# Supplementary material for: Improved characterisation of MRSA transmission using within-host bacterial sequence diversity
Source: eLife. 2019 Oct 8;8:e46402. doi: 10.7554/eLife.46402 (PMC6954020; doi:10.7554/eLife.46402)
Supplement: Figure 1—source data 1. [file elife-46402-fig1-data1.zip]

Archive with 8 entries (5 files):
- Figure 1-source data 1/
- Figure 1-source data 1/Consensus_tree.newick
- __MACOSX/
- __MACOSX/Figure 1-source data 1/
- __MACOSX/Figure 1-source data 1/._Consensus_tree.newick
- Figure 1-source data 1/.DS_Store
- __MACOSX/Figure 1-source data 1/._.DS_Store
- __MACOSX/._Figure 1-source data 1
