# Supplementary material for: Improved characterisation of MRSA transmission using within-host bacterial sequence diversity
Source: eLife. 2019 Oct 8;8:e46402. doi: 10.7554/eLife.46402 (PMC6954020; doi:10.7554/eLife.46402)
Supplement: Figure 1—source data 1. [file elife-46402-fig1-data1.zip › Figure 1-source data 1/Consensus_tree.newick]

((((((((((T327a_N02_C04:1.530314e-06,T126_N11_C07:6.450718e-07,T126_N09_C06:1.891422e-06,T126_N01_C15:6.096605e-07,T126_N01_C14:6.092694e-07,T126_N01_C05:6.091776e-07,T126_N01_C11:6.042317e-07,T126_N01_C10:6.042746e-07,T126_W04_C01:6.324718e-07,T126_C18_C01:6.041872e-07,T126_N14_C06:6.527117e-07,T126_N14_C02:6.209653e-07,T126_N15_C02:6.041925e-07,T126_N06_C17:6.092303e-07,T126_C17_C01:2.329578e-06,T126_C13_C01:6.100406e-07,T126_C15_C01:9.515462e-07,T126_C11_C01:1.318899e-06,T126_N08_C05:6.041898e-07,T126_N05_C06:6.091615e-07,T126_N05_C05:6.041672e-07,T126_N05_C07:6.043688e-07,T234_N04_C04:9.624125e-07,T126_N16_C05:1.597544e-06,T126_N01_C23:6.042916e-07,T126_N01_C22:6.041925e-07,T126_N06_C18:6.095439e-07,T126_N13_C05:8.618978e-07,T126_N13_C01:6.092075e-07,T126_N12_C01:6.043791e-07,T126_N13_C07:6.099652e-07,T126_N01_C04:6.042224e-07,T126_N01_C19:6.043075e-07,T126_C05_C01:1.005877e-06,T126_C04_C01:6.042655e-07,T126_A15_C01:6.103143e-07,T126_C01_C01:2.711417e-06,T126_A03_C01:1.296433e-06,T126_N05_C04:6.321222e-07,T126_N04_C05:6.042011e-07,T126_N16_C08:9.87258e-07,T126_C19_C01:9.952541e-07,T126_N19_C02:6.086009e-07,T126_N19_C03:6.609874e-07,T126_N18_C08:6.043014e-07,T126_N11_C09:6.098599e-07,T126_N20_C21:6.041756e-07,T126_N03_C01:6.385412e-07,T126_N07_C01:6.537185e-07,T126_N09_C01:6.093386e-07,T126_N01_C07:6.097592e-07,T126_N03_C07:6.097725e-07,T126_N03_C06:6.043764e-07,T126_N03_C05:6.042612e-07,T126_N03_C08:6.288653e-07,T327a_N02_C05:1.292241e-06,T126_N13_C17:6.099603e-07,T126_N13_C09:6.042767e-07,T126_N13_C12:6.100449e-07,T126_N20_C06:6.363358e-07,T126_N20_C08:6.041925e-07,T126_N13_C21:1.34422e-06,T126_N20_C09:6.095565e-07,(T126_N09_C07:6.578222e-07,T126_N02_C04:6.094961e-07,T126_N08_C04:6.275032e-07,T126_N18_C05:6.418035e-07,T126_N12_C06:9.459051e-07):6.094339e-07,(T126_N14_C08:6.043024e-07,(T126_N02_C01:6.042204e-07,T126_N03_C02:6.042444e-07):6.094813e-07,T126_N01_C29:6.042445e-07,T126_N06_C03:6.042683e-07,T126_N14_C01:6.041971e-07,T126_N08_C01:6.096923e-07,T126_N06_C19:6.098128e-07,T126_N13_C04:6.042005e-07,T126_N01_C17:6.093673e-07,T126_N06_C04:6.042818e-07,T126_N05_C02:6.042896e-07,T126_N06_C09:6.043571e-07,T126_N06_C01:6.042529e-07,T126_N12_C05:6.0894e-07,T126_N02_C08:6.043081e-07,T126_N06_C07:6.041677e-07,T126_N06_C14:6.094695e-07,T126_N06_C13:6.042744e-07,T126_N13_C03:6.041588e-07):6.402439e-07,(T126_N11_C02:6.04233e-07,T126_N01_C18:6.042838e-07):6.097701e-07,(T126_N01_C01:6.042655e-07,T126_N16_C03:6.097258e-07):1.618486e-06,((T126_N11_C03:6.354924e-07,T126_N09_C03:6.093746e-07,T126_N04_C09:6.042973e-07,T126_N15_C06:6.043029e-07):6.094106e-07,(T271a_N04_C08:6.094202e-07,(T271a_N04_C03:6.043019e-07,T271a_N03_C08:6.042435e-07,T271a_N03_C07:6.04199e-07):6.098662e-07,T271a_N04_C02:6.042435e-07,T271a_N04_C05:6.095697e-07,(T271a_N04_C04:6.04161e-07,T271a_N03_C04:6.04251e-07):6.218527e-07,T271a_W04_C01:6.042488e-07,T271a_N04_C01:6.043791e-07,T271a_N04_C07:6.042737e-07,T271a_N04_C06:6.090442e-07,T301_T02_C01:6.097592e-07,T271a_T02_C01:6.041844e-07,T271a_A03_C01:6.043084e-07,T271a_T01_C01:6.042738e-07,T271a_T03_C01:6.041677e-07,T271a_N03_C03:6.043029e-07,T271a_N03_C06:6.042612e-07,T271a_N03_C05:6.042312e-07,T249_N03_C02:9.802619e-07,T271a_N03_C01:6.097323e-07,T271a_N03_C02:6.041949e-07):1.289305e-06,T234_N04_C02:9.830969e-07,T126_N10_C08:6.042927e-07):6.09476e-07,(T126_N11_C06:6.042015e-07,T126_N16_C02:6.043084e-07):6.089091e-07,(T126_N06_C06:6.043531e-07,T126_N06_C21:6.092558e-07):1.353932e-06,(T335_A02_C01:6.041392e-07,T126_A17_C01:6.042927e-07,T126_A12_C01:6.042612e-07):3.910665e-06,(T234_C03_C01:6.04335e-07,T303_N03_C01:9.79752e-07,T234_N04_C03:6.097991e-07,T234_N04_C05:6.042547e-07,T234_N04_C06:6.041937e-07,T234_N04_C07:6.04235e-07,T234_N04_C08:6.093205e-07,T234_N04_C09:6.042304e-07,T234_N04_C01:6.042352e-07):2.317179e-06,(T126_N05_C08:6.095591e-07,T126_N04_C02:6.043319e-07):6.0905e-07,((T271a_N04_C09:6.042253e-07,T327a_N02_C01:6.04235e-07):6.091141e-07,T327a_N02_C03:1.262901e-06,T327a_N02_C06:6.04203e-07):6.09449e-07,((T126_N01_C27:6.042705e-07,T126_N02_C07:6.041693e-07):6.093799e-07,T126_N04_C03:6.091164e-07):9.980333e-07,(T126_N15_C01:6.092687e-07,T126_N13_C08:6.042476e-07,T126_N13_C16:6.042737e-07):6.099957e-07,(T126_N08_C07:6.088647e-07,T126_N01_C13:6.04233e-07):6.093779e-07,(T126_N06_C11:6.042706e-07,T126_N06_C12:6.101758e-07):6.098808e-07,((T327a_T01_C01:6.042435e-07,T327a_N02_C02:6.092685e-07,T327a_N02_C07:6.042412e-07):6.469916e-07,T126_N01_C20:6.043119e-07):6.424484e-07,(T126_N01_C26:6.042228e-07,T126_N02_C05:6.042151e-07):6.096608e-07,(T126_C20_C01:6.091066e-07,T126_C12_C01:6.042344e-07,T126_C10_C01:6.095998e-07):6.289356e-07,((T126_C07_C01:6.042253e-07,T126_N18_C01:6.042529e-07):6.452778e-07,T126_N15_C05:6.449925e-07,T126_N16_C07:6.656916e-07):6.094701e-07,(T126_C03_C01:6.087233e-07,T126_N17_C01:9.792009e-07):6.219349e-07,(T126_N11_C05:6.042362e-07,T126_N09_C02:6.095972e-07,T126_N10_C07:6.043514e-07,T126_N10_C06:6.041949e-07,(T126_N20_C07:6.099231e-07,T126_N19_C01:6.043203e-07,T126_N20_C05:6.043132e-07,T126_N20_C10:6.042596e-07):6.0882e-07,T126_N05_C01:6.041349e-07,T126_N04_C07:6.042705e-07,(T126_N15_C09:6.041925e-07,(T126_N19_C04:6.043325e-07,T126_N19_C05:6.042253e-07,T126_N20_C13:6.093771e-07):6.092136e-07,T126_N12_C03:6.100851e-07):9.233416e-07,(T126_N06_C20:6.041484e-07,T126_N20_C17:6.042751e-07,T126_N13_C20:6.042476e-07):6.097805e-07,T126_N12_C09:6.096443e-07,T126_N04_C08:6.043047e-07,T126_N04_C06:6.042435e-07,T126_N11_C01:6.68463e-07,T126_N10_C01:6.0961e-07,T126_N13_C18:6.091053e-07,T126_N13_C14:6.096275e-07,T126_N06_C15:6.103555e-07):9.807028e-07,(T126_N14_C05:6.043289e-07,T126_N02_C03:6.044019e-07,T126_N02_C02:6.042887e-07,T126_N06_C16:6.04291e-07,(T126_N13_C06:6.089282e-07,T126_N20_C01:6.041921e-07):1.303162e-06,T126_N01_C02:6.098371e-07,T126_N01_C03:6.042529e-07,T126_N01_C21:6.042655e-07,T126_N06_C08:6.553349e-07,T126_N03_C03:6.042506e-07,T126_N03_C04:6.042435e-07):6.528613e-07,(T126_N14_C09:6.092322e-07,T126_N01_C25:6.042941e-07,T126_N05_C03:6.042089e-07,T126_N06_C10:6.042412e-07):6.098323e-07,(T126_N01_C09:6.043562e-07,T126_N01_C08:6.042706e-07):6.104023e-07,(T126_N01_C12:6.103221e-07,T126_N01_C06:6.042973e-07):6.099987e-07,(T126_N10_C03:6.094494e-07,T126_N10_C09:6.042916e-07):6.090215e-07,(T126_N15_C03:6.041743e-07,T126_N12_C02:6.098246e-07,T126_N12_C07:6.042783e-07):6.100903e-07,(T126_N13_C10:6.042767e-07,T126_N20_C02:6.042737e-07):6.094296e-07,(T126_N14_C03:6.043334e-07,T126_N18_C04:6.042746e-07,T126_N20_C20:6.042062e-07,T126_N13_C13:6.0961e-07):6.094656e-07,(T126_N16_C01:6.04333e-07,T126_N18_C06:6.175957e-07,T126_N18_C03:6.090986e-07,T126_N18_C02:6.042818e-07,T126_N16_C09:6.043119e-07,T126_N19_C06:6.042745e-07,T126_N20_C15:6.043827e-07,T126_N20_C12:6.042096e-07,T126_N20_C16:6.042838e-07,T126_N20_C03:6.090533e-07):9.123568e-07,(((T126_N09_C08:6.098371e-07,T126_N01_C28:6.042298e-07,T126_N02_C06:6.043004e-07,(T126_N10_C05:1.202815e-06,T126_N16_C04:6.094912e-07,T126_N16_C06:6.090767e-07,T126_N20_C19:9.354551e-07):9.720838e-07,T126_N11_C08:6.095027e-07,T126_N13_C11:6.292385e-07):6.094645e-07,T126_N08_C09:6.042529e-07,T126_N09_C05:6.043958e-07,T126_N09_C04:6.042182e-07,T126_N14_C04:6.042979e-07,(T126_C09_C01:9.866013e-07,T126_N08_C03:6.745519e-07,(T126_N13_C19:6.092461e-07,T126_N08_C02:6.04247e-07):9.408896e-07,T192_T03_C01:6.560982e-07):6.094454e-07,T126_N04_C01:6.094051e-07,T126_N15_C04:1.290878e-06,(T126_N15_C07:6.042367e-07,T126_N15_C08:6.042103e-07,T126_N20_C11:6.268643e-07):6.095092e-07,(T126_N01_C16:6.042916e-07,T126_N13_C15:6.293128e-07):6.334938e-07,T126_N12_C08:6.04203e-07):6.235275e-07,((T126_C16_C01:6.491346e-07,T126_C06_C01:6.042728e-07,T327a_N02_C08:6.04222e-07):6.097763e-07,(T126_N10_C02:6.043075e-07,T126_N19_C07:6.043029e-07):6.692881e-07):6.091432e-07):6.087827e-07,((T126_N06_C05:6.04247e-07,T126_N20_C04:6.042298e-07):6.076901e-07,T126_N06_C02:6.042362e-07,(T126_N10_C04:6.042312e-07,T126_N18_C09:6.042887e-07,T126_N18_C07:6.04291e-07,T126_N19_C08:6.090534e-07,T126_N20_C18:6.043885e-07,T126_N20_C14:6.090442e-07,T126_N12_C04:6.042705e-07):6.090429e-07):6.095952e-07,(T126_N11_C04:6.374706e-07,T126_N08_C08:6.042751e-07,T126_N14_C07:2.277129e-06,T126_N08_C06:6.588598e-07,T126_N01_C24:6.042529e-07,T126_N05_C09:6.041588e-07,T126_N13_C02:6.090099e-07):6.623134e-07,(T126_N09_C09:6.680966e-07,T126_N04_C04:9.813637e-07):6.069806e-07):2.020275e-06,(((T232_N02_C02:6.042655e-07,(T232_N02_C04:6.058048e-07,T232_N02_C08:6.063218e-07):6.202237e-07,T232_N02_C06:6.042162e-07,T232_N02_C05:6.042148e-07,T232_N02_C09:6.043592e-07):6.080501e-07,T232_N02_C03:6.042687e-07,T232_N02_C07:6.042808e-07,T232_N02_C01:6.042744e-07):6.098031e-07,T232_T01_C01:6.04203e-07,(T232_T02_C01:6.042483e-07,T270_U01_C01:6.094695e-07):6.292077e-07):1.239694e-06):2.41418e-05,T069_N01_C01:2.043091e-05):3.504024e-06,S071_N01_C01:6.092797e-07):2.710274e-06,(T330_N01_C01:6.041872e-07,T330_N01_C02:6.042048e-07,T327b_N02_C09:6.041921e-07,T330_N01_C06:6.041653e-07,T330_N01_C05:6.094841e-07,T330_T01_C01:9.471228e-07,T330_N01_C03:6.227457e-07,T330_N01_C07:6.042445e-07,T330_N01_C04:6.041687e-07):2.141151e-05):3.376493e-06,(S102_N01_C01:3.026239e-06,(S040_N01_C01:6.042426e-07,(((T059_N02_C02:6.042979e-07,T059_N02_C06:6.042591e-07,T059_N02_C03:6.446886e-07,T059_N02_C09:8.49197e-07,T059_N02_C07:6.257813e-07,(T059_N03_C08:6.042101e-07,T059_N03_C05:6.042488e-07,T059_N03_C06:6.042887e-07,T059_N03_C01:6.082767e-07):6.088538e-07,T059_N03_C09:6.093127e-07):6.779945e-07,((T059_N03_C03:6.096634e-07,T059_N03_C07:6.042612e-07):9.320986e-07,T059_N02_C01:6.29737e-07,T059_N01_C01:6.08692e-07):6.090167e-07):6.115456e-07,(T059_N02_C05:6.053875e-07,T059_N02_C04:6.043196e-07,T059_N03_C02:6.715198e-07,T059_N02_C08:6.041667e-07,T059_N03_C04:6.095517e-07):1.06825e-06):5.839651e-06,T353_N01_C01:9.671988e-06):6.099443e-07):1.486143e-05):9.148917e-06,((((((T095_N01_C09:6.090075e-07,T095_N01_C07:6.043019e-07,T095_N01_C05:6.043764e-07,T095_N01_C01:6.102887e-07,T107_U02_C01:6.041732e-07,T102_T02_C01:6.043056e-07,T095_N01_C06:6.043076e-07,T095_N01_C04:6.041637e-07,T095_N01_C08:6.042483e-07,T095_N01_C02:9.508461e-07,T095_N01_C03:6.04269e-07,T095_N02_C01:6.04238e-07):1.32271e-06,T095_T01_C01:6.523505e-07):9.499085e-07,S130_N01_C01:9.52146e-07,S087_N01_C01:1.276207e-06):6.098426e-07,(T099a_N07_C01:6.094761e-07,T099a_W01_C01:6.043269e-07,T099a_N07_C02:6.095972e-07):1.2442e-06,T035a_N02_C01:3.352075e-06):1.807238e-05,S085_N01_C01:6.539271e-06):9.702414e-06,S093_N01_C01:6.095727e-07):5.838747e-06):4.740704e-05,(((S078_N01_C01:2.994084e-06,(((S081_N01_C01:6.089209e-07,T040_N01_C01:2.637445e-06):6.092874e-07,S024_N01_C01:9.710305e-07):6.099112e-07,(S042_N01_C01:6.090738e-07,T014_A01_C01:1.345372e-06):6.092747e-07,(S039_N01_C01:1.897766e-06,S021_N01_C01:9.85941e-07):6.089947e-07):1.257311e-06):3.267291e-06,(S002_N01_C01:5.93338e-06,S106_N01_C01:5.536998e-06):1.010938e-06):2.294289e-06,((S025_N01_C01:3.658075e-06,S097_N01_C01:9.634581e-07):7.489049e-06,((S026_N01_C01:9.452455e-07,T341_T01_C01:3.005744e-06):1.518138e-06,((T009_N07_C01:6.092075e-07,(T009_N08_C07:6.042745e-07,T009_N08_C08:6.042417e-07,T009_N08_C03:6.093091e-07,T009_N08_C04:6.042352e-07,T009_N08_C05:6.042914e-07,T009_N08_C06:6.096908e-07,T009_N08_C02:6.091164e-07,T009_N07_C04:6.099779e-07,(T009_N09_C07:6.043265e-07,T009_N09_C05:6.042887e-07):9.552785e-07,T009_N09_C08:6.255774e-07,T009_N09_C06:6.105216e-07,T009_N09_C04:6.095379e-07,T009_N08_C01:6.092322e-07,T009_N09_C01:6.042737e-07):6.090897e-07,T009_N07_C07:6.043019e-07,T009_N07_C08:6.473846e-07,(T009_N07_C06:6.093637e-07,T009_N09_C03:6.096719e-07):6.095927e-07,T009_N07_C03:6.40551e-07,T009_N07_C02:6.043024e-07,T009_N07_C05:6.094355e-07,T009_N09_C02:6.101309e-07,T009_N09_C09:6.042445e-07,T009_N03_C01:6.307304e-07,T009_T04_C01:6.042783e-07,T009_T05_C01:6.041914e-07,T009_A04_C01:6.042547e-07,T009_T03_C01:6.101149e-07,T056_H01_C01:1.295472e-06,T009_T06_C01:6.043198e-07):9.394837e-07,T234_W02_C01:6.406386e-07,(T010_N11_C08:6.042101e-07,T010_N11_C07:6.042737e-07,T010_N11_C06:6.042927e-07,T010_N11_C05:6.04291e-07,T010_N11_C04:6.087766e-07,T010_N11_C03:6.042767e-07,T010_N11_C09:6.042887e-07,T010_N11_C01:6.281703e-07,T010_N11_C02:6.042417e-07):6.579233e-07,T230_C02_C01:6.404008e-07,T087_C01_C01:9.606619e-07,(T021_N06_C01:6.096814e-07,T077_N02_C01:6.042462e-07,T073_N01_C01:6.043004e-07):6.096409e-07,(T159a_N06_C08:6.042426e-07,T159a_N04_C03:6.042916e-07):6.093685e-07,T035b_N04_C01:6.105453e-07,T159a_N04_C04:6.096477e-07):8.402636e-06):2.769777e-06):1.639084e-06):2.597356e-05):6.097095e-07,((((S038_N01_C01:6.302091e-07,(T020_N01_C04:6.095705e-07,T020_N01_C03:6.042253e-07,T020_N01_C06:6.043207e-07,(T020_N01_C05:6.093027e-07,T020_N01_C07:6.042362e-07,T020_N01_C01:6.043048e-07):6.093667e-07,T020_N01_C02:6.042488e-07,T020_N01_C08:6.042446e-07,T020_N02_C09:6.095703e-07,T020_N02_C05:6.042896e-07,T020_N02_C06:6.041957e-07,T020_N02_C07:6.042706e-07,T020_N02_C08:6.041937e-07,T020_N02_C02:6.04366e-07,T020_N02_C03:6.092848e-07,(T020_N02_C04:6.041931e-07,T020_N01_C09:6.042596e-07):6.772162e-07,T020_N02_C01:6.043711e-07):3.187826e-06):7.443089e-07,((((((((T137_N05_C04:6.041236e-07,T137_N05_C03:6.043329e-07,T137_N04_C03:6.097991e-07,T137_N04_C02:6.042612e-07,T137_N04_C05:6.041715e-07,T137_N04_C04:6.042089e-07,T137_N04_C07:6.09136e-07,T137_N04_C06:6.042462e-07,(T137_N05_C02:6.04238e-07,T137_N06_C06:6.042488e-07,T137_N06_C03:6.043332e-07,T137_N05_C05:6.043531e-07,T137_N06_C08:6.04233e-07):6.092758e-07,T137_N05_C01:6.090302e-07,T137_N09_C01:6.041957e-07,T137_N08_C08:6.043009e-07,T137_N08_C05:6.04238e-07,T137_N08_C04:1.357422e-06,(T137_N08_C01:6.042783e-07,T137_N08_C02:6.042745e-07):6.09805e-07,T137_N06_C05:6.105063e-07,(T137_N06_C01:6.042151e-07,T137_N06_C02:6.041992e-07):6.099781e-07,T137_N06_C04:6.04291e-07,T137_N05_C06:6.042612e-07,T137_N05_C07:6.101464e-07,T137_N05_C08:6.042426e-07,T137_N06_C07:6.04247e-07,(T137_N07_C06:6.097608e-07,T137_N09_C08:6.0987e-07):6.09161e-07,T137_N07_C04:6.095127e-07,T137_N10_C08:6.043004e-07,T137_N11_C07:6.356872e-07,T137_N10_C04:6.041698e-07,T137_N10_C05:6.042491e-07,T137_N10_C02:6.041993e-07,T137_N10_C03:6.042445e-07,T137_N10_C01:6.042362e-07,T137_N04_C01:6.043076e-07,T137_T08_C01:6.091741e-07,T137_N07_C07:6.043923e-07,T241_N02_C01:9.984255e-07,T137_C03_C01:6.634466e-07):6.102677e-07,(((T137_N09_C02:6.042887e-07,T137_N08_C07:6.098467e-07):6.095379e-07,T137_N08_C06:6.094051e-07,T137_N09_C05:9.63443e-07):6.091162e-07,((T137_N08_C03:6.041637e-07,T137_T04_C01:1.924531e-06,T137_N07_C01:6.042916e-07,T137_N09_C07:6.545797e-07,T137_N09_C04:1.896763e-06):6.096886e-07,T137_T06_C01:1.268854e-06,T137_T05_C01:9.727348e-07,T137_T03_C01:6.043586e-07,T137_N07_C08:6.041677e-07,T137_N07_C05:6.04424e-07,T137_N07_C03:6.097053e-07):6.66381e-07,T137_N12_C05:6.043029e-07,T137_N11_C01:6.042746e-07,T137_N11_C02:6.042746e-07,T137_N11_C03:6.042894e-07,T137_N11_C04:6.089006e-07,T137_N11_C05:6.099443e-07,T137_N11_C06:6.042591e-07,T137_N12_C04:6.042462e-07,T137_N12_C03:6.042362e-07,T137_N09_C03:6.101642e-07,T137_N09_C06:9.344969e-07,T137_N07_C02:6.089686e-07,T137_N10_C06:6.042101e-07,T137_N10_C07:6.345409e-07,T137_N12_C02:6.093049e-07,T137_N12_C07:6.418077e-07,T137_N12_C09:6.042488e-07,T137_N12_C08:6.04251e-07,T137_N12_C01:6.042547e-07,T137_N12_C06:6.041677e-07,T137_N03_C01:6.042344e-07):6.091101e-07,(T322_N02_C01:6.042705e-07,T322_C02_C01:6.44059e-07):6.333403e-07,T012_N05_C01:1.305967e-06):6.093106e-07,(T012_N15_C04:6.043004e-07,T012_N15_C07:6.042412e-07,T012_N16_C01:6.042547e-07,T012_N16_C02:9.813974e-07,((T012_N16_C07:6.043269e-07,T012_N16_C08:6.042362e-07):6.524144e-07,T012_N06_C01:6.042973e-07,T012_N12_C04:1.272399e-06,T012_N25_C02:6.095551e-07,T012_N06_C06:6.043207e-07,T012_N18_C05:6.042596e-07,T012_A17_C01:6.042916e-07,T012_N05_C02:6.044044e-07,T012_N28_C05:6.227665e-07,T012_N06_C04:6.042011e-07,T012_N20_C07:6.101147e-07,T012_N10_C03:6.0907e-07,T012_N10_C02:2.300215e-06,T012_T18_C01:6.093929e-07):6.094975e-07,T159b_N08_C05:6.041653e-07,T159b_N07_C07:6.042253e-07,T159b_N08_C04:6.04238e-07,T159b_N07_C03:6.100728e-07,T159b_N07_C04:6.042445e-07,T159b_N07_C06:6.04238e-07,T012_N22_C08:6.094771e-07,T012_N17_C05:1.262696e-06,T012_N17_C08:6.454174e-07,T012_N01_C04:6.042399e-07,T012_N18_C02:6.103873e-07,T012_N18_C03:9.109931e-07,T159b_N06_C04:6.042362e-07,T159b_N07_C01:6.041511e-07,T012_N12_C02:6.043295e-07,T012_N04_C07:6.043458e-07,T012_N02_C07:6.092283e-07,T159b_N05_C03:6.095379e-07,T159b_N05_C04:6.091429e-07,T159b_N05_C07:6.041872e-07,T159b_N08_C06:6.041953e-07,((T012_N13_C04:6.042488e-07,T012_N13_C06:6.043273e-07):6.094454e-07,T012_N05_C03:9.953048e-07):6.329491e-07,T012_N13_C07:6.349863e-07,T159b_N08_C01:6.042015e-07,T159b_N08_C08:6.338061e-07,T159b_N08_C07:6.094054e-07,T159b_C07_C01:6.043586e-07,T012_N07_C06:6.04222e-07,T012_N28_C03:9.578543e-07,T012_N21_C01:6.096756e-07,T012_N25_C08:6.089209e-07,T012_A28_C01:6.674564e-07,T012_T20_C01:6.041921e-07):6.090849e-07,T012_N14_C07:6.842993e-07,T159b_N08_C11:6.042612e-07,T012_N16_C06:6.090721e-07,T012_N11_C06:6.043544e-07,T159b_N08_C03:6.042506e-07,T012_N22_C06:6.095933e-07,T012_N05_C08:6.090075e-07,T159b_N07_C02:6.043124e-07,T012_N22_C03:6.104106e-07,T012_N25_C07:6.09544e-07,T012_N04_C05:6.097969e-07,T012_N12_C08:6.101309e-07,T012_N09_C03:6.381075e-07,T012_N27_C08:6.095972e-07,T012_N21_C02:6.095187e-07,T012_N10_C08:6.093106e-07,T012_N10_C07:6.356158e-07,T012_N09_C07:6.370233e-07,T159b_N04_C07:6.098018e-07,T012_N02_C02:6.105141e-07,T012_T16_C01:6.088875e-07,T012_T17_C01:6.091092e-07):6.602288e-07,T012_N14_C06:1.537378e-06,(T012_N17_C01:1.259233e-06,(T012_T03_C01:6.042737e-07,T012_N10_C06:2.313576e-06):1.030919e-06,T012_N07_C02:6.042445e-07,T012_T10_C01:6.043677e-07,(T012_N02_C08:6.043498e-07,T012_N04_C08:6.04291e-07,T012_N02_C03:6.094161e-07):6.099609e-07,T012_N04_C04:6.042015e-07,T012_N01_C06:6.042927e-07,T012_T02_C01:6.042808e-07,T012_N02_C04:6.042916e-07,T012_N02_C05:6.04222e-07,T012_N01_C07:6.042412e-07,T012_N01_C09:6.042591e-07,T012_N02_C01:6.043287e-07):6.09936e-07,(T012_N28_C07:6.100596e-07,T012_N12_C07:6.043004e-07,T012_N12_C01:6.088118e-07,T012_N06_C07:6.041715e-07,(T012_N04_C01:6.095761e-07,T012_N04_C02:6.041929e-07,T012_N09_C06:6.042435e-07):6.578269e-07,(T012_T12_C01:6.042312e-07,T012_T13_C01:6.043084e-07):9.878624e-07,T012_N14_C05:6.042446e-07):9.664604e-07):9.303249e-07,(T012_N22_C01:6.096705e-07,T012_N15_C01:6.094063e-07,T012_N11_C04:6.042444e-07,T159b_N07_C05:6.043786e-07,(T012_N18_C01:6.093929e-07,T012_N26_C04:6.098462e-07,T012_A24_C01:9.657298e-07):1.530689e-06,T159b_N06_C06:6.042317e-07,T012_N05_C04:6.043287e-07,T159b_N05_C05:6.097988e-07,T159b_N05_C06:6.042048e-07,T159b_N05_C01:6.090774e-07,T012_N20_C01:6.042445e-07):6.483293e-07,(T012_N15_C06:6.364527e-07,T012_N15_C03:6.309721e-07,T012_T05_C01:6.383095e-07,T012_N28_C08:6.513807e-07,T012_N22_C04:6.042281e-07,T012_N09_C05:1.000759e-06,T012_N13_C02:1.609008e-06,T012_N12_C05:1.567439e-06,T012_N25_C03:9.310075e-07,T012_N04_C06:1.553941e-06,(T012_N19_C05:6.69177e-07,T012_N20_C05:6.609254e-07):6.098355e-07,T012_N05_C06:6.042751e-07,T012_N07_C04:6.04235e-07,T012_N19_C08:6.042048e-07,T012_T15_C01:6.097725e-07,T012_T19_C01:6.041672e-07):2.32907e-06,(T012_N15_C05:6.528377e-07,T012_N15_C02:6.092687e-07,T012_N15_C08:6.345796e-07,T012_N16_C03:6.39009e-07,T012_N16_C04:6.092949e-07,T012_N16_C05:6.097501e-07,T012_N17_C02:6.042344e-07,T012_T06_C01:6.043319e-07,(T012_T04_C01:6.095713e-07,T012_N19_C06:1.562561e-06):6.095761e-07,T012_T07_C01:6.347939e-07,(T012_N11_C07:6.219465e-07,T012_N13_C01:6.283048e-07,T012_N14_C02:6.042253e-07):6.093622e-07,T012_N11_C01:6.090838e-07,T012_N10_C01:6.042101e-07,T159b_N08_C02:6.09012e-07,(T012_N07_C03:6.04238e-07,T012_N21_C08:6.042298e-07):6.098548e-07,T012_N22_C05:6.09581e-07,T012_N09_C08:6.042944e-07,T012_N17_C06:6.259959e-07,(T012_N07_C07:6.090813e-07,T012_N06_C03:6.095832e-07):9.586295e-07,T159b_N04_C05:6.041929e-07,(((T012_N26_C03:6.31551e-07,T012_N24_C01:6.04251e-07,T012_N13_C03:6.042612e-07,(T012_N27_C01:6.043889e-07,T012_N26_C01:6.043119e-07):1.252993e-06,T012_N26_C07:6.042888e-07,T012_N14_C01:6.103779e-07,T012_N20_C02:6.093509e-07,T012_T25_C01:6.09501e-07):6.098699e-07,(T012_N27_C05:6.042089e-07,T012_N21_C05:6.099779e-07):6.234371e-07,T012_N20_C08:6.04235e-07):9.612508e-07,T012_N28_C06:1.296237e-06):6.095878e-07,T012_N01_C01:6.042298e-07,T012_N28_C01:6.097278e-07,T012_N17_C07:6.090835e-07,(T012_N18_C04:1.278951e-06,T012_N07_C01:6.042705e-07):9.433799e-07,T159b_N06_C03:6.043029e-07,T159b_N06_C02:6.042204e-07,T159b_N06_C01:6.042204e-07,T159b_N06_C07:6.086029e-07,T159b_N06_C05:6.042751e-07,T012_N21_C04:6.097849e-07,T012_N12_C06:6.090563e-07,T012_N12_C03:9.666452e-07,(T012_N25_C06:6.412066e-07,T012_N25_C05:6.043297e-07,T012_N27_C07:6.043818e-07):6.097053e-07,(T012_N25_C04:6.795858e-07,T012_N19_C01:6.095524e-07,T012_N21_C07:6.678156e-07):9.599588e-07,T012_N20_C04:6.099817e-07,T012_T09_C01:6.041732e-07,T012_N04_C03:6.042483e-07,T012_T11_C01:6.041588e-07,T012_N05_C05:9.79709e-07,T012_N11_C03:6.041743e-07,T012_N11_C02:6.096905e-07,T178_N03_C01:6.365974e-07,(T012_N11_C08:6.094912e-07,T012_A14_C01:6.04238e-07):6.559059e-07,T012_N18_C07:6.041715e-07,T012_N18_C08:1.304857e-06,T012_T27_C01:6.097584e-07,T159b_N05_C02:6.043329e-07,T159b_N04_C08:6.042224e-07,T159b_N04_C09:6.043482e-07,T159b_N05_C08:6.043458e-07,T012_N27_C03:2.332425e-06,T012_N27_C02:6.042476e-07,T012_N26_C06:6.311088e-07,T012_N26_C02:9.421642e-07,T159b_N04_C02:6.041992e-07,T012_N13_C05:6.091951e-07,T012_N13_C08:6.726194e-07,(T012_N14_C03:6.042446e-07,T012_N14_C04:6.041872e-07):6.29167e-07,T159b_N04_C01:6.095616e-07,T159b_N08_C09:6.043198e-07,T159b_A08_C01:1.636019e-06,T159b_C08_C01:6.098018e-07,T012_N05_C07:6.096498e-07,T012_N09_C04:6.043183e-07,T012_N07_C08:6.430096e-07,T012_N09_C01:6.309184e-07,T012_N09_C02:6.266354e-07,T012_N07_C05:6.089253e-07,T012_N28_C04:6.094961e-07,T012_N28_C02:6.098082e-07,T012_N27_C06:6.093353e-07,T012_N27_C04:6.091036e-07,T012_N06_C05:6.042776e-07,T012_N06_C08:6.100167e-07,T012_N21_C06:6.042488e-07,T012_N21_C03:6.0961e-07,T012_N26_C08:6.043329e-07,T012_N19_C07:6.091733e-07,T012_N20_C06:6.042367e-07,T012_N10_C04:6.33786e-07,T012_N10_C05:1.319769e-06,T012_A07_C01:6.042224e-07,T012_A11_C01:1.593356e-06,T012_A18_C01:9.748168e-07,T159b_N04_C06:6.043048e-07,T012_N01_C05:6.043332e-07,T012_N01_C08:6.544087e-07,T012_T14_C01:6.094847e-07):9.297439e-07,(T012_T08_C01:6.09073e-07,(T012_N28_C09:6.04217e-07,T012_N26_C05:6.043273e-07,T137_T07_C01:6.094824e-07):9.529709e-07,T012_N17_C04:6.043183e-07,T012_N17_C03:6.396667e-07,(T012_N01_C03:6.088432e-07,T012_N01_C02:6.094178e-07):6.307934e-07,T012_N20_C03:6.090086e-07,T012_N19_C02:6.094761e-07,T012_N19_C03:6.091679e-07,T012_N18_C06:6.09208e-07,T012_T21_C01:6.042446e-07):1.661972e-06,(T012_N11_C05:6.602843e-07,T012_N02_C06:6.04335e-07):6.605285e-07,T012_N22_C02:2.308698e-06,T012_N06_C02:2.744631e-06,T012_N19_C04:1.566499e-06,T013_A01_C01:1.342658e-06):1.873842e-06,((T183_N05_C08:6.042491e-07,T183_N05_C06:6.089781e-07,T183_N05_C07:6.042728e-07,T183_N05_C04:6.091776e-07,T183_N05_C05:6.043196e-07,T183_N05_C03:6.09334e-07):6.279303e-07,T194_N03_C06:6.095761e-07,T194_N03_C04:6.098646e-07,T194_N03_C05:6.093049e-07,(T194_N03_C02:6.041957e-07,T194_N03_C01:6.043329e-07,T194_N04_C08:6.04203e-07,T194_N04_C07:6.044273e-07,T194_N03_C07:6.042488e-07):6.091052e-07,T194_N03_C03:6.04157e-07,T194_N01_C09:6.042352e-07,T194_N01_C07:6.042744e-07,T194_N01_C08:6.04222e-07,T194_W02_C01:6.042491e-07,T183_T08_C01:6.042488e-07,T183_T07_C01:9.688604e-07,T194_A01_C01:6.042103e-07,T194_T02_C01:6.265802e-07,T194_T01_C01:6.042103e-07,T194_C01_C01:6.435115e-07,T194_T03_C01:6.043482e-07,T249_A03_C01:6.042745e-07,T249_A02_C01:6.042444e-07,T183_N03_C01:6.098907e-07,T183_N03_C02:6.042096e-07,T183_N02_C09:6.042728e-07,T183_N02_C08:6.042096e-07,T194_N04_C09:6.042916e-07,T194_N04_C06:6.042529e-07,T194_N04_C05:6.042417e-07,T194_N04_C02:6.042728e-07,T194_N03_C08:6.092577e-07,T194_N04_C04:6.638301e-07,T194_N04_C03:6.042204e-07,(T183_N03_C05:6.092797e-07,T183_N08_C01:6.042182e-07,T183_N06_C05:6.043056e-07,T183_N06_C06:6.10029e-07,(T183_N08_C04:6.042744e-07,T183_N08_C03:6.042767e-07,T183_N08_C02:6.04406e-07,T183_N08_C09:6.041957e-07):6.636551e-07,T159b_N08_C10:6.042941e-07,T183_N08_C08:6.042399e-07):6.092931e-07,T194_N01_C01:6.042426e-07,T183_N03_C04:6.042276e-07,(T183_N06_C03:6.043081e-07,T183_N06_C07:6.092929e-07):6.101464e-07,T183_N06_C04:6.042444e-07,T183_N03_C07:6.043273e-07,T183_N03_C08:6.041949e-07,T183_N03_C06:6.041569e-07,T183_N03_C03:6.042547e-07,T194_N04_C01:6.042808e-07,T183_N08_C05:6.042491e-07,T183_N05_C02:6.092788e-07,T183_N05_C01:6.042417e-07,T183_N06_C02:6.04235e-07,T183_N06_C01:6.043124e-07,T183_N02_C07:6.042738e-07,T183_N02_C06:6.042927e-07,T183_N02_C03:6.042745e-07,T183_N02_C02:6.04247e-07,(T183_N02_C05:6.042148e-07,T183_N02_C04:6.04235e-07):6.094355e-07,T178_T02_C01:6.042973e-07,T183_A08_C01:6.04233e-07,T183_T02_C01:6.042162e-07,T183_T03_C01:6.043048e-07,T183_T05_C01:6.042298e-07,T183_T06_C01:6.092146e-07,T183_N08_C07:6.576565e-07,T183_N08_C06:6.042352e-07,T183_N02_C01:6.095688e-07,T194_N01_C04:6.042751e-07,T194_N01_C03:6.042746e-07,T194_N01_C02:6.042596e-07,T194_N01_C06:6.042101e-07,T194_N01_C05:6.041971e-07):1.281974e-06):1.599043e-06,((T065_N03_C08:6.043153e-07,(T065_N03_C09:6.042362e-07,(T065_N03_C01:6.097805e-07,T065_N02_C01:6.043119e-07):6.095027e-07,T065_N03_C03:6.042009e-07):6.521006e-07,T065_N03_C06:6.042783e-07,T065_N03_C04:6.099462e-07,T065_N03_C02:6.041489e-07):9.562597e-07,(T065_N03_C07:6.043227e-07,T065_N03_C05:6.042798e-07):6.326904e-07,T105_N01_C01:6.100328e-07,T065_T03_C01:1.520988e-06):6.099359e-07,T035_N04_C02:3.001996e-06):6.099779e-07,((T358_W02_C01:6.094288e-07,(T358_N02_C01:6.042706e-07,T358_N02_C03:6.099153e-07):6.095839e-07,(T358_N01_C01:6.340588e-07,(T358_N01_C03:6.042808e-07,T358_N02_C07:6.043076e-07):6.093786e-07):6.105439e-07,T358_W01_C01:9.793243e-07,T358_N01_C07:6.090359e-07,T358_N01_C06:6.042089e-07,T358_N01_C02:6.04222e-07,T358_N02_C08:6.043332e-07,T358_N02_C02:6.043019e-07,T358_N01_C08:6.042705e-07,T358_N01_C09:6.04269e-07,T358_N02_C06:6.04291e-07,T358_N02_C04:6.042887e-07,T358_N02_C05:6.321206e-07,T358_N01_C05:6.041957e-07,T358_N01_C04:6.043084e-07,T330_N01_C08:6.042015e-07):6.096032e-07,T358_C01_C01:6.390258e-07,T358_C02_C01:6.099902e-07):7.831295e-06):6.455497e-07):6.093469e-07,((T197_N03_C06:6.043056e-07,T197_A01_C01:6.043531e-07,(T012_N22_C07:6.041781e-07,T012_N25_C01:6.098246e-07):6.578148e-07,(T197_C03_C01:6.041493e-07,T197_C02_C01:6.043119e-07,T197_W01_C01:6.043076e-07,T225_N01_C01:6.04077e-07,T197_N01_C02:6.095127e-07,T197_C01_C01:6.041779e-07,T197_N02_C01:6.042317e-07,T197_N02_C03:6.042304e-07,T271b_C01_C01:6.099763e-07,T197_N02_C05:6.043141e-07,T197_N03_C04:6.04199e-07,T197_N03_C03:6.041953e-07,T197_N02_C08:6.041914e-07,T197_A02_C01:6.042746e-07,T197_A03_C01:6.090364e-07,T197_N03_C05:6.04235e-07,T197_N03_C09:6.354206e-07,T197_N03_C07:6.042483e-07,T197_N03_C08:6.042298e-07,T197_N02_C07:6.04238e-07,T197_N02_C06:6.102228e-07):6.096646e-07,T197_W03_C01:6.043227e-07,T197_W02_C01:6.043009e-07,T197_N01_C01:6.095092e-07,T197_N01_C07:6.042089e-07,T197_N01_C08:6.041949e-07,T197_N01_C09:6.043319e-07,T197_N01_C03:6.042304e-07,T197_N01_C04:6.09671e-07,T197_N01_C05:6.090464e-07,T197_N01_C06:6.043544e-07,T197_N02_C02:6.042655e-07,T156_W03_C01:6.494206e-07,T197_N02_C04:6.101905e-07,T197_N03_C02:6.043153e-07):1.025693e-06,(T249_N03_C04:6.042476e-07,(T249_N03_C05:6.042412e-07,T249_N03_C03:6.041921e-07,T249_N03_C01:6.042145e-07,T358_N02_C09:6.042344e-07,T249_N03_C09:6.042737e-07,T249_N03_C08:6.042182e-07,T249_N03_C06:6.04291e-07):6.092535e-07,(T223_A01_C01:6.042476e-07,T197_N03_C01:6.042062e-07):6.092146e-07,T249_T02_C01:6.043045e-07,T249_T01_C01:6.731703e-07,T249_N03_C07:6.042737e-07,T249_T03_C01:6.041929e-07,T182_N01_C01:6.042089e-07):1.588773e-06):6.097367e-07):2.317646e-05,((((T092_N03_C05:6.043153e-07,T092_N03_C04:6.04238e-07,T092_N03_C03:6.100728e-07,T071_N04_C07:6.04238e-07,T071_N04_C06:6.093756e-07,T071_N04_C01:6.098176e-07,T071_N04_C02:6.092933e-07,T071_N04_C05:6.093925e-07,T071_N04_C04:6.042367e-07,T071_N04_C03:6.091968e-07,T099b_N05_C01:6.042204e-07,(T099b_N07_C09:6.10335e-07,T099b_N05_C06:6.041672e-07,T099b_N07_C03:6.042446e-07,T099b_N05_C02:6.041665e-07,T099b_N05_C03:6.102373e-07,T099b_N05_C04:6.042776e-07,T099b_N05_C05:6.091068e-07,T099b_N05_C07:6.043289e-07):6.091961e-07,(T099b_N07_C05:6.042417e-07,T099b_N07_C04:6.095073e-07,T099b_N07_C07:6.090902e-07):6.093469e-07,T099b_N07_C06:6.042547e-07,T092_N03_C06:6.043287e-07,T104_T01_C01:6.042101e-07,T092_T01_C01:6.043207e-07,T092_N03_C01:6.099858e-07,T071_C03_C01:6.042445e-07,T092_T02_C01:6.042737e-07,T092_T03_C01:6.099428e-07,T071_N04_C08:6.094645e-07,T099b_N05_C08:6.098484e-07,T071_N03_C02:6.042399e-07,T071_N03_C01:6.042304e-07,T071_N02_C01:6.091625e-07,T092_N03_C08:6.043132e-07,T092_N03_C07:6.04238e-07):6.106047e-07,((T092_N04_C01:6.096704e-07,T099b_N07_C08:1.084859e-06):6.125336e-07,T092_N03_C02:6.042591e-07,T071_C02_C01:6.041929e-07,T099b_N05_C09:6.042399e-07):6.088601e-07):1.11844e-05,((T188_C01_C01:6.042062e-07,T188_N03_C07:6.042798e-07,T188_N02_C05:6.096805e-07,T188_N02_C04:6.042362e-07,T188_N02_C03:6.043329e-07,T188_N02_C02:6.043516e-07,T188_N02_C01:6.043029e-07,T188_N03_C09:6.041715e-07,T188_N03_C08:6.042941e-07,T188_N02_C06:6.041779e-07,T188_N01_C01:6.042887e-07,T188_N03_C01:6.045239e-07,T188_N02_C07:6.041667e-07,T188_N02_C08:6.041463e-07,T188_N03_C06:6.092694e-07,T188_N03_C05:6.042362e-07,T188_N03_C04:6.042728e-07,T188_N03_C03:6.042276e-07,T188_N03_C02:6.042253e-07):1.450655e-05,T028_C02_C01:1.224683e-05):3.9351e-06):6.522937e-07,S007_N01_C01:1.561757e-05):6.08059e-06):9.497256e-06):4.602904e-06,TW20:2.349241e-05,T075_A02_C01:2.723657e-05);
