# Supplementary material for: Improved characterisation of MRSA transmission using within-host bacterial sequence diversity
Source: eLife. 2019 Oct 8;8:e46402. doi: 10.7554/eLife.46402 (PMC6954020; doi:10.7554/eLife.46402)
Supplement: Figure 2—source data 1. [file elife-46402-fig2-data1.zip › Figure 2-source data 1/trace_colonisation_patients.csv]

id
S002
S007
S021
S024
S025
S026
S038
S039
S040
S042
S071
S078
S081
S085
S087
S093
S097
S102
S106
S130
T010
T013
T014
T021
T028
T035a
T035b
T040
T056
T069
T073
T075
T077
T087
T102
T104
T105
T107
T156
T182
T192
T223
T225
T230
T241
T270
T271b
T301
T303
T327b
T335
T341
T353
