# Supplementary material for: Improved characterisation of MRSA transmission using within-host bacterial sequence diversity
Source: eLife. 2019 Oct 8;8:e46402. doi: 10.7554/eLife.46402 (PMC6954020; doi:10.7554/eLife.46402)
Supplement: Figure 2—source data 1. [file elife-46402-fig2-data1.zip › Figure 2-source data 1/new_tip_names.csv]

host	tip.name	new.host	new.label
T035	T035_N02_C01	T035a	T035a_N02_C01
T035	T035_N04_C01	T035b	T035b_N04_C01
T099	T099_N07_C02	T099a	T099a_N07_C02
T099	T099_W01_C01	T099a	T099a_W01_C01
T099	T099_N07_C01	T099a	T099a_N07_C01
T099	T099_N05_C04	T099b	T099b_N05_C04
T099	T099_N07_C03	T099b	T099b_N07_C03
T099	T099_N05_C05	T099b	T099b_N05_C05
T099	T099_N05_C02	T099b	T099b_N05_C02
T099	T099_N05_C03	T099b	T099b_N05_C03
T099	T099_N05_C06	T099b	T099b_N05_C06
T099	T099_N05_C07	T099b	T099b_N05_C07
T099	T099_N07_C09	T099b	T099b_N07_C09
T099	T099_N05_C08	T099b	T099b_N05_C08
T099	T099_N07_C06	T099b	T099b_N07_C06
T099	T099_N05_C01	T099b	T099b_N05_C01
T099	T099_N07_C05	T099b	T099b_N07_C05
T099	T099_N07_C04	T099b	T099b_N07_C04
T099	T099_N07_C07	T099b	T099b_N07_C07
T099	T099_N07_C08	T099b	T099b_N07_C08
T099	T099_N05_C09	T099b	T099b_N05_C09
T159	T159_N06_C08	T159a	T159a_N06_C08
T159	T159_N04_C03	T159a	T159a_N04_C03
T159	T159_N04_C04	T159a	T159a_N04_C04
T159	T159_N08_C10	T159b	T159b_N08_C10
T159	T159_N05_C05	T159b	T159b_N05_C05
T159	T159_N07_C05	T159b	T159b_N07_C05
T159	T159_N05_C01	T159b	T159b_N05_C01
T159	T159_N05_C06	T159b	T159b_N05_C06
T159	T159_N06_C06	T159b	T159b_N06_C06
T159	T159_N04_C09	T159b	T159b_N04_C09
T159	T159_A08_C01	T159b	T159b_A08_C01
T159	T159_N05_C02	T159b	T159b_N05_C02
T159	T159_N06_C03	T159b	T159b_N06_C03
T159	T159_N06_C05	T159b	T159b_N06_C05
T159	T159_N06_C02	T159b	T159b_N06_C02
T159	T159_C08_C01	T159b	T159b_C08_C01
T159	T159_N04_C01	T159b	T159b_N04_C01
T159	T159_N04_C08	T159b	T159b_N04_C08
T159	T159_N04_C06	T159b	T159b_N04_C06
T159	T159_N08_C09	T159b	T159b_N08_C09
T159	T159_N04_C02	T159b	T159b_N04_C02
T159	T159_N08_C02	T159b	T159b_N08_C02
T159	T159_N04_C05	T159b	T159b_N04_C05
T159	T159_N05_C08	T159b	T159b_N05_C08
T159	T159_N06_C01	T159b	T159b_N06_C01
T159	T159_N06_C07	T159b	T159b_N06_C07
T159	T159_N08_C11	T159b	T159b_N08_C11
T159	T159_N08_C03	T159b	T159b_N08_C03
T159	T159_N07_C02	T159b	T159b_N07_C02
T159	T159_N08_C04	T159b	T159b_N08_C04
T159	T159_N07_C07	T159b	T159b_N07_C07
T159	T159_N08_C05	T159b	T159b_N08_C05
T159	T159_N07_C06	T159b	T159b_N07_C06
T159	T159_N05_C03	T159b	T159b_N05_C03
T159	T159_N07_C04	T159b	T159b_N07_C04
T159	T159_N05_C04	T159b	T159b_N05_C04
T159	T159_N07_C03	T159b	T159b_N07_C03
T159	T159_N07_C01	T159b	T159b_N07_C01
T159	T159_N08_C01	T159b	T159b_N08_C01
T159	T159_C07_C01	T159b	T159b_C07_C01
T159	T159_N08_C08	T159b	T159b_N08_C08
T159	T159_N08_C06	T159b	T159b_N08_C06
T159	T159_N06_C04	T159b	T159b_N06_C04
T159	T159_N05_C07	T159b	T159b_N05_C07
T159	T159_N08_C07	T159b	T159b_N08_C07
T159	T159_N04_C07	T159b	T159b_N04_C07
T271	T271_N04_C09	T271a	T271a_N04_C09
T271	T271_T01_C01	T271a	T271a_T01_C01
T271	T271_T02_C01	T271a	T271a_T02_C01
T271	T271_A03_C01	T271a	T271a_A03_C01
T271	T271_N04_C08	T271a	T271a_N04_C08
T271	T271_N04_C06	T271a	T271a_N04_C06
T271	T271_T03_C01	T271a	T271a_T03_C01
T271	T271_W04_C01	T271a	T271a_W04_C01
T271	T271_N03_C05	T271a	T271a_N03_C05
T271	T271_N04_C07	T271a	T271a_N04_C07
T271	T271_N04_C02	T271a	T271a_N04_C02
T271	T271_N04_C03	T271a	T271a_N04_C03
T271	T271_N03_C07	T271a	T271a_N03_C07
T271	T271_N03_C08	T271a	T271a_N03_C08
T271	T271_N04_C05	T271a	T271a_N04_C05
T271	T271_N04_C01	T271a	T271a_N04_C01
T271	T271_N03_C02	T271a	T271a_N03_C02
T271	T271_N03_C01	T271a	T271a_N03_C01
T271	T271_N03_C03	T271a	T271a_N03_C03
T271	T271_N03_C06	T271a	T271a_N03_C06
T271	T271_N03_C04	T271a	T271a_N03_C04
T271	T271_N04_C04	T271a	T271a_N04_C04
T271	T271_C01_C01	T271b	T271b_C01_C01
T327	T327_N02_C04	T327a	T327a_N02_C04
T327	T327_N02_C05	T327a	T327a_N02_C05
T327	T327_N02_C01	T327a	T327a_N02_C01
T327	T327_N02_C03	T327a	T327a_N02_C03
T327	T327_N02_C06	T327a	T327a_N02_C06
T327	T327_N02_C02	T327a	T327a_N02_C02
T327	T327_T01_C01	T327a	T327a_T01_C01
T327	T327_N02_C07	T327a	T327a_N02_C07
T327	T327_N02_C08	T327a	T327a_N02_C08
T327	T327_N02_C09	T327b	T327b_N02_C09
