# Supplementary material for: Improved characterisation of MRSA transmission using within-host bacterial sequence diversity
Source: eLife. 2019 Oct 8;8:e46402. doi: 10.7554/eLife.46402 (PMC6954020; doi:10.7554/eLife.46402)
Supplement: Figure 2—source data 1. [file elife-46402-fig2-data1.zip › Figure 2-source data 1/sample_times.csv]

sequenceName	days.since.start
T126_N01_C26	30
T126_N02_C05	33
T327_N02_C05	83
T126_N08_C07	54
T126_N01_C13	30
T126_C18_C01	89
T126_N04_C02	40
T126_N05_C08	44
T126_N11_C06	65
T126_N16_C02	82
T126_N04_C03	40
T126_N01_C27	30
T126_N02_C07	33
T126_N12_C07	68
T126_N15_C03	79
T126_N12_C02	68
T126_A15_C01	79
T126_N14_C09	75
T126_N06_C10	47
T126_N01_C25	30
T126_N05_C03	44
T126_N11_C02	65
T126_N01_C18	30
T126_C19_C01	93
T126_N03_C08	37
T126_N03_C07	37
T126_N03_C05	37
T126_N10_C09	61
T126_N10_C03	61
T126_N01_C22	30
T126_N16_C08	82
T126_C17_C01	86
T126_N03_C06	37
T126_N01_C01	30
T126_N16_C03	82
T234_N04_C04	64
T126_C11_C01	65
T126_W04_C01	61
T126_N13_C17	72
T126_N20_C06	94
T126_N13_C12	72
T126_N15_C01	79
T126_N13_C08	72
T126_N13_C16	72
T126_N08_C01	54
T126_N06_C09	47
T126_N06_C13	47
T126_N13_C03	72
T126_N06_C19	47
T126_N12_C05	68
T126_N05_C02	44
T126_N14_C08	75
T126_N02_C08	33
T126_N01_C29	30
T126_N02_C01	33
T126_N03_C02	37
T126_N06_C03	47
T126_N06_C04	47
T126_N13_C04	72
T126_N14_C01	75
T126_N06_C01	47
T126_N06_C07	47
T126_N01_C17	30
T126_N06_C14	47
T126_N09_C09	58
T126_N04_C04	40
T126_N07_C01	51
T126_N03_C01	37
T126_N01_C06	30
T126_N01_C12	30
T126_N01_C08	30
T126_N01_C09	30
T126_N06_C21	47
T126_N06_C06	47
T126_N01_C15	30
T126_N01_C04	30
T126_N01_C07	30
T126_N01_C11	30
T126_N13_C07	72
T126_N02_C02	33
T126_N02_C03	33
T126_N03_C03	37
T126_N14_C05	75
T126_N03_C04	37
T126_N06_C08	47
T126_N01_C03	30
T126_N06_C16	47
T126_N20_C01	94
T126_N13_C06	72
T126_N01_C02	30
T126_N01_C21	30
T126_N20_C20	94
T126_N13_C13	72
T126_N13_C01	72
T126_N14_C03	75
T126_N18_C04	89
T271_N04_C01	75
T271_N03_C04	71
T271_N04_C04	75
T271_W04_C01	75
T301_T02_C01	75
T271_N03_C06	71
T271_N04_C05	75
T271_T03_C01	75
T271_N04_C02	75
T271_N03_C02	71
T271_N04_C07	75
T271_N03_C05	71
T271_T02_C01	71
T249_N03_C02	63
T271_N03_C01	71
T271_T01_C01	68
T271_N04_C06	75
T271_N04_C08	75
T271_N03_C03	71
T271_A03_C01	71
T271_N03_C08	71
T271_N03_C07	71
T271_N04_C03	75
T126_N10_C08	61
T234_N04_C02	64
T126_N04_C09	40
T126_N11_C03	65
T126_N09_C03	58
T126_N15_C06	79
T126_N06_C02	47
T126_N20_C04	94
T126_N06_C05	47
T126_N20_C18	94
T126_N10_C04	61
T126_N20_C14	94
T126_N19_C08	93
T126_N12_C04	68
T126_N18_C09	89
T126_N18_C07	89
T126_N04_C05	40
T126_N17_C01	86
T126_C03_C01	37
T126_N18_C08	89
T126_N16_C01	82
T126_N20_C12	94
T126_N20_C16	94
T126_N20_C03	94
T126_N18_C06	89
T126_N20_C15	94
T126_N16_C09	82
T126_N19_C06	93
T126_N18_C02	89
T126_N18_C03	89
T126_N19_C07	93
T126_N10_C02	61
T327_N02_C08	83
T126_C06_C01	47
T126_C16_C01	82
T126_N08_C03	54
T192_T03_C01	57
T126_N08_C02	54
T126_N13_C19	72
T126_C09_C01	58
T126_N02_C06	33
T126_N01_C28	30
T126_N11_C08	65
T126_N09_C08	58
T126_N13_C11	72
T126_N16_C06	82
T126_N10_C05	61
T126_N16_C04	82
T126_N20_C19	94
T126_N15_C04	79
T126_N14_C04	75
T126_N09_C04	58
T126_N04_C01	40
T126_N01_C16	30
T126_N13_C15	72
T126_N12_C08	68
T126_N08_C09	54
T126_N09_C05	58
T126_N20_C11	94
T126_N15_C07	79
T126_N15_C08	79
T126_N16_C07	82
T126_N15_C05	79
T126_C07_C01	51
T126_N18_C01	89
T126_N01_C20	30
T327_N02_C07	83
T327_T01_C01	83
T327_N02_C02	83
T335_A02_C01	86
T126_A12_C01	68
T126_A17_C01	86
T126_N19_C03	93
T126_N08_C08	54
T126_N11_C04	65
T126_N05_C09	44
T126_N08_C06	54
T126_N13_C02	72
T126_N01_C24	30
T126_N18_C05	89
T126_N08_C04	54
T126_N12_C06	68
T126_N09_C07	58
T126_N02_C04	33
T126_N01_C23	30
T126_N05_C06	44
T126_N06_C11	47
T126_N06_C12	47
T126_N20_C09	94
T126_N06_C17	47
T126_N13_C21	72
T126_C01_C01	30
T232_N02_C03	59
T232_N02_C07	59
T232_N02_C04	59
T232_N02_C08	59
T232_N02_C01	59
T232_N02_C06	59
T232_N02_C09	59
T232_N02_C02	59
T232_N02_C05	59
T270_U01_C01	64
T232_T02_C01	59
T232_T01_C01	57
T069_N01_C01	12
T330_N01_C04	82
T330_N01_C07	82
T327_N02_C09	83
T330_N01_C01	82
T330_N01_C02	82
T330_T01_C01	82
T330_N01_C03	82
T330_N01_C06	82
T330_N01_C05	82
T353_N01_C01	86
T059_N03_C02	86
T059_N02_C04	58
T059_N02_C08	58
T059_N02_C05	58
T059_N03_C04	86
T059_N03_C03	86
T059_N03_C07	86
T059_N02_C01	58
T059_N01_C01	9
T059_N02_C07	58
T059_N02_C03	58
T059_N02_C02	58
T059_N03_C09	86
T059_N02_C06	58
T059_N02_C09	58
T059_N03_C01	86
T059_N03_C05	86
T059_N03_C06	86
T059_N03_C08	86
T095_N02_C01	22
T107_U02_C01	26
T095_N01_C01	20
T095_N01_C02	20
T102_T02_C01	26
T095_N01_C06	20
T095_N01_C05	20
T095_N01_C03	20
T095_N01_C04	20
T095_N01_C08	20
T095_N01_C07	20
T095_N01_C09	20
T095_T01_C01	20
T099_N07_C01	38
T099_W01_C01	38
T099_N07_C02	38
T035_N02_C01	12
T075_A02_C01	17
T040_N01_C01	9
T014_A01_C01	0
T341_T01_C01	85
T087_C01_C01	17
T035_N04_C01	19
T159_N06_C08	54
T159_N04_C03	47
T009_N08_C07	28
T009_N08_C05	28
T009_N08_C08	28
T009_N08_C06	28
T009_N09_C05	31
T009_N09_C07	31
T009_N09_C06	31
T009_N08_C01	28
T009_N09_C04	31
T009_N08_C03	28
T009_N09_C08	31
T009_N08_C02	28
T009_N08_C04	28
T009_N07_C04	24
T009_N09_C01	31
T009_N07_C07	24
T009_N09_C09	31
T009_T06_C01	21
T009_T05_C01	12
T009_N07_C02	24
T009_N07_C01	24
T009_N07_C08	24
T009_N07_C05	24
T009_N03_C01	7
T056_H01_C01	9
T009_T03_C01	7
T009_N09_C02	31
T009_T04_C01	10
T009_A04_C01	10
T009_N07_C06	24
T009_N09_C03	31
T009_N07_C03	24
T010_N11_C01	35
T010_N11_C08	35
T010_N11_C09	35
T010_N11_C02	35
T010_N11_C05	35
T010_N11_C07	35
T010_N11_C03	35
T010_N11_C06	35
T010_N11_C04	35
T230_C02_C01	63
T159_N04_C04	47
T077_N02_C01	17
T073_N01_C01	13
T021_N06_C01	19
T234_W02_C01	59
T197_N03_C01	56
T223_A01_C01	55
T182_N01_C01	43
T249_N03_C07	63
T249_N03_C04	63
T249_T02_C01	62
T249_T01_C01	59
T249_T03_C01	63
T249_N03_C08	63
T249_N03_C09	63
T249_N03_C06	63
T358_N02_C09	90
T249_N03_C03	63
T249_N03_C05	63
T249_N03_C01	63
T197_N02_C04	52
T197_W02_C01	52
T197_N01_C03	49
T197_N03_C02	56
T197_N01_C01	49
T197_N01_C09	49
T156_W03_C01	43
T012_N22_C07	76
T012_N25_C01	85
T197_C01_C01	49
T197_N02_C07	52
T271_C01_C01	64
T197_W01_C01	49
T197_C03_C01	56
T197_N03_C05	56
T197_C02_C01	52
T197_N03_C07	56
T197_A03_C01	56
T197_N03_C03	56
T225_N01_C01	56
T197_N03_C08	56
T197_N02_C08	52
T197_N02_C01	52
T197_A02_C01	52
T197_N02_C05	52
T197_N03_C04	56
T197_N01_C02	49
T197_N02_C06	52
T197_N02_C03	52
T197_N03_C09	56
T197_N03_C06	56
T197_A01_C01	49
T197_W03_C01	56
T197_N01_C07	49
T197_N02_C02	52
T197_N01_C08	49
T197_N01_C05	49
T197_N01_C06	49
T197_N01_C04	49
T020_N01_C04	2
T020_N02_C01	5
T020_N02_C06	5
T020_N02_C09	5
T020_N01_C02	2
T020_N01_C08	2
T020_N01_C06	2
T020_N01_C03	2
T020_N02_C05	5
T020_N01_C01	2
T020_N01_C07	2
T020_N01_C05	2
T020_N01_C09	2
T020_N02_C04	5
T020_N02_C08	5
T020_N02_C03	5
T020_N02_C02	5
T020_N02_C07	5
T358_N01_C01	87
T358_N02_C07	90
T358_N01_C03	87
T330_N01_C08	82
T358_N01_C04	87
T358_N01_C09	87
T358_N01_C06	87
T358_N02_C06	90
T358_N01_C02	87
T358_N02_C04	90
T358_N02_C08	90
T358_W02_C01	90
T358_N01_C07	87
T358_N02_C02	90
T358_N01_C05	87
T358_N01_C08	87
T358_N02_C03	90
T358_N02_C01	90
T358_N02_C05	90
T358_W01_C01	87
T358_C02_C01	90
T358_C01_C01	87
T035_N04_C02	19
T065_N03_C04	16
T065_N03_C02	16
T065_N03_C06	16
T065_N03_C08	16
T065_N03_C09	16
T065_N03_C03	16
T065_N03_C01	16
T065_N02_C01	13
T065_T03_C01	16
T065_N03_C07	16
T065_N03_C05	16
T105_N01_C01	23
T183_T06_C01	75
T183_N03_C05	62
T183_N06_C05	75
T183_N08_C01	80
T159_N08_C10	61
T183_N06_C06	75
T183_N08_C03	80
T183_N08_C02	80
T183_N08_C04	80
T183_N08_C09	80
T183_N08_C08	80
T183_N02_C01	59
T194_C01_C01	48
T183_N02_C07	59
T183_N03_C08	62
T183_N05_C01	70
T194_T01_C01	51
T194_N04_C02	57
T183_N03_C03	62
T249_A02_C01	62
T183_T08_C01	80
T194_N03_C05	55
T183_N08_C07	80
T194_N03_C08	55
T194_N01_C09	48
T194_N04_C05	57
T194_N04_C01	57
T183_T03_C01	62
T183_T02_C01	59
T183_N02_C08	59
T194_N01_C08	48
T183_N06_C04	75
T183_N02_C02	59
T183_N08_C05	80
T183_N02_C09	59
T194_N01_C06	48
T249_A03_C01	63
T178_T02_C01	51
T183_N03_C06	62
T194_N04_C06	57
T183_N06_C02	75
T194_A01_C01	48
T183_N08_C06	80
T183_N02_C03	59
T183_N06_C01	75
T183_A08_C01	80
T194_N03_C01	55
T194_N03_C02	55
T194_N04_C08	57
T194_N04_C07	57
T194_N03_C07	55
T183_T07_C01	77
T183_N02_C06	59
T194_W02_C01	51
T194_N01_C02	48
T194_T03_C01	57
T183_N03_C02	62
T194_N03_C04	55
T194_N04_C04	57
T194_N03_C06	55
T183_N05_C02	70
T183_N06_C07	75
T183_N06_C03	75
T183_N05_C06	70
T183_N05_C08	70
T183_N05_C04	70
T183_N05_C07	70
T183_N05_C05	70
T183_N05_C03	70
T183_N02_C04	59
T183_N02_C05	59
T194_N01_C07	48
T194_N01_C05	48
T194_N01_C04	48
T183_T05_C01	70
T194_N03_C03	55
T183_N03_C01	62
T183_N03_C04	62
T194_N01_C03	48
T194_N04_C09	57
T194_N04_C03	57
T194_N01_C01	48
T194_T02_C01	55
T183_N03_C07	62
T012_N28_C06	94
T012_N26_C03	89
T012_N26_C01	89
T012_N27_C01	92
T012_T25_C01	85
T012_N26_C07	89
T012_N13_C03	48
T012_N24_C01	82
T012_N20_C02	69
T012_N14_C01	52
T012_N21_C05	72
T012_N27_C05	92
T012_N20_C08	69
T012_N25_C04	85
T012_N21_C07	72
T012_N19_C01	65
T012_N15_C08	54
T012_A14_C01	52
T012_N11_C08	41
T012_N26_C02	89
T012_N26_C08	89
T159_N04_C01	47
T012_N06_C08	24
T012_N28_C01	94
T012_N01_C01	0
T159_N08_C02	61
T012_N28_C04	94
T012_N04_C03	17
T012_N20_C06	69
T012_A11_C01	41
T012_N19_C07	65
T159_C08_C01	61
T159_A08_C01	61
T012_T07_C01	27
T012_N19_C06	65
T012_T04_C01	17
T012_N01_C05	0
T012_A07_C01	27
T012_N17_C02	58
T012_N09_C02	34
T012_T14_C01	52
T012_N09_C04	34
T159_N05_C08	51
T012_N10_C04	38
T012_N17_C06	58
T012_N18_C08	62
T012_N09_C01	34
T012_N17_C07	58
T012_N16_C03	55
T012_N28_C02	94
T012_N11_C01	41
T159_N06_C07	54
T012_N06_C05	24
T159_N06_C05	54
T012_N06_C03	24
T012_N07_C07	27
T012_N12_C06	45
T012_N14_C02	52
T012_N13_C01	48
T012_N11_C07	41
T159_N06_C03	54
T159_N06_C02	54
T159_N04_C06	47
T012_T06_C01	24
T012_N20_C04	69
T012_N07_C05	27
T159_N04_C05	47
T012_N21_C06	72
T012_T11_C01	41
T012_N27_C07	92
T012_N25_C05	85
T012_N25_C06	85
T012_N13_C05	48
T012_N15_C05	54
T012_N27_C04	92
T012_N09_C08	34
T012_N10_C01	38
T012_T27_C01	92
T012_N26_C06	89
T159_N04_C09	47
T012_N05_C05	20
T012_N16_C04	55
T012_A18_C01	62
T012_N27_C03	92
T012_N11_C02	41
T012_N13_C08	48
T159_N04_C02	47
T159_N06_C01	54
T012_N11_C03	41
T012_T09_C01	34
T012_N07_C08	27
T012_N27_C06	92
T159_N08_C09	61
T012_N18_C04	62
T012_N07_C01	27
T012_N15_C02	54
T012_N12_C03	45
T012_N10_C05	38
T012_N05_C07	20
T012_N01_C08	0
T012_N21_C03	72
T012_N22_C05	76
T012_N16_C05	55
T159_N05_C02	51
T012_N18_C07	62
T159_N04_C08	47
T012_N27_C02	92
T012_N21_C04	72
T012_N14_C04	52
T012_N14_C03	52
T178_N03_C01	51
T012_N21_C08	72
T012_N07_C03	27
T012_N28_C07	94
T012_N04_C01	17
T012_N09_C06	34
T012_N04_C02	17
T012_N14_C05	52
T012_N06_C07	24
T012_N12_C07	45
T012_T12_C01	45
T012_T13_C01	48
T012_N12_C01	45
T012_N14_C06	52
T012_T02_C01	3
T012_N02_C01	3
T012_N02_C04	3
T012_N07_C02	27
T012_N17_C01	58
T012_N10_C06	38
T012_T03_C01	7
T012_T10_C01	38
T012_N02_C05	3
T012_N01_C06	0
T012_N01_C09	0
T012_N01_C07	0
T012_N04_C04	17
T012_N02_C03	3
T012_N04_C08	17
T012_N02_C08	3
T012_N11_C06	41
T012_N04_C05	17
T012_N05_C08	20
T012_N09_C07	34
T012_N22_C03	76
T159_N08_C11	61
T012_N12_C08	45
T012_N21_C02	72
T012_N10_C07	38
T012_N27_C08	92
T012_N02_C02	3
T012_N22_C06	76
T012_T17_C01	58
T159_N07_C02	58
T159_N04_C07	47
T012_T16_C01	55
T012_N09_C03	34
T012_N14_C07	52
T012_N10_C08	38
T012_N25_C07	85
T159_N08_C03	61
T012_N28_C03	94
T012_N15_C07	54
T012_N16_C01	55
T012_N12_C02	45
T159_N08_C06	61
T159_N08_C01	61
T159_N07_C04	58
T159_N08_C04	61
T159_N08_C05	61
T012_T20_C01	69
T159_N07_C06	58
T159_N07_C03	58
T012_N18_C03	62
T159_N07_C01	58
T012_N15_C04	54
T012_N13_C07	48
T012_N21_C01	72
T012_N04_C07	17
T012_N16_C02	55
T159_N08_C07	61
T012_N07_C06	27
T159_N05_C07	51
T159_N06_C04	54
T159_N07_C07	58
T012_N02_C07	3
T159_N08_C08	61
T012_N22_C08	76
T012_N17_C05	58
T012_A28_C01	94
T159_N05_C04	51
T012_N17_C08	58
T012_N18_C02	62
T159_N05_C03	51
T012_N01_C04	0
T012_A17_C01	58
T012_N10_C03	38
T012_N16_C07	55
T012_N16_C08	55
T012_T18_C01	62
T012_N20_C07	69
T012_N06_C04	24
T012_N12_C04	45
T012_N25_C02	85
T012_N28_C05	94
T012_N06_C01	24
T012_N06_C06	24
T012_N18_C05	62
T012_N05_C02	20
T012_N10_C02	38
T159_C07_C01	58
T012_N25_C08	85
T012_N05_C03	20
T012_N13_C06	48
T012_N13_C04	48
T012_N05_C01	20
T137_N12_C05	94
T137_N12_C08	94
T137_N12_C03	94
T137_N12_C07	94
T137_N10_C07	89
T137_N03_C01	64
T137_N12_C04	94
T137_N11_C02	92
T137_N12_C06	94
T137_N10_C06	89
T137_N11_C06	92
T137_N11_C01	92
T137_N11_C03	92
T137_N12_C09	94
T137_N11_C04	92
T137_N11_C05	92
T137_N12_C01	94
T137_N12_C02	94
T137_N09_C06	85
T137_N07_C02	78
T137_N09_C03	85
T137_N09_C05	85
T137_N09_C02	85
T137_N08_C07	82
T137_N08_C06	82
T137_T06_C01	85
T137_N07_C05	78
T137_T05_C01	82
T137_T04_C01	78
T137_N07_C01	78
T137_N08_C03	82
T137_N09_C04	85
T137_N09_C07	85
T137_T03_C01	75
T137_N07_C08	78
T137_N07_C03	78
T322_C02_C01	89
T322_N02_C01	90
T137_T08_C01	92
T137_N10_C08	89
T137_N04_C06	68
T137_N08_C04	82
T137_C03_C01	71
T137_N10_C01	89
T137_N06_C01	75
T137_N06_C02	75
T137_N11_C07	92
T137_N08_C08	82
T137_N09_C01	85
T137_N10_C05	89
T137_N04_C01	68
T137_N10_C04	89
T137_N10_C02	89
T137_N08_C05	82
T137_N10_C03	89
T137_N06_C05	75
T137_N04_C07	68
T137_N04_C05	68
T137_N05_C08	71
T137_N05_C06	71
T137_N06_C07	75
T137_N04_C04	68
T137_N05_C01	71
T137_N06_C04	75
T137_N04_C02	68
T137_N05_C04	71
T137_N05_C03	71
T137_N07_C07	78
T137_N08_C02	82
T137_N08_C01	82
T137_N04_C03	68
T137_N05_C07	71
T137_N07_C04	78
T241_N02_C01	58
T137_N06_C06	75
T137_N06_C03	75
T137_N05_C05	71
T137_N06_C08	75
T137_N05_C02	71
T137_N07_C06	78
T137_N09_C08	85
T012_N16_C06	55
T159_N05_C01	51
T012_N22_C01	76
T012_N20_C01	69
T159_N06_C06	54
T012_N11_C04	41
T159_N07_C05	58
T012_N15_C01	54
T012_N05_C04	20
T159_N05_C05	51
T159_N05_C06	51
T012_N18_C01	62
T012_N26_C04	89
T012_A24_C01	82
T012_N04_C06	17
T012_N07_C04	27
T012_N05_C06	20
T012_N09_C05	34
T012_N12_C05	45
T012_T05_C01	20
T012_N15_C06	54
T012_T19_C01	65
T012_N25_C03	85
T012_N15_C03	54
T012_T15_C01	54
T012_N22_C04	76
T012_N19_C08	65
T012_N13_C02	48
T012_N20_C05	69
T012_N19_C05	65
T012_N28_C08	94
T013_A01_C01	0
T012_N06_C02	24
T012_N19_C04	65
T012_N22_C02	76
T012_N11_C05	41
T012_N02_C06	3
T012_N19_C03	65
T012_N20_C03	69
T012_T08_C01	31
T012_N01_C03	0
T012_N01_C02	0
T012_N17_C04	58
T012_T21_C01	72
T012_N19_C02	65
T012_N17_C03	58
T012_N18_C06	62
T137_T07_C01	89
T012_N26_C05	89
T012_N28_C09	94
T028_C02_C01	9
T188_N03_C04	92
T188_C01_C01	45
T188_N02_C08	48
T188_N02_C07	48
T188_N03_C09	92
T188_N03_C07	92
T188_N03_C01	92
T188_N02_C02	48
T188_N02_C03	48
T188_N03_C02	92
T188_N03_C03	92
T188_N03_C08	92
T188_N03_C05	92
T188_N02_C06	48
T188_N02_C01	48
T188_N02_C04	48
T188_N03_C06	92
T188_N02_C05	48
T188_N01_C01	45
T071_C02_C01	15
T092_N03_C02	23
T099_N05_C09	33
T099_N07_C08	38
T092_N04_C01	24
T071_N03_C01	19
T071_N02_C01	15
T099_N05_C01	33
T071_N04_C06	22
T071_N04_C08	22
T092_N03_C04	23
T071_N04_C02	22
T092_T03_C01	24
T099_N07_C04	38
T099_N07_C05	38
T099_N07_C07	38
T071_N04_C05	22
T092_N03_C06	23
T099_N05_C08	33
T071_N03_C02	19
T099_N05_C04	33
T099_N05_C02	33
T099_N05_C06	33
T099_N07_C03	38
T099_N05_C07	33
T099_N07_C09	38
T099_N05_C03	33
T099_N05_C05	33
T092_N03_C01	23
T071_N04_C04	22
T071_C03_C01	22
T092_N03_C07	23
T099_N07_C06	38
T104_T01_C01	23
T092_N03_C03	23
T071_N04_C01	22
T092_T02_C01	23
T092_N03_C05	23
T092_N03_C08	23
T071_N04_C03	22
T092_T01_C01	20
T071_N04_C07	22
T126_N11_C09	65
T126_N09_C06	58
T234_N04_C06	64
T303_N03_C01	77
T234_N04_C01	64
T234_N04_C03	64
T234_C03_C01	64
T234_N04_C05	64
T234_N04_C07	64
T234_N04_C09	64
T234_N04_C08	64
T126_C04_C01	40
T126_C12_C01	68
T126_C20_C01	94
T126_C10_C01	61
T126_N14_C02	75
T126_N01_C19	30
T126_N20_C21	94
T126_N08_C05	54
T126_N05_C05	44
T126_N15_C02	79
T126_N16_C05	82
T126_N05_C04	44
T126_N05_C07	44
T126_N13_C14	72
T126_N11_C01	65
T126_N10_C01	61
T126_N19_C01	93
T126_N20_C10	94
T126_N20_C07	94
T126_N20_C05	94
T126_N20_C17	94
T126_N06_C20	47
T126_N13_C20	72
T126_N13_C18	72
T126_N06_C15	47
T126_N05_C01	44
T126_N11_C05	65
T126_N10_C06	61
T126_N04_C07	40
T126_N04_C06	40
T126_N04_C08	40
T126_N12_C09	68
T126_N20_C13	94
T126_N19_C05	93
T126_N19_C04	93
T126_N12_C03	68
T126_N15_C09	79
T126_N09_C02	58
T126_N10_C07	61
T126_N12_C01	68
T126_N01_C10	30
T126_N14_C06	75
T126_N20_C08	94
T126_N06_C18	47
T126_N01_C14	30
T126_C05_C01	44
T126_N14_C07	75
T126_A03_C01	37
T126_C15_C01	79
T126_C13_C01	72
T126_N11_C07	65
T126_N01_C05	30
T126_N13_C09	72
T126_N09_C01	58
T126_N13_C10	72
T126_N20_C02	94
T126_N19_C02	93
T271_N04_C09	75
T327_N02_C01	83
T327_N02_C03	83
T327_N02_C06	83
T126_N13_C05	72
T327_N02_C04	83
