# Supplementary material for: Improved characterisation of MRSA transmission using within-host bacterial sequence diversity
Source: eLife. 2019 Oct 8;8:e46402. doi: 10.7554/eLife.46402 (PMC6954020; doi:10.7554/eLife.46402)
Supplement: Figure 2—source data 1. [file elife-46402-fig2-data1.zip › Figure 2-source data 1/alignment_postgubbins.fas]

>T327_N02_C04
acgggtttaa caccatgggt aggccgaccc cgcatggata gcgttccttg ttggcccctc
tgggccacac tcttccccaa gaatcgccag agtttacata ttatttaaac aaaacttagt
aagcaactgg gtctctcgcg aggaacacaa gaagttcggg gcgtccacgt agaccagtgt
cgccaaccta cgggcccacg tcacnaacca aaggcaccaa cctcggatgc aaggtttctt
ctccggcaaa aaatgttctc ccagactcat tgtcagatgt cggatcagca ataggatctc
ccaaaagggt ggaagtccag attcgagcgc ctgatttcgc gatcatgact tcggttnnnn
nnnntcaaag aattcctcaa ggggtgaccg gggtgtgacg atggtcagtg gggtcaatga
nnntataata taactgtgtt aacttatggt atcttctgag attaaacacc acgatgaatc
taagattgcc acgccagctc cacgtgtttg atnnncnnan tctgtcttag ctcacttttt
tttctccctg tcctcgtggc tcgctnnnna catactgctg ttaaacatag acctccctta
cnttaccggg catagtagac ctctgggcac gctcttccga ctcgattggc ggagcataga
tggcgtgtgg agtaaaagga aaatcctgta cacgcacctt ccgtcctgaa aggtgcgcgt
ggatcctcta gcaacagcca cggggaatag gaaccggtgc gattgcgggc tctccgtggg
gccaacctct acggtagacg caccattacc gtcccatcaa tcaccctcat atctgaagga
cgggtaccgg actggttctc aggccacgag cgctcacatc gccttacaca tcccgttgtt
taagctgcgc caatgcacat gtagcgctta taggaggcac gttaaaataa actgggggac
cagcaaggcg atttcctttc cgacccgtga aaattagcgg gactaggggc atacgaccga
agggttcttc gacacattgg cgatgggggg ttatagagaa acaaaccagg caattccggc
ccgcgcccct tnnttttggg caaggatata gtaagcaaga gccgctaagg tcccacgtga
ccttagcaaa gttcacacgc ttcgggtccc agacacagcc gcggacggga aatcagaaag
ggatagagga tcggtacgtc gacgtttact tgtgcaggga ctctgtgaaa tcacgcgcgt
catccgagac agtttaggtc acggcagaga ctcgaacaga gaaaagtgac gctagtgcgg
caaagactca aaaaatccag aggatttgct tctggtcggg ctgtcctccc tacctgatgg
tgctccctcg aacgtgaact aagtttaaat ggttttggcc tgaatgagaa gtnnncctcc
gccggcttgt ccgtgctggt ctgcaagtag ttcagtgacc aggatccacc gagtgttcaa
gttaattcaa tcacgtgatg agctggctct atatgtcgtt ccattgtata aggctaccat
gactcactag taccttgccg tcgaactagt atcgagctcg tgtattgcga ggacgaagga
cagtttttta accgaacctt tcttcttagc caccacaacg gtaagttggg gctttgtctg
gtactactgc agcccgccgt tcgatgaaga agacggtaag ccgtcatggg tcggcggcta
tgaattatcc ccccaaccct cttgccacca tacatttgta cggatcctat tganagttcg
aaacgagccc gcccatgaag gtttcacagc atcgaggcga aaggcacctg aaaagcggca
taattccgag nccagtacgg ggcactgggt tcttccaatc agcttttacc tcttagtgtg
aaaggtctaa gacatacggt aacttcttgc ttgtcagctg taaccccgat acaatcgtac
tggggacatg ctttagggag cgtacacctt gtggtccgac agtacggaga atgtagtggg
acggggcgta catacaaacc gacgttgcag tttanntcgt cagtgagcaa aatcgtacgc
ccacgcggca actgtcttac gttgcgacac ataaacagag tgcgctttgg ggccgttaat
tatctaagtg tgcaggcagc tattgccccc catggccgaa cgttcgcgtg tccttgtcta
gtccggcccc tctccaccgt gtgagaactg ttctcgcgga atacgctacg gtgcgtccct
tgttgagacc tgagcactgg cacatccgac tcgaataatc acgttccggc ggccgcgacc
gcgcgggccc ntctagttcc ccgtttgatg tattacttac cccaccgaag gcccttgtct
ggttgctctg gaaannnnnn nnnnnnnnnn nnagttgaag aagcgaccca gttactccgt
cagtaaccgg gtctgtgggg gtatcagttc ggacgtaggg cacgcccacc agaggtacgg
tggagtacaa cgcatatcgg acagcctgtg aatcaactgg ccccggtgtg agcctaccct
cagagcgtaa aaagtgctac tgtatcggta gcccggg
>S078_N01_C01
acgggtttaa tgccacgggt gggccgaccc cgcatggata gcgttcctta ttgacccctc
tgggccacac gcttccccga gaaccgccgg agtttacata ttatttaaat aaaacttggt
aagcaactgg gtccctcgtg agagacgcag gaggttcggg gcgtccatgt agaccagtgt
cgccaaccta tgggtccgcg tcacnaacca agggcaccaa cctcagatgc agagtttctt
ctccgacaaa aaatgttccc ctaaactcag ggtcagacgt cggatcagtt ataagatctc
ccaaagaggt ggaaatccag attcgagcgc ctgatttcgt aatcattacc ccggttttag
agatncaaag aatccctcga ggggtggtcg gggtgtgacg atggttaaag agctcaatga
gtgtatagtt ccactgtgtc gacttaaggt atcaactgaa cttaaacacg atgatgacca
tgagattgcc acgccagact nnnnnacttg atttacccat tctgtcttag ctcacttcnn
ntnctccctg tcctcgtggc tcgcttctca caaacagttg ttaaacatag acccccttta
catgtccggg catagtagac ctcggagcac gttcttcaga ctcgattggc ggagcataga
tggggcgtgg agtaaaagga gaatcctgta cacgcacctt ccgtcctgaa aggtgcgctt
agatcctcta gcaacagcca cgaggaacag gaactggtgc gattactggc tttctatggg
gacagcccct acggtagacg caccattacc gtcccatcaa tcaccctcat atccgagtga
ctggtattga actggttcct tggtcacgag tactcatatc gccttataca tcccgttgtc
taagctgcgc caatgcacat gtggagctta taagatgcat gttaaaacaa actggaggac
cagcaaagcg atttcctttc agacccgcga aaatttgtgg gactaggggc atatgactga
agggatcttc gccgtattgg cgaaggggga gaatagagac acagaccaga taatcctggc
ccgcgccctt ggattttggc tgggggtgtg gcaagtgaga gccgttaagg ttccgcgtga
ccttggtaca attcgcacgc ttcgagtgcc agacacagct gcggatgggc aattagaaag
ggataaggga ttggtacgtc gacgtttact cgggcaggga ctctgtaaat tcacgtgcgt
cgtccgagac agtttagtta acgacaacgg cttgagaaag gaagagtgac gctagtgcgg
cgaagactca aaagatccag gggatctgcc tccggtcggg ctatcctctc cacccgatgg
tgctttctcg gacgtaaact aggtctaaat ggttttggcc tgaatgagag gtgatcctcc
gcaggcttgt ccgtgctaat ctggcagtaa ttcagtgacc aaaatccacc aagtatccaa
atcgactcag tcacatgatg aactagctcc atatgtcgtt ccattgtacg aggctaccac
tgttcactag tatcctgccg gcgaactagt atcgagcttg tgcattgcga ggacgtagga
cagtttttta actgagtttt tcttcttagc caccacaacg gtgagtcggg gccttgtctg
gtattactgc agcccgctgt tcgacgaaaa agatggtgag cggtcgagag tnagcggcta
cgcattatca cncaagcctt cccgccacca cacatttgta cggatcttgt gaanagttcg
aaacgaacct gcccatgaag gtttcacagc atcaaggcga aaggcaccta aaaggcggca
tagtccagag cttaacacgc gacactggat cctactaata agcttttatc tctcagtgtg
aaaggtctaa gatatacgat aacttcttat atgtcagctg tagtatcaat acaatcgtgc
cggaggcatg ccttagggag cgtgcacaat gaggttcagt agtacgaaaa atgtagtggg
acggggcgta catacagacc gacgttgcag ttcagctctc cagtgcgtca aatcgtacgc
ccacgcggca gctgtcttac gatgctacac ataaacagag tgcgctttag ggccgtcagc
tatctaagcg tgcaagcagc tatcgccccc catcgccgaa cgttcgtgca tccttgttta
gtctgacccc tctccaccgt gtagtagctg tgctcgcgga atacgctacg gttcgcccct
tgttgagacc tgagcaccgg cccctccgac acgaatagtc acgttccggc agccgcaacc
acacgagccc atctagttcc acgtttgatg tactacttac cccatcanag gccttcatct
ggtttcttgg gaaanannnt cnnnnnnnta ntaattgaag aagcgtccca gttactccgc
cattaaccgg gtctgtgggg gtatcagctt ggacgtaggg catgcccacc cgaggtacgg
tgaganggaa cgcatatcgt acagcctgtg aatcggctga ccctattgtg agcctaccca
cggagcgtaa gaagtgctac tgtaccgaca gcccggg
>S002_N01_C01
acgggtttaa tgccacgggt gggccgaccc cgcatggata gcgttcctta ttgacccctc
tgggccacac gcttccccga gaaccgccgg agtttacata ttatttaaat aaaacttggt
aagcaactgg gtctctcgtg agagacgcag gaggttcggg gcgtccatgt agaccagtgt
cgccaaccta tgggtccgcg tcacnaacca agggcaccaa cctcagatgc agagtttctt
ctccgacaaa aaatgtttcc ctaaactcag ggtcagacgt cggatcagtt ataagatctc
ccaaagaggt ggaagtccag attcgagcgc ctgatttcgt aatcattacc ccggttttag
agatncaaag tatccctcga ggggtggtcg gggtgtgacg atggttaaag aggtcaatga
gtgtatagtt ccactgtgtc gacttaaggt atcaactgaa cttaaacacg atgatgacca
tgagattgcc acgccagatn nnnnnnnttg atttacccat tctgtcttag ctcacttcnn
nntctccctg tcctcgtggc tcgcttctca caaacagttg ttaaacatag acccccttta
catgtccggg catagtagac ctctgagcac gttcttcaga ctcgattggc ggagcataga
tggggcgtgg agtaaaagga gaatcctgta cacgcacctt ccgtcctgaa aggtgcgctt
agatcctcta gcaacagcca cgaggaacaa gaactggtgc gattactggc tttctatggg
gacagcctct acggtagacg caccattacc gtcccatcaa tcaccctcat atccgagtga
ctggtattga actggttcct tggtcacgag tactcatatc gccttacaca tcccgttgtc
taagctgcgc caatgcacat gtggagctta taagatgcat gtcaaaacaa actggaggac
cagcaaagcg atttcctttc agacccgcga aaatttgtgg gactaggggc atatgactga
agggatattc gccgtattgg cgaaggggga gaatagagac acagaccaga taatcctggc
ccgcgcccct ggattttggc tgggagtgtg gcaagtgaga gccgttaagg tttcgcgtga
cattagtaca attcgcacgc ttcgagtgcc agacacagct gcggatgggc aattagaaag
ggataagggg ttggtacgtc gacgtttact cgggcaggga ctctgtaaaa tcacgtgcgt
cgtccgagac agtttagtta acgacaacgg cttgagaaag gaagagtgac gctagtgcgg
cgaagactca aaagatccag aggatctgcc tccggtcggg ctatcctctc cacctgatgg
tgctttctcg gatgtaaact aggtctaaat ggttttggcc tgaatgagag gtgatcctcc
gcaggcttgt ccgtgctaat ctggcagtaa ttcagtgacc aaaatacacc aagtatccaa
atcgactctg tcacatgatg aactagctcc atatgtcgtt ccattgtacg aggctaccac
tgttcactaa tatcctgccg gcgaacaagt atcgagctcg tgcattgcga ggacgtagga
cagtttttta actgagtttt tcttcttagc caccacaacg gtgagtcggg gccttgtctg
gtattactgc agcccgctgt tcgacgaaaa agatggtgag cggtcgagag tcagcggcta
cgcattatca cncatgcctt cccgccacca cacatttgta cggatcttgt gaanagttcg
aaacgaacct gcccatgaag gtttcacagc atcaaggcga aaggcaccta aaaggcggca
taatccagag cttaacacgc gacactggat cctactaata agcttttatc tcttagtgtg
aaaggtctaa gatatacgat aacttcttat atgtcagctg taatatcaat acaatcgtgc
cggaggcatg ccttagggag cgtgcacaat gaggttcagt agtacgaaga atgtagtggg
acggggcgta catacagacc gacgttgcag ttcagctctc cagtgcgcca aatcgtacgc
tcacgcggca gctgtcttac gatgctacac ataaacagag tgcgctttag ggccgtcagc
tatctaagcg tgcaagcagc tatcgccccc catcgccgaa cgttcgtgca tccttgttta
gtctgacccc tctccaccgt gtagtagctg tgctcgcgga atacgctacg gttcgcccct
tgttgagacc tgagcaccgg cacctccgac acgaatagtc acgttccggc agccgcaaca
acacgagccc atctagttcc ccgtttgatg ttctacttac cccatcaaag accttcatct
ggtttcttgg gaaanannnt cnnnnnnnta ntaattgaag aagcgtccca gttactccgc
cattgaccgg gtccgtgggg gtatcagctt ggacgtaggg catgcccacc cgaggtacgg
tgnnnnggaa cgcatatcgt acagcctgtg aatcggctga ccctattgtg agcctaccca
cggagcgtaa gaagtgctac tgtaccgaca gcccggg
>S106_N01_C01
acgggtttaa tgccacgggt gggccgaccc cgcatggata gcgttcctta ttgacccctc
tgggccacac gcttccccga gaaccgccgg agtttacata ttatttaaat aaaacttggt
aagcaactgg gtctctcgtg agagacgcag gaggttcggg gcgtccatgt agaccagtgt
cgccaaccta tgggtccgcg tcacnaacca agggcaccaa cctcagatgc agagtttctt
ctccgacaaa aaatgttccc ctaaactcag ggtcagacgt cggatcagtt ataagatctc
ccaaagaggt ggaagtccag attcgagcgc ctgatttcgt aatcattacc ccggttttag
agatncaaag aatccctcga ggggtggtcg gggtgtgacg atggttaaag aggtcaatga
gcntatagtt ccactgtgtc gacttaaggt atcaactgaa cttaaacacg atgatgacca
tgagattgcc acgccagatt tgnnnacttg atttacccat tctgtcttag ctcacttccc
nntctccctg ncctnatggc tcgcttctca caaacagttg ttaaacatag acccccttta
cgtgtccggg catagtagac ctctgagcac gttcttcaga ctcgattggc ggagcataga
tggggcgtgg agtaaaagga gaatccagta cacgcacctt ccgtcctgaa aggtgcgctt
agatcctcta gcaacagcca cgaggaacag gaactggtgc gattactggc tttctatggg
gacagcctct acggtagacg caccattacc gtcccatcaa tcaccctcat atccgagtga
ctggtattga actggttcct tggtcacgag tactcttatc gccttacaca tcccgttgtc
taagctgcgc caatgcacat gtggagctta taagatgcat gtcaaaacaa actggaggac
cagcaaagcg atttcctttc agacccgcga aaatttgtgg gactaggggc atatgactga
agggatcttc gccgtattgg cgaaggggga gaatagagac acagaccaga taatcctggc
ccgcgcccct ggattttggc tgggggtgtg gcaagtgaga gccgttaagg ttccgcgtga
ccttagtaca attcgcacgc ttcgagtgcc agacacagct gcggatgggc aattagaaag
ggataaggga ttggtacgtc gacgtttact cgggcaggga ctctgtaaaa tcacgtgcgt
cgtccgagac agtttagtta acgacaacgg cttgagaaag gaagagtgac gctagtgcgg
cgaagactca aaagatccag aggatctgcc tccggtcggg ctatcctctc cacttgatgg
tgctttctcg gacgtaaact aggtctaaat ggttttggcc tgaatgagag gtgatcctcc
gcaggcttgt ccgtgctaat ctggcagtaa tttagtgacc aaaatccacc aagtatccaa
atcgactctg tcacatgata aactagctcc atatgtcgtt ccattgtacg aggctaccac
tgttcactag tatcctgccg gcgaacaagt atcgagctcg tgcattgcga ggacgtagga
cagtttttta actgagtttt tcttcttagc caccacaacg gtgagtcggg gccttgtctg
gtattaccgc agcccgctgt tcgacgaaaa agatggtgag cggtcgagag tnagcggcta
cgcattatca cncaagcctt cccgccacca cacatttgta cggatcttgt gaanagttct
aaacgaacct gcccatgaag gtttcacagc atcaaggcga ggggcaccta aaaggcggca
taatccagag cttaacacgc gacactggat cctactaata agcttttatc tcttagtgtg
aaaggtctaa gatatacgat aacttcttat atgtcagctg taatatcaag acaatcgtgc
cggaggcatg ccttagggag cgtgcacaat gaggttcagt agtacgaaga atgtagtggg
acggggcgta catacagacc gacgttgcag ttcagctctc cagtgcgcca aatcgtacgc
ccacgcggca gctgtcttac gatgctacac ataaacagag tgcgctttag ggccgtcagc
tatctaagcg tgcaagcagc tatcgccccc catcgccgaa cgttcgtgca tccttgttta
gtctgacccc tttccaccgt gtagtagctg tgctcgcgga atacgctaag gttcgcccct
tgttgagacc tgagcaccgg cacctccgac acgaatagtc acgttccggc agccgcaacc
acacgagccc atctagttcc ccgtttgatg tactacttac cccatcaaag gccttcatct
ggtttcttgg gaaanannnt cnnnnnnnta ntaattgaag aagcgtccca gtaactccgt
nnntaaccgg gtctgtgggg gtatcagctt ggacgtaggg catgcccacc cgaggtacgg
tgagnnggaa cgcatatcgt acagcctgtg aatcggctga ccctattgtg agcctaccca
cggagcgtaa gaagtgctac tgtaccgaca gcccggg
>S025_N01_C01
acgggtttaa tgccacgggc gggacttccc ctcatggata gcgttcttta ttgacccctc
tgggcaacac gcttccccga gaaccgacgg agtttacata ttatttaaat aaaacttggt
aagcaactgt atctctcgtg agagacgcag gaggctcggg gcgtccatgt agaccagtgt
cgccaaccta tgggtccgcg tcacnaacca agggcaccaa cctcagttgc agagtttctt
ctccgacaaa aaatgttccc ctaaactcag ggtcagacgt cggatcagta ataagatctc
ccaaagaggt ggaagtccag actcgagcgc ctgatttcat aatcattacc ccggttttag
agatncaaag aatccctcga ggggtggtcg gggtgtgacg atggttaaag aggtcaatga
gtgtatagtt ccactgtgtc gacttaaggt atcaactgaa cttaaacacg atgatgacca
tgagattgcc acgccagatt tgnnnnnttg atttacccat tctgtcttag ctcacttccc
ntnctccctg tcctcgtggc tcgcttctca caaacagttg ttaaacatag acccccttta
catgttcggg catagtagac ctctgagcac gttcttcaga ctcgattggc ggagcataga
tggggcgtgg agtaaaagga gaatcctgta cacgcacctt ccgtcctgaa aggtgcgctt
agatcctcta gcaacagcca cgaggaacag gaactggtgc gattactggc tttctatggg
gacagcctct acggtagacg caccattacc gtcccatcaa tcaccctcat atccgagtaa
ctggtattga actggttcct tggtcacgag tactcatatc gccttacaca tcccgttgtc
taagctgcgc caatgcacat gtggagctta taagatgcat gttaaaacaa actggaggac
cagcaaagcg atttcctttc agacccgcga aaatttgtgg gactaggggc atatgactga
agggatcttc gccgtattgg cgatggggga gaatagagac acagaccaga taatcctgac
ccgcgcccct ggattttggc tgggggtgtg gcaagtgaga gccgttaagg ttccgcgtga
ccttagtaca attcgaacgc ttatagtgcc agatacagct gcggatgggc aattagaaag
ggataaggga ttggtacgtc gacgtttact cgggcaggga ctctgtgaaa tcacgtgcgt
cgtccgagac agtttagtta acgacaacgg cttgagaaag gaagagtgac gctagtgcgg
cgaagactca aaagatccag aggatctgcc tccggtcggg ctatcctctc cacctgatgg
tgctttctcg gacgtaaact aggtctaaat ggtcttggcc tgaatgagag gtgatcctcc
gcaggcttgt ccgttctaat ctggcagtaa ctcagtgacc aaaatccacc aagtatccaa
atcgactcag tcacatgatg aactaactcc atatgtcgtt ctattgtacg aggctaccac
tgttcactag tatcctgccg gcgaactagt atcgagctcg tgcattgcga ggacgtagga
cagtttttta actgagtttt tcttcttagc caccacaacg gtgagtcggg gccttgtctg
gtattactgc agaccgctgt tcgatgaaaa agatggtgag cggtggagag tnagcggcta
cgcattatca cncaagcctt cccgccacca cacatttgta cggatcttgt gaanagttcg
aaacgaacct gcccatgaag gtttcacagc atcaaggcga aaggcaccta aaaggcggca
tgatccagag cttaacacgc gacactggat tctactaata agcttttatc tcttagtgtg
aaaggtctaa gatatacgat aacttcttat atgtcagctg taatatcaat acaatcgtgc
cggaggcatg ccttagggag cgtgcacaat gaggttcagt agtacgaaga atgtagtggg
acggggcgta catacagacc gacgttgcag ttcagctctc cagtgcgcca aatcgtacgc
ccacgcggta gctgtcttac gatgctacac ttaaacagag tgcgctttag ggccgtcagc
tatctaagcg tgcaagcagc tatcgccccc catggccgaa cgttcgtaca tccttgttta
gtctgacccc tctccaccgt gtagtagctg tgctcgcgga atacgctacg gttcgcccct
tgttgagacc tgagcaccgg cacctccgac tcgaatagtc acgttccggc agccgtaacc
acacgagccc ntctagttcc ccgtttgatg tactacttac cccatcaaag gtcttcatct
ggtttcttgg gaaanannnt cnnnnnnnta ntaattgaag aagcgtccca gttactccgc
cattaaccgg gtctgtgggg gtatcagctt ggacgttggg catgcccacc cgaggtacgg
tgnnnnngaa cgcatattgt acaacctgtg aatcggctga ccctattgtg agcctaccca
cgaagcgtaa gaagtgctac tataccgaca gcccggg
>S097_N01_C01
acaggtttaa tgccacgggc gggccgaccc ctcatggata gcgttcttta ctgacccctc
tgggcaacac gcttccccga gaaccgacgg agtttacata ttatttaaat aaaacttggt
aagcaactgt gtctctcgtg agagacgcag gaggctcggg gcgtccatgt agaccagtgt
cgccaaccta tgggtccgcg tcacnaacca agggcaccaa cctcagttgc agagtttctt
ctccgacaaa aaatgttccc ctaaactcag ggtcagacgt cggatcagta ataagatctc
ccaaagaggt ggaagtccag actcgagcgc ctgatttcgt aatcattacc ccggttttag
agatncaaag aatccctcga ggggtggtcg gggtgtgacg atggttaaag aggtcaatga
gtgtatagtt ccactgtgtc gacttaaggt atcaactgaa cttaaacacg atgatgacca
tgagattgcc acgccagatt tgnnnacttg atttacccat tctgtcttag ctcacttccc
ntnctccctg tcctcgtggc tcgcttctca caaacagttg ttaaacatag acccccttta
catgttcggg catagtagac ctctgagcac gttcttcaga ctcgattggc ggagcataga
tggggcgtgg agtaaaagga gaatcctgta cacgcacctt ccgtcctgaa aggtgcgctt
agatcctcta gcaacagcca cgaggaacag gaactggtgc gattactggc tttctatggg
gacagcctct acggtagacg caccattacc gtcccatcaa tcaccctcat atccgagtaa
ctggtattga actggttcct tggtcacgag tactcatatc gccttacaca tcccgttgtc
taagctgcgc caatgcacat gtggagctta taagatgcat gttaaaacaa actggaggac
cagcaaagcg atttcctttc agacccgcga aaatttgtgg gactaggggc atatgactga
agggatcttc gccgtattgg cgatggggga gaatagagac acagaccaga taatcctggc
ccgcgcccct ggannntggc tgggggtgtg gcaagtgaga gccgttaagg ttccgcgtga
ccttagtaca attcgcacgc ttatagtgcc agacacagct gcggatgggc aattagaaag
ggataaggga ttggtacgtc gacgtttact cgggcaggga ctctgtgaaa tcacgtgcga
cgtccgagac agtttagtta acgacaacgg cttgagaaag gaagagtgac gctagtgcgg
cgaagactca aaagatccag aggatctgcc tccggtcggg ctatcctctc cacctgatgg
tgctttctcg gacgtaaact aggtctaaat ggtcttggcc tgaatgagag gtgatcctcc
gcaggcttgt ccgttctaat ctggcagtaa ctcagtgacc aaaatccacc aagtatccaa
atcgactcag tcacatgatg aactaactcc atatgtcgtt ctattgtacg aggctaccac
tgttcactag tatcctgccg gcgaactagt atcgagctcg tgcattgcga ggacgtagga
cagtttttta actgagtttt tcttcttagc caccacaacg gtgagtcggg gccttgtctg
gtattactgc agaccgctgt tcgatgaaaa agatggtgag cggtcgagag tnagcggcta
cgcattatca cncaagcctt cccgccacca cacatttgta cggatcttgt gaanagttcg
aaacgaacct gcccatgaag gtttcacagc atcaaggcga aaggcaccta aaaggcggca
tgatccagag cttaacacgc gacactggat tctactaata agcttttatc tcttagtgtg
aaaggtctaa gatatacgat aacttcttat atgtcagctg taatatcaat acaatcgtgc
cggaggcatg ccttagggag cgtgcacaat gaggttcagt agtacgaaga atgtagtggg
acggggcgta catacagacc gacgttgcag ttcagcnctc cagtgcgcca aatcgtacgc
ccacgcggta gctgtcttac gatgctacac ttaaacagag tgcgctttag ggccgtcagc
tatctaagcg tgcaagcagc tatcgccccc catggccgaa cgttcgtaca tccttgttta
gtctgacccc tctccaccgt gtagtagctg tgctcgcgga atacgctacg gttcgcccct
tgttgagacc tgagcaccgg cacctccgac tcgaatagtc acgttccggc agccgtaacc
acacgagccc atctagttcc ccgtttgatg tactacttac cccatcaaag gtcttcatct
ggtttcttgg gaaanannnt cnnnnnnnta ntaattgaag aagcgtccca gttactccgc
cattaaccgg gtctgtgggg gtatcagctt ggacgttggg catgcccacc cgaggtacgg
tgagnnggaa cgcatattgt acaacctgtg aatcggctga ccctattgtg agcctaccca
cggagcgtaa gaagtgctac tgtaccgaca gcccggg
>S026_N01_C01
acgggtttaa tgccacgggt gggccgaccc cgcatggata gcgttcctta ttgacccctc
taggccacac gcttccccga gaaccgccgg agtttacata ttatttaaat aaaacttggt
aagcaactgg gtctctcgtg ggagacgcag gaggttcggg gcgtccatgt agaccagtgt
cgccaaccta tgggtccgcg tcacnaacca agggcaccaa cctcagatgc agagtttctt
ctccgacaaa aaatgttccc ctaaactcag ggtcagacgt cggatcagta ataagatctc
ccaaagaggt ggaagtccag attcgagcgc ctgatttcgt aatcattacc ccggttttag
agatncaaag aatccctcga ggggtggtcg gggtgtgacg atggttaaag aggtcaatga
gtgtatagtt ccactgtgtc gacttaaggt accaactgaa cataaacacg atgatgacca
tgagattgcc acgccagatt tgnnnacttg atttacccat tctgtcttag ctcacttccc
nnnctccctg tcctcgtggc tcgcttctca caaacagttg ttaaacatag acccccttta
catgtccggg catagtagac ctctgagcac gttcttcaga ctcgattggc ggagcataga
tggggcgtgg agtaaaagga gaatcctgta cacgcacctt ccgtcctgaa aggtgcgctt
agatcctcta gcaacagcca cgaggaacag aaactggtgc gattactggc tttctatggg
gacagcctct acggtagacg caccattacc gtcccatcaa tcaccctcat atccgagtga
ctggtattga actggttcct tggtcacgag tactcatatc gccttacaca tcccgttgtc
taagctgcgc caatgcacaa gtggagctta taagatgcat gttaaaacaa actggaggac
cagcaaagcg atttcctttc agacccgcga aaatttgtgg gactaggggc atatgactga
agggatcttc gccgtattgg cgatggggga gaatagagac acagaccaga taatcctggc
ccgcgcccct ggattttggc tgggggtgtg gcaagtgaga gccgttaagg ttccgcgtga
ccttagtaca attcgcacgc ttcgagtgcc agacacagct gcggatgggc aattagaaag
ggataaggga ttggtacgtc gacgtttact cgggcaggga ctctgtgaaa tcacgtgcgt
cgtccgagac agtttagtta acgacaacgg cttgagaaag gaagagtgac gctagtgcgg
cgaagactca aaagatccag aggatctgac tccggtcggg ctatcctctc cacctggtgg
tgctttctcg gacgtaaact aggtctaaat ggtcttggcc tgaatgagag gtgatcctcc
gcaggcttgt ccgtgctaat ctggcagtaa ttcagtgacc aaaatccacc aagtatccaa
atcgactcag tcacatgatg aactaactcc atatgtcgtt ccattgtacg aggctaccac
tgttcactag tatcctgccg gcgaactagt atcgagctcg tgcattgcga gaacgtagga
cagtttttta actgagtttt tcttcttagc caccacaacg gtgagtcggg gccttgtctg
gtattactgc agcccgctgt tcgatgaaaa agatggtgag cggtcgagag tcagcggcta
cgcattttca cncaagcctt cccgccacca cacatttgta cggatcttgt gaanagttcg
aaacgaacct gcccatgaag gtttcacagc atcaaggcga aaggcaccta aaaggcggca
taatccagag nccaacacgc gacactggat tctactaata agcttttatc tcttagtgtg
aaaggtctaa gatatacgat aacttcctat atgtcagctg taatatcaat acaatcgtgc
cggaggcatg ccttagggag cgtgcacaat gaggttcagt agtacgaaga atgtagcggg
acggggcgta catacagacc gacgttgcag ttcagctctc cagtgcgcca aatcgtatgc
ccacgcggca gctgtcttac gatgctacac ataaacagag tgcgctttag ggccgtcagc
tatctaagcg tgcaagcagc tatcgccccc catggccgaa cgttcgtgca tccttgttta
gtctgacccc tctccaccgt gtagtagctg tgctcgcgca atacgctacg gttcgcccct
tgttgagacc tgagcaccgg cacctccgac tcgaatagtc acgttccggc agccgcaacc
acacgagccc atctagttcc ccgtttgatg tactacttac cccatcaaag gtcttcatct
ggtttcttgg gaaanannnt cnnnnnnnta ntaattgaag aagcgtccca gttactccgc
cattaaccgg gtctgtgggg gtatcagctt ggacgtaggg catgcccacc cgaggtacgg
tgagnnggaa cgcatattgt acaacctgtg aatcggctga ccctattgtg agcctaccca
cggagcgtaa gaagtgctac tgtaccgaca gcccggg
>S038_N01_C01
acgggtttaa tgccacgggt aggccgaccc cgcatggata gcgttcctta ttgacccctc
tgggccacac tcttctccga gaaccgccgg agtttacata ttatttaaac aaaacttagt
aagcaactgg gtctctcgtg agaaacgcag gaagttcgag gcgtccacgt agaccagtgt
cgccaacata tgggtccgct tcacnaacca agggcgtcaa cctcagatgc agagtttttt
ctccgannnn nnatgttccc ctaaactcgg ggtcggacgt cggatcagta aacagttctt
ccaaagaggt ggaagtccgg attcaagcgc ctgatttcgt agtcaggacc ccggttttag
agatncaaag aatcccttga ggggtggtcg gggtgtgacg gtgatcggag aggtcaatga
gtgtatagtt ccactgtgtc gacttaaggt atcaactgaa cttaaacacg acgatgaccc
tgagattgct acgctagctc cacgcgtttg atttacccat tctgtcttag ctcacttttt
tttctcaatg tcctcgtggc tcgcttctca catacngctg ttaaacatag acccccttta
catgtccggg catagtagna gagtaagcac gttcttcaaa ctcgattggc ggagcataga
tggggcgtgg agtaaaagga gaatcctgta cacgcacctt ccgtcctgaa tggtgcgcgt
agatcctcta gcaacagcca cgagaaacag gaactggtgc gattgctggc cctttgtggg
gacagcatct acggtagacg cgccattacc gtcccatcaa tcaccctcat atccgaggga
cgggtattaa actggttcct tggtcacgag cgcttacgtc gcctcacgtg tcccgttgtc
taagctgcgc caatgcacat gtggcgctta taagatgcat attaaaacaa actggaggac
cagcaaagcg atttcctttc agacccgtga aaattagtgg gactaggggc atatgactga
agggatcttc gacgtattgg cgatggggga gaataaggac acagaccaga tagtcccggc
ccgtgcccct ggatttaggc tggggatgtg gcaagtgaga gccgttaagg ttccgcgtga
ccttagttca attcgcacgc ttcgagtctc agacacagct gcggatgggc aattagaaag
gggtagggga ttggtacgtc gacgtttact cgggcaagga ctctgtgaaa gcacgtgcgt
catccgagac agtttagttc acgacagcgg ttttaacaag gaagagtgac gctagtgcgg
cgaggactta agagatccag aggatctgct tccgggcggg ctatcctccc cacctgatgg
tgctttctcg gacgtaaact aggtctaaat ggttttggcc tgaatgagag atgatcctcc
gcaggcttgt ccgtgctgat ctgccagcga ttcagtgacc aaaatccacc aagtatccaa
atcgactcaa ccacacgatg aactagctct atatgtcgtc ccattgtacg aggctaccac
ggtctactag tatcctgctg gcgaactagt atcgagctcg tgcattgcga ggacgtagga
cagtttttta actgagcttt acttcttagc caccacaacg gtgagtcggg gccttgtctg
gtattactgc agcccgctgt tcgatgaaaa acatggtaag cggtcgagag tcggcggcta
cgcattatcc cgccagcctt ctcgccacca cacatttgta cggatcctgt gaanagttcg
gaacgaacct gcctatgaag gtttcacagc atcaaggcga aaggcaccaa aaaggcggca
taattccgaa cttaatacgc ggcactggat tctaccaatc agcttttatc tcttagtgtg
aaaggtctaa gatatacggt aacttcttat ttgtcagctg taatatcgat acaatcgtgc
cggaggcgcg ccttagggag cgtgcacaat gaggttcagt agtacagaga atgtagtggg
acggggcgta catacagatc gatgttgcag ttcattactt cagtgcgcca aatggtacgc
ccacgcggct gctgtcttac gatgcgacac ataagcagag tgcgctttgg ggccgtcagc
tatctaagtg tgcaggcagc tatcgccccc catggccaaa cgtccgtgca tccttgccta
acctgacccc tctacaccgt gtagtagctg tgctcatcna atacgcaacg gctcgtccct
tgttgagacc tgagcattgg cacctccaac tcgaatagtc acgttccagc agccgcgacc
acgcgagccc atctagttcc ccgtttgatg tactacttac cgcattaaag gccttcgtct
ggtttctcgg gaaanannnt cnnnnnnnta ntaattgaag aagtgtccca gttattccgc
aagtaaccgg gtctgtgggg gtatcggctt ggacgtaggg catgcctacc cgaggtacgg
tggagtacaa cgcaaatcgt atagcctgtg aattaactgg ccctattgtg agcctaccca
cngagcgtaa gaagtgctac tgtatcgaca gcccggg
>S081_N01_C01
acgggtttaa tgccacgggt gggccgaccc cgcatggata gcgttcctta ttgacccctc
tgggccacac gcttccccga gaaccgccgg agtttacata ttatttaaat aaaacttggt
aagcaactgg gtctctcgtg agagacgcag gaggttcggg gcgtccatgt agaccagtgt
cgccaaccta tgggtccgcg tcacnaacca agggcaccaa cctcagatgc agagtttctt
ctccgacaaa aaatgttccc ctaaactcag ggtcagacgt cggatcagtt ataagatctc
ccaaagaggt ggaagtccag attcgagcgc ctgatttcgt aatcattacc ccggttttag
agatncaaag aatccctcga ggggtggtcg gggtgtgacg atggttaaag aggtcaatga
gtgtatagtt ccactgtgtc gacttaaggt atcaactgaa cttaaacacg atgatgacca
tgagattgcc acgccagact ngnnnacttg atttacccat tctgtcttag ctcacttcnn
ttnntccctg tcctcgtggc tcgcttctca caaacagttg ttaaacatag acccccttta
catgtccggg catagtagac ctcggagcac gttcttcaga ctcgattggc ggagcataga
tggggcgtgg agtaaaagga gaatcctgta cacgcacctt ccgtcctgaa aggtgcgctt
agatcctcta gcaacagcca cgaggaacag gaactggtgc gattactggc tttctatggg
gacagcccct acggtagacg caccattacc gtcccatcaa tcaccctcat atccgagtga
ctggtattga actggttcct tggtcacgag tactcatatc gccttacaca tcccgttgtc
taagctgcgc caatgcacat gtggagctta taagatgcat gttaaaacaa actggaggac
cagcaaagcg atttcctttc agacccgcga aaatttgtgg gactaggggc atatgactga
agggatcttc gccgtattgg cgaaggggga gaatagagac acagaccaga taatcctggc
ccgcgccctt ggattttggc tgggggtgtg gcaagtgaga gccgttaagg ttccgcgtga
ccttggtaca attcgcacgc ttcgagtgcc agacacagct gcggatgggc aattagaaag
ggataaggga ttggtacgtc gacgtttact cgggcaggga ctctgtaaat tcacgtgcgt
cgtccgagac agtttagtta acgacaacgg cttgagaaag gaagagtgac gctagtgcgg
cgaagactca aaagatccag aggatctgcc tccggtcggg ctatcctctc cacctgatgg
tgctttctcg gacgtaaact aggtctaaac ggttttggcc tgaatgagag gtgatcctcc
gcaggcttgt ccgtgctaat ctggcagtaa ttcagtgacc aaaatccacc aagtatccaa
atcgactcag tcacatgatg aactagctcc atatgtcgtt ccattgtacg aggctaccac
tgttcactag tatcctgccg gcgaactggt atcgagcttg tgcattgcca ggacgtagga
cagtttttta actgagtttt tcttcttagc caccacaacg gcgagtcggg gccttgtctg
gtattactgc agcccgctgt tcgacgaaaa agatggtgag cggtcgagag tnagcggcta
cgcattatca cncaagcctt cccgccacca cacatttgta cggatcttgt gaanagttcg
aaacgaacct gcccatgaag gtttcacagc atcaaggcga aaggcaccta aaaggcggca
tagtccagag cttaacacgc gacactggat cctactaaca agcttttatc tcttagtgtg
aaaggtctaa gatatacgat aacttcttat atgtcagctg tagtatcaat acaatcgtgc
cggaggcatg ccttagggag cgtgcacaat gaggttcagt agtacgaaaa atgtagtggg
acggggcgta catacagacc gacgttgcag ttcagcnctc cagtgcgcca aatcgtacgc
ccacgcggca gctgtcttac gatgctacac ataaacagag tgcgctttag ggccgtcagc
tatctaagcg tgcaagcagc tatcgccccc catcgccgaa cgttcgtgca tccttgttta
gtctgacccc tctccaccgt gtagtagctg tgctcgcgga atacgctacg gttcgcccct
tgttgagacc tgagcaccgg cacctccgac acgaatagtc acgttccggc agccgcaacc
acacgagccc atctagttcc acgtttgatg tactacttac cccatcaaag gccttcatct
ggtttcttgg gaaanannnt cnnnnnnnta ntaattgaag aagcgtccca gttactccgc
cattaaccgg gtctgtgggg gtatcagctt ggacgtaggg catgcccacc cgaggtacgg
tgagaaggaa cgcatgtcgt acagcctgtg aatcggctga ccctattgtg cgcctaccca
cggagcgtaa gaagtgctac tgtaccgaca gcccggg
>S042_N01_C01
acgggtttaa tgccacgggt gggccgaccc cgcatggata gcgttcctta ttgacccctc
tgggccacac gcttccccga gaaccgccgg agtttacata ttatttaaat aaaacttggt
aagcaactgg gtctctcgtg agagacgcag gaggttcggg gcgtccatgt agaccagtgt
cgccaaccta tgggtccgcg tcacnaacca agggcaccaa cctcagatgc agagtttctt
ctccgacaaa aaatgttccc ctaaactcag ggtcagacgt cggatcagtt ataagatctc
ccaaagaggt ggaagtccag attcgagcgc ctgatttcgt aatcattacc ccggttttag
agatncaaag aatccctcga ggggtggtcg gggtgtgacg atggttaaag aggtcaatga
gtgtatagtt ccactgtgtc gacttaaggt atcaactgaa cttaaacacg atgatgacca
tgagattgcc acgccagact tgnnnacttg atttacccat tctgtcttag ctcacttcnn
nntctccctg tcctcgtggc tcgcttctca caaacagttg ttaaacatag acccccttta
catgtccggg catagtagac ctcggagcac gttcttcaga ctcgattggc ggagcataga
tggggcgtgg agtaaaagga gaatcctgta cacgcacctt ccgtcctgaa aggtgcgctt
agatcctcta gcaacagcca cgaggaacag gaactggtgc gattactggc tttctatggg
gacagcccct acggtagacg caccattacc gtcccatcaa tcaccctcat atccgagtga
ctggtattga actggttcct tggtcacgag tactcatatc gccttacaca tcccgttgtc
taagctgcgc caatgcacat gtggagctta taagatgcat gttaaaacaa actggaggac
cagcaaagcg atttcctttc agacccgcga aaatttgtgg gactaggggc atatgactga
agggatcttc gccgtattgg cgaaggggga gaatagagac acagaccaga taatcctggc
ccgcgccctt ggattttggc tgggggtgtg gcaagtgaga gccgttaagg ttccgcgtga
ccttggtaca attcgcacgc ttcgagtgcc agacacagct gcggatgtgc aattagaaag
ggataaggga ttggtacgtc gacgtttact cgggcaggga ctctgtaaat tcacgtgcgt
cgtccgagac agtttagtta acgacaacgg cttgagaaag gaagagtgac gctagtgcgg
cgaagactca aaagatccag agaatctgcc tccggtcggg ctatcctctc cacctgatgg
tgctttctcg gacgtaaact aggtctaaat ggttttggcc tgaatgagag gtgatcctcc
gcaggcttgt ccgtgctaat ctggcagtaa ttcagtgacc aaaatccacc aagtatccaa
atcgactcag tcacatgatg aactagctcc atatgtcgtt ccattgtacg aggctaccac
tgttcactag tatcctgccg gcgaactggt atcgagcttg tgcattgcca ggacgtagga
cagtttttta actgagtttt tcttcttagc caccacaacg gcgagtcggg gccttgtctg
gtattactgc agcccgctgt tcgacgaaaa agatggtgag cggtcgagag tcagcggcta
cgcattatca cncaagcctt cccgccacca cacatttgta cggatcttgt gaanagttcg
aaacgaacct gcccatgaag gtttcacagc atcaaggcga aaggcaccta aaaggcggca
tagtccagag cttaacacgc gacactggat cctactaaca agcttttatc tcttagtgtg
aaaggtctaa gatatacgat aacttcttat atgtcagctg tagtatcaat acaatcgtgc
cggaggcatg ccttagggag cgtgcacaat gaggttcagt agtacgaaaa atgtagtggg
acggggcgta catacagacc gacgttgcag ttcagctctc cagtgcgcca aatcgtacgc
ccacgcggca gctgtcttac gatgctacac ataaacagag tgcgctttag ggccgtcagc
tatctaagcg tgcaagcagc tatcgccccc catcgccgaa cgttcgtgca tccttgttta
gtctgacccc tctccaccgt gtagtagctg tgctcgcgga atacgctacg gttcgcccct
tgttgagacc tgagcaccgg cacctccgac acgaatagtc acgttccggc agccgcaacc
acacgagccc atctagttcc acgtttgatg tactacttac cccatcaaag gccttcatct
ggtttcttgg gaaanannnt cnnnnnnnta ntaattgaag aagcgtccca gttactccgc
cattaaccgg gtctgtgggg gtatcagctt ggacgtaggg catgcccacc cgaggtacgg
tgagnnggaa cgcatatcgt acagcctgtg aatcggctga ccctattgtg agcctaccca
cggagcgtaa gaagtgctac tgtaccgaca gcccggg
>T126_N11_C03
acgggtttaa caccatgggt aggccgaccc cgcatggata gcgttccttg ttggcccctc
tgggccacac tcttccccaa gaatcgccag agtttacata ttatttaaac aaaatttagt
aagcaactgg gtctctcgcg aggaacacaa gaagttcggg gcgtccacgt agaccagtgt
cgccaaccta cgggcccacg tcacnaacca aaggcaccaa cctcggatgc aaggtttctt
ctccggcaaa aaatgttctc ccagactcat tgtcagatgt cggatcagca ataggatctc
ccaaaagggt ggaagtccag attcgagcgc ctgatttcgc gatcatgact tcggttnnnn
nnnntcaaag aatccctcaa ggggtgaccg gggtgtgacg atggtcagtg gggtcaatga
nnntataata taactgtgtt gacttatggt atcnnctgag attaaacacc acgatgaatc
taagattgcc acgccagctc cacgtgtttg atnnncnnan tctgtcttag ctcacttttt
tttctccctg tcctcgtggc tcgctnnnna catactgctg ttaaacatag acctccctta
cnttaccggg catagtagac ctctgggcac gctcttccga ctcgattggc ggagcataga
tggcgtgtgg agtaaaagga aaatcctgta cacgcacctt ccgtcctgaa aggtgcgcgt
ggatcctcta gcaacagcca cggggaatag gaaccggtgc gattgcgggc tctccgtggg
gccaacctct acggtagacg caccattacc gtcccatcaa tcaccctcat atctgaagga
cgggtaccgg actggttctc aggccacgag cgctcacatc gccttacaca tcccgttgtt
taagctgcgc caattcacat gtagcgctta taggaggcac gttaaaataa actgggggac
cagcaaggcg atttcctttc cgacccgtga agattagcgg gactaggggc atacgaccga
agggttcttc gacacattgg cgatgggggg ttatagagaa acaaaccagg caattccggc
ccgcgcccct tnnttttggg caaggatata gtaagcaaga gccgctaagg tcccacgtga
ccttagcaaa gttcacacgc ttcgggtccc agacacagcc gcggacggga aatcagaaag
ggatagagga tcggtacgtc gacgtttact tgtgcaggga ctctgtgaaa tcacgcgcgt
catccgagac agtttaggtc acggcagaga ctcgaacaga gaaaagtgac gctagtgcgg
caaagactca aaaaatccag aggatttgct tctggtcgga ctgtcctccc tacctgatgg
tgctccctcg aacgtgaact aagtttaaat ggttttggcc tgaatgagaa gtnnncctcc
gccggcttgt ccgtgctggt ctgcaagtag ttcagtgacc aggatccacc gagtgttcaa
gttaattcaa tcacgtgatg agctggctct atatgtcgtt ccattgtata aggctaccat
gactcactag taccttgccg tcgaactagt atcgagctcg tgtattgcga ggacgaagga
cagtttttta actgaacctt tcttcttagc caccacaacg gtaagttggg gctttgtctg
gtactactgc agcccgccgt tcgatgaaga agacggtaag ccgtcatggg tcggcggcta
tgaattatcc cnccaaccct cttgccacca tncatttgta cggatcctat tganagttcg
aaacgagccc gcccatgaag gtttcacagc atcgaggcga aaggcacctg aaaagcggca
taattccgan nccagtacgg ggcactgggt tcttccaatc agcttttacc tcttagtgtg
aaaggtctaa gacatacggt aacttcttgc ttgtcagctg taaccccgat acaatcgtgc
tggggacatg ctttagggag cgtacacctt gtggtccgac agtacggaga atgtagtggg
acggggcgta catacaaacc gacgttgcag tttanntcgt cagtgagcaa aatcgtacgc
ccacgcggca actgtcttac gttgcgacac ataaacagag tgcgctttgg ggccgttaat
tatctaagtg tgcaggcagc tatcgccccc catggccgaa cgttcgcgtg tccttgtcta
gtccggcccc tctccaccgt gtgagaactg ttctcgcgga atacgctacg gtgcgtccct
tgttgagacc tgagcactgg cacatccgac tcgaataatc acgttccggc ggccgcgacc
gcgcgggccc atctagttcc ccgtttgatg tattacttac cccaccgaag gcccttgtct
ggttgctctg gaaannnnnn nnnnnnnnnn nnagttgaag aagcgaccca gttactccgt
cagtaaccgg gtctgtgggg gtatcagttc ggacgtaggg cacgcccacc agaggtacgg
tggagtacaa cgcatatcgg acagcctgtg aatcaactgg ccccggtgtg agcctaccct
cagagcgtaa gaagtgctac tgtatcggta gcccggg
>T126_N11_C04
acgggtttaa caccatgggt aggccgaccc cgcatggata gcgttccttg ttggcccctc
tgggccacac tcttccccaa gaatcgccag agtttacata ttatttaaac aaaacttagt
aagcaactgg gtctctcgcg aggaacacaa gaagttcggg gcgtccacgt agaccagtgt
cgccaaccta cgggcccacg tcacnaacca aaggcaccaa cctcggatgc aaggtttctt
ctccggcaaa aaatgttctc ccagactcat tgtcagatgt cggatcagca ataggatctc
ccaaaagggt ggaagtccag attcgagcgc ctgatttcgc gatcatgact tcggttnnnn
nnnntcaaag aatccctcaa ggggtgaccg gggtgtgacg atggtcagtg gggtcaatga
nnntataata taactgtgtt gacttatggt atcnnctgag attaaacacc acgatgaatc
taagattgcc acgccagctc cacgtgtttg atnnncnnan tctgtcttag ctcacttttt
tttctccctg tcctcgtggc tcgctnnnna catactgctg ttaaacatag acctccctta
cnttaccggg catagtagac ctctgggcac gctcttccga ctcgattggc ggagcataga
tggcgtgtgg agtaaaagga aaatcctgta cacgcacctt ccgtcctgaa aggtgcgcgt
ggatcctcta gcaacagcca cggggaatag gaaccggtgc gattgcgggc tctccgcggg
gccaacctct acggtagacg caccattacc gtcccatcaa tcaccctcat atctgaagga
cgggtaccgg actggttctc aggccacgag cgctcacatc gccttacaca tcccgttgtt
taagctgcgc caatgcacat gtagcgctta taggaggcac gttaaaataa actgggggac
cagcaaggcg atttcctttc cgacccgtga aaattagcgg gactaggggc atacgaccga
agggttcttc gacacattgg cgatgggggg ttatagagaa acaaaccagg caattccggc
ccgcgcccct tnnttttggg caaggatata gtaagcaaga gccgctaagg tcccacgtga
ccttagcaaa gttcacacgc ttcgggtccc agacacagcc gcggacggga aatcagaaag
ggatagagga tcggtacgtc gacgtttact tgtgcaggga ctctgtgaaa tcacgcgcgt
catccgagac agtttaggtc acggcagaga ctcgaacaga gaaaagtgac gctagtgcgg
caaagactca aaaaatccag aggatttgct tctggtcggg ctgtcctccc tacctgatgg
tgctccctcg aacgtgaact aagtttaaat ggttttggcc tgaatgagaa gtnnncctcc
gccggcttgt ccgtgctggt ctgcaagtag ttcagtgacc aggatccacc gagtgttcaa
gttaattcaa tcacgtgatg agctggctct atatgtcgtt ccattgtata aggctaccat
gactcactag taccttgccg tcgaactagt atcgagctcg tgtattgcga ggacgaagga
cagtttttta actgaacctt tcttcttagc caccacaacg gtaagttggg gctttgtctg
gtactactgc agcccgccgt tcgatgaaga agacggtaag ccgtcatggg tcggcggcta
tgaattatcc cnccaaccct cttgccacca tncatttgta cggatcctat tganagttcg
aaatgggccc gcccatgaag gtttcacagc atcgaggcga aaggcacctg aaaagcggca
taattccgag nccagtacgg ggcactgggt tcttccaatc agcttttacc tcttagtgtg
aaaggtctaa gacatacggt aacttcttgc ttgtcagctg taaccccgat acaatcgtgc
tggggacatg ctttagggag cgtacacntt gtggtccgac agtacggaga atgtagtggg
acggggcgta catacaaacc gacgttgcag tttanntcgt cagtgagcaa aatcgtacgc
ccacgcggca actgtcttac gttgcgacac ataaacagag tgcgctttgg ggccgttaat
tatctaagtg tgcaggcagc tatcgccccc catggccgaa cgttcgcgtg tccttgtcta
gtccggcccc tctccaccgt gtgagaactg ttctcgcgga atacgctacg gtgcgtccct
tgttgagacc tgagcactgg cacatccgac tcgaataatc acgtcccggc ggccgcgacc
gcgcgggccc atctagttcc ccgtttgatg tattacttac cccaccgaag gcccttgtct
ggttgctctg gaaannnnnn nnnnnnnnnn nnagttgaag aagcgaccca gttactccgt
cagtaaccgg gtctgtgggg gtatcagttc ggacgtaggg cacgcccacc agaggtacgg
tggagtacaa cgcatatcgg acagcctgtg aatcaactgg ccccggtgtg agcctaccct
cagagcgtaa gaagtgctac tgtatcggta gcccggg
>T126_N11_C05
acgggtttaa caccatgggt aggccgaccc cgcatggata gcgttccttg ttggcccctc
tgggccacac tcttccccaa gaatcgccag agtttacata ttatttaaac aaaacttagt
aagcaactgg gtctctcgcg aggaacacaa gaagttcggg gcgtccacgt agaccagtgt
cgccaaccta cgggcccacg tcacnaacca aaggcaccaa cctcggatgc aaggtttctt
ctccggcaaa aaatgttctc ccagactcat tgtcagatgt cggatcagca ataggatctc
ccagaagggt ggaagtccag attcgagcgc ctgatttcgc gatcatgact tcggttnnnn
nnnntcaaag aatccctcaa ggggtgaccg gggtgtgacg atggtcagtg gggtcaatga
nnntataata taactgtgtt gacttatggt atcttctgag attaaacacc acgatgaatc
taagattgcc acgccagctc cacgtgtttg atnnncnnan tctgtcttag ctcacttttt
tttctccctg tcctcgtggc tcgctnnnna catactgctg ttaaacatag acctccctta
cattaccggg catagtagac ctctgggcac gctcttccga ctcgattggc ggagcataga
tggcgtgtgg agtaaaagga aaatcctgta cacgcacctt ccgtcctgaa aggtgcgcgt
ggatcctcta gcaacagcca cggggaatag gaaccggtgc gattgcgggc tctccgtggg
gccaacctct acggtagacg caccattacc gtcccatcaa tcaccctcat atctgaagga
cgggtaccgg actggttctc aggccacgag cgctcacatc gccttacaca tcccgttgtt
taagctgcgc caatgcacat gtagcgctta taggaggcac gttaaaataa actgggggac
cagcaaggcg atttcctttc cgacccgtga aaattagcgg gactaggggc atacgaccga
agggttcttc gacacattgg cgatgggggg ttatagagaa acaaaccagg caattccggc
ccgcgcccct tnnttttggg caaggatata gtaagcaaga gtcgctaagg tcccacgtga
ccttagcaaa gttcacacgc ttcgggtccc agacacagcc gcggacggga aatcagaaag
ggatagagga tcggtacgtc gacgtttact tgtgcaggga ctctgtgaaa tcacgcgcgt
catccgagac agtttaggtc acggcagaga ctcgaacaga gaaaagtgac gctagtgcgg
caaagactca aaaaatccag aggatttgct tctggtcggg ctgtcctccc tacctgatgg
tgctccctcg aacgtgaact aagtttaaat ggttttggcc tgaatgagaa gtnnncctcc
gccggcttgt ccgtgctggt ctgcaagtag ttcagtgacc aggatccacc gagtgttcaa
gttaattcaa tcacgtgatg agctggctct atatgtcgtt ccattgtata aggctaccat
gactcactag taccttgccg tcgaactagt atcgagctcg tgtattgcga ggacgaagga
cagtttttta actggacctt tcttcttagc caccacaacg gtaagttggg gctttgtctg
gtactactgc agcccgccgt tcgatgaaga agacggtaag ccgtcatggg tcggcggcta
tgaattatcc cnccaaccct cttgccacca tacatttgta cggatcctat tganagttcg
aaacgagccc gcccatgaag gtttcacagc atcgaggcga aaggcacctg aaaagcggca
taattccgag nccagtacgg ggcactgggt tcttccaatc agcttttacc tcttagtgtg
aaaggtctaa gacatacggt aacttcttgc ttgtcagctg taaccccgat acaatcgtgc
tggggacatg ctttagggag cgtacacctt gtggtccgac agtacggaga atgtagtggg
acggggcgta catacaaacc gacgttgcag tttanntcgt cagtgagcaa aatcgtacgc
ccacgcggca actgtcttac gttgcgacac ataaacagag tgcgctttgg ggccgttaat
tatctaagtg tgcaggcagc tatcgccccc catggccgaa cgttcgcgtg tccttgtcta
gtccggcccc tctccaccgt gtgagaactg ttctcgcgga atacgctacg gtgcgtccct
tgttgagacc tgagcactgg aacatccgac tcgaataatc acgttccggc ggccgcgacc
gcgcgggccc atctagttcc ccgtttgatg tattacttac cccaccgaag gcccttgtct
ggttgctctg gaaannnnnn nnnnnnnnnn nnagttgaag aagcgaccca gttactccgt
cagtaaccgg gtctgtgggg gtatcagttc ggacgtaggg cacgcccacc agaggtacgg
tggagtacaa cgcatatcgg acagcctgtg aatcaactgg ccccggtgtg agcctaccct
cagagcgtaa gaagtgctac tgtatcggta gcccggg
>T126_N11_C06
acgggtttaa caccatgggt aggccgaccc cgcatggata gcgttccttg ttggcccctc
tgggccacac tcttccccaa gaatcgccag agtttacata ttatttaaac aaaacttagt
aagcaactgg gtctctcgcg aggaacacaa gaagttcggg gcgtccacgt agaccagtgt
cgccaaccta cgggcccacg tcacnaacca aaggcaccaa cctcggatgc aaggtttctt
ctccggcaaa aaatgttctc ccagactcat tgtcagatgt cggatcagca ataggatctc
ccaaaagggt ggaagtccag attcgagcgc ctgatttcgc gatcatgact tcggttnnnn
nnnntcaaag aatccctcaa ggggtgaccg gggtgtgacg atggtcagtg gggtcaatga
nnntataata taactgtgtt gacttatggt atcnnctgag attaaacacc acgatgaatc
taagattgcc acgccagctc cacgtgtttg atnnncnnan tctgtcttag ctcacttttt
tttctccctg tcctcgtggc tcgctnnnna catactgctg ttaaacatag acctccctta
cnttaccggg catagtagac ctctgggcac gctcttccga ctcgattggc ggagcataga
tggcgtgtgg agtaaaagga aaatcctgta cacgcacctt ccgtcctgaa aggtgcgcgt
ggatcctcta gcaacagcca cggggaatag gaaccggtgc gattgcgggc tctccgtggg
gccaacctct acggtagacg caccattacc gtcccatcaa tcaccctcat atctgaagga
cgggtaccgg actggttctc aggccacgag cgctcacatc gccttacaca tcccgttgtt
taagctgcgc caatgcacat gtagcgctta taggaggcac gttaaaataa actgggggac
cagcaaggcg atttcctttc cgacccgtga aaattagcgg gactaggggc atacgaccga
agggttcttc gacacattgg cgatgggggg ttatagagaa acaaaccagg caattccggc
ccgcgcccct tnnttttggg caaggatata gtaagcaaga gccgctaagg tcccacgtga
ccttagcaaa gttcacacgc ttcgggtccc agacacagcc gcggacggga aatcagaaag
ggatagagga tcggtacgtc gacgtttact tgtgcaggga ctctgtgaaa tcacgcgcgt
catccgagac agtttaggtc acggcagaga ctcgaacaga gaaaagtgac gctagtgcgg
caaagactca aaaaatccag aggatttgct tctggtcggg ctgtcctccc tacctgatgg
tgctccctcg aacgtgaact aagtttaaat ggttttggcc tgaatgagaa gtnnncctcc
gccggcttgt ccgtgctggt ctgcaagtag ttcagtgacc aggatccacc gagtgttcaa
gttaattcaa tcacgtgatg agctggctct atatgtcgtt ccattgtata aggctaccat
gactcactag taccttgccg tcgaactagt atcgagctcg tgtattgcga ggacgaagga
cagtttttta accgaacctt tcttcttagc caccacaacg gtaagttggg gctttgtctg
gtactactgc agccagccgt tcgatgaaga agacggtaag ccgtcatggg tcggcggcta
tgaattatcc cnccaaccct cttgccacca tacatttgta cggatcctat tganagttcg
aaacgagccc gcccatgaag gtttcacagc atcgaggcga aaggcacctg aaaagcggca
taattccgag nccagtacgg ggcactgggt tcttccaatc agcttttacc tcttagtgtg
aaaggtctaa gacatacggt aacttcttgc ttgtcagctg taaccccgat acaatcgtgc
tggggacatg ctttagggag cgtacacctt gtggtccgac agtacggaga atgtagtggg
acggggcgta catacaaacc gacgttgcag tttanntcgt cagtgagcaa aatcgtacgc
ccacgcggca actgtcttac gttgcgacac ataaacagag tgcgctttgg ggccgttaat
tatctaagtg tgcaggcagc tatcgccccc catggccgaa cgttcacgtg tccttgtcta
gtccggcccc tctccaccgt gtgagaactg ttctcgcgga atacgctacg gtgcgtccct
tgttgagacc tgagcactgg cacatccgac tcgaataatc acgttccggc ggccgcgacc
gcgcgggccc atctagttcc ccgtttgatg tattacttac cccaccgaag gcccttgtct
ggttgctctg gaaannnnnn nnnnnnnnnn nnagttgaag aagcgaccca gttactccgt
cagtaaccgg gtctgtgggg gtatcagttc ggacgtaggg cacgcccacc agaggtacgg
tggagtacaa cgcatatcgg acagcctgtg aatcaactgg ccccggtgtg agcctaccct
cagagcgtaa gaagtgctac tgtatcggta gcccggg
>T126_N11_C07
acgggtttaa caccatgggt aggccgaccc cgcatggata gcgttccttg ttggcccctc
tgggccacac tcttccccaa gaatcgccag agtttacata ttatttaaac aaaacttagt
aagcaactgg gtctctcgcg aggaacacaa gaagttcggg gcgtccacgt agaccagtgt
cgccaaccta cgggcccacg tcacnaacca aaggcaccaa cctcggatgc aaggtttctt
ctccggcaaa aaatgttctc ccagactcat tgtcagatgt cggatcagca ataggatctc
ccaaaagggt ggaagtccag attcgagcgc ctgatttcgc gatcatgact tcggttnnnn
nnnntcaaag aatccctcaa ggggtgaccg gggtgtgacg atggtcagtg gggtcaatga
nnntataata taactgtgtt gacttatggt atcnnctgag attaaacacc acgatgaatc
taagattgcc acgccagctc cacgtgtttg atnnncnnan tctgtcttag ctcacttttt
tttccccctg tcctcgtggc tcgctnnnna catactgctg ttaaacatag acctccctta
cnttaccggg catagtagac ctctgggcac gctcttccga ctcgattggc ggagcataga
tggcgtgtgg agtaaaagga aaatcctgta cacgcacctt ccgtcctgaa aggtgcgcgt
ggatcctcta gcaacagcca cggggaatag gaaccggtgc gattgcgggc tctccgtggg
gccaacctct acggtagacg caccattacc gtcccatcaa tcaccctcat atctgaagga
cgggtaccgg actggttctc aggccacgag cgctcacatc gccttacaca tcctgttgtt
taagctgcgc caatgcacat gtagcgctta taggaggcac gttaaaataa actgggggac
cagcaaggcg atttcctttc cgacccgtga aaattagcgg gactaggggc atacgaccga
agggttcttc gacacattgg cgatgggggg ttatagagaa acaaaccagg caattccggc
ccgcgcccct tnnttttggg caaggatata gtaagcaaga gccgctaagg tcccacgtga
ccttagcaaa gttcacacgc ttcgggtccc agacacagcc gcggacggga aatcagaaag
ggatagagga tcggtacgtc gacgtttact tgtgcaggga ctctgtgaaa tcacgcgcgt
catccgagac agtttaggtc acggcagaga ctcgaacaga gaaaagtgac gctagtgcgg
caaagactca aaaaatccag aggatttgct tctggtcggg ctgtcctccc tacctgatgg
tgctccctcg aacgtgaact aagtttaaat ggttttggcc tgaatgagaa gtnnncctcc
gccggcttgt ccgtgctggt ctgcaagtag ttcagtgacc aggatccacc gagtgttcaa
gttaattcaa tcacgtgatg agctggctct atatgtcgtt ccattgtata aggctaccat
gactcactag taccttgccg tcgaactagt atcgagctcg tgtattgcga ggacgaagga
cagtttttta actggacctt tcttcttagc caccacaacg gtaagttggg gctttgtctg
gtactactgt agcccgccgt tcgatgaaga agacggtaag ccgtcatggg tcggcggcta
tgaattatcc cnccaaccct cttgccacca tncatttgta cggatcctat tganagttcg
aaacgagccc gcccatgaag gtttcacagc atcgaggcga aaggcacctg aaaagcggca
taattccgag nccagtacgg ggcactgggt tcttccaatc agcttttacc tcttagtgtg
aaaggtctaa gacatacggt aacttcttgc ttgtcagctg taaccccgat acaatcgtgc
tggggacatg ctttagggag cgtacacctt gtggtccgac agtacggaga atgtagtggg
acggggcgta catacaaacc gacgttgcag tttanntcgt cagtgagcaa aatcgtacgc
ccacgcggca actgtcttac gttgcgacac ataaacagag tgcgctttgg ggccgttaat
tatctaagtg tgcaggcagc tatcgccccc catggccgaa cgttcgcgtg tccttgtcta
gtccggcccc tctccaccgt gtgatgactg ttctcgcgga atacgctacg gtgcgtccct
tgttgagacc tgagcactgg cacatccgac tcgaataatc acgttccggc ggccgcgacc
gcgcgggccc atctagttcc ccgtttgatg tattacttac cccaccgaag gcccttgtct
ggttgctctg gaaannnnnn nnnnnnnnnn nnagttgaag aagcgaccca gttactccgt
cagtaaccgg gtctgtgggg gtatcagttc ggacgtaggg cacgcccacc agaggtacgg
tggagtacaa cgcatatcgg acagcctgtg aatcaactgg ccccggtgtg agcctaccct
cagagcgtaa gaagtgctac tgtatcggta gcccggg
>T197_N03_C06
acgggtttaa tgccacgggt aggccgaccc cgcatgtata gcgttcctta ttgacccctc
tgggccacac tcttctccga gaaccgccgg agtttacata ttatttaaac aaaacttagt
aagcaactgg gtctctcgtg agaaacgcag gaagttcgag gcgtccacgt agaccagtgt
cgccaacata tgggtccgct tcacnaacca agggcgtcaa cctcagatgc agagtttttt
ctccgaatnn nnatgttccc ctaaactcgg ggtcggacgt cggatcagta aacagttctt
ccaaagaggt ggaagcccag attcaagcgc ctgatttcgt agtcaggacc ccggttttag
agattcaaag aatcccttga ggggtggtcg gggtgtgacg gtgatcggag aggtcaatga
gtgtatagtt ccactgtgtc gacttaaggt atcaactgaa cttaaacacg acgatgaccc
tgagattgct acgctagctc cacgcgtttg atttacccat tctgtcttag ctcacttttt
tttctccatg tcctcgtggc tcgcttctca catacagctg ttaaacatag acccccttta
catgtccggg catagtagga gagtaagcac gttcttcaaa ctcgattggc ggagcataga
tggggcgtgg agtaaaagga gaatcctgta cacgcacctt ccgttctgaa tggtgcgcgt
agatcctcta gcaacagcca cgagaaacag gaactggtgc gattgctggc tctttgtggg
gacagcatct acggtagacg cgccattacc gtcccatcaa tcaccctcat atccgaggga
cgggtattaa actggttcct tggtcacgag cgcttacgtc gcctcacgtg tcccgttgtc
taagctgcgc caatgcacat gtggcgctta taagatgcat attaaaacaa actggaggac
cagcaaagcg atttcctttc agacccgtga aaattagtgg gactaggggc atatgactga
agggatcttc gacgtattgg cgatggggga gaataaagac acagaccaga tagtcccggc
ccgtgcccct ggatttaggc tggggatgtg gcaagtgaga gccgttaagg ttccgcgtga
ccttagttca attcgcacgc ttcgagtctc agacacagct gcggatgggc aattagaaag
gggtagggga ttggtacgtc gacgtttact cgggcaagga ctctgtgaaa gcacgtgcgt
catccgagac agtttagttc acgacagcgg ttttaacaag gaagagtgac gctagtgcgg
cgaggactta agagatccag aggatctgct tccgggcggg ctatcctccc cacctgatgg
tgctttctcg gacgtaaact aggtctaaat ggttttggcc tgaatgagag atgatcctcc
gcaggcttgt ccgtgctgat ctgccagcga ttcagtgacc aaaatccacc aagtatccaa
atcgactcaa ccacacgatg aactagctct atatgtcgtc ccattgtacg aggctaccac
ggtctactag tatcctgctg gcgaactagt atcgagctcg tgcattgcga ggacgtagga
cagtttttta actgagcttt acttcttagc caccacaacg gtgagtcggg gccttgtctg
gtattactgc agcccgctgt tcgatgaaaa acatggtaag cggtcgagag tcggcggcta
cgcattatcc cgccagcctt ctcgccacca cacatttgta cggatcctgt gaanagttcg
gaacgaacct gcctatgaag gtttcacggc atcaaggcga aaggcaccaa aaaggcggca
taattccgaa cttaatacgc ggcactggat tctaccaatc agcttttatc tcttagtgtg
aaaggtctaa gatatacggt aacttcttat ttgtcagctg taatatcgat acaatcgtgc
cggaggcgcg ccttagggag cgtgcacaat gaggttcagt agtacagaga atgtagtggg
acggggcgta catacagatc gatgttgcag ttcattactt cagtgcgcca aatggtacgc
ccacgcggct gctgtcttac gatgcgacac ataagcagag tgcgctttgg ggccgtcagc
tatctaagtg tgcaggcagc tatcgccccc catggccaaa cgtccgtgca tccttgccta
acctgacccc tctacaccgt gtagtagctg tgctcatcga atacgcaacg gctcgtccct
tgttgagacc tgagcactgg cacctccaac tcgaatagtc acgttccagc agccgcgacc
acgcgagccc atctagttcc ccgtttgatg tactacttac cgcattaaag gccttcgtct
ggtttctcgg gaaanannnt cnnnnnnnta ntaattgaag aagtgtccca gttattccgc
aagtaaccgg gtctgtgggg gtatcggctt ggacgtaggg catgcctacc cgaggtacgg
tggagtacaa cgcaaatcgt acagcctgtg aattaactgg ccctattgtg agcctaccca
cggagcgtaa gaagtgctac tgtatcgaca gcccggg
>T137_N05_C04
acggatttaa tgccacgggt aggccgaccc cgcatggata gcgttcctta ttgacccctc
tgggccacac tcttctccga gaaccgccgg agtttacata ttatttaaac aaaacttagt
aagcaactgg gtctctcgtg agaaacgcag gtagttcgag gcgtccacgt agaccagtgt
cgccaacata tgggtccgct tcacnaacca agggcgtcaa cctcagatgc agagtttttt
ctccgannnn nnatgttccc ctaaactcgg ggtcggacgt cggatcagta aacagttctt
ccaaagaggt ggaagtccgg attcaagcgc ctgatttcgt agtcaggacc ccggttttag
agattcaaag aatcccttga ggggtggtcg gggtgtgacg gtgatcggag aggtcaatga
gtgtatagtt ccactgtgtc gacttaaggt atcaactgaa cttaaacacg accatgaccc
tgagattgct acgctaactc cacgcgtttg atttacccat tctgtcttag ctcacttttt
tttctcaatg tcctcgtagc tcgcttctca catacngctg ttaaacatag acccccttta
catgtccggg catagtagga gagtaagcac gttcttcaaa ctcgattggc ggagcataga
tggggcgtgg agtaaaagga gaattctgta cacgcacctt ccgtcctgaa tggtgcgcgt
agatcctcta gcaacagcca cgagaaacag gaactggtgc gattgctggc tctttgtggg
gacagcatct acggtagacg cgccattacc gtcccatcaa tcaccctcat atccgaggga
cgggtattaa attggatcct tggtcacgag cgcttacgtc gcctcacgtg tcccgttgtc
taagctgcgc caatgcacat gtggcgctta taagatgcat attaaaacaa actggaggac
caacaaagcg atttcctttc agacccgtga aaattagtgg gactaggggc atatgactga
agggatcttc gacgtattgg cgatggggga gaataaagac acagactaaa tagtcccggc
ccgtgcccct ggatttaggc tggggatgtg gcaagtgaga gccgttaagg ttccgcgtga
ccttagttca attcgcacgc ttcgagtctc agacacagct gcggatgggc aattagaaag
gggaagggga ttggtacgtc gacgtttact cgggcaagaa ctctgtgaaa gcacgtgcgt
cattcgagac agtttagttc acgacagcgg ttttaacaag aaagagtgac gctagtgcgg
cgaggactta agagatccag aggatctgct tccgggcggg ctatcctccc cacctgatgg
tgctttctcg gacgtaaact aggtctaaat ggttttggcc tgaatgagag atgatcctcc
gcaggcttgt ccgtgctgat ctgccagcga ttcagtgacc aaaatccacc aagtatccaa
atcgactcaa ccacacgatg aactagctct atatgtcgtc ccattgtacg aggctaccac
ggtctactag tatcctgctg gcgaattagt atcgagctcg tgcattgcga ggacgtagga
cagtttttta actgagcttt acttcttagc caccacaacg gtgagtcggg gccttgtctg
gtattactgc agcccgctgt tcgatgaaaa acatggtaag cggtcgagag tcggcggcta
cgcattatcc cgccagcctt ctcgcctcca cacatttgta cggatcctgt gaanagttcg
gaacgaacct gcctatgaag gtttcacagc atcaaggcga aaggcaccaa aaaggcggca
taattccgaa cttaatacgc ggcactggat tctaccaatc agcttttatc tcttagtgtg
aaaggtctaa gatatacggt aacttcttat ttgtcagctg taatatcgat acaatcgtgc
cggaggcgcg ccttagggag cgtgcacaat gaggttcagt agtacagaga atgtagtggg
atggggcgta cacacagatc gatgttgcag ttcattactt cagtgcgcca aatggtacgc
ccacacggct gctgtcttac gatgcgacac ataagcagag tgcgctttgg ggccgtcagc
tatctaagtg tgcaggcagc tatcgccccc catggccaaa cgtccgtgca tccttgccta
acctgacccc tctacaccgt gtagtagctg tgctcatcga atacgcaacg gctcgtccct
tgttgagacc tgagcactgg cacctccaac tcgaatggtc acgttccagc agccgcgacc
acgcgagccc atctagttcc ccgtttgatg tactacttac cgcattaaag gccttcgtct
ggtttctcgg gaaanannnt cnnnnnnnta ntaattgaag aagtgtccca gttattccgc
aagtaaccgg gtctgtgggg gtatcggctt ggacgtaggg catgcctacc cgaggtacgg
tggagtacaa cgcaaatcgt acagcctgtg aattaactgg ccctattgtg agcctaccca
cggagcgtaa gaagtgctac tgtatcgaca gcccggg
>T137_N05_C03
acggatttaa tgccacgggt aggccgaccc cgcatggata gcgttcctta ttgacccctc
tgggccacac tcttctccga gaaccgccgg agtttacata ttatttaaac aaaacttagt
aagcaactgg gtctctcgtg agaaacgcag gtagttcgag gcgtccacgt agaccagtgt
cgccaacata tgggtccgct tcacnaacca agggcgtcaa cctcagatgc agagtttttt
ctccgannnn nnatgttccc ctaaactcgg ggtcggacgt cggatcagta aacagttctt
ccaaagaggt ggaagtccgg attcaagcgc ctgatttcgt agtcaggacc ccggttttag
agattcaaag aatcccttga ggggtggtcg gggtgtgacg gtgatcggag aggtcaatga
gtgtatagtt ccactgtgtc gacttaaggt atcaactgaa cttaaacacg accatgaccc
tgagattgct acgctaactc cacgcgtttg atttacccat tctgtcttag ctcacttttt
tttctcaatg tcctcgtagc tcgcttctca catacngctg ttaaacatag acccccttta
catgtccggg catagtagga gagtaagcac gttcttcaaa ctcgattggc ggagcataga
tggggcgtgg agtaaaagga gaattctgta cacgcacctt ccgtcctgaa tggtgcgcgt
agatcctcta gcaacagcca cgagaaacag gaactggtgc gattgctggc tctttgtggg
gacagcatct acggtagacg cgccattacc gtcccatcaa tcaccctcat atccgaggga
cgggtattaa attggatcct tggtcacgag cgcttacgtc gcctcacgtg tcccgttgtc
taagctgcgc caatgcacat gtggcgctta taagatgcat attaaaacaa actggaggac
caacaaagcg atttcctttc agacccgtga aaattagtgg gactaggggc atatgactga
agggatcttc gacgtattgg cgatggggga gaataaagac acagactaaa tagtcccggc
ccgtgcccct ggatttaggc tggggatgtg gcaagtgaga gccgttaagg ttccgcgtga
ccttagttca attcgcacgc ttcgagtctc agacacagct gcggatgggc aattagaaag
gggaagggga ttggtacgtc gacgtttact cgggcaagaa ctctgtgaaa gcacgtgcgt
cattcgagac agtttagttc acgacagcgg ttttaacaag aaagagtgac gctagtgcgg
cgaggactta agagatccag aggatctgct tccgggcggg ctatcctccc cacctgatgg
tgctttctcg gacgtaaact aggtctaaat ggttttggcc tgaatgagag atgatcctcc
gcaggcttgt ccgtgctgat ctgccagcga ttcagtgacc aaaatccacc aagtatccaa
atcgactcaa ccacacgatg aactagctct atatgtcgtc ccattgtacg aggctaccac
ggtctactag tatcctgctg gcgaattagt atcgagctcg tgcattgcga ggacgtagga
cagtttttta actgagcttt acttcttagc caccacaacg gtgagtcggg gccttgtctg
gtattactgc agcccgctgt tcgatgaaaa acatggtaag cggtcgagag tcggcggcta
cgcattatcc cgccagcctt ctcgcctcca cacatttgta cggatcctgt gaanagttcg
gaacgaacct gcctatgaag gtttcacagc atcaaggcga aaggcaccaa aaaggcggca
taattccgaa cttaatacgc ggcactggat tctaccaatc agcttttatc tcttagtgtg
aaaggtctaa gatatacggt aacttcttat ttgtcagctg taatatcgat acaatcgtgc
cggaggcgcg ccttagggag cgtgcacaat gaggttcagt agtacagaga atgtagtggg
atggggcgta cacacagatc gatgttgcag ttcattactt cagtgcgcca aatggtacgc
ccacacggct gctgtcttac gatgcgacac ataagcagag tgcgctttgg ggccgtcagc
tatctaagtg tgcaggcagc tatcgccccc catggccaaa cgtccgtgca tccttgccta
acctgacccc tctacaccgt gtagtagctg tgctcatcga atacgcaacg gctcgtccct
tgttgagacc tgagcactgg cacctccaac tcgaatggtc acgttccagc agccgcgacc
acgcgagccc atctagttcc ccgtttgatg tactacttac cgcattaaag gccttcgtct
ggtttctcgg gaaanannnt cnnnnnnnta ntaattgaag aagtgtccca gttattccgc
aagtaaccgg gtctgtgggg gtatcggctt ggacgtaggg catgcctacc cgaggtacgg
tggagtacaa cgcaaatcgt acagcctgtg aattaactgg ccctattgtg agcctaccca
cggagcgtaa gaagtgctac tgtatcgaca gcccggg
>T012_N22_C01
acggatttaa tgccacgggt aggccgaccc cgcatggata gcgttcctta ttgacccctc
tgggccacac tcttctccga gaaccgccgg agtttacata ttatttaaac aaaacttagt
aagcaactgg gtctctcgtg agaaacgcag gtagttcgag gcgtccacgt agaccagtgt
cgccaacata tgggtccgct tcacnaacca agggcgtcaa cctcagatgc agagtttttt
ctccgaatnn nnatgttccc ctaaactcgg ggtcggacgt cggatcagta aacagttctt
ccaaagaggt ggaagtccgg attcaagcgc ctgatttcgt agtcaggacc ccggttttag
agattcaaag aatcccttga ggggtggtcg gggtgtgacg gtgatcggag aggtcaatga
gtgtatagtt ccactgtgtc gacttaaggt atcaactgaa cttaaacacg acgatgaccc
tgagattgct acgctaactc cacgcgtttg atttacccat tctgtcttag ctcacttttt
tttctcaatg tcctcgtggc tcgcttctca catacngctg ttaaacataa acccccttta
catgtccggg catagtagga gagtaagcac gttcttcaaa ctcgattggc ggagcataga
tggggcgtgg agtaaaagga gaattctgta cacgcacctt ccgtcctgaa tggtgcgcgt
agatcctcta gcaacagcca cgagaaacag gaactggtgc gattgctggc tctttgtggg
aacagcatct acggtagacg cgccattacc gtcccatcaa tcaccctcat atccgaggga
cgggtattaa actggatcct tggtcacgag cgcttacgtc gcctcacgtg tcccgttgtc
taagctgcgc caatgcacat gtggcgctta taagatgcat attaaaacaa actggaggac
cagcaaagcg atttcctttc agacccgtga aaattagtgg gactaggggc atatgactga
agggatcttc gacgtattgg cgatggggga gaataaagac acagactaaa tagtcccggc
ccgtgcccct ggatttaggc tggggatgtg gcaagtgaga gccgttaagg ttccgcgtga
ccttagttca attcgcacgc ttcgagtctc agacacagct gcggatgggc aattagaaag
gggaagggga ttggtacgtc gacgtttact cgggcaagaa ctctgtgaaa gcacgtgcgt
catccgagac agtttagttc acgacagcgg ttttaacaag aaagagtgac gctagtgcgg
cgaggactta agagatccag aggatctgct tccgggcggg ctatcctccc cacctgatgg
tgctttctcg gacgtaaact aggtctaaat ggttttggcc tgaatgagag atgatcctcc
gcaggcttgt ccgtgctgat ctgccagcga ttcagtgacc aaaatccacc aagtatccaa
atcgactcaa ccacacgatg aactagctct atatgtcgtc ccattgtacg aggctaccac
ggtctactag tatcctgctg gcgaactagt atcgagctcg tgcattgcga ggacgtagga
cagtttttta actgagcttt acttcttagc caccacaacg gtgagtcggg gccttgtctg
gtattactgc agcccgctgt tcgatgaaaa acatggtaag cggtcgagag tcggcggcta
cgcattatcc cgccagcctt ctcgcctcca cacatttgta cggatcctgt gaanagttcg
gaacgaacct gcctatgaag gtttcacagc atcaaggcga aaggcaccaa aaaggcggca
taattccgaa cttaatacgc ggcactggat tctaccaatc agcttttatc tcttagtgtg
aaaggtctaa gatatacggt aacttcttat ttgtcagctg taatatcgat acaatcgtgc
cggaggagcg ccttagggag cgtgcacaat gaggttcagt agtacagaga atgtagtggg
acggggcgta cacacagatc gatgttgcag ttcattactt cagtgcgcca aatggtacgc
ccacacggct gctgtcttac gatgcgacac ataagcagag tgcgctttgg ggccgtcagc
tatctaagtg tgcaggcagc tatcgccccc catggccaaa cgtccgtgca tccttgccta
acctgacccc tctacaccgt gtagtagctg tgctcatcna atacgcaacg gctcgtccct
tgttgagacc tgagcactgg cacctccaac tcgaatggtc acgttccagc agccgcgacc
acgcgagccc atctagttcc ccgtttgatg tactacttac cgcattaaag gccttcgtct
ggtttctcgg gaaanannnt cnnnnnnnta ntaattgaag aagtgtccca gttattccgc
aagtaaccgg gtctgtgggg gtatcggctt ggacgtaggg catgcctacc cgaggtacgg
tggagtacaa cgcaaatcgt acagcctgtg aattaactgg ccctattgtg agcctaccca
cggagcgtaa gaagtgctac tgtatcgaca gcccggg
>T092_N03_C05
acgggtttaa tgccacggat aggccgaccc cgcatggata gcgtccctta ttgacccctc
tgggccacac tcttccccga gaaccgccgg agtttacata ttatttaaac caaacttagt
aagcaactgg gtctctcgtg agaaacgcag aaagttcggg gcgtccacgt agaccagggt
cgccaaccta tgggttcgcg ttacnaacca agggcgccaa cctcagatgc ggagtttctt
ctccgannnn nnatgttccc ctaaactcag ggtcagacat cggatcagta ataagatctt
ccaaagaggt ggaagttcag atttgagcgc ctgatttcgt aatcatgacc ccggttttag
agattcaaag aatccctcga ggggtggtcg gggtatgacg atggtcggag aggtcaatga
gtgtatagtt ccactgtgtc gacctaaggt atcaactgaa cttaaacacg acgacgaccc
tgagatcgcc acgctagctc cacgcgtttg atttacccat tctgtcttag ctcacttttt
tttctccctg tcctcgtggc tcgcttctca catacngctg ttaaacatag acccccttta
catgtccggg cattgtagac ctctgagcac gttcttcaaa ctcgattggc ggagcataga
tggggcgtgg agtaaaagga gattcctgta tacgcgcctt ccgacctgaa aggtgcgcgt
agatcctcta gcaagagcnt tcaggaacag ggactggtgc gattgctggc tctctgtggg
gacagcctct atggtagacg cgccattacc gtcccatcaa tcaccctcat atccgaggga
cgggtattaa actggttcct tggtcacgag cgctcacgtc gtttcacaca acccgttgtc
taagctgcgc caatgcacat gtggcgctta taagatgcat aataaaacaa actggaggac
cggcaaaacg atttcctttc agactcgtga aaattagtgg gactaggggc atatgactaa
agggatcttc aacgtattgg cgatggggga gaatagagac acagaccaga taaccccggc
ccgcgcccct ggatttaggc tggggatgtg gcaagtgaga gccgttaagg ttccgcgtga
ccttagtaca attcgcacgc ttcgagtccc agacacagct gcggatgggc aattggaaag
ggatagggga ttggtacgtc gacgtttact cgggcaagga ctctgtgaaa gcatgtgcgt
catccgagac agtttagttc acgacagcgg ctttaacaag gaagagatac gctagtacgg
cgaagactca agagatccag aggatctgct tccggtcggg ctatcctccc cacctgatgg
tgctttctcg gacataaact aggtctaaat ggttttggcc tgaatgagag gtgatcctcc
acaggtttgt ccatgctgat ctgccagtaa ttcggtgacc aaaatccacc aagtatccaa
atcgactcaa tcacacgatg aactagctct atatgtcgtt ccattgtacg aggctaccac
ggtttactag gatcctgccg gcgaactagt atcgagctcg tgcattgcga ggatgtagga
cagtttttta actgagcttt acttcttagc cgccacaacg gtgagtcggg gccttgtctg
gtattactgc agcccgctgt tcgatgaaaa agatggtaag cggtcgagag tcggcggcta
cgcattatcc ccccagcctt ctcgccacca cacattcgta cggatcctgt gagnagttcg
aaacgaacct gcccatgaag gtttcacagc atcaaggcga aaggcaccaa aaaggcggca
taattccgag cttaatacgc ggcgctggat tctaccaatc agcttttatc tcttagtgtg
aaaggtctaa gatatacggt aacttcttat ttgtcagctg taatatcgat acaatcgtgc
cggaggcgtg ccttagggag cgtgcacaat gaggttcagt agtacagaga atgtagtggg
acggggcgta catacagacc gacgccgcag ttcattactt cagggcgcca aatcgtacgc
ccacgtggca gctgtcttac gatgcgacac ataagcagag tgcgctttgg ggccgtcagc
tatctaagtg tgcagacagc tatcgccccc catggccgaa cgtccgtgca tccttgtcta
atctgacccc tctccaccgt gtagtagctg tgctcgcgga atacgctacg gttcgtccct
tgttgagacc tgagcactgg cacctccaac tcgaatagtc acgttccagc agccgcgacc
acgcgagccc atctagttcc ccgtttgatg tactacttac cccatcaaag gccttcgtct
ggtttctcgg gaaanannnn nnnnnnnnnn ntaattgaag aagcgtccca gttactccgc
cagtaaccgg gtctgttggg gtatcagctt ggacgtaggg catgcccacc cgaggtacgg
tggagtacaa cgcatatcgt acagcctgtg aattaactgg ccctattgtg agcctaccca
cggagcgcta gaagtgctac tgtatcgaca gcccggg
>T092_N03_C04
acgggtttaa tgccacggat aggccgaccc cgcatggata gcgtccctta ttgacccctc
tgggccacac tcttccccga gaaccgccgg agtttacata ttatttaaac caaacttagt
aagcaactgg gtctctcgtg agaaacgcag aaagttcggg gcgtccacgt agaccagggt
cgccaaccta tgggttcgcg ttacnaacca agggcgccaa cctcagatgc ggagtttctt
ctccgaatnn nnatgttccc ctaaactcag ggtcagacat cggatcagta ataagatctt
ccaaagaggt ggaagttcag atttgagcgc ctgatttcgt aatcatgacc ccggttttag
agattcaaag aatccctcga ggggtggtcg gggtatgacg atggtcggag aggtcaatga
gtgtatagtt ccactgtgtc gacctaaggt atcaactgaa cttaaacacg acgacgaccc
tgagatcgcc acgctagctc cacgcgtttg atttacccat tctgtcttag ctcacttttt
tttctccctg tcctcgtggc tcgcttctca catacngctg ttaaacatag acccccttta
catgtccggg cattgtagac ctctgagcac gttcttcaaa ctcgattggc ggagcataga
tggggcgtgg agtaaaagga gattcctgta tacgcgcctt ccgacctgaa aggtgcgcgt
agatcctcta gcaagagcnt tcaggaacag ggactggtgc gattgctggc tctctgtggg
gacagcctct atggtagacg cgccattacc gtcccatcaa tcaccctcat atccgaggga
cgggtattaa actggttcct tggtcacgag cgctcacgtc gtttcacaca acccgttgtc
taagctgcgc caatgcacat gtggcgctta taagatgcat aataaaacaa actggaggac
cggcaaaacg atttcctttc agactcgtga aaattagtgg gactaggggc atatgactaa
agggatcttc aacgtattgg cgatggggga gaatagagac acagaccaga taaccccggc
ccgcgcccct ggatttaggc tggggatgtg gcaagtgaga gccgttaagg ttccgcgtga
ccttagtaca attcgcacgc ttcgagtccc agacacagct gcggatgggc aattggaaag
ggatagggga ttggtacgtc gacgtttact cgggcaagga ctctgtgaaa gcatgtgcgt
catccgagac agtttagttc acgacagcgg ctttaacaag gaagagatac gctagtacgg
cgaagactca agagatccag aggatctgct tccggtcggg ctatcctccc cacctgatgg
tgctttctcg gacataaact aggtctaaat ggttttggcc tgaatgagag gtgatcctcc
acaggtttgt ccatgctgat ctgccagtaa ttcggtgacc aaaatccacc aagtatccaa
atcgactcaa tcacacgatg aactagctct atatgtcgtt ccattgtacg aggctaccac
ggtttactag gatcctgccg gcgaactagt atcgagctcg tgcattgcga ggatgtagga
cagtttttta actgagcttt acttcttagc cgccacaacg gtgagtcggg gccttgtctg
gtattactgc agcccgctgt tcgatgaaaa agatggtaag cggtcgagag tcggcggcta
cgcattatcc ccccagcctt ctcgccacca cacattcgta cggatcctgt gagnagttcg
aaacgaacct gcccatgaag gtttcacagc atcaaggcga aaggcaccaa aaaggcggca
taattccgag cttaatacgc ggcgctggat tctaccaatc agcttttatc tcttagtgtg
aaaggtctaa gatatacggt aacttcttat ttgtcagctg taatatcgat acaatcgtgc
cggaggcgtg ccttagggag cgtgcacaat gaggttcagt agtacagaga atgtagtggg
acggggcgta catacagacc gacgccgcag ttcattactt cagggcgcca aatcgtacgc
ccacgtggca gctgtcttac gatgcgacac ataagcagag tgcgctttgg ggccgtcagc
tatctaagtg tgcagacagc tatcgccccc catggccgaa cgtccgtgca tccttgtcta
atctgacccc tctccaccgt gtagtagctg tgctcgcgga atacgctacg gttcgtccct
tgttgagacc tgagcactgg cacctccaac tcgaatagtc acgttccagc agccgcgacc
acgcgagccc atctagttcc ccgtttgatg tactacttac cccatcaaag gccttcgtct
ggtttctcgg gaaanannnn nnnnnnnnnn ntaattgaag aagcgtccca gttactccgc
cagtaaccgg gtctgttggg gtatcagctt ggacgtaggg catgcccacc cgaggtacgg
tggagtacaa cgcatatcgt acagcctgtg aattaactgg ccctattgtg agcctaccca
cggagcgcta gaagtgctac tgtatcgaca gcccggg
>T092_N03_C03
acgggtttaa tgccacggat aggccgaccc cgcatggata gcgtccctta ttgacccctc
tgggccacac tcttccccga gaaccgccgg agtttacata ttatttaaac caaacttagt
aagcaactgg gtctctcgtg agaaacgcag aaagttcggg gcgtccacgt agaccagggt
cgccaaccta tgggttcgcg ttacnaacca agggcgccaa cctcagatgc ggagtttctt
ctccgannnn nnatgttccc ctaaactcag ggtcagacat cggatcagta ataagatctt
ccaaagaggt ggaagttcag atttgagcgc ctgatttcgt aatcatgacc ccggttttag
agattcaaag aatccctcga ggggtggtcg gggtatgacg atggtcggag aggtcaatga
gtgtatagtt ccactgtgtc gacctaaggt atcaactgaa cttaaacacg acgacgaccc
tgagatcgcc acgctagctc cacgcgtttg atttacccat tctgtcttag ctcacttttt
tttctccctg tcctcgtggc tcgcttctca catacngctg ttaaacatag acccccttta
catgtccggg cattgtagac ctctgagcac gttcttcaaa ctcgattggc ggagcataga
tggggcgtgg agtaaaagga gattcctgta tacgcgcctt ccgacctgaa aggtgcgcgt
agatcctcta gcaagagcnt tcaggaacag ggactggtgc gattgctggc tctctgtggg
gacagcctct atggtagacg cgccattacc gtcccatcaa tcaccctcat atccgaggga
cgggtattaa actggttcct tggtcacgag cgctcacgtc gtttcacaca acccgttgtc
taagctgcgc caatgcacat gtggcgctta taagatgcat aataaaacaa actggaggac
tggcaaaacg atttcctttc agactcgtga aaattagtgg gactaggggc atatgactaa
agggatcttc aacgtattgg cgatggggga gaatagagac acagaccaga taaccccggc
ccgcgcccct ggatttaggc tggggatgtg gcaagtgaga gccgttaagg ttccgcgtga
ccttagtaca attcgcacgc ttcgagtccc agacacagct gcggatgggc aattggaaag
ggatagggga ttggtacgtc gacgtttact cgggcaagga ctctgtgaaa gcatgtgcgt
catccgagac agtttagttc acgacagcgg ctttaacaag gaagagatac gctagtacgg
cgaagactca agagatccag aggatctgct tccggtcggg ctatcctccc cacctgatgg
tgctttctcg gacataaact aggtctaaat ggttttggcc tgaatgagag gtgatcctcc
acaggtttgt ccatgctgat ctgccagtaa ttcggtgacc aaaatccacc aagtatccaa
atcgactcaa tcacacgatg aactagctct atatgtcgtt ccattgtacg aggctaccac
ggtttactag gatcctgccg gcgaactagt atcgagctcg tgcattgcga ggatgtagga
cagtttttta actgagcttt acttcttagc cgccacaacg gtgagtcggg gccttgtctg
gtattactgc agcccgctgt tcgatgaaaa agatggtaag cggtcgagag tcggcggcta
cgcattatcc ccccagcctt ctcgccacca cacattcgta cggatcctgt gagnagttcg
aaacgaacct gcccatgaag gtttcacagc atcaaggcga aaggcaccaa aaaggcggca
taattccgag cttaatacgc ggcgctggat tctaccaatc agcttttatc tcttagtgtg
aaaggtctaa gatatacggt aacttcttat ttgtcagctg taatatcgat acaatcgtgc
cggaggcgtg ccttagggag cgtgcacaat gaggttcagt agtacagaga atgtagtggg
acggggcgta catacagacc gacgccgcag ttcattactt cagggcgcca aatcgtacgc
ccacgtggca gctgtcttac gatgcgacac ataagcagag tgcgctttgg ggccgtcagc
tatctaagtg tgcagacagc tatcgccccc catggccgaa cgtccgtgca tccttgtcta
atctgacccc tctccaccgt gtagtagctg tgctcgcgga atacgctacg gttcgtccct
tgttgagacc tgagcactgg cacctccaac tcgaatagtc acgttccagc agccgcgacc
acgcgagccc atctagttcc ccgtttgatg tactacttac cccatcaaag gccttcgtct
ggtttctcgg gaaanannnn nnnnnnnnnn ntaattgaag aagcgtccca gttactccgc
cagtaaccgg gtctgttggg gtatcagctt ggacgtaggg catgcccacc cgaggtacgg
tggagtacaa cgcatatcgt acagcctgtg aattaactgg ccctattgtg agcctaccca
cggagcgcta gaagtgctac tgtatcgaca gcccggg
>T137_N04_C03
acggatttaa tgccacgggt aggccgaccc cgcatggata gcgttcctta ttgacccctc
tgggccacac tcttctccga gaaccgccgg agtttacata ttatttaaac aaaacttagt
aagcaactgg gtctctcgtg agaaacgcag gtagttcgag gcgtccacgt agaccagtgt
cgccaacata tgggtccgct tcaccaacca agggcgtcaa cctcagatgc agagtttttt
ctccgannnn nnatgttccc ctaaactcgg ggtcggacgt cggatcagta aacagttctt
ccaaagaggt ggaagtccgg attcaagcgc ctgatttcgt agtcaggacc ccggttttag
agattcaaag aatcccttga ggggtggtcg gggtgtgacg gtgatcggag aggtcaatga
gtgtatagtt ccactgtgtc gacttaaggt atcaactgaa cttaaacacg accatgaccc
tgagattgct acgctaactc cacgcgtttg atttacccat tctgtcttag ctcacttttt
tttctcaatg tcctcgtagc tcgcttctca catacngctg ttaaacatag acccccttta
catgtccggg catagtagga gagtaagcac gttcttcaaa ctcgattggc ggagcataga
tggggcgtgg agtaaaagga gaattctgta cacgcacctt ccgtcctgaa tggtgcgcgt
agatcctcta gcaacagcca cgagaaacag gaactggtgc gattgctggc tctttgtggg
gacagcatct acggtagacg cgccattacc gtcccatcaa tcaccctcat atccgaggga
cgggtattaa attggatcct tggtcacgag cgcttacgtc gcctcacgtg tcccgttgtc
taagctgcgc caatgcacat gtggcgctta taagatgcat attaaaacaa actggaggac
caacaaagcg atttcctttc agacccgtga aaattagtgg gactaggggc atatgactga
agggatcttc gacgtattgg cgatggggga gaataaagac acagactaaa tagtcccggc
ccgtgcccct ggatttaggc tggggatgtg gcaagtgaga gccgttaagg ttccgcgtga
ccttagttca attcgcacgc ttcgagtctc agacacagct gcggatgggc aattagaaag
gggaagggga ttggtacgtc gacgtttact cgggcaagaa ctctgtgaaa gcacgtgcgt
cattcgagac agtttagttc acgacagcgg ttttaacaag aaagagtgac gctagtgcgg
cgaggtctta agagatccag aggatctgct tccgggcggg ctatcctccc cacctgatgg
tgctttctcg gacgtaaact aggtctaaat ggttttggcc tgaatgagag atgatcctcc
gcaggcttgt ccgtgctgat ctgccagcga ttcagtgacc aaaatccacc aagtatccaa
atcgactcaa ccacacgatg aactagctct atatgtcgtc ccattgtacg aggctaccac
ggtctactag tatcctgctg gcgaattagt atcgagctcg tgcattgcga ggacgtagga
cagtttttta actgagcttt acttcttagc caccacaacg gtgagtcggg gccttgtctg
gtattactgc agcccgctgt tcgatgaaaa acatggtaag cggtcgagag tcggcggcta
cgcattatcc cgccagcctt ctcgcctcca cacatttgta cggatcctgt gaanagttcg
gaacgaacct gcctatgaag gtttcacagc atcaaggcga aaggcaccaa aaaggcggca
taattccgaa cttaatacgc ggcactggat tctaccaatc agcttttatc tcttagtgtg
aaaggtctaa gatatacggt aacttcttat ttgtcagctg taatatcgat acaatcgtgc
cggaggcgcg ccttagggag cgtgcacaat gaggttcagt agtacagaga atgtagtggg
atggggcgta cacacagatc gatgttgcag ttcattactt cagtgcgcca aatggtacgc
ccacacggct gctgtcttac gatgcgacac ataagcagag tgcgctttgg ggccgtcagc
tatctaagtg tgcaggcagc tatcgccccc catggccaaa cgtccgtgca tccttgccta
acctgacccc tctacaccgt gtagtagctg tgctcatcga atacgcaacg gctcgtccct
tgttgagacc tgagcactgg cacctccaac tcgaatggtc acgttccagc agccgcgacc
acgcgagccc atctagttcc ccgtttgatg tactacttac cgcattaaag gccttcgtct
ggtttctcgg gaaanannnt cnnnnnnnta ntaattgaag aagtgtccca gttattccgc
aagtaaccgg gtctgtgggg gtatcggctt ggacgtaggg catgcctacc cgaggtacgg
tggagtacaa cgcaaatcgt acagcctgtg aattaactgg ccctattgtg agcctaccca
cngagcgtaa gaagtgctac tgtatcgaca gcccggg
>T137_N04_C02
acggatttaa tgccacgggt aggccgaccc cgcatggata gcgttcctta ttgacccctc
tgggccacac tcttctccga gaaccgccgg agtttacata ttatttaaac aaaacttagt
aagcaactgg gtctctcgtg agaaacgcag gtagttcgag gcgtccacgt agaccagtgt
cgccaacata tgggtccgct tcacnaacca agggcgtcaa cctcagatgc agagtttttt
ctccgannnn nnatgttccc ctaaactcgg ggtcggacgt cggatcagta aacagttctt
ccaaagaggt ggaagtccgg attcaagcgc ctgatttcgt agtcaggacc ccggttttag
agattcaaag aatcccttga ggggtggtcg gggtgtgacg gtgatcggag aggtcaatga
gtgtatagtt ccactgtgtc gacttaaggt atcaactgaa cttaaacacg accatgaccc
tgagattgct acgctaactc cacgcgtttg atttacccat tctgtcttag ctcacttttt
tttctcaatg tcctcgtagc tcgcttctca catacngctg ttaaacatag acccccttta
catgtccggg catagtagga gagtaagcac gttcttcaaa ctcgattggc ggagcataga
tggggcgtgg agtaaaagga gaattctgta cacgcacctt ccgtcctgaa tggtgcgcgt
agatcctcta gcaacagcca cgagaaacag gaactggtgc gattgctggc tctttgtggg
gacagcatct acggtagacg cgccattacc gtcccatcaa tcaccctcat atccgaggga
cgggtattaa attggatcct tggtcacgag cgcttacgtc gcctcacgtg tcccgttgtc
taagctgcgc caatgcacat gtggcgctta taagatgcat attaaaacaa actggaggac
caacaaagcg atttcctttc agacccgtga aaattagtgg gactaggggc atatgactga
agggatcttc gacgtattgg cgatggggga gaataaagac acagactaaa tagtcccggc
ccgtgcccct ggatttaggc tggggatgtg gcaagtgaga gccgttaagg ttccgcgtga
ccttagttca attcgcacgc ttcgagtctc agacacagct gcggatgggc aattagaaag
gggaagggga ttggtacgtc gacgtttact cgggcaagaa ctctgtgaaa gcacgtgcgt
cattcgagac agtttagttc acgacagcgg ttttaacaag aaagagtgac gctagtgcgg
cgaggactta agagatccag aggatctgct tccgggcggg ctatcctccc cacctgatgg
tgctttctcg gacgtaaact aggtctaaat ggttttggcc tgaatgagag atgatcctcc
gcaggcttgt ccgtgctgat ctgccagcga ttcagtgacc aaaatccacc aagtatccaa
atcgactcaa ccacacgatg aactagctct atatgtcgtc ccattgtacg aggctaccac
ggtctactag tatcctgctg gcgaattagt atcgagctcg tgcattgcga ggacgtagga
cagtttttta actgagcttt acttcttagc caccacaacg gtgagtcggg gccttgtctg
gtattactgc agcccgctgt tcgatgaaaa acatggtaag cggtcgagag tcggcggcta
cgcattatcc cgccagcctt ctcgcctcca cacatttgta cggatcctgt gaanagttcg
gaacgaacct gcctatgaag gtttcacagc atcaaggcga aaggcaccaa aaaggcggca
taattccgaa cttaatacgc ggcactggat tctaccaatc agcttttatc tcttagtgtg
aaaggtctaa gatatacggt aacttcttat ttgtcagctg taatatcgat acaatcgtgc
cggaggcgcg ccttagggag cgtgcacaat gaggttcagt agtacagaga atgtagtggg
atggggcgta cacacagatc gatgttgcag ttcattactt cagtgcgcca aatggtacgc
ccacacggct gctgtcttac gatgcgacac ataagcagag tgcgctttgg ggccgtcagc
tatctaagtg tgcaggcagc tatcgccccc catggccaaa cgtccgtgca tccttgccta
acctgacccc tctacaccgt gtagtagctg tgctcatcga atacgcaacg gctcgtccct
tgttgagacc tgagcactgg cacctccaac tcgaatggtc acgttccagc agccgcgacc
acgcgagccc atctagttcc ccgtttgatg tactacttac cgcattaaag gccttcgtct
ggtttctcgg gaaanannnt cnnnnnnnta ntaattgaag aagtgtccca gttattccgc
aagtaaccgg gtctgtgggg gtatcggctt ggacgtaggg catgcctacc cgaggtacgg
tggagtacaa cgcaaatcgt acagcctgtg aattaactgg ccctattgtg agcctaccca
cggagcgtaa gaagtgctac tgtatcgaca gcccggg
>T137_N04_C05
acggatttaa tgccacgggt aggccgaccc cgcatggata gcgttcctta ttgacccctc
tgggccacac tcttctccga gaaccgccgg agtttacata ttatttaaac aaaacttagt
aagcaactgg gtctctcgtg agaaacgcag gtagttcgag gcgtccacgt agaccagtgt
cgccaacata tgggtccgct tcaccaacca agggcgtcaa cctcagatgc agagtttttt
ctccgaatnn nnatgttccc ctaaactcgg ggtcggacgt cggatcagta aacagttctt
ccaaagaggt ggaagtccgg attcaagcgc ctgatttcgt agtcaggacc ccggttttag
agattcaaag aatcccttga ggggtggtcg gggtgtgacg gtgatcggag aggtcaatga
gtgtatagtt ccactgtgtc gacttaaggt atcaactgaa cttaaacacg accatgaccc
tgagattgct acgctaactc cacgcgtttg atttacccat tctgtcttag ctcacttttt
tttctcaatg tcctcgtagc tcgcttctca catacngctg ttaaacatag acccccttta
catgtccggg catagtagga gagtaagcac gttcttcaaa ctcgattggc ggagcataga
tggggcgtgg agtaaaagga gaattctgta cacgcacctt ccgtcctgaa tggtgcgcgt
agatcctcta gcaacagcca cgagaaacag gaactggtgc gattgctggc tctttgtggg
gacagcatct acggtagacg cgccattacc gtcccatcaa tcaccctcat atccgaggga
cgggtattaa attggatcct tggtcacgag cgcttacgtc gcctcacgtg tcccgttgtc
taagctgcgc caatgcacat gtggcgctta taagatgcat attaaaacaa actggaggac
caacaaagcg atttcctttc agacccgtga aaattagtgg gactaggggc atatgactga
agggatcttc gacgtattgg cgatggggga gaataaagac acagactaaa tagtcccggc
ccgtgcccct ggatttaggc tggggatgtg gcaagtgaga gccgttaagg ttccgcgtga
ccttagttca attcgcacgc ttcgagtctc agacacagct gcggatgggc aattagaaag
gggaagggga ttggtacgtc gacgtttact cgggcaagaa ctctgtgaaa gcacgtgcgt
cattcgagac agtttagttc acgacagcgg ttttaacaag aaagagtgac gctagtgcgg
cgaggactta agagatccag aggatctgct tccgggcggg ctatcctccc cacctgatgg
tgctttctcg gacgtaaact aggtctaaat ggttttggcc tgaatgagag atgatcctcc
gcaggcttgt ccgtgctgat ctgccagcga ttcagtgacc aaaatccacc aagtatccaa
atcgactcaa ccacacgatg aactagctct atatgtcgtc ccattgtacg aggctaccac
ggtctactag tatcctgctg gcgaattagt atcgagctcg tgcattgcga ggacgtagga
cagtttttta actgagcttt acttcttagc caccacaacg gtgagtcggg gccttgtctg
gtattactgc agcccgctgt tcgatgaaaa acatggtaag cggtcgagag tcggcggcta
cgcattatcc cgccagcctt ctcgcctcca cacatttgta cggatcctgt gaanagttcg
gaacgaacct gcctatgaag gtttcacagc atcaaggcga aaggcaccaa aaaggcggca
taattccgaa cttaatacgc ggcactggat tctaccaatc agcttttatc tcttagtgtg
aaaggtctaa gatatacggt aacttcttat ttgtcagctg taatatcgat acaatcgtgc
cggaggcgcg ccttagggag cgtgcacaat gaggttcagt agtacagaga atgtagtggg
atggggcgta cacacagatc gatgttgcag ttcattactt cagtgcgcca aatggtacgc
ccacacggct gctgtcttac gatgcgacac ataagcagag tgcgctttgg ggccgtcagc
tatctaagtg tgcaggcagc tatcgccccc catggccaaa cgtccgtgca tccttgccta
acctgacccc tctacaccgt gtagtagctg tgctcatcga atacgcaacg gctcgtccct
tgttgagacc tgagcactgg cacctccaac tcgaatggtc acgttccagc agccgcgacc
acgcgagccc ntctagttcc ccgtttgatg tactacttac cgcattaaag gccttcgtct
ggtttctcgg gaaanannnt cnnnnnnnta ntaattgaag aagtgtccca gttattccgc
aagtaaccgg gtctgtgggg gtatcggctt ggacgtaggg catgcctacc cgaggtacgg
tggagtacaa cgcaaatcgt acagcctgtg aattaactgg ccctattgtg agcctaccca
cngagcgtaa gaagtgctac tgtatcgaca gcccggg
>T137_N04_C04
acggatttaa tgccacgggt aggccgaccc cgcatggata gcgttcctta ttgacccctc
tgggccacac tcttctccga gaaccgccgg agtttacata ttatttaaac aaaacttagt
aagcaactgg gtctctcgtg agaaacgcag gtagttcgag gcgtccacgt agaccagtgt
cgccaacata tgggtccgct tcaccaacca agggcgtcaa cctcagatgc agagtttttt
ctccgaatnn nnatgttccc ctaaactcgg ggtcggacgt cggatcagta aacagttctt
ccaaagaggt ggaagtccgg attcaagcgc ctgatttcgt agtcaggacc ccggttttag
agattcaaag aatcccttga ggggtggtcg gggtgtgacg gtgatcggag aggtcaatga
gtgtatagtt ccactgtgtc gacttaaggt atcaactgaa cttaaacacg accatgaccc
tgagattgct acgctaactc cacgcgtttg atttacccat tctgtcttag ctcacttttt
tttctcaatg tcctcgtagc tcgcttctca catacngctg ttaaacatag acccccttta
catgtccggg catagtagga gagtaagcac gttcttcaaa ctcgattggc ggagcataga
tggggcgtgg agtaaaagga gaattctgta cacgcacctt ccgtcctgaa tggtgcgcgt
agatcctcta gcaacagcca cgagaaacag gaactggtgc gattgctggc tctttgtggg
gacagcatct acggtagacg cgccattacc gtcccatcaa tcaccctcat atccgaggga
cgggtattaa attggatcct tggtcacgag cgcttacgtc gcctcacgtg tcccgttgtc
taagctgcgc caatgcacat gtggcgctta taagatgcat attaaaacaa actggaggac
caacaaagcg atttcctttc agacccgtga aaattagtgg gactaggggc atatgactga
agggatcttc gacgtattgg cgatggggga gaataaagac acagactaaa tagtcccggc
ccgtgcccct ggatttaggc tggggatgtg gcaagtgaga gccgttaagg ttccgcgtga
ccttagttca attcgcacgc ttcgagtctc agacacagct gcggatgggc aattagaaag
gggaagggga ttggtacgtc gacgtttact cgggcaagaa ctctgtgaaa gcacgtgcgt
cattcgagac agtttagttc acgacagcgg ttttaacaag aaagagtgac gctagtgcgg
cgaggactta agagatccag aggatctgct tccgggcggg ctatcctccc cacctgatgg
tgctttctcg gacgtaaact aggtctaaat ggttttggcc tgaatgagag atgatcctcc
gcaggcttgt ccgtgctgat ctgccagcga ttcagtgacc aaaatccacc aagtatccaa
atcgactcaa ccacacgatg aactagctct atatgtcgtc ccattgtacg aggctaccac
ggtctactag tatcctgctg gcgaattagt atcgagctcg tgcattgcga ggacgtagga
cagtttttta actgagcttt acttcttagc caccacaacg gtgagtcggg gccttgtctg
gtattactgc agcccgctgt tcgatgaaaa acatggtaag cggtcgagag tcggcggcta
cgcattatcc cgccagcctt ctcgcctcca cacatttgta cggatcctgt gaanagttcg
gaacgaacct gcctatgaag gtttcacagc atcaaggcga aaggcaccaa aaaggcggca
taattccgaa cttaatacgc ggcactggat tctaccaatc agcttttatc tcttagtgtg
aaaggtctaa gatatacggt aacttcttat ttgtcagctg taatatcgat acaatcgtgc
cggaggcgcg ccttagggag cgtgcacaat gaggttcagt agtacagaga atgtagtggg
atggggcgta cacacagatc gatgttgcag ttcattactt cagtgcgcca aatggtacgc
ccacacggct gctgtcttac gatgcgacac ataagcagag tgcgctttgg ggccgtcagc
tatctaagtg tgcaggcagc tatcgccccc catggccaaa cgtccgtgca tccttgccta
acctgacccc tctacaccgt gtagtagctg tgctcatcna atacgcaacg gctcgtccct
tgttgagacc tgagcactgg cacctccaac tcgaatggtc acgttccagc agccgcgacc
acgcgagccc atctagttcc ccgtttgatg tactacttac cgcattaaag gccttcgtct
ggtttctcgg gaaanannnt cnnnnnnnta ntaattgaag aagtgtccca gttattccgc
aagtaaccgg gtctgtgggg gtatcggctt ggacgtaggg catgcctacc cgaggtacgg
tggagtacaa cgcaaatcgt acagcctgtg aattaactgg ccctattgtg agcctaccca
cggagcgtaa gaagtgctac tgtatcgaca gcccggg
>T137_N04_C07
acggatttaa tgccacgggt aggccgaccc cgcatggata gcgttcctta ttgacccctc
tgggccacac tcttctccga gaaccgccgg agtttacata ttatttaaac aaaacttagt
aagcaactgg gtctctcgtg agaaacgcag gtagttcgag gcgtccacgt agaccagtgt
cgccaacata tgggtccgct tcacnaacca agggcgtcaa cctcagatgc agagtttttt
ctccgaatnn nnatgttccc ctaaactcgg ggtcggacgt cggatcagta aacagttctt
ccaaagaggt ggaagtccgg attcaagcgc ctgatttcgt agtcaggacc ccggttttag
agattcaaag aatcccttga ggggtggtcg gggtgtgacg gtgatcggag aggtcaatga
gtgtatagtt ccactgtgtc gacttaaggt atcaactgaa cttaaacacg accatgaccc
tgagattgct acgctaactc cacgcgtttg atttacccat tctgtcttag ctcacttttt
tttctcaatg tcctcgtagc tcgcttctca catacngctg ttaaacatag acccccttta
catgtccggg catagtagga gagtaagcac gttcttcaaa ctcgattggc ggagcataga
tggggcgtgg agtaaaagga gaattctgta cacgcacctt ccgtcctgaa tggtgcgcgt
agatcctcta gcaacagcca cgagaaacag gaactggtgc gattgctggc tctttgtggg
gacagcatct acggtagacg cgccattacc gtcccatcaa tcaccctcat atccgaggga
cgggtattaa attggatcct tggtcacgag cgcttacgtc gcctcacgtg tcccgttgtc
taagctgcgc caatgcacat gtggcgctta taagatgcat attaaaacaa actggaggac
caacaaagcg atttcctttc agacccgtga aaattagtgg gactaggggc atatgactga
agggatcttc gacgtattgg cgatggggga gaataaagac acagactaaa tagtcccggc
ccgtgcccct ggatttaggc tggggatgtg gcaagtgaga gccgttaagg ttccgcgtga
ccttagttca attcgcacgc ttcgagtctc agacacagct gcggatgggc aattagaaag
gggaagggga ttggtacgtc gacgtttact cgggcaagaa ctctgtgaaa gcacgtgcgt
cattcgagac agtttagttc acgacagcgg ttttaacaag aaagagtgac gctagtgcgg
cgaggactta agagatccag aggatctgct tccgggcggg ctatcctccc cacctgatgg
tgctttctcg gacgtaaact aggtctaaat ggttttggcc tgaatgagag atgatcctcc
gcaggcttgt ccgtgctgat ctgccagcga ttcagtgacc aaaatccacc aagtatccaa
atcgactcaa ccacacgatg aactagctct atatgtcgtc ccattgtacg aggctaccac
ggtctactag tatcctgctg gcgaattagt atcgagctcg tgcattgcga ggacgtagga
cagtttttta actgagcttt acttcttagc caccacaacg gtgagtcggg gccttgtctg
gtattactgc agcccgctgt tcgatgaaaa acatggtaag cggtcgagag tcggcggcta
cgcattatcc cgccagcctt ctcgcctcca cacatttgta cggatcctgt gaanagttcg
gaacgaacct gcctatgaag gtttcacagc atcaaggcga aaggcaccaa aaaggcggca
taattccgaa cttaatacgc ggcactggat tctaccaatc agcttttatc tcttagtgtg
aaaggtctaa gatatacggt aacttcttat ttgtcagctg taatatcgat acaatcgtgc
cggaggcgcg ccttagggag cgtgcacaat gaggttcagt agtacagaga atgtagtggg
atggggcgta cacacagatc gatgttgcag ttcattactt cagtgcgcca aatggtacgc
ccacacggct gctgtcttac gatgcgacac ataagcagag tgcgctttgg ggccgtcagc
tatctaagtg tgcaggcagc tatcgccccc catggccaaa cgtccgtgca tccttgccta
acctgacccc tctacaccgt gtagtagctg tgctcatcga atacgcaaca gctcgtccct
tgttgagacc tgagcactgg cacctccaac tcgaatggtc acgttccagc agccgcgacc
acgcgagccc ntctagttcc ccgtttgatg tactacttac cgcattaaag gccttcgtct
ggtttctcgg gaaanannnt cnnnnnnnta ntaattgaag aagtgtccca gttattccgc
aagtaaccgg gtctgtgggg gtatcggctt ggacgtaggg catgcctacc cgaggtacgg
tggagtacaa cgcaaatcgt acagcctgtg aattaactgg ccctattgtg agcctaccca
cggagcgtaa gaagtgctac tgtatcgaca gcccggg
>T137_N04_C06
acggatttaa tgccacgggt aggccgaccc cgcatggata gcgttcctta ttgacccctc
tgggccacac tcttctccga gaaccgccgg agtttacata ttatttaaac aaaacttagt
aagcaactgg gtctctcgtg agaaacgcag gtagttcgag gcgtccacgt agaccagtgt
cgccaacata tgggtccgct tcacnaacca agggcgtcaa cctcagatgc agagtttttt
ctccgaatnn nnatgttccc ctaaactcgg ggtcggacgt cggatcagta aacagttctt
ccaaagaggt ggaagtccgg attcaagcgc ctgatttcgt agtcaggacc ccggttttag
agattcaaag aatcccttga ggggtggtcg gggtgtgacg gtgatcggag aggtcaatga
gtgtatagtt ccactgtgtc gacttaaggt atcaactgaa cttaaacacg accatgaccc
tgagattgct acgctaactc cacgcgtttg atttacccat tctgtcttag ctcacttttt
tttctcaatg tcctcgtagc tcgcttctca catacngctg ttaaacatag acccccttta
catgtccggg catagtagga gagtaagcac gttcttcaaa ctcgattggc ggagcataga
tggggcgtgg agtaaaagga gaattctgta cacgcacctt ccgtcctgaa tggtgcgcgt
agatcctcta gcaacagcca cgagaaacag gaactggtgc gattgctggc tctttgtggg
gacagcatct acggtagacg cgccattacc gtcccatcaa tcaccctcat atccgaggga
cgggtattaa attggatcct tggtcacgag cgcttacgtc gcctcacgtg tcccgttgtc
taagctgcgc caatgcacat gtggcgctta taagatgcat attaaaacaa actggaggac
caacaaagcg atttcctttc agacccgtga aaattagtgg gactaggggc atatgactga
agggatcttc gacgtattgg cgatggggga gaataaagac acagactaaa tagtcccggc
ccgtgcccct ggatttaggc tggggatgtg gcaagtgaga gccgttaagg ttccgcgtga
ccttagttca attcgcacgc ttcgagtctc agacacagct gcggatgggc aattagaaag
gggaagggga ttggtacgtc gacgtttact cgggcaagaa ctctgtgaaa gcacgtgcgt
cattcgagac agtttagttc acgacagcgg ttttaacaag aaagagtgac gctagtgcgg
cgaggactta agagatccag aggatctgct tccgggcggg ctatcctccc cacctgatgg
tgctttctcg gacgtaaact aggtctaaat ggttttggcc tgaatgagag atgatcctcc
gcaggcttgt ccgtgctgat ctgccagcga ttcagtgacc aaaatccacc aagtatccaa
atcgactcaa ccacacgatg aactagctct atatgtcgtc ccattgtacg aggctaccac
ggtctactag tatcctgctg gcgaattagt atcgagctcg tgcattgcga ggacgtagga
cagtttttta actgagcttt acttcttagc caccacaacg gtgagtcggg gccttgtctg
gtattactgc agcccgctgt tcgatgaaaa acatggtaag cggtcgagag tcggcggcta
cgcattatcc cgccagcctt ctcgcctcca cacatttgta cggatcctgt gaanagttcg
gaacgaacct gcctatgaag gtttcacagc atcaaggcga aaggcaccaa aaaggcggca
taattccgaa cttaatacgc ggcactggat tctaccaatc agcttttatc tcttagtgtg
aaaggtctaa gatatacggt aacttcttat ttgtcagctg taatatcgat acaatcgtgc
cggaggcgcg ccttagggag cgtgcacaat gaggttcagt agtacagaga atgtagtggg
atggggcgta cacacagatc gatgttgcag ttcattactt cagtgcgcca aatggtacgc
ccacacggct gctgtcttac gatgcgacac ataagcagag tgcgctttgg ggccgtcagc
tatctaagtg tgcaggcagc tatcgccccc catggccaaa cgtccgtgca tccttgccta
acctgacccc tctacaccgt gtagtagctg tgctcatcga atacgcaacg gctcgtccct
tgttgagacc tgagcactgg cacctccaac tcgaatggtc acgttccagc agccgcgacc
acgcgagccc atctagttcc ccgtttgatg tactacttac cgcattaaag gccttcgtct
ggtttctcgg gaaanannnt cnnnnnnnta ntaattgaag aagtgtccca gttattccgc
aagtaaccgg gtctgtgggg gtatcggctt ggacgtaggg catgcctacc cgaggtacgg
tggagtacaa cgcaaatcgt acagcctgtg aattaactgg ccctattgtg agcctaccca
cggagcgtaa gaagtgctac tgtatcgaca gcccggg
>T137_N05_C02
acggatttaa tgccacgggt aggccgaccc cgcatggata gcgttcctta ttgacccctc
tgggccacac tcttctccga gaaccgccgg agtttacata ttatttaaac aaaacttagt
aagcaactgg gtctctcgtg agaaacgcag gtagttcgag gcgtccacgt agaccagtgt
cgccaacata tgggtccgct tcacnaacca agggcgtcaa cctcagatgc agagtttttt
ctccgaatnn nnatgttccc ctaaactcgg ggtcggacgt cggatcagta aacagttctt
ccaaagaggt ggaagtccgg attcaagcgc ctgatttcgt agtcaggacc ccggttttag
agattcaaag aatcccttga ggggtggtcg gggtgtgacg gtgatcggag aggtcaatga
gtgtatagtt ccactgtgtc gacttaaggt atcaactgaa cttaaacacg accatgaccc
tgagattgct acgctaactc cacgcgtttg atttacccat tctgtcttag ctcacttttt
tttctcaatg tcctcgtagc tcgcttctca catacngctg ttaaacatag acccccttta
catgtccggg catagtagga gagtaagcac gttcttcaaa ctcgattggc ggagcataga
tggggcgtgg agtaaaagga gaattctgta cacgcacctt ccgtcctgaa tggtgcgcgt
agatcctcta gcaacagcca cgagaaacag gaactggtgc gattgctggc tctttgtggg
gacagcatct acggtagacg cgccattacc gtcccatcaa tcaccctcat atccgaggga
cgggtattaa attggatcct tggtcacgag cgcttacgtc gcctcacgtg tcccgttgtc
taagctgcgc caatgcacat gtggcgctta taagatgcat attaaaacaa actggaggac
caacaaagcg atttcctttc agacccgtga aaattagtgg gactaggggc atatgactga
agggatcttc gacgtattgg cgatggggga gaataaagac acagactaaa tagtcccggc
ccgtgcccct ggatttaggc tggggatgtg gcaagtgaga gccgttaagg ttccgcgtga
ccttagttca attcgcacgc ttcgagtctc agacacagct gcggatgggc aattagaaag
gggaagggga ttggtacgtc gacgtttact cgggcaagaa ctctgtgaaa gcacgtgcgt
cattcgagac agtttagttc acgacagcgg ttttaacaag aaagagtgac gctagtgcgg
cgaggactta agagatccag aggatctgct tccgggcggg ctatcctccc cacctgatgg
tgctttctcg gacgtaaact aggtctaaat ggttttggcc tgaatgagag atgatcctcc
gcaggcttgt ccgtgctgat ctgccagcga ttcagtgacc aaaatccacc aagtatccaa
atcgactcaa ccacacgatg aactagctct atatgtcgtc ccattgtacg aggctaccac
ggtctactag tatcctgctg gcgaattagt atcgagctcg tgcattgcga ggacgtagga
cagtttttta attgagcttt acttcttagc caccacaacg gtgagtcggg gccttgtctg
gtattactgc agcccgctgt tcgatgaaaa acatggtaag cggtcgagag tcggcggcta
cgcattatcc cgccagcctt ctcgcctcca cacatttgta cggatcctgt gaanagttcg
gaacgaacct gcctatgaag gtttcacagc atcaaggcga aaggcaccaa aaaggcggca
taattccgaa cttaatacgc ggcactggat tctaccaatc agcttttatc tcttagtgtg
aaaggtctaa gatatacggt aacttcttat ttgtcagctg taatatcgat acaatcgtgc
cggaggcgcg ccttagggag cgtgcacaat gaggttcagt agtacagaga atgtagtggg
atggggcgta cacacagatc gatgttgcag ttcattactt cagtgcgcca aatggtacgc
ccacacggct gctgtcttac gatgcgacac ataagcagag tgcgctttgg ggccgtcagc
tatctaagtg tgcaggcagc tatcgccccc catggccaaa cgtccgtgca tccttgccta
acctgacccc tctacaccgt gtagtagctg tgctcatcga atacgcaacg gctcgtccct
tgttgagacc tgagcactgg cacctccaac tcgaatggtc acgttccagc agccgcgacc
acgcgagccc atctagttcc ccgtttgatg tactacttac cgcattaaag gccttcgtct
ggtttctcgg gaaanannnt cnnnnnnnta ntaattgaag aagtgtccca gttattccgc
aagtaaccgg gtctgtgggg gtatcggctt ggacgtaggg catgcctacc cgaggtacgg
tggagtacaa cgcaaatcgt acagcctgtg aattaactgg ccctattgtg agcctaccca
cggagcgtaa gaagtgctac tgtatcgaca gcccggg
>T137_N05_C01
acggatttaa tgccacgggt aggccgaccc cgcatggata gcgttcctta ttgacccctc
tgggccacac tcttctccga gaaccgccgg agtttacata ttatttaaac aaaacttagt
aagcaactgg gtctctcgtg agaaacgcag gtagttcgag gcgtccacgt agaccagtgt
cgccaacata tgggtccgct tcacnaacca agggcgtcaa cctcagatgc agagtttttt
ctccgannnn nnatgttccc ctaaactcgg ggtcggacgt cggatcagta aacagttctt
ccaaagaggt ggaagtccgg attcaagcgc ctgatttcgt agtcaggacc ccggttttag
agattcaaag aatcccttga ggggtggtcg gggtgtgacg gtgatcggag aggtcaatga
gtgtatagtt ccactgtgtc gacttaaggt atcaactgaa cttaaacacg accatgaccc
tgagattgct acgctaactc cacgcgtttg atttacccat tctgtcttag ctcacttttt
tttctcaatg tcctcgtagc tcgcttctca catacngctg ttaaacatag acccccttta
catgtccggg catagtagga gagtaagcac gttcttcaaa ctcgattggc ggagcataga
tggggcgtgg agtaaaagga gaattctgta cacgcacctt ccgtcctgaa tggtgcgcgt
agatcctcta gcaacagcca cgagaaacag gaactggtgc gattgctggc tctttgtggg
gacagcatct acggtagacg cgccattacc gtcccatcaa tcaccctcat atccgaggga
cgggtattaa attggatcct tggtcacgag cgcttacgtc gcctcacgtg tcccgttgtc
taagctgcgc caatgcacat gtggcgctta taagatgcat attaaaacaa actggaggac
caacaaagcg atttcctttc agacccgtga aaattagtgg gactaggggc atatgactga
agggatcttc gacgtattgg cgatggggga gaataaagac acagactaaa tagtcccggc
ccgtgcccct ggatttaggc tggggatgtg gcaagtgaga gccgttaagg ttccgcgtga
ccttagttca attcgcacgc ttcgagtctc agacacagct gcggatgggc aattagaaag
gggaagggga ttggtacgtt gacgtttact cgggcaagaa ctctgtgaaa gcacgtgcgt
cattcgagac agtttagttc acgacagcgg ttttaacaag aaagagtgac gctagtgcgg
cgaggactta agagatccag aggatctgct tccgggcggg ctatcctccc cacctgatgg
tgctttctcg gacgtaaact aggtctaaat ggttttggcc tgaatgagag atgatcctcc
gcaggcttgt ccgtgctgat ctgccagcga ttcagtgacc aaaatccacc aagtatccaa
atcgactcaa ccacacgatg aactagctct atatgtcgtc ccattgtacg aggctaccac
ggtctactag tatcctgctg gcgaattagt atcgagctcg tgcattgcga ggacgtagga
cagtttttta actgagcttt acttcttagc caccacaacg gtgagtcggg gccttgtctg
gtattactgc agcccgctgt tcgatgaaaa acatggtaag cggtcgagag tcggcggcta
cgcattatcc cgccagcctt ctcgcctcca cacatttgta cggatcctgt gaanagttcg
gaacgaacct gcctatgaag gtttcacagc atcaaggcga aaggcaccaa aaaggcggca
taattccgaa cttaatacgc ggcactggat tctaccaatc agcttttatc tcttagtgtg
aaaggtctaa gatatacggt aacttcttat ttgtcagctg taatatcgat acaatcgtgc
cggaggcgcg ccttagggag cgtgcacaat gaggttcagt agtacagaga atgtagtggg
atggggcgta cacacagatc gatgttgcag ttcattactt cagtgcgcca aatggtacgc
ccacacggct gctgtcttac gatgcgacac ataagcagag tgcgctttgg ggccgtcagc
tatctaagtg tgcaggcagc tatcgccccc catggccaaa cgtccgtgca tccttgccta
acctgacccc tctacaccgt gtagtagctg tgctcatcga atacgcaacg gctcgtccct
tgttgagacc tgagcactgg cacctccaac tcgaatggtc acgttccagc agccgcgacc
acgcgagccc atctagttcc ccgtttgatg tactacttac cgcattaaag gccttcgtct
ggtttctcgg gaaanannnt cnnnnnnnta ntaattgaag aagtgtccca gttattccgc
aagtaaccgg gtctgtgggg gtatcggctt ggacgtaggg catgcctacc cgaggtacgg
tggagtacaa cgcaaatcgt acagcctgtg aattaactgg ccctattgtg agcctaccca
cggagcgtaa gaagtgctac tgtatcgaca gcccggg
>T126_N09_C07
acgggtttaa caccatgggt aggccgaccc cgcatggata gcgttccttg ttggcccctc
tgggccacac tcttccccaa gaatcgccag agtttacata ttatttaaac aaaacttagt
aagcaactgg gtctctcgcg aggaacacaa gaagttcggg gcgtccacgt agaccagtgt
cgccaaccta cgggcccacg tcacnaacca aaggcaccaa cctcggatgc aaggtttctt
ctccggcaaa aaatgttctc ccagactcat tgtcagatgt cggatcagca ataggatctc
ccaaaagggt ggaagtccag attcgagcgc ctgatttcgc gatcatgact tcggttnnnn
nnnntcaaag aatccctcaa ggggtgaccg gggtgtgacg atggtcagtg gggtcaatga
nnntataata taactgtgtt gacttatggt atcnnctgag attaaacacc acgatgaatc
taagattgcc acgccagctc cacgtgtttg atnnncnnan tctgtcttag ctcacttttt
tttctccctg tcctcgtggc tcgctnnnna aatactgctg ttaaacatag acctccctta
cnttaccggg catagtagac ctctgggcac gctcgtccga ctcgattggc ggagcataga
tggcgtgtgg agtaaaagga aaatcctgta cacgcacctt ccgtcctgaa aggtgcgcgt
ggatcctcta gcaacagcca cggggaatag gaaccggtgc gattgcgggc tctccgtggg
gccaacctct acggtagacg caccattacc gtcccatcaa tcaccctcat atctgaagga
cgggtaccgg actggttctc aggccacgag cgctcacatc gccttacaca tcccgttgtt
taagctgcgc caatgcacat gtagcgctta taggaggcac gttaaaataa actgggggac
cagcaaggcg atttcctttc cgacccgtga aaattagcgg gactaggggc atacgaccga
agggttcttc gacacattgg cgatgggggg ttatagagaa acaaaccagg caattccggc
ccgcgcccct tnnttttggg caaggatata gtaagcaaga gccgctaagg tcccacgtga
ccttagcaaa gttcacacgc ttcgggtccc agacacagcc gcggacggga aatcagaaag
ggatagagga tcggtacgtc gacgtttact tgtgcaggga ctctgtgaaa tcacgcgcgt
catccgagac agtttaggtc acggcagaga ctcgaacaga gaaaagtgac gctagtgcgg
caaagactca aaaaatccag aggatttgct tctggtcggg ctgtcctccc tacctgatgg
tgctccctcg aacgtgaact aagtttaaat ggttttggcc tgaatgagaa gtnnncctcc
gccggcttgt ccgtgctggt ctgcaagtag ttcagtgacc aggatccacc gagtgttcaa
gttaattcaa tcacgtgatg agctggctct atatgtcgtt ccattgtata aggctaccat
gactcactag taccttgccg tcgaactagt atcgagctcg tgtattgcga ggacgaagga
cagtttttta actgaacctt tcttcttagc caccacaacg gtaagttggg gctttgtctg
gtactactgc agcccgccgt tcgatgaaga agacggtaag ccgtcatggg tcggcggcta
tgaattatac cnccaaccct cttgccacca tncatttgta cggatcctat tganagttcg
aaacgagccc gcccatgaag gtttcacagc atcgaggcga aaggcacctg aaaagcggca
taattccgag nccagtacgg ggcactgggt tcttccaatc agcttttacc tcttagtgtg
aaaggtctaa gacatacggt aacttcttgc ttgtcagctg taaccccgat acaatcgtgc
tggggacatg ctttagggag cgtacacctt gtggtccgac agtacggaga atgtagtggg
acggggcgta catacaaacc gacgttgcag tttanntcgt cagtgagcaa aatcgtacgc
ccacgcggca actgtcttac gttgcgacac ataaacagag tgcgctttgg ggccgttaat
tatctaagtg tgcaggcagc tatcgccccc catggccgaa cgttcgcgtg tccttgtcta
gtccggcccc tctccaccgt gtgagaactg ttctcgcgga atacgctacg gtgcgtccct
tgttgagacc tgagcactgg cacatccgac tcgaataatc acgttccggc ggccgcgacc
gcgcgggccc atctagttcc ccgtttgatg tattacttac cccaccgaag gcccttgtct
ggttgctctg gaaannnnnn nnnnnnnnnn nnagttgaag aagcgaccca gttactccgt
cagtaaccgg gtctgtgggg gtatcagttc ggacgtaggg cacgcccacc agaggtacgg
tggagtacaa cgcatatcgg acagcctgtg aatcaactgg ccccggtgtg agcctaccct
cagagcgtaa gaagtgctac tgtatcggta gcccggg
>T126_N09_C08
acgggtttaa caccatgggt aggccgaccc cgcatggata gcgttccttg ttggcccctc
tgggccacac tcttccccaa gaatcgccag agtttacata ttatttaaac aaaacttagt
aagcaactag gtctctcgcg aggaacacaa gaatttcggg gcgtccacgt agaccagtgt
cgccaaccta cgggcccacg tcacnaacca aaggcaccaa cctcggatgc aaggtttctt
ctccggcaaa aaatgttctc ccagactcat tgtcagatgt cggatcagca ataggatctc
ccaaaagggt ggaagtccag attcgagcgc ctgatttcgc gaccatgact tcggttnnnn
nnnntcaaag aatccctcaa ggggtgaccg gggtgtgacg atggtcagtg gggtcaatga
nnntataata taactgtgtt gacttatggt atcnnctgag attaaacacc acgatgaatc
taagattgcc acgccagctc cacgtgtttg atnnncnnan tctgtcttag ctcacttttt
tttctccctg tcctcgtggc tcgctnnnna catactgctg ttaaacatag acctccctta
cnttaccggg catagtagac ctctgggcac gctcttccga ctcgattggc ggagcataga
tggcgtgtgg agtaaaagga aaatcctgta cacgcacctt ccgtcctgaa aggtgcgcgt
ggatcctcta gcaacagcca cggggaatag gaaccggtgc gattgcgggc tctccgtggg
gccaacctct acggtagacg caccattacc gtcccatcaa tcaccctcat atctgaagga
cgggtaccgg actggttctc aggccacgag cgctcacatc gccttacaca tcccgttgtt
taagctgcgc caatgcacat gtagcgctta taggaggcac gttaaaataa actgggggac
cagcaaggcg atttcctttc cgacccgtga aaattagcgg gactaggggc atacgaccga
agggttcttc gacacattgg cgatgggggg ttatagagaa acaaaccagg caattccggc
ccgcgcccct tnnttttggg caaggatata gtaagcaaga gccgctaagg tcccacgtga
ccttagcaaa gttcacacgc ttcgggtccc agacacagcc gcggacggga aatcagaaag
ggatagagga tcggtacgtc gacgtttact tgtgcaggga ctctatgaaa tcacgcgcgt
catccgagac agtttaggtc acggcagaga ctcgaacaga gaaaagtgac gctagtgcgg
caaagactca aaaaatccag aggatttgct tctggtcggg ctgtcctccc tacctgatgg
tgctccctcg aacgtgaact aagtttaaat ggttttggcc tgaatgagaa gtnnncctcc
gccggcttgt ccgtgctggt ctgcaagtag ttcagtgacc aggatccacc gagtgttcaa
gttaattcaa tcacgtgatg agctggctct atatgtcgtt ccattgtata aggctaccat
gactcactag taccttgccg tcgaactagt atcgagctcg tgtattgcga ggacgaagga
cagtttttta actgaacctt tcttcttagc caccacaacg gtaagttggg gctttgtctg
gtactactgc agcccgccgt tcgatgaaga agacggtaag ccgtcatggg tcggcggcta
tgaattatcc ccccaaccct cttgccacca tacatttgta cggatcctat tganagttcg
aaacgagccc gcccatgaag gtttcacagc atcgaggcga aaggcacctg aaaagcggca
taattccgag nccagtacgg ggcactgggt tcttccaatc agcttttacc tcttagtgtg
aaaggtctaa gacatacggt aacttcttgc ttgtcagctg taaccccgat acaatcgtgc
tggggacatg ctttagggag cgtacacctt gtggtccgac agtacggaga atgtagtggg
acggggcgta catacaaacc gacgttgcag tttanntcgt cagtgagcaa aatcgtacgc
ccacgcggca actgtcttac gttgcgacac ataaacagag tgcgctttgg ggccgttaat
tatctaagtg tgcaggcagc tatcgccccc catggccgaa cgttcgcgtg tccttgtcta
gtccggcccc tctccaccgt gtgagaactg ttctcgcgga atacgctacg gtgcgtccct
tgttgagacc tgagcactgg cacatccgac tcgaataatc acgttccggc ggccgcgacc
gcgcgggccc atctagttcc ccgtttgatg tattacttac cccaccgaag gcccttgtct
ggttgctctg gaaannnnnn nnnnnnnnnn nnagttgaag aagcgaccca gttgctccgt
cagtaaccgg gtctgtgggg gtatcagttc ggacgtaggg cacgcccacc agaggtacgg
tggagtacaa cgcatatcgg acagcctgtg aatcaactgg ccccggtgtg agcctaccct
cagagcgtaa gaagtgctac tgtatcggta gcccggg
>T126_N08_C09
acgggtttaa caccatgggt aggccgaccc cgcatggata gcgttccttg ttggcccctc
tgggccacac tcttccccaa gaatcgccag agtttacata ttatttaaac aaaacttagt
aagcaactgg gtctctcgcg aggaacacaa gaatttcggg gcgtccacgt agaccagtgt
cgccaaccta cgggcccacg tcacnaacca aaggcaccaa cctcggatgc aaggtttctt
ctccggcaaa aaatgttctc ccagactcat tgtcagatgt cggatcagca ataggatctc
ccaaaagggt ggaagtccag attcgagcgc ctgatttcgc gatcatgact tcggttnnnn
nnnntcaaag aatccctcaa ggggtgaccg gggtgtgacg atggtcagtg gggtcaatga
nnntataata taactgtgtt gacttatggt atcnnctgag attaaacacc acgatgaatc
taagattgcc acgccagctc cacgtgtttg atnnncnnan tctgtcttag ctcacttttt
tttctccctg tcctcgtggc tcgctnnnna catactgctg ttaaacatag acctccctta
cnttaccggg catagtagac ctctgggcac gctcttccga ctcgattggc ggagcataga
tggcgtgtgg agtaaaagga aaatcctgta cacgcacctt ccgtcctgaa aggtgcgcgt
ggatcctcta gcaacagcca cggggaatag gaaccggtgc gattgcgggc tctccgtggg
gccaacctct acggtagacg caccattacc gtcccatcaa tcaccctcat atctgaagga
cgggtaccgg actggttctc aggccacgag cgctcacatc gccttacaca tcccgttgtt
taagctgcgc caatgcacat gtagcgctta taggaggcac gttaaaataa actgggggac
cagcaaggcg atttcctttc cgacccgtga aaattagcgg gactaggggc atacgaccga
agggttcttc gacacattgg cgatgggggg ttatagagaa acaaaccagg caattccggc
ccgcgcccct tnnttttggn caaggatata gtaagcaaga gccgctaagg tcccacgtga
ccttagcaaa gttcacacgc ttcgggtccc agacacagcc gcggacggga aatcagaaag
ggatagagga tcggtacgtc gacgtttact tgtgcaggga ctctatgaaa tcacgcgcgt
catccgagac agtttaggtc acggcagaga ctcgaacaga gaaaagtgac gctagtgcgg
caaagactca aaaaatccag aggatttgct tctggtcggg ctgtcctccc tacctgatgg
tgctccctcg aacgtgaact aagtttaaat ggttttggcc tgaatgagaa gtnnncctcc
gccggcttgt ccgtgctggt ctgcaagtag ttcagtgacc aggatccacc gagtgttcaa
gttaattcaa tcacgtgatg agctggctct atatgtcgtt ccattgtata aggctaccat
gactcactag taccttgccg tcgaactagt atcgagctcg tgtattgcga ggacgaagga
cagtttttta actgaacctt tcttcttagc caccacaacg gtaagttggg gctttgtctg
gtactactgc agcccgccgt tcgatgaaga agacggtaag ccgtcatggg tcggcggcta
tgaattatcc ccccaaccct cttgccacca tncatttgta cggatcctat tganagttcg
aaacgagccc gcccatgaag gtttcacagc atcgaggcga aaggcacctg aaaagcggca
taattccgag nccagtacgg ggcactgggt tcttccaatc agcttttacc tcttagtgtg
aaaggtctaa gacatacggt aacttcttgc ttgtcagctg taaccccgat acaatcgtgc
tggggacatg ctttagggag cgtacacctt gtggtccgac agtacggaga atgtagtggg
acggggcgta catacaaacc gacgttgcag tttanntcgt cagtgagcaa aatcgtacgc
ccacgcggca actgtcttac gttgcgacac ataaacagag tgcgctttgg ggccgttaat
tatctaagtg tgcaggcagc tatcgccccc catggccgaa cgttcgcgtg tccttgtcta
gtccggcccc tctccaccgt gtgagaactg ttctcgcgga atacgctacg gtgcgtccct
tgttgagacc tgagcactgg cacatccgac tcgaataatc acgttccggc ggccgcgacc
gcgcgggccc atctagttcc ccgtttgatg tattacttac cccaccgaag gcccttgtct
ggttgctctg gaaannnnnn nnnnnnnnnn nnagttgaag aagcgaccca gttgctccgt
cagtaaccgg gtctgtgggg gtatcagttc ggacgtaggg cacgcccacc agaggtacgg
tggagtacaa cgcatatcgg acagcctgtg aatcaactgg ccccggtgtg agcctaccct
cagagcgtaa gaagtgctac tgtatcggta gcccggg
>T126_N09_C02
acgggtttaa caccatgggt aggccgaccc cgcatggata gcgttccttg ttggcccctc
tgggccacac tcttccccaa gaatcgccag agtttacata ttatttaaac aaaacttagt
aagcaactgg gtctctcgcg aggaacacaa gaagttcggg gcgtccacgt agaccagtgt
cgccaaccta cgggcccacg tcacnaacca aaggcaccaa cctcggatgc aaggtttctt
ctccggcaaa aaatgttctc ccagactcat tgtcagatgt cggatcagca ataggatctc
ccagaagggt ggaagtccag attcgagcgc ctgatttcgc gatcatgact tcggttnnnn
nnnntcaaag aatccctcaa ggggtgaccg gggtgtgacg atggtcagtg gggtcaatga
nnntataata taactgtgtt gacttatggt atcttctgag attaaacacc acgatgaatc
taagattgcc acgccagctc cacgtgtttg atnnncnnan tctgtcttag ctcacttttt
tttctccctg tcctcgtggc tcgctnnnna catactgctg ttaaacatag acctccctta
cnttaccggg catagtagac ctctgggcac gctcttccga ctcgattggc ggagcataga
tggcgtgtgg agtaaaagga aaatcctgta cacgcacctt ccgtcctgaa aggtgcgcgt
ggatcctcta gcaacagcca cggggaatag gaaccggtgc gattgcgggc tctccgtggg
gccaacctct acggtagacg caccattacc gtcccatcaa tcaccctcat atctgaagga
cgggtaccgg actggttctc aggccacgag cgctcacatc gccttacaca tcccgttgtt
taagctgcgc caatgcacat gtagcgttta taggaggcac gttaaaataa actgggggac
cagcaaggcg atttcctttc cgacccgtga aaattagcgg gactaggggc atacgaccga
agggttcttc gacacattgg cgatgggggg ttatagagaa acaaaccagg caattccggc
ccgcgcccct tnnttttggg caaggatata gtaagcaaga gtcgctaagg tcccacgtga
ccttagcaaa gttcacacgc ttcgggtccc agacacagcc gcggacggga aatcagaaag
ggatagagga tcggtacgtc gacgtttact tgtgcaggga ctctgtgaaa tcacgcgcgt
catccgagac agtttaggtc acggcagaga ctcgaacaga gaaaagtgac gctagtgcgg
caaagactca aaaaatccag aggatttgct tctggtcggg ctgtcctccc tacctgatgg
tgctccctcg aacgtgaact aagtttaaat ggttttggcc tgaatgagaa gtnnncctcc
gccggcttgt ccgtgctggt ctgcaagtag ttcagtgacc aggatccacc gagtgttcaa
gttaattcaa tcacgtgatg agctggctct atatgtcgtt ccattgtata aggctaccat
gactcactag taccttgccg tcgaactagt atcgagctcg tgtattgcga ggacgaagga
cagtttttta actggacctt tcttcttagc caccacaacg gtaagttggg gctttgtctg
gtactactgc agcccgccgt tcgatgaaga agacggtaag ccgtcatggg tcggcggcta
tgaattatcc cnccaaccct cttgccacca tacatttgta cggatcctat tganagttcg
aaacgagccc gcccatgaag gtttcacagc atcgaggcga aaggcacctg aaaagcggca
taattccgag nccagtacgg ggcactgggt tcttccaatc agcttttacc tcttagtgtg
aaaggtctaa gacatacggt aacttcttgc ttgtcagctg taaccccgat acaatcgtgc
tggggacatg ctttagggag cgtacacctt gtggtccgac agtacggaga atgtagtggg
acggggcgta catacaaacc gacgttgcag tttanntcgt cagtgagcaa aatcgtacgc
ccacgcggca actgtcttac gttgcgacac ataaacagag tgcgctttgg ggccgttaat
tatctaagtg tgcaggcagc tatcgccccc catggccgaa cgttcgcgtg tccttgtcta
gtccggcccc tctccaccgt gtgagaactg ttctcgcgga atacgctacg gtgcgtccct
tgttgagacc tgagcactgg aacatccgac tcgaataatc acgttccggc ggccgcgacc
gcgcgggccc atctagttcc ccgtttgatg tattacttac cccaccgaag gcccttgtct
ggttgctctg gaaannnnnn nnnnnnnnnn nnagttgaag aagcgaccca gttactccgt
cagtaaccgg gtctgtgggg gtatcagttc ggacgtaggg cacgcccacc agaggtacgg
tggagtacaa cgcatatcgg acagcctgtg aatcaactgg ccccggtgtg agcctaccct
cagagcgtaa gaagtgctac tgtatcggta gcccggg
>T126_N08_C07
acgggtttaa caccatgggt aggccgaccc cgcatggata gcgttccttg ttggcccctc
tgggccacac tcttccccaa gaatcgccag agtttacata ttatttaaac aaaacttagt
aagcaactgg gtctctcgcg aggaacacaa gaagttcggg gcgtccacgt agaccagtgt
cgccaaccta cgggcccacg tcacnaacca aaggcaccaa cctcggatgc aaggtttctt
ctccggcaaa aaatgttctc ccagactcat tgtcagatgt cggatcagca ataggatctc
ccaaaagggt ggaagtccag attcgagcgc ctgatttcgc gatcatgact tcggttnnnn
nnnntcaaag aatccctcaa ggggtgaccg gggtgtgacg atggtcagtg gggtcaatga
nnntataata taactgtgtt gacttatggt atcnnctgag attaaacacc acgatgaatc
taagattgcc acgccagctc cacgtgtttg atnnncnnan tctgtcttag ctcacttttt
tttctccctg tcctcgtggc ccgctnnnna catactgctg ttaaacatag acctccctta
cnttaccggg catagtagac ctctgggcac gctcttccga ctcgattggc ggagcataga
tggcgtgtgg agtaaaagga aaatcctgta cacgcacctt ccgtcctgaa aggtgcgcgt
ggatcctcta gcaacagcca cggggaatag gaaccggtgc gattgcgggc tctccgtggg
gccaacctct acggtagacg caccattacc gtcccatcaa tcaccctcat atctgaagga
cgggtaccgg actggttctc aggccacgag cgctcacatc gccttacaca tcccgttgtt
taagctgcgc caatgcacat gtagcgctta taggaggcac gttaaaataa actgggggac
cagcaaggcg atttcctttc cgacccgtga aaattagcgg gactaggggc atacgaccga
agggttcttc gacacattgg cgatgggggg ttatagagaa acaaaccagg caattccggc
ccgcgcccct tnnttttggg caaggatata gtaagcaaga gccgctaagg tcccacgtga
ccttagcaaa gttcacacgc ttcgggtccc agacacagcc gcggacggga aatcagaaag
ggatagagga tcggtacgtc gacgtttact tgtgcgggga ctctgtgaaa tcacgcgcgt
catccgagac agtttaggtc acggcagaga ctcgaacaga gaaaagtgac gctagtgcgg
caaagactca aaaaatccag aggatttgct tctggtcggg ctgtcctccc tacctgatgg
tgctccctcg aacgtgaact aagtttaaat ggttttggcc tgaatgagaa gtnnncctcc
gccggcttgt ccgtgctggt ctgcaagtag ttcagtgacc aggatccacc gagtgttcaa
gttaattcaa tcacgtgatg agctggctct atatgtcgtt ccattgtata aggctaccat
gactcactag taccttgccg tcgaactagt atcgagctcg tgtattgcga ggacgaagga
cagtttttta accgaacctt tcttcttagc caccacaacg gtaagttggg gctttgtctg
gtactactgc agcccgccgt tcgatgaaga agacggtaag ccgtcatggg tcggcggcta
tgaattatcc cnccaaccct cttgccacca tncatttgta cggatcctat tganagttcg
aaacgagccc gcccatgaag gtttcacagc atcgaggcga aaggcacctg aaaagcggca
taattccgag nccagtacgg ggcactgggt tcttccaatc agcttttacc tcttagtgtg
aaaggtctaa gacatacggt aacttcttgc ttgtcagctg taaccccgat acaatcgtgc
tggggacatg ctttagggag cgtacacctt gtggtccgac agtacggaga atgtagtggg
acggggcgta catacaaacc gacgttgcag tttanntcgt cagtgagcaa aatcgtacgc
ccacgcggca actgtcttac gttgcgacac ataaacagag tgcgctttgg ggccgttaat
tatctaagtg tgcaggcagc tatcgccccc catggccgaa cgttcgcgtg tccttgtcta
gtccggcccc tctccaccgt gtgagaactg ttctcgcgga atacgctacg gtgcgtccct
tgttgagacc tgagcactgg cacatccgac tcgaataatc acgttccggc ggccgcgacc
gcgcgggccc atctagttcc ccgtttgatg tattacttac cccaccgaag gcccttgtct
ggttgctctg gaaannnnnn nnnnnnnnnn nnagttgaag aagcgaccca gttactccgt
cagtaaccgg gtctgtgggg gtatcagttc ggacgtaggg cacgcccacc agaggtacgg
tggagtacaa cgcatatcgg acagcctgtg aatcaactgg ccccggtgtg agcctaccct
cagagcgtaa gaagtgctac tgtatcggta gcccggg
>T126_N08_C08
acgggtttaa caccatgggt aggccgaccc cgcatggata gcgttccttg ttggcccctc
tgggccacac tcttccccaa gaatcgccag agtttacata ttatttaaac aaaacttagt
aagcaactgg gtctctcgcg aggaacacaa gaagttcggg gcgtccacgt agaccagtgt
cgccaaccta cgggcccacg tcacnaacca aaggcaccaa cctcggatgc aaggtttctt
ctccggcaaa aaatgttctc ccagactcat tgtcagatgt cggatcagca ataggatctc
ccaaaagggt ggaagtccag attcgagcgc ctgatttcgc gatcatgact tcggttnnnn
nnnntcaaag aatccctcaa ggggtgaccg gggtgtgacg atggtcagtg gggtcaatga
nnntataata taactgtgtt gacttatggt atcnnctgag attaaacacc acgatgaatc
taagattgcc acgccagctc cacgtgtttg atnnncnnan tctgtcttag ctcacttttt
tttctccctg tcctcgtggc tcgctnnnna catactgctg ttaaacatag acctccctta
cnttaccggg catagtagac ctctgggcac gctcttccga ctcgattggc ggagcataga
tggcgtgtgg agtaaaagga aaatcctgta cacgcacctt ccgtcctgaa aggtgcgcgt
ggatcctcta gcaacagcca cggggaatag gaaccggtgc gattgcgggc tctccgtggg
gccaacctct acggtagacg caccattacc gtcccatcaa tcaccctcat atctgaagga
cgggtaccgg actggttctc aggccacgag cgctcacatc gccttacaca tcccgttgtt
taagctgcgc caatgcacat gtagcgctta taggaggcac gttaaaataa actgggggac
cagcaaggcg atttcctttc cgacccgtga aaattagcgg gactaggggc atacgaccga
agggttcttc gacacattgg cgatgggggg ttatagagaa acaaaccagg caattccggc
ccgcgcccct tnnttttggg caaggatata gtaagcaaga gccgctaagg tcccacgtga
ccttagcaaa gttcacacgc ttcgggtccc agacacagcc gcggacggga aatcagaaag
ggatagagga tcggtacgtc gacgtttact tgtgcaggga ctctgtgaaa tcacgcgcgt
catccgagac agtttaggtc acggcagaga ctcgaacaga gaaaagtgac gctagtgcgg
caaagactca aaaaatccag aggatttgct tctggtcggg ctgtcctccc tacctgatgg
tgctccctcg aacgtgaact aagtttaaat ggttttggcc tgaatgagaa gtnnncctcc
gccggcttgt ccgtgctggt ctgcaagtag ttcagtgacc aggatccacc gagtgttcaa
gttaattcaa tcacgtgatg agctggctct atatgtcgtt ccattgtata aggctaccat
gactcactag taccttgccg tcgaactagt atcgagctcg tgtattgcga ggacgaagga
cagtttttta actgaacctt tcttcttagc caccacaacg gtaagttggg gctttgtctg
gtactactgc agcccgccgt tcgatgaaga agacggtaag ccgtcatggg tcggcggcta
tgaattatcc ccccaaccct cttgccacca tacatttgta cggatcctat tganagttcg
aaacgggccc gcccatgaag gtttcacagc atcgaggcga aaggcacctg aaaagcggca
taattccgag nccagtacgg ggcactgggt tcttccaatc agcttttacc tcttagtgtg
aaaggtctaa gacatacggt aacttcttgc ttgtcagctg taaccccgat acaatcgtgc
tggggacatg ctttagggag cgtacacctt gtggtccgac agtacggaga atgtagtggg
acggggcgta catacaaacc gacgttgcag tttanntcgt cagtgagcaa aatcgtacgc
ccacgcggca actgtcttac gttgcgacac ataaacagag tgcgctttgg ggccgttaat
tatctaagtg tgcaggcagc tatcgccccc catggccgaa cgttcgcgtg tccttgtcta
gtccggcccc tctccaccgt gtgagaactg ttctcgcgga atacgctacg gtgcgtccct
tgttgagacc tgagcactgg cacatccgac tcgaataatc acgtcccggc ggccgcgacc
gcgcgggccc atctagttcc ccgtttgatg tattacttac cccaccgaag gcccttgtct
ggttgctctg gaaannnnnn nnnnnnnnnn nnagttgaag aagcgaccca gttactccgt
cagtaaccgg gtctgtgggg gtatcagttc ggacgtaggg cacgcccacc agaggtacgg
tggagtacaa cgcatatcgg acagcctgtg aatcaactgg ccccggtgtg agcctaccct
cagagcgtaa gaagtgctac tgtatcggta gcccggg
>T126_N09_C05
acgggtttaa caccatgggt aggccgaccc cgcatggata gcgttccttg ttggcccctc
tgggccacac tcttccccaa gaatcgccag agtttacata ttatttaaac aaaacttagt
aagcaactgg gtctctcgcg aggaacacaa gaatttcggg gcgtccacgt agaccagtgt
cgccaaccta cgggcccacg tcacnaacca aaggcaccaa cctcggatgc aaggtttctt
ctccggcaaa aaatgttctc ccagactcat tgtcagatgt cggatcagca ataggatctc
ccaaaagggt ggaagtccag attcgagcgc ctgatttcgc gatcatgact tcggttnnnn
nnnntcaaag aatccctcaa ggggtgaccg gggtgtgacg atggtcagtg gggtcaatga
nnntataata taactgtgtt gacttatggt atcnnctgag attaaacacc acgatgaatc
taagattgcc acgccagctc cacgtgtttg atnnncnnan tctgtcttag ctcacttttt
tttctccctg tcctcgtggc tcgctnnnna catactgctg ttaaacatag acctccctta
cnttaccggg catagtagac ctctgggcac gctcttccga ctcgattggc ggagcataga
tggcgtgtgg agtaaaagga aaatcctgta cacgcacctt ccgtcctgaa aggtgcgcgt
ggatcctcta gcaacagcca cggggaatag gaaccggtgc gattgcgggc tctccgtggg
gccaacctct acggtagacg caccattacc gtcccatcaa tcaccctcat atctgaagga
cgggtaccgg actggttctc aggccacgag cgctcacatc gccttacaca tcccgttgtt
taagctgcgc caatgcacat gtagcgctta taggaggcac gttaaaataa actgggggac
cagcaaggcg atttcctttc cgacccgtga aaattagcgg gactaggggc atacgaccga
agggttcttc gacacattgg cgatgggggg ttatagagaa acaaaccagg caattccggc
ccgcgcccct tnnttttggn caaggatata gtaagcaaga gccgctaagg tcccacgtga
ccttagcaaa gttcacacgc ttcgggtccc agacacagcc gcggacggga aatcagaaag
ggatagagga tcggtacgtc gacgtttact tgtgcaggga ctctatgaaa tcacgcgcgt
catccgagac agtttaggtc acggcagaga ctcgaacaga gaaaagtgac gctagtgcgg
caaagactca aaaaatccag aggatttgct tctggtcggg ctgtcctccc tacctgatgg
tgctccctcg aacgtgaact aagtttaaat ggttttggcc tgaatgagaa gtnnncctcc
gccggcttgt ccgtgctggt ctgcaagtag ttcagtgacc aggatccacc gagtgttcaa
gttaattcaa tcacgtgatg agctggctct atatgtcgtt ccattgtata aggctaccat
gactcactag taccttgccg tcgaactagt atcgagctcg tgtattgcga ggacgaagga
cagtttttta actgaacctt tcttcttagc caccacaacg gtaagttggg gctttgtctg
gtactactgc agcccgccgt tcgatgaaga agacggtaag ccgtcatggg tcggcggcta
tgaattatcc cnccaaccct cttgccacca tacatttgta cggatcctat tganagttcg
aaacgagccc gcccatgaag gtttcacagc atcgaggcga aaggcacctg aaaagcggca
taattccgag nccagtacgg ggcactgggt tcttccaatc agcttttacc tcttagtgtg
anaggtctaa gacatacggt aacttcttgc ttgtcagctg taaccccgat acaatcgtgc
tggggacatg ctttagggag cgtacacctt gtggtccgac agtacggaga atgtagtggg
acggggcgta catacaaacc gacgttgcag tttanntcgt cagtgagcaa aatcgtacgc
ccacgcggca actgtcttac gttgcgacac ataaacagag tgcgctttgg ggccgttaat
tatctaagtg tgcaggcagc tatcgccccc catggccgaa cgttcgcgtg tccttgtcta
gtccggcccc tctccaccgt gtgagaactg ttctcgcgga atacgctacg gtgcgtccct
tgttgagacc tgagcactgg cacatccgac tcgaataatc acgttccggc ggccgcgacc
gcgcgggccc atctagttcc ccgtttgatg tattacttac cccaccgaag gcccttgtct
ggttgctctg gaaannnnnn nnnnnnnnnn nnagttgaag aagcgaccca gttgctccgt
cagtaaccgg gtctgtgggg gtatcagttc ggacgtaggg cacgcccacc agaggtacgg
tggagtacaa cgcatatcgg acagcctgtg aatcaactgg ccccggtgtg agcctaccct
cagagcgtaa gaagtgctac tgtatcggta gcccggg
>T126_N09_C06
acgggtttaa caccatgggt aggccgaccc cgcatggata gcgttccttg ttggcccctc
tgggccacac tcttccccaa gaatcgccag agtttacata ttatttaaac aaaacttagt
aagcaactgg gtctctcgcg aggaacacaa gaagttcggg gcgtccacgt agaccagtgt
cgccaaccta cgggcccacg tcaccaacca aaggcaccaa cctcggatgc aaggtttctt
ctccggcaaa aaatgttctc ccagactcat tgtcagatgt cggatcagca ataggatctc
ccaaaagggt ggaagtccag attcgagcgc ctgatttcgc gatcatgact tcggttnnnn
nnnntcaaag aatccctcaa ggggtgaccg gggtgtgacg atggtcagtg gggtcaatga
nnntataata taactgtgtt gacttatggt atcnnctgag attaaacacc acgatgaatc
taagattgcc acgccagctc cacgtgtttg atnnncnnan tctgtcttag ctcacttttt
tttctccctg tcctcgtggc tcgctnnnna catactgctg ttaaacatag acctccctta
cnttaccggg catagtagac ctctgggcac gctcttccga ctcgattggc ggagcatagg
tggcgtgtgg agtaaaagga aaatcctgta cacgcacctt ccgtcctgaa aggtgcgcgt
ggatcctcta gcaacagcca cggggaatag gaaccggtgc gattgcgggc tctccgtggg
gccaacctct acggtagacg caccattacc gtcccatcaa tcaccctcat atctgaagga
cgggtaccgg actggttctc aggccacgag cgctcacatc gccttacaca tcccgttgtt
taagctgcgc caatgcacat gtagcgctta taggaggcac gttaaaataa actgggggac
cagcaaggcg atttcctttc cgacccgtga aaattagcgg gactaggggc atacgaccga
agggttcttc gacacattgg cgatgggggg ttatagagaa acaaaccagg caattccggc
ccgcgcccct tttccatggg caaggatata gtaagcaaga gccgctaagg tcccacgtga
ccttagcaaa gttcacacgc ttcgggtccc agacacagcc gcggacggga aatcagaaag
ggatagagga tcggtacgtc gacgtttact tgtgcaggga ctctgtgaaa tcacgcgcgt
catccgagac agtttaggtc acggcagaga ctcgaacaga gaaaagtgac gctagtgcgg
caaagactca aaaaatccag aggatttgct tctggtcggg ctgtcctccc tacctgatgg
tgctccctcg aacgtgaact aagtttaaat ggttttggcc tgaatgagaa gtnnncctcc
gccggcttgt ccgtgctggt ctgcaagtag ttcagtgacc aggatccacc gagtgttcaa
gttaattcaa tcacgtgatg agctggctct atatgtcgtt ccattgtata aggctaccat
gactcactag taccttgccg tcgaactagt atcgagctcg tgtatttcga ggacgaagga
cagtttttta actgaacctt tcttcttagc caccacaacg gtaagttggg gctttgtctg
gtactactgc agcccgccgt tcgatgaaga agacggtaag ccgtcatggg tcggcggcta
tgaattatcc ccccaaccct cttgccacca tacatttgta cggatcctat tganagttcg
aaacgagccc gcccatgaag gtttcacagc atcgaggcga aaggcacctg aaaagcggca
taattccgag nccagtacgg ggcactgggt tcttccaatc agcttttacc tcttagtgtg
aaaggtctaa gacatacggt aacttcttgc ttgtcagctg taaccccgat acaatcgtgc
tggggacatg ctttagggag cgtacacctt gtggtctgac agtacggaga atgtagtggg
acggggcgta catacaaacc gacgttgcag tttanntcgt cagtgagcaa aatcgtacgc
ccacgcggca actgtcttac gttgcgacac ataaacagag tgcgctttgg ggccgttaat
tatctaagtg tgcaggcagc tatcgccccc catggccgaa cgttcgcgtg tccttgtcta
gtccggcccc tctccaccgt gtgagaactg ttctcgcgga atacgctacg gtgcgtccct
tgttgagacc tgagcactgg cacatccgac tcgaataatc acgttccggc ggccgcgacc
gcgcgggccc atctagttcc ccgtttgatg tattacttac cccaccgaag gcccttgtct
ggttgctctg gaaannnnnn nnnnnnnnnn nnagttgaag aagcgaccca gttactccgt
cagtaaccgg gtctgtgggg gtatcagttc ggacgtaggg cacgcccacc agaggtacgg
tggagtacaa cgcatatcgg acagcctgtg aatcaactgg ccccggtgtg agcctaccct
cagagcgtaa gaagtgctac tgtatcggta gcccggg
>T126_N09_C03
acgggtttaa caccatgggt aggccgaccc cgcatggata gcgttccttg ttggcccctc
tgggccacac tcttccccaa gaatcgccag agtttacata ttatttaaac aaaacttagt
aagcaactgg gtctctcgcg aggaacacaa gaagttcggg gcgtccacgt agaccagtgt
cgccaaccta cgggcccacg tcacnaacca aaggcaccaa cctcggatgc aaggtttctt
ctccggcaaa aaatgttctc ccagactcat tgtcagatgt cggatcagca ataggatctc
ccaaaagggt ggaagtccag attcgagcgc ctgatttcgc gatcatgact tcggttnnnn
nnnntcaaag aatccctcaa ggggtgaccg gggtgtgacg atggtcagtg gggtcaatga
nnntataata taactgtgtt gacttatggt atcnnctgag attaaacacc acgatgaatc
taagattgcc acgccagctc cacgtgtttg atnnncnnan tctgtcttag ctcacttttt
tttctccctg tcctcgtggc tcgctnnnna catactgctg ttaaacatag acctccctta
cnttaccggg catagtagac ctctgggcac gctcttccga ctcgattggc ggagcataga
tggcgtgtgg agtaaaagga aaatcctgta cacgcacctt ccgtcctgaa aggtgcgcgt
ggatcctcta gcaacagcca cggggaatag gaaccggtgc gattgcgggc tctccgtggg
gccaacctct acggtagacg caccattacc gtcccatcaa tcaccctcat atctgaagga
cgggtaccgg actggttctc aggccacgag cgctcacatc gccttacaca tcccgttgtt
taagctgcgc caatgcacat gtagcgctta taggaggcac gttaaaataa actgggggac
cagcaaggcg atttcctttc cgacccgtga agattagcgg gactaggggc atacgaccga
agggttcttc gacacattgg cgatgggggg ttatagagaa acaaaccagg caattccggc
ccgcgcccct tnnttttggn caaggatata gtaagcaaga gccgctaagg tcccacgtga
ccttagcaaa gttcacacgc ttcgggtccc agacacagcc gcggacggga aatcagaaag
ggatagagga tcggtacgtc gacgtttact tgtgcaggga ctctgtgaaa tcacgcgcgt
catccgagac agtttaggtc acggcagaga ctcgaacaga gaaaagtgac gctagtgcgg
caaagactca aaaaatccag aggatttgct tctggtcgga ctgtcctccc taactgatgg
tgctccctcg aacgtgaact aagtttaaat ggttttggcc tgaatgagaa gtnnncctcc
gccggcttgt ccgtgctggt ctgcaagtag ttcagtgacc aggatccacc gagtgttcaa
gttaattcaa tcacgtgatg agctggctct atatgtcgtt ccattgtata aggctaccat
gactcactag taccttgccg tcgaactagt atcgagctcg tgtattgcga ggacgaagga
cagtttttta actgaacctt tcttcttagc caccacaacg gtaagttggg gctttgtctg
gtactactgc agcccgccgt tcgatgaaga agacggtaag ccgtcatggg tcggcggcta
tgaattatcc cnccaaccct cttgccacca tncatttgta cggatcctat tganagttcg
aaacgagccc gcccatgaag gtttcacagc atcgaggcga aaggcacctg aaaagcggca
taattccgag nccagtacgg ggcactgggt tcttccaatc agcttttacc tcttagtgtg
aaaggtctaa gacatacggt aacttcttgc ttgtcagctg taaccccgat acaatcgtgc
tggggacatg ctttagggag cgtacacntt gtggtccgac agtacggaga atgtagtggg
acggggcgta catacaaacc gacgttgcag tttanntcgt cagtgagcaa aatcgtacgc
ccacgcggca actgtcttac gttgcgacac ataaacagag tgcgctttgg ggccgttaat
tatctaagtg tgcaggcagc tatcgccccc catggccgaa cgttcgcgtg tccttgtcta
gtccggcccc tctccaccgt gtgagaactg ttctcgcgga atacgctacg gtgcgtccct
tgttgagacc tgagcactgg cacatccgac tcgaataatc acgttccggc ggccgcgacc
gcgcgggccc atctagttcc ccgtttgatg tattacttac cccaccgaag gcccttgtct
ggttgctctg gaaannnnnn nnnnnnnnnn nnagttgaag aagcgaccca gttactccgt
cagtaaccgg gtctgtgggg gtatcagttc ggacgtaggg cacgcccacc agaggtacgg
tggagtacaa cgcatatcgg acagcctgtg aatcaactgg ccccggtgtg agcctaccct
cagagcgtaa gaagtgctac tgtatcggta gcccggg
>T126_N09_C04
acgggtttaa caccatgggt aggccgaccc cgcatggata gcgttccttg ttggcccctc
tgggccacac tcttccccaa gaatcgccag agtttacata ttatttaaac aaaacttagt
aagcaactgg gtctctcgcg aggaacacaa gaatttcggg gcgtccacgt agaccagtgt
cgccaaccta cgggcccacg tcaccaacca aaggcaccaa cctcggatgc aaggtttctt
ctccggcaaa aaatgttctc ccagactcat tgtcagatgt cggatcagca ataggatctc
ccaaaagggt ggaagtccag attcgagcgc ctgatttcgc gatcatgact tcggttnnnn
nnnntcaaag aatccctcaa ggggtgaccg gggtgtgacg atggtcagtg gggtcaatga
nnntataata taactgtgtt gacttatggt atcnnctgag attaaacacc acgatgaatc
taagattgcc acgccagctc cacgtgtttg atnnncnnan tctgtcttag ctcacttttt
tttctccctg tcctcgtggc tcgctnnnna catactgctg ttaaacatag acctccctta
cnttaccggg catagtagac ctctgggcac gctcttccga ctcgattggc ggagcataga
tggcgtgtgg agtaaaagga aaatcctgta cacgcacctt ccgtcctgaa aggtgcgcgt
ggatcctcta gcaacagcca cggggaatag gaaccggtgc gattgcgggc tctccgtggg
gccaacctct acggtagacg caccattacc gtcccatcaa tcaccctcat atctgaagga
cgggtaccgg actggttctc aggccacgag cgctcacatc gccttacaca tcccgttgtt
taagctgcgc caatgcacat gtagcgctta taggaggcac gttaaaataa actgggggac
cagcaaggcg atttcctttc cgacccgtga aaattagcgg gactaggggc atacgaccga
agggttcttc gacacattgg cgatgggggg ttatagagaa acaaaccagg caattccggc
ccgcgcccct tnnttttggg caaggatata gtaagcaaga gccgctaagg tcccacgtga
ccttagcaaa gttcacacgc ttcgggtccc agacacagcc gcggacggga aatcagaaag
ggatagagga tcggtacgtc gacgtttact tgtgcaggga ctctatgaaa tcacgcgcgt
catccgagac agtttaggtc acggcagaga ctcgaacaga gaaaagtgac gctagtgcgg
caaagactca aaaaatccag aggatttgct tctggtcggg ctgtcctccc tacctgatgg
tgctccctcg aacgtgaact aagtttaaat ggttttggcc tgaatgagaa gtnnncctcc
gccggcttgt ccgtgctggt ctgcaagtag ttcagtgacc aggatccacc gagtgttcaa
gttaattcaa tcacgtgatg agctggctct atatgtcgtt ccattgtata aggctaccat
gactcactag taccttgccg tcgaactagt atcgagctcg tgtattgcga ggacgaagga
cagtttttta actgaacctt tcttcttagc caccacaacg gtaagttggg gctttgtctg
gtactactgc agcccgccgt tcgatgaaga agacggtaag ccgtcatggg tcggcggcta
tgaattatcc ccccaaccct cttgccacca tncatttgta cggatcctat tganagttcg
aaacgagccc gcccatgaag gtttcacagc atcgaggcga aaggcacctg aaaagcggca
taattccgag nccagtacgg ggcactgggt tcttccaatc agcttttacc tcttagtgtg
aaaggtctaa gacatacggt aacttcttgc ttgtcagctg taaccccgat acaatcgtgc
tggggacatg ctttagggag cgtacacntt gtggtccgac agtacggaga atgtagtggg
acggggcgta catacaaacc gacgttgcag tttanntcgt cagtgagcaa aatcgtacgc
ccacgcggca actgtcttac gttgcgacac ataaacagag tgcgctttgg ggccgttaat
tatctaagtg tgcaggcagc tatcgccccc catggccgaa cgttcgcgtg tccttgtcta
gtccggcccc tctccaccgt gtgagaactg ttctcgcgga atacgctacg gtgcgtccct
tgttgagacc tgagcactgg cacatccgac tcgaataatc acgttccggc ggccgcgacc
gcgcgggccc ntctagttcc ccgtttgatg tattacttac cccaccgaag gcccttgtct
ggttgctctg gaaannnnnn nnnnnnnnnn nnagttgaag aagcgaccca gttgctccgt
cagtaaccgg gtctgtgggg gtatcagttc ggacgtaggg cacgcccacc agaggtacgg
tggagtacaa cgcatatcgg acagcctgtg aatcaactgg ccccggtgtg agcctaccct
cagagcgtaa gaagtgctac tgtatcggta gcccggg
>T071_N04_C07
acgggtttaa tgccacggat aggccgaccc cgcatggata gcgtccctta ttgacccctc
tgggccacac tcttccccga gaaccgccgg agtttacata ttatttaaac caaacttagt
aagcaactgg gtctctcgtg agaaacgcag aaagttcggg gcgtccacgt agaccagggt
cgccaaccta tgggttcgcg ttacnaacca agggcgccaa cctcagatgc ggagtttctt
ctccgaatnn nnatgttccc ctaaactcag ggtcagacat cggatcagta ataagatctt
ccaaagaggt ggaagttcag atttgagcgc ctgatttcgt aatcatgacc ccggttttag
agattcaaag aatccctcga ggggtggtcg gggtatgacg atggtcggag aggtcaatga
gtgtatagtt ccactgtgtc gacctaaggt atcaactgaa cttaaacacg acgacgaccc
tgagatcgcc acgctagctc cacgcgtttg atttacccat tctgtcttag ctcacttttt
tttctccctg tcctcgtggc tcgcttctca catacagctg ttaaacatag acccccttta
catgtccggg cattgtagac ctctgagcac gttcttcaaa ctcgattggc ggagcataga
tggggcgtgg agtaaaagga gattcctgta tacgcgcctt ccgacctgaa aggtgcgcgt
agatcctcta gcaagagcnt tcaggaacag ggactggtgc gattgctggc tctctgtggg
gacagcctct atggtagacg cgccattacc gtcccatcaa tcaccctcat atccgaggga
cgggtattaa actggttcct tggtcacgag cgctcacgtc gtttcacaca acccgttgtc
taagctgcgc caatgcacat gtggcgctta taagatgcat aataaaacaa actggaggac
cggcaaaacg atttcctttc agactcgtga aaattagtgg gactaggggc atatgactaa
agggatcttc aacgtattgg cgatggggga gaatagagac acagaccaga taaccccggc
ccgcgcccct ggatttaggc tggggatgtg gcaagtgaga gccgttaagg ttccgcgtga
ccttagtaca attcgcacgc ttcgagtccc agacacagct gcggatgggc aattggaaag
ggatagggga ttggtacgtc gacgtttact cgggcaagga ctctgtgaaa gcatgtgcgt
catccgagac agtttagttc acgacagcgg ctttaacaag gaagagatac gctagtacgg
cgaagactca agagatccag aggatctgct tccggtcggg ctatcctccc cacctgatgg
tgctttctcg gacataaact aggtctaaat ggttttggcc tgaatgagag gtgatcctcc
acaggtttgt ccatgctgat ctgccagtaa ttcggtgacc aaaatccacc aagtatccaa
atcgactcaa tcacacgatg aactagctct atatgtcgtt ccattgtacg aggctaccac
ggtttactag gatcctgccg gcgaactagt atcgagctcg tgcattgcga ggatgtagga
cagtttttta actgagcttt acttcttagc cgccacaacg gtgagtcggg gccttgtctg
gtattactgc agcccgctgt tcgatgaaaa agatggtaag cggtcgagag tcggcggcta
cgcattatcc ccccagcctt ctcgccacca cacattcgta cggatcctgt gagnagttcg
aaacgaacct gcccatgaag gtttcacagc atcaaggcga aaggcaccaa aaaggcggca
taattccgag cttaatacgc ggcgctggat tctaccaatc agcttttatc tcttagtgtg
aaaggtctaa gatatacggt aacttcttat ttgtcagctg taatatcgat acaatcgtgc
cggaggcgtg ccttagggag cgtgcacaat gaggttcagt agtacagaga atgtagtggg
acggggcgta catacagacc gacgccgcag ttcattactt cagggcgcca aatcgtacgc
ccacgtggca gctgtcttac gatgcgacac ataagcagag tgcgctttgg ggccgtcagc
tatctaagtg tgcagacagc tatcgccccc catggccgaa cgtccgtgca tccttgtcta
atctgacccc tctccaccgt gtagtagctg tgctcgcgga atacgctacg gttcgtccct
tgttgagacc tgagcactgg cacctccaac tcgaatagtc acgttccagc agccgcgacc
acgcgagccc atctagttcc ccgtttgatg tactacttac cccatcaaag gccttcgtct
ggtttctcgg gaaanannnn nnnnnnnnnn ntaattgaag aagcgtccca gttactccgc
cagtaaccgg gtctgttggg gtatcagctt ggacgtaggg catgcccacc cgaggtacgg
tggagtacaa cgcatatcgt acagcctgtg aattaactgg ccctattgtg agcctaccca
cggagcgcta gaagtgctac tgtatcgaca gcccggg
>T071_N04_C06
acgggtttaa tgccacggat aggccgaccc cgcatggata gcgtccctta ttgacccctc
tgggccacac tcttccccga gaaccgccgg agtttacata ttatttaaac caaacttagt
aagcaactgg gtctctcgtg agaaacgcag aaagttcggg gcgtccacgt agaccagggt
cgccaaccta tgggttcgcg ttacnaacca agggcgccaa cctcagatgc ggagtttctt
ctccgaatnn nnatgttccc ctaaactcag ggtcagacat cggatcagta ataagatctt
ccaaagaggt ggaagttcag atttgagcgc ctgatttcgt aatcatgacc ccggttttag
agattcaaag aatccctcga ggggtggtcg gggtatgacg atggtcggag aggtcaatga
gtgtatagtt ccactgtgtc gacctaaggt atcaactgaa cttaaacacg acgacgaccc
tgagatcgcc acgctagctc cacgcgtttg atttacccat tctgtcttag ctcacttttt
tttctccctg tcctcgtggc tcgcttctca catacngctg ttaaacatag acccccttta
catgtccggg cattgtagac ctctgagcac gttcttcaaa ctcgattggc ggagcataga
tggggcgtgg agtaaaagga gattcctgta tacgcgcctt ccgacctgaa aggtgcgcgt
agatcctcta gcaagagcnt tcaggaacag ggactggtgc gattgctggc tctctgtggg
gacagcctct atggtagacg cgccattacc gtcccatcaa tcaccctcat atccgaggga
cgggtattaa actggttcct tggtcacgag cgctcacgtc gtttcacaca acccgttgtc
taagctgcgc caatgcacat gtggcgctta taagatgcat aataaaacaa actggaggac
cggcaaaacg atttcctttc agactcgtga aaattagtgg gactaggggc atatgattaa
agggatcttc aacgtattgg cgatggggga gaatagagac acagaccaga taaccccggc
ccgcgcccct ggatttaggc tggggatgtg gcaagtgaga gccgttaagg ttccgcgtga
ccttagtaca attcgcacgc ttcgagtccc agacacagct gcggatgggc aattggaaag
ggatagggga ttggtacgtc gacgtttact cgggcaagga ctctgtgaaa gcatgtgcgt
catccgagac agtttagttc acgacagcgg ctttaacaag gaagagatac gctagtacgg
cgaagactca agagatccag aggatctgct tccggtcggg ctatcctccc cacctgatgg
tgctttctcg gacataaact aggtctaaat ggttttggcc tgaatgagag gtgatcctcc
acaggtttgt ccatgctgat ctgccagtaa ttcggtgacc aaaatccacc aagtatccaa
atcgactcaa tcacacgatg aactagctct atatgtcgtt ccattgtacg aggctaccac
ggtttactag gatcctgccg gcgaactagt atcgagctcg tgcattgcga ggatgtagga
cagtttttta actgagcttt acttcttagc cgccacaacg gtgagtcggg gccttgtctg
gtattactgc agcccgctgt tcgatgaaaa agatggtaag cggtcgagag tcggcggcta
cgcattatcc ccccagcctt ctcgccacca cacattcgta cggatcctgt gagnagttcg
aaacgaacct gcccatgaag gtttcacagc atcaaggcga aaggcaccaa aaaggcggca
taattccgag cttaatacgc ggcgctggat tctaccaatc agcttttatc tcttagtgtg
aaaggtctaa gatatacggt aacttcttat ttgtcagctg taatatcgat acaatcgtgc
cggaggcgtg ccttagggag cgtgcacaat gaggttcagt agtacagaga atgtagtggg
acggggcgta catacagacc gacgccgcag ttcattactt cagggcgcca aatcgtacgc
ccacgtggca gctgtcttac gatgcgacac ataagcagag tgcgctttgg ggccgtcagc
tatctaagtg tgcagacagc tatcgccccc catggccgaa cgtccgtgca tccttgtcta
atctgacccc tctccaccgt gtagtagctg tgctcgcgga atacgctacg gttcgtccct
tgttgagacc tgagcactgg cacctccaac tcgaatagtc acgttccagc agccgcgacc
acgcgagccc atctagttcc ccgtttgatg tactacttac cccatcaaag gccttcgtct
ggtttctcgg gaaanannnn nnnnnnnnnn ntaattgaag aagcgtccca gttactccgc
cagtaaccgg gtctgttggg gtatcagctt ggacgtaggg catgcccacc cgaggtacgg
tggagtacaa cgcatatcgt acagcctgtg aattaactgg ccctattgtg agcctaccca
cggagcgcta gaagtgctac tgtatcgaca gcccggg
>T271_N04_C09
acgggtttaa caccatgggt aggccgaccc cgcatggata gcgttccttg ttggcccctc
tgggccacac tcttccccaa gaatcgccag agtttacata ttatttaaac aaaacttagt
aagcaactgg gtctctcgcg aggaacacaa gaagttcggg gcgtccacgt agaccagtgt
cgccaaccta cgggcccacg tcacnaacca aaggcaccaa cctcggatgc aaggtttctt
ctccggcaaa aaatgttctc ccagactcat tgtcagatgt cggatcagca ataggatctc
ccaaaagggt ggaagtccag attcgagcgc ctgatttcgc gatcatgact tcggttnnnn
nnnntcaaag aatccctcaa ggggtgaccg gggtgtgacg atggtcagtg gggtcaatga
nnntataata taactgcgtt gacttatggt atcnnctgag attaaacacc acgatgaatc
taagattgcc acgccagctc cacgtgtttg atnnncnnan tctgtcttag ctcacttttt
tttctccctg tcctcgtggc tcgctnnnna catactgctg ttaaacatag acctccctta
cnttaccggg catagtagac ctctgggcac gctcttccga ctcgattggc ggagcataga
tggcgtgtgg agtaaaagga aaatcctgta cacgcacctt ccgtcctgaa aggtgcgcgt
ggatcctcta gcaacagcca cggggaatag gaaccggtgc gattgcgggc tctccgtggg
gccaacctct acggtagacg caccattacc gtcccatcaa tcaccctcat atctgaagga
cgggtaccgg actggttctc aggccacgag cgctcacatc gccttacaca tcccattgtt
taagctgcgc caatgcacat gtagcgctta taggaggcac gttaaaataa actgggggac
cagcaaggcg atttcctttc cgacccgtga aaattagcgg gactaggggc atacgaccga
agggttcttc gacacattgg cgatgggggg ttatagagaa acaaaccagg caattccggc
ccgcgcccct tnnttttggg caaggatata gtaagcaaga gccgctaagg tcccacgtga
ccttagcaaa gttcacacgc ttcgggtccc agacacagcc gcggacggga aatcagaaag
ggatagagga tcggtacgtc gacgtttact tgtgcaggga ctctgtgaaa tcacgcgcgt
catccgagac agtttaggtc acggcagaga ctcgaacaga gaaaagtgac gctagtgcgg
caaagactca aaaaatccag aggatttgct tctggtcggg ctgtcctccc tacctgatgg
tgctccctcg aacgtgaact aagtttaaat ggttttggcc tgaatgagaa gtnnncctcc
gccggcttgt ccgtgctggt ctgcaagtag ttcagtgacc aggatccacc gagtgttcaa
gttaattcaa tcacgtgatg agctggctct atatgtcgtt ccattgtata aggctaccat
gactcactag taccttgccg tcgaactagt atcgagctcg tgtattgcga ggacgaagga
cagtttttta accgaacctt tcttcttagc caccacaacg gtaagttggg gctttgtctg
gtactactgc agcccgccgt tcgatgaaga agacggtaag ccgtcatggg tcggcggcta
tgaattatcc ccccaaccct cttgccacca tncatttgta cggatcctat tganagttcg
aaacgagccc gcccatgaag gtttcacagc atcgaggcga aaggcacctg aaaagcggca
taattccgag nccagtacgg ggcactgggt tcttccaatc agcttttacc tcttagtgtg
aaaggtctaa gacatacggt aacttcttgc ttgtcagctg taaccccgat acaatcgtgc
tggggacatg ctttagggag cgtacacctt gtggtccgac agtacggaga atgtagtggg
acggggcgta catacaaacc gacgttgcag tttanntcgt cagtgagcaa aatcgtacgc
ccacgcggca actgtcttac gttgcgacac ataaacagag tgcgctttgg ggccgttaat
tatctaagtg tgcaggcagc tatcgccccc catggccgaa cgttcgcgtg tccttgtcta
gtccggcccc tctccaccgt gtgagaactg ttctcgcgga atacgctacg gtgcgtccct
tgttgagacc tgagcactgg cacatccgac tcgaataatc acgttccggc ggccgcgacc
gcgcgggccc atctagttcc ccgtttgatg tattacttac cccaccgaag gcccttgtct
ggttgctctg gaaannnnnn nnnnnnnnnn nnagttgaag aagcgaccca gttactccgt
cagtaaccgg gtctgtgggg gtatcagttc ggacgtaggg cacgcccacc agaggtacgg
tggagtacaa cgcatatcgg acagcctgtg aatcaactgg ccccggtgtg agcctaccct
cagagcgtaa gaagtgctac tgtatcggta gcccggg
>T271_N04_C08
acgggtttaa caccatgggt aggccgaccc cgcatggata gcgttccttg ttggcccctc
tgggccacac tcttccccaa gaatcgccag agtttacata ttatttaaac aaaacttagt
aagcaactgg gtctctcgcg aggaacacaa gaagttcggg gcgtccacgt agaccagtgt
cgccaaccta cgggcccacg tcacnaacca aaggcaccaa cctcggatgc aaggtttctt
ctccggcaaa aaatgttctc ccagactcat tgtcagatgt cggatcagca ataggatctc
ccaaaagggt ggaagtccag attcgagcgc ctgatttcgc gatcatgact tcggttnnnn
nnnntcaaag aatccctcaa ggggtgaccg gggtgtgacg atggtcagtg gggtcaatga
nnntataata taactgtgtt gacttatggt atcnnctgag attaaacacc acgatgaatc
taagattgcc acgccagctc cacgtgtttg atnnncnnan tctgtcttag ctcacttttt
tttctccctg tcctcgtggc tcgctnnnna catactgctg ttaaacatag acctccctta
cnttaccggg catagaagac ctctgggcac gctcttccga ctcgattggc ggagcataga
tggcgtgtgg agtaaaagga aaatcctgta cacgcacctt ccgtcctgaa aggtgcgcgt
ggatcctcta gcaacagcca cggggaatag gaaccggtgc aattgcgggc tctccgtggg
gccaacctct acggtagacg caccattacc gtcccatcaa tcaccctcat atctgaagga
cgggtaccgg actggttctc aggccacgag cgctcacatc gccttacaca tcccgttgtt
taagctgcgc caatgcacat gtagcgctta taggaggcac gttaaaataa actgggggac
cagcaaggcg atttcctttc cgacccgtga agattagcgg gactaggggc atacgaccga
agggttcttc gacacattgg cgatgggggg ttatagagaa acaaaccagg caattccggc
ccgcgcccct tnnttttggn caaggatata gtaagcaaga gccgctaagg tcccacgtga
ccttagcaaa gttcacacgc ttcgggtccc agacacagcc gcggacggga aatcagaaag
ggatagagga tcggtacgtc gacgtttact tgtgcaggga ctctgtgaaa tcacgcgcgt
catccgagac agtttaggtc acggcagaga ctcgaacaga gaaaagtgac gctagtgcgg
caaagactca aaaaatccag aggatttgct tctggtcggg ctgtcctccc tacctgatgg
tgctccctcg aacgtgaact aagtttaaat ggttttggcc tgaatgagaa gtnnncctcc
gccggcttgt ccgtgctggt ctgcaagtag ttcagtgacc aggatccacc gagtgttcaa
gttaattcaa tcacgtgatg agctggctct atatgtcgtt ccattgtata aggctaccat
gactcactag taccttgccg tcgaactagt atcgagctcg tgtattgcga ggacgaagga
cagtttttta actgaacctt tcttcttagc caccacaacg gtaagttggg gctttgtctg
gtactactgc agcccgccgt tcgatgaaga agacggtaag ccgtcatggg tcggcggcta
tgaattatcc ccccaaccct cttgccacca tacatttgta cggatcctat tganagttcg
aaacgagccc gcccatgaag gtttcacagc atcgaggcga aaggcacctg aaaagcggca
taattccgag nccagtacgg ggcactgggt tcttccaatc agcttttacc tcttagtgtg
aaaggtctaa gacatacggt aacttcttgc tcgtcagctg taaccccgat acaatcgtgc
tggggacatg ctttagggag cgtacacctt gtggtccgac agtacgggga atgtagtggg
acggggcgta catacaaacc gacgttgcag tttanntcgt cagtgagcaa aatcgtacgc
ccacgcggca actgtcttac gttgtgacac ataaacagag tgcgctttgg ggccgttaat
tatctaagtg tgcaggcagc tatcgccccc catggccgaa cgttcgcgtg tccttgtcta
gtccggcccc tctccaccgt gtgagaactg ttctcgcgga atacgctacg gtgcgtccct
tgttgagacc tgagcactgg cacatccgac tcgaataatc acgttccggc ggccgcgacc
gcgcgggccc atctagttcc ccgtttgatg tattacttac cccaccgaag gcccttgtct
ggttgctctg gaaannnnnn nnnnnnnnnn nnagttgaag aagcgaccca gttactccgt
cagtaaccgg gtctgtgggg gtatcagttc ggacgtaggg cacgcccacc agaggtacgg
tggagtacaa cgcatatcgg acagcctgtg aatcaactgg ccccggtgtg agcctaccct
cagagcgtaa gaagtgctac tgtatcggta gcccggg
>T271_N04_C03
acgggtttaa caccatgggt aggccgaccc cgcatggata gcgttccttg ttggcccctc
tgggccacac tcttccccaa gaatcgccag agtttacata ttatttaaac aaaacttagt
aagcaactgg gtctctcgcg aggaacacaa gaagttcggg gcgtccacgt agaccagtgt
cgccaaccta cgggcccacg tcacnaacca aaggcaccaa cctcggatgc aaggtttctt
ctccggcaaa aaatgttctc ccagactcat tgtcagatgt cggatcagca ataggatctc
ccaaaagggt ggaagtccag attcgagcgc ctgatttcgc gatcatgact tcggttnnnn
nnnntcaaag aatccctcaa ggggtgaccg gggtgtgacg atggtcagtg gggtcaatga
nnntataata taactgtgtt gacttatggt atcnnctgag attaaacacc acgatgaatc
taagattgcc acgccagctc cacgtgtttg atnnncnnan tctgtcttag ctcacttttt
tttctccctg tcctcgtggc tcgctnnnna catactgctg ttaaacatag acctccctta
cnttaccggg catagaagac ctctgggcac gctcttccga ctcgattggc ggagcataga
tggcgtgtgg agtaaaagga aaatcctgta cacgcacctt ccgtcctgaa aggtgcgcgt
ggatcctcta gcaacagcca cggggaatag gaaccggtgc aattgcgggc tctccgtggg
gccaacctct acggtagacg caccattacc gtcccatcaa tcaccctcat atctgaagga
cgggtaccgg actggttctc aggccacgag cgctcacatc gccttacaca tcccgttgtt
taagctgcgc caatgcacat gtagcgctta taggaggcac gttaaaataa actgggggac
cagcaaggcg atttcctttc cgacccgtga agattagcgg gactaggggc atacgaccga
agggttcttc gacacattgg cgatgggggg ttatagagaa acaaaccagg caattccggc
ccgcgcccct tnnttttggg caaggatata gtaagcaaga gccgctaagg tcccacgtga
ccttagcaaa gttcacacgc ttcgggtccc agacacagcc gcggacggga aatcagaaag
ggatagagga tcggtacgtc gacgtttact tgtgcaggga ctctgtgaaa tcacgcgcgt
catccgagac agtttaggtc acggcagaga ctcgaacaga gaaaagtgac gctagtgcgg
caaagactca aaaaatccag aggacttgct tctggtcggg ctgtcctccc tacctgatgg
tgctccctcg aacgtgaact aagtttaaat ggttttggcc tgaatgagaa gtnnncctcc
gccggcttgt ccgtgctggt ctgcaagtag ttcagtgacc aggatccacc gagtgttcaa
gttaattcaa tcacgtgatg agctggctct atatgtcgtt ccattgtata aggctaccat
gactcactag taccttgccg tcgaactagt atcgagctcg tgtattgcga ggacgaagga
cagtttttta actgaacctt tcttcttagc caccacaacg gtaagttggg gctttgtctg
gtactactgc agcccgccgt tcgatgaaga agacggtaag ccgtcatggg tcggcggcta
tgaattatcc ccccaaccct cttgccacca tacatttgta cggatcctat tganagttcg
aaacgagccc gcccatgaag gtttcacagc atcgaggcga aaggcacctg aaaagcggca
taattccgan nccagtacgg ggcactgggt tcttccaatc agcttttacc tcttagtgtg
aaaggtctaa gacatacggt aacttcttgc tcgtcagctg taaccccgat acaatcgtgc
tggggacatg ctttagggag cgtacacntt gtggtccgac agtacgggga atgtagtggg
acggggcgta catacaaacc gacgttgcag tttanntcgt cagtgagcaa aatcgtacgc
ccacgcggca actgtcttac gttgcgacac ataaacagag tgcgctttgg ggccgttaat
tatctaagtg tgcaggcagc tatcgccccc catggccgaa cgttcgcgtg tccttgtcta
gtccggcccc tctccaccgt gtgagaactg ttctcgcgga atacgctacg gtgcgtccct
tgttgagacc tgagcactgg cacatccgac tcgaataatc acgttccggc ggccgcgacc
gcgcgggccc ntctagttcc ccgtttgatg tattacttac cccaccgaag gcccttgtct
ggttgctctg gaaannnnnn nnnnnnnnnn nnagttgaag aagcgaccca gttactccgt
cagtaaccgg gtctgtgggg gtatcagttc ggacgtaggg cacgcccacc agaggtacgg
tggagtacaa cgcatatcgg acagcctgtg aatcaactgg ccccggtgtg agcctaccct
cagagcgtaa gaagtgctac tgtatcggta gcccggg
>T271_N04_C02
acgggtttaa caccatgggt aggccgaccc cgcatggata gcgttccttg ttggcccctc
tgggccacac tcttccccaa gaatcgccag agtttacata ttatttaaac aaaacttagt
aagcaactgg gtctctcgcg aggaacacaa gaagttcggg gcgtccacgt agaccagtgt
cgccaaccta cgggcccacg tcacnaacca aaggcaccaa cctcggatgc aaggtttctt
ctccggcaaa aaatgttctc ccagactcat tgtcagatgt cggatcagca ataggatctc
ccaaaagggt ggaagtccag attcgagcgc ctgatttcgc gatcatgact tcggttnnnn
nnnntcaaag aatccctcaa ggggtgaccg gggtgtgacg atggtcagtg gggtcaatga
nnntataata taactgtgtt gacttatggt atcnnctgag attaaacacc acgatgaatc
taagattgcc acgccagctc cacgtgtttg atnnncnnan tctgtcttag ctcacttttt
tttctccctg tcctcgtggc tcgctnnnna catactgctg ttaaacatag acctccctta
cnttaccggg catagaagac ctctgggcac gctcttccga ctcgattggc ggagcataga
tggcgtgtgg agtaaaagga aaatcctgta cacgcacctt ccgtcctgaa aggtgcgcgt
ggatcctcta gcaacagcca cggggaatag gaaccggtgc aattgcgggc tctccgtggg
gccaacctct acggtagacg caccattacc gtcccatcaa tcaccctcat atctgaagga
cgggtaccgg actggttctc aggccacgag cgctcacatc gccttacaca tcccgttgtt
taagctgcgc caatgcacat gtagcgctta taggaggcac gttaaaataa actgggggac
cagcaaggcg atttcctttc cgacccgtga agattagcgg gactaggggc atacgaccga
agggttcttc gacacattgg cgatgggggg ttatagagaa acaaaccagg caattccggc
ccgcgcccct tnnttttggg caaggatata gtaagcaaga gccgctaagg tcccacgtga
ccttagcaaa gttcacacgc ttcgggtccc agacacagcc gcggacggga aatcagaaag
ggatagagga tcggtacgtc gacgtttact tgtgcaggga ctctgtgaaa tcacgcgcgt
catccgagac agtttaggtc acggcagaga ctcgaacaga gaaaagtgac gctagtgcgg
caaagactca aaaaatccag aggatttgct tctggtcggg ctgtcctccc tacctgatgg
tgctccctcg aacgtgaact aagtttaaat ggttttggcc tgaatgagaa gtnnncctcc
gccggcttgt ccgtgctggt ctgcaagtag ttcagtgacc aggatccacc gagtgttcaa
gttaattcaa tcacgtgatg agctggctct atatgtcgtt ccattgtata aggctaccat
gactcactag taccttgccg tcgaactagt atcgagctcg tgtattgcga ggacgaagga
cagtttttta actgaacctt tcttcttagc caccacaacg gtaagttggg gctttgtctg
gtactactgc agcccgccgt tcgatgaaga agacggtaag ccgtcatggg tcggcggcta
tgaattatcc ccccaaccct cttgccacca tncatttgta cggatcctat tganagttcg
aaacgagccc gcccatgaag gtttcacagc atcgaggcga aaggcacctg aaaagcggca
taattccgag nccagtacgg ggcactgggt tcttccaatc agcttttacc tcttagtgtg
aaaggtctaa gacatacggt aacttcttgc tcgtcagctg taaccccgat acaatcgtgc
tggggacatg ctttagggag cgtacacntt gtggtccgac agtacgggga atgtagtggg
acggggcgta catacaaacc gacgttgcag tttanntcgt cagtgagcaa aatcgtacgc
ccacgcggca actgtcttac gttgcgacac ataaacagag tgcgctttgg ggccgttaat
tatctaagtg tgcaggcagc tatcgccccc catggccgaa cgttcgcgtg tccttgtcta
gtccggcccc tctccaccgt gtgagaactg ttctcgcgga atacgctacg gtgcgtccct
tgttgagacc tgagcactgg cacatccgac tcgaataatc acgttccggc ggccgcgacc
gcgcgggccc atctagttcc ccgtttgatg tattacttac cccaccgaag gcccttgtct
ggttgctctg gaaannnnnn nnnnnnnnnn nnagttgaag aagcgaccca gttactccgt
cagtaaccgg gtctgtgggg gtatcagttc ggacgtaggg cacgcccacc agaggtacgg
tggagtacaa cgcatatcgg acagcctgtg aatcaactgg ccccggtgtg agcctaccct
cagagcgtaa gaagtgctac tgtatcggta gcccggg
>T271_N04_C05
acgggtttaa caccatgggt aggccgaccc cgcatggata gcgttccttg ttggcccctc
tgggccacac tcttccccaa gaatcgccag agtttacata ttatttaaac aaaacttagt
aagcaactgg gtctctcgcg aggaacacaa gaagttcggg gcgtccacgt agaccagtgt
cgccaaccta cgggcccacg tcacnaacca aaggcaccaa cctcggatgc aaggtttctt
ctccggcaaa aaatgttctc ccagactcat tgtcagatgt cggatcagca ataggatctc
ccaaaagggt ggaagtccag attcgagcgc ctgatttcgc gatcatgact tcggttnnnn
nnnntcaaag aatccctcaa ggggtgaccg gggtgtgacg atggtcagtg gggtcaatga
nnntataata taactgtgtt gacttatggt atcnnctgag attaaacacc acgatgaatc
taagattgcc acgccagctc cacgtgtttg atnnncnnan tctgtcttag ctcacttttt
tttctccctg tcctcgtggc tcgctnnnna catactgctg ttaaacatag acctccctta
cattaccggg catagaagac ctctgggcac gctcttccga ctcgattggc ggagcataga
tggcgtgtgg agtaaaagga aaatcctgta cacgcacctt ccgtcctgaa aggtgcgcgt
ggatcctcta gcaacagcca cggggaatag gaaccggtgc aattgcgggc tctccgtggg
gccaacctct acggtagacg caccattacc gtcccatcaa tcaccctcat atctgaagga
cgggtaccgg actggttctc aggccacgag cgctcacatc gccttacaca tcccgttgtt
taagctgcgc caatgcacat gtagcgctta taggaggcac gttaaaataa actgggggac
cagcaaggcg atttcctttc cgacccgtga agattagcgg gactaggggc atacgaccga
agggttcttc gacacattgg cgatgggggg ttatagagaa acaaaccagg caattccggc
ccgcgcccct tnnttttggg caaggatata gtaagcaaga gccgctaagg tcccacgtga
ccttagcaaa gttcacacgc ttcgggtccc agacatagcc gcggacggga aatcagaaag
ggatagagga tcggtacgtc gacgtttact tgtgcaggga ctctgtgaaa tcacgcgcgt
catccgagac agtttaggtc acggcagaga ctcgaacaga gaaaagtgac gctagtgcgg
caaagactca aaaaatccag aggatttgct tctggtcggg ctgtcctccc tacctgatgg
tgctccctcg aacgtgaact aagtttaaat ggttttggcc tgaatgagaa gtnnncctcc
gccggcttgt ccgtgctggt ctgcaagtag ttcagtgacc aggatccacc gagtgttcaa
gttaattcaa tcacgtgatg agctggctct atatgtcgtt ccattgtata aggctaccat
gactcactag taccttgccg tcgaactagt atcgagctcg tgtattgcga ggacgaagga
cagtttttta actgaacctt tcttcttagc caccacaacg gtaagttggg gctttgtctg
gtactactgc agcccgccgt tcgatgaaga agacggtaag ccgtcatggg tcggcggcta
tgaattatcc ccccaaccct cttgccacca tacatttgta cggatcctat tganagttcg
aaacgagccc gcccatgaag gtttcacagc atcgaggcga aaggcacctg aaaagcggca
taattccgag nccagtacgg ggcactgggt tcttccaatc agcttttacc tcttagtgtg
aaaggtctaa gacatacggt aacttcttgc tcgtcagctg taaccccgat acaatcgtgc
tggggacatg ctttagggag cgtacacctt gtggtccgac agtacgggga atgtagtggg
acggggcgta catacaaacc gacgttgcag tttanntcgt cagtgagcaa aatcgtacgc
ccacgcggca actgtcttac gttgcgacac ataaacagag tgcgctttgg ggccgttaat
tatctaagtg tgcaggcagc tatcgccccc catggccgaa cgttcgcgtg tccttgtcta
gtccggcccc tctccaccgt gtgagaactg ttctcgcgga atacgctacg gtgcgtccct
tgttgagacc tgagcactgg cacatccgac tcgaataatc acgttccggc ggccgcgacc
gcgcgggccc atctagttcc ccgtttgatg tattacttac cccaccgaag gcccttgtct
ggttgctctg gaaannnnnn nnnnnnnnnn nnagttgaag aagcgaccca gttactccgt
cagtaaccgg gtctgtgggg gtatcagttc ggacgtaggg cacgcccacc agaggtacgg
tggagtacaa cgcatatcgg acagcctgtg aatcaactgg ccccggtgtg agcctaccct
cagagcgtaa gaagtgctac tgtatcggta gcccggg
>T271_N04_C04
acgggtttaa caccatgggt aggccgaccc cgcatggata gcgttccttg ttggcccctc
tgggccacac tcttccccaa gaatcgccag agtttacata ttatttaaac aaaacttagt
aagcaactgg gtctctcgcg aggaacacaa gaagttcggg gcgtccacgt agaccagtgt
cgccaaccta cgggcccacg tcacnaacca aaggcaccaa cctcggatgc aaggtttctt
ctccggcaaa aaatgttctc ccagactcat tgtcagatgt cggatcagca ataggatctc
ccaaaagggt ggaagtccag attcgagcgc ctgatttcgc gatcatgact tcggttnnnn
nnnntcaaag aatccctcaa ggggtgaccg gggtgtgacg atggtcagtg gggtcaatga
nnntataata taactgtgtt gacttatggt atcnnctgag attaaacacc acgatgaatc
taagattgcc acgccagctc cacgtgtttg atnnncnnan tctgtcttag ctcacttttt
tttctccctg tcctcgtggc tcgctnnnna catactgctg ttaaacatag acctccctta
cnttaccggg catagaagac ctctgggcac gctcttccga ctcgattggc ggagcataga
tggcgtgtgg agtaaaagga aaatcctgta cacgcacctt ccgtcctgaa aggtgcgcgt
ggatcctcta gcaacagcca cggggaatag gaaccggtgc aattgcgggc tctccgtggg
gccaacctct acggtagacg caccattacc gtcccatcaa tcaccctcat atctgaagga
cgggtaccgg actggttctc aggccacgag cgctcacatc gccttacaca tcccgttgtt
taagctgcgc caatgcacat gtagcgctta taggaggcac gttaaaataa actgggggac
cagcaaggcg atttcctttc cgacccgtga agattagcgg gactaggggc atacgaccga
agggttcttc gacacattgg cgatgggggg ttatagagaa acaaaccagg caattccggc
ccgcgcccct tnnttttggg caaggatata gtaagcaaga gccgctaagg tcccacgtga
ccttagcaaa gttcacacgc ttcgggtccc agacacagcc gcggacggga aatcagaaag
ggatagagga tcggtacgtc gacgtttact tgtgcaggga ctctgtgaaa tcacgcgcgt
catccgagac agtttaggtc acggcagaga ctcgaacaga gaaaagtgac gctagtgcgg
caaagactca aaaaatccag aggatttgct tctggtcggg ctgtcctccc tacctgatgg
tgctccctcg aacgtgaact aagtttaaat ggttttggcc tgaatgagaa gtnnncctcc
gccggcttgt ccgtgctggt ctgcaagtag ttcagtgacc aggatccacc gagtgttcaa
gttaattcaa tcacgtgatg agctggctct atatgtcgtt ccattgtata aggctaccat
gactcactag taccttgccg tcgaactagt atcgagctcg tgtattgcga ggacgaagga
cagtttttta actgaacctt tcttcttagc caccacaacg gtaagttggg gctttgtctg
gtactactgc agcccgccgt tcgatgaaga agacggtaag ccgtcatggg tcggcggcta
tgaattatcc ccccaaccct cttgccacca tncatttgta cggatcctat tganagttcg
aaacgagccc gcccatgaag gtttcacagc atcgaggcga aaggcacctg aaaagcggca
taattccgag nccagtacgg ggcactgggt tcttccaatc agcttttacc tcttagtgtg
aaaggtctaa gacatacggt aacttcttgc tcgtcagctg taaccccgat acaatcgtgc
tggggacatg ctttagggag cgtacacctt gtggtccgac agtacgggga atgtagtggg
acggggcgta catacaaacc gacgttgcag tttanntcgt cagtgagcaa aatcgtacgc
ccacgcggca actgtcttac gttgcgacac ataaacagag tgcgctttgg ggccgttaat
tatctaagtg tgcaggcagc tatcgccccc catggccgaa cgttcgcgtg tccttgtcta
gtccggcccc tctccaccgt gtgatgactg ttctcgcgga atacgctacg gtgcgtccct
tgttgagacc tgagcactgg cacatccgac tcgaataatc acgttccggc ggccgcgacc
gcgcgggccc atctagttcc ccgtttgatg tattacttac cccaccgaag gcccttgtct
ggttgctctg gaaannnnnn nnnnnnnnnn nnagttgaag aagcgaccca gttactccgt
cagtaaccgg gtctgtgggg gtatcagttc ggacgtaggg cacgcccacc agaggtacgg
tggagtacaa cgcatatcgg acagcctgtg aatcaactgg ccccggtgtg agcctaccct
cagagcgtaa gaagtgctac tgtatcggta gcccggg
>T065_N03_C08
acgggtttaa tgccacgggt aggccgaccc cgcatggata gcgttcctta ttgacccctc
tgggccacac tcttctccga gaaccgccgg agtttacata ttatttaaac aaaacttagt
aagcaactgg gtctctcgtg agaaacgcag gaagttcgag gcgtccacgt agaccagtgt
cgccaacata tgggtccgct tcacnaacca agggcgtcaa cctcagatgc agagtttttt
ctccgannnn nnatgttccc ctaaactcgg ggtcggacgt cggatcagta aacagttctt
ccaaagaggt ggaagtccgg attcaagcgc ctgatttcgt agtcaggacc ccggttttag
agattcaaag aatcccttga ggggtggtcg gggtgtgacg gtgatcggag aggtcaatga
gtgtatagtt ccactgtgtc gacttaaggt atcaactgaa cttaaacacg acgatgaccc
tgagattgct acgctagctc cacgcgtttg atttacccat tctgtcttag ctcacttttt
tttctcaatg tcctcgtggc tcgcttctca catacngctg ttaaacatag acccccttta
catgtccggg caaagtagga gagtaagcac gttcttcaaa ctcgattggc ggagcataga
tggggcgtgg agtaaaagga gaatcctgta cacgcacctt ccgtcctgaa tggtgcgcgt
agatcctcta gcaacagcca cgagaaacag gaactggtgc gattgctggc tctttgtggg
gacagcatct acggtagacg cgccattacc gtcccatcaa tcaccctcat atccgaggga
cgggtattaa actggttcct tgatcacgag cgcttacgtc gcctcacgtg tcccgttgtc
taagctgcgc caatgcacat gtggcgctta taagatgcat attaaaacaa actggaggac
cagcaaagcg atttcctttc agacccgtga aaattagtgg gactaggggc atatgactga
agggatcttc gacgtattgg cgatggggga gaataaagac acagaccaga tagtcccggc
ccgtgcccct ggatttaggc tggggatgtg gcaagtgaga gccgttaagg ttccgcgtga
ccttagttca attcgcacgc ttcgagtctc agacacagct gcggatgggc aattagaaag
gggtagggga ttggtacgtc gacgtttact cgggcaagaa ctctgtgaaa gcacgtgcgt
catccgagac agtttagttc acgacagcgg ttttaacaag gaagagtgac gctagtgcgg
cgaggactta agagatccag aggatctgct tccgggcggg ctatcctccc cacctgatgg
tgctttctcg gacgtaaact aggtctaaat ggttttggcc tgaatgagag atgatcctcc
gcaggcttgt ccgtgctgat ctgccagcga ttcagtgacc aaaatccacc aagtatccaa
atcgactcaa ccacacgatg aactagctct atatgtcgtc ccattgtacg aggctaccac
ggtctactag tatcctgctg gcgaactagt atcgagctcg tgcattgcga ggacgtagga
cagtttttta actgagcttt acttcttagc caccacaacg gtgagtcggg gccttgtctg
gtattactgc agcccgctgt tcgatgaaaa acatggtaag cggtcgagag tcggcggcta
cgcattatcc cgccagcctt ctcgccacca cacatttgta cggatcctgt gaanagttcg
gaacgaacct gcctatgaag gtttcacagc atcaaggcga aaggcaccaa aaaggcggca
taattccgaa cttaatacac ggcactggat tctaccaatc agcttttatc tcttagtgtg
aaaggtctaa gatatacggt aacttcttat ttgtcagctg taatatcgat acaatcgtgc
cggaggcgcg ccttagggag cgtgcacaat gaggttcagt agtacagaga atgtagtggg
acggggcgta cacacagatc gatgttgcag ttcattactt cagtgcgcca aatggtacgc
ccacgcggct gctgtcttac gatgcgacac ataagcagag tgcgctttgg ggccgtcagc
tatctaagtg tgcaggcagc tatcgccccc catggccaaa cgtccgtgca tccttgccta
acctgacccc tctacaccgt gtagtagctg tgctcatcga atacgcaacg gctcgtccct
tgttgagacc tgagcactgg cacctccaac tcgaatggtc acgttccagc agccgcgacc
acgcgagccc atctagttcc ccgtttgatg tactacttac cgcattaaag gccttcgtct
ggtttctcgg gaaanannnt cnnnnnnnta ntaattgaag aagtgtccca gttattccgc
aagtaaccgg gtctgtgggg gtatcggctt ggacgtaggg catgcctacc cgaggtacgg
tggagtacaa cgcaaatcgt acagcctgtg aattaactgg ccctattgtg agcctaccca
cggaacgtaa gaagtgctac tgtatcgaca gcccggg
>T065_N03_C07
acgggtttaa tgccacgggt aggccgaccc cgcatggata gcgttcctta ttgacccctc
tgggccacac tcttctccga gaaccgccgg agtttacata ttatttaaac aaaacttagt
aagcaactgg gtctctcgtg agaaacgcag gaagttcgag gcgtccacgt agaccagtgt
cgccaacata tgggtccgct tcacnaacca agggcgtcaa cctcagatgc agagtttttt
ctccgaatnn nnatgttccc ctaaactcgg ggtcggacgt cggatcagta aacagttctt
ccaaagaggt ggaagtccgg attcaagcgc ctgatttcgt agtcaggacc ccggttttag
agattcaaag aatcccttga ggggtggtcg gggtgtgacg gtgatcggag aggtcaatga
gtgtatagtt ccactgtgtc gacttaaggt atcaactgaa cttaaacacg acgatgaccc
tgagattgct acgctagctc cacgcgtttg atttacccat tctgtcttag ctcacttttt
tttctcaatg tcctcgtggc tcgcttctca catacngctg ttaaacatag acccccttta
catgtccggg catagtagga gagtaagcac gttcttcaaa ctcgattggc ggagcataga
tggggcgtgg agtaaaagga gaatcctgta cacgcacctt ccgtcctgaa tggtgcgcgt
agatcctcta gcaacagcca cgagaaacag gaactggtgc gattgctggc tctttgtggg
gacagcatct acggtagacg cgccattacc gtcccatcaa tcaccctcat atccgaggga
cgggtattaa actggttcct tggtcacgag cgcttacgtc gcctcacgtg tcccgttgtc
taagctgcgc caatgcacat gtggcgctta taagatgcat attaaaacaa actggaggac
cagcaaagcg atttcctttc agacccgtga aaattagtgg gactaggggc atatgactga
agggatcttc gacgtattgg cgatggggga gaataaagac acagaccaga tagtcccggc
ccgtgcccct ggatttaggc tggggatgtg gcaagtgaga gccgttaagg ttccgcgtga
ccttagttca attcgcacgc ttcgagtctc agacacagct gcggatgggc aattagaaag
gggtagggga ttggtacgtc gacgtttact cgggcaagaa ctctgtgaaa gcacgtgcgt
catccgagac agtttagttc acgacagcgg ttttaacaag gaagagtgac gctagtgcgg
cgaggactta agagatccag aggatctgct tccgggcggg ctatcctccc cacctgatgg
tgctttctcg gacgtaaact aggtctaaat ggttttggcc tgaatgagag atgatcctcc
gcaggcttgt ccgtgctgat ctgccagcga ttcagtgacc aaaatccacc aagtatccaa
atcgactcaa ccacacgatg aactagctct atatgtcgtc ccattgtacg aggctaccac
ggtctactag tatcctgctg gcgaactagt atcgagctcg tgcattgcga ggacgtagga
cagtttttta actgagcttt acttcttagc caccacaacg gtgagtcggg gccttgtctg
gtattactgc agcccgctgt tcgatgaaaa acatggtaag cggtcgagag tcggcggcta
cgcattatcc cgccagcctt ctcgccacca cacatttgta cggatcctgt gaanagttcg
gaacgaacct gcctatgaag atttcacagc atcaaggcga aaggcaccaa aaaggcggca
taattccgaa cttaatacac ggcactggat tctaccaatc agcttttatc tcttagtgtg
aaaggtctaa gatatacggt aacttcttat ttgtcagctg taatatcgat acaatcgtgc
cggaggcgcg ccttagggag cgtgcacaat gaggttcagt agtacagaga atgtagtggg
acggggcgta cacacagatc gatgttgcag ttcattactt cagtgcgcca aatggtgcgc
ccacgcggct gctgtcttac gatgcgacac ataagcagag tgcgctttgg ggccgtcagc
tatctaagtg tgcaggcagc tatcgccccc catggccaaa cgtccgtgca tccttgccta
acctgacccc tctacaccgt gtagtagctg tgctcatcga atacgcaacg gctcgtccct
tgttgagacc tgagcactgg cacctccaac tcgaatggtc acgttccagc agccgcgacc
acgcgagccc atctagttcc ccgtttgatg tactacttac cgcattaaag gccttcgtct
ggtttctcgg gaaanannnt cnnnnnnnta ntaattgaag aagtgtccca gttattccgc
aagtaaccgg gtctgtgggg gtatcggctt ggacgtaggg catgcctacc cgaggtacgg
tggagtacaa cgcaaatcgt acagcctgtg aattaactgg ccctattgtg agcctaccca
cggagcgtaa gaagtgctac tgtatcgaca gcccggg
>T071_N04_C01
acgggtttaa tgccacggat aggccgaccc cgcatggata gcgtccctta ttgacccctc
tgggccacac tcttccccga gaaccgccgg agtttacata ttatttaaac caaacttagt
aagcaactgg gtctctcgtg agaaacgcag aaagttcggg gcgtccacgt agaccagggt
cgccaaccta tgggttcgcg ttacnaacca agggcgccaa cctcagatgc ggagtttctt
ctccgannnn nnatgttccc ctaaactcag ggtcagacat cggatcagta ataagatctt
ccaaagaggt ggaagttcag atttgagcgc ctgatttcgt aatcatgacc ccggttttag
agattcaaag aatccctcga ggggtggtcg gggtatgacg atggtcggag aggtcaatga
gtgtatagtt ccactgtgtc gacctaaggt atcaactgaa cttaaacacg acgacgaccc
tgagatcgcc acgctagctc cacgcgtttg atttacccat tctgtcttag ctcacttttt
tttctccctg tcctcgtggc tcgcttctca catacngctg ttaaacatag acccccttta
catgtccggg cattgtagac ctctgagcac gttcttcaaa ctcgattggc ggagcataga
tggggcgtgg agtaaaagga gattcctgta tacacgcctt ccgacctgaa aggtgcgcgt
agatcctcta gcaagagcnt tcaggaacag ggactggtgc gattgctggc tctctgtggg
gacagcctct atggtagacg cgccattacc gtcccatcaa tcaccctcat atccgaggga
cgggtattaa actggttcct tggtcacgag cgctcacgtc gtttcacaca acccgttgtc
taagctgcgc caatgcacat gtggcgctta taagatgcat aataaaacaa actggaggac
cggcaaaacg atttcctttc agactcgtga aaattagtgg gactaggggc atatgactaa
agggatcttc aacgtattgg cgatggggga gaatagagac acagaccaga taaccccggc
ccgcgcccct ggatttaggc tggggatgtg gcaagtgaga gccgttaagg ttccgcgtga
ccttagtaca attcgcacgc ttcgagtccc agacacagct gcggatgggc aattggaaag
ggatagggga ttggtacgtc gacgtttact cgggcaagga ctctgtgaaa gcatgtgcgt
catccgagac agtttagttc acgacagcgg ctttaacaag gaagagatac gctagtacgg
cgaagactca agagatccag aggatctgct tccggtcggg ctatcctccc cacctgatgg
tgctttctcg gacataaact aggtctaaat ggttttggcc tgaatgagag gtgatcctcc
acaggtttgt ccatgctgat ctgccagtaa ttcggtgacc aaaatccacc aagtatccaa
atcgactcaa tcacacgatg aactagctct atatgtcgtt ccattgtacg aggctaccac
ggtttactag gatcctgccg gcgaactagt atcgagctcg tgcattgcga ggatgtagga
cagtttttta actgagcttt acttcttagc cgccacaacg gtgagtcggg gccttgtctg
gtattactgc agcccgctgt tcgatgaaaa agatggtaag cggtcgagag tcggcggcta
cgcattatcc ccccagcctt ctcgccacca cacattcgta cggatcctgt gagnagttcg
aaacgaacct gcccatgaag gtttcacagc atcaaggcga aaggcaccaa aaaggcggca
taattccgag cttaatacgc ggcgctggat tctaccaatc agcttttatc tcttagtgtg
aaaggtctaa gatatacggt aacttcttat ttgtcagctg taatatcgat acaatcgtgc
cggaggcgtg ccttagggag cgtgcacaat gaggttcagt agtacagaga atgtagtggg
acggggcgta catacagacc gacgccgcag ttcattactt cagggcgcca aatcgtacgc
ccacgtggca gctgtcttac gatgcgacac ataagcagag tgcgctttgg ggccgtcagc
tatctaagtg tgcagacagc tatcgccccc catggccgaa cgtccgtgca tccttgtcta
atctgacccc tctccaccgt gtagtagctg tgctcgcgga atacgctacg gttcgtccct
tgttgagacc tgagcactgg cacctccaac tcgaatagtc acgttccagc agccgcgacc
acgcgagccc atctagttcc ccgtttgatg tactacttac cccatcaaag gccttcgtct
ggtttctcgg gaaanannnn nnnnnnnnnn ntaattgaag aagcgtccca gttactccgc
cagtaaccgg gtctgttggg gtatcagctt ggacgtaggg catgcccacc cgaggtacgg
tggagtacaa cgcatatcgt acagcctgtg aattaactgg ccctattgtg agcctaccca
cggagcgcta gaagtgctac tgtatcgaca gcccggg
>T065_N03_C09
acgggtttaa tgccacgggt aggccgaccc cgcatggata gcgttcctta ttgacccctc
tgggccacac tcttctcaga gaaccgccgg agtttacata ttatttaaac aaaacttagt
aagcaactgg gtctctcgtg agaaacgcag gaagttcgag gcgtccacgt agaccagtgt
cgccaacata tgggtccgct tcacnaacca agggcgtcaa cctcagatgc agagtttttt
ctccgannnn nnatgttccc ctaaactcgg ggtcggacgt cggatcagta aacagttctt
ccaaagaggt ggaagtccgg attcaagcgc ctgatttcgt agtcaggacc ccggttttag
agattcaaag aatcccttga ggggtggtcg gggtgtgacg gtgatcggag aggtcaatga
gtgtatagtt ccactgtgtc gacttaaggt atcaactgaa cttaaacacg acgatgaccc
tgagattgct acgctagctc cacgcgtttg atttacccat tctgtcttag ctcacttttt
tttctcaatg tcctcgtggc tcgcttctca catacagctg ttaaacatag acccccttta
catgtccggg caaagtagga gagtaagcac gttcttcaaa ctcgattggc ggagcataga
tggggcgtgg agtaaaagga gaatcctgta cacgcacctt ccgtcctgaa tggtgcgcgt
agatcctcta gcaacagcca cgagaaacag gaactggtgc gattgctggc tctttgtggg
gacagcatct acggtagacg cgccattacc gtcccatcaa tcaccctcat atccgaggga
cgggtattaa actggttcct tgatcacgag cgcttacgtc gcctcacgtg tcccgttgtc
taagctgcgc caatgcacat gtggcgctta taagatgcat attaaaacaa actggaggac
cagcaaagcg atttcctttc agacccgtga aaattagtgg gactaggggc atatgactga
agggatcttc gacgtattgg cgatggggga gaataaagac acagaccaga tagtcccggc
ccgtgcccct ggatttaggc tggggatgtg gcaagtgaga gccgttaagg ttccgcgtga
ccttagttca attcgcacgc ttcgagtctc agacacagct gcggatgggc aattagaaag
gggtagggga ttggtacgtc gacgtttact cgggcaagaa ctctgtgaaa gcacgtgcgt
catccgagac agtttagttc acgacagcgg ttttaacaag gaagagtgac gctagtgcgg
cgaggactta agagatccag aggatctgct tccgggcggg ctatcctccc cacctgatgg
tgctttctcg gacgtaaaat aggtctaaat ggttttggcc tgaatgagag atgatcctcc
gcaggcttgt ccgtgctgat ctgccagcga ttcagtgacc aaaatccacc aagtatccaa
atcgactcaa ccacacgatg aactagctct atatgtcgtc ccattgtacg aggctaccac
ggtctactag tatcctgctg gcgaactagt atcgagctcg tgcattgcga ggacgtagga
cagtttttta actgagcttt acttcttagc caccacaacg gtgagtcggg gccttgtctg
gtattactgc agcccgctgt tcgatgaaaa acatggtaag cggtcgagag tcggcggcta
cgcattatcc cgccagcctt ctcgccacca cacatttgta cggatcctgt gaanagttcg
gaacgaacct gcctatgaag gtttcacagc atcaaggcga aaggcaccaa aaaggcggca
taattccgaa cttaatacac ggcactggat tctaccaatc agcttttatc tcttagtgtg
aaaggtctaa gatatacggt aacttcttat ttgtcagctg taatatcgat acaatcgtgc
cggaggcgcg ccttagggag cgtgcacaat gaggttcagt agtacagaga atgtagtggg
acggggcgta cacacagatc gatgttgcag ttcattactt cagtgcgcca aatggtacgc
ccacgcggct gctgtcttac gatgcgacac ataagcagag tgcgctttgg ggccgtcagc
tatctaagtg tgcaggcagc tatcgccccc catggccaaa cgtccgtgca tccttgccta
acctgacccc tctacaccgt gtagtagctg tgctcatcga atacgcaacg gctcgtccct
tgttgagacc tgagcactgg cacctccaac tcgaatggtc acgttccagc agccgcgacc
acgcgagccc atctagttcc ccgtttgatg tactacttac cgcattaaag gccttcgtct
ggtttctcgg gaaanannnt cnnnnnnnta ntaattgaag aagtgtccca gttattccgc
aagtaaccgg gtctgtgggg gtatcggctt ggacgtaggg catgcctacc cgaggtacgg
tggagtacaa cgcaaatcgt acagcctgtg aattaactgg ccctattgtg agcctaccca
cggaacgtaa gaagtgctac tgtatcgaca gcccggg
>T327_N02_C03
acgggtttaa caccatgggt aggccgaccc cgcatggata gcgttccttg ttggcccctc
tgggccacac tcttccccaa gaatcgccag agtttacata ttatttaaac aaaacttagt
aagcaactgg gtctctcgcg aggaacacaa gaagttcggg gcgtccacgt agaccagtgt
cgccaaccta cgggcccacg tcacnaacca aaggcaccaa cctcggatgc aaggtttctt
ctccggcaaa aaatgttctc ccagactcat tgtcagatgt cggatcagca ataggatctc
ccaaaagggt ggaagtccag attcgagcgc ctgatttcgc gatcatgact tcggttnnnn
nnnntcaaag aatccctcaa ggggtgaccg gggtgtgacg atggtcagtg gggtcaatga
nnntataata taactgtgtt gacttatggt atcnnctgag attaaacacc acgatgaatc
taagattgcc acgccagctc cacgtgtttg atnnncnnan tctgtcttag ctcacttttt
tttctccctg tcctcgtggc tcgctnnnna catactgctg ttaaacatag acctccctta
cnttaccggg catagtagac ctctgggcac gctcttccga ctcgattggc ggagcataga
tggcgtgtgg agtaaaagga aaatcctgta cacgcacctt ccgtcctgaa aggtgcgcgt
ggatcctcta gcaacagcca cggggaatag gaaccggtgc gattgcgggc tctccgtggg
gccaacctct acggtagacg caccattacc gtcccatcaa tcaccctcat atctgaagga
cgggtaccgg actggttctc aggccacgag cgctcacatc gccttacaca tcccattgtt
taagctgcgc caatgcacat gtagcgctta taggaggcac gttaaaataa actgggggac
cagcaaggcg atttcctttc cgacccgtga aaattagcgg gactaggggc atacgaccga
agggttcttc gacacattgg cgatgggggg ttatagagaa acaaaccagg caattccggc
ccgcgcccct tnnttttggg caaggatata gtaagcaaga gccgctaagg tcccacgtga
ccttagcaaa gtccacacgc ttcgggtccc agacacagcc gcggacggga aatcagaaag
ggatagagga tcggtacgtc gacgtttact tgtgcaggga ctctgtgaaa tcacgcgcgt
catccgggac agtttaggtc acggcagaga ctcgaacaga gaaaagtgac gctagtgcgg
caaagactca aaaaatccag aggatttgct tctggtcggg ctgtcctccc tacctgatgg
tgctccctcg aacgtgaact aagtttaaat ggttttggcc tgaatgagaa gtnnncctcc
gccggcttgt ccgtgctggt ctgcaagtag ttcagtgacc aggatccacc gagtgttcaa
gttaattcaa tcacgtgatg agctggctct atatgtcgtt tcattgtata aggctaccat
gactcactag taccttgccg tcgaactagt atcgagctcg tgtattgcga ggacgaagga
cagtttttta accgaacctt tcttcttagc caccacaacg gtaagttggg gctttgtctg
gtactactgc agcccgccgt tcgatgaaga agacggtaag ccgtcatggg tcggcggcta
tgaattatcc ccccaaccct cttgccacca tncatttgta cggatcctat tganagttcg
aaacgagccc gcccatgaag gtttcacagc atcgaggcga aaggcacctg aaaagcggca
taattccgag nccagtacgg ggcactgggt tcttccaatc agcttttacc tcttagtgtg
aaaggtctaa gacatacggt aacttcttgc ttgtcagctg taaccccgat acaatcgtgc
tggggacatg ctttagggag cgtacaccnt gtggtccgac agtacggaga atgtagtggg
acggggcgta catacaaacc gacgttgcag tttanntcgt cagtgagcaa aatcgtacgc
ccacgcggca actgtcttac gttgcgacac ataaacagag tgcgctttgg ggccgttaat
tatctaagtg tgcaggcagc tatcgccccc catggccgaa cgttcgcgtg tccttgtcta
gtccggcccc tctccaccgt gtgagaactg ttctcgcgga atacgctacg gtgcgtccct
tgttgagacc tgagcactgg cacatccgac tcgaataatc acgttccggc ggctgcgacc
gcgcgggccc atctagttcc ccgtttgatg tattacttac cccaccgaag gcccttgtct
ggttgctctg gaaannnnnn nnnnnnnnnn nnagttgaag aagcgaccca gttactccgt
cagtaaccgg gtctgtgggg gtatcagttc ggacgtaggg cacgcccacc agaggtacgg
tggagtacaa cgcatatcgg acagcctgtg aatcaactgg ccccggtgtg agcctaccct
cagagcgtaa gaagtgctac tgtatcggta gcccggg
>T071_N04_C02
acgggtttaa tgccacggat aggccgaccc cgcatggata gcgtccctta ttgacccctc
tgggccacac tcttccccga gaaccgccgg agtttacata ttatttaaac caaacttagt
aagcaactgg gtctctcgtg agaaacgcag aaagttcggg gcgtccacgt agaccagggt
cgccaaccta tgggttcgcg ttacnaacca agggcgccaa cctcagatgc ggagtttctt
cttcgaatnn nnatgttccc ctaaactcag ggtcagacat cggatcagta ataagatctt
ccaaagaggt ggaagttcag atttgagcgc ctgatttcgt aatcatgacc ccggttttag
agattcaaag aatccctcga ggggtggtcg gggtatgacg atggtcggag aggtcaatga
gtgtatagtt ccactgtgtc gacctaaggt atcaactgaa cttaaacacg acgacgaccc
tgagatcgcc acgctagctc cacgcgtttg atttacccat tctgtcttag ctcacttttt
tttctccctg tcctcgtggc tcgcttctca catacngctg ttaaacatag acccccttta
catgtccggg cattgtagac ctctgagcac gttcttcaaa ctcgattggc ggagcataga
tggggcgtgg agtaaaagga gattcctgta tacgcgcctt ccgacctgaa aggtgcgcgt
agatcctcta gcaagagcnt tcaggaacag ggactggtgc gattgctggc tctctgtggg
gacagcctct atggtagacg cgccattacc gtcccatcaa tcaccctcat atccgaggga
cgggtattaa actggttcct tggtcacgag cgctcacgtc gtttcacaca acccgttgtc
taagctgcgc caatgcacat gtggcgctta taagatgcat aataaaacaa actggaggac
cggcaaaacg atttcctttc agactcgtga aaattagtgg gactaggggc atatgactaa
agggatcttc aacgtattgg cgatggggga gaatagagac acagaccaga taaccccggc
ccgcgcccct ggatttaggc tggggatgtg gcaagtgaga gccgttaagg ttccgcgtga
ccttagtaca attcgcacgc ttcgagtccc agacacagct gcggatgggc aattggaaag
ggatagggga ttggtacgtc gacgtttact cgggcaagga ctctgtgaaa gcatgtgcgt
catccgagac agtttagttc acgacagcgg ctttaacaag gaagagatac gctagtacgg
cgaagactca agagatccag aggatctgct tccggtcggg ctatcctccc cacctgatgg
tgctttctcg gacataaact aggtctaaat ggttttggcc tgaatgagag gtgatcctcc
acaggtttgt ccatgctgat ctgccagtaa ttcggtgacc aaaatccacc aagtatccaa
atcgactcaa tcacacgatg aactagctct atatgtcgtt ccattgtacg aggctaccac
ggtttactag gatcctgccg gcgaactagt atcgagctcg tgcattgcga ggatgtagga
cagtttttta actgagcttt acttcttagc cgccacaacg gtgagtcggg gccttgtctg
gtattactgc agcccgctgt tcgatgaaaa agatggtaag cggtcgagag tcggcggcta
cgcattatcc ccccagcctt ctcgccacca cacattcgta cggatcctgt gagnagttcg
aaacgaacct gcccatgaag gtttcacagc atcaaggcga aaggcaccaa aaaggcggca
taattccgag cttaatacgc ggcgctggat tctaccaatc agcttttatc tcttagtgtg
aaaggtctaa gatatacggt aacttcttat ttgtcagctg taatatcgat acaatcgtgc
cggaggcgtg ccttagggag cgtgcacaat gaggttcagt agtacagaga atgtagtggg
acggggcgta catacagacc gacgccgcag ttcattactt cagggcgcca aatcgtacgc
ccacgtggca gctgtcttac gatgcgacac ataagcagag tgcgctttgg ggccgtcagc
tatctaagtg tgcagacagc tatcgccccc catggccgaa cgtccgtgca tccttgtcta
atctgacccc tctccaccgt gtagtagctg tgctcgcgga atacgctacg gttcgtccct
tgttgagacc tgagcactgg cacctccaac tcgaatagtc acgttccagc agccgcgacc
acgcgagccc atctagttcc ccgtttgatg tactacttac cccatcaaag gccttcgtct
ggtttctcgg gaaanannnn nnnnnnnnnn ntaattgaag aagcgtccca gttactccgc
cagtaaccgg gtctgttggg gtatcagctt ggacgtaggg catgcccacc cgaggtacgg
tggagtacaa cgcatatcgt acagcctgtg aattaactgg ccctattgtg agcctaccca
cggagcgcta gaagtgctac tgtatcgaca gcccggg
>T071_N04_C05
acgggtttaa tgccacggat aggccgaccc cgcatggata gcgtccctta ttgacccctc
tgggccacac tcttccccga gaaccgccgg agtttacata ttatttaaac caaacttagt
aagcaactgg gtctctcgtg agaaacgcag aaagttcggg gcgtccacgt agaccagggt
cgccaaccta tgggttcgcg ttacnaacca agggcgccaa cctcagatgc ggagtttctt
ctccgaatnn nnatgttccc ctaaactcag ggtcagacat cggatcagta ataagatctt
ccaaagaggt ggaagttcag atttgagcgc ctgatttcgt aatcatgacc ccggttttag
agattcaaag aatccctcga ggggtggtcg gggtatgacg atggtcggag aggtcaatga
gtgtatagtt ccactgtgtc gacctaaggt atcaactgaa cttaaacacg acgacgaccc
tgagatcgcc acgctagctc cacgcgtttg atttacccat tctgtcttag ctcacttttt
tttctccctg tcctcgtggc tcgcttctca catacngctg ttaaacatag acccccttta
catgtccggg cattgtagac ctctgagcac gttcttcaaa ctcgattggc ggagcataga
tggggcgtgg agtaaaagga gattcctgta tacgcgcctt ccgacctgaa aggtgcgcgt
agatcctcta gcaagagcnt tcaggaacag ggactggtgc gattgctggc tctctgtggg
gacagcctct atggtagacg cgccattacc gtcccatcaa tcaccctcat atccgaggga
cgggtattaa actggttcct tggtcacgag cgctcacgtc gtttcacaca acccgttgtc
taagctgcgc caatgcacat gtggcgctta taagatgcat aataaaacaa actggaggac
cggcaaaacg atttcctttt agactcgtga aaattagtgg gactaggggc atatgactaa
agggatcttc aacgtattgg cgatggggga gaatagagac acagaccaga taaccccggc
ccgcgcccct ggatttaggc tggggatgtg gcaagtgaga gccgttaagg ttccgcgtga
ccttagtaca attcgcacgc ttcgagtccc agacacagct gcggatgggc aattggaaag
ggatagggga ttggtacgtc gacgtttact cgggcaagga ctctgtgaaa gcatgtgcgt
catccgagac agtttagttc acgacagcgg ctttaacaag gaagagatac gctagtacgg
cgaagactca agagatccag aggatctgct tccggtcggg ctatcctccc cacctgatgg
tgctttctcg gacataaact aggtctaaat ggttttggcc tgaatgagag gtgatcctcc
acaggtttgt ccatgctgat ctgccagtaa ttcggtgacc aaaatccacc aagtatccaa
atcgactcaa tcacacgatg aactagctct atatgtcgtt ccattgtacg aggctaccac
ggtttactag gatcctgccg gcgaactagt atcgagctcg tgcattgcga ggatgtagga
cagtttttta actgagcttt acttcttagc cgccacaacg gtgagtcggg gccttgtctg
gtattactgc agcccgctgt tcgatgaaaa agatggtaag cggtcgagag tcggcggcta
cgcattatcc ccccagcctt ctcgccacca cacattcgta cggatcctgt gagnagttcg
aaacgaacct gcccatgaag gtttcacagc atcaaggcga aaggcaccaa aaaggcggca
taattccgag cttaatacgc ggcgctggat tctaccaatc agcttttatc tcttagtgtg
aaaggtctaa gatatacggt aacttcttat ttgtcagctg taatatcgat acaatcgtgc
cggaggcgtg ccttagggag cgtgcacaat gaggttcagt agtacagaga atgtagtggg
acggggcgta catacagacc gacgccgcag ttcattactt cagggcgcca aatcgtacgc
ccacgtggca gctgtcttac gatgcgacac ataagcagag tgcgctttgg ggccgtcagc
tatctaagtg tgcagacagc tatcgccccc catggccgaa cgtccgtgca tccttgtcta
atctgacccc tctccaccgt gtagtagctg tgctcgcgga atacgctacg gttcgtccct
tgttgagacc tgagcactgg cacctccaac tcgaatagtc acgttccagc agccgcgacc
acgcgagccc atctagttcc ccgtttgatg tactacttac cccatcaaag gccttcgtct
ggtttctcgg gaaanannnn nnnnnnnnnn ntaattgaag aagcgtccca gttactccgc
cagtaaccgg gtctgttggg gtatcagctt ggacgtaggg catgcccacc cgaggtacgg
tggagtacaa cgcatatcgt acagcctgtg aattaactgg ccctattgtg agcctaccca
cggagcgcta gaagtgctac tgtatcgaca gcccggg
>T071_N04_C04
acgggtttaa tgccacggat aggccgaccc cgcatggata gcgtccctta ttgacccctc
tgggccacac tcttccccga gaaccgccgg agtttacata ttatttaaac caaacttagt
aagcaactgg gtctctcgtg agaaacgcag aaagttcggg gcgtccacgt agaccagggt
cgccaaccta tgggttcgcg ttaccaacca agggcgccaa cctcagatgc ggagtttctt
ctccgannnn nnatgttccc ctaaactcag ggtcagacat cggatcagta ataagatctt
ccaaagaggt ggaagttcag atttgagcgc ctgatttcgt aatcatgacc ccggttttag
agattcaaag aatccctcga ggggtggtcg gggtatgacg atggtcggag aggtcaatga
gtgtatagtt ccactgtgtc gacctaaggt atcaactgaa cttaaacacg acgacgaccc
tgagatcgcc acgctagctc cacgcgtttg atttacccat tctgtcttag ctcacttttt
tttctccctg tcctcgtggc tcgcttctca catacngctg ttaaacatag acccccttta
catgtccggg cattgtagac ctctgagcac gttcttcaaa ctcgattggc ggagcataga
tggggcgtgg agtaaaagga gattcctgta tacgcgcctt ccgacctgaa aggtgcgcgt
agatcctcta gcaagagcnt tcaggaacag ggactggtgc gattgctggc tctctgtggg
gacagcctct atggtagacg cgccattacc gtcccatcaa tcaccctcat atccgaggga
cgggtattaa actggttcct tggtcacgag cgctcacgtc gtttcacaca acccgttgtc
taagctgcgc caatgcacat gtggcgctta taagatgcat aataaaacaa actggaggac
cggcaaaacg atttcctttc agactcgtga aaattagtgg gactaggggc atatgactaa
agggatcttc aacgtattgg cgatggggga gaatagagac acagaccaga taaccccggc
ccgcgcccct ggatttaggc tggggatgtg gcaagtgaga gccgttaagg ttccgcgtga
ccttagtaca attcgcacgc ttcgagtccc agacacagct gcggatgggc aattggaaag
ggatagggga ttggtacgtc gacgtttact cgggcaagga ctctgtgaaa gcatgtgcgt
catccgagac agtttagttc acgacagcgg ctttaacaag gaagagatac gctagtacgg
cgaagactca agagatccag aggatctgct tccggtcggg ctatcctccc cacctgatgg
tgctttctcg gacataaact aggtctaaat ggttttggcc tgaatgagag gtgatcctcc
acaggtttgt ccatgctgat ctgccagtaa ttcggtgacc aaaatccacc aagtatccaa
atcgactcaa tcacacgatg aactagctct atatgtcgtt ccattgtacg aggctaccac
ggtttactag gatcctgccg gcgaactagt atcgagctcg tgcattgcga ggatgtagga
cagtttttta actgagcttt acttcttagc cgccacaacg gtgagtcggg gccttgtctg
gtattactgc agcccgctgt tcgatgaaaa agatggtaag cggtcgagag tcggcggcta
cgcattatcc ccccagcctt ctcgccacca cacattcgta cggatcctgt gagnagttcg
aaacgaacct gcccatgaag gtttcacagc atcaaggcga aaggcaccaa aaaggcggca
taattccgag cttaatacgc ggcgctggat tctaccaatc agcttttatc tcttagtgtg
aaaggtctaa gatatacggt aacttcttat ttgtcagctg taatatcgat acaatcgtgc
cggaggcgtg ccttagggag cgtgcacaat gaggttcagt agtacagaga atgtagtggg
acggggcgta catacagacc gacgccgcag ttcattactt cagggcgcca aatcgtacgc
ccacgtggca gctgtcttac gatgcgacac ataagcagag tgcgctttgg ggccgtcagc
tatctaagtg tgcagacagc tatcgccccc catggccgaa cgtccgtgca tccttgtcta
atctgacccc tctccaccgt gtagtagctg tgctcgcgga atacgctacg gttcgtccct
tgttgagacc tgagcactgg cacctccaac tcgaatagtc acgttccagc agccgcgacc
acgcgagccc atctagttcc ccgtttgatg tactacttac cccatcaaag gccttcgtct
ggtttctcgg gaaanannnn nnnnnnnnnn ntaattgaag aagcgtccca gttactccgc
cagtaaccgg gtctgttggg gtatcagctt ggacgtaggg catgcccacc cgaggtacgg
tggagtacaa cgcatatcgt acagcctgtg aattaactgg ccctattgtg agcctaccca
cggagcgcta gaagtgctac tgtatcgaca gcccggg
>T012_N15_C06
acggatttaa tgccacgggt aggccgaccc cgcatggata gcgttcctta ttgacccctc
tgggccacac tcttctccga gaaccgccgg agcttacata ttatttaaac aaaacttagt
aagcaactgg gtctctcgtg agaaacgcag gtagttcgag gcgtccacgt agaccagtgt
cgccaacata tgggtccgct tcacnaacca agggcgtcaa cctcagatgc agagtttttt
ctccgaatnn nnatgttccc ctaaactcgg ggtcggacgt cggatcagta aacagttctt
ccaaagaggt ggaagtccgg attcaagcgc ctgatttcgt agtcaggacc ccggttttag
agattcaaag aatcccttga ggggtggtcg gggtgtgacg gtgatcggag aggtcaatga
gtgtatagtt ccactgtgtc gacttaaggt atcaactgaa cttaaacacg acgatgaccc
tgagattgct acgctaactc cacgcgtttg atttacccat tctgtcttag ctcacttttt
tttctcaatg tcctcgtggc tcgcttctca catacngctg ttaaacatag acccccttta
catgtccggg catagtagga gagtaagcac gttcttcaaa ctcgattggc ggagcataga
tggggcgtgg agtaaaagga gaattctgta cacgcacctt ccgtcctgaa tggtgcgcgt
agatcctcta ggaacagcca cgagaaacag gaactggtgc gattgctggc tctttgtggg
gacagcatct acggtagacg cgccattacc gtcccatcaa tcaccctcat atccgaggga
cgggtattaa actggatcct tggtcacgag cgcttacgtc gcctcacgtg tcccgttgtc
taagctgcgc caatgcacat gtggcgctta taagatgcat attaaaacaa actggaggac
cagcaaagcg atttcctttc agacccgtga aaattagtgg gactaggggc atatgactga
agggatcttc gacgtattgg cgatggggga gaataaagac acagactaaa tagtcccggc
ccgtgcccct ggatttaggc tggggatgtg gcaagtgaga gccgttaagg ttccgcgtga
ccttagttca attcgcacgc ttcgagtctc agacacagct acggatgggc aattagaaag
gggaagggga ttggtacgtc gacgtttact cgggcaagaa ctctgtgaaa gcacgtgcgt
catccgagac agtttagttc acgacagcgg ttttaacaag aaagagtgac gctagtgcgg
cgaggactta agagatccag aggatctgct tccgggcggg ctatcctccc cacctgatgg
tgctttctcg gacgtaaact aggtctaaat ggttttgtcc tgaatgagag atgatcctcc
gcaggcttgt ccgtgctgat ctgccagcga ttcagtgacc aaaatccacc aagtatccaa
atcgactcaa ccacacgatg aactagctct atatgtcgtc ccattgtacg aggctaccac
ggtctactag tatcctgctg gcgaactagt atcgagctcg tgcattgcga ggacgtagga
cagtttttta actgagcttt acttcttagc caccacaacg gtgagtcggg gccttgtctg
gtattactgc agcccgctgt tcgatgaaaa acatggtaag cggtcgagag tcggcggcta
cgcattatcc cgccagcctt ctcgcctcca cacatttgta cggatcctgt gaanagttcg
gaacgaacct gcctatgaag gtttcacagc atcaaggcga aaggcaccaa aaaggcggca
taattccgaa cttaatacgc ggcactggat tctaccaatc agcttttatc tcttagtgtg
aaaggtctaa gatatacggt aacttcttat ttgtcagctg taatatcgat acaatcgtgc
cggaggcgcg ccttagggag cgtgcacaat gaggttcagt agtacagaga atgtagtggg
acggggcgta cacacagatc gatgttgcag ttcattactt cagtgcgcca aatggtacgc
ccacacggct gctgtcttac gatgcgacac ataagcagag ttcgctttgg ggccgtcagc
tatctaagtg tgcaggcagc tatcgccccc catggccaca cgtccgtgca tccttgccta
acctgacccc tctacaccgt gtagtagctg tgctcatcga atacgcaacg gctcgtccct
tgttgagacc tgagcactgg cacctccaac tcgaatggtc acgttccagc agccacgacc
acgcgagccc atctacttcc ccgtttgatg tactacttac cgcattaaag gccttcgtct
ggtttctcgg gaaanannnt cnnnnnnnta ntaattgaag aagtgtccca gttattccgc
aagtaactgg gtctgtgggg gtatcggctt ggacgtaggg catgcctacc cgaggtacgg
tggagtacaa cgcaaatcgt acagcctgtg aattaactgg ccctattgtg agcctaccca
cggagcgtaa gaagtgctac tgtatcgaca gcccggg
>T012_N15_C05
acggatttaa tgccacgggt aggccgaccc cgcatggata gcgttcctta ttgacccctc
tgggccacac tcttctccga gaaccgccgg agtttacata ttatttaaac aaaacttagt
aagcaactgg gtctctcgtg agaaacgcag gtagttcgag gcgtccacgt agaccagtgt
cgccaacata tgggtccgct tcacnaacca agggcgtcaa cctcagatgc agagtttttt
ctccgaatnn nnatgttccc ctaaactcgg ggtcggacgt cggatcagta aacagttctt
ccaaagaggt ggaagtccgg attcaagcgc ctgatttcgt agtcaggacc ccggttttag
agattcaaag aatcccttga ggggtggtcg gagtgtgacg gtgatcggag aggtcaatga
gtgtatagtt ccactgtgtc gacttaaggt atcaactgaa cttaaacacg acgatgaccc
tgagattgct acgctaactc cacgcgtttg atttacccat tctgtcttag ctcacttttt
tttctcaatg tcctcgtggc tcgcttctca catacngcag ttaaacatag acccccttta
catgtccggg catagtagga gagtaagcac gttcttcaaa ctcgattggc ggagcataga
tggggcgtgg agtaaaagga gaattctgta cacgcacctt ccgtcctgaa tggtgcgcgt
agatcctcta gcaacagcca cgagaaacag gaactggtgc gattgctggc tctttgtggg
gacagcatct acggtagacg cgccattacc gtcccatcaa tcaccctcat atccgaggga
cgggtattaa actggatcct tggtcacgag cgcttacgtc gcctcacgtg tcccgttgtc
taagctgcgc caatgcacat gtggcgctta taagatgcat attaaaacaa actggaggac
cagcaaagcg atttcctttc agacccgtga aaattagtgg gactaggggc atatgactga
agggatcttc gacgtattgg cgatggggga gaataaagac acagactaaa tagtcccggc
ccgtgcccct ggatttaggc tggggatgtg gcaagtgaga gccgttaagg ttccgcgtga
ccttagttca attcgcacgc ttcgagtctc agacacagct gcggatgggc aattagaaag
gggaagggga ttggtacgtc gacgtttact cgggcaagaa ctctgtgaaa gcacgtgcgt
catccgagtc agtttagttc acgacagcgg ttttaacaag aaagagtgac gctagtgcgg
cgaggactta agaggtccag aggatctgct tccgggcggg ctatcctccc cacctgatgg
tgctttctcg gacgtaaact aggtctaaat ggttttggcc tgaatgagag atgatcctcc
gcaggcttgt ccgtgctgat ctgccagcga ttcagtgacc aaaatccacc aagtatccaa
atcgactcaa ccacacgatg aactagctct atatgtcgtc ccattgtacg aggctaccac
ggtctactag tatcctgctg gcgaactagt atcgagctcg tgcattgcga ggacgtagga
cagtttttta actgagcttt acttcttagc caccacaacg gtgagtcggg gccttgtctg
gtattactgc agcccgctgt tcgatgaaaa acatggtaag cggtcgagag tcggcggcta
cgcattatcc cgccagcctt ctcgcctcca cacatttgta cggatcctgt gaanagttcg
gaacgaacct gcctatgaag gtttcacagc atcaaggcga aaggcaccaa aaaggcggca
taattccgaa cttaatacgc ggcactggat tctaccaatc agcttttatc tcttagtgtg
aaaggtctaa gatatacggt aacttcttat ttgtcagctg taatatcgat acaatcgtgc
cggaggcgcg ccttagggag cgtgcacaat gaggttcagt agtacagaga atgtagtggg
acggggcgta cacacagatc gatgttgcag ttcattactt cagtgcgcca aatggtacgc
ccacacggct gctgtcttac gatgcgacac ataagcagag tgcgctttgg ggccgtcagc
tatctaagtg tgcaggcagc tatcgccccc catggccaaa cgtccgtgca tccttgccta
acctgacccc tctacaccgt gtagtagctg tgctcatcga atacgcaacg gctcgtccct
tgttgagacc tgagcactgg cacctccaac tcgaatggtc acgttccagc agccgcgacc
acgcgagccc atctagttcc ccgtttgatg tactacttac cgcattaaag gccttcgtct
ggtttctcgg gaaanannnt cnnnnnnnta ntaattgaag aagtgtccca gttattccgc
aagtaaccgg gtctgtgggg gtatcggctt ggacgtaggg catgcctacc cgaggtacgg
tggagtacaa cgcaaatcgt acagcctgtg aattaactgg ccctattgtg agcctaccta
cggagcgtaa gaagtgctac tgtatcgaca gcccggg
>T012_N15_C04
acggatttaa tgccacgggt aggccgaccc cgcatggata gcgttcctta ttgacccctc
tgggccacac tcttctccga gaaccgccgg agtttacata ttatttaaac aaaacttagt
aagcaactgg gtctctcgtg agaaacgcag gtagttcgag gcgtccacgt agaccagtgt
cgccaacata tgggtccgct tcacnaacca agggcgtcaa cctcagatgc agagtttttt
ctccgaatnn nnatgttccc ctaaactcgg ggtcggacgt cggatcagta aacagttctt
ccaaagaggt ggaagtccgg attcaagcgc ctgatttcgt agtcaggacc ccggttttag
agattcaaag aatcccttga ggggtggtcg gggtgtgacg gtgatcggag aggtcaatga
gtgtatagtt ccactgtgtc gacttaaggt atcaactgaa cttaaacacg accatgaccc
tgagattgct acgctaactc cacgcgtttg atttacccat tctgtcttag ctcacttttt
tttctcaatg tcctcgtagc tcgcttctca catacngctg ttaaacatag acccccttta
catgtccggg catagtagga gagtaagcac gttcttcaaa ctcgattggc ggagcataga
tggggcgtgg agtaaaagga gaattctgta cacgcacctt ccgtcctgaa tggtgcgcgt
agatcctcta gcaacagcca cgagaaacag gaactggtgc gattgctggc tctttgtggg
gacagcatct acggtagacg cgccattacc gtcccatcaa tcaccctcat atccgaggga
cgggtattaa actggatcct tggtcacgag cgcttacgtc gcctcacgtg tcccgttgtc
taagctgcgc caatgcacat gtggcgctta taagatgcat attaaaacaa actggaggac
cagcaaagcg atttcctttc agacccgtga aaattagtgg gactaggggc atatgactga
agggatcttc gacgtattgg cgatggggga gaataaagac acagactaaa tagtcccggc
ccgtgcccct ggatttaggc tggggatgtg gcaagtgaga gccgttaagg ttccgcgtga
ccttagttca attcgcacgc ttcgagtctc agacacagct gcggatgggc aattagaaag
gggaagggga ttggtacgtc gacgtttact cgggcaagaa ctctgtgaaa gcacgtgcgt
cattcgagac agtttagttc acgacagcgg ttttaacaag aaagagtgac gctagtgcgg
cgaggactta agagatccag aggatctgct tccgggcggg ctatcctccc cacctgatgg
tgctttctcg gacgtaaact aggtctaaat ggttttggcc tgaatgagag atgatcctcc
gcaggcttgt ccgtgctgat ctgccagcga ttcagtgacc aaaatccacc aagtatccaa
atcgactcaa ccacacgatg aactagctct atatgtcgtc ccattgtacg aggctaccac
ggtctactag tatcctgctg gcgaattagt atcgagctcg tgcattgcga ggacgtagga
cagtttttta actgagcttt acttcttagc caccacaacg gtgagtcggg gccttgtctg
gtattactgc agcccgctgt tcgatgaaaa acatggtaag cggtcgagag tcggcggcta
cgcattatcc tgccagcctt ctcgcctcca cacatttgta cggatcctgt gaanagttcg
gaacgaacct gcctatgaag gtttcacagc atcaaggcga aaggcaccaa aaaggcggca
taattccgaa cttaatacgc ggcactggat tctaccaatc agcttttatc tcttagtgtg
aaaggtctaa gatatacggt aacttcttat ttgtcagctg taatatcgat acaatcgtgc
cggaggcgcg ccttagggag cgtgcacaat gaggttcagt agtacagaga atgtagtggg
atggggcgta cacacagatc gatgttgcag ttcattactt cagtgcgcca aatggtacgc
ccacacggct gctgtcttac gatgcgacac ataagcagag tgcgctttgg ggccgtcagc
tatctaagtg tgcaggcagc tatcgccccc catggccaaa cgtccgtgca tccttgccta
acctgacccc tctacaccgt gtagtagctg tgctcatcna atacgcaacg gctcgtccct
tgttgagacc tgagcactgg cacctccaac tcgaatggtc acgttccagc agccgcgacc
acgcgagccc atctagttcc ccgtttgatg tactacttac cgcattaaag gccttcgtct
ggtttctcgg gaaanannnt cnnnnnnnta ntaattgaag aagtgtccca gttattccgc
aagtaaccgg gtctgtgggg gtatcggctt ggacgtaggg catgcctacc cgaggtacgg
tggagtacaa cgcaaatcgt acagcctgtg aattaactgg ccctattgtg agcctaccca
cggagcgtaa gaagtgctac tgtatcgaca gcccggg
>T012_N15_C03
acggatttaa tgccacgggt aggccgaccc cgcatggata gcgttcctta ttgacccctc
tgggccacac tcttctccga gaaccgccgg agtttacata ttatttaaac aaaacttagt
aagcaactgg gtctctcgtg agaaacgcag gtagttcgag gcgtccacgt agaccagtgt
cgccaacata tgggtccgct tcacnaacca agggcgtcaa cctcagatgc agagtttttt
ctccgaatnn nnatgttccc ctaaactcgg ggtcggacgt cggatcagta aacagttctt
ccaaagaggt ggaagtccgg attcaagcgc ctgatttcgt agtcaggacc ccggttttag
agattcaaag aatcccttga ggggtggtcg gggtgtgacg gtgatcggag aggtcaatga
gtgtatagtt ccactgtgtc gacttaaggt atcaactgaa cttaaacacg acgatgaccc
tgagattgct acgctaactc cacgcgtttg atttacccat tctgtcttag ctcacttttt
tttctcaatg tcctcgtggc tcgcttctca catacngctg ttaaacatag acccccttta
catgtccggg catagtagga gagtaagcac gttcttcaaa ctcgattggc ggagcataga
tggggcgtgg agtaaaagga gaattctgta cacgcacctt ccgtcctgaa tggtgcgcgt
agatcctcta gcaacagcca cgagaaacag gaactggtgc gattgctggc tctttgtggg
gacagcatct acggtagacg cgccattacc gtcccatcaa tcaccctcat atccgaggga
cgggtattaa actggatcct tggtcacgag cgcttacgtc gcctcacgtg tcccgttgtc
taagctgcgc caatgcacat gtggcgctta taagatgcat attaaaacaa actggaggac
cagcaaagcg atttcctttc agacccgtga aaattagtgg gactaggggc atatgactga
agggatcttc gacgtattgg cgatggggga gaataaagac acagactaaa tagtcccggc
ccgtgcccct ggatttaggc tggggatgtg gcaagtgaga gccgttaagg ttccgcgtga
ccttagttca attcgcacgc ttcgagtctc agacacagct acggatgggc aattagaaag
gggaagggga ttggtacgtc gacgtttact cgggcaagaa ctctgtgaaa gcacgtgcgt
catccgagac agtttagttc acgacagcgg ttttaacaag aaagagtgac gctagtgcgg
cgaggactta agagatccag aggatctgct tccgggcggg ctatcctccc cacctgatgg
tgctttctcg gacgtaaact aggtctaaat ggttttgtcc tgaatgagag atgattctct
gcaggcttgt ccgtgctgat ctgccagcga ttcagtgacc aaaatccacc aagtatccaa
atcgactcaa ccacacgatg aactagctct atatgtcgtc ccattgtacg aggctaccac
ggtctactag tatcctgctg gcgaactagt atcgagctcg tgcattgcga ggacgtagga
cagtttttta actgagcttt acttcttagc caccacaacg gtgagtcggg gccttgtctg
gtattactgc agcccgctgt tcgatgaaaa acatggtaag cggtcgagag tcggcggcta
cgcattatcc cgccagcctt ctcgcctcca cacatttgta cggatcctgt gaanagttcg
gaacgaacct gcctatgaag gtttcacagc atcaaggcga aaggcaccaa aaaggcggca
taattccgaa cttaatacgc ggcactggat tctaccaatc agcttttatc tcttagtgtg
aaaggtctaa gatatacggt aacttcttat ttgtcagctg taatatcgat acaatcgtgc
cggaggcgcg ccttagggag cgtgcacaat gaggttcagt agtacagaga atgtagtggg
acggggcgta cacacagatc gatgttgcag ttcattactt cagtgcgcca aatggtacgc
ccacacggct gctgtcttac gatgcgacac ataagcagag ttcgctttgg ggccgtcagc
tatctaagtg tgcaggcagc tatcgccccc catggccaca cgtccgtgca tccttgccta
acctgacccc tctacaccgt gtagtagctg tgctcatcga atacgcaacg gctcgtccct
tgttgagacc tgagcactgg cacctccaac tcgaatggtc acgttccagc agccacgacc
acgcgagccc atctacttcc ccgtttgatg tactacttac cgcattaaag gccttcgtct
ggtttctcgg gaaanannnt cnnnnnnnta ntaattgaag aagtgtccca gttattccgc
aagtaactgg gtctgtgggg gtatcggctt ggacgtaggg catgcctacc cgaggtacgg
tggagtacaa cgcaaatcgt acagcctgtg aattaactgg ccctattgtg agcctaccca
cggagcgtaa gaagtgctac tgtatcgaca gcccggg
>T012_N15_C02
acggatttaa tgccacgggt aggccgaccc cgcatggata gcgttcctta ttgacccctc
tgggccacac tcttctccga gaaccgccgg agtttacata ttatttaaac aaaacttagt
aagcaactgg gtctctcgtg agaaacgcag gtagttcgag gcgtccacgt agaccagtgt
cgccaacata tgggtccgct tcacnaacca agggcgtcaa cctcagatgc agagtttttt
ctccgaatnn nnatgttccc ctaaactcgg ggtcggacgt cggatcagta aacagttctt
ccaaagaggt ggaagtccgg attcaagcgc ctgatttcgt agtcaggacc ccggttttag
agattcaaag aatcccttga ggggtggtcg gagtgtgacg gtgatcggag aggtcaatga
gtgtatagtt ccactgtgtc gacttaaggt atcaactgaa cttaaacacg acgatgaccc
tgagattgct acgctaactc cacgcgtttg atttacccat tctgtcttag ctcacttttt
tttctcaatg tcctcgtggc tcgcttctca catacngcag ttaaacatag acccccttta
catgtccggg catagtagga gagtaagcac gttcttcaaa ctcgattggc ggagcataga
tggggcgtgg agtaaaagga gaattctgta cacgcacctt ccgtcctgaa tggtgcgcgt
agatcctcta gcaacagcca cgagaaacag gaactggtgc gattgctggc tctttgtggg
gacagcatct acggtagacg cgccattacc gtcccatcaa tcaccctcat atccgaggga
cgggtattaa actggatcct tggtcacgag cgcttacgtc gcctcacgtg tcccgttgtc
taagctgcgc caatgcacat gtggcgctta taagatgcat attaaaacaa actggaggac
cagcaaagcg atttcctttc agacccgtga aaattagtgg gactaggggc atatgactga
agggatcttc gacgtattgg cgatggggga gaataaagac acagactaaa tagtcccggc
ccgtgcccct ggatttaggc tggggatgtg gcaagtgaga gccgttaagg ttccgcgtga
ccttagttca attcgcacgc ttcgagtctc agacacagct gcggatgggc aattagaaag
gggaagggga ttggtacgtc gacgtttact cgggcaagaa ctctgtgaaa gcacgtgcgt
catccgagac agtttagttc acgacagcgg ttttaacaag aaagagtgac gctagtgcgg
cgaggactta agagatccag aggatctgct tccgggcggg ctatcctccc cacctgatgg
tgctttctcg gacgtaaact aggtctaaat ggttttggcc tgaatgagag atgatcctcc
gcaggcttgt ccgtgctgat ctgccagcga ttcagtgacc aaaatccacc aagtatccaa
atcgactcaa ccacacgatg aactagctct atatgtcgtc ccattgtacg aggctaccac
ggtctactag tatcctgctg gcgaactagt atcgagctcg tgcattgcga ggacgtagga
cagtttttta actgagcttt acttcttagc caccacaacg gtgagtcggg gccttgtctg
gtattactgc agcccgctgt tcgatgaaaa acatggtaag cggtcgagag tcggcggcta
cgcattatcc cgccagcctt ctcgcctcca cacatttgta cggatcctgt gaanagttcg
gaacgaacct gcctatgaag gtttcacagc atcaaggcga aaggcaccaa aaaggcggca
taattccgaa cttaatacgc ggcactggat tctaccaatc agcttttatc tcttagtgtg
aaaggtctaa aatatacggt aacttcttat ttgtcagctg taatatcgat acaatcgtgc
cggaggcgcg ccttagggag cgtgcacaat gaggttcagt agtacagaga atgtagtggg
acggggcgta cacacagatc gatgttgcag ttcattactt cagtgcgcca aatggtacgc
ccacacggct gctgtcttac gatgcgacac ataagcagag tgcgctttgg ggccgtcagc
tatctaagtg tgcaggcagc tatcgccccc catggccaaa cgtccgtgca tccttgccta
acctgacccc tctacaccgt gtagtagctg tgctcatcga atacgcaacg gctcgtccct
tgttgagacc tgagcactgg cacctccaac tcgaatggtc acgttccagc agccgcgacc
acgcgagccc atctagttcc ccgtttgatg tactacttac cgcattaaag gccttcgtct
ggtttctcgg gaaanannnt cnnnnnnnta ntaattgaag aagtgtccca gttattccgc
aagtaaccgg gtctgtgggg gtatcggctt ggacgtaggg catgcctacc cgaggtacgg
tggagtacaa cgcaaatcgt acagcctgtg aattaactgg ccctattgtg agcctaccta
cggagcgtaa gaagtgctac tgtatcgaca gcccggg
>T012_N15_C01
acggatttaa tgccacgggt aggccgaccc cgcatggata gcgttcctta ttgacccctc
tgggccacac tcttctccga gaaccgccgg agtttacata ttatttaaac aaaacttagt
aagcaactgg gtctctcgtg agaaacgcag gtagttcgag gcgtccacgt agaccagtgt
cgccaacata tgggtccgct tcacnaacca agggcgtcaa cctcagatgc agagtttttt
ctccgaatnn nnatgttccc ctaaactcgg ggtcggacgt cggatcagta aacagttctt
ccaaagaggt ggaagtccgg attcaagcgc ctgatttcgt agtcaggacc ccggttttag
agattcaaag aatcccttga ggggtggtcg gggtgtgacg gtgatcggag aggtcaatga
gtgtatagtt ccactgtgtc gacttaaggt atcaactgaa cttaaacacg acgatgaccc
tgagattgct acgctaactc cacgcgtttg atttacccat tctgtcttag ctcacttttt
tttctcaatg tcctcgtggc tcgcttctca catacngctg ttaaacataa acccccttta
catgtccggg catagtagga gagtaagcac gttcttcaaa ctcgattggc ggagcataga
tggggcgtgg agtaaaagga gaattctgta cacgcacctt ccgtcctgaa tggtgcgcgt
agatcctcta gcaacagcca cgagaaacag gaactggtgc gattgctggc tctttgtggg
aacagcatct acggtagacg cgccattacc gtcccatcaa tcaccctcat atccgaggga
cgggtattaa actggatcct tggtcacgag cgcttacgtc gcctcacgtg tcccgttgtc
taagctgcgc caatgcacat gtggcgctta taagatgcat attaaaacaa actggaggac
cagcaaagcg atttcctttc agacccgtga aaattagtgg gactatgggc atatgactga
agggatcttc gacgtattgg cgatggggga gaataaagac acagactaaa tagtcccggc
ccgtgcccct ggatttaggc tggggatgtg gcaagtgaga gccgttaagg ttccgcgtga
ccttagttca attcgcacgc ttcgagtctc agacacagct gcggatgggc aattagaaag
gggaagggga ttggtacgtc gacgtttact cgggcaagaa ctctgtgaaa gcacgtgcgt
catccgagac agtttagttc acgacagcgg ttttaacaag aaagagtgac gctagtgcgg
cgaggactta agagatccag aggatctgct tccgggcggg ctatcctccc cacctgatgg
tgctttctcg gacgtaaact aggtctaaat ggttttggcc tgaatgagag atgatcctcc
gcaggcttgt ccgtgctgat ctgccagcga ttcagtgacc aaaatccacc aagtatccaa
atcgactcaa ccacacgatg aactagctct atatgtcgtc ccattgtacg aggctaccac
ggtctactag tatcctgctg gcgaactagt atcgagctcg tgcattgcga ggacgtagga
cagtttttta actgagcttt acttcttagc caccacaacg gtgagtcggg gccttgtctg
gtattactgc agcccgctgt tcgatgaaaa acatggtaag cggtcgagag tcggcggcta
cgcattatcc cgccagcctt ctcgcctcca cacatttgta cggatcctgt gaanagttcg
gaacgaacct gcctatgaag gtttcacagc atcaaggcga aaggcaccaa aaaggcggca
taattccgaa cttaatacgc ggcactggat tctaccaatc agcttttatc tcttagtgtg
aaaggtctaa gatatacggt aacttcttat ttgtcagctg taatatcgat acaatcgtgc
cggaggcgcg ccttagggag cgtgcacaat gaggttcagt agtacagaga atgtagtggg
acggggcgta cacacagatc gatgttgcag ttcattactt cagtgcgcca aatggtacgc
ccacacggct gctgtcttac gatgcgacac ataagcagag tgcgctttgg ggccgtcagc
tatctaagtg tgcaggcagc tatcgccccc catggccaaa cgtccgtgca tccttgccta
acctgacccc tctacaccgt gtagtagctg tgctcatcga atacgcaacg gctcgtccct
tgttgagacc tgagcactgg cacctccaac tcgaatggtc acgttccagc agccgcgacc
acgcgagccc atctagttcc ccgtttgatg tactacttac cgcattaaag gccttcgtct
ggtttctcgg gaaanannnt cnnnnnnnta ntaattgaag aagtgtccca gttattccgc
aagtaaccgg gtctgtgggg gtatcggctt ggacgtaggg catgcctacc cgaggtacgg
tggagtacaa cgcaaatcgt acagcctgtg aattaactgg ccctattgtg agcctaccca
cggagcgtaa gaagtgctac tgtatcgaca gcccggg
>T012_N14_C07
acggatttaa tgccacgggt aggccgaccc cgcatggata gcgttcctta ttgacccctc
tgggccacac tcttctccga gaaccgccgg agtttacata ttatttaaac aaaacttagt
aagcaactgg gtctctcgtg agaaacgcag gtagttcgag gcgtccacgt agaccagtgt
cgccaacata tgggtccgct tcaccaacca agggcgtcaa cctcagatgc agagtttttt
ctccgaatnn nnatgttccc ctaaactcgg ggtcggacgt cggatcagta aacagttctt
ccaaagaggt ggaagtccgg attcaagcgc ctgatttcgt agtcaggacc ccggttttag
agattcaaag aatcccttga ggggtggtcg gggtgtgacg gtgatcggag aggtcaatga
gtgtatagtt ccactgtgtc gacttaaggt atcaactgaa cttaaacacg accatgaccc
tgagattgct acgctaactc cacgcgtttg atttacccat tctgtcttag ctcacttttt
tttctcaatg tcctcgtagc tcgcttctca catacngctg ttaaacatag acccccttta
catgtccggg catagtagga gagtaagcac gttcttcaaa ctcgattggc ggagcataga
tggggcgtgg agtaaaagga gaattctgta cacgcacctt ccgtcctgaa tggtgcgcgt
agatcctcta gcaacagcca cgagaaacag gaactggtgc gattgctggc tctttgtggg
gacagcatct acggtagacg cgccattacc gtcccatcaa tcaccctcat atccgaggga
cgggtattaa actggatcct tggtcacgag cgcttacgtc gcctcacgtg tcccgttgtc
taagctgcgc caatgcacat gtggcgctta taagatgcat attaaaacaa actggaggac
cagcaaagcg atttcctttc agacccgtga aaattagtgg gactaggggc atatgactga
agggatcttc gacgtattgg cgatggggga gaataaagac acagactaaa tagtcccggc
ccgtgcccct ggatttaggc tggggatgtg gcaagtgaga gccgttaagg ttccgcgtga
ccttagttca attcgcacgc ttcgagtctc agacacagct gcggatgggc aattagaaag
gggaagggga ttggtacgtc gacgtttact cgggcaagaa ctctgtgaaa gcacgtgcgt
cattcgagac agtttagttc acgacagcgg ttttaacaag aaagagtgac gctagtgcgg
cgaggactta agagatccag aggatctgct tccgggcggg ctatcctccc cacctgatgg
tgctttctcg gacgtaaact aggtctaaat ggttttggcc tgaatgagag atgatcctcc
gcaggcttgt ccgtgctgat ctgccagcga ttcagtgacc aaaatccacc aagtatccaa
atcgactcaa ccacacgatg aactagctct atatgtcgtc ccattgtacg aggctaccac
ggtctactag tatcctgctg gcgaattagt atcgagctcg tgcattgcga ggacgtagga
cagtttttta actgagcttt acttcttagc caccacaacg gtgagtcggg gccttgtctg
gtattactgc agcccgctgt tcgatgaaaa acatggtaag cggtcgagag tcggcggcta
cacattatcc cgccagcctt ctcgcctcca cacatttgta cggatcctgt gaanagttcg
gaacgaacct gcctatgaag gtttcacagc atcaaggcga aaggcaccaa aaaggcggca
taattccgaa cttaatacgc ggcactggat tctaccaatc agcttttatc tcttagtgtg
aaaggtctaa gatatacggt aacttcttat ttgtcagctg taatatcgat acaatcttgc
cggaggcgcg ccttagggag cgtgcacaat gaggttcagt agtacagaga atgtagtggg
atggggcgta cacacagatc gatgttgcag ttcattactt cagtgcgcca aatggtacgc
ccacacggct gctgtcttac gatgcgacac ataagcagag tgcgctttgg ggccgtcagc
tatctaagtg tgcaggcagc tatcgccccc catggccaaa cgtccgtgca tccttgccta
acctgacccc tctacaccgt gtagtagctg tgctcatcga atacgcaacg gctcgtccct
tgttgagacc tgagcactgg cacctccaac tcgaatggtc acgttccagc agccgcgacc
acgcgagccc atctagttcc ccgtttgatg tactacttac cgcattaaag gccttcgtct
ggtttctcgg gaaanannnt cnnnnnnnta ntaattgaag aagtgtccca gttattccgc
aagtaaccgg gtctgtgggg gtatcggctt ggacgtaggg catgcctacc cgaggtacgg
tggagtacaa cgcaaatcgt acagcctgtg aattaactgg ccctattgtg agcctaccca
cggagcgtaa gaagtgctac tgtatcgaca gcccggg
>T012_N14_C06
acggatttaa tgccacgggt aggccgaccc cgcatggata gcgttcctta ttgacccctc
tgggccacac tcttctccga gaaccgccgg agtttacata ttatttaaac aaaacttagt
aagcaactgg gtctctcgtg agaaacgcag gtagttcgag gcgtccacgt agaccagtgt
cgccaacata tgggtccgct tcacnaacca agggcgtcaa cctcagatgc agagtttttt
ctccgaatnn nnatgttccc ctaaactcgg ggtcggacgt cggatcagta aacagttctt
ccaaagaggt ggaagtccgg attcaagcgc ctgatttcgt agtcaggacc ccggttttag
agattcaaag aatcccttga ggggtggtcg gggtgtgacg gtgatcggag aggtcaatga
gtgtatagtt ccactgtgtc gacttaaggt atcaactgaa cttaaacacg acgatgaccc
tgagattgct acgctaactc cacgcgtttg atttacccat tctgtcttag ctcacttttt
tttctcaatg tcctcgtagc tcgcttctca catacngctg ttaaacatag acccccttta
catgtccggg catagtagga gagtaagcac gttcttcaaa ctcgattggc ggagcataga
tggggcgtgg agtaaaagga gaattctgta cacgcacctt ccgtcctgta tggtgcgcgt
agatcctcta gcaacagcca cgagaaacag gaactggtgc gattgctggc tctttgtggg
gacagcatct acggtagacg cgccattacc gtcccatcaa tcaccctcat atccgaggga
cgggtattaa actggatcct tggtcacgag cgcttacgtc gcctcacgtg tcccgttgtc
taagctgcgc caatgcacat gtggcgctta taagatgcat attaaaacaa actggaggac
cagcaaagcg atttcctttc agacccgtga aaattagtgg gactaggggc atatgactga
agggatcttc gacgtattgg cgatggggga gaataaagac acagactaaa tagtcccggc
ccgtgcccct ggatttaggc tggggatgtg gcgagtgaga gccgttaagg ttccgcgtga
ccttagttca attcgcacgc ttcgagtctc agacacagct gcggatgggc aattagaaag
gggaagggga ttggtacgtc gacgtttact cgggcaagaa ctctgtgaaa gcacgtgcgt
catccgagac agtttagttc acgacagcgg ttttaacaag aaagagtgac gctagtgcgg
cgaggactta agagatccag aggatctgct tccgggcggg ctatcctccc cacctgatgg
tgctttctcg gacgtaaact aggtctaaat ggttttggcc tgaatgacag atgatcctcc
gcaggcttgt ccgtgctgat ctgccagcga ttcagtgacc aaaatccacc aagtatccaa
atcgactcaa ccacacgatg aactagctct atatgtcgtc ccattgtacg aggctaccac
ggtctactag tatcctgctg gcgaattagt atcgagctcg tgcattgcga ggacgtagga
cagtttttta actgagcttt acttcttagc caatacaacg gtgagtcggg gccttgtctg
gtattactgc agcccgctgt tcgatgaaaa acatggtaag cggtcgagag tcggcggcta
cgcattatcc cgccagcctt ctcgcctcca cacatttgta cggatcctgt gaanagttcg
gaacgaacct gcctatgaag gtttcacagc atcaaggcga aaggcaccaa aaaggcggca
taattccgaa cttaatacgc ggcactggat tctaccaatc agcttttatc tcttagtgtg
aaaggtctaa gatatacggt aacttcttat ttgtcagctg taatatcgat acaatcgtgc
cggaggcgcg ccttagggag cgtgcacaat gaggttcagt agtacagaga atgtagtggg
atggggcgta cacacagatc gatgttgcag ttcattactt cagtgcgcca aatggtacgc
ccacacggct gctgtcttac gatgcgacac ataagcagag tgcgctttgg ggccgtcagc
tatctaagtg tgcaggcagc tatcgccccc catggccaaa cgtccgtgca tccttgccta
acctgacccc tctacaccgt gtagtagctg tgctcatcga atacgcaacg gctcgtccct
tgttgagacc tgagcactgg cacctccaac tcgaatggtc acgttccagc agccgcgacc
acgcgagccc atctagttcc ccgtttgatg tactacttac cgcattaaag gccttcgtct
ggtttctcgg gaaanannnt cnnnnnnnta ntaattgaag aagtgtccca gttattccgc
aagtaaccgg gtctgtgggg gtatcggctt ggacgtaggg catgcctacc cgaggtacgg
tggagtacaa cgcaaatcgt acagcctgtg aattaactgg ccctattgtg agcctaccca
cggagcgtaa gaagtgctac tgtatcgaca gcccggg
>T012_N15_C08
acggatttaa tgccacgggt aggccgaccc cgcatggata gcgttcctta ttgacccctc
tgggccacac tcttctccga gaaccgccgg agtttacata ttatttaaac aaaacttagt
aagcaactgg gtctctcgtg agaaacgcag gtagttcgag gcgtccacgt agaccagtgt
cgccaacata tgggtccgct tcacnaacca agggcgtcaa cctcagatgc agagtttttt
ctccgaatnn nnatgttccc ctaaactcgg ggtcggacgt cggatcagta aacagttctt
ccaaagaggt ggaagtccgg attcaagcgc ctgatttcgt agtcaggacc ccggttttag
agattcaaag aatcccttga ggggtggtcg gagtgtgacg gtgatcggag aggtcaatga
gtgtatagtt ccactgtgtc gacttaaggt atcaactgaa cttaaacacg acgatgaccc
tgaaattgct acgctaactc cacgcgtttg atttacccat tctgtcttag ctcacttttt
tttctcaatg tcctcgtggc tcgcttctca catacagcag ttaaacatag acccccttta
catgtccggg catagtagga gagtaagcac gttcttcaaa ctcgattggc ggagcataga
tggggcgtgg agtaaaagga gaattctgta cacgcacctt ccgtcctgaa tggtgcgcgt
agatcctcta gcaacagcca cgagaaacag gaactggtgc gattgctggc tctttgtggg
gacagcatct acggtagacg cgccattacc gtcccatcaa tcaccctcat atccgaggga
cgggtattaa actggatcct tggtcacgag cgcttacgtc gcctcacgtg tcccgttgtc
taagctgcgc caatgcacat gtggcgctta taagatgcat attaaaacaa actggaggac
cagcaaagcg atttcctttc agacccgtga aaattagtgg gactaggggc atatgactga
agggatcttc gacgtattgg cgatggggga gaataaagac acagactaaa tagtcccggc
ccgtgcccct ggatttaggc tggggatgtg gcaagtgaga gccgttaagg ttccgcgtga
ccttagttca attcgcacgc ttcgagtctc agacacagct gcggatgggc aattagaaag
gggaagggga ttggtacgtc gacgtttact cgggcaagaa ctctgtgaaa gcacgtgcgt
catccgagac agtttagttc acgacagcgg ttttaacaag aaagagtgac gctagtgcgg
cgaggactta agagatccag aggatctgct tccgggcggg ctatcctccc cacctgatgg
tgctttctcg gacgtaaact aggtctaaat ggttttggcc tgaatgagag atgatcctcc
gcaggcttgt ccgtgctgat ctgccagcga ttcagtgacc aaaatccacc aagtatccaa
atcgactcaa ccacacgatg aactagctct atatgtcgtc ccattgtacg aggctaccac
ggtctactag tatcctgctg gcgaactagt atcgagctcg tgcattgcga ggacgtagga
cagtttttta actgagcttt acttcttagc caccacaacg gtgagtcggg gccttgtctg
gtattactgc agcccgctgt tcgatgaaaa acatggtaag cggtcgagag tcggcggcta
cgcattatcc cgccagcctt ctcgcctcca cacatttgta cggatcctgt gaanagttcg
gaacgaacct gcctatgaag gtttcacagc atcaaggcga aaggcaccaa aaaggcggca
taattccgaa cttaatacgc ggcactggat tctaccaatc agcttttatc tcttagtgtg
aaaggtctaa gatatacggt aacttcttat ttgtcagctg taatatcgat acaatcgtgc
cggaggcgcg ccttagggag cgtgcacaat gaggttcagt agtacagaga atgtagtggg
acggggcgta cacacagatc gatgttgcag ttcattactt cagtgcgcca aatggtacgc
ccacacggct gctgtcttac gatgcgacac ataagcagag tgcgctttgg ggccgtcagc
tatctaagtg tgcaggcagc tatcgccccc catggccaaa cgtccgtgca tccttgccta
acctgacccc tctacaccgt gtagtagctt tgctcatcga atacgcaacg gctcgtccct
tgttgagacc tgagcactgg cacctccaac tcgaatggtc acgttccagc agccgcgacc
acgcgagccc atctagttcc ccgtttgatg tactacttac cgcattaaag gccttcgtct
ggtttctcgg gaaanannnt cnnnnnnnta ntaattgaag aagtgtccca gttattccgc
aagtaaccgg gtctgtgggg gtatcggctt ggacgtaggg catgcctacc cgaggtacgg
tggagtacaa cgcaaatcgt acagcctgtg aattaactgg ccctattgtg agcctaccta
cggagcgtaa gaagtgctac tgtatcgaca gcccggg
>T012_N15_C07
acggatttaa tgccacgggt aggccgaccc cgcatggata gcgttcctta ttgacccctc
tgggccacac tcttctccga gaaccgccgg agtttacata ttatttaaac aaaacttagt
aagcaactgg gtctctcgtg agaaacgcag gtagttcgag gcgtccacgt agaccagtgt
cgccaacata tgggtccgct tcacnaacca agggcgtcaa cctcagatgc agagtttttt
ctccgannnn nnatgttccc ctaaactcgg ggtcggacgt cggatcagta aacagttctt
ccaaagaggt ggaagtccgg attcaagcgc ctgatttcgt agtcaggacc ccggttttag
agattcaaag aatcccttga ggggtggtcg gggtgtgacg gtgatcggag aggtcaatga
gtgtatagtt ccactgtgtc gacttaaggt atcaactgaa cttaaacacg accatgaccc
tgagattgct acgctaactc cacgcgtttg atttacccat tctgtcttag ctcacttttt
tttctcaatg tcctcgtagc tcgcttctca catacngctg ttaaacatag acccccttta
catgtccggg catagtagga gagtaagcac gttcttcaaa ctcgattggc ggagcataga
tggggcgtgg agtaaaagga gaattctgta cacgcacctt ccgtcctgaa tggtgcgcgt
agatcctcta gcaacagcca cgagaaacag gaactggtgc gattgctggc tctttgtggg
gacagcatct acggtagacg cgccattacc gtcccatcaa tcaccctcat atccgaggga
cgggtattaa actggatcct tggtcacgag cgcttacgtc gcctcacgtg tcccgttgtc
taagctgcgc caatgcacat gtggcgctta taagatgcat attaaaacaa actggaggac
cagcaaagcg atttcctttc agacccgtga aaattagtgg gactaggggc atatgactga
agggatcttc gacgtattgg cgatggggga gaataaagac acagactaaa tagtcccggc
ccgtgcccct ggatttaggc tggggatgtg gcaagtgaga gccgttaagg ttccgcgtga
ccttagttca attcgcacgc ttcgagtctc agacacagct gcggatgggc aattagaaag
gggaagggga ttggtacgtc gacgtttact cgggcaagaa ctctgtgaaa gcacgtgcgt
cattcgagac agtttagttc acgacagcgg ttttaacaag aaagagtgac gctagtgcgg
cgaggactta agagatccag aggatctgct tccgggcggg ctatcctccc cacctgatgg
tgctttctcg gacgtaaact aggtctaaat ggttttggcc tgaatgagag atgatcctcc
gcaggcttgt ccgtgctgat ctgccagcga ttcagtgacc aaaatccacc aagtatccaa
atcgactcaa ccacacgatg aactagctct atatgtcgtc ccattgtacg aggctaccac
ggtctactag tatcctgctg gcgaattagt atcgagctcg tgcattgcga ggacgtagga
cagtttttta actgagcttt acttcttagc caccacaacg gtgagtcggg gccttgtctg
gtattactgc agcccgctgt tcgatgaaaa acatggtaag cggtcgagag tcggcggcta
cgcattatcc tgccagcctt ctcgcctcca cacatttgta cggatcctgt gaanagttcg
gaacgaacct gcctatgaag gtttcacagc atcaaggcga aaggcaccaa aaaggcggca
taattccgaa cttaatacgc ggcactggat tctaccaatc agcttttatc tcttagtgtg
aaaggtctaa gatatacggt aacttcttat ttgtcagctg taatatcgat acaatcgtgc
cggaggcgcg ccttagggag cgtgcacaat gaggttcagt agtacagaga atgtagtggg
atggggcgta cacacagatc gatgttgcag ttcattactt cagtgcgcca aatggtacgc
ccacacggct gctgtcttac gatgcgacac ataagcagag tgcgctttgg ggccgtcagc
tatctaagtg tgcaggcagc tatcgccccc catggccaaa cgtccgtgca tccttgccta
acctgacccc tctacaccgt gtagtagctg tgctcatcga atacgcaacg gctcgtccct
tgttgagacc tgagcactgg cacctccaac tcgaatggtc acgttccagc agccgcgacc
acgcgagccc ntctagttcc ccgtttgatg tactacttac cgcattaaag gccttcgtct
ggtttctcgg gaaanannnt cnnnnnnnta ntaattgaag aagtgtccca gttattccgc
aagtaaccgg gtctgtgggg gtatcggctt ggacgtaggg catgcctacc cgaggtacgg
tggagtacaa cgcaaatcgt acagcctgtg aattaactgg ccctattgtg agcctaccca
cggagcgtaa gaagtgctac tgtatcgaca gcccggg
>T183_N05_C08
acgggtttaa tgccacgggt aggccgaccc cgcatggata gcgttcctta ttgacccctc
tgggccacac tcttctccga gaaccgccgg agtttacata ttatttaaac aaaacttagt
aagcaactgg gtctctcgtg agaaacgcag gtagttcgag gcgtccacgt agaccagtgt
cgccaacata tgggtccgct tcacnaacca agggcgtcaa cctcagatgc agagtttttt
ctccgaatnn nnatgttccc ctaaactcgg ggtcggacgt cggatcagta aacagttctt
ccaaagaggt ggaagtccgg attcaagcgc ctgatttcgt agtcaggacc ccggttttag
agattcaaag aatcccttga ggggtggtcg gggtgtgacg gtgatcggag aggtcaatga
gtgtatagtt ccactgtgtc gacttaaggt atcaactgaa cttaaacacg acgatgaccc
tgagattgct acgctagctc cacgcgtttg atttacccat tctgtcttag ctcacttttt
tttctcaatg tcctcgtggc tcgcttctca catacngctg ttaaacatag acccccttta
catgtccggg catagtagga gagtaagcac gttcttcaaa ctcgattggc ggagcataga
tggggcgtgg agtaaaagga gaatcctgta cacgcacctt ccgtcctgaa tggtgcgcgt
agatcctcta gcaacagcca cgagaaacag gaactggtgc gattgctggc tctttgtggg
gacagcatct acggtagacg cgccattacc gtcccatcaa tcaccctcat atccgaggga
cgggtattaa actggatcct tggtcacgag cgcttacgtc gcctcacgtg tcccgttgtc
taagctgcgc caatgcacat gtggcgctta taagatgcat attaaaacaa actggaggac
cagcaaagcg atttcctttc agacccgtga aaattagtgg gactaggggc atatgactga
cgggatcttc gacgtattgg cgatggggga gaataaagac acagactaaa tagtcccggc
ccgtgcccct ggatttaggc tggggatgtg gcaagtgaga gccgttaagg ttccgcgtga
ccttagttca attcgcacgc ttcgagtctc agacacagct gcggatgggc aattagaaag
gggtagggga ttggtacgtc gacgtttact cgggcaagaa ctctgtgaaa gcacgtgcgt
catccgagac agtttagttc acgacagcgg ttttaacaag gaagagtgac gctagtgcgg
cgaggactta agagatccag aggatctgct tccgggcggg ctatcctccc cacctgatgg
tgctttctcg gacgtaaact aggtctaaat ggttttggcc tgaatgagag atgatcctcc
gcaggcttgt ccgtgctgat ctgccagcga ttcagtgacc aaaatccacc aagtatccaa
atcgactcaa ccacacgatg aactagctct atatgtcgtc ccattgtacg aggctaccac
ggtctactag tatcctgctg gcgaactagt atcgagctcg tgcattgcga ggacgtagga
cagtttttta actgagcttt acttcttagc caccacaacg gtgagtcggg gccttgtctg
gtattactgc agcccgctgt tcgatgaaaa acatggtaag cggtcgagag tcggcggcta
cgcattatcc cgccagcctt ctcgcctcca cacatttgta cggatcctgt gaanagttcg
gaacgaacct gcctatgaag gtttcacagc atcaaggcga aaggcaccaa aaaggcggca
taattccaaa cttaatacgc ggcactggat tctacctttc agcttttatc tcttagtgtg
aaaggtctaa gatatacggt aacttcttat ttgtcagctg taatatcgat acaatcgtgc
cggaggcgcg ccttagggag cgtgcacaat gaggttcagt agtacagaga atgtagtggg
acggggcgta cacacagatc gatgttgcag ttcattactt cagtgcgcca aatggtacgc
ccacgcggct gctgtcttac gatgcgacac ataagcagag ggcgctttgg ggccgtcagc
tatctaagtg tgcaggcagc tatcgccccc catggccaaa cgtccgtgca tccttgccta
acctgacccc tctacaccgt gtagtagctg tgctcatcga atacgcaacg gctcgtccct
tgttgagacc tgagcactgg cacctccaac tcgaatggtc acgttccagc agccgcgacc
acgcgagccc atctagttcc ccgtttgatg tactacttac cgcattaaag gccttcgtct
ggtttctcgg gaaanannnt cnnnnnnnta ntaattgaag aagtgtccca gttattccgc
aagtaaccgg gtctgtgggg gtatcggctt ggacgtaggg catgcctacc cgaggtacgg
tggagtacaa cgcaaatcgt acagcctgtg aattaactgg ccctattgtg agcctaccca
cggagcgtaa gaagtgctac tggatcgaca gcccggg
>T009_N07_C01
acgggtttaa tgccacgggt gggccgaccc cgcatggata gcgttcctta ttgacccctc
tgggccacac gcttccccga gaaccgccgg agtttacata ttatttaaat aaaacttggt
aagcgactgg gtctctcgtg agagacgcag gaggttcggg gcgtccatgt agaccagtgt
cgccaaccta tgggtccgcg tcacnaacca agggcaccaa cctcagatac agagtttctt
ctccgacaaa aaatgttccc ctaaactcag ggtcagacgt cggatcagta ataagatctc
ccaaagaggt ggaagtccag attcgagcgc ctgatttcgt aatcattacc ccggttttag
agattcaaag aatccctcga ggggtggtcg aggtgtgacg atggttaaag aggtcaatga
gtgtatagtt ccactgtgtc gacttaaggt atcaactgaa cttaaacacg atgatgacca
tgagattgcc acgccagatt tgtnnacttg atttacccat tctgtcttag ctcacttccc
ntnctccctg tcctcgtggc tcgcttctca caaacagttg ttgaacatag acccccttta
catgtccggg catagtagac ctctgagcac gttcttcaga ctcgattggc ggagcatgga
tagggcgtgg agtaaaacga ggatcctgta cacgcacctt ccgtcctgaa aggtgcgctt
agatcctcta gcaacaacca cgaggaacag aaactggtgc gattactggc tttctatggg
gacagcctct acgatagacg cacccccgta tcattatcaa tcaccctcat atccgagtga
ctggtattga actggttcct tggtcacgag tactcatatc gccttacaca tcccgttgtc
taagctgcgc caatgcacat gtggagctta taagatgcat gttaaaacaa actggaggac
cagcaaagcg gtttcctttc agacccgcga aaatttgtgg gactaggggc atatgactga
agggatcttc gccgtattgg cgatggggga gaatagagac acagaccaga taatcctggc
ccgcgccccc ggattttggc tgggggtgtg gcaagtgaga gccgttaagg ttccgcgtga
ccttagtaca attcgcacgc ttcgagtgcc agacacagct gcggatgggc aattagaaag
ggataaggga ttggtacgtc gatgtttact cgggcaggga ctctgtgaaa tcacgtgcgt
cgtccgagac agtttagtta acgacaacgg cttgagaaag gaagagtgac gccagtgcgg
tgaagactca aaagatccag aggatctgac tccggtcggg ctatcctctc cacctggtgg
tgctttctcg gacgtaaact aggtctaaat ggtcttggcc tgaatgagag gtgatcctcc
gcaggcttgt ccgtgctaat ctggcagtaa ttcagtgacc aaaatccacc aagtatccaa
atcgactcag tcaaatgatg aactaactcc atatgtcgtt ccattgtacg aggctaccac
tgttcactag tatcctgccg gcgaactaat atcgagctcg tgcattgcgg gaacgtagga
cagtttttta actgagtttt tcttcctagc caccacaacg gtgagtcggg gccttgtctg
gtatcattgc agcccgctgt tcgatgaaaa agatggtgag cggtcgagag tnagcggcta
cgcattatca cncaagcctt cccgccacca cacatctgtg tggatcttgt gaanagttcg
aaacgaacct gcccatgaag gtctcacagc atcaaggcga aaggcaccta aaaggcggca
caatccagan nccaacacgc gacactggat tctactaata agcttttatc tcttagtgtg
aaaggtctaa gatatacgat aacttcttat atgtcagctg taatatcaat acaatcgtgc
cggaggcatg ccttagggag cgtgcacaat gaggttcagt agtacgaaga atgtagcggg
acggggcgta catacagacc gacgttgcag ttcagctctc cagtgcgcca aatcgtacgc
ccacgcggca gctgtcttac gatgctacac ataaacagag tgcgctttag ggccgtcagc
tatctaagcg tgcaagcagc tatcgccccc catggccgaa cgttcgtgca tccttgttta
gtctgacccc tctccaccgt gtagtagctg tgctcgcgca atgcgctacg gttcacccct
tgttgagacc tgagcaccgg cacctccgac tcgaatagtc acgttccggc agccgcaacc
acacgagccc ntctagttcc ccgtttgatg tactacttac cccatcaaag gtcttcatct
ggtttcttgg gaaanannnt cnnnnnnnta ntaattgaag aagcgtccca gttactccgc
cattaaccgg gtctgtgggg gtatcagctt ggatgtagag catgcccacc cgaggtacgg
tgagngggaa cgcatattgt acaacctgtg aatcggctga ccctattgtg agcctaccca
cggagcgtaa gaagtgctac tgtaccgaca gcccggg
>T183_N05_C06
acgggtttaa tgccacgggt aggccgaccc cgcatggata gcgttcctta ttgacccctc
tgggccacac tcttctccga gaaccgccgg agtttacata ttatttaaac aaaacttagt
aagcaactgg gtctctcgtg agaaacgcag gtagttcgag gcgtccacgt agaccagtgt
cgccaacata tgggtccgct tcacnaacca agggcgtcaa cctcagatgc agagtttttt
ctccgaatnn nnatgttccc ctaaactcgg ggtcggacgt cggatcagta aacagttctt
ccaaagaggt ggaagtccgg attcaagcgc ctgatttcgt agtcaggacc ccggttttag
agattcaaag aatcccttga ggggtggtcg gggtgtgacg gtgatcggag aggtcaatga
gtgtatagtt ccactgtgtc gacttaaggt atcaactgaa cttaaacacg acgatgaccc
tgagattgct acgctagctc cacgcgtttg atttacccat tctgtcttag ctcacttttt
tttctcaatg tcctcgtggc tcgcttctca catacngctg ttaaacatag acccccttta
catgtccggg catagtagga gagtaagcac gttcttcaaa ctcgattggc ggagcataga
tggggcgtgg agtaaaagga gaatcctgta cacgcacctt ccgtcctgaa tggtgcgcgt
agatcctcta gcaacagcca cgagaaacag gaactggtgc gattgctggc tctttgtggg
gacagcatct acggtagacg cgccattacc gtcccatcaa tcaccctcat atccgaggga
cgggtattaa actggatcct tggtcacgag cgcttacgtc gcctcacgtg tcccgttgtc
taagctgcgc caatgcacat gtggcgctta taagatgcat attaaaacaa actggaggac
cagcaaagcg atttcctttc agacccgtga aaattagtgg gactaggggc atatgactga
cgggatcttc gacgtattgg cgatggggga gaataaagac acagactaaa tagtcccggc
ccgtgcccct ggatttaggc tggggatgtg gcaagtgaga gccgttaagg ttccgcgtga
ccttagttca attcgcacgc ttcgagtctc agacacagct gcggatgggc aattagaaag
gggtagggga ttggtacgtc gacgtttact cgggcaagaa ctctgtgaaa gcacgtgcgt
catccgagac agtttagttc acgacagcgg ttttaacaag gaagagtgac gctagtgcgg
cgaggactta agagatccag aggatctgct tccgggcggg ctatcctccc cacctgatgg
tgctttctca gacgtaaact aggtctaaat ggttttggcc tgaatgagag atgatcctcc
gcaggcttgt ccgtgctgat ctgccagcga ttcagtgacc aaaatccacc aagtatccaa
atcgactcaa ccacacgatg aactagctct atatgtcgtc ccattgtacg aggctaccac
ggtctactag tatcctgctg gcgaactagt atcgagctcg tgcattgcga ggacgtagga
cagtttttta actgagcttt acttcttagc caccacaacg gtgagtcggg gccttgtctg
gtattactgc agcccgctgt tcgatgaaaa acatggtaag cggtcgagag tcggcggcta
cgcattatcc cgccagcctt ctcgcctcca cacatttgta cggatcctgt gaanagttcg
gaacgaacct gcctatgaag gtttcacagc atcaaggcga aaggcaccaa aaaggcggca
taattccaaa cttaatacgc ggcactggat tctacctttc agcttttatc tcttagtgtg
aaaggtctaa gatatacggt aacttcttat ttgtcagctg taatatcgat acaatcgtgc
cggaggcgcg ccttagggag cgtgcacaat gaggttcagt agtacagaga atgtagtggg
acggggcgta cacacagatc gatgttgcag ttcattactt cagtgcgcca aatggtacgc
ccacgcggct gctgtcttac gatgcgacac ataagcagag ggcgctttgg ggccgtcagc
tatctaagtg tgcaggcagc tatcgccccc catggccaaa cgtccgtgca tccttgccta
acctgacccc tctacaccgt gtagtagctg tgctcatcna atacgcaacg gctcgtccct
tgttgagacc tgagcactgg cacctccaac tcgaatggtc acgttccagc agccgcgacc
acgcgagccc atctagttcc ccgtttgatg tactacttac cgcattaaag gccttcgtct
ggtttctcgg gaaanannnt cnnnnnnnta ntaattgaag aagtgtccca gttattccgc
aagtaaccgg gtctgtgggg gtatcggctt ggacgtaggg catgcctacc cgaggtacgg
tggagtacaa cgcaaatcgt acagcctgtg aattaactgg ccctattgtg agcctaccca
cggagcgtaa gaagtgctac tggatcgaca gcccggg
>T183_N05_C07
acgggtttaa tgccacgggt aggccgaccc cgcatggata gcgttcctta ttgacccctc
tgggccacac tcttctccga gaaccgccgg agtttacata ttatttaaac aaaacttagt
aagcaactgg gtctctcgtg agaaacgcag gtagttcgag gcgtccacgt agaccagtgt
cgccaacata tgggtccgct tcacnaacca agggcgtcaa cctcagatgc agagtttttt
ctccgannnn nnatgttccc ctaaactcgg ggtcggacgt cggatcagta aacagttctt
ccaaagaggt ggaagtccgg attcaagcgc ctgatttcgt agtcaggacc ccggttttag
agattcaaag aatcccttga ggggtggtcg gggtgtgacg gtgatcggag aggtcaatga
gtgtatagtt ccactgtgtc gacttaaggt atcaactgaa cttaaacacg acgatgaccc
tgagattgct acgctagctc cacgcgtttg atttacccat tctgtcttag ctcacttttt
tttctcaatg tcctcgtggc tcgcttctca catacngctg ttaaacatag acccccttta
catgtccggg catagtagga gagtaagcac gttcttcaaa ctcgattggc ggagcataga
tggggcgtgg agtaaaagga gaatcctgta cacgcacctt ccgtcctgaa tggtgcgcgt
agatcctcta gcaacagcca cgagaaacag gaactggtgc gattgctggc tctttgtggg
gacagcatct acggtagacg cgccattacc gtcccatcaa tcaccctcat atccgaggga
cgggtattaa actggatcct tggtcacgag cgcttacgtc gcctcacgtg tcccgttgtc
taagctgcgc caatgcacat gtggcgctta taagatgcat attaaaacaa actggaggac
cagcaaagcg atttcctttc agacccgtga aaattagtgg gactaggggc atatgactga
cgggatcttc gacgtattgg cgatggggga gaataaagac acagactaaa tagtcccggc
ccgtgcccct ggatttaggc tggggatgtg gcaagtgaga gccgttaagg ttccgcgtga
ccttagttca attcgcacgc ttcgagtctc agacacagct gcggatgggc aattagaaag
gggtagggga ttggtacgtc gacgtttact cgggcaagaa ctctgtgaaa gcacgtgcgt
catccgagac agtttagttc acgacagcgg ttttaacaag gaagagtgac gctagtgcgg
cgaggactta agagatccag aggatctgct tccgggcggg ctatcctccc cacctgatgg
tgctttctcg gacgtaaact aggtctaaat ggttttggcc tgaatgagag atgatcctcc
gcaggcttgt ccgtgctgat ctgccagcga ttcagtgacc aaaatccacc aagtatccaa
atcgactcaa ccacacgatg aactagctct atatgtcgtc ccattgtacg aggctaccac
ggtctactag tatcctgctg gcgaactagt atcgagctcg tgcattgcga ggacgtagga
cagtttttta actgagcttt acttcttagc caccacaacg gtgagtcggg gccttgtctg
gtattactgc agcccgctgt tcgatgaaaa acatggtaag cggtcgagag tcggcggcta
cgcattatcc cgccagcctt ctcgcctcca cacatttgta cggatcctgt gaanagttcg
gaacgaacct gcctatgaag gtttcacagc atcaaggcga aaggcaccaa aaaggcggca
taattccaaa cttaatacgc ggcactggat tctacctttc agcttttatc tcttagtgtg
aaaggtctaa gatatacggt aacttcttat ttgtcagctg taatatcgat acaatcgtgc
cggaggcgcg ccttagggag cgtgcacaat gaggttcagt agtacagaga atgtagtggg
acggggcgta cacacagatc gatgttgcag ttcattactt cagtgcgcca aatggtacgc
ccacgcggct gctgtcttac gatgcgacac ataagcagag ggcgctttgg ggccgtcagc
tatctaagtg tgcaggcagc tatcgccccc catggccaaa cgtccgtgca tccttgccta
acctgacccc tctacaccgt gtagtagctg tgctcatcga atacgcaacg gctcgtccct
tgttgagacc tgagcactgg cacctccaac tcgaatggtc acgttccagc agccgcgacc
acgcgagccc atctagttcc ccgtttgatg tactacttac cgcattaaag gccttcgtct
ggtttctcgg gaaanannnt cnnnnnnnta ntaattgaag aagtgtccca gttattccgc
aagtaaccgg gtctgtgggg gtatcggctt ggacgtaggg catgcctacc cgaggtacgg
tggagtacaa cgcaaatcgt acagcctgtg aattaactgg ccctattgtg agcctaccca
cngagcgtaa gaagtgctac tggatcgaca gcccggg
>T183_N05_C04
acgggtttaa tgccacgggt aggccgaccc cgcatggata gcgttcctta ttgacccctc
tgggccacac tcttctccga gaaccgccgg agtttacata ttatttaaac aaaacttagt
aagcaactgg gtctctcgtg agaaacgcag gtagttcgag gcgtccacgt agaccagtgt
cgccaacata tgggtccgct tcacnaacca agggcgtcaa cctcagatgc agagtttttt
ctccgannnn nnatgttccc ctaaactcgg ggtcggacgt cggatcagta aacagttctt
ccaaagaggt ggaagtccgg attcaagcgc ctgatttcgt agtcaggacc ccggttttag
agattcaaag aatcccttga ggggtggtcg gggtgtgacg gtgatcggag aggtcaatga
gtgtatagtt ccactgtgtc gacttaaggt atcaactgaa cttaaacacg gcgatgaccc
tgagattgct acgctagctc cacgcgtttg atttacccat tctgtcttag ctcacttttt
tttctcaatg tcctcgtggc tcgcttctca catacngctg ttaaacatag acccccttta
catgtccggg catagtagga gagtaagcac gttcttcaaa ctcgattggc ggagcataga
tggggcgtgg agtaaaagga gaatcctgta cacgcacctt ccgtcctgaa tggtgcgcgt
agatcctcta gcaacagcca cgagaaacag gaactggtgc gattgctggc tctttgtggg
gacagcatct acggtagacg cgccattacc gtcccatcaa tcaccctcat atccgaggga
cgggtattaa actggatcct tggtcacgag cgcttacgtc gcctcacgtg tcccgttgtc
taagctgcgc caatgcacat gtggcgctta taagatgcat attaaaacaa actggaggac
cagcaaagcg atttcctttc agacccgtga aaattagtgg gactaggggc atatgactga
cgggatcttc gacgtattgg cgatggggga gaataaagac acagactaaa tagtcccggc
ccgtgcccct ggatttaggc tggggatgtg gcaagtgaga gccgttaagg ttccgcgtga
ccttagttca attcgcacgc ttcgagtctc agacacagct gcggatgggc aattagaaag
gggtagggga ttggtacgtc gacgtttact cgggcaagaa ctctgtgaaa gcacgtgcgt
catccgagac agtttagttc acgacagcgg ttttaacaag gaagagtgac gctagtgcgg
cgaggactta agagatccag aggatctgct tccgggcggg ctatcctccc cacctgatgg
tgctttctcg gacgtaaact aggtctaaat ggttttggcc tgaatgagag atgatcctcc
gcaggcttgt ccgtgctgat ctgccagcga ttcagtgacc aaaatccacc aagtatccaa
atcgactcaa ccacacgatg aactagctct atatgtcgtc ccattgtacg aggctaccac
ggtctactag tatcctgctg gcgaactagt atcgagctcg tgcattgcga ggacgtagga
cagtttttta actgagcttt acttcttagc caccacaacg gtgagtcggg gccttgtctg
gtattactgc agcccgctgt tcgatgaaaa acatggtaag cggtcgagag tcggcggcta
cgcattatcc cgccagcctt ctcgcctcca cacatttgta cggatcctgt gaanagttcg
gaacgaacct gcctatgaag gtttcacagc atcaaggcga aaggcaccaa aaaggcggca
taattccaaa cttaatacgc ggcactggat tctacctttc agcttttatc tcttagtgtg
aaaggtctaa gatatacggt aacttcttat ttgtcagctg taatatcgat acaatcgtgc
cggaggcgcg ccttagggag cgtgcacaat gaggttcagt agtacagaga atgtagtggg
acggggcgta cacacagatc gatgttgcag ttcattactt cagtgcgcca aatggtacgc
ccacgcggct gctgtcttac gatgcgacac ataagcagag ggcgctttgg ggccgtcagc
tatctaagtg tgcaggcagc tatcgccccc catggccaaa cgtccgtgca tccttgccta
acctgacccc tctacaccgt gtagtagctg tgctcatcga atacgcaacg gctcgtccct
tgttgagacc tgagcactgg cacctccaac tcgaatggtc acgttccagc agccgcgacc
acgcgagccc atctagttcc ccgtttgatg tactacttac cgcattaaag gccttcgtct
ggtttctcgg gaaanannnt cnnnnnnnta ntaattgaag aagtgtccca gttattccgc
aagtaaccgg gtctgtgggg gtatcggctt ggacgtaggg catgcctacc cgaggtacgg
tggagtacaa cgcaaatcgt acagcctgtg aattaactgg ccctattgtg agcctaccca
cggagcgtaa gaagtgctac tggatcgaca gcccggg
>T183_N05_C05
acgggtttaa tgccacgggt aggccgaccc cgcatggata gcgttcctta ttgacccctc
tgggccacac tcttctccga gaaccgccgg agtttacata ttatttaaac aaaacttagt
aagcaactgg gtctctcgtg agaaacgcag gtagttcgag gcgtccacgt agaccagtgt
cgccaacata tgggtccgct tcacnaacca agggcgtcaa cctcagatgc agagtttttt
ctccgaatnn nnatgttccc ctaaactcgg ggtcggacgt cggatcagta aacagttctt
ccaaagaggt ggaagtccgg attcaagcgc ctgatttcgt agtcaggacc ccggttttag
agattcaaag aatcccttga ggggtggtcg gggtgtgacg gtgatcggag aggtcaatga
gtgtatagtt ccactgtgtc gacttaaggt atcaactgaa cttaaacacg acgatgaccc
tgagattgct acgctagctc cacgcgtttg atttacccat tctgtcttag ctcacttttt
tttctcaatg tcctcgtggc tcgcttctca catacngctg ttaaacatag acccccttta
catgtccggg catagtagga gagtaagcac gttcttcaaa ctcgattggc ggagcataga
tggggcgtgg agtaaaagga gaatcctgta cacgcacctt ccgtcctgaa tggtgcgcgt
agatcctcta gcaacagcca cgagaaacag gaactggtgc gattgctggc tctttgtggg
gacagcatct acggtagacg cgccattacc gtcccatcaa tcaccctcat atccgaggga
cgggtattaa actggatcct tggtcacgag cgcttacgtc gcctcacgtg tcccgttgtc
taagctgcgc caatgcacat gtggcgctta taagatgcat attaaaacaa actggaggac
cagcaaagcg atttcctttc agacccgtga aaattagtgg gactaggggc atatgactga
cgggatcttc gacgtattgg cgatggggga gaataaagac acagactaaa tagtcccggc
ccgtgcccct ggatttaggc tggggatgtg gcaagtgaga gccgttaagg ttccgcgtga
ccttagttca attcgcacgc ttcgagtctc agacacagct gcggatgggc aattagaaag
gggtagggga ttggtacgtc gacgtttact cgggcaagaa ctctgtgaaa gcacgtgcgt
catccgagac agtttagttc acgacagcgg ttttaacaag gaagagtgac gctagtgcgg
cgaggactta agagatccag aggatctgct tccgggcggg ctatcctccc cacctgatgg
tgctttctcg gacgtaaact aggtctaaat ggttttggcc tgaatgagag atgatcctcc
gcaggcttgt ccgtgctgat ctgccagcga ttcagtgacc aaaatccacc aagtatccaa
atcgactcaa ccacacgatg aactagctct atatgtcgtc ccattgtacg aggctaccac
ggtctactag tatcctgctg gcgaactagt atcgagctcg tgcattgcga ggacgtagga
cagtttttta actgagcttt acttcttagc caccacaacg gtgagtcggg gccttgtctg
gtattactgc agcccgctgt tcgatgaaaa acatggtaag cggtcgagag tcggcggcta
cgcattatcc cgccagcctt ctcgcctcca cacatttgta cggatcctgt gaanagttcg
gaacgaacct gcctatgaag gtttcacagc atcaaggcga aaggcaccaa aaaggcggca
taattccaaa cttaatacgc ggcactggat tctacctttc agcttttatc tcttagtgtg
aaaggtctaa gatatacggt aacttcttat ttgtcagctg taatatcgat acaatcgtgc
cggaggcgcg ccttagggag cgtgcacaat gaggttcagt agtacagaga atgtagtggg
acggggcgta cacacagatc gatgttgcag ttcattactt cagtgcgcca aatggtacgc
ccacgcggct gctgtcttac gatgcgacac ataagcagag ggcgctttgg ggccgtcagc
tatctaagtg tgcaggcagc tatcgccccc catggccaaa cgtccgtgca tccttgccta
acctgacccc tctacaccgt gtagtagctg tgctcatcga atacgcaacg gctcgtccct
tgttgagacc tgagcactgg cacctccaac tcgaatggtc acgttccagc agccgcgacc
acgcgagccc atctagttcc ccgtttgatg tactacttac cgcattaaag gccttcgtct
ggtttctcgg gaaanannnt cnnnnnnnta ntaattgaag aagtgtccca gttattccgc
aagtaaccgg gtctgtgggg gtatcggctt ggacgtaggg catgcctacc cgaggtacgg
tggagtacaa cgcaaatcgt acagcctgtg aattaactgg ccctattgtg agcctaccca
cggagcgtaa gaagtgctac tggatcgaca gcccggg
>T159_N08_C11
acggatttaa tgccacgggt aggccgaccc cgcatggata gcgttcctta ttgacccctc
tgggccacac tcttctccga gaaccgccgg agtttacata ttatttaaac aaaacttagt
aagcaactgg gtctctcgtg agaaacgcag gtagttcgag gcgtccacgt agaccagtgt
cgccaacata tgggtccgct tcacnaacca agggcgtcaa cctcagatgc agagtttttt
ctccgannnn nnatgttccc ctaaactcgg ggtcggacgt cggatcagta aacagttctt
ccaaagaggt ggaagtccgg attcaagcgc ctgatttcgt agtcaggacc ccggttttag
agattcaaag aatcccttga ggggtggtcg gggtgtgacg gtgatcggag aggtcaatga
gtgtatagtt ccactgtgtc gacttaaggt atcaactgaa cttaaacacg accatgaccc
tgagattgct acgctaactc cacgcgtttg atttacccat tctgtcttag ctcacttttt
tttctcaatg tcctcgtagc tcgcttctca catacngctg ttaaacatag acccccttta
catgtccggg catagtagga gagtaagcac gttcttcaaa ctcgattggc ggagcataga
tggggcgtgg agtaaaagga gaattctgta cacgcacctt ccgtcctgaa tggtgcgcgt
agatcctcta gcaacagcca cgagaaacag gaactggtgc gattgctggc tctttgtggg
gacagcatct acggtagacg cgccattacc gtcccatcaa tcaccctcat atccgaggga
cgggtattaa actggatcct tggtcacgag cgcttacgtc gcctcacgtg tcccgttgtc
taagctgcgc caatgcacat gtggcgctta taagatgcat attaaaacaa actggaggac
cagcaaagcg atttcctttc agacccgtga aaattagtgg gactaggggc atatgactga
agggatcttc gacgtattgg cgatggggga gaataaagac acagactaaa tagtcccggc
ccgtgcccct ggatttaggc tggggatgtg gcaagtgaga gccgttaagg ttccgcgtga
ccttagttca attcgcacgc ttcgagtctc agacacagct gcggatgggc aattagaaag
gggaagggga ttggtacgtc gacgtttact cgggcaagaa ctctgtgaaa gcacgtgcgt
cattcgagac agtttagttc acgacagcgg ttttaacaag aaagagtgac gctagtgcgg
cgaggactta agagatccag aggatctgct tccgggcggg ctatcctccc cacctgatgg
tgctttctcg gacgtaaact aggtctaaat ggttttggcc tgaatgagag atgatcctcc
gcaggcttgt ccgtgctgat ctgccagcga ttcagtgacc aaaatccacc aagtatccaa
atcgactcaa ccacacgatg aactagctct atatgtcgtc ccattgtacg aggctaccac
ggtctactag tatcctgctg gcgaattagt atcgagctcg tgcattgcga ggacgtagga
cagtttttta actgagcttt acttcttagc caccacaacg gtgagtcggg gccttgtctg
gtattactgc agcccgctgt tcgatgaaaa acatggtaag cggtcgagag tcggcggcta
cgcattatcc cgccagcctt ctcgcctcca cacatttgta cggatcctgt gaanagttcg
gaacgaacct gcctatgaag gtttcacagc atcaaggcga aaggcaccaa aaaggcggca
taattccgaa cttaatacgc ggcactggat tctaccaatc agcttttatc tcttagtgtg
aaaggtctaa gatatacggt aacttcttat ttgtcagctg taatatcgat acaatcgtgc
cggaggcgcg ccttagggag cgtgcacaat gaggttcagt agtacagaga atgtagtggg
atggggcgta cacacagatc gatgttgcag ttcattactt cagtgcgcca aatggtacgc
ccacacggct gctgtcttac gatgcgacac ataagcagag tgcgctttgg ggccgtcagc
tatctaagtg tgcaggcagc tatcgccccc catggccaaa cgtccgtgca tccttgccta
acctgacccc tctacaccgt gtagtagctg tgctcatcga atacgcaacg gctcgtccct
tgttgagacc tgagcactgg cacctccaac tcgaatggtc acgttccagc agccgcgacc
acgcgagccc atctagttcc ccgtttgatg tactacttac cgcattaaag gccttcgtct
ggtttctcgg gaaanannnt cnnnnnnnta ntaattgaag aagtgtccca gttattccgc
aagtaaccgg gtctgtgggg gtatcggctt ggacgtaggg catgcctacc cgaggtacgg
tggagtacaa cgcaaatcgt acagcctgtg aattaactgg ccctattgtg agcctaccca
cggagcgtaa gaagtgctac tgtatcgaca gcccggg
>T183_N05_C03
acgggtttaa tgccacgggt aggccgaccc cgcatggata gcgttcctta ttgacccctc
tgggccacac tcttctccga gaaccgccgg agtttacata ttatttaaac aaaacttagt
aagcaactgg gtctctcgtg agaaacgcag gtagttcgag gcgtccacgt agaccagtgt
cgccaacata tgggtccgct tcacnaacca agggcgtcaa cctcagatgc agagtttttt
ctccgaatnn nnatgttccc ctaaactcgg ggtcggacgt cggatcagta aacagttctt
ccaaagaggt ggaagtccgg attcaagcgc ctgatttcgt agtcaggacc ccggttttag
agattcaaag aatcccttga ggggtggtcg gggtgtgacg gtgatcggag aggtcaatga
gtgtatagtt ccactgtgtc gacttaaggt atcaactgaa cttaaacacg acgatgaccc
tgagattgct acgctagctc cacgcgtttg atttacccat tctgtcttag ctcacttttt
tttctcaatg tcctcgtggc tcgcttctca catacngcta ttaaacatag acccccttta
catgtccggg catagtagga gagtaagcac gttcttcaaa ctcgattggc ggagcataga
tggggcgtgg agtaaaagga gaatcctgta cacgcacctt ccgtcctgaa tggtgcgcgt
agatcctcta gcaacagcca cgagaaacag gaactggtgc gattgctggc tctttgtggg
gacagcatct acggtagacg cgccattacc gtcccatcaa tcaccctcat atccgaggga
cgggtattaa actggatcct tggtcacgag cgcttacgtc gcctcacgtg tcccgttgtc
taagctgcgc caatgcacat gtggcgctta taagatgcat attaaaacaa actggaggac
cagcaaagcg atttcctttc agacccgtga aaattagtgg gactaggggc atatgactga
cgggatcttc gacgtattgg cgatggggga gaataaagac acagactaaa tagtcccggc
ccgtgcccct ggatttaggc tggggatgtg gcaagtgaga gccgttaagg ttccgcgtga
ccttagttca attcgcacgc ttcgagtctc agacacagct gcggatgggc aattagaaag
gggtagggga ttggtacgtc gacgtttact cgggcaagaa ctctgtgaaa gcacgtgcgt
catccgagac agtttagttc acgacagcgg ttttaacaag gaagagtgac gctagtgcgg
cgaggactta agagatccag aggatctgct tccgggcggg ctatcctccc cacctgatgg
tgctttctcg gacgtaaact aggtctaaat ggttttggcc tgaatgagag atgatcctcc
gcaggcttgt ccgtgctgat ctgccagcga ttcagtgacc aaaatccacc aagtatccaa
atcgactcaa ccacacgatg aactagctct atatgtcgtc ccattgtacg aggctaccac
ggtctactag tatcctgctg gcgaactagt atcgagctcg tgcattgcga ggacgtagga
cagtttttta actgagcttt acttcttagc caccacaacg gtgagtcggg gccttgtctg
gtattactgc agcccgctgt tcgatgaaaa acatggtaag cggtcgagag tcggcggcta
cgcattatcc cgccagcctt ctcgcctcca cacatttgta cggatcctgt gaanagttcg
gaacgaacct gcctatgaag gtttcacagc atcaaggcga aaggcaccaa aaaggcggca
taattccaaa cttaatacgc ggcactggat tctacctttc agcttttatc tcttagtgtg
aaaggtctaa gatatacggt aacttcttat ttgtcagctg taatatcgat acaatcgtgc
cggaggcgcg ccttagggag cgtgcacaat gaggttcagt agtacagaga atgtagtggg
acggggcgta cacacagatc gatgttgcag ttcattactt cagtgcgcca aatggtacgc
ccacgcggct gctgtcttac gatgcgacac ataagcagag ggcgctttgg ggccgtcagc
tatctaagtg tgcaggcagc tatcgccccc catggccaaa cgtccgtgca tccttgccta
acctgacccc tctacaccgt gtagtagctg tgctcatcga atacgcaacg gctcgtccct
tgttgagacc tgagcactgg cacctccaac tcgaatggtc acgttccagc agccgcgacc
acgcgagccc atctagttcc ccgtttgatg tactacttac cgcattaaag gccttcgtct
ggtttctcgg gaaanannnt cnnnnnnnta ntaattgaag aagtgtccca gttattccgc
aagtaaccgg gtctgtgggg gtatcggctt ggacgtaggg catgcctacc cgaggtacgg
tggagtacaa cgcaaatcgt acagcctgtg aattaactgg ccctattgtg agcctaccca
cggagcgtaa gaagtgctac tggatcgaca gcccggg
>T271_W04_C01
acgggtttaa caccatgggt aggccgaccc cgcatggata gcgttccttg ttggcccctc
tgggccacac tcttccccaa gaatcgccag agtttacata ttatttaaac aaaacttagt
aagcaactgg gtctctcgcg aggaacacaa gaagttcggg gcgtccacgt agaccagtgt
cgccaaccta cgggcccacg tcacnaacca aaggcaccaa cctcggatgc aaggtttctt
ctccggcaaa aaatgttctc ccagactcat tgtcagatgt cggatcagca ataggatctc
ccaaaagggt ggaagtccag attcgagcgc ctgatttcgc gatcatgact tcggttnnnn
nnnntcaaag aatccctcaa ggggtgaccg gggtgtgacg atggtcagtg gggtcaatga
nnntataata taactgtgtt gacttatggt atcnnctgag attaaacacc acgatgaatc
taagattgcc acgccagctc cacgtgtttg atnnncnnan tctgtcttag ctcacttttt
tttctccctg tcctcgtggc tcgctnnnna catactgctg ttaaacatag acctccctta
cnttaccggg catagaagac ctctgggcac gctcttccga ctcgattggc ggagcataga
tggcgtgtgg agtaaaagga aaatcctgta cacgcacctt ccgtcctgaa aggtgcgcgt
ggatcctcta gcaacagcca cggggaatag gaaccggtgc aattgcgggc tctccgtggg
gccaacctct acggtagacg caccattacc gtcccatcaa tcaccctcat atctgaagga
cgggtancgg actggttctc aggccacgag cgctcacatc gccttacaca tcccgttgtt
taagctgcgc caatgcacat gtagcgctta taggaggcac gttaaaataa actgggggac
cagcaaggcg atttcctttc cgacccgtga agattagcgg gactaggggc atacgaccga
agggttcttc gacacattgg cgatgggggg ttatagagaa acaaaccagg caattccggc
ccgcgcccct tnnttttggg caaggatata gtaagcaaga gccgctaagg tcccacgtga
ccttagcaaa gttcacacgc ttcgggtccc agacacagcc gcggacggga aatcagaaag
ggatagagga tcggtacgtc gacgtttact tgtgcaggga ctctgtgaaa tcacgcgcgt
catccgagac agtttaggtc acggcagaga ctcgaacaga gaaaagtgac gctagtgcgg
caaagactca aaaaatccag aggatttgct tctggtcggg ctgtcctccc tacctgatgg
tgctccctcg aacgtgaact aagtttaaat ggttttggcc tgaatgagaa gtnnncctcc
gccggcttgt ccgtgctggt ctgcaagtag ttcagtgacc aggatccacc gagtgttcaa
gttaattcaa tcacgtgatg agctggctct atatgtcgtt ccattgtata aggctaccat
gactcactag taccttgccg tcgaactagt atcgagctcg tgtattgcga ggacgaagga
cagtttttta actgaacctt tcttcttagc caccacaacg gtaagttggg gctttgtctg
gtactactgc agcccgccgt tcgatgaaga agacggtaag ccgtcatggg tcggcggcta
tgaattatcc cnccaaccct cttgccacca tncatttgta cggatcctat tganagttcg
aaacgagccc gcccatgaag gtttcacagc atcgaggcga aaggcacctg aaaagcggca
taattccgan nccagtacgg ggcactgggt tcttccaatc agcttttacc tcttagtgtg
aaaggtctaa gacatacggt aacttcttgc tcgtcagctg taaccccgat acaatcgtgc
tggggacatg ctttagggag cgtacacnnt gtggtccgac agtacgggga atgtagtggg
acggggcgta catacaaacc gacgttgcag tttanntcgt cagtgagcaa aatcgtacgc
ccacgcggca actgtcttac gttgcgacac ataaacagag tgcgctttgg ggccgttaat
tatctaagtg tgcaggcagc tatcgccccc catggccgaa cgttcgcgtg tccttgtcta
gtccggcccc tctccaccgt gtgagnactg ttctcgcgga atacgctacg gtgcgtccct
tgttgagacc tgagcactgg cacatccgac tcgaataatc acgttccggc ggccgcgacc
gcgcgggccc atctagttcc ccgtttgatg tattacttac cccaccgaag gcccttgtct
ggttgctctg gaaannnnnn nnnnnnnnnn nnagttgaag aagcgaccca gttactccgt
cagtaaccgg gtctgtgggg gtatcagttc ggacgtaggg cacgcccacc agaggtacgg
tggagtacaa cgcatatcgg acagcctgtg aatcaactgg ccccggtgtg agcctaccct
cagagcgtaa gaagtgctac tgtatcggta gcccggg
>T327_T01_C01
acgggtttaa caccatgggt aggccgaccc cgcatggata gcgttccttg ttggcccctc
tgggccacac tcttccccaa gaatcgccag agtttacata ttatttaaac aaaacttagt
aagcaactgg gtctctcgcg aggaacacaa gaagttcggg gcgtccacgt agaccagtgt
cgccaaccta cgggcccacg tcacnaacca aaggcaccaa cctcggatgc aaggtttctt
ctccggcaaa aaatgttctc ccagactcat tgtcagatgt cggatcagca ataggatctc
ccaaaagggt ggaagtccag attcgagcgc ctgatttcgc gatcatgact tcggttnnnn
nnnntcaaag aatccctcaa ggggtgaccg gggtgtgacg atggtcagtg gggtcaatga
nnntataata taactgtgtt gacttatggt atcnnctgag attaaacacc acgatgaatc
taagattgcc acgccagctc cacgtgtttg atnnncnnan tctgtcttag ctcacttttt
tttctccctg tcctcgtggc tcgctnnnna catactgctg ttaaacacag acctccctta
cnttaccggg catagtagac ctctgggcac gctcttccga ctcgattggc ggagcataga
tggcgtgtgg agtaaaagga aaatcctgta cacgcacctt ccgtcctgaa aggtgcgcgc
ggatcctcta gcaacagcca cggggaatag gaaccggtgc gattgcgggc tctccgtggg
gccaacctct acggtagacg caccattacc gtcccatcaa tcaccctcat atctgaagga
cgggtaccgg actggttctc aggccacgag cgctcacatc gccttacaca tcccgttgtt
taagctgcgc caatgcacat gtagcgctta taggaggcac gttaaaataa actgggggac
cagcaaggcg atttcctttc cgacccgtga aaattagcgg gactaggggc atacgaccga
agggttcttc gacacattgg cgatgggggg ttatagagaa acaaaccagg caattccggc
ccgcgcccct tnnttttggg caaggatata gtaagcaaga gccgctaagg tcccacgtga
ccttagcaaa gttcacacgc ttcgggtccc agacacagcc gcggacggga aatcagaaag
ggatagagga tcggtacgtc gacgtttact tgtgcaggga ctctgtgaaa tcacgcgcgt
catccgagac agtttaggtc acggcagaga ctcgaacaga gaaaagtgac gctagtgcgg
caaagactca aaaaatccag aggatttgct tctggtcggg ctgtcctccc tacctgatgg
tgctccctcg aacgtgaact aagtttaaat ggttttggcc tgaatgagaa gtnnncctcc
gccggcttgt ccgtgctggt ctgcaagtag ttcagtgacc aggatccacc gagtgttcaa
gttaattcaa tcacgtgatg agctggctct atatgtcgtt ccattgtata aggctaccat
gactcactag taccttgccg tcgaactagt atcgagctcg tgtattgcga ggacgaagga
cagtttttta actgaacctt tcttcttagc taccacaacg gtaagttggg gctttgtctg
gtactactgc agcccgccgt tcgatgaaga agacggtaag ccgtcatggg tcggcggcta
tgaattatcc ccccaaccct cttgccacca tacatttgta cggatcctat tganagttcg
aaacgagccc gcccatgaag gtttcacagc atcgaggcga aaggcacctg aaaagcggca
taattccgag nccagtacgg ggcactgggt tcttccaatc agcttttacc tcttagtgtg
aaaggtctaa gacatacggt aacttcttgc ttgtcagctg taaccccgat acaatcgtgc
tggggacatg ctttagggag cgtacacctt gtggtccgac agtacggaga atgtagtggg
acggggcgta catacaaacc gacgttgcag tttanntcgt cagtgagcaa aatcgtacgc
ccacgcggca actgtcttac gttgcgacac ataaacagag tgcgctttgg ggccgttaat
tatctaagtg tgcaggcagc tatcgccccc catggccgaa cgttcgcgtg tccttgtcta
gtccggcccc tctccaccgt gtgagaactg ttctcgcgga atacgctacg gtgcgtccct
tgttgagacc tgagcactgg cacatccgac tcgaataatc acgttccggc ggccgcgacc
gcgcgggccc atctagttcc ccgtttgatg tattacttac cccaccgaag gcccttgtct
ggttgctctg gaaannnnnn nnnnnnnnnn nnagttgaag aagcgaccca gttactccgt
cagtaaccgg gtctgtgggg gtatcagttc ggacgtaggg cacgcccacc agaggtacgg
tggagtacaa cgcatatcgg acagcctgtg aatcaactgg ccccggtgtg agcctaccct
cagagcgtaa gaaatgctac tgtatcggta gcccggg
>T126_N16_C01
acgggtttaa caccatgggt aggccgaccc cgcatggata gcgttccttg ttggcccctc
tgggccacac tcttccccaa gaatcgccag agtttacata ttatttaaac aaaacttagt
aagcaactgg gtctctcgcg aggaacacaa gaagttcggg gcgtccacgt agaccagtgt
cgccaaccta cgggcccacg tcacnaacca aaggcaccaa cctcggatgc aaggtttctt
ctccggcaaa aaatgttctc ccagactcat tgtcagatgt cggatcagca ataggatctc
ccaaaagggt ggaagtccag attcgagcgc ctgatttcgc gatcatgact tcggttnnnn
nnnntcaaag aatccctcaa ggggtgaccg gggtgtgacg atggtcagtg gggtcaatga
nnntataata taactgtgtt gacttatggt atcttctgag attaaacacc acgatgaatc
taagattgcc acgccagctc cacgtgtttg atccnctnac ctcactttag ctcacttttt
tttctccctg tcctcgtggc tcgctnnnna catactgctg ttaaacatag acctccctta
cattaccggg catagtagac ctctgggcac gctcttccga ctcgattggc ggagcataga
tggcgtgtgg aataaaagga aaatcctgta cacgcacctt ccgtcctgaa aggtgcgcgt
ggatcctcta gcaacagcca cggggaatag gaaccggtgc gattgcgggc tctccgtggg
gccaacctct acggtagacg caccattacc gtcccatcaa tcaccctcat atctgaagga
cgggtaccgg actggttctc aggccacgag cgctcacatc gccttacaca tcccgttgtt
taagctgcgc caatgcacat gtagcgctta taggaggcac gttaaaataa actgggggac
cagcaaggcg atttcctttc cgacccgtga aaattagcgg gactaggggc atacgaccga
agggttcttc gacacattgg cgatgggggg ttatagagaa acaaaccagg caattccggc
ccgcgcccct tnnttttggn cnnggatata gtaagcaaga gccgctaagg ccccacgtga
ccttagcaaa gttcacacgc ttcgggtccc agacacagcc gcggacggga aatcagaaag
ggatagagga tcggtacgtc gacgtttact tgtgcaggga ctctgtgaaa tcacgcgcgt
catccgagac agtttaggtc acggcagaga ctcgaacaga gaaaagtgac gctagtgcgg
caaagactca aaaaatccag aggatttgct tctggtcggg ctgtcctccc tacctgatgg
tgctccctcg aacgtgaact aagtttaaat ggttttggcc tgaatgagaa gtnnacctcc
gccggcttgt ccgtgctggt ctgcaagtag ttcagtgacc aggatccacc gagtgttcaa
gttaattcaa tcacgtgatg agctggctct atatgtcgtt ccattgtata aggctaccat
gactcactag taccttgccg tcgaactagt atcgagctcg tgtattgcga ggacgaagga
cagtttttta actgaacctt tcttcttagc caccacaacg gtaagttggg gctttgtctg
gtactactgc agcccgccgt tcgatgaaga agacggtaag ccgtcatggg tcggcggcta
tgaattatcc ccccaaccct cttgccacca tncatttgta cggatcctat tganagttcg
aaacgagccc gcccatgaag gtttcacagc atcgaggcga aaggcacctg aaaagcggca
taattccgag nccagtacgg ggcactgggt tcttccaatc agcttttacc tcttagtgtg
aaaggtctaa gacatacggt aacttcttgc ttgtcagctg taaccccgat acaaccgtgc
tggggacatg ctttagggag cgtacacctt gtggtccgac agtacggaga atgtagtggg
acggggcgta catacaaacc gacgttgcag tttanntcgt cagtgagcaa aatcgtacgc
ccacgcggca actgtcttac gttgcgacac ataaacagag tgcgctttgg ggccgttaat
tatctaagtg tgcaggcagc tatcgccccc catggccgaa cgttcgcgtg tccttgtcta
gtccggcccc tctccaccgt gtgagnactg ttctcgcgga atacgctacg gtgcgtccct
tgttgagacc tgagcactgg cacatccgac tcgaataatc acgttccggc ggccgcgacc
gcgcgggccc ntctagttcc ccgtttgatg tattacttac cccaccgaag gcccttgtct
ggttgctctg gaaannnnnn nnnnnnnnnn nnagttgaag aagcgaccca gttactccgt
cagtaaccgg gtctgtgggg gtatcagttc ggacgtaggg cacgcccacc agaggtacgg
tggagtacaa cgcatatcgg acagcctgtg aatcaactgg ccccggtgtg agcctaccct
cagagcgtaa gaagtgctac tgtatcggta gcccggg
>T126_N15_C01
acgggtttaa caccatgggt aggccgaccc cgcatggata gcgttccttg ttggcccctc
tgggccacac tcttccccaa gaatcgccag agtttacata ttatttaaac aaaacttagt
aagcaactgg gtctctcgcg aggaacacaa gaagttcggg gcgtccacgt agaccagtgt
cgccaaccta cgggcccacg tcacnaacca aaggcaccaa cctcggatgc aaggtttctt
ctccggcaaa aaatgttctc ccagactcat tgtcagatgt cggatcagca ataggatctc
ccaaaagggt ggaagtccag attcgagcac ctgatttcgc gatcatgact tcggttnnnn
nnnntcaaag aatccctcaa ggggtgaccg gggtgtgacg atggtcagtg gggtcaatga
nnntataata taactgtgtt gacttatggt atcttctgag attaaacacc acgatgaatc
taagattgcc acgccagctc cacgtgtttg atnnncnnan tctgtcttag ctcacttttt
tttctccctg tcctcgtggc tcgctnnnna catactgctg ttaaacatag acctccctta
cnttaccggg catagtagac ctctgggcac gctcttccga ctcgattggc ggagcataga
tggcgtgtgg agtaaaagga aaatcctgta cacgcacctt ccgtcctgaa aggtgcgcgt
ggatcctcta gcaacagcca cggggaatag gaaccggtgc gattgcgggc tctccgtggg
gccaacctct acggtagacg caccattacc gtcccatcaa tcaccctcat atctgaagga
cgggtaccgg actggttctc aggccacgag cgctcacatc gccttacaca tcccgttgtt
taagctgcgc caatgcacat gtagcgctta taggaggcac gttaaaataa actgggggac
cagcaaggcg atttcctttc cgacccgtga aaattagcgg gactaggggc atacgaccga
agggttcttc gacacattgg cgatgggggg ttatagagaa acaaaccagg caattccggc
ccgcgcccct tnnttttggn caaggatata gtaagcaaga gccgctaagg tcccacgtga
ccttagcaaa gttcacacgc ttcgggtccc agacacagcc gcggacggga aatcagaaag
ggatagagga tcggtacgtc gacgtttact tgtgcaggga ctctgtgaaa tcacgcgcgt
catccgagac agtttaggtc acggcagaga ctcgaacaga gaaaagtgac gctagtgcgg
caaagactca aaaaatccag aggatttgct tctggtcggg ctgtcctccc tacctgatgg
tgctccctcg aacgtgaact aagtttaaat ggttttggcc tgaatgagaa gtnnacctcc
gccggcttgt ccgtgctggt ctgcaagtag ttcagtgacc aggatccacc gagtgttcaa
gttaattcaa tcacgtgatg agctggctct atatgtcgtt ccattgtata aggctaccat
gactcactag taccttgccg tcgaactagt atcgagctcg tgtattgcga ggacgaagga
cagtttttta accgaacctt tcttcttagc caccacaacg gtaagttggg gctttgtctg
gtactactgc agcccgccgt tcgatgaaga agacggtaag ccgtcatggg tcggcggcta
tgaattatcc ccccaaccct cttgccacca tncatttgta cggatcctat tganagttcg
aaacgagccc gcccatgaag gtttcacagc atcgaggcga aaggcacctg aaaagcggca
taattccgan nccagtacgg ggcactgggt tcttccaatc agcttttacc tcttagtgtg
aaaggtctaa gacatacggt aacttcttgc ttgtcagctg taaccccgat acaatcgtgc
tggggacatg ctttagggag cgtacacctt gtggtccgac agtacggaga atgtagtggg
acggggcgta catacaaacc gacgttgcag tttanntcgt cagtgagcaa aatcgtacgc
ccacgcggca actgtcttac gttgcgacac ataaacagag tgcgctttgg ggccgttaat
tatctaagtg tgcaggcagc tatcgccccc catggccgaa cgttcacgtg tccttgtcta
gtccggcccc tctccaccgt gtgagnactg ttctcgcgga atacgctacg gtgcgtccct
tgttgagacc tgagcactgg cacatccgac tcgaataatc acgttccggc ggccgcgacc
gcgcgggccc atctagttcc ccgtttgatg tattacttac cccaccgaag gcccttgtct
ggttgctctg gaaannnnnn nnnnnnnnnn nnagttgaag aagcgaccca gttactccgt
cagtaaccgg gtctgtgggg gtatcagttc ggacgtaggg cacgcccacc agaggtacgg
tggagtacga cgcatatcgg acagcctgtg aatcaactgg ccccggtgtg agcctaccct
cagagcgtaa gaagtgctac tgtatcggta gcccggg
>T126_N01_C15
acgggtttaa caccatgggt aggccgaccc cgcatggata gcgttccttg ttggcccctc
tgggccacac tcttccccaa gaatcgccag agtttacata ttatttaaac aaaacttagt
aagcaactgg gtctctcgcg aggaacacaa gaagttcggg gcgtccacgt agaccngtgt
cgccaaccta cgggcccacg tcacnaacca aaggcaccaa cctcggatgc aaggtttctt
ctccggcaaa aaatgttctc ccagactcat tgtcagatgt cggatcagca ataggatctc
ccaaaagggt ggaagtccag attcgagcgc ctgatttcgc gatcatgact tcggttnnnn
nnnnncaaag aatccctcaa ggggtgaccg gggtgtgacg atggtcagtg gggtcaatga
nnntataata taactgtgtt gacttatggt atcnnctgag attaaacacc acgatgaatc
taagattgcc acgccagctc cacgtgtttg atnnncncan tctgtcttag ctcacttttt
tttctccctg tcctcgtggc tcgcttctca catactgctg ttaaacatag acctccctta
cnttaccggg catagtagac ctctgggcac gctcttccga ctcgattggc ggagcataga
tggcgtgtgg agtaaaagga aaatcctgta cacgcacctt ccgtcctgaa aggtgcgcgt
ggatcctcta gcaacagcca cggggaatag gaaccggtgc gattgcgggc tctccgtggg
gccaacctct acggtagacg caccattacc gtcccatcaa tcaccctcat atctgaagga
cgggtancgg actggttctc aggccacgag cgctcacatc gccttacaca tcccgttgtt
taagctgcgc caatgcacat gtagcgctta taggaggcac gttaaaataa actgggggac
cagcaaggcg atttcctttc cgacccgtga aaattagcgg gactaggggc atacgaccga
agggttcttc gacacattgg cgatgggggg ttatagagaa acaaaccagg caattccggc
ccgcgcccct tnnttttggn caaggatata gtaagcaaga gccgctaagg tcccacgtga
ccttagcaaa gttcacacgc ttcgggtccc agacacagcc gcggacggga aatcagaaag
ggatagagga tcggtacgtc gacgtttact tgtgcaggga ctctgtgaaa tcacgcgcgt
catncgagac agtttaggtc acggcagaga ctcgaacaga gaaaagtgac gctagtgcgg
caaagactca aaaaatccag aggatttgct tctggtcggg ctgtcctccc tacctgatgg
tgctccctcg aacgtgaact aagtttaaat ggttttggcc tgaatgagaa gtnnncctcc
gccggcttgt ccgtgctggt ctgcaagtag ttcagtgacc aggatccacc gagtgttcaa
gttaattcaa tcacgtgatg agctggctct atatgtcgtt ccattgtata aggctaccat
gactcactag taccttgccg tcgaactagt atcgagctcg tgtattgcga ggacgaagga
cagtttttta accgaacctt tcttcttagc caccacaacg gtaagttggg gctttgtctg
gtactactgc agcccgccgt tcgatgaaga agacggtaag ccgtcatggg tcggcggcta
tgaattatcc ccccaaccct cttgccacca tacatttgta cggatcctat tganagttcg
aaacgagccc gcccatgaag gtttcacagc atcgaggcga aaggcacctg aaaagcggca
taattccgag nccagnacgg ggcactgggt tcttccaatc agcttttacc tcttagtgtg
anaggtctaa gacatacggt aacttcttgc ttgtcagctg taaccccgat acaatcgtgc
tggggacatg ctttagggag cgtacacntt gtggtccgac agtacggaga atgtagtggg
acggggcgta catacaaacc gacgttgcag tttanntcgt cagtgagcaa aatcgtacgc
ccacgcggca actgtcttac gttgcgacac ataaacagag tgcgcnttgg ggccgttaat
tatctaagtg tgcaggcagc tatcgccccc catggccgaa cgttcacgtg tccttgtcta
gtccggcccc tctccaccgt gtgagnactg ttctcgcgga atacgctacg gtgcgtccct
tgttgagacc tgagcactgg cacatccgac tcgaataatc acgttccggc ggccgcgacc
gcgcgggccc atctagttcc ccgtttgatg tattacttac cccaccgaag gcccttgtct
ggttgctctg gaaataatat caaattgtta gtagttgaag aagcgaccca gttactccgt
cagtaaccgg gtctgtgggg gtatcagttc ggacgtaggg cacgaccacc agaggtacgg
tggagtacaa cgcatatcgg acagcctgtg aatcaactgg ccccggtgtg agcctaccct
cagagcgtaa gaagtgctac tgtatcggta gcccggg
>T126_N01_C14
acgggtttaa caccatgggt aggccgaccc cgcatggata gcgttccttg ttggcccctc
tgggccacac tcttccccaa gaatcgccag agtttacata ttatttaaac aaaacttagt
aagcaactgg gtctctcgcg aggaacacaa gaagttcggg gcgtccacgt agaccngtgt
cgccaaccta cgggcccacg tcacnaacca aaggcaccaa cctcggatgc aaggtttctt
ctccggcaaa aaatgttctc ccagactcat tgtcagatgt cggatcagca ataggatctc
ccaaaagggt ggaagtccag attcgagcgc ctgatttcgc gatcatgact tcggttnnnn
nnnnncaaag aatccctcaa ggggtgaccg gggtgtgacg atggtcagtg gggtcaatga
nnntataata taactgtgtt gacttatggt atcnnctgag attaaacacc acgatgaatc
taagattgcc acgccagctc cacgtgtttg atnnncncan tctgtcttag ctcacttttt
tttctccctg tcctcgtggc tcncttctca catactgctg ttaaacatag acctccctta
cnttaccggg catagtagac ctctgggcac gctcttccga ctcgattggc ggagcataga
tggcgtgtgg agtaaaagga aaatcctgta cacgcacctt ccgtcctgaa aggtgcgcgt
ggatcctcta gcaacagcca cggggaatag gaaccggtgc gattgcgggc tctccgtggg
gccaacctct acggtagacg caccattacc gtcccatcaa tcaccctcat atctgaagga
cgggtaccgg actggttctc aggccacgag cgctcacatc gccttacaca tcccgttgtt
taagctgcgc caatgcacat gtagcgctta taggaggcac gttaaaataa actgggggac
cagcaaggcg atttcctttc cgacccgtga aaattagcgg gactaggggc atacgaccga
agggttcttc gacacattgg cgatgggggg ttatagagaa acaaaccagg caattccggc
ccgcgcccct tnnttttggn caaggatata gtaagcaaga gccgctaagg tcccacgtga
ccttagcaaa gttcacacgc ttcgggtccc agacacagcc gcggacggga aatcagaaag
ggatagagga tcggtacgtc gacgtttact tgtgcaggga ctctgtgaaa tcacgcgcgt
catncgagac agtttaggtc acggcagaga ctcgaacaga gaaaagtgac gctagtgcgg
caaagactca aaaaatccag aggatttgct tctggtcggg ctgtcctccc tacctgatgg
tgctccctcg aacgtgaact aagtttaaat ggttttggcc tgaatgagaa gtnnncctcc
gccggcttgt ccgtgctggt ctgcaagtag ttcagtgacc aggatccacc gagtgttcaa
gttaattcaa tcacgtgatg agctggctct atatgtcgtt ccattgtata aggctaccat
gactcactag taccttgccg tcgaactagt atcgagctcg tgtattgcga ggacgaagga
cagtttttta actgaacctt tcttcttagc caccacaacg gtaagttggg gctttgtctg
gtactactgc agcccgccgt tcgatgaaga agacggtaag ccgtcatggg tcggcggcta
tgaattatcc ccccaaccct cttgccacca tacatttgta cggatcctat tganagttcg
aaacgagccc gcccatgaag gtttcacagc atcgaggcga aaggcacctg aaaagcggca
taattccgag nccagnacgg ggcactgggt tcttccaatc agcttttacc tcttagtgtg
anaggtctaa gacatacggt aacttcttgc ttgtcagctg taaccccgat acaatcgtgc
tggggacatg ctttagggag cgtacacntt gtggtccgac agtacggaga atgtagtggg
acggggcgta catacaaacc gacgttgcag ttnanntcgt cagtgagcaa aatcgtacgc
ccacgcggca actgtcttac gttgcgacac ataaacagag tgcgcnttgg ggccgttaat
tatctaagtg tgcaggcagc tatcgccccc catggccgaa cgttcgcgtg tccttgtcta
gtccggcccc tctccactgt gtgangactg ttctcgcgga atacgctacg gtgcgtccct
tgttgagacc tgagcactgg cacatccgac tcgaataatc acgttccggc ggccgcgacc
gcgcgggccc atctagttcc ccgtttgatg tattacttac cccaccgaag gcccttgtct
ggttgctctg gaaataatat caaattgtta gtagttgaag aagcgaccca gttactccgt
cagtaaccgg gtctgtgggg gtatcagttc ggacgtaggg cacgcccacc agaggtacgg
tggagtacaa cgcatatcgg acagcctgtg aatcaactgg ccccggtgtg agcctaccct
cagagcgtaa gaagtgcnac tgtatcggta gcccggg
>T126_N01_C05
acgggtttaa caccatgggt aggccgaccc cgcatggata gcgttccttg ttggcccctc
tgggccacac tcttccccaa gaatcgccag agtttacata ttatttaaac aaaacttagt
aagcaactgg gtctctcgcg aggaacacaa gaagttcggg gcgtccacgt agaccngtgt
cgccaaccta cgggcccacg tcacnaacca aaggcaccaa cctcggatgc aaggtttctt
ctccggcaaa aaatgttctc ccagactcat tgtcagatgt cggatcagca ataggatctc
ccaaaagggt ggaagtccag attcgagcgc ctgatttcgc gatcatgact tcggttnnnn
nnnnncaaag aatccctcaa ggggtgaccg gggtgtgacg atggtcagtg gggtcaatga
nnntataata taactgtgtt gacttatggt atcnnctgag attaaacacc acgatgaatc
taagattgcc acgccagctc cacgtgtttg atnnncncan tctgtcttag ctcacttttt
tttctccctg tcctcgtggc tcgcttctca catactgctg ttaaacatag acctccctta
cnttaccggg catagtagac ctctgggcac gctcttccga ctcgattggc ggagcataga
tggcgtgtgg agtaaaagga aaatcctgta cacgcacctt ccgtcctgaa aggtgcgcgt
ggatcctcta gcaacagcca cggggaatag gaaccggtgc gattgcgggc tctccgtggg
gccaacctct acggtagacg caccattacc gtcccatcaa tcaccctcat atctgaagga
cgggtaccgg actggttctc aggccacgag cgctcacatc gccttacaca tcccgttgtt
taagctgcgc caatgcacat gtagcgctta taggaggcac gttaaaataa actgggggac
cagcaaggcg atttcctttc cgacccgtga aaattagcgg gactaggggc atacgaccga
agggttcttc gacacattgg cgatgggggg ttatagagaa acaaaccagg caattccggc
ccgcgcccct tnnttttggn caaggatata gtaagcaaga gccgctaagg tcccacgtga
ccttagcaaa gttcacacgc ttcgggtccc agacacagcc gcggacggga aatcagaaag
ggatagagga tcggtacgtc gacgtttact tgtgcaggga ctctgtgaaa tcacgcgcgt
catncgagac agtttaggtc acggcagaga ctcgaacaga gaaaagtgac gctagtgcgg
caaagactca aaaaatccag aggatttgct tctggtcggg ctgtcctccc tacctgatgg
tgctccctcg aacgtgaact aagtttaaat ggttttggcc tgaatgagaa gtnnncctcc
gccggcttgt ccgtgctggt ctgcaagtag ttcagtgacc aggatccacc gagtgttcaa
gttaattcaa tcacgtgatg agctggctct atatgtcgtt ccattgtata aggctactat
gactcactag taccttgccg tcgaactagt atcgagctcg tgtattgcga ggacgaagga
cagtttttta actggacctt tcttcttagc caccacaacg gtaagttggg gctttgtctg
gtactactgc agcccgccgt tcgatgaaga agacggtaag ccgtcatggg tcggcggcta
tgaattatcc ccccaaccct cttgccacca tacatttgta cggatcctat tganagttcg
aaacgagccc gcccatgaag gtttcacagc atcgaggcga aaggcacctg aaaagcggca
taattccgag nccagnacgg ggcactgggt tcttccaatc agcttttacc tcttagtgtg
aaaggtctaa gacatacggt aacttcttgc ttgtcagctg taaccccgat acaatcgtgc
tggggacatg ctttagggag cgtacacntt gtggtccgac agtacggaga atgtagtggg
acggggcgta catacaaacc gacgttgcag ttnanntcgt cagtgagcaa aatcgtacgc
ccacgcggca actgtcttac gttgcgacac ataaacagag tgcgcnttgg ggccgttaat
tatctaagtg tgcaggcagc tatcgccccc catggccgaa cgttcgcgtg tccttgtcta
gtccggcccc tctccaccgt gtgangactg ttctcgcgga atacgctacg gtgcgtccct
tgttgagacc tgagcactgg cacatccgac tcgaataatc acgttccggc ggccgcgacc
gcgcgggccc atctagttcc ccgtttgatg tattacttac cccaccgaag gcccttgtct
ggttgctctg gaaataatat caaattgtta gtagttgaag aagcgaccca gttactccgt
cagtaaccgg gtctgtgggg gtatcagttc ggacgtaggg cacgcccacc agaggtacgg
tggagtacaa cgcatatcgg acagcctgtg aatcaactgg ccccggtgtg agcctaccct
cagagcgtaa gaagtgctac tgtatcggta gcccggg
>T126_N01_C09
acgggtttaa caccatgggt aggccgaccc cgcatggata gcgttccttg ttggcccctc
tgggccacac tcttccccaa gaatcgccag agtttacata ttatttaaac aaaacttagt
aagcaactgg gtctctcgcg aggaacacaa gaagttcggg gcgtccacgt agaccngtgt
cgccaaccta cgggcccacg tcacnaacca aaggcaccaa cctcggatgc aaggtttctt
ctccggcaaa aaatgttctc ccagactcat tgtcagatgt cggatcagca ataggatctc
ccaaaagggt ggaagtccag attcgagcgc ctgatttcgc gatcatgact tcggttnnnn
nnnnncaaag aatccctcaa ggggtgaccg gggtgtgacg atggtcagtg gggtcaatga
nnntataata taactgtgtt gacttatggt atcnnctgag attaaacacc acgatgaatc
taagattgcc acgccagctc cacgtgtttg atnnncncan tctgtcttag ctcacttttt
tttctccctg tcctcgtggc tcgcttctna catactgctg ttaaacatag acctccctta
cnttaccggg catagtagac ctctgggcac gctcttccga ctcgattggc ggagcataga
tggcgtgtgg agtaaaagga aaatcctgta cacgcacctt ccgtcctgaa aggtgcgcgt
ggatcctcta gcaacagcca cggggaatag gaaccggtgc gattgcgggc tctccgtggg
gccaacctct acggtagacg caccattacc gtcccatcaa tcaccctcat atctgaagga
cgggtaccgg actggttctc aggccacgag cgctcacatc gccttacnca tcccgttgtt
taagctgcgc caatgcacat gtagcgctta taggaggcac gttaaaataa actgggggac
cagcaaggcg atttcctttc cgacccgtga aaattagcgg gactaggggc atacgaccga
agggttcttc gacacattgg cgatgggggg ttatagagaa acaaaccagg caattccggc
ccgcgcccct tnnttttggn caaggatata gtaagcaaga gccgctaagg tcccacgtga
ccttagcaaa gttcacacgc ttcgggtccc agacacagcc gcagacggga aatcagaaag
ggatagagga tcggtacgtc gacgtttact tgtgcaggga ctctgtgaaa tcacgcgcgt
catccgagac agtttaggtc acggcagaga ctcgaacaga gaaaagtgac gctagtgcgg
caaagactca aaaaatccag aggatttgct tctggtcggg ctgtcctccc tacctgatgg
tgctccctcg aacgtgaact aagtttaaat ggttttggcc tgaatgagaa gtnnncctcc
gccggcttgt ccgtgctggt ctgcaagtag ttcagtgacc aggatccacc gagtgttcaa
gttaattcaa tcacgtgatg agctggctct atatgtcgtt ccattgtata aggctaccat
gactcactag taccttgccg tcgaactagt atcgagctcg tgtattgcga ggacgaagga
cagtttttta accgaacctt tcttcttagc caccacaacg gtaagttggg gctttgtctg
gtactactgc agcccgccgt tcgatgaaga agacggtaag ccgtcatggg tcggcggcta
tgaattatcc ccccaaccct cttgccacca tacatttgta cggatcctat tganagttcg
aaacgagccc gcccatgaag gtttcacagc atcgaggcga aaggcacctg aaaagcggca
taattccgag nccagnacgg ggcactgggt tcttccaatc agcttttacc tcttagtgtg
aaaggtctaa gacatacggt aacttcttgc ttgtcagctg taaccccgat acaatcgtgc
tggggacatg ctttagggag cgtacacntt gtggtccgac agtacggaga atgtagtggg
acggggcgta catacaaacc gacgttgcag ttnanntcgt cagtgagcaa aatcgtacgc
ccacgcggca actgtcttac gttgcgacac ataaacagag tgcgcnttgg ggccgttaat
tatctaagtg tgcaggcagc tatcgccccc catggccgaa cgttcacgtg tccttgtcta
gtccggcccc tctccaccgt gtgangactg ttctcgcgga atacgctacg gtgcgtccct
tgttgagacc tgagcactgg cacatccgac tcgaataatc acgttccggc ggccgcgacc
gcgcgggccc atctagttcc ccgtttgatg tattacttac cccaccgaag gcccttgtct
ggttgctctg gaaataatat caaattgtta gtagttgaag aagcgaccca gttactccgt
cagtaaccgg gtctgtgggg gtatcagttc ggacgtaggg cacgcccacc agaggtacgg
tggagtacaa cgcatatcgg acagcctgtg aatcaactgg ccccggtgtg agcctaccct
cagagcgtaa gaagtgctac tgtatcggta gcccggg
>T126_N01_C08
acgggtttaa caccatgggt aggccgaccc cgcatggata gcgttccttg ttggcccctc
tgggccacac tcttccccaa gaatcgccag agtttacata ttatttaaac aaaacttagt
aagcaactgg gtctctcgcg aggaacacaa gaagttcggg gcgtccacgt agaccngtgt
cgccaaccta cgggcccacg tcacnaacca aaggcaccaa cctcggatgc aaggtttctt
ctccggcaaa aaatgttctc ccagactcat tgtcagatgt cggatcagca ataggatctc
ccaaaagggt ggaagtccag attcgagcgc ctgatttcgc gatcatgact tcggttnnnn
nnnnncaaag aatccctcaa ggggtgaccg gggtgtgacg atggtcagtg gggtcaatga
nnntataata taactgtgtt gacttatggt atcnnctgag attaaacacc acgatgaatc
taagattgcc acgccagctc cacgtgtttg atnnncncan tctgtcttag ctcacttttt
tttctccctg tcctcgtggc tcgcttctna catactgctg ttaaacatag acctccctta
cnttaccggg catagtagac ctctgggcac gctcttccga ctcgattggc ggagcataga
tggcgtgtgg agtaaaagga aaatcctgta cacgcacctt ccgtcctgaa aggtgcgcgt
ggatcctcta gcaacagcca cggggaatag gaaccggtgc gattgcgggc tctccgtggg
gccaacctct acggtagacg caccattacc gtcccatcaa tcaccctcat atctgaagga
cgggtaccgg actggttctc aggccacgag cgctcacatc gccttacaca tcccgttgtt
taagctgcgc caatgcacat gtagcgctta taggaggcac gttaaaataa actgggggac
cagcaaggcg atttcctttc cgacccgtga aaattagcgg gactaggggc atacgaccga
agggttcttc gacacattgg cgatgggggg ttatagagaa acaaaccagg caattccggc
ccgcgcccct tnnttttggn caaggatata gtaagcaaga gccgctaagg tcccacgtga
ccttagcaaa gttcacacgc ttcgggtccc agacacagcc gcagacggga aatcagaaag
ggatagagga tcggtacgtc gacgtttact tgtgcaggga ctctgtgaaa tcacgcgcgt
catncgagac agtttaggtc acggcagaga ctcgaacaga gaaaagtgac gctagtgcgg
caaagactca aaaaatccag aggatttgct tctggtcggg ctgtcctccc tacctgatgg
tgctccctcg aacgtgaact aagtttaaat ggttttggcc tgaatgagaa gtnnncctcc
gccggcttgt ccgtgctggt ctgcaagtag ttcagtgacc aggatccacc gagtgttcaa
gttaattcaa tcacgtgatg agctggctct atatgtcgtt ccattgtata aggctaccat
gactcactag taccttgccg tcgaactagt atcgagctcg tgtattgcga ggacgaagga
cagtttttta accgaacctt tcttcttagc caccacaacg gtaagttggg gctttgtctg
gtactactgc agcccgccgt tcgatgaaga agacggtaag ccgtcatggg tcggcggcta
tgaattatcc ccccaaccct cttgccacca tacatttgta cggatcctat tganagttcg
aaacgagccc gcccatgaag gtttcacagc atcgaggcga aaggcacctg aaaagcggca
taattccgag nccagnacgg ggcactgggt tcttccaatc agcttttacc tcttagtgtg
aaaggtctaa gacatacggt aacttcttgc ttgtcagctg taaccccgat acaatcgtgc
tggggacatg ctttagggag cgtacacntt gtggtccgac agtacggaga atgtagtggg
acggggcgta catacaaacc gacgttgcag tttanntcgt cagtgagcaa aatcgtacgc
ccacgcggca actgtcttac gttgcgacac ataaacagag tgcgcnttgg ggccgttaat
tatctaagtg tgcaggcagc tatcgccccc catggccgaa cgttcacgtg tccttgtcta
gtccggcccc tctccaccgt gtgagnactg ttctcgcgga atacgctacg gtgcgtccct
tgttgagacc tgagcactgg cacatccgac tcgaataatc acgttccggc ggccgcgacc
gcgcgggccc atctagttcc ccgtttgatg tattacttac cccaccgaag gcccttgtct
ggttgctctg gaaataatat caaattgtta gtagttgaag aagcgaccca gttactccgt
cagtaaccgg gtctgtgggg gtatcagttc ggacgtaggg cacgcccacc agaggtacgg
tggagtacaa cgcatatcgg acagcctgtg aatcaactgg ccccggtgtg agcctaccct
cagagcgtaa gaagtgcnac tgtatcggta gcccggg
>T126_N01_C11
acgggtttaa caccatgggt aggccgaccc cgcatggata gcgttccttg ttggcccctc
tgggccacac tcttccccaa gaatcgccag agtttacata ttatttaaac aaaacttagt
aagcaactgg gtctctcgcg aggaacacaa gaagttcggg gcgtccacgt agaccngtgt
cgccaaccta cgggcccacg tcacnaacca aaggcaccaa cctcggatgc aaggtttctt
ctccggcaaa aaatgttctc ccagactcat tgtcagatgt cggatcagca ataggatctc
ccaaaagggt ggaagtccag attcgagcgc ctgatttcgc gatcatgact tcggttnnnn
nnnnncaaag aatccctcaa ggggtgaccg gggtgtgacg atggtcagtg gggtcaatga
nnntataata taactgtgtt gacttatggt atcnnctgag attaaacacc acgatgaatc
taagattgcc acgccagctc cacgtgtttg atnnncncan tctgtcttag ctcacttttt
tttctccctg tcctcgtggc tcgcttctca catactgctg ttaaacatag acctccctta
cnttaccggg catagtagac ctctgggcac gctcttccga ctcgattggc ggagcataga
tggcgtgtgg agtaaaagga aaatcctgta cacgcacctt ccgtcctgaa aggtgcgcgt
ggatcctcta gcaacagcca cggggaatag gaaccggtgc gattgcgggc tctccgtggg
gccaacctct acggtagacg caccattacc gtcccatcaa tcaccctcat atctgaagga
cgggtaccgg actggttctc aggccacgag cgctcacatc gccttacaca tcccgttgtt
taagctgcgc caatgcacat gtagcgctta taggaggcac gttaaaataa actgggggac
cagcaaggcg atttcctttc cgacccgtga aaattagcgg gactaggggc atacgaccga
agggttcttc gacacattgg cgatgggggg ttatagagaa acaaaccagg caattccggc
ccgcgcccct tnnttttggn caaggatata gtaagcaaga gccgctaagg tcccacgtga
ccttagcaaa gttcacacgc ttcgggtccc agacacagcc gcggacggga aatcagaaag
ggatagagga tcggtacgtc gacgtttact tgtgcaggga ctctgtgaaa tcacgcgcgt
catncgagac agtttaggtc acggcagaga ctcgaacaga gaaaagtgac gctagtgcgg
caaagactca aaaaatccag aggatttgct tctggtcggg ctgtcctccc tacctgatgg
tgctccctcg aacgtgaact aagtttaaat ggttttggcc tgaatgagaa gtnnncctcc
gccggcttgt ccgtgctggt ctgcaagtag ttcagtgacc aggatccacc gagtgttcaa
gttaattcaa tcacgtgatg agctggctct atatgtcgtt ccattgtata aggctaccat
gactcactag taccttgccg tcgaactagt atcgagctcg tgtattgcga ggacgaagga
cagtttttta accgaacctt tcttcttagc caccacaacg gtaagttggg gctttgtctg
gtactactgc agcccgccgt tcgatgaaga agacggtaag ccgtcatggg tcggcggcta
tgaattatcc ccccaaccct cttgccacca tacatttgta cggatcctat tganagttcg
aaacgagccc gcccatgaag gtttcacagc atcgaggcga aaggcacctg aaaagcggca
taattccgag nccagnacgg ggcactgggt tcttccaatc agcttttacc tcttagtgtg
anaggtctaa gacatacggt aacttcttgc ttgtcagctg taaccccgat acaatcgtgc
tggggacatg ctttagggag cgtacacntt gtggtccgac agtacggaga atgtagtggg
acggggcgta catacaaacc gacgttgcag ttnanntcgt cagtgagcaa aatcgtacgc
ccacgcggca actgtcttac gttgcgacac ataaacagag tgcgcnttgg ggccgttaat
tatctaagtg tgcaggcagc tatcgccccc catggccgaa cgttcacgtg tccttgtcta
gtccggcccc tctccaccgt gtgagnactg ttctcgcgga atacgctacg gtgcgtccct
tgttgagacc tgagcactgg cacatccgac tcgaataatc acgttccggc ggccgcgacc
gcgcgggccc atctagttcc ccgtttgatg tattacttac cccaccgaag gcccttgtct
ggttgctctg gaaataatat caaattgtta gtagttgaag aagcgaccca gttactccgt
cagtaaccgg gtctgtgggg gtatcagttc ggacgtaggg cacgcccacc agaggtacgg
tggagtacaa cgcatatcgg acagcctgtg aatcaactgg ccccggtgtg agcctaccct
cagagcgtaa gaagtgcnac tgtatcggta gcccggg
>T126_N01_C10
acgggtttaa caccatgggt aggccgaccc cgcatggata gcgttccttg ttggcccctc
tgggccacac tcttccccaa gaatcgccag agtttacata ttatttaaac aaaacttagt
aagcaactgg gtctctcgcg aggaacacaa gaagttcggg gcgtccacgt agaccngtgt
cgccaaccta cgggcccacg tcacnaacca aaggcaccaa cctcggatgc aaggtttctt
ctccggcaaa aaatgttctc ccagactcat tgtcagatgt cggatcagca ataggatctc
ccaaaagggt ggaagtccag attcgagcgc ctgatttcgc gatcatgact tcggttnnnn
nnnnncaaag aatccctcaa ggggtgaccg gggtgtgacg atggtcagtg gggtcaatga
nnntataata taactgtgtt gacttatggt atcnnctgag attaaacacc acgatgaatc
taagattgcc acgccagctc cacgtgtttg atnnncncan tctgtcttag ctcacttttt
tttctccctg tcctcgtggc tcgcttctna catactgctg ttaaacatag acctccctta
cnttaccggg catagtagac ctctgggcac gctcttccga ctcgattggc ggagcataga
tggcgtgtgg agtaaaagga aaatcctgta cacgcacctt ccgtcctgaa aggtgcgcgt
ggatcctcta gcaacagcca cggggaatag gaaccggtgc gattgcgggc tctccgtggg
gccaacctct acggtagacg caccattacc gtcccatcaa tcaccctcat atctgaagga
cgggtaccgg actggttctc aggccacgag cgctcacatc gccttacaca tcccgttgtt
taagctgcgc caatgcacat gtagcgctta taggaggcac gttaaaataa actgggggac
cagcaaggcg atttcctttc cgacccgtga aaattagcgg gactaggggc atacgaccga
agggttcttc gacacattgg cgatgggggg ttatagagaa acaaaccagg caattccggc
ccgcgcccct tnnttttggn caaggatata gtaagcaaga gccgctaagg tcccacgtga
ccttagcaaa gttcacacgc ttcgggtccc agacacagcc gcggacggga aatcagaaag
ggatagagga tcggtacgtc gacgtttact tgtgcaggga ctctgtgaaa tcacgcgcgt
catncgagac agtttaggtc acggcagaga ctcgaacaga gaaaagtgac gctagtgcgg
caaagactca aaaaatccag aggatttgct tctggtcggg ctgtcctccc tacctgatgg
tgctccctcg aacgtgaact aagtttaaat ggttttggcc tgaatgagaa gtnnncctcc
gccggcttgt ccgtgctggt ctgcaagtag ttcagtgacc aggatccacc gagtgttcaa
gttaattcaa tcacgtgatg agctggctct atatgtcgtt ccattgtata aggctaccat
gactcactag taccttgccg tcgaactagt atcgagctcg tgtattgcga ggacgaagga
cagtttttta actggacctt tcttcttagc caccacaacg gtaagttggg gctttgtctg
gtactactgc agcccgccgt tcgatgaaga agacggtaag ccgtcatggg tcggcggcta
tgaattatcc cnccaaccct cttgccacca tacatttgta cggatcctat tganagttcg
aaacgagccc gcccatgaag gtttcacagc atcgaggcga aaggcacctg aaaagcggca
taattccgag nccagtacgg ggcactgggt tcttccaatc agcttttacc tcttagtgtg
aaaggtctaa gacatacggt aacttcttgc ttgtcagctg taaccccgat acaatcgtgc
tggggacatg ctttagggag cgtacacntt gtggtccgac agtacggaga atgtagtggg
acggggcgta catacaaacc gacgttgcag ttnanntcgt cagtgagcaa aatcgtacgc
ccacgcggca actgtcttac gttgcgacac ataaacagag tgcgcnttgg ggccgttaat
tatctaagtg tgcaggcagc tatcgccccc catggccgaa cgttcgcgtg tccttgtcta
gtccggcccc tctccaccgt gtgangactg ttctcgcgga atacgctacg gtgcgtccct
tgttgagacc tgagcactgg cacatccgac tcgaataatc acgttccggc ggccgcgacc
gcgcgggccc atctagttcc ccgtttgatg tattacttac cccaccgaag gcccttgtct
ggttgctctg gaaataatat caaattgtta gtagttgaag aagcgaccca gttactccgt
cagtaaccgg gtctgtgggg gtatcagttc ggacgtaggg cacgcccacc agaggtacgg
tggagtacaa cgcatatcgg acagcctgtg aatcaactgg ccccggtgtg agcctaccct
cagagcgtaa gaagtgcnac tgtatcggta gcccggg
>T126_N01_C13
acgggtttaa caccatgggt aggccgaccc cgcatggata gcgttccttg ttggcccctc
tgggccacac tcttccccaa gaatcgccag agtttacata ttatttaaac aaaacttagt
aagcaactgg gtctctcgcg aggaacacaa gaagttcggg gcgtccacgt agaccngtgt
cgccaaccta cgggcccacg tcacnaacca aaggcaccaa cctcggatgc aaggtttctt
ctccggcaaa aaatgttctc ccagactcat tgtcagatgt cggatcagca ataggatctc
ccaaaagggt ggaagtccag attcgagcgc ctgatttcgc gatcatgact tcggttnnnn
nnnnncaaag aatccctcaa ggggtgaccg gggtgtgacg atggtcagtg gggtcaatga
nnntataata taactgtgtt gacttatggt atcnnctgag attaaacacc acgatgaatc
taagattgcc acgccagctc cacgtgtttg atnnncncan tctgtcttag ctcacttttt
tttctccctg tcctcgtggc ccgcttctna catactgctg ttaaacatag acctccctta
cnttaccggg catagtagac ctctgggcac gctcttccga ctcgattggc ggagcataga
tggcgtgtgg agtaaaagga aaatcctgta cacgcacctt ccgtcctgaa aggtgcgcgt
ggatcctcta gcaacagcca cggggaatag gaaccggtgc gattgcgggc tctccgtggg
gccaacctct acggtagacg caccattacc gtcccatcaa tcaccctcat atctgaagga
cgggtaccgg actggttctc aggccacgag cgctcacatc gccttacaca tcccgttgtt
taagctgcgc caatgcacat gtagcgctta taggaggcac gttaaaataa actgggggac
cagcaaggcg atttcctttc cgacccgtga aaattagcgg gactaggggc atacgaccga
agggttcttc gacacattgg cgatgggggg ttatagagaa acaaaccagg caattccggc
ccgcgcccct tnnttttggn caaggatata gtaagcaaga gccgctaagg tcccacgtga
ccttagcaaa gttcacacgc ttcgggtccc agacacagcc gcggacggga aatcagaaag
ggatagagga tcggtacgtc gacgtttact tgtgcaggga ctctgtgaaa tcacgcgcgt
catncgagac agtttaggtc acggcagaga ctcgaacaga gaaaagtgac gctagtgcgg
caaagactca aaaaatccag aggatttgct tctggtcggg ctgtcctccc tacctgatgg
tgctccctcg aacgtgaact aagtttaaat ggttttggcc tgaatgagaa gtnnncctcc
gccggcttgt ccgtgctggt ctgcaagtag ttcagtgacc aggatccacc gagtgttcaa
gttaattcaa tcacgtgatg agctggctct atatgtcgtt ccattgtata aggctaccat
gactcactag taccttgccg tcgaactagt atcgagctcg tgtattgcga ggacgaagga
cagtttttta accgaacctt tcttcttagc caccacaacg gtaagttggg gctttgtctg
gtactactgc agcccgccgt tcgatgaaga agacggtaag ccgtcatggg tcggcggcta
tgaattatcc cnccaaccct cttgccacca tacatttgta cggatcctat tganagttcg
aaacgagccc gcccatgaag gtttcacagc atcgaggcga aaggcacctg aaaagcggca
taattccgag nccagnacgg ggcactgggt tcttccaatc agcttttacc tcttagtgtg
aaaggtctaa gacatacggt aacttcttgc ttgtcagctg taaccccgat acaatcgtgc
tggggacatg ctttagggag cgtacacntt gtggtccgac agtacggaga atgtagtggg
acggggcgta catacaaacc gacgttgcag ttnanntcgt cagtgagcaa aatcgtacgc
ccacgcggca actgtcttac gttgcgacac ataaacagag tgcgcnttgg ggccgttaat
tatctaagtg tgcaggcagc tatcgccccc catggccgaa cgttcgcgtg tccttgtcta
gtccggcccc tctccaccgt gtgagnactg ttctcgcgga atacgctacg gtgcgtccct
tgttgagacc tgagcactgg cacatccgac tcgaataatc acgttccggc ggccgcgacc
gcgcgggccc atctagttcc ccgtttgatg tattacttac cccaccgaag gcccttgtct
ggttgctctg gaaataatat caaattgtta gtagttgaag aagcgaccca gttactccgt
cagtaaccgg gtctgtgggg gtatcagttc ggacgtaggg cacgcccacc agaggtacgg
tggagtacaa cgcatatcgg acagcctgtg aatcaactgg ccccggtgtg agcctaccct
cagagcgtaa gaagtgcnac tgtatcggta gcccggg
>T126_N01_C12
acgggtttaa caccatgggt aggccgaccc cgcatggata gcgttccttg ttggcccctc
tgggccacac tcttccccaa gaatcgccag agtttacata ttatttaaac aaaacttagt
aagcaactgg gtctctcgcg aggaacacaa gaagttcggg gcgtccacgt agaccngtgt
cgccaaccta cgggcccacg tcacnaacca aaggcaccaa cctcggatgc aaggtttctt
ctccggcaaa aaatgttctc ccagactcat tgtcagatgt cggatcagca ataggatctc
ccaaaagggt ggaagtccag attcgagcgc ctgatttcgc gatcatgact tcggttnnnn
nnnnncaaag aatccctcaa ggggtgaccg gggtgtgacg atggtcagtg gggtcaatga
nnntataata taactgtgtt gacttatggt atcnnctgag attaaacacc acgatgaatc
taagattgcc acgccagctc cacgtgtttg atnnncncan tctgtcttag ctcacttttt
tttctccctg tcctcgtggc tcgcttctna catactgctg ttaaacatag acctccctta
cnttaccggg catagtagac ctctgggcac gctcttccga ctcgattggc ggagcataga
tggcgtgtgg agtaaaagga aaatcctgta cacgcacctt ccgtcctgaa aggtgcgcgt
ggatcctcta gcaacagcca cggggaatag gaaccggtgc gattgcgggc tctccgtggg
gccaacctct acggtagacg caccattacc gtcccatcaa tcaccctcat atctgaagga
cgggtancgg actggttctc aggccacgag cgctcacatc tccttacaca tcccgttgtt
taagctgcgc caatgcacat gtagcgctta taggaggcac gttaaaataa actgggggac
cagcaaggcg atttcctttc cgacccgtga aaattagcgg gactaggggc atacgaccga
agggttcttc gacacattgg cgatgggggg ttatagagaa acaaaccagg caattccggc
ccgcgcccct tnnttttggn caaggatata gtaagcaaga gccgctaagg tcccacgtga
ccttagcaaa gttcacacgc ttcgggtccc agacacagcc gcggacggga aatcagaaag
ggatagagga tcggtacgtc gacgtttact tgtgcaggga ctctgtgaaa tcacgcgcgt
catncgagac agtttaggtc acggcagaga ctcgaacaga gaaaagtgac gctagtgcgg
caaagactca aaaaatccag aggatttgct tctggtcggg ctgtcctccc tacctgatgg
tgctccctcg aacgtgaact aagtttaaat ggttttggcc tgaatgagaa gtnnncctcc
gccggcttgt ccgtgctggt ctgcaagtag ttcagtgacc aggatccacc gagtgttcaa
gttaattcaa tcacgtgatg agctggctct atatgtcgtt ccattgtata aggctaccat
gactcactag taccttgccg tcgaactagt atcgagctcg tgtattgcga ggacgaagga
cagtttttta accgaacctt tcttcttagc caccacaacg gtaagttggg gctttgtctg
gtactactgc agcccgccgt tcgatgaaga agacggtaag ccgtcatggg tcggcggcta
tgaattatcc ccccaaccct cttgccacca tacatttgta cggatcctat tganagttcg
aaacgagccc gcccatgaag gtttcacagc atcgaggcga aaggcacctg aaaagcggta
taattccgag nccagnacgg ggcactgggt tcttccaatc agcttttacc tcttagtgtg
anaggtctaa gacatacggt aacttcttgc ttgtcagctg taaccccgat acaatcgtgc
tggggacatg ctttagggag cgtacacntt gtggtccgac agtacggaga atgtagtggg
acggggcgta catacaaacc gacgttgcag ttnanntcgt cagtgagcaa aatcgtacgc
ccacgcggca actgtcttac gttgcgacac ataaacagag tgcgcnttgg ggccgttaat
tatctaagtg tgcaggcagc tatcgccccc catggccgaa cgttcacgtg tccttgtcta
gtccggcccc tctccaccgt gtgangactg ttctcgcgga atacgctacg gtgcgtccct
tgttgagacc tgagcactgg cacatccgac tcgaataatc acgttccggc ggccgcgacc
gcgcgggccc atctagttcc ccgtttgatg tattacttac cccaccgaag gcccttgtct
ggttgctctg gaaataatat caaattgtta gtagttgaag aagcgaccca gttactccgt
cagtaaccgg gtctgtgggg gtatcagttc ggacgtaggg cacgcccacc agaggtacgg
tggagtacaa cgcatatcgg acagcctgtg aatcaactgg ccccggtgtg agcctaccct
cagagcgtaa gaagtgcnac tgtatcggta gcccggg
>T012_N16_C03
acggatttaa tgccacgggt aggccgaccc cgcatggata gcgttcctta ttgacccctc
tgggccacac tcttctccga gaaccgccgg agtttacata ttatttaaac aaaacttagt
aagcaactgg gtctctcgtg agaaacgcag gtagttcgag gcgtccacgt agaccagtgt
cgccaacata tgggtccgct tcaccaacca agggcgtcaa cctcagatgc agagtttttt
ctccgannnn nnatgttccc ctaaactcgg ggtcggacgt cggatcagta aacagttctt
ccaaagaggt ggaagtccgg attcaagcgc ctgatttcgt agtcaggacc ccggttttag
agattcaaag aatcccttga ggggtggtcg gagtgtgacg gtgatcggag aggtcaatga
gtgtatagtt ccactgtgtc gacttaaggt atcaactgaa cttaaacacg acgatgaccc
tgagattgct acgctaactc cacgcgtttg atttacccat tctgtcttag ctcacttttt
tttctcaatg tcctcgtggc tcgcttctca catacngcag ttaaacatag acccccttta
catgtccggg catagtagga gagtaagcac gttcttcaaa ctcgattggc ggagcataga
tggggcgtgg agtaaaagga gaattctgta cacgcacctt ccgtcctgaa tggtgcgcgt
agatcctcta gcaacagcca cgagaaacag gaactggtgc gattgctggc tctttgtggg
gacagcatct acggtagacg cgccattacc gtcccatcaa tcaccctcat atccgaggga
cgggtattaa actggatcct tggtcacgag cgcttacgtc gcctcacgtg tcccgttgtc
taagctgcgc caatgcacat gtggcgctta taagatgcat attaaaacaa actggaggac
cagcaaagcg atttcctttc agacccgtga aaattagtgg gactaggggc atatgactga
agggatcttc gacgtattgg cgatggggga gaataaagac acagactaaa tagtcccggc
ccgtgcccct ggatttaggc tggggatgtg gcaagtgaga gccgttaagg ttccgcgtga
ccttagttca attcgcacgc ttcgagtctc agacacagct gcggatgggc aattagaaag
gggaagggga ttggtacgtc gacgtttact cgggcaagaa ctctgtgaaa gcacgtgcgt
catccgagac agtttagttc acgacagcgg ttttaacaag aaagagtgac gctagtgcgg
cgaggactta agagatccag aggatctgct tccgggcggg ctatcctccc cacctgatgg
tgctttctcg gacgtaaact aggtctaaat ggttttggcc tgaatgagag atgatcctcc
gcaggcttgt ccgtgctgat ctgccagcga ttcagtgacc aaaatccacc aagtatccaa
atcgactcaa ccacacgatg aactagctct atatgtcgtc ccattgtacg aggctaccac
ggtctactag tatcctgctg gcgaactagt atcgagctcg tgcattgcga ggacgtagga
cagtttttta actgagcttt acttcttagc caccacaacg gtgagtcggg gccttgtctg
gtattactgc agcccgctgt tcgatgaaaa acatggtaag cggtcgagag tcggcggcta
cgcattatcc cgccagcctt ctcgcctcca cacatttgta cggatcctgt gaanagttcg
gaacgaacct gcctatgaag gtttcacagc atcaaggcga aaggcaccaa aaaggcggca
taattccgaa cttaatacgc ggcactggat tctaccaatc agcttttatc tcttagtgtg
aaaggtctaa gatatacggt aacttcttat ttgtcagctg taatatcgat acaatcgtgc
cggaggcgcg ccttagggag cgtgcacaat gaggttcagt agtacagaga atgtagtggg
acggggcgta cacacagatc gatgttgcag ttcattactt cagtgcgcca aatggtacgc
ccacacggct gctgtcttac gatgcgacac ataagcagag tgcgctttgg ggccgtcagc
tacctaagtg tgcaggcagc tatcgccccc catggccaaa cgtccgtgca tccttgccta
acctgacccc tctacaccgt gtagtagctg tgctcatcga atacgcaacg gctcgtccct
tgttgagacc tgagcactgg cacctccaac tcgaatggtc acgttccagc agccgcgacc
acgcgagccc atctagttcc ccgttcgatg tactacttac cgcattaaag gccttcgtct
ggtttctcgg gaaanannnt cnnnnnnnta ntaattgaag aagtgtccca gttattccgc
aagtaaccgg gtctgtgggg gtatcggctt ggacgtaggg catgcctacc cgaggtacgg
tggagtacaa cgcaaatcgt acagcctgtg aattaactgg ccctattgtg agcctaccta
cggagcgtaa gaagtgctac tgtatcgaca gcccggg
>T012_N16_C04
acggatttaa tgccacgggt aggccgaccc cgcatggata gcgttcctta ttgacccctc
tgggccacac tcttctccga gaaccgccgg agtttacata ttatttaaac aaaacttagt
aagcaactgg gtctctcgtg agaaacgcag gtagttcgag gcgtccacgt agaccagtgt
cgccaacata tgggtccgct tcacnaacca agggcgtcaa cctcagatgc agagtttttt
ctccgaatnn nnatgttccc ctaaactcgg ggtcggacgt cggatcagta aacagttctt
ccaaagaggt ggaagtccgg attcaagcgc ctgatttcgt agtcaggacc ccggttttag
agattcaaag aatcccttga ggggtggtcg gagtgtgacg gtgatcggag aggtcaatga
gtgtatagtt ccactgtgtc gacttaaggt atcaactgaa cttaaacacg acgatgaccc
tgagattgct acgctaactc cacgcgtttg atttacccat tctgtcttag ctcacttttt
tttctcaatg tcctcgtggc tcgcttctca catacngcag ttaaacatag acccccttta
catgtccggg catagtagga gagtaagcac gttcttcaaa ctcgattggc ggagcataga
tggggcgtgg agtaaaagga gaattctgta cacgcacctt ccgtcctgaa tggtgcgcgt
agatcctcta gcaacagcca cgagaaacag gaactggtgc gattgctggc tctttgtggg
gacagcatct acggtagacg cgccattacc gtcccatcaa tcaccctcat atccgaggga
cgggtattaa actggatcct tggtcacgag cgcttacgtc gcctcacgtg tcccgttgtc
taagctgcgc caatgcacat gtggcgctta taagatgcat attaaaacaa actggaggac
cagcaaagcg atttcctttc agacccgtga aaattagtgg gactaggggc atatgactga
agggatcttc gacgtattgg cgatggggga gaataaagac acagactaaa tagtcccggc
ccgtgcccct ggatttaggc tggggatgtg gcaagtgaga gccgttaagg ttccgcgtga
ccttagttca attcgcacgc ttcgagtctc agacacagct gcggatgggc aattagaaag
gggaagggga ttggtacgtc gacgtttact cgggcaagaa ctctgtgaaa gcacgtgcgt
catccgagac agtttagttc acgacagcgg ttttaacaag aaagagtgac gctagtgcgg
cgaggactta agagatccag aggatctgct tccgggcggg ctatcctccc cacctgatgg
tgctttctcg gacgtaaact aggtctaaat ggttttggcc tgaatgagag atgatcctcc
gcaggcttgt ccgtgctgat ctgccagcga ttcagtgacc aaaatccacc aagtatccaa
atcgactcaa ccacacaatg aactagctct atatgtcgtc ccattgtacg aggctaccac
ggtctactag tatcctgctg gcgaactagt atcgagctcg tgcattgcga ggacgtagga
cagtttttta actgagcttt acttcttagc caccacaacg gtgagtcggg gccttgtctg
gtattactgc agcccgctgt tcgatgaaaa acatggtaag cggtcgagag tcggcggcta
cgcattatcc cgccagcctt ctcgcctcca cacatttgta cggatcctgt gaanagttcg
gaacgaacct gcctatgaag gtttcacagc atcaaggcga aaggcaccaa aaaggcggca
taattccgaa cttaatacgc ggcactggat tctaccaatc agcttttatc tcttagtgtg
aaaggtctaa gatatacggt aacttcttat ttgtcagctg taatatcgat acaatcgtgc
cggaggcgcg ccttagggag cgtgcacaat gaggttcagt agtacagaga atgtagtggg
acggggcgta cacacagatc gatgttgcag ttcattactt cagtgcgcca aatggtacgc
ccacacggct gctgtcttac gatgcgacac ataagcagag tgcgctttgg ggccgtcagc
tatctaagtg tgcaggcagc tatcgccccc catggccaaa cgtccgtgca tccttgccta
acctgacccc tctacaccgt gtagtagctg tgctcatcga atacgcaacg gctcgtccct
tgttgagacc tgagcactgg cacctccaac tcgaatggtc acgttccagc agccgcgacc
acgcgagccc atctagttcc ccgtttgatg tactacttac cgcattaaag gccttcgtct
ggtttctcgg gaaanannnt cnnnnnnnta ntaattgaag aagtgtccca gttattccgc
aagtaaccgg gtctgtgggg gtatcggctt ggacgtaggg catgcctacc cgaggtacgg
tggagtacaa cgcaaatcgt acagcctgtg aattaactgg ccctattgtg agcctaccta
cggagcgtaa gaagtgctac tgtatcgaca gcccggg
>T012_N16_C01
acggatttaa tgccacgggt aggccgaccc cgcatggata gcgttcctta ttgacccctc
tgggccacac tcttctccga gaaccgccgg agtttacata ttatttaaac aaaacttagt
aagcaactgg gtctctcgtg agaaacgcag gtagttcgag gcgtccacgt agaccagtgt
cgccaacata tgggtccgct tcacnaacca agggcgtcaa cctcagatgc agagtttttt
ctccgaatnn nnatgttccc ctaaactcgg ggtcggacgt cggatcagta aacagttctt
ccaaagaggt ggaagtccgg attcaagcgc ctgatttcgt agtcaggacc ccggttttag
agattcaaag aatcccttga ggggtggtcg gggtgtgacg gtgatcggag aggtcaatga
gtgtatagtt ccactgtgtc gacttaaggt atcaactgaa cttaaacacg accatgaccc
tgagattgct acgctaactc cacgcgtttg atttacccat tctgtcttag ctcacttttt
tttctcaatg tcctcgtagc tcgcttctca catacngctg ttaaacatag acccccttta
catgtccggg catagtagga gagtaagcac gttcttcaaa ctcgattggc ggagcataga
tggggcgtgg agtaaaagga gaattctgta cacgcacctt ccgtcctgaa tggtgcgcgt
agatcctcta gcaacagcca cgagaaacag gaactggtgc gattgctggc tctttgtggg
gacagcatct acggtagacg cgccattacc gtcccatcaa tcaccctcat atccgaggga
cgggtattaa actggatcct tggtcacgag cgcttacgtc gcctcacgtg tcccgttgtc
taagctgcgc caatgcacat gtggcgctta taagatgcat attaaaacaa actggaggac
cagcaaagcg atttcctttc agacccgtga aaattagtgg gactaggggc atatgactga
agggatcttc gacgtattgg cgatggggga gaataaagac acagactaaa tagtcccggc
ccgtgcccct ggatttaggc tggggatgtg gcaagtgaga gccgttaagg ttccgcgtga
ccttagttca attcgcacgc ttcgagtctc agacacagct gcggatgggc aattagaaag
gggaagggga ttggtacgtc gacgtttact cgggcaagaa ctctgtgaaa gcacgtgcgt
cattcgagac agtttagttc acgacagcgg ttttaacaag aaagagtgac gctagtgcgg
cgaggactta agagatccag aggatctgct tccgggcggg ctatcctccc cacctgatgg
tgctttctcg gacgtaaact aggtctaaat ggttttggcc tgaatgagag atgatcctcc
gcaggcttgt ccgtgctgat ctgccagcga ttcagtgacc aaaatccacc aagtatccaa
atcgactcaa ccacacgatg aactagctct atatgtcgtc ccattgtacg aggctaccac
ggtctactag tatcctgctg gcgaattagt atcgagctcg tgcattgcga ggacgtagga
cagtttttta actgagcttt acttcttagc caccacaacg gtgagtcggg gccttgtctg
gtattactgc agcccgctgt tcgatgaaaa acatggtaag cggtcgagag tcggcggcta
cgcattatcc tgccagcctt ctcgcctcca cacatttgta cggatcctgt gaanagttcg
gaacgaacct gcctatgaag gtttcacagc atcaaggcga aaggcaccaa aaaggcggca
taattccgaa cttaatacgc ggcactggat tctaccaatc agcttttatc tcttagtgtg
aaaggtctaa gatatacggt aacttcttat ttgtcagctg taatatcgat acaatcgtgc
cggaggcgcg ccttagggag cgtgcacaat gaggttcagt agtacagaga atgtagtggg
atggggcgta cacacagatc gatgttgcag ttcattactt cagtgcgcca aatggtacgc
ccacacggct gctgtcttac gatgcgacac ataagcagag tgcgctttgg ggccgtcagc
tatctaagtg tgcaggcagc tatcgccccc catggccaaa cgtccgtgca tccttgccta
acctgacccc tctacaccgt gtagtagctg tgctcatcna atacgcaacg gctcgtccct
tgttgagacc tgagcactgg cacctccaac tcgaatggtc acgttccagc agccgcgacc
acgcgagccc ntctagttcc ccgtttgatg tactacttac cgcattaaag gccttcgtct
ggtttctcgg gaaanannnt cnnnnnnnta ntaattgaag aagtgtccca gttattccgc
aagtaaccgg gtctgtgggg gtatcggctt ggacgtaggg catgcctacc cgaggtacgg
tggagtacaa cgcaaatcgt acagcctgtg aattaactgg ccctattgtg agcctaccca
cggagcgtaa gaagtgctac tgtatcgaca gcccggg
>T012_N16_C02
acggatttaa tgccacgggt aggccgaccc cgcatggata gcgttcctta ttgacccctc
tgggccacac tcttctccga gaaccgccgg agtttacata ttatttaaac aaaacttagt
aagcaactgg gtctctcgtg agaaacgcag gtagttcgag gcgtccacgt agaccagtgt
cgccaacata tgggtccgct tcacnaacca agggcgtcaa cctcagatgc agaatttttt
ctccgaatnn nnatgttccc ctaaactcgg ggtcggacgt cggatcagta aacagttctt
ccaaagaggt ggaagtccgg attcaagcgc ctgatttcgt agtcaggacc ccggttttag
agatncaaag aatcccttga ggggtggtcg gggtgtgacg gtgatcggag aggtcaatga
gtgtatagtt ccactgtgtc gacttaaggt atcaactgaa cttaaacacg accatgaccc
tgagattgct acgctaactc cacgcgtttg atttacccat tctgtcttag ctcacttttt
tttctcaatg tcctcgtagc tcgcttctca catacngctg ttaaacatag acccccttta
catgtccggg catagtagga gagtaagcac gttcttcaaa ctcgattggc ggagcataga
tggggcgtgg agtaaaagaa gaattctgta cacgcacctt ccgtcctgaa tggtgcgcgt
agatcctcta gcaacagcca cgagaaacag gaactggtgc gattgctggc tctttgtggg
gacagcatct acggtagacg cgccattacc gtcccatcaa tcaccctcat atccgaggga
cgggtattaa actggatcct tggtcacgag cgcttacgtc gcctcacgtg tcccgttgtc
taagctgcgc caatgcacat gtggcgctta taagatgcat attaaaacaa actggaggac
cagcaaagcg atttcctttc agacccgtga aaattagtgg gactaggggc atatgactga
agggatcttc gacgtattgg cgatggggga gaataaagac acagactaaa tagtcccggc
ccgtgcccct ggatttaggc tggggatgtg gcaagtgaga gccgttaagg ttccgcgtga
ccttagttca attcgcacgc ttcgagtctc agacacagct gcggatgggc aattagaaag
gggaagggga ttggtacgtc gacgtttact cgggcaagaa ctctgtgaaa gcacgtgcgt
cattcgagac agtttagttc acgacagcgg ttttaacaag aaagagtgac gctagtgcgg
cgaggactta agagatccag aggatctgct tccgggcggg ctatcctccc cacctgatgg
tgctttctcg gacgtaaact aggtctaaat ggttttggcc tgaatgagag atgatcctcc
gcaggcttgt ccgtgctgat ctgccagcga ttcagtgacc aaaatccacc aagtatccaa
atcgactcaa ccacacgatg aactagctct atatgtcgtc ccattgtacg aggctaccac
ggtctactag tatcctgctg gcgaattagt atcgagctcg tgcattgcga ggacgtagga
cagtttttta actgagcttt acttcttagc caccacaacg gtgagtcggg gccttgtctg
gtattactgc agcccgctgt tcgatgaaaa acatggtaag cggtcgagag tcggcggcta
cgcattatcc tgccagcctt ctcgcctcca cacatttgta cggatcctgt gaanagttcg
gaacgaacct gcctatgaag gtttcacagc atcaaggcga aaggcaccaa aaaggcggca
taattccgaa cttaatacgc ggcactggat tctaccaatc agcttttatc tcttagtgtg
aaaggtctaa ggtatacggt aacttcttat ttgtcagctg taatatcgat acaatcgtgc
cggaggcgcg ccttagggag cgtgcacaat gaggttcagt agtacagaga atgtagtggg
atggggcgta cacacagatc gatgttgcag ttcattactt cagtgcgcca aatggtacgc
ccacacggct gctgtcttac gatgcgacac ataagcagag tgcgctttgg ggccgtcagc
tatctaagtg tgcaggcagc tatcgccccc catggccaaa cgtccgtgca tccttgccta
acctgacccc tctacaccgt gtagtagctg tgctcatcga atacgcaacg gctcgtccct
tgttgagacc tgagcactgg cacctccaac tcgaatggtc acgttccagc agccgcgacc
acgcgagccc atctagttcc ccgtttgatg tactacttac cgcattaaag gccttcgtct
ggtttctcgg gaaanannnt cnnnnnnnta ntaattgaag aagtgtccca gttattccgc
aagtaaccgg gtctgtgggg gtatcggctt ggacgtaggg catgcctacc cgaggtacgg
tggagtacaa cgcaaatcgt acagcctgtg aattaactgg ccctattgtg agcctaccca
cngagcgtaa gaagtgctac tgtatcgaca gcccggg
>T012_N16_C07
acggatttaa tgccacgggt aggccgaccc cgcatggata gcgttcctta ttgacccctc
tgggccacac tcttctccga gaaccgccgg agtttacata ttatttaaac aaaacttagt
aagcaactgg gtctctcgtg agaaacgcag gtagttcgag gcgtccacgt agaccagtgt
cgccaacata tgggtccgct tcacnaacca agggcgtcaa cctcagatgc agagtttttt
ctccgaatnn nnatgttccc ctaaactcgg ggtcggacgt cggatcagta aacagttctt
ccaaagaggt ggaagtccgg attcaagcgc ctgatttcgt agtcaggacc ccggttttag
agattcaaag aatcccttga ggggtggtcg gggtgtgacg gtgatcggag aggtcaatga
gtgtatagtt ccactgtgtc gacttaaggt atcaactgaa cttaaacacg accatgaccc
tgagattgct acgctaactc cacgcgtttg atttacccat tctgtcttag ctcacttttt
tttctcaatg tcctcgtagc tcgcttctca catacngctg ttaaacatag acccccttta
catgtccgag catagtagga gagtaagcac gttcttcaaa ctcgattggc ggagcataga
tggggcgtgg agtaaaagga gaattctgta cacgcacctt ccgtcctgaa tggtgcgcgt
agatcctcta gcaacagcca cgagaaacag gaactggtgc gattgctggc tctttgtggg
gacagcatct acggtagacg cgccattacc gtcccatcaa tcaccctcat atccgaggga
cgggtattaa actggatcct tggtcacgag cgcttacgtc gcctcacgtg tcccgttgtc
taagctgcgc caatgcacat gtggcgctta taagatgcat attaaaacaa actggaggac
cagcaaagcg atttcctttc agacccgtga aaattagtgg gactaggggc atatgactga
agggatcttc gacgtattgg cgatggggga gaataaagac acagactaaa tagtcccggc
ccgtgcccct ggatttaggc tggggatgtg gcaagtgaga gccgttaagg ttccgcgtga
ccttagttca attcgcacgc ttcgagtctc agacacagct gcggatgggc aattagaaag
gggaagggga ttggtacgtc gacgtttact cgggcaagaa ctctgtgaaa gcacgtgcgt
cattcgagac agtttagttc acgacagcgg ttttaacaag aaagagtgac gctagtgcgg
cgaggactta agagatccag aggatctgct tccgggcggg ctatcctccc cacctgatgg
tgctttctcg gacgtaaact aggtctaaat ggttttggcc tgaatgagag atgatcctcc
gcaggcttgt ccgtgctgat ctgccagcga ttcagtgacc aaaatccacc aagtatccaa
atcgactcaa ccacacgatg aactagctct atatgtcgtc ccattgtacg aggctaccac
ggtctactag tatcctgctg gcgaattagt atcgagctcg tgcattgcga ggacgtagga
cagtttttta actgagcttt acttcttagc caccacaacg gtgagtcggg gccttgtctg
gtattactgc agcccgctgt tcgatgaaaa acatggtaag cggtcgagag tcggcggcta
cgcattatcc tgccagcctt ctcgcctcca cacatttgta cggatcctgt gaanagttcg
gaacgaacct gcctatgaag gtttcacagc atcaaggcga aaggcaccaa aaaggcggca
taattccgaa cttaatacgc ggcactggat tctaccaatc agcttctatc tcttagtgtg
aaaggtctaa gatatacggt aacttcttat ttgtcagctg taatatcgat acaatcgtgc
cggaggcgcg ccttagggag cgtgcacaat gaggttcagt agtacagaga atgtagtggg
atggggcgta cacacagatc gatgttgcag ttcattactt cagtgcgcca aatggtacgc
ccacacggct gctgtcttac gatgcgacac ataagcagag tgcgcttcgg ggccgtcagc
tatctaagtg tgcaggcagc tatcgccccc catggccaaa cgtccgtgca tccttgccta
acctgacccc tctacaccgt gtagtagctg tgctcatcna atacgcaacg gctcgtccct
tgttgagacc tgagcactgg cacctccaac tcgaatggtc acgttccagc agccgcgacc
acgcgagccc ntctagttcc ccgtttgatg tactacttac cgcattaaag gccttcgtct
ggtttctcgg gaaanannnt cnnnnnnnta ntaattgaag aagtgtccca gttattccgc
aagtaaccgg gtctgtgggg gtatcggctt ggacgtaggg catgcctacc cgaggtacgg
tggagtacaa cgcaaatcgt acagcctgtg aattaactgg ccctattgtg agcctaccca
cggagcgtaa gaagtgctac tgtatcgaca gcccggg
>T012_N16_C08
acggatttaa tgccacgggt aggccgaccc cgcatggata gcgttcctta ttgacccctc
tgggccacac tcttctccga gaaccgccgg agtttacata ttatttaaac aaaacttagt
aagcaactgg gtctctcgtg agaaacgcag gtagttcgag gcgtccacgt agaccagtgt
cgccaacata tgggtccgct tcacnaacca agggcgtcaa cctcagatgc agagtttttt
ctccgannnn nnatgttccc ctaaactcgg ggtcggacgt cggatcagta aacagttctt
ccaaagaggt ggaagtccgg attcaagcgc ctgatttcgt agtcaggacc ccggttttag
agattcaaag aatcccttga ggggtggtcg gggtgtgacg gtgatcggag aggtcaatga
gtgtatagtt ccactgtgtc gacttaaggt atcaactgaa cttaaacacg accatgaccc
tgagattgct acgctaactc cacgcgtttg atttacccat tctgtcttag ctcacttttt
tttctcaatg tcctcgtagc tcgcttctca catacngctg ttaaacatag acccccttta
catgtccgag catagtagga gagtaagcac gttcttcaaa ctcgattggc ggagcataga
tggggcgtgg agtaaaagga gaattctgta cacgcacctt ccgtcctgaa tggtgcgcgt
agatcctcta gcaacagcca cgagaaacag gaactggtgc gattgctggc tctttgtggg
gacagcatct acggtagacg cgccattacc gtcccatcaa tcaccctcat atccgaggga
cgggtattaa actggatcct tggtcacgag cgcttacgtc gcctcacgtg tcccgttgtc
taagctgcgc caatgcacat gtggcgctta taagatgcat attaaaacaa actggaggac
cagcaaagcg atttcctttc agacccgtga aaattagtgg gactaggggc atatgactga
agggatcttc gacgtattgg cgatggggga gaataaagac acagactaaa tagtcccggc
ccgtgcccct ggatttaggc tggggatgtg gcaagtgaga gccgttaagg ttccgcgtga
ccttagttca attcgcacgc ttcgagtctc agacacagct gcggatgggc aattagaaag
gggaagggga ttggtacgtc gacgtttact cgggcaagaa ctctgtgaaa gcacgtgcgt
cattcgagac agtttagttc acgacagcgg ttttaacaag aaagagtgac gctagtgcgg
cgaggactta agagatccag aggatctgct tccgggcggg ctatcctccc cacctgatgg
tgctttctcg gacgtaaact aggtctaaat ggttttggcc tgaatgagag atgatcctcc
gcaggcttgt ccgtgctgat ctgccagcga ttcagtgacc aaaatccacc aagtatccaa
atcgactcaa ccacacgatg aactagctct atatgtcgtc ccattgtacg aggctaccac
ggtctactag tatcctgctg gcgaattagt atcgagctcg tgcattgcga ggacgtagga
cagtttttta actgagcttt acttcttagc caccacaacg gtgagtcggg gccttgtctg
gtattactgc agcccgctgt tcgatgaaaa acatggtaag cggtcgagag tcggcggcta
cgcattatcc tgccagcctt ctcgcctcca cacatttgta cggatcctgt gaanagttcg
gaacgaacct gcctatgaag gtttcacagc atcaaggcga aaggcaccaa aaaggcggca
taattccgaa cttaatacgc ggcactggat tctaccaatc agcttctatc tcttagtgtg
aaaggtctaa gatatacggt aacttcttat ttgtcagctg taatatcgat acaatcgtgc
cggaggcgcg ccttagggag cgtgcacaat gaggttcagt agtacagaga atgtagtggg
atggggcgta cacacagatc gatgttgcag ttcattactt cagtgcgcca aatggtacgc
ccacacggct gctgtcttac gatgcgacac ataagcagag tgcgcttcgg ggccgtcagc
tatctaagtg tgcaggcagc tatcgccccc catggccaaa cgtccgtgca tccttgccta
acctgacccc tctacaccgt gtagtagctg tgctcatcga atacgcaacg gctcgtccct
tgttgagacc tgagcactgg cacctccaac tcgaatggtc acgttccagc agccgcgacc
acgcgagccc atctagttcc ccgtttgatg tactacttac cgcattaaag gccttcgtct
ggtttctcgg gaaanannnt cnnnnnnnta ntaattgaag aagtgtccca gttattccgc
aagtaaccgg gtctgtgggg gtatcggctt ggacgtaggg catgcctacc cgaggtacgg
tggagtacaa cgcaaatcgt acagcctgtg aattaactgg ccctattgtg agcctaccca
cggagcgtaa gaagtgctac tgtatcgaca gcccggg
>T012_N16_C05
acggatttaa tgccacgggt aggccgaccc cgcatggata gcgttcctta ttgacccctc
tgggccacac tcttctccga gaaccgccgg agtttacata ttatttaaac aaaacttagt
aagcaactgg gtctctcgtg agaaacgcag gtagttcgag gcgtccacgt agaccagtgt
cgccaacata tgggtccgct tcacnaacca agggcgtcaa cctcagatgc agagtttttt
ctccgaatnn nnatgttccc ctaaactcgg ggtcggacgt cggatcagta aacagttctt
ccaaagaggt ggaagtccgg attcaagcgc ctgatttcgt agtcaggacc ccggttttag
agattcaaag aatcccttga ggggtggtcg gagtgtgacg gtgatcggag aggtcaatgg
gtgtatagtt ccactgtgtc gacttaaggt atcaactgaa cttaaacacg acgatgaccc
tgagattgct acgctaactc cacgcgtttg atttacccat tctgtcttag ctcacttttt
tttctcaatg tcctcgtggc tcgcttctca catacngcag ttaaacatag acccccttta
catgtccggg catagtagga gagtaagcac gttcttcaaa ctcgattggc ggagcataga
tggggcgtgg agtaaaagga gaattctgta cacgcacctt ccgtcctgaa tggtgcgcgt
agatcctcta gcaacagcca cgagaaacag gaactggtgc gattgctggc tctttgtggg
gacagcatct acggtagacg cgccattacc gtcccatcaa tcaccctcat atccgaggga
cgggtattaa actggatcct tggtcacgag cgcttacgtc gcctcacgtg tcccgttgtc
taagctgcgc caatgcacat gtggcgctta taagatgcat attaaaacaa actggaggac
cagcaaagcg atttcctttc agacccgtga aaattagtgg gactaggggc atatgactga
agggatcttc gacgtattgg cgatggggga gaataaagac acagactaaa tagtcccggc
ccgtgcccct ggatttaggc tggggatgtg gcaagtgaga gccgttaagg ttccgcgtga
ccttagttca attcgcacgc ttcgagtctc agacacagct gcggatgggc aattagaaag
gggaagggga ttggtacgtc gacgtttact cgggcaagaa ctctgtgaaa gcacgtgcgt
catccgagac agtttagttc acgacagcgg ttttaacaag aaagagtgac gctagtgcgg
cgaggactta agagatccag aggatctgct tccgggcggg ctatcctccc cacctgatgg
tgctttctcg gacgtaaact aggtctaaat ggttttggcc tgaatgagag atgatcctcc
gcaggcttgt ccgtgctgat ctgccagcga ttcagtgacc aaaatccacc aagtatccaa
atcgactcaa ccacacgatg aactagctct atatgtcgtc ccattgtacg aggctaccac
ggtctactag tatcctgctg gcgaactagt atcgagctcg tgcattgcga ggacgtagga
cagtttttta actgagcttt acttcttagc caccacaacg gtgagtcggg gccttgtctg
gtattactgc agcccgctgt tcgatgaaaa acatggtaag cggtcgagag tcggcggcta
cgcattatcc cgccagcctt ctcgcctcca cacatttgta cggatcctgt gaanagttcg
gaacgaacct gcctatgaag gtttcacagc atcaaggcga aaggcaccaa aaaggcggca
taattccgaa cttaatacgc ggcactggat tctaccaatc agcttttatc tcttagtgtg
aaaggtctaa gatatacggt aacttcttat ttgtcagctg taatatcgat acaatcgtgc
cggaggcgcg ccttagggag cgtgcacaat gaggttcagt agtacagaga atgtagtggg
acggggcgta cacacagatc gatgttgcag ttcattactt cagtgcgcca aatggtacgc
ccacacggct gctgtcttac gatgcgacac ataagcagag tgcgctttgg ggccgtcagc
tatctaagtg tgcaggcagc tatcgccccc catggccaaa cgtccgtgca tccttgccta
acctgacccc tctacaccgt gtagtagctg tgctcatcga atacgcaacg gctcgtccct
tgttgagacc tgagcactgg cacctccaac tcgaatggtc acgttccagc agccgcgacc
acgcgagccc atctagttcc ccgtttgatg tactacttac cgcattaaag gccttcgtct
ggtttctcgg gaaanannnt cnnnnnnnta ntaattgaag aagtgtccca gttattccgc
aagtaaccgg gtctgtgggg gtatcggctt ggacgtaggg catgcctacc cgaggtacgg
tggagtacaa cgcaaatcgt acagcctgtg aattaactgg ccctattgtg agcctaccta
cggagcgtaa gaagtgctac tgtatcgaca gcccggg
>T012_N16_C06
acggatttaa tgccacgggt aggccgaccc cgcatggata gcgttcctta ttgacccctc
tgggccacac tcttctccga gaaccgccgg agtttacata ttatttaaac aaaacttagt
aagcaactgg gtctctcgtg agaaacgcag gtagttcgag gcgtccacgt agaccagtgt
cgccaacata tgggtccgct tcaccaacca agggcgtcaa cctcagatgc agagtttttt
ctccgaatnn nnatgttccc ctaaactcgg ggtcggacgt cggatcagta aacagttctt
ccaaagaggt ggaagtccgg attcaagcgc ctgatttcgt agtcaggacc ccggttttag
agattcaaag aatcccttga ggggtggtcg gggtgtgacg gtgatcggag aggtcaatga
gtgtatagtt ccactgtgtc gacttaaggt atcaactgaa cttaaacacg accatgaccc
tgagattgct acgctaactc cacgcgtttg atttacccat tctgtcttag ctcacttttt
tttctcaatg tcctcgtagc tcgcttctca catacagctg ttaaacatag acccccttta
catgtccggg catagtagga gagtaagcac gttcttcaaa ctcgattggc ggagcataga
tggggcgtgg agtaaaagga gaattctgta cacgcacctt ccgtcctgaa tggtgcgcgt
agatcctcta gcaacagcca cgagaaacag gaactggtgc gattgctggc tctttgtggg
gacagcatct acggtagacg cgccattacc gtcccatcaa tcaccctcat atccgaggga
cgggtattaa actggatcct tggtcacgag cgcttacgtc gcctcacgtg tcccgttgtc
taagctgcgc caatgcacat gtggcgctta taagatgcat attaaaacaa actggaggac
cagcaaagcg atttcctttc agacccgtga aaattagtgg gactaggggc atatgactga
agggatcttc gacgtattgg cgatggggga gaataaagac acagactaaa tagtcccggc
ccgtgcccct ggatttaggc tggggatgtg gcaagtgaga gccgttaagg ttccgcgtga
ccttagttca attcgcacgc ttcgagtctc agacacagct gcggatgggc aattagaaag
gggaagggga ttggtacgtc gacgtttact cgggcaagaa ctctgtgaaa gcacgtgcgt
cattcgagac agtttagttc acgacagcgg ttttaacaag aaagagtgac gctagtgcgg
cgaggactta agagatccag aggatctgct tccgggcggg ctatcctccc cacctgatgg
tgctttctcg gacgtaaact aggtctaaat ggttttggcc tgaatgagag atgatcctcc
gcaggcttgt ccgtgctgat ctgccagcga ttcagtgacc aaaatccacc aagtatccaa
atcgactcaa ccacacgatg aactagctct atatgtcgtc ccattgtacg aggctaccac
ggtctactag tatcctgctg gcgaattagt atcgagctcg tgcattgcga ggacgtagga
cagtttttta actgagcttt acttcttagc caccacaacg gtgagtcggg gccttgtctg
gtattactgc agcccgctgt tcgatgaaaa acatggtaag cggtcgagag tcggcggcta
cgcattatcc cgccagcctt ctcgcctcca cacatttgta cggatcctgt gaanagttcg
gaacgaacct gcctatgaag gtttcacagc atcaaggcga aaggcaccaa aaaggcggca
taattccgaa cttaatacgc ggcactggat tctaccaatc agcttttatc tcttagtgtg
aaaggtctaa gatatacggt aacttcttat ttgtcagctg taatatcgat acaatcgtgc
cggaggcgcg ccttagggag cgtgcacaat gaggttcagt agtacagaga atgtagtggg
atggggcgta cacacagatc gatgttgcag ttcattactt cagtgcgcca aatggtacgc
ccacacggct gctgtcttac gatgcgacac ataagcagag tgcgctttgg ggccgtcagc
tatctaagtg tgcaggcagc tatcgccccc catggccaaa cgtccgtgca tccttgccta
acctgacccc tctacaccgt gtagtagctg tgctcatcga atacgcaacg gctcgtccct
tgttgagacc tgagcactgg cacctccaac tcgaatggtc acgttccagc agccgcgacc
acgcgagccc ntctagttcc ccgtttgatg tactacttac cgcattaaag gccttcgtct
ggtttctcgg gaaanannnt cnnnnnnnta ntaattgaag aagtgtccca gttattccgc
aagtaaccgg gtctgtgggg atatcggctt ggacgtaggg catgcctacc cgaggtacgg
tggagtacaa cgcaaatcgt acagcctgtg aattaactgg ccctattgtg agcctaccca
cggagcgtaa gaagtgctac tgtatcgaca gcccggg
>T126_N06_C05
acgggtttaa caccatgggt aggccgaccc cgcatggata gcgttccttg ttggcccctc
tgggccacac tcttccccaa gaatcgccag agtttacata ttatttaaac aaaacttagt
aagcaactgg gtctctcgcg aggaacacaa gaagttcggg gcgtccacgt agaccngtgt
cgccaaccta cgggcccacg tcacnaacca aaggcaccaa cctcggatgc aaggtttctt
ctccggcaaa aaatgttctc ccagactcat tgtcagatgt cggatcagca ataggatctc
ccaaaagggt ggaagtccag attcgagcgc ctgatttcgc gatcatgact tcggttnnnn
nnnnncaaag aatccctcaa ggggtgaccg gggtgtgacg atggtcagtg gggtcaatga
nnntataata taactgtgtt gacttatggt atcnnctgag attaaacacc acgatgaatc
taagattgcc acgccagctc cacgtgtttg atnnncncan tctgtcttag ctcacttttt
tttctccctg tcctcgtggc tcgcttctna catactgctg ttaaacatag acctccctta
cnttaccggg catagtagac ctctgggcac gctcttccga ctcgattggc ggagcataga
tggcgtgtgg agtaaaagga aaatcctgta cacgcacctt ccgtcctgaa aggtgcgcgt
ggatcctcta gcaacagcca cggggaatag gaaccggtgc gattgcgggc tctccgtggg
gccaacctct acggtagacg caccattacc gtcccatcaa tcaccctcat atctgaagga
cgggtaccgg actggttctc aggccacgag cgctcacatc gccttacaca tcccgttgtt
taagctgcgc caatgcacat gtagcgctta taggaggcac gttaaaataa actgggggac
cagcaaggcg atttcctttc cgacccgtga aaattagcgg gactaggggc atacgaccga
agggttcttc gacacattgg cgatgggggg ttatagagaa acaaaccagg caattccggc
ccgcgcccct tnnttttggn caaggatata gtaagcaaga gccgctaagg tcccacgtga
ccttagcaaa gttcacacgc ttcgggtccc agacacagcc gcggacggga aatcagaaag
ggatagagga tcggtacgtc gacgtttact tgtgcaggga ctctgtgaaa tcacgcgcgt
catncgagac agtttaggtc acggcagaga ctcgaacaga gaaaagtgac gctagtgcgg
caaagactca aaaaatccag aggatttgct tctggtcggg ctgtcctccc tacctgatgg
tgctccctcg aacgtgaact aagtttaaat ggttttggcc tgaatgagaa gtnnncctcc
gccggcttgt ccgtgctggt ctgcaagtag ttcagtgacc aggatccacc gagtgttcaa
gttaattcaa tcacgtgatg agctggctct atatgtcgtt ccattgtata aggctaccat
gactcactag taccttgccg tcgaactagt atcgagctcg tgtattgcga ggacgaagga
cagtttttta actgaacctt tcttcttagc caccacaacg gtaagttggg gctttgtctg
gtactactgc agcccgccgt tcgatgaaga agacggtaag ccgtcatggg tcggcggcta
tgaattatcc cnccaaccct cttgccacca tacatttgta cggatcctat tganagttcg
aaacgagccc gcccatgaag gtttcacagc atcgaggcga aaggcacctg aaaagcggca
taattccgag nncagnacgg ggcactgggt tcttccaatc agcttttacc tcttagtgtg
aaaggtctaa gacatacggt aacttcttgc ttgtcagctg taaccccgat acaatcgtgc
tggggacatg ctttagggag cgtacacntt gtggtccgac agtacggaga atgtagtggg
acggggcgta catacaaacc gacgttgcag ttnanntcgt cagtgagcaa aatcgtacgc
ccacgcggca actgtcttac gttgcgacac ataaacagag tgcgcnttgg ggccgttaat
tatctaagtg tgcaggcagc tatcgccccc catggccgaa cgttcgcgtg tccttgtcta
gtccggcccc tctccaccgt gtgangactg ttctcgcgga atacgctacg gtgcgtccct
tgttgagacc tgagcactgg cacatccgac tcgaataatc acgttccggc ggccgcgacc
gcgcgggccc atctagttcc ccgtttgatg tattacttac cccaccgaag gcccttgtct
ggttgctctg gaaataatat caaattgtta gtagttgaag aagcgaccca gttactccgt
cagtaaccgg gtctgtgggg gtatcagttc ggacgtaggg cacccccacc agaggtacgg
tggagtacaa cgcatatcgg acagcctgtg aatcaactgg ccccggtgtg agcctaccct
cagagcgtaa gaagtgcnac tgtatcggta gcccggg
>T126_N06_C06
acgggtttaa caccatgggt aggccgaccc cgcatggata gcgttccttg ttggcccctc
tgggccacac tcttccccaa gaatcgccag agtttacata ttatttaaac aaaacttagt
aagcaactgg gtctctcgcg aggaacacaa gaagttcggg gcgtccacgt agaccngtgt
cgccaaccta cgggcccacg tcacnaacca aaggcaccaa cctcggatgc aaggtttctt
ctccggcaaa aaatgttctc ccagactcat tgtcagatgt cggatcagca ataggatctc
ccaaaagggt ggaagtccag attcgagcgc ctgatttcgc gatcatgact tcggttnnnn
nnnnncaaag aatccctcaa ggggtgaccg gggtgtgacg atggtcagtg gggtcaatga
nnntataata taactgtgtt gacttatggt atcnnctgag attaaacacc acgatgaatc
taagattgcc acgccagctc cacgtgtttg atnnncncan tctgtcttag ctcacttttt
tttctccctg tcctcgtggc tcgcttctna catactgctg ttaaacatag acctccctta
cnttaccggg catagtagac ctctgggcac gctcttccga ctcgattggc ggagcataga
tggcgtgtgg agtaaaagga aaatcctgta cacgcacctt ccgtcctgaa aggtgcgcgt
ggatcctcta gcaacagcca cggggaatag gaaccggtgc gattgcgggc tctccgtggg
gccaacctct acggtagacg caccattacc gtcccatcaa tcaccctcat atctgaagga
cgggtancgg actggttctc aggccacgag cgctcacatc gccttacaca tcccgttgtt
taagctgcgc caatgcacat gtagcgctta taggaggcac gttaaaataa actgggggac
cagcaaggcg atttcctttc cgacccgtga aaattagcgg gactaggggc atacgaccga
agggttcttc gacacattgg cgatgggggg ttatagagaa acaaaccagg caattccggc
ccgcgcccct tnnttttggn caaggatata gtaagcaaga gccgctaagg tcccacgtga
ccttagcaaa gttcacacgc ttcgggtccc agacacagcc gcggacggga aatcagaaag
ggatagagga tcggtacgtc gacgtttact tgtgcaggga ctctgtgaaa tcacgcgcgt
catncgagac agtttaggtc acggcagaga ctcgaacaga gaaaagtgac gctagtgcgg
caaagactca aaaaatccag aggatttgct tctggtcggg ctgtcctccc tacctgatgg
tgctccctcg aacgtgaact aagtttaaat ggttttggcc tgaatgagaa gtnnncctcc
gccggcttgt ccgtgctggt ctgcaagtag ttcagtgacc aggatccacc gagtgttcaa
gttaattcaa tcacgtgatg agctggctct ataggtcgtt ccattgtata aggctaccat
gactcgctag taccttgccg tcgaactagt atcgagctcg tgtattgcga ggacgaagga
cagtttttta accgaacctt tcttcttagc caccacaacg gtaagttggg gctttgtctg
gcactactgc agcccgccgt tcgatgaaga agacggtaag ccgtcatggg tcggcggcta
tgaattatcc cnccaaccct cttgccacca tacatttgta cggatcctat tganagttcg
aaacgagccc gcccatgaag gttttacagc atcgaggcga aaggcacctg aaaagcggca
taattccgag nccagnacgg ggcactgggt tcttccaatc agcttttacc tcttagtgtg
anaggtctaa gacatacggt aacttcttgc ttgtcagctg taaccccgat acaatcgtgc
tggggacatg ctttagggag cgtacacntt gtggtccgac agtacggaga atgtagtggg
acggggcgta catacaaacc gacgttgcag ttnanntcgt cagtgagcaa aatcgtacgc
ccacgcggca actgtcttac gttgcgacac ataaacagag tgcgcnttgg ggccgttaat
tatctaagtg tgcaggcagc tatcgccccc catggccgaa cgttcacgtg tccttgtcta
gtccggcccc tctccaccgt gtgagnactg ttctcgcgga atacgctacg gtgcgtccct
tgttgagacc tgagcactgg cacatccgac tcgaataatc acgttccggc ggccgcgacc
gcgcgggccc atctagttcc ccgtttgatg tattacttac cccaccgaag gcccttgtct
ggttgctctg gaaataatat caaattgtta gtagttgaag aagcgaccca gttactccgt
cagtaaccgg gtctgtgggg gtatcagttc ggacgtaggg cacgcccacc agaggtacgg
tggagtacaa cgcatatcgg acagcctgtg aatcaactgg ccccggtgtg agcctaccct
cagagcgtaa gaagtgcnac tgtatcggta gcccggg
>T012_N17_C01
acggatttaa tgccacgggt aggccgaccc cgcatggata gcgttcctta ttgacccctc
tgggccacac tcttctccga gaaccgccgg agtttacata ttatttaaac aaaacttagt
aagcaactgg gtctctcgtg agaaacgcag gtagttcgag gcgtccacgt agaccagtgt
cgccaacata tgggtccgct tcacnaacca agggcgtcaa cctcagatgc agagtttttt
ctccgaatnn nnatgttccc ctaaactcgg ggtcggacgt cggatcagta aacagttctt
ccaaagaggt ggaagtccgg attcaagcgc ctgatttcgt agtcaggacc ccggttttag
agattcaaag aatcccttga ggggtggtcg gggtgtgacg gtgatcggag aggtcaatga
gtgtatagtt ccactgtgtc gacttaaggt atcaactgaa cttaaacacg acgatgaccc
tgagattgct acgctaactc cacgcgtttg atttacccat tctgtcttag ctcacttttt
tttctcaatg tcctcgtagc tcgcttctca catacngctg ttaaacatag acccccttta
catgtccggg catagtagga gagtaagcac gttcttcaaa aaagattggc ggagcataga
tggggcgtgg agtaaaagga gaattctgta cacgcacctt ccgtcctgaa tggtgcgcgt
agatcctcta gcaacagcca cgagaaacag gaactggtgc gattgctggc tctttgtggg
gacagcatct acggtagacg cgccattacc gtcccatcaa tcaccctcat atccgaggga
cgggtattaa actggatcct tggtcacgag cgcttacgtc gcctcacgtg tcccgttgtc
taagctgcgc caatgcacat gtggcgctta taagatgcat attaaaacaa actggaggac
cagcaaagcg atttcctttc agacccgtga aaattagtgg gactaggggc atatgactga
agggatcttc gacgtattgg cgatggggga gaataaagac acagactaaa tagtcccggc
ccgtgcccct ggatttaggc tggggatgtg gcaagtgaga gccgttaagg ttccgcgtga
ccttagttca attcgcacgc ttcgagtctc agacacagct gcggatgggc aattagaaag
gggaagggga ttggtacgtc gacgtttact cgggcaagaa ctctgtgaaa gcacgtgcgt
catccgagac agtttagttc acgacagcgg ttttaacaag aaagagtgac gctagtgcgg
cgaggactta agagatccag aggatctgct tccgggcggg ctatcctccc cacctgatgg
tgctttctcg gacgtaaact aggtctaaat ggttttggcc tgaatgagag atgatcctcc
gcaggcttgt ccgtgctgat ctgccagcga ttcagtgacc aaaatccacc aagtatccaa
atcgactcaa ccacacgatg aactagctct atatgtcgtc ccattgtacg aggctaccac
ggtctactag tatcctgctg gcgaattagt atcgagctcg tgcattgcga ggacgtagga
cagtttttta actgagcttt acttcttagc caccacaacg ttgagtcggg gccttgtctg
gtattactgc agcccgctgt tcgatgaaaa acatggtaag cggtcgagag tcggcggcta
cgcattatcc cgccagcctt ctcgcctcca cacatttgta cggatcctgt gaanagttcg
gaacgaacct gcctatgaag gtttcacagc atcaaggcga aaggcaccaa aaaggcggca
taattccgaa cttaatacgc ggcactggat tctaccaatc agcttttatc tcttagtgtg
aaaggtctaa gatatacggt aacttcttat ttgtcagctg taatatcgat acaatcgtgc
cggaggcgcg ccttagggag cgtgcacaat gaggttcagt agtacagaga atgtagtggg
atggggcgta cacacagatc gatgttgcag ttcattactt cagtgcgcca aatggtacgc
ccacacggct gctgtcttac gatgcgacac ataagcagag tgcgctttgg ggccgtcagc
tatctaagtg tgcaggcagc tatcgctccc catggccaaa cgtccgtgca tccttgccta
acctgacccc tctacaccgt gtagtagctg tgctcatcga atacgcaacg gctcgtccct
tgttgagacc tgagcactgg cacctccaac tcgaatggtc acgttccagc agccgcgacc
acgcgagccc atctagttcc ccgtttgatg tactacttac cgcattaaag gccttcgtct
ggtttctcgg gaaanannnt cnnnnnnnta ntaattgaag aagtgtccca gttattccgc
aagtaaccgg gtctgtgggg gtatcggctt ggacgtaggg catgcctacc cgaggtacgg
tggagtacaa cgcaaatcgt acagcctgtg aattaactgg ccctattgtg agcctaccca
cggagcgtaa gaagtgctac tgtatcgaca gcccggg
>T012_N17_C02
acggatttaa tgccacgggt aggccgaccc cgcatggata gcgttcctta ttgacccctc
tgggccacac tcttctccga gaaccgccgg agtttacata ttatttaaac aaaacttagt
aagcaactgg gtctctcgtg agaaacgcag gtagttcgag gcgtccacgt agaccagtgt
cgccaacata tgggtccgct tcacnaacca agggcgtcaa cctcagatgc agagtttttt
ctccgannnn nnatgttccc ctaaactcgg ggtcggacgt cggatcagta aacagttctt
ccaaagaggt ggaagtccgg attcaagcgc ctgatttcgt agtcaggacc ccggttttag
agattcaaag aatcccttga ggggtggtcg gagtgtgacg gtgatcggag aggtcaatga
gtgtatagtt ccactgtgtc gacttaaggt atcaactgaa cttaaacacg acgatgaccc
tgagattgct acgctaactc cacgcgtttg atttacccat tctgtcttag ctcacttttt
tttctcaatg tcctcgtggc tcgcttctca catacngcag ttaaacatag acccccttta
catgtccggg catagtagga gagtaagcac gttcttcaaa ctcgattggc ggagcataga
tggggcgtgg agtaaaagga gaattctgta cacgcacctt ccgtcctgaa tggtgcgcgt
agatcctcta gcaacagcca cgagaaacag gaactggtgc gattgctggc tctttgtggg
gacagcatct acggtagacg cgccattacc gtcccatcaa tcaccctcat atccgaggga
cgggtattaa actggatcct tggtcacgag cgcttacgtc gcctcacgtg tcccgttgtc
taagctgcgc caatgcacat gtggcgctta taagatgcat attaaaacaa actggaggac
cagcaaagcg atttcctttc agacccgtga aaattagtgg gactaggggc atatgactga
agggatcttc gacgtattgg cgatggggga gaataaagac acagactaaa tagtcccggc
ccgtgcccct ggatttaggc tggggatgtg gcaagtgaga gccgttaagg ttccgcgtga
ccttagttca attcgcacgc ttcgagtctc agacacagct gcggatgggc aattagaaag
gggaagggga ttggtacgtc gacgtttact cgggcaagaa ctctgtgaaa gcacgtgcgt
catccgagac agtttagttc acgacagcgg ttttaacaag aaagagtgac gctagtgcgg
cgaggactta agagatccag aggatctgct tccgggcggg ctatcctccc cacctgatgg
tgctttctcg gacgtaaact aggtctaaat ggttttggcc tgaatgagag atgatcctcc
gcaggcttgt ccgtgctgat ctgccagcga ttcagtgacc aaaatccacc aagtatccaa
atcgactcaa ccacacgatg aactagctct atatgtcgtc ccattgtacg aggctaccac
ggtctactag tatcctgctg gcgaactagt atcgagctcg tgcattgcga ggacgtagga
cagtttttta actgagcttt acttcttagc caccacaacg gtgagtcggg gccttgtctg
gtattactgc agcccgctgt tcgatgaaaa acatggtaag cggtcgagag tcggcggcta
cgcattatcc cgccagcctt ctcgcctcca cacatttgta cggatcctgt gaanagttcg
gaacgaacct gcctatgaag gtttcacagc atcaaggcga aaggcaccaa aaaggcggca
taattccgaa cttaatacgc ggcactggat tctaccaatc agcttttatc tcttagtgtg
aaaggtctaa gatatacggt aacttcttat ttgtcagctg taatatcgat acaatcgtgc
cggaggcgcg ccttagggag cgtgcacaat gaggttcagt agtacagaga atgtagtggg
acggggcgta cacacagatc gatgttgcag ttcattactt cagtgcgcca aatggtacgc
ccacacggct gctgtcttac gatgcgacac ataagcagag tgcgctttgg ggccgtcagc
tatctaagtg tgcaggcagc tatcgccccc catggccaaa cgtccgtgca tccttgccta
acctgacccc tctacaccgt gtagtagctg tgctcatcga atacgcaacg gctcgtccct
tgttgagacc tgagcactgg cacctccaac tcgaatggtc acgttccagc agccgcgacc
acgcgagccc atctagttcc ccgtttgatg tactacttac cgcattaaag gccttcgtct
ggtttctcgg gaaanannnt cnnnnnnnta ntaattgaag aagtgtccca gttattccgc
aagtaaccgg gtctgtgggg gtatcggctt ggacgtaggg catgcctacc cgaggtacgg
tggagtacaa cgcaaatcgt acagcctgtg aattaactgg ccctattgtg agcctaccta
cggagcgtaa gaagtgctac tgtatcgaca gcccggg
>T330_N01_C01
aagggtttaa cgccatgggt aggccgactc tgcatggata gcgtttcttg ttgacccctc
tgggccacac tcttccccga gaatcgccgg agtttacaca ttatttaaac aaaacttagt
gagcaactgg gtctctcgtg aagagcacag gaagttcggg gcgtccacgt agaccagtgt
cgccaaccta cgggtccgcg tcacnaacca aaggcaccaa cctcagaggt aaagtttctt
ctccggcaaa aaatgttctc ctagactcat tgtcagacgt cggatcagca ataggatctc
ccaaaaaggt ggaagtcgag attcgagcgc ctgatttcgc gatcatggct tcggttnnnn
nnnntcaaag aatccctcaa ggggtgatcg ggatgtgacg atggccagtg gggtcaatga
ncgtataata taactgtgtt gacttatggt atcaactgga attaaacacc acgatgaatc
tgagattgcc acgccagctc cacgtgtnnn nnnnnnttgt tctgtcttag ctcacttttt
tttctccctg tcctcgtggc tcgctnnnna catactgctg ttaaacatag acctccctta
cnttaccggg catagtagac ctctgagcac gctcttccga ctcgattggc ggagcataga
cggcgcgtgg agtaagagga aaatcctgta cacgcacctt ccgtcctgaa aggtgcgcgt
ggatcctcta gcaacagcca cggggaacag gaactggcgc gattgcgggc tctccgtgag
gccaacctct acggtagacg caccattacc gtcccatcaa tcaccctcat atctgaagga
cgggtactgg acttgttcct atgtcacaag cgctcacatc gccttacaca tcccgttgtc
taagccgcgc caatgcacgt gtagcgctta taggaggcac gttaaaacaa accgggggac
cagcaaagcg attccctttc cgacccgtga aaattagcgg gactaggggc atacgactga
agggatcttc gacgcattgg cgatgggggg taatagagaa acaaaccagg caattccggc
ccgcgcccct tnnttttggn caaggatatg gtaagtgaga gccgttaagg ttccgcgtga
ccttagcaag attcacacgc ctcgggcccc agacacagcc gcggacgggc aatcagaaag
ggatagagga tcagtacgtc gacgtttact cgtgcaggga ctctgtgaaa tcacgtgcgt
catccgagac agtttaggtc acggcagaga ctcgaacaaa gaagagtgac gctagtgtgg
caaagaccct aaagatccag aggatctgct tctggtcgtg ctgtcctccc tgcctgatgg
tgccccctcg gacgtgaact aagtctagat ggttctggcc tgaatgggaa gtgatcctcc
gccggcttgc ccgtgttggt ctgcaagtag ttcagtgacc aagatccacc aagtgttcaa
gttaactcaa tcacgtgatg agctggctat atatgtcgtt ccagtgtatg aggctaccac
ggctcactag tatcctgccg tcgagctagt atcgagctcg tgcattgcga ggacgaagga
cagtttttta actgaacctt tcttcttcgc caccacaacg gtgagtcggg gctttgtctg
gtattactgc agcccgccgt tcgatgaaga agatggtaag acgtcgaggg tcggcggcta
tgaattatcc ccccaaccct ctcgccatca tacatttgta cggatcctat gaanagttcg
aaacgagtct gcccgtgaag gtttcacagc atcaaggcga aaggcaccta aaaggcggca
taatttcgag nccagtacgg ggcactggat tcttccaatc agcttttatc tcttagtgtg
aaaggtctaa gatatacggt aacttcttgc ttgtcagctg taatcccgat acaatcgtgc
tggagacatg ctttagggag cgtacacaat gaggtccgat agtacggaga gtgtagtggg
acggggcgta catacaaacc gacgttgcag tttanntcgt cagtgagcca aatcgtacgc
ccacgcggca actgtcttac gttgcgacac ataaacagag tgcgctttgg ggccgttagt
catctaggtg tgcaggcagc tatcgccccc catggccgaa cgttcgcgtg ttctcgtcta
gtccggcccc tctccaccgt gtgagagctg ttctcgcgga atacgctacg gtgcgtcccc
tgttgagacc tgagtactgg cacatccgac tcaaatagcc acgttcaggc ggccgcgacc
acgcgggccc atctagttcc ccatatgatg tactacttac cccaccaaag gcccttgtct
ggttgctctg gaaannnnnn nnnnnnnnnn nnagttgaag aagcgtccca gttactccgc
cagtaaccgg gtctgtgggg gtatcagttc ggacatagga catgcccact cgaggtacgg
tggagtacaa cgcatatcgg acagcctgtg aatcaactgg ccccggtgtg agcctaccca
cagagcgtac gaagtgctac tgtatcggta gcccggg
>T012_T05_C01
acggatttaa tgccacgggt aggccgaccc cgcatggata gcgttcctta ttgacccctc
tgggccacac tcttctccga gaaccgccgg agtttacata ttatttaaac aaaacttagt
aagcaactgg gtctctcgtg agaaacgcag gtagttcgag gcgtccacgt agaccagtgt
cgccaacata tgggtccgct tcacnaacca agggcgtcaa cctcagatgc agagtttttt
ctccgaatnn nnatgttccc ctaaactcgg ggtcggacgt cggatcagta aacagttctt
ccaaagaggt ggaagtccgg attcaagcgc ctgatttcgt agtcaggacc ccggttttag
agattcaaag aatcccttga ggggtggtcg gggtgtgacg gtgatcggag aggtcaatga
gtgtatagtt ccactgtgtc gacttaaggt atcaactgaa cttaaacacg acgatgaccc
tgagattgct acgctaactc cacgcgtttg atttacccat tctgtcttag ctcacttttt
tttctcaatg tcctcgtggc tcgcttctca catacngctg ttaaacatag acccccttta
catgtccggg catagtagga gagtaagcac gttcttcaaa ctcgattggc ggagcataga
tggggcgtgg agtaaaagga gaattctgta cacgcaccgt ccgtcctgaa tggtgcgcgt
agatcctcta gcaacagcca cgagaaacag gaactggtgc gattgctggc tctttgtggg
gacagcatct acggtagacg cgccattacc gtcccatcaa tcaccctcat atccgaggga
cgggtattaa actggatcct tggtcacgag cgcttacgtc gcctcacgtg tcccgttgtc
taagctgcgc caatgcacat gtggcgctta taagatgcat attaaaacaa actggaggac
cagcaaagcg atttcctttc agacccgtga aaattagtgg gactaggggc atatgactga
agggatcttc gacgtattgg cgatggggga gaataaagac acagactaaa tagtcccggc
ccgtgcccct ggatttaggc tggggatgtg gcaagtgaga gccgttaagg ttccgcgtga
ccttagttca attcgcacgc ttcgagtctc agacacagct acggatgggc aattagaaag
gggaagggga ttggtacgtc gacgtttact cgggcaacaa ctctgtgaaa gcacgtgcgt
catccgagac agtttagttc acgacagcgg ttttaacaag aaagagtgac gctagtgcgg
cgaggactta agagatccag aggatctgct tccgggcggg ctatcctccc cacctgatgg
tgctttctcg gacgtaaact aggtctaaat ggttttgtcc tgaatgagag atgatcctcc
gcaggcttgt ccgtgctgat ctgccagcga ttcagtgacc aaaatccacc aagtatccaa
atcgactcaa ccacacgatg aactagctct atatgtcgtc ccattgtacg aggctaccac
ggtctactag tatcctgctg gcgaactagt atcgagctcg tgcattgcga ggacgtagga
cagtttttta actgagcttt acttcttagc caccacaacg gtgagtcggg gccttgtctg
gtattactgc agcccgctgt tcgatgaaaa acatggtaag cggtcgagag tcggcggcta
cgcattatcc cgccagcctt ctcgcctcca cacatttgta cggatcctgt gaanagttcg
gaacgaacct gcctatgaag gtttcacagc atcaaggcga aaggcaccaa aaaggcggca
taattccgaa cttaatacgc ggcactggat tctaccaatc agcttttatc tcttagtgtg
aaaggtctaa gatatacggt aacttcttat ttgtcagctg taatatcgat acaatcgtgc
cggaggcgcg ccttagggag cgtgcacaat gaggttcagt agtacagaga atgtagtggg
acggggcgta cacacagatc gatgttgcag ttcattactt cagtgcgcca aatggtacgc
ccacacggct gctgtcttac gatgcgacac ataagcagag ttcgctttgg ggccgtcagc
tatctaagtg tgcaggcagc tatcgccccc catggccaca cgtccgtgca tccttgccta
acctgacccc tctacaccgt gtagtagctg tgctcatcga atacgcaacg gctcgtccct
tgttgagacc tgagcactgg cacctccaac tcgaatggtc acgttccagc agccacgacc
acgcgagccc atctacttcc ccgtttgatg tactacttac cgcattaaag gccttcgtct
ggtttctcgg gaaanannnt cnnnnnnnta ntaattgaag aagtgtccca gttattccgc
aagtaactgg gtctgtgggg gtatcggctt ggacgtaggg catgcctacc cgaggtacgg
tggagtacaa cgcaaatcgt acagcctgtg aattaactgg ccctattgtg agcctaccca
cngagcgtaa gaagtgctac tgtatcgaca gcccggg
>T012_T06_C01
acggatttaa tgccacgggt aggccgaccc cgcatggata gcgttcctta ttgacccctc
tgggccacac tcttctccga gaaccgccgg agtttacata ttatttaaac aaaacttagt
aagcaactgg gtctctcgtg agaaacgcag gtagttcgag gcgtccacgt agaccagtgt
cgccaacata tgggtccgct tcacnaacca agggcgtcaa cctcagatgc agagtttttt
ctccgaatnn nnatgttccc ctaaactcgg ggtcggacgt cggatcagta aacagttctt
ccaaagaggt ggaagtccgg attcaagcgc ctgatttcgt agtcaggacc ccggttttag
agattcaaag aatcccttga ggggtggtcg gagtgtgacg gtgatcggag aggtcaatga
gtgtatagtt ccactgtgtc gacttaaggt atcaactgaa cttaaacacg acgatgaccc
tgagattgct acgctaactc cacgcgtttg atttacccat tctgtcttag ctcacttttt
tttctcaatg tcctcgtggc tcgcttctca catacngcag ttaaacatag acccccttta
catgtccggg catagtagga gagtaagcac gttcttcaaa ctcgattggc ggagcataga
tggggcgtgg agtaaaagga gaattctgta cacgcacctt ccgtcctgaa tggtgcgcgt
agatcctcta gcaacagcca cgagaaacag gaactggtgc gattgctggc tctttgtggg
gacagcatct acggtagacg cgccattacc gtcccatcaa tcaccctcat atccgaggga
cgggtattaa actggatcct tggtcacgag cgcttacgtc gcctcacgtg tcccgttgtc
taagctgcgc caatgcacat gtggcgctta taagatgcat attaaaacaa actggaggac
cagcaaagcg atttcctttc agacccgtga aaattagtgg gactaggggc atatgactga
agggatcttc gacgtattgg cgatggggga gaataaagac acagactaaa tagtcccggc
ccgtgcccct ggatttaggc tggggatgtg gcaagtgaga gccgttaagg ttccgcgtga
ccttagttca attcgcacgc ttcgagtctc agacacagct gcggatgggc aattagaaag
gggaagggga ttggtacgtc gacgtttact cgggcaagaa ctctgtgaaa gcacgtgcgt
catccgagac agtttagttc acgacagcgg ttttaacaag aaagagtgac gctagtgcgg
cgaggactta agagatccag aggatctgct tccgggcggg ctatcctccc cacctgatgg
tgctttctcg gacgtaaact aggtctaaat ggttttggcc tgaatgagag atgatcctcc
gcaggcttgt ccgtgctgat ctgccagcga ttcagtgacc aaaatccacc aagtatccaa
atcgactcaa ccacacgatg aactagctct atatgtcgtc ccattgtacg aggctaccac
ggtctactag tatcctgctg gcgaactagt atcgagctcg tgcattgcga ggacgtagga
cagtttttta actgagcttt acttcttagc caccacaacg gtgagtcggg gccttgtctg
gtattactgc agcccgctgt tcgatgaaaa acatggtaag cggtcgagag tcggcggcta
cgcattatcc cgccagcctt ctcgcctcca cacatttgta cggatcctgt gaanagttcg
gaacgaacct gcctatgaag gtttcacagc atcaaggcga aaggcaccaa aaaggcggca
taattccgaa cttaatacgc ggcactggat tctaccaatc agcttttatc tcttagtgtg
aaaggtctaa gatatacggt aacttcttat ttgtcagctg taatatcgat acaatcgtgc
cggaggcgcg ccttagggag cgtgcacaat gaggttcagt agtacagaga atgtagtggg
acggggcgta cacacagatc gatgttgcag ttcattactt cagtgcgcca aatggtacgc
ccacacggct gctgtcttac gatgcgacac ataagcagag tgcgctttgg ggccgtcagc
tatctaagtg tgcaggcagc tatcgccccc catggccaaa cgtccgtgca tccttgccta
acctgacccc tctacaccgt gtagtagctg tgctcatcga atacgcaacg gctcgtccct
tgttgagacc tgagcactgg cacctccaac tcgaatggtc acgttccagc agccgcgacc
acgcgagccc atctagttcc ccgtttgatg tactacttac cgcattaaag gccttcgtct
ggtttctcgg gaaanannnt cnnnnnnnta ntaattgaag aagtgtccca gttattccgc
aagtaaccgg gtctgtgggg gtatcggctt ggacgtaggg catgcctacc cgaggtacgg
tggagtacaa cgcaaatcgt acagcctgtg aattaactgg ccctattgtg agcctaccta
cggagcgtaa gaagtgctac tgtatcgaca gcccggg
>T012_T03_C01
acggatttaa tgccacgggt aggccgaccc cgcatggata gcgttcctta ttgacccctc
tgggccacac tcttctccga gaaccgccgg agtttacata ttatttaaac aaaacttagt
aagcaactgg gtctctcgtg agaaacgcag gtagttcgag gcgtccacgt agaccagtgt
cgccaacata tgggtccgct tcacnaacca agggcgtcaa cctcagatgc agagtttttt
ctccgaatnn nnatgttccc ctaaactcgg ggtcggacgt cggatcagta aacagttctt
ccaaagaggt ggaagtccgg attcaagcgc ctgatttcgt agtcaggacc ctggttttag
agattcaaag aatcccttga ggggtggtcg gggtgatacg gtgatcggag aggtcaatga
gtgtatagtt ccactgtgtc gacttaaggt atcaactgaa cttaaacacg acgatgaccc
tgagattgct acgctaactc cacgcgtttg atttacccat tctgtcttag ctcacttttt
tttctcaatg tcctcgtagc tcgcttctca catacngctg ttaaacatag acccccttta
catgtccggg catagtagga gagtaagcac gttcttcaaa ctcgattggc ggagcataga
tggggcgtgg agtaaaagga gaattctgta cacgcacctt ccgtcctgaa tggtgcgcgt
agatcctcta gcaacagcca cgagaaacag gaactggtgc gattgctggc tctttgtggg
gacagcatct acggtagacg cgccattacc gtcccatcaa tcaccctcat atccgaggga
cgggtattaa actggatcct tggtcacgag cgcttacgtc gcctcacgtg tcccgttgtc
taagctgcgc caatgcacat gtggcgctta taagatgcat attaaaacaa actggaggac
cagcaaagcg atttcctttc agacccgtga aaattagtgg gactaggggc atatgactga
agggatcttc gacgtattgg cgatggggga gaataaagac acagactaaa tagtcccggc
ccgtgcccct ggatttaggc tggggatgtg gcaagtgaga gccgttaagg ttccgcgtga
ccttagttca attcgcacgc ttcgagtctc agacacagct gcggatgggc aattagaaag
gggaagggga ttggtacgtc gacgtttact cgggcaagaa ctctgtgaaa gcacgtgcgt
catccgagac agtttagttc acgacagcgg ttttaacaag aaagagtgac gctagtgcgg
cgaggactta agagatccag aggatctgct tccgggcggg ctatcctccc cacctgatgg
tgctttctcg gacgtaaact aggtctaaat ggttttggcc tgaatgagag atgatcctcc
gcaggcttgt ccgtgctgat ctgccagcga ttcagtgacc aaaatccacc aagtatccaa
atcgactcaa ccacacgatg aactagctct atatgtcgtc ccattgtacg aggctaccac
ggtctactag tatcctgctg gcgaattagt atcgagctcg tgcattgcga ggacgtagga
cagtttttta actgagcttt acttcttagc caccacaacg gtgagtcggg gccttgtctg
gtattactgc agcccgctgt tcgatgaaaa acatggtaag cggtcgagag tcggcggcta
cgcattatcc cgccagcctt ctcgcctcca cacatttgta cggatcctgt gaanagttcg
gaacgaacct gcctatgaag gtttcacagc atcaaggcga aaggcaccaa aaaggcggca
taattccgaa cttaatacgc ggcactggat tctaccaatc agcttttatc tcttagtgtg
aaaggtctaa gatatacggt aacttcttat ttgtcagctg taatatcgat acaatcgtgc
cggaggcgcg ccttagggag cgtgcacaat gaggttcagt agtacagaga atgtagtggg
atggggcgta cacacagatc gatgttgcag ttcattactt cagtgcgcca aatggtacgc
ccacacggct gctgtcttac gatgcgacac ataagcagag tgcgctttgg ggccgtcagc
tatctaagtg tgcaggcagc tatcgctccc catggccaaa cgtccgtgca tccttgccta
acctgacccc tctacaccgt gtagtagctg tgctcatcga atacgcaacg gctcgtccct
tgttgagacc tgagcactgg cacctccaac tcgaatggtc acgttccagc agccgcgacc
acgcgagccc atctagttcc ccgtttgatg tactacttac cgcattaaag gccttcgtct
ggtttctcgg gaaanannnt cnnnnnnnta ntaattgaag aagtgtccca gttattccgc
aagtaaccgg gtctgtgggg gtatcggctt ggacgtaggg catgcctacc cgaggtacgg
tggagtacaa cgcaaatcgt acagcctgtg aattaactgg ccctattgtg agcctaccca
cggagcgtaa gaagtgctac tgtatcgaca gcccggg
>T012_T04_C01
acggatttaa tgccacgggt aggccgaccc cgcatggata gcgttcctta ttgacccctc
tgggccacac tcttctccga gaaccgccgg agtttacata ttatttaaac aaaacttagt
aagcaactgg gtctctcgtg agaaacgcag gtagttcgag gcgtccacgt agaccagtgt
cgccaacata tgggtccgct tcacnaacca agggcgtcaa cctcagatgc agagtttttt
ctccgannnn nnatgttccc ctaaactcgg ggtcggacgt cggatcagta aacagttctt
ccaaagaggt ggaagtccgg attcaagcgc ctgatttcgt agtcaggacc ccggttttag
agattcaaag aatcccttga ggggtggtcg gagtgtgacg gtgatcggag aggccaatga
gtgtatagtt ccactgtgtc gacttaaggt atcaactgaa cttaaacacg acgatgaccc
tgagattgct acgctaactc cacgcgtttg atttacccat tctgtcttag ctcacttttt
tttctcaatg tcctcgtggc tcgcttctca catacngcag ttaaacatag acccccttta
catgtccggg catagtagga gagtaagcac gttcttcaaa ctcgattggc ggagcataga
tggggcgtgg agtaaaagga gaattctgta cacgcacctt ccgtcctgaa tggtgcgcgt
agatcctcta gcaacagcca cgagaaacag gaactggtgc gattgctggc tctttgtggg
gacagcatct acggtagacg cgccattacc gtcccatcaa tcaccctcat atccgaggga
cgggtattaa actggatcct tggtcacgag cgcttacgtc gcctcacgtg tcccgttgtc
taagctgcgc caatgcacat gtggcgctta taagatgcat attaaaacaa actggaggac
cagcaaagcg atttcctttc agacccgtga aaattagtgg gactaggggc atatgactga
agggatcttc gacgtattgg cgatggggga gaataaagac acagactaaa tagtcccggc
ccgtgcccct ggatttaggc tggggatgtg gcaagtgaga gccgttaagg ttccgcgtga
ccttagttca attcgcacgc ttcgagtctc agacacagct gcggatgggc aattagaaag
gggaagggga ttggtacgtc gacgtttact cgggcaagaa ctctgtgaaa gcacgtgcgt
catccgagac agtttagttc acgacagcgg ttttaacaag aaagagtgac gctagtgcgg
cgaggactta agagatccag aggatctgct tccgggcggg ctatcctccc cacctgatgg
tgctttctcg gacgtaaact aggtctaaat ggttttggcc tgaatgagag atgatcctcc
gcaggcttgt ccgtgctgat ctgccagcga ttcagtgacc aaaatccacc aagtatccaa
atcgactcaa ccacacgatg aactagctct atatgtcgtc ccattgtacg aggctaccac
ggtctactag tatcctgctg gcgaactagt atcgagctcg tgcattgcga ggacgtagga
cagtttttta actgagcttt acttcttagc caccacaacg gtgagtcggg gccttgtctg
gtattactgc agcccgctgt tcgatgaaaa acatggtaag cggtcgagag tcggcggcta
cgcattatcc cgccagcctt ctcgcctcca cacatttgta cggatcctgt gaanagttcg
gaacgaacct gcctatgaag gtttcacagc atcaaggcga aaggcaccaa aaaggcggca
taattccgaa cttaatacgc ggcactggat tctaccaatc agcttttatc tcttagtgtg
aaaggtctaa gatatacggt aacttcttat ttgtcagctg taatatcgat acaatcgtgc
cggaggcgcg ccttagggag cgtgcacaat gaggttcagt agtacagaga atgtggtggg
acggggcgta cacacagatc gatgttgcag ttcattactt cagtgcgcca aatggtacgc
ccacacggct gctgtcttac gatgcgacac ataagcagag tgcgctttgg ggccgtcagc
tatctaagtg tgcaggcagc tatcgccccc catggccaaa cgtccgtgca tccttgccta
acctgacccc tctacaccgt gtagtagctg tgctcatcga atacgcaacg gctcgtccct
tgttgagacc tgagcactgg cacctccaac tcgaatggtc acgttccagc agccgcgacc
acgcgagccc atctagttcc ccgtttgatg tactacttac cgcattaaag gccttcgtct
ggtttctcgg gaaanannnt cnnnnnnnta ntaattgaag aagtgtccca gttattccgc
aagtaaccgg gtctgtgggg gtatcggctt ggacgtaggg catgcctacc cgaggtacgg
tggagtacaa cgcaaatcgt acagcctgtg aattaactgg ccctattgtg agcctaccta
cggagcgtaa gaagtgctac tgtatcgaca gcccggg
>T009_N08_C07
acgggtttaa tgccacgggt gggccgaccc cgcatggata gcgttcctta ttgacccctc
tgggccacac gcttccccga gaaccgccgg agtttacata ttatttaaat aaaacttggt
aagcgactgg gtctctcgtg agagacgcag gaggttcggg gcgtccatgt agaccagtgt
cgccaaccta tgggtccgcg tcaccaacca agggcaccaa cctcagatac agagtttctt
ctccgacaaa aaatgttccc ctaaactcag ggtcagacgt cggatcagta ataagatctc
ccaaagaggt ggaagtccag attcgagcgc ctgatttcgt aatcattacc ccggttttag
agattcaaag aatccctcga ggggtggtcg aggtgtgacg atggttaaag aggtcaatga
gtgtatagtt ccactgtgtc gacttaaggt atcaactgaa cttaaacacg atgatgacca
tgagattgcc acgccagatt tgtnnacttg atttacccat tctgtcttag ctcacttccc
ntnctccctg tcctcgtggc tcgcttctca caaacagttg ttgaacatag acccccttta
catgtccggg catagtagac ctctgagcac gttcttcaga ctcgattggc ggagcataga
tagggcgtgg agtaaaacga ggatcctgta cacgcacctt ccgtcctgaa aggtgcgctt
agatcctcta gcaacaacca cgaggaacag aaactggtgc gattactggc tttctatggg
gacagcctct acgatagacg cacccccgta tcattatcaa tcaccctcat atccgagtga
ctggtattga actggttcct tggtcacgag tactcatatc gccttacaca tcccgttgtc
taagctgcgc caatgcacat gtggagctta taagatgcat gttaaaacaa actggaggac
cagcaaagcg gtttcctttc agacccgcga aaatttgtgg gactaggggc atatgactga
agggatcttc gccgtattgg cgatggggga gaatagagac acagaccaga taatcctggc
ccgcgccccc ggattttggc tgggggtgtg gcaagtgaga gccgttaagg ttccgcgtga
ccttagtaca attcgcacgc ttcgagtgcc agacacagct gcggatgggc aattagaaag
ggataaggga ttggtacgtc gatgtttact cgggcaggga ctctgtgaaa tcacgtgcgt
cgtccgagac agtttagtta acgacaacgg cttgagaaag gaagagtgac gccagtgcgg
tgaagactca aaagatccag aggatctgac tccggtcggg ctatcctctc cacctggtgg
tgctttctcg gacgtaaact aggtctaaat ggtcttggcc tgaatgagag gtgatcctcc
gcaggcttgt ccgtgctaat ctggcagtaa ttcagtgacc aaaatccacc aagtatccaa
atcgactcag tcaaatgatg aactaactcc atatgtcgtt ccattgtacg aggctaccac
tgttcactag tatcctgccg gcgaactaat atcgagctcg tgcattgcgg gaacgtagga
cagtttttta actgagtttt tcttcctagc caccacaacg gtgagtcggg gccttgtctg
gtatcattgc agcccgctgt tcgatgaaaa agatggtgag cggtcgagag tnagcggcta
cgcattatca cccaagcctt cccgccacca cacatctgtg tggatcttgt gaanagttcg
aaacgaacct gcccatgaaa gtctcacagc atcaaggcga aaggcaccta aaaggcggca
caatccagag nccaacacgc gacactggat tctactaata agcttttatc tcttagtgtg
aaaggtctaa gatatacgat aacttcttat atgtcagctg taatatcaat acaatcgtgc
cggaggcatg ccttagggag cgtgcacaat gaggttcagt agtacgaaga atgtagcggg
acggggcgta catacagacc gacgttgcag ttcagctctc cagtgcgcca aatcgtacgc
ccacgcggca gctgtcttac gatgctacac ataaacagag tgcgctttag ggccgtcagc
tatctaagcg tgcaagcagc tatcgccccc catggccgaa cgttcgtgca tccttgttta
gtctgacccc tctccaccgt gtagtagctg tgctcgcgca atgcgctacg gttcacccct
tgttgagacc tgagcaccgg cacctccgac tcgaatagtc acgttccggc agccgcaacc
acacgagccc atctagttcc ccgtttgatg tactacttac cccatcaaag gtcttcatct
ggtttcttgg gaaanannnt cnnnnnnnta ntaattgaag aagcgtccca gttactccgc
cattaaccgg gtctgtgggg gtatcagctt ggatgtagag catgcccacc cgaggtacgg
tgagngggaa cgcatattgt acaacctgtg aatcggctga ccctattgtg agcctaccca
cggagcgtaa gaagtgctac tgtaccgaca gcccggg
>T009_N08_C08
acgggtttaa tgccacgggt gggccgaccc cgcatggata gcgttcctta ttgacccctc
tgggccacac gcttccccga gaaccgccgg agtttacata ttatttaaat aaaacttggt
aagcgactgg gtctctcgtg agagacgcag gaggttcggg gcgtccatgt agaccagtgt
cgccaaccta tgggtccgcg tcacnaacca agggcaccaa cctcagatac agagtttctt
ctccgacaaa aaatgttccc ctaaactcag ggtcagacgt cggatcagta ataagatctc
ccaaagaggt ggaagtccag attcgagcgc ctgatttcgt aatcattacc ccggttttag
agattcaaag aatccctcga ggggtggtcg aggtgtgacg atggttaaag aggtcaatga
gtgtatagtt ccactgtgtc gacttaaggt atcaactgaa cttaaacacg atgatgacca
tgagattgcc acgccagatt tgtnnacttg atttacccat tctgtcttag ctcacttccc
ntnctccctg tcctcgtggc tcgcttctca caaacagttg ttgaacatag acccccttta
catgtccggg catagtagac ctctgagcac gttcttcaga ctcgattggc ggagcataga
tagggcgtgg agtaaaacga ggatcctgta cacgcacctt ccgtcctgaa aggtgcgctt
agatcctcta gcaacaacca cgaggaacag aaactggtgc gattactggc tttctatggg
gacagcctct acgatagacg cacccccgta tcattatcaa tcaccctcat atccgagtga
ctggtattga actggttcct tggtcacgag tactcatatc gccttacaca tcccgttgtc
taagctgcgc caatgcacat gtggagctta taagatgcat gttaaaacaa actggaggac
cagcaaagcg gtttcctttc agacccgcga aaatttgtgg gactaggggc atatgactga
agggatcttc gccgtattgg cgatggggga gaatagagac acagaccaga taatcctggc
ccgcgccccc ggattttggc tgggggtgtg gcaagtgaga gccgttaagg ttccgcgtga
ccttagtaca attcgcacgc ttcgagtgcc agacacagct gcggatgggc aattagaaag
ggataaggga ttggtacgtc gatgtttact cgggcaggga ctctgtgaaa tcacgtgcgt
cgtccgagac agtttagtta acgacaacgg cttgagaaag gaagagtgac gccagtgcgg
tgaagactca aaagatccag aggatctgac tccggtcggg ctatcctctc cacctggtgg
tgctttctcg gacgtaaact aggtctaaat ggtcttggcc tgaatgagag gtgatcctcc
gcaggcttgt ccgtgctaat ctggcagtaa ttcagtgacc aaaatccacc aagtatccaa
atcgactcag tcaaatgatg aactaactcc atatgtcgtt ccattgtacg aggctaccac
tgttcactag tatcctgccg gcgaactaat atcgagctcg tgcattgcgg gaacgtagga
cagtttttta actgagtttt tcttcctagc caccacaacg gtgagtcggg gccttgtctg
gtatcattgc agcccgctgt tcgatgaaaa agatggtgag cggtcgagag tnagcggcta
cgcattatca cccaagcctt cccgccacca cacatctgtg tggatcttgt gaanagttcg
aaacgaacct gcccatgaaa gtctcacagc atcaaggcga aaggcaccta aaaggcggca
caatccagag nccaacacgc gacactggat tctactaata agcttttatc tcttagtgtg
aaaggtctaa gatatacgat aacttcttat atgtcagctg taatatcaat acaatcgtgc
cggaggcatg ccttagggag cgtgcacaat gaggttcagt agtacgaaga atgtagcggg
acggggcgta catacagacc gacgttgcag ttcagctctc cagtgcgcca aatcgtacgc
ccacgcggca gctgtcttac gatgctacac ataaacagag tgcgctttag ggccgtcagc
tatctaagcg tgcaagcagc tatcgccccc catggccgaa cgttcgtgca tccttgttta
gtctgacccc tctccaccgt gtagtagctg tgctcgcgca atgcgctacg gttcacccct
tgttgagacc tgagcaccgg cacctccgac tcgaatagtc acgttccggc agccgcaacc
acacgagccc atctagttcc ccgtttgatg tactacttac cccatcaaag gtcttcatct
ggtttcttgg gaaanannnt cnnnnnnnta ntaattgaag aagcgtccca gttactccgc
cattaaccgg gtctgtgggg gtatcagctt ggatgtagag catgcccacc cgaggtacgg
tgagngggaa cgcatattgt acaacctgtg aatcggctga ccctattgtg agcctaccca
cggagcgtaa gaagtgctac tgtaccgaca gcccggg
>T012_T07_C01
acggatttaa tgccacgggt aggccgaccc cgcatggata gcgttcctta ttgacccctc
tgggccacac tcttctccga gaaccgccgg agtttacata ttatttaaac aaaacttagt
aagcaactgg gtctctcgtg agaaacgcag gtagttcgag gcgtccacgt agaccagtgt
cgccaacata tgggtccgct tcacnaacca agggcgtcaa cctcagatgc agagtttttt
ctccgannnn nnatgttccc ctaaactcgg ggtcggacgt cggatcagta aacagttctt
ccaaagaggt ggaagtccgg attcaagcgc ctgatttcgt agtcaggacc ccggttttag
agattcaaag aatcccttga ggggtggtcg gagtgtgacg gtgatcggag aggtcaatga
gtgtatagtt ccactgtgtc gacttaaggt atcaactgaa cttaaacacg acgatgaccc
tgagattgct acgctaactc cacgcgtttg atttacccat tctgtcttag ctcacttttt
tttctcaatg tcctcgtggc tcgcttctca catacngcag ttaaacatag acccccttta
catgtccggg catagtagga gagtaagcac gttcttcaaa ctcgattggc ggagcataga
tggggcgtgg agtaaaagga gaattctgta cacgcacctt ccgtcctgaa tggtgcgcgt
agatcctcta gcaacagcca cgagaaacag gaactggtgc gattgctggc tctttgtggg
gacagcatct acggtagacg cgccattacc gtcccatcaa tcaccctcat atccgaggga
cgggtattaa actggatcct tggtcacgag cgcttacgtc gcctcacgtg tcccgttgtc
taagctgcgc caatgcacat gaggcgctta taagatgcat attaaaacaa actggaggac
cagcaaagcg atttcctttc agacccgtga aaattagtgg gactaggggc atatgactga
agggatcttc gacgtattgg cgatggggga gaataaagac acagactaaa tagtcccggc
ccatgcccct ggatttaggc tggggatgtg gcaagtgaga gccgttaagg ttccgcgtga
ccttagttca attcgcacgc ttcgagtctc agacacagct gcggatgggc aattagaaag
gggaagggga ttggtacgtc gacgtttact cgggcaagaa ctctgtgaaa gcacgtgcgt
catccgagac agtttagttc acgacagcgg ttttaacaag aaagagtgac gctagtgcgg
cgaggactta agagatccag aggatctgct tccgggcggg ctatcctccc cacctgatgg
tgctttctcg gacgtaaact aggtctaaat ggttttggcc tgaatgagag atgatcctcc
gcaggcttgt ccgtgctgat ctgccagcga ttcagtgacc aaaatccacc aagtatccaa
atcgactcaa ccacacgatg aactagctct atatgtcgtc ccattgtacg aggctaccac
ggtctactag tatcctgctg gcgaactagt atcgagctcg tgcattgcga ggacgtagga
cagtttttta actgagcttt acttcttagc caccacaacg gtgagtcggg gccttgtctg
gtattactgc agcccgctgt tcgatgaaaa acatggtaag cggtcgagag tcggcggcta
cgcattatcc cgccagcctt ctcgcctcca cacatttgta cggatcctgt gaanagttcg
gaacgaacct gcctatgaag gtttcacagc atcaaggcga aaggcaccaa aaaggcggca
taattccgaa cttaatacgc ggcactggat tctaccaatc agcttttatc tcttagtgtg
aaaggtctaa gatatacggt aacttcttat ttgtcagctg taatatcgat acaatcgtgc
cggaggcgcg ccttagggag cgtgcacaat gaggttcagt agtacagaga atgtagtggg
acggggcgta cacacagatc gatgttgcag ttcattactt cagtgcgcca aatggtacgc
ccacacggct gctgtcttac gatgcgacac ataagcagag tgcgctttgg ggccgtcagc
tatctaagtg tgcaggcagc tatcgccccc catggccaaa cgtccgtgca tccttgccta
acctgacccc tctacaccgt gtagtagctg tgctcatcga atacgcaacg gctcgtccct
tgttgagacc tgagcactgg cacctccaac tcgaatggtc acgttccagc agccgcgacc
acgcgagccc atctagttcc ccgtttgatg tactacttac cgcattaaag gccttcgtct
ggtttctcgg gaaanannnt cnnnnnnnta ntaattgaag aagtgtccca gttattccgc
aagtaaccgg gtctgtgggg gtatcggctt ggacgtaggg catgcctacc cgaggtacgg
tggagtacaa cgcaaatcgt acagcctgtg aattaactgg ccctattgtg agcctaccta
cggagcgtaa gaagtgctac tgtatcgaca gcccggg
>T012_T08_C01
acggatttaa tgccacgggt aggccgaccc cgcatggata gcgttcctta ttgacccctc
tgggccacac tcttctccga gaaccgccgg agtttacata ttatttaaac aaaacttagt
aagcaactgg gtctctcgtg agaaacgcag gtagttcgag gcgtccacgt agaccagtgt
cgccaacata tgggtccgct tcacnaacca agggcgtcaa cctcagatgc agagtttttt
ctccgaatnn nnatgttccc ctaaactcgg ggtcggacgt cggatcagta aacagttctt
ccaaagaggt ggaagtccgg attcaagcgc ctgatttcgt agtcaggacc ccggttttag
agattcaaag aatcccttga ggggtggtcg gggtgtgacg gtgatcggag aggtcaatga
gtgtatagtt ccactgtgtc gacttaaggt gtcaactgaa cttaaacacg acgatgaccc
tgagattgct acgctaactc cacgcgtttg atttacccat tctgtcttag ctcacttttt
tttctcaatg tcctcgtggc tcgcttctca catacngctg ttaaacatag acccccttta
catgtccggg catagtagga gagtaagcac gttcttcaaa ctcgattggc ggagcataga
tggggcgtgg agtaaaagga gaattctgta cgcgtacctt ccgtcctgaa tggtgcgcgt
agatcctcta gcaacagcca cgagaaacag gaactggtgc gattgctggc tctttgtggg
gacagcatct acggtagacg cgccattacc gtcccatcaa tcaccctcat atccgaggga
cgggtattaa actggatcct tggtcacgag cgcttacgtc gcctcacgtg tcccgttgtc
taagctgcgc caatgcacat gtggcgctta taagatgcat attaaaacaa actggaagac
cagcaaagcg atttcctttc agacccgtga aaattagtgg gactaggggc atatgactga
agggatcttc gacgtattgg cgatggggga gaataaagac acagactaaa tagtcccggc
ccgtgcccct ggatttaggc tggggatgtg gcaagtgaga gccgttaagg ttccgcgtga
ccttagttca attcgcacgc ttcgagtctc agacacagct gcggatgggc aattagaaag
gggaagggga ttggtacgtc gacgtttact cgggcaagaa ctctgtgaaa gcacgtgcgt
catccgagac agtttagttc acgacagcgg ttttaacaag aaagagtgac gctagtgcgg
cgaggactta agagatccag aggatctgct tccgggcggg ctatcctccc cacctgatgg
tgctttctcg gacgtaaact aggtctaaat ggttttggcc tgaatgagag atgatcctcc
gcaggcttgt ccgtgctgat ctgccagcga ttcagtgacc aaaatccacc aagtatccaa
atcgactcaa ccacacgatg aactagctct atatgtcgtc ccattgtacg aggctaccac
ggtctactag tatcctgctg gcgaactagt atcgagctcg tgcattgcga ggacgtagga
cagtttttta actgagcttt acttcttagc caccacaacg gtgagtcggg gccttgtctg
gtattactgc agcccgctgt tcgatgaaaa acatggtaag cggtcgagag tcggcggcta
cgcattatcc cgccagcctt ctcgcctcca cacatttgta cggatcctgt gaanagttcg
gaacgaacct gcctatgaag gtttcacagc atcaaggcga aaggcaccaa aaaggcggca
taattccgaa cttaatacgc ggcactggat tctaccaatc agcttttatc tcttagtgtg
aaaggtctaa gatatacggt aacttcttat ttgtcagctg taatatcgat acaatcgtgc
cggaggcgcg ccttagggag cgtgcacaat gaggttcagt agtacagaga atgtagtggg
acggggcgta cacacagatc gatgttgcag ttcattactt cagtgcgcca aatggtacgc
ccacacggct gctgtcttac gatgcgacac ataagcagag tgcgctttgg ggccgtcagc
tatctaagtg tgcaggcagc tatcgccccc caaggccaaa cgtccgtgca tccttgccta
acctgacccc tctacaccgt gtagtagctg tgctcatcga atacgcaacg gctcgtccct
tgttgagacc tgagcactgg cacctccaac tcgaatggtc acgttccagc agccgcgacc
acgcgagccc atctagttcc ccgtttgatg tactacttac cgcattaaag gccttcgtct
ggtttctcgg gaaanannnt cnnnnnnnta ntaattgaag aagtgtccca gttatttcgc
aagtaaccgg gtctgtgggg gtatcggctt ggacgtaggg catgcctacc cgaggtacgg
tggagtacaa cgcaaatcgt acagcctgtg aattaactgg ccctattgtg agcctaccca
cggagcgtaa gaagtgctac tgtatcgaca gcccggg
>T009_N08_C03
acgggtttaa tgccacgggt gggccgaccc cgcatggata gcgttcctta ttgacccctc
tgggccacac gcttccccga gaaccgccgg agtttacata ttatttaaat aaaacttggt
aagcgactgg gtctctcgtg agagacgcag gaggttcggg gcgtccatgt agaccagtgt
cgccaaccta tgggtccgcg tcacnaacca agggcaccaa cctcagatac agagtttctt
ctccgacaaa aaatgttccc ctaaactcag ggtcagacgt cggatcagta ataagatctc
ccaaagaggt ggaagtccag attcgagcgc ctgatttcgt aatcattacc ccggttttag
agattcaaag aatccctcga ggggtggtcg aggtgtgacg atggttaaag aggtcaatga
gtgtatagtt ccactgtgtc gacttaaggt atcaactgaa cttaaacacg atgatgacca
tgagattgcc acgccagatt tgtnnacttg atttacccat tctgtcttag ctcacttccc
ntnctccctg tcctcgtggc tcgcttctca caaacagttg ttgaacatag acccccttta
catgtccggg catagtagac ctctgagcac gttcttcaga ctcgattggc ggagcaaaga
tagggcgtgg agtaaaacga ggatcctgta cacgcacctt ccgtcctgaa aggtgcgctt
agatcctcta gcaacaacca cgaggaacag aaactggtgc gattactggc tttctatggg
gacagcctct acgatagacg cacccccgta tcattatcaa tcaccctcat atccgagtga
ctggtattga actggttcct tggtcacgag tactcatatc gccttacaca tcccgttgtc
taagctgcgc caatgcacat gtggagctta taagatgcat gttaaaacaa actggaggac
cagcaaagcg gtttcctttc agacccgcga aaatttgtgg gactaggggc atatgactga
agggatcttc gccgtattgg cgatggggga gaatagagac acagaccaga taatcctggc
ccgcgccccc ggattttggc tgggggtgtg gcaagtgaga gccgttaagg ttccgcgtga
ccttagtaca attcgcacgc ttcgagtgcc agacacagct gcggatgggc aattagaaag
ggataaggga ttggtacgtc gatgtttact cgggcaggga ctctgtgaaa tcacgtgcgt
cgtccgagac agtttagtta acgacaacgg cttgagaaag gaagagtgac gccagtgcgg
tgaagactca aaagatccag aggatctgac tccggtcggg ctatcctctc cacctggtgg
tgctttctcg gacgtaaact aggtctaaat ggtcttggcc tgaatgagag gtgatcctcc
gcaggcttgt ccgtgctaat ctggcagtaa ttcagtgacc aaaatccacc aagtatccaa
atcgactcag tcaaatgatg aactaactcc atatgtcgtt ccattgtacg aggctaccac
tgttcactag tatcctgccg gcgaactaat atcgagctcg tgcattgcgg gaacgtagga
cagtttttta actgagtttt tcttcctagc caccacaacg gtgagtcggg gccttgtctg
gtatcattgc agcccgctgt tcgatgaaaa agatggtgag cggtcgagag tnagcggcta
cgcattatca cccaagcctt cccgccacca cacatctgtg tggatcttgt gaanagttcg
aaacgaacct gcccatgaaa gtctcacagc atcaaggcga aaggcaccta aaaggcggca
caatccagag nccaacacgc gacactggat tctactaata agcttttatc tcttagtgtg
aaaggtctaa gatatacgat aacttcttat atgtcagctg taatatcaat acaatcgtgc
cggaggcatg ccttagggag cgtgcacaat gaggttcagt agtacgaaga atgtagcggg
acggggcgta catacagacc gacgttgcag ttcagctctc cagtgcgcca aatcgtacgc
ccacgcggca gctgtcttac gatgctacac ataaacagag tgcgctttag ggccgtcagc
tatctaagcg tgcaagcagc tatcgccccc catggccgaa cgttcgtgca tccttgttta
gtctgacccc tctccaccgt gtagtagctg tgctcgcgca atgcgctacg gttcacccct
tgttgagacc tgagcaccgg cacctccgac tcgaatagtc acgttccggc agccgcaacc
acacgagccc atctagttcc ccgtttgatg tactacttac cccatcaaag gtcttcatct
ggtttcttgg gaaanannnt cnnnnnnnta ntaattgaag aagcgtccca gttactccgc
cattaaccgg gtctgtgggg gtatcagctt ggatgtagag catgcccacc cgaggtacgg
tgagnnggaa cgcatattgt acaacctgtg aatcggctga ccctattgtg agcctaccca
cggagcgtaa gaagtgctac tgtaccgaca gcccggg
>T009_N08_C04
acgggtttaa tgccacgggt gggccgaccc cgcatggata gcgttcctta ttgacccctc
tgggccacac gcttccccga gaaccgccgg agtttacata ttatttaaat aaaacttggt
aagcgactgg gtctctcgtg agagacgcag gaggttcggg gcgtccatgt agaccagtgt
cgccaaccta tgggtccgcg tcacnaacca agggcaccaa cctcagatac agagtttctt
ctccgacaaa aaatgttccc ctaaactcag ggtcagacgt cggatcagta ataagatctc
ccaaagaggt ggaagtccag attcgagcgc ctgatttcgt aatcattacc ccggttttag
agattcaaag aatccctcga ggggtggtcg aggtgtgacg atggttaaag aggtcaatga
gtgtatagtt ccactgtgtc gacttaaggt atcaactgaa cttaaacacg atgatgacca
tgagattgcc acgccagatt tgtnnacttg atttacccat tctgtcttag ctcacttccc
ttnctccctg tcctcgtggc tcgcttctca caaacagttg ttgaacatag acccccttta
catgtccggg catagtagac ctctgagcac gttcttcaga ctcgattggc ggagcataga
tagggcgtgg agtaaaacga ggatcctgta cacgcacctt ccgtcctgaa aggtgcgctt
agatcctcta gcaacaacca cgaggaacag aaactggtgc gattactggc tttctatggg
gacagcctct acgatagacg cacccccgta tcattatcaa tcaccctcat atccgagtga
ctggtattga actggttcct tggtcacgag tactcatatc gccttacaca tcccgttgtc
taagctgcgc caatgcacat gtggagctta taagatgcat gttaaaacaa actggaggac
cagcaaagcg gtttcctttc agacccgcga aaatttgtgg gactaggggc atatgactga
agggatcttc gccgtattgg cgatggggga gaatagagac acagaccaga taatcctggc
ccgcgccccc ggattttggc tgggggtgtg gcaagtgaga gccgttaagg ttccgcgtga
ccttagtaca attcgcacgc ttcgagtgcc agacacagct gcggatgggc aattagaaag
ggataaggga ttggtacgtc gatgtttact cgggcaggga ctctgtgaaa tcacgtgcgt
cgtccgagac agtttagtta acgacaacgg cttgagaaag gaagagtgac gccagtgcgg
tgaagactca aaagatccag aggatctgac tccggtcggg ctatcctctc cacctggtgg
tgctttctcg gacgtaaact aggtctaaat ggtcttggcc tgaatgagag gtgatcctcc
gcaggcttgt ccgtgctaat ctggcagtaa ttcagtgacc aaaatccacc aagtatccaa
atcgactcag tcaaatgatg aactaactcc atatgtcgtt ccattgtacg aggctaccac
tgttcactag tatcctgccg gcgaactaat atcgagctcg tgcattgcgg gaacgtagga
cagtttttta actgagtttt tcttcctagc caccacaacg gtgagtcggg gccttgtctg
gtatcattgc agcccgctgt tcgatgaaaa agatggtgag cggtcgagag tnagcggcta
cgcattatca cccaagcctt cccgccacca cacatctgtg tggatcttgt gaanagttcg
aaacgaacct gcccatgaaa gtctcacagc atcaaggcga aaggcaccta aaaggcggca
caatccagag nccaacacgc gacactggat tctactaata agcttttatc tcttagtgtg
aaaggtctaa gatatacgat aacttcttat atgtcagctg taatatcaat acaatcgtgc
cggaggcatg ccttagggag cgtgcacaat gaggttcagt agtacgaaga atgtagcggg
acggggcgta catacagacc gacgttgcag ttcagctctc cagtgcgcca aatcgtacgc
ccacgcggca gctgtcttac gatgctacac ataaacagag tgcgctttag ggccgtcagc
tatctaagcg tgcaagcagc tatcgccccc catggccgaa cgttcgtgca tccttgttta
gtctgacccc tctccaccgt gtagtagctg tgctcgcgca atgcgctacg gttcacccct
tgttgagacc tgagcaccgg cacctccgac tcgaatagtc acgttccggc agccgcaacc
acacgagccc ntctagttcc ccgtttgatg tactacttac cccatcaaag gtcttcatct
ggtttcttgg gaaanannnt cnnnnnnnta ntaattgaag aagcgtccca gttactccgc
cattaaccgg gtctgtgggg gtatcagctt ggatgtagag catgcccacc cgaggtacgg
tgagnnggaa cgcatattgt acaacctgtg aatcggctga ccctattgtg agcctaccca
cggagcgtaa gaagtgctac tgtaccgaca gcccggg
>T009_N08_C05
acgggtttaa tgccacgggt gggccgaccc cgcatggata gcgttcctta ttgacccctc
tgggccacac gcttccccga gaaccgccgg agtttacata ttatttaaat aaaacttggt
aagcgactgg gtctctcgtg agagacgcag gaggttcggg gcgtccatgt agaccagtgt
cgccaaccta tgggtccgcg tcacnaacca agggcaccaa cctcagatac agagtttctt
ctccgacaaa aaatgttccc ctaaactcag ggtcagacgt cggatcagta ataagatctc
ccaaagaggt ggaagtccag attcgagcgc ctgatttcgt aatcattacc ccggttttag
agattcaaag aatccctcga ggggtggtcg aggtgtgacg atggttaaag aggtcaatga
gtgtatagtt ccactgtgtc gacttaaggt atcaactgaa cttaaacacg atgatgacca
tgagattgcc acgccagatt tgtnnacttg atttacccat tctgtcttag ctcacttccc
ttnctccctg tcctcgtggc tcgcttctca caaacagttg ttgaacatag acccccttta
catgtccggg catagtagac ctctgagcac gttcttcaga ctcgattggc ggagcataga
tagggcgtgg agtaaaacga ggatcctgta cacgcacctt ccgtcctgaa aggtgcgctt
agatcctcta gcaacaacca cgaggaacag aaactggtgc gattactggc tttctatggg
gacagcctct acgatagacg cacccccgta tcattatcaa tcaccctcat atccgagtga
ctggtattga actggttcct tggtcacgag tactcatatc gccttacaca tcccgttgtc
taagctgcgc caatgcacat gtggagctta taagatgcat gttaaaacaa actggaggac
cagcaaagcg gtttcctttc agacccgcga aaatttgtgg gactaggggc atatgactga
agggatcttc gccgtattgg cgatggggga gaatagagac acagaccaga taatcctggc
ccgcgccccc ggattttggc tgggggtgtg gcaagtgaga gccgttaagg ttccgcgtga
ccttagtaca attcgcacgc ttcgagtgcc agacacagct gcggatgggc aattagaaag
ggataaggga ttggtacgtc gatgtttact cgggcaggga ctctgtgaaa tcacgtgcgt
cgtccgagac agtttagtta acgacaacgg cttgagaaag gaagagtgac gccagtgcgg
tgaagactca aaagatccag aggatctgac tccggtcggg ctatcctctc cacctggtgg
tgctttctcg gacgtaaact aggtctaaat ggtcttggcc tgaatgagag gtgatcctcc
gcaggcttgt ccgtgctaat ctggcagtaa ttcagtgacc aaaatccacc aagtatccaa
atcgactcag tcaaatgatg aactaactcc atatgtcgtt ccattgtacg aggctaccac
tgttcactag tatcctgccg gcgaactaat atcgagctcg tgcattgcgg gaacgtagga
cagtttttta actgagtttt tcttcctagc caccacaacg gtgagtcggg gccttgtctg
gtatcattgc agcccgctgt tcgatgaaaa agatggtgag cggtcgagag tnagcggcta
cgcattatca cccaagcctt cccgccacca cacatctgtg tggatcttgt gaanagttcg
aaacgaacct gcccatgaaa gtctcacagc atcaaggcga aaggcaccta aaaggcggca
caatccagag nccaacacgc gacactggat tctactaata agcttttatc tcttagtgtg
aaaggtctaa gatatacgat aacttcttat atgtcagctg taatatcaat acaatcgtgc
cggaggcatg ccttagggag cgtgcacaat gaggttcagt agtacgaaga atgtagcggg
acggggcgta catacagacc gacgttgcag ttcagctctc cagtgcgcca aatcgtacgc
ccacgcggca gctgtcttac gatgctacac ataaacagag tgcgctttag ggccgtcagc
tatctaagcg tgcaagcagc tatcgccccc catggccgaa cgttcgtgca tccttgttta
gtctgacccc tctccaccgt gtagtagctg tgctcgcgca atgcgctacg gttcacccct
tgttgagacc tgagcaccgg cacctccgac tcgaatagtc acgttccggc agccgcaacc
acacgagccc atctagttcc ccgtttgatg tactacttac cccatcaaag gtcttcatct
ggtttcttgg gaaanannnt cnnnnnnnta ntaattgaag aagcgtccca gttactccgc
cattaaccgg gtctgtgggg gtatcagctt ggatgtagag catgcccacc cgaggtacgg
tgagngggaa cgcatattgt acaacctgtg aatcggctga ccctattgtg agcctaccca
cggagcgtaa gaagtgctac tgtaccgaca gcccggg
>T009_N08_C06
acgggtttaa tgccacgggt gggccgaccc cgcatggata gcgttcctta ttgacccctc
tgggccacac gcttccccga gaaccgccgg agtttacata ttatttaaat aaaacttggt
aagcgactgg gtctctcgtg agagacgcag gaggttcggg gcgtccatgt agaccagtgt
cgccaaccta tgggtccgcg tcacnaacca agggcaccaa cctcagatac agagtttctt
ctccgacaaa aaatgttccc ctaaactcag ggtcagacgt cggatcagta ataagatctc
ccaaagaggt ggaagtccag attcgagcgc ctgatttcgt aatcattacc ccggttttag
agattcaaag aatccctcga ggggtggtcg aggtgtgacg atggttaaag aggtcaatga
gtgtatagtt ccactgtgtc gacttaaggt atcaactgaa cttaaacacg atgatgacca
tgagattgcc acgccagatt tgtnnacttg atttacccat tctgtcttag ctcacttccc
ttnctccctg tcctcgtggc tcgcttctca caaacagttg ttgaacatag acccccttta
catgtccggg catagtagac ctctgagcac gttcttcaga ctcgattggc ggagcataga
tagggcgtgg agtaaaacga ggatcctgta cacgcacctt ccgtcctgaa aggtgcgctt
agatcctcta gcaacaacca cgaggaacag aaactggtgc gattactggc tttctatggg
gacagcctct acgatagacg cacccccgtn nnattatcaa tcaccctcat atccgagtga
ctggtattga actggttcct tggtcacgag tactcatatc gccttacaca tcccgttgtc
taagctgcgc caatgcacat gtggagctta taagatgcat gttaaaacaa actggaggac
cagcaaagcg gtttcctttc agacccgcga aaatttgtgg gactaggggc atatgactga
agggatcttc gccgtattgg cgatgggaga gaatagagac acagaccaga taatcctggc
ccgcgccccc ggattttggc tgggggtgtg gcaagtgaga gccgttaagg ttccgcgtga
ccttagtaca attcgcacgc ttcgagtgcc agacacagct gcggatgggc aattagaaag
ggataaggga ttggtacgtc gatgtttact cgggcaggga ctctgtgaaa tcacgtgcgt
cgtccgagac agtttagtta acgacaacgg cttgagaaag gaagagtgac gccagtgcgg
tgaagactca aaagatccag aggatctgac tccggtcggg ctatcctctc cacctggtgg
tgctttctcg gacgtaaact aggtctaaat ggtcttggcc tgaatgagag gtgatcctcc
gcaggcttgt ccgtgctaat ctggcagtaa ttcagtgacc aaaatccacc aagtatccaa
atcgactcag tcaaatgatg aactaactcc atatgtcgtt ccattgtacg aggctaccac
tgttcactag tatcctgccg gcgaactaat atcgagctcg tgcattgcgg gaacgtagga
cagtttttta actgagtttt tcttcctagc caccacaacg gtgagtcggg gccttgtctg
gtatcattgc agcccgctgt tcgatgaaaa agatggtgag cggtcgagag tnagcggcta
cgcattatca cccaagcctt cccgccacca cacatctgtg tggatcttgt gaanagttcg
aaacgaacct gcccatgaaa gtctcacagc atcaaggcga aaggcaccta aaaggcggca
caatccagag nccaacacgc gacactggat tctactaata agcttttatc tcttagtgtg
aaaggtctaa gatatacgat aacttcttat atgtcagctg taatatcaat acaatcgtgc
cggaggcatg ccttagggag cgtgcacaat gaggttcagt agtacgaaga atgtagcggg
acggggcgta catacagacc gacgttgcag ttcagctctc cagtgcgcca aatcgtacgc
ccacgcggca gctgtcttac gatgctacac ataaacagag tgcgctttag ggccgtcagc
tatctaagcg tgcaagcagc tatcgccccc catggccgaa cgttcgtgca tccttgttta
gtctgacccc tctccaccgt gtagtagctg tgctcgcgca atgcgctacg gttcacccct
tgttgagacc tgagcaccgg cacctccgac tcgaatagtc acgttccggc agccgcaacc
acacgagccc atctagttcc ccgtttgatg tactacttac cccatcaaag gtcttcatct
ggtttcttgg gaaanannnt cnnnnnnnta ntaattgaag aagcgtccca gttactccgc
cattaaccgg gtctgtgggg gtatcagctt ggatgtagag catgcccacc cgaggtacgg
tgagngggaa cgcatattgt acaacctgtg aatcggctga ccctattgtg agcctaccca
cggagcgtaa gaagtgctac tgtaccgaca gcccggg
>T009_N07_C07
acgggtttaa tgccacgggt gggccgaccc cgcatggata gcgttcctta ttgacccctc
tgggccacac gcttccccga gaaccgccgg agtttacata ttatttaaat aaaacttggt
aagcgactgg gtctctcgtg agagacgcag gaggttcggg gcgtccatgt agaccagtgt
cgccaaccta tgggtccgcg tcaccaacca agggcaccaa cctcagatac agagtttctt
ctccgacaaa aaatgttccc ctaaactcag ggtcagacgt cggatcagta ataagatctc
ccaaagaggt ggaagtccag attcgagcgc ctgatttcgt aatcattacc ccggttttag
agattcaaag aatccctcga ggggtggtcg aggtgtgacg atggttaaag aggtcaatga
gtgtatagtt ccactgtgtc gacttaaggt atcaactgaa cttaaacacg atgatgacca
tgagattgcc acgccagatt tgtnnacttg atttacccat tctgtcttag ctcacttccc
ttnctccctg tcctcgtggc tcgcttctca caaacagttg ttgaacatag acccccttta
catgtccggg catagtagac ctctgagcac gttcttcaga ctcgattggc ggagcataga
tagggcgtgg agtaaaacga ggatcctgta cacgcacctt ccgtcctgaa aggtgcgctt
agatcctcta gcaacaacca cgaggaacag aaactggtgc gattactggc tttctatggg
gacagcctct acgatagacg cacccccgta tcattatcaa tcaccctcat atccgagtga
ctggtattga actggttcct tggtcacgag tactcatatc gccttacaca tcccgttgtc
taagctgcgc caatgcacat gtggagctta taagatgcat gttaaaacaa actggaggac
cagcaaagcg gtttcctttc agacccgcga aaatttgtgg gactaggggc atatgactga
agggatcttc gccgtattgg cgatggggga gaatagagac acagaccaga taatcctggc
ccgcgccccc ggattttggc tgggggtgtg gcaagtgaga gccgttaagg ttccgcgtga
ccttagtaca attcgcacgc ttcgagtgcc agacacagct gcggatgggc aattagaaag
ggataaggga ttggtacgtc gatgtttact cgggcaggga ctctgtgaaa tcacgtgcgt
cgtccgagac agtttagtta acgacaacgg cttgagaaag gaagagtgac gccagtgcgg
tgaagactca aaagatccag aggatctgac tccggtcggg ctatcctctc cacctggtgg
tgctttctcg gacgtaaact aggtctaaat ggtcttggcc tgaatgagag gtgatcctcc
gcaggcttgt ccgtgctaat ctggcagtaa ttcagtgacc aaaatccacc aagtatccaa
atcgactcag tcaaatgatg aactaactcc atatgtcgtt ccattgtacg aggctaccac
tgttcactag tatcctgccg gcgaactaat atcgagctcg tgcattgcgg gaacgtagga
cagtttttta actgagtttt tcttcctagc caccacaacg gtgagtcggg gccttgtctg
gtatcattgc agcccgctgt tcgatgaaaa agatggtgag cggtcgagag tnagcggcta
cgcattatca cccaagcctt cccgccacca cacatctgtg tggatcttgt gaanagttcg
aaacgaacct gcccatgaag gtctcacagc atcaaggcga aaggcaccta aaaggcggca
caatccagag nccaacacgc gacactggat tctactaata agcttttatc tcttagtgtg
aaaggtctaa gatatacgat aacttcttat atgtcagctg taatatcaat acaatcgtgc
cggaggcatg ccttagggag cgtgcacaat gaggttcagt agtacgaaga atgtagcggg
acggggcgta catacagacc gacgttgcag ttcagctctc cagtgcgcca aatcgtacgc
ccacgcggca gctgtcttac gatgctacac ataaacagag tgcgctttag ggccgtcagc
tatctaagcg tgcaagcagc tatcgccccc catggccgaa cgttcgtgca tccttgttta
gtctgacccc tctccaccgt gtagtagctg tgctcgcgca atgcgctacg gttcacccct
tgttgagacc tgagcaccgg cacctccgac tcgaatagtc acgttccggc agccgcaacc
acacgagccc atctagttcc ccgtttgatg tactacttac cccatcaaag gtcttcatct
ggtttcttgg gaaanannnt cnnnnnnnta ntaattgaag aagcgtccca gttactccgc
cattaaccgg gtctgtgggg gtatcagctt ggatgtagag catgcccacc cgaggtacgg
tgagnnggaa cgcatattgt acaacctgtg aatcggctga ccctattgtg agcctaccca
cggagcgtaa gaagtgctac tgtaccgaca gcccggg
>T009_N07_C08
acgggtttaa tgccacgggt gggccgaccc cgcatggata gcgttcctta ttgacccctc
tgggccacac gcttccccga gaaccgccgg agtttacata ttatttaaat aaaacttggt
aagcgactgg gtctctcgtg agagacgcag gaggttcggg gcgtccatgt agaccagtgt
cgccaaccta tgggtccgcg tcacnaacca agggcaccaa cctcagatac agagtttctt
ctccgacaaa aaatgttccc ctaaactcag ggtcagacgt cggatcagta ataagatctc
ccaaagaggt ggaagtccag attcgagcgc ctgatttcgt aatcattacc ccggttttag
agattcaaag aatccctcga ggggtggtcg aggtgtgacg atggttaaag aggtcaatga
ntgtatagtt ccactgtgtc gacttaaggt atcaactgaa cttaaacacg atgatgacca
tgagattgcc acgccagatt tgtnnacttg atttacccat tctgtcttag ctcacttccc
ttnctccctg tcctcgtggc tcgcttctca caaacagttg ttgaacatag acccccttta
catgtccggg catagtagac ctctgagcac gttcttcaga ctcgattggc ggagcataga
tagggcgtgg agtaaaacga ggatcctgta cacgcacctt ccgtcctgaa aggtgcgctt
agatcctcta gcaacaacca cgaggaacag aaactggtgc gattactggc tttctatggg
gacagcctct acgatagacg cacccccgta tcattatcaa tcaccctcat atccgagtga
ctggtattga actggttcct tggtcacgag tactcatatc gccttacaca tcccgttgtc
taagctgcgc caatgcacat gtggagctta taagatgcat gttaaaacaa actggaggac
cagcaaagcg gtttcctttc agacccgcga aaatttgtgg gactaggggc atatgactga
agggatcttc gccgtattgg cgatggggga gaatagagac acagaccaga taatcctggc
ccgcgccccc ggattttggc tgggggtgtg gcaagtgaga gccgttaagg ttccgcgtga
ccttagtaca attcgcacgc ttcgagtgcc agacacagct gtggatgggc aattagaaag
ggataaggga ttggtacgtc gatgtttact cgggcaggga ctctgtgaaa tcacgtgcgt
cgtccgagac agtttagtta acgacaacgg cttgagaaag gaagagtgac gccagtgcgg
tgaagactca aaagatccag aggatctgac tccggtcggg ctatcctctc cacctggtgg
tgctttctcg gacgtaaact aggtctaaat ggtcttggcc tgaatgagag gtgatcctcc
gcaggcttgt ccgtgctaat ctggcagtaa ttcagtgacc aaaatccacc aagtatccaa
atcgactcag tcaaatgatg aactaactcc atatgtcgtt ccattgtacg aggctaccac
tgttcactag tatcctgccg gcgaactaat atcgagctcg tgcattgcgg gaacgtagga
cagtttttta actgagtttt tcttcctagc caccacaacg gtgagtcggg gccttgtctg
gtatcattgc agcccgctgt tcgatgaaaa agatggtgag cggtcgagag tnagcggcta
cgcattatca cncaagcctt cccgccacca cacatctgtg tggatcttgt gaanagttcg
aaacgaacct gcccatgaag gtctcacagc atcaaggcga aaggcaccta aaaggcggca
caatccagan nccaacacgc gacactggat tctactaata agcttttatc tcttagtgtg
aaaggtctaa gatatacgat aacttcttat atgtcagctg taatatcaat acaatcgtgc
cggaggcatg ccttagggag cgtgcacaat gaggttcagt agtacgaaga atgtagcggg
acggggcgta catacagacc gacgttgcag ttcagctctc cagtgcgcca aatcgtacgc
ccacgcggca gctgtcttac gatgctacac ataaacagag tgcgctttag ggccgtcagc
tatctaagcg tgcaagcagc tatcgccccc catggccgaa cgttcgtgca tccttgttta
gtctgacccc tctccaccgt gtagtagctg tgctcgcgca atgcgctacg gttcacccct
tgttgagacc tgagcaccgg cacctccgac tcgaatagtc acgtttcggc agccgcaacc
acacgagccc ntctagttcc ccgtttgatg tactacttac cccatcaaag gtcttcatct
ggtttcttgg gaaanannnt cnnnnnnnta ntaattgaag aagcgtccca gttactccgc
cattaaccgg gtctgtgggg gtatcagctt ggatgtagag catgcccacc cgaggtacgg
tgagngggaa cgcatattgt acaacctgtg aatcggctga ccctattgtg agcctaccca
cggagcgtaa gaagtgctac tgtaccgaca gcccggg
>T009_N08_C02
acgggtttaa tgccacgggt gggccgaccc cgcatggata gcgttcctta ttgacccctc
tgggccacac gcttccccga gaaccgccgg agtttacata ttatttaaat aaaacttggt
aagcgactgg gtctctcgtg agagacgcag gaggttcggg gcgtccatgt agaccagtgt
cgccaaccta tgggtccgcg tcacnaacca agggcaccaa cctcagatac agagtttctt
ctccgacaaa aaatgttccc ctaaactcag ggtcagacgt cggatcagta ataagatctc
ccaaagaggt ggaagtccag attcgagcgc ctgatttcgt aatcattacc ccggttttag
agattcaaag aatccctcga ggggtggtcg aggtgtgacg atggttaaag aggtcaatga
gtgtatagtt ccactgtgtc gacttaaggt atcaactgaa cttaaacacg atgatgacca
tgagattgcc acgccagatt tgtnnacttg atttacccat tctgtcttag ctcacttccc
ttnctccctg tcctcgtggc tcgcttctca caaacagttg ttgaacatag acccccttta
catgtccggg catagtagac ctctgagcac gttcttcaga ctcgattggc ggagcataga
tagggcgtgg agtaaaacga ggatcctgta cacgcacctt ccgtcctgaa aggtgcgctt
agatcctcta gcaacaacca cgaggaacag aaactggtgc gattactggc tttctatggg
gacagcctct acgatagacg cacccccgta tcattatcaa tcaccctcat atccgagtga
ctggtattga actggttcct tggtcacgag tactcatatc gccttacaca tcccgttgtc
taagctgcgc caatgcacat gtggagctta taagatgcat gttaaaacaa actggaggac
cagcaaagcg gtttcctttc agacccgcga aaatttgtgg gactaggggc atatgactga
agggatcttc gccgtattgg cgatggggaa gaatagagac acagaccaga taatcctggc
ccgcgccccc ggattttggc tgggggtgtg gcaagtgaga gccgttaagg ttccgcgtga
ccttagtaca attcgcacgc ttcgagtgcc agacacagct gcggatgggc aattagaaag
ggataaggga ttggtacgtc gatgtttact cgggcaggga ctctgtgaaa tcacgtgcgt
cgtccgagac agtttagtta acgacaacgg cttgagaaag gaagagtgac gccagtgcgg
tgaagactca aaagatccag aggatctgac tccggtcggg ctatcctctc cacctggtgg
tgctttctcg gacgtaaact aggtctaaat ggtcttggcc tgaatgagag gtgatcctcc
gcaggcttgt ccgtgctaat ctggcagtaa ttcagtgacc aaaatccacc aagtatccaa
atcgactcag tcaaatgatg aactaactcc atatgtcgtt ccattgtacg aggctaccac
tgttcactag tatcctgccg gcgaactaat atcgagctcg tgcattgcgg gaacgtagga
cagtttttta actgagtttt tcttcctagc caccacaacg gtgagtcggg gccttgtctg
gtatcattgc agcccgctgt tcgatgaaaa agatggtgag cggtcgagag tnagcggcta
cgcattatca cncaagcctt cccgccacca cacatctgtg tggatcttgt gaanagttcg
aaacgaacct gcccatgaaa gtctcacagc atcaaggcga aaggcaccta aaaggcggca
caatccagag nccaacacgc gacactggat tctactaata agcttttatc tcttagtgtg
aaaggtctaa gatatacgat aacttcttat atgtcagctg taatatcaat acaatcgtgc
cggaggcatg ccttagggag cgtgcacaat gaggttcagt agtacgaaga atgtagcggg
acggggcgta catacagacc gacgttgcag ttcagctctc cagtgcgcca aatcgtacgc
ccacgcggca gctgtcttac gatgctacac ataaacagag tgcgctttag ggccgtcagc
tatctaagcg tgcaagcagc tatcgccccc catggccgaa cgttcgtgca tccttgttta
gtctgacccc tctccaccgt gtagtagctg tgctcgcgca atgcgctacg gttcacccct
tgttgagacc tgagcaccgg cacctccgac tcgaatagtc acgttccggc agccgcaacc
acacgagccc atctagttcc ccgtttgatg tactacttac cccatcaaag gtcttcatct
ggtttcttgg gaaanannnt cnnnnnnnta ntaattgaag aagcgtccca gttactccgc
cattaaccgg gtctgtgggg gtatcagctt ggatgtagag catgcccacc cgaggtacgg
tgagngggaa cgcatattgt acaacctgtg aatcggctga ccctattgtg agcctaccca
cggagcgtaa gaagtgctac tgtaccgaca gcccggg
>T012_N11_C05
acggatttaa tgccacgggt aggccgaccc cgcatggata gcgttcctta ttgacccctc
tgggccacac tcttctccga gaaccgccgg agtttacata ttatttaaac aaaacttagt
aagcaactgg gtctctcgtg agaaacgcag gtagttcgag gcgtccacgt agaccagtgt
cgccaacata tgggtccgct tcacnaacca agggcgtcaa cctcagatgc agagtttttt
ctccgannnn nnatgttccc ctaaactcgg ggtcggacgt cggatcagta aacagttctt
ccaaagaggt ggaagtccgg attcaagcgc ctgatttcgt agtcaggacc ccggttttag
agattcaaag aatcccttga ggggtggtcg gggtgtgacg gtgatcggag aggtcaatga
gtgtatagtt ccactgtgtc gacttaaggt atcaactgaa cttaaacacg acgatgaccc
tgagattgct acgctaactc cacgcgtttg atttacccat tctgtcttag ctcacttttt
tttctcaatg tcctcgtggc tcgcttctca catacngctg ttaaacatag acccccttta
catgtccggg catagtagga gagtaagcac gttcttcaaa ctcgattggc ggagcataga
tggggcgtgg agtaaaagga gaattctgta cacgcacctt ccgtcctgaa tggtgcgcgt
agatcctcta gcgacagcca cgagaaacag gaactggtgc gattgctggc tctttgtggg
gacagcatct acggtagacg cgccattacc gtcccatcaa tcaccctcat atccgaggga
cgggtattaa actggatcct tggtcacgag cgcttacgtc gcctcacgtg tcccgttgtc
taagctgcgc caatgcacat gtggcgctta taagatgcat attaaaacaa actggaggac
cagcaaagcg atttcttttc agacccgtga aaattagtgg gactaggggc atatgactga
agggatcttc gacgtattgg cgatggggga gaataaagac acagactaaa tagtcccggc
ccgtgcccct ggatttaggc tggagatgtg gcaagtgaga gccgttaagg ttccgcgtga
ccttagttca attcgcacgc ttcgagtctc agacacagct gcggatgggc aattagaaag
gggaagggga ttggtacgtc gacgtttact cgggcaagaa ctctgtgaaa gcacgtgcgt
catccgagac agtttagttc acgacagcgg ttttaacaag aaagagtgac gctagtgcgg
cgaggactta agagatccag aggatctgct tccgggcggg ctatcctccc cacctgatgg
tgctttctcg gacgtaaact aggtctaaat ggttttggcc tgaatgagag atgatcctcc
gcaggcttgt ccgtgctgat ctgccagcga ttcagtgacc aaaatccacc aagtatccaa
atcgactcaa ccacacgatg aactagctct atatgtcgtc ccattgtacg aggctaccac
ggtctactag tatcctgctg gcgaactagt atcgagctcg tgcattgcga ggacgtagga
cagtttttta actgagcttt acttcttagc caccacaacg gtgagtcggg gccttgtctg
gtattactgc agcccgctgt tcgatgaaaa acatggtaag cggtcgagag tcggcggcta
cgcattatcc cgccagcctt ctcgcctcca cacatttgta cggatcctgt gaanagttcg
gaacgaacct gcctatgaag gtttcacagc atcaaggcga aaggcaccaa aaaggcggca
taattccgaa cttaatacgc ggcactggat tctaccaatc agcttttatc tcttagtgtg
aaaggtctaa gatatacggt aacttcttat ttgtcagctg taatatcgat acaatcgtgc
cggaggcgcg ccttagggag cgtgcacaat gaggttcagt agtacagaga atgtagtggg
acggggcgta cacacagatc gatgttgcag ttcattactt cagtgcgcca aatggtacgc
ccacacggct gctgtcttac gatgcgacac ataagcagag tgcgctttgg ggccgtcagc
tatctaagtg tgcaggcagc tatcgccccc catggccaaa cttccgtgca tccttgccta
acctgacccc tctacaccgt gtagtagctg tgctcatcga atacgcaacg gctcgtccct
tgttgagacc tgagcactgg cacctccaac tcgaatggtc acgttccagc agccgcgacc
acgcgagccc atctagttcc ccgtttgatg tactacttac cgcattaaag gccttcgtct
ggtttctcgg gaaanannnt cnnnnnnnta ntaattgaag aagtgtccca gttattccgc
aagtaaccgg gtctgtgggg gtatcggctt ggacgtaggg catgcctacc cgaggtacgg
tggagtacaa cgcaaatcgt acagcctgtg aattaactgg ccctattgtg agcctaccca
cggagcgtaa gaagtgctac tgtatcgaca gcccggg
>T012_N11_C04
acggatttaa tgccacgggt aggccgaccc cgcatggata gcgttcctta ttgacccctc
tgggccacac tcttctccga gaaccgccgg agtttacata ttatttaaac aaaacttagt
aagcaactgg gtctctcgtg agaaacgcag gtagttcgag gcgtccacgt agaccagtgt
cgccaacata tgggtccgct tcacnaacca agggcgtcaa cctcagatgc agagtttttt
ctccgaatnn nnatgttccc ctaaactcgg ggtcggacgt cggatcagta aacagttctt
ccaaagaggt ggaagtccgg attcaagcgc ctgatttcgt agtcaggacc ccggttttag
agattcaaag aatcccttga ggggtggtcg gggtgtgacg gtgatcggag aggtcaatga
gtgtatagtt ccactgtgtc gacttaaggt atcaactgaa cttaaacacg acgatgaccc
tgagattgct acgctaactc cacgcgtttg atttacccat tctgtcttag ctcacttttt
tttctcaatg tcctcgtggc tcgcttctca catacngctg ttaaacataa acccccttta
catgtccggg catagtagga gagtaagcac gttcttcaaa ctcgattggc ggagcataga
tggggcgtgg agtaaaagga gaattctgta cacgcacctt ccgtcctgaa tggtgcgcgt
agatcctcta gcaacagcca cgagaaacag gaactggtgc gattgctggc tctttgtggg
aacagcatct acggtagacg cgccattacc gtcccatcaa tcaccctcat atccgaggga
cgggtattaa actggatcct tggtcacgag cgcttacgtc gcctcacgtg tcccgttgtc
taagctgcgc caatgcacat gtggcgctta taagatgcat attaaaacaa actggaggac
cagcaaagcg atttcctttc agacccgtga aaattagtgg gactaggggc atatgactga
agggatcttc gacgtattgg cgatggggga gaataaagac acagactaaa tagtcccggc
ccgtgcccct ggatttaggc tggggatgtg gcaagtgaga gccgttaagg ttccgcgtga
ccttagttca attcgcacgc ttcgagtctc agacacagct gcggatgggc aattagaaag
gggaagggga ttggtacgtc gacgtttact cgggcaagaa ctctgtgaaa gcacgtgcgt
catccgagac agtttagttc acgacagcgg ttttaacaag aaagagtgac gctagtgcgg
cgaggactta agagatccag aggatctgct tccgggcggg ctatcctccc cacctgatgg
tgctttctcg gacgtaaact aggtctaaat ggttttggcc tgaatgagag atgatcctcc
gcaggcttgt ccgtgctgat ctgccagcga ttcagtgacc aaaatccacc aagtatccaa
atcgactcaa ccacacgatg aactagctct atatgtcgtc ccattgtacg aggctaccac
ggtctactag tatcctgctg gcgaactagt atcgagctcg tgcattgcga ggacgtagga
cagtttttta actgagcttt acttcttagc caccacaacg gtgagtcggg gccttgtctg
gtattactgc agcccgctgt tcgatgaaaa acatggtaag cggtcgagag tcggcggcta
cgcattatcc cgccagcctt ctcgcctcca cacatttgta cggatcctgt gaanagttcg
gaacgaacct gcctatgaag gtttcacagc atcaaggcga aaggcaccaa aaaggcggca
taattccgaa cttaatacgc ggcactggat tctaccaatc agcttttatc tcttagtgtg
aaaggtctaa gatatacggt aacttcttat ttgtcagctg taatatcgat acaatcgtgc
cggaggcgcg ccttagggag cgtgcacaat gaggttcagt agtacagaga atgtagtggg
acggggcgta cacacagatc gatgttgcag ttcattactt cagtgcgcca aatggtacgc
ccacacggct gctgtcttac gatgcgacac ataagcagag tgcgctttgg ggccgtcagc
tatctaagtg tgcaggcagc tatcgccccc catggccaaa cgtccgtgca tccttgccta
acctgacccc tctacaccgt gtagtagctg tgctcatcga atacgcaacg gctcgtccct
tgttgagacc tgagcactgg cacctccaac tcgaatggtc acgttccagc agccgcgacc
acgcgagccc atctagttcc ccgtttgatg tactacttac cgcattaaag gccttcgtct
ggtttctcgg gaaanannnt cnnnnnnnta ntaattgaag aagtgtccca gttattccgc
aagtaaccgg gtctgtgggg gtatcggctt ggacgtaggg catgcctacc cgaggtacgg
tggagtacaa cgcaaatcgt acagcctgtg aattaactgg ccctattgtg agcctaccca
cggagcgtaa gaagtgctac tgtatcgaca gcccggg
>T012_N11_C07
acggatttaa tgccacgggt aggccgaccc cgcatggata gcgttcctta ttgacccctc
tgggccacac tcttctccga gaaccgccgg agtttacata ttatttaaac aaaacttagt
aagcaactgg gtctctcgtg agaaacgcag gtagttcgag gcgtccacat agaccagtgt
cgccaacata tgggtccgct tcacnaacca agggcgtcaa cctcagatgc agagtttttt
ctccgaatnn nnatgttccc ctaaactcgg ggtcggacgt cggatcagta aacagttctt
ccaaagaggt ggaagtccgg attcaagcgc ctgatttcgt agtcaggacc ccggttttag
agattcaaag aatcccttga ggggtggtcg gagtgtgacg gtgatcggag aggtcaatga
gtgtatagtt ccactgtgtc gacttaaggt atcaactgaa cttaaacacg acgatgaccc
tgagattgct acgctaactc cacgcgtttg atttacccat tctgtcttag ctcacttttt
tttctcaatg tcctcgtggc tcgcttctca catacngcag ttaaacatag acccccttta
catgtccggg catagtagga gagtaagcac gttcttcaaa ctcgattggc ggagcataga
tggggcgtgg agtaaaagga gaattctgta cacgcacctt ccgtcctgaa tggtgcgcgt
agatcctcta gcaacagcca cgagaaacag gaactggtgc gattgctggc tctttgtggg
gacagcatct acggtagacg cgccattacc gtcccatcaa tcaccctcat atccgaggga
cgggtattaa actggatcct tggtcacgag cgcttacgtc gcctcacgtg tcccgttgtc
taagctgcgc caatgcacat gtggcgctta taagatgcat attaaaacaa actggaggac
cagcaaagcg atttcctttc agacccgtga aaattagtgg gactaggggc atattactga
agggatcttc gacgtattgg cgatggggga gaataaagac acagactaaa tagtcccggc
ccgtgcccct ggatttaggc tggggatgtg gcaagtgaga gccgttaagg ttccgcgtga
ccttagttca attcgcacgc ttcgagtctc agacacagct gcggatgggc aattagaaag
gggaagggga ttggtacgtc gacgtttact cgggcaagaa ctctgtgaaa gcacgtgcgt
catccgagac agtttagttc acgacagcgg ttttaacaag aaagagtgac gctagtgcgg
cgaggactta agagatccag aggatctgct tccgggcggg ctatcctccc cacctgatgg
tgctttctcg gacgtaaact aggtctaaat ggttttggcc tgaatgagag atgatcctcc
gcaggcttgt ccgtgctgat ctgccagcga ttcagtgacc aaaatccacc aagtatccaa
atcgactcaa ccacacgatg aactagctct atatgtcgtc ccattgtacg aggctaccac
ggtctactag tatcctgctg gcgaactagt atcgagctcg tgcattgcga ggacgtagga
cagtttttta actgagcttt acttcttagc caccacaacg gtgagtcggg gccttgtctg
gtattactgc agcccgctgt tcgatgaaaa acatggtaag cggtcgagag tcggcggcta
cgcattatcc cgccagcctt ctcgcctcca cacatttgta cggatcctgt gaanagttcg
gaacgaacct gcctatgaag gtttcacagc atcaaggcga aaggcaccaa aaaggcggca
taattccgaa cttaatacgc ggcactggat tctaccaatc agcttttatc tcttagtgtg
aaaggtctaa gatatacggt aacttcttat ttgtcagctg taatatcgat acaatcgtgc
cggaggcgcg ccttagggag cgtgcacaat gaggttcagt agtacagaga atgtagtggg
acggggcgta cacacagatc gatgttgcag ttcattactt cagtgcgcca aatggtacgc
ccacacggct gctgtcttac gatgcgacac ataagcagag tgcgctttgg ggccgtcagc
tatctaagtg tgcaggcagc tatcgccccc catggccaaa cgtccgtgca tccttgccta
accttacccc tctacaccgt gtagtagctg tgctcatcna atacgcaacg gctcgtccct
tgttgagacc tgagcactgg cacctccaac tcgaatggtc acgttccagc agccgcgacc
acgcgagccc atctagttcc ccgtttgatg tactacttac cgcattaaag gccttcgtct
ggtttctcgg gaaanannnt cnnnnnnnta ntaattgaag aagtgtccca gttattccgc
aagtaaccgg gtctgtgggg gtatcggctt ggacgtaggg catgcctacc cgaggtacgg
tggagtacaa cgcaaatcgt acagcctgtg aattaactgg ccctattgtg agcctaccta
cggagcgtaa gaagtgctac tgtatcgaca gcccggg
>T012_N11_C06
acggatttaa tgccacgggt aggccgaccc cgcatggata gcgttcctta ttgacccctc
tgggccacac tcttctccga gaaccgccgg agtttacata ttatttaaac aaaacttagt
aagcaactgg gtctctcgtg agaaacgcag gtagttcgag gcgtccacgt agaccagtgt
cgccaacata tgggtccgct tcacnaacca agggcgtcaa cctcagatgc agagtttttt
ctccgaatnn nnatgttccc ctaaactcgg ggtcggacgt cggatcagta aacagttctt
ccaaagaggt ggaagtccgg attcaagcgc ctgatttcgt agtcaggacc ccggttttag
agattcaaag aatcccttga ggggtggtcg gggtgtgacg gtgatcggag aggtcaatga
gtgtatagtt ccactgtgtc gacttaaggt atcaactgaa cttaaacacg accatgaccc
tgagattgct acgctaactc cacgcgtttg atttacccat tctgtcttag ctcacttttt
tttctcaatg tcctcgtagc tcgcttctca catacngctg ttaaacatag acccccttta
catgtccggg catagtagga gagtaagcac gttcttcaaa ctcgattggc ggagcataga
tggggcgtgg agtaaaagga gaattctgta cacgcacctt ccgtcctgaa tggtgcgcgt
agatcctcta gcaacagcca cgagaaacag gaactggtgc gattgctggc tctttgtggg
gacagcatct acggtagacg cgccattacc gtcccatcaa tcaccctcat atccgaggga
cgggtattaa actggatcct tggtcacgag cgcttacgtc gcctcacgtg tcccgttgtc
taagctgcgc caatgcacat gtggcgctta taagatgcat attaaaacaa actggaggac
cagcaaagcg atttcctttc agacccgtga aaattagtgg gactaggggc atatgactga
agggatcttc gacgtattgg cgatggggga gaataaagac acagactaaa tagtcccggc
ccgtgcccct ggatttaggc tggggatgtg gcaagtgaga gccgttaagg ttccgcgtga
ccttagttca attcgcacgc ttcgagtctc agacacagct gcggatgggc aattagaaag
gggaagggga ttggtacgtc gacgtttact cgggcaagaa ctctgtgaaa gcacgtgcgt
cattcgagac agtttagttc acgacagcgg ttttaacaag aaagagtgac gctagtgcgg
cgaggactta agagatccag aggatctgct tccgggcggg ctatcctccc cacctgatgg
tgctttctcg gacgtaaact aggtctaaat ggttttggcc tgaatgagag atgatcctcc
gcaggcttgt ccgtgctgat ctgccagcga ttcagtgacc aaaatccacc aagtatccaa
atcgactcaa ccacacgatg aactagctct atatgtcgtc ccattgtacg aggctaccac
ggtctactag tatcctgctg gcgaattagt atcgagctcg tgcattgcga ggacgtagga
cagtttttta actgagcttt acttcttagc caccacaacg gtgagtcggg gccttgtctg
gtattactgc agcccgctgt tcgatgaaaa acatggtaag cggtcgagag tcggcggcta
cgcattatcc cgccagcctt ctcgcctcca cacatttgta cggatcctgt gaanagttcg
gaacgaacct gcctatgaag gtttcacagc atcaaggcga aaggcaccaa aaaggcggca
taattccgaa cttaatacgc ggcactggat tctaccaatc agcttttatc tcttagtgtg
aaaggtctaa gatatacggt aacttcttat ttgtcagctg taatatcgat acaatcgtgc
cggaggcgcg ccttagggag cgtgcacaat gaggttcagt agtacagaga atgtagtggg
atggggcgta cacacagatc gatgttgcag ttcattactt cagtgcgcca aatggtacgc
ccacacggct gctgtcttac gatgcgacac ataagcagag tgcgctttgg ggccgtcagc
tatctaagtg tgcaggcagc tatcgccccc catggccaaa cgtccgtgca tccttgccta
acctgacccc tctacaccgt gtagtagctg tgctcatcga atacgcaacg gctcgtccct
tgttgagacc tgagcactgg cacctccaac tcgaatggtc acgttccagc agccgcgacc
acgcgagccc ntctagttcc ccgtttgatg tactacttac cgcattaaag gccttcgtct
ggtttctcgg gaaanannnt cnnnnnnnta ntaattgaag aagtgtccca gttattccgc
aagtaaccgg gtctgtgggg gtatcggctt ggacgtaggg catgcctacc cgaggtacgg
tggagtacaa cgcaaatcgt acagcctgtg aattaactgg ccctattgtg agcctaccca
cggagcgtaa gaagtgctac tgtatcgaca gcccggg
>T012_N11_C01
acggatttaa tgccacgggt aggccgaccc cgcatggata gcgttcctta ttgacccctc
tgggccacac tcttctccga gaaccgccgg agtttacata ttatttaaac aaaacttagt
aagcaactgg gtctctcgtg agaaacgcag gtagttcgag gcgtccacgt agaccagtgt
cgccaacata tgggtccgct tcaccaacca agggcgtcaa cctcagatgc agagtttttt
ctccgaatnn nnatgttccc ctaaactcgg ggtcggacgt cggatcagta aacagttctt
ccaaagaggt ggaagtccgg attcaagcgc ctgatttcgt agtcaggacc ccggttttag
agattcaaag aatcccttga ggggtggtcg gagtgtgacg gtgatcggag aggtcaatga
gtgtatagtt ccactgtgtc gacttaaggt atcaactgaa cttaaacacg acgatgaccc
tgagattgct acgctaactc cacgcgtttg atttacccat tctgtcttag ctcacttttt
tttctcaatg tcctcgtggc tcgcttctca catacngcag ttaaacatag acccccttta
catgtccggg catagtagga gagtaagcac gttcttcaaa ctcgattggc ggagcataga
tggggcgtgg agtaaaagga gaattctgta cacgcacctt ccgtcctgaa tggtgcgcgt
agatcctcta gcaacagcca cgagaaacag gaactggtgc gattgctggc tctttgtggg
gacagcatct acggtagacg cgccattacc gtcccatcaa tcaccctcat atccgaggga
cgggtattaa actggatcct tggtcacgag cgcttacgtc gcctcacgtg tcccgttgtc
taagctgcgc caatgcacat gtggcgctta taagatgcat attaaaacaa actggaggac
cagcaaagcg atttcctttc agacccgtga aaattagtgg gactaggggc atatgactga
agggatcttc gacgtattgg cgatggggga gaataaagac acagactaaa tagtcccggc
ccgtgcccct ggatttaggc tggggatgtg gcaagtgaga gccgttaagg ttccgcgtga
ccttagttca attcgcacgc ttcgagtctc agacacagct gcggatgggc aattagaaag
gggaagggga ttggtacgtc gacgtttact cgggcaagaa ctctgtgaaa gcacgtgcgt
catccgagac agtttagttc acgacagcgg ttttaacaag aaagagtgac gctagtgcgg
cgaggactta agagatccag aggatctgct tccgggcggg ctatcctccc cacctgatgg
tgctttctcg gacgtaaact aggtctaaat ggttttggcc tgaatgagag atgatcctcc
gcaggcttgt ccgtgctgat ctgccagcga ttcagtgacc aaaatccacc aagtatccaa
atcgactcaa ccacacgatg aactagctct atatgtcgtc ccattgtacg aggctaccac
ggtctactag tatcctgctg gcgaactagt atcgagctcg tgcattgcga ggacgtagga
cagtttttta actgagcttt acttcttagc caccacaacg gtgagtcggg gccttgtctg
gtattactgc agcccgctgt tcgatgaaaa acatggtaag cggtcgagag tcggcggcta
cgcattatcc cgccagcctt ctcgcctcca cacatttgta cggatcctgt gaanagttcg
gaacgaacct gcctatgaag gtttcacagc atcaaggcga aaggcaccaa aaagtcggca
taattccgaa cttaatacgc ggcactggat tctaccaatc agcttttatc tcttagtgtg
aaaggtctaa gatatacggt aacttcttat ttgtcagctg taatatcgat acaatcgtgc
cggaggcgcg ccttagggag cgtgcacaat gaggttcagt agtacagaga atgtagtggg
acggggcgta cacacagatc gatgttgcag ttcattactt cagtgcgcca aatggtacgc
ccacacggct gctgtcttac gatgcgacac ataagcagag tgcgctttgg ggccgtcagc
tatctaagtg tgcaggcagc tatcgccccc catggccaaa cgtccgtgca tccttgccta
acctgacccc tctacaccgt gtagtagctg tgctcatcga atacgcaacg gctcgtccct
tgttgagacc tgagcactgg cacctccaac tcgaatggtc acgttccagc agccgcgacc
acgcgagccc atctagttcc ccgtttgatg tactacttac cgcattaaag gccttcgtct
ggtttctcgg gaaanannnt cnnnnnnnta ntaattgaag aagtgtccca gttattccgc
aagtaaccgg gtctgtgggg gtatcggctt ggacgtaggg catgcctacc cgaggtacgg
tggagtacaa cgcaaatcgt acagcctgtg aattaactgg ccctattgtg agcctaccta
cggagcgtaa gaagtgctac tgtatcgaca gcccggg
>T137_N09_C01
acggatttaa tgccacgggt aggccgaccc cgcatggata gcgttcctta ttgacccctc
tgggccacac tcttctccga gaaccgccgg agtttacata ttatttaaac aaaacttagt
aagcaactgg gtctctcgtg agaaacgcag gtagttcgag gcgtccacgt agaccagtgt
cgccaacata tgggtccgct tcacnaacca agggcgtcaa cctcagatgc agagtttttt
ctccgaatnn nnatgttccc ctaaactcgg ggtcggacgt cggatcagta aacagttctt
ccaaagaggt ggaagtccgg attcaagcgc ctgatttcgt agtcaggacc ccggttttag
agattcaaag aatcccttga ggggtggtcg gggtgtgacg gtgatcggag aggtcaatga
gtgtatagtt ccactgtgtc gacttaaggt atcaactgaa cttaaacacg accatgaccc
tgagattgct acgctaactc cacgcgtttg atttacccat tctgtcttag ctcacttttt
tttctcaatg tcctcgtagc tcgcttctca catacngctg ttaaacatag acccccttta
catgtccggg catagtagga gagtaagcac gttcttcaaa ctcgattggc ggagcataga
tggggcgtgg agtaaaagga gaattctgta cacgcacctt ccgtcctgaa tggtgcgcgt
agatcctcta gcaacagcca cgagaaacag gaactggtgc gattgctggc tctttgtggg
gacagcatct acggtagacg cgccattacc gtcccatcaa tcaccctcat atccgaggga
cgggtattaa attggatcct tggtcacgag cgcttacgtc gcctcacgtg tcccgttgtc
taagctgcgc caatgcacat gtggcgctta taagatgcat attaaaacaa actggaggac
caacaaagcg atttcctttc agacccgtga aaattagtgg gactaggggc atatgactga
agggatcttc gacgtattgg cgatggggga gaataaagac acagactaaa tagtcccggc
ccgtgcccct ggatttaggc tggggatgtg gcaagtgaga gccgttaagg ttccgcgtga
ccttagttca attcgcacgc ttcgagtctc agacacagct gcggatgggc aattagaaag
gggaagggga ttggtacgtc gacgtttact cgggcaagaa ctctgtgaaa gcacgtgcgt
cattcgagac agtttagttc acgacagcgg ttttaacaag aaagagtgac gctagtgcgg
cgaggactta agagatccag aggatctgct tccgggcggg ctatcctccc cacctgatgg
tgctttctcg gacgtaaact aggtctaaat ggttttggcc tgaatgagag atgatcctcc
gcaggcttgt ccgtgctgat ctgccagcga ttcagtgacc aaaatccacc aagtatccaa
atcgactcaa ccacacgatg aactagctct atatgtcgtc ccattgtacg aggctaccac
ggtctactag tatcctgctg gcgaattagt atcgagctcg tgcattgcga ggacgtagga
cagtttttta actgagcttt acttcttagc caccacaacg gtgagtcggg gccttgtctg
gtattactgc agcccgctgt tcgatgaaaa acatggtaag cggtcgagag tcggcggcta
cgcattatcc cgccagcctt ctcgcctcca cacatttgta cggatcctgt gaanagttcg
gaacgaacct gcctatgaag gtttcacagc atcaaggcga aaggcaccaa aaaggcggca
taattccgaa cttaatacgc ggcactggat tctaccaatc agcttttatc tcttagtgtg
aaaggtctaa gatatacggt aacttcttat ttgtcagctg taatatcgat acaatcgtgc
cggaggcgcg ccttagggag cgtgcacaat gaggttcagt agtacagaga atgtagtggg
atggggcgta cacacagatc gatgttgcag ttcattactt cagtgcgcca aatggtacgc
ccacacggct gctgtcttac gatgcgacac ataagcagag tgcgctttgg ggccgtcagc
tatctaagtg tgcaggcagc tatcgccccc catggccaaa cgtccgtgca tccttgccta
acctgacccc tctacaccgt gtagtagctg tgctcatcga atacgcaacg gctcgtccct
tgttgagacc tgagcactgg cacctccaac tcgaatggtc acgttccagc agccgcgacc
acgcgagccc atctagttcc ccgtttgatg tactacttac cgcattaaag gccttcgtct
ggtttctcgg gaaanannnt cnnnnnnnta ntaattgaag aagtgtccca gttattccgc
aagtaaccgg gtctgtgggg gtatcggctt ggacgtaggg catgcctacc cgaggtacgg
tggagtacaa cgcaaatcgt acagcctgtg aattaactgg ccctattgtg agcctaccca
cggagcgtaa gaagtgctac tgtatcgaca gcccggg
>T137_N09_C02
acggatttaa tgccacgggt aggccgaccc cgcatggata gcgttcctta ttgacccctc
tgggccacac tcttctccga gaaccgccgg agtttacata ttatttaaac aaaacttagt
aagcaactgg gtctctcgtg agaaacgcag gtagttcgag gcgtccacgt agaccagtgt
cgccaacata tgggtccgct tcacnaacca agggcgtcaa cctcagatgc agagtttttt
ctccgaatnn nnatgttccc ctaaactcgg ggtcggacgt cggatcagta aacagttctt
ccaaagaggt ggaagtccgg attcaagcgc ctgatttcgt agtcaggacc ccggttttag
agattcaaag aatcccttga ggggtggtcg gggtgtgacg gtgatcggag aggtcaatga
gtgtatagtt ccactgtgtc gacttaaggt atcaactgaa cttaaacacg accatgaccc
tgagattgct acgctaactc cacgcgtttg atttacccat tctgtcttag ctcacttttt
tttctcaatg tcctcgtagc tcgcttctca catacngctg ttaaacatag acccccttta
catgtccggg catagtagga gagtaagcac gttcttcaaa ctcgattggc ggagcataga
tggggcgtgg agtaaaagga gaattctgta cacgcacctt ccgtcctgaa tggtgcgcgt
agatcctcta gcaacagcca cgagaaacag gaactggtgc gattgctggc tctttgtggg
gacagcatct acggtagacg cgccattacc gtcccatcaa tcaccctcat atccgaggga
cgggtattaa attggatcct tggtcacgag cgcttacgtc gcctcacgtg tcccgttgtc
taagctgcgc caatgcacat gtggcgctta taagatgcat attaaaacaa actggaggac
cagcaaagcg atttcctttc agacccgtga aaattagtgg gactaggggc atatgactga
agggatcttc gacgtattgg cgatggggga gaataaagac acagactaaa tagtcccggc
ccgtgcccct ggatttaggc tggggatgtg gcaagtgaga gccgttaagg ttccgcgtga
ccttagttca attcgcacgc ttcgagtctc agacacagct gcggatgggc aattagaaag
gggaagggga ttggtacgtc gacgtttact cgggcaagaa ctctgtgaaa gcacgtgcgt
cattcgagac agtttagttc acgacagcgg ttttaacaag aaagagtgac gctagtgcgg
cgaggactta agagatccag aggatctgct tccgggcggg ctatcctccc cacctgatgg
tgctttctcg gacgtaaact aggtctaaat ggttttggcc tgaatgagag atgatcctcc
gcaggcttgt ccgtgctgat ctgccagcga ttcagtgacc aaaatccacc aagtatccaa
atcgactcaa ccacacgatg aactagctct atatgtcgtc ccattgtacg aggctaccac
ggtctactag tatcctgctg gcgaattagt atcgagctcg tgcattgcga ggacgtagga
cagtttttta actgagcttt acttcttagt caccacaacg gtgagtcggg gccttgtctg
gtattactgc agcccgctgt tcgatgaaaa acatggtaag cggtcgagag tcggcggcta
cgcattatcc cgccagcctt ctcgcctcca cacatttgta cggatcctgt gaanagttcg
gaacgaacct gcctatgaag gtttcacagc atcaaggcga aaggcaccaa aaaggcggca
taattccgaa cttaatacgc ggcactggat tctaccaatc agcttttatc tcttagtgtg
aaagatctaa gatatacggt aacttcttat ttgtcagctg taatatcgat acaatcgtgc
cggaggcgcg ccttagggag cgtgcacaat gaggttcagt agtacagaga atgtagtggg
atggggcgta cacacagatc gatgttgcag ttcattactt cagtgcgcca aatggtacgc
ccacacggct gctgtcttac gatgcgacgc ataagcagag tgcgctttgg ggccgtcagc
tatctaagtg tgcaggcagc tatcgccccc catggccaaa cgtccgtgca tccttgccta
acctgacccc tctacaccgt gtagtagctg tgctcatcga atacgcaacg gctcgtccct
tgttgagacc tgagcactgg cacctccaac tcgaatggtc acgttccagc agccgcgacc
acgcgagccc atctagttcc ccgtttgatg tactacttac cgcattaaag gccttcgtct
ggtttctcgg gaaanannnt cnnnnnnnta ntaattgaag aagtgtccca gttattccgc
aagtaaccgg gtctgtgggg gtatcggctt ggacgtaggg catgcctacc cgaggtacgg
tggagtacaa cgcaaatcgt acagcctgtg aattaactgg ccctattgtg agcctaccca
cggagcgtaa gaagtgctac tgtatcgaca gcccggg
>T137_N08_C07
acggatttaa tgccacgggt aggccgaccc cgcatggata gcgttcctta ttgacccctc
tgggccacac tcttctccga gaaccgccgg agtttacata ttatttaaac aaaacttagt
aagcaactgg gtctctcgtg agaaacgcag gtagttcgag gcgtccacgt agaccagtgt
cgccaacata tgggtccgct tcaccaacca agggcgtcaa cctcagatgc agagtttttt
ctccgannnn nnatgttccc ctaaactcgg ggtcggacgt cggatcagta aacagttctt
ccaaagaggt ggaagtccgg attcaagcgc ctgatttcgt agtcaggacc ccggttttag
agattcaaag aatcccttga ggggtggtcg gggtgtgacg gtgatcggag aggtcaatga
gtgtatagtt ccactgtgtc gacttaaggt atcaactgaa cttaaacacg accatgaccc
tgagattgct acgctaactc cacgcgtttg atttacccat tctgtcttag ctcacttttt
tttctcaatg tcctcgtagc tcgcttctca catacngctg ttaaacatag acccccttta
catgtccggg catagtagga gagtaagcac gttcttcaaa ctcgattggc ggagcataga
tggggcgtgg agtaaaagga gaattctgta cacgcacctt ccgtcctgaa tggtgcgcgt
agatcctcta gcaacagcca cgagaaacag gaactggtgc gattgctggc tctttgtggg
gacagcatct acggtagacg cgccattacc gtcccatcaa tcaccctcat atccgaggga
cgggtattaa attggatcct tggtcacgag cgcttacgtc gcctcacgtg tcccgttgtc
taagctgcgc caatgcacat gtggcgctta taagatgcat attaaaacaa actggaggac
cagcaaagcg atttcctttc agacccgtga aaattagtgg gactaggggc atatgactga
agggatcttc gacgtattgg cgatggggga gaataaagac acagactaaa tagtcccggc
ccgtgcccct ggatttaggc tggggatgtg gcaagtgaga gccgttaagg ttccgcgtga
ccttagttca attcgcacgc ttcgagtctc agacacagct gcggatgggc aattagaaag
gggaagggga ttggtacgtc gacgtttact cgggcaagaa ctctgtgaaa gcacgtgcgt
cattcgagac agtttagttc acgacagcgg ttttaacaag aaagagtgac gctagtgcgg
cgaggactta agagatccag aggatctgct tccgggcggg ctatcctccc cacctgatgg
tgctttctcg gacgtaaact aggtctaaat ggttttggcc tgaatgagag atgatcctcc
gcaggcttgt ccgtgctgat ctgccagcga ttcagtgacc aaaatccacc aagtatccaa
atcgactcaa ccacacgatg aactagctct atatgtcgtc ccattgtacg aggctaccac
ggtctactag tatcctgctg gcgaattagt atcgagctcg tgcattgcga ggacgtagga
cagtttttta actgagcttt acttcttagt caccacaacg gtgagtcggg gccttgtctg
gtattactgc agcccgctgt tcgatgaaaa acatggtaag cggtcgagag tcggcggcta
cgcattatcc cgccagcctt ctcgcctcca cacatttgta cggatcctgt gaanagttcg
gaacgaacct gcctatgaag gtttcacagc atcaaggcga aaggcaccaa aaaggcggca
taattccgaa cttaatacgc ggcactggat tctaccaatc agcttttatc tcttagtgtg
aaagatctaa gatatacggt aacttcttat ttgtcagctg taatatcgat acaatcgtgc
cggaggcgcg ccttagggag cgtgcacaat gaggttcagt agtacagaga atgtagtggg
atggggcgta cacacagatc gatgttgcag ttcattactt cagtgcgcca aatggtacgc
ccacacggct gctgtcttac gatgcgacgc ataagcagag tgcgctttgg ggccgtcagc
tatctaagtg tgcaggcagc tatcgccccc catggccaaa cgtccgtgca tccttgccta
acctgacccc tctacaccgt gtagtagctg tgctcatcga atacgcaacg gctcgtccct
tgttgagacc tgagcactgg cacctccaaa tcgaatggtc acgttccagc agccgcgacc
acgcgagccc atctagttcc ccgtttgatg tactacttac cgcattaaag gccttcgtct
ggtttctcgg gaaanannnt cnnnnnnnta ntaattgaag aagtgtccca gttattccgc
aagtaaccgg gtctgtgggg gtatcggctt ggacgtaggg catgcctacc cgaggtacgg
tggagtacaa cgcaaatcgt acagcctgtg aattaactgg ccctattgtg agcctaccca
cggagcgtaa gaagtgctac tgtatcgaca gcccggg
>T137_N08_C08
acggatttaa tgccacgggt aggccgaccc cgcatggata gcgttcctta ttgacccctc
tgggccacac tcttctccga gaaccgccgg agtttacata ttatttaaac aaaacttagt
aagcaactgg gtctctcgtg agaaacgcag gtagttcgag gcgtccacgt agaccagtgt
cgccaacata tgggtccgct tcacnaacca agggcgtcaa cctcagatgc agagtttttt
ctccgaatnn nnatgttccc ctaaactcgg ggtcggacgt cggatcagta aacagttctt
ccaaagaggt ggaagtccgg attcaagcgc ctgatttcgt agtcaggacc ccggttttag
agattcaaag aatcccttga ggggtggtcg gggtgtgacg gtgatcggag aggtcaatga
gtgtatagtt ccactgtgtc gacttaaggt atcaactgaa cttaaacacg accatgaccc
tgagattgct acgctaactc cacgcgtttg atttacccat tctgtcttag ctcacttttt
tttctcaatg tcctcgtagc tcgcttctca catacngctg ttaaacatag acccccttta
catgtccggg catagtagga gagtaagcac gttcttcaaa ctcgattggc ggagcataga
tggggcgtgg agtaaaagga gaattctgta cacgcacctt ccgtcctgaa tggtgcgcgt
agatcctcta gcaacagcca cgagaaacag gaactggtgc gattgctggc tctttgtggg
gacagcatct acggtagacg cgccattacc gtcccatcaa tcaccctcat atccgaggga
cgggtattaa attggatcct tggtcacgag cgcttacgtc gcctcacgtg tcccgttgtc
taagctgcgc caatgcacat gtggcgctta taagatgcat attaaaacaa actggaggac
caacaaagcg atttcctttc agacccgtga aaattagtgg gactaggggc atatgactga
agggatcttc gacgtattgg cgatggggga gaataaagac acagactaaa tagtcccggc
ccgtgcccct ggatttaggc tggggatgtg gcaagtgaga gccgttaagg ttccgcgtga
ccttagttca attcgcacgc ttcgagtctc agacacagct gcggatgggc aattagaaag
gggaagggga ttggtacgtc gacgtttact cgggcaagaa ctctgtgaaa gcacgtgcgt
cattcgagac agtttagttc acgacagcgg ttttaacaag aaagagtgac gctagtgcgg
cgaggactta agagatccag aggatctgct tccgggcggg ctatcctccc cacctgatgg
tgctttctcg gacgtaaact aggtctaaat ggttttggcc tgaatgagag atgatcctcc
gcaggcttgt ccgtgctgat ctgccagcga ttcagtgacc aaaatccacc aagtatccaa
atcgactcaa ccacacgatg aactagctct atatgtcgtc ccattgtacg aggctaccac
ggtctactag tatcctgctg gcgaattagt atcgagctcg tgcattgcga ggacgtagga
cagtttttta actgagcttt acttcttagc caccacaacg gtgagtcggg gccttgtctg
gtattactgc agcccgctgt tcgatgaaaa acatggtaag cggtcgagag tcggcggcta
cgcattatcc cgccagcctt ctcgcctcca cacatttgta cggatcctgt gaanagttcg
gaacgaacct gcctatgaag gtttcacagc atcaaggcga aaggcaccaa aaaggcggca
taattccgaa cttaatacgc ggcactggat tctaccaatc agcttttatc tcttagtgtg
aaaggtctaa gatatacggt aacttcttat ttgtcagctg taatatcgat acaatcgtgc
cggaggcgcg ccttagggag cgtgcacaat gaggttcagt agtacagaga atgtagtggg
atggggcgta cacacagatc gatgttgcag ttcattactt cagtgcgcca aatggtacgc
ccacacggct gctgtcttac gatgcgacac ataagcagag tgcgctttgg ggccgtcagc
tatctaagtg tgcaggcagc tatcgccccc catggccaaa cgtccgtgca tccttgccta
acctgacccc tctacaccgt gtagtagctg tgctcatcga atacgcaacg gctcgtccct
tgttgagacc tgagcactgg cacctccaac tcgaatggtc acgttccagc agccgcgacc
acgcgagccc atctagttcc ccgtttgatg tactacttac cgcattaaag gccttcgtct
ggtttctcgg gaaanannnt cnnnnnnnta ntaattgaag aagtgtccca gttattccgc
aagtaaccgg gtctgtgggg gtatcggctt ggacgtaggg catgcctacc cgaggtacgg
tggagtacaa cgcaaatcgt acagcctgtg aattaactgg ccctattgtg agcctaccca
cggagcgtaa gaagtgctac tgtatcgaca gcccggg
>T137_N08_C05
acggatttaa tgccacgggt aggccgaccc cgcatggata gcgttcctta ttgacccctc
tgggccacac tcttctccga gaaccgccgg agtttacata ttatttaaac aaaacttagt
aagcaactgg gtctctcgtg agaaacgcag gtagttcgag gcgtccacgt agaccagtgt
cgccaacata tgggtccgct tcacnaacca agggcgtcaa cctcagatgc agagtttttt
ctccgaatnn nnatgttccc ctaaactcgg ggtcggacgt cggatcagta aacagttctt
ccaaagaggt ggaagtccgg attcaagcgc ctgatttcgt agtcaggacc ccggttttag
agattcaaag aatcccttga ggggtggtcg gggtgtgacg gtgatcggag aggtcaatga
gtgtatagtt ccactgtgtc gacttaaggt atcaactgaa cttaaacacg accatgaccc
tgagattgct acgctaactc cacgcgtttg atttacccat tctgtcttag ctcacttttt
tttctcaatg tcctcgtagc tcgcttctca catacngctg ttaaacatag acccccttta
catgtccggg catagtagga gagtaagcac gttcttcaaa ctcgattggc ggagcataga
tggggcgtgg agtaaaagga gaattctgta cacgcacctt ccgtcctgaa tggtgcgcgt
agatcctcta gcaacagcca cgagaaacag gaactggtgc gattgctggc tctttgtggg
gacagcatct acggtagacg cgccattacc gtcccatcaa tcaccctcat atccgaggga
cgggtattaa attggatcct tggtcacgag cgcttacgtc gcctcacgtg tcccgttgtc
taagctgcgc caatgcacat gtggcgctta taagatgcat attaaaacaa actggaggac
caacaaagcg atttcctttc agacccgtga aaattagtgg gactaggggc atatgactga
agggatcttc gacgtattgg cgatggggga gaataaagac acagactaaa tagtcccggc
ccgtgcccct ggatttaggc tggggatgtg gcaagtgaga gccgttaagg ttccgcgtga
ccttagttca attcgcacgc ttcgagtctc agacacagct gcggatgggc aattagaaag
gggaagggga ttggtacgtc gacgtttact cgggcaagaa ctctgtgaaa gcacgtgcgt
cattcgagac agtttagttc acgacagcgg ttttaacaag aaagagtgac gctagtgcgg
cgaggactta agagatccag aggatctgct tccgggcggg ctatcctccc cacctgatgg
tgctttctcg gacgtaaact aggtctaaat ggttttggcc tgaatgagag atgatcctcc
gcaggcttgt ccgtgctgat ctgccagcga ttcagtgacc aaaatccacc aagtatccaa
atcgactcaa ccacacgatg aactagctct atatgtcgtc ccattgtacg aggctaccac
ggtctactag tatcctgctg gcgaattagt atcgagctcg tgcattgcga ggacgtagga
cagtttttta actgagcttt acttcttagc caccacaacg gtgagtcggg gccttgtctg
gtattactgc agcccgctgt tcgatgaaaa acatggtaag cggtcgagag tcggcggcta
cgcattatcc cgccagcctt ctcgcctcca cacatttgta cggatcctgt gaanagttcg
gaacgaacct gcctatgaag gtttcacagc atcaaggcga aaggcaccaa aaaggcggca
taattccgaa cttaatacgc ggcactggat tctaccaatc agcttttatc tcttagtgtg
aaaggtctaa gatatacggt aacttcttat ttgtcagctg taatatcgat acaatcgtgc
cggaggcgcg ccttagggag cgtgcacaat gaggttcagt agtacagaga atgtagtggg
atggggcgta cacacagatc gatgttgcag ttcattactt cagtgcgcca aatggtacgc
ccacacggct gctgtcttac gatgcgacac ataagcagag tgcgctttgg ggccgtcagc
tatctaagtg tgcaggcagc tatcgccccc catggccaaa cgtccgtgca tccttgccta
acctgacccc tctacaccgt gtagtagctg tgctcatcga atacgcaacg gctcgtccct
tgttgagacc tgagcactgg cacctccaac tcgaatggtc acgttccagc agccgcgacc
acgcgagccc atctagttcc ccgtttgatg tactacttac cgcattaaag gccttcgtct
ggtttctcgg gaaanannnt cnnnnnnnta ntaattgaag aagtgtccca gttattccgc
aagtaaccgg gtctgtgggg gtatcggctt ggacgtaggg catgcctacc cgaggtacgg
tggagtacaa cgcaaatcgt acagcctgtg aattaactgg ccctattgtg agcctaccca
cggagcgtaa gaagtgctac tgtatcgaca gcccggg
>T137_N08_C06
acggatttaa tgccacgggt aggccgaccc cgcatggata gcgttcctta ttgacccctc
tgggccacac tcttctccga gaaccgccgg agtttacata ttatttaaac aaaacttagt
aagcaactgg gtctctcgtg agaaacgcag gtagttcgag gcgtccacgt agaccagtgt
cgccaacata tgggtccgct tcacnaacca agggcgtcaa cctcagatgc agagtttttt
ctccgaatnn nnatgttccc ctaaactcgg ggtcggacgt cggatcagta aacagttctt
ccaaagaggt ggaagtccgg attcaagcgc ctgatttcgt agtcaggacc ccggttttag
agattcaaag aatcccttga ggggtggtcg gggtgtgacg gtgatcggag aggtcaatga
gtgtatagtt ccactgtgtc gacttaaggt atcaactgaa cttaaacacg accatgaccc
tgagattgct acgctaactc cacgcgtttg atttacccat tctgtctcag ctcacttttt
tttctcaatg tcctcgtagc tcgcttctca catacngctg ttaaacatag acccccttta
catgtccggg catagtagga gagtaagcac gttcttcaaa ctcgattggc ggagcataga
tggggcgtgg agtaaaagga gaattctgta cacgcacctt ccgtcctgaa tggtgcgcgt
agatcctcta gcaacagcca cgagaaacag gaactggtgc gattgctggc tctttgtggg
gacagcatct acggtagacg cgccattacc gtcccatcaa tcaccctcat atccgaggga
cgggtattaa attggatcct tggtcacgag cgattacgtc gcctcacgtg tcccgttgtc
taagctgcgc caatgcacat gtggcgctta taagatgcat attaaaacaa actggaggac
cagcaaagcg atttcctttc agacccgtga aaattagtgg gactaggggc atatgactga
agggatcttc gacgtattgg cgatggggga gaataaagac acagactaaa tagtcccggc
ccgtgcccct ggatttaggc tggggatgtg gcaagtgaga gccgttaagg ttccgcgtga
ccttagttca attcgcacgc ttcgagtctc agacacagct gcggatgggc aattagaaag
gggaagggga ttggtacgtc gacgtttact cgggcaagaa ctctgtgaaa gcacgtgcgt
cattcgagac agtttagttc acgacagcgg ttttaacaag aaagagtgac gctagtgcgg
cgaggactta agagatccag aggatctgct tccgggcggg ctatcctccc cacctgatgg
tgctttctcg gacgtaaact aggtctaaat ggttttggcc tgaatgagag atgatcctcc
gcaggcttgt ccgtgctgat ctgccagcga ttcagtgacc aaaatccacc aagtatccaa
atcgactcaa ccacacgatg aactagctct atatgtcgtc ccattgtacg aggctaccac
ggtctactag tatcctgctg gcgaattagt atcgagctcg tgcattgcga ggacgtagga
cagtttttta actgagcttt acttcttagc caccacaacg gtgagtcggg gccttgtctg
gtattactgc agcccgctgt tcgatgaaaa acatggtaag cggtcgagag tcggcggcta
cgcattatcc cgccagcctt ctcgcctcca cacatttgta cggatcctgt gaanagttcg
gaacgaacct gcctatgaag gtttcacagc atcaaggcga aaggcaccaa aaaggcggca
taattccgaa cttaatacgc ggcactggat tctaccaatc agcttttatc tcttagtgtg
aaagatctaa gatatacggt aacttcttat ttgtcagctg taatatcgat acaatcgtgc
cggaggcgcg ccttagggag cgtgcacaat gaggttcagt agtacagaga atgtagtggg
atggggcgta cacacagatc gatgttgcag ttcattactt cagtgcgcca aatggtacgc
ccacacggct gctgtcttac gatgcgacgc ataagcagag tgcgctttgg ggccgtcagc
tatctaagtg tgcaggcagc tatcgccccc catggccaaa cgtccgtgca tccttgccta
acctgacccc tctacaccgt gtagtagctg tgctcatcga atacgcaacg gctcgtccct
tgttgagacc tgagcactgg cacctccaac tcgaatggtc acgttccagc agccgcgacc
acgcgagccc atctagttcc ccgtttgatg tactacttac cgcattaaag gccttcgtct
ggtttctcgg gaaanannnt cnnnnnnnta ntaattgaag aagtgtccca gttattccgc
aagtaaccgg gtctgtgggg gtatcggctt ggacgtaggg catgcctacc cgaggtacgg
tggagtacaa cgcaaatcgt acagcctgtg aattaactgg ccctattgtg agcctaccca
cggagcgtaa gaagtgctac tgtatcgaca gcccggg
>T137_N08_C03
acggatttaa tgccacgggt aggccgaccc cgcatggata gcgttcctta ttgacccctc
tgggccacac tcttctccga gaaccgccgg agtttacata ttatttaaac aaaacttagt
aagcaactgg gtctctcgtg agaaacgcag gtagttcgag gcgtccacgt agaccagtgt
cgccaacata tgggtccgct tcacnaacca agggcgtcaa cctcagatgc agagtttttt
ctccgannnn nnatgttccc ctaaactcgg ggtcggacgt cggatcagta aacagttctt
ccaaagaggt ggaagtccgg attcaagcgc ctgatttcgt agtcaggacc ccggttttag
agattcaaag aatcccttga ggggtggtcg gggtgtgacg gtgatcggag aggtcaatga
gtgtatagtt ccactgtgtc gacttaaggt atcaactgaa cttaaacacg accatgaccc
tgagattgct acgctaactc cacgcgtttg atttacccat tctgtcttag ctcacttttt
tttctcaatg tcctcgtagc tcgcttctca catacngctg ttaaacatag acccccttta
catgtccggg catagtagga gagtaagcac gttcttcaaa ctcgattggc ggagcataga
tggggcgtgg agtaaaagga gaattctgta cacgcacctt ccgtcctgaa tggtgcgcgt
agatcctcta gcaacagcca cgagaaacag gaactggtgc gattgctggc tctttgtggg
gacagcatct acggtagacg cgccattacc gtcccatcaa tcaccctcat atccgaggga
cgggtattaa attggatcct tggtcacgag cgcttacgtc gcctcacgtg tcccgttgtc
taagctgcgc caatgcacat gtggcgctta taagatgcat attaaaacaa actggaggac
cagcaaagcg atttcccttc agacccgtga aaattagtgg gactaggggc atatgactga
agggatcttc gacgtattgg cgatggggga gaataaagac acagactaaa tagtcccggc
ccgtgcccct ggatttaggc tggggatgtg gcaagtgaga gccgttaagg ttccgcgtga
ccttagttca attcgcacgc ttcgagtctc agacacagct gcggatgggc aattagaaag
gggaagggga ttggtacgtc gacgtttact cgggcaagaa ctctgtgaaa gcacgtgcgt
cattcgagac agtttagttc acgacagcgg ttttaacaag aaagagtgac gctagtgcgg
cgaggactta agagatccag aggatctgct tccgggcggg ctactctccc cacctgatgg
tgctttctcg gacgtaaact aggtctaaat ggttttggcc tgaatgagag atgatcctcc
gcaggcttgt ccgtgctgat ctgccagcga ttcagtgacc aaaatccacc aagtatccaa
atcgactcaa ccacacgatg aactagctct atatgtcgtc ccattgtacg aggctaccac
ggtctactag tatcctgctg gcgaattagt atcgagctcg tgcattgcga ggacgtagga
cagtttttta actgagcttt acttcttagc caccacaacg gtgagtcggg gccttgtctg
gtattactgc agcccgctgt tcgatgaaaa acatggtaag cggtcgagag tcggcggcta
cgcattatcc cgccagcctt ctcgcctcca cacatttgta cggatcctgt gaanagttcg
gaacgaacct gcctatgaag gtttcacagc atcaaggcga aaggcaccaa aaaggcggca
taattccgaa cttaatacgc ggcactggat tctaccaatc agcttttatc tcttagtgtg
aaagatctaa gatatacggt aacttcttat ttgtcagctg taatatcgat acaatcgtgc
cggaggcgcg ccttagggag cgtgcacaat gaggttcagt agtacagaga atgtagtggg
atggggcgta cacacagatc gatgttgcag ttcattactt cagtgcgcca aatggtacgc
ccacacggct gctgtcttac gatgcgacac ataagcagag tgcgctttgg ggccgtcagc
tatctaagtg tgcaggcagc tatcgccccc catggccaaa cgtccgtgca tccttgccta
acctgacccc tctacaccgt gtagtagctg tgctcatcga atacgcaacg gctcgtccct
tgttgagacc tgagcactgg cacctccaac tcgaatggtc acgttccagc agccgcgacc
acgcgagccc atctagttcc ccgtttgatg tactacttac cgcattaaag gccttcgtct
ggtttctcgg gaaanannnt cnnnnnnnta ntaattgaag aagtgtccca gttattccgc
aagtaaccgg gtctgtgggg gtatcggctt ggacgtaggg catgcctacc cgaggtacgg
tggagtacaa cgcaaatcgt acagcctgtg aattaactgg ccctattgtg agcctaccca
cggagcgtaa gaagtgctac tgtatcgaca gcccggg
>T137_N08_C04
acggatttaa tgccacgggt aggccgaccc cgcatggata gcgttcctta ttgacccctc
tgggccacac tcttctccga gaaccgccgg agtttacata ttatttaaac aaaacttagt
aagcaactgg gtctctcgtg agaaacgcag gtagttcgag gcgtccacgt agaccagtgt
tagcaacata tgggtccgct tcacnaacca agggcgtcaa cctcagatgc agagtttttt
ctccgaatnn nnatgttccc ctaaactcgg ggtcggacgt cggatcagta aacagttctt
ccaaagaggt ggaagtccgg attcaagcgc ctgatttcgt agtcaggacc ccggttttag
agattcaaag aatcccttga ggggtggtcg gggtgtgacg gtgatcggag aggtcaatga
gtgtatagtt ccactgtgtc gacttaaggt atcaactgaa cttaaacacg accatgaccc
tgagattgct acgctaactc cacgcgtttg atttacccat tctgtcttag ctcacttttt
tttctcaatg tcctcgtagc tcgcttctca catacngctg ttaaacatag acccccttta
catgtccggg catagtagga gagtaagcac gttcttcaaa ctcgattggc ggagcataga
tggggcgtgg agtaaaagga gaattctgta cacgcacctt ccgtcctgaa tggtgcgcgt
agatcctcta gcaacagcca cgagaaacag gaactggtgc gattgctggc tctttgtggg
gacagcatct acggtagacg cgccattacc gtcccatcaa tcaccctcat atccgaggga
cgggtattaa attggatcct tggtcacgag cgcttacgtc gcctcacgtg tcccgttgtc
taagctgcgc caatgcacat gtggcgctta taagatgcat attaaaacaa actggaggac
caacaaagcg atttcctttc agacccgtga aaattagtgg gactaggggc atatgactga
agggatcttc gacgtattgg cgatggggga gaataaagac acagactaaa tagtcccggc
ccgtgcccct ggatttaggc tggggatgtg gcaagtgaga gccgttaagg ttccgcgtga
ccttagttca attcgcacgc ttcgagtctc agacacagct gcggatgggc aattagaaag
gggaagggga ttggtacgtc gacgtttact cgggcaagaa ctctgtgaaa gcacgtgcgt
cattcgagac agtttagttc acgacagcgg ttttaacaag aaagagtgac gctagtgcgg
cgaggactta agagatccag aggatctgct tccgggcggg ctatcctccc cacctgatgg
tgctttctcg gacgtaaact aggtctaaat ggttttggcc tgaatgagag atgatcctcc
gcaggcttgt ccgtgctgat ctgccagcga ttcagtgacc aaaatccacc aagtagccaa
atcgactcaa ccacacgatg aactagctct atatgtcgtc ccattgtacg aggctaccac
ggtctactag tatcctgctg gcgaattagt atcgagctcg tgcattgcga ggacgtagga
cagtttttta actgagcttt acttcttagc caccacaacg gtgagtcggg gccttgtctg
gtattactgc agcccgctgt tcgatgaaaa acatggtaag cggtcgagag tcggcggcta
cgcattatcc cgccagcctt ctcgcctcca cacatttgta cggatcctgt gaanagttcg
gaacgaacct gcctatgaag gtttcacagc atcaaggcga aaggcaccaa aaaggcggca
taattccgaa cttaatacgc ggcactggat tctaccaatc agcttttatc tcttagtgtg
aaaggtctaa gatatacggt aacttcttat ttgtcagctg taatatcgat acaatcgtgc
cggaggcgcg ccttagggag cgtgcacaat gaggttcagt agtacagaga atgtagtggg
atggggcgta cacacagatc gatgttgcag ttcattactt cagtgcgcca aatggtacgc
ccacacggct gctgtcttac gatgcgacac ataagcagag tgcgctttgg ggccgtcagc
tatctaagtg tgcaggcagc tatcgccccc catggccaaa cgtccgtgca tccttgccta
acctgacccc tctacaccgt gtagtagctg tgctcatcga atacgcaacg gctcgtccct
tgttgagacc tgagcactgg cacctccaac tcgaatggtc acgttccagc agccgcgacc
acgcgagccc atctagttcc ccgtttgatg tactacttac cgcattaaag gccttcgtct
ggtttctcgg gaaanannnt cnnnnnnnta ntaattgaag aagtgtccca gttattccgc
aagtaaccgg gtctgtgggg gtatcggctt ggacgtaggg catgcctacc cgaggtacgg
tggagtacaa cgcaaatcgt acagcctgtg aattaactgg ccctattgtg agcctaccca
cggagcgtaa gaagtgctac tgtatcgaca gcccggg
>T137_N08_C01
acggatttaa tgccacgggt aggccgaccc cgcatggata gcgttcctta ttgacccctc
tgggccacac tcttctccga gaaccgccgg agtttacata ttatttaaac aaaacttagt
aagcaactgg gtctctcgtg agaaacgcag gtagttcgag gcgtccacgt agaccagtgt
cgccaacata tgggtccgct tcacnaacca agggcgtcaa cctcagatgc agagtttttt
ctccgannnn nnatgttccc ctaaactcgg ggtcggacgt cggatcagta aacagttctt
ccaaagaggt ggaagtccgg attcaagcgc ctgatttcgt agtcaggacc ccggttttag
agattcaaag aatcccttga ggggtggtcg gggtgtgacg gtgatcggag aggtcaatga
gtgtatagtt ccactgtgtc gacttaaggt atcaactgaa cttaaacacg accatgaccc
tgagattgct acgctaactc cacgcgtttg atttacccat tctgtcttag ctcacttttt
tttctcaatg tcctcgtagc tcgcttctca catacngctg ttaaacatag acccccttta
catgtccggg catagtagga gagtaagcac gttcttcaaa ctcgattggc ggagcataga
tggggcgtgg agtaaaagga gaattctgta cacgcacctt ccgtcctgaa tggtgcgcgt
agatcctcta gcaacagcca cgataaacag gaactggtgc gattgctggc tctttgtggg
gacagcatct acggtagacg cgccattacc gtcccatcaa tcaccctcat atccgaggga
cgggtattaa attggatcct tggtcacgag cgcttacgtc gcctcacgtg tcccgttgtc
taagctgcgc caatgcacat gtggcgctta taagatgcat attaaaacaa actggaggac
caacaaagcg atttcctttc agacccgtga aaattagtgg gactaggggc atatgactga
agggatcttc gacgtattgg cgatggggga gaataaagac acagactaaa tagtcccggc
ccgtgcccct ggatttaggc tggggatgtg gcaagtgaga gccgttaagg ttccgcgtga
ccttagttca attcgcacgc ttcgagtctc agacacagct gcggatgggc aattagaaag
gggaagggga ttggtacgtc gacgtttact cgggcaagaa ctctgtgaaa gcacgtgcgt
cattcgagac agtttagttc acgacagcgg ttttaacaag aaagagtgac gctagtgcgg
cgaggactta agagatccag aggatctgct tccgggcggg ctatcctccc cacctgatgg
tgctttctcg gacgtaaact aggtctaaat ggttttggcc tgaatgagag atgatcctcc
gcaggcttgt ccgtgctgat ctgccagcga ttcagtgacc aaaatccacc aagtatccaa
atcgactcaa ccacacgatg aactagctct atatgtcgtc ccattgtacg aggctaccac
ggtctactag tatcctgctg gcgaattagt atcgagctcg tgcattgcga ggacgtagga
cagtttttta actgagcttt acttcttagc caccacaacg gtgagtcggg gccttgtctg
gtattactgc agcccgctgt tcgatgaaaa acatggtaag cggtcgagag tcggcggcta
cgcattatcc cgccagcctt ctcgcctcca cacatttgta cggatcctgt gaanagttcg
gaacgaacct gcctatgaag gtttcacagc atcaaggcga aaggcaccaa aaaggcggca
taattccgaa cttaatacgc ggcactggat tctaccaatc agcttttatc tcttagtgtg
aaaggtctaa gatatacggt aacttcttat ttgtcagctg taatatcgat acaatcgtgc
cggaggcgcg ccttagggag cgtgcacaat gaggttcagt agtacagaga atgtagtggg
atggggcgta cacacagatc gatgttgcag ttcattactt cagtgcgcca aatggtacgc
ccacacggct gctgtcttac gatgcgacac ataagcagag tgcgctttgg ggccgtcagc
tatctaagtg tgcaggcagc tatcgccccc catggccaaa cgtccgtgca tccttgccta
acctgacccc tctacaccgt gtagtagctg tgctcatcna atacgcaacg gctcgtccct
tgttgagacc tgagcactgg cacctccaac tcgaatggtc acgttccagc agccgcgacc
acgcgagccc atctagttcc ccgtttgatg tactacttac cgcattaaag gccttcgtct
ggtttctcgg gaaanannnt cnnnnnnnta ntaattgaag aagtgtccca gttattccgc
aagtaaccgg gtctgtgggg gtatcggctt ggacgtaggg catgcctacc cgaggtacgg
tggagtacaa cgcaaatcgt acagcctgtg aattaactgg ccctattgtg agcctaccca
cggagcgtaa gaagtgctac tgtatcgaca gcccggg
>T137_N08_C02
acggatttaa tgccacgggt aggccgaccc cgcatggata gcgttcctta ttgacccctc
tgggccacac tcttctccga gaaccgccgg agtttacata ttatttaaac aaaacttagt
aagcaactgg gtctctcgtg agaaacgcag gtagttcgag gcgtccacgt agaccagtgt
cgccaacata tgggtccgct tcaccaacca agggcgtcaa cctcagatgc agagtttttt
ctccgannnn nnatgttccc ctaaactcgg ggtcggacgt cggatcagta aacagttctt
ccaaagaggt ggaagtccgg attcaagcgc ctgatttcgt agtcaggacc ccggttttag
agattcaaag aatcccttga ggggtggtcg gggtgtgacg gtgatcggag aggtcaatga
gtgtatagtt ccactgtgtc gacttaaggt atcaactgaa cttaaacacg accatgaccc
tgagattgct acgctaactc cacgcgtttg atttacccat tctgtcttag ctcacttttt
tttctcaatg tcctcgtagc tcgcttctca catacngctg ttaaacatag acccccttta
catgtccggg catagtagga gagtaagcac gttcttcaaa ctcgattggc ggagcataga
tggggcgtgg agtaaaagga gaattctgta cacgcacctt ccgtcctgaa tggtgcgcgt
agatcctcta gcaacagcca cgataaacag gaactggtgc gattgctggc tctttgtggg
gacagcatct acggtagacg cgccattacc gtcccatcaa tcaccctcat atccgaggga
cgggtattaa attggatcct tggtcacgag cgcttacgtc gcctcacgtg tcccgttgtc
taagctgcgc caatgcacat gtggcgctta taagatgcat attaaaacaa actggaggac
caacaaagcg atttcctttc agacccgtga aaattagtgg gactaggggc atatgactga
agggatcttc gacgtattgg cgatggggga gaataaagac acagactaaa tagtcccggc
ccgtgcccct ggatttaggc tggggatgtg gcaagtgaga gccgttaagg ttccgcgtga
ccttagttca attcgcacgc ttcgagtctc agacacagct gcggatgggc aattagaaag
gggaagggga ttggtacgtc gacgtttact cgggcaagaa ctctgtgaaa gcacgtgcgt
cattcgagac agtttagttc acgacagcgg ttttaacaag aaagagtgac gctagtgcgg
cgaggactta agagatccag aggatctgct tccgggcggg ctatcctccc cacctgatgg
tgctttctcg gacgtaaact aggtctaaat ggttttggcc tgaatgagag atgatcctcc
gcaggcttgt ccgtgctgat ctgccagcga ttcagtgacc aaaatccacc aagtatccaa
atcgactcaa ccacacgatg aactagctct atatgtcgtc ccattgtacg aggctaccac
ggtctactag tatcctgctg gcgaattagt atcgagctcg tgcattgcga ggacgtagga
cagtttttta actgagcttt acttcttagc caccacaacg gtgagtcggg gccttgtctg
gtattactgc agcccgctgt tcgatgaaaa acatggtaag cggtcgagag tcggcggcta
cgcattatcc cgccagcctt ctcgcctcca cacatttgta cggatcctgt gaanagttcg
gaacgaacct gcctatgaag gtttcacagc atcaaggcga aaggcaccaa aaaggcggca
taattccgaa cttaatacgc ggcactggat tctaccaatc agcttttatc tcttagtgtg
aaaggtctaa gatatacggt aacttcttat ttgtcagctg taatatcgat acaatcgtgc
cggaggcgcg ccttagggag cgtgcacaat gaggttcagt agtacagaga atgtagtggg
atggggcgta cacacagatc gatgttgcag ttcattactt cagtgcgcca aatggtacgc
ccacacggct gctgtcttac gatgcgacac ataagcagag tgcgctttgg ggccgtcagc
tatctaagtg tgcaggcagc tatcgccccc catggccaaa cgtccgtgca tccttgccta
acctgacccc tctacaccgt gtagtagctg tgctcatcga atacgcaacg gctcgtccct
tgttgagacc tgagcactgg cacctccaac tcgaatggtc acgttccagc agccgcgacc
acgcgagccc atctagttcc ccgtttgatg tactacttac cgcattaaag gccttcgtct
ggtttctcgg gaaanannnt cnnnnnnnta ntaattgaag aagtgtccca gttattccgc
aagtaaccgg gtctgtgggg gtatcggctt ggacgtaggg catgcctacc cgaggtacgg
tggagtacaa cgcaaatcgt acagcctgtg aattaactgg ccctattgtg agcctaccca
cggagcgtaa gaagtgctac tgtatcgaca gcccggg
>T159_N08_C05
acggatttaa tgccacgggt aggccgaccc cgcatggata gcgttcctta ttgacccctc
tgggccacac tcttctccga gaaccgccgg agtttacata ttatttaaac aaaacttagt
aagcaactgg gtctctcgtg agaaacgcag gtagttcgag gcgtccacgt agaccagtgt
cgccaacata tgggtccgct tcacnaacca agggcgtcaa cctcagatgc agagtttttt
ctccgaatnn nnatgttccc ctaaactcgg ggtcggacgt cggatcagta aacagttctt
ccaaagaggt ggaagtccgg attcaagcgc ctgatttcgt agtcaggacc ccggttttag
agattcaaag aatcccttga ggggtggtcg gggtgtgacg gtgatcggag aggtcaatga
gtgtatagtt ccactgtgtc gacttaaggt atcaactgaa cttaaacacg accatgaccc
tgagattgct acgctaactc cacgcgtttg atttacccat tctgtcttag ctcacttttt
tttctcaatg tcctcgtagc tcgcttctca catacngctg ttaaacatag acccccttta
catgtccggg catagtagga gagtaagcac gttcttcaaa ctcgattggc ggagcataga
tggggcgtgg agtaaaagga gaattctgta cacgcacctt ccgtcctgaa tggtgcgcgt
agatcctcta gcaacagcca cgagaaacag gaactggtgc gattgctggc tctttgtggg
gacagcatct acggtagacg cgccattacc gtcccatcaa tcaccctcat atccgaggga
cgggtattaa actggatcct tggtcacgag cgcttacgtc gcctcacgtg tcccgttgtc
taagctgcgc caatgcacat gtggcgctta taagatgcat attaaaacaa actggaggac
cagcaaagcg atttcctttc agacccgtga aaattagtgg gactaggggc atatgactga
agggatcttc gacgtattgg cgatggggga gaataaagac acagactaaa tagtcccggc
ccgtgcccct ggatttaggc tggggatgtg gcaagtgaga gccgttaagg ttccgcgtga
ccttagttca attcgcacgc ttcgagtctc agacacagct gcggatgggc aattagaaag
gggaagggga ttggtacgtc gacgtttact cgggcaagaa ctctgtgaaa gcacgtgcgt
cattcgagac agtttagttc acgacagcgg ttttaacaag aaagagtgac gctagtgcgg
cgaggactta agagatccag aggatctgct tccgggcggg ctatcctccc cacctgatgg
tgctttctcg gacgtaaact aggtctaaat ggttttggcc tgaatgagag atgatcctcc
gcaggcttgt ccgtgctgat ctgccagcga ttcagtgacc aaaatccacc aagtatccaa
atcgactcaa ccacacgatg aactagctct atatgtcgtc ccattgtacg aggctaccac
ggtctactag tatcctgctg gcgaattagt atcgagctcg tgcattgcga ggacgtagga
cagtttttta actgagcttt acttcttagc caccacaacg gtgagtcggg gccttgtctg
gtattactgc agcccgctgt tcgatgaaaa acatggtaag cggtcgagag tcggcggcta
cgcattatcc tgccagcctt ctcgcctcca cacatttgta cggatcctgt gaanagttcg
gaacgaacct gcctatgaag gtttcacagc atcaaggcga aaggcaccaa aaaggcggca
taattccgaa cttaatacgc ggcactggat tctaccaatc agcttttatc tcttagtgtg
aaaggtctaa gatatacggt aacttcttat ttgtcagctg taatatcgat acaatcgtgc
cggaggcgcg ccttagggag cgtgcacaat gaggttcagt agtacagaga atgtagtggg
atggggcgta cacacagatc gatgttgcag ttcattactt cagtgcgcca aatggtacgc
ccacacggct gctgtcttac gatgcgacac ataagcagag tgcgctttgg ggccgtcagc
tatctaagtg tgcaggcagc tatcgccccc catggccaaa cgtccgtgca tccttgccta
acctgacccc tctacaccgt gtagtagctg tgctcatcga atacgcaacg gctcgtccct
tgttgagacc tgagcactgg cacctccaac tcgaatggtc acgttccagc agccgcgacc
acgcgagccc atctagttcc ccgtttgatg tactacttac cgcattaaag gccttcgtct
ggtttctcgg gaaanannnt cnnnnnnnta ntaattgaag aagtgtccca gttattccgc
aagtaaccgg gtctgtgggg gtatcggctt ggacgtaggg catgcctacc cgaggtacgg
tggagtacaa cgcaaatcgt acagcctgtg aattaactgg ccctattgtg agcctaccca
cggagcgtaa gaagtgctac tgtatcgaca gcccggg
>T012_N10_C01
acggatttaa tgccacgggt aggccgaccc cgcatggata gcgttcctta ttgacccctc
tgggccacac tcttctccga gaaccgccgg agtttacata ttatttaaac aaaacttagt
aagcaactgg gtctctcgtg agaaacgcag gtagttcgag gcgtccacgt agaccagtgt
cgccaacata tgggtccgct tcacnaacca agggcgtcaa cctcagatgc agagtttttt
ctccgaatnn nnatgttccc ctaaactcgg ggtcggacgt cggatcagta aacagttctt
ccaaagaggt ggaagtccgg attcaagcgc ctgatttcgt agtcaggacc ccggttttag
agattcaaag aatcccttga ggggtggtcg gagtgtgacg gtgatcggag aggtcaatga
gtgtatagtt ccactgtgtc gacttaaggt atcaactgaa cttaaacacg acgatgaccc
tgagattgct acgctaactc cacgcgtttg atttacccat tctgtcttag ctcacttttt
tttctcaatg tcctcgtggc tcgcttctca catacngcag ttaaacatag acccccttta
catgtccggg catagtagga gagtaagcac gttcttcaaa ctcgattggc ggagcataga
tggggcgtgg agtaaaagga gaattctgta cacgcacctt ccgtcctgaa tggtgcgcgt
agatcctcta gcaacagcca cgagaaacag gaactggtgc gattgctggc tctttgtggg
gacagcatct acggtagacg cgccattacc gtcccatcaa tcaccctcat atccgaggga
cgggtattaa actggatcct tggtcacgag cgcttacgtc gcctcacgtg tcccgttgtc
taagctgcgc caatgcacat gtggcgctta taagatgcat attaaaacaa actggaggac
cagcaaagcg atttcctttc agacccgtga aaattagtgg gactaggggc atatgactga
agggatcttc gacgtattgg cgatggggga gaataaagac acagactaaa tagtcccggc
ccgtgcccct ggatttaggc tggggatgtg gcaagtgaga gccgttaagg ttccgcgtga
ccttagttca attcgcacgc ttcgagtctc agacacagct gcggatgggc aattagaaag
gggaagggga ttggtacgtc gacgtttact cgggcaagaa ctctgtgaaa gcacgtgcgt
catccgagac agtttagttc acgacagcgg ttttaacaag aaagagtgac gctagtgcgg
cgaggactta agagatccag aggatctgct tccgggcggg ctatcctccc cacctgatgg
tgctttctcg gacgtaaact aggtctaaat ggttttggcc tgaatgagag atgatcctcc
gcaggcttgt ccgtgctgat ctgccagcga ttcagtgacc aaaatccacc aagtatccaa
atcgactcaa ccacacgatg aactagctct atatgtcgtc ccattgtacg aggctaccac
ggtctactag tatcctgctg gcgaactagt atcgagctcg tgcattgcga ggacgtagga
cagtttttta actgagcttt acttcttagc caccacaacg gtgagtcggg gccttgtctg
gtattactgc agcccgctgt tcgatgaaaa acatggtaag cggtcgagag tcggcggcta
cgcattatcc cgccagcctt ctcgcctcca cacatttgta cggatcctgt gaanagttcg
gaacgaacct gcctatgaag gtttcacagc atcaaggcga aaggcaccaa aaaggcggca
taattccgaa cttaatacgc ggcactggat tctaccaatc agcttttatc tcttagtgtg
aaaggtctaa gatatacggt aacttcttat ttgtcagctg taatatcgat acaatcgtgc
cggaggcgcg ccttagggag cgtgcacaat gaggttcagt agtacagaga atgtagtggg
acggggcgta cacacagatc gatgttgcag ttcattactt cagtgcgcca aatggtacgc
ccacacggct gctgtcttac gatgcgacac ataagcagag tgcgctttgg ggccgtcagc
tatctaagtg tgcaggcagc tatcgccccc catggccaaa cgtccgtgca tccttgccta
acctgacccc tctacaccgt gtagtagctg tgctcatcga atacgcaacg gctcgtccct
tgttgagacc tgagcactgg cacctccaac tcgaatggtc acgttccagc agccgcgacc
acgcgagccc atctagttcc ccgtttgatg tactacttac cgcattaaag gccttcgtct
ggtttctcgg gaaanannnt cnnnnnnnta ntaattgaag aagtgtccca gttattccgc
aagtaaccgg gtctgtgggg gtatcggctt ggacgtaggg catgcctacc cgaggtacgg
tggagtacaa cgcaaatcgt acagcctgtg aattaactgg ccctattgtg agcctaccta
cngagcgtaa gaagtgctac tgtatcgaca gcccggg
>T159_N07_C07
acggatttaa tgccacgggt aggccgaccc cgcatggata gcgttcctta ttgacccctc
tgggccacac tcttctccga gaaccgccgg agtttacata ttatttaaac aaaacttagt
aagcaactgg gtctctcgtg agaaacgcag gtagttcgag gcgtccacgt agaccagtgt
cgccaacata tgggtccgct tcacnaacca agggcgtcaa cctcagatgc agagtttttt
ctccgaatnn nnatgttccc ctaaactcgg ggtcggacgt cggatcagta aacagttctt
ccaaagaggt ggaagtccgg attcaagcgc ctgatttcgt agtcaggacc ccggttttag
agattcaaag aatcccttga ggggtggtcg gggtgtgacg gtgatcggag aggtcaatga
gtgtatagtt ccactgtgtc gacttaaggt atcaactgaa cttaaacacg accatgaccc
tgagattgct acgctaactc cacgcgtttg atttacccat tctgtcttag ctcacttttt
tttctcaatg tcctcgtagc tcgcttctca catacngctg ttaaacatag acccccttta
catgtccggg catagtagga gagtaagcac gttcttcaaa ctcgattggc ggagcataga
tggggcgtgg agtaaaagga gaattctgta cacgcacctt ccgtcctgaa tggtgcgcgt
agatcctcta gcaacagcca cgagaaacag gaactggtgc gattgctggc tctttgtggg
gacagcatct acggtagacg cgccattacc gtcccatcaa tcaccctcat atccgaggga
cgggtattaa actggatcct tggtcacgag cgcttacgtc gcctcacgtg tcccgttgtc
taagctgcgc caatgcacat gtggcgctta taagatgcat attaaaacaa actggaggac
cagcaaagcg atttcctttc agacccgtga aaattagtgg gactaggggc atatgactga
agggatcttc gacgtattgg cgatggggga gaataaagac acagactaaa tagtcccggc
ccgtgcccct ggatttaggc tggggatgtg gcaagtgaga gccgttaagg ttccgcgtga
ccttagttca attcgcacgc ttcgagtctc agacacagct gcggatgggc aattagaaag
gggaagggga ttggtacgtc gacgtttact cgggcaagaa ctctgtgaaa gcacgtgcgt
cattcgagac agtttagttc acgacagcgg ttttaacaag aaagagtgac gctagtgcgg
cgaggactta agagatccag aggatctgct tccgggcggg ctatcctccc cacctgatgg
tgctttctcg gacgtaaact aggtctaaat ggttttggcc tgaatgagag atgatcctcc
gcaggcttgt ccgtgctgat ctgccagcga ttcagtgacc aaaatccacc aagtatccaa
atcgactcaa ccacacgatg aactagctct atatgtcgtc ccattgtacg aggctaccac
ggtctactag tatcctgctg gcgaattagt atcgagctcg tgcattgcga ggacgtagga
cagtttttta actgagcttt acttcttagc caccacaacg gtgagtcggg gccttgtctg
gtattactgc agcccgctgt tcgatgaaaa acatggtaag cggtcgagag tcggcggcta
cgcattatcc tgccagcctt ctcgcctcca cacatttgta cggatcctgt gaanagttcg
gaacgaacct gcctatgaag gtttcacagc atcaaggcga aaggcaccaa aaaggcggca
taattccgaa cttaatacgc ggcactggat tctaccaatc agcttttatc tcttagtgtg
aaaggtctaa gatatacggt aacttcttat ttgtcagctg taatatcgat acaatcgtgc
cggaggcgcg ccttagggag cgtgcacaat gaggttcagt agtacagaga atgtagtggg
atggggcgta cacacagatc gatgttgcag ttcattactt cagtgcgcca aatggtacgc
ccacacggct gctgtcttac gatgcgacac ataagcagag tgcgctttgg ggccgtcagc
tatctaagtg tgcaggcagc tatcgccccc catggccaaa cgtccgtgca tccttgccta
acctgacccc tctacaccgt gtagtagctg tgctcatcga atacgcaacg gctcgtccct
tgttgagacc tgagcactgg cacctccaac tcgaatggtc acgttccagc agccgcgacc
acgcgagccc atctagttcc ccgtttgatg tactacttac cgcattaaag gccttcgtct
ggtttctcgg gaaanannnt cnnnnnnnta ntaattgaag aagtgtccca gttattccgc
aagtaaccgg gtctgtgggg gtatcggctt ggacgtaggg catgcctacc cgaggtacgg
tggagtacaa cgcaaatcgt acagcctgtg aattaactgg ccctattgtg agcctaccca
cggagcgtaa gaagtgctac tgtatcgaca gcccggg
>T159_N08_C02
acggatttaa tgccacgggt aggccgaccc cgcatggata gcgttcctta ttgacccctc
tgggccacac tcttctccga gaaccgccgg agtttacata ttatttaaac aaaacttagt
aagcaactgg gtctctcgtg agaaacgcag gtagttcgag gcgtccacgt agaccagtgt
cgccaacata tgggtccgct tcacnaacca agggcgtcaa cctcagatgc agagtttttt
ctccgannnn nnatgttccc ctaaactcgg ggtcggacgt cggatcagta aacagttctt
ccaaagaggt ggaagtccgg attcaagcgc ctgatttcgt agtcaggacc ccggttttag
agattcaaag aatcccttga ggggtggtcg gagtgtgacg gtgatcggag aggtcaatga
gtgtatagtt ccactgtgtc gacttaaggt atcaactgaa cttaaacacg acgatgaccc
tgagattgct acgctaactc cacgcgtttg atttacccat tctgtcttag ctcacttttt
tttctcaatg tcctcgtggc tcgcttctca catgcngcag ttaaacatag acccccttta
catgtccggg catagtagga gagtaagcac gttcttcaaa ctcgattggc ggagcataga
tggggcgtgg agtaaaagga gaattctgta cacgcacctt ccgtcctgaa tggtgcgcgt
agatcctcta gcaacagcca cgagaaacag gaactggtgc gattgctggc tctttgtggg
gacagcatct acggtagacg cgccattacc gtcccatcaa tcaccctcat atccgaggga
cgggtattaa actggatcct tggtcacgag cgcttacgtc gcctcacgtg tcccgttgtc
taagctgcgc caatgcacat gtggcgctta taagatgcat attaaaacaa actggaggac
cagcaaagcg atttcctttc agacccgtga aaattagtgg gactaggggc atatgactga
agggatcttc gacgtattgg cgatggggga gaataaagac acagactaaa tagtcccggc
ccgtgcccct ggatttaggc tggggatgtg gcaagtgaga gccgttaagg ttccgcgtga
ccttagttca attcgcacgc ttcgagtctc agacacagct gcggatgggc aattagaaag
gggaagggga ttggtacgtc gacgtttact cgggcaagaa ctctgtgaaa gcacgtgcgt
catccgagac agtttagttc acgacagcgg ttttaacaag aaagagtgac gctagtgcgg
cgaggactta agagatccag aggatctgct tccgggcggg ctatcctccc cacctgatgg
tgctttctcg gacgtaaact aggtctaaat ggttttggcc tgaatgagag atgatcctcc
gcaggcttgt ccgtgctgat ctgccagcga ttcagtgacc aaaatccacc aagtatccaa
atcgactcaa ccacacgatg aactagctct atatgtcgtc ccattgtacg aggctaccac
ggtctactag tatcctgctg gcgaactagt atcgagctcg tgcattgcga ggacgtagga
cagtttttta actgagcttt acttcttagc caccacaacg gtgagtcggg gccttgtctg
gtattactgc agcccgctgt tcgatgaaaa acatggtaag cggtcgagag tcggcggcta
cgcattatcc cgccagcctt ctcgcctcca cacatttgta cggatcctgt gaanagttcg
gaacgaacct gcctatgaag gtttcacagc atcaaggcga aaggcaccaa aaaggcggca
taattccgaa cttaatacgc ggcactggat tctaccaatc agcttttatc tcttagtgtg
aaaggtctaa gatatacggt aacttcttat ttgtcagctg taatatcgat acaatcgtgc
cggaggcgcg ccttagggag cgtgcacaat gaggttcagt agtacagaga atgtagtggg
acggggcgta cacacagatc gatgttgcag ttcattactt cagtgcgcca aatggtacgc
ccacacggct gctgtcttac gatgcgacac ataagcagag tgcgctttgg ggccgtcagc
tatctaagtg tgcaggcagc tatcgccccc catggccaaa cgtccgtgca tccttgccta
acctgacccc tctacaccgt gtagtagctg tgctcatcga atacgcaacg gctcgtccct
tgttgagacc tgagcactgg cacctccaac tcgaatggtc acgttccagc agccgcgacc
acgcgagccc atctagttcc ccgtttgatg tactacttac cgcattaaag gccttcgtct
ggtttctcgg gaaanannnt cnnnnnnnta ntaattgaag aagtgtccca gttattccgc
aagtaaccgg gtctgtgggg gtatcggctt ggacgtaggg catgcctacc cgaggtacgg
tggagtacaa cgcaaatcgt acagcctgtg aattaactgg ccctattgtg agcctaccta
cggagcgtaa gaagtgctac tgtatcgaca gcccggg
>T159_N08_C03
acggatttaa tgccacgggt aggccgaccc cgcatggata gcgttcctta ttgacccctc
tgggccacac tcttctccga gaaccgccgg agtttacata ttatttaaac aaaacttagt
aagcaactgg gtctctcgtg agaaacgcag gtagttcgag gcgtccacgt agaccagtgt
cgccaacata tgggtccgct tcacnaacca agggcgtcaa cctcagatgc agagtttttt
ctccgaatnn nnatgttccc ctaaactcgg ggtcggacgt cggatcagta aacagttctt
ccaaagaggt ggaagtccgg attcaagcgc ctgatttcgt agtcaggacc ccggttttag
agattcaaag aatcccttga ggggtggtcg gggtgtgacg gtgatcggag aggtcaatga
gtgtatagtt ccactgtgtc gacttaaggt atcaactgaa cttaaacacg accatgaccc
tgagattgct acgctaactc cacgcgtttg atttacccat tctgtcttag ctcacttttt
tttctcaatg tcctcgtagc tcgcttctca catacagctg ttaaacatag acccccttta
catgtccggg catagtagga gagtaagcac gttcttcaaa ctcgattggc ggagcataga
tggggcgtgg agtaaaagga gaattctgta cacgcacctt ccgtcctgaa tggtgcgcgt
agatcctcta gcaacagcca cgagaaacag gaactggtgc gattgctggc tctttgtggg
gacagcatct acggtagacg cgccattacc gtcccatcaa tcaccctcat atccgaggga
cgggtattaa actggatcct tggtcacgag cgcttacgtc gcctcacgtg tcccgttgtc
taagctgcgc caatgcacat gtggcgctta taagatgcat attaaaacaa actggaggac
cagcaaagcg atttcctttc agacccgtga aaattagtgg gactaggggc atatgactga
agggatcttc gacgtattgg cgatggggga gaataaagac acagactaaa tagtcccggc
ccgtgcccct ggatttaggc tggggatgtg gcaagtgaga gccgttaagg ttccgcgtga
ccttagttca attcgcacgc ttcgagtctc agacacagct gcggatgggc aattagaaag
gggaagggga ttggtacgtc gacgtttact cgggcaagaa ctctgtgaaa gcacgtgcgt
cattcgagac agtttagttc acgacagcgg ttttaacaag aaagagtgac gctagtgcgg
cgaggactta agagatccag aggatctgct tccgggcggg ctatcctccc cacctgatgg
tgctttctcg gacgtaaact aggtctaaat ggttttggcc tgaatgagag atgatcctcc
gcaggcttgt ccgtgctgat ctgccagcga ttcagtgacc aaaatccacc aagtatccaa
atcgactcaa ccacacgatg aactagctct atatgtcgtc ccattgtacg aggctaccac
ggtctactag tatcctgctg gcgaattagt atcgagctcg tgcattgcga ggacgtagga
cagtttttta actgagcttt acttcttagc caccacaacg gtgagtcggg gccttgtctg
gtattactgc agcccgctgt tcgatgaaaa acatggtaag cggtcgagag tcggcggcta
cgcattatcc cgccagcctt ctcgcctcca cacatttgta cggatcctgt gaanagttcg
gaacgaacct gcctatgaag gtttcacagc atcaaggcga aaggcaccaa aaaggcggca
taattccgaa cttaatacgc ggcactggat tctaccaatc agcttttatc tcttagtgtg
aaaggtctaa gatatacggt aacttcttat ttgtcagctg taatatcgat acaatcgtgc
cggaggcgcg ccttagggag cgtgcacaat gaggttcagt agtacagaga atgtagtggg
atggggcgta cacacagatc gatgttgcag ttcattactt cagtgcgcca aatggtacgc
ccacacggct gctgtcttac gatgcgacac ataagcagag tgcgctttgg ggccgtcagc
tatctaagtg tgcaggcagc tatcgccccc catggccaaa cgtccgtgca tccttgccta
acctgacccc tctacaccgt gtagtagctg tgctcatcga atacgcaacg gctcgtccct
tgttgagacc tgagcactgg cacctccaac tcgaatggtc acgttccagc agccgcgacc
acgcgagccc atctagttcc ccgtttgatg tactacttac cgcattaaag gccttcgtct
ggtttctcgg gaaanannnt cnnnnnnnta ntaattgaag aagtgtccca gttattccgc
aagtaaccgg gtctgtgggg gtatcggctt ggacgtaggg catgcctacc cgaggtacgg
tggagtacaa cgcaaatcgt acagcctgtg aattaactgg ccctattgtg agcctaccca
cggagcgtaa gaagtgctac tgtatcgaca gcccggg
>T159_N08_C04
acggatttaa tgccacgggt aggccgaccc cgcatggata gcgttcctta ttgacccctc
tgggccacac tcttctccga gaaccgccgg agtttacata ttatttaaac aaaacttagt
aagcaactgg gtctctcgtg agaaacgcag gtagttcgag gcgtccacgt agaccagtgt
cgccaacata tgggtccgct tcacnaacca agggcgtcaa cctcagatgc agagtttttt
ctccgaatnn nnatgttccc ctaaactcgg ggtcggacgt cggatcagta aacagttctt
ccaaagaggt ggaagtccgg attcaagcgc ctgatttcgt agtcaggacc ccggttttag
agattcaaag aatcccttga ggggtggtcg gggtgtgacg gtgatcggag aggtcaatga
gtgtatagtt ccactgtgtc gacttaaggt atcaactgaa cttaaacacg accatgaccc
tgagattgct acgctaactc cacgcgtttg atttacccat tctgtcttag ctcacttttt
tttctcaatg tcctcgtagc tcgcttctca catacngctg ttaaacatag acccccttta
catgtccggg catagtagga gagtaagcac gttcttcaaa ctcgattggc ggagcataga
tggggcgtgg agtaaaagga gaattctgta cacgcacctt ccgtcctgaa tggtgcgcgt
agatcctcta gcaacagcca cgagaaacag gaactggtgc gattgctggc tctttgtggg
gacagcatct acggtagacg cgccattacc gtcccatcaa tcaccctcat atccgaggga
cgggtattaa actggatcct tggtcacgag cgcttacgtc gcctcacgtg tcccgttgtc
taagctgcgc caatgcacat gtggcgctta taagatgcat attaaaacaa actggaggac
cagcaaagcg atttcctttc agacccgtga aaattagtgg gactaggggc atatgactga
agggatcttc gacgtattgg cgatggggga gaataaagac acagactaaa tagtcccggc
ccgtgcccct ggatttaggc tggggatgtg gcaagtgaga gccgttaagg ttccgcgtga
ccttagttca attcgcacgc ttcgagtctc agacacagct gcggatgggc aattagaaag
gggaagggga ttggtacgtc gacgtttact cgggcaagaa ctctgtgaaa gcacgtgcgt
cattcgagac agtttagttc acgacagcgg ttttaacaag aaagagtgac gctagtgcgg
cgaggactta agagatccag aggatctgct tccgggcggg ctatcctccc cacctgatgg
tgctttctcg gacgtaaact aggtctaaat ggttttggcc tgaatgagag atgatcctcc
gcaggcttgt ccgtgctgat ctgccagcga ttcagtgacc aaaatccacc aagtatccaa
atcgactcaa ccacacgatg aactagctct atatgtcgtc ccattgtacg aggctaccac
ggtctactag tatcctgctg gcgaattagt atcgagctcg tgcattgcga ggacgtagga
cagtttttta actgagcttt acttcttagc caccacaacg gtgagtcggg gccttgtctg
gtattactgc agcccgctgt tcgatgaaaa acatggtaag cggtcgagag tcggcggcta
cgcattatcc tgccagcctt ctcgcctcca cacatttgta cggatcctgt gaanagttcg
gaacgaacct gcctatgaag gtttcacagc atcaaggcga aaggcaccaa aaaggcggca
taattccgaa cttaatacgc ggcactggat tctaccaatc agcttttatc tcttagtgtg
aaaggtctaa gatatacggt aacttcttat ttgtcagctg taatatcgat acaatcgtgc
cggaggcgcg ccttagggag cgtgcacaat gaggttcagt agtacagaga atgtagtggg
atggggcgta cacacagatc gatgttgcag ttcattactt cagtgcgcca aatggtacgc
ccacacggct gctgtcttac gatgcgacac ataagcagag tgcgctttgg ggccgtcagc
tatctaagtg tgcaggcagc tatcgccccc catggccaaa cgtccgtgca tccttgccta
acctgacccc tctacaccgt gtagtagctg tgctcatcga atacgcaacg gctcgtccct
tgttgagacc tgagcactgg cacctccaac tcgaatggtc acgttccagc agccgcgacc
acgcgagccc atctagttcc ccgtttgatg tactacttac cgcattaaag gccttcgtct
ggtttctcgg gaaanannnt cnnnnnnnta ntaattgaag aagtgtccca gttattccgc
aagtaaccgg gtctgtgggg gtatcggctt ggacgtaggg catgcctacc cgaggtacgg
tggagtacaa cgcaaatcgt acagcctgtg aattaactgg ccctattgtg agcctaccca
cggagcgtaa gaagtgctac tgtatcgaca gcccggg
>T159_N07_C03
acggatttaa tgccacgggt aggccgaccc cgcatggata gcgttcctta ttgacccctc
tgggccacac tcttctccga gaaccgccgg agtttacata ttatttaaac aaaacttagt
aagcaactgg gtctctcgtg agaaacgcag gtagttcgag gcgtccacgt agaccagtgt
cgccaacata tgggtccgct tcacnaacca agggtgtcaa cctcagatgc agagtttttt
ctccgaatnn nnatgttccc ctaaactcgg ggtcggacgt cggatcagta aacagttctt
ccaaagaggt ggaagtccgg attcaagcgc ctgatttcgt agtcaggacc ccggttttag
agattcaaag aatcccttga ggggtggtcg gggtgtgacg gtgatcggag aggtcaatga
gtgtatagtt ccactgtgtc gacttaaggt atcaactgaa cttaaacacg accatgaccc
tgagattgct acgctaactc cacgcgtttg atttacccat tctgtcttag ctcacttttt
tttctcaatg tcctcgtagc tcgcttctca catacngctg ttaaacatag acccccttta
catgtccggg catagtagga gagtaagcac gttcttcaaa ctcgattggc ggagcataga
tggggcgtgg agtaaaagga gaattctgta cacgcacctt ccgtcctgaa tggtgcgcgt
agatcctcta gcaacagcca cgagaaacag gaactggtgc gattgctggc tctttgtggg
gacagcatct acggtagacg cgccattacc gtcccatcaa tcaccctcat atccgaggga
cgggtattaa actggatcct tggtcacgag cgcttacgtc gcctcacgtg tcccgttgtc
taagctgcgc caatgcacat gtggcgctta taagatgcat attaaaacaa actggaggac
cagcaaagcg atttcctttc agacccgtga aaattagtgg gactaggggc atatgactga
agggatcttc gacgtattgg cgatggggga gaataaagac acagactaaa tagtcccggc
ccgtgcccct ggatttaggc tggggatgtg gcaagtgaga gccgttaagg ttccgcgtga
ccttagttca attcgcacgc ttcgagtctc agacacagct gcggatgggc aattagaaag
gggaagggga ttggtacgtc gacgtttact cgggcaagaa ctctgtgaaa gcacgtgcgt
cattcgagac agtttagttc acgacagcgg ttttaacaag aaagagtgac gctagtgcgg
cgaggactta agagatccag aggatctgct tccgggcggg ctatcctccc cacctgatgg
tgctttctcg gacgtaaact aggtctaaat ggttttggcc tgaatgagag atgatcctcc
gcaggcttgt ccgtgctgat ctgccagcga ttcagtgacc aaaatccacc aagtatccaa
atcgactcaa ccacacgatg aactagctct atatgtcgtc ccattgtacg aggctaccac
ggtctactag tatcctgctg gcgaattagt atcgagctcg tgcattgcga ggacgtagga
cagtttttta actgagcttt acttcttagc caccacaacg gtgagtcggg gccttgtctg
gtattactgc agcccgctgt tcgatgaaaa acatggtaag cggtcgagag tcggcggcta
cgcattatcc tgccagcctt ctcgcctcca cacatttgta cggatcctgt gaanagttcg
gaacgaacct gcctatgaag gtttcacagc atcaaggcga aaggcaccaa aaaggcggca
taattccgaa cttaatacgc ggcactggat tctaccaatc agcttttatc tcttagtgtg
aaaggtctaa gatatacggt aacttcttat ttgtcagctg taatatcgat acaatcgtgc
cggaggcgcg ccttagggag cgtgcacaat gaggttcagt agtacagaga atgtagtggg
atggggcgta cacacagatc gatgttgcag ttcattactt cagtgcgcca aatggtacgc
ccacacggct gctgtcttac gatgcgacac ataagcagag tgcgctttgg ggccgtcagc
tatctaagtg tgcaggcagc tatcgccccc catggccaaa cgtccgtgca tccttgccta
acctgacccc tctacaccgt gtagtagctg tgctcatcga atacgcaacg gctcgtccct
tgttgagacc tgagcactgg cacctccaac tcgaatggtc acgttccagc agccgcgacc
acgcgagccc atctagttcc ccgtttgatg tactacttac cgcattaaag gccttcgtct
ggtttctcgg gaaanannnt cnnnnnnnta ntaattgaag aagtgtccca gttattccgc
aagtaaccgg gtctgtgggg gtatcggctt ggacgtaggg catgcctacc cgaggtacgg
tggagtacaa cgcaaatcgt acagcctgtg aattaactgg ccctattgtg agcctaccca
cggagcgtaa gaagtgctac tgtatcgaca gcccggg
>T159_N07_C04
acggatttaa tgccacgggt aggccgaccc cgcatggata gcgttcctta ttgacccctc
tgggccacac tcttctccga gaaccgccgg agtttacata ttatttaaac aaaacttagt
aagcaactgg gtctctcgtg agaaacgcag gtagttcgag gcgtccacgt agaccagtgt
cgccaacata tgggtccgct tcacnaacca agggcgtcaa cctcagatgc agagtttttt
ctccgaatnn nnatgttccc ctaaactcgg ggtcggacgt cggatcagta aacagttctt
ccaaagaggt ggaagtccgg attcaagcgc ctgatttcgt agtcaggacc ccggttttag
agattcaaag aatcccttga ggggtggtcg gggtgtgacg gtgatcggag aggtcaatga
gtgtatagtt ccactgtgtc gacttaaggt atcaactgaa cttaaacacg accatgaccc
tgagattgct acgctaactc cacgcgtttg atttacccat tctgtcttag ctcacttttt
tttctcaatg tcctcgtagc tcgcttctca catacngctg ttaaacatag acccccttta
catgtccggg catagtagga gagtaagcac gttcttcaaa ctcgattggc ggagcataga
tggggcgtgg agtaaaagga gaattctgta cacgcacctt ccgtcctgaa tggtgcgcgt
agatcctcta gcaacagcca cgagaaacag gaactggtgc gattgctggc tctttgtggg
gacagcatct acggtagacg cgccattacc gtcccatcaa tcaccctcat atccgaggga
cgggtattaa actggatcct tggtcacgag cgcttacgtc gcctcacgtg tcccgttgtc
taagctgcgc caatgcacat gtggcgctta taagatgcat attaaaacaa actggaggac
cagcaaagcg atttcctttc agacccgtga aaattagtgg gactaggggc atatgactga
agggatcttc gacgtattgg cgatggggga gaataaagac acagactaaa tagtcccggc
ccgtgcccct ggatttaggc tggggatgtg gcaagtgaga gccgttaagg ttccgcgtga
ccttagttca attcgcacgc ttcgagtctc agacacagct gcggatgggc aattagaaag
gggaagggga ttggtacgtc gacgtttact cgggcaagaa ctctgtgaaa gcacgtgcgt
cattcgagac agtttagttc acgacagcgg ttttaacaag aaagagtgac gctagtgcgg
cgaggactta agagatccag aggatctgct tccgggcggg ctatcctccc cacctgatgg
tgctttctcg gacgtaaact aggtctaaat ggttttggcc tgaatgagag atgatcctcc
gcaggcttgt ccgtgctgat ctgccagcga ttcagtgacc aaaatccacc aagtatccaa
atcgactcaa ccacacgatg aactagctct atatgtcgtc ccattgtacg aggctaccac
ggtctactag tatcctgctg gcgaattagt atcgagctcg tgcattgcga ggacgtagga
cagtttttta actgagcttt acttcttagc caccacaacg gtgagtcggg gccttgtctg
gtattactgc agcccgctgt tcgatgaaaa acatggtaag cggtcgagag tcggcggcta
cgcattatcc tgccagcctt ctcgcctcca cacatttgta cggatcctgt gaanagttcg
gaacgaacct gcctatgaag gtttcacagc atcaaggcga aaggcaccaa aaaggcggca
taattccgaa cttaatacgc ggcactggat tctaccaatc agcttttatc tcttagtgtg
aaaggtctaa gatatacggt aacttcttat ttgtcagctg taatatcgat acaatcgtgc
cggaggcgcg ccttagggag cgtgcacaat gaggttcagt agtacagaga atgtagtggg
atggggcgta cacacagatc gatgttgcag ttcattactt cagtgcgcca aatggtacgc
ccacacggct gctgtcttac gatgcgacac ataagcagag tgcgctttgg ggccgtcagc
tatctaagtg tgcaggcagc tatcgccccc catggccaaa cgtccgtgca tccttgccta
acctgacccc tctacaccgt gtagtagctg tgctcatcga atacgcaacg gctcgtccct
tgttgagacc tgagcactgg cacctccaac tcgaatggtc acgttccagc agccgcgacc
acgcgagccc atctagttcc ccgtttgatg tactacttac cgcattaaag gccttcgtct
ggtttctcgg gaaanannnt cnnnnnnnta ntaattgaag aagtgtccca gttattccgc
aagtaaccgg gtctgtgggg gtatcggctt ggacgtaggg catgcctacc cgaggtacgg
tggagtacaa cgcaaatcgt acagcctgtg aattaactgg ccctattgtg agcctaccca
cggagcgtaa gaagtgctac tgtatcgaca gcccggg
>T159_N07_C05
acggatttaa tgccacgggt aggccgaccc cgcatggata gcgttcctta ttgacccctc
tgggccacac tcttctccga gaaccgccgg agtttacata ttatttaaac aaaacttagt
aagcaactgg gtctctcgtg agaaacgcag gtagttcgag gcgtccacgt agaccagtgt
cgccaacata tgggtccgct tcacnaacca agggcgtcaa cctcagatgc agagtttttt
ctccgaatnn nnatgttccc ctaaactcgg ggtcggacgt cggatcagta aacagttctt
ccaaagaggt ggaagtccgg attcaagcgc ctgatttcgt agtcaggacc ccggttttag
agattcaaag aatcccttga ggggtggtcg gggtgtgacg gtgatcggag aggtcaatga
gtgtatagtt ccactgtgtc gacttaaggt atcaactgaa cttaaacacg acgatgaccc
tgagattgct acgctaactc cacgcgtttg atttacccat tctgtcttag ctcacttttt
tttctcaatg tcctcgtggc tcgcttctca catacngctg ttaaacataa acccccttta
catgtccggg catagtagga gagtaagcac gttcttcaaa ctcgattggc ggagcataga
[truncated: 2,550,877 more chars]
