# Supplementary material for: Improved characterisation of MRSA transmission using within-host bacterial sequence diversity
Source: eLife. 2019 Oct 8;8:e46402. doi: 10.7554/eLife.46402 (PMC6954020; doi:10.7554/eLife.46402)
Supplement: Figure 4—source data 1. [file elife-46402-fig4-data1.zip]

Archive with 24 entries (23 files):
- Figure 4-source data 1/
- __MACOSX/._Figure 4-source data 1
- Figure 4-source data 1/collapsed_tree_on_consensus_tree.csv
- __MACOSX/Figure 4-source data 1/._collapsed_tree_on_consensus_tree.csv
- Figure 4-source data 1/.DS_Store
- __MACOSX/Figure 4-source data 1/._.DS_Store
- Figure 4-source data 1/Swab_nurses.csv
- __MACOSX/Figure 4-source data 1/._Swab_nurses.csv
- Figure 4-source data 1/trace_colonisation_patients.csv
- __MACOSX/Figure 4-source data 1/._trace_colonisation_patients.csv
- Figure 4-source data 1/new_tip_names.csv
- __MACOSX/Figure 4-source data 1/._new_tip_names.csv
- Figure 4-source data 1/Swab_adults.csv
- __MACOSX/Figure 4-source data 1/._Swab_adults.csv
- Figure 4-source data 1/patient_timeline.csv
- __MACOSX/Figure 4-source data 1/._patient_timeline.csv
- Figure 4-source data 1/sample_times.csv
- __MACOSX/Figure 4-source data 1/._sample_times.csv
- Figure 4-source data 1/Swab_children.csv
- __MACOSX/Figure 4-source data 1/._Swab_children.csv
- Figure 4-source data 1/Generate_Figures_4_and_4S1.R
- __MACOSX/Figure 4-source data 1/._Generate_Figures_4_and_4S1.R
- Figure 4-source data 1/splits_on_consensus_tree.csv
- __MACOSX/Figure 4-source data 1/._splits_on_consensus_tree.csv
