# Supplementary material for: Improved characterisation of MRSA transmission using within-host bacterial sequence diversity
Source: eLife. 2019 Oct 8;8:e46402. doi: 10.7554/eLife.46402 (PMC6954020; doi:10.7554/eLife.46402)
Supplement: Figure 4—source data 1. [file elife-46402-fig4-data1.zip › Figure 4-source data 1/collapsed_tree_on_consensus_tree.csv]

unique.splits	parent.splits	hosts	parent.hosts
T327a-SPLIT1	T126	T327a	T126
T126	unassigned_region-SPLIT1	T126	unassigned_region
T234-SPLIT1	T126	T234	T126
T327a-SPLIT2	T126	T327a	T126
T271a-SPLIT1	T126	T271a	T126
T301	T271a-SPLIT1	T301	T271a
T234-SPLIT2	T126	T234	T126
T335	T126	T335	T126
T234-SPLIT3	T126	T234	T126
T303	T234-SPLIT3	T303	T234
T271a-SPLIT2	T327a-SPLIT3	T271a	T327a
T327a-SPLIT3	T126	T327a	T126
T327a-SPLIT4	T126	T327a	T126
T192	T126	T192	T126
T327a-SPLIT5	T126	T327a	T126
T232	unassigned_region-SPLIT1	T232	unassigned_region
T270	T232	T270	T232
T069	unassigned_region-SPLIT1	T069	unassigned_region
S071	unassigned_region-SPLIT1	S071	unassigned_region
T330	unassigned_region-SPLIT1	T330	unassigned_region
T327b	T330	T327b	T330
S102	unassigned_region-SPLIT1	S102	unassigned_region
S040	unassigned_region-SPLIT1	S040	unassigned_region
T059	unassigned_region-SPLIT1	T059	unassigned_region
T353	unassigned_region-SPLIT1	T353	unassigned_region
T095	unassigned_region-SPLIT1	T095	unassigned_region
T107	T095	T107	T095
T102	T095	T102	T095
S130	unassigned_region-SPLIT1	S130	unassigned_region
S087	unassigned_region-SPLIT1	S087	unassigned_region
T099a	unassigned_region-SPLIT1	T099a	unassigned_region
T035a	unassigned_region-SPLIT1	T035a	unassigned_region
S085	unassigned_region-SPLIT1	S085	unassigned_region
S093	unassigned_region-SPLIT1	S093	unassigned_region
S078	unassigned_region-SPLIT1	S078	unassigned_region
S081	unassigned_region-SPLIT1	S081	unassigned_region
T040	unassigned_region-SPLIT1	T040	unassigned_region
S024	unassigned_region-SPLIT1	S024	unassigned_region
S042	unassigned_region-SPLIT1	S042	unassigned_region
T014	unassigned_region-SPLIT1	T014	unassigned_region
S039	unassigned_region-SPLIT1	S039	unassigned_region
S021	unassigned_region-SPLIT1	S021	unassigned_region
S002	unassigned_region-SPLIT1	S002	unassigned_region
S106	unassigned_region-SPLIT1	S106	unassigned_region
S025	unassigned_region-SPLIT1	S025	unassigned_region
S097	unassigned_region-SPLIT1	S097	unassigned_region
S026	unassigned_region-SPLIT1	S026	unassigned_region
T341	unassigned_region-SPLIT1	T341	unassigned_region
T009	T159a	T009	T159a
T056	T009	T056	T009
T010	T159a	T010	T159a
T230	T159a	T230	T159a
T087	T159a	T087	T159a
T021	T159a	T021	T159a
T077	T159a	T077	T159a
T073	T159a	T073	T159a
T159a	unassigned_region-SPLIT1	T159a	unassigned_region
T035b	T159a	T035b	T159a
S038	unassigned_region-SPLIT1	S038	unassigned_region
T020	unassigned_region-SPLIT1	T020	unassigned_region
T137-SPLIT1	T012-SPLIT1	T137	T012
T241	T137-SPLIT1	T241	T137
T137-SPLIT2	T012-SPLIT1	T137	T012
T322	T012-SPLIT1	T322	T012
T012-SPLIT1	unassigned_region-SPLIT1	T012	unassigned_region
T159b-SPLIT1	T012-SPLIT1	T159b	T012
T159b-SPLIT2	T012-SPLIT1	T159b	T012
T159b-SPLIT3	T012-SPLIT1	T159b	T012
T159b-SPLIT4	T012-SPLIT1	T159b	T012
T159b-SPLIT5	T012-SPLIT1	T159b	T012
T159b-SPLIT6	T012-SPLIT1	T159b	T012
T159b-SPLIT7	T012-SPLIT1	T159b	T012
T159b-SPLIT8	T012-SPLIT1	T159b	T012
T159b-SPLIT9	T012-SPLIT1	T159b	T012
T159b-SPLIT10	T012-SPLIT1	T159b	T012
T159b-SPLIT11	T012-SPLIT1	T159b	T012
T159b-SPLIT12	T012-SPLIT1	T159b	T012
T159b-SPLIT13	T012-SPLIT1	T159b	T012
T159b-SPLIT14	T012-SPLIT1	T159b	T012
T159b-SPLIT15	T012-SPLIT1	T159b	T012
T159b-SPLIT16	T012-SPLIT1	T159b	T012
T159b-SPLIT17	T012-SPLIT1	T159b	T012
T159b-SPLIT18	T012-SPLIT1	T159b	T012
T159b-SPLIT19	T012-SPLIT1	T159b	T012
T159b-SPLIT20	T012-SPLIT1	T159b	T012
T159b-SPLIT21	T012-SPLIT1	T159b	T012
T159b-SPLIT22	T012-SPLIT1	T159b	T012
T159b-SPLIT23	T012-SPLIT1	T159b	T012
T159b-SPLIT24	T012-SPLIT1	T159b	T012
T159b-SPLIT25	T012-SPLIT1	T159b	T012
T159b-SPLIT26	T012-SPLIT1	T159b	T012
T159b-SPLIT27	T012-SPLIT1	T159b	T012
T159b-SPLIT28	T012-SPLIT1	T159b	T012
T159b-SPLIT29	T012-SPLIT1	T159b	T012
T159b-SPLIT30	T012-SPLIT1	T159b	T012
T159b-SPLIT31	T012-SPLIT1	T159b	T012
T178-SPLIT1	T012-SPLIT1	T178	T012
T159b-SPLIT32	T012-SPLIT1	T159b	T012
T159b-SPLIT33	T012-SPLIT1	T159b	T012
T159b-SPLIT34	T012-SPLIT1	T159b	T012
T159b-SPLIT35	T012-SPLIT1	T159b	T012
T159b-SPLIT36	T012-SPLIT1	T159b	T012
T159b-SPLIT37	T012-SPLIT1	T159b	T012
T159b-SPLIT38	T012-SPLIT1	T159b	T012
T159b-SPLIT39	T012-SPLIT1	T159b	T012
T159b-SPLIT40	T012-SPLIT1	T159b	T012
T159b-SPLIT41	T012-SPLIT1	T159b	T012
T137-SPLIT3	T012-SPLIT1	T137	T012
T013	T012-SPLIT1	T013	T012
T183	unassigned_region-SPLIT1	T183	unassigned_region
T194-SPLIT1	T183	T194	T183
T194-SPLIT2	T183	T194	T183
T194-SPLIT3	T183	T194	T183
T194-SPLIT4	T183	T194	T183
T194-SPLIT5	T183	T194	T183
T194-SPLIT6	T183	T194	T183
T194-SPLIT7	T183	T194	T183
T194-SPLIT8	T183	T194	T183
T194-SPLIT9	T183	T194	T183
T194-SPLIT10	T183	T194	T183
T194-SPLIT11	T183	T194	T183
T194-SPLIT12	T183	T194	T183
T194-SPLIT13	T183	T194	T183
T194-SPLIT14	T183	T194	T183
T249-SPLIT1	T183	T249	T183
T249-SPLIT2	T183	T249	T183
T194-SPLIT15	T183	T194	T183
T194-SPLIT16	T183	T194	T183
T194-SPLIT17	T183	T194	T183
T194-SPLIT18	T183	T194	T183
T194-SPLIT19	T183	T194	T183
T194-SPLIT20	T183	T194	T183
T194-SPLIT21	T183	T194	T183
T159b-SPLIT42	T183	T159b	T183
T194-SPLIT22	T183	T194	T183
T194-SPLIT23	T183	T194	T183
T178-SPLIT2	T183	T178	T183
T194-SPLIT24	T183	T194	T183
T194-SPLIT25	T183	T194	T183
T194-SPLIT26	T183	T194	T183
T194-SPLIT27	T183	T194	T183
T194-SPLIT28	T183	T194	T183
T065	unassigned_region-SPLIT1	T065	unassigned_region
T105	T065	T105	T065
T358-SPLIT1	unassigned_region-SPLIT1	T358	unassigned_region
T197-SPLIT1	unassigned_region-SPLIT1	T197	unassigned_region
T012-SPLIT2	T197-SPLIT1	T012	T197
T225	T197-SPLIT1	T225	T197
T271b	T197-SPLIT1	T271b	T197
T156	T197-SPLIT1	T156	T197
T249-SPLIT3	unassigned_region-SPLIT1	T249	unassigned_region
T358-SPLIT2	T249-SPLIT3	T358	T249
T223	T249-SPLIT3	T223	T249
T197-SPLIT2	T249-SPLIT3	T197	T249
T182	T249-SPLIT3	T182	T249
T092-SPLIT1	T071	T092	T071
T092-SPLIT2	T071	T092	T071
T092-SPLIT3	T071	T092	T071
T071	unassigned_region-SPLIT1	T071	unassigned_region
T099b-SPLIT1	T071	T099b	T071
T099b-SPLIT2	T071	T099b	T071
T099b-SPLIT3	T071	T099b	T071
T099b-SPLIT4	T071	T099b	T071
T092-SPLIT4	T071	T092	T071
T104	T071	T104	T071
T092-SPLIT5	T071	T092	T071
T092-SPLIT6	T071	T092	T071
T092-SPLIT7	T071	T092	T071
T092-SPLIT8	T071	T092	T071
T099b-SPLIT5	T071	T099b	T071
T092-SPLIT9	T071	T092	T071
T092-SPLIT10	T071	T092	T071
T092-SPLIT11	T071	T092	T071
T099b-SPLIT6	T071	T099b	T071
T092-SPLIT12	T071	T092	T071
T099b-SPLIT7	T071	T099b	T071
T188	unassigned_region-SPLIT1	T188	unassigned_region
T028	unassigned_region-SPLIT1	T028	unassigned_region
S007	unassigned_region-SPLIT1	S007	unassigned_region
unassigned_region-SPLIT1	root	unassigned_region	root
T075	unassigned_region-SPLIT1	T075	unassigned_region
