# Supplementary material for: Improved characterisation of MRSA transmission using within-host bacterial sequence diversity
Source: eLife. 2019 Oct 8;8:e46402. doi: 10.7554/eLife.46402 (PMC6954020; doi:10.7554/eLife.46402)
Supplement: Figure 4—source data 1. [file elife-46402-fig4-data1.zip › Figure 4-source data 1/Swab_nurses.csv]

Id	Sample_day	Sample_type_l	Result2
2	9	W	1
2	-1	N	1
2	6	W	1
2	6	U	0
2	9	N	1
2	9	A	0
2	6	A	0
2	6	T	1
2	6	N	1
2	2	U	0
2	2	W	1
2	2	A	1
2	2	T	1
2	2	N	1
2	-1	U	0
2	-1	A	0
2	-1	T	1
2	12	W	1
2	12	A	1
2	-1	W	1
2	12	T	1
2	9	U	0
2	9	T	1
2	12	N	1
17	1	N	0
17	1	U	0
17	1	W	0
17	1	A	0
17	1	C	0
18	5	N	0
18	5	A	0
18	5	U	0
18	1	U	0
18	5	W	0
18	1	A	0
18	1	T	0
18	1	N	0
18	1	W	0
18	5	C	0
19	2	A	0
19	2	W	0
19	2	N	0
19	2	C	0
19	5	N	0
19	5	C	0
19	5	A	0
19	5	U	0
19	5	W	0
22	3	U	0
22	3	A	0
22	3	T	0
22	3	W	0
22	3	N	0
23	3	W	0
23	7	W	0
23	6	W	0
23	6	W	0
23	6	W	0
23	6	W	0
23	6	U	0
23	6	T	0
23	6	N	0
23	6	A	0
23	7	W	0
23	3	U	0
23	7	W	0
23	3	A	0
23	7	W	0
23	7	U	0
23	7	T	0
23	7	N	0
23	7	A	0
23	3	W	0
23	3	T	0
23	3	W	0
23	3	N	0
23	7	W	0
23	3	W	0
25	5	T	0
25	5	A	0
25	5	U	0
25	7	N	0
25	7	T	0
25	7	A	0
25	7	U	0
25	5	N	0
26	5	T	0
26	5	N	0
26	5	W	0
26	5	W	0
26	8	A	0
26	8	N	0
26	8	T	0
26	8	U	0
26	8	W	0
26	5	A	0
26	5	U	0
27	6	A	0
27	7	W	0
27	7	U	0
27	7	T	0
27	7	N	0
27	7	A	0
27	6	W	0
27	6	U	0
27	6	N	0
27	6	T	0
28	9	U	0
28	9	A	0
28	9	N	0
28	6	U	0
28	6	A	0
28	6	N	1
28	6	C	0
28	9	C	1
29	7	U	0
29	7	N	0
29	7	C	0
29	7	A	0
29	8	W	0
29	7	W	0
29	8	A	0
29	8	U	0
29	8	C	0
29	8	N	0
30	8	A	0
30	8	U	0
30	8	C	0
30	8	N	0
30	7	N	0
30	7	A	0
30	7	T	0
31	8	U	0
31	8	T	0
31	8	N	0
31	8	A	0
31	8	W	0
32	8	A	0
32	8	N	1
32	8	T	0
32	8	U	0
32	9	A	0
32	80	A	0
32	9	N	0
32	9	U	0
32	9	T	1
36	12	W	0
36	8	A	0
36	8	C	0
36	8	N	0
36	8	U	0
36	8	W	1
36	8	W	0
36	12	A	0
36	12	C	0
36	12	N	0
36	12	U	0
36	12	W	0
52	9	N	0
52	9	T	0
52	9	U	0
52	12	A	0
52	12	N	0
52	12	T	0
52	12	U	0
52	16	A	0
52	16	N	0
52	16	T	0
52	16	U	0
52	9	A	0
62	9	U	0
62	9	A	0
62	9	N	0
62	9	T	0
63	10	N	0
63	10	U	0
63	10	A	0
63	10	T	0
64	10	U	0
64	10	T	0
64	10	A	0
64	10	N	0
68	12	T	0
68	15	W	0
68	15	U	0
68	15	T	0
68	15	N	0
68	15	A	0
68	17	U	0
68	17	T	0
68	17	N	0
68	17	A	0
68	12	U	0
68	12	N	0
68	12	A	0
68	12	W	0
70	12	A	0
70	13	U	0
70	12	N	0
70	12	U	0
70	13	A	0
70	12	T	0
70	13	T	0
70	13	N	0
71	22	U	0
71	19	A	1
71	19	N	1
71	19	T	1
71	19	U	0
71	22	A	0
71	15	N	1
71	15	U	0
71	12	C	0
71	22	N	1
71	22	C	1
71	12	A	0
71	15	C	1
71	15	A	1
71	12	N	0
72	13	N	0
72	13	A	0
72	13	U	0
72	14	N	0
72	14	T	0
72	13	T	0
72	14	A	0
74	14	W	0
74	14	A	0
74	14	N	0
74	14	T	0
74	14	U	0
74	15	W	0
74	15	U	0
74	15	T	0
74	15	N	0
74	15	A	0
75	14	W	0
75	14	A	0
75	14	N	1
75	14	C	0
75	17	A	1
75	17	C	0
75	17	N	1
75	17	U	0
75	17	W	0
75	14	W	0
75	14	U	0
77	14	N	0
77	17	U	0
77	17	T	0
77	17	N	1
77	17	A	0
77	14	T	0
77	14	A	0
77	14	U	0
84	16	U	0
84	16	A	0
84	16	C	0
84	16	N	0
85	16	U	0
85	16	T	0
85	16	N	0
85	16	A	0
86	17	U	0
86	17	N	0
86	17	C	0
86	19	T	0
86	17	W	0
86	19	N	0
86	19	A	0
86	17	A	0
86	19	W	0
87	20	U	0
87	17	A	1
87	17	C	1
87	17	U	0
87	20	T	0
87	17	N	1
87	20	W	0
87	20	W	0
87	17	W	0
87	17	W	1
87	21	A	0
87	21	N	1
87	21	U	0
87	21	W	0
87	21	W	0
87	21	T	0
87	20	N	1
87	20	A	0
88	19	W	1
88	19	U	0
88	19	T	1
88	19	N	0
88	19	A	0
89	19	N	0
89	19	T	0
89	19	A	0
89	19	U	0
90	22	W	0
90	22	A	0
90	22	T	0
90	22	U	0
90	19	W	0
90	19	A	0
90	22	N	0
90	19	N	0
90	19	T	0
90	19	U	0
92	19	U	0
92	24	U	0
92	20	U	0
92	24	T	1
92	24	N	1
92	24	A	0
92	24	W	0
92	19	W	0
92	20	A	0
92	20	T	1
92	20	W	0
92	19	A	0
92	23	U	1
92	23	T	1
92	23	W	0
92	19	C	0
92	23	N	1
92	23	A	0
92	20	N	0
94	19	T	0
94	19	A	0
94	19	N	0
94	19	U	0
95	22	U	0
95	20	A	0
95	20	N	1
95	20	T	1
95	20	U	0
95	22	A	0
95	22	N	1
95	22	T	0
96	20	N	1
96	20	T	1
96	20	U	0
96	22	A	0
96	22	N	1
96	22	T	0
96	22	U	0
96	20	A	0
98	22	N	0
98	21	T	0
98	22	U	0
98	22	T	0
98	21	U	0
98	21	N	0
98	21	A	0
98	22	A	0
99	26	T	0
99	33	A	0
99	29	U	0
99	29	N	0
99	29	C	0
99	29	A	0
99	24	U	0
99	24	N	0
99	24	C	0
99	26	U	0
99	33	C	0
99	26	N	0
99	21	U	0
99	21	C	0
99	21	A	0
99	26	A	0
99	24	A	0
99	38	T	0
99	21	N	0
99	38	U	0
99	38	N	1
99	33	N	1
99	38	A	0
99	36	U	0
99	36	N	0
99	36	C	0
99	36	A	0
99	33	U	0
99	38	W	1
102	26	A	0
102	30	W	0
102	30	W	0
102	30	U	0
102	30	T	0
102	30	N	0
102	30	A	0
102	26	W	0
102	26	W	0
102	23	N	0
102	26	T	1
102	23	A	0
102	26	U	0
102	23	T	0
102	23	U	0
102	23	W	0
102	23	W	0
102	26	N	0
103	58	N	0
103	26	T	0
103	26	N	0
103	26	A	0
103	27	W	0
103	27	W	0
103	26	W	0
103	26	U	0
103	58	A	0
103	23	W	0
103	23	U	0
103	23	T	0
103	23	N	0
103	23	A	0
103	27	T	0
103	27	U	0
106	23	N	1
106	26	U	0
106	26	T	1
106	26	N	1
106	26	A	1
106	23	T	1
106	23	A	0
106	23	U	0
107	23	C	0
107	26	N	0
107	26	U	1
107	26	C	0
107	23	N	0
107	23	A	0
107	26	A	0
107	23	U	0
108	23	U	0
108	23	A	1
108	23	C	0
108	23	N	0
109	27	U	0
109	27	N	1
109	27	C	1
109	27	A	0
109	24	U	0
109	24	T	1
109	24	A	0
109	31	N	1
109	24	N	0
109	31	C	1
109	31	U	0
109	34	A	0
109	34	C	1
109	34	N	0
109	34	U	0
109	31	A	0
110	36	U	0
110	29	W	0
110	33	A	0
110	33	N	0
110	33	T	0
110	33	U	0
110	33	W	0
110	36	A	0
110	29	U	0
110	36	T	0
110	35	W	0
110	36	W	0
110	36	N	0
110	35	A	0
110	26	A	1
110	26	N	0
110	26	T	0
110	26	U	0
110	29	C	0
110	26	W	0
110	29	N	0
110	35	N	0
110	35	T	0
110	35	U	0
110	29	A	0
110	26	W	0
111	26	N	0
111	28	N	1
111	28	U	0
111	28	T	1
111	26	A	0
111	26	T	0
111	26	U	0
111	28	A	0
115	27	A	0
115	27	C	0
115	27	N	1
115	27	U	0
115	27	W	0
117	31	U	0
117	31	W	0
117	31	T	0
117	31	N	0
117	31	A	0
117	28	U	0
117	28	T	0
117	28	N	0
117	28	A	0
118	30	N	0
118	30	T	1
118	28	U	0
118	28	T	0
118	28	N	1
118	30	A	0
118	28	A	0
118	30	U	0
119	28	A	0
119	28	N	0
119	28	U	0
119	28	T	0
122	29	W	0
122	29	U	0
122	29	N	0
122	29	T	1
122	29	A	0
123	29	A	0
123	29	U	0
123	29	C	0
123	29	N	0
126	94	N	1
126	94	C	1
126	94	A	0
126	93	U	0
126	93	N	1
126	93	C	1
126	93	A	0
126	82	U	0
126	86	C	1
126	86	A	1
126	40	W	0
126	89	N	1
126	89	C	1
126	89	A	1
126	86	U	0
126	86	N	1
126	89	U	0
126	37	N	1
126	44	N	1
126	30	C	1
126	30	U	0
126	33	A	0
126	33	C	1
126	33	N	1
126	44	C	1
126	37	C	1
126	94	U	0
126	40	A	0
126	40	C	1
126	40	N	1
126	30	N	1
126	44	A	0
126	82	N	1
126	37	A	1
126	51	A	0
126	61	N	1
126	61	C	1
126	61	A	0
126	58	W	0
126	47	C	1
126	47	A	0
126	30	A	0
126	61	W	1
126	47	N	1
126	54	N	1
126	51	C	1
126	51	N	1
126	54	A	0
126	54	C	0
126	54	W	0
126	58	C	0
126	58	N	1
126	82	C	1
126	75	A	0
126	65	A	0
126	82	A	0
126	79	U	0
126	79	N	1
126	58	A	0
126	79	C	1
126	79	A	1
126	75	U	0
126	75	C	1
126	72	U	0
126	72	N	1
126	72	C	1
126	72	A	0
126	68	C	1
126	68	N	1
126	68	A	1
126	65	N	1
126	65	C	1
126	75	N	1
129	33	W	0
129	33	U	0
129	33	W	0
129	33	N	0
129	33	A	0
129	33	T	0
130	33	N	1
130	33	T	1
130	33	U	0
130	33	A	0
133	34	A	0
133	34	C	1
133	34	N	1
133	34	U	0
138	35	T	0
138	37	U	0
138	37	T	0
138	37	N	0
138	35	U	0
138	35	N	0
138	35	A	0
138	37	A	0
145	35	A	0
145	35	N	0
145	35	T	0
145	35	U	0
146	37	T	1
146	37	U	0
146	36	A	0
146	36	N	0
146	36	T	0
146	36	U	0
146	37	N	0
146	37	A	0
147	36	N	0
147	36	A	0
147	36	T	0
147	36	U	0
147	36	W	0
147	36	W	0
147	36	W	0
154	41	A	0
154	42	T	0
154	42	A	0
154	40	T	0
154	40	N	0
154	40	A	0
154	41	U	0
154	42	U	0
154	41	N	0
154	42	N	0
154	36	W	0
154	36	U	0
154	41	T	0
154	36	N	0
154	36	C	0
154	36	A	0
154	40	U	0
155	37	A	0
155	37	C	0
155	37	N	0
155	37	U	0
158	40	T	1
158	40	U	0
158	37	N	1
158	37	T	0
158	40	N	1
158	41	A	0
158	41	N	1
158	40	A	0
158	41	U	0
158	37	A	1
158	41	T	1
162	38	N	0
162	41	A	0
162	41	U	0
162	38	T	0
162	38	A	0
162	41	N	0
162	41	T	0
162	38	U	0
163	45	U	0
163	45	N	1
163	38	N	0
163	41	N	1
163	41	U	0
163	45	C	0
163	41	A	0
163	45	A	0
163	38	U	0
163	41	C	0
163	38	T	0
163	38	A	0
165	38	W	0
165	38	U	0
165	38	N	0
165	38	C	0
165	38	A	0
166	41	N	0
166	48	N	0
166	41	A	0
166	45	W	0
166	41	U	0
166	41	W	0
166	45	A	0
166	45	C	0
166	45	N	0
166	45	U	0
166	41	C	0
166	48	T	0
166	38	W	0
166	38	U	0
166	38	N	0
166	38	C	0
166	38	A	0
166	48	A	0
167	40	A	0
167	40	U	0
167	40	N	0
167	40	T	0
168	41	A	0
168	40	A	0
168	40	N	0
168	40	T	0
168	41	N	0
168	41	T	0
168	41	U	0
168	40	U	0
175	42	A	0
175	42	N	0
175	42	T	0
175	42	U	0
176	42	A	0
176	43	W	0
176	43	T	0
176	43	A	0
176	42	W	0
176	42	U	0
176	42	C	0
176	43	N	0
176	42	N	0
176	43	U	0
177	42	U	0
177	42	N	0
177	42	C	0
177	42	A	0
179	45	A	0
179	42	A	0
179	45	U	0
179	45	W	0
179	45	N	0
179	42	U	0
179	42	T	0
179	42	N	0
179	45	T	0
180	51	A	0
180	42	A	0
180	42	N	0
180	42	U	0
180	42	W	0
180	45	U	0
180	49	W	0
180	49	W	0
180	49	U	0
180	49	N	0
180	49	C	0
180	49	A	0
180	45	W	0
180	42	W	0
180	45	W	0
180	42	W	0
180	45	N	0
180	45	C	0
180	45	A	0
180	51	W	0
180	51	W	0
180	51	T	0
180	51	N	0
180	45	W	0
180	42	C	0
181	44	N	1
181	42	A	0
181	42	N	1
181	44	A	0
181	44	T	0
181	42	T	0
185	44	A	0
185	44	C	0
185	47	W	0
185	44	N	0
185	47	W	0
185	44	U	0
185	44	W	0
185	47	C	0
185	47	A	0
185	47	U	0
185	47	W	0
185	77	N	0
186	48	N	0
186	48	A	0
186	44	U	0
186	44	T	0
186	44	A	0
186	47	U	0
186	47	T	0
186	47	A	0
186	48	U	0
186	48	T	0
187	48	T	1
187	49	U	0
187	49	T	1
187	48	N	1
187	48	U	0
187	48	A	0
187	45	U	0
187	45	T	1
187	45	N	1
187	49	A	0
187	49	N	1
187	45	A	0
189	47	A	0
189	47	N	0
189	47	T	0
191	51	A	0
191	51	N	0
191	48	U	0
191	48	T	0
191	48	N	0
191	51	T	0
191	51	W	0
191	51	U	0
191	48	A	0
192	48	T	0
192	57	N	0
192	57	U	0
192	55	A	0
192	55	N	0
192	55	T	0
192	55	U	0
192	55	W	0
192	51	U	0
192	51	C	0
192	51	N	0
192	51	W	0
192	57	W	0
192	57	T	1
192	57	A	0
192	48	U	0
192	48	W	0
192	48	N	0
192	48	A	0
192	51	A	0
195	48	A	0
195	48	C	0
195	48	U	0
195	48	W	0
195	48	N	0
196	49	U	0
196	49	T	0
196	49	N	0
196	49	A	0
198	49	N	0
198	50	U	0
198	50	T	0
198	50	N	0
198	50	A	0
198	49	T	0
198	49	A	0
198	49	U	0
199	49	A	0
199	51	T	0
199	51	N	0
199	51	A	0
199	49	T	0
199	49	N	0
200	50	N	0
200	50	A	0
200	49	T	0
200	49	N	0
200	49	A	0
200	50	U	0
200	50	T	0
201	52	N	0
201	49	C	0
201	56	U	0
201	52	T	0
201	52	A	0
201	52	U	0
201	49	N	0
201	49	U	0
201	56	A	0
201	56	N	0
201	56	T	0
201	49	A	0
203	51	T	0
203	51	N	0
203	51	U	0
203	51	A	0
204	51	N	0
204	51	C	0
204	51	U	0
204	51	A	0
204	51	W	0
207	52	T	0
207	54	U	0
207	54	T	1
207	54	N	0
207	52	U	0
207	52	N	0
207	52	A	0
207	54	A	0
208	54	U	0
208	54	W	0
208	52	U	0
208	54	T	1
208	54	N	0
208	54	A	0
208	52	W	0
208	52	A	0
208	52	N	0
208	52	T	0
211	54	N	0
211	54	T	0
211	54	A	0
212	54	W	0
212	54	W	0
212	54	U	0
212	54	N	0
212	54	C	0
212	54	A	0
219	54	T	0
219	54	N	0
219	54	U	0
219	54	W	0
219	54	W	0
219	55	A	0
219	55	N	1
219	55	T	0
219	55	U	0
219	55	W	0
219	55	W	0
219	55	W	0
219	54	A	0
219	54	W	0
220	54	N	0
220	58	T	0
220	58	N	0
220	58	A	0
220	54	A	0
220	54	T	0
220	54	W	0
220	58	U	0
220	58	W	0
220	57	A	0
220	57	N	0
220	57	T	0
220	57	U	0
220	57	W	0
221	54	N	1
221	54	C	1
221	54	U	0
221	54	A	0
222	55	T	0
222	55	U	0
222	55	A	0
222	55	W	0
222	55	N	0
224	62	W	0
224	62	A	0
224	62	C	0
224	62	N	0
224	58	U	0
224	62	W	0
224	58	W	0
224	65	W	0
224	65	T	0
224	65	W	0
224	65	N	0
224	62	U	0
224	55	W	0
224	58	A	0
224	66	W	0
224	66	W	0
224	66	T	0
224	66	N	0
224	58	W	0
224	66	A	0
224	58	C	0
224	55	W	0
224	55	U	0
224	55	N	0
224	55	C	0
224	55	A	0
224	58	N	0
224	65	A	0
227	56	A	0
227	56	N	1
227	56	T	0
227	57	N	1
227	57	T	0
227	57	A	1
228	56	U	0
228	56	W	0
228	58	A	0
228	56	C	0
228	58	T	1
228	56	N	0
228	56	A	0
228	58	N	1
228	58	W	0
228	58	U	0
229	56	T	0
229	56	N	0
229	56	A	0
231	57	U	0
231	58	W	0
231	59	N	0
231	59	T	0
231	59	U	0
231	59	W	0
231	59	A	0
231	58	N	0
231	57	A	0
231	57	N	0
231	57	T	0
231	57	W	0
231	58	A	0
231	58	U	0
231	58	T	0
232	59	U	1
232	59	N	1
232	59	A	0
232	57	T	1
232	57	N	1
232	57	A	0
232	59	T	1
234	61	A	1
234	59	N	0
234	59	C	0
234	59	A	1
234	57	W	0
234	57	U	0
234	57	T	0
234	64	N	1
234	64	C	1
234	64	W	0
234	61	U	0
234	59	U	0
234	61	W	0
234	61	W	0
234	64	U	0
234	57	A	0
234	57	N	0
234	64	W	1
234	61	C	0
234	64	A	0
234	59	W	1
234	61	N	0
246	62	U	0
246	59	A	0
246	62	N	1
246	62	C	1
246	62	A	0
246	59	U	1
246	59	T	1
246	59	N	1
250	59	W	0
250	59	A	0
250	59	W	0
250	59	C	0
250	59	N	0
250	59	U	0
251	61	T	0
251	61	U	0
251	62	A	0
251	61	N	0
251	61	A	0
251	62	U	0
251	62	T	0
251	62	N	0
257	61	A	1
257	62	W	0
257	62	W	0
257	62	N	0
257	62	C	0
257	62	A	0
257	61	W	0
257	61	U	0
257	61	C	0
257	61	N	1
258	61	U	0
258	61	N	1
258	61	C	0
258	61	A	0
263	62	N	0
263	62	A	0
263	62	T	0
263	62	W	0
263	62	W	0
263	62	W	0
263	62	W	0
263	62	U	0
265	62	A	0
265	62	C	0
265	62	N	0
265	62	U	0
266	63	W	0
266	63	A	0
266	63	N	0
266	63	U	0
266	65	A	0
266	65	N	0
266	65	T	0
266	65	U	0
266	65	W	0
266	63	T	0
267	63	N	1
267	63	T	0
267	63	A	0
267	63	U	0
269	63	W	1
269	63	A	0
269	63	N	0
269	63	T	0
269	63	W	0
270	64	N	0
270	64	A	0
270	64	T	0
270	64	W	0
270	64	W	0
270	64	U	1
271	68	W	0
271	75	W	1
271	75	U	0
271	75	T	1
271	75	N	1
271	75	A	0
271	71	W	0
271	71	U	0
271	71	T	1
271	71	A	1
271	64	U	0
271	64	A	0
271	71	N	1
271	64	N	0
271	64	W	0
271	68	A	0
271	68	N	0
271	68	T	1
271	68	U	0
271	64	C	1
272	64	W	0
272	64	A	0
272	64	C	0
272	64	N	0
272	64	W	0
272	64	U	0
272	68	W	0
272	82	A	0
272	75	W	0
272	75	W	1
272	75	U	0
272	75	T	1
272	75	N	1
272	75	A	0
272	71	W	0
272	71	W	0
272	71	U	0
272	82	N	1
272	68	W	0
272	71	N	1
272	68	U	0
272	68	N	0
272	68	C	1
272	68	A	0
272	77	W	0
272	77	W	0
272	77	U	0
272	77	T	1
272	77	N	1
272	77	A	0
272	71	C	1
272	82	U	0
272	82	W	1
272	82	W	0
272	71	A	0
272	82	T	1
273	68	N	0
273	64	N	0
273	68	A	0
273	64	T	0
273	68	T	0
273	68	U	0
273	64	U	0
273	64	A	0
274	66	N	1
274	66	A	1
274	64	U	0
274	64	T	1
274	64	N	1
274	64	A	0
274	66	T	1
277	68	N	0
277	68	U	0
277	68	A	0
277	66	T	0
277	66	N	0
277	66	A	0
277	68	T	0
277	66	U	0
278	66	N	0
278	66	T	0
278	66	W	0
278	66	A	0
281	68	A	0
281	69	U	0
281	69	T	0
281	69	N	0
281	69	A	0
281	68	U	0
281	68	N	0
281	68	T	1
282	69	W	0
282	69	U	0
282	69	T	0
282	69	A	0
282	68	U	0
282	68	T	0
282	68	N	0
282	68	A	0
282	69	W	0
282	69	N	0
282	68	W	0
283	68	T	0
283	68	U	0
283	68	W	0
283	68	A	0
283	68	N	0
284	69	U	0
284	69	T	0
284	69	A	0
284	69	N	0
285	70	N	0
285	69	A	0
285	69	N	0
285	69	T	0
285	69	U	0
285	70	A	0
285	70	T	0
285	70	U	0
286	69	A	0
286	73	W	1
286	73	U	0
286	73	T	1
286	73	N	1
286	76	A	1
286	70	W	0
286	76	N	1
286	70	T	1
286	70	A	0
286	69	W	0
286	69	U	0
286	69	T	0
286	69	N	0
286	73	A	0
286	79	C	1
286	79	W	1
286	79	W	1
286	79	W	1
286	79	W	1
286	79	W	1
286	73	W	0
286	79	N	1
286	70	N	0
286	79	A	0
286	76	W	1
286	76	W	1
286	76	W	1
286	76	U	0
286	76	T	1
286	79	U	0
286	70	U	0
291	70	T	0
291	69	A	0
291	69	N	0
291	69	T	0
291	69	U	0
291	69	W	1
291	70	N	0
291	70	U	0
291	70	W	0
291	70	W	1
291	70	A	0
291	70	W	1
291	70	W	1
292	73	U	0
292	73	W	0
292	70	N	0
292	70	A	0
292	70	W	0
292	73	W	0
292	70	U	0
292	70	T	0
292	70	W	0
292	73	A	0
292	73	C	0
292	73	N	0
293	73	A	0
293	73	N	0
293	73	W	0
293	70	U	0
293	70	T	0
293	70	W	0
293	70	N	0
293	70	A	0
293	73	U	0
293	73	T	0
296	72	U	0
296	72	W	0
296	72	T	0
296	72	N	0
296	72	A	0
296	71	W	0
296	71	U	0
296	71	T	0
296	71	N	0
296	71	A	0
297	71	C	1
297	71	N	1
297	71	U	0
297	71	W	0
297	71	A	0
298	72	U	0
298	71	W	0
298	72	W	0
298	71	C	0
298	71	U	0
298	71	W	0
298	72	A	0
298	72	C	1
298	72	N	0
298	72	W	0
298	71	A	0
298	71	N	0
301	75	N	1
301	73	A	1
301	75	U	0
301	73	N	1
301	73	T	0
301	73	U	0
301	75	A	0
301	75	T	1
303	77	U	0
303	77	W	0
303	76	A	0
303	76	U	0
303	76	T	0
303	73	U	0
303	73	A	0
303	77	T	0
303	77	N	1
303	73	W	0
303	73	T	0
303	73	N	0
303	76	N	0
303	76	W	0
303	77	A	0
304	76	C	0
304	76	W	0
304	76	N	0
304	76	A	0
304	73	W	0
304	73	U	0
304	73	N	0
304	73	C	0
304	73	A	0
304	76	U	0
308	76	T	1
308	76	N	0
308	76	A	0
310	76	C	0
310	77	U	0
310	76	A	0
310	76	U	0
310	77	N	0
310	77	T	0
310	77	A	0
311	79	U	0
311	76	C	0
311	79	W	0
311	76	N	0
311	76	U	0
311	76	W	0
311	79	A	0
311	79	C	0
311	79	N	0
311	76	A	0
312	77	A	0
312	78	U	0
312	78	T	0
312	78	N	1
312	78	A	0
312	77	U	0
312	77	T	0
312	77	N	1
316	77	U	0
316	79	U	0
316	79	T	0
316	79	A	1
316	77	T	0
316	77	N	0
316	77	A	0
316	79	N	0
317	77	T	1
317	77	U	0
317	77	N	1
317	77	A	0
317	77	W	0
320	79	A	0
320	79	U	0
320	79	N	0
320	79	T	1
321	80	N	0
321	79	W	0
321	82	T	0
321	82	N	0
321	82	A	0
321	80	W	1
321	80	W	0
321	82	U	0
321	80	T	0
321	82	W	1
321	80	A	0
321	79	W	0
321	79	N	0
321	79	T	0
321	79	U	0
321	80	U	0
321	82	W	0
321	86	A	0
321	86	N	0
321	86	T	0
321	86	U	0
321	86	W	0
321	86	W	0
321	79	A	0
323	79	A	0
323	79	W	0
323	79	W	0
323	79	W	0
323	79	W	0
323	79	W	0
323	79	W	0
323	79	U	0
323	79	C	0
323	79	N	0
324	80	W	1
324	80	A	0
324	80	U	0
324	80	N	0
324	80	C	0
326	83	W	0
326	83	T	0
326	83	N	0
326	83	W	0
326	80	U	0
326	80	N	0
326	80	W	0
326	80	T	0
326	80	W	0
326	83	A	0
327	83	A	0
327	80	A	0
327	80	C	0
327	80	N	0
327	83	T	1
327	83	N	1
327	83	U	0
327	80	U	0
328	82	A	0
328	82	T	0
328	82	U	0
328	82	W	0
328	82	W	0
328	82	N	0
329	83	N	0
329	82	A	0
329	82	N	0
329	82	T	0
329	83	A	0
329	83	T	0
329	83	U	0
329	82	U	0
330	82	A	0
330	82	N	1
330	82	T	1
330	82	U	0
330	82	W	0
330	82	W	0
334	83	U	0
334	84	T	0
334	84	A	0
334	83	T	0
334	83	N	0
334	83	A	0
334	84	N	0
335	83	N	0
335	90	W	0
335	86	N	1
335	90	A	0
335	93	W	0
335	93	U	0
335	86	A	1
335	83	W	1
335	83	U	0
335	83	T	0
335	83	W	1
335	93	T	0
335	83	T	0
335	90	T	0
335	83	N	0
335	83	A	0
335	86	W	0
335	83	A	0
335	90	A	0
335	90	N	0
335	90	T	0
335	90	U	0
335	90	W	0
335	93	A	0
335	93	N	0
335	83	U	0
335	94	W	0
335	86	W	0
335	86	U	0
335	86	T	0
335	86	N	1
335	93	T	0
335	93	U	0
335	93	W	0
335	93	W	0
335	94	A	0
335	94	N	0
335	94	T	0
335	93	N	0
335	94	W	0
335	90	U	0
335	94	W	0
335	94	U	0
335	94	T	0
335	86	A	1
335	86	T	0
335	94	W	0
335	86	U	0
335	94	N	0
335	94	A	0
335	93	W	0
335	90	N	0
335	93	A	0
335	94	U	0
337	84	N	0
337	84	A	0
337	84	C	0
338	85	W	0
338	85	U	0
338	85	T	0
338	85	N	0
338	85	A	1
338	84	U	0
338	84	N	0
338	84	A	0
338	84	T	0
339	85	U	0
339	84	T	0
339	84	N	0
339	85	A	0
339	85	N	0
339	85	T	0
339	84	A	0
339	84	U	0
340	87	T	0
340	85	A	1
340	87	U	1
340	87	N	1
340	87	A	0
340	85	N	1
340	85	U	1
340	85	T	1
344	85	C	0
344	85	U	0
344	85	W	0
344	85	A	0
346	86	A	0
346	87	U	0
346	87	T	0
346	87	N	0
346	87	A	0
346	86	U	0
346	86	N	1
346	86	T	1
347	86	A	0
347	86	N	0
347	86	T	0
347	86	U	0
348	87	A	0
348	87	W	0
348	87	C	1
348	86	W	0
348	86	U	0
348	86	T	1
348	86	N	0
348	86	A	1
348	87	U	0
349	87	T	0
349	86	A	1
349	86	N	1
349	86	T	1
349	87	A	1
349	87	N	1
355	90	C	0
355	86	A	0
355	90	W	0
355	90	W	0
355	86	N	0
355	90	N	0
355	90	A	0
355	89	U	0
355	87	A	0
355	89	N	0
355	89	A	0
355	86	T	0
355	87	U	0
355	87	T	0
355	87	N	0
355	89	T	0
355	90	U	0
360	89	A	0
360	89	N	0
360	89	T	0
360	91	A	0
360	91	T	0
360	91	N	0
361	89	N	0
361	90	U	0
361	90	T	0
361	90	N	0
361	90	A	0
361	89	T	0
361	89	A	0
361	89	U	0
364	94	N	0
364	89	N	0
364	94	W	0
364	94	W	0
364	94	W	0
364	94	U	0
364	92	C	0
364	89	A	0
364	89	C	0
364	89	U	0
364	89	W	0
364	92	A	0
364	94	C	0
364	92	N	0
364	92	U	0
364	92	W	0
364	92	W	0
364	92	W	0
364	94	A	0
365	94	U	0
365	94	W	0
365	94	N	0
365	94	C	0
365	92	W	0
365	92	U	0
365	92	N	0
365	92	C	0
365	94	A	0
365	94	W	0
365	92	A	0
365	89	W	0
365	89	U	0
365	89	N	0
365	89	C	0
365	89	A	0
366	90	N	1
366	90	T	1
366	90	A	0
366	89	U	0
366	89	T	0
366	89	N	0
366	89	A	0
366	90	U	0
368	93	W	0
368	93	U	0
368	93	T	0
368	91	A	0
368	91	C	0
368	91	N	0
368	91	U	0
368	91	W	0
368	93	N	0
368	91	W	0
368	93	A	0
368	93	W	0
370	94	C	0
370	92	N	1
370	92	T	1
370	92	U	0
370	92	W	0
370	94	A	0
370	94	N	1
370	94	U	0
370	94	W	0
370	94	W	0
370	94	W	1
370	94	W	0
370	92	A	1
370	92	W	0
371	92	W	0
371	94	W	0
371	94	U	0
371	94	N	0
371	94	A	0
371	92	U	0
371	92	N	0
371	92	C	0
371	92	A	0
371	94	C	0
373	94	W	0
373	94	U	0
373	94	T	0
373	94	N	0
373	94	A	0
