# Supplementary material for: Improved characterisation of MRSA transmission using within-host bacterial sequence diversity
Source: eLife. 2019 Oct 8;8:e46402. doi: 10.7554/eLife.46402 (PMC6954020; doi:10.7554/eLife.46402)
Supplement: Figure 4—source data 1. [file elife-46402-fig4-data1.zip › Figure 4-source data 1/patient_timeline.csv]

study_no	ward	hosp_adm_d_1	hosp_adm_d_2	icu_adm_d_1	icu_adm_d_2	icu_adm_d_3	icu_adm_d_4	icu_disc_d_1	icu_disc_d_2	icu_disc_d_3	icu_disc_d_4	hosp_disc_d_1	hosp_disc_d_2
T009	PICU 2	-7	NA	-7	20	NA	NA	12	32	NA	NA	32	NA
T010	PICU 2	-21	NA	-19	NA	NA	NA	36	NA	NA	NA	44	NA
T012	PICU 2	-44	NA	-9	17	54	80	10	54	79	97	122	NA
T013	PICU 2	-2	NA	-1	NA	NA	NA	6	NA	NA	NA	6	NA
T014	PICU 2	-4	NA	-2	NA	NA	NA	3	NA	NA	NA	7	NA
T020	PICU 2	1	NA	1	NA	NA	NA	6	NA	NA	NA	6	NA
T021	PICU 2	2	NA	2	NA	NA	NA	22	NA	NA	NA	26	NA
T028	surg	6	NA	6	NA	NA	NA	10	NA	NA	NA	13	NA
T035	PICU 2	-78	NA	-72	NA	NA	NA	19	NA	NA	NA	33	NA
T065	PICU 2	-12	NA	7	NA	NA	NA	16	NA	NA	NA	16	NA
T069	PICU 2	11	NA	11	NA	NA	NA	16	NA	NA	NA	20	NA
T071	surg	11	NA	12	NA	NA	NA	24	NA	NA	NA	36	NA
T073	PICU 2	11	NA	12	NA	NA	NA	13	NA	NA	NA	17	NA
T075	surg	12	NA	12	NA	NA	NA	17	NA	NA	NA	17	NA
T077	surg	14	NA	14	NA	NA	NA	17	NA	NA	NA	18	NA
T087	surg	16	NA	16	NA	NA	NA	21	NA	NA	NA	26	NA
T092	surg	18	NA	18	22	NA	NA	20	24	NA	NA	29	NA
T095	surg	19	NA	19	NA	NA	NA	22	NA	NA	NA	23	NA
T099	surg	19	NA	20	26	NA	NA	26	38	NA	NA	43	NA
T102	surg	14	NA	22	NA	NA	NA	30	NA	NA	NA	30	NA
T104	PICU 2	22	NA	22	NA	NA	NA	23	NA	NA	NA	39	NA
T105	PICU 2	23	NA	23	NA	NA	NA	27	NA	NA	NA	27	NA
T107	surg	22	NA	22	NA	NA	NA	27	NA	NA	NA	30	NA
T126	surg	23	NA	30	94	NA	NA	94	122	NA	NA	122	NA
T137	PICU 2	-47	NA	34	64	NA	NA	37	94	NA	NA	122	NA
T156	PICU 2	26	NA	36	NA	NA	NA	43	NA	NA	NA	46	NA
T159	PICU 2	36	NA	36	NA	NA	NA	63	NA	NA	NA	63	NA
T178	PICU 2	40	NA	42	51	NA	NA	45	52	NA	NA	60	NA
T182	PICU 2	36	NA	42	NA	NA	NA	46	NA	NA	NA	52	NA
T183	PICU 2	43	NA	43	58	NA	NA	43	80	NA	NA	84	NA
T188	PICU 2	16	90	43	92	NA	NA	48	92	NA	NA	88	92
T192	surg	47	NA	47	NA	NA	NA	57	NA	NA	NA	62	NA
T194	PICU 2	39	NA	47	NA	NA	NA	57	NA	NA	NA	66	NA
T197	PICU 2	33	NA	48	NA	NA	NA	56	NA	NA	NA	77	NA
T223	PICU 2	54	NA	54	62	NA	NA	56	62	NA	NA	63	NA
T225	PICU 2	54	NA	56	NA	NA	NA	57	NA	NA	NA	62	NA
T230	PICU 2	55	NA	56	NA	NA	NA	65	NA	NA	NA	65	NA
T232	surg	57	NA	57	NA	NA	NA	59	NA	NA	NA	60	NA
T234	surg	55	NA	57	NA	NA	NA	65	NA	NA	NA	69	NA
T249	PICU 2	42	NA	59	NA	NA	NA	63	NA	NA	NA	69	NA
T270	surg	61	NA	63	NA	NA	NA	64	NA	NA	NA	78	NA
T271	surg	63	NA	63	NA	NA	NA	75	NA	NA	NA	75	NA
T301	surg	72	NA	72	NA	NA	NA	75	NA	NA	NA	77	NA
T303	surg	72	NA	72	NA	NA	NA	77	NA	NA	NA	84	NA
T322	PICU 2	78	NA	78	90	NA	NA	81	92	NA	NA	92	NA
T327	surg	79	NA	79	NA	NA	NA	83	NA	NA	NA	85	NA
T330	surg	78	NA	81	NA	NA	NA	83	NA	NA	NA	87	NA
T335	surg	83	NA	83	NA	NA	NA	96	NA	NA	NA	106	NA
T341	PICU 2	84	NA	84	NA	NA	NA	85	NA	NA	NA	88	NA
T358	PICU 2	86	NA	86	NA	NA	NA	92	NA	NA	NA	92	NA
