# Supplementary material for: Improved characterisation of MRSA transmission using within-host bacterial sequence diversity
Source: eLife. 2019 Oct 8;8:e46402. doi: 10.7554/eLife.46402 (PMC6954020; doi:10.7554/eLife.46402)
Supplement: Figure 4—source data 1. [file elife-46402-fig4-data1.zip › Figure 4-source data 1/Swab_children.csv]

Id	Sample_day	Sample_type_l	Result2
6	0	N	0
6	0	C	1
6	0	A	0
6	0	W	0
6	0	W	0
6	0	U	0
6	3	W	0
6	3	N	1
6	3	A	0
6	3	W	0
6	3	U	0
6	3	C	0
6	7	A	0
6	7	C	1
6	7	W	0
6	7	U	0
6	7	N	1
6	10	N	1
6	10	C	1
6	10	A	0
6	10	W	0
6	10	U	0
6	14	W	0
6	14	A	1
6	14	U	0
6	14	N	1
6	14	C	1
6	17	A	0
6	17	C	1
6	17	N	1
6	17	U	0
6	17	W	0
6	21	A	0
6	21	C	1
6	21	N	1
6	21	U	1
6	21	W	0
6	24	A	1
6	24	C	1
6	24	U	0
6	24	W	0
6	24	N	1
6	28	N	1
6	28	W	0
6	28	U	0
6	28	A	1
6	28	C	1
6	31	A	0
6	31	C	1
6	31	N	1
6	31	U	0
6	31	W	0
6	35	N	1
6	35	C	1
6	35	U	0
6	35	W	0
6	35	A	0
6	38	A	0
6	38	C	1
6	38	N	1
6	38	U	0
6	42	A	1
6	42	C	1
6	42	N	1
6	42	U	0
6	45	A	0
6	45	C	1
6	45	N	1
6	45	U	0
6	49	U	0
6	49	C	1
6	49	A	0
6	49	N	1
6	52	U	0
6	52	N	1
6	52	C	1
6	52	A	0
6	56	A	0
6	56	C	1
6	56	N	1
6	59	N	1
6	59	C	1
6	59	A	0
6	63	N	1
6	63	C	1
6	63	A	0
6	66	N	1
6	66	C	1
6	66	A	0
6	70	A	0
6	70	C	1
6	70	N	1
6	73	A	0
6	73	C	1
6	73	N	1
6	77	A	0
6	77	C	1
6	77	N	1
6	80	N	1
6	80	C	1
6	80	A	0
6	84	N	1
6	84	C	1
6	84	A	0
6	87	N	1
6	87	C	1
6	87	A	0
6	91	N	1
6	91	C	1
6	91	A	0
6	94	N	1
6	94	C	1
6	94	A	0
7	0	U	0
7	0	A	0
7	0	C	0
7	0	N	0
7	3	N	0
7	3	C	0
7	3	A	0
7	7	A	1
7	7	C	1
7	7	N	1
7	10	N	1
7	10	C	1
7	10	A	0
7	14	C	NA
7	14	N	NA
7	14	A	0
8	0	A	1
8	0	T	1
8	0	N	0
8	3	A	0
8	3	T	1
8	3	N	1
8	7	N	1
8	7	T	1
8	7	A	0
8	10	T	1
8	10	A	1
8	10	N	1
8	14	N	1
8	14	A	1
8	14	T	1
8	17	N	0
8	17	C	1
8	17	A	0
8	21	C	1
8	21	N	1
8	21	A	1
8	24	N	1
8	24	C	1
8	24	A	1
8	28	N	1
8	28	C	1
8	28	A	1
8	31	N	1
8	31	C	1
8	31	A	0
8	35	N	1
8	35	A	1
8	35	C	1
8	38	N	1
8	38	C	0
8	38	A	1
8	42	N	1
8	42	C	1
8	42	A	1
8	45	N	1
8	45	A	1
8	45	C	1
8	49	N	1
8	49	C	1
8	49	A	1
8	52	N	1
8	52	C	1
8	52	A	0
8	56	A	0
8	56	C	1
8	56	N	1
8	59	N	1
8	59	C	1
8	59	A	0
8	63	N	1
8	63	C	1
8	63	A	0
8	66	C	1
8	66	A	1
8	66	N	1
8	70	A	1
8	70	N	1
8	70	C	1
8	73	A	0
8	73	N	1
8	73	C	1
8	77	N	1
8	77	C	1
8	77	A	0
8	80	N	1
8	80	C	1
8	80	A	1
8	84	A	1
8	84	C	1
8	84	N	1
8	87	A	1
8	87	N	1
8	87	C	1
8	91	N	1
8	91	C	1
8	91	A	0
8	94	C	1
8	94	A	0
8	94	N	1
9	0	A	0
9	0	T	0
9	0	N	0
9	3	A	0
9	3	T	0
9	3	N	0
9	7	T	1
9	7	N	1
9	7	A	0
9	10	N	1
9	10	A	1
9	10	T	1
9	12	A	0
9	12	T	1
9	12	N	1
9	21	T	1
9	21	N	0
9	21	A	0
9	24	A	0
9	24	N	1
9	24	T	0
9	28	A	0
9	28	N	1
9	28	T	0
9	31	A	0
9	31	N	1
9	31	T	0
10	0	A	0
10	0	C	0
10	0	N	0
10	3	N	0
10	3	A	0
10	3	T	0
10	7	N	0
10	7	A	0
10	7	T	0
10	10	A	0
10	10	T	0
10	10	N	0
10	14	T	0
10	14	A	0
10	14	N	0
10	17	T	0
10	17	N	0
10	17	A	0
10	21	T	0
10	21	N	0
10	21	A	0
10	24	T	0
10	24	N	0
10	24	A	0
10	28	T	0
10	28	N	0
10	28	A	0
10	31	A	0
10	31	T	0
10	31	N	0
10	35	T	0
10	35	A	0
10	35	N	1
11	0	A	1
11	0	C	0
11	0	N	0
11	3	A	0
11	3	C	0
11	3	N	0
11	7	N	1
11	7	C	1
11	7	A	0
11	10	N	0
11	10	C	0
11	10	A	0
11	14	A	0
11	14	N	1
11	14	C	1
11	17	N	1
11	17	A	0
11	17	C	1
11	21	N	1
11	21	C	0
11	21	A	0
11	24	N	0
11	24	A	0
11	24	C	0
11	28	C	0
11	28	N	1
11	28	A	0
11	31	C	1
11	31	N	1
11	31	A	1
11	35	A	0
11	35	C	0
11	35	N	1
11	38	A	0
11	38	C	0
11	38	N	1
11	42	N	1
11	42	C	0
11	42	A	0
11	45	A	0
11	45	C	0
11	45	N	1
11	49	A	1
11	49	C	1
11	49	N	1
11	52	A	0
11	52	C	0
11	52	N	1
11	56	A	0
11	56	C	1
11	56	N	1
11	59	N	1
11	59	A	0
11	59	C	1
11	63	A	0
11	63	C	1
11	63	N	1
11	66	N	1
11	66	A	0
11	66	C	0
11	70	A	0
11	70	C	1
11	70	N	1
11	73	A	0
11	73	N	1
11	73	C	1
11	77	A	1
11	77	N	1
11	77	C	1
11	80	A	1
11	80	C	0
11	80	N	1
11	84	A	0
11	84	C	1
11	84	N	1
11	87	N	1
11	87	C	1
11	87	A	0
11	91	N	1
11	91	C	1
11	91	A	0
11	94	N	1
11	94	C	0
11	94	A	0
12	0	A	0
12	0	T	0
12	0	N	1
12	3	N	1
12	3	A	0
12	3	T	1
12	7	N	1
12	7	T	1
12	7	A	0
12	17	N	1
12	17	T	1
12	17	A	0
12	20	N	1
12	20	T	1
12	20	A	0
12	24	A	0
12	24	T	1
12	24	N	1
12	27	A	1
12	27	N	1
12	27	T	1
12	31	N	1
12	31	A	0
12	31	T	1
12	34	A	0
12	34	N	1
12	34	T	1
12	38	A	0
12	38	N	1
12	38	T	1
12	41	A	1
12	41	N	1
12	41	T	1
12	45	T	1
12	45	N	1
12	45	A	0
12	48	N	1
12	48	A	0
12	48	T	1
12	52	T	1
12	52	N	1
12	52	A	1
12	54	T	1
12	54	N	1
12	54	A	0
12	55	A	0
12	55	N	1
12	55	T	1
12	58	A	1
12	58	N	1
12	58	T	1
12	62	A	0
12	62	T	1
12	62	N	1
12	65	T	1
12	65	N	1
12	65	A	0
12	69	A	0
12	69	N	1
12	69	T	1
12	72	A	0
12	72	N	1
12	72	T	1
12	76	A	1
12	76	N	1
12	76	T	1
12	79	A	0
12	79	T	0
12	79	N	1
12	82	A	1
12	82	N	1
12	82	T	1
12	85	A	0
12	85	N	1
12	85	T	1
12	89	A	0
12	89	N	1
12	89	T	1
12	92	N	1
12	92	T	1
12	92	A	0
12	94	N	1
12	94	A	1
12	94	T	1
13	0	N	0
13	0	A	1
13	0	T	0
13	3	N	0
13	3	A	0
13	3	T	0
14	0	A	1
14	0	C	1
14	0	N	1
14	3	C	0
14	3	A	0
14	3	N	0
20	2	T	0
20	2	N	1
20	2	A	0
20	5	N	1
20	5	C	0
20	5	W	0
20	5	A	0
21	2	N	0
21	2	C	0
21	2	A	0
21	5	N	0
21	5	A	0
21	5	C	0
21	9	A	0
21	9	N	0
21	9	C	0
21	12	T	0
21	12	N	0
21	12	A	0
21	16	N	0
21	16	T	0
21	16	A	0
21	19	T	0
21	19	A	0
21	19	N	1
21	22	N	0
21	22	T	0
21	22	A	0
24	5	A	0
24	5	C	0
24	5	N	0
24	8	A	0
24	8	C	0
24	8	N	0
24	12	N	1
24	12	C	1
24	12	A	0
24	15	A	0
24	15	N	1
24	15	C	1
24	19	C	0
24	19	A	0
24	19	N	1
24	22	N	1
24	22	C	1
24	22	A	0
24	26	C	1
24	26	A	1
24	26	N	1
24	29	N	1
24	29	T	1
24	29	A	0
24	33	T	1
24	33	N	1
24	33	A	1
24	36	T	1
24	36	N	1
24	36	A	0
24	37	A	0
24	37	T	1
24	37	N	1
24	59	C	1
24	59	N	1
24	59	A	1
24	62	N	1
24	62	C	1
24	62	A	0
24	66	N	1
24	66	C	1
24	66	A	1
24	69	C	1
24	69	A	1
24	69	N	1
24	73	A	0
24	73	N	1
24	73	T	1
24	76	T	1
24	76	N	1
24	76	A	1
24	80	T	1
24	80	N	1
24	80	A	1
24	83	N	1
24	83	T	1
24	83	A	0
24	87	T	1
24	87	N	1
24	87	A	0
24	90	T	1
24	90	N	1
24	90	A	0
24	94	T	1
24	94	A	0
24	94	N	1
33	8	N	1
33	8	T	1
33	8	A	0
34	8	A	0
34	8	T	0
34	8	N	0
34	12	A	0
34	12	C	0
34	12	N	0
34	15	N	0
34	15	A	0
34	15	T	0
34	33	A	0
34	33	T	0
34	33	N	0
34	34	T	0
34	34	N	0
34	34	A	0
34	77	T	0
34	77	N	0
34	77	A	0
34	79	N	0
34	79	A	0
34	79	T	0
35	8	A	0
35	8	C	0
35	8	N	0
35	12	A	0
35	12	T	0
35	12	N	1
35	15	A	0
35	15	T	0
35	15	N	0
35	19	T	0
35	19	A	0
35	19	N	1
61	9	T	0
61	9	N	0
61	9	A	0
65	10	A	0
65	10	T	0
65	10	N	0
65	13	N	1
65	13	A	1
65	13	T	1
65	16	T	0
65	16	N	1
65	16	A	0
66	10	A	0
66	10	N	0
66	10	T	0
66	13	A	0
66	13	N	0
66	13	T	0
66	14	A	0
66	14	N	0
66	14	T	0
67	10	N	1
67	10	C	1
67	10	A	0
67	13	A	0
67	13	C	1
67	13	N	1
67	16	C	1
67	16	A	0
67	16	N	1
69	12	N	1
69	12	A	0
69	12	C	0
69	15	C	0
69	15	A	0
69	15	N	1
69	16	A	0
69	16	N	0
69	16	T	0
73	13	A	0
73	13	N	1
73	13	T	0
76	14	A	0
76	14	N	0
76	14	T	0
76	16	T	0
76	16	N	0
76	16	A	0
78	15	A	0
78	15	N	0
78	15	T	0
91	19	A	0
91	19	N	0
91	19	T	0
91	22	T	0
91	22	A	1
91	22	N	0
91	26	N	1
91	26	T	0
91	26	A	0
91	29	A	0
91	29	N	1
91	29	T	1
93	19	A	0
93	19	T	0
93	19	N	1
93	22	T	0
93	22	N	1
93	22	A	0
97	21	T	0
97	21	A	0
97	21	N	0
100	22	T	0
100	22	A	0
100	22	N	0
101	22	T	0
101	22	N	0
101	22	A	0
104	23	A	1
104	23	N	1
104	23	T	1
105	23	T	0
105	23	N	1
105	23	A	0
105	26	A	0
105	26	U	0
105	26	N	1
105	26	T	0
112	26	A	0
112	26	T	0
112	26	N	0
112	27	T	0
112	27	N	0
112	27	A	0
113	26	T	1
113	26	A	0
113	26	N	1
113	29	N	1
113	29	T	0
113	29	A	0
113	31	T	0
113	31	A	0
113	31	N	0
114	27	N	0
114	27	T	0
114	27	A	0
114	30	T	0
114	30	A	0
114	30	N	0
116	27	A	0
116	27	T	0
116	27	N	1
120	28	T	0
120	28	A	0
120	28	N	1
120	29	N	0
120	29	A	0
120	29	T	0
121	28	W	0
121	28	C	0
121	28	N	0
121	28	A	0
125	30	N	1
125	30	A	0
125	30	T	1
125	31	T	0
125	31	N	1
125	31	A	0
127	31	C	0
127	31	N	0
127	31	A	0
127	34	N	0
127	34	C	0
127	34	A	0
127	38	N	0
127	38	C	0
127	38	A	0
127	41	A	0
127	41	N	0
127	41	C	0
127	45	T	0
127	45	N	0
127	45	A	0
127	48	N	0
127	48	A	0
127	48	T	0
127	51	T	0
127	51	N	0
127	51	A	0
128	31	T	0
128	31	N	1
128	31	A	0
128	34	N	0
128	34	T	0
128	34	A	0
128	38	N	0
128	38	T	0
128	38	A	0
128	41	A	0
128	41	T	0
128	41	N	0
128	42	T	0
128	42	N	0
128	42	A	0
134	34	A	0
134	34	N	0
134	34	T	0
134	36	N	0
134	36	A	0
134	36	T	0
135	34	A	0
135	34	T	0
135	34	N	0
135	37	T	0
135	37	N	0
135	37	A	0
137	35	A	0
137	35	N	0
137	35	T	0
137	37	A	0
137	37	N	0
137	37	T	0
137	64	N	1
137	64	A	0
137	64	C	0
137	68	N	1
137	68	C	0
137	68	A	0
137	71	A	0
137	71	C	1
137	71	N	1
137	75	A	0
137	75	N	1
137	75	T	1
137	78	T	1
137	78	A	0
137	78	N	1
137	82	N	1
137	82	A	0
137	82	T	1
137	85	A	0
137	85	T	1
137	85	N	1
137	89	T	1
137	89	A	0
137	89	N	1
137	92	T	1
137	92	N	1
137	92	A	0
137	94	A	0
137	94	N	1
137	94	T	0
148	36	A	0
148	36	N	0
148	36	T	0
148	38	T	0
148	38	N	0
148	38	A	0
148	42	A	0
148	42	T	0
148	42	N	0
148	43	A	0
148	43	T	0
148	43	N	0
156	37	A	0
156	37	W	0
156	37	T	0
156	37	N	0
156	40	T	0
156	40	N	0
156	40	A	0
156	40	W	0
156	43	A	0
156	43	W	1
156	43	N	0
156	43	T	0
157	37	A	0
157	37	N	0
157	37	C	0
157	40	A	0
157	40	N	0
157	40	C	1
157	44	A	1
157	44	C	0
157	44	N	1
157	47	A	1
157	47	C	1
157	47	N	1
157	51	C	1
157	51	N	1
157	51	A	0
159	37	N	0
159	37	C	0
159	37	A	0
159	40	A	0
159	40	C	0
159	40	N	0
159	44	A	0
159	44	C	0
159	44	N	0
159	47	C	0
159	47	A	0
159	47	N	1
159	51	A	0
159	51	C	0
159	51	N	1
159	54	N	1
159	54	C	0
159	54	A	0
159	58	A	0
159	58	W	0
159	58	N	1
159	58	C	1
159	61	N	1
159	61	W	0
159	61	A	1
159	61	C	1
160	37	N	0
160	37	C	0
160	37	A	0
160	40	A	0
160	40	C	0
160	40	N	0
160	44	N	0
160	44	A	0
160	44	C	0
161	37	A	0
161	37	N	1
161	37	C	1
161	40	A	0
161	40	C	1
161	40	N	1
161	44	N	1
161	44	A	1
161	44	C	1
161	47	N	1
161	47	A	0
161	47	C	1
161	51	N	1
161	51	C	1
161	51	A	1
161	54	N	1
161	54	C	0
161	54	A	1
161	58	N	1
161	58	A	0
161	58	C	1
161	61	N	1
161	61	A	1
161	61	C	1
161	62	N	1
161	62	A	1
161	62	C	1
164	38	T	0
164	38	A	0
164	38	N	0
178	42	A	0
178	42	T	0
178	42	N	1
178	45	A	0
178	45	N	0
178	45	C	1
178	51	T	1
178	51	A	0
178	51	N	1
182	43	T	0
182	43	N	1
182	43	A	0
183	43	W	0
183	43	T	0
183	43	A	0
183	43	N	0
183	59	A	0
183	59	T	1
183	59	N	1
183	62	T	1
183	62	N	1
183	62	A	0
183	67	T	1
183	67	N	1
183	67	A	0
183	70	T	1
183	70	N	1
183	70	A	0
183	75	T	1
183	75	N	1
183	75	A	0
183	77	N	1
183	77	A	0
183	77	T	1
183	80	A	1
183	80	N	1
183	80	T	1
184	44	T	0
184	44	N	0
184	44	A	0
188	45	A	0
188	45	C	1
188	45	N	1
188	48	A	0
188	48	C	0
188	48	N	1
188	92	N	1
188	92	W	0
188	92	A	0
188	92	T	1
188	92	W	0
190	47	T	0
190	47	A	0
190	47	N	0
193	20	T	0
193	48	N	0
193	48	T	0
193	48	A	0
193	51	N	0
193	51	A	0
193	52	T	0
193	52	A	0
193	52	N	0
194	48	A	1
194	48	C	1
194	48	N	1
194	48	W	0
194	51	A	0
194	51	T	1
194	51	W	1
194	51	N	0
194	55	N	1
194	55	A	0
194	55	T	1
194	57	N	1
194	57	A	0
194	57	T	1
197	49	N	1
197	49	W	1
197	49	A	1
197	49	C	1
197	49	U	0
197	52	C	1
197	52	N	1
197	52	U	0
197	52	A	1
197	52	W	1
197	56	A	1
197	56	C	1
197	56	N	1
197	56	W	1
197	56	W	1
202	50	T	0
202	50	A	0
202	50	N	0
202	56	U	0
202	56	C	0
202	56	N	0
202	56	W	0
202	56	A	0
206	52	A	1
206	52	N	1
206	52	C	0
206	55	A	0
206	55	C	0
206	55	N	1
206	59	A	1
206	59	N	1
206	59	T	0
209	52	A	1
209	52	N	1
209	52	T	1
209	55	A	0
209	55	N	1
209	55	T	1
210	52	A	0
210	52	T	1
210	52	N	1
210	55	T	1
210	55	N	1
210	55	A	0
210	64	T	0
210	64	A	0
210	64	N	1
210	66	T	1
210	66	N	1
210	66	A	0
218	54	A	0
218	54	N	1
218	54	T	1
223	55	T	0
223	55	N	1
223	55	A	1
223	56	A	0
223	56	T	0
223	56	N	1
225	56	A	1
225	56	N	1
225	56	T	0
225	57	T	0
225	57	A	0
225	57	N	0
226	56	U	0
226	56	T	0
226	56	A	0
226	56	N	0
226	57	N	0
226	57	A	0
230	56	N	0
230	56	A	0
230	56	T	0
230	59	A	0
230	59	C	0
230	59	N	0
230	63	N	0
230	63	C	0
230	63	A	0
230	65	N	1
230	65	C	1
230	65	A	0
233	57	A	0
233	57	T	1
233	57	N	0
233	58	A	0
233	58	N	1
233	58	T	0
245	58	N	0
245	58	T	0
245	58	A	0
245	59	A	0
245	59	N	0
245	59	T	0
248	59	T	0
248	59	A	0
248	59	N	0
249	59	A	0
249	59	T	1
249	59	N	0
249	62	T	1
249	62	A	1
249	62	N	0
249	63	N	1
249	63	A	1
249	63	T	1
252	61	U	0
252	61	T	0
252	61	A	0
252	61	N	0
252	62	N	0
252	62	T	0
252	62	A	0
253	61	A	1
253	61	N	1
253	61	T	1
253	62	T	0
253	62	A	0
253	62	N	0
264	62	A	0
264	62	C	0
264	62	N	0
264	65	N	1
264	65	A	1
264	65	C	0
264	69	N	0
264	69	C	0
264	69	A	0
264	72	T	0
264	72	N	0
264	72	A	0
264	76	N	0
264	76	A	0
264	76	T	0
268	63	A	1
268	63	T	0
268	63	N	0
268	66	T	0
268	66	N	0
268	66	A	0
275	65	T	1
275	65	N	1
275	65	A	0
275	68	T	1
275	68	N	1
275	68	A	0
276	65	A	0
276	65	N	0
276	65	T	0
276	68	T	0
276	68	A	0
276	68	N	0
276	72	N	0
276	72	A	0
276	72	T	1
276	75	N	0
276	75	A	0
276	75	T	0
279	66	A	0
279	66	T	0
279	66	N	0
280	66	T	0
280	66	N	0
280	66	A	0
294	70	T	0
294	70	N	0
294	70	A	0
294	73	T	0
294	73	N	0
294	73	A	0
295	70	A	0
295	70	T	0
295	70	N	1
295	72	A	0
295	72	N	0
295	72	T	0
299	72	A	0
299	72	T	0
299	72	N	0
300	72	T	0
300	72	N	0
300	72	A	0
300	73	A	0
300	73	N	0
300	73	T	0
302	72	A	0
302	72	N	1
302	72	T	0
302	75	N	1
302	75	C	0
302	75	A	0
302	91	T	0
302	91	A	0
302	91	N	1
302	94	T	1
302	94	A	0
302	94	N	1
305	75	A	0
305	75	N	1
305	75	T	0
305	77	A	0
305	77	T	0
305	77	N	0
318	78	U	0
318	78	T	0
318	78	N	0
318	78	A	0
318	79	A	0
318	79	N	0
318	79	T	0
319	78	T	0
319	78	A	0
319	78	N	0
322	79	T	0
322	79	N	0
322	79	A	0
322	90	N	1
322	90	A	1
322	90	T	1
322	91	T	0
322	91	N	0
322	91	A	0
322	92	A	0
322	92	T	0
322	92	N	0
325	80	N	0
325	80	A	0
325	80	T	0
325	83	T	0
325	83	A	0
325	83	N	0
325	87	N	0
325	87	T	0
325	87	A	0
325	90	A	0
325	90	N	0
325	90	T	0
325	94	T	0
325	94	A	0
325	94	N	0
331	82	A	0
331	82	N	0
331	82	T	0
336	83	T	0
336	83	A	0
336	83	N	1
336	86	T	0
336	86	N	0
336	86	A	0
336	89	A	0
336	89	T	0
336	89	N	0
336	92	T	0
336	92	N	0
336	92	A	1
336	94	N	0
336	94	A	0
336	94	T	0
341	85	N	1
341	85	A	1
341	85	T	1
341	85	W	1
342	85	N	0
342	85	A	1
342	85	T	1
343	85	T	0
343	85	N	0
343	85	A	0
343	86	T	0
343	86	N	0
343	86	A	0
352	86	T	0
352	86	A	0
352	86	N	0
352	87	N	0
352	87	T	1
352	87	A	0
354	86	N	0
354	86	T	0
354	86	A	0
356	87	T	0
356	87	N	0
356	87	A	1
356	89	N	0
356	89	A	0
356	89	T	0
357	87	T	1
357	87	A	1
357	87	N	1
358	87	W	1
358	87	A	0
358	87	N	1
358	87	C	1
358	90	A	1
358	90	C	1
358	90	N	1
358	90	W	1
359	87	T	1
359	87	A	0
359	87	N	1
362	89	A	0
362	89	T	0
362	89	N	0
362	90	A	0
362	90	T	0
362	90	N	0
363	89	A	0
363	89	N	0
363	89	T	0
363	90	A	0
363	90	N	0
363	90	T	0
367	89	T	0
367	89	A	0
367	89	N	0
367	90	A	0
367	90	T	0
367	90	N	0
367	91	N	0
367	91	T	1
367	91	A	0
367	92	T	0
367	92	N	0
367	92	A	0
369	92	T	0
369	92	N	0
369	92	A	0
369	94	T	0
369	94	N	0
369	94	A	0
372	92	T	0
372	92	N	0
372	92	A	0
374	94	A	0
374	94	T	0
374	94	N	0
