# Supplementary material for: Improved characterisation of MRSA transmission using within-host bacterial sequence diversity
Source: eLife. 2019 Oct 8;8:e46402. doi: 10.7554/eLife.46402 (PMC6954020; doi:10.7554/eLife.46402)
Supplement: Figure 5—source data 1. [file elife-46402-fig5-data1.zip]

Archive with 822 entries (817 files):
- Figure 5-source data 1/
- __MACOSX/._Figure 5-source data 1
- Figure 5-source data 1/posterior_splits/
- __MACOSX/Figure 5-source data 1/._posterior_splits
- Figure 5-source data 1/posterior_collapsed_trees/
- __MACOSX/Figure 5-source data 1/._posterior_collapsed_trees
- Figure 5-source data 1/Generate_Figures_5_and_5S1.R
- __MACOSX/Figure 5-source data 1/._Generate_Figures_5_and_5S1.R
- Figure 5-source data 1/.DS_Store
- __MACOSX/Figure 5-source data 1/._.DS_Store
- Figure 5-source data 1/trace_colonisation_patients.csv
- __MACOSX/Figure 5-source data 1/._trace_colonisation_patients.csv
- Figure 5-source data 1/fig5_input_image.rda
- __MACOSX/Figure 5-source data 1/._fig5_input_image.rda
- Figure 5-source data 1/posterior_splits_downsampled/
- __MACOSX/Figure 5-source data 1/._posterior_splits_downsampled
- Figure 5-source data 1/sample_times.csv
- __MACOSX/Figure 5-source data 1/._sample_times.csv
- Figure 5-source data 1/posterior_collapsed_trees_downsampled/
- __MACOSX/Figure 5-source data 1/._posterior_collapsed_trees_downsampled
- Figure 5-source data 1/Generate_Figure_5S2.R
- __MACOSX/Figure 5-source data 1/._Generate_Figure_5S2.R
- Figure 5-source data 1/posterior_splits/Splits_Posterior_ds_10percol_56.csv
- __MACOSX/Figure 5-source data 1/posterior_splits/._Splits_Posterior_ds_10percol_56.csv
- Figure 5-source data 1/posterior_splits/Splits_Posterior_ds_10percol_42.csv
- __MACOSX/Figure 5-source data 1/posterior_splits/._Splits_Posterior_ds_10percol_42.csv
- Figure 5-source data 1/posterior_splits/Splits_Posterior_ds_10percol_95.csv
- __MACOSX/Figure 5-source data 1/posterior_splits/._Splits_Posterior_ds_10percol_95.csv
- Figure 5-source data 1/posterior_splits/Splits_Posterior_ds_10percol_81.csv
- __MACOSX/Figure 5-source data 1/posterior_splits/._Splits_Posterior_ds_10percol_81.csv
- Figure 5-source data 1/posterior_splits/Splits_Posterior_ds_10percol_100.csv
- __MACOSX/Figure 5-source data 1/posterior_splits/._Splits_Posterior_ds_10percol_100.csv
- Figure 5-source data 1/posterior_splits/Splits_Posterior_ds_10percol_80.csv
- __MACOSX/Figure 5-source data 1/posterior_splits/._Splits_Posterior_ds_10percol_80.csv
- Figure 5-source data 1/posterior_splits/Splits_Posterior_ds_10percol_94.csv
- __MACOSX/Figure 5-source data 1/posterior_splits/._Splits_Posterior_ds_10percol_94.csv
- Figure 5-source data 1/posterior_splits/Splits_Posterior_ds_10percol_43.csv
- __MACOSX/Figure 5-source data 1/posterior_splits/._Splits_Posterior_ds_10percol_43.csv
- Figure 5-source data 1/posterior_splits/Splits_Posterior_ds_10percol_57.csv
- __MACOSX/Figure 5-source data 1/posterior_splits/._Splits_Posterior_ds_10percol_57.csv
- Figure 5-source data 1/posterior_splits/Splits_Posterior_ds_10percol_41.csv
- __MACOSX/Figure 5-source data 1/posterior_splits/._Splits_Posterior_ds_10percol_41.csv
- Figure 5-source data 1/posterior_splits/Splits_Posterior_ds_10percol_55.csv
- __MACOSX/Figure 5-source data 1/posterior_splits/._Splits_Posterior_ds_10percol_55.csv
- Figure 5-source data 1/posterior_splits/Splits_Posterior_ds_10percol_69.csv
- __MACOSX/Figure 5-source data 1/posterior_splits/._Splits_Posterior_ds_10percol_69.csv
- Figure 5-source data 1/posterior_splits/Splits_Posterior_ds_10percol_82.csv
- __MACOSX/Figure 5-source data 1/posterior_splits/._Splits_Posterior_ds_10percol_82.csv
- Figure 5-source data 1/posterior_splits/Splits_Posterior_ds_10percol_96.csv
- __MACOSX/Figure 5-source data 1/posterior_splits/._Splits_Posterior_ds_10percol_96.csv
- Figure 5-source data 1/posterior_splits/Splits_Posterior_ds_10percol_97.csv
- __MACOSX/Figure 5-source data 1/posterior_splits/._Splits_Posterior_ds_10percol_97.csv
- Figure 5-source data 1/posterior_splits/Splits_Posterior_ds_10percol_83.csv
- __MACOSX/Figure 5-source data 1/posterior_splits/._Splits_Posterior_ds_10percol_83.csv
- Figure 5-source data 1/posterior_splits/Splits_Posterior_ds_10percol_68.csv
- __MACOSX/Figure 5-source data 1/posterior_splits/._Splits_Posterior_ds_10percol_68.csv
- Figure 5-source data 1/posterior_splits/Splits_Posterior_ds_10percol_54.csv
- __MACOSX/Figure 5-source data 1/posterior_splits/._Splits_Posterior_ds_10percol_54.csv
- Figure 5-source data 1/posterior_splits/Splits_Posterior_ds_10percol_40.csv
- __MACOSX/Figure 5-source data 1/posterior_splits/._Splits_Posterior_ds_10percol_40.csv
- Figure 5-source data 1/posterior_splits/Splits_Posterior_ds_10percol_78.csv
- __MACOSX/Figure 5-source data 1/posterior_splits/._Splits_Posterior_ds_10percol_78.csv
- Figure 5-source data 1/posterior_splits/Splits_Posterior_ds_10percol_44.csv
- __MACOSX/Figure 5-source data 1/posterior_splits/._Splits_Posterior_ds_10percol_44.csv
- Figure 5-source data 1/posterior_splits/Splits_Posterior_ds_10percol_50.csv
- __MACOSX/Figure 5-source data 1/posterior_splits/._Splits_Posterior_ds_10percol_50.csv
- Figure 5-source data 1/posterior_splits/Splits_Posterior_ds_10percol_87.csv
- __MACOSX/Figure 5-source data 1/posterior_splits/._Splits_Posterior_ds_10percol_87.csv
- Figure 5-source data 1/posterior_splits/Splits_Posterior_ds_10percol_93.csv
- __MACOSX/Figure 5-source data 1/posterior_splits/._Splits_Posterior_ds_10percol_93.csv
- Figure 5-source data 1/posterior_splits/Splits_Posterior_ds_10percol_92.csv
- __MACOSX/Figure 5-source data 1/posterior_splits/._Splits_Posterior_ds_10percol_92.csv
- Figure 5-source data 1/posterior_splits/Splits_Posterior_ds_10percol_86.csv
- __MACOSX/Figure 5-source data 1/posterior_splits/._Splits_Posterior_ds_10percol_86.csv
- Figure 5-source data 1/posterior_splits/Splits_Posterior_ds_10percol_51.csv
- __MACOSX/Figure 5-source data 1/posterior_splits/._Splits_Posterior_ds_10percol_51.csv
- Figure 5-source data 1/posterior_splits/Splits_Posterior_ds_10percol_45.csv
- __MACOSX/Figure 5-source data 1/posterior_splits/._Splits_Posterior_ds_10percol_45.csv
- Figure 5-source data 1/posterior_splits/Splits_Posterior_ds_10percol_79.csv
- __MACOSX/Figure 5-source data 1/posterior_splits/._Splits_Posterior_ds_10percol_79.csv
- Figure 5-source data 1/posterior_splits/Splits_Posterior_ds_10percol_53.csv
- __MACOSX/Figure 5-source data 1/posterior_splits/._Splits_Posterior_ds_10percol_53.csv
- Figure 5-source data 1/posterior_splits/Splits_Posterior_ds_10percol_47.csv
- __MACOSX/Figure 5-source data 1/posterior_splits/._Splits_Posterior_ds_10percol_47.csv
- Figure 5-source data 1/posterior_splits/Splits_Posterior_ds_10percol_90.csv
- __MACOSX/Figure 5-source data 1/posterior_splits/._Splits_Posterior_ds_10percol_90.csv
- Figure 5-source data 1/posterior_splits/Splits_Posterior_ds_10percol_84.csv
- __MACOSX/Figure 5-source data 1/posterior_splits/._Splits_Posterior_ds_10percol_84.csv
- Figure 5-source data 1/posterior_splits/Splits_Posterior_ds_10percol_85.csv
- __MACOSX/Figure 5-source data 1/posterior_splits/._Splits_Posterior_ds_10percol_85.csv
- Figure 5-source data 1/posterior_splits/Splits_Posterior_ds_10percol_91.csv
- __MACOSX/Figure 5-source data 1/posterior_splits/._Splits_Posterior_ds_10percol_91.csv
- Figure 5-source data 1/posterior_splits/Splits_Posterior_ds_10percol_46.csv
- __MACOSX/Figure 5-source data 1/posterior_splits/._Splits_Posterior_ds_10percol_46.csv
- Figure 5-source data 1/posterior_splits/Splits_Posterior_ds_10percol_52.csv
- __MACOSX/Figure 5-source data 1/posterior_splits/._Splits_Posterior_ds_10percol_52.csv
- Figure 5-source data 1/posterior_splits/Splits_Posterior_ds_10percol_35.csv
- __MACOSX/Figure 5-source data 1/posterior_splits/._Splits_Posterior_ds_10percol_35.csv
- Figure 5-source data 1/posterior_splits/Splits_Posterior_ds_10percol_21.csv
- __MACOSX/Figure 5-source data 1/posterior_splits/._Splits_Posterior_ds_10percol_21.csv
- Figure 5-source data 1/posterior_splits/Splits_Posterior_ds_10percol_9.csv
- __MACOSX/Figure 5-source data 1/posterior_splits/._Splits_Posterior_ds_10percol_9.csv
- Figure 5-source data 1/posterior_splits/Splits_Posterior_ds_10percol_8.csv
- __MACOSX/Figure 5-source data 1/posterior_splits/._Splits_Posterior_ds_10percol_8.csv
- Figure 5-source data 1/posterior_splits/Splits_Posterior_ds_10percol_20.csv
- __MACOSX/Figure 5-source data 1/posterior_splits/._Splits_Posterior_ds_10percol_20.csv
- Figure 5-source data 1/posterior_splits/Splits_Posterior_ds_10percol_34.csv
- __MACOSX/Figure 5-source data 1/posterior_splits/._Splits_Posterior_ds_10percol_34.csv
- Figure 5-source data 1/posterior_splits/Splits_Posterior_ds_10percol_22.csv
- __MACOSX/Figure 5-source data 1/posterior_splits/._Splits_Posterior_ds_10percol_22.csv
- Figure 5-source data 1/posterior_splits/Splits_Posterior_ds_10percol_36.csv
- __MACOSX/Figure 5-source data 1/posterior_splits/._Splits_Posterior_ds_10percol_36.csv
- Figure 5-source data 1/posterior_splits/Splits_Posterior_ds_10percol_37.csv
- __MACOSX/Figure 5-source data 1/posterior_splits/._Splits_Posterior_ds_10percol_37.csv
- Figure 5-source data 1/posterior_splits/Splits_Posterior_ds_10percol_23.csv
- __MACOSX/Figure 5-source data 1/posterior_splits/._Splits_Posterior_ds_10percol_23.csv
- Figure 5-source data 1/posterior_splits/Splits_Posterior_ds_10percol_27.csv
- __MACOSX/Figure 5-source data 1/posterior_splits/._Splits_Posterior_ds_10percol_27.csv
- Figure 5-source data 1/posterior_splits/Splits_Posterior_ds_10percol_33.csv
- __MACOSX/Figure 5-source data 1/posterior_splits/._Splits_Posterior_ds_10percol_33.csv
- Figure 5-source data 1/posterior_splits/Splits_Posterior_ds_10percol_32.csv
- __MACOSX/Figure 5-source data 1/posterior_splits/._Splits_Posterior_ds_10percol_32.csv
- Figure 5-source data 1/posterior_splits/Splits_Posterior_ds_10percol_26.csv
- __MACOSX/Figure 5-source data 1/posterior_splits/._Splits_Posterior_ds_10percol_26.csv
- Figure 5-source data 1/posterior_splits/Splits_Posterior_ds_10percol_18.csv
- __MACOSX/Figure 5-source data 1/posterior_splits/._Splits_Posterior_ds_10percol_18.csv
- Figure 5-source data 1/posterior_splits/Splits_Posterior_ds_10percol_30.csv
- __MACOSX/Figure 5-source data 1/posterior_splits/._Splits_Posterior_ds_10percol_30.csv
- Figure 5-source data 1/posterior_splits/Splits_Posterior_ds_10percol_24.csv
- __MACOSX/Figure 5-source data 1/posterior_splits/._Splits_Posterior_ds_10percol_24.csv
- Figure 5-source data 1/posterior_splits/Splits_Posterior_ds_10percol_25.csv
- __MACOSX/Figure 5-source data 1/posterior_splits/._Splits_Posterior_ds_10percol_25.csv
- Figure 5-source data 1/posterior_splits/Splits_Posterior_ds_10percol_31.csv
- __MACOSX/Figure 5-source data 1/posterior_splits/._Splits_Posterior_ds_10percol_31.csv
- Figure 5-source data 1/posterior_splits/Splits_Posterior_ds_10percol_19.csv
- __MACOSX/Figure 5-source data 1/posterior_splits/._Splits_Posterior_ds_10percol_19.csv
- Figure 5-source data 1/posterior_splits/Splits_Posterior_ds_10percol_14.csv
- __MACOSX/Figure 5-source data 1/posterior_splits/._Splits_Posterior_ds_10percol_14.csv
- Figure 5-source data 1/posterior_splits/Splits_Posterior_ds_10percol_28.csv
- __MACOSX/Figure 5-source data 1/posterior_splits/._Splits_Posterior_ds_10percol_28.csv
- Figure 5-source data 1/posterior_splits/Splits_Posterior_ds_10percol_1.csv
- __MACOSX/Figure 5-source data 1/posterior_splits/._Splits_Posterior_ds_10percol_1.csv
- Figure 5-source data 1/posterior_splits/Splits_Posterior_ds_10percol_29.csv
- __MACOSX/Figure 5-source data 1/posterior_splits/._Splits_Posterior_ds_10percol_29.csv
- Figure 5-source data 1/posterior_splits/Splits_Posterior_ds_10percol_15.csv
- __MACOSX/Figure 5-source data 1/posterior_splits/._Splits_Posterior_ds_10percol_15.csv
- Figure 5-source data 1/posterior_splits/Splits_Posterior_ds_10percol_17.csv
- __MACOSX/Figure 5-source data 1/posterior_splits/._Splits_Posterior_ds_10percol_17.csv
- Figure 5-source data 1/posterior_splits/Splits_Posterior_ds_10percol_3.csv
- __MACOSX/Figure 5-source data 1/posterior_splits/._Splits_Posterior_ds_10percol_3.csv
- Figure 5-source data 1/posterior_splits/Splits_Posterior_ds_10percol_2.csv
- __MACOSX/Figure 5-source data 1/posterior_splits/._Splits_Posterior_ds_10percol_2.csv
- Figure 5-source data 1/posterior_splits/Splits_Posterior_ds_10percol_16.csv
- __MACOSX/Figure 5-source data 1/posterior_splits/._Splits_Posterior_ds_10percol_16.csv
- Figure 5-source data 1/posterior_splits/Splits_Posterior_ds_10percol_12.csv
- __MACOSX/Figure 5-source data 1/posterior_splits/._Splits_Posterior_ds_10percol_12.csv
- Figure 5-source data 1/posterior_splits/Splits_Posterior_ds_10percol_6.csv
- __MACOSX/Figure 5-source data 1/posterior_splits/._Splits_Posterior_ds_10percol_6.csv
- Figure 5-source data 1/posterior_splits/Splits_Posterior_ds_10percol_7.csv
- __MACOSX/Figure 5-source data 1/posterior_splits/._Splits_Posterior_ds_10percol_7.csv
- Figure 5-source data 1/posterior_splits/Splits_Posterior_ds_10percol_13.csv
- __MACOSX/Figure 5-source data 1/posterior_splits/._Splits_Posterior_ds_10percol_13.csv
- Figure 5-source data 1/posterior_splits/Splits_Posterior_ds_10percol_39.csv
- __MACOSX/Figure 5-source data 1/posterior_splits/._Splits_Posterior_ds_10percol_39.csv
- Figure 5-source data 1/posterior_splits/Splits_Posterior_ds_10percol_11.csv
- __MACOSX/Figure 5-source data 1/posterior_splits/._Splits_Posterior_ds_10percol_11.csv
- Figure 5-source data 1/posterior_splits/Splits_Posterior_ds_10percol_5.csv
- __MACOSX/Figure 5-source data 1/posterior_splits/._Splits_Posterior_ds_10percol_5.csv
- Figure 5-source data 1/posterior_splits/Splits_Posterior_ds_10percol_4.csv
- __MACOSX/Figure 5-source data 1/posterior_splits/._Splits_Posterior_ds_10percol_4.csv
- Figure 5-source data 1/posterior_splits/Splits_Posterior_ds_10percol_10.csv
- __MACOSX/Figure 5-source data 1/posterior_splits/._Splits_Posterior_ds_10percol_10.csv
- Figure 5-source data 1/posterior_splits/Splits_Posterior_ds_10percol_38.csv
- __MACOSX/Figure 5-source data 1/posterior_splits/._Splits_Posterior_ds_10percol_38.csv
- Figure 5-source data 1/posterior_splits/Splits_Posterior_ds_10percol_77.csv
- __MACOSX/Figure 5-source data 1/posterior_splits/._Splits_Posterior_ds_10percol_77.csv
- Figure 5-source data 1/posterior_splits/Splits_Posterior_ds_10percol_63.csv
- __MACOSX/Figure 5-source data 1/posterior_splits/._Splits_Posterior_ds_10percol_63.csv
- Figure 5-source data 1/posterior_splits/Splits_Posterior_ds_10percol_88.csv
- __MACOSX/Figure 5-source data 1/posterior_splits/._Splits_Posterior_ds_10percol_88.csv
- Figure 5-source data 1/posterior_splits/Splits_Posterior_ds_10percol_89.csv
- __MACOSX/Figure 5-source data 1/posterior_splits/._Splits_Posterior_ds_10percol_89.csv
- Figure 5-source data 1/posterior_splits/Splits_Posterior_ds_10percol_62.csv
- __MACOSX/Figure 5-source data 1/posterior_splits/._Splits_Posterior_ds_10percol_62.csv
- Figure 5-source data 1/posterior_splits/Splits_Posterior_ds_10percol_76.csv
- __MACOSX/Figure 5-source data 1/posterior_splits/._Splits_Posterior_ds_10percol_76.csv
- Figure 5-source data 1/posterior_splits/Splits_Posterior_ds_10percol_60.csv
- __MACOSX/Figure 5-source data 1/posterior_splits/._Splits_Posterior_ds_10percol_60.csv
- Figure 5-source data 1/posterior_splits/Splits_Posterior_ds_10percol_74.csv
- __MACOSX/Figure 5-source data 1/posterior_splits/._Splits_Posterior_ds_10percol_74.csv
- Figure 5-source data 1/posterior_splits/Splits_Posterior_ds_10percol_48.csv
- __MACOSX/Figure 5-source data 1/posterior_splits/._Splits_Posterior_ds_10percol_48.csv
- Figure 5-source data 1/posterior_splits/Splits_Posterior_ds_10percol_49.csv
- __MACOSX/Figure 5-source data 1/posterior_splits/._Splits_Posterior_ds_10percol_49.csv
- Figure 5-source data 1/posterior_splits/Splits_Posterior_ds_10percol_75.csv
- __MACOSX/Figure 5-source data 1/posterior_splits/._Splits_Posterior_ds_10percol_75.csv
- Figure 5-source data 1/posterior_splits/Splits_Posterior_ds_10percol_61.csv
- __MACOSX/Figure 5-source data 1/posterior_splits/._Splits_Posterior_ds_10percol_61.csv
- Figure 5-source data 1/posterior_splits/Splits_Posterior_ds_10percol_59.csv
- __MACOSX/Figure 5-source data 1/posterior_splits/._Splits_Posterior_ds_10percol_59.csv
- Figure 5-source data 1/posterior_splits/Splits_Posterior_ds_10percol_65.csv
- __MACOSX/Figure 5-source data 1/posterior_splits/._Splits_Posterior_ds_10percol_65.csv
- Figure 5-source data 1/posterior_splits/Splits_Posterior_ds_10percol_71.csv
- __MACOSX/Figure 5-source data 1/posterior_splits/._Splits_Posterior_ds_10percol_71.csv
- Figure 5-source data 1/posterior_splits/Splits_Posterior_ds_10percol_70.csv
- __MACOSX/Figure 5-source data 1/posterior_splits/._Splits_Posterior_ds_10percol_70.csv
- Figure 5-source data 1/posterior_splits/Splits_Posterior_ds_10percol_64.csv
- __MACOSX/Figure 5-source data 1/posterior_splits/._Splits_Posterior_ds_10percol_64.csv
- Figure 5-source data 1/posterior_splits/Splits_Posterior_ds_10percol_58.csv
- __MACOSX/Figure 5-source data 1/posterior_splits/._Splits_Posterior_ds_10percol_58.csv
- Figure 5-source data 1/posterior_splits/Splits_Posterior_ds_10percol_72.csv
- __MACOSX/Figure 5-source data 1/posterior_splits/._Splits_Posterior_ds_10percol_72.csv
- Figure 5-source data 1/posterior_splits/Splits_Posterior_ds_10percol_66.csv
- __MACOSX/Figure 5-source data 1/posterior_splits/._Splits_Posterior_ds_10percol_66.csv
- Figure 5-source data 1/posterior_splits/Splits_Posterior_ds_10percol_99.csv
- __MACOSX/Figure 5-source data 1/posterior_splits/._Splits_Posterior_ds_10percol_99.csv
- Figure 5-source data 1/posterior_splits/Splits_Posterior_ds_10percol_98.csv
- __MACOSX/Figure 5-source data 1/posterior_splits/._Splits_Posterior_ds_10percol_98.csv
- Figure 5-source data 1/posterior_splits/Splits_Posterior_ds_10percol_67.csv
- __MACOSX/Figure 5-source data 1/posterior_splits/._Splits_Posterior_ds_10percol_67.csv
- Figure 5-source data 1/posterior_splits/Splits_Posterior_ds_10percol_73.csv
- __MACOSX/Figure 5-source data 1/posterior_splits/._Splits_Posterior_ds_10percol_73.csv
- Figure 5-source data 1/posterior_collapsed_trees/Collapsed_Tree_Posterior_ds_10percol_99.csv
- __MACOSX/Figure 5-source data 1/posterior_collapsed_trees/._Collapsed_Tree_Posterior_ds_10percol_99.csv
- Figure 5-source data 1/posterior_collapsed_trees/Collapsed_Tree_Posterior_ds_10percol_72.csv
- __MACOSX/Figure 5-source data 1/posterior_collapsed_trees/._Collapsed_Tree_Posterior_ds_10percol_72.csv
- Figure 5-source data 1/posterior_collapsed_trees/Collapsed_Tree_Posterior_ds_10percol_66.csv
- __MACOSX/Figure 5-source data 1/posterior_collapsed_trees/._Collapsed_Tree_Posterior_ds_10percol_66.csv
- Figure 5-source data 1/posterior_collapsed_trees/Collapsed_Tree_Posterior_ds_10percol_9.csv
- __MACOSX/Figure 5-source data 1/posterior_collapsed_trees/._Collapsed_Tree_Posterior_ds_10percol_9.csv
- Figure 5-source data 1/posterior_collapsed_trees/Collapsed_Tree_Posterior_ds_10percol_8.csv
- __MACOSX/Figure 5-source data 1/posterior_collapsed_trees/._Collapsed_Tree_Posterior_ds_10percol_8.csv
- Figure 5-source data 1/posterior_collapsed_trees/Collapsed_Tree_Posterior_ds_10percol_67.csv
- __MACOSX/Figure 5-source data 1/posterior_collapsed_trees/._Collapsed_Tree_Posterior_ds_10percol_67.csv
- Figure 5-source data 1/posterior_collapsed_trees/Collapsed_Tree_Posterior_ds_10percol_73.csv
- __MACOSX/Figure 5-source data 1/posterior_collapsed_trees/._Collapsed_Tree_Posterior_ds_10percol_73.csv
- Figure 5-source data 1/posterior_collapsed_trees/Collapsed_Tree_Posterior_ds_10percol_98.csv
- __MACOSX/Figure 5-source data 1/posterior_collapsed_trees/._Collapsed_Tree_Posterior_ds_10percol_98.csv
- Figure 5-source data 1/posterior_collapsed_trees/Collapsed_Tree_Posterior_ds_10percol_65.csv
- __MACOSX/Figure 5-source data 1/posterior_collapsed_trees/._Collapsed_Tree_Posterior_ds_10percol_65.csv
- Figure 5-source data 1/posterior_collapsed_trees/Collapsed_Tree_Posterior_ds_10percol_71.csv
- __MACOSX/Figure 5-source data 1/posterior_collapsed_trees/._Collapsed_Tree_Posterior_ds_10percol_71.csv
- Figure 5-source data 1/posterior_collapsed_trees/Collapsed_Tree_Posterior_ds_10percol_59.csv
- __MACOSX/Figure 5-source data 1/posterior_collapsed_trees/._Collapsed_Tree_Posterior_ds_10percol_59.csv
- Figure 5-source data 1/posterior_collapsed_trees/Collapsed_Tree_Posterior_ds_10percol_58.csv
- __MACOSX/Figure 5-source data 1/posterior_collapsed_trees/._Collapsed_Tree_Posterior_ds_10percol_58.csv
- Figure 5-source data 1/posterior_collapsed_trees/Collapsed_Tree_Posterior_ds_10percol_70.csv
- __MACOSX/Figure 5-source data 1/posterior_collapsed_trees/._Collapsed_Tree_Posterior_ds_10percol_70.csv
- Figure 5-source data 1/posterior_collapsed_trees/Collapsed_Tree_Posterior_ds_10percol_64.csv
- __MACOSX/Figure 5-source data 1/posterior_collapsed_trees/._Collapsed_Tree_Posterior_ds_10percol_64.csv
- Figure 5-source data 1/posterior_collapsed_trees/Collapsed_Tree_Posterior_ds_10percol_48.csv
- __MACOSX/Figure 5-source data 1/posterior_collapsed_trees/._Collapsed_Tree_Posterior_ds_10percol_48.csv
- Figure 5-source data 1/posterior_collapsed_trees/Collapsed_Tree_Posterior_ds_10percol_60.csv
- __MACOSX/Figure 5-source data 1/posterior_collapsed_trees/._Collapsed_Tree_Posterior_ds_10percol_60.csv
- Figure 5-source data 1/posterior_collapsed_trees/Collapsed_Tree_Posterior_ds_10percol_74.csv
- __MACOSX/Figure 5-source data 1/posterior_collapsed_trees/._Collapsed_Tree_Posterior_ds_10percol_74.csv
- Figure 5-source data 1/posterior_collapsed_trees/Collapsed_Tree_Posterior_ds_10percol_75.csv
- __MACOSX/Figure 5-source data 1/posterior_collapsed_trees/._Collapsed_Tree_Posterior_ds_10percol_75.csv
- Figure 5-source data 1/posterior_collapsed_trees/Collapsed_Tree_Posterior_ds_10percol_61.csv
- __MACOSX/Figure 5-source data 1/posterior_collapsed_trees/._Collapsed_Tree_Posterior_ds_10percol_61.csv
- Figure 5-source data 1/posterior_collapsed_trees/Collapsed_Tree_Posterior_ds_10percol_49.csv
- __MACOSX/Figure 5-source data 1/posterior_collapsed_trees/._Collapsed_Tree_Posterior_ds_10percol_49.csv
- Figure 5-source data 1/posterior_collapsed_trees/Collapsed_Tree_Posterior_ds_10percol_88.csv
- __MACOSX/Figure 5-source data 1/posterior_collapsed_trees/._Collapsed_Tree_Posterior_ds_10percol_88.csv
- Figure 5-source data 1/posterior_collapsed_trees/Collapsed_Tree_Posterior_ds_10percol_77.csv
- __MACOSX/Figure 5-source data 1/posterior_collapsed_trees/._Collapsed_Tree_Posterior_ds_10percol_77.csv
- Figure 5-source data 1/posterior_collapsed_trees/Collapsed_Tree_Posterior_ds_10percol_63.csv
- __MACOSX/Figure 5-source data 1/posterior_collapsed_trees/._Collapsed_Tree_Posterior_ds_10percol_63.csv
- Figure 5-source data 1/posterior_collapsed_trees/Collapsed_Tree_Posterior_ds_10percol_62.csv
- __MACOSX/Figure 5-source data 1/posterior_collapsed_trees/._Collapsed_Tree_Posterior_ds_10percol_62.csv
- Figure 5-source data 1/posterior_collapsed_trees/Collapsed_Tree_Posterior_ds_10percol_76.csv
- __MACOSX/Figure 5-source data 1/posterior_collapsed_trees/._Collapsed_Tree_Posterior_ds_10percol_76.csv
- Figure 5-source data 1/posterior_collapsed_trees/Collapsed_Tree_Posterior_ds_10percol_89.csv
- __MACOSX/Figure 5-source data 1/posterior_collapsed_trees/._Collapsed_Tree_Posterior_ds_10percol_89.csv
- Figure 5-source data 1/posterior_collapsed_trees/Collapsed_Tree_Posterior_ds_10percol_11.csv
- __MACOSX/Figure 5-source data 1/posterior_collapsed_trees/._Collapsed_Tree_Posterior_ds_10percol_11.csv
- Figure 5-source data 1/posterior_collapsed_trees/Collapsed_Tree_Posterior_ds_10percol_39.csv
- __MACOSX/Figure 5-source data 1/posterior_collapsed_trees/._Collapsed_Tree_Posterior_ds_10percol_39.csv
- Figure 5-source data 1/posterior_collapsed_trees/Collapsed_Tree_Posterior_ds_10percol_38.csv
- __MACOSX/Figure 5-source data 1/posterior_collapsed_trees/._Collapsed_Tree_Posterior_ds_10percol_38.csv
- Figure 5-source data 1/posterior_collapsed_trees/Collapsed_Tree_Posterior_ds_10percol_10.csv
- __MACOSX/Figure 5-source data 1/posterior_collapsed_trees/._Collapsed_Tree_Posterior_ds_10percol_10.csv
- Figure 5-source data 1/posterior_collapsed_trees/Collapsed_Tree_Posterior_ds_10percol_12.csv
- __MACOSX/Figure 5-source data 1/posterior_collapsed_trees/._Collapsed_Tree_Posterior_ds_10percol_12.csv
- Figure 5-source data 1/posterior_collapsed_trees/Collapsed_Tree_Posterior_ds_10percol_13.csv
- __MACOSX/Figure 5-source data 1/posterior_collapsed_trees/._Collapsed_Tree_Posterior_ds_10percol_13.csv
- Figure 5-source data 1/posterior_collapsed_trees/Collapsed_Tree_Posterior_ds_10percol_17.csv
- __MACOSX/Figure 5-source data 1/posterior_collapsed_trees/._Collapsed_Tree_Posterior_ds_10percol_17.csv
- Figure 5-source data 1/posterior_collapsed_trees/Collapsed_Tree_Posterior_ds_10percol_16.csv
- __MACOSX/Figure 5-source data 1/posterior_collapsed_trees/._Collapsed_Tree_Posterior_ds_10percol_16.csv
- Figure 5-source data 1/posterior_collapsed_trees/Collapsed_Tree_Posterior_ds_10percol_28.csv
- __MACOSX/Figure 5-source data 1/posterior_collapsed_trees/._Collapsed_Tree_Posterior_ds_10percol_28.csv
- Figure 5-source data 1/posterior_collapsed_trees/Collapsed_Tree_Posterior_ds_10percol_14.csv
- __MACOSX/Figure 5-source data 1/posterior_collapsed_trees/._Collapsed_Tree_Posterior_ds_10percol_14.csv
- Figure 5-source data 1/posterior_collapsed_trees/Collapsed_Tree_Posterior_ds_10percol_15.csv
- __MACOSX/Figure 5-source data 1/posterior_collapsed_trees/._Collapsed_Tree_Posterior_ds_10percol_15.csv
- Figure 5-source data 1/posterior_collapsed_trees/Collapsed_Tree_Posterior_ds_10percol_29.csv
- __MACOSX/Figure 5-source data 1/posterior_collapsed_trees/._Collapsed_Tree_Posterior_ds_10percol_29.csv
- Figure 5-source data 1/posterior_collapsed_trees/Collapsed_Tree_Posterior_ds_10percol_30.csv
- __MACOSX/Figure 5-source data 1/posterior_collapsed_trees/._Collapsed_Tree_Posterior_ds_10percol_30.csv
[truncated: 522 more entries]
