# Supplementary material for: Improved characterisation of MRSA transmission using within-host bacterial sequence diversity
Source: eLife. 2019 Oct 8;8:e46402. doi: 10.7554/eLife.46402 (PMC6954020; doi:10.7554/eLife.46402)
Supplement: Figure 5—source data 1. [file elife-46402-fig5-data1.zip › Figure 5-source data 1/posterior_splits/Splits_Posterior_ds_10percol_39.csv]

host	subgraph	tip	reads
S002	S002	S002_N01_C01	1
S007	S007	S007_N01_C01	1
S021	S021	S021_N01_C01	1
S024	S024	S024_N01_C01	1
S025	S025	S025_N01_C01	1
S026	S026	S026_N01_C01	1
S038	S038	S038_N01_C01	1
S039	S039	S039_N01_C01	1
S040	S040	S040_N01_C01	1
S042	S042	S042_N01_C01	1
S071	S071	S071_N01_C01	1
S078	S078	S078_N01_C01	1
S081	S081	S081_N01_C01	1
S085	S085	S085_N01_C01	1
S087	S087	S087_N01_C01	1
S093	S093	S093_N01_C01	1
S097	S097	S097_N01_C01	1
S102	S102	S102_N01_C01	1
S106	S106	S106_N01_C01	1
S130	S130	S130_N01_C01	1
T009	T009	T009_N08_C06	1
T009	T009	T009_N09_C04	1
T009	T009	T009_N08_C02	1
T009	T009	T009_N09_C05	1
T009	T009	T009_N09_C07	1
T009	T009	T009_N09_C08	1
T009	T009	T009_N09_C01	1
T009	T009	T009_N08_C03	1
T009	T009	T009_N08_C08	1
T009	T009	T009_N08_C07	1
T009	T009	T009_N08_C04	1
T009	T009	T009_N07_C04	1
T009	T009	T009_N08_C01	1
T009	T009	T009_N09_C06	1
T009	T009	T009_N08_C05	1
T009	T009	T009_N07_C06	1
T009	T009	T009_N09_C03	1
T009	T009	T009_N07_C03	1
T009	T009	T009_N07_C05	1
T009	T009	T009_N09_C02	1
T009	T009	T009_T04_C01	1
T009	T009	T009_N07_C02	1
T009	T009	T009_N07_C01	1
T009	T009	T009_A04_C01	1
T009	T009	T009_T05_C01	1
T009	T009	T009_N07_C08	1
T009	T009	T009_N09_C09	1
T009	T009	T009_T06_C01	1
T009	T009	T009_N03_C01	1
T009	T009	T009_N07_C07	1
T009	T009	T009_T03_C01	1
T010	T010	T010_N11_C07	1
T010	T010	T010_N11_C06	1
T010	T010	T010_N11_C05	1
T010	T010	T010_N11_C01	1
T010	T010	T010_N11_C02	1
T010	T010	T010_N11_C03	1
T010	T010	T010_N11_C09	1
T010	T010	T010_N11_C04	1
T010	T010	T010_N11_C08	1
T013	T013	T013_A01_C01	1
T014	T014	T014_A01_C01	1
T020	T020	T020_N02_C07	1
T020	T020	T020_N01_C03	1
T020	T020	T020_N01_C08	1
T020	T020	T020_N02_C08	1
T020	T020	T020_N02_C09	1
T020	T020	T020_N01_C04	1
T020	T020	T020_N02_C06	1
T020	T020	T020_N01_C06	1
T020	T020	T020_N01_C02	1
T020	T020	T020_N01_C01	1
T020	T020	T020_N01_C05	1
T020	T020	T020_N01_C07	1
T020	T020	T020_N02_C04	1
T020	T020	T020_N01_C09	1
T020	T020	T020_N02_C02	1
T020	T020	T020_N02_C03	1
T020	T020	T020_N02_C01	1
T020	T020	T020_N02_C05	1
T021	T021	T021_N06_C01	1
T028	T028	T028_C02_C01	1
T035a	T035a	T035a_N02_C01	1
T035b	T035b	T035b_N04_C01	1
T040	T040	T040_N01_C01	1
T056	T056	T056_H01_C01	1
T059	T059	T059_N01_C01	1
T059	T059	T059_N03_C03	1
T059	T059	T059_N03_C07	1
T059	T059	T059_N02_C01	1
T059	T059	T059_N03_C09	1
T059	T059	T059_N02_C02	1
T059	T059	T059_N03_C06	1
T059	T059	T059_N03_C08	1
T059	T059	T059_N03_C01	1
T059	T059	T059_N02_C09	1
T059	T059	T059_N03_C05	1
T059	T059	T059_N02_C06	1
T059	T059	T059_N02_C03	1
T059	T059	T059_N02_C07	1
T059	T059	T059_N02_C04	1
T059	T059	T059_N02_C08	1
T059	T059	T059_N03_C02	1
T059	T059	T059_N02_C05	1
T059	T059	T059_N03_C04	1
T065	T065	T065_T03_C01	1
T065	T065	T065_N02_C01	1
T065	T065	T065_N03_C01	1
T065	T065	T065_N03_C09	1
T065	T065	T065_N03_C03	1
T065	T065	T065_N03_C06	1
T065	T065	T065_N03_C04	1
T065	T065	T065_N03_C02	1
T065	T065	T065_N03_C08	1
T065	T065	T065_N03_C05	1
T065	T065	T065_N03_C07	1
T069	T069	T069_N01_C01	1
T073	T073	T073_N01_C01	1
T075	T075	T075_A02_C01	1
T077	T077	T077_N02_C01	1
T087	T087	T087_C01_C01	1
T095	T095	T095_N01_C05	1
T095	T095	T095_N01_C07	1
T095	T095	T095_N01_C06	1
T095	T095	T095_N01_C09	1
T095	T095	T095_N01_C04	1
T095	T095	T095_N01_C08	1
T095	T095	T095_N01_C03	1
T095	T095	T095_N01_C01	1
T095	T095	T095_N01_C02	1
T095	T095	T095_N02_C01	1
T095	T095	T095_T01_C01	1
T099a	T099a	T099a_W01_C01	1
T099a	T099a	T099a_N07_C02	1
T099a	T099a	T099a_N07_C01	1
T102	T102	T102_T02_C01	1
T104	T104	T104_T01_C01	1
T105	T105	T105_N01_C01	1
T107	T107	T107_U02_C01	1
T126	T126	T126_N02_C05	1
T126	T126	T126_C18_C01	1
T126	T126	T126_N08_C07	1
T126	T126	T126_N04_C02	1
T126	T126	T126_N05_C08	1
T126	T126	T126_N03_C07	1
T126	T126	T126_C19_C01	1
T126	T126	T126_N06_C06	1
T126	T126	T126_C11_C01	1
T126	T126	T126_N16_C02	1
T126	T126	T126_N11_C06	1
T126	T126	T126_N10_C03	1
T126	T126	T126_N10_C09	1
T126	T126	T126_C17_C01	1
T126	T126	T126_N03_C05	1
T126	T126	T126_N04_C04	1
T126	T126	T126_N03_C01	1
T126	T126	T126_N13_C05	1
T126	T126	T126_N09_C09	1
T126	T126	T126_N07_C01	1
T126	T126	T126_N01_C12	1
T126	T126	T126_N01_C09	1
T126	T126	T126_N16_C08	1
T126	T126	T126_N01_C03	1
T126	T126	T126_N14_C05	1
T126	T126	T126_N03_C04	1
T126	T126	T126_N01_C21	1
T126	T126	T126_N13_C06	1
T126	T126	T126_N06_C16	1
T126	T126	T126_N06_C08	1
T126	T126	T126_N02_C02	1
T126	T126	T126_N02_C03	1
T126	T126	T126_N03_C03	1
T126	T126	T126_N02_C08	1
T126	T126	T126_N13_C03	1
T126	T126	T126_N08_C01	1
T126	T126	T126_N05_C02	1
T126	T126	T126_N12_C05	1
T126	T126	T126_N03_C02	1
T126	T126	T126_N02_C01	1
T126	T126	T126_N14_C01	1
T126	T126	T126_N13_C04	1
T126	T126	T126_N06_C09	1
T126	T126	T126_N06_C01	1
T126	T126	T126_N06_C13	1
T126	T126	T126_N01_C17	1
T126	T126	T126_N14_C08	1
T126	T126	T126_N01_C15	1
T126	T126	T126_N11_C02	1
T126	T126	T126_N03_C08	1
T126	T126	T126_N12_C07	1
T126	T126	T126_N12_C02	1
T126	T126	T126_N15_C03	1
T126	T126	T126_N04_C03	1
T126	T126	T126_N02_C07	1
T126	T126	T126_A15_C01	1
T126	T126	T126_N16_C03	1
T126	T126	T126_N05_C03	1
T126	T126	T126_N14_C09	1
T126	T126	T126_N03_C06	1
T126	T126	T126_W04_C01	1
T126	T126	T126_N15_C01	1
T126	T126	T126_N11_C09	1
T126	T126	T126_N05_C06	1
T126	T126	T126_N18_C05	1
T126	T126	T126_N09_C07	1
T126	T126	T126_N02_C04	1
T126	T126	T126_N12_C06	1
T126	T126	T126_N08_C04	1
T126	T126	T126_N19_C02	1
T126	T126	T126_N14_C02	1
T126	T126	T126_N08_C05	1
T126	T126	T126_N05_C07	1
T126	T126	T126_N15_C02	1
T126	T126	T126_C20_C01	1
T126	T126	T126_C12_C01	1
T126	T126	T126_C10_C01	1
T126	T126	T126_C04_C01	1
T126	T126	T126_N04_C07	1
T126	T126	T126_N12_C09	1
T126	T126	T126_N13_C14	1
T126	T126	T126_N10_C06	1
T126	T126	T126_N04_C08	1
T126	T126	T126_N10_C07	1
T126	T126	T126_N13_C18	1
T126	T126	T126_N11_C01	1
T126	T126	T126_N10_C01	1
T126	T126	T126_N20_C07	1
T126	T126	T126_N20_C05	1
T126	T126	T126_N19_C01	1
T126	T126	T126_N20_C17	1
T126	T126	T126_N06_C20	1
T126	T126	T126_N11_C05	1
T126	T126	T126_N19_C05	1
T126	T126	T126_N19_C04	1
T126	T126	T126_N15_C09	1
T126	T126	T126_N12_C03	1
T126	T126	T126_N05_C01	1
T126	T126	T126_N04_C06	1
T126	T126	T126_N09_C02	1
T126	T126	T126_N01_C10	1
T126	T126	T126_N13_C10	1
T126	T126	T126_C13_C01	1
T126	T126	T126_N20_C08	1
T126	T126	T126_N06_C18	1
T126	T126	T126_A03_C01	1
T126	T126	T126_C15_C01	1
T126	T126	T126_N14_C06	1
T126	T126	T126_C05_C01	1
T126	T126	T126_N13_C01	1
T126	T126	T126_N13_C09	1
T126	T126	T126_N01_C05	1
T126	T126	T126_N11_C07	1
T126	T126	T126_N12_C01	1
T126	T126	T126_N09_C01	1
T126	T126	T126_N16_C05	1
T126	T126	T126_N05_C05	1
T126	T126	T126_N05_C04	1
T126	T126	T126_N20_C21	1
T126	T126	T126_N06_C12	1
T126	T126	T126_N11_C04	1
T126	T126	T126_N05_C09	1
T126	T126	T126_N08_C06	1
T126	T126	T126_N08_C08	1
T126	T126	T126_N14_C07	1
T126	T126	T126_C03_C01	1
T126	T126	T126_N17_C01	1
T126	T126	T126_A17_C01	1
T126	T126	T126_A12_C01	1
T126	T126	T126_N01_C23	1
T126	T126	T126_N10_C08	1
T126	T126	T126_N15_C06	1
T126	T126	T126_N04_C09	1
T126	T126	T126_N09_C03	1
T126	T126	T126_N11_C03	1
T126	T126	T126_N20_C16	1
T126	T126	T126_N18_C06	1
T126	T126	T126_N19_C06	1
T126	T126	T126_N16_C01	1
T126	T126	T126_N16_C09	1
T126	T126	T126_N18_C08	1
T126	T126	T126_N18_C02	1
T126	T126	T126_N18_C03	1
T126	T126	T126_N20_C12	1
T126	T126	T126_C16_C01	1
T126	T126	T126_C06_C01	1
T126	T126	T126_N19_C07	1
T126	T126	T126_N10_C02	1
T126	T126	T126_N15_C07	1
T126	T126	T126_N15_C08	1
T126	T126	T126_N08_C09	1
T126	T126	T126_N09_C05	1
T126	T126	T126_N15_C04	1
T126	T126	T126_N16_C04	1
T126	T126	T126_N10_C05	1
T126	T126	T126_N16_C06	1
T126	T126	T126_N20_C19	1
T126	T126	T126_N02_C06	1
T126	T126	T126_N11_C08	1
T126	T126	T126_N09_C08	1
T126	T126	T126_N09_C04	1
T126	T126	T126_N12_C08	1
T126	T126	T126_N13_C15	1
T126	T126	T126_N14_C04	1
T126	T126	T126_N04_C01	1
T126	T126	T126_N08_C02	1
T126	T126	T126_N08_C03	1
T126	T126	T126_C09_C01	1
T126	T126	T126_N09_C06	1
T126	T126	T126_N19_C03	1
T126	T126	T126_N20_C09	1
T126	T126	T126_C01_C01	1
T126	T126	T126_N01_C20	1
T126	T126	T126_N04_C05	1
T126	T126	T126_N06_C02	1
T126	T126	T126_N12_C04	1
T126	T126	T126_N18_C09	1
T126	T126	T126_N18_C07	1
T126	T126	T126_N10_C04	1
T126	T126	T126_N19_C08	1
T126	T126	T126_N18_C04	1
T126	T126	T126_N14_C03	1
T126	T126	T126_N20_C20	1
T126	T126	T126_N15_C05	1
T126	T126	T126_C07_C01	1
T126	T126	T126_N18_C01	1
T126	T126	T126_N16_C07	1
T156	T156	T156_W03_C01	1
T159a	T159a	T159a_N04_C04	1
T159a	T159a	T159a_N04_C03	1
T159a	T159a	T159a_N06_C08	1
T182	T182	T182_N01_C01	1
T188	T188	T188_N03_C07	1
T188	T188	T188_N02_C06	1
T188	T188	T188_N02_C03	1
T188	T188	T188_N01_C01	1
T188	T188	T188_N03_C08	1
T188	T188	T188_N03_C05	1
T188	T188	T188_N02_C08	1
T188	T188	T188_N02_C02	1
T188	T188	T188_N03_C01	1
T188	T188	T188_N02_C07	1
T188	T188	T188_C01_C01	1
T188	T188	T188_N02_C05	1
T188	T188	T188_N03_C04	1
T188	T188	T188_N03_C03	1
T188	T188	T188_N03_C06	1
T188	T188	T188_N02_C01	1
T188	T188	T188_N03_C02	1
T188	T188	T188_N02_C04	1
T188	T188	T188_N03_C09	1
T192	T192	T192_T03_C01	1
T223	T223	T223_A01_C01	1
T225	T225	T225_N01_C01	1
T230	T230	T230_C02_C01	1
T232	T232	T232_T02_C01	1
T232	T232	T232_N02_C01	1
T232	T232	T232_N02_C07	1
T232	T232	T232_N02_C09	1
T232	T232	T232_N02_C05	1
T232	T232	T232_N02_C02	1
T232	T232	T232_N02_C08	1
T232	T232	T232_N02_C04	1
T232	T232	T232_N02_C06	1
T232	T232	T232_N02_C03	1
T232	T232	T232_T01_C01	1
T241	T241	T241_N02_C01	1
T270	T270	T270_U01_C01	1
T271b	T271b	T271b_C01_C01	1
T301	T301	T301_T02_C01	1
T303	T303	T303_N03_C01	1
T322	T322	T322_C02_C01	1
T322	T322	T322_N02_C01	1
T327b	T327b	T327b_N02_C09	1
T330	T330	T330_N01_C06	1
T330	T330	T330_N01_C03	1
T330	T330	T330_N01_C02	1
T330	T330	T330_T01_C01	1
T330	T330	T330_N01_C05	1
T330	T330	T330_N01_C07	1
T330	T330	T330_N01_C04	1
T330	T330	T330_N01_C01	1
T335	T335	T335_A02_C01	1
T341	T341	T341_T01_C01	1
T353	T353	T353_N01_C01	1
T012	T012-SPLIT1	T012_N05_C04	1
T012	T012-SPLIT1	T012_N20_C01	1
T012	T012-SPLIT1	T012_N26_C04	1
T012	T012-SPLIT1	T012_A24_C01	1
T012	T012-SPLIT1	T012_N18_C01	1
T012	T012-SPLIT1	T012_N22_C01	1
T012	T012-SPLIT1	T012_N15_C01	1
T012	T012-SPLIT2	T012_N02_C07	1
T012	T012-SPLIT3	T012_N19_C04	1
T012	T012-SPLIT3	T012_A18_C01	1
T012	T012-SPLIT3	T012_N26_C06	1
T012	T012-SPLIT3	T012_N21_C03	1
T012	T012-SPLIT3	T012_N21_C06	1
T012	T012-SPLIT3	T012_N14_C02	1
T012	T012-SPLIT3	T012_N13_C01	1
T012	T012-SPLIT3	T012_N11_C07	1
T012	T012-SPLIT3	T012_N07_C03	1
T012	T012-SPLIT3	T012_N21_C08	1
T012	T012-SPLIT3	T012_N25_C06	1
T012	T012-SPLIT3	T012_N27_C07	1
T012	T012-SPLIT3	T012_N25_C05	1
T012	T012-SPLIT3	T012_N06_C05	1
T012	T012-SPLIT3	T012_N28_C04	1
T012	T012-SPLIT3	T012_N28_C01	1
T012	T012-SPLIT3	T012_N13_C05	1
T012	T012-SPLIT3	T012_N09_C04	1
T012	T012-SPLIT3	T012_N05_C07	1
T012	T012-SPLIT3	T012_N09_C01	1
T012	T012-SPLIT3	T012_N07_C05	1
T012	T012-SPLIT3	T012_N26_C08	1
T012	T012-SPLIT3	T012_N27_C02	1
T012	T012-SPLIT3	T012_T07_C01	1
T012	T012-SPLIT3	T012_N16_C03	1
T012	T012-SPLIT3	T012_N17_C07	1
T012	T012-SPLIT3	T012_N09_C02	1
T012	T012-SPLIT3	T012_N11_C02	1
T012	T012-SPLIT3	T012_N11_C01	1
T012	T012-SPLIT3	T012_N15_C08	1
T012	T012-SPLIT3	T012_N01_C08	1
T012	T012-SPLIT3	T012_A11_C01	1
T012	T012-SPLIT3	T012_N16_C05	1
T012	T012-SPLIT3	T012_N15_C02	1
T012	T012-SPLIT3	T012_N12_C03	1
T012	T012-SPLIT3	T012_N11_C08	1
T012	T012-SPLIT3	T012_A14_C01	1
T012	T012-SPLIT3	T012_N26_C02	1
T012	T012-SPLIT3	T012_N27_C06	1
T012	T012-SPLIT3	T012_N01_C01	1
T012	T012-SPLIT3	T012_N20_C04	1
T012	T012-SPLIT3	T012_N01_C05	1
T012	T012-SPLIT3	T012_N09_C08	1
T012	T012-SPLIT3	T012_N16_C04	1
T012	T012-SPLIT3	T012_N27_C04	1
T012	T012-SPLIT3	T012_N11_C03	1
T012	T012-SPLIT3	T012_N27_C03	1
T012	T012-SPLIT3	T012_N06_C08	1
T012	T012-SPLIT3	T012_N18_C07	1
T012	T012-SPLIT3	T012_N12_C06	1
T012	T012-SPLIT3	T012_N19_C06	1
T012	T012-SPLIT3	T012_T04_C01	1
T012	T012-SPLIT3	T012_N07_C07	1
T012	T012-SPLIT3	T012_N06_C03	1
T012	T012-SPLIT3	T012_T06_C01	1
T012	T012-SPLIT3	T012_N19_C07	1
T012	T012-SPLIT3	T012_N28_C06	1
T012	T012-SPLIT3	T012_N20_C08	1
T012	T012-SPLIT3	T012_N14_C01	1
T012	T012-SPLIT3	T012_N26_C07	1
T012	T012-SPLIT3	T012_N20_C02	1
T012	T012-SPLIT3	T012_N27_C01	1
T012	T012-SPLIT3	T012_N26_C01	1
T012	T012-SPLIT3	T012_N24_C01	1
T012	T012-SPLIT3	T012_N13_C03	1
T012	T012-SPLIT3	T012_N26_C03	1
T012	T012-SPLIT3	T012_T25_C01	1
T012	T012-SPLIT3	T012_N21_C05	1
T012	T012-SPLIT3	T012_N27_C05	1
T012	T012-SPLIT3	T012_N14_C03	1
T012	T012-SPLIT3	T012_N14_C04	1
T012	T012-SPLIT3	T012_T09_C01	1
T012	T012-SPLIT3	T012_N10_C05	1
T012	T012-SPLIT3	T012_N18_C08	1
T012	T012-SPLIT3	T012_N07_C01	1
T012	T012-SPLIT3	T012_N18_C04	1
T012	T012-SPLIT3	T012_T14_C01	1
T012	T012-SPLIT3	T012_N10_C04	1
T012	T012-SPLIT3	T012_A07_C01	1
T012	T012-SPLIT3	T012_N22_C05	1
T012	T012-SPLIT3	T012_N04_C03	1
T012	T012-SPLIT3	T012_N21_C04	1
T012	T012-SPLIT3	T012_N05_C05	1
T012	T012-SPLIT3	T012_N15_C05	1
T012	T012-SPLIT3	T012_N07_C08	1
T012	T012-SPLIT3	T012_N17_C02	1
T012	T012-SPLIT3	T012_N20_C06	1
T012	T012-SPLIT3	T012_T27_C01	1
T012	T012-SPLIT3	T012_N21_C07	1
T012	T012-SPLIT3	T012_N19_C01	1
T012	T012-SPLIT3	T012_N25_C04	1
T012	T012-SPLIT3	T012_N13_C08	1
T012	T012-SPLIT3	T012_N17_C06	1
T012	T012-SPLIT3	T012_N28_C02	1
T012	T012-SPLIT3	T012_T11_C01	1
T012	T012-SPLIT3	T012_N10_C01	1
T012	T012-SPLIT3	T012_N01_C02	1
T012	T012-SPLIT3	T012_N01_C03	1
T012	T012-SPLIT3	T012_N18_C06	1
T012	T012-SPLIT3	T012_N19_C03	1
T012	T012-SPLIT3	T012_T08_C01	1
T012	T012-SPLIT3	T012_N17_C03	1
T012	T012-SPLIT3	T012_N20_C03	1
T012	T012-SPLIT3	T012_N26_C05	1
T012	T012-SPLIT3	T012_N28_C09	1
T012	T012-SPLIT3	T012_N19_C02	1
T012	T012-SPLIT3	T012_N17_C04	1
T012	T012-SPLIT3	T012_T21_C01	1
T012	T012-SPLIT3	T012_N11_C04	1
T012	T012-SPLIT3	T012_N12_C05	1
T012	T012-SPLIT3	T012_N07_C04	1
T012	T012-SPLIT3	T012_N05_C06	1
T012	T012-SPLIT3	T012_N13_C02	1
T012	T012-SPLIT3	T012_T05_C01	1
T012	T012-SPLIT3	T012_N15_C03	1
T012	T012-SPLIT3	T012_T15_C01	1
T012	T012-SPLIT3	T012_N20_C05	1
T012	T012-SPLIT3	T012_N19_C05	1
T012	T012-SPLIT3	T012_N22_C04	1
T012	T012-SPLIT3	T012_N15_C06	1
T012	T012-SPLIT3	T012_N09_C05	1
T012	T012-SPLIT3	T012_N04_C06	1
T012	T012-SPLIT3	T012_N25_C03	1
T012	T012-SPLIT3	T012_T19_C01	1
T012	T012-SPLIT3	T012_N28_C08	1
T012	T012-SPLIT3	T012_N19_C08	1
T012	T012-SPLIT3	T012_N06_C02	1
T012	T012-SPLIT3	T012_N22_C02	1
T012	T012-SPLIT3	T012_N02_C01	1
T012	T012-SPLIT3	T012_N04_C04	1
T012	T012-SPLIT3	T012_N01_C07	1
T012	T012-SPLIT3	T012_N02_C05	1
T012	T012-SPLIT3	T012_T10_C01	1
T012	T012-SPLIT3	T012_N07_C02	1
T012	T012-SPLIT3	T012_T03_C01	1
T012	T012-SPLIT3	T012_N10_C06	1
T012	T012-SPLIT3	T012_N01_C06	1
T012	T012-SPLIT3	T012_N02_C04	1
T012	T012-SPLIT3	T012_N01_C09	1
T012	T012-SPLIT3	T012_N02_C08	1
T012	T012-SPLIT3	T012_N04_C08	1
T012	T012-SPLIT3	T012_N02_C03	1
T012	T012-SPLIT3	T012_T02_C01	1
T012	T012-SPLIT3	T012_N17_C01	1
T012	T012-SPLIT3	T012_N14_C06	1
T012	T012-SPLIT3	T012_N10_C07	1
T012	T012-SPLIT3	T012_N16_C06	1
T012	T012-SPLIT3	T012_N12_C08	1
T012	T012-SPLIT3	T012_N11_C06	1
T012	T012-SPLIT3	T012_N10_C08	1
T012	T012-SPLIT3	T012_N09_C03	1
T012	T012-SPLIT3	T012_N14_C07	1
T012	T012-SPLIT3	T012_N04_C05	1
T012	T012-SPLIT3	T012_N17_C08	1
T012	T012-SPLIT3	T012_N18_C02	1
T012	T012-SPLIT3	T012_N15_C07	1
T012	T012-SPLIT3	T012_T20_C01	1
T012	T012-SPLIT3	T012_N25_C08	1
T012	T012-SPLIT3	T012_N21_C01	1
T012	T012-SPLIT3	T012_N04_C07	1
T012	T012-SPLIT3	T012_N07_C06	1
T012	T012-SPLIT3	T012_N15_C04	1
T012	T012-SPLIT3	T012_N16_C02	1
T012	T012-SPLIT3	T012_N05_C03	1
T012	T012-SPLIT3	T012_N13_C04	1
T012	T012-SPLIT3	T012_N13_C06	1
T012	T012-SPLIT3	T012_N22_C08	1
T012	T012-SPLIT3	T012_N12_C02	1
T012	T012-SPLIT3	T012_A28_C01	1
T012	T012-SPLIT3	T012_N13_C07	1
T012	T012-SPLIT3	T012_N18_C03	1
T012	T012-SPLIT3	T012_N17_C05	1
T012	T012-SPLIT3	T012_N18_C05	1
T012	T012-SPLIT3	T012_N20_C07	1
T012	T012-SPLIT3	T012_T18_C01	1
T012	T012-SPLIT3	T012_N10_C02	1
T012	T012-SPLIT3	T012_N10_C03	1
T012	T012-SPLIT3	T012_N16_C08	1
T012	T012-SPLIT3	T012_N16_C07	1
T012	T012-SPLIT3	T012_N12_C04	1
T012	T012-SPLIT3	T012_N06_C01	1
T012	T012-SPLIT3	T012_N06_C06	1
T012	T012-SPLIT3	T012_N28_C05	1
T012	T012-SPLIT3	T012_A17_C01	1
T012	T012-SPLIT3	T012_N05_C02	1
T012	T012-SPLIT3	T012_N25_C02	1
T012	T012-SPLIT3	T012_N06_C04	1
T012	T012-SPLIT3	T012_N16_C01	1
T012	T012-SPLIT3	T012_N28_C03	1
T012	T012-SPLIT3	T012_N01_C04	1
T012	T012-SPLIT3	T012_N05_C08	1
T012	T012-SPLIT3	T012_N09_C07	1
T012	T012-SPLIT3	T012_N05_C01	1
T012	T012-SPLIT3	T012_N22_C06	1
T012	T012-SPLIT3	T012_N27_C08	1
T012	T012-SPLIT3	T012_N02_C02	1
T012	T012-SPLIT3	T012_N25_C07	1
T012	T012-SPLIT3	T012_T16_C01	1
T012	T012-SPLIT3	T012_N21_C02	1
T012	T012-SPLIT3	T012_T17_C01	1
T012	T012-SPLIT3	T012_N22_C03	1
T012	T012-SPLIT3	T012_N12_C01	1
T012	T012-SPLIT3	T012_N06_C07	1
T012	T012-SPLIT3	T012_N09_C06	1
T012	T012-SPLIT3	T012_N04_C02	1
T012	T012-SPLIT3	T012_N04_C01	1
T012	T012-SPLIT3	T012_T12_C01	1
T012	T012-SPLIT3	T012_T13_C01	1
T012	T012-SPLIT3	T012_N12_C07	1
T012	T012-SPLIT3	T012_N28_C07	1
T012	T012-SPLIT3	T012_N14_C05	1
T012	T012-SPLIT3	T012_N11_C05	1
T012	T012-SPLIT3	T012_N02_C06	1
T012	T012-SPLIT3	T012_N25_C01	1
T012	T012-SPLIT3	T012_N22_C07	1
T071	T071-SPLIT1	T071_N03_C01	1
T071	T071-SPLIT1	T071_C02_C01	1
T071	T071-SPLIT2	T071_N04_C07	1
T071	T071-SPLIT3	T071_N04_C01	1
T071	T071-SPLIT4	T071_N04_C03	1
T071	T071-SPLIT5	T071_N04_C05	1
T071	T071-SPLIT6	T071_N02_C01	1
T071	T071-SPLIT7	T071_N04_C04	1
T071	T071-SPLIT7	T071_N04_C06	1
T071	T071-SPLIT7	T071_C03_C01	1
T071	T071-SPLIT7	T071_N04_C02	1
T071	T071-SPLIT7	T071_N04_C08	1
T071	T071-SPLIT7	T071_N03_C02	1
T092	T092-SPLIT1	T092_T02_C01	1
T092	T092-SPLIT2	T092_N03_C05	1
T092	T092-SPLIT3	T092_N03_C03	1
T092	T092-SPLIT4	T092_T01_C01	1
T092	T092-SPLIT4	T092_N03_C07	1
T092	T092-SPLIT4	T092_N03_C06	1
T092	T092-SPLIT4	T092_N03_C01	1
T092	T092-SPLIT4	T092_N03_C04	1
T092	T092-SPLIT5	T092_T03_C01	1
T092	T092-SPLIT6	T092_N04_C01	1
T092	T092-SPLIT6	T092_N03_C02	1
T092	T092-SPLIT6	T092_N03_C08	1
T099b	T099b-SPLIT1	T099b_N07_C08	1
T099b	T099b-SPLIT2	T099b_N05_C09	1
T099b	T099b-SPLIT3	T099b_N05_C08	1
T099b	T099b-SPLIT3	T099b_N07_C06	1
T099b	T099b-SPLIT3	T099b_N05_C01	1
T099b	T099b-SPLIT3	T099b_N05_C03	1
T099b	T099b-SPLIT3	T099b_N05_C07	1
T099b	T099b-SPLIT3	T099b_N05_C06	1
T099b	T099b-SPLIT3	T099b_N05_C02	1
T099b	T099b-SPLIT3	T099b_N07_C03	1
T099b	T099b-SPLIT3	T099b_N07_C09	1
T099b	T099b-SPLIT3	T099b_N05_C04	1
T099b	T099b-SPLIT3	T099b_N05_C05	1
T099b	T099b-SPLIT4	T099b_N07_C04	1
T099b	T099b-SPLIT4	T099b_N07_C07	1
T099b	T099b-SPLIT4	T099b_N07_C05	1
T137	T137-SPLIT1	T137_T07_C01	1
T137	T137-SPLIT2	T137_N10_C04	1
T137	T137-SPLIT2	T137_N04_C06	1
T137	T137-SPLIT2	T137_N10_C02	1
T137	T137-SPLIT2	T137_N05_C02	1
T137	T137-SPLIT2	T137_N06_C06	1
T137	T137-SPLIT2	T137_N06_C08	1
T137	T137-SPLIT2	T137_N06_C03	1
T137	T137-SPLIT2	T137_N05_C05	1
T137	T137-SPLIT2	T137_N11_C07	1
T137	T137-SPLIT2	T137_N10_C01	1
T137	T137-SPLIT2	T137_N04_C05	1
T137	T137-SPLIT2	T137_N04_C03	1
T137	T137-SPLIT2	T137_N04_C04	1
T137	T137-SPLIT2	T137_T08_C01	1
T137	T137-SPLIT2	T137_N05_C01	1
T137	T137-SPLIT2	T137_C03_C01	1
T137	T137-SPLIT2	T137_N05_C07	1
T137	T137-SPLIT2	T137_N05_C04	1
T137	T137-SPLIT2	T137_N08_C04	1
T137	T137-SPLIT2	T137_N10_C08	1
T137	T137-SPLIT2	T137_N05_C03	1
T137	T137-SPLIT2	T137_N04_C01	1
T137	T137-SPLIT2	T137_N09_C01	1
T137	T137-SPLIT2	T137_N08_C05	1
T137	T137-SPLIT2	T137_N08_C08	1
T137	T137-SPLIT2	T137_N10_C05	1
T137	T137-SPLIT2	T137_N04_C07	1
T137	T137-SPLIT2	T137_N07_C07	1
T137	T137-SPLIT2	T137_N06_C02	1
T137	T137-SPLIT2	T137_N06_C01	1
T137	T137-SPLIT2	T137_N07_C04	1
T137	T137-SPLIT2	T137_N05_C08	1
T137	T137-SPLIT2	T137_N05_C06	1
T137	T137-SPLIT2	T137_N04_C02	1
T137	T137-SPLIT2	T137_N06_C05	1
T137	T137-SPLIT2	T137_N08_C01	1
T137	T137-SPLIT2	T137_N08_C02	1
T137	T137-SPLIT2	T137_N06_C04	1
T137	T137-SPLIT2	T137_N06_C07	1
T137	T137-SPLIT2	T137_N09_C08	1
T137	T137-SPLIT2	T137_N07_C06	1
T137	T137-SPLIT2	T137_N10_C03	1
T137	T137-SPLIT2	T137_N12_C03	1
T137	T137-SPLIT2	T137_N11_C04	1
T137	T137-SPLIT2	T137_N12_C04	1
T137	T137-SPLIT2	T137_N11_C03	1
T137	T137-SPLIT2	T137_N11_C02	1
T137	T137-SPLIT2	T137_N10_C06	1
T137	T137-SPLIT2	T137_N11_C01	1
T137	T137-SPLIT2	T137_N11_C05	1
T137	T137-SPLIT2	T137_N12_C01	1
T137	T137-SPLIT2	T137_N12_C09	1
T137	T137-SPLIT2	T137_N12_C05	1
T137	T137-SPLIT2	T137_N03_C01	1
T137	T137-SPLIT2	T137_N12_C07	1
T137	T137-SPLIT2	T137_N10_C07	1
T137	T137-SPLIT2	T137_N12_C02	1
T137	T137-SPLIT2	T137_N11_C06	1
T137	T137-SPLIT2	T137_T03_C01	1
T137	T137-SPLIT2	T137_N07_C03	1
T137	T137-SPLIT2	T137_N08_C03	1
T137	T137-SPLIT2	T137_N07_C01	1
T137	T137-SPLIT2	T137_N09_C07	1
T137	T137-SPLIT2	T137_N09_C04	1
T137	T137-SPLIT2	T137_T04_C01	1
T137	T137-SPLIT2	T137_N07_C08	1
T137	T137-SPLIT2	T137_T05_C01	1
T137	T137-SPLIT2	T137_T06_C01	1
T137	T137-SPLIT2	T137_N07_C05	1
T137	T137-SPLIT2	T137_N07_C02	1
T137	T137-SPLIT2	T137_N09_C06	1
T137	T137-SPLIT2	T137_N12_C08	1
T137	T137-SPLIT2	T137_N12_C06	1
T137	T137-SPLIT2	T137_N09_C03	1
T137	T137-SPLIT2	T137_N09_C05	1
T137	T137-SPLIT2	T137_N08_C06	1
T137	T137-SPLIT2	T137_N08_C07	1
T137	T137-SPLIT2	T137_N09_C02	1
T159b	T159b-SPLIT1	T159b_N08_C10	1
T159b	T159b-SPLIT2	T159b_N04_C05	1
T159b	T159b-SPLIT3	T159b_N04_C08	1
T159b	T159b-SPLIT3	T159b_N06_C05	1
T159b	T159b-SPLIT4	T159b_N08_C09	1
T159b	T159b-SPLIT5	T159b_N04_C09	1
T159b	T159b-SPLIT6	T159b_N06_C01	1
T159b	T159b-SPLIT7	T159b_N05_C08	1
T159b	T159b-SPLIT8	T159b_N06_C02	1
T159b	T159b-SPLIT9	T159b_N04_C01	1
T159b	T159b-SPLIT10	T159b_N04_C02	1
T159b	T159b-SPLIT11	T159b_C08_C01	1
T159b	T159b-SPLIT12	T159b_N05_C02	1
T159b	T159b-SPLIT13	T159b_N08_C02	1
T159b	T159b-SPLIT14	T159b_N06_C07	1
T159b	T159b-SPLIT15	T159b_N04_C06	1
T159b	T159b-SPLIT16	T159b_N06_C03	1
T159b	T159b-SPLIT17	T159b_A08_C01	1
T159b	T159b-SPLIT18	T159b_N07_C05	1
T159b	T159b-SPLIT19	T159b_N05_C06	1
T159b	T159b-SPLIT19	T159b_N05_C01	1
T159b	T159b-SPLIT19	T159b_N06_C06	1
T159b	T159b-SPLIT19	T159b_N05_C05	1
T159b	T159b-SPLIT20	T159b_N07_C02	1
T159b	T159b-SPLIT21	T159b_N08_C01	1
T159b	T159b-SPLIT22	T159b_N05_C03	1
T159b	T159b-SPLIT22	T159b_N05_C04	1
T159b	T159b-SPLIT22	T159b_N07_C06	1
T159b	T159b-SPLIT22	T159b_N08_C08	1
T159b	T159b-SPLIT22	T159b_C07_C01	1
T159b	T159b-SPLIT23	T159b_N08_C06	1
T159b	T159b-SPLIT24	T159b_N05_C07	1
T159b	T159b-SPLIT25	T159b_N07_C03	1
T159b	T159b-SPLIT26	T159b_N08_C04	1
T159b	T159b-SPLIT27	T159b_N07_C07	1
T159b	T159b-SPLIT28	T159b_N06_C04	1
T159b	T159b-SPLIT29	T159b_N07_C04	1
T159b	T159b-SPLIT30	T159b_N08_C05	1
T159b	T159b-SPLIT31	T159b_N07_C01	1
T159b	T159b-SPLIT32	T159b_N04_C07	1
T159b	T159b-SPLIT32	T159b_N08_C03	1
T159b	T159b-SPLIT33	T159b_N08_C11	1
T178	T178-SPLIT1	T178_T02_C01	1
T178	T178-SPLIT2	T178_N03_C01	1
T183	T183-SPLIT1	T183_N03_C07	1
T183	T183-SPLIT2	T183_N02_C03	1
T183	T183-SPLIT2	T183_N08_C05	1
T183	T183-SPLIT2	T183_N08_C07	1
T183	T183-SPLIT3	T183_N02_C02	1
T183	T183-SPLIT3	T183_N06_C02	1
T183	T183-SPLIT3	T183_T08_C01	1
T183	T183-SPLIT3	T183_N06_C01	1
T183	T183-SPLIT3	T183_A08_C01	1
T183	T183-SPLIT3	T183_N03_C08	1
T183	T183-SPLIT3	T183_N08_C06	1
T183	T183-SPLIT3	T183_N03_C02	1
T183	T183-SPLIT3	T183_N08_C04	1
T183	T183-SPLIT3	T183_N08_C03	1
T183	T183-SPLIT3	T183_N08_C09	1
T183	T183-SPLIT3	T183_N08_C02	1
T183	T183-SPLIT3	T183_N08_C08	1
T183	T183-SPLIT3	T183_N06_C05	1
T183	T183-SPLIT3	T183_N08_C01	1
T183	T183-SPLIT3	T183_N03_C05	1
T183	T183-SPLIT3	T183_N06_C06	1
T183	T183-SPLIT3	T183_N02_C06	1
T183	T183-SPLIT3	T183_T05_C01	1
T183	T183-SPLIT3	T183_N02_C05	1
T183	T183-SPLIT3	T183_N02_C04	1
T183	T183-SPLIT3	T183_N03_C01	1
T183	T183-SPLIT3	T183_N02_C01	1
T183	T183-SPLIT3	T183_N03_C03	1
T183	T183-SPLIT3	T183_N02_C08	1
T183	T183-SPLIT3	T183_T07_C01	1
T183	T183-SPLIT3	T183_T06_C01	1
T183	T183-SPLIT3	T183_T02_C01	1
T183	T183-SPLIT3	T183_N06_C03	1
T183	T183-SPLIT3	T183_N06_C07	1
T183	T183-SPLIT3	T183_N05_C02	1
T183	T183-SPLIT3	T183_N05_C01	1
T183	T183-SPLIT3	T183_N05_C08	1
T183	T183-SPLIT3	T183_N05_C06	1
T183	T183-SPLIT3	T183_N05_C04	1
T183	T183-SPLIT3	T183_N05_C03	1
T183	T183-SPLIT3	T183_N05_C05	1
T183	T183-SPLIT3	T183_N05_C07	1
T183	T183-SPLIT3	T183_N02_C09	1
T183	T183-SPLIT3	T183_N02_C07	1
T183	T183-SPLIT3	T183_N03_C06	1
T183	T183-SPLIT3	T183_N06_C04	1
T183	T183-SPLIT3	T183_T03_C01	1
T183	T183-SPLIT3	T183_N03_C04	1
T194	T194-SPLIT1	T194_N01_C03	1
T194	T194-SPLIT1	T194_N04_C03	1
T194	T194-SPLIT1	T194_A01_C01	1
T194	T194-SPLIT1	T194_N03_C06	1
T194	T194-SPLIT2	T194_W02_C01	1
T194	T194-SPLIT2	T194_N03_C04	1
T194	T194-SPLIT2	T194_N01_C09	1
T194	T194-SPLIT3	T194_C01_C01	1
T194	T194-SPLIT4	T194_N01_C07	1
T194	T194-SPLIT5	T194_N03_C08	1
T194	T194-SPLIT6	T194_N01_C05	1
T194	T194-SPLIT7	T194_N04_C06	1
T194	T194-SPLIT8	T194_N01_C01	1
T194	T194-SPLIT9	T194_N01_C02	1
T194	T194-SPLIT9	T194_N04_C01	1
T194	T194-SPLIT10	T194_N04_C04	1
T194	T194-SPLIT11	T194_T03_C01	1
T194	T194-SPLIT11	T194_N03_C01	1
T194	T194-SPLIT11	T194_N03_C02	1
T194	T194-SPLIT11	T194_N03_C07	1
T194	T194-SPLIT11	T194_N04_C07	1
T194	T194-SPLIT11	T194_N04_C08	1
T194	T194-SPLIT11	T194_N01_C04	1
T194	T194-SPLIT12	T194_T01_C01	1
T194	T194-SPLIT13	T194_N04_C05	1
T194	T194-SPLIT13	T194_N04_C09	1
T194	T194-SPLIT14	T194_T02_C01	1
T194	T194-SPLIT15	T194_N03_C05	1
T194	T194-SPLIT16	T194_N01_C08	1
T194	T194-SPLIT17	T194_N01_C06	1
T194	T194-SPLIT18	T194_N03_C03	1
T194	T194-SPLIT19	T194_N04_C02	1
T197	T197-SPLIT1	T197_N03_C07	1
T197	T197-SPLIT1	T197_C02_C01	1
T197	T197-SPLIT1	T197_N02_C08	1
T197	T197-SPLIT1	T197_N02_C07	1
T197	T197-SPLIT1	T197_A02_C01	1
T197	T197-SPLIT1	T197_N02_C05	1
T197	T197-SPLIT1	T197_N03_C08	1
T197	T197-SPLIT1	T197_N03_C09	1
T197	T197-SPLIT1	T197_N03_C04	1
T197	T197-SPLIT1	T197_C03_C01	1
T197	T197-SPLIT1	T197_C01_C01	1
T197	T197-SPLIT1	T197_A03_C01	1
T197	T197-SPLIT1	T197_N02_C06	1
T197	T197-SPLIT1	T197_N03_C05	1
T197	T197-SPLIT1	T197_N02_C01	1
T197	T197-SPLIT1	T197_N02_C03	1
T197	T197-SPLIT1	T197_N03_C03	1
T197	T197-SPLIT1	T197_W01_C01	1
T197	T197-SPLIT1	T197_N01_C02	1
T197	T197-SPLIT1	T197_N01_C08	1
T197	T197-SPLIT1	T197_N01_C09	1
T197	T197-SPLIT1	T197_N02_C04	1
T197	T197-SPLIT1	T197_W02_C01	1
T197	T197-SPLIT1	T197_N03_C06	1
T197	T197-SPLIT1	T197_N03_C02	1
T197	T197-SPLIT1	T197_N01_C07	1
T197	T197-SPLIT1	T197_N01_C03	1
T197	T197-SPLIT1	T197_N01_C05	1
T197	T197-SPLIT1	T197_W03_C01	1
T197	T197-SPLIT1	T197_N01_C04	1
T197	T197-SPLIT1	T197_N02_C02	1
T197	T197-SPLIT1	T197_A01_C01	1
T197	T197-SPLIT1	T197_N01_C01	1
T197	T197-SPLIT1	T197_N01_C06	1
T197	T197-SPLIT2	T197_N03_C01	1
T234	T234-SPLIT1	T234_N04_C04	1
T234	T234-SPLIT2	T234_N04_C08	1
T234	T234-SPLIT2	T234_C03_C01	1
T234	T234-SPLIT2	T234_N04_C05	1
T234	T234-SPLIT2	T234_N04_C07	1
T234	T234-SPLIT2	T234_N04_C09	1
T234	T234-SPLIT2	T234_N04_C06	1
T234	T234-SPLIT2	T234_N04_C03	1
T234	T234-SPLIT2	T234_N04_C01	1
T234	T234-SPLIT3	T234_N04_C02	1
T249	T249-SPLIT1	T249_A02_C01	1
T249	T249-SPLIT2	T249_A03_C01	1
T249	T249-SPLIT3	T249_N03_C07	1
T249	T249-SPLIT3	T249_N03_C06	1
T249	T249-SPLIT3	T249_N03_C08	1
T249	T249-SPLIT3	T249_N03_C05	1
T249	T249-SPLIT3	T249_N03_C01	1
T249	T249-SPLIT3	T249_N03_C09	1
T249	T249-SPLIT3	T249_N03_C03	1
T249	T249-SPLIT3	T249_N03_C04	1
T249	T249-SPLIT3	T249_T01_C01	1
T249	T249-SPLIT3	T249_T02_C01	1
T249	T249-SPLIT3	T249_T03_C01	1
T271a	T271a-SPLIT1	T271a_N04_C09	1
T271a	T271a-SPLIT2	T271a_T02_C01	1
T271a	T271a-SPLIT2	T271a_N03_C05	1
T271a	T271a-SPLIT2	T271a_W04_C01	1
T271a	T271a-SPLIT2	T271a_N03_C02	1
T271a	T271a-SPLIT2	T271a_A03_C01	1
T271a	T271a-SPLIT2	T271a_N03_C07	1
T271a	T271a-SPLIT2	T271a_N03_C08	1
T271a	T271a-SPLIT2	T271a_N04_C03	1
T271a	T271a-SPLIT2	T271a_N04_C05	1
T271a	T271a-SPLIT2	T271a_N03_C03	1
T271a	T271a-SPLIT2	T271a_N03_C06	1
T271a	T271a-SPLIT2	T271a_T01_C01	1
T271a	T271a-SPLIT2	T271a_N04_C06	1
T271a	T271a-SPLIT2	T271a_N04_C08	1
T271a	T271a-SPLIT2	T271a_T03_C01	1
T271a	T271a-SPLIT2	T271a_N04_C02	1
T271a	T271a-SPLIT2	T271a_N04_C04	1
T271a	T271a-SPLIT2	T271a_N03_C04	1
T271a	T271a-SPLIT2	T271a_N04_C07	1
T271a	T271a-SPLIT2	T271a_N03_C01	1
T271a	T271a-SPLIT2	T271a_N04_C01	1
T327a	T327a-SPLIT1	T327a_N02_C04	1
T327a	T327a-SPLIT2	T327a_N02_C06	1
T327a	T327a-SPLIT2	T327a_N02_C03	1
T327a	T327a-SPLIT2	T327a_N02_C01	1
T327a	T327a-SPLIT3	T327a_N02_C05	1
T327a	T327a-SPLIT4	T327a_N02_C08	1
T327a	T327a-SPLIT5	T327a_T01_C01	1
T327a	T327a-SPLIT5	T327a_N02_C07	1
T327a	T327a-SPLIT5	T327a_N02_C02	1
T358	T358-SPLIT1	T358_W01_C01	1
T358	T358-SPLIT1	T358_W02_C01	1
T358	T358-SPLIT1	T358_N02_C03	1
T358	T358-SPLIT1	T358_N02_C01	1
T358	T358-SPLIT1	T358_N01_C08	1
T358	T358-SPLIT1	T358_N01_C04	1
T358	T358-SPLIT1	T358_N02_C02	1
T358	T358-SPLIT1	T358_N01_C07	1
T358	T358-SPLIT1	T358_N01_C02	1
T358	T358-SPLIT1	T358_N01_C09	1
T358	T358-SPLIT1	T358_N01_C05	1
T358	T358-SPLIT1	T358_N01_C06	1
T358	T358-SPLIT1	T358_N02_C06	1
T358	T358-SPLIT1	T358_N02_C05	1
T358	T358-SPLIT1	T358_N02_C08	1
T358	T358-SPLIT1	T358_N02_C04	1
T358	T358-SPLIT1	T358_N01_C01	1
T358	T358-SPLIT1	T358_N02_C07	1
T358	T358-SPLIT1	T358_N01_C03	1
T358	T358-SPLIT1	T358_C01_C01	1
T358	T358-SPLIT1	T358_C02_C01	1
T358	T358-SPLIT2	T358_N02_C09	1
