# Supplementary material for: Improved characterisation of MRSA transmission using within-host bacterial sequence diversity
Source: eLife. 2019 Oct 8;8:e46402. doi: 10.7554/eLife.46402 (PMC6954020; doi:10.7554/eLife.46402)
Supplement: Figure 5—source data 1. [file elife-46402-fig5-data1.zip › Figure 5-source data 1/posterior_collapsed_trees/Collapsed_Tree_Posterior_ds_10percol_61.csv]

unique.splits	parent.splits	hosts	parent.hosts
T234-SPLIT1	T126	T234	T126
T126	unassigned_region-SPLIT1	T126	unassigned_region
T327a-SPLIT1	T126	T327a	T126
T327a-SPLIT2	T126	T327a	T126
T271a-SPLIT1	T327a-SPLIT2	T271a	T327a
T327a-SPLIT3	T126	T327a	T126
T327a-SPLIT4	T126	T327a	T126
T192	T126	T192	T126
T327a-SPLIT5	T126	T327a	T126
T335	T126	T335	T126
T234-SPLIT2	T126	T234	T126
T271a-SPLIT2	T126	T271a	T126
T301	T271a-SPLIT2	T301	T271a
T234-SPLIT3	T126	T234	T126
T303	T234-SPLIT3	T303	T234
T232	unassigned_region-SPLIT1	T232	unassigned_region
T270	T232	T270	T232
T069	unassigned_region-SPLIT1	T069	unassigned_region
S071	unassigned_region-SPLIT1	S071	unassigned_region
T327b	T330	T327b	T330
T330	unassigned_region-SPLIT1	T330	unassigned_region
T353	unassigned_region-SPLIT1	T353	unassigned_region
T059	unassigned_region-SPLIT1	T059	unassigned_region
S040	unassigned_region-SPLIT1	S040	unassigned_region
S102	unassigned_region-SPLIT1	S102	unassigned_region
S085	unassigned_region-SPLIT1	S085	unassigned_region
T099a	unassigned_region-SPLIT1	T099a	unassigned_region
T035a	unassigned_region-SPLIT1	T035a	unassigned_region
S130	unassigned_region-SPLIT1	S130	unassigned_region
S087	unassigned_region-SPLIT1	S087	unassigned_region
T095	unassigned_region-SPLIT1	T095	unassigned_region
T107	T095	T107	T095
T102	T095	T102	T095
S093	unassigned_region-SPLIT1	S093	unassigned_region
T035b	unassigned_region-SPLIT1	T035b	unassigned_region
T087	unassigned_region-SPLIT1	T087	unassigned_region
T230	unassigned_region-SPLIT1	T230	unassigned_region
T009	unassigned_region-SPLIT1	T009	unassigned_region
T056	T009	T056	T009
T159a	unassigned_region-SPLIT1	T159a	unassigned_region
T077	unassigned_region-SPLIT2	T077	unassigned_region
T021	unassigned_region-SPLIT2	T021	unassigned_region
T073	unassigned_region-SPLIT2	T073	unassigned_region
T010	T159a	T010	T159a
S026	unassigned_region-SPLIT1	S026	unassigned_region
T341	unassigned_region-SPLIT1	T341	unassigned_region
S097	unassigned_region-SPLIT1	S097	unassigned_region
S025	unassigned_region-SPLIT1	S025	unassigned_region
S078	unassigned_region-SPLIT1	S078	unassigned_region
S042	unassigned_region-SPLIT1	S042	unassigned_region
T014	unassigned_region-SPLIT1	T014	unassigned_region
S024	unassigned_region-SPLIT1	S024	unassigned_region
S081	unassigned_region-SPLIT1	S081	unassigned_region
T040	unassigned_region-SPLIT1	T040	unassigned_region
S021	unassigned_region-SPLIT1	S021	unassigned_region
S039	unassigned_region-SPLIT1	S039	unassigned_region
S106	unassigned_region-SPLIT1	S106	unassigned_region
S002	unassigned_region-SPLIT1	S002	unassigned_region
S007	unassigned_region-SPLIT1	S007	unassigned_region
T092-SPLIT1	T099b-SPLIT4	T092	T099b
T099b-SPLIT4	unassigned_region-SPLIT1	T099b	unassigned_region
T071-SPLIT1	T099b-SPLIT4	T071	T099b
T092-SPLIT2	T099b-SPLIT4	T092	T099b
T092-SPLIT6	T099b-SPLIT4	T092	T099b
T071-SPLIT3	T092-SPLIT6	T071	T092
T092-SPLIT3	T071-SPLIT3	T092	T071
T092-SPLIT4	unassigned_region-SPLIT3	T092	unassigned_region
T104	unassigned_region-SPLIT3	T104	unassigned_region
T092-SPLIT5	T071-SPLIT3	T092	T071
T099b-SPLIT1	T071-SPLIT2	T099b	T071
T071-SPLIT2	T092-SPLIT5	T071	T092
T099b-SPLIT2	T071-SPLIT3	T099b	T071
T071-SPLIT4	T092-SPLIT6	T071	T092
T099b-SPLIT3	T092-SPLIT6	T099b	T092
T071-SPLIT5	T092-SPLIT6	T071	T092
T188	unassigned_region-SPLIT1	T188	unassigned_region
T028	unassigned_region-SPLIT1	T028	unassigned_region
T249-SPLIT1	unassigned_region-SPLIT1	T249	unassigned_region
T223	unassigned_region-SPLIT4	T223	unassigned_region
T197-SPLIT1	unassigned_region-SPLIT4	T197	unassigned_region
T358-SPLIT1	T249-SPLIT1	T358	T249
T182	T249-SPLIT1	T182	T249
T197-SPLIT2	unassigned_region-SPLIT1	T197	unassigned_region
T156	T197-SPLIT2	T156	T197
T271b	T197-SPLIT2	T271b	T197
T225	T197-SPLIT2	T225	T197
T012-SPLIT1	T197-SPLIT2	T012	T197
T020	unassigned_region-SPLIT1	T020	unassigned_region
S038	unassigned_region-SPLIT1	S038	unassigned_region
T358-SPLIT2	unassigned_region-SPLIT1	T358	unassigned_region
T183-SPLIT1	T194-SPLIT15	T183	T194
T194-SPLIT15	unassigned_region-SPLIT1	T194	unassigned_region
T183-SPLIT2	T194-SPLIT15	T183	T194
T194-SPLIT1	T183-SPLIT2	T194	T183
T194-SPLIT2	T183-SPLIT2	T194	T183
T194-SPLIT3	T183-SPLIT2	T194	T183
T194-SPLIT4	T183-SPLIT2	T194	T183
T194-SPLIT5	T183-SPLIT2	T194	T183
T249-SPLIT2	T183-SPLIT2	T249	T183
T194-SPLIT6	T183-SPLIT2	T194	T183
T194-SPLIT7	T183-SPLIT2	T194	T183
T249-SPLIT3	T183-SPLIT2	T249	T183
T159b-SPLIT1	T183-SPLIT2	T159b	T183
T194-SPLIT8	T183-SPLIT2	T194	T183
T194-SPLIT9	T183-SPLIT2	T194	T183
T194-SPLIT10	T183-SPLIT2	T194	T183
T194-SPLIT11	T183-SPLIT2	T194	T183
T194-SPLIT12	T183-SPLIT2	T194	T183
T194-SPLIT13	T183-SPLIT2	T194	T183
T194-SPLIT14	T183-SPLIT2	T194	T183
T178-SPLIT1	T183-SPLIT2	T178	T183
T183-SPLIT3	T194-SPLIT15	T183	T194
T183-SPLIT4	T194-SPLIT15	T183	T194
T183-SPLIT5	T194-SPLIT15	T183	T194
T012-SPLIT6	unassigned_region-SPLIT1	T012	unassigned_region
T159b-SPLIT2	T012-SPLIT6	T159b	T012
T137-SPLIT1	T012-SPLIT6	T137	T012
T137-SPLIT2	T012-SPLIT6	T137	T012
T241	T137-SPLIT2	T241	T137
T322	T012-SPLIT6	T322	T012
T159b-SPLIT3	T012-SPLIT6	T159b	T012
T159b-SPLIT4	T012-SPLIT6	T159b	T012
T159b-SPLIT5	T012-SPLIT6	T159b	T012
T159b-SPLIT8	T012-SPLIT6	T159b	T012
T012-SPLIT2	T159b-SPLIT8	T012	T159b
T012-SPLIT3	T159b-SPLIT8	T012	T159b
T159b-SPLIT6	T012-SPLIT4	T159b	T012
T012-SPLIT4	T159b-SPLIT8	T012	T159b
T159b-SPLIT7	T012-SPLIT4	T159b	T012
T012-SPLIT5	T159b-SPLIT8	T012	T159b
T159b-SPLIT9	T012-SPLIT6	T159b	T012
T159b-SPLIT10	T012-SPLIT6	T159b	T012
T159b-SPLIT11	T012-SPLIT6	T159b	T012
T159b-SPLIT12	T012-SPLIT6	T159b	T012
T159b-SPLIT13	T012-SPLIT6	T159b	T012
T159b-SPLIT14	T012-SPLIT6	T159b	T012
T159b-SPLIT15	T012-SPLIT6	T159b	T012
T159b-SPLIT16	T012-SPLIT6	T159b	T012
T159b-SPLIT17	T012-SPLIT6	T159b	T012
T013	T012-SPLIT6	T013	T012
T137-SPLIT3	T012-SPLIT6	T137	T012
T159b-SPLIT18	T012-SPLIT6	T159b	T012
T159b-SPLIT19	T012-SPLIT6	T159b	T012
T159b-SPLIT20	T012-SPLIT6	T159b	T012
T159b-SPLIT21	T012-SPLIT6	T159b	T012
T159b-SPLIT22	T012-SPLIT6	T159b	T012
T159b-SPLIT23	T012-SPLIT6	T159b	T012
T159b-SPLIT24	T012-SPLIT6	T159b	T012
T159b-SPLIT25	T012-SPLIT6	T159b	T012
T159b-SPLIT26	T012-SPLIT6	T159b	T012
T159b-SPLIT27	T012-SPLIT6	T159b	T012
T159b-SPLIT28	T012-SPLIT6	T159b	T012
T159b-SPLIT29	T012-SPLIT6	T159b	T012
T159b-SPLIT30	T012-SPLIT6	T159b	T012
T159b-SPLIT31	T012-SPLIT6	T159b	T012
T178-SPLIT2	T012-SPLIT6	T178	T012
T159b-SPLIT32	T012-SPLIT6	T159b	T012
T105	T065	T105	T065
T065	unassigned_region-SPLIT1	T065	unassigned_region
unassigned_region-SPLIT1	root	unassigned_region	root
T075	unassigned_region-SPLIT1	T075	unassigned_region
unassigned_region-SPLIT2	T159a	unassigned_region	T159a
unassigned_region-SPLIT3	T071-SPLIT3	unassigned_region	T071
unassigned_region-SPLIT4	T249-SPLIT1	unassigned_region	T249
