# Supplementary material for: Improved characterisation of MRSA transmission using within-host bacterial sequence diversity
Source: eLife. 2019 Oct 8;8:e46402. doi: 10.7554/eLife.46402 (PMC6954020; doi:10.7554/eLife.46402)
Supplement: Figure 6—source data 1. [file elife-46402-fig6-data1.zip]

Archive with 12 entries (11 files):
- Figure 6-source data 1/
- __MACOSX/._Figure 6-source data 1
- Figure 6-source data 1/collapsed_tree_on_consensus_tree.csv
- __MACOSX/Figure 6-source data 1/._collapsed_tree_on_consensus_tree.csv
- Figure 6-source data 1/.DS_Store
- __MACOSX/Figure 6-source data 1/._.DS_Store
- Figure 6-source data 1/Posterior_ds_10percol_hostRelationshipSummary.csv
- __MACOSX/Figure 6-source data 1/._Posterior_ds_10percol_hostRelationshipSummary.csv
- Figure 6-source data 1/fig6_input_image.rda
- __MACOSX/Figure 6-source data 1/._fig6_input_image.rda
- Figure 6-source data 1/Generate_Figures_6_and_6S1.R
- __MACOSX/Figure 6-source data 1/._Generate_Figures_6_and_6S1.R
