# Supplementary material for: Improved characterisation of MRSA transmission using within-host bacterial sequence diversity
Source: eLife. 2019 Oct 8;8:e46402. doi: 10.7554/eLife.46402 (PMC6954020; doi:10.7554/eLife.46402)
Supplement: Figure 6—source data 1. [file elife-46402-fig6-data1.zip › Figure 6-source data 1/Posterior_ds_10percol_hostRelationshipSummary.csv]

host.1	host.2	ancestry	ancestry.tree.count	both.exist	fraction	any.relationship.tree.count
S002	S007	none	100	100	100/100	100
S002	S021	none	100	100	100/100	100
S002	S024	none	100	100	100/100	100
S002	S025	none	100	100	100/100	100
S002	S026	none	100	100	100/100	100
S002	S038	none	95	100	95/100	95
S002	S039	none	100	100	100/100	100
S002	S040	none	100	100	100/100	100
S002	S042	none	100	100	100/100	100
S002	S071	none	100	100	100/100	100
S002	S078	none	100	100	100/100	100
S002	S081	none	100	100	100/100	100
S002	S085	none	100	100	100/100	100
S002	S087	none	100	100	100/100	100
S002	S093	none	100	100	100/100	100
S002	S097	none	100	100	100/100	100
S002	S102	none	100	100	100/100	100
S002	S106	none	100	100	100/100	100
S002	S130	none	100	100	100/100	100
S002	T012	none	98	100	98/100	98
S002	T014	none	100	100	100/100	100
S002	T020	none	95	100	95/100	95
S002	T028	none	100	100	100/100	100
S002	T035a	none	100	100	100/100	100
S002	T040	none	100	100	100/100	100
S002	T059	none	100	100	100/100	100
S002	T065	none	95	100	95/100	95
S002	T069	none	100	100	100/100	100
S002	T075	none	100	100	100/100	100
S002	T092	none	56	100	56/100	56
S002	T095	none	100	100	100/100	100
S002	T099a	none	100	100	100/100	100
S002	T126	none	100	100	100/100	100
S002	T159a	none	100	100	100/100	100
S002	T183	none	72	100	72/100	72
S002	T188	none	100	100	100/100	100
S002	T197	none	95	100	95/100	95
S002	T232	none	100	100	100/100	100
S002	T249	none	85	100	85/100	85
S002	T330	none	100	100	100/100	100
S002	T341	none	100	100	100/100	100
S002	T353	none	100	100	100/100	100
S002	T358	none	95	100	95/100	95
S007	S021	none	100	100	100/100	100
S007	S024	none	100	100	100/100	100
S007	S025	none	100	100	100/100	100
S007	S026	none	100	100	100/100	100
S007	S038	none	95	100	95/100	95
S007	S039	none	100	100	100/100	100
S007	S040	none	100	100	100/100	100
S007	S042	none	100	100	100/100	100
S007	S071	none	100	100	100/100	100
S007	S078	none	100	100	100/100	100
S007	S081	none	100	100	100/100	100
S007	S085	none	100	100	100/100	100
S007	S087	none	100	100	100/100	100
S007	S093	none	100	100	100/100	100
S007	S097	none	100	100	100/100	100
S007	S102	none	100	100	100/100	100
S007	S106	none	100	100	100/100	100
S007	S130	none	100	100	100/100	100
S007	T012	none	98	100	98/100	98
S007	T014	none	100	100	100/100	100
S007	T020	none	95	100	95/100	95
S007	T028	none	100	100	100/100	100
S007	T035a	none	100	100	100/100	100
S007	T040	none	100	100	100/100	100
S007	T059	none	100	100	100/100	100
S007	T065	none	95	100	95/100	95
S007	T069	none	100	100	100/100	100
S007	T075	none	100	100	100/100	100
S007	T092	none	56	100	56/100	56
S007	T095	none	100	100	100/100	100
S007	T099a	none	100	100	100/100	100
S007	T126	none	100	100	100/100	100
S007	T159a	none	100	100	100/100	100
S007	T183	none	72	100	72/100	72
S007	T188	none	100	100	100/100	100
S007	T197	none	95	100	95/100	95
S007	T232	none	100	100	100/100	100
S007	T249	none	85	100	85/100	85
S007	T330	none	100	100	100/100	100
S007	T341	none	100	100	100/100	100
S007	T353	none	100	100	100/100	100
S007	T358	none	95	100	95/100	95
S021	S024	none	100	100	100/100	100
S021	S025	none	100	100	100/100	100
S021	S026	none	100	100	100/100	100
S021	S038	none	95	100	95/100	95
S021	S039	none	100	100	100/100	100
S021	S040	none	100	100	100/100	100
S021	S042	none	100	100	100/100	100
S021	S071	none	100	100	100/100	100
S021	S078	none	100	100	100/100	100
S021	S081	none	100	100	100/100	100
S021	S085	none	100	100	100/100	100
S021	S087	none	100	100	100/100	100
S021	S093	none	100	100	100/100	100
S021	S097	none	100	100	100/100	100
S021	S102	none	100	100	100/100	100
S021	S106	none	100	100	100/100	100
S021	S130	none	100	100	100/100	100
S021	T012	none	98	100	98/100	98
S021	T014	none	100	100	100/100	100
S021	T020	none	95	100	95/100	95
S021	T028	none	100	100	100/100	100
S021	T035a	none	100	100	100/100	100
S021	T040	none	100	100	100/100	100
S021	T059	none	100	100	100/100	100
S021	T065	none	95	100	95/100	95
S021	T069	none	100	100	100/100	100
S021	T075	none	100	100	100/100	100
S021	T092	none	56	100	56/100	56
S021	T095	none	100	100	100/100	100
S021	T099a	none	100	100	100/100	100
S021	T126	none	100	100	100/100	100
S021	T159a	none	100	100	100/100	100
S021	T183	none	72	100	72/100	72
S021	T188	none	100	100	100/100	100
S021	T197	none	95	100	95/100	95
S021	T232	none	100	100	100/100	100
S021	T249	none	85	100	85/100	85
S021	T330	none	100	100	100/100	100
S021	T341	none	100	100	100/100	100
S021	T353	none	100	100	100/100	100
S021	T358	none	95	100	95/100	95
S024	S025	none	100	100	100/100	100
S024	S026	none	100	100	100/100	100
S024	S038	none	95	100	95/100	95
S024	S039	none	100	100	100/100	100
S024	S040	none	100	100	100/100	100
S024	S042	none	100	100	100/100	100
S024	S071	none	100	100	100/100	100
S024	S078	none	100	100	100/100	100
S024	S081	none	100	100	100/100	100
S024	S085	none	100	100	100/100	100
S024	S087	none	100	100	100/100	100
S024	S093	none	100	100	100/100	100
S024	S097	none	100	100	100/100	100
S024	S102	none	100	100	100/100	100
S024	S106	none	100	100	100/100	100
S024	S130	none	100	100	100/100	100
S024	T012	none	98	100	98/100	98
S024	T014	none	100	100	100/100	100
S024	T020	none	95	100	95/100	95
S024	T028	none	100	100	100/100	100
S024	T035a	none	100	100	100/100	100
S024	T040	none	100	100	100/100	100
S024	T059	none	100	100	100/100	100
S024	T065	none	95	100	95/100	95
S024	T069	none	100	100	100/100	100
S024	T075	none	100	100	100/100	100
S024	T092	none	56	100	56/100	56
S024	T095	none	100	100	100/100	100
S024	T099a	none	100	100	100/100	100
S024	T126	none	100	100	100/100	100
S024	T159a	none	100	100	100/100	100
S024	T183	none	72	100	72/100	72
S024	T188	none	100	100	100/100	100
S024	T197	none	95	100	95/100	95
S024	T232	none	100	100	100/100	100
S024	T249	none	85	100	85/100	85
S024	T330	none	100	100	100/100	100
S024	T341	none	100	100	100/100	100
S024	T353	none	100	100	100/100	100
S024	T358	none	95	100	95/100	95
S025	S026	none	100	100	100/100	100
S025	S038	none	95	100	95/100	95
S025	S039	none	100	100	100/100	100
S025	S040	none	100	100	100/100	100
S025	S042	none	100	100	100/100	100
S025	S071	none	100	100	100/100	100
S025	S078	none	100	100	100/100	100
S025	S081	none	100	100	100/100	100
S025	S085	none	100	100	100/100	100
S025	S087	none	100	100	100/100	100
S025	S093	none	100	100	100/100	100
S025	S097	none	100	100	100/100	100
S025	S102	none	100	100	100/100	100
S025	S106	none	100	100	100/100	100
S025	S130	none	100	100	100/100	100
S025	T012	none	98	100	98/100	98
S025	T014	none	100	100	100/100	100
S025	T020	none	95	100	95/100	95
S025	T028	none	100	100	100/100	100
S025	T035a	none	100	100	100/100	100
S025	T040	none	100	100	100/100	100
S025	T059	none	100	100	100/100	100
S025	T065	none	95	100	95/100	95
S025	T069	none	100	100	100/100	100
S025	T075	none	100	100	100/100	100
S025	T092	none	56	100	56/100	56
S025	T095	none	100	100	100/100	100
S025	T099a	none	100	100	100/100	100
S025	T126	none	100	100	100/100	100
S025	T159a	none	100	100	100/100	100
S025	T183	none	72	100	72/100	72
S025	T188	none	100	100	100/100	100
S025	T197	none	95	100	95/100	95
S025	T232	none	100	100	100/100	100
S025	T249	none	85	100	85/100	85
S025	T330	none	100	100	100/100	100
S025	T341	none	100	100	100/100	100
S025	T353	none	100	100	100/100	100
S025	T358	none	95	100	95/100	95
S026	S038	none	95	100	95/100	95
S026	S039	none	100	100	100/100	100
S026	S040	none	100	100	100/100	100
S026	S042	none	100	100	100/100	100
S026	S071	none	100	100	100/100	100
S026	S078	none	100	100	100/100	100
S026	S081	none	100	100	100/100	100
S026	S085	none	100	100	100/100	100
S026	S087	none	100	100	100/100	100
S026	S093	none	100	100	100/100	100
S026	S097	none	100	100	100/100	100
S026	S102	none	100	100	100/100	100
S026	S106	none	100	100	100/100	100
S026	S130	none	100	100	100/100	100
S026	T012	none	98	100	98/100	98
S026	T014	none	100	100	100/100	100
S026	T020	none	95	100	95/100	95
S026	T028	none	100	100	100/100	100
S026	T035a	none	100	100	100/100	100
S026	T040	none	100	100	100/100	100
S026	T059	none	100	100	100/100	100
S026	T065	none	95	100	95/100	95
S026	T069	none	100	100	100/100	100
S026	T075	none	100	100	100/100	100
S026	T092	none	56	100	56/100	56
S026	T095	none	100	100	100/100	100
S026	T099a	none	100	100	100/100	100
S026	T126	none	100	100	100/100	100
S026	T159a	none	100	100	100/100	100
S026	T183	none	72	100	72/100	72
S026	T188	none	100	100	100/100	100
S026	T197	none	95	100	95/100	95
S026	T232	none	100	100	100/100	100
S026	T249	none	85	100	85/100	85
S026	T330	none	100	100	100/100	100
S026	T341	none	100	100	100/100	100
S026	T353	none	100	100	100/100	100
S026	T358	none	95	100	95/100	95
S038	S039	none	95	100	95/100	95
S038	S040	none	95	100	95/100	95
S038	S042	none	95	100	95/100	95
S038	S071	none	95	100	95/100	95
S038	S078	none	95	100	95/100	95
S038	S081	none	95	100	95/100	95
S038	S085	none	95	100	95/100	95
S038	S087	none	95	100	95/100	95
S038	S093	none	95	100	95/100	95
S038	S097	none	95	100	95/100	95
S038	S102	none	95	100	95/100	95
S038	S106	none	95	100	95/100	95
S038	S130	none	95	100	95/100	95
S038	T012	none	95	100	95/100	98
S038	T014	none	95	100	95/100	95
S038	T020	none	100	100	100/100	100
S038	T028	none	95	100	95/100	95
S038	T035a	none	95	100	95/100	95
S038	T040	none	95	100	95/100	95
S038	T059	none	95	100	95/100	95
S038	T065	none	95	100	95/100	95
S038	T069	none	95	100	95/100	95
S038	T075	none	95	100	95/100	95
S038	T092	none	51	100	51/100	51
S038	T095	none	95	100	95/100	95
S038	T099a	none	95	100	95/100	95
S038	T126	none	95	100	95/100	95
S038	T159a	none	95	100	95/100	95
S038	T183	none	72	100	72/100	72
S038	T188	none	95	100	95/100	95
S038	T197	none	95	100	95/100	95
S038	T232	none	95	100	95/100	95
S038	T249	none	83	100	83/100	85
S038	T330	none	95	100	95/100	95
S038	T341	none	95	100	95/100	95
S038	T353	none	95	100	95/100	95
S038	T358	none	95	100	95/100	95
S039	S040	none	100	100	100/100	100
S039	S042	none	100	100	100/100	100
S039	S071	none	100	100	100/100	100
S039	S078	none	100	100	100/100	100
S039	S081	none	100	100	100/100	100
S039	S085	none	100	100	100/100	100
S039	S087	none	100	100	100/100	100
S039	S093	none	100	100	100/100	100
S039	S097	none	100	100	100/100	100
S039	S102	none	100	100	100/100	100
S039	S106	none	100	100	100/100	100
S039	S130	none	100	100	100/100	100
S039	T012	none	98	100	98/100	98
S039	T014	none	100	100	100/100	100
S039	T020	none	95	100	95/100	95
S039	T028	none	100	100	100/100	100
S039	T035a	none	100	100	100/100	100
S039	T040	none	100	100	100/100	100
S039	T059	none	100	100	100/100	100
S039	T065	none	95	100	95/100	95
S039	T069	none	100	100	100/100	100
S039	T075	none	100	100	100/100	100
S039	T092	none	56	100	56/100	56
S039	T095	none	100	100	100/100	100
S039	T099a	none	100	100	100/100	100
S039	T126	none	100	100	100/100	100
S039	T159a	none	100	100	100/100	100
S039	T183	none	72	100	72/100	72
S039	T188	none	100	100	100/100	100
S039	T197	none	95	100	95/100	95
S039	T232	none	100	100	100/100	100
S039	T249	none	85	100	85/100	85
S039	T330	none	100	100	100/100	100
S039	T341	none	100	100	100/100	100
S039	T353	none	100	100	100/100	100
S039	T358	none	95	100	95/100	95
S040	S042	none	100	100	100/100	100
S040	S071	none	100	100	100/100	100
S040	S078	none	100	100	100/100	100
S040	S081	none	100	100	100/100	100
S040	S085	none	100	100	100/100	100
S040	S087	none	100	100	100/100	100
S040	S093	none	100	100	100/100	100
S040	S097	none	100	100	100/100	100
S040	S102	none	100	100	100/100	100
S040	S106	none	100	100	100/100	100
S040	S130	none	100	100	100/100	100
S040	T012	none	98	100	98/100	98
S040	T014	none	100	100	100/100	100
S040	T020	none	95	100	95/100	95
S040	T028	none	100	100	100/100	100
S040	T035a	none	100	100	100/100	100
S040	T040	none	100	100	100/100	100
S040	T059	none	100	100	100/100	100
S040	T065	none	95	100	95/100	95
S040	T069	none	100	100	100/100	100
S040	T075	none	100	100	100/100	100
S040	T092	none	56	100	56/100	56
S040	T095	none	100	100	100/100	100
S040	T099a	none	100	100	100/100	100
S040	T126	none	100	100	100/100	100
S040	T159a	none	100	100	100/100	100
S040	T183	none	72	100	72/100	72
S040	T188	none	100	100	100/100	100
S040	T197	none	95	100	95/100	95
S040	T232	none	100	100	100/100	100
S040	T249	none	85	100	85/100	85
S040	T330	none	100	100	100/100	100
S040	T341	none	100	100	100/100	100
S040	T353	none	100	100	100/100	100
S040	T358	none	95	100	95/100	95
S042	S071	none	100	100	100/100	100
S042	S078	none	100	100	100/100	100
S042	S081	none	100	100	100/100	100
S042	S085	none	100	100	100/100	100
S042	S087	none	100	100	100/100	100
S042	S093	none	100	100	100/100	100
S042	S097	none	100	100	100/100	100
S042	S102	none	100	100	100/100	100
S042	S106	none	100	100	100/100	100
S042	S130	none	100	100	100/100	100
S042	T012	none	98	100	98/100	98
S042	T014	none	100	100	100/100	100
S042	T020	none	95	100	95/100	95
S042	T028	none	100	100	100/100	100
S042	T035a	none	100	100	100/100	100
S042	T040	none	100	100	100/100	100
S042	T059	none	100	100	100/100	100
S042	T065	none	95	100	95/100	95
S042	T069	none	100	100	100/100	100
S042	T075	none	100	100	100/100	100
S042	T092	none	56	100	56/100	56
S042	T095	none	100	100	100/100	100
S042	T099a	none	100	100	100/100	100
S042	T126	none	100	100	100/100	100
S042	T159a	none	100	100	100/100	100
S042	T183	none	72	100	72/100	72
S042	T188	none	100	100	100/100	100
S042	T197	none	95	100	95/100	95
S042	T232	none	100	100	100/100	100
S042	T249	none	85	100	85/100	85
S042	T330	none	100	100	100/100	100
S042	T341	none	100	100	100/100	100
S042	T353	none	100	100	100/100	100
S042	T358	none	95	100	95/100	95
S071	S078	none	100	100	100/100	100
S071	S081	none	100	100	100/100	100
S071	S085	none	100	100	100/100	100
S071	S087	none	100	100	100/100	100
S071	S093	none	100	100	100/100	100
S071	S097	none	100	100	100/100	100
S071	S102	none	100	100	100/100	100
S071	S106	none	100	100	100/100	100
S071	S130	none	100	100	100/100	100
S071	T012	none	98	100	98/100	98
S071	T014	none	100	100	100/100	100
S071	T020	none	95	100	95/100	95
S071	T028	none	100	100	100/100	100
S071	T035a	none	100	100	100/100	100
S071	T040	none	100	100	100/100	100
S071	T059	none	100	100	100/100	100
S071	T065	none	95	100	95/100	95
S071	T069	none	100	100	100/100	100
S071	T075	none	100	100	100/100	100
S071	T092	none	56	100	56/100	56
S071	T095	none	100	100	100/100	100
S071	T099a	none	100	100	100/100	100
S071	T126	none	100	100	100/100	100
S071	T159a	none	100	100	100/100	100
S071	T183	none	72	100	72/100	72
S071	T188	none	100	100	100/100	100
S071	T197	none	95	100	95/100	95
S071	T232	none	100	100	100/100	100
S071	T249	none	85	100	85/100	85
S071	T330	none	100	100	100/100	100
S071	T341	none	100	100	100/100	100
S071	T353	none	100	100	100/100	100
S071	T358	none	95	100	95/100	95
S078	S081	none	100	100	100/100	100
S078	S085	none	100	100	100/100	100
S078	S087	none	100	100	100/100	100
S078	S093	none	100	100	100/100	100
S078	S097	none	100	100	100/100	100
S078	S102	none	100	100	100/100	100
S078	S106	none	100	100	100/100	100
S078	S130	none	100	100	100/100	100
S078	T012	none	98	100	98/100	98
S078	T014	none	100	100	100/100	100
S078	T020	none	95	100	95/100	95
S078	T028	none	100	100	100/100	100
S078	T035a	none	100	100	100/100	100
S078	T040	none	100	100	100/100	100
S078	T059	none	100	100	100/100	100
S078	T065	none	95	100	95/100	95
S078	T069	none	100	100	100/100	100
S078	T075	none	100	100	100/100	100
S078	T092	none	56	100	56/100	56
S078	T095	none	100	100	100/100	100
S078	T099a	none	100	100	100/100	100
S078	T126	none	100	100	100/100	100
S078	T159a	none	100	100	100/100	100
S078	T183	none	72	100	72/100	72
S078	T188	none	100	100	100/100	100
S078	T197	none	95	100	95/100	95
S078	T232	none	100	100	100/100	100
S078	T249	none	85	100	85/100	85
S078	T330	none	100	100	100/100	100
S078	T341	none	100	100	100/100	100
S078	T353	none	100	100	100/100	100
S078	T358	none	95	100	95/100	95
S081	S085	none	100	100	100/100	100
S081	S087	none	100	100	100/100	100
S081	S093	none	100	100	100/100	100
S081	S097	none	100	100	100/100	100
S081	S102	none	100	100	100/100	100
S081	S106	none	100	100	100/100	100
S081	S130	none	100	100	100/100	100
S081	T012	none	98	100	98/100	98
S081	T014	none	100	100	100/100	100
S081	T020	none	95	100	95/100	95
S081	T028	none	100	100	100/100	100
S081	T035a	none	100	100	100/100	100
S081	T040	none	100	100	100/100	100
S081	T059	none	100	100	100/100	100
S081	T065	none	95	100	95/100	95
S081	T069	none	100	100	100/100	100
S081	T075	none	100	100	100/100	100
S081	T092	none	56	100	56/100	56
S081	T095	none	100	100	100/100	100
S081	T099a	none	100	100	100/100	100
S081	T126	none	100	100	100/100	100
S081	T159a	none	100	100	100/100	100
S081	T183	none	72	100	72/100	72
S081	T188	none	100	100	100/100	100
S081	T197	none	95	100	95/100	95
S081	T232	none	100	100	100/100	100
S081	T249	none	85	100	85/100	85
S081	T330	none	100	100	100/100	100
S081	T341	none	100	100	100/100	100
S081	T353	none	100	100	100/100	100
S081	T358	none	95	100	95/100	95
S085	S087	none	100	100	100/100	100
S085	S093	none	100	100	100/100	100
S085	S097	none	100	100	100/100	100
S085	S102	none	100	100	100/100	100
S085	S106	none	100	100	100/100	100
S085	S130	none	100	100	100/100	100
S085	T012	none	98	100	98/100	98
S085	T014	none	100	100	100/100	100
S085	T020	none	95	100	95/100	95
S085	T028	none	100	100	100/100	100
S085	T035a	none	100	100	100/100	100
S085	T040	none	100	100	100/100	100
S085	T059	none	100	100	100/100	100
S085	T065	none	95	100	95/100	95
S085	T069	none	100	100	100/100	100
S085	T075	none	100	100	100/100	100
S085	T092	none	56	100	56/100	56
S085	T095	none	100	100	100/100	100
S085	T099a	none	100	100	100/100	100
S085	T126	none	100	100	100/100	100
S085	T159a	none	100	100	100/100	100
S085	T183	none	72	100	72/100	72
S085	T188	none	100	100	100/100	100
S085	T197	none	95	100	95/100	95
S085	T232	none	100	100	100/100	100
S085	T249	none	85	100	85/100	85
S085	T330	none	100	100	100/100	100
S085	T341	none	100	100	100/100	100
S085	T353	none	100	100	100/100	100
S085	T358	none	95	100	95/100	95
S087	S093	none	100	100	100/100	100
S087	S097	none	100	100	100/100	100
S087	S102	none	100	100	100/100	100
S087	S106	none	100	100	100/100	100
S087	S130	none	100	100	100/100	100
S087	T012	none	98	100	98/100	98
S087	T014	none	100	100	100/100	100
S087	T020	none	95	100	95/100	95
S087	T028	none	100	100	100/100	100
S087	T035a	none	100	100	100/100	100
S087	T040	none	100	100	100/100	100
S087	T059	none	100	100	100/100	100
S087	T065	none	95	100	95/100	95
S087	T069	none	100	100	100/100	100
S087	T075	none	100	100	100/100	100
S087	T092	none	56	100	56/100	56
S087	T095	none	100	100	100/100	100
S087	T099a	none	100	100	100/100	100
S087	T126	none	100	100	100/100	100
S087	T159a	none	100	100	100/100	100
S087	T183	none	72	100	72/100	72
S087	T188	none	100	100	100/100	100
S087	T197	none	95	100	95/100	95
S087	T232	none	100	100	100/100	100
S087	T249	none	85	100	85/100	85
S087	T330	none	100	100	100/100	100
S087	T341	none	100	100	100/100	100
S087	T353	none	100	100	100/100	100
S087	T358	none	95	100	95/100	95
S093	S097	none	100	100	100/100	100
S093	S102	none	100	100	100/100	100
S093	S106	none	100	100	100/100	100
S093	S130	none	100	100	100/100	100
S093	T012	none	98	100	98/100	98
S093	T014	none	100	100	100/100	100
S093	T020	none	95	100	95/100	95
S093	T028	none	100	100	100/100	100
S093	T035a	none	100	100	100/100	100
S093	T040	none	100	100	100/100	100
S093	T059	none	100	100	100/100	100
S093	T065	none	95	100	95/100	95
S093	T069	none	100	100	100/100	100
S093	T075	none	100	100	100/100	100
S093	T092	none	56	100	56/100	56
S093	T095	none	100	100	100/100	100
S093	T099a	none	100	100	100/100	100
S093	T126	none	100	100	100/100	100
S093	T159a	none	100	100	100/100	100
S093	T183	none	72	100	72/100	72
S093	T188	none	100	100	100/100	100
S093	T197	none	95	100	95/100	95
S093	T232	none	100	100	100/100	100
S093	T249	none	85	100	85/100	85
S093	T330	none	100	100	100/100	100
S093	T341	none	100	100	100/100	100
S093	T353	none	100	100	100/100	100
S093	T358	none	95	100	95/100	95
S097	S102	none	100	100	100/100	100
S097	S106	none	100	100	100/100	100
S097	S130	none	100	100	100/100	100
S097	T012	none	98	100	98/100	98
S097	T014	none	100	100	100/100	100
S097	T020	none	95	100	95/100	95
S097	T028	none	100	100	100/100	100
S097	T035a	none	100	100	100/100	100
S097	T040	none	100	100	100/100	100
S097	T059	none	100	100	100/100	100
S097	T065	none	95	100	95/100	95
S097	T069	none	100	100	100/100	100
S097	T075	none	100	100	100/100	100
S097	T092	none	56	100	56/100	56
S097	T095	none	100	100	100/100	100
S097	T099a	none	100	100	100/100	100
S097	T126	none	100	100	100/100	100
S097	T159a	none	100	100	100/100	100
S097	T183	none	72	100	72/100	72
S097	T188	none	100	100	100/100	100
S097	T197	none	95	100	95/100	95
S097	T232	none	100	100	100/100	100
S097	T249	none	85	100	85/100	85
S097	T330	none	100	100	100/100	100
S097	T341	none	100	100	100/100	100
S097	T353	none	100	100	100/100	100
S097	T358	none	95	100	95/100	95
S102	S106	none	100	100	100/100	100
S102	S130	none	100	100	100/100	100
S102	T012	none	98	100	98/100	98
S102	T014	none	100	100	100/100	100
S102	T020	none	95	100	95/100	95
S102	T028	none	100	100	100/100	100
S102	T035a	none	100	100	100/100	100
S102	T040	none	100	100	100/100	100
S102	T059	none	100	100	100/100	100
S102	T065	none	95	100	95/100	95
S102	T069	none	100	100	100/100	100
S102	T075	none	100	100	100/100	100
S102	T092	none	56	100	56/100	56
S102	T095	none	100	100	100/100	100
S102	T099a	none	100	100	100/100	100
S102	T126	none	100	100	100/100	100
S102	T159a	none	100	100	100/100	100
S102	T183	none	72	100	72/100	72
S102	T188	none	100	100	100/100	100
S102	T197	none	95	100	95/100	95
S102	T232	none	100	100	100/100	100
S102	T249	none	85	100	85/100	85
S102	T330	none	100	100	100/100	100
S102	T341	none	100	100	100/100	100
S102	T353	none	100	100	100/100	100
S102	T358	none	95	100	95/100	95
S106	S130	none	100	100	100/100	100
S106	T012	none	98	100	98/100	98
S106	T014	none	100	100	100/100	100
S106	T020	none	95	100	95/100	95
S106	T028	none	100	100	100/100	100
S106	T035a	none	100	100	100/100	100
S106	T040	none	100	100	100/100	100
S106	T059	none	100	100	100/100	100
S106	T065	none	95	100	95/100	95
S106	T069	none	100	100	100/100	100
S106	T075	none	100	100	100/100	100
S106	T092	none	56	100	56/100	56
S106	T095	none	100	100	100/100	100
S106	T099a	none	100	100	100/100	100
S106	T126	none	100	100	100/100	100
S106	T159a	none	100	100	100/100	100
S106	T183	none	72	100	72/100	72
S106	T188	none	100	100	100/100	100
S106	T197	none	95	100	95/100	95
S106	T232	none	100	100	100/100	100
S106	T249	none	85	100	85/100	85
S106	T330	none	100	100	100/100	100
S106	T341	none	100	100	100/100	100
S106	T353	none	100	100	100/100	100
S106	T358	none	95	100	95/100	95
S130	T012	none	98	100	98/100	98
S130	T014	none	100	100	100/100	100
S130	T020	none	95	100	95/100	95
S130	T028	none	100	100	100/100	100
S130	T035a	none	100	100	100/100	100
S130	T040	none	100	100	100/100	100
S130	T059	none	100	100	100/100	100
S130	T065	none	95	100	95/100	95
S130	T069	none	100	100	100/100	100
S130	T075	none	100	100	100/100	100
S130	T092	none	56	100	56/100	56
S130	T095	none	100	100	100/100	100
S130	T099a	none	100	100	100/100	100
S130	T126	none	100	100	100/100	100
S130	T159a	none	100	100	100/100	100
S130	T183	none	72	100	72/100	72
S130	T188	none	100	100	100/100	100
S130	T197	none	95	100	95/100	95
S130	T232	none	100	100	100/100	100
S130	T249	none	85	100	85/100	85
S130	T330	none	100	100	100/100	100
S130	T341	none	100	100	100/100	100
S130	T353	none	100	100	100/100	100
S130	T358	none	95	100	95/100	95
T009	T056	none	1	100	1/100	100
T009	T056	trans	99	100	99/100	100
T009	T159a	none	28	100	28/100	100
T010	T159a	none	32	100	32/100	100
T012	S038	trans	3	100	3/100	98
T012	T013	none	3	100	3/100	100
T012	T013	trans	97	100	97/100	100
T012	T014	none	98	100	98/100	98
T012	T020	none	95	100	95/100	98
T012	T020	trans	3	100	3/100	98
T012	T028	none	98	100	98/100	98
T012	T035a	none	98	100	98/100	98
T012	T040	none	98	100	98/100	98
T012	T059	none	98	100	98/100	98
T012	T065	none	95	100	95/100	98
T012	T065	trans	3	100	3/100	98
T012	T069	none	98	100	98/100	98
T012	T075	none	98	100	98/100	98
T012	T092	none	54	100	54/100	54
T012	T095	none	98	100	98/100	98
T012	T099a	none	98	100	98/100	98
T012	T126	none	98	100	98/100	98
T012	T137	complex	2	100	2/100	100
T012	T137	multi_trans	98	100	98/100	100
T012	T159a	none	98	100	98/100	98
T012	T159b	complex	99	100	99/100	100
T012	T159b	multi_trans	1	100	1/100	100
T012	T178	complex	95	100	95/100	98
T012	T178	multi_trans	3	100	3/100	98
T012	T183	none	72	100	72/100	74
T012	T183	multi_trans	2	100	2/100	74
T012	T188	none	98	100	98/100	98
T012	T197	complex	97	100	97/100	100
T012	T197	multi_trans	3	100	3/100	100
T012	T232	none	98	100	98/100	98
T012	T249	none	83	100	83/100	88
T012	T249	multi_trans	3	100	3/100	88
T012	T322	trans	87	100	87/100	87
T012	T330	none	98	100	98/100	98
T012	T341	none	98	100	98/100	98
T012	T353	none	98	100	98/100	98
T012	T358	none	95	100	95/100	98
T012	T358	multi_trans	3	100	3/100	98
T014	T020	none	95	100	95/100	95
T014	T028	none	100	100	100/100	100
T014	T035a	none	100	100	100/100	100
T014	T040	none	100	100	100/100	100
T014	T059	none	100	100	100/100	100
T014	T065	none	95	100	95/100	95
T014	T069	none	100	100	100/100	100
T014	T075	none	100	100	100/100	100
T014	T092	none	56	100	56/100	56
T014	T095	none	100	100	100/100	100
T014	T099a	none	100	100	100/100	100
T014	T126	none	100	100	100/100	100
T014	T159a	none	100	100	100/100	100
T014	T183	none	72	100	72/100	72
T014	T188	none	100	100	100/100	100
T014	T197	none	95	100	95/100	95
T014	T232	none	100	100	100/100	100
T014	T249	none	85	100	85/100	85
T014	T330	none	100	100	100/100	100
T014	T341	none	100	100	100/100	100
T014	T353	none	100	100	100/100	100
T014	T358	none	95	100	95/100	95
T020	T028	none	95	100	95/100	95
T020	T035a	none	95	100	95/100	95
T020	T040	none	95	100	95/100	95
T020	T059	none	95	100	95/100	95
T020	T065	none	95	100	95/100	95
T020	T069	none	95	100	95/100	95
T020	T075	none	95	100	95/100	95
T020	T092	none	51	100	51/100	51
T020	T095	none	95	100	95/100	95
T020	T099a	none	95	100	95/100	95
T020	T126	none	95	100	95/100	95
T020	T159a	none	95	100	95/100	95
T020	T183	none	72	100	72/100	72
T020	T188	none	95	100	95/100	95
T020	T197	none	95	100	95/100	95
T020	T232	none	95	100	95/100	95
T020	T249	none	83	100	83/100	85
T020	T330	none	95	100	95/100	95
T020	T341	none	95	100	95/100	95
T020	T353	none	95	100	95/100	95
T020	T358	none	95	100	95/100	95
T021	T073	none	100	100	100/100	100
T021	T077	none	100	100	100/100	100
T021	T159a	none	29	100	29/100	100
T028	T035a	none	100	100	100/100	100
T028	T040	none	100	100	100/100	100
T028	T059	none	100	100	100/100	100
T028	T065	none	95	100	95/100	95
T028	T069	none	100	100	100/100	100
T028	T075	none	100	100	100/100	100
T028	T092	none	56	100	56/100	56
T028	T095	none	100	100	100/100	100
T028	T099a	none	100	100	100/100	100
T028	T126	none	100	100	100/100	100
T028	T159a	none	100	100	100/100	100
T028	T183	none	72	100	72/100	72
T028	T188	none	100	100	100/100	100
T028	T197	none	95	100	95/100	95
T028	T232	none	100	100	100/100	100
T028	T249	none	85	100	85/100	85
T028	T330	none	100	100	100/100	100
T028	T341	none	100	100	100/100	100
T028	T353	none	100	100	100/100	100
T028	T358	none	95	100	95/100	95
T035a	T040	none	100	100	100/100	100
T035a	T059	none	100	100	100/100	100
T035a	T065	none	95	100	95/100	95
T035a	T069	none	100	100	100/100	100
T035a	T075	none	100	100	100/100	100
T035a	T092	none	56	100	56/100	56
T035a	T095	none	100	100	100/100	100
T035a	T099a	none	100	100	100/100	100
T035a	T126	none	100	100	100/100	100
T035a	T159a	none	100	100	100/100	100
T035a	T183	none	72	100	72/100	72
T035a	T188	none	100	100	100/100	100
T035a	T197	none	95	100	95/100	95
T035a	T232	none	100	100	100/100	100
T035a	T249	none	85	100	85/100	85
T035a	T330	none	100	100	100/100	100
T035a	T341	none	100	100	100/100	100
T035a	T353	none	100	100	100/100	100
T035a	T358	none	95	100	95/100	95
T035b	T159a	none	36	100	36/100	100
T040	T059	none	100	100	100/100	100
T040	T065	none	95	100	95/100	95
T040	T069	none	100	100	100/100	100
T040	T075	none	100	100	100/100	100
T040	T092	none	56	100	56/100	56
T040	T095	none	100	100	100/100	100
T040	T099a	none	100	100	100/100	100
T040	T126	none	100	100	100/100	100
T040	T159a	none	100	100	100/100	100
T040	T183	none	72	100	72/100	72
T040	T188	none	100	100	100/100	100
T040	T197	none	95	100	95/100	95
T040	T232	none	100	100	100/100	100
T040	T249	none	85	100	85/100	85
T040	T330	none	100	100	100/100	100
T040	T341	none	100	100	100/100	100
T040	T353	none	100	100	100/100	100
T040	T358	none	95	100	95/100	95
T059	T065	none	95	100	95/100	95
T059	T069	none	100	100	100/100	100
T059	T075	none	100	100	100/100	100
T059	T092	none	56	100	56/100	56
T059	T095	none	100	100	100/100	100
T059	T099a	none	100	100	100/100	100
T059	T126	none	100	100	100/100	100
T059	T159a	none	100	100	100/100	100
T059	T183	none	72	100	72/100	72
T059	T188	none	100	100	100/100	100
T059	T197	none	95	100	95/100	95
T059	T232	none	100	100	100/100	100
T059	T249	none	85	100	85/100	85
T059	T330	none	100	100	100/100	100
T059	T341	none	100	100	100/100	100
T059	T353	none	100	100	100/100	100
T059	T358	none	95	100	95/100	95
T065	T069	none	95	100	95/100	95
T065	T075	none	95	100	95/100	95
T065	T092	none	51	100	51/100	51
T065	T095	none	95	100	95/100	95
T065	T099a	none	95	100	95/100	95
T065	T105	none	14	100	14/100	100
T065	T105	trans	86	100	86/100	100
T065	T126	none	95	100	95/100	95
T065	T159a	none	95	100	95/100	95
T065	T183	none	72	100	72/100	72
T065	T188	none	95	100	95/100	95
T065	T197	none	95	100	95/100	95
T065	T232	none	95	100	95/100	95
T065	T249	none	83	100	83/100	85
T065	T330	none	95	100	95/100	95
T065	T341	none	95	100	95/100	95
T065	T353	none	95	100	95/100	95
T065	T358	none	95	100	95/100	95
T069	T075	none	100	100	100/100	100
T069	T092	none	56	100	56/100	56
T069	T095	none	100	100	100/100	100
T069	T099a	none	100	100	100/100	100
T069	T126	none	100	100	100/100	100
T069	T159a	none	100	100	100/100	100
T069	T183	none	72	100	72/100	72
T069	T188	none	100	100	100/100	100
T069	T197	none	95	100	95/100	95
T069	T232	none	100	100	100/100	100
T069	T249	none	85	100	85/100	85
T069	T330	none	100	100	100/100	100
T069	T341	none	100	100	100/100	100
T069	T353	none	100	100	100/100	100
T069	T358	none	95	100	95/100	95
T071	T092	complex	76	100	76/100	100
T071	T092	multi_trans	16	100	16/100	100
T071	T099b	complex	68	100	68/100	100
T071	T099b	none	1	100	1/100	100
T071	T099b	multi_trans	31	100	31/100	100
T071	T104	none	6	100	6/100	68
T071	T104	trans	62	100	62/100	68
T073	T077	none	100	100	100/100	100
T073	T159a	none	29	100	29/100	100
T075	T092	none	56	100	56/100	56
T075	T095	none	100	100	100/100	100
T075	T099a	none	100	100	100/100	100
T075	T126	none	100	100	100/100	100
T075	T159a	none	100	100	100/100	100
T075	T183	none	72	100	72/100	72
T075	T188	none	100	100	100/100	100
T075	T197	none	95	100	95/100	95
T075	T232	none	100	100	100/100	100
T075	T249	none	85	100	85/100	85
T075	T330	none	100	100	100/100	100
T075	T341	none	100	100	100/100	100
T075	T353	none	100	100	100/100	100
T075	T358	none	95	100	95/100	95
T077	T159a	none	29	100	29/100	100
T087	T159a	none	34	100	34/100	100
T092	T071	multi_trans	8	100	8/100	100
T092	T095	none	56	100	56/100	56
T092	T099a	none	56	100	56/100	56
T092	T099b	complex	50	100	50/100	100
T092	T099b	none	5	100	5/100	100
T092	T099b	multi_trans	43	100	43/100	100
T092	T126	none	56	100	56/100	56
T092	T159a	none	56	100	56/100	56
T092	T188	none	56	100	56/100	56
T092	T197	none	51	100	51/100	51
T092	T232	none	56	100	56/100	56
T092	T330	none	56	100	56/100	56
T092	T341	none	56	100	56/100	56
T092	T353	none	56	100	56/100	56
T092	T358	none	51	100	51/100	51
T095	T099a	none	100	100	100/100	100
T095	T102	trans	100	100	100/100	100
T095	T107	trans	100	100	100/100	100
T095	T126	none	100	100	100/100	100
T095	T159a	none	100	100	100/100	100
T095	T183	none	72	100	72/100	72
T095	T188	none	100	100	100/100	100
T095	T197	none	95	100	95/100	95
T095	T232	none	100	100	100/100	100
T095	T249	none	85	100	85/100	85
T095	T330	none	100	100	100/100	100
T095	T341	none	100	100	100/100	100
T095	T353	none	100	100	100/100	100
T095	T358	none	95	100	95/100	95
T099a	T126	none	100	100	100/100	100
T099a	T159a	none	100	100	100/100	100
T099a	T183	none	72	100	72/100	72
T099a	T188	none	100	100	100/100	100
T099a	T197	none	95	100	95/100	95
T099a	T232	none	100	100	100/100	100
T099a	T249	none	85	100	85/100	85
T099a	T330	none	100	100	100/100	100
T099a	T341	none	100	100	100/100	100
T099a	T353	none	100	100	100/100	100
T099a	T358	none	95	100	95/100	95
T099b	T092	multi_trans	2	100	2/100	100
T126	T159a	none	100	100	100/100	100
T126	T183	none	72	100	72/100	72
T126	T188	none	100	100	100/100	100
T126	T192	trans	100	100	100/100	100
T126	T197	none	95	100	95/100	95
T126	T232	none	100	100	100/100	100
T126	T234	multi_trans	100	100	100/100	100
T126	T249	none	85	100	85/100	85
T126	T271a	multi_trans	100	100	100/100	100
T126	T327a	complex	2	100	2/100	100
T126	T327a	multi_trans	98	100	98/100	100
T126	T330	none	100	100	100/100	100
T126	T335	trans	100	100	100/100	100
T126	T341	none	100	100	100/100	100
T126	T353	none	100	100	100/100	100
T126	T358	none	95	100	95/100	95
T137	T241	none	1	100	1/100	100
T137	T241	trans	99	100	99/100	100
T156	T197	none	3	100	3/100	100
T159a	T009	trans	72	100	72/100	100
T159a	T010	trans	68	100	68/100	100
T159a	T021	trans	71	100	71/100	100
T159a	T035b	trans	64	100	64/100	100
T159a	T073	trans	71	100	71/100	100
T159a	T077	trans	71	100	71/100	100
T159a	T087	trans	66	100	66/100	100
T159a	T183	none	72	100	72/100	72
T159a	T188	none	100	100	100/100	100
T159a	T197	none	95	100	95/100	95
T159a	T230	none	31	100	31/100	100
T159a	T230	trans	69	100	69/100	100
T159a	T232	none	100	100	100/100	100
T159a	T249	none	85	100	85/100	85
T159a	T330	none	100	100	100/100	100
T159a	T341	none	100	100	100/100	100
T159a	T353	none	100	100	100/100	100
T159a	T358	none	95	100	95/100	95
T159b	T183	complex	99	100	99/100	100
T159b	T183	none	1	100	1/100	100
T178	T183	complex	66	100	66/100	71
T178	T183	none	5	100	5/100	71
T182	T249	none	3	100	3/100	99
T183	T188	none	72	100	72/100	72
T183	T194	complex	96	100	96/100	100
T183	T194	multi_trans	3	100	3/100	100
T183	T197	none	72	100	72/100	72
T183	T232	none	72	100	72/100	72
T183	T249	complex	89	100	89/100	94
T183	T249	none	4	100	4/100	94
T183	T330	none	72	100	72/100	72
T183	T341	none	72	100	72/100	72
T183	T353	none	72	100	72/100	72
T183	T358	none	72	100	72/100	72
T188	T197	none	95	100	95/100	95
T188	T232	none	100	100	100/100	100
T188	T249	none	85	100	85/100	85
T188	T330	none	100	100	100/100	100
T188	T341	none	100	100	100/100	100
T188	T353	none	100	100	100/100	100
T188	T358	none	95	100	95/100	95
T194	T183	multi_trans	1	100	1/100	100
T194	T249	complex	62	100	62/100	86
T194	T249	none	23	100	23/100	86
T197	T156	trans	97	100	97/100	100
T197	T223	none	86	100	86/100	100
T197	T223	trans	14	100	14/100	100
T197	T225	trans	100	100	100/100	100
T197	T232	none	95	100	95/100	95
T197	T249	complex	98	100	98/100	100
T197	T271b	trans	100	100	100/100	100
T197	T330	none	95	100	95/100	95
T197	T341	none	95	100	95/100	95
T197	T353	none	95	100	95/100	95
T197	T358	complex	14	100	14/100	95
T197	T358	none	81	100	81/100	95
T232	T249	none	85	100	85/100	85
T232	T270	trans	100	100	100/100	100
T232	T330	none	100	100	100/100	100
T232	T341	none	100	100	100/100	100
T232	T353	none	100	100	100/100	100
T232	T358	none	95	100	95/100	95
T234	T303	none	9	100	9/100	100
T234	T303	trans	91	100	91/100	100
T249	S038	trans	2	100	2/100	85
T249	T012	multi_trans	2	100	2/100	88
T249	T020	trans	2	100	2/100	85
T249	T065	trans	2	100	2/100	85
T249	T182	trans	96	100	96/100	99
T249	T183	multi_trans	1	100	1/100	94
T249	T194	multi_trans	1	100	1/100	86
T249	T197	multi_trans	2	100	2/100	100
T249	T223	trans	86	100	86/100	86
T249	T330	none	85	100	85/100	85
T249	T341	none	85	100	85/100	85
T249	T353	none	85	100	85/100	85
T249	T358	complex	98	100	98/100	100
T249	T358	multi_trans	2	100	2/100	100
T271a	T301	none	3	100	3/100	100
T271a	T301	trans	97	100	97/100	100
T271a	T327a	complex	100	100	100/100	100
T327b	T330	none	13	100	13/100	100
T330	T327b	trans	87	100	87/100	100
T330	T341	none	100	100	100/100	100
T330	T353	none	100	100	100/100	100
T330	T358	none	95	100	95/100	95
T341	T353	none	100	100	100/100	100
T341	T358	none	95	100	95/100	95
T353	T358	none	95	100	95/100	95
