# Supplementary material for: Improved characterisation of MRSA transmission using within-host bacterial sequence diversity
Source: eLife. 2019 Oct 8;8:e46402. doi: 10.7554/eLife.46402 (PMC6954020; doi:10.7554/eLife.46402)
Supplement: Figure 7—source data 1. [file elife-46402-fig7-data1.zip]

Archive with 16 entries (15 files):
- Figure 7-source data 1/
- __MACOSX/._Figure 7-source data 1
- Figure 7-source data 1/Collapsed_Tree_Posterior_sites_10percol_1.csv
- __MACOSX/Figure 7-source data 1/._Collapsed_Tree_Posterior_sites_10percol_1.csv
- Figure 7-source data 1/.DS_Store
- __MACOSX/Figure 7-source data 1/._.DS_Store
- Figure 7-source data 1/fig7_input_image.rda
- __MACOSX/Figure 7-source data 1/._fig7_input_image.rda
- Figure 7-source data 1/Posterior_sites_10percol_hostRelationshipSummary.csv
- __MACOSX/Figure 7-source data 1/._Posterior_sites_10percol_hostRelationshipSummary.csv
- Figure 7-source data 1/figure_7_node_arrangement.csv
- __MACOSX/Figure 7-source data 1/._figure_7_node_arrangement.csv
- Figure 7-source data 1/Generate_Figures_7_and_7S1.R
- __MACOSX/Figure 7-source data 1/._Generate_Figures_7_and_7S1.R
- Figure 7-source data 1/figure_7S1_node_arrangement.csv
- __MACOSX/Figure 7-source data 1/._figure_7S1_node_arrangement.csv
