# Supplementary material for: Improved characterisation of MRSA transmission using within-host bacterial sequence diversity
Source: eLife. 2019 Oct 8;8:e46402. doi: 10.7554/eLife.46402 (PMC6954020; doi:10.7554/eLife.46402)
Supplement: Figure 7—source data 1. [file elife-46402-fig7-data1.zip › Figure 7-source data 1/Collapsed_Tree_Posterior_sites_10percol_1.csv]

unique.splits	parent.splits	hosts	parent.hosts
T126_N	unassigned_region-SPLIT1	T126_N	unassigned_region
T327a_N-SPLIT1	T126_N	T327a_N	T126_N
T126_C-SPLIT1	T126_N	T126_C	T126_N
T126_A-SPLIT1	T126_N	T126_A	T126_N
T126_C-SPLIT2	T126_N	T126_C	T126_N
T126_C-SPLIT3	T126_N	T126_C	T126_N
T126_W	T126_N	T126_W	T126_N
T234_N-SPLIT1	T126_N	T234_N	T126_N
T327a_N-SPLIT2	T126_N	T327a_N	T126_N
T126_C-SPLIT4	T126_N	T126_C	T126_N
T327a_N-SPLIT3	T126_N	T327a_N	T126_N
T271a_N-SPLIT1	T327a_N-SPLIT3	T271a_N	T327a_N
T327a_N-SPLIT4	T126_N	T327a_N	T126_N
T327a_T	T327a_N-SPLIT4	T327a_T	T327a_N
T126_C-SPLIT5	T126_N	T126_C	T126_N
T126_C-SPLIT6	T126_N	T126_C	T126_N
T126_C-SPLIT7	T126_N	T126_C	T126_N
T327a_N-SPLIT5	T126_C-SPLIT7	T327a_N	T126_C
T192_T	unassigned_region-SPLIT2	T192_T	unassigned_region
T126_C-SPLIT8	unassigned_region-SPLIT2	T126_C	unassigned_region
T126_C-SPLIT9	T126_N	T126_C	T126_N
T126_A-SPLIT2	T126_N	T126_A	T126_N
T126_C-SPLIT10	T126_N	T126_C	T126_N
T126_C-SPLIT11	T126_N	T126_C	T126_N
T126_C-SPLIT12	T126_N	T126_C	T126_N
T126_C-SPLIT13	T126_N	T126_C	T126_N
T126_C-SPLIT14	T126_N	T126_C	T126_N
T303_N	T234_N-SPLIT2	T303_N	T234_N
T234_N-SPLIT2	T126_N	T234_N	T126_N
T234_C	T234_N-SPLIT2	T234_C	T234_N
T234_N-SPLIT3	unassigned_region-SPLIT3	T234_N	unassigned_region
T271a_T-SPLIT1	unassigned_region-SPLIT3	T271a_T	unassigned_region
T271a_A	unassigned_region-SPLIT3	T271a_A	unassigned_region
T271a_N-SPLIT2	unassigned_region-SPLIT3	T271a_N	unassigned_region
T271a_T-SPLIT2	T271a_N-SPLIT2	T271a_T	T271a_N
T271a_W	T271a_N-SPLIT2	T271a_W	T271a_N
T301_T	T271a_N-SPLIT2	T301_T	T271a_N
T126_A-SPLIT3	unassigned_region-SPLIT4	T126_A	unassigned_region
T335_A	unassigned_region-SPLIT4	T335_A	unassigned_region
T232_T	unassigned_region-SPLIT1	T232_T	unassigned_region
T270_U	T232_T	T270_U	T232_T
T232_N	T232_T	T232_N	T232_T
T069_N	unassigned_region-SPLIT1	T069_N	unassigned_region
T330_N	unassigned_region-SPLIT1	T330_N	unassigned_region
T327b_N	T330_N	T327b_N	T330_N
T330_T	T330_N	T330_T	T330_N
S071_N	unassigned_region-SPLIT1	S071_N	unassigned_region
T059_N	unassigned_region-SPLIT1	T059_N	unassigned_region
S040_N	unassigned_region-SPLIT1	S040_N	unassigned_region
T353_N	unassigned_region-SPLIT1	T353_N	unassigned_region
S102_N	unassigned_region-SPLIT1	S102_N	unassigned_region
S093_N	unassigned_region-SPLIT1	S093_N	unassigned_region
S085_N	unassigned_region-SPLIT1	S085_N	unassigned_region
T035a_N	unassigned_region-SPLIT1	T035a_N	unassigned_region
T099a_N	unassigned_region-SPLIT1	T099a_N	unassigned_region
T099a_W	T099a_N	T099a_W	T099a_N
T095_T	unassigned_region-SPLIT1	T095_T	unassigned_region
T095_N	unassigned_region-SPLIT1	T095_N	unassigned_region
T102_T	T095_N	T102_T	T095_N
T107_U	T095_N	T107_U	T095_N
S087_N	unassigned_region-SPLIT1	S087_N	unassigned_region
S130_N	unassigned_region-SPLIT1	S130_N	unassigned_region
T014_A	unassigned_region-SPLIT1	T014_A	unassigned_region
S042_N	unassigned_region-SPLIT1	S042_N	unassigned_region
S039_N	unassigned_region-SPLIT1	S039_N	unassigned_region
S021_N	unassigned_region-SPLIT1	S021_N	unassigned_region
T040_N	unassigned_region-SPLIT1	T040_N	unassigned_region
S081_N	unassigned_region-SPLIT1	S081_N	unassigned_region
S024_N	unassigned_region-SPLIT1	S024_N	unassigned_region
S078_N	unassigned_region-SPLIT1	S078_N	unassigned_region
S002_N	unassigned_region-SPLIT1	S002_N	unassigned_region
S106_N	unassigned_region-SPLIT1	S106_N	unassigned_region
S025_N	unassigned_region-SPLIT1	S025_N	unassigned_region
S097_N	unassigned_region-SPLIT1	S097_N	unassigned_region
T341_T	unassigned_region-SPLIT1	T341_T	unassigned_region
S026_N	unassigned_region-SPLIT1	S026_N	unassigned_region
T035b_N	unassigned_region-SPLIT1	T035b_N	unassigned_region
T159a_N	unassigned_region-SPLIT1	T159a_N	unassigned_region
T230_C	T159a_N	T230_C	T159a_N
T009_N	unassigned_region-SPLIT5	T009_N	unassigned_region
T009_T-SPLIT1	T009_N	T009_T	T009_N
T009_T-SPLIT2	T009_N	T009_T	T009_N
T009_A	T009_N	T009_A	T009_N
T009_T-SPLIT3	T009_N	T009_T	T009_N
T056_H	T009_N	T056_H	T009_N
T009_T-SPLIT4	unassigned_region-SPLIT5	T009_T	unassigned_region
T073_N	unassigned_region-SPLIT5	T073_N	unassigned_region
T077_N	unassigned_region-SPLIT5	T077_N	unassigned_region
T021_N	unassigned_region-SPLIT5	T021_N	unassigned_region
T010_N	unassigned_region-SPLIT5	T010_N	unassigned_region
T087_C	unassigned_region-SPLIT5	T087_C	unassigned_region
T249_T-SPLIT1	unassigned_region-SPLIT1	T249_T	unassigned_region
T249_N	unassigned_region-SPLIT1	T249_N	unassigned_region
T358_N-SPLIT1	T249_N	T358_N	T249_N
T249_T-SPLIT2	unassigned_region-SPLIT6	T249_T	unassigned_region
T182_N	unassigned_region-SPLIT6	T182_N	unassigned_region
T223_A	unassigned_region-SPLIT7	T223_A	unassigned_region
T197_N-SPLIT1	unassigned_region-SPLIT7	T197_N	unassigned_region
T249_T-SPLIT3	unassigned_region-SPLIT7	T249_T	unassigned_region
T197_N-SPLIT2	unassigned_region-SPLIT1	T197_N	unassigned_region
T197_A-SPLIT1	T197_N-SPLIT2	T197_A	T197_N
T156_W	T197_N-SPLIT2	T156_W	T197_N
T197_W-SPLIT1	T197_N-SPLIT2	T197_W	T197_N
T012_N-SPLIT1	T197_N-SPLIT2	T012_N	T197_N
T197_A-SPLIT2	unassigned_region-SPLIT8	T197_A	unassigned_region
T197_C-SPLIT1	unassigned_region-SPLIT8	T197_C	unassigned_region
T197_W-SPLIT2	T197_N-SPLIT2	T197_W	T197_N
T271b_C	T197_N-SPLIT2	T271b_C	T197_N
T197_C-SPLIT2	T197_N-SPLIT2	T197_C	T197_N
T197_A-SPLIT3	unassigned_region-SPLIT9	T197_A	unassigned_region
T197_C-SPLIT3	unassigned_region-SPLIT9	T197_C	unassigned_region
T225_N	T197_N-SPLIT2	T225_N	T197_N
T197_W-SPLIT3	T197_N-SPLIT2	T197_W	T197_N
T183_N-SPLIT1	T194_N-SPLIT1	T183_N	T194_N
T194_T-SPLIT1	T194_N-SPLIT1	T194_T	T194_N
T159b_N-SPLIT1	unassigned_region-SPLIT10	T159b_N	unassigned_region
T183_N-SPLIT2	unassigned_region-SPLIT10	T183_N	unassigned_region
T178_T	unassigned_region-SPLIT10	T178_T	unassigned_region
T194_N-SPLIT1	unassigned_region-SPLIT1	T194_N	unassigned_region
T183_A	T194_N-SPLIT1	T183_A	T194_N
T183_N-SPLIT3	T194_N-SPLIT1	T183_N	T194_N
T183_N-SPLIT4	T194_N-SPLIT1	T183_N	T194_N
T194_N-SPLIT2	T183_N-SPLIT6	T194_N	T183_N
T183_N-SPLIT6	unassigned_region-SPLIT1	T183_N	unassigned_region
T194_N-SPLIT3	T183_N-SPLIT6	T194_N	T183_N
T194_A	unassigned_region-SPLIT11	T194_A	unassigned_region
T183_T-SPLIT1	unassigned_region-SPLIT11	T183_T	unassigned_region
T194_N-SPLIT4	T183_N-SPLIT6	T194_N	T183_N
T194_W	T183_N-SPLIT6	T194_W	T183_N
T194_N-SPLIT5	T183_N-SPLIT6	T194_N	T183_N
T249_A-SPLIT1	T183_N-SPLIT6	T249_A	T183_N
T183_T-SPLIT2	T183_N-SPLIT6	T183_T	T183_N
T194_N-SPLIT6	T183_N-SPLIT6	T194_N	T183_N
T194_N-SPLIT7	T183_N-SPLIT6	T194_N	T183_N
T249_A-SPLIT2	T183_N-SPLIT6	T249_A	T183_N
T183_T-SPLIT3	T183_N-SPLIT6	T183_T	T183_N
T194_N-SPLIT8	T183_N-SPLIT6	T194_N	T183_N
T183_T-SPLIT4	T183_N-SPLIT6	T183_T	T183_N
T194_T-SPLIT2	T183_N-SPLIT6	T194_T	T183_N
T194_C	T194_N-SPLIT9	T194_C	T194_N
T194_N-SPLIT9	T183_N-SPLIT6	T194_N	T183_N
T194_T-SPLIT3	unassigned_region-SPLIT12	T194_T	unassigned_region
T194_N-SPLIT10	unassigned_region-SPLIT12	T194_N	unassigned_region
T183_N-SPLIT5	T194_N-SPLIT10	T183_N	T194_N
T183_T-SPLIT5	T194_N-SPLIT10	T183_T	T194_N
T183_T-SPLIT6	T194_N-SPLIT10	T183_T	T194_N
T012_N-SPLIT8	unassigned_region-SPLIT1	T012_N	unassigned_region
T012_A-SPLIT1	T012_N-SPLIT8	T012_A	T012_N
T159b_N-SPLIT2	T012_N-SPLIT8	T159b_N	T012_N
T159b_N-SPLIT3	T012_N-SPLIT8	T159b_N	T012_N
T012_N-SPLIT2	T159b_N-SPLIT3	T012_N	T159b_N
T159b_N-SPLIT4	T012_N-SPLIT8	T159b_N	T012_N
T012_T-SPLIT1	T012_N-SPLIT8	T012_T	T012_N
T012_T-SPLIT2	T012_N-SPLIT8	T012_T	T012_N
T137_T-SPLIT1	T012_N-SPLIT8	T137_T	T012_N
T012_T-SPLIT3	T012_N-SPLIT8	T012_T	T012_N
T012_T-SPLIT4	T012_N-SPLIT8	T012_T	T012_N
T012_T-SPLIT5	T012_N-SPLIT8	T012_T	T012_N
T013_A	T012_N-SPLIT8	T013_A	T012_N
T012_T-SPLIT6	T012_N-SPLIT8	T012_T	T012_N
T159b_N-SPLIT5	T012_N-SPLIT8	T159b_N	T012_N
T159b_A	T012_N-SPLIT8	T159b_A	T012_N
T159b_N-SPLIT7	T012_N-SPLIT8	T159b_N	T012_N
T012_N-SPLIT3	unassigned_region-SPLIT13	T012_N	unassigned_region
T159b_N-SPLIT6	T012_N-SPLIT3	T159b_N	T012_N
T012_T-SPLIT7	T012_N-SPLIT3	T012_T	T012_N
T012_A-SPLIT2	unassigned_region-SPLIT13	T012_A	unassigned_region
T012_T-SPLIT8	T012_N-SPLIT8	T012_T	T012_N
T159b_C-SPLIT1	T012_N-SPLIT8	T159b_C	T012_N
T159b_N-SPLIT8	T012_N-SPLIT8	T159b_N	T012_N
T159b_N-SPLIT9	T012_N-SPLIT8	T159b_N	T012_N
T159b_N-SPLIT10	T012_N-SPLIT8	T159b_N	T012_N
T159b_N-SPLIT11	T012_N-SPLIT8	T159b_N	T012_N
T012_T-SPLIT9	T012_N-SPLIT8	T012_T	T012_N
T159b_N-SPLIT12	T012_N-SPLIT8	T159b_N	T012_N
T159b_N-SPLIT13	T012_N-SPLIT8	T159b_N	T012_N
T159b_N-SPLIT14	T012_N-SPLIT8	T159b_N	T012_N
T012_T-SPLIT10	T012_N-SPLIT8	T012_T	T012_N
T159b_N-SPLIT15	T012_N-SPLIT8	T159b_N	T012_N
T012_T-SPLIT11	T012_N-SPLIT8	T012_T	T012_N
T012_A-SPLIT3	T012_N-SPLIT8	T012_A	T012_N
T012_A-SPLIT4	T012_N-SPLIT8	T012_A	T012_N
T012_T-SPLIT12	T012_N-SPLIT8	T012_T	T012_N
T159b_N-SPLIT16	T012_N-SPLIT8	T159b_N	T012_N
T178_N	T012_N-SPLIT8	T178_N	T012_N
T012_A-SPLIT5	T012_N-SPLIT8	T012_A	T012_N
T012_T-SPLIT13	T012_N-SPLIT8	T012_T	T012_N
T012_T-SPLIT14	T012_N-SPLIT8	T012_T	T012_N
T012_T-SPLIT15	T012_N-SPLIT8	T012_T	T012_N
T012_T-SPLIT16	T012_N-SPLIT8	T012_T	T012_N
T159b_N-SPLIT17	T012_N-SPLIT8	T159b_N	T012_N
T137_N-SPLIT1	T012_N-SPLIT8	T137_N	T012_N
T137_T-SPLIT2	T137_N-SPLIT1	T137_T	T137_N
T137_T-SPLIT3	T137_N-SPLIT1	T137_T	T137_N
T137_T-SPLIT4	T137_N-SPLIT1	T137_T	T137_N
T322_C	unassigned_region-SPLIT14	T322_C	unassigned_region
T322_N	unassigned_region-SPLIT14	T322_N	unassigned_region
T137_N-SPLIT2	unassigned_region-SPLIT14	T137_N	unassigned_region
T241_N	T137_N-SPLIT2	T241_N	T137_N
T137_C	T137_N-SPLIT2	T137_C	T137_N
T137_T-SPLIT5	T137_N-SPLIT2	T137_T	T137_N
T159b_N-SPLIT18	T012_N-SPLIT8	T159b_N	T012_N
T012_T-SPLIT17	T012_N-SPLIT8	T012_T	T012_N
T159b_N-SPLIT19	T012_N-SPLIT8	T159b_N	T012_N
T159b_N-SPLIT20	T012_N-SPLIT8	T159b_N	T012_N
T012_N-SPLIT4	T159b_N-SPLIT20	T012_N	T159b_N
T012_A-SPLIT6	T012_N-SPLIT5	T012_A	T012_N
T012_N-SPLIT5	T159b_N-SPLIT20	T012_N	T159b_N
T012_N-SPLIT6	T159b_N-SPLIT20	T012_N	T159b_N
T012_N-SPLIT7	T159b_N-SPLIT20	T012_N	T159b_N
T159b_C-SPLIT2	T012_N-SPLIT8	T159b_C	T012_N
T159b_N-SPLIT21	T012_N-SPLIT8	T159b_N	T012_N
T159b_N-SPLIT22	T012_N-SPLIT8	T159b_N	T012_N
T012_T-SPLIT18	T012_N-SPLIT8	T012_T	T012_N
T012_T-SPLIT19	T012_N-SPLIT8	T012_T	T012_N
T012_A-SPLIT7	T012_N-SPLIT8	T012_A	T012_N
T159b_N-SPLIT23	T012_N-SPLIT8	T159b_N	T012_N
T012_T-SPLIT20	T012_N-SPLIT8	T012_T	T012_N
T159b_N-SPLIT24	T012_N-SPLIT8	T159b_N	T012_N
T105_N	unassigned_region-SPLIT1	T105_N	unassigned_region
T065_T	unassigned_region-SPLIT1	T065_T	unassigned_region
T065_N	unassigned_region-SPLIT1	T065_N	unassigned_region
T358_C	unassigned_region-SPLIT1	T358_C	unassigned_region
T358_N-SPLIT2	T358_C	T358_N	T358_C
T358_W-SPLIT1	T358_N-SPLIT2	T358_W	T358_N
T358_W-SPLIT2	T358_N-SPLIT2	T358_W	T358_N
S038_N	unassigned_region-SPLIT1	S038_N	unassigned_region
T020_N	unassigned_region-SPLIT1	T020_N	unassigned_region
S007_N	unassigned_region-SPLIT1	S007_N	unassigned_region
T188_N	unassigned_region-SPLIT1	T188_N	unassigned_region
T188_C	T188_N	T188_C	T188_N
T028_C	unassigned_region-SPLIT1	T028_C	unassigned_region
T092_N-SPLIT1	T099b_N-SPLIT3	T092_N	T099b_N
T099b_N-SPLIT3	unassigned_region-SPLIT1	T099b_N	unassigned_region
T071_N-SPLIT1	unassigned_region-SPLIT15	T071_N	unassigned_region
T071_C-SPLIT1	unassigned_region-SPLIT15	T071_C	unassigned_region
T092_N-SPLIT2	unassigned_region-SPLIT15	T092_N	unassigned_region
T071_N-SPLIT2	unassigned_region-SPLIT16	T071_N	unassigned_region
T092_N-SPLIT3	unassigned_region-SPLIT16	T092_N	unassigned_region
T071_N-SPLIT3	T099b_N-SPLIT3	T071_N	T099b_N
T092_N-SPLIT4	T071_N-SPLIT3	T092_N	T071_N
T092_N-SPLIT5	T071_N-SPLIT3	T092_N	T071_N
T099b_N-SPLIT1	unassigned_region-SPLIT17	T099b_N	unassigned_region
T092_N-SPLIT6	unassigned_region-SPLIT17	T092_N	unassigned_region
T104_T	unassigned_region-SPLIT18	T104_T	unassigned_region
T092_T-SPLIT1	unassigned_region-SPLIT18	T092_T	unassigned_region
T099b_N-SPLIT2	T071_N-SPLIT3	T099b_N	T071_N
T092_N-SPLIT7	T071_N-SPLIT3	T092_N	T071_N
T092_T-SPLIT2	T071_N-SPLIT3	T092_T	T071_N
T092_T-SPLIT3	T099b_N-SPLIT3	T092_T	T099b_N
T092_N-SPLIT8	T099b_N-SPLIT3	T092_N	T099b_N
T092_N-SPLIT9	T099b_N-SPLIT3	T092_N	T099b_N
T071_C-SPLIT2	T099b_N-SPLIT3	T071_C	T099b_N
unassigned_region-SPLIT1	root	unassigned_region	root
T075_A	unassigned_region-SPLIT1	T075_A	unassigned_region
unassigned_region-SPLIT2	T126_N	unassigned_region	T126_N
unassigned_region-SPLIT3	T126_N	unassigned_region	T126_N
unassigned_region-SPLIT4	T126_N	unassigned_region	T126_N
unassigned_region-SPLIT5	T159a_N	unassigned_region	T159a_N
unassigned_region-SPLIT6	T249_N	unassigned_region	T249_N
unassigned_region-SPLIT7	T249_N	unassigned_region	T249_N
unassigned_region-SPLIT8	T197_N-SPLIT2	unassigned_region	T197_N
unassigned_region-SPLIT9	T197_N-SPLIT2	unassigned_region	T197_N
unassigned_region-SPLIT10	T194_N-SPLIT1	unassigned_region	T194_N
unassigned_region-SPLIT11	T183_N-SPLIT6	unassigned_region	T183_N
unassigned_region-SPLIT12	T183_N-SPLIT6	unassigned_region	T183_N
unassigned_region-SPLIT13	T159b_N-SPLIT7	unassigned_region	T159b_N
unassigned_region-SPLIT14	T012_N-SPLIT8	unassigned_region	T012_N
unassigned_region-SPLIT15	T099b_N-SPLIT3	unassigned_region	T099b_N
unassigned_region-SPLIT16	T099b_N-SPLIT3	unassigned_region	T099b_N
unassigned_region-SPLIT17	T071_N-SPLIT3	unassigned_region	T071_N
unassigned_region-SPLIT18	T071_N-SPLIT3	unassigned_region	T071_N
