# Supplementary material for: Improved characterisation of MRSA transmission using within-host bacterial sequence diversity
Source: eLife. 2019 Oct 8;8:e46402. doi: 10.7554/eLife.46402 (PMC6954020; doi:10.7554/eLife.46402)
Supplement: Figure 7—source data 1. [file elife-46402-fig7-data1.zip › Figure 7-source data 1/Posterior_sites_10percol_hostRelationshipSummary.csv]

host.1	host.2	ancestry	ancestry.tree.count	both.exist	fraction	any.relationship.tree.count
S002_N	S007_N	none	100	100	100/100	100
S002_N	S021_N	none	100	100	100/100	100
S002_N	S024_N	none	100	100	100/100	100
S002_N	S025_N	none	100	100	100/100	100
S002_N	S026_N	none	100	100	100/100	100
S002_N	S038_N	none	97	100	97/100	97
S002_N	S039_N	none	100	100	100/100	100
S002_N	S040_N	none	100	100	100/100	100
S002_N	S042_N	none	100	100	100/100	100
S002_N	S071_N	none	100	100	100/100	100
S002_N	S078_N	none	100	100	100/100	100
S002_N	S081_N	none	100	100	100/100	100
S002_N	S085_N	none	100	100	100/100	100
S002_N	S087_N	none	100	100	100/100	100
S002_N	S093_N	none	100	100	100/100	100
S002_N	S097_N	none	100	100	100/100	100
S002_N	S102_N	none	100	100	100/100	100
S002_N	S106_N	none	100	100	100/100	100
S002_N	S130_N	none	100	100	100/100	100
S002_N	T012_N	none	100	100	100/100	100
S002_N	T014_A	none	100	100	100/100	100
S002_N	T020_N	none	97	100	97/100	97
S002_N	T028_C	none	100	100	100/100	100
S002_N	T035a_N	none	100	100	100/100	100
S002_N	T040_N	none	100	100	100/100	100
S002_N	T059_N	none	100	100	100/100	100
S002_N	T065_N	none	97	100	97/100	97
S002_N	T069_N	none	100	100	100/100	100
S002_N	T075_A	none	100	100	100/100	100
S002_N	T092_N	none	67	100	67/100	67
S002_N	T095_N	none	100	100	100/100	100
S002_N	T095_T	none	100	100	100/100	100
S002_N	T099a_N	none	100	100	100/100	100
S002_N	T126_N	none	100	100	100/100	100
S002_N	T159a_N	none	100	100	100/100	100
S002_N	T183_N	none	68	100	68/100	68
S002_N	T188_N	none	100	100	100/100	100
S002_N	T197_N	none	97	100	97/100	97
S002_N	T232_T	none	100	100	100/100	100
S002_N	T330_N	none	100	100	100/100	100
S002_N	T341_T	none	100	100	100/100	100
S002_N	T353_N	none	100	100	100/100	100
S002_N	T358_C	none	97	100	97/100	97
S007_N	S021_N	none	100	100	100/100	100
S007_N	S024_N	none	100	100	100/100	100
S007_N	S025_N	none	100	100	100/100	100
S007_N	S026_N	none	100	100	100/100	100
S007_N	S038_N	none	97	100	97/100	97
S007_N	S039_N	none	100	100	100/100	100
S007_N	S040_N	none	100	100	100/100	100
S007_N	S042_N	none	100	100	100/100	100
S007_N	S071_N	none	100	100	100/100	100
S007_N	S078_N	none	100	100	100/100	100
S007_N	S081_N	none	100	100	100/100	100
S007_N	S085_N	none	100	100	100/100	100
S007_N	S087_N	none	100	100	100/100	100
S007_N	S093_N	none	100	100	100/100	100
S007_N	S097_N	none	100	100	100/100	100
S007_N	S102_N	none	100	100	100/100	100
S007_N	S106_N	none	100	100	100/100	100
S007_N	S130_N	none	100	100	100/100	100
S007_N	T012_N	none	100	100	100/100	100
S007_N	T014_A	none	100	100	100/100	100
S007_N	T020_N	none	97	100	97/100	97
S007_N	T028_C	none	100	100	100/100	100
S007_N	T035a_N	none	100	100	100/100	100
S007_N	T040_N	none	100	100	100/100	100
S007_N	T059_N	none	100	100	100/100	100
S007_N	T065_N	none	97	100	97/100	97
S007_N	T069_N	none	100	100	100/100	100
S007_N	T075_A	none	100	100	100/100	100
S007_N	T092_N	none	67	100	67/100	67
S007_N	T095_N	none	100	100	100/100	100
S007_N	T095_T	none	100	100	100/100	100
S007_N	T099a_N	none	100	100	100/100	100
S007_N	T126_N	none	100	100	100/100	100
S007_N	T159a_N	none	100	100	100/100	100
S007_N	T183_N	none	68	100	68/100	68
S007_N	T188_N	none	100	100	100/100	100
S007_N	T197_N	none	97	100	97/100	97
S007_N	T232_T	none	100	100	100/100	100
S007_N	T330_N	none	100	100	100/100	100
S007_N	T341_T	none	100	100	100/100	100
S007_N	T353_N	none	100	100	100/100	100
S007_N	T358_C	none	97	100	97/100	97
S021_N	S024_N	none	100	100	100/100	100
S021_N	S025_N	none	100	100	100/100	100
S021_N	S026_N	none	100	100	100/100	100
S021_N	S038_N	none	97	100	97/100	97
S021_N	S039_N	none	100	100	100/100	100
S021_N	S040_N	none	100	100	100/100	100
S021_N	S042_N	none	100	100	100/100	100
S021_N	S071_N	none	100	100	100/100	100
S021_N	S078_N	none	100	100	100/100	100
S021_N	S081_N	none	100	100	100/100	100
S021_N	S085_N	none	100	100	100/100	100
S021_N	S087_N	none	100	100	100/100	100
S021_N	S093_N	none	100	100	100/100	100
S021_N	S097_N	none	100	100	100/100	100
S021_N	S102_N	none	100	100	100/100	100
S021_N	S106_N	none	100	100	100/100	100
S021_N	S130_N	none	100	100	100/100	100
S021_N	T012_N	none	100	100	100/100	100
S021_N	T014_A	none	100	100	100/100	100
S021_N	T020_N	none	97	100	97/100	97
S021_N	T028_C	none	100	100	100/100	100
S021_N	T035a_N	none	100	100	100/100	100
S021_N	T040_N	none	100	100	100/100	100
S021_N	T059_N	none	100	100	100/100	100
S021_N	T065_N	none	97	100	97/100	97
S021_N	T069_N	none	100	100	100/100	100
S021_N	T075_A	none	100	100	100/100	100
S021_N	T092_N	none	67	100	67/100	67
S021_N	T095_N	none	100	100	100/100	100
S021_N	T095_T	none	100	100	100/100	100
S021_N	T099a_N	none	100	100	100/100	100
S021_N	T126_N	none	100	100	100/100	100
S021_N	T159a_N	none	100	100	100/100	100
S021_N	T183_N	none	68	100	68/100	68
S021_N	T188_N	none	100	100	100/100	100
S021_N	T197_N	none	97	100	97/100	97
S021_N	T232_T	none	100	100	100/100	100
S021_N	T330_N	none	100	100	100/100	100
S021_N	T341_T	none	100	100	100/100	100
S021_N	T353_N	none	100	100	100/100	100
S021_N	T358_C	none	97	100	97/100	97
S024_N	S025_N	none	100	100	100/100	100
S024_N	S026_N	none	100	100	100/100	100
S024_N	S038_N	none	97	100	97/100	97
S024_N	S039_N	none	100	100	100/100	100
S024_N	S040_N	none	100	100	100/100	100
S024_N	S042_N	none	100	100	100/100	100
S024_N	S071_N	none	100	100	100/100	100
S024_N	S078_N	none	100	100	100/100	100
S024_N	S081_N	none	100	100	100/100	100
S024_N	S085_N	none	100	100	100/100	100
S024_N	S087_N	none	100	100	100/100	100
S024_N	S093_N	none	100	100	100/100	100
S024_N	S097_N	none	100	100	100/100	100
S024_N	S102_N	none	100	100	100/100	100
S024_N	S106_N	none	100	100	100/100	100
S024_N	S130_N	none	100	100	100/100	100
S024_N	T012_N	none	100	100	100/100	100
S024_N	T014_A	none	100	100	100/100	100
S024_N	T020_N	none	97	100	97/100	97
S024_N	T028_C	none	100	100	100/100	100
S024_N	T035a_N	none	100	100	100/100	100
S024_N	T040_N	none	100	100	100/100	100
S024_N	T059_N	none	100	100	100/100	100
S024_N	T065_N	none	97	100	97/100	97
S024_N	T069_N	none	100	100	100/100	100
S024_N	T075_A	none	100	100	100/100	100
S024_N	T092_N	none	67	100	67/100	67
S024_N	T095_N	none	100	100	100/100	100
S024_N	T095_T	none	100	100	100/100	100
S024_N	T099a_N	none	100	100	100/100	100
S024_N	T126_N	none	100	100	100/100	100
S024_N	T159a_N	none	100	100	100/100	100
S024_N	T183_N	none	68	100	68/100	68
S024_N	T188_N	none	100	100	100/100	100
S024_N	T197_N	none	97	100	97/100	97
S024_N	T232_T	none	100	100	100/100	100
S024_N	T330_N	none	100	100	100/100	100
S024_N	T341_T	none	100	100	100/100	100
S024_N	T353_N	none	100	100	100/100	100
S024_N	T358_C	none	97	100	97/100	97
S025_N	S026_N	none	100	100	100/100	100
S025_N	S038_N	none	97	100	97/100	97
S025_N	S039_N	none	100	100	100/100	100
S025_N	S040_N	none	100	100	100/100	100
S025_N	S042_N	none	100	100	100/100	100
S025_N	S071_N	none	100	100	100/100	100
S025_N	S078_N	none	100	100	100/100	100
S025_N	S081_N	none	100	100	100/100	100
S025_N	S085_N	none	100	100	100/100	100
S025_N	S087_N	none	100	100	100/100	100
S025_N	S093_N	none	100	100	100/100	100
S025_N	S097_N	none	100	100	100/100	100
S025_N	S102_N	none	100	100	100/100	100
S025_N	S106_N	none	100	100	100/100	100
S025_N	S130_N	none	100	100	100/100	100
S025_N	T012_N	none	100	100	100/100	100
S025_N	T014_A	none	100	100	100/100	100
S025_N	T020_N	none	97	100	97/100	97
S025_N	T028_C	none	100	100	100/100	100
S025_N	T035a_N	none	100	100	100/100	100
S025_N	T040_N	none	100	100	100/100	100
S025_N	T059_N	none	100	100	100/100	100
S025_N	T065_N	none	97	100	97/100	97
S025_N	T069_N	none	100	100	100/100	100
S025_N	T075_A	none	100	100	100/100	100
S025_N	T092_N	none	67	100	67/100	67
S025_N	T095_N	none	100	100	100/100	100
S025_N	T095_T	none	100	100	100/100	100
S025_N	T099a_N	none	100	100	100/100	100
S025_N	T126_N	none	100	100	100/100	100
S025_N	T159a_N	none	100	100	100/100	100
S025_N	T183_N	none	68	100	68/100	68
S025_N	T188_N	none	100	100	100/100	100
S025_N	T197_N	none	97	100	97/100	97
S025_N	T232_T	none	100	100	100/100	100
S025_N	T330_N	none	100	100	100/100	100
S025_N	T341_T	none	100	100	100/100	100
S025_N	T353_N	none	100	100	100/100	100
S025_N	T358_C	none	97	100	97/100	97
S026_N	S038_N	none	97	100	97/100	97
S026_N	S039_N	none	100	100	100/100	100
S026_N	S040_N	none	100	100	100/100	100
S026_N	S042_N	none	100	100	100/100	100
S026_N	S071_N	none	100	100	100/100	100
S026_N	S078_N	none	100	100	100/100	100
S026_N	S081_N	none	100	100	100/100	100
S026_N	S085_N	none	100	100	100/100	100
S026_N	S087_N	none	100	100	100/100	100
S026_N	S093_N	none	100	100	100/100	100
S026_N	S097_N	none	100	100	100/100	100
S026_N	S102_N	none	100	100	100/100	100
S026_N	S106_N	none	100	100	100/100	100
S026_N	S130_N	none	100	100	100/100	100
S026_N	T012_N	none	100	100	100/100	100
S026_N	T014_A	none	100	100	100/100	100
S026_N	T020_N	none	97	100	97/100	97
S026_N	T028_C	none	100	100	100/100	100
S026_N	T035a_N	none	100	100	100/100	100
S026_N	T040_N	none	100	100	100/100	100
S026_N	T059_N	none	100	100	100/100	100
S026_N	T065_N	none	97	100	97/100	97
S026_N	T069_N	none	100	100	100/100	100
S026_N	T075_A	none	100	100	100/100	100
S026_N	T092_N	none	67	100	67/100	67
S026_N	T095_N	none	100	100	100/100	100
S026_N	T095_T	none	100	100	100/100	100
S026_N	T099a_N	none	100	100	100/100	100
S026_N	T126_N	none	100	100	100/100	100
S026_N	T159a_N	none	100	100	100/100	100
S026_N	T183_N	none	68	100	68/100	68
S026_N	T188_N	none	100	100	100/100	100
S026_N	T197_N	none	97	100	97/100	97
S026_N	T232_T	none	100	100	100/100	100
S026_N	T330_N	none	100	100	100/100	100
S026_N	T341_T	none	100	100	100/100	100
S026_N	T353_N	none	100	100	100/100	100
S026_N	T358_C	none	97	100	97/100	97
S038_N	S039_N	none	97	100	97/100	97
S038_N	S040_N	none	97	100	97/100	97
S038_N	S042_N	none	97	100	97/100	97
S038_N	S071_N	none	97	100	97/100	97
S038_N	S078_N	none	97	100	97/100	97
S038_N	S081_N	none	97	100	97/100	97
S038_N	S085_N	none	97	100	97/100	97
S038_N	S087_N	none	97	100	97/100	97
S038_N	S093_N	none	97	100	97/100	97
S038_N	S097_N	none	97	100	97/100	97
S038_N	S102_N	none	97	100	97/100	97
S038_N	S106_N	none	97	100	97/100	97
S038_N	S130_N	none	97	100	97/100	97
S038_N	T012_N	none	97	100	97/100	100
S038_N	T014_A	none	97	100	97/100	97
S038_N	T020_N	none	100	100	100/100	100
S038_N	T028_C	none	97	100	97/100	97
S038_N	T035a_N	none	97	100	97/100	97
S038_N	T040_N	none	97	100	97/100	97
S038_N	T059_N	none	97	100	97/100	97
S038_N	T065_N	none	97	100	97/100	97
S038_N	T069_N	none	97	100	97/100	97
S038_N	T075_A	none	97	100	97/100	97
S038_N	T092_N	none	65	100	65/100	65
S038_N	T095_N	none	97	100	97/100	97
S038_N	T095_T	none	97	100	97/100	97
S038_N	T099a_N	none	97	100	97/100	97
S038_N	T126_N	none	97	100	97/100	97
S038_N	T159a_N	none	97	100	97/100	97
S038_N	T183_N	none	68	100	68/100	68
S038_N	T188_N	none	97	100	97/100	97
S038_N	T197_N	none	97	100	97/100	97
S038_N	T232_T	none	97	100	97/100	97
S038_N	T330_N	none	97	100	97/100	97
S038_N	T341_T	none	97	100	97/100	97
S038_N	T353_N	none	97	100	97/100	97
S038_N	T358_C	none	97	100	97/100	97
S039_N	S040_N	none	100	100	100/100	100
S039_N	S042_N	none	100	100	100/100	100
S039_N	S071_N	none	100	100	100/100	100
S039_N	S078_N	none	100	100	100/100	100
S039_N	S081_N	none	100	100	100/100	100
S039_N	S085_N	none	100	100	100/100	100
S039_N	S087_N	none	100	100	100/100	100
S039_N	S093_N	none	100	100	100/100	100
S039_N	S097_N	none	100	100	100/100	100
S039_N	S102_N	none	100	100	100/100	100
S039_N	S106_N	none	100	100	100/100	100
S039_N	S130_N	none	100	100	100/100	100
S039_N	T012_N	none	100	100	100/100	100
S039_N	T014_A	none	100	100	100/100	100
S039_N	T020_N	none	97	100	97/100	97
S039_N	T028_C	none	100	100	100/100	100
S039_N	T035a_N	none	100	100	100/100	100
S039_N	T040_N	none	100	100	100/100	100
S039_N	T059_N	none	100	100	100/100	100
S039_N	T065_N	none	97	100	97/100	97
S039_N	T069_N	none	100	100	100/100	100
S039_N	T075_A	none	100	100	100/100	100
S039_N	T092_N	none	67	100	67/100	67
S039_N	T095_N	none	100	100	100/100	100
S039_N	T095_T	none	100	100	100/100	100
S039_N	T099a_N	none	100	100	100/100	100
S039_N	T126_N	none	100	100	100/100	100
S039_N	T159a_N	none	100	100	100/100	100
S039_N	T183_N	none	68	100	68/100	68
S039_N	T188_N	none	100	100	100/100	100
S039_N	T197_N	none	97	100	97/100	97
S039_N	T232_T	none	100	100	100/100	100
S039_N	T330_N	none	100	100	100/100	100
S039_N	T341_T	none	100	100	100/100	100
S039_N	T353_N	none	100	100	100/100	100
S039_N	T358_C	none	97	100	97/100	97
S040_N	S042_N	none	100	100	100/100	100
S040_N	S071_N	none	100	100	100/100	100
S040_N	S078_N	none	100	100	100/100	100
S040_N	S081_N	none	100	100	100/100	100
S040_N	S085_N	none	100	100	100/100	100
S040_N	S087_N	none	100	100	100/100	100
S040_N	S093_N	none	100	100	100/100	100
S040_N	S097_N	none	100	100	100/100	100
S040_N	S102_N	none	100	100	100/100	100
S040_N	S106_N	none	100	100	100/100	100
S040_N	S130_N	none	100	100	100/100	100
S040_N	T012_N	none	100	100	100/100	100
S040_N	T014_A	none	100	100	100/100	100
S040_N	T020_N	none	97	100	97/100	97
S040_N	T028_C	none	100	100	100/100	100
S040_N	T035a_N	none	100	100	100/100	100
S040_N	T040_N	none	100	100	100/100	100
S040_N	T059_N	none	100	100	100/100	100
S040_N	T065_N	none	97	100	97/100	97
S040_N	T069_N	none	100	100	100/100	100
S040_N	T075_A	none	100	100	100/100	100
S040_N	T092_N	none	67	100	67/100	67
S040_N	T095_N	none	100	100	100/100	100
S040_N	T095_T	none	100	100	100/100	100
S040_N	T099a_N	none	100	100	100/100	100
S040_N	T126_N	none	100	100	100/100	100
S040_N	T159a_N	none	100	100	100/100	100
S040_N	T183_N	none	68	100	68/100	68
S040_N	T188_N	none	100	100	100/100	100
S040_N	T197_N	none	97	100	97/100	97
S040_N	T232_T	none	100	100	100/100	100
S040_N	T330_N	none	100	100	100/100	100
S040_N	T341_T	none	100	100	100/100	100
S040_N	T353_N	none	100	100	100/100	100
S040_N	T358_C	none	97	100	97/100	97
S042_N	S071_N	none	100	100	100/100	100
S042_N	S078_N	none	100	100	100/100	100
S042_N	S081_N	none	100	100	100/100	100
S042_N	S085_N	none	100	100	100/100	100
S042_N	S087_N	none	100	100	100/100	100
S042_N	S093_N	none	100	100	100/100	100
S042_N	S097_N	none	100	100	100/100	100
S042_N	S102_N	none	100	100	100/100	100
S042_N	S106_N	none	100	100	100/100	100
S042_N	S130_N	none	100	100	100/100	100
S042_N	T012_N	none	100	100	100/100	100
S042_N	T014_A	none	100	100	100/100	100
S042_N	T020_N	none	97	100	97/100	97
S042_N	T028_C	none	100	100	100/100	100
S042_N	T035a_N	none	100	100	100/100	100
S042_N	T040_N	none	100	100	100/100	100
S042_N	T059_N	none	100	100	100/100	100
S042_N	T065_N	none	97	100	97/100	97
S042_N	T069_N	none	100	100	100/100	100
S042_N	T075_A	none	100	100	100/100	100
S042_N	T092_N	none	67	100	67/100	67
S042_N	T095_N	none	100	100	100/100	100
S042_N	T095_T	none	100	100	100/100	100
S042_N	T099a_N	none	100	100	100/100	100
S042_N	T126_N	none	100	100	100/100	100
S042_N	T159a_N	none	100	100	100/100	100
S042_N	T183_N	none	68	100	68/100	68
S042_N	T188_N	none	100	100	100/100	100
S042_N	T197_N	none	97	100	97/100	97
S042_N	T232_T	none	100	100	100/100	100
S042_N	T330_N	none	100	100	100/100	100
S042_N	T341_T	none	100	100	100/100	100
S042_N	T353_N	none	100	100	100/100	100
S042_N	T358_C	none	97	100	97/100	97
S071_N	S078_N	none	100	100	100/100	100
S071_N	S081_N	none	100	100	100/100	100
S071_N	S085_N	none	100	100	100/100	100
S071_N	S087_N	none	100	100	100/100	100
S071_N	S093_N	none	100	100	100/100	100
S071_N	S097_N	none	100	100	100/100	100
S071_N	S102_N	none	100	100	100/100	100
S071_N	S106_N	none	100	100	100/100	100
S071_N	S130_N	none	100	100	100/100	100
S071_N	T012_N	none	100	100	100/100	100
S071_N	T014_A	none	100	100	100/100	100
S071_N	T020_N	none	97	100	97/100	97
S071_N	T028_C	none	100	100	100/100	100
S071_N	T035a_N	none	100	100	100/100	100
S071_N	T040_N	none	100	100	100/100	100
S071_N	T059_N	none	100	100	100/100	100
S071_N	T065_N	none	97	100	97/100	97
S071_N	T069_N	none	100	100	100/100	100
S071_N	T075_A	none	100	100	100/100	100
S071_N	T092_N	none	67	100	67/100	67
S071_N	T095_N	none	100	100	100/100	100
S071_N	T095_T	none	100	100	100/100	100
S071_N	T099a_N	none	100	100	100/100	100
S071_N	T126_N	none	100	100	100/100	100
S071_N	T159a_N	none	100	100	100/100	100
S071_N	T183_N	none	68	100	68/100	68
S071_N	T188_N	none	100	100	100/100	100
S071_N	T197_N	none	97	100	97/100	97
S071_N	T232_T	none	100	100	100/100	100
S071_N	T330_N	none	100	100	100/100	100
S071_N	T341_T	none	100	100	100/100	100
S071_N	T353_N	none	100	100	100/100	100
S071_N	T358_C	none	97	100	97/100	97
S078_N	S081_N	none	100	100	100/100	100
S078_N	S085_N	none	100	100	100/100	100
S078_N	S087_N	none	100	100	100/100	100
S078_N	S093_N	none	100	100	100/100	100
S078_N	S097_N	none	100	100	100/100	100
S078_N	S102_N	none	100	100	100/100	100
S078_N	S106_N	none	100	100	100/100	100
S078_N	S130_N	none	100	100	100/100	100
S078_N	T012_N	none	100	100	100/100	100
S078_N	T014_A	none	100	100	100/100	100
S078_N	T020_N	none	97	100	97/100	97
S078_N	T028_C	none	100	100	100/100	100
S078_N	T035a_N	none	100	100	100/100	100
S078_N	T040_N	none	100	100	100/100	100
S078_N	T059_N	none	100	100	100/100	100
S078_N	T065_N	none	97	100	97/100	97
S078_N	T069_N	none	100	100	100/100	100
S078_N	T075_A	none	100	100	100/100	100
S078_N	T092_N	none	67	100	67/100	67
S078_N	T095_N	none	100	100	100/100	100
S078_N	T095_T	none	100	100	100/100	100
S078_N	T099a_N	none	100	100	100/100	100
S078_N	T126_N	none	100	100	100/100	100
S078_N	T159a_N	none	100	100	100/100	100
S078_N	T183_N	none	68	100	68/100	68
S078_N	T188_N	none	100	100	100/100	100
S078_N	T197_N	none	97	100	97/100	97
S078_N	T232_T	none	100	100	100/100	100
S078_N	T330_N	none	100	100	100/100	100
S078_N	T341_T	none	100	100	100/100	100
S078_N	T353_N	none	100	100	100/100	100
S078_N	T358_C	none	97	100	97/100	97
S081_N	S085_N	none	100	100	100/100	100
S081_N	S087_N	none	100	100	100/100	100
S081_N	S093_N	none	100	100	100/100	100
S081_N	S097_N	none	100	100	100/100	100
S081_N	S102_N	none	100	100	100/100	100
S081_N	S106_N	none	100	100	100/100	100
S081_N	S130_N	none	100	100	100/100	100
S081_N	T012_N	none	100	100	100/100	100
S081_N	T014_A	none	100	100	100/100	100
S081_N	T020_N	none	97	100	97/100	97
S081_N	T028_C	none	100	100	100/100	100
S081_N	T035a_N	none	100	100	100/100	100
S081_N	T040_N	none	100	100	100/100	100
S081_N	T059_N	none	100	100	100/100	100
S081_N	T065_N	none	97	100	97/100	97
S081_N	T069_N	none	100	100	100/100	100
S081_N	T075_A	none	100	100	100/100	100
S081_N	T092_N	none	67	100	67/100	67
S081_N	T095_N	none	100	100	100/100	100
S081_N	T095_T	none	100	100	100/100	100
S081_N	T099a_N	none	100	100	100/100	100
S081_N	T126_N	none	100	100	100/100	100
S081_N	T159a_N	none	100	100	100/100	100
S081_N	T183_N	none	68	100	68/100	68
S081_N	T188_N	none	100	100	100/100	100
S081_N	T197_N	none	97	100	97/100	97
S081_N	T232_T	none	100	100	100/100	100
S081_N	T330_N	none	100	100	100/100	100
S081_N	T341_T	none	100	100	100/100	100
S081_N	T353_N	none	100	100	100/100	100
S081_N	T358_C	none	97	100	97/100	97
S085_N	S087_N	none	100	100	100/100	100
S085_N	S093_N	none	100	100	100/100	100
S085_N	S097_N	none	100	100	100/100	100
S085_N	S102_N	none	100	100	100/100	100
S085_N	S106_N	none	100	100	100/100	100
S085_N	S130_N	none	100	100	100/100	100
S085_N	T012_N	none	100	100	100/100	100
S085_N	T014_A	none	100	100	100/100	100
S085_N	T020_N	none	97	100	97/100	97
S085_N	T028_C	none	100	100	100/100	100
S085_N	T035a_N	none	100	100	100/100	100
S085_N	T040_N	none	100	100	100/100	100
S085_N	T059_N	none	100	100	100/100	100
S085_N	T065_N	none	97	100	97/100	97
S085_N	T069_N	none	100	100	100/100	100
S085_N	T075_A	none	100	100	100/100	100
S085_N	T092_N	none	67	100	67/100	67
S085_N	T095_N	none	100	100	100/100	100
S085_N	T095_T	none	100	100	100/100	100
S085_N	T099a_N	none	100	100	100/100	100
S085_N	T126_N	none	100	100	100/100	100
S085_N	T159a_N	none	100	100	100/100	100
S085_N	T183_N	none	68	100	68/100	68
S085_N	T188_N	none	100	100	100/100	100
S085_N	T197_N	none	97	100	97/100	97
S085_N	T232_T	none	100	100	100/100	100
S085_N	T330_N	none	100	100	100/100	100
S085_N	T341_T	none	100	100	100/100	100
S085_N	T353_N	none	100	100	100/100	100
S085_N	T358_C	none	97	100	97/100	97
S087_N	S093_N	none	100	100	100/100	100
S087_N	S097_N	none	100	100	100/100	100
S087_N	S102_N	none	100	100	100/100	100
S087_N	S106_N	none	100	100	100/100	100
S087_N	S130_N	none	100	100	100/100	100
S087_N	T012_N	none	100	100	100/100	100
S087_N	T014_A	none	100	100	100/100	100
S087_N	T020_N	none	97	100	97/100	97
S087_N	T028_C	none	100	100	100/100	100
S087_N	T035a_N	none	100	100	100/100	100
S087_N	T040_N	none	100	100	100/100	100
S087_N	T059_N	none	100	100	100/100	100
S087_N	T065_N	none	97	100	97/100	97
S087_N	T069_N	none	100	100	100/100	100
S087_N	T075_A	none	100	100	100/100	100
S087_N	T092_N	none	67	100	67/100	67
S087_N	T095_N	none	100	100	100/100	100
S087_N	T095_T	none	100	100	100/100	100
S087_N	T099a_N	none	100	100	100/100	100
S087_N	T126_N	none	100	100	100/100	100
S087_N	T159a_N	none	100	100	100/100	100
S087_N	T183_N	none	68	100	68/100	68
S087_N	T188_N	none	100	100	100/100	100
S087_N	T197_N	none	97	100	97/100	97
S087_N	T232_T	none	100	100	100/100	100
S087_N	T330_N	none	100	100	100/100	100
S087_N	T341_T	none	100	100	100/100	100
S087_N	T353_N	none	100	100	100/100	100
S087_N	T358_C	none	97	100	97/100	97
S093_N	S097_N	none	100	100	100/100	100
S093_N	S102_N	none	100	100	100/100	100
S093_N	S106_N	none	100	100	100/100	100
S093_N	S130_N	none	100	100	100/100	100
S093_N	T012_N	none	100	100	100/100	100
S093_N	T014_A	none	100	100	100/100	100
S093_N	T020_N	none	97	100	97/100	97
S093_N	T028_C	none	100	100	100/100	100
S093_N	T035a_N	none	100	100	100/100	100
S093_N	T040_N	none	100	100	100/100	100
S093_N	T059_N	none	100	100	100/100	100
S093_N	T065_N	none	97	100	97/100	97
S093_N	T069_N	none	100	100	100/100	100
S093_N	T075_A	none	100	100	100/100	100
S093_N	T092_N	none	67	100	67/100	67
S093_N	T095_N	none	100	100	100/100	100
S093_N	T095_T	none	100	100	100/100	100
S093_N	T099a_N	none	100	100	100/100	100
S093_N	T126_N	none	100	100	100/100	100
S093_N	T159a_N	none	100	100	100/100	100
S093_N	T183_N	none	68	100	68/100	68
S093_N	T188_N	none	100	100	100/100	100
S093_N	T197_N	none	97	100	97/100	97
S093_N	T232_T	none	100	100	100/100	100
S093_N	T330_N	none	100	100	100/100	100
S093_N	T341_T	none	100	100	100/100	100
S093_N	T353_N	none	100	100	100/100	100
S093_N	T358_C	none	97	100	97/100	97
S097_N	S102_N	none	100	100	100/100	100
S097_N	S106_N	none	100	100	100/100	100
S097_N	S130_N	none	100	100	100/100	100
S097_N	T012_N	none	100	100	100/100	100
S097_N	T014_A	none	100	100	100/100	100
S097_N	T020_N	none	97	100	97/100	97
S097_N	T028_C	none	100	100	100/100	100
S097_N	T035a_N	none	100	100	100/100	100
S097_N	T040_N	none	100	100	100/100	100
S097_N	T059_N	none	100	100	100/100	100
S097_N	T065_N	none	97	100	97/100	97
S097_N	T069_N	none	100	100	100/100	100
S097_N	T075_A	none	100	100	100/100	100
S097_N	T092_N	none	67	100	67/100	67
S097_N	T095_N	none	100	100	100/100	100
S097_N	T095_T	none	100	100	100/100	100
S097_N	T099a_N	none	100	100	100/100	100
S097_N	T126_N	none	100	100	100/100	100
S097_N	T159a_N	none	100	100	100/100	100
S097_N	T183_N	none	68	100	68/100	68
S097_N	T188_N	none	100	100	100/100	100
S097_N	T197_N	none	97	100	97/100	97
S097_N	T232_T	none	100	100	100/100	100
S097_N	T330_N	none	100	100	100/100	100
S097_N	T341_T	none	100	100	100/100	100
S097_N	T353_N	none	100	100	100/100	100
S097_N	T358_C	none	97	100	97/100	97
S102_N	S106_N	none	100	100	100/100	100
S102_N	S130_N	none	100	100	100/100	100
S102_N	T012_N	none	100	100	100/100	100
S102_N	T014_A	none	100	100	100/100	100
S102_N	T020_N	none	97	100	97/100	97
S102_N	T028_C	none	100	100	100/100	100
S102_N	T035a_N	none	100	100	100/100	100
S102_N	T040_N	none	100	100	100/100	100
S102_N	T059_N	none	100	100	100/100	100
S102_N	T065_N	none	97	100	97/100	97
S102_N	T069_N	none	100	100	100/100	100
S102_N	T075_A	none	100	100	100/100	100
S102_N	T092_N	none	67	100	67/100	67
S102_N	T095_N	none	100	100	100/100	100
S102_N	T095_T	none	100	100	100/100	100
S102_N	T099a_N	none	100	100	100/100	100
S102_N	T126_N	none	100	100	100/100	100
S102_N	T159a_N	none	100	100	100/100	100
S102_N	T183_N	none	68	100	68/100	68
S102_N	T188_N	none	100	100	100/100	100
S102_N	T197_N	none	97	100	97/100	97
S102_N	T232_T	none	100	100	100/100	100
S102_N	T330_N	none	100	100	100/100	100
S102_N	T341_T	none	100	100	100/100	100
S102_N	T353_N	none	100	100	100/100	100
S102_N	T358_C	none	97	100	97/100	97
S106_N	S130_N	none	100	100	100/100	100
S106_N	T012_N	none	100	100	100/100	100
S106_N	T014_A	none	100	100	100/100	100
S106_N	T020_N	none	97	100	97/100	97
S106_N	T028_C	none	100	100	100/100	100
S106_N	T035a_N	none	100	100	100/100	100
S106_N	T040_N	none	100	100	100/100	100
S106_N	T059_N	none	100	100	100/100	100
S106_N	T065_N	none	97	100	97/100	97
S106_N	T069_N	none	100	100	100/100	100
S106_N	T075_A	none	100	100	100/100	100
S106_N	T092_N	none	67	100	67/100	67
S106_N	T095_N	none	100	100	100/100	100
S106_N	T095_T	none	100	100	100/100	100
S106_N	T099a_N	none	100	100	100/100	100
S106_N	T126_N	none	100	100	100/100	100
S106_N	T159a_N	none	100	100	100/100	100
S106_N	T183_N	none	68	100	68/100	68
S106_N	T188_N	none	100	100	100/100	100
S106_N	T197_N	none	97	100	97/100	97
S106_N	T232_T	none	100	100	100/100	100
S106_N	T330_N	none	100	100	100/100	100
S106_N	T341_T	none	100	100	100/100	100
S106_N	T353_N	none	100	100	100/100	100
S106_N	T358_C	none	97	100	97/100	97
S130_N	T012_N	none	100	100	100/100	100
S130_N	T014_A	none	100	100	100/100	100
S130_N	T020_N	none	97	100	97/100	97
S130_N	T028_C	none	100	100	100/100	100
S130_N	T035a_N	none	100	100	100/100	100
S130_N	T040_N	none	100	100	100/100	100
S130_N	T059_N	none	100	100	100/100	100
S130_N	T065_N	none	97	100	97/100	97
S130_N	T069_N	none	100	100	100/100	100
S130_N	T075_A	none	100	100	100/100	100
S130_N	T092_N	none	67	100	67/100	67
S130_N	T095_N	none	100	100	100/100	100
S130_N	T095_T	none	100	100	100/100	100
S130_N	T099a_N	none	100	100	100/100	100
S130_N	T126_N	none	100	100	100/100	100
S130_N	T159a_N	none	100	100	100/100	100
S130_N	T183_N	none	68	100	68/100	68
S130_N	T188_N	none	100	100	100/100	100
S130_N	T197_N	none	97	100	97/100	97
S130_N	T232_T	none	100	100	100/100	100
S130_N	T330_N	none	100	100	100/100	100
S130_N	T341_T	none	100	100	100/100	100
S130_N	T353_N	none	100	100	100/100	100
S130_N	T358_C	none	97	100	97/100	97
T009_A	T009_N	none	3	100	3/100	94
T009_N	T009_A	trans	91	100	91/100	94
T009_N	T009_T	complex	18	100	18/100	100
T009_N	T009_T	multi_trans	81	100	81/100	100
T009_N	T056_H	none	5	100	5/100	98
T009_N	T056_H	trans	93	100	93/100	98
T009_N	T159a_N	none	28	100	28/100	95
T009_T	T009_N	multi_trans	1	100	1/100	100
T010_N	T159a_N	none	32	100	32/100	100
T012_A	T159b_N	complex	27	100	27/100	53
T012_A	T159b_N	none	26	100	26/100	53
T012_N	S038_N	trans	3	100	3/100	100
T012_N	T012_A	multi_trans	100	100	100/100	100
T012_N	T012_T	complex	2	100	2/100	100
T012_N	T012_T	multi_trans	98	100	98/100	100
T012_N	T013_A	none	3	100	3/100	100
T012_N	T013_A	trans	97	100	97/100	100
T012_N	T014_A	none	100	100	100/100	100
T012_N	T020_N	none	97	100	97/100	100
T012_N	T020_N	trans	3	100	3/100	100
T012_N	T028_C	none	100	100	100/100	100
T012_N	T035a_N	none	100	100	100/100	100
T012_N	T040_N	none	100	100	100/100	100
T012_N	T059_N	none	100	100	100/100	100
T012_N	T065_N	none	97	100	97/100	100
T012_N	T065_N	trans	3	100	3/100	100
T012_N	T069_N	none	100	100	100/100	100
T012_N	T075_A	none	100	100	100/100	100
T012_N	T092_N	none	67	100	67/100	67
T012_N	T095_N	none	100	100	100/100	100
T012_N	T095_T	none	100	100	100/100	100
T012_N	T099a_N	none	100	100	100/100	100
T012_N	T126_N	none	100	100	100/100	100
T012_N	T137_N	complex	2	100	2/100	100
T012_N	T137_N	trans	31	100	31/100	100
T012_N	T137_N	multi_trans	67	100	67/100	100
T012_N	T137_T	multi_trans	100	100	100/100	100
T012_N	T159a_N	none	100	100	100/100	100
T012_N	T159b_A	trans	97	100	97/100	97
T012_N	T159b_C	multi_trans	99	100	99/100	99
T012_N	T159b_N	complex	99	100	99/100	100
T012_N	T159b_N	multi_trans	1	100	1/100	100
T012_N	T178_N	trans	98	100	98/100	98
T012_N	T183_N	none	68	100	68/100	70
T012_N	T183_N	trans	1	100	1/100	70
T012_N	T183_N	multi_trans	1	100	1/100	70
T012_N	T188_N	none	100	100	100/100	100
T012_N	T197_N	complex	97	100	97/100	100
T012_N	T197_N	multi_trans	3	100	3/100	100
T012_N	T232_T	none	100	100	100/100	100
T012_N	T322_C	trans	87	100	87/100	87
T012_N	T322_N	trans	87	100	87/100	87
T012_N	T330_N	none	100	100	100/100	100
T012_N	T341_T	none	100	100	100/100	100
T012_N	T353_N	none	100	100	100/100	100
T012_N	T358_C	none	97	100	97/100	100
T012_N	T358_C	trans	3	100	3/100	100
T012_T	T159b_N	complex	27	100	27/100	72
T012_T	T159b_N	none	45	100	45/100	72
T014_A	T020_N	none	97	100	97/100	97
T014_A	T028_C	none	100	100	100/100	100
T014_A	T035a_N	none	100	100	100/100	100
T014_A	T040_N	none	100	100	100/100	100
T014_A	T059_N	none	100	100	100/100	100
T014_A	T065_N	none	97	100	97/100	97
T014_A	T069_N	none	100	100	100/100	100
T014_A	T075_A	none	100	100	100/100	100
T014_A	T092_N	none	67	100	67/100	67
T014_A	T095_N	none	100	100	100/100	100
T014_A	T095_T	none	100	100	100/100	100
T014_A	T099a_N	none	100	100	100/100	100
T014_A	T126_N	none	100	100	100/100	100
T014_A	T159a_N	none	100	100	100/100	100
T014_A	T183_N	none	68	100	68/100	68
T014_A	T188_N	none	100	100	100/100	100
T014_A	T197_N	none	97	100	97/100	97
T014_A	T232_T	none	100	100	100/100	100
T014_A	T330_N	none	100	100	100/100	100
T014_A	T341_T	none	100	100	100/100	100
T014_A	T353_N	none	100	100	100/100	100
T014_A	T358_C	none	97	100	97/100	97
T020_N	T028_C	none	97	100	97/100	97
T020_N	T035a_N	none	97	100	97/100	97
T020_N	T040_N	none	97	100	97/100	97
T020_N	T059_N	none	97	100	97/100	97
T020_N	T065_N	none	97	100	97/100	97
T020_N	T069_N	none	97	100	97/100	97
T020_N	T075_A	none	97	100	97/100	97
T020_N	T092_N	none	65	100	65/100	65
T020_N	T095_N	none	97	100	97/100	97
T020_N	T095_T	none	97	100	97/100	97
T020_N	T099a_N	none	97	100	97/100	97
T020_N	T126_N	none	97	100	97/100	97
T020_N	T159a_N	none	97	100	97/100	97
T020_N	T183_N	none	68	100	68/100	68
T020_N	T188_N	none	97	100	97/100	97
T020_N	T197_N	none	97	100	97/100	97
T020_N	T232_T	none	97	100	97/100	97
T020_N	T330_N	none	97	100	97/100	97
T020_N	T341_T	none	97	100	97/100	97
T020_N	T353_N	none	97	100	97/100	97
T020_N	T358_C	none	97	100	97/100	97
T021_N	T073_N	none	100	100	100/100	100
T021_N	T077_N	none	100	100	100/100	100
T021_N	T159a_N	none	29	100	29/100	100
T028_C	T035a_N	none	100	100	100/100	100
T028_C	T040_N	none	100	100	100/100	100
T028_C	T059_N	none	100	100	100/100	100
T028_C	T065_N	none	97	100	97/100	97
T028_C	T069_N	none	100	100	100/100	100
T028_C	T075_A	none	100	100	100/100	100
T028_C	T092_N	none	67	100	67/100	67
T028_C	T095_N	none	100	100	100/100	100
T028_C	T095_T	none	100	100	100/100	100
T028_C	T099a_N	none	100	100	100/100	100
T028_C	T126_N	none	100	100	100/100	100
T028_C	T159a_N	none	100	100	100/100	100
T028_C	T183_N	none	68	100	68/100	68
T028_C	T188_N	none	100	100	100/100	100
T028_C	T197_N	none	97	100	97/100	97
T028_C	T232_T	none	100	100	100/100	100
T028_C	T330_N	none	100	100	100/100	100
T028_C	T341_T	none	100	100	100/100	100
T028_C	T353_N	none	100	100	100/100	100
T028_C	T358_C	none	97	100	97/100	97
T035a_N	T040_N	none	100	100	100/100	100
T035a_N	T059_N	none	100	100	100/100	100
T035a_N	T065_N	none	97	100	97/100	97
T035a_N	T069_N	none	100	100	100/100	100
T035a_N	T075_A	none	100	100	100/100	100
T035a_N	T092_N	none	67	100	67/100	67
T035a_N	T095_N	none	100	100	100/100	100
T035a_N	T095_T	none	100	100	100/100	100
T035a_N	T099a_N	none	100	100	100/100	100
T035a_N	T126_N	none	100	100	100/100	100
T035a_N	T159a_N	none	100	100	100/100	100
T035a_N	T183_N	none	68	100	68/100	68
T035a_N	T188_N	none	100	100	100/100	100
T035a_N	T197_N	none	97	100	97/100	97
T035a_N	T232_T	none	100	100	100/100	100
T035a_N	T330_N	none	100	100	100/100	100
T035a_N	T341_T	none	100	100	100/100	100
T035a_N	T353_N	none	100	100	100/100	100
T035a_N	T358_C	none	97	100	97/100	97
T035b_N	T159a_N	none	36	100	36/100	100
T040_N	T059_N	none	100	100	100/100	100
T040_N	T065_N	none	97	100	97/100	97
T040_N	T069_N	none	100	100	100/100	100
T040_N	T075_A	none	100	100	100/100	100
T040_N	T092_N	none	67	100	67/100	67
T040_N	T095_N	none	100	100	100/100	100
T040_N	T095_T	none	100	100	100/100	100
T040_N	T099a_N	none	100	100	100/100	100
T040_N	T126_N	none	100	100	100/100	100
T040_N	T159a_N	none	100	100	100/100	100
T040_N	T183_N	none	68	100	68/100	68
T040_N	T188_N	none	100	100	100/100	100
T040_N	T197_N	none	97	100	97/100	97
T040_N	T232_T	none	100	100	100/100	100
T040_N	T330_N	none	100	100	100/100	100
T040_N	T341_T	none	100	100	100/100	100
T040_N	T353_N	none	100	100	100/100	100
T040_N	T358_C	none	97	100	97/100	97
T059_N	T065_N	none	97	100	97/100	97
T059_N	T069_N	none	100	100	100/100	100
T059_N	T075_A	none	100	100	100/100	100
T059_N	T092_N	none	67	100	67/100	67
T059_N	T095_N	none	100	100	100/100	100
T059_N	T095_T	none	100	100	100/100	100
T059_N	T099a_N	none	100	100	100/100	100
T059_N	T126_N	none	100	100	100/100	100
T059_N	T159a_N	none	100	100	100/100	100
T059_N	T183_N	none	68	100	68/100	68
T059_N	T188_N	none	100	100	100/100	100
T059_N	T197_N	none	97	100	97/100	97
T059_N	T232_T	none	100	100	100/100	100
T059_N	T330_N	none	100	100	100/100	100
T059_N	T341_T	none	100	100	100/100	100
T059_N	T353_N	none	100	100	100/100	100
T059_N	T358_C	none	97	100	97/100	97
T065_N	T065_T	none	40	100	40/100	100
T065_N	T065_T	trans	60	100	60/100	100
T065_N	T069_N	none	97	100	97/100	97
T065_N	T075_A	none	97	100	97/100	97
T065_N	T092_N	none	65	100	65/100	65
T065_N	T095_N	none	97	100	97/100	97
T065_N	T095_T	none	97	100	97/100	97
T065_N	T099a_N	none	97	100	97/100	97
T065_N	T105_N	none	31	100	31/100	100
T065_N	T105_N	trans	69	100	69/100	100
T065_N	T126_N	none	97	100	97/100	97
T065_N	T159a_N	none	97	100	97/100	97
T065_N	T183_N	none	68	100	68/100	68
T065_N	T188_N	none	97	100	97/100	97
T065_N	T197_N	none	97	100	97/100	97
T065_N	T232_T	none	97	100	97/100	97
T065_N	T330_N	none	97	100	97/100	97
T065_N	T341_T	none	97	100	97/100	97
T065_N	T353_N	none	97	100	97/100	97
T065_N	T358_C	none	97	100	97/100	97
T069_N	T075_A	none	100	100	100/100	100
T069_N	T092_N	none	67	100	67/100	67
T069_N	T095_N	none	100	100	100/100	100
T069_N	T095_T	none	100	100	100/100	100
T069_N	T099a_N	none	100	100	100/100	100
T069_N	T126_N	none	100	100	100/100	100
T069_N	T159a_N	none	100	100	100/100	100
T069_N	T183_N	none	68	100	68/100	68
T069_N	T188_N	none	100	100	100/100	100
T069_N	T197_N	none	97	100	97/100	97
T069_N	T232_T	none	100	100	100/100	100
T069_N	T330_N	none	100	100	100/100	100
T069_N	T341_T	none	100	100	100/100	100
T069_N	T353_N	none	100	100	100/100	100
T069_N	T358_C	none	97	100	97/100	97
T071_C	T071_N	complex	59	100	59/100	77
T071_C	T071_N	none	9	100	9/100	77
T071_C	T071_N	trans	2	100	2/100	77
T071_C	T071_N	multi_trans	1	100	1/100	77
T071_C	T092_N	complex	16	100	16/100	85
T071_C	T092_N	none	21	100	21/100	85
T071_C	T092_N	multi_trans	2	100	2/100	85
T071_C	T099b_N	complex	8	100	8/100	60
T071_C	T099b_N	none	29	100	29/100	60
T071_C	T099b_N	multi_trans	3	100	3/100	60
T071_N	T071_C	multi_trans	6	100	6/100	77
T071_N	T092_N	complex	86	100	86/100	100
T071_N	T092_N	multi_trans	5	100	5/100	100
T071_N	T092_T	complex	38	100	38/100	94
T071_N	T092_T	none	5	100	5/100	94
T071_N	T092_T	multi_trans	50	100	50/100	94
T071_N	T099b_N	complex	90	100	90/100	100
T071_N	T099b_N	multi_trans	7	100	7/100	100
T071_N	T104_T	none	6	100	6/100	74
T071_N	T104_T	trans	68	100	68/100	74
T073_N	T077_N	none	100	100	100/100	100
T073_N	T159a_N	none	29	100	29/100	100
T075_A	T092_N	none	67	100	67/100	67
T075_A	T095_N	none	100	100	100/100	100
T075_A	T095_T	none	100	100	100/100	100
T075_A	T099a_N	none	100	100	100/100	100
T075_A	T126_N	none	100	100	100/100	100
T075_A	T159a_N	none	100	100	100/100	100
T075_A	T183_N	none	68	100	68/100	68
T075_A	T188_N	none	100	100	100/100	100
T075_A	T197_N	none	97	100	97/100	97
T075_A	T232_T	none	100	100	100/100	100
T075_A	T330_N	none	100	100	100/100	100
T075_A	T341_T	none	100	100	100/100	100
T075_A	T353_N	none	100	100	100/100	100
T075_A	T358_C	none	97	100	97/100	97
T077_N	T159a_N	none	29	100	29/100	100
T087_C	T159a_N	none	34	100	34/100	100
T092_N	T071_C	multi_trans	46	100	46/100	85
T092_N	T071_N	multi_trans	9	100	9/100	100
T092_N	T092_T	complex	19	100	19/100	72
T092_N	T092_T	none	17	100	17/100	72
T092_N	T092_T	multi_trans	36	100	36/100	72
T092_N	T095_N	none	67	100	67/100	67
T092_N	T095_T	none	67	100	67/100	67
T092_N	T099a_N	none	67	100	67/100	67
T092_N	T099b_N	complex	47	100	47/100	100
T092_N	T099b_N	none	1	100	1/100	100
T092_N	T099b_N	multi_trans	38	100	38/100	100
T092_N	T126_N	none	67	100	67/100	67
T092_N	T159a_N	none	67	100	67/100	67
T092_N	T188_N	none	67	100	67/100	67
T092_N	T197_N	none	65	100	65/100	65
T092_N	T232_T	none	67	100	67/100	67
T092_N	T330_N	none	67	100	67/100	67
T092_N	T341_T	none	67	100	67/100	67
T092_N	T353_N	none	67	100	67/100	67
T092_N	T358_C	none	65	100	65/100	65
T092_T	T071_N	trans	1	100	1/100	94
T095_N	T095_T	none	100	100	100/100	100
T095_N	T099a_N	none	100	100	100/100	100
T095_N	T102_T	none	7	100	7/100	100
T095_N	T102_T	trans	93	100	93/100	100
T095_N	T107_U	none	7	100	7/100	100
T095_N	T107_U	trans	93	100	93/100	100
T095_N	T126_N	none	100	100	100/100	100
T095_N	T159a_N	none	100	100	100/100	100
T095_N	T183_N	none	68	100	68/100	68
T095_N	T188_N	none	100	100	100/100	100
T095_N	T197_N	none	97	100	97/100	97
T095_N	T232_T	none	100	100	100/100	100
T095_N	T330_N	none	100	100	100/100	100
T095_N	T341_T	none	100	100	100/100	100
T095_N	T353_N	none	100	100	100/100	100
T095_N	T358_C	none	97	100	97/100	97
T095_T	T099a_N	none	100	100	100/100	100
T095_T	T126_N	none	100	100	100/100	100
T095_T	T159a_N	none	100	100	100/100	100
T095_T	T183_N	none	68	100	68/100	68
T095_T	T188_N	none	100	100	100/100	100
T095_T	T197_N	none	97	100	97/100	97
T095_T	T232_T	none	100	100	100/100	100
T095_T	T330_N	none	100	100	100/100	100
T095_T	T341_T	none	100	100	100/100	100
T095_T	T353_N	none	100	100	100/100	100
T095_T	T358_C	none	97	100	97/100	97
T099a_N	T099a_W	none	39	100	39/100	100
T099a_N	T099a_W	trans	61	100	61/100	100
T099a_N	T126_N	none	100	100	100/100	100
T099a_N	T159a_N	none	100	100	100/100	100
T099a_N	T183_N	none	68	100	68/100	68
T099a_N	T188_N	none	100	100	100/100	100
T099a_N	T197_N	none	97	100	97/100	97
T099a_N	T232_T	none	100	100	100/100	100
T099a_N	T330_N	none	100	100	100/100	100
T099a_N	T341_T	none	100	100	100/100	100
T099a_N	T353_N	none	100	100	100/100	100
T099a_N	T358_C	none	97	100	97/100	97
T099b_N	T071_C	multi_trans	20	100	20/100	60
T099b_N	T071_N	multi_trans	3	100	3/100	100
T099b_N	T092_N	multi_trans	14	100	14/100	100
T126_A	T126_N	complex	3	100	3/100	100
T126_A	T335_A	none	39	100	39/100	100
T126_A	T335_A	trans	61	100	61/100	100
T126_C	T126_N	complex	2	100	2/100	100
T126_C	T327a_N	complex	72	100	72/100	100
T126_C	T327a_N	none	28	100	28/100	100
T126_N	T126_A	multi_trans	97	100	97/100	100
T126_N	T126_C	multi_trans	98	100	98/100	100
T126_N	T126_W	trans	99	100	99/100	99
T126_N	T159a_N	none	100	100	100/100	100
T126_N	T183_N	none	68	100	68/100	68
T126_N	T188_N	none	100	100	100/100	100
T126_N	T192_T	trans	100	100	100/100	100
T126_N	T197_N	none	97	100	97/100	97
T126_N	T232_T	none	100	100	100/100	100
T126_N	T234_N	multi_trans	100	100	100/100	100
T126_N	T271a_N	multi_trans	99	100	99/100	99
T126_N	T327a_N	complex	4	100	4/100	100
T126_N	T327a_N	multi_trans	96	100	96/100	100
T126_N	T330_N	none	100	100	100/100	100
T126_N	T341_T	none	100	100	100/100	100
T126_N	T353_N	none	100	100	100/100	100
T126_N	T358_C	none	97	100	97/100	97
T137_C	T137_N	none	1	100	1/100	100
T137_N	T137_C	trans	99	100	99/100	100
T137_N	T137_T	complex	100	100	100/100	100
T137_N	T241_N	none	1	100	1/100	100
T137_N	T241_N	trans	99	100	99/100	100
T156_W	T197_N	none	3	100	3/100	100
T159a_N	T009_N	trans	64	100	64/100	95
T159a_N	T009_N	multi_trans	3	100	3/100	95
T159a_N	T010_N	trans	68	100	68/100	100
T159a_N	T021_N	trans	71	100	71/100	100
T159a_N	T035b_N	trans	64	100	64/100	100
T159a_N	T073_N	trans	71	100	71/100	100
T159a_N	T077_N	trans	71	100	71/100	100
T159a_N	T087_C	trans	66	100	66/100	100
T159a_N	T183_N	none	68	100	68/100	68
T159a_N	T188_N	none	100	100	100/100	100
T159a_N	T197_N	none	97	100	97/100	97
T159a_N	T230_C	none	31	100	31/100	100
T159a_N	T230_C	trans	69	100	69/100	100
T159a_N	T232_T	none	100	100	100/100	100
T159a_N	T330_N	none	100	100	100/100	100
T159a_N	T341_T	none	100	100	100/100	100
T159a_N	T353_N	none	100	100	100/100	100
T159a_N	T358_C	none	97	100	97/100	97
T159b_N	T183_N	complex	97	100	97/100	100
T159b_N	T183_N	none	3	100	3/100	100
T178_T	T183_N	none	9	100	9/100	75
T182_N	T249_N	none	20	100	20/100	65
T182_N	T249_T	none	25	100	25/100	68
T183_A	T183_N	none	9	100	9/100	66
T183_N	T178_T	trans	66	100	66/100	75
T183_N	T183_A	trans	57	100	57/100	66
T183_N	T183_T	complex	44	100	44/100	100
T183_N	T183_T	none	3	100	3/100	100
T183_N	T183_T	multi_trans	53	100	53/100	100
T183_N	T188_N	none	68	100	68/100	68
T183_N	T194_A	none	9	100	9/100	71
T183_N	T194_A	trans	62	100	62/100	71
T183_N	T194_C	none	6	100	6/100	74
T183_N	T194_C	trans	68	100	68/100	74
T183_N	T194_N	complex	86	100	86/100	100
T183_N	T194_N	multi_trans	11	100	11/100	100
T183_N	T194_T	complex	25	100	25/100	91
T183_N	T194_T	none	6	100	6/100	91
T183_N	T194_T	multi_trans	60	100	60/100	91
T183_N	T194_W	none	8	100	8/100	71
T183_N	T194_W	trans	63	100	63/100	71
T183_N	T197_N	none	68	100	68/100	68
T183_N	T232_T	none	68	100	68/100	68
T183_N	T249_A	complex	25	100	25/100	90
T183_N	T249_A	none	5	100	5/100	90
T183_N	T249_A	multi_trans	60	100	60/100	90
T183_N	T330_N	none	68	100	68/100	68
T183_N	T341_T	none	68	100	68/100	68
T183_N	T353_N	none	68	100	68/100	68
T183_N	T358_C	none	68	100	68/100	68
T183_T	T194_N	complex	54	100	54/100	98
T183_T	T194_N	none	15	100	15/100	98
T188_C	T188_N	none	3	100	3/100	100
T188_N	T188_C	trans	97	100	97/100	100
T188_N	T197_N	none	97	100	97/100	97
T188_N	T232_T	none	100	100	100/100	100
T188_N	T330_N	none	100	100	100/100	100
T188_N	T341_T	none	100	100	100/100	100
T188_N	T353_N	none	100	100	100/100	100
T188_N	T358_C	none	97	100	97/100	97
T194_A	T194_N	none	12	100	12/100	52
T194_N	T183_N	multi_trans	3	100	3/100	100
T194_N	T183_T	multi_trans	29	100	29/100	98
T194_N	T194_A	trans	40	100	40/100	52
T194_N	T194_T	complex	39	100	39/100	85
T194_N	T194_T	none	10	100	10/100	85
T194_N	T194_T	trans	1	100	1/100	85
T194_N	T194_T	multi_trans	35	100	35/100	85
T194_N	T249_A	complex	22	100	22/100	76
T194_N	T249_A	none	15	100	15/100	76
T194_N	T249_A	multi_trans	39	100	39/100	76
T197_A	T197_N	complex	5	100	5/100	100
T197_N	T156_W	trans	97	100	97/100	100
T197_N	T197_A	multi_trans	95	100	95/100	100
T197_N	T197_C	multi_trans	100	100	100/100	100
T197_N	T197_W	complex	4	100	4/100	100
T197_N	T197_W	multi_trans	96	100	96/100	100
T197_N	T223_A	none	69	100	69/100	100
T197_N	T223_A	trans	31	100	31/100	100
T197_N	T225_N	trans	100	100	100/100	100
T197_N	T232_T	none	97	100	97/100	97
T197_N	T249_N	complex	43	100	43/100	79
T197_N	T249_N	none	11	100	11/100	79
T197_N	T249_N	trans	14	100	14/100	79
T197_N	T249_N	multi_trans	11	100	11/100	79
T197_N	T249_T	complex	37	100	37/100	83
T197_N	T249_T	none	20	100	20/100	83
T197_N	T249_T	trans	14	100	14/100	83
T197_N	T249_T	multi_trans	12	100	12/100	83
T197_N	T271b_C	trans	100	100	100/100	100
T197_N	T330_N	none	97	100	97/100	97
T197_N	T341_T	none	97	100	97/100	97
T197_N	T353_N	none	97	100	97/100	97
T197_N	T358_C	none	97	100	97/100	97
T232_N	T232_T	none	39	100	39/100	100
T232_T	T232_N	trans	61	100	61/100	100
T232_T	T270_U	trans	100	100	100/100	100
T232_T	T330_N	none	100	100	100/100	100
T232_T	T341_T	none	100	100	100/100	100
T232_T	T353_N	none	100	100	100/100	100
T232_T	T358_C	none	97	100	97/100	97
T234_C	T234_N	none	7	100	7/100	100
T234_N	T234_C	trans	93	100	93/100	100
T234_N	T303_N	none	9	100	9/100	100
T234_N	T303_N	trans	91	100	91/100	100
T249_N	T182_N	trans	45	100	45/100	65
T249_N	T249_T	complex	50	100	50/100	99
T249_N	T249_T	trans	7	100	7/100	99
T249_N	T249_T	multi_trans	19	100	19/100	99
T249_N	T358_N	complex	99	100	99/100	100
T249_N	T358_N	none	1	100	1/100	100
T249_T	T182_N	trans	43	100	43/100	68
T249_T	T249_N	trans	7	100	7/100	99
T249_T	T249_N	multi_trans	16	100	16/100	99
T271a_A	T271a_N	none	5	100	5/100	99
T271a_N	T271a_A	trans	94	100	94/100	99
T271a_N	T271a_T	complex	12	100	12/100	100
T271a_N	T271a_T	trans	1	100	1/100	100
T271a_N	T271a_T	multi_trans	87	100	87/100	100
T271a_N	T271a_W	none	1	100	1/100	97
T271a_N	T271a_W	trans	96	100	96/100	97
T271a_N	T301_T	none	3	100	3/100	99
T271a_N	T301_T	trans	96	100	96/100	99
T271a_N	T327a_N	complex	100	100	100/100	100
T322_C	T322_N	none	100	100	100/100	100
T327a_N	T327a_T	none	33	100	33/100	100
T327a_N	T327a_T	trans	67	100	67/100	100
T327b_N	T330_N	none	13	100	13/100	100
T330_N	T327b_N	trans	87	100	87/100	100
T330_N	T330_T	none	6	100	6/100	100
T330_N	T330_T	trans	94	100	94/100	100
T330_N	T341_T	none	100	100	100/100	100
T330_N	T353_N	none	100	100	100/100	100
T330_N	T358_C	none	97	100	97/100	97
T341_T	T353_N	none	100	100	100/100	100
T341_T	T358_C	none	97	100	97/100	97
T353_N	T358_C	none	97	100	97/100	97
T358_C	T358_N	complex	66	100	66/100	100
T358_C	T358_N	none	34	100	34/100	100
T358_N	T358_W	complex	4	100	4/100	100
T358_N	T358_W	trans	5	100	5/100	100
T358_N	T358_W	multi_trans	91	100	91/100	100
