# Supplementary material for: Improved characterisation of MRSA transmission using within-host bacterial sequence diversity
Source: eLife. 2019 Oct 8;8:e46402. doi: 10.7554/eLife.46402 (PMC6954020; doi:10.7554/eLife.46402)
Supplement: Figure 7—source data 1. [file elife-46402-fig7-data1.zip › Figure 7-source data 1/figure_7_node_arrangement.csv]

label	x	y
T059_N	0.514324403	0
T009_A	0.953865782	0.695857703
T009_N	0.917791884	0.762522471
T009_T	0.904551627	0.842768618
T012_A	0.308666414	0.52724662
T012_N	0.413559701	0.545222844
T012_T	0.509046972	0.45656022
T020_N	0.862302645	0.611909847
T065_N	0.349479885	0.107922207
T065_T	0.362600619	0.036753253
T137_C	0.676021423	0.585678547
T137_N	0.562772999	0.565461771
T137_T	0.508336931	0.62
T159a_N	0.846878719	0.754735371
T159b_A	0.313544573	0.460965395
T159b_C	0.397951961	0.65158111
T159b_N	0.491378505	0.714106775
T178_N	0.413372304	0.398958747
T178_T	0.453462179	0.935058691
T183_A	0.463833079	0.858055899
T183_N	0.568195034	0.875094145
T183_T	0.73	0.87
T188_C	0.018971632	0.62
T188_N	0	0.536524243
T194_A	0.679937087	0.822653406
T194_C	0.629358992	0.782778447
T194_N	0.640949556	0.978353222
T194_T	0.570604586	1
T194_W	0.498200819	0.986553168
T197_A	0.135569368	0.632429355
T197_C	0.153644691	0.5725111
T197_N	0.251343169	0.637120901
T197_W	0.150073623	0.686441075
T249_A	0.66	0.91
T249_N	0.207737862	0.761916155
T249_T	0.3	0.742491845
T322_C	0.353236624	0.417899605
T322_N	0.472599265	0.415751444
T358_C	0.123292876	0.885073991
T358_N	0.200077919	0.87045306
T358_W	0.241480477	0.954034837
T071_C	0.015	0.35
T071_N	0.071634528	0.29
T092_N	0.077024098	0.401220694
T092_T	0.22	0.34
T095_N	0.461113593	0.159789075
T095_T	0.024875329	0.73295832
T099a_N	1	0.550803846
T099a_W	0.92	0.53
T099b_N	0.12	0.340381992
T126_A	0.803187266	0.142242215
T126_C	0.935563804	0.234861813
T126_N	0.856681738	0.237030285
T126_W	0.871063135	0.142462401
T232_N	0.244446918	0.185831624
T232_T	0.215124347	0.119942036
T234_C	0.673758985	0.186789309
T234_N	0.749851682	0.223220361
T271a_A	0.795997401	0.385851525
T271a_N	0.867856385	0.353847674
T271a_T	0.85367321	0.445959329
T271a_W	0.921344505	0.437843439
T327a_N	0.927632057	0.301775291
T327a_T	0.992417683	0.363000009
T330_N	0.636414582	0.053620437
T330_T	0.576041115	0.092041195
