# Supplementary material for: Improved characterisation of MRSA transmission using within-host bacterial sequence diversity
Source: eLife. 2019 Oct 8;8:e46402. doi: 10.7554/eLife.46402 (PMC6954020; doi:10.7554/eLife.46402)
Supplement: Figure 7—source data 1. [file elife-46402-fig7-data1.zip › Figure 7-source data 1/figure_7S1_node_arrangement.csv]

label	x	y
T040_N	0.754925385	0.654318416
T056_H	0.492690274	0.990845337
T059_N	0.959983912	0.670812175
T241_N	0.271375203	0.602490717
T353_N	0.726765898	0.961404893
T009_A	0.542398787	0.938302688
T009_N	0.464175822	0.909128263
T009_T	0.52516597	0.857590928
T010_N	0.302944067	0.810138647
T012_A	0.437096332	0.408245099
T012_N	0.323095266	0.383219639
T012_T	0.282910051	0.476902835
T013_A	0.421798734	0.368814272
T014_A	0.666783459	0.816582996
T020_N	0.861134397	0.636809593
T021_N	0.394957214	0.963535626
T035a_N	0.239644525	0.720792014
T035b_N	0.418823768	0.820903542
T065_N	0.93	0.582371605
T065_T	0.976559018	0.53930477
T069_N	0.64684717	0.884606319
T073_N	0.36888239	0.793989334
T104_T	0.742677695	0.791594526
T105_N	0.992581067	0.614066384
T137_C	0.368499114	0.602249284
T137_N	0.321405747	0.51894143
T137_T	0.360616698	0.481021702
T156_W	0.154389368	0.198066823
T159a_N	0.35603173	0.881419409
T159b_A	0.314484922	0.287816573
T159b_C	0.236737526	0.457987924
T159b_N	0.403315171	0.259153453
T178_N	0.224568496	0.407722895
T178_T	0.40110068	0.118628347
T182_N	0.640408857	0.39150295
T183_A	0.496300949	0.236363473
T183_N	0.489307708	0.154880881
T183_T	0.601196219	0.203476875
T188_C	0.143095495	0.680963657
T188_N	0.079490257	0.683398462
T194_A	0.554102434	0.23383168
T194_C	0.475215968	0.057906926
T194_N	0.6	0.08
T194_T	0.569570055	0.143596205
T194_W	0.427775004	0.073950007
T197_A	0.082768508	0.328987019
T197_C	0.240293499	0.222007557
T197_N	0.182053973	0.302805319
T197_W	0.086061051	0.278802918
T223_A	0.656427411	0
T225_N	0.113435156	0.228483692
T230_C	0.326339355	0.967997819
T249_A	0.533856931	0.060626418
T249_N	0.103235036	0.398347941
T249_T	0.18477148	0.374876466
T322_C	0.416176283	0.452090951
T322_N	0.392062224	0.324713253
T341_T	0.639183319	1
T358_C	0.049996623	0.528708778
T358_N	0.043083875	0.463067759
T358_W	0	0.499608006
T028_C	0.286465729	0.035007944
T071_C	0.830804931	0.884917474
T071_N	0.820255364	0.809611728
T075_A	0.745411908	0.043272653
T077_N	0.271676979	0.925000511
T087_C	0.26378207	0.864287035
T092_N	0.92	0.829300217
T092_T	0.87	0.77
T095_N	0.571590739	0.698806178
T095_T	0.779789312	0.568339078
T099a_N	0.06134829	0.597953336
T099a_W	0.012763216	0.653742903
T099b_N	0.87	0.7
T102_T	0.63	0.734844764
T107_U	0.49	0.687706197
T126_A	0.913961513	0.227565172
T126_C	0.952668984	0.292111769
T126_N	0.87074053	0.297548446
T126_W	0.783787554	0.281123254
T192_T	0.792502585	0.329171658
T232_N	0.641115236	0.506125179
T232_T	0.653686771	0.565746886
T234_C	0.809473976	0.130875849
T234_N	0.805976275	0.213276595
T270_U	0.650480375	0.623101359
T271a_A	0.961746189	0.452592748
T271a_N	0.889587377	0.404629476
T271a_T	0.815056793	0.42912681
T271a_W	0.898638459	0.485949397
T271b_C	0.202432443	0.192708773
T301_T	0.855468227	0.47182757
T303_N	0.736178039	0.183645253
T327a_N	0.936008376	0.347958727
T327a_T	1	0.386020085
T327b_N	0.123769028	0.751235104
T330_N	0.083519638	0.790691156
T330_T	0.11687949	0.841416233
T335_A	0.904326664	0.158934134
