# Supplementary material for: Improved characterisation of MRSA transmission using within-host bacterial sequence diversity
Source: eLife. 2019 Oct 8;8:e46402. doi: 10.7554/eLife.46402 (PMC6954020; doi:10.7554/eLife.46402)
Supplement: Figure 8—source data 1. [file elife-46402-fig8-data1.zip]

Archive with 46 entries (43 files):
- Figure 8-source data 1/
- Figure 8-source data 1/ExaBayes_T009_TW20.tre
- __MACOSX/
- __MACOSX/Figure 8-source data 1/
- __MACOSX/Figure 8-source data 1/._ExaBayes_T009_TW20.tre
- Figure 8-source data 1/ExaBayes_T358_TW20.tre
- __MACOSX/Figure 8-source data 1/._ExaBayes_T358_TW20.tre
- Figure 8-source data 1/ExaBayes_T194_TW20.tre
- __MACOSX/Figure 8-source data 1/._ExaBayes_T194_TW20.tre
- Figure 8-source data 1/ExaBayes_T183_TW20.tre
- __MACOSX/Figure 8-source data 1/._ExaBayes_T183_TW20.tre
- Figure 8-source data 1/ExaBayes_T159_TW20.tre
- __MACOSX/Figure 8-source data 1/._ExaBayes_T159_TW20.tre
- Figure 8-source data 1/ExaBayes_T188_TW20.tre
- __MACOSX/Figure 8-source data 1/._ExaBayes_T188_TW20.tre
- Figure 8-source data 1/ExaBayes_T012_TW20.tre
- __MACOSX/Figure 8-source data 1/._ExaBayes_T012_TW20.tre
- Figure 8-source data 1/ExaBayes_T065_TW20.tre
- __MACOSX/Figure 8-source data 1/._ExaBayes_T065_TW20.tre
- Figure 8-source data 1/ExaBayes_T092_TW20.tre
- __MACOSX/Figure 8-source data 1/._ExaBayes_T092_TW20.tre
- Figure 8-source data 1/ExaBayes_T327_TW20.tre
- __MACOSX/Figure 8-source data 1/._ExaBayes_T327_TW20.tre
- Figure 8-source data 1/ExaBayes_T137_TW20.tre
- __MACOSX/Figure 8-source data 1/._ExaBayes_T137_TW20.tre
- Figure 8-source data 1/ExaBayes_T099_TW20.tre
- __MACOSX/Figure 8-source data 1/._ExaBayes_T099_TW20.tre
- Figure 8-source data 1/ExaBayes_T330_TW20.tre
- __MACOSX/Figure 8-source data 1/._ExaBayes_T330_TW20.tre
- Figure 8-source data 1/ExaBayes_T271_TW20.tre
- __MACOSX/Figure 8-source data 1/._ExaBayes_T271_TW20.tre
- Figure 8-source data 1/ExaBayes_T232_TW20.tre
- __MACOSX/Figure 8-source data 1/._ExaBayes_T232_TW20.tre
- Figure 8-source data 1/ExaBayes_T126_TW20.tre
- __MACOSX/Figure 8-source data 1/._ExaBayes_T126_TW20.tre
- Figure 8-source data 1/ExaBayes_T249_TW20.tre
- __MACOSX/Figure 8-source data 1/._ExaBayes_T249_TW20.tre
- Figure 8-source data 1/ExaBayes_T234_TW20.tre
- __MACOSX/Figure 8-source data 1/._ExaBayes_T234_TW20.tre
- Figure 8-source data 1/ExaBayes_T095_TW20.tre
- __MACOSX/Figure 8-source data 1/._ExaBayes_T095_TW20.tre
- Figure 8-source data 1/ExaBayes_T071_TW20.tre
- __MACOSX/Figure 8-source data 1/._ExaBayes_T071_TW20.tre
- Figure 8-source data 1/ExaBayes_T197_TW20.tre
- __MACOSX/Figure 8-source data 1/._ExaBayes_T197_TW20.tre
- __MACOSX/._Figure 8-source data 1
