# Supplementary material for: Improved characterisation of MRSA transmission using within-host bacterial sequence diversity
Source: eLife. 2019 Oct 8;8:e46402. doi: 10.7554/eLife.46402 (PMC6954020; doi:10.7554/eLife.46402)
Supplement: Figure 8—source data 1. [file elife-46402-fig8-data1.zip › Figure 8-source data 1/ExaBayes_T009_TW20.tre]

#NEXUS
begin taxa;
	dimensions ntax=32;
	taxlabels
		T009_N07_C01
		T009_N08_C07
		T009_N08_C08
		T009_N08_C03
		T009_N08_C04
		T009_N08_C05
		T009_N08_C06
		T009_N07_C07
		T009_N07_C08
		T009_N08_C02
		T009_N07_C06
		T009_N07_C03
		T009_N07_C02
		T009_N07_C05
		T009_N07_C04
		T009_N09_C07
		T009_N09_C08
		T009_N09_C05
		T009_N09_C06
		T009_N09_C03
		T009_N09_C04
		T009_N08_C01
		T009_N09_C02
		T009_N09_C09
		T009_N03_C01
		T009_T04_C01
		T009_T05_C01
		T009_A04_C01
		T009_T03_C01
		T009_N09_C01
		T009_T06_C01
		TW20
		;
end;
begin trees;
	translate
		1	T009_N07_C01,
		2	T009_N08_C07,
		3	T009_N08_C08,
		4	T009_N08_C03,
		5	T009_N08_C04,
		6	T009_N08_C05,
		7	T009_N08_C06,
		8	T009_N07_C07,
		9	T009_N07_C08,
		10	T009_N08_C02,
		11	T009_N07_C06,
		12	T009_N07_C03,
		13	T009_N07_C02,
		14	T009_N07_C05,
		15	T009_N07_C04,
		16	T009_N09_C07,
		17	T009_N09_C08,
		18	T009_N09_C05,
		19	T009_N09_C06,
		20	T009_N09_C03,
		21	T009_N09_C04,
		22	T009_N08_C01,
		23	T009_N09_C02,
		24	T009_N09_C09,
		25	T009_N03_C01,
		26	T009_T04_C01,
		27	T009_T05_C01,
		28	T009_A04_C01,
		29	T009_T03_C01,
		30	T009_N09_C01,
		31	T009_T06_C01,
		32	TW20
		;
   tree con_50_majrule = [&U] (1[&prob=1.00000000e+00,prob(percent)="100"]:7.035117e-07[&length_mean=8.16288445e-07,length_median=7.03511707e-07,length_95%HPD={5.06867403e-07,1.50199967e-06}],8[&prob=1.00000000e+00,prob(percent)="100"]:6.773907e-07[&length_mean=7.05870738e-07,length_median=6.77390662e-07,length_95%HPD={5.13363666e-07,9.28866790e-07}],9[&prob=1.00000000e+00,prob(percent)="100"]:7.664883e-07[&length_mean=9.82079261e-07,length_median=7.66488322e-07,length_95%HPD={5.18757489e-07,2.01350549e-06}],12[&prob=1.00000000e+00,prob(percent)="100"]:7.653705e-07[&length_mean=9.90606892e-07,length_median=7.65370464e-07,length_95%HPD={5.18939362e-07,2.03544864e-06}],13[&prob=1.00000000e+00,prob(percent)="100"]:6.772554e-07[&length_mean=7.03546435e-07,length_median=6.77255360e-07,length_95%HPD={5.05729140e-07,8.76503718e-07}],14[&prob=1.00000000e+00,prob(percent)="100"]:7.017780e-07[&length_mean=8.09899938e-07,length_median=7.01778030e-07,length_95%HPD={5.16575280e-07,1.49574762e-06}],23[&prob=1.00000000e+00,prob(percent)="100"]:7.027573e-07[&length_mean=8.14679933e-07,length_median=7.02757300e-07,length_95%HPD={5.09434807e-07,1.52970041e-06}],24[&prob=1.00000000e+00,prob(percent)="100"]:6.776353e-07[&length_mean=7.11213112e-07,length_median=6.77635262e-07,length_95%HPD={5.07020369e-07,9.32068565e-07}],25[&prob=1.00000000e+00,prob(percent)="100"]:7.701200e-07[&length_mean=9.94997072e-07,length_median=7.70119958e-07,length_95%HPD={5.10755167e-07,2.05308473e-06}],26[&prob=1.00000000e+00,prob(percent)="100"]:6.773457e-07[&length_mean=7.06399918e-07,length_median=6.77345726e-07,length_95%HPD={5.05729140e-07,9.13075809e-07}],27[&prob=1.00000000e+00,prob(percent)="100"]:6.768725e-07[&length_mean=7.04430041e-07,length_median=6.76872523e-07,length_95%HPD={5.04733115e-07,9.02949417e-07}],28[&prob=1.00000000e+00,prob(percent)="100"]:6.768441e-07[&length_mean=7.05833048e-07,length_median=6.76844097e-07,length_95%HPD={5.05729140e-07,9.01843720e-07}],29[&prob=1.00000000e+00,prob(percent)="100"]:7.025488e-07[&length_mean=8.14065589e-07,length_median=7.02548778e-07,length_95%HPD={5.17632618e-07,1.52626992e-06}],31[&prob=1.00000000e+00,prob(percent)="100"]:6.778664e-07[&length_mean=7.08340079e-07,length_median=6.77866379e-07,length_95%HPD={5.10742465e-07,9.38560411e-07}],32[&prob=1.00000000e+00,prob(percent)="100"]:7.246970e-05[&length_mean=7.27657421e-05,length_median=7.24697041e-05,length_95%HPD={6.10510474e-05,8.44318773e-05}],(2[&prob=1.00000000e+00,prob(percent)="100"]:6.772740e-07[&length_mean=7.07431031e-07,length_median=6.77273977e-07,length_95%HPD={5.07378401e-07,9.13004816e-07}],3[&prob=1.00000000e+00,prob(percent)="100"]:6.771323e-07[&length_mean=7.02947867e-07,length_median=6.77132278e-07,length_95%HPD={5.21840414e-07,9.08139092e-07}],4[&prob=1.00000000e+00,prob(percent)="100"]:7.027060e-07[&length_mean=8.14431630e-07,length_median=7.02705952e-07,length_95%HPD={5.09020117e-07,1.53559137e-06}],5[&prob=1.00000000e+00,prob(percent)="100"]:6.780281e-07[&length_mean=7.02202361e-07,length_median=6.78028126e-07,length_95%HPD={5.08767692e-07,8.90009325e-07}],6[&prob=1.00000000e+00,prob(percent)="100"]:6.782585e-07[&length_mean=7.09927384e-07,length_median=6.78258534e-07,length_95%HPD={5.11022058e-07,9.37506709e-07}],7[&prob=1.00000000e+00,prob(percent)="100"]:7.034495e-07[&length_mean=8.15819803e-07,length_median=7.03449478e-07,length_95%HPD={5.11348475e-07,1.51360936e-06}],10[&prob=1.00000000e+00,prob(percent)="100"]:7.026761e-07[&length_mean=8.20136967e-07,length_median=7.02676104e-07,length_95%HPD={5.24259521e-07,1.55892748e-06}],15[&prob=1.00000000e+00,prob(percent)="100"]:7.006426e-07[&length_mean=8.10491117e-07,length_median=7.00642562e-07,length_95%HPD={5.10742465e-07,1.52128359e-06}],(16[&prob=1.00000000e+00,prob(percent)="100"]:6.786919e-07[&length_mean=7.06054339e-07,length_median=6.78691866e-07,length_95%HPD={5.11348475e-07,9.16858908e-07}],18[&prob=1.00000000e+00,prob(percent)="100"]:6.784538e-07[&length_mean=7.05252677e-07,length_median=6.78453753e-07,length_95%HPD={5.07956560e-07,9.12730649e-07}])[&prob=1.00000000e+00,prob(percent)="100"]:1.107768e-06[&length_mean=1.26513306e-06,length_median=1.10776802e-06,length_95%HPD={5.42137481e-07,2.49319945e-06}],17[&prob=1.00000000e+00,prob(percent)="100"]:7.685060e-07[&length_mean=9.90985058e-07,length_median=7.68506043e-07,length_95%HPD={5.13884829e-07,2.02047358e-06}],19[&prob=1.00000000e+00,prob(percent)="100"]:7.027573e-07[&length_mean=8.12881682e-07,length_median=7.02757300e-07,length_95%HPD={5.11031594e-07,1.50801273e-06}],21[&prob=1.00000000e+00,prob(percent)="100"]:7.006848e-07[&length_mean=8.06777297e-07,length_median=7.00684813e-07,length_95%HPD={4.99024375e-07,1.48856664e-06}],22[&prob=1.00000000e+00,prob(percent)="100"]:7.030099e-07[&length_mean=8.18116934e-07,length_median=7.03009850e-07,length_95%HPD={5.05729140e-07,1.52487254e-06}],30[&prob=1.00000000e+00,prob(percent)="100"]:6.771488e-07[&length_mean=7.05890312e-07,length_median=6.77148788e-07,length_95%HPD={5.10259349e-07,9.07600416e-07}])[&prob=1.00000000e+00,prob(percent)="100"]:7.010487e-07[&length_mean=8.11642934e-07,length_median=7.01048673e-07,length_95%HPD={5.02828751e-07,1.49832731e-06}],(11[&prob=1.00000000e+00,prob(percent)="100"]:7.050491e-07[&length_mean=8.16669437e-07,length_median=7.05049110e-07,length_95%HPD={4.99024375e-07,1.48868065e-06}],20[&prob=1.00000000e+00,prob(percent)="100"]:7.020022e-07[&length_mean=8.12893720e-07,length_median=7.02002239e-07,length_95%HPD={5.13493397e-07,1.50360805e-06}])[&prob=1.00000000e+00,prob(percent)="100"]:7.044306e-07[&length_mean=8.20556416e-07,length_median=7.04430599e-07,length_95%HPD={5.16541356e-07,1.55624284e-06}]);
end;
