# Supplementary material for: Improved characterisation of MRSA transmission using within-host bacterial sequence diversity
Source: eLife. 2019 Oct 8;8:e46402. doi: 10.7554/eLife.46402 (PMC6954020; doi:10.7554/eLife.46402)
Supplement: Figure 8—source data 1. [file elife-46402-fig8-data1.zip › Figure 8-source data 1/ExaBayes_T358_TW20.tre]

#NEXUS
begin taxa;
	dimensions ntax=23;
	taxlabels
		T358_C01_C01
		T358_C02_C01
		T358_N01_C01
		T358_N01_C02
		T358_N01_C03
		T358_N01_C04
		T358_N01_C05
		T358_N01_C06
		T358_N01_C07
		T358_N01_C08
		T358_N01_C09
		T358_N02_C01
		T358_N02_C02
		T358_N02_C03
		T358_N02_C04
		T358_N02_C05
		T358_N02_C06
		T358_N02_C07
		T358_N02_C08
		T358_N02_C09
		T358_W01_C01
		T358_W02_C01
		TW20
		;
end;
begin trees;
	translate
		1	T358_C01_C01,
		2	T358_C02_C01,
		3	T358_N01_C01,
		4	T358_N01_C02,
		5	T358_N01_C03,
		6	T358_N01_C04,
		7	T358_N01_C05,
		8	T358_N01_C06,
		9	T358_N01_C07,
		10	T358_N01_C08,
		11	T358_N01_C09,
		12	T358_N02_C01,
		13	T358_N02_C02,
		14	T358_N02_C03,
		15	T358_N02_C04,
		16	T358_N02_C05,
		17	T358_N02_C06,
		18	T358_N02_C07,
		19	T358_N02_C08,
		20	T358_N02_C09,
		21	T358_W01_C01,
		22	T358_W02_C01,
		23	TW20
		;
   tree con_50_majrule = [&U] (1[&prob=1.00000000e+00,prob(percent)="100"]:7.970242e-07[&length_mean=1.02606713e-06,length_median=7.97024205e-07,length_95%HPD={5.45650460e-07,2.08484644e-06}],2[&prob=1.00000000e+00,prob(percent)="100"]:7.351957e-07[&length_mean=8.45078672e-07,length_median=7.35195654e-07,length_95%HPD={5.28767271e-07,1.56061843e-06}],(20[&prob=1.00000000e+00,prob(percent)="100"]:3.145965e-06[&length_mean=3.29336437e-06,length_median=3.14596497e-06,length_95%HPD={1.30793596e-06,5.57843824e-06}],23[&prob=1.00000000e+00,prob(percent)="100"]:6.674672e-05[&length_mean=6.69543361e-05,length_median=6.67467199e-05,length_95%HPD={5.64111650e-05,7.71864753e-05}])[&prob=1.00000000e+00,prob(percent)="100"]:9.661361e-06[&length_mean=9.77174740e-06,length_median=9.66136055e-06,length_95%HPD={5.95122657e-06,1.34944951e-05}],((3[&prob=1.00000000e+00,prob(percent)="100"]:7.979697e-07[&length_mean=1.01751446e-06,length_median=7.97969656e-07,length_95%HPD={5.49240409e-07,2.10791094e-06}],(5[&prob=1.00000000e+00,prob(percent)="100"]:7.079791e-07[&length_mean=7.39278637e-07,length_median=7.07979119e-07,length_95%HPD={5.29294547e-07,9.72631102e-07}],18[&prob=1.00000000e+00,prob(percent)="100"]:7.077131e-07[&length_mean=7.38694984e-07,length_median=7.07713120e-07,length_95%HPD={5.39823254e-07,9.84736312e-07}])[&prob=1.00000000e+00,prob(percent)="100"]:7.339612e-07[&length_mean=8.42027475e-07,length_median=7.33961206e-07,length_95%HPD={5.35198909e-07,1.54541549e-06}])[&prob=1.00000000e+00,prob(percent)="100"]:7.352700e-07[&length_mean=8.51406282e-07,length_median=7.35270009e-07,length_95%HPD={5.39980910e-07,1.60739838e-06}],4[&prob=1.00000000e+00,prob(percent)="100"]:7.076224e-07[&length_mean=7.37660772e-07,length_median=7.07622376e-07,length_95%HPD={5.39823254e-07,9.84013973e-07}],6[&prob=1.00000000e+00,prob(percent)="100"]:7.077106e-07[&length_mean=7.37782192e-07,length_median=7.07710625e-07,length_95%HPD={5.24084847e-07,9.49334322e-07}],7[&prob=1.00000000e+00,prob(percent)="100"]:7.078976e-07[&length_mean=7.39217241e-07,length_median=7.07897597e-07,length_95%HPD={5.44639674e-07,9.95460092e-07}],8[&prob=1.00000000e+00,prob(percent)="100"]:7.068396e-07[&length_mean=7.38530573e-07,length_median=7.06839604e-07,length_95%HPD={5.28767271e-07,9.61400189e-07}],9[&prob=1.00000000e+00,prob(percent)="100"]:7.350384e-07[&length_mean=8.55375541e-07,length_median=7.35038403e-07,length_95%HPD={5.37484877e-07,1.59189019e-06}],10[&prob=1.00000000e+00,prob(percent)="100"]:7.071191e-07[&length_mean=7.36718800e-07,length_median=7.07119085e-07,length_95%HPD={5.40551379e-07,9.57781714e-07}],11[&prob=1.00000000e+00,prob(percent)="100"]:7.074757e-07[&length_mean=7.35507614e-07,length_median=7.07475699e-07,length_95%HPD={5.33038594e-07,9.41191712e-07}],(12[&prob=1.00000000e+00,prob(percent)="100"]:7.092102e-07[&length_mean=7.39702128e-07,length_median=7.09210249e-07,length_95%HPD={5.39980910e-07,9.80205989e-07}],14[&prob=1.00000000e+00,prob(percent)="100"]:7.346051e-07[&length_mean=8.47250474e-07,length_median=7.34605117e-07,length_95%HPD={5.28767271e-07,1.56802586e-06}])[&prob=1.00000000e+00,prob(percent)="100"]:7.358796e-07[&length_mean=8.50848025e-07,length_median=7.35879642e-07,length_95%HPD={5.29954505e-07,1.55211895e-06}],13[&prob=1.00000000e+00,prob(percent)="100"]:7.072757e-07[&length_mean=7.36699405e-07,length_median=7.07275685e-07,length_95%HPD={5.39823254e-07,9.82283161e-07}],15[&prob=1.00000000e+00,prob(percent)="100"]:7.076109e-07[&length_mean=7.40226109e-07,length_median=7.07610899e-07,length_95%HPD={5.24084847e-07,9.63085620e-07}],16[&prob=1.00000000e+00,prob(percent)="100"]:7.944262e-07[&length_mean=1.02216027e-06,length_median=7.94426173e-07,length_95%HPD={5.35915924e-07,2.10387467e-06}],17[&prob=1.00000000e+00,prob(percent)="100"]:7.081855e-07[&length_mean=7.38536179e-07,length_median=7.08185487e-07,length_95%HPD={5.34753727e-07,9.76452732e-07}],19[&prob=1.00000000e+00,prob(percent)="100"]:7.076224e-07[&length_mean=7.38068235e-07,length_median=7.07622376e-07,length_95%HPD={5.24130137e-07,9.46007387e-07}],21[&prob=1.00000000e+00,prob(percent)="100"]:1.131983e-06[&length_mean=1.29205960e-06,length_median=1.13198254e-06,length_95%HPD={5.59241003e-07,2.50916688e-06}],22[&prob=1.00000000e+00,prob(percent)="100"]:7.362216e-07[&length_mean=8.53984277e-07,length_median=7.36221649e-07,length_95%HPD={5.39328279e-07,1.61248189e-06}])[&prob=9.99888901e-01,prob(percent)="100"]:7.335566e-07[&length_mean=8.47829186e-07,length_median=7.33556606e-07,length_95%HPD={5.28767271e-07,1.56202649e-06}]);
end;
