# Supplementary material for: Improved characterisation of MRSA transmission using within-host bacterial sequence diversity
Source: eLife. 2019 Oct 8;8:e46402. doi: 10.7554/eLife.46402 (PMC6954020; doi:10.7554/eLife.46402)
Supplement: Figure 8—source data 1. [file elife-46402-fig8-data1.zip › Figure 8-source data 1/ExaBayes_T194_TW20.tre]

#NEXUS
begin taxa;
	dimensions ntax=33;
	taxlabels
		T194_A01_C01
		T194_C01_C01
		T194_N01_C01
		T194_N01_C02
		T194_N01_C03
		T194_N01_C04
		T194_N01_C05
		T194_N01_C06
		T194_N01_C07
		T194_N01_C08
		T194_N01_C09
		T194_N03_C01
		T194_N03_C02
		T194_N03_C03
		T194_N03_C04
		T194_N03_C05
		T194_N03_C06
		T194_N03_C07
		T194_N03_C08
		T194_N04_C01
		T194_N04_C02
		T194_N04_C03
		T194_N04_C04
		T194_N04_C05
		T194_N04_C06
		T194_N04_C07
		T194_N04_C08
		T194_N04_C09
		T194_T01_C01
		T194_T02_C01
		T194_T03_C01
		T194_W02_C01
		TW20
		;
end;
begin trees;
	translate
		1	T194_A01_C01,
		2	T194_C01_C01,
		3	T194_N01_C01,
		4	T194_N01_C02,
		5	T194_N01_C03,
		6	T194_N01_C04,
		7	T194_N01_C05,
		8	T194_N01_C06,
		9	T194_N01_C07,
		10	T194_N01_C08,
		11	T194_N01_C09,
		12	T194_N03_C01,
		13	T194_N03_C02,
		14	T194_N03_C03,
		15	T194_N03_C04,
		16	T194_N03_C05,
		17	T194_N03_C06,
		18	T194_N03_C07,
		19	T194_N03_C08,
		20	T194_N04_C01,
		21	T194_N04_C02,
		22	T194_N04_C03,
		23	T194_N04_C04,
		24	T194_N04_C05,
		25	T194_N04_C06,
		26	T194_N04_C07,
		27	T194_N04_C08,
		28	T194_N04_C09,
		29	T194_T01_C01,
		30	T194_T02_C01,
		31	T194_T03_C01,
		32	T194_W02_C01,
		33	TW20
		;
   tree con_50_majrule = [&U] (1[&prob=1.00000000e+00,prob(percent)="100"]:6.494767e-07[&length_mean=6.76133234e-07,length_median=6.49476701e-07,length_95%HPD={4.74753590e-07,8.72745528e-07}],2[&prob=1.00000000e+00,prob(percent)="100"]:6.986167e-07[&length_mean=9.13012090e-07,length_median=6.98616688e-07,length_95%HPD={4.95438061e-07,1.94740092e-06}],3[&prob=1.00000000e+00,prob(percent)="100"]:6.488694e-07[&length_mean=6.74207255e-07,length_median=6.48869371e-07,length_95%HPD={4.93700066e-07,8.67707603e-07}],4[&prob=1.00000000e+00,prob(percent)="100"]:6.495295e-07[&length_mean=6.80869574e-07,length_median=6.49529533e-07,length_95%HPD={4.95200301e-07,9.46880662e-07}],5[&prob=1.00000000e+00,prob(percent)="100"]:6.484875e-07[&length_mean=6.75505807e-07,length_median=6.48487517e-07,length_95%HPD={4.93700066e-07,8.70391916e-07}],6[&prob=1.00000000e+00,prob(percent)="100"]:6.494912e-07[&length_mean=6.79637817e-07,length_median=6.49491156e-07,length_95%HPD={4.93700066e-07,9.03122436e-07}],7[&prob=1.00000000e+00,prob(percent)="100"]:6.487709e-07[&length_mean=6.76449793e-07,length_median=6.48770875e-07,length_95%HPD={4.99435636e-07,8.72135338e-07}],8[&prob=1.00000000e+00,prob(percent)="100"]:6.482613e-07[&length_mean=6.75204886e-07,length_median=6.48261349e-07,length_95%HPD={4.99435636e-07,8.72742391e-07}],9[&prob=1.00000000e+00,prob(percent)="100"]:6.497032e-07[&length_mean=6.78666682e-07,length_median=6.49703185e-07,length_95%HPD={4.90049694e-07,8.96005940e-07}],10[&prob=1.00000000e+00,prob(percent)="100"]:6.492750e-07[&length_mean=6.77883832e-07,length_median=6.49274996e-07,length_95%HPD={4.89540452e-07,8.87212954e-07}],11[&prob=1.00000000e+00,prob(percent)="100"]:6.490730e-07[&length_mean=6.75173331e-07,length_median=6.49073036e-07,length_95%HPD={4.95200301e-07,8.86819071e-07}],14[&prob=1.00000000e+00,prob(percent)="100"]:6.481528e-07[&length_mean=6.72967069e-07,length_median=6.48152824e-07,length_95%HPD={4.93700066e-07,8.59292835e-07}],15[&prob=1.00000000e+00,prob(percent)="100"]:6.608999e-07[&length_mean=7.44287559e-07,length_median=6.60899948e-07,length_95%HPD={4.95438061e-07,1.34490343e-06}],16[&prob=1.00000000e+00,prob(percent)="100"]:6.612575e-07[&length_mean=7.43742752e-07,length_median=6.61257520e-07,length_95%HPD={4.84159766e-07,1.33422630e-06}],17[&prob=1.00000000e+00,prob(percent)="100"]:6.612355e-07[&length_mean=7.40969287e-07,length_median=6.61235505e-07,length_95%HPD={4.86637669e-07,1.31256486e-06}],19[&prob=1.00000000e+00,prob(percent)="100"]:6.611870e-07[&length_mean=7.38372136e-07,length_median=6.61186994e-07,length_95%HPD={4.99500546e-07,1.30749390e-06}],20[&prob=1.00000000e+00,prob(percent)="100"]:6.494125e-07[&length_mean=6.78091763e-07,length_median=6.49412477e-07,length_95%HPD={4.84159766e-07,8.94272329e-07}],21[&prob=1.00000000e+00,prob(percent)="100"]:6.493575e-07[&length_mean=6.76327268e-07,length_median=6.49357528e-07,length_95%HPD={4.90674878e-07,8.76351177e-07}],22[&prob=1.00000000e+00,prob(percent)="100"]:6.488619e-07[&length_mean=6.75316065e-07,length_median=6.48861937e-07,length_95%HPD={4.90049694e-07,8.67707603e-07}],23[&prob=1.00000000e+00,prob(percent)="100"]:6.985644e-07[&length_mean=9.07626912e-07,length_median=6.98564416e-07,length_95%HPD={4.92668782e-07,1.93194136e-06}],24[&prob=1.00000000e+00,prob(percent)="100"]:6.487059e-07[&length_mean=6.74424705e-07,length_median=6.48705858e-07,length_95%HPD={4.93700066e-07,8.69925434e-07}],25[&prob=1.00000000e+00,prob(percent)="100"]:6.491025e-07[&length_mean=6.74247309e-07,length_median=6.49102500e-07,length_95%HPD={4.93700066e-07,8.51592728e-07}],28[&prob=1.00000000e+00,prob(percent)="100"]:6.486508e-07[&length_mean=6.77444901e-07,length_median=6.48650782e-07,length_95%HPD={4.88675533e-07,8.70242602e-07}],29[&prob=1.00000000e+00,prob(percent)="100"]:6.494398e-07[&length_mean=6.74923929e-07,length_median=6.49439847e-07,length_95%HPD={4.93700066e-07,8.78248642e-07}],30[&prob=1.00000000e+00,prob(percent)="100"]:6.982572e-07[&length_mean=8.96857178e-07,length_median=6.98257207e-07,length_95%HPD={4.93859615e-07,1.88693073e-06}],31[&prob=1.00000000e+00,prob(percent)="100"]:6.488053e-07[&length_mean=6.75642076e-07,length_median=6.48805291e-07,length_95%HPD={4.92668782e-07,8.68195462e-07}],32[&prob=1.00000000e+00,prob(percent)="100"]:6.491549e-07[&length_mean=6.74623188e-07,length_median=6.49154879e-07,length_95%HPD={4.95438061e-07,8.68776079e-07}],33[&prob=1.00000000e+00,prob(percent)="100"]:6.792865e-05[&length_mean=6.84281769e-05,length_median=6.79286542e-05,length_95%HPD={5.81063260e-05,8.02095466e-05}],(12[&prob=1.00000000e+00,prob(percent)="100"]:6.483885e-07[&length_mean=6.73565351e-07,length_median=6.48388503e-07,length_95%HPD={4.95438061e-07,8.70750217e-07}],13[&prob=1.00000000e+00,prob(percent)="100"]:6.483885e-07[&length_mean=6.78405844e-07,length_median=6.48388503e-07,length_95%HPD={4.84159766e-07,9.09763194e-07}],18[&prob=1.00000000e+00,prob(percent)="100"]:6.484332e-07[&length_mean=6.74342178e-07,length_median=6.48433169e-07,length_95%HPD={4.91133987e-07,8.70946582e-07}],26[&prob=1.00000000e+00,prob(percent)="100"]:6.495295e-07[&length_mean=6.75336830e-07,length_median=6.49529533e-07,length_95%HPD={4.87247618e-07,8.83207753e-07}],27[&prob=1.00000000e+00,prob(percent)="100"]:6.480325e-07[&length_mean=6.74317516e-07,length_median=6.48032470e-07,length_95%HPD={4.95200301e-07,8.65655401e-07}])[&prob=1.00000000e+00,prob(percent)="100"]:6.611620e-07[&length_mean=7.44020999e-07,length_median=6.61161952e-07,length_95%HPD={4.92668782e-07,1.34874712e-06}]);
end;
