# Supplementary material for: Improved characterisation of MRSA transmission using within-host bacterial sequence diversity
Source: eLife. 2019 Oct 8;8:e46402. doi: 10.7554/eLife.46402 (PMC6954020; doi:10.7554/eLife.46402)
Supplement: Figure 8—source data 1. [file elife-46402-fig8-data1.zip › Figure 8-source data 1/ExaBayes_T183_TW20.tre]

#NEXUS
begin taxa;
	dimensions ntax=49;
	taxlabels
		T183_A08_C01
		T183_N02_C01
		T183_N02_C02
		T183_N02_C03
		T183_N02_C04
		T183_N02_C05
		T183_N02_C06
		T183_N02_C07
		T183_N02_C08
		T183_N02_C09
		T183_N03_C01
		T183_N03_C02
		T183_N03_C03
		T183_N03_C04
		T183_N03_C05
		T183_N03_C06
		T183_N03_C07
		T183_N03_C08
		T183_N05_C01
		T183_N05_C02
		T183_N05_C03
		T183_N05_C04
		T183_N05_C05
		T183_N05_C06
		T183_N05_C07
		T183_N05_C08
		T183_N06_C01
		T183_N06_C02
		T183_N06_C03
		T183_N06_C04
		T183_N06_C05
		T183_N06_C06
		T183_N06_C07
		T183_N08_C01
		T183_N08_C02
		T183_N08_C03
		T183_N08_C04
		T183_N08_C05
		T183_N08_C06
		T183_N08_C07
		T183_N08_C08
		T183_N08_C09
		T183_T02_C01
		T183_T03_C01
		T183_T05_C01
		T183_T06_C01
		T183_T07_C01
		T183_T08_C01
		TW20
		;
end;
begin trees;
	translate
		1	T183_A08_C01,
		2	T183_N02_C01,
		3	T183_N02_C02,
		4	T183_N02_C03,
		5	T183_N02_C04,
		6	T183_N02_C05,
		7	T183_N02_C06,
		8	T183_N02_C07,
		9	T183_N02_C08,
		10	T183_N02_C09,
		11	T183_N03_C01,
		12	T183_N03_C02,
		13	T183_N03_C03,
		14	T183_N03_C04,
		15	T183_N03_C05,
		16	T183_N03_C06,
		17	T183_N03_C07,
		18	T183_N03_C08,
		19	T183_N05_C01,
		20	T183_N05_C02,
		21	T183_N05_C03,
		22	T183_N05_C04,
		23	T183_N05_C05,
		24	T183_N05_C06,
		25	T183_N05_C07,
		26	T183_N05_C08,
		27	T183_N06_C01,
		28	T183_N06_C02,
		29	T183_N06_C03,
		30	T183_N06_C04,
		31	T183_N06_C05,
		32	T183_N06_C06,
		33	T183_N06_C07,
		34	T183_N08_C01,
		35	T183_N08_C02,
		36	T183_N08_C03,
		37	T183_N08_C04,
		38	T183_N08_C05,
		39	T183_N08_C06,
		40	T183_N08_C07,
		41	T183_N08_C08,
		42	T183_N08_C09,
		43	T183_T02_C01,
		44	T183_T03_C01,
		45	T183_T05_C01,
		46	T183_T06_C01,
		47	T183_T07_C01,
		48	T183_T08_C01,
		49	TW20
		;
tree con_50_majrule = [&U] (1[&prob=1.00000000e+00,prob(percent)="100"]:6.182123e-07[&length_mean=6.48293776e-07,length_median=6.18212270e-07,length_95%HPD={4.79737147e-07,8.47675186e-07}],2[&prob=1.00000000e+00,prob(percent)="100"]:6.401845e-07[&length_mean=7.56503810e-07,length_median=6.40184451e-07,length_95%HPD={4.97563558e-07,1.49536733e-06}],3[&prob=1.00000000e+00,prob(percent)="100"]:6.182…
end;
