# Supplementary material for: Improved characterisation of MRSA transmission using within-host bacterial sequence diversity
Source: eLife. 2019 Oct 8;8:e46402. doi: 10.7554/eLife.46402 (PMC6954020; doi:10.7554/eLife.46402)
Supplement: Figure 8—source data 1. [file elife-46402-fig8-data1.zip › Figure 8-source data 1/ExaBayes_T159_TW20.tre]

#NEXUS
begin taxa;
	dimensions ntax=47;
	taxlabels
		T159_N08_C11
		T159_N08_C05
		T159_N07_C07
		T159_N08_C02
		T159_N08_C03
		T159_N08_C04
		T159_N07_C03
		T159_N07_C04
		T159_N07_C05
		T159_N07_C06
		T159_N04_C05
		T159_N06_C04
		T159_N06_C03
		T159_N06_C02
		T159_N06_C01
		T159_N06_C08
		T159_N06_C07
		T159_N06_C06
		T159_N06_C05
		T159_N07_C02
		T159_N07_C01
		T159_N05_C05
		T159_N05_C06
		T159_N05_C03
		T159_N05_C04
		T159_N05_C01
		T159_N05_C02
		T159_N04_C08
		T159_N04_C09
		T159_N05_C07
		T159_N05_C08
		T159_N04_C04
		T159_N08_C06
		T159_N04_C02
		T159_N04_C01
		T159_N08_C01
		T159_N08_C08
		T159_N08_C07
		T159_N08_C10
		T159_N08_C09
		T159_A08_C01
		T159_C07_C01
		T159_C08_C01
		T159_N04_C03
		T159_N04_C07
		T159_N04_C06
		TW20
		;
end;
begin trees;
	translate
		1	T159_N08_C11,
		2	T159_N08_C05,
		3	T159_N07_C07,
		4	T159_N08_C02,
		5	T159_N08_C03,
		6	T159_N08_C04,
		7	T159_N07_C03,
		8	T159_N07_C04,
		9	T159_N07_C05,
		10	T159_N07_C06,
		11	T159_N04_C05,
		12	T159_N06_C04,
		13	T159_N06_C03,
		14	T159_N06_C02,
		15	T159_N06_C01,
		16	T159_N06_C08,
		17	T159_N06_C07,
		18	T159_N06_C06,
		19	T159_N06_C05,
		20	T159_N07_C02,
		21	T159_N07_C01,
		22	T159_N05_C05,
		23	T159_N05_C06,
		24	T159_N05_C03,
		25	T159_N05_C04,
		26	T159_N05_C01,
		27	T159_N05_C02,
		28	T159_N04_C08,
		29	T159_N04_C09,
		30	T159_N05_C07,
		31	T159_N05_C08,
		32	T159_N04_C04,
		33	T159_N08_C06,
		34	T159_N04_C02,
		35	T159_N04_C01,
		36	T159_N08_C01,
		37	T159_N08_C08,
		38	T159_N08_C07,
		39	T159_N08_C10,
		40	T159_N08_C09,
		41	T159_A08_C01,
		42	T159_C07_C01,
		43	T159_C08_C01,
		44	T159_N04_C03,
		45	T159_N04_C07,
		46	T159_N04_C06,
		47	TW20
		;
tree con_50_majrule = [&U] (1[&prob=1.00000000e+00,prob_stddev=0.00000000e+00,prob_range={1.00000000e+00,1.00000000e+00},prob(percent)="100",prob+-sd="100+-0"]:6.906062e-07[&length_mean=7.13367303e-07,length_median=6.90606236e-07,length_95%HPD={5.57721358e-07,8.58490532e-07}],5[&prob=1.00000000e+00,prob_stddev=0.00000000e+00,prob_range={1.00000000e+00,1.00000000e+00},prob(percent)="100",prob+-sd=…
end;
