# Supplementary material for: Improved characterisation of MRSA transmission using within-host bacterial sequence diversity
Source: eLife. 2019 Oct 8;8:e46402. doi: 10.7554/eLife.46402 (PMC6954020; doi:10.7554/eLife.46402)
Supplement: Figure 8—source data 1. [file elife-46402-fig8-data1.zip › Figure 8-source data 1/ExaBayes_T188_TW20.tre]

#NEXUS
begin taxa;
	dimensions ntax=20;
	taxlabels
		T188_C01_C01
		T188_N03_C07
		T188_N02_C05
		T188_N02_C04
		T188_N02_C03
		T188_N02_C02
		T188_N02_C01
		T188_N03_C09
		T188_N03_C08
		T188_N02_C06
		T188_N01_C01
		T188_N03_C01
		T188_N02_C07
		T188_N02_C08
		T188_N03_C06
		T188_N03_C05
		T188_N03_C04
		T188_N03_C03
		T188_N03_C02
		TW20
		;
end;
begin trees;
	translate
		1	T188_C01_C01,
		2	T188_N03_C07,
		3	T188_N02_C05,
		4	T188_N02_C04,
		5	T188_N02_C03,
		6	T188_N02_C02,
		7	T188_N02_C01,
		8	T188_N03_C09,
		9	T188_N03_C08,
		10	T188_N02_C06,
		11	T188_N01_C01,
		12	T188_N03_C01,
		13	T188_N02_C07,
		14	T188_N02_C08,
		15	T188_N03_C06,
		16	T188_N03_C05,
		17	T188_N03_C04,
		18	T188_N03_C03,
		19	T188_N03_C02,
		20	TW20
		;
   tree con_50_majrule = [&U] (1[&prob=1.00000000e+00,prob(percent)="100"]:6.539238e-07[&length_mean=6.84623897e-07,length_median=6.53923766e-07,length_95%HPD={4.85738351e-07,9.05075709e-07}],2[&prob=1.00000000e+00,prob(percent)="100"]:6.542012e-07[&length_mean=6.81106398e-07,length_median=6.54201173e-07,length_95%HPD={4.85529125e-07,8.81586008e-07}],3[&prob=1.00000000e+00,prob(percent)="100"]:6.847311e-07[&length_mean=8.01051245e-07,length_median=6.84731085e-07,length_95%HPD={4.76618080e-07,1.51703262e-06}],4[&prob=1.00000000e+00,prob(percent)="100"]:6.536220e-07[&length_mean=6.80637976e-07,length_median=6.53622018e-07,length_95%HPD={4.82369219e-07,8.76663983e-07}],5[&prob=1.00000000e+00,prob(percent)="100"]:6.534873e-07[&length_mean=6.81687317e-07,length_median=6.53487265e-07,length_95%HPD={4.78641742e-07,8.89206207e-07}],6[&prob=1.00000000e+00,prob(percent)="100"]:6.535279e-07[&length_mean=6.81865919e-07,length_median=6.53527862e-07,length_95%HPD={4.79523819e-07,8.78748702e-07}],7[&prob=1.00000000e+00,prob(percent)="100"]:6.547881e-07[&length_mean=6.83281766e-07,length_median=6.54788074e-07,length_95%HPD={4.80277187e-07,8.92713374e-07}],8[&prob=1.00000000e+00,prob(percent)="100"]:6.540276e-07[&length_mean=6.82079711e-07,length_median=6.54027595e-07,length_95%HPD={4.78641742e-07,8.88601231e-07}],9[&prob=1.00000000e+00,prob(percent)="100"]:6.548042e-07[&length_mean=6.83598804e-07,length_median=6.54804204e-07,length_95%HPD={4.77889307e-07,8.89206207e-07}],10[&prob=1.00000000e+00,prob(percent)="100"]:6.541827e-07[&length_mean=6.81442848e-07,length_median=6.54182660e-07,length_95%HPD={4.91396658e-07,8.97758213e-07}],11[&prob=1.00000000e+00,prob(percent)="100"]:6.547005e-07[&length_mean=6.81694949e-07,length_median=6.54700473e-07,length_95%HPD={4.88643159e-07,8.86375868e-07}],12[&prob=1.00000000e+00,prob(percent)="100"]:6.518205e-07[&length_mean=6.62998181e-07,length_median=6.51820543e-07,length_95%HPD={5.09082608e-07,8.13157620e-07}],13[&prob=1.00000000e+00,prob(percent)="100"]:6.547558e-07[&length_mean=6.82859058e-07,length_median=6.54755823e-07,length_95%HPD={4.81736458e-07,8.89206207e-07}],14[&prob=1.00000000e+00,prob(percent)="100"]:6.544976e-07[&length_mean=6.82299860e-07,length_median=6.54497631e-07,length_95%HPD={4.97176997e-07,8.95307419e-07}],15[&prob=1.00000000e+00,prob(percent)="100"]:6.838518e-07[&length_mean=7.97149198e-07,length_median=6.83851811e-07,length_95%HPD={4.75184505e-07,1.49443629e-06}],16[&prob=1.00000000e+00,prob(percent)="100"]:6.537844e-07[&length_mean=6.82087022e-07,length_median=6.53784427e-07,length_95%HPD={4.80277187e-07,8.89206207e-07}],17[&prob=1.00000000e+00,prob(percent)="100"]:6.538643e-07[&length_mean=6.81549302e-07,length_median=6.53864262e-07,length_95%HPD={4.77889307e-07,8.84063963e-07}],18[&prob=1.00000000e+00,prob(percent)="100"]:6.537620e-07[&length_mean=6.82344070e-07,length_median=6.53761954e-07,length_95%HPD={4.79523819e-07,8.89781164e-07}],19[&prob=1.00000000e+00,prob(percent)="100"]:6.543797e-07[&length_mean=6.81941627e-07,length_median=6.54379667e-07,length_95%HPD={4.77889307e-07,8.79651192e-07}],20[&prob=1.00000000e+00,prob(percent)="100"]:6.905700e-05[&length_mean=6.93794021e-05,length_median=6.90569957e-05,length_95%HPD={5.94774168e-05,8.01435538e-05}]);
end;
