# Supplementary material for: Improved characterisation of MRSA transmission using within-host bacterial sequence diversity
Source: eLife. 2019 Oct 8;8:e46402. doi: 10.7554/eLife.46402 (PMC6954020; doi:10.7554/eLife.46402)
Supplement: Figure 8—source data 1. [file elife-46402-fig8-data1.zip › Figure 8-source data 1/ExaBayes_T012_TW20.tre]

#NEXUS
begin taxa;
	dimensions ntax=224;
	taxlabels
		T012_A07_C01
		T012_A11_C01
		T012_A14_C01
		T012_A17_C01
		T012_A18_C01
		T012_A24_C01
		T012_A28_C01
		T012_N01_C01
		T012_N01_C02
		T012_N01_C03
		T012_N01_C04
		T012_N01_C05
		T012_N01_C06
		T012_N01_C07
		T012_N01_C08
		T012_N01_C09
		T012_N02_C01
		T012_N02_C02
		T012_N02_C03
		T012_N02_C04
		T012_N02_C05
		T012_N02_C06
		T012_N02_C07
		T012_N02_C08
		T012_N04_C01
		T012_N04_C02
		T012_N04_C03
		T012_N04_C04
		T012_N04_C05
		T012_N04_C06
		T012_N04_C07
		T012_N04_C08
		T012_N05_C01
		T012_N05_C02
		T012_N05_C03
		T012_N05_C04
		T012_N05_C05
		T012_N05_C06
		T012_N05_C07
		T012_N05_C08
		T012_N06_C01
		T012_N06_C02
		T012_N06_C03
		T012_N06_C04
		T012_N06_C05
		T012_N06_C06
		T012_N06_C07
		T012_N06_C08
		T012_N07_C01
		T012_N07_C02
		T012_N07_C03
		T012_N07_C04
		T012_N07_C05
		T012_N07_C06
		T012_N07_C07
		T012_N07_C08
		T012_N09_C01
		T012_N09_C02
		T012_N09_C03
		T012_N09_C04
		T012_N09_C05
		T012_N09_C06
		T012_N09_C07
		T012_N09_C08
		T012_N10_C01
		T012_N10_C02
		T012_N10_C03
		T012_N10_C04
		T012_N10_C05
		T012_N10_C06
		T012_N10_C07
		T012_N10_C08
		T012_N11_C01
		T012_N11_C02
		T012_N11_C03
		T012_N11_C04
		T012_N11_C05
		T012_N11_C06
		T012_N11_C07
		T012_N11_C08
		T012_N12_C01
		T012_N12_C02
		T012_N12_C03
		T012_N12_C04
		T012_N12_C05
		T012_N12_C06
		T012_N12_C07
		T012_N12_C08
		T012_N13_C01
		T012_N13_C02
		T012_N13_C03
		T012_N13_C04
		T012_N13_C05
		T012_N13_C06
		T012_N13_C07
		T012_N13_C08
		T012_N14_C01
		T012_N14_C02
		T012_N14_C03
		T012_N14_C04
		T012_N14_C05
		T012_N14_C06
		T012_N14_C07
		T012_N15_C01
		T012_N15_C02
		T012_N15_C03
		T012_N15_C04
		T012_N15_C05
		T012_N15_C06
		T012_N15_C07
		T012_N15_C08
		T012_N16_C01
		T012_N16_C02
		T012_N16_C03
		T012_N16_C04
		T012_N16_C05
		T012_N16_C06
		T012_N16_C07
		T012_N16_C08
		T012_N17_C01
		T012_N17_C02
		T012_N17_C03
		T012_N17_C04
		T012_N17_C05
		T012_N17_C06
		T012_N17_C07
		T012_N17_C08
		T012_N18_C01
		T012_N18_C02
		T012_N18_C03
		T012_N18_C04
		T012_N18_C05
		T012_N18_C06
		T012_N18_C07
		T012_N18_C08
		T012_N19_C01
		T012_N19_C02
		T012_N19_C03
		T012_N19_C04
		T012_N19_C05
		T012_N19_C06
		T012_N19_C07
		T012_N19_C08
		T012_N20_C01
		T012_N20_C02
		T012_N20_C03
		T012_N20_C04
		T012_N20_C05
		T012_N20_C06
		T012_N20_C07
		T012_N20_C08
		T012_N21_C01
		T012_N21_C02
		T012_N21_C03
		T012_N21_C04
		T012_N21_C05
		T012_N21_C06
		T012_N21_C07
		T012_N21_C08
		T012_N22_C01
		T012_N22_C02
		T012_N22_C03
		T012_N22_C04
		T012_N22_C05
		T012_N22_C06
		T012_N22_C07
		T012_N22_C08
		T012_N24_C01
		T012_N25_C01
		T012_N25_C02
		T012_N25_C03
		T012_N25_C04
		T012_N25_C05
		T012_N25_C06
		T012_N25_C07
		T012_N25_C08
		T012_N26_C01
		T012_N26_C02
		T012_N26_C03
		T012_N26_C04
		T012_N26_C05
		T012_N26_C06
		T012_N26_C07
		T012_N26_C08
		T012_N27_C01
		T012_N27_C02
		T012_N27_C03
		T012_N27_C04
		T012_N27_C05
		T012_N27_C06
		T012_N27_C07
		T012_N27_C08
		T012_N28_C01
		T012_N28_C02
		T012_N28_C03
		T012_N28_C04
		T012_N28_C05
		T012_N28_C06
		T012_N28_C07
		T012_N28_C08
		T012_N28_C09
		T012_T02_C01
		T012_T03_C01
		T012_T04_C01
		T012_T05_C01
		T012_T06_C01
		T012_T07_C01
		T012_T08_C01
		T012_T09_C01
		T012_T10_C01
		T012_T11_C01
		T012_T12_C01
		T012_T13_C01
		T012_T14_C01
		T012_T15_C01
		T012_T16_C01
		T012_T17_C01
		T012_T18_C01
		T012_T19_C01
		T012_T20_C01
		T012_T21_C01
		T012_T25_C01
		T012_T27_C01
		TW20
		;
end;
begin trees;
	translate
		1	T012_A07_C01,
		2	T012_A11_C01,
		3	T012_A14_C01,
		4	T012_A17_C01,
		5	T012_A18_C01,
		6	T012_A24_C01,
		7	T012_A28_C01,
		8	T012_N01_C01,
		9	T012_N01_C02,
		10	T012_N01_C03,
		11	T012_N01_C04,
		12	T012_N01_C05,
		13	T012_N01_C06,
		14	T012_N01_C07,
		15	T012_N01_C08,
		16	T012_N01_C09,
		17	T012_N02_C01,
		18	T012_N02_C02,
		19	T012_N02_C03,
		20	T012_N02_C04,
		21	T012_N02_C05,
		22	T012_N02_C06,
		23	T012_N02_C07,
		24	T012_N02_C08,
		25	T012_N04_C01,
		26	T012_N04_C02,
		27	T012_N04_C03,
		28	T012_N04_C04,
		29	T012_N04_C05,
		30	T012_N04_C06,
		31	T012_N04_C07,
		32	T012_N04_C08,
		33	T012_N05_C01,
		34	T012_N05_C02,
		35	T012_N05_C03,
		36	T012_N05_C04,
		37	T012_N05_C05,
		38	T012_N05_C06,
		39	T012_N05_C07,
		40	T012_N05_C08,
		41	T012_N06_C01,
		42	T012_N06_C02,
		43	T012_N06_C03,
		44	T012_N06_C04,
		45	T012_N06_C05,
		46	T012_N06_C06,
		47	T012_N06_C07,
		48	T012_N06_C08,
		49	T012_N07_C01,
		50	T012_N07_C02,
		51	T012_N07_C03,
		52	T012_N07_C04,
		53	T012_N07_C05,
		54	T012_N07_C06,
		55	T012_N07_C07,
		56	T012_N07_C08,
		57	T012_N09_C01,
		58	T012_N09_C02,
		59	T012_N09_C03,
		60	T012_N09_C04,
		61	T012_N09_C05,
		62	T012_N09_C06,
		63	T012_N09_C07,
		64	T012_N09_C08,
		65	T012_N10_C01,
		66	T012_N10_C02,
		67	T012_N10_C03,
		68	T012_N10_C04,
		69	T012_N10_C05,
		70	T012_N10_C06,
		71	T012_N10_C07,
		72	T012_N10_C08,
		73	T012_N11_C01,
		74	T012_N11_C02,
		75	T012_N11_C03,
		76	T012_N11_C04,
		77	T012_N11_C05,
		78	T012_N11_C06,
		79	T012_N11_C07,
		80	T012_N11_C08,
		81	T012_N12_C01,
		82	T012_N12_C02,
		83	T012_N12_C03,
		84	T012_N12_C04,
		85	T012_N12_C05,
		86	T012_N12_C06,
		87	T012_N12_C07,
		88	T012_N12_C08,
		89	T012_N13_C01,
		90	T012_N13_C02,
		91	T012_N13_C03,
		92	T012_N13_C04,
		93	T012_N13_C05,
		94	T012_N13_C06,
		95	T012_N13_C07,
		96	T012_N13_C08,
		97	T012_N14_C01,
		98	T012_N14_C02,
		99	T012_N14_C03,
		100	T012_N14_C04,
		101	T012_N14_C05,
		102	T012_N14_C06,
		103	T012_N14_C07,
		104	T012_N15_C01,
		105	T012_N15_C02,
		106	T012_N15_C03,
		107	T012_N15_C04,
		108	T012_N15_C05,
		109	T012_N15_C06,
		110	T012_N15_C07,
		111	T012_N15_C08,
		112	T012_N16_C01,
		113	T012_N16_C02,
		114	T012_N16_C03,
		115	T012_N16_C04,
		116	T012_N16_C05,
		117	T012_N16_C06,
		118	T012_N16_C07,
		119	T012_N16_C08,
		120	T012_N17_C01,
		121	T012_N17_C02,
		122	T012_N17_C03,
		123	T012_N17_C04,
		124	T012_N17_C05,
		125	T012_N17_C06,
		126	T012_N17_C07,
		127	T012_N17_C08,
		128	T012_N18_C01,
		129	T012_N18_C02,
		130	T012_N18_C03,
		131	T012_N18_C04,
		132	T012_N18_C05,
		133	T012_N18_C06,
		134	T012_N18_C07,
		135	T012_N18_C08,
		136	T012_N19_C01,
		137	T012_N19_C02,
		138	T012_N19_C03,
		139	T012_N19_C04,
		140	T012_N19_C05,
		141	T012_N19_C06,
		142	T012_N19_C07,
		143	T012_N19_C08,
		144	T012_N20_C01,
		145	T012_N20_C02,
		146	T012_N20_C03,
		147	T012_N20_C04,
		148	T012_N20_C05,
		149	T012_N20_C06,
		150	T012_N20_C07,
		151	T012_N20_C08,
		152	T012_N21_C01,
		153	T012_N21_C02,
		154	T012_N21_C03,
		155	T012_N21_C04,
		156	T012_N21_C05,
		157	T012_N21_C06,
		158	T012_N21_C07,
		159	T012_N21_C08,
		160	T012_N22_C01,
		161	T012_N22_C02,
		162	T012_N22_C03,
		163	T012_N22_C04,
		164	T012_N22_C05,
		165	T012_N22_C06,
		166	T012_N22_C07,
		167	T012_N22_C08,
		168	T012_N24_C01,
		169	T012_N25_C01,
		170	T012_N25_C02,
		171	T012_N25_C03,
		172	T012_N25_C04,
		173	T012_N25_C05,
		174	T012_N25_C06,
		175	T012_N25_C07,
		176	T012_N25_C08,
		177	T012_N26_C01,
		178	T012_N26_C02,
		179	T012_N26_C03,
		180	T012_N26_C04,
		181	T012_N26_C05,
		182	T012_N26_C06,
		183	T012_N26_C07,
		184	T012_N26_C08,
		185	T012_N27_C01,
		186	T012_N27_C02,
		187	T012_N27_C03,
		188	T012_N27_C04,
		189	T012_N27_C05,
		190	T012_N27_C06,
		191	T012_N27_C07,
		192	T012_N27_C08,
		193	T012_N28_C01,
		194	T012_N28_C02,
		195	T012_N28_C03,
		196	T012_N28_C04,
		197	T012_N28_C05,
		198	T012_N28_C06,
		199	T012_N28_C07,
		200	T012_N28_C08,
		201	T012_N28_C09,
		202	T012_T02_C01,
		203	T012_T03_C01,
		204	T012_T04_C01,
		205	T012_T05_C01,
		206	T012_T06_C01,
		207	T012_T07_C01,
		208	T012_T08_C01,
		209	T012_T09_C01,
		210	T012_T10_C01,
		211	T012_T11_C01,
		212	T012_T12_C01,
		213	T012_T13_C01,
		214	T012_T14_C01,
		215	T012_T15_C01,
		216	T012_T16_C01,
		217	T012_T17_C01,
		218	T012_T18_C01,
		219	T012_T19_C01,
		220	T012_T20_C01,
		221	T012_T21_C01,
		222	T012_T25_C01,
		223	T012_T27_C01,
		224	TW20
		;
tree con_50_majrule = [&U] (1[&prob=1.00000000e+00,prob_stddev=0.00000000e+00,prob_range={1.00000000e+00,1.00000000e+00},prob(percent)="100",prob+-sd="100+-0"]:6.245657e-07[&length_mean=6.36401984e-07,length_median=6.24565668e-07,length_95%HPD={5.62961974e-07,6.85243034e-07}],2[&prob=1.00000000e+00,prob_stddev=0.00000000e+00,prob_range={1.00000000e+00,1.00000000e+00},prob(percent)="100",prob+-sd=…
end;
