# Supplementary material for: Improved characterisation of MRSA transmission using within-host bacterial sequence diversity
Source: eLife. 2019 Oct 8;8:e46402. doi: 10.7554/eLife.46402 (PMC6954020; doi:10.7554/eLife.46402)
Supplement: Figure 8—source data 1. [file elife-46402-fig8-data1.zip › Figure 8-source data 1/ExaBayes_T065_TW20.tre]

#NEXUS
begin taxa;
	dimensions ntax=12;
	taxlabels
		T065_N03_C08
		T065_N03_C07
		T065_N03_C09
		T065_N03_C01
		T065_N02_C01
		T065_T03_C01
		T065_N03_C05
		T065_N03_C06
		T065_N03_C03
		T065_N03_C04
		T065_N03_C02
		TW20
		;
end;
begin trees;
	translate
		1	T065_N03_C08,
		2	T065_N03_C07,
		3	T065_N03_C09,
		4	T065_N03_C01,
		5	T065_N02_C01,
		6	T065_T03_C01,
		7	T065_N03_C05,
		8	T065_N03_C06,
		9	T065_N03_C03,
		10	T065_N03_C04,
		11	T065_N03_C02,
		12	TW20
		;
   tree con_50_majrule = [&U] (1[&prob=1.00000000e+00,prob(percent)="100"]:8.364070e-07[&length_mean=8.56820490e-07,length_median=8.36407004e-07,length_95%HPD={6.23951566e-07,1.09682441e-06}],8[&prob=1.00000000e+00,prob(percent)="100"]:8.374383e-07[&length_mean=8.59853753e-07,length_median=8.37438298e-07,length_95%HPD={6.25443635e-07,1.10876731e-06}],10[&prob=1.00000000e+00,prob(percent)="100"]:8.673414e-07[&length_mean=9.63465449e-07,length_median=8.67341419e-07,length_95%HPD={5.92902067e-07,1.63240398e-06}],11[&prob=1.00000000e+00,prob(percent)="100"]:8.371112e-07[&length_mean=8.60615217e-07,length_median=8.37111199e-07,length_95%HPD={6.23951566e-07,1.10814341e-06}],(3[&prob=1.00000000e+00,prob(percent)="100"]:8.381857e-07[&length_mean=8.59848153e-07,length_median=8.38185689e-07,length_95%HPD={6.27826484e-07,1.11016549e-06}],(4[&prob=1.00000000e+00,prob(percent)="100"]:8.670869e-07[&length_mean=9.58755043e-07,length_median=8.67086907e-07,length_95%HPD={5.90942648e-07,1.63961520e-06}],5[&prob=1.00000000e+00,prob(percent)="100"]:8.367904e-07[&length_mean=8.58376983e-07,length_median=8.36790386e-07,length_95%HPD={6.31705569e-07,1.10854588e-06}])[&prob=1.00000000e+00,prob(percent)="100"]:8.695580e-07[&length_mean=9.63368555e-07,length_median=8.69557967e-07,length_95%HPD={5.90942648e-07,1.65063757e-06}],9[&prob=1.00000000e+00,prob(percent)="100"]:8.364572e-07[&length_mean=8.59017069e-07,length_median=8.36457200e-07,length_95%HPD={6.23634824e-07,1.10814341e-06}])[&prob=1.00000000e+00,prob(percent)="100"]:9.178375e-07[&length_mean=1.09771865e-06,length_median=9.17837502e-07,length_95%HPD={6.05384022e-07,2.13248442e-06}],((2[&prob=1.00000000e+00,prob(percent)="100"]:8.370985e-07[&length_mean=8.58864633e-07,length_median=8.37098465e-07,length_95%HPD={6.20567576e-07,1.10490509e-06}],7[&prob=1.00000000e+00,prob(percent)="100"]:8.369577e-07[&length_mean=8.57360195e-07,length_median=8.36957701e-07,length_95%HPD={6.27826484e-07,1.10474680e-06}])[&prob=1.00000000e+00,prob(percent)="100"]:9.205632e-07[&length_mean=1.09828160e-06,length_median=9.20563187e-07,length_95%HPD={6.08504254e-07,2.13364618e-06}],6[&prob=1.00000000e+00,prob(percent)="100"]:2.034301e-06[&length_mean=2.16316345e-06,length_median=2.03430061e-06,length_95%HPD={6.99378253e-07,3.82953076e-06}],12[&prob=1.00000000e+00,prob(percent)="100"]:7.102035e-05[&length_mean=7.12095590e-05,length_median=7.10203461e-05,length_95%HPD={6.14624520e-05,8.16046094e-05}])[&prob=1.00000000e+00,prob(percent)="100"]:1.105399e-06[&length_mean=1.33065488e-06,length_median=1.10539854e-06,length_95%HPD={6.36761668e-07,2.60820474e-06}]);
end;
