# Supplementary material for: Improved characterisation of MRSA transmission using within-host bacterial sequence diversity
Source: eLife. 2019 Oct 8;8:e46402. doi: 10.7554/eLife.46402 (PMC6954020; doi:10.7554/eLife.46402)
Supplement: Figure 8—source data 1. [file elife-46402-fig8-data1.zip › Figure 8-source data 1/ExaBayes_T092_TW20.tre]

#NEXUS
begin taxa;
	dimensions ntax=13;
	taxlabels
		T092_N03_C05
		T092_N03_C04
		T092_N03_C03
		T092_N04_C01
		T092_N03_C06
		T092_T01_C01
		T092_N03_C01
		T092_N03_C02
		T092_T02_C01
		T092_T03_C01
		T092_N03_C08
		T092_N03_C07
		TW20
		;
end;
begin trees;
	translate
		1	T092_N03_C05,
		2	T092_N03_C04,
		3	T092_N03_C03,
		4	T092_N04_C01,
		5	T092_N03_C06,
		6	T092_T01_C01,
		7	T092_N03_C01,
		8	T092_N03_C02,
		9	T092_T02_C01,
		10	T092_T03_C01,
		11	T092_N03_C08,
		12	T092_N03_C07,
		13	TW20
		;
   tree con_50_majrule = [&U] (1[&prob=1.00000000e+00,prob(percent)="100"]:7.119880e-07[&length_mean=7.28708394e-07,length_median=7.11988049e-07,length_95%HPD={5.38624225e-07,9.22881394e-07}],2[&prob=1.00000000e+00,prob(percent)="100"]:7.125982e-07[&length_mean=7.30064004e-07,length_median=7.12598244e-07,length_95%HPD={5.37982440e-07,9.26109215e-07}],3[&prob=1.00000000e+00,prob(percent)="100"]:7.549160e-07[&length_mean=8.69843771e-07,length_median=7.54915967e-07,length_95%HPD={5.10998350e-07,1.60497691e-06}],5[&prob=1.00000000e+00,prob(percent)="100"]:7.122862e-07[&length_mean=7.27979995e-07,length_median=7.12286214e-07,length_95%HPD={5.41856163e-07,9.16464326e-07}],6[&prob=1.00000000e+00,prob(percent)="100"]:7.126609e-07[&length_mean=7.26461212e-07,length_median=7.12660864e-07,length_95%HPD={5.44034678e-07,9.16464326e-07}],7[&prob=1.00000000e+00,prob(percent)="100"]:7.537479e-07[&length_mean=8.68515760e-07,length_median=7.53747941e-07,length_95%HPD={5.10998350e-07,1.63432890e-06}],9[&prob=1.00000000e+00,prob(percent)="100"]:7.132147e-07[&length_mean=7.28603299e-07,length_median=7.13214684e-07,length_95%HPD={5.37982440e-07,9.16548714e-07}],10[&prob=1.00000000e+00,prob(percent)="100"]:7.545451e-07[&length_mean=8.70657117e-07,length_median=7.54545150e-07,length_95%HPD={5.09895956e-07,1.60944633e-06}],11[&prob=1.00000000e+00,prob(percent)="100"]:7.127067e-07[&length_mean=7.28592285e-07,length_median=7.12706726e-07,length_95%HPD={5.36299699e-07,9.16882368e-07}],12[&prob=1.00000000e+00,prob(percent)="100"]:7.127074e-07[&length_mean=7.27758111e-07,length_median=7.12707417e-07,length_95%HPD={5.38601511e-07,9.20275201e-07}],((4[&prob=1.00000000e+00,prob(percent)="100"]:8.240572e-07[&length_mean=1.03363274e-06,length_median=8.24057180e-07,length_95%HPD={5.30236404e-07,2.09784745e-06}],8[&prob=1.00000000e+00,prob(percent)="100"]:7.121981e-07[&length_mean=7.29111738e-07,length_median=7.12198108e-07,length_95%HPD={5.35521017e-07,9.17058069e-07}])[&prob=1.00000000e+00,prob(percent)="100"]:7.534154e-07[&length_mean=8.70569639e-07,length_median=7.53415389e-07,length_95%HPD={5.00592783e-07,1.59940055e-06}],13[&prob=1.00000000e+00,prob(percent)="100"]:6.329659e-05[&length_mean=6.34643652e-05,length_median=6.32965926e-05,length_95%HPD={5.38253770e-05,7.29599579e-05}])[&prob=9.99000111e-01,prob(percent)="100"]:7.535834e-07[&length_mean=8.71701230e-07,length_median=7.53583409e-07,length_95%HPD={5.12340668e-07,1.62175835e-06}]);
end;
