# Supplementary material for: Improved characterisation of MRSA transmission using within-host bacterial sequence diversity
Source: eLife. 2019 Oct 8;8:e46402. doi: 10.7554/eLife.46402 (PMC6954020; doi:10.7554/eLife.46402)
Supplement: Figure 8—source data 1. [file elife-46402-fig8-data1.zip › Figure 8-source data 1/ExaBayes_T327_TW20.tre]

#NEXUS
begin taxa;
	dimensions ntax=11;
	taxlabels
		T327_N02_C04
		T327_N02_C03
		T327_T01_C01
		T327_N02_C08
		T327_N02_C09
		T327_N02_C01
		T327_N02_C02
		T327_N02_C07
		T327_N02_C05
		T327_N02_C06
		TW20
		;
end;
begin trees;
	translate
		1	T327_N02_C04,
		2	T327_N02_C03,
		3	T327_T01_C01,
		4	T327_N02_C08,
		5	T327_N02_C09,
		6	T327_N02_C01,
		7	T327_N02_C02,
		8	T327_N02_C07,
		9	T327_N02_C05,
		10	T327_N02_C06,
		11	TW20
		;
   tree con_50_majrule = [&U] (1[&prob=1.00000000e+00,prob(percent)="100"]:1.974334e-06[&length_mean=2.11465486e-06,length_median=1.97433384e-06,length_95%HPD={8.93165309e-07,3.85999371e-06}],9[&prob=1.00000000e+00,prob(percent)="100"]:1.452619e-06[&length_mean=1.68759343e-06,length_median=1.45261918e-06,length_95%HPD={8.34694755e-07,3.13417065e-06}],((3[&prob=1.00000000e+00,prob(percent)="100"]:1.084790e-06[&length_mean=1.09929272e-06,length_median=1.08478971e-06,length_95%HPD={8.46432984e-07,1.34925698e-06}],7[&prob=1.00000000e+00,prob(percent)="100"]:1.113786e-06[&length_mean=1.18048629e-06,length_median=1.11378580e-06,length_95%HPD={8.12491979e-07,1.73712075e-06}],8[&prob=1.00000000e+00,prob(percent)="100"]:1.084942e-06[&length_mean=1.10021416e-06,length_median=1.08494225e-06,length_95%HPD={8.46171909e-07,1.35537137e-06}])[&prob=1.00000000e+00,prob(percent)="100"]:1.450370e-06[&length_mean=1.68539578e-06,length_median=1.45037023e-06,length_95%HPD={8.29850679e-07,3.10102493e-06}],4[&prob=1.00000000e+00,prob(percent)="100"]:1.203697e-06[&length_mean=1.41898046e-06,length_median=1.20369690e-06,length_95%HPD={8.19845155e-07,2.59463953e-06}],(5[&prob=1.00000000e+00,prob(percent)="100"]:2.518209e-05[&length_mean=2.52597789e-05,length_median=2.51820877e-05,length_95%HPD={1.94047641e-05,3.13358606e-05}],11[&prob=1.00000000e+00,prob(percent)="100"]:1.026165e-04[&length_mean=1.02768512e-04,length_median=1.02616534e-04,length_95%HPD={9.08761943e-05,1.14980714e-04}])[&prob=1.00000000e+00,prob(percent)="100"]:3.519290e-05[&length_mean=3.53129301e-05,length_median=3.51929004e-05,length_95%HPD={2.81030350e-05,4.24266520e-05}])[&prob=1.00000000e+00,prob(percent)="100"]:1.115663e-06[&length_mean=1.18770373e-06,length_median=1.11566330e-06,length_95%HPD={8.14905456e-07,1.78398995e-06}],(2[&prob=1.00000000e+00,prob(percent)="100"]:1.443472e-06[&length_mean=1.68936443e-06,length_median=1.44347241e-06,length_95%HPD={8.46448110e-07,3.15638173e-06}],6[&prob=1.00000000e+00,prob(percent)="100"]:1.113120e-06[&length_mean=1.18209018e-06,length_median=1.11311963e-06,length_95%HPD={8.06493711e-07,1.77224741e-06}],10[&prob=1.00000000e+00,prob(percent)="100"]:1.085171e-06[&length_mean=1.10130451e-06,length_median=1.08517136e-06,length_95%HPD={8.46058590e-07,1.35762200e-06}])[&prob=1.00000000e+00,prob(percent)="100"]:1.111052e-06[&length_mean=1.17662205e-06,length_median=1.11105224e-06,length_95%HPD={8.22339598e-07,1.75704601e-06}]);
end;
