# Supplementary material for: Improved characterisation of MRSA transmission using within-host bacterial sequence diversity
Source: eLife. 2019 Oct 8;8:e46402. doi: 10.7554/eLife.46402 (PMC6954020; doi:10.7554/eLife.46402)
Supplement: Figure 8—source data 1. [file elife-46402-fig8-data1.zip › Figure 8-source data 1/ExaBayes_T137_TW20.tre]

#NEXUS
begin taxa;
	dimensions ntax=80;
	taxlabels
		T137_C03_C01
		T137_N03_C01
		T137_N04_C01
		T137_N04_C02
		T137_N04_C03
		T137_N04_C04
		T137_N04_C05
		T137_N04_C06
		T137_N04_C07
		T137_N05_C01
		T137_N05_C02
		T137_N05_C03
		T137_N05_C04
		T137_N05_C05
		T137_N05_C06
		T137_N05_C07
		T137_N05_C08
		T137_N06_C01
		T137_N06_C02
		T137_N06_C03
		T137_N06_C04
		T137_N06_C05
		T137_N06_C06
		T137_N06_C07
		T137_N06_C08
		T137_N07_C01
		T137_N07_C02
		T137_N07_C03
		T137_N07_C04
		T137_N07_C05
		T137_N07_C06
		T137_N07_C07
		T137_N07_C08
		T137_N08_C01
		T137_N08_C02
		T137_N08_C03
		T137_N08_C04
		T137_N08_C05
		T137_N08_C06
		T137_N08_C07
		T137_N08_C08
		T137_N09_C01
		T137_N09_C02
		T137_N09_C03
		T137_N09_C04
		T137_N09_C05
		T137_N09_C06
		T137_N09_C07
		T137_N09_C08
		T137_N10_C01
		T137_N10_C02
		T137_N10_C03
		T137_N10_C04
		T137_N10_C05
		T137_N10_C06
		T137_N10_C07
		T137_N10_C08
		T137_N11_C01
		T137_N11_C02
		T137_N11_C03
		T137_N11_C04
		T137_N11_C05
		T137_N11_C06
		T137_N11_C07
		T137_N12_C01
		T137_N12_C02
		T137_N12_C03
		T137_N12_C04
		T137_N12_C05
		T137_N12_C06
		T137_N12_C07
		T137_N12_C08
		T137_N12_C09
		T137_T03_C01
		T137_T04_C01
		T137_T05_C01
		T137_T06_C01
		T137_T07_C01
		T137_T08_C01
		TW20
		;
end;
begin trees;
	translate
		1	T137_C03_C01,
		2	T137_N03_C01,
		3	T137_N04_C01,
		4	T137_N04_C02,
		5	T137_N04_C03,
		6	T137_N04_C04,
		7	T137_N04_C05,
		8	T137_N04_C06,
		9	T137_N04_C07,
		10	T137_N05_C01,
		11	T137_N05_C02,
		12	T137_N05_C03,
		13	T137_N05_C04,
		14	T137_N05_C05,
		15	T137_N05_C06,
		16	T137_N05_C07,
		17	T137_N05_C08,
		18	T137_N06_C01,
		19	T137_N06_C02,
		20	T137_N06_C03,
		21	T137_N06_C04,
		22	T137_N06_C05,
		23	T137_N06_C06,
		24	T137_N06_C07,
		25	T137_N06_C08,
		26	T137_N07_C01,
		27	T137_N07_C02,
		28	T137_N07_C03,
		29	T137_N07_C04,
		30	T137_N07_C05,
		31	T137_N07_C06,
		32	T137_N07_C07,
		33	T137_N07_C08,
		34	T137_N08_C01,
		35	T137_N08_C02,
		36	T137_N08_C03,
		37	T137_N08_C04,
		38	T137_N08_C05,
		39	T137_N08_C06,
		40	T137_N08_C07,
		41	T137_N08_C08,
		42	T137_N09_C01,
		43	T137_N09_C02,
		44	T137_N09_C03,
		45	T137_N09_C04,
		46	T137_N09_C05,
		47	T137_N09_C06,
		48	T137_N09_C07,
		49	T137_N09_C08,
		50	T137_N10_C01,
		51	T137_N10_C02,
		52	T137_N10_C03,
		53	T137_N10_C04,
		54	T137_N10_C05,
		55	T137_N10_C06,
		56	T137_N10_C07,
		57	T137_N10_C08,
		58	T137_N11_C01,
		59	T137_N11_C02,
		60	T137_N11_C03,
		61	T137_N11_C04,
		62	T137_N11_C05,
		63	T137_N11_C06,
		64	T137_N11_C07,
		65	T137_N12_C01,
		66	T137_N12_C02,
		67	T137_N12_C03,
		68	T137_N12_C04,
		69	T137_N12_C05,
		70	T137_N12_C06,
		71	T137_N12_C07,
		72	T137_N12_C08,
		73	T137_N12_C09,
		74	T137_T03_C01,
		75	T137_T04_C01,
		76	T137_T05_C01,
		77	T137_T06_C01,
		78	T137_T07_C01,
		79	T137_T08_C01,
		80	TW20
		;
tree con_50_majrule = [&U] (1[&prob=1.00000000e+00,prob_stddev=0.00000000e+00,prob_range={1.00000000e+00,1.00000000e+00},prob(percent)="100",prob+-sd="100+-0"]:6.735542e-07[&length_mean=9.04310116e-07,length_median=6.73554226e-07,length_95%HPD={5.03044277e-07,1.87857141e-06}],3[&prob=1.00000000e+00,prob_stddev=0.00000000e+00,prob_range={1.00000000e+00,1.00000000e+00},prob(percent)="100",prob+-sd=…
end;
