# Supplementary material for: Improved characterisation of MRSA transmission using within-host bacterial sequence diversity
Source: eLife. 2019 Oct 8;8:e46402. doi: 10.7554/eLife.46402 (PMC6954020; doi:10.7554/eLife.46402)
Supplement: Figure 8—source data 1. [file elife-46402-fig8-data1.zip › Figure 8-source data 1/ExaBayes_T099_TW20.tre]

#NEXUS
begin taxa;
	dimensions ntax=20;
	taxlabels
		T099_N07_C01
		T099_N05_C01
		T099_N07_C09
		T099_N07_C08
		T099_N07_C05
		T099_N07_C04
		T099_N07_C07
		T099_N07_C06
		T099_W01_C01
		T099_N05_C06
		T099_N07_C02
		T099_N07_C03
		T099_N05_C02
		T099_N05_C03
		T099_N05_C04
		T099_N05_C05
		T099_N05_C07
		T099_N05_C08
		T099_N05_C09
		TW20
		;
end;
begin trees;
	translate
		1	T099_N07_C01,
		2	T099_N05_C01,
		3	T099_N07_C09,
		4	T099_N07_C08,
		5	T099_N07_C05,
		6	T099_N07_C04,
		7	T099_N07_C07,
		8	T099_N07_C06,
		9	T099_W01_C01,
		10	T099_N05_C06,
		11	T099_N07_C02,
		12	T099_N07_C03,
		13	T099_N05_C02,
		14	T099_N05_C03,
		15	T099_N05_C04,
		16	T099_N05_C05,
		17	T099_N05_C07,
		18	T099_N05_C08,
		19	T099_N05_C09,
		20	TW20
		;
   tree con_50_majrule = [&U] (1[&prob=1.00000000e+00,prob(percent)="100"]:8.758543e-07[&length_mean=9.79942426e-07,length_median=8.75854298e-07,length_95%HPD={6.61020739e-07,1.68527914e-06}],9[&prob=1.00000000e+00,prob(percent)="100"]:8.487582e-07[&length_mean=8.60586703e-07,length_median=8.48758218e-07,length_95%HPD={6.95602951e-07,1.03571561e-06}],11[&prob=1.00000000e+00,prob(percent)="100"]:8.759659e-07[&length_mean=9.72892958e-07,length_median=8.75965922e-07,length_95%HPD={6.47180284e-07,1.63291241e-06}],(((2[&prob=1.00000000e+00,prob(percent)="100"]:8.480778e-07[&length_mean=8.58772819e-07,length_median=8.48077820e-07,length_95%HPD={6.94008820e-07,1.02885731e-06}],(3[&prob=1.00000000e+00,prob(percent)="100"]:8.751905e-07[&length_mean=9.78152627e-07,length_median=8.75190542e-07,length_95%HPD={6.61673316e-07,1.67134957e-06}],10[&prob=1.00000000e+00,prob(percent)="100"]:8.488486e-07[&length_mean=8.61318987e-07,length_median=8.48848593e-07,length_95%HPD={6.94008820e-07,1.03096219e-06}],12[&prob=1.00000000e+00,prob(percent)="100"]:8.479367e-07[&length_mean=8.58837275e-07,length_median=8.47936656e-07,length_95%HPD={6.98160324e-07,1.02862500e-06}],13[&prob=1.00000000e+00,prob(percent)="100"]:8.480063e-07[&length_mean=8.58760240e-07,length_median=8.48006339e-07,length_95%HPD={6.94336567e-07,1.02811608e-06}],14[&prob=1.00000000e+00,prob(percent)="100"]:8.771424e-07[&length_mean=9.80801422e-07,length_median=8.77142419e-07,length_95%HPD={6.47180284e-07,1.66328186e-06}],15[&prob=1.00000000e+00,prob(percent)="100"]:8.478504e-07[&length_mean=8.57654877e-07,length_median=8.47850365e-07,length_95%HPD={6.94008820e-07,1.02695398e-06}],16[&prob=1.00000000e+00,prob(percent)="100"]:8.770438e-07[&length_mean=9.75072442e-07,length_median=8.77043826e-07,length_95%HPD={6.61673316e-07,1.64865662e-06}],17[&prob=1.00000000e+00,prob(percent)="100"]:8.482944e-07[&length_mean=8.58984836e-07,length_median=8.48294387e-07,length_95%HPD={6.95602951e-07,1.02965463e-06}])[&prob=9.99888901e-01,prob(percent)="100"]:8.746579e-07[&length_mean=9.74033151e-07,length_median=8.74657876e-07,length_95%HPD={6.50285422e-07,1.65803939e-06}],(5[&prob=1.00000000e+00,prob(percent)="100"]:8.481984e-07[&length_mean=8.60591287e-07,length_median=8.48198446e-07,length_95%HPD={6.93823704e-07,1.03126285e-06}],6[&prob=1.00000000e+00,prob(percent)="100"]:8.800960e-07[&length_mean=9.78842589e-07,length_median=8.80096032e-07,length_95%HPD={6.61673316e-07,1.63836390e-06}],7[&prob=1.00000000e+00,prob(percent)="100"]:8.761038e-07[&length_mean=9.73215104e-07,length_median=8.76103777e-07,length_95%HPD={6.60876108e-07,1.63380808e-06}])[&prob=9.61893123e-01,prob(percent)="96"]:8.760338e-07[&length_mean=9.73668327e-07,length_median=8.76033840e-07,length_95%HPD={6.58637642e-07,1.65492446e-06}],8[&prob=1.00000000e+00,prob(percent)="100"]:8.481984e-07[&length_mean=8.59865597e-07,length_median=8.48198446e-07,length_95%HPD={6.95602951e-07,1.03197394e-06}],18[&prob=1.00000000e+00,prob(percent)="100"]:8.779596e-07[&length_mean=9.75909097e-07,length_median=8.77959571e-07,length_95%HPD={6.62182420e-07,1.64630892e-06}])[&prob=9.50783246e-01,prob(percent)="95"]:8.875039e-07[&length_mean=1.02613830e-06,length_median=8.87503927e-07,length_95%HPD={6.64147180e-07,1.85373700e-06}],(4[&prob=1.00000000e+00,prob(percent)="100"]:1.844495e-06[&length_mean=1.99139436e-06,length_median=1.84449542e-06,length_95%HPD={7.06461997e-07,3.65542014e-06}],19[&prob=1.00000000e+00,prob(percent)="100"]:8.528788e-07[&length_mean=8.68226323e-07,length_median=8.52878769e-07,length_95%HPD={6.84425981e-07,1.03558347e-06}])[&prob=5.80935452e-01,prob(percent)="58"]:8.742659e-07[&length_mean=9.78217556e-07,length_median=8.74265928e-07,length_95%HPD={6.60501260e-07,1.67466441e-06}])[&prob=1.00000000e+00,prob(percent)="100"]:3.217160e-05[&length_mean=3.22570726e-05,length_median=3.21716023e-05,length_95%HPD={2.53649516e-05,3.93363985e-05}],20[&prob=1.00000000e+00,prob(percent)="100"]:3.173651e-05[&length_mean=3.18206092e-05,length_median=3.17365070e-05,length_95%HPD={2.47936298e-05,3.87014160e-05}])[&prob=1.00000000e+00,prob(percent)="100"]:8.936345e-05[&length_mean=8.95235825e-05,length_median=8.93634492e-05,length_95%HPD={7.74440529e-05,1.01163558e-04}]);
end;
