# Supplementary material for: Improved characterisation of MRSA transmission using within-host bacterial sequence diversity
Source: eLife. 2019 Oct 8;8:e46402. doi: 10.7554/eLife.46402 (PMC6954020; doi:10.7554/eLife.46402)
Supplement: Figure 8—source data 1. [file elife-46402-fig8-data1.zip › Figure 8-source data 1/ExaBayes_T330_TW20.tre]

#NEXUS
begin taxa;
	dimensions ntax=9;
	taxlabels
		T330_N01_C01
		T330_N01_C02
		T330_N01_C06
		T330_N01_C05
		T330_T01_C01
		T330_N01_C03
		T330_N01_C07
		T330_N01_C04
		TW20
		;
end;
begin trees;
	translate
		1	T330_N01_C01,
		2	T330_N01_C02,
		3	T330_N01_C06,
		4	T330_N01_C05,
		5	T330_T01_C01,
		6	T330_N01_C03,
		7	T330_N01_C07,
		8	T330_N01_C04,
		9	TW20
		;
   tree con_50_majrule = [&U] (1[&prob=1.00000000e+00,prob(percent)="100"]:8.613255e-07[&length_mean=8.80745691e-07,length_median=8.61325529e-07,length_95%HPD={6.64981044e-07,1.11066643e-06}],2[&prob=1.00000000e+00,prob(percent)="100"]:8.610727e-07[&length_mean=8.82529470e-07,length_median=8.61072749e-07,length_95%HPD={6.64381365e-07,1.11024115e-06}],3[&prob=1.00000000e+00,prob(percent)="100"]:8.612164e-07[&length_mean=8.82184484e-07,length_median=8.61216393e-07,length_95%HPD={6.54968278e-07,1.10370660e-06}],4[&prob=1.00000000e+00,prob(percent)="100"]:8.913486e-07[&length_mean=9.85694448e-07,length_median=8.91348562e-07,length_95%HPD={6.36294288e-07,1.68627657e-06}],5[&prob=1.00000000e+00,prob(percent)="100"]:1.107169e-06[&length_mean=1.34583804e-06,length_median=1.10716864e-06,length_95%HPD={6.58104849e-07,2.64598723e-06}],7[&prob=1.00000000e+00,prob(percent)="100"]:8.614024e-07[&length_mean=8.82664823e-07,length_median=8.61402385e-07,length_95%HPD={6.59330036e-07,1.11239322e-06}],8[&prob=1.00000000e+00,prob(percent)="100"]:8.617863e-07[&length_mean=8.85512291e-07,length_median=8.61786319e-07,length_95%HPD={6.59443938e-07,1.12256175e-06}],(6[&prob=1.00000000e+00,prob(percent)="100"]:8.904094e-07[&length_mean=9.85400484e-07,length_median=8.90409445e-07,length_95%HPD={6.37552657e-07,1.69266231e-06}],9[&prob=1.00000000e+00,prob(percent)="100"]:1.269458e-04[&length_mean=1.27128586e-04,length_median=1.26945777e-04,length_95%HPD={1.13920770e-04,1.40865044e-04}])[&prob=8.03688479e-01,prob(percent)="80"]:8.856662e-07[&length_mean=9.68575000e-07,length_median=8.85666228e-07,length_95%HPD={6.32785267e-07,1.60673768e-06}]);
end;
