# Supplementary material for: Improved characterisation of MRSA transmission using within-host bacterial sequence diversity
Source: eLife. 2019 Oct 8;8:e46402. doi: 10.7554/eLife.46402 (PMC6954020; doi:10.7554/eLife.46402)
Supplement: Figure 8—source data 1. [file elife-46402-fig8-data1.zip › Figure 8-source data 1/ExaBayes_T271_TW20.tre]

#NEXUS
begin taxa;
	dimensions ntax=24;
	taxlabels
		T271_A03_C01
		T271_C01_C01
		T271_N03_C01
		T271_N03_C02
		T271_N03_C03
		T271_N03_C04
		T271_N03_C05
		T271_N03_C06
		T271_N03_C07
		T271_N03_C08
		T271_N04_C01
		T271_N04_C02
		T271_N04_C03
		T271_N04_C04
		T271_N04_C05
		T271_N04_C06
		T271_N04_C07
		T271_N04_C08
		T271_N04_C09
		T271_T01_C01
		T271_T02_C01
		T271_T03_C01
		T271_W04_C01
		TW20
		;
end;
begin trees;
	translate
		1	T271_A03_C01,
		2	T271_C01_C01,
		3	T271_N03_C01,
		4	T271_N03_C02,
		5	T271_N03_C03,
		6	T271_N03_C04,
		7	T271_N03_C05,
		8	T271_N03_C06,
		9	T271_N03_C07,
		10	T271_N03_C08,
		11	T271_N04_C01,
		12	T271_N04_C02,
		13	T271_N04_C03,
		14	T271_N04_C04,
		15	T271_N04_C05,
		16	T271_N04_C06,
		17	T271_N04_C07,
		18	T271_N04_C08,
		19	T271_N04_C09,
		20	T271_T01_C01,
		21	T271_T02_C01,
		22	T271_T03_C01,
		23	T271_W04_C01,
		24	TW20
		;
   tree con_50_majrule = [&U] (1[&prob=1.00000000e+00,prob(percent)="100"]:8.537871e-07[&length_mean=8.72744201e-07,length_median=8.53787068e-07,length_95%HPD={7.04689034e-07,1.03669764e-06}],3[&prob=1.00000000e+00,prob(percent)="100"]:8.767693e-07[&length_mean=9.73218514e-07,length_median=8.76769305e-07,length_95%HPD={6.83185086e-07,1.61418680e-06}],4[&prob=1.00000000e+00,prob(percent)="100"]:8.548784e-07[&length_mean=8.75188973e-07,length_median=8.54878393e-07,length_95%HPD={7.03461131e-07,1.04944833e-06}],5[&prob=1.00000000e+00,prob(percent)="100"]:8.550657e-07[&length_mean=8.74659412e-07,length_median=8.55065707e-07,length_95%HPD={6.96651233e-07,1.02980672e-06}],7[&prob=1.00000000e+00,prob(percent)="100"]:8.549109e-07[&length_mean=8.76201656e-07,length_median=8.54910939e-07,length_95%HPD={6.97392236e-07,1.04062946e-06}],8[&prob=1.00000000e+00,prob(percent)="100"]:8.552985e-07[&length_mean=8.75837150e-07,length_median=8.55298476e-07,length_95%HPD={6.97081119e-07,1.03874402e-06}],11[&prob=1.00000000e+00,prob(percent)="100"]:8.548350e-07[&length_mean=8.76261246e-07,length_median=8.54835026e-07,length_95%HPD={6.93882600e-07,1.04671017e-06}],12[&prob=1.00000000e+00,prob(percent)="100"]:8.546582e-07[&length_mean=8.74309511e-07,length_median=8.54658154e-07,length_95%HPD={7.05928652e-07,1.04218811e-06}],15[&prob=1.00000000e+00,prob(percent)="100"]:8.760138e-07[&length_mean=9.69147860e-07,length_median=8.76013807e-07,length_95%HPD={6.83495041e-07,1.61015752e-06}],16[&prob=1.00000000e+00,prob(percent)="100"]:8.761115e-07[&length_mean=9.69476561e-07,length_median=8.76111454e-07,length_95%HPD={6.91868365e-07,1.60247757e-06}],17[&prob=1.00000000e+00,prob(percent)="100"]:8.552250e-07[&length_mean=8.77496670e-07,length_median=8.55224971e-07,length_95%HPD={6.95168496e-07,1.04527949e-06}],18[&prob=1.00000000e+00,prob(percent)="100"]:8.775191e-07[&length_mean=9.74751339e-07,length_median=8.77519144e-07,length_95%HPD={6.93797259e-07,1.62491341e-06}],20[&prob=1.00000000e+00,prob(percent)="100"]:8.548350e-07[&length_mean=8.75688014e-07,length_median=8.54835026e-07,length_95%HPD={6.97465004e-07,1.03138315e-06}],21[&prob=1.00000000e+00,prob(percent)="100"]:8.549991e-07[&length_mean=8.77415847e-07,length_median=8.54999063e-07,length_95%HPD={6.96194407e-07,1.03787471e-06}],22[&prob=1.00000000e+00,prob(percent)="100"]:8.541651e-07[&length_mean=8.74343725e-07,length_median=8.54165124e-07,length_95%HPD={6.96651233e-07,1.04174519e-06}],23[&prob=1.00000000e+00,prob(percent)="100"]:8.542079e-07[&length_mean=8.74891232e-07,length_median=8.54207869e-07,length_95%HPD={7.03945952e-07,1.03669764e-06}],((2[&prob=1.00000000e+00,prob(percent)="100"]:3.940033e-05[&length_mean=3.95097015e-05,length_median=3.94003299e-05,length_95%HPD={3.19520890e-05,4.77213068e-05}],24[&prob=1.00000000e+00,prob(percent)="100"]:3.150117e-05[&length_mean=3.16383054e-05,length_median=3.15011670e-05,length_95%HPD={2.49869542e-05,3.88170924e-05}])[&prob=1.00000000e+00,prob(percent)="100"]:1.023076e-04[&length_mean=1.02495495e-04,length_median=1.02307602e-04,length_95%HPD={8.99014529e-05,1.15069556e-04}],19[&prob=1.00000000e+00,prob(percent)="100"]:1.069879e-06[&length_mean=1.31691383e-06,length_median=1.06987871e-06,length_95%HPD={6.93797259e-07,2.54323567e-06}])[&prob=1.00000000e+00,prob(percent)="100"]:2.070824e-06[&length_mean=2.18000962e-06,length_median=2.07082449e-06,length_95%HPD={7.42750160e-07,3.83787435e-06}],(9[&prob=1.00000000e+00,prob(percent)="100"]:8.547381e-07[&length_mean=8.73572950e-07,length_median=8.54738105e-07,length_95%HPD={6.96329318e-07,1.03250564e-06}],10[&prob=1.00000000e+00,prob(percent)="100"]:8.550724e-07[&length_mean=8.76913900e-07,length_median=8.55072366e-07,length_95%HPD={6.96426014e-07,1.04218811e-06}],13[&prob=1.00000000e+00,prob(percent)="100"]:8.544502e-07[&length_mean=8.74313902e-07,length_median=8.54450189e-07,length_95%HPD={7.05928652e-07,1.04098918e-06}])[&prob=1.00000000e+00,prob(percent)="100"]:8.763754e-07[&length_mean=9.68362955e-07,length_median=8.76375393e-07,length_95%HPD={6.83185086e-07,1.59573339e-06}],(6[&prob=1.00000000e+00,prob(percent)="100"]:8.553217e-07[&length_mean=8.74377598e-07,length_median=8.55321708e-07,length_95%HPD={6.93882600e-07,1.03700618e-06}],14[&prob=1.00000000e+00,prob(percent)="100"]:8.549415e-07[&length_mean=8.74376151e-07,length_median=8.54941509e-07,length_95%HPD={6.96329318e-07,1.03861399e-06}])[&prob=1.00000000e+00,prob(percent)="100"]:9.025449e-07[&length_mean=1.09908411e-06,length_median=9.02544853e-07,length_95%HPD={6.82303643e-07,2.11604478e-06}]);
end;
