# Supplementary material for: Improved characterisation of MRSA transmission using within-host bacterial sequence diversity
Source: eLife. 2019 Oct 8;8:e46402. doi: 10.7554/eLife.46402 (PMC6954020; doi:10.7554/eLife.46402)
Supplement: Figure 8—source data 1. [file elife-46402-fig8-data1.zip › Figure 8-source data 1/ExaBayes_T232_TW20.tre]

#NEXUS
begin taxa;
	dimensions ntax=12;
	taxlabels
		T232_N02_C02
		T232_N02_C04
		T232_N02_C03
		T232_N02_C06
		T232_N02_C05
		T232_N02_C08
		T232_N02_C07
		T232_N02_C09
		T232_N02_C01
		T232_T01_C01
		T232_T02_C01
		TW20
		;
end;
begin trees;
	translate
		1	T232_N02_C02,
		2	T232_N02_C04,
		3	T232_N02_C03,
		4	T232_N02_C06,
		5	T232_N02_C05,
		6	T232_N02_C08,
		7	T232_N02_C07,
		8	T232_N02_C09,
		9	T232_N02_C01,
		10	T232_T01_C01,
		11	T232_T02_C01,
		12	TW20
		;
   tree con_50_majrule = [&U] (1[&prob=1.00000000e+00,prob(percent)="100"]:8.993575e-07[&length_mean=9.09010289e-07,length_median=8.99357476e-07,length_95%HPD={7.27121458e-07,1.10713416e-06}],4[&prob=1.00000000e+00,prob(percent)="100"]:8.990563e-07[&length_mean=9.19044214e-07,length_median=8.99056275e-07,length_95%HPD={7.02594897e-07,1.13080483e-06}],5[&prob=1.00000000e+00,prob(percent)="100"]:8.997305e-07[&length_mean=9.18725904e-07,length_median=8.99730470e-07,length_95%HPD={7.05122928e-07,1.13337220e-06}],8[&prob=1.00000000e+00,prob(percent)="100"]:8.997308e-07[&length_mean=9.17286716e-07,length_median=8.99730845e-07,length_95%HPD={7.03966840e-07,1.12401843e-06}],((2[&prob=1.00000000e+00,prob(percent)="100"]:9.151792e-07[&length_mean=9.78048214e-07,length_median=9.15179240e-07,length_95%HPD={6.76595374e-07,1.48842425e-06}],6[&prob=1.00000000e+00,prob(percent)="100"]:9.092392e-07[&length_mean=9.56721071e-07,length_median=9.09239234e-07,length_95%HPD={6.79448044e-07,1.36502962e-06}])[&prob=8.49905566e-01,prob(percent)="85"]:9.524575e-07[&length_mean=1.09333699e-06,length_median=9.52457502e-07,length_95%HPD={6.89250757e-07,1.97053186e-06}],3[&prob=1.00000000e+00,prob(percent)="100"]:8.992501e-07[&length_mean=9.16800507e-07,length_median=8.99250122e-07,length_95%HPD={7.12275853e-07,1.13412236e-06}],7[&prob=1.00000000e+00,prob(percent)="100"]:8.988770e-07[&length_mean=9.16639018e-07,length_median=8.98877017e-07,length_95%HPD={7.12703043e-07,1.13337220e-06}],9[&prob=1.00000000e+00,prob(percent)="100"]:8.994267e-07[&length_mean=9.17168608e-07,length_median=8.99426656e-07,length_95%HPD={7.02594897e-07,1.12775802e-06}],((10[&prob=1.00000000e+00,prob(percent)="100"]:8.995961e-07[&length_mean=9.17171327e-07,length_median=8.99596057e-07,length_95%HPD={7.01575715e-07,1.13099816e-06}],11[&prob=1.00000000e+00,prob(percent)="100"]:9.744954e-07[&length_mean=1.14875260e-06,length_median=9.74495379e-07,length_95%HPD={6.58623181e-07,2.11862891e-06}])[&prob=5.13609599e-01,prob(percent)="51"]:9.168956e-07[&length_mean=9.77652641e-07,length_median=9.16895571e-07,length_95%HPD={6.76919046e-07,1.50857175e-06}],12[&prob=1.00000000e+00,prob(percent)="100"]:1.354060e-04[&length_mean=1.35597586e-04,length_median=1.35405965e-04,length_95%HPD={1.21893050e-04,1.49139306e-04}])[&prob=7.12476392e-01,prob(percent)="71"]:9.281050e-07[&length_mean=1.02922068e-06,length_median=9.28105002e-07,length_95%HPD={6.76595374e-07,1.75256626e-06}])[&prob=6.37151428e-01,prob(percent)="64"]:9.258955e-07[&length_mean=1.00891339e-06,length_median=9.25895498e-07,length_95%HPD={6.95395891e-07,1.65395639e-06}]);
end;
