# Supplementary material for: Improved characterisation of MRSA transmission using within-host bacterial sequence diversity
Source: eLife. 2019 Oct 8;8:e46402. doi: 10.7554/eLife.46402 (PMC6954020; doi:10.7554/eLife.46402)
Supplement: Figure 8—source data 1. [file elife-46402-fig8-data1.zip › Figure 8-source data 1/ExaBayes_T126_TW20.tre]

#NEXUS
begin taxa;
	dimensions ntax=240;
	taxlabels
		T126_A03_C01
		T126_A12_C01
		T126_A15_C01
		T126_A17_C01
		T126_C01_C01
		T126_C03_C01
		T126_C04_C01
		T126_C05_C01
		T126_C06_C01
		T126_C07_C01
		T126_C09_C01
		T126_C10_C01
		T126_C11_C01
		T126_C12_C01
		T126_C13_C01
		T126_C15_C01
		T126_C16_C01
		T126_C17_C01
		T126_C18_C01
		T126_C19_C01
		T126_C20_C01
		T126_N01_C01
		T126_N01_C02
		T126_N01_C03
		T126_N01_C04
		T126_N01_C05
		T126_N01_C06
		T126_N01_C07
		T126_N01_C08
		T126_N01_C09
		T126_N01_C10
		T126_N01_C11
		T126_N01_C12
		T126_N01_C13
		T126_N01_C14
		T126_N01_C15
		T126_N01_C16
		T126_N01_C17
		T126_N01_C18
		T126_N01_C19
		T126_N01_C20
		T126_N01_C21
		T126_N01_C22
		T126_N01_C23
		T126_N01_C24
		T126_N01_C25
		T126_N01_C26
		T126_N01_C27
		T126_N01_C28
		T126_N01_C29
		T126_N02_C01
		T126_N02_C02
		T126_N02_C03
		T126_N02_C04
		T126_N02_C05
		T126_N02_C06
		T126_N02_C07
		T126_N02_C08
		T126_N03_C01
		T126_N03_C02
		T126_N03_C03
		T126_N03_C04
		T126_N03_C05
		T126_N03_C06
		T126_N03_C07
		T126_N03_C08
		T126_N04_C01
		T126_N04_C02
		T126_N04_C03
		T126_N04_C04
		T126_N04_C05
		T126_N04_C06
		T126_N04_C07
		T126_N04_C08
		T126_N04_C09
		T126_N05_C01
		T126_N05_C02
		T126_N05_C03
		T126_N05_C04
		T126_N05_C05
		T126_N05_C06
		T126_N05_C07
		T126_N05_C08
		T126_N05_C09
		T126_N06_C01
		T126_N06_C02
		T126_N06_C03
		T126_N06_C04
		T126_N06_C05
		T126_N06_C06
		T126_N06_C07
		T126_N06_C08
		T126_N06_C09
		T126_N06_C10
		T126_N06_C11
		T126_N06_C12
		T126_N06_C13
		T126_N06_C14
		T126_N06_C15
		T126_N06_C16
		T126_N06_C17
		T126_N06_C18
		T126_N06_C19
		T126_N06_C20
		T126_N06_C21
		T126_N07_C01
		T126_N08_C01
		T126_N08_C02
		T126_N08_C03
		T126_N08_C04
		T126_N08_C05
		T126_N08_C06
		T126_N08_C07
		T126_N08_C08
		T126_N08_C09
		T126_N09_C01
		T126_N09_C02
		T126_N09_C03
		T126_N09_C04
		T126_N09_C05
		T126_N09_C06
		T126_N09_C07
		T126_N09_C08
		T126_N09_C09
		T126_N10_C01
		T126_N10_C02
		T126_N10_C03
		T126_N10_C04
		T126_N10_C05
		T126_N10_C06
		T126_N10_C07
		T126_N10_C08
		T126_N10_C09
		T126_N11_C01
		T126_N11_C02
		T126_N11_C03
		T126_N11_C04
		T126_N11_C05
		T126_N11_C06
		T126_N11_C07
		T126_N11_C08
		T126_N11_C09
		T126_N12_C01
		T126_N12_C02
		T126_N12_C03
		T126_N12_C04
		T126_N12_C05
		T126_N12_C06
		T126_N12_C07
		T126_N12_C08
		T126_N12_C09
		T126_N13_C01
		T126_N13_C02
		T126_N13_C03
		T126_N13_C04
		T126_N13_C05
		T126_N13_C06
		T126_N13_C07
		T126_N13_C08
		T126_N13_C09
		T126_N13_C10
		T126_N13_C11
		T126_N13_C12
		T126_N13_C13
		T126_N13_C14
		T126_N13_C15
		T126_N13_C16
		T126_N13_C17
		T126_N13_C18
		T126_N13_C19
		T126_N13_C20
		T126_N13_C21
		T126_N14_C01
		T126_N14_C02
		T126_N14_C03
		T126_N14_C04
		T126_N14_C05
		T126_N14_C06
		T126_N14_C07
		T126_N14_C08
		T126_N14_C09
		T126_N15_C01
		T126_N15_C02
		T126_N15_C03
		T126_N15_C04
		T126_N15_C05
		T126_N15_C06
		T126_N15_C07
		T126_N15_C08
		T126_N15_C09
		T126_N16_C01
		T126_N16_C02
		T126_N16_C03
		T126_N16_C04
		T126_N16_C05
		T126_N16_C06
		T126_N16_C07
		T126_N16_C08
		T126_N16_C09
		T126_N17_C01
		T126_N18_C01
		T126_N18_C02
		T126_N18_C03
		T126_N18_C04
		T126_N18_C05
		T126_N18_C06
		T126_N18_C07
		T126_N18_C08
		T126_N18_C09
		T126_N19_C01
		T126_N19_C02
		T126_N19_C03
		T126_N19_C04
		T126_N19_C05
		T126_N19_C06
		T126_N19_C07
		T126_N19_C08
		T126_N20_C01
		T126_N20_C02
		T126_N20_C03
		T126_N20_C04
		T126_N20_C05
		T126_N20_C06
		T126_N20_C07
		T126_N20_C08
		T126_N20_C09
		T126_N20_C10
		T126_N20_C11
		T126_N20_C12
		T126_N20_C13
		T126_N20_C14
		T126_N20_C15
		T126_N20_C16
		T126_N20_C17
		T126_N20_C18
		T126_N20_C19
		T126_N20_C20
		T126_N20_C21
		T126_W04_C01
		TW20
		;
end;
begin trees;
	translate
		1	T126_A03_C01,
		2	T126_A12_C01,
		3	T126_A15_C01,
		4	T126_A17_C01,
		5	T126_C01_C01,
		6	T126_C03_C01,
		7	T126_C04_C01,
		8	T126_C05_C01,
		9	T126_C06_C01,
		10	T126_C07_C01,
		11	T126_C09_C01,
		12	T126_C10_C01,
		13	T126_C11_C01,
		14	T126_C12_C01,
		15	T126_C13_C01,
		16	T126_C15_C01,
		17	T126_C16_C01,
		18	T126_C17_C01,
		19	T126_C18_C01,
		20	T126_C19_C01,
		21	T126_C20_C01,
		22	T126_N01_C01,
		23	T126_N01_C02,
		24	T126_N01_C03,
		25	T126_N01_C04,
		26	T126_N01_C05,
		27	T126_N01_C06,
		28	T126_N01_C07,
		29	T126_N01_C08,
		30	T126_N01_C09,
		31	T126_N01_C10,
		32	T126_N01_C11,
		33	T126_N01_C12,
		34	T126_N01_C13,
		35	T126_N01_C14,
		36	T126_N01_C15,
		37	T126_N01_C16,
		38	T126_N01_C17,
		39	T126_N01_C18,
		40	T126_N01_C19,
		41	T126_N01_C20,
		42	T126_N01_C21,
		43	T126_N01_C22,
		44	T126_N01_C23,
		45	T126_N01_C24,
		46	T126_N01_C25,
		47	T126_N01_C26,
		48	T126_N01_C27,
		49	T126_N01_C28,
		50	T126_N01_C29,
		51	T126_N02_C01,
		52	T126_N02_C02,
		53	T126_N02_C03,
		54	T126_N02_C04,
		55	T126_N02_C05,
		56	T126_N02_C06,
		57	T126_N02_C07,
		58	T126_N02_C08,
		59	T126_N03_C01,
		60	T126_N03_C02,
		61	T126_N03_C03,
		62	T126_N03_C04,
		63	T126_N03_C05,
		64	T126_N03_C06,
		65	T126_N03_C07,
		66	T126_N03_C08,
		67	T126_N04_C01,
		68	T126_N04_C02,
		69	T126_N04_C03,
		70	T126_N04_C04,
		71	T126_N04_C05,
		72	T126_N04_C06,
		73	T126_N04_C07,
		74	T126_N04_C08,
		75	T126_N04_C09,
		76	T126_N05_C01,
		77	T126_N05_C02,
		78	T126_N05_C03,
		79	T126_N05_C04,
		80	T126_N05_C05,
		81	T126_N05_C06,
		82	T126_N05_C07,
		83	T126_N05_C08,
		84	T126_N05_C09,
		85	T126_N06_C01,
		86	T126_N06_C02,
		87	T126_N06_C03,
		88	T126_N06_C04,
		89	T126_N06_C05,
		90	T126_N06_C06,
		91	T126_N06_C07,
		92	T126_N06_C08,
		93	T126_N06_C09,
		94	T126_N06_C10,
		95	T126_N06_C11,
		96	T126_N06_C12,
		97	T126_N06_C13,
		98	T126_N06_C14,
		99	T126_N06_C15,
		100	T126_N06_C16,
		101	T126_N06_C17,
		102	T126_N06_C18,
		103	T126_N06_C19,
		104	T126_N06_C20,
		105	T126_N06_C21,
		106	T126_N07_C01,
		107	T126_N08_C01,
		108	T126_N08_C02,
		109	T126_N08_C03,
		110	T126_N08_C04,
		111	T126_N08_C05,
		112	T126_N08_C06,
		113	T126_N08_C07,
		114	T126_N08_C08,
		115	T126_N08_C09,
		116	T126_N09_C01,
		117	T126_N09_C02,
		118	T126_N09_C03,
		119	T126_N09_C04,
		120	T126_N09_C05,
		121	T126_N09_C06,
		122	T126_N09_C07,
		123	T126_N09_C08,
		124	T126_N09_C09,
		125	T126_N10_C01,
		126	T126_N10_C02,
		127	T126_N10_C03,
		128	T126_N10_C04,
		129	T126_N10_C05,
		130	T126_N10_C06,
		131	T126_N10_C07,
		132	T126_N10_C08,
		133	T126_N10_C09,
		134	T126_N11_C01,
		135	T126_N11_C02,
		136	T126_N11_C03,
		137	T126_N11_C04,
		138	T126_N11_C05,
		139	T126_N11_C06,
		140	T126_N11_C07,
		141	T126_N11_C08,
		142	T126_N11_C09,
		143	T126_N12_C01,
		144	T126_N12_C02,
		145	T126_N12_C03,
		146	T126_N12_C04,
		147	T126_N12_C05,
		148	T126_N12_C06,
		149	T126_N12_C07,
		150	T126_N12_C08,
		151	T126_N12_C09,
		152	T126_N13_C01,
		153	T126_N13_C02,
		154	T126_N13_C03,
		155	T126_N13_C04,
		156	T126_N13_C05,
		157	T126_N13_C06,
		158	T126_N13_C07,
		159	T126_N13_C08,
		160	T126_N13_C09,
		161	T126_N13_C10,
		162	T126_N13_C11,
		163	T126_N13_C12,
		164	T126_N13_C13,
		165	T126_N13_C14,
		166	T126_N13_C15,
		167	T126_N13_C16,
		168	T126_N13_C17,
		169	T126_N13_C18,
		170	T126_N13_C19,
		171	T126_N13_C20,
		172	T126_N13_C21,
		173	T126_N14_C01,
		174	T126_N14_C02,
		175	T126_N14_C03,
		176	T126_N14_C04,
		177	T126_N14_C05,
		178	T126_N14_C06,
		179	T126_N14_C07,
		180	T126_N14_C08,
		181	T126_N14_C09,
		182	T126_N15_C01,
		183	T126_N15_C02,
		184	T126_N15_C03,
		185	T126_N15_C04,
		186	T126_N15_C05,
		187	T126_N15_C06,
		188	T126_N15_C07,
		189	T126_N15_C08,
		190	T126_N15_C09,
		191	T126_N16_C01,
		192	T126_N16_C02,
		193	T126_N16_C03,
		194	T126_N16_C04,
		195	T126_N16_C05,
		196	T126_N16_C06,
		197	T126_N16_C07,
		198	T126_N16_C08,
		199	T126_N16_C09,
		200	T126_N17_C01,
		201	T126_N18_C01,
		202	T126_N18_C02,
		203	T126_N18_C03,
		204	T126_N18_C04,
		205	T126_N18_C05,
		206	T126_N18_C06,
		207	T126_N18_C07,
		208	T126_N18_C08,
		209	T126_N18_C09,
		210	T126_N19_C01,
		211	T126_N19_C02,
		212	T126_N19_C03,
		213	T126_N19_C04,
		214	T126_N19_C05,
		215	T126_N19_C06,
		216	T126_N19_C07,
		217	T126_N19_C08,
		218	T126_N20_C01,
		219	T126_N20_C02,
		220	T126_N20_C03,
		221	T126_N20_C04,
		222	T126_N20_C05,
		223	T126_N20_C06,
		224	T126_N20_C07,
		225	T126_N20_C08,
		226	T126_N20_C09,
		227	T126_N20_C10,
		228	T126_N20_C11,
		229	T126_N20_C12,
		230	T126_N20_C13,
		231	T126_N20_C14,
		232	T126_N20_C15,
		233	T126_N20_C16,
		234	T126_N20_C17,
		235	T126_N20_C18,
		236	T126_N20_C19,
		237	T126_N20_C20,
		238	T126_N20_C21,
		239	T126_W04_C01,
		240	TW20
		;
tree con_50_majrule = [&U] (1[&prob=1.00000000e+00,prob_stddev=0.00000000e+00,prob_range={1.00000000e+00,1.00000000e+00},prob(percent)="100",prob+-sd="100+-0"]:1.219761e-06[&length_mean=1.36446837e-06,length_median=1.21976137e-06,length_95%HPD={5.65894346e-07,2.72047054e-06}],3[&prob=1.00000000e+00,prob_stddev=0.00000000e+00,prob_range={1.00000000e+00,1.00000000e+00},prob(percent)="100",prob+-sd=…
end;
