# Supplementary material for: Improved characterisation of MRSA transmission using within-host bacterial sequence diversity
Source: eLife. 2019 Oct 8;8:e46402. doi: 10.7554/eLife.46402 (PMC6954020; doi:10.7554/eLife.46402)
Supplement: Figure 8—source data 1. [file elife-46402-fig8-data1.zip › Figure 8-source data 1/ExaBayes_T249_TW20.tre]

#NEXUS
begin taxa;
	dimensions ntax=14;
	taxlabels
		T249_A02_C01
		T249_A03_C01
		T249_N03_C01
		T249_N03_C03
		T249_N03_C04
		T249_N03_C05
		T249_N03_C06
		T249_N03_C07
		T249_N03_C08
		T249_N03_C09
		T249_T01_C01
		T249_T02_C01
		T249_T03_C01
		TW20
		;
end;
begin trees;
	translate
		1	T249_A02_C01,
		2	T249_A03_C01,
		3	T249_N03_C01,
		4	T249_N03_C03,
		5	T249_N03_C04,
		6	T249_N03_C05,
		7	T249_N03_C06,
		8	T249_N03_C07,
		9	T249_N03_C08,
		10	T249_N03_C09,
		11	T249_T01_C01,
		12	T249_T02_C01,
		13	T249_T03_C01,
		14	TW20
		;
   tree con_50_majrule = [&U] (1[&prob=1.00000000e+00,prob(percent)="100"]:7.345147e-07[&length_mean=7.48372012e-07,length_median=7.34514705e-07,length_95%HPD={5.58238576e-07,9.40204487e-07}],2[&prob=1.00000000e+00,prob(percent)="100"]:7.346113e-07[&length_mean=7.48933158e-07,length_median=7.34611267e-07,length_95%HPD={5.59214425e-07,9.37969731e-07}],(((3[&prob=1.00000000e+00,prob(percent)="100"]:7.338183e-07[&length_mean=7.47187065e-07,length_median=7.33818270e-07,length_95%HPD={5.60318209e-07,9.31946739e-07}],4[&prob=1.00000000e+00,prob(percent)="100"]:7.340374e-07[&length_mean=7.47441182e-07,length_median=7.34037370e-07,length_95%HPD={5.57063279e-07,9.26186390e-07}],6[&prob=1.00000000e+00,prob(percent)="100"]:7.334636e-07[&length_mean=7.46282525e-07,length_median=7.33463552e-07,length_95%HPD={5.60739912e-07,9.36386675e-07}],7[&prob=1.00000000e+00,prob(percent)="100"]:7.340139e-07[&length_mean=7.46768542e-07,length_median=7.34013900e-07,length_95%HPD={5.54124466e-07,9.27284900e-07}],9[&prob=1.00000000e+00,prob(percent)="100"]:7.343118e-07[&length_mean=7.47690620e-07,length_median=7.34311820e-07,length_95%HPD={5.58238576e-07,9.34330900e-07}],10[&prob=1.00000000e+00,prob(percent)="100"]:7.347669e-07[&length_mean=7.48773724e-07,length_median=7.34766862e-07,length_95%HPD={5.60912042e-07,9.36299273e-07}])[&prob=1.00000000e+00,prob(percent)="100"]:7.715413e-07[&length_mean=8.75382775e-07,length_median=7.71541327e-07,length_95%HPD={5.31607611e-07,1.53864627e-06}],5[&prob=1.00000000e+00,prob(percent)="100"]:7.347066e-07[&length_mean=7.49252504e-07,length_median=7.34706619e-07,length_95%HPD={5.54240542e-07,9.37858323e-07}],8[&prob=1.00000000e+00,prob(percent)="100"]:7.344126e-07[&length_mean=7.47957051e-07,length_median=7.34412560e-07,length_95%HPD={5.58238576e-07,9.33925745e-07}],11[&prob=1.00000000e+00,prob(percent)="100"]:8.404277e-07[&length_mean=1.04692798e-06,length_median=8.40427719e-07,length_95%HPD={5.48674203e-07,2.10943075e-06}],12[&prob=1.00000000e+00,prob(percent)="100"]:7.338350e-07[&length_mean=7.47335082e-07,length_median=7.33835035e-07,length_95%HPD={5.61138513e-07,9.36920877e-07}],13[&prob=1.00000000e+00,prob(percent)="100"]:7.338610e-07[&length_mean=7.48383909e-07,length_median=7.33860961e-07,length_95%HPD={5.60739912e-07,9.37858323e-07}])[&prob=1.00000000e+00,prob(percent)="100"]:2.644474e-06[&length_mean=2.77516973e-06,length_median=2.64447384e-06,length_95%HPD={7.29014199e-07,4.73020083e-06}],14[&prob=1.00000000e+00,prob(percent)="100"]:6.886577e-05[&length_mean=6.90280758e-05,length_median=6.88657718e-05,length_95%HPD={5.91044209e-05,7.89428696e-05}])[&prob=1.00000000e+00,prob(percent)="100"]:5.058475e-06[&length_mean=5.16415781e-06,length_median=5.05847467e-06,length_95%HPD={2.62708849e-06,7.93572407e-06}]);
end;
