# Supplementary material for: Improved characterisation of MRSA transmission using within-host bacterial sequence diversity
Source: eLife. 2019 Oct 8;8:e46402. doi: 10.7554/eLife.46402 (PMC6954020; doi:10.7554/eLife.46402)
Supplement: Figure 8—source data 1. [file elife-46402-fig8-data1.zip › Figure 8-source data 1/ExaBayes_T234_TW20.tre]

#NEXUS
begin taxa;
	dimensions ntax=11;
	taxlabels
		T234_C03_C01
		T234_N04_C02
		T234_N04_C03
		T234_N04_C04
		T234_N04_C05
		T234_N04_C06
		T234_N04_C07
		T234_N04_C08
		T234_N04_C09
		T234_N04_C01
		TW20
		;
end;
begin trees;
	translate
		1	T234_C03_C01,
		2	T234_N04_C02,
		3	T234_N04_C03,
		4	T234_N04_C04,
		5	T234_N04_C05,
		6	T234_N04_C06,
		7	T234_N04_C07,
		8	T234_N04_C08,
		9	T234_N04_C09,
		10	T234_N04_C01,
		11	TW20
		;
   tree con_50_majrule = [&U] (1[&prob=1.00000000e+00,prob(percent)="100"]:9.194147e-07[&length_mean=9.37555614e-07,length_median=9.19414673e-07,length_95%HPD={7.20298355e-07,1.16920250e-06}],3[&prob=1.00000000e+00,prob(percent)="100"]:9.462863e-07[&length_mean=1.02714581e-06,length_median=9.46286308e-07,length_95%HPD={6.88200754e-07,1.64845972e-06}],5[&prob=1.00000000e+00,prob(percent)="100"]:9.178857e-07[&length_mean=9.35388182e-07,length_median=9.17885736e-07,length_95%HPD={7.17754102e-07,1.15952473e-06}],6[&prob=1.00000000e+00,prob(percent)="100"]:9.190323e-07[&length_mean=9.38011801e-07,length_median=9.19032275e-07,length_95%HPD={7.19281821e-07,1.16921050e-06}],7[&prob=1.00000000e+00,prob(percent)="100"]:9.181806e-07[&length_mean=9.36415779e-07,length_median=9.18180647e-07,length_95%HPD={7.17301798e-07,1.16103571e-06}],8[&prob=1.00000000e+00,prob(percent)="100"]:9.469392e-07[&length_mean=1.03303099e-06,length_median=9.46939180e-07,length_95%HPD={6.82744503e-07,1.68354188e-06}],9[&prob=1.00000000e+00,prob(percent)="100"]:9.179785e-07[&length_mean=9.36277798e-07,length_median=9.17978495e-07,length_95%HPD={7.16155806e-07,1.15960646e-06}],10[&prob=1.00000000e+00,prob(percent)="100"]:9.189136e-07[&length_mean=9.35842489e-07,length_median=9.18913571e-07,length_95%HPD={7.15266948e-07,1.15952473e-06}],(2[&prob=1.00000000e+00,prob(percent)="100"]:1.518299e-06[&length_mean=1.68619005e-06,length_median=1.51829854e-06,length_95%HPD={7.28685035e-07,3.19115093e-06}],4[&prob=1.00000000e+00,prob(percent)="100"]:2.020701e-06[&length_mean=2.14156469e-06,length_median=2.02070072e-06,length_95%HPD={7.83901684e-07,3.79982985e-06}],11[&prob=1.00000000e+00,prob(percent)="100"]:1.366769e-04[&length_mean=1.36743226e-04,length_median=1.36676903e-04,length_95%HPD={1.22952798e-04,1.50345864e-04}])[&prob=1.00000000e+00,prob(percent)="100"]:3.511100e-06[&length_mean=3.70781031e-06,length_median=3.51110040e-06,length_95%HPD={1.45386851e-06,6.35533728e-06}]);
end;
