# Supplementary material for: Improved characterisation of MRSA transmission using within-host bacterial sequence diversity
Source: eLife. 2019 Oct 8;8:e46402. doi: 10.7554/eLife.46402 (PMC6954020; doi:10.7554/eLife.46402)
Supplement: Figure 8—source data 1. [file elife-46402-fig8-data1.zip › Figure 8-source data 1/ExaBayes_T095_TW20.tre]

#NEXUS
begin taxa;
	dimensions ntax=12;
	taxlabels
		T095_N01_C09
		T095_N01_C07
		T095_N01_C05
		T095_N01_C01
		T095_N01_C06
		T095_N01_C04
		T095_N01_C08
		T095_N01_C02
		T095_N01_C03
		T095_N02_C01
		T095_T01_C01
		TW20
		;
end;
begin trees;
	translate
		1	T095_N01_C09,
		2	T095_N01_C07,
		3	T095_N01_C05,
		4	T095_N01_C01,
		5	T095_N01_C06,
		6	T095_N01_C04,
		7	T095_N01_C08,
		8	T095_N01_C02,
		9	T095_N01_C03,
		10	T095_N02_C01,
		11	T095_T01_C01,
		12	TW20
		;
   tree con_50_majrule = [&U] (1[&prob=1.00000000e+00,prob(percent)="100"]:8.645735e-07[&length_mean=9.50348751e-07,length_median=8.64573542e-07,length_95%HPD={6.42184780e-07,1.58923937e-06}],2[&prob=1.00000000e+00,prob(percent)="100"]:8.328902e-07[&length_mean=8.42072623e-07,length_median=8.32890208e-07,length_95%HPD={6.71934541e-07,1.02476637e-06}],3[&prob=1.00000000e+00,prob(percent)="100"]:8.332374e-07[&length_mean=8.42817919e-07,length_median=8.33237360e-07,length_95%HPD={6.74471415e-07,1.02882018e-06}],4[&prob=1.00000000e+00,prob(percent)="100"]:8.655153e-07[&length_mean=9.58709038e-07,length_median=8.65515258e-07,length_95%HPD={6.42551076e-07,1.64181002e-06}],5[&prob=1.00000000e+00,prob(percent)="100"]:8.338195e-07[&length_mean=8.43509310e-07,length_median=8.33819534e-07,length_95%HPD={6.71934541e-07,1.02883326e-06}],6[&prob=1.00000000e+00,prob(percent)="100"]:8.334748e-07[&length_mean=8.42889502e-07,length_median=8.33474829e-07,length_95%HPD={6.73552685e-07,1.02882018e-06}],7[&prob=1.00000000e+00,prob(percent)="100"]:8.332224e-07[&length_mean=8.43778684e-07,length_median=8.33222361e-07,length_95%HPD={6.71990248e-07,1.02882018e-06}],8[&prob=1.00000000e+00,prob(percent)="100"]:1.033503e-06[&length_mean=1.29412411e-06,length_median=1.03350310e-06,length_95%HPD={6.50354999e-07,2.56628113e-06}],9[&prob=1.00000000e+00,prob(percent)="100"]:8.335531e-07[&length_mean=8.43922706e-07,length_median=8.33553100e-07,length_95%HPD={6.72651579e-07,1.02882018e-06}],10[&prob=1.00000000e+00,prob(percent)="100"]:8.334536e-07[&length_mean=8.42556854e-07,length_median=8.33453615e-07,length_95%HPD={6.72904651e-07,1.02882018e-06}],(11[&prob=1.00000000e+00,prob(percent)="100"]:9.026476e-07[&length_mean=1.07666250e-06,length_median=9.02647580e-07,length_95%HPD={6.34271714e-07,2.08712491e-06}],12[&prob=1.00000000e+00,prob(percent)="100"]:1.223603e-04[&length_mean=1.22563212e-04,length_median=1.22360329e-04,length_95%HPD={1.09919842e-04,1.35839018e-04}])[&prob=1.00000000e+00,prob(percent)="100"]:1.549920e-06[&length_mean=1.68773733e-06,length_median=1.54991954e-06,length_95%HPD={6.86668162e-07,3.21966512e-06}]);
end;
