# Supplementary material for: Improved characterisation of MRSA transmission using within-host bacterial sequence diversity
Source: eLife. 2019 Oct 8;8:e46402. doi: 10.7554/eLife.46402 (PMC6954020; doi:10.7554/eLife.46402)
Supplement: Figure 8—source data 1. [file elife-46402-fig8-data1.zip › Figure 8-source data 1/ExaBayes_T071_TW20.tre]

#NEXUS
begin taxa;
	dimensions ntax=14;
	taxlabels
		T071_N04_C07
		T071_N04_C06
		T071_N04_C01
		T071_N04_C02
		T071_N04_C05
		T071_N04_C04
		T071_N04_C03
		T071_C02_C01
		T071_C03_C01
		T071_N04_C08
		T071_N03_C02
		T071_N03_C01
		T071_N02_C01
		TW20
		;
end;
begin trees;
	translate
		1	T071_N04_C07,
		2	T071_N04_C06,
		3	T071_N04_C01,
		4	T071_N04_C02,
		5	T071_N04_C05,
		6	T071_N04_C04,
		7	T071_N04_C03,
		8	T071_C02_C01,
		9	T071_C03_C01,
		10	T071_N04_C08,
		11	T071_N03_C02,
		12	T071_N03_C01,
		13	T071_N02_C01,
		14	TW20
		;
   tree con_50_majrule = [&U] (1[&prob=1.00000000e+00,prob(percent)="100"]:7.126577e-07[&length_mean=7.23815651e-07,length_median=7.12657742e-07,length_95%HPD={5.41674650e-07,9.13119815e-07}],2[&prob=1.00000000e+00,prob(percent)="100"]:7.558432e-07[&length_mean=8.74092344e-07,length_median=7.55843197e-07,length_95%HPD={5.10403255e-07,1.64163221e-06}],3[&prob=1.00000000e+00,prob(percent)="100"]:7.549407e-07[&length_mean=8.67565121e-07,length_median=7.54940698e-07,length_95%HPD={5.13892792e-07,1.61569531e-06}],4[&prob=1.00000000e+00,prob(percent)="100"]:7.562016e-07[&length_mean=8.69715682e-07,length_median=7.56201602e-07,length_95%HPD={5.22729282e-07,1.63006828e-06}],5[&prob=1.00000000e+00,prob(percent)="100"]:7.551165e-07[&length_mean=8.66565137e-07,length_median=7.55116480e-07,length_95%HPD={5.13892792e-07,1.60155378e-06}],6[&prob=1.00000000e+00,prob(percent)="100"]:7.126972e-07[&length_mean=7.23327709e-07,length_median=7.12697185e-07,length_95%HPD={5.41103064e-07,9.11311025e-07}],7[&prob=1.00000000e+00,prob(percent)="100"]:7.560247e-07[&length_mean=8.69997257e-07,length_median=7.56024732e-07,length_95%HPD={5.18316887e-07,1.60458642e-06}],9[&prob=1.00000000e+00,prob(percent)="100"]:7.117316e-07[&length_mean=7.22377427e-07,length_median=7.11731551e-07,length_95%HPD={5.37354330e-07,9.06270226e-07}],10[&prob=1.00000000e+00,prob(percent)="100"]:7.570633e-07[&length_mean=8.69666858e-07,length_median=7.57063296e-07,length_95%HPD={5.17232173e-07,1.60754871e-06}],11[&prob=1.00000000e+00,prob(percent)="100"]:7.128128e-07[&length_mean=7.24309594e-07,length_median=7.12812762e-07,length_95%HPD={5.37315287e-07,9.11311025e-07}],12[&prob=1.00000000e+00,prob(percent)="100"]:7.124927e-07[&length_mean=7.23227097e-07,length_median=7.12492711e-07,length_95%HPD={5.45416981e-07,9.16196260e-07}],13[&prob=1.00000000e+00,prob(percent)="100"]:7.588443e-07[&length_mean=8.75420591e-07,length_median=7.58844253e-07,length_95%HPD={5.09376796e-07,1.62427180e-06}],(8[&prob=1.00000000e+00,prob(percent)="100"]:7.518291e-07[&length_mean=8.57033247e-07,length_median=7.51829095e-07,length_95%HPD={5.14945554e-07,1.56375268e-06}],14[&prob=1.00000000e+00,prob(percent)="100"]:6.293489e-05[&length_mean=6.30524994e-05,length_median=6.29348880e-05,length_95%HPD={5.39084943e-05,7.31827949e-05}])[&prob=7.75802689e-01,prob(percent)="78"]:7.488107e-07[&length_mean=8.52819234e-07,length_median=7.48810735e-07,length_95%HPD={5.21358283e-07,1.58215658e-06}]);
end;
