# Supplementary material for: Improved characterisation of MRSA transmission using within-host bacterial sequence diversity
Source: eLife. 2019 Oct 8;8:e46402. doi: 10.7554/eLife.46402 (PMC6954020; doi:10.7554/eLife.46402)
Supplement: Figure 8—source data 1. [file elife-46402-fig8-data1.zip › Figure 8-source data 1/ExaBayes_T197_TW20.tre]

#NEXUS
begin taxa;
	dimensions ntax=36;
	taxlabels
		T197_A01_C01
		T197_A02_C01
		T197_A03_C01
		T197_C01_C01
		T197_C02_C01
		T197_C03_C01
		T197_N01_C01
		T197_N01_C02
		T197_N01_C03
		T197_N01_C04
		T197_N01_C05
		T197_N01_C06
		T197_N01_C07
		T197_N01_C08
		T197_N01_C09
		T197_N02_C01
		T197_N02_C02
		T197_N02_C03
		T197_N02_C04
		T197_N02_C05
		T197_N02_C06
		T197_N02_C07
		T197_N02_C08
		T197_N03_C01
		T197_N03_C02
		T197_N03_C03
		T197_N03_C04
		T197_N03_C05
		T197_N03_C06
		T197_N03_C07
		T197_N03_C08
		T197_N03_C09
		T197_W01_C01
		T197_W02_C01
		T197_W03_C01
		TW20
		;
end;
begin trees;
	translate
		1	T197_A01_C01,
		2	T197_A02_C01,
		3	T197_A03_C01,
		4	T197_C01_C01,
		5	T197_C02_C01,
		6	T197_C03_C01,
		7	T197_N01_C01,
		8	T197_N01_C02,
		9	T197_N01_C03,
		10	T197_N01_C04,
		11	T197_N01_C05,
		12	T197_N01_C06,
		13	T197_N01_C07,
		14	T197_N01_C08,
		15	T197_N01_C09,
		16	T197_N02_C01,
		17	T197_N02_C02,
		18	T197_N02_C03,
		19	T197_N02_C04,
		20	T197_N02_C05,
		21	T197_N02_C06,
		22	T197_N02_C07,
		23	T197_N02_C08,
		24	T197_N03_C01,
		25	T197_N03_C02,
		26	T197_N03_C03,
		27	T197_N03_C04,
		28	T197_N03_C05,
		29	T197_N03_C06,
		30	T197_N03_C07,
		31	T197_N03_C08,
		32	T197_N03_C09,
		33	T197_W01_C01,
		34	T197_W02_C01,
		35	T197_W03_C01,
		36	TW20
		;
   tree con_50_majrule = [&U] (1[&prob=1.00000000e+00,prob(percent)="100"]:6.439442e-07[&length_mean=6.55392315e-07,length_median=6.43944155e-07,length_95%HPD={5.23896011e-07,7.75409235e-07}],7[&prob=1.00000000e+00,prob(percent)="100"]:6.643020e-07[&length_mean=7.49447574e-07,length_median=6.64301988e-07,length_95%HPD={4.93691223e-07,1.34681531e-06}],9[&prob=1.00000000e+00,prob(percent)="100"]:6.435940e-07[&length_mean=6.51799631e-07,length_median=6.43593996e-07,length_95%HPD={5.30937166e-07,7.73981346e-07}],10[&prob=1.00000000e+00,prob(percent)="100"]:6.627865e-07[&length_mean=7.56808168e-07,length_median=6.62786540e-07,length_95%HPD={4.90962439e-07,1.38960168e-06}],11[&prob=1.00000000e+00,prob(percent)="100"]:6.626663e-07[&length_mean=7.56807160e-07,length_median=6.62666272e-07,length_95%HPD={4.90962439e-07,1.40725747e-06}],12[&prob=1.00000000e+00,prob(percent)="100"]:6.436495e-07[&length_mean=6.51135979e-07,length_median=6.43649461e-07,length_95%HPD={5.27181475e-07,7.66026300e-07}],13[&prob=1.00000000e+00,prob(percent)="100"]:6.438682e-07[&length_mean=6.53741473e-07,length_median=6.43868219e-07,length_95%HPD={5.25324995e-07,7.75973005e-07}],14[&prob=1.00000000e+00,prob(percent)="100"]:6.440507e-07[&length_mean=6.53934454e-07,length_median=6.44050726e-07,length_95%HPD={5.27181475e-07,7.74267413e-07}],15[&prob=1.00000000e+00,prob(percent)="100"]:6.433178e-07[&length_mean=6.51301400e-07,length_median=6.43317790e-07,length_95%HPD={5.23896011e-07,7.69195323e-07}],17[&prob=1.00000000e+00,prob(percent)="100"]:6.438686e-07[&length_mean=6.55044180e-07,length_median=6.43868610e-07,length_95%HPD={5.27181475e-07,7.77667560e-07}],19[&prob=1.00000000e+00,prob(percent)="100"]:6.622237e-07[&length_mean=7.53069886e-07,length_median=6.62223745e-07,length_95%HPD={4.93691223e-07,1.38026885e-06}],25[&prob=1.00000000e+00,prob(percent)="100"]:6.442364e-07[&length_mean=6.54699088e-07,length_median=6.44236430e-07,length_95%HPD={5.23896011e-07,7.76703306e-07}],29[&prob=1.00000000e+00,prob(percent)="100"]:6.438586e-07[&length_mean=6.52564137e-07,length_median=6.43858603e-07,length_95%HPD={5.26453583e-07,7.73742279e-07}],34[&prob=1.00000000e+00,prob(percent)="100"]:6.434502e-07[&length_mean=6.53189836e-07,length_median=6.43450241e-07,length_95%HPD={5.23815415e-07,7.72277661e-07}],35[&prob=1.00000000e+00,prob(percent)="100"]:6.439939e-07[&length_mean=6.53129990e-07,length_median=6.43993939e-07,length_95%HPD={5.31041669e-07,7.75973005e-07}],(24[&prob=1.00000000e+00,prob(percent)="100"]:2.275844e-06[&length_mean=2.39167125e-06,length_median=2.27584365e-06,length_95%HPD={5.95325131e-07,4.12131995e-06}],36[&prob=1.00000000e+00,prob(percent)="100"]:6.458880e-05[&length_mean=6.49358719e-05,length_median=6.45887976e-05,length_95%HPD={5.41666273e-05,7.55668463e-05}])[&prob=1.00000000e+00,prob(percent)="100"]:1.064017e-06[&length_mean=1.22982266e-06,length_median=1.06401722e-06,length_95%HPD={4.97844059e-07,2.52951423e-06}],(2[&prob=1.00000000e+00,prob(percent)="100"]:6.433260e-07[&length_mean=6.53150584e-07,length_median=6.43326017e-07,length_95%HPD={5.25324995e-07,7.69195323e-07}],3[&prob=1.00000000e+00,prob(percent)="100"]:6.623462e-07[&length_mean=7.55612549e-07,length_median=6.62346213e-07,length_95%HPD={4.93945589e-07,1.38579068e-06}],4[&prob=1.00000000e+00,prob(percent)="100"]:6.437544e-07[&length_mean=6.52471257e-07,length_median=6.43754373e-07,length_95%HPD={5.27181475e-07,7.71460870e-07}],5[&prob=1.00000000e+00,prob(percent)="100"]:6.439939e-07[&length_mean=6.53116546e-07,length_median=6.43993939e-07,length_95%HPD={5.26453583e-07,7.74243671e-07}],6[&prob=1.00000000e+00,prob(percent)="100"]:6.438555e-07[&length_mean=6.51193963e-07,length_median=6.43855537e-07,length_95%HPD={5.25364267e-07,7.64713355e-07}],8[&prob=1.00000000e+00,prob(percent)="100"]:6.632767e-07[&length_mean=7.55666952e-07,length_median=6.63276665e-07,length_95%HPD={4.97628005e-07,1.38905222e-06}],16[&prob=1.00000000e+00,prob(percent)="100"]:6.434448e-07[&length_mean=6.54523382e-07,length_median=6.43444773e-07,length_95%HPD={5.25324995e-07,7.73471263e-07}],18[&prob=1.00000000e+00,prob(percent)="100"]:6.432506e-07[&length_mean=6.51774129e-07,length_median=6.43250604e-07,length_95%HPD={5.26485881e-07,7.68209642e-07}],20[&prob=1.00000000e+00,prob(percent)="100"]:6.438537e-07[&length_mean=6.53019566e-07,length_median=6.43853722e-07,length_95%HPD={5.28353436e-07,7.75409235e-07}],21[&prob=1.00000000e+00,prob(percent)="100"]:6.616528e-07[&length_mean=7.47268293e-07,length_median=6.61652769e-07,length_95%HPD={4.98956868e-07,1.31078841e-06}],22[&prob=1.00000000e+00,prob(percent)="100"]:6.444182e-07[&length_mean=6.55660125e-07,length_median=6.44418192e-07,length_95%HPD={5.23896011e-07,7.78274716e-07}],23[&prob=1.00000000e+00,prob(percent)="100"]:6.441245e-07[&length_mean=6.53683226e-07,length_median=6.44124474e-07,length_95%HPD={5.30937166e-07,7.76899720e-07}],26[&prob=1.00000000e+00,prob(percent)="100"]:6.434538e-07[&length_mean=6.54494028e-07,length_median=6.43453750e-07,length_95%HPD={5.27181475e-07,7.75318776e-07}],27[&prob=1.00000000e+00,prob(percent)="100"]:6.440097e-07[&length_mean=6.52369190e-07,length_median=6.44009727e-07,length_95%HPD={5.25969518e-07,7.73742279e-07}],28[&prob=1.00000000e+00,prob(percent)="100"]:6.435749e-07[&length_mean=6.52770680e-07,length_median=6.43574946e-07,length_95%HPD={5.27181475e-07,7.68376838e-07}],30[&prob=1.00000000e+00,prob(percent)="100"]:6.435337e-07[&length_mean=6.53167478e-07,length_median=6.43533704e-07,length_95%HPD={5.26375144e-07,7.71673111e-07}],31[&prob=1.00000000e+00,prob(percent)="100"]:6.439516e-07[&length_mean=6.52285789e-07,length_median=6.43951605e-07,length_95%HPD={5.25324995e-07,7.71612075e-07}],32[&prob=1.00000000e+00,prob(percent)="100"]:7.047600e-07[&length_mean=9.21478567e-07,length_median=7.04760045e-07,length_95%HPD={4.91538939e-07,1.90939868e-06}],33[&prob=1.00000000e+00,prob(percent)="100"]:6.437931e-07[&length_mean=6.54376969e-07,length_median=6.43793077e-07,length_95%HPD={5.25540818e-07,7.73765633e-07}])[&prob=1.00000000e+00,prob(percent)="100"]:6.631885e-07[&length_mean=7.57291695e-07,length_median=6.63188539e-07,length_95%HPD={4.91541554e-07,1.40468673e-06}]);
end;
