# Supplementary material for: Improved characterisation of MRSA transmission using within-host bacterial sequence diversity
Source: eLife. 2019 Oct 8;8:e46402. doi: 10.7554/eLife.46402 (PMC6954020; doi:10.7554/eLife.46402)
Supplement: Figure 9—source data 1. [file elife-46402-fig9-data1.zip › Figure 9-source data 1/classifications/Classification_Posterior_ds_10percol_35.csv]

host.1	host.2	adjacent	contiguous	paths12	paths21	nodes1	nodes2	path.classification	min.distance.between.subgraphs
S002	S007	TRUE	TRUE	0	0	1	1	none	5.80644689938e-05
S002	S021	TRUE	TRUE	0	0	1	1	none	1.27756994396e-05
S007	S021	TRUE	TRUE	0	0	1	1	none	5.79180365454e-05
S002	S024	TRUE	TRUE	0	0	1	1	none	1.16125811004e-05
S007	S024	TRUE	TRUE	0	0	1	1	none	5.67549182062e-05
S021	S024	TRUE	TRUE	0	0	1	1	none	3.6702169624e-06
S002	S025	TRUE	TRUE	0	0	1	1	none	1.66861723e-05
S007	S025	TRUE	TRUE	0	0	1	1	none	5.96653512478e-05
S021	S025	TRUE	TRUE	0	0	1	1	none	1.65397398516e-05
S024	S025	TRUE	TRUE	0	0	1	1	none	1.53766215124e-05
S002	S026	TRUE	TRUE	0	0	1	1	none	1.32790927998e-05
S007	S026	TRUE	TRUE	0	0	1	1	none	5.62582717476e-05
S021	S026	TRUE	TRUE	0	0	1	1	none	1.31326603514e-05
S024	S026	TRUE	TRUE	0	0	1	1	none	1.19695420122e-05
S025	S026	TRUE	TRUE	0	0	1	1	none	1.05098394018e-05
S002	S038	TRUE	TRUE	0	0	1	1	none	7.13647649062e-05
S007	S038	TRUE	TRUE	0	0	1	1	none	4.92892137964e-05
S021	S038	TRUE	TRUE	0	0	1	1	none	7.12183324578e-05
S024	S038	TRUE	TRUE	0	0	1	1	none	7.00552141186e-05
S025	S038	TRUE	TRUE	0	0	1	1	none	7.29656471602e-05
S026	S038	TRUE	TRUE	0	0	1	1	none	6.955856766e-05
S002	S039	TRUE	TRUE	0	0	1	1	none	1.51103945376e-05
S007	S039	TRUE	TRUE	0	0	1	1	none	6.02527316434e-05
S021	S039	TRUE	TRUE	0	0	1	1	none	5.914481088e-06
S024	S039	TRUE	TRUE	0	0	1	1	none	6.0049120604e-06
S025	S039	TRUE	TRUE	0	0	1	1	none	1.88744349496e-05
S026	S039	TRUE	TRUE	0	0	1	1	none	1.54673554494e-05
S038	S039	TRUE	TRUE	0	0	1	1	none	7.35530275558e-05
S002	S040	TRUE	TRUE	0	0	1	1	none	0.0001073799132666
S007	S040	TRUE	TRUE	0	0	1	1	none	9.95451650544e-05
S021	S040	TRUE	TRUE	0	0	1	1	none	0.0001072334808182
S024	S040	TRUE	TRUE	0	0	1	1	none	0.000106070362479
S025	S040	TRUE	TRUE	0	0	1	1	none	0.0001089807955206
S026	S040	TRUE	TRUE	0	0	1	1	none	0.0001055737160204
S038	S040	TRUE	TRUE	0	0	1	1	none	0.0001128454609668
S039	S040	TRUE	TRUE	0	0	1	1	none	0.0001095681759162
S002	S042	TRUE	TRUE	0	0	1	1	none	1.09858064446e-05
S007	S042	TRUE	TRUE	0	0	1	1	none	5.61281435504e-05
S021	S042	TRUE	TRUE	0	0	1	1	none	4.2969916182e-06
S024	S042	TRUE	TRUE	0	0	1	1	none	3.133873279e-06
S025	S042	TRUE	TRUE	0	0	1	1	none	1.47498468566e-05
S026	S042	TRUE	TRUE	0	0	1	1	none	1.13427673564e-05
S038	S042	TRUE	TRUE	0	0	1	1	none	6.94284394628e-05
S039	S042	TRUE	TRUE	0	0	1	1	none	6.6316867162e-06
S040	S042	TRUE	TRUE	0	0	1	1	none	0.0001054435878232
S002	S071	TRUE	TRUE	0	0	1	1	none	0.0001001521434096
S007	S071	TRUE	TRUE	0	0	1	1	none	9.23173951974e-05
S021	S071	TRUE	TRUE	0	0	1	1	none	0.0001000057109612
S024	S071	TRUE	TRUE	0	0	1	1	none	9.8842592622e-05
S025	S071	TRUE	TRUE	0	0	1	1	none	0.0001017530256636
S026	S071	TRUE	TRUE	0	0	1	1	none	9.83459461634e-05
S038	S071	TRUE	TRUE	0	0	1	1	none	0.0001056176911098
S039	S071	TRUE	TRUE	0	0	1	1	none	0.0001023404060592
S040	S071	TRUE	TRUE	0	0	1	1	none	2.77190206262e-05
S042	S071	TRUE	TRUE	0	0	1	1	none	9.82158179662e-05
S002	S078	TRUE	TRUE	0	0	1	1	none	9.691044049e-06
S007	S078	TRUE	TRUE	0	0	1	1	none	5.48333811548e-05
S021	S078	TRUE	TRUE	0	0	1	1	none	6.7939393166e-06
S024	S078	TRUE	TRUE	0	0	1	1	none	5.6308209774e-06
S025	S078	TRUE	TRUE	0	0	1	1	none	1.3455084461e-05
S026	S078	TRUE	TRUE	0	0	1	1	none	1.00480049608e-05
S038	S078	TRUE	TRUE	0	0	1	1	none	6.81336770672e-05
S039	S078	TRUE	TRUE	0	0	1	1	none	9.1286344146e-06
S040	S078	TRUE	TRUE	0	0	1	1	none	0.0001041488254276
S042	S078	TRUE	TRUE	0	0	1	1	none	5.0040463216e-06
S071	S078	TRUE	TRUE	0	0	1	1	none	9.69210555706e-05
S002	S081	TRUE	TRUE	0	0	1	1	none	1.25882967679e-05
S007	S081	TRUE	TRUE	0	0	1	1	none	5.77306338737e-05
S021	S081	TRUE	TRUE	0	0	1	1	none	4.6459326299e-06
S024	S081	TRUE	TRUE	0	0	1	1	none	2.2292649791e-06
S025	S081	TRUE	TRUE	0	0	1	1	none	1.63523371799e-05
S026	S081	TRUE	TRUE	0	0	1	1	none	1.29452576797e-05
S038	S081	TRUE	TRUE	0	0	1	1	none	7.10309297861e-05
S039	S081	TRUE	TRUE	0	0	1	1	none	6.9806277279e-06
S040	S081	TRUE	TRUE	0	0	1	1	none	0.0001070460781465
S042	S081	TRUE	TRUE	0	0	1	1	none	4.1095889465e-06
S071	S081	TRUE	TRUE	0	0	1	1	none	9.98183082895e-05
S078	S081	TRUE	TRUE	0	0	1	1	none	6.6065366449e-06
S002	S085	TRUE	TRUE	0	0	1	1	none	0.0001023880735298
S007	S085	TRUE	TRUE	0	0	1	1	none	9.45533253176e-05
S021	S085	TRUE	TRUE	0	0	1	1	none	0.0001022416410814
S024	S085	TRUE	TRUE	0	0	1	1	none	0.0001010785227422
S025	S085	TRUE	TRUE	0	0	1	1	none	0.0001039889557838
S026	S085	TRUE	TRUE	0	0	1	1	none	0.0001005818762836
S038	S085	TRUE	TRUE	0	0	1	1	none	0.00010785362123
S039	S085	TRUE	TRUE	0	0	1	1	none	0.0001045763361794
S040	S085	TRUE	TRUE	0	0	1	1	none	4.87427750904e-05
S042	S085	TRUE	TRUE	0	0	1	1	none	0.0001004517480864
S071	S085	TRUE	TRUE	0	0	1	1	none	4.15150052334e-05
S078	S085	TRUE	TRUE	0	0	1	1	none	9.91569856908e-05
S081	S085	TRUE	TRUE	0	0	1	1	none	0.0001020542384097
S002	S087	TRUE	TRUE	0	0	1	1	none	0.0001060730275716
S007	S087	TRUE	TRUE	0	0	1	1	none	9.82382793594e-05
S021	S087	TRUE	TRUE	0	0	1	1	none	0.0001059265951232
S024	S087	TRUE	TRUE	0	0	1	1	none	0.000104763476784
S025	S087	TRUE	TRUE	0	0	1	1	none	0.0001076739098256
S026	S087	TRUE	TRUE	0	0	1	1	none	0.0001042668303254
S038	S087	TRUE	TRUE	0	0	1	1	none	0.0001115385752718
S039	S087	TRUE	TRUE	0	0	1	1	none	0.0001082612902212
S040	S087	TRUE	TRUE	0	0	1	1	none	5.24277291322e-05
S042	S087	TRUE	TRUE	0	0	1	1	none	0.0001041367021282
S071	S087	TRUE	TRUE	0	0	1	1	none	4.51999592752e-05
S078	S087	TRUE	TRUE	0	0	1	1	none	0.0001028419397326
S081	S087	TRUE	TRUE	0	0	1	1	none	0.0001057391924515
S085	S087	TRUE	TRUE	0	0	1	1	none	1.83622509238e-05
S002	S093	TRUE	TRUE	0	0	1	1	none	8.19802991815e-05
S007	S093	TRUE	TRUE	0	0	1	1	none	7.41455509693e-05
S021	S093	TRUE	TRUE	0	0	1	1	none	8.18338667331e-05
S024	S093	TRUE	TRUE	0	0	1	1	none	8.06707483939e-05
S025	S093	TRUE	TRUE	0	0	1	1	none	8.35811814355e-05
S026	S093	TRUE	TRUE	0	0	1	1	none	8.01741019353e-05
S038	S093	TRUE	TRUE	0	0	1	1	none	8.74458468817e-05
S039	S093	TRUE	TRUE	0	0	1	1	none	8.41685618311e-05
S040	S093	TRUE	TRUE	0	0	1	1	none	2.83350007421e-05
S042	S093	TRUE	TRUE	0	0	1	1	none	8.00439737381e-05
S071	S093	TRUE	TRUE	0	0	1	1	none	2.11072308851e-05
S078	S093	TRUE	TRUE	0	0	1	1	none	7.87492113425e-05
S081	S093	TRUE	TRUE	0	0	1	1	none	8.16464640614e-05
S085	S093	TRUE	TRUE	0	0	1	1	none	2.20896116937e-05
S087	S093	TRUE	TRUE	0	0	1	1	none	2.57745657355e-05
S002	S097	TRUE	TRUE	0	0	1	1	none	1.51416620478e-05
S007	S097	TRUE	TRUE	0	0	1	1	none	5.81208409956e-05
S021	S097	TRUE	TRUE	0	0	1	1	none	1.49952295994e-05
S024	S097	TRUE	TRUE	0	0	1	1	none	1.38321112602e-05
S025	S097	TRUE	TRUE	0	0	1	1	none	2.7980595638e-06
S026	S097	TRUE	TRUE	0	0	1	1	none	8.9653291496e-06
S038	S097	TRUE	TRUE	0	0	1	1	none	7.1421136908e-05
S039	S097	TRUE	TRUE	0	0	1	1	none	1.73299246974e-05
S040	S097	TRUE	TRUE	0	0	1	1	none	0.0001074362852684
S042	S097	TRUE	TRUE	0	0	1	1	none	1.32053366044e-05
S071	S097	TRUE	TRUE	0	0	1	1	none	0.0001002085154114
S078	S097	TRUE	TRUE	0	0	1	1	none	1.19105742088e-05
S081	S097	TRUE	TRUE	0	0	1	1	none	1.48078269277e-05
S085	S097	TRUE	TRUE	0	0	1	1	none	0.0001024444455316
S087	S097	TRUE	TRUE	0	0	1	1	none	0.0001061293995734
S093	S097	TRUE	TRUE	0	0	1	1	none	8.20366711833e-05
S002	S102	TRUE	TRUE	0	0	1	1	none	0.000108478039854
S007	S102	TRUE	TRUE	0	0	1	1	none	0.0001006432916418
S021	S102	TRUE	TRUE	0	0	1	1	none	0.0001083316074056
S024	S102	TRUE	TRUE	0	0	1	1	none	0.0001071684890664
S025	S102	TRUE	TRUE	0	0	1	1	none	0.000110078922108
S026	S102	TRUE	TRUE	0	0	1	1	none	0.0001066718426078
S038	S102	TRUE	TRUE	0	0	1	1	none	0.0001139435875542
S039	S102	TRUE	TRUE	0	0	1	1	none	0.0001106663025036
S040	S102	TRUE	TRUE	0	0	1	1	none	3.6052252106e-06
S042	S102	TRUE	TRUE	0	0	1	1	none	0.0001065417144106
S071	S102	TRUE	TRUE	0	0	1	1	none	2.88171472136e-05
S078	S102	TRUE	TRUE	0	0	1	1	none	0.000105246952015
S081	S102	TRUE	TRUE	0	0	1	1	none	0.0001081442047339
S085	S102	TRUE	TRUE	0	0	1	1	none	4.98409016778e-05
S087	S102	TRUE	TRUE	0	0	1	1	none	5.35258557196e-05
S093	S102	TRUE	TRUE	0	0	1	1	none	2.94331273295e-05
S097	S102	TRUE	TRUE	0	0	1	1	none	0.0001085344118558
S002	S106	TRUE	TRUE	0	0	1	1	none	1.0330791367e-05
S007	S106	TRUE	TRUE	0	0	1	1	none	5.81114856428e-05
S021	S106	TRUE	TRUE	0	0	1	1	none	1.28227160886e-05
S024	S106	TRUE	TRUE	0	0	1	1	none	1.16595977494e-05
S025	S106	TRUE	TRUE	0	0	1	1	none	1.6733188949e-05
S026	S106	TRUE	TRUE	0	0	1	1	none	1.33261094488e-05
S038	S106	TRUE	TRUE	0	0	1	1	none	7.14117815552e-05
S039	S106	TRUE	TRUE	0	0	1	1	none	1.51574111866e-05
S040	S106	TRUE	TRUE	0	0	1	1	none	0.0001074269299156
S042	S106	TRUE	TRUE	0	0	1	1	none	1.10328230936e-05
S071	S106	TRUE	TRUE	0	0	1	1	none	0.0001001991600586
S078	S106	TRUE	TRUE	0	0	1	1	none	9.738060698e-06
S081	S106	TRUE	TRUE	0	0	1	1	none	1.26353134169e-05
S085	S106	TRUE	TRUE	0	0	1	1	none	0.0001024350901788
S087	S106	TRUE	TRUE	0	0	1	1	none	0.0001061200442206
S093	S106	TRUE	TRUE	0	0	1	1	none	8.20273158305e-05
S097	S106	TRUE	TRUE	0	0	1	1	none	1.51886786968e-05
S102	S106	TRUE	TRUE	0	0	1	1	none	0.000108525056503
S002	S130	TRUE	TRUE	0	0	1	1	none	0.0001066578759524
S007	S130	TRUE	TRUE	0	0	1	1	none	9.88231277402e-05
S021	S130	TRUE	TRUE	0	0	1	1	none	0.000106511443504
S024	S130	TRUE	TRUE	0	0	1	1	none	0.0001053483251648
S025	S130	TRUE	TRUE	0	0	1	1	none	0.0001082587582064
S026	S130	TRUE	TRUE	0	0	1	1	none	0.0001048516787062
S038	S130	TRUE	TRUE	0	0	1	1	none	0.0001121234236526
S039	S130	TRUE	TRUE	0	0	1	1	none	0.000108846138602
S040	S130	TRUE	TRUE	0	0	1	1	none	5.3012577513e-05
S042	S130	TRUE	TRUE	0	0	1	1	none	0.000104721550509
S071	S130	TRUE	TRUE	0	0	1	1	none	4.5784807656e-05
S078	S130	TRUE	TRUE	0	0	1	1	none	0.0001034267881134
S081	S130	TRUE	TRUE	0	0	1	1	none	0.0001063240408323
S085	S130	TRUE	TRUE	0	0	1	1	none	1.89470993046e-05
S087	S130	TRUE	TRUE	0	0	1	1	none	1.9222502424e-06
S093	S130	TRUE	TRUE	0	0	1	1	none	2.63594141163e-05
S097	S130	TRUE	TRUE	0	0	1	1	none	0.0001067142479542
S102	S130	TRUE	TRUE	0	0	1	1	none	5.41107041004e-05
S106	S130	TRUE	TRUE	0	0	1	1	none	0.0001067048926014
S002	T009	TRUE	TRUE	0	0	1	1	none	1.75920774526e-05
S007	T009	TRUE	TRUE	0	0	1	1	none	6.05712564004e-05
S021	T009	TRUE	TRUE	0	0	1	1	none	1.74456450042e-05
S024	T009	TRUE	TRUE	0	0	1	1	none	1.6282526665e-05
S025	T009	TRUE	TRUE	0	0	1	1	none	1.48228240546e-05
S026	T009	TRUE	TRUE	0	0	1	1	none	7.5464366644e-06
S038	T009	TRUE	TRUE	0	0	1	1	none	7.38715523128e-05
S039	T009	TRUE	TRUE	0	0	1	1	none	1.97803401022e-05
S040	T009	TRUE	TRUE	0	0	1	1	none	0.0001098867006732
S042	T009	TRUE	TRUE	0	0	1	1	none	1.56557520092e-05
S071	T009	TRUE	TRUE	0	0	1	1	none	0.0001026589308162
S078	T009	TRUE	TRUE	0	0	1	1	none	1.43609896136e-05
S081	T009	TRUE	TRUE	0	0	1	1	none	1.72582423325e-05
S085	T009	TRUE	TRUE	0	0	1	1	none	0.0001048948609364
S087	T009	TRUE	TRUE	0	0	1	1	none	0.0001085798149782
S093	T009	TRUE	TRUE	0	0	1	1	none	8.44870865881e-05
S097	T009	TRUE	TRUE	0	0	1	1	none	1.32783138024e-05
S102	T009	TRUE	TRUE	0	0	1	1	none	0.0001109848272606
S106	T009	TRUE	TRUE	0	0	1	1	none	1.76390941016e-05
S130	T009	TRUE	TRUE	0	0	1	1	none	0.000109164663359
S002	T010	TRUE	TRUE	0	0	1	1	none	1.75920774526e-05
S007	T010	TRUE	TRUE	0	0	1	1	none	6.05712564004e-05
S021	T010	TRUE	TRUE	0	0	1	1	none	1.74456450042e-05
S024	T010	TRUE	TRUE	0	0	1	1	none	1.6282526665e-05
S025	T010	TRUE	TRUE	0	0	1	1	none	1.48228240546e-05
S026	T010	TRUE	TRUE	0	0	1	1	none	7.5464366644e-06
S038	T010	TRUE	TRUE	0	0	1	1	none	7.38715523128e-05
S039	T010	TRUE	TRUE	0	0	1	1	none	1.97803401022e-05
S040	T010	TRUE	TRUE	0	0	1	1	none	0.0001098867006732
S042	T010	TRUE	TRUE	0	0	1	1	none	1.56557520092e-05
S071	T010	TRUE	TRUE	0	0	1	1	none	0.0001026589308162
S078	T010	TRUE	TRUE	0	0	1	1	none	1.43609896136e-05
S081	T010	TRUE	TRUE	0	0	1	1	none	1.72582423325e-05
S085	T010	TRUE	TRUE	0	0	1	1	none	0.0001048948609364
S087	T010	TRUE	TRUE	0	0	1	1	none	0.0001085798149782
S093	T010	TRUE	TRUE	0	0	1	1	none	8.44870865881e-05
S097	T010	TRUE	TRUE	0	0	1	1	none	1.32783138024e-05
S102	T010	TRUE	TRUE	0	0	1	1	none	0.0001109848272606
S106	T010	TRUE	TRUE	0	0	1	1	none	1.76390941016e-05
S130	T010	TRUE	TRUE	0	0	1	1	none	0.000109164663359
T009	T010	TRUE	TRUE	0	0	1	1	none	1.2535493116e-06
S002	T013	FALSE	FALSE	0	0	1	1	none	7.97876770798e-05
S007	T013	FALSE	FALSE	0	0	1	1	none	5.771212597e-05
S021	T013	FALSE	FALSE	0	0	1	1	none	7.96412446314e-05
S024	T013	FALSE	FALSE	0	0	1	1	none	7.84781262922e-05
S025	T013	FALSE	FALSE	0	0	1	1	none	8.13885593338e-05
S026	T013	FALSE	FALSE	0	0	1	1	none	7.79814798336e-05
S038	T013	FALSE	FALSE	0	0	1	1	none	1.15493856108e-05
S039	T013	FALSE	FALSE	0	0	1	1	none	8.19759397294e-05
S040	T013	FALSE	FALSE	0	0	1	1	none	0.0001212683731404
S042	T013	FALSE	FALSE	0	0	1	1	none	7.78513516364e-05
S071	T013	FALSE	FALSE	0	0	1	1	none	0.0001140406032834
S078	T013	FALSE	FALSE	0	0	1	1	none	7.65565892408e-05
S081	T013	FALSE	FALSE	0	0	1	1	none	7.94538419597e-05
S085	T013	FALSE	FALSE	0	0	1	1	none	0.0001162765334036
S087	T013	FALSE	FALSE	0	0	1	1	none	0.0001199614874454
S093	T013	FALSE	FALSE	0	0	1	1	none	9.58687590553e-05
S097	T013	FALSE	FALSE	0	0	1	1	none	7.98440490816e-05
S102	T013	FALSE	FALSE	0	0	1	1	none	0.0001223664997278
S106	T013	FALSE	FALSE	0	0	1	1	none	7.98346937288e-05
S130	T013	FALSE	FALSE	0	0	1	1	none	0.0001205463358262
T009	T013	FALSE	FALSE	0	0	1	1	none	8.22944644864e-05
T010	T013	FALSE	FALSE	0	0	1	1	none	8.22944644864e-05
S002	T014	TRUE	TRUE	0	0	1	1	none	1.25010965328e-05
S007	T014	TRUE	TRUE	0	0	1	1	none	5.76434336386e-05
S021	T014	TRUE	TRUE	0	0	1	1	none	5.8122817064e-06
S024	T014	TRUE	TRUE	0	0	1	1	none	4.6491633672e-06
S025	T014	TRUE	TRUE	0	0	1	1	none	1.62651369448e-05
S026	T014	TRUE	TRUE	0	0	1	1	none	1.28580574446e-05
S038	T014	TRUE	TRUE	0	0	1	1	none	7.0943729551e-05
S039	T014	TRUE	TRUE	0	0	1	1	none	8.1469768044e-06
S040	T014	TRUE	TRUE	0	0	1	1	none	0.0001069588779114
S042	T014	TRUE	TRUE	0	0	1	1	none	2.7688393998e-06
S071	T014	TRUE	TRUE	0	0	1	1	none	9.97311080544e-05
S078	T014	TRUE	TRUE	0	0	1	1	none	6.5193364098e-06
S081	T014	TRUE	TRUE	0	0	1	1	none	5.6248790347e-06
S085	T014	TRUE	TRUE	0	0	1	1	none	0.0001019670381746
S087	T014	TRUE	TRUE	0	0	1	1	none	0.0001056519922164
S093	T014	TRUE	TRUE	0	0	1	1	none	8.15592638263e-05
S097	T014	TRUE	TRUE	0	0	1	1	none	1.47206266926e-05
S102	T014	TRUE	TRUE	0	0	1	1	none	0.0001080570044988
S106	T014	TRUE	TRUE	0	0	1	1	none	1.25481131818e-05
S130	T014	TRUE	TRUE	0	0	1	1	none	0.0001062368405972
T009	T014	TRUE	TRUE	0	0	1	1	none	1.71710420974e-05
T010	T014	TRUE	TRUE	0	0	1	1	none	1.71710420974e-05
T013	T014	FALSE	FALSE	0	0	1	1	none	7.93666417246e-05
S002	T020	TRUE	TRUE	0	0	1	1	none	7.33383315904e-05
S007	T020	TRUE	TRUE	0	0	1	1	none	5.12627804806e-05
S021	T020	TRUE	TRUE	0	0	1	1	none	7.3191899142e-05
S024	T020	TRUE	TRUE	0	0	1	1	none	7.20287808028e-05
S025	T020	TRUE	TRUE	0	0	1	1	none	7.49392138444e-05
S026	T020	TRUE	TRUE	0	0	1	1	none	7.15321343442e-05
S038	T020	TRUE	TRUE	0	0	1	1	none	3.2271159958e-06
S039	T020	TRUE	TRUE	0	0	1	1	none	7.552659424e-05
S040	T020	TRUE	TRUE	0	0	1	1	none	0.000114819027651
S042	T020	TRUE	TRUE	0	0	1	1	none	7.1402006147e-05
S071	T020	TRUE	TRUE	0	0	1	1	none	0.000107591257794
S078	T020	TRUE	TRUE	0	0	1	1	none	7.01072437514e-05
S081	T020	TRUE	TRUE	0	0	1	1	none	7.30044964703e-05
S085	T020	TRUE	TRUE	0	0	1	1	none	0.0001098271879142
S087	T020	TRUE	TRUE	0	0	1	1	none	0.000113512141956
S093	T020	TRUE	TRUE	0	0	1	1	none	8.94194135659e-05
S097	T020	TRUE	TRUE	0	0	1	1	none	7.33947035922e-05
S102	T020	TRUE	TRUE	0	0	1	1	none	0.0001159171542384
S106	T020	TRUE	TRUE	0	0	1	1	none	7.33853482394e-05
S130	T020	TRUE	TRUE	0	0	1	1	none	0.0001140969903368
T009	T020	TRUE	TRUE	0	0	1	1	none	7.5845118997e-05
T010	T020	TRUE	TRUE	0	0	1	1	none	7.5845118997e-05
T013	T020	FALSE	FALSE	0	0	1	1	none	1.3522952295e-05
T014	T020	TRUE	TRUE	0	0	1	1	none	7.29172962352e-05
S002	T021	FALSE	FALSE	0	0	1	1	none	2.07259507316e-05
S007	T021	FALSE	FALSE	0	0	1	1	none	6.37051296794e-05
S021	T021	FALSE	FALSE	0	0	1	1	none	2.05795182832e-05
S024	T021	FALSE	FALSE	0	0	1	1	none	1.9416399944e-05
S025	T021	FALSE	FALSE	0	0	1	1	none	1.79566973336e-05
S026	T021	FALSE	FALSE	0	0	1	1	none	1.06803099434e-05
S038	T021	FALSE	FALSE	0	0	1	1	none	7.70054255918e-05
S039	T021	FALSE	FALSE	0	0	1	1	none	2.29142133812e-05
S040	T021	FALSE	FALSE	0	0	1	1	none	0.0001130205739522
S042	T021	FALSE	FALSE	0	0	1	1	none	1.87896252882e-05
S071	T021	FALSE	FALSE	0	0	1	1	none	0.0001057928040952
S078	T021	FALSE	FALSE	0	0	1	1	none	1.74948628926e-05
S081	T021	FALSE	FALSE	0	0	1	1	none	2.03921156115e-05
S085	T021	FALSE	FALSE	0	0	1	1	none	0.0001080287342154
S087	T021	FALSE	FALSE	0	0	1	1	none	0.0001117136882572
S093	T021	FALSE	FALSE	0	0	1	1	none	8.76209598671e-05
S097	T021	FALSE	FALSE	0	0	1	1	none	1.64121870814e-05
S102	T021	FALSE	FALSE	0	0	1	1	none	0.0001141187005396
S106	T021	FALSE	FALSE	0	0	1	1	none	2.07729673806e-05
S130	T021	FALSE	FALSE	0	0	1	1	none	0.000112298536638
T009	T021	FALSE	FALSE	0	0	1	1	none	5.6409719022e-06
T010	T021	FALSE	FALSE	0	0	1	1	none	5.6409719022e-06
T013	T021	FALSE	FALSE	0	0	1	1	none	8.54283377654e-05
T014	T021	FALSE	FALSE	0	0	1	1	none	2.03049153764e-05
T020	T021	FALSE	FALSE	0	0	1	1	none	7.8978992276e-05
S002	T028	TRUE	TRUE	0	0	1	1	none	6.01278891273e-05
S007	T028	TRUE	TRUE	0	0	1	1	none	2.90933574935e-05
S021	T028	TRUE	TRUE	0	0	1	1	none	5.99814566789e-05
S024	T028	TRUE	TRUE	0	0	1	1	none	5.88183383397e-05
S025	T028	TRUE	TRUE	0	0	1	1	none	6.17287713813e-05
S026	T028	TRUE	TRUE	0	0	1	1	none	5.83216918811e-05
S038	T028	TRUE	TRUE	0	0	1	1	none	5.13526339299e-05
S039	T028	TRUE	TRUE	0	0	1	1	none	6.23161517769e-05
S040	T028	TRUE	TRUE	0	0	1	1	none	0.0001016085851879
S042	T028	TRUE	TRUE	0	0	1	1	none	5.81915636839e-05
S071	T028	TRUE	TRUE	0	0	1	1	none	9.43808153309e-05
S078	T028	TRUE	TRUE	0	0	1	1	none	5.68968012883e-05
S081	T028	TRUE	TRUE	0	0	1	1	none	5.97940540072e-05
S085	T028	TRUE	TRUE	0	0	1	1	none	9.66167454511e-05
S087	T028	TRUE	TRUE	0	0	1	1	none	0.0001003016994929
S093	T028	TRUE	TRUE	0	0	1	1	none	7.62089711028e-05
S097	T028	TRUE	TRUE	0	0	1	1	none	6.01842611291e-05
S102	T028	TRUE	TRUE	0	0	1	1	none	0.0001027067117753
S106	T028	TRUE	TRUE	0	0	1	1	none	6.01749057763e-05
S130	T028	TRUE	TRUE	0	0	1	1	none	0.0001008865478737
T009	T028	TRUE	TRUE	0	0	1	1	none	6.26346765339e-05
T010	T028	TRUE	TRUE	0	0	1	1	none	6.26346765339e-05
T013	T028	FALSE	FALSE	0	0	1	1	none	5.97755461035e-05
T014	T028	TRUE	TRUE	0	0	1	1	none	5.97068537721e-05
T020	T028	TRUE	TRUE	0	0	1	1	none	5.33262006141e-05
T021	T028	FALSE	FALSE	0	0	1	1	none	6.57685498129e-05
S002	T035a	TRUE	TRUE	0	0	1	1	none	0.0001089078750796
S007	T035a	TRUE	TRUE	0	0	1	1	none	0.0001010731268674
S021	T035a	TRUE	TRUE	0	0	1	1	none	0.0001087614426312
S024	T035a	TRUE	TRUE	0	0	1	1	none	0.000107598324292
S025	T035a	TRUE	TRUE	0	0	1	1	none	0.0001105087573336
S026	T035a	TRUE	TRUE	0	0	1	1	none	0.0001071016778334
S038	T035a	TRUE	TRUE	0	0	1	1	none	0.0001143734227798
S039	T035a	TRUE	TRUE	0	0	1	1	none	0.0001110961377292
S040	T035a	TRUE	TRUE	0	0	1	1	none	5.52625766402e-05
S042	T035a	TRUE	TRUE	0	0	1	1	none	0.0001069715496362
S071	T035a	TRUE	TRUE	0	0	1	1	none	4.80348067832e-05
S078	T035a	TRUE	TRUE	0	0	1	1	none	0.0001056767872406
S081	T035a	TRUE	TRUE	0	0	1	1	none	0.0001085740399595
S085	T035a	TRUE	TRUE	0	0	1	1	none	2.11970984318e-05
S087	T035a	TRUE	TRUE	0	0	1	1	none	6.3540492636e-06
S093	T035a	TRUE	TRUE	0	0	1	1	none	2.86094132435e-05
S097	T035a	TRUE	TRUE	0	0	1	1	none	0.0001089642470814
S102	T035a	TRUE	TRUE	0	0	1	1	none	5.63607032276e-05
S106	T035a	TRUE	TRUE	0	0	1	1	none	0.0001089548917286
S130	T035a	TRUE	TRUE	0	0	1	1	none	6.9388976444e-06
T009	T035a	TRUE	TRUE	0	0	1	1	none	0.0001114146624862
T010	T035a	TRUE	TRUE	0	0	1	1	none	0.0001114146624862
T013	T035a	FALSE	FALSE	0	0	1	1	none	0.0001227963349534
T014	T035a	TRUE	TRUE	0	0	1	1	none	0.0001084868397244
T020	T035a	TRUE	TRUE	0	0	1	1	none	0.000116346989464
T021	T035a	FALSE	FALSE	0	0	1	1	none	0.0001145485357652
T028	T035a	TRUE	TRUE	0	0	1	1	none	0.0001031365470009
S002	T035b	TRUE	TRUE	0	0	1	1	none	1.82238631138e-05
S007	T035b	TRUE	TRUE	0	0	1	1	none	6.12030420616e-05
S021	T035b	TRUE	TRUE	0	0	1	1	none	1.80774306654e-05
S024	T035b	TRUE	TRUE	0	0	1	1	none	1.69143123262e-05
S025	T035b	TRUE	TRUE	0	0	1	1	none	1.54546097158e-05
S026	T035b	TRUE	TRUE	0	0	1	1	none	8.1782223256e-06
S038	T035b	TRUE	TRUE	0	0	1	1	none	7.4503337974e-05
S039	T035b	TRUE	TRUE	0	0	1	1	none	2.04121257634e-05
S040	T035b	TRUE	TRUE	0	0	1	1	none	0.0001105184863344
S042	T035b	TRUE	TRUE	0	0	1	1	none	1.62875376704e-05
S071	T035b	TRUE	TRUE	0	0	1	1	none	0.0001032907164774
S078	T035b	TRUE	TRUE	0	0	1	1	none	1.49927752748e-05
S081	T035b	TRUE	TRUE	0	0	1	1	none	1.78900279937e-05
S085	T035b	TRUE	TRUE	0	0	1	1	none	0.0001055266465976
S087	T035b	TRUE	TRUE	0	0	1	1	none	0.0001092116006394
S093	T035b	TRUE	TRUE	0	0	1	1	none	8.51188722493e-05
S097	T035b	TRUE	TRUE	0	0	1	1	none	1.39100994636e-05
S102	T035b	TRUE	TRUE	0	0	1	1	none	0.0001116166129218
S106	T035b	TRUE	TRUE	0	0	1	1	none	1.82708797628e-05
S130	T035b	TRUE	TRUE	0	0	1	1	none	0.0001097964490202
T009	T035b	TRUE	TRUE	0	0	1	1	none	3.1388842844e-06
T010	T035b	TRUE	TRUE	0	0	1	1	none	3.1388842844e-06
T013	T035b	FALSE	FALSE	0	0	1	1	none	8.29262501476e-05
T014	T035b	TRUE	TRUE	0	0	1	1	none	1.78028277586e-05
T020	T035b	TRUE	TRUE	0	0	1	1	none	7.64769046582e-05
T021	T035b	FALSE	FALSE	0	0	1	1	none	3.7656589402e-06
T028	T035b	TRUE	TRUE	0	0	1	1	none	6.32664621951e-05
T035a	T035b	TRUE	TRUE	0	0	1	1	none	0.0001120464481474
S002	T040	TRUE	TRUE	0	0	1	1	none	1.52849793341e-05
S007	T040	TRUE	TRUE	0	0	1	1	none	6.04273164399e-05
S021	T040	TRUE	TRUE	0	0	1	1	none	7.3426151961e-06
S024	T040	TRUE	TRUE	0	0	1	1	none	4.9259475453e-06
S025	T040	TRUE	TRUE	0	0	1	1	none	1.90490197461e-05
S026	T040	TRUE	TRUE	0	0	1	1	none	1.56419402459e-05
S038	T040	TRUE	TRUE	0	0	1	1	none	7.37276123523e-05
S039	T040	TRUE	TRUE	0	0	1	1	none	9.6773102941e-06
S040	T040	TRUE	TRUE	0	0	1	1	none	0.0001097427607127
S042	T040	TRUE	TRUE	0	0	1	1	none	6.8062715127e-06
S071	T040	TRUE	TRUE	0	0	1	1	none	0.0001025149908557
S078	T040	TRUE	TRUE	0	0	1	1	none	9.3032192111e-06
S081	T040	TRUE	TRUE	0	0	1	1	none	3.9502318778e-06
S085	T040	TRUE	TRUE	0	0	1	1	none	0.0001047509209759
S087	T040	TRUE	TRUE	0	0	1	1	none	0.0001084358750177
S093	T040	TRUE	TRUE	0	0	1	1	none	8.43431466276e-05
S097	T040	TRUE	TRUE	0	0	1	1	none	1.75045094939e-05
S102	T040	TRUE	TRUE	0	0	1	1	none	0.0001108408873001
S106	T040	TRUE	TRUE	0	0	1	1	none	1.53319959831e-05
S130	T040	TRUE	TRUE	0	0	1	1	none	0.0001090207233985
T009	T040	TRUE	TRUE	0	0	1	1	none	1.99549248987e-05
T010	T040	TRUE	TRUE	0	0	1	1	none	1.99549248987e-05
T013	T040	FALSE	FALSE	0	0	1	1	none	8.21505245259e-05
T014	T040	TRUE	TRUE	0	0	1	1	none	8.3215616009e-06
T020	T040	TRUE	TRUE	0	0	1	1	none	7.57011790365e-05
T021	T040	FALSE	FALSE	0	0	1	1	none	2.30887981777e-05
T028	T040	TRUE	TRUE	0	0	1	1	none	6.24907365734e-05
T035a	T040	TRUE	TRUE	0	0	1	1	none	0.0001112707225257
T035b	T040	TRUE	TRUE	0	0	1	1	none	2.05867105599e-05
S002	T056	FALSE	FALSE	0	0	1	1	none	2.0613286354e-05
S007	T056	FALSE	FALSE	0	0	1	1	none	6.35924653018e-05
S021	T056	FALSE	FALSE	0	0	1	1	none	2.04668539056e-05
S024	T056	FALSE	FALSE	0	0	1	1	none	1.93037355664e-05
S025	T056	FALSE	FALSE	0	0	1	1	none	1.7844032956e-05
S026	T056	FALSE	FALSE	0	0	1	1	none	1.05676455658e-05
S038	T056	FALSE	FALSE	0	0	1	1	none	7.68927612142e-05
S039	T056	FALSE	FALSE	0	0	1	1	none	2.28015490036e-05
S040	T056	FALSE	FALSE	0	0	1	1	none	0.0001129079095746
S042	T056	FALSE	FALSE	0	0	1	1	none	1.86769609106e-05
S071	T056	FALSE	FALSE	0	0	1	1	none	0.0001056801397176
S078	T056	FALSE	FALSE	0	0	1	1	none	1.7382198515e-05
S081	T056	FALSE	FALSE	0	0	1	1	none	2.02794512339e-05
S085	T056	FALSE	FALSE	0	0	1	1	none	0.0001079160698378
S087	T056	FALSE	FALSE	0	0	1	1	none	0.0001116010238796
S093	T056	FALSE	FALSE	0	0	1	1	none	8.75082954895e-05
S097	T056	FALSE	FALSE	0	0	1	1	none	1.62995227038e-05
S102	T056	FALSE	FALSE	0	0	1	1	none	0.000114006036162
S106	T056	FALSE	FALSE	0	0	1	1	none	2.0660303003e-05
S130	T056	FALSE	FALSE	0	0	1	1	none	0.0001121858722604
T009	T056	TRUE	TRUE	1	0	1	1	anc	1.140884934e-06
T010	T056	FALSE	FALSE	0	0	1	1	none	4.274758213e-06
T013	T056	FALSE	FALSE	0	0	1	1	none	8.53156733878e-05
T014	T056	FALSE	FALSE	0	0	1	1	none	2.01922509988e-05
T020	T056	FALSE	FALSE	0	0	1	1	none	7.88663278984e-05
T021	T056	FALSE	FALSE	0	0	1	1	none	8.6621808036e-06
T028	T056	FALSE	FALSE	0	0	1	1	none	6.56558854353e-05
T035a	T056	FALSE	FALSE	0	0	1	1	none	0.0001144358713876
T035b	T056	FALSE	FALSE	0	0	1	1	none	6.1600931858e-06
T040	T056	FALSE	FALSE	0	0	1	1	none	2.29761338001e-05
S002	T059	TRUE	TRUE	0	0	1	1	none	0.0001116735465926
S007	T059	TRUE	TRUE	0	0	1	1	none	0.0001038387983804
S021	T059	TRUE	TRUE	0	0	1	1	none	0.0001115271141442
S024	T059	TRUE	TRUE	0	0	1	1	none	0.000110363995805
S025	T059	TRUE	TRUE	0	0	1	1	none	0.0001132744288466
S026	T059	TRUE	TRUE	0	0	1	1	none	0.0001098673493464
S038	T059	TRUE	TRUE	0	0	1	1	none	0.0001171390942928
S039	T059	TRUE	TRUE	0	0	1	1	none	0.0001138618092422
S040	T059	TRUE	TRUE	0	0	1	1	none	5.5471826376e-06
S042	T059	TRUE	TRUE	0	0	1	1	none	0.0001097372211492
S071	T059	TRUE	TRUE	0	0	1	1	none	3.20126539522e-05
S078	T059	TRUE	TRUE	0	0	1	1	none	0.0001084424587536
S081	T059	TRUE	TRUE	0	0	1	1	none	0.0001113397114725
S085	T059	TRUE	TRUE	0	0	1	1	none	5.30364084164e-05
S087	T059	TRUE	TRUE	0	0	1	1	none	5.67213624582e-05
S093	T059	TRUE	TRUE	0	0	1	1	none	3.26286340681e-05
S097	T059	TRUE	TRUE	0	0	1	1	none	0.0001117299185944
S102	T059	TRUE	TRUE	0	0	1	1	none	7.8988585366e-06
S106	T059	TRUE	TRUE	0	0	1	1	none	0.0001117205632416
S130	T059	TRUE	TRUE	0	0	1	1	none	5.7306210839e-05
T009	T059	TRUE	TRUE	0	0	1	1	none	0.0001141803339992
T010	T059	TRUE	TRUE	0	0	1	1	none	0.0001141803339992
T013	T059	FALSE	FALSE	0	0	1	1	none	0.0001255620064664
T014	T059	TRUE	TRUE	0	0	1	1	none	0.0001112525112374
T020	T059	TRUE	TRUE	0	0	1	1	none	0.000119112660977
T021	T059	FALSE	FALSE	0	0	1	1	none	0.0001173142072782
T028	T059	TRUE	TRUE	0	0	1	1	none	0.0001059022185139
T035a	T059	TRUE	TRUE	0	0	1	1	none	5.95562099662e-05
T035b	T059	TRUE	TRUE	0	0	1	1	none	0.0001148121196604
T040	T059	TRUE	TRUE	0	0	1	1	none	0.0001140363940387
T056	T059	FALSE	FALSE	0	0	1	1	none	0.0001172015429006
S002	T065	TRUE	TRUE	0	0	1	1	none	7.40044548442e-05
S007	T065	TRUE	TRUE	0	0	1	1	none	5.19289037344e-05
S021	T065	TRUE	TRUE	0	0	1	1	none	7.38580223958e-05
S024	T065	TRUE	TRUE	0	0	1	1	none	7.26949040566e-05
S025	T065	TRUE	TRUE	0	0	1	1	none	7.56053370982e-05
S026	T065	TRUE	TRUE	0	0	1	1	none	7.2198257598e-05
S038	T065	TRUE	TRUE	0	0	1	1	none	5.7661633752e-06
S039	T065	TRUE	TRUE	0	0	1	1	none	7.61927174938e-05
S040	T065	TRUE	TRUE	0	0	1	1	none	0.0001154851509048
S042	T065	TRUE	TRUE	0	0	1	1	none	7.20681294008e-05
S071	T065	TRUE	TRUE	0	0	1	1	none	0.0001082573810478
S078	T065	TRUE	TRUE	0	0	1	1	none	7.07733670052e-05
S081	T065	TRUE	TRUE	0	0	1	1	none	7.36706197241e-05
S085	T065	TRUE	TRUE	0	0	1	1	none	0.000110493311168
S087	T065	TRUE	TRUE	0	0	1	1	none	0.0001141782652098
S093	T065	TRUE	TRUE	0	0	1	1	none	9.00855368197e-05
S097	T065	TRUE	TRUE	0	0	1	1	none	7.4060826846e-05
S102	T065	TRUE	TRUE	0	0	1	1	none	0.0001165832774922
S106	T065	TRUE	TRUE	0	0	1	1	none	7.40514714932e-05
S130	T065	TRUE	TRUE	0	0	1	1	none	0.0001147631135906
T009	T065	TRUE	TRUE	0	0	1	1	none	7.65112422508e-05
T010	T065	TRUE	TRUE	0	0	1	1	none	7.65112422508e-05
T013	T065	FALSE	FALSE	0	0	1	1	none	8.2903208588e-06
T014	T065	TRUE	TRUE	0	0	1	1	none	7.3583419489e-05
T020	T065	TRUE	TRUE	0	0	1	1	none	7.7397300594e-06
T021	T065	FALSE	FALSE	0	0	1	1	none	7.96451155298e-05
T028	T065	TRUE	TRUE	0	0	1	1	none	5.39923238679e-05
T035a	T065	TRUE	TRUE	0	0	1	1	none	0.0001170131127178
T035b	T065	TRUE	TRUE	0	0	1	1	none	7.7143027912e-05
T040	T065	TRUE	TRUE	0	0	1	1	none	7.63673022903e-05
T056	T065	FALSE	FALSE	0	0	1	1	none	7.95324511522e-05
T059	T065	TRUE	TRUE	0	0	1	1	none	0.0001197787842308
S002	T069	TRUE	TRUE	0	0	1	1	none	0.000122482908898
S007	T069	TRUE	TRUE	0	0	1	1	none	0.0001146481606858
S021	T069	TRUE	TRUE	0	0	1	1	none	0.0001223364764496
S024	T069	TRUE	TRUE	0	0	1	1	none	0.0001211733581104
S025	T069	TRUE	TRUE	0	0	1	1	none	0.000124083791152
S026	T069	TRUE	TRUE	0	0	1	1	none	0.0001206767116518
S038	T069	TRUE	TRUE	0	0	1	1	none	0.0001279484565982
S039	T069	TRUE	TRUE	0	0	1	1	none	0.0001246711715476
S040	T069	TRUE	TRUE	0	0	1	1	none	5.00497861146e-05
S042	T069	TRUE	TRUE	0	0	1	1	none	0.0001205465834546
S071	T069	TRUE	TRUE	0	0	1	1	none	2.48378641116e-05
S078	T069	TRUE	TRUE	0	0	1	1	none	0.000119251821059
S081	T069	TRUE	TRUE	0	0	1	1	none	0.0001221490737779
S085	T069	TRUE	TRUE	0	0	1	1	none	6.38457707218e-05
S087	T069	TRUE	TRUE	0	0	1	1	none	6.75307247636e-05
S093	T069	TRUE	TRUE	0	0	1	1	none	4.34379963735e-05
S097	T069	TRUE	TRUE	0	0	1	1	none	0.0001225392808998
S102	T069	TRUE	TRUE	0	0	1	1	none	5.1147912702e-05
S106	T069	TRUE	TRUE	0	0	1	1	none	0.000122529925547
S130	T069	TRUE	TRUE	0	0	1	1	none	6.81155731444e-05
T009	T069	TRUE	TRUE	0	0	1	1	none	0.0001249896963046
T010	T069	TRUE	TRUE	0	0	1	1	none	0.0001249896963046
T013	T069	FALSE	FALSE	0	0	1	1	none	0.0001363713687718
T014	T069	TRUE	TRUE	0	0	1	1	none	0.0001220618735428
T020	T069	TRUE	TRUE	0	0	1	1	none	0.0001299220232824
T021	T069	FALSE	FALSE	0	0	1	1	none	0.0001281235695836
T028	T069	TRUE	TRUE	0	0	1	1	none	0.0001167115808193
T035a	T069	TRUE	TRUE	0	0	1	1	none	7.03655722716e-05
T035b	T069	TRUE	TRUE	0	0	1	1	none	0.0001256214819658
T040	T069	TRUE	TRUE	0	0	1	1	none	0.0001248457563441
T056	T069	FALSE	FALSE	0	0	1	1	none	0.000128010905206
T059	T069	TRUE	TRUE	0	0	1	1	none	5.43434194406e-05
T065	T069	TRUE	TRUE	0	0	1	1	none	0.0001305881465362
S002	T073	FALSE	FALSE	0	0	1	1	none	2.00991760758e-05
S007	T073	FALSE	FALSE	0	0	1	1	none	6.30783550236e-05
S021	T073	FALSE	FALSE	0	0	1	1	none	1.99527436274e-05
S024	T073	FALSE	FALSE	0	0	1	1	none	1.87896252882e-05
S025	T073	FALSE	FALSE	0	0	1	1	none	1.73299226778e-05
S026	T073	FALSE	FALSE	0	0	1	1	none	1.00535352876e-05
S038	T073	FALSE	FALSE	0	0	1	1	none	7.6378650936e-05
S039	T073	FALSE	FALSE	0	0	1	1	none	2.22874387254e-05
S040	T073	FALSE	FALSE	0	0	1	1	none	0.0001123937992964
S042	T073	FALSE	FALSE	0	0	1	1	none	1.81628506324e-05
S071	T073	FALSE	FALSE	0	0	1	1	none	0.0001051660294394
S078	T073	FALSE	FALSE	0	0	1	1	none	1.68680882368e-05
S081	T073	FALSE	FALSE	0	0	1	1	none	1.97653409557e-05
S085	T073	FALSE	FALSE	0	0	1	1	none	0.0001074019595596
S087	T073	FALSE	FALSE	0	0	1	1	none	0.0001110869136014
S093	T073	FALSE	FALSE	0	0	1	1	none	8.69941852113e-05
S097	T073	FALSE	FALSE	0	0	1	1	none	1.57854124256e-05
S102	T073	FALSE	FALSE	0	0	1	1	none	0.0001134919258838
S106	T073	FALSE	FALSE	0	0	1	1	none	2.01461927248e-05
S130	T073	FALSE	FALSE	0	0	1	1	none	0.0001116717619822
T009	T073	FALSE	FALSE	0	0	1	1	none	5.0141972464e-06
T010	T073	FALSE	FALSE	0	0	1	1	none	5.0141972464e-06
T013	T073	FALSE	FALSE	0	0	1	1	none	8.48015631096e-05
T014	T073	FALSE	FALSE	0	0	1	1	none	1.96781407206e-05
T020	T073	FALSE	FALSE	0	0	1	1	none	7.83522176202e-05
T021	T073	TRUE	TRUE	0	0	1	1	none	1.8803239674e-06
T028	T073	FALSE	FALSE	0	0	1	1	none	6.51417751571e-05
T035a	T073	FALSE	FALSE	0	0	1	1	none	0.0001139217611094
T035b	T073	FALSE	FALSE	0	0	1	1	none	3.1388842844e-06
T040	T073	FALSE	FALSE	0	0	1	1	none	2.24620235219e-05
T056	T073	FALSE	FALSE	0	0	1	1	none	8.0354061478e-06
T059	T073	FALSE	FALSE	0	0	1	1	none	0.0001166874326224
T065	T073	FALSE	FALSE	0	0	1	1	none	7.9018340874e-05
T069	T073	FALSE	FALSE	0	0	1	1	none	0.0001274967949278
S002	T075	TRUE	TRUE	0	0	1	1	none	6.89259871768e-05
S007	T075	TRUE	TRUE	0	0	1	1	none	5.9837689653e-05
S021	T075	TRUE	TRUE	0	0	1	1	none	6.87795547284e-05
S024	T075	TRUE	TRUE	0	0	1	1	none	6.76164363892e-05
S025	T075	TRUE	TRUE	0	0	1	1	none	7.05268694308e-05
S026	T075	TRUE	TRUE	0	0	1	1	none	6.71197899306e-05
S038	T075	TRUE	TRUE	0	0	1	1	none	7.31379855654e-05
S039	T075	TRUE	TRUE	0	0	1	1	none	7.11142498264e-05
S040	T075	TRUE	TRUE	0	0	1	1	none	0.0001104066832374
S042	T075	TRUE	TRUE	0	0	1	1	none	6.69896617334e-05
S071	T075	TRUE	TRUE	0	0	1	1	none	0.0001031789133804
S078	T075	TRUE	TRUE	0	0	1	1	none	6.56948993378e-05
S081	T075	TRUE	TRUE	0	0	1	1	none	6.85921520567e-05
S085	T075	TRUE	TRUE	0	0	1	1	none	0.0001054148435006
S087	T075	TRUE	TRUE	0	0	1	1	none	0.0001090997975424
S093	T075	TRUE	TRUE	0	0	1	1	none	8.50070691523e-05
S097	T075	TRUE	TRUE	0	0	1	1	none	6.89823591786e-05
S102	T075	TRUE	TRUE	0	0	1	1	none	0.0001115048098248
S106	T075	TRUE	TRUE	0	0	1	1	none	6.89730038258e-05
S130	T075	TRUE	TRUE	0	0	1	1	none	0.0001096846459232
T009	T075	TRUE	TRUE	0	0	1	1	none	7.14327745834e-05
T010	T075	TRUE	TRUE	0	0	1	1	none	7.14327745834e-05
T013	T075	FALSE	FALSE	0	0	1	1	none	8.1560897739e-05
T014	T075	TRUE	TRUE	0	0	1	1	none	6.85049518216e-05
T020	T075	TRUE	TRUE	0	0	1	1	none	7.51115522496e-05
T021	T075	FALSE	FALSE	0	0	1	1	none	7.45666478624e-05
T028	T075	TRUE	TRUE	0	0	1	1	none	6.19011097865e-05
T035a	T075	TRUE	TRUE	0	0	1	1	none	0.0001119346450504
T035b	T075	TRUE	TRUE	0	0	1	1	none	7.20645602446e-05
T040	T075	TRUE	TRUE	0	0	1	1	none	7.12888346229e-05
T056	T075	FALSE	FALSE	0	0	1	1	none	7.44539834848e-05
T059	T075	TRUE	TRUE	0	0	1	1	none	0.0001147003165634
T065	T075	TRUE	TRUE	0	0	1	1	none	7.57776755034e-05
T069	T075	TRUE	TRUE	0	0	1	1	none	0.0001255096788688
T073	T075	FALSE	FALSE	0	0	1	1	none	7.39398732066e-05
S002	T077	FALSE	FALSE	0	0	1	1	none	2.07259507316e-05
S007	T077	FALSE	FALSE	0	0	1	1	none	6.37051296794e-05
S021	T077	FALSE	FALSE	0	0	1	1	none	2.05795182832e-05
S024	T077	FALSE	FALSE	0	0	1	1	none	1.9416399944e-05
S025	T077	FALSE	FALSE	0	0	1	1	none	1.79566973336e-05
S026	T077	FALSE	FALSE	0	0	1	1	none	1.06803099434e-05
S038	T077	FALSE	FALSE	0	0	1	1	none	7.70054255918e-05
S039	T077	FALSE	FALSE	0	0	1	1	none	2.29142133812e-05
S040	T077	FALSE	FALSE	0	0	1	1	none	0.0001130205739522
S042	T077	FALSE	FALSE	0	0	1	1	none	1.87896252882e-05
S071	T077	FALSE	FALSE	0	0	1	1	none	0.0001057928040952
S078	T077	FALSE	FALSE	0	0	1	1	none	1.74948628926e-05
S081	T077	FALSE	FALSE	0	0	1	1	none	2.03921156115e-05
S085	T077	FALSE	FALSE	0	0	1	1	none	0.0001080287342154
S087	T077	FALSE	FALSE	0	0	1	1	none	0.0001117136882572
S093	T077	FALSE	FALSE	0	0	1	1	none	8.76209598671e-05
S097	T077	FALSE	FALSE	0	0	1	1	none	1.64121870814e-05
S102	T077	FALSE	FALSE	0	0	1	1	none	0.0001141187005396
S106	T077	FALSE	FALSE	0	0	1	1	none	2.07729673806e-05
S130	T077	FALSE	FALSE	0	0	1	1	none	0.000112298536638
T009	T077	FALSE	FALSE	0	0	1	1	none	5.6409719022e-06
T010	T077	FALSE	FALSE	0	0	1	1	none	5.6409719022e-06
T013	T077	FALSE	FALSE	0	0	1	1	none	8.54283377654e-05
T014	T077	FALSE	FALSE	0	0	1	1	none	2.03049153764e-05
T020	T077	FALSE	FALSE	0	0	1	1	none	7.8978992276e-05
T021	T077	TRUE	TRUE	0	0	1	1	none	1.2535493116e-06
T028	T077	FALSE	FALSE	0	0	1	1	none	6.57685498129e-05
T035a	T077	FALSE	FALSE	0	0	1	1	none	0.0001145485357652
T035b	T077	FALSE	FALSE	0	0	1	1	none	3.7656589402e-06
T040	T077	FALSE	FALSE	0	0	1	1	none	2.30887981777e-05
T056	T077	FALSE	FALSE	0	0	1	1	none	8.6621808036e-06
T059	T077	FALSE	FALSE	0	0	1	1	none	0.0001173142072782
T065	T077	FALSE	FALSE	0	0	1	1	none	7.96451155298e-05
T069	T077	FALSE	FALSE	0	0	1	1	none	0.0001281235695836
T073	T077	TRUE	TRUE	0	0	1	1	none	1.8803239674e-06
T075	T077	FALSE	FALSE	0	0	1	1	none	7.45666478624e-05
S002	T087	FALSE	FALSE	0	0	1	1	none	2.04304613956e-05
S007	T087	FALSE	FALSE	0	0	1	1	none	6.34096403434e-05
S021	T087	FALSE	FALSE	0	0	1	1	none	2.02840289472e-05
S024	T087	FALSE	FALSE	0	0	1	1	none	1.9120910608e-05
S025	T087	FALSE	FALSE	0	0	1	1	none	1.76612079976e-05
S026	T087	FALSE	FALSE	0	0	1	1	none	1.03848206074e-05
S038	T087	FALSE	FALSE	0	0	1	1	none	7.67099362558e-05
S039	T087	FALSE	FALSE	0	0	1	1	none	2.26187240452e-05
S040	T087	FALSE	FALSE	0	0	1	1	none	0.0001127250846162
S042	T087	FALSE	FALSE	0	0	1	1	none	1.84941359522e-05
S071	T087	FALSE	FALSE	0	0	1	1	none	0.0001054973147592
S078	T087	FALSE	FALSE	0	0	1	1	none	1.71993735566e-05
S081	T087	FALSE	FALSE	0	0	1	1	none	2.00966262755e-05
S085	T087	FALSE	FALSE	0	0	1	1	none	0.0001077332448794
S087	T087	FALSE	FALSE	0	0	1	1	none	0.0001114181989212
S093	T087	FALSE	FALSE	0	0	1	1	none	8.73254705311e-05
S097	T087	FALSE	FALSE	0	0	1	1	none	1.61166977454e-05
S102	T087	FALSE	FALSE	0	0	1	1	none	0.0001138232112036
S106	T087	FALSE	FALSE	0	0	1	1	none	2.04774780446e-05
S130	T087	FALSE	FALSE	0	0	1	1	none	0.000112003047302
T009	T087	FALSE	FALSE	0	0	1	1	none	5.3454825662e-06
T010	T087	FALSE	FALSE	0	0	1	1	none	5.3454825662e-06
T013	T087	FALSE	FALSE	0	0	1	1	none	8.51328484294e-05
T014	T087	FALSE	FALSE	0	0	1	1	none	2.00094260404e-05
T020	T087	FALSE	FALSE	0	0	1	1	none	7.868350294e-05
T021	T087	FALSE	FALSE	0	0	1	1	none	4.7187079104e-06
T028	T087	FALSE	FALSE	0	0	1	1	none	6.54730604769e-05
T035a	T087	FALSE	FALSE	0	0	1	1	none	0.0001142530464292
T035b	T087	FALSE	FALSE	0	0	1	1	none	3.4701696042e-06
T040	T087	FALSE	FALSE	0	0	1	1	none	2.27933088417e-05
T056	T087	FALSE	FALSE	0	0	1	1	none	8.3666914676e-06
T059	T087	FALSE	FALSE	0	0	1	1	none	0.0001170187179422
T065	T087	FALSE	FALSE	0	0	1	1	none	7.93496261938e-05
T069	T087	FALSE	FALSE	0	0	1	1	none	0.0001278280802476
T073	T087	FALSE	FALSE	0	0	1	1	none	4.0919332546e-06
T075	T087	FALSE	FALSE	0	0	1	1	none	7.42711585264e-05
T077	T087	FALSE	FALSE	0	0	1	1	none	4.7187079104e-06
S002	T095	TRUE	TRUE	0	0	1	1	none	0.0001068436329566
S007	T095	TRUE	TRUE	0	0	1	1	none	9.90088847444e-05
S021	T095	TRUE	TRUE	0	0	1	1	none	0.0001066972005082
S024	T095	TRUE	TRUE	0	0	1	1	none	0.000105534082169
S025	T095	TRUE	TRUE	0	0	1	1	none	0.0001084445152106
S026	T095	TRUE	TRUE	0	0	1	1	none	0.0001050374357104
S038	T095	TRUE	TRUE	0	0	1	1	none	0.0001123091806568
S039	T095	TRUE	TRUE	0	0	1	1	none	0.0001090318956062
S040	T095	TRUE	TRUE	0	0	1	1	none	5.31983345172e-05
S042	T095	TRUE	TRUE	0	0	1	1	none	0.0001049073075132
S071	T095	TRUE	TRUE	0	0	1	1	none	4.59705646602e-05
S078	T095	TRUE	TRUE	0	0	1	1	none	0.0001036125451176
S081	T095	TRUE	TRUE	0	0	1	1	none	0.0001065097978365
S085	T095	TRUE	TRUE	0	0	1	1	none	1.91328563088e-05
S087	T095	TRUE	TRUE	0	0	1	1	none	2.1080072466e-06
S093	T095	TRUE	TRUE	0	0	1	1	none	2.65451711205e-05
S097	T095	TRUE	TRUE	0	0	1	1	none	0.0001069000049584
S102	T095	TRUE	TRUE	0	0	1	1	none	5.42964611046e-05
S106	T095	TRUE	TRUE	0	0	1	1	none	0.0001068906496056
S130	T095	TRUE	TRUE	0	0	1	1	none	1.4393063158e-06
T009	T095	TRUE	TRUE	0	0	1	1	none	0.0001093504203632
T010	T095	TRUE	TRUE	0	0	1	1	none	0.0001093504203632
T013	T095	FALSE	FALSE	0	0	1	1	none	0.0001207320928304
T014	T095	TRUE	TRUE	0	0	1	1	none	0.0001064225976014
T020	T095	TRUE	TRUE	0	0	1	1	none	0.000114282747341
T021	T095	FALSE	FALSE	0	0	1	1	none	0.0001124842936422
T028	T095	TRUE	TRUE	0	0	1	1	none	0.0001010723048779
T035a	T095	TRUE	TRUE	0	0	1	1	none	7.1246546486e-06
T035b	T095	TRUE	TRUE	0	0	1	1	none	0.0001099822060244
T040	T095	TRUE	TRUE	0	0	1	1	none	0.0001092064804027
T056	T095	FALSE	FALSE	0	0	1	1	none	0.0001123716292646
T059	T095	TRUE	TRUE	0	0	1	1	none	5.74919678432e-05
T065	T095	TRUE	TRUE	0	0	1	1	none	0.0001149488705948
T069	T095	TRUE	TRUE	0	0	1	1	none	6.83013301486e-05
T073	T095	FALSE	FALSE	0	0	1	1	none	0.0001118575189864
T075	T095	TRUE	TRUE	0	0	1	1	none	0.0001098704029274
T077	T095	FALSE	FALSE	0	0	1	1	none	0.0001124842936422
T087	T095	FALSE	FALSE	0	0	1	1	none	0.0001121888043062
S002	T099a	TRUE	TRUE	0	0	1	1	none	0.0001058085973219
S007	T099a	TRUE	TRUE	0	0	1	1	none	9.79738491097e-05
S021	T099a	TRUE	TRUE	0	0	1	1	none	0.0001056621648735
S024	T099a	TRUE	TRUE	0	0	1	1	none	0.0001044990465343
S025	T099a	TRUE	TRUE	0	0	1	1	none	0.0001074094795759
S026	T099a	TRUE	TRUE	0	0	1	1	none	0.0001040024000757
S038	T099a	TRUE	TRUE	0	0	1	1	none	0.0001112741450221
S039	T099a	TRUE	TRUE	0	0	1	1	none	0.0001079968599715
S040	T099a	TRUE	TRUE	0	0	1	1	none	5.21632988825e-05
S042	T099a	TRUE	TRUE	0	0	1	1	none	0.0001038722718785
S071	T099a	TRUE	TRUE	0	0	1	1	none	4.49355290255e-05
S078	T099a	TRUE	TRUE	0	0	1	1	none	0.0001025775094829
S081	T099a	TRUE	TRUE	0	0	1	1	none	0.0001054747622018
S085	T099a	TRUE	TRUE	0	0	1	1	none	1.80978206741e-05
S087	T099a	TRUE	TRUE	0	0	1	1	none	3.2547715059e-06
S093	T099a	TRUE	TRUE	0	0	1	1	none	2.55101354858e-05
S097	T099a	TRUE	TRUE	0	0	1	1	none	0.0001058649693237
S102	T099a	TRUE	TRUE	0	0	1	1	none	5.32614254699e-05
S106	T099a	TRUE	TRUE	0	0	1	1	none	0.0001058556139709
S130	T099a	TRUE	TRUE	0	0	1	1	none	3.8396198867e-06
T009	T099a	TRUE	TRUE	0	0	1	1	none	0.0001083153847285
T010	T099a	TRUE	TRUE	0	0	1	1	none	0.0001083153847285
T013	T099a	FALSE	FALSE	0	0	1	1	none	0.0001196970571957
T014	T099a	TRUE	TRUE	0	0	1	1	none	0.0001053875619667
T020	T099a	TRUE	TRUE	0	0	1	1	none	0.0001132477117063
T021	T099a	FALSE	FALSE	0	0	1	1	none	0.0001114492580075
T028	T099a	TRUE	TRUE	0	0	1	1	none	0.0001000372692432
T035a	T099a	TRUE	TRUE	0	0	1	1	none	4.8360697023e-06
T035b	T099a	TRUE	TRUE	0	0	1	1	none	0.0001089471703897
T040	T099a	TRUE	TRUE	0	0	1	1	none	0.000108171444768
T056	T099a	FALSE	FALSE	0	0	1	1	none	0.0001113365936299
T059	T099a	TRUE	TRUE	0	0	1	1	none	5.64569322085e-05
T065	T099a	TRUE	TRUE	0	0	1	1	none	0.0001139138349601
T069	T099a	TRUE	TRUE	0	0	1	1	none	6.72662945139e-05
T073	T099a	FALSE	FALSE	0	0	1	1	none	0.0001108224833517
T075	T099a	TRUE	TRUE	0	0	1	1	none	0.0001088353672927
T077	T099a	FALSE	FALSE	0	0	1	1	none	0.0001114492580075
T087	T099a	FALSE	FALSE	0	0	1	1	none	0.0001111537686715
T095	T099a	TRUE	TRUE	0	0	1	1	none	4.0253768909e-06
S002	T102	FALSE	FALSE	0	0	1	1	none	0.00011028198355
S007	T102	FALSE	FALSE	0	0	1	1	none	0.0001024472353378
S021	T102	FALSE	FALSE	0	0	1	1	none	0.0001101355511016
S024	T102	FALSE	FALSE	0	0	1	1	none	0.0001089724327624
S025	T102	FALSE	FALSE	0	0	1	1	none	0.000111882865804
S026	T102	FALSE	FALSE	0	0	1	1	none	0.0001084757863038
S038	T102	FALSE	FALSE	0	0	1	1	none	0.0001157475312502
S039	T102	FALSE	FALSE	0	0	1	1	none	0.0001124702461996
S040	T102	FALSE	FALSE	0	0	1	1	none	5.66366851106e-05
S042	T102	FALSE	FALSE	0	0	1	1	none	0.0001083456581066
S071	T102	FALSE	FALSE	0	0	1	1	none	4.94089152536e-05
S078	T102	FALSE	FALSE	0	0	1	1	none	0.000107050895711
S081	T102	FALSE	FALSE	0	0	1	1	none	0.0001099481484299
S085	T102	FALSE	FALSE	0	0	1	1	none	2.25712069022e-05
S087	T102	FALSE	FALSE	0	0	1	1	none	5.54635784e-06
S093	T102	FALSE	FALSE	0	0	1	1	none	2.99835217139e-05
S097	T102	FALSE	FALSE	0	0	1	1	none	0.0001103383555518
S102	T102	FALSE	FALSE	0	0	1	1	none	5.7734811698e-05
S106	T102	FALSE	FALSE	0	0	1	1	none	0.000110329000199
S130	T102	FALSE	FALSE	0	0	1	1	none	4.8776569092e-06
T009	T102	FALSE	FALSE	0	0	1	1	none	0.0001127887709566
T010	T102	FALSE	FALSE	0	0	1	1	none	0.0001127887709566
T013	T102	FALSE	FALSE	0	0	1	1	none	0.0001241704434238
T014	T102	FALSE	FALSE	0	0	1	1	none	0.0001098609481948
T020	T102	FALSE	FALSE	0	0	1	1	none	0.0001177210979344
T021	T102	FALSE	FALSE	0	0	1	1	none	0.0001159226442356
T028	T102	FALSE	FALSE	0	0	1	1	none	0.0001045106554713
T035a	T102	FALSE	FALSE	0	0	1	1	none	1.0563005242e-05
T035b	T102	FALSE	FALSE	0	0	1	1	none	0.0001134205566178
T040	T102	FALSE	FALSE	0	0	1	1	none	0.0001126448309961
T056	T102	FALSE	FALSE	0	0	1	1	none	0.000115809979858
T059	T102	FALSE	FALSE	0	0	1	1	none	6.09303184366e-05
T065	T102	FALSE	FALSE	0	0	1	1	none	0.0001183872211882
T069	T102	FALSE	FALSE	0	0	1	1	none	7.1739680742e-05
T073	T102	FALSE	FALSE	0	0	1	1	none	0.0001152958695798
T075	T102	FALSE	FALSE	0	0	1	1	none	0.0001133087535208
T077	T102	FALSE	FALSE	0	0	1	1	none	0.0001159226442356
T087	T102	FALSE	FALSE	0	0	1	1	none	0.0001156271548996
T095	T102	TRUE	TRUE	1	0	1	1	anc	6.267746558e-07
T099a	T102	FALSE	FALSE	0	0	1	1	none	7.4637274843e-06
S002	T104	FALSE	FALSE	0	0	1	1	none	6.34637433527e-05
S007	T104	FALSE	FALSE	0	0	1	1	none	3.24292117189e-05
S021	T104	FALSE	FALSE	0	0	1	1	none	6.33173109043e-05
S024	T104	FALSE	FALSE	0	0	1	1	none	6.21541925651e-05
S025	T104	FALSE	FALSE	0	0	1	1	none	6.50646256067e-05
S026	T104	FALSE	FALSE	0	0	1	1	none	6.16575461065e-05
S038	T104	FALSE	FALSE	0	0	1	1	none	5.46884881553e-05
S039	T104	FALSE	FALSE	0	0	1	1	none	6.56520060023e-05
S040	T104	FALSE	FALSE	0	0	1	1	none	0.0001049444394133
S042	T104	FALSE	FALSE	0	0	1	1	none	6.15274179093e-05
S071	T104	FALSE	FALSE	0	0	1	1	none	9.77166695563e-05
S078	T104	FALSE	FALSE	0	0	1	1	none	6.02326555137e-05
S081	T104	FALSE	FALSE	0	0	1	1	none	6.31299082326e-05
S085	T104	FALSE	FALSE	0	0	1	1	none	9.99525996765e-05
S087	T104	FALSE	FALSE	0	0	1	1	none	0.0001036375537183
S093	T104	FALSE	FALSE	0	0	1	1	none	7.95448253282e-05
S097	T104	FALSE	FALSE	0	0	1	1	none	6.35201153545e-05
S102	T104	FALSE	FALSE	0	0	1	1	none	0.0001060425660007
S106	T104	FALSE	FALSE	0	0	1	1	none	6.35107600017e-05
S130	T104	FALSE	FALSE	0	0	1	1	none	0.0001042224020991
T009	T104	FALSE	FALSE	0	0	1	1	none	6.59705307593e-05
T010	T104	FALSE	FALSE	0	0	1	1	none	6.59705307593e-05
T013	T104	FALSE	FALSE	0	0	1	1	none	6.31114003289e-05
T014	T104	FALSE	FALSE	0	0	1	1	none	6.30427079975e-05
T020	T104	FALSE	FALSE	0	0	1	1	none	5.66620548395e-05
T021	T104	FALSE	FALSE	0	0	1	1	none	6.91044040383e-05
T028	T104	FALSE	FALSE	0	0	1	1	none	3.30937039254e-05
T035a	T104	FALSE	FALSE	0	0	1	1	none	0.0001064724012263
T035b	T104	FALSE	FALSE	0	0	1	1	none	6.66023164205e-05
T040	T104	FALSE	FALSE	0	0	1	1	none	6.58265907988e-05
T056	T104	FALSE	FALSE	0	0	1	1	none	6.89917396607e-05
T059	T104	FALSE	FALSE	0	0	1	1	none	0.0001092380727393
T065	T104	FALSE	FALSE	0	0	1	1	none	5.73281780933e-05
T069	T104	FALSE	FALSE	0	0	1	1	none	0.0001200474350447
T073	T104	FALSE	FALSE	0	0	1	1	none	6.84776293825e-05
T075	T104	FALSE	FALSE	0	0	1	1	none	6.52369640119e-05
T077	T104	FALSE	FALSE	0	0	1	1	none	6.91044040383e-05
T087	T104	FALSE	FALSE	0	0	1	1	none	6.88089147023e-05
T095	T104	FALSE	FALSE	0	0	1	1	none	0.0001044081591033
T099a	T104	FALSE	FALSE	0	0	1	1	none	0.0001033731234686
T102	T104	FALSE	FALSE	0	0	1	1	none	0.0001078465096967
S002	T105	FALSE	FALSE	0	0	1	1	none	7.52580041558e-05
S007	T105	FALSE	FALSE	0	0	1	1	none	5.3182453046e-05
S021	T105	FALSE	FALSE	0	0	1	1	none	7.51115717074e-05
S024	T105	FALSE	FALSE	0	0	1	1	none	7.39484533682e-05
S025	T105	FALSE	FALSE	0	0	1	1	none	7.68588864098e-05
S026	T105	FALSE	FALSE	0	0	1	1	none	7.34518069096e-05
S038	T105	FALSE	FALSE	0	0	1	1	none	7.0197126868e-06
S039	T105	FALSE	FALSE	0	0	1	1	none	7.74462668054e-05
S040	T105	FALSE	FALSE	0	0	1	1	none	0.0001167387002164
S042	T105	FALSE	FALSE	0	0	1	1	none	7.33216787124e-05
S071	T105	FALSE	FALSE	0	0	1	1	none	0.0001095109303594
S078	T105	FALSE	FALSE	0	0	1	1	none	7.20269163168e-05
S081	T105	FALSE	FALSE	0	0	1	1	none	7.49241690357e-05
S085	T105	FALSE	FALSE	0	0	1	1	none	0.0001117468604796
S087	T105	FALSE	FALSE	0	0	1	1	none	0.0001154318145214
S093	T105	FALSE	FALSE	0	0	1	1	none	9.13390861313e-05
S097	T105	FALSE	FALSE	0	0	1	1	none	7.53143761576e-05
S102	T105	FALSE	FALSE	0	0	1	1	none	0.0001178368268038
S106	T105	FALSE	FALSE	0	0	1	1	none	7.53050208048e-05
S130	T105	FALSE	FALSE	0	0	1	1	none	0.0001160166629022
T009	T105	FALSE	FALSE	0	0	1	1	none	7.77647915624e-05
T010	T105	FALSE	FALSE	0	0	1	1	none	7.77647915624e-05
T013	T105	FALSE	FALSE	0	0	1	1	none	9.5438701704e-06
T014	T105	FALSE	FALSE	0	0	1	1	none	7.48369688006e-05
T020	T105	FALSE	FALSE	0	0	1	1	none	8.993279371e-06
T021	T105	FALSE	FALSE	0	0	1	1	none	8.08986648414e-05
T028	T105	FALSE	FALSE	0	0	1	1	none	5.52458731795e-05
T035a	T105	FALSE	FALSE	0	0	1	1	none	0.0001182666620294
T035b	T105	FALSE	FALSE	0	0	1	1	none	7.83965772236e-05
T040	T105	FALSE	FALSE	0	0	1	1	none	7.76208516019e-05
T056	T105	FALSE	FALSE	0	0	1	1	none	8.07860004638e-05
T059	T105	FALSE	FALSE	0	0	1	1	none	0.0001210323335424
T065	T105	TRUE	TRUE	1	0	1	1	anc	6.267746558e-07
T069	T105	FALSE	FALSE	0	0	1	1	none	0.0001318416958478
T073	T105	FALSE	FALSE	0	0	1	1	none	8.02718901856e-05
T075	T105	FALSE	FALSE	0	0	1	1	none	7.7031224815e-05
T077	T105	FALSE	FALSE	0	0	1	1	none	8.08986648414e-05
T087	T105	FALSE	FALSE	0	0	1	1	none	8.06031755054e-05
T095	T105	FALSE	FALSE	0	0	1	1	none	0.0001162024199064
T099a	T105	FALSE	FALSE	0	0	1	1	none	0.0001151673842717
T102	T105	FALSE	FALSE	0	0	1	1	none	0.0001196407704998
T104	T105	FALSE	FALSE	0	0	1	1	none	5.85817274049e-05
S002	T107	FALSE	FALSE	0	0	1	1	none	0.00011028198355
S007	T107	FALSE	FALSE	0	0	1	1	none	0.0001024472353378
S021	T107	FALSE	FALSE	0	0	1	1	none	0.0001101355511016
S024	T107	FALSE	FALSE	0	0	1	1	none	0.0001089724327624
S025	T107	FALSE	FALSE	0	0	1	1	none	0.000111882865804
S026	T107	FALSE	FALSE	0	0	1	1	none	0.0001084757863038
S038	T107	FALSE	FALSE	0	0	1	1	none	0.0001157475312502
S039	T107	FALSE	FALSE	0	0	1	1	none	0.0001124702461996
S040	T107	FALSE	FALSE	0	0	1	1	none	5.66366851106e-05
S042	T107	FALSE	FALSE	0	0	1	1	none	0.0001083456581066
S071	T107	FALSE	FALSE	0	0	1	1	none	4.94089152536e-05
S078	T107	FALSE	FALSE	0	0	1	1	none	0.000107050895711
S081	T107	FALSE	FALSE	0	0	1	1	none	0.0001099481484299
S085	T107	FALSE	FALSE	0	0	1	1	none	2.25712069022e-05
S087	T107	FALSE	FALSE	0	0	1	1	none	5.54635784e-06
S093	T107	FALSE	FALSE	0	0	1	1	none	2.99835217139e-05
S097	T107	FALSE	FALSE	0	0	1	1	none	0.0001103383555518
S102	T107	FALSE	FALSE	0	0	1	1	none	5.7734811698e-05
S106	T107	FALSE	FALSE	0	0	1	1	none	0.000110329000199
S130	T107	FALSE	FALSE	0	0	1	1	none	4.8776569092e-06
T009	T107	FALSE	FALSE	0	0	1	1	none	0.0001127887709566
T010	T107	FALSE	FALSE	0	0	1	1	none	0.0001127887709566
T013	T107	FALSE	FALSE	0	0	1	1	none	0.0001241704434238
T014	T107	FALSE	FALSE	0	0	1	1	none	0.0001098609481948
T020	T107	FALSE	FALSE	0	0	1	1	none	0.0001177210979344
T021	T107	FALSE	FALSE	0	0	1	1	none	0.0001159226442356
T028	T107	FALSE	FALSE	0	0	1	1	none	0.0001045106554713
T035a	T107	FALSE	FALSE	0	0	1	1	none	1.0563005242e-05
T035b	T107	FALSE	FALSE	0	0	1	1	none	0.0001134205566178
T040	T107	FALSE	FALSE	0	0	1	1	none	0.0001126448309961
T056	T107	FALSE	FALSE	0	0	1	1	none	0.000115809979858
T059	T107	FALSE	FALSE	0	0	1	1	none	6.09303184366e-05
T065	T107	FALSE	FALSE	0	0	1	1	none	0.0001183872211882
T069	T107	FALSE	FALSE	0	0	1	1	none	7.1739680742e-05
T073	T107	FALSE	FALSE	0	0	1	1	none	0.0001152958695798
T075	T107	FALSE	FALSE	0	0	1	1	none	0.0001133087535208
T077	T107	FALSE	FALSE	0	0	1	1	none	0.0001159226442356
T087	T107	FALSE	FALSE	0	0	1	1	none	0.0001156271548996
T095	T107	TRUE	TRUE	1	0	1	1	anc	6.267746558e-07
T099a	T107	FALSE	FALSE	0	0	1	1	none	7.4637274843e-06
T102	T107	FALSE	FALSE	0	0	1	1	none	2.5070986232e-06
T104	T107	FALSE	FALSE	0	0	1	1	none	0.0001078465096967
T105	T107	FALSE	FALSE	0	0	1	1	none	0.0001196407704998
S002	T156	FALSE	FALSE	0	0	1	1	none	7.32067565566e-05
S007	T156	FALSE	FALSE	0	0	1	1	none	5.11312054468e-05
S021	T156	FALSE	FALSE	0	0	1	1	none	7.30603241082e-05
S024	T156	FALSE	FALSE	0	0	1	1	none	7.1897205769e-05
S025	T156	FALSE	FALSE	0	0	1	1	none	7.48076388106e-05
S026	T156	FALSE	FALSE	0	0	1	1	none	7.14005593104e-05
S038	T156	FALSE	FALSE	0	0	1	1	none	6.2220143992e-06
S039	T156	FALSE	FALSE	0	0	1	1	none	7.53950192062e-05
S040	T156	FALSE	FALSE	0	0	1	1	none	0.0001146874526172
S042	T156	FALSE	FALSE	0	0	1	1	none	7.12704311132e-05
S071	T156	FALSE	FALSE	0	0	1	1	none	0.0001074596827602
S078	T156	FALSE	FALSE	0	0	1	1	none	6.99756687176e-05
S081	T156	FALSE	FALSE	0	0	1	1	none	7.28729214365e-05
S085	T156	FALSE	FALSE	0	0	1	1	none	0.0001096956128804
S087	T156	FALSE	FALSE	0	0	1	1	none	0.0001133805669222
S093	T156	FALSE	FALSE	0	0	1	1	none	8.92878385321e-05
S097	T156	FALSE	FALSE	0	0	1	1	none	7.32631285584e-05
S102	T156	FALSE	FALSE	0	0	1	1	none	0.0001157855792046
S106	T156	FALSE	FALSE	0	0	1	1	none	7.32537732056e-05
S130	T156	FALSE	FALSE	0	0	1	1	none	0.000113965415303
T009	T156	FALSE	FALSE	0	0	1	1	none	7.57135439632e-05
T010	T156	FALSE	FALSE	0	0	1	1	none	7.57135439632e-05
T013	T156	FALSE	FALSE	0	0	1	1	none	1.46449265728e-05
T014	T156	FALSE	FALSE	0	0	1	1	none	7.27857212014e-05
T020	T156	FALSE	FALSE	0	0	1	1	none	8.1955810834e-06
T021	T156	FALSE	FALSE	0	0	1	1	none	7.88474172422e-05
T028	T156	FALSE	FALSE	0	0	1	1	none	5.31946255803e-05
T035a	T156	FALSE	FALSE	0	0	1	1	none	0.0001162154144302
T035b	T156	FALSE	FALSE	0	0	1	1	none	7.63453296244e-05
T040	T156	FALSE	FALSE	0	0	1	1	none	7.55696040027e-05
T056	T156	FALSE	FALSE	0	0	1	1	none	7.87347528646e-05
T059	T156	FALSE	FALSE	0	0	1	1	none	0.0001189810859432
T065	T156	FALSE	FALSE	0	0	1	1	none	8.8617043372e-06
T069	T156	FALSE	FALSE	0	0	1	1	none	0.0001297904482486
T073	T156	FALSE	FALSE	0	0	1	1	none	7.82206425864e-05
T075	T156	FALSE	FALSE	0	0	1	1	none	7.49799772158e-05
T077	T156	FALSE	FALSE	0	0	1	1	none	7.88474172422e-05
T087	T156	FALSE	FALSE	0	0	1	1	none	7.85519279062e-05
T095	T156	FALSE	FALSE	0	0	1	1	none	0.0001141511723072
T099a	T156	FALSE	FALSE	0	0	1	1	none	0.0001131161366725
T102	T156	FALSE	FALSE	0	0	1	1	none	0.0001175895229006
T104	T156	FALSE	FALSE	0	0	1	1	none	5.65304798057e-05
T105	T156	FALSE	FALSE	0	0	1	1	none	1.01152536488e-05
T107	T156	FALSE	FALSE	0	0	1	1	none	0.0001175895229006
S002	T159a	TRUE	TRUE	0	0	1	1	none	1.82188521084e-05
S007	T159a	TRUE	TRUE	0	0	1	1	none	6.11980310562e-05
S021	T159a	TRUE	TRUE	0	0	1	1	none	1.807241966e-05
S024	T159a	TRUE	TRUE	0	0	1	1	none	1.69093013208e-05
S025	T159a	TRUE	TRUE	0	0	1	1	none	1.54495987104e-05
S026	T159a	TRUE	TRUE	0	0	1	1	none	8.1732113202e-06
S038	T159a	TRUE	TRUE	0	0	1	1	none	7.44983269686e-05
S039	T159a	TRUE	TRUE	0	0	1	1	none	2.0407114758e-05
S040	T159a	TRUE	TRUE	0	0	1	1	none	0.000110513475329
S042	T159a	TRUE	TRUE	0	0	1	1	none	1.6282526665e-05
S071	T159a	TRUE	TRUE	0	0	1	1	none	0.000103285705472
S078	T159a	TRUE	TRUE	0	0	1	1	none	1.49877642694e-05
S081	T159a	TRUE	TRUE	0	0	1	1	none	1.78850169883e-05
S085	T159a	TRUE	TRUE	0	0	1	1	none	0.0001055216355922
S087	T159a	TRUE	TRUE	0	0	1	1	none	0.000109206589634
S093	T159a	TRUE	TRUE	0	0	1	1	none	8.51138612439e-05
S097	T159a	TRUE	TRUE	0	0	1	1	none	1.39050884582e-05
S102	T159a	TRUE	TRUE	0	0	1	1	none	0.0001116116019164
S106	T159a	TRUE	TRUE	0	0	1	1	none	1.82658687574e-05
S130	T159a	TRUE	TRUE	0	0	1	1	none	0.0001097914380148
T009	T159a	TRUE	TRUE	0	0	1	1	none	3.133873279e-06
T010	T159a	TRUE	TRUE	0	0	1	1	none	3.133873279e-06
T013	T159a	FALSE	FALSE	0	0	1	1	none	8.29212391422e-05
T014	T159a	TRUE	TRUE	0	0	1	1	none	1.77978167532e-05
T020	T159a	TRUE	TRUE	0	0	1	1	none	7.64718936528e-05
T021	T159a	TRUE	TRUE	0	1	1	1	desc	1.8803239674e-06
T028	T159a	TRUE	TRUE	0	0	1	1	none	6.32614511897e-05
T035a	T159a	TRUE	TRUE	0	0	1	1	none	0.000112041437142
T035b	T159a	TRUE	TRUE	0	0	1	1	none	1.258560317e-06
T040	T159a	TRUE	TRUE	0	0	1	1	none	2.05816995545e-05
T056	T159a	FALSE	FALSE	0	0	1	1	none	6.1550821804e-06
T059	T159a	TRUE	TRUE	0	0	1	1	none	0.000114807108655
T065	T159a	TRUE	TRUE	0	0	1	1	none	7.71380169066e-05
T069	T159a	TRUE	TRUE	0	0	1	1	none	0.0001256164709604
T073	T159a	TRUE	TRUE	0	1	1	1	desc	1.2535493116e-06
T075	T159a	TRUE	TRUE	0	0	1	1	none	7.20595492392e-05
T077	T159a	TRUE	TRUE	0	1	1	1	desc	1.8803239674e-06
T087	T159a	TRUE	TRUE	0	1	1	1	desc	9.580599756e-07
T095	T159a	TRUE	TRUE	0	0	1	1	none	0.000109977195019
T099a	T159a	TRUE	TRUE	0	0	1	1	none	0.0001089421593843
T102	T159a	FALSE	FALSE	0	0	1	1	none	0.0001134155456124
T104	T159a	FALSE	FALSE	0	0	1	1	none	6.65973054151e-05
T105	T159a	FALSE	FALSE	0	0	1	1	none	7.83915662182e-05
T107	T159a	FALSE	FALSE	0	0	1	1	none	0.0001134155456124
T156	T159a	FALSE	FALSE	0	0	1	1	none	7.6340318619e-05
S002	T182	FALSE	FALSE	0	0	1	1	none	7.32281210522e-05
S007	T182	FALSE	FALSE	0	0	1	1	none	5.11525699424e-05
S021	T182	FALSE	FALSE	0	0	1	1	none	7.30816886038e-05
S024	T182	FALSE	FALSE	0	0	1	1	none	7.19185702646e-05
S025	T182	FALSE	FALSE	0	0	1	1	none	7.48290033062e-05
S026	T182	FALSE	FALSE	0	0	1	1	none	7.1421923806e-05
S038	T182	FALSE	FALSE	0	0	1	1	none	6.2433788948e-06
S039	T182	FALSE	FALSE	0	0	1	1	none	7.54163837018e-05
S040	T182	FALSE	FALSE	0	0	1	1	none	0.0001147088171128
S042	T182	FALSE	FALSE	0	0	1	1	none	7.12917956088e-05
S071	T182	FALSE	FALSE	0	0	1	1	none	0.0001074810472558
S078	T182	FALSE	FALSE	0	0	1	1	none	6.99970332132e-05
S081	T182	FALSE	FALSE	0	0	1	1	none	7.28942859321e-05
S085	T182	FALSE	FALSE	0	0	1	1	none	0.000109716977376
S087	T182	FALSE	FALSE	0	0	1	1	none	0.0001134019314178
S093	T182	FALSE	FALSE	0	0	1	1	none	8.93092030277e-05
S097	T182	FALSE	FALSE	0	0	1	1	none	7.3284493054e-05
S102	T182	FALSE	FALSE	0	0	1	1	none	0.0001158069437002
S106	T182	FALSE	FALSE	0	0	1	1	none	7.32751377012e-05
S130	T182	FALSE	FALSE	0	0	1	1	none	0.0001139867797986
T009	T182	FALSE	FALSE	0	0	1	1	none	7.57349084588e-05
T010	T182	FALSE	FALSE	0	0	1	1	none	7.57349084588e-05
T013	T182	FALSE	FALSE	0	0	1	1	none	1.46662910684e-05
T014	T182	FALSE	FALSE	0	0	1	1	none	7.2807085697e-05
T020	T182	FALSE	FALSE	0	0	1	1	none	8.216945579e-06
T021	T182	FALSE	FALSE	0	0	1	1	none	7.88687817378e-05
T028	T182	FALSE	FALSE	0	0	1	1	none	5.32159900759e-05
T035a	T182	FALSE	FALSE	0	0	1	1	none	0.0001162367789258
T035b	T182	FALSE	FALSE	0	0	1	1	none	7.636669412e-05
T040	T182	FALSE	FALSE	0	0	1	1	none	7.55909684983e-05
T056	T182	FALSE	FALSE	0	0	1	1	none	7.87561173602e-05
T059	T182	FALSE	FALSE	0	0	1	1	none	0.0001190024504388
T065	T182	FALSE	FALSE	0	0	1	1	none	8.8830688328e-06
T069	T182	FALSE	FALSE	0	0	1	1	none	0.0001298118127442
T073	T182	FALSE	FALSE	0	0	1	1	none	7.8242007082e-05
T075	T182	FALSE	FALSE	0	0	1	1	none	7.50013417114e-05
T077	T182	FALSE	FALSE	0	0	1	1	none	7.88687817378e-05
T087	T182	FALSE	FALSE	0	0	1	1	none	7.85732924018e-05
T095	T182	FALSE	FALSE	0	0	1	1	none	0.0001141725368028
T099a	T182	FALSE	FALSE	0	0	1	1	none	0.0001131375011681
T102	T182	FALSE	FALSE	0	0	1	1	none	0.0001176108873962
T104	T182	FALSE	FALSE	0	0	1	1	none	5.65518443013e-05
T105	T182	FALSE	FALSE	0	0	1	1	none	1.01366181444e-05
T107	T182	FALSE	FALSE	0	0	1	1	none	0.0001176108873962
T156	T182	FALSE	FALSE	0	0	1	1	none	6.7315464756e-06
T159a	T182	FALSE	FALSE	0	0	1	1	none	7.63616831146e-05
S002	T188	TRUE	TRUE	0	0	1	1	none	6.49243551113e-05
S007	T188	TRUE	TRUE	0	0	1	1	none	3.38898234775e-05
S021	T188	TRUE	TRUE	0	0	1	1	none	6.47779226629e-05
S024	T188	TRUE	TRUE	0	0	1	1	none	6.36148043237e-05
S025	T188	TRUE	TRUE	0	0	1	1	none	6.65252373653e-05
S026	T188	TRUE	TRUE	0	0	1	1	none	6.31181578651e-05
S038	T188	TRUE	TRUE	0	0	1	1	none	5.61490999139e-05
S039	T188	TRUE	TRUE	0	0	1	1	none	6.71126177609e-05
S040	T188	TRUE	TRUE	0	0	1	1	none	0.0001064050511719
S042	T188	TRUE	TRUE	0	0	1	1	none	6.29880296679e-05
S071	T188	TRUE	TRUE	0	0	1	1	none	9.91772813149e-05
S078	T188	TRUE	TRUE	0	0	1	1	none	6.16932672723e-05
S081	T188	TRUE	TRUE	0	0	1	1	none	6.45905199912e-05
S085	T188	TRUE	TRUE	0	0	1	1	none	0.0001014132114351
S087	T188	TRUE	TRUE	0	0	1	1	none	0.0001050981654769
S093	T188	TRUE	TRUE	0	0	1	1	none	8.10054370868e-05
S097	T188	TRUE	TRUE	0	0	1	1	none	6.49807271131e-05
S102	T188	TRUE	TRUE	0	0	1	1	none	0.0001075031777593
S106	T188	TRUE	TRUE	0	0	1	1	none	6.49713717603e-05
S130	T188	TRUE	TRUE	0	0	1	1	none	0.0001056830138577
T009	T188	TRUE	TRUE	0	0	1	1	none	6.74311425179e-05
T010	T188	TRUE	TRUE	0	0	1	1	none	6.74311425179e-05
T013	T188	FALSE	FALSE	0	0	1	1	none	6.45720120875e-05
T014	T188	TRUE	TRUE	0	0	1	1	none	6.45033197561e-05
T020	T188	TRUE	TRUE	0	0	1	1	none	5.81226665981e-05
T021	T188	FALSE	FALSE	0	0	1	1	none	7.05650157969e-05
T028	T188	TRUE	TRUE	0	0	1	1	none	2.4213170156e-05
T035a	T188	TRUE	TRUE	0	0	1	1	none	0.0001079330129849
T035b	T188	TRUE	TRUE	0	0	1	1	none	6.80629281791e-05
T040	T188	TRUE	TRUE	0	0	1	1	none	6.72872025574e-05
T056	T188	FALSE	FALSE	0	0	1	1	none	7.04523514193e-05
T059	T188	TRUE	TRUE	0	0	1	1	none	0.0001106986844979
T065	T188	TRUE	TRUE	0	0	1	1	none	5.87887898519e-05
T069	T188	TRUE	TRUE	0	0	1	1	none	0.0001215080468033
T073	T188	FALSE	FALSE	0	0	1	1	none	6.99382411411e-05
T075	T188	TRUE	TRUE	0	0	1	1	none	6.66975757705e-05
T077	T188	FALSE	FALSE	0	0	1	1	none	7.05650157969e-05
T087	T188	FALSE	FALSE	0	0	1	1	none	7.02695264609e-05
T095	T188	TRUE	TRUE	0	0	1	1	none	0.0001058687708619
T099a	T188	TRUE	TRUE	0	0	1	1	none	0.0001048337352272
T102	T188	FALSE	FALSE	0	0	1	1	none	0.0001093071214553
T104	T188	FALSE	FALSE	0	0	1	1	none	3.78901699094e-05
T105	T188	FALSE	FALSE	0	0	1	1	none	6.00423391635e-05
T107	T188	FALSE	FALSE	0	0	1	1	none	0.0001093071214553
T156	T188	FALSE	FALSE	0	0	1	1	none	5.79910915643e-05
T159a	T188	TRUE	TRUE	0	0	1	1	none	6.80579171737e-05
T182	T188	FALSE	FALSE	0	0	1	1	none	5.80124560599e-05
S002	T192	FALSE	FALSE	0	0	1	1	none	0.0001383675627651
S007	T192	FALSE	FALSE	0	0	1	1	none	0.0001305328145529
S021	T192	FALSE	FALSE	0	0	1	1	none	0.0001382211303167
S024	T192	FALSE	FALSE	0	0	1	1	none	0.0001370580119775
S025	T192	FALSE	FALSE	0	0	1	1	none	0.0001399684450191
S026	T192	FALSE	FALSE	0	0	1	1	none	0.0001365613655189
S038	T192	FALSE	FALSE	0	0	1	1	none	0.0001438331104653
S039	T192	FALSE	FALSE	0	0	1	1	none	0.0001405558254147
S040	T192	FALSE	FALSE	0	0	1	1	none	6.59344399817e-05
S042	T192	FALSE	FALSE	0	0	1	1	none	0.0001364312373217
S071	T192	FALSE	FALSE	0	0	1	1	none	3.94689686671e-05
S078	T192	FALSE	FALSE	0	0	1	1	none	0.0001351364749261
S081	T192	FALSE	FALSE	0	0	1	1	none	0.000138033727645
S085	T192	FALSE	FALSE	0	0	1	1	none	7.97304245889e-05
S087	T192	FALSE	FALSE	0	0	1	1	none	8.34153786307e-05
S093	T192	FALSE	FALSE	0	0	1	1	none	5.93226502406e-05
S097	T192	FALSE	FALSE	0	0	1	1	none	0.0001384239347669
S102	T192	FALSE	FALSE	0	0	1	1	none	6.70325665691e-05
S106	T192	FALSE	FALSE	0	0	1	1	none	0.0001384145794141
S130	T192	FALSE	FALSE	0	0	1	1	none	8.40002270115e-05
T009	T192	FALSE	FALSE	0	0	1	1	none	0.0001408743501717
T010	T192	FALSE	FALSE	0	0	1	1	none	0.0001408743501717
T013	T192	FALSE	FALSE	0	0	1	1	none	0.0001522560226389
T014	T192	FALSE	FALSE	0	0	1	1	none	0.0001379465274099
T020	T192	FALSE	FALSE	0	0	1	1	none	0.0001458066771495
T021	T192	FALSE	FALSE	0	0	1	1	none	0.0001440082234507
T028	T192	FALSE	FALSE	0	0	1	1	none	0.0001325962346864
T035a	T192	FALSE	FALSE	0	0	1	1	none	8.62502261387e-05
T035b	T192	FALSE	FALSE	0	0	1	1	none	0.0001415061358329
T040	T192	FALSE	FALSE	0	0	1	1	none	0.0001407304102112
T056	T192	FALSE	FALSE	0	0	1	1	none	0.0001438955590731
T059	T192	FALSE	FALSE	0	0	1	1	none	7.02280733077e-05
T065	T192	FALSE	FALSE	0	0	1	1	none	0.0001464728004033
T069	T192	FALSE	FALSE	0	0	1	1	none	6.30532834671e-05
T073	T192	FALSE	FALSE	0	0	1	1	none	0.0001433814487949
T075	T192	FALSE	FALSE	0	0	1	1	none	0.0001413943327359
T077	T192	FALSE	FALSE	0	0	1	1	none	0.0001440082234507
T087	T192	FALSE	FALSE	0	0	1	1	none	0.0001437127341147
T095	T192	FALSE	FALSE	0	0	1	1	none	8.41859840157e-05
T099a	T192	FALSE	FALSE	0	0	1	1	none	8.3150948381e-05
T102	T192	FALSE	FALSE	0	0	1	1	none	8.76243346091e-05
T104	T192	FALSE	FALSE	0	0	1	1	none	0.0001359320889118
T105	T192	FALSE	FALSE	0	0	1	1	none	0.0001477263497149
T107	T192	FALSE	FALSE	0	0	1	1	none	8.76243346091e-05
T156	T192	FALSE	FALSE	0	0	1	1	none	0.0001456751021157
T159a	T192	FALSE	FALSE	0	0	1	1	none	0.0001415011248275
T182	T192	FALSE	FALSE	0	0	1	1	none	0.0001456964666113
T188	T192	FALSE	FALSE	0	0	1	1	none	0.0001373927006704
S002	T197	TRUE	TRUE	0	0	1	1	none	6.98516655666e-05
S007	T197	TRUE	TRUE	0	0	1	1	none	4.77761144568e-05
S021	T197	TRUE	TRUE	0	0	1	1	none	6.97052331182e-05
S024	T197	TRUE	TRUE	0	0	1	1	none	6.8542114779e-05
S025	T197	TRUE	TRUE	0	0	1	1	none	7.14525478206e-05
S026	T197	TRUE	TRUE	0	0	1	1	none	6.80454683204e-05
S038	T197	TRUE	TRUE	0	0	1	1	none	2.8669234092e-06
S039	T197	TRUE	TRUE	0	0	1	1	none	7.20399282162e-05
S040	T197	TRUE	TRUE	0	0	1	1	none	0.0001113323616272
S042	T197	TRUE	TRUE	0	0	1	1	none	6.79153401232e-05
S071	T197	TRUE	TRUE	0	0	1	1	none	0.0001041045917702
S078	T197	TRUE	TRUE	0	0	1	1	none	6.66205777276e-05
S081	T197	TRUE	TRUE	0	0	1	1	none	6.95178304465e-05
S085	T197	TRUE	TRUE	0	0	1	1	none	0.0001063405218904
S087	T197	TRUE	TRUE	0	0	1	1	none	0.0001100254759322
S093	T197	TRUE	TRUE	0	0	1	1	none	8.59327475421e-05
S097	T197	TRUE	TRUE	0	0	1	1	none	6.99080375684e-05
S102	T197	TRUE	TRUE	0	0	1	1	none	0.0001124304882146
S106	T197	TRUE	TRUE	0	0	1	1	none	6.98986822156e-05
S130	T197	TRUE	TRUE	0	0	1	1	none	0.000110610324313
T009	T197	TRUE	TRUE	0	0	1	1	none	7.23584529732e-05
T010	T197	TRUE	TRUE	0	0	1	1	none	7.23584529732e-05
T013	T197	FALSE	FALSE	0	0	1	1	none	1.12898355828e-05
T014	T197	TRUE	TRUE	0	0	1	1	none	6.94306302114e-05
T020	T197	TRUE	TRUE	0	0	1	1	none	4.8404900934e-06
T021	T197	FALSE	FALSE	0	0	1	1	none	7.54923262522e-05
T028	T197	TRUE	TRUE	0	0	1	1	none	4.98395345903e-05
T035a	T197	TRUE	TRUE	0	0	1	1	none	0.0001128603234402
T035b	T197	TRUE	TRUE	0	0	1	1	none	7.29902386344e-05
T040	T197	TRUE	TRUE	0	0	1	1	none	7.22145130127e-05
T056	T197	FALSE	FALSE	0	0	1	1	none	7.53796618746e-05
T059	T197	TRUE	TRUE	0	0	1	1	none	0.0001156259949532
T065	T197	TRUE	TRUE	0	0	1	1	none	5.5066133472e-06
T069	T197	TRUE	TRUE	0	0	1	1	none	0.0001264353572586
T073	T197	FALSE	FALSE	0	0	1	1	none	7.48655515964e-05
T075	T197	TRUE	TRUE	0	0	1	1	none	7.16248862258e-05
T077	T197	FALSE	FALSE	0	0	1	1	none	7.54923262522e-05
T087	T197	FALSE	FALSE	0	0	1	1	none	7.51968369162e-05
T095	T197	TRUE	TRUE	0	0	1	1	none	0.0001107960813172
T099a	T197	TRUE	TRUE	0	0	1	1	none	0.0001097610456825
T102	T197	FALSE	FALSE	0	0	1	1	none	0.0001142344319106
T104	T197	FALSE	FALSE	0	0	1	1	none	5.31753888157e-05
T105	T197	FALSE	FALSE	0	0	1	1	none	6.7601626588e-06
T107	T197	FALSE	FALSE	0	0	1	1	none	0.0001142344319106
T156	T197	TRUE	TRUE	0	1	1	1	desc	7.970405224e-07
T159a	T197	TRUE	TRUE	0	0	1	1	none	7.2985227629e-05
T182	T197	FALSE	FALSE	0	1	1	1	desc	2.5070986232e-06
T188	T197	TRUE	TRUE	0	0	1	1	none	5.46360005743e-05
T192	T197	FALSE	FALSE	0	0	1	1	none	0.0001423200111257
S002	T223	FALSE	FALSE	0	0	1	1	none	7.19745717406e-05
S007	T223	FALSE	FALSE	0	0	1	1	none	4.98990206308e-05
S021	T223	FALSE	FALSE	0	0	1	1	none	7.18281392922e-05
S024	T223	FALSE	FALSE	0	0	1	1	none	7.0665020953e-05
S025	T223	FALSE	FALSE	0	0	1	1	none	7.35754539946e-05
S026	T223	FALSE	FALSE	0	0	1	1	none	7.01683744944e-05
S038	T223	FALSE	FALSE	0	0	1	1	none	4.9898295832e-06
S039	T223	FALSE	FALSE	0	0	1	1	none	7.41628343902e-05
S040	T223	FALSE	FALSE	0	0	1	1	none	0.0001134552678012
S042	T223	FALSE	FALSE	0	0	1	1	none	7.00382462972e-05
S071	T223	FALSE	FALSE	0	0	1	1	none	0.0001062274979442
S078	T223	FALSE	FALSE	0	0	1	1	none	6.87434839016e-05
S081	T223	FALSE	FALSE	0	0	1	1	none	7.16407366205e-05
S085	T223	FALSE	FALSE	0	0	1	1	none	0.0001084634280644
S087	T223	FALSE	FALSE	0	0	1	1	none	0.0001121483821062
S093	T223	FALSE	FALSE	0	0	1	1	none	8.80556537161e-05
S097	T223	FALSE	FALSE	0	0	1	1	none	7.20309437424e-05
S102	T223	FALSE	FALSE	0	0	1	1	none	0.0001145533943886
S106	T223	FALSE	FALSE	0	0	1	1	none	7.20215883896e-05
S130	T223	FALSE	FALSE	0	0	1	1	none	0.000112733230487
T009	T223	FALSE	FALSE	0	0	1	1	none	7.44813591472e-05
T010	T223	FALSE	FALSE	0	0	1	1	none	7.44813591472e-05
T013	T223	FALSE	FALSE	0	0	1	1	none	1.34127417568e-05
T014	T223	FALSE	FALSE	0	0	1	1	none	7.15535363854e-05
T020	T223	FALSE	FALSE	0	0	1	1	none	6.9633962674e-06
T021	T223	FALSE	FALSE	0	0	1	1	none	7.76152324262e-05
T028	T223	FALSE	FALSE	0	0	1	1	none	5.19624407643e-05
T035a	T223	FALSE	FALSE	0	0	1	1	none	0.0001149832296142
T035b	T223	FALSE	FALSE	0	0	1	1	none	7.51131448084e-05
T040	T223	FALSE	FALSE	0	0	1	1	none	7.43374191867e-05
T056	T223	FALSE	FALSE	0	0	1	1	none	7.75025680486e-05
T059	T223	FALSE	FALSE	0	0	1	1	none	0.0001177489011272
T065	T223	FALSE	FALSE	0	0	1	1	none	7.6295195212e-06
T069	T223	FALSE	FALSE	0	0	1	1	none	0.0001285582634326
T073	T223	FALSE	FALSE	0	0	1	1	none	7.69884577704e-05
T075	T223	FALSE	FALSE	0	0	1	1	none	7.37477923998e-05
T077	T223	FALSE	FALSE	0	0	1	1	none	7.76152324262e-05
T087	T223	FALSE	FALSE	0	0	1	1	none	7.73197430902e-05
T095	T223	FALSE	FALSE	0	0	1	1	none	0.0001129189874912
T099a	T223	FALSE	FALSE	0	0	1	1	none	0.0001118839518565
T102	T223	FALSE	FALSE	0	0	1	1	none	0.0001163573380846
T104	T223	FALSE	FALSE	0	0	1	1	none	5.52982949897e-05
T105	T223	FALSE	FALSE	0	0	1	1	none	8.8830688328e-06
T107	T223	FALSE	FALSE	0	0	1	1	none	0.0001163573380846
T156	T223	FALSE	FALSE	0	0	1	1	none	5.477997164e-06
T159a	T223	FALSE	FALSE	0	0	1	1	none	7.5108133803e-05
T182	T223	FALSE	FALSE	0	0	1	1	none	3.7606479348e-06
T188	T223	FALSE	FALSE	0	0	1	1	none	5.67589067483e-05
T192	T223	FALSE	FALSE	0	0	1	1	none	0.0001444429172997
T197	T223	TRUE	TRUE	1	0	1	1	anc	6.267746558e-07
S002	T225	FALSE	FALSE	0	0	1	1	none	7.49168146574e-05
S007	T225	FALSE	FALSE	0	0	1	1	none	5.28412635476e-05
S021	T225	FALSE	FALSE	0	0	1	1	none	7.4770382209e-05
S024	T225	FALSE	FALSE	0	0	1	1	none	7.36072638698e-05
S025	T225	FALSE	FALSE	0	0	1	1	none	7.65176969114e-05
S026	T225	FALSE	FALSE	0	0	1	1	none	7.31106174112e-05
S038	T225	FALSE	FALSE	0	0	1	1	none	7.9320725e-06
S039	T225	FALSE	FALSE	0	0	1	1	none	7.7105077307e-05
S040	T225	FALSE	FALSE	0	0	1	1	none	0.000116397510718
S042	T225	FALSE	FALSE	0	0	1	1	none	7.2980489214e-05
S071	T225	FALSE	FALSE	0	0	1	1	none	0.000109169740861
S078	T225	FALSE	FALSE	0	0	1	1	none	7.16857268184e-05
S081	T225	FALSE	FALSE	0	0	1	1	none	7.45829795373e-05
S085	T225	FALSE	FALSE	0	0	1	1	none	0.0001114056709812
S087	T225	FALSE	FALSE	0	0	1	1	none	0.000115090625023
S093	T225	FALSE	FALSE	0	0	1	1	none	9.09978966329e-05
S097	T225	FALSE	FALSE	0	0	1	1	none	7.49731866592e-05
S102	T225	FALSE	FALSE	0	0	1	1	none	0.0001174956373054
S106	T225	FALSE	FALSE	0	0	1	1	none	7.49638313064e-05
S130	T225	FALSE	FALSE	0	0	1	1	none	0.0001156754734038
T009	T225	FALSE	FALSE	0	0	1	1	none	7.7423602064e-05
T010	T225	FALSE	FALSE	0	0	1	1	none	7.7423602064e-05
T013	T225	FALSE	FALSE	0	0	1	1	none	1.63549846736e-05
T014	T225	FALSE	FALSE	0	0	1	1	none	7.44957793022e-05
T020	T225	FALSE	FALSE	0	0	1	1	none	9.9056391842e-06
T021	T225	FALSE	FALSE	0	0	1	1	none	8.0557475343e-05
T028	T225	FALSE	FALSE	0	0	1	1	none	5.49046836811e-05
T035a	T225	FALSE	FALSE	0	0	1	1	none	0.000117925472531
T035b	T225	FALSE	FALSE	0	0	1	1	none	7.80553877252e-05
T040	T225	FALSE	FALSE	0	0	1	1	none	7.72796621035e-05
T056	T225	FALSE	FALSE	0	0	1	1	none	8.04448109654e-05
T059	T225	FALSE	FALSE	0	0	1	1	none	0.000120691144044
T065	T225	FALSE	FALSE	0	0	1	1	none	1.0571762438e-05
T069	T225	FALSE	FALSE	0	0	1	1	none	0.0001315005063494
T073	T225	FALSE	FALSE	0	0	1	1	none	7.99307006872e-05
T075	T225	FALSE	FALSE	0	0	1	1	none	7.66900353166e-05
T077	T225	FALSE	FALSE	0	0	1	1	none	8.0557475343e-05
T087	T225	FALSE	FALSE	0	0	1	1	none	8.0261986007e-05
T095	T225	FALSE	FALSE	0	0	1	1	none	0.000115861230408
T099a	T225	FALSE	FALSE	0	0	1	1	none	0.0001148261947733
T102	T225	FALSE	FALSE	0	0	1	1	none	0.0001192995810014
T104	T225	FALSE	FALSE	0	0	1	1	none	5.82405379065e-05
T105	T225	FALSE	FALSE	0	0	1	1	none	1.18253117496e-05
T107	T225	FALSE	FALSE	0	0	1	1	none	0.0001192995810014
T156	T225	FALSE	FALSE	0	0	1	1	none	5.8112377688e-06
T159a	T225	FALSE	FALSE	0	0	1	1	none	7.80503767198e-05
T182	T225	FALSE	FALSE	0	0	1	1	none	8.4416045764e-06
T188	T225	FALSE	FALSE	0	0	1	1	none	5.97011496651e-05
T192	T225	FALSE	FALSE	0	0	1	1	none	0.0001473851602165
T197	T225	TRUE	TRUE	1	0	1	1	anc	6.267746558e-07
T223	T225	FALSE	FALSE	0	0	1	1	none	7.1880552648e-06
S002	T230	TRUE	TRUE	0	0	1	1	none	1.75920774526e-05
S007	T230	TRUE	TRUE	0	0	1	1	none	6.05712564004e-05
S021	T230	TRUE	TRUE	0	0	1	1	none	1.74456450042e-05
S024	T230	TRUE	TRUE	0	0	1	1	none	1.6282526665e-05
S025	T230	TRUE	TRUE	0	0	1	1	none	1.48228240546e-05
S026	T230	TRUE	TRUE	0	0	1	1	none	7.5464366644e-06
S038	T230	TRUE	TRUE	0	0	1	1	none	7.38715523128e-05
S039	T230	TRUE	TRUE	0	0	1	1	none	1.97803401022e-05
S040	T230	TRUE	TRUE	0	0	1	1	none	0.0001098867006732
S042	T230	TRUE	TRUE	0	0	1	1	none	1.56557520092e-05
S071	T230	TRUE	TRUE	0	0	1	1	none	0.0001026589308162
S078	T230	TRUE	TRUE	0	0	1	1	none	1.43609896136e-05
S081	T230	TRUE	TRUE	0	0	1	1	none	1.72582423325e-05
S085	T230	TRUE	TRUE	0	0	1	1	none	0.0001048948609364
S087	T230	TRUE	TRUE	0	0	1	1	none	0.0001085798149782
S093	T230	TRUE	TRUE	0	0	1	1	none	8.44870865881e-05
S097	T230	TRUE	TRUE	0	0	1	1	none	1.32783138024e-05
S102	T230	TRUE	TRUE	0	0	1	1	none	0.0001109848272606
S106	T230	TRUE	TRUE	0	0	1	1	none	1.76390941016e-05
S130	T230	TRUE	TRUE	0	0	1	1	none	0.000109164663359
T009	T230	TRUE	TRUE	0	0	1	1	none	2.5070986232e-06
T010	T230	TRUE	TRUE	0	0	1	1	none	2.5070986232e-06
T013	T230	FALSE	FALSE	0	0	1	1	none	8.22944644864e-05
T014	T230	TRUE	TRUE	0	0	1	1	none	1.71710420974e-05
T020	T230	TRUE	TRUE	0	0	1	1	none	7.5845118997e-05
T021	T230	FALSE	FALSE	0	0	1	1	none	4.3874225906e-06
T028	T230	TRUE	TRUE	0	0	1	1	none	6.26346765339e-05
T035a	T230	TRUE	TRUE	0	0	1	1	none	0.0001114146624862
T035b	T230	TRUE	TRUE	0	0	1	1	none	1.8853349728e-06
T040	T230	TRUE	TRUE	0	0	1	1	none	1.99549248987e-05
T056	T230	FALSE	FALSE	0	0	1	1	none	5.5283075246e-06
T059	T230	TRUE	TRUE	0	0	1	1	none	0.0001141803339992
T065	T230	TRUE	TRUE	0	0	1	1	none	7.65112422508e-05
T069	T230	TRUE	TRUE	0	0	1	1	none	0.0001249896963046
T073	T230	FALSE	FALSE	0	0	1	1	none	3.7606479348e-06
T075	T230	TRUE	TRUE	0	0	1	1	none	7.14327745834e-05
T077	T230	FALSE	FALSE	0	0	1	1	none	4.3874225906e-06
T087	T230	FALSE	FALSE	0	0	1	1	none	4.0919332546e-06
T095	T230	TRUE	TRUE	0	0	1	1	none	0.0001093504203632
T099a	T230	TRUE	TRUE	0	0	1	1	none	0.0001083153847285
T102	T230	FALSE	FALSE	0	0	1	1	none	0.0001127887709566
T104	T230	FALSE	FALSE	0	0	1	1	none	6.59705307593e-05
T105	T230	FALSE	FALSE	0	0	1	1	none	7.77647915624e-05
T107	T230	FALSE	FALSE	0	0	1	1	none	0.0001127887709566
T156	T230	FALSE	FALSE	0	0	1	1	none	7.57135439632e-05
T159a	T230	TRUE	TRUE	0	0	1	1	none	1.8803239674e-06
T182	T230	FALSE	FALSE	0	0	1	1	none	7.57349084588e-05
T188	T230	TRUE	TRUE	0	0	1	1	none	6.74311425179e-05
T192	T230	FALSE	FALSE	0	0	1	1	none	0.0001408743501717
T197	T230	TRUE	TRUE	0	0	1	1	none	7.23584529732e-05
T223	T230	FALSE	FALSE	0	0	1	1	none	7.44813591472e-05
T225	T230	FALSE	FALSE	0	0	1	1	none	7.7423602064e-05
S002	T232	TRUE	TRUE	0	0	1	1	none	0.0001235087004078
S007	T232	TRUE	TRUE	0	0	1	1	none	0.0001156739521956
S021	T232	TRUE	TRUE	0	0	1	1	none	0.0001233622679594
S024	T232	TRUE	TRUE	0	0	1	1	none	0.0001221991496202
S025	T232	TRUE	TRUE	0	0	1	1	none	0.0001251095826618
S026	T232	TRUE	TRUE	0	0	1	1	none	0.0001217025031616
S038	T232	TRUE	TRUE	0	0	1	1	none	0.000128974248108
S039	T232	TRUE	TRUE	0	0	1	1	none	0.0001256969630574
S040	T232	TRUE	TRUE	0	0	1	1	none	5.10755776244e-05
S042	T232	TRUE	TRUE	0	0	1	1	none	0.0001215723749644
S071	T232	TRUE	TRUE	0	0	1	1	none	2.46101063098e-05
S078	T232	TRUE	TRUE	0	0	1	1	none	0.0001202776125688
S081	T232	TRUE	TRUE	0	0	1	1	none	0.0001231748652877
S085	T232	TRUE	TRUE	0	0	1	1	none	6.48715622316e-05
S087	T232	TRUE	TRUE	0	0	1	1	none	6.85565162734e-05
S093	T232	TRUE	TRUE	0	0	1	1	none	4.44637878833e-05
S097	T232	TRUE	TRUE	0	0	1	1	none	0.0001235650724096
S102	T232	TRUE	TRUE	0	0	1	1	none	5.21737042118e-05
S106	T232	TRUE	TRUE	0	0	1	1	none	0.0001235557170568
S130	T232	TRUE	TRUE	0	0	1	1	none	6.91413646542e-05
T009	T232	TRUE	TRUE	0	0	1	1	none	0.0001260154878144
T010	T232	TRUE	TRUE	0	0	1	1	none	0.0001260154878144
T013	T232	FALSE	FALSE	0	0	1	1	none	0.0001373971602816
T014	T232	TRUE	TRUE	0	0	1	1	none	0.0001230876650526
T020	T232	TRUE	TRUE	0	0	1	1	none	0.0001309478147922
T021	T232	FALSE	FALSE	0	0	1	1	none	0.0001291493610934
T028	T232	TRUE	TRUE	0	0	1	1	none	0.0001177373723291
T035a	T232	TRUE	TRUE	0	0	1	1	none	7.13913637814e-05
T035b	T232	TRUE	TRUE	0	0	1	1	none	0.0001266472734756
T040	T232	TRUE	TRUE	0	0	1	1	none	0.0001258715478539
T056	T232	FALSE	FALSE	0	0	1	1	none	0.0001290366967158
T059	T232	TRUE	TRUE	0	0	1	1	none	5.53692109504e-05
T065	T232	TRUE	TRUE	0	0	1	1	none	0.000131613938046
T069	T232	TRUE	TRUE	0	0	1	1	none	4.81944211098e-05
T073	T232	FALSE	FALSE	0	0	1	1	none	0.0001285225864376
T075	T232	TRUE	TRUE	0	0	1	1	none	0.0001265354703786
T077	T232	FALSE	FALSE	0	0	1	1	none	0.0001291493610934
T087	T232	FALSE	FALSE	0	0	1	1	none	0.0001288538717574
T095	T232	TRUE	TRUE	0	0	1	1	none	6.93271216584e-05
T099a	T232	TRUE	TRUE	0	0	1	1	none	6.82920860237e-05
T102	T232	FALSE	FALSE	0	0	1	1	none	7.27654722518e-05
T104	T232	FALSE	FALSE	0	0	1	1	none	0.0001210732265545
T105	T232	FALSE	FALSE	0	0	1	1	none	0.0001328674873576
T107	T232	FALSE	FALSE	0	0	1	1	none	7.27654722518e-05
T156	T232	FALSE	FALSE	0	0	1	1	none	0.0001308162397584
T159a	T232	TRUE	TRUE	0	0	1	1	none	0.0001266422624702
T182	T232	FALSE	FALSE	0	0	1	1	none	0.000130837604254
T188	T232	TRUE	TRUE	0	0	1	1	none	0.0001225338383131
T192	T232	FALSE	FALSE	0	0	1	1	none	1.85298534853e-05
T197	T232	TRUE	TRUE	0	0	1	1	none	0.0001274611487684
T223	T232	FALSE	FALSE	0	0	1	1	none	0.0001295840549424
T225	T232	FALSE	FALSE	0	0	1	1	none	0.0001325262978592
T230	T232	TRUE	TRUE	0	0	1	1	none	0.0001260154878144
S002	T241	FALSE	FALSE	0	0	1	1	none	9.68623069304e-05
S007	T241	FALSE	FALSE	0	0	1	1	none	7.47867558206e-05
S021	T241	FALSE	FALSE	0	0	1	1	none	9.6715874482e-05
S024	T241	FALSE	FALSE	0	0	1	1	none	9.55527561428e-05
S025	T241	FALSE	FALSE	0	0	1	1	none	9.84631891844e-05
S026	T241	FALSE	FALSE	0	0	1	1	none	9.50561096842e-05
S038	T241	FALSE	FALSE	0	0	1	1	none	2.86240154614e-05
S039	T241	FALSE	FALSE	0	0	1	1	none	9.905056958e-05
S040	T241	FALSE	FALSE	0	0	1	1	none	0.000138343002991
S042	T241	FALSE	FALSE	0	0	1	1	none	9.4925981487e-05
S071	T241	FALSE	FALSE	0	0	1	1	none	0.000131115233134
S078	T241	FALSE	FALSE	0	0	1	1	none	9.36312190914e-05
S081	T241	FALSE	FALSE	0	0	1	1	none	9.65284718103e-05
S085	T241	FALSE	FALSE	0	0	1	1	none	0.0001333511632542
S087	T241	FALSE	FALSE	0	0	1	1	none	0.000137036117296
S093	T241	FALSE	FALSE	0	0	1	1	none	0.0001129433889059
S097	T241	FALSE	FALSE	0	0	1	1	none	9.69186789322e-05
S102	T241	FALSE	FALSE	0	0	1	1	none	0.0001394411295784
S106	T241	FALSE	FALSE	0	0	1	1	none	9.69093235794e-05
S130	T241	FALSE	FALSE	0	0	1	1	none	0.0001376209656768
T009	T241	FALSE	FALSE	0	0	1	1	none	9.9369094337e-05
T010	T241	FALSE	FALSE	0	0	1	1	none	9.9369094337e-05
T013	T241	FALSE	FALSE	0	0	1	1	none	2.2375716331e-05
T014	T241	FALSE	FALSE	0	0	1	1	none	9.64412715752e-05
T020	T241	FALSE	FALSE	0	0	1	1	none	3.05975821456e-05
T021	T241	FALSE	FALSE	0	0	1	1	none	0.000102502967616
T028	T241	FALSE	FALSE	0	0	1	1	none	7.68501759541e-05
T035a	T241	FALSE	FALSE	0	0	1	1	none	0.000139870964804
T035b	T241	FALSE	FALSE	0	0	1	1	none	0.0001000008799982
T040	T241	FALSE	FALSE	0	0	1	1	none	9.92251543765e-05
T056	T241	FALSE	FALSE	0	0	1	1	none	0.0001023903032384
T059	T241	FALSE	FALSE	0	0	1	1	none	0.000142636636317
T065	T241	FALSE	FALSE	0	0	1	1	none	2.53649507094e-05
T069	T241	FALSE	FALSE	0	0	1	1	none	0.0001534459986224
T073	T241	FALSE	FALSE	0	0	1	1	none	0.0001018761929602
T075	T241	FALSE	FALSE	0	0	1	1	none	9.86355275896e-05
T077	T241	FALSE	FALSE	0	0	1	1	none	0.000102502967616
T087	T241	FALSE	FALSE	0	0	1	1	none	0.00010220747828
T095	T241	FALSE	FALSE	0	0	1	1	none	0.000137806722681
T099a	T241	FALSE	FALSE	0	0	1	1	none	0.0001367716870463
T102	T241	FALSE	FALSE	0	0	1	1	none	0.0001412450732744
T104	T241	FALSE	FALSE	0	0	1	1	none	8.01860301795e-05
T105	T241	FALSE	FALSE	0	0	1	1	none	2.6618500021e-05
T107	T241	FALSE	FALSE	0	0	1	1	none	0.0001412450732744
T156	T241	FALSE	FALSE	0	0	1	1	none	3.17195564234e-05
T159a	T241	FALSE	FALSE	0	0	1	1	none	9.99958689928e-05
T182	T241	FALSE	FALSE	0	0	1	1	none	3.1740920919e-05
T188	T241	FALSE	FALSE	0	0	1	1	none	8.16466419381e-05
T192	T241	FALSE	FALSE	0	0	1	1	none	0.0001693306524895
T197	T241	FALSE	FALSE	0	0	1	1	none	2.83644654334e-05
T223	T241	FALSE	FALSE	0	0	1	1	none	3.04873716074e-05
T225	T241	FALSE	FALSE	0	0	1	1	none	3.34296145242e-05
T230	T241	FALSE	FALSE	0	0	1	1	none	9.9369094337e-05
T232	T241	FALSE	FALSE	0	0	1	1	none	0.0001544717901322
S002	T270	FALSE	FALSE	0	0	1	1	none	0.0001263053676164
S007	T270	FALSE	FALSE	0	0	1	1	none	0.0001184706194042
S021	T270	FALSE	FALSE	0	0	1	1	none	0.000126158935168
S024	T270	FALSE	FALSE	0	0	1	1	none	0.0001249958168288
S025	T270	FALSE	FALSE	0	0	1	1	none	0.0001279062498704
S026	T270	FALSE	FALSE	0	0	1	1	none	0.0001244991703702
S038	T270	FALSE	FALSE	0	0	1	1	none	0.0001317709153166
S039	T270	FALSE	FALSE	0	0	1	1	none	0.000128493630266
S040	T270	FALSE	FALSE	0	0	1	1	none	5.3872244833e-05
S042	T270	FALSE	FALSE	0	0	1	1	none	0.000124369042173
S071	T270	FALSE	FALSE	0	0	1	1	none	2.74067735184e-05
S078	T270	FALSE	FALSE	0	0	1	1	none	0.0001230742797774
S081	T270	FALSE	FALSE	0	0	1	1	none	0.0001259715324963
S085	T270	FALSE	FALSE	0	0	1	1	none	6.76682294402e-05
S087	T270	FALSE	FALSE	0	0	1	1	none	7.1353183482e-05
S093	T270	FALSE	FALSE	0	0	1	1	none	4.72604550919e-05
S097	T270	FALSE	FALSE	0	0	1	1	none	0.0001263617396182
S102	T270	FALSE	FALSE	0	0	1	1	none	5.49703714204e-05
S106	T270	FALSE	FALSE	0	0	1	1	none	0.0001263523842654
S130	T270	FALSE	FALSE	0	0	1	1	none	7.19380318628e-05
T009	T270	FALSE	FALSE	0	0	1	1	none	0.000128812155023
T010	T270	FALSE	FALSE	0	0	1	1	none	0.000128812155023
T013	T270	FALSE	FALSE	0	0	1	1	none	0.0001401938274902
T014	T270	FALSE	FALSE	0	0	1	1	none	0.0001258843322612
T020	T270	FALSE	FALSE	0	0	1	1	none	0.0001337444820008
T021	T270	FALSE	FALSE	0	0	1	1	none	0.000131946028302
T028	T270	FALSE	FALSE	0	0	1	1	none	0.0001205340395377
T035a	T270	FALSE	FALSE	0	0	1	1	none	7.418803099e-05
T035b	T270	FALSE	FALSE	0	0	1	1	none	0.0001294439406842
T040	T270	FALSE	FALSE	0	0	1	1	none	0.0001286682150625
T056	T270	FALSE	FALSE	0	0	1	1	none	0.0001318333639244
T059	T270	FALSE	FALSE	0	0	1	1	none	5.8165878159e-05
T065	T270	FALSE	FALSE	0	0	1	1	none	0.0001344106052546
T069	T270	FALSE	FALSE	0	0	1	1	none	5.09910883184e-05
T073	T270	FALSE	FALSE	0	0	1	1	none	0.0001313192536462
T075	T270	FALSE	FALSE	0	0	1	1	none	0.0001293321375872
T077	T270	FALSE	FALSE	0	0	1	1	none	0.000131946028302
T087	T270	FALSE	FALSE	0	0	1	1	none	0.000131650538966
T095	T270	FALSE	FALSE	0	0	1	1	none	7.2123788867e-05
T099a	T270	FALSE	FALSE	0	0	1	1	none	7.10887532323e-05
T102	T270	FALSE	FALSE	0	0	1	1	none	7.55621394604e-05
T104	T270	FALSE	FALSE	0	0	1	1	none	0.0001238698937631
T105	T270	FALSE	FALSE	0	0	1	1	none	0.0001356641545662
T107	T270	FALSE	FALSE	0	0	1	1	none	7.55621394604e-05
T156	T270	FALSE	FALSE	0	0	1	1	none	0.000133612906967
T159a	T270	FALSE	FALSE	0	0	1	1	none	0.0001294389296788
T182	T270	FALSE	FALSE	0	0	1	1	none	0.0001336342714626
T188	T270	FALSE	FALSE	0	0	1	1	none	0.0001253305055217
T192	T270	FALSE	FALSE	0	0	1	1	none	2.13265206939e-05
T197	T270	FALSE	FALSE	0	0	1	1	none	0.000130257815977
T223	T270	FALSE	FALSE	0	0	1	1	none	0.000132380722151
T225	T270	FALSE	FALSE	0	0	1	1	none	0.0001353229650678
T230	T270	FALSE	FALSE	0	0	1	1	none	0.000128812155023
T232	T270	TRUE	TRUE	1	0	1	1	anc	1.543117897e-06
T241	T270	FALSE	FALSE	0	0	1	1	none	0.0001572684573408
S002	T271b	FALSE	FALSE	0	0	1	1	none	7.80506879364e-05
S007	T271b	FALSE	FALSE	0	0	1	1	none	5.59751368266e-05
S021	T271b	FALSE	FALSE	0	0	1	1	none	7.7904255488e-05
S024	T271b	FALSE	FALSE	0	0	1	1	none	7.67411371488e-05
S025	T271b	FALSE	FALSE	0	0	1	1	none	7.96515701904e-05
S026	T271b	FALSE	FALSE	0	0	1	1	none	7.62444906902e-05
S038	T271b	FALSE	FALSE	0	0	1	1	none	1.1065945779e-05
S039	T271b	FALSE	FALSE	0	0	1	1	none	8.0238950586e-05
S040	T271b	FALSE	FALSE	0	0	1	1	none	0.000119531383997
S042	T271b	FALSE	FALSE	0	0	1	1	none	7.6114362493e-05
S071	T271b	FALSE	FALSE	0	0	1	1	none	0.00011230361414
S078	T271b	FALSE	FALSE	0	0	1	1	none	7.48196000974e-05
S081	T271b	FALSE	FALSE	0	0	1	1	none	7.77168528163e-05
S085	T271b	FALSE	FALSE	0	0	1	1	none	0.0001145395442602
S087	T271b	FALSE	FALSE	0	0	1	1	none	0.000118224498302
S093	T271b	FALSE	FALSE	0	0	1	1	none	9.41317699119e-05
S097	T271b	FALSE	FALSE	0	0	1	1	none	7.81070599382e-05
S102	T271b	FALSE	FALSE	0	0	1	1	none	0.0001206295105844
S106	T271b	FALSE	FALSE	0	0	1	1	none	7.80977045854e-05
S130	T271b	FALSE	FALSE	0	0	1	1	none	0.0001188093466828
T009	T271b	FALSE	FALSE	0	0	1	1	none	8.0557475343e-05
T010	T271b	FALSE	FALSE	0	0	1	1	none	8.0557475343e-05
T013	T271b	FALSE	FALSE	0	0	1	1	none	1.94888579526e-05
T014	T271b	FALSE	FALSE	0	0	1	1	none	7.76296525812e-05
T020	T271b	FALSE	FALSE	0	0	1	1	none	1.30395124632e-05
T021	T271b	FALSE	FALSE	0	0	1	1	none	8.3691348622e-05
T028	T271b	FALSE	FALSE	0	0	1	1	none	5.80385569601e-05
T035a	T271b	FALSE	FALSE	0	0	1	1	none	0.00012105934581
T035b	T271b	FALSE	FALSE	0	0	1	1	none	8.11892610042e-05
T040	T271b	FALSE	FALSE	0	0	1	1	none	8.04135353825e-05
T056	T271b	FALSE	FALSE	0	0	1	1	none	8.35786842444e-05
T059	T271b	FALSE	FALSE	0	0	1	1	none	0.000123825017323
T065	T271b	FALSE	FALSE	0	0	1	1	none	1.3705635717e-05
T069	T271b	FALSE	FALSE	0	0	1	1	none	0.0001346343796284
T073	T271b	FALSE	FALSE	0	0	1	1	none	8.30645739662e-05
T075	T271b	FALSE	FALSE	0	0	1	1	none	7.98239085956e-05
T077	T271b	FALSE	FALSE	0	0	1	1	none	8.3691348622e-05
T087	T271b	FALSE	FALSE	0	0	1	1	none	8.3395859286e-05
T095	T271b	FALSE	FALSE	0	0	1	1	none	0.000118995103687
T099a	T271b	FALSE	FALSE	0	0	1	1	none	0.0001179600680523
T102	T271b	FALSE	FALSE	0	0	1	1	none	0.0001224334542804
T104	T271b	FALSE	FALSE	0	0	1	1	none	6.13744111855e-05
T105	T271b	FALSE	FALSE	0	0	1	1	none	1.49591850286e-05
T107	T271b	FALSE	FALSE	0	0	1	1	none	0.0001224334542804
T156	T271b	FALSE	FALSE	0	0	1	1	none	8.9451110478e-06
T159a	T271b	FALSE	FALSE	0	0	1	1	none	8.11842499988e-05
T182	T271b	FALSE	FALSE	0	0	1	1	none	1.15754778554e-05
T188	T271b	FALSE	FALSE	0	0	1	1	none	6.28350229441e-05
T192	T271b	FALSE	FALSE	0	0	1	1	none	0.0001505190334955
T197	T271b	TRUE	TRUE	1	0	1	1	anc	6.267746558e-07
T223	T271b	FALSE	FALSE	0	0	1	1	none	1.03219285438e-05
T225	T271b	FALSE	FALSE	0	0	1	1	none	4.3874225906e-06
T230	T271b	FALSE	FALSE	0	0	1	1	none	8.0557475343e-05
T232	T271b	FALSE	FALSE	0	0	1	1	none	0.0001356601711382
T241	T271b	FALSE	FALSE	0	0	1	1	none	3.65634878032e-05
T270	T271b	FALSE	FALSE	0	0	1	1	none	0.0001384568383468
S002	T301	FALSE	FALSE	0	0	1	1	none	0.0001337564922678
S007	T301	FALSE	FALSE	0	0	1	1	none	0.0001259217440556
S021	T301	FALSE	FALSE	0	0	1	1	none	0.0001336100598194
S024	T301	FALSE	FALSE	0	0	1	1	none	0.0001324469414802
S025	T301	FALSE	FALSE	0	0	1	1	none	0.0001353573745218
S026	T301	FALSE	FALSE	0	0	1	1	none	0.0001319502950216
S038	T301	FALSE	FALSE	0	0	1	1	none	0.000139222039968
S039	T301	FALSE	FALSE	0	0	1	1	none	0.0001359447549174
S040	T301	FALSE	FALSE	0	0	1	1	none	6.13233694844e-05
S042	T301	FALSE	FALSE	0	0	1	1	none	0.0001318201668244
S071	T301	FALSE	FALSE	0	0	1	1	none	3.48578981698e-05
S078	T301	FALSE	FALSE	0	0	1	1	none	0.0001305254044288
S081	T301	FALSE	FALSE	0	0	1	1	none	0.0001334226571477
S085	T301	FALSE	FALSE	0	0	1	1	none	7.51193540916e-05
S087	T301	FALSE	FALSE	0	0	1	1	none	7.88043081334e-05
S093	T301	FALSE	FALSE	0	0	1	1	none	5.47115797433e-05
S097	T301	FALSE	FALSE	0	0	1	1	none	0.0001338128642696
S102	T301	FALSE	FALSE	0	0	1	1	none	6.24214960718e-05
S106	T301	FALSE	FALSE	0	0	1	1	none	0.0001338035089168
S130	T301	FALSE	FALSE	0	0	1	1	none	7.93891565142e-05
T009	T301	FALSE	FALSE	0	0	1	1	none	0.0001362632796744
T010	T301	FALSE	FALSE	0	0	1	1	none	0.0001362632796744
T013	T301	FALSE	FALSE	0	0	1	1	none	0.0001476449521416
T014	T301	FALSE	FALSE	0	0	1	1	none	0.0001333354569126
T020	T301	FALSE	FALSE	0	0	1	1	none	0.0001411956066522
T021	T301	FALSE	FALSE	0	0	1	1	none	0.0001393971529534
T028	T301	FALSE	FALSE	0	0	1	1	none	0.0001279851641891
T035a	T301	FALSE	FALSE	0	0	1	1	none	8.16391556414e-05
T035b	T301	FALSE	FALSE	0	0	1	1	none	0.0001368950653356
T040	T301	FALSE	FALSE	0	0	1	1	none	0.0001361193397139
T056	T301	FALSE	FALSE	0	0	1	1	none	0.0001392844885758
T059	T301	FALSE	FALSE	0	0	1	1	none	6.56170028104e-05
T065	T301	FALSE	FALSE	0	0	1	1	none	0.000141861729906
T069	T301	FALSE	FALSE	0	0	1	1	none	5.84422129698e-05
T073	T301	FALSE	FALSE	0	0	1	1	none	0.0001387703782976
T075	T301	FALSE	FALSE	0	0	1	1	none	0.0001367832622386
T077	T301	FALSE	FALSE	0	0	1	1	none	0.0001393971529534
T087	T301	FALSE	FALSE	0	0	1	1	none	0.0001391016636174
T095	T301	FALSE	FALSE	0	0	1	1	none	7.95749135184e-05
T099a	T301	FALSE	FALSE	0	0	1	1	none	7.85398778837e-05
T102	T301	FALSE	FALSE	0	0	1	1	none	8.30132641118e-05
T104	T301	FALSE	FALSE	0	0	1	1	none	0.0001313210184145
T105	T301	FALSE	FALSE	0	0	1	1	none	0.0001431152792176
T107	T301	FALSE	FALSE	0	0	1	1	none	8.30132641118e-05
T156	T301	FALSE	FALSE	0	0	1	1	none	0.0001410640316184
T159a	T301	FALSE	FALSE	0	0	1	1	none	0.0001368900543302
T182	T301	FALSE	FALSE	0	0	1	1	none	0.000141085396114
T188	T301	FALSE	FALSE	0	0	1	1	none	0.0001327816301731
T192	T301	FALSE	FALSE	0	0	1	1	none	2.06874588629e-05
T197	T301	FALSE	FALSE	0	0	1	1	none	0.0001377089406284
T223	T301	FALSE	FALSE	0	0	1	1	none	0.0001398318468024
T225	T301	FALSE	FALSE	0	0	1	1	none	0.0001427740897192
T230	T301	FALSE	FALSE	0	0	1	1	none	0.0001362632796744
T232	T301	FALSE	FALSE	0	0	1	1	none	1.3918782988e-05
T241	T301	FALSE	FALSE	0	0	1	1	none	0.0001647195819922
T270	T301	FALSE	FALSE	0	0	1	1	none	1.67154501966e-05
T271b	T301	FALSE	FALSE	0	0	1	1	none	0.0001459079629982
S002	T303	FALSE	FALSE	0	0	1	1	none	0.0001344899176768
S007	T303	FALSE	FALSE	0	0	1	1	none	0.0001266551694646
S021	T303	FALSE	FALSE	0	0	1	1	none	0.0001343434852284
S024	T303	FALSE	FALSE	0	0	1	1	none	0.0001331803668892
S025	T303	FALSE	FALSE	0	0	1	1	none	0.0001360907999308
S026	T303	FALSE	FALSE	0	0	1	1	none	0.0001326837204306
S038	T303	FALSE	FALSE	0	0	1	1	none	0.000139955465377
S039	T303	FALSE	FALSE	0	0	1	1	none	0.0001366781803264
S040	T303	FALSE	FALSE	0	0	1	1	none	6.20567948934e-05
S042	T303	FALSE	FALSE	0	0	1	1	none	0.0001325535922334
S071	T303	FALSE	FALSE	0	0	1	1	none	3.55913235788e-05
S078	T303	FALSE	FALSE	0	0	1	1	none	0.0001312588298378
S081	T303	FALSE	FALSE	0	0	1	1	none	0.0001341560825567
S085	T303	FALSE	FALSE	0	0	1	1	none	7.58527795006e-05
S087	T303	FALSE	FALSE	0	0	1	1	none	7.95377335424e-05
S093	T303	FALSE	FALSE	0	0	1	1	none	5.54450051523e-05
S097	T303	FALSE	FALSE	0	0	1	1	none	0.0001345462896786
S102	T303	FALSE	FALSE	0	0	1	1	none	6.31549214808e-05
S106	T303	FALSE	FALSE	0	0	1	1	none	0.0001345369343258
S130	T303	FALSE	FALSE	0	0	1	1	none	8.01225819232e-05
T009	T303	FALSE	FALSE	0	0	1	1	none	0.0001369967050834
T010	T303	FALSE	FALSE	0	0	1	1	none	0.0001369967050834
T013	T303	FALSE	FALSE	0	0	1	1	none	0.0001483783775506
T014	T303	FALSE	FALSE	0	0	1	1	none	0.0001340688823216
T020	T303	FALSE	FALSE	0	0	1	1	none	0.0001419290320612
T021	T303	FALSE	FALSE	0	0	1	1	none	0.0001401305783624
T028	T303	FALSE	FALSE	0	0	1	1	none	0.0001287185895981
T035a	T303	FALSE	FALSE	0	0	1	1	none	8.23725810504e-05
T035b	T303	FALSE	FALSE	0	0	1	1	none	0.0001376284907446
T040	T303	FALSE	FALSE	0	0	1	1	none	0.0001368527651229
T056	T303	FALSE	FALSE	0	0	1	1	none	0.0001400179139848
T059	T303	FALSE	FALSE	0	0	1	1	none	6.63504282194e-05
T065	T303	FALSE	FALSE	0	0	1	1	none	0.000142595155315
T069	T303	FALSE	FALSE	0	0	1	1	none	5.91756383788e-05
T073	T303	FALSE	FALSE	0	0	1	1	none	0.0001395038037066
T075	T303	FALSE	FALSE	0	0	1	1	none	0.0001375166876476
T077	T303	FALSE	FALSE	0	0	1	1	none	0.0001401305783624
T087	T303	FALSE	FALSE	0	0	1	1	none	0.0001398350890264
T095	T303	FALSE	FALSE	0	0	1	1	none	8.03083389274e-05
T099a	T303	FALSE	FALSE	0	0	1	1	none	7.92733032927e-05
T102	T303	FALSE	FALSE	0	0	1	1	none	8.37466895208e-05
T104	T303	FALSE	FALSE	0	0	1	1	none	0.0001320544438235
T105	T303	FALSE	FALSE	0	0	1	1	none	0.0001438487046266
T107	T303	FALSE	FALSE	0	0	1	1	none	8.37466895208e-05
T156	T303	FALSE	FALSE	0	0	1	1	none	0.0001417974570274
T159a	T303	FALSE	FALSE	0	0	1	1	none	0.0001376234797392
T182	T303	FALSE	FALSE	0	0	1	1	none	0.000141818821523
T188	T303	FALSE	FALSE	0	0	1	1	none	0.0001335150555821
T192	T303	FALSE	FALSE	0	0	1	1	none	2.64350815183e-05
T197	T303	FALSE	FALSE	0	0	1	1	none	0.0001384423660374
T223	T303	FALSE	FALSE	0	0	1	1	none	0.0001405652722114
T225	T303	FALSE	FALSE	0	0	1	1	none	0.0001435075151282
T230	T303	FALSE	FALSE	0	0	1	1	none	0.0001369967050834
T232	T303	FALSE	FALSE	0	0	1	1	none	1.4652208397e-05
T241	T303	FALSE	FALSE	0	0	1	1	none	0.0001654530074012
T270	T303	FALSE	FALSE	0	0	1	1	none	1.74488756056e-05
T271b	T303	FALSE	FALSE	0	0	1	1	none	0.0001466413884072
T301	T303	FALSE	FALSE	0	0	1	1	none	2.1824011021e-05
S002	T322	FALSE	FALSE	0	0	1	1	none	8.4318034037e-05
S007	T322	FALSE	FALSE	0	0	1	1	none	6.22424829272e-05
S021	T322	FALSE	FALSE	0	0	1	1	none	8.41716015886e-05
S024	T322	FALSE	FALSE	0	0	1	1	none	8.30084832494e-05
S025	T322	FALSE	FALSE	0	0	1	1	none	8.5918916291e-05
S026	T322	FALSE	FALSE	0	0	1	1	none	8.25118367908e-05
S038	T322	FALSE	FALSE	0	0	1	1	none	1.6079742568e-05
S039	T322	FALSE	FALSE	0	0	1	1	none	8.65062966866e-05
S040	T322	FALSE	FALSE	0	0	1	1	none	0.0001257987300976
S042	T322	FALSE	FALSE	0	0	1	1	none	8.23817085936e-05
S071	T322	FALSE	FALSE	0	0	1	1	none	0.0001185709602406
S078	T322	FALSE	FALSE	0	0	1	1	none	8.1086946198e-05
S081	T322	FALSE	FALSE	0	0	1	1	none	8.39841989169e-05
S085	T322	FALSE	FALSE	0	0	1	1	none	0.0001208068903608
S087	T322	FALSE	FALSE	0	0	1	1	none	0.0001244918444026
S093	T322	FALSE	FALSE	0	0	1	1	none	0.0001003991160125
S097	T322	FALSE	FALSE	0	0	1	1	none	8.43744060388e-05
S102	T322	FALSE	FALSE	0	0	1	1	none	0.000126896856685
S106	T322	FALSE	FALSE	0	0	1	1	none	8.4365050686e-05
S130	T322	FALSE	FALSE	0	0	1	1	none	0.0001250766927834
T009	T322	FALSE	FALSE	0	0	1	1	none	8.68248214436e-05
T010	T322	FALSE	FALSE	0	0	1	1	none	8.68248214436e-05
T013	T322	FALSE	FALSE	0	0	1	1	none	9.8314434376e-06
T014	T322	FALSE	FALSE	0	0	1	1	none	8.38969986818e-05
T020	T322	FALSE	FALSE	0	0	1	1	none	1.80533092522e-05
T021	T322	FALSE	FALSE	0	0	1	1	none	8.99586947226e-05
T028	T322	FALSE	FALSE	0	0	1	1	none	6.43059030607e-05
T035a	T322	FALSE	FALSE	0	0	1	1	none	0.0001273266919106
T035b	T322	FALSE	FALSE	0	0	1	1	none	8.74566071048e-05
T040	T322	FALSE	FALSE	0	0	1	1	none	8.66808814831e-05
T056	T322	FALSE	FALSE	0	0	1	1	none	8.9846030345e-05
T059	T322	FALSE	FALSE	0	0	1	1	none	0.0001300923634236
T065	T322	FALSE	FALSE	0	0	1	1	none	1.2820677816e-05
T069	T322	FALSE	FALSE	0	0	1	1	none	0.000140901725729
T073	T322	FALSE	FALSE	0	0	1	1	none	8.93319200668e-05
T075	T322	FALSE	FALSE	0	0	1	1	none	8.60912546962e-05
T077	T322	FALSE	FALSE	0	0	1	1	none	8.99586947226e-05
T087	T322	FALSE	FALSE	0	0	1	1	none	8.96632053866e-05
T095	T322	FALSE	FALSE	0	0	1	1	none	0.0001252624497876
T099a	T322	FALSE	FALSE	0	0	1	1	none	0.0001242274141529
T102	T322	FALSE	FALSE	0	0	1	1	none	0.000128700800381
T104	T322	FALSE	FALSE	0	0	1	1	none	6.76417572861e-05
T105	T322	FALSE	FALSE	0	0	1	1	none	1.40742271276e-05
T107	T322	FALSE	FALSE	0	0	1	1	none	0.000128700800381
T156	T322	FALSE	FALSE	0	0	1	1	none	1.917528353e-05
T159a	T322	FALSE	FALSE	0	0	1	1	none	8.74515960994e-05
T182	T322	FALSE	FALSE	0	0	1	1	none	1.91966480256e-05
T188	T322	FALSE	FALSE	0	0	1	1	none	6.91023690447e-05
T192	T322	FALSE	FALSE	0	0	1	1	none	0.0001567863795961
T197	T322	FALSE	FALSE	0	0	1	1	none	1.582019254e-05
T223	T322	FALSE	FALSE	0	0	1	1	none	1.7943098714e-05
T225	T322	FALSE	FALSE	0	0	1	1	none	2.08853416308e-05
T230	T322	FALSE	FALSE	0	0	1	1	none	8.68248214436e-05
T232	T322	FALSE	FALSE	0	0	1	1	none	0.0001419275172388
T241	T322	FALSE	FALSE	0	0	1	1	none	1.3797822205e-05
T270	T322	FALSE	FALSE	0	0	1	1	none	0.0001447241844474
T271b	T322	FALSE	FALSE	0	0	1	1	none	2.40192149098e-05
T301	T322	FALSE	FALSE	0	0	1	1	none	0.0001521753090988
T303	T322	FALSE	FALSE	0	0	1	1	none	0.0001529087345078
S002	T327b	TRUE	TRUE	0	0	1	1	none	0.0001197496078508
S007	T327b	TRUE	TRUE	0	0	1	1	none	0.0001119148596386
S021	T327b	TRUE	TRUE	0	0	1	1	none	0.0001196031754024
S024	T327b	TRUE	TRUE	0	0	1	1	none	0.0001184400570632
S025	T327b	TRUE	TRUE	0	0	1	1	none	0.0001213504901048
S026	T327b	TRUE	TRUE	0	0	1	1	none	0.0001179434106046
S038	T327b	TRUE	TRUE	0	0	1	1	none	0.000125215155551
S039	T327b	TRUE	TRUE	0	0	1	1	none	0.0001219378705004
S040	T327b	TRUE	TRUE	0	0	1	1	none	4.73164850674e-05
S042	T327b	TRUE	TRUE	0	0	1	1	none	0.0001178132824074
S071	T327b	TRUE	TRUE	0	0	1	1	none	3.01051338104e-05
S078	T327b	TRUE	TRUE	0	0	1	1	none	0.0001165185200118
S081	T327b	TRUE	TRUE	0	0	1	1	none	0.0001194157727307
S085	T327b	TRUE	TRUE	0	0	1	1	none	6.11124696746e-05
S087	T327b	TRUE	TRUE	0	0	1	1	none	6.47974237164e-05
S093	T327b	TRUE	TRUE	0	0	1	1	none	4.07046953263e-05
S097	T327b	TRUE	TRUE	0	0	1	1	none	0.0001198059798526
S102	T327b	TRUE	TRUE	0	0	1	1	none	4.84146116548e-05
S106	T327b	TRUE	TRUE	0	0	1	1	none	0.0001197966244998
S130	T327b	TRUE	TRUE	0	0	1	1	none	6.53822720972e-05
T009	T327b	TRUE	TRUE	0	0	1	1	none	0.0001222563952574
T010	T327b	TRUE	TRUE	0	0	1	1	none	0.0001222563952574
T013	T327b	FALSE	FALSE	0	0	1	1	none	0.0001336380677246
T014	T327b	TRUE	TRUE	0	0	1	1	none	0.0001193285724956
T020	T327b	TRUE	TRUE	0	0	1	1	none	0.0001271887222352
T021	T327b	FALSE	FALSE	0	0	1	1	none	0.0001253902685364
T028	T327b	TRUE	TRUE	0	0	1	1	none	0.0001139782797721
T035a	T327b	TRUE	TRUE	0	0	1	1	none	6.76322712244e-05
T035b	T327b	TRUE	TRUE	0	0	1	1	none	0.0001228881809186
T040	T327b	TRUE	TRUE	0	0	1	1	none	0.0001221124552969
T056	T327b	FALSE	FALSE	0	0	1	1	none	0.0001252776041588
T059	T327b	TRUE	TRUE	0	0	1	1	none	5.16101183934e-05
T065	T327b	TRUE	TRUE	0	0	1	1	none	0.000127854845489
T069	T327b	TRUE	TRUE	0	0	1	1	none	5.24358992988e-05
T073	T327b	FALSE	FALSE	0	0	1	1	none	0.0001247634938806
T075	T327b	TRUE	TRUE	0	0	1	1	none	0.0001227763778216
T077	T327b	FALSE	FALSE	0	0	1	1	none	0.0001253902685364
T087	T327b	FALSE	FALSE	0	0	1	1	none	0.0001250947792004
T095	T327b	TRUE	TRUE	0	0	1	1	none	6.55680291014e-05
T099a	T327b	TRUE	TRUE	0	0	1	1	none	6.45329934667e-05
T102	T327b	FALSE	FALSE	0	0	1	1	none	6.90063796948e-05
T104	T327b	FALSE	FALSE	0	0	1	1	none	0.0001173141339975
T105	T327b	FALSE	FALSE	0	0	1	1	none	0.0001291083948006
T107	T327b	FALSE	FALSE	0	0	1	1	none	6.90063796948e-05
T156	T327b	FALSE	FALSE	0	0	1	1	none	0.0001270571472014
T159a	T327b	TRUE	TRUE	0	0	1	1	none	0.0001228831699132
T182	T327b	FALSE	FALSE	0	0	1	1	none	0.000127078511697
T188	T327b	TRUE	TRUE	0	0	1	1	none	0.0001187747457561
T192	T327b	FALSE	FALSE	0	0	1	1	none	6.83205531659e-05
T197	T327b	TRUE	TRUE	0	0	1	1	none	0.0001237020562114
T223	T327b	FALSE	FALSE	0	0	1	1	none	0.0001258249623854
T225	T327b	FALSE	FALSE	0	0	1	1	none	0.0001287672053022
T230	T327b	TRUE	TRUE	0	0	1	1	none	0.0001222563952574
T232	T327b	TRUE	TRUE	0	0	1	1	none	5.34616908086e-05
T241	T327b	FALSE	FALSE	0	0	1	1	none	0.0001507126975752
T270	T327b	FALSE	FALSE	0	0	1	1	none	5.62583580172e-05
T271b	T327b	FALSE	FALSE	0	0	1	1	none	0.0001319010785812
T301	T327b	FALSE	FALSE	0	0	1	1	none	6.37094826686e-05
T303	T327b	FALSE	FALSE	0	0	1	1	none	6.44429080776e-05
T322	T327b	FALSE	FALSE	0	0	1	1	none	0.0001381684246818
S002	T330	TRUE	TRUE	0	0	1	1	none	0.0001197496078508
S007	T330	TRUE	TRUE	0	0	1	1	none	0.0001119148596386
S021	T330	TRUE	TRUE	0	0	1	1	none	0.0001196031754024
S024	T330	TRUE	TRUE	0	0	1	1	none	0.0001184400570632
S025	T330	TRUE	TRUE	0	0	1	1	none	0.0001213504901048
S026	T330	TRUE	TRUE	0	0	1	1	none	0.0001179434106046
S038	T330	TRUE	TRUE	0	0	1	1	none	0.000125215155551
S039	T330	TRUE	TRUE	0	0	1	1	none	0.0001219378705004
S040	T330	TRUE	TRUE	0	0	1	1	none	4.73164850674e-05
S042	T330	TRUE	TRUE	0	0	1	1	none	0.0001178132824074
S071	T330	TRUE	TRUE	0	0	1	1	none	3.01051338104e-05
S078	T330	TRUE	TRUE	0	0	1	1	none	0.0001165185200118
S081	T330	TRUE	TRUE	0	0	1	1	none	0.0001194157727307
S085	T330	TRUE	TRUE	0	0	1	1	none	6.11124696746e-05
S087	T330	TRUE	TRUE	0	0	1	1	none	6.47974237164e-05
S093	T330	TRUE	TRUE	0	0	1	1	none	4.07046953263e-05
S097	T330	TRUE	TRUE	0	0	1	1	none	0.0001198059798526
S102	T330	TRUE	TRUE	0	0	1	1	none	4.84146116548e-05
S106	T330	TRUE	TRUE	0	0	1	1	none	0.0001197966244998
S130	T330	TRUE	TRUE	0	0	1	1	none	6.53822720972e-05
T009	T330	TRUE	TRUE	0	0	1	1	none	0.0001222563952574
T010	T330	TRUE	TRUE	0	0	1	1	none	0.0001222563952574
T013	T330	FALSE	FALSE	0	0	1	1	none	0.0001336380677246
T014	T330	TRUE	TRUE	0	0	1	1	none	0.0001193285724956
T020	T330	TRUE	TRUE	0	0	1	1	none	0.0001271887222352
T021	T330	FALSE	FALSE	0	0	1	1	none	0.0001253902685364
T028	T330	TRUE	TRUE	0	0	1	1	none	0.0001139782797721
T035a	T330	TRUE	TRUE	0	0	1	1	none	6.76322712244e-05
T035b	T330	TRUE	TRUE	0	0	1	1	none	0.0001228881809186
T040	T330	TRUE	TRUE	0	0	1	1	none	0.0001221124552969
T056	T330	FALSE	FALSE	0	0	1	1	none	0.0001252776041588
T059	T330	TRUE	TRUE	0	0	1	1	none	5.16101183934e-05
T065	T330	TRUE	TRUE	0	0	1	1	none	0.000127854845489
T069	T330	TRUE	TRUE	0	0	1	1	none	5.24358992988e-05
T073	T330	FALSE	FALSE	0	0	1	1	none	0.0001247634938806
T075	T330	TRUE	TRUE	0	0	1	1	none	0.0001227763778216
T077	T330	FALSE	FALSE	0	0	1	1	none	0.0001253902685364
T087	T330	FALSE	FALSE	0	0	1	1	none	0.0001250947792004
T095	T330	TRUE	TRUE	0	0	1	1	none	6.55680291014e-05
T099a	T330	TRUE	TRUE	0	0	1	1	none	6.45329934667e-05
T102	T330	FALSE	FALSE	0	0	1	1	none	6.90063796948e-05
T104	T330	FALSE	FALSE	0	0	1	1	none	0.0001173141339975
T105	T330	FALSE	FALSE	0	0	1	1	none	0.0001291083948006
T107	T330	FALSE	FALSE	0	0	1	1	none	6.90063796948e-05
T156	T330	FALSE	FALSE	0	0	1	1	none	0.0001270571472014
T159a	T330	TRUE	TRUE	0	0	1	1	none	0.0001228831699132
T182	T330	FALSE	FALSE	0	0	1	1	none	0.000127078511697
T188	T330	TRUE	TRUE	0	0	1	1	none	0.0001187747457561
T192	T330	FALSE	FALSE	0	0	1	1	none	6.83205531659e-05
T197	T330	TRUE	TRUE	0	0	1	1	none	0.0001237020562114
T223	T330	FALSE	FALSE	0	0	1	1	none	0.0001258249623854
T225	T330	FALSE	FALSE	0	0	1	1	none	0.0001287672053022
T230	T330	TRUE	TRUE	0	0	1	1	none	0.0001222563952574
T232	T330	TRUE	TRUE	0	0	1	1	none	5.34616908086e-05
T241	T330	FALSE	FALSE	0	0	1	1	none	0.0001507126975752
T270	T330	FALSE	FALSE	0	0	1	1	none	5.62583580172e-05
T271b	T330	FALSE	FALSE	0	0	1	1	none	0.0001319010785812
T301	T330	FALSE	FALSE	0	0	1	1	none	6.37094826686e-05
T303	T330	FALSE	FALSE	0	0	1	1	none	6.44429080776e-05
T322	T330	FALSE	FALSE	0	0	1	1	none	0.0001381684246818
T327b	T330	TRUE	TRUE	0	0	1	1	none	1.2535493116e-06
S002	T335	FALSE	FALSE	0	0	1	1	none	0.0001349194688278
S007	T335	FALSE	FALSE	0	0	1	1	none	0.0001270847206156
S021	T335	FALSE	FALSE	0	0	1	1	none	0.0001347730363794
S024	T335	FALSE	FALSE	0	0	1	1	none	0.0001336099180402
S025	T335	FALSE	FALSE	0	0	1	1	none	0.0001365203510818
S026	T335	FALSE	FALSE	0	0	1	1	none	0.0001331132715816
S038	T335	FALSE	FALSE	0	0	1	1	none	0.000140385016528
S039	T335	FALSE	FALSE	0	0	1	1	none	0.0001371077314774
S040	T335	FALSE	FALSE	0	0	1	1	none	6.24863460444e-05
S042	T335	FALSE	FALSE	0	0	1	1	none	0.0001329831433844
S071	T335	FALSE	FALSE	0	0	1	1	none	3.60208747298e-05
S078	T335	FALSE	FALSE	0	0	1	1	none	0.0001316883809888
S081	T335	FALSE	FALSE	0	0	1	1	none	0.0001345856337077
S085	T335	FALSE	FALSE	0	0	1	1	none	7.62823306516e-05
S087	T335	FALSE	FALSE	0	0	1	1	none	7.99672846934e-05
S093	T335	FALSE	FALSE	0	0	1	1	none	5.58745563033e-05
S097	T335	FALSE	FALSE	0	0	1	1	none	0.0001349758408296
S102	T335	FALSE	FALSE	0	0	1	1	none	6.35844726318e-05
S106	T335	FALSE	FALSE	0	0	1	1	none	0.0001349664854768
S130	T335	FALSE	FALSE	0	0	1	1	none	8.05521330742e-05
T009	T335	FALSE	FALSE	0	0	1	1	none	0.0001374262562344
T010	T335	FALSE	FALSE	0	0	1	1	none	0.0001374262562344
T013	T335	FALSE	FALSE	0	0	1	1	none	0.0001488079287016
T014	T335	FALSE	FALSE	0	0	1	1	none	0.0001344984334726
T020	T335	FALSE	FALSE	0	0	1	1	none	0.0001423585832122
T021	T335	FALSE	FALSE	0	0	1	1	none	0.0001405601295134
T028	T335	FALSE	FALSE	0	0	1	1	none	0.0001291481407491
T035a	T335	FALSE	FALSE	0	0	1	1	none	8.28021322014e-05
T035b	T335	FALSE	FALSE	0	0	1	1	none	0.0001380580418956
T040	T335	FALSE	FALSE	0	0	1	1	none	0.0001372823162739
T056	T335	FALSE	FALSE	0	0	1	1	none	0.0001404474651358
T059	T335	FALSE	FALSE	0	0	1	1	none	6.67799793704e-05
T065	T335	FALSE	FALSE	0	0	1	1	none	0.000143024706466
T069	T335	FALSE	FALSE	0	0	1	1	none	5.96051895298e-05
T073	T335	FALSE	FALSE	0	0	1	1	none	0.0001399333548576
T075	T335	FALSE	FALSE	0	0	1	1	none	0.0001379462387986
T077	T335	FALSE	FALSE	0	0	1	1	none	0.0001405601295134
T087	T335	FALSE	FALSE	0	0	1	1	none	0.0001402646401774
T095	T335	FALSE	FALSE	0	0	1	1	none	8.07378900784e-05
T099a	T335	FALSE	FALSE	0	0	1	1	none	7.97028544437e-05
T102	T335	FALSE	FALSE	0	0	1	1	none	8.41762406718e-05
T104	T335	FALSE	FALSE	0	0	1	1	none	0.0001324839949745
T105	T335	FALSE	FALSE	0	0	1	1	none	0.0001442782557776
T107	T335	FALSE	FALSE	0	0	1	1	none	8.41762406718e-05
T156	T335	FALSE	FALSE	0	0	1	1	none	0.0001422270081784
T159a	T335	FALSE	FALSE	0	0	1	1	none	0.0001380530308902
T182	T335	FALSE	FALSE	0	0	1	1	none	0.000142248372674
T188	T335	FALSE	FALSE	0	0	1	1	none	0.0001339446067331
T192	T335	FALSE	FALSE	0	0	1	1	none	2.18504354229e-05
T197	T335	FALSE	FALSE	0	0	1	1	none	0.0001388719171884
T223	T335	FALSE	FALSE	0	0	1	1	none	0.0001409948233624
T225	T335	FALSE	FALSE	0	0	1	1	none	0.0001439370662792
T230	T335	FALSE	FALSE	0	0	1	1	none	0.0001374262562344
T232	T335	FALSE	FALSE	0	0	1	1	none	1.5081759548e-05
T241	T335	FALSE	FALSE	0	0	1	1	none	0.0001658825585522
T270	T335	FALSE	FALSE	0	0	1	1	none	1.78784267566e-05
T271b	T335	FALSE	FALSE	0	0	1	1	none	0.0001470709395582
T301	T335	FALSE	FALSE	0	0	1	1	none	1.5985815614e-05
T303	T335	FALSE	FALSE	0	0	1	1	none	2.2986987581e-05
T322	T335	FALSE	FALSE	0	0	1	1	none	0.0001533382856588
T327b	T335	FALSE	FALSE	0	0	1	1	none	6.48724592286e-05
T330	T335	FALSE	FALSE	0	0	1	1	none	6.48724592286e-05
S002	T341	TRUE	TRUE	0	0	1	1	none	1.7755255826e-05
S007	T341	TRUE	TRUE	0	0	1	1	none	6.07344347738e-05
S021	T341	TRUE	TRUE	0	0	1	1	none	1.76088233776e-05
S024	T341	TRUE	TRUE	0	0	1	1	none	1.64457050384e-05
S025	T341	TRUE	TRUE	0	0	1	1	none	1.4986002428e-05
S026	T341	TRUE	TRUE	0	0	1	1	none	5.7297123378e-06
S038	T341	TRUE	TRUE	0	0	1	1	none	7.40347306862e-05
S039	T341	TRUE	TRUE	0	0	1	1	none	1.99435184756e-05
S040	T341	TRUE	TRUE	0	0	1	1	none	0.0001100498790466
S042	T341	TRUE	TRUE	0	0	1	1	none	1.58189303826e-05
S071	T341	TRUE	TRUE	0	0	1	1	none	0.0001028221091896
S078	T341	TRUE	TRUE	0	0	1	1	none	1.4524167987e-05
S081	T341	TRUE	TRUE	0	0	1	1	none	1.74214207059e-05
S085	T341	TRUE	TRUE	0	0	1	1	none	0.0001050580393098
S087	T341	TRUE	TRUE	0	0	1	1	none	0.0001087429933516
S093	T341	TRUE	TRUE	0	0	1	1	none	8.46502649615e-05
S097	T341	TRUE	TRUE	0	0	1	1	none	1.34414921758e-05
S102	T341	TRUE	TRUE	0	0	1	1	none	0.000111148005634
S106	T341	TRUE	TRUE	0	0	1	1	none	1.7802272475e-05
S130	T341	TRUE	TRUE	0	0	1	1	none	0.0001093278417324
T009	T341	TRUE	TRUE	0	0	1	1	none	1.20225996906e-05
T010	T341	TRUE	TRUE	0	0	1	1	none	1.20225996906e-05
T013	T341	FALSE	FALSE	0	0	1	1	none	8.24576428598e-05
T014	T341	TRUE	TRUE	0	0	1	1	none	1.73342204708e-05
T020	T341	TRUE	TRUE	0	0	1	1	none	7.60082973704e-05
T021	T341	FALSE	FALSE	0	0	1	1	none	1.51564729696e-05
T028	T341	TRUE	TRUE	0	0	1	1	none	6.27978549073e-05
T035a	T341	TRUE	TRUE	0	0	1	1	none	0.0001115778408596
T035b	T341	TRUE	TRUE	0	0	1	1	none	1.26543853518e-05
T040	T341	TRUE	TRUE	0	0	1	1	none	2.01181032721e-05
T056	T341	FALSE	FALSE	0	0	1	1	none	1.5043808592e-05
T059	T341	TRUE	TRUE	0	0	1	1	none	0.0001143435123726
T065	T341	TRUE	TRUE	0	0	1	1	none	7.66744206242e-05
T069	T341	TRUE	TRUE	0	0	1	1	none	0.000125152874678
T073	T341	FALSE	FALSE	0	0	1	1	none	1.45296983138e-05
T075	T341	TRUE	TRUE	0	0	1	1	none	7.15959529568e-05
T077	T341	FALSE	FALSE	0	0	1	1	none	1.51564729696e-05
T087	T341	FALSE	FALSE	0	0	1	1	none	1.48609836336e-05
T095	T341	TRUE	TRUE	0	0	1	1	none	0.0001095135987366
T099a	T341	TRUE	TRUE	0	0	1	1	none	0.0001084785631019
T102	T341	FALSE	FALSE	0	0	1	1	none	0.00011295194933
T104	T341	FALSE	FALSE	0	0	1	1	none	6.61337091327e-05
T105	T341	FALSE	FALSE	0	0	1	1	none	7.79279699358e-05
T107	T341	FALSE	FALSE	0	0	1	1	none	0.00011295194933
T156	T341	FALSE	FALSE	0	0	1	1	none	7.58767223366e-05
T159a	T341	TRUE	TRUE	0	0	1	1	none	1.26493743464e-05
[truncated: 1,161 more rows]
