# Supplementary material for: Improved characterisation of MRSA transmission using within-host bacterial sequence diversity
Source: eLife. 2019 Oct 8;8:e46402. doi: 10.7554/eLife.46402 (PMC6954020; doi:10.7554/eLife.46402)
Supplement: Figure 9—source data 1. [file elife-46402-fig9-data1.zip › Figure 9-source data 1/classifications/Classification_Posterior_ds_10percol_21.csv]

host.1	host.2	adjacent	contiguous	paths12	paths21	nodes1	nodes2	path.classification	min.distance.between.subgraphs
S002	S007	TRUE	TRUE	0	0	1	1	none	7.17331627664e-05
S002	S021	TRUE	TRUE	0	0	1	1	none	8.9862801514e-06
S007	S021	TRUE	TRUE	0	0	1	1	none	7.26017664914e-05
S002	S024	TRUE	TRUE	0	0	1	1	none	9.9358355656e-06
S007	S024	TRUE	TRUE	0	0	1	1	none	7.35513219056e-05
S021	S024	TRUE	TRUE	0	0	1	1	none	3.251870799e-06
S002	S025	TRUE	TRUE	0	0	1	1	none	2.12773133442e-05
S007	S025	TRUE	TRUE	0	0	1	1	none	7.67856445222e-05
S021	S025	TRUE	TRUE	0	0	1	1	none	2.21459170692e-05
S024	S025	TRUE	TRUE	0	0	1	1	none	2.30954724834e-05
S002	S026	TRUE	TRUE	0	0	1	1	none	1.73924036112e-05
S007	S026	TRUE	TRUE	0	0	1	1	none	7.29007347892e-05
S021	S026	TRUE	TRUE	0	0	1	1	none	1.82610073362e-05
S024	S026	TRUE	TRUE	0	0	1	1	none	1.92105627504e-05
S025	S026	TRUE	TRUE	0	0	1	1	none	1.8430505235e-05
S002	S038	TRUE	TRUE	0	0	1	1	none	6.74016338867e-05
S007	S038	TRUE	TRUE	0	0	1	1	none	4.24320791523e-05
S021	S038	TRUE	TRUE	0	0	1	1	none	6.82702376117e-05
S024	S038	TRUE	TRUE	0	0	1	1	none	6.92197930259e-05
S025	S038	TRUE	TRUE	0	0	1	1	none	7.24541156425e-05
S026	S038	TRUE	TRUE	0	0	1	1	none	6.85692059095e-05
S002	S039	TRUE	TRUE	0	0	1	1	none	1.06535160782e-05
S007	S039	TRUE	TRUE	0	0	1	1	none	7.42690024182e-05
S021	S039	TRUE	TRUE	0	0	1	1	none	2.8183936192e-06
S024	S039	TRUE	TRUE	0	0	1	1	none	4.9191067258e-06
S025	S039	TRUE	TRUE	0	0	1	1	none	2.3813152996e-05
S026	S039	TRUE	TRUE	0	0	1	1	none	1.9928243263e-05
S038	S039	TRUE	TRUE	0	0	1	1	none	6.99374735385e-05
S002	S040	TRUE	TRUE	0	0	1	1	none	0.0001080721444248
S007	S040	TRUE	TRUE	0	0	1	1	none	0.0001091575732428
S021	S040	TRUE	TRUE	0	0	1	1	none	0.0001089407481498
S024	S040	TRUE	TRUE	0	0	1	1	none	0.000109890303564
S025	S040	TRUE	TRUE	0	0	1	1	none	0.0001131246261806
S026	S040	TRUE	TRUE	0	0	1	1	none	0.0001092397164476
S038	S040	TRUE	TRUE	0	0	1	1	none	0.0001048260443631
S039	S040	TRUE	TRUE	0	0	1	1	none	0.0001106079840766
S002	S042	TRUE	TRUE	0	0	1	1	none	9.5618589976e-06
S007	S042	TRUE	TRUE	0	0	1	1	none	7.31773453376e-05
S021	S042	TRUE	TRUE	0	0	1	1	none	2.877894231e-06
S024	S042	TRUE	TRUE	0	0	1	1	none	2.6762919528e-06
S025	S042	TRUE	TRUE	0	0	1	1	none	2.27214959154e-05
S026	S042	TRUE	TRUE	0	0	1	1	none	1.88365861824e-05
S038	S042	TRUE	TRUE	0	0	1	1	none	6.88458164579e-05
S039	S042	TRUE	TRUE	0	0	1	1	none	4.5451301578e-06
S040	S042	TRUE	TRUE	0	0	1	1	none	0.000109516326996
S002	S071	TRUE	TRUE	0	0	1	1	none	0.0001065848995024
S007	S071	TRUE	TRUE	0	0	1	1	none	0.0001076703283204
S021	S071	TRUE	TRUE	0	0	1	1	none	0.0001074535032274
S024	S071	TRUE	TRUE	0	0	1	1	none	0.0001084030586416
S025	S071	TRUE	TRUE	0	0	1	1	none	0.0001116373812582
S026	S071	TRUE	TRUE	0	0	1	1	none	0.0001077524715252
S038	S071	TRUE	TRUE	0	0	1	1	none	0.0001033387994407
S039	S071	TRUE	TRUE	0	0	1	1	none	0.0001091207391542
S040	S071	TRUE	TRUE	0	0	1	1	none	2.04081074568e-05
S042	S071	TRUE	TRUE	0	0	1	1	none	0.0001080290820736
S002	S078	TRUE	TRUE	0	0	1	1	none	1.07493687412e-05
S007	S078	TRUE	TRUE	0	0	1	1	none	7.43648550812e-05
S021	S078	TRUE	TRUE	0	0	1	1	none	5.6181492402e-06
S024	S078	TRUE	TRUE	0	0	1	1	none	6.5677046544e-06
S025	S078	TRUE	TRUE	0	0	1	1	none	2.3909005659e-05
S026	S078	TRUE	TRUE	0	0	1	1	none	2.0024095926e-05
S038	S078	TRUE	TRUE	0	0	1	1	none	7.00333262015e-05
S039	S078	TRUE	TRUE	0	0	1	1	none	7.285385167e-06
S040	S078	TRUE	TRUE	0	0	1	1	none	0.0001107038367396
S042	S078	TRUE	TRUE	0	0	1	1	none	6.1937280864e-06
S071	S078	TRUE	TRUE	0	0	1	1	none	0.0001092165918172
S002	S081	TRUE	TRUE	0	0	1	1	none	1.08264049326e-05
S007	S081	TRUE	TRUE	0	0	1	1	none	7.44418912726e-05
S021	S081	TRUE	TRUE	0	0	1	1	none	4.142440166e-06
S024	S081	TRUE	TRUE	0	0	1	1	none	2.7896801954e-06
S025	S081	TRUE	TRUE	0	0	1	1	none	2.39860418504e-05
S026	S081	TRUE	TRUE	0	0	1	1	none	2.01011321174e-05
S038	S081	TRUE	TRUE	0	0	1	1	none	7.01103623929e-05
S039	S081	TRUE	TRUE	0	0	1	1	none	5.8096760928e-06
S040	S081	TRUE	TRUE	0	0	1	1	none	0.000110780872931
S042	S081	TRUE	TRUE	0	0	1	1	none	3.5668613198e-06
S071	S081	TRUE	TRUE	0	0	1	1	none	0.0001092936280086
S078	S081	TRUE	TRUE	0	0	1	1	none	7.4582740214e-06
S002	S085	TRUE	TRUE	0	0	1	1	none	0.0001114279041592
S007	S085	TRUE	TRUE	0	0	1	1	none	0.0001125133329772
S021	S085	TRUE	TRUE	0	0	1	1	none	0.0001122965078842
S024	S085	TRUE	TRUE	0	0	1	1	none	0.0001132460632984
S025	S085	TRUE	TRUE	0	0	1	1	none	0.000116480385915
S026	S085	TRUE	TRUE	0	0	1	1	none	0.000112595476182
S038	S085	TRUE	TRUE	0	0	1	1	none	0.0001081818040975
S039	S085	TRUE	TRUE	0	0	1	1	none	0.000113963743811
S040	S085	TRUE	TRUE	0	0	1	1	none	4.66072438356e-05
S042	S085	TRUE	TRUE	0	0	1	1	none	0.0001128720867304
S071	S085	TRUE	TRUE	0	0	1	1	none	4.51199989132e-05
S078	S085	TRUE	TRUE	0	0	1	1	none	0.000114059596474
S081	S085	TRUE	TRUE	0	0	1	1	none	0.0001141366326654
S002	S087	TRUE	TRUE	0	0	1	1	none	0.0001279527879656
S007	S087	TRUE	TRUE	0	0	1	1	none	0.0001290382167836
S021	S087	TRUE	TRUE	0	0	1	1	none	0.0001288213916906
S024	S087	TRUE	TRUE	0	0	1	1	none	0.0001297709471048
S025	S087	TRUE	TRUE	0	0	1	1	none	0.0001330052697214
S026	S087	TRUE	TRUE	0	0	1	1	none	0.0001291203599884
S038	S087	TRUE	TRUE	0	0	1	1	none	0.0001247066879039
S039	S087	TRUE	TRUE	0	0	1	1	none	0.0001304886276174
S040	S087	TRUE	TRUE	0	0	1	1	none	6.3132127642e-05
S042	S087	TRUE	TRUE	0	0	1	1	none	0.0001293969705368
S071	S087	TRUE	TRUE	0	0	1	1	none	6.16448827196e-05
S078	S087	TRUE	TRUE	0	0	1	1	none	0.0001305844802804
S081	S087	TRUE	TRUE	0	0	1	1	none	0.0001306615164718
S085	S087	TRUE	TRUE	0	0	1	1	none	3.13595003164e-05
S002	S093	TRUE	TRUE	0	0	1	1	none	8.99912573782e-05
S007	S093	TRUE	TRUE	0	0	1	1	none	9.10766861962e-05
S021	S093	TRUE	TRUE	0	0	1	1	none	9.08598611032e-05
S024	S093	TRUE	TRUE	0	0	1	1	none	9.18094165174e-05
S025	S093	TRUE	TRUE	0	0	1	1	none	9.5043739134e-05
S026	S093	TRUE	TRUE	0	0	1	1	none	9.1158829401e-05
S038	S093	TRUE	TRUE	0	0	1	1	none	8.67451573165e-05
S039	S093	TRUE	TRUE	0	0	1	1	none	9.252709703e-05
S040	S093	TRUE	TRUE	0	0	1	1	none	2.06693787226e-05
S042	S093	TRUE	TRUE	0	0	1	1	none	9.14354399494e-05
S071	S093	TRUE	TRUE	0	0	1	1	none	1.91821338002e-05
S078	S093	TRUE	TRUE	0	0	1	1	none	9.2622949693e-05
S081	S093	TRUE	TRUE	0	0	1	1	none	9.26999858844e-05
S085	S093	TRUE	TRUE	0	0	1	1	none	2.8526356789e-05
S087	S093	TRUE	TRUE	0	0	1	1	none	4.50512405954e-05
S002	S097	TRUE	TRUE	0	0	1	1	none	2.02414072172e-05
S007	S097	TRUE	TRUE	0	0	1	1	none	7.57497383952e-05
S021	S097	TRUE	TRUE	0	0	1	1	none	2.11100109422e-05
S024	S097	TRUE	TRUE	0	0	1	1	none	2.20595663564e-05
S025	S097	TRUE	TRUE	0	0	1	1	none	4.691501809e-06
S026	S097	TRUE	TRUE	0	0	1	1	none	1.7394599108e-05
S038	S097	TRUE	TRUE	0	0	1	1	none	7.14182095155e-05
S039	S097	TRUE	TRUE	0	0	1	1	none	2.2777246869e-05
S040	S097	TRUE	TRUE	0	0	1	1	none	0.0001120887200536
S042	S097	TRUE	TRUE	0	0	1	1	none	2.16855897884e-05
S071	S097	TRUE	TRUE	0	0	1	1	none	0.0001106014751312
S078	S097	TRUE	TRUE	0	0	1	1	none	2.2873099532e-05
S081	S097	TRUE	TRUE	0	0	1	1	none	2.29501357234e-05
S085	S097	TRUE	TRUE	0	0	1	1	none	0.000115444479788
S087	S097	TRUE	TRUE	0	0	1	1	none	0.0001319693635944
S093	S097	TRUE	TRUE	0	0	1	1	none	9.4007833007e-05
S002	S102	TRUE	TRUE	0	0	1	1	none	0.0001111758003242
S007	S102	TRUE	TRUE	0	0	1	1	none	0.0001122612291422
S021	S102	TRUE	TRUE	0	0	1	1	none	0.0001120444040492
S024	S102	TRUE	TRUE	0	0	1	1	none	0.0001129939594634
S025	S102	TRUE	TRUE	0	0	1	1	none	0.00011622828208
S026	S102	TRUE	TRUE	0	0	1	1	none	0.000112343372347
S038	S102	TRUE	TRUE	0	0	1	1	none	0.0001079297002625
S039	S102	TRUE	TRUE	0	0	1	1	none	0.000113711639976
S040	S102	TRUE	TRUE	0	0	1	1	none	6.5571289766e-06
S042	S102	TRUE	TRUE	0	0	1	1	none	0.0001126199828954
S071	S102	TRUE	TRUE	0	0	1	1	none	2.35117633562e-05
S078	S102	TRUE	TRUE	0	0	1	1	none	0.000113807492639
S081	S102	TRUE	TRUE	0	0	1	1	none	0.0001138845288304
S085	S102	TRUE	TRUE	0	0	1	1	none	4.9710899735e-05
S087	S102	TRUE	TRUE	0	0	1	1	none	6.62357835414e-05
S093	S102	TRUE	TRUE	0	0	1	1	none	2.3773034622e-05
S097	S102	TRUE	TRUE	0	0	1	1	none	0.000115192375953
S002	S106	TRUE	TRUE	0	0	1	1	none	5.268862625e-06
S007	S106	TRUE	TRUE	0	0	1	1	none	7.00355066574e-05
S021	S106	TRUE	TRUE	0	0	1	1	none	7.2886240424e-06
S024	S106	TRUE	TRUE	0	0	1	1	none	8.2381794566e-06
S025	S106	TRUE	TRUE	0	0	1	1	none	1.95796572352e-05
S026	S106	TRUE	TRUE	0	0	1	1	none	1.56947475022e-05
S038	S106	TRUE	TRUE	0	0	1	1	none	6.57039777777e-05
S039	S106	TRUE	TRUE	0	0	1	1	none	8.9558599692e-06
S040	S106	TRUE	TRUE	0	0	1	1	none	0.0001063744883158
S042	S106	TRUE	TRUE	0	0	1	1	none	7.8642028886e-06
S071	S106	TRUE	TRUE	0	0	1	1	none	0.0001048872433934
S078	S106	TRUE	TRUE	0	0	1	1	none	9.0517126322e-06
S081	S106	TRUE	TRUE	0	0	1	1	none	9.1287488236e-06
S085	S106	TRUE	TRUE	0	0	1	1	none	0.0001097302480502
S087	S106	TRUE	TRUE	0	0	1	1	none	0.0001262551318566
S093	S106	TRUE	TRUE	0	0	1	1	none	8.82936012692e-05
S097	S106	TRUE	TRUE	0	0	1	1	none	1.85437511082e-05
S102	S106	TRUE	TRUE	0	0	1	1	none	0.0001094781442152
S002	S130	TRUE	TRUE	0	0	1	1	none	0.0001274728973886
S007	S130	TRUE	TRUE	0	0	1	1	none	0.0001285583262066
S021	S130	TRUE	TRUE	0	0	1	1	none	0.0001283415011136
S024	S130	TRUE	TRUE	0	0	1	1	none	0.0001292910565278
S025	S130	TRUE	TRUE	0	0	1	1	none	0.0001325253791444
S026	S130	TRUE	TRUE	0	0	1	1	none	0.0001286404694114
S038	S130	TRUE	TRUE	0	0	1	1	none	0.0001242267973269
S039	S130	TRUE	TRUE	0	0	1	1	none	0.0001300087370404
S040	S130	TRUE	TRUE	0	0	1	1	none	6.2652237065e-05
S042	S130	TRUE	TRUE	0	0	1	1	none	0.0001289170799598
S071	S130	TRUE	TRUE	0	0	1	1	none	6.11649921426e-05
S078	S130	TRUE	TRUE	0	0	1	1	none	0.0001301045897034
S081	S130	TRUE	TRUE	0	0	1	1	none	0.0001301816258948
S085	S130	TRUE	TRUE	0	0	1	1	none	3.08796097394e-05
S087	S130	TRUE	TRUE	0	0	1	1	none	3.541499761e-06
S093	S130	TRUE	TRUE	0	0	1	1	none	4.45713500184e-05
S097	S130	TRUE	TRUE	0	0	1	1	none	0.0001314894730174
S102	S130	TRUE	TRUE	0	0	1	1	none	6.57558929644e-05
S106	S130	TRUE	TRUE	0	0	1	1	none	0.0001257752412796
S002	T009	TRUE	TRUE	0	0	1	1	none	2.02143817066e-05
S007	T009	TRUE	TRUE	0	0	1	1	none	7.57227128846e-05
S021	T009	TRUE	TRUE	0	0	1	1	none	2.10829854316e-05
S024	T009	TRUE	TRUE	0	0	1	1	none	2.20325408458e-05
S025	T009	TRUE	TRUE	0	0	1	1	none	2.12524833304e-05
S026	T009	TRUE	TRUE	0	0	1	1	none	9.2592757954e-06
S038	T009	TRUE	TRUE	0	0	1	1	none	7.13911840049e-05
S039	T009	TRUE	TRUE	0	0	1	1	none	2.27502213584e-05
S040	T009	TRUE	TRUE	0	0	1	1	none	0.000112061694543
S042	T009	TRUE	TRUE	0	0	1	1	none	2.16585642778e-05
S071	T009	TRUE	TRUE	0	0	1	1	none	0.0001105744496206
S078	T009	TRUE	TRUE	0	0	1	1	none	2.28460740214e-05
S081	T009	TRUE	TRUE	0	0	1	1	none	2.29231102128e-05
S085	T009	TRUE	TRUE	0	0	1	1	none	0.0001154174542774
S087	T009	TRUE	TRUE	0	0	1	1	none	0.0001319423380838
S093	T009	TRUE	TRUE	0	0	1	1	none	9.39808074964e-05
S097	T009	TRUE	TRUE	0	0	1	1	none	2.02165772034e-05
S102	T009	TRUE	TRUE	0	0	1	1	none	0.0001151653504424
S106	T009	TRUE	TRUE	0	0	1	1	none	1.85167255976e-05
S130	T009	TRUE	TRUE	0	0	1	1	none	0.0001314624475068
S002	T010	TRUE	TRUE	0	0	1	1	none	2.07120934502e-05
S007	T010	TRUE	TRUE	0	0	1	1	none	7.62204246282e-05
S021	T010	TRUE	TRUE	0	0	1	1	none	2.15806971752e-05
S024	T010	TRUE	TRUE	0	0	1	1	none	2.25302525894e-05
S025	T010	TRUE	TRUE	0	0	1	1	none	2.1750195074e-05
S026	T010	TRUE	TRUE	0	0	1	1	none	9.756987539e-06
S038	T010	TRUE	TRUE	0	0	1	1	none	7.18888957485e-05
S039	T010	TRUE	TRUE	0	0	1	1	none	2.3247933102e-05
S040	T010	TRUE	TRUE	0	0	1	1	none	0.0001125594062866
S042	T010	TRUE	TRUE	0	0	1	1	none	2.21562760214e-05
S071	T010	TRUE	TRUE	0	0	1	1	none	0.0001110721613642
S078	T010	TRUE	TRUE	0	0	1	1	none	2.3343785765e-05
S081	T010	TRUE	TRUE	0	0	1	1	none	2.34208219564e-05
S085	T010	TRUE	TRUE	0	0	1	1	none	0.000115915166021
S087	T010	TRUE	TRUE	0	0	1	1	none	0.0001324400498274
S093	T010	TRUE	TRUE	0	0	1	1	none	9.447851924e-05
S097	T010	TRUE	TRUE	0	0	1	1	none	2.0714288947e-05
S102	T010	TRUE	TRUE	0	0	1	1	none	0.000115663062186
S106	T010	TRUE	TRUE	0	0	1	1	none	1.90144373412e-05
S130	T010	TRUE	TRUE	0	0	1	1	none	0.0001319601592504
T009	T010	TRUE	TRUE	0	0	1	1	none	2.9557613336e-06
S002	T013	FALSE	FALSE	0	0	1	1	none	7.42507826181e-05
S007	T013	FALSE	FALSE	0	0	1	1	none	4.92812278837e-05
S021	T013	FALSE	FALSE	0	0	1	1	none	7.51193863431e-05
S024	T013	FALSE	FALSE	0	0	1	1	none	7.60689417573e-05
S025	T013	FALSE	FALSE	0	0	1	1	none	7.93032643739e-05
S026	T013	FALSE	FALSE	0	0	1	1	none	7.54183546409e-05
S038	T013	FALSE	FALSE	0	0	1	1	none	9.4271236116e-06
S039	T013	FALSE	FALSE	0	0	1	1	none	7.67866222699e-05
S040	T013	FALSE	FALSE	0	0	1	1	none	0.0001116751930945
S042	T013	FALSE	FALSE	0	0	1	1	none	7.56949651893e-05
S071	T013	FALSE	FALSE	0	0	1	1	none	0.0001101879481721
S078	T013	FALSE	FALSE	0	0	1	1	none	7.68824749329e-05
S081	T013	FALSE	FALSE	0	0	1	1	none	7.69595111243e-05
S085	T013	FALSE	FALSE	0	0	1	1	none	0.0001150309528289
S087	T013	FALSE	FALSE	0	0	1	1	none	0.0001315558366353
S093	T013	FALSE	FALSE	0	0	1	1	none	9.35943060479e-05
S097	T013	FALSE	FALSE	0	0	1	1	none	7.82673582469e-05
S102	T013	FALSE	FALSE	0	0	1	1	none	0.0001147788489939
S106	T013	FALSE	FALSE	0	0	1	1	none	7.25531265091e-05
S130	T013	FALSE	FALSE	0	0	1	1	none	0.0001310759460583
T009	T013	FALSE	FALSE	0	0	1	1	none	7.82403327363e-05
T010	T013	FALSE	FALSE	0	0	1	1	none	7.87380444799e-05
S002	T014	TRUE	TRUE	0	0	1	1	none	1.00935302734e-05
S007	T014	TRUE	TRUE	0	0	1	1	none	7.37090166134e-05
S021	T014	TRUE	TRUE	0	0	1	1	none	3.4095655068e-06
S024	T014	TRUE	TRUE	0	0	1	1	none	3.2079632286e-06
S025	T014	TRUE	TRUE	0	0	1	1	none	2.32531671912e-05
S026	T014	TRUE	TRUE	0	0	1	1	none	1.93682574582e-05
S038	T014	TRUE	TRUE	0	0	1	1	none	6.93774877337e-05
S039	T014	TRUE	TRUE	0	0	1	1	none	5.0768014336e-06
S040	T014	TRUE	TRUE	0	0	1	1	none	0.0001100479982718
S042	T014	TRUE	TRUE	0	0	1	1	none	1.6828289682e-06
S071	T014	TRUE	TRUE	0	0	1	1	none	0.0001085607533494
S078	T014	TRUE	TRUE	0	0	1	1	none	6.7253993622e-06
S081	T014	TRUE	TRUE	0	0	1	1	none	4.0985325956e-06
S085	T014	TRUE	TRUE	0	0	1	1	none	0.0001134037580062
S087	T014	TRUE	TRUE	0	0	1	1	none	0.0001299286418126
S093	T014	TRUE	TRUE	0	0	1	1	none	9.19671112252e-05
S097	T014	TRUE	TRUE	0	0	1	1	none	2.22172610642e-05
S102	T014	TRUE	TRUE	0	0	1	1	none	0.0001131516541712
S106	T014	TRUE	TRUE	0	0	1	1	none	8.3958741644e-06
S130	T014	TRUE	TRUE	0	0	1	1	none	0.0001294487512356
T009	T014	TRUE	TRUE	0	0	1	1	none	2.21902355536e-05
T010	T014	TRUE	TRUE	0	0	1	1	none	2.26879472972e-05
T013	T014	FALSE	FALSE	0	0	1	1	none	7.62266364651e-05
S002	T020	TRUE	TRUE	0	0	1	1	none	6.92789828808e-05
S007	T020	TRUE	TRUE	0	0	1	1	none	4.43094281464e-05
S021	T020	TRUE	TRUE	0	0	1	1	none	7.01475866058e-05
S024	T020	TRUE	TRUE	0	0	1	1	none	7.109714202e-05
S025	T020	TRUE	TRUE	0	0	1	1	none	7.43314646366e-05
S026	T020	TRUE	TRUE	0	0	1	1	none	7.04465549036e-05
S038	T020	TRUE	TRUE	0	0	1	1	none	3.3041661819e-06
S039	T020	TRUE	TRUE	0	0	1	1	none	7.18148225326e-05
S040	T020	TRUE	TRUE	0	0	1	1	none	0.0001067033933572
S042	T020	TRUE	TRUE	0	0	1	1	none	7.0723165452e-05
S071	T020	TRUE	TRUE	0	0	1	1	none	0.0001052161484348
S078	T020	TRUE	TRUE	0	0	1	1	none	7.19106751956e-05
S081	T020	TRUE	TRUE	0	0	1	1	none	7.1987711387e-05
S085	T020	TRUE	TRUE	0	0	1	1	none	0.0001100591530916
S087	T020	TRUE	TRUE	0	0	1	1	none	0.000126584036898
S093	T020	TRUE	TRUE	0	0	1	1	none	8.86225063106e-05
S097	T020	TRUE	TRUE	0	0	1	1	none	7.32955585096e-05
S102	T020	TRUE	TRUE	0	0	1	1	none	0.0001098070492566
S106	T020	TRUE	TRUE	0	0	1	1	none	6.75813267718e-05
S130	T020	TRUE	TRUE	0	0	1	1	none	0.000126104146321
T009	T020	TRUE	TRUE	0	0	1	1	none	7.3268532999e-05
T010	T020	TRUE	TRUE	0	0	1	1	none	7.37662447426e-05
T013	T020	FALSE	FALSE	0	0	1	1	none	1.13044726057e-05
T014	T020	TRUE	TRUE	0	0	1	1	none	7.12548367278e-05
S002	T021	TRUE	TRUE	0	0	1	1	none	2.08067562228e-05
S007	T021	TRUE	TRUE	0	0	1	1	none	7.63150874008e-05
S021	T021	TRUE	TRUE	0	0	1	1	none	2.16753599478e-05
S024	T021	TRUE	TRUE	0	0	1	1	none	2.2624915362e-05
S025	T021	TRUE	TRUE	0	0	1	1	none	2.18448578466e-05
S026	T021	TRUE	TRUE	0	0	1	1	none	9.8516503116e-06
S038	T021	TRUE	TRUE	0	0	1	1	none	7.19835585211e-05
S039	T021	TRUE	TRUE	0	0	1	1	none	2.33425958746e-05
S040	T021	TRUE	TRUE	0	0	1	1	none	0.0001126540690592
S042	T021	TRUE	TRUE	0	0	1	1	none	2.2250938794e-05
S071	T021	TRUE	TRUE	0	0	1	1	none	0.0001111668241368
S078	T021	TRUE	TRUE	0	0	1	1	none	2.34384485376e-05
S081	T021	TRUE	TRUE	0	0	1	1	none	2.3515484729e-05
S085	T021	TRUE	TRUE	0	0	1	1	none	0.0001160098287936
S087	T021	TRUE	TRUE	0	0	1	1	none	0.0001325347126
S093	T021	TRUE	TRUE	0	0	1	1	none	9.45731820126e-05
S097	T021	TRUE	TRUE	0	0	1	1	none	2.08089517196e-05
S102	T021	TRUE	TRUE	0	0	1	1	none	0.0001157577249586
S106	T021	TRUE	TRUE	0	0	1	1	none	1.91091001138e-05
S130	T021	TRUE	TRUE	0	0	1	1	none	0.000132054822023
T009	T021	TRUE	TRUE	0	0	1	1	none	4.2015817986e-06
T010	T021	TRUE	TRUE	0	0	1	1	none	4.6992935422e-06
T013	T021	FALSE	FALSE	0	0	1	1	none	7.88327072525e-05
T014	T021	TRUE	TRUE	0	0	1	1	none	2.27826100698e-05
T020	T021	TRUE	TRUE	0	0	1	1	none	7.38609075152e-05
S002	T028	TRUE	TRUE	0	0	1	1	none	6.91854943316e-05
S007	T028	TRUE	TRUE	0	0	1	1	none	3.33109676852e-05
S021	T028	TRUE	TRUE	0	0	1	1	none	7.00540980566e-05
S024	T028	TRUE	TRUE	0	0	1	1	none	7.10036534708e-05
S025	T028	TRUE	TRUE	0	0	1	1	none	7.42379760874e-05
S026	T028	TRUE	TRUE	0	0	1	1	none	7.03530663544e-05
S038	T028	TRUE	TRUE	0	0	1	1	none	3.98844107175e-05
S039	T028	TRUE	TRUE	0	0	1	1	none	7.17213339834e-05
S040	T028	TRUE	TRUE	0	0	1	1	none	0.000106609904808
S042	T028	TRUE	TRUE	0	0	1	1	none	7.06296769028e-05
S071	T028	TRUE	TRUE	0	0	1	1	none	0.0001051226598856
S078	T028	TRUE	TRUE	0	0	1	1	none	7.18171866464e-05
S081	T028	TRUE	TRUE	0	0	1	1	none	7.18942228378e-05
S085	T028	TRUE	TRUE	0	0	1	1	none	0.0001099656645424
S087	T028	TRUE	TRUE	0	0	1	1	none	0.0001264905483488
S093	T028	TRUE	TRUE	0	0	1	1	none	8.85290177614e-05
S097	T028	TRUE	TRUE	0	0	1	1	none	7.32020699604e-05
S102	T028	TRUE	TRUE	0	0	1	1	none	0.0001097135607074
S106	T028	TRUE	TRUE	0	0	1	1	none	6.74878382226e-05
S130	T028	TRUE	TRUE	0	0	1	1	none	0.0001260106577718
T009	T028	TRUE	TRUE	0	0	1	1	none	7.31750444498e-05
T010	T028	TRUE	TRUE	0	0	1	1	none	7.36727561934e-05
T013	T028	FALSE	FALSE	0	0	1	1	none	4.67335594489e-05
T014	T028	TRUE	TRUE	0	0	1	1	none	7.11613481786e-05
T020	T028	TRUE	TRUE	0	0	1	1	none	4.17617597116e-05
T021	T028	TRUE	TRUE	0	0	1	1	none	7.3767418966e-05
S002	T035a	TRUE	TRUE	0	0	1	1	none	0.0001286273881944
S007	T035a	TRUE	TRUE	0	0	1	1	none	0.0001297128170124
S021	T035a	TRUE	TRUE	0	0	1	1	none	0.0001294959919194
S024	T035a	TRUE	TRUE	0	0	1	1	none	0.0001304455473336
S025	T035a	TRUE	TRUE	0	0	1	1	none	0.0001336798699502
S026	T035a	TRUE	TRUE	0	0	1	1	none	0.0001297949602172
S038	T035a	TRUE	TRUE	0	0	1	1	none	0.0001253812881327
S039	T035a	TRUE	TRUE	0	0	1	1	none	0.0001311632278462
S040	T035a	TRUE	TRUE	0	0	1	1	none	6.38067278708e-05
S042	T035a	TRUE	TRUE	0	0	1	1	none	0.0001300715707656
S071	T035a	TRUE	TRUE	0	0	1	1	none	6.23194829484e-05
S078	T035a	TRUE	TRUE	0	0	1	1	none	0.0001312590805092
S081	T035a	TRUE	TRUE	0	0	1	1	none	0.0001313361167006
S085	T035a	TRUE	TRUE	0	0	1	1	none	3.20341005452e-05
S087	T035a	TRUE	TRUE	0	0	1	1	none	6.9983059516e-06
S093	T035a	TRUE	TRUE	0	0	1	1	none	4.57258408242e-05
S097	T035a	TRUE	TRUE	0	0	1	1	none	0.0001326439638232
S102	T035a	TRUE	TRUE	0	0	1	1	none	6.69103837702e-05
S106	T035a	TRUE	TRUE	0	0	1	1	none	0.0001269297320854
S130	T035a	TRUE	TRUE	0	0	1	1	none	6.5184153746e-06
T009	T035a	TRUE	TRUE	0	0	1	1	none	0.0001326169383126
T010	T035a	TRUE	TRUE	0	0	1	1	none	0.0001331146500562
T013	T035a	FALSE	FALSE	0	0	1	1	none	0.0001322304368641
T014	T035a	TRUE	TRUE	0	0	1	1	none	0.0001306032420414
T020	T035a	TRUE	TRUE	0	0	1	1	none	0.0001272586371268
T021	T035a	TRUE	TRUE	0	0	1	1	none	0.0001332093128288
T028	T035a	TRUE	TRUE	0	0	1	1	none	0.0001271651485776
S002	T035b	TRUE	TRUE	0	0	1	1	none	2.0136514604e-05
S007	T035b	TRUE	TRUE	0	0	1	1	none	7.5644845782e-05
S021	T035b	TRUE	TRUE	0	0	1	1	none	2.1005118329e-05
S024	T035b	TRUE	TRUE	0	0	1	1	none	2.19546737432e-05
S025	T035b	TRUE	TRUE	0	0	1	1	none	2.11746162278e-05
S026	T035b	TRUE	TRUE	0	0	1	1	none	9.1814086928e-06
S038	T035b	TRUE	TRUE	0	0	1	1	none	7.13133169023e-05
S039	T035b	TRUE	TRUE	0	0	1	1	none	2.26723542558e-05
S040	T035b	TRUE	TRUE	0	0	1	1	none	0.0001119838274404
S042	T035b	TRUE	TRUE	0	0	1	1	none	2.15806971752e-05
S071	T035b	TRUE	TRUE	0	0	1	1	none	0.000110496582518
S078	T035b	TRUE	TRUE	0	0	1	1	none	2.27682069188e-05
S081	T035b	TRUE	TRUE	0	0	1	1	none	2.28452431102e-05
S085	T035b	TRUE	TRUE	0	0	1	1	none	0.0001153395871748
S087	T035b	TRUE	TRUE	0	0	1	1	none	0.0001318644709812
S093	T035b	TRUE	TRUE	0	0	1	1	none	9.39029403938e-05
S097	T035b	TRUE	TRUE	0	0	1	1	none	2.01387101008e-05
S102	T035b	TRUE	TRUE	0	0	1	1	none	0.0001150874833398
S106	T035b	TRUE	TRUE	0	0	1	1	none	1.8438858495e-05
S130	T035b	TRUE	TRUE	0	0	1	1	none	0.0001313845804042
T009	T035b	TRUE	TRUE	0	0	1	1	none	2.3801824874e-06
T010	T035b	TRUE	TRUE	0	0	1	1	none	1.7267365386e-06
T013	T035b	FALSE	FALSE	0	0	1	1	none	7.81624656337e-05
T014	T035b	TRUE	TRUE	0	0	1	1	none	2.2112368451e-05
T020	T035b	TRUE	TRUE	0	0	1	1	none	7.31906658964e-05
T021	T035b	TRUE	TRUE	0	0	1	1	none	4.123714696e-06
T028	T035b	TRUE	TRUE	0	0	1	1	none	7.30971773472e-05
T035a	T035b	TRUE	TRUE	0	0	1	1	none	0.00013253907121
S002	T040	TRUE	TRUE	0	0	1	1	none	1.06227325686e-05
S007	T040	TRUE	TRUE	0	0	1	1	none	7.42382189086e-05
S021	T040	TRUE	TRUE	0	0	1	1	none	3.938767802e-06
S024	T040	TRUE	TRUE	0	0	1	1	none	2.5860078314e-06
S025	T040	TRUE	TRUE	0	0	1	1	none	2.37823694864e-05
S026	T040	TRUE	TRUE	0	0	1	1	none	1.98974597534e-05
S038	T040	TRUE	TRUE	0	0	1	1	none	6.99066900289e-05
S039	T040	TRUE	TRUE	0	0	1	1	none	5.6060037288e-06
S040	T040	TRUE	TRUE	0	0	1	1	none	0.000110577200567
S042	T040	TRUE	TRUE	0	0	1	1	none	3.3631889558e-06
S071	T040	TRUE	TRUE	0	0	1	1	none	0.0001090899556446
S078	T040	TRUE	TRUE	0	0	1	1	none	7.2546016574e-06
S081	T040	TRUE	TRUE	0	0	1	1	none	2.325419506e-06
S085	T040	TRUE	TRUE	0	0	1	1	none	0.0001139329603014
S087	T040	TRUE	TRUE	0	0	1	1	none	0.0001304578441078
S093	T040	TRUE	TRUE	0	0	1	1	none	9.24963135204e-05
S097	T040	TRUE	TRUE	0	0	1	1	none	2.27464633594e-05
S102	T040	TRUE	TRUE	0	0	1	1	none	0.0001136808564664
S106	T040	TRUE	TRUE	0	0	1	1	none	8.9250764596e-06
S130	T040	TRUE	TRUE	0	0	1	1	none	0.0001299779535308
T009	T040	TRUE	TRUE	0	0	1	1	none	2.27194378488e-05
T010	T040	TRUE	TRUE	0	0	1	1	none	2.32171495924e-05
T013	T040	FALSE	FALSE	0	0	1	1	none	7.67558387603e-05
T014	T040	TRUE	TRUE	0	0	1	1	none	3.8948602316e-06
T020	T040	TRUE	TRUE	0	0	1	1	none	7.1784039023e-05
T021	T040	TRUE	TRUE	0	0	1	1	none	2.3311812365e-05
T028	T040	TRUE	TRUE	0	0	1	1	none	7.16905504738e-05
T035a	T040	TRUE	TRUE	0	0	1	1	none	0.0001311324443366
T035b	T040	TRUE	TRUE	0	0	1	1	none	2.26415707462e-05
S002	T056	FALSE	FALSE	0	0	1	1	none	2.27771019864e-05
S007	T056	FALSE	FALSE	0	0	1	1	none	7.82854331644e-05
S021	T056	FALSE	FALSE	0	0	1	1	none	2.36457057114e-05
S024	T056	FALSE	FALSE	0	0	1	1	none	2.45952611256e-05
S025	T056	FALSE	FALSE	0	0	1	1	none	2.38152036102e-05
S026	T056	FALSE	FALSE	0	0	1	1	none	1.18219960752e-05
S038	T056	FALSE	FALSE	0	0	1	1	none	7.39539042847e-05
S039	T056	FALSE	FALSE	0	0	1	1	none	2.53129416382e-05
S040	T056	FALSE	FALSE	0	0	1	1	none	0.0001146244148228
S042	T056	FALSE	FALSE	0	0	1	1	none	2.42212845576e-05
S071	T056	FALSE	FALSE	0	0	1	1	none	0.0001131371699004
S078	T056	FALSE	FALSE	0	0	1	1	none	2.54087943012e-05
S081	T056	FALSE	FALSE	0	0	1	1	none	2.54858304926e-05
S085	T056	FALSE	FALSE	0	0	1	1	none	0.0001179801745572
S087	T056	FALSE	FALSE	0	0	1	1	none	0.0001345050583636
S093	T056	FALSE	FALSE	0	0	1	1	none	9.65435277762e-05
S097	T056	FALSE	FALSE	0	0	1	1	none	2.27792974832e-05
S102	T056	FALSE	FALSE	0	0	1	1	none	0.0001177280707222
S106	T056	FALSE	FALSE	0	0	1	1	none	2.10794458774e-05
S130	T056	FALSE	FALSE	0	0	1	1	none	0.0001340251677866
T009	T056	TRUE	TRUE	1	0	1	1	anc	8.359837412e-07
T010	T056	FALSE	FALSE	0	0	1	1	none	5.5184816134e-06
T013	T056	FALSE	FALSE	0	0	1	1	none	8.08030530161e-05
T014	T056	FALSE	FALSE	0	0	1	1	none	2.47529558334e-05
T020	T056	FALSE	FALSE	0	0	1	1	none	7.58312532788e-05
T021	T056	FALSE	FALSE	0	0	1	1	none	6.7643020784e-06
T028	T056	FALSE	FALSE	0	0	1	1	none	7.57377647296e-05
T035a	T056	FALSE	FALSE	0	0	1	1	none	0.0001351796585924
T035b	T056	FALSE	FALSE	0	0	1	1	none	4.9429027672e-06
T040	T056	FALSE	FALSE	0	0	1	1	none	2.52821581286e-05
S002	T059	TRUE	TRUE	0	0	1	1	none	0.0001148241951016
S007	T059	TRUE	TRUE	0	0	1	1	none	0.0001159096239196
S021	T059	TRUE	TRUE	0	0	1	1	none	0.0001156927988266
S024	T059	TRUE	TRUE	0	0	1	1	none	0.0001166423542408
S025	T059	TRUE	TRUE	0	0	1	1	none	0.0001198766768574
S026	T059	TRUE	TRUE	0	0	1	1	none	0.0001159917671244
S038	T059	TRUE	TRUE	0	0	1	1	none	0.0001115780950399
S039	T059	TRUE	TRUE	0	0	1	1	none	0.0001173600347534
S040	T059	TRUE	TRUE	0	0	1	1	none	7.9032083692e-06
S042	T059	TRUE	TRUE	0	0	1	1	none	0.0001162683776728
S071	T059	TRUE	TRUE	0	0	1	1	none	2.71601581336e-05
S078	T059	TRUE	TRUE	0	0	1	1	none	0.0001174558874164
S081	T059	TRUE	TRUE	0	0	1	1	none	0.0001175329236078
S085	T059	TRUE	TRUE	0	0	1	1	none	5.33592945124e-05
S087	T059	TRUE	TRUE	0	0	1	1	none	6.98841783188e-05
S093	T059	TRUE	TRUE	0	0	1	1	none	2.74214293994e-05
S097	T059	TRUE	TRUE	0	0	1	1	none	0.0001188407707304
S102	T059	TRUE	TRUE	0	0	1	1	none	1.33091796534e-05
S106	T059	TRUE	TRUE	0	0	1	1	none	0.0001131265389926
S130	T059	TRUE	TRUE	0	0	1	1	none	6.94042877418e-05
T009	T059	TRUE	TRUE	0	0	1	1	none	0.0001188137452198
T010	T059	TRUE	TRUE	0	0	1	1	none	0.0001193114569634
T013	T059	FALSE	FALSE	0	0	1	1	none	0.0001184272437713
T014	T059	TRUE	TRUE	0	0	1	1	none	0.0001168000489486
T020	T059	TRUE	TRUE	0	0	1	1	none	0.000113455444034
T021	T059	TRUE	TRUE	0	0	1	1	none	0.000119406119736
T028	T059	TRUE	TRUE	0	0	1	1	none	0.0001133619554848
T035a	T059	TRUE	TRUE	0	0	1	1	none	7.05587785476e-05
T035b	T059	TRUE	TRUE	0	0	1	1	none	0.0001187358781172
T040	T059	TRUE	TRUE	0	0	1	1	none	0.0001173292512438
T056	T059	FALSE	FALSE	0	0	1	1	none	0.0001213764654996
S002	T065	TRUE	TRUE	0	0	1	1	none	6.85957370319e-05
S007	T065	TRUE	TRUE	0	0	1	1	none	4.36261822975e-05
S021	T065	TRUE	TRUE	0	0	1	1	none	6.94643407569e-05
S024	T065	TRUE	TRUE	0	0	1	1	none	7.04138961711e-05
S025	T065	TRUE	TRUE	0	0	1	1	none	7.36482187877e-05
S026	T065	TRUE	TRUE	0	0	1	1	none	6.97633090547e-05
S038	T065	TRUE	TRUE	0	0	1	1	none	3.7720780254e-06
S039	T065	TRUE	TRUE	0	0	1	1	none	7.11315766837e-05
S040	T065	TRUE	TRUE	0	0	1	1	none	0.0001060201475083
S042	T065	TRUE	TRUE	0	0	1	1	none	7.00399196031e-05
S071	T065	TRUE	TRUE	0	0	1	1	none	0.0001045329025859
S078	T065	TRUE	TRUE	0	0	1	1	none	7.12274293467e-05
S081	T065	TRUE	TRUE	0	0	1	1	none	7.13044655381e-05
S085	T065	TRUE	TRUE	0	0	1	1	none	0.0001093759072427
S087	T065	TRUE	TRUE	0	0	1	1	none	0.0001259007910491
S093	T065	TRUE	TRUE	0	0	1	1	none	8.79392604617e-05
S097	T065	TRUE	TRUE	0	0	1	1	none	7.26123126607e-05
S102	T065	TRUE	TRUE	0	0	1	1	none	0.0001091238034077
S106	T065	TRUE	TRUE	0	0	1	1	none	6.68980809229e-05
S130	T065	TRUE	TRUE	0	0	1	1	none	0.0001254209004721
T009	T065	TRUE	TRUE	0	0	1	1	none	7.25852871501e-05
T010	T065	TRUE	TRUE	0	0	1	1	none	7.30829988937e-05
T013	T065	FALSE	FALSE	0	0	1	1	none	6.8062032786e-06
T014	T065	TRUE	TRUE	0	0	1	1	none	7.05715908789e-05
T020	T065	TRUE	TRUE	0	0	1	1	none	5.6494270195e-06
T021	T065	TRUE	TRUE	0	0	1	1	none	7.31776616663e-05
T028	T065	TRUE	TRUE	0	0	1	1	none	4.10785138627e-05
T035a	T065	TRUE	TRUE	0	0	1	1	none	0.0001265753912779
T035b	T065	TRUE	TRUE	0	0	1	1	none	7.25074200475e-05
T040	T065	TRUE	TRUE	0	0	1	1	none	7.11007931741e-05
T056	T065	FALSE	FALSE	0	0	1	1	none	7.51480074299e-05
T059	T065	TRUE	TRUE	0	0	1	1	none	0.0001127721981851
S002	T069	TRUE	TRUE	0	0	1	1	none	0.0001266501716832
S007	T069	TRUE	TRUE	0	0	1	1	none	0.0001277356005012
S021	T069	TRUE	TRUE	0	0	1	1	none	0.0001275187754082
S024	T069	TRUE	TRUE	0	0	1	1	none	0.0001284683308224
S025	T069	TRUE	TRUE	0	0	1	1	none	0.000131702653439
S026	T069	TRUE	TRUE	0	0	1	1	none	0.000127817743706
S038	T069	TRUE	TRUE	0	0	1	1	none	0.0001234040716215
S039	T069	TRUE	TRUE	0	0	1	1	none	0.000129186011335
S040	T069	TRUE	TRUE	0	0	1	1	none	4.04733796376e-05
S042	T069	TRUE	TRUE	0	0	1	1	none	0.0001280943542544
S071	T069	TRUE	TRUE	0	0	1	1	none	2.12164298732e-05
S078	T069	TRUE	TRUE	0	0	1	1	none	0.000129281863998
S081	T069	TRUE	TRUE	0	0	1	1	none	0.0001293589001894
S085	T069	TRUE	TRUE	0	0	1	1	none	6.5185271094e-05
S087	T069	TRUE	TRUE	0	0	1	1	none	8.17101549004e-05
S093	T069	TRUE	TRUE	0	0	1	1	none	3.9247405981e-05
S097	T069	TRUE	TRUE	0	0	1	1	none	0.000130666747312
S102	T069	TRUE	TRUE	0	0	1	1	none	4.3577035537e-05
S106	T069	TRUE	TRUE	0	0	1	1	none	0.0001249525155742
S130	T069	TRUE	TRUE	0	0	1	1	none	8.12302643234e-05
T009	T069	TRUE	TRUE	0	0	1	1	none	0.0001306397218014
T010	T069	TRUE	TRUE	0	0	1	1	none	0.000131137433545
T013	T069	FALSE	FALSE	0	0	1	1	none	0.0001302532203529
T014	T069	TRUE	TRUE	0	0	1	1	none	0.0001286260255302
T020	T069	TRUE	TRUE	0	0	1	1	none	0.0001252814206156
T021	T069	TRUE	TRUE	0	0	1	1	none	0.0001312320963176
T028	T069	TRUE	TRUE	0	0	1	1	none	0.0001251879320664
T035a	T069	TRUE	TRUE	0	0	1	1	none	8.23847551292e-05
T035b	T069	TRUE	TRUE	0	0	1	1	none	0.0001305618546988
T040	T069	TRUE	TRUE	0	0	1	1	none	0.0001291552278254
T056	T069	FALSE	FALSE	0	0	1	1	none	0.0001332024420812
T059	T069	TRUE	TRUE	0	0	1	1	none	4.72254303144e-05
T065	T069	TRUE	TRUE	0	0	1	1	none	0.0001245981747667
S002	T073	TRUE	TRUE	0	0	1	1	none	2.0136514604e-05
S007	T073	TRUE	TRUE	0	0	1	1	none	7.5644845782e-05
S021	T073	TRUE	TRUE	0	0	1	1	none	2.1005118329e-05
S024	T073	TRUE	TRUE	0	0	1	1	none	2.19546737432e-05
S025	T073	TRUE	TRUE	0	0	1	1	none	2.11746162278e-05
S026	T073	TRUE	TRUE	0	0	1	1	none	9.1814086928e-06
S038	T073	TRUE	TRUE	0	0	1	1	none	7.13133169023e-05
S039	T073	TRUE	TRUE	0	0	1	1	none	2.26723542558e-05
S040	T073	TRUE	TRUE	0	0	1	1	none	0.0001119838274404
S042	T073	TRUE	TRUE	0	0	1	1	none	2.15806971752e-05
S071	T073	TRUE	TRUE	0	0	1	1	none	0.000110496582518
S078	T073	TRUE	TRUE	0	0	1	1	none	2.27682069188e-05
S081	T073	TRUE	TRUE	0	0	1	1	none	2.28452431102e-05
S085	T073	TRUE	TRUE	0	0	1	1	none	0.0001153395871748
S087	T073	TRUE	TRUE	0	0	1	1	none	0.0001318644709812
S093	T073	TRUE	TRUE	0	0	1	1	none	9.39029403938e-05
S097	T073	TRUE	TRUE	0	0	1	1	none	2.01387101008e-05
S102	T073	TRUE	TRUE	0	0	1	1	none	0.0001150874833398
S106	T073	TRUE	TRUE	0	0	1	1	none	1.8438858495e-05
S130	T073	TRUE	TRUE	0	0	1	1	none	0.0001313845804042
T009	T073	TRUE	TRUE	0	0	1	1	none	3.5313401798e-06
T010	T073	TRUE	TRUE	0	0	1	1	none	4.0290519234e-06
T013	T073	FALSE	FALSE	0	0	1	1	none	7.81624656337e-05
T014	T073	TRUE	TRUE	0	0	1	1	none	2.2112368451e-05
T020	T073	TRUE	TRUE	0	0	1	1	none	7.31906658964e-05
T021	T073	TRUE	TRUE	0	0	1	1	none	1.8213993112e-06
T028	T073	TRUE	TRUE	0	0	1	1	none	7.30971773472e-05
T035a	T073	TRUE	TRUE	0	0	1	1	none	0.00013253907121
T035b	T073	TRUE	TRUE	0	0	1	1	none	3.4534730772e-06
T040	T073	TRUE	TRUE	0	0	1	1	none	2.26415707462e-05
T056	T073	FALSE	FALSE	0	0	1	1	none	6.0940604596e-06
T059	T073	TRUE	TRUE	0	0	1	1	none	0.0001187358781172
T065	T073	TRUE	TRUE	0	0	1	1	none	7.25074200475e-05
T069	T073	TRUE	TRUE	0	0	1	1	none	0.0001305618546988
S002	T075	TRUE	TRUE	0	0	1	1	none	7.39671061414e-05
S007	T075	TRUE	TRUE	0	0	1	1	none	7.3901377267e-05
S021	T075	TRUE	TRUE	0	0	1	1	none	7.48357098664e-05
S024	T075	TRUE	TRUE	0	0	1	1	none	7.57852652806e-05
S025	T075	TRUE	TRUE	0	0	1	1	none	7.90195878972e-05
S026	T075	TRUE	TRUE	0	0	1	1	none	7.51346781642e-05
S038	T075	TRUE	TRUE	0	0	1	1	none	6.95698483873e-05
S039	T075	TRUE	TRUE	0	0	1	1	none	7.65029457932e-05
S040	T075	TRUE	TRUE	0	0	1	1	none	0.0001113915166178
S042	T075	TRUE	TRUE	0	0	1	1	none	7.54112887126e-05
S071	T075	TRUE	TRUE	0	0	1	1	none	0.0001099042716954
S078	T075	TRUE	TRUE	0	0	1	1	none	7.65987984562e-05
S081	T075	TRUE	TRUE	0	0	1	1	none	7.66758346476e-05
S085	T075	TRUE	TRUE	0	0	1	1	none	0.0001147472763522
S087	T075	TRUE	TRUE	0	0	1	1	none	0.0001312721601586
S093	T075	TRUE	TRUE	0	0	1	1	none	9.33106295712e-05
S097	T075	TRUE	TRUE	0	0	1	1	none	7.79836817702e-05
S102	T075	TRUE	TRUE	0	0	1	1	none	0.0001144951725172
S106	T075	TRUE	TRUE	0	0	1	1	none	7.22694500324e-05
S130	T075	TRUE	TRUE	0	0	1	1	none	0.0001307922695816
T009	T075	TRUE	TRUE	0	0	1	1	none	7.79566562596e-05
T010	T075	TRUE	TRUE	0	0	1	1	none	7.84543680032e-05
T013	T075	FALSE	FALSE	0	0	1	1	none	7.64189971187e-05
T014	T075	TRUE	TRUE	0	0	1	1	none	7.59429599884e-05
T020	T075	TRUE	TRUE	0	0	1	1	none	7.14471973814e-05
T021	T075	TRUE	TRUE	0	0	1	1	none	7.85490307758e-05
T028	T075	TRUE	TRUE	0	0	1	1	none	7.13537088322e-05
T035a	T075	TRUE	TRUE	0	0	1	1	none	0.0001319467603874
T035b	T075	TRUE	TRUE	0	0	1	1	none	7.7878789157e-05
T040	T075	TRUE	TRUE	0	0	1	1	none	7.64721622836e-05
T056	T075	FALSE	FALSE	0	0	1	1	none	8.05193765394e-05
T059	T075	TRUE	TRUE	0	0	1	1	none	0.0001181435672946
T065	T075	TRUE	TRUE	0	0	1	1	none	7.07639515325e-05
T069	T075	TRUE	TRUE	0	0	1	1	none	0.0001299695438762
T073	T075	TRUE	TRUE	0	0	1	1	none	7.7878789157e-05
S002	T077	TRUE	TRUE	0	0	1	1	none	1.95609357578e-05
S007	T077	TRUE	TRUE	0	0	1	1	none	7.50692669358e-05
S021	T077	TRUE	TRUE	0	0	1	1	none	2.04295394828e-05
S024	T077	TRUE	TRUE	0	0	1	1	none	2.1379094897e-05
S025	T077	TRUE	TRUE	0	0	1	1	none	2.05990373816e-05
S026	T077	TRUE	TRUE	0	0	1	1	none	8.6058298466e-06
S038	T077	TRUE	TRUE	0	0	1	1	none	7.07377380561e-05
S039	T077	TRUE	TRUE	0	0	1	1	none	2.20967754096e-05
S040	T077	TRUE	TRUE	0	0	1	1	none	0.0001114082485942
S042	T077	TRUE	TRUE	0	0	1	1	none	2.1005118329e-05
S071	T077	TRUE	TRUE	0	0	1	1	none	0.0001099210036718
S078	T077	TRUE	TRUE	0	0	1	1	none	2.21926280726e-05
S081	T077	TRUE	TRUE	0	0	1	1	none	2.2269664264e-05
S085	T077	TRUE	TRUE	0	0	1	1	none	0.0001147640083286
S087	T077	TRUE	TRUE	0	0	1	1	none	0.000131288892135
S093	T077	TRUE	TRUE	0	0	1	1	none	9.33273615476e-05
S097	T077	TRUE	TRUE	0	0	1	1	none	1.95631312546e-05
S102	T077	TRUE	TRUE	0	0	1	1	none	0.0001145119044936
S106	T077	TRUE	TRUE	0	0	1	1	none	1.78632796488e-05
S130	T077	TRUE	TRUE	0	0	1	1	none	0.000130809001558
T009	T077	TRUE	TRUE	0	0	1	1	none	2.9557613336e-06
T010	T077	TRUE	TRUE	0	0	1	1	none	3.4534730772e-06
T013	T077	FALSE	FALSE	0	0	1	1	none	7.75868867875e-05
T014	T077	TRUE	TRUE	0	0	1	1	none	2.15367896048e-05
T020	T077	TRUE	TRUE	0	0	1	1	none	7.26150870502e-05
T021	T077	TRUE	TRUE	0	0	1	1	none	2.3969781574e-06
T028	T077	TRUE	TRUE	0	0	1	1	none	7.2521598501e-05
T035a	T077	TRUE	TRUE	0	0	1	1	none	0.0001319634923638
T035b	T077	TRUE	TRUE	0	0	1	1	none	2.877894231e-06
T040	T077	TRUE	TRUE	0	0	1	1	none	2.20659919e-05
T056	T077	FALSE	FALSE	0	0	1	1	none	5.5184816134e-06
T059	T077	TRUE	TRUE	0	0	1	1	none	0.000118160299271
T065	T077	TRUE	TRUE	0	0	1	1	none	7.19318412013e-05
T069	T077	TRUE	TRUE	0	0	1	1	none	0.0001299862758526
T073	T077	TRUE	TRUE	0	0	1	1	none	1.7267365386e-06
T075	T077	TRUE	TRUE	0	0	1	1	none	7.73032103108e-05
S002	T087	TRUE	TRUE	0	0	1	1	none	2.11042438548e-05
S007	T087	TRUE	TRUE	0	0	1	1	none	7.66125750328e-05
S021	T087	TRUE	TRUE	0	0	1	1	none	2.19728475798e-05
S024	T087	TRUE	TRUE	0	0	1	1	none	2.2922402994e-05
S025	T087	TRUE	TRUE	0	0	1	1	none	2.21423454786e-05
S026	T087	TRUE	TRUE	0	0	1	1	none	1.01491379436e-05
S038	T087	TRUE	TRUE	0	0	1	1	none	7.22810461531e-05
S039	T087	TRUE	TRUE	0	0	1	1	none	2.36400835066e-05
S040	T087	TRUE	TRUE	0	0	1	1	none	0.0001129515566912
S042	T087	TRUE	TRUE	0	0	1	1	none	2.2548426426e-05
S071	T087	TRUE	TRUE	0	0	1	1	none	0.0001114643117688
S078	T087	TRUE	TRUE	0	0	1	1	none	2.37359361696e-05
S081	T087	TRUE	TRUE	0	0	1	1	none	2.3812972361e-05
S085	T087	TRUE	TRUE	0	0	1	1	none	0.0001163073164256
S087	T087	TRUE	TRUE	0	0	1	1	none	0.000132832200232
S093	T087	TRUE	TRUE	0	0	1	1	none	9.48706696446e-05
S097	T087	TRUE	TRUE	0	0	1	1	none	2.11064393516e-05
S102	T087	TRUE	TRUE	0	0	1	1	none	0.0001160552125906
S106	T087	TRUE	TRUE	0	0	1	1	none	1.94065877458e-05
S130	T087	TRUE	TRUE	0	0	1	1	none	0.000132352309655
T009	T087	TRUE	TRUE	0	0	1	1	none	3.3479117382e-06
T010	T087	TRUE	TRUE	0	0	1	1	none	1.543308097e-06
T013	T087	FALSE	FALSE	0	0	1	1	none	7.91301948845e-05
T014	T087	TRUE	TRUE	0	0	1	1	none	2.30800977018e-05
T020	T087	TRUE	TRUE	0	0	1	1	none	7.41583951472e-05
T021	T087	TRUE	TRUE	0	0	1	1	none	5.0914439468e-06
T028	T087	TRUE	TRUE	0	0	1	1	none	7.4064906598e-05
T035a	T087	TRUE	TRUE	0	0	1	1	none	0.0001335068004608
T035b	T087	TRUE	TRUE	0	0	1	1	none	2.1188869432e-06
T040	T087	TRUE	TRUE	0	0	1	1	none	2.3609299997e-05
T056	T087	FALSE	FALSE	0	0	1	1	none	5.910632018e-06
T059	T087	TRUE	TRUE	0	0	1	1	none	0.000119703607368
T065	T087	TRUE	TRUE	0	0	1	1	none	7.34751492983e-05
T069	T087	TRUE	TRUE	0	0	1	1	none	0.0001315295839496
T073	T087	TRUE	TRUE	0	0	1	1	none	4.421202328e-06
T075	T087	TRUE	TRUE	0	0	1	1	none	7.88465184078e-05
T077	T087	TRUE	TRUE	0	0	1	1	none	3.8456234818e-06
S002	T092	TRUE	TRUE	0	0	1	1	none	7.04659223226e-05
S007	T092	TRUE	TRUE	0	0	1	1	none	3.45913956762e-05
S021	T092	TRUE	TRUE	0	0	1	1	none	7.13345260476e-05
S024	T092	TRUE	TRUE	0	0	1	1	none	7.22840814618e-05
S025	T092	TRUE	TRUE	0	0	1	1	none	7.55184040784e-05
S026	T092	TRUE	TRUE	0	0	1	1	none	7.16334943454e-05
S038	T092	TRUE	TRUE	0	0	1	1	none	4.11648387085e-05
S039	T092	TRUE	TRUE	0	0	1	1	none	7.30017619744e-05
S040	T092	TRUE	TRUE	0	0	1	1	none	0.000107890332799
S042	T092	TRUE	TRUE	0	0	1	1	none	7.19101048938e-05
S071	T092	TRUE	TRUE	0	0	1	1	none	0.0001064030878766
S078	T092	TRUE	TRUE	0	0	1	1	none	7.30976146374e-05
S081	T092	TRUE	TRUE	0	0	1	1	none	7.31746508288e-05
S085	T092	TRUE	TRUE	0	0	1	1	none	0.0001112460925334
S087	T092	TRUE	TRUE	0	0	1	1	none	0.0001277709763398
S093	T092	TRUE	TRUE	0	0	1	1	none	8.98094457524e-05
S097	T092	TRUE	TRUE	0	0	1	1	none	7.44824979514e-05
S102	T092	TRUE	TRUE	0	0	1	1	none	0.0001109939886984
S106	T092	TRUE	TRUE	0	0	1	1	none	6.87682662136e-05
S130	T092	TRUE	TRUE	0	0	1	1	none	0.0001272910857628
T009	T092	TRUE	TRUE	0	0	1	1	none	7.44554724408e-05
T010	T092	TRUE	TRUE	0	0	1	1	none	7.49531841844e-05
T013	T092	FALSE	FALSE	0	0	1	1	none	4.80139874399e-05
T014	T092	TRUE	TRUE	0	0	1	1	none	7.24417761696e-05
T020	T092	TRUE	TRUE	0	0	1	1	none	4.30421877026e-05
T021	T092	TRUE	TRUE	0	0	1	1	none	7.5047846957e-05
T028	T092	TRUE	TRUE	0	0	1	1	none	3.0892569549e-05
T035a	T092	TRUE	TRUE	0	0	1	1	none	0.0001284455765686
T035b	T092	TRUE	TRUE	0	0	1	1	none	7.43776053382e-05
T040	T092	TRUE	TRUE	0	0	1	1	none	7.29709784648e-05
T056	T092	FALSE	FALSE	0	0	1	1	none	7.70181927206e-05
T059	T092	TRUE	TRUE	0	0	1	1	none	0.0001146423834758
T065	T092	TRUE	TRUE	0	0	1	1	none	4.23589418537e-05
T069	T092	TRUE	TRUE	0	0	1	1	none	0.0001264683600574
T073	T092	TRUE	TRUE	0	0	1	1	none	7.43776053382e-05
T075	T092	TRUE	TRUE	0	0	1	1	none	7.26341368232e-05
T077	T092	TRUE	TRUE	0	0	1	1	none	7.3802026492e-05
T087	T092	TRUE	TRUE	0	0	1	1	none	7.5345334589e-05
S002	T095	TRUE	TRUE	0	0	1	1	none	0.0001259420927966
S007	T095	TRUE	TRUE	0	0	1	1	none	0.0001270275216146
S021	T095	TRUE	TRUE	0	0	1	1	none	0.0001268106965216
S024	T095	TRUE	TRUE	0	0	1	1	none	0.0001277602519358
S025	T095	TRUE	TRUE	0	0	1	1	none	0.0001309945745524
S026	T095	TRUE	TRUE	0	0	1	1	none	0.0001271096648194
S038	T095	TRUE	TRUE	0	0	1	1	none	0.0001226959927349
S039	T095	TRUE	TRUE	0	0	1	1	none	0.0001284779324484
S040	T095	TRUE	TRUE	0	0	1	1	none	6.1121432473e-05
S042	T095	TRUE	TRUE	0	0	1	1	none	0.0001273862753678
S071	T095	TRUE	TRUE	0	0	1	1	none	5.96341875506e-05
S078	T095	TRUE	TRUE	0	0	1	1	none	0.0001285737851114
S081	T095	TRUE	TRUE	0	0	1	1	none	0.0001286508213028
S085	T095	TRUE	TRUE	0	0	1	1	none	2.93488051474e-05
S087	T095	TRUE	TRUE	0	0	1	1	none	3.1618528614e-06
S093	T095	TRUE	TRUE	0	0	1	1	none	4.30405454264e-05
S097	T095	TRUE	TRUE	0	0	1	1	none	0.0001299586684254
S102	T095	TRUE	TRUE	0	0	1	1	none	6.42250883724e-05
S106	T095	TRUE	TRUE	0	0	1	1	none	0.0001242444366876
S130	T095	TRUE	TRUE	0	0	1	1	none	2.6819622844e-06
T009	T095	TRUE	TRUE	0	0	1	1	none	0.0001299316429148
T010	T095	TRUE	TRUE	0	0	1	1	none	0.0001304293546584
T013	T095	FALSE	FALSE	0	0	1	1	none	0.0001295451414663
T014	T095	TRUE	TRUE	0	0	1	1	none	0.0001279179466436
T020	T095	TRUE	TRUE	0	0	1	1	none	0.000124573341729
T021	T095	TRUE	TRUE	0	0	1	1	none	0.000130524017431
T028	T095	TRUE	TRUE	0	0	1	1	none	0.0001244798531798
T035a	T095	TRUE	TRUE	0	0	1	1	none	4.9876107826e-06
T035b	T095	TRUE	TRUE	0	0	1	1	none	0.0001298537758122
T040	T095	TRUE	TRUE	0	0	1	1	none	0.0001284471489388
T056	T095	FALSE	FALSE	0	0	1	1	none	0.0001324943631946
T059	T095	TRUE	TRUE	0	0	1	1	none	6.78734831498e-05
T065	T095	TRUE	TRUE	0	0	1	1	none	0.0001238900958801
T069	T095	TRUE	TRUE	0	0	1	1	none	7.96994597314e-05
T073	T095	TRUE	TRUE	0	0	1	1	none	0.0001298537758122
T075	T095	TRUE	TRUE	0	0	1	1	none	0.0001292614649896
T077	T095	TRUE	TRUE	0	0	1	1	none	0.000129278196966
T087	T095	TRUE	TRUE	0	0	1	1	none	0.000130821505063
T092	T095	TRUE	TRUE	0	0	1	1	none	0.0001257602811708
S002	T099a	TRUE	TRUE	0	0	1	1	none	0.0001286034253324
S007	T099a	TRUE	TRUE	0	0	1	1	none	0.0001296888541504
S021	T099a	TRUE	TRUE	0	0	1	1	none	0.0001294720290574
S024	T099a	TRUE	TRUE	0	0	1	1	none	0.0001304215844716
S025	T099a	TRUE	TRUE	0	0	1	1	none	0.0001336559070882
S026	T099a	TRUE	TRUE	0	0	1	1	none	0.0001297709973552
S038	T099a	TRUE	TRUE	0	0	1	1	none	0.0001253573252707
S039	T099a	TRUE	TRUE	0	0	1	1	none	0.0001311392649842
S040	T099a	TRUE	TRUE	0	0	1	1	none	6.37827650088e-05
S042	T099a	TRUE	TRUE	0	0	1	1	none	0.0001300476079036
S071	T099a	TRUE	TRUE	0	0	1	1	none	6.22955200864e-05
S078	T099a	TRUE	TRUE	0	0	1	1	none	0.0001312351176472
S081	T099a	TRUE	TRUE	0	0	1	1	none	0.0001313121538386
S085	T099a	TRUE	TRUE	0	0	1	1	none	3.20101376832e-05
S087	T099a	TRUE	TRUE	0	0	1	1	none	6.9743430896e-06
S093	T099a	TRUE	TRUE	0	0	1	1	none	4.57018779622e-05
S097	T099a	TRUE	TRUE	0	0	1	1	none	0.0001326200009612
S102	T099a	TRUE	TRUE	0	0	1	1	none	6.68864209082e-05
S106	T099a	TRUE	TRUE	0	0	1	1	none	0.0001269057692234
S130	T099a	TRUE	TRUE	0	0	1	1	none	6.4944525126e-06
T009	T099a	TRUE	TRUE	0	0	1	1	none	0.0001325929754506
T010	T099a	TRUE	TRUE	0	0	1	1	none	0.0001330906871942
T013	T099a	FALSE	FALSE	0	0	1	1	none	0.0001322064740021
T014	T099a	TRUE	TRUE	0	0	1	1	none	0.0001305792791794
T020	T099a	TRUE	TRUE	0	0	1	1	none	0.0001272346742648
T021	T099a	TRUE	TRUE	0	0	1	1	none	0.0001331853499668
T028	T099a	TRUE	TRUE	0	0	1	1	none	0.0001271411857156
T035a	T099a	TRUE	TRUE	0	0	1	1	none	6.497785626e-06
T035b	T099a	TRUE	TRUE	0	0	1	1	none	0.000132515108348
T040	T099a	TRUE	TRUE	0	0	1	1	none	0.0001311084814746
T056	T099a	FALSE	FALSE	0	0	1	1	none	0.0001351556957304
T059	T099a	TRUE	TRUE	0	0	1	1	none	7.05348156856e-05
T065	T099a	TRUE	TRUE	0	0	1	1	none	0.0001265514284159
T069	T099a	TRUE	TRUE	0	0	1	1	none	8.23607922672e-05
T073	T099a	TRUE	TRUE	0	0	1	1	none	0.000132515108348
T075	T099a	TRUE	TRUE	0	0	1	1	none	0.0001319227975254
T077	T099a	TRUE	TRUE	0	0	1	1	none	0.0001319395295018
T087	T099a	TRUE	TRUE	0	0	1	1	none	0.0001334828375988
T092	T099a	TRUE	TRUE	0	0	1	1	none	0.0001284216137066
T095	T099a	TRUE	TRUE	0	0	1	1	none	4.9636479206e-06
S002	T102	FALSE	FALSE	0	0	1	1	none	0.0001303768557006
S007	T102	FALSE	FALSE	0	0	1	1	none	0.0001314622845186
S021	T102	FALSE	FALSE	0	0	1	1	none	0.0001312454594256
S024	T102	FALSE	FALSE	0	0	1	1	none	0.0001321950148398
S025	T102	FALSE	FALSE	0	0	1	1	none	0.0001354293374564
S026	T102	FALSE	FALSE	0	0	1	1	none	0.0001315444277234
S038	T102	FALSE	FALSE	0	0	1	1	none	0.0001271307556389
S039	T102	FALSE	FALSE	0	0	1	1	none	0.0001329126953524
S040	T102	FALSE	FALSE	0	0	1	1	none	6.5556195377e-05
S042	T102	FALSE	FALSE	0	0	1	1	none	0.0001318210382718
S071	T102	FALSE	FALSE	0	0	1	1	none	6.40689504546e-05
S078	T102	FALSE	FALSE	0	0	1	1	none	0.0001330085480154
S081	T102	FALSE	FALSE	0	0	1	1	none	0.0001330855842068
S085	T102	FALSE	FALSE	0	0	1	1	none	3.37835680514e-05
S087	T102	FALSE	FALSE	0	0	1	1	none	7.5966157654e-06
S093	T102	FALSE	FALSE	0	0	1	1	none	4.74753083304e-05
S097	T102	FALSE	FALSE	0	0	1	1	none	0.0001343934313294
S102	T102	FALSE	FALSE	0	0	1	1	none	6.86598512764e-05
S106	T102	FALSE	FALSE	0	0	1	1	none	0.0001286791995916
S130	T102	FALSE	FALSE	0	0	1	1	none	7.1167251884e-06
T009	T102	FALSE	FALSE	0	0	1	1	none	0.0001343664058188
T010	T102	FALSE	FALSE	0	0	1	1	none	0.0001348641175624
T013	T102	FALSE	FALSE	0	0	1	1	none	0.0001339799043703
T014	T102	FALSE	FALSE	0	0	1	1	none	0.0001323527095476
T020	T102	FALSE	FALSE	0	0	1	1	none	0.000129008104633
T021	T102	FALSE	FALSE	0	0	1	1	none	0.000134958780335
T028	T102	FALSE	FALSE	0	0	1	1	none	0.0001289146160838
T035a	T102	FALSE	FALSE	0	0	1	1	none	9.4223736866e-06
T035b	T102	FALSE	FALSE	0	0	1	1	none	0.0001342885387162
T040	T102	FALSE	FALSE	0	0	1	1	none	0.0001328819118428
T056	T102	FALSE	FALSE	0	0	1	1	none	0.0001369291260986
T059	T102	FALSE	FALSE	0	0	1	1	none	7.23082460538e-05
T065	T102	FALSE	FALSE	0	0	1	1	none	0.0001283248587841
T069	T102	FALSE	FALSE	0	0	1	1	none	8.41342226354e-05
T073	T102	FALSE	FALSE	0	0	1	1	none	0.0001342885387162
T075	T102	FALSE	FALSE	0	0	1	1	none	0.0001336962278936
T077	T102	FALSE	FALSE	0	0	1	1	none	0.00013371295987
T087	T102	FALSE	FALSE	0	0	1	1	none	0.000135256267967
T092	T102	FALSE	FALSE	0	0	1	1	none	0.0001301950440748
T095	T102	TRUE	TRUE	1	0	1	1	anc	5.755788462e-07
T099a	T102	FALSE	FALSE	0	0	1	1	none	9.3984108246e-06
S002	T104	FALSE	FALSE	0	0	1	1	none	7.50543204438e-05
S007	T104	FALSE	FALSE	0	0	1	1	none	3.91797937974e-05
S021	T104	FALSE	FALSE	0	0	1	1	none	7.59229241688e-05
S024	T104	FALSE	FALSE	0	0	1	1	none	7.6872479583e-05
S025	T104	FALSE	FALSE	0	0	1	1	none	8.01068021996e-05
S026	T104	FALSE	FALSE	0	0	1	1	none	7.62218924666e-05
S038	T104	FALSE	FALSE	0	0	1	1	none	4.57532368297e-05
S039	T104	FALSE	FALSE	0	0	1	1	none	7.75901600956e-05
S040	T104	FALSE	FALSE	0	0	1	1	none	0.0001124787309202
S042	T104	FALSE	FALSE	0	0	1	1	none	7.6498503015e-05
S071	T104	FALSE	FALSE	0	0	1	1	none	0.0001109914859978
S078	T104	FALSE	FALSE	0	0	1	1	none	7.76860127586e-05
S081	T104	FALSE	FALSE	0	0	1	1	none	7.776304895e-05
S085	T104	FALSE	FALSE	0	0	1	1	none	0.0001158344906546
S087	T104	FALSE	FALSE	0	0	1	1	none	0.000132359374461
S093	T104	FALSE	FALSE	0	0	1	1	none	9.43978438736e-05
S097	T104	FALSE	FALSE	0	0	1	1	none	7.90708960726e-05
S102	T104	FALSE	FALSE	0	0	1	1	none	0.0001155823868196
S106	T104	FALSE	FALSE	0	0	1	1	none	7.33566643348e-05
S130	T104	FALSE	FALSE	0	0	1	1	none	0.000131879483884
T009	T104	FALSE	FALSE	0	0	1	1	none	7.9043870562e-05
T010	T104	FALSE	FALSE	0	0	1	1	none	7.95415823056e-05
T013	T104	FALSE	FALSE	0	0	1	1	none	5.26023855611e-05
T014	T104	FALSE	FALSE	0	0	1	1	none	7.70301742908e-05
T020	T104	FALSE	FALSE	0	0	1	1	none	4.76305858238e-05
T021	T104	FALSE	FALSE	0	0	1	1	none	7.96362450782e-05
T028	T104	FALSE	FALSE	0	0	1	1	none	3.54809676702e-05
T035a	T104	FALSE	FALSE	0	0	1	1	none	0.0001330339746898
T035b	T104	FALSE	FALSE	0	0	1	1	none	7.89660034594e-05
T040	T104	FALSE	FALSE	0	0	1	1	none	7.7559376586e-05
T056	T104	FALSE	FALSE	0	0	1	1	none	8.16065908418e-05
T059	T104	FALSE	FALSE	0	0	1	1	none	0.000119230781597
T065	T104	FALSE	FALSE	0	0	1	1	none	4.69473399749e-05
T069	T104	FALSE	FALSE	0	0	1	1	none	0.0001310567581786
T073	T104	FALSE	FALSE	0	0	1	1	none	7.89660034594e-05
T075	T104	FALSE	FALSE	0	0	1	1	none	7.72225349444e-05
T077	T104	FALSE	FALSE	0	0	1	1	none	7.83904246132e-05
T087	T104	FALSE	FALSE	0	0	1	1	none	7.99337327102e-05
T092	T104	TRUE	TRUE	1	0	1	1	anc	5.755788462e-07
T095	T104	FALSE	FALSE	0	0	1	1	none	0.000130348679292
T099a	T104	FALSE	FALSE	0	0	1	1	none	0.0001330100118278
T102	T104	FALSE	FALSE	0	0	1	1	none	0.000134783442196
S002	T105	FALSE	FALSE	0	0	1	1	none	6.97468947243e-05
S007	T105	FALSE	FALSE	0	0	1	1	none	4.47773399899e-05
S021	T105	FALSE	FALSE	0	0	1	1	none	7.06154984493e-05
S024	T105	FALSE	FALSE	0	0	1	1	none	7.15650538635e-05
S025	T105	FALSE	FALSE	0	0	1	1	none	7.47993764801e-05
S026	T105	FALSE	FALSE	0	0	1	1	none	7.09144667471e-05
S038	T105	FALSE	FALSE	0	0	1	1	none	4.9232357178e-06
S039	T105	FALSE	FALSE	0	0	1	1	none	7.22827343761e-05
S040	T105	FALSE	FALSE	0	0	1	1	none	0.0001071713052007
S042	T105	FALSE	FALSE	0	0	1	1	none	7.11910772955e-05
S071	T105	FALSE	FALSE	0	0	1	1	none	0.0001056840602783
S078	T105	FALSE	FALSE	0	0	1	1	none	7.23785870391e-05
S081	T105	FALSE	FALSE	0	0	1	1	none	7.24556232305e-05
S085	T105	FALSE	FALSE	0	0	1	1	none	0.0001105270649351
S087	T105	FALSE	FALSE	0	0	1	1	none	0.0001270519487415
S093	T105	FALSE	FALSE	0	0	1	1	none	8.90904181541e-05
S097	T105	FALSE	FALSE	0	0	1	1	none	7.37634703531e-05
S102	T105	FALSE	FALSE	0	0	1	1	none	0.0001102749611001
S106	T105	FALSE	FALSE	0	0	1	1	none	6.80492386153e-05
S130	T105	FALSE	FALSE	0	0	1	1	none	0.0001265720581645
T009	T105	FALSE	FALSE	0	0	1	1	none	7.37364448425e-05
T010	T105	FALSE	FALSE	0	0	1	1	none	7.42341565861e-05
T013	T105	FALSE	FALSE	0	0	1	1	none	7.957360971e-06
T014	T105	FALSE	FALSE	0	0	1	1	none	7.17227485713e-05
T020	T105	FALSE	FALSE	0	0	1	1	none	6.8005847119e-06
T021	T105	FALSE	FALSE	0	0	1	1	none	7.43288193587e-05
T028	T105	FALSE	FALSE	0	0	1	1	none	4.22296715551e-05
T035a	T105	FALSE	FALSE	0	0	1	1	none	0.0001277265489703
T035b	T105	FALSE	FALSE	0	0	1	1	none	7.36585777399e-05
T040	T105	FALSE	FALSE	0	0	1	1	none	7.22519508665e-05
T056	T105	FALSE	FALSE	0	0	1	1	none	7.62991651223e-05
T059	T105	FALSE	FALSE	0	0	1	1	none	0.0001139233558775
T065	T105	TRUE	TRUE	1	0	1	1	anc	5.755788462e-07
T069	T105	FALSE	FALSE	0	0	1	1	none	0.0001257493324591
T073	T105	FALSE	FALSE	0	0	1	1	none	7.36585777399e-05
T075	T105	FALSE	FALSE	0	0	1	1	none	7.19151092249e-05
T077	T105	FALSE	FALSE	0	0	1	1	none	7.30829988937e-05
T087	T105	FALSE	FALSE	0	0	1	1	none	7.46263069907e-05
T092	T105	FALSE	FALSE	0	0	1	1	none	4.35100995461e-05
T095	T105	FALSE	FALSE	0	0	1	1	none	0.0001250412535725
T099a	T105	FALSE	FALSE	0	0	1	1	none	0.0001277025861083
T102	T105	FALSE	FALSE	0	0	1	1	none	0.0001294760164765
T104	T105	FALSE	FALSE	0	0	1	1	none	4.80984976673e-05
S002	T107	FALSE	FALSE	0	0	1	1	none	0.000131528013393
S007	T107	FALSE	FALSE	0	0	1	1	none	0.000132613442211
S021	T107	FALSE	FALSE	0	0	1	1	none	0.000132396617118
S024	T107	FALSE	FALSE	0	0	1	1	none	0.0001333461725322
S025	T107	FALSE	FALSE	0	0	1	1	none	0.0001365804951488
S026	T107	FALSE	FALSE	0	0	1	1	none	0.0001326955854158
S038	T107	FALSE	FALSE	0	0	1	1	none	0.0001282819133313
S039	T107	FALSE	FALSE	0	0	1	1	none	0.0001340638530448
S040	T107	FALSE	FALSE	0	0	1	1	none	6.67073530694e-05
S042	T107	FALSE	FALSE	0	0	1	1	none	0.0001329721959642
S071	T107	FALSE	FALSE	0	0	1	1	none	6.5220108147e-05
S078	T107	FALSE	FALSE	0	0	1	1	none	0.0001341597057078
S081	T107	FALSE	FALSE	0	0	1	1	none	0.0001342367418992
S085	T107	FALSE	FALSE	0	0	1	1	none	3.49347257438e-05
S087	T107	FALSE	FALSE	0	0	1	1	none	8.7477734578e-06
S093	T107	FALSE	FALSE	0	0	1	1	none	4.86264660228e-05
S097	T107	FALSE	FALSE	0	0	1	1	none	0.0001355445890218
S102	T107	FALSE	FALSE	0	0	1	1	none	6.98110089688e-05
S106	T107	FALSE	FALSE	0	0	1	1	none	0.000129830357284
S130	T107	FALSE	FALSE	0	0	1	1	none	8.2678828808e-06
T009	T107	FALSE	FALSE	0	0	1	1	none	0.0001355175635112
T010	T107	FALSE	FALSE	0	0	1	1	none	0.0001360152752548
T013	T107	FALSE	FALSE	0	0	1	1	none	0.0001351310620627
T014	T107	FALSE	FALSE	0	0	1	1	none	0.00013350386724
T020	T107	FALSE	FALSE	0	0	1	1	none	0.0001301592623254
T021	T107	FALSE	FALSE	0	0	1	1	none	0.0001361099380274
T028	T107	FALSE	FALSE	0	0	1	1	none	0.0001300657737762
T035a	T107	FALSE	FALSE	0	0	1	1	none	1.0573531379e-05
T035b	T107	FALSE	FALSE	0	0	1	1	none	0.0001354396964086
T040	T107	FALSE	FALSE	0	0	1	1	none	0.0001340330695352
T056	T107	FALSE	FALSE	0	0	1	1	none	0.000138080283791
T059	T107	FALSE	FALSE	0	0	1	1	none	7.34594037462e-05
T065	T107	FALSE	FALSE	0	0	1	1	none	0.0001294760164765
T069	T107	FALSE	FALSE	0	0	1	1	none	8.52853803278e-05
T073	T107	FALSE	FALSE	0	0	1	1	none	0.0001354396964086
T075	T107	FALSE	FALSE	0	0	1	1	none	0.000134847385586
T077	T107	FALSE	FALSE	0	0	1	1	none	0.0001348641175624
T087	T107	FALSE	FALSE	0	0	1	1	none	0.0001364074256594
T092	T107	FALSE	FALSE	0	0	1	1	none	0.0001313462017672
T095	T107	TRUE	TRUE	1	0	1	1	anc	5.755788462e-07
T099a	T107	FALSE	FALSE	0	0	1	1	none	1.0549568517e-05
T102	T107	FALSE	FALSE	0	0	1	1	none	2.3023153848e-06
T104	T107	FALSE	FALSE	0	0	1	1	none	0.0001359345998884
T105	T107	FALSE	FALSE	0	0	1	1	none	0.0001306271741689
S002	T126	TRUE	TRUE	0	0	1	1	none	0.0001424217388922
S007	T126	TRUE	TRUE	0	0	1	1	none	0.0001435071677102
S021	T126	TRUE	TRUE	0	0	1	1	none	0.0001432903426172
S024	T126	TRUE	TRUE	0	0	1	1	none	0.0001442398980314
S025	T126	TRUE	TRUE	0	0	1	1	none	0.000147474220648
S026	T126	TRUE	TRUE	0	0	1	1	none	0.000143589310915
S038	T126	TRUE	TRUE	0	0	1	1	none	0.0001391756388305
S039	T126	TRUE	TRUE	0	0	1	1	none	0.000144957578544
S040	T126	TRUE	TRUE	0	0	1	1	none	5.62449468466e-05
S042	T126	TRUE	TRUE	0	0	1	1	none	0.0001438659214634
S071	T126	TRUE	TRUE	0	0	1	1	none	3.69879970822e-05
S078	T126	TRUE	TRUE	0	0	1	1	none	0.000145053431207
S081	T126	TRUE	TRUE	0	0	1	1	none	0.0001451304673984
S085	T126	TRUE	TRUE	0	0	1	1	none	8.0956838303e-05
S087	T126	TRUE	TRUE	0	0	1	1	none	9.74817221094e-05
S093	T126	TRUE	TRUE	0	0	1	1	none	5.501897319e-05
S097	T126	TRUE	TRUE	0	0	1	1	none	0.000146438314521
S102	T126	TRUE	TRUE	0	0	1	1	none	5.9348602746e-05
S106	T126	TRUE	TRUE	0	0	1	1	none	0.0001407240827832
S130	T126	TRUE	TRUE	0	0	1	1	none	9.70018315324e-05
T009	T126	TRUE	TRUE	0	0	1	1	none	0.0001464112890104
T010	T126	TRUE	TRUE	0	0	1	1	none	0.000146909000754
T013	T126	FALSE	FALSE	0	0	1	1	none	0.0001460247875619
T014	T126	TRUE	TRUE	0	0	1	1	none	0.0001443975927392
T020	T126	TRUE	TRUE	0	0	1	1	none	0.0001410529878246
T021	T126	TRUE	TRUE	0	0	1	1	none	0.0001470036635266
T028	T126	TRUE	TRUE	0	0	1	1	none	0.0001409594992754
T035a	T126	TRUE	TRUE	0	0	1	1	none	9.81563223382e-05
T035b	T126	TRUE	TRUE	0	0	1	1	none	0.0001463334219078
T040	T126	TRUE	TRUE	0	0	1	1	none	0.0001449267950344
T056	T126	FALSE	FALSE	0	0	1	1	none	0.0001489740092902
T059	T126	TRUE	TRUE	0	0	1	1	none	6.29969975234e-05
T065	T126	TRUE	TRUE	0	0	1	1	none	0.0001403697419757
T069	T126	TRUE	TRUE	0	0	1	1	none	4.8020348549e-05
T073	T126	TRUE	TRUE	0	0	1	1	none	0.0001463334219078
T075	T126	TRUE	TRUE	0	0	1	1	none	0.0001457411110852
T077	T126	TRUE	TRUE	0	0	1	1	none	0.0001457578430616
T087	T126	TRUE	TRUE	0	0	1	1	none	0.0001473011511586
T092	T126	TRUE	TRUE	0	0	1	1	none	0.0001422399272664
T095	T126	TRUE	TRUE	0	0	1	1	none	9.54710269404e-05
T099a	T126	TRUE	TRUE	0	0	1	1	none	9.81323594762e-05
T102	T126	FALSE	FALSE	0	0	1	1	none	9.99057898444e-05
T104	T126	FALSE	FALSE	0	0	1	1	none	0.0001468283253876
T105	T126	FALSE	FALSE	0	0	1	1	none	0.0001415208996681
T107	T126	FALSE	FALSE	0	0	1	1	none	0.0001010569475368
S002	T156	FALSE	FALSE	0	0	1	1	none	7.4157649824e-05
S007	T156	FALSE	FALSE	0	0	1	1	none	4.91880950896e-05
S021	T156	FALSE	FALSE	0	0	1	1	none	7.5026253549e-05
S024	T156	FALSE	FALSE	0	0	1	1	none	7.59758089632e-05
S025	T156	FALSE	FALSE	0	0	1	1	none	7.92101315798e-05
S026	T156	FALSE	FALSE	0	0	1	1	none	7.53252218468e-05
S038	T156	FALSE	FALSE	0	0	1	1	none	1.04851485099e-05
S039	T156	FALSE	FALSE	0	0	1	1	none	7.66934894758e-05
S040	T156	FALSE	FALSE	0	0	1	1	none	0.0001115820603004
S042	T156	FALSE	FALSE	0	0	1	1	none	7.56018323952e-05
S071	T156	FALSE	FALSE	0	0	1	1	none	0.000110094815378
S078	T156	FALSE	FALSE	0	0	1	1	none	7.67893421388001e-05
S081	T156	FALSE	FALSE	0	0	1	1	none	7.68663783302e-05
S085	T156	FALSE	FALSE	0	0	1	1	none	0.0001149378200348
S087	T156	FALSE	FALSE	0	0	1	1	none	0.0001314627038412
S093	T156	FALSE	FALSE	0	0	1	1	none	9.35011732538e-05
S097	T156	FALSE	FALSE	0	0	1	1	none	7.81742254528001e-05
S102	T156	FALSE	FALSE	0	0	1	1	none	0.0001146857161998
S106	T156	FALSE	FALSE	0	0	1	1	none	7.2459993715e-05
S130	T156	FALSE	FALSE	0	0	1	1	none	0.0001309828132642
T009	T156	FALSE	FALSE	0	0	1	1	none	7.81471999422e-05
T010	T156	FALSE	FALSE	0	0	1	1	none	7.86449116858e-05
T013	T156	FALSE	FALSE	0	0	1	1	none	1.73342972413e-05
T014	T156	FALSE	FALSE	0	0	1	1	none	7.6133503671e-05
T020	T156	FALSE	FALSE	0	0	1	1	none	1.2362497504e-05
T021	T156	FALSE	FALSE	0	0	1	1	none	7.87395744584e-05
T028	T156	FALSE	FALSE	0	0	1	1	none	4.66404266548e-05
T035a	T156	FALSE	FALSE	0	0	1	1	none	0.00013213730407
T035b	T156	FALSE	FALSE	0	0	1	1	none	7.80693328396e-05
T040	T156	FALSE	FALSE	0	0	1	1	none	7.66627059662e-05
T056	T156	FALSE	FALSE	0	0	1	1	none	8.0709920222e-05
T059	T156	FALSE	FALSE	0	0	1	1	none	0.0001183341109772
T065	T156	FALSE	FALSE	0	0	1	1	none	1.16792516551e-05
T069	T156	FALSE	FALSE	0	0	1	1	none	0.0001301600875588
T073	T156	FALSE	FALSE	0	0	1	1	none	7.80693328396e-05
T075	T156	FALSE	FALSE	0	0	1	1	none	7.63258643246e-05
T077	T156	FALSE	FALSE	0	0	1	1	none	7.74937539934e-05
T087	T156	FALSE	FALSE	0	0	1	1	none	7.90370620904e-05
T092	T156	FALSE	FALSE	0	0	1	1	none	4.79208546458e-05
T095	T156	FALSE	FALSE	0	0	1	1	none	0.0001294520086722
T099a	T156	FALSE	FALSE	0	0	1	1	none	0.000132113341208
T102	T156	FALSE	FALSE	0	0	1	1	none	0.0001338867715762
T104	T156	FALSE	FALSE	0	0	1	1	none	5.2509252767e-05
T105	T156	FALSE	FALSE	0	0	1	1	none	1.28304093475e-05
T107	T156	FALSE	FALSE	0	0	1	1	none	0.0001350379292686
T126	T156	FALSE	FALSE	0	0	1	1	none	0.0001459316547678
S002	T159a	TRUE	TRUE	0	0	1	1	none	1.84097780654e-05
S007	T159a	TRUE	TRUE	0	0	1	1	none	7.39181092434e-05
S021	T159a	TRUE	TRUE	0	0	1	1	none	1.92783817904e-05
S024	T159a	TRUE	TRUE	0	0	1	1	none	2.02279372046e-05
S025	T159a	TRUE	TRUE	0	0	1	1	none	1.94478796892e-05
S026	T159a	TRUE	TRUE	0	0	1	1	none	7.4546721542e-06
S038	T159a	TRUE	TRUE	0	0	1	1	none	6.95865803637e-05
S039	T159a	TRUE	TRUE	0	0	1	1	none	2.09456177172e-05
S040	T159a	TRUE	TRUE	0	0	1	1	none	0.0001102570909018
S042	T159a	TRUE	TRUE	0	0	1	1	none	1.98539606366e-05
S071	T159a	TRUE	TRUE	0	0	1	1	none	0.0001087698459794
S078	T159a	TRUE	TRUE	0	0	1	1	none	2.10414703802e-05
S081	T159a	TRUE	TRUE	0	0	1	1	none	2.11185065716e-05
S085	T159a	TRUE	TRUE	0	0	1	1	none	0.0001136128506362
S087	T159a	TRUE	TRUE	0	0	1	1	none	0.0001301377344426
S093	T159a	TRUE	TRUE	0	0	1	1	none	9.21762038552e-05
S097	T159a	TRUE	TRUE	0	0	1	1	none	1.84119735622e-05
S102	T159a	TRUE	TRUE	0	0	1	1	none	0.0001133607468012
S106	T159a	TRUE	TRUE	0	0	1	1	none	1.67121219564e-05
S130	T159a	TRUE	TRUE	0	0	1	1	none	0.0001296578438656
T009	T159a	TRUE	TRUE	0	0	1	1	none	2.9557613336e-06
T010	T159a	TRUE	TRUE	0	0	1	1	none	3.4534730772e-06
T013	T159a	FALSE	FALSE	0	0	1	1	none	7.64357290951e-05
T014	T159a	TRUE	TRUE	0	0	1	1	none	2.03856319124e-05
T020	T159a	TRUE	TRUE	0	0	1	1	none	7.14639293578e-05
T021	T159a	TRUE	TRUE	0	0	1	1	none	3.5481358498e-06
T028	T159a	TRUE	TRUE	0	0	1	1	none	7.13704408086e-05
T035a	T159a	TRUE	TRUE	0	0	1	1	none	0.0001308123346714
T035b	T159a	TRUE	TRUE	0	0	1	1	none	2.877894231e-06
T040	T159a	TRUE	TRUE	0	0	1	1	none	2.09148342076e-05
T056	T159a	FALSE	FALSE	0	0	1	1	none	5.5184816134e-06
T059	T159a	TRUE	TRUE	0	0	1	1	none	0.0001170091415786
T065	T159a	TRUE	TRUE	0	0	1	1	none	7.07806835089e-05
T069	T159a	TRUE	TRUE	0	0	1	1	none	0.0001288351181602
T073	T159a	TRUE	TRUE	0	0	1	1	none	2.877894231e-06
T075	T159a	TRUE	TRUE	0	0	1	1	none	7.61520526184e-05
T077	T159a	TRUE	TRUE	0	0	1	1	none	2.3023153848e-06
T087	T159a	TRUE	TRUE	0	0	1	1	none	3.8456234818e-06
T092	T159a	TRUE	TRUE	0	0	1	1	none	7.26508687996e-05
T095	T159a	TRUE	TRUE	0	0	1	1	none	0.0001281270392736
T099a	T159a	TRUE	TRUE	0	0	1	1	none	0.0001307883718094
T102	T159a	FALSE	FALSE	0	0	1	1	none	0.0001325618021776
T104	T159a	FALSE	FALSE	0	0	1	1	none	7.72392669208e-05
T105	T159a	FALSE	FALSE	0	0	1	1	none	7.19318412013e-05
T107	T159a	FALSE	FALSE	0	0	1	1	none	0.00013371295987
T126	T159a	TRUE	TRUE	0	0	1	1	none	0.0001446066853692
T156	T159a	FALSE	FALSE	0	0	1	1	none	7.6342596301e-05
S002	T182	FALSE	FALSE	0	0	1	1	none	7.28164550784e-05
S007	T182	FALSE	FALSE	0	0	1	1	none	4.7846900344e-05
S021	T182	FALSE	FALSE	0	0	1	1	none	7.36850588034e-05
S024	T182	FALSE	FALSE	0	0	1	1	none	7.46346142176e-05
S025	T182	FALSE	FALSE	0	0	1	1	none	7.78689368342e-05
S026	T182	FALSE	FALSE	0	0	1	1	none	7.39840271012e-05
S038	T182	FALSE	FALSE	0	0	1	1	none	9.1439537643e-06
S039	T182	FALSE	FALSE	0	0	1	1	none	7.53522947302e-05
S040	T182	FALSE	FALSE	0	0	1	1	none	0.0001102408655548
S042	T182	FALSE	FALSE	0	0	1	1	none	7.42606376496e-05
S071	T182	FALSE	FALSE	0	0	1	1	none	0.0001087536206324
S078	T182	FALSE	FALSE	0	0	1	1	none	7.54481473932e-05
S081	T182	FALSE	FALSE	0	0	1	1	none	7.55251835846e-05
S085	T182	FALSE	FALSE	0	0	1	1	none	0.0001135966252892
S087	T182	FALSE	FALSE	0	0	1	1	none	0.0001301215090956
S093	T182	FALSE	FALSE	0	0	1	1	none	9.21599785082e-05
S097	T182	FALSE	FALSE	0	0	1	1	none	7.68330307072e-05
S102	T182	FALSE	FALSE	0	0	1	1	none	0.0001133445214542
S106	T182	FALSE	FALSE	0	0	1	1	none	7.11187989694e-05
S130	T182	FALSE	FALSE	0	0	1	1	none	0.0001296416185186
T009	T182	FALSE	FALSE	0	0	1	1	none	7.68060051966e-05
T010	T182	FALSE	FALSE	0	0	1	1	none	7.73037169402e-05
T013	T182	FALSE	FALSE	0	0	1	1	none	1.59931024957e-05
T014	T182	FALSE	FALSE	0	0	1	1	none	7.47923089254e-05
T020	T182	FALSE	FALSE	0	0	1	1	none	1.10213027584e-05
T021	T182	FALSE	FALSE	0	0	1	1	none	7.73983797128e-05
T028	T182	FALSE	FALSE	0	0	1	1	none	4.52992319092e-05
T035a	T182	FALSE	FALSE	0	0	1	1	none	0.0001307961093244
T035b	T182	FALSE	FALSE	0	0	1	1	none	7.6728138094e-05
T040	T182	FALSE	FALSE	0	0	1	1	none	7.53215112206e-05
T056	T182	FALSE	FALSE	0	0	1	1	none	7.93687254764e-05
T059	T182	FALSE	FALSE	0	0	1	1	none	0.0001169929162316
T065	T182	FALSE	FALSE	0	0	1	1	none	1.03380569095e-05
T069	T182	FALSE	FALSE	0	0	1	1	none	0.0001288188928132
T073	T182	FALSE	FALSE	0	0	1	1	none	7.6728138094e-05
T075	T182	FALSE	FALSE	0	0	1	1	none	7.4984669579e-05
T077	T182	FALSE	FALSE	0	0	1	1	none	7.61525592478e-05
T087	T182	FALSE	FALSE	0	0	1	1	none	7.76958673448e-05
T092	T182	FALSE	FALSE	0	0	1	1	none	4.65796599002e-05
T095	T182	FALSE	FALSE	0	0	1	1	none	0.0001281108139266
T099a	T182	FALSE	FALSE	0	0	1	1	none	0.0001307721464624
T102	T182	FALSE	FALSE	0	0	1	1	none	0.0001325455768306
T104	T182	FALSE	FALSE	0	0	1	1	none	5.11680580214e-05
T105	T182	FALSE	FALSE	0	0	1	1	none	1.14892146019e-05
T107	T182	FALSE	FALSE	0	0	1	1	none	0.000133696734523
T126	T182	FALSE	FALSE	0	0	1	1	none	0.0001445904600222
T156	T182	FALSE	FALSE	0	0	1	1	none	1.30132809996e-05
T159a	T182	FALSE	FALSE	0	0	1	1	none	7.50014015554e-05
S002	T188	TRUE	TRUE	0	0	1	1	none	7.30942218016e-05
S007	T188	TRUE	TRUE	0	0	1	1	none	3.72196951552e-05
S021	T188	TRUE	TRUE	0	0	1	1	none	7.39628255266e-05
S024	T188	TRUE	TRUE	0	0	1	1	none	7.49123809408e-05
S025	T188	TRUE	TRUE	0	0	1	1	none	7.81467035574e-05
S026	T188	TRUE	TRUE	0	0	1	1	none	7.42617938244e-05
S038	T188	TRUE	TRUE	0	0	1	1	none	4.37931381875e-05
S039	T188	TRUE	TRUE	0	0	1	1	none	7.56300614534e-05
S040	T188	TRUE	TRUE	0	0	1	1	none	0.000110518632278
S042	T188	TRUE	TRUE	0	0	1	1	none	7.45384043728e-05
S071	T188	TRUE	TRUE	0	0	1	1	none	0.0001090313873556
S078	T188	TRUE	TRUE	0	0	1	1	none	7.57259141164e-05
S081	T188	TRUE	TRUE	0	0	1	1	none	7.58029503078e-05
S085	T188	TRUE	TRUE	0	0	1	1	none	0.0001138743920124
S087	T188	TRUE	TRUE	0	0	1	1	none	0.0001303992758188
S093	T188	TRUE	TRUE	0	0	1	1	none	9.24377452314e-05
S097	T188	TRUE	TRUE	0	0	1	1	none	7.71107974304e-05
S102	T188	TRUE	TRUE	0	0	1	1	none	0.0001136222881774
S106	T188	TRUE	TRUE	0	0	1	1	none	7.13965656926e-05
S130	T188	TRUE	TRUE	0	0	1	1	none	0.0001299193852418
T009	T188	TRUE	TRUE	0	0	1	1	none	7.70837719198e-05
T010	T188	TRUE	TRUE	0	0	1	1	none	7.75814836634e-05
T013	T188	FALSE	FALSE	0	0	1	1	none	5.06422869189e-05
T014	T188	TRUE	TRUE	0	0	1	1	none	7.50700756486e-05
T020	T188	TRUE	TRUE	0	0	1	1	none	4.56704871816e-05
T021	T188	TRUE	TRUE	0	0	1	1	none	7.7676146436e-05
T028	T188	TRUE	TRUE	0	0	1	1	none	2.500504119e-05
T035a	T188	TRUE	TRUE	0	0	1	1	none	0.0001310738760476
T035b	T188	TRUE	TRUE	0	0	1	1	none	7.70059048172e-05
T040	T188	TRUE	TRUE	0	0	1	1	none	7.55992779438e-05
T056	T188	FALSE	FALSE	0	0	1	1	none	7.96464921996e-05
T059	T188	TRUE	TRUE	0	0	1	1	none	0.0001172706829548
T065	T188	TRUE	TRUE	0	0	1	1	none	4.49872413327e-05
T069	T188	TRUE	TRUE	0	0	1	1	none	0.0001290966595364
T073	T188	TRUE	TRUE	0	0	1	1	none	7.70059048172e-05
T075	T188	TRUE	TRUE	0	0	1	1	none	7.52624363022e-05
T077	T188	TRUE	TRUE	0	0	1	1	none	7.6430325971e-05
T087	T188	TRUE	TRUE	0	0	1	1	none	7.7973634068e-05
T092	T188	TRUE	TRUE	0	0	1	1	none	3.4801297019e-05
T095	T188	TRUE	TRUE	0	0	1	1	none	0.0001283885806498
T099a	T188	TRUE	TRUE	0	0	1	1	none	0.0001310499131856
T102	T188	FALSE	FALSE	0	0	1	1	none	0.0001328233435538
T104	T188	FALSE	FALSE	0	0	1	1	none	3.93896951402e-05
T105	T188	FALSE	FALSE	0	0	1	1	none	4.61383990251e-05
T107	T188	FALSE	FALSE	0	0	1	1	none	0.0001339745012462
T126	T188	TRUE	TRUE	0	0	1	1	none	0.0001448682267454
T156	T188	FALSE	FALSE	0	0	1	1	none	5.05491541248e-05
T159a	T188	TRUE	TRUE	0	0	1	1	none	7.52791682786e-05
T182	T188	FALSE	FALSE	0	0	1	1	none	4.92079593792e-05
S002	T192	FALSE	FALSE	0	0	1	1	none	0.000154863254399
S007	T192	FALSE	FALSE	0	0	1	1	none	0.000155948683217
S021	T192	FALSE	FALSE	0	0	1	1	none	0.000155731858124
S024	T192	FALSE	FALSE	0	0	1	1	none	0.0001566814135382
S025	T192	FALSE	FALSE	0	0	1	1	none	0.0001599157361548
S026	T192	FALSE	FALSE	0	0	1	1	none	0.0001560308264218
S038	T192	FALSE	FALSE	0	0	1	1	none	0.0001516171543373
S039	T192	FALSE	FALSE	0	0	1	1	none	0.0001573990940508
S040	T192	FALSE	FALSE	0	0	1	1	none	6.86864623534e-05
S042	T192	FALSE	FALSE	0	0	1	1	none	0.0001563074369702
S071	T192	FALSE	FALSE	0	0	1	1	none	4.94295125889999e-05
S078	T192	FALSE	FALSE	0	0	1	1	none	0.0001574949467138
S081	T192	FALSE	FALSE	0	0	1	1	none	0.0001575719829052
S085	T192	FALSE	FALSE	0	0	1	1	none	9.33983538098e-05
S087	T192	FALSE	FALSE	0	0	1	1	none	0.0001099232376162
S093	T192	FALSE	FALSE	0	0	1	1	none	6.74604886968e-05
S097	T192	FALSE	FALSE	0	0	1	1	none	0.0001588798300278
S102	T192	FALSE	FALSE	0	0	1	1	none	7.17901182527999e-05
S106	T192	FALSE	FALSE	0	0	1	1	none	0.00015316559829
S130	T192	FALSE	FALSE	0	0	1	1	none	0.0001094433470392
T009	T192	FALSE	FALSE	0	0	1	1	none	0.0001588528045172
T010	T192	FALSE	FALSE	0	0	1	1	none	0.0001593505162608
T013	T192	FALSE	FALSE	0	0	1	1	none	0.0001584663030687
T014	T192	FALSE	FALSE	0	0	1	1	none	0.000156839108246
T020	T192	FALSE	FALSE	0	0	1	1	none	0.0001534945033314
T021	T192	FALSE	FALSE	0	0	1	1	none	0.0001594451790334
T028	T192	FALSE	FALSE	0	0	1	1	none	0.0001534010147822
T035a	T192	FALSE	FALSE	0	0	1	1	none	0.000110597837845
T035b	T192	FALSE	FALSE	0	0	1	1	none	0.0001587749374146
T040	T192	FALSE	FALSE	0	0	1	1	none	0.0001573683105412
T056	T192	FALSE	FALSE	0	0	1	1	none	0.000161415524797
T059	T192	FALSE	FALSE	0	0	1	1	none	7.54385130302e-05
T065	T192	FALSE	FALSE	0	0	1	1	none	0.0001528112574825
T069	T192	FALSE	FALSE	0	0	1	1	none	6.04618640557999e-05
T073	T192	FALSE	FALSE	0	0	1	1	none	0.0001587749374146
T075	T192	FALSE	FALSE	0	0	1	1	none	0.000158182626592
T077	T192	FALSE	FALSE	0	0	1	1	none	0.0001581993585684
T087	T192	FALSE	FALSE	0	0	1	1	none	0.0001597426666654
T092	T192	FALSE	FALSE	0	0	1	1	none	0.0001546814427732
T095	T192	FALSE	FALSE	0	0	1	1	none	0.0001079125424472
T099a	T192	FALSE	FALSE	0	0	1	1	none	0.000110573874983
T102	T192	FALSE	FALSE	0	0	1	1	none	0.0001123473053512
T104	T192	FALSE	FALSE	0	0	1	1	none	0.0001592698408944
T105	T192	FALSE	FALSE	0	0	1	1	none	0.0001539624151749
T107	T192	FALSE	FALSE	0	0	1	1	none	0.0001134984630436
T126	T192	TRUE	TRUE	1	0	1	1	anc	5.755788462e-07
T156	T192	FALSE	FALSE	0	0	1	1	none	0.0001583731702746
T159a	T192	FALSE	FALSE	0	0	1	1	none	0.000157048200876
T182	T192	FALSE	FALSE	0	0	1	1	none	0.000157031975529
T188	T192	FALSE	FALSE	0	0	1	1	none	0.0001573097422522
S002	T223	FALSE	FALSE	0	0	1	1	none	7.16363660744e-05
S007	T223	FALSE	FALSE	0	0	1	1	none	4.666681134e-05
S021	T223	FALSE	FALSE	0	0	1	1	none	7.25049697994e-05
S024	T223	FALSE	FALSE	0	0	1	1	none	7.34545252136e-05
S025	T223	FALSE	FALSE	0	0	1	1	none	7.66888478302e-05
S026	T223	FALSE	FALSE	0	0	1	1	none	7.28039380972e-05
S038	T223	FALSE	FALSE	0	0	1	1	none	7.9638647603e-06
S039	T223	FALSE	FALSE	0	0	1	1	none	7.41722057262e-05
S040	T223	FALSE	FALSE	0	0	1	1	none	0.0001090607765508
S042	T223	FALSE	FALSE	0	0	1	1	none	7.30805486456e-05
S071	T223	FALSE	FALSE	0	0	1	1	none	0.0001075735316284
S078	T223	FALSE	FALSE	0	0	1	1	none	7.42680583892e-05
S081	T223	FALSE	FALSE	0	0	1	1	none	7.43450945806e-05
S085	T223	FALSE	FALSE	0	0	1	1	none	0.0001124165362852
S087	T223	FALSE	FALSE	0	0	1	1	none	0.0001289414200916
S093	T223	FALSE	FALSE	0	0	1	1	none	9.09798895042e-05
S097	T223	FALSE	FALSE	0	0	1	1	none	7.56529417032e-05
S102	T223	FALSE	FALSE	0	0	1	1	none	0.0001121644324502
S106	T223	FALSE	FALSE	0	0	1	1	none	6.99387099654e-05
S130	T223	FALSE	FALSE	0	0	1	1	none	0.0001284615295146
T009	T223	FALSE	FALSE	0	0	1	1	none	7.56259161926e-05
T010	T223	FALSE	FALSE	0	0	1	1	none	7.61236279362e-05
T013	T223	FALSE	FALSE	0	0	1	1	none	1.48130134917e-05
T014	T223	FALSE	FALSE	0	0	1	1	none	7.36122199214e-05
T020	T223	FALSE	FALSE	0	0	1	1	none	9.8412137544e-06
T021	T223	FALSE	FALSE	0	0	1	1	none	7.62182907088e-05
T028	T223	FALSE	FALSE	0	0	1	1	none	4.41191429052e-05
T035a	T223	FALSE	FALSE	0	0	1	1	none	0.0001296160203204
T035b	T223	FALSE	FALSE	0	0	1	1	none	7.554804909e-05
T040	T223	FALSE	FALSE	0	0	1	1	none	7.41414222166e-05
T056	T223	FALSE	FALSE	0	0	1	1	none	7.81886364724e-05
T059	T223	FALSE	FALSE	0	0	1	1	none	0.0001158128272276
T065	T223	FALSE	FALSE	0	0	1	1	none	9.1579679055e-06
T069	T223	FALSE	FALSE	0	0	1	1	none	0.0001276388038092
T073	T223	FALSE	FALSE	0	0	1	1	none	7.554804909e-05
T075	T223	FALSE	FALSE	0	0	1	1	none	7.3804580575e-05
T077	T223	FALSE	FALSE	0	0	1	1	none	7.49724702438e-05
T087	T223	FALSE	FALSE	0	0	1	1	none	7.65157783408e-05
T092	T223	FALSE	FALSE	0	0	1	1	none	4.53995708962e-05
T095	T223	FALSE	FALSE	0	0	1	1	none	0.0001269307249226
T099a	T223	FALSE	FALSE	0	0	1	1	none	0.0001295920574584
T102	T223	FALSE	FALSE	0	0	1	1	none	0.0001313654878266
T104	T223	FALSE	FALSE	0	0	1	1	none	4.99879690174e-05
T105	T223	FALSE	FALSE	0	0	1	1	none	1.03091255979e-05
T107	T223	FALSE	FALSE	0	0	1	1	none	0.000132516645519
T126	T223	FALSE	FALSE	0	0	1	1	none	0.0001434103710182
T156	T223	FALSE	FALSE	0	0	1	1	none	1.18331919956e-05
T159a	T223	FALSE	FALSE	0	0	1	1	none	7.38213125514e-05
T182	T223	FALSE	FALSE	0	0	1	1	none	4.6335620812e-06
T188	T223	FALSE	FALSE	0	0	1	1	none	4.80278703752e-05
T192	T223	FALSE	FALSE	0	0	1	1	none	0.000155851886525
S002	T225	FALSE	FALSE	0	0	1	1	none	7.88027282460001e-05
S007	T225	FALSE	FALSE	0	0	1	1	none	5.38331735115999e-05
S021	T225	FALSE	FALSE	0	0	1	1	none	7.96713319710001e-05
S024	T225	FALSE	FALSE	0	0	1	1	none	8.06208873852001e-05
S025	T225	FALSE	FALSE	0	0	1	1	none	8.38552100018001e-05
S026	T225	FALSE	FALSE	0	0	1	1	none	7.99703002688001e-05
S038	T225	FALSE	FALSE	0	0	1	1	none	1.51302269319e-05
S039	T225	FALSE	FALSE	0	0	1	1	none	8.13385678978001e-05
S040	T225	FALSE	FALSE	0	0	1	1	none	0.0001162271387224
S042	T225	FALSE	FALSE	0	0	1	1	none	8.02469108172001e-05
S071	T225	FALSE	FALSE	0	0	1	1	none	0.0001147398938
S078	T225	FALSE	FALSE	0	0	1	1	none	8.14344205608001e-05
S081	T225	FALSE	FALSE	0	0	1	1	none	8.15114567522001e-05
S085	T225	FALSE	FALSE	0	0	1	1	none	0.0001195828984568
S087	T225	FALSE	FALSE	0	0	1	1	none	0.0001361077822632
S093	T225	FALSE	FALSE	0	0	1	1	none	9.81462516758001e-05
S097	T225	FALSE	FALSE	0	0	1	1	none	8.28193038748001e-05
S102	T225	FALSE	FALSE	0	0	1	1	none	0.0001193307946218
S106	T225	FALSE	FALSE	0	0	1	1	none	7.71050721370001e-05
S130	T225	FALSE	FALSE	0	0	1	1	none	0.0001356278916862
T009	T225	FALSE	FALSE	0	0	1	1	none	8.27922783642001e-05
T010	T225	FALSE	FALSE	0	0	1	1	none	8.32899901078001e-05
T013	T225	FALSE	FALSE	0	0	1	1	none	2.19793756633e-05
T014	T225	FALSE	FALSE	0	0	1	1	none	8.07785820930001e-05
T020	T225	FALSE	FALSE	0	0	1	1	none	1.7007575926e-05
T021	T225	FALSE	FALSE	0	0	1	1	none	8.33846528804001e-05
T028	T225	FALSE	FALSE	0	0	1	1	none	5.12855050767999e-05
T035a	T225	FALSE	FALSE	0	0	1	1	none	0.000136782382492
T035b	T225	FALSE	FALSE	0	0	1	1	none	8.27144112616001e-05
T040	T225	FALSE	FALSE	0	0	1	1	none	8.13077843882001e-05
T056	T225	FALSE	FALSE	0	0	1	1	none	8.53549986440001e-05
T059	T225	FALSE	FALSE	0	0	1	1	none	0.0001229791893992
T065	T225	FALSE	FALSE	0	0	1	1	none	1.63243300771e-05
T069	T225	FALSE	FALSE	0	0	1	1	none	0.0001348051659808
T073	T225	FALSE	FALSE	0	0	1	1	none	8.27144112616001e-05
T075	T225	FALSE	FALSE	0	0	1	1	none	8.09709427465999e-05
T077	T225	FALSE	FALSE	0	0	1	1	none	8.21388324154001e-05
T087	T225	FALSE	FALSE	0	0	1	1	none	8.36821405124001e-05
T092	T225	FALSE	FALSE	0	0	1	1	none	5.25659330677999e-05
T095	T225	FALSE	FALSE	0	0	1	1	none	0.0001340970870942
T099a	T225	FALSE	FALSE	0	0	1	1	none	0.00013675841963
T102	T225	FALSE	FALSE	0	0	1	1	none	0.0001385318499982
T104	T225	FALSE	FALSE	0	0	1	1	none	5.71543311889999e-05
T105	T225	FALSE	FALSE	0	0	1	1	none	1.74754877695e-05
T107	T225	FALSE	FALSE	0	0	1	1	none	0.0001396830076906
T126	T225	FALSE	FALSE	0	0	1	1	none	0.0001505767331898
T156	T225	FALSE	FALSE	0	0	1	1	none	8.0176561944e-06
T159a	T225	FALSE	FALSE	0	0	1	1	none	8.09876747230001e-05
T182	T225	FALSE	FALSE	0	0	1	1	none	1.76583594216e-05
T188	T225	FALSE	FALSE	0	0	1	1	none	5.51942325467999e-05
T192	T225	FALSE	FALSE	0	0	1	1	none	0.0001630182486966
T223	T225	FALSE	FALSE	0	0	1	1	none	1.64782704176e-05
S002	T230	FALSE	FALSE	0	0	1	1	none	2.04634073834e-05
S007	T230	FALSE	FALSE	0	0	1	1	none	7.59717385614e-05
S021	T230	FALSE	FALSE	0	0	1	1	none	2.13320111084e-05
S024	T230	FALSE	FALSE	0	0	1	1	none	2.22815665226e-05
S025	T230	FALSE	FALSE	0	0	1	1	none	2.15015090072e-05
S026	T230	FALSE	FALSE	0	0	1	1	none	9.5083014722e-06
S038	T230	FALSE	FALSE	0	0	1	1	none	7.16402096817e-05
S039	T230	FALSE	FALSE	0	0	1	1	none	2.29992470352e-05
S040	T230	FALSE	FALSE	0	0	1	1	none	0.0001123107202198
S042	T230	FALSE	FALSE	0	0	1	1	none	2.19075899546e-05
S071	T230	FALSE	FALSE	0	0	1	1	none	0.0001108234752974
S078	T230	FALSE	FALSE	0	0	1	1	none	2.30950996982e-05
S081	T230	FALSE	FALSE	0	0	1	1	none	2.31721358896e-05
S085	T230	FALSE	FALSE	0	0	1	1	none	0.0001156664799542
S087	T230	FALSE	FALSE	0	0	1	1	none	0.0001321913637606
S093	T230	FALSE	FALSE	0	0	1	1	none	9.42298331732e-05
S097	T230	FALSE	FALSE	0	0	1	1	none	2.04656028802e-05
S102	T230	FALSE	FALSE	0	0	1	1	none	0.0001154143761192
S106	T230	FALSE	FALSE	0	0	1	1	none	1.87657512744e-05
S130	T230	FALSE	FALSE	0	0	1	1	none	0.0001317114731836
T009	T230	FALSE	FALSE	0	0	1	1	none	5.0093906516e-06
T010	T230	FALSE	FALSE	0	0	1	1	none	5.5071023952e-06
T013	T230	FALSE	FALSE	0	0	1	1	none	7.84893584131e-05
T014	T230	FALSE	FALSE	0	0	1	1	none	2.24392612304e-05
T020	T230	FALSE	FALSE	0	0	1	1	none	7.35175586758e-05
T021	T230	FALSE	FALSE	0	0	1	1	none	5.6017651678e-06
T028	T230	FALSE	FALSE	0	0	1	1	none	7.34240701266e-05
T035a	T230	FALSE	FALSE	0	0	1	1	none	0.0001328659639894
T035b	T230	FALSE	FALSE	0	0	1	1	none	4.931523549e-06
T040	T230	FALSE	FALSE	0	0	1	1	none	2.29684635256e-05
T056	T230	FALSE	FALSE	0	0	1	1	none	7.5721109314e-06
T059	T230	FALSE	FALSE	0	0	1	1	none	0.0001190627708966
T065	T230	FALSE	FALSE	0	0	1	1	none	7.28343128269e-05
T069	T230	FALSE	FALSE	0	0	1	1	none	0.0001308887474782
T073	T230	FALSE	FALSE	0	0	1	1	none	4.931523549e-06
T075	T230	FALSE	FALSE	0	0	1	1	none	7.82056819364e-05
T077	T230	FALSE	FALSE	0	0	1	1	none	4.3559447028e-06
T087	T230	FALSE	FALSE	0	0	1	1	none	5.8992527998e-06
T092	T230	FALSE	FALSE	0	0	1	1	none	7.47044981176e-05
T095	T230	FALSE	FALSE	0	0	1	1	none	0.0001301806685916
T099a	T230	FALSE	FALSE	0	0	1	1	none	0.0001328420011274
T102	T230	FALSE	FALSE	0	0	1	1	none	0.0001346154314956
T104	T230	FALSE	FALSE	0	0	1	1	none	7.92928962388e-05
T105	T230	FALSE	FALSE	0	0	1	1	none	7.39854705193e-05
T107	T230	FALSE	FALSE	0	0	1	1	none	0.000135766589188
T126	T230	FALSE	FALSE	0	0	1	1	none	0.0001466603146872
T156	T230	FALSE	FALSE	0	0	1	1	none	7.8396225619e-05
T159a	T230	TRUE	TRUE	1	0	1	1	anc	9.024716256e-07
T182	T230	FALSE	FALSE	0	0	1	1	none	7.70550308734e-05
T188	T230	FALSE	FALSE	0	0	1	1	none	7.73327975966e-05
T192	T230	FALSE	FALSE	0	0	1	1	none	0.000159101830194
T223	T230	FALSE	FALSE	0	0	1	1	none	7.58749418694e-05
T225	T230	FALSE	FALSE	0	0	1	1	none	8.30413040410001e-05
S002	T232	TRUE	TRUE	0	0	1	1	none	0.0001406261455882
S007	T232	TRUE	TRUE	0	0	1	1	none	0.0001417115744062
S021	T232	TRUE	TRUE	0	0	1	1	none	0.0001414947493132
S024	T232	TRUE	TRUE	0	0	1	1	none	0.0001424443047274
S025	T232	TRUE	TRUE	0	0	1	1	none	0.000145678627344
S026	T232	TRUE	TRUE	0	0	1	1	none	0.000141793717611
S038	T232	TRUE	TRUE	0	0	1	1	none	0.0001373800455265
S039	T232	TRUE	TRUE	0	0	1	1	none	0.00014316198524
S040	T232	TRUE	TRUE	0	0	1	1	none	5.44493535426e-05
S042	T232	TRUE	TRUE	0	0	1	1	none	0.0001420703281594
S071	T232	TRUE	TRUE	0	0	1	1	none	3.51924037782e-05
S078	T232	TRUE	TRUE	0	0	1	1	none	0.000143257837903
S081	T232	TRUE	TRUE	0	0	1	1	none	0.0001433348740944
S085	T232	TRUE	TRUE	0	0	1	1	none	7.9161244999e-05
S087	T232	TRUE	TRUE	0	0	1	1	none	9.56861288054e-05
S093	T232	TRUE	TRUE	0	0	1	1	none	5.3223379886e-05
S097	T232	TRUE	TRUE	0	0	1	1	none	0.000144642721217
S102	T232	TRUE	TRUE	0	0	1	1	none	5.7553009442e-05
S106	T232	TRUE	TRUE	0	0	1	1	none	0.0001389284894792
S130	T232	TRUE	TRUE	0	0	1	1	none	9.52062382284e-05
T009	T232	TRUE	TRUE	0	0	1	1	none	0.0001446156957064
T010	T232	TRUE	TRUE	0	0	1	1	none	0.00014511340745
T013	T232	FALSE	FALSE	0	0	1	1	none	0.0001442291942579
T014	T232	TRUE	TRUE	0	0	1	1	none	0.0001426019994352
T020	T232	TRUE	TRUE	0	0	1	1	none	0.0001392573945206
T021	T232	TRUE	TRUE	0	0	1	1	none	0.0001452080702226
T028	T232	TRUE	TRUE	0	0	1	1	none	0.0001391639059714
T035a	T232	TRUE	TRUE	0	0	1	1	none	9.63607290342e-05
T035b	T232	TRUE	TRUE	0	0	1	1	none	0.0001445378286038
T040	T232	TRUE	TRUE	0	0	1	1	none	0.0001431312017304
T056	T232	FALSE	FALSE	0	0	1	1	none	0.0001471784159862
T059	T232	TRUE	TRUE	0	0	1	1	none	6.12014042194e-05
T065	T232	TRUE	TRUE	0	0	1	1	none	0.0001385741486717
T069	T232	TRUE	TRUE	0	0	1	1	none	4.6224755245e-05
T073	T232	TRUE	TRUE	0	0	1	1	none	0.0001445378286038
T075	T232	TRUE	TRUE	0	0	1	1	none	0.0001439455177812
T077	T232	TRUE	TRUE	0	0	1	1	none	0.0001439622497576
T087	T232	TRUE	TRUE	0	0	1	1	none	0.0001455055578546
T092	T232	TRUE	TRUE	0	0	1	1	none	0.0001404443339624
T095	T232	TRUE	TRUE	0	0	1	1	none	9.36754336364e-05
T099a	T232	TRUE	TRUE	0	0	1	1	none	9.63367661722e-05
T102	T232	FALSE	FALSE	0	0	1	1	none	9.81101965404e-05
T104	T232	FALSE	FALSE	0	0	1	1	none	0.0001450327320836
T105	T232	FALSE	FALSE	0	0	1	1	none	0.0001397253063641
T107	T232	FALSE	FALSE	0	0	1	1	none	9.92613542328e-05
T126	T232	TRUE	TRUE	0	0	1	1	none	4.797810254e-06
T156	T232	FALSE	FALSE	0	0	1	1	none	0.0001441360614638
T159a	T232	TRUE	TRUE	0	0	1	1	none	0.0001428110920652
T182	T232	FALSE	FALSE	0	0	1	1	none	0.0001427948667182
T188	T232	TRUE	TRUE	0	0	1	1	none	0.0001430726334414
T192	T232	FALSE	FALSE	0	0	1	1	none	1.72393257608e-05
T223	T232	FALSE	FALSE	0	0	1	1	none	0.0001416147777142
T225	T232	FALSE	FALSE	0	0	1	1	none	0.0001487811398858
T230	T232	FALSE	FALSE	0	0	1	1	none	0.0001448647213832
S002	T241	FALSE	FALSE	0	0	1	1	none	8.46919629507001e-05
S007	T241	FALSE	FALSE	0	0	1	1	none	5.97224082162999e-05
S021	T241	FALSE	FALSE	0	0	1	1	none	8.55605666757001e-05
S024	T241	FALSE	FALSE	0	0	1	1	none	8.65101220899001e-05
S025	T241	FALSE	FALSE	0	0	1	1	none	8.97444447065001e-05
S026	T241	FALSE	FALSE	0	0	1	1	none	8.58595349735001e-05
S038	T241	FALSE	FALSE	0	0	1	1	none	1.98683039442e-05
S039	T241	FALSE	FALSE	0	0	1	1	none	8.72278026025001e-05
S040	T241	FALSE	FALSE	0	0	1	1	none	0.0001221163734271
S042	T241	FALSE	FALSE	0	0	1	1	none	8.61361455219001e-05
S071	T241	FALSE	FALSE	0	0	1	1	none	0.0001206291285047
S078	T241	FALSE	FALSE	0	0	1	1	none	8.73236552655001e-05
S081	T241	FALSE	FALSE	0	0	1	1	none	8.74006914569001e-05
S085	T241	FALSE	FALSE	0	0	1	1	none	0.0001254721331615
S087	T241	FALSE	FALSE	0	0	1	1	none	0.0001419970169679
S093	T241	FALSE	FALSE	0	0	1	1	none	0.0001040354863805
S097	T241	FALSE	FALSE	0	0	1	1	none	8.87085385795001e-05
S102	T241	FALSE	FALSE	0	0	1	1	none	0.0001252200293265
S106	T241	FALSE	FALSE	0	0	1	1	none	8.29943068417001e-05
S130	T241	FALSE	FALSE	0	0	1	1	none	0.0001415171263909
T009	T241	FALSE	FALSE	0	0	1	1	none	8.86815130689001e-05
T010	T241	FALSE	FALSE	0	0	1	1	none	8.91792248125001e-05
T013	T241	FALSE	FALSE	0	0	1	1	none	1.33088581546e-05
T014	T241	FALSE	FALSE	0	0	1	1	none	8.66678167977001e-05
T020	T241	FALSE	FALSE	0	0	1	1	none	2.17456529383e-05
T021	T241	FALSE	FALSE	0	0	1	1	none	8.92738875851001e-05
T028	T241	FALSE	FALSE	0	0	1	1	none	5.71747397814999e-05
T035a	T241	FALSE	FALSE	0	0	1	1	none	0.0001426716171967
T035b	T241	FALSE	FALSE	0	0	1	1	none	8.86036459663001e-05
T040	T241	FALSE	FALSE	0	0	1	1	none	8.71970190929001e-05
T056	T241	FALSE	FALSE	0	0	1	1	none	9.12442333487001e-05
T059	T241	FALSE	FALSE	0	0	1	1	none	0.0001288684241039
T065	T241	FALSE	FALSE	0	0	1	1	none	1.72473836112e-05
T069	T241	FALSE	FALSE	0	0	1	1	none	0.0001406944006855
T073	T241	FALSE	FALSE	0	0	1	1	none	8.86036459663001e-05
T075	T241	FALSE	FALSE	0	0	1	1	none	8.68601774512999e-05
T077	T241	FALSE	FALSE	0	0	1	1	none	8.80280671201001e-05
T087	T241	FALSE	FALSE	0	0	1	1	none	8.95713752171001e-05
T092	T241	FALSE	FALSE	0	0	1	1	none	5.84551677724999e-05
T095	T241	FALSE	FALSE	0	0	1	1	none	0.0001399863217989
T099a	T241	FALSE	FALSE	0	0	1	1	none	0.0001426476543347
T102	T241	FALSE	FALSE	0	0	1	1	none	0.0001444210847029
T104	T241	FALSE	FALSE	0	0	1	1	none	6.30435658936999e-05
T105	T241	FALSE	FALSE	0	0	1	1	none	1.83985413036e-05
T107	T241	FALSE	FALSE	0	0	1	1	none	0.0001455722423953
T126	T241	FALSE	FALSE	0	0	1	1	none	0.0001564659678945
T156	T241	FALSE	FALSE	0	0	1	1	none	2.77754775739e-05
T159a	T241	FALSE	FALSE	0	0	1	1	none	8.68769094277001e-05
T182	T241	FALSE	FALSE	0	0	1	1	none	2.64342828283e-05
T188	T241	FALSE	FALSE	0	0	1	1	none	6.10834672514999e-05
T192	T241	FALSE	FALSE	0	0	1	1	none	0.0001689074834013
T223	T241	FALSE	FALSE	0	0	1	1	none	2.52541938243e-05
T225	T241	FALSE	FALSE	0	0	1	1	none	3.24205559959e-05
T230	T241	FALSE	FALSE	0	0	1	1	none	8.89305387457001e-05
T232	T241	FALSE	FALSE	0	0	1	1	none	0.0001546703745905
S002	T270	FALSE	FALSE	0	0	1	1	none	0.0001419274712201
S007	T270	FALSE	FALSE	0	0	1	1	none	0.0001430129000381
S021	T270	FALSE	FALSE	0	0	1	1	none	0.0001427960749451
S024	T270	FALSE	FALSE	0	0	1	1	none	0.0001437456303593
S025	T270	FALSE	FALSE	0	0	1	1	none	0.0001469799529759
S026	T270	FALSE	FALSE	0	0	1	1	none	0.0001430950432429
S038	T270	FALSE	FALSE	0	0	1	1	none	0.0001386813711584
S039	T270	FALSE	FALSE	0	0	1	1	none	0.0001444633108719
S040	T270	FALSE	FALSE	0	0	1	1	none	5.57506791745e-05
S042	T270	FALSE	FALSE	0	0	1	1	none	0.0001433716537913
S071	T270	FALSE	FALSE	0	0	1	1	none	3.64937294101e-05
S078	T270	FALSE	FALSE	0	0	1	1	none	0.0001445591635349
S081	T270	FALSE	FALSE	0	0	1	1	none	0.0001446361997263
S085	T270	FALSE	FALSE	0	0	1	1	none	8.04625706309e-05
S087	T270	FALSE	FALSE	0	0	1	1	none	9.69874544373e-05
S093	T270	FALSE	FALSE	0	0	1	1	none	5.45247055179e-05
S097	T270	FALSE	FALSE	0	0	1	1	none	0.0001459440468489
S102	T270	FALSE	FALSE	0	0	1	1	none	5.88543350739e-05
S106	T270	FALSE	FALSE	0	0	1	1	none	0.0001402298151111
S130	T270	FALSE	FALSE	0	0	1	1	none	9.65075638603e-05
T009	T270	FALSE	FALSE	0	0	1	1	none	0.0001459170213383
T010	T270	FALSE	FALSE	0	0	1	1	none	0.0001464147330819
T013	T270	FALSE	FALSE	0	0	1	1	none	0.0001455305198898
T014	T270	FALSE	FALSE	0	0	1	1	none	0.0001439033250671
T020	T270	FALSE	FALSE	0	0	1	1	none	0.0001405587201525
T021	T270	FALSE	FALSE	0	0	1	1	none	0.0001465093958545
T028	T270	FALSE	FALSE	0	0	1	1	none	0.0001404652316033
T035a	T270	FALSE	FALSE	0	0	1	1	none	9.76620546661e-05
T035b	T270	FALSE	FALSE	0	0	1	1	none	0.0001458391542357
T040	T270	FALSE	FALSE	0	0	1	1	none	0.0001444325273623
T056	T270	FALSE	FALSE	0	0	1	1	none	0.0001484797416181
T059	T270	FALSE	FALSE	0	0	1	1	none	6.25027298513e-05
T065	T270	FALSE	FALSE	0	0	1	1	none	0.0001398754743036
T069	T270	FALSE	FALSE	0	0	1	1	none	4.75260808769e-05
T073	T270	FALSE	FALSE	0	0	1	1	none	0.0001458391542357
T075	T270	FALSE	FALSE	0	0	1	1	none	0.0001452468434131
T077	T270	FALSE	FALSE	0	0	1	1	none	0.0001452635753895
T087	T270	FALSE	FALSE	0	0	1	1	none	0.0001468068834865
T092	T270	FALSE	FALSE	0	0	1	1	none	0.0001417456595943
T095	T270	FALSE	FALSE	0	0	1	1	none	9.49767592683e-05
T099a	T270	FALSE	FALSE	0	0	1	1	none	9.76380918041e-05
T102	T270	FALSE	FALSE	0	0	1	1	none	9.94115221723e-05
T104	T270	FALSE	FALSE	0	0	1	1	none	0.0001463340577155
T105	T270	FALSE	FALSE	0	0	1	1	none	0.000141026631996
T107	T270	FALSE	FALSE	0	0	1	1	none	0.0001005626798647
T126	T270	FALSE	FALSE	0	0	1	1	none	6.0991358859e-06
T156	T270	FALSE	FALSE	0	0	1	1	none	0.0001454373870957
T159a	T270	FALSE	FALSE	0	0	1	1	none	0.0001441124176971
T182	T270	FALSE	FALSE	0	0	1	1	none	0.0001440961923501
T188	T270	FALSE	FALSE	0	0	1	1	none	0.0001443739590733
T192	T270	FALSE	FALSE	0	0	1	1	none	1.85406513927e-05
T223	T270	FALSE	FALSE	0	0	1	1	none	0.0001429161033461
T225	T270	FALSE	FALSE	0	0	1	1	none	0.0001500824655177
T230	T270	FALSE	FALSE	0	0	1	1	none	0.0001461660470151
T232	T270	TRUE	TRUE	1	0	1	1	anc	5.755788462e-07
T241	T270	FALSE	FALSE	0	0	1	1	none	0.0001559717002224
S002	T271b	FALSE	FALSE	0	0	1	1	none	7.70759917074001e-05
S007	T271b	FALSE	FALSE	0	0	1	1	none	5.2106436973e-05
S021	T271b	FALSE	FALSE	0	0	1	1	none	7.79445954324001e-05
S024	T271b	FALSE	FALSE	0	0	1	1	none	7.88941508466001e-05
S025	T271b	FALSE	FALSE	0	0	1	1	none	8.21284734632001e-05
S026	T271b	FALSE	FALSE	0	0	1	1	none	7.82435637302001e-05
S038	T271b	FALSE	FALSE	0	0	1	1	none	1.34034903933e-05
S039	T271b	FALSE	FALSE	0	0	1	1	none	7.96118313592001e-05
S040	T271b	FALSE	FALSE	0	0	1	1	none	0.0001145004021838
S042	T271b	FALSE	FALSE	0	0	1	1	none	7.85201742786001e-05
S071	T271b	FALSE	FALSE	0	0	1	1	none	0.0001130131572614
S078	T271b	FALSE	FALSE	0	0	1	1	none	7.97076840222001e-05
S081	T271b	FALSE	FALSE	0	0	1	1	none	7.97847202136001e-05
S085	T271b	FALSE	FALSE	0	0	1	1	none	0.0001178561619182
S087	T271b	FALSE	FALSE	0	0	1	1	none	0.0001343810457246
S093	T271b	FALSE	FALSE	0	0	1	1	none	9.64195151372001e-05
S097	T271b	FALSE	FALSE	0	0	1	1	none	8.10925673362001e-05
S102	T271b	FALSE	FALSE	0	0	1	1	none	0.0001176040580832
S106	T271b	FALSE	FALSE	0	0	1	1	none	7.53783355984001e-05
S130	T271b	FALSE	FALSE	0	0	1	1	none	0.0001339011551476
T009	T271b	FALSE	FALSE	0	0	1	1	none	8.10655418256001e-05
T010	T271b	FALSE	FALSE	0	0	1	1	none	8.15632535692001e-05
T013	T271b	FALSE	FALSE	0	0	1	1	none	2.02526391247e-05
T014	T271b	FALSE	FALSE	0	0	1	1	none	7.90518455544001e-05
T020	T271b	FALSE	FALSE	0	0	1	1	none	1.52808393874e-05
T021	T271b	FALSE	FALSE	0	0	1	1	none	8.16579163418001e-05
T028	T271b	FALSE	FALSE	0	0	1	1	none	4.95587685382e-05
T035a	T271b	FALSE	FALSE	0	0	1	1	none	0.0001350556459534
T035b	T271b	FALSE	FALSE	0	0	1	1	none	8.09876747230001e-05
T040	T271b	FALSE	FALSE	0	0	1	1	none	7.95810478496001e-05
T056	T271b	FALSE	FALSE	0	0	1	1	none	8.36282621054001e-05
T059	T271b	FALSE	FALSE	0	0	1	1	none	0.0001212524528606
T065	T271b	FALSE	FALSE	0	0	1	1	none	1.45975935385e-05
T069	T271b	FALSE	FALSE	0	0	1	1	none	0.0001330784294422
T073	T271b	FALSE	FALSE	0	0	1	1	none	8.09876747230001e-05
T075	T271b	FALSE	FALSE	0	0	1	1	none	7.9244206208e-05
T077	T271b	FALSE	FALSE	0	0	1	1	none	8.04120958768001e-05
T087	T271b	FALSE	FALSE	0	0	1	1	none	8.19554039738001e-05
T092	T271b	FALSE	FALSE	0	0	1	1	none	5.08391965291999e-05
T095	T271b	FALSE	FALSE	0	0	1	1	none	0.0001323703505556
T099a	T271b	FALSE	FALSE	0	0	1	1	none	0.0001350316830914
T102	T271b	FALSE	FALSE	0	0	1	1	none	0.0001368051134596
T104	T271b	FALSE	FALSE	0	0	1	1	none	5.54275946504e-05
T105	T271b	FALSE	FALSE	0	0	1	1	none	1.57487512309e-05
T107	T271b	FALSE	FALSE	0	0	1	1	none	0.000137956271152
T126	T271b	FALSE	FALSE	0	0	1	1	none	0.0001488499966512
T156	T271b	FALSE	FALSE	0	0	1	1	none	6.2909196558e-06
T159a	T271b	FALSE	FALSE	0	0	1	1	none	7.92609381844001e-05
T182	T271b	FALSE	FALSE	0	0	1	1	none	1.5931622883e-05
T188	T271b	FALSE	FALSE	0	0	1	1	none	5.34674960082e-05
T192	T271b	FALSE	FALSE	0	0	1	1	none	0.000161291512158
T223	T271b	FALSE	FALSE	0	0	1	1	none	1.4751533879e-05
T225	T271b	FALSE	FALSE	0	0	1	1	none	4.0290519234e-06
T230	T271b	FALSE	FALSE	0	0	1	1	none	8.13145675024001e-05
T232	T271b	FALSE	FALSE	0	0	1	1	none	0.0001470544033472
T241	T271b	FALSE	FALSE	0	0	1	1	none	3.06938194573e-05
T270	T271b	FALSE	FALSE	0	0	1	1	none	0.0001483557289791
S002	T301	FALSE	FALSE	0	0	1	1	none	0.0001524377963066
S007	T301	FALSE	FALSE	0	0	1	1	none	0.0001535232251246
S021	T301	FALSE	FALSE	0	0	1	1	none	0.0001533064000316
S024	T301	FALSE	FALSE	0	0	1	1	none	0.0001542559554458
S025	T301	FALSE	FALSE	0	0	1	1	none	0.0001574902780624
S026	T301	FALSE	FALSE	0	0	1	1	none	0.0001536053683294
S038	T301	FALSE	FALSE	0	0	1	1	none	0.0001491916962449
S039	T301	FALSE	FALSE	0	0	1	1	none	0.0001549736359584
S040	T301	FALSE	FALSE	0	0	1	1	none	6.6261004261e-05
S042	T301	FALSE	FALSE	0	0	1	1	none	0.0001538819788778
S071	T301	FALSE	FALSE	0	0	1	1	none	4.70040544966e-05
S078	T301	FALSE	FALSE	0	0	1	1	none	0.0001550694886214
S081	T301	FALSE	FALSE	0	0	1	1	none	0.0001551465248128
S085	T301	FALSE	FALSE	0	0	1	1	none	9.09728957174e-05
S087	T301	FALSE	FALSE	0	0	1	1	none	0.0001074977795238
S093	T301	FALSE	FALSE	0	0	1	1	none	6.50350306044e-05
S097	T301	FALSE	FALSE	0	0	1	1	none	0.0001564543719354
S102	T301	FALSE	FALSE	0	0	1	1	none	6.93646601604e-05
S106	T301	FALSE	FALSE	0	0	1	1	none	0.0001507401401976
S130	T301	FALSE	FALSE	0	0	1	1	none	0.0001070178889468
T009	T301	FALSE	FALSE	0	0	1	1	none	0.0001564273464248
T010	T301	FALSE	FALSE	0	0	1	1	none	0.0001569250581684
T013	T301	FALSE	FALSE	0	0	1	1	none	0.0001560408449763
T014	T301	FALSE	FALSE	0	0	1	1	none	0.0001544136501536
T020	T301	FALSE	FALSE	0	0	1	1	none	0.000151069045239
T021	T301	FALSE	FALSE	0	0	1	1	none	0.000157019720941
T028	T301	FALSE	FALSE	0	0	1	1	none	0.0001509755566898
T035a	T301	FALSE	FALSE	0	0	1	1	none	0.0001081723797526
T035b	T301	FALSE	FALSE	0	0	1	1	none	0.0001563494793222
T040	T301	FALSE	FALSE	0	0	1	1	none	0.0001549428524488
T056	T301	FALSE	FALSE	0	0	1	1	none	0.0001589900667046
T059	T301	FALSE	FALSE	0	0	1	1	none	7.30130549378e-05
T065	T301	FALSE	FALSE	0	0	1	1	none	0.0001503857993901
T069	T301	FALSE	FALSE	0	0	1	1	none	5.80364059634e-05
T073	T301	FALSE	FALSE	0	0	1	1	none	0.0001563494793222
T075	T301	FALSE	FALSE	0	0	1	1	none	0.0001557571684996
T077	T301	FALSE	FALSE	0	0	1	1	none	0.000155773900476
T087	T301	FALSE	FALSE	0	0	1	1	none	0.000157317208573
T092	T301	FALSE	FALSE	0	0	1	1	none	0.0001522559846808
T095	T301	FALSE	FALSE	0	0	1	1	none	0.0001054870843548
T099a	T301	FALSE	FALSE	0	0	1	1	none	0.0001081484168906
T102	T301	FALSE	FALSE	0	0	1	1	none	0.0001099218472588
T104	T301	FALSE	FALSE	0	0	1	1	none	0.000156844382802
T105	T301	FALSE	FALSE	0	0	1	1	none	0.0001515369570825
T107	T301	FALSE	FALSE	0	0	1	1	none	0.0001110730049512
T126	T301	FALSE	FALSE	1	0	1	1	anc	4.8358477986e-06
T156	T301	FALSE	FALSE	0	0	1	1	none	0.0001559477121822
T159a	T301	FALSE	FALSE	0	0	1	1	none	0.0001546227427836
T182	T301	FALSE	FALSE	0	0	1	1	none	0.0001546065174366
T188	T301	FALSE	FALSE	0	0	1	1	none	0.0001548842841598
T192	T301	FALSE	FALSE	0	0	1	1	none	1.55506267668e-05
T223	T301	FALSE	FALSE	0	0	1	1	none	0.0001534264284326
T225	T301	FALSE	FALSE	0	0	1	1	none	0.0001605927906042
T230	T301	FALSE	FALSE	0	0	1	1	none	0.0001566763721016
T232	T301	FALSE	FALSE	0	0	1	1	none	1.48138676684e-05
T241	T301	FALSE	FALSE	0	0	1	1	none	0.0001664820253089
T270	T301	FALSE	FALSE	0	0	1	1	none	1.61151933003e-05
T271b	T301	FALSE	FALSE	0	0	1	1	none	0.0001588660540656
S002	T303	FALSE	FALSE	0	0	1	1	none	0.0001532026807163
S007	T303	FALSE	FALSE	0	0	1	1	none	0.0001542881095343
S021	T303	FALSE	FALSE	0	0	1	1	none	0.0001540712844413
S024	T303	FALSE	FALSE	0	0	1	1	none	0.0001550208398555
S025	T303	FALSE	FALSE	0	0	1	1	none	0.0001582551624721
S026	T303	FALSE	FALSE	0	0	1	1	none	0.0001543702527391
S038	T303	FALSE	FALSE	0	0	1	1	none	0.0001499565806546
S039	T303	FALSE	FALSE	0	0	1	1	none	0.0001557385203681
S040	T303	FALSE	FALSE	0	0	1	1	none	6.70258886707e-05
S042	T303	FALSE	FALSE	0	0	1	1	none	0.0001546468632875
S071	T303	FALSE	FALSE	0	0	1	1	none	4.77689389063e-05
S078	T303	FALSE	FALSE	0	0	1	1	none	0.0001558343730311
S081	T303	FALSE	FALSE	0	0	1	1	none	0.0001559114092225
S085	T303	FALSE	FALSE	0	0	1	1	none	9.17377801271e-05
S087	T303	FALSE	FALSE	0	0	1	1	none	0.0001082626639335
S093	T303	FALSE	FALSE	0	0	1	1	none	6.57999150141e-05
S097	T303	FALSE	FALSE	0	0	1	1	none	0.0001572192563451
S102	T303	FALSE	FALSE	0	0	1	1	none	7.01295445701e-05
S106	T303	FALSE	FALSE	0	0	1	1	none	0.0001515050246073
S130	T303	FALSE	FALSE	0	0	1	1	none	0.0001077827733565
T009	T303	FALSE	FALSE	0	0	1	1	none	0.0001571922308345
T010	T303	FALSE	FALSE	0	0	1	1	none	0.0001576899425781
T013	T303	FALSE	FALSE	0	0	1	1	none	0.000156805729386
T014	T303	FALSE	FALSE	0	0	1	1	none	0.0001551785345633
T020	T303	FALSE	FALSE	0	0	1	1	none	0.0001518339296487
T021	T303	FALSE	FALSE	0	0	1	1	none	0.0001577846053507
T028	T303	FALSE	FALSE	0	0	1	1	none	0.0001517404410995
T035a	T303	FALSE	FALSE	0	0	1	1	none	0.0001089372641623
T035b	T303	FALSE	FALSE	0	0	1	1	none	0.0001571143637319
T040	T303	FALSE	FALSE	0	0	1	1	none	0.0001557077368585
T056	T303	FALSE	FALSE	0	0	1	1	none	0.0001597549511143
T059	T303	FALSE	FALSE	0	0	1	1	none	7.37779393475e-05
T065	T303	FALSE	FALSE	0	0	1	1	none	0.0001511506837998
T069	T303	FALSE	FALSE	0	0	1	1	none	5.88012903731e-05
T073	T303	FALSE	FALSE	0	0	1	1	none	0.0001571143637319
T075	T303	FALSE	FALSE	0	0	1	1	none	0.0001565220529093
T077	T303	FALSE	FALSE	0	0	1	1	none	0.0001565387848857
T087	T303	FALSE	FALSE	0	0	1	1	none	0.0001580820929827
T092	T303	FALSE	FALSE	0	0	1	1	none	0.0001530208690905
T095	T303	FALSE	FALSE	0	0	1	1	none	0.0001062519687645
T099a	T303	FALSE	FALSE	0	0	1	1	none	0.0001089133013003
T102	T303	FALSE	FALSE	0	0	1	1	none	0.0001106867316685
T104	T303	FALSE	FALSE	0	0	1	1	none	0.0001576092672117
T105	T303	FALSE	FALSE	0	0	1	1	none	0.0001523018414922
T107	T303	FALSE	FALSE	0	0	1	1	none	0.0001118378893609
T126	T303	FALSE	FALSE	1	0	1	1	anc	4.4495745159e-06
T156	T303	FALSE	FALSE	0	0	1	1	none	0.0001567125965919
T159a	T303	FALSE	FALSE	0	0	1	1	none	0.0001553876271933
T182	T303	FALSE	FALSE	0	0	1	1	none	0.0001553714018463
T188	T303	FALSE	FALSE	0	0	1	1	none	0.0001556491685695
T192	T303	FALSE	FALSE	0	0	1	1	none	1.86178265613e-05
T223	T303	FALSE	FALSE	0	0	1	1	none	0.0001541913128423
T225	T303	FALSE	FALSE	0	0	1	1	none	0.0001613576750139
T230	T303	FALSE	FALSE	0	0	1	1	none	0.0001574412565113
T232	T303	FALSE	FALSE	0	0	1	1	none	1.55787520781e-05
T241	T303	FALSE	FALSE	0	0	1	1	none	0.0001672469097186
T270	T303	FALSE	FALSE	0	0	1	1	none	1.688007771e-05
T271b	T303	FALSE	FALSE	0	0	1	1	none	0.0001596309384753
T301	T303	FALSE	FALSE	0	0	1	1	none	1.61923684689e-05
S002	T322	FALSE	FALSE	0	0	1	1	none	8.11986057065001e-05
S007	T322	FALSE	FALSE	0	0	1	1	none	5.62290509721e-05
S021	T322	FALSE	FALSE	0	0	1	1	none	8.20672094315001e-05
S024	T322	FALSE	FALSE	0	0	1	1	none	8.30167648457001e-05
S025	T322	FALSE	FALSE	0	0	1	1	none	8.62510874623001e-05
S026	T322	FALSE	FALSE	0	0	1	1	none	8.23661777293001e-05
S038	T322	FALSE	FALSE	0	0	1	1	none	1.63749467e-05
S039	T322	FALSE	FALSE	0	0	1	1	none	8.37344453583001e-05
S040	T322	FALSE	FALSE	0	0	1	1	none	0.0001186230161829
S042	T322	FALSE	FALSE	0	0	1	1	none	8.26427882777001e-05
S071	T322	FALSE	FALSE	0	0	1	1	none	0.0001171357712605
S078	T322	FALSE	FALSE	0	0	1	1	none	8.38302980213001e-05
S081	T322	FALSE	FALSE	0	0	1	1	none	8.39073342127001e-05
S085	T322	FALSE	FALSE	0	0	1	1	none	0.0001219787759173
S087	T322	FALSE	FALSE	0	0	1	1	none	0.0001385036597237
S093	T322	FALSE	FALSE	0	0	1	1	none	0.0001005421291363
S097	T322	FALSE	FALSE	0	0	1	1	none	8.52151813353001e-05
S102	T322	FALSE	FALSE	0	0	1	1	none	0.0001217266720823
S106	T322	FALSE	FALSE	0	0	1	1	none	7.95009495975001e-05
S130	T322	FALSE	FALSE	0	0	1	1	none	0.0001380237691467
T009	T322	FALSE	FALSE	0	0	1	1	none	8.51881558247001e-05
T010	T322	FALSE	FALSE	0	0	1	1	none	8.56858675683001e-05
T013	T322	FALSE	FALSE	0	0	1	1	none	9.8155009104e-06
T014	T322	FALSE	FALSE	0	0	1	1	none	8.31744595535001e-05
T020	T322	FALSE	FALSE	0	0	1	1	none	1.82522956941e-05
T021	T322	FALSE	FALSE	0	0	1	1	none	8.57805303409001e-05
T028	T322	FALSE	FALSE	0	0	1	1	none	5.36813825373e-05
T035a	T322	FALSE	FALSE	0	0	1	1	none	0.0001391782599525
T035b	T322	FALSE	FALSE	0	0	1	1	none	8.51102887221001e-05
T040	T322	FALSE	FALSE	0	0	1	1	none	8.37036618487001e-05
T056	T322	FALSE	FALSE	0	0	1	1	none	8.77508761045001e-05
T059	T322	FALSE	FALSE	0	0	1	1	none	0.0001253750668597
T065	T322	FALSE	FALSE	0	0	1	1	none	1.3754026367e-05
T069	T322	FALSE	FALSE	0	0	1	1	none	0.0001372010434413
T073	T322	FALSE	FALSE	0	0	1	1	none	8.51102887221001e-05
T075	T322	FALSE	FALSE	0	0	1	1	none	8.33668202071e-05
T077	T322	FALSE	FALSE	0	0	1	1	none	8.45347098759001e-05
T087	T322	FALSE	FALSE	0	0	1	1	none	8.60780179729001e-05
T092	T322	FALSE	FALSE	0	0	1	1	none	5.49618105283e-05
T095	T322	FALSE	FALSE	0	0	1	1	none	0.0001364929645547
T099a	T322	FALSE	FALSE	0	0	1	1	none	0.0001391542970905
T102	T322	FALSE	FALSE	0	0	1	1	none	0.0001409277274587
T104	T322	FALSE	FALSE	0	0	1	1	none	5.95502086495e-05
T105	T322	FALSE	FALSE	0	0	1	1	none	1.49051840594e-05
T107	T322	FALSE	FALSE	0	0	1	1	none	0.0001420788851511
T126	T322	FALSE	FALSE	0	0	1	1	none	0.0001529726106503
T156	T322	FALSE	FALSE	0	0	1	1	none	2.42821203297e-05
T159a	T322	FALSE	FALSE	0	0	1	1	none	8.33835521835001e-05
T182	T322	FALSE	FALSE	0	0	1	1	none	2.29409255841e-05
T188	T322	FALSE	FALSE	0	0	1	1	none	5.75901100073e-05
T192	T322	FALSE	FALSE	0	0	1	1	none	0.0001654141261571
T223	T322	FALSE	FALSE	0	0	1	1	none	2.17608365801e-05
T225	T322	FALSE	FALSE	0	0	1	1	none	2.89271987517e-05
T230	T322	FALSE	FALSE	0	0	1	1	none	8.54371815015001e-05
T232	T322	FALSE	FALSE	0	0	1	1	none	0.0001511770173463
T241	T322	FALSE	FALSE	0	0	1	1	none	6.4427889342e-06
T270	T322	FALSE	FALSE	0	0	1	1	none	0.0001524783429782
T271b	T322	FALSE	FALSE	0	0	1	1	none	2.72004622131e-05
T301	T322	FALSE	FALSE	0	0	1	1	none	0.0001629886680647
T303	T322	FALSE	FALSE	0	0	1	1	none	0.0001637535524744
S002	T327b	FALSE	FALSE	0	0	1	1	none	0.000125070655207
S007	T327b	FALSE	FALSE	0	0	1	1	none	0.000126156084025
S021	T327b	FALSE	FALSE	0	0	1	1	none	0.000125939258932
S024	T327b	FALSE	FALSE	0	0	1	1	none	0.0001268888143462
S025	T327b	FALSE	FALSE	0	0	1	1	none	0.0001301231369628
S026	T327b	FALSE	FALSE	0	0	1	1	none	0.0001262382272298
S038	T327b	FALSE	FALSE	0	0	1	1	none	0.0001218245551453
S039	T327b	FALSE	FALSE	0	0	1	1	none	0.0001276064948588
S040	T327b	FALSE	FALSE	0	0	1	1	none	3.88938631614e-05
S042	T327b	FALSE	FALSE	0	0	1	1	none	0.0001265148377782
S071	T327b	FALSE	FALSE	0	0	1	1	none	2.5321947385e-05
S078	T327b	FALSE	FALSE	0	0	1	1	none	0.0001277023475218
S081	T327b	FALSE	FALSE	0	0	1	1	none	0.0001277793837132
S085	T327b	FALSE	FALSE	0	0	1	1	none	6.36057546178e-05
S087	T327b	FALSE	FALSE	0	0	1	1	none	8.01306384242e-05
S093	T327b	FALSE	FALSE	0	0	1	1	none	3.76678895048e-05
S097	T327b	FALSE	FALSE	0	0	1	1	none	0.0001290872308358
S102	T327b	FALSE	FALSE	0	0	1	1	none	4.19975190608e-05
S106	T327b	FALSE	FALSE	0	0	1	1	none	0.000123372999098
S130	T327b	FALSE	FALSE	0	0	1	1	none	7.96507478472e-05
T009	T327b	FALSE	FALSE	0	0	1	1	none	0.0001290602053252
T010	T327b	FALSE	FALSE	0	0	1	1	none	0.0001295579170688
T013	T327b	FALSE	FALSE	0	0	1	1	none	0.0001286737038767
T014	T327b	FALSE	FALSE	0	0	1	1	none	0.000127046509054
T020	T327b	FALSE	FALSE	0	0	1	1	none	0.0001237019041394
T021	T327b	FALSE	FALSE	0	0	1	1	none	0.0001296525798414
T028	T327b	FALSE	FALSE	0	0	1	1	none	0.0001236084155902
T035a	T327b	FALSE	FALSE	0	0	1	1	none	8.0805238653e-05
T035b	T327b	FALSE	FALSE	0	0	1	1	none	0.0001289823382226
T040	T327b	FALSE	FALSE	0	0	1	1	none	0.0001275757113492
T056	T327b	FALSE	FALSE	0	0	1	1	none	0.000131622925605
T059	T327b	FALSE	FALSE	0	0	1	1	none	4.56459138382e-05
T065	T327b	FALSE	FALSE	0	0	1	1	none	0.0001230186582905
T069	T327b	FALSE	FALSE	0	0	1	1	none	4.53872195658e-05
T073	T327b	FALSE	FALSE	0	0	1	1	none	0.0001289823382226
T075	T327b	FALSE	FALSE	0	0	1	1	none	0.0001283900274
T077	T327b	FALSE	FALSE	0	0	1	1	none	0.0001284067593764
T087	T327b	FALSE	FALSE	0	0	1	1	none	0.0001299500674734
T092	T327b	FALSE	FALSE	0	0	1	1	none	0.0001248888435812
T095	T327b	FALSE	FALSE	0	0	1	1	none	7.81199432552e-05
T099a	T327b	FALSE	FALSE	0	0	1	1	none	8.0781275791e-05
T102	T327b	FALSE	FALSE	0	0	1	1	none	8.25547061592e-05
T104	T327b	FALSE	FALSE	0	0	1	1	none	0.0001294772417024
T105	T327b	FALSE	FALSE	0	0	1	1	none	0.0001241698159829
T107	T327b	FALSE	FALSE	0	0	1	1	none	8.37058638516e-05
T126	T327b	FALSE	FALSE	0	0	1	1	none	6.11587867748e-05
T156	T327b	FALSE	FALSE	0	0	1	1	none	0.0001285805710826
T159a	T327b	FALSE	FALSE	0	0	1	1	none	0.000127255601684
T182	T327b	FALSE	FALSE	0	0	1	1	none	0.000127239376337
T188	T327b	FALSE	FALSE	0	0	1	1	none	0.0001275171430602
T192	T327b	FALSE	FALSE	0	0	1	1	none	7.36003022816e-05
T223	T327b	FALSE	FALSE	0	0	1	1	none	0.000126059287333
T225	T327b	FALSE	FALSE	0	0	1	1	none	0.0001332256495046
T230	T327b	FALSE	FALSE	0	0	1	1	none	0.000129309231002
T232	T327b	FALSE	FALSE	0	0	1	1	none	5.93631934708e-05
T241	T327b	FALSE	FALSE	0	0	1	1	none	0.0001391148842093
T270	T327b	FALSE	FALSE	0	0	1	1	none	6.06645191027e-05
T271b	T327b	FALSE	FALSE	0	0	1	1	none	0.000131498912966
T301	T327b	FALSE	FALSE	0	0	1	1	none	7.11748441892e-05
T303	T327b	FALSE	FALSE	0	0	1	1	none	7.19397285989e-05
T322	T327b	FALSE	FALSE	0	0	1	1	none	0.0001356215269651
S002	T330	TRUE	TRUE	0	0	1	1	none	0.0001227683398222
S007	T330	TRUE	TRUE	0	0	1	1	none	0.0001238537686402
S021	T330	TRUE	TRUE	0	0	1	1	none	0.0001236369435472
S024	T330	TRUE	TRUE	0	0	1	1	none	0.0001245864989614
S025	T330	TRUE	TRUE	0	0	1	1	none	0.000127820821578
S026	T330	TRUE	TRUE	0	0	1	1	none	0.000123935911845
S038	T330	TRUE	TRUE	0	0	1	1	none	0.0001195222397605
S039	T330	TRUE	TRUE	0	0	1	1	none	0.000125304179474
S040	T330	TRUE	TRUE	0	0	1	1	none	3.65915477766e-05
S042	T330	TRUE	TRUE	0	0	1	1	none	0.0001242125223934
S071	T330	TRUE	TRUE	0	0	1	1	none	2.30196320002e-05
S078	T330	TRUE	TRUE	0	0	1	1	none	0.000125400032137
S081	T330	TRUE	TRUE	0	0	1	1	none	0.0001254770683284
S085	T330	TRUE	TRUE	0	0	1	1	none	6.1303439233e-05
S087	T330	TRUE	TRUE	0	0	1	1	none	7.78283230394e-05
S093	T330	TRUE	TRUE	0	0	1	1	none	3.536557412e-05
S097	T330	TRUE	TRUE	0	0	1	1	none	0.000126784915451
S102	T330	TRUE	TRUE	0	0	1	1	none	3.9695203676e-05
S106	T330	TRUE	TRUE	0	0	1	1	none	0.0001210706837132
S130	T330	TRUE	TRUE	0	0	1	1	none	7.73484324624e-05
T009	T330	TRUE	TRUE	0	0	1	1	none	0.0001267578899404
T010	T330	TRUE	TRUE	0	0	1	1	none	0.000127255601684
T013	T330	FALSE	FALSE	0	0	1	1	none	0.0001263713884919
T014	T330	TRUE	TRUE	0	0	1	1	none	0.0001247441936692
T020	T330	TRUE	TRUE	0	0	1	1	none	0.0001213995887546
T021	T330	TRUE	TRUE	0	0	1	1	none	0.0001273502644566
T028	T330	TRUE	TRUE	0	0	1	1	none	0.0001213061002054
T035a	T330	TRUE	TRUE	0	0	1	1	none	7.85029232682e-05
T035b	T330	TRUE	TRUE	0	0	1	1	none	0.0001266800228378
T040	T330	TRUE	TRUE	0	0	1	1	none	0.0001252733959644
T056	T330	FALSE	FALSE	0	0	1	1	none	0.0001293206102202
T059	T330	TRUE	TRUE	0	0	1	1	none	4.33435984534e-05
T065	T330	TRUE	TRUE	0	0	1	1	none	0.0001207163429057
T069	T330	TRUE	TRUE	0	0	1	1	none	4.3084904181e-05
T073	T330	TRUE	TRUE	0	0	1	1	none	0.0001266800228378
T075	T330	TRUE	TRUE	0	0	1	1	none	0.0001260877120152
T077	T330	TRUE	TRUE	0	0	1	1	none	0.0001261044439916
T087	T330	TRUE	TRUE	0	0	1	1	none	0.0001276477520886
T092	T330	TRUE	TRUE	0	0	1	1	none	0.0001225865281964
T095	T330	TRUE	TRUE	0	0	1	1	none	7.58176278704e-05
T099a	T330	TRUE	TRUE	0	0	1	1	none	7.84789604062e-05
T102	T330	FALSE	FALSE	0	0	1	1	none	8.02523907744e-05
T104	T330	FALSE	FALSE	0	0	1	1	none	0.0001271749263176
T105	T330	FALSE	FALSE	0	0	1	1	none	0.0001218675005981
T107	T330	FALSE	FALSE	0	0	1	1	none	8.14035484668e-05
T126	T330	TRUE	TRUE	0	0	1	1	none	5.885647139e-05
T156	T330	FALSE	FALSE	0	0	1	1	none	0.0001262782556978
T159a	T330	TRUE	TRUE	0	0	1	1	none	0.0001249532862992
T182	T330	FALSE	FALSE	0	0	1	1	none	0.0001249370609522
T188	T330	TRUE	TRUE	0	0	1	1	none	0.0001252148276754
T192	T330	FALSE	FALSE	0	0	1	1	none	7.12979868967999e-05
T223	T330	FALSE	FALSE	0	0	1	1	none	0.0001237569719482
T225	T330	FALSE	FALSE	0	0	1	1	none	0.0001309233341198
T230	T330	FALSE	FALSE	0	0	1	1	none	0.0001270069156172
T232	T330	TRUE	TRUE	0	0	1	1	none	5.7060878086e-05
T241	T330	FALSE	FALSE	0	0	1	1	none	0.0001368125688245
T270	T330	FALSE	FALSE	0	0	1	1	none	5.83622037179e-05
T271b	T330	FALSE	FALSE	0	0	1	1	none	0.0001291965975812
T301	T330	FALSE	FALSE	0	0	1	1	none	6.88725288044e-05
T303	T330	FALSE	FALSE	0	0	1	1	none	6.96374132141e-05
T322	T330	FALSE	FALSE	0	0	1	1	none	0.0001333192115803
T327b	T330	TRUE	TRUE	0	1	1	1	desc	5.755788462e-07
S002	T335	FALSE	FALSE	0	0	1	1	none	0.0001557798357314
S007	T335	FALSE	FALSE	0	0	1	1	none	0.0001568652645494
S021	T335	FALSE	FALSE	0	0	1	1	none	0.0001566484394564
S024	T335	FALSE	FALSE	0	0	1	1	none	0.0001575979948706
S025	T335	FALSE	FALSE	0	0	1	1	none	0.0001608323174872
S026	T335	FALSE	FALSE	0	0	1	1	none	0.0001569474077542
S038	T335	FALSE	FALSE	0	0	1	1	none	0.0001525337356697
S039	T335	FALSE	FALSE	0	0	1	1	none	0.0001583156753832
S040	T335	FALSE	FALSE	0	0	1	1	none	6.96030436858e-05
S042	T335	FALSE	FALSE	0	0	1	1	none	0.0001572240183026
S071	T335	FALSE	FALSE	0	0	1	1	none	5.03460939214e-05
S078	T335	FALSE	FALSE	0	0	1	1	none	0.0001584115280462
S081	T335	FALSE	FALSE	0	0	1	1	none	0.0001584885642376
S085	T335	FALSE	FALSE	0	0	1	1	none	9.43149351422e-05
S087	T335	FALSE	FALSE	0	0	1	1	none	0.0001108398189486
S093	T335	FALSE	FALSE	0	0	1	1	none	6.83770700292e-05
S097	T335	FALSE	FALSE	0	0	1	1	none	0.0001597964113602
S102	T335	FALSE	FALSE	0	0	1	1	none	7.27066995852e-05
S106	T335	FALSE	FALSE	0	0	1	1	none	0.0001540821796224
S130	T335	FALSE	FALSE	0	0	1	1	none	0.0001103599283716
T009	T335	FALSE	FALSE	0	0	1	1	none	0.0001597693858496
T010	T335	FALSE	FALSE	0	0	1	1	none	0.0001602670975932
T013	T335	FALSE	FALSE	0	0	1	1	none	0.0001593828844011
T014	T335	FALSE	FALSE	0	0	1	1	none	0.0001577556895784
T020	T335	FALSE	FALSE	0	0	1	1	none	0.0001544110846638
T021	T335	FALSE	FALSE	0	0	1	1	none	0.0001603617603658
T028	T335	FALSE	FALSE	0	0	1	1	none	0.0001543175961146
T035a	T335	FALSE	FALSE	0	0	1	1	none	0.0001115144191774
T035b	T335	FALSE	FALSE	0	0	1	1	none	0.000159691518747
T040	T335	FALSE	FALSE	0	0	1	1	none	0.0001582848918736
T056	T335	FALSE	FALSE	0	0	1	1	none	0.0001623321061294
T059	T335	FALSE	FALSE	0	0	1	1	none	7.63550943626e-05
T065	T335	FALSE	FALSE	0	0	1	1	none	0.0001537278388149
T069	T335	FALSE	FALSE	0	0	1	1	none	6.13784453882e-05
T073	T335	FALSE	FALSE	0	0	1	1	none	0.000159691518747
T075	T335	FALSE	FALSE	0	0	1	1	none	0.0001590992079244
T077	T335	FALSE	FALSE	0	0	1	1	none	0.0001591159399008
T087	T335	FALSE	FALSE	0	0	1	1	none	0.0001606592479978
T092	T335	FALSE	FALSE	0	0	1	1	none	0.0001555980241056
T095	T335	FALSE	FALSE	0	0	1	1	none	0.0001088291237796
T099a	T335	FALSE	FALSE	0	0	1	1	none	0.0001114904563154
T102	T335	FALSE	FALSE	0	0	1	1	none	0.0001132638866836
T104	T335	FALSE	FALSE	0	0	1	1	none	0.0001601864222268
T105	T335	FALSE	FALSE	0	0	1	1	none	0.0001548789965073
T107	T335	FALSE	FALSE	0	0	1	1	none	0.000114415044376
T126	T335	TRUE	TRUE	1	0	1	1	anc	5.755788462e-07
[truncated: 1,161 more rows]
