# Supplementary material for: Improved characterisation of MRSA transmission using within-host bacterial sequence diversity
Source: eLife. 2019 Oct 8;8:e46402. doi: 10.7554/eLife.46402 (PMC6954020; doi:10.7554/eLife.46402)
Supplement: Figure 9—source data 1. [file elife-46402-fig9-data1.zip › Figure 9-source data 1/classifications/Classification_Posterior_ds_10percol_20.csv]

host.1	host.2	adjacent	contiguous	paths12	paths21	nodes1	nodes2	path.classification	min.distance.between.subgraphs
S002	S007	TRUE	TRUE	0	0	1	1	none	7.12500902278e-05
S002	S021	TRUE	TRUE	0	0	1	1	none	1.55939156598e-05
S007	S021	TRUE	TRUE	0	0	1	1	none	6.93083726458e-05
S002	S024	TRUE	TRUE	0	0	1	1	none	1.52439916316e-05
S007	S024	TRUE	TRUE	0	0	1	1	none	6.89584486176e-05
S021	S024	TRUE	TRUE	0	0	1	1	none	3.9881460196e-06
S002	S025	TRUE	TRUE	0	0	1	1	none	2.25389701548e-05
S007	S025	TRUE	TRUE	0	0	1	1	none	6.90637531628e-05
S021	S025	TRUE	TRUE	0	0	1	1	none	2.05972525728e-05
S024	S025	TRUE	TRUE	0	0	1	1	none	2.02473285446e-05
S002	S026	TRUE	TRUE	0	0	1	1	none	1.66405097836e-05
S007	S026	TRUE	TRUE	0	0	1	1	none	6.31652927916e-05
S021	S026	TRUE	TRUE	0	0	1	1	none	1.46987922016e-05
S024	S026	TRUE	TRUE	0	0	1	1	none	1.43488681734e-05
S025	S026	TRUE	TRUE	0	0	1	1	none	1.32414320548e-05
S002	S038	TRUE	TRUE	0	0	1	1	none	6.89247734013e-05
S007	S038	TRUE	TRUE	0	0	1	1	none	4.80657531655e-05
S021	S038	TRUE	TRUE	0	0	1	1	none	6.69830558193e-05
S024	S038	TRUE	TRUE	0	0	1	1	none	6.66331317911e-05
S025	S038	TRUE	TRUE	0	0	1	1	none	6.67384363363e-05
S026	S038	TRUE	TRUE	0	0	1	1	none	6.08399759651e-05
S002	S039	TRUE	TRUE	0	0	1	1	none	1.52318582038e-05
S007	S039	TRUE	TRUE	0	0	1	1	none	6.89463151898e-05
S021	S039	TRUE	TRUE	0	0	1	1	none	2.763271928e-06
S024	S039	TRUE	TRUE	0	0	1	1	none	3.6260885636e-06
S025	S039	TRUE	TRUE	0	0	1	1	none	2.02351951168e-05
S026	S039	TRUE	TRUE	0	0	1	1	none	1.43367347456e-05
S038	S039	TRUE	TRUE	0	0	1	1	none	6.66209983633e-05
S002	S040	TRUE	TRUE	0	0	1	1	none	0.0001070385289056
S007	S040	TRUE	TRUE	0	0	1	1	none	0.0001119665266336
S021	S040	TRUE	TRUE	0	0	1	1	none	0.0001050968113236
S024	S040	TRUE	TRUE	0	0	1	1	none	0.0001047468872954
S025	S040	TRUE	TRUE	0	0	1	1	none	0.0001048521918406
S026	S040	TRUE	TRUE	0	0	1	1	none	9.89537314694e-05
S038	S040	TRUE	TRUE	0	0	1	1	none	0.0001096412098071
S039	S040	TRUE	TRUE	0	0	1	1	none	0.0001047347538676
S002	S042	TRUE	TRUE	0	0	1	1	none	1.52439916316e-05
S007	S042	TRUE	TRUE	0	0	1	1	none	6.89584486176e-05
S021	S042	TRUE	TRUE	0	0	1	1	none	3.9881460196e-06
S024	S042	TRUE	TRUE	0	0	1	1	none	2.4254813276e-06
S025	S042	TRUE	TRUE	0	0	1	1	none	2.02473285446e-05
S026	S042	TRUE	TRUE	0	0	1	1	none	1.43488681734e-05
S038	S042	TRUE	TRUE	0	0	1	1	none	6.66331317911e-05
S039	S042	TRUE	TRUE	0	0	1	1	none	3.6260885636e-06
S040	S042	TRUE	TRUE	0	0	1	1	none	0.0001047468872954
S002	S071	TRUE	TRUE	0	0	1	1	none	9.82618632038e-05
S007	S071	TRUE	TRUE	0	0	1	1	none	0.0001031898609318
S021	S071	TRUE	TRUE	0	0	1	1	none	9.63201456218e-05
S024	S071	TRUE	TRUE	0	0	1	1	none	9.59702215936e-05
S025	S071	TRUE	TRUE	0	0	1	1	none	9.60755261388e-05
S026	S071	TRUE	TRUE	0	0	1	1	none	9.01770657676e-05
S038	S071	TRUE	TRUE	0	0	1	1	none	0.0001008645441053
S039	S071	TRUE	TRUE	0	0	1	1	none	9.59580881658e-05
S040	S071	TRUE	TRUE	0	0	1	1	none	2.39364214496e-05
S042	S071	TRUE	TRUE	0	0	1	1	none	9.59702215936e-05
S002	S078	TRUE	TRUE	0	0	1	1	none	1.49155840689e-05
S007	S078	TRUE	TRUE	0	0	1	1	none	6.86300410549e-05
S021	S078	TRUE	TRUE	0	0	1	1	none	7.3370842669e-06
S024	S078	TRUE	TRUE	0	0	1	1	none	6.9871602387e-06
S025	S078	TRUE	TRUE	0	0	1	1	none	1.99189209819e-05
S026	S078	TRUE	TRUE	0	0	1	1	none	1.40204606107e-05
S038	S078	TRUE	TRUE	0	0	1	1	none	6.63047242284e-05
S039	S078	TRUE	TRUE	0	0	1	1	none	6.9750268109e-06
S040	S078	TRUE	TRUE	0	0	1	1	none	0.0001044184797327
S042	S078	TRUE	TRUE	0	0	1	1	none	6.9871602387e-06
S071	S078	TRUE	TRUE	0	0	1	1	none	9.56418140309e-05
S002	S081	TRUE	TRUE	0	0	1	1	none	1.60566797198e-05
S007	S081	TRUE	TRUE	0	0	1	1	none	6.97711367058e-05
S021	S081	TRUE	TRUE	0	0	1	1	none	4.8008341078e-06
S024	S081	TRUE	TRUE	0	0	1	1	none	2.025428752e-06
S025	S081	TRUE	TRUE	0	0	1	1	none	2.10600166328e-05
S026	S081	TRUE	TRUE	0	0	1	1	none	1.51615562616e-05
S038	S081	TRUE	TRUE	0	0	1	1	none	6.74458198793e-05
S039	S081	TRUE	TRUE	0	0	1	1	none	4.4387766518e-06
S040	S081	TRUE	TRUE	0	0	1	1	none	0.0001055595753836
S042	S081	TRUE	TRUE	0	0	1	1	none	3.2381694158e-06
S071	S081	TRUE	TRUE	0	0	1	1	none	9.67829096818e-05
S078	S081	TRUE	TRUE	0	0	1	1	none	7.7998483269e-06
S002	S085	TRUE	TRUE	0	0	1	1	none	9.72743041069e-05
S007	S085	TRUE	TRUE	0	0	1	1	none	0.0001022023018349
S021	S085	TRUE	TRUE	0	0	1	1	none	9.53325865249e-05
S024	S085	TRUE	TRUE	0	0	1	1	none	9.49826624967e-05
S025	S085	TRUE	TRUE	0	0	1	1	none	9.50879670419e-05
S026	S085	TRUE	TRUE	0	0	1	1	none	8.91895066707e-05
S038	S085	TRUE	TRUE	0	0	1	1	none	9.98769850084e-05
S039	S085	TRUE	TRUE	0	0	1	1	none	9.49705290689e-05
S040	S085	TRUE	TRUE	0	0	1	1	none	4.80333566727e-05
S042	S085	TRUE	TRUE	0	0	1	1	none	9.49826624967e-05
S071	S085	TRUE	TRUE	0	0	1	1	none	3.92566909709e-05
S078	S085	TRUE	TRUE	0	0	1	1	none	9.4654254934e-05
S081	S085	TRUE	TRUE	0	0	1	1	none	9.57953505849e-05
S002	S087	TRUE	TRUE	0	0	1	1	none	0.0001094128392227
S007	S087	TRUE	TRUE	0	0	1	1	none	0.0001143408369507
S021	S087	TRUE	TRUE	0	0	1	1	none	0.0001074711216407
S024	S087	TRUE	TRUE	0	0	1	1	none	0.0001071211976125
S025	S087	TRUE	TRUE	0	0	1	1	none	0.0001072265021577
S026	S087	TRUE	TRUE	0	0	1	1	none	0.0001013280417865
S038	S087	TRUE	TRUE	0	0	1	1	none	0.0001120155201242
S039	S087	TRUE	TRUE	0	0	1	1	none	0.0001071090641847
S040	S087	TRUE	TRUE	0	0	1	1	none	6.01718917885e-05
S042	S087	TRUE	TRUE	0	0	1	1	none	0.0001071211976125
S071	S087	TRUE	TRUE	0	0	1	1	none	5.13952260867e-05
S078	S087	TRUE	TRUE	0	0	1	1	none	0.0001067927900498
S081	S087	TRUE	TRUE	0	0	1	1	none	0.0001079338857007
S085	S087	TRUE	TRUE	0	0	1	1	none	2.37302874418e-05
S002	S093	TRUE	TRUE	0	0	1	1	none	8.27619076568e-05
S007	S093	TRUE	TRUE	0	0	1	1	none	8.76899053848e-05
S021	S093	TRUE	TRUE	0	0	1	1	none	8.08201900748e-05
S024	S093	TRUE	TRUE	0	0	1	1	none	8.04702660466e-05
S025	S093	TRUE	TRUE	0	0	1	1	none	8.05755705918e-05
S026	S093	TRUE	TRUE	0	0	1	1	none	7.46771102206e-05
S038	S093	TRUE	TRUE	0	0	1	1	none	8.53645885583e-05
S039	S093	TRUE	TRUE	0	0	1	1	none	8.04581326188e-05
S040	S093	TRUE	TRUE	0	0	1	1	none	3.35209602226e-05
S042	S093	TRUE	TRUE	0	0	1	1	none	8.04702660466e-05
S071	S093	TRUE	TRUE	0	0	1	1	none	2.47442945208e-05
S078	S093	TRUE	TRUE	0	0	1	1	none	8.01418584839e-05
S081	S093	TRUE	TRUE	0	0	1	1	none	8.12829541348e-05
S085	S093	TRUE	TRUE	0	0	1	1	none	1.57251371139e-05
S087	S093	TRUE	TRUE	0	0	1	1	none	2.78636722297e-05
S002	S097	TRUE	TRUE	0	0	1	1	none	1.97116665577e-05
S007	S097	TRUE	TRUE	0	0	1	1	none	6.62364495657e-05
S021	S097	TRUE	TRUE	0	0	1	1	none	1.77699489757e-05
S024	S097	TRUE	TRUE	0	0	1	1	none	1.74200249475e-05
S025	S097	TRUE	TRUE	0	0	1	1	none	4.0400442609e-06
S026	S097	TRUE	TRUE	0	0	1	1	none	1.04141284577e-05
S038	S097	TRUE	TRUE	0	0	1	1	none	6.39111327392e-05
S039	S097	TRUE	TRUE	0	0	1	1	none	1.74078915197e-05
S040	S097	TRUE	TRUE	0	0	1	1	none	0.0001020248882435
S042	S097	TRUE	TRUE	0	0	1	1	none	1.74200249475e-05
S071	S097	TRUE	TRUE	0	0	1	1	none	9.32482225417e-05
S078	S097	TRUE	TRUE	0	0	1	1	none	1.70916173848e-05
S081	S097	TRUE	TRUE	0	0	1	1	none	1.82327130357e-05
S085	S097	TRUE	TRUE	0	0	1	1	none	9.22606634448e-05
S087	S097	TRUE	TRUE	0	0	1	1	none	0.0001043991985606
S093	S097	TRUE	TRUE	0	0	1	1	none	7.77482669947e-05
S002	S102	TRUE	TRUE	0	0	1	1	none	0.0001104063961799
S007	S102	TRUE	TRUE	0	0	1	1	none	0.0001153343939079
S021	S102	TRUE	TRUE	0	0	1	1	none	0.0001084646785979
S024	S102	TRUE	TRUE	0	0	1	1	none	0.0001081147545697
S025	S102	TRUE	TRUE	0	0	1	1	none	0.0001082200591149
S026	S102	TRUE	TRUE	0	0	1	1	none	0.0001023215987437
S038	S102	TRUE	TRUE	0	0	1	1	none	0.0001130090770814
S039	S102	TRUE	TRUE	0	0	1	1	none	0.0001081026211419
S040	S102	TRUE	TRUE	0	0	1	1	none	7.0060892657e-06
S042	S102	TRUE	TRUE	0	0	1	1	none	0.0001081147545697
S071	S102	TRUE	TRUE	0	0	1	1	none	2.73042887239e-05
S078	S102	TRUE	TRUE	0	0	1	1	none	0.000107786347007
S081	S102	TRUE	TRUE	0	0	1	1	none	0.0001089274426579
S085	S102	TRUE	TRUE	0	0	1	1	none	5.1401223947e-05
S087	S102	TRUE	TRUE	0	0	1	1	none	6.35397590628e-05
S093	S102	TRUE	TRUE	0	0	1	1	none	3.68888274969e-05
S097	S102	TRUE	TRUE	0	0	1	1	none	0.0001053927555178
S002	S106	TRUE	TRUE	0	0	1	1	none	1.2860988943e-05
S007	S106	TRUE	TRUE	0	0	1	1	none	6.77881865928e-05
S021	S106	TRUE	TRUE	0	0	1	1	none	1.21320120248e-05
S024	S106	TRUE	TRUE	0	0	1	1	none	1.17820879966e-05
S025	S106	TRUE	TRUE	0	0	1	1	none	1.90770665198e-05
S026	S106	TRUE	TRUE	0	0	1	1	none	1.31786061486e-05
S038	S106	TRUE	TRUE	0	0	1	1	none	6.54628697663e-05
S039	S106	TRUE	TRUE	0	0	1	1	none	1.17699545688e-05
S040	S106	TRUE	TRUE	0	0	1	1	none	0.0001035766252706
S042	S106	TRUE	TRUE	0	0	1	1	none	1.17820879966e-05
S071	S106	TRUE	TRUE	0	0	1	1	none	9.47999595688e-05
S078	S106	TRUE	TRUE	0	0	1	1	none	1.14536804339e-05
S081	S106	TRUE	TRUE	0	0	1	1	none	1.25947760848e-05
S085	S106	TRUE	TRUE	0	0	1	1	none	9.38124004719e-05
S087	S106	TRUE	TRUE	0	0	1	1	none	0.0001059509355877
S093	S106	TRUE	TRUE	0	0	1	1	none	7.93000040218e-05
S097	S106	TRUE	TRUE	0	0	1	1	none	1.62497629227e-05
S102	S106	TRUE	TRUE	0	0	1	1	none	0.0001069444925449
S002	S130	TRUE	TRUE	0	0	1	1	none	0.0001084671807696
S007	S130	TRUE	TRUE	0	0	1	1	none	0.0001133951784976
S021	S130	TRUE	TRUE	0	0	1	1	none	0.0001065254631876
S024	S130	TRUE	TRUE	0	0	1	1	none	0.0001061755391594
S025	S130	TRUE	TRUE	0	0	1	1	none	0.0001062808437046
S026	S130	TRUE	TRUE	0	0	1	1	none	0.0001003823833334
S038	S130	TRUE	TRUE	0	0	1	1	none	0.0001110698616711
S039	S130	TRUE	TRUE	0	0	1	1	none	0.0001061634057316
S040	S130	TRUE	TRUE	0	0	1	1	none	5.92262333354e-05
S042	S130	TRUE	TRUE	0	0	1	1	none	0.0001061755391594
S071	S130	TRUE	TRUE	0	0	1	1	none	5.04495676336e-05
S078	S130	TRUE	TRUE	0	0	1	1	none	0.0001058471315967
S081	S130	TRUE	TRUE	0	0	1	1	none	0.0001069882272476
S085	S130	TRUE	TRUE	0	0	1	1	none	2.27846289887e-05
S087	S130	TRUE	TRUE	0	0	1	1	none	2.1583991169e-06
S093	S130	TRUE	TRUE	0	0	1	1	none	2.69180137766e-05
S097	S130	TRUE	TRUE	0	0	1	1	none	0.0001034535401075
S102	S130	TRUE	TRUE	0	0	1	1	none	6.25941006097e-05
S106	S130	TRUE	TRUE	0	0	1	1	none	0.0001050052771346
S002	T009	FALSE	FALSE	0	0	1	1	none	2.69353791611e-05
S007	T009	FALSE	FALSE	0	0	1	1	none	7.34601621691e-05
S021	T009	FALSE	FALSE	0	0	1	1	none	2.49936615791e-05
S024	T009	FALSE	FALSE	0	0	1	1	none	2.46437375509e-05
S025	T009	FALSE	FALSE	0	0	1	1	none	2.35363014323e-05
S026	T009	FALSE	FALSE	0	0	1	1	none	1.27203507051e-05
S038	T009	FALSE	FALSE	0	0	1	1	none	7.11348453426e-05
S039	T009	FALSE	FALSE	0	0	1	1	none	2.46316041231e-05
S040	T009	FALSE	FALSE	0	0	1	1	none	0.0001092486008469
S042	T009	FALSE	FALSE	0	0	1	1	none	2.46437375509e-05
S071	T009	FALSE	FALSE	0	0	1	1	none	0.0001004719351451
S078	T009	FALSE	FALSE	0	0	1	1	none	2.43153299882e-05
S081	T009	FALSE	FALSE	0	0	1	1	none	2.54564256391e-05
S085	T009	FALSE	FALSE	0	0	1	1	none	9.94843760482e-05
S087	T009	FALSE	FALSE	0	0	1	1	none	0.000111622911164
S093	T009	FALSE	FALSE	0	0	1	1	none	8.49719795981e-05
S097	T009	FALSE	FALSE	0	0	1	1	none	2.07089978352e-05
S102	T009	FALSE	FALSE	0	0	1	1	none	0.0001126164681212
S106	T009	FALSE	FALSE	0	0	1	1	none	2.34734755261e-05
S130	T009	FALSE	FALSE	0	0	1	1	none	0.0001106772527109
S002	T010	FALSE	FALSE	0	0	1	1	none	2.52444483284e-05
S007	T010	FALSE	FALSE	0	0	1	1	none	7.17692313364e-05
S021	T010	FALSE	FALSE	0	0	1	1	none	2.33027307464e-05
S024	T010	FALSE	FALSE	0	0	1	1	none	2.29528067182e-05
S025	T010	FALSE	FALSE	0	0	1	1	none	2.18453705996e-05
S026	T010	FALSE	FALSE	0	0	1	1	none	1.10294198724e-05
S038	T010	FALSE	FALSE	0	0	1	1	none	6.94439145099e-05
S039	T010	FALSE	FALSE	0	0	1	1	none	2.29406732904e-05
S040	T010	FALSE	FALSE	0	0	1	1	none	0.0001075576700142
S042	T010	FALSE	FALSE	0	0	1	1	none	2.29528067182e-05
S071	T010	FALSE	FALSE	0	0	1	1	none	9.87810043124e-05
S078	T010	FALSE	FALSE	0	0	1	1	none	2.26243991555e-05
S081	T010	FALSE	FALSE	0	0	1	1	none	2.37654948064e-05
S085	T010	FALSE	FALSE	0	0	1	1	none	9.77934452155e-05
S087	T010	FALSE	FALSE	0	0	1	1	none	0.0001099319803313
S093	T010	FALSE	FALSE	0	0	1	1	none	8.32810487654e-05
S097	T010	FALSE	FALSE	0	0	1	1	none	1.90180670025e-05
S102	T010	FALSE	FALSE	0	0	1	1	none	0.0001109255372885
S106	T010	FALSE	FALSE	0	0	1	1	none	2.17825446934e-05
S130	T010	FALSE	FALSE	0	0	1	1	none	0.0001089863218782
T009	T010	TRUE	TRUE	0	0	1	1	none	3.0652561609e-06
S002	T013	FALSE	FALSE	0	0	1	1	none	7.42946047614e-05
S007	T013	FALSE	FALSE	0	0	1	1	none	5.34355845256e-05
S021	T013	FALSE	FALSE	0	0	1	1	none	7.23528871794e-05
S024	T013	FALSE	FALSE	0	0	1	1	none	7.20029631512e-05
S025	T013	FALSE	FALSE	0	0	1	1	none	7.21082676964e-05
S026	T013	FALSE	FALSE	0	0	1	1	none	6.62098073252e-05
S038	T013	FALSE	FALSE	0	0	1	1	none	8.2449607553e-06
S039	T013	FALSE	FALSE	0	0	1	1	none	7.19908297234e-05
S040	T013	FALSE	FALSE	0	0	1	1	none	0.0001150110411672
S042	T013	FALSE	FALSE	0	0	1	1	none	7.20029631512e-05
S071	T013	FALSE	FALSE	0	0	1	1	none	0.0001062343754654
S078	T013	FALSE	FALSE	0	0	1	1	none	7.16745555885e-05
S081	T013	FALSE	FALSE	0	0	1	1	none	7.28156512394e-05
S085	T013	FALSE	FALSE	0	0	1	1	none	0.0001052468163685
S087	T013	FALSE	FALSE	0	0	1	1	none	0.0001173853514843
S093	T013	FALSE	FALSE	0	0	1	1	none	9.07344199184e-05
S097	T013	FALSE	FALSE	0	0	1	1	none	6.92809640993e-05
S102	T013	FALSE	FALSE	0	0	1	1	none	0.0001183789084415
S106	T013	FALSE	FALSE	0	0	1	1	none	7.08327011264e-05
S130	T013	FALSE	FALSE	0	0	1	1	none	0.0001164396930312
T009	T013	FALSE	FALSE	0	0	1	1	none	7.65046767027e-05
T010	T013	FALSE	FALSE	0	0	1	1	none	7.481374587e-05
S002	T014	TRUE	TRUE	0	0	1	1	none	1.53672743792e-05
S007	T014	TRUE	TRUE	0	0	1	1	none	6.90817313652e-05
S021	T014	TRUE	TRUE	0	0	1	1	none	4.1114287672e-06
S024	T014	TRUE	TRUE	0	0	1	1	none	2.5487640752e-06
S025	T014	TRUE	TRUE	0	0	1	1	none	2.03706112922e-05
S026	T014	TRUE	TRUE	0	0	1	1	none	1.4472150921e-05
S038	T014	TRUE	TRUE	0	0	1	1	none	6.67564145387e-05
S039	T014	TRUE	TRUE	0	0	1	1	none	3.7493713112e-06
S040	T014	TRUE	TRUE	0	0	1	1	none	0.000104870170043
S042	T014	TRUE	TRUE	0	0	1	1	none	1.3360234114e-06
S071	T014	TRUE	TRUE	0	0	1	1	none	9.60935043412e-05
S078	T014	TRUE	TRUE	0	0	1	1	none	7.1104429863e-06
S081	T014	TRUE	TRUE	0	0	1	1	none	3.3614521634e-06
S085	T014	TRUE	TRUE	0	0	1	1	none	9.51059452443e-05
S087	T014	TRUE	TRUE	0	0	1	1	none	0.0001072444803601
S093	T014	TRUE	TRUE	0	0	1	1	none	8.05935487942e-05
S097	T014	TRUE	TRUE	0	0	1	1	none	1.75433076951e-05
S102	T014	TRUE	TRUE	0	0	1	1	none	0.0001082380373173
S106	T014	TRUE	TRUE	0	0	1	1	none	1.19053707442e-05
S130	T014	TRUE	TRUE	0	0	1	1	none	0.000106298821907
T009	T014	FALSE	FALSE	0	0	1	1	none	2.47670202985e-05
T010	T014	FALSE	FALSE	0	0	1	1	none	2.30760894658e-05
T013	T014	FALSE	FALSE	0	0	1	1	none	7.21262458988e-05
S002	T020	TRUE	TRUE	0	0	1	1	none	7.30298441626e-05
S007	T020	TRUE	TRUE	0	0	1	1	none	5.21708239268e-05
S021	T020	TRUE	TRUE	0	0	1	1	none	7.10881265806e-05
S024	T020	TRUE	TRUE	0	0	1	1	none	7.07382025524e-05
S025	T020	TRUE	TRUE	0	0	1	1	none	7.08435070976e-05
S026	T020	TRUE	TRUE	0	0	1	1	none	6.49450467264e-05
S038	T020	TRUE	TRUE	0	0	1	1	none	5.7674594927e-06
S039	T020	TRUE	TRUE	0	0	1	1	none	7.07260691246e-05
S040	T020	TRUE	TRUE	0	0	1	1	none	0.0001137462805684
S042	T020	TRUE	TRUE	0	0	1	1	none	7.07382025524e-05
S071	T020	TRUE	TRUE	0	0	1	1	none	0.0001049696148666
S078	T020	TRUE	TRUE	0	0	1	1	none	7.04097949897e-05
S081	T020	TRUE	TRUE	0	0	1	1	none	7.15508906406e-05
S085	T020	TRUE	TRUE	0	0	1	1	none	0.0001039820557697
S087	T020	TRUE	TRUE	0	0	1	1	none	0.0001161205908855
S093	T020	TRUE	TRUE	0	0	1	1	none	8.94696593196e-05
S097	T020	TRUE	TRUE	0	0	1	1	none	6.80162035005e-05
S102	T020	TRUE	TRUE	0	0	1	1	none	0.0001171141478427
S106	T020	TRUE	TRUE	0	0	1	1	none	6.95679405276e-05
S130	T020	TRUE	TRUE	0	0	1	1	none	0.0001151749324324
T009	T020	FALSE	FALSE	0	0	1	1	none	7.52399161039e-05
T010	T020	FALSE	FALSE	0	0	1	1	none	7.35489852712e-05
T013	T020	FALSE	FALSE	0	0	1	1	none	1.23500315166e-05
T014	T020	TRUE	TRUE	0	0	1	1	none	7.08614853e-05
S002	T021	FALSE	FALSE	0	0	1	1	none	2.61257160363e-05
S007	T021	FALSE	FALSE	0	0	1	1	none	7.26504990443e-05
S021	T021	FALSE	FALSE	0	0	1	1	none	2.41839984543e-05
S024	T021	FALSE	FALSE	0	0	1	1	none	2.38340744261e-05
S025	T021	FALSE	FALSE	0	0	1	1	none	2.27266383075e-05
S026	T021	FALSE	FALSE	0	0	1	1	none	1.19106875803e-05
S038	T021	FALSE	FALSE	0	0	1	1	none	7.03251822178e-05
S039	T021	FALSE	FALSE	0	0	1	1	none	2.38219409983e-05
S040	T021	FALSE	FALSE	0	0	1	1	none	0.0001084389377221
S042	T021	FALSE	FALSE	0	0	1	1	none	2.38340744261e-05
S071	T021	FALSE	FALSE	0	0	1	1	none	9.96622720203e-05
S078	T021	FALSE	FALSE	0	0	1	1	none	2.35056668634e-05
S081	T021	FALSE	FALSE	0	0	1	1	none	2.46467625143e-05
S085	T021	FALSE	FALSE	0	0	1	1	none	9.86747129234e-05
S087	T021	FALSE	FALSE	0	0	1	1	none	0.0001108132480392
S093	T021	FALSE	FALSE	0	0	1	1	none	8.41623164733e-05
S097	T021	FALSE	FALSE	0	0	1	1	none	1.98993347104e-05
S102	T021	FALSE	FALSE	0	0	1	1	none	0.0001118068049964
S106	T021	FALSE	FALSE	0	0	1	1	none	2.26638124013e-05
S130	T021	FALSE	FALSE	0	0	1	1	none	0.0001098675895861
T009	T021	FALSE	FALSE	0	0	1	1	none	6.8733664438e-06
T010	T021	FALSE	FALSE	0	0	1	1	none	5.1824356111e-06
T013	T021	FALSE	FALSE	0	0	1	1	none	7.56950135779e-05
T014	T021	FALSE	FALSE	0	0	1	1	none	2.39573571737e-05
T020	T021	FALSE	FALSE	0	0	1	1	none	7.44302529791e-05
S002	T028	TRUE	TRUE	0	0	1	1	none	6.51002583641e-05
S007	T028	TRUE	TRUE	0	0	1	1	none	3.03168200363e-05
S021	T028	TRUE	TRUE	0	0	1	1	none	6.31585407821e-05
S024	T028	TRUE	TRUE	0	0	1	1	none	6.28086167539e-05
S025	T028	TRUE	TRUE	0	0	1	1	none	6.29139212991e-05
S026	T028	TRUE	TRUE	0	0	1	1	none	5.70154609279e-05
S038	T028	TRUE	TRUE	0	0	1	1	none	4.19159213018e-05
S039	T028	TRUE	TRUE	0	0	1	1	none	6.27964833261e-05
S040	T028	TRUE	TRUE	0	0	1	1	none	0.0001058166947699
S042	T028	TRUE	TRUE	0	0	1	1	none	6.28086167539e-05
S071	T028	TRUE	TRUE	0	0	1	1	none	9.70400290681e-05
S078	T028	TRUE	TRUE	0	0	1	1	none	6.24802091912e-05
S081	T028	TRUE	TRUE	0	0	1	1	none	6.36213048421e-05
S085	T028	TRUE	TRUE	0	0	1	1	none	9.60524699712e-05
S087	T028	TRUE	TRUE	0	0	1	1	none	0.000108191005087
S093	T028	TRUE	TRUE	0	0	1	1	none	8.15400735211e-05
S097	T028	TRUE	TRUE	0	0	1	1	none	6.0086617702e-05
S102	T028	TRUE	TRUE	0	0	1	1	none	0.0001091845620442
S106	T028	TRUE	TRUE	0	0	1	1	none	6.16383547291e-05
S130	T028	TRUE	TRUE	0	0	1	1	none	0.0001072453466339
T009	T028	FALSE	FALSE	0	0	1	1	none	6.73103303054e-05
T010	T028	FALSE	FALSE	0	0	1	1	none	6.56193994727e-05
T013	T028	FALSE	FALSE	0	0	1	1	none	4.72857526619e-05
T014	T028	TRUE	TRUE	0	0	1	1	none	6.29318995015e-05
T020	T028	TRUE	TRUE	0	0	1	1	none	4.60209920631e-05
T021	T028	FALSE	FALSE	0	0	1	1	none	6.65006671806e-05
S002	T035a	TRUE	TRUE	0	0	1	1	none	0.0001109644408898
S007	T035a	TRUE	TRUE	0	0	1	1	none	0.0001158924386178
S021	T035a	TRUE	TRUE	0	0	1	1	none	0.0001090227233078
S024	T035a	TRUE	TRUE	0	0	1	1	none	0.0001086727992796
S025	T035a	TRUE	TRUE	0	0	1	1	none	0.0001087781038248
S026	T035a	TRUE	TRUE	0	0	1	1	none	0.0001028796434536
S038	T035a	TRUE	TRUE	0	0	1	1	none	0.0001135671217913
S039	T035a	TRUE	TRUE	0	0	1	1	none	0.0001086606658518
S040	T035a	TRUE	TRUE	0	0	1	1	none	6.17234934556e-05
S042	T035a	TRUE	TRUE	0	0	1	1	none	0.0001086727992796
S071	T035a	TRUE	TRUE	0	0	1	1	none	5.29468277538e-05
S078	T035a	TRUE	TRUE	0	0	1	1	none	0.0001083443917169
S081	T035a	TRUE	TRUE	0	0	1	1	none	0.0001094854873678
S085	T035a	TRUE	TRUE	0	0	1	1	none	2.52818891089e-05
S087	T035a	TRUE	TRUE	0	0	1	1	none	7.0811405647e-06
S093	T035a	TRUE	TRUE	0	0	1	1	none	2.94152738968e-05
S097	T035a	TRUE	TRUE	0	0	1	1	none	0.0001059508002277
S102	T035a	TRUE	TRUE	0	0	1	1	none	6.50913607299e-05
S106	T035a	TRUE	TRUE	0	0	1	1	none	0.0001075025372548
S130	T035a	TRUE	TRUE	0	0	1	1	none	6.1354821116e-06
T009	T035a	FALSE	FALSE	0	0	1	1	none	0.0001131745128311
T010	T035a	FALSE	FALSE	0	0	1	1	none	0.0001114835819984
T013	T035a	FALSE	FALSE	0	0	1	1	none	0.0001189369531514
T014	T035a	TRUE	TRUE	0	0	1	1	none	0.0001087960820272
T020	T035a	TRUE	TRUE	0	0	1	1	none	0.0001176721925526
T021	T035a	FALSE	FALSE	0	0	1	1	none	0.0001123648497063
T028	T035a	TRUE	TRUE	0	0	1	1	none	0.0001097426067541
S002	T035b	FALSE	FALSE	0	0	1	1	none	2.55808877875e-05
S007	T035b	FALSE	FALSE	0	0	1	1	none	7.21056707955e-05
S021	T035b	FALSE	FALSE	0	0	1	1	none	2.36391702055e-05
S024	T035b	FALSE	FALSE	0	0	1	1	none	2.32892461773e-05
S025	T035b	FALSE	FALSE	0	0	1	1	none	2.21818100587e-05
S026	T035b	FALSE	FALSE	0	0	1	1	none	1.13658593315e-05
S038	T035b	FALSE	FALSE	0	0	1	1	none	6.9780353969e-05
S039	T035b	FALSE	FALSE	0	0	1	1	none	2.32771127495e-05
S040	T035b	FALSE	FALSE	0	0	1	1	none	0.0001078941094733
S042	T035b	FALSE	FALSE	0	0	1	1	none	2.32892461773e-05
S071	T035b	FALSE	FALSE	0	0	1	1	none	9.91174437715e-05
S078	T035b	FALSE	FALSE	0	0	1	1	none	2.29608386146e-05
S081	T035b	FALSE	FALSE	0	0	1	1	none	2.41019342655e-05
S085	T035b	FALSE	FALSE	0	0	1	1	none	9.81298846746e-05
S087	T035b	FALSE	FALSE	0	0	1	1	none	0.0001102684197904
S093	T035b	FALSE	FALSE	0	0	1	1	none	8.36174882245e-05
S097	T035b	FALSE	FALSE	0	0	1	1	none	1.93545064616e-05
S102	T035b	FALSE	FALSE	0	0	1	1	none	0.0001112619767476
S106	T035b	FALSE	FALSE	0	0	1	1	none	2.21189841525e-05
S130	T035b	FALSE	FALSE	0	0	1	1	none	0.0001093227613373
T009	T035b	FALSE	FALSE	0	0	1	1	none	6.328538195e-06
T010	T035b	FALSE	FALSE	0	0	1	1	none	4.6376073623e-06
T013	T035b	FALSE	FALSE	0	0	1	1	none	7.51501853291e-05
T014	T035b	FALSE	FALSE	0	0	1	1	none	2.34125289249e-05
T020	T035b	FALSE	FALSE	0	0	1	1	none	7.38854247303e-05
T021	T035b	FALSE	FALSE	0	0	1	1	none	3.0933937426e-06
T028	T035b	FALSE	FALSE	0	0	1	1	none	6.59558389318e-05
T035a	T035b	FALSE	FALSE	0	0	1	1	none	0.0001118200214575
S002	T040	TRUE	TRUE	0	0	1	1	none	1.85390128106e-05
S007	T040	TRUE	TRUE	0	0	1	1	none	7.22534697966e-05
S021	T040	TRUE	TRUE	0	0	1	1	none	7.2831671986e-06
S024	T040	TRUE	TRUE	0	0	1	1	none	4.5077618428e-06
S025	T040	TRUE	TRUE	0	0	1	1	none	2.35423497236e-05
S026	T040	TRUE	TRUE	0	0	1	1	none	1.76438893524e-05
S038	T040	TRUE	TRUE	0	0	1	1	none	6.99281529701e-05
S039	T040	TRUE	TRUE	0	0	1	1	none	6.9211097426e-06
S040	T040	TRUE	TRUE	0	0	1	1	none	0.0001080419084744
S042	T040	TRUE	TRUE	0	0	1	1	none	5.7205025066e-06
S071	T040	TRUE	TRUE	0	0	1	1	none	9.92652427726e-05
S078	T040	TRUE	TRUE	0	0	1	1	none	1.02821814177e-05
S081	T040	TRUE	TRUE	0	0	1	1	none	4.1077092672e-06
S085	T040	TRUE	TRUE	0	0	1	1	none	9.82776836757e-05
S087	T040	TRUE	TRUE	0	0	1	1	none	0.0001104162187915
S093	T040	TRUE	TRUE	0	0	1	1	none	8.37652872256e-05
S097	T040	TRUE	TRUE	0	0	1	1	none	2.07150461265e-05
S102	T040	TRUE	TRUE	0	0	1	1	none	0.0001114097757487
S106	T040	TRUE	TRUE	0	0	1	1	none	1.50771091756e-05
S130	T040	TRUE	TRUE	0	0	1	1	none	0.0001094705603384
T009	T040	FALSE	FALSE	0	0	1	1	none	2.79387587299e-05
T010	T040	FALSE	FALSE	0	0	1	1	none	2.62478278972e-05
T013	T040	FALSE	FALSE	0	0	1	1	none	7.52979843302e-05
T014	T040	TRUE	TRUE	0	0	1	1	none	5.8437852542e-06
T020	T040	TRUE	TRUE	0	0	1	1	none	7.40332237314e-05
T021	T040	FALSE	FALSE	0	0	1	1	none	2.71290956051e-05
T028	T040	TRUE	TRUE	0	0	1	1	none	6.61036379329e-05
T035a	T040	TRUE	TRUE	0	0	1	1	none	0.0001119678204586
T035b	T040	FALSE	FALSE	0	0	1	1	none	2.65842673563e-05
S002	T056	FALSE	FALSE	0	0	1	1	none	3.31512263555e-05
S007	T056	FALSE	FALSE	0	0	1	1	none	7.96760093635e-05
S021	T056	FALSE	FALSE	0	0	1	1	none	3.12095087735e-05
S024	T056	FALSE	FALSE	0	0	1	1	none	3.08595847453e-05
S025	T056	FALSE	FALSE	0	0	1	1	none	2.97521486267e-05
S026	T056	FALSE	FALSE	0	0	1	1	none	1.89361978995e-05
S038	T056	FALSE	FALSE	0	0	1	1	none	7.7350692537e-05
S039	T056	FALSE	FALSE	0	0	1	1	none	3.08474513175e-05
S040	T056	FALSE	FALSE	0	0	1	1	none	0.0001154644480413
S042	T056	FALSE	FALSE	0	0	1	1	none	3.08595847453e-05
S071	T056	FALSE	FALSE	0	0	1	1	none	0.0001066877823395
S078	T056	FALSE	FALSE	0	0	1	1	none	3.05311771826e-05
S081	T056	FALSE	FALSE	0	0	1	1	none	3.16722728335e-05
S085	T056	FALSE	FALSE	0	0	1	1	none	0.0001057002232426
S087	T056	FALSE	FALSE	0	0	1	1	none	0.0001178387583584
S093	T056	FALSE	FALSE	0	0	1	1	none	9.11878267925e-05
S097	T056	FALSE	FALSE	0	0	1	1	none	2.69248450296e-05
S102	T056	FALSE	FALSE	0	0	1	1	none	0.0001188323153156
S106	T056	FALSE	FALSE	0	0	1	1	none	2.96893227205e-05
S130	T056	FALSE	FALSE	0	0	1	1	none	0.0001168930999053
T009	T056	TRUE	TRUE	1	0	1	1	anc	1.388599126e-06
T010	T056	FALSE	FALSE	0	0	1	1	none	9.2811033553e-06
T013	T056	FALSE	FALSE	0	0	1	1	none	8.27205238971e-05
T014	T056	FALSE	FALSE	0	0	1	1	none	3.09828674929e-05
T020	T056	FALSE	FALSE	0	0	1	1	none	8.14557632983e-05
T021	T056	FALSE	FALSE	0	0	1	1	none	1.30892136382e-05
T028	T056	FALSE	FALSE	0	0	1	1	none	7.35261774998e-05
T035a	T056	FALSE	FALSE	0	0	1	1	none	0.0001193903600255
T035b	T056	FALSE	FALSE	0	0	1	1	none	1.25443853894e-05
T040	T056	FALSE	FALSE	0	0	1	1	none	3.41546059243e-05
S002	T059	TRUE	TRUE	0	0	1	1	none	0.0001135522395358
S007	T059	TRUE	TRUE	0	0	1	1	none	0.0001184802372638
S021	T059	TRUE	TRUE	0	0	1	1	none	0.0001116105219538
S024	T059	TRUE	TRUE	0	0	1	1	none	0.0001112605979256
S025	T059	TRUE	TRUE	0	0	1	1	none	0.0001113659024708
S026	T059	TRUE	TRUE	0	0	1	1	none	0.0001054674420996
S038	T059	TRUE	TRUE	0	0	1	1	none	0.0001161549204373
S039	T059	TRUE	TRUE	0	0	1	1	none	0.0001112484644978
S040	T059	TRUE	TRUE	0	0	1	1	none	8.9391919578e-06
S042	T059	TRUE	TRUE	0	0	1	1	none	0.0001112605979256
S071	T059	TRUE	TRUE	0	0	1	1	none	3.04501320798e-05
S078	T059	TRUE	TRUE	0	0	1	1	none	0.0001109321903629
S081	T059	TRUE	TRUE	0	0	1	1	none	0.0001120732860138
S085	T059	TRUE	TRUE	0	0	1	1	none	5.45470673029e-05
S087	T059	TRUE	TRUE	0	0	1	1	none	6.66856024187e-05
S093	T059	TRUE	TRUE	0	0	1	1	none	4.00346708528e-05
S097	T059	TRUE	TRUE	0	0	1	1	none	0.0001085385988737
S102	T059	TRUE	TRUE	0	0	1	1	none	1.35197998959e-05
S106	T059	TRUE	TRUE	0	0	1	1	none	0.0001100903359008
S130	T059	TRUE	TRUE	0	0	1	1	none	6.57399439656e-05
T009	T059	FALSE	FALSE	0	0	1	1	none	0.0001157623114771
T010	T059	FALSE	FALSE	0	0	1	1	none	0.0001140713806444
T013	T059	FALSE	FALSE	0	0	1	1	none	0.0001215247517974
T014	T059	TRUE	TRUE	0	0	1	1	none	0.0001113838806732
T020	T059	TRUE	TRUE	0	0	1	1	none	0.0001202599911986
T021	T059	FALSE	FALSE	0	0	1	1	none	0.0001149526483523
T028	T059	TRUE	TRUE	0	0	1	1	none	0.0001123304054001
T035a	T059	TRUE	TRUE	0	0	1	1	none	6.82372040858e-05
T035b	T059	FALSE	FALSE	0	0	1	1	none	0.0001144078201035
T040	T059	TRUE	TRUE	0	0	1	1	none	0.0001145556191046
T056	T059	FALSE	FALSE	0	0	1	1	none	0.0001219781586715
S002	T065	TRUE	TRUE	0	0	1	1	none	7.01546724747e-05
S007	T065	TRUE	TRUE	0	0	1	1	none	4.92956522389e-05
S021	T065	TRUE	TRUE	0	0	1	1	none	6.82129548927e-05
S024	T065	TRUE	TRUE	0	0	1	1	none	6.78630308645e-05
S025	T065	TRUE	TRUE	0	0	1	1	none	6.79683354097e-05
S026	T065	TRUE	TRUE	0	0	1	1	none	6.20698750385e-05
S038	T065	TRUE	TRUE	0	0	1	1	none	4.1050284686e-06
S039	T065	TRUE	TRUE	0	0	1	1	none	6.78508974367e-05
S040	T065	TRUE	TRUE	0	0	1	1	none	0.0001108711088805
S042	T065	TRUE	TRUE	0	0	1	1	none	6.78630308645e-05
S071	T065	TRUE	TRUE	0	0	1	1	none	0.0001020944431787
S078	T065	TRUE	TRUE	0	0	1	1	none	6.75346233018e-05
S081	T065	TRUE	TRUE	0	0	1	1	none	6.86757189527e-05
S085	T065	TRUE	TRUE	0	0	1	1	none	0.0001011068840818
S087	T065	TRUE	TRUE	0	0	1	1	none	0.0001132454191976
S093	T065	TRUE	TRUE	0	0	1	1	none	8.65944876317e-05
S097	T065	TRUE	TRUE	0	0	1	1	none	6.51410318126e-05
S102	T065	TRUE	TRUE	0	0	1	1	none	0.0001142389761548
S106	T065	TRUE	TRUE	0	0	1	1	none	6.66927688397e-05
S130	T065	TRUE	TRUE	0	0	1	1	none	0.0001122997607445
T009	T065	FALSE	FALSE	0	0	1	1	none	7.2364744416e-05
T010	T065	FALSE	FALSE	0	0	1	1	none	7.06738135833e-05
T013	T065	FALSE	FALSE	0	0	1	1	none	6.5654136143e-06
T014	T065	TRUE	TRUE	0	0	1	1	none	6.79863136121e-05
T020	T065	TRUE	TRUE	0	0	1	1	none	8.2100992299e-06
T021	T065	FALSE	FALSE	0	0	1	1	none	7.15550812912e-05
T028	T065	TRUE	TRUE	0	0	1	1	none	4.31458203752e-05
T035a	T065	TRUE	TRUE	0	0	1	1	none	0.0001147970208647
T035b	T065	FALSE	FALSE	0	0	1	1	none	7.10102530424e-05
T040	T065	TRUE	TRUE	0	0	1	1	none	7.11580520435e-05
T056	T065	FALSE	FALSE	0	0	1	1	none	7.85805916104e-05
T059	T065	TRUE	TRUE	0	0	1	1	none	0.0001173848195107
S002	T069	TRUE	TRUE	0	0	1	1	none	0.0001175935987259
S007	T069	TRUE	TRUE	0	0	1	1	none	0.0001225215964539
S021	T069	TRUE	TRUE	0	0	1	1	none	0.0001156518811439
S024	T069	TRUE	TRUE	0	0	1	1	none	0.0001153019571157
S025	T069	TRUE	TRUE	0	0	1	1	none	0.0001154072616609
S026	T069	TRUE	TRUE	0	0	1	1	none	0.0001095088012897
S038	T069	TRUE	TRUE	0	0	1	1	none	0.0001201962796274
S039	T069	TRUE	TRUE	0	0	1	1	none	0.0001152898236879
S040	T069	TRUE	TRUE	0	0	1	1	none	4.32681569717e-05
S042	T069	TRUE	TRUE	0	0	1	1	none	0.0001153019571157
S071	T069	TRUE	TRUE	0	0	1	1	none	2.05444761859e-05
S078	T069	TRUE	TRUE	0	0	1	1	none	0.000114973549553
S081	T069	TRUE	TRUE	0	0	1	1	none	0.0001161146452039
S085	T069	TRUE	TRUE	0	0	1	1	none	5.8588426493e-05
S087	T069	TRUE	TRUE	0	0	1	1	none	7.07269616088e-05
S093	T069	TRUE	TRUE	0	0	1	1	none	4.40760300429e-05
S097	T069	TRUE	TRUE	0	0	1	1	none	0.0001125799580638
S102	T069	TRUE	TRUE	0	0	1	1	none	4.6636024246e-05
S106	T069	TRUE	TRUE	0	0	1	1	none	0.0001141316950909
S130	T069	TRUE	TRUE	0	0	1	1	none	6.97813031557e-05
T009	T069	FALSE	FALSE	0	0	1	1	none	0.0001198036706672
T010	T069	FALSE	FALSE	0	0	1	1	none	0.0001181127398345
T013	T069	FALSE	FALSE	0	0	1	1	none	0.0001255661109875
T014	T069	TRUE	TRUE	0	0	1	1	none	0.0001154252398633
T020	T069	TRUE	TRUE	0	0	1	1	none	0.0001243013503887
T021	T069	FALSE	FALSE	0	0	1	1	none	0.0001189940075424
T028	T069	TRUE	TRUE	0	0	1	1	none	0.0001163717645902
T035a	T069	TRUE	TRUE	0	0	1	1	none	7.22785632759e-05
T035b	T069	FALSE	FALSE	0	0	1	1	none	0.0001184491792936
T040	T069	TRUE	TRUE	0	0	1	1	none	0.0001185969782947
T056	T069	FALSE	FALSE	0	0	1	1	none	0.0001260195178616
T059	T069	TRUE	TRUE	0	0	1	1	none	4.97818676019e-05
T065	T069	TRUE	TRUE	0	0	1	1	none	0.0001214261787008
S002	T073	FALSE	FALSE	0	0	1	1	none	2.55193457044e-05
S007	T073	FALSE	FALSE	0	0	1	1	none	7.20441287124e-05
S021	T073	FALSE	FALSE	0	0	1	1	none	2.35776281224e-05
S024	T073	FALSE	FALSE	0	0	1	1	none	2.32277040942e-05
S025	T073	FALSE	FALSE	0	0	1	1	none	2.21202679756e-05
S026	T073	FALSE	FALSE	0	0	1	1	none	1.13043172484e-05
S038	T073	FALSE	FALSE	0	0	1	1	none	6.97188118859e-05
S039	T073	FALSE	FALSE	0	0	1	1	none	2.32155706664e-05
S040	T073	FALSE	FALSE	0	0	1	1	none	0.0001078325673902
S042	T073	FALSE	FALSE	0	0	1	1	none	2.32277040942e-05
S071	T073	FALSE	FALSE	0	0	1	1	none	9.90559016884e-05
S078	T073	FALSE	FALSE	0	0	1	1	none	2.28992965315e-05
S081	T073	FALSE	FALSE	0	0	1	1	none	2.40403921824e-05
S085	T073	FALSE	FALSE	0	0	1	1	none	9.80683425915e-05
S087	T073	FALSE	FALSE	0	0	1	1	none	0.0001102068777073
S093	T073	FALSE	FALSE	0	0	1	1	none	8.35559461414e-05
S097	T073	FALSE	FALSE	0	0	1	1	none	1.92929643785e-05
S102	T073	FALSE	FALSE	0	0	1	1	none	0.0001112004346645
S106	T073	FALSE	FALSE	0	0	1	1	none	2.20574420694e-05
S130	T073	FALSE	FALSE	0	0	1	1	none	0.0001092612192542
T009	T073	FALSE	FALSE	0	0	1	1	none	6.2669961119e-06
T010	T073	FALSE	FALSE	0	0	1	1	none	4.5760652792e-06
T013	T073	FALSE	FALSE	0	0	1	1	none	7.5088643246e-05
T014	T073	FALSE	FALSE	0	0	1	1	none	2.33509868418e-05
T020	T073	FALSE	FALSE	0	0	1	1	none	7.38238826472e-05
T021	T073	TRUE	TRUE	0	0	1	1	none	1.8191109957e-06
T028	T073	FALSE	FALSE	0	0	1	1	none	6.58942968487e-05
T035a	T073	FALSE	FALSE	0	0	1	1	none	0.0001117584793744
T035b	T073	FALSE	FALSE	0	0	1	1	none	2.4870234107e-06
T040	T073	FALSE	FALSE	0	0	1	1	none	2.65227252732e-05
T056	T073	FALSE	FALSE	0	0	1	1	none	1.24828433063e-05
T059	T073	FALSE	FALSE	0	0	1	1	none	0.0001143462780204
T065	T073	FALSE	FALSE	0	0	1	1	none	7.09487109593e-05
T069	T073	FALSE	FALSE	0	0	1	1	none	0.0001183876372105
S002	T075	TRUE	TRUE	0	0	1	1	none	5.88288641118e-05
S007	T075	TRUE	TRUE	0	0	1	1	none	6.2544121176e-05
S021	T075	TRUE	TRUE	0	0	1	1	none	5.68871465298e-05
S024	T075	TRUE	TRUE	0	0	1	1	none	5.65372225016e-05
S025	T075	TRUE	TRUE	0	0	1	1	none	5.66425270468e-05
S026	T075	TRUE	TRUE	0	0	1	1	none	5.07440666756e-05
S038	T075	TRUE	TRUE	0	0	1	1	none	6.02188043495e-05
S039	T075	TRUE	TRUE	0	0	1	1	none	5.65250890738e-05
S040	T075	TRUE	TRUE	0	0	1	1	none	9.95453005176e-05
S042	T075	TRUE	TRUE	0	0	1	1	none	5.65372225016e-05
S071	T075	TRUE	TRUE	0	0	1	1	none	9.07686348158e-05
S078	T075	TRUE	TRUE	0	0	1	1	none	5.62088149389e-05
S081	T075	TRUE	TRUE	0	0	1	1	none	5.73499105898e-05
S085	T075	TRUE	TRUE	0	0	1	1	none	8.97810757189e-05
S087	T075	TRUE	TRUE	0	0	1	1	none	0.0001019196108347
S093	T075	TRUE	TRUE	0	0	1	1	none	7.52686792688e-05
S097	T075	TRUE	TRUE	0	0	1	1	none	5.38152234497e-05
S102	T075	TRUE	TRUE	0	0	1	1	none	0.0001029131677919
S106	T075	TRUE	TRUE	0	0	1	1	none	5.53669604768e-05
S130	T075	TRUE	TRUE	0	0	1	1	none	0.0001009739523816
T009	T075	FALSE	FALSE	0	0	1	1	none	6.10389360531e-05
T010	T075	FALSE	FALSE	0	0	1	1	none	5.93480052204e-05
T013	T075	FALSE	FALSE	0	0	1	1	none	6.55886357096e-05
T014	T075	TRUE	TRUE	0	0	1	1	none	5.66605052492e-05
T020	T075	TRUE	TRUE	0	0	1	1	none	6.43238751108e-05
T021	T075	FALSE	FALSE	0	0	1	1	none	6.02292729283e-05
T028	T075	TRUE	TRUE	0	0	1	1	none	5.63942893123e-05
T035a	T075	TRUE	TRUE	0	0	1	1	none	0.0001034712125018
T035b	T075	FALSE	FALSE	0	0	1	1	none	5.96844446795e-05
T040	T075	TRUE	TRUE	0	0	1	1	none	5.98322436806e-05
T056	T075	FALSE	FALSE	0	0	1	1	none	6.72547832475e-05
T059	T075	TRUE	TRUE	0	0	1	1	none	0.0001060590111478
T065	T075	TRUE	TRUE	0	0	1	1	none	6.14487034229e-05
T069	T075	TRUE	TRUE	0	0	1	1	none	0.0001101003703379
T073	T075	FALSE	FALSE	0	0	1	1	none	5.96229025964e-05
S002	T077	FALSE	FALSE	0	0	1	1	none	2.61257160363e-05
S007	T077	FALSE	FALSE	0	0	1	1	none	7.26504990443e-05
S021	T077	FALSE	FALSE	0	0	1	1	none	2.41839984543e-05
S024	T077	FALSE	FALSE	0	0	1	1	none	2.38340744261e-05
S025	T077	FALSE	FALSE	0	0	1	1	none	2.27266383075e-05
S026	T077	FALSE	FALSE	0	0	1	1	none	1.19106875803e-05
S038	T077	FALSE	FALSE	0	0	1	1	none	7.03251822178e-05
S039	T077	FALSE	FALSE	0	0	1	1	none	2.38219409983e-05
S040	T077	FALSE	FALSE	0	0	1	1	none	0.0001084389377221
S042	T077	FALSE	FALSE	0	0	1	1	none	2.38340744261e-05
S071	T077	FALSE	FALSE	0	0	1	1	none	9.96622720203e-05
S078	T077	FALSE	FALSE	0	0	1	1	none	2.35056668634e-05
S081	T077	FALSE	FALSE	0	0	1	1	none	2.46467625143e-05
S085	T077	FALSE	FALSE	0	0	1	1	none	9.86747129234e-05
S087	T077	FALSE	FALSE	0	0	1	1	none	0.0001108132480392
S093	T077	FALSE	FALSE	0	0	1	1	none	8.41623164733e-05
S097	T077	FALSE	FALSE	0	0	1	1	none	1.98993347104e-05
S102	T077	FALSE	FALSE	0	0	1	1	none	0.0001118068049964
S106	T077	FALSE	FALSE	0	0	1	1	none	2.26638124013e-05
S130	T077	FALSE	FALSE	0	0	1	1	none	0.0001098675895861
T009	T077	FALSE	FALSE	0	0	1	1	none	6.8733664438e-06
T010	T077	FALSE	FALSE	0	0	1	1	none	5.1824356111e-06
T013	T077	FALSE	FALSE	0	0	1	1	none	7.56950135779e-05
T014	T077	FALSE	FALSE	0	0	1	1	none	2.39573571737e-05
T020	T077	FALSE	FALSE	0	0	1	1	none	7.44302529791e-05
T021	T077	TRUE	TRUE	0	0	1	1	none	1.2127406638e-06
T028	T077	FALSE	FALSE	0	0	1	1	none	6.65006671806e-05
T035a	T077	FALSE	FALSE	0	0	1	1	none	0.0001123648497063
T035b	T077	FALSE	FALSE	0	0	1	1	none	3.0933937426e-06
T040	T077	FALSE	FALSE	0	0	1	1	none	2.71290956051e-05
T056	T077	FALSE	FALSE	0	0	1	1	none	1.30892136382e-05
T059	T077	FALSE	FALSE	0	0	1	1	none	0.0001149526483523
T065	T077	FALSE	FALSE	0	0	1	1	none	7.15550812912e-05
T069	T077	FALSE	FALSE	0	0	1	1	none	0.0001189940075424
T073	T077	TRUE	TRUE	0	0	1	1	none	1.8191109957e-06
T075	T077	FALSE	FALSE	0	0	1	1	none	6.02292729283e-05
S002	T087	FALSE	FALSE	0	0	1	1	none	2.55268158527e-05
S007	T087	FALSE	FALSE	0	0	1	1	none	7.20515988607e-05
S021	T087	FALSE	FALSE	0	0	1	1	none	2.35850982707e-05
S024	T087	FALSE	FALSE	0	0	1	1	none	2.32351742425e-05
S025	T087	FALSE	FALSE	0	0	1	1	none	2.21277381239e-05
S026	T087	FALSE	FALSE	0	0	1	1	none	1.13117873967e-05
S038	T087	FALSE	FALSE	0	0	1	1	none	6.97262820342e-05
S039	T087	FALSE	FALSE	0	0	1	1	none	2.32230408147e-05
S040	T087	FALSE	FALSE	0	0	1	1	none	0.0001078400375385
S042	T087	FALSE	FALSE	0	0	1	1	none	2.32351742425e-05
S071	T087	FALSE	FALSE	0	0	1	1	none	9.90633718367e-05
S078	T087	FALSE	FALSE	0	0	1	1	none	2.29067666798e-05
S081	T087	FALSE	FALSE	0	0	1	1	none	2.40478623307e-05
S085	T087	FALSE	FALSE	0	0	1	1	none	9.80758127398e-05
S087	T087	FALSE	FALSE	0	0	1	1	none	0.0001102143478556
S093	T087	FALSE	FALSE	0	0	1	1	none	8.35634162897e-05
S097	T087	FALSE	FALSE	0	0	1	1	none	1.93004345268e-05
S102	T087	FALSE	FALSE	0	0	1	1	none	0.0001112079048128
S106	T087	FALSE	FALSE	0	0	1	1	none	2.20649122177e-05
S130	T087	FALSE	FALSE	0	0	1	1	none	0.0001092686894025
T009	T087	FALSE	FALSE	0	0	1	1	none	6.2744662602e-06
T010	T087	FALSE	FALSE	0	0	1	1	none	4.5835354275e-06
T013	T087	FALSE	FALSE	0	0	1	1	none	7.50961133943e-05
T014	T087	FALSE	FALSE	0	0	1	1	none	2.33584569901e-05
T020	T087	FALSE	FALSE	0	0	1	1	none	7.38313527955e-05
T021	T087	FALSE	FALSE	0	0	1	1	none	4.2520624716e-06
T028	T087	FALSE	FALSE	0	0	1	1	none	6.5901766997e-05
T035a	T087	FALSE	FALSE	0	0	1	1	none	0.0001117659495227
T035b	T087	FALSE	FALSE	0	0	1	1	none	3.7072342228e-06
T040	T087	FALSE	FALSE	0	0	1	1	none	2.65301954215e-05
T056	T087	FALSE	FALSE	0	0	1	1	none	1.24903134546e-05
T059	T087	FALSE	FALSE	0	0	1	1	none	0.0001143537481687
T065	T087	FALSE	FALSE	0	0	1	1	none	7.09561811076e-05
T069	T087	FALSE	FALSE	0	0	1	1	none	0.0001183951073588
T073	T087	FALSE	FALSE	0	0	1	1	none	3.6456921397e-06
T075	T087	FALSE	FALSE	0	0	1	1	none	5.96303727447e-05
T077	T087	FALSE	FALSE	0	0	1	1	none	4.2520624716e-06
S002	T095	TRUE	TRUE	0	0	1	1	none	0.0001094136010958
S007	T095	TRUE	TRUE	0	0	1	1	none	0.0001143415988238
S021	T095	TRUE	TRUE	0	0	1	1	none	0.0001074718835138
S024	T095	TRUE	TRUE	0	0	1	1	none	0.0001071219594856
S025	T095	TRUE	TRUE	0	0	1	1	none	0.0001072272640308
S026	T095	TRUE	TRUE	0	0	1	1	none	0.0001013288036596
S038	T095	TRUE	TRUE	0	0	1	1	none	0.0001120162819973
S039	T095	TRUE	TRUE	0	0	1	1	none	0.0001071098260578
S040	T095	TRUE	TRUE	0	0	1	1	none	6.01726536616e-05
S042	T095	TRUE	TRUE	0	0	1	1	none	0.0001071219594856
S071	T095	TRUE	TRUE	0	0	1	1	none	5.13959879598e-05
S078	T095	TRUE	TRUE	0	0	1	1	none	0.0001067935519229
S081	T095	TRUE	TRUE	0	0	1	1	none	0.0001079346475738
S085	T095	TRUE	TRUE	0	0	1	1	none	2.37310493149e-05
S087	T095	TRUE	TRUE	0	0	1	1	none	4.3175601069e-06
S093	T095	TRUE	TRUE	0	0	1	1	none	2.78644341028e-05
S097	T095	TRUE	TRUE	0	0	1	1	none	0.0001043999604337
S102	T095	TRUE	TRUE	0	0	1	1	none	6.35405209359e-05
S106	T095	TRUE	TRUE	0	0	1	1	none	0.0001059516974608
S130	T095	TRUE	TRUE	0	0	1	1	none	3.3719016538e-06
T009	T095	FALSE	FALSE	0	0	1	1	none	0.0001116236730371
T010	T095	FALSE	FALSE	0	0	1	1	none	0.0001099327422044
T013	T095	FALSE	FALSE	0	0	1	1	none	0.0001173861133574
T014	T095	TRUE	TRUE	0	0	1	1	none	0.0001072452422332
T020	T095	TRUE	TRUE	0	0	1	1	none	0.0001161213527586
T021	T095	FALSE	FALSE	0	0	1	1	none	0.0001108140099123
T028	T095	TRUE	TRUE	0	0	1	1	none	0.0001081917669601
T035a	T095	TRUE	TRUE	0	0	1	1	none	7.0819024378e-06
T035b	T095	FALSE	FALSE	0	0	1	1	none	0.0001102691816635
T040	T095	TRUE	TRUE	0	0	1	1	none	0.0001104169806646
T056	T095	FALSE	FALSE	0	0	1	1	none	0.0001178395202315
T059	T095	TRUE	TRUE	0	0	1	1	none	6.66863642918e-05
T065	T095	TRUE	TRUE	0	0	1	1	none	0.0001132461810707
T069	T095	TRUE	TRUE	0	0	1	1	none	7.07277234819e-05
T073	T095	FALSE	FALSE	0	0	1	1	none	0.0001102076395804
T075	T095	TRUE	TRUE	0	0	1	1	none	0.0001019203727078
T077	T095	FALSE	FALSE	0	0	1	1	none	0.0001108140099123
T087	T095	FALSE	FALSE	0	0	1	1	none	0.0001102151097287
S002	T099a	TRUE	TRUE	0	0	1	1	none	0.0001084652126498
S007	T099a	TRUE	TRUE	0	0	1	1	none	0.0001133932103778
S021	T099a	TRUE	TRUE	0	0	1	1	none	0.0001065234950678
S024	T099a	TRUE	TRUE	0	0	1	1	none	0.0001061735710396
S025	T099a	TRUE	TRUE	0	0	1	1	none	0.0001062788755848
S026	T099a	TRUE	TRUE	0	0	1	1	none	0.0001003804152136
S038	T099a	TRUE	TRUE	0	0	1	1	none	0.0001110678935513
S039	T099a	TRUE	TRUE	0	0	1	1	none	0.0001061614376118
S040	T099a	TRUE	TRUE	0	0	1	1	none	5.92242652156e-05
S042	T099a	TRUE	TRUE	0	0	1	1	none	0.0001061735710396
S071	T099a	TRUE	TRUE	0	0	1	1	none	5.04475995138e-05
S078	T099a	TRUE	TRUE	0	0	1	1	none	0.0001058451634769
S081	T099a	TRUE	TRUE	0	0	1	1	none	0.0001069862591278
S085	T099a	TRUE	TRUE	0	0	1	1	none	2.27826608689e-05
S087	T099a	TRUE	TRUE	0	0	1	1	none	4.5819123247e-06
S093	T099a	TRUE	TRUE	0	0	1	1	none	2.69160456568e-05
S097	T099a	TRUE	TRUE	0	0	1	1	none	0.0001034515719877
S102	T099a	TRUE	TRUE	0	0	1	1	none	6.25921324899e-05
S106	T099a	TRUE	TRUE	0	0	1	1	none	0.0001050033090148
S130	T099a	TRUE	TRUE	0	0	1	1	none	3.6362538716e-06
T009	T099a	FALSE	FALSE	0	0	1	1	none	0.0001106752845911
T010	T099a	FALSE	FALSE	0	0	1	1	none	0.0001089843537584
T013	T099a	FALSE	FALSE	0	0	1	1	none	0.0001164377249114
T014	T099a	TRUE	TRUE	0	0	1	1	none	0.0001062968537872
T020	T099a	TRUE	TRUE	0	0	1	1	none	0.0001151729643126
T021	T099a	FALSE	FALSE	0	0	1	1	none	0.0001098656214663
T028	T099a	TRUE	TRUE	0	0	1	1	none	0.0001072433785141
T035a	T099a	TRUE	TRUE	0	0	1	1	none	4.920773328e-06
T035b	T099a	FALSE	FALSE	0	0	1	1	none	0.0001093207932175
T040	T099a	TRUE	TRUE	0	0	1	1	none	0.0001094685922186
T056	T099a	FALSE	FALSE	0	0	1	1	none	0.0001168911317855
T059	T099a	TRUE	TRUE	0	0	1	1	none	6.57379758458e-05
T065	T099a	TRUE	TRUE	0	0	1	1	none	0.0001122977926247
T069	T099a	TRUE	TRUE	0	0	1	1	none	6.97793350359e-05
T073	T099a	FALSE	FALSE	0	0	1	1	none	0.0001092592511344
T075	T099a	TRUE	TRUE	0	0	1	1	none	0.0001009719842618
T077	T099a	FALSE	FALSE	0	0	1	1	none	0.0001098656214663
T087	T099a	FALSE	FALSE	0	0	1	1	none	0.0001092667212827
T095	T099a	TRUE	TRUE	0	0	1	1	none	4.5826741978e-06
S002	T102	FALSE	FALSE	0	0	1	1	none	0.0001132084626704
S007	T102	FALSE	FALSE	0	0	1	1	none	0.0001181364603984
S021	T102	FALSE	FALSE	0	0	1	1	none	0.0001112667450884
S024	T102	FALSE	FALSE	0	0	1	1	none	0.0001109168210602
S025	T102	FALSE	FALSE	0	0	1	1	none	0.0001110221256054
S026	T102	FALSE	FALSE	0	0	1	1	none	0.0001051236652342
S038	T102	FALSE	FALSE	0	0	1	1	none	0.0001158111435719
S039	T102	FALSE	FALSE	0	0	1	1	none	0.0001109046876324
S040	T102	FALSE	FALSE	0	0	1	1	none	6.39675152362e-05
S042	T102	FALSE	FALSE	0	0	1	1	none	0.0001109168210602
S071	T102	FALSE	FALSE	0	0	1	1	none	5.51908495344e-05
S078	T102	FALSE	FALSE	0	0	1	1	none	0.0001105884134975
S081	T102	FALSE	FALSE	0	0	1	1	none	0.0001117295091484
S085	T102	FALSE	FALSE	0	0	1	1	none	2.75259108895e-05
S087	T102	FALSE	FALSE	0	0	1	1	none	8.1124216815e-06
S093	T102	FALSE	FALSE	0	0	1	1	none	3.16592956774e-05
S097	T102	FALSE	FALSE	0	0	1	1	none	0.0001081948220083
S102	T102	FALSE	FALSE	0	0	1	1	none	6.73353825105e-05
S106	T102	FALSE	FALSE	0	0	1	1	none	0.0001097465590354
S130	T102	FALSE	FALSE	0	0	1	1	none	7.1667632284e-06
T009	T102	FALSE	FALSE	0	0	1	1	none	0.0001154185346117
T010	T102	FALSE	FALSE	0	0	1	1	none	0.000113727603779
T013	T102	FALSE	FALSE	0	0	1	1	none	0.000121180974932
T014	T102	FALSE	FALSE	0	0	1	1	none	0.0001110401038078
T020	T102	FALSE	FALSE	0	0	1	1	none	0.0001199162143332
T021	T102	FALSE	FALSE	0	0	1	1	none	0.0001146088714869
T028	T102	FALSE	FALSE	0	0	1	1	none	0.0001119866285347
T035a	T102	FALSE	FALSE	0	0	1	1	none	1.08767640124e-05
T035b	T102	FALSE	FALSE	0	0	1	1	none	0.0001140640432381
T040	T102	FALSE	FALSE	0	0	1	1	none	0.0001142118422392
T056	T102	FALSE	FALSE	0	0	1	1	none	0.0001216343818061
T059	T102	FALSE	FALSE	0	0	1	1	none	7.04812258664e-05
T065	T102	FALSE	FALSE	0	0	1	1	none	0.0001170410426453
T069	T102	FALSE	FALSE	0	0	1	1	none	7.45225850565e-05
T073	T102	FALSE	FALSE	0	0	1	1	none	0.000114002501155
T075	T102	FALSE	FALSE	0	0	1	1	none	0.0001057152342824
T077	T102	FALSE	FALSE	0	0	1	1	none	0.0001146088714869
T087	T102	FALSE	FALSE	0	0	1	1	none	0.0001140099713033
T095	T102	TRUE	TRUE	1	0	1	1	anc	6.063703319e-07
T099a	T102	FALSE	FALSE	0	0	1	1	none	8.3775357724e-06
S002	T104	FALSE	FALSE	0	0	1	1	none	6.50352462457e-05
S007	T104	FALSE	FALSE	0	0	1	1	none	3.02518079179e-05
S021	T104	FALSE	FALSE	0	0	1	1	none	6.30935286637e-05
S024	T104	FALSE	FALSE	0	0	1	1	none	6.27436046355e-05
S025	T104	FALSE	FALSE	0	0	1	1	none	6.28489091807e-05
S026	T104	FALSE	FALSE	0	0	1	1	none	5.69504488095e-05
S038	T104	FALSE	FALSE	0	0	1	1	none	4.18509091834e-05
S039	T104	FALSE	FALSE	0	0	1	1	none	6.27314712077e-05
S040	T104	FALSE	FALSE	0	0	1	1	none	0.0001057516826515
S042	T104	FALSE	FALSE	0	0	1	1	none	6.27436046355e-05
S071	T104	FALSE	FALSE	0	0	1	1	none	9.69750169497e-05
S078	T104	FALSE	FALSE	0	0	1	1	none	6.24151970728e-05
S081	T104	FALSE	FALSE	0	0	1	1	none	6.35562927237e-05
S085	T104	FALSE	FALSE	0	0	1	1	none	9.59874578528e-05
S087	T104	FALSE	FALSE	0	0	1	1	none	0.0001081259929686
S093	T104	FALSE	FALSE	0	0	1	1	none	8.14750614027e-05
S097	T104	FALSE	FALSE	0	0	1	1	none	6.00216055836e-05
S102	T104	FALSE	FALSE	0	0	1	1	none	0.0001091195499258
S106	T104	FALSE	FALSE	0	0	1	1	none	6.15733426107e-05
S130	T104	FALSE	FALSE	0	0	1	1	none	0.0001071803345155
T009	T104	FALSE	FALSE	0	0	1	1	none	6.7245318187e-05
T010	T104	FALSE	FALSE	0	0	1	1	none	6.55543873543e-05
T013	T104	FALSE	FALSE	0	0	1	1	none	4.72207405435e-05
T014	T104	FALSE	FALSE	0	0	1	1	none	6.28668873831e-05
T020	T104	FALSE	FALSE	0	0	1	1	none	4.59559799447e-05
T021	T104	FALSE	FALSE	0	0	1	1	none	6.64356550622e-05
T028	T104	FALSE	FALSE	0	0	1	1	none	2.22551785996e-05
T035a	T104	FALSE	FALSE	0	0	1	1	none	0.0001096775946357
T035b	T104	FALSE	FALSE	0	0	1	1	none	6.58908268134e-05
T040	T104	FALSE	FALSE	0	0	1	1	none	6.60386258145e-05
T056	T104	FALSE	FALSE	0	0	1	1	none	7.34611653814e-05
T059	T104	FALSE	FALSE	0	0	1	1	none	0.0001122653932817
T065	T104	FALSE	FALSE	0	0	1	1	none	4.30808082568e-05
T069	T104	FALSE	FALSE	0	0	1	1	none	0.0001163067524718
T073	T104	FALSE	FALSE	0	0	1	1	none	6.58292847303e-05
T075	T104	FALSE	FALSE	0	0	1	1	none	5.63292771939e-05
T077	T104	FALSE	FALSE	0	0	1	1	none	6.64356550622e-05
T087	T104	FALSE	FALSE	0	0	1	1	none	6.58367548786e-05
T095	T104	FALSE	FALSE	0	0	1	1	none	0.0001081267548417
T099a	T104	FALSE	FALSE	0	0	1	1	none	0.0001071783663957
T102	T104	FALSE	FALSE	0	0	1	1	none	0.0001119216164163
S002	T105	FALSE	FALSE	0	0	1	1	none	7.27301783975e-05
S007	T105	FALSE	FALSE	0	0	1	1	none	5.18711581617e-05
S021	T105	FALSE	FALSE	0	0	1	1	none	7.07884608155e-05
S024	T105	FALSE	FALSE	0	0	1	1	none	7.04385367873e-05
S025	T105	FALSE	FALSE	0	0	1	1	none	7.05438413325e-05
S026	T105	FALSE	FALSE	0	0	1	1	none	6.46453809613e-05
S038	T105	FALSE	FALSE	0	0	1	1	none	6.6805343914e-06
S039	T105	FALSE	FALSE	0	0	1	1	none	7.04264033595e-05
S040	T105	FALSE	FALSE	0	0	1	1	none	0.0001134466148033
S042	T105	FALSE	FALSE	0	0	1	1	none	7.04385367873e-05
S071	T105	FALSE	FALSE	0	0	1	1	none	0.0001046699491015
S078	T105	FALSE	FALSE	0	0	1	1	none	7.01101292246e-05
S081	T105	FALSE	FALSE	0	0	1	1	none	7.12512248755e-05
S085	T105	FALSE	FALSE	0	0	1	1	none	0.0001036823900046
S087	T105	FALSE	FALSE	0	0	1	1	none	0.0001158209251204
S093	T105	FALSE	FALSE	0	0	1	1	none	8.91699935545e-05
S097	T105	FALSE	FALSE	0	0	1	1	none	6.77165377354e-05
S102	T105	FALSE	FALSE	0	0	1	1	none	0.0001168144820776
S106	T105	FALSE	FALSE	0	0	1	1	none	6.92682747625e-05
S130	T105	FALSE	FALSE	0	0	1	1	none	0.0001148752666673
T009	T105	FALSE	FALSE	0	0	1	1	none	7.49402503388e-05
T010	T105	FALSE	FALSE	0	0	1	1	none	7.32493195061e-05
T013	T105	FALSE	FALSE	0	0	1	1	none	9.1409195371e-06
T014	T105	FALSE	FALSE	0	0	1	1	none	7.05618195349e-05
T020	T105	FALSE	FALSE	0	0	1	1	none	1.07856051527e-05
T021	T105	FALSE	FALSE	0	0	1	1	none	7.4130587214e-05
T028	T105	FALSE	FALSE	0	0	1	1	none	4.5721326298e-05
T035a	T105	FALSE	FALSE	0	0	1	1	none	0.0001173725267875
T035b	T105	FALSE	FALSE	0	0	1	1	none	7.35857589652e-05
T040	T105	FALSE	FALSE	0	0	1	1	none	7.37335579663e-05
T056	T105	FALSE	FALSE	0	0	1	1	none	8.11560975332e-05
T059	T105	FALSE	FALSE	0	0	1	1	none	0.0001199603254335
T065	T105	TRUE	TRUE	1	0	1	1	anc	1.362765259e-06
T069	T105	FALSE	FALSE	0	0	1	1	none	0.0001240016846236
T073	T105	FALSE	FALSE	0	0	1	1	none	7.35242168821e-05
T075	T105	FALSE	FALSE	0	0	1	1	none	6.40242093457e-05
T077	T105	FALSE	FALSE	0	0	1	1	none	7.4130587214e-05
T087	T105	FALSE	FALSE	0	0	1	1	none	7.35316870304e-05
T095	T105	FALSE	FALSE	0	0	1	1	none	0.0001158216869935
T099a	T105	FALSE	FALSE	0	0	1	1	none	0.0001148732985475
T102	T105	FALSE	FALSE	0	0	1	1	none	0.0001196165485681
T104	T105	FALSE	FALSE	0	0	1	1	none	4.56563141796e-05
S002	T107	FALSE	FALSE	0	0	1	1	none	0.0001132084626704
S007	T107	FALSE	FALSE	0	0	1	1	none	0.0001181364603984
S021	T107	FALSE	FALSE	0	0	1	1	none	0.0001112667450884
S024	T107	FALSE	FALSE	0	0	1	1	none	0.0001109168210602
S025	T107	FALSE	FALSE	0	0	1	1	none	0.0001110221256054
S026	T107	FALSE	FALSE	0	0	1	1	none	0.0001051236652342
S038	T107	FALSE	FALSE	0	0	1	1	none	0.0001158111435719
S039	T107	FALSE	FALSE	0	0	1	1	none	0.0001109046876324
S040	T107	FALSE	FALSE	0	0	1	1	none	6.39675152362e-05
S042	T107	FALSE	FALSE	0	0	1	1	none	0.0001109168210602
S071	T107	FALSE	FALSE	0	0	1	1	none	5.51908495344e-05
S078	T107	FALSE	FALSE	0	0	1	1	none	0.0001105884134975
S081	T107	FALSE	FALSE	0	0	1	1	none	0.0001117295091484
S085	T107	FALSE	FALSE	0	0	1	1	none	2.75259108895e-05
S087	T107	FALSE	FALSE	0	0	1	1	none	8.1124216815e-06
S093	T107	FALSE	FALSE	0	0	1	1	none	3.16592956774e-05
S097	T107	FALSE	FALSE	0	0	1	1	none	0.0001081948220083
S102	T107	FALSE	FALSE	0	0	1	1	none	6.73353825105e-05
S106	T107	FALSE	FALSE	0	0	1	1	none	0.0001097465590354
S130	T107	FALSE	FALSE	0	0	1	1	none	7.1667632284e-06
T009	T107	FALSE	FALSE	0	0	1	1	none	0.0001154185346117
T010	T107	FALSE	FALSE	0	0	1	1	none	0.000113727603779
T013	T107	FALSE	FALSE	0	0	1	1	none	0.000121180974932
T014	T107	FALSE	FALSE	0	0	1	1	none	0.0001110401038078
T020	T107	FALSE	FALSE	0	0	1	1	none	0.0001199162143332
T021	T107	FALSE	FALSE	0	0	1	1	none	0.0001146088714869
T028	T107	FALSE	FALSE	0	0	1	1	none	0.0001119866285347
T035a	T107	FALSE	FALSE	0	0	1	1	none	1.08767640124e-05
T035b	T107	FALSE	FALSE	0	0	1	1	none	0.0001140640432381
T040	T107	FALSE	FALSE	0	0	1	1	none	0.0001142118422392
T056	T107	FALSE	FALSE	0	0	1	1	none	0.0001216343818061
T059	T107	FALSE	FALSE	0	0	1	1	none	7.04812258664e-05
T065	T107	FALSE	FALSE	0	0	1	1	none	0.0001170410426453
T069	T107	FALSE	FALSE	0	0	1	1	none	7.45225850565e-05
T073	T107	FALSE	FALSE	0	0	1	1	none	0.000114002501155
T075	T107	FALSE	FALSE	0	0	1	1	none	0.0001057152342824
T077	T107	FALSE	FALSE	0	0	1	1	none	0.0001146088714869
T087	T107	FALSE	FALSE	0	0	1	1	none	0.0001140099713033
T095	T107	TRUE	TRUE	1	0	1	1	anc	6.063703319e-07
T099a	T107	FALSE	FALSE	0	0	1	1	none	8.3775357724e-06
T102	T107	FALSE	FALSE	0	0	1	1	none	3.6382219914e-06
T104	T107	FALSE	FALSE	0	0	1	1	none	0.0001119216164163
T105	T107	FALSE	FALSE	0	0	1	1	none	0.0001196165485681
S002	T126	TRUE	TRUE	0	0	1	1	none	0.0001293346431349
S007	T126	TRUE	TRUE	0	0	1	1	none	0.0001342626408629
S021	T126	TRUE	TRUE	0	0	1	1	none	0.0001273929255529
S024	T126	TRUE	TRUE	0	0	1	1	none	0.0001270430015247
S025	T126	TRUE	TRUE	0	0	1	1	none	0.0001271483060699
S026	T126	TRUE	TRUE	0	0	1	1	none	0.0001212498456987
S038	T126	TRUE	TRUE	0	0	1	1	none	0.0001319373240364
S039	T126	TRUE	TRUE	0	0	1	1	none	0.0001270308680969
S040	T126	TRUE	TRUE	0	0	1	1	none	5.50092013807e-05
S042	T126	TRUE	TRUE	0	0	1	1	none	0.0001270430015247
S071	T126	TRUE	TRUE	0	0	1	1	none	3.22855205949e-05
S078	T126	TRUE	TRUE	0	0	1	1	none	0.000126714593962
S081	T126	TRUE	TRUE	0	0	1	1	none	0.0001278556896129
S085	T126	TRUE	TRUE	0	0	1	1	none	7.0329470902e-05
S087	T126	TRUE	TRUE	0	0	1	1	none	8.24680060178e-05
S093	T126	TRUE	TRUE	0	0	1	1	none	5.58170744519e-05
S097	T126	TRUE	TRUE	0	0	1	1	none	0.0001243210024728
S102	T126	TRUE	TRUE	0	0	1	1	none	5.8377068655e-05
S106	T126	TRUE	TRUE	0	0	1	1	none	0.0001258727394999
S130	T126	TRUE	TRUE	0	0	1	1	none	8.15223475647e-05
T009	T126	FALSE	FALSE	0	0	1	1	none	0.0001315447150762
T010	T126	FALSE	FALSE	0	0	1	1	none	0.0001298537842435
T013	T126	FALSE	FALSE	0	0	1	1	none	0.0001373071553965
T014	T126	TRUE	TRUE	0	0	1	1	none	0.0001271662842723
T020	T126	TRUE	TRUE	0	0	1	1	none	0.0001360423947977
T021	T126	FALSE	FALSE	0	0	1	1	none	0.0001307350519514
T028	T126	TRUE	TRUE	0	0	1	1	none	0.0001281128089992
T035a	T126	TRUE	TRUE	0	0	1	1	none	8.40196076849e-05
T035b	T126	FALSE	FALSE	0	0	1	1	none	0.0001301902237026
T040	T126	TRUE	TRUE	0	0	1	1	none	0.0001303380227037
T056	T126	FALSE	FALSE	0	0	1	1	none	0.0001377605622706
T059	T126	TRUE	TRUE	0	0	1	1	none	6.15229120109e-05
T065	T126	TRUE	TRUE	0	0	1	1	none	0.0001331672231098
T069	T126	TRUE	TRUE	0	0	1	1	none	4.9468426369e-05
T073	T126	FALSE	FALSE	0	0	1	1	none	0.0001301286816195
T075	T126	TRUE	TRUE	0	0	1	1	none	0.0001218414147469
T077	T126	FALSE	FALSE	0	0	1	1	none	0.0001307350519514
T087	T126	FALSE	FALSE	0	0	1	1	none	0.0001301361517678
T095	T126	TRUE	TRUE	0	0	1	1	none	8.24687678909e-05
T099a	T126	TRUE	TRUE	0	0	1	1	none	8.15203794449e-05
T102	T126	FALSE	FALSE	0	0	1	1	none	8.62636294655e-05
T104	T126	FALSE	FALSE	0	0	1	1	none	0.0001280477968808
T105	T126	FALSE	FALSE	0	0	1	1	none	0.0001357427290326
T107	T126	FALSE	FALSE	0	0	1	1	none	8.62636294655e-05
S002	T156	FALSE	FALSE	0	0	1	1	none	7.37278985308999e-05
S007	T156	FALSE	FALSE	0	0	1	1	none	5.28688782951e-05
S021	T156	FALSE	FALSE	0	0	1	1	none	7.17861809489e-05
S024	T156	FALSE	FALSE	0	0	1	1	none	7.14362569207e-05
S025	T156	FALSE	FALSE	0	0	1	1	none	7.15415614658999e-05
S026	T156	FALSE	FALSE	0	0	1	1	none	6.56431010946999e-05
S038	T156	FALSE	FALSE	0	0	1	1	none	8.8909951886e-06
S039	T156	FALSE	FALSE	0	0	1	1	none	7.14241234928999e-05
S040	T156	FALSE	FALSE	0	0	1	1	none	0.0001144443349367
S042	T156	FALSE	FALSE	0	0	1	1	none	7.14362569207e-05
S071	T156	FALSE	FALSE	0	0	1	1	none	0.0001056676692349
S078	T156	FALSE	FALSE	0	0	1	1	none	7.1107849358e-05
S081	T156	FALSE	FALSE	0	0	1	1	none	7.22489450089e-05
S085	T156	FALSE	FALSE	0	0	1	1	none	0.000104680110138
S087	T156	FALSE	FALSE	0	0	1	1	none	0.0001168186452538
S093	T156	FALSE	FALSE	0	0	1	1	none	9.01677136879e-05
S097	T156	FALSE	FALSE	0	0	1	1	none	6.87142578687999e-05
S102	T156	FALSE	FALSE	0	0	1	1	none	0.000117812202211
S106	T156	FALSE	FALSE	0	0	1	1	none	7.02659948958999e-05
S130	T156	FALSE	FALSE	0	0	1	1	none	0.0001158729868007
T009	T156	FALSE	FALSE	0	0	1	1	none	7.59379704721999e-05
T010	T156	FALSE	FALSE	0	0	1	1	none	7.42470396394999e-05
T013	T156	FALSE	FALSE	0	0	1	1	none	1.42608265487e-05
T014	T156	FALSE	FALSE	0	0	1	1	none	7.15595396683e-05
T020	T156	FALSE	FALSE	0	0	1	1	none	1.29960659499e-05
T021	T156	FALSE	FALSE	0	0	1	1	none	7.51283073473999e-05
T028	T156	FALSE	FALSE	0	0	1	1	none	4.67190464314e-05
T035a	T156	FALSE	FALSE	0	0	1	1	none	0.0001183702469209
T035b	T156	FALSE	FALSE	0	0	1	1	none	7.45834790985999e-05
T040	T156	FALSE	FALSE	0	0	1	1	none	7.47312780997e-05
T056	T156	FALSE	FALSE	0	0	1	1	none	8.21538176666e-05
T059	T156	FALSE	FALSE	0	0	1	1	none	0.0001209580455669
T065	T156	FALSE	FALSE	0	0	1	1	none	1.0120894262e-05
T069	T156	FALSE	FALSE	0	0	1	1	none	0.000124999404757
T073	T156	FALSE	FALSE	0	0	1	1	none	7.45219370155e-05
T075	T156	FALSE	FALSE	0	0	1	1	none	6.50219294791e-05
T077	T156	FALSE	FALSE	0	0	1	1	none	7.51283073473999e-05
T087	T156	FALSE	FALSE	0	0	1	1	none	7.45294071638e-05
T095	T156	FALSE	FALSE	0	0	1	1	none	0.0001168194071269
T099a	T156	FALSE	FALSE	0	0	1	1	none	0.0001158710186809
T102	T156	FALSE	FALSE	0	0	1	1	none	0.0001206142687015
T104	T156	FALSE	FALSE	0	0	1	1	none	4.6654034313e-05
T105	T156	FALSE	FALSE	0	0	1	1	none	1.26964001848e-05
T107	T156	FALSE	FALSE	0	0	1	1	none	0.0001206142687015
T126	T156	FALSE	FALSE	0	0	1	1	none	0.000136740449166
S002	T159a	TRUE	TRUE	0	0	1	1	none	2.30938643768e-05
S007	T159a	TRUE	TRUE	0	0	1	1	none	6.96186473848e-05
S021	T159a	TRUE	TRUE	0	0	1	1	none	2.11521467948e-05
S024	T159a	TRUE	TRUE	0	0	1	1	none	2.08022227666e-05
S025	T159a	TRUE	TRUE	0	0	1	1	none	1.9694786648e-05
S026	T159a	TRUE	TRUE	0	0	1	1	none	8.8788359208e-06
S038	T159a	TRUE	TRUE	0	0	1	1	none	6.72933305583e-05
S039	T159a	TRUE	TRUE	0	0	1	1	none	2.07900893388e-05
S040	T159a	TRUE	TRUE	0	0	1	1	none	0.0001054070860626
S042	T159a	TRUE	TRUE	0	0	1	1	none	2.08022227666e-05
S071	T159a	TRUE	TRUE	0	0	1	1	none	9.66304203608e-05
S078	T159a	TRUE	TRUE	0	0	1	1	none	2.04738152039e-05
S081	T159a	TRUE	TRUE	0	0	1	1	none	2.16149108548e-05
S085	T159a	TRUE	TRUE	0	0	1	1	none	9.56428612639e-05
S087	T159a	TRUE	TRUE	0	0	1	1	none	0.0001077813963797
S093	T159a	TRUE	TRUE	0	0	1	1	none	8.11304648138e-05
S097	T159a	TRUE	TRUE	0	0	1	1	none	1.68674830509e-05
S102	T159a	TRUE	TRUE	0	0	1	1	none	0.0001087749533369
S106	T159a	TRUE	TRUE	0	0	1	1	none	1.96319607418e-05
S130	T159a	TRUE	TRUE	0	0	1	1	none	0.0001068357379266
T009	T159a	TRUE	TRUE	0	1	1	1	desc	2.9844638287e-06
T010	T159a	TRUE	TRUE	0	1	1	1	desc	1.293532996e-06
T013	T159a	FALSE	FALSE	0	0	1	1	none	7.26631619184e-05
T014	T159a	TRUE	TRUE	0	0	1	1	none	2.09255055142e-05
T020	T159a	TRUE	TRUE	0	0	1	1	none	7.13984013196e-05
T021	T159a	TRUE	TRUE	0	1	1	1	desc	1.8191109957e-06
T028	T159a	TRUE	TRUE	0	0	1	1	none	6.34688155211e-05
T035a	T159a	TRUE	TRUE	0	0	1	1	none	0.0001093329980468
T035b	T159a	TRUE	TRUE	0	1	1	1	desc	6.67912415e-07
T040	T159a	TRUE	TRUE	0	0	1	1	none	2.40972439456e-05
T056	T159a	FALSE	FALSE	0	1	1	1	desc	9.2003110231e-06
T059	T159a	TRUE	TRUE	0	0	1	1	none	0.0001119207966928
T065	T159a	TRUE	TRUE	0	0	1	1	none	6.85232296317e-05
T069	T159a	TRUE	TRUE	0	0	1	1	none	0.0001159621558829
T073	T159a	TRUE	TRUE	0	1	1	1	desc	1.2127406638e-06
T075	T159a	TRUE	TRUE	0	0	1	1	none	5.71974212688e-05
T077	T159a	TRUE	TRUE	0	1	1	1	desc	1.8191109957e-06
T087	T159a	TRUE	TRUE	0	1	1	1	desc	1.826581144e-06
T095	T159a	TRUE	TRUE	0	0	1	1	none	0.0001077821582528
T099a	T159a	TRUE	TRUE	0	0	1	1	none	0.0001068337698068
T102	T159a	FALSE	FALSE	0	0	1	1	none	0.0001115770198274
T104	T159a	FALSE	FALSE	0	0	1	1	none	6.34038034027e-05
T105	T159a	FALSE	FALSE	0	0	1	1	none	7.10987355545e-05
T107	T159a	FALSE	FALSE	0	0	1	1	none	0.0001115770198274
T126	T159a	TRUE	TRUE	0	0	1	1	none	0.0001277032002919
T156	T159a	FALSE	FALSE	0	0	1	1	none	7.20964556879e-05
S002	T182	FALSE	FALSE	0	0	1	1	none	7.19476306492e-05
S007	T182	FALSE	FALSE	0	0	1	1	none	5.10886104134e-05
S021	T182	FALSE	FALSE	0	0	1	1	none	7.00059130672e-05
S024	T182	FALSE	FALSE	0	0	1	1	none	6.9655989039e-05
S025	T182	FALSE	FALSE	0	0	1	1	none	6.97612935842e-05
S026	T182	FALSE	FALSE	0	0	1	1	none	6.3862833213e-05
S038	T182	FALSE	FALSE	0	0	1	1	none	7.1107273069e-06
S039	T182	FALSE	FALSE	0	0	1	1	none	6.96438556112e-05
S040	T182	FALSE	FALSE	0	0	1	1	none	0.000112664067055
S042	T182	FALSE	FALSE	0	0	1	1	none	6.9655989039e-05
S071	T182	FALSE	FALSE	0	0	1	1	none	0.0001038874013532
S078	T182	FALSE	FALSE	0	0	1	1	none	6.93275814763e-05
S081	T182	FALSE	FALSE	0	0	1	1	none	7.04686771272e-05
S085	T182	FALSE	FALSE	0	0	1	1	none	0.0001028998422563
S087	T182	FALSE	FALSE	0	0	1	1	none	0.0001150383773721
S093	T182	FALSE	FALSE	0	0	1	1	none	8.83874458062e-05
S097	T182	FALSE	FALSE	0	0	1	1	none	6.69339899871e-05
S102	T182	FALSE	FALSE	0	0	1	1	none	0.0001160319343293
S106	T182	FALSE	FALSE	0	0	1	1	none	6.84857270142e-05
S130	T182	FALSE	FALSE	0	0	1	1	none	0.000114092718919
T009	T182	FALSE	FALSE	0	0	1	1	none	7.41577025905e-05
T010	T182	FALSE	FALSE	0	0	1	1	none	7.24667717578e-05
T013	T182	FALSE	FALSE	0	0	1	1	none	1.2480558667e-05
T014	T182	FALSE	FALSE	0	0	1	1	none	6.97792717866e-05
T020	T182	FALSE	FALSE	0	0	1	1	none	1.12157980682e-05
T021	T182	FALSE	FALSE	0	0	1	1	none	7.33480394657e-05
T028	T182	FALSE	FALSE	0	0	1	1	none	4.49387785497e-05
T035a	T182	FALSE	FALSE	0	0	1	1	none	0.0001165899790392
T035b	T182	FALSE	FALSE	0	0	1	1	none	7.28032112169e-05
T040	T182	FALSE	FALSE	0	0	1	1	none	7.2951010218e-05
T056	T182	FALSE	FALSE	0	0	1	1	none	8.03735497849e-05
T059	T182	FALSE	FALSE	0	0	1	1	none	0.0001191777776852
T065	T182	FALSE	FALSE	0	0	1	1	none	8.3406263803e-06
T069	T182	FALSE	FALSE	0	0	1	1	none	0.0001232191368753
T073	T182	FALSE	FALSE	0	0	1	1	none	7.27416691338e-05
T075	T182	FALSE	FALSE	0	0	1	1	none	6.32416615974e-05
T077	T182	FALSE	FALSE	0	0	1	1	none	7.33480394657e-05
T087	T182	FALSE	FALSE	0	0	1	1	none	7.27491392821e-05
T095	T182	FALSE	FALSE	0	0	1	1	none	0.0001150391392452
T099a	T182	FALSE	FALSE	0	0	1	1	none	0.0001140907507992
T102	T182	FALSE	FALSE	0	0	1	1	none	0.0001188340008198
T104	T182	FALSE	FALSE	0	0	1	1	none	4.48737664313e-05
T105	T182	FALSE	FALSE	0	0	1	1	none	1.09161323031e-05
T107	T182	FALSE	FALSE	0	0	1	1	none	0.0001188340008198
T126	T182	FALSE	FALSE	0	0	1	1	none	0.0001349601812843
T156	T182	FALSE	FALSE	0	0	1	1	none	1.07011117727e-05
T159a	T182	FALSE	FALSE	0	0	1	1	none	7.03161878062e-05
S002	T188	TRUE	TRUE	0	0	1	1	none	7.59291414471e-05
S007	T188	TRUE	TRUE	0	0	1	1	none	4.11457031193e-05
S021	T188	TRUE	TRUE	0	0	1	1	none	7.39874238651e-05
S024	T188	TRUE	TRUE	0	0	1	1	none	7.36374998369e-05
S025	T188	TRUE	TRUE	0	0	1	1	none	7.37428043821e-05
S026	T188	TRUE	TRUE	0	0	1	1	none	6.78443440109e-05
S038	T188	TRUE	TRUE	0	0	1	1	none	5.27448043848e-05
S039	T188	TRUE	TRUE	0	0	1	1	none	7.36253664091e-05
S040	T188	TRUE	TRUE	0	0	1	1	none	0.0001166455778529
S042	T188	TRUE	TRUE	0	0	1	1	none	7.36374998369e-05
S071	T188	TRUE	TRUE	0	0	1	1	none	0.0001078689121511
S078	T188	TRUE	TRUE	0	0	1	1	none	7.33090922742e-05
S081	T188	TRUE	TRUE	0	0	1	1	none	7.44501879251e-05
S085	T188	TRUE	TRUE	0	0	1	1	none	0.0001068813530542
S087	T188	TRUE	TRUE	0	0	1	1	none	0.00011901988817
S093	T188	TRUE	TRUE	0	0	1	1	none	9.23689566041e-05
S097	T188	TRUE	TRUE	0	0	1	1	none	7.0915500785e-05
S102	T188	TRUE	TRUE	0	0	1	1	none	0.0001200134451272
S106	T188	TRUE	TRUE	0	0	1	1	none	7.24672378121e-05
S130	T188	TRUE	TRUE	0	0	1	1	none	0.0001180742297169
T009	T188	FALSE	FALSE	0	0	1	1	none	7.81392133884e-05
T010	T188	FALSE	FALSE	0	0	1	1	none	7.64482825557e-05
T013	T188	FALSE	FALSE	0	0	1	1	none	5.81146357449e-05
T014	T188	TRUE	TRUE	0	0	1	1	none	7.37607825845e-05
T020	T188	TRUE	TRUE	0	0	1	1	none	5.68498751461e-05
T021	T188	FALSE	FALSE	0	0	1	1	none	7.73295502636e-05
T028	T188	TRUE	TRUE	0	0	1	1	none	2.6805576257e-05
T035a	T188	TRUE	TRUE	0	0	1	1	none	0.0001205714898371
T035b	T188	FALSE	FALSE	0	0	1	1	none	7.67847220148e-05
T040	T188	TRUE	TRUE	0	0	1	1	none	7.69325210159e-05
T056	T188	FALSE	FALSE	0	0	1	1	none	8.43550605828e-05
T059	T188	TRUE	TRUE	0	0	1	1	none	0.0001231592884831
T065	T188	TRUE	TRUE	0	0	1	1	none	5.39747034582e-05
T069	T188	TRUE	TRUE	0	0	1	1	none	0.0001272006476732
T073	T188	FALSE	FALSE	0	0	1	1	none	7.67231799317e-05
T075	T188	TRUE	TRUE	0	0	1	1	none	6.72231723953e-05
T077	T188	FALSE	FALSE	0	0	1	1	none	7.73295502636e-05
T087	T188	FALSE	FALSE	0	0	1	1	none	7.673065008e-05
T095	T188	TRUE	TRUE	0	0	1	1	none	0.0001190206500431
T099a	T188	TRUE	TRUE	0	0	1	1	none	0.0001180722615971
T102	T188	FALSE	FALSE	0	0	1	1	none	0.0001228155116177
T104	T188	FALSE	FALSE	0	0	1	1	none	3.30840616826e-05
T105	T188	FALSE	FALSE	0	0	1	1	none	5.6550209381e-05
T107	T188	FALSE	FALSE	0	0	1	1	none	0.0001228155116177
T126	T188	TRUE	TRUE	0	0	1	1	none	0.0001389416920822
T156	T188	FALSE	FALSE	0	0	1	1	none	5.75479295144e-05
T159a	T188	TRUE	TRUE	0	0	1	1	none	7.42976986041e-05
T182	T188	FALSE	FALSE	0	0	1	1	none	5.57676616327e-05
S002	T192	FALSE	FALSE	0	0	1	1	none	0.0001391626394297
S007	T192	FALSE	FALSE	0	0	1	1	none	0.0001440906371577
S021	T192	FALSE	FALSE	0	0	1	1	none	0.0001372209218477
S024	T192	FALSE	FALSE	0	0	1	1	none	0.0001368709978195
S025	T192	FALSE	FALSE	0	0	1	1	none	0.0001369763023647
S026	T192	FALSE	FALSE	0	0	1	1	none	0.0001310778419935
S038	T192	FALSE	FALSE	0	0	1	1	none	0.0001417653203312
S039	T192	FALSE	FALSE	0	0	1	1	none	0.0001368588643917
S040	T192	FALSE	FALSE	0	0	1	1	none	6.48371976755e-05
S042	T192	FALSE	FALSE	0	0	1	1	none	0.0001368709978195
S071	T192	FALSE	FALSE	0	0	1	1	none	4.21135168897e-05
S078	T192	FALSE	FALSE	0	0	1	1	none	0.0001365425902568
S081	T192	FALSE	FALSE	0	0	1	1	none	0.0001376836859077
S085	T192	FALSE	FALSE	0	0	1	1	none	8.01574671968e-05
S087	T192	FALSE	FALSE	0	0	1	1	none	9.22960023126e-05
S093	T192	FALSE	FALSE	0	0	1	1	none	6.56450707467e-05
S097	T192	FALSE	FALSE	0	0	1	1	none	0.0001341489987676
S102	T192	FALSE	FALSE	0	0	1	1	none	6.82050649498e-05
S106	T192	FALSE	FALSE	0	0	1	1	none	0.0001357007357947
S130	T192	FALSE	FALSE	0	0	1	1	none	9.13503438595e-05
T009	T192	FALSE	FALSE	0	0	1	1	none	0.000141372711371
T010	T192	FALSE	FALSE	0	0	1	1	none	0.0001396817805383
T013	T192	FALSE	FALSE	0	0	1	1	none	0.0001471351516913
T014	T192	FALSE	FALSE	0	0	1	1	none	0.0001369942805671
T020	T192	FALSE	FALSE	0	0	1	1	none	0.0001458703910925
T021	T192	FALSE	FALSE	0	0	1	1	none	0.0001405630482462
T028	T192	FALSE	FALSE	0	0	1	1	none	0.000137940805294
T035a	T192	FALSE	FALSE	0	0	1	1	none	9.38476039797e-05
T035b	T192	FALSE	FALSE	0	0	1	1	none	0.0001400182199974
T040	T192	FALSE	FALSE	0	0	1	1	none	0.0001401660189985
T056	T192	FALSE	FALSE	0	0	1	1	none	0.0001475885585654
T059	T192	FALSE	FALSE	0	0	1	1	none	7.13509083057e-05
T065	T192	FALSE	FALSE	0	0	1	1	none	0.0001429952194046
T069	T192	FALSE	FALSE	0	0	1	1	none	5.92964226638e-05
T073	T192	FALSE	FALSE	0	0	1	1	none	0.0001399566779143
T075	T192	FALSE	FALSE	0	0	1	1	none	0.0001316694110417
T077	T192	FALSE	FALSE	0	0	1	1	none	0.0001405630482462
T087	T192	FALSE	FALSE	0	0	1	1	none	0.0001399641480626
T095	T192	FALSE	FALSE	0	0	1	1	none	9.22967641857e-05
T099a	T192	FALSE	FALSE	0	0	1	1	none	9.13483757397e-05
T102	T192	FALSE	FALSE	0	0	1	1	none	9.60916257603e-05
T104	T192	FALSE	FALSE	0	0	1	1	none	0.0001378757931756
T105	T192	FALSE	FALSE	0	0	1	1	none	0.0001455707253274
T107	T192	FALSE	FALSE	0	0	1	1	none	9.60916257603e-05
T126	T192	TRUE	TRUE	1	0	1	1	anc	7.324413163e-07
T156	T192	FALSE	FALSE	0	0	1	1	none	0.0001465684454608
T159a	T192	FALSE	FALSE	0	0	1	1	none	0.0001375311965867
T182	T192	FALSE	FALSE	0	0	1	1	none	0.0001447881775791
T188	T192	FALSE	FALSE	0	0	1	1	none	0.000148769688377
S002	T223	FALSE	FALSE	0	0	1	1	none	7.25540009811e-05
S007	T223	FALSE	FALSE	0	0	1	1	none	5.16949807453e-05
S021	T223	FALSE	FALSE	0	0	1	1	none	7.06122833991e-05
S024	T223	FALSE	FALSE	0	0	1	1	none	7.02623593709e-05
S025	T223	FALSE	FALSE	0	0	1	1	none	7.03676639161e-05
S026	T223	FALSE	FALSE	0	0	1	1	none	6.44692035449e-05
S038	T223	FALSE	FALSE	0	0	1	1	none	7.7170976388e-06
S039	T223	FALSE	FALSE	0	0	1	1	none	7.02502259431e-05
S040	T223	FALSE	FALSE	0	0	1	1	none	0.0001132704373869
S042	T223	FALSE	FALSE	0	0	1	1	none	7.02623593709e-05
S071	T223	FALSE	FALSE	0	0	1	1	none	0.0001044937716851
S078	T223	FALSE	FALSE	0	0	1	1	none	6.99339518082e-05
S081	T223	FALSE	FALSE	0	0	1	1	none	7.10750474591e-05
S085	T223	FALSE	FALSE	0	0	1	1	none	0.0001035062125882
S087	T223	FALSE	FALSE	0	0	1	1	none	0.000115644747704
S093	T223	FALSE	FALSE	0	0	1	1	none	8.89938161381e-05
S097	T223	FALSE	FALSE	0	0	1	1	none	6.75403603189999e-05
S102	T223	FALSE	FALSE	0	0	1	1	none	0.0001166383046612
S106	T223	FALSE	FALSE	0	0	1	1	none	6.90920973461e-05
S130	T223	FALSE	FALSE	0	0	1	1	none	0.0001146990892509
T009	T223	FALSE	FALSE	0	0	1	1	none	7.47640729223999e-05
T010	T223	FALSE	FALSE	0	0	1	1	none	7.30731420896999e-05
T013	T223	FALSE	FALSE	0	0	1	1	none	1.30869289989e-05
T014	T223	FALSE	FALSE	0	0	1	1	none	7.03856421185e-05
T020	T223	FALSE	FALSE	0	0	1	1	none	1.18221684001e-05
T021	T223	FALSE	FALSE	0	0	1	1	none	7.39544097976e-05
T028	T223	FALSE	FALSE	0	0	1	1	none	4.55451488816e-05
T035a	T223	FALSE	FALSE	0	0	1	1	none	0.0001171963493711
T035b	T223	FALSE	FALSE	0	0	1	1	none	7.34095815487999e-05
T040	T223	FALSE	FALSE	0	0	1	1	none	7.35573805499e-05
T056	T223	FALSE	FALSE	0	0	1	1	none	8.09799201168e-05
T059	T223	FALSE	FALSE	0	0	1	1	none	0.0001197841480171
T065	T223	FALSE	FALSE	0	0	1	1	none	8.9469967122e-06
T069	T223	FALSE	FALSE	0	0	1	1	none	0.0001238255072072
T073	T223	FALSE	FALSE	0	0	1	1	none	7.33480394657e-05
T075	T223	FALSE	FALSE	0	0	1	1	none	6.38480319293e-05
T077	T223	FALSE	FALSE	0	0	1	1	none	7.39544097976e-05
T087	T223	FALSE	FALSE	0	0	1	1	none	7.3355509614e-05
T095	T223	FALSE	FALSE	0	0	1	1	none	0.0001156455095771
T099a	T223	FALSE	FALSE	0	0	1	1	none	0.0001146971211311
T102	T223	FALSE	FALSE	0	0	1	1	none	0.0001194403711517
T104	T223	FALSE	FALSE	0	0	1	1	none	4.54801367632e-05
T105	T223	FALSE	FALSE	0	0	1	1	none	1.1522502635e-05
T107	T223	FALSE	FALSE	0	0	1	1	none	0.0001194403711517
T126	T223	FALSE	FALSE	0	0	1	1	none	0.0001355665516162
T156	T223	FALSE	FALSE	0	0	1	1	none	1.13074821046e-05
T159a	T223	FALSE	FALSE	0	0	1	1	none	7.09225581381e-05
T182	T223	TRUE	TRUE	0	0	1	1	none	1.8191109957e-06
T188	T223	FALSE	FALSE	0	0	1	1	none	5.63740319646e-05
T192	T223	FALSE	FALSE	0	0	1	1	none	0.000145394547911
S002	T225	FALSE	FALSE	0	0	1	1	none	7.87346672196999e-05
S007	T225	FALSE	FALSE	0	0	1	1	none	5.78756469839e-05
S021	T225	FALSE	FALSE	0	0	1	1	none	7.67929496376999e-05
S024	T225	FALSE	FALSE	0	0	1	1	none	7.64430256094999e-05
S025	T225	FALSE	FALSE	0	0	1	1	none	7.65483301546999e-05
S026	T225	FALSE	FALSE	0	0	1	1	none	7.06498697834999e-05
S038	T225	FALSE	FALSE	0	0	1	1	none	1.38977638774e-05
S039	T225	FALSE	FALSE	0	0	1	1	none	7.64308921816999e-05
S040	T225	FALSE	FALSE	0	0	1	1	none	0.0001194511036255
S042	T225	FALSE	FALSE	0	0	1	1	none	7.64430256094999e-05
S071	T225	FALSE	FALSE	0	0	1	1	none	0.0001106744379237
S078	T225	FALSE	FALSE	0	0	1	1	none	7.61146180467999e-05
S081	T225	FALSE	FALSE	0	0	1	1	none	7.72557136976999e-05
S085	T225	FALSE	FALSE	0	0	1	1	none	0.0001096868788268
S087	T225	FALSE	FALSE	0	0	1	1	none	0.0001218254139426
S093	T225	FALSE	FALSE	0	0	1	1	none	9.51744823766999e-05
S097	T225	FALSE	FALSE	0	0	1	1	none	7.37210265575999e-05
S102	T225	FALSE	FALSE	0	0	1	1	none	0.0001228189708998
S106	T225	FALSE	FALSE	0	0	1	1	none	7.52727635846999e-05
S130	T225	FALSE	FALSE	0	0	1	1	none	0.0001208797554895
T009	T225	FALSE	FALSE	0	0	1	1	none	8.09447391609999e-05
T010	T225	FALSE	FALSE	0	0	1	1	none	7.92538083282999e-05
T013	T225	FALSE	FALSE	0	0	1	1	none	1.92675952375e-05
T014	T225	FALSE	FALSE	0	0	1	1	none	7.65663083570999e-05
T020	T225	FALSE	FALSE	0	0	1	1	none	1.80028346387e-05
T021	T225	FALSE	FALSE	0	0	1	1	none	8.01350760361999e-05
T028	T225	FALSE	FALSE	0	0	1	1	none	5.17258151202e-05
T035a	T225	FALSE	FALSE	0	0	1	1	none	0.0001233770156097
T035b	T225	FALSE	FALSE	0	0	1	1	none	7.95902477873999e-05
T040	T225	FALSE	FALSE	0	0	1	1	none	7.97380467884999e-05
T056	T225	FALSE	FALSE	0	0	1	1	none	8.71605863553999e-05
T059	T225	FALSE	FALSE	0	0	1	1	none	0.0001259648142557
T065	T225	FALSE	FALSE	0	0	1	1	none	1.51276629508e-05
T069	T225	FALSE	FALSE	0	0	1	1	none	0.0001300061734458
T073	T225	FALSE	FALSE	0	0	1	1	none	7.95287057042999e-05
T075	T225	FALSE	FALSE	0	0	1	1	none	7.00286981679e-05
T077	T225	FALSE	FALSE	0	0	1	1	none	8.01350760361999e-05
T087	T225	FALSE	FALSE	0	0	1	1	none	7.95361758525999e-05
T095	T225	FALSE	FALSE	0	0	1	1	none	0.0001218261758157
T099a	T225	FALSE	FALSE	0	0	1	1	none	0.0001208777873697
T102	T225	FALSE	FALSE	0	0	1	1	none	0.0001256210373903
T104	T225	FALSE	FALSE	0	0	1	1	none	5.16608030018e-05
T105	T225	FALSE	FALSE	0	0	1	1	none	1.77031688736e-05
T107	T225	FALSE	FALSE	0	0	1	1	none	0.0001256210373903
T126	T225	FALSE	FALSE	0	0	1	1	none	0.0001417472178548
T156	T225	FALSE	FALSE	0	0	1	1	none	6.2195093526e-06
T159a	T225	FALSE	FALSE	0	0	1	1	none	7.71032243766999e-05
T182	T225	FALSE	FALSE	0	0	1	1	none	1.57078804615e-05
T188	T225	FALSE	FALSE	0	0	1	1	none	6.25546982032e-05
T192	T225	FALSE	FALSE	0	0	1	1	none	0.0001515752141496
T223	T225	FALSE	FALSE	0	0	1	1	none	1.63142507934e-05
S002	T230	FALSE	FALSE	0	0	1	1	none	2.637639666e-05
S007	T230	FALSE	FALSE	0	0	1	1	none	7.2901179668e-05
S021	T230	FALSE	FALSE	0	0	1	1	none	2.4434679078e-05
S024	T230	FALSE	FALSE	0	0	1	1	none	2.40847550498e-05
S025	T230	FALSE	FALSE	0	0	1	1	none	2.29773189312e-05
S026	T230	FALSE	FALSE	0	0	1	1	none	1.2161368204e-05
S038	T230	FALSE	FALSE	0	0	1	1	none	7.05758628415e-05
S039	T230	FALSE	FALSE	0	0	1	1	none	2.4072621622e-05
S040	T230	FALSE	FALSE	0	0	1	1	none	0.0001086896183458
S042	T230	FALSE	FALSE	0	0	1	1	none	2.40847550498e-05
S071	T230	FALSE	FALSE	0	0	1	1	none	9.9912952644e-05
S078	T230	FALSE	FALSE	0	0	1	1	none	2.37563474871e-05
S081	T230	FALSE	FALSE	0	0	1	1	none	2.4897443138e-05
S085	T230	FALSE	FALSE	0	0	1	1	none	9.89253935471e-05
S087	T230	FALSE	FALSE	0	0	1	1	none	0.0001110639286629
S093	T230	FALSE	FALSE	0	0	1	1	none	8.4412997097e-05
S097	T230	FALSE	FALSE	0	0	1	1	none	2.01500153341e-05
S102	T230	FALSE	FALSE	0	0	1	1	none	0.0001120574856201
S106	T230	FALSE	FALSE	0	0	1	1	none	2.2914493025e-05
S130	T230	FALSE	FALSE	0	0	1	1	none	0.0001101182702098
T009	T230	TRUE	TRUE	0	0	1	1	none	1.7717231649e-06
T010	T230	TRUE	TRUE	0	0	1	1	none	2.5062736598e-06
T013	T230	FALSE	FALSE	0	0	1	1	none	7.59456942016e-05
T014	T230	FALSE	FALSE	0	0	1	1	none	2.42080377974e-05
T020	T230	FALSE	FALSE	0	0	1	1	none	7.46809336028e-05
T021	T230	FALSE	FALSE	0	0	1	1	none	6.3143839427e-06
T028	T230	FALSE	FALSE	0	0	1	1	none	6.67513478043e-05
T035a	T230	FALSE	FALSE	0	0	1	1	none	0.00011261553033
T035b	T230	FALSE	FALSE	0	0	1	1	none	5.7695556939e-06
T040	T230	FALSE	FALSE	0	0	1	1	none	2.73797762288e-05
T056	T230	FALSE	FALSE	0	0	1	1	none	7.9875703593e-06
T059	T230	FALSE	FALSE	0	0	1	1	none	0.000115203328976
T065	T230	FALSE	FALSE	0	0	1	1	none	7.18057619149e-05
T069	T230	FALSE	FALSE	0	0	1	1	none	0.0001192446881661
T073	T230	FALSE	FALSE	0	0	1	1	none	5.7080136108e-06
T075	T230	FALSE	FALSE	0	0	1	1	none	6.0479953552e-05
T077	T230	FALSE	FALSE	0	0	1	1	none	6.3143839427e-06
T087	T230	FALSE	FALSE	0	0	1	1	none	5.7154837591e-06
T095	T230	FALSE	FALSE	0	0	1	1	none	0.000111064690536
T099a	T230	FALSE	FALSE	0	0	1	1	none	0.00011011630209
T102	T230	FALSE	FALSE	0	0	1	1	none	0.0001148595521106
T104	T230	FALSE	FALSE	0	0	1	1	none	6.66863356859e-05
T105	T230	FALSE	FALSE	0	0	1	1	none	7.43812678377e-05
T107	T230	FALSE	FALSE	0	0	1	1	none	0.0001148595521106
T126	T230	FALSE	FALSE	0	0	1	1	none	0.0001309857325751
T156	T230	FALSE	FALSE	0	0	1	1	none	7.53789879711e-05
T159a	T230	TRUE	TRUE	1	0	1	1	anc	2.4254813276e-06
T182	T230	FALSE	FALSE	0	0	1	1	none	7.35987200894e-05
T188	T230	FALSE	FALSE	0	0	1	1	none	7.75802308873e-05
T192	T230	FALSE	FALSE	0	0	1	1	none	0.0001408137288699
T223	T230	FALSE	FALSE	0	0	1	1	none	7.42050904213e-05
T225	T230	FALSE	FALSE	0	0	1	1	none	8.03857566598999e-05
S002	T232	TRUE	TRUE	0	0	1	1	none	0.0001274394951579
S007	T232	TRUE	TRUE	0	0	1	1	none	0.0001323674928859
S021	T232	TRUE	TRUE	0	0	1	1	none	0.0001254977775759
S024	T232	TRUE	TRUE	0	0	1	1	none	0.0001251478535477
S025	T232	TRUE	TRUE	0	0	1	1	none	0.0001252531580929
S026	T232	TRUE	TRUE	0	0	1	1	none	0.0001193546977217
S038	T232	TRUE	TRUE	0	0	1	1	none	0.0001300421760594
S039	T232	TRUE	TRUE	0	0	1	1	none	0.0001251357201199
S040	T232	TRUE	TRUE	0	0	1	1	none	5.31140534037e-05
S042	T232	TRUE	TRUE	0	0	1	1	none	0.0001251478535477
S071	T232	TRUE	TRUE	0	0	1	1	none	3.03903726179e-05
S078	T232	TRUE	TRUE	0	0	1	1	none	0.000124819445985
S081	T232	TRUE	TRUE	0	0	1	1	none	0.0001259605416359
S085	T232	TRUE	TRUE	0	0	1	1	none	6.8434322925e-05
S087	T232	TRUE	TRUE	0	0	1	1	none	8.05728580408e-05
S093	T232	TRUE	TRUE	0	0	1	1	none	5.39219264749e-05
S097	T232	TRUE	TRUE	0	0	1	1	none	0.0001224258544958
S102	T232	TRUE	TRUE	0	0	1	1	none	5.6481920678e-05
S106	T232	TRUE	TRUE	0	0	1	1	none	0.0001239775915229
S130	T232	TRUE	TRUE	0	0	1	1	none	7.96271995877e-05
T009	T232	FALSE	FALSE	0	0	1	1	none	0.0001296495670992
T010	T232	FALSE	FALSE	0	0	1	1	none	0.0001279586362665
T013	T232	FALSE	FALSE	0	0	1	1	none	0.0001354120074195
T014	T232	TRUE	TRUE	0	0	1	1	none	0.0001252711362953
T020	T232	TRUE	TRUE	0	0	1	1	none	0.0001341472468207
T021	T232	FALSE	FALSE	0	0	1	1	none	0.0001288399039744
T028	T232	TRUE	TRUE	0	0	1	1	none	0.0001262176610222
T035a	T232	TRUE	TRUE	0	0	1	1	none	8.21244597079e-05
T035b	T232	FALSE	FALSE	0	0	1	1	none	0.0001282950757256
T040	T232	TRUE	TRUE	0	0	1	1	none	0.0001284428747267
T056	T232	FALSE	FALSE	0	0	1	1	none	0.0001358654142936
T059	T232	TRUE	TRUE	0	0	1	1	none	5.96277640339e-05
T065	T232	TRUE	TRUE	0	0	1	1	none	0.0001312720751328
T069	T232	TRUE	TRUE	0	0	1	1	none	4.7573278392e-05
T073	T232	FALSE	FALSE	0	0	1	1	none	0.0001282335336425
T075	T232	TRUE	TRUE	0	0	1	1	none	0.0001199462667699
T077	T232	FALSE	FALSE	0	0	1	1	none	0.0001288399039744
T087	T232	FALSE	FALSE	0	0	1	1	none	0.0001282410037908
T095	T232	TRUE	TRUE	0	0	1	1	none	8.05736199139e-05
T099a	T232	TRUE	TRUE	0	0	1	1	none	7.96252314679e-05
T102	T232	FALSE	FALSE	0	0	1	1	none	8.43684814885e-05
T104	T232	FALSE	FALSE	0	0	1	1	none	0.0001261526489038
T105	T232	FALSE	FALSE	0	0	1	1	none	0.0001338475810556
T107	T232	FALSE	FALSE	0	0	1	1	none	8.43684814885e-05
T126	T232	TRUE	TRUE	0	0	1	1	none	4.386487261e-06
T156	T232	FALSE	FALSE	0	0	1	1	none	0.000134845301189
T159a	T232	TRUE	TRUE	0	0	1	1	none	0.0001258080523149
T182	T232	FALSE	FALSE	0	0	1	1	none	0.0001330650333073
T188	T232	TRUE	TRUE	0	0	1	1	none	0.0001370465441052
T192	T232	FALSE	FALSE	0	0	1	1	none	1.42144835558e-05
T223	T232	FALSE	FALSE	0	0	1	1	none	0.0001336714036392
T225	T232	FALSE	FALSE	0	0	1	1	none	0.0001398520698778
T230	T232	FALSE	FALSE	0	0	1	1	none	0.0001290905845981
S002	T241	FALSE	FALSE	0	0	1	1	none	8.94711951695999e-05
S007	T241	FALSE	FALSE	0	0	1	1	none	6.86121749338e-05
S021	T241	FALSE	FALSE	0	0	1	1	none	8.75294775875999e-05
S024	T241	FALSE	FALSE	0	0	1	1	none	8.71795535593999e-05
S025	T241	FALSE	FALSE	0	0	1	1	none	8.72848581045999e-05
S026	T241	FALSE	FALSE	0	0	1	1	none	8.13863977333999e-05
S038	T241	FALSE	FALSE	0	0	1	1	none	2.34215511635e-05
S039	T241	FALSE	FALSE	0	0	1	1	none	8.71674201315999e-05
S040	T241	FALSE	FALSE	0	0	1	1	none	0.0001301876315754
S042	T241	FALSE	FALSE	0	0	1	1	none	8.71795535593999e-05
S071	T241	FALSE	FALSE	0	0	1	1	none	0.0001214109658736
S078	T241	FALSE	FALSE	0	0	1	1	none	8.68511459966999e-05
S081	T241	FALSE	FALSE	0	0	1	1	none	8.79922416475999e-05
S085	T241	FALSE	FALSE	0	0	1	1	none	0.0001204234067767
S087	T241	FALSE	FALSE	0	0	1	1	none	0.0001325619418925
S093	T241	FALSE	FALSE	0	0	1	1	none	0.0001059110103266
S097	T241	FALSE	FALSE	0	0	1	1	none	8.44575545074998e-05
S102	T241	FALSE	FALSE	0	0	1	1	none	0.0001335554988497
S106	T241	FALSE	FALSE	0	0	1	1	none	8.60092915345999e-05
S130	T241	FALSE	FALSE	0	0	1	1	none	0.0001316162834394
T009	T241	FALSE	FALSE	0	0	1	1	none	9.16812671108999e-05
T010	T241	FALSE	FALSE	0	0	1	1	none	8.99903362781998e-05
T013	T241	FALSE	FALSE	0	0	1	1	none	1.6389331072e-05
T014	T241	FALSE	FALSE	0	0	1	1	none	8.73028363069999e-05
T020	T241	FALSE	FALSE	0	0	1	1	none	2.75266219248e-05
T021	T241	FALSE	FALSE	0	0	1	1	none	9.08716039860999e-05
T028	T241	FALSE	FALSE	0	0	1	1	none	6.24623430701e-05
T035a	T241	FALSE	FALSE	0	0	1	1	none	0.0001341135435596
T035b	T241	FALSE	FALSE	0	0	1	1	none	9.03267757372999e-05
T040	T241	FALSE	FALSE	0	0	1	1	none	9.04745747383999e-05
T056	T241	FALSE	FALSE	0	0	1	1	none	9.78971143052999e-05
T059	T241	FALSE	FALSE	0	0	1	1	none	0.0001367013422056
T065	T241	FALSE	FALSE	0	0	1	1	none	2.17420040225e-05
T069	T241	FALSE	FALSE	0	0	1	1	none	0.0001407427013957
T073	T241	FALSE	FALSE	0	0	1	1	none	9.02652336541999e-05
T075	T241	FALSE	FALSE	0	0	1	1	none	8.07652261178e-05
T077	T241	FALSE	FALSE	0	0	1	1	none	9.08716039860999e-05
T087	T241	FALSE	FALSE	0	0	1	1	none	9.02727038024999e-05
T095	T241	FALSE	FALSE	0	0	1	1	none	0.0001325627037656
T099a	T241	FALSE	FALSE	0	0	1	1	none	0.0001316143153196
T102	T241	FALSE	FALSE	0	0	1	1	none	0.0001363575653402
T104	T241	FALSE	FALSE	0	0	1	1	none	6.23973309517e-05
T105	T241	FALSE	FALSE	0	0	1	1	none	2.43175099453e-05
T107	T241	FALSE	FALSE	0	0	1	1	none	0.0001363575653402
T126	T241	FALSE	FALSE	0	0	1	1	none	0.0001524837458047
T156	T241	FALSE	FALSE	0	0	1	1	none	2.94374169569e-05
T159a	T241	FALSE	FALSE	0	0	1	1	none	8.78397523265999e-05
T182	T241	FALSE	FALSE	0	0	1	1	none	2.76571490752e-05
T188	T241	FALSE	FALSE	0	0	1	1	none	7.32912261531e-05
T192	T241	FALSE	FALSE	0	0	1	1	none	0.0001623117420995
T223	T241	FALSE	FALSE	0	0	1	1	none	2.82635194071e-05
T225	T241	FALSE	FALSE	0	0	1	1	none	3.44441856457e-05
T230	T241	FALSE	FALSE	0	0	1	1	none	9.11222846097999e-05
T232	T241	FALSE	FALSE	0	0	1	1	none	0.0001505885978277
S002	T270	FALSE	FALSE	0	0	1	1	none	0.0001296986354244
S007	T270	FALSE	FALSE	0	0	1	1	none	0.0001346266331524
S021	T270	FALSE	FALSE	0	0	1	1	none	0.0001277569178424
S024	T270	FALSE	FALSE	0	0	1	1	none	0.0001274069938142
S025	T270	FALSE	FALSE	0	0	1	1	none	0.0001275122983594
S026	T270	FALSE	FALSE	0	0	1	1	none	0.0001216138379882
S038	T270	FALSE	FALSE	0	0	1	1	none	0.0001323013163259
S039	T270	FALSE	FALSE	0	0	1	1	none	0.0001273948603864
S040	T270	FALSE	FALSE	0	0	1	1	none	5.53731936702e-05
S042	T270	FALSE	FALSE	0	0	1	1	none	0.0001274069938142
S071	T270	FALSE	FALSE	0	0	1	1	none	3.26495128844e-05
S078	T270	FALSE	FALSE	0	0	1	1	none	0.0001270785862515
S081	T270	FALSE	FALSE	0	0	1	1	none	0.0001282196819024
S085	T270	FALSE	FALSE	0	0	1	1	none	7.06934631915e-05
S087	T270	FALSE	FALSE	0	0	1	1	none	8.28319983073e-05
S093	T270	FALSE	FALSE	0	0	1	1	none	5.61810667414e-05
S097	T270	FALSE	FALSE	0	0	1	1	none	0.0001246849947623
S102	T270	FALSE	FALSE	0	0	1	1	none	5.87410609445e-05
S106	T270	FALSE	FALSE	0	0	1	1	none	0.0001262367317894
S130	T270	FALSE	FALSE	0	0	1	1	none	8.18863398542e-05
T009	T270	FALSE	FALSE	0	0	1	1	none	0.0001319087073657
T010	T270	FALSE	FALSE	0	0	1	1	none	0.000130217776533
T013	T270	FALSE	FALSE	0	0	1	1	none	0.000137671147686
T014	T270	FALSE	FALSE	0	0	1	1	none	0.0001275302765618
T020	T270	FALSE	FALSE	0	0	1	1	none	0.0001364063870872
T021	T270	FALSE	FALSE	0	0	1	1	none	0.0001310990442409
T028	T270	FALSE	FALSE	0	0	1	1	none	0.0001284768012887
T035a	T270	FALSE	FALSE	0	0	1	1	none	8.43835999744e-05
T035b	T270	FALSE	FALSE	0	0	1	1	none	0.0001305542159921
T040	T270	FALSE	FALSE	0	0	1	1	none	0.0001307020149932
T056	T270	FALSE	FALSE	0	0	1	1	none	0.0001381245545601
T059	T270	FALSE	FALSE	0	0	1	1	none	6.18869043004e-05
T065	T270	FALSE	FALSE	0	0	1	1	none	0.0001335312153993
T069	T270	FALSE	FALSE	0	0	1	1	none	4.98324186585e-05
T073	T270	FALSE	FALSE	0	0	1	1	none	0.000130492673909
T075	T270	FALSE	FALSE	0	0	1	1	none	0.0001222054070364
T077	T270	FALSE	FALSE	0	0	1	1	none	0.0001310990442409
T087	T270	FALSE	FALSE	0	0	1	1	none	0.0001305001440573
T095	T270	FALSE	FALSE	0	0	1	1	none	8.28327601804e-05
T099a	T270	FALSE	FALSE	0	0	1	1	none	8.18843717344e-05
T102	T270	FALSE	FALSE	0	0	1	1	none	8.6627621755e-05
T104	T270	FALSE	FALSE	0	0	1	1	none	0.0001284117891703
T105	T270	FALSE	FALSE	0	0	1	1	none	0.0001361067213221
T107	T270	FALSE	FALSE	0	0	1	1	none	8.6627621755e-05
T126	T270	FALSE	FALSE	0	0	1	1	none	6.6456275275e-06
T156	T270	FALSE	FALSE	0	0	1	1	none	0.0001371044414555
T159a	T270	FALSE	FALSE	0	0	1	1	none	0.0001280671925814
T182	T270	FALSE	FALSE	0	0	1	1	none	0.0001353241735738
T188	T270	FALSE	FALSE	0	0	1	1	none	0.0001393056843717
T192	T270	FALSE	FALSE	0	0	1	1	none	1.64736238223e-05
T223	T270	FALSE	FALSE	0	0	1	1	none	0.0001359305439057
T225	T270	FALSE	FALSE	0	0	1	1	none	0.0001421112101443
T230	T270	FALSE	FALSE	0	0	1	1	none	0.0001313497248646
T232	T270	TRUE	TRUE	1	0	1	1	anc	9.371843656e-07
T241	T270	FALSE	FALSE	0	0	1	1	none	0.0001528477380942
S002	T271b	FALSE	FALSE	0	0	1	1	none	7.79724908541999e-05
S007	T271b	FALSE	FALSE	0	0	1	1	none	5.71134706184e-05
S021	T271b	FALSE	FALSE	0	0	1	1	none	7.60307732721999e-05
S024	T271b	FALSE	FALSE	0	0	1	1	none	7.56808492439999e-05
S025	T271b	FALSE	FALSE	0	0	1	1	none	7.57861537891999e-05
S026	T271b	FALSE	FALSE	0	0	1	1	none	6.98876934179999e-05
S038	T271b	FALSE	FALSE	0	0	1	1	none	1.31355875119e-05
S039	T271b	FALSE	FALSE	0	0	1	1	none	7.56687158161999e-05
S040	T271b	FALSE	FALSE	0	0	1	1	none	0.00011868892726
S042	T271b	FALSE	FALSE	0	0	1	1	none	7.56808492439999e-05
S071	T271b	FALSE	FALSE	0	0	1	1	none	0.0001099122615582
S078	T271b	FALSE	FALSE	0	0	1	1	none	7.53524416812999e-05
S081	T271b	FALSE	FALSE	0	0	1	1	none	7.64935373321999e-05
S085	T271b	FALSE	FALSE	0	0	1	1	none	0.0001089247024613
S087	T271b	FALSE	FALSE	0	0	1	1	none	0.0001210632375771
S093	T271b	FALSE	FALSE	0	0	1	1	none	9.44123060111999e-05
S097	T271b	FALSE	FALSE	0	0	1	1	none	7.29588501920999e-05
S102	T271b	FALSE	FALSE	0	0	1	1	none	0.0001220567945343
S106	T271b	FALSE	FALSE	0	0	1	1	none	7.45105872191999e-05
S130	T271b	FALSE	FALSE	0	0	1	1	none	0.000120117579124
T009	T271b	FALSE	FALSE	0	0	1	1	none	8.01825627954999e-05
T010	T271b	FALSE	FALSE	0	0	1	1	none	7.84916319627999e-05
T013	T271b	FALSE	FALSE	0	0	1	1	none	1.8505418872e-05
T014	T271b	FALSE	FALSE	0	0	1	1	none	7.58041319915999e-05
T020	T271b	FALSE	FALSE	0	0	1	1	none	1.72406582732e-05
T021	T271b	FALSE	FALSE	0	0	1	1	none	7.93728996706999e-05
T028	T271b	FALSE	FALSE	0	0	1	1	none	5.09636387547e-05
T035a	T271b	FALSE	FALSE	0	0	1	1	none	0.0001226148392442
T035b	T271b	FALSE	FALSE	0	0	1	1	none	7.88280714218999e-05
T040	T271b	FALSE	FALSE	0	0	1	1	none	7.89758704229999e-05
T056	T271b	FALSE	FALSE	0	0	1	1	none	8.63984099898999e-05
T059	T271b	FALSE	FALSE	0	0	1	1	none	0.0001252026378902
T065	T271b	FALSE	FALSE	0	0	1	1	none	1.43654865853e-05
T069	T271b	FALSE	FALSE	0	0	1	1	none	0.0001292439970803
T073	T271b	FALSE	FALSE	0	0	1	1	none	7.87665293387999e-05
T075	T271b	FALSE	FALSE	0	0	1	1	none	6.92665218024e-05
T077	T271b	FALSE	FALSE	0	0	1	1	none	7.93728996706999e-05
T087	T271b	FALSE	FALSE	0	0	1	1	none	7.87739994870999e-05
T095	T271b	FALSE	FALSE	0	0	1	1	none	0.0001210639994502
T099a	T271b	FALSE	FALSE	0	0	1	1	none	0.0001201156110042
T102	T271b	FALSE	FALSE	0	0	1	1	none	0.0001248588610248
T104	T271b	FALSE	FALSE	0	0	1	1	none	5.08986266363e-05
T105	T271b	FALSE	FALSE	0	0	1	1	none	1.69409925081e-05
T107	T271b	FALSE	FALSE	0	0	1	1	none	0.0001248588610248
T126	T271b	FALSE	FALSE	0	0	1	1	none	0.0001409850414893
T156	T271b	FALSE	FALSE	0	0	1	1	none	5.4573329871e-06
T159a	T271b	FALSE	FALSE	0	0	1	1	none	7.63410480111999e-05
T182	T271b	FALSE	FALSE	0	0	1	1	none	1.4945704096e-05
T188	T271b	FALSE	FALSE	0	0	1	1	none	6.17925218377e-05
T192	T271b	FALSE	FALSE	0	0	1	1	none	0.0001508130377841
T223	T271b	FALSE	FALSE	0	0	1	1	none	1.55520744279e-05
T225	T271b	FALSE	FALSE	0	0	1	1	none	5.6131390207e-06
T230	T271b	FALSE	FALSE	0	0	1	1	none	7.96235802943999e-05
T232	T271b	FALSE	FALSE	0	0	1	1	none	0.0001390898935123
T241	T271b	FALSE	FALSE	0	0	1	1	none	3.36820092802e-05
T270	T271b	FALSE	FALSE	0	0	1	1	none	0.0001413490337788
S002	T301	FALSE	FALSE	0	0	1	1	none	0.0001409813574501
S007	T301	FALSE	FALSE	0	0	1	1	none	0.0001459093551781
S021	T301	FALSE	FALSE	0	0	1	1	none	0.0001390396398681
S024	T301	FALSE	FALSE	0	0	1	1	none	0.0001386897158399
S025	T301	FALSE	FALSE	0	0	1	1	none	0.0001387950203851
S026	T301	FALSE	FALSE	0	0	1	1	none	0.0001328965600139
S038	T301	FALSE	FALSE	0	0	1	1	none	0.0001435840383516
S039	T301	FALSE	FALSE	0	0	1	1	none	0.0001386775824121
S040	T301	FALSE	FALSE	0	0	1	1	none	6.66559156959e-05
S042	T301	FALSE	FALSE	0	0	1	1	none	0.0001386897158399
S071	T301	FALSE	FALSE	0	0	1	1	none	4.39322349101e-05
S078	T301	FALSE	FALSE	0	0	1	1	none	0.0001383613082772
S081	T301	FALSE	FALSE	0	0	1	1	none	0.0001395024039281
S085	T301	FALSE	FALSE	0	0	1	1	none	8.19761852172e-05
S087	T301	FALSE	FALSE	0	0	1	1	none	9.4114720333e-05
S093	T301	FALSE	FALSE	0	0	1	1	none	6.74637887671e-05
S097	T301	FALSE	FALSE	0	0	1	1	none	0.000135967716788
S102	T301	FALSE	FALSE	0	0	1	1	none	7.00237829702e-05
S106	T301	FALSE	FALSE	0	0	1	1	none	0.0001375194538151
S130	T301	FALSE	FALSE	0	0	1	1	none	9.31690618799e-05
T009	T301	FALSE	FALSE	0	0	1	1	none	0.0001431914293914
T010	T301	FALSE	FALSE	0	0	1	1	none	0.0001415004985587
T013	T301	FALSE	FALSE	0	0	1	1	none	0.0001489538697117
T014	T301	FALSE	FALSE	0	0	1	1	none	0.0001388129985875
T020	T301	FALSE	FALSE	0	0	1	1	none	0.0001476891091129
T021	T301	FALSE	FALSE	0	0	1	1	none	0.0001423817662666
T028	T301	FALSE	FALSE	0	0	1	1	none	0.0001397595233144
T035a	T301	FALSE	FALSE	0	0	1	1	none	9.56663220001e-05
T035b	T301	FALSE	FALSE	0	0	1	1	none	0.0001418369380178
T040	T301	FALSE	FALSE	0	0	1	1	none	0.0001419847370189
T056	T301	FALSE	FALSE	0	0	1	1	none	0.0001494072765858
T059	T301	FALSE	FALSE	0	0	1	1	none	7.31696263261e-05
T065	T301	FALSE	FALSE	0	0	1	1	none	0.000144813937425
T069	T301	FALSE	FALSE	0	0	1	1	none	6.11151406842e-05
T073	T301	FALSE	FALSE	0	0	1	1	none	0.0001417753959347
T075	T301	FALSE	FALSE	0	0	1	1	none	0.0001334881290621
T077	T301	FALSE	FALSE	0	0	1	1	none	0.0001423817662666
T087	T301	FALSE	FALSE	0	0	1	1	none	0.000141782866083
T095	T301	FALSE	FALSE	0	0	1	1	none	9.41154822061e-05
T099a	T301	FALSE	FALSE	0	0	1	1	none	9.31670937601e-05
T102	T301	FALSE	FALSE	0	0	1	1	none	9.79103437807e-05
T104	T301	FALSE	FALSE	0	0	1	1	none	0.000139694511196
T105	T301	FALSE	FALSE	0	0	1	1	none	0.0001473894433478
T107	T301	FALSE	FALSE	0	0	1	1	none	9.79103437807e-05
T126	T301	FALSE	FALSE	1	0	1	1	anc	4.8830422921e-06
T156	T301	FALSE	FALSE	0	0	1	1	none	0.0001483871634812
T159a	T301	FALSE	FALSE	0	0	1	1	none	0.0001393499146071
T182	T301	FALSE	FALSE	0	0	1	1	none	0.0001466068955995
T188	T301	FALSE	FALSE	0	0	1	1	none	0.0001505884063974
T192	T301	FALSE	FALSE	0	0	1	1	none	1.78364886186e-05
T223	T301	FALSE	FALSE	0	0	1	1	none	0.0001472132659314
T225	T301	FALSE	FALSE	0	0	1	1	none	0.00015339393217
T230	T301	FALSE	FALSE	0	0	1	1	none	0.0001426324468903
T232	T301	FALSE	FALSE	0	0	1	1	none	1.60332015762e-05
T241	T301	FALSE	FALSE	0	0	1	1	none	0.0001641304601199
T270	T301	FALSE	FALSE	0	0	1	1	none	1.82923418427e-05
T271b	T301	FALSE	FALSE	0	0	1	1	none	0.0001526317558045
S002	T303	FALSE	FALSE	0	0	1	1	none	0.0001413963528758
S007	T303	FALSE	FALSE	0	0	1	1	none	0.0001463243506038
S021	T303	FALSE	FALSE	0	0	1	1	none	0.0001394546352938
S024	T303	FALSE	FALSE	0	0	1	1	none	0.0001391047112656
S025	T303	FALSE	FALSE	0	0	1	1	none	0.0001392100158108
S026	T303	FALSE	FALSE	0	0	1	1	none	0.0001333115554396
S038	T303	FALSE	FALSE	0	0	1	1	none	0.0001439990337773
S039	T303	FALSE	FALSE	0	0	1	1	none	0.0001390925778378
S040	T303	FALSE	FALSE	0	0	1	1	none	6.70709111216e-05
S042	T303	FALSE	FALSE	0	0	1	1	none	0.0001391047112656
S071	T303	FALSE	FALSE	0	0	1	1	none	4.43472303358e-05
S078	T303	FALSE	FALSE	0	0	1	1	none	0.0001387763037029
S081	T303	FALSE	FALSE	0	0	1	1	none	0.0001399173993538
S085	T303	FALSE	FALSE	0	0	1	1	none	8.23911806429e-05
S087	T303	FALSE	FALSE	0	0	1	1	none	9.45297157587e-05
S093	T303	FALSE	FALSE	0	0	1	1	none	6.78787841928e-05
S097	T303	FALSE	FALSE	0	0	1	1	none	0.0001363827122137
S102	T303	FALSE	FALSE	0	0	1	1	none	7.04387783959e-05
S106	T303	FALSE	FALSE	0	0	1	1	none	0.0001379344492408
S130	T303	FALSE	FALSE	0	0	1	1	none	9.35840573056e-05
T009	T303	FALSE	FALSE	0	0	1	1	none	0.0001436064248171
T010	T303	FALSE	FALSE	0	0	1	1	none	0.0001419154939844
T013	T303	FALSE	FALSE	0	0	1	1	none	0.0001493688651374
T014	T303	FALSE	FALSE	0	0	1	1	none	0.0001392279940132
T020	T303	FALSE	FALSE	0	0	1	1	none	0.0001481041045386
T021	T303	FALSE	FALSE	0	0	1	1	none	0.0001427967616923
T028	T303	FALSE	FALSE	0	0	1	1	none	0.0001401745187401
T035a	T303	FALSE	FALSE	0	0	1	1	none	9.60813174258e-05
T035b	T303	FALSE	FALSE	0	0	1	1	none	0.0001422519334435
T040	T303	FALSE	FALSE	0	0	1	1	none	0.0001423997324446
T056	T303	FALSE	FALSE	0	0	1	1	none	0.0001498222720115
T059	T303	FALSE	FALSE	0	0	1	1	none	7.35846217518e-05
T065	T303	FALSE	FALSE	0	0	1	1	none	0.0001452289328507
T069	T303	FALSE	FALSE	0	0	1	1	none	6.15301361099e-05
T073	T303	FALSE	FALSE	0	0	1	1	none	0.0001421903913604
T075	T303	FALSE	FALSE	0	0	1	1	none	0.0001339031244878
T077	T303	FALSE	FALSE	0	0	1	1	none	0.0001427967616923
T087	T303	FALSE	FALSE	0	0	1	1	none	0.0001421978615087
T095	T303	FALSE	FALSE	0	0	1	1	none	9.45304776318e-05
T099a	T303	FALSE	FALSE	0	0	1	1	none	9.35820891858e-05
T102	T303	FALSE	FALSE	0	0	1	1	none	9.83253392064e-05
T104	T303	FALSE	FALSE	0	0	1	1	none	0.0001401095066217
T105	T303	FALSE	FALSE	0	0	1	1	none	0.0001478044387735
T107	T303	FALSE	FALSE	0	0	1	1	none	9.83253392064e-05
T126	T303	FALSE	FALSE	1	0	1	1	anc	7.2107470857e-06
T156	T303	FALSE	FALSE	0	0	1	1	none	0.0001488021589069
T159a	T303	FALSE	FALSE	0	0	1	1	none	0.0001397649100328
T182	T303	FALSE	FALSE	0	0	1	1	none	0.0001470218910252
T188	T303	FALSE	FALSE	0	0	1	1	none	0.0001510034018231
T192	T303	FALSE	FALSE	0	0	1	1	none	2.06769653719e-05
T223	T303	FALSE	FALSE	0	0	1	1	none	0.0001476282613571
T225	T303	FALSE	FALSE	0	0	1	1	none	0.0001538089275957
T230	T303	FALSE	FALSE	0	0	1	1	none	0.000143047442316
T232	T303	FALSE	FALSE	0	0	1	1	none	1.64481970019e-05
T241	T303	FALSE	FALSE	0	0	1	1	none	0.0001645454555456
T270	T303	FALSE	FALSE	0	0	1	1	none	1.87073372684e-05
T271b	T303	FALSE	FALSE	0	0	1	1	none	0.0001530467512302
T301	T303	FALSE	FALSE	0	0	1	1	none	2.24956833923e-05
S002	T322	FALSE	FALSE	0	0	1	1	none	8.84231203055999e-05
S007	T322	FALSE	FALSE	0	0	1	1	none	6.75641000698e-05
S021	T322	FALSE	FALSE	0	0	1	1	none	8.64814027235999e-05
S024	T322	FALSE	FALSE	0	0	1	1	none	8.61314786953999e-05
S025	T322	FALSE	FALSE	0	0	1	1	none	8.62367832405999e-05
S026	T322	FALSE	FALSE	0	0	1	1	none	8.03383228693999e-05
S038	T322	FALSE	FALSE	0	0	1	1	none	2.23734762995e-05
S039	T322	FALSE	FALSE	0	0	1	1	none	8.61193452675998e-05
S040	T322	FALSE	FALSE	0	0	1	1	none	0.0001291395567114
S042	T322	FALSE	FALSE	0	0	1	1	none	8.61314786953999e-05
S071	T322	FALSE	FALSE	0	0	1	1	none	0.0001203628910096
S078	T322	FALSE	FALSE	0	0	1	1	none	8.58030711326999e-05
S081	T322	FALSE	FALSE	0	0	1	1	none	8.69441667835999e-05
S085	T322	FALSE	FALSE	0	0	1	1	none	0.0001193753319127
S087	T322	FALSE	FALSE	0	0	1	1	none	0.0001315138670285
S093	T322	FALSE	FALSE	0	0	1	1	none	0.0001048629354626
S097	T322	FALSE	FALSE	0	0	1	1	none	8.34094796434998e-05
S102	T322	FALSE	FALSE	0	0	1	1	none	0.0001325074239857
S106	T322	FALSE	FALSE	0	0	1	1	none	8.49612166705999e-05
S130	T322	FALSE	FALSE	0	0	1	1	none	0.0001305682085754
T009	T322	FALSE	FALSE	0	0	1	1	none	9.06331922468998e-05
T010	T322	FALSE	FALSE	0	0	1	1	none	8.89422614141998e-05
T013	T322	FALSE	FALSE	0	0	1	1	none	1.5341256208e-05
T014	T322	FALSE	FALSE	0	0	1	1	none	8.62547614429999e-05
T020	T322	FALSE	FALSE	0	0	1	1	none	2.64785470608e-05
T021	T322	FALSE	FALSE	0	0	1	1	none	8.98235291220999e-05
T028	T322	FALSE	FALSE	0	0	1	1	none	6.14142682061e-05
T035a	T322	FALSE	FALSE	0	0	1	1	none	0.0001330654686956
T035b	T322	FALSE	FALSE	0	0	1	1	none	8.92787008732998e-05
T040	T322	FALSE	FALSE	0	0	1	1	none	8.94264998743999e-05
T056	T322	FALSE	FALSE	0	0	1	1	none	9.68490394412999e-05
T059	T322	FALSE	FALSE	0	0	1	1	none	0.0001356532673416
T065	T322	FALSE	FALSE	0	0	1	1	none	2.06939291585e-05
T069	T322	FALSE	FALSE	0	0	1	1	none	0.0001396946265317
T073	T322	FALSE	FALSE	0	0	1	1	none	8.92171587901999e-05
T075	T322	FALSE	FALSE	0	0	1	1	none	7.97171512538e-05
T077	T322	FALSE	FALSE	0	0	1	1	none	8.98235291220999e-05
T087	T322	FALSE	FALSE	0	0	1	1	none	8.92246289384999e-05
T095	T322	FALSE	FALSE	0	0	1	1	none	0.0001315146289016
T099a	T322	FALSE	FALSE	0	0	1	1	none	0.0001305662404556
T102	T322	FALSE	FALSE	0	0	1	1	none	0.0001353094904762
T104	T322	FALSE	FALSE	0	0	1	1	none	6.13492560877e-05
T105	T322	FALSE	FALSE	0	0	1	1	none	2.32694350813e-05
T107	T322	FALSE	FALSE	0	0	1	1	none	0.0001353094904762
T126	T322	FALSE	FALSE	0	0	1	1	none	0.0001514356709407
T156	T322	FALSE	FALSE	0	0	1	1	none	2.83893420929e-05
T159a	T322	FALSE	FALSE	0	0	1	1	none	8.67916774625999e-05
T182	T322	FALSE	FALSE	0	0	1	1	none	2.66090742112e-05
T188	T322	FALSE	FALSE	0	0	1	1	none	7.22431512891e-05
T192	T322	FALSE	FALSE	0	0	1	1	none	0.0001612636672355
T223	T322	FALSE	FALSE	0	0	1	1	none	2.72154445431e-05
T225	T322	FALSE	FALSE	0	0	1	1	none	3.33961107817e-05
T230	T322	FALSE	FALSE	0	0	1	1	none	9.00742097457999e-05
T232	T322	FALSE	FALSE	0	0	1	1	none	0.0001495405229637
T241	T322	FALSE	FALSE	0	0	1	1	none	3.4735561916e-06
T270	T322	FALSE	FALSE	0	0	1	1	none	0.0001517996632302
T271b	T322	FALSE	FALSE	0	0	1	1	none	3.26339344162e-05
T301	T322	FALSE	FALSE	0	0	1	1	none	0.0001630823852559
T303	T322	FALSE	FALSE	0	0	1	1	none	0.0001634973806816
S002	T327b	FALSE	FALSE	0	0	1	1	none	0.0001211027403476
S007	T327b	FALSE	FALSE	0	0	1	1	none	0.0001260307380756
S021	T327b	FALSE	FALSE	0	0	1	1	none	0.0001191610227656
S024	T327b	FALSE	FALSE	0	0	1	1	none	0.0001188110987374
S025	T327b	FALSE	FALSE	0	0	1	1	none	0.0001189164032826
S026	T327b	FALSE	FALSE	0	0	1	1	none	0.0001130179429114
S038	T327b	FALSE	FALSE	0	0	1	1	none	0.0001237054212491
S039	T327b	FALSE	FALSE	0	0	1	1	none	0.0001187989653096
S040	T327b	FALSE	FALSE	0	0	1	1	none	4.67772985934e-05
S042	T327b	FALSE	FALSE	0	0	1	1	none	0.0001188110987374
S071	T327b	FALSE	FALSE	0	0	1	1	none	3.25236441676e-05
S078	T327b	FALSE	FALSE	0	0	1	1	none	0.0001184826911747
S081	T327b	FALSE	FALSE	0	0	1	1	none	0.0001196237868256
S085	T327b	FALSE	FALSE	0	0	1	1	none	6.20975681147e-05
S087	T327b	FALSE	FALSE	0	0	1	1	none	7.42361032305e-05
S093	T327b	FALSE	FALSE	0	0	1	1	none	4.75851716646e-05
S097	T327b	FALSE	FALSE	0	0	1	1	none	0.0001160890996855
S102	T327b	FALSE	FALSE	0	0	1	1	none	5.01451658677e-05
S106	T327b	FALSE	FALSE	0	0	1	1	none	0.0001176408367126
S130	T327b	FALSE	FALSE	0	0	1	1	none	7.32904447774e-05
T009	T327b	FALSE	FALSE	0	0	1	1	none	0.0001233128122889
T010	T327b	FALSE	FALSE	0	0	1	1	none	0.0001216218814562
T013	T327b	FALSE	FALSE	0	0	1	1	none	0.0001290752526092
T014	T327b	FALSE	FALSE	0	0	1	1	none	0.000118934381485
T020	T327b	FALSE	FALSE	0	0	1	1	none	0.0001278104920104
T021	T327b	FALSE	FALSE	0	0	1	1	none	0.0001225031491641
T028	T327b	FALSE	FALSE	0	0	1	1	none	0.0001198809062119
T035a	T327b	FALSE	FALSE	0	0	1	1	none	7.57877048976e-05
T035b	T327b	FALSE	FALSE	0	0	1	1	none	0.0001219583209153
T040	T327b	FALSE	FALSE	0	0	1	1	none	0.0001221061199164
T056	T327b	FALSE	FALSE	0	0	1	1	none	0.0001295286594833
T059	T327b	FALSE	FALSE	0	0	1	1	none	5.32910092236e-05
T065	T327b	FALSE	FALSE	0	0	1	1	none	0.0001249353203225
T069	T327b	FALSE	FALSE	0	0	1	1	none	5.18553796897e-05
T073	T327b	FALSE	FALSE	0	0	1	1	none	0.0001218967788322
T075	T327b	FALSE	FALSE	0	0	1	1	none	0.0001136095119596
T077	T327b	FALSE	FALSE	0	0	1	1	none	0.0001225031491641
T087	T327b	FALSE	FALSE	0	0	1	1	none	0.0001219042489805
T095	T327b	FALSE	FALSE	0	0	1	1	none	7.42368651036e-05
T099a	T327b	FALSE	FALSE	0	0	1	1	none	7.32884766576e-05
T102	T327b	FALSE	FALSE	0	0	1	1	none	7.80317266782e-05
T104	T327b	FALSE	FALSE	0	0	1	1	none	0.0001198158940935
T105	T327b	FALSE	FALSE	0	0	1	1	none	0.0001275108262453
T107	T327b	FALSE	FALSE	0	0	1	1	none	7.80317266782e-05
T126	T327b	FALSE	FALSE	0	0	1	1	none	6.35964240987e-05
T156	T327b	FALSE	FALSE	0	0	1	1	none	0.0001285085463787
T159a	T327b	FALSE	FALSE	0	0	1	1	none	0.0001194712975046
T182	T327b	FALSE	FALSE	0	0	1	1	none	0.000126728278497
T188	T327b	FALSE	FALSE	0	0	1	1	none	0.0001307097892949
T192	T327b	FALSE	FALSE	0	0	1	1	none	7.34244203935e-05
T223	T327b	FALSE	FALSE	0	0	1	1	none	0.0001273346488289
T225	T327b	FALSE	FALSE	0	0	1	1	none	0.0001335153150675
T230	T327b	FALSE	FALSE	0	0	1	1	none	0.0001227538297878
T232	T327b	FALSE	FALSE	0	0	1	1	none	6.17012761217e-05
T241	T327b	FALSE	FALSE	0	0	1	1	none	0.0001442518430174
T270	T327b	FALSE	FALSE	0	0	1	1	none	6.39604163882e-05
T271b	T327b	FALSE	FALSE	0	0	1	1	none	0.000132753138702
T301	T327b	FALSE	FALSE	0	0	1	1	none	7.52431384139e-05
T303	T327b	FALSE	FALSE	0	0	1	1	none	7.56581338396e-05
T322	T327b	FALSE	FALSE	0	0	1	1	none	0.0001432037681534
S002	T330	TRUE	TRUE	0	0	1	1	none	0.0001192836293519
S007	T330	TRUE	TRUE	0	0	1	1	none	0.0001242116270799
S021	T330	TRUE	TRUE	0	0	1	1	none	0.0001173419117699
S024	T330	TRUE	TRUE	0	0	1	1	none	0.0001169919877417
S025	T330	TRUE	TRUE	0	0	1	1	none	0.0001170972922869
S026	T330	TRUE	TRUE	0	0	1	1	none	0.0001111988319157
S038	T330	TRUE	TRUE	0	0	1	1	none	0.0001218863102534
S039	T330	TRUE	TRUE	0	0	1	1	none	0.0001169798543139
S040	T330	TRUE	TRUE	0	0	1	1	none	4.49581875977e-05
S042	T330	TRUE	TRUE	0	0	1	1	none	0.0001169919877417
S071	T330	TRUE	TRUE	0	0	1	1	none	3.07045331719e-05
S078	T330	TRUE	TRUE	0	0	1	1	none	0.000116663580179
S081	T330	TRUE	TRUE	0	0	1	1	none	0.0001178046758299
S085	T330	TRUE	TRUE	0	0	1	1	none	6.0278457119e-05
S087	T330	TRUE	TRUE	0	0	1	1	none	7.24169922348e-05
S093	T330	TRUE	TRUE	0	0	1	1	none	4.57660606689e-05
S097	T330	TRUE	TRUE	0	0	1	1	none	0.0001142699886898
S102	T330	TRUE	TRUE	0	0	1	1	none	4.8326054872e-05
S106	T330	TRUE	TRUE	0	0	1	1	none	0.0001158217257169
S130	T330	TRUE	TRUE	0	0	1	1	none	7.14713337817e-05
T009	T330	FALSE	FALSE	0	0	1	1	none	0.0001214937012932
T010	T330	FALSE	FALSE	0	0	1	1	none	0.0001198027704605
T013	T330	FALSE	FALSE	0	0	1	1	none	0.0001272561416135
T014	T330	TRUE	TRUE	0	0	1	1	none	0.0001171152704893
T020	T330	TRUE	TRUE	0	0	1	1	none	0.0001259913810147
T021	T330	FALSE	FALSE	0	0	1	1	none	0.0001206840381684
T028	T330	TRUE	TRUE	0	0	1	1	none	0.0001180617952162
T035a	T330	TRUE	TRUE	0	0	1	1	none	7.39685939019e-05
T035b	T330	FALSE	FALSE	0	0	1	1	none	0.0001201392099196
T040	T330	TRUE	TRUE	0	0	1	1	none	0.0001202870089207
T056	T330	FALSE	FALSE	0	0	1	1	none	0.0001277095484876
T059	T330	TRUE	TRUE	0	0	1	1	none	5.14718982279e-05
T065	T330	TRUE	TRUE	0	0	1	1	none	0.0001231162093268
T069	T330	TRUE	TRUE	0	0	1	1	none	5.0036268694e-05
T073	T330	FALSE	FALSE	0	0	1	1	none	0.0001200776678365
T075	T330	TRUE	TRUE	0	0	1	1	none	0.0001117904009639
T077	T330	FALSE	FALSE	0	0	1	1	none	0.0001206840381684
T087	T330	FALSE	FALSE	0	0	1	1	none	0.0001200851379848
T095	T330	TRUE	TRUE	0	0	1	1	none	7.24177541079e-05
T099a	T330	TRUE	TRUE	0	0	1	1	none	7.14693656619e-05
T102	T330	FALSE	FALSE	0	0	1	1	none	7.62126156825e-05
T104	T330	FALSE	FALSE	0	0	1	1	none	0.0001179967830978
T105	T330	FALSE	FALSE	0	0	1	1	none	0.0001256917152496
T107	T330	FALSE	FALSE	0	0	1	1	none	7.62126156825e-05
T126	T330	TRUE	TRUE	0	0	1	1	none	6.1777313103e-05
T156	T330	FALSE	FALSE	0	0	1	1	none	0.000126689435383
T159a	T330	TRUE	TRUE	0	0	1	1	none	0.0001176521865089
T182	T330	FALSE	FALSE	0	0	1	1	none	0.0001249091675013
T188	T330	TRUE	TRUE	0	0	1	1	none	0.0001288906782992
T192	T330	FALSE	FALSE	0	0	1	1	none	7.16053093978e-05
T223	T330	FALSE	FALSE	0	0	1	1	none	0.0001255155378332
T225	T330	FALSE	FALSE	0	0	1	1	none	0.0001316962040718
T230	T330	FALSE	FALSE	0	0	1	1	none	0.0001209347187921
T232	T330	TRUE	TRUE	0	0	1	1	none	5.9882165126e-05
T241	T330	FALSE	FALSE	0	0	1	1	none	0.0001424327320217
T270	T330	FALSE	FALSE	0	0	1	1	none	6.21413053925e-05
T271b	T330	FALSE	FALSE	0	0	1	1	none	0.0001309340277063
T301	T330	FALSE	FALSE	0	0	1	1	none	7.34240274182e-05
T303	T330	FALSE	FALSE	0	0	1	1	none	7.38390228439e-05
T322	T330	FALSE	FALSE	0	0	1	1	none	0.0001413846571577
T327b	T330	TRUE	TRUE	0	1	1	1	desc	6.063703319e-07
S002	T335	FALSE	FALSE	0	0	1	1	none	0.0001346787204874
S007	T335	FALSE	FALSE	0	0	1	1	none	0.0001396067182154
S021	T335	FALSE	FALSE	0	0	1	1	none	0.0001327370029054
S024	T335	FALSE	FALSE	0	0	1	1	none	0.0001323870788772
S025	T335	FALSE	FALSE	0	0	1	1	none	0.0001324923834224
S026	T335	FALSE	FALSE	0	0	1	1	none	0.0001265939230512
S038	T335	FALSE	FALSE	0	0	1	1	none	0.0001372814013889
S039	T335	FALSE	FALSE	0	0	1	1	none	0.0001323749454494
S040	T335	FALSE	FALSE	0	0	1	1	none	6.03532787332e-05
S042	T335	FALSE	FALSE	0	0	1	1	none	0.0001323870788772
S071	T335	FALSE	FALSE	0	0	1	1	none	3.76295979474e-05
S078	T335	FALSE	FALSE	0	0	1	1	none	0.0001320586713145
S081	T335	FALSE	FALSE	0	0	1	1	none	0.0001331997669654
S085	T335	FALSE	FALSE	0	0	1	1	none	7.56735482545e-05
S087	T335	FALSE	FALSE	0	0	1	1	none	8.78120833703e-05
S093	T335	FALSE	FALSE	0	0	1	1	none	6.11611518044e-05
S097	T335	FALSE	FALSE	0	0	1	1	none	0.0001296650798253
S102	T335	FALSE	FALSE	0	0	1	1	none	6.37211460075e-05
S106	T335	FALSE	FALSE	0	0	1	1	none	0.0001312168168524
S130	T335	FALSE	FALSE	0	0	1	1	none	8.68664249172e-05
T009	T335	FALSE	FALSE	0	0	1	1	none	0.0001368887924287
T010	T335	FALSE	FALSE	0	0	1	1	none	0.000135197861596
T013	T335	FALSE	FALSE	0	0	1	1	none	0.000142651232749
T014	T335	FALSE	FALSE	0	0	1	1	none	0.0001325103616248
T020	T335	FALSE	FALSE	0	0	1	1	none	0.0001413864721502
T021	T335	FALSE	FALSE	0	0	1	1	none	0.0001360791293039
T028	T335	FALSE	FALSE	0	0	1	1	none	0.0001334568863517
T035a	T335	FALSE	FALSE	0	0	1	1	none	8.93636850374e-05
T035b	T335	FALSE	FALSE	0	0	1	1	none	0.0001355343010551
T040	T335	FALSE	FALSE	0	0	1	1	none	0.0001356821000562
T056	T335	FALSE	FALSE	0	0	1	1	none	0.0001431046396231
T059	T335	FALSE	FALSE	0	0	1	1	none	6.68669893634e-05
T065	T335	FALSE	FALSE	0	0	1	1	none	0.0001385113004623
T069	T335	FALSE	FALSE	0	0	1	1	none	5.48125037215e-05
T073	T335	FALSE	FALSE	0	0	1	1	none	0.000135472758972
T075	T335	FALSE	FALSE	0	0	1	1	none	0.0001271854920994
T077	T335	FALSE	FALSE	0	0	1	1	none	0.0001360791293039
T087	T335	FALSE	FALSE	0	0	1	1	none	0.0001354802291203
T095	T335	FALSE	FALSE	0	0	1	1	none	8.78128452434e-05
T099a	T335	FALSE	FALSE	0	0	1	1	none	8.68644567974e-05
T102	T335	FALSE	FALSE	0	0	1	1	none	9.1607706818e-05
T104	T335	FALSE	FALSE	0	0	1	1	none	0.0001333918742333
T105	T335	FALSE	FALSE	0	0	1	1	none	0.0001410868063851
T107	T335	FALSE	FALSE	0	0	1	1	none	9.1607706818e-05
T126	T335	TRUE	TRUE	1	0	1	1	anc	6.063703319e-07
T156	T335	FALSE	FALSE	0	0	1	1	none	0.0001420845265185
T159a	T335	FALSE	FALSE	0	0	1	1	none	0.0001330472776444
T182	T335	FALSE	FALSE	0	0	1	1	none	0.0001403042586368
T188	T335	FALSE	FALSE	0	0	1	1	none	0.0001442857694347
T192	T335	FALSE	FALSE	0	0	1	1	none	1.39593329835e-05
T223	T335	FALSE	FALSE	0	0	1	1	none	0.0001409106289687
T225	T335	FALSE	FALSE	0	0	1	1	none	0.0001470912952073
T230	T335	FALSE	FALSE	0	0	1	1	none	0.0001363298099276
T232	T335	FALSE	FALSE	0	0	1	1	none	9.7305646135e-06
T241	T335	FALSE	FALSE	0	0	1	1	none	0.0001578278231572
T270	T335	FALSE	FALSE	0	0	1	1	none	1.198970488e-05
T271b	T335	FALSE	FALSE	0	0	1	1	none	0.0001463291188418
T301	T335	FALSE	FALSE	0	0	1	1	none	1.57780510039e-05
T303	T335	FALSE	FALSE	0	0	1	1	none	1.3767565102e-05
T322	T335	FALSE	FALSE	0	0	1	1	none	0.0001567797482932
T327b	T335	FALSE	FALSE	0	0	1	1	none	6.89405014512e-05
T330	T335	FALSE	FALSE	0	0	1	1	none	6.71213904555e-05
S002	T341	TRUE	TRUE	0	0	1	1	none	2.06300310957e-05
S007	T341	TRUE	TRUE	0	0	1	1	none	6.71548141037e-05
S021	T341	TRUE	TRUE	0	0	1	1	none	1.86883135137e-05
S024	T341	TRUE	TRUE	0	0	1	1	none	1.83383894855e-05
S025	T341	TRUE	TRUE	0	0	1	1	none	1.72309533669e-05
S026	T341	TRUE	TRUE	0	0	1	1	none	5.2022619759e-06
S038	T341	TRUE	TRUE	0	0	1	1	none	6.48294972772e-05
S039	T341	TRUE	TRUE	0	0	1	1	none	1.83262560577e-05
S040	T341	TRUE	TRUE	0	0	1	1	none	0.0001029432527815
S042	T341	TRUE	TRUE	0	0	1	1	none	1.83383894855e-05
S071	T341	TRUE	TRUE	0	0	1	1	none	9.41665870797e-05
S078	T341	TRUE	TRUE	0	0	1	1	none	1.80099819228e-05
S081	T341	TRUE	TRUE	0	0	1	1	none	1.91510775737e-05
S085	T341	TRUE	TRUE	0	0	1	1	none	9.31790279828e-05
S087	T341	TRUE	TRUE	0	0	1	1	none	0.0001053175630986
S093	T341	TRUE	TRUE	0	0	1	1	none	7.86666315327e-05
S097	T341	TRUE	TRUE	0	0	1	1	none	1.44036497698e-05
S102	T341	TRUE	TRUE	0	0	1	1	none	0.0001063111200558
S106	T341	TRUE	TRUE	0	0	1	1	none	1.71681274607e-05
S130	T341	TRUE	TRUE	0	0	1	1	none	0.0001043719046455
T009	T341	FALSE	FALSE	0	0	1	1	none	1.67098720172e-05
T010	T341	FALSE	FALSE	0	0	1	1	none	1.50189411845e-05
T013	T341	FALSE	FALSE	0	0	1	1	none	7.01993286373e-05
T014	T341	TRUE	TRUE	0	0	1	1	none	1.84616722331e-05
T020	T341	TRUE	TRUE	0	0	1	1	none	6.89345680385e-05
T021	T341	FALSE	FALSE	0	0	1	1	none	1.59002088924e-05
T028	T341	TRUE	TRUE	0	0	1	1	none	6.100498224e-05
T035a	T341	TRUE	TRUE	0	0	1	1	none	0.0001068691647657
T035b	T341	FALSE	FALSE	0	0	1	1	none	1.53553806436e-05
T040	T341	TRUE	TRUE	0	0	1	1	none	2.16334106645e-05
T056	T341	FALSE	FALSE	0	0	1	1	none	2.29257192116e-05
T059	T341	TRUE	TRUE	0	0	1	1	none	0.0001094569634117
T065	T341	TRUE	TRUE	0	0	1	1	none	6.60593963506e-05
T069	T341	TRUE	TRUE	0	0	1	1	none	0.0001134983226018
T073	T341	FALSE	FALSE	0	0	1	1	none	1.52938385605e-05
T075	T341	TRUE	TRUE	0	0	1	1	none	5.47335879877e-05
T077	T341	FALSE	FALSE	0	0	1	1	none	1.59002088924e-05
T087	T341	FALSE	FALSE	0	0	1	1	none	1.53013087088e-05
T095	T341	TRUE	TRUE	0	0	1	1	none	0.0001053183249717
T099a	T341	TRUE	TRUE	0	0	1	1	none	0.0001043699365257
T102	T341	FALSE	FALSE	0	0	1	1	none	0.0001091131865463
T104	T341	FALSE	FALSE	0	0	1	1	none	6.09399701216e-05
T105	T341	FALSE	FALSE	0	0	1	1	none	6.86349022734e-05
T107	T341	FALSE	FALSE	0	0	1	1	none	0.0001091131865463
T126	T341	TRUE	TRUE	0	0	1	1	none	0.0001252393670108
T156	T341	FALSE	FALSE	0	0	1	1	none	6.96326224067999e-05
[truncated: 1,161 more rows]
