# Supplementary material for: Improved characterisation of MRSA transmission using within-host bacterial sequence diversity
Source: eLife. 2019 Oct 8;8:e46402. doi: 10.7554/eLife.46402 (PMC6954020; doi:10.7554/eLife.46402)
Supplement: Figure 9—source data 1. [file elife-46402-fig9-data1.zip › Figure 9-source data 1/classifications/Classification_Posterior_ds_10percol_34.csv]

host.1	host.2	adjacent	contiguous	paths12	paths21	nodes1	nodes2	path.classification	min.distance.between.subgraphs
S002	S007	TRUE	TRUE	0	0	1	1	none	6.38687432498e-05
S002	S021	TRUE	TRUE	0	0	1	1	none	1.4338565481e-05
S007	S021	TRUE	TRUE	0	0	1	1	none	6.8047864802e-05
S002	S024	TRUE	TRUE	0	0	1	1	none	1.2712035825e-05
S007	S024	TRUE	TRUE	0	0	1	1	none	6.6421335146e-05
S021	S024	TRUE	TRUE	0	0	1	1	none	4.1309352072e-06
S002	S025	TRUE	TRUE	0	0	1	1	none	1.91313820974e-05
S007	S025	TRUE	TRUE	0	0	1	1	none	6.79021610484e-05
S021	S025	TRUE	TRUE	0	0	1	1	none	2.33105036496e-05
S024	S025	TRUE	TRUE	0	0	1	1	none	2.16839739936e-05
S002	S026	TRUE	TRUE	0	0	1	1	none	1.58677829114e-05
S007	S026	TRUE	TRUE	0	0	1	1	none	6.46385618624e-05
S021	S026	TRUE	TRUE	0	0	1	1	none	2.00469044636e-05
S024	S026	TRUE	TRUE	0	0	1	1	none	1.84203748076e-05
S025	S026	TRUE	TRUE	0	0	1	1	none	1.695027205e-05
S002	S038	TRUE	TRUE	0	0	1	1	none	7.50763453452e-05
S007	S038	TRUE	TRUE	0	0	1	1	none	5.05303779854e-05
S021	S038	TRUE	TRUE	0	0	1	1	none	7.92554668974e-05
S024	S038	TRUE	TRUE	0	0	1	1	none	7.76289372414e-05
S025	S038	TRUE	TRUE	0	0	1	1	none	7.91097631438e-05
S026	S038	TRUE	TRUE	0	0	1	1	none	7.58461639578e-05
S002	S039	TRUE	TRUE	0	0	1	1	none	1.4709448732e-05
S007	S039	TRUE	TRUE	0	0	1	1	none	6.8418748053e-05
S021	S039	TRUE	TRUE	0	0	1	1	none	3.264524245e-06
S024	S039	TRUE	TRUE	0	0	1	1	none	4.5018184582e-06
S025	S039	TRUE	TRUE	0	0	1	1	none	2.36813869006e-05
S026	S039	TRUE	TRUE	0	0	1	1	none	2.04177877146e-05
S038	S039	TRUE	TRUE	0	0	1	1	none	7.96263501484e-05
S002	S040	TRUE	TRUE	0	0	1	1	none	0.0001010569352512
S007	S040	TRUE	TRUE	0	0	1	1	none	9.57898447822e-05
S021	S040	TRUE	TRUE	0	0	1	1	none	0.0001052360568034
S024	S040	TRUE	TRUE	0	0	1	1	none	0.0001036095271474
S025	S040	TRUE	TRUE	0	0	1	1	none	0.0001050903530498
S026	S040	TRUE	TRUE	0	0	1	1	none	0.0001018267538638
S038	S040	TRUE	TRUE	0	0	1	1	none	0.0001069974468776
S039	S040	TRUE	TRUE	0	0	1	1	none	0.0001056069400544
S002	S042	TRUE	TRUE	0	0	1	1	none	1.32368423496e-05
S007	S042	TRUE	TRUE	0	0	1	1	none	6.69461416706e-05
S021	S042	TRUE	TRUE	0	0	1	1	none	3.471068865e-06
S024	S042	TRUE	TRUE	0	0	1	1	none	3.0292120758e-06
S025	S042	TRUE	TRUE	0	0	1	1	none	2.22087805182e-05
S026	S042	TRUE	TRUE	0	0	1	1	none	1.89451813322e-05
S038	S042	TRUE	TRUE	0	0	1	1	none	7.8153743766e-05
S039	S042	TRUE	TRUE	0	0	1	1	none	3.841952116e-06
S040	S042	TRUE	TRUE	0	0	1	1	none	0.000104134333672
S002	S071	TRUE	TRUE	0	0	1	1	none	9.63617785379e-05
S007	S071	TRUE	TRUE	0	0	1	1	none	9.10946880689e-05
S021	S071	TRUE	TRUE	0	0	1	1	none	0.0001005409000901
S024	S071	TRUE	TRUE	0	0	1	1	none	9.89143704341e-05
S025	S071	TRUE	TRUE	0	0	1	1	none	0.0001003951963365
S026	S071	TRUE	TRUE	0	0	1	1	none	9.71315971505e-05
S038	S071	TRUE	TRUE	0	0	1	1	none	0.0001023022901643
S039	S071	TRUE	TRUE	0	0	1	1	none	0.0001009117833411
S040	S071	TRUE	TRUE	0	0	1	1	none	2.22982080563e-05
S042	S071	TRUE	TRUE	0	0	1	1	none	9.94391769587e-05
S002	S078	TRUE	TRUE	0	0	1	1	none	1.03648957824e-05
S007	S078	TRUE	TRUE	0	0	1	1	none	6.40741951034e-05
S021	S078	TRUE	TRUE	0	0	1	1	none	6.3602080446e-06
S024	S078	TRUE	TRUE	0	0	1	1	none	4.7336783886e-06
S025	S078	TRUE	TRUE	0	0	1	1	none	1.9336833951e-05
S026	S078	TRUE	TRUE	0	0	1	1	none	1.6073234765e-05
S038	S078	TRUE	TRUE	0	0	1	1	none	7.52817971988e-05
S039	S078	TRUE	TRUE	0	0	1	1	none	6.7310912956e-06
S040	S078	TRUE	TRUE	0	0	1	1	none	0.0001012623871048
S042	S078	TRUE	TRUE	0	0	1	1	none	5.2584849132e-06
S071	S078	TRUE	TRUE	0	0	1	1	none	9.65672303915e-05
S002	S081	TRUE	TRUE	0	0	1	1	none	1.32368423496e-05
S007	S081	TRUE	TRUE	0	0	1	1	none	6.69461416706e-05
S021	S081	TRUE	TRUE	0	0	1	1	none	4.6557417318e-06
S024	S081	TRUE	TRUE	0	0	1	1	none	1.844539209e-06
S025	S081	TRUE	TRUE	0	0	1	1	none	2.22087805182e-05
S026	S081	TRUE	TRUE	0	0	1	1	none	1.89451813322e-05
S038	S081	TRUE	TRUE	0	0	1	1	none	7.8153743766e-05
S039	S081	TRUE	TRUE	0	0	1	1	none	5.0266249828e-06
S040	S081	TRUE	TRUE	0	0	1	1	none	0.000104134333672
S042	S081	TRUE	TRUE	0	0	1	1	none	3.5540186004e-06
S071	S081	TRUE	TRUE	0	0	1	1	none	9.94391769587e-05
S078	S081	TRUE	TRUE	0	0	1	1	none	5.2584849132e-06
S002	S085	TRUE	TRUE	0	0	1	1	none	9.44547602684e-05
S007	S085	TRUE	TRUE	0	0	1	1	none	8.91876697994e-05
S021	S085	TRUE	TRUE	0	0	1	1	none	9.86338818206e-05
S024	S085	TRUE	TRUE	0	0	1	1	none	9.70073521646e-05
S025	S085	TRUE	TRUE	0	0	1	1	none	9.8488178067e-05
S026	S085	TRUE	TRUE	0	0	1	1	none	9.5224578881e-05
S038	S085	TRUE	TRUE	0	0	1	1	none	0.0001003952718948
S039	S085	TRUE	TRUE	0	0	1	1	none	9.90047650716e-05
S040	S085	TRUE	TRUE	0	0	1	1	none	4.19675688208e-05
S042	S085	TRUE	TRUE	0	0	1	1	none	9.75321586892e-05
S071	S085	TRUE	TRUE	0	0	1	1	none	3.72724121075e-05
S078	S085	TRUE	TRUE	0	0	1	1	none	9.4660212122e-05
S081	S085	TRUE	TRUE	0	0	1	1	none	9.75321586892e-05
S002	S087	TRUE	TRUE	0	0	1	1	none	0.000117709562928
S007	S087	TRUE	TRUE	0	0	1	1	none	0.000112442472459
S021	S087	TRUE	TRUE	0	0	1	1	none	0.0001218886844802
S024	S087	TRUE	TRUE	0	0	1	1	none	0.0001202621548242
S025	S087	TRUE	TRUE	0	0	1	1	none	0.0001217429807266
S026	S087	TRUE	TRUE	0	0	1	1	none	0.0001184793815406
S038	S087	TRUE	TRUE	0	0	1	1	none	0.0001236500745544
S039	S087	TRUE	TRUE	0	0	1	1	none	0.0001222595677312
S040	S087	TRUE	TRUE	0	0	1	1	none	6.52223714804e-05
S042	S087	TRUE	TRUE	0	0	1	1	none	0.0001207869613488
S071	S087	TRUE	TRUE	0	0	1	1	none	6.05272147671e-05
S078	S087	TRUE	TRUE	0	0	1	1	none	0.0001179150147816
S081	S087	TRUE	TRUE	0	0	1	1	none	0.0001207869613488
S085	S087	TRUE	TRUE	0	0	1	1	none	3.42553290376e-05
S002	S093	TRUE	TRUE	0	0	1	1	none	8.34137431835e-05
S007	S093	TRUE	TRUE	0	0	1	1	none	7.81466527145e-05
S021	S093	TRUE	TRUE	0	0	1	1	none	8.75928647357e-05
S024	S093	TRUE	TRUE	0	0	1	1	none	8.59663350797e-05
S025	S093	TRUE	TRUE	0	0	1	1	none	8.74471609821e-05
S026	S093	TRUE	TRUE	0	0	1	1	none	8.41835617961e-05
S038	S093	TRUE	TRUE	0	0	1	1	none	8.93542548099e-05
S039	S093	TRUE	TRUE	0	0	1	1	none	8.79637479867e-05
S040	S093	TRUE	TRUE	0	0	1	1	none	1.89019584319e-05
S042	S093	TRUE	TRUE	0	0	1	1	none	8.64911416043e-05
S071	S093	TRUE	TRUE	0	0	1	1	none	1.42068017186e-05
S078	S093	TRUE	TRUE	0	0	1	1	none	8.36191950371e-05
S081	S093	TRUE	TRUE	0	0	1	1	none	8.64911416043e-05
S085	S093	TRUE	TRUE	0	0	1	1	none	2.43243767531e-05
S087	S093	TRUE	TRUE	0	0	1	1	none	4.75791794127e-05
S002	S097	TRUE	TRUE	0	0	1	1	none	1.66835817996e-05
S007	S097	TRUE	TRUE	0	0	1	1	none	6.54543607506e-05
S021	S097	TRUE	TRUE	0	0	1	1	none	2.08627033518e-05
S024	S097	TRUE	TRUE	0	0	1	1	none	1.92361736958e-05
S025	S097	TRUE	TRUE	0	0	1	1	none	4.0688524722e-06
S026	S097	TRUE	TRUE	0	0	1	1	none	1.45024717522e-05
S038	S097	TRUE	TRUE	0	0	1	1	none	7.6661962846e-05
S039	S097	TRUE	TRUE	0	0	1	1	none	2.12335866028e-05
S040	S097	TRUE	TRUE	0	0	1	1	none	0.000102642552752
S042	S097	TRUE	TRUE	0	0	1	1	none	1.97609802204e-05
S071	S097	TRUE	TRUE	0	0	1	1	none	9.79473960387e-05
S078	S097	TRUE	TRUE	0	0	1	1	none	1.68890336532e-05
S081	S097	TRUE	TRUE	0	0	1	1	none	1.97609802204e-05
S085	S097	TRUE	TRUE	0	0	1	1	none	9.60403777692e-05
S087	S097	TRUE	TRUE	0	0	1	1	none	0.0001192951804288
S093	S097	TRUE	TRUE	0	0	1	1	none	8.49993606843e-05
S002	S102	TRUE	TRUE	0	0	1	1	none	0.0001002606263224
S007	S102	TRUE	TRUE	0	0	1	1	none	9.49935358534e-05
S021	S102	TRUE	TRUE	0	0	1	1	none	0.0001044397478746
S024	S102	TRUE	TRUE	0	0	1	1	none	0.0001028132182186
S025	S102	TRUE	TRUE	0	0	1	1	none	0.000104294044121
S026	S102	TRUE	TRUE	0	0	1	1	none	0.000101030444935
S038	S102	TRUE	TRUE	0	0	1	1	none	0.0001062011379488
S039	S102	TRUE	TRUE	0	0	1	1	none	0.0001048106311256
S040	S102	TRUE	TRUE	0	0	1	1	none	3.9110879208e-06
S042	S102	TRUE	TRUE	0	0	1	1	none	0.0001033380247432
S071	S102	TRUE	TRUE	0	0	1	1	none	2.15018991275e-05
S078	S102	TRUE	TRUE	0	0	1	1	none	0.000100466078176
S081	S102	TRUE	TRUE	0	0	1	1	none	0.0001033380247432
S085	S102	TRUE	TRUE	0	0	1	1	none	4.1171259892e-05
S087	S102	TRUE	TRUE	0	0	1	1	none	6.44260625516e-05
S093	S102	TRUE	TRUE	0	0	1	1	none	1.81056495031e-05
S097	S102	TRUE	TRUE	0	0	1	1	none	0.0001018462438232
S002	S106	TRUE	TRUE	0	0	1	1	none	1.0642166751e-05
S007	S106	TRUE	TRUE	0	0	1	1	none	6.55361389388e-05
S021	S106	TRUE	TRUE	0	0	1	1	none	1.600596117e-05
S024	S106	TRUE	TRUE	0	0	1	1	none	1.4379431514e-05
S025	S106	TRUE	TRUE	0	0	1	1	none	2.07987777864e-05
S026	S106	TRUE	TRUE	0	0	1	1	none	1.75351786004e-05
S038	S106	TRUE	TRUE	0	0	1	1	none	7.67437410342e-05
S039	S106	TRUE	TRUE	0	0	1	1	none	1.6376844421e-05
S040	S106	TRUE	TRUE	0	0	1	1	none	0.0001027243309402
S042	S106	TRUE	TRUE	0	0	1	1	none	1.49042380386e-05
S071	S106	TRUE	TRUE	0	0	1	1	none	9.80291742269e-05
S078	S106	TRUE	TRUE	0	0	1	1	none	1.20322914714e-05
S081	S106	TRUE	TRUE	0	0	1	1	none	1.49042380386e-05
S085	S106	TRUE	TRUE	0	0	1	1	none	9.61221559574e-05
S087	S106	TRUE	TRUE	0	0	1	1	none	0.000119376958617
S093	S106	TRUE	TRUE	0	0	1	1	none	8.50811388725e-05
S097	S106	TRUE	TRUE	0	0	1	1	none	1.83509774886e-05
S102	S106	TRUE	TRUE	0	0	1	1	none	0.0001019280220114
S002	S130	TRUE	TRUE	0	0	1	1	none	0.0001173665473308
S007	S130	TRUE	TRUE	0	0	1	1	none	0.0001120994568618
S021	S130	TRUE	TRUE	0	0	1	1	none	0.000121545668883
S024	S130	TRUE	TRUE	0	0	1	1	none	0.000119919139227
S025	S130	TRUE	TRUE	0	0	1	1	none	0.0001213999651294
S026	S130	TRUE	TRUE	0	0	1	1	none	0.0001181363659434
S038	S130	TRUE	TRUE	0	0	1	1	none	0.0001233070589572
S039	S130	TRUE	TRUE	0	0	1	1	none	0.000121916552134
S040	S130	TRUE	TRUE	0	0	1	1	none	6.48793558832e-05
S042	S130	TRUE	TRUE	0	0	1	1	none	0.0001204439457516
S071	S130	TRUE	TRUE	0	0	1	1	none	6.01841991699e-05
S078	S130	TRUE	TRUE	0	0	1	1	none	0.0001175719991844
S081	S130	TRUE	TRUE	0	0	1	1	none	0.0001204439457516
S085	S130	TRUE	TRUE	0	0	1	1	none	3.39123134404e-05
S087	S130	TRUE	TRUE	0	0	1	1	none	3.2020403888e-06
S093	S130	TRUE	TRUE	0	0	1	1	none	4.72361638155e-05
S097	S130	TRUE	TRUE	0	0	1	1	none	0.0001189521648316
S102	S130	TRUE	TRUE	0	0	1	1	none	6.40830469544e-05
S106	S130	TRUE	TRUE	0	0	1	1	none	0.0001190339430198
S002	T009	TRUE	TRUE	0	0	1	1	none	2.00458070896e-05
S007	T009	TRUE	TRUE	0	0	1	1	none	6.88165860406e-05
S021	T009	TRUE	TRUE	0	0	1	1	none	2.42249286418e-05
S024	T009	TRUE	TRUE	0	0	1	1	none	2.25983989858e-05
S025	T009	TRUE	TRUE	0	0	1	1	none	2.11282962282e-05
S026	T009	TRUE	TRUE	0	0	1	1	none	1.36630009242e-05
S038	T009	TRUE	TRUE	0	0	1	1	none	8.0024188136e-05
S039	T009	TRUE	TRUE	0	0	1	1	none	2.45958118928e-05
S040	T009	TRUE	TRUE	0	0	1	1	none	0.000106004778042
S042	T009	TRUE	TRUE	0	0	1	1	none	2.31232055104e-05
S071	T009	TRUE	TRUE	0	0	1	1	none	0.0001013096213287
S078	T009	TRUE	TRUE	0	0	1	1	none	2.02512589432e-05
S081	T009	TRUE	TRUE	0	0	1	1	none	2.31232055104e-05
S085	T009	TRUE	TRUE	0	0	1	1	none	9.94026030592e-05
S087	T009	TRUE	TRUE	0	0	1	1	none	0.0001226574057188
S093	T009	TRUE	TRUE	0	0	1	1	none	8.83615859743e-05
S097	T009	TRUE	TRUE	0	0	1	1	none	1.86804959304e-05
S102	T009	TRUE	TRUE	0	0	1	1	none	0.0001052084691132
S106	T009	TRUE	TRUE	0	0	1	1	none	2.17132027786e-05
S130	T009	TRUE	TRUE	0	0	1	1	none	0.0001223143901216
S002	T010	TRUE	TRUE	0	0	1	1	none	2.08674098954e-05
S007	T010	TRUE	TRUE	0	0	1	1	none	6.96381888464e-05
S021	T010	TRUE	TRUE	0	0	1	1	none	2.50465314476e-05
S024	T010	TRUE	TRUE	0	0	1	1	none	2.34200017916e-05
S025	T010	TRUE	TRUE	0	0	1	1	none	2.1949899034e-05
S026	T010	TRUE	TRUE	0	0	1	1	none	1.448460373e-05
S038	T010	TRUE	TRUE	0	0	1	1	none	8.08457909418e-05
S039	T010	TRUE	TRUE	0	0	1	1	none	2.54174146986e-05
S040	T010	TRUE	TRUE	0	0	1	1	none	0.0001068263808478
S042	T010	TRUE	TRUE	0	0	1	1	none	2.39448083162e-05
S071	T010	TRUE	TRUE	0	0	1	1	none	0.0001021312241345
S078	T010	TRUE	TRUE	0	0	1	1	none	2.1072861749e-05
S081	T010	TRUE	TRUE	0	0	1	1	none	2.39448083162e-05
S085	T010	TRUE	TRUE	0	0	1	1	none	0.000100224205865
S087	T010	TRUE	TRUE	0	0	1	1	none	0.0001234790085246
S093	T010	TRUE	TRUE	0	0	1	1	none	8.91831887801e-05
S097	T010	TRUE	TRUE	0	0	1	1	none	1.95020987362e-05
S102	T010	TRUE	TRUE	0	0	1	1	none	0.000106030071919
S106	T010	TRUE	TRUE	0	0	1	1	none	2.25348055844e-05
S130	T010	TRUE	TRUE	0	0	1	1	none	0.0001231359929274
T009	T010	TRUE	TRUE	0	0	1	1	none	2.0062756726e-06
S002	T013	FALSE	FALSE	0	0	1	1	none	8.32662133018e-05
S007	T013	FALSE	FALSE	0	0	1	1	none	5.8720245942e-05
S021	T013	FALSE	FALSE	0	0	1	1	none	8.7445334854e-05
S024	T013	FALSE	FALSE	0	0	1	1	none	8.5818805198e-05
S025	T013	FALSE	FALSE	0	0	1	1	none	8.72996311004e-05
S026	T013	FALSE	FALSE	0	0	1	1	none	8.40360319144e-05
S038	T013	FALSE	FALSE	0	0	1	1	none	1.15757547634e-05
S039	T013	FALSE	FALSE	0	0	1	1	none	8.7816218105e-05
S040	T013	FALSE	FALSE	0	0	1	1	none	0.0001151873148342
S042	T013	FALSE	FALSE	0	0	1	1	none	8.63436117226e-05
S071	T013	FALSE	FALSE	0	0	1	1	none	0.0001104921581209
S078	T013	FALSE	FALSE	0	0	1	1	none	8.34716651554e-05
S081	T013	FALSE	FALSE	0	0	1	1	none	8.63436117226e-05
S085	T013	FALSE	FALSE	0	0	1	1	none	0.0001085851398514
S087	T013	FALSE	FALSE	0	0	1	1	none	0.000131839942511
S093	T013	FALSE	FALSE	0	0	1	1	none	9.75441227665e-05
S097	T013	FALSE	FALSE	0	0	1	1	none	8.48518308026e-05
S102	T013	FALSE	FALSE	0	0	1	1	none	0.0001143910059054
S106	T013	FALSE	FALSE	0	0	1	1	none	8.49336089908e-05
S130	T013	FALSE	FALSE	0	0	1	1	none	0.0001314969269138
T009	T013	FALSE	FALSE	0	0	1	1	none	8.82140560926e-05
T010	T013	FALSE	FALSE	0	0	1	1	none	8.90356588984e-05
S002	T014	TRUE	TRUE	0	0	1	1	none	1.37146512852e-05
S007	T014	TRUE	TRUE	0	0	1	1	none	6.74239506062e-05
S021	T014	TRUE	TRUE	0	0	1	1	none	3.9488778006e-06
S024	T014	TRUE	TRUE	0	0	1	1	none	3.5070210114e-06
S025	T014	TRUE	TRUE	0	0	1	1	none	2.26865894538e-05
S026	T014	TRUE	TRUE	0	0	1	1	none	1.94229902678e-05
S038	T014	TRUE	TRUE	0	0	1	1	none	7.86315527016e-05
S039	T014	TRUE	TRUE	0	0	1	1	none	4.3197610516e-06
S040	T014	TRUE	TRUE	0	0	1	1	none	0.0001046121426076
S042	T014	TRUE	TRUE	0	0	1	1	none	1.6624818024e-06
S071	T014	TRUE	TRUE	0	0	1	1	none	9.99169858943e-05
S078	T014	TRUE	TRUE	0	0	1	1	none	5.7362938488e-06
S081	T014	TRUE	TRUE	0	0	1	1	none	4.031827536e-06
S085	T014	TRUE	TRUE	0	0	1	1	none	9.80099676248e-05
S087	T014	TRUE	TRUE	0	0	1	1	none	0.0001212647702844
S093	T014	TRUE	TRUE	0	0	1	1	none	8.69689505399e-05
S097	T014	TRUE	TRUE	0	0	1	1	none	2.0238789156e-05
S102	T014	TRUE	TRUE	0	0	1	1	none	0.0001038158336788
S106	T014	TRUE	TRUE	0	0	1	1	none	1.53820469742e-05
S130	T014	TRUE	TRUE	0	0	1	1	none	0.0001209217546872
T009	T014	TRUE	TRUE	0	0	1	1	none	2.3601014446e-05
T010	T014	TRUE	TRUE	0	0	1	1	none	2.44226172518e-05
T013	T014	FALSE	FALSE	0	0	1	1	none	8.68214206582e-05
S002	T020	TRUE	TRUE	0	0	1	1	none	7.67245359422e-05
S007	T020	TRUE	TRUE	0	0	1	1	none	5.21785685824e-05
S021	T020	TRUE	TRUE	0	0	1	1	none	8.09036574944e-05
S024	T020	TRUE	TRUE	0	0	1	1	none	7.92771278384e-05
S025	T020	TRUE	TRUE	0	0	1	1	none	8.07579537408e-05
S026	T020	TRUE	TRUE	0	0	1	1	none	7.74943545548e-05
S038	T020	TRUE	TRUE	0	0	1	1	none	3.849404537e-06
S039	T020	TRUE	TRUE	0	0	1	1	none	8.12745407454e-05
S040	T020	TRUE	TRUE	0	0	1	1	none	0.0001086456374746
S042	T020	TRUE	TRUE	0	0	1	1	none	7.9801934363e-05
S071	T020	TRUE	TRUE	0	0	1	1	none	0.0001039504807613
S078	T020	TRUE	TRUE	0	0	1	1	none	7.69299877958e-05
S081	T020	TRUE	TRUE	0	0	1	1	none	7.9801934363e-05
S085	T020	TRUE	TRUE	0	0	1	1	none	0.0001020434624918
S087	T020	TRUE	TRUE	0	0	1	1	none	0.0001252982651514
S093	T020	TRUE	TRUE	0	0	1	1	none	9.10024454069e-05
S097	T020	TRUE	TRUE	0	0	1	1	none	7.8310153443e-05
S102	T020	TRUE	TRUE	0	0	1	1	none	0.0001078493285458
S106	T020	TRUE	TRUE	0	0	1	1	none	7.83919316312e-05
S130	T020	TRUE	TRUE	0	0	1	1	none	0.0001249552495542
T009	T020	TRUE	TRUE	0	0	1	1	none	8.1672378733e-05
T010	T020	TRUE	TRUE	0	0	1	1	none	8.24939815388e-05
T013	T020	FALSE	FALSE	0	0	1	1	none	1.32239453604e-05
T014	T020	TRUE	TRUE	0	0	1	1	none	8.02797432986e-05
S002	T021	TRUE	TRUE	0	0	1	1	none	2.24151528232e-05
S007	T021	TRUE	TRUE	0	0	1	1	none	7.11859317742e-05
S021	T021	TRUE	TRUE	0	0	1	1	none	2.65942743754e-05
S024	T021	TRUE	TRUE	0	0	1	1	none	2.49677447194e-05
S025	T021	TRUE	TRUE	0	0	1	1	none	2.34976419618e-05
S026	T021	TRUE	TRUE	0	0	1	1	none	1.60323466578e-05
S038	T021	TRUE	TRUE	0	0	1	1	none	8.23935338696e-05
S039	T021	TRUE	TRUE	0	0	1	1	none	2.69651576264e-05
S040	T021	TRUE	TRUE	0	0	1	1	none	0.0001083741237756
S042	T021	TRUE	TRUE	0	0	1	1	none	2.5492551244e-05
S071	T021	TRUE	TRUE	0	0	1	1	none	0.0001036789670623
S078	T021	TRUE	TRUE	0	0	1	1	none	2.26206046768e-05
S081	T021	TRUE	TRUE	0	0	1	1	none	2.5492551244e-05
S085	T021	TRUE	TRUE	0	0	1	1	none	0.0001017719487928
S087	T021	TRUE	TRUE	0	0	1	1	none	0.0001250267514524
S093	T021	TRUE	TRUE	0	0	1	1	none	9.07309317079e-05
S097	T021	TRUE	TRUE	0	0	1	1	none	2.1049841664e-05
S102	T021	TRUE	TRUE	0	0	1	1	none	0.0001075778148468
S106	T021	TRUE	TRUE	0	0	1	1	none	2.40825485122e-05
S130	T021	TRUE	TRUE	0	0	1	1	none	0.0001246837358552
T009	T021	TRUE	TRUE	0	0	1	1	none	3.5540186004e-06
T010	T021	TRUE	TRUE	0	0	1	1	none	3.1909485394e-06
T013	T021	FALSE	FALSE	0	0	1	1	none	9.05834018262e-05
T014	T021	TRUE	TRUE	0	0	1	1	none	2.59703601796e-05
T020	T021	TRUE	TRUE	0	0	1	1	none	8.40417244666e-05
S002	T028	TRUE	TRUE	0	0	1	1	none	6.30462932438e-05
S007	T028	TRUE	TRUE	0	0	1	1	none	2.9231091754e-05
S021	T028	TRUE	TRUE	0	0	1	1	none	6.7225414796e-05
S024	T028	TRUE	TRUE	0	0	1	1	none	6.559888514e-05
S025	T028	TRUE	TRUE	0	0	1	1	none	6.70797110424e-05
S026	T028	TRUE	TRUE	0	0	1	1	none	6.38161118564e-05
S038	T028	TRUE	TRUE	0	0	1	1	none	4.97079279794e-05
S039	T028	TRUE	TRUE	0	0	1	1	none	6.7596298047e-05
S040	T028	TRUE	TRUE	0	0	1	1	none	9.49673947762e-05
S042	T028	TRUE	TRUE	0	0	1	1	none	6.61236916646e-05
S071	T028	TRUE	TRUE	0	0	1	1	none	9.02722380629e-05
S078	T028	TRUE	TRUE	0	0	1	1	none	6.32517450974e-05
S081	T028	TRUE	TRUE	0	0	1	1	none	6.61236916646e-05
S085	T028	TRUE	TRUE	0	0	1	1	none	8.83652197934e-05
S087	T028	TRUE	TRUE	0	0	1	1	none	0.000111620022453
S093	T028	TRUE	TRUE	0	0	1	1	none	7.73242027085e-05
S097	T028	TRUE	TRUE	0	0	1	1	none	6.46319107446e-05
S102	T028	TRUE	TRUE	0	0	1	1	none	9.41710858474e-05
S106	T028	TRUE	TRUE	0	0	1	1	none	6.47136889328e-05
S130	T028	TRUE	TRUE	0	0	1	1	none	0.0001112770068558
T009	T028	TRUE	TRUE	0	0	1	1	none	6.79941360346e-05
T010	T028	TRUE	TRUE	0	0	1	1	none	6.88157388404e-05
T013	T028	FALSE	FALSE	0	0	1	1	none	5.7897795936e-05
T014	T028	TRUE	TRUE	0	0	1	1	none	6.66015006002e-05
T020	T028	TRUE	TRUE	0	0	1	1	none	5.13561185764e-05
T021	T028	TRUE	TRUE	0	0	1	1	none	7.03634817682e-05
S002	T035a	TRUE	TRUE	0	0	1	1	none	0.0001176307905674
S007	T035a	TRUE	TRUE	0	0	1	1	none	0.0001123637000984
S021	T035a	TRUE	TRUE	0	0	1	1	none	0.0001218099121196
S024	T035a	TRUE	TRUE	0	0	1	1	none	0.0001201833824636
S025	T035a	TRUE	TRUE	0	0	1	1	none	0.000121664208366
S026	T035a	TRUE	TRUE	0	0	1	1	none	0.00011840060918
S038	T035a	TRUE	TRUE	0	0	1	1	none	0.0001235713021938
S039	T035a	TRUE	TRUE	0	0	1	1	none	0.0001221807953706
S040	T035a	TRUE	TRUE	0	0	1	1	none	6.51435991198e-05
S042	T035a	TRUE	TRUE	0	0	1	1	none	0.0001207081889882
S071	T035a	TRUE	TRUE	0	0	1	1	none	6.04484424065e-05
S078	T035a	TRUE	TRUE	0	0	1	1	none	0.000117836242421
S081	T035a	TRUE	TRUE	0	0	1	1	none	0.0001207081889882
S085	T035a	TRUE	TRUE	0	0	1	1	none	3.4176556677e-05
S087	T035a	TRUE	TRUE	0	0	1	1	none	6.1985027366e-06
S093	T035a	TRUE	TRUE	0	0	1	1	none	4.75004070521e-05
S097	T035a	TRUE	TRUE	0	0	1	1	none	0.0001192164080682
S102	T035a	TRUE	TRUE	0	0	1	1	none	6.4347290191e-05
S106	T035a	TRUE	TRUE	0	0	1	1	none	0.0001192981862564
S130	T035a	TRUE	TRUE	0	0	1	1	none	5.8554871394e-06
T009	T035a	TRUE	TRUE	0	0	1	1	none	0.0001225786333582
T010	T035a	TRUE	TRUE	0	0	1	1	none	0.000123400236164
T013	T035a	FALSE	FALSE	0	0	1	1	none	0.0001317611701504
T014	T035a	TRUE	TRUE	0	0	1	1	none	0.0001211859979238
T020	T035a	TRUE	TRUE	0	0	1	1	none	0.0001252194927908
T021	T035a	TRUE	TRUE	0	0	1	1	none	0.0001249479790918
T028	T035a	TRUE	TRUE	0	0	1	1	none	0.0001115412500924
S002	T035b	TRUE	TRUE	0	0	1	1	none	2.00458070896e-05
S007	T035b	TRUE	TRUE	0	0	1	1	none	6.88165860406e-05
S021	T035b	TRUE	TRUE	0	0	1	1	none	2.42249286418e-05
S024	T035b	TRUE	TRUE	0	0	1	1	none	2.25983989858e-05
S025	T035b	TRUE	TRUE	0	0	1	1	none	2.11282962282e-05
S026	T035b	TRUE	TRUE	0	0	1	1	none	1.36630009242e-05
S038	T035b	TRUE	TRUE	0	0	1	1	none	8.0024188136e-05
S039	T035b	TRUE	TRUE	0	0	1	1	none	2.45958118928e-05
S040	T035b	TRUE	TRUE	0	0	1	1	none	0.000106004778042
S042	T035b	TRUE	TRUE	0	0	1	1	none	2.31232055104e-05
S071	T035b	TRUE	TRUE	0	0	1	1	none	0.0001013096213287
S078	T035b	TRUE	TRUE	0	0	1	1	none	2.02512589432e-05
S081	T035b	TRUE	TRUE	0	0	1	1	none	2.31232055104e-05
S085	T035b	TRUE	TRUE	0	0	1	1	none	9.94026030592e-05
S087	T035b	TRUE	TRUE	0	0	1	1	none	0.0001226574057188
S093	T035b	TRUE	TRUE	0	0	1	1	none	8.83615859743e-05
S097	T035b	TRUE	TRUE	0	0	1	1	none	1.86804959304e-05
S102	T035b	TRUE	TRUE	0	0	1	1	none	0.0001052084691132
S106	T035b	TRUE	TRUE	0	0	1	1	none	2.17132027786e-05
S130	T035b	TRUE	TRUE	0	0	1	1	none	0.0001223143901216
T009	T035b	TRUE	TRUE	0	0	1	1	none	2.3693457336e-06
T010	T035b	TRUE	TRUE	0	0	1	1	none	3.1909485394e-06
T013	T035b	FALSE	FALSE	0	0	1	1	none	8.82140560926e-05
T014	T035b	TRUE	TRUE	0	0	1	1	none	2.3601014446e-05
T020	T035b	TRUE	TRUE	0	0	1	1	none	8.1672378733e-05
T021	T035b	TRUE	TRUE	0	0	1	1	none	4.7386914672e-06
T028	T035b	TRUE	TRUE	0	0	1	1	none	6.79941360346e-05
T035a	T035b	TRUE	TRUE	0	0	1	1	none	0.0001225786333582
S002	T040	TRUE	TRUE	0	0	1	1	none	1.44946803772e-05
S007	T040	TRUE	TRUE	0	0	1	1	none	6.82039796982e-05
S021	T040	TRUE	TRUE	0	0	1	1	none	5.9135797594e-06
S024	T040	TRUE	TRUE	0	0	1	1	none	3.1023772366e-06
S025	T040	TRUE	TRUE	0	0	1	1	none	2.34666185458e-05
S026	T040	TRUE	TRUE	0	0	1	1	none	2.02030193598e-05
S038	T040	TRUE	TRUE	0	0	1	1	none	7.94115817936e-05
S039	T040	TRUE	TRUE	0	0	1	1	none	6.2844630104e-06
S040	T040	TRUE	TRUE	0	0	1	1	none	0.0001053921716996
S042	T040	TRUE	TRUE	0	0	1	1	none	4.811856628e-06
S071	T040	TRUE	TRUE	0	0	1	1	none	0.0001006970149863
S078	T040	TRUE	TRUE	0	0	1	1	none	6.5163229408e-06
S081	T040	TRUE	TRUE	0	0	1	1	none	2.4425108944e-06
S085	T040	TRUE	TRUE	0	0	1	1	none	9.87899967168e-05
S087	T040	TRUE	TRUE	0	0	1	1	none	0.0001220447993764
S093	T040	TRUE	TRUE	0	0	1	1	none	8.77489796319e-05
S097	T040	TRUE	TRUE	0	0	1	1	none	2.1018818248e-05
S102	T040	TRUE	TRUE	0	0	1	1	none	0.0001045958627708
S106	T040	TRUE	TRUE	0	0	1	1	none	1.61620760662e-05
S130	T040	TRUE	TRUE	0	0	1	1	none	0.0001217017837792
T009	T040	TRUE	TRUE	0	0	1	1	none	2.4381043538e-05
T010	T040	TRUE	TRUE	0	0	1	1	none	2.52026463438e-05
T013	T040	FALSE	FALSE	0	0	1	1	none	8.76014497502e-05
T014	T040	TRUE	TRUE	0	0	1	1	none	5.2896655636e-06
T020	T040	TRUE	TRUE	0	0	1	1	none	8.10597723906e-05
T021	T040	TRUE	TRUE	0	0	1	1	none	2.67503892716e-05
T028	T040	TRUE	TRUE	0	0	1	1	none	6.73815296922e-05
T035a	T040	TRUE	TRUE	0	0	1	1	none	0.0001219660270158
T035b	T040	TRUE	TRUE	0	0	1	1	none	2.4381043538e-05
S002	T056	FALSE	FALSE	0	0	1	1	none	2.43699670456e-05
S007	T056	FALSE	FALSE	0	0	1	1	none	7.31407459966e-05
S021	T056	FALSE	FALSE	0	0	1	1	none	2.85490885978e-05
S024	T056	FALSE	FALSE	0	0	1	1	none	2.69225589418e-05
S025	T056	FALSE	FALSE	0	0	1	1	none	2.54524561842e-05
S026	T056	FALSE	FALSE	0	0	1	1	none	1.79871608802e-05
S038	T056	FALSE	FALSE	0	0	1	1	none	8.4348348092e-05
S039	T056	FALSE	FALSE	0	0	1	1	none	2.89199718488e-05
S040	T056	FALSE	FALSE	0	0	1	1	none	0.000110328937998
S042	T056	FALSE	FALSE	0	0	1	1	none	2.74473654664e-05
S071	T056	FALSE	FALSE	0	0	1	1	none	0.0001056337812847
S078	T056	FALSE	FALSE	0	0	1	1	none	2.45754188992e-05
S081	T056	FALSE	FALSE	0	0	1	1	none	2.74473654664e-05
S085	T056	FALSE	FALSE	0	0	1	1	none	0.0001037267630152
S087	T056	FALSE	FALSE	0	0	1	1	none	0.0001269815656748
S093	T056	FALSE	FALSE	0	0	1	1	none	9.26857459303e-05
S097	T056	FALSE	FALSE	0	0	1	1	none	2.30046558864e-05
S102	T056	FALSE	FALSE	0	0	1	1	none	0.0001095326290692
S106	T056	FALSE	FALSE	0	0	1	1	none	2.60373627346e-05
S130	T056	FALSE	FALSE	0	0	1	1	none	0.0001266385500776
T009	T056	TRUE	TRUE	1	0	1	1	anc	1.362477789e-06
T010	T056	FALSE	FALSE	0	0	1	1	none	6.3304356286e-06
T013	T056	FALSE	FALSE	0	0	1	1	none	9.25382160486e-05
T014	T056	FALSE	FALSE	0	0	1	1	none	2.7925174402e-05
T020	T056	FALSE	FALSE	0	0	1	1	none	8.5996538689e-05
T021	T056	FALSE	FALSE	0	0	1	1	none	7.8781785564e-06
T028	T056	FALSE	FALSE	0	0	1	1	none	7.23182959906e-05
T035a	T056	FALSE	FALSE	0	0	1	1	none	0.0001269027933142
T035b	T056	FALSE	FALSE	0	0	1	1	none	6.6935056896e-06
T040	T056	FALSE	FALSE	0	0	1	1	none	2.8705203494e-05
S002	T059	TRUE	TRUE	0	0	1	1	none	0.0001076050159228
S007	T059	TRUE	TRUE	0	0	1	1	none	0.0001023379254538
S021	T059	TRUE	TRUE	0	0	1	1	none	0.000111784137475
S024	T059	TRUE	TRUE	0	0	1	1	none	0.000110157607819
S025	T059	TRUE	TRUE	0	0	1	1	none	0.0001116384337214
S026	T059	TRUE	TRUE	0	0	1	1	none	0.0001083748345354
S038	T059	TRUE	TRUE	0	0	1	1	none	0.0001135455275492
S039	T059	TRUE	TRUE	0	0	1	1	none	0.000112155020726
S040	T059	TRUE	TRUE	0	0	1	1	none	7.7327535384e-06
S042	T059	TRUE	TRUE	0	0	1	1	none	0.0001106824143436
S071	T059	TRUE	TRUE	0	0	1	1	none	2.88462887279e-05
S078	T059	TRUE	TRUE	0	0	1	1	none	0.0001078104677764
S081	T059	TRUE	TRUE	0	0	1	1	none	0.0001106824143436
S085	T059	TRUE	TRUE	0	0	1	1	none	4.85156494924e-05
S087	T059	TRUE	TRUE	0	0	1	1	none	7.1770452152e-05
S093	T059	TRUE	TRUE	0	0	1	1	none	2.54500391035e-05
S097	T059	TRUE	TRUE	0	0	1	1	none	0.0001091906334236
S102	T059	TRUE	TRUE	0	0	1	1	none	1.04591685924e-05
S106	T059	TRUE	TRUE	0	0	1	1	none	0.0001092724116118
S130	T059	TRUE	TRUE	0	0	1	1	none	7.14274365548e-05
T009	T059	TRUE	TRUE	0	0	1	1	none	0.0001125528587136
T010	T059	TRUE	TRUE	0	0	1	1	none	0.0001133744615194
T013	T059	FALSE	FALSE	0	0	1	1	none	0.0001217353955058
T014	T059	TRUE	TRUE	0	0	1	1	none	0.0001111602232792
T020	T059	TRUE	TRUE	0	0	1	1	none	0.0001151937181462
T021	T059	TRUE	TRUE	0	0	1	1	none	0.0001149222044472
T028	T059	TRUE	TRUE	0	0	1	1	none	0.0001015154754478
T035a	T059	TRUE	TRUE	0	0	1	1	none	7.16916797914e-05
T035b	T059	TRUE	TRUE	0	0	1	1	none	0.0001125528587136
T040	T059	TRUE	TRUE	0	0	1	1	none	0.0001119402523712
T056	T059	FALSE	FALSE	0	0	1	1	none	0.0001168770186696
S002	T065	TRUE	TRUE	0	0	1	1	none	7.57527476754e-05
S007	T065	TRUE	TRUE	0	0	1	1	none	5.12067803156e-05
S021	T065	TRUE	TRUE	0	0	1	1	none	7.99318692276e-05
S024	T065	TRUE	TRUE	0	0	1	1	none	7.83053395716e-05
S025	T065	TRUE	TRUE	0	0	1	1	none	7.9786165474e-05
S026	T065	TRUE	TRUE	0	0	1	1	none	7.6522566288e-05
S038	T065	TRUE	TRUE	0	0	1	1	none	4.062289137e-06
S039	T065	TRUE	TRUE	0	0	1	1	none	8.03027524786e-05
S040	T065	TRUE	TRUE	0	0	1	1	none	0.0001076738492078
S042	T065	TRUE	TRUE	0	0	1	1	none	7.88301460962e-05
S071	T065	TRUE	TRUE	0	0	1	1	none	0.0001029786924945
S078	T065	TRUE	TRUE	0	0	1	1	none	7.5958199529e-05
S081	T065	TRUE	TRUE	0	0	1	1	none	7.88301460962e-05
S085	T065	TRUE	TRUE	0	0	1	1	none	0.000101071674225
S087	T065	TRUE	TRUE	0	0	1	1	none	0.0001243264768846
S093	T065	TRUE	TRUE	0	0	1	1	none	9.00306571401e-05
S097	T065	TRUE	TRUE	0	0	1	1	none	7.73383651762e-05
S102	T065	TRUE	TRUE	0	0	1	1	none	0.000106877540279
S106	T065	TRUE	TRUE	0	0	1	1	none	7.74201433644e-05
S130	T065	TRUE	TRUE	0	0	1	1	none	0.0001239834612874
T009	T065	TRUE	TRUE	0	0	1	1	none	8.07005904662e-05
T010	T065	TRUE	TRUE	0	0	1	1	none	8.1522193272e-05
T013	T065	FALSE	FALSE	0	0	1	1	none	8.6981384932e-06
T014	T065	TRUE	TRUE	0	0	1	1	none	7.93079550318e-05
T020	T065	TRUE	TRUE	0	0	1	1	none	5.710479734e-06
T021	T065	TRUE	TRUE	0	0	1	1	none	8.30699361998e-05
T028	T065	TRUE	TRUE	0	0	1	1	none	5.03843303096e-05
T035a	T065	TRUE	TRUE	0	0	1	1	none	0.000124247704524
T035b	T065	TRUE	TRUE	0	0	1	1	none	8.07005904662e-05
T040	T065	TRUE	TRUE	0	0	1	1	none	8.00879841238e-05
T056	T065	FALSE	FALSE	0	0	1	1	none	8.50247504222e-05
T059	T065	TRUE	TRUE	0	0	1	1	none	0.0001142219298794
S002	T069	TRUE	TRUE	0	0	1	1	none	0.0001248011497218
S007	T069	TRUE	TRUE	0	0	1	1	none	0.0001195340592528
S021	T069	TRUE	TRUE	0	0	1	1	none	0.000128980271274
S024	T069	TRUE	TRUE	0	0	1	1	none	0.000127353741618
S025	T069	TRUE	TRUE	0	0	1	1	none	0.0001288345675204
S026	T069	TRUE	TRUE	0	0	1	1	none	0.0001255709683344
S038	T069	TRUE	TRUE	0	0	1	1	none	0.0001307416613482
S039	T069	TRUE	TRUE	0	0	1	1	none	0.000129351154525
S040	T069	TRUE	TRUE	0	0	1	1	none	5.07375792402e-05
S042	T069	TRUE	TRUE	0	0	1	1	none	0.0001278785481426
S071	T069	TRUE	TRUE	0	0	1	1	none	2.99676244881e-05
S078	T069	TRUE	TRUE	0	0	1	1	none	0.0001250066015754
S081	T069	TRUE	TRUE	0	0	1	1	none	0.0001278785481426
S085	T069	TRUE	TRUE	0	0	1	1	none	6.57117832914e-05
S087	T069	TRUE	TRUE	0	0	1	1	none	8.8966585951e-05
S093	T069	TRUE	TRUE	0	0	1	1	none	4.26461729025e-05
S097	T069	TRUE	TRUE	0	0	1	1	none	0.0001263867672226
S102	T069	TRUE	TRUE	0	0	1	1	none	4.99412703114e-05
S106	T069	TRUE	TRUE	0	0	1	1	none	0.0001264685454108
S130	T069	TRUE	TRUE	0	0	1	1	none	8.86235703538e-05
T009	T069	TRUE	TRUE	0	0	1	1	none	0.0001297489925126
T010	T069	TRUE	TRUE	0	0	1	1	none	0.0001305705953184
T013	T069	FALSE	FALSE	0	0	1	1	none	0.0001389315293048
T014	T069	TRUE	TRUE	0	0	1	1	none	0.0001283563570782
T020	T069	TRUE	TRUE	0	0	1	1	none	0.0001323898519452
T021	T069	TRUE	TRUE	0	0	1	1	none	0.0001321183382462
T028	T069	TRUE	TRUE	0	0	1	1	none	0.0001187116092468
T035a	T069	TRUE	TRUE	0	0	1	1	none	8.88878135904e-05
T035b	T069	TRUE	TRUE	0	0	1	1	none	0.0001297489925126
T040	T069	TRUE	TRUE	0	0	1	1	none	0.0001291363861702
T056	T069	FALSE	FALSE	0	0	1	1	none	0.0001340731524686
T059	T069	TRUE	TRUE	0	0	1	1	none	5.72856599118e-05
T065	T069	TRUE	TRUE	0	0	1	1	none	0.0001314180636784
S002	T073	TRUE	TRUE	0	0	1	1	none	2.24151528232e-05
S007	T073	TRUE	TRUE	0	0	1	1	none	7.11859317742e-05
S021	T073	TRUE	TRUE	0	0	1	1	none	2.65942743754e-05
S024	T073	TRUE	TRUE	0	0	1	1	none	2.49677447194e-05
S025	T073	TRUE	TRUE	0	0	1	1	none	2.34976419618e-05
S026	T073	TRUE	TRUE	0	0	1	1	none	1.60323466578e-05
S038	T073	TRUE	TRUE	0	0	1	1	none	8.23935338696e-05
S039	T073	TRUE	TRUE	0	0	1	1	none	2.69651576264e-05
S040	T073	TRUE	TRUE	0	0	1	1	none	0.0001083741237756
S042	T073	TRUE	TRUE	0	0	1	1	none	2.5492551244e-05
S071	T073	TRUE	TRUE	0	0	1	1	none	0.0001036789670623
S078	T073	TRUE	TRUE	0	0	1	1	none	2.26206046768e-05
S081	T073	TRUE	TRUE	0	0	1	1	none	2.5492551244e-05
S085	T073	TRUE	TRUE	0	0	1	1	none	0.0001017719487928
S087	T073	TRUE	TRUE	0	0	1	1	none	0.0001250267514524
S093	T073	TRUE	TRUE	0	0	1	1	none	9.07309317079e-05
S097	T073	TRUE	TRUE	0	0	1	1	none	2.1049841664e-05
S102	T073	TRUE	TRUE	0	0	1	1	none	0.0001075778148468
S106	T073	TRUE	TRUE	0	0	1	1	none	2.40825485122e-05
S130	T073	TRUE	TRUE	0	0	1	1	none	0.0001246837358552
T009	T073	TRUE	TRUE	0	0	1	1	none	3.5540186004e-06
T010	T073	TRUE	TRUE	0	0	1	1	none	3.1909485394e-06
T013	T073	FALSE	FALSE	0	0	1	1	none	9.05834018262e-05
T014	T073	TRUE	TRUE	0	0	1	1	none	2.59703601796e-05
T020	T073	TRUE	TRUE	0	0	1	1	none	8.40417244666e-05
T021	T073	TRUE	TRUE	0	0	1	1	none	1.1846728668e-06
T028	T073	TRUE	TRUE	0	0	1	1	none	7.03634817682e-05
T035a	T073	TRUE	TRUE	0	0	1	1	none	0.0001249479790918
T035b	T073	TRUE	TRUE	0	0	1	1	none	4.7386914672e-06
T040	T073	TRUE	TRUE	0	0	1	1	none	2.67503892716e-05
T056	T073	FALSE	FALSE	0	0	1	1	none	7.8781785564e-06
T059	T073	TRUE	TRUE	0	0	1	1	none	0.0001149222044472
T065	T073	TRUE	TRUE	0	0	1	1	none	8.30699361998e-05
T069	T073	TRUE	TRUE	0	0	1	1	none	0.0001321183382462
S002	T075	TRUE	TRUE	0	0	1	1	none	5.88107819288e-05
S007	T075	TRUE	TRUE	0	0	1	1	none	5.2359018593e-05
S021	T075	TRUE	TRUE	0	0	1	1	none	6.2989903481e-05
S024	T075	TRUE	TRUE	0	0	1	1	none	6.1363373825e-05
S025	T075	TRUE	TRUE	0	0	1	1	none	6.28441997274e-05
S026	T075	TRUE	TRUE	0	0	1	1	none	5.95806005414e-05
S038	T075	TRUE	TRUE	0	0	1	1	none	6.35666206884e-05
S039	T075	TRUE	TRUE	0	0	1	1	none	6.3360786732e-05
S040	T075	TRUE	TRUE	0	0	1	1	none	9.07318834612e-05
S042	T075	TRUE	TRUE	0	0	1	1	none	6.18881803496e-05
S071	T075	TRUE	TRUE	0	0	1	1	none	8.60367267479e-05
S078	T075	TRUE	TRUE	0	0	1	1	none	5.90162337824e-05
S081	T075	TRUE	TRUE	0	0	1	1	none	6.18881803496e-05
S085	T075	TRUE	TRUE	0	0	1	1	none	8.41297084784e-05
S087	T075	TRUE	TRUE	0	0	1	1	none	0.000107384511138
S093	T075	TRUE	TRUE	0	0	1	1	none	7.30886913935e-05
S097	T075	TRUE	TRUE	0	0	1	1	none	6.03963994296e-05
S102	T075	TRUE	TRUE	0	0	1	1	none	8.99355745324e-05
S106	T075	TRUE	TRUE	0	0	1	1	none	6.04781776178e-05
S130	T075	TRUE	TRUE	0	0	1	1	none	0.0001070414955408
T009	T075	TRUE	TRUE	0	0	1	1	none	6.37586247196e-05
T010	T075	TRUE	TRUE	0	0	1	1	none	6.45802275254e-05
T013	T075	FALSE	FALSE	0	0	1	1	none	7.1756488645e-05
T014	T075	TRUE	TRUE	0	0	1	1	none	6.23659892852e-05
T020	T075	TRUE	TRUE	0	0	1	1	none	6.52148112854e-05
T021	T075	TRUE	TRUE	0	0	1	1	none	6.61279704532e-05
T028	T075	TRUE	TRUE	0	0	1	1	none	5.1536568587e-05
T035a	T075	TRUE	TRUE	0	0	1	1	none	0.0001073057387774
T035b	T075	TRUE	TRUE	0	0	1	1	none	6.37586247196e-05
T040	T075	TRUE	TRUE	0	0	1	1	none	6.31460183772e-05
T056	T075	FALSE	FALSE	0	0	1	1	none	6.80827846756e-05
T059	T075	TRUE	TRUE	0	0	1	1	none	9.72799641328e-05
T065	T075	TRUE	TRUE	0	0	1	1	none	6.42430230186e-05
T069	T075	TRUE	TRUE	0	0	1	1	none	0.0001144760979318
T073	T075	TRUE	TRUE	0	0	1	1	none	6.61279704532e-05
S002	T077	TRUE	TRUE	0	0	1	1	none	2.18228163898e-05
S007	T077	TRUE	TRUE	0	0	1	1	none	7.05935953408e-05
S021	T077	TRUE	TRUE	0	0	1	1	none	2.6001937942e-05
S024	T077	TRUE	TRUE	0	0	1	1	none	2.4375408286e-05
S025	T077	TRUE	TRUE	0	0	1	1	none	2.29053055284e-05
S026	T077	TRUE	TRUE	0	0	1	1	none	1.54400102244e-05
S038	T077	TRUE	TRUE	0	0	1	1	none	8.18011974362e-05
S039	T077	TRUE	TRUE	0	0	1	1	none	2.6372821193e-05
S040	T077	TRUE	TRUE	0	0	1	1	none	0.0001077817873422
S042	T077	TRUE	TRUE	0	0	1	1	none	2.49002148106e-05
S071	T077	TRUE	TRUE	0	0	1	1	none	0.0001030866306289
S078	T077	TRUE	TRUE	0	0	1	1	none	2.20282682434e-05
S081	T077	TRUE	TRUE	0	0	1	1	none	2.49002148106e-05
S085	T077	TRUE	TRUE	0	0	1	1	none	0.0001011796123594
S087	T077	TRUE	TRUE	0	0	1	1	none	0.000124434415019
S093	T077	TRUE	TRUE	0	0	1	1	none	9.01385952745e-05
S097	T077	TRUE	TRUE	0	0	1	1	none	2.04575052306e-05
S102	T077	TRUE	TRUE	0	0	1	1	none	0.0001069854784134
S106	T077	TRUE	TRUE	0	0	1	1	none	2.34902120788e-05
S130	T077	TRUE	TRUE	0	0	1	1	none	0.0001240913994218
T009	T077	TRUE	TRUE	0	0	1	1	none	2.961682167e-06
T010	T077	TRUE	TRUE	0	0	1	1	none	2.598612106e-06
T013	T077	FALSE	FALSE	0	0	1	1	none	8.99910653928e-05
T014	T077	TRUE	TRUE	0	0	1	1	none	2.53780237462e-05
T020	T077	TRUE	TRUE	0	0	1	1	none	8.34493880332e-05
T021	T077	TRUE	TRUE	0	0	1	1	none	1.7770093002e-06
T028	T077	TRUE	TRUE	0	0	1	1	none	6.97711453348e-05
T035a	T077	TRUE	TRUE	0	0	1	1	none	0.0001243556426584
T035b	T077	TRUE	TRUE	0	0	1	1	none	4.1463550338e-06
T040	T077	TRUE	TRUE	0	0	1	1	none	2.61580528382e-05
T056	T077	FALSE	FALSE	0	0	1	1	none	7.285842123e-06
T059	T077	TRUE	TRUE	0	0	1	1	none	0.0001143298680138
T065	T077	TRUE	TRUE	0	0	1	1	none	8.24775997664e-05
T069	T077	TRUE	TRUE	0	0	1	1	none	0.0001315260018128
T073	T077	TRUE	TRUE	0	0	1	1	none	1.7770093002e-06
T075	T077	TRUE	TRUE	0	0	1	1	none	6.55356340198e-05
S002	T087	TRUE	TRUE	0	0	1	1	none	1.96983273231e-05
S007	T087	TRUE	TRUE	0	0	1	1	none	6.84691062741e-05
S021	T087	TRUE	TRUE	0	0	1	1	none	2.38774488753e-05
S024	T087	TRUE	TRUE	0	0	1	1	none	2.22509192193e-05
S025	T087	TRUE	TRUE	0	0	1	1	none	2.07808164617e-05
S026	T087	TRUE	TRUE	0	0	1	1	none	1.33155211577e-05
S038	T087	TRUE	TRUE	0	0	1	1	none	7.96767083695e-05
S039	T087	TRUE	TRUE	0	0	1	1	none	2.42483321263e-05
S040	T087	TRUE	TRUE	0	0	1	1	none	0.0001056572982755
S042	T087	TRUE	TRUE	0	0	1	1	none	2.27757257439e-05
S071	T087	TRUE	TRUE	0	0	1	1	none	0.0001009621415622
S078	T087	TRUE	TRUE	0	0	1	1	none	1.99037791767e-05
S081	T087	TRUE	TRUE	0	0	1	1	none	2.27757257439e-05
S085	T087	TRUE	TRUE	0	0	1	1	none	9.90551232927e-05
S087	T087	TRUE	TRUE	0	0	1	1	none	0.0001223099259523
S093	T087	TRUE	TRUE	0	0	1	1	none	8.80141062078e-05
S097	T087	TRUE	TRUE	0	0	1	1	none	1.83330161639e-05
S102	T087	TRUE	TRUE	0	0	1	1	none	0.0001048609893467
S106	T087	TRUE	TRUE	0	0	1	1	none	2.13657230121e-05
S130	T087	TRUE	TRUE	0	0	1	1	none	0.0001219669103551
T009	T087	TRUE	TRUE	0	0	1	1	none	3.2065388339e-06
T010	T087	TRUE	TRUE	0	0	1	1	none	4.0281416397e-06
T013	T087	FALSE	FALSE	0	0	1	1	none	8.78665763261e-05
T014	T087	TRUE	TRUE	0	0	1	1	none	2.32535346795e-05
T020	T087	TRUE	TRUE	0	0	1	1	none	8.13248989665e-05
T021	T087	TRUE	TRUE	0	0	1	1	none	5.5758845675e-06
T028	T087	TRUE	TRUE	0	0	1	1	none	6.76466562681e-05
T035a	T087	TRUE	TRUE	0	0	1	1	none	0.0001222311535917
T035b	T087	TRUE	TRUE	0	0	1	1	none	3.2065388339e-06
T040	T087	TRUE	TRUE	0	0	1	1	none	2.40335637715e-05
T056	T087	FALSE	FALSE	0	0	1	1	none	7.5306987899e-06
T059	T087	TRUE	TRUE	0	0	1	1	none	0.0001122053789471
T065	T087	TRUE	TRUE	0	0	1	1	none	8.03531106997e-05
T069	T087	TRUE	TRUE	0	0	1	1	none	0.0001294015127461
T073	T087	TRUE	TRUE	0	0	1	1	none	5.5758845675e-06
T075	T087	TRUE	TRUE	0	0	1	1	none	6.34111449531e-05
T077	T087	TRUE	TRUE	0	0	1	1	none	4.9835481341e-06
S002	T095	TRUE	TRUE	0	0	1	1	none	0.0001180005278454
S007	T095	TRUE	TRUE	0	0	1	1	none	0.0001127334373764
S021	T095	TRUE	TRUE	0	0	1	1	none	0.0001221796493976
S024	T095	TRUE	TRUE	0	0	1	1	none	0.0001205531197416
S025	T095	TRUE	TRUE	0	0	1	1	none	0.000122033945644
S026	T095	TRUE	TRUE	0	0	1	1	none	0.000118770346458
S038	T095	TRUE	TRUE	0	0	1	1	none	0.0001239410394718
S039	T095	TRUE	TRUE	0	0	1	1	none	0.0001225505326486
S040	T095	TRUE	TRUE	0	0	1	1	none	6.55133363978e-05
S042	T095	TRUE	TRUE	0	0	1	1	none	0.0001210779262662
S071	T095	TRUE	TRUE	0	0	1	1	none	6.08181796845e-05
S078	T095	TRUE	TRUE	0	0	1	1	none	0.000118205979699
S081	T095	TRUE	TRUE	0	0	1	1	none	0.0001210779262662
S085	T095	TRUE	TRUE	0	0	1	1	none	3.4546293955e-05
S087	T095	TRUE	TRUE	0	0	1	1	none	3.8360209034e-06
S093	T095	TRUE	TRUE	0	0	1	1	none	4.78701443301e-05
S097	T095	TRUE	TRUE	0	0	1	1	none	0.0001195861453462
S102	T095	TRUE	TRUE	0	0	1	1	none	6.4717027469e-05
S106	T095	TRUE	TRUE	0	0	1	1	none	0.0001196679235344
S130	T095	TRUE	TRUE	0	0	1	1	none	2.3083324394e-06
T009	T095	TRUE	TRUE	0	0	1	1	none	0.0001229483706362
T010	T095	TRUE	TRUE	0	0	1	1	none	0.000123769973442
T013	T095	FALSE	FALSE	0	0	1	1	none	0.0001321309074284
T014	T095	TRUE	TRUE	0	0	1	1	none	0.0001215557352018
T020	T095	TRUE	TRUE	0	0	1	1	none	0.0001255892300688
T021	T095	TRUE	TRUE	0	0	1	1	none	0.0001253177163698
T028	T095	TRUE	TRUE	0	0	1	1	none	0.0001119109873704
T035a	T095	TRUE	TRUE	0	0	1	1	none	6.489467654e-06
T035b	T095	TRUE	TRUE	0	0	1	1	none	0.0001229483706362
T040	T095	TRUE	TRUE	0	0	1	1	none	0.0001223357642938
T056	T095	FALSE	FALSE	0	0	1	1	none	0.0001272725305922
T059	T095	TRUE	TRUE	0	0	1	1	none	7.20614170694e-05
T065	T095	TRUE	TRUE	0	0	1	1	none	0.000124617441802
T069	T095	TRUE	TRUE	0	0	1	1	none	8.92575508684e-05
T073	T095	TRUE	TRUE	0	0	1	1	none	0.0001253177163698
T075	T095	TRUE	TRUE	0	0	1	1	none	0.0001076754760554
T077	T095	TRUE	TRUE	0	0	1	1	none	0.0001247253799364
T087	T095	TRUE	TRUE	0	0	1	1	none	0.0001226008908697
S002	T099a	TRUE	TRUE	0	0	1	1	none	0.0001161502009114
S007	T099a	TRUE	TRUE	0	0	1	1	none	0.0001108831104424
S021	T099a	TRUE	TRUE	0	0	1	1	none	0.0001203293224636
S024	T099a	TRUE	TRUE	0	0	1	1	none	0.0001187027928076
S025	T099a	TRUE	TRUE	0	0	1	1	none	0.00012018361871
S026	T099a	TRUE	TRUE	0	0	1	1	none	0.000116920019524
S038	T099a	TRUE	TRUE	0	0	1	1	none	0.0001220907125378
S039	T099a	TRUE	TRUE	0	0	1	1	none	0.0001207002057146
S040	T099a	TRUE	TRUE	0	0	1	1	none	6.36630094638e-05
S042	T099a	TRUE	TRUE	0	0	1	1	none	0.0001192275993322
S071	T099a	TRUE	TRUE	0	0	1	1	none	5.89678527505e-05
S078	T099a	TRUE	TRUE	0	0	1	1	none	0.000116355652765
S081	T099a	TRUE	TRUE	0	0	1	1	none	0.0001192275993322
S085	T099a	TRUE	TRUE	0	0	1	1	none	3.2695967021e-05
S087	T099a	TRUE	TRUE	0	0	1	1	none	3.5332402138e-06
S093	T099a	TRUE	TRUE	0	0	1	1	none	4.60198173961e-05
S097	T099a	TRUE	TRUE	0	0	1	1	none	0.0001177358184122
S102	T099a	TRUE	TRUE	0	0	1	1	none	6.2866700535e-05
S106	T099a	TRUE	TRUE	0	0	1	1	none	0.0001178175966004
S130	T099a	TRUE	TRUE	0	0	1	1	none	3.1902246166e-06
T009	T099a	TRUE	TRUE	0	0	1	1	none	0.0001210980437022
T010	T099a	TRUE	TRUE	0	0	1	1	none	0.000121919646508
T013	T099a	FALSE	FALSE	0	0	1	1	none	0.0001302805804944
T014	T099a	TRUE	TRUE	0	0	1	1	none	0.0001197054082678
T020	T099a	TRUE	TRUE	0	0	1	1	none	0.0001237389031348
T021	T099a	TRUE	TRUE	0	0	1	1	none	0.0001234673894358
T028	T099a	TRUE	TRUE	0	0	1	1	none	0.0001100606604364
T035a	T099a	TRUE	TRUE	0	0	1	1	none	4.63914072e-06
T035b	T099a	TRUE	TRUE	0	0	1	1	none	0.0001210980437022
T040	T099a	TRUE	TRUE	0	0	1	1	none	0.0001204854373598
T056	T099a	FALSE	FALSE	0	0	1	1	none	0.0001254222036582
T059	T099a	TRUE	TRUE	0	0	1	1	none	7.02110901354e-05
T065	T099a	TRUE	TRUE	0	0	1	1	none	0.000122767114868
T069	T099a	TRUE	TRUE	0	0	1	1	none	8.74072239344e-05
T073	T099a	TRUE	TRUE	0	0	1	1	none	0.0001234673894358
T075	T099a	TRUE	TRUE	0	0	1	1	none	0.0001058251491214
T077	T099a	TRUE	TRUE	0	0	1	1	none	0.0001228750530024
T087	T099a	TRUE	TRUE	0	0	1	1	none	0.0001207505639357
T095	T099a	TRUE	TRUE	0	0	1	1	none	3.8242051312e-06
S002	T102	FALSE	FALSE	0	0	1	1	none	0.0001231083989818
S007	T102	FALSE	FALSE	0	0	1	1	none	0.0001178413085128
S021	T102	FALSE	FALSE	0	0	1	1	none	0.000127287520534
S024	T102	FALSE	FALSE	0	0	1	1	none	0.000125660990878
S025	T102	FALSE	FALSE	0	0	1	1	none	0.0001271418167804
S026	T102	FALSE	FALSE	0	0	1	1	none	0.0001238782175944
S038	T102	FALSE	FALSE	0	0	1	1	none	0.0001290489106082
S039	T102	FALSE	FALSE	0	0	1	1	none	0.000127658403785
S040	T102	FALSE	FALSE	0	0	1	1	none	7.06212075342e-05
S042	T102	FALSE	FALSE	0	0	1	1	none	0.0001261857974026
S071	T102	FALSE	FALSE	0	0	1	1	none	6.59260508209e-05
S078	T102	FALSE	FALSE	0	0	1	1	none	0.0001233138508354
S081	T102	FALSE	FALSE	0	0	1	1	none	0.0001261857974026
S085	T102	FALSE	FALSE	0	0	1	1	none	3.96541650914e-05
S087	T102	FALSE	FALSE	0	0	1	1	none	8.9438920398e-06
S093	T102	FALSE	FALSE	0	0	1	1	none	5.29780154665e-05
S097	T102	FALSE	FALSE	0	0	1	1	none	0.0001246940164826
S102	T102	FALSE	FALSE	0	0	1	1	none	6.98248986054e-05
S106	T102	FALSE	FALSE	0	0	1	1	none	0.0001247757946708
S130	T102	FALSE	FALSE	0	0	1	1	none	7.4162035758e-06
T009	T102	FALSE	FALSE	0	0	1	1	none	0.0001280562417726
T010	T102	FALSE	FALSE	0	0	1	1	none	0.0001288778445784
T013	T102	FALSE	FALSE	0	0	1	1	none	0.0001372387785648
T014	T102	FALSE	FALSE	0	0	1	1	none	0.0001266636063382
T020	T102	FALSE	FALSE	0	0	1	1	none	0.0001306971012052
T021	T102	FALSE	FALSE	0	0	1	1	none	0.0001304255875062
T028	T102	FALSE	FALSE	0	0	1	1	none	0.0001170188585068
T035a	T102	FALSE	FALSE	0	0	1	1	none	1.15973387904e-05
T035b	T102	FALSE	FALSE	0	0	1	1	none	0.0001280562417726
T040	T102	FALSE	FALSE	0	0	1	1	none	0.0001274436354302
T056	T102	FALSE	FALSE	0	0	1	1	none	0.0001323804017286
T059	T102	FALSE	FALSE	0	0	1	1	none	7.71692882058e-05
T065	T102	FALSE	FALSE	0	0	1	1	none	0.0001297253129384
T069	T102	FALSE	FALSE	0	0	1	1	none	9.43654220048e-05
T073	T102	FALSE	FALSE	0	0	1	1	none	0.0001304255875062
T075	T102	FALSE	FALSE	0	0	1	1	none	0.0001127833471918
T077	T102	FALSE	FALSE	0	0	1	1	none	0.0001298332510728
T087	T102	FALSE	FALSE	0	0	1	1	none	0.0001277087620061
T095	T102	TRUE	TRUE	1	0	1	1	anc	5.923364334e-07
T099a	T102	FALSE	FALSE	0	0	1	1	none	8.9320762676e-06
S002	T104	FALSE	FALSE	0	0	1	1	none	7.02552674366e-05
S007	T104	FALSE	FALSE	0	0	1	1	none	3.64400659468e-05
S021	T104	FALSE	FALSE	0	0	1	1	none	7.44343889888e-05
S024	T104	FALSE	FALSE	0	0	1	1	none	7.28078593328e-05
S025	T104	FALSE	FALSE	0	0	1	1	none	7.42886852352e-05
S026	T104	FALSE	FALSE	0	0	1	1	none	7.10250860492e-05
S038	T104	FALSE	FALSE	0	0	1	1	none	5.69169021722e-05
S039	T104	FALSE	FALSE	0	0	1	1	none	7.48052722398e-05
S040	T104	FALSE	FALSE	0	0	1	1	none	0.000102176368969
S042	T104	FALSE	FALSE	0	0	1	1	none	7.33326658574e-05
S071	T104	FALSE	FALSE	0	0	1	1	none	9.74812122557e-05
S078	T104	FALSE	FALSE	0	0	1	1	none	7.04607192902e-05
S081	T104	FALSE	FALSE	0	0	1	1	none	7.33326658574e-05
S085	T104	FALSE	FALSE	0	0	1	1	none	9.55741939862e-05
S087	T104	FALSE	FALSE	0	0	1	1	none	0.0001188289966458
S093	T104	FALSE	FALSE	0	0	1	1	none	8.45331769013e-05
S097	T104	FALSE	FALSE	0	0	1	1	none	7.18408849374e-05
S102	T104	FALSE	FALSE	0	0	1	1	none	0.0001013800600402
S106	T104	FALSE	FALSE	0	0	1	1	none	7.19226631256e-05
S130	T104	FALSE	FALSE	0	0	1	1	none	0.0001184859810486
T009	T104	FALSE	FALSE	0	0	1	1	none	7.52031102274e-05
T010	T104	FALSE	FALSE	0	0	1	1	none	7.60247130332e-05
T013	T104	FALSE	FALSE	0	0	1	1	none	6.51067701288e-05
T014	T104	FALSE	FALSE	0	0	1	1	none	7.3810474793e-05
T020	T104	FALSE	FALSE	0	0	1	1	none	5.85650927692e-05
T021	T104	FALSE	FALSE	0	0	1	1	none	7.7572455961e-05
T028	T104	FALSE	FALSE	0	0	1	1	none	3.29442658088e-05
T035a	T104	FALSE	FALSE	0	0	1	1	none	0.0001187502242852
T035b	T104	FALSE	FALSE	0	0	1	1	none	7.52031102274e-05
T040	T104	FALSE	FALSE	0	0	1	1	none	7.4590503885e-05
T056	T104	FALSE	FALSE	0	0	1	1	none	7.95272701834e-05
T059	T104	FALSE	FALSE	0	0	1	1	none	0.0001087244496406
T065	T104	FALSE	FALSE	0	0	1	1	none	5.75933045024e-05
T069	T104	FALSE	FALSE	0	0	1	1	none	0.0001259205834396
T073	T104	FALSE	FALSE	0	0	1	1	none	7.7572455961e-05
T075	T104	FALSE	FALSE	0	0	1	1	none	5.87455427798e-05
T077	T104	FALSE	FALSE	0	0	1	1	none	7.69801195276e-05
T087	T104	FALSE	FALSE	0	0	1	1	none	7.48556304609e-05
T095	T104	FALSE	FALSE	0	0	1	1	none	0.0001191199615632
T099a	T104	FALSE	FALSE	0	0	1	1	none	0.0001172696346292
T102	T104	FALSE	FALSE	0	0	1	1	none	0.0001242278326996
S002	T105	FALSE	FALSE	0	0	1	1	none	7.75297569756e-05
S007	T105	FALSE	FALSE	0	0	1	1	none	5.29837896158e-05
S021	T105	FALSE	FALSE	0	0	1	1	none	8.17088785278e-05
S024	T105	FALSE	FALSE	0	0	1	1	none	8.00823488718e-05
S025	T105	FALSE	FALSE	0	0	1	1	none	8.15631747742e-05
S026	T105	FALSE	FALSE	0	0	1	1	none	7.82995755882e-05
S038	T105	FALSE	FALSE	0	0	1	1	none	5.8392984372e-06
S039	T105	FALSE	FALSE	0	0	1	1	none	8.20797617788e-05
S040	T105	FALSE	FALSE	0	0	1	1	none	0.000109450858508
S042	T105	FALSE	FALSE	0	0	1	1	none	8.06071553964e-05
S071	T105	FALSE	FALSE	0	0	1	1	none	0.0001047557017947
S078	T105	FALSE	FALSE	0	0	1	1	none	7.77352088292e-05
S081	T105	FALSE	FALSE	0	0	1	1	none	8.06071553964e-05
S085	T105	FALSE	FALSE	0	0	1	1	none	0.0001028486835252
S087	T105	FALSE	FALSE	0	0	1	1	none	0.0001261034861848
S093	T105	FALSE	FALSE	0	0	1	1	none	9.18076664403e-05
S097	T105	FALSE	FALSE	0	0	1	1	none	7.91153744764e-05
S102	T105	FALSE	FALSE	0	0	1	1	none	0.0001086545495792
S106	T105	FALSE	FALSE	0	0	1	1	none	7.91971526646e-05
S130	T105	FALSE	FALSE	0	0	1	1	none	0.0001257604705876
T009	T105	FALSE	FALSE	0	0	1	1	none	8.24775997664e-05
T010	T105	FALSE	FALSE	0	0	1	1	none	8.32992025722e-05
T013	T105	FALSE	FALSE	0	0	1	1	none	1.04751477934e-05
T014	T105	FALSE	FALSE	0	0	1	1	none	8.1084964332e-05
T020	T105	FALSE	FALSE	0	0	1	1	none	7.4874890342e-06
T021	T105	FALSE	FALSE	0	0	1	1	none	8.48469455e-05
T028	T105	FALSE	FALSE	0	0	1	1	none	5.21613396098e-05
T035a	T105	FALSE	FALSE	0	0	1	1	none	0.0001260247138242
T035b	T105	FALSE	FALSE	0	0	1	1	none	8.24775997664e-05
T040	T105	FALSE	FALSE	0	0	1	1	none	8.1864993424e-05
T056	T105	FALSE	FALSE	0	0	1	1	none	8.68017597224e-05
T059	T105	FALSE	FALSE	0	0	1	1	none	0.0001159989391796
T065	T105	TRUE	TRUE	1	0	1	1	anc	5.923364334e-07
T069	T105	FALSE	FALSE	0	0	1	1	none	0.0001331950729786
T073	T105	FALSE	FALSE	0	0	1	1	none	8.48469455e-05
T075	T105	FALSE	FALSE	0	0	1	1	none	6.60200323188e-05
T077	T105	FALSE	FALSE	0	0	1	1	none	8.42546090666e-05
T087	T105	FALSE	FALSE	0	0	1	1	none	8.21301199999e-05
T095	T105	FALSE	FALSE	0	0	1	1	none	0.0001263944511022
T099a	T105	FALSE	FALSE	0	0	1	1	none	0.0001245441241682
T102	T105	FALSE	FALSE	0	0	1	1	none	0.0001315023222386
T104	T105	FALSE	FALSE	0	0	1	1	none	5.93703138026e-05
S002	T107	FALSE	FALSE	0	0	1	1	none	0.000121923726115
S007	T107	FALSE	FALSE	0	0	1	1	none	0.000116656635646
S021	T107	FALSE	FALSE	0	0	1	1	none	0.0001261028476672
S024	T107	FALSE	FALSE	0	0	1	1	none	0.0001244763180112
S025	T107	FALSE	FALSE	0	0	1	1	none	0.0001259571439136
S026	T107	FALSE	FALSE	0	0	1	1	none	0.0001226935447276
S038	T107	FALSE	FALSE	0	0	1	1	none	0.0001278642377414
S039	T107	FALSE	FALSE	0	0	1	1	none	0.0001264737309182
S040	T107	FALSE	FALSE	0	0	1	1	none	6.94365346674e-05
S042	T107	FALSE	FALSE	0	0	1	1	none	0.0001250011245358
S071	T107	FALSE	FALSE	0	0	1	1	none	6.47413779541e-05
S078	T107	FALSE	FALSE	0	0	1	1	none	0.0001221291779686
S081	T107	FALSE	FALSE	0	0	1	1	none	0.0001250011245358
S085	T107	FALSE	FALSE	0	0	1	1	none	3.84694922246e-05
S087	T107	FALSE	FALSE	0	0	1	1	none	7.759219173e-06
S093	T107	FALSE	FALSE	0	0	1	1	none	5.17933425997e-05
S097	T107	FALSE	FALSE	0	0	1	1	none	0.0001235093436158
S102	T107	FALSE	FALSE	0	0	1	1	none	6.86402257386e-05
S106	T107	FALSE	FALSE	0	0	1	1	none	0.000123591121804
S130	T107	FALSE	FALSE	0	0	1	1	none	6.231530709e-06
T009	T107	FALSE	FALSE	0	0	1	1	none	0.0001268715689058
T010	T107	FALSE	FALSE	0	0	1	1	none	0.0001276931717116
T013	T107	FALSE	FALSE	0	0	1	1	none	0.000136054105698
T014	T107	FALSE	FALSE	0	0	1	1	none	0.0001254789334714
T020	T107	FALSE	FALSE	0	0	1	1	none	0.0001295124283384
T021	T107	FALSE	FALSE	0	0	1	1	none	0.0001292409146394
T028	T107	FALSE	FALSE	0	0	1	1	none	0.00011583418564
T035a	T107	FALSE	FALSE	0	0	1	1	none	1.04126659236e-05
T035b	T107	FALSE	FALSE	0	0	1	1	none	0.0001268715689058
T040	T107	FALSE	FALSE	0	0	1	1	none	0.0001262589625634
T056	T107	FALSE	FALSE	0	0	1	1	none	0.0001311957288618
T059	T107	FALSE	FALSE	0	0	1	1	none	7.5984615339e-05
T065	T107	FALSE	FALSE	0	0	1	1	none	0.0001285406400716
T069	T107	FALSE	FALSE	0	0	1	1	none	9.3180749138e-05
T073	T107	FALSE	FALSE	0	0	1	1	none	0.0001292409146394
T075	T107	FALSE	FALSE	0	0	1	1	none	0.000111598674325
T077	T107	FALSE	FALSE	0	0	1	1	none	0.000128648578206
T087	T107	FALSE	FALSE	0	0	1	1	none	0.0001265240891393
T095	T107	TRUE	TRUE	1	0	1	1	anc	5.923364334e-07
T099a	T107	FALSE	FALSE	0	0	1	1	none	7.7474034008e-06
T102	T107	FALSE	FALSE	0	0	1	1	none	3.5540186004e-06
T104	T107	FALSE	FALSE	0	0	1	1	none	0.0001230431598328
T105	T107	FALSE	FALSE	0	0	1	1	none	0.0001303176493718
S002	T126	TRUE	TRUE	0	0	1	1	none	0.0001309908353822
S007	T126	TRUE	TRUE	0	0	1	1	none	0.0001257237449132
S021	T126	TRUE	TRUE	0	0	1	1	none	0.0001351699569344
S024	T126	TRUE	TRUE	0	0	1	1	none	0.0001335434272784
S025	T126	TRUE	TRUE	0	0	1	1	none	0.0001350242531808
S026	T126	TRUE	TRUE	0	0	1	1	none	0.0001317606539948
S038	T126	TRUE	TRUE	0	0	1	1	none	0.0001369313470086
S039	T126	TRUE	TRUE	0	0	1	1	none	0.0001355408401854
S040	T126	TRUE	TRUE	0	0	1	1	none	5.69272649006e-05
S042	T126	TRUE	TRUE	0	0	1	1	none	0.000134068233803
S071	T126	TRUE	TRUE	0	0	1	1	none	3.61573101485e-05
S078	T126	TRUE	TRUE	0	0	1	1	none	0.0001311962872358
S081	T126	TRUE	TRUE	0	0	1	1	none	0.000134068233803
S085	T126	TRUE	TRUE	0	0	1	1	none	7.19014689518e-05
S087	T126	TRUE	TRUE	0	0	1	1	none	9.51562716114e-05
S093	T126	TRUE	TRUE	0	0	1	1	none	4.88358585629e-05
S097	T126	TRUE	TRUE	0	0	1	1	none	0.000132576452883
S102	T126	TRUE	TRUE	0	0	1	1	none	5.61309559718e-05
S106	T126	TRUE	TRUE	0	0	1	1	none	0.0001326582310712
S130	T126	TRUE	TRUE	0	0	1	1	none	9.48132560142e-05
T009	T126	TRUE	TRUE	0	0	1	1	none	0.000135938678173
T010	T126	TRUE	TRUE	0	0	1	1	none	0.0001367602809788
T013	T126	FALSE	FALSE	0	0	1	1	none	0.0001451212149652
T014	T126	TRUE	TRUE	0	0	1	1	none	0.0001345460427386
T020	T126	TRUE	TRUE	0	0	1	1	none	0.0001385795376056
T021	T126	TRUE	TRUE	0	0	1	1	none	0.0001383080239066
T028	T126	TRUE	TRUE	0	0	1	1	none	0.0001249012949072
T035a	T126	TRUE	TRUE	0	0	1	1	none	9.50774992508e-05
T035b	T126	TRUE	TRUE	0	0	1	1	none	0.000135938678173
T040	T126	TRUE	TRUE	0	0	1	1	none	0.0001353260718306
T056	T126	FALSE	FALSE	0	0	1	1	none	0.000140262838129
T059	T126	TRUE	TRUE	0	0	1	1	none	6.34753455722e-05
T065	T126	TRUE	TRUE	0	0	1	1	none	0.0001376077493388
T069	T126	TRUE	TRUE	0	0	1	1	none	5.81969918004e-05
T073	T126	TRUE	TRUE	0	0	1	1	none	0.0001383080239066
T075	T126	TRUE	TRUE	0	0	1	1	none	0.0001206657835922
T077	T126	TRUE	TRUE	0	0	1	1	none	0.0001377156874732
T087	T126	TRUE	TRUE	0	0	1	1	none	0.0001355911984065
T095	T126	TRUE	TRUE	0	0	1	1	none	9.54472365288e-05
T099a	T126	TRUE	TRUE	0	0	1	1	none	9.35969095948e-05
T102	T126	FALSE	FALSE	0	0	1	1	none	0.0001005551076652
T104	T126	FALSE	FALSE	0	0	1	1	none	0.0001321102691
T105	T126	FALSE	FALSE	0	0	1	1	none	0.000139384758639
T107	T126	FALSE	FALSE	0	0	1	1	none	9.93704347984e-05
S002	T156	FALSE	FALSE	0	0	1	1	none	7.74663570316e-05
S007	T156	FALSE	FALSE	0	0	1	1	none	5.29203896718e-05
S021	T156	FALSE	FALSE	0	0	1	1	none	8.16454785838e-05
S024	T156	FALSE	FALSE	0	0	1	1	none	8.00189489278e-05
S025	T156	FALSE	FALSE	0	0	1	1	none	8.14997748302e-05
S026	T156	FALSE	FALSE	0	0	1	1	none	7.82361756442e-05
S038	T156	FALSE	FALSE	0	0	1	1	none	8.1533242672e-06
S039	T156	FALSE	FALSE	0	0	1	1	none	8.20163618348e-05
S040	T156	FALSE	FALSE	0	0	1	1	none	0.000109387458564
S042	T156	FALSE	FALSE	0	0	1	1	none	8.05437554524e-05
S071	T156	FALSE	FALSE	0	0	1	1	none	0.0001046923018507
S078	T156	FALSE	FALSE	0	0	1	1	none	7.76718088852e-05
S081	T156	FALSE	FALSE	0	0	1	1	none	8.05437554524e-05
S085	T156	FALSE	FALSE	0	0	1	1	none	0.0001027852835812
S087	T156	FALSE	FALSE	0	0	1	1	none	0.0001260400862408
S093	T156	FALSE	FALSE	0	0	1	1	none	9.17442664963e-05
S097	T156	FALSE	FALSE	0	0	1	1	none	7.90519745324e-05
S102	T156	FALSE	FALSE	0	0	1	1	none	0.0001085911496352
S106	T156	FALSE	FALSE	0	0	1	1	none	7.91337527206e-05
S130	T156	FALSE	FALSE	0	0	1	1	none	0.0001256970706436
T009	T156	FALSE	FALSE	0	0	1	1	none	8.24141998224e-05
T010	T156	FALSE	FALSE	0	0	1	1	none	8.32358026282e-05
T013	T156	FALSE	FALSE	0	0	1	1	none	1.63431922238e-05
T014	T156	FALSE	FALSE	0	0	1	1	none	8.1021564388e-05
T020	T156	FALSE	FALSE	0	0	1	1	none	9.8015148642e-06
T021	T156	FALSE	FALSE	0	0	1	1	none	8.4783545556e-05
T028	T156	FALSE	FALSE	0	0	1	1	none	5.20979396658e-05
T035a	T156	FALSE	FALSE	0	0	1	1	none	0.0001259613138802
T035b	T156	FALSE	FALSE	0	0	1	1	none	8.24141998224e-05
T040	T156	FALSE	FALSE	0	0	1	1	none	8.180159348e-05
T056	T156	FALSE	FALSE	0	0	1	1	none	8.67383597784e-05
T059	T156	FALSE	FALSE	0	0	1	1	none	0.0001159355392356
T065	T156	FALSE	FALSE	0	0	1	1	none	8.8297265974e-06
T069	T156	FALSE	FALSE	0	0	1	1	none	0.0001331316730346
T073	T156	FALSE	FALSE	0	0	1	1	none	8.4783545556e-05
T075	T156	FALSE	FALSE	0	0	1	1	none	6.59566323748e-05
T077	T156	FALSE	FALSE	0	0	1	1	none	8.41912091226e-05
T087	T156	FALSE	FALSE	0	0	1	1	none	8.20667200559e-05
T095	T156	FALSE	FALSE	0	0	1	1	none	0.0001263310511582
T099a	T156	FALSE	FALSE	0	0	1	1	none	0.0001244807242242
T102	T156	FALSE	FALSE	0	0	1	1	none	0.0001314389222946
T104	T156	FALSE	FALSE	0	0	1	1	none	5.93069138586e-05
T105	T156	FALSE	FALSE	0	0	1	1	none	1.06067358976e-05
T107	T156	FALSE	FALSE	0	0	1	1	none	0.0001302542494278
T126	T156	FALSE	FALSE	0	0	1	1	none	0.000139321358695
S002	T159a	TRUE	TRUE	0	0	1	1	none	2.12304799564e-05
S007	T159a	TRUE	TRUE	0	0	1	1	none	7.00012589074e-05
S021	T159a	TRUE	TRUE	0	0	1	1	none	2.54096015086e-05
S024	T159a	TRUE	TRUE	0	0	1	1	none	2.37830718526e-05
S025	T159a	TRUE	TRUE	0	0	1	1	none	2.2312969095e-05
S026	T159a	TRUE	TRUE	0	0	1	1	none	1.4847673791e-05
S038	T159a	TRUE	TRUE	0	0	1	1	none	8.12088610028e-05
S039	T159a	TRUE	TRUE	0	0	1	1	none	2.57804847596e-05
S040	T159a	TRUE	TRUE	0	0	1	1	none	0.0001071894509088
S042	T159a	TRUE	TRUE	0	0	1	1	none	2.43078783772e-05
S071	T159a	TRUE	TRUE	0	0	1	1	none	0.0001024942941955
S078	T159a	TRUE	TRUE	0	0	1	1	none	2.143593181e-05
S081	T159a	TRUE	TRUE	0	0	1	1	none	2.43078783772e-05
S085	T159a	TRUE	TRUE	0	0	1	1	none	0.000100587275926
S087	T159a	TRUE	TRUE	0	0	1	1	none	0.0001238420785856
S093	T159a	TRUE	TRUE	0	0	1	1	none	8.95462588411e-05
S097	T159a	TRUE	TRUE	0	0	1	1	none	1.98651687972e-05
S102	T159a	TRUE	TRUE	0	0	1	1	none	0.00010639314198
S106	T159a	TRUE	TRUE	0	0	1	1	none	2.28978756454e-05
S130	T159a	TRUE	TRUE	0	0	1	1	none	0.0001234990629884
T009	T159a	TRUE	TRUE	0	0	1	1	none	2.3693457336e-06
T010	T159a	TRUE	TRUE	0	0	1	1	none	2.0062756726e-06
T013	T159a	FALSE	FALSE	0	0	1	1	none	8.93987289594e-05
T014	T159a	TRUE	TRUE	0	0	1	1	none	2.47856873128e-05
T020	T159a	TRUE	TRUE	0	0	1	1	none	8.28570515998e-05
T021	T159a	TRUE	TRUE	0	0	1	1	none	2.3693457336e-06
T028	T159a	TRUE	TRUE	0	0	1	1	none	6.91788089014e-05
T035a	T159a	TRUE	TRUE	0	0	1	1	none	0.000123763306225
T035b	T159a	TRUE	TRUE	0	0	1	1	none	3.5540186004e-06
T040	T159a	TRUE	TRUE	0	0	1	1	none	2.55657164048e-05
T056	T159a	FALSE	FALSE	0	0	1	1	none	6.6935056896e-06
T059	T159a	TRUE	TRUE	0	0	1	1	none	0.0001137375315804
T065	T159a	TRUE	TRUE	0	0	1	1	none	8.1885263333e-05
T069	T159a	TRUE	TRUE	0	0	1	1	none	0.0001309336653794
T073	T159a	TRUE	TRUE	0	0	1	1	none	2.3693457336e-06
T075	T159a	TRUE	TRUE	0	0	1	1	none	6.49432975864e-05
T077	T159a	TRUE	TRUE	0	0	1	1	none	1.7770093002e-06
T087	T159a	TRUE	TRUE	0	0	1	1	none	4.3912117007e-06
T095	T159a	TRUE	TRUE	0	0	1	1	none	0.000124133043503
T099a	T159a	TRUE	TRUE	0	0	1	1	none	0.000122282716569
T102	T159a	FALSE	FALSE	0	0	1	1	none	0.0001292409146394
T104	T159a	FALSE	FALSE	0	0	1	1	none	7.63877830942e-05
T105	T159a	FALSE	FALSE	0	0	1	1	none	8.36622726332e-05
T107	T159a	FALSE	FALSE	0	0	1	1	none	0.0001280562417726
T126	T159a	TRUE	TRUE	0	0	1	1	none	0.0001371233510398
T156	T159a	FALSE	FALSE	0	0	1	1	none	8.35988726892e-05
S002	T182	FALSE	FALSE	0	0	1	1	none	7.58518194554e-05
S007	T182	FALSE	FALSE	0	0	1	1	none	5.13058520956e-05
S021	T182	FALSE	FALSE	0	0	1	1	none	8.00309410076e-05
S024	T182	FALSE	FALSE	0	0	1	1	none	7.84044113516e-05
S025	T182	FALSE	FALSE	0	0	1	1	none	7.9885237254e-05
S026	T182	FALSE	FALSE	0	0	1	1	none	7.6621638068e-05
S038	T182	FALSE	FALSE	0	0	1	1	none	6.538786691e-06
S039	T182	FALSE	FALSE	0	0	1	1	none	8.04018242586e-05
S040	T182	FALSE	FALSE	0	0	1	1	none	0.0001077729209878
S042	T182	FALSE	FALSE	0	0	1	1	none	7.89292178762e-05
S071	T182	FALSE	FALSE	0	0	1	1	none	0.0001030777642745
S078	T182	FALSE	FALSE	0	0	1	1	none	7.6057271309e-05
S081	T182	FALSE	FALSE	0	0	1	1	none	7.89292178762e-05
S085	T182	FALSE	FALSE	0	0	1	1	none	0.000101170746005
S087	T182	FALSE	FALSE	0	0	1	1	none	0.0001244255486646
S093	T182	FALSE	FALSE	0	0	1	1	none	9.01297289201e-05
S097	T182	FALSE	FALSE	0	0	1	1	none	7.74374369562e-05
S102	T182	FALSE	FALSE	0	0	1	1	none	0.000106976612059
S106	T182	FALSE	FALSE	0	0	1	1	none	7.75192151444e-05
S130	T182	FALSE	FALSE	0	0	1	1	none	0.0001240825330674
T009	T182	FALSE	FALSE	0	0	1	1	none	8.07996622462e-05
T010	T182	FALSE	FALSE	0	0	1	1	none	8.1621265052e-05
T013	T182	FALSE	FALSE	0	0	1	1	none	1.47286546476e-05
T014	T182	FALSE	FALSE	0	0	1	1	none	7.94070268118e-05
T020	T182	FALSE	FALSE	0	0	1	1	none	8.186977288e-06
T021	T182	FALSE	FALSE	0	0	1	1	none	8.31690079798e-05
T028	T182	FALSE	FALSE	0	0	1	1	none	5.04834020896e-05
T035a	T182	FALSE	FALSE	0	0	1	1	none	0.000124346776304
T035b	T182	FALSE	FALSE	0	0	1	1	none	8.07996622462e-05
T040	T182	FALSE	FALSE	0	0	1	1	none	8.01870559038e-05
T056	T182	FALSE	FALSE	0	0	1	1	none	8.51238222022e-05
T059	T182	FALSE	FALSE	0	0	1	1	none	0.0001143210016594
T065	T182	FALSE	FALSE	0	0	1	1	none	7.2151890212e-06
T069	T182	FALSE	FALSE	0	0	1	1	none	0.0001315171354584
T073	T182	FALSE	FALSE	0	0	1	1	none	8.31690079798e-05
T075	T182	FALSE	FALSE	0	0	1	1	none	6.43420947986e-05
T077	T182	FALSE	FALSE	0	0	1	1	none	8.25766715464e-05
T087	T182	FALSE	FALSE	0	0	1	1	none	8.04521824797e-05
T095	T182	FALSE	FALSE	0	0	1	1	none	0.000124716513582
T099a	T182	FALSE	FALSE	0	0	1	1	none	0.000122866186648
T102	T182	FALSE	FALSE	0	0	1	1	none	0.0001298243847184
T104	T182	FALSE	FALSE	0	0	1	1	none	5.76923762824e-05
T105	T182	FALSE	FALSE	0	0	1	1	none	8.9921983214e-06
T107	T182	FALSE	FALSE	0	0	1	1	none	0.0001286397118516
T126	T182	FALSE	FALSE	0	0	1	1	none	0.0001377068211188
T156	T182	FALSE	FALSE	0	0	1	1	none	7.7441255106e-06
T159a	T182	FALSE	FALSE	0	0	1	1	none	8.1984335113e-05
S002	T188	TRUE	TRUE	0	0	1	1	none	6.42590771438e-05
S007	T188	TRUE	TRUE	0	0	1	1	none	3.0443875654e-05
S021	T188	TRUE	TRUE	0	0	1	1	none	6.8438198696e-05
S024	T188	TRUE	TRUE	0	0	1	1	none	6.681166904e-05
S025	T188	TRUE	TRUE	0	0	1	1	none	6.82924949424e-05
S026	T188	TRUE	TRUE	0	0	1	1	none	6.50288957564e-05
S038	T188	TRUE	TRUE	0	0	1	1	none	5.09207118794e-05
S039	T188	TRUE	TRUE	0	0	1	1	none	6.8809081947e-05
S040	T188	TRUE	TRUE	0	0	1	1	none	9.61801786762e-05
S042	T188	TRUE	TRUE	0	0	1	1	none	6.73364755646e-05
S071	T188	TRUE	TRUE	0	0	1	1	none	9.14850219629e-05
S078	T188	TRUE	TRUE	0	0	1	1	none	6.44645289974e-05
S081	T188	TRUE	TRUE	0	0	1	1	none	6.73364755646e-05
S085	T188	TRUE	TRUE	0	0	1	1	none	8.95780036934e-05
S087	T188	TRUE	TRUE	0	0	1	1	none	0.000112832806353
S093	T188	TRUE	TRUE	0	0	1	1	none	7.85369866085e-05
S097	T188	TRUE	TRUE	0	0	1	1	none	6.58446946446e-05
S102	T188	TRUE	TRUE	0	0	1	1	none	9.53838697474e-05
S106	T188	TRUE	TRUE	0	0	1	1	none	6.59264728328e-05
S130	T188	TRUE	TRUE	0	0	1	1	none	0.0001124897907558
T009	T188	TRUE	TRUE	0	0	1	1	none	6.92069199346e-05
T010	T188	TRUE	TRUE	0	0	1	1	none	7.00285227404e-05
T013	T188	FALSE	FALSE	0	0	1	1	none	5.9110579836e-05
T014	T188	TRUE	TRUE	0	0	1	1	none	6.78142845002e-05
T020	T188	TRUE	TRUE	0	0	1	1	none	5.25689024764e-05
T021	T188	TRUE	TRUE	0	0	1	1	none	7.15762656682e-05
T028	T188	TRUE	TRUE	0	0	1	1	none	2.268169976e-05
T035a	T188	TRUE	TRUE	0	0	1	1	none	0.0001127540339924
T035b	T188	TRUE	TRUE	0	0	1	1	none	6.92069199346e-05
T040	T188	TRUE	TRUE	0	0	1	1	none	6.85943135922e-05
T056	T188	FALSE	FALSE	0	0	1	1	none	7.35310798906e-05
T059	T188	TRUE	TRUE	0	0	1	1	none	0.0001027282593478
T065	T188	TRUE	TRUE	0	0	1	1	none	5.15971142096e-05
T069	T188	TRUE	TRUE	0	0	1	1	none	0.0001199243931468
T073	T188	TRUE	TRUE	0	0	1	1	none	7.15762656682e-05
T075	T188	TRUE	TRUE	0	0	1	1	none	5.2749352487e-05
T077	T188	TRUE	TRUE	0	0	1	1	none	7.09839292348e-05
T087	T188	TRUE	TRUE	0	0	1	1	none	6.88594401681e-05
T095	T188	TRUE	TRUE	0	0	1	1	none	0.0001131237712704
T099a	T188	TRUE	TRUE	0	0	1	1	none	0.0001112734443364
T102	T188	FALSE	FALSE	0	0	1	1	none	0.0001182316424068
T104	T188	FALSE	FALSE	0	0	1	1	none	3.41570497088e-05
T105	T188	FALSE	FALSE	0	0	1	1	none	5.33741235098e-05
T107	T188	FALSE	FALSE	0	0	1	1	none	0.00011704696954
T126	T188	TRUE	TRUE	0	0	1	1	none	0.0001261140788072
T156	T188	FALSE	FALSE	0	0	1	1	none	5.33107235658e-05
T159a	T188	TRUE	TRUE	0	0	1	1	none	7.03915928014e-05
T182	T188	FALSE	FALSE	0	0	1	1	none	5.16961859896e-05
S002	T192	FALSE	FALSE	0	0	1	1	none	0.00014094377893
S007	T192	FALSE	FALSE	0	0	1	1	none	0.000135676688461
S021	T192	FALSE	FALSE	0	0	1	1	none	0.0001451229004822
S024	T192	FALSE	FALSE	0	0	1	1	none	0.0001434963708262
S025	T192	FALSE	FALSE	0	0	1	1	none	0.0001449771967286
S026	T192	FALSE	FALSE	0	0	1	1	none	0.0001417135975426
S038	T192	FALSE	FALSE	0	0	1	1	none	0.0001468842905564
S039	T192	FALSE	FALSE	0	0	1	1	none	0.0001454937837332
S040	T192	FALSE	FALSE	0	0	1	1	none	6.68802084484e-05
S042	T192	FALSE	FALSE	0	0	1	1	none	0.0001440211773508
S071	T192	FALSE	FALSE	0	0	1	1	none	4.61102536963e-05
S078	T192	FALSE	FALSE	0	0	1	1	none	0.0001411492307836
S081	T192	FALSE	FALSE	0	0	1	1	none	0.0001440211773508
S085	T192	FALSE	FALSE	0	0	1	1	none	8.18544124996e-05
S087	T192	FALSE	FALSE	0	0	1	1	none	0.0001051092151592
S093	T192	FALSE	FALSE	0	0	1	1	none	5.87888021107e-05
S097	T192	FALSE	FALSE	0	0	1	1	none	0.0001425293964308
S102	T192	FALSE	FALSE	0	0	1	1	none	6.60838995196e-05
S106	T192	FALSE	FALSE	0	0	1	1	none	0.000142611174619
S130	T192	FALSE	FALSE	0	0	1	1	none	0.000104766199562
T009	T192	FALSE	FALSE	0	0	1	1	none	0.0001458916217208
T010	T192	FALSE	FALSE	0	0	1	1	none	0.0001467132245266
T013	T192	FALSE	FALSE	0	0	1	1	none	0.000155074158513
T014	T192	FALSE	FALSE	0	0	1	1	none	0.0001444989862864
T020	T192	FALSE	FALSE	0	0	1	1	none	0.0001485324811534
T021	T192	FALSE	FALSE	0	0	1	1	none	0.0001482609674544
T028	T192	FALSE	FALSE	0	0	1	1	none	0.000134854238455
T035a	T192	FALSE	FALSE	0	0	1	1	none	0.0001050304427986
T035b	T192	FALSE	FALSE	0	0	1	1	none	0.0001458916217208
T040	T192	FALSE	FALSE	0	0	1	1	none	0.0001452790153784
T056	T192	FALSE	FALSE	0	0	1	1	none	0.0001502157816768
T059	T192	FALSE	FALSE	0	0	1	1	none	7.342828912e-05
T065	T192	FALSE	FALSE	0	0	1	1	none	0.0001475606928866
T069	T192	FALSE	FALSE	0	0	1	1	none	6.81499353482e-05
T073	T192	FALSE	FALSE	0	0	1	1	none	0.0001482609674544
T075	T192	FALSE	FALSE	0	0	1	1	none	0.00013061872714
T077	T192	FALSE	FALSE	0	0	1	1	none	0.000147668631021
T087	T192	FALSE	FALSE	0	0	1	1	none	0.0001455441419543
T095	T192	FALSE	FALSE	0	0	1	1	none	0.0001054001800766
T099a	T192	FALSE	FALSE	0	0	1	1	none	0.0001035498531426
T102	T192	FALSE	FALSE	0	0	1	1	none	0.000110508051213
T104	T192	FALSE	FALSE	0	0	1	1	none	0.0001420632126478
T105	T192	FALSE	FALSE	0	0	1	1	none	0.0001493377021868
T107	T192	FALSE	FALSE	0	0	1	1	none	0.0001093233783462
T126	T192	TRUE	TRUE	1	0	1	1	anc	1.053597386e-06
T156	T192	FALSE	FALSE	0	0	1	1	none	0.0001492743022428
T159a	T192	FALSE	FALSE	0	0	1	1	none	0.0001470762945876
T182	T192	FALSE	FALSE	0	0	1	1	none	0.0001476597646666
T188	T192	FALSE	FALSE	0	0	1	1	none	0.000136067022355
S002	T223	FALSE	FALSE	0	0	1	1	none	7.70364923222e-05
S007	T223	FALSE	FALSE	0	0	1	1	none	5.24905249624e-05
S021	T223	FALSE	FALSE	0	0	1	1	none	8.12156138744e-05
S024	T223	FALSE	FALSE	0	0	1	1	none	7.95890842184e-05
S025	T223	FALSE	FALSE	0	0	1	1	none	8.10699101208e-05
S026	T223	FALSE	FALSE	0	0	1	1	none	7.78063109348e-05
S038	T223	FALSE	FALSE	0	0	1	1	none	7.7234595578e-06
S039	T223	FALSE	FALSE	0	0	1	1	none	8.15864971254e-05
S040	T223	FALSE	FALSE	0	0	1	1	none	0.0001089575938546
S042	T223	FALSE	FALSE	0	0	1	1	none	8.0113890743e-05
S071	T223	FALSE	FALSE	0	0	1	1	none	0.0001042624371413
S078	T223	FALSE	FALSE	0	0	1	1	none	7.72419441758e-05
S081	T223	FALSE	FALSE	0	0	1	1	none	8.0113890743e-05
S085	T223	FALSE	FALSE	0	0	1	1	none	0.0001023554188718
S087	T223	FALSE	FALSE	0	0	1	1	none	0.0001256102215314
S093	T223	FALSE	FALSE	0	0	1	1	none	9.13144017869e-05
S097	T223	FALSE	FALSE	0	0	1	1	none	7.8622109823e-05
S102	T223	FALSE	FALSE	0	0	1	1	none	0.0001081612849258
S106	T223	FALSE	FALSE	0	0	1	1	none	7.87038880112e-05
S130	T223	FALSE	FALSE	0	0	1	1	none	0.0001252672059342
T009	T223	FALSE	FALSE	0	0	1	1	none	8.1984335113e-05
T010	T223	FALSE	FALSE	0	0	1	1	none	8.28059379188e-05
T013	T223	FALSE	FALSE	0	0	1	1	none	1.59133275144e-05
T014	T223	FALSE	FALSE	0	0	1	1	none	8.05916996786e-05
T020	T223	FALSE	FALSE	0	0	1	1	none	9.3716501548e-06
T021	T223	FALSE	FALSE	0	0	1	1	none	8.43536808466e-05
T028	T223	FALSE	FALSE	0	0	1	1	none	5.16680749564e-05
T035a	T223	FALSE	FALSE	0	0	1	1	none	0.0001255314491708
T035b	T223	FALSE	FALSE	0	0	1	1	none	8.1984335113e-05
T040	T223	FALSE	FALSE	0	0	1	1	none	8.13717287706e-05
T056	T223	FALSE	FALSE	0	0	1	1	none	8.6308495069e-05
T059	T223	FALSE	FALSE	0	0	1	1	none	0.0001155056745262
T065	T223	FALSE	FALSE	0	0	1	1	none	8.399861888e-06
T069	T223	FALSE	FALSE	0	0	1	1	none	0.0001327018083252
T073	T223	FALSE	FALSE	0	0	1	1	none	8.43536808466e-05
T075	T223	FALSE	FALSE	0	0	1	1	none	6.55267676654e-05
T077	T223	FALSE	FALSE	0	0	1	1	none	8.37613444132e-05
T087	T223	FALSE	FALSE	0	0	1	1	none	8.16368553465e-05
T095	T223	FALSE	FALSE	0	0	1	1	none	0.0001259011864488
T099a	T223	FALSE	FALSE	0	0	1	1	none	0.0001240508595148
T102	T223	FALSE	FALSE	0	0	1	1	none	0.0001310090575852
T104	T223	FALSE	FALSE	0	0	1	1	none	5.88770491492e-05
T105	T223	FALSE	FALSE	0	0	1	1	none	1.01768711882e-05
T107	T223	FALSE	FALSE	0	0	1	1	none	0.0001298243847184
T126	T223	FALSE	FALSE	0	0	1	1	none	0.0001388914939856
T156	T223	FALSE	FALSE	0	0	1	1	none	8.9287983774e-06
T159a	T223	FALSE	FALSE	0	0	1	1	none	8.31690079798e-05
T182	T223	FALSE	FALSE	0	0	1	1	none	2.3693457336e-06
T188	T223	FALSE	FALSE	0	0	1	1	none	5.28808588564e-05
T192	T223	FALSE	FALSE	0	0	1	1	none	0.0001488444375334
S002	T225	FALSE	FALSE	0	0	1	1	none	8.17281260757e-05
S007	T225	FALSE	FALSE	0	0	1	1	none	5.71821587159e-05
S021	T225	FALSE	FALSE	0	0	1	1	none	8.59072476279e-05
S024	T225	FALSE	FALSE	0	0	1	1	none	8.42807179719e-05
S025	T225	FALSE	FALSE	0	0	1	1	none	8.57615438743e-05
S026	T225	FALSE	FALSE	0	0	1	1	none	8.24979446883e-05
S038	T225	FALSE	FALSE	0	0	1	1	none	1.24150933113e-05
S039	T225	FALSE	FALSE	0	0	1	1	none	8.62781308789e-05
S040	T225	FALSE	FALSE	0	0	1	1	none	0.0001136492276081
S042	T225	FALSE	FALSE	0	0	1	1	none	8.48055244965e-05
S071	T225	FALSE	FALSE	0	0	1	1	none	0.0001089540708948
S078	T225	FALSE	FALSE	0	0	1	1	none	8.19335779293e-05
S081	T225	FALSE	FALSE	0	0	1	1	none	8.48055244965e-05
S085	T225	FALSE	FALSE	0	0	1	1	none	0.0001070470526253
S087	T225	FALSE	FALSE	0	0	1	1	none	0.0001303018552849
S093	T225	FALSE	FALSE	0	0	1	1	none	9.60060355404e-05
S097	T225	FALSE	FALSE	0	0	1	1	none	8.33137435765e-05
S102	T225	FALSE	FALSE	0	0	1	1	none	0.0001128529186793
S106	T225	FALSE	FALSE	0	0	1	1	none	8.33955217647e-05
S130	T225	FALSE	FALSE	0	0	1	1	none	0.0001299588396877
T009	T225	FALSE	FALSE	0	0	1	1	none	8.66759688665e-05
T010	T225	FALSE	FALSE	0	0	1	1	none	8.74975716723e-05
T013	T225	FALSE	FALSE	0	0	1	1	none	2.06049612679e-05
T014	T225	FALSE	FALSE	0	0	1	1	none	8.52833334321e-05
T020	T225	FALSE	FALSE	0	0	1	1	none	1.40632839083e-05
T021	T225	FALSE	FALSE	0	0	1	1	none	8.90453146001001e-05
T028	T225	FALSE	FALSE	0	0	1	1	none	5.63597087099e-05
T035a	T225	FALSE	FALSE	0	0	1	1	none	0.0001302230829243
T035b	T225	FALSE	FALSE	0	0	1	1	none	8.66759688665e-05
T040	T225	FALSE	FALSE	0	0	1	1	none	8.60633625241e-05
T056	T225	FALSE	FALSE	0	0	1	1	none	9.10001288225e-05
T059	T225	FALSE	FALSE	0	0	1	1	none	0.0001201973082797
T065	T225	FALSE	FALSE	0	0	1	1	none	1.30914956415e-05
T069	T225	FALSE	FALSE	0	0	1	1	none	0.0001373934420787
T073	T225	FALSE	FALSE	0	0	1	1	none	8.90453146001001e-05
T075	T225	FALSE	FALSE	0	0	1	1	none	7.02184014189e-05
T077	T225	FALSE	FALSE	0	0	1	1	none	8.84529781667e-05
T087	T225	FALSE	FALSE	0	0	1	1	none	8.63284891e-05
T095	T225	FALSE	FALSE	0	0	1	1	none	0.0001305928202023
T099a	T225	FALSE	FALSE	0	0	1	1	none	0.0001287424932683
T102	T225	FALSE	FALSE	0	0	1	1	none	0.0001357006913387
T104	T225	FALSE	FALSE	0	0	1	1	none	6.35686829027e-05
T105	T225	FALSE	FALSE	0	0	1	1	none	1.48685049417e-05
T107	T225	FALSE	FALSE	0	0	1	1	none	0.0001345160184719
T126	T225	FALSE	FALSE	0	0	1	1	none	0.0001435831277391
T156	T225	FALSE	FALSE	0	0	1	1	none	1.13698062449e-05
T159a	T225	FALSE	FALSE	0	0	1	1	none	8.78606417333e-05
T182	T225	FALSE	FALSE	0	0	1	1	none	1.20058945547e-05
T188	T225	FALSE	FALSE	0	0	1	1	none	5.75724926099e-05
T192	T225	FALSE	FALSE	0	0	1	1	none	0.0001535360712869
T223	T225	FALSE	FALSE	0	0	1	1	none	1.31905674215e-05
S002	T230	TRUE	TRUE	0	0	1	1	none	2.00458070896e-05
S007	T230	TRUE	TRUE	0	0	1	1	none	6.88165860406e-05
S021	T230	TRUE	TRUE	0	0	1	1	none	2.42249286418e-05
S024	T230	TRUE	TRUE	0	0	1	1	none	2.25983989858e-05
S025	T230	TRUE	TRUE	0	0	1	1	none	2.11282962282e-05
S026	T230	TRUE	TRUE	0	0	1	1	none	1.36630009242e-05
S038	T230	TRUE	TRUE	0	0	1	1	none	8.0024188136e-05
S039	T230	TRUE	TRUE	0	0	1	1	none	2.45958118928e-05
S040	T230	TRUE	TRUE	0	0	1	1	none	0.000106004778042
S042	T230	TRUE	TRUE	0	0	1	1	none	2.31232055104e-05
S071	T230	TRUE	TRUE	0	0	1	1	none	0.0001013096213287
S078	T230	TRUE	TRUE	0	0	1	1	none	2.02512589432e-05
S081	T230	TRUE	TRUE	0	0	1	1	none	2.31232055104e-05
S085	T230	TRUE	TRUE	0	0	1	1	none	9.94026030592e-05
S087	T230	TRUE	TRUE	0	0	1	1	none	0.0001226574057188
S093	T230	TRUE	TRUE	0	0	1	1	none	8.83615859743e-05
S097	T230	TRUE	TRUE	0	0	1	1	none	1.86804959304e-05
S102	T230	TRUE	TRUE	0	0	1	1	none	0.0001052084691132
S106	T230	TRUE	TRUE	0	0	1	1	none	2.17132027786e-05
S130	T230	TRUE	TRUE	0	0	1	1	none	0.0001223143901216
T009	T230	TRUE	TRUE	0	0	1	1	none	2.3693457336e-06
T010	T230	TRUE	TRUE	0	0	1	1	none	3.1909485394e-06
T013	T230	FALSE	FALSE	0	0	1	1	none	8.82140560926e-05
T014	T230	TRUE	TRUE	0	0	1	1	none	2.3601014446e-05
T020	T230	TRUE	TRUE	0	0	1	1	none	8.1672378733e-05
T021	T230	TRUE	TRUE	0	0	1	1	none	4.7386914672e-06
T028	T230	TRUE	TRUE	0	0	1	1	none	6.79941360346e-05
T035a	T230	TRUE	TRUE	0	0	1	1	none	0.0001225786333582
T035b	T230	TRUE	TRUE	0	0	1	1	none	1.1846728668e-06
T040	T230	TRUE	TRUE	0	0	1	1	none	2.4381043538e-05
T056	T230	FALSE	FALSE	0	0	1	1	none	6.6935056896e-06
T059	T230	TRUE	TRUE	0	0	1	1	none	0.0001125528587136
T065	T230	TRUE	TRUE	0	0	1	1	none	8.07005904662e-05
T069	T230	TRUE	TRUE	0	0	1	1	none	0.0001297489925126
T073	T230	TRUE	TRUE	0	0	1	1	none	4.7386914672e-06
T075	T230	TRUE	TRUE	0	0	1	1	none	6.37586247196e-05
T077	T230	TRUE	TRUE	0	0	1	1	none	4.1463550338e-06
T087	T230	TRUE	TRUE	0	0	1	1	none	3.2065388339e-06
T095	T230	TRUE	TRUE	0	0	1	1	none	0.0001229483706362
T099a	T230	TRUE	TRUE	0	0	1	1	none	0.0001210980437022
T102	T230	FALSE	FALSE	0	0	1	1	none	0.0001280562417726
T104	T230	FALSE	FALSE	0	0	1	1	none	7.52031102274e-05
T105	T230	FALSE	FALSE	0	0	1	1	none	8.24775997664e-05
T107	T230	FALSE	FALSE	0	0	1	1	none	0.0001268715689058
T126	T230	TRUE	TRUE	0	0	1	1	none	0.000135938678173
T156	T230	FALSE	FALSE	0	0	1	1	none	8.24141998224e-05
T159a	T230	TRUE	TRUE	0	0	1	1	none	3.5540186004e-06
T182	T230	FALSE	FALSE	0	0	1	1	none	8.07996622462e-05
T188	T230	TRUE	TRUE	0	0	1	1	none	6.92069199346e-05
T192	T230	FALSE	FALSE	0	0	1	1	none	0.0001458916217208
T223	T230	FALSE	FALSE	0	0	1	1	none	8.1984335113e-05
T225	T230	FALSE	FALSE	0	0	1	1	none	8.66759688665e-05
S002	T232	TRUE	TRUE	0	0	1	1	none	0.0001288633152952
S007	T232	TRUE	TRUE	0	0	1	1	none	0.0001235962248262
S021	T232	TRUE	TRUE	0	0	1	1	none	0.0001330424368474
S024	T232	TRUE	TRUE	0	0	1	1	none	0.0001314159071914
S025	T232	TRUE	TRUE	0	0	1	1	none	0.0001328967330938
S026	T232	TRUE	TRUE	0	0	1	1	none	0.0001296331339078
S038	T232	TRUE	TRUE	0	0	1	1	none	0.0001348038269216
S039	T232	TRUE	TRUE	0	0	1	1	none	0.0001334133200984
S040	T232	TRUE	TRUE	0	0	1	1	none	5.47997448136e-05
S042	T232	TRUE	TRUE	0	0	1	1	none	0.000131940713716
S071	T232	TRUE	TRUE	0	0	1	1	none	3.40297900615e-05
S078	T232	TRUE	TRUE	0	0	1	1	none	0.0001290687671488
S081	T232	TRUE	TRUE	0	0	1	1	none	0.000131940713716
S085	T232	TRUE	TRUE	0	0	1	1	none	6.97739488648e-05
S087	T232	TRUE	TRUE	0	0	1	1	none	9.30287515244e-05
S093	T232	TRUE	TRUE	0	0	1	1	none	4.67083384759e-05
S097	T232	TRUE	TRUE	0	0	1	1	none	0.000130448932796
S102	T232	TRUE	TRUE	0	0	1	1	none	5.40034358848e-05
S106	T232	TRUE	TRUE	0	0	1	1	none	0.0001305307109842
S130	T232	TRUE	TRUE	0	0	1	1	none	9.26857359272e-05
T009	T232	TRUE	TRUE	0	0	1	1	none	0.000133811158086
T010	T232	TRUE	TRUE	0	0	1	1	none	0.0001346327608918
T013	T232	FALSE	FALSE	0	0	1	1	none	0.0001429936948782
T014	T232	TRUE	TRUE	0	0	1	1	none	0.0001324185226516
T020	T232	TRUE	TRUE	0	0	1	1	none	0.0001364520175186
T021	T232	TRUE	TRUE	0	0	1	1	none	0.0001361805038196
T028	T232	TRUE	TRUE	0	0	1	1	none	0.0001227737748202
T035a	T232	TRUE	TRUE	0	0	1	1	none	9.29499791638e-05
T035b	T232	TRUE	TRUE	0	0	1	1	none	0.000133811158086
T040	T232	TRUE	TRUE	0	0	1	1	none	0.0001331985517436
T056	T232	FALSE	FALSE	0	0	1	1	none	0.000138135318042
T059	T232	TRUE	TRUE	0	0	1	1	none	6.13478254852e-05
T065	T232	TRUE	TRUE	0	0	1	1	none	0.0001354802292518
T069	T232	TRUE	TRUE	0	0	1	1	none	5.60694717134e-05
T073	T232	TRUE	TRUE	0	0	1	1	none	0.0001361805038196
T075	T232	TRUE	TRUE	0	0	1	1	none	0.0001185382635052
T077	T232	TRUE	TRUE	0	0	1	1	none	0.0001355881673862
T087	T232	TRUE	TRUE	0	0	1	1	none	0.0001334636783195
T095	T232	TRUE	TRUE	0	0	1	1	none	9.33197164418e-05
T099a	T232	TRUE	TRUE	0	0	1	1	none	9.14693895078e-05
T102	T232	FALSE	FALSE	0	0	1	1	none	9.84275875782e-05
T104	T232	FALSE	FALSE	0	0	1	1	none	0.000129982749013
T105	T232	FALSE	FALSE	0	0	1	1	none	0.000137257238552
T107	T232	FALSE	FALSE	0	0	1	1	none	9.72429147114e-05
T126	T232	TRUE	TRUE	0	0	1	1	none	3.3121929538e-06
T156	T232	FALSE	FALSE	0	0	1	1	none	0.000137193838608
T159a	T232	TRUE	TRUE	0	0	1	1	none	0.0001349958309528
T182	T232	FALSE	FALSE	0	0	1	1	none	0.0001355793010318
T188	T232	TRUE	TRUE	0	0	1	1	none	0.0001239865587202
T192	T232	FALSE	FALSE	0	0	1	1	none	1.32651365016e-05
T223	T232	FALSE	FALSE	0	0	1	1	none	0.0001367639738986
T225	T232	FALSE	FALSE	0	0	1	1	none	0.0001414556076521
T230	T232	TRUE	TRUE	0	0	1	1	none	0.000133811158086
S002	T241	FALSE	FALSE	0	0	1	1	none	9.47489027039001e-05
S007	T241	FALSE	FALSE	0	0	1	1	none	7.02029353441001e-05
S021	T241	FALSE	FALSE	0	0	1	1	none	9.89280242561001e-05
S024	T241	FALSE	FALSE	0	0	1	1	none	9.73014946001001e-05
S025	T241	FALSE	FALSE	0	0	1	1	none	9.87823205025001e-05
S026	T241	FALSE	FALSE	0	0	1	1	none	9.55187213165001e-05
S038	T241	FALSE	FALSE	0	0	1	1	none	2.30584441655e-05
S039	T241	FALSE	FALSE	0	0	1	1	none	9.92989075071001e-05
S040	T241	FALSE	FALSE	0	0	1	1	none	0.0001266700042363
S042	T241	FALSE	FALSE	0	0	1	1	none	9.78263011247001e-05
S071	T241	FALSE	FALSE	0	0	1	1	none	0.000121974847523
S078	T241	FALSE	FALSE	0	0	1	1	none	9.49543545575001e-05
S081	T241	FALSE	FALSE	0	0	1	1	none	9.78263011247001e-05
S085	T241	FALSE	FALSE	0	0	1	1	none	0.0001200678292535
S087	T241	FALSE	FALSE	0	0	1	1	none	0.0001433226319131
S093	T241	FALSE	FALSE	0	0	1	1	none	0.0001090268121686
S097	T241	FALSE	FALSE	0	0	1	1	none	9.63345202047001e-05
S102	T241	FALSE	FALSE	0	0	1	1	none	0.0001258736953075
S106	T241	FALSE	FALSE	0	0	1	1	none	9.64162983929001e-05
S130	T241	FALSE	FALSE	0	0	1	1	none	0.0001429796163159
T009	T241	FALSE	FALSE	0	0	1	1	none	9.96967454947001e-05
T010	T241	FALSE	FALSE	0	0	1	1	none	0.0001005183483005
T013	T241	FALSE	FALSE	0	0	1	1	none	2.15422401273e-05
T014	T241	FALSE	FALSE	0	0	1	1	none	9.83041100603001e-05
T020	T241	FALSE	FALSE	0	0	1	1	none	2.47066347625e-05
T021	T241	FALSE	FALSE	0	0	1	1	none	0.0001020660912283
T028	T241	FALSE	FALSE	0	0	1	1	none	6.93804853381001e-05
T035a	T241	FALSE	FALSE	0	0	1	1	none	0.0001432438595525
T035b	T241	FALSE	FALSE	0	0	1	1	none	9.96967454947001e-05
T040	T241	FALSE	FALSE	0	0	1	1	none	9.90841391523001e-05
T056	T241	FALSE	FALSE	0	0	1	1	none	0.0001040209054507
T059	T241	FALSE	FALSE	0	0	1	1	none	0.0001332180849079
T065	T241	FALSE	FALSE	0	0	1	1	none	2.01808278953e-05
T069	T241	FALSE	FALSE	0	0	1	1	none	0.0001504142187069
T073	T241	FALSE	FALSE	0	0	1	1	none	0.0001020660912283
T075	T241	FALSE	FALSE	0	0	1	1	none	8.32391780471001e-05
T077	T241	FALSE	FALSE	0	0	1	1	none	0.0001014737547949
T087	T241	FALSE	FALSE	0	0	1	1	none	9.93492657282001e-05
T095	T241	FALSE	FALSE	0	0	1	1	none	0.0001436135968305
T099a	T241	FALSE	FALSE	0	0	1	1	none	0.0001417632698965
T102	T241	FALSE	FALSE	0	0	1	1	none	0.0001487214679669
T104	T241	FALSE	FALSE	0	0	1	1	none	7.65894595309e-05
T105	T241	FALSE	FALSE	0	0	1	1	none	2.19578371955e-05
T107	T241	FALSE	FALSE	0	0	1	1	none	0.0001475367951001
T126	T241	FALSE	FALSE	0	0	1	1	none	0.0001566039043673
T156	T241	FALSE	FALSE	0	0	1	1	none	2.78258816259e-05
T159a	T241	FALSE	FALSE	0	0	1	1	none	0.0001008814183615
T182	T241	FALSE	FALSE	0	0	1	1	none	2.62113440497e-05
T188	T241	FALSE	FALSE	0	0	1	1	none	7.05932692381001e-05
T192	T241	FALSE	FALSE	0	0	1	1	none	0.0001665568479151
T223	T241	FALSE	FALSE	0	0	1	1	none	2.73960169165e-05
T225	T241	FALSE	FALSE	0	0	1	1	none	3.208765067e-05
T230	T241	FALSE	FALSE	0	0	1	1	none	9.96967454947001e-05
T232	T241	FALSE	FALSE	0	0	1	1	none	0.0001544763842803
S002	T270	FALSE	FALSE	0	0	1	1	none	0.0001308426512156
S007	T270	FALSE	FALSE	0	0	1	1	none	0.0001255755607466
S021	T270	FALSE	FALSE	0	0	1	1	none	0.0001350217727678
S024	T270	FALSE	FALSE	0	0	1	1	none	0.0001333952431118
S025	T270	FALSE	FALSE	0	0	1	1	none	0.0001348760690142
S026	T270	FALSE	FALSE	0	0	1	1	none	0.0001316124698282
S038	T270	FALSE	FALSE	0	0	1	1	none	0.000136783162842
S039	T270	FALSE	FALSE	0	0	1	1	none	0.0001353926560188
S040	T270	FALSE	FALSE	0	0	1	1	none	5.6779080734e-05
S042	T270	FALSE	FALSE	0	0	1	1	none	0.0001339200496364
S071	T270	FALSE	FALSE	0	0	1	1	none	3.60091259819e-05
S078	T270	FALSE	FALSE	0	0	1	1	none	0.0001310481030692
S081	T270	FALSE	FALSE	0	0	1	1	none	0.0001339200496364
S085	T270	FALSE	FALSE	0	0	1	1	none	7.17532847852e-05
S087	T270	FALSE	FALSE	0	0	1	1	none	9.50080874448e-05
S093	T270	FALSE	FALSE	0	0	1	1	none	4.86876743963e-05
S097	T270	FALSE	FALSE	0	0	1	1	none	0.0001324282687164
S102	T270	FALSE	FALSE	0	0	1	1	none	5.59827718052e-05
S106	T270	FALSE	FALSE	0	0	1	1	none	0.0001325100469046
S130	T270	FALSE	FALSE	0	0	1	1	none	9.46650718476e-05
T009	T270	FALSE	FALSE	0	0	1	1	none	0.0001357904940064
T010	T270	FALSE	FALSE	0	0	1	1	none	0.0001366120968122
T013	T270	FALSE	FALSE	0	0	1	1	none	0.0001449730307986
T014	T270	FALSE	FALSE	0	0	1	1	none	0.000134397858572
T020	T270	FALSE	FALSE	0	0	1	1	none	0.000138431353439
T021	T270	FALSE	FALSE	0	0	1	1	none	0.00013815983974
T028	T270	FALSE	FALSE	0	0	1	1	none	0.0001247531107406
T035a	T270	FALSE	FALSE	0	0	1	1	none	9.49293150842e-05
T035b	T270	FALSE	FALSE	0	0	1	1	none	0.0001357904940064
T040	T270	FALSE	FALSE	0	0	1	1	none	0.000135177887664
T056	T270	FALSE	FALSE	0	0	1	1	none	0.0001401146539624
T059	T270	FALSE	FALSE	0	0	1	1	none	6.33271614056e-05
T065	T270	FALSE	FALSE	0	0	1	1	none	0.0001374595651722
T069	T270	FALSE	FALSE	0	0	1	1	none	5.80488076338e-05
T073	T270	FALSE	FALSE	0	0	1	1	none	0.00013815983974
T075	T270	FALSE	FALSE	0	0	1	1	none	0.0001205175994256
T077	T270	FALSE	FALSE	0	0	1	1	none	0.0001375675033066
T087	T270	FALSE	FALSE	0	0	1	1	none	0.0001354430142399
T095	T270	FALSE	FALSE	0	0	1	1	none	9.52990523622e-05
T099a	T270	FALSE	FALSE	0	0	1	1	none	9.34487254282e-05
T102	T270	FALSE	FALSE	0	0	1	1	none	0.0001004069234986
T104	T270	FALSE	FALSE	0	0	1	1	none	0.0001319620849334
T105	T270	FALSE	FALSE	0	0	1	1	none	0.0001392365744724
T107	T270	FALSE	FALSE	0	0	1	1	none	9.92222506318e-05
T126	T270	FALSE	FALSE	0	0	1	1	none	5.2915288742e-06
T156	T270	FALSE	FALSE	0	0	1	1	none	0.0001391731745284
T159a	T270	FALSE	FALSE	0	0	1	1	none	0.0001369751668732
T182	T270	FALSE	FALSE	0	0	1	1	none	0.0001375586369522
T188	T270	FALSE	FALSE	0	0	1	1	none	0.0001259658946406
T192	T270	FALSE	FALSE	0	0	1	1	none	1.5244472422e-05
T223	T270	FALSE	FALSE	0	0	1	1	none	0.000138743309819
T225	T270	FALSE	FALSE	0	0	1	1	none	0.0001434349435725
T230	T270	FALSE	FALSE	0	0	1	1	none	0.0001357904940064
T232	T270	TRUE	TRUE	1	0	1	1	anc	5.923364334e-07
T241	T270	FALSE	FALSE	0	0	1	1	none	0.0001564557202007
S002	T271b	FALSE	FALSE	0	0	1	1	none	8.17706500945e-05
S007	T271b	FALSE	FALSE	0	0	1	1	none	5.72246827347e-05
S021	T271b	FALSE	FALSE	0	0	1	1	none	8.59497716467e-05
S024	T271b	FALSE	FALSE	0	0	1	1	none	8.43232419907e-05
S025	T271b	FALSE	FALSE	0	0	1	1	none	8.58040678931e-05
S026	T271b	FALSE	FALSE	0	0	1	1	none	8.25404687071e-05
S038	T271b	FALSE	FALSE	0	0	1	1	none	1.24576173301e-05
S039	T271b	FALSE	FALSE	0	0	1	1	none	8.63206548977e-05
S040	T271b	FALSE	FALSE	0	0	1	1	none	0.0001136917516269
S042	T271b	FALSE	FALSE	0	0	1	1	none	8.48480485153e-05
S071	T271b	FALSE	FALSE	0	0	1	1	none	0.0001089965949136
S078	T271b	FALSE	FALSE	0	0	1	1	none	8.19761019481e-05
S081	T271b	FALSE	FALSE	0	0	1	1	none	8.48480485153e-05
S085	T271b	FALSE	FALSE	0	0	1	1	none	0.0001070895766441
S087	T271b	FALSE	FALSE	0	0	1	1	none	0.0001303443793037
S093	T271b	FALSE	FALSE	0	0	1	1	none	9.60485595592e-05
S097	T271b	FALSE	FALSE	0	0	1	1	none	8.33562675953e-05
S102	T271b	FALSE	FALSE	0	0	1	1	none	0.0001128954426981
S106	T271b	FALSE	FALSE	0	0	1	1	none	8.34380457835e-05
S130	T271b	FALSE	FALSE	0	0	1	1	none	0.0001300013637065
T009	T271b	FALSE	FALSE	0	0	1	1	none	8.67184928853e-05
T010	T271b	FALSE	FALSE	0	0	1	1	none	8.75400956911e-05
T013	T271b	FALSE	FALSE	0	0	1	1	none	2.06474852867e-05
T014	T271b	FALSE	FALSE	0	0	1	1	none	8.53258574509e-05
T020	T271b	FALSE	FALSE	0	0	1	1	none	1.41058079271e-05
T021	T271b	FALSE	FALSE	0	0	1	1	none	8.90878386189001e-05
T028	T271b	FALSE	FALSE	0	0	1	1	none	5.64022327287e-05
T035a	T271b	FALSE	FALSE	0	0	1	1	none	0.0001302656069431
T035b	T271b	FALSE	FALSE	0	0	1	1	none	8.67184928853e-05
T040	T271b	FALSE	FALSE	0	0	1	1	none	8.61058865429e-05
T056	T271b	FALSE	FALSE	0	0	1	1	none	9.10426528413e-05
T059	T271b	FALSE	FALSE	0	0	1	1	none	0.0001202398322985
T065	T271b	FALSE	FALSE	0	0	1	1	none	1.31340196603e-05
T069	T271b	FALSE	FALSE	0	0	1	1	none	0.0001374359660975
T073	T271b	FALSE	FALSE	0	0	1	1	none	8.90878386189001e-05
T075	T271b	FALSE	FALSE	0	0	1	1	none	7.02609254377e-05
T077	T271b	FALSE	FALSE	0	0	1	1	none	8.84955021855001e-05
T087	T271b	FALSE	FALSE	0	0	1	1	none	8.63710131188e-05
T095	T271b	FALSE	FALSE	0	0	1	1	none	0.0001306353442211
T099a	T271b	FALSE	FALSE	0	0	1	1	none	0.0001287850172871
T102	T271b	FALSE	FALSE	0	0	1	1	none	0.0001357432153575
T104	T271b	FALSE	FALSE	0	0	1	1	none	6.36112069215e-05
T105	T271b	FALSE	FALSE	0	0	1	1	none	1.49110289605e-05
T107	T271b	FALSE	FALSE	0	0	1	1	none	0.0001345585424907
T126	T271b	FALSE	FALSE	0	0	1	1	none	0.0001436256517579
T156	T271b	FALSE	FALSE	0	0	1	1	none	1.14123302637e-05
T159a	T271b	FALSE	FALSE	0	0	1	1	none	8.79031657521e-05
T182	T271b	FALSE	FALSE	0	0	1	1	none	1.20484185735e-05
T188	T271b	FALSE	FALSE	0	0	1	1	none	5.76150166287e-05
T192	T271b	FALSE	FALSE	0	0	1	1	none	0.0001535785953057
T223	T271b	FALSE	FALSE	0	0	1	1	none	1.32330914403e-05
T225	T271b	FALSE	FALSE	0	0	1	1	none	4.781215486e-06
T230	T271b	FALSE	FALSE	0	0	1	1	none	8.67184928853e-05
T232	T271b	FALSE	FALSE	0	0	1	1	none	0.0001414981316709
T241	T271b	FALSE	FALSE	0	0	1	1	none	3.21301746888e-05
T270	T271b	FALSE	FALSE	0	0	1	1	none	0.0001434774675913
S002	T301	FALSE	FALSE	0	0	1	1	none	0.000140864361045
S007	T301	FALSE	FALSE	0	0	1	1	none	0.000135597270576
S021	T301	FALSE	FALSE	0	0	1	1	none	0.0001450434825972
S024	T301	FALSE	FALSE	0	0	1	1	none	0.0001434169529412
S025	T301	FALSE	FALSE	0	0	1	1	none	0.0001448977788436
S026	T301	FALSE	FALSE	0	0	1	1	none	0.0001416341796576
S038	T301	FALSE	FALSE	0	0	1	1	none	0.0001468048726714
S039	T301	FALSE	FALSE	0	0	1	1	none	0.0001454143658482
S040	T301	FALSE	FALSE	0	0	1	1	none	6.68007905634e-05
S042	T301	FALSE	FALSE	0	0	1	1	none	0.0001439417594658
S071	T301	FALSE	FALSE	0	0	1	1	none	4.60308358113e-05
S078	T301	FALSE	FALSE	0	0	1	1	none	0.0001410698128986
S081	T301	FALSE	FALSE	0	0	1	1	none	0.0001439417594658
S085	T301	FALSE	FALSE	0	0	1	1	none	8.17749946146e-05
S087	T301	FALSE	FALSE	0	0	1	1	none	0.0001050297972742
S093	T301	FALSE	FALSE	0	0	1	1	none	5.87093842257e-05
S097	T301	FALSE	FALSE	0	0	1	1	none	0.0001424499785458
S102	T301	FALSE	FALSE	0	0	1	1	none	6.60044816346e-05
S106	T301	FALSE	FALSE	0	0	1	1	none	0.000142531756734
S130	T301	FALSE	FALSE	0	0	1	1	none	0.000104686781677
T009	T301	FALSE	FALSE	0	0	1	1	none	0.0001458122038358
T010	T301	FALSE	FALSE	0	0	1	1	none	0.0001466338066416
T013	T301	FALSE	FALSE	0	0	1	1	none	0.000154994740628
T014	T301	FALSE	FALSE	0	0	1	1	none	0.0001444195684014
T020	T301	FALSE	FALSE	0	0	1	1	none	0.0001484530632684
T021	T301	FALSE	FALSE	0	0	1	1	none	0.0001481815495694
T028	T301	FALSE	FALSE	0	0	1	1	none	0.00013477482057
T035a	T301	FALSE	FALSE	0	0	1	1	none	0.0001049510249136
T035b	T301	FALSE	FALSE	0	0	1	1	none	0.0001458122038358
T040	T301	FALSE	FALSE	0	0	1	1	none	0.0001451995974934
T056	T301	FALSE	FALSE	0	0	1	1	none	0.0001501363637918
T059	T301	FALSE	FALSE	0	0	1	1	none	7.3348871235e-05
T065	T301	FALSE	FALSE	0	0	1	1	none	0.0001474812750016
T069	T301	FALSE	FALSE	0	0	1	1	none	6.80705174632e-05
T073	T301	FALSE	FALSE	0	0	1	1	none	0.0001481815495694
T075	T301	FALSE	FALSE	0	0	1	1	none	0.000130539309255
T077	T301	FALSE	FALSE	0	0	1	1	none	0.000147589213136
T087	T301	FALSE	FALSE	0	0	1	1	none	0.0001454647240693
T095	T301	FALSE	FALSE	0	0	1	1	none	0.0001053207621916
T099a	T301	FALSE	FALSE	0	0	1	1	none	0.0001034704352576
T102	T301	FALSE	FALSE	0	0	1	1	none	0.000110428633328
T104	T301	FALSE	FALSE	0	0	1	1	none	0.0001419837947628
T105	T301	FALSE	FALSE	0	0	1	1	none	0.0001492582843018
T107	T301	FALSE	FALSE	0	0	1	1	none	0.0001092439604612
T126	T301	FALSE	FALSE	1	0	1	1	anc	6.3195070624e-06
T156	T301	FALSE	FALSE	0	0	1	1	none	0.0001491948843578
T159a	T301	FALSE	FALSE	0	0	1	1	none	0.0001469968767026
T182	T301	FALSE	FALSE	0	0	1	1	none	0.0001475803467816
T188	T301	FALSE	FALSE	0	0	1	1	none	0.00013598760447
T192	T301	FALSE	FALSE	0	0	1	1	none	1.98264692106e-05
T223	T301	FALSE	FALSE	0	0	1	1	none	0.0001487650196484
T225	T301	FALSE	FALSE	0	0	1	1	none	0.0001534566534019
T230	T301	FALSE	FALSE	0	0	1	1	none	0.0001458122038358
T232	T301	FALSE	FALSE	0	0	1	1	none	1.31857186166e-05
T241	T301	FALSE	FALSE	0	0	1	1	none	0.0001664774300301
T270	T301	FALSE	FALSE	0	0	1	1	none	1.5165054537e-05
T271b	T301	FALSE	FALSE	0	0	1	1	none	0.0001534991774207
S002	T303	FALSE	FALSE	0	0	1	1	none	0.0001435533931772
S007	T303	FALSE	FALSE	0	0	1	1	none	0.0001382863027082
S021	T303	FALSE	FALSE	0	0	1	1	none	0.0001477325147294
S024	T303	FALSE	FALSE	0	0	1	1	none	0.0001461059850734
S025	T303	FALSE	FALSE	0	0	1	1	none	0.0001475868109758
S026	T303	FALSE	FALSE	0	0	1	1	none	0.0001443232117898
S038	T303	FALSE	FALSE	0	0	1	1	none	0.0001494939048036
S039	T303	FALSE	FALSE	0	0	1	1	none	0.0001481033979804
S040	T303	FALSE	FALSE	0	0	1	1	none	6.94898226956e-05
S042	T303	FALSE	FALSE	0	0	1	1	none	0.000146630791598
S071	T303	FALSE	FALSE	0	0	1	1	none	4.87198679435e-05
S078	T303	FALSE	FALSE	0	0	1	1	none	0.0001437588450308
S081	T303	FALSE	FALSE	0	0	1	1	none	0.000146630791598
S085	T303	FALSE	FALSE	0	0	1	1	none	8.44640267468e-05
S087	T303	FALSE	FALSE	0	0	1	1	none	0.0001077188294064
S093	T303	FALSE	FALSE	0	0	1	1	none	6.13984163579e-05
S097	T303	FALSE	FALSE	0	0	1	1	none	0.000145139010678
S102	T303	FALSE	FALSE	0	0	1	1	none	6.86935137668e-05
S106	T303	FALSE	FALSE	0	0	1	1	none	0.0001452207888662
S130	T303	FALSE	FALSE	0	0	1	1	none	0.0001073758138092
T009	T303	FALSE	FALSE	0	0	1	1	none	0.000148501235968
T010	T303	FALSE	FALSE	0	0	1	1	none	0.0001493228387738
T013	T303	FALSE	FALSE	0	0	1	1	none	0.0001576837727602
T014	T303	FALSE	FALSE	0	0	1	1	none	0.0001471086005336
T020	T303	FALSE	FALSE	0	0	1	1	none	0.0001511420954006
T021	T303	FALSE	FALSE	0	0	1	1	none	0.0001508705817016
T028	T303	FALSE	FALSE	0	0	1	1	none	0.0001374638527022
T035a	T303	FALSE	FALSE	0	0	1	1	none	0.0001076400570458
T035b	T303	FALSE	FALSE	0	0	1	1	none	0.000148501235968
T040	T303	FALSE	FALSE	0	0	1	1	none	0.0001478886296256
T056	T303	FALSE	FALSE	0	0	1	1	none	0.000152825395924
T059	T303	FALSE	FALSE	0	0	1	1	none	7.60379033672e-05
T065	T303	FALSE	FALSE	0	0	1	1	none	0.0001501703071338
T069	T303	FALSE	FALSE	0	0	1	1	none	7.07595495954e-05
T073	T303	FALSE	FALSE	0	0	1	1	none	0.0001508705817016
T075	T303	FALSE	FALSE	0	0	1	1	none	0.0001332283413872
T077	T303	FALSE	FALSE	0	0	1	1	none	0.0001502782452682
T087	T303	FALSE	FALSE	0	0	1	1	none	0.0001481537562015
T095	T303	FALSE	FALSE	0	0	1	1	none	0.0001080097943238
T099a	T303	FALSE	FALSE	0	0	1	1	none	0.0001061594673898
T102	T303	FALSE	FALSE	0	0	1	1	none	0.0001131176654602
T104	T303	FALSE	FALSE	0	0	1	1	none	0.000144672826895
T105	T303	FALSE	FALSE	0	0	1	1	none	0.000151947316434
T107	T303	FALSE	FALSE	0	0	1	1	none	0.0001119329925934
T126	T303	FALSE	FALSE	1	0	1	1	anc	8.4162027612e-06
T156	T303	FALSE	FALSE	0	0	1	1	none	0.00015188391649
T159a	T303	FALSE	FALSE	0	0	1	1	none	0.0001496859088348
T182	T303	FALSE	FALSE	0	0	1	1	none	0.0001502693789138
T188	T303	FALSE	FALSE	0	0	1	1	none	0.0001386766366022
T192	T303	FALSE	FALSE	0	0	1	1	none	2.01461556092e-05
T223	T303	FALSE	FALSE	0	0	1	1	none	0.0001514540517806
T225	T303	FALSE	FALSE	0	0	1	1	none	0.0001561456855341
T230	T303	FALSE	FALSE	0	0	1	1	none	0.000148501235968
T232	T303	FALSE	FALSE	0	0	1	1	none	1.58747507488e-05
T241	T303	FALSE	FALSE	0	0	1	1	none	0.0001691664621623
T270	T303	FALSE	FALSE	0	0	1	1	none	1.78540866692e-05
T271b	T303	FALSE	FALSE	0	0	1	1	none	0.0001561882095529
T301	T303	FALSE	FALSE	0	0	1	1	none	2.24360834578e-05
S002	T322	FALSE	FALSE	0	0	1	1	none	8.83689441717e-05
S007	T322	FALSE	FALSE	0	0	1	1	none	6.38229768119e-05
S021	T322	FALSE	FALSE	0	0	1	1	none	9.25480657239e-05
S024	T322	FALSE	FALSE	0	0	1	1	none	9.09215360679e-05
S025	T322	FALSE	FALSE	0	0	1	1	none	9.24023619703e-05
S026	T322	FALSE	FALSE	0	0	1	1	none	8.91387627843e-05
S038	T322	FALSE	FALSE	0	0	1	1	none	1.66784856333e-05
S039	T322	FALSE	FALSE	0	0	1	1	none	9.29189489749e-05
S040	T322	FALSE	FALSE	0	0	1	1	none	0.0001202900457041
S042	T322	FALSE	FALSE	0	0	1	1	none	9.14463425925e-05
S071	T322	FALSE	FALSE	0	0	1	1	none	0.0001155948889908
S078	T322	FALSE	FALSE	0	0	1	1	none	8.85743960253e-05
S081	T322	FALSE	FALSE	0	0	1	1	none	9.14463425925e-05
S085	T322	FALSE	FALSE	0	0	1	1	none	0.0001136878707213
S087	T322	FALSE	FALSE	0	0	1	1	none	0.0001369426733809
S093	T322	FALSE	FALSE	0	0	1	1	none	0.0001026468536364
S097	T322	FALSE	FALSE	0	0	1	1	none	8.99545616725e-05
S102	T322	FALSE	FALSE	0	0	1	1	none	0.0001194937367753
S106	T322	FALSE	FALSE	0	0	1	1	none	9.00363398607e-05
S130	T322	FALSE	FALSE	0	0	1	1	none	0.0001365996577837
T009	T322	FALSE	FALSE	0	0	1	1	none	9.33167869625e-05
T010	T322	FALSE	FALSE	0	0	1	1	none	9.41383897683e-05
T013	T322	FALSE	FALSE	0	0	1	1	none	1.51622815951e-05
T014	T322	FALSE	FALSE	0	0	1	1	none	9.19241515281e-05
T020	T322	FALSE	FALSE	0	0	1	1	none	1.83266762303e-05
T021	T322	FALSE	FALSE	0	0	1	1	none	9.56861326961e-05
T028	T322	FALSE	FALSE	0	0	1	1	none	6.30005268059e-05
T035a	T322	FALSE	FALSE	0	0	1	1	none	0.0001368639010203
T035b	T322	FALSE	FALSE	0	0	1	1	none	9.33167869625e-05
T040	T322	FALSE	FALSE	0	0	1	1	none	9.27041806201e-05
T056	T322	FALSE	FALSE	0	0	1	1	none	9.76409469185e-05
T059	T322	FALSE	FALSE	0	0	1	1	none	0.0001268381263757
T065	T322	FALSE	FALSE	0	0	1	1	none	1.38008693631e-05
T069	T322	FALSE	FALSE	0	0	1	1	none	0.0001440342601747
T073	T322	FALSE	FALSE	0	0	1	1	none	9.56861326961e-05
T075	T322	FALSE	FALSE	0	0	1	1	none	7.68592195149e-05
T077	T322	FALSE	FALSE	0	0	1	1	none	9.50937962627e-05
T087	T322	FALSE	FALSE	0	0	1	1	none	9.2969307196e-05
T095	T322	FALSE	FALSE	0	0	1	1	none	0.0001372336382983
T099a	T322	FALSE	FALSE	0	0	1	1	none	0.0001353833113643
T102	T322	FALSE	FALSE	0	0	1	1	none	0.0001423415094347
T104	T322	FALSE	FALSE	0	0	1	1	none	7.02095009987e-05
T105	T322	FALSE	FALSE	0	0	1	1	none	1.55778786633e-05
T107	T322	FALSE	FALSE	0	0	1	1	none	0.0001411568365679
T126	T322	FALSE	FALSE	0	0	1	1	none	0.0001502239458351
T156	T322	FALSE	FALSE	0	0	1	1	none	2.14459230937e-05
T159a	T322	FALSE	FALSE	0	0	1	1	none	9.45014598293e-05
T182	T322	FALSE	FALSE	0	0	1	1	none	1.98313855175e-05
T188	T322	FALSE	FALSE	0	0	1	1	none	6.42133107059e-05
T192	T322	FALSE	FALSE	0	0	1	1	none	0.0001601768893829
T223	T322	FALSE	FALSE	0	0	1	1	none	2.10160583843e-05
T225	T322	FALSE	FALSE	0	0	1	1	none	2.57076921378e-05
T230	T322	FALSE	FALSE	0	0	1	1	none	9.33167869625e-05
T232	T322	FALSE	FALSE	0	0	1	1	none	0.0001480964257481
T241	T322	FALSE	FALSE	0	0	1	1	none	1.0205461603e-05
T270	T322	FALSE	FALSE	0	0	1	1	none	0.0001500757616685
T271b	T322	FALSE	FALSE	0	0	1	1	none	2.57502161566e-05
T301	T322	FALSE	FALSE	0	0	1	1	none	0.0001600974714979
T303	T322	FALSE	FALSE	0	0	1	1	none	0.0001627865036301
S002	T327b	FALSE	FALSE	0	0	1	1	none	0.000117245438486
S007	T327b	FALSE	FALSE	0	0	1	1	none	0.000111978348017
S021	T327b	FALSE	FALSE	0	0	1	1	none	0.0001214245600382
S024	T327b	FALSE	FALSE	0	0	1	1	none	0.0001197980303822
S025	T327b	FALSE	FALSE	0	0	1	1	none	0.0001212788562846
S026	T327b	FALSE	FALSE	0	0	1	1	none	0.0001180152570986
S038	T327b	FALSE	FALSE	0	0	1	1	none	0.0001231859501124
S039	T327b	FALSE	FALSE	0	0	1	1	none	0.0001217954432892
S040	T327b	FALSE	FALSE	0	0	1	1	none	4.31818680044e-05
S042	T327b	FALSE	FALSE	0	0	1	1	none	0.0001203228369068
S071	T327b	FALSE	FALSE	0	0	1	1	none	2.35965861191e-05
S078	T327b	FALSE	FALSE	0	0	1	1	none	0.0001174508903396
S081	T327b	FALSE	FALSE	0	0	1	1	none	0.0001203228369068
S085	T327b	FALSE	FALSE	0	0	1	1	none	5.81560720556e-05
S087	T327b	FALSE	FALSE	0	0	1	1	none	8.14108747152e-05
S093	T327b	FALSE	FALSE	0	0	1	1	none	3.50904616667e-05
S097	T327b	FALSE	FALSE	0	0	1	1	none	0.0001188310559868
S102	T327b	FALSE	FALSE	0	0	1	1	none	4.23855590756e-05
S106	T327b	FALSE	FALSE	0	0	1	1	none	0.000118912834175
S130	T327b	FALSE	FALSE	0	0	1	1	none	8.1067859118e-05
T009	T327b	FALSE	FALSE	0	0	1	1	none	0.0001221932812768
T010	T327b	FALSE	FALSE	0	0	1	1	none	0.0001230148840826
T013	T327b	FALSE	FALSE	0	0	1	1	none	0.000131375818069
T014	T327b	FALSE	FALSE	0	0	1	1	none	0.0001208006458424
T020	T327b	FALSE	FALSE	0	0	1	1	none	0.0001248341407094
T021	T327b	FALSE	FALSE	0	0	1	1	none	0.0001245626270104
T028	T327b	FALSE	FALSE	0	0	1	1	none	0.000111155898011
T035a	T327b	FALSE	FALSE	0	0	1	1	none	8.13321023546e-05
T035b	T327b	FALSE	FALSE	0	0	1	1	none	0.0001221932812768
T040	T327b	FALSE	FALSE	0	0	1	1	none	0.0001215806749344
T056	T327b	FALSE	FALSE	0	0	1	1	none	0.0001265174412328
T059	T327b	FALSE	FALSE	0	0	1	1	none	4.9729948676e-05
T065	T327b	FALSE	FALSE	0	0	1	1	none	0.0001238623524426
T069	T327b	FALSE	FALSE	0	0	1	1	none	5.2035957303e-05
T073	T327b	FALSE	FALSE	0	0	1	1	none	0.0001245626270104
T075	T327b	FALSE	FALSE	0	0	1	1	none	0.000106920386696
T077	T327b	FALSE	FALSE	0	0	1	1	none	0.000123970290577
T087	T327b	FALSE	FALSE	0	0	1	1	none	0.0001218458015103
T095	T327b	FALSE	FALSE	0	0	1	1	none	8.17018396326e-05
T099a	T327b	FALSE	FALSE	0	0	1	1	none	7.98515126986e-05
T102	T327b	FALSE	FALSE	0	0	1	1	none	8.6809710769e-05
T104	T327b	FALSE	FALSE	0	0	1	1	none	0.0001183648722038
T105	T327b	FALSE	FALSE	0	0	1	1	none	0.0001256393617428
T107	T327b	FALSE	FALSE	0	0	1	1	none	8.56250379022e-05
T126	T327b	FALSE	FALSE	0	0	1	1	none	5.82256429634e-05
T156	T327b	FALSE	FALSE	0	0	1	1	none	0.0001255759617988
T159a	T327b	FALSE	FALSE	0	0	1	1	none	0.0001233779541436
T182	T327b	FALSE	FALSE	0	0	1	1	none	0.0001239614242226
T188	T327b	FALSE	FALSE	0	0	1	1	none	0.000112368681911
T192	T327b	FALSE	FALSE	0	0	1	1	none	6.81785865112e-05
T223	T327b	FALSE	FALSE	0	0	1	1	none	0.0001251460970894
T225	T327b	FALSE	FALSE	0	0	1	1	none	0.0001298377308429
T230	T327b	FALSE	FALSE	0	0	1	1	none	0.0001221932812768
T232	T327b	FALSE	FALSE	0	0	1	1	none	5.60981228764e-05
T241	T327b	FALSE	FALSE	0	0	1	1	none	0.0001428585074711
T270	T327b	FALSE	FALSE	0	0	1	1	none	5.80774587968e-05
T271b	T327b	FALSE	FALSE	0	0	1	1	none	0.0001298802548617
T301	T327b	FALSE	FALSE	0	0	1	1	none	6.80991686262001e-05
T303	T327b	FALSE	FALSE	0	0	1	1	none	7.07882007584001e-05
T322	T327b	FALSE	FALSE	0	0	1	1	none	0.0001364785489389
S002	T330	TRUE	TRUE	0	0	1	1	none	0.0001148760927524
S007	T330	TRUE	TRUE	0	0	1	1	none	0.0001096090022834
S021	T330	TRUE	TRUE	0	0	1	1	none	0.0001190552143046
S024	T330	TRUE	TRUE	0	0	1	1	none	0.0001174286846486
S025	T330	TRUE	TRUE	0	0	1	1	none	0.000118909510551
S026	T330	TRUE	TRUE	0	0	1	1	none	0.000115645911365
S038	T330	TRUE	TRUE	0	0	1	1	none	0.0001208166043788
S039	T330	TRUE	TRUE	0	0	1	1	none	0.0001194260975556
S040	T330	TRUE	TRUE	0	0	1	1	none	4.08125222708e-05
S042	T330	TRUE	TRUE	0	0	1	1	none	0.0001179534911732
S071	T330	TRUE	TRUE	0	0	1	1	none	2.12272403855e-05
S078	T330	TRUE	TRUE	0	0	1	1	none	0.000115081544606
S081	T330	TRUE	TRUE	0	0	1	1	none	0.0001179534911732
S085	T330	TRUE	TRUE	0	0	1	1	none	5.5786726322e-05
S087	T330	TRUE	TRUE	0	0	1	1	none	7.90415289816e-05
S093	T330	TRUE	TRUE	0	0	1	1	none	3.27211159331e-05
S097	T330	TRUE	TRUE	0	0	1	1	none	0.0001164617102532
S102	T330	TRUE	TRUE	0	0	1	1	none	4.0016213342e-05
S106	T330	TRUE	TRUE	0	0	1	1	none	0.0001165434884414
S130	T330	TRUE	TRUE	0	0	1	1	none	7.86985133844e-05
T009	T330	TRUE	TRUE	0	0	1	1	none	0.0001198239355432
T010	T330	TRUE	TRUE	0	0	1	1	none	0.000120645538349
T013	T330	FALSE	FALSE	0	0	1	1	none	0.0001290064723354
T014	T330	TRUE	TRUE	0	0	1	1	none	0.0001184313001088
T020	T330	TRUE	TRUE	0	0	1	1	none	0.0001224647949758
T021	T330	TRUE	TRUE	0	0	1	1	none	0.0001221932812768
T028	T330	TRUE	TRUE	0	0	1	1	none	0.0001087865522774
T035a	T330	TRUE	TRUE	0	0	1	1	none	7.8962756621e-05
T035b	T330	TRUE	TRUE	0	0	1	1	none	0.0001198239355432
T040	T330	TRUE	TRUE	0	0	1	1	none	0.0001192113292008
T056	T330	FALSE	FALSE	0	0	1	1	none	0.0001241480954992
T059	T330	TRUE	TRUE	0	0	1	1	none	4.73606029424e-05
T065	T330	TRUE	TRUE	0	0	1	1	none	0.000121493006709
T069	T330	TRUE	TRUE	0	0	1	1	none	4.96666115694e-05
T073	T330	TRUE	TRUE	0	0	1	1	none	0.0001221932812768
T075	T330	TRUE	TRUE	0	0	1	1	none	0.0001045510409624
T077	T330	TRUE	TRUE	0	0	1	1	none	0.0001216009448434
T087	T330	TRUE	TRUE	0	0	1	1	none	0.0001194764557767
T095	T330	TRUE	TRUE	0	0	1	1	none	7.9332493899e-05
T099a	T330	TRUE	TRUE	0	0	1	1	none	7.7482166965e-05
T102	T330	FALSE	FALSE	0	0	1	1	none	8.44403650354e-05
T104	T330	FALSE	FALSE	0	0	1	1	none	0.0001159955264702
T105	T330	FALSE	FALSE	0	0	1	1	none	0.0001232700160092
T107	T330	FALSE	FALSE	0	0	1	1	none	8.32556921686e-05
T126	T330	TRUE	TRUE	0	0	1	1	none	5.58562972298e-05
T156	T330	FALSE	FALSE	0	0	1	1	none	0.0001232066160652
T159a	T330	TRUE	TRUE	0	0	1	1	none	0.00012100860841
T182	T330	FALSE	FALSE	0	0	1	1	none	0.000121592078489
T188	T330	TRUE	TRUE	0	0	1	1	none	0.0001099993361774
T192	T330	FALSE	FALSE	0	0	1	1	none	6.58092407776e-05
T223	T330	FALSE	FALSE	0	0	1	1	none	0.0001227767513558
T225	T330	FALSE	FALSE	0	0	1	1	none	0.0001274683851093
T230	T330	TRUE	TRUE	0	0	1	1	none	0.0001198239355432
T232	T330	TRUE	TRUE	0	0	1	1	none	5.37287771428e-05
T241	T330	FALSE	FALSE	0	0	1	1	none	0.0001404891617375
T270	T330	FALSE	FALSE	0	0	1	1	none	5.57081130632e-05
T271b	T330	FALSE	FALSE	0	0	1	1	none	0.0001275109091281
T301	T330	FALSE	FALSE	0	0	1	1	none	6.57298228926e-05
T303	T330	FALSE	FALSE	0	0	1	1	none	6.84188550248e-05
T322	T330	FALSE	FALSE	0	0	1	1	none	0.0001341092032053
T327b	T330	TRUE	TRUE	0	1	1	1	desc	5.923364334e-07
S002	T335	FALSE	FALSE	0	0	1	1	none	0.0001377533511358
S007	T335	FALSE	FALSE	0	0	1	1	none	0.0001324862606668
S021	T335	FALSE	FALSE	0	0	1	1	none	0.000141932472688
S024	T335	FALSE	FALSE	0	0	1	1	none	0.000140305943032
S025	T335	FALSE	FALSE	0	0	1	1	none	0.0001417867689344
S026	T335	FALSE	FALSE	0	0	1	1	none	0.0001385231697484
S038	T335	FALSE	FALSE	0	0	1	1	none	0.0001436938627622
S039	T335	FALSE	FALSE	0	0	1	1	none	0.000142303355939
S040	T335	FALSE	FALSE	0	0	1	1	none	6.36897806542e-05
S042	T335	FALSE	FALSE	0	0	1	1	none	0.0001408307495566
S071	T335	FALSE	FALSE	0	0	1	1	none	4.29198259021e-05
S078	T335	FALSE	FALSE	0	0	1	1	none	0.0001379588029894
S081	T335	FALSE	FALSE	0	0	1	1	none	0.0001408307495566
S085	T335	FALSE	FALSE	0	0	1	1	none	7.86639847054e-05
S087	T335	FALSE	FALSE	0	0	1	1	none	0.000101918787365
S093	T335	FALSE	FALSE	0	0	1	1	none	5.55983743165e-05
S097	T335	FALSE	FALSE	0	0	1	1	none	0.0001393389686366
S102	T335	FALSE	FALSE	0	0	1	1	none	6.28934717254e-05
S106	T335	FALSE	FALSE	0	0	1	1	none	0.0001394207468248
S130	T335	FALSE	FALSE	0	0	1	1	none	0.0001015757717678
T009	T335	FALSE	FALSE	0	0	1	1	none	0.0001427011939266
T010	T335	FALSE	FALSE	0	0	1	1	none	0.0001435227967324
T013	T335	FALSE	FALSE	0	0	1	1	none	0.0001518837307188
T014	T335	FALSE	FALSE	0	0	1	1	none	0.0001413085584922
T020	T335	FALSE	FALSE	0	0	1	1	none	0.0001453420533592
T021	T335	FALSE	FALSE	0	0	1	1	none	0.0001450705396602
T028	T335	FALSE	FALSE	0	0	1	1	none	0.0001316638106608
T035a	T335	FALSE	FALSE	0	0	1	1	none	0.0001018400150044
T035b	T335	FALSE	FALSE	0	0	1	1	none	0.0001427011939266
T040	T335	FALSE	FALSE	0	0	1	1	none	0.0001420885875842
T056	T335	FALSE	FALSE	0	0	1	1	none	0.0001470253538826
T059	T335	FALSE	FALSE	0	0	1	1	none	7.02378613258e-05
T065	T335	FALSE	FALSE	0	0	1	1	none	0.0001443702650924
T069	T335	FALSE	FALSE	0	0	1	1	none	6.4959507554e-05
T073	T335	FALSE	FALSE	0	0	1	1	none	0.0001450705396602
T075	T335	FALSE	FALSE	0	0	1	1	none	0.0001274282993458
T077	T335	FALSE	FALSE	0	0	1	1	none	0.0001444782032268
T087	T335	FALSE	FALSE	0	0	1	1	none	0.0001423537141601
T095	T335	FALSE	FALSE	0	0	1	1	none	0.0001022097522824
T099a	T335	FALSE	FALSE	0	0	1	1	none	0.0001003594253484
T102	T335	FALSE	FALSE	0	0	1	1	none	0.0001073176234188
T104	T335	FALSE	FALSE	0	0	1	1	none	0.0001388727848536
T105	T335	FALSE	FALSE	0	0	1	1	none	0.0001461472743926
T107	T335	FALSE	FALSE	0	0	1	1	none	0.000106132950552
T126	T335	TRUE	TRUE	1	0	1	1	anc	5.923364334e-07
T156	T335	FALSE	FALSE	0	0	1	1	none	0.0001460838744486
T159a	T335	FALSE	FALSE	0	0	1	1	none	0.0001438858667934
T182	T335	FALSE	FALSE	0	0	1	1	none	0.0001444693368724
T188	T335	FALSE	FALSE	0	0	1	1	none	0.0001328765945608
T192	T335	FALSE	FALSE	0	0	1	1	none	1.3161440701e-05
T223	T335	FALSE	FALSE	0	0	1	1	none	0.0001456540097392
T225	T335	FALSE	FALSE	0	0	1	1	none	0.0001503456434927
T230	T335	FALSE	FALSE	0	0	1	1	none	0.0001427011939266
T232	T335	FALSE	FALSE	0	0	1	1	none	1.00747087074e-05
T241	T335	FALSE	FALSE	0	0	1	1	none	0.0001633664201209
T270	T335	FALSE	FALSE	0	0	1	1	none	1.20540446278e-05
T271b	T335	FALSE	FALSE	0	0	1	1	none	0.0001503881675115
T301	T335	FALSE	FALSE	0	0	1	1	none	1.66360414164e-05
T303	T335	FALSE	FALSE	0	0	1	1	none	1.6955727815e-05
T322	T335	FALSE	FALSE	0	0	1	1	none	0.0001569864615887
T327b	T335	FALSE	FALSE	0	0	1	1	none	6.4988158717e-05
T330	T335	FALSE	FALSE	0	0	1	1	none	6.26188129834e-05
S002	T341	TRUE	TRUE	0	0	1	1	none	1.64233464064e-05
S007	T341	TRUE	TRUE	0	0	1	1	none	6.51941253574e-05
S021	T341	TRUE	TRUE	0	0	1	1	none	2.06024679586e-05
S024	T341	TRUE	TRUE	0	0	1	1	none	1.89759383026e-05
S025	T341	TRUE	TRUE	0	0	1	1	none	1.7505835545e-05
S026	T341	TRUE	TRUE	0	0	1	1	none	3.032526081e-06
S038	T341	TRUE	TRUE	0	0	1	1	none	7.64017274528e-05
S039	T341	TRUE	TRUE	0	0	1	1	none	2.09733512096e-05
S040	T341	TRUE	TRUE	0	0	1	1	none	0.0001023823173588
S042	T341	TRUE	TRUE	0	0	1	1	none	1.95007448272e-05
S071	T341	TRUE	TRUE	0	0	1	1	none	9.76871606455e-05
S078	T341	TRUE	TRUE	0	0	1	1	none	1.662879826e-05
S081	T341	TRUE	TRUE	0	0	1	1	none	1.95007448272e-05
S085	T341	TRUE	TRUE	0	0	1	1	none	9.5780142376e-05
S087	T341	TRUE	TRUE	0	0	1	1	none	0.0001190349450356
S093	T341	TRUE	TRUE	0	0	1	1	none	8.47391252911e-05
S097	T341	TRUE	TRUE	0	0	1	1	none	1.50580352472e-05
S102	T341	TRUE	TRUE	0	0	1	1	none	0.00010158600843
S106	T341	TRUE	TRUE	0	0	1	1	none	1.80907420954e-05
S130	T341	TRUE	TRUE	0	0	1	1	none	0.0001186919294384
T009	T341	TRUE	TRUE	0	0	1	1	none	1.42185644192e-05
T010	T341	TRUE	TRUE	0	0	1	1	none	1.5040167225e-05
T013	T341	FALSE	FALSE	0	0	1	1	none	8.45915954094e-05
T014	T341	TRUE	TRUE	0	0	1	1	none	1.99785537628e-05
T020	T341	TRUE	TRUE	0	0	1	1	none	7.80499180498e-05
T021	T341	TRUE	TRUE	0	0	1	1	none	1.65879101528e-05
T028	T341	TRUE	TRUE	0	0	1	1	none	6.43716753514e-05
T035a	T341	TRUE	TRUE	0	0	1	1	none	0.000118956172675
T035b	T341	TRUE	TRUE	0	0	1	1	none	1.42185644192e-05
T040	T341	TRUE	TRUE	0	0	1	1	none	2.07585828548e-05
T056	T341	FALSE	FALSE	0	0	1	1	none	1.85427243752e-05
T059	T341	TRUE	TRUE	0	0	1	1	none	0.0001089303980304
T065	T341	TRUE	TRUE	0	0	1	1	none	7.7078129783e-05
T069	T341	TRUE	TRUE	0	0	1	1	none	0.0001261265318294
T073	T341	TRUE	TRUE	0	0	1	1	none	1.65879101528e-05
T075	T341	TRUE	TRUE	0	0	1	1	none	6.01361640364e-05
T077	T341	TRUE	TRUE	0	0	1	1	none	1.59955737194e-05
T087	T341	TRUE	TRUE	0	0	1	1	none	1.38710846527e-05
T095	T341	TRUE	TRUE	0	0	1	1	none	0.000119325909953
T099a	T341	TRUE	TRUE	0	0	1	1	none	0.000117475583019
T102	T341	FALSE	FALSE	0	0	1	1	none	0.0001244337810894
T104	T341	FALSE	FALSE	0	0	1	1	none	7.15806495442e-05
T105	T341	FALSE	FALSE	0	0	1	1	none	7.88551390832e-05
T107	T341	FALSE	FALSE	0	0	1	1	none	0.0001232491082226
T126	T341	TRUE	TRUE	0	0	1	1	none	0.0001323162174898
T156	T341	FALSE	FALSE	0	0	1	1	none	7.87917391392e-05
[truncated: 1,161 more rows]
