# Supplementary material for: Improved characterisation of MRSA transmission using within-host bacterial sequence diversity
Source: eLife. 2019 Oct 8;8:e46402. doi: 10.7554/eLife.46402 (PMC6954020; doi:10.7554/eLife.46402)
Supplement: Figure 9—source data 1. [file elife-46402-fig9-data1.zip › Figure 9-source data 1/classifications/Classification_Posterior_ds_10percol_22.csv]

host.1	host.2	adjacent	contiguous	paths12	paths21	nodes1	nodes2	path.classification	min.distance.between.subgraphs
S002	S007	TRUE	TRUE	0	0	1	1	none	5.8796556525e-05
S002	S021	TRUE	TRUE	0	0	1	1	none	1.45370618594e-05
S007	S021	TRUE	TRUE	0	0	1	1	none	5.67137138804e-05
S002	S024	TRUE	TRUE	0	0	1	1	none	1.67085038169e-05
S007	S024	TRUE	TRUE	0	0	1	1	none	5.88851558379e-05
S021	S024	TRUE	TRUE	0	0	1	1	none	4.7250555703e-06
S002	S025	TRUE	TRUE	0	0	1	1	none	2.5846963071e-05
S007	S025	TRUE	TRUE	0	0	1	1	none	6.1278959564e-05
S021	S025	TRUE	TRUE	0	0	1	1	none	2.37641204264e-05
S024	S025	TRUE	TRUE	0	0	1	1	none	2.59355623839e-05
S002	S026	TRUE	TRUE	0	0	1	1	none	1.74756702236e-05
S007	S026	TRUE	TRUE	0	0	1	1	none	5.29076667166e-05
S021	S026	TRUE	TRUE	0	0	1	1	none	1.5392827579e-05
S024	S026	TRUE	TRUE	0	0	1	1	none	1.75642695365e-05
S025	S026	TRUE	TRUE	0	0	1	1	none	1.53765442306e-05
S002	S038	TRUE	TRUE	0	0	1	1	none	7.77824173125e-05
S007	S038	TRUE	TRUE	0	0	1	1	none	4.18585352035e-05
S021	S038	TRUE	TRUE	0	0	1	1	none	7.56995746679e-05
S024	S038	TRUE	TRUE	0	0	1	1	none	7.78710166254e-05
S025	S038	TRUE	TRUE	0	0	1	1	none	8.02648203515e-05
S026	S038	TRUE	TRUE	0	0	1	1	none	7.18935275041e-05
S002	S039	TRUE	TRUE	0	0	1	1	none	1.54735747543e-05
S007	S039	TRUE	TRUE	0	0	1	1	none	5.76502267753e-05
S021	S039	TRUE	TRUE	0	0	1	1	none	2.2974403751e-06
S024	S039	TRUE	TRUE	0	0	1	1	none	5.6615684652e-06
S025	S039	TRUE	TRUE	0	0	1	1	none	2.47006333213e-05
S026	S039	TRUE	TRUE	0	0	1	1	none	1.63293404739e-05
S038	S039	TRUE	TRUE	0	0	1	1	none	7.66360875628e-05
S002	S040	TRUE	TRUE	0	0	1	1	none	0.0001103758623892
S007	S040	TRUE	TRUE	0	0	1	1	none	8.76721169822e-05
S021	S040	TRUE	TRUE	0	0	1	1	none	0.0001082930197446
S024	S040	TRUE	TRUE	0	0	1	1	none	0.0001104644617021
S025	S040	TRUE	TRUE	0	0	1	1	none	0.0001128582654282
S026	S040	TRUE	TRUE	0	0	1	1	none	0.0001044869725808
S038	S040	TRUE	TRUE	0	0	1	1	none	0.0001066579777697
S039	S040	TRUE	TRUE	0	0	1	1	none	0.0001092295326395
S002	S042	TRUE	TRUE	0	0	1	1	none	1.50492842519e-05
S007	S042	TRUE	TRUE	0	0	1	1	none	5.72259362729e-05
S021	S042	TRUE	TRUE	0	0	1	1	none	3.0658360053e-06
S024	S042	TRUE	TRUE	0	0	1	1	none	4.0445918302e-06
S025	S042	TRUE	TRUE	0	0	1	1	none	2.42763428189e-05
S026	S042	TRUE	TRUE	0	0	1	1	none	1.59050499715e-05
S038	S042	TRUE	TRUE	0	0	1	1	none	7.62117970604e-05
S039	S042	TRUE	TRUE	0	0	1	1	none	4.0023489002e-06
S040	S042	TRUE	TRUE	0	0	1	1	none	0.0001088052421371
S002	S071	TRUE	TRUE	0	0	1	1	none	0.0001042580398586
S007	S071	TRUE	TRUE	0	0	1	1	none	8.15542944516e-05
S021	S071	TRUE	TRUE	0	0	1	1	none	0.000102175197214
S024	S071	TRUE	TRUE	0	0	1	1	none	0.0001043466391715
S025	S071	TRUE	TRUE	0	0	1	1	none	0.0001067404428976
S026	S071	TRUE	TRUE	0	0	1	1	none	9.83691500502e-05
S038	S071	TRUE	TRUE	0	0	1	1	none	0.0001005401552391
S039	S071	TRUE	TRUE	0	0	1	1	none	0.0001031117101089
S040	S071	TRUE	TRUE	0	0	1	1	none	1.92572834872e-05
S042	S071	TRUE	TRUE	0	0	1	1	none	0.0001026874196065
S002	S078	TRUE	TRUE	0	0	1	1	none	1.3725546122e-05
S007	S078	TRUE	TRUE	0	0	1	1	none	5.5902198143e-05
S021	S078	TRUE	TRUE	0	0	1	1	none	4.5276987694e-06
S024	S078	TRUE	TRUE	0	0	1	1	none	6.6991407269e-06
S025	S078	TRUE	TRUE	0	0	1	1	none	2.2952604689e-05
S026	S078	TRUE	TRUE	0	0	1	1	none	1.45813118416e-05
S038	S078	TRUE	TRUE	0	0	1	1	none	7.48880589305e-05
S039	S078	TRUE	TRUE	0	0	1	1	none	5.4642116643e-06
S040	S078	TRUE	TRUE	0	0	1	1	none	0.0001074815040072
S042	S078	TRUE	TRUE	0	0	1	1	none	5.0399211619e-06
S071	S078	TRUE	TRUE	0	0	1	1	none	0.0001013636814766
S002	S081	TRUE	TRUE	0	0	1	1	none	1.59354796385e-05
S007	S081	TRUE	TRUE	0	0	1	1	none	5.81121316595e-05
S021	S081	TRUE	TRUE	0	0	1	1	none	3.9520313919e-06
S024	S081	TRUE	TRUE	0	0	1	1	none	3.1583964436e-06
S025	S081	TRUE	TRUE	0	0	1	1	none	2.51625382055e-05
S026	S081	TRUE	TRUE	0	0	1	1	none	1.67912453581e-05
S038	S081	TRUE	TRUE	0	0	1	1	none	7.7097992447e-05
S039	S081	TRUE	TRUE	0	0	1	1	none	4.8885442868e-06
S040	S081	TRUE	TRUE	0	0	1	1	none	0.0001096914375237
S042	S081	TRUE	TRUE	0	0	1	1	none	3.2715676518e-06
S071	S081	TRUE	TRUE	0	0	1	1	none	0.0001035736149931
S078	S081	TRUE	TRUE	0	0	1	1	none	5.9261165485e-06
S002	S085	TRUE	TRUE	0	0	1	1	none	0.0001089833739573
S007	S085	TRUE	TRUE	0	0	1	1	none	8.62796285503e-05
S021	S085	TRUE	TRUE	0	0	1	1	none	0.0001069005313127
S024	S085	TRUE	TRUE	0	0	1	1	none	0.0001090719732702
S025	S085	TRUE	TRUE	0	0	1	1	none	0.0001114657769963
S026	S085	TRUE	TRUE	0	0	1	1	none	0.0001030944841489
S038	S085	TRUE	TRUE	0	0	1	1	none	0.0001052654893378
S039	S085	TRUE	TRUE	0	0	1	1	none	0.0001078370442076
S040	S085	TRUE	TRUE	0	0	1	1	none	4.04319228619e-05
S042	S085	TRUE	TRUE	0	0	1	1	none	0.0001074127537052
S071	S085	TRUE	TRUE	0	0	1	1	none	3.43141003313e-05
S078	S085	TRUE	TRUE	0	0	1	1	none	0.0001060890155753
S081	S085	TRUE	TRUE	0	0	1	1	none	0.0001082989490918
S002	S087	TRUE	TRUE	0	0	1	1	none	0.0001246619830205
S007	S087	TRUE	TRUE	0	0	1	1	none	0.0001019582376135
S021	S087	TRUE	TRUE	0	0	1	1	none	0.0001225791403759
S024	S087	TRUE	TRUE	0	0	1	1	none	0.0001247505823334
S025	S087	TRUE	TRUE	0	0	1	1	none	0.0001271443860595
S026	S087	TRUE	TRUE	0	0	1	1	none	0.0001187730932121
S038	S087	TRUE	TRUE	0	0	1	1	none	0.000120944098401
S039	S087	TRUE	TRUE	0	0	1	1	none	0.0001235156532708
S040	S087	TRUE	TRUE	0	0	1	1	none	5.61105319251e-05
S042	S087	TRUE	TRUE	0	0	1	1	none	0.0001230913627684
S071	S087	TRUE	TRUE	0	0	1	1	none	4.99927093945e-05
S078	S087	TRUE	TRUE	0	0	1	1	none	0.0001217676246385
S081	S087	TRUE	TRUE	0	0	1	1	none	0.000123977558155
S085	S087	TRUE	TRUE	0	0	1	1	none	2.30162818792e-05
S002	S093	TRUE	TRUE	0	0	1	1	none	9.67428436366e-05
S007	S093	TRUE	TRUE	0	0	1	1	none	7.40390982296e-05
S021	S093	TRUE	TRUE	0	0	1	1	none	9.4660000992e-05
S024	S093	TRUE	TRUE	0	0	1	1	none	9.68314429495e-05
S025	S093	TRUE	TRUE	0	0	1	1	none	9.92252466756e-05
S026	S093	TRUE	TRUE	0	0	1	1	none	9.08539538282e-05
S038	S093	TRUE	TRUE	0	0	1	1	none	9.30249590171e-05
S039	S093	TRUE	TRUE	0	0	1	1	none	9.55965138869e-05
S040	S093	TRUE	TRUE	0	0	1	1	none	2.81913925412e-05
S042	S093	TRUE	TRUE	0	0	1	1	none	9.51722233845e-05
S071	S093	TRUE	TRUE	0	0	1	1	none	2.20735700106e-05
S078	S093	TRUE	TRUE	0	0	1	1	none	9.38484852546e-05
S081	S093	TRUE	TRUE	0	0	1	1	none	9.60584187711e-05
S085	S093	TRUE	TRUE	0	0	1	1	none	1.34332164533e-05
S087	S093	TRUE	TRUE	0	0	1	1	none	2.91118255165e-05
S002	S097	TRUE	TRUE	0	0	1	1	none	2.26836698792e-05
S007	S097	TRUE	TRUE	0	0	1	1	none	5.81156663722e-05
S021	S097	TRUE	TRUE	0	0	1	1	none	2.06008272346e-05
S024	S097	TRUE	TRUE	0	0	1	1	none	2.27722691921e-05
S025	S097	TRUE	TRUE	0	0	1	1	none	4.8055404542e-06
S026	S097	TRUE	TRUE	0	0	1	1	none	1.22132510388e-05
S038	S097	TRUE	TRUE	0	0	1	1	none	7.71015271597e-05
S039	S097	TRUE	TRUE	0	0	1	1	none	2.15373401295e-05
S040	S097	TRUE	TRUE	0	0	1	1	none	0.0001096949722364
S042	S097	TRUE	TRUE	0	0	1	1	none	2.11130496271e-05
S071	S097	TRUE	TRUE	0	0	1	1	none	0.0001035771497058
S078	S097	TRUE	TRUE	0	0	1	1	none	1.97893114972e-05
S081	S097	TRUE	TRUE	0	0	1	1	none	2.19992450137e-05
S085	S097	TRUE	TRUE	0	0	1	1	none	0.0001083024838045
S087	S097	TRUE	TRUE	0	0	1	1	none	0.0001239810928677
S093	S097	TRUE	TRUE	0	0	1	1	none	9.60619534838e-05
S002	S102	TRUE	TRUE	0	0	1	1	none	0.0001130722026933
S007	S102	TRUE	TRUE	0	0	1	1	none	9.03684572863e-05
S021	S102	TRUE	TRUE	0	0	1	1	none	0.0001109893600487
S024	S102	TRUE	TRUE	0	0	1	1	none	0.0001131608020062
S025	S102	TRUE	TRUE	0	0	1	1	none	0.0001155546057323
S026	S102	TRUE	TRUE	0	0	1	1	none	0.0001071833128849
S038	S102	TRUE	TRUE	0	0	1	1	none	0.0001093543180738
S039	S102	TRUE	TRUE	0	0	1	1	none	0.0001119258729436
S040	S102	TRUE	TRUE	0	0	1	1	none	6.2743987019e-06
S042	S102	TRUE	TRUE	0	0	1	1	none	0.0001115015824412
S071	S102	TRUE	TRUE	0	0	1	1	none	2.19536237913e-05
S078	S102	TRUE	TRUE	0	0	1	1	none	0.0001101778443113
S081	S102	TRUE	TRUE	0	0	1	1	none	0.0001123877778278
S085	S102	TRUE	TRUE	0	0	1	1	none	4.3128263166e-05
S087	S102	TRUE	TRUE	0	0	1	1	none	5.88068722292e-05
S093	S102	TRUE	TRUE	0	0	1	1	none	3.08877328453e-05
S097	S102	TRUE	TRUE	0	0	1	1	none	0.0001123913125405
S002	S106	TRUE	TRUE	0	0	1	1	none	1.1440424565e-05
S007	S106	TRUE	TRUE	0	0	1	1	none	5.6428810012e-05
S021	S106	TRUE	TRUE	0	0	1	1	none	1.21693153464e-05
S024	S106	TRUE	TRUE	0	0	1	1	none	1.43407573039e-05
S025	S106	TRUE	TRUE	0	0	1	1	none	2.3479216558e-05
S026	S106	TRUE	TRUE	0	0	1	1	none	1.51079237106e-05
S038	S106	TRUE	TRUE	0	0	1	1	none	7.54146707995e-05
S039	S106	TRUE	TRUE	0	0	1	1	none	1.31058282413e-05
S040	S106	TRUE	TRUE	0	0	1	1	none	0.0001080081158762
S042	S106	TRUE	TRUE	0	0	1	1	none	1.26815377389e-05
S071	S106	TRUE	TRUE	0	0	1	1	none	0.0001018902933456
S078	S106	TRUE	TRUE	0	0	1	1	none	1.1357799609e-05
S081	S106	TRUE	TRUE	0	0	1	1	none	1.35677331255e-05
S085	S106	TRUE	TRUE	0	0	1	1	none	0.0001066156274443
S087	S106	TRUE	TRUE	0	0	1	1	none	0.0001222942365075
S093	S106	TRUE	TRUE	0	0	1	1	none	9.43750971236e-05
S097	S106	TRUE	TRUE	0	0	1	1	none	2.03159233662e-05
S102	S106	TRUE	TRUE	0	0	1	1	none	0.0001107044561803
S002	S130	TRUE	TRUE	0	0	1	1	none	0.0001245553452106
S007	S130	TRUE	TRUE	0	0	1	1	none	0.0001018515998036
S021	S130	TRUE	TRUE	0	0	1	1	none	0.000122472502566
S024	S130	TRUE	TRUE	0	0	1	1	none	0.0001246439445235
S025	S130	TRUE	TRUE	0	0	1	1	none	0.0001270377482496
S026	S130	TRUE	TRUE	0	0	1	1	none	0.0001186664554022
S038	S130	TRUE	TRUE	0	0	1	1	none	0.0001208374605911
S039	S130	TRUE	TRUE	0	0	1	1	none	0.0001234090154609
S040	S130	TRUE	TRUE	0	0	1	1	none	5.60038941152e-05
S042	S130	TRUE	TRUE	0	0	1	1	none	0.0001229847249585
S071	S130	TRUE	TRUE	0	0	1	1	none	4.98860715846e-05
S078	S130	TRUE	TRUE	0	0	1	1	none	0.0001216609868286
S081	S130	TRUE	TRUE	0	0	1	1	none	0.0001238709203451
S085	S130	TRUE	TRUE	0	0	1	1	none	2.29096440693e-05
S087	S130	TRUE	TRUE	0	0	1	1	none	2.7747636119e-06
S093	S130	TRUE	TRUE	0	0	1	1	none	2.90051877066e-05
S097	S130	TRUE	TRUE	0	0	1	1	none	0.0001238744550578
S102	S130	TRUE	TRUE	0	0	1	1	none	5.87002344193e-05
S106	S130	TRUE	TRUE	0	0	1	1	none	0.0001221875986976
S002	T009	FALSE	FALSE	0	0	1	1	none	2.66575126123e-05
S007	T009	FALSE	FALSE	0	0	1	1	none	6.20895091053e-05
S021	T009	FALSE	FALSE	0	0	1	1	none	2.45746699677e-05
S024	T009	FALSE	FALSE	0	0	1	1	none	2.67461119252e-05
S025	T009	FALSE	FALSE	0	0	1	1	none	2.45583866193e-05
S026	T009	FALSE	FALSE	0	0	1	1	none	1.18396710779e-05
S038	T009	FALSE	FALSE	0	0	1	1	none	8.10753698928e-05
S039	T009	FALSE	FALSE	0	0	1	1	none	2.55111828626e-05
S040	T009	FALSE	FALSE	0	0	1	1	none	0.0001136688149695
S042	T009	FALSE	FALSE	0	0	1	1	none	2.50868923602e-05
S071	T009	FALSE	FALSE	0	0	1	1	none	0.0001075509924389
S078	T009	FALSE	FALSE	0	0	1	1	none	2.37631542303e-05
S081	T009	FALSE	FALSE	0	0	1	1	none	2.59730877468e-05
S085	T009	FALSE	FALSE	0	0	1	1	none	0.0001122763265376
S087	T009	FALSE	FALSE	0	0	1	1	none	0.0001279549356008
S093	T009	FALSE	FALSE	0	0	1	1	none	0.0001000357962169
S097	T009	FALSE	FALSE	0	0	1	1	none	2.13950934275e-05
S102	T009	FALSE	FALSE	0	0	1	1	none	0.0001163651552736
S106	T009	FALSE	FALSE	0	0	1	1	none	2.42897660993e-05
S130	T009	FALSE	FALSE	0	0	1	1	none	0.0001278482977909
S002	T010	FALSE	FALSE	0	0	1	1	none	2.67532351092e-05
S007	T010	FALSE	FALSE	0	0	1	1	none	6.21852316022e-05
S021	T010	FALSE	FALSE	0	0	1	1	none	2.46703924646e-05
S024	T010	FALSE	FALSE	0	0	1	1	none	2.68418344221e-05
S025	T010	FALSE	FALSE	0	0	1	1	none	2.46541091162e-05
S026	T010	FALSE	FALSE	0	0	1	1	none	1.19353935748e-05
S038	T010	FALSE	FALSE	0	0	1	1	none	8.11710923897e-05
S039	T010	FALSE	FALSE	0	0	1	1	none	2.56069053595e-05
S040	T010	FALSE	FALSE	0	0	1	1	none	0.0001137645374664
S042	T010	FALSE	FALSE	0	0	1	1	none	2.51826148571e-05
S071	T010	FALSE	FALSE	0	0	1	1	none	0.0001076467149358
S078	T010	FALSE	FALSE	0	0	1	1	none	2.38588767272e-05
S081	T010	FALSE	FALSE	0	0	1	1	none	2.60688102437e-05
S085	T010	FALSE	FALSE	0	0	1	1	none	0.0001123720490345
S087	T010	FALSE	FALSE	0	0	1	1	none	0.0001280506580977
S093	T010	FALSE	FALSE	0	0	1	1	none	0.0001001315187138
S097	T010	FALSE	FALSE	0	0	1	1	none	2.14908159244e-05
S102	T010	FALSE	FALSE	0	0	1	1	none	0.0001164608777705
S106	T010	FALSE	FALSE	0	0	1	1	none	2.43854885962e-05
S130	T010	FALSE	FALSE	0	0	1	1	none	0.0001279440202878
T009	T010	FALSE	FALSE	0	0	1	1	none	3.4823359009e-06
S002	T013	FALSE	FALSE	0	0	1	1	none	8.2996549995e-05
S007	T013	FALSE	FALSE	0	0	1	1	none	4.7072667886e-05
S021	T013	FALSE	FALSE	0	0	1	1	none	8.09137073504e-05
S024	T013	FALSE	FALSE	0	0	1	1	none	8.30851493079e-05
S025	T013	FALSE	FALSE	0	0	1	1	none	8.5478953034e-05
S026	T013	FALSE	FALSE	0	0	1	1	none	7.71076601866e-05
S038	T013	FALSE	FALSE	0	0	1	1	none	8.8333868731e-06
S039	T013	FALSE	FALSE	0	0	1	1	none	8.18502202453e-05
S040	T013	FALSE	FALSE	0	0	1	1	none	0.0001118721104522
S042	T013	FALSE	FALSE	0	0	1	1	none	8.14259297429e-05
S071	T013	FALSE	FALSE	0	0	1	1	none	0.0001057542879216
S078	T013	FALSE	FALSE	0	0	1	1	none	8.0102191613e-05
S081	T013	FALSE	FALSE	0	0	1	1	none	8.23121251295e-05
S085	T013	FALSE	FALSE	0	0	1	1	none	0.0001104796220203
S087	T013	FALSE	FALSE	0	0	1	1	none	0.0001261582310835
S093	T013	FALSE	FALSE	0	0	1	1	none	9.82390916996e-05
S097	T013	FALSE	FALSE	0	0	1	1	none	8.23156598422e-05
S102	T013	FALSE	FALSE	0	0	1	1	none	0.0001145684507563
S106	T013	FALSE	FALSE	0	0	1	1	none	8.0628803482e-05
S130	T013	FALSE	FALSE	0	0	1	1	none	0.0001260515932736
T009	T013	FALSE	FALSE	0	0	1	1	none	8.62895025753e-05
T010	T013	FALSE	FALSE	0	0	1	1	none	8.63852250722e-05
S002	T014	TRUE	TRUE	0	0	1	1	none	1.54350967234e-05
S007	T014	TRUE	TRUE	0	0	1	1	none	5.76117487444e-05
S021	T014	TRUE	TRUE	0	0	1	1	none	3.4516484768e-06
S024	T014	TRUE	TRUE	0	0	1	1	none	4.4304043017e-06
S025	T014	TRUE	TRUE	0	0	1	1	none	2.46621552904e-05
S026	T014	TRUE	TRUE	0	0	1	1	none	1.6290862443e-05
S038	T014	TRUE	TRUE	0	0	1	1	none	7.65976095319e-05
S039	T014	TRUE	TRUE	0	0	1	1	none	4.3881613717e-06
S040	T014	TRUE	TRUE	0	0	1	1	none	0.0001091910546086
S042	T014	TRUE	TRUE	0	0	1	1	none	1.5784986041e-06
S071	T014	TRUE	TRUE	0	0	1	1	none	0.000103073232078
S078	T014	TRUE	TRUE	0	0	1	1	none	5.4257336334e-06
S081	T014	TRUE	TRUE	0	0	1	1	none	3.6573801233e-06
S085	T014	TRUE	TRUE	0	0	1	1	none	0.0001077985661767
S087	T014	TRUE	TRUE	0	0	1	1	none	0.0001234771752399
S093	T014	TRUE	TRUE	0	0	1	1	none	9.5558035856e-05
S097	T014	TRUE	TRUE	0	0	1	1	none	2.14988620986e-05
S102	T014	TRUE	TRUE	0	0	1	1	none	0.0001118873949127
S106	T014	TRUE	TRUE	0	0	1	1	none	1.30673502104e-05
S130	T014	TRUE	TRUE	0	0	1	1	none	0.00012337053743
T009	T014	FALSE	FALSE	0	0	1	1	none	2.54727048317e-05
T010	T014	FALSE	FALSE	0	0	1	1	none	2.55684273286e-05
T013	T014	FALSE	FALSE	0	0	1	1	none	8.18117422144e-05
S002	T020	TRUE	TRUE	0	0	1	1	none	8.14222437952e-05
S007	T020	TRUE	TRUE	0	0	1	1	none	4.54983616862e-05
S021	T020	TRUE	TRUE	0	0	1	1	none	7.93394011506e-05
S024	T020	TRUE	TRUE	0	0	1	1	none	8.15108431081e-05
S025	T020	TRUE	TRUE	0	0	1	1	none	8.39046468342e-05
S026	T020	TRUE	TRUE	0	0	1	1	none	7.55333539868e-05
S038	T020	TRUE	TRUE	0	0	1	1	none	4.8325126153e-06
S039	T020	TRUE	TRUE	0	0	1	1	none	8.02759140455e-05
S040	T020	TRUE	TRUE	0	0	1	1	none	0.0001102978042524
S042	T020	TRUE	TRUE	0	0	1	1	none	7.98516235431e-05
S071	T020	TRUE	TRUE	0	0	1	1	none	0.0001041799817218
S078	T020	TRUE	TRUE	0	0	1	1	none	7.85278854132e-05
S081	T020	TRUE	TRUE	0	0	1	1	none	8.07378189297e-05
S085	T020	TRUE	TRUE	0	0	1	1	none	0.0001089053158205
S087	T020	TRUE	TRUE	0	0	1	1	none	0.0001245839248837
S093	T020	TRUE	TRUE	0	0	1	1	none	9.66647854998e-05
S097	T020	TRUE	TRUE	0	0	1	1	none	8.07413536424e-05
S102	T020	TRUE	TRUE	0	0	1	1	none	0.0001129941445565
S106	T020	TRUE	TRUE	0	0	1	1	none	7.90544972822e-05
S130	T020	TRUE	TRUE	0	0	1	1	none	0.0001244772870738
T009	T020	FALSE	FALSE	0	0	1	1	none	8.47151963755e-05
T010	T020	FALSE	FALSE	0	0	1	1	none	8.48109188724e-05
T013	T020	FALSE	FALSE	0	0	1	1	none	1.24732133558e-05
T014	T020	TRUE	TRUE	0	0	1	1	none	8.02374360146e-05
S002	T021	FALSE	FALSE	0	0	1	1	none	2.79459212418e-05
S007	T021	FALSE	FALSE	0	0	1	1	none	6.33779177348e-05
S021	T021	FALSE	FALSE	0	0	1	1	none	2.58630785972e-05
S024	T021	FALSE	FALSE	0	0	1	1	none	2.80345205547e-05
S025	T021	FALSE	FALSE	0	0	1	1	none	2.58467952488e-05
S026	T021	FALSE	FALSE	0	0	1	1	none	1.31280797074e-05
S038	T021	FALSE	FALSE	0	0	1	1	none	8.23637785223e-05
S039	T021	FALSE	FALSE	0	0	1	1	none	2.67995914921e-05
S040	T021	FALSE	FALSE	0	0	1	1	none	0.000114957223599
S042	T021	FALSE	FALSE	0	0	1	1	none	2.63753009897e-05
S071	T021	FALSE	FALSE	0	0	1	1	none	0.0001088394010684
S078	T021	FALSE	FALSE	0	0	1	1	none	2.50515628598e-05
S081	T021	FALSE	FALSE	0	0	1	1	none	2.72614963763e-05
S085	T021	FALSE	FALSE	0	0	1	1	none	0.0001135647351671
S087	T021	FALSE	FALSE	0	0	1	1	none	0.0001292433442303
S093	T021	FALSE	FALSE	0	0	1	1	none	0.0001013242048464
S097	T021	FALSE	FALSE	0	0	1	1	none	2.2683502057e-05
S102	T021	FALSE	FALSE	0	0	1	1	none	0.0001176535639031
S106	T021	FALSE	FALSE	0	0	1	1	none	2.55781747288e-05
S130	T021	FALSE	FALSE	0	0	1	1	none	0.0001291367064204
T009	T021	FALSE	FALSE	0	0	1	1	none	4.6750220335e-06
T010	T021	TRUE	TRUE	0	0	1	1	none	2.3853722652e-06
T013	T021	FALSE	FALSE	0	0	1	1	none	8.75779112048e-05
T014	T021	FALSE	FALSE	0	0	1	1	none	2.67611134612e-05
T020	T021	FALSE	FALSE	0	0	1	1	none	8.6003605005e-05
S002	T028	TRUE	TRUE	0	0	1	1	none	7.26621623923e-05
S007	T028	TRUE	TRUE	0	0	1	1	none	2.18403012253e-05
S021	T028	TRUE	TRUE	0	0	1	1	none	7.05793197477e-05
S024	T028	TRUE	TRUE	0	0	1	1	none	7.27507617052e-05
S025	T028	TRUE	TRUE	0	0	1	1	none	7.51445654313e-05
S026	T028	TRUE	TRUE	0	0	1	1	none	6.67732725839e-05
S038	T028	TRUE	TRUE	0	0	1	1	none	5.57241410708e-05
S039	T028	TRUE	TRUE	0	0	1	1	none	7.15158326426e-05
S040	T028	TRUE	TRUE	0	0	1	1	none	0.0001015377228495
S042	T028	TRUE	TRUE	0	0	1	1	none	7.10915421402e-05
S071	T028	TRUE	TRUE	0	0	1	1	none	9.54199003189e-05
S078	T028	TRUE	TRUE	0	0	1	1	none	6.97678040103e-05
S081	T028	TRUE	TRUE	0	0	1	1	none	7.19777375268e-05
S085	T028	TRUE	TRUE	0	0	1	1	none	0.0001001452344176
S087	T028	TRUE	TRUE	0	0	1	1	none	0.0001158238434808
S093	T028	TRUE	TRUE	0	0	1	1	none	8.79047040969e-05
S097	T028	TRUE	TRUE	0	0	1	1	none	7.19812722395e-05
S102	T028	TRUE	TRUE	0	0	1	1	none	0.0001042340631536
S106	T028	TRUE	TRUE	0	0	1	1	none	7.02944158793e-05
S130	T028	TRUE	TRUE	0	0	1	1	none	0.0001157172056709
T009	T028	FALSE	FALSE	0	0	1	1	none	7.59551149726e-05
T010	T028	FALSE	FALSE	0	0	1	1	none	7.60508374695e-05
T013	T028	FALSE	FALSE	0	0	1	1	none	6.09382737533e-05
T014	T028	TRUE	TRUE	0	0	1	1	none	7.14773546117e-05
T020	T028	TRUE	TRUE	0	0	1	1	none	5.93639675535e-05
T021	T028	FALSE	FALSE	0	0	1	1	none	7.72435236021e-05
S002	T035a	TRUE	TRUE	0	0	1	1	none	0.0001237766093683
S007	T035a	TRUE	TRUE	0	0	1	1	none	0.0001010728639613
S021	T035a	TRUE	TRUE	0	0	1	1	none	0.0001216937667237
S024	T035a	TRUE	TRUE	0	0	1	1	none	0.0001238652086812
S025	T035a	TRUE	TRUE	0	0	1	1	none	0.0001262590124073
S026	T035a	TRUE	TRUE	0	0	1	1	none	0.0001178877195599
S038	T035a	TRUE	TRUE	0	0	1	1	none	0.0001200587247488
S039	T035a	TRUE	TRUE	0	0	1	1	none	0.0001226302796186
S040	T035a	TRUE	TRUE	0	0	1	1	none	5.52251582729e-05
S042	T035a	TRUE	TRUE	0	0	1	1	none	0.0001222059891162
S071	T035a	TRUE	TRUE	0	0	1	1	none	4.91073357423e-05
S078	T035a	TRUE	TRUE	0	0	1	1	none	0.0001208822509863
S081	T035a	TRUE	TRUE	0	0	1	1	none	0.0001230921845028
S085	T035a	TRUE	TRUE	0	0	1	1	none	2.2130908227e-05
S087	T035a	TRUE	TRUE	0	0	1	1	none	7.2097866102e-06
S093	T035a	TRUE	TRUE	0	0	1	1	none	2.82264518643e-05
S097	T035a	TRUE	TRUE	0	0	1	1	none	0.0001230957192155
S102	T035a	TRUE	TRUE	0	0	1	1	none	5.7921498577e-05
S106	T035a	TRUE	TRUE	0	0	1	1	none	0.0001214088628553
S130	T035a	TRUE	TRUE	0	0	1	1	none	7.1031488003e-06
T009	T035a	FALSE	FALSE	0	0	1	1	none	0.0001270695619486
T010	T035a	FALSE	FALSE	0	0	1	1	none	0.0001271652844455
T013	T035a	FALSE	FALSE	0	0	1	1	none	0.0001252728574313
T014	T035a	TRUE	TRUE	0	0	1	1	none	0.0001225918015877
T020	T035a	TRUE	TRUE	0	0	1	1	none	0.0001236985512315
T021	T035a	FALSE	FALSE	0	0	1	1	none	0.0001283579705781
T028	T035a	TRUE	TRUE	0	0	1	1	none	0.0001149384698286
S002	T035b	FALSE	FALSE	0	0	1	1	none	2.61568920429e-05
S007	T035b	FALSE	FALSE	0	0	1	1	none	6.15888885359e-05
S021	T035b	FALSE	FALSE	0	0	1	1	none	2.40740493983e-05
S024	T035b	FALSE	FALSE	0	0	1	1	none	2.62454913558e-05
S025	T035b	FALSE	FALSE	0	0	1	1	none	2.40577660499e-05
S026	T035b	FALSE	FALSE	0	0	1	1	none	1.13390505085e-05
S038	T035b	FALSE	FALSE	0	0	1	1	none	8.05747493234e-05
S039	T035b	FALSE	FALSE	0	0	1	1	none	2.50105622932e-05
S040	T035b	FALSE	FALSE	0	0	1	1	none	0.0001131681944001
S042	T035b	FALSE	FALSE	0	0	1	1	none	2.45862717908e-05
S071	T035b	FALSE	FALSE	0	0	1	1	none	0.0001070503718695
S078	T035b	FALSE	FALSE	0	0	1	1	none	2.32625336609e-05
S081	T035b	FALSE	FALSE	0	0	1	1	none	2.54724671774e-05
S085	T035b	FALSE	FALSE	0	0	1	1	none	0.0001117757059682
S087	T035b	FALSE	FALSE	0	0	1	1	none	0.0001274543150314
S093	T035b	FALSE	FALSE	0	0	1	1	none	9.95351756475e-05
S097	T035b	FALSE	FALSE	0	0	1	1	none	2.08944728581e-05
S102	T035b	FALSE	FALSE	0	0	1	1	none	0.0001158645347042
S106	T035b	FALSE	FALSE	0	0	1	1	none	2.37891455299e-05
S130	T035b	FALSE	FALSE	0	0	1	1	none	0.0001273476772215
T009	T035b	FALSE	FALSE	0	0	1	1	none	4.0786789672e-06
T010	T035b	FALSE	FALSE	0	0	1	1	none	4.1744014641e-06
T013	T035b	FALSE	FALSE	0	0	1	1	none	8.57888820059e-05
T014	T035b	FALSE	FALSE	0	0	1	1	none	2.49720842623e-05
T020	T035b	FALSE	FALSE	0	0	1	1	none	8.42145758061e-05
T021	T035b	FALSE	FALSE	0	0	1	1	none	5.3670875967e-06
T028	T035b	FALSE	FALSE	0	0	1	1	none	7.54544944032e-05
T035a	T035b	FALSE	FALSE	0	0	1	1	none	0.0001265689413792
S002	T040	TRUE	TRUE	0	0	1	1	none	1.88821312072e-05
S007	T040	TRUE	TRUE	0	0	1	1	none	6.10587832282e-05
S021	T040	TRUE	TRUE	0	0	1	1	none	6.8986829606e-06
S024	T040	TRUE	TRUE	0	0	1	1	none	6.1050480123e-06
S025	T040	TRUE	TRUE	0	0	1	1	none	2.81091897742e-05
S026	T040	TRUE	TRUE	0	0	1	1	none	1.97378969268e-05
S038	T040	TRUE	TRUE	0	0	1	1	none	8.00446440157e-05
S039	T040	TRUE	TRUE	0	0	1	1	none	7.8351958555e-06
S040	T040	TRUE	TRUE	0	0	1	1	none	0.0001126380890924
S042	T040	TRUE	TRUE	0	0	1	1	none	6.2182192205e-06
S071	T040	TRUE	TRUE	0	0	1	1	none	0.0001065202665618
S078	T040	TRUE	TRUE	0	0	1	1	none	8.8727681172e-06
S081	T040	TRUE	TRUE	0	0	1	1	none	4.1393377013e-06
S085	T040	TRUE	TRUE	0	0	1	1	none	0.0001112456006605
S087	T040	TRUE	TRUE	0	0	1	1	none	0.0001269242097237
S093	T040	TRUE	TRUE	0	0	1	1	none	9.90050703398e-05
S097	T040	TRUE	TRUE	0	0	1	1	none	2.49458965824e-05
S102	T040	TRUE	TRUE	0	0	1	1	none	0.0001153344293965
S106	T040	TRUE	TRUE	0	0	1	1	none	1.65143846942e-05
S130	T040	TRUE	TRUE	0	0	1	1	none	0.0001268175719138
T009	T040	FALSE	FALSE	0	0	1	1	none	2.89197393155e-05
T010	T040	FALSE	FALSE	0	0	1	1	none	2.90154618124e-05
T013	T040	FALSE	FALSE	0	0	1	1	none	8.52587766982e-05
T014	T040	TRUE	TRUE	0	0	1	1	none	6.604031692e-06
T020	T040	TRUE	TRUE	0	0	1	1	none	8.36844704984e-05
T021	T040	FALSE	FALSE	0	0	1	1	none	3.0208147945e-05
T028	T040	TRUE	TRUE	0	0	1	1	none	7.49243890955e-05
T035a	T040	TRUE	TRUE	0	0	1	1	none	0.0001260388360715
T035b	T040	FALSE	FALSE	0	0	1	1	none	2.84191187461e-05
S002	T056	FALSE	FALSE	0	0	1	1	none	3.36809384893e-05
S007	T056	FALSE	FALSE	0	0	1	1	none	6.91129349823e-05
S021	T056	FALSE	FALSE	0	0	1	1	none	3.15980958447e-05
S024	T056	FALSE	FALSE	0	0	1	1	none	3.37695378022e-05
S025	T056	FALSE	FALSE	0	0	1	1	none	3.15818124963e-05
S026	T056	FALSE	FALSE	0	0	1	1	none	1.88630969549e-05
S038	T056	FALSE	FALSE	0	0	1	1	none	8.80987957698e-05
S039	T056	FALSE	FALSE	0	0	1	1	none	3.25346087396e-05
S040	T056	FALSE	FALSE	0	0	1	1	none	0.0001206922408465
S042	T056	FALSE	FALSE	0	0	1	1	none	3.21103182372e-05
S071	T056	FALSE	FALSE	0	0	1	1	none	0.0001145744183159
S078	T056	FALSE	FALSE	0	0	1	1	none	3.07865801073e-05
S081	T056	FALSE	FALSE	0	0	1	1	none	3.29965136238e-05
S085	T056	FALSE	FALSE	0	0	1	1	none	0.0001192997524146
S087	T056	FALSE	FALSE	0	0	1	1	none	0.0001349783614778
S093	T056	FALSE	FALSE	0	0	1	1	none	0.0001070592220939
S097	T056	FALSE	FALSE	0	0	1	1	none	2.84185193045e-05
S102	T056	FALSE	FALSE	0	0	1	1	none	0.0001233885811506
S106	T056	FALSE	FALSE	0	0	1	1	none	3.13131919763e-05
S130	T056	FALSE	FALSE	0	0	1	1	none	0.0001348717236679
T009	T056	TRUE	TRUE	1	0	1	1	anc	1.059995214e-06
T010	T056	FALSE	FALSE	0	0	1	1	none	1.05057617779e-05
T013	T056	FALSE	FALSE	0	0	1	1	none	9.33129284523e-05
T014	T056	FALSE	FALSE	0	0	1	1	none	3.24961307087e-05
T020	T056	FALSE	FALSE	0	0	1	1	none	9.17386222525e-05
T021	T056	FALSE	FALSE	0	0	1	1	none	1.16984479105e-05
T028	T056	FALSE	FALSE	0	0	1	1	none	8.29785408496e-05
T035a	T056	FALSE	FALSE	0	0	1	1	none	0.0001340929878256
T035b	T056	FALSE	FALSE	0	0	1	1	none	1.11021048442e-05
T040	T056	FALSE	FALSE	0	0	1	1	none	3.59431651925e-05
S002	T059	TRUE	TRUE	0	0	1	1	none	0.0001134077883816
S007	T059	TRUE	TRUE	0	0	1	1	none	9.07040429746e-05
S021	T059	TRUE	TRUE	0	0	1	1	none	0.000111324945737
S024	T059	TRUE	TRUE	0	0	1	1	none	0.0001134963876945
S025	T059	TRUE	TRUE	0	0	1	1	none	0.0001158901914206
S026	T059	TRUE	TRUE	0	0	1	1	none	0.0001075188985732
S038	T059	TRUE	TRUE	0	0	1	1	none	0.0001096899037621
S039	T059	TRUE	TRUE	0	0	1	1	none	0.0001122614586319
S040	T059	TRUE	TRUE	0	0	1	1	none	5.4172982576e-06
S042	T059	TRUE	TRUE	0	0	1	1	none	0.0001118371681295
S071	T059	TRUE	TRUE	0	0	1	1	none	2.22892094796e-05
S078	T059	TRUE	TRUE	0	0	1	1	none	0.0001105134299996
S081	T059	TRUE	TRUE	0	0	1	1	none	0.0001127233635161
S085	T059	TRUE	TRUE	0	0	1	1	none	4.34638488543e-05
S087	T059	TRUE	TRUE	0	0	1	1	none	5.91424579175e-05
S093	T059	TRUE	TRUE	0	0	1	1	none	3.12233185336e-05
S097	T059	TRUE	TRUE	0	0	1	1	none	0.0001127268982288
S102	T059	TRUE	TRUE	0	0	1	1	none	9.3063246943e-06
S106	T059	TRUE	TRUE	0	0	1	1	none	0.0001110400418686
S130	T059	TRUE	TRUE	0	0	1	1	none	5.90358201076e-05
T009	T059	FALSE	FALSE	0	0	1	1	none	0.0001167007409619
T010	T059	FALSE	FALSE	0	0	1	1	none	0.0001167964634588
T013	T059	FALSE	FALSE	0	0	1	1	none	0.0001149040364446
T014	T059	TRUE	TRUE	0	0	1	1	none	0.000112222980601
T020	T059	TRUE	TRUE	0	0	1	1	none	0.0001133297302448
T021	T059	FALSE	FALSE	0	0	1	1	none	0.0001179891495914
T028	T059	TRUE	TRUE	0	0	1	1	none	0.0001045696488419
T035a	T059	TRUE	TRUE	0	0	1	1	none	5.82570842653e-05
T035b	T059	FALSE	FALSE	0	0	1	1	none	0.0001162001203925
T040	T059	TRUE	TRUE	0	0	1	1	none	0.0001156700150848
T056	T059	FALSE	FALSE	0	0	1	1	none	0.0001237241668389
S002	T065	TRUE	TRUE	0	0	1	1	none	7.9771471892e-05
S007	T065	TRUE	TRUE	0	0	1	1	none	4.3847589783e-05
S021	T065	TRUE	TRUE	0	0	1	1	none	7.76886292474e-05
S024	T065	TRUE	TRUE	0	0	1	1	none	7.98600712049e-05
S025	T065	TRUE	TRUE	0	0	1	1	none	8.2253874931e-05
S026	T065	TRUE	TRUE	0	0	1	1	none	7.38825820836e-05
S038	T065	TRUE	TRUE	0	0	1	1	none	5.6083087701e-06
S039	T065	TRUE	TRUE	0	0	1	1	none	7.86251421423e-05
S040	T065	TRUE	TRUE	0	0	1	1	none	0.0001086470323492
S042	T065	TRUE	TRUE	0	0	1	1	none	7.82008516399e-05
S071	T065	TRUE	TRUE	0	0	1	1	none	0.0001025292098186
S078	T065	TRUE	TRUE	0	0	1	1	none	7.687711351e-05
S081	T065	TRUE	TRUE	0	0	1	1	none	7.90870470265e-05
S085	T065	TRUE	TRUE	0	0	1	1	none	0.0001072545439173
S087	T065	TRUE	TRUE	0	0	1	1	none	0.0001229331529805
S093	T065	TRUE	TRUE	0	0	1	1	none	9.50140135966e-05
S097	T065	TRUE	TRUE	0	0	1	1	none	7.90905817392e-05
S102	T065	TRUE	TRUE	0	0	1	1	none	0.0001113433726533
S106	T065	TRUE	TRUE	0	0	1	1	none	7.7403725379e-05
S130	T065	TRUE	TRUE	0	0	1	1	none	0.0001228265151706
T009	T065	FALSE	FALSE	0	0	1	1	none	8.30644244723e-05
T010	T065	FALSE	FALSE	0	0	1	1	none	8.31601469692e-05
T013	T065	FALSE	FALSE	0	0	1	1	none	5.6104503682e-06
T014	T065	TRUE	TRUE	0	0	1	1	none	7.85866641114e-05
T020	T065	TRUE	TRUE	0	0	1	1	none	9.2481352528e-06
T021	T065	FALSE	FALSE	0	0	1	1	none	8.43528331018e-05
T028	T065	TRUE	TRUE	0	0	1	1	none	5.77131956503e-05
T035a	T065	TRUE	TRUE	0	0	1	1	none	0.0001220477793283
T035b	T065	FALSE	FALSE	0	0	1	1	none	8.25638039029e-05
T040	T065	TRUE	TRUE	0	0	1	1	none	8.20336985952e-05
T056	T065	FALSE	FALSE	0	0	1	1	none	9.00878503493e-05
T059	T065	TRUE	TRUE	0	0	1	1	none	0.0001116789583416
S002	T069	TRUE	TRUE	0	0	1	1	none	0.0001256085780563
S007	T069	TRUE	TRUE	0	0	1	1	none	0.0001029048326493
S021	T069	TRUE	TRUE	0	0	1	1	none	0.0001235257354117
S024	T069	TRUE	TRUE	0	0	1	1	none	0.0001256971773692
S025	T069	TRUE	TRUE	0	0	1	1	none	0.0001280909810953
S026	T069	TRUE	TRUE	0	0	1	1	none	0.0001197196882479
S038	T069	TRUE	TRUE	0	0	1	1	none	0.0001218906934368
S039	T069	TRUE	TRUE	0	0	1	1	none	0.0001244622483066
S040	T069	TRUE	TRUE	0	0	1	1	none	4.06078216849e-05
S042	T069	TRUE	TRUE	0	0	1	1	none	0.0001240379578042
S071	T069	TRUE	TRUE	0	0	1	1	none	2.25432243303e-05
S078	T069	TRUE	TRUE	0	0	1	1	none	0.0001227142196743
S081	T069	TRUE	TRUE	0	0	1	1	none	0.0001249241531908
S085	T069	TRUE	TRUE	0	0	1	1	none	5.5664638529e-05
S087	T069	TRUE	TRUE	0	0	1	1	none	7.13432475922e-05
S093	T069	TRUE	TRUE	0	0	1	1	none	4.34241082083e-05
S097	T069	TRUE	TRUE	0	0	1	1	none	0.0001249276879035
S102	T069	TRUE	TRUE	0	0	1	1	none	4.3304161989e-05
S106	T069	TRUE	TRUE	0	0	1	1	none	0.0001232408315433
S130	T069	TRUE	TRUE	0	0	1	1	none	7.12366097823e-05
T009	T069	FALSE	FALSE	0	0	1	1	none	0.0001289015306366
T010	T069	FALSE	FALSE	0	0	1	1	none	0.0001289972531335
T013	T069	FALSE	FALSE	0	0	1	1	none	0.0001271048261193
T014	T069	TRUE	TRUE	0	0	1	1	none	0.0001244237702757
T020	T069	TRUE	TRUE	0	0	1	1	none	0.0001255305199195
T021	T069	FALSE	FALSE	0	0	1	1	none	0.0001301899392661
T028	T069	TRUE	TRUE	0	0	1	1	none	0.0001167704385166
T035a	T069	TRUE	TRUE	0	0	1	1	none	7.045787394e-05
T035b	T069	FALSE	FALSE	0	0	1	1	none	0.0001284009100672
T040	T069	TRUE	TRUE	0	0	1	1	none	0.0001278708047595
T056	T069	FALSE	FALSE	0	0	1	1	none	0.0001359249565136
T059	T069	TRUE	TRUE	0	0	1	1	none	4.36397476773e-05
T065	T069	TRUE	TRUE	0	0	1	1	none	0.0001238797480163
S002	T073	FALSE	FALSE	0	0	1	1	none	2.79459212418e-05
S007	T073	FALSE	FALSE	0	0	1	1	none	6.33779177348e-05
S021	T073	FALSE	FALSE	0	0	1	1	none	2.58630785972e-05
S024	T073	FALSE	FALSE	0	0	1	1	none	2.80345205547e-05
S025	T073	FALSE	FALSE	0	0	1	1	none	2.58467952488e-05
S026	T073	FALSE	FALSE	0	0	1	1	none	1.31280797074e-05
S038	T073	FALSE	FALSE	0	0	1	1	none	8.23637785223e-05
S039	T073	FALSE	FALSE	0	0	1	1	none	2.67995914921e-05
S040	T073	FALSE	FALSE	0	0	1	1	none	0.000114957223599
S042	T073	FALSE	FALSE	0	0	1	1	none	2.63753009897e-05
S071	T073	FALSE	FALSE	0	0	1	1	none	0.0001088394010684
S078	T073	FALSE	FALSE	0	0	1	1	none	2.50515628598e-05
S081	T073	FALSE	FALSE	0	0	1	1	none	2.72614963763e-05
S085	T073	FALSE	FALSE	0	0	1	1	none	0.0001135647351671
S087	T073	FALSE	FALSE	0	0	1	1	none	0.0001292433442303
S093	T073	FALSE	FALSE	0	0	1	1	none	0.0001013242048464
S097	T073	FALSE	FALSE	0	0	1	1	none	2.2683502057e-05
S102	T073	FALSE	FALSE	0	0	1	1	none	0.0001176535639031
S106	T073	FALSE	FALSE	0	0	1	1	none	2.55781747288e-05
S130	T073	FALSE	FALSE	0	0	1	1	none	0.0001291367064204
T009	T073	FALSE	FALSE	0	0	1	1	none	4.6750220335e-06
T010	T073	TRUE	TRUE	0	0	1	1	none	2.3853722652e-06
T013	T073	FALSE	FALSE	0	0	1	1	none	8.75779112048e-05
T014	T073	FALSE	FALSE	0	0	1	1	none	2.67611134612e-05
T020	T073	FALSE	FALSE	0	0	1	1	none	8.6003605005e-05
T021	T073	TRUE	TRUE	0	0	1	1	none	1.1926861326e-06
T028	T073	FALSE	FALSE	0	0	1	1	none	7.72435236021e-05
T035a	T073	FALSE	FALSE	0	0	1	1	none	0.0001283579705781
T035b	T073	FALSE	FALSE	0	0	1	1	none	5.3670875967e-06
T040	T073	FALSE	FALSE	0	0	1	1	none	3.0208147945e-05
T056	T073	FALSE	FALSE	0	0	1	1	none	1.16984479105e-05
T059	T073	FALSE	FALSE	0	0	1	1	none	0.0001179891495914
T065	T073	FALSE	FALSE	0	0	1	1	none	8.43528331018e-05
T069	T073	FALSE	FALSE	0	0	1	1	none	0.0001301899392661
S002	T075	TRUE	TRUE	0	0	1	1	none	8.84250441893e-05
S007	T075	TRUE	TRUE	0	0	1	1	none	6.57212987823e-05
S021	T075	TRUE	TRUE	0	0	1	1	none	8.63422015447e-05
S024	T075	TRUE	TRUE	0	0	1	1	none	8.85136435022e-05
S025	T075	TRUE	TRUE	0	0	1	1	none	9.09074472283e-05
S026	T075	TRUE	TRUE	0	0	1	1	none	8.25361543809e-05
S038	T075	TRUE	TRUE	0	0	1	1	none	8.47071595698e-05
S039	T075	TRUE	TRUE	0	0	1	1	none	8.72787144396e-05
S040	T075	TRUE	TRUE	0	0	1	1	none	0.0001161079185139
S042	T075	TRUE	TRUE	0	0	1	1	none	8.68544239372e-05
S071	T075	TRUE	TRUE	0	0	1	1	none	0.0001099900959833
S078	T075	TRUE	TRUE	0	0	1	1	none	8.55306858073e-05
S081	T075	TRUE	TRUE	0	0	1	1	none	8.77406193238e-05
S085	T075	TRUE	TRUE	0	0	1	1	none	0.000114715430082
S087	T075	TRUE	TRUE	0	0	1	1	none	0.0001303940391452
S093	T075	TRUE	TRUE	0	0	1	1	none	0.0001024748997613
S097	T075	TRUE	TRUE	0	0	1	1	none	8.77441540365e-05
S102	T075	TRUE	TRUE	0	0	1	1	none	0.000118804258818
S106	T075	TRUE	TRUE	0	0	1	1	none	8.60572976763e-05
S130	T075	TRUE	TRUE	0	0	1	1	none	0.0001302874013353
T009	T075	FALSE	FALSE	0	0	1	1	none	9.17179967696e-05
T010	T075	FALSE	FALSE	0	0	1	1	none	9.18137192665e-05
T013	T075	FALSE	FALSE	0	0	1	1	none	8.99212922523e-05
T014	T075	TRUE	TRUE	0	0	1	1	none	8.72402364087e-05
T020	T075	TRUE	TRUE	0	0	1	1	none	8.83469860525e-05
T021	T075	FALSE	FALSE	0	0	1	1	none	9.30064053991e-05
T028	T075	TRUE	TRUE	0	0	1	1	none	7.95869046496e-05
T035a	T075	TRUE	TRUE	0	0	1	1	none	0.000129508665493
T035b	T075	FALSE	FALSE	0	0	1	1	none	9.12173762002e-05
T040	T075	TRUE	TRUE	0	0	1	1	none	9.06872708925e-05
T056	T075	FALSE	FALSE	0	0	1	1	none	9.87414226466e-05
T059	T075	TRUE	TRUE	0	0	1	1	none	0.0001191398445063
T065	T075	TRUE	TRUE	0	0	1	1	none	8.66962141493e-05
T069	T075	TRUE	TRUE	0	0	1	1	none	0.000131340634181
T073	T075	FALSE	FALSE	0	0	1	1	none	9.30064053991e-05
S002	T077	FALSE	FALSE	0	0	1	1	none	2.73495781755e-05
S007	T077	FALSE	FALSE	0	0	1	1	none	6.27815746685e-05
S021	T077	FALSE	FALSE	0	0	1	1	none	2.52667355309e-05
S024	T077	FALSE	FALSE	0	0	1	1	none	2.74381774884e-05
S025	T077	FALSE	FALSE	0	0	1	1	none	2.52504521825e-05
S026	T077	FALSE	FALSE	0	0	1	1	none	1.25317366411e-05
S038	T077	FALSE	FALSE	0	0	1	1	none	8.1767435456e-05
S039	T077	FALSE	FALSE	0	0	1	1	none	2.62032484258e-05
S040	T077	FALSE	FALSE	0	0	1	1	none	0.0001143608805327
S042	T077	FALSE	FALSE	0	0	1	1	none	2.57789579234e-05
S071	T077	FALSE	FALSE	0	0	1	1	none	0.0001082430580021
S078	T077	FALSE	FALSE	0	0	1	1	none	2.44552197935e-05
S081	T077	FALSE	FALSE	0	0	1	1	none	2.666515331e-05
S085	T077	FALSE	FALSE	0	0	1	1	none	0.0001129683921008
S087	T077	FALSE	FALSE	0	0	1	1	none	0.000128647001164
S093	T077	FALSE	FALSE	0	0	1	1	none	0.0001007278617801
S097	T077	FALSE	FALSE	0	0	1	1	none	2.20871589907e-05
S102	T077	FALSE	FALSE	0	0	1	1	none	0.0001170572208368
S106	T077	FALSE	FALSE	0	0	1	1	none	2.49818316625e-05
S130	T077	FALSE	FALSE	0	0	1	1	none	0.0001285403633541
T009	T077	FALSE	FALSE	0	0	1	1	none	4.0786789672e-06
T010	T077	TRUE	TRUE	0	0	1	1	none	1.7890291989e-06
T013	T077	FALSE	FALSE	0	0	1	1	none	8.69815681385e-05
T014	T077	FALSE	FALSE	0	0	1	1	none	2.61647703949e-05
T020	T077	FALSE	FALSE	0	0	1	1	none	8.54072619387e-05
T021	T077	TRUE	TRUE	0	0	1	1	none	1.7890291989e-06
T028	T077	FALSE	FALSE	0	0	1	1	none	7.66471805358e-05
T035a	T077	FALSE	FALSE	0	0	1	1	none	0.0001277616275118
T035b	T077	FALSE	FALSE	0	0	1	1	none	4.7707445304e-06
T040	T077	FALSE	FALSE	0	0	1	1	none	2.96118048787e-05
T056	T077	FALSE	FALSE	0	0	1	1	none	1.11021048442e-05
T059	T077	FALSE	FALSE	0	0	1	1	none	0.0001173928065251
T065	T077	FALSE	FALSE	0	0	1	1	none	8.37564900355e-05
T069	T077	FALSE	FALSE	0	0	1	1	none	0.0001295935961998
T073	T077	TRUE	TRUE	0	0	1	1	none	1.7890291989e-06
T075	T077	FALSE	FALSE	0	0	1	1	none	9.24100623328e-05
S002	T087	FALSE	FALSE	0	0	1	1	none	2.61568920429e-05
S007	T087	FALSE	FALSE	0	0	1	1	none	6.15888885359e-05
S021	T087	FALSE	FALSE	0	0	1	1	none	2.40740493983e-05
S024	T087	FALSE	FALSE	0	0	1	1	none	2.62454913558e-05
S025	T087	FALSE	FALSE	0	0	1	1	none	2.40577660499e-05
S026	T087	FALSE	FALSE	0	0	1	1	none	1.13390505085e-05
S038	T087	FALSE	FALSE	0	0	1	1	none	8.05747493234e-05
S039	T087	FALSE	FALSE	0	0	1	1	none	2.50105622932e-05
S040	T087	FALSE	FALSE	0	0	1	1	none	0.0001131681944001
S042	T087	FALSE	FALSE	0	0	1	1	none	2.45862717908e-05
S071	T087	FALSE	FALSE	0	0	1	1	none	0.0001070503718695
S078	T087	FALSE	FALSE	0	0	1	1	none	2.32625336609e-05
S081	T087	FALSE	FALSE	0	0	1	1	none	2.54724671774e-05
S085	T087	FALSE	FALSE	0	0	1	1	none	0.0001117757059682
S087	T087	FALSE	FALSE	0	0	1	1	none	0.0001274543150314
S093	T087	FALSE	FALSE	0	0	1	1	none	9.95351756475e-05
S097	T087	FALSE	FALSE	0	0	1	1	none	2.08944728581e-05
S102	T087	FALSE	FALSE	0	0	1	1	none	0.0001158645347042
S106	T087	FALSE	FALSE	0	0	1	1	none	2.37891455299e-05
S130	T087	FALSE	FALSE	0	0	1	1	none	0.0001273476772215
T009	T087	FALSE	FALSE	0	0	1	1	none	4.0786789672e-06
T010	T087	FALSE	FALSE	0	0	1	1	none	4.1744014641e-06
T013	T087	FALSE	FALSE	0	0	1	1	none	8.57888820059e-05
T014	T087	FALSE	FALSE	0	0	1	1	none	2.49720842623e-05
T020	T087	FALSE	FALSE	0	0	1	1	none	8.42145758061e-05
T021	T087	FALSE	FALSE	0	0	1	1	none	5.3670875967e-06
T028	T087	FALSE	FALSE	0	0	1	1	none	7.54544944032e-05
T035a	T087	FALSE	FALSE	0	0	1	1	none	0.0001265689413792
T035b	T087	FALSE	FALSE	0	0	1	1	none	2.3853722652e-06
T040	T087	FALSE	FALSE	0	0	1	1	none	2.84191187461e-05
T056	T087	FALSE	FALSE	0	0	1	1	none	1.11021048442e-05
T059	T087	FALSE	FALSE	0	0	1	1	none	0.0001162001203925
T065	T087	FALSE	FALSE	0	0	1	1	none	8.25638039029e-05
T069	T087	FALSE	FALSE	0	0	1	1	none	0.0001284009100672
T073	T087	FALSE	FALSE	0	0	1	1	none	5.3670875967e-06
T075	T087	FALSE	FALSE	0	0	1	1	none	9.12173762002e-05
T077	T087	FALSE	FALSE	0	0	1	1	none	4.7707445304e-06
S002	T095	TRUE	TRUE	0	0	1	1	none	0.000124468372719
S007	T095	TRUE	TRUE	0	0	1	1	none	0.000101764627312
S021	T095	TRUE	TRUE	0	0	1	1	none	0.0001223855300744
S024	T095	TRUE	TRUE	0	0	1	1	none	0.0001245569720319
S025	T095	TRUE	TRUE	0	0	1	1	none	0.000126950775758
S026	T095	TRUE	TRUE	0	0	1	1	none	0.0001185794829106
S038	T095	TRUE	TRUE	0	0	1	1	none	0.0001207504880995
S039	T095	TRUE	TRUE	0	0	1	1	none	0.0001233220429693
S040	T095	TRUE	TRUE	0	0	1	1	none	5.59169216236e-05
S042	T095	TRUE	TRUE	0	0	1	1	none	0.0001228977524669
S071	T095	TRUE	TRUE	0	0	1	1	none	4.9799099093e-05
S078	T095	TRUE	TRUE	0	0	1	1	none	0.000121574014337
S081	T095	TRUE	TRUE	0	0	1	1	none	0.0001237839478535
S085	T095	TRUE	TRUE	0	0	1	1	none	2.28226715777e-05
S087	T095	TRUE	TRUE	0	0	1	1	none	1.4951049877e-06
S093	T095	TRUE	TRUE	0	0	1	1	none	2.8918215215e-05
S097	T095	TRUE	TRUE	0	0	1	1	none	0.0001237874825662
S102	T095	TRUE	TRUE	0	0	1	1	none	5.86132619277e-05
S106	T095	TRUE	TRUE	0	0	1	1	none	0.000122100626206
S130	T095	TRUE	TRUE	0	0	1	1	none	2.5811533104e-06
T009	T095	FALSE	FALSE	0	0	1	1	none	0.0001277613252993
T010	T095	FALSE	FALSE	0	0	1	1	none	0.0001278570477962
T013	T095	FALSE	FALSE	0	0	1	1	none	0.000125964620782
T014	T095	TRUE	TRUE	0	0	1	1	none	0.0001232835649384
T020	T095	TRUE	TRUE	0	0	1	1	none	0.0001243903145822
T021	T095	FALSE	FALSE	0	0	1	1	none	0.0001290497339288
T028	T095	TRUE	TRUE	0	0	1	1	none	0.0001156302331793
T035a	T095	TRUE	TRUE	0	0	1	1	none	7.0161763087e-06
T035b	T095	FALSE	FALSE	0	0	1	1	none	0.0001272607047299
T040	T095	TRUE	TRUE	0	0	1	1	none	0.0001267305994222
T056	T095	FALSE	FALSE	0	0	1	1	none	0.0001347847511763
T059	T095	TRUE	TRUE	0	0	1	1	none	5.8948847616e-05
T065	T095	TRUE	TRUE	0	0	1	1	none	0.000122739542679
T069	T095	TRUE	TRUE	0	0	1	1	none	7.11496372907e-05
T073	T095	FALSE	FALSE	0	0	1	1	none	0.0001290497339288
T075	T095	TRUE	TRUE	0	0	1	1	none	0.0001302004288437
T077	T095	FALSE	FALSE	0	0	1	1	none	0.0001284533908625
T087	T095	FALSE	FALSE	0	0	1	1	none	0.0001272607047299
S002	T099a	TRUE	TRUE	0	0	1	1	none	0.0001228012630976
S007	T099a	TRUE	TRUE	0	0	1	1	none	0.0001000975176906
S021	T099a	TRUE	TRUE	0	0	1	1	none	0.000120718420453
S024	T099a	TRUE	TRUE	0	0	1	1	none	0.0001228898624105
S025	T099a	TRUE	TRUE	0	0	1	1	none	0.0001252836661366
S026	T099a	TRUE	TRUE	0	0	1	1	none	0.0001169123732892
S038	T099a	TRUE	TRUE	0	0	1	1	none	0.0001190833784781
S039	T099a	TRUE	TRUE	0	0	1	1	none	0.0001216549333479
S040	T099a	TRUE	TRUE	0	0	1	1	none	5.42498120022e-05
S042	T099a	TRUE	TRUE	0	0	1	1	none	0.0001212306428455
S071	T099a	TRUE	TRUE	0	0	1	1	none	4.81319894716e-05
S078	T099a	TRUE	TRUE	0	0	1	1	none	0.0001199069047156
S081	T099a	TRUE	TRUE	0	0	1	1	none	0.0001221168382321
S085	T099a	TRUE	TRUE	0	0	1	1	none	2.11555619563e-05
S087	T099a	TRUE	TRUE	0	0	1	1	none	5.0417542069e-06
S093	T099a	TRUE	TRUE	0	0	1	1	none	2.72511055936e-05
S097	T099a	TRUE	TRUE	0	0	1	1	none	0.0001221203729448
S102	T099a	TRUE	TRUE	0	0	1	1	none	5.69461523063e-05
S106	T099a	TRUE	TRUE	0	0	1	1	none	0.0001204335165846
S130	T099a	TRUE	TRUE	0	0	1	1	none	4.935116397e-06
T009	T099a	FALSE	FALSE	0	0	1	1	none	0.0001260942156779
T010	T099a	FALSE	FALSE	0	0	1	1	none	0.0001261899381748
T013	T099a	FALSE	FALSE	0	0	1	1	none	0.0001242975111606
T014	T099a	TRUE	TRUE	0	0	1	1	none	0.000121616455317
T020	T099a	TRUE	TRUE	0	0	1	1	none	0.0001227232049608
T021	T099a	FALSE	FALSE	0	0	1	1	none	0.0001273826243074
T028	T099a	TRUE	TRUE	0	0	1	1	none	0.0001139631235579
T035a	T099a	TRUE	TRUE	0	0	1	1	none	5.3490666873e-06
T035b	T099a	FALSE	FALSE	0	0	1	1	none	0.0001255935951085
T040	T099a	TRUE	TRUE	0	0	1	1	none	0.0001250634898008
T056	T099a	FALSE	FALSE	0	0	1	1	none	0.0001331176415549
T059	T099a	TRUE	TRUE	0	0	1	1	none	5.72817379946e-05
T065	T099a	TRUE	TRUE	0	0	1	1	none	0.0001210724330576
T069	T099a	TRUE	TRUE	0	0	1	1	none	6.94825276693e-05
T073	T099a	FALSE	FALSE	0	0	1	1	none	0.0001273826243074
T075	T099a	TRUE	TRUE	0	0	1	1	none	0.0001285333192223
T077	T099a	FALSE	FALSE	0	0	1	1	none	0.0001267862812411
T087	T099a	FALSE	FALSE	0	0	1	1	none	0.0001255935951085
T095	T099a	TRUE	TRUE	0	0	1	1	none	4.8481439054e-06
S002	T102	FALSE	FALSE	0	0	1	1	none	0.0001277937977325
S007	T102	FALSE	FALSE	0	0	1	1	none	0.0001050900523255
S021	T102	FALSE	FALSE	0	0	1	1	none	0.0001257109550879
S024	T102	FALSE	FALSE	0	0	1	1	none	0.0001278823970454
S025	T102	FALSE	FALSE	0	0	1	1	none	0.0001302762007715
S026	T102	FALSE	FALSE	0	0	1	1	none	0.0001219049079241
S038	T102	FALSE	FALSE	0	0	1	1	none	0.000124075913113
S039	T102	FALSE	FALSE	0	0	1	1	none	0.0001266474679828
S040	T102	FALSE	FALSE	0	0	1	1	none	5.92423466371e-05
S042	T102	FALSE	FALSE	0	0	1	1	none	0.0001262231774804
S071	T102	FALSE	FALSE	0	0	1	1	none	5.31245241065e-05
S078	T102	FALSE	FALSE	0	0	1	1	none	0.0001248994393505
S081	T102	FALSE	FALSE	0	0	1	1	none	0.000127109372867
S085	T102	FALSE	FALSE	0	0	1	1	none	2.61480965912e-05
S087	T102	FALSE	FALSE	0	0	1	1	none	4.8205300012e-06
S093	T102	FALSE	FALSE	0	0	1	1	none	3.22436402285e-05
S097	T102	FALSE	FALSE	0	0	1	1	none	0.0001271129075797
S102	T102	FALSE	FALSE	0	0	1	1	none	6.19386869412e-05
S106	T102	FALSE	FALSE	0	0	1	1	none	0.0001254260512195
S130	T102	FALSE	FALSE	0	0	1	1	none	5.9065783239e-06
T009	T102	FALSE	FALSE	0	0	1	1	none	0.0001310867503128
T010	T102	FALSE	FALSE	0	0	1	1	none	0.0001311824728097
T013	T102	FALSE	FALSE	0	0	1	1	none	0.0001292900457955
T014	T102	FALSE	FALSE	0	0	1	1	none	0.0001266089899519
T020	T102	FALSE	FALSE	0	0	1	1	none	0.0001277157395957
T021	T102	FALSE	FALSE	0	0	1	1	none	0.0001323751589423
T028	T102	FALSE	FALSE	0	0	1	1	none	0.0001189556581928
T035a	T102	FALSE	FALSE	0	0	1	1	none	1.03416013222e-05
T035b	T102	FALSE	FALSE	0	0	1	1	none	0.0001305861297434
T040	T102	FALSE	FALSE	0	0	1	1	none	0.0001300560244357
T056	T102	FALSE	FALSE	0	0	1	1	none	0.0001381101761898
T059	T102	FALSE	FALSE	0	0	1	1	none	6.22742726295e-05
T065	T102	FALSE	FALSE	0	0	1	1	none	0.0001260649676925
T069	T102	FALSE	FALSE	0	0	1	1	none	7.44750623042e-05
T073	T102	FALSE	FALSE	0	0	1	1	none	0.0001323751589423
T075	T102	FALSE	FALSE	0	0	1	1	none	0.0001335258538572
T077	T102	FALSE	FALSE	0	0	1	1	none	0.000131778815876
T087	T102	FALSE	FALSE	0	0	1	1	none	0.0001305861297434
T095	T102	TRUE	TRUE	1	0	1	1	anc	5.963430663e-07
T099a	T102	FALSE	FALSE	0	0	1	1	none	8.1735689189e-06
S002	T104	FALSE	FALSE	0	0	1	1	none	7.29642999638e-05
S007	T104	FALSE	FALSE	0	0	1	1	none	2.21424387968e-05
S021	T104	FALSE	FALSE	0	0	1	1	none	7.08814573192e-05
S024	T104	FALSE	FALSE	0	0	1	1	none	7.30528992767e-05
S025	T104	FALSE	FALSE	0	0	1	1	none	7.54467030028e-05
S026	T104	FALSE	FALSE	0	0	1	1	none	6.70754101554e-05
S038	T104	FALSE	FALSE	0	0	1	1	none	5.60262786423e-05
S039	T104	FALSE	FALSE	0	0	1	1	none	7.18179702141e-05
S040	T104	FALSE	FALSE	0	0	1	1	none	0.000101839860421
S042	T104	FALSE	FALSE	0	0	1	1	none	7.13936797117e-05
S071	T104	FALSE	FALSE	0	0	1	1	none	9.57220378904e-05
S078	T104	FALSE	FALSE	0	0	1	1	none	7.00699415818e-05
S081	T104	FALSE	FALSE	0	0	1	1	none	7.22798750983e-05
S085	T104	FALSE	FALSE	0	0	1	1	none	0.0001004473719891
S087	T104	FALSE	FALSE	0	0	1	1	none	0.0001161259810523
S093	T104	FALSE	FALSE	0	0	1	1	none	8.82068416684e-05
S097	T104	FALSE	FALSE	0	0	1	1	none	7.2283409811e-05
S102	T104	FALSE	FALSE	0	0	1	1	none	0.0001045362007251
S106	T104	FALSE	FALSE	0	0	1	1	none	7.05965534508e-05
S130	T104	FALSE	FALSE	0	0	1	1	none	0.0001160193432424
T009	T104	FALSE	FALSE	0	0	1	1	none	7.62572525441e-05
T010	T104	FALSE	FALSE	0	0	1	1	none	7.6352975041e-05
T013	T104	FALSE	FALSE	0	0	1	1	none	6.12404113248e-05
T014	T104	FALSE	FALSE	0	0	1	1	none	7.17794921832e-05
T020	T104	FALSE	FALSE	0	0	1	1	none	5.9666105125e-05
T021	T104	FALSE	FALSE	0	0	1	1	none	7.75456611736e-05
T028	T104	FALSE	FALSE	0	0	1	1	none	3.48153585315e-05
T035a	T104	FALSE	FALSE	0	0	1	1	none	0.0001152406074001
T035b	T104	FALSE	FALSE	0	0	1	1	none	7.57566319747e-05
T040	T104	FALSE	FALSE	0	0	1	1	none	7.5226526667e-05
T056	T104	FALSE	FALSE	0	0	1	1	none	8.32806784211e-05
T059	T104	FALSE	FALSE	0	0	1	1	none	0.0001048717864134
T065	T104	FALSE	FALSE	0	0	1	1	none	5.80153332218e-05
T069	T104	FALSE	FALSE	0	0	1	1	none	0.0001170725760881
T073	T104	FALSE	FALSE	0	0	1	1	none	7.75456611736e-05
T075	T104	FALSE	FALSE	0	0	1	1	none	7.98890422211e-05
T077	T104	FALSE	FALSE	0	0	1	1	none	7.69493181073e-05
T087	T104	FALSE	FALSE	0	0	1	1	none	7.57566319747e-05
T095	T104	FALSE	FALSE	0	0	1	1	none	0.0001159323707508
T099a	T104	FALSE	FALSE	0	0	1	1	none	0.0001142652611294
T102	T104	FALSE	FALSE	0	0	1	1	none	0.0001192577957643
S002	T105	FALSE	FALSE	0	0	1	1	none	8.1786648903e-05
S007	T105	FALSE	FALSE	0	0	1	1	none	4.5862766794e-05
S021	T105	FALSE	FALSE	0	0	1	1	none	7.97038062584e-05
S024	T105	FALSE	FALSE	0	0	1	1	none	8.18752482159e-05
S025	T105	FALSE	FALSE	0	0	1	1	none	8.4269051942e-05
S026	T105	FALSE	FALSE	0	0	1	1	none	7.58977590946e-05
S038	T105	FALSE	FALSE	0	0	1	1	none	7.6234857811e-06
S039	T105	FALSE	FALSE	0	0	1	1	none	8.06403191533e-05
S040	T105	FALSE	FALSE	0	0	1	1	none	0.0001106622093602
S042	T105	FALSE	FALSE	0	0	1	1	none	8.02160286509e-05
S071	T105	FALSE	FALSE	0	0	1	1	none	0.0001045443868296
S078	T105	FALSE	FALSE	0	0	1	1	none	7.8892290521e-05
S081	T105	FALSE	FALSE	0	0	1	1	none	8.11022240375e-05
S085	T105	FALSE	FALSE	0	0	1	1	none	0.0001092697209283
S087	T105	FALSE	FALSE	0	0	1	1	none	0.0001249483299915
S093	T105	FALSE	FALSE	0	0	1	1	none	9.70291906076e-05
S097	T105	FALSE	FALSE	0	0	1	1	none	8.11057587502e-05
S102	T105	FALSE	FALSE	0	0	1	1	none	0.0001133585496643
S106	T105	FALSE	FALSE	0	0	1	1	none	7.941890239e-05
S130	T105	FALSE	FALSE	0	0	1	1	none	0.0001248416921816
T009	T105	FALSE	FALSE	0	0	1	1	none	8.50796014833e-05
T010	T105	FALSE	FALSE	0	0	1	1	none	8.51753239802e-05
T013	T105	FALSE	FALSE	0	0	1	1	none	7.6256273792e-06
T014	T105	FALSE	FALSE	0	0	1	1	none	8.06018411224e-05
T020	T105	FALSE	FALSE	0	0	1	1	none	1.12633122638e-05
T021	T105	FALSE	FALSE	0	0	1	1	none	8.63680101128e-05
T028	T105	FALSE	FALSE	0	0	1	1	none	5.97283726613e-05
T035a	T105	FALSE	FALSE	0	0	1	1	none	0.0001240629563393
T035b	T105	FALSE	FALSE	0	0	1	1	none	8.45789809139e-05
T040	T105	FALSE	FALSE	0	0	1	1	none	8.40488756062e-05
T056	T105	FALSE	FALSE	0	0	1	1	none	9.21030273603e-05
T059	T105	FALSE	FALSE	0	0	1	1	none	0.0001136941353526
T065	T105	TRUE	TRUE	1	0	1	1	anc	8.224908784e-07
T069	T105	FALSE	FALSE	0	0	1	1	none	0.0001258949250273
T073	T105	FALSE	FALSE	0	0	1	1	none	8.63680101128e-05
T075	T105	FALSE	FALSE	0	0	1	1	none	8.87113911603e-05
T077	T105	FALSE	FALSE	0	0	1	1	none	8.57716670465e-05
T087	T105	FALSE	FALSE	0	0	1	1	none	8.45789809139e-05
T095	T105	FALSE	FALSE	0	0	1	1	none	0.00012475471969
T099a	T105	FALSE	FALSE	0	0	1	1	none	0.0001230876100686
T102	T105	FALSE	FALSE	0	0	1	1	none	0.0001280801447035
T104	T105	FALSE	FALSE	0	0	1	1	none	6.00305102328e-05
S002	T107	FALSE	FALSE	0	0	1	1	none	0.0001271974546662
S007	T107	FALSE	FALSE	0	0	1	1	none	0.0001044937092592
S021	T107	FALSE	FALSE	0	0	1	1	none	0.0001251146120216
S024	T107	FALSE	FALSE	0	0	1	1	none	0.0001272860539791
S025	T107	FALSE	FALSE	0	0	1	1	none	0.0001296798577052
S026	T107	FALSE	FALSE	0	0	1	1	none	0.0001213085648578
S038	T107	FALSE	FALSE	0	0	1	1	none	0.0001234795700467
S039	T107	FALSE	FALSE	0	0	1	1	none	0.0001260511249165
S040	T107	FALSE	FALSE	0	0	1	1	none	5.86460035708e-05
S042	T107	FALSE	FALSE	0	0	1	1	none	0.0001256268344141
S071	T107	FALSE	FALSE	0	0	1	1	none	5.25281810402e-05
S078	T107	FALSE	FALSE	0	0	1	1	none	0.0001243030962842
S081	T107	FALSE	FALSE	0	0	1	1	none	0.0001265130298007
S085	T107	FALSE	FALSE	0	0	1	1	none	2.55517535249e-05
S087	T107	FALSE	FALSE	0	0	1	1	none	4.2241869349e-06
S093	T107	FALSE	FALSE	0	0	1	1	none	3.16472971622e-05
S097	T107	FALSE	FALSE	0	0	1	1	none	0.0001265165645134
S102	T107	FALSE	FALSE	0	0	1	1	none	6.13423438749e-05
S106	T107	FALSE	FALSE	0	0	1	1	none	0.0001248297081532
S130	T107	FALSE	FALSE	0	0	1	1	none	5.3102352576e-06
T009	T107	FALSE	FALSE	0	0	1	1	none	0.0001304904072465
T010	T107	FALSE	FALSE	0	0	1	1	none	0.0001305861297434
T013	T107	FALSE	FALSE	0	0	1	1	none	0.0001286937027292
T014	T107	FALSE	FALSE	0	0	1	1	none	0.0001260126468856
T020	T107	FALSE	FALSE	0	0	1	1	none	0.0001271193965294
T021	T107	FALSE	FALSE	0	0	1	1	none	0.000131778815876
T028	T107	FALSE	FALSE	0	0	1	1	none	0.0001183593151265
T035a	T107	FALSE	FALSE	0	0	1	1	none	9.7452582559e-06
T035b	T107	FALSE	FALSE	0	0	1	1	none	0.0001299897866771
T040	T107	FALSE	FALSE	0	0	1	1	none	0.0001294596813694
T056	T107	FALSE	FALSE	0	0	1	1	none	0.0001375138331235
T059	T107	FALSE	FALSE	0	0	1	1	none	6.16779295632e-05
T065	T107	FALSE	FALSE	0	0	1	1	none	0.0001254686246262
T069	T107	FALSE	FALSE	0	0	1	1	none	7.38787192379e-05
T073	T107	FALSE	FALSE	0	0	1	1	none	0.000131778815876
T075	T107	FALSE	FALSE	0	0	1	1	none	0.0001329295107909
T077	T107	FALSE	FALSE	0	0	1	1	none	0.0001311824728097
T087	T107	FALSE	FALSE	0	0	1	1	none	0.0001299897866771
T095	T107	TRUE	TRUE	1	0	1	1	anc	5.963430663e-07
T099a	T107	FALSE	FALSE	0	0	1	1	none	7.5772258526e-06
T102	T107	FALSE	FALSE	0	0	1	1	none	1.7890291989e-06
T104	T107	FALSE	FALSE	0	0	1	1	none	0.000118661452698
T105	T107	FALSE	FALSE	0	0	1	1	none	0.0001274838016372
S002	T126	TRUE	TRUE	0	0	1	1	none	0.0001341814898183
S007	T126	TRUE	TRUE	0	0	1	1	none	0.0001114777444113
S021	T126	TRUE	TRUE	0	0	1	1	none	0.0001320986471737
S024	T126	TRUE	TRUE	0	0	1	1	none	0.0001342700891312
S025	T126	TRUE	TRUE	0	0	1	1	none	0.0001366638928573
S026	T126	TRUE	TRUE	0	0	1	1	none	0.0001282926000099
S038	T126	TRUE	TRUE	0	0	1	1	none	0.0001304636051988
S039	T126	TRUE	TRUE	0	0	1	1	none	0.0001330351600686
S040	T126	TRUE	TRUE	0	0	1	1	none	4.91807334469e-05
S042	T126	TRUE	TRUE	0	0	1	1	none	0.0001326108695662
S071	T126	TRUE	TRUE	0	0	1	1	none	3.11161360923e-05
S078	T126	TRUE	TRUE	0	0	1	1	none	0.0001312871314363
S081	T126	TRUE	TRUE	0	0	1	1	none	0.0001334970649528
S085	T126	TRUE	TRUE	0	0	1	1	none	6.4237550291e-05
S087	T126	TRUE	TRUE	0	0	1	1	none	7.99161593542e-05
S093	T126	TRUE	TRUE	0	0	1	1	none	5.19970199703e-05
S097	T126	TRUE	TRUE	0	0	1	1	none	0.0001335005996655
S102	T126	TRUE	TRUE	0	0	1	1	none	5.1877073751e-05
S106	T126	TRUE	TRUE	0	0	1	1	none	0.0001318137433053
S130	T126	TRUE	TRUE	0	0	1	1	none	7.98095215443e-05
T009	T126	FALSE	FALSE	0	0	1	1	none	0.0001374744423986
T010	T126	FALSE	FALSE	0	0	1	1	none	0.0001375701648955
T013	T126	FALSE	FALSE	0	0	1	1	none	0.0001356777378813
T014	T126	TRUE	TRUE	0	0	1	1	none	0.0001329966820377
T020	T126	TRUE	TRUE	0	0	1	1	none	0.0001341034316815
T021	T126	FALSE	FALSE	0	0	1	1	none	0.0001387628510281
T028	T126	TRUE	TRUE	0	0	1	1	none	0.0001253433502786
T035a	T126	TRUE	TRUE	0	0	1	1	none	7.9030785702e-05
T035b	T126	FALSE	FALSE	0	0	1	1	none	0.0001369738218292
T040	T126	TRUE	TRUE	0	0	1	1	none	0.0001364437165215
T056	T126	FALSE	FALSE	0	0	1	1	none	0.0001444978682756
T059	T126	TRUE	TRUE	0	0	1	1	none	5.22126594393e-05
T065	T126	TRUE	TRUE	0	0	1	1	none	0.0001324526597783
T069	T126	TRUE	TRUE	0	0	1	1	none	4.8326119602e-05
T073	T126	FALSE	FALSE	0	0	1	1	none	0.0001387628510281
T075	T126	TRUE	TRUE	0	0	1	1	none	0.000139913545943
T077	T126	FALSE	FALSE	0	0	1	1	none	0.0001381665079618
T087	T126	FALSE	FALSE	0	0	1	1	none	0.0001369738218292
T095	T126	TRUE	TRUE	0	0	1	1	none	7.97225490527e-05
T099a	T126	TRUE	TRUE	0	0	1	1	none	7.80554394313e-05
T102	T126	FALSE	FALSE	0	0	1	1	none	8.30479740662e-05
T104	T126	FALSE	FALSE	0	0	1	1	none	0.0001256454878501
T105	T126	FALSE	FALSE	0	0	1	1	none	0.0001344678367893
T107	T126	FALSE	FALSE	0	0	1	1	none	8.24516309999e-05
S002	T156	FALSE	FALSE	0	0	1	1	none	7.99913127419e-05
S007	T156	FALSE	FALSE	0	0	1	1	none	4.40674306329e-05
S021	T156	FALSE	FALSE	0	0	1	1	none	7.79084700973e-05
S024	T156	FALSE	FALSE	0	0	1	1	none	8.00799120548e-05
S025	T156	FALSE	FALSE	0	0	1	1	none	8.24737157809e-05
S026	T156	FALSE	FALSE	0	0	1	1	none	7.41024229335e-05
S038	T156	FALSE	FALSE	0	0	1	1	none	7.5343080204e-06
S039	T156	FALSE	FALSE	0	0	1	1	none	7.88449829922e-05
S040	T156	FALSE	FALSE	0	0	1	1	none	0.0001088668731991
S042	T156	FALSE	FALSE	0	0	1	1	none	7.84206924898e-05
S071	T156	FALSE	FALSE	0	0	1	1	none	0.0001027490506685
S078	T156	FALSE	FALSE	0	0	1	1	none	7.70969543599e-05
S081	T156	FALSE	FALSE	0	0	1	1	none	7.93068878764e-05
S085	T156	FALSE	FALSE	0	0	1	1	none	0.0001074743847672
S087	T156	FALSE	FALSE	0	0	1	1	none	0.0001231529938304
S093	T156	FALSE	FALSE	0	0	1	1	none	9.52338544465e-05
S097	T156	FALSE	FALSE	0	0	1	1	none	7.93104225891e-05
S102	T156	FALSE	FALSE	0	0	1	1	none	0.0001115632135032
S106	T156	FALSE	FALSE	0	0	1	1	none	7.76235662289e-05
S130	T156	FALSE	FALSE	0	0	1	1	none	0.0001230463560205
T009	T156	FALSE	FALSE	0	0	1	1	none	8.32842653222e-05
T010	T156	FALSE	FALSE	0	0	1	1	none	8.33799878191e-05
T013	T156	FALSE	FALSE	0	0	1	1	none	1.27484407029e-05
T014	T156	FALSE	FALSE	0	0	1	1	none	7.88065049613e-05
T020	T156	FALSE	FALSE	0	0	1	1	none	1.11741345031e-05
T021	T156	FALSE	FALSE	0	0	1	1	none	8.45726739517e-05
T028	T156	FALSE	FALSE	0	0	1	1	none	5.79330365002e-05
T035a	T156	FALSE	FALSE	0	0	1	1	none	0.0001222676201782
T035b	T156	FALSE	FALSE	0	0	1	1	none	8.27836447528e-05
T040	T156	FALSE	FALSE	0	0	1	1	none	8.22535394451e-05
T056	T156	FALSE	FALSE	0	0	1	1	none	9.03076911992e-05
T059	T156	FALSE	FALSE	0	0	1	1	none	0.0001118987991915
T065	T156	FALSE	FALSE	0	0	1	1	none	9.5233625999e-06
T069	T156	FALSE	FALSE	0	0	1	1	none	0.0001240995888662
T073	T156	FALSE	FALSE	0	0	1	1	none	8.45726739517e-05
T075	T156	FALSE	FALSE	0	0	1	1	none	8.69160549992e-05
T077	T156	FALSE	FALSE	0	0	1	1	none	8.39763308854e-05
T087	T156	FALSE	FALSE	0	0	1	1	none	8.27836447528e-05
T095	T156	FALSE	FALSE	0	0	1	1	none	0.0001229593835289
T099a	T156	FALSE	FALSE	0	0	1	1	none	0.0001212922739075
T102	T156	FALSE	FALSE	0	0	1	1	none	0.0001262848085424
T104	T156	FALSE	FALSE	0	0	1	1	none	5.82351740717e-05
T105	T156	FALSE	FALSE	0	0	1	1	none	1.15385396109e-05
T107	T156	FALSE	FALSE	0	0	1	1	none	0.0001256884654761
T126	T156	FALSE	FALSE	0	0	1	1	none	0.0001326725006282
S002	T159a	TRUE	TRUE	0	0	1	1	none	2.4367862844e-05
S007	T159a	TRUE	TRUE	0	0	1	1	none	5.9799859337e-05
S021	T159a	TRUE	TRUE	0	0	1	1	none	2.22850201994e-05
S024	T159a	TRUE	TRUE	0	0	1	1	none	2.44564621569e-05
S025	T159a	TRUE	TRUE	0	0	1	1	none	2.2268736851e-05
S026	T159a	TRUE	TRUE	0	0	1	1	none	9.5500213096e-06
S038	T159a	TRUE	TRUE	0	0	1	1	none	7.87857201245e-05
S039	T159a	TRUE	TRUE	0	0	1	1	none	2.32215330943e-05
S040	T159a	TRUE	TRUE	0	0	1	1	none	0.0001113791652012
S042	T159a	TRUE	TRUE	0	0	1	1	none	2.27972425919e-05
S071	T159a	TRUE	TRUE	0	0	1	1	none	0.0001052613426706
S078	T159a	TRUE	TRUE	0	0	1	1	none	2.1473504462e-05
S081	T159a	TRUE	TRUE	0	0	1	1	none	2.36834379785e-05
S085	T159a	TRUE	TRUE	0	0	1	1	none	0.0001099866767693
S087	T159a	TRUE	TRUE	0	0	1	1	none	0.0001256652858325
S093	T159a	TRUE	TRUE	0	0	1	1	none	9.77461464486e-05
S097	T159a	TRUE	TRUE	0	0	1	1	none	1.91054436592e-05
S102	T159a	TRUE	TRUE	0	0	1	1	none	0.0001140755055053
S106	T159a	TRUE	TRUE	0	0	1	1	none	2.2000116331e-05
S130	T159a	TRUE	TRUE	0	0	1	1	none	0.0001255586480226
T009	T159a	TRUE	TRUE	0	1	1	1	desc	1.693306702e-06
T010	T159a	TRUE	TRUE	0	1	1	1	desc	1.1926861326e-06
T013	T159a	FALSE	FALSE	0	0	1	1	none	8.3999852807e-05
T014	T159a	TRUE	TRUE	0	0	1	1	none	2.31830550634e-05
T020	T159a	TRUE	TRUE	0	0	1	1	none	8.24255466072e-05
T021	T159a	TRUE	TRUE	0	1	1	1	desc	2.3853722652e-06
T028	T159a	TRUE	TRUE	0	0	1	1	none	7.36654652043e-05
T035a	T159a	TRUE	TRUE	0	0	1	1	none	0.0001247799121803
T035b	T159a	TRUE	TRUE	0	1	1	1	desc	5.963430663e-07
T040	T159a	TRUE	TRUE	0	0	1	1	none	2.66300895472e-05
T056	T159a	FALSE	FALSE	0	1	1	1	desc	8.716732579e-06
T059	T159a	TRUE	TRUE	0	0	1	1	none	0.0001144110911936
T065	T159a	TRUE	TRUE	0	0	1	1	none	8.0774774704e-05
T069	T159a	TRUE	TRUE	0	0	1	1	none	0.0001266118808683
T073	T159a	TRUE	TRUE	0	1	1	1	desc	2.3853722652e-06
T075	T159a	TRUE	TRUE	0	0	1	1	none	8.94283470013e-05
T077	T159a	TRUE	TRUE	0	1	1	1	desc	1.7890291989e-06
T087	T159a	TRUE	TRUE	0	1	1	1	desc	1.1926861326e-06
T095	T159a	TRUE	TRUE	0	0	1	1	none	0.000125471675531
T099a	T159a	TRUE	TRUE	0	0	1	1	none	0.0001238045659096
T102	T159a	FALSE	FALSE	0	0	1	1	none	0.0001287971005445
T104	T159a	FALSE	FALSE	0	0	1	1	none	7.39676027758e-05
T105	T159a	FALSE	FALSE	0	0	1	1	none	8.2789951715e-05
T107	T159a	FALSE	FALSE	0	0	1	1	none	0.0001282007574782
T126	T159a	TRUE	TRUE	0	0	1	1	none	0.0001351847926303
T156	T159a	FALSE	FALSE	0	0	1	1	none	8.09946155539e-05
S002	T182	FALSE	FALSE	0	0	1	1	none	7.86174349389e-05
S007	T182	FALSE	FALSE	0	0	1	1	none	4.26935528299e-05
S021	T182	FALSE	FALSE	0	0	1	1	none	7.65345922943e-05
S024	T182	FALSE	FALSE	0	0	1	1	none	7.87060342518e-05
S025	T182	FALSE	FALSE	0	0	1	1	none	8.10998379779e-05
S026	T182	FALSE	FALSE	0	0	1	1	none	7.27285451305e-05
S038	T182	FALSE	FALSE	0	0	1	1	none	6.1604302174e-06
S039	T182	FALSE	FALSE	0	0	1	1	none	7.74711051892e-05
S040	T182	FALSE	FALSE	0	0	1	1	none	0.0001074929953961
S042	T182	FALSE	FALSE	0	0	1	1	none	7.70468146868e-05
S071	T182	FALSE	FALSE	0	0	1	1	none	0.0001013751728655
S078	T182	FALSE	FALSE	0	0	1	1	none	7.57230765569e-05
S081	T182	FALSE	FALSE	0	0	1	1	none	7.79330100734e-05
S085	T182	FALSE	FALSE	0	0	1	1	none	0.0001061005069642
S087	T182	FALSE	FALSE	0	0	1	1	none	0.0001217791160274
S093	T182	FALSE	FALSE	0	0	1	1	none	9.38599766435e-05
S097	T182	FALSE	FALSE	0	0	1	1	none	7.79365447861e-05
S102	T182	FALSE	FALSE	0	0	1	1	none	0.0001101893357002
S106	T182	FALSE	FALSE	0	0	1	1	none	7.62496884259e-05
S130	T182	FALSE	FALSE	0	0	1	1	none	0.0001216724782175
T009	T182	FALSE	FALSE	0	0	1	1	none	8.19103875192e-05
T010	T182	FALSE	FALSE	0	0	1	1	none	8.20061100161e-05
T013	T182	FALSE	FALSE	0	0	1	1	none	1.13745628999e-05
T014	T182	FALSE	FALSE	0	0	1	1	none	7.74326271583e-05
T020	T182	FALSE	FALSE	0	0	1	1	none	9.8002567001e-06
T021	T182	FALSE	FALSE	0	0	1	1	none	8.31987961487e-05
T028	T182	FALSE	FALSE	0	0	1	1	none	5.65591586972e-05
T035a	T182	FALSE	FALSE	0	0	1	1	none	0.0001208937423752
T035b	T182	FALSE	FALSE	0	0	1	1	none	8.14097669498e-05
T040	T182	FALSE	FALSE	0	0	1	1	none	8.08796616421e-05
T056	T182	FALSE	FALSE	0	0	1	1	none	8.89338133962e-05
T059	T182	FALSE	FALSE	0	0	1	1	none	0.0001105249213885
T065	T182	FALSE	FALSE	0	0	1	1	none	8.1494847969e-06
T069	T182	FALSE	FALSE	0	0	1	1	none	0.0001227257110632
T073	T182	FALSE	FALSE	0	0	1	1	none	8.31987961487e-05
T075	T182	FALSE	FALSE	0	0	1	1	none	8.55421771962e-05
T077	T182	FALSE	FALSE	0	0	1	1	none	8.26024530824e-05
T087	T182	FALSE	FALSE	0	0	1	1	none	8.14097669498e-05
T095	T182	FALSE	FALSE	0	0	1	1	none	0.0001215855057259
T099a	T182	FALSE	FALSE	0	0	1	1	none	0.0001199183961045
T102	T182	FALSE	FALSE	0	0	1	1	none	0.0001249109307394
T104	T182	FALSE	FALSE	0	0	1	1	none	5.68612962687e-05
T105	T182	FALSE	FALSE	0	0	1	1	none	1.01646618079e-05
T107	T182	FALSE	FALSE	0	0	1	1	none	0.0001243145876731
T126	T182	FALSE	FALSE	0	0	1	1	none	0.0001312986228252
T156	T182	FALSE	FALSE	0	0	1	1	none	7.1766395142e-06
T159a	T182	FALSE	FALSE	0	0	1	1	none	7.96207377509e-05
S002	T188	TRUE	TRUE	0	0	1	1	none	7.39721528223e-05
S007	T188	TRUE	TRUE	0	0	1	1	none	2.31502916553e-05
S021	T188	TRUE	TRUE	0	0	1	1	none	7.18893101777e-05
S024	T188	TRUE	TRUE	0	0	1	1	none	7.40607521352e-05
S025	T188	TRUE	TRUE	0	0	1	1	none	7.64545558613e-05
S026	T188	TRUE	TRUE	0	0	1	1	none	6.80832630139e-05
S038	T188	TRUE	TRUE	0	0	1	1	none	5.70341315008e-05
S039	T188	TRUE	TRUE	0	0	1	1	none	7.28258230726e-05
S040	T188	TRUE	TRUE	0	0	1	1	none	0.0001028477132795
S042	T188	TRUE	TRUE	0	0	1	1	none	7.24015325702e-05
S071	T188	TRUE	TRUE	0	0	1	1	none	9.67298907489e-05
S078	T188	TRUE	TRUE	0	0	1	1	none	7.10777944403e-05
S081	T188	TRUE	TRUE	0	0	1	1	none	7.32877279568e-05
S085	T188	TRUE	TRUE	0	0	1	1	none	0.0001014552248476
S087	T188	TRUE	TRUE	0	0	1	1	none	0.0001171338339108
S093	T188	TRUE	TRUE	0	0	1	1	none	8.92146945269e-05
S097	T188	TRUE	TRUE	0	0	1	1	none	7.32912626695e-05
S102	T188	TRUE	TRUE	0	0	1	1	none	0.0001055440535836
S106	T188	TRUE	TRUE	0	0	1	1	none	7.16044063093e-05
S130	T188	TRUE	TRUE	0	0	1	1	none	0.0001170271961009
T009	T188	FALSE	FALSE	0	0	1	1	none	7.72651054026e-05
T010	T188	FALSE	FALSE	0	0	1	1	none	7.73608278995e-05
T013	T188	FALSE	FALSE	0	0	1	1	none	6.22482641833e-05
T014	T188	TRUE	TRUE	0	0	1	1	none	7.27873450417e-05
T020	T188	TRUE	TRUE	0	0	1	1	none	6.06739579835e-05
T021	T188	FALSE	FALSE	0	0	1	1	none	7.85535140321e-05
T028	T188	TRUE	TRUE	0	0	1	1	none	2.973990751e-05
T035a	T188	TRUE	TRUE	0	0	1	1	none	0.0001162484602586
T035b	T188	FALSE	FALSE	0	0	1	1	none	7.67644848332e-05
T040	T188	TRUE	TRUE	0	0	1	1	none	7.62343795255e-05
T056	T188	FALSE	FALSE	0	0	1	1	none	8.42885312796e-05
T059	T188	TRUE	TRUE	0	0	1	1	none	0.0001058796392719
T065	T188	TRUE	TRUE	0	0	1	1	none	5.90231860803e-05
T069	T188	TRUE	TRUE	0	0	1	1	none	0.0001180804289466
T073	T188	FALSE	FALSE	0	0	1	1	none	7.85535140321e-05
T075	T188	TRUE	TRUE	0	0	1	1	none	8.08968950796e-05
T077	T188	FALSE	FALSE	0	0	1	1	none	7.79571709658e-05
T087	T188	FALSE	FALSE	0	0	1	1	none	7.67644848332e-05
T095	T188	TRUE	TRUE	0	0	1	1	none	0.0001169402236093
T099a	T188	TRUE	TRUE	0	0	1	1	none	0.0001152731139879
T102	T188	FALSE	FALSE	0	0	1	1	none	0.0001202656486228
T104	T188	FALSE	FALSE	0	0	1	1	none	3.61253489615e-05
T105	T188	FALSE	FALSE	0	0	1	1	none	6.10383630913e-05
T107	T188	FALSE	FALSE	0	0	1	1	none	0.0001196693055565
T126	T188	TRUE	TRUE	0	0	1	1	none	0.0001266533407086
T156	T188	FALSE	FALSE	0	0	1	1	none	5.92430269302e-05
T159a	T188	TRUE	TRUE	0	0	1	1	none	7.49754556343e-05
T182	T188	FALSE	FALSE	0	0	1	1	none	5.78691491272e-05
S002	T192	FALSE	FALSE	0	0	1	1	none	0.0001474145322826
S007	T192	FALSE	FALSE	0	0	1	1	none	0.0001247107868756
S021	T192	FALSE	FALSE	0	0	1	1	none	0.000145331689638
S024	T192	FALSE	FALSE	0	0	1	1	none	0.0001475031315955
S025	T192	FALSE	FALSE	0	0	1	1	none	0.0001498969353216
S026	T192	FALSE	FALSE	0	0	1	1	none	0.0001415256424742
S038	T192	FALSE	FALSE	0	0	1	1	none	0.0001436966476631
S039	T192	FALSE	FALSE	0	0	1	1	none	0.0001462682025329
S040	T192	FALSE	FALSE	0	0	1	1	none	6.24137759111999e-05
S042	T192	FALSE	FALSE	0	0	1	1	none	0.0001458439120305
S071	T192	FALSE	FALSE	0	0	1	1	none	4.43491785566e-05
S078	T192	FALSE	FALSE	0	0	1	1	none	0.0001445201739006
S081	T192	FALSE	FALSE	0	0	1	1	none	0.0001467301074171
S085	T192	FALSE	FALSE	0	0	1	1	none	7.74705927553e-05
S087	T192	FALSE	FALSE	0	0	1	1	none	9.31492018185e-05
S093	T192	FALSE	FALSE	0	0	1	1	none	6.52300624346e-05
S097	T192	FALSE	FALSE	0	0	1	1	none	0.0001467336421298
S102	T192	FALSE	FALSE	0	0	1	1	none	6.51101162152999e-05
S106	T192	FALSE	FALSE	0	0	1	1	none	0.0001450467857696
S130	T192	FALSE	FALSE	0	0	1	1	none	9.30425640085999e-05
T009	T192	FALSE	FALSE	0	0	1	1	none	0.0001507074848629
T010	T192	FALSE	FALSE	0	0	1	1	none	0.0001508032073598
T013	T192	FALSE	FALSE	0	0	1	1	none	0.0001489107803456
T014	T192	FALSE	FALSE	0	0	1	1	none	0.000146229724502
T020	T192	FALSE	FALSE	0	0	1	1	none	0.0001473364741458
T021	T192	FALSE	FALSE	0	0	1	1	none	0.0001519958934924
T028	T192	FALSE	FALSE	0	0	1	1	none	0.0001385763927429
T035a	T192	FALSE	FALSE	0	0	1	1	none	9.22638281663e-05
T035b	T192	FALSE	FALSE	0	0	1	1	none	0.0001502068642935
T040	T192	FALSE	FALSE	0	0	1	1	none	0.0001496767589858
T056	T192	FALSE	FALSE	0	0	1	1	none	0.0001577309107399
T059	T192	FALSE	FALSE	0	0	1	1	none	6.54457019035999e-05
T065	T192	FALSE	FALSE	0	0	1	1	none	0.0001456857022426
T069	T192	FALSE	FALSE	0	0	1	1	none	6.15591620663e-05
T073	T192	FALSE	FALSE	0	0	1	1	none	0.0001519958934924
T075	T192	FALSE	FALSE	0	0	1	1	none	0.0001531465884073
T077	T192	FALSE	FALSE	0	0	1	1	none	0.0001513995504261
T087	T192	FALSE	FALSE	0	0	1	1	none	0.0001502068642935
T095	T192	FALSE	FALSE	0	0	1	1	none	9.2955591517e-05
T099a	T192	FALSE	FALSE	0	0	1	1	none	9.12884818956e-05
T102	T192	FALSE	FALSE	0	0	1	1	none	9.62810165304999e-05
T104	T192	FALSE	FALSE	0	0	1	1	none	0.0001388785303144
T105	T192	FALSE	FALSE	0	0	1	1	none	0.0001477008792536
T107	T192	FALSE	FALSE	0	0	1	1	none	9.56846734641999e-05
T126	T192	TRUE	TRUE	1	0	1	1	anc	5.963430663e-07
T156	T192	FALSE	FALSE	0	0	1	1	none	0.0001459055430925
T159a	T192	FALSE	FALSE	0	0	1	1	none	0.0001484178350946
T182	T192	FALSE	FALSE	0	0	1	1	none	0.0001445316652895
T188	T192	FALSE	FALSE	0	0	1	1	none	0.0001398863831729
S002	T223	FALSE	FALSE	0	0	1	1	none	8.04064641378e-05
S007	T223	FALSE	FALSE	0	0	1	1	none	4.44825820288e-05
S021	T223	FALSE	FALSE	0	0	1	1	none	7.83236214932e-05
S024	T223	FALSE	FALSE	0	0	1	1	none	8.04950634507e-05
S025	T223	FALSE	FALSE	0	0	1	1	none	8.28888671768e-05
S026	T223	FALSE	FALSE	0	0	1	1	none	7.45175743294e-05
S038	T223	FALSE	FALSE	0	0	1	1	none	7.9494594163e-06
S039	T223	FALSE	FALSE	0	0	1	1	none	7.92601343881e-05
S040	T223	FALSE	FALSE	0	0	1	1	none	0.000109282024595
S042	T223	FALSE	FALSE	0	0	1	1	none	7.88358438857e-05
S071	T223	FALSE	FALSE	0	0	1	1	none	0.0001031642020644
S078	T223	FALSE	FALSE	0	0	1	1	none	7.75121057558e-05
S081	T223	FALSE	FALSE	0	0	1	1	none	7.97220392723e-05
S085	T223	FALSE	FALSE	0	0	1	1	none	0.0001078895361631
S087	T223	FALSE	FALSE	0	0	1	1	none	0.0001235681452263
S093	T223	FALSE	FALSE	0	0	1	1	none	9.56490058424e-05
S097	T223	FALSE	FALSE	0	0	1	1	none	7.9725573985e-05
S102	T223	FALSE	FALSE	0	0	1	1	none	0.0001119783648991
S106	T223	FALSE	FALSE	0	0	1	1	none	7.80387176248e-05
S130	T223	FALSE	FALSE	0	0	1	1	none	0.0001234615074164
T009	T223	FALSE	FALSE	0	0	1	1	none	8.36994167181e-05
T010	T223	FALSE	FALSE	0	0	1	1	none	8.3795139215e-05
T013	T223	FALSE	FALSE	0	0	1	1	none	1.31635920988e-05
T014	T223	FALSE	FALSE	0	0	1	1	none	7.92216563572e-05
T020	T223	FALSE	FALSE	0	0	1	1	none	1.1589285899e-05
T021	T223	FALSE	FALSE	0	0	1	1	none	8.49878253476e-05
T028	T223	FALSE	FALSE	0	0	1	1	none	5.83481878961e-05
T035a	T223	FALSE	FALSE	0	0	1	1	none	0.0001226827715741
T035b	T223	FALSE	FALSE	0	0	1	1	none	8.31987961487e-05
T040	T223	FALSE	FALSE	0	0	1	1	none	8.2668690841e-05
T056	T223	FALSE	FALSE	0	0	1	1	none	9.07228425951e-05
T059	T223	FALSE	FALSE	0	0	1	1	none	0.0001123139505874
T065	T223	FALSE	FALSE	0	0	1	1	none	9.9385139958e-06
T069	T223	FALSE	FALSE	0	0	1	1	none	0.0001245147402621
T073	T223	FALSE	FALSE	0	0	1	1	none	8.49878253476e-05
T075	T223	FALSE	FALSE	0	0	1	1	none	8.73312063951e-05
T077	T223	FALSE	FALSE	0	0	1	1	none	8.43914822813e-05
T087	T223	FALSE	FALSE	0	0	1	1	none	8.31987961487e-05
T095	T223	FALSE	FALSE	0	0	1	1	none	0.0001233745349248
T099a	T223	FALSE	FALSE	0	0	1	1	none	0.0001217074253034
T102	T223	FALSE	FALSE	0	0	1	1	none	0.0001266999599383
T104	T223	FALSE	FALSE	0	0	1	1	none	5.86503254676e-05
T105	T223	FALSE	FALSE	0	0	1	1	none	1.19536910068e-05
T107	T223	FALSE	FALSE	0	0	1	1	none	0.000126103616872
T126	T223	FALSE	FALSE	0	0	1	1	none	0.0001330876520241
T156	T223	FALSE	FALSE	0	0	1	1	none	8.9656687131e-06
T159a	T223	FALSE	FALSE	0	0	1	1	none	8.14097669498e-05
T182	T223	FALSE	FALSE	0	0	1	1	none	4.1744014641e-06
T188	T223	FALSE	FALSE	0	0	1	1	none	5.96581783261e-05
T192	T223	FALSE	FALSE	0	0	1	1	none	0.0001463206944884
S002	T225	FALSE	FALSE	0	0	1	1	none	8.58086898257e-05
S007	T225	FALSE	FALSE	0	0	1	1	none	4.98848077167e-05
S021	T225	FALSE	FALSE	0	0	1	1	none	8.37258471811e-05
S024	T225	FALSE	FALSE	0	0	1	1	none	8.58972891386e-05
S025	T225	FALSE	FALSE	0	0	1	1	none	8.82910928647e-05
S026	T225	FALSE	FALSE	0	0	1	1	none	7.99198000173e-05
S038	T225	FALSE	FALSE	0	0	1	1	none	1.33516851042e-05
S039	T225	FALSE	FALSE	0	0	1	1	none	8.4662360076e-05
S040	T225	FALSE	FALSE	0	0	1	1	none	0.0001146842502829
S042	T225	FALSE	FALSE	0	0	1	1	none	8.42380695735999e-05
S071	T225	FALSE	FALSE	0	0	1	1	none	0.0001085664277523
S078	T225	FALSE	FALSE	0	0	1	1	none	8.29143314437e-05
S081	T225	FALSE	FALSE	0	0	1	1	none	8.51242649601999e-05
S085	T225	FALSE	FALSE	0	0	1	1	none	0.000113291761851
S087	T225	FALSE	FALSE	0	0	1	1	none	0.0001289703709142
S093	T225	FALSE	FALSE	0	0	1	1	none	0.0001010512315303
S097	T225	FALSE	FALSE	0	0	1	1	none	8.51277996729e-05
S102	T225	FALSE	FALSE	0	0	1	1	none	0.000117380590587
S106	T225	FALSE	FALSE	0	0	1	1	none	8.34409433127e-05
S130	T225	FALSE	FALSE	0	0	1	1	none	0.0001288637331043
T009	T225	FALSE	FALSE	0	0	1	1	none	8.9101642406e-05
T010	T225	FALSE	FALSE	0	0	1	1	none	8.91973649028999e-05
T013	T225	FALSE	FALSE	0	0	1	1	none	1.85658177867e-05
T014	T225	FALSE	FALSE	0	0	1	1	none	8.46238820451e-05
T020	T225	FALSE	FALSE	0	0	1	1	none	1.69915115869e-05
T021	T225	FALSE	FALSE	0	0	1	1	none	9.03900510354999e-05
T028	T225	FALSE	FALSE	0	0	1	1	none	6.3750413584e-05
T035a	T225	FALSE	FALSE	0	0	1	1	none	0.000128084997262
T035b	T225	FALSE	FALSE	0	0	1	1	none	8.86010218366e-05
T040	T225	FALSE	FALSE	0	0	1	1	none	8.80709165289e-05
T056	T225	FALSE	FALSE	0	0	1	1	none	9.61250682829999e-05
T059	T225	FALSE	FALSE	0	0	1	1	none	0.0001177161762753
T065	T225	FALSE	FALSE	0	0	1	1	none	1.53407396837e-05
T069	T225	FALSE	FALSE	0	0	1	1	none	0.00012991696595
T073	T225	FALSE	FALSE	0	0	1	1	none	9.03900510354999e-05
T075	T225	FALSE	FALSE	0	0	1	1	none	9.27334320829999e-05
T077	T225	FALSE	FALSE	0	0	1	1	none	8.97937079691999e-05
T087	T225	FALSE	FALSE	0	0	1	1	none	8.86010218366e-05
T095	T225	FALSE	FALSE	0	0	1	1	none	0.0001287767606127
T099a	T225	FALSE	FALSE	0	0	1	1	none	0.0001271096509913
T102	T225	FALSE	FALSE	0	0	1	1	none	0.0001321021856262
T104	T225	FALSE	FALSE	0	0	1	1	none	6.40525511555e-05
T105	T225	FALSE	FALSE	0	0	1	1	none	1.73559166947e-05
T107	T225	FALSE	FALSE	0	0	1	1	none	0.0001315058425599
T126	T225	FALSE	FALSE	0	0	1	1	none	0.000138489877712
T156	T225	FALSE	FALSE	0	0	1	1	none	9.1608895164e-06
T159a	T225	FALSE	FALSE	0	0	1	1	none	8.68119926377e-05
T182	T225	FALSE	FALSE	0	0	1	1	none	1.2994016598e-05
T188	T225	FALSE	FALSE	0	0	1	1	none	6.5060404014e-05
T192	T225	FALSE	FALSE	0	0	1	1	none	0.0001517229201763
T223	T225	FALSE	FALSE	0	0	1	1	none	1.47830457969e-05
S002	T230	FALSE	FALSE	0	0	1	1	none	2.7081134022e-05
S007	T230	FALSE	FALSE	0	0	1	1	none	6.2513130515e-05
S021	T230	FALSE	FALSE	0	0	1	1	none	2.49982913774e-05
S024	T230	FALSE	FALSE	0	0	1	1	none	2.71697333349e-05
S025	T230	FALSE	FALSE	0	0	1	1	none	2.4982008029e-05
S026	T230	FALSE	FALSE	0	0	1	1	none	1.22632924876e-05
S038	T230	FALSE	FALSE	0	0	1	1	none	8.14989913025e-05
S039	T230	FALSE	FALSE	0	0	1	1	none	2.59348042723e-05
S040	T230	FALSE	FALSE	0	0	1	1	none	0.0001140924363792
S042	T230	FALSE	FALSE	0	0	1	1	none	2.55105137699e-05
S071	T230	FALSE	FALSE	0	0	1	1	none	0.0001079746138486
S078	T230	FALSE	FALSE	0	0	1	1	none	2.418677564e-05
S081	T230	FALSE	FALSE	0	0	1	1	none	2.63967091565e-05
S085	T230	FALSE	FALSE	0	0	1	1	none	0.0001126999479473
S087	T230	FALSE	FALSE	0	0	1	1	none	0.0001283785570105
S093	T230	FALSE	FALSE	0	0	1	1	none	0.0001004594176266
S097	T230	FALSE	FALSE	0	0	1	1	none	2.18187148372e-05
S102	T230	FALSE	FALSE	0	0	1	1	none	0.0001167887766833
S106	T230	FALSE	FALSE	0	0	1	1	none	2.4713387509e-05
S130	T230	FALSE	FALSE	0	0	1	1	none	0.0001282719192006
T009	T230	FALSE	FALSE	0	0	1	1	none	3.8102348137e-06
T010	T230	FALSE	FALSE	0	0	1	1	none	2.713271178e-06
T013	T230	FALSE	FALSE	0	0	1	1	none	8.6713123985e-05
T014	T230	FALSE	FALSE	0	0	1	1	none	2.58963262414e-05
T020	T230	FALSE	FALSE	0	0	1	1	none	8.51388177852e-05
T021	T230	FALSE	FALSE	0	0	1	1	none	3.9059573106e-06
T028	T230	FALSE	FALSE	0	0	1	1	none	7.63787363823e-05
T035a	T230	FALSE	FALSE	0	0	1	1	none	0.0001274931833583
T035b	T230	FALSE	FALSE	0	0	1	1	none	4.5023003769e-06
T040	T230	FALSE	FALSE	0	0	1	1	none	2.93433607252e-05
T056	T230	FALSE	FALSE	0	0	1	1	none	1.08336606907e-05
T059	T230	FALSE	FALSE	0	0	1	1	none	0.0001171243623716
T065	T230	FALSE	FALSE	0	0	1	1	none	8.3488045882e-05
T069	T230	FALSE	FALSE	0	0	1	1	none	0.0001293251520463
T073	T230	FALSE	FALSE	0	0	1	1	none	3.9059573106e-06
T075	T230	FALSE	FALSE	0	0	1	1	none	9.21416181793e-05
T077	T230	FALSE	FALSE	0	0	1	1	none	3.3096142443e-06
T087	T230	FALSE	FALSE	0	0	1	1	none	4.5023003769e-06
T095	T230	FALSE	FALSE	0	0	1	1	none	0.000128184946709
T099a	T230	FALSE	FALSE	0	0	1	1	none	0.0001265178370876
T102	T230	FALSE	FALSE	0	0	1	1	none	0.0001315103717225
T104	T230	FALSE	FALSE	0	0	1	1	none	7.66808739538e-05
T105	T230	FALSE	FALSE	0	0	1	1	none	8.5503222893e-05
T107	T230	FALSE	FALSE	0	0	1	1	none	0.0001309140286562
T126	T230	FALSE	FALSE	0	0	1	1	none	0.0001378980638083
T156	T230	FALSE	FALSE	0	0	1	1	none	8.37078867319e-05
T159a	T230	TRUE	TRUE	1	0	1	1	anc	9.242419791e-07
T182	T230	FALSE	FALSE	0	0	1	1	none	8.23340089289e-05
T188	T230	FALSE	FALSE	0	0	1	1	none	7.76887268123e-05
T192	T230	FALSE	FALSE	0	0	1	1	none	0.0001511311062726
T223	T230	FALSE	FALSE	0	0	1	1	none	8.41230381278e-05
T225	T230	FALSE	FALSE	0	0	1	1	none	8.95252638157e-05
S002	T232	TRUE	TRUE	0	0	1	1	none	0.0001331802174283
S007	T232	TRUE	TRUE	0	0	1	1	none	0.0001104764720213
S021	T232	TRUE	TRUE	0	0	1	1	none	0.0001310973747837
S024	T232	TRUE	TRUE	0	0	1	1	none	0.0001332688167412
S025	T232	TRUE	TRUE	0	0	1	1	none	0.0001356626204673
S026	T232	TRUE	TRUE	0	0	1	1	none	0.0001272913276199
S038	T232	TRUE	TRUE	0	0	1	1	none	0.0001294623328088
S039	T232	TRUE	TRUE	0	0	1	1	none	0.0001320338876786
S040	T232	TRUE	TRUE	0	0	1	1	none	4.81794610569e-05
S042	T232	TRUE	TRUE	0	0	1	1	none	0.0001316095971762
S071	T232	TRUE	TRUE	0	0	1	1	none	3.01148637023e-05
S078	T232	TRUE	TRUE	0	0	1	1	none	0.0001302858590463
S081	T232	TRUE	TRUE	0	0	1	1	none	0.0001324957925628
S085	T232	TRUE	TRUE	0	0	1	1	none	6.3236277901e-05
S087	T232	TRUE	TRUE	0	0	1	1	none	7.89148869642e-05
S093	T232	TRUE	TRUE	0	0	1	1	none	5.09957475803e-05
S097	T232	TRUE	TRUE	0	0	1	1	none	0.0001324993272755
S102	T232	TRUE	TRUE	0	0	1	1	none	5.0875801361e-05
S106	T232	TRUE	TRUE	0	0	1	1	none	0.0001308124709153
S130	T232	TRUE	TRUE	0	0	1	1	none	7.88082491543e-05
T009	T232	FALSE	FALSE	0	0	1	1	none	0.0001364731700086
T010	T232	FALSE	FALSE	0	0	1	1	none	0.0001365688925055
T013	T232	FALSE	FALSE	0	0	1	1	none	0.0001346764654913
T014	T232	TRUE	TRUE	0	0	1	1	none	0.0001319954096477
T020	T232	TRUE	TRUE	0	0	1	1	none	0.0001331021592915
T021	T232	FALSE	FALSE	0	0	1	1	none	0.0001377615786381
T028	T232	TRUE	TRUE	0	0	1	1	none	0.0001243420778886
T035a	T232	TRUE	TRUE	0	0	1	1	none	7.8029513312e-05
T035b	T232	FALSE	FALSE	0	0	1	1	none	0.0001359725494392
T040	T232	TRUE	TRUE	0	0	1	1	none	0.0001354424441315
T056	T232	FALSE	FALSE	0	0	1	1	none	0.0001434965958856
T059	T232	TRUE	TRUE	0	0	1	1	none	5.12113870493e-05
T065	T232	TRUE	TRUE	0	0	1	1	none	0.0001314513873883
T069	T232	TRUE	TRUE	0	0	1	1	none	4.7324847212e-05
T073	T232	FALSE	FALSE	0	0	1	1	none	0.0001377615786381
T075	T232	TRUE	TRUE	0	0	1	1	none	0.000138912273553
T077	T232	FALSE	FALSE	0	0	1	1	none	0.0001371652355718
T087	T232	FALSE	FALSE	0	0	1	1	none	0.0001359725494392
T095	T232	TRUE	TRUE	0	0	1	1	none	7.87212766627e-05
T099a	T232	TRUE	TRUE	0	0	1	1	none	7.70541670413e-05
T102	T232	FALSE	FALSE	0	0	1	1	none	8.20467016762e-05
T104	T232	FALSE	FALSE	0	0	1	1	none	0.0001246442154601
T105	T232	FALSE	FALSE	0	0	1	1	none	0.0001334665643993
T107	T232	FALSE	FALSE	0	0	1	1	none	8.14503586099e-05
T126	T232	TRUE	TRUE	0	0	1	1	none	4.398249934e-06
T156	T232	FALSE	FALSE	0	0	1	1	none	0.0001316712282382
T159a	T232	TRUE	TRUE	0	0	1	1	none	0.0001341835202403
T182	T232	FALSE	FALSE	0	0	1	1	none	0.0001302973504352
T188	T232	TRUE	TRUE	0	0	1	1	none	0.0001256520683186
T192	T232	FALSE	FALSE	0	0	1	1	none	1.76312923983e-05
T223	T232	FALSE	FALSE	0	0	1	1	none	0.0001320863796341
T225	T232	FALSE	FALSE	0	0	1	1	none	0.000137488605322
T230	T232	FALSE	FALSE	0	0	1	1	none	0.0001368967914183
S002	T241	FALSE	FALSE	0	0	1	1	none	0.0001024718947185
S007	T241	FALSE	FALSE	0	0	1	1	none	6.65480126094999e-05
S021	T241	FALSE	FALSE	0	0	1	1	none	0.0001003890520739
S024	T241	FALSE	FALSE	0	0	1	1	none	0.0001025604940314
S025	T241	FALSE	FALSE	0	0	1	1	none	0.0001049542977575
S026	T241	FALSE	FALSE	0	0	1	1	none	9.65830049100999e-05
S038	T241	FALSE	FALSE	0	0	1	1	none	2.83087315966e-05
S039	T241	FALSE	FALSE	0	0	1	1	none	0.0001013255649688
S040	T241	FALSE	FALSE	0	0	1	1	none	0.0001313474551757
S042	T241	FALSE	FALSE	0	0	1	1	none	0.0001009012744664
S071	T241	FALSE	FALSE	0	0	1	1	none	0.0001252296326451
S078	T241	FALSE	FALSE	0	0	1	1	none	9.95775363364999e-05
S081	T241	FALSE	FALSE	0	0	1	1	none	0.000101787469853
S085	T241	FALSE	FALSE	0	0	1	1	none	0.0001299549667438
S087	T241	FALSE	FALSE	0	0	1	1	none	0.000145633575807
S093	T241	FALSE	FALSE	0	0	1	1	none	0.0001177144364231
S097	T241	FALSE	FALSE	0	0	1	1	none	0.0001017910045657
S102	T241	FALSE	FALSE	0	0	1	1	none	0.0001340437954798
S106	T241	FALSE	FALSE	0	0	1	1	none	0.0001001041482055
S130	T241	FALSE	FALSE	0	0	1	1	none	0.0001455269379971
T009	T241	FALSE	FALSE	0	0	1	1	none	0.0001057648472988
T010	T241	FALSE	FALSE	0	0	1	1	none	0.0001058605697957
T013	T241	FALSE	FALSE	0	0	1	1	none	2.06680308561e-05
T014	T241	FALSE	FALSE	0	0	1	1	none	0.0001012870869379
T020	T241	FALSE	FALSE	0	0	1	1	none	3.19485580793e-05
T021	T241	FALSE	FALSE	0	0	1	1	none	0.0001070532559283
T028	T241	FALSE	FALSE	0	0	1	1	none	8.04136184767999e-05
T035a	T241	FALSE	FALSE	0	0	1	1	none	0.0001447482021548
T035b	T241	FALSE	FALSE	0	0	1	1	none	0.0001052642267294
T040	T241	FALSE	FALSE	0	0	1	1	none	0.0001047341214217
T056	T241	FALSE	FALSE	0	0	1	1	none	0.0001127882731758
T059	T241	FALSE	FALSE	0	0	1	1	none	0.0001343793811681
T065	T241	FALSE	FALSE	0	0	1	1	none	2.50857950917e-05
T069	T241	FALSE	FALSE	0	0	1	1	none	0.0001465801708428
T073	T241	FALSE	FALSE	0	0	1	1	none	0.0001070532559283
T075	T241	FALSE	FALSE	0	0	1	1	none	0.0001093966369758
T077	T241	FALSE	FALSE	0	0	1	1	none	0.000106456912862
T087	T241	FALSE	FALSE	0	0	1	1	none	0.0001052642267294
T095	T241	FALSE	FALSE	0	0	1	1	none	0.0001454399655055
T099a	T241	FALSE	FALSE	0	0	1	1	none	0.0001437728558841
T102	T241	FALSE	FALSE	0	0	1	1	none	0.000148765390519
T104	T241	FALSE	FALSE	0	0	1	1	none	8.07157560482999e-05
T105	T241	FALSE	FALSE	0	0	1	1	none	2.71009721027e-05
T107	T241	FALSE	FALSE	0	0	1	1	none	0.0001481690474527
T126	T241	FALSE	FALSE	0	0	1	1	none	0.0001551530826048
T156	T241	FALSE	FALSE	0	0	1	1	none	3.22237854264e-05
T159a	T241	FALSE	FALSE	0	0	1	1	none	0.0001034751975305
T182	T241	FALSE	FALSE	0	0	1	1	none	3.08499076234e-05
T188	T241	FALSE	FALSE	0	0	1	1	none	8.17236089067999e-05
T192	T241	FALSE	FALSE	0	0	1	1	none	0.0001683861250691
T223	T241	FALSE	FALSE	0	0	1	1	none	3.26389368223e-05
T225	T241	FALSE	FALSE	0	0	1	1	none	3.80411625102e-05
T230	T241	FALSE	FALSE	0	0	1	1	none	0.0001061884687085
T232	T241	FALSE	FALSE	0	0	1	1	none	0.0001541518102148
S002	T270	FALSE	FALSE	0	0	1	1	none	0.0001356143478139
S007	T270	FALSE	FALSE	0	0	1	1	none	0.0001129106024069
S021	T270	FALSE	FALSE	0	0	1	1	none	0.0001335315051693
S024	T270	FALSE	FALSE	0	0	1	1	none	0.0001357029471268
S025	T270	FALSE	FALSE	0	0	1	1	none	0.0001380967508529
S026	T270	FALSE	FALSE	0	0	1	1	none	0.0001297254580055
S038	T270	FALSE	FALSE	0	0	1	1	none	0.0001318964631944
S039	T270	FALSE	FALSE	0	0	1	1	none	0.0001344680180642
S040	T270	FALSE	FALSE	0	0	1	1	none	5.06135914425e-05
S042	T270	FALSE	FALSE	0	0	1	1	none	0.0001340437275618
S071	T270	FALSE	FALSE	0	0	1	1	none	3.25489940879e-05
S078	T270	FALSE	FALSE	0	0	1	1	none	0.0001327199894319
S081	T270	FALSE	FALSE	0	0	1	1	none	0.0001349299229484
S085	T270	FALSE	FALSE	0	0	1	1	none	6.56704082866e-05
S087	T270	FALSE	FALSE	0	0	1	1	none	8.13490173498e-05
S093	T270	FALSE	FALSE	0	0	1	1	none	5.34298779659e-05
S097	T270	FALSE	FALSE	0	0	1	1	none	0.0001349334576611
S102	T270	FALSE	FALSE	0	0	1	1	none	5.33099317466e-05
S106	T270	FALSE	FALSE	0	0	1	1	none	0.0001332466013009
S130	T270	FALSE	FALSE	0	0	1	1	none	8.12423795399e-05
T009	T270	FALSE	FALSE	0	0	1	1	none	0.0001389073003942
T010	T270	FALSE	FALSE	0	0	1	1	none	0.0001390030228911
T013	T270	FALSE	FALSE	0	0	1	1	none	0.0001371105958769
T014	T270	FALSE	FALSE	0	0	1	1	none	0.0001344295400333
T020	T270	FALSE	FALSE	0	0	1	1	none	0.0001355362896771
T021	T270	FALSE	FALSE	0	0	1	1	none	0.0001401957090237
T028	T270	FALSE	FALSE	0	0	1	1	none	0.0001267762082742
T035a	T270	FALSE	FALSE	0	0	1	1	none	8.04636436976e-05
T035b	T270	FALSE	FALSE	0	0	1	1	none	0.0001384066798248
T040	T270	FALSE	FALSE	0	0	1	1	none	0.0001378765745171
T056	T270	FALSE	FALSE	0	0	1	1	none	0.0001459307262712
T059	T270	FALSE	FALSE	0	0	1	1	none	5.36455174349e-05
T065	T270	FALSE	FALSE	0	0	1	1	none	0.0001338855177739
T069	T270	FALSE	FALSE	0	0	1	1	none	4.97589775976e-05
T073	T270	FALSE	FALSE	0	0	1	1	none	0.0001401957090237
T075	T270	FALSE	FALSE	0	0	1	1	none	0.0001413464039386
T077	T270	FALSE	FALSE	0	0	1	1	none	0.0001395993659574
T087	T270	FALSE	FALSE	0	0	1	1	none	0.0001384066798248
T095	T270	FALSE	FALSE	0	0	1	1	none	8.11554070483e-05
T099a	T270	FALSE	FALSE	0	0	1	1	none	7.94882974269e-05
T102	T270	FALSE	FALSE	0	0	1	1	none	8.44808320618e-05
T104	T270	FALSE	FALSE	0	0	1	1	none	0.0001270783458457
T105	T270	FALSE	FALSE	0	0	1	1	none	0.0001359006947849
T107	T270	FALSE	FALSE	0	0	1	1	none	8.38844889955e-05
T126	T270	FALSE	FALSE	0	0	1	1	none	6.8323803196e-06
T156	T270	FALSE	FALSE	0	0	1	1	none	0.0001341053586238
T159a	T270	FALSE	FALSE	0	0	1	1	none	0.0001366176506259
T182	T270	FALSE	FALSE	0	0	1	1	none	0.0001327314808208
T188	T270	FALSE	FALSE	0	0	1	1	none	0.0001280861987042
T192	T270	FALSE	FALSE	0	0	1	1	none	2.00654227839e-05
T223	T270	FALSE	FALSE	0	0	1	1	none	0.0001345205100197
T225	T270	FALSE	FALSE	0	0	1	1	none	0.0001399227357076
T230	T270	FALSE	FALSE	0	0	1	1	none	0.0001393309218039
T232	T270	TRUE	TRUE	1	0	1	1	anc	1.241444253e-06
T241	T270	FALSE	FALSE	0	0	1	1	none	0.0001565859406004
S002	T271b	FALSE	FALSE	0	0	1	1	none	8.42339698812e-05
S007	T271b	FALSE	FALSE	0	0	1	1	none	4.83100877722e-05
S021	T271b	FALSE	FALSE	0	0	1	1	none	8.21511272366e-05
S024	T271b	FALSE	FALSE	0	0	1	1	none	8.43225691941e-05
S025	T271b	FALSE	FALSE	0	0	1	1	none	8.67163729202e-05
S026	T271b	FALSE	FALSE	0	0	1	1	none	7.83450800728e-05
S038	T271b	FALSE	FALSE	0	0	1	1	none	1.17769651597e-05
S039	T271b	FALSE	FALSE	0	0	1	1	none	8.30876401315e-05
S040	T271b	FALSE	FALSE	0	0	1	1	none	0.0001131095303384
S042	T271b	FALSE	FALSE	0	0	1	1	none	8.26633496291e-05
S071	T271b	FALSE	FALSE	0	0	1	1	none	0.0001069917078078
S078	T271b	FALSE	FALSE	0	0	1	1	none	8.13396114992e-05
S081	T271b	FALSE	FALSE	0	0	1	1	none	8.35495450157e-05
S085	T271b	FALSE	FALSE	0	0	1	1	none	0.0001117170419065
S087	T271b	FALSE	FALSE	0	0	1	1	none	0.0001273956509697
S093	T271b	FALSE	FALSE	0	0	1	1	none	9.94765115858e-05
S097	T271b	FALSE	FALSE	0	0	1	1	none	8.35530797284e-05
S102	T271b	FALSE	FALSE	0	0	1	1	none	0.0001158058706425
S106	T271b	FALSE	FALSE	0	0	1	1	none	8.18662233682e-05
S130	T271b	FALSE	FALSE	0	0	1	1	none	0.0001272890131598
T009	T271b	FALSE	FALSE	0	0	1	1	none	8.75269224615e-05
T010	T271b	FALSE	FALSE	0	0	1	1	none	8.76226449584e-05
T013	T271b	FALSE	FALSE	0	0	1	1	none	1.69910978422e-05
T014	T271b	FALSE	FALSE	0	0	1	1	none	8.30491621006e-05
T020	T271b	FALSE	FALSE	0	0	1	1	none	1.54167916424e-05
T021	T271b	FALSE	FALSE	0	0	1	1	none	8.88153310909999e-05
T028	T271b	FALSE	FALSE	0	0	1	1	none	6.21756936395e-05
T035a	T271b	FALSE	FALSE	0	0	1	1	none	0.0001265102773175
T035b	T271b	FALSE	FALSE	0	0	1	1	none	8.70263018921e-05
T040	T271b	FALSE	FALSE	0	0	1	1	none	8.64961965844e-05
T056	T271b	FALSE	FALSE	0	0	1	1	none	9.45503483384999e-05
T059	T271b	FALSE	FALSE	0	0	1	1	none	0.0001161414563308
T065	T271b	FALSE	FALSE	0	0	1	1	none	1.37660197392e-05
T069	T271b	FALSE	FALSE	0	0	1	1	none	0.0001283422460055
T073	T271b	FALSE	FALSE	0	0	1	1	none	8.88153310909999e-05
T075	T271b	FALSE	FALSE	0	0	1	1	none	9.11587121385e-05
T077	T271b	FALSE	FALSE	0	0	1	1	none	8.82189880247e-05
T087	T271b	FALSE	FALSE	0	0	1	1	none	8.70263018921e-05
T095	T271b	FALSE	FALSE	0	0	1	1	none	0.0001272020406682
T099a	T271b	FALSE	FALSE	0	0	1	1	none	0.0001255349310468
T102	T271b	FALSE	FALSE	0	0	1	1	none	0.0001305274656817
T104	T271b	FALSE	FALSE	0	0	1	1	none	6.2477831211e-05
T105	T271b	FALSE	FALSE	0	0	1	1	none	1.57811967502e-05
T107	T271b	FALSE	FALSE	0	0	1	1	none	0.0001299311226154
T126	T271b	FALSE	FALSE	0	0	1	1	none	0.0001369151577675
T156	T271b	FALSE	FALSE	0	0	1	1	none	7.5861695719e-06
T159a	T271b	FALSE	FALSE	0	0	1	1	none	8.52372726932e-05
T182	T271b	FALSE	FALSE	0	0	1	1	none	1.14192966535e-05
T188	T271b	FALSE	FALSE	0	0	1	1	none	6.34856840695e-05
T192	T271b	FALSE	FALSE	0	0	1	1	none	0.0001501482002318
T223	T271b	FALSE	FALSE	0	0	1	1	none	1.32083258524e-05
T225	T271b	FALSE	FALSE	0	0	1	1	none	4.3887107185e-06
T230	T271b	FALSE	FALSE	0	0	1	1	none	8.79505438712e-05
T232	T271b	FALSE	FALSE	0	0	1	1	none	0.0001359138853775
T241	T271b	FALSE	FALSE	0	0	1	1	none	3.64664425657e-05
T270	T271b	FALSE	FALSE	0	0	1	1	none	0.0001383480157631
S002	T301	FALSE	FALSE	0	0	1	1	none	0.0001407947615049
S007	T301	FALSE	FALSE	0	0	1	1	none	0.0001180910160979
S021	T301	FALSE	FALSE	0	0	1	1	none	0.0001387119188603
S024	T301	FALSE	FALSE	0	0	1	1	none	0.0001408833608178
S025	T301	FALSE	FALSE	0	0	1	1	none	0.0001432771645439
S026	T301	FALSE	FALSE	0	0	1	1	none	0.0001349058716965
S038	T301	FALSE	FALSE	0	0	1	1	none	0.0001370768768854
S039	T301	FALSE	FALSE	0	0	1	1	none	0.0001396484317552
S040	T301	FALSE	FALSE	0	0	1	1	none	5.57940051335e-05
S042	T301	FALSE	FALSE	0	0	1	1	none	0.0001392241412528
S071	T301	FALSE	FALSE	0	0	1	1	none	3.77294077789e-05
S078	T301	FALSE	FALSE	0	0	1	1	none	0.0001379004031229
S081	T301	FALSE	FALSE	0	0	1	1	none	0.0001401103366394
S085	T301	FALSE	FALSE	0	0	1	1	none	7.08508219776e-05
S087	T301	FALSE	FALSE	0	0	1	1	none	8.65294310408e-05
S093	T301	FALSE	FALSE	0	0	1	1	none	5.86102916569e-05
S097	T301	FALSE	FALSE	0	0	1	1	none	0.0001401138713521
S102	T301	FALSE	FALSE	0	0	1	1	none	5.84903454376e-05
S106	T301	FALSE	FALSE	0	0	1	1	none	0.0001384270149919
S130	T301	FALSE	FALSE	0	0	1	1	none	8.64227932309e-05
T009	T301	FALSE	FALSE	0	0	1	1	none	0.0001440877140852
T010	T301	FALSE	FALSE	0	0	1	1	none	0.0001441834365821
T013	T301	FALSE	FALSE	0	0	1	1	none	0.0001422910095679
T014	T301	FALSE	FALSE	0	0	1	1	none	0.0001396099537243
T020	T301	FALSE	FALSE	0	0	1	1	none	0.0001407167033681
T021	T301	FALSE	FALSE	0	0	1	1	none	0.0001453761227147
T028	T301	FALSE	FALSE	0	0	1	1	none	0.0001319566219652
T035a	T301	FALSE	FALSE	0	0	1	1	none	8.56440573886e-05
T035b	T301	FALSE	FALSE	0	0	1	1	none	0.0001435870935158
T040	T301	FALSE	FALSE	0	0	1	1	none	0.0001430569882081
T056	T301	FALSE	FALSE	0	0	1	1	none	0.0001511111399622
T059	T301	FALSE	FALSE	0	0	1	1	none	5.88259311259e-05
T065	T301	FALSE	FALSE	0	0	1	1	none	0.0001390659314649
T069	T301	FALSE	FALSE	0	0	1	1	none	5.49393912886e-05
T073	T301	FALSE	FALSE	0	0	1	1	none	0.0001453761227147
T075	T301	FALSE	FALSE	0	0	1	1	none	0.0001465268176296
T077	T301	FALSE	FALSE	0	0	1	1	none	0.0001447797796484
T087	T301	FALSE	FALSE	0	0	1	1	none	0.0001435870935158
T095	T301	FALSE	FALSE	0	0	1	1	none	8.63358207393e-05
T099a	T301	FALSE	FALSE	0	0	1	1	none	8.46687111179e-05
T102	T301	FALSE	FALSE	0	0	1	1	none	8.96612457528e-05
T104	T301	FALSE	FALSE	0	0	1	1	none	0.0001322587595367
T105	T301	FALSE	FALSE	0	0	1	1	none	0.0001410811084759
T107	T301	FALSE	FALSE	0	0	1	1	none	8.90649026865e-05
T126	T301	TRUE	TRUE	1	0	1	1	anc	3.6983076217e-06
T156	T301	FALSE	FALSE	0	0	1	1	none	0.0001392857723148
T159a	T301	FALSE	FALSE	0	0	1	1	none	0.0001417980643169
T182	T301	FALSE	FALSE	0	0	1	1	none	0.0001379118945118
T188	T301	FALSE	FALSE	0	0	1	1	none	0.0001332666123952
T192	T301	FALSE	FALSE	0	0	1	1	none	1.62682557531e-05
T223	T301	FALSE	FALSE	0	0	1	1	none	0.0001397009237107
T225	T301	FALSE	FALSE	0	0	1	1	none	0.0001451031493986
T230	T301	FALSE	FALSE	0	0	1	1	none	0.0001445113354949
T232	T301	FALSE	FALSE	0	0	1	1	none	1.10115216206e-05
T241	T301	FALSE	FALSE	0	0	1	1	none	0.0001617663542914
T270	T301	FALSE	FALSE	0	0	1	1	none	1.34456520062e-05
T271b	T301	FALSE	FALSE	0	0	1	1	none	0.0001435284294541
S002	T303	FALSE	FALSE	0	0	1	1	none	0.0001444511392403
S007	T303	FALSE	FALSE	0	0	1	1	none	0.0001217473938333
S021	T303	FALSE	FALSE	0	0	1	1	none	0.0001423682965957
S024	T303	FALSE	FALSE	0	0	1	1	none	0.0001445397385532
S025	T303	FALSE	FALSE	0	0	1	1	none	0.0001469335422793
S026	T303	FALSE	FALSE	0	0	1	1	none	0.0001385622494319
S038	T303	FALSE	FALSE	0	0	1	1	none	0.0001407332546208
S039	T303	FALSE	FALSE	0	0	1	1	none	0.0001433048094906
S040	T303	FALSE	FALSE	0	0	1	1	none	5.94503828689e-05
S042	T303	FALSE	FALSE	0	0	1	1	none	0.0001428805189882
S071	T303	FALSE	FALSE	0	0	1	1	none	4.13857855143e-05
S078	T303	FALSE	FALSE	0	0	1	1	none	0.0001415567808583
S081	T303	FALSE	FALSE	0	0	1	1	none	0.0001437667143748
S085	T303	FALSE	FALSE	0	0	1	1	none	7.4507199713e-05
S087	T303	FALSE	FALSE	0	0	1	1	none	9.01858087762e-05
S093	T303	FALSE	FALSE	0	0	1	1	none	6.22666693923e-05
S097	T303	FALSE	FALSE	0	0	1	1	none	0.0001437702490875
S102	T303	FALSE	FALSE	0	0	1	1	none	6.2146723173e-05
S106	T303	FALSE	FALSE	0	0	1	1	none	0.0001420833927273
S130	T303	FALSE	FALSE	0	0	1	1	none	9.00791709663e-05
T009	T303	FALSE	FALSE	0	0	1	1	none	0.0001477440918206
T010	T303	FALSE	FALSE	0	0	1	1	none	0.0001478398143175
T013	T303	FALSE	FALSE	0	0	1	1	none	0.0001459473873033
T014	T303	FALSE	FALSE	0	0	1	1	none	0.0001432663314597
T020	T303	FALSE	FALSE	0	0	1	1	none	0.0001443730811035
T021	T303	FALSE	FALSE	0	0	1	1	none	0.0001490325004501
T028	T303	FALSE	FALSE	0	0	1	1	none	0.0001356129997006
T035a	T303	FALSE	FALSE	0	0	1	1	none	8.9300435124e-05
T035b	T303	FALSE	FALSE	0	0	1	1	none	0.0001472434712512
T040	T303	FALSE	FALSE	0	0	1	1	none	0.0001467133659435
T056	T303	FALSE	FALSE	0	0	1	1	none	0.0001547675176976
T059	T303	FALSE	FALSE	0	0	1	1	none	6.24823088613e-05
T065	T303	FALSE	FALSE	0	0	1	1	none	0.0001427223092003
T069	T303	FALSE	FALSE	0	0	1	1	none	5.8595769024e-05
T073	T303	FALSE	FALSE	0	0	1	1	none	0.0001490325004501
T075	T303	FALSE	FALSE	0	0	1	1	none	0.000150183195365
T077	T303	FALSE	FALSE	0	0	1	1	none	0.0001484361573838
T087	T303	FALSE	FALSE	0	0	1	1	none	0.0001472434712512
T095	T303	FALSE	FALSE	0	0	1	1	none	8.99921984747e-05
T099a	T303	FALSE	FALSE	0	0	1	1	none	8.83250888533e-05
T102	T303	FALSE	FALSE	0	0	1	1	none	9.33176234882e-05
T104	T303	FALSE	FALSE	0	0	1	1	none	0.0001359151372721
T105	T303	FALSE	FALSE	0	0	1	1	none	0.0001447374862113
T107	T303	FALSE	FALSE	0	0	1	1	none	9.27212804219e-05
T126	T303	FALSE	FALSE	1	0	1	1	anc	6.6915910242e-06
T156	T303	FALSE	FALSE	0	0	1	1	none	0.0001429421500502
T159a	T303	FALSE	FALSE	0	0	1	1	none	0.0001454544420523
T182	T303	FALSE	FALSE	0	0	1	1	none	0.0001415682722472
T188	T303	FALSE	FALSE	0	0	1	1	none	0.0001369229901306
T192	T303	FALSE	FALSE	0	0	1	1	none	2.11173196211e-05
T223	T303	FALSE	FALSE	0	0	1	1	none	0.0001433573014461
T225	T303	FALSE	FALSE	0	0	1	1	none	0.000148759527134
T230	T303	FALSE	FALSE	0	0	1	1	none	0.0001481677132303
T232	T303	FALSE	FALSE	0	0	1	1	none	1.4667899356e-05
T241	T303	FALSE	FALSE	0	0	1	1	none	0.0001654227320268
T270	T303	FALSE	FALSE	0	0	1	1	none	1.71020297416e-05
T271b	T303	FALSE	FALSE	0	0	1	1	none	0.0001471848071895
T301	T303	FALSE	FALSE	0	0	1	1	none	1.44975488434e-05
S002	T322	FALSE	FALSE	0	0	1	1	none	9.34596922420999e-05
S007	T322	FALSE	FALSE	0	0	1	1	none	5.75358101331e-05
S021	T322	FALSE	FALSE	0	0	1	1	none	9.13768495975e-05
S024	T322	FALSE	FALSE	0	0	1	1	none	9.35482915549999e-05
S025	T322	FALSE	FALSE	0	0	1	1	none	9.59420952811e-05
S026	T322	FALSE	FALSE	0	0	1	1	none	8.75708024336999e-05
S038	T322	FALSE	FALSE	0	0	1	1	none	1.92965291202e-05
S039	T322	FALSE	FALSE	0	0	1	1	none	9.23133624923999e-05
S040	T322	FALSE	FALSE	0	0	1	1	none	0.0001223352526993
S042	T322	FALSE	FALSE	0	0	1	1	none	9.18890719899999e-05
S071	T322	FALSE	FALSE	0	0	1	1	none	0.0001162174301687
S078	T322	FALSE	FALSE	0	0	1	1	none	9.05653338601e-05
S081	T322	FALSE	FALSE	0	0	1	1	none	9.27752673765999e-05
S085	T322	FALSE	FALSE	0	0	1	1	none	0.0001209427642674
S087	T322	FALSE	FALSE	0	0	1	1	none	0.0001366213733306
S093	T322	FALSE	FALSE	0	0	1	1	none	0.0001087022339467
S097	T322	FALSE	FALSE	0	0	1	1	none	9.27788020893e-05
S102	T322	FALSE	FALSE	0	0	1	1	none	0.0001250315930034
S106	T322	FALSE	FALSE	0	0	1	1	none	9.10919457290999e-05
S130	T322	FALSE	FALSE	0	0	1	1	none	0.0001365147355207
T009	T322	FALSE	FALSE	0	0	1	1	none	9.67526448224e-05
T010	T322	FALSE	FALSE	0	0	1	1	none	9.68483673192999e-05
T013	T322	FALSE	FALSE	0	0	1	1	none	1.16558283797e-05
T014	T322	FALSE	FALSE	0	0	1	1	none	9.22748844614999e-05
T020	T322	FALSE	FALSE	0	0	1	1	none	2.29363556029e-05
T021	T322	FALSE	FALSE	0	0	1	1	none	9.80410534518999e-05
T028	T322	FALSE	FALSE	0	0	1	1	none	7.14014160004e-05
T035a	T322	FALSE	FALSE	0	0	1	1	none	0.0001357359996784
T035b	T322	FALSE	FALSE	0	0	1	1	none	9.62520242529999e-05
T040	T322	FALSE	FALSE	0	0	1	1	none	9.57219189452999e-05
T056	T322	FALSE	FALSE	0	0	1	1	none	0.0001037760706994
T059	T322	FALSE	FALSE	0	0	1	1	none	0.0001253671786917
T065	T322	FALSE	FALSE	0	0	1	1	none	1.60735926153e-05
T069	T322	FALSE	FALSE	0	0	1	1	none	0.0001375679683664
T073	T322	FALSE	FALSE	0	0	1	1	none	9.80410534518999e-05
T075	T322	FALSE	FALSE	0	0	1	1	none	0.0001003844344994
T077	T322	FALSE	FALSE	0	0	1	1	none	9.74447103855999e-05
T087	T322	FALSE	FALSE	0	0	1	1	none	9.62520242529999e-05
T095	T322	FALSE	FALSE	0	0	1	1	none	0.0001364277630291
T099a	T322	FALSE	FALSE	0	0	1	1	none	0.0001347606534077
T102	T322	FALSE	FALSE	0	0	1	1	none	0.0001397531880426
T104	T322	FALSE	FALSE	0	0	1	1	none	7.17035535718999e-05
T105	T322	FALSE	FALSE	0	0	1	1	none	1.80887696263e-05
T107	T322	FALSE	FALSE	0	0	1	1	none	0.0001391568449763
T126	T322	FALSE	FALSE	0	0	1	1	none	0.0001461408801284
T156	T322	FALSE	FALSE	0	0	1	1	none	2.321158295e-05
T159a	T322	FALSE	FALSE	0	0	1	1	none	9.44629950541e-05
T182	T322	FALSE	FALSE	0	0	1	1	none	2.1837705147e-05
T188	T322	FALSE	FALSE	0	0	1	1	none	7.27114064304e-05
T192	T322	FALSE	FALSE	0	0	1	1	none	0.0001593739225927
T223	T322	FALSE	FALSE	0	0	1	1	none	2.36267343459e-05
T225	T322	FALSE	FALSE	0	0	1	1	none	2.90289600338e-05
T230	T322	FALSE	FALSE	0	0	1	1	none	9.71762662320999e-05
T232	T322	FALSE	FALSE	0	0	1	1	none	0.0001451396077384
T241	T322	FALSE	FALSE	0	0	1	1	none	1.18467681384e-05
T270	T322	FALSE	FALSE	0	0	1	1	none	0.000147573738124
T271b	T322	FALSE	FALSE	0	0	1	1	none	2.74542400893e-05
T301	T322	FALSE	FALSE	0	0	1	1	none	0.000152754151815
T303	T322	FALSE	FALSE	0	0	1	1	none	0.0001564105295504
S002	T327b	FALSE	FALSE	0	0	1	1	none	0.0001241866728404
S007	T327b	FALSE	FALSE	0	0	1	1	none	0.0001014829274334
S021	T327b	FALSE	FALSE	0	0	1	1	none	0.0001221038301958
S024	T327b	FALSE	FALSE	0	0	1	1	none	0.0001242752721533
S025	T327b	FALSE	FALSE	0	0	1	1	none	0.0001266690758794
S026	T327b	FALSE	FALSE	0	0	1	1	none	0.000118297783032
S038	T327b	FALSE	FALSE	0	0	1	1	none	0.0001204687882209
S039	T327b	FALSE	FALSE	0	0	1	1	none	0.0001230403430907
S040	T327b	FALSE	FALSE	0	0	1	1	none	3.9185916469e-05
S042	T327b	FALSE	FALSE	0	0	1	1	none	0.0001226160525883
S071	T327b	FALSE	FALSE	0	0	1	1	none	2.50697710664e-05
S078	T327b	FALSE	FALSE	0	0	1	1	none	0.0001212923144584
S081	T327b	FALSE	FALSE	0	0	1	1	none	0.0001235022479749
S085	T327b	FALSE	FALSE	0	0	1	1	none	5.42427333131e-05
S087	T327b	FALSE	FALSE	0	0	1	1	none	6.99213423763e-05
S093	T327b	FALSE	FALSE	0	0	1	1	none	4.20022029924e-05
S097	T327b	FALSE	FALSE	0	0	1	1	none	0.0001235057826876
S102	T327b	FALSE	FALSE	0	0	1	1	none	4.18822567731e-05
S106	T327b	FALSE	FALSE	0	0	1	1	none	0.0001218189263274
S130	T327b	FALSE	FALSE	0	0	1	1	none	6.98147045664e-05
T009	T327b	FALSE	FALSE	0	0	1	1	none	0.0001274796254207
T010	T327b	FALSE	FALSE	0	0	1	1	none	0.0001275753479176
T013	T327b	FALSE	FALSE	0	0	1	1	none	0.0001256829209034
T014	T327b	FALSE	FALSE	0	0	1	1	none	0.0001230018650598
T020	T327b	FALSE	FALSE	0	0	1	1	none	0.0001241086147036
T021	T327b	FALSE	FALSE	0	0	1	1	none	0.0001287680340502
T028	T327b	FALSE	FALSE	0	0	1	1	none	0.0001153485333007
T035a	T327b	FALSE	FALSE	0	0	1	1	none	6.90359687241e-05
T035b	T327b	FALSE	FALSE	0	0	1	1	none	0.0001269790048513
T040	T327b	FALSE	FALSE	0	0	1	1	none	0.0001264488995436
T056	T327b	FALSE	FALSE	0	0	1	1	none	0.0001345030512977
T059	T327b	FALSE	FALSE	0	0	1	1	none	4.22178424614e-05
T065	T327b	FALSE	FALSE	0	0	1	1	none	0.0001224578428004
T069	T327b	FALSE	FALSE	0	0	1	1	none	4.64203092641e-05
T073	T327b	FALSE	FALSE	0	0	1	1	none	0.0001287680340502
T075	T327b	FALSE	FALSE	0	0	1	1	none	0.0001299187289651
T077	T327b	FALSE	FALSE	0	0	1	1	none	0.0001281716909839
T087	T327b	FALSE	FALSE	0	0	1	1	none	0.0001269790048513
T095	T327b	FALSE	FALSE	0	0	1	1	none	6.97277320748e-05
T099a	T327b	FALSE	FALSE	0	0	1	1	none	6.80606224534e-05
T102	T327b	FALSE	FALSE	0	0	1	1	none	7.30531570883e-05
T104	T327b	FALSE	FALSE	0	0	1	1	none	0.0001156506708722
T105	T327b	FALSE	FALSE	0	0	1	1	none	0.0001244730198114
T107	T327b	FALSE	FALSE	0	0	1	1	none	7.2456814022e-05
T126	T327b	FALSE	FALSE	0	0	1	1	none	5.49932210261e-05
T156	T327b	FALSE	FALSE	0	0	1	1	none	0.0001226776836503
T159a	T327b	FALSE	FALSE	0	0	1	1	none	0.0001251899756524
T182	T327b	FALSE	FALSE	0	0	1	1	none	0.0001213038058473
T188	T327b	FALSE	FALSE	0	0	1	1	none	0.0001166585237307
T192	T327b	FALSE	FALSE	0	0	1	1	none	6.82262634903999e-05
T223	T327b	FALSE	FALSE	0	0	1	1	none	0.0001230928350462
T225	T327b	FALSE	FALSE	0	0	1	1	none	0.0001284950607341
T230	T327b	FALSE	FALSE	0	0	1	1	none	0.0001279032468304
T232	T327b	FALSE	FALSE	0	0	1	1	none	5.39919486361e-05
T241	T327b	FALSE	FALSE	0	0	1	1	none	0.0001451582656269
T270	T327b	FALSE	FALSE	0	0	1	1	none	5.64260790217e-05
T271b	T327b	FALSE	FALSE	0	0	1	1	none	0.0001269203407896
T301	T327b	FALSE	FALSE	0	0	1	1	none	6.16064927127e-05
T303	T327b	FALSE	FALSE	0	0	1	1	none	6.52628704481e-05
T322	T327b	FALSE	FALSE	0	0	1	1	none	0.0001361460631505
S002	T330	TRUE	TRUE	0	0	1	1	none	0.0001200122713763
S007	T330	TRUE	TRUE	0	0	1	1	none	9.73085259693e-05
S021	T330	TRUE	TRUE	0	0	1	1	none	0.0001179294287317
S024	T330	TRUE	TRUE	0	0	1	1	none	0.0001201008706892
S025	T330	TRUE	TRUE	0	0	1	1	none	0.0001224946744153
S026	T330	TRUE	TRUE	0	0	1	1	none	0.0001141233815679
S038	T330	TRUE	TRUE	0	0	1	1	none	0.0001162943867568
S039	T330	TRUE	TRUE	0	0	1	1	none	0.0001188659416266
S040	T330	TRUE	TRUE	0	0	1	1	none	3.50115150049e-05
S042	T330	TRUE	TRUE	0	0	1	1	none	0.0001184416511242
S071	T330	TRUE	TRUE	0	0	1	1	none	2.08953696023e-05
S078	T330	TRUE	TRUE	0	0	1	1	none	0.0001171179129943
S081	T330	TRUE	TRUE	0	0	1	1	none	0.0001193278465108
S085	T330	TRUE	TRUE	0	0	1	1	none	5.0068331849e-05
S087	T330	TRUE	TRUE	0	0	1	1	none	6.57469409122e-05
S093	T330	TRUE	TRUE	0	0	1	1	none	3.78278015283e-05
S097	T330	TRUE	TRUE	0	0	1	1	none	0.0001193313812235
S102	T330	TRUE	TRUE	0	0	1	1	none	3.7707855309e-05
S106	T330	TRUE	TRUE	0	0	1	1	none	0.0001176445248633
S130	T330	TRUE	TRUE	0	0	1	1	none	6.56403031023e-05
T009	T330	FALSE	FALSE	0	0	1	1	none	0.0001233052239566
T010	T330	FALSE	FALSE	0	0	1	1	none	0.0001234009464535
T013	T330	FALSE	FALSE	0	0	1	1	none	0.0001215085194393
T014	T330	TRUE	TRUE	0	0	1	1	none	0.0001188274635957
T020	T330	TRUE	TRUE	0	0	1	1	none	0.0001199342132395
T021	T330	FALSE	FALSE	0	0	1	1	none	0.0001245936325861
T028	T330	TRUE	TRUE	0	0	1	1	none	0.0001111741318366
T035a	T330	TRUE	TRUE	0	0	1	1	none	6.486156726e-05
T035b	T330	FALSE	FALSE	0	0	1	1	none	0.0001228046033872
T040	T330	TRUE	TRUE	0	0	1	1	none	0.0001222744980795
T056	T330	FALSE	FALSE	0	0	1	1	none	0.0001303286498336
T059	T330	TRUE	TRUE	0	0	1	1	none	3.80434409973e-05
T065	T330	TRUE	TRUE	0	0	1	1	none	0.0001182834413363
T069	T330	TRUE	TRUE	0	0	1	1	none	4.22459078e-05
T073	T330	FALSE	FALSE	0	0	1	1	none	0.0001245936325861
T075	T330	TRUE	TRUE	0	0	1	1	none	0.000125744327501
T077	T330	FALSE	FALSE	0	0	1	1	none	0.0001239972895198
T087	T330	FALSE	FALSE	0	0	1	1	none	0.0001228046033872
T095	T330	TRUE	TRUE	0	0	1	1	none	6.55533306107e-05
T099a	T330	TRUE	TRUE	0	0	1	1	none	6.38862209893e-05
T102	T330	FALSE	FALSE	0	0	1	1	none	6.88787556242e-05
T104	T330	FALSE	FALSE	0	0	1	1	none	0.0001114762694081
T105	T330	FALSE	FALSE	0	0	1	1	none	0.0001202986183473
T107	T330	FALSE	FALSE	0	0	1	1	none	6.82824125579e-05
T126	T330	TRUE	TRUE	0	0	1	1	none	5.0818819562e-05
T156	T330	FALSE	FALSE	0	0	1	1	none	0.0001185032821862
T159a	T330	TRUE	TRUE	0	0	1	1	none	0.0001210155741883
T182	T330	FALSE	FALSE	0	0	1	1	none	0.0001171294043832
T188	T330	TRUE	TRUE	0	0	1	1	none	0.0001124841222666
T192	T330	FALSE	FALSE	0	0	1	1	none	6.40518620263e-05
T223	T330	FALSE	FALSE	0	0	1	1	none	0.0001189184335821
T225	T330	FALSE	FALSE	0	0	1	1	none	0.00012432065927
T230	T330	FALSE	FALSE	0	0	1	1	none	0.0001237288453663
T232	T330	TRUE	TRUE	0	0	1	1	none	4.9817547172e-05
T241	T330	FALSE	FALSE	0	0	1	1	none	0.0001409838641628
T270	T330	FALSE	FALSE	0	0	1	1	none	5.22516775576e-05
T271b	T330	FALSE	FALSE	0	0	1	1	none	0.0001227459393255
T301	T330	FALSE	FALSE	0	0	1	1	none	5.74320912486e-05
T303	T330	FALSE	FALSE	0	0	1	1	none	6.1088468984e-05
T322	T330	FALSE	FALSE	0	0	1	1	none	0.0001319716616864
T327b	T330	TRUE	TRUE	0	1	1	1	desc	5.963430663e-07
S002	T335	FALSE	FALSE	0	0	1	1	none	0.0001416930966697
S007	T335	FALSE	FALSE	0	0	1	1	none	0.0001189893512627
S021	T335	FALSE	FALSE	0	0	1	1	none	0.0001396102540251
S024	T335	FALSE	FALSE	0	0	1	1	none	0.0001417816959826
S025	T335	FALSE	FALSE	0	0	1	1	none	0.0001441754997087
S026	T335	FALSE	FALSE	0	0	1	1	none	0.0001358042068613
S038	T335	FALSE	FALSE	0	0	1	1	none	0.0001379752120502
S039	T335	FALSE	FALSE	0	0	1	1	none	0.00014054676692
S040	T335	FALSE	FALSE	0	0	1	1	none	5.66923402983e-05
S042	T335	FALSE	FALSE	0	0	1	1	none	0.0001401224764176
S071	T335	FALSE	FALSE	0	0	1	1	none	3.86277429437e-05
S078	T335	FALSE	FALSE	0	0	1	1	none	0.0001387987382877
S081	T335	FALSE	FALSE	0	0	1	1	none	0.0001410086718042
S085	T335	FALSE	FALSE	0	0	1	1	none	7.17491571424e-05
S087	T335	FALSE	FALSE	0	0	1	1	none	8.74277662056e-05
S093	T335	FALSE	FALSE	0	0	1	1	none	5.95086268217e-05
S097	T335	FALSE	FALSE	0	0	1	1	none	0.0001410122065169
S102	T335	FALSE	FALSE	0	0	1	1	none	5.93886806024e-05
S106	T335	FALSE	FALSE	0	0	1	1	none	0.0001393253501567
S130	T335	FALSE	FALSE	0	0	1	1	none	8.73211283957e-05
T009	T335	FALSE	FALSE	0	0	1	1	none	0.00014498604925
T010	T335	FALSE	FALSE	0	0	1	1	none	0.0001450817717469
T013	T335	FALSE	FALSE	0	0	1	1	none	0.0001431893447327
T014	T335	FALSE	FALSE	0	0	1	1	none	0.0001405082888891
T020	T335	FALSE	FALSE	0	0	1	1	none	0.0001416150385329
T021	T335	FALSE	FALSE	0	0	1	1	none	0.0001462744578795
T028	T335	FALSE	FALSE	0	0	1	1	none	0.00013285495713
T035a	T335	FALSE	FALSE	0	0	1	1	none	8.65423925534e-05
T035b	T335	FALSE	FALSE	0	0	1	1	none	0.0001444854286806
T040	T335	FALSE	FALSE	0	0	1	1	none	0.0001439553233729
T056	T335	FALSE	FALSE	0	0	1	1	none	0.000152009475127
T059	T335	FALSE	FALSE	0	0	1	1	none	5.97242662907e-05
T065	T335	FALSE	FALSE	0	0	1	1	none	0.0001399642666297
T069	T335	FALSE	FALSE	0	0	1	1	none	5.58377264534e-05
T073	T335	FALSE	FALSE	0	0	1	1	none	0.0001462744578795
T075	T335	FALSE	FALSE	0	0	1	1	none	0.0001474251527944
T077	T335	FALSE	FALSE	0	0	1	1	none	0.0001456781148132
T087	T335	FALSE	FALSE	0	0	1	1	none	0.0001444854286806
T095	T335	FALSE	FALSE	0	0	1	1	none	8.72341559041e-05
T099a	T335	FALSE	FALSE	0	0	1	1	none	8.55670462827e-05
T102	T335	FALSE	FALSE	0	0	1	1	none	9.05595809176e-05
T104	T335	FALSE	FALSE	0	0	1	1	none	0.0001331570947015
T105	T335	FALSE	FALSE	0	0	1	1	none	0.0001419794436407
T107	T335	FALSE	FALSE	0	0	1	1	none	8.99632378513e-05
T126	T335	TRUE	TRUE	1	0	1	1	anc	5.963430663e-07
T156	T335	FALSE	FALSE	0	0	1	1	none	0.0001401841074796
T159a	T335	FALSE	FALSE	0	0	1	1	none	0.0001426963994817
T182	T335	FALSE	FALSE	0	0	1	1	none	0.0001388102296766
T188	T335	FALSE	FALSE	0	0	1	1	none	0.00013416494756
T192	T335	FALSE	FALSE	0	0	1	1	none	1.35885325201e-05
T223	T335	FALSE	FALSE	0	0	1	1	none	0.0001405992588755
T225	T335	FALSE	FALSE	0	0	1	1	none	0.0001460014845634
T230	T335	FALSE	FALSE	0	0	1	1	none	0.0001454096706597
T232	T335	FALSE	FALSE	0	0	1	1	none	1.19098567854e-05
T241	T335	FALSE	FALSE	0	0	1	1	none	0.0001626646894562
T270	T335	FALSE	FALSE	0	0	1	1	none	1.4343987171e-05
T271b	T335	FALSE	FALSE	0	0	1	1	none	0.0001444267646189
T301	T335	FALSE	FALSE	0	0	1	1	none	1.05468201402e-05
T303	T335	FALSE	FALSE	0	0	1	1	none	1.53958840082e-05
T322	T335	FALSE	FALSE	0	0	1	1	none	0.0001536524869798
T327b	T335	FALSE	FALSE	0	0	1	1	none	6.25048278775e-05
T330	T335	FALSE	FALSE	0	0	1	1	none	5.83304264134e-05
S002	T341	TRUE	TRUE	0	0	1	1	none	2.24092139135e-05
S007	T341	TRUE	TRUE	0	0	1	1	none	5.78412104065e-05
S021	T341	TRUE	TRUE	0	0	1	1	none	2.03263712689e-05
S024	T341	TRUE	TRUE	0	0	1	1	none	2.24978132264e-05
S025	T341	TRUE	TRUE	0	0	1	1	none	2.03100879205e-05
S026	T341	TRUE	TRUE	0	0	1	1	none	6.1667693801e-06
S038	T341	TRUE	TRUE	0	0	1	1	none	7.6827071194e-05
S039	T341	TRUE	TRUE	0	0	1	1	none	2.12628841638e-05
S040	T341	TRUE	TRUE	0	0	1	1	none	0.0001094205162707
S042	T341	TRUE	TRUE	0	0	1	1	none	2.08385936614e-05
S071	T341	TRUE	TRUE	0	0	1	1	none	0.0001033026937401
S078	T341	TRUE	TRUE	0	0	1	1	none	1.95148555315e-05
S081	T341	TRUE	TRUE	0	0	1	1	none	2.1724789048e-05
S085	T341	TRUE	TRUE	0	0	1	1	none	0.0001080280278388
S087	T341	TRUE	TRUE	0	0	1	1	none	0.000123706636902
S093	T341	TRUE	TRUE	0	0	1	1	none	9.57874975181e-05
S097	T341	TRUE	TRUE	0	0	1	1	none	1.71467947287e-05
S102	T341	TRUE	TRUE	0	0	1	1	none	0.0001121168565748
S106	T341	TRUE	TRUE	0	0	1	1	none	2.00414674005e-05
S130	T341	TRUE	TRUE	0	0	1	1	none	0.0001235999990921
T009	T341	FALSE	FALSE	0	0	1	1	none	1.67732147678e-05
T010	T341	FALSE	FALSE	0	0	1	1	none	1.68689372647e-05
T013	T341	FALSE	FALSE	0	0	1	1	none	8.20412038765e-05
T014	T341	TRUE	TRUE	0	0	1	1	none	2.12244061329e-05
T020	T341	TRUE	TRUE	0	0	1	1	none	8.04668976767e-05
T021	T341	FALSE	FALSE	0	0	1	1	none	1.80616233973e-05
T028	T341	TRUE	TRUE	0	0	1	1	none	7.17068162738e-05
T035a	T341	TRUE	TRUE	0	0	1	1	none	0.0001228212632498
T035b	T341	FALSE	FALSE	0	0	1	1	none	1.62725941984e-05
T040	T341	TRUE	TRUE	0	0	1	1	none	2.46714406167e-05
T056	T341	FALSE	FALSE	0	0	1	1	none	2.37966406448e-05
T059	T341	TRUE	TRUE	0	0	1	1	none	0.0001124524422631
T065	T341	TRUE	TRUE	0	0	1	1	none	7.88161257735e-05
T069	T341	TRUE	TRUE	0	0	1	1	none	0.0001246532319378
T073	T341	FALSE	FALSE	0	0	1	1	none	1.80616233973e-05
T075	T341	TRUE	TRUE	0	0	1	1	none	8.74696980708e-05
T077	T341	FALSE	FALSE	0	0	1	1	none	1.7465280331e-05
T087	T341	FALSE	FALSE	0	0	1	1	none	1.62725941984e-05
T095	T341	TRUE	TRUE	0	0	1	1	none	0.0001235130266005
T099a	T341	TRUE	TRUE	0	0	1	1	none	0.0001218459169791
T102	T341	FALSE	FALSE	0	0	1	1	none	0.000126838451614
T104	T341	FALSE	FALSE	0	0	1	1	none	7.20089538453e-05
T105	T341	FALSE	FALSE	0	0	1	1	none	8.08313027845e-05
T107	T341	FALSE	FALSE	0	0	1	1	none	0.0001262421085477
T126	T341	TRUE	TRUE	0	0	1	1	none	0.0001332261436998
T156	T341	FALSE	FALSE	0	0	1	1	none	7.90359666234e-05
[truncated: 1,161 more rows]
