# Supplementary material for: Improved characterisation of MRSA transmission using within-host bacterial sequence diversity
Source: eLife. 2019 Oct 8;8:e46402. doi: 10.7554/eLife.46402 (PMC6954020; doi:10.7554/eLife.46402)
Supplement: Figure 9—source data 1. [file elife-46402-fig9-data1.zip › Figure 9-source data 1/classifications/Classification_Posterior_ds_10percol_36.csv]

host.1	host.2	adjacent	contiguous	paths12	paths21	nodes1	nodes2	path.classification	min.distance.between.subgraphs
S002	S007	TRUE	TRUE	0	0	1	1	none	6.063429101e-05
S002	S021	TRUE	TRUE	0	0	1	1	none	1.17775236875e-05
S007	S021	TRUE	TRUE	0	0	1	1	none	6.01066561775e-05
S002	S024	TRUE	TRUE	0	0	1	1	none	1.13175940033e-05
S007	S024	TRUE	TRUE	0	0	1	1	none	5.96467264933e-05
S021	S024	TRUE	TRUE	0	0	1	1	none	3.2579893568e-06
S002	S025	TRUE	TRUE	0	0	1	1	none	1.9420638947e-05
S007	S025	TRUE	TRUE	0	0	1	1	none	6.4491532097e-05
S021	S025	TRUE	TRUE	0	0	1	1	none	1.88930041145e-05
S024	S025	TRUE	TRUE	0	0	1	1	none	1.84330744303e-05
S002	S026	TRUE	TRUE	0	0	1	1	none	1.26967204565e-05
S007	S026	TRUE	TRUE	0	0	1	1	none	5.77676136065e-05
S021	S026	TRUE	TRUE	0	0	1	1	none	1.2169085624e-05
S024	S026	TRUE	TRUE	0	0	1	1	none	1.17091559398e-05
S025	S026	TRUE	TRUE	0	0	1	1	none	1.34734713135e-05
S002	S038	TRUE	TRUE	0	0	1	1	none	6.9297508873e-05
S007	S038	TRUE	TRUE	0	0	1	1	none	5.0260398043e-05
S021	S038	TRUE	TRUE	0	0	1	1	none	6.87698740405e-05
S024	S038	TRUE	TRUE	0	0	1	1	none	6.83099443563e-05
S025	S038	TRUE	TRUE	0	0	1	1	none	7.315474996e-05
S026	S038	TRUE	TRUE	0	0	1	1	none	6.64308314695e-05
S002	S039	TRUE	TRUE	0	0	1	1	none	1.29677669e-05
S007	S039	TRUE	TRUE	0	0	1	1	none	6.129689939e-05
S021	S039	TRUE	TRUE	0	0	1	1	none	2.4295495595e-06
S024	S039	TRUE	TRUE	0	0	1	1	none	4.4482325693e-06
S025	S039	TRUE	TRUE	0	0	1	1	none	2.0083247327e-05
S026	S039	TRUE	TRUE	0	0	1	1	none	1.33593288365e-05
S038	S039	TRUE	TRUE	0	0	1	1	none	6.9960117253e-05
S002	S040	TRUE	TRUE	0	0	1	1	none	0.000109759247202
S007	S040	TRUE	TRUE	0	0	1	1	none	0.000112053190692
S021	S040	TRUE	TRUE	0	0	1	1	none	0.0001092316123695
S024	S040	TRUE	TRUE	0	0	1	1	none	0.0001087716826853
S025	S040	TRUE	TRUE	0	0	1	1	none	0.000113616488289
S026	S040	TRUE	TRUE	0	0	1	1	none	0.0001068925697985
S038	S040	TRUE	TRUE	0	0	1	1	none	0.000120716408555
S039	S040	TRUE	TRUE	0	0	1	1	none	0.000110421855582
S002	S042	TRUE	TRUE	0	0	1	1	none	1.17768879715e-05
S007	S042	TRUE	TRUE	0	0	1	1	none	6.01060204615e-05
S021	S042	TRUE	TRUE	0	0	1	1	none	2.477976978e-06
S024	S042	TRUE	TRUE	0	0	1	1	none	3.2573536408e-06
S025	S042	TRUE	TRUE	0	0	1	1	none	1.88923683985e-05
S026	S042	TRUE	TRUE	0	0	1	1	none	1.2168449908e-05
S038	S042	TRUE	TRUE	0	0	1	1	none	6.87692383245e-05
S039	S042	TRUE	TRUE	0	0	1	1	none	3.6682201905e-06
S040	S042	TRUE	TRUE	0	0	1	1	none	0.0001092309766535
S002	S071	TRUE	TRUE	0	0	1	1	none	9.78804549005e-05
S007	S071	TRUE	TRUE	0	0	1	1	none	0.0001001743983905
S021	S071	TRUE	TRUE	0	0	1	1	none	9.7352820068e-05
S024	S071	TRUE	TRUE	0	0	1	1	none	9.68928903838e-05
S025	S071	TRUE	TRUE	0	0	1	1	none	0.0001017376959875
S026	S071	TRUE	TRUE	0	0	1	1	none	9.5013777497e-05
S038	S071	TRUE	TRUE	0	0	1	1	none	0.0001088376162535
S039	S071	TRUE	TRUE	0	0	1	1	none	9.85430632805e-05
S040	S071	TRUE	TRUE	0	0	1	1	none	2.68917773125e-05
S042	S071	TRUE	TRUE	0	0	1	1	none	9.7352184352e-05
S002	S078	TRUE	TRUE	0	0	1	1	none	1.0966949144e-05
S007	S078	TRUE	TRUE	0	0	1	1	none	5.9296081634e-05
S021	S078	TRUE	TRUE	0	0	1	1	none	6.4346541635e-06
S024	S078	TRUE	TRUE	0	0	1	1	none	5.9747244793e-06
S025	S078	TRUE	TRUE	0	0	1	1	none	1.8082429571e-05
S026	S078	TRUE	TRUE	0	0	1	1	none	1.13585110805e-05
S038	S078	TRUE	TRUE	0	0	1	1	none	6.7959299497e-05
S039	S078	TRUE	TRUE	0	0	1	1	none	7.624897376e-06
S040	S078	TRUE	TRUE	0	0	1	1	none	0.000108421037826
S042	S078	TRUE	TRUE	0	0	1	1	none	6.4340184475e-06
S071	S078	TRUE	TRUE	0	0	1	1	none	9.65422455245e-05
S002	S081	TRUE	TRUE	0	0	1	1	none	1.17768879715e-05
S007	S081	TRUE	TRUE	0	0	1	1	none	6.01060204615e-05
S021	S081	TRUE	TRUE	0	0	1	1	none	3.717283325e-06
S024	S081	TRUE	TRUE	0	0	1	1	none	2.0193187258e-06
S025	S081	TRUE	TRUE	0	0	1	1	none	1.88923683985e-05
S026	S081	TRUE	TRUE	0	0	1	1	none	1.2168449908e-05
S038	S081	TRUE	TRUE	0	0	1	1	none	6.87692383245e-05
S039	S081	TRUE	TRUE	0	0	1	1	none	4.9075265375e-06
S040	S081	TRUE	TRUE	0	0	1	1	none	0.0001092309766535
S042	S081	TRUE	TRUE	0	0	1	1	none	3.716647609e-06
S071	S081	TRUE	TRUE	0	0	1	1	none	9.7352184352e-05
S078	S081	TRUE	TRUE	0	0	1	1	none	6.4340184475e-06
S002	S085	TRUE	TRUE	0	0	1	1	none	0.000107848143847
S007	S085	TRUE	TRUE	0	0	1	1	none	0.000110142087337
S021	S085	TRUE	TRUE	0	0	1	1	none	0.0001073205090145
S024	S085	TRUE	TRUE	0	0	1	1	none	0.0001068605793303
S025	S085	TRUE	TRUE	0	0	1	1	none	0.000111705384934
S026	S085	TRUE	TRUE	0	0	1	1	none	0.0001049814664435
S038	S085	TRUE	TRUE	0	0	1	1	none	0.0001188053052
S039	S085	TRUE	TRUE	0	0	1	1	none	0.000108510752227
S040	S085	TRUE	TRUE	0	0	1	1	none	5.1662315473e-05
S042	S085	TRUE	TRUE	0	0	1	1	none	0.0001073198732985
S071	S085	TRUE	TRUE	0	0	1	1	none	3.97835231715e-05
S078	S085	TRUE	TRUE	0	0	1	1	none	0.000106509934471
S081	S085	TRUE	TRUE	0	0	1	1	none	0.0001073198732985
S002	S087	TRUE	TRUE	0	0	1	1	none	0.0001180375756015
S007	S087	TRUE	TRUE	0	0	1	1	none	0.0001203315190915
S021	S087	TRUE	TRUE	0	0	1	1	none	0.000117509940769
S024	S087	TRUE	TRUE	0	0	1	1	none	0.0001170500110848
S025	S087	TRUE	TRUE	0	0	1	1	none	0.0001218948166885
S026	S087	TRUE	TRUE	0	0	1	1	none	0.000115170898198
S038	S087	TRUE	TRUE	0	0	1	1	none	0.0001289947369545
S039	S087	TRUE	TRUE	0	0	1	1	none	0.0001187001839815
S040	S087	TRUE	TRUE	0	0	1	1	none	6.18517472275e-05
S042	S087	TRUE	TRUE	0	0	1	1	none	0.000117509305053
S071	S087	TRUE	TRUE	0	0	1	1	none	4.9972954926e-05
S078	S087	TRUE	TRUE	0	0	1	1	none	0.0001166993662255
S081	S087	TRUE	TRUE	0	0	1	1	none	0.000117509305053
S085	S087	TRUE	TRUE	0	0	1	1	none	3.28833643145e-05
S002	S093	TRUE	TRUE	0	0	1	1	none	8.82641787475e-05
S007	S093	TRUE	TRUE	0	0	1	1	none	9.05581222375e-05
S021	S093	TRUE	TRUE	0	0	1	1	none	8.7736543915e-05
S024	S093	TRUE	TRUE	0	0	1	1	none	8.72766142308e-05
S025	S093	TRUE	TRUE	0	0	1	1	none	9.21214198345e-05
S026	S093	TRUE	TRUE	0	0	1	1	none	8.5397501344e-05
S038	S093	TRUE	TRUE	0	0	1	1	none	9.92213401005e-05
S039	S093	TRUE	TRUE	0	0	1	1	none	8.89267871275e-05
S040	S093	TRUE	TRUE	0	0	1	1	none	3.20783503735e-05
S042	S093	TRUE	TRUE	0	0	1	1	none	8.7735908199e-05
S071	S093	TRUE	TRUE	0	0	1	1	none	2.0199558072e-05
S078	S093	TRUE	TRUE	0	0	1	1	none	8.69259693715e-05
S081	S093	TRUE	TRUE	0	0	1	1	none	8.7735908199e-05
S085	S093	TRUE	TRUE	0	0	1	1	none	2.08232714465e-05
S087	S093	TRUE	TRUE	0	0	1	1	none	3.1012703201e-05
S002	S097	TRUE	TRUE	0	0	1	1	none	1.8355799389e-05
S007	S097	TRUE	TRUE	0	0	1	1	none	6.3426692539e-05
S021	S097	TRUE	TRUE	0	0	1	1	none	1.78281645565e-05
S024	S097	TRUE	TRUE	0	0	1	1	none	1.73682348723e-05
S025	S097	TRUE	TRUE	0	0	1	1	none	5.966969882e-06
S026	S097	TRUE	TRUE	0	0	1	1	none	1.24086317555e-05
S038	S097	TRUE	TRUE	0	0	1	1	none	7.2089910402e-05
S039	S097	TRUE	TRUE	0	0	1	1	none	1.9018407769e-05
S040	S097	TRUE	TRUE	0	0	1	1	none	0.000112551648731
S042	S097	TRUE	TRUE	0	0	1	1	none	1.78275288405e-05
S071	S097	TRUE	TRUE	0	0	1	1	none	0.0001006728564295
S078	S097	TRUE	TRUE	0	0	1	1	none	1.7017590013e-05
S081	S097	TRUE	TRUE	0	0	1	1	none	1.78275288405e-05
S085	S097	TRUE	TRUE	0	0	1	1	none	0.000110640545376
S087	S097	TRUE	TRUE	0	0	1	1	none	0.0001208299771305
S093	S097	TRUE	TRUE	0	0	1	1	none	9.10565802765e-05
S002	S102	TRUE	TRUE	0	0	1	1	none	0.000111518815077
S007	S102	TRUE	TRUE	0	0	1	1	none	0.000113812758567
S021	S102	TRUE	TRUE	0	0	1	1	none	0.0001109911802445
S024	S102	TRUE	TRUE	0	0	1	1	none	0.0001105312505603
S025	S102	TRUE	TRUE	0	0	1	1	none	0.000115376056164
S026	S102	TRUE	TRUE	0	0	1	1	none	0.0001086521376735
S038	S102	TRUE	TRUE	0	0	1	1	none	0.00012247597643
S039	S102	TRUE	TRUE	0	0	1	1	none	0.000112181423457
S040	S102	TRUE	TRUE	0	0	1	1	none	4.238180569e-06
S042	S102	TRUE	TRUE	0	0	1	1	none	0.0001109905445285
S071	S102	TRUE	TRUE	0	0	1	1	none	2.86513451875e-05
S078	S102	TRUE	TRUE	0	0	1	1	none	0.000110180605701
S081	S102	TRUE	TRUE	0	0	1	1	none	0.0001109905445285
S085	S102	TRUE	TRUE	0	0	1	1	none	5.3421883348e-05
S087	S102	TRUE	TRUE	0	0	1	1	none	6.36113151025e-05
S093	S102	TRUE	TRUE	0	0	1	1	none	3.38379182485e-05
S097	S102	TRUE	TRUE	0	0	1	1	none	0.000114311216606
S002	S106	TRUE	TRUE	0	0	1	1	none	8.862292489e-06
S007	S106	TRUE	TRUE	0	0	1	1	none	5.9296287045e-05
S021	S106	TRUE	TRUE	0	0	1	1	none	1.04395197225e-05
S024	S106	TRUE	TRUE	0	0	1	1	none	9.9795900383e-06
S025	S106	TRUE	TRUE	0	0	1	1	none	1.8082634982e-05
S026	S106	TRUE	TRUE	0	0	1	1	none	1.13587164915e-05
S038	S106	TRUE	TRUE	0	0	1	1	none	6.7959504908e-05
S039	S106	TRUE	TRUE	0	0	1	1	none	1.1629762935e-05
S040	S106	TRUE	TRUE	0	0	1	1	none	0.000108421243237
S042	S106	TRUE	TRUE	0	0	1	1	none	1.04388840065e-05
S071	S106	TRUE	TRUE	0	0	1	1	none	9.65424509355e-05
S078	S106	TRUE	TRUE	0	0	1	1	none	9.628945179e-06
S081	S106	TRUE	TRUE	0	0	1	1	none	1.04388840065e-05
S085	S106	TRUE	TRUE	0	0	1	1	none	0.000106510139882
S087	S106	TRUE	TRUE	0	0	1	1	none	0.0001166995716365
S093	S106	TRUE	TRUE	0	0	1	1	none	8.69261747825e-05
S097	S106	TRUE	TRUE	0	0	1	1	none	1.7017795424e-05
S102	S106	TRUE	TRUE	0	0	1	1	none	0.000110180811112
S002	S130	TRUE	TRUE	0	0	1	1	none	0.0001176491147117
S007	S130	TRUE	TRUE	0	0	1	1	none	0.0001199430582017
S021	S130	TRUE	TRUE	0	0	1	1	none	0.0001171214798792
S024	S130	TRUE	TRUE	0	0	1	1	none	0.000116661550195
S025	S130	TRUE	TRUE	0	0	1	1	none	0.0001215063557987
S026	S130	TRUE	TRUE	0	0	1	1	none	0.0001147824373082
S038	S130	TRUE	TRUE	0	0	1	1	none	0.0001286062760647
S039	S130	TRUE	TRUE	0	0	1	1	none	0.0001183117230917
S040	S130	TRUE	TRUE	0	0	1	1	none	6.14632863377e-05
S042	S130	TRUE	TRUE	0	0	1	1	none	0.0001171208441632
S071	S130	TRUE	TRUE	0	0	1	1	none	4.95844940362e-05
S078	S130	TRUE	TRUE	0	0	1	1	none	0.0001163109053357
S081	S130	TRUE	TRUE	0	0	1	1	none	0.0001171208441632
S085	S130	TRUE	TRUE	0	0	1	1	none	3.24949034247e-05
S087	S130	TRUE	TRUE	0	0	1	1	none	1.6471618382e-06
S093	S130	TRUE	TRUE	0	0	1	1	none	3.06242423112e-05
S097	S130	TRUE	TRUE	0	0	1	1	none	0.0001204415162407
S102	S130	TRUE	TRUE	0	0	1	1	none	6.32228542127e-05
S106	S130	TRUE	TRUE	0	0	1	1	none	0.0001163111107467
S002	T009	TRUE	TRUE	0	0	1	1	none	2.55773527815e-05
S007	T009	TRUE	TRUE	0	0	1	1	none	7.06482459315e-05
S021	T009	TRUE	TRUE	0	0	1	1	none	2.5049717949e-05
S024	T009	TRUE	TRUE	0	0	1	1	none	2.45897882648e-05
S025	T009	TRUE	TRUE	0	0	1	1	none	2.63541036385e-05
S026	T009	TRUE	TRUE	0	0	1	1	none	1.6848487772e-05
S038	T009	TRUE	TRUE	0	0	1	1	none	7.93114637945e-05
S039	T009	TRUE	TRUE	0	0	1	1	none	2.62399611615e-05
S040	T009	TRUE	TRUE	0	0	1	1	none	0.0001197732021235
S042	T009	TRUE	TRUE	0	0	1	1	none	2.5049082233e-05
S071	T009	TRUE	TRUE	0	0	1	1	none	0.000107894409822
S078	T009	TRUE	TRUE	0	0	1	1	none	2.42391434055e-05
S081	T009	TRUE	TRUE	0	0	1	1	none	2.5049082233e-05
S085	T009	TRUE	TRUE	0	0	1	1	none	0.0001178620987685
S087	T009	TRUE	TRUE	0	0	1	1	none	0.000128051530523
S093	T009	TRUE	TRUE	0	0	1	1	none	9.8278133669e-05
S097	T009	TRUE	TRUE	0	0	1	1	none	2.52892640805e-05
S102	T009	TRUE	TRUE	0	0	1	1	none	0.0001215327699985
S106	T009	TRUE	TRUE	0	0	1	1	none	2.42393488165e-05
S130	T009	TRUE	TRUE	0	0	1	1	none	0.0001276630696332
S002	T010	TRUE	TRUE	0	0	1	1	none	2.19721153062e-05
S007	T010	TRUE	TRUE	0	0	1	1	none	6.70430084562e-05
S021	T010	TRUE	TRUE	0	0	1	1	none	2.14444804737e-05
S024	T010	TRUE	TRUE	0	0	1	1	none	2.09845507895e-05
S025	T010	TRUE	TRUE	0	0	1	1	none	2.27488661632e-05
S026	T010	TRUE	TRUE	0	0	1	1	none	1.32432502967e-05
S038	T010	TRUE	TRUE	0	0	1	1	none	7.57062263192e-05
S039	T010	TRUE	TRUE	0	0	1	1	none	2.26347236862e-05
S040	T010	TRUE	TRUE	0	0	1	1	none	0.0001161679646482
S042	T010	TRUE	TRUE	0	0	1	1	none	2.14438447577e-05
S071	T010	TRUE	TRUE	0	0	1	1	none	0.0001042891723467
S078	T010	TRUE	TRUE	0	0	1	1	none	2.06339059302e-05
S081	T010	TRUE	TRUE	0	0	1	1	none	2.14438447577e-05
S085	T010	TRUE	TRUE	0	0	1	1	none	0.0001142568612932
S087	T010	TRUE	TRUE	0	0	1	1	none	0.0001244462930477
S093	T010	TRUE	TRUE	0	0	1	1	none	9.46728961937e-05
S097	T010	TRUE	TRUE	0	0	1	1	none	2.16840266052e-05
S102	T010	TRUE	TRUE	0	0	1	1	none	0.0001179275325232
S106	T010	TRUE	TRUE	0	0	1	1	none	2.06341113412e-05
S130	T010	TRUE	TRUE	0	0	1	1	none	0.0001240578321579
T009	T010	TRUE	TRUE	0	0	1	1	none	7.6031646557e-06
S002	T013	FALSE	FALSE	0	0	1	1	none	7.19678368184e-05
S007	T013	FALSE	FALSE	0	0	1	1	none	5.29307259884e-05
S021	T013	FALSE	FALSE	0	0	1	1	none	7.14402019859e-05
S024	T013	FALSE	FALSE	0	0	1	1	none	7.09802723017e-05
S025	T013	FALSE	FALSE	0	0	1	1	none	7.58250779054e-05
S026	T013	FALSE	FALSE	0	0	1	1	none	6.91011594149e-05
S038	T013	FALSE	FALSE	0	0	1	1	none	9.6079400044e-06
S039	T013	FALSE	FALSE	0	0	1	1	none	7.26304451984e-05
S040	T013	FALSE	FALSE	0	0	1	1	none	0.0001233867365004
S042	T013	FALSE	FALSE	0	0	1	1	none	7.14395662699e-05
S071	T013	FALSE	FALSE	0	0	1	1	none	0.0001115079441989
S078	T013	FALSE	FALSE	0	0	1	1	none	7.06296274424e-05
S081	T013	FALSE	FALSE	0	0	1	1	none	7.14395662699e-05
S085	T013	FALSE	FALSE	0	0	1	1	none	0.0001214756331454
S087	T013	FALSE	FALSE	0	0	1	1	none	0.0001316650648999
S093	T013	FALSE	FALSE	0	0	1	1	none	0.0001018916680459
S097	T013	FALSE	FALSE	0	0	1	1	none	7.47602383474e-05
S102	T013	FALSE	FALSE	0	0	1	1	none	0.0001251463043754
S106	T013	FALSE	FALSE	0	0	1	1	none	7.06298328534e-05
S130	T013	FALSE	FALSE	0	0	1	1	none	0.0001312766040101
T009	T013	FALSE	FALSE	0	0	1	1	none	8.19817917399e-05
T010	T013	FALSE	FALSE	0	0	1	1	none	7.83765542646e-05
S002	T014	TRUE	TRUE	0	0	1	1	none	1.18755367237e-05
S007	T014	TRUE	TRUE	0	0	1	1	none	6.02046692137e-05
S021	T014	TRUE	TRUE	0	0	1	1	none	2.5766257302e-06
S024	T014	TRUE	TRUE	0	0	1	1	none	3.356002393e-06
S025	T014	TRUE	TRUE	0	0	1	1	none	1.89910171507e-05
S026	T014	TRUE	TRUE	0	0	1	1	none	1.22670986602e-05
S038	T014	TRUE	TRUE	0	0	1	1	none	6.88678870767e-05
S039	T014	TRUE	TRUE	0	0	1	1	none	3.7668689427e-06
S040	T014	TRUE	TRUE	0	0	1	1	none	0.0001093296254057
S042	T014	TRUE	TRUE	0	0	1	1	none	1.3366836672e-06
S071	T014	TRUE	TRUE	0	0	1	1	none	9.74508331042e-05
S078	T014	TRUE	TRUE	0	0	1	1	none	6.5326671997e-06
S081	T014	TRUE	TRUE	0	0	1	1	none	3.8152963612e-06
S085	T014	TRUE	TRUE	0	0	1	1	none	0.0001074185220507
S087	T014	TRUE	TRUE	0	0	1	1	none	0.0001176079538052
S093	T014	TRUE	TRUE	0	0	1	1	none	8.78345569512e-05
S097	T014	TRUE	TRUE	0	0	1	1	none	1.79261775927e-05
S102	T014	TRUE	TRUE	0	0	1	1	none	0.0001110891932807
S106	T014	TRUE	TRUE	0	0	1	1	none	1.05375327587e-05
S130	T014	TRUE	TRUE	0	0	1	1	none	0.0001172194929154
T009	T014	TRUE	TRUE	0	0	1	1	none	2.51477309852e-05
T010	T014	TRUE	TRUE	0	0	1	1	none	2.15424935099e-05
T013	T014	FALSE	FALSE	0	0	1	1	none	7.15382150221e-05
S002	T020	TRUE	TRUE	0	0	1	1	none	7.2303135044e-05
S007	T020	TRUE	TRUE	0	0	1	1	none	5.3266024214e-05
S021	T020	TRUE	TRUE	0	0	1	1	none	7.17755002115e-05
S024	T020	TRUE	TRUE	0	0	1	1	none	7.13155705273e-05
S025	T020	TRUE	TRUE	0	0	1	1	none	7.6160376131e-05
S026	T020	TRUE	TRUE	0	0	1	1	none	6.94364576405e-05
S038	T020	TRUE	TRUE	0	0	1	1	none	8.703931883e-06
S039	T020	TRUE	TRUE	0	0	1	1	none	7.2965743424e-05
S040	T020	TRUE	TRUE	0	0	1	1	none	0.000123722034726
S042	T020	TRUE	TRUE	0	0	1	1	none	7.17748644955e-05
S071	T020	TRUE	TRUE	0	0	1	1	none	0.0001118432424245
S078	T020	TRUE	TRUE	0	0	1	1	none	7.0964925668e-05
S081	T020	TRUE	TRUE	0	0	1	1	none	7.17748644955e-05
S085	T020	TRUE	TRUE	0	0	1	1	none	0.000121810931371
S087	T020	TRUE	TRUE	0	0	1	1	none	0.0001320003631255
S093	T020	TRUE	TRUE	0	0	1	1	none	0.0001022269662715
S097	T020	TRUE	TRUE	0	0	1	1	none	7.5095536573e-05
S102	T020	TRUE	TRUE	0	0	1	1	none	0.000125481602601
S106	T020	TRUE	TRUE	0	0	1	1	none	7.0965131079e-05
S130	T020	TRUE	TRUE	0	0	1	1	none	0.0001316119022357
T009	T020	TRUE	TRUE	0	0	1	1	none	8.23170899655e-05
T010	T020	TRUE	TRUE	0	0	1	1	none	7.87118524902e-05
T013	T020	FALSE	FALSE	0	0	1	1	none	1.26135661754e-05
T014	T020	TRUE	TRUE	0	0	1	1	none	7.18735132477e-05
S002	T021	TRUE	TRUE	0	0	1	1	none	2.245176441e-05
S007	T021	TRUE	TRUE	0	0	1	1	none	6.752265756e-05
S021	T021	TRUE	TRUE	0	0	1	1	none	2.19241295775e-05
S024	T021	TRUE	TRUE	0	0	1	1	none	2.14641998933e-05
S025	T021	TRUE	TRUE	0	0	1	1	none	2.3228515267e-05
S026	T021	TRUE	TRUE	0	0	1	1	none	1.37228994005e-05
S038	T021	TRUE	TRUE	0	0	1	1	none	7.6185875423e-05
S039	T021	TRUE	TRUE	0	0	1	1	none	2.311437279e-05
S040	T021	TRUE	TRUE	0	0	1	1	none	0.000116647613752
S042	T021	TRUE	TRUE	0	0	1	1	none	2.19234938615e-05
S071	T021	TRUE	TRUE	0	0	1	1	none	0.0001047688214505
S078	T021	TRUE	TRUE	0	0	1	1	none	2.1113555034e-05
S081	T021	TRUE	TRUE	0	0	1	1	none	2.19234938615e-05
S085	T021	TRUE	TRUE	0	0	1	1	none	0.000114736510397
S087	T021	TRUE	TRUE	0	0	1	1	none	0.0001249259421515
S093	T021	TRUE	TRUE	0	0	1	1	none	9.51525452975e-05
S097	T021	TRUE	TRUE	0	0	1	1	none	2.2163675709e-05
S102	T021	TRUE	TRUE	0	0	1	1	none	0.000118407181627
S106	T021	TRUE	TRUE	0	0	1	1	none	2.1113760445e-05
S130	T021	TRUE	TRUE	0	0	1	1	none	0.0001245374812617
T009	T021	TRUE	TRUE	0	0	1	1	none	8.0828137595e-06
T010	T021	TRUE	TRUE	0	0	1	1	none	3.2382699372e-06
T013	T021	FALSE	FALSE	0	0	1	1	none	7.88562033684e-05
T014	T021	TRUE	TRUE	0	0	1	1	none	2.20221426137e-05
T020	T021	TRUE	TRUE	0	0	1	1	none	7.9191501594e-05
S002	T028	TRUE	TRUE	0	0	1	1	none	6.23191106075e-05
S007	T028	TRUE	TRUE	0	0	1	1	none	2.87788610375e-05
S021	T028	TRUE	TRUE	0	0	1	1	none	6.1791475775e-05
S024	T028	TRUE	TRUE	0	0	1	1	none	6.13315460908e-05
S025	T028	TRUE	TRUE	0	0	1	1	none	6.61763516945e-05
S026	T028	TRUE	TRUE	0	0	1	1	none	5.9452433204e-05
S038	T028	TRUE	TRUE	0	0	1	1	none	5.19452176405e-05
S039	T028	TRUE	TRUE	0	0	1	1	none	6.29817189875e-05
S040	T028	TRUE	TRUE	0	0	1	1	none	0.0001137380102895
S042	T028	TRUE	TRUE	0	0	1	1	none	6.1790840059e-05
S071	T028	TRUE	TRUE	0	0	1	1	none	0.000101859217988
S078	T028	TRUE	TRUE	0	0	1	1	none	6.09809012315e-05
S081	T028	TRUE	TRUE	0	0	1	1	none	6.1790840059e-05
S085	T028	TRUE	TRUE	0	0	1	1	none	0.0001118269069345
S087	T028	TRUE	TRUE	0	0	1	1	none	0.000122016338689
S093	T028	TRUE	TRUE	0	0	1	1	none	9.2242941835e-05
S097	T028	TRUE	TRUE	0	0	1	1	none	6.51115121365e-05
S102	T028	TRUE	TRUE	0	0	1	1	none	0.0001154975781645
S106	T028	TRUE	TRUE	0	0	1	1	none	6.09811066425e-05
S130	T028	TRUE	TRUE	0	0	1	1	none	0.0001216278777992
T009	T028	TRUE	TRUE	0	0	1	1	none	7.2333065529e-05
T010	T028	TRUE	TRUE	0	0	1	1	none	6.87278280537e-05
T013	T028	FALSE	FALSE	0	0	1	1	none	5.46155455859e-05
T014	T028	TRUE	TRUE	0	0	1	1	none	6.18894888112e-05
T020	T028	TRUE	TRUE	0	0	1	1	none	5.49508438115e-05
T021	T028	TRUE	TRUE	0	0	1	1	none	6.92074771575e-05
S002	T035a	TRUE	TRUE	0	0	1	1	none	0.000116883851276
S007	T035a	TRUE	TRUE	0	0	1	1	none	0.000119177794766
S021	T035a	TRUE	TRUE	0	0	1	1	none	0.0001163562164435
S024	T035a	TRUE	TRUE	0	0	1	1	none	0.0001158962867593
S025	T035a	TRUE	TRUE	0	0	1	1	none	0.000120741092363
S026	T035a	TRUE	TRUE	0	0	1	1	none	0.0001140171738725
S038	T035a	TRUE	TRUE	0	0	1	1	none	0.000127841012629
S039	T035a	TRUE	TRUE	0	0	1	1	none	0.000117546459656
S040	T035a	TRUE	TRUE	0	0	1	1	none	6.0698022902e-05
S042	T035a	TRUE	TRUE	0	0	1	1	none	0.0001163555807275
S071	T035a	TRUE	TRUE	0	0	1	1	none	4.88192306005e-05
S078	T035a	TRUE	TRUE	0	0	1	1	none	0.0001155456419
S081	T035a	TRUE	TRUE	0	0	1	1	none	0.0001163555807275
S085	T035a	TRUE	TRUE	0	0	1	1	none	3.1729639989e-05
S087	T035a	TRUE	TRUE	0	0	1	1	none	4.5998174435e-06
S093	T035a	TRUE	TRUE	0	0	1	1	none	2.98589788755e-05
S097	T035a	TRUE	TRUE	0	0	1	1	none	0.000119676252805
S102	T035a	TRUE	TRUE	0	0	1	1	none	6.2457590777e-05
S106	T035a	TRUE	TRUE	0	0	1	1	none	0.000115545847311
S130	T035a	TRUE	TRUE	0	0	1	1	none	4.2113565537e-06
T009	T035a	TRUE	TRUE	0	0	1	1	none	0.0001268978061975
T010	T035a	TRUE	TRUE	0	0	1	1	none	0.0001232925687222
T013	T035a	FALSE	FALSE	0	0	1	1	none	0.0001305113405744
T014	T035a	TRUE	TRUE	0	0	1	1	none	0.0001164542294797
T020	T035a	TRUE	TRUE	0	0	1	1	none	0.0001308466388
T021	T035a	TRUE	TRUE	0	0	1	1	none	0.000123772217826
T028	T035a	TRUE	TRUE	0	0	1	1	none	0.0001208626143635
S002	T035b	TRUE	TRUE	0	0	1	1	none	2.18314755205e-05
S007	T035b	TRUE	TRUE	0	0	1	1	none	6.69023686705e-05
S021	T035b	TRUE	TRUE	0	0	1	1	none	2.1303840688e-05
S024	T035b	TRUE	TRUE	0	0	1	1	none	2.08439110038e-05
S025	T035b	TRUE	TRUE	0	0	1	1	none	2.26082263775e-05
S026	T035b	TRUE	TRUE	0	0	1	1	none	1.3102610511e-05
S038	T035b	TRUE	TRUE	0	0	1	1	none	7.55655865335e-05
S039	T035b	TRUE	TRUE	0	0	1	1	none	2.24940839005e-05
S040	T035b	TRUE	TRUE	0	0	1	1	none	0.0001160273248625
S042	T035b	TRUE	TRUE	0	0	1	1	none	2.1303204972e-05
S071	T035b	TRUE	TRUE	0	0	1	1	none	0.000104148532561
S078	T035b	TRUE	TRUE	0	0	1	1	none	2.04932661445e-05
S081	T035b	TRUE	TRUE	0	0	1	1	none	2.1303204972e-05
S085	T035b	TRUE	TRUE	0	0	1	1	none	0.0001141162215075
S087	T035b	TRUE	TRUE	0	0	1	1	none	0.000124305653262
S093	T035b	TRUE	TRUE	0	0	1	1	none	9.4532256408e-05
S097	T035b	TRUE	TRUE	0	0	1	1	none	2.15433868195e-05
S102	T035b	TRUE	TRUE	0	0	1	1	none	0.0001177868927375
S106	T035b	TRUE	TRUE	0	0	1	1	none	2.04934715555e-05
S130	T035b	TRUE	TRUE	0	0	1	1	none	0.0001239171923722
T009	T035b	TRUE	TRUE	0	0	1	1	none	7.46252487e-06
T010	T035b	TRUE	TRUE	0	0	1	1	none	1.3799461327e-06
T013	T035b	FALSE	FALSE	0	0	1	1	none	7.82359144789e-05
T014	T035b	TRUE	TRUE	0	0	1	1	none	2.14018537242e-05
T020	T035b	TRUE	TRUE	0	0	1	1	none	7.85712127045e-05
T021	T035b	TRUE	TRUE	0	0	1	1	none	3.0976301515e-06
T028	T035b	TRUE	TRUE	0	0	1	1	none	6.8587188268e-05
T035a	T035b	TRUE	TRUE	0	0	1	1	none	0.0001231519289365
S002	T040	TRUE	TRUE	0	0	1	1	none	1.4108742187e-05
S007	T040	TRUE	TRUE	0	0	1	1	none	6.2437874677e-05
S021	T040	TRUE	TRUE	0	0	1	1	none	6.0491375405e-06
S024	T040	TRUE	TRUE	0	0	1	1	none	4.3511729413e-06
S025	T040	TRUE	TRUE	0	0	1	1	none	2.1224222614e-05
S026	T040	TRUE	TRUE	0	0	1	1	none	1.45003041235e-05
S038	T040	TRUE	TRUE	0	0	1	1	none	7.110109254e-05
S039	T040	TRUE	TRUE	0	0	1	1	none	7.239380753e-06
S040	T040	TRUE	TRUE	0	0	1	1	none	0.000111562830869
S042	T040	TRUE	TRUE	0	0	1	1	none	6.0485018245e-06
S071	T040	TRUE	TRUE	0	0	1	1	none	9.96840385675e-05
S078	T040	TRUE	TRUE	0	0	1	1	none	8.765872663e-06
S081	T040	TRUE	TRUE	0	0	1	1	none	3.5711605625e-06
S085	T040	TRUE	TRUE	0	0	1	1	none	0.000109651727514
S087	T040	TRUE	TRUE	0	0	1	1	none	0.0001198411592685
S093	T040	TRUE	TRUE	0	0	1	1	none	9.00677624145e-05
S097	T040	TRUE	TRUE	0	0	1	1	none	2.0159383056e-05
S102	T040	TRUE	TRUE	0	0	1	1	none	0.000113322398744
S106	T040	TRUE	TRUE	0	0	1	1	none	1.2770738222e-05
S130	T040	TRUE	TRUE	0	0	1	1	none	0.0001194526983787
T009	T040	TRUE	TRUE	0	0	1	1	none	2.73809364485e-05
T010	T040	TRUE	TRUE	0	0	1	1	none	2.37756989732e-05
T013	T040	FALSE	FALSE	0	0	1	1	none	7.37714204854e-05
T014	T040	TRUE	TRUE	0	0	1	1	none	6.1471505767e-06
T020	T040	TRUE	TRUE	0	0	1	1	none	7.4106718711e-05
T021	T040	TRUE	TRUE	0	0	1	1	none	2.4255348077e-05
T028	T040	TRUE	TRUE	0	0	1	1	none	6.41226942745e-05
T035a	T040	TRUE	TRUE	0	0	1	1	none	0.000118687434943
T035b	T040	TRUE	TRUE	0	0	1	1	none	2.36350591875e-05
S002	T056	FALSE	FALSE	0	0	1	1	none	2.9208402949e-05
S007	T056	FALSE	FALSE	0	0	1	1	none	7.4279296099e-05
S021	T056	FALSE	FALSE	0	0	1	1	none	2.86807681165e-05
S024	T056	FALSE	FALSE	0	0	1	1	none	2.82208384323e-05
S025	T056	FALSE	FALSE	0	0	1	1	none	2.9985153806e-05
S026	T056	FALSE	FALSE	0	0	1	1	none	2.04795379395e-05
S038	T056	FALSE	FALSE	0	0	1	1	none	8.2942513962e-05
S039	T056	FALSE	FALSE	0	0	1	1	none	2.9871011329e-05
S040	T056	FALSE	FALSE	0	0	1	1	none	0.000123404252291
S042	T056	FALSE	FALSE	0	0	1	1	none	2.86801324005e-05
S071	T056	FALSE	FALSE	0	0	1	1	none	0.0001115254599895
S078	T056	FALSE	FALSE	0	0	1	1	none	2.7870193573e-05
S081	T056	FALSE	FALSE	0	0	1	1	none	2.86801324005e-05
S085	T056	FALSE	FALSE	0	0	1	1	none	0.000121493148936
S087	T056	FALSE	FALSE	0	0	1	1	none	0.0001316825806905
S093	T056	FALSE	FALSE	0	0	1	1	none	0.0001019091838365
S097	T056	FALSE	FALSE	0	0	1	1	none	2.8920314248e-05
S102	T056	FALSE	FALSE	0	0	1	1	none	0.000125163820166
S106	T056	FALSE	FALSE	0	0	1	1	none	2.7870398984e-05
S130	T056	FALSE	FALSE	0	0	1	1	none	0.0001312941198007
T009	T056	TRUE	TRUE	1	0	1	1	anc	1.772090647e-06
T010	T056	FALSE	FALSE	0	0	1	1	none	1.12342148232e-05
T013	T056	FALSE	FALSE	0	0	1	1	none	8.56128419074e-05
T014	T056	FALSE	FALSE	0	0	1	1	none	2.87787811527e-05
T020	T056	FALSE	FALSE	0	0	1	1	none	8.5948140133e-05
T021	T056	FALSE	FALSE	0	0	1	1	none	1.1713863927e-05
T028	T056	FALSE	FALSE	0	0	1	1	none	7.59641156965e-05
T035a	T056	FALSE	FALSE	0	0	1	1	none	0.000130528856365
T035b	T056	FALSE	FALSE	0	0	1	1	none	1.10935750375e-05
T040	T056	FALSE	FALSE	0	0	1	1	none	3.1011986616e-05
S002	T059	TRUE	TRUE	0	0	1	1	none	0.000118820080202
S007	T059	TRUE	TRUE	0	0	1	1	none	0.000121114023692
S021	T059	TRUE	TRUE	0	0	1	1	none	0.0001182924453695
S024	T059	TRUE	TRUE	0	0	1	1	none	0.0001178325156853
S025	T059	TRUE	TRUE	0	0	1	1	none	0.000122677321289
S026	T059	TRUE	TRUE	0	0	1	1	none	0.0001159534027985
S038	T059	TRUE	TRUE	0	0	1	1	none	0.000129777241555
S039	T059	TRUE	TRUE	0	0	1	1	none	0.000119482688582
S040	T059	TRUE	TRUE	0	0	1	1	none	1.0300139347e-05
S042	T059	TRUE	TRUE	0	0	1	1	none	0.0001182918096535
S071	T059	TRUE	TRUE	0	0	1	1	none	3.59526103125e-05
S078	T059	TRUE	TRUE	0	0	1	1	none	0.000117481870826
S081	T059	TRUE	TRUE	0	0	1	1	none	0.0001182918096535
S085	T059	TRUE	TRUE	0	0	1	1	none	6.0723148473e-05
S087	T059	TRUE	TRUE	0	0	1	1	none	7.09125802275e-05
S093	T059	TRUE	TRUE	0	0	1	1	none	4.11391833735e-05
S097	T059	TRUE	TRUE	0	0	1	1	none	0.000121612481731
S102	T059	TRUE	TRUE	0	0	1	1	none	1.3299013569e-05
S106	T059	TRUE	TRUE	0	0	1	1	none	0.000117482076237
S130	T059	TRUE	TRUE	0	0	1	1	none	7.05241193377e-05
T009	T059	TRUE	TRUE	0	0	1	1	none	0.0001288340351235
T010	T059	TRUE	TRUE	0	0	1	1	none	0.0001252287976482
T013	T059	FALSE	FALSE	0	0	1	1	none	0.0001324475695004
T014	T059	TRUE	TRUE	0	0	1	1	none	0.0001183904584057
T020	T059	TRUE	TRUE	0	0	1	1	none	0.000132782867726
T021	T059	TRUE	TRUE	0	0	1	1	none	0.000125708446752
T028	T059	TRUE	TRUE	0	0	1	1	none	0.0001227988432895
T035a	T059	TRUE	TRUE	0	0	1	1	none	6.9758855902e-05
T035b	T059	TRUE	TRUE	0	0	1	1	none	0.0001250881578625
T040	T059	TRUE	TRUE	0	0	1	1	none	0.000120623663869
T056	T059	FALSE	FALSE	0	0	1	1	none	0.000132465085291
S002	T065	TRUE	TRUE	0	0	1	1	none	6.9408739656e-05
S007	T065	TRUE	TRUE	0	0	1	1	none	5.0371628826e-05
S021	T065	TRUE	TRUE	0	0	1	1	none	6.88811048235e-05
S024	T065	TRUE	TRUE	0	0	1	1	none	6.84211751393e-05
S025	T065	TRUE	TRUE	0	0	1	1	none	7.3265980743e-05
S026	T065	TRUE	TRUE	0	0	1	1	none	6.65420622525e-05
S038	T065	TRUE	TRUE	0	0	1	1	none	7.048842842e-06
S039	T065	TRUE	TRUE	0	0	1	1	none	7.0071348036e-05
S040	T065	TRUE	TRUE	0	0	1	1	none	0.000120827639338
S042	T065	TRUE	TRUE	0	0	1	1	none	6.88804691075e-05
S071	T065	TRUE	TRUE	0	0	1	1	none	0.0001089488470365
S078	T065	TRUE	TRUE	0	0	1	1	none	6.807053028e-05
S081	T065	TRUE	TRUE	0	0	1	1	none	6.88804691075e-05
S085	T065	TRUE	TRUE	0	0	1	1	none	0.000118916535983
S087	T065	TRUE	TRUE	0	0	1	1	none	0.0001291059677375
S093	T065	TRUE	TRUE	0	0	1	1	none	9.93325708835e-05
S097	T065	TRUE	TRUE	0	0	1	1	none	7.2201141185e-05
S102	T065	TRUE	TRUE	0	0	1	1	none	0.000122587207213
S106	T065	TRUE	TRUE	0	0	1	1	none	6.8070735691e-05
S130	T065	TRUE	TRUE	0	0	1	1	none	0.0001287175068477
T009	T065	TRUE	TRUE	0	0	1	1	none	7.94226945775e-05
T010	T065	TRUE	TRUE	0	0	1	1	none	7.58174571022e-05
T013	T065	FALSE	FALSE	0	0	1	1	none	5.0377098564e-06
T014	T065	TRUE	TRUE	0	0	1	1	none	6.89791178597e-05
T020	T065	TRUE	TRUE	0	0	1	1	none	1.0054469013e-05
T021	T065	TRUE	TRUE	0	0	1	1	none	7.6297106206e-05
T028	T065	TRUE	TRUE	0	0	1	1	none	5.20564484235e-05
T035a	T065	TRUE	TRUE	0	0	1	1	none	0.000127952243412
T035b	T065	TRUE	TRUE	0	0	1	1	none	7.56768173165e-05
T040	T065	TRUE	TRUE	0	0	1	1	none	7.1212323323e-05
T056	T065	FALSE	FALSE	0	0	1	1	none	8.3053744745e-05
T059	T065	TRUE	TRUE	0	0	1	1	none	0.000129888472338
S002	T069	TRUE	TRUE	0	0	1	1	none	0.000120437939555
S007	T069	TRUE	TRUE	0	0	1	1	none	0.000122731883045
S021	T069	TRUE	TRUE	0	0	1	1	none	0.0001199103047225
S024	T069	TRUE	TRUE	0	0	1	1	none	0.0001194503750383
S025	T069	TRUE	TRUE	0	0	1	1	none	0.000124295180642
S026	T069	TRUE	TRUE	0	0	1	1	none	0.0001175712621515
S038	T069	TRUE	TRUE	0	0	1	1	none	0.000131395100908
S039	T069	TRUE	TRUE	0	0	1	1	none	0.000121100547935
S040	T069	TRUE	TRUE	0	0	1	1	none	4.9449261967e-05
S042	T069	TRUE	TRUE	0	0	1	1	none	0.0001199096690065
S071	T069	TRUE	TRUE	0	0	1	1	none	2.37967910015e-05
S078	T069	TRUE	TRUE	0	0	1	1	none	0.000119099730179
S081	T069	TRUE	TRUE	0	0	1	1	none	0.0001199096690065
S085	T069	TRUE	TRUE	0	0	1	1	none	6.2341007826e-05
S087	T069	TRUE	TRUE	0	0	1	1	none	7.25304395805e-05
S093	T069	TRUE	TRUE	0	0	1	1	none	4.27570427265e-05
S097	T069	TRUE	TRUE	0	0	1	1	none	0.000123230341084
S102	T069	TRUE	TRUE	0	0	1	1	none	5.1208829842e-05
S106	T069	TRUE	TRUE	0	0	1	1	none	0.00011909993559
S130	T069	TRUE	TRUE	0	0	1	1	none	7.21419786907e-05
T009	T069	TRUE	TRUE	0	0	1	1	none	0.0001304518944765
T010	T069	TRUE	TRUE	0	0	1	1	none	0.0001268466570012
T013	T069	FALSE	FALSE	0	0	1	1	none	0.0001340654288534
T014	T069	TRUE	TRUE	0	0	1	1	none	0.0001200083177587
T020	T069	TRUE	TRUE	0	0	1	1	none	0.000134400727079
T021	T069	TRUE	TRUE	0	0	1	1	none	0.000127326306105
T028	T069	TRUE	TRUE	0	0	1	1	none	0.0001244167026425
T035a	T069	TRUE	TRUE	0	0	1	1	none	7.1376715255e-05
T035b	T069	TRUE	TRUE	0	0	1	1	none	0.0001267060172155
T040	T069	TRUE	TRUE	0	0	1	1	none	0.000122241523222
T056	T069	FALSE	FALSE	0	0	1	1	none	0.000134082944644
T059	T069	TRUE	TRUE	0	0	1	1	none	5.8510094967e-05
T065	T069	TRUE	TRUE	0	0	1	1	none	0.000131506331691
S002	T073	TRUE	TRUE	0	0	1	1	none	2.30707818675e-05
S007	T073	TRUE	TRUE	0	0	1	1	none	6.81416750175e-05
S021	T073	TRUE	TRUE	0	0	1	1	none	2.2543147035e-05
S024	T073	TRUE	TRUE	0	0	1	1	none	2.20832173508e-05
S025	T073	TRUE	TRUE	0	0	1	1	none	2.38475327245e-05
S026	T073	TRUE	TRUE	0	0	1	1	none	1.4341916858e-05
S038	T073	TRUE	TRUE	0	0	1	1	none	7.68048928805e-05
S039	T073	TRUE	TRUE	0	0	1	1	none	2.37333902475e-05
S040	T073	TRUE	TRUE	0	0	1	1	none	0.0001172666312095
S042	T073	TRUE	TRUE	0	0	1	1	none	2.2542511319e-05
S071	T073	TRUE	TRUE	0	0	1	1	none	0.000105387838908
S078	T073	TRUE	TRUE	0	0	1	1	none	2.17325724915e-05
S081	T073	TRUE	TRUE	0	0	1	1	none	2.2542511319e-05
S085	T073	TRUE	TRUE	0	0	1	1	none	0.0001153555278545
S087	T073	TRUE	TRUE	0	0	1	1	none	0.000125544959609
S093	T073	TRUE	TRUE	0	0	1	1	none	9.5771562755e-05
S097	T073	TRUE	TRUE	0	0	1	1	none	2.27826931665e-05
S102	T073	TRUE	TRUE	0	0	1	1	none	0.0001190261990845
S106	T073	TRUE	TRUE	0	0	1	1	none	2.17327779025e-05
S130	T073	TRUE	TRUE	0	0	1	1	none	0.0001251564987192
T009	T073	TRUE	TRUE	0	0	1	1	none	8.701831217e-06
T010	T073	TRUE	TRUE	0	0	1	1	none	3.8572873947e-06
T013	T073	FALSE	FALSE	0	0	1	1	none	7.94752208259e-05
T014	T073	TRUE	TRUE	0	0	1	1	none	2.26411600712e-05
T020	T073	TRUE	TRUE	0	0	1	1	none	7.98105190515e-05
T021	T073	TRUE	TRUE	0	0	1	1	none	1.8583238045e-06
T028	T073	TRUE	TRUE	0	0	1	1	none	6.9826494615e-05
T035a	T073	TRUE	TRUE	0	0	1	1	none	0.0001243912352835
T035b	T073	TRUE	TRUE	0	0	1	1	none	3.716647609e-06
T040	T073	TRUE	TRUE	0	0	1	1	none	2.48743655345e-05
T056	T073	FALSE	FALSE	0	0	1	1	none	1.23328813845e-05
T059	T073	TRUE	TRUE	0	0	1	1	none	0.0001263274642095
T065	T073	TRUE	TRUE	0	0	1	1	none	7.69161236635e-05
T069	T073	TRUE	TRUE	0	0	1	1	none	0.0001279453235625
S002	T075	TRUE	TRUE	0	0	1	1	none	6.5594960306e-05
S007	T075	TRUE	TRUE	0	0	1	1	none	6.7888903796e-05
S021	T075	TRUE	TRUE	0	0	1	1	none	6.50673254735e-05
S024	T075	TRUE	TRUE	0	0	1	1	none	6.46073957893e-05
S025	T075	TRUE	TRUE	0	0	1	1	none	6.9452201393e-05
S026	T075	TRUE	TRUE	0	0	1	1	none	6.27282829025e-05
S038	T075	TRUE	TRUE	0	0	1	1	none	7.6552121659e-05
S039	T075	TRUE	TRUE	0	0	1	1	none	6.6257568686e-05
S040	T075	TRUE	TRUE	0	0	1	1	none	0.000112779817512
S042	T075	TRUE	TRUE	0	0	1	1	none	6.50666897575e-05
S071	T075	TRUE	TRUE	0	0	1	1	none	0.0001009010252105
S078	T075	TRUE	TRUE	0	0	1	1	none	6.425675093e-05
S081	T075	TRUE	TRUE	0	0	1	1	none	6.50666897575e-05
S085	T075	TRUE	TRUE	0	0	1	1	none	0.000110868714157
S087	T075	TRUE	TRUE	0	0	1	1	none	0.0001210581459115
S093	T075	TRUE	TRUE	0	0	1	1	none	9.12847490575e-05
S097	T075	TRUE	TRUE	0	0	1	1	none	6.8387361835e-05
S102	T075	TRUE	TRUE	0	0	1	1	none	0.000114539385387
S106	T075	TRUE	TRUE	0	0	1	1	none	6.4256956341e-05
S130	T075	TRUE	TRUE	0	0	1	1	none	0.0001206696850217
T009	T075	TRUE	TRUE	0	0	1	1	none	7.56089152275e-05
T010	T075	TRUE	TRUE	0	0	1	1	none	7.20036777522e-05
T013	T075	FALSE	FALSE	0	0	1	1	none	7.92224496044e-05
T014	T075	TRUE	TRUE	0	0	1	1	none	6.51653385097e-05
T020	T075	TRUE	TRUE	0	0	1	1	none	7.955774783e-05
T021	T075	TRUE	TRUE	0	0	1	1	none	7.2483326856e-05
T028	T075	TRUE	TRUE	0	0	1	1	none	6.95737233935e-05
T035a	T075	TRUE	TRUE	0	0	1	1	none	0.000119904421586
T035b	T075	TRUE	TRUE	0	0	1	1	none	7.18630379665e-05
T040	T075	TRUE	TRUE	0	0	1	1	none	6.7398543973e-05
T056	T075	FALSE	FALSE	0	0	1	1	none	7.9239965395e-05
T059	T075	TRUE	TRUE	0	0	1	1	none	0.000121840650512
T065	T075	TRUE	TRUE	0	0	1	1	none	7.6663352442e-05
T069	T075	TRUE	TRUE	0	0	1	1	none	0.000123458509865
T073	T075	TRUE	TRUE	0	0	1	1	none	7.31023443135e-05
S002	T077	TRUE	TRUE	0	0	1	1	none	2.30707818675e-05
S007	T077	TRUE	TRUE	0	0	1	1	none	6.81416750175e-05
S021	T077	TRUE	TRUE	0	0	1	1	none	2.2543147035e-05
S024	T077	TRUE	TRUE	0	0	1	1	none	2.20832173508e-05
S025	T077	TRUE	TRUE	0	0	1	1	none	2.38475327245e-05
S026	T077	TRUE	TRUE	0	0	1	1	none	1.4341916858e-05
S038	T077	TRUE	TRUE	0	0	1	1	none	7.68048928805e-05
S039	T077	TRUE	TRUE	0	0	1	1	none	2.37333902475e-05
S040	T077	TRUE	TRUE	0	0	1	1	none	0.0001172666312095
S042	T077	TRUE	TRUE	0	0	1	1	none	2.2542511319e-05
S071	T077	TRUE	TRUE	0	0	1	1	none	0.000105387838908
S078	T077	TRUE	TRUE	0	0	1	1	none	2.17325724915e-05
S081	T077	TRUE	TRUE	0	0	1	1	none	2.2542511319e-05
S085	T077	TRUE	TRUE	0	0	1	1	none	0.0001153555278545
S087	T077	TRUE	TRUE	0	0	1	1	none	0.000125544959609
S093	T077	TRUE	TRUE	0	0	1	1	none	9.5771562755e-05
S097	T077	TRUE	TRUE	0	0	1	1	none	2.27826931665e-05
S102	T077	TRUE	TRUE	0	0	1	1	none	0.0001190261990845
S106	T077	TRUE	TRUE	0	0	1	1	none	2.17327779025e-05
S130	T077	TRUE	TRUE	0	0	1	1	none	0.0001251564987192
T009	T077	TRUE	TRUE	0	0	1	1	none	8.701831217e-06
T010	T077	TRUE	TRUE	0	0	1	1	none	3.8572873947e-06
T013	T077	FALSE	FALSE	0	0	1	1	none	7.94752208259e-05
T014	T077	TRUE	TRUE	0	0	1	1	none	2.26411600712e-05
T020	T077	TRUE	TRUE	0	0	1	1	none	7.98105190515e-05
T021	T077	TRUE	TRUE	0	0	1	1	none	1.8583238045e-06
T028	T077	TRUE	TRUE	0	0	1	1	none	6.9826494615e-05
T035a	T077	TRUE	TRUE	0	0	1	1	none	0.0001243912352835
T035b	T077	TRUE	TRUE	0	0	1	1	none	3.716647609e-06
T040	T077	TRUE	TRUE	0	0	1	1	none	2.48743655345e-05
T056	T077	FALSE	FALSE	0	0	1	1	none	1.23328813845e-05
T059	T077	TRUE	TRUE	0	0	1	1	none	0.0001263274642095
T065	T077	TRUE	TRUE	0	0	1	1	none	7.69161236635e-05
T069	T077	TRUE	TRUE	0	0	1	1	none	0.0001279453235625
T073	T077	TRUE	TRUE	0	0	1	1	none	1.239306347e-06
T075	T077	TRUE	TRUE	0	0	1	1	none	7.31023443135e-05
S002	T087	TRUE	TRUE	0	0	1	1	none	2.18321112365e-05
S007	T087	TRUE	TRUE	0	0	1	1	none	6.69030043865e-05
S021	T087	TRUE	TRUE	0	0	1	1	none	2.1304476404e-05
S024	T087	TRUE	TRUE	0	0	1	1	none	2.08445467198e-05
S025	T087	TRUE	TRUE	0	0	1	1	none	2.26088620935e-05
S026	T087	TRUE	TRUE	0	0	1	1	none	1.3103246227e-05
S038	T087	TRUE	TRUE	0	0	1	1	none	7.55662222495e-05
S039	T087	TRUE	TRUE	0	0	1	1	none	2.24947196165e-05
S040	T087	TRUE	TRUE	0	0	1	1	none	0.0001160279605785
S042	T087	TRUE	TRUE	0	0	1	1	none	2.1303840688e-05
S071	T087	TRUE	TRUE	0	0	1	1	none	0.000104149168277
S078	T087	TRUE	TRUE	0	0	1	1	none	2.04939018605e-05
S081	T087	TRUE	TRUE	0	0	1	1	none	2.1303840688e-05
S085	T087	TRUE	TRUE	0	0	1	1	none	0.0001141168572235
S087	T087	TRUE	TRUE	0	0	1	1	none	0.000124306288978
S093	T087	TRUE	TRUE	0	0	1	1	none	9.4532892124e-05
S097	T087	TRUE	TRUE	0	0	1	1	none	2.15440225355e-05
S102	T087	TRUE	TRUE	0	0	1	1	none	0.0001177875284535
S106	T087	TRUE	TRUE	0	0	1	1	none	2.04941072715e-05
S130	T087	TRUE	TRUE	0	0	1	1	none	0.0001239178280882
T009	T087	TRUE	TRUE	0	0	1	1	none	6.223854239e-06
T010	T087	TRUE	TRUE	0	0	1	1	none	3.8579231107e-06
T013	T087	FALSE	FALSE	0	0	1	1	none	7.82365501949e-05
T014	T087	TRUE	TRUE	0	0	1	1	none	2.14024894402e-05
T020	T087	TRUE	TRUE	0	0	1	1	none	7.85718484205e-05
T021	T087	TRUE	TRUE	0	0	1	1	none	4.3375722145e-06
T028	T087	TRUE	TRUE	0	0	1	1	none	6.8587823984e-05
T035a	T087	TRUE	TRUE	0	0	1	1	none	0.0001231525646525
T035b	T087	TRUE	TRUE	0	0	1	1	none	3.717283325e-06
T040	T087	TRUE	TRUE	0	0	1	1	none	2.36356949035e-05
T056	T087	FALSE	FALSE	0	0	1	1	none	9.8549044065e-06
T059	T087	TRUE	TRUE	0	0	1	1	none	0.0001250887935785
T065	T087	TRUE	TRUE	0	0	1	1	none	7.56774530325e-05
T069	T087	TRUE	TRUE	0	0	1	1	none	0.0001267066529315
T073	T087	TRUE	TRUE	0	0	1	1	none	4.956589672e-06
T075	T087	TRUE	TRUE	0	0	1	1	none	7.18636736825e-05
T077	T087	TRUE	TRUE	0	0	1	1	none	4.956589672e-06
S002	T095	TRUE	TRUE	0	0	1	1	none	0.0001170197642375
S007	T095	TRUE	TRUE	0	0	1	1	none	0.0001193137077275
S021	T095	TRUE	TRUE	0	0	1	1	none	0.000116492129405
S024	T095	TRUE	TRUE	0	0	1	1	none	0.0001160321997208
S025	T095	TRUE	TRUE	0	0	1	1	none	0.0001208770053245
S026	T095	TRUE	TRUE	0	0	1	1	none	0.000114153086834
S038	T095	TRUE	TRUE	0	0	1	1	none	0.0001279769255905
S039	T095	TRUE	TRUE	0	0	1	1	none	0.0001176823726175
S040	T095	TRUE	TRUE	0	0	1	1	none	6.08339358635e-05
S042	T095	TRUE	TRUE	0	0	1	1	none	0.000116491493689
S071	T095	TRUE	TRUE	0	0	1	1	none	4.8955143562e-05
S078	T095	TRUE	TRUE	0	0	1	1	none	0.0001156815548615
S081	T095	TRUE	TRUE	0	0	1	1	none	0.000116491493689
S085	T095	TRUE	TRUE	0	0	1	1	none	3.18655529505e-05
S087	T095	TRUE	TRUE	0	0	1	1	none	2.257117711e-06
S093	T095	TRUE	TRUE	0	0	1	1	none	2.9994891837e-05
S097	T095	TRUE	TRUE	0	0	1	1	none	0.0001198121657665
S102	T095	TRUE	TRUE	0	0	1	1	none	6.25935037385e-05
S106	T095	TRUE	TRUE	0	0	1	1	none	0.0001156817602725
S130	T095	TRUE	TRUE	0	0	1	1	none	1.8686568212e-06
T009	T095	TRUE	TRUE	0	0	1	1	none	0.000127033719159
T010	T095	TRUE	TRUE	0	0	1	1	none	0.0001234284816837
T013	T095	FALSE	FALSE	0	0	1	1	none	0.0001306472535359
T014	T095	TRUE	TRUE	0	0	1	1	none	0.0001165901424412
T020	T095	TRUE	TRUE	0	0	1	1	none	0.0001309825517615
T021	T095	TRUE	TRUE	0	0	1	1	none	0.0001239081307875
T028	T095	TRUE	TRUE	0	0	1	1	none	0.000120998527325
T035a	T095	TRUE	TRUE	0	0	1	1	none	3.5820060795e-06
T035b	T095	TRUE	TRUE	0	0	1	1	none	0.000123287841898
T040	T095	TRUE	TRUE	0	0	1	1	none	0.0001188233479045
T056	T095	FALSE	FALSE	0	0	1	1	none	0.0001306647693265
T059	T095	TRUE	TRUE	0	0	1	1	none	6.98947688635e-05
T065	T095	TRUE	TRUE	0	0	1	1	none	0.0001280881563735
T069	T095	TRUE	TRUE	0	0	1	1	none	7.15126282165e-05
T073	T095	TRUE	TRUE	0	0	1	1	none	0.000124527148245
T075	T095	TRUE	TRUE	0	0	1	1	none	0.0001200403345475
T077	T095	TRUE	TRUE	0	0	1	1	none	0.000124527148245
T087	T095	TRUE	TRUE	0	0	1	1	none	0.000123288477614
S002	T099a	TRUE	TRUE	0	0	1	1	none	0.0001167672167831
S007	T099a	TRUE	TRUE	0	0	1	1	none	0.0001190611602731
S021	T099a	TRUE	TRUE	0	0	1	1	none	0.0001162395819506
S024	T099a	TRUE	TRUE	0	0	1	1	none	0.0001157796522664
S025	T099a	TRUE	TRUE	0	0	1	1	none	0.0001206244578701
S026	T099a	TRUE	TRUE	0	0	1	1	none	0.0001139005393796
S038	T099a	TRUE	TRUE	0	0	1	1	none	0.0001277243781361
S039	T099a	TRUE	TRUE	0	0	1	1	none	0.0001174298251631
S040	T099a	TRUE	TRUE	0	0	1	1	none	6.05813884091e-05
S042	T099a	TRUE	TRUE	0	0	1	1	none	0.0001162389462346
S071	T099a	TRUE	TRUE	0	0	1	1	none	4.87025961076e-05
S078	T099a	TRUE	TRUE	0	0	1	1	none	0.0001154290074071
S081	T099a	TRUE	TRUE	0	0	1	1	none	0.0001162389462346
S085	T099a	TRUE	TRUE	0	0	1	1	none	3.16130054961e-05
S087	T099a	TRUE	TRUE	0	0	1	1	none	3.2438766036e-06
S093	T099a	TRUE	TRUE	0	0	1	1	none	2.97423443826e-05
S097	T099a	TRUE	TRUE	0	0	1	1	none	0.0001195596183121
S102	T099a	TRUE	TRUE	0	0	1	1	none	6.23409562841e-05
S106	T099a	TRUE	TRUE	0	0	1	1	none	0.0001154292128181
S130	T099a	TRUE	TRUE	0	0	1	1	none	2.8554157138e-06
T009	T099a	TRUE	TRUE	0	0	1	1	none	0.0001267811717046
T010	T099a	TRUE	TRUE	0	0	1	1	none	0.0001231759342293
T013	T099a	FALSE	FALSE	0	0	1	1	none	0.0001303947060815
T014	T099a	TRUE	TRUE	0	0	1	1	none	0.0001163375949868
T020	T099a	TRUE	TRUE	0	0	1	1	none	0.0001307300043071
T021	T099a	TRUE	TRUE	0	0	1	1	none	0.0001236555833331
T028	T099a	TRUE	TRUE	0	0	1	1	none	0.0001207459798706
T035a	T099a	TRUE	TRUE	0	0	1	1	none	3.3294586251e-06
T035b	T099a	TRUE	TRUE	0	0	1	1	none	0.0001230352944436
T040	T099a	TRUE	TRUE	0	0	1	1	none	0.0001185708004501
T056	T099a	FALSE	FALSE	0	0	1	1	none	0.0001304122218721
T059	T099a	TRUE	TRUE	0	0	1	1	none	6.96422214091e-05
T065	T099a	TRUE	TRUE	0	0	1	1	none	0.0001278356089191
T069	T099a	TRUE	TRUE	0	0	1	1	none	7.12600807621e-05
T073	T099a	TRUE	TRUE	0	0	1	1	none	0.0001242746007906
T075	T099a	TRUE	TRUE	0	0	1	1	none	0.0001197877870931
T077	T099a	TRUE	TRUE	0	0	1	1	none	0.0001242746007906
T087	T099a	TRUE	TRUE	0	0	1	1	none	0.0001230359301596
T095	T099a	TRUE	TRUE	0	0	1	1	none	2.2260652396e-06
S002	T102	FALSE	FALSE	0	0	1	1	none	0.0001210631774118
S007	T102	FALSE	FALSE	0	0	1	1	none	0.0001233571209018
S021	T102	FALSE	FALSE	0	0	1	1	none	0.0001205355425793
S024	T102	FALSE	FALSE	0	0	1	1	none	0.0001200756128951
S025	T102	FALSE	FALSE	0	0	1	1	none	0.0001249204184988
S026	T102	FALSE	FALSE	0	0	1	1	none	0.0001181965000083
S038	T102	FALSE	FALSE	0	0	1	1	none	0.0001320203387648
S039	T102	FALSE	FALSE	0	0	1	1	none	0.0001217257857918
S040	T102	FALSE	FALSE	0	0	1	1	none	6.48773490378e-05
S042	T102	FALSE	FALSE	0	0	1	1	none	0.0001205349068633
S071	T102	FALSE	FALSE	0	0	1	1	none	5.29985567363e-05
S078	T102	FALSE	FALSE	0	0	1	1	none	0.0001197249680358
S081	T102	FALSE	FALSE	0	0	1	1	none	0.0001205349068633
S085	T102	FALSE	FALSE	0	0	1	1	none	3.59089661248e-05
S087	T102	FALSE	FALSE	0	0	1	1	none	6.3005308853e-06
S093	T102	FALSE	FALSE	0	0	1	1	none	3.40383050113e-05
S097	T102	FALSE	FALSE	0	0	1	1	none	0.0001238555789408
S102	T102	FALSE	FALSE	0	0	1	1	none	6.66369169128e-05
S106	T102	FALSE	FALSE	0	0	1	1	none	0.0001197251734468
S130	T102	FALSE	FALSE	0	0	1	1	none	5.9120699955e-06
T009	T102	FALSE	FALSE	0	0	1	1	none	0.0001310771323333
T010	T102	FALSE	FALSE	0	0	1	1	none	0.000127471894858
T013	T102	FALSE	FALSE	0	0	1	1	none	0.0001346906667102
T014	T102	FALSE	FALSE	0	0	1	1	none	0.0001206335556155
T020	T102	FALSE	FALSE	0	0	1	1	none	0.0001350259649358
T021	T102	FALSE	FALSE	0	0	1	1	none	0.0001279515439618
T028	T102	FALSE	FALSE	0	0	1	1	none	0.0001250419404993
T035a	T102	FALSE	FALSE	0	0	1	1	none	7.6254192538e-06
T035b	T102	FALSE	FALSE	0	0	1	1	none	0.0001273312550723
T040	T102	FALSE	FALSE	0	0	1	1	none	0.0001228667610788
T056	T102	FALSE	FALSE	0	0	1	1	none	0.0001347081825008
T059	T102	FALSE	FALSE	0	0	1	1	none	7.39381820378e-05
T065	T102	FALSE	FALSE	0	0	1	1	none	0.0001321315695478
T069	T102	FALSE	FALSE	0	0	1	1	none	7.55560413908e-05
T073	T102	FALSE	FALSE	0	0	1	1	none	0.0001285705614193
T075	T102	FALSE	FALSE	0	0	1	1	none	0.0001240837477218
T077	T102	FALSE	FALSE	0	0	1	1	none	0.0001285705614193
T087	T102	FALSE	FALSE	0	0	1	1	none	0.0001273318907883
T095	T102	TRUE	TRUE	1	0	1	1	anc	6.196531735e-07
T099a	T102	FALSE	FALSE	0	0	1	1	none	6.2694784139e-06
S002	T104	FALSE	FALSE	0	0	1	1	none	6.69655537045e-05
S007	T104	FALSE	FALSE	0	0	1	1	none	3.34253041345e-05
S021	T104	FALSE	FALSE	0	0	1	1	none	6.6437918872e-05
S024	T104	FALSE	FALSE	0	0	1	1	none	6.59779891878e-05
S025	T104	FALSE	FALSE	0	0	1	1	none	7.08227947915e-05
S026	T104	FALSE	FALSE	0	0	1	1	none	6.4098876301e-05
S038	T104	FALSE	FALSE	0	0	1	1	none	5.65916607375e-05
S039	T104	FALSE	FALSE	0	0	1	1	none	6.76281620845e-05
S040	T104	FALSE	FALSE	0	0	1	1	none	0.0001183844533865
S042	T104	FALSE	FALSE	0	0	1	1	none	6.6437283156e-05
S071	T104	FALSE	FALSE	0	0	1	1	none	0.000106505661085
S078	T104	FALSE	FALSE	0	0	1	1	none	6.56273443285e-05
S081	T104	FALSE	FALSE	0	0	1	1	none	6.6437283156e-05
S085	T104	FALSE	FALSE	0	0	1	1	none	0.0001164733500315
S087	T104	FALSE	FALSE	0	0	1	1	none	0.000126662781786
S093	T104	FALSE	FALSE	0	0	1	1	none	9.6889384932e-05
S097	T104	FALSE	FALSE	0	0	1	1	none	6.97579552335e-05
S102	T104	FALSE	FALSE	0	0	1	1	none	0.0001201440212615
S106	T104	FALSE	FALSE	0	0	1	1	none	6.56275497395e-05
S130	T104	FALSE	FALSE	0	0	1	1	none	0.0001262743208962
T009	T104	FALSE	FALSE	0	0	1	1	none	7.6979508626e-05
T010	T104	FALSE	FALSE	0	0	1	1	none	7.33742711507e-05
T013	T104	FALSE	FALSE	0	0	1	1	none	5.92619886829e-05
T014	T104	FALSE	FALSE	0	0	1	1	none	6.65359319082e-05
T020	T104	FALSE	FALSE	0	0	1	1	none	5.95972869085e-05
T021	T104	FALSE	FALSE	0	0	1	1	none	7.38539202545e-05
T028	T104	FALSE	FALSE	0	0	1	1	none	3.3870817385e-05
T035a	T104	FALSE	FALSE	0	0	1	1	none	0.0001255090574605
T035b	T104	FALSE	FALSE	0	0	1	1	none	7.3233631365e-05
T040	T104	FALSE	FALSE	0	0	1	1	none	6.87691373715e-05
T056	T104	FALSE	FALSE	0	0	1	1	none	8.06105587935e-05
T059	T104	FALSE	FALSE	0	0	1	1	none	0.0001274452863865
T065	T104	FALSE	FALSE	0	0	1	1	none	5.67028915205e-05
T069	T104	FALSE	FALSE	0	0	1	1	none	0.0001290631457395
T073	T104	FALSE	FALSE	0	0	1	1	none	7.4472937712e-05
T075	T104	FALSE	FALSE	0	0	1	1	none	7.42201664905e-05
T077	T104	FALSE	FALSE	0	0	1	1	none	7.4472937712e-05
T087	T104	FALSE	FALSE	0	0	1	1	none	7.3234267081e-05
T095	T104	FALSE	FALSE	0	0	1	1	none	0.000125644970422
T099a	T104	FALSE	FALSE	0	0	1	1	none	0.0001253924229676
T102	T104	FALSE	FALSE	0	0	1	1	none	0.0001296883835963
S002	T105	FALSE	FALSE	0	0	1	1	none	7.0648046003e-05
S007	T105	FALSE	FALSE	0	0	1	1	none	5.1610935173e-05
S021	T105	FALSE	FALSE	0	0	1	1	none	7.01204111705e-05
S024	T105	FALSE	FALSE	0	0	1	1	none	6.96604814863e-05
S025	T105	FALSE	FALSE	0	0	1	1	none	7.450528709e-05
S026	T105	FALSE	FALSE	0	0	1	1	none	6.77813685995e-05
S038	T105	FALSE	FALSE	0	0	1	1	none	8.288149189e-06
S039	T105	FALSE	FALSE	0	0	1	1	none	7.1310654383e-05
S040	T105	FALSE	FALSE	0	0	1	1	none	0.000122066945685
S042	T105	FALSE	FALSE	0	0	1	1	none	7.01197754545e-05
S071	T105	FALSE	FALSE	0	0	1	1	none	0.0001101881533835
S078	T105	FALSE	FALSE	0	0	1	1	none	6.9309836627e-05
S081	T105	FALSE	FALSE	0	0	1	1	none	7.01197754545e-05
S085	T105	FALSE	FALSE	0	0	1	1	none	0.00012015584233
S087	T105	FALSE	FALSE	0	0	1	1	none	0.0001303452740845
S093	T105	FALSE	FALSE	0	0	1	1	none	0.0001005718772305
S097	T105	FALSE	FALSE	0	0	1	1	none	7.3440447532e-05
S102	T105	FALSE	FALSE	0	0	1	1	none	0.00012382651356
S106	T105	FALSE	FALSE	0	0	1	1	none	6.9310042038e-05
S130	T105	FALSE	FALSE	0	0	1	1	none	0.0001299568131947
T009	T105	FALSE	FALSE	0	0	1	1	none	8.06620009245e-05
T010	T105	FALSE	FALSE	0	0	1	1	none	7.70567634492e-05
T013	T105	FALSE	FALSE	0	0	1	1	none	6.2770162034e-06
T014	T105	FALSE	FALSE	0	0	1	1	none	7.02184242067e-05
T020	T105	FALSE	FALSE	0	0	1	1	none	1.129377536e-05
T021	T105	FALSE	FALSE	0	0	1	1	none	7.7536412553e-05
T028	T105	FALSE	FALSE	0	0	1	1	none	5.32957547705e-05
T035a	T105	FALSE	FALSE	0	0	1	1	none	0.000129191549759
T035b	T105	FALSE	FALSE	0	0	1	1	none	7.69161236635e-05
T040	T105	FALSE	FALSE	0	0	1	1	none	7.245162967e-05
T056	T105	FALSE	FALSE	0	0	1	1	none	8.4293051092e-05
T059	T105	FALSE	FALSE	0	0	1	1	none	0.000131127778685
T065	T105	TRUE	TRUE	1	0	1	1	anc	6.196531735e-07
T069	T105	FALSE	FALSE	0	0	1	1	none	0.000132745638038
T073	T105	FALSE	FALSE	0	0	1	1	none	7.81554300105e-05
T075	T105	FALSE	FALSE	0	0	1	1	none	7.7902658789e-05
T077	T105	FALSE	FALSE	0	0	1	1	none	7.81554300105e-05
T087	T105	FALSE	FALSE	0	0	1	1	none	7.69167593795e-05
T095	T105	FALSE	FALSE	0	0	1	1	none	0.0001293274627205
T099a	T105	FALSE	FALSE	0	0	1	1	none	0.0001290749152661
T102	T105	FALSE	FALSE	0	0	1	1	none	0.0001333708758948
T104	T105	FALSE	FALSE	0	0	1	1	none	5.79421978675e-05
S002	T107	FALSE	FALSE	0	0	1	1	none	0.0001216821948693
S007	T107	FALSE	FALSE	0	0	1	1	none	0.0001239761383593
S021	T107	FALSE	FALSE	0	0	1	1	none	0.0001211545600368
S024	T107	FALSE	FALSE	0	0	1	1	none	0.0001206946303526
S025	T107	FALSE	FALSE	0	0	1	1	none	0.0001255394359563
S026	T107	FALSE	FALSE	0	0	1	1	none	0.0001188155174658
S038	T107	FALSE	FALSE	0	0	1	1	none	0.0001326393562223
S039	T107	FALSE	FALSE	0	0	1	1	none	0.0001223448032493
S040	T107	FALSE	FALSE	0	0	1	1	none	6.54963664953e-05
S042	T107	FALSE	FALSE	0	0	1	1	none	0.0001211539243208
S071	T107	FALSE	FALSE	0	0	1	1	none	5.36175741938e-05
S078	T107	FALSE	FALSE	0	0	1	1	none	0.0001203439854933
S081	T107	FALSE	FALSE	0	0	1	1	none	0.0001211539243208
S085	T107	FALSE	FALSE	0	0	1	1	none	3.65279835823e-05
S087	T107	FALSE	FALSE	0	0	1	1	none	6.9195483428e-06
S093	T107	FALSE	FALSE	0	0	1	1	none	3.46573224688e-05
S097	T107	FALSE	FALSE	0	0	1	1	none	0.0001244745963983
S102	T107	FALSE	FALSE	0	0	1	1	none	6.72559343703e-05
S106	T107	FALSE	FALSE	0	0	1	1	none	0.0001203441909043
S130	T107	FALSE	FALSE	0	0	1	1	none	6.531087453e-06
T009	T107	FALSE	FALSE	0	0	1	1	none	0.0001316961497908
T010	T107	FALSE	FALSE	0	0	1	1	none	0.0001280909123155
T013	T107	FALSE	FALSE	0	0	1	1	none	0.0001353096841677
T014	T107	FALSE	FALSE	0	0	1	1	none	0.000121252573073
T020	T107	FALSE	FALSE	0	0	1	1	none	0.0001356449823933
T021	T107	FALSE	FALSE	0	0	1	1	none	0.0001285705614193
T028	T107	FALSE	FALSE	0	0	1	1	none	0.0001256609579568
T035a	T107	FALSE	FALSE	0	0	1	1	none	8.2444367113e-06
T035b	T107	FALSE	FALSE	0	0	1	1	none	0.0001279502725298
T040	T107	FALSE	FALSE	0	0	1	1	none	0.0001234857785363
T056	T107	FALSE	FALSE	0	0	1	1	none	0.0001353271999583
T059	T107	FALSE	FALSE	0	0	1	1	none	7.45571994953e-05
T065	T107	FALSE	FALSE	0	0	1	1	none	0.0001327505870053
T069	T107	FALSE	FALSE	0	0	1	1	none	7.61750588483e-05
T073	T107	FALSE	FALSE	0	0	1	1	none	0.0001291895788768
T075	T107	FALSE	FALSE	0	0	1	1	none	0.0001247027651793
T077	T107	FALSE	FALSE	0	0	1	1	none	0.0001291895788768
T087	T107	FALSE	FALSE	0	0	1	1	none	0.0001279509082458
T095	T107	TRUE	TRUE	1	0	1	1	anc	6.196531735e-07
T099a	T107	FALSE	FALSE	0	0	1	1	none	6.8884958714e-06
T102	T107	FALSE	FALSE	0	0	1	1	none	4.3369364985e-06
T104	T107	FALSE	FALSE	0	0	1	1	none	0.0001303074010538
T105	T107	FALSE	FALSE	0	0	1	1	none	0.0001339898933523
S002	T126	TRUE	TRUE	0	0	1	1	none	0.000133907966121
S007	T126	TRUE	TRUE	0	0	1	1	none	0.000136201909611
S021	T126	TRUE	TRUE	0	0	1	1	none	0.0001333803312885
S024	T126	TRUE	TRUE	0	0	1	1	none	0.0001329204016043
S025	T126	TRUE	TRUE	0	0	1	1	none	0.000137765207208
S026	T126	TRUE	TRUE	0	0	1	1	none	0.0001310412887175
S038	T126	TRUE	TRUE	0	0	1	1	none	0.000144865127474
S039	T126	TRUE	TRUE	0	0	1	1	none	0.000134570574501
S040	T126	TRUE	TRUE	0	0	1	1	none	6.2919288533e-05
S042	T126	TRUE	TRUE	0	0	1	1	none	0.0001333796955725
S071	T126	TRUE	TRUE	0	0	1	1	none	3.72668175675e-05
S078	T126	TRUE	TRUE	0	0	1	1	none	0.000132569756745
S081	T126	TRUE	TRUE	0	0	1	1	none	0.0001333796955725
S085	T126	TRUE	TRUE	0	0	1	1	none	7.5811034392e-05
S087	T126	TRUE	TRUE	0	0	1	1	none	8.60004661465e-05
S093	T126	TRUE	TRUE	0	0	1	1	none	5.62270692925e-05
S097	T126	TRUE	TRUE	0	0	1	1	none	0.00013670036765
S102	T126	TRUE	TRUE	0	0	1	1	none	6.4678856408e-05
S106	T126	TRUE	TRUE	0	0	1	1	none	0.000132569962156
S130	T126	TRUE	TRUE	0	0	1	1	none	8.56120052567e-05
T009	T126	TRUE	TRUE	0	0	1	1	none	0.0001439219210425
T010	T126	TRUE	TRUE	0	0	1	1	none	0.0001403166835672
T013	T126	FALSE	FALSE	0	0	1	1	none	0.0001475354554194
T014	T126	TRUE	TRUE	0	0	1	1	none	0.0001334783443247
T020	T126	TRUE	TRUE	0	0	1	1	none	0.000147870753645
T021	T126	TRUE	TRUE	0	0	1	1	none	0.000140796332671
T028	T126	TRUE	TRUE	0	0	1	1	none	0.0001378867292085
T035a	T126	TRUE	TRUE	0	0	1	1	none	8.4846741821e-05
T035b	T126	TRUE	TRUE	0	0	1	1	none	0.0001401760437815
T040	T126	TRUE	TRUE	0	0	1	1	none	0.000135711549788
T056	T126	FALSE	FALSE	0	0	1	1	none	0.00014755297121
T059	T126	TRUE	TRUE	0	0	1	1	none	7.1980121533e-05
T065	T126	TRUE	TRUE	0	0	1	1	none	0.000144976358257
T069	T126	TRUE	TRUE	0	0	1	1	none	5.1575911026e-05
T073	T126	TRUE	TRUE	0	0	1	1	none	0.0001414153501285
T075	T126	TRUE	TRUE	0	0	1	1	none	0.000136928536431
T077	T126	TRUE	TRUE	0	0	1	1	none	0.0001414153501285
T087	T126	TRUE	TRUE	0	0	1	1	none	0.0001401766794975
T095	T126	TRUE	TRUE	0	0	1	1	none	8.49826547825e-05
T099a	T126	TRUE	TRUE	0	0	1	1	none	8.47301073281e-05
T102	T126	FALSE	FALSE	0	0	1	1	none	8.90260679568e-05
T104	T126	FALSE	FALSE	0	0	1	1	none	0.0001425331723055
T105	T126	FALSE	FALSE	0	0	1	1	none	0.000146215664604
T107	T126	FALSE	FALSE	0	0	1	1	none	8.96450854143e-05
S002	T156	FALSE	FALSE	0	0	1	1	none	7.16150694036e-05
S007	T156	FALSE	FALSE	0	0	1	1	none	5.25779585736e-05
S021	T156	FALSE	FALSE	0	0	1	1	none	7.10874345711e-05
S024	T156	FALSE	FALSE	0	0	1	1	none	7.06275048869e-05
S025	T156	FALSE	FALSE	0	0	1	1	none	7.54723104906e-05
S026	T156	FALSE	FALSE	0	0	1	1	none	6.87483920001e-05
S038	T156	FALSE	FALSE	0	0	1	1	none	1.04944789366e-05
S039	T156	FALSE	FALSE	0	0	1	1	none	7.22776777836e-05
S040	T156	FALSE	FALSE	0	0	1	1	none	0.0001230339690856
S042	T156	FALSE	FALSE	0	0	1	1	none	7.10867988551e-05
S071	T156	FALSE	FALSE	0	0	1	1	none	0.0001111551767841
S078	T156	FALSE	FALSE	0	0	1	1	none	7.02768600276e-05
S081	T156	FALSE	FALSE	0	0	1	1	none	7.10867988551e-05
S085	T156	FALSE	FALSE	0	0	1	1	none	0.0001211228657306
S087	T156	FALSE	FALSE	0	0	1	1	none	0.0001313122974851
S093	T156	FALSE	FALSE	0	0	1	1	none	0.0001015389006311
S097	T156	FALSE	FALSE	0	0	1	1	none	7.44074709326e-05
S102	T156	FALSE	FALSE	0	0	1	1	none	0.0001247935369606
S106	T156	FALSE	FALSE	0	0	1	1	none	7.02770654386e-05
S130	T156	FALSE	FALSE	0	0	1	1	none	0.0001309238365953
T009	T156	FALSE	FALSE	0	0	1	1	none	8.16290243251e-05
T010	T156	FALSE	FALSE	0	0	1	1	none	7.80237868498e-05
T013	T156	FALSE	FALSE	0	0	1	1	none	1.3164806882e-05
T014	T156	FALSE	FALSE	0	0	1	1	none	7.11854476073e-05
T020	T156	FALSE	FALSE	0	0	1	1	none	1.35001051076e-05
T021	T156	FALSE	FALSE	0	0	1	1	none	7.85034359536e-05
T028	T156	FALSE	FALSE	0	0	1	1	none	5.42627781711e-05
T035a	T156	FALSE	FALSE	0	0	1	1	none	0.0001301585731596
T035b	T156	FALSE	FALSE	0	0	1	1	none	7.78831470641e-05
T040	T156	FALSE	FALSE	0	0	1	1	none	7.34186530706e-05
T056	T156	FALSE	FALSE	0	0	1	1	none	8.52600744926e-05
T059	T156	FALSE	FALSE	0	0	1	1	none	0.0001320948020856
T065	T156	FALSE	FALSE	0	0	1	1	none	1.06057097196e-05
T069	T156	FALSE	FALSE	0	0	1	1	none	0.0001337126614386
T073	T156	FALSE	FALSE	0	0	1	1	none	7.91224534111e-05
T075	T156	FALSE	FALSE	0	0	1	1	none	7.88696821896e-05
T077	T156	FALSE	FALSE	0	0	1	1	none	7.91224534111e-05
T087	T156	FALSE	FALSE	0	0	1	1	none	7.78837827801e-05
T095	T156	FALSE	FALSE	0	0	1	1	none	0.0001302944861211
T099a	T156	FALSE	FALSE	0	0	1	1	none	0.0001300419386667
T102	T156	FALSE	FALSE	0	0	1	1	none	0.0001343378992954
T104	T156	FALSE	FALSE	0	0	1	1	none	5.89092212681e-05
T105	T156	FALSE	FALSE	0	0	1	1	none	1.18450160666e-05
T107	T156	FALSE	FALSE	0	0	1	1	none	0.0001349569167529
T126	T156	FALSE	FALSE	0	0	1	1	none	0.0001471826880046
S002	T159a	TRUE	TRUE	0	0	1	1	none	2.245176441e-05
S007	T159a	TRUE	TRUE	0	0	1	1	none	6.752265756e-05
S021	T159a	TRUE	TRUE	0	0	1	1	none	2.19241295775e-05
S024	T159a	TRUE	TRUE	0	0	1	1	none	2.14641998933e-05
S025	T159a	TRUE	TRUE	0	0	1	1	none	2.3228515267e-05
S026	T159a	TRUE	TRUE	0	0	1	1	none	1.37228994005e-05
S038	T159a	TRUE	TRUE	0	0	1	1	none	7.6185875423e-05
S039	T159a	TRUE	TRUE	0	0	1	1	none	2.311437279e-05
S040	T159a	TRUE	TRUE	0	0	1	1	none	0.000116647613752
S042	T159a	TRUE	TRUE	0	0	1	1	none	2.19234938615e-05
S071	T159a	TRUE	TRUE	0	0	1	1	none	0.0001047688214505
S078	T159a	TRUE	TRUE	0	0	1	1	none	2.1113555034e-05
S081	T159a	TRUE	TRUE	0	0	1	1	none	2.19234938615e-05
S085	T159a	TRUE	TRUE	0	0	1	1	none	0.000114736510397
S087	T159a	TRUE	TRUE	0	0	1	1	none	0.0001249259421515
S093	T159a	TRUE	TRUE	0	0	1	1	none	9.51525452975e-05
S097	T159a	TRUE	TRUE	0	0	1	1	none	2.2163675709e-05
S102	T159a	TRUE	TRUE	0	0	1	1	none	0.000118407181627
S106	T159a	TRUE	TRUE	0	0	1	1	none	2.1113760445e-05
S130	T159a	TRUE	TRUE	0	0	1	1	none	0.0001245374812617
T009	T159a	TRUE	TRUE	0	0	1	1	none	8.0828137595e-06
T010	T159a	TRUE	TRUE	0	0	1	1	none	3.2382699372e-06
T013	T159a	FALSE	FALSE	0	0	1	1	none	7.88562033684e-05
T014	T159a	TRUE	TRUE	0	0	1	1	none	2.20221426137e-05
T020	T159a	TRUE	TRUE	0	0	1	1	none	7.9191501594e-05
T021	T159a	TRUE	TRUE	0	0	1	1	none	2.478612694e-06
T028	T159a	TRUE	TRUE	0	0	1	1	none	6.92074771575e-05
T035a	T159a	TRUE	TRUE	0	0	1	1	none	0.000123772217826
T035b	T159a	TRUE	TRUE	0	0	1	1	none	3.0976301515e-06
T040	T159a	TRUE	TRUE	0	0	1	1	none	2.4255348077e-05
T056	T159a	FALSE	FALSE	0	0	1	1	none	1.1713863927e-05
T059	T159a	TRUE	TRUE	0	0	1	1	none	0.000125708446752
T065	T159a	TRUE	TRUE	0	0	1	1	none	7.6297106206e-05
T069	T159a	TRUE	TRUE	0	0	1	1	none	0.000127326306105
T073	T159a	TRUE	TRUE	0	0	1	1	none	3.0976301515e-06
T075	T159a	TRUE	TRUE	0	0	1	1	none	7.2483326856e-05
T077	T159a	TRUE	TRUE	0	0	1	1	none	3.0976301515e-06
T087	T159a	TRUE	TRUE	0	0	1	1	none	4.3375722145e-06
T095	T159a	TRUE	TRUE	0	0	1	1	none	0.0001239081307875
T099a	T159a	TRUE	TRUE	0	0	1	1	none	0.0001236555833331
T102	T159a	FALSE	FALSE	0	0	1	1	none	0.0001279515439618
T104	T159a	FALSE	FALSE	0	0	1	1	none	7.38539202545e-05
T105	T159a	FALSE	FALSE	0	0	1	1	none	7.7536412553e-05
T107	T159a	FALSE	FALSE	0	0	1	1	none	0.0001285705614193
T126	T159a	TRUE	TRUE	0	0	1	1	none	0.000140796332671
T156	T159a	FALSE	FALSE	0	0	1	1	none	7.85034359536e-05
S002	T182	FALSE	FALSE	0	0	1	1	none	7.2297860625e-05
S007	T182	FALSE	FALSE	0	0	1	1	none	5.3260749795e-05
S021	T182	FALSE	FALSE	0	0	1	1	none	7.17702257925e-05
S024	T182	FALSE	FALSE	0	0	1	1	none	7.13102961083e-05
S025	T182	FALSE	FALSE	0	0	1	1	none	7.6155101712e-05
S026	T182	FALSE	FALSE	0	0	1	1	none	6.94311832215e-05
S038	T182	FALSE	FALSE	0	0	1	1	none	1.1177270158e-05
S039	T182	FALSE	FALSE	0	0	1	1	none	7.2960469005e-05
S040	T182	FALSE	FALSE	0	0	1	1	none	0.000123716760307
S042	T182	FALSE	FALSE	0	0	1	1	none	7.17695900765e-05
S071	T182	FALSE	FALSE	0	0	1	1	none	0.0001118379680055
S078	T182	FALSE	FALSE	0	0	1	1	none	7.0959651249e-05
S081	T182	FALSE	FALSE	0	0	1	1	none	7.17695900765e-05
S085	T182	FALSE	FALSE	0	0	1	1	none	0.000121805656952
S087	T182	FALSE	FALSE	0	0	1	1	none	0.0001319950887065
S093	T182	FALSE	FALSE	0	0	1	1	none	0.0001022216918525
S097	T182	FALSE	FALSE	0	0	1	1	none	7.5090262154e-05
S102	T182	FALSE	FALSE	0	0	1	1	none	0.000125476328182
S106	T182	FALSE	FALSE	0	0	1	1	none	7.095985666e-05
S130	T182	FALSE	FALSE	0	0	1	1	none	0.0001316066278167
T009	T182	FALSE	FALSE	0	0	1	1	none	8.23118155465e-05
T010	T182	FALSE	FALSE	0	0	1	1	none	7.87065780712e-05
T013	T182	FALSE	FALSE	0	0	1	1	none	1.38475981034e-05
T014	T182	FALSE	FALSE	0	0	1	1	none	7.18682388287e-05
T020	T182	FALSE	FALSE	0	0	1	1	none	1.4182896329e-05
T021	T182	FALSE	FALSE	0	0	1	1	none	7.9186227175e-05
T028	T182	FALSE	FALSE	0	0	1	1	none	5.49455693925e-05
T035a	T182	FALSE	FALSE	0	0	1	1	none	0.000130841364381
T035b	T182	FALSE	FALSE	0	0	1	1	none	7.85659382855e-05
T040	T182	FALSE	FALSE	0	0	1	1	none	7.4101444292e-05
T056	T182	FALSE	FALSE	0	0	1	1	none	8.5942865714e-05
T059	T182	FALSE	FALSE	0	0	1	1	none	0.000132777593307
T065	T182	FALSE	FALSE	0	0	1	1	none	1.1288500941e-05
T069	T182	FALSE	FALSE	0	0	1	1	none	0.00013439545266
T073	T182	FALSE	FALSE	0	0	1	1	none	7.98052446325e-05
T075	T182	FALSE	FALSE	0	0	1	1	none	7.9552473411e-05
T077	T182	FALSE	FALSE	0	0	1	1	none	7.98052446325e-05
T087	T182	FALSE	FALSE	0	0	1	1	none	7.85665740015e-05
T095	T182	FALSE	FALSE	0	0	1	1	none	0.0001309772773425
T099a	T182	FALSE	FALSE	0	0	1	1	none	0.0001307247298881
T102	T182	FALSE	FALSE	0	0	1	1	none	0.0001350206905168
T104	T182	FALSE	FALSE	0	0	1	1	none	5.95920124895e-05
T105	T182	FALSE	FALSE	0	0	1	1	none	1.2527807288e-05
T107	T182	FALSE	FALSE	0	0	1	1	none	0.0001356397079743
T126	T182	FALSE	FALSE	0	0	1	1	none	0.000147865479226
T156	T182	FALSE	FALSE	0	0	1	1	none	1.04537528806e-05
T159a	T182	FALSE	FALSE	0	0	1	1	none	7.9186227175e-05
S002	T188	TRUE	TRUE	0	0	1	1	none	5.78061024695e-05
S007	T188	TRUE	TRUE	0	0	1	1	none	2.42658528995e-05
S021	T188	TRUE	TRUE	0	0	1	1	none	5.7278467637e-05
S024	T188	TRUE	TRUE	0	0	1	1	none	5.68185379528e-05
S025	T188	TRUE	TRUE	0	0	1	1	none	6.16633435565e-05
S026	T188	TRUE	TRUE	0	0	1	1	none	5.4939425066e-05
S038	T188	TRUE	TRUE	0	0	1	1	none	4.74322095025e-05
S039	T188	TRUE	TRUE	0	0	1	1	none	5.84687108495e-05
S040	T188	TRUE	TRUE	0	0	1	1	none	0.0001092250021515
S042	T188	TRUE	TRUE	0	0	1	1	none	5.7277831921e-05
S071	T188	TRUE	TRUE	0	0	1	1	none	9.734620985e-05
S078	T188	TRUE	TRUE	0	0	1	1	none	5.64678930935e-05
S081	T188	TRUE	TRUE	0	0	1	1	none	5.7277831921e-05
S085	T188	TRUE	TRUE	0	0	1	1	none	0.0001073138987965
S087	T188	TRUE	TRUE	0	0	1	1	none	0.000117503330551
S093	T188	TRUE	TRUE	0	0	1	1	none	8.7729933697e-05
S097	T188	TRUE	TRUE	0	0	1	1	none	6.05985039985e-05
S102	T188	TRUE	TRUE	0	0	1	1	none	0.0001109845700265
S106	T188	TRUE	TRUE	0	0	1	1	none	5.64680985045e-05
S130	T188	TRUE	TRUE	0	0	1	1	none	0.0001171148696612
T009	T188	TRUE	TRUE	0	0	1	1	none	6.7820057391e-05
T010	T188	TRUE	TRUE	0	0	1	1	none	6.42148199157e-05
T013	T188	FALSE	FALSE	0	0	1	1	none	5.01025374479e-05
T014	T188	TRUE	TRUE	0	0	1	1	none	5.73764806732e-05
T020	T188	TRUE	TRUE	0	0	1	1	none	5.04378356735e-05
T021	T188	TRUE	TRUE	0	0	1	1	none	6.46944690195e-05
T028	T188	TRUE	TRUE	0	0	1	1	none	1.9858285362e-05
T035a	T188	TRUE	TRUE	0	0	1	1	none	0.0001163496062255
T035b	T188	TRUE	TRUE	0	0	1	1	none	6.407418013e-05
T040	T188	TRUE	TRUE	0	0	1	1	none	5.96096861365e-05
T056	T188	FALSE	FALSE	0	0	1	1	none	7.14511075585e-05
T059	T188	TRUE	TRUE	0	0	1	1	none	0.0001182858351515
T065	T188	TRUE	TRUE	0	0	1	1	none	4.75434402855e-05
T069	T188	TRUE	TRUE	0	0	1	1	none	0.0001199036945045
T073	T188	TRUE	TRUE	0	0	1	1	none	6.5313486477e-05
T075	T188	TRUE	TRUE	0	0	1	1	none	6.50607152555e-05
T077	T188	TRUE	TRUE	0	0	1	1	none	6.5313486477e-05
T087	T188	TRUE	TRUE	0	0	1	1	none	6.4074815846e-05
T095	T188	TRUE	TRUE	0	0	1	1	none	0.000116485519187
T099a	T188	TRUE	TRUE	0	0	1	1	none	0.0001162329717326
T102	T188	FALSE	FALSE	0	0	1	1	none	0.0001205289323613
T104	T188	FALSE	FALSE	0	0	1	1	none	2.9357809247e-05
T105	T188	FALSE	FALSE	0	0	1	1	none	4.87827466325e-05
T107	T188	FALSE	FALSE	0	0	1	1	none	0.0001211479498188
T126	T188	TRUE	TRUE	0	0	1	1	none	0.0001333737210705
T156	T188	FALSE	FALSE	0	0	1	1	none	4.97497700331e-05
T159a	T188	TRUE	TRUE	0	0	1	1	none	6.46944690195e-05
T182	T188	FALSE	FALSE	0	0	1	1	none	5.04325612545e-05
S002	T192	FALSE	FALSE	0	0	1	1	none	0.0001452494879617
S007	T192	FALSE	FALSE	0	0	1	1	none	0.0001475434314517
S021	T192	FALSE	FALSE	0	0	1	1	none	0.0001447218531292
S024	T192	FALSE	FALSE	0	0	1	1	none	0.000144261923445
S025	T192	FALSE	FALSE	0	0	1	1	none	0.0001491067290487
S026	T192	FALSE	FALSE	0	0	1	1	none	0.0001423828105582
S038	T192	FALSE	FALSE	0	0	1	1	none	0.0001562066493147
S039	T192	FALSE	FALSE	0	0	1	1	none	0.0001459120963417
S040	T192	FALSE	FALSE	0	0	1	1	none	7.42608103737e-05
S042	T192	FALSE	FALSE	0	0	1	1	none	0.0001447212174132
S071	T192	FALSE	FALSE	0	0	1	1	none	4.86083394082e-05
S078	T192	FALSE	FALSE	0	0	1	1	none	0.0001439112785857
S081	T192	FALSE	FALSE	0	0	1	1	none	0.0001447212174132
S085	T192	FALSE	FALSE	0	0	1	1	none	8.71525562327e-05
S087	T192	FALSE	FALSE	0	0	1	1	none	9.73419879872e-05
S093	T192	FALSE	FALSE	0	0	1	1	none	6.75685911332e-05
S097	T192	FALSE	FALSE	0	0	1	1	none	0.0001480418894907
S102	T192	FALSE	FALSE	0	0	1	1	none	7.60203782487e-05
S106	T192	FALSE	FALSE	0	0	1	1	none	0.0001439114839967
S130	T192	FALSE	FALSE	0	0	1	1	none	9.69535270974e-05
T009	T192	FALSE	FALSE	0	0	1	1	none	0.0001552634428832
T010	T192	FALSE	FALSE	0	0	1	1	none	0.0001516582054079
T013	T192	FALSE	FALSE	0	0	1	1	none	0.0001588769772601
T014	T192	FALSE	FALSE	0	0	1	1	none	0.0001448198661654
T020	T192	FALSE	FALSE	0	0	1	1	none	0.0001592122754857
T021	T192	FALSE	FALSE	0	0	1	1	none	0.0001521378545117
T028	T192	FALSE	FALSE	0	0	1	1	none	0.0001492282510492
T035a	T192	FALSE	FALSE	0	0	1	1	none	9.61882636617e-05
T035b	T192	FALSE	FALSE	0	0	1	1	none	0.0001515175656222
T040	T192	FALSE	FALSE	0	0	1	1	none	0.0001470530716287
T056	T192	FALSE	FALSE	0	0	1	1	none	0.0001588944930507
T059	T192	FALSE	FALSE	0	0	1	1	none	8.33216433737e-05
T065	T192	FALSE	FALSE	0	0	1	1	none	0.0001563178800977
T069	T192	FALSE	FALSE	0	0	1	1	none	6.29174328667e-05
T073	T192	FALSE	FALSE	0	0	1	1	none	0.0001527568719692
T075	T192	FALSE	FALSE	0	0	1	1	none	0.0001482700582717
T077	T192	FALSE	FALSE	0	0	1	1	none	0.0001527568719692
T087	T192	FALSE	FALSE	0	0	1	1	none	0.0001515182013382
T095	T192	FALSE	FALSE	0	0	1	1	none	9.63241766232e-05
T099a	T192	FALSE	FALSE	0	0	1	1	none	9.60716291688e-05
T102	T192	FALSE	FALSE	0	0	1	1	none	0.0001003675897975
T104	T192	FALSE	FALSE	0	0	1	1	none	0.0001538746941462
T105	T192	FALSE	FALSE	0	0	1	1	none	0.0001575571864447
T107	T192	FALSE	FALSE	0	0	1	1	none	0.000100986607255
T126	T192	TRUE	TRUE	1	0	1	1	anc	6.196531735e-07
T156	T192	FALSE	FALSE	0	0	1	1	none	0.0001585242098453
T159a	T192	FALSE	FALSE	0	0	1	1	none	0.0001521378545117
T182	T192	FALSE	FALSE	0	0	1	1	none	0.0001592070010667
T188	T192	FALSE	FALSE	0	0	1	1	none	0.0001447152429112
S002	T197	TRUE	TRUE	0	0	1	1	none	6.6729588574e-05
S007	T197	TRUE	TRUE	0	0	1	1	none	4.7692477744e-05
S021	T197	TRUE	TRUE	0	0	1	1	none	6.62019537415e-05
S024	T197	TRUE	TRUE	0	0	1	1	none	6.57420240573e-05
S025	T197	TRUE	TRUE	0	0	1	1	none	7.0586829661e-05
S026	T197	TRUE	TRUE	0	0	1	1	none	6.38629111705e-05
S038	T197	TRUE	TRUE	0	0	1	1	none	5.608998107e-06
S039	T197	TRUE	TRUE	0	0	1	1	none	6.7392196954e-05
S040	T197	TRUE	TRUE	0	0	1	1	none	0.000118148488256
S042	T197	TRUE	TRUE	0	0	1	1	none	6.62013180255e-05
S071	T197	TRUE	TRUE	0	0	1	1	none	0.0001062696959545
S078	T197	TRUE	TRUE	0	0	1	1	none	6.5391379198e-05
S081	T197	TRUE	TRUE	0	0	1	1	none	6.62013180255e-05
S085	T197	TRUE	TRUE	0	0	1	1	none	0.000116237384901
S087	T197	TRUE	TRUE	0	0	1	1	none	0.0001264268166555
S093	T197	TRUE	TRUE	0	0	1	1	none	9.66534198015e-05
S097	T197	TRUE	TRUE	0	0	1	1	none	6.9521990103e-05
S102	T197	TRUE	TRUE	0	0	1	1	none	0.000119908056131
S106	T197	TRUE	TRUE	0	0	1	1	none	6.5391584609e-05
S130	T197	TRUE	TRUE	0	0	1	1	none	0.0001260383557657
T009	T197	TRUE	TRUE	0	0	1	1	none	7.67435434955e-05
T010	T197	TRUE	TRUE	0	0	1	1	none	7.31383060202e-05
T013	T197	FALSE	FALSE	0	0	1	1	none	8.2793260524e-06
T014	T197	TRUE	TRUE	0	0	1	1	none	6.62999667777e-05
T020	T197	TRUE	TRUE	0	0	1	1	none	8.614624278e-06
T021	T197	TRUE	TRUE	0	0	1	1	none	7.3617955124e-05
T028	T197	TRUE	TRUE	0	0	1	1	none	4.93772973415e-05
T035a	T197	TRUE	TRUE	0	0	1	1	none	0.00012527309233
T035b	T197	TRUE	TRUE	0	0	1	1	none	7.29976662345e-05
T040	T197	TRUE	TRUE	0	0	1	1	none	6.8533172241e-05
T056	T197	FALSE	FALSE	0	0	1	1	none	8.0374593663e-05
T059	T197	TRUE	TRUE	0	0	1	1	none	0.000127209321256
T065	T197	TRUE	TRUE	0	0	1	1	none	5.72022889e-06
T069	T197	TRUE	TRUE	0	0	1	1	none	0.000128827180609
T073	T197	TRUE	TRUE	0	0	1	1	none	7.42369725815e-05
T075	T197	TRUE	TRUE	0	0	1	1	none	7.398420136e-05
T077	T197	TRUE	TRUE	0	0	1	1	none	7.42369725815e-05
T087	T197	TRUE	TRUE	0	0	1	1	none	7.29983019505e-05
T095	T197	TRUE	TRUE	0	0	1	1	none	0.0001254090052915
T099a	T197	TRUE	TRUE	0	0	1	1	none	0.0001251564578371
T102	T197	FALSE	FALSE	0	0	1	1	none	0.0001294524184658
T104	T197	FALSE	FALSE	0	0	1	1	none	5.40237404385e-05
T105	T197	FALSE	FALSE	0	0	1	1	none	6.959535237e-06
T107	T197	FALSE	FALSE	0	0	1	1	none	0.0001300714359233
T126	T197	TRUE	TRUE	0	0	1	1	none	0.000142297207175
T156	T197	TRUE	TRUE	0	1	1	1	desc	1.166231611e-06
T159a	T197	TRUE	TRUE	0	0	1	1	none	7.3617955124e-05
T182	T197	FALSE	FALSE	0	1	1	1	desc	3.717283325e-06
T188	T197	TRUE	TRUE	0	0	1	1	none	4.48642892035e-05
T192	T197	FALSE	FALSE	0	0	1	1	none	0.0001536387290157
S002	T223	FALSE	FALSE	0	0	1	1	none	7.04498146135e-05
S007	T223	FALSE	FALSE	0	0	1	1	none	5.14127037835e-05
S021	T223	FALSE	FALSE	0	0	1	1	none	6.9922179781e-05
S024	T223	FALSE	FALSE	0	0	1	1	none	6.94622500968e-05
S025	T223	FALSE	FALSE	0	0	1	1	none	7.43070557005e-05
S026	T223	FALSE	FALSE	0	0	1	1	none	6.758313721e-05
S038	T223	FALSE	FALSE	0	0	1	1	none	9.3292241465e-06
S039	T223	FALSE	FALSE	0	0	1	1	none	7.11124229935e-05
S040	T223	FALSE	FALSE	0	0	1	1	none	0.0001218687142955
S042	T223	FALSE	FALSE	0	0	1	1	none	6.9921544065e-05
S071	T223	FALSE	FALSE	0	0	1	1	none	0.000109989921994
S078	T223	FALSE	FALSE	0	0	1	1	none	6.91116052375e-05
S081	T223	FALSE	FALSE	0	0	1	1	none	6.9921544065e-05
S085	T223	FALSE	FALSE	0	0	1	1	none	0.0001199576109405
S087	T223	FALSE	FALSE	0	0	1	1	none	0.000130147042695
S093	T223	FALSE	FALSE	0	0	1	1	none	0.000100373645841
S097	T223	FALSE	FALSE	0	0	1	1	none	7.32422161425e-05
S102	T223	FALSE	FALSE	0	0	1	1	none	0.0001236282821705
S106	T223	FALSE	FALSE	0	0	1	1	none	6.91118106485e-05
S130	T223	FALSE	FALSE	0	0	1	1	none	0.0001297585818052
T009	T223	FALSE	FALSE	0	0	1	1	none	8.0463769535e-05
T010	T223	FALSE	FALSE	0	0	1	1	none	7.68585320597e-05
T013	T223	FALSE	FALSE	0	0	1	1	none	1.19995520919e-05
T014	T223	FALSE	FALSE	0	0	1	1	none	7.00201928172e-05
T020	T223	FALSE	FALSE	0	0	1	1	none	1.23348503175e-05
T021	T223	FALSE	FALSE	0	0	1	1	none	7.73381811635e-05
T028	T223	FALSE	FALSE	0	0	1	1	none	5.3097523381e-05
T035a	T223	FALSE	FALSE	0	0	1	1	none	0.0001289933183695
T035b	T223	FALSE	FALSE	0	0	1	1	none	7.6717892274e-05
T040	T223	FALSE	FALSE	0	0	1	1	none	7.22533982805e-05
T056	T223	FALSE	FALSE	0	0	1	1	none	8.40948197025e-05
T059	T223	FALSE	FALSE	0	0	1	1	none	0.0001309295472955
T065	T223	FALSE	FALSE	0	0	1	1	none	9.4404549295e-06
T069	T223	FALSE	FALSE	0	0	1	1	none	0.0001325474066485
T073	T223	FALSE	FALSE	0	0	1	1	none	7.7957198621e-05
T075	T223	FALSE	FALSE	0	0	1	1	none	7.77044273995e-05
T077	T223	FALSE	FALSE	0	0	1	1	none	7.7957198621e-05
T087	T223	FALSE	FALSE	0	0	1	1	none	7.671852799e-05
T095	T223	FALSE	FALSE	0	0	1	1	none	0.000129129231331
T099a	T223	FALSE	FALSE	0	0	1	1	none	0.0001288766838766
T102	T223	FALSE	FALSE	0	0	1	1	none	0.0001331726445053
T104	T223	FALSE	FALSE	0	0	1	1	none	5.7743966478e-05
T105	T223	FALSE	FALSE	0	0	1	1	none	1.06797612765e-05
T107	T223	FALSE	FALSE	0	0	1	1	none	0.0001337916619628
T126	T223	FALSE	FALSE	0	0	1	1	none	0.0001460174332145
T156	T223	FALSE	FALSE	0	0	1	1	none	8.6057068691e-06
T159a	T223	FALSE	FALSE	0	0	1	1	none	7.73381811635e-05
T182	T223	FALSE	FALSE	0	0	1	1	none	5.5865206385e-06
T188	T223	FALSE	FALSE	0	0	1	1	none	4.8584515243e-05
T192	T223	FALSE	FALSE	0	0	1	1	none	0.0001573589550552
T197	T223	TRUE	TRUE	1	0	1	1	anc	6.196531735e-07
S002	T225	FALSE	FALSE	0	0	1	1	none	7.72630568075001e-05
S007	T225	FALSE	FALSE	0	0	1	1	none	5.82259459775e-05
S021	T225	FALSE	FALSE	0	0	1	1	none	7.67354219750001e-05
S024	T225	FALSE	FALSE	0	0	1	1	none	7.62754922908001e-05
S025	T225	FALSE	FALSE	0	0	1	1	none	8.11202978945001e-05
S026	T225	FALSE	FALSE	0	0	1	1	none	7.4396379404e-05
S038	T225	FALSE	FALSE	0	0	1	1	none	1.61424663405e-05
S039	T225	FALSE	FALSE	0	0	1	1	none	7.79256651875e-05
S040	T225	FALSE	FALSE	0	0	1	1	none	0.0001286819564895
S042	T225	FALSE	FALSE	0	0	1	1	none	7.67347862590001e-05
S071	T225	FALSE	FALSE	0	0	1	1	none	0.000116803164188
S078	T225	FALSE	FALSE	0	0	1	1	none	7.59248474315001e-05
S081	T225	FALSE	FALSE	0	0	1	1	none	7.67347862590001e-05
S085	T225	FALSE	FALSE	0	0	1	1	none	0.0001267708531345
S087	T225	FALSE	FALSE	0	0	1	1	none	0.000136960284889
S093	T225	FALSE	FALSE	0	0	1	1	none	0.000107186888035
S097	T225	FALSE	FALSE	0	0	1	1	none	8.00554583365001e-05
S102	T225	FALSE	FALSE	0	0	1	1	none	0.0001304415243645
S106	T225	FALSE	FALSE	0	0	1	1	none	7.59250528425001e-05
S130	T225	FALSE	FALSE	0	0	1	1	none	0.0001365718239992
T009	T225	FALSE	FALSE	0	0	1	1	none	8.72770117290001e-05
T010	T225	FALSE	FALSE	0	0	1	1	none	8.36717742537001e-05
T013	T225	FALSE	FALSE	0	0	1	1	none	1.88127942859e-05
T014	T225	FALSE	FALSE	0	0	1	1	none	7.68334350112001e-05
T020	T225	FALSE	FALSE	0	0	1	1	none	1.91480925115e-05
T021	T225	FALSE	FALSE	0	0	1	1	none	8.41514233575001e-05
T028	T225	FALSE	FALSE	0	0	1	1	none	5.9910765575e-05
T035a	T225	FALSE	FALSE	0	0	1	1	none	0.0001358065605635
T035b	T225	FALSE	FALSE	0	0	1	1	none	8.35311344680001e-05
T040	T225	FALSE	FALSE	0	0	1	1	none	7.90666404745001e-05
T056	T225	FALSE	FALSE	0	0	1	1	none	9.09080618965001e-05
T059	T225	FALSE	FALSE	0	0	1	1	none	0.0001377427894895
T065	T225	FALSE	FALSE	0	0	1	1	none	1.62536971235e-05
T069	T225	FALSE	FALSE	0	0	1	1	none	0.0001393606488425
T073	T225	FALSE	FALSE	0	0	1	1	none	8.47704408150001e-05
T075	T225	FALSE	FALSE	0	0	1	1	none	8.45176695935e-05
T077	T225	FALSE	FALSE	0	0	1	1	none	8.47704408150001e-05
T087	T225	FALSE	FALSE	0	0	1	1	none	8.35317701840001e-05
T095	T225	FALSE	FALSE	0	0	1	1	none	0.000135942473525
T099a	T225	FALSE	FALSE	0	0	1	1	none	0.0001356899260706
T102	T225	FALSE	FALSE	0	0	1	1	none	0.0001399858866993
T104	T225	FALSE	FALSE	0	0	1	1	none	6.4557208672e-05
T105	T225	FALSE	FALSE	0	0	1	1	none	1.74930034705e-05
T107	T225	FALSE	FALSE	0	0	1	1	none	0.0001406049041568
T126	T225	FALSE	FALSE	0	0	1	1	none	0.0001528306754085
T156	T225	FALSE	FALSE	0	0	1	1	none	1.04617236751e-05
T159a	T225	FALSE	FALSE	0	0	1	1	none	8.41514233575001e-05
T182	T225	FALSE	FALSE	0	0	1	1	none	1.61017402845e-05
T188	T225	FALSE	FALSE	0	0	1	1	none	5.5397757437e-05
T192	T225	FALSE	FALSE	0	0	1	1	none	0.0001641721972492
T197	T225	TRUE	TRUE	1	0	1	1	anc	6.196531735e-07
T223	T225	FALSE	FALSE	0	0	1	1	none	1.4253694273e-05
S002	T230	TRUE	TRUE	0	0	1	1	none	2.2401576261e-05
S007	T230	TRUE	TRUE	0	0	1	1	none	6.7472469411e-05
S021	T230	TRUE	TRUE	0	0	1	1	none	2.18739414285e-05
S024	T230	TRUE	TRUE	0	0	1	1	none	2.14140117443e-05
S025	T230	TRUE	TRUE	0	0	1	1	none	2.3178327118e-05
S026	T230	TRUE	TRUE	0	0	1	1	none	1.36727112515e-05
S038	T230	TRUE	TRUE	0	0	1	1	none	7.6135687274e-05
S039	T230	TRUE	TRUE	0	0	1	1	none	2.3064184641e-05
S040	T230	TRUE	TRUE	0	0	1	1	none	0.000116597425603
S042	T230	TRUE	TRUE	0	0	1	1	none	2.18733057125e-05
S071	T230	TRUE	TRUE	0	0	1	1	none	0.0001047186333015
S078	T230	TRUE	TRUE	0	0	1	1	none	2.1063366885e-05
S081	T230	TRUE	TRUE	0	0	1	1	none	2.18733057125e-05
S085	T230	TRUE	TRUE	0	0	1	1	none	0.000114686322248
S087	T230	TRUE	TRUE	0	0	1	1	none	0.0001248757540025
S093	T230	TRUE	TRUE	0	0	1	1	none	9.51023571485e-05
S097	T230	TRUE	TRUE	0	0	1	1	none	2.211348756e-05
S102	T230	TRUE	TRUE	0	0	1	1	none	0.000118356993478
S106	T230	TRUE	TRUE	0	0	1	1	none	2.1063572296e-05
S130	T230	TRUE	TRUE	0	0	1	1	none	0.0001244872931127
T009	T230	TRUE	TRUE	0	0	1	1	none	6.7933192635e-06
T010	T230	TRUE	TRUE	0	0	1	1	none	4.4273881352e-06
T013	T230	FALSE	FALSE	0	0	1	1	none	7.88060152194e-05
T014	T230	TRUE	TRUE	0	0	1	1	none	2.19719544647e-05
T020	T230	TRUE	TRUE	0	0	1	1	none	7.9141313445e-05
T021	T230	TRUE	TRUE	0	0	1	1	none	4.907037239e-06
T028	T230	TRUE	TRUE	0	0	1	1	none	6.91572890085e-05
T035a	T230	TRUE	TRUE	0	0	1	1	none	0.000123722029677
T035b	T230	TRUE	TRUE	0	0	1	1	none	4.2867483495e-06
T040	T230	TRUE	TRUE	0	0	1	1	none	2.4205159928e-05
T056	T230	FALSE	FALSE	0	0	1	1	none	1.0424369431e-05
T059	T230	TRUE	TRUE	0	0	1	1	none	0.000125658258603
T065	T230	TRUE	TRUE	0	0	1	1	none	7.6246918057e-05
T069	T230	TRUE	TRUE	0	0	1	1	none	0.000127276117956
T073	T230	TRUE	TRUE	0	0	1	1	none	5.5260546965e-06
T075	T230	TRUE	TRUE	0	0	1	1	none	7.2433138707e-05
T077	T230	TRUE	TRUE	0	0	1	1	none	5.5260546965e-06
T087	T230	TRUE	TRUE	0	0	1	1	none	1.8087713715e-06
T095	T230	TRUE	TRUE	0	0	1	1	none	0.0001238579426385
T099a	T230	TRUE	TRUE	0	0	1	1	none	0.0001236053951841
T102	T230	FALSE	FALSE	0	0	1	1	none	0.0001279013558128
T104	T230	FALSE	FALSE	0	0	1	1	none	7.38037321055e-05
T105	T230	FALSE	FALSE	0	0	1	1	none	7.7486224404e-05
T107	T230	FALSE	FALSE	0	0	1	1	none	0.0001285203732703
T126	T230	TRUE	TRUE	0	0	1	1	none	0.000140746144522
T156	T230	FALSE	FALSE	0	0	1	1	none	7.84532478046e-05
T159a	T230	TRUE	TRUE	0	0	1	1	none	4.907037239e-06
T182	T230	FALSE	FALSE	0	0	1	1	none	7.9136039026e-05
T188	T230	TRUE	TRUE	0	0	1	1	none	6.46442808705e-05
T192	T230	FALSE	FALSE	0	0	1	1	none	0.0001520876663627
T197	T230	TRUE	TRUE	0	0	1	1	none	7.3567766975e-05
T223	T230	FALSE	FALSE	0	0	1	1	none	7.72879930145e-05
T225	T230	FALSE	FALSE	0	0	1	1	none	8.41012352085001e-05
S002	T232	TRUE	TRUE	0	0	1	1	none	0.0001327895099775
S007	T232	TRUE	TRUE	0	0	1	1	none	0.0001350834534675
S021	T232	TRUE	TRUE	0	0	1	1	none	0.000132261875145
S024	T232	TRUE	TRUE	0	0	1	1	none	0.0001318019454608
S025	T232	TRUE	TRUE	0	0	1	1	none	0.0001366467510645
S026	T232	TRUE	TRUE	0	0	1	1	none	0.000129922832574
S038	T232	TRUE	TRUE	0	0	1	1	none	0.0001437466713305
S039	T232	TRUE	TRUE	0	0	1	1	none	0.0001334521183575
S040	T232	TRUE	TRUE	0	0	1	1	none	6.18008323895e-05
S042	T232	TRUE	TRUE	0	0	1	1	none	0.000132261239429
S071	T232	TRUE	TRUE	0	0	1	1	none	3.6148361424e-05
S078	T232	TRUE	TRUE	0	0	1	1	none	0.0001314513006015
S081	T232	TRUE	TRUE	0	0	1	1	none	0.000132261239429
S085	T232	TRUE	TRUE	0	0	1	1	none	7.46925782485e-05
S087	T232	TRUE	TRUE	0	0	1	1	none	8.4882010003e-05
S093	T232	TRUE	TRUE	0	0	1	1	none	5.5108613149e-05
S097	T232	TRUE	TRUE	0	0	1	1	none	0.0001355819115065
S102	T232	TRUE	TRUE	0	0	1	1	none	6.35604002645e-05
S106	T232	TRUE	TRUE	0	0	1	1	none	0.0001314515060125
S130	T232	TRUE	TRUE	0	0	1	1	none	8.44935491132e-05
T009	T232	TRUE	TRUE	0	0	1	1	none	0.000142803464899
T010	T232	TRUE	TRUE	0	0	1	1	none	0.0001391982274237
T013	T232	FALSE	FALSE	0	0	1	1	none	0.0001464169992759
T014	T232	TRUE	TRUE	0	0	1	1	none	0.0001323598881812
T020	T232	TRUE	TRUE	0	0	1	1	none	0.0001467522975015
T021	T232	TRUE	TRUE	0	0	1	1	none	0.0001396778765275
T028	T232	TRUE	TRUE	0	0	1	1	none	0.000136768273065
T035a	T232	TRUE	TRUE	0	0	1	1	none	8.37282856775e-05
T035b	T232	TRUE	TRUE	0	0	1	1	none	0.000139057587638
T040	T232	TRUE	TRUE	0	0	1	1	none	0.0001345930936445
T056	T232	FALSE	FALSE	0	0	1	1	none	0.0001464345150665
T059	T232	TRUE	TRUE	0	0	1	1	none	7.08616653895e-05
T065	T232	TRUE	TRUE	0	0	1	1	none	0.0001438579021135
T069	T232	TRUE	TRUE	0	0	1	1	none	5.04574548825e-05
T073	T232	TRUE	TRUE	0	0	1	1	none	0.000140296893985
T075	T232	TRUE	TRUE	0	0	1	1	none	0.0001358100802875
T077	T232	TRUE	TRUE	0	0	1	1	none	0.000140296893985
T087	T232	TRUE	TRUE	0	0	1	1	none	0.000139058223354
T095	T232	TRUE	TRUE	0	0	1	1	none	8.3864198639e-05
T099a	T232	TRUE	TRUE	0	0	1	1	none	8.36116511846e-05
T102	T232	FALSE	FALSE	0	0	1	1	none	8.79076118133e-05
T104	T232	FALSE	FALSE	0	0	1	1	none	0.000141414716162
T105	T232	FALSE	FALSE	0	0	1	1	none	0.0001450972084605
T107	T232	FALSE	FALSE	0	0	1	1	none	8.85266292708e-05
T126	T232	TRUE	TRUE	0	0	1	1	none	2.9475961285e-06
T156	T232	FALSE	FALSE	0	0	1	1	none	0.0001460642318611
T159a	T232	TRUE	TRUE	0	0	1	1	none	0.0001396778765275
T182	T232	FALSE	FALSE	0	0	1	1	none	0.0001467470230825
T188	T232	TRUE	TRUE	0	0	1	1	none	0.000132255264927
T192	T232	FALSE	FALSE	0	0	1	1	none	1.42891179692e-05
T197	T232	TRUE	TRUE	0	0	1	1	none	0.0001411787510315
T223	T232	FALSE	FALSE	0	0	1	1	none	0.000144898977071
T225	T232	FALSE	FALSE	0	0	1	1	none	0.000151712219265
T230	T232	TRUE	TRUE	0	0	1	1	none	0.0001396276883785
S002	T241	FALSE	FALSE	0	0	1	1	none	8.14683972130001e-05
S007	T241	FALSE	FALSE	0	0	1	1	none	6.2431286383e-05
S021	T241	FALSE	FALSE	0	0	1	1	none	8.09407623805001e-05
S024	T241	FALSE	FALSE	0	0	1	1	none	8.04808326963001e-05
S025	T241	FALSE	FALSE	0	0	1	1	none	8.53256383000001e-05
S026	T241	FALSE	FALSE	0	0	1	1	none	7.86017198095001e-05
S038	T241	FALSE	FALSE	0	0	1	1	none	1.9108500399e-05
S039	T241	FALSE	FALSE	0	0	1	1	none	8.21310055930001e-05
S040	T241	FALSE	FALSE	0	0	1	1	none	0.000132887296895
S042	T241	FALSE	FALSE	0	0	1	1	none	8.09401266645001e-05
S071	T241	FALSE	FALSE	0	0	1	1	none	0.0001210085045935
S078	T241	FALSE	FALSE	0	0	1	1	none	8.01301878370001e-05
S081	T241	FALSE	FALSE	0	0	1	1	none	8.09401266645001e-05
S085	T241	FALSE	FALSE	0	0	1	1	none	0.00013097619354
S087	T241	FALSE	FALSE	0	0	1	1	none	0.0001411656252945
S093	T241	FALSE	FALSE	0	0	1	1	none	0.0001113922284405
S097	T241	FALSE	FALSE	0	0	1	1	none	8.42607987420001e-05
S102	T241	FALSE	FALSE	0	0	1	1	none	0.00013464686477
S106	T241	FALSE	FALSE	0	0	1	1	none	8.01303932480001e-05
S130	T241	FALSE	FALSE	0	0	1	1	none	0.0001407771644047
T009	T241	FALSE	FALSE	0	0	1	1	none	9.14823521345001e-05
T010	T241	FALSE	FALSE	0	0	1	1	none	8.78771146592001e-05
T013	T241	FALSE	FALSE	0	0	1	1	none	1.34162047064e-05
T014	T241	FALSE	FALSE	0	0	1	1	none	8.10387754167001e-05
T020	T241	FALSE	FALSE	0	0	1	1	none	2.211412657e-05
T021	T241	FALSE	FALSE	0	0	1	1	none	8.83567637630001e-05
T028	T241	FALSE	FALSE	0	0	1	1	none	6.41161059805001e-05
T035a	T241	FALSE	FALSE	0	0	1	1	none	0.000140011900969
T035b	T241	FALSE	FALSE	0	0	1	1	none	8.77364748735001e-05
T040	T241	FALSE	FALSE	0	0	1	1	none	8.32719808800001e-05
T056	T241	FALSE	FALSE	0	0	1	1	none	9.51134023020001e-05
T059	T241	FALSE	FALSE	0	0	1	1	none	0.000141948129895
T065	T241	FALSE	FALSE	0	0	1	1	none	1.4538270251e-05
T069	T241	FALSE	FALSE	0	0	1	1	none	0.000143565989248
T073	T241	FALSE	FALSE	0	0	1	1	none	8.89757812205001e-05
T075	T241	FALSE	FALSE	0	0	1	1	none	8.87230099990001e-05
T077	T241	FALSE	FALSE	0	0	1	1	none	8.89757812205001e-05
T087	T241	FALSE	FALSE	0	0	1	1	none	8.77371105895001e-05
T095	T241	FALSE	FALSE	0	0	1	1	none	0.0001401478139305
T099a	T241	FALSE	FALSE	0	0	1	1	none	0.0001398952664761
T102	T241	FALSE	FALSE	0	0	1	1	none	0.0001441912271048
T104	T241	FALSE	FALSE	0	0	1	1	none	6.87625490775001e-05
T105	T241	FALSE	FALSE	0	0	1	1	none	1.5777576598e-05
T107	T241	FALSE	FALSE	0	0	1	1	none	0.0001448102445623
T126	T241	FALSE	FALSE	0	0	1	1	none	0.000157036015814
T156	T241	FALSE	FALSE	0	0	1	1	none	2.26653672766e-05
T159a	T241	FALSE	FALSE	0	0	1	1	none	8.83567637630001e-05
T182	T241	FALSE	FALSE	0	0	1	1	none	2.3348158498e-05
T188	T241	FALSE	FALSE	0	0	1	1	none	5.96030978425001e-05
T192	T241	FALSE	FALSE	0	0	1	1	none	0.0001683775376547
T197	T241	FALSE	FALSE	0	0	1	1	none	1.7779886447e-05
T223	T241	FALSE	FALSE	0	0	1	1	none	2.15001124865e-05
T225	T241	FALSE	FALSE	0	0	1	1	none	2.83133546805e-05
T230	T241	FALSE	FALSE	0	0	1	1	none	8.83065756140001e-05
T232	T241	FALSE	FALSE	0	0	1	1	none	0.0001559175596705
S002	T270	FALSE	FALSE	0	0	1	1	none	0.000134648469498
S007	T270	FALSE	FALSE	0	0	1	1	none	0.000136942412988
S021	T270	FALSE	FALSE	0	0	1	1	none	0.0001341208346655
S024	T270	FALSE	FALSE	0	0	1	1	none	0.0001336609049813
S025	T270	FALSE	FALSE	0	0	1	1	none	0.000138505710585
S026	T270	FALSE	FALSE	0	0	1	1	none	0.0001317817920945
S038	T270	FALSE	FALSE	0	0	1	1	none	0.000145605630851
S039	T270	FALSE	FALSE	0	0	1	1	none	0.000135311077878
S040	T270	FALSE	FALSE	0	0	1	1	none	6.365979191e-05
S042	T270	FALSE	FALSE	0	0	1	1	none	0.0001341201989495
S071	T270	FALSE	FALSE	0	0	1	1	none	3.80073209445e-05
S078	T270	FALSE	FALSE	0	0	1	1	none	0.000133310260122
S081	T270	FALSE	FALSE	0	0	1	1	none	0.0001341201989495
S085	T270	FALSE	FALSE	0	0	1	1	none	7.6551537769e-05
S087	T270	FALSE	FALSE	0	0	1	1	none	8.67409695235e-05
S093	T270	FALSE	FALSE	0	0	1	1	none	5.69675726695e-05
S097	T270	FALSE	FALSE	0	0	1	1	none	0.000137440871027
S102	T270	FALSE	FALSE	0	0	1	1	none	6.5419359785e-05
S106	T270	FALSE	FALSE	0	0	1	1	none	0.000133310465533
S130	T270	FALSE	FALSE	0	0	1	1	none	8.63525086337e-05
T009	T270	FALSE	FALSE	0	0	1	1	none	0.0001446624244195
T010	T270	FALSE	FALSE	0	0	1	1	none	0.0001410571869442
T013	T270	FALSE	FALSE	0	0	1	1	none	0.0001482759587964
T014	T270	FALSE	FALSE	0	0	1	1	none	0.0001342188477017
T020	T270	FALSE	FALSE	0	0	1	1	none	0.000148611257022
T021	T270	FALSE	FALSE	0	0	1	1	none	0.000141536836048
T028	T270	FALSE	FALSE	0	0	1	1	none	0.0001386272325855
T035a	T270	FALSE	FALSE	0	0	1	1	none	8.5587245198e-05
T035b	T270	FALSE	FALSE	0	0	1	1	none	0.0001409165471585
T040	T270	FALSE	FALSE	0	0	1	1	none	0.000136452053165
T056	T270	FALSE	FALSE	0	0	1	1	none	0.000148293474587
T059	T270	FALSE	FALSE	0	0	1	1	none	7.272062491e-05
T065	T270	FALSE	FALSE	0	0	1	1	none	0.000145716861634
T069	T270	FALSE	FALSE	0	0	1	1	none	5.2316414403e-05
T073	T270	FALSE	FALSE	0	0	1	1	none	0.0001421558535055
T075	T270	FALSE	FALSE	0	0	1	1	none	0.000137669039808
T077	T270	FALSE	FALSE	0	0	1	1	none	0.0001421558535055
T087	T270	FALSE	FALSE	0	0	1	1	none	0.0001409171828745
T095	T270	FALSE	FALSE	0	0	1	1	none	8.57231581595e-05
T099a	T270	FALSE	FALSE	0	0	1	1	none	8.54706107051e-05
T102	T270	FALSE	FALSE	0	0	1	1	none	8.97665713338e-05
T104	T270	FALSE	FALSE	0	0	1	1	none	0.0001432736756825
T105	T270	FALSE	FALSE	0	0	1	1	none	0.000146956167981
T107	T270	FALSE	FALSE	0	0	1	1	none	9.03855887913e-05
T126	T270	FALSE	FALSE	0	0	1	1	none	4.806555649e-06
T156	T270	FALSE	FALSE	0	0	1	1	none	0.0001479231913816
T159a	T270	FALSE	FALSE	0	0	1	1	none	0.000141536836048
T182	T270	FALSE	FALSE	0	0	1	1	none	0.000148605982603
T188	T270	FALSE	FALSE	0	0	1	1	none	0.0001341142244475
T192	T270	FALSE	FALSE	0	0	1	1	none	1.61480774897e-05
T197	T270	FALSE	FALSE	0	0	1	1	none	0.000143037710552
T223	T270	FALSE	FALSE	0	0	1	1	none	0.0001467579365915
T225	T270	FALSE	FALSE	0	0	1	1	none	0.0001535711787855
T230	T270	FALSE	FALSE	0	0	1	1	none	0.000141486647899
T232	T270	TRUE	TRUE	1	0	1	1	anc	6.196531735e-07
T241	T270	FALSE	FALSE	0	0	1	1	none	0.000157776519191
S002	T271b	FALSE	FALSE	0	0	1	1	none	7.57866241485e-05
S007	T271b	FALSE	FALSE	0	0	1	1	none	5.67495133185e-05
S021	T271b	FALSE	FALSE	0	0	1	1	none	7.5258989316e-05
S024	T271b	FALSE	FALSE	0	0	1	1	none	7.47990596318e-05
S025	T271b	FALSE	FALSE	0	0	1	1	none	7.96438652355e-05
S026	T271b	FALSE	FALSE	0	0	1	1	none	7.2919946745e-05
S038	T271b	FALSE	FALSE	0	0	1	1	none	1.46660336815e-05
S039	T271b	FALSE	FALSE	0	0	1	1	none	7.64492325285e-05
S040	T271b	FALSE	FALSE	0	0	1	1	none	0.0001272055238305
S042	T271b	FALSE	FALSE	0	0	1	1	none	7.52583536e-05
S071	T271b	FALSE	FALSE	0	0	1	1	none	0.000115326731529
S078	T271b	FALSE	FALSE	0	0	1	1	none	7.44484147725e-05
S081	T271b	FALSE	FALSE	0	0	1	1	none	7.52583536e-05
S085	T271b	FALSE	FALSE	0	0	1	1	none	0.0001252944204755
S087	T271b	FALSE	FALSE	0	0	1	1	none	0.00013548385223
S093	T271b	FALSE	FALSE	0	0	1	1	none	0.000105710455376
S097	T271b	FALSE	FALSE	0	0	1	1	none	7.85790256775e-05
S102	T271b	FALSE	FALSE	0	0	1	1	none	0.0001289650917055
S106	T271b	FALSE	FALSE	0	0	1	1	none	7.44486201835e-05
S130	T271b	FALSE	FALSE	0	0	1	1	none	0.0001350953913402
T009	T271b	FALSE	FALSE	0	0	1	1	none	8.58005790700001e-05
T010	T271b	FALSE	FALSE	0	0	1	1	none	8.21953415947e-05
T013	T271b	FALSE	FALSE	0	0	1	1	none	1.73363616269e-05
T014	T271b	FALSE	FALSE	0	0	1	1	none	7.53570023522e-05
T020	T271b	FALSE	FALSE	0	0	1	1	none	1.76716598525e-05
T021	T271b	FALSE	FALSE	0	0	1	1	none	8.26749906985001e-05
T028	T271b	FALSE	FALSE	0	0	1	1	none	5.8434332916e-05
T035a	T271b	FALSE	FALSE	0	0	1	1	none	0.0001343301279045
T035b	T271b	FALSE	FALSE	0	0	1	1	none	8.2054701809e-05
T040	T271b	FALSE	FALSE	0	0	1	1	none	7.75902078155e-05
T056	T271b	FALSE	FALSE	0	0	1	1	none	8.94316292375001e-05
T059	T271b	FALSE	FALSE	0	0	1	1	none	0.0001362663568305
T065	T271b	FALSE	FALSE	0	0	1	1	none	1.47772644645e-05
T069	T271b	FALSE	FALSE	0	0	1	1	none	0.0001378842161835
T073	T271b	FALSE	FALSE	0	0	1	1	none	8.32940081560001e-05
T075	T271b	FALSE	FALSE	0	0	1	1	none	8.30412369345e-05
T077	T271b	FALSE	FALSE	0	0	1	1	none	8.32940081560001e-05
T087	T271b	FALSE	FALSE	0	0	1	1	none	8.20553375250001e-05
T095	T271b	FALSE	FALSE	0	0	1	1	none	0.000134466040866
T099a	T271b	FALSE	FALSE	0	0	1	1	none	0.0001342134934116
T102	T271b	FALSE	FALSE	0	0	1	1	none	0.0001385094540403
T104	T271b	FALSE	FALSE	0	0	1	1	none	6.3080776013e-05
T105	T271b	FALSE	FALSE	0	0	1	1	none	1.60165708115e-05
T107	T271b	FALSE	FALSE	0	0	1	1	none	0.0001391284714978
T126	T271b	FALSE	FALSE	0	0	1	1	none	0.0001513542427495
T156	T271b	FALSE	FALSE	0	0	1	1	none	8.9852910161e-06
T159a	T271b	FALSE	FALSE	0	0	1	1	none	8.26749906985e-05
T182	T271b	FALSE	FALSE	0	0	1	1	none	1.46253076255e-05
T188	T271b	FALSE	FALSE	0	0	1	1	none	5.3921324778e-05
T192	T271b	FALSE	FALSE	0	0	1	1	none	0.0001626957645902
T197	T271b	TRUE	TRUE	1	0	1	1	anc	1.001544319e-06
T223	T271b	FALSE	FALSE	0	0	1	1	none	1.2777261614e-05
T225	T271b	FALSE	FALSE	0	0	1	1	none	7.197440338e-06
T230	T271b	FALSE	FALSE	0	0	1	1	none	8.26248025495e-05
T232	T271b	FALSE	FALSE	0	0	1	1	none	0.000150235786606
T241	T271b	FALSE	FALSE	0	0	1	1	none	2.68369220215e-05
T270	T271b	FALSE	FALSE	0	0	1	1	none	0.0001520947461265
S002	T301	FALSE	FALSE	0	0	1	1	none	0.0001449989465274
S007	T301	FALSE	FALSE	0	0	1	1	none	0.0001472928900174
S021	T301	FALSE	FALSE	0	0	1	1	none	0.0001444713116949
S024	T301	FALSE	FALSE	0	0	1	1	none	0.0001440113820107
S025	T301	FALSE	FALSE	0	0	1	1	none	0.0001488561876144
S026	T301	FALSE	FALSE	0	0	1	1	none	0.0001421322691239
S038	T301	FALSE	FALSE	0	0	1	1	none	0.0001559561078804
S039	T301	FALSE	FALSE	0	0	1	1	none	0.0001456615549074
S040	T301	FALSE	FALSE	0	0	1	1	none	7.40102689394001e-05
S042	T301	FALSE	FALSE	0	0	1	1	none	0.0001444706759789
S071	T301	FALSE	FALSE	0	0	1	1	none	4.83577979739e-05
S078	T301	FALSE	FALSE	0	0	1	1	none	0.0001436607371514
S081	T301	FALSE	FALSE	0	0	1	1	none	0.0001444706759789
S085	T301	FALSE	FALSE	0	0	1	1	none	8.69020147984e-05
S087	T301	FALSE	FALSE	0	0	1	1	none	9.70914465529001e-05
S093	T301	FALSE	FALSE	0	0	1	1	none	6.73180496989e-05
S097	T301	FALSE	FALSE	0	0	1	1	none	0.0001477913480564
S102	T301	FALSE	FALSE	0	0	1	1	none	7.57698368144e-05
S106	T301	FALSE	FALSE	0	0	1	1	none	0.0001436609425624
S130	T301	FALSE	FALSE	0	0	1	1	none	9.67029856631001e-05
T009	T301	FALSE	FALSE	0	0	1	1	none	0.0001550129014489
T010	T301	FALSE	FALSE	0	0	1	1	none	0.0001514076639736
T013	T301	FALSE	FALSE	0	0	1	1	none	0.0001586264358258
T014	T301	FALSE	FALSE	0	0	1	1	none	0.0001445693247311
T020	T301	FALSE	FALSE	0	0	1	1	none	0.0001589617340514
T021	T301	FALSE	FALSE	0	0	1	1	none	0.0001518873130774
T028	T301	FALSE	FALSE	0	0	1	1	none	0.0001489777096149
T035a	T301	FALSE	FALSE	0	0	1	1	none	9.59377222274001e-05
T035b	T301	FALSE	FALSE	0	0	1	1	none	0.0001512670241879
T040	T301	FALSE	FALSE	0	0	1	1	none	0.0001468025301944
T056	T301	FALSE	FALSE	0	0	1	1	none	0.0001586439516164
T059	T301	FALSE	FALSE	0	0	1	1	none	8.30711019394001e-05
T065	T301	FALSE	FALSE	0	0	1	1	none	0.0001560673386634
T069	T301	FALSE	FALSE	0	0	1	1	none	6.26668914324e-05
T073	T301	FALSE	FALSE	0	0	1	1	none	0.0001525063305349
T075	T301	FALSE	FALSE	0	0	1	1	none	0.0001480195168374
T077	T301	FALSE	FALSE	0	0	1	1	none	0.0001525063305349
T087	T301	FALSE	FALSE	0	0	1	1	none	0.0001512676599039
T095	T301	FALSE	FALSE	0	0	1	1	none	9.60736351889001e-05
T099a	T301	FALSE	FALSE	0	0	1	1	none	9.58210877345e-05
T102	T301	FALSE	FALSE	0	0	1	1	none	0.0001001170483632
T104	T301	FALSE	FALSE	0	0	1	1	none	0.0001536241527119
T105	T301	FALSE	FALSE	0	0	1	1	none	0.0001573066450104
T107	T301	FALSE	FALSE	0	0	1	1	none	0.0001007360658207
T126	T301	FALSE	FALSE	1	0	1	1	anc	4.8944486714e-06
T156	T301	FALSE	FALSE	0	0	1	1	none	0.000158273668411
T159a	T301	FALSE	FALSE	0	0	1	1	none	0.0001518873130774
T182	T301	FALSE	FALSE	0	0	1	1	none	0.0001589564596324
T188	T301	FALSE	FALSE	0	0	1	1	none	0.0001444647014769
T192	T301	FALSE	FALSE	0	0	1	1	none	1.12787451241e-05
T197	T301	FALSE	FALSE	0	0	1	1	none	0.0001533881875814
T223	T301	FALSE	FALSE	0	0	1	1	none	0.0001571084136209
T225	T301	FALSE	FALSE	0	0	1	1	none	0.0001639216558149
T230	T301	FALSE	FALSE	0	0	1	1	none	0.0001518371249284
T232	T301	FALSE	FALSE	0	0	1	1	none	1.40385765349e-05
T241	T301	FALSE	FALSE	0	0	1	1	none	0.0001681269962204
T270	T301	FALSE	FALSE	0	0	1	1	none	1.58975360554e-05
T271b	T301	FALSE	FALSE	0	0	1	1	none	0.0001624452231559
S002	T303	FALSE	FALSE	0	0	1	1	none	0.000144473446642
S007	T303	FALSE	FALSE	0	0	1	1	none	0.000146767390132
S021	T303	FALSE	FALSE	0	0	1	1	none	0.0001439458118095
S024	T303	FALSE	FALSE	0	0	1	1	none	0.0001434858821253
S025	T303	FALSE	FALSE	0	0	1	1	none	0.000148330687729
S026	T303	FALSE	FALSE	0	0	1	1	none	0.0001416067692385
S038	T303	FALSE	FALSE	0	0	1	1	none	0.000155430607995
S039	T303	FALSE	FALSE	0	0	1	1	none	0.000145136055022
S040	T303	FALSE	FALSE	0	0	1	1	none	7.34847690540001e-05
S042	T303	FALSE	FALSE	0	0	1	1	none	0.0001439451760935
S071	T303	FALSE	FALSE	0	0	1	1	none	4.78322980885e-05
S078	T303	FALSE	FALSE	0	0	1	1	none	0.000143135237266
S081	T303	FALSE	FALSE	0	0	1	1	none	0.0001439451760935
S085	T303	FALSE	FALSE	0	0	1	1	none	8.6376514913e-05
S087	T303	FALSE	FALSE	0	0	1	1	none	9.65659466675001e-05
S093	T303	FALSE	FALSE	0	0	1	1	none	6.67925498135e-05
S097	T303	FALSE	FALSE	0	0	1	1	none	0.000147265848171
S102	T303	FALSE	FALSE	0	0	1	1	none	7.5244336929e-05
S106	T303	FALSE	FALSE	0	0	1	1	none	0.000143135442677
S130	T303	FALSE	FALSE	0	0	1	1	none	9.61774857777001e-05
T009	T303	FALSE	FALSE	0	0	1	1	none	0.0001544874015635
T010	T303	FALSE	FALSE	0	0	1	1	none	0.0001508821640882
T013	T303	FALSE	FALSE	0	0	1	1	none	0.0001581009359404
T014	T303	FALSE	FALSE	0	0	1	1	none	0.0001440438248457
T020	T303	FALSE	FALSE	0	0	1	1	none	0.000158436234166
T021	T303	FALSE	FALSE	0	0	1	1	none	0.000151361813192
T028	T303	FALSE	FALSE	0	0	1	1	none	0.0001484522097295
T035a	T303	FALSE	FALSE	0	0	1	1	none	9.54122223420001e-05
T035b	T303	FALSE	FALSE	0	0	1	1	none	0.0001507415243025
T040	T303	FALSE	FALSE	0	0	1	1	none	0.000146277030309
T056	T303	FALSE	FALSE	0	0	1	1	none	0.000158118451731
T059	T303	FALSE	FALSE	0	0	1	1	none	8.25456020540001e-05
T065	T303	FALSE	FALSE	0	0	1	1	none	0.000155541838778
T069	T303	FALSE	FALSE	0	0	1	1	none	6.2141391547e-05
T073	T303	FALSE	FALSE	0	0	1	1	none	0.0001519808306495
T075	T303	FALSE	FALSE	0	0	1	1	none	0.000147494016952
T077	T303	FALSE	FALSE	0	0	1	1	none	0.0001519808306495
T087	T303	FALSE	FALSE	0	0	1	1	none	0.0001507421600185
T095	T303	FALSE	FALSE	0	0	1	1	none	9.55481353035001e-05
T099a	T303	FALSE	FALSE	0	0	1	1	none	9.52955878491e-05
T102	T303	FALSE	FALSE	0	0	1	1	none	9.95915484778001e-05
T104	T303	FALSE	FALSE	0	0	1	1	none	0.0001530986528265
T105	T303	FALSE	FALSE	0	0	1	1	none	0.000156781145125
T107	T303	FALSE	FALSE	0	0	1	1	none	0.0001002105659353
T126	T303	FALSE	FALSE	1	0	1	1	anc	4.9886019595e-06
T156	T303	FALSE	FALSE	0	0	1	1	none	0.0001577481685256
T159a	T303	FALSE	FALSE	0	0	1	1	none	0.000151361813192
T182	T303	FALSE	FALSE	0	0	1	1	none	0.000158430959747
T188	T303	FALSE	FALSE	0	0	1	1	none	0.0001439392015915
T192	T303	FALSE	FALSE	0	0	1	1	none	1.81890833207e-05
T197	T303	FALSE	FALSE	0	0	1	1	none	0.000152862687696
T223	T303	FALSE	FALSE	0	0	1	1	none	0.0001565829137355
T225	T303	FALSE	FALSE	0	0	1	1	none	0.0001633961559295
T230	T303	FALSE	FALSE	0	0	1	1	none	0.000151311625043
T232	T303	FALSE	FALSE	0	0	1	1	none	1.35130766495e-05
T241	T303	FALSE	FALSE	0	0	1	1	none	0.000167601496335
T270	T303	FALSE	FALSE	0	0	1	1	none	1.537203617e-05
T271b	T303	FALSE	FALSE	0	0	1	1	none	0.0001619197232705
T301	T303	FALSE	FALSE	0	0	1	1	none	1.79385418864e-05
S002	T322	FALSE	FALSE	0	0	1	1	none	7.89340301525e-05
S007	T322	FALSE	FALSE	0	0	1	1	none	5.98969193225e-05
S021	T322	FALSE	FALSE	0	0	1	1	none	7.84063953200001e-05
S024	T322	FALSE	FALSE	0	0	1	1	none	7.79464656358e-05
S025	T322	FALSE	FALSE	0	0	1	1	none	8.27912712395e-05
S026	T322	FALSE	FALSE	0	0	1	1	none	7.6067352749e-05
S038	T322	FALSE	FALSE	0	0	1	1	none	1.65741333385e-05
S039	T322	FALSE	FALSE	0	0	1	1	none	7.95966385325e-05
S040	T322	FALSE	FALSE	0	0	1	1	none	0.0001303529298345
S042	T322	FALSE	FALSE	0	0	1	1	none	7.84057596040001e-05
S071	T322	FALSE	FALSE	0	0	1	1	none	0.000118474137533
S078	T322	FALSE	FALSE	0	0	1	1	none	7.75958207765e-05
S081	T322	FALSE	FALSE	0	0	1	1	none	7.84057596040001e-05
S085	T322	FALSE	FALSE	0	0	1	1	none	0.0001284418264795
S087	T322	FALSE	FALSE	0	0	1	1	none	0.000138631258234
S093	T322	FALSE	FALSE	0	0	1	1	none	0.00010885786138
S097	T322	FALSE	FALSE	0	0	1	1	none	8.17264316815e-05
S102	T322	FALSE	FALSE	0	0	1	1	none	0.0001321124977095
S106	T322	FALSE	FALSE	0	0	1	1	none	7.75960261875001e-05
S130	T322	FALSE	FALSE	0	0	1	1	none	0.0001382427973442
T009	T322	FALSE	FALSE	0	0	1	1	none	8.89479850740001e-05
T010	T322	FALSE	FALSE	0	0	1	1	none	8.53427475987001e-05
T013	T322	FALSE	FALSE	0	0	1	1	none	1.08818376459e-05
T014	T322	FALSE	FALSE	0	0	1	1	none	7.85044083562e-05
T020	T322	FALSE	FALSE	0	0	1	1	none	1.95797595095e-05
T021	T322	FALSE	FALSE	0	0	1	1	none	8.58223967025001e-05
T028	T322	FALSE	FALSE	0	0	1	1	none	6.158173892e-05
T035a	T322	FALSE	FALSE	0	0	1	1	none	0.0001374775339085
T035b	T322	FALSE	FALSE	0	0	1	1	none	8.52021078130001e-05
T040	T322	FALSE	FALSE	0	0	1	1	none	8.07376138195001e-05
T056	T322	FALSE	FALSE	0	0	1	1	none	9.25790352415001e-05
T059	T322	FALSE	FALSE	0	0	1	1	none	0.0001394137628345
T065	T322	FALSE	FALSE	0	0	1	1	none	1.20039031905e-05
T069	T322	FALSE	FALSE	0	0	1	1	none	0.0001410316221875
T073	T322	FALSE	FALSE	0	0	1	1	none	8.64414141600001e-05
T075	T322	FALSE	FALSE	0	0	1	1	none	8.61886429385001e-05
T077	T322	FALSE	FALSE	0	0	1	1	none	8.64414141600001e-05
T087	T322	FALSE	FALSE	0	0	1	1	none	8.52027435290001e-05
T095	T322	FALSE	FALSE	0	0	1	1	none	0.00013761344687
T099a	T322	FALSE	FALSE	0	0	1	1	none	0.0001373608994156
T102	T322	FALSE	FALSE	0	0	1	1	none	0.0001416568600443
T104	T322	FALSE	FALSE	0	0	1	1	none	6.62281820170001e-05
T105	T322	FALSE	FALSE	0	0	1	1	none	1.32432095375e-05
T107	T322	FALSE	FALSE	0	0	1	1	none	0.0001422758775018
T126	T322	FALSE	FALSE	0	0	1	1	none	0.0001545016487535
T156	T322	FALSE	FALSE	0	0	1	1	none	2.01310002161e-05
T159a	T322	FALSE	FALSE	0	0	1	1	none	8.58223967025001e-05
T182	T322	FALSE	FALSE	0	0	1	1	none	2.08137914375e-05
T188	T322	FALSE	FALSE	0	0	1	1	none	5.7068730782e-05
T192	T322	FALSE	FALSE	0	0	1	1	none	0.0001658431705942
T197	T322	FALSE	FALSE	0	0	1	1	none	1.52455193865e-05
T223	T322	FALSE	FALSE	0	0	1	1	none	1.8965745426e-05
T225	T322	FALSE	FALSE	0	0	1	1	none	2.577898762e-05
T230	T322	FALSE	FALSE	0	0	1	1	none	8.57722085535e-05
T232	T322	FALSE	FALSE	0	0	1	1	none	0.00015338319261
T241	T322	FALSE	FALSE	0	0	1	1	none	7.9893345705e-06
T270	T322	FALSE	FALSE	0	0	1	1	none	0.0001552421521305
T271b	T322	FALSE	FALSE	0	0	1	1	none	2.4302554961e-05
T301	T322	FALSE	FALSE	0	0	1	1	none	0.0001655926291599
T303	T322	FALSE	FALSE	0	0	1	1	none	0.0001650671292745
S002	T327b	FALSE	FALSE	0	0	1	1	none	0.000115970508778
S007	T327b	FALSE	FALSE	0	0	1	1	none	0.000118264452268
S021	T327b	FALSE	FALSE	0	0	1	1	none	0.0001154428739455
S024	T327b	FALSE	FALSE	0	0	1	1	none	0.0001149829442613
S025	T327b	FALSE	FALSE	0	0	1	1	none	0.000119827749865
S026	T327b	FALSE	FALSE	0	0	1	1	none	0.0001131038313745
S038	T327b	FALSE	FALSE	0	0	1	1	none	0.000126927670131
S039	T327b	FALSE	FALSE	0	0	1	1	none	0.000116633117158
S040	T327b	FALSE	FALSE	0	0	1	1	none	4.498183119e-05
S042	T327b	FALSE	FALSE	0	0	1	1	none	0.0001154422382295
S071	T327b	FALSE	FALSE	0	0	1	1	none	2.25595071105e-05
S078	T327b	FALSE	FALSE	0	0	1	1	none	0.000114632299402
S081	T327b	FALSE	FALSE	0	0	1	1	none	0.0001154422382295
S085	T327b	FALSE	FALSE	0	0	1	1	none	5.7873577049e-05
S087	T327b	FALSE	FALSE	0	0	1	1	none	6.80630088035e-05
S093	T327b	FALSE	FALSE	0	0	1	1	none	3.82896119495e-05
S097	T327b	FALSE	FALSE	0	0	1	1	none	0.000118762910307
S102	T327b	FALSE	FALSE	0	0	1	1	none	4.6741399065e-05
S106	T327b	FALSE	FALSE	0	0	1	1	none	0.000114632504813
S130	T327b	FALSE	FALSE	0	0	1	1	none	6.76745479137e-05
T009	T327b	FALSE	FALSE	0	0	1	1	none	0.0001259844636995
T010	T327b	FALSE	FALSE	0	0	1	1	none	0.0001223792262242
T013	T327b	FALSE	FALSE	0	0	1	1	none	0.0001295979980764
T014	T327b	FALSE	FALSE	0	0	1	1	none	0.0001155408869817
T020	T327b	FALSE	FALSE	0	0	1	1	none	0.000129933296302
T021	T327b	FALSE	FALSE	0	0	1	1	none	0.000122858875328
T028	T327b	FALSE	FALSE	0	0	1	1	none	0.0001199492718655
T035a	T327b	FALSE	FALSE	0	0	1	1	none	6.6909284478e-05
T035b	T327b	FALSE	FALSE	0	0	1	1	none	0.0001222385864385
T040	T327b	FALSE	FALSE	0	0	1	1	none	0.000117774092445
T056	T327b	FALSE	FALSE	0	0	1	1	none	0.000129615513867
T059	T327b	FALSE	FALSE	0	0	1	1	none	5.404266419e-05
T065	T327b	FALSE	FALSE	0	0	1	1	none	0.000127038900914
T069	T327b	FALSE	FALSE	0	0	1	1	none	4.5116991765e-05
T073	T327b	FALSE	FALSE	0	0	1	1	none	0.0001234778927855
T075	T327b	FALSE	FALSE	0	0	1	1	none	0.000118991079088
T077	T327b	FALSE	FALSE	0	0	1	1	none	0.0001234778927855
T087	T327b	FALSE	FALSE	0	0	1	1	none	0.0001222392221545
T095	T327b	FALSE	FALSE	0	0	1	1	none	6.70451974395e-05
T099a	T327b	FALSE	FALSE	0	0	1	1	none	6.67926499851e-05
T102	T327b	FALSE	FALSE	0	0	1	1	none	7.10886106138e-05
T104	T327b	FALSE	FALSE	0	0	1	1	none	0.0001245957149625
T105	T327b	FALSE	FALSE	0	0	1	1	none	0.000128278207261
T107	T327b	FALSE	FALSE	0	0	1	1	none	7.17076280713001e-05
T126	T327b	FALSE	FALSE	0	0	1	1	none	5.8587018331e-05
T156	T327b	FALSE	FALSE	0	0	1	1	none	0.0001292452306616
T159a	T327b	FALSE	FALSE	0	0	1	1	none	0.000122858875328
T182	T327b	FALSE	FALSE	0	0	1	1	none	0.000129928021883
T188	T327b	FALSE	FALSE	0	0	1	1	none	0.0001154362637275
T192	T327b	FALSE	FALSE	0	0	1	1	none	6.99285401717e-05
T197	T327b	FALSE	FALSE	0	0	1	1	none	0.000124359749832
T223	T327b	FALSE	FALSE	0	0	1	1	none	0.0001280799758715
T225	T327b	FALSE	FALSE	0	0	1	1	none	0.0001348932180655
T230	T327b	FALSE	FALSE	0	0	1	1	none	0.000122808687179
T232	T327b	FALSE	FALSE	0	0	1	1	none	5.74685621875e-05
T241	T327b	FALSE	FALSE	0	0	1	1	none	0.000139098558471
T270	T327b	FALSE	FALSE	0	0	1	1	none	5.9327521708e-05
T271b	T327b	FALSE	FALSE	0	0	1	1	none	0.0001334167854065
T301	T327b	FALSE	FALSE	0	0	1	1	none	6.96779987374001e-05
T303	T327b	FALSE	FALSE	0	0	1	1	none	6.91524988520001e-05
T322	T327b	FALSE	FALSE	0	0	1	1	none	0.0001365641914105
S002	T330	TRUE	TRUE	0	0	1	1	none	0.000113491896084
S007	T330	TRUE	TRUE	0	0	1	1	none	0.000115785839574
S021	T330	TRUE	TRUE	0	0	1	1	none	0.0001129642612515
S024	T330	TRUE	TRUE	0	0	1	1	none	0.0001125043315673
S025	T330	TRUE	TRUE	0	0	1	1	none	0.000117349137171
S026	T330	TRUE	TRUE	0	0	1	1	none	0.0001106252186805
S038	T330	TRUE	TRUE	0	0	1	1	none	0.000124449057437
S039	T330	TRUE	TRUE	0	0	1	1	none	0.000114154504464
S040	T330	TRUE	TRUE	0	0	1	1	none	4.2503218496e-05
S042	T330	TRUE	TRUE	0	0	1	1	none	0.0001129636255355
S071	T330	TRUE	TRUE	0	0	1	1	none	2.00808944165e-05
S078	T330	TRUE	TRUE	0	0	1	1	none	0.000112153686708
S081	T330	TRUE	TRUE	0	0	1	1	none	0.0001129636255355
S085	T330	TRUE	TRUE	0	0	1	1	none	5.5394964355e-05
S087	T330	TRUE	TRUE	0	0	1	1	none	6.55843961095e-05
S093	T330	TRUE	TRUE	0	0	1	1	none	3.58109992555e-05
S097	T330	TRUE	TRUE	0	0	1	1	none	0.000116284297613
S102	T330	TRUE	TRUE	0	0	1	1	none	4.4262786371e-05
S106	T330	TRUE	TRUE	0	0	1	1	none	0.000112153892119
S130	T330	TRUE	TRUE	0	0	1	1	none	6.51959352197e-05
T009	T330	TRUE	TRUE	0	0	1	1	none	0.0001235058510055
T010	T330	TRUE	TRUE	0	0	1	1	none	0.0001199006135302
T013	T330	FALSE	FALSE	0	0	1	1	none	0.0001271193853824
T014	T330	TRUE	TRUE	0	0	1	1	none	0.0001130622742877
T020	T330	TRUE	TRUE	0	0	1	1	none	0.000127454683608
T021	T330	TRUE	TRUE	0	0	1	1	none	0.000120380262634
T028	T330	TRUE	TRUE	0	0	1	1	none	0.0001174706591715
T035a	T330	TRUE	TRUE	0	0	1	1	none	6.4430671784e-05
T035b	T330	TRUE	TRUE	0	0	1	1	none	0.0001197599737445
T040	T330	TRUE	TRUE	0	0	1	1	none	0.000115295479751
T056	T330	FALSE	FALSE	0	0	1	1	none	0.000127136901173
T059	T330	TRUE	TRUE	0	0	1	1	none	5.1564051496e-05
T065	T330	TRUE	TRUE	0	0	1	1	none	0.00012456028822
T069	T330	TRUE	TRUE	0	0	1	1	none	4.2638379071e-05
T073	T330	TRUE	TRUE	0	0	1	1	none	0.0001209992800915
T075	T330	TRUE	TRUE	0	0	1	1	none	0.000116512466394
T077	T330	TRUE	TRUE	0	0	1	1	none	0.0001209992800915
T087	T330	TRUE	TRUE	0	0	1	1	none	0.0001197606094605
T095	T330	TRUE	TRUE	0	0	1	1	none	6.45665847455e-05
T099a	T330	TRUE	TRUE	0	0	1	1	none	6.43140372911e-05
T102	T330	FALSE	FALSE	0	0	1	1	none	6.86099979198e-05
T104	T330	FALSE	FALSE	0	0	1	1	none	0.0001221171022685
T105	T330	FALSE	FALSE	0	0	1	1	none	0.000125799594567
T107	T330	FALSE	FALSE	0	0	1	1	none	6.92290153773e-05
T126	T330	TRUE	TRUE	0	0	1	1	none	5.6108405637e-05
T156	T330	FALSE	FALSE	0	0	1	1	none	0.0001267666179676
T159a	T330	TRUE	TRUE	0	0	1	1	none	0.000120380262634
T182	T330	FALSE	FALSE	0	0	1	1	none	0.000127449409189
T188	T330	TRUE	TRUE	0	0	1	1	none	0.0001129576510335
T192	T330	FALSE	FALSE	0	0	1	1	none	6.74499274777e-05
T197	T330	TRUE	TRUE	0	0	1	1	none	0.000121881137138
T223	T330	FALSE	FALSE	0	0	1	1	none	0.0001256013631775
T225	T330	FALSE	FALSE	0	0	1	1	none	0.0001324146053715
T230	T330	TRUE	TRUE	0	0	1	1	none	0.000120330074485
T232	T330	TRUE	TRUE	0	0	1	1	none	5.49899494935e-05
T241	T330	FALSE	FALSE	0	0	1	1	none	0.000136619945777
T270	T330	FALSE	FALSE	0	0	1	1	none	5.6848909014e-05
T271b	T330	FALSE	FALSE	0	0	1	1	none	0.0001309381727125
T301	T330	FALSE	FALSE	0	0	1	1	none	6.71993860434e-05
T303	T330	FALSE	FALSE	0	0	1	1	none	6.6673886158e-05
T322	T330	FALSE	FALSE	0	0	1	1	none	0.0001340855787165
T327b	T330	TRUE	TRUE	0	1	1	1	desc	6.196531735e-07
S002	T335	FALSE	FALSE	0	0	1	1	none	0.000145334239566
S007	T335	FALSE	FALSE	0	0	1	1	none	0.000147628183056
S021	T335	FALSE	FALSE	0	0	1	1	none	0.0001448066047335
S024	T335	FALSE	FALSE	0	0	1	1	none	0.0001443466750493
S025	T335	FALSE	FALSE	0	0	1	1	none	0.000149191480653
S026	T335	FALSE	FALSE	0	0	1	1	none	0.0001424675621625
S038	T335	FALSE	FALSE	0	0	1	1	none	0.000156291400919
S039	T335	FALSE	FALSE	0	0	1	1	none	0.000145996847946
S040	T335	FALSE	FALSE	0	0	1	1	none	7.4345561978e-05
S042	T335	FALSE	FALSE	0	0	1	1	none	0.0001448059690175
S071	T335	FALSE	FALSE	0	0	1	1	none	4.86930910125e-05
S078	T335	FALSE	FALSE	0	0	1	1	none	0.00014399603019
S081	T335	FALSE	FALSE	0	0	1	1	none	0.0001448059690175
S085	T335	FALSE	FALSE	0	0	1	1	none	8.7237307837e-05
S087	T335	FALSE	FALSE	0	0	1	1	none	9.74267395915e-05
S093	T335	FALSE	FALSE	0	0	1	1	none	6.76533427375e-05
S097	T335	FALSE	FALSE	0	0	1	1	none	0.000148126641095
S102	T335	FALSE	FALSE	0	0	1	1	none	7.6105129853e-05
S106	T335	FALSE	FALSE	0	0	1	1	none	0.000143996235601
S130	T335	FALSE	FALSE	0	0	1	1	none	9.70382787017001e-05
T009	T335	FALSE	FALSE	0	0	1	1	none	0.0001553481944875
T010	T335	FALSE	FALSE	0	0	1	1	none	0.0001517429570122
T013	T335	FALSE	FALSE	0	0	1	1	none	0.0001589617288644
T014	T335	FALSE	FALSE	0	0	1	1	none	0.0001449046177697
T020	T335	FALSE	FALSE	0	0	1	1	none	0.00015929702709
T021	T335	FALSE	FALSE	0	0	1	1	none	0.000152222606116
T028	T335	FALSE	FALSE	0	0	1	1	none	0.0001493130026535
T035a	T335	FALSE	FALSE	0	0	1	1	none	9.6273015266e-05
T035b	T335	FALSE	FALSE	0	0	1	1	none	0.0001516023172265
T040	T335	FALSE	FALSE	0	0	1	1	none	0.000147137823233
T056	T335	FALSE	FALSE	0	0	1	1	none	0.000158979244655
T059	T335	FALSE	FALSE	0	0	1	1	none	8.3406394978e-05
T065	T335	FALSE	FALSE	0	0	1	1	none	0.000156402631702
T069	T335	FALSE	FALSE	0	0	1	1	none	6.3002184471e-05
T073	T335	FALSE	FALSE	0	0	1	1	none	0.0001528416235735
T075	T335	FALSE	FALSE	0	0	1	1	none	0.000148354809876
T077	T335	FALSE	FALSE	0	0	1	1	none	0.0001528416235735
T087	T335	FALSE	FALSE	0	0	1	1	none	0.0001516029529425
T095	T335	FALSE	FALSE	0	0	1	1	none	9.64089282275e-05
T099a	T335	FALSE	FALSE	0	0	1	1	none	9.61563807731e-05
T102	T335	FALSE	FALSE	0	0	1	1	none	0.0001004523414018
T104	T335	FALSE	FALSE	0	0	1	1	none	0.0001539594457505
T105	T335	FALSE	FALSE	0	0	1	1	none	0.000157641938049
T107	T335	FALSE	FALSE	0	0	1	1	none	0.0001010713588593
T126	T335	TRUE	TRUE	1	0	1	1	anc	6.196531735e-07
T156	T335	FALSE	FALSE	0	0	1	1	none	0.0001586089614496
[truncated: 1,161 more rows]
