# Supplementary material for: Improved characterisation of MRSA transmission using within-host bacterial sequence diversity
Source: eLife. 2019 Oct 8;8:e46402. doi: 10.7554/eLife.46402 (PMC6954020; doi:10.7554/eLife.46402)
Supplement: Figure 9—source data 1. [file elife-46402-fig9-data1.zip › Figure 9-source data 1/classifications/Classification_Posterior_ds_10percol_37.csv]

host.1	host.2	adjacent	contiguous	paths12	paths21	nodes1	nodes2	path.classification	min.distance.between.subgraphs
S002	S007	TRUE	TRUE	0	0	1	1	none	5.79998836478e-05
S002	S021	TRUE	TRUE	0	0	1	1	none	1.40311209781e-05
S007	S021	TRUE	TRUE	0	0	1	1	none	5.93585620539e-05
S002	S024	TRUE	TRUE	0	0	1	1	none	1.34017241068e-05
S007	S024	TRUE	TRUE	0	0	1	1	none	5.87291651826e-05
S021	S024	TRUE	TRUE	0	0	1	1	none	5.5641544869e-06
S002	S025	TRUE	TRUE	0	0	1	1	none	2.819965792e-05
S007	S025	TRUE	TRUE	0	0	1	1	none	6.55428426678e-05
S021	S025	TRUE	TRUE	0	0	1	1	none	2.95583363261e-05
S024	S025	TRUE	TRUE	0	0	1	1	none	2.89289394548e-05
S002	S026	TRUE	TRUE	0	0	1	1	none	1.7775257047e-05
S007	S026	TRUE	TRUE	0	0	1	1	none	5.51184417948e-05
S021	S026	TRUE	TRUE	0	0	1	1	none	1.91339354531e-05
S024	S026	TRUE	TRUE	0	0	1	1	none	1.85045385818e-05
S025	S026	TRUE	TRUE	0	0	1	1	none	2.0680824039e-05
S002	S038	TRUE	TRUE	0	0	1	1	none	7.09328857134e-05
S007	S038	TRUE	TRUE	0	0	1	1	none	4.72323992256e-05
S021	S038	TRUE	TRUE	0	0	1	1	none	7.22915641195e-05
S024	S038	TRUE	TRUE	0	0	1	1	none	7.16621672482e-05
S025	S038	TRUE	TRUE	0	0	1	1	none	7.84758447334e-05
S026	S038	TRUE	TRUE	0	0	1	1	none	6.80514438604e-05
S002	S039	TRUE	TRUE	0	0	1	1	none	1.57102035161e-05
S007	S039	TRUE	TRUE	0	0	1	1	none	6.10376445919e-05
S021	S039	TRUE	TRUE	0	0	1	1	none	5.354854176e-06
S024	S039	TRUE	TRUE	0	0	1	1	none	7.2432370249e-06
S025	S039	TRUE	TRUE	0	0	1	1	none	3.12374188641e-05
S026	S039	TRUE	TRUE	0	0	1	1	none	2.08130179911e-05
S038	S039	TRUE	TRUE	0	0	1	1	none	7.39706466575e-05
S002	S040	TRUE	TRUE	0	0	1	1	none	8.49695835914e-05
S007	S040	TRUE	TRUE	0	0	1	1	none	9.41479645992e-05
S021	S040	TRUE	TRUE	0	0	1	1	none	8.63282619975e-05
S024	S040	TRUE	TRUE	0	0	1	1	none	8.56988651262e-05
S025	S040	TRUE	TRUE	0	0	1	1	none	9.25125426114e-05
S026	S040	TRUE	TRUE	0	0	1	1	none	8.20881417384e-05
S038	S040	TRUE	TRUE	0	0	1	1	none	0.0001070809666648
S039	S040	TRUE	TRUE	0	0	1	1	none	8.80073445355e-05
S002	S042	TRUE	TRUE	0	0	1	1	none	1.27139632024e-05
S007	S042	TRUE	TRUE	0	0	1	1	none	5.80414042782e-05
S021	S042	TRUE	TRUE	0	0	1	1	none	3.6899816469e-06
S024	S042	TRUE	TRUE	0	0	1	1	none	4.2469967112e-06
S025	S042	TRUE	TRUE	0	0	1	1	none	2.82411785504e-05
S026	S042	TRUE	TRUE	0	0	1	1	none	1.78167776774e-05
S038	S042	TRUE	TRUE	0	0	1	1	none	7.09744063438e-05
S039	S042	TRUE	TRUE	0	0	1	1	none	5.3690641849e-06
S040	S042	TRUE	TRUE	0	0	1	1	none	8.50111042218e-05
S002	S071	TRUE	TRUE	0	0	1	1	none	8.0190908072e-05
S007	S071	TRUE	TRUE	0	0	1	1	none	8.93692890798e-05
S021	S071	TRUE	TRUE	0	0	1	1	none	8.15495864781e-05
S024	S071	TRUE	TRUE	0	0	1	1	none	8.09201896068e-05
S025	S071	TRUE	TRUE	0	0	1	1	none	8.7733867092e-05
S026	S071	TRUE	TRUE	0	0	1	1	none	7.7309466219e-05
S038	S071	TRUE	TRUE	0	0	1	1	none	0.0001023022911454
S039	S071	TRUE	TRUE	0	0	1	1	none	8.32286690161e-05
S040	S071	TRUE	TRUE	0	0	1	1	none	2.74293723074e-05
S042	S071	TRUE	TRUE	0	0	1	1	none	8.02324287024e-05
S002	S078	TRUE	TRUE	0	0	1	1	none	1.1038903953e-05
S007	S078	TRUE	TRUE	0	0	1	1	none	5.63663450288e-05
S021	S078	TRUE	TRUE	0	0	1	1	none	5.5133097491e-06
S024	S078	TRUE	TRUE	0	0	1	1	none	4.8839128778e-06
S025	S078	TRUE	TRUE	0	0	1	1	none	2.6566119301e-05
S026	S078	TRUE	TRUE	0	0	1	1	none	1.6141718428e-05
S038	S078	TRUE	TRUE	0	0	1	1	none	6.92993470944e-05
S039	S078	TRUE	TRUE	0	0	1	1	none	7.1923922871e-06
S040	S078	TRUE	TRUE	0	0	1	1	none	8.33360449724e-05
S042	S078	TRUE	TRUE	0	0	1	1	none	4.1961519734e-06
S071	S078	TRUE	TRUE	0	0	1	1	none	7.8557369453e-05
S002	S081	TRUE	TRUE	0	0	1	1	none	1.27139632024e-05
S007	S081	TRUE	TRUE	0	0	1	1	none	5.80414042782e-05
S021	S081	TRUE	TRUE	0	0	1	1	none	4.8763935825e-06
S024	S081	TRUE	TRUE	0	0	1	1	none	3.0605847756e-06
S025	S081	TRUE	TRUE	0	0	1	1	none	2.82411785504e-05
S026	S081	TRUE	TRUE	0	0	1	1	none	1.78167776774e-05
S038	S081	TRUE	TRUE	0	0	1	1	none	7.09744063438e-05
S039	S081	TRUE	TRUE	0	0	1	1	none	6.5554761205e-06
S040	S081	TRUE	TRUE	0	0	1	1	none	8.50111042218e-05
S042	S081	TRUE	TRUE	0	0	1	1	none	3.5592358068e-06
S071	S081	TRUE	TRUE	0	0	1	1	none	8.02324287024e-05
S078	S081	TRUE	TRUE	0	0	1	1	none	4.1961519734e-06
S002	S085	TRUE	TRUE	0	0	1	1	none	7.0280191083e-05
S007	S085	TRUE	TRUE	0	0	1	1	none	7.94585720908e-05
S021	S085	TRUE	TRUE	0	0	1	1	none	7.16388694891e-05
S024	S085	TRUE	TRUE	0	0	1	1	none	7.10094726178e-05
S025	S085	TRUE	TRUE	0	0	1	1	none	7.7823150103e-05
S026	S085	TRUE	TRUE	0	0	1	1	none	6.739874923e-05
S038	S085	TRUE	TRUE	0	0	1	1	none	9.23915741564e-05
S039	S085	TRUE	TRUE	0	0	1	1	none	7.33179520271e-05
S040	S085	TRUE	TRUE	0	0	1	1	none	3.37899436344e-05
S042	S085	TRUE	TRUE	0	0	1	1	none	7.03217117134e-05
S071	S085	TRUE	TRUE	0	0	1	1	none	2.9011268115e-05
S078	S085	TRUE	TRUE	0	0	1	1	none	6.8646652464e-05
S081	S085	TRUE	TRUE	0	0	1	1	none	7.03217117134e-05
S002	S087	TRUE	TRUE	0	0	1	1	none	9.05355970496e-05
S007	S087	TRUE	TRUE	0	0	1	1	none	9.97139780574e-05
S021	S087	TRUE	TRUE	0	0	1	1	none	9.18942754557e-05
S024	S087	TRUE	TRUE	0	0	1	1	none	9.12648785844e-05
S025	S087	TRUE	TRUE	0	0	1	1	none	9.80785560696e-05
S026	S087	TRUE	TRUE	0	0	1	1	none	8.76541551966e-05
S038	S087	TRUE	TRUE	0	0	1	1	none	0.000112646980123
S039	S087	TRUE	TRUE	0	0	1	1	none	9.35733579937e-05
S040	S087	TRUE	TRUE	0	0	1	1	none	5.4045349601e-05
S042	S087	TRUE	TRUE	0	0	1	1	none	9.057711768e-05
S071	S087	TRUE	TRUE	0	0	1	1	none	4.92666740816e-05
S078	S087	TRUE	TRUE	0	0	1	1	none	8.89020584306e-05
S081	S087	TRUE	TRUE	0	0	1	1	none	9.057711768e-05
S085	S087	TRUE	TRUE	0	0	1	1	none	2.96434356406e-05
S002	S093	TRUE	TRUE	0	0	1	1	none	6.51971339458e-05
S007	S093	TRUE	TRUE	0	0	1	1	none	7.43755149536e-05
S021	S093	TRUE	TRUE	0	0	1	1	none	6.65558123519e-05
S024	S093	TRUE	TRUE	0	0	1	1	none	6.59264154806e-05
S025	S093	TRUE	TRUE	0	0	1	1	none	7.27400929658e-05
S026	S093	TRUE	TRUE	0	0	1	1	none	6.23156920928e-05
S038	S093	TRUE	TRUE	0	0	1	1	none	8.73085170192e-05
S039	S093	TRUE	TRUE	0	0	1	1	none	6.82348948899e-05
S040	S093	TRUE	TRUE	0	0	1	1	none	2.87068864972e-05
S042	S093	TRUE	TRUE	0	0	1	1	none	6.52386545762e-05
S071	S093	TRUE	TRUE	0	0	1	1	none	2.39282109778e-05
S078	S093	TRUE	TRUE	0	0	1	1	none	6.35635953268e-05
S081	S093	TRUE	TRUE	0	0	1	1	none	6.52386545762e-05
S085	S093	TRUE	TRUE	0	0	1	1	none	6.2694690728e-06
S087	S093	TRUE	TRUE	0	0	1	1	none	2.65248750394e-05
S002	S097	TRUE	TRUE	0	0	1	1	none	2.464834564e-05
S007	S097	TRUE	TRUE	0	0	1	1	none	6.19915303878e-05
S021	S097	TRUE	TRUE	0	0	1	1	none	2.60070240461e-05
S024	S097	TRUE	TRUE	0	0	1	1	none	2.53776271748e-05
S025	S097	TRUE	TRUE	0	0	1	1	none	1.0546325654e-05
S026	S097	TRUE	TRUE	0	0	1	1	none	1.7129511759e-05
S038	S097	TRUE	TRUE	0	0	1	1	none	7.49245324534e-05
S039	S097	TRUE	TRUE	0	0	1	1	none	2.76861065841e-05
S040	S097	TRUE	TRUE	0	0	1	1	none	8.89612303314e-05
S042	S097	TRUE	TRUE	0	0	1	1	none	2.46898662704e-05
S071	S097	TRUE	TRUE	0	0	1	1	none	8.4182554812e-05
S078	S097	TRUE	TRUE	0	0	1	1	none	2.3014807021e-05
S081	S097	TRUE	TRUE	0	0	1	1	none	2.46898662704e-05
S085	S097	TRUE	TRUE	0	0	1	1	none	7.4271837823e-05
S087	S097	TRUE	TRUE	0	0	1	1	none	9.45272437896e-05
S093	S097	TRUE	TRUE	0	0	1	1	none	6.91887806858e-05
S002	S102	TRUE	TRUE	0	0	1	1	none	8.5105098703e-05
S007	S102	TRUE	TRUE	0	0	1	1	none	9.42834797108e-05
S021	S102	TRUE	TRUE	0	0	1	1	none	8.64637771091e-05
S024	S102	TRUE	TRUE	0	0	1	1	none	8.58343802378e-05
S025	S102	TRUE	TRUE	0	0	1	1	none	9.2648057723e-05
S026	S102	TRUE	TRUE	0	0	1	1	none	8.222365685e-05
S038	S102	TRUE	TRUE	0	0	1	1	none	0.0001072164817764
S039	S102	TRUE	TRUE	0	0	1	1	none	8.81428596471e-05
S040	S102	TRUE	TRUE	0	0	1	1	none	3.6947509184e-06
S042	S102	TRUE	TRUE	0	0	1	1	none	8.51466193334e-05
S071	S102	TRUE	TRUE	0	0	1	1	none	2.7564887419e-05
S078	S102	TRUE	TRUE	0	0	1	1	none	8.3471560084e-05
S081	S102	TRUE	TRUE	0	0	1	1	none	8.51466193334e-05
S085	S102	TRUE	TRUE	0	0	1	1	none	3.3925458746e-05
S087	S102	TRUE	TRUE	0	0	1	1	none	5.41808647126e-05
S093	S102	TRUE	TRUE	0	0	1	1	none	2.88424016088e-05
S097	S102	TRUE	TRUE	0	0	1	1	none	8.9096745443e-05
S002	S106	TRUE	TRUE	0	0	1	1	none	1.2004794106e-05
S007	S106	TRUE	TRUE	0	0	1	1	none	6.00420454838e-05
S021	S106	TRUE	TRUE	0	0	1	1	none	1.60732828141e-05
S024	S106	TRUE	TRUE	0	0	1	1	none	1.54438859428e-05
S025	S106	TRUE	TRUE	0	0	1	1	none	3.0241819756e-05
S026	S106	TRUE	TRUE	0	0	1	1	none	1.9817418883e-05
S038	S106	TRUE	TRUE	0	0	1	1	none	7.29750475494e-05
S039	S106	TRUE	TRUE	0	0	1	1	none	1.77523653521e-05
S040	S106	TRUE	TRUE	0	0	1	1	none	8.70117454274e-05
S042	S106	TRUE	TRUE	0	0	1	1	none	1.47561250384e-05
S071	S106	TRUE	TRUE	0	0	1	1	none	8.2233069908e-05
S078	S106	TRUE	TRUE	0	0	1	1	none	1.3081065789e-05
S081	S106	TRUE	TRUE	0	0	1	1	none	1.47561250384e-05
S085	S106	TRUE	TRUE	0	0	1	1	none	7.2322352919e-05
S087	S106	TRUE	TRUE	0	0	1	1	none	9.25777588856e-05
S093	S106	TRUE	TRUE	0	0	1	1	none	6.72392957818e-05
S097	S106	TRUE	TRUE	0	0	1	1	none	2.6690507476e-05
S102	S106	TRUE	TRUE	0	0	1	1	none	8.7147260539e-05
S002	S130	TRUE	TRUE	0	0	1	1	none	9.11314631048e-05
S007	S130	TRUE	TRUE	0	0	1	1	none	0.0001003098441126
S021	S130	TRUE	TRUE	0	0	1	1	none	9.24901415109e-05
S024	S130	TRUE	TRUE	0	0	1	1	none	9.18607446396e-05
S025	S130	TRUE	TRUE	0	0	1	1	none	9.86744221248e-05
S026	S130	TRUE	TRUE	0	0	1	1	none	8.82500212518e-05
S038	S130	TRUE	TRUE	0	0	1	1	none	0.0001132428461782
S039	S130	TRUE	TRUE	0	0	1	1	none	9.41692240489e-05
S040	S130	TRUE	TRUE	0	0	1	1	none	5.46412156562e-05
S042	S130	TRUE	TRUE	0	0	1	1	none	9.11729837352e-05
S071	S130	TRUE	TRUE	0	0	1	1	none	4.98625401368e-05
S078	S130	TRUE	TRUE	0	0	1	1	none	8.94979244858e-05
S081	S130	TRUE	TRUE	0	0	1	1	none	9.11729837352e-05
S085	S130	TRUE	TRUE	0	0	1	1	none	3.02393016958e-05
S087	S130	TRUE	TRUE	0	0	1	1	none	5.1215274708e-06
S093	S130	TRUE	TRUE	0	0	1	1	none	2.71207410946e-05
S097	S130	TRUE	TRUE	0	0	1	1	none	9.51231098448e-05
S102	S130	TRUE	TRUE	0	0	1	1	none	5.47767307678e-05
S106	S130	TRUE	TRUE	0	0	1	1	none	9.31736249408e-05
S002	T009	FALSE	FALSE	0	0	1	1	none	2.25193622382e-05
S007	T009	FALSE	FALSE	0	0	1	1	none	5.9862546986e-05
S021	T009	FALSE	FALSE	0	0	1	1	none	2.38780406443e-05
S024	T009	FALSE	FALSE	0	0	1	1	none	2.3248643773e-05
S025	T009	FALSE	FALSE	0	0	1	1	none	2.54249292302e-05
S026	T009	FALSE	FALSE	0	0	1	1	none	9.3001347952e-06
S038	T009	FALSE	FALSE	0	0	1	1	none	7.27955490516e-05
S039	T009	FALSE	FALSE	0	0	1	1	none	2.55571231823e-05
S040	T009	FALSE	FALSE	0	0	1	1	none	8.68322469296e-05
S042	T009	FALSE	FALSE	0	0	1	1	none	2.25608828686e-05
S071	T009	FALSE	FALSE	0	0	1	1	none	8.20535714102e-05
S078	T009	FALSE	FALSE	0	0	1	1	none	2.08858236192e-05
S081	T009	FALSE	FALSE	0	0	1	1	none	2.25608828686e-05
S085	T009	FALSE	FALSE	0	0	1	1	none	7.21428544212e-05
S087	T009	FALSE	FALSE	0	0	1	1	none	9.23982603878e-05
S093	T009	FALSE	FALSE	0	0	1	1	none	6.7059797284e-05
S097	T009	FALSE	FALSE	0	0	1	1	none	2.18736169502e-05
S102	T009	FALSE	FALSE	0	0	1	1	none	8.69677620412e-05
S106	T009	FALSE	FALSE	0	0	1	1	none	2.45615240742e-05
S130	T009	FALSE	FALSE	0	0	1	1	none	9.2994126443e-05
S002	T010	FALSE	FALSE	0	0	1	1	none	2.24089924106e-05
S007	T010	FALSE	FALSE	0	0	1	1	none	5.97521771584e-05
S021	T010	FALSE	FALSE	0	0	1	1	none	2.37676708167e-05
S024	T010	FALSE	FALSE	0	0	1	1	none	2.31382739454e-05
S025	T010	FALSE	FALSE	0	0	1	1	none	2.53145594026e-05
S026	T010	FALSE	FALSE	0	0	1	1	none	9.1897649676e-06
S038	T010	FALSE	FALSE	0	0	1	1	none	7.2685179224e-05
S039	T010	FALSE	FALSE	0	0	1	1	none	2.54467533547e-05
S040	T010	FALSE	FALSE	0	0	1	1	none	8.6721877102e-05
S042	T010	FALSE	FALSE	0	0	1	1	none	2.2450513041e-05
S071	T010	FALSE	FALSE	0	0	1	1	none	8.19432015826e-05
S078	T010	FALSE	FALSE	0	0	1	1	none	2.07754537916e-05
S081	T010	FALSE	FALSE	0	0	1	1	none	2.2450513041e-05
S085	T010	FALSE	FALSE	0	0	1	1	none	7.20324845936e-05
S087	T010	FALSE	FALSE	0	0	1	1	none	9.22878905602e-05
S093	T010	FALSE	FALSE	0	0	1	1	none	6.69494274564e-05
S097	T010	FALSE	FALSE	0	0	1	1	none	2.17632471226e-05
S102	T010	FALSE	FALSE	0	0	1	1	none	8.68573922136e-05
S106	T010	FALSE	FALSE	0	0	1	1	none	2.44511542466e-05
S130	T010	FALSE	FALSE	0	0	1	1	none	9.28837566154e-05
T009	T010	FALSE	FALSE	0	0	1	1	none	3.4488659792e-06
S002	T013	FALSE	FALSE	0	0	1	1	none	7.60284672724e-05
S007	T013	FALSE	FALSE	0	0	1	1	none	5.23279807846e-05
S021	T013	FALSE	FALSE	0	0	1	1	none	7.73871456785e-05
S024	T013	FALSE	FALSE	0	0	1	1	none	7.67577488072e-05
S025	T013	FALSE	FALSE	0	0	1	1	none	8.35714262924e-05
S026	T013	FALSE	FALSE	0	0	1	1	none	7.31470254194e-05
S038	T013	FALSE	FALSE	0	0	1	1	none	7.4684054302e-06
S039	T013	FALSE	FALSE	0	0	1	1	none	7.90662282165e-05
S040	T013	FALSE	FALSE	0	0	1	1	none	0.0001121765482238
S042	T013	FALSE	FALSE	0	0	1	1	none	7.60699879028e-05
S071	T013	FALSE	FALSE	0	0	1	1	none	0.0001073978727044
S078	T013	FALSE	FALSE	0	0	1	1	none	7.43949286534e-05
S081	T013	FALSE	FALSE	0	0	1	1	none	7.60699879028e-05
S085	T013	FALSE	FALSE	0	0	1	1	none	9.74871557154e-05
S087	T013	FALSE	FALSE	0	0	1	1	none	0.000117742561682
S093	T013	FALSE	FALSE	0	0	1	1	none	9.24040985782e-05
S097	T013	FALSE	FALSE	0	0	1	1	none	8.00201140124e-05
S102	T013	FALSE	FALSE	0	0	1	1	none	0.0001123120633354
S106	T013	FALSE	FALSE	0	0	1	1	none	7.80706291084e-05
S130	T013	FALSE	FALSE	0	0	1	1	none	0.0001183384277372
T009	T013	FALSE	FALSE	0	0	1	1	none	7.78911306106e-05
T010	T013	FALSE	FALSE	0	0	1	1	none	7.7780760783e-05
S002	T014	TRUE	TRUE	0	0	1	1	none	1.48917443216e-05
S007	T014	TRUE	TRUE	0	0	1	1	none	6.02191853974e-05
S021	T014	TRUE	TRUE	0	0	1	1	none	5.8677627661e-06
S024	T014	TRUE	TRUE	0	0	1	1	none	6.4247778304e-06
S025	T014	TRUE	TRUE	0	0	1	1	none	3.04189596696e-05
S026	T014	TRUE	TRUE	0	0	1	1	none	1.99945587966e-05
S038	T014	TRUE	TRUE	0	0	1	1	none	7.3152187463e-05
S039	T014	TRUE	TRUE	0	0	1	1	none	7.5468453041e-06
S040	T014	TRUE	TRUE	0	0	1	1	none	8.7188885341e-05
S042	T014	TRUE	TRUE	0	0	1	1	none	3.3641930548e-06
S071	T014	TRUE	TRUE	0	0	1	1	none	8.24102098216e-05
S078	T014	TRUE	TRUE	0	0	1	1	none	6.3739330926e-06
S081	T014	TRUE	TRUE	0	0	1	1	none	5.737016926e-06
S085	T014	TRUE	TRUE	0	0	1	1	none	7.24994928326e-05
S087	T014	TRUE	TRUE	0	0	1	1	none	9.27548987992e-05
S093	T014	TRUE	TRUE	0	0	1	1	none	6.74164356954e-05
S097	T014	TRUE	TRUE	0	0	1	1	none	2.68676473896e-05
S102	T014	TRUE	TRUE	0	0	1	1	none	8.73244004526e-05
S106	T014	TRUE	TRUE	0	0	1	1	none	1.69339061576e-05
S130	T014	TRUE	TRUE	0	0	1	1	none	9.33507648544e-05
T009	T014	FALSE	FALSE	0	0	1	1	none	2.47386639878e-05
T010	T014	FALSE	FALSE	0	0	1	1	none	2.46282941602e-05
T013	T014	FALSE	FALSE	0	0	1	1	none	7.8247769022e-05
S002	T020	TRUE	TRUE	0	0	1	1	none	7.25860207536e-05
S007	T020	TRUE	TRUE	0	0	1	1	none	4.88855342658e-05
S021	T020	TRUE	TRUE	0	0	1	1	none	7.39446991597e-05
S024	T020	TRUE	TRUE	0	0	1	1	none	7.33153022884e-05
S025	T020	TRUE	TRUE	0	0	1	1	none	8.01289797736e-05
S026	T020	TRUE	TRUE	0	0	1	1	none	6.97045789006e-05
S038	T020	TRUE	TRUE	0	0	1	1	none	2.8395469758e-06
S039	T020	TRUE	TRUE	0	0	1	1	none	7.56237816977e-05
S040	T020	TRUE	TRUE	0	0	1	1	none	0.000108734101705
S042	T020	TRUE	TRUE	0	0	1	1	none	7.2627541384e-05
S071	T020	TRUE	TRUE	0	0	1	1	none	0.0001039554261856
S078	T020	TRUE	TRUE	0	0	1	1	none	7.09524821346e-05
S081	T020	TRUE	TRUE	0	0	1	1	none	7.2627541384e-05
S085	T020	TRUE	TRUE	0	0	1	1	none	9.40447091966e-05
S087	T020	TRUE	TRUE	0	0	1	1	none	0.0001143001151632
S093	T020	TRUE	TRUE	0	0	1	1	none	8.89616520594e-05
S097	T020	TRUE	TRUE	0	0	1	1	none	7.65776674936e-05
S102	T020	TRUE	TRUE	0	0	1	1	none	0.0001088696168166
S106	T020	TRUE	TRUE	0	0	1	1	none	7.46281825896e-05
S130	T020	TRUE	TRUE	0	0	1	1	none	0.0001148959812184
T009	T020	FALSE	FALSE	0	0	1	1	none	7.44486840918e-05
T010	T020	FALSE	FALSE	0	0	1	1	none	7.43383142642e-05
T013	T020	FALSE	FALSE	0	0	1	1	none	9.1215404704e-06
T014	T020	TRUE	TRUE	0	0	1	1	none	7.48053225032e-05
S002	T021	FALSE	FALSE	0	0	1	1	none	2.63704213553e-05
S007	T021	FALSE	FALSE	0	0	1	1	none	6.37136061031e-05
S021	T021	FALSE	FALSE	0	0	1	1	none	2.77290997614e-05
S024	T021	FALSE	FALSE	0	0	1	1	none	2.70997028901e-05
S025	T021	FALSE	FALSE	0	0	1	1	none	2.92759883473e-05
S026	T021	FALSE	FALSE	0	0	1	1	none	1.31511939123e-05
S038	T021	FALSE	FALSE	0	0	1	1	none	7.66466081687e-05
S039	T021	FALSE	FALSE	0	0	1	1	none	2.94081822994e-05
S040	T021	FALSE	FALSE	0	0	1	1	none	9.06833060467e-05
S042	T021	FALSE	FALSE	0	0	1	1	none	2.64119419857e-05
S071	T021	FALSE	FALSE	0	0	1	1	none	8.59046305273e-05
S078	T021	FALSE	FALSE	0	0	1	1	none	2.47368827363e-05
S081	T021	FALSE	FALSE	0	0	1	1	none	2.64119419857e-05
S085	T021	FALSE	FALSE	0	0	1	1	none	7.59939135383e-05
S087	T021	FALSE	FALSE	0	0	1	1	none	9.62493195049e-05
S093	T021	FALSE	FALSE	0	0	1	1	none	7.09108564011e-05
S097	T021	FALSE	FALSE	0	0	1	1	none	2.57246760673e-05
S102	T021	FALSE	FALSE	0	0	1	1	none	9.08188211583e-05
S106	T021	FALSE	FALSE	0	0	1	1	none	2.84125831913e-05
S130	T021	FALSE	FALSE	0	0	1	1	none	9.68451855601e-05
T009	T021	TRUE	TRUE	0	0	1	1	none	5.0374710527e-06
T010	T021	FALSE	FALSE	0	0	1	1	none	7.2999250963e-06
T013	T021	FALSE	FALSE	0	0	1	1	none	8.17421897277e-05
T014	T021	FALSE	FALSE	0	0	1	1	none	2.85897231049e-05
T020	T021	FALSE	FALSE	0	0	1	1	none	7.82997432089e-05
S002	T028	TRUE	TRUE	0	0	1	1	none	6.24711758426e-05
S007	T028	TRUE	TRUE	0	0	1	1	none	2.72873763748e-05
S021	T028	TRUE	TRUE	0	0	1	1	none	6.38298542487e-05
S024	T028	TRUE	TRUE	0	0	1	1	none	6.32004573774e-05
S025	T028	TRUE	TRUE	0	0	1	1	none	7.00141348626e-05
S026	T028	TRUE	TRUE	0	0	1	1	none	5.95897339896e-05
S038	T028	TRUE	TRUE	0	0	1	1	none	5.17036914204e-05
S039	T028	TRUE	TRUE	0	0	1	1	none	6.55089367867e-05
S040	T028	TRUE	TRUE	0	0	1	1	none	9.8619256794e-05
S042	T028	TRUE	TRUE	0	0	1	1	none	6.2512696473e-05
S071	T028	TRUE	TRUE	0	0	1	1	none	9.38405812746e-05
S078	T028	TRUE	TRUE	0	0	1	1	none	6.08376372236e-05
S081	T028	TRUE	TRUE	0	0	1	1	none	6.2512696473e-05
S085	T028	TRUE	TRUE	0	0	1	1	none	8.39298642856e-05
S087	T028	TRUE	TRUE	0	0	1	1	none	0.0001041852702522
S093	T028	TRUE	TRUE	0	0	1	1	none	7.88468071484e-05
S097	T028	TRUE	TRUE	0	0	1	1	none	6.64628225826e-05
S102	T028	TRUE	TRUE	0	0	1	1	none	9.87547719056e-05
S106	T028	TRUE	TRUE	0	0	1	1	none	6.45133376786e-05
S130	T028	TRUE	TRUE	0	0	1	1	none	0.0001047811363074
T009	T028	FALSE	FALSE	0	0	1	1	none	6.43338391808e-05
T010	T028	FALSE	FALSE	0	0	1	1	none	6.42234693532e-05
T013	T028	FALSE	FALSE	0	0	1	1	none	5.67992729794e-05
T014	T028	TRUE	TRUE	0	0	1	1	none	6.46904775922e-05
T020	T028	TRUE	TRUE	0	0	1	1	none	5.33568264606e-05
T021	T028	FALSE	FALSE	0	0	1	1	none	6.81848982979e-05
S002	T035a	TRUE	TRUE	0	0	1	1	none	9.0571108734e-05
S007	T035a	TRUE	TRUE	0	0	1	1	none	9.97494897418e-05
S021	T035a	TRUE	TRUE	0	0	1	1	none	9.19297871401e-05
S024	T035a	TRUE	TRUE	0	0	1	1	none	9.13003902688e-05
S025	T035a	TRUE	TRUE	0	0	1	1	none	9.8114067754e-05
S026	T035a	TRUE	TRUE	0	0	1	1	none	8.7689666881e-05
S038	T035a	TRUE	TRUE	0	0	1	1	none	0.0001126824918074
S039	T035a	TRUE	TRUE	0	0	1	1	none	9.36088696781e-05
S040	T035a	TRUE	TRUE	0	0	1	1	none	5.40808612854e-05
S042	T035a	TRUE	TRUE	0	0	1	1	none	9.06126293644e-05
S071	T035a	TRUE	TRUE	0	0	1	1	none	4.9302185766e-05
S078	T035a	TRUE	TRUE	0	0	1	1	none	8.8937570115e-05
S081	T035a	TRUE	TRUE	0	0	1	1	none	9.06126293644e-05
S085	T035a	TRUE	TRUE	0	0	1	1	none	2.9678947325e-05
S087	T035a	TRUE	TRUE	0	0	1	1	none	8.7802662116e-06
S093	T035a	TRUE	TRUE	0	0	1	1	none	2.65603867238e-05
S097	T035a	TRUE	TRUE	0	0	1	1	none	9.4562755474e-05
S102	T035a	TRUE	TRUE	0	0	1	1	none	5.4216376397e-05
S106	T035a	TRUE	TRUE	0	0	1	1	none	9.261327057e-05
S130	T035a	TRUE	TRUE	0	0	1	1	none	9.3761322668e-06
T009	T035a	FALSE	FALSE	0	0	1	1	none	9.24337720722e-05
T010	T035a	FALSE	FALSE	0	0	1	1	none	9.23234022446e-05
T013	T035a	FALSE	FALSE	0	0	1	1	none	0.0001177780733664
T014	T035a	TRUE	TRUE	0	0	1	1	none	9.27904104836e-05
T020	T035a	TRUE	TRUE	0	0	1	1	none	0.0001143356268476
T021	T035a	FALSE	FALSE	0	0	1	1	none	9.62848311893e-05
T028	T035a	TRUE	TRUE	0	0	1	1	none	0.0001042207819366
S002	T035b	FALSE	FALSE	0	0	1	1	none	2.3112568206e-05
S007	T035b	FALSE	FALSE	0	0	1	1	none	6.04557529538e-05
S021	T035b	FALSE	FALSE	0	0	1	1	none	2.44712466121e-05
S024	T035b	FALSE	FALSE	0	0	1	1	none	2.38418497408e-05
S025	T035b	FALSE	FALSE	0	0	1	1	none	2.6018135198e-05
S026	T035b	FALSE	FALSE	0	0	1	1	none	9.893340763e-06
S038	T035b	FALSE	FALSE	0	0	1	1	none	7.33887550194e-05
S039	T035b	FALSE	FALSE	0	0	1	1	none	2.61503291501e-05
S040	T035b	FALSE	FALSE	0	0	1	1	none	8.74254528974e-05
S042	T035b	FALSE	FALSE	0	0	1	1	none	2.31540888364e-05
S071	T035b	FALSE	FALSE	0	0	1	1	none	8.2646777378e-05
S078	T035b	FALSE	FALSE	0	0	1	1	none	2.1479029587e-05
S081	T035b	FALSE	FALSE	0	0	1	1	none	2.31540888364e-05
S085	T035b	FALSE	FALSE	0	0	1	1	none	7.2736060389e-05
S087	T035b	FALSE	FALSE	0	0	1	1	none	9.29914663556e-05
S093	T035b	FALSE	FALSE	0	0	1	1	none	6.76530032518e-05
S097	T035b	FALSE	FALSE	0	0	1	1	none	2.2466822918e-05
S102	T035b	FALSE	FALSE	0	0	1	1	none	8.7560968009e-05
S106	T035b	FALSE	FALSE	0	0	1	1	none	2.5154730042e-05
S130	T035b	FALSE	FALSE	0	0	1	1	none	9.35873324108e-05
T009	T035b	TRUE	TRUE	0	0	1	1	none	1.7796179034e-06
T010	T035b	FALSE	FALSE	0	0	1	1	none	4.042071947e-06
T013	T035b	FALSE	FALSE	0	0	1	1	none	7.84843365784e-05
T014	T035b	FALSE	FALSE	0	0	1	1	none	2.53318699556e-05
T020	T035b	FALSE	FALSE	0	0	1	1	none	7.50418900596e-05
T021	T035b	TRUE	TRUE	0	0	1	1	none	4.4442650849e-06
T028	T035b	FALSE	FALSE	0	0	1	1	none	6.49270451486e-05
T035a	T035b	FALSE	FALSE	0	0	1	1	none	9.302697804e-05
S002	T040	TRUE	TRUE	0	0	1	1	none	1.50812793036e-05
S007	T040	TRUE	TRUE	0	0	1	1	none	6.04087203794e-05
S021	T040	TRUE	TRUE	0	0	1	1	none	7.2437096837e-06
S024	T040	TRUE	TRUE	0	0	1	1	none	5.4279008768e-06
S025	T040	TRUE	TRUE	0	0	1	1	none	3.06084946516e-05
S026	T040	TRUE	TRUE	0	0	1	1	none	2.01840937786e-05
S038	T040	TRUE	TRUE	0	0	1	1	none	7.3341722445e-05
S039	T040	TRUE	TRUE	0	0	1	1	none	8.9227922217e-06
S040	T040	TRUE	TRUE	0	0	1	1	none	8.7378420323e-05
S042	T040	TRUE	TRUE	0	0	1	1	none	5.926551908e-06
S071	T040	TRUE	TRUE	0	0	1	1	none	8.25997448036e-05
S078	T040	TRUE	TRUE	0	0	1	1	none	6.5634680746e-06
S081	T040	TRUE	TRUE	0	0	1	1	none	3.5537280368e-06
S085	T040	TRUE	TRUE	0	0	1	1	none	7.26890278146e-05
S087	T040	TRUE	TRUE	0	0	1	1	none	9.29444337812e-05
S093	T040	TRUE	TRUE	0	0	1	1	none	6.76059706774e-05
S097	T040	TRUE	TRUE	0	0	1	1	none	2.70571823716e-05
S102	T040	TRUE	TRUE	0	0	1	1	none	8.75139354346e-05
S106	T040	TRUE	TRUE	0	0	1	1	none	1.71234411396e-05
S130	T040	TRUE	TRUE	0	0	1	1	none	9.35402998364e-05
T009	T040	FALSE	FALSE	0	0	1	1	none	2.49281989698e-05
T010	T040	FALSE	FALSE	0	0	1	1	none	2.48178291422e-05
T013	T040	FALSE	FALSE	0	0	1	1	none	7.8437304004e-05
T014	T040	TRUE	TRUE	0	0	1	1	none	8.1043330272e-06
T020	T040	TRUE	TRUE	0	0	1	1	none	7.49948574852e-05
T021	T040	FALSE	FALSE	0	0	1	1	none	2.87792580869e-05
T028	T040	TRUE	TRUE	0	0	1	1	none	6.48800125742e-05
T035a	T040	TRUE	TRUE	0	0	1	1	none	9.29799454656e-05
T035b	T040	FALSE	FALSE	0	0	1	1	none	2.55214049376e-05
S002	T056	FALSE	FALSE	0	0	1	1	none	2.63133652094e-05
S007	T056	FALSE	FALSE	0	0	1	1	none	6.36565499572e-05
S021	T056	FALSE	FALSE	0	0	1	1	none	2.76720436155e-05
S024	T056	FALSE	FALSE	0	0	1	1	none	2.70426467442e-05
S025	T056	FALSE	FALSE	0	0	1	1	none	2.92189322014e-05
S026	T056	FALSE	FALSE	0	0	1	1	none	1.30941377664e-05
S038	T056	FALSE	FALSE	0	0	1	1	none	7.65895520228e-05
S039	T056	FALSE	FALSE	0	0	1	1	none	2.93511261535e-05
S040	T056	FALSE	FALSE	0	0	1	1	none	9.06262499008e-05
S042	T056	FALSE	FALSE	0	0	1	1	none	2.63548858398e-05
S071	T056	FALSE	FALSE	0	0	1	1	none	8.58475743814e-05
S078	T056	FALSE	FALSE	0	0	1	1	none	2.46798265904e-05
S081	T056	FALSE	FALSE	0	0	1	1	none	2.63548858398e-05
S085	T056	FALSE	FALSE	0	0	1	1	none	7.59368573924e-05
S087	T056	FALSE	FALSE	0	0	1	1	none	9.6192263359e-05
S093	T056	FALSE	FALSE	0	0	1	1	none	7.08538002552e-05
S097	T056	FALSE	FALSE	0	0	1	1	none	2.56676199214e-05
S102	T056	FALSE	FALSE	0	0	1	1	none	9.07617650124e-05
S106	T056	FALSE	FALSE	0	0	1	1	none	2.83555270454e-05
S130	T056	FALSE	FALSE	0	0	1	1	none	9.67881294142e-05
T009	T056	TRUE	TRUE	1	0	1	1	anc	1.4211791e-06
T010	T056	FALSE	FALSE	0	0	1	1	none	7.2428689504e-06
T013	T056	FALSE	FALSE	0	0	1	1	none	8.16851335818e-05
T014	T056	FALSE	FALSE	0	0	1	1	none	2.8532666959e-05
T020	T056	FALSE	FALSE	0	0	1	1	none	7.8242687063e-05
T021	T056	FALSE	FALSE	0	0	1	1	none	8.8314740239e-06
T028	T056	FALSE	FALSE	0	0	1	1	none	6.8127842152e-05
T035a	T056	FALSE	FALSE	0	0	1	1	none	9.62277750434e-05
T035b	T056	FALSE	FALSE	0	0	1	1	none	5.5736208746e-06
T040	T056	FALSE	FALSE	0	0	1	1	none	2.8722201941e-05
S002	T059	TRUE	TRUE	0	0	1	1	none	9.16502490178e-05
S007	T059	TRUE	TRUE	0	0	1	1	none	0.0001008286300256
S021	T059	TRUE	TRUE	0	0	1	1	none	9.30089274239e-05
S024	T059	TRUE	TRUE	0	0	1	1	none	9.23795305526e-05
S025	T059	TRUE	TRUE	0	0	1	1	none	9.91932080378e-05
S026	T059	TRUE	TRUE	0	0	1	1	none	8.87688071648e-05
S038	T059	TRUE	TRUE	0	0	1	1	none	0.0001137616320912
S039	T059	TRUE	TRUE	0	0	1	1	none	9.46880099619e-05
S040	T059	TRUE	TRUE	0	0	1	1	none	9.0534892976e-06
S042	T059	TRUE	TRUE	0	0	1	1	none	9.16917696482e-05
S071	T059	TRUE	TRUE	0	0	1	1	none	3.41100377338e-05
S078	T059	TRUE	TRUE	0	0	1	1	none	9.00167103988e-05
S081	T059	TRUE	TRUE	0	0	1	1	none	9.16917696482e-05
S085	T059	TRUE	TRUE	0	0	1	1	none	4.04706090608e-05
S087	T059	TRUE	TRUE	0	0	1	1	none	6.07260150274e-05
S093	T059	TRUE	TRUE	0	0	1	1	none	3.53875519236e-05
S097	T059	TRUE	TRUE	0	0	1	1	none	9.56418957578e-05
S102	T059	TRUE	TRUE	0	0	1	1	none	1.03754163448e-05
S106	T059	TRUE	TRUE	0	0	1	1	none	9.36924108538e-05
S130	T059	TRUE	TRUE	0	0	1	1	none	6.13218810826e-05
T009	T059	FALSE	FALSE	0	0	1	1	none	9.3512912356e-05
T010	T059	FALSE	FALSE	0	0	1	1	none	9.34025425284e-05
T013	T059	FALSE	FALSE	0	0	1	1	none	0.0001188572136502
T014	T059	TRUE	TRUE	0	0	1	1	none	9.38695507674e-05
T020	T059	TRUE	TRUE	0	0	1	1	none	0.0001154147671314
T021	T059	FALSE	FALSE	0	0	1	1	none	9.73639714731e-05
T028	T059	TRUE	TRUE	0	0	1	1	none	0.0001052999222204
T035a	T059	TRUE	TRUE	0	0	1	1	none	6.07615267118e-05
T035b	T059	FALSE	FALSE	0	0	1	1	none	9.41061183238e-05
T040	T059	TRUE	TRUE	0	0	1	1	none	9.40590857494e-05
T056	T059	FALSE	FALSE	0	0	1	1	none	9.73069153272e-05
S002	T065	TRUE	TRUE	0	0	1	1	none	7.26961843421e-05
S007	T065	TRUE	TRUE	0	0	1	1	none	4.89956978543e-05
S021	T065	TRUE	TRUE	0	0	1	1	none	7.40548627482e-05
S024	T065	TRUE	TRUE	0	0	1	1	none	7.34254658769e-05
S025	T065	TRUE	TRUE	0	0	1	1	none	8.02391433621e-05
S026	T065	TRUE	TRUE	0	0	1	1	none	6.98147424891e-05
S038	T065	TRUE	TRUE	0	0	1	1	none	4.1361224999e-06
S039	T065	TRUE	TRUE	0	0	1	1	none	7.57339452862e-05
S040	T065	TRUE	TRUE	0	0	1	1	none	0.0001088442652935
S042	T065	TRUE	TRUE	0	0	1	1	none	7.27377049725e-05
S071	T065	TRUE	TRUE	0	0	1	1	none	0.0001040655897741
S078	T065	TRUE	TRUE	0	0	1	1	none	7.10626457231e-05
S081	T065	TRUE	TRUE	0	0	1	1	none	7.27377049725e-05
S085	T065	TRUE	TRUE	0	0	1	1	none	9.41548727851e-05
S087	T065	TRUE	TRUE	0	0	1	1	none	0.0001144102787517
S093	T065	TRUE	TRUE	0	0	1	1	none	8.90718156479e-05
S097	T065	TRUE	TRUE	0	0	1	1	none	7.66878310821e-05
S102	T065	TRUE	TRUE	0	0	1	1	none	0.0001089797804051
S106	T065	TRUE	TRUE	0	0	1	1	none	7.47383461781e-05
S130	T065	TRUE	TRUE	0	0	1	1	none	0.0001150061448069
T009	T065	FALSE	FALSE	0	0	1	1	none	7.45588476803e-05
T010	T065	FALSE	FALSE	0	0	1	1	none	7.44484778527e-05
T013	T065	FALSE	FALSE	0	0	1	1	none	5.8551331347e-06
T014	T065	TRUE	TRUE	0	0	1	1	none	7.49154860917e-05
T020	T065	TRUE	TRUE	0	0	1	1	none	5.7892575401e-06
T021	T065	FALSE	FALSE	0	0	1	1	none	7.84099067974e-05
T028	T065	TRUE	TRUE	0	0	1	1	none	5.34669900491e-05
T035a	T065	TRUE	TRUE	0	0	1	1	none	0.0001144457904361
T035b	T065	FALSE	FALSE	0	0	1	1	none	7.51520536481e-05
T040	T065	TRUE	TRUE	0	0	1	1	none	7.51050210737e-05
T056	T065	FALSE	FALSE	0	0	1	1	none	7.83528506515e-05
T059	T065	TRUE	TRUE	0	0	1	1	none	0.0001155249307199
S002	T069	TRUE	TRUE	0	0	1	1	none	9.8353937975e-05
S007	T069	TRUE	TRUE	0	0	1	1	none	0.0001075323189828
S021	T069	TRUE	TRUE	0	0	1	1	none	9.97126163811e-05
S024	T069	TRUE	TRUE	0	0	1	1	none	9.90832195098e-05
S025	T069	TRUE	TRUE	0	0	1	1	none	0.000105896896995
S026	T069	TRUE	TRUE	0	0	1	1	none	9.5472496122e-05
S038	T069	TRUE	TRUE	0	0	1	1	none	0.0001204653210484
S039	T069	TRUE	TRUE	0	0	1	1	none	0.0001013916989191
S040	T069	TRUE	TRUE	0	0	1	1	none	4.55924022104e-05
S042	T069	TRUE	TRUE	0	0	1	1	none	9.83954586054e-05
S071	T069	TRUE	TRUE	0	0	1	1	none	2.0214306563e-05
S078	T069	TRUE	TRUE	0	0	1	1	none	9.6720399356e-05
S081	T069	TRUE	TRUE	0	0	1	1	none	9.83954586054e-05
S085	T069	TRUE	TRUE	0	0	1	1	none	4.7174298018e-05
S087	T069	TRUE	TRUE	0	0	1	1	none	6.74297039846e-05
S093	T069	TRUE	TRUE	0	0	1	1	none	4.20912408808e-05
S097	T069	TRUE	TRUE	0	0	1	1	none	0.000102345584715
S102	T069	TRUE	TRUE	0	0	1	1	none	4.5727917322e-05
S106	T069	TRUE	TRUE	0	0	1	1	none	0.000100396099811
S130	T069	TRUE	TRUE	0	0	1	1	none	6.80255700398e-05
T009	T069	FALSE	FALSE	0	0	1	1	none	0.0001002166013132
T010	T069	FALSE	FALSE	0	0	1	1	none	0.0001001062314856
T013	T069	FALSE	FALSE	0	0	1	1	none	0.0001255609026074
T014	T069	TRUE	TRUE	0	0	1	1	none	0.0001005732397246
T020	T069	TRUE	TRUE	0	0	1	1	none	0.0001221184560886
T021	T069	FALSE	FALSE	0	0	1	1	none	0.0001040676604303
T028	T069	TRUE	TRUE	0	0	1	1	none	0.0001120036111776
T035a	T069	TRUE	TRUE	0	0	1	1	none	6.7465215669e-05
T035b	T069	FALSE	FALSE	0	0	1	1	none	0.000100809807281
T040	T069	TRUE	TRUE	0	0	1	1	none	0.0001007627747066
T056	T069	FALSE	FALSE	0	0	1	1	none	0.0001040106042844
T059	T069	TRUE	TRUE	0	0	1	1	none	5.22730676368e-05
T065	T069	TRUE	TRUE	0	0	1	1	none	0.0001222286196771
S002	T073	FALSE	FALSE	0	0	1	1	none	2.56352222921e-05
S007	T073	FALSE	FALSE	0	0	1	1	none	6.29784070399e-05
S021	T073	FALSE	FALSE	0	0	1	1	none	2.69939006982e-05
S024	T073	FALSE	FALSE	0	0	1	1	none	2.63645038269e-05
S025	T073	FALSE	FALSE	0	0	1	1	none	2.85407892841e-05
S026	T073	FALSE	FALSE	0	0	1	1	none	1.24159948491e-05
S038	T073	FALSE	FALSE	0	0	1	1	none	7.59114091055e-05
S039	T073	FALSE	FALSE	0	0	1	1	none	2.86729832362e-05
S040	T073	FALSE	FALSE	0	0	1	1	none	8.99481069835e-05
S042	T073	FALSE	FALSE	0	0	1	1	none	2.56767429225e-05
S071	T073	FALSE	FALSE	0	0	1	1	none	8.51694314641e-05
S078	T073	FALSE	FALSE	0	0	1	1	none	2.40016836731e-05
S081	T073	FALSE	FALSE	0	0	1	1	none	2.56767429225e-05
S085	T073	FALSE	FALSE	0	0	1	1	none	7.52587144751e-05
S087	T073	FALSE	FALSE	0	0	1	1	none	9.55141204417e-05
S093	T073	FALSE	FALSE	0	0	1	1	none	7.01756573379e-05
S097	T073	FALSE	FALSE	0	0	1	1	none	2.49894770041e-05
S102	T073	FALSE	FALSE	0	0	1	1	none	9.00836220951e-05
S106	T073	FALSE	FALSE	0	0	1	1	none	2.76773841281e-05
S130	T073	FALSE	FALSE	0	0	1	1	none	9.61099864969e-05
T009	T073	TRUE	TRUE	0	0	1	1	none	4.3022719895e-06
T010	T073	FALSE	FALSE	0	0	1	1	none	6.5647260331e-06
T013	T073	FALSE	FALSE	0	0	1	1	none	8.10069906645e-05
T014	T073	FALSE	FALSE	0	0	1	1	none	2.78545240417e-05
T020	T073	FALSE	FALSE	0	0	1	1	none	7.75645441457e-05
T021	T073	TRUE	TRUE	0	0	1	1	none	1.9216109988e-06
T028	T073	FALSE	FALSE	0	0	1	1	none	6.74496992347e-05
T035a	T073	FALSE	FALSE	0	0	1	1	none	9.55496321261e-05
T035b	T073	TRUE	TRUE	0	0	1	1	none	3.7090660217e-06
T040	T073	FALSE	FALSE	0	0	1	1	none	2.80440590237e-05
T056	T073	FALSE	FALSE	0	0	1	1	none	8.0962749607e-06
T059	T073	FALSE	FALSE	0	0	1	1	none	9.66287724099e-05
T065	T073	FALSE	FALSE	0	0	1	1	none	7.76747077342e-05
T069	T073	FALSE	FALSE	0	0	1	1	none	0.0001033324613671
S002	T075	TRUE	TRUE	0	0	1	1	none	5.78292755388e-05
S007	T075	TRUE	TRUE	0	0	1	1	none	6.5821244611e-05
S021	T075	TRUE	TRUE	0	0	1	1	none	5.91879539449e-05
S024	T075	TRUE	TRUE	0	0	1	1	none	5.85585570736e-05
S025	T075	TRUE	TRUE	0	0	1	1	none	6.53722345588e-05
S026	T075	TRUE	TRUE	0	0	1	1	none	5.49478336858e-05
S038	T075	TRUE	TRUE	0	0	1	1	none	7.87542466766e-05
S039	T075	TRUE	TRUE	0	0	1	1	none	6.08670364829e-05
S040	T075	TRUE	TRUE	0	0	1	1	none	9.39773564902e-05
S042	T075	TRUE	TRUE	0	0	1	1	none	5.78707961692e-05
S071	T075	TRUE	TRUE	0	0	1	1	none	8.91986809708e-05
S078	T075	TRUE	TRUE	0	0	1	1	none	5.61957369198e-05
S081	T075	TRUE	TRUE	0	0	1	1	none	5.78707961692e-05
S085	T075	TRUE	TRUE	0	0	1	1	none	7.92879639818e-05
S087	T075	TRUE	TRUE	0	0	1	1	none	9.95433699484e-05
S093	T075	TRUE	TRUE	0	0	1	1	none	7.42049068446e-05
S097	T075	TRUE	TRUE	0	0	1	1	none	6.18209222788e-05
S102	T075	TRUE	TRUE	0	0	1	1	none	9.41128716018e-05
S106	T075	TRUE	TRUE	0	0	1	1	none	5.98714373748e-05
S130	T075	TRUE	TRUE	0	0	1	1	none	0.0001001392360036
T009	T075	FALSE	FALSE	0	0	1	1	none	5.9691938877e-05
T010	T075	FALSE	FALSE	0	0	1	1	none	5.95815690494e-05
T013	T075	FALSE	FALSE	0	0	1	1	none	8.38498282356e-05
T014	T075	TRUE	TRUE	0	0	1	1	none	6.00485772884e-05
T020	T075	TRUE	TRUE	0	0	1	1	none	8.04073817168e-05
T021	T075	FALSE	FALSE	0	0	1	1	none	6.35429979941e-05
T028	T075	TRUE	TRUE	0	0	1	1	none	7.02925368058e-05
T035a	T075	TRUE	TRUE	0	0	1	1	none	9.95788816328e-05
T035b	T075	FALSE	FALSE	0	0	1	1	none	6.02851448448e-05
T040	T075	TRUE	TRUE	0	0	1	1	none	6.02381122704e-05
T056	T075	FALSE	FALSE	0	0	1	1	none	6.34859418482e-05
T059	T075	TRUE	TRUE	0	0	1	1	none	0.0001006580219166
T065	T075	TRUE	TRUE	0	0	1	1	none	8.05175453053e-05
T069	T075	TRUE	TRUE	0	0	1	1	none	0.0001073617108738
T073	T075	FALSE	FALSE	0	0	1	1	none	6.28077989309e-05
S002	T077	FALSE	FALSE	0	0	1	1	none	2.50420163243e-05
S007	T077	FALSE	FALSE	0	0	1	1	none	6.23852010721e-05
S021	T077	FALSE	FALSE	0	0	1	1	none	2.64006947304e-05
S024	T077	FALSE	FALSE	0	0	1	1	none	2.57712978591e-05
S025	T077	FALSE	FALSE	0	0	1	1	none	2.79475833163e-05
S026	T077	FALSE	FALSE	0	0	1	1	none	1.18227888813e-05
S038	T077	FALSE	FALSE	0	0	1	1	none	7.53182031377e-05
S039	T077	FALSE	FALSE	0	0	1	1	none	2.80797772684e-05
S040	T077	FALSE	FALSE	0	0	1	1	none	8.93549010157e-05
S042	T077	FALSE	FALSE	0	0	1	1	none	2.50835369547e-05
S071	T077	FALSE	FALSE	0	0	1	1	none	8.45762254963e-05
S078	T077	FALSE	FALSE	0	0	1	1	none	2.34084777053e-05
S081	T077	FALSE	FALSE	0	0	1	1	none	2.50835369547e-05
S085	T077	FALSE	FALSE	0	0	1	1	none	7.46655085073e-05
S087	T077	FALSE	FALSE	0	0	1	1	none	9.49209144739e-05
S093	T077	FALSE	FALSE	0	0	1	1	none	6.95824513701e-05
S097	T077	FALSE	FALSE	0	0	1	1	none	2.43962710363e-05
S102	T077	FALSE	FALSE	0	0	1	1	none	8.94904161273e-05
S106	T077	FALSE	FALSE	0	0	1	1	none	2.70841781603e-05
S130	T077	FALSE	FALSE	0	0	1	1	none	9.55167805291e-05
T009	T077	TRUE	TRUE	0	0	1	1	none	3.7090660217e-06
T010	T077	FALSE	FALSE	0	0	1	1	none	5.9715200653e-06
T013	T077	FALSE	FALSE	0	0	1	1	none	8.04137846967e-05
T014	T077	FALSE	FALSE	0	0	1	1	none	2.72613180739e-05
T020	T077	FALSE	FALSE	0	0	1	1	none	7.69713381779e-05
T021	T077	TRUE	TRUE	0	0	1	1	none	2.5148169666e-06
T028	T077	FALSE	FALSE	0	0	1	1	none	6.68564932669e-05
T035a	T077	FALSE	FALSE	0	0	1	1	none	9.49564261583e-05
T035b	T077	TRUE	TRUE	0	0	1	1	none	3.1158600539e-06
T040	T077	FALSE	FALSE	0	0	1	1	none	2.74508530559e-05
T056	T077	FALSE	FALSE	0	0	1	1	none	7.5030689929e-06
T059	T077	FALSE	FALSE	0	0	1	1	none	9.60355664421e-05
T065	T077	FALSE	FALSE	0	0	1	1	none	7.70815017664e-05
T069	T077	FALSE	FALSE	0	0	1	1	none	0.0001027392553993
T073	T077	TRUE	TRUE	0	0	1	1	none	1.7796179034e-06
T075	T077	FALSE	FALSE	0	0	1	1	none	6.22145929631e-05
S002	T087	FALSE	FALSE	0	0	1	1	none	2.37057741738e-05
S007	T087	FALSE	FALSE	0	0	1	1	none	6.10489589216e-05
S021	T087	FALSE	FALSE	0	0	1	1	none	2.50644525799e-05
S024	T087	FALSE	FALSE	0	0	1	1	none	2.44350557086e-05
S025	T087	FALSE	FALSE	0	0	1	1	none	2.66113411658e-05
S026	T087	FALSE	FALSE	0	0	1	1	none	1.04865467308e-05
S038	T087	FALSE	FALSE	0	0	1	1	none	7.39819609872e-05
S039	T087	FALSE	FALSE	0	0	1	1	none	2.67435351179e-05
S040	T087	FALSE	FALSE	0	0	1	1	none	8.80186588652e-05
S042	T087	FALSE	FALSE	0	0	1	1	none	2.37472948042e-05
S071	T087	FALSE	FALSE	0	0	1	1	none	8.32399833458e-05
S078	T087	FALSE	FALSE	0	0	1	1	none	2.20722355548e-05
S081	T087	FALSE	FALSE	0	0	1	1	none	2.37472948042e-05
S085	T087	FALSE	FALSE	0	0	1	1	none	7.33292663568e-05
S087	T087	FALSE	FALSE	0	0	1	1	none	9.35846723234e-05
S093	T087	FALSE	FALSE	0	0	1	1	none	6.82462092196e-05
S097	T087	FALSE	FALSE	0	0	1	1	none	2.30600288858e-05
S102	T087	FALSE	FALSE	0	0	1	1	none	8.81541739768e-05
S106	T087	FALSE	FALSE	0	0	1	1	none	2.57479360098e-05
S130	T087	FALSE	FALSE	0	0	1	1	none	9.41805383786e-05
T009	T087	TRUE	TRUE	0	0	1	1	none	2.3728238712e-06
T010	T087	FALSE	FALSE	0	0	1	1	none	4.6352779148e-06
T013	T087	FALSE	FALSE	0	0	1	1	none	7.90775425462e-05
T014	T087	FALSE	FALSE	0	0	1	1	none	2.59250759234e-05
T020	T087	FALSE	FALSE	0	0	1	1	none	7.56350960274e-05
T021	T087	TRUE	TRUE	0	0	1	1	none	3.8510591171e-06
T028	T087	FALSE	FALSE	0	0	1	1	none	6.55202511164e-05
T035a	T087	FALSE	FALSE	0	0	1	1	none	9.36201840078e-05
T035b	T087	TRUE	TRUE	0	0	1	1	none	1.7796179034e-06
T040	T087	FALSE	FALSE	0	0	1	1	none	2.61146109054e-05
T056	T087	FALSE	FALSE	0	0	1	1	none	6.1668268424e-06
T059	T087	FALSE	FALSE	0	0	1	1	none	9.46993242916e-05
T065	T087	FALSE	FALSE	0	0	1	1	none	7.57452596159e-05
T069	T087	FALSE	FALSE	0	0	1	1	none	0.0001014030132488
T073	T087	TRUE	TRUE	0	0	1	1	none	3.1158600539e-06
T075	T087	FALSE	FALSE	0	0	1	1	none	6.08783508126e-05
T077	T087	TRUE	TRUE	0	0	1	1	none	2.5226540861e-06
S002	T095	TRUE	TRUE	0	0	1	1	none	9.04474331906e-05
S007	T095	TRUE	TRUE	0	0	1	1	none	9.96258141984e-05
S021	T095	TRUE	TRUE	0	0	1	1	none	9.18061115967e-05
S024	T095	TRUE	TRUE	0	0	1	1	none	9.11767147254e-05
S025	T095	TRUE	TRUE	0	0	1	1	none	9.79903922106e-05
S026	T095	TRUE	TRUE	0	0	1	1	none	8.75659913376e-05
S038	T095	TRUE	TRUE	0	0	1	1	none	0.000112558816264
S039	T095	TRUE	TRUE	0	0	1	1	none	9.34851941347e-05
S040	T095	TRUE	TRUE	0	0	1	1	none	5.3957185742e-05
S042	T095	TRUE	TRUE	0	0	1	1	none	9.0488953821e-05
S071	T095	TRUE	TRUE	0	0	1	1	none	4.91785102226e-05
S078	T095	TRUE	TRUE	0	0	1	1	none	8.88138945716e-05
S081	T095	TRUE	TRUE	0	0	1	1	none	9.0488953821e-05
S085	T095	TRUE	TRUE	0	0	1	1	none	2.95552717816e-05
S087	T095	TRUE	TRUE	0	0	1	1	none	3.251085621e-06
S093	T095	TRUE	TRUE	0	0	1	1	none	2.64367111804e-05
S097	T095	TRUE	TRUE	0	0	1	1	none	9.44390799306e-05
S102	T095	TRUE	TRUE	0	0	1	1	none	5.40927008536e-05
S106	T095	TRUE	TRUE	0	0	1	1	none	9.24895950266e-05
S130	T095	TRUE	TRUE	0	0	1	1	none	5.0333636118e-06
T009	T095	FALSE	FALSE	0	0	1	1	none	9.23100965288e-05
T010	T095	FALSE	FALSE	0	0	1	1	none	9.21997267012e-05
T013	T095	FALSE	FALSE	0	0	1	1	none	0.000117654397823
T014	T095	TRUE	TRUE	0	0	1	1	none	9.26667349402e-05
T020	T095	TRUE	TRUE	0	0	1	1	none	0.0001142119513042
T021	T095	FALSE	FALSE	0	0	1	1	none	9.61611556459e-05
T028	T095	TRUE	TRUE	0	0	1	1	none	0.0001040971063932
T035a	T095	TRUE	TRUE	0	0	1	1	none	8.6921023526e-06
T035b	T095	FALSE	FALSE	0	0	1	1	none	9.29033024966e-05
T040	T095	TRUE	TRUE	0	0	1	1	none	9.28562699222e-05
T056	T095	FALSE	FALSE	0	0	1	1	none	9.61040995e-05
T059	T095	TRUE	TRUE	0	0	1	1	none	6.06378511684e-05
T065	T095	TRUE	TRUE	0	0	1	1	none	0.0001143221148927
T069	T095	TRUE	TRUE	0	0	1	1	none	6.73415401256e-05
T073	T095	FALSE	FALSE	0	0	1	1	none	9.54259565827e-05
T075	T095	TRUE	TRUE	0	0	1	1	none	9.94552060894e-05
T077	T095	FALSE	FALSE	0	0	1	1	none	9.48327506149e-05
T087	T095	FALSE	FALSE	0	0	1	1	none	9.34965084644e-05
S002	T099a	TRUE	TRUE	0	0	1	1	none	8.77614872698e-05
S007	T099a	TRUE	TRUE	0	0	1	1	none	9.69398682776e-05
S021	T099a	TRUE	TRUE	0	0	1	1	none	8.91201656759e-05
S024	T099a	TRUE	TRUE	0	0	1	1	none	8.84907688046e-05
S025	T099a	TRUE	TRUE	0	0	1	1	none	9.53044462898e-05
S026	T099a	TRUE	TRUE	0	0	1	1	none	8.48800454168e-05
S038	T099a	TRUE	TRUE	0	0	1	1	none	0.0001098728703432
S039	T099a	TRUE	TRUE	0	0	1	1	none	9.07992482139e-05
S040	T099a	TRUE	TRUE	0	0	1	1	none	5.12712398212e-05
S042	T099a	TRUE	TRUE	0	0	1	1	none	8.78030079002e-05
S071	T099a	TRUE	TRUE	0	0	1	1	none	4.64925643018e-05
S078	T099a	TRUE	TRUE	0	0	1	1	none	8.61279486508e-05
S081	T099a	TRUE	TRUE	0	0	1	1	none	8.78030079002e-05
S085	T099a	TRUE	TRUE	0	0	1	1	none	2.68693258608e-05
S087	T099a	TRUE	TRUE	0	0	1	1	none	4.7842328118e-06
S093	T099a	TRUE	TRUE	0	0	1	1	none	2.37507652596e-05
S097	T099a	TRUE	TRUE	0	0	1	1	none	9.17531340098e-05
S102	T099a	TRUE	TRUE	0	0	1	1	none	5.14067549328e-05
S106	T099a	TRUE	TRUE	0	0	1	1	none	8.98036491058e-05
S130	T099a	TRUE	TRUE	0	0	1	1	none	5.380098867e-06
T009	T099a	FALSE	FALSE	0	0	1	1	none	8.9624150608e-05
T010	T099a	FALSE	FALSE	0	0	1	1	none	8.95137807804e-05
T013	T099a	FALSE	FALSE	0	0	1	1	none	0.0001149684519022
T014	T099a	TRUE	TRUE	0	0	1	1	none	8.99807890194e-05
T020	T099a	TRUE	TRUE	0	0	1	1	none	0.0001115260053834
T021	T099a	FALSE	FALSE	0	0	1	1	none	9.34752097251e-05
T028	T099a	TRUE	TRUE	0	0	1	1	none	0.0001014111604724
T035a	T099a	TRUE	TRUE	0	0	1	1	none	6.0061564318e-06
T035b	T099a	FALSE	FALSE	0	0	1	1	none	9.02173565758e-05
T040	T099a	TRUE	TRUE	0	0	1	1	none	9.01703240014e-05
T056	T099a	FALSE	FALSE	0	0	1	1	none	9.34181535792e-05
T059	T099a	TRUE	TRUE	0	0	1	1	none	5.79519052476e-05
T065	T099a	TRUE	TRUE	0	0	1	1	none	0.0001116361689719
T069	T099a	TRUE	TRUE	0	0	1	1	none	6.46555942048e-05
T073	T099a	FALSE	FALSE	0	0	1	1	none	9.27400106619e-05
T075	T099a	TRUE	TRUE	0	0	1	1	none	9.67692601686e-05
T077	T099a	FALSE	FALSE	0	0	1	1	none	9.21468046941e-05
T087	T099a	FALSE	FALSE	0	0	1	1	none	9.08105625436e-05
T095	T099a	TRUE	TRUE	0	0	1	1	none	4.6960689528e-06
S002	T102	FALSE	FALSE	0	0	1	1	none	9.49351535948e-05
S007	T102	FALSE	FALSE	0	0	1	1	none	0.0001041135346026
S021	T102	FALSE	FALSE	0	0	1	1	none	9.62938320009e-05
S024	T102	FALSE	FALSE	0	0	1	1	none	9.56644351296e-05
S025	T102	FALSE	FALSE	0	0	1	1	none	0.0001024781126148
S026	T102	FALSE	FALSE	0	0	1	1	none	9.20537117418e-05
S038	T102	FALSE	FALSE	0	0	1	1	none	0.0001170465366682
S039	T102	FALSE	FALSE	0	0	1	1	none	9.79729145389e-05
S040	T102	FALSE	FALSE	0	0	1	1	none	5.84449061462e-05
S042	T102	FALSE	FALSE	0	0	1	1	none	9.49766742252e-05
S071	T102	FALSE	FALSE	0	0	1	1	none	5.36662306268e-05
S078	T102	FALSE	FALSE	0	0	1	1	none	9.33016149758e-05
S081	T102	FALSE	FALSE	0	0	1	1	none	9.49766742252e-05
S085	T102	FALSE	FALSE	0	0	1	1	none	3.40429921858e-05
S087	T102	FALSE	FALSE	0	0	1	1	none	7.7388060252e-06
S093	T102	FALSE	FALSE	0	0	1	1	none	3.09244315846e-05
S097	T102	FALSE	FALSE	0	0	1	1	none	9.89268003348e-05
S102	T102	FALSE	FALSE	0	0	1	1	none	5.85804212578e-05
S106	T102	FALSE	FALSE	0	0	1	1	none	9.69773154308e-05
S130	T102	FALSE	FALSE	0	0	1	1	none	9.521084016e-06
T009	T102	FALSE	FALSE	0	0	1	1	none	9.6797816933e-05
T010	T102	FALSE	FALSE	0	0	1	1	none	9.66874471054e-05
T013	T102	FALSE	FALSE	0	0	1	1	none	0.0001221421182272
T014	T102	FALSE	FALSE	0	0	1	1	none	9.71544553444e-05
T020	T102	FALSE	FALSE	0	0	1	1	none	0.0001186996717084
T021	T102	FALSE	FALSE	0	0	1	1	none	0.0001006488760501
T028	T102	FALSE	FALSE	0	0	1	1	none	0.0001085848267974
T035a	T102	FALSE	FALSE	0	0	1	1	none	1.31798227568e-05
T035b	T102	FALSE	FALSE	0	0	1	1	none	9.73910229008e-05
T040	T102	FALSE	FALSE	0	0	1	1	none	9.73439903264e-05
T056	T102	FALSE	FALSE	0	0	1	1	none	0.0001005918199042
T059	T102	FALSE	FALSE	0	0	1	1	none	6.51255715726e-05
T065	T102	FALSE	FALSE	0	0	1	1	none	0.0001188098352969
T069	T102	FALSE	FALSE	0	0	1	1	none	7.18292605298e-05
T073	T102	FALSE	FALSE	0	0	1	1	none	9.99136769869e-05
T075	T102	FALSE	FALSE	0	0	1	1	none	0.0001039429264936
T077	T102	FALSE	FALSE	0	0	1	1	none	9.93204710191e-05
T087	T102	FALSE	FALSE	0	0	1	1	none	9.79842288686e-05
T095	T102	TRUE	TRUE	1	0	1	1	anc	5.932059678e-07
T099a	T102	FALSE	FALSE	0	0	1	1	none	9.183789357e-06
S002	T104	TRUE	TRUE	0	0	1	1	none	5.83743401312e-05
S007	T104	TRUE	TRUE	0	0	1	1	none	2.31905406634e-05
S021	T104	TRUE	TRUE	0	0	1	1	none	5.97330185373e-05
S024	T104	TRUE	TRUE	0	0	1	1	none	5.9103621666e-05
S025	T104	TRUE	TRUE	0	0	1	1	none	6.59172991512e-05
S026	T104	TRUE	TRUE	0	0	1	1	none	5.54928982782e-05
S038	T104	TRUE	TRUE	0	0	1	1	none	4.7606855709e-05
S039	T104	TRUE	TRUE	0	0	1	1	none	6.14121010753e-05
S040	T104	TRUE	TRUE	0	0	1	1	none	9.45224210826e-05
S042	T104	TRUE	TRUE	0	0	1	1	none	5.84158607616e-05
S071	T104	TRUE	TRUE	0	0	1	1	none	8.97437455632e-05
S078	T104	TRUE	TRUE	0	0	1	1	none	5.67408015122e-05
S081	T104	TRUE	TRUE	0	0	1	1	none	5.84158607616e-05
S085	T104	TRUE	TRUE	0	0	1	1	none	7.98330285742e-05
S087	T104	TRUE	TRUE	0	0	1	1	none	0.0001000884345408
S093	T104	TRUE	TRUE	0	0	1	1	none	7.4749971437e-05
S097	T104	TRUE	TRUE	0	0	1	1	none	6.23659868712e-05
S102	T104	TRUE	TRUE	0	0	1	1	none	9.46579361942e-05
S106	T104	TRUE	TRUE	0	0	1	1	none	6.04165019672e-05
S130	T104	TRUE	TRUE	0	0	1	1	none	0.000100684300596
T009	T104	FALSE	FALSE	0	0	1	1	none	6.02370034694e-05
T010	T104	FALSE	FALSE	0	0	1	1	none	6.01266336418e-05
T013	T104	FALSE	FALSE	0	0	1	1	none	5.2702437268e-05
T014	T104	TRUE	TRUE	0	0	1	1	none	6.05936418808e-05
T020	T104	TRUE	TRUE	0	0	1	1	none	4.92599907492e-05
T021	T104	FALSE	FALSE	0	0	1	1	none	6.40880625865e-05
T028	T104	TRUE	TRUE	0	0	1	1	none	2.64754209226e-05
T035a	T104	TRUE	TRUE	0	0	1	1	none	0.0001001239462252
T035b	T104	FALSE	FALSE	0	0	1	1	none	6.08302094372e-05
T040	T104	TRUE	TRUE	0	0	1	1	none	6.07831768628e-05
T056	T104	FALSE	FALSE	0	0	1	1	none	6.40310064406e-05
T059	T104	TRUE	TRUE	0	0	1	1	none	0.000101203086509
T065	T104	TRUE	TRUE	0	0	1	1	none	4.93701543377e-05
T069	T104	TRUE	TRUE	0	0	1	1	none	0.0001079067754662
T073	T104	FALSE	FALSE	0	0	1	1	none	6.33528635233e-05
T075	T104	TRUE	TRUE	0	0	1	1	none	6.61957010944e-05
T077	T104	FALSE	FALSE	0	0	1	1	none	6.27596575555e-05
T087	T104	FALSE	FALSE	0	0	1	1	none	6.1423415405e-05
T095	T104	TRUE	TRUE	0	0	1	1	none	0.0001000002706818
T099a	T104	TRUE	TRUE	0	0	1	1	none	9.7314324761e-05
T102	T104	FALSE	FALSE	0	0	1	1	none	0.000104487991086
S002	T105	FALSE	FALSE	0	0	1	1	none	7.45951816592e-05
S007	T105	FALSE	FALSE	0	0	1	1	none	5.08946951714e-05
S021	T105	FALSE	FALSE	0	0	1	1	none	7.59538600653e-05
S024	T105	FALSE	FALSE	0	0	1	1	none	7.5324463194e-05
S025	T105	FALSE	FALSE	0	0	1	1	none	8.21381406792e-05
S026	T105	FALSE	FALSE	0	0	1	1	none	7.17137398062e-05
S038	T105	FALSE	FALSE	0	0	1	1	none	6.035119817e-06
S039	T105	FALSE	FALSE	0	0	1	1	none	7.76329426033e-05
S040	T105	FALSE	FALSE	0	0	1	1	none	0.0001107432626106
S042	T105	FALSE	FALSE	0	0	1	1	none	7.46367022896e-05
S071	T105	FALSE	FALSE	0	0	1	1	none	0.0001059645870912
S078	T105	FALSE	FALSE	0	0	1	1	none	7.29616430402e-05
S081	T105	FALSE	FALSE	0	0	1	1	none	7.46367022896e-05
S085	T105	FALSE	FALSE	0	0	1	1	none	9.60538701022e-05
S087	T105	FALSE	FALSE	0	0	1	1	none	0.0001163092760688
S093	T105	FALSE	FALSE	0	0	1	1	none	9.0970812965e-05
S097	T105	FALSE	FALSE	0	0	1	1	none	7.85868283992e-05
S102	T105	FALSE	FALSE	0	0	1	1	none	0.0001108787777222
S106	T105	FALSE	FALSE	0	0	1	1	none	7.66373434952e-05
S130	T105	FALSE	FALSE	0	0	1	1	none	0.000116905142124
T009	T105	FALSE	FALSE	0	0	1	1	none	7.64578449974e-05
T010	T105	FALSE	FALSE	0	0	1	1	none	7.63474751698e-05
T013	T105	FALSE	FALSE	0	0	1	1	none	7.7541304518e-06
T014	T105	FALSE	FALSE	0	0	1	1	none	7.68144834088e-05
T020	T105	FALSE	FALSE	0	0	1	1	none	7.6882548572e-06
T021	T105	FALSE	FALSE	0	0	1	1	none	8.03089041145e-05
T028	T105	FALSE	FALSE	0	0	1	1	none	5.53659873662e-05
T035a	T105	FALSE	FALSE	0	0	1	1	none	0.0001163447877532
T035b	T105	FALSE	FALSE	0	0	1	1	none	7.70510509652e-05
T040	T105	FALSE	FALSE	0	0	1	1	none	7.70040183908e-05
T056	T105	FALSE	FALSE	0	0	1	1	none	8.02518479686e-05
T059	T105	FALSE	FALSE	0	0	1	1	none	0.000117423928037
T065	T105	TRUE	TRUE	1	0	1	1	anc	7.125853815e-07
T069	T105	FALSE	FALSE	0	0	1	1	none	0.0001241276169942
T073	T105	FALSE	FALSE	0	0	1	1	none	7.95737050513e-05
T075	T105	FALSE	FALSE	0	0	1	1	none	8.24165426224e-05
T077	T105	FALSE	FALSE	0	0	1	1	none	7.89804990835e-05
T087	T105	FALSE	FALSE	0	0	1	1	none	7.7644256933e-05
T095	T105	FALSE	FALSE	0	0	1	1	none	0.0001162211122098
T099a	T105	FALSE	FALSE	0	0	1	1	none	0.000113535166289
T102	T105	FALSE	FALSE	0	0	1	1	none	0.000120708832614
T104	T105	FALSE	FALSE	0	0	1	1	none	5.12691516548e-05
S002	T107	FALSE	FALSE	0	0	1	1	none	9.7307977466e-05
S007	T107	FALSE	FALSE	0	0	1	1	none	0.0001064863584738
S021	T107	FALSE	FALSE	0	0	1	1	none	9.86666558721e-05
S024	T107	FALSE	FALSE	0	0	1	1	none	9.80372590008e-05
S025	T107	FALSE	FALSE	0	0	1	1	none	0.000104850936486
S026	T107	FALSE	FALSE	0	0	1	1	none	9.4426535613e-05
S038	T107	FALSE	FALSE	0	0	1	1	none	0.0001194193605394
S039	T107	FALSE	FALSE	0	0	1	1	none	0.0001003457384101
S040	T107	FALSE	FALSE	0	0	1	1	none	6.08177300174e-05
S042	T107	FALSE	FALSE	0	0	1	1	none	9.73494980964e-05
S071	T107	FALSE	FALSE	0	0	1	1	none	5.6039054498e-05
S078	T107	FALSE	FALSE	0	0	1	1	none	9.5674438847e-05
S081	T107	FALSE	FALSE	0	0	1	1	none	9.73494980964e-05
S085	T107	FALSE	FALSE	0	0	1	1	none	3.6415816057e-05
S087	T107	FALSE	FALSE	0	0	1	1	none	1.01116298964e-05
S093	T107	FALSE	FALSE	0	0	1	1	none	3.32972554558e-05
S097	T107	FALSE	FALSE	0	0	1	1	none	0.000101299624206
S102	T107	FALSE	FALSE	0	0	1	1	none	6.0953245129e-05
S106	T107	FALSE	FALSE	0	0	1	1	none	9.9350139302e-05
S130	T107	FALSE	FALSE	0	0	1	1	none	1.18939078872e-05
T009	T107	FALSE	FALSE	0	0	1	1	none	9.91706408042e-05
T010	T107	FALSE	FALSE	0	0	1	1	none	9.90602709766e-05
T013	T107	FALSE	FALSE	0	0	1	1	none	0.0001245149420984
T014	T107	FALSE	FALSE	0	0	1	1	none	9.95272792156e-05
T020	T107	FALSE	FALSE	0	0	1	1	none	0.0001210724955796
T021	T107	FALSE	FALSE	0	0	1	1	none	0.0001030216999213
T028	T107	FALSE	FALSE	0	0	1	1	none	0.0001109576506686
T035a	T107	FALSE	FALSE	0	0	1	1	none	1.5552646628e-05
T035b	T107	FALSE	FALSE	0	0	1	1	none	9.9763846772e-05
T040	T107	FALSE	FALSE	0	0	1	1	none	9.97168141976e-05
T056	T107	FALSE	FALSE	0	0	1	1	none	0.0001029646437754
T059	T107	FALSE	FALSE	0	0	1	1	none	6.74983954438e-05
T065	T107	FALSE	FALSE	0	0	1	1	none	0.0001211826591681
T069	T107	FALSE	FALSE	0	0	1	1	none	7.4202084401e-05
T073	T107	FALSE	FALSE	0	0	1	1	none	0.0001022865008581
T075	T107	FALSE	FALSE	0	0	1	1	none	0.0001063157503648
T077	T107	FALSE	FALSE	0	0	1	1	none	0.0001016932948903
T087	T107	FALSE	FALSE	0	0	1	1	none	0.0001003570527398
T095	T107	TRUE	TRUE	1	0	1	1	anc	5.932059678e-07
T099a	T107	FALSE	FALSE	0	0	1	1	none	1.15566132282e-05
T102	T107	FALSE	FALSE	0	0	1	1	none	3.5592358068e-06
T104	T107	FALSE	FALSE	0	0	1	1	none	0.0001068608149572
T105	T107	FALSE	FALSE	0	0	1	1	none	0.0001230816564852
S002	T126	TRUE	TRUE	0	0	1	1	none	0.0001113180197928
S007	T126	TRUE	TRUE	0	0	1	1	none	0.0001204964008006
S021	T126	TRUE	TRUE	0	0	1	1	none	0.0001126766981989
S024	T126	TRUE	TRUE	0	0	1	1	none	0.0001120473013276
S025	T126	TRUE	TRUE	0	0	1	1	none	0.0001188609788128
S026	T126	TRUE	TRUE	0	0	1	1	none	0.0001084365779398
S038	T126	TRUE	TRUE	0	0	1	1	none	0.0001334294028662
S039	T126	TRUE	TRUE	0	0	1	1	none	0.0001143557807369
S040	T126	TRUE	TRUE	0	0	1	1	none	5.85564840282e-05
S042	T126	TRUE	TRUE	0	0	1	1	none	0.0001113595404232
S071	T126	TRUE	TRUE	0	0	1	1	none	3.31783883808e-05
S078	T126	TRUE	TRUE	0	0	1	1	none	0.0001096844811738
S081	T126	TRUE	TRUE	0	0	1	1	none	0.0001113595404232
S085	T126	TRUE	TRUE	0	0	1	1	none	6.01383798358e-05
S087	T126	TRUE	TRUE	0	0	1	1	none	8.03937858024e-05
S093	T126	TRUE	TRUE	0	0	1	1	none	5.50553226986e-05
S097	T126	TRUE	TRUE	0	0	1	1	none	0.0001153096665328
S102	T126	TRUE	TRUE	0	0	1	1	none	5.86919991398e-05
S106	T126	TRUE	TRUE	0	0	1	1	none	0.0001133601816288
S130	T126	TRUE	TRUE	0	0	1	1	none	8.09896518576e-05
T009	T126	FALSE	FALSE	0	0	1	1	none	0.000113180683131
T010	T126	FALSE	FALSE	0	0	1	1	none	0.0001130703133034
T013	T126	FALSE	FALSE	0	0	1	1	none	0.0001385249844252
T014	T126	TRUE	TRUE	0	0	1	1	none	0.0001135373215424
T020	T126	TRUE	TRUE	0	0	1	1	none	0.0001350825379064
T021	T126	FALSE	FALSE	0	0	1	1	none	0.0001170317422481
T028	T126	TRUE	TRUE	0	0	1	1	none	0.0001249676929954
T035a	T126	TRUE	TRUE	0	0	1	1	none	8.04292974868e-05
T035b	T126	FALSE	FALSE	0	0	1	1	none	0.0001137738890988
T040	T126	TRUE	TRUE	0	0	1	1	none	0.0001137268565244
T056	T126	FALSE	FALSE	0	0	1	1	none	0.0001169746861022
T059	T126	TRUE	TRUE	0	0	1	1	none	6.52371494546e-05
T065	T126	TRUE	TRUE	0	0	1	1	none	0.0001351927014949
T069	T126	TRUE	TRUE	0	0	1	1	none	4.92308891378e-05
T073	T126	FALSE	FALSE	0	0	1	1	none	0.0001162965431849
T075	T126	TRUE	TRUE	0	0	1	1	none	0.0001203257926916
T077	T126	FALSE	FALSE	0	0	1	1	none	0.0001157033372171
T087	T126	FALSE	FALSE	0	0	1	1	none	0.0001143670950666
T095	T126	TRUE	TRUE	0	0	1	1	none	8.03056219434e-05
T099a	T126	TRUE	TRUE	0	0	1	1	none	7.76196760226e-05
T102	T126	FALSE	FALSE	0	0	1	1	none	8.47933423476e-05
T104	T126	TRUE	TRUE	0	0	1	1	none	0.000120870857284
T105	T126	FALSE	FALSE	0	0	1	1	none	0.000137091698812
T107	T126	FALSE	FALSE	0	0	1	1	none	8.71661662188e-05
S002	T156	FALSE	FALSE	0	0	1	1	none	7.64241270862e-05
S007	T156	FALSE	FALSE	0	0	1	1	none	5.27236405984e-05
S021	T156	FALSE	FALSE	0	0	1	1	none	7.77828054923e-05
S024	T156	FALSE	FALSE	0	0	1	1	none	7.7153408621e-05
S025	T156	FALSE	FALSE	0	0	1	1	none	8.39670861062e-05
S026	T156	FALSE	FALSE	0	0	1	1	none	7.35426852332e-05
S038	T156	FALSE	FALSE	0	0	1	1	none	9.887350484e-06
S039	T156	FALSE	FALSE	0	0	1	1	none	7.94618880303e-05
S040	T156	FALSE	FALSE	0	0	1	1	none	0.0001125722080376
S042	T156	FALSE	FALSE	0	0	1	1	none	7.64656477166e-05
S071	T156	FALSE	FALSE	0	0	1	1	none	0.0001077935325182
S078	T156	FALSE	FALSE	0	0	1	1	none	7.47905884672e-05
S081	T156	FALSE	FALSE	0	0	1	1	none	7.64656477166e-05
S085	T156	FALSE	FALSE	0	0	1	1	none	9.78828155292e-05
S087	T156	FALSE	FALSE	0	0	1	1	none	0.0001181382214958
S093	T156	FALSE	FALSE	0	0	1	1	none	9.2799758392e-05
S097	T156	FALSE	FALSE	0	0	1	1	none	8.04157738262e-05
S102	T156	FALSE	FALSE	0	0	1	1	none	0.0001127077231492
S106	T156	FALSE	FALSE	0	0	1	1	none	7.84662889222e-05
S130	T156	FALSE	FALSE	0	0	1	1	none	0.000118734087551
T009	T156	FALSE	FALSE	0	0	1	1	none	7.82867904244e-05
T010	T156	FALSE	FALSE	0	0	1	1	none	7.81764205968e-05
T013	T156	FALSE	FALSE	0	0	1	1	none	1.4982932043e-05
T014	T156	FALSE	FALSE	0	0	1	1	none	7.86434288358e-05
T020	T156	FALSE	FALSE	0	0	1	1	none	1.15404855242e-05
T021	T156	FALSE	FALSE	0	0	1	1	none	8.21378495415e-05
T028	T156	FALSE	FALSE	0	0	1	1	none	5.71949327932e-05
T035a	T156	FALSE	FALSE	0	0	1	1	none	0.0001181737331802
T035b	T156	FALSE	FALSE	0	0	1	1	none	7.88799963922e-05
T040	T156	FALSE	FALSE	0	0	1	1	none	7.88329638178e-05
T056	T156	FALSE	FALSE	0	0	1	1	none	8.20807933956e-05
T059	T156	FALSE	FALSE	0	0	1	1	none	0.000119252873464
T065	T156	FALSE	FALSE	0	0	1	1	none	1.16506491127e-05
T069	T156	FALSE	FALSE	0	0	1	1	none	0.0001259565624212
T073	T156	FALSE	FALSE	0	0	1	1	none	8.14026504783e-05
T075	T156	FALSE	FALSE	0	0	1	1	none	8.42454880494e-05
T077	T156	FALSE	FALSE	0	0	1	1	none	8.08094445105e-05
T087	T156	FALSE	FALSE	0	0	1	1	none	7.947320236e-05
T095	T156	FALSE	FALSE	0	0	1	1	none	0.0001180500576368
T099a	T156	FALSE	FALSE	0	0	1	1	none	0.000115364111716
T102	T156	FALSE	FALSE	0	0	1	1	none	0.000122537778041
T104	T156	FALSE	FALSE	0	0	1	1	none	5.30980970818e-05
T105	T156	FALSE	FALSE	0	0	1	1	none	1.35496464298e-05
T107	T156	FALSE	FALSE	0	0	1	1	none	0.0001249106019122
T126	T156	FALSE	FALSE	0	0	1	1	none	0.000138920644239
S002	T159a	TRUE	TRUE	0	0	1	1	none	2.0146538367e-05
S007	T159a	TRUE	TRUE	0	0	1	1	none	5.74897231148e-05
S021	T159a	TRUE	TRUE	0	0	1	1	none	2.15052167731e-05
S024	T159a	TRUE	TRUE	0	0	1	1	none	2.08758199018e-05
S025	T159a	TRUE	TRUE	0	0	1	1	none	2.3052105359e-05
S026	T159a	TRUE	TRUE	0	0	1	1	none	6.927310924e-06
S038	T159a	TRUE	TRUE	0	0	1	1	none	7.04227251804e-05
S039	T159a	TRUE	TRUE	0	0	1	1	none	2.31842993111e-05
S040	T159a	TRUE	TRUE	0	0	1	1	none	8.44594230584e-05
S042	T159a	TRUE	TRUE	0	0	1	1	none	2.01880589974e-05
S071	T159a	TRUE	TRUE	0	0	1	1	none	7.9680747539e-05
S078	T159a	TRUE	TRUE	0	0	1	1	none	1.8512999748e-05
S081	T159a	TRUE	TRUE	0	0	1	1	none	2.01880589974e-05
S085	T159a	TRUE	TRUE	0	0	1	1	none	6.977003055e-05
S087	T159a	TRUE	TRUE	0	0	1	1	none	9.00254365166e-05
S093	T159a	TRUE	TRUE	0	0	1	1	none	6.46869734128e-05
S097	T159a	TRUE	TRUE	0	0	1	1	none	1.9500793079e-05
S102	T159a	TRUE	TRUE	0	0	1	1	none	8.459493817e-05
S106	T159a	TRUE	TRUE	0	0	1	1	none	2.2188700203e-05
S130	T159a	TRUE	TRUE	0	0	1	1	none	9.06213025718e-05
T009	T159a	TRUE	TRUE	0	1	1	1	desc	1.7796179034e-06
T010	T159a	TRUE	TRUE	0	1	1	1	desc	1.076042108e-06
T013	T159a	FALSE	FALSE	0	0	1	1	none	7.55183067394e-05
T014	T159a	TRUE	TRUE	0	0	1	1	none	2.23658401166e-05
T020	T159a	TRUE	TRUE	0	0	1	1	none	7.20758602206e-05
T021	T159a	TRUE	TRUE	0	1	1	1	desc	5.6306770205e-06
T028	T159a	TRUE	TRUE	0	0	1	1	none	6.19610153096e-05
T035a	T159a	TRUE	TRUE	0	0	1	1	none	9.0060948201e-05
T035b	T159a	TRUE	TRUE	0	1	1	1	desc	2.3728238712e-06
T040	T159a	TRUE	TRUE	0	0	1	1	none	2.25553750986e-05
T056	T159a	FALSE	FALSE	0	1	1	1	desc	5.5736208746e-06
T059	T159a	TRUE	TRUE	0	0	1	1	none	9.11400884848e-05
T065	T159a	TRUE	TRUE	0	0	1	1	none	7.21860238091e-05
T069	T159a	TRUE	TRUE	0	0	1	1	none	9.7843777442e-05
T073	T159a	TRUE	TRUE	0	1	1	1	desc	4.8954779573e-06
T075	T159a	TRUE	TRUE	0	0	1	1	none	5.73191150058e-05
T077	T159a	TRUE	TRUE	0	1	1	1	desc	4.3022719895e-06
T087	T159a	TRUE	TRUE	0	1	1	1	desc	2.966029839e-06
T095	T159a	TRUE	TRUE	0	0	1	1	none	8.99372726576e-05
T099a	T159a	TRUE	TRUE	0	0	1	1	none	8.72513267368e-05
T102	T159a	FALSE	FALSE	0	0	1	1	none	9.44249930618e-05
T104	T159a	TRUE	TRUE	0	0	1	1	none	5.78641795982e-05
T105	T159a	FALSE	FALSE	0	0	1	1	none	7.40850211262e-05
T107	T159a	FALSE	FALSE	0	0	1	1	none	9.6797816933e-05
T126	T159a	TRUE	TRUE	0	0	1	1	none	0.0001108078592598
T156	T159a	FALSE	FALSE	0	0	1	1	none	7.59139665532e-05
S002	T182	FALSE	FALSE	0	0	1	1	none	7.26730766665e-05
S007	T182	FALSE	FALSE	0	0	1	1	none	4.89725901787e-05
S021	T182	FALSE	FALSE	0	0	1	1	none	7.40317550726e-05
S024	T182	FALSE	FALSE	0	0	1	1	none	7.34023582013e-05
S025	T182	FALSE	FALSE	0	0	1	1	none	8.02160356865e-05
S026	T182	FALSE	FALSE	0	0	1	1	none	6.97916348135e-05
S038	T182	FALSE	FALSE	0	0	1	1	none	6.1363000643e-06
S039	T182	FALSE	FALSE	0	0	1	1	none	7.57108376106e-05
S040	T182	FALSE	FALSE	0	0	1	1	none	0.0001088211576179
S042	T182	FALSE	FALSE	0	0	1	1	none	7.27145972969e-05
S071	T182	FALSE	FALSE	0	0	1	1	none	0.0001040424820985
S078	T182	FALSE	FALSE	0	0	1	1	none	7.10395380475e-05
S081	T182	FALSE	FALSE	0	0	1	1	none	7.27145972969e-05
S085	T182	FALSE	FALSE	0	0	1	1	none	9.41317651095e-05
S087	T182	FALSE	FALSE	0	0	1	1	none	0.0001143871710761
S093	T182	FALSE	FALSE	0	0	1	1	none	8.90487079723e-05
S097	T182	FALSE	FALSE	0	0	1	1	none	7.66647234065e-05
S102	T182	FALSE	FALSE	0	0	1	1	none	0.0001089566727295
S106	T182	FALSE	FALSE	0	0	1	1	none	7.47152385025e-05
S130	T182	FALSE	FALSE	0	0	1	1	none	0.0001149830371313
T009	T182	FALSE	FALSE	0	0	1	1	none	7.45357400047e-05
T010	T182	FALSE	FALSE	0	0	1	1	none	7.44253701771e-05
T013	T182	FALSE	FALSE	0	0	1	1	none	1.12318816233e-05
T014	T182	FALSE	FALSE	0	0	1	1	none	7.48923784161e-05
T020	T182	FALSE	FALSE	0	0	1	1	none	7.7894351045e-06
T021	T182	FALSE	FALSE	0	0	1	1	none	7.83867991218e-05
T028	T182	FALSE	FALSE	0	0	1	1	none	5.34438823735e-05
T035a	T182	FALSE	FALSE	0	0	1	1	none	0.0001144226827605
T035b	T182	FALSE	FALSE	0	0	1	1	none	7.51289459725e-05
T040	T182	FALSE	FALSE	0	0	1	1	none	7.50819133981e-05
T056	T182	FALSE	FALSE	0	0	1	1	none	7.83297429759e-05
T059	T182	FALSE	FALSE	0	0	1	1	none	0.0001155018230443
T065	T182	FALSE	FALSE	0	0	1	1	none	7.899598693e-06
T069	T182	FALSE	FALSE	0	0	1	1	none	0.0001222055120015
T073	T182	FALSE	FALSE	0	0	1	1	none	7.76516000586e-05
T075	T182	FALSE	FALSE	0	0	1	1	none	8.04944376297e-05
T077	T182	FALSE	FALSE	0	0	1	1	none	7.70583940908e-05
T087	T182	FALSE	FALSE	0	0	1	1	none	7.57221519403e-05
T095	T182	FALSE	FALSE	0	0	1	1	none	0.0001142990072171
T099a	T182	FALSE	FALSE	0	0	1	1	none	0.0001116130612963
T102	T182	FALSE	FALSE	0	0	1	1	none	0.0001187867276213
T104	T182	FALSE	FALSE	0	0	1	1	none	4.93470466621e-05
T105	T182	FALSE	FALSE	0	0	1	1	none	9.7985960101e-06
T107	T182	FALSE	FALSE	0	0	1	1	none	0.0001211595514925
T126	T182	FALSE	FALSE	0	0	1	1	none	0.0001351695938193
T156	T182	FALSE	FALSE	0	0	1	1	none	8.8148375171e-06
T159a	T182	FALSE	FALSE	0	0	1	1	none	7.21629161335e-05
S002	T188	TRUE	TRUE	0	0	1	1	none	6.68319900026e-05
S007	T188	TRUE	TRUE	0	0	1	1	none	3.16481905348e-05
S021	T188	TRUE	TRUE	0	0	1	1	none	6.81906684087e-05
S024	T188	TRUE	TRUE	0	0	1	1	none	6.75612715374e-05
S025	T188	TRUE	TRUE	0	0	1	1	none	7.43749490226e-05
S026	T188	TRUE	TRUE	0	0	1	1	none	6.39505481496e-05
S038	T188	TRUE	TRUE	0	0	1	1	none	5.60645055804e-05
S039	T188	TRUE	TRUE	0	0	1	1	none	6.98697509467e-05
S040	T188	TRUE	TRUE	0	0	1	1	none	0.000102980070954
S042	T188	TRUE	TRUE	0	0	1	1	none	6.6873510633e-05
S071	T188	TRUE	TRUE	0	0	1	1	none	9.82013954346e-05
S078	T188	TRUE	TRUE	0	0	1	1	none	6.51984513836e-05
S081	T188	TRUE	TRUE	0	0	1	1	none	6.6873510633e-05
S085	T188	TRUE	TRUE	0	0	1	1	none	8.82906784456e-05
S087	T188	TRUE	TRUE	0	0	1	1	none	0.0001085460844122
S093	T188	TRUE	TRUE	0	0	1	1	none	8.32076213084e-05
S097	T188	TRUE	TRUE	0	0	1	1	none	7.08236367426e-05
S102	T188	TRUE	TRUE	0	0	1	1	none	0.0001031155860656
S106	T188	TRUE	TRUE	0	0	1	1	none	6.88741518386e-05
S130	T188	TRUE	TRUE	0	0	1	1	none	0.0001091419504674
T009	T188	FALSE	FALSE	0	0	1	1	none	6.86946533408e-05
T010	T188	FALSE	FALSE	0	0	1	1	none	6.85842835132e-05
T013	T188	FALSE	FALSE	0	0	1	1	none	6.11600871394e-05
T014	T188	TRUE	TRUE	0	0	1	1	none	6.90512917522e-05
T020	T188	TRUE	TRUE	0	0	1	1	none	5.77176406206e-05
T021	T188	FALSE	FALSE	0	0	1	1	none	7.25457124579e-05
T028	T188	TRUE	TRUE	0	0	1	1	none	2.985854764e-05
T035a	T188	TRUE	TRUE	0	0	1	1	none	0.0001085815960966
T035b	T188	FALSE	FALSE	0	0	1	1	none	6.92878593086e-05
T040	T188	TRUE	TRUE	0	0	1	1	none	6.92408267342e-05
T056	T188	FALSE	FALSE	0	0	1	1	none	7.2488656312e-05
T059	T188	TRUE	TRUE	0	0	1	1	none	0.0001096607363804
T065	T188	TRUE	TRUE	0	0	1	1	none	5.78278042091e-05
T069	T188	TRUE	TRUE	0	0	1	1	none	0.0001163644253376
T073	T188	FALSE	FALSE	0	0	1	1	none	7.18105133947e-05
T075	T188	TRUE	TRUE	0	0	1	1	none	7.46533509658e-05
T077	T188	FALSE	FALSE	0	0	1	1	none	7.12173074269e-05
T087	T188	FALSE	FALSE	0	0	1	1	none	6.98810652764e-05
T095	T188	TRUE	TRUE	0	0	1	1	none	0.0001084579205532
T099a	T188	TRUE	TRUE	0	0	1	1	none	0.0001057719746324
T102	T188	FALSE	FALSE	0	0	1	1	none	0.0001129456409574
T104	T188	TRUE	TRUE	0	0	1	1	none	3.08362350826e-05
T105	T188	FALSE	FALSE	0	0	1	1	none	5.97268015262e-05
T107	T188	FALSE	FALSE	0	0	1	1	none	0.0001153184648286
T126	T188	TRUE	TRUE	0	0	1	1	none	0.0001293285071554
T156	T188	FALSE	FALSE	0	0	1	1	none	6.15557469532e-05
T159a	T188	TRUE	TRUE	0	0	1	1	none	6.63218294696e-05
T182	T188	FALSE	FALSE	0	0	1	1	none	5.78046965335e-05
S002	T192	FALSE	FALSE	0	0	1	1	none	0.0001218343061056
S007	T192	FALSE	FALSE	0	0	1	1	none	0.0001310126871134
S021	T192	FALSE	FALSE	0	0	1	1	none	0.0001231929845117
S024	T192	FALSE	FALSE	0	0	1	1	none	0.0001225635876404
S025	T192	FALSE	FALSE	0	0	1	1	none	0.0001293772651256
S026	T192	FALSE	FALSE	0	0	1	1	none	0.0001189528642526
S038	T192	FALSE	FALSE	0	0	1	1	none	0.000143945689179
S039	T192	FALSE	FALSE	0	0	1	1	none	0.0001248720670497
S040	T192	FALSE	FALSE	0	0	1	1	none	6.9072770341e-05
S042	T192	FALSE	FALSE	0	0	1	1	none	0.000121875826736
S071	T192	FALSE	FALSE	0	0	1	1	none	4.36946746936e-05
S078	T192	FALSE	FALSE	0	0	1	1	none	0.0001202007674866
S081	T192	FALSE	FALSE	0	0	1	1	none	0.000121875826736
S085	T192	FALSE	FALSE	0	0	1	1	none	7.06546661486e-05
S087	T192	FALSE	FALSE	0	0	1	1	none	9.09100721152e-05
S093	T192	FALSE	FALSE	0	0	1	1	none	6.55716090114e-05
S097	T192	FALSE	FALSE	0	0	1	1	none	0.0001258259528456
S102	T192	FALSE	FALSE	0	0	1	1	none	6.92082854526e-05
S106	T192	FALSE	FALSE	0	0	1	1	none	0.0001238764679416
S130	T192	FALSE	FALSE	0	0	1	1	none	9.15059381704e-05
T009	T192	FALSE	FALSE	0	0	1	1	none	0.0001236969694438
T010	T192	FALSE	FALSE	0	0	1	1	none	0.0001235865996162
T013	T192	FALSE	FALSE	0	0	1	1	none	0.000149041270738
T014	T192	FALSE	FALSE	0	0	1	1	none	0.0001240536078552
T020	T192	FALSE	FALSE	0	0	1	1	none	0.0001455988242192
T021	T192	FALSE	FALSE	0	0	1	1	none	0.0001275480285609
T028	T192	FALSE	FALSE	0	0	1	1	none	0.0001354839793082
T035a	T192	FALSE	FALSE	0	0	1	1	none	9.09455837996e-05
T035b	T192	FALSE	FALSE	0	0	1	1	none	0.0001242901754116
T040	T192	FALSE	FALSE	0	0	1	1	none	0.0001242431428372
T056	T192	FALSE	FALSE	0	0	1	1	none	0.000127490972415
T059	T192	FALSE	FALSE	0	0	1	1	none	7.57534357674e-05
T065	T192	FALSE	FALSE	0	0	1	1	none	0.0001457089878077
T069	T192	FALSE	FALSE	0	0	1	1	none	5.97471754506e-05
T073	T192	FALSE	FALSE	0	0	1	1	none	0.0001268128294977
T075	T192	FALSE	FALSE	0	0	1	1	none	0.0001308420790044
T077	T192	FALSE	FALSE	0	0	1	1	none	0.0001262196235299
T087	T192	FALSE	FALSE	0	0	1	1	none	0.0001248833813794
T095	T192	FALSE	FALSE	0	0	1	1	none	9.08219082562e-05
T099a	T192	FALSE	FALSE	0	0	1	1	none	8.81359623354e-05
T102	T192	FALSE	FALSE	0	0	1	1	none	9.53096286604e-05
T104	T192	FALSE	FALSE	0	0	1	1	none	0.0001313871435968
T105	T192	FALSE	FALSE	0	0	1	1	none	0.0001476079851248
T107	T192	FALSE	FALSE	0	0	1	1	none	9.76824525316e-05
T126	T192	TRUE	TRUE	1	0	1	1	anc	5.932059678e-07
T156	T192	FALSE	FALSE	0	0	1	1	none	0.0001494369305518
T159a	T192	FALSE	FALSE	0	0	1	1	none	0.0001213241455726
T182	T192	FALSE	FALSE	0	0	1	1	none	0.0001456858801321
T188	T192	FALSE	FALSE	0	0	1	1	none	0.0001398447934682
S002	T223	FALSE	FALSE	0	0	1	1	none	7.33846134239e-05
S007	T223	FALSE	FALSE	0	0	1	1	none	4.96841269361e-05
S021	T223	FALSE	FALSE	0	0	1	1	none	7.474329183e-05
S024	T223	FALSE	FALSE	0	0	1	1	none	7.41138949587e-05
S025	T223	FALSE	FALSE	0	0	1	1	none	8.09275724439e-05
S026	T223	FALSE	FALSE	0	0	1	1	none	7.05031715709e-05
S038	T223	FALSE	FALSE	0	0	1	1	none	6.8478368217e-06
S039	T223	FALSE	FALSE	0	0	1	1	none	7.6422374368e-05
S040	T223	FALSE	FALSE	0	0	1	1	none	0.0001095326943753
S042	T223	FALSE	FALSE	0	0	1	1	none	7.34261340543e-05
S071	T223	FALSE	FALSE	0	0	1	1	none	0.0001047540188559
S078	T223	FALSE	FALSE	0	0	1	1	none	7.17510748049e-05
S081	T223	FALSE	FALSE	0	0	1	1	none	7.34261340543e-05
S085	T223	FALSE	FALSE	0	0	1	1	none	9.48433018669e-05
S087	T223	FALSE	FALSE	0	0	1	1	none	0.0001150987078335
S093	T223	FALSE	FALSE	0	0	1	1	none	8.97602447297e-05
S097	T223	FALSE	FALSE	0	0	1	1	none	7.73762601639e-05
S102	T223	FALSE	FALSE	0	0	1	1	none	0.0001096682094869
S106	T223	FALSE	FALSE	0	0	1	1	none	7.54267752599e-05
S130	T223	FALSE	FALSE	0	0	1	1	none	0.0001156945738887
T009	T223	FALSE	FALSE	0	0	1	1	none	7.52472767621e-05
T010	T223	FALSE	FALSE	0	0	1	1	none	7.51369069345e-05
T013	T223	FALSE	FALSE	0	0	1	1	none	1.19434183807e-05
T014	T223	FALSE	FALSE	0	0	1	1	none	7.56039151735e-05
T020	T223	FALSE	FALSE	0	0	1	1	none	8.5009718619e-06
T021	T223	FALSE	FALSE	0	0	1	1	none	7.90983358792e-05
T028	T223	FALSE	FALSE	0	0	1	1	none	5.41554191309e-05
T035a	T223	FALSE	FALSE	0	0	1	1	none	0.0001151342195179
T035b	T223	FALSE	FALSE	0	0	1	1	none	7.58404827299e-05
T040	T223	FALSE	FALSE	0	0	1	1	none	7.57934501555e-05
T056	T223	FALSE	FALSE	0	0	1	1	none	7.90412797333e-05
T059	T223	FALSE	FALSE	0	0	1	1	none	0.0001162133598017
T065	T223	FALSE	FALSE	0	0	1	1	none	8.6111354504e-06
T069	T223	FALSE	FALSE	0	0	1	1	none	0.0001229170487589
T073	T223	FALSE	FALSE	0	0	1	1	none	7.8363136816e-05
T075	T223	FALSE	FALSE	0	0	1	1	none	8.12059743871e-05
T077	T223	FALSE	FALSE	0	0	1	1	none	7.77699308482e-05
T087	T223	FALSE	FALSE	0	0	1	1	none	7.64336886977e-05
T095	T223	FALSE	FALSE	0	0	1	1	none	0.0001150105439745
T099a	T223	FALSE	FALSE	0	0	1	1	none	0.0001123245980537
T102	T223	FALSE	FALSE	0	0	1	1	none	0.0001194982643787
T104	T223	FALSE	FALSE	0	0	1	1	none	5.00585834195e-05
T105	T223	FALSE	FALSE	0	0	1	1	none	1.05101327675e-05
T107	T223	FALSE	FALSE	0	0	1	1	none	0.0001218710882499
T126	T223	FALSE	FALSE	0	0	1	1	none	0.0001358811305767
T156	T223	FALSE	FALSE	0	0	1	1	none	9.5263742745e-06
T159a	T223	FALSE	FALSE	0	0	1	1	none	7.28744528909e-05
T182	T223	TRUE	TRUE	0	0	1	1	none	1.897948693e-06
T188	T223	FALSE	FALSE	0	0	1	1	none	5.85162332909e-05
T192	T223	FALSE	FALSE	0	0	1	1	none	0.0001463974168895
S002	T225	FALSE	FALSE	0	0	1	1	none	8.21494812775e-05
S007	T225	FALSE	FALSE	0	0	1	1	none	5.84489947897e-05
S021	T225	FALSE	FALSE	0	0	1	1	none	8.35081596836e-05
S024	T225	FALSE	FALSE	0	0	1	1	none	8.28787628123e-05
S025	T225	FALSE	FALSE	0	0	1	1	none	8.96924402975e-05
S026	T225	FALSE	FALSE	0	0	1	1	none	7.92680394245e-05
S038	T225	FALSE	FALSE	0	0	1	1	none	1.56127046753e-05
S039	T225	FALSE	FALSE	0	0	1	1	none	8.51872422216e-05
S040	T225	FALSE	FALSE	0	0	1	1	none	0.0001182975622289
S042	T225	FALSE	FALSE	0	0	1	1	none	8.21910019079e-05
S071	T225	FALSE	FALSE	0	0	1	1	none	0.0001135188867095
S078	T225	FALSE	FALSE	0	0	1	1	none	8.05159426585e-05
S081	T225	FALSE	FALSE	0	0	1	1	none	8.21910019079e-05
S085	T225	FALSE	FALSE	0	0	1	1	none	0.0001036081697205
S087	T225	FALSE	FALSE	0	0	1	1	none	0.0001238635756871
S093	T225	FALSE	FALSE	0	0	1	1	none	9.85251125833e-05
S097	T225	FALSE	FALSE	0	0	1	1	none	8.61411280175e-05
S102	T225	FALSE	FALSE	0	0	1	1	none	0.0001184330773405
S106	T225	FALSE	FALSE	0	0	1	1	none	8.41916431135e-05
S130	T225	FALSE	FALSE	0	0	1	1	none	0.0001244594417423
T009	T225	FALSE	FALSE	0	0	1	1	none	8.40121446157e-05
T010	T225	FALSE	FALSE	0	0	1	1	none	8.39017747881e-05
T013	T225	FALSE	FALSE	0	0	1	1	none	2.07082862343e-05
T014	T225	FALSE	FALSE	0	0	1	1	none	8.43687830271e-05
T020	T225	FALSE	FALSE	0	0	1	1	none	1.72658397155e-05
T021	T225	FALSE	FALSE	0	0	1	1	none	8.78632037328e-05
T028	T225	FALSE	FALSE	0	0	1	1	none	6.29202869845e-05
T035a	T225	FALSE	FALSE	0	0	1	1	none	0.0001238990873715
T035b	T225	FALSE	FALSE	0	0	1	1	none	8.46053505835e-05
T040	T225	FALSE	FALSE	0	0	1	1	none	8.45583180091e-05
T056	T225	FALSE	FALSE	0	0	1	1	none	8.78061475869e-05
T059	T225	FALSE	FALSE	0	0	1	1	none	0.0001249782276553
T065	T225	FALSE	FALSE	0	0	1	1	none	1.7376003304e-05
T069	T225	FALSE	FALSE	0	0	1	1	none	0.0001316819166125
T073	T225	FALSE	FALSE	0	0	1	1	none	8.71280046696e-05
T075	T225	FALSE	FALSE	0	0	1	1	none	8.99708422407e-05
T077	T225	FALSE	FALSE	0	0	1	1	none	8.65347987018e-05
T087	T225	FALSE	FALSE	0	0	1	1	none	8.51985565513e-05
T095	T225	FALSE	FALSE	0	0	1	1	none	0.0001237754118281
T099a	T225	FALSE	FALSE	0	0	1	1	none	0.0001210894659073
T102	T225	FALSE	FALSE	0	0	1	1	none	0.0001282631322323
T104	T225	FALSE	FALSE	0	0	1	1	none	5.88234512731e-05
T105	T225	FALSE	FALSE	0	0	1	1	none	1.92750006211e-05
T107	T225	FALSE	FALSE	0	0	1	1	none	0.0001306359561035
T126	T225	FALSE	FALSE	0	0	1	1	none	0.0001446459984303
T156	T225	FALSE	FALSE	0	0	1	1	none	8.7999466433e-06
T159a	T225	FALSE	FALSE	0	0	1	1	none	8.16393207445e-05
T182	T225	FALSE	FALSE	0	0	1	1	none	1.45401917084e-05
T188	T225	FALSE	FALSE	0	0	1	1	none	6.72811011445e-05
T192	T225	FALSE	FALSE	0	0	1	1	none	0.0001551622847431
T223	T225	FALSE	FALSE	0	0	1	1	none	1.52517284658e-05
S002	T230	FALSE	FALSE	0	0	1	1	none	2.26459682746e-05
S007	T230	FALSE	FALSE	0	0	1	1	none	5.99891530224e-05
S021	T230	FALSE	FALSE	0	0	1	1	none	2.40046466807e-05
S024	T230	FALSE	FALSE	0	0	1	1	none	2.33752498094e-05
S025	T230	FALSE	FALSE	0	0	1	1	none	2.55515352666e-05
S026	T230	FALSE	FALSE	0	0	1	1	none	9.4267408316e-06
S038	T230	FALSE	FALSE	0	0	1	1	none	7.2922155088e-05
S039	T230	FALSE	FALSE	0	0	1	1	none	2.56837292187e-05
S040	T230	FALSE	FALSE	0	0	1	1	none	8.6958852966e-05
S042	T230	FALSE	FALSE	0	0	1	1	none	2.2687488905e-05
S071	T230	FALSE	FALSE	0	0	1	1	none	8.21801774466e-05
S078	T230	FALSE	FALSE	0	0	1	1	none	2.10124296556e-05
S081	T230	FALSE	FALSE	0	0	1	1	none	2.2687488905e-05
S085	T230	FALSE	FALSE	0	0	1	1	none	7.22694604576e-05
S087	T230	FALSE	FALSE	0	0	1	1	none	9.25248664242e-05
S093	T230	FALSE	FALSE	0	0	1	1	none	6.71864033204e-05
S097	T230	FALSE	FALSE	0	0	1	1	none	2.20002229866e-05
S102	T230	FALSE	FALSE	0	0	1	1	none	8.70943680776e-05
S106	T230	FALSE	FALSE	0	0	1	1	none	2.46881301106e-05
S130	T230	FALSE	FALSE	0	0	1	1	none	9.31207324794e-05
T009	T230	TRUE	TRUE	0	0	1	1	none	2.4994299076e-06
T010	T230	FALSE	FALSE	0	0	1	1	none	3.5754720156e-06
T013	T230	FALSE	FALSE	0	0	1	1	none	7.8017736647e-05
T014	T230	FALSE	FALSE	0	0	1	1	none	2.48652700242e-05
T020	T230	FALSE	FALSE	0	0	1	1	none	7.45752901282e-05
T021	T230	TRUE	TRUE	0	0	1	1	none	6.3504890247e-06
T028	T230	FALSE	FALSE	0	0	1	1	none	6.44604452172e-05
T035a	T230	FALSE	FALSE	0	0	1	1	none	9.25603781086e-05
T035b	T230	TRUE	TRUE	0	0	1	1	none	3.0926358754e-06
T040	T230	FALSE	FALSE	0	0	1	1	none	2.50548050062e-05
T056	T230	FALSE	FALSE	0	0	1	1	none	6.2934328788e-06
T059	T230	FALSE	FALSE	0	0	1	1	none	9.36395183924e-05
T065	T230	FALSE	FALSE	0	0	1	1	none	7.46854537167e-05
T069	T230	FALSE	FALSE	0	0	1	1	none	0.0001003432073496
T073	T230	TRUE	TRUE	0	0	1	1	none	5.6152899615e-06
T075	T230	FALSE	FALSE	0	0	1	1	none	5.98185449134e-05
T077	T230	TRUE	TRUE	0	0	1	1	none	5.0220839937e-06
T087	T230	TRUE	TRUE	0	0	1	1	none	3.6858418432e-06
T095	T230	FALSE	FALSE	0	0	1	1	none	9.24367025652e-05
T099a	T230	FALSE	FALSE	0	0	1	1	none	8.97507566444e-05
T102	T230	FALSE	FALSE	0	0	1	1	none	9.69244229694e-05
T104	T230	FALSE	FALSE	0	0	1	1	none	6.03636095058e-05
T105	T230	FALSE	FALSE	0	0	1	1	none	7.65844510338e-05
T107	T230	FALSE	FALSE	0	0	1	1	none	9.92972468406e-05
T126	T230	FALSE	FALSE	0	0	1	1	none	0.0001133072891674
T156	T230	FALSE	FALSE	0	0	1	1	none	7.84133964608e-05
T159a	T230	TRUE	TRUE	1	0	1	1	anc	1.9062239398e-06
T182	T230	FALSE	FALSE	0	0	1	1	none	7.46623460411e-05
T188	T230	FALSE	FALSE	0	0	1	1	none	6.88212593772e-05
T192	T230	FALSE	FALSE	0	0	1	1	none	0.0001238235754802
T223	T230	FALSE	FALSE	0	0	1	1	none	7.53738827985e-05
T225	T230	FALSE	FALSE	0	0	1	1	none	8.41387506521e-05
S002	T232	TRUE	TRUE	0	0	1	1	none	0.0001094830021828
S007	T232	TRUE	TRUE	0	0	1	1	none	0.0001186613831906
S021	T232	TRUE	TRUE	0	0	1	1	none	0.0001108416805889
S024	T232	TRUE	TRUE	0	0	1	1	none	0.0001102122837176
S025	T232	TRUE	TRUE	0	0	1	1	none	0.0001170259612028
S026	T232	TRUE	TRUE	0	0	1	1	none	0.0001066015603298
S038	T232	TRUE	TRUE	0	0	1	1	none	0.0001315943852562
S039	T232	TRUE	TRUE	0	0	1	1	none	0.0001125207631269
S040	T232	TRUE	TRUE	0	0	1	1	none	5.67214664182e-05
S042	T232	TRUE	TRUE	0	0	1	1	none	0.0001095245228132
S071	T232	TRUE	TRUE	0	0	1	1	none	3.13433707708e-05
S078	T232	TRUE	TRUE	0	0	1	1	none	0.0001078494635638
S081	T232	TRUE	TRUE	0	0	1	1	none	0.0001095245228132
S085	T232	TRUE	TRUE	0	0	1	1	none	5.83033622258e-05
S087	T232	TRUE	TRUE	0	0	1	1	none	7.85587681924e-05
S093	T232	TRUE	TRUE	0	0	1	1	none	5.32203050886e-05
S097	T232	TRUE	TRUE	0	0	1	1	none	0.0001134746489228
S102	T232	TRUE	TRUE	0	0	1	1	none	5.68569815298e-05
S106	T232	TRUE	TRUE	0	0	1	1	none	0.0001115251640188
S130	T232	TRUE	TRUE	0	0	1	1	none	7.91546342476e-05
T009	T232	FALSE	FALSE	0	0	1	1	none	0.000111345665521
T010	T232	FALSE	FALSE	0	0	1	1	none	0.0001112352956934
T013	T232	FALSE	FALSE	0	0	1	1	none	0.0001366899668152
T014	T232	TRUE	TRUE	0	0	1	1	none	0.0001117023039324
T020	T232	TRUE	TRUE	0	0	1	1	none	0.0001332475202964
T021	T232	FALSE	FALSE	0	0	1	1	none	0.0001151967246381
T028	T232	TRUE	TRUE	0	0	1	1	none	0.0001231326753854
T035a	T232	TRUE	TRUE	0	0	1	1	none	7.85942798768e-05
T035b	T232	FALSE	FALSE	0	0	1	1	none	0.0001119388714888
T040	T232	TRUE	TRUE	0	0	1	1	none	0.0001118918389144
T056	T232	FALSE	FALSE	0	0	1	1	none	0.0001151396684922
T059	T232	TRUE	TRUE	0	0	1	1	none	6.34021318446e-05
T065	T232	TRUE	TRUE	0	0	1	1	none	0.0001333576838849
T069	T232	TRUE	TRUE	0	0	1	1	none	4.73958715278e-05
T073	T232	FALSE	FALSE	0	0	1	1	none	0.0001144615255749
T075	T232	TRUE	TRUE	0	0	1	1	none	0.0001184907750816
T077	T232	FALSE	FALSE	0	0	1	1	none	0.0001138683196071
T087	T232	FALSE	FALSE	0	0	1	1	none	0.0001125320774566
T095	T232	TRUE	TRUE	0	0	1	1	none	7.84706043334e-05
T099a	T232	TRUE	TRUE	0	0	1	1	none	7.57846584126e-05
T102	T232	FALSE	FALSE	0	0	1	1	none	8.29583247376e-05
T104	T232	TRUE	TRUE	0	0	1	1	none	0.000119035839674
T105	T232	FALSE	FALSE	0	0	1	1	none	0.000135256681202
T107	T232	FALSE	FALSE	0	0	1	1	none	8.53311486088e-05
T126	T232	TRUE	TRUE	0	0	1	1	none	3.0214295456e-06
T156	T232	FALSE	FALSE	0	0	1	1	none	0.000137085626629
T159a	T232	TRUE	TRUE	0	0	1	1	none	0.0001089728416498
T182	T232	FALSE	FALSE	0	0	1	1	none	0.0001333345762093
T188	T232	TRUE	TRUE	0	0	1	1	none	0.0001274934895454
T192	T232	FALSE	FALSE	0	0	1	1	none	1.35377158584e-05
T223	T232	FALSE	FALSE	0	0	1	1	none	0.0001340461129667
T225	T232	FALSE	FALSE	0	0	1	1	none	0.0001428109808203
T230	T232	FALSE	FALSE	0	0	1	1	none	0.0001114722715574
S002	T241	FALSE	FALSE	0	0	1	1	none	9.15990797581e-05
S007	T241	FALSE	FALSE	0	0	1	1	none	6.78985932703e-05
S021	T241	FALSE	FALSE	0	0	1	1	none	9.29577581642e-05
S024	T241	FALSE	FALSE	0	0	1	1	none	9.23283612928999e-05
S025	T241	FALSE	FALSE	0	0	1	1	none	9.91420387780999e-05
S026	T241	FALSE	FALSE	0	0	1	1	none	8.87176379051e-05
S038	T241	FALSE	FALSE	0	0	1	1	none	2.30390179159e-05
S039	T241	FALSE	FALSE	0	0	1	1	none	9.46368407022e-05
S040	T241	FALSE	FALSE	0	0	1	1	none	0.0001277471607095
S042	T241	FALSE	FALSE	0	0	1	1	none	9.16406003885e-05
S071	T241	FALSE	FALSE	0	0	1	1	none	0.0001229684851901
S078	T241	FALSE	FALSE	0	0	1	1	none	8.99655411391e-05
S081	T241	FALSE	FALSE	0	0	1	1	none	9.16406003885e-05
S085	T241	FALSE	FALSE	0	0	1	1	none	0.0001130577682011
S087	T241	FALSE	FALSE	0	0	1	1	none	0.0001333131741677
S093	T241	FALSE	FALSE	0	0	1	1	none	0.0001079747110639
S097	T241	FALSE	FALSE	0	0	1	1	none	9.55907264981e-05
S102	T241	FALSE	FALSE	0	0	1	1	none	0.0001278826758211
S106	T241	FALSE	FALSE	0	0	1	1	none	9.36412415941e-05
S130	T241	FALSE	FALSE	0	0	1	1	none	0.0001339090402229
T009	T241	FALSE	FALSE	0	0	1	1	none	9.34617430963e-05
T010	T241	FALSE	FALSE	0	0	1	1	none	9.33513732687e-05
T013	T241	FALSE	FALSE	0	0	1	1	none	1.90471193893e-05
T014	T241	FALSE	FALSE	0	0	1	1	none	9.38183815077e-05
T020	T241	FALSE	FALSE	0	0	1	1	none	2.46921529561e-05
T021	T241	FALSE	FALSE	0	0	1	1	none	9.73128022134e-05
T028	T241	FALSE	FALSE	0	0	1	1	none	7.23698854650999e-05
T035a	T241	FALSE	FALSE	0	0	1	1	none	0.0001333486858521
T035b	T241	FALSE	FALSE	0	0	1	1	none	9.40549490641e-05
T040	T241	FALSE	FALSE	0	0	1	1	none	9.40079164897e-05
T056	T241	FALSE	FALSE	0	0	1	1	none	9.72557460675e-05
T059	T241	FALSE	FALSE	0	0	1	1	none	0.0001344278261359
T065	T241	FALSE	FALSE	0	0	1	1	none	2.14257456204e-05
T069	T241	FALSE	FALSE	0	0	1	1	none	0.0001411315150931
T073	T241	FALSE	FALSE	0	0	1	1	none	9.65776031502e-05
T075	T241	FALSE	FALSE	0	0	1	1	none	9.94204407213e-05
T077	T241	FALSE	FALSE	0	0	1	1	none	9.59843971824e-05
T087	T241	FALSE	FALSE	0	0	1	1	none	9.46481550319e-05
T095	T241	FALSE	FALSE	0	0	1	1	none	0.0001332250103087
T099a	T241	FALSE	FALSE	0	0	1	1	none	0.0001305390643879
T102	T241	FALSE	FALSE	0	0	1	1	none	0.0001377127307129
T104	T241	FALSE	FALSE	0	0	1	1	none	6.82730497536999e-05
T105	T241	FALSE	FALSE	0	0	1	1	none	2.33247429375e-05
T107	T241	FALSE	FALSE	0	0	1	1	none	0.0001400855545841
T126	T241	FALSE	FALSE	0	0	1	1	none	0.0001540955969109
T156	T241	FALSE	FALSE	0	0	1	1	none	3.05535445287e-05
T159a	T241	FALSE	FALSE	0	0	1	1	none	9.10889192250999e-05
T182	T241	FALSE	FALSE	0	0	1	1	none	2.6802494109e-05
T188	T241	FALSE	FALSE	0	0	1	1	none	7.67306996251e-05
T192	T241	FALSE	FALSE	0	0	1	1	none	0.0001646118832237
T223	T241	FALSE	FALSE	0	0	1	1	none	2.75140308664e-05
T225	T241	FALSE	FALSE	0	0	1	1	none	3.627889872e-05
T230	T241	FALSE	FALSE	0	0	1	1	none	9.35883491327e-05
T232	T241	FALSE	FALSE	0	0	1	1	none	0.0001522605793009
S002	T270	FALSE	FALSE	0	0	1	1	none	0.0001112778449753
S007	T270	FALSE	FALSE	0	0	1	1	none	0.0001204562259831
S021	T270	FALSE	FALSE	0	0	1	1	none	0.0001126365233814
S024	T270	FALSE	FALSE	0	0	1	1	none	0.0001120071265101
S025	T270	FALSE	FALSE	0	0	1	1	none	0.0001188208039953
S026	T270	FALSE	FALSE	0	0	1	1	none	0.0001083964031223
S038	T270	FALSE	FALSE	0	0	1	1	none	0.0001333892280487
S039	T270	FALSE	FALSE	0	0	1	1	none	0.0001143156059194
S040	T270	FALSE	FALSE	0	0	1	1	none	5.85163092107e-05
S042	T270	FALSE	FALSE	0	0	1	1	none	0.0001113193656057
S071	T270	FALSE	FALSE	0	0	1	1	none	3.31382135633e-05
S078	T270	FALSE	FALSE	0	0	1	1	none	0.0001096443063563
S081	T270	FALSE	FALSE	0	0	1	1	none	0.0001113193656057
S085	T270	FALSE	FALSE	0	0	1	1	none	6.00982050183e-05
S087	T270	FALSE	FALSE	0	0	1	1	none	8.03536109849e-05
S093	T270	FALSE	FALSE	0	0	1	1	none	5.50151478811e-05
S097	T270	FALSE	FALSE	0	0	1	1	none	0.0001152694917153
S102	T270	FALSE	FALSE	0	0	1	1	none	5.86518243223e-05
S106	T270	FALSE	FALSE	0	0	1	1	none	0.0001133200068113
S130	T270	FALSE	FALSE	0	0	1	1	none	8.09494770401e-05
T009	T270	FALSE	FALSE	0	0	1	1	none	0.0001131405083135
T010	T270	FALSE	FALSE	0	0	1	1	none	0.0001130301384859
T013	T270	FALSE	FALSE	0	0	1	1	none	0.0001384848096077
T014	T270	FALSE	FALSE	0	0	1	1	none	0.0001134971467249
T020	T270	FALSE	FALSE	0	0	1	1	none	0.0001350423630889
T021	T270	FALSE	FALSE	0	0	1	1	none	0.0001169915674306
T028	T270	FALSE	FALSE	0	0	1	1	none	0.0001249275181779
T035a	T270	FALSE	FALSE	0	0	1	1	none	8.03891226693e-05
T035b	T270	FALSE	FALSE	0	0	1	1	none	0.0001137337142813
T040	T270	FALSE	FALSE	0	0	1	1	none	0.0001136866817069
T056	T270	FALSE	FALSE	0	0	1	1	none	0.0001169345112847
T059	T270	FALSE	FALSE	0	0	1	1	none	6.51969746371e-05
T065	T270	FALSE	FALSE	0	0	1	1	none	0.0001351525266774
T069	T270	FALSE	FALSE	0	0	1	1	none	4.91907143203e-05
T073	T270	FALSE	FALSE	0	0	1	1	none	0.0001162563683674
T075	T270	FALSE	FALSE	0	0	1	1	none	0.0001202856178741
T077	T270	FALSE	FALSE	0	0	1	1	none	0.0001156631623996
T087	T270	FALSE	FALSE	0	0	1	1	none	0.0001143269202491
T095	T270	FALSE	FALSE	0	0	1	1	none	8.02654471259e-05
T099a	T270	FALSE	FALSE	0	0	1	1	none	7.75795012051e-05
T102	T270	FALSE	FALSE	0	0	1	1	none	8.47531675301e-05
T104	T270	FALSE	FALSE	0	0	1	1	none	0.0001208306824665
T105	T270	FALSE	FALSE	0	0	1	1	none	0.0001370515239945
T107	T270	FALSE	FALSE	0	0	1	1	none	8.71259914013e-05
T126	T270	FALSE	FALSE	0	0	1	1	none	4.8162723381e-06
T156	T270	FALSE	FALSE	0	0	1	1	none	0.0001388804694215
T159a	T270	FALSE	FALSE	0	0	1	1	none	0.0001107676844423
T182	T270	FALSE	FALSE	0	0	1	1	none	0.0001351294190018
T188	T270	FALSE	FALSE	0	0	1	1	none	0.0001292883323379
T192	T270	FALSE	FALSE	0	0	1	1	none	1.53325586509e-05
T223	T270	FALSE	FALSE	0	0	1	1	none	0.0001358409557592
T225	T270	FALSE	FALSE	0	0	1	1	none	0.0001446058236128
T230	T270	FALSE	FALSE	0	0	1	1	none	0.0001132671143499
T232	T270	TRUE	TRUE	1	0	1	1	anc	6.084308569e-07
T241	T270	FALSE	FALSE	0	0	1	1	none	0.0001540554220934
S002	T271b	FALSE	FALSE	0	0	1	1	none	8.1412096506e-05
S007	T271b	FALSE	FALSE	0	0	1	1	none	5.77116100182e-05
S021	T271b	FALSE	FALSE	0	0	1	1	none	8.27707749121e-05
S024	T271b	FALSE	FALSE	0	0	1	1	none	8.21413780408e-05
S025	T271b	FALSE	FALSE	0	0	1	1	none	8.8955055526e-05
S026	T271b	FALSE	FALSE	0	0	1	1	none	7.8530654653e-05
S038	T271b	FALSE	FALSE	0	0	1	1	none	1.48753199038e-05
S039	T271b	FALSE	FALSE	0	0	1	1	none	8.44498574501e-05
S040	T271b	FALSE	FALSE	0	0	1	1	none	0.0001175601774574
S042	T271b	FALSE	FALSE	0	0	1	1	none	8.14536171364e-05
S071	T271b	FALSE	FALSE	0	0	1	1	none	0.000112781501938
S078	T271b	FALSE	FALSE	0	0	1	1	none	7.9778557887e-05
S081	T271b	FALSE	FALSE	0	0	1	1	none	8.14536171364e-05
S085	T271b	FALSE	FALSE	0	0	1	1	none	0.000102870784949
S087	T271b	FALSE	FALSE	0	0	1	1	none	0.0001231261909156
S093	T271b	FALSE	FALSE	0	0	1	1	none	9.77877278118e-05
S097	T271b	FALSE	FALSE	0	0	1	1	none	8.5403743246e-05
S102	T271b	FALSE	FALSE	0	0	1	1	none	0.000117695692569
S106	T271b	FALSE	FALSE	0	0	1	1	none	8.3454258342e-05
S130	T271b	FALSE	FALSE	0	0	1	1	none	0.0001237220569708
T009	T271b	FALSE	FALSE	0	0	1	1	none	8.32747598442e-05
T010	T271b	FALSE	FALSE	0	0	1	1	none	8.31643900166e-05
T013	T271b	FALSE	FALSE	0	0	1	1	none	1.99709014628e-05
T014	T271b	FALSE	FALSE	0	0	1	1	none	8.36313982556e-05
T020	T271b	FALSE	FALSE	0	0	1	1	none	1.6528454944e-05
T021	T271b	FALSE	FALSE	0	0	1	1	none	8.71258189613e-05
T028	T271b	FALSE	FALSE	0	0	1	1	none	6.2182902213e-05
T035a	T271b	FALSE	FALSE	0	0	1	1	none	0.0001231617026
T035b	T271b	FALSE	FALSE	0	0	1	1	none	8.3867965812e-05
T040	T271b	FALSE	FALSE	0	0	1	1	none	8.38209332376e-05
T056	T271b	FALSE	FALSE	0	0	1	1	none	8.70687628154e-05
T059	T271b	FALSE	FALSE	0	0	1	1	none	0.0001242408428838
T065	T271b	FALSE	FALSE	0	0	1	1	none	1.66386185325e-05
T069	T271b	FALSE	FALSE	0	0	1	1	none	0.000130944531841
T073	T271b	FALSE	FALSE	0	0	1	1	none	8.63906198981e-05
T075	T271b	FALSE	FALSE	0	0	1	1	none	8.92334574692e-05
T077	T271b	FALSE	FALSE	0	0	1	1	none	8.57974139303e-05
T087	T271b	FALSE	FALSE	0	0	1	1	none	8.44611717798e-05
T095	T271b	FALSE	FALSE	0	0	1	1	none	0.0001230380270566
T099a	T271b	FALSE	FALSE	0	0	1	1	none	0.0001203520811358
T102	T271b	FALSE	FALSE	0	0	1	1	none	0.0001275257474608
T104	T271b	FALSE	FALSE	0	0	1	1	none	5.80860665016e-05
T105	T271b	FALSE	FALSE	0	0	1	1	none	1.85376158496e-05
T107	T271b	FALSE	FALSE	0	0	1	1	none	0.000129898571332
T126	T271b	FALSE	FALSE	0	0	1	1	none	0.0001439086136588
T156	T271b	FALSE	FALSE	0	0	1	1	none	8.0625618718e-06
T159a	T271b	FALSE	FALSE	0	0	1	1	none	8.0901935973e-05
T182	T271b	FALSE	FALSE	0	0	1	1	none	1.38028069369e-05
T188	T271b	FALSE	FALSE	0	0	1	1	none	6.6543716373e-05
T192	T271b	FALSE	FALSE	0	0	1	1	none	0.0001544248999716
T223	T271b	FALSE	FALSE	0	0	1	1	none	1.45143436943e-05
T225	T271b	FALSE	FALSE	0	0	1	1	none	4.2966205783e-06
T230	T271b	FALSE	FALSE	0	0	1	1	none	8.34013658806e-05
T232	T271b	FALSE	FALSE	0	0	1	1	none	0.0001420735960488
T241	T271b	FALSE	FALSE	0	0	1	1	none	3.55415139485e-05
T270	T271b	FALSE	FALSE	0	0	1	1	none	0.0001438684388413
S002	T301	FALSE	FALSE	0	0	1	1	none	0.0001202357085138
S007	T301	FALSE	FALSE	0	0	1	1	none	0.0001294140895216
S021	T301	FALSE	FALSE	0	0	1	1	none	0.0001215943869199
S024	T301	FALSE	FALSE	0	0	1	1	none	0.0001209649900486
S025	T301	FALSE	FALSE	0	0	1	1	none	0.0001277786675338
S026	T301	FALSE	FALSE	0	0	1	1	none	0.0001173542666608
S038	T301	FALSE	FALSE	0	0	1	1	none	0.0001423470915872
S039	T301	FALSE	FALSE	0	0	1	1	none	0.0001232734694579
S040	T301	FALSE	FALSE	0	0	1	1	none	6.74741727492e-05
S042	T301	FALSE	FALSE	0	0	1	1	none	0.0001202772291442
S071	T301	FALSE	FALSE	0	0	1	1	none	4.20960771018e-05
S078	T301	FALSE	FALSE	0	0	1	1	none	0.0001186021698948
S081	T301	FALSE	FALSE	0	0	1	1	none	0.0001202772291442
S085	T301	FALSE	FALSE	0	0	1	1	none	6.90560685568e-05
S087	T301	FALSE	FALSE	0	0	1	1	none	8.93114745234e-05
S093	T301	FALSE	FALSE	0	0	1	1	none	6.39730114196e-05
S097	T301	FALSE	FALSE	0	0	1	1	none	0.0001242273552538
S102	T301	FALSE	FALSE	0	0	1	1	none	6.76096878608e-05
S106	T301	FALSE	FALSE	0	0	1	1	none	0.0001222778703498
S130	T301	FALSE	FALSE	0	0	1	1	none	8.99073405786e-05
T009	T301	FALSE	FALSE	0	0	1	1	none	0.000122098371852
T010	T301	FALSE	FALSE	0	0	1	1	none	0.0001219880020244
T013	T301	FALSE	FALSE	0	0	1	1	none	0.0001474426731462
T014	T301	FALSE	FALSE	0	0	1	1	none	0.0001224550102634
T020	T301	FALSE	FALSE	0	0	1	1	none	0.0001440002266274
T021	T301	FALSE	FALSE	0	0	1	1	none	0.0001259494309691
T028	T301	FALSE	FALSE	0	0	1	1	none	0.0001338853817164
T035a	T301	FALSE	FALSE	0	0	1	1	none	8.93469862078e-05
T035b	T301	FALSE	FALSE	0	0	1	1	none	0.0001226915778198
T040	T301	FALSE	FALSE	0	0	1	1	none	0.0001226445452454
T056	T301	FALSE	FALSE	0	0	1	1	none	0.0001258923748232
T059	T301	FALSE	FALSE	0	0	1	1	none	7.41548381756e-05
T065	T301	FALSE	FALSE	0	0	1	1	none	0.0001441103902159
T069	T301	FALSE	FALSE	0	0	1	1	none	5.81485778588e-05
T073	T301	FALSE	FALSE	0	0	1	1	none	0.0001252142319059
T075	T301	FALSE	FALSE	0	0	1	1	none	0.0001292434814126
T077	T301	FALSE	FALSE	0	0	1	1	none	0.0001246210259381
T087	T301	FALSE	FALSE	0	0	1	1	none	0.0001232847837876
T095	T301	FALSE	FALSE	0	0	1	1	none	8.92233106644e-05
T099a	T301	FALSE	FALSE	0	0	1	1	none	8.65373647436e-05
T102	T301	FALSE	FALSE	0	0	1	1	none	9.37110310686e-05
T104	T301	FALSE	FALSE	0	0	1	1	none	0.000129788546005
T105	T301	FALSE	FALSE	0	0	1	1	none	0.000146009387533
T107	T301	FALSE	FALSE	0	0	1	1	none	9.60838549398e-05
T126	T301	FALSE	FALSE	1	0	1	1	anc	5.9457748756e-06
T156	T301	FALSE	FALSE	0	0	1	1	none	0.00014783833296
T159a	T301	FALSE	FALSE	0	0	1	1	none	0.0001197255479808
T182	T301	FALSE	FALSE	0	0	1	1	none	0.0001440872825403
T188	T301	FALSE	FALSE	0	0	1	1	none	0.0001382461958764
T192	T301	FALSE	FALSE	0	0	1	1	none	1.94339750338e-05
T223	T301	FALSE	FALSE	0	0	1	1	none	0.0001447988192977
T225	T301	FALSE	FALSE	0	0	1	1	none	0.0001535636871513
T230	T301	FALSE	FALSE	0	0	1	1	none	0.0001222249778884
T232	T301	FALSE	FALSE	0	0	1	1	none	1.19391182666e-05
T241	T301	FALSE	FALSE	0	0	1	1	none	0.0001630132856319
T270	T301	FALSE	FALSE	0	0	1	1	none	1.37339610591e-05
T271b	T301	FALSE	FALSE	0	0	1	1	none	0.0001528263023798
S002	T303	FALSE	FALSE	0	0	1	1	none	0.0001265156130014
S007	T303	FALSE	FALSE	0	0	1	1	none	0.0001356939940092
S021	T303	FALSE	FALSE	0	0	1	1	none	0.0001278742914075
S024	T303	FALSE	FALSE	0	0	1	1	none	0.0001272448945362
S025	T303	FALSE	FALSE	0	0	1	1	none	0.0001340585720214
S026	T303	FALSE	FALSE	0	0	1	1	none	0.0001236341711484
S038	T303	FALSE	FALSE	0	0	1	1	none	0.0001486269960748
S039	T303	FALSE	FALSE	0	0	1	1	none	0.0001295533739455
S040	T303	FALSE	FALSE	0	0	1	1	none	7.37540772368e-05
S042	T303	FALSE	FALSE	0	0	1	1	none	0.0001265571336318
S071	T303	FALSE	FALSE	0	0	1	1	none	4.83759815894e-05
S078	T303	FALSE	FALSE	0	0	1	1	none	0.0001248820743824
S081	T303	FALSE	FALSE	0	0	1	1	none	0.0001265571336318
S085	T303	FALSE	FALSE	0	0	1	1	none	7.53359730444e-05
S087	T303	FALSE	FALSE	0	0	1	1	none	9.5591379011e-05
S093	T303	FALSE	FALSE	0	0	1	1	none	7.02529159072e-05
S097	T303	FALSE	FALSE	0	0	1	1	none	0.0001305072597414
S102	T303	FALSE	FALSE	0	0	1	1	none	7.38895923484e-05
S106	T303	FALSE	FALSE	0	0	1	1	none	0.0001285577748374
S130	T303	FALSE	FALSE	0	0	1	1	none	9.61872450662e-05
T009	T303	FALSE	FALSE	0	0	1	1	none	0.0001283782763396
T010	T303	FALSE	FALSE	0	0	1	1	none	0.000128267906512
T013	T303	FALSE	FALSE	0	0	1	1	none	0.0001537225776338
T014	T303	FALSE	FALSE	0	0	1	1	none	0.000128734914751
T020	T303	FALSE	FALSE	0	0	1	1	none	0.000150280131115
T021	T303	FALSE	FALSE	0	0	1	1	none	0.0001322293354567
T028	T303	FALSE	FALSE	0	0	1	1	none	0.000140165286204
T035a	T303	FALSE	FALSE	0	0	1	1	none	9.56268906954e-05
T035b	T303	FALSE	FALSE	0	0	1	1	none	0.0001289714823074
T040	T303	FALSE	FALSE	0	0	1	1	none	0.000128924449733
T056	T303	FALSE	FALSE	0	0	1	1	none	0.0001321722793108
T059	T303	FALSE	FALSE	0	0	1	1	none	8.04347426632e-05
T065	T303	FALSE	FALSE	0	0	1	1	none	0.0001503902947035
T069	T303	FALSE	FALSE	0	0	1	1	none	6.44284823464e-05
T073	T303	FALSE	FALSE	0	0	1	1	none	0.0001314941363935
T075	T303	FALSE	FALSE	0	0	1	1	none	0.0001355233859002
T077	T303	FALSE	FALSE	0	0	1	1	none	0.0001309009304257
T087	T303	FALSE	FALSE	0	0	1	1	none	0.0001295646882752
T095	T303	FALSE	FALSE	0	0	1	1	none	9.5503215152e-05
T099a	T303	FALSE	FALSE	0	0	1	1	none	9.28172692312e-05
T102	T303	FALSE	FALSE	0	0	1	1	none	9.99909355562e-05
T104	T303	FALSE	FALSE	0	0	1	1	none	0.0001360684504926
T105	T303	FALSE	FALSE	0	0	1	1	none	0.0001522892920206
T107	T303	FALSE	FALSE	0	0	1	1	none	0.0001023637594274
T126	T303	FALSE	FALSE	1	0	1	1	anc	7.4053520496e-06
T156	T303	FALSE	FALSE	0	0	1	1	none	0.0001541182374476
T159a	T303	FALSE	FALSE	0	0	1	1	none	0.0001260054524684
T182	T303	FALSE	FALSE	0	0	1	1	none	0.0001503671870279
T188	T303	FALSE	FALSE	0	0	1	1	none	0.000144526100364
T192	T303	FALSE	FALSE	0	0	1	1	none	2.0968231779e-05
T223	T303	FALSE	FALSE	0	0	1	1	none	0.0001510787237853
T225	T303	FALSE	FALSE	0	0	1	1	none	0.0001598435916389
T230	T303	FALSE	FALSE	0	0	1	1	none	0.000128504882376
T232	T303	FALSE	FALSE	0	0	1	1	none	1.82190227542e-05
T241	T303	FALSE	FALSE	0	0	1	1	none	0.0001692931901195
T270	T303	FALSE	FALSE	0	0	1	1	none	2.00138655467e-05
T271b	T303	FALSE	FALSE	0	0	1	1	none	0.0001591062068674
T301	T303	FALSE	FALSE	0	0	1	1	none	2.41152819296e-05
S002	T322	FALSE	FALSE	0	0	1	1	none	8.21134457101e-05
S007	T322	FALSE	FALSE	0	0	1	1	none	5.84129592223e-05
S021	T322	FALSE	FALSE	0	0	1	1	none	8.34721241162e-05
S024	T322	FALSE	FALSE	0	0	1	1	none	8.28427272449e-05
S025	T322	FALSE	FALSE	0	0	1	1	none	8.96564047301e-05
S026	T322	FALSE	FALSE	0	0	1	1	none	7.92320038571e-05
S038	T322	FALSE	FALSE	0	0	1	1	none	1.35533838679e-05
S039	T322	FALSE	FALSE	0	0	1	1	none	8.51512066542e-05
S040	T322	FALSE	FALSE	0	0	1	1	none	0.0001182615266615
S042	T322	FALSE	FALSE	0	0	1	1	none	8.21549663405e-05
S071	T322	FALSE	FALSE	0	0	1	1	none	0.0001134828511421
S078	T322	FALSE	FALSE	0	0	1	1	none	8.04799070911e-05
S081	T322	FALSE	FALSE	0	0	1	1	none	8.21549663405e-05
S085	T322	FALSE	FALSE	0	0	1	1	none	0.0001035721341531
S087	T322	FALSE	FALSE	0	0	1	1	none	0.0001238275401197
S093	T322	FALSE	FALSE	0	0	1	1	none	9.84890770159e-05
S097	T322	FALSE	FALSE	0	0	1	1	none	8.61050924501e-05
S102	T322	FALSE	FALSE	0	0	1	1	none	0.0001183970417731
S106	T322	FALSE	FALSE	0	0	1	1	none	8.41556075461e-05
S130	T322	FALSE	FALSE	0	0	1	1	none	0.0001244234061749
T009	T322	FALSE	FALSE	0	0	1	1	none	8.39761090483e-05
T010	T322	FALSE	FALSE	0	0	1	1	none	8.38657392207e-05
T013	T322	FALSE	FALSE	0	0	1	1	none	9.5614853413e-06
T014	T322	FALSE	FALSE	0	0	1	1	none	8.43327474597e-05
T020	T322	FALSE	FALSE	0	0	1	1	none	1.52065189081e-05
T021	T322	FALSE	FALSE	0	0	1	1	none	8.78271681654e-05
T028	T322	FALSE	FALSE	0	0	1	1	none	6.28842514171e-05
T035a	T322	FALSE	FALSE	0	0	1	1	none	0.0001238630518041
T035b	T322	FALSE	FALSE	0	0	1	1	none	8.45693150161e-05
T040	T322	FALSE	FALSE	0	0	1	1	none	8.45222824417e-05
T056	T322	FALSE	FALSE	0	0	1	1	none	8.77701120195e-05
T059	T322	FALSE	FALSE	0	0	1	1	none	0.0001249421920879
T065	T322	FALSE	FALSE	0	0	1	1	none	1.19401115724e-05
T069	T322	FALSE	FALSE	0	0	1	1	none	0.0001316458810451
T073	T322	FALSE	FALSE	0	0	1	1	none	8.70919691022e-05
T075	T322	FALSE	FALSE	0	0	1	1	none	8.99348066733e-05
T077	T322	FALSE	FALSE	0	0	1	1	none	8.64987631344e-05
T087	T322	FALSE	FALSE	0	0	1	1	none	8.51625209839e-05
T095	T322	FALSE	FALSE	0	0	1	1	none	0.0001237393762607
T099a	T322	FALSE	FALSE	0	0	1	1	none	0.0001210534303399
T102	T322	FALSE	FALSE	0	0	1	1	none	0.0001282270966649
T104	T322	FALSE	FALSE	0	0	1	1	none	5.87874157057e-05
T105	T322	FALSE	FALSE	0	0	1	1	none	1.38391088895e-05
T107	T322	FALSE	FALSE	0	0	1	1	none	0.0001305999205361
T126	T322	FALSE	FALSE	0	0	1	1	none	0.0001446099628629
T156	T322	FALSE	FALSE	0	0	1	1	none	2.10679104807e-05
T159a	T322	FALSE	FALSE	0	0	1	1	none	8.16032851771e-05
T182	T322	FALSE	FALSE	0	0	1	1	none	1.7316860061e-05
T188	T322	FALSE	FALSE	0	0	1	1	none	6.72450655771e-05
T192	T322	FALSE	FALSE	0	0	1	1	none	0.0001551262491757
T223	T322	FALSE	FALSE	0	0	1	1	none	1.80283968184e-05
T225	T322	FALSE	FALSE	0	0	1	1	none	2.6793264672e-05
T230	T322	FALSE	FALSE	0	0	1	1	none	8.41027150847e-05
T232	T322	FALSE	FALSE	0	0	1	1	none	0.0001427749452529
T241	T322	FALSE	FALSE	0	0	1	1	none	1.18584579192e-05
T270	T322	FALSE	FALSE	0	0	1	1	none	0.0001445697880454
T271b	T322	FALSE	FALSE	0	0	1	1	none	2.60558799005e-05
T301	T322	FALSE	FALSE	0	0	1	1	none	0.0001535276515839
T303	T322	FALSE	FALSE	0	0	1	1	none	0.0001598075560715
S002	T327b	FALSE	FALSE	0	0	1	1	none	9.24258828372e-05
S007	T327b	FALSE	FALSE	0	0	1	1	none	0.000101604263845
S021	T327b	FALSE	FALSE	0	0	1	1	none	9.37845612433e-05
S024	T327b	FALSE	FALSE	0	0	1	1	none	9.3155164372e-05
S025	T327b	FALSE	FALSE	0	0	1	1	none	9.99688418572e-05
S026	T327b	FALSE	FALSE	0	0	1	1	none	8.95444409842e-05
S038	T327b	FALSE	FALSE	0	0	1	1	none	0.0001145372659106
S039	T327b	FALSE	FALSE	0	0	1	1	none	9.54636437813e-05
S040	T327b	FALSE	FALSE	0	0	1	1	none	3.96643470726e-05
S042	T327b	FALSE	FALSE	0	0	1	1	none	9.24674034676e-05
S071	T327b	FALSE	FALSE	0	0	1	1	none	2.50689354172e-05
S078	T327b	FALSE	FALSE	0	0	1	1	none	9.07923442182e-05
S081	T327b	FALSE	FALSE	0	0	1	1	none	9.24674034676e-05
S085	T327b	FALSE	FALSE	0	0	1	1	none	4.12462428802e-05
S087	T327b	FALSE	FALSE	0	0	1	1	none	6.15016488468e-05
S093	T327b	FALSE	FALSE	0	0	1	1	none	3.6163185743e-05
S097	T327b	FALSE	FALSE	0	0	1	1	none	9.64175295772e-05
S102	T327b	FALSE	FALSE	0	0	1	1	none	3.97998621842e-05
S106	T327b	FALSE	FALSE	0	0	1	1	none	9.44680446732e-05
S130	T327b	FALSE	FALSE	0	0	1	1	none	6.2097514902e-05
T009	T327b	FALSE	FALSE	0	0	1	1	none	9.42885461754e-05
T010	T327b	FALSE	FALSE	0	0	1	1	none	9.41781763478e-05
T013	T327b	FALSE	FALSE	0	0	1	1	none	0.0001196328474696
T014	T327b	FALSE	FALSE	0	0	1	1	none	9.46451845868e-05
T020	T327b	FALSE	FALSE	0	0	1	1	none	0.0001161904009508
T021	T327b	FALSE	FALSE	0	0	1	1	none	9.81396052925e-05
T028	T327b	FALSE	FALSE	0	0	1	1	none	0.0001060755560398
T035a	T327b	FALSE	FALSE	0	0	1	1	none	6.15371605312e-05
T035b	T327b	FALSE	FALSE	0	0	1	1	none	9.48817521432e-05
T040	T327b	FALSE	FALSE	0	0	1	1	none	9.48347195688e-05
T056	T327b	FALSE	FALSE	0	0	1	1	none	9.80825491466e-05
T059	T327b	FALSE	FALSE	0	0	1	1	none	4.6345012499e-05
T065	T327b	FALSE	FALSE	0	0	1	1	none	0.0001163005645393
T069	T327b	FALSE	FALSE	0	0	1	1	none	4.32319653202e-05
T073	T327b	FALSE	FALSE	0	0	1	1	none	9.74044062293e-05
T075	T327b	FALSE	FALSE	0	0	1	1	none	0.000101433655736
T077	T327b	FALSE	FALSE	0	0	1	1	none	9.68112002615e-05
T087	T327b	FALSE	FALSE	0	0	1	1	none	9.5474958111e-05
T095	T327b	FALSE	FALSE	0	0	1	1	none	6.14134849878e-05
T099a	T327b	FALSE	FALSE	0	0	1	1	none	5.8727539067e-05
T102	T327b	FALSE	FALSE	0	0	1	1	none	6.5901205392e-05
T104	T327b	FALSE	FALSE	0	0	1	1	none	0.0001019787203284
T105	T327b	FALSE	FALSE	0	0	1	1	none	0.0001181995618564
T107	T327b	FALSE	FALSE	0	0	1	1	none	6.82740292632e-05
T126	T327b	FALSE	FALSE	0	0	1	1	none	5.6196047138e-05
T156	T327b	FALSE	FALSE	0	0	1	1	none	0.0001200285072834
T159a	T327b	FALSE	FALSE	0	0	1	1	none	9.19157223042e-05
T182	T327b	FALSE	FALSE	0	0	1	1	none	0.0001162774568637
T188	T327b	FALSE	FALSE	0	0	1	1	none	0.0001104363701998
T192	T327b	FALSE	FALSE	0	0	1	1	none	6.67123334508e-05
T223	T327b	FALSE	FALSE	0	0	1	1	none	0.0001169889936211
T225	T327b	FALSE	FALSE	0	0	1	1	none	0.0001257538614747
T230	T327b	FALSE	FALSE	0	0	1	1	none	9.44151522118e-05
T232	T327b	FALSE	FALSE	0	0	1	1	none	5.4361029528e-05
T241	T327b	FALSE	FALSE	0	0	1	1	none	0.0001352034599553
T270	T327b	FALSE	FALSE	0	0	1	1	none	5.61558723205e-05
T271b	T327b	FALSE	FALSE	0	0	1	1	none	0.0001250164767032
T301	T327b	FALSE	FALSE	0	0	1	1	none	6.5113735859e-05
T303	T327b	FALSE	FALSE	0	0	1	1	none	7.13936403466e-05
T322	T327b	FALSE	FALSE	0	0	1	1	none	0.0001257178259073
S002	T330	TRUE	TRUE	0	0	1	1	none	9.0053058966e-05
S007	T330	TRUE	TRUE	0	0	1	1	none	9.92314399738e-05
S021	T330	TRUE	TRUE	0	0	1	1	none	9.14117373721e-05
S024	T330	TRUE	TRUE	0	0	1	1	none	9.07823405008e-05
S025	T330	TRUE	TRUE	0	0	1	1	none	9.7596017986e-05
S026	T330	TRUE	TRUE	0	0	1	1	none	8.7171617113e-05
S038	T330	TRUE	TRUE	0	0	1	1	none	0.0001121644420394
S039	T330	TRUE	TRUE	0	0	1	1	none	9.30908199101e-05
S040	T330	TRUE	TRUE	0	0	1	1	none	3.72915232014e-05
S042	T330	TRUE	TRUE	0	0	1	1	none	9.00945795964e-05
S071	T330	TRUE	TRUE	0	0	1	1	none	2.2696111546e-05
S078	T330	TRUE	TRUE	0	0	1	1	none	8.8419520347e-05
S081	T330	TRUE	TRUE	0	0	1	1	none	9.00945795964e-05
S085	T330	TRUE	TRUE	0	0	1	1	none	3.8873419009e-05
S087	T330	TRUE	TRUE	0	0	1	1	none	5.91288249756e-05
S093	T330	TRUE	TRUE	0	0	1	1	none	3.37903618718e-05
S097	T330	TRUE	TRUE	0	0	1	1	none	9.4044705706e-05
S102	T330	TRUE	TRUE	0	0	1	1	none	3.7427038313e-05
S106	T330	TRUE	TRUE	0	0	1	1	none	9.2095220802e-05
S130	T330	TRUE	TRUE	0	0	1	1	none	5.97246910308e-05
T009	T330	FALSE	FALSE	0	0	1	1	none	9.19157223042e-05
T010	T330	FALSE	FALSE	0	0	1	1	none	9.18053524766e-05
T013	T330	FALSE	FALSE	0	0	1	1	none	0.0001172600235984
T014	T330	TRUE	TRUE	0	0	1	1	none	9.22723607156e-05
T020	T330	TRUE	TRUE	0	0	1	1	none	0.0001138175770796
T021	T330	FALSE	FALSE	0	0	1	1	none	9.57667814213e-05
T028	T330	TRUE	TRUE	0	0	1	1	none	0.0001037027321686
T035a	T330	TRUE	TRUE	0	0	1	1	none	5.916433666e-05
T035b	T330	FALSE	FALSE	0	0	1	1	none	9.2508928272e-05
T040	T330	TRUE	TRUE	0	0	1	1	none	9.24618956976e-05
T056	T330	FALSE	FALSE	0	0	1	1	none	9.57097252754e-05
T059	T330	TRUE	TRUE	0	0	1	1	none	4.39721886278e-05
T065	T330	TRUE	TRUE	0	0	1	1	none	0.0001139277406681
T069	T330	TRUE	TRUE	0	0	1	1	none	4.0859141449e-05
T073	T330	FALSE	FALSE	0	0	1	1	none	9.50315823581e-05
T075	T330	TRUE	TRUE	0	0	1	1	none	9.90608318648e-05
T077	T330	FALSE	FALSE	0	0	1	1	none	9.44383763903e-05
T087	T330	FALSE	FALSE	0	0	1	1	none	9.31021342398e-05
T095	T330	TRUE	TRUE	0	0	1	1	none	5.90406611166e-05
T099a	T330	TRUE	TRUE	0	0	1	1	none	5.63547151958e-05
T102	T330	FALSE	FALSE	0	0	1	1	none	6.35283815208e-05
T104	T330	TRUE	TRUE	0	0	1	1	none	9.96058964572e-05
T105	T330	FALSE	FALSE	0	0	1	1	none	0.0001158267379852
T107	T330	FALSE	FALSE	0	0	1	1	none	6.5901205392e-05
T126	T330	TRUE	TRUE	0	0	1	1	none	5.38232232668e-05
T156	T330	FALSE	FALSE	0	0	1	1	none	0.0001176556834122
T159a	T330	TRUE	TRUE	0	0	1	1	none	8.9542898433e-05
T182	T330	FALSE	FALSE	0	0	1	1	none	0.0001139046329925
T188	T330	TRUE	TRUE	0	0	1	1	none	0.0001080635463286
T192	T330	FALSE	FALSE	0	0	1	1	none	6.43395095796e-05
T223	T330	FALSE	FALSE	0	0	1	1	none	0.0001146161697499
T225	T330	FALSE	FALSE	0	0	1	1	none	0.0001233810376035
T230	T330	FALSE	FALSE	0	0	1	1	none	9.20423283406e-05
T232	T330	TRUE	TRUE	0	0	1	1	none	5.19882056568e-05
T241	T330	FALSE	FALSE	0	0	1	1	none	0.0001328306360841
T270	T330	FALSE	FALSE	0	0	1	1	none	5.37830484493e-05
T271b	T330	FALSE	FALSE	0	0	1	1	none	0.000122643652832
T301	T330	FALSE	FALSE	0	0	1	1	none	6.27409119878e-05
T303	T330	FALSE	FALSE	0	0	1	1	none	6.90208164754e-05
T322	T330	FALSE	FALSE	0	0	1	1	none	0.0001233450020361
T327b	T330	TRUE	TRUE	0	1	1	1	desc	5.932059678e-07
S002	T335	FALSE	FALSE	0	0	1	1	none	0.0001215850551134
S007	T335	FALSE	FALSE	0	0	1	1	none	0.0001307634361212
S021	T335	FALSE	FALSE	0	0	1	1	none	0.0001229437335195
S024	T335	FALSE	FALSE	0	0	1	1	none	0.0001223143366482
S025	T335	FALSE	FALSE	0	0	1	1	none	0.0001291280141334
S026	T335	FALSE	FALSE	0	0	1	1	none	0.0001187036132604
S038	T335	FALSE	FALSE	0	0	1	1	none	0.0001436964381868
S039	T335	FALSE	FALSE	0	0	1	1	none	0.0001246228160575
S040	T335	FALSE	FALSE	0	0	1	1	none	6.88235193488e-05
S042	T335	FALSE	FALSE	0	0	1	1	none	0.0001216265757438
S071	T335	FALSE	FALSE	0	0	1	1	none	4.34454237014e-05
S078	T335	FALSE	FALSE	0	0	1	1	none	0.0001199515164944
S081	T335	FALSE	FALSE	0	0	1	1	none	0.0001216265757438
S085	T335	FALSE	FALSE	0	0	1	1	none	7.04054151564e-05
S087	T335	FALSE	FALSE	0	0	1	1	none	9.0660821123e-05
S093	T335	FALSE	FALSE	0	0	1	1	none	6.53223580192e-05
S097	T335	FALSE	FALSE	0	0	1	1	none	0.0001255767018534
S102	T335	FALSE	FALSE	0	0	1	1	none	6.89590344604e-05
S106	T335	FALSE	FALSE	0	0	1	1	none	0.0001236272169494
S130	T335	FALSE	FALSE	0	0	1	1	none	9.12566871782e-05
T009	T335	FALSE	FALSE	0	0	1	1	none	0.0001234477184516
T010	T335	FALSE	FALSE	0	0	1	1	none	0.000123337348624
T013	T335	FALSE	FALSE	0	0	1	1	none	0.0001487920197458
T014	T335	FALSE	FALSE	0	0	1	1	none	0.000123804356863
T020	T335	FALSE	FALSE	0	0	1	1	none	0.000145349573227
T021	T335	FALSE	FALSE	0	0	1	1	none	0.0001272987775687
T028	T335	FALSE	FALSE	0	0	1	1	none	0.000135234728316
T035a	T335	FALSE	FALSE	0	0	1	1	none	9.06963328074e-05
T035b	T335	FALSE	FALSE	0	0	1	1	none	0.0001240409244194
T040	T335	FALSE	FALSE	0	0	1	1	none	0.000123993891845
T056	T335	FALSE	FALSE	0	0	1	1	none	0.0001272417214228
T059	T335	FALSE	FALSE	0	0	1	1	none	7.55041847752e-05
T065	T335	FALSE	FALSE	0	0	1	1	none	0.0001454597368155
T069	T335	FALSE	FALSE	0	0	1	1	none	5.94979244584e-05
T073	T335	FALSE	FALSE	0	0	1	1	none	0.0001265635785055
T075	T335	FALSE	FALSE	0	0	1	1	none	0.0001305928280122
T077	T335	FALSE	FALSE	0	0	1	1	none	0.0001259703725377
T087	T335	FALSE	FALSE	0	0	1	1	none	0.0001246341303872
T095	T335	FALSE	FALSE	0	0	1	1	none	9.0572657264e-05
T099a	T335	FALSE	FALSE	0	0	1	1	none	8.78867113432e-05
T102	T335	FALSE	FALSE	0	0	1	1	none	9.50603776682e-05
T104	T335	FALSE	FALSE	0	0	1	1	none	0.0001311378926046
T105	T335	FALSE	FALSE	0	0	1	1	none	0.0001473587341326
T107	T335	FALSE	FALSE	0	0	1	1	none	9.74332015394e-05
T126	T335	TRUE	TRUE	1	0	1	1	anc	5.932059678e-07
T156	T335	FALSE	FALSE	0	0	1	1	none	0.0001491876795596
T159a	T335	FALSE	FALSE	0	0	1	1	none	0.0001210748945804
T182	T335	FALSE	FALSE	0	0	1	1	none	0.0001454366291399
T188	T335	FALSE	FALSE	0	0	1	1	none	0.000139595542476
T192	T335	FALSE	FALSE	0	0	1	1	none	1.72240858266e-05
T223	T335	FALSE	FALSE	0	0	1	1	none	0.0001461481658973
T225	T335	FALSE	FALSE	0	0	1	1	none	0.0001549130337509
T230	T335	FALSE	FALSE	0	0	1	1	none	0.000123574324488
T232	T335	FALSE	FALSE	0	0	1	1	none	1.32884648662e-05
T241	T335	FALSE	FALSE	0	0	1	1	none	0.0001643626322315
T270	T335	FALSE	FALSE	0	0	1	1	none	1.50833076587e-05
T271b	T335	FALSE	FALSE	0	0	1	1	none	0.0001541756489794
T301	T335	FALSE	FALSE	0	0	1	1	none	1.91847240416e-05
T303	T335	FALSE	FALSE	0	0	1	1	none	2.19053927224e-05
T322	T335	FALSE	FALSE	0	0	1	1	none	0.0001548769981835
T327b	T335	FALSE	FALSE	0	0	1	1	none	6.64630824586e-05
T330	T335	FALSE	FALSE	0	0	1	1	none	6.40902585874e-05
S002	T341	TRUE	TRUE	0	0	1	1	none	1.8048803656e-05
S007	T341	TRUE	TRUE	0	0	1	1	none	5.53919884038e-05
S021	T341	TRUE	TRUE	0	0	1	1	none	1.94074820621e-05
S024	T341	TRUE	TRUE	0	0	1	1	none	1.87780851908e-05
S025	T341	TRUE	TRUE	0	0	1	1	none	2.0954370648e-05
S026	T341	TRUE	TRUE	0	0	1	1	none	2.211021945e-06
S038	T341	TRUE	TRUE	0	0	1	1	none	6.83249904694e-05
S039	T341	TRUE	TRUE	0	0	1	1	none	2.10865646001e-05
S040	T341	TRUE	TRUE	0	0	1	1	none	8.23616883474e-05
S042	T341	TRUE	TRUE	0	0	1	1	none	1.80903242864e-05
S071	T341	TRUE	TRUE	0	0	1	1	none	7.7583012828e-05
S078	T341	TRUE	TRUE	0	0	1	1	none	1.6415265037e-05
S081	T341	TRUE	TRUE	0	0	1	1	none	1.80903242864e-05
S085	T341	TRUE	TRUE	0	0	1	1	none	6.7672295839e-05
S087	T341	TRUE	TRUE	0	0	1	1	none	8.79277018056e-05
S093	T341	TRUE	TRUE	0	0	1	1	none	6.25892387018e-05
S097	T341	TRUE	TRUE	0	0	1	1	none	1.7403058368e-05
S102	T341	TRUE	TRUE	0	0	1	1	none	8.2497203459e-05
S106	T341	TRUE	TRUE	0	0	1	1	none	2.0090965492e-05
S130	T341	TRUE	TRUE	0	0	1	1	none	8.85235678608e-05
T009	T341	FALSE	FALSE	0	0	1	1	none	9.5736814042e-06
T010	T341	FALSE	FALSE	0	0	1	1	none	9.4633115766e-06
T013	T341	FALSE	FALSE	0	0	1	1	none	7.34205720284e-05
T014	T341	TRUE	TRUE	0	0	1	1	none	2.02681054056e-05
T020	T341	TRUE	TRUE	0	0	1	1	none	6.99781255096e-05
T021	T341	FALSE	FALSE	0	0	1	1	none	1.34247405213e-05
T028	T341	TRUE	TRUE	0	0	1	1	none	5.98632805986e-05
T035a	T341	TRUE	TRUE	0	0	1	1	none	8.796321349e-05
T035b	T341	FALSE	FALSE	0	0	1	1	none	1.0166887372e-05
T040	T341	TRUE	TRUE	0	0	1	1	none	2.04576403876e-05
T056	T341	FALSE	FALSE	0	0	1	1	none	1.33676843754e-05
T059	T341	TRUE	TRUE	0	0	1	1	none	8.90423537738e-05
T065	T341	TRUE	TRUE	0	0	1	1	none	7.00882890981e-05
T069	T341	TRUE	TRUE	0	0	1	1	none	9.5746042731e-05
T073	T341	FALSE	FALSE	0	0	1	1	none	1.26895414581e-05
T075	T341	TRUE	TRUE	0	0	1	1	none	5.52213802948e-05
T077	T341	FALSE	FALSE	0	0	1	1	none	1.20963354903e-05
T087	T341	FALSE	FALSE	0	0	1	1	none	1.07600933398e-05
T095	T341	TRUE	TRUE	0	0	1	1	none	8.78395379466e-05
T099a	T341	TRUE	TRUE	0	0	1	1	none	8.51535920258e-05
T102	T341	FALSE	FALSE	0	0	1	1	none	9.23272583508e-05
T104	T341	TRUE	TRUE	0	0	1	1	none	5.57664448872e-05
T105	T341	FALSE	FALSE	0	0	1	1	none	7.19872864152e-05
T107	T341	FALSE	FALSE	0	0	1	1	none	9.4700082222e-05
T126	T341	TRUE	TRUE	0	0	1	1	none	0.0001087101245488
T156	T341	FALSE	FALSE	0	0	1	1	none	7.38162318422e-05
[truncated: 1,161 more rows]
