# Supplementary material for: Improved characterisation of MRSA transmission using within-host bacterial sequence diversity
Source: eLife. 2019 Oct 8;8:e46402. doi: 10.7554/eLife.46402 (PMC6954020; doi:10.7554/eLife.46402)
Supplement: Figure 9—source data 1. [file elife-46402-fig9-data1.zip › Figure 9-source data 1/classifications/Classification_Posterior_ds_10percol_23.csv]

host.1	host.2	adjacent	contiguous	paths12	paths21	nodes1	nodes2	path.classification	min.distance.between.subgraphs
S002	S007	TRUE	TRUE	0	0	1	1	none	7.5812020497e-05
S002	S021	TRUE	TRUE	0	0	1	1	none	2.5274868403e-05
S007	S021	TRUE	TRUE	0	0	1	1	none	7.8927560422e-05
S002	S024	TRUE	TRUE	0	0	1	1	none	2.5687139472e-05
S007	S024	TRUE	TRUE	0	0	1	1	none	7.9339831491e-05
S021	S024	TRUE	TRUE	0	0	1	1	none	5.006549553e-06
S002	S025	TRUE	TRUE	0	0	1	1	none	2.4257365965e-05
S007	S025	TRUE	TRUE	0	0	1	1	none	7.5493832148e-05
S021	S025	TRUE	TRUE	0	0	1	1	none	2.737290589e-05
S024	S025	TRUE	TRUE	0	0	1	1	none	2.7785176959e-05
S002	S026	TRUE	TRUE	0	0	1	1	none	1.79354649715e-05
S007	S026	TRUE	TRUE	0	0	1	1	none	6.91719311545e-05
S021	S026	TRUE	TRUE	0	0	1	1	none	2.10510048965e-05
S024	S026	TRUE	TRUE	0	0	1	1	none	2.14632759655e-05
S025	S026	TRUE	TRUE	0	0	1	1	none	1.43828512285e-05
S002	S038	TRUE	TRUE	0	0	1	1	none	8.15237320765e-05
S007	S038	TRUE	TRUE	0	0	1	1	none	5.52066496795e-05
S021	S038	TRUE	TRUE	0	0	1	1	none	8.46392720015e-05
S024	S038	TRUE	TRUE	0	0	1	1	none	8.50515430705e-05
S025	S038	TRUE	TRUE	0	0	1	1	none	8.12055437275e-05
S026	S038	TRUE	TRUE	0	0	1	1	none	7.4883642734e-05
S002	S039	TRUE	TRUE	0	0	1	1	none	2.47722326165e-05
S007	S039	TRUE	TRUE	0	0	1	1	none	7.84249246355e-05
S021	S039	TRUE	TRUE	0	0	1	1	none	1.6989714235e-06
S024	S039	TRUE	TRUE	0	0	1	1	none	4.5039137665e-06
S025	S039	TRUE	TRUE	0	0	1	1	none	2.68702701035e-05
S026	S039	TRUE	TRUE	0	0	1	1	none	2.054836911e-05
S038	S039	TRUE	TRUE	0	0	1	1	none	8.4136636215e-05
S002	S040	TRUE	TRUE	0	0	1	1	none	0.000109300053384
S007	S040	TRUE	TRUE	0	0	1	1	none	0.000106512673887
S021	S040	TRUE	TRUE	0	0	1	1	none	0.000112415593309
S024	S040	TRUE	TRUE	0	0	1	1	none	0.000112827864378
S025	S040	TRUE	TRUE	0	0	1	1	none	0.000108981865035
S026	S040	TRUE	TRUE	0	0	1	1	none	0.0001026599640415
S038	S040	TRUE	TRUE	0	0	1	1	none	0.0001122243854665
S039	S040	TRUE	TRUE	0	0	1	1	none	0.0001119129575225
S002	S042	TRUE	TRUE	0	0	1	1	none	2.47722326165e-05
S007	S042	TRUE	TRUE	0	0	1	1	none	7.84249246355e-05
S021	S042	TRUE	TRUE	0	0	1	1	none	2.8953070605e-06
S024	S042	TRUE	TRUE	0	0	1	1	none	4.5039137665e-06
S025	S042	TRUE	TRUE	0	0	1	1	none	2.68702701035e-05
S026	S042	TRUE	TRUE	0	0	1	1	none	2.054836911e-05
S038	S042	TRUE	TRUE	0	0	1	1	none	8.4136636215e-05
S039	S042	TRUE	TRUE	0	0	1	1	none	2.392671274e-06
S040	S042	TRUE	TRUE	0	0	1	1	none	0.0001119129575225
S002	S071	TRUE	TRUE	0	0	1	1	none	9.78671703874e-05
S007	S071	TRUE	TRUE	0	0	1	1	none	9.50797908904e-05
S021	S071	TRUE	TRUE	0	0	1	1	none	0.0001009827103124
S024	S071	TRUE	TRUE	0	0	1	1	none	0.0001013949813814
S025	S071	TRUE	TRUE	0	0	1	1	none	9.75489820384e-05
S026	S071	TRUE	TRUE	0	0	1	1	none	9.12270810449e-05
S038	S071	TRUE	TRUE	0	0	1	1	none	0.0001007915024699
S039	S071	TRUE	TRUE	0	0	1	1	none	0.0001004800745259
S040	S071	TRUE	TRUE	0	0	1	1	none	2.19054433944e-05
S042	S071	TRUE	TRUE	0	0	1	1	none	0.0001004800745259
S002	S078	TRUE	TRUE	0	0	1	1	none	2.4748493544e-05
S007	S078	TRUE	TRUE	0	0	1	1	none	7.8401185563e-05
S021	S078	TRUE	TRUE	0	0	1	1	none	7.562977849e-06
S024	S078	TRUE	TRUE	0	0	1	1	none	7.975248918e-06
S025	S078	TRUE	TRUE	0	0	1	1	none	2.6846531031e-05
S026	S078	TRUE	TRUE	0	0	1	1	none	2.05246300375e-05
S038	S078	TRUE	TRUE	0	0	1	1	none	8.41128971425e-05
S039	S078	TRUE	TRUE	0	0	1	1	none	7.0603420625e-06
S040	S078	TRUE	TRUE	0	0	1	1	none	0.00011188921845
S042	S078	TRUE	TRUE	0	0	1	1	none	7.0603420625e-06
S071	S078	TRUE	TRUE	0	0	1	1	none	0.0001004563354534
S002	S081	TRUE	TRUE	0	0	1	1	none	2.5232506965e-05
S007	S081	TRUE	TRUE	0	0	1	1	none	7.8885198984e-05
S021	S081	TRUE	TRUE	0	0	1	1	none	4.551917046e-06
S024	S081	TRUE	TRUE	0	0	1	1	none	2.847303781e-06
S025	S081	TRUE	TRUE	0	0	1	1	none	2.7330544452e-05
S026	S081	TRUE	TRUE	0	0	1	1	none	2.10086434585e-05
S038	S081	TRUE	TRUE	0	0	1	1	none	8.45969105635e-05
S039	S081	TRUE	TRUE	0	0	1	1	none	4.0492812595e-06
S040	S081	TRUE	TRUE	0	0	1	1	none	0.000112373231871
S042	S081	TRUE	TRUE	0	0	1	1	none	4.0492812595e-06
S071	S081	TRUE	TRUE	0	0	1	1	none	0.0001009403488744
S078	S081	TRUE	TRUE	0	0	1	1	none	7.520616411e-06
S002	S085	TRUE	TRUE	0	0	1	1	none	0.0001038772070315
S007	S085	TRUE	TRUE	0	0	1	1	none	0.0001010898275345
S021	S085	TRUE	TRUE	0	0	1	1	none	0.0001069927469565
S024	S085	TRUE	TRUE	0	0	1	1	none	0.0001074050180255
S025	S085	TRUE	TRUE	0	0	1	1	none	0.0001035590186825
S026	S085	TRUE	TRUE	0	0	1	1	none	9.7237117689e-05
S038	S085	TRUE	TRUE	0	0	1	1	none	0.000106801539114
S039	S085	TRUE	TRUE	0	0	1	1	none	0.00010649011117
S040	S085	TRUE	TRUE	0	0	1	1	none	4.70723351245e-05
S042	S085	TRUE	TRUE	0	0	1	1	none	0.00010649011117
S071	S085	TRUE	TRUE	0	0	1	1	none	3.56394521279e-05
S078	S085	TRUE	TRUE	0	0	1	1	none	0.0001064663720975
S081	S085	TRUE	TRUE	0	0	1	1	none	0.0001069503855185
S002	S087	TRUE	TRUE	0	0	1	1	none	0.000122171838987
S007	S087	TRUE	TRUE	0	0	1	1	none	0.00011938445949
S021	S087	TRUE	TRUE	0	0	1	1	none	0.000125287378912
S024	S087	TRUE	TRUE	0	0	1	1	none	0.000125699649981
S025	S087	TRUE	TRUE	0	0	1	1	none	0.000121853650638
S026	S087	TRUE	TRUE	0	0	1	1	none	0.0001155317496445
S038	S087	TRUE	TRUE	0	0	1	1	none	0.0001250961710695
S039	S087	TRUE	TRUE	0	0	1	1	none	0.0001247847431255
S040	S087	TRUE	TRUE	0	0	1	1	none	6.536696708e-05
S042	S087	TRUE	TRUE	0	0	1	1	none	0.0001247847431255
S071	S087	TRUE	TRUE	0	0	1	1	none	5.39340840834e-05
S078	S087	TRUE	TRUE	0	0	1	1	none	0.000124761004053
S081	S087	TRUE	TRUE	0	0	1	1	none	0.000125245017474
S085	S087	TRUE	TRUE	0	0	1	1	none	3.37954377475e-05
S002	S093	TRUE	TRUE	0	0	1	1	none	9.00841805585e-05
S007	S093	TRUE	TRUE	0	0	1	1	none	8.72968010615e-05
S021	S093	TRUE	TRUE	0	0	1	1	none	9.31997204835e-05
S024	S093	TRUE	TRUE	0	0	1	1	none	9.36119915525e-05
S025	S093	TRUE	TRUE	0	0	1	1	none	8.97659922095e-05
S026	S093	TRUE	TRUE	0	0	1	1	none	8.3444091216e-05
S038	S093	TRUE	TRUE	0	0	1	1	none	9.3008512641e-05
S039	S093	TRUE	TRUE	0	0	1	1	none	9.2697084697e-05
S040	S093	TRUE	TRUE	0	0	1	1	none	2.19778112015e-05
S042	S093	TRUE	TRUE	0	0	1	1	none	9.2697084697e-05
S071	S093	TRUE	TRUE	0	0	1	1	none	1.05449282049e-05
S078	S093	TRUE	TRUE	0	0	1	1	none	9.26733456245e-05
S081	S093	TRUE	TRUE	0	0	1	1	none	9.31573590455e-05
S085	S093	TRUE	TRUE	0	0	1	1	none	2.7856462299e-05
S087	S093	TRUE	TRUE	0	0	1	1	none	4.61510942545e-05
S002	S097	TRUE	TRUE	0	0	1	1	none	2.15901459755e-05
S007	S097	TRUE	TRUE	0	0	1	1	none	7.28266121585e-05
S021	S097	TRUE	TRUE	0	0	1	1	none	2.47056859005e-05
S024	S097	TRUE	TRUE	0	0	1	1	none	2.51179569695e-05
S025	S097	TRUE	TRUE	0	0	1	1	none	3.8635556265e-06
S026	S097	TRUE	TRUE	0	0	1	1	none	1.1715631239e-05
S038	S097	TRUE	TRUE	0	0	1	1	none	7.8538323738e-05
S039	S097	TRUE	TRUE	0	0	1	1	none	2.4203050114e-05
S040	S097	TRUE	TRUE	0	0	1	1	none	0.0001063146450455
S042	S097	TRUE	TRUE	0	0	1	1	none	2.4203050114e-05
S071	S097	TRUE	TRUE	0	0	1	1	none	9.48817620489e-05
S078	S097	TRUE	TRUE	0	0	1	1	none	2.41793110415e-05
S081	S097	TRUE	TRUE	0	0	1	1	none	2.46633244625e-05
S085	S097	TRUE	TRUE	0	0	1	1	none	0.000100891798693
S087	S097	TRUE	TRUE	0	0	1	1	none	0.0001191864306485
S093	S097	TRUE	TRUE	0	0	1	1	none	8.709877222e-05
S002	S102	TRUE	TRUE	0	0	1	1	none	0.0001135554109545
S007	S102	TRUE	TRUE	0	0	1	1	none	0.0001107680314575
S021	S102	TRUE	TRUE	0	0	1	1	none	0.0001166709508795
S024	S102	TRUE	TRUE	0	0	1	1	none	0.0001170832219485
S025	S102	TRUE	TRUE	0	0	1	1	none	0.0001132372226055
S026	S102	TRUE	TRUE	0	0	1	1	none	0.000106915321612
S038	S102	TRUE	TRUE	0	0	1	1	none	0.000116479743037
S039	S102	TRUE	TRUE	0	0	1	1	none	0.000116168315093
S040	S102	TRUE	TRUE	0	0	1	1	none	7.8443644815e-06
S042	S102	TRUE	TRUE	0	0	1	1	none	0.000116168315093
S071	S102	TRUE	TRUE	0	0	1	1	none	2.61608009649e-05
S078	S102	TRUE	TRUE	0	0	1	1	none	0.0001161445760205
S081	S102	TRUE	TRUE	0	0	1	1	none	0.0001166285894415
S085	S102	TRUE	TRUE	0	0	1	1	none	5.1327692695e-05
S087	S102	TRUE	TRUE	0	0	1	1	none	6.96223246505e-05
S093	S102	TRUE	TRUE	0	0	1	1	none	2.6233168772e-05
S097	S102	TRUE	TRUE	0	0	1	1	none	0.000110570002616
S002	S106	TRUE	TRUE	0	0	1	1	none	1.6489334113e-05
S007	S106	TRUE	TRUE	0	0	1	1	none	7.3310849836e-05
S021	S106	TRUE	TRUE	0	0	1	1	none	2.2773697742e-05
S024	S106	TRUE	TRUE	0	0	1	1	none	2.3185968811e-05
S025	S106	TRUE	TRUE	0	0	1	1	none	2.1756195304e-05
S026	S106	TRUE	TRUE	0	0	1	1	none	1.54342943105e-05
S038	S106	TRUE	TRUE	0	0	1	1	none	7.90225614155e-05
S039	S106	TRUE	TRUE	0	0	1	1	none	2.22710619555e-05
S040	S106	TRUE	TRUE	0	0	1	1	none	0.000106798882723
S042	S106	TRUE	TRUE	0	0	1	1	none	2.22710619555e-05
S071	S106	TRUE	TRUE	0	0	1	1	none	9.53659997264e-05
S078	S106	TRUE	TRUE	0	0	1	1	none	2.2247322883e-05
S081	S106	TRUE	TRUE	0	0	1	1	none	2.2731336304e-05
S085	S106	TRUE	TRUE	0	0	1	1	none	0.0001013760363705
S087	S106	TRUE	TRUE	0	0	1	1	none	0.000119670668326
S093	S106	TRUE	TRUE	0	0	1	1	none	8.75830098975e-05
S097	S106	TRUE	TRUE	0	0	1	1	none	1.90889753145e-05
S102	S106	TRUE	TRUE	0	0	1	1	none	0.0001110542402935
S002	S130	TRUE	TRUE	0	0	1	1	none	0.0001208022394145
S007	S130	TRUE	TRUE	0	0	1	1	none	0.0001180148599175
S021	S130	TRUE	TRUE	0	0	1	1	none	0.0001239177793395
S024	S130	TRUE	TRUE	0	0	1	1	none	0.0001243300504085
S025	S130	TRUE	TRUE	0	0	1	1	none	0.0001204840510655
S026	S130	TRUE	TRUE	0	0	1	1	none	0.000114162150072
S038	S130	TRUE	TRUE	0	0	1	1	none	0.000123726571497
S039	S130	TRUE	TRUE	0	0	1	1	none	0.000123415143553
S040	S130	TRUE	TRUE	0	0	1	1	none	6.39973675075e-05
S042	S130	TRUE	TRUE	0	0	1	1	none	0.000123415143553
S071	S130	TRUE	TRUE	0	0	1	1	none	5.25644845109e-05
S078	S130	TRUE	TRUE	0	0	1	1	none	0.0001233914044805
S081	S130	TRUE	TRUE	0	0	1	1	none	0.0001238754179015
S085	S130	TRUE	TRUE	0	0	1	1	none	3.2425838175e-05
S087	S130	TRUE	TRUE	0	0	1	1	none	3.4242585825e-06
S093	S130	TRUE	TRUE	0	0	1	1	none	4.4781494682e-05
S097	S130	TRUE	TRUE	0	0	1	1	none	0.000117816831076
S102	S130	TRUE	TRUE	0	0	1	1	none	6.8252725078e-05
S106	S130	TRUE	TRUE	0	0	1	1	none	0.0001183010687535
S002	T009	FALSE	FALSE	0	0	1	1	none	2.49872530032e-05
S007	T009	FALSE	FALSE	0	0	1	1	none	7.62237191862e-05
S021	T009	FALSE	FALSE	0	0	1	1	none	2.81027929282e-05
S024	T009	FALSE	FALSE	0	0	1	1	none	2.85150639972e-05
S025	T009	FALSE	FALSE	0	0	1	1	none	2.14346392602e-05
S026	T009	FALSE	FALSE	0	0	1	1	none	1.06441630467e-05
S038	T009	FALSE	FALSE	0	0	1	1	none	8.19354307657e-05
S039	T009	FALSE	FALSE	0	0	1	1	none	2.76001571417e-05
S040	T009	FALSE	FALSE	0	0	1	1	none	0.0001097117520732
S042	T009	FALSE	FALSE	0	0	1	1	none	2.76001571417e-05
S071	T009	FALSE	FALSE	0	0	1	1	none	9.82788690766e-05
S078	T009	FALSE	FALSE	0	0	1	1	none	2.75764180692e-05
S081	T009	FALSE	FALSE	0	0	1	1	none	2.80604314902e-05
S085	T009	FALSE	FALSE	0	0	1	1	none	0.0001042889057207
S087	T009	FALSE	FALSE	0	0	1	1	none	0.0001225835376762
S093	T009	FALSE	FALSE	0	0	1	1	none	9.04958792477e-05
S097	T009	FALSE	FALSE	0	0	1	1	none	1.87674192707e-05
S102	T009	FALSE	FALSE	0	0	1	1	none	0.0001139671096437
S106	T009	FALSE	FALSE	0	0	1	1	none	2.24860823422e-05
S130	T009	FALSE	FALSE	0	0	1	1	none	0.0001212139381037
S002	T010	FALSE	FALSE	0	0	1	1	none	2.5261839445e-05
S007	T010	FALSE	FALSE	0	0	1	1	none	7.6498305628e-05
S021	T010	FALSE	FALSE	0	0	1	1	none	2.837737937e-05
S024	T010	FALSE	FALSE	0	0	1	1	none	2.8789650439e-05
S025	T010	FALSE	FALSE	0	0	1	1	none	2.1709225702e-05
S026	T010	FALSE	FALSE	0	0	1	1	none	1.09187494885e-05
S038	T010	FALSE	FALSE	0	0	1	1	none	8.22100172075e-05
S039	T010	FALSE	FALSE	0	0	1	1	none	2.78747435835e-05
S040	T010	FALSE	FALSE	0	0	1	1	none	0.000109986338515
S042	T010	FALSE	FALSE	0	0	1	1	none	2.78747435835e-05
S071	T010	FALSE	FALSE	0	0	1	1	none	9.85534555184e-05
S078	T010	FALSE	FALSE	0	0	1	1	none	2.7851004511e-05
S081	T010	FALSE	FALSE	0	0	1	1	none	2.8335017932e-05
S085	T010	FALSE	FALSE	0	0	1	1	none	0.0001045634921625
S087	T010	FALSE	FALSE	0	0	1	1	none	0.000122858124118
S093	T010	FALSE	FALSE	0	0	1	1	none	9.07704656895e-05
S097	T010	FALSE	FALSE	0	0	1	1	none	1.90420057125e-05
S102	T010	FALSE	FALSE	0	0	1	1	none	0.0001142416960855
S106	T010	FALSE	FALSE	0	0	1	1	none	2.2760668784e-05
S130	T010	FALSE	FALSE	0	0	1	1	none	0.0001214885245455
T009	T010	FALSE	FALSE	0	0	1	1	none	4.3318241382e-06
S002	T013	FALSE	FALSE	0	0	1	1	none	9.21133768035e-05
S007	T013	FALSE	FALSE	0	0	1	1	none	6.57962944065e-05
S021	T013	FALSE	FALSE	0	0	1	1	none	9.52289167285e-05
S024	T013	FALSE	FALSE	0	0	1	1	none	9.56411877975e-05
S025	T013	FALSE	FALSE	0	0	1	1	none	9.17951884545e-05
S026	T013	FALSE	FALSE	0	0	1	1	none	8.5473287461e-05
S038	T013	FALSE	FALSE	0	0	1	1	none	1.3864632064e-05
S039	T013	FALSE	FALSE	0	0	1	1	none	9.4726280942e-05
S040	T013	FALSE	FALSE	0	0	1	1	none	0.0001228140301935
S042	T013	FALSE	FALSE	0	0	1	1	none	9.4726280942e-05
S071	T013	FALSE	FALSE	0	0	1	1	none	0.0001113811471969
S078	T013	FALSE	FALSE	0	0	1	1	none	9.47025418695e-05
S081	T013	FALSE	FALSE	0	0	1	1	none	9.51865552905e-05
S085	T013	FALSE	FALSE	0	0	1	1	none	0.000117391183841
S087	T013	FALSE	FALSE	0	0	1	1	none	0.0001356858157965
S093	T013	FALSE	FALSE	0	0	1	1	none	0.000103598157368
S097	T013	FALSE	FALSE	0	0	1	1	none	8.9127968465e-05
S102	T013	FALSE	FALSE	0	0	1	1	none	0.000127069387764
S106	T013	FALSE	FALSE	0	0	1	1	none	8.96122061425e-05
S130	T013	FALSE	FALSE	0	0	1	1	none	0.000134316216224
T009	T013	FALSE	FALSE	0	0	1	1	none	9.25250754927e-05
T010	T013	FALSE	FALSE	0	0	1	1	none	9.27996619345e-05
S002	T014	TRUE	TRUE	0	0	1	1	none	2.5677993717e-05
S007	T014	TRUE	TRUE	0	0	1	1	none	7.9330685736e-05
S021	T014	TRUE	TRUE	0	0	1	1	none	3.801068161e-06
S024	T014	TRUE	TRUE	0	0	1	1	none	5.409674867e-06
S025	T014	TRUE	TRUE	0	0	1	1	none	2.7776031204e-05
S026	T014	TRUE	TRUE	0	0	1	1	none	2.14541302105e-05
S038	T014	TRUE	TRUE	0	0	1	1	none	8.50423973155e-05
S039	T014	TRUE	TRUE	0	0	1	1	none	3.2984323745e-06
S040	T014	TRUE	TRUE	0	0	1	1	none	0.000112818718623
S042	T014	TRUE	TRUE	0	0	1	1	none	2.1020967375e-06
S071	T014	TRUE	TRUE	0	0	1	1	none	0.0001013858356264
S078	T014	TRUE	TRUE	0	0	1	1	none	7.966103163e-06
S081	T014	TRUE	TRUE	0	0	1	1	none	4.95504236e-06
S085	T014	TRUE	TRUE	0	0	1	1	none	0.0001073958722705
S087	T014	TRUE	TRUE	0	0	1	1	none	0.000125690504226
S093	T014	TRUE	TRUE	0	0	1	1	none	9.36028457975e-05
S097	T014	TRUE	TRUE	0	0	1	1	none	2.51088112145e-05
S102	T014	TRUE	TRUE	0	0	1	1	none	0.0001170740761935
S106	T014	TRUE	TRUE	0	0	1	1	none	2.3176823056e-05
S130	T014	TRUE	TRUE	0	0	1	1	none	0.0001243209046535
T009	T014	FALSE	FALSE	0	0	1	1	none	2.85059182422e-05
T010	T014	FALSE	FALSE	0	0	1	1	none	2.8780504684e-05
T013	T014	FALSE	FALSE	0	0	1	1	none	9.56320420425e-05
S002	T020	TRUE	TRUE	0	0	1	1	none	8.46114067685e-05
S007	T020	TRUE	TRUE	0	0	1	1	none	5.82943243715e-05
S021	T020	TRUE	TRUE	0	0	1	1	none	8.77269466935e-05
S024	T020	TRUE	TRUE	0	0	1	1	none	8.81392177625e-05
S025	T020	TRUE	TRUE	0	0	1	1	none	8.42932184195e-05
S026	T020	TRUE	TRUE	0	0	1	1	none	7.7971317426e-05
S038	T020	TRUE	TRUE	0	0	1	1	none	5.166326392e-06
S039	T020	TRUE	TRUE	0	0	1	1	none	8.7224310907e-05
S040	T020	TRUE	TRUE	0	0	1	1	none	0.0001153120601585
S042	T020	TRUE	TRUE	0	0	1	1	none	8.7224310907e-05
S071	T020	TRUE	TRUE	0	0	1	1	none	0.0001038791771619
S078	T020	TRUE	TRUE	0	0	1	1	none	8.72005718345e-05
S081	T020	TRUE	TRUE	0	0	1	1	none	8.76845852555e-05
S085	T020	TRUE	TRUE	0	0	1	1	none	0.000109889213806
S087	T020	TRUE	TRUE	0	0	1	1	none	0.0001281838457615
S093	T020	TRUE	TRUE	0	0	1	1	none	9.6096187333e-05
S097	T020	TRUE	TRUE	0	0	1	1	none	8.162599843e-05
S102	T020	TRUE	TRUE	0	0	1	1	none	0.000119567417729
S106	T020	TRUE	TRUE	0	0	1	1	none	8.21102361075e-05
S130	T020	TRUE	TRUE	0	0	1	1	none	0.000126814246189
T009	T020	FALSE	FALSE	0	0	1	1	none	8.50231054577e-05
T010	T020	FALSE	FALSE	0	0	1	1	none	8.52976918995e-05
T013	T020	FALSE	FALSE	0	0	1	1	none	1.6952306756e-05
T014	T020	TRUE	TRUE	0	0	1	1	none	8.81300720075e-05
S002	T021	FALSE	FALSE	0	0	1	1	none	2.5351305429e-05
S007	T021	FALSE	FALSE	0	0	1	1	none	7.6587771612e-05
S021	T021	FALSE	FALSE	0	0	1	1	none	2.8466845354e-05
S024	T021	FALSE	FALSE	0	0	1	1	none	2.8879116423e-05
S025	T021	FALSE	FALSE	0	0	1	1	none	2.1798691686e-05
S026	T021	FALSE	FALSE	0	0	1	1	none	1.10082154725e-05
S038	T021	FALSE	FALSE	0	0	1	1	none	8.22994831915e-05
S039	T021	FALSE	FALSE	0	0	1	1	none	2.79642095675e-05
S040	T021	FALSE	FALSE	0	0	1	1	none	0.000110075804499
S042	T021	FALSE	FALSE	0	0	1	1	none	2.79642095675e-05
S071	T021	FALSE	FALSE	0	0	1	1	none	9.86429215024e-05
S078	T021	FALSE	FALSE	0	0	1	1	none	2.7940470495e-05
S081	T021	FALSE	FALSE	0	0	1	1	none	2.8424483916e-05
S085	T021	FALSE	FALSE	0	0	1	1	none	0.0001046529581465
S087	T021	FALSE	FALSE	0	0	1	1	none	0.000122947590102
S093	T021	FALSE	FALSE	0	0	1	1	none	9.08599316735e-05
S097	T021	FALSE	FALSE	0	0	1	1	none	1.91314716965e-05
S102	T021	FALSE	FALSE	0	0	1	1	none	0.0001143311620695
S106	T021	FALSE	FALSE	0	0	1	1	none	2.2850134768e-05
S130	T021	FALSE	FALSE	0	0	1	1	none	0.0001215779905295
T009	T021	FALSE	FALSE	0	0	1	1	none	4.4212901222e-06
T010	T021	FALSE	FALSE	0	0	1	1	none	3.499540927e-06
T013	T021	FALSE	FALSE	0	0	1	1	none	9.28891279185e-05
T014	T021	FALSE	FALSE	0	0	1	1	none	2.8869970668e-05
T020	T021	FALSE	FALSE	0	0	1	1	none	8.53871578835e-05
S002	T028	TRUE	TRUE	0	0	1	1	none	7.875409291e-05
S007	T028	TRUE	TRUE	0	0	1	1	none	3.1841844793e-05
S021	T028	TRUE	TRUE	0	0	1	1	none	8.1869632835e-05
S024	T028	TRUE	TRUE	0	0	1	1	none	8.2281903904e-05
S025	T028	TRUE	TRUE	0	0	1	1	none	7.8435904561e-05
S026	T028	TRUE	TRUE	0	0	1	1	none	7.21140035675e-05
S038	T028	TRUE	TRUE	0	0	1	1	none	5.81487220925e-05
S039	T028	TRUE	TRUE	0	0	1	1	none	8.13669970485e-05
S040	T028	TRUE	TRUE	0	0	1	1	none	0.0001094547463
S042	T028	TRUE	TRUE	0	0	1	1	none	8.13669970485e-05
S071	T028	TRUE	TRUE	0	0	1	1	none	9.80218633034e-05
S078	T028	TRUE	TRUE	0	0	1	1	none	8.1343257976e-05
S081	T028	TRUE	TRUE	0	0	1	1	none	8.1827271397e-05
S085	T028	TRUE	TRUE	0	0	1	1	none	0.0001040318999475
S087	T028	TRUE	TRUE	0	0	1	1	none	0.000122326531903
S093	T028	TRUE	TRUE	0	0	1	1	none	9.02388734745e-05
S097	T028	TRUE	TRUE	0	0	1	1	none	7.57686845715e-05
S102	T028	TRUE	TRUE	0	0	1	1	none	0.0001137101038705
S106	T028	TRUE	TRUE	0	0	1	1	none	7.6252922249e-05
S130	T028	TRUE	TRUE	0	0	1	1	none	0.0001209569323305
T009	T028	FALSE	FALSE	0	0	1	1	none	7.91657915992e-05
T010	T028	FALSE	FALSE	0	0	1	1	none	7.9440378041e-05
T013	T028	FALSE	FALSE	0	0	1	1	none	6.87383668195e-05
T014	T028	TRUE	TRUE	0	0	1	1	none	8.2272758149e-05
T020	T028	TRUE	TRUE	0	0	1	1	none	6.12363967845e-05
T021	T028	FALSE	FALSE	0	0	1	1	none	7.9529844025e-05
S002	T035a	TRUE	TRUE	0	0	1	1	none	0.000122503707745
S007	T035a	TRUE	TRUE	0	0	1	1	none	0.000119716328248
S021	T035a	TRUE	TRUE	0	0	1	1	none	0.00012561924767
S024	T035a	TRUE	TRUE	0	0	1	1	none	0.000126031518739
S025	T035a	TRUE	TRUE	0	0	1	1	none	0.000122185519396
S026	T035a	TRUE	TRUE	0	0	1	1	none	0.0001158636184025
S038	T035a	TRUE	TRUE	0	0	1	1	none	0.0001254280398275
S039	T035a	TRUE	TRUE	0	0	1	1	none	0.0001251166118835
S040	T035a	TRUE	TRUE	0	0	1	1	none	6.5698835838e-05
S042	T035a	TRUE	TRUE	0	0	1	1	none	0.0001251166118835
S071	T035a	TRUE	TRUE	0	0	1	1	none	5.42659528414e-05
S078	T035a	TRUE	TRUE	0	0	1	1	none	0.000125092872811
S081	T035a	TRUE	TRUE	0	0	1	1	none	0.000125576886232
S085	T035a	TRUE	TRUE	0	0	1	1	none	3.41273065055e-05
S087	T035a	TRUE	TRUE	0	0	1	1	none	7.565029401e-06
S093	T035a	TRUE	TRUE	0	0	1	1	none	4.64829630125e-05
S097	T035a	TRUE	TRUE	0	0	1	1	none	0.0001195182994065
S102	T035a	TRUE	TRUE	0	0	1	1	none	6.99541934085e-05
S106	T035a	TRUE	TRUE	0	0	1	1	none	0.000120002537084
S130	T035a	TRUE	TRUE	0	0	1	1	none	6.1954298285e-06
T009	T035a	FALSE	FALSE	0	0	1	1	none	0.0001229154064342
T010	T035a	FALSE	FALSE	0	0	1	1	none	0.000123189992876
T013	T035a	FALSE	FALSE	0	0	1	1	none	0.0001360176845545
T014	T035a	TRUE	TRUE	0	0	1	1	none	0.000126022372984
T020	T035a	TRUE	TRUE	0	0	1	1	none	0.0001285157145195
T021	T035a	FALSE	FALSE	0	0	1	1	none	0.00012327945886
T028	T035a	TRUE	TRUE	0	0	1	1	none	0.000122658400661
S002	T035b	FALSE	FALSE	0	0	1	1	none	2.47531376105e-05
S007	T035b	FALSE	FALSE	0	0	1	1	none	7.59896037935e-05
S021	T035b	FALSE	FALSE	0	0	1	1	none	2.78686775355e-05
S024	T035b	FALSE	FALSE	0	0	1	1	none	2.82809486045e-05
S025	T035b	FALSE	FALSE	0	0	1	1	none	2.12005238675e-05
S026	T035b	FALSE	FALSE	0	0	1	1	none	1.0410047654e-05
S038	T035b	FALSE	FALSE	0	0	1	1	none	8.1701315373e-05
S039	T035b	FALSE	FALSE	0	0	1	1	none	2.7366041749e-05
S040	T035b	FALSE	FALSE	0	0	1	1	none	0.0001094776366805
S042	T035b	FALSE	FALSE	0	0	1	1	none	2.7366041749e-05
S071	T035b	FALSE	FALSE	0	0	1	1	none	9.80447536839e-05
S078	T035b	FALSE	FALSE	0	0	1	1	none	2.73423026765e-05
S081	T035b	FALSE	FALSE	0	0	1	1	none	2.78263160975e-05
S085	T035b	FALSE	FALSE	0	0	1	1	none	0.000104054790328
S087	T035b	FALSE	FALSE	0	0	1	1	none	0.0001223494222835
S093	T035b	FALSE	FALSE	0	0	1	1	none	9.0261763855e-05
S097	T035b	FALSE	FALSE	0	0	1	1	none	1.8533303878e-05
S102	T035b	FALSE	FALSE	0	0	1	1	none	0.000113732994251
S106	T035b	FALSE	FALSE	0	0	1	1	none	2.22519669495e-05
S130	T035b	FALSE	FALSE	0	0	1	1	none	0.000120979822711
T009	T035b	FALSE	FALSE	0	0	1	1	none	3.8231223037e-06
T010	T035b	TRUE	TRUE	0	0	1	1	none	1.7050374715e-06
T013	T035b	FALSE	FALSE	0	0	1	1	none	9.22909601e-05
T014	T035b	FALSE	FALSE	0	0	1	1	none	2.82718028495e-05
T020	T035b	FALSE	FALSE	0	0	1	1	none	8.4788990065e-05
T021	T035b	FALSE	FALSE	0	0	1	1	none	2.9908390925e-06
T028	T035b	FALSE	FALSE	0	0	1	1	none	7.89316762065e-05
T035a	T035b	FALSE	FALSE	0	0	1	1	none	0.0001226812910415
S002	T040	TRUE	TRUE	0	0	1	1	none	2.56571944485e-05
S007	T040	TRUE	TRUE	0	0	1	1	none	7.93098864675e-05
S021	T040	TRUE	TRUE	0	0	1	1	none	4.9766045295e-06
S024	T040	TRUE	TRUE	0	0	1	1	none	3.2719912645e-06
S025	T040	TRUE	TRUE	0	0	1	1	none	2.77552319355e-05
S026	T040	TRUE	TRUE	0	0	1	1	none	2.1433330942e-05
S038	T040	TRUE	TRUE	0	0	1	1	none	8.5021598047e-05
S039	T040	TRUE	TRUE	0	0	1	1	none	4.473968743e-06
S040	T040	TRUE	TRUE	0	0	1	1	none	0.0001127979193545
S042	T040	TRUE	TRUE	0	0	1	1	none	4.473968743e-06
S071	T040	TRUE	TRUE	0	0	1	1	none	0.0001013650363579
S078	T040	TRUE	TRUE	0	0	1	1	none	7.9453038945e-06
S081	T040	TRUE	TRUE	0	0	1	1	none	1.6210231205e-06
S085	T040	TRUE	TRUE	0	0	1	1	none	0.000107375073002
S087	T040	TRUE	TRUE	0	0	1	1	none	0.0001256697049575
S093	T040	TRUE	TRUE	0	0	1	1	none	9.3582046529e-05
S097	T040	TRUE	TRUE	0	0	1	1	none	2.5088011946e-05
S102	T040	TRUE	TRUE	0	0	1	1	none	0.000117053276925
S106	T040	TRUE	TRUE	0	0	1	1	none	2.31560237875e-05
S130	T040	TRUE	TRUE	0	0	1	1	none	0.000124300105385
T009	T040	FALSE	FALSE	0	0	1	1	none	2.84851189737e-05
T010	T040	FALSE	FALSE	0	0	1	1	none	2.87597054155e-05
T013	T040	FALSE	FALSE	0	0	1	1	none	9.5611242774e-05
T014	T040	TRUE	TRUE	0	0	1	1	none	5.3797298435e-06
T020	T040	TRUE	TRUE	0	0	1	1	none	8.8109272739e-05
T021	T040	FALSE	FALSE	0	0	1	1	none	2.88491713995e-05
T028	T040	TRUE	TRUE	0	0	1	1	none	8.22519588805e-05
T035a	T040	TRUE	TRUE	0	0	1	1	none	0.0001260015737155
T035b	T040	FALSE	FALSE	0	0	1	1	none	2.8251003581e-05
S002	T056	FALSE	FALSE	0	0	1	1	none	3.11264236037e-05
S007	T056	FALSE	FALSE	0	0	1	1	none	8.23628897867e-05
S021	T056	FALSE	FALSE	0	0	1	1	none	3.42419635287e-05
S024	T056	FALSE	FALSE	0	0	1	1	none	3.46542345977e-05
S025	T056	FALSE	FALSE	0	0	1	1	none	2.75738098607e-05
S026	T056	FALSE	FALSE	0	0	1	1	none	1.67833336472e-05
S038	T056	FALSE	FALSE	0	0	1	1	none	8.80746013662e-05
S039	T056	FALSE	FALSE	0	0	1	1	none	3.37393277422e-05
S040	T056	FALSE	FALSE	0	0	1	1	none	0.0001158509226737
S042	T056	FALSE	FALSE	0	0	1	1	none	3.37393277422e-05
S071	T056	FALSE	FALSE	0	0	1	1	none	0.0001044180396771
S078	T056	FALSE	FALSE	0	0	1	1	none	3.37155886697e-05
S081	T056	FALSE	FALSE	0	0	1	1	none	3.41996020907e-05
S085	T056	FALSE	FALSE	0	0	1	1	none	0.0001104280763212
S087	T056	FALSE	FALSE	0	0	1	1	none	0.0001287227082767
S093	T056	FALSE	FALSE	0	0	1	1	none	9.66350498482e-05
S097	T056	FALSE	FALSE	0	0	1	1	none	2.49065898712e-05
S102	T056	FALSE	FALSE	0	0	1	1	none	0.0001201062802442
S106	T056	FALSE	FALSE	0	0	1	1	none	2.86252529427e-05
S130	T056	FALSE	FALSE	0	0	1	1	none	0.0001273531087042
T009	T056	TRUE	TRUE	1	0	1	1	anc	1.951995871e-06
T010	T056	FALSE	FALSE	0	0	1	1	none	1.04709947387e-05
T013	T056	FALSE	FALSE	0	0	1	1	none	9.86642460932e-05
T014	T056	FALSE	FALSE	0	0	1	1	none	3.46450888427e-05
T020	T056	FALSE	FALSE	0	0	1	1	none	9.11622760582e-05
T021	T056	FALSE	FALSE	0	0	1	1	none	1.05604607227e-05
T028	T056	FALSE	FALSE	0	0	1	1	none	8.53049621997e-05
T035a	T056	FALSE	FALSE	0	0	1	1	none	0.0001290545770347
T035b	T056	FALSE	FALSE	0	0	1	1	none	9.9622929042e-06
T040	T056	FALSE	FALSE	0	0	1	1	none	3.46242895742e-05
S002	T059	TRUE	TRUE	0	0	1	1	none	0.0001110353759995
S007	T059	TRUE	TRUE	0	0	1	1	none	0.0001082479965025
S021	T059	TRUE	TRUE	0	0	1	1	none	0.0001141509159245
S024	T059	TRUE	TRUE	0	0	1	1	none	0.0001145631869935
S025	T059	TRUE	TRUE	0	0	1	1	none	0.0001107171876505
S026	T059	TRUE	TRUE	0	0	1	1	none	0.000104395286657
S038	T059	TRUE	TRUE	0	0	1	1	none	0.000113959708082
S039	T059	TRUE	TRUE	0	0	1	1	none	0.000113648280138
S040	T059	TRUE	TRUE	0	0	1	1	none	2.9316582525e-06
S042	T059	TRUE	TRUE	0	0	1	1	none	0.000113648280138
S071	T059	TRUE	TRUE	0	0	1	1	none	2.36407660099e-05
S078	T059	TRUE	TRUE	0	0	1	1	none	0.0001136245410655
S081	T059	TRUE	TRUE	0	0	1	1	none	0.0001141085544865
S085	T059	TRUE	TRUE	0	0	1	1	none	4.880765774e-05
S087	T059	TRUE	TRUE	0	0	1	1	none	6.71022896955e-05
S093	T059	TRUE	TRUE	0	0	1	1	none	2.3713133817e-05
S097	T059	TRUE	TRUE	0	0	1	1	none	0.000108049967661
S102	T059	TRUE	TRUE	0	0	1	1	none	9.579687097e-06
S106	T059	TRUE	TRUE	0	0	1	1	none	0.0001085342053385
S130	T059	TRUE	TRUE	0	0	1	1	none	6.5732690123e-05
T009	T059	FALSE	FALSE	0	0	1	1	none	0.0001114470746887
T010	T059	FALSE	FALSE	0	0	1	1	none	0.0001117216611305
T013	T059	FALSE	FALSE	0	0	1	1	none	0.000124549352809
T014	T059	TRUE	TRUE	0	0	1	1	none	0.0001145540412385
T020	T059	TRUE	TRUE	0	0	1	1	none	0.000117047382774
T021	T059	FALSE	FALSE	0	0	1	1	none	0.0001118111271145
T028	T059	TRUE	TRUE	0	0	1	1	none	0.0001111900689155
T035a	T059	TRUE	TRUE	0	0	1	1	none	6.74341584535e-05
T035b	T059	FALSE	FALSE	0	0	1	1	none	0.000111212959296
T040	T059	TRUE	TRUE	0	0	1	1	none	0.00011453324197
T056	T059	FALSE	FALSE	0	0	1	1	none	0.0001175862452892
S002	T065	TRUE	TRUE	0	0	1	1	none	8.19063276648e-05
S007	T065	TRUE	TRUE	0	0	1	1	none	5.55892452678e-05
S021	T065	TRUE	TRUE	0	0	1	1	none	8.50218675898e-05
S024	T065	TRUE	TRUE	0	0	1	1	none	8.54341386588e-05
S025	T065	TRUE	TRUE	0	0	1	1	none	8.15881393158e-05
S026	T065	TRUE	TRUE	0	0	1	1	none	7.52662383223e-05
S038	T065	TRUE	TRUE	0	0	1	1	none	3.6575829253e-06
S039	T065	TRUE	TRUE	0	0	1	1	none	8.45192318033e-05
S040	T065	TRUE	TRUE	0	0	1	1	none	0.0001126069810548
S042	T065	TRUE	TRUE	0	0	1	1	none	8.45192318033e-05
S071	T065	TRUE	TRUE	0	0	1	1	none	0.0001011740980582
S078	T065	TRUE	TRUE	0	0	1	1	none	8.44954927308e-05
S081	T065	TRUE	TRUE	0	0	1	1	none	8.49795061518e-05
S085	T065	TRUE	TRUE	0	0	1	1	none	0.0001071841347023
S087	T065	TRUE	TRUE	0	0	1	1	none	0.0001254787666578
S093	T065	TRUE	TRUE	0	0	1	1	none	9.33911082293e-05
S097	T065	TRUE	TRUE	0	0	1	1	none	7.89209193263e-05
S102	T065	TRUE	TRUE	0	0	1	1	none	0.0001168623386253
S106	T065	TRUE	TRUE	0	0	1	1	none	7.94051570038e-05
S130	T065	TRUE	TRUE	0	0	1	1	none	0.0001241091670853
T009	T065	FALSE	FALSE	0	0	1	1	none	8.2318026354e-05
T010	T065	FALSE	FALSE	0	0	1	1	none	8.25926127958e-05
T013	T065	FALSE	FALSE	0	0	1	1	none	1.14033847757e-05
T014	T065	TRUE	TRUE	0	0	1	1	none	8.54249929038e-05
T020	T065	TRUE	TRUE	0	0	1	1	none	6.7452576173e-06
T021	T065	FALSE	FALSE	0	0	1	1	none	8.26820787798e-05
T028	T065	TRUE	TRUE	0	0	1	1	none	5.85313176808e-05
T035a	T065	TRUE	TRUE	0	0	1	1	none	0.0001258106354158
T035b	T065	FALSE	FALSE	0	0	1	1	none	8.20839109613e-05
T040	T065	TRUE	TRUE	0	0	1	1	none	8.54041936353e-05
T056	T065	FALSE	FALSE	0	0	1	1	none	8.84571969545e-05
T059	T065	TRUE	TRUE	0	0	1	1	none	0.0001143423036703
S002	T069	TRUE	TRUE	0	0	1	1	none	0.0001263888122949
S007	T069	TRUE	TRUE	0	0	1	1	none	0.0001236014327979
S021	T069	TRUE	TRUE	0	0	1	1	none	0.0001295043522199
S024	T069	TRUE	TRUE	0	0	1	1	none	0.0001299166232889
S025	T069	TRUE	TRUE	0	0	1	1	none	0.0001260706239459
S026	T069	TRUE	TRUE	0	0	1	1	none	0.0001197487229524
S038	T069	TRUE	TRUE	0	0	1	1	none	0.0001293131443774
S039	T069	TRUE	TRUE	0	0	1	1	none	0.0001290017164334
S040	T069	TRUE	TRUE	0	0	1	1	none	5.04270853019e-05
S042	T069	TRUE	TRUE	0	0	1	1	none	0.0001290017164334
S071	T069	TRUE	TRUE	0	0	1	1	none	2.97179775445e-05
S078	T069	TRUE	TRUE	0	0	1	1	none	0.0001289779773609
S081	T069	TRUE	TRUE	0	0	1	1	none	0.0001294619907819
S085	T069	TRUE	TRUE	0	0	1	1	none	6.41610940354e-05
S087	T069	TRUE	TRUE	0	0	1	1	none	8.24557259909e-05
S093	T069	TRUE	TRUE	0	0	1	1	none	3.90665701124e-05
S097	T069	TRUE	TRUE	0	0	1	1	none	0.0001234034039564
S102	T069	TRUE	TRUE	0	0	1	1	none	5.46824428724e-05
S106	T069	TRUE	TRUE	0	0	1	1	none	0.0001238876416339
S130	T069	TRUE	TRUE	0	0	1	1	none	8.10861264184e-05
T009	T069	FALSE	FALSE	0	0	1	1	none	0.0001268005109841
T010	T069	FALSE	FALSE	0	0	1	1	none	0.0001270750974259
T013	T069	FALSE	FALSE	0	0	1	1	none	0.0001399027891044
T014	T069	TRUE	TRUE	0	0	1	1	none	0.0001299074775339
T020	T069	TRUE	TRUE	0	0	1	1	none	0.0001324008190694
T021	T069	FALSE	FALSE	0	0	1	1	none	0.0001271645634099
T028	T069	TRUE	TRUE	0	0	1	1	none	0.0001265435052109
T035a	T069	TRUE	TRUE	0	0	1	1	none	8.27875947489e-05
T035b	T069	FALSE	FALSE	0	0	1	1	none	0.0001265663955914
T040	T069	TRUE	TRUE	0	0	1	1	none	0.0001298866782654
T056	T069	FALSE	FALSE	0	0	1	1	none	0.0001329396815846
T059	T069	TRUE	TRUE	0	0	1	1	none	5.21624079174e-05
T065	T069	TRUE	TRUE	0	0	1	1	none	0.0001296957399657
S002	T073	FALSE	FALSE	0	0	1	1	none	2.59494732475e-05
S007	T073	FALSE	FALSE	0	0	1	1	none	7.71859394305e-05
S021	T073	FALSE	FALSE	0	0	1	1	none	2.90650131725e-05
S024	T073	FALSE	FALSE	0	0	1	1	none	2.94772842415e-05
S025	T073	FALSE	FALSE	0	0	1	1	none	2.23968595045e-05
S026	T073	FALSE	FALSE	0	0	1	1	none	1.1606383291e-05
S038	T073	FALSE	FALSE	0	0	1	1	none	8.289765101e-05
S039	T073	FALSE	FALSE	0	0	1	1	none	2.8562377386e-05
S040	T073	FALSE	FALSE	0	0	1	1	none	0.0001106739723175
S042	T073	FALSE	FALSE	0	0	1	1	none	2.8562377386e-05
S071	T073	FALSE	FALSE	0	0	1	1	none	9.92410893209e-05
S078	T073	FALSE	FALSE	0	0	1	1	none	2.85386383135e-05
S081	T073	FALSE	FALSE	0	0	1	1	none	2.90226517345e-05
S085	T073	FALSE	FALSE	0	0	1	1	none	0.000105251125965
S087	T073	FALSE	FALSE	0	0	1	1	none	0.0001235457579205
S093	T073	FALSE	FALSE	0	0	1	1	none	9.1458099492e-05
S097	T073	FALSE	FALSE	0	0	1	1	none	1.9729639515e-05
S102	T073	FALSE	FALSE	0	0	1	1	none	0.000114929329888
S106	T073	FALSE	FALSE	0	0	1	1	none	2.34483025865e-05
S130	T073	FALSE	FALSE	0	0	1	1	none	0.000122176158348
T009	T073	FALSE	FALSE	0	0	1	1	none	5.0194579407e-06
T010	T073	FALSE	FALSE	0	0	1	1	none	4.0977087455e-06
T013	T073	FALSE	FALSE	0	0	1	1	none	9.3487295737e-05
T014	T073	FALSE	FALSE	0	0	1	1	none	2.94681384865e-05
T020	T073	FALSE	FALSE	0	0	1	1	none	8.5985325702e-05
T021	T073	TRUE	TRUE	0	0	1	1	none	1.7945034555e-06
T028	T073	FALSE	FALSE	0	0	1	1	none	8.01280118435e-05
T035a	T073	FALSE	FALSE	0	0	1	1	none	0.0001238776266785
T035b	T073	FALSE	FALSE	0	0	1	1	none	3.589006911e-06
T040	T073	FALSE	FALSE	0	0	1	1	none	2.9447339218e-05
T056	T073	FALSE	FALSE	0	0	1	1	none	1.11586285412e-05
T059	T073	FALSE	FALSE	0	0	1	1	none	0.000112409294933
T065	T073	FALSE	FALSE	0	0	1	1	none	8.32802465983e-05
T069	T073	FALSE	FALSE	0	0	1	1	none	0.0001277627312284
S002	T075	TRUE	TRUE	0	0	1	1	none	7.60893259905e-05
S007	T075	TRUE	TRUE	0	0	1	1	none	7.33019464935e-05
S021	T075	TRUE	TRUE	0	0	1	1	none	7.92048659155e-05
S024	T075	TRUE	TRUE	0	0	1	1	none	7.96171369845e-05
S025	T075	TRUE	TRUE	0	0	1	1	none	7.57711376415e-05
S026	T075	TRUE	TRUE	0	0	1	1	none	6.9449236648e-05
S038	T075	TRUE	TRUE	0	0	1	1	none	7.9013658073e-05
S039	T075	TRUE	TRUE	0	0	1	1	none	7.8702230129e-05
S040	T075	TRUE	TRUE	0	0	1	1	none	0.0001055936437435
S042	T075	TRUE	TRUE	0	0	1	1	none	7.8702230129e-05
S071	T075	TRUE	TRUE	0	0	1	1	none	9.41607607469e-05
S078	T075	TRUE	TRUE	0	0	1	1	none	7.86784910565e-05
S081	T075	TRUE	TRUE	0	0	1	1	none	7.91625044775e-05
S085	T075	TRUE	TRUE	0	0	1	1	none	0.000100170797391
S087	T075	TRUE	TRUE	0	0	1	1	none	0.0001184654293465
S093	T075	TRUE	TRUE	0	0	1	1	none	8.6377770918e-05
S097	T075	TRUE	TRUE	0	0	1	1	none	7.3103917652e-05
S102	T075	TRUE	TRUE	0	0	1	1	none	0.000109849001314
S106	T075	TRUE	TRUE	0	0	1	1	none	7.35881553295e-05
S130	T075	TRUE	TRUE	0	0	1	1	none	0.000117095829774
T009	T075	FALSE	FALSE	0	0	1	1	none	7.65010246797e-05
T010	T075	FALSE	FALSE	0	0	1	1	none	7.67756111215e-05
T013	T075	FALSE	FALSE	0	0	1	1	none	8.96033028e-05
T014	T075	TRUE	TRUE	0	0	1	1	none	7.96079912295e-05
T020	T075	TRUE	TRUE	0	0	1	1	none	8.2101332765e-05
T021	T075	FALSE	FALSE	0	0	1	1	none	7.68650771055e-05
T028	T075	TRUE	TRUE	0	0	1	1	none	7.62440189065e-05
T035a	T075	TRUE	TRUE	0	0	1	1	none	0.0001187972981045
T035b	T075	FALSE	FALSE	0	0	1	1	none	7.6266909287e-05
T040	T075	TRUE	TRUE	0	0	1	1	none	7.9587191961e-05
T056	T075	FALSE	FALSE	0	0	1	1	none	8.26401952802e-05
T059	T075	TRUE	TRUE	0	0	1	1	none	0.000107328966359
T065	T075	TRUE	TRUE	0	0	1	1	none	7.93962536613e-05
T069	T075	TRUE	TRUE	0	0	1	1	none	0.0001226824026544
T073	T075	FALSE	FALSE	0	0	1	1	none	7.7463244924e-05
S002	T077	FALSE	FALSE	0	0	1	1	none	2.59494732475e-05
S007	T077	FALSE	FALSE	0	0	1	1	none	7.71859394305e-05
S021	T077	FALSE	FALSE	0	0	1	1	none	2.90650131725e-05
S024	T077	FALSE	FALSE	0	0	1	1	none	2.94772842415e-05
S025	T077	FALSE	FALSE	0	0	1	1	none	2.23968595045e-05
S026	T077	FALSE	FALSE	0	0	1	1	none	1.1606383291e-05
S038	T077	FALSE	FALSE	0	0	1	1	none	8.289765101e-05
S039	T077	FALSE	FALSE	0	0	1	1	none	2.8562377386e-05
S040	T077	FALSE	FALSE	0	0	1	1	none	0.0001106739723175
S042	T077	FALSE	FALSE	0	0	1	1	none	2.8562377386e-05
S071	T077	FALSE	FALSE	0	0	1	1	none	9.92410893209e-05
S078	T077	FALSE	FALSE	0	0	1	1	none	2.85386383135e-05
S081	T077	FALSE	FALSE	0	0	1	1	none	2.90226517345e-05
S085	T077	FALSE	FALSE	0	0	1	1	none	0.000105251125965
S087	T077	FALSE	FALSE	0	0	1	1	none	0.0001235457579205
S093	T077	FALSE	FALSE	0	0	1	1	none	9.1458099492e-05
S097	T077	FALSE	FALSE	0	0	1	1	none	1.9729639515e-05
S102	T077	FALSE	FALSE	0	0	1	1	none	0.000114929329888
S106	T077	FALSE	FALSE	0	0	1	1	none	2.34483025865e-05
S130	T077	FALSE	FALSE	0	0	1	1	none	0.000122176158348
T009	T077	FALSE	FALSE	0	0	1	1	none	5.0194579407e-06
T010	T077	FALSE	FALSE	0	0	1	1	none	4.0977087455e-06
T013	T077	FALSE	FALSE	0	0	1	1	none	9.3487295737e-05
T014	T077	FALSE	FALSE	0	0	1	1	none	2.94681384865e-05
T020	T077	FALSE	FALSE	0	0	1	1	none	8.5985325702e-05
T021	T077	TRUE	TRUE	0	0	1	1	none	1.7945034555e-06
T028	T077	FALSE	FALSE	0	0	1	1	none	8.01280118435e-05
T035a	T077	FALSE	FALSE	0	0	1	1	none	0.0001238776266785
T035b	T077	FALSE	FALSE	0	0	1	1	none	3.589006911e-06
T040	T077	FALSE	FALSE	0	0	1	1	none	2.9447339218e-05
T056	T077	FALSE	FALSE	0	0	1	1	none	1.11586285412e-05
T059	T077	FALSE	FALSE	0	0	1	1	none	0.000112409294933
T065	T077	FALSE	FALSE	0	0	1	1	none	8.32802465983e-05
T069	T077	FALSE	FALSE	0	0	1	1	none	0.0001277627312284
T073	T077	TRUE	TRUE	0	0	1	1	none	1.196335637e-06
T075	T077	FALSE	FALSE	0	0	1	1	none	7.7463244924e-05
S002	T087	FALSE	FALSE	0	0	1	1	none	2.7095022034e-05
S007	T087	FALSE	FALSE	0	0	1	1	none	7.8331488217e-05
S021	T087	FALSE	FALSE	0	0	1	1	none	3.0210561959e-05
S024	T087	FALSE	FALSE	0	0	1	1	none	3.0622833028e-05
S025	T087	FALSE	FALSE	0	0	1	1	none	2.3542408291e-05
S026	T087	FALSE	FALSE	0	0	1	1	none	1.27519320775e-05
S038	T087	FALSE	FALSE	0	0	1	1	none	8.40431997965e-05
S039	T087	FALSE	FALSE	0	0	1	1	none	2.97079261725e-05
S040	T087	FALSE	FALSE	0	0	1	1	none	0.000111819521104
S042	T087	FALSE	FALSE	0	0	1	1	none	2.97079261725e-05
S071	T087	FALSE	FALSE	0	0	1	1	none	0.0001003866381074
S078	T087	FALSE	FALSE	0	0	1	1	none	2.96841871e-05
S081	T087	FALSE	FALSE	0	0	1	1	none	3.0168200521e-05
S085	T087	FALSE	FALSE	0	0	1	1	none	0.0001063966747515
S087	T087	FALSE	FALSE	0	0	1	1	none	0.000124691306707
S093	T087	FALSE	FALSE	0	0	1	1	none	9.26036482785e-05
S097	T087	FALSE	FALSE	0	0	1	1	none	2.08751883015e-05
S102	T087	FALSE	FALSE	0	0	1	1	none	0.0001160748786745
S106	T087	FALSE	FALSE	0	0	1	1	none	2.4593851373e-05
S130	T087	FALSE	FALSE	0	0	1	1	none	0.0001233217071345
T009	T087	FALSE	FALSE	0	0	1	1	none	6.1650067272e-06
T010	T087	FALSE	FALSE	0	0	1	1	none	5.243257532e-06
T013	T087	FALSE	FALSE	0	0	1	1	none	9.46328445235e-05
T014	T087	FALSE	FALSE	0	0	1	1	none	3.0613687273e-05
T020	T087	FALSE	FALSE	0	0	1	1	none	8.71308744885e-05
T021	T087	FALSE	FALSE	0	0	1	1	none	4.136387879e-06
T028	T087	FALSE	FALSE	0	0	1	1	none	8.127356063e-05
T035a	T087	FALSE	FALSE	0	0	1	1	none	0.000125023175465
T035b	T087	FALSE	FALSE	0	0	1	1	none	4.7345556975e-06
T040	T087	FALSE	FALSE	0	0	1	1	none	3.05928880045e-05
T056	T087	FALSE	FALSE	0	0	1	1	none	1.23041773277e-05
T059	T087	FALSE	FALSE	0	0	1	1	none	0.0001135548437195
T065	T087	FALSE	FALSE	0	0	1	1	none	8.44257953848e-05
T069	T087	FALSE	FALSE	0	0	1	1	none	0.0001289082800149
T073	T087	FALSE	FALSE	0	0	1	1	none	4.7345556975e-06
T075	T087	FALSE	FALSE	0	0	1	1	none	7.86087937105e-05
T077	T087	FALSE	FALSE	0	0	1	1	none	4.7345556975e-06
S002	T095	TRUE	TRUE	0	0	1	1	none	0.000122183896692
S007	T095	TRUE	TRUE	0	0	1	1	none	0.000119396517195
S021	T095	TRUE	TRUE	0	0	1	1	none	0.000125299436617
S024	T095	TRUE	TRUE	0	0	1	1	none	0.000125711707686
S025	T095	TRUE	TRUE	0	0	1	1	none	0.000121865708343
S026	T095	TRUE	TRUE	0	0	1	1	none	0.0001155438073495
S038	T095	TRUE	TRUE	0	0	1	1	none	0.0001251082287745
S039	T095	TRUE	TRUE	0	0	1	1	none	0.0001247968008305
S040	T095	TRUE	TRUE	0	0	1	1	none	6.5379024785e-05
S042	T095	TRUE	TRUE	0	0	1	1	none	0.0001247968008305
S071	T095	TRUE	TRUE	0	0	1	1	none	5.39461417884e-05
S078	T095	TRUE	TRUE	0	0	1	1	none	0.000124773061758
S081	T095	TRUE	TRUE	0	0	1	1	none	0.000125257075179
S085	T095	TRUE	TRUE	0	0	1	1	none	3.38074954525e-05
S087	T095	TRUE	TRUE	0	0	1	1	none	3.609580223e-06
S093	T095	TRUE	TRUE	0	0	1	1	none	4.61631519595e-05
S097	T095	TRUE	TRUE	0	0	1	1	none	0.0001191984883535
S102	T095	TRUE	TRUE	0	0	1	1	none	6.96343823555e-05
S106	T095	TRUE	TRUE	0	0	1	1	none	0.000119682726031
S130	T095	TRUE	TRUE	0	0	1	1	none	3.4363162875e-06
T009	T095	FALSE	FALSE	0	0	1	1	none	0.0001225955953812
T010	T095	FALSE	FALSE	0	0	1	1	none	0.000122870181823
T013	T095	FALSE	FALSE	0	0	1	1	none	0.0001356978735015
T014	T095	TRUE	TRUE	0	0	1	1	none	0.000125702561931
T020	T095	TRUE	TRUE	0	0	1	1	none	0.0001281959034665
T021	T095	FALSE	FALSE	0	0	1	1	none	0.000122959647807
T028	T095	TRUE	TRUE	0	0	1	1	none	0.000122338589608
T035a	T095	TRUE	TRUE	0	0	1	1	none	7.577087106e-06
T035b	T095	FALSE	FALSE	0	0	1	1	none	0.0001223614799885
T040	T095	TRUE	TRUE	0	0	1	1	none	0.0001256817626625
T056	T095	FALSE	FALSE	0	0	1	1	none	0.0001287347659817
T059	T095	TRUE	TRUE	0	0	1	1	none	6.71143474005e-05
T065	T095	TRUE	TRUE	0	0	1	1	none	0.0001254908243628
T069	T095	TRUE	TRUE	0	0	1	1	none	8.24677836959e-05
T073	T095	FALSE	FALSE	0	0	1	1	none	0.0001235578156255
T075	T095	TRUE	TRUE	0	0	1	1	none	0.0001184774870515
T077	T095	FALSE	FALSE	0	0	1	1	none	0.0001235578156255
T087	T095	FALSE	FALSE	0	0	1	1	none	0.000124703364412
S002	T099a	TRUE	TRUE	0	0	1	1	none	0.000120554328042
S007	T099a	TRUE	TRUE	0	0	1	1	none	0.000117766948545
S021	T099a	TRUE	TRUE	0	0	1	1	none	0.000123669867967
S024	T099a	TRUE	TRUE	0	0	1	1	none	0.000124082139036
S025	T099a	TRUE	TRUE	0	0	1	1	none	0.000120236139693
S026	T099a	TRUE	TRUE	0	0	1	1	none	0.0001139142386995
S038	T099a	TRUE	TRUE	0	0	1	1	none	0.0001234786601245
S039	T099a	TRUE	TRUE	0	0	1	1	none	0.0001231672321805
S040	T099a	TRUE	TRUE	0	0	1	1	none	6.3749456135e-05
S042	T099a	TRUE	TRUE	0	0	1	1	none	0.0001231672321805
S071	T099a	TRUE	TRUE	0	0	1	1	none	5.23165731384e-05
S078	T099a	TRUE	TRUE	0	0	1	1	none	0.000123143493108
S081	T099a	TRUE	TRUE	0	0	1	1	none	0.000123627506529
S085	T099a	TRUE	TRUE	0	0	1	1	none	3.21779268025e-05
S087	T099a	TRUE	TRUE	0	0	1	1	none	5.615649698e-06
S093	T099a	TRUE	TRUE	0	0	1	1	none	4.45335833095e-05
S097	T099a	TRUE	TRUE	0	0	1	1	none	0.0001175689197035
S102	T099a	TRUE	TRUE	0	0	1	1	none	6.80048137055e-05
S106	T099a	TRUE	TRUE	0	0	1	1	none	0.000118053157381
S130	T099a	TRUE	TRUE	0	0	1	1	none	4.2460501255e-06
T009	T099a	FALSE	FALSE	0	0	1	1	none	0.0001209660267312
T010	T099a	FALSE	FALSE	0	0	1	1	none	0.000121240613173
T013	T099a	FALSE	FALSE	0	0	1	1	none	0.0001340683048515
T014	T099a	TRUE	TRUE	0	0	1	1	none	0.000124072993281
T020	T099a	TRUE	TRUE	0	0	1	1	none	0.0001265663348165
T021	T099a	FALSE	FALSE	0	0	1	1	none	0.000121330079157
T028	T099a	TRUE	TRUE	0	0	1	1	none	0.000120709020958
T035a	T099a	TRUE	TRUE	0	0	1	1	none	4.751182819e-06
T035b	T099a	FALSE	FALSE	0	0	1	1	none	0.0001207319113385
T040	T099a	TRUE	TRUE	0	0	1	1	none	0.0001240521940125
T056	T099a	FALSE	FALSE	0	0	1	1	none	0.0001271051973317
T059	T099a	TRUE	TRUE	0	0	1	1	none	6.54847787505e-05
T065	T099a	TRUE	TRUE	0	0	1	1	none	0.0001238612557128
T069	T099a	TRUE	TRUE	0	0	1	1	none	8.08382150459e-05
T073	T099a	FALSE	FALSE	0	0	1	1	none	0.0001219282469755
T075	T099a	TRUE	TRUE	0	0	1	1	none	0.0001168479184015
T077	T099a	FALSE	FALSE	0	0	1	1	none	0.0001219282469755
T087	T099a	FALSE	FALSE	0	0	1	1	none	0.000123073795762
T095	T099a	TRUE	TRUE	0	0	1	1	none	5.627707403e-06
S002	T102	FALSE	FALSE	0	0	1	1	none	0.000126547018626
S007	T102	FALSE	FALSE	0	0	1	1	none	0.000123759639129
S021	T102	FALSE	FALSE	0	0	1	1	none	0.000129662558551
S024	T102	FALSE	FALSE	0	0	1	1	none	0.00013007482962
S025	T102	FALSE	FALSE	0	0	1	1	none	0.000126228830277
S026	T102	FALSE	FALSE	0	0	1	1	none	0.0001199069292835
S038	T102	FALSE	FALSE	0	0	1	1	none	0.0001294713507085
S039	T102	FALSE	FALSE	0	0	1	1	none	0.0001291599227645
S040	T102	FALSE	FALSE	0	0	1	1	none	6.9742146719e-05
S042	T102	FALSE	FALSE	0	0	1	1	none	0.0001291599227645
S071	T102	FALSE	FALSE	0	0	1	1	none	5.83092637224e-05
S078	T102	FALSE	FALSE	0	0	1	1	none	0.000129136183692
S081	T102	FALSE	FALSE	0	0	1	1	none	0.000129620197113
S085	T102	FALSE	FALSE	0	0	1	1	none	3.81706173865e-05
S087	T102	FALSE	FALSE	0	0	1	1	none	7.972702157e-06
S093	T102	FALSE	FALSE	0	0	1	1	none	5.05262738935e-05
S097	T102	FALSE	FALSE	0	0	1	1	none	0.0001235616102875
S102	T102	FALSE	FALSE	0	0	1	1	none	7.39975042895e-05
S106	T102	FALSE	FALSE	0	0	1	1	none	0.000124045847965
S130	T102	FALSE	FALSE	0	0	1	1	none	7.7994382215e-06
T009	T102	FALSE	FALSE	0	0	1	1	none	0.0001269587173152
T010	T102	FALSE	FALSE	0	0	1	1	none	0.000127233303757
T013	T102	FALSE	FALSE	0	0	1	1	none	0.0001400609954355
T014	T102	FALSE	FALSE	0	0	1	1	none	0.000130065683865
T020	T102	FALSE	FALSE	0	0	1	1	none	0.0001325590254005
T021	T102	FALSE	FALSE	0	0	1	1	none	0.000127322769741
T028	T102	FALSE	FALSE	0	0	1	1	none	0.000126701711542
T035a	T102	FALSE	FALSE	0	0	1	1	none	1.194020904e-05
T035b	T102	FALSE	FALSE	0	0	1	1	none	0.0001267246019225
T040	T102	FALSE	FALSE	0	0	1	1	none	0.0001300448845965
T056	T102	FALSE	FALSE	0	0	1	1	none	0.0001330978879157
T059	T102	FALSE	FALSE	0	0	1	1	none	7.14774693345e-05
T065	T102	FALSE	FALSE	0	0	1	1	none	0.0001298539462968
T069	T102	FALSE	FALSE	0	0	1	1	none	8.68309056299e-05
T073	T102	FALSE	FALSE	0	0	1	1	none	0.0001279209375595
T075	T102	FALSE	FALSE	0	0	1	1	none	0.0001228406089855
T077	T102	FALSE	FALSE	0	0	1	1	none	0.0001279209375595
T087	T102	FALSE	FALSE	0	0	1	1	none	0.000129066486346
T095	T102	TRUE	TRUE	1	0	1	1	anc	5.981678185e-07
T099a	T102	FALSE	FALSE	0	0	1	1	none	9.990829337e-06
S002	T104	FALSE	FALSE	0	0	1	1	none	8.03333155085001e-05
S007	T104	FALSE	FALSE	0	0	1	1	none	3.34210673915e-05
S021	T104	FALSE	FALSE	0	0	1	1	none	8.34488554335001e-05
S024	T104	FALSE	FALSE	0	0	1	1	none	8.38611265025001e-05
S025	T104	FALSE	FALSE	0	0	1	1	none	8.00151271595001e-05
S026	T104	FALSE	FALSE	0	0	1	1	none	7.36932261660001e-05
S038	T104	FALSE	FALSE	0	0	1	1	none	5.9727944691e-05
S039	T104	FALSE	FALSE	0	0	1	1	none	8.29462196470001e-05
S040	T104	FALSE	FALSE	0	0	1	1	none	0.0001110339688985
S042	T104	FALSE	FALSE	0	0	1	1	none	8.29462196470001e-05
S071	T104	FALSE	FALSE	0	0	1	1	none	9.96010859019001e-05
S078	T104	FALSE	FALSE	0	0	1	1	none	8.29224805745001e-05
S081	T104	FALSE	FALSE	0	0	1	1	none	8.34064939955001e-05
S085	T104	FALSE	FALSE	0	0	1	1	none	0.000105611122546
S087	T104	FALSE	FALSE	0	0	1	1	none	0.0001239057545015
S093	T104	FALSE	FALSE	0	0	1	1	none	9.18180960730001e-05
S097	T104	FALSE	FALSE	0	0	1	1	none	7.73479071700001e-05
S102	T104	FALSE	FALSE	0	0	1	1	none	0.000115289326469
S106	T104	FALSE	FALSE	0	0	1	1	none	7.78321448475001e-05
S130	T104	FALSE	FALSE	0	0	1	1	none	0.000122536154929
T009	T104	FALSE	FALSE	0	0	1	1	none	8.07450141977e-05
T010	T104	FALSE	FALSE	0	0	1	1	none	8.10196006395001e-05
T013	T104	FALSE	FALSE	0	0	1	1	none	7.03175894180001e-05
T014	T104	FALSE	FALSE	0	0	1	1	none	8.38519807475001e-05
T020	T104	FALSE	FALSE	0	0	1	1	none	6.2815619383e-05
T021	T104	FALSE	FALSE	0	0	1	1	none	8.11090666235001e-05
T028	T104	FALSE	FALSE	0	0	1	1	none	3.46035035805e-05
T035a	T104	FALSE	FALSE	0	0	1	1	none	0.0001242376232595
T035b	T104	FALSE	FALSE	0	0	1	1	none	8.05108988050001e-05
T040	T104	FALSE	FALSE	0	0	1	1	none	8.38311814790001e-05
T056	T104	FALSE	FALSE	0	0	1	1	none	8.68841847982e-05
T059	T104	FALSE	FALSE	0	0	1	1	none	0.000112769291514
T065	T104	FALSE	FALSE	0	0	1	1	none	6.01105402793e-05
T069	T104	FALSE	FALSE	0	0	1	1	none	0.0001281227278094
T073	T104	FALSE	FALSE	0	0	1	1	none	8.17072344420001e-05
T075	T104	FALSE	FALSE	0	0	1	1	none	7.7823241505e-05
T077	T104	FALSE	FALSE	0	0	1	1	none	8.17072344420001e-05
T087	T104	FALSE	FALSE	0	0	1	1	none	8.28527832285001e-05
T095	T104	FALSE	FALSE	0	0	1	1	none	0.0001239178122065
T099a	T104	FALSE	FALSE	0	0	1	1	none	0.0001222882435565
T102	T104	FALSE	FALSE	0	0	1	1	none	0.0001282809341405
S002	T105	FALSE	FALSE	0	0	1	1	none	8.37008311203e-05
S007	T105	FALSE	FALSE	0	0	1	1	none	5.73837487233e-05
S021	T105	FALSE	FALSE	0	0	1	1	none	8.68163710453e-05
S024	T105	FALSE	FALSE	0	0	1	1	none	8.72286421143e-05
S025	T105	FALSE	FALSE	0	0	1	1	none	8.33826427713e-05
S026	T105	FALSE	FALSE	0	0	1	1	none	7.70607417778e-05
S038	T105	FALSE	FALSE	0	0	1	1	none	5.4520863808e-06
S039	T105	FALSE	FALSE	0	0	1	1	none	8.63137352588e-05
S040	T105	FALSE	FALSE	0	0	1	1	none	0.0001144014845103
S042	T105	FALSE	FALSE	0	0	1	1	none	8.63137352588e-05
S071	T105	FALSE	FALSE	0	0	1	1	none	0.0001029686015137
S078	T105	FALSE	FALSE	0	0	1	1	none	8.62899961863e-05
S081	T105	FALSE	FALSE	0	0	1	1	none	8.67740096073e-05
S085	T105	FALSE	FALSE	0	0	1	1	none	0.0001089786381578
S087	T105	FALSE	FALSE	0	0	1	1	none	0.0001272732701133
S093	T105	FALSE	FALSE	0	0	1	1	none	9.51856116848e-05
S097	T105	FALSE	FALSE	0	0	1	1	none	8.07154227818e-05
S102	T105	FALSE	FALSE	0	0	1	1	none	0.0001186568420808
S106	T105	FALSE	FALSE	0	0	1	1	none	8.11996604593e-05
S130	T105	FALSE	FALSE	0	0	1	1	none	0.0001259036705408
T009	T105	FALSE	FALSE	0	0	1	1	none	8.41125298095e-05
T010	T105	FALSE	FALSE	0	0	1	1	none	8.43871162513e-05
T013	T105	FALSE	FALSE	0	0	1	1	none	1.31978882312e-05
T014	T105	FALSE	FALSE	0	0	1	1	none	8.72194963593e-05
T020	T105	FALSE	FALSE	0	0	1	1	none	8.5397610728e-06
T021	T105	FALSE	FALSE	0	0	1	1	none	8.44765822353e-05
T028	T105	FALSE	FALSE	0	0	1	1	none	6.03258211363e-05
T035a	T105	FALSE	FALSE	0	0	1	1	none	0.0001276051388713
T035b	T105	FALSE	FALSE	0	0	1	1	none	8.38784144168e-05
T040	T105	FALSE	FALSE	0	0	1	1	none	8.71986970908e-05
T056	T105	FALSE	FALSE	0	0	1	1	none	9.025170041e-05
T059	T105	FALSE	FALSE	0	0	1	1	none	0.0001161368071258
T065	T105	TRUE	TRUE	1	0	1	1	anc	5.981678185e-07
T069	T105	FALSE	FALSE	0	0	1	1	none	0.0001314902434212
T073	T105	FALSE	FALSE	0	0	1	1	none	8.50747500538e-05
T075	T105	FALSE	FALSE	0	0	1	1	none	8.11907571168e-05
T077	T105	FALSE	FALSE	0	0	1	1	none	8.50747500538e-05
T087	T105	FALSE	FALSE	0	0	1	1	none	8.62202988403e-05
T095	T105	FALSE	FALSE	0	0	1	1	none	0.0001272853278183
T099a	T105	FALSE	FALSE	0	0	1	1	none	0.0001256557591683
T102	T105	FALSE	FALSE	0	0	1	1	none	0.0001316484497523
T104	T105	FALSE	FALSE	0	0	1	1	none	6.19050437348e-05
S002	T107	FALSE	FALSE	0	0	1	1	none	0.000126547018626
S007	T107	FALSE	FALSE	0	0	1	1	none	0.000123759639129
S021	T107	FALSE	FALSE	0	0	1	1	none	0.000129662558551
S024	T107	FALSE	FALSE	0	0	1	1	none	0.00013007482962
S025	T107	FALSE	FALSE	0	0	1	1	none	0.000126228830277
S026	T107	FALSE	FALSE	0	0	1	1	none	0.0001199069292835
S038	T107	FALSE	FALSE	0	0	1	1	none	0.0001294713507085
S039	T107	FALSE	FALSE	0	0	1	1	none	0.0001291599227645
S040	T107	FALSE	FALSE	0	0	1	1	none	6.9742146719e-05
S042	T107	FALSE	FALSE	0	0	1	1	none	0.0001291599227645
S071	T107	FALSE	FALSE	0	0	1	1	none	5.83092637224e-05
S078	T107	FALSE	FALSE	0	0	1	1	none	0.000129136183692
S081	T107	FALSE	FALSE	0	0	1	1	none	0.000129620197113
S085	T107	FALSE	FALSE	0	0	1	1	none	3.81706173865e-05
S087	T107	FALSE	FALSE	0	0	1	1	none	7.972702157e-06
S093	T107	FALSE	FALSE	0	0	1	1	none	5.05262738935e-05
S097	T107	FALSE	FALSE	0	0	1	1	none	0.0001235616102875
S102	T107	FALSE	FALSE	0	0	1	1	none	7.39975042895e-05
S106	T107	FALSE	FALSE	0	0	1	1	none	0.000124045847965
S130	T107	FALSE	FALSE	0	0	1	1	none	7.7994382215e-06
T009	T107	FALSE	FALSE	0	0	1	1	none	0.0001269587173152
T010	T107	FALSE	FALSE	0	0	1	1	none	0.000127233303757
T013	T107	FALSE	FALSE	0	0	1	1	none	0.0001400609954355
T014	T107	FALSE	FALSE	0	0	1	1	none	0.000130065683865
T020	T107	FALSE	FALSE	0	0	1	1	none	0.0001325590254005
T021	T107	FALSE	FALSE	0	0	1	1	none	0.000127322769741
T028	T107	FALSE	FALSE	0	0	1	1	none	0.000126701711542
T035a	T107	FALSE	FALSE	0	0	1	1	none	1.194020904e-05
T035b	T107	FALSE	FALSE	0	0	1	1	none	0.0001267246019225
T040	T107	FALSE	FALSE	0	0	1	1	none	0.0001300448845965
T056	T107	FALSE	FALSE	0	0	1	1	none	0.0001330978879157
T059	T107	FALSE	FALSE	0	0	1	1	none	7.14774693345e-05
T065	T107	FALSE	FALSE	0	0	1	1	none	0.0001298539462968
T069	T107	FALSE	FALSE	0	0	1	1	none	8.68309056299e-05
T073	T107	FALSE	FALSE	0	0	1	1	none	0.0001279209375595
T075	T107	FALSE	FALSE	0	0	1	1	none	0.0001228406089855
T077	T107	FALSE	FALSE	0	0	1	1	none	0.0001279209375595
T087	T107	FALSE	FALSE	0	0	1	1	none	0.000129066486346
T095	T107	TRUE	TRUE	1	0	1	1	anc	5.981678185e-07
T099a	T107	FALSE	FALSE	0	0	1	1	none	9.990829337e-06
T102	T107	FALSE	FALSE	0	0	1	1	none	4.785342548e-06
T104	T107	FALSE	FALSE	0	0	1	1	none	0.0001282809341405
T105	T107	FALSE	FALSE	0	0	1	1	none	0.0001316484497523
S002	T126	TRUE	TRUE	0	0	1	1	none	0.0001240228477909
S007	T126	TRUE	TRUE	0	0	1	1	none	0.0001212354682939
S021	T126	TRUE	TRUE	0	0	1	1	none	0.0001271383877159
S024	T126	TRUE	TRUE	0	0	1	1	none	0.0001275506587849
S025	T126	TRUE	TRUE	0	0	1	1	none	0.0001237046594419
S026	T126	TRUE	TRUE	0	0	1	1	none	0.0001173827584484
S038	T126	TRUE	TRUE	0	0	1	1	none	0.0001269471798734
S039	T126	TRUE	TRUE	0	0	1	1	none	0.0001266357519294
S040	T126	TRUE	TRUE	0	0	1	1	none	4.80611207979e-05
S042	T126	TRUE	TRUE	0	0	1	1	none	0.0001266357519294
S071	T126	TRUE	TRUE	0	0	1	1	none	2.73520130405e-05
S078	T126	TRUE	TRUE	0	0	1	1	none	0.0001266120128569
S081	T126	TRUE	TRUE	0	0	1	1	none	0.0001270960262779
S085	T126	TRUE	TRUE	0	0	1	1	none	6.17951295314e-05
S087	T126	TRUE	TRUE	0	0	1	1	none	8.00897614869e-05
S093	T126	TRUE	TRUE	0	0	1	1	none	3.67006056084e-05
S097	T126	TRUE	TRUE	0	0	1	1	none	0.0001210374394524
S102	T126	TRUE	TRUE	0	0	1	1	none	5.23164783684e-05
S106	T126	TRUE	TRUE	0	0	1	1	none	0.0001215216771299
S130	T126	TRUE	TRUE	0	0	1	1	none	7.87201619144e-05
T009	T126	FALSE	FALSE	0	0	1	1	none	0.0001244345464801
T010	T126	FALSE	FALSE	0	0	1	1	none	0.0001247091329219
T013	T126	FALSE	FALSE	0	0	1	1	none	0.0001375368246004
T014	T126	TRUE	TRUE	0	0	1	1	none	0.0001275415130299
T020	T126	TRUE	TRUE	0	0	1	1	none	0.0001300348545654
T021	T126	FALSE	FALSE	0	0	1	1	none	0.0001247985989059
T028	T126	TRUE	TRUE	0	0	1	1	none	0.0001241775407069
T035a	T126	TRUE	TRUE	0	0	1	1	none	8.04216302449e-05
T035b	T126	FALSE	FALSE	0	0	1	1	none	0.0001242004310874
T040	T126	TRUE	TRUE	0	0	1	1	none	0.0001275207137614
T056	T126	FALSE	FALSE	0	0	1	1	none	0.0001305737170806
T059	T126	TRUE	TRUE	0	0	1	1	none	4.97964434134e-05
T065	T126	TRUE	TRUE	0	0	1	1	none	0.0001273297754617
T069	T126	TRUE	TRUE	0	0	1	1	none	5.0063880136e-05
T073	T126	FALSE	FALSE	0	0	1	1	none	0.0001253967667244
T075	T126	TRUE	TRUE	0	0	1	1	none	0.0001203164381504
T077	T126	FALSE	FALSE	0	0	1	1	none	0.0001253967667244
T087	T126	FALSE	FALSE	0	0	1	1	none	0.0001265423155109
T095	T126	TRUE	TRUE	0	0	1	1	none	8.01018191919e-05
T099a	T126	TRUE	TRUE	0	0	1	1	none	7.84722505419e-05
T102	T126	FALSE	FALSE	0	0	1	1	none	8.44649411259e-05
T104	T126	FALSE	FALSE	0	0	1	1	none	0.0001257567633054
T105	T126	FALSE	FALSE	0	0	1	1	none	0.0001291242789172
T107	T126	FALSE	FALSE	0	0	1	1	none	8.44649411259e-05
S002	T156	FALSE	FALSE	0	0	1	1	none	8.3531756525e-05
S007	T156	FALSE	FALSE	0	0	1	1	none	5.7214674128e-05
S021	T156	FALSE	FALSE	0	0	1	1	none	8.664729645e-05
S024	T156	FALSE	FALSE	0	0	1	1	none	8.7059567519e-05
S025	T156	FALSE	FALSE	0	0	1	1	none	8.3213568176e-05
S026	T156	FALSE	FALSE	0	0	1	1	none	7.68916671825e-05
S038	T156	FALSE	FALSE	0	0	1	1	none	9.0289537875e-06
S039	T156	FALSE	FALSE	0	0	1	1	none	8.61446606635e-05
S040	T156	FALSE	FALSE	0	0	1	1	none	0.000114232409915
S042	T156	FALSE	FALSE	0	0	1	1	none	8.61446606635e-05
S071	T156	FALSE	FALSE	0	0	1	1	none	0.0001027995269184
S078	T156	FALSE	FALSE	0	0	1	1	none	8.6120921591e-05
S081	T156	FALSE	FALSE	0	0	1	1	none	8.6604935012e-05
S085	T156	FALSE	FALSE	0	0	1	1	none	0.0001088095635625
S087	T156	FALSE	FALSE	0	0	1	1	none	0.000127104195518
S093	T156	FALSE	FALSE	0	0	1	1	none	9.50165370895e-05
S097	T156	FALSE	FALSE	0	0	1	1	none	8.05463481865e-05
S102	T156	FALSE	FALSE	0	0	1	1	none	0.0001184877674855
S106	T156	FALSE	FALSE	0	0	1	1	none	8.1030585864e-05
S130	T156	FALSE	FALSE	0	0	1	1	none	0.0001257345959455
T009	T156	FALSE	FALSE	0	0	1	1	none	8.39434552142e-05
T010	T156	FALSE	FALSE	0	0	1	1	none	8.4218041656e-05
T013	T156	FALSE	FALSE	0	0	1	1	none	1.96185985145e-05
T014	T156	FALSE	FALSE	0	0	1	1	none	8.7050421764e-05
T020	T156	FALSE	FALSE	0	0	1	1	none	1.21166284795e-05
T021	T156	FALSE	FALSE	0	0	1	1	none	8.430750764e-05
T028	T156	FALSE	FALSE	0	0	1	1	none	6.0156746541e-05
T035a	T156	FALSE	FALSE	0	0	1	1	none	0.000127436064276
T035b	T156	FALSE	FALSE	0	0	1	1	none	8.37093398215e-05
T040	T156	FALSE	FALSE	0	0	1	1	none	8.70296224955e-05
T056	T156	FALSE	FALSE	0	0	1	1	none	9.00826258147e-05
T059	T156	FALSE	FALSE	0	0	1	1	none	0.0001159677325305
T065	T156	FALSE	FALSE	0	0	1	1	none	9.4115493758e-06
T069	T156	FALSE	FALSE	0	0	1	1	none	0.0001313211688259
T073	T156	FALSE	FALSE	0	0	1	1	none	8.49056754585e-05
T075	T156	FALSE	FALSE	0	0	1	1	none	8.10216825215e-05
T077	T156	FALSE	FALSE	0	0	1	1	none	8.49056754585e-05
T087	T156	FALSE	FALSE	0	0	1	1	none	8.6051224245e-05
T095	T156	FALSE	FALSE	0	0	1	1	none	0.000127116253223
T099a	T156	FALSE	FALSE	0	0	1	1	none	0.000125486684573
T102	T156	FALSE	FALSE	0	0	1	1	none	0.000131479375157
T104	T156	FALSE	FALSE	0	0	1	1	none	6.17359691395e-05
T105	T156	FALSE	FALSE	0	0	1	1	none	1.12060528313e-05
T107	T156	FALSE	FALSE	0	0	1	1	none	0.000131479375157
T126	T156	FALSE	FALSE	0	0	1	1	none	0.0001289552043219
S002	T159a	TRUE	TRUE	0	0	1	1	none	2.2958634155e-05
S007	T159a	TRUE	TRUE	0	0	1	1	none	7.4195100338e-05
S021	T159a	TRUE	TRUE	0	0	1	1	none	2.607417408e-05
S024	T159a	TRUE	TRUE	0	0	1	1	none	2.6486445149e-05
S025	T159a	TRUE	TRUE	0	0	1	1	none	1.9406020412e-05
S026	T159a	TRUE	TRUE	0	0	1	1	none	8.6155441985e-06
S038	T159a	TRUE	TRUE	0	0	1	1	none	7.99068119175e-05
S039	T159a	TRUE	TRUE	0	0	1	1	none	2.55715382935e-05
S040	T159a	TRUE	TRUE	0	0	1	1	none	0.000107683133225
S042	T159a	TRUE	TRUE	0	0	1	1	none	2.55715382935e-05
S071	T159a	TRUE	TRUE	0	0	1	1	none	9.62502502284e-05
S078	T159a	TRUE	TRUE	0	0	1	1	none	2.5547799221e-05
S081	T159a	TRUE	TRUE	0	0	1	1	none	2.6031812642e-05
S085	T159a	TRUE	TRUE	0	0	1	1	none	0.0001022602868725
S087	T159a	TRUE	TRUE	0	0	1	1	none	0.000120554918828
S093	T159a	TRUE	TRUE	0	0	1	1	none	8.84672603995e-05
S097	T159a	TRUE	TRUE	0	0	1	1	none	1.67388004225e-05
S102	T159a	TRUE	TRUE	0	0	1	1	none	0.0001119384907955
S106	T159a	TRUE	TRUE	0	0	1	1	none	2.0457463494e-05
S130	T159a	TRUE	TRUE	0	0	1	1	none	0.0001191853192555
T009	T159a	TRUE	TRUE	0	1	1	1	desc	8.322832112e-07
T010	T159a	TRUE	TRUE	0	1	1	1	desc	1.7050374715e-06
T013	T159a	FALSE	FALSE	0	0	1	1	none	9.04964566445e-05
T014	T159a	TRUE	TRUE	0	0	1	1	none	2.6477299394e-05
T020	T159a	TRUE	TRUE	0	0	1	1	none	8.29944866095e-05
T021	T159a	TRUE	TRUE	0	1	1	1	desc	1.196335637e-06
T028	T159a	TRUE	TRUE	0	0	1	1	none	7.7137172751e-05
T035a	T159a	TRUE	TRUE	0	0	1	1	none	0.000120886787586
T035b	T159a	TRUE	TRUE	0	1	1	1	desc	1.196335637e-06
T040	T159a	TRUE	TRUE	0	0	1	1	none	2.64565001255e-05
T056	T159a	FALSE	FALSE	0	1	1	1	desc	6.9714538117e-06
T059	T159a	TRUE	TRUE	0	0	1	1	none	0.0001094184558405
T065	T159a	TRUE	TRUE	0	0	1	1	none	8.02894075058e-05
T069	T159a	TRUE	TRUE	0	0	1	1	none	0.0001247718921359
T073	T159a	TRUE	TRUE	0	1	1	1	desc	1.7945034555e-06
T075	T159a	TRUE	TRUE	0	0	1	1	none	7.44724058315e-05
T077	T159a	TRUE	TRUE	0	1	1	1	desc	1.7945034555e-06
T087	T159a	TRUE	TRUE	0	1	1	1	desc	1.743716605e-06
T095	T159a	TRUE	TRUE	0	0	1	1	none	0.000120566976533
T099a	T159a	TRUE	TRUE	0	0	1	1	none	0.000118937407883
T102	T159a	FALSE	FALSE	0	0	1	1	none	0.000124930098467
T104	T159a	FALSE	FALSE	0	0	1	1	none	7.87163953495001e-05
T105	T159a	FALSE	FALSE	0	0	1	1	none	8.20839109613e-05
T107	T159a	FALSE	FALSE	0	0	1	1	none	0.000124930098467
T126	T159a	TRUE	TRUE	0	0	1	1	none	0.0001224059276319
T156	T159a	FALSE	FALSE	0	0	1	1	none	8.1914836366e-05
S002	T182	FALSE	FALSE	0	0	1	1	none	8.21373870305e-05
S007	T182	FALSE	FALSE	0	0	1	1	none	5.58203046335e-05
S021	T182	FALSE	FALSE	0	0	1	1	none	8.52529269555e-05
S024	T182	FALSE	FALSE	0	0	1	1	none	8.56651980245e-05
S025	T182	FALSE	FALSE	0	0	1	1	none	8.18191986815e-05
S026	T182	FALSE	FALSE	0	0	1	1	none	7.5497297688e-05
S038	T182	FALSE	FALSE	0	0	1	1	none	7.634584293e-06
S039	T182	FALSE	FALSE	0	0	1	1	none	8.4750291169e-05
S040	T182	FALSE	FALSE	0	0	1	1	none	0.0001128380404205
S042	T182	FALSE	FALSE	0	0	1	1	none	8.4750291169e-05
S071	T182	FALSE	FALSE	0	0	1	1	none	0.0001014051574239
S078	T182	FALSE	FALSE	0	0	1	1	none	8.47265520965e-05
S081	T182	FALSE	FALSE	0	0	1	1	none	8.52105655175e-05
S085	T182	FALSE	FALSE	0	0	1	1	none	0.000107415194068
S087	T182	FALSE	FALSE	0	0	1	1	none	0.0001257098260235
S093	T182	FALSE	FALSE	0	0	1	1	none	9.3622167595e-05
S097	T182	FALSE	FALSE	0	0	1	1	none	7.9151978692e-05
S102	T182	FALSE	FALSE	0	0	1	1	none	0.000117093397991
S106	T182	FALSE	FALSE	0	0	1	1	none	7.96362163695e-05
S130	T182	FALSE	FALSE	0	0	1	1	none	0.000124340226451
T009	T182	FALSE	FALSE	0	0	1	1	none	8.25490857197e-05
T010	T182	FALSE	FALSE	0	0	1	1	none	8.28236721615e-05
T013	T182	FALSE	FALSE	0	0	1	1	none	1.822422902e-05
T014	T182	FALSE	FALSE	0	0	1	1	none	8.56560522695e-05
T020	T182	FALSE	FALSE	0	0	1	1	none	1.0722258985e-05
T021	T182	FALSE	FALSE	0	0	1	1	none	8.29131381455e-05
T028	T182	FALSE	FALSE	0	0	1	1	none	5.87623770465e-05
T035a	T182	FALSE	FALSE	0	0	1	1	none	0.0001260416947815
T035b	T182	FALSE	FALSE	0	0	1	1	none	8.2314970327e-05
T040	T182	FALSE	FALSE	0	0	1	1	none	8.5635253001e-05
T056	T182	FALSE	FALSE	0	0	1	1	none	8.86882563202e-05
T059	T182	FALSE	FALSE	0	0	1	1	none	0.000114573363036
T065	T182	FALSE	FALSE	0	0	1	1	none	8.0171798813e-06
T069	T182	FALSE	FALSE	0	0	1	1	none	0.0001299267993314
T073	T182	FALSE	FALSE	0	0	1	1	none	8.3511305964e-05
T075	T182	FALSE	FALSE	0	0	1	1	none	7.9627313027e-05
T077	T182	FALSE	FALSE	0	0	1	1	none	8.3511305964e-05
T087	T182	FALSE	FALSE	0	0	1	1	none	8.46568547505e-05
T095	T182	FALSE	FALSE	0	0	1	1	none	0.0001257218837285
T099a	T182	FALSE	FALSE	0	0	1	1	none	0.0001240923150785
T102	T182	FALSE	FALSE	0	0	1	1	none	0.0001300850056625
T104	T182	FALSE	FALSE	0	0	1	1	none	6.0341599645e-05
T105	T182	FALSE	FALSE	0	0	1	1	none	9.8116833368e-06
T107	T182	FALSE	FALSE	0	0	1	1	none	0.0001300850056625
T126	T182	FALSE	FALSE	0	0	1	1	none	0.0001275608348274
T156	T182	FALSE	FALSE	0	0	1	1	none	8.4462731045e-06
T159a	T182	FALSE	FALSE	0	0	1	1	none	8.05204668715e-05
S002	T188	TRUE	TRUE	0	0	1	1	none	8.729448985e-05
S007	T188	TRUE	TRUE	0	0	1	1	none	4.0382241733e-05
S021	T188	TRUE	TRUE	0	0	1	1	none	9.0410029775e-05
S024	T188	TRUE	TRUE	0	0	1	1	none	9.0822300844e-05
S025	T188	TRUE	TRUE	0	0	1	1	none	8.6976301501e-05
S026	T188	TRUE	TRUE	0	0	1	1	none	8.06544005075e-05
S038	T188	TRUE	TRUE	0	0	1	1	none	6.66891190325e-05
S039	T188	TRUE	TRUE	0	0	1	1	none	8.99073939885e-05
S040	T188	TRUE	TRUE	0	0	1	1	none	0.00011799514324
S042	T188	TRUE	TRUE	0	0	1	1	none	8.99073939885e-05
S071	T188	TRUE	TRUE	0	0	1	1	none	0.0001065622602434
S078	T188	TRUE	TRUE	0	0	1	1	none	8.9883654916e-05
S081	T188	TRUE	TRUE	0	0	1	1	none	9.0367668337e-05
S085	T188	TRUE	TRUE	0	0	1	1	none	0.0001125722968875
S087	T188	TRUE	TRUE	0	0	1	1	none	0.000130866928843
S093	T188	TRUE	TRUE	0	0	1	1	none	9.87792704145e-05
S097	T188	TRUE	TRUE	0	0	1	1	none	8.43090815115e-05
S102	T188	TRUE	TRUE	0	0	1	1	none	0.0001222505008105
S106	T188	TRUE	TRUE	0	0	1	1	none	8.4793319189e-05
S130	T188	TRUE	TRUE	0	0	1	1	none	0.0001294973292705
T009	T188	FALSE	FALSE	0	0	1	1	none	8.77061885392e-05
T010	T188	FALSE	FALSE	0	0	1	1	none	8.7980774981e-05
T013	T188	FALSE	FALSE	0	0	1	1	none	7.72787637595e-05
T014	T188	TRUE	TRUE	0	0	1	1	none	9.0813155089e-05
T020	T188	TRUE	TRUE	0	0	1	1	none	6.97767937245e-05
T021	T188	FALSE	FALSE	0	0	1	1	none	8.8070240965e-05
T028	T188	TRUE	TRUE	0	0	1	1	none	3.494185114e-05
T035a	T188	TRUE	TRUE	0	0	1	1	none	0.000131198797601
T035b	T188	FALSE	FALSE	0	0	1	1	none	8.74720731465e-05
T040	T188	TRUE	TRUE	0	0	1	1	none	9.07923558205e-05
T056	T188	FALSE	FALSE	0	0	1	1	none	9.38453591397e-05
T059	T188	TRUE	TRUE	0	0	1	1	none	0.0001197304658555
T065	T188	TRUE	TRUE	0	0	1	1	none	6.70717146208e-05
T069	T188	TRUE	TRUE	0	0	1	1	none	0.0001350839021509
T073	T188	FALSE	FALSE	0	0	1	1	none	8.86684087835e-05
T075	T188	TRUE	TRUE	0	0	1	1	none	8.47844158465e-05
T077	T188	FALSE	FALSE	0	0	1	1	none	8.86684087835e-05
T087	T188	FALSE	FALSE	0	0	1	1	none	8.981395757e-05
T095	T188	TRUE	TRUE	0	0	1	1	none	0.000130878986548
T099a	T188	TRUE	TRUE	0	0	1	1	none	0.000129249417898
T102	T188	FALSE	FALSE	0	0	1	1	none	0.000135242108482
T104	T188	FALSE	FALSE	0	0	1	1	none	4.31439005205e-05
T105	T188	FALSE	FALSE	0	0	1	1	none	6.88662180763e-05
T107	T188	FALSE	FALSE	0	0	1	1	none	0.000135242108482
T126	T188	TRUE	TRUE	0	0	1	1	none	0.0001327179376469
T156	T188	FALSE	FALSE	0	0	1	1	none	6.8697143481e-05
T159a	T188	TRUE	TRUE	0	0	1	1	none	8.5677569691e-05
T182	T188	FALSE	FALSE	0	0	1	1	none	6.73027739865e-05
S002	T192	FALSE	FALSE	0	0	1	1	none	0.0001315779548838
S007	T192	FALSE	FALSE	0	0	1	1	none	0.0001287905753868
S021	T192	FALSE	FALSE	0	0	1	1	none	0.0001346934948088
S024	T192	FALSE	FALSE	0	0	1	1	none	0.0001351057658778
S025	T192	FALSE	FALSE	0	0	1	1	none	0.0001312597665348
S026	T192	FALSE	FALSE	0	0	1	1	none	0.0001249378655413
S038	T192	FALSE	FALSE	0	0	1	1	none	0.0001345022869663
S039	T192	FALSE	FALSE	0	0	1	1	none	0.0001341908590223
S040	T192	FALSE	FALSE	0	0	1	1	none	5.56162278908e-05
S042	T192	FALSE	FALSE	0	0	1	1	none	0.0001341908590223
S071	T192	FALSE	FALSE	0	0	1	1	none	3.49071201334e-05
S078	T192	FALSE	FALSE	0	0	1	1	none	0.0001341671199498
S081	T192	FALSE	FALSE	0	0	1	1	none	0.0001346511333708
S085	T192	FALSE	FALSE	0	0	1	1	none	6.93502366243e-05
S087	T192	FALSE	FALSE	0	0	1	1	none	8.76448685798e-05
S093	T192	FALSE	FALSE	0	0	1	1	none	4.42557127013e-05
S097	T192	FALSE	FALSE	0	0	1	1	none	0.0001285925465453
S102	T192	FALSE	FALSE	0	0	1	1	none	5.98715854613e-05
S106	T192	FALSE	FALSE	0	0	1	1	none	0.0001290767842228
S130	T192	FALSE	FALSE	0	0	1	1	none	8.62752690073e-05
T009	T192	FALSE	FALSE	0	0	1	1	none	0.000131989653573
T010	T192	FALSE	FALSE	0	0	1	1	none	0.0001322642400148
T013	T192	FALSE	FALSE	0	0	1	1	none	0.0001450919316933
T014	T192	FALSE	FALSE	0	0	1	1	none	0.0001350966201228
T020	T192	FALSE	FALSE	0	0	1	1	none	0.0001375899616583
T021	T192	FALSE	FALSE	0	0	1	1	none	0.0001323537059988
T028	T192	FALSE	FALSE	0	0	1	1	none	0.0001317326477998
T035a	T192	FALSE	FALSE	0	0	1	1	none	8.79767373378e-05
T035b	T192	FALSE	FALSE	0	0	1	1	none	0.0001317555381803
T040	T192	FALSE	FALSE	0	0	1	1	none	0.0001350758208543
T056	T192	FALSE	FALSE	0	0	1	1	none	0.0001381288241735
T059	T192	FALSE	FALSE	0	0	1	1	none	5.73515505063e-05
T065	T192	FALSE	FALSE	0	0	1	1	none	0.0001348848825546
T069	T192	FALSE	FALSE	0	0	1	1	none	5.76189872289e-05
T073	T192	FALSE	FALSE	0	0	1	1	none	0.0001329518738173
T075	T192	FALSE	FALSE	0	0	1	1	none	0.0001278715452433
T077	T192	FALSE	FALSE	0	0	1	1	none	0.0001329518738173
T087	T192	FALSE	FALSE	0	0	1	1	none	0.0001340974226038
T095	T192	FALSE	FALSE	0	0	1	1	none	8.76569262848e-05
T099a	T192	FALSE	FALSE	0	0	1	1	none	8.60273576348e-05
T102	T192	FALSE	FALSE	0	0	1	1	none	9.20200482188e-05
T104	T192	FALSE	FALSE	0	0	1	1	none	0.0001333118703983
T105	T192	FALSE	FALSE	0	0	1	1	none	0.0001366793860101
T107	T192	FALSE	FALSE	0	0	1	1	none	9.20200482188e-05
T126	T192	TRUE	TRUE	1	0	1	1	anc	5.981678185e-07
T156	T192	FALSE	FALSE	0	0	1	1	none	0.0001365103114148
T159a	T192	FALSE	FALSE	0	0	1	1	none	0.0001299610347248
T182	T192	FALSE	FALSE	0	0	1	1	none	0.0001351159419203
T188	T192	FALSE	FALSE	0	0	1	1	none	0.0001402730447398
S002	T223	FALSE	FALSE	0	0	1	1	none	8.3832431351e-05
S007	T223	FALSE	FALSE	0	0	1	1	none	5.7515348954e-05
S021	T223	FALSE	FALSE	0	0	1	1	none	8.6947971276e-05
S024	T223	FALSE	FALSE	0	0	1	1	none	8.7360242345e-05
S025	T223	FALSE	FALSE	0	0	1	1	none	8.3514243002e-05
S026	T223	FALSE	FALSE	0	0	1	1	none	7.71923420085e-05
S038	T223	FALSE	FALSE	0	0	1	1	none	9.3296286135e-06
S039	T223	FALSE	FALSE	0	0	1	1	none	8.64453354895e-05
S040	T223	FALSE	FALSE	0	0	1	1	none	0.000114533084741
S042	T223	FALSE	FALSE	0	0	1	1	none	8.64453354895e-05
S071	T223	FALSE	FALSE	0	0	1	1	none	0.0001031002017444
S078	T223	FALSE	FALSE	0	0	1	1	none	8.6421596417e-05
S081	T223	FALSE	FALSE	0	0	1	1	none	8.6905609838e-05
S085	T223	FALSE	FALSE	0	0	1	1	none	0.0001091102383885
S087	T223	FALSE	FALSE	0	0	1	1	none	0.000127404870344
S093	T223	FALSE	FALSE	0	0	1	1	none	9.53172119155e-05
S097	T223	FALSE	FALSE	0	0	1	1	none	8.08470230125e-05
S102	T223	FALSE	FALSE	0	0	1	1	none	0.0001187884423115
S106	T223	FALSE	FALSE	0	0	1	1	none	8.133126069e-05
S130	T223	FALSE	FALSE	0	0	1	1	none	0.0001260352707715
T009	T223	FALSE	FALSE	0	0	1	1	none	8.42441300402e-05
T010	T223	FALSE	FALSE	0	0	1	1	none	8.4518716482e-05
T013	T223	FALSE	FALSE	0	0	1	1	none	1.99192733405e-05
T014	T223	FALSE	FALSE	0	0	1	1	none	8.735109659e-05
T020	T223	FALSE	FALSE	0	0	1	1	none	1.24173033055e-05
T021	T223	FALSE	FALSE	0	0	1	1	none	8.4608182466e-05
T028	T223	FALSE	FALSE	0	0	1	1	none	6.0457421367e-05
T035a	T223	FALSE	FALSE	0	0	1	1	none	0.000127736739102
T035b	T223	FALSE	FALSE	0	0	1	1	none	8.40100146475e-05
T040	T223	FALSE	FALSE	0	0	1	1	none	8.73302973215e-05
T056	T223	FALSE	FALSE	0	0	1	1	none	9.03833006407e-05
T059	T223	FALSE	FALSE	0	0	1	1	none	0.0001162684073565
T065	T223	FALSE	FALSE	0	0	1	1	none	9.7122242018e-06
T069	T223	FALSE	FALSE	0	0	1	1	none	0.0001316218436519
T073	T223	FALSE	FALSE	0	0	1	1	none	8.52063502845e-05
T075	T223	FALSE	FALSE	0	0	1	1	none	8.13223573475e-05
T077	T223	FALSE	FALSE	0	0	1	1	none	8.52063502845e-05
T087	T223	FALSE	FALSE	0	0	1	1	none	8.6351899071e-05
T095	T223	FALSE	FALSE	0	0	1	1	none	0.000127416928049
T099a	T223	FALSE	FALSE	0	0	1	1	none	0.000125787359399
T102	T223	FALSE	FALSE	0	0	1	1	none	0.000131780049983
T104	T223	FALSE	FALSE	0	0	1	1	none	6.20366439655e-05
T105	T223	FALSE	FALSE	0	0	1	1	none	1.15067276573e-05
T107	T223	FALSE	FALSE	0	0	1	1	none	0.000131780049983
T126	T223	FALSE	FALSE	0	0	1	1	none	0.0001292558791479
T156	T223	FALSE	FALSE	0	0	1	1	none	1.0141317425e-05
T159a	T223	FALSE	FALSE	0	0	1	1	none	8.2215511192e-05
T182	T223	FALSE	FALSE	0	0	1	1	none	2.8913799575e-06
T188	T223	FALSE	FALSE	0	0	1	1	none	6.8997818307e-05
T192	T223	FALSE	FALSE	0	0	1	1	none	0.0001368109862408
S002	T225	FALSE	FALSE	0	0	1	1	none	8.4728092162e-05
S007	T225	FALSE	FALSE	0	0	1	1	none	5.8411009765e-05
S021	T225	FALSE	FALSE	0	0	1	1	none	8.7843632087e-05
S024	T225	FALSE	FALSE	0	0	1	1	none	8.8255903156e-05
S025	T225	FALSE	FALSE	0	0	1	1	none	8.4409903813e-05
S026	T225	FALSE	FALSE	0	0	1	1	none	7.80880028195e-05
S038	T225	FALSE	FALSE	0	0	1	1	none	1.02252894245e-05
S039	T225	FALSE	FALSE	0	0	1	1	none	8.73409963005e-05
S040	T225	FALSE	FALSE	0	0	1	1	none	0.000115428745552
S042	T225	FALSE	FALSE	0	0	1	1	none	8.73409963005e-05
S071	T225	FALSE	FALSE	0	0	1	1	none	0.0001039958625554
S078	T225	FALSE	FALSE	0	0	1	1	none	8.7317257228e-05
S081	T225	FALSE	FALSE	0	0	1	1	none	8.7801270649e-05
S085	T225	FALSE	FALSE	0	0	1	1	none	0.0001100058991995
S087	T225	FALSE	FALSE	0	0	1	1	none	0.000128300531155
S093	T225	FALSE	FALSE	0	0	1	1	none	9.62128727265e-05
S097	T225	FALSE	FALSE	0	0	1	1	none	8.17426838235e-05
S102	T225	FALSE	FALSE	0	0	1	1	none	0.0001196841031225
S106	T225	FALSE	FALSE	0	0	1	1	none	8.22269215010001e-05
S130	T225	FALSE	FALSE	0	0	1	1	none	0.0001269309315825
T009	T225	FALSE	FALSE	0	0	1	1	none	8.51397908512e-05
T010	T225	FALSE	FALSE	0	0	1	1	none	8.5414377293e-05
T013	T225	FALSE	FALSE	0	0	1	1	none	2.08149341515e-05
T014	T225	FALSE	FALSE	0	0	1	1	none	8.8246757401e-05
T020	T225	FALSE	FALSE	0	0	1	1	none	1.33129641165e-05
T021	T225	FALSE	FALSE	0	0	1	1	none	8.5503843277e-05
T028	T225	FALSE	FALSE	0	0	1	1	none	6.1353082178e-05
T035a	T225	FALSE	FALSE	0	0	1	1	none	0.000128632399913
T035b	T225	FALSE	FALSE	0	0	1	1	none	8.49056754585e-05
T040	T225	FALSE	FALSE	0	0	1	1	none	8.82259581325e-05
T056	T225	FALSE	FALSE	0	0	1	1	none	9.12789614517e-05
T059	T225	FALSE	FALSE	0	0	1	1	none	0.0001171640681675
T065	T225	FALSE	FALSE	0	0	1	1	none	1.06078850128e-05
T069	T225	FALSE	FALSE	0	0	1	1	none	0.0001325175044629
T073	T225	FALSE	FALSE	0	0	1	1	none	8.61020110955e-05
T075	T225	FALSE	FALSE	0	0	1	1	none	8.22180181585e-05
T077	T225	FALSE	FALSE	0	0	1	1	none	8.61020110955e-05
T087	T225	FALSE	FALSE	0	0	1	1	none	8.7247559882e-05
T095	T225	FALSE	FALSE	0	0	1	1	none	0.00012831258886
T099a	T225	FALSE	FALSE	0	0	1	1	none	0.00012668302021
T102	T225	FALSE	FALSE	0	0	1	1	none	0.000132675710794
T104	T225	FALSE	FALSE	0	0	1	1	none	6.29323047765e-05
T105	T225	FALSE	FALSE	0	0	1	1	none	1.24023884683e-05
T107	T225	FALSE	FALSE	0	0	1	1	none	0.000132675710794
T126	T225	FALSE	FALSE	0	0	1	1	none	0.0001301515399589
T156	T225	FALSE	FALSE	0	0	1	1	none	2.392671274e-06
T159a	T225	FALSE	FALSE	0	0	1	1	none	8.3111172003e-05
T182	T225	FALSE	FALSE	0	0	1	1	none	9.6426087415e-06
T188	T225	FALSE	FALSE	0	0	1	1	none	6.9893479118e-05
T192	T225	FALSE	FALSE	0	0	1	1	none	0.0001377066470518
T223	T225	FALSE	FALSE	0	0	1	1	none	1.1337653062e-05
S002	T230	FALSE	FALSE	0	0	1	1	none	2.4154969792e-05
S007	T230	FALSE	FALSE	0	0	1	1	none	7.5391435975e-05
S021	T230	FALSE	FALSE	0	0	1	1	none	2.7270509717e-05
S024	T230	FALSE	FALSE	0	0	1	1	none	2.7682780786e-05
S025	T230	FALSE	FALSE	0	0	1	1	none	2.0602356049e-05
S026	T230	FALSE	FALSE	0	0	1	1	none	9.8118798355e-06
S038	T230	FALSE	FALSE	0	0	1	1	none	8.11031475545e-05
S039	T230	FALSE	FALSE	0	0	1	1	none	2.67678739305e-05
S040	T230	FALSE	FALSE	0	0	1	1	none	0.000108879468862
S042	T230	FALSE	FALSE	0	0	1	1	none	2.67678739305e-05
S071	T230	FALSE	FALSE	0	0	1	1	none	9.74465858654e-05
S078	T230	FALSE	FALSE	0	0	1	1	none	2.6744134858e-05
S081	T230	FALSE	FALSE	0	0	1	1	none	2.7228148279e-05
S085	T230	FALSE	FALSE	0	0	1	1	none	0.0001034566225095
S087	T230	FALSE	FALSE	0	0	1	1	none	0.000121751254465
S093	T230	FALSE	FALSE	0	0	1	1	none	8.96635960365e-05
S097	T230	FALSE	FALSE	0	0	1	1	none	1.79351360595e-05
S102	T230	FALSE	FALSE	0	0	1	1	none	0.0001131348264325
S106	T230	FALSE	FALSE	0	0	1	1	none	2.1653799131e-05
S130	T230	FALSE	FALSE	0	0	1	1	none	0.0001203816548925
T009	T230	FALSE	FALSE	0	0	1	1	none	2.0286188482e-06
T010	T230	FALSE	FALSE	0	0	1	1	none	3.499540927e-06
T013	T230	FALSE	FALSE	0	0	1	1	none	9.16927922815e-05
T014	T230	FALSE	FALSE	0	0	1	1	none	2.7673635031e-05
T020	T230	FALSE	FALSE	0	0	1	1	none	8.41908222465e-05
T021	T230	FALSE	FALSE	0	0	1	1	none	3.589006911e-06
T028	T230	FALSE	FALSE	0	0	1	1	none	7.8333508388e-05
T035a	T230	FALSE	FALSE	0	0	1	1	none	0.000122083123223
T035b	T230	FALSE	FALSE	0	0	1	1	none	2.9908390925e-06
T040	T230	FALSE	FALSE	0	0	1	1	none	2.76528357625e-05
T056	T230	FALSE	FALSE	0	0	1	1	none	8.1677894487e-06
T059	T230	FALSE	FALSE	0	0	1	1	none	0.0001106147914775
T065	T230	FALSE	FALSE	0	0	1	1	none	8.14857431428e-05
T069	T230	FALSE	FALSE	0	0	1	1	none	0.0001259682277729
T073	T230	FALSE	FALSE	0	0	1	1	none	4.1871747295e-06
T075	T230	FALSE	FALSE	0	0	1	1	none	7.56687414685e-05
T077	T230	FALSE	FALSE	0	0	1	1	none	4.1871747295e-06
T087	T230	FALSE	FALSE	0	0	1	1	none	5.332723516e-06
T095	T230	FALSE	FALSE	0	0	1	1	none	0.00012176331217
T099a	T230	FALSE	FALSE	0	0	1	1	none	0.00012013374352
T102	T230	FALSE	FALSE	0	0	1	1	none	0.000126126434104
T104	T230	FALSE	FALSE	0	0	1	1	none	7.99127309865001e-05
T105	T230	FALSE	FALSE	0	0	1	1	none	8.32802465983e-05
T107	T230	FALSE	FALSE	0	0	1	1	none	0.000126126434104
T126	T230	FALSE	FALSE	0	0	1	1	none	0.0001236022632689
T156	T230	FALSE	FALSE	0	0	1	1	none	8.3111172003e-05
T159a	T230	TRUE	TRUE	1	0	1	1	anc	5.981678185e-07
T182	T230	FALSE	FALSE	0	0	1	1	none	8.17168025085e-05
T188	T230	FALSE	FALSE	0	0	1	1	none	8.6873905328e-05
T192	T230	FALSE	FALSE	0	0	1	1	none	0.0001311573703618
T223	T230	FALSE	FALSE	0	0	1	1	none	8.3411846829e-05
T225	T230	FALSE	FALSE	0	0	1	1	none	8.430750764e-05
S002	T232	TRUE	TRUE	0	0	1	1	none	0.0001216852519549
S007	T232	TRUE	TRUE	0	0	1	1	none	0.0001188978724579
S021	T232	TRUE	TRUE	0	0	1	1	none	0.0001248007918799
S024	T232	TRUE	TRUE	0	0	1	1	none	0.0001252130629489
S025	T232	TRUE	TRUE	0	0	1	1	none	0.0001213670636059
S026	T232	TRUE	TRUE	0	0	1	1	none	0.0001150451626124
S038	T232	TRUE	TRUE	0	0	1	1	none	0.0001246095840374
S039	T232	TRUE	TRUE	0	0	1	1	none	0.0001242981560934
S040	T232	TRUE	TRUE	0	0	1	1	none	4.57235249619e-05
S042	T232	TRUE	TRUE	0	0	1	1	none	0.0001242981560934
S071	T232	TRUE	TRUE	0	0	1	1	none	2.50144172045e-05
S078	T232	TRUE	TRUE	0	0	1	1	none	0.0001242744170209
S081	T232	TRUE	TRUE	0	0	1	1	none	0.0001247584304419
S085	T232	TRUE	TRUE	0	0	1	1	none	5.94575336954e-05
S087	T232	TRUE	TRUE	0	0	1	1	none	7.77521656509e-05
S093	T232	TRUE	TRUE	0	0	1	1	none	3.43630097724e-05
S097	T232	TRUE	TRUE	0	0	1	1	none	0.0001186998436164
S102	T232	TRUE	TRUE	0	0	1	1	none	4.99788825324e-05
S106	T232	TRUE	TRUE	0	0	1	1	none	0.0001191840812939
S130	T232	TRUE	TRUE	0	0	1	1	none	7.63825660784e-05
T009	T232	FALSE	FALSE	0	0	1	1	none	0.0001220969506441
T010	T232	FALSE	FALSE	0	0	1	1	none	0.0001223715370859
T013	T232	FALSE	FALSE	0	0	1	1	none	0.0001351992287644
T014	T232	TRUE	TRUE	0	0	1	1	none	0.0001252039171939
T020	T232	TRUE	TRUE	0	0	1	1	none	0.0001276972587294
T021	T232	FALSE	FALSE	0	0	1	1	none	0.0001224610030699
T028	T232	TRUE	TRUE	0	0	1	1	none	0.0001218399448709
T035a	T232	TRUE	TRUE	0	0	1	1	none	7.80840344089e-05
T035b	T232	FALSE	FALSE	0	0	1	1	none	0.0001218628352514
T040	T232	TRUE	TRUE	0	0	1	1	none	0.0001251831179254
T056	T232	FALSE	FALSE	0	0	1	1	none	0.0001282361212446
T059	T232	TRUE	TRUE	0	0	1	1	none	4.74588475774e-05
T065	T232	TRUE	TRUE	0	0	1	1	none	0.0001249921796257
T069	T232	TRUE	TRUE	0	0	1	1	none	4.77262843e-05
T073	T232	FALSE	FALSE	0	0	1	1	none	0.0001230591708884
T075	T232	TRUE	TRUE	0	0	1	1	none	0.0001179788423144
T077	T232	FALSE	FALSE	0	0	1	1	none	0.0001230591708884
T087	T232	FALSE	FALSE	0	0	1	1	none	0.0001242047196749
T095	T232	TRUE	TRUE	0	0	1	1	none	7.77642233559e-05
T099a	T232	TRUE	TRUE	0	0	1	1	none	7.61346547059e-05
T102	T232	FALSE	FALSE	0	0	1	1	none	8.21273452899e-05
T104	T232	FALSE	FALSE	0	0	1	1	none	0.0001234191674694
T105	T232	FALSE	FALSE	0	0	1	1	none	0.0001267866830812
T107	T232	FALSE	FALSE	0	0	1	1	none	8.21273452899e-05
T126	T232	TRUE	TRUE	0	0	1	1	none	5.369982816e-06
T156	T232	FALSE	FALSE	0	0	1	1	none	0.0001266176084859
T159a	T232	TRUE	TRUE	0	0	1	1	none	0.0001200683317959
T182	T232	FALSE	FALSE	0	0	1	1	none	0.0001252232389914
T188	T232	TRUE	TRUE	0	0	1	1	none	0.0001303803418109
T192	T232	FALSE	FALSE	0	0	1	1	none	1.29250899089e-05
T223	T232	FALSE	FALSE	0	0	1	1	none	0.0001269182833119
T225	T232	FALSE	FALSE	0	0	1	1	none	0.0001278139441229
T230	T232	FALSE	FALSE	0	0	1	1	none	0.0001212646674329
S002	T241	FALSE	FALSE	0	0	1	1	none	0.0001056793641323
S007	T241	FALSE	FALSE	0	0	1	1	none	7.93622817353e-05
S021	T241	FALSE	FALSE	0	0	1	1	none	0.0001087949040573
S024	T241	FALSE	FALSE	0	0	1	1	none	0.0001092071751263
S025	T241	FALSE	FALSE	0	0	1	1	none	0.0001053611757833
S026	T241	FALSE	FALSE	0	0	1	1	none	9.90392747898001e-05
S038	T241	FALSE	FALSE	0	0	1	1	none	2.74306193928e-05
S039	T241	FALSE	FALSE	0	0	1	1	none	0.0001082922682708
S040	T241	FALSE	FALSE	0	0	1	1	none	0.0001363800175223
S042	T241	FALSE	FALSE	0	0	1	1	none	0.0001082922682708
S071	T241	FALSE	FALSE	0	0	1	1	none	0.0001249471345257
S078	T241	FALSE	FALSE	0	0	1	1	none	0.0001082685291983
S081	T241	FALSE	FALSE	0	0	1	1	none	0.0001087525426193
S085	T241	FALSE	FALSE	0	0	1	1	none	0.0001309571711698
S087	T241	FALSE	FALSE	0	0	1	1	none	0.0001492518031253
S093	T241	FALSE	FALSE	0	0	1	1	none	0.0001171641446968
S097	T241	FALSE	FALSE	0	0	1	1	none	0.0001026939557938
S102	T241	FALSE	FALSE	0	0	1	1	none	0.0001406353750928
S106	T241	FALSE	FALSE	0	0	1	1	none	0.0001031781934713
S130	T241	FALSE	FALSE	0	0	1	1	none	0.0001478822035528
T009	T241	FALSE	FALSE	0	0	1	1	none	0.0001060910628215
T010	T241	FALSE	FALSE	0	0	1	1	none	0.0001063656492633
T013	T241	FALSE	FALSE	0	0	1	1	none	1.86859649882e-05
T014	T241	FALSE	FALSE	0	0	1	1	none	0.0001091980293713
T020	T241	FALSE	FALSE	0	0	1	1	none	3.05182940848e-05
T021	T241	FALSE	FALSE	0	0	1	1	none	0.0001064551152473
T028	T241	FALSE	FALSE	0	0	1	1	none	8.23043541483e-05
T035a	T241	FALSE	FALSE	0	0	1	1	none	0.0001495836718833
T035b	T241	FALSE	FALSE	0	0	1	1	none	0.0001058569474288
T040	T241	FALSE	FALSE	0	0	1	1	none	0.0001091772301028
T056	T241	FALSE	FALSE	0	0	1	1	none	0.000112230233422
T059	T241	FALSE	FALSE	0	0	1	1	none	0.0001381153401378
T065	T241	FALSE	FALSE	0	0	1	1	none	2.49693721045e-05
T069	T241	FALSE	FALSE	0	0	1	1	none	0.0001534687764332
T073	T241	FALSE	FALSE	0	0	1	1	none	0.0001070532830658
T075	T241	FALSE	FALSE	0	0	1	1	none	0.0001031692901288
T077	T241	FALSE	FALSE	0	0	1	1	none	0.0001070532830658
T087	T241	FALSE	FALSE	0	0	1	1	none	0.0001081988318523
T095	T241	FALSE	FALSE	0	0	1	1	none	0.0001492638608303
T099a	T241	FALSE	FALSE	0	0	1	1	none	0.0001476342921803
T102	T241	FALSE	FALSE	0	0	1	1	none	0.0001536269827643
T104	T241	FALSE	FALSE	0	0	1	1	none	8.38835767468e-05
T105	T241	FALSE	FALSE	0	0	1	1	none	2.676387556e-05
T107	T241	FALSE	FALSE	0	0	1	1	none	0.0001536269827643
T126	T241	FALSE	FALSE	0	0	1	1	none	0.0001511028119292
T156	T241	FALSE	FALSE	0	0	1	1	none	3.31845858433e-05
T159a	T241	FALSE	FALSE	0	0	1	1	none	0.0001040624439733
T182	T241	FALSE	FALSE	0	0	1	1	none	3.17902163488e-05
T188	T241	FALSE	FALSE	0	0	1	1	none	9.08447510883e-05
T192	T241	FALSE	FALSE	0	0	1	1	none	0.0001586579190221
T223	T241	FALSE	FALSE	0	0	1	1	none	3.34852606693e-05
T225	T241	FALSE	FALSE	0	0	1	1	none	3.43809214803e-05
T230	T241	FALSE	FALSE	0	0	1	1	none	0.0001052587796103
T232	T241	FALSE	FALSE	0	0	1	1	none	0.0001487652160932
S002	T270	FALSE	FALSE	0	0	1	1	none	0.0001236503783485
S007	T270	FALSE	FALSE	0	0	1	1	none	0.0001208629988515
S021	T270	FALSE	FALSE	0	0	1	1	none	0.0001267659182735
S024	T270	FALSE	FALSE	0	0	1	1	none	0.0001271781893425
S025	T270	FALSE	FALSE	0	0	1	1	none	0.0001233321899995
S026	T270	FALSE	FALSE	0	0	1	1	none	0.000117010289006
S038	T270	FALSE	FALSE	0	0	1	1	none	0.000126574710431
S039	T270	FALSE	FALSE	0	0	1	1	none	0.000126263282487
S040	T270	FALSE	FALSE	0	0	1	1	none	4.76886513555e-05
S042	T270	FALSE	FALSE	0	0	1	1	none	0.000126263282487
S071	T270	FALSE	FALSE	0	0	1	1	none	2.69795435981e-05
S078	T270	FALSE	FALSE	0	0	1	1	none	0.0001262395434145
S081	T270	FALSE	FALSE	0	0	1	1	none	0.0001267235568355
S085	T270	FALSE	FALSE	0	0	1	1	none	6.1422660089e-05
S087	T270	FALSE	FALSE	0	0	1	1	none	7.97172920445e-05
S093	T270	FALSE	FALSE	0	0	1	1	none	3.6328136166e-05
S097	T270	FALSE	FALSE	0	0	1	1	none	0.00012066497001
S102	T270	FALSE	FALSE	0	0	1	1	none	5.1944008926e-05
S106	T270	FALSE	FALSE	0	0	1	1	none	0.0001211492076875
S130	T270	FALSE	FALSE	0	0	1	1	none	7.8347692472e-05
T009	T270	FALSE	FALSE	0	0	1	1	none	0.0001240620770377
T010	T270	FALSE	FALSE	0	0	1	1	none	0.0001243366634795
T013	T270	FALSE	FALSE	0	0	1	1	none	0.000137164355158
T014	T270	FALSE	FALSE	0	0	1	1	none	0.0001271690435875
T020	T270	FALSE	FALSE	0	0	1	1	none	0.000129662385123
T021	T270	FALSE	FALSE	0	0	1	1	none	0.0001244261294635
T028	T270	FALSE	FALSE	0	0	1	1	none	0.0001238050712645
T035a	T270	FALSE	FALSE	0	0	1	1	none	8.00491608025e-05
T035b	T270	FALSE	FALSE	0	0	1	1	none	0.000123827961645
T040	T270	FALSE	FALSE	0	0	1	1	none	0.000127148244319
T056	T270	FALSE	FALSE	0	0	1	1	none	0.0001302012476382
T059	T270	FALSE	FALSE	0	0	1	1	none	4.9423973971e-05
T065	T270	FALSE	FALSE	0	0	1	1	none	0.0001269573060193
T069	T270	FALSE	FALSE	0	0	1	1	none	4.96914106936e-05
T073	T270	FALSE	FALSE	0	0	1	1	none	0.000125024297282
T075	T270	FALSE	FALSE	0	0	1	1	none	0.000119943968708
T077	T270	FALSE	FALSE	0	0	1	1	none	0.000125024297282
T087	T270	FALSE	FALSE	0	0	1	1	none	0.0001261698460685
T095	T270	FALSE	FALSE	0	0	1	1	none	7.97293497495e-05
T099a	T270	FALSE	FALSE	0	0	1	1	none	7.80997810995e-05
T102	T270	FALSE	FALSE	0	0	1	1	none	8.40924716835e-05
T104	T270	FALSE	FALSE	0	0	1	1	none	0.000125384293863
T105	T270	FALSE	FALSE	0	0	1	1	none	0.0001287518094748
T107	T270	FALSE	FALSE	0	0	1	1	none	8.40924716835e-05
T126	T270	FALSE	FALSE	0	0	1	1	none	7.3351092096e-06
T156	T270	FALSE	FALSE	0	0	1	1	none	0.0001285827348795
T159a	T270	FALSE	FALSE	0	0	1	1	none	0.0001220334581895
T182	T270	FALSE	FALSE	0	0	1	1	none	0.000127188365385
T188	T270	FALSE	FALSE	0	0	1	1	none	0.0001323454682045
T192	T270	FALSE	FALSE	0	0	1	1	none	1.48902163025e-05
T223	T270	FALSE	FALSE	0	0	1	1	none	0.0001288834097055
T225	T270	FALSE	FALSE	0	0	1	1	none	0.0001297790705165
T230	T270	FALSE	FALSE	0	0	1	1	none	0.0001232297938265
T232	T270	TRUE	TRUE	1	0	1	1	anc	5.981678185e-07
T241	T270	FALSE	FALSE	0	0	1	1	none	0.0001507303424868
S002	T271b	FALSE	FALSE	0	0	1	1	none	8.65225956175001e-05
S007	T271b	FALSE	FALSE	0	0	1	1	none	6.02055132205e-05
S021	T271b	FALSE	FALSE	0	0	1	1	none	8.96381355425001e-05
S024	T271b	FALSE	FALSE	0	0	1	1	none	9.00504066115001e-05
S025	T271b	FALSE	FALSE	0	0	1	1	none	8.62044072685001e-05
S026	T271b	FALSE	FALSE	0	0	1	1	none	7.98825062750001e-05
S038	T271b	FALSE	FALSE	0	0	1	1	none	1.201979288e-05
S039	T271b	FALSE	FALSE	0	0	1	1	none	8.91354997560001e-05
S040	T271b	FALSE	FALSE	0	0	1	1	none	0.0001172232490075
S042	T271b	FALSE	FALSE	0	0	1	1	none	8.91354997560001e-05
S071	T271b	FALSE	FALSE	0	0	1	1	none	0.0001057903660109
S078	T271b	FALSE	FALSE	0	0	1	1	none	8.91117606835001e-05
S081	T271b	FALSE	FALSE	0	0	1	1	none	8.95957741045e-05
S085	T271b	FALSE	FALSE	0	0	1	1	none	0.000111800402655
S087	T271b	FALSE	FALSE	0	0	1	1	none	0.0001300950346105
S093	T271b	FALSE	FALSE	0	0	1	1	none	9.80073761820001e-05
S097	T271b	FALSE	FALSE	0	0	1	1	none	8.35371872790001e-05
S102	T271b	FALSE	FALSE	0	0	1	1	none	0.000121478606578
S106	T271b	FALSE	FALSE	0	0	1	1	none	8.40214249565001e-05
S130	T271b	FALSE	FALSE	0	0	1	1	none	0.000128725435038
T009	T271b	FALSE	FALSE	0	0	1	1	none	8.69342943067001e-05
T010	T271b	FALSE	FALSE	0	0	1	1	none	8.72088807485001e-05
T013	T271b	FALSE	FALSE	0	0	1	1	none	2.2609437607e-05
T014	T271b	FALSE	FALSE	0	0	1	1	none	9.00412608565001e-05
T020	T271b	FALSE	FALSE	0	0	1	1	none	1.5107467572e-05
T021	T271b	FALSE	FALSE	0	0	1	1	none	8.72983467325001e-05
T028	T271b	FALSE	FALSE	0	0	1	1	none	6.31475856335e-05
T035a	T271b	FALSE	FALSE	0	0	1	1	none	0.0001304269033685
T035b	T271b	FALSE	FALSE	0	0	1	1	none	8.67001789140001e-05
T040	T271b	FALSE	FALSE	0	0	1	1	none	9.00204615880001e-05
T056	T271b	FALSE	FALSE	0	0	1	1	none	9.30734649072001e-05
T059	T271b	FALSE	FALSE	0	0	1	1	none	0.000118958571623
T065	T271b	FALSE	FALSE	0	0	1	1	none	1.24023884683e-05
T069	T271b	FALSE	FALSE	0	0	1	1	none	0.0001343120079184
T073	T271b	FALSE	FALSE	0	0	1	1	none	8.7896514551e-05
T075	T271b	FALSE	FALSE	0	0	1	1	none	8.4012521614e-05
T077	T271b	FALSE	FALSE	0	0	1	1	none	8.7896514551e-05
T087	T271b	FALSE	FALSE	0	0	1	1	none	8.90420633375001e-05
T095	T271b	FALSE	FALSE	0	0	1	1	none	0.0001301070923155
T099a	T271b	FALSE	FALSE	0	0	1	1	none	0.0001284775236655
T102	T271b	FALSE	FALSE	0	0	1	1	none	0.0001344702142495
T104	T271b	FALSE	FALSE	0	0	1	1	none	6.4726808232e-05
T105	T271b	FALSE	FALSE	0	0	1	1	none	1.41968919238e-05
T107	T271b	FALSE	FALSE	0	0	1	1	none	0.0001344702142495
T126	T271b	FALSE	FALSE	0	0	1	1	none	0.0001319460434144
T156	T271b	FALSE	FALSE	0	0	1	1	none	4.1871747295e-06
T159a	T271b	FALSE	FALSE	0	0	1	1	none	8.49056754585001e-05
T182	T271b	FALSE	FALSE	0	0	1	1	none	1.1437112197e-05
T188	T271b	FALSE	FALSE	0	0	1	1	none	7.16879825735e-05
T192	T271b	FALSE	FALSE	0	0	1	1	none	0.0001395011505073
T223	T271b	FALSE	FALSE	0	0	1	1	none	1.31321565175e-05
T225	T271b	FALSE	FALSE	0	0	1	1	none	4.1871747295e-06
T230	T271b	FALSE	FALSE	0	0	1	1	none	8.61020110955001e-05
T232	T271b	FALSE	FALSE	0	0	1	1	none	0.0001296084475784
T241	T271b	FALSE	FALSE	0	0	1	1	none	3.61754249358e-05
T270	T271b	FALSE	FALSE	0	0	1	1	none	0.000131573573972
S002	T301	FALSE	FALSE	0	0	1	1	none	0.0001358087523994
S007	T301	FALSE	FALSE	0	0	1	1	none	0.0001330213729024
S021	T301	FALSE	FALSE	0	0	1	1	none	0.0001389242923244
S024	T301	FALSE	FALSE	0	0	1	1	none	0.0001393365633934
S025	T301	FALSE	FALSE	0	0	1	1	none	0.0001354905640504
S026	T301	FALSE	FALSE	0	0	1	1	none	0.0001291686630569
S038	T301	FALSE	FALSE	0	0	1	1	none	0.0001387330844819
S039	T301	FALSE	FALSE	0	0	1	1	none	0.0001384216565379
S040	T301	FALSE	FALSE	0	0	1	1	none	5.98470254064e-05
S042	T301	FALSE	FALSE	0	0	1	1	none	0.0001384216565379
S071	T301	FALSE	FALSE	0	0	1	1	none	3.9137917649e-05
S078	T301	FALSE	FALSE	0	0	1	1	none	0.0001383979174654
S081	T301	FALSE	FALSE	0	0	1	1	none	0.0001388819308864
S085	T301	FALSE	FALSE	0	0	1	1	none	7.35810341399e-05
S087	T301	FALSE	FALSE	0	0	1	1	none	9.18756660954e-05
S093	T301	FALSE	FALSE	0	0	1	1	none	4.84865102169e-05
S097	T301	FALSE	FALSE	0	0	1	1	none	0.0001328233440609
S102	T301	FALSE	FALSE	0	0	1	1	none	6.41023829769e-05
S106	T301	FALSE	FALSE	0	0	1	1	none	0.0001333075817384
S130	T301	FALSE	FALSE	0	0	1	1	none	9.05060665229e-05
T009	T301	FALSE	FALSE	0	0	1	1	none	0.0001362204510886
T010	T301	FALSE	FALSE	0	0	1	1	none	0.0001364950375304
T013	T301	FALSE	FALSE	0	0	1	1	none	0.0001493227292089
T014	T301	FALSE	FALSE	0	0	1	1	none	0.0001393274176384
T020	T301	FALSE	FALSE	0	0	1	1	none	0.0001418207591739
T021	T301	FALSE	FALSE	0	0	1	1	none	0.0001365845035144
T028	T301	FALSE	FALSE	0	0	1	1	none	0.0001359634453154
T035a	T301	FALSE	FALSE	0	0	1	1	none	9.22075348534e-05
T035b	T301	FALSE	FALSE	0	0	1	1	none	0.0001359863356959
T040	T301	FALSE	FALSE	0	0	1	1	none	0.0001393066183699
T056	T301	FALSE	FALSE	0	0	1	1	none	0.0001423596216891
T059	T301	FALSE	FALSE	0	0	1	1	none	6.15823480219e-05
T065	T301	FALSE	FALSE	0	0	1	1	none	0.0001391156800702
T069	T301	FALSE	FALSE	0	0	1	1	none	6.18497847445e-05
T073	T301	FALSE	FALSE	0	0	1	1	none	0.0001371826713329
T075	T301	FALSE	FALSE	0	0	1	1	none	0.0001321023427589
T077	T301	FALSE	FALSE	0	0	1	1	none	0.0001371826713329
T087	T301	FALSE	FALSE	0	0	1	1	none	0.0001383282201194
T095	T301	FALSE	FALSE	0	0	1	1	none	9.18877238004e-05
T099a	T301	FALSE	FALSE	0	0	1	1	none	9.02581551504e-05
T102	T301	FALSE	FALSE	0	0	1	1	none	9.62508457344e-05
T104	T301	FALSE	FALSE	0	0	1	1	none	0.0001375426679139
T105	T301	FALSE	FALSE	0	0	1	1	none	0.0001409101835257
T107	T301	FALSE	FALSE	0	0	1	1	none	9.62508457344e-05
T126	T301	FALSE	FALSE	1	0	1	1	anc	5.206058605e-06
T156	T301	FALSE	FALSE	0	0	1	1	none	0.0001407411089304
T159a	T301	FALSE	FALSE	0	0	1	1	none	0.0001341918322404
T182	T301	FALSE	FALSE	0	0	1	1	none	0.0001393467394359
T188	T301	FALSE	FALSE	0	0	1	1	none	0.0001445038422554
T192	T301	FALSE	FALSE	0	0	1	1	none	1.45556691534e-05
T223	T301	FALSE	FALSE	0	0	1	1	none	0.0001410417837564
T225	T301	FALSE	FALSE	0	0	1	1	none	0.0001419374445674
T230	T301	FALSE	FALSE	0	0	1	1	none	0.0001353881678774
T232	T301	FALSE	FALSE	0	0	1	1	none	1.71558874245e-05
T241	T301	FALSE	FALSE	0	0	1	1	none	0.0001628887165377
T270	T301	FALSE	FALSE	0	0	1	1	none	1.91210138181e-05
T271b	T301	FALSE	FALSE	0	0	1	1	none	0.0001437319480229
S002	T303	FALSE	FALSE	0	0	1	1	none	0.0001390223053989
S007	T303	FALSE	FALSE	0	0	1	1	none	0.0001362349259019
S021	T303	FALSE	FALSE	0	0	1	1	none	0.0001421378453239
S024	T303	FALSE	FALSE	0	0	1	1	none	0.0001425501163929
S025	T303	FALSE	FALSE	0	0	1	1	none	0.0001387041170499
S026	T303	FALSE	FALSE	0	0	1	1	none	0.0001323822160564
S038	T303	FALSE	FALSE	0	0	1	1	none	0.0001419466374814
S039	T303	FALSE	FALSE	0	0	1	1	none	0.0001416352095374
S040	T303	FALSE	FALSE	0	0	1	1	none	6.30605784059e-05
S042	T303	FALSE	FALSE	0	0	1	1	none	0.0001416352095374
S071	T303	FALSE	FALSE	0	0	1	1	none	4.23514706485e-05
S078	T303	FALSE	FALSE	0	0	1	1	none	0.0001416114704649
S081	T303	FALSE	FALSE	0	0	1	1	none	0.0001420954838859
S085	T303	FALSE	FALSE	0	0	1	1	none	7.67945871394e-05
S087	T303	FALSE	FALSE	0	0	1	1	none	9.50892190949e-05
S093	T303	FALSE	FALSE	0	0	1	1	none	5.17000632164e-05
S097	T303	FALSE	FALSE	0	0	1	1	none	0.0001360368970604
S102	T303	FALSE	FALSE	0	0	1	1	none	6.73159359764e-05
S106	T303	FALSE	FALSE	0	0	1	1	none	0.0001365211347379
S130	T303	FALSE	FALSE	0	0	1	1	none	9.37196195224e-05
T009	T303	FALSE	FALSE	0	0	1	1	none	0.0001394340040881
T010	T303	FALSE	FALSE	0	0	1	1	none	0.0001397085905299
T013	T303	FALSE	FALSE	0	0	1	1	none	0.0001525362822084
T014	T303	FALSE	FALSE	0	0	1	1	none	0.0001425409706379
T020	T303	FALSE	FALSE	0	0	1	1	none	0.0001450343121734
T021	T303	FALSE	FALSE	0	0	1	1	none	0.0001397980565139
T028	T303	FALSE	FALSE	0	0	1	1	none	0.0001391769983149
T035a	T303	FALSE	FALSE	0	0	1	1	none	9.54210878529e-05
T035b	T303	FALSE	FALSE	0	0	1	1	none	0.0001391998886954
T040	T303	FALSE	FALSE	0	0	1	1	none	0.0001425201713694
T056	T303	FALSE	FALSE	0	0	1	1	none	0.0001455731746886
T059	T303	FALSE	FALSE	0	0	1	1	none	6.47959010214e-05
T065	T303	FALSE	FALSE	0	0	1	1	none	0.0001423292330697
T069	T303	FALSE	FALSE	0	0	1	1	none	6.5063337744e-05
T073	T303	FALSE	FALSE	0	0	1	1	none	0.0001403962243324
T075	T303	FALSE	FALSE	0	0	1	1	none	0.0001353158957584
T077	T303	FALSE	FALSE	0	0	1	1	none	0.0001403962243324
T087	T303	FALSE	FALSE	0	0	1	1	none	0.0001415417731189
T095	T303	FALSE	FALSE	0	0	1	1	none	9.51012767999e-05
T099a	T303	FALSE	FALSE	0	0	1	1	none	9.34717081499e-05
T102	T303	FALSE	FALSE	0	0	1	1	none	9.94643987339e-05
T104	T303	FALSE	FALSE	0	0	1	1	none	0.0001407562209134
T105	T303	FALSE	FALSE	0	0	1	1	none	0.0001441237365252
T107	T303	FALSE	FALSE	0	0	1	1	none	9.94643987339e-05
T126	T303	FALSE	FALSE	1	0	1	1	anc	6.0269403305e-06
T156	T303	FALSE	FALSE	0	0	1	1	none	0.0001439546619299
T159a	T303	FALSE	FALSE	0	0	1	1	none	0.0001374053852399
T182	T303	FALSE	FALSE	0	0	1	1	none	0.0001425602924354
T188	T303	FALSE	FALSE	0	0	1	1	none	0.0001477173952549
T192	T303	FALSE	FALSE	0	0	1	1	none	1.77692221529e-05
T223	T303	FALSE	FALSE	0	0	1	1	none	0.0001442553367559
T225	T303	FALSE	FALSE	0	0	1	1	none	0.0001451509975669
T230	T303	FALSE	FALSE	0	0	1	1	none	0.0001386017208769
T232	T303	FALSE	FALSE	0	0	1	1	none	2.0369440424e-05
T241	T303	FALSE	FALSE	0	0	1	1	none	0.0001661022695372
T270	T303	FALSE	FALSE	0	0	1	1	none	2.23345668176e-05
T271b	T303	FALSE	FALSE	0	0	1	1	none	0.0001469455010224
T301	T303	FALSE	FALSE	0	0	1	1	none	1.72146771205e-05
S002	T322	FALSE	FALSE	0	0	1	1	none	0.0001012839857008
S007	T322	FALSE	FALSE	0	0	1	1	none	7.49669033038e-05
S021	T322	FALSE	FALSE	0	0	1	1	none	0.0001043995256258
S024	T322	FALSE	FALSE	0	0	1	1	none	0.0001048117966948
S025	T322	FALSE	FALSE	0	0	1	1	none	0.0001009657973518
S026	T322	FALSE	FALSE	0	0	1	1	none	9.46438963583001e-05
S038	T322	FALSE	FALSE	0	0	1	1	none	2.30352409613e-05
S039	T322	FALSE	FALSE	0	0	1	1	none	0.0001038968898393
S040	T322	FALSE	FALSE	0	0	1	1	none	0.0001319846390908
S042	T322	FALSE	FALSE	0	0	1	1	none	0.0001038968898393
S071	T322	FALSE	FALSE	0	0	1	1	none	0.0001205517560942
S078	T322	FALSE	FALSE	0	0	1	1	none	0.0001038731507668
S081	T322	FALSE	FALSE	0	0	1	1	none	0.0001043571641878
S085	T322	FALSE	FALSE	0	0	1	1	none	0.0001265617927383
S087	T322	FALSE	FALSE	0	0	1	1	none	0.0001448564246938
S093	T322	FALSE	FALSE	0	0	1	1	none	0.0001127687662653
S097	T322	FALSE	FALSE	0	0	1	1	none	9.82985773623001e-05
S102	T322	FALSE	FALSE	0	0	1	1	none	0.0001362399966613
S106	T322	FALSE	FALSE	0	0	1	1	none	9.87828150398001e-05
S130	T322	FALSE	FALSE	0	0	1	1	none	0.0001434868251213
T009	T322	FALSE	FALSE	0	0	1	1	none	0.00010169568439
T010	T322	FALSE	FALSE	0	0	1	1	none	0.0001019702708318
T013	T322	FALSE	FALSE	0	0	1	1	none	1.42905865567e-05
T014	T322	FALSE	FALSE	0	0	1	1	none	0.0001048026509398
T020	T322	FALSE	FALSE	0	0	1	1	none	2.61229156533e-05
T021	T322	FALSE	FALSE	0	0	1	1	none	0.0001020597368158
T028	T322	FALSE	FALSE	0	0	1	1	none	7.79089757168e-05
T035a	T322	FALSE	FALSE	0	0	1	1	none	0.0001451882934518
T035b	T322	FALSE	FALSE	0	0	1	1	none	0.0001014615689973
T040	T322	FALSE	FALSE	0	0	1	1	none	0.0001047818516713
T056	T322	FALSE	FALSE	0	0	1	1	none	0.0001078348549905
T059	T322	FALSE	FALSE	0	0	1	1	none	0.0001337199617063
T065	T322	FALSE	FALSE	0	0	1	1	none	2.0573993673e-05
T069	T322	FALSE	FALSE	0	0	1	1	none	0.0001490733980017
T073	T322	FALSE	FALSE	0	0	1	1	none	0.0001026579046343
T075	T322	FALSE	FALSE	0	0	1	1	none	9.87739116973e-05
T077	T322	FALSE	FALSE	0	0	1	1	none	0.0001026579046343
T087	T322	FALSE	FALSE	0	0	1	1	none	0.0001038034534208
T095	T322	FALSE	FALSE	0	0	1	1	none	0.0001448684823988
T099a	T322	FALSE	FALSE	0	0	1	1	none	0.0001432389137488
T102	T322	FALSE	FALSE	0	0	1	1	none	0.0001492316043328
T104	T322	FALSE	FALSE	0	0	1	1	none	7.94881983153e-05
T105	T322	FALSE	FALSE	0	0	1	1	none	2.23684971285e-05
T107	T322	FALSE	FALSE	0	0	1	1	none	0.0001492316043328
T126	T322	FALSE	FALSE	0	0	1	1	none	0.0001467074334977
T156	T322	FALSE	FALSE	0	0	1	1	none	2.87892074118e-05
T159a	T322	FALSE	FALSE	0	0	1	1	none	9.96670655418001e-05
T182	T322	FALSE	FALSE	0	0	1	1	none	2.73948379173e-05
T188	T322	FALSE	FALSE	0	0	1	1	none	8.64493726568e-05
T192	T322	FALSE	FALSE	0	0	1	1	none	0.0001542625405906
T223	T322	FALSE	FALSE	0	0	1	1	none	2.90898822378e-05
T225	T322	FALSE	FALSE	0	0	1	1	none	2.99855430488e-05
T230	T322	FALSE	FALSE	0	0	1	1	none	0.0001008634011788
T232	T322	FALSE	FALSE	0	0	1	1	none	0.0001443698376617
T241	T322	FALSE	FALSE	0	0	1	1	none	6.5240441255e-06
T270	T322	FALSE	FALSE	0	0	1	1	none	0.0001463349640553
T271b	T322	FALSE	FALSE	0	0	1	1	none	3.17800465043e-05
T301	T322	FALSE	FALSE	0	0	1	1	none	0.0001584933381062
T303	T322	FALSE	FALSE	0	0	1	1	none	0.0001617068911057
S002	T327b	FALSE	FALSE	0	0	1	1	none	0.00012396183753
S007	T327b	FALSE	FALSE	0	0	1	1	none	0.000121174458033
S021	T327b	FALSE	FALSE	0	0	1	1	none	0.000127077377455
S024	T327b	FALSE	FALSE	0	0	1	1	none	0.000127489648524
S025	T327b	FALSE	FALSE	0	0	1	1	none	0.000123643649181
S026	T327b	FALSE	FALSE	0	0	1	1	none	0.0001173217481875
S038	T327b	FALSE	FALSE	0	0	1	1	none	0.0001268861696125
S039	T327b	FALSE	FALSE	0	0	1	1	none	0.0001265747416685
S040	T327b	FALSE	FALSE	0	0	1	1	none	4.8000110537e-05
S042	T327b	FALSE	FALSE	0	0	1	1	none	0.0001265747416685
S071	T327b	FALSE	FALSE	0	0	1	1	none	2.92420954764e-05
S078	T327b	FALSE	FALSE	0	0	1	1	none	0.000126551002596
S081	T327b	FALSE	FALSE	0	0	1	1	none	0.000127035016017
S085	T327b	FALSE	FALSE	0	0	1	1	none	6.17341192705e-05
S087	T327b	FALSE	FALSE	0	0	1	1	none	8.0028751226e-05
S093	T327b	FALSE	FALSE	0	0	1	1	none	3.66395953475e-05
S097	T327b	FALSE	FALSE	0	0	1	1	none	0.0001209764291915
S102	T327b	FALSE	FALSE	0	0	1	1	none	5.22554681075e-05
S106	T327b	FALSE	FALSE	0	0	1	1	none	0.000121460666869
S130	T327b	FALSE	FALSE	0	0	1	1	none	7.86591516535e-05
T009	T327b	FALSE	FALSE	0	0	1	1	none	0.0001243735362192
T010	T327b	FALSE	FALSE	0	0	1	1	none	0.000124648122661
T013	T327b	FALSE	FALSE	0	0	1	1	none	0.0001374758143395
T014	T327b	FALSE	FALSE	0	0	1	1	none	0.000127480502769
T020	T327b	FALSE	FALSE	0	0	1	1	none	0.0001299738443045
T021	T327b	FALSE	FALSE	0	0	1	1	none	0.000124737588645
T028	T327b	FALSE	FALSE	0	0	1	1	none	0.000124116530446
T035a	T327b	FALSE	FALSE	0	0	1	1	none	8.0360619984e-05
T035b	T327b	FALSE	FALSE	0	0	1	1	none	0.0001241394208265
T040	T327b	FALSE	FALSE	0	0	1	1	none	0.0001274597035005
T056	T327b	FALSE	FALSE	0	0	1	1	none	0.0001305127068197
T059	T327b	FALSE	FALSE	0	0	1	1	none	4.97354331525e-05
T065	T327b	FALSE	FALSE	0	0	1	1	none	0.0001272687652008
T069	T327b	FALSE	FALSE	0	0	1	1	none	5.77637373839e-05
T073	T327b	FALSE	FALSE	0	0	1	1	none	0.0001253357564635
T075	T327b	FALSE	FALSE	0	0	1	1	none	0.0001202554278895
T077	T327b	FALSE	FALSE	0	0	1	1	none	0.0001253357564635
T087	T327b	FALSE	FALSE	0	0	1	1	none	0.00012648130525
T095	T327b	FALSE	FALSE	0	0	1	1	none	8.0040808931e-05
T099a	T327b	FALSE	FALSE	0	0	1	1	none	7.8411240281e-05
T102	T327b	FALSE	FALSE	0	0	1	1	none	8.4403930865e-05
T104	T327b	FALSE	FALSE	0	0	1	1	none	0.0001256957530445
T105	T327b	FALSE	FALSE	0	0	1	1	none	0.0001290632686563
T107	T327b	FALSE	FALSE	0	0	1	1	none	8.4403930865e-05
T126	T327b	FALSE	FALSE	0	0	1	1	none	5.53977728799e-05
T156	T327b	FALSE	FALSE	0	0	1	1	none	0.000128894194061
T159a	T327b	FALSE	FALSE	0	0	1	1	none	0.000122344917371
T182	T327b	FALSE	FALSE	0	0	1	1	none	0.0001274998245665
T188	T327b	FALSE	FALSE	0	0	1	1	none	0.000132656927386
T192	T327b	FALSE	FALSE	0	0	1	1	none	6.29528799728e-05
T223	T327b	FALSE	FALSE	0	0	1	1	none	0.000129194868887
T225	T327b	FALSE	FALSE	0	0	1	1	none	0.000130090529698
T230	T327b	FALSE	FALSE	0	0	1	1	none	0.000123541253008
T232	T327b	FALSE	FALSE	0	0	1	1	none	5.30601770439e-05
T241	T327b	FALSE	FALSE	0	0	1	1	none	0.0001510418016683
T270	T327b	FALSE	FALSE	0	0	1	1	none	5.50253034375e-05
T271b	T327b	FALSE	FALSE	0	0	1	1	none	0.0001318850331535
T301	T327b	FALSE	FALSE	0	0	1	1	none	6.71836774884e-05
T303	T327b	FALSE	FALSE	0	0	1	1	none	7.03972304879e-05
T322	T327b	FALSE	FALSE	0	0	1	1	none	0.0001466464232368
S002	T330	TRUE	TRUE	0	0	1	1	none	0.0001197746628005
S007	T330	TRUE	TRUE	0	0	1	1	none	0.0001169872833035
S021	T330	TRUE	TRUE	0	0	1	1	none	0.0001228902027255
S024	T330	TRUE	TRUE	0	0	1	1	none	0.0001233024737945
S025	T330	TRUE	TRUE	0	0	1	1	none	0.0001194564744515
S026	T330	TRUE	TRUE	0	0	1	1	none	0.000113134573458
S038	T330	TRUE	TRUE	0	0	1	1	none	0.000122698994883
S039	T330	TRUE	TRUE	0	0	1	1	none	0.000122387566939
S040	T330	TRUE	TRUE	0	0	1	1	none	4.38129358075e-05
S042	T330	TRUE	TRUE	0	0	1	1	none	0.000122387566939
S071	T330	TRUE	TRUE	0	0	1	1	none	2.50549207469e-05
S078	T330	TRUE	TRUE	0	0	1	1	none	0.0001223638278665
S081	T330	TRUE	TRUE	0	0	1	1	none	0.0001228478412875
S085	T330	TRUE	TRUE	0	0	1	1	none	5.7546944541e-05
S087	T330	TRUE	TRUE	0	0	1	1	none	7.58415764965e-05
S093	T330	TRUE	TRUE	0	0	1	1	none	3.2452420618e-05
S097	T330	TRUE	TRUE	0	0	1	1	none	0.000116789254462
S102	T330	TRUE	TRUE	0	0	1	1	none	4.8068293378e-05
S106	T330	TRUE	TRUE	0	0	1	1	none	0.0001172734921395
S130	T330	TRUE	TRUE	0	0	1	1	none	7.4471976924e-05
T009	T330	FALSE	FALSE	0	0	1	1	none	0.0001201863614897
T010	T330	FALSE	FALSE	0	0	1	1	none	0.0001204609479315
T013	T330	FALSE	FALSE	0	0	1	1	none	0.00013328863961
T014	T330	TRUE	TRUE	0	0	1	1	none	0.0001232933280395
T020	T330	TRUE	TRUE	0	0	1	1	none	0.000125786669575
T021	T330	FALSE	FALSE	0	0	1	1	none	0.0001205504139155
T028	T330	TRUE	TRUE	0	0	1	1	none	0.0001199293557165
T035a	T330	TRUE	TRUE	0	0	1	1	none	7.61734452545e-05
T035b	T330	FALSE	FALSE	0	0	1	1	none	0.000119952246097
T040	T330	TRUE	TRUE	0	0	1	1	none	0.000123272528771
T056	T330	FALSE	FALSE	0	0	1	1	none	0.0001263255320902
T059	T330	TRUE	TRUE	0	0	1	1	none	4.5548258423e-05
T065	T330	TRUE	TRUE	0	0	1	1	none	0.0001230815904713
T069	T330	TRUE	TRUE	0	0	1	1	none	5.35765626544e-05
T073	T330	FALSE	FALSE	0	0	1	1	none	0.000121148581734
T075	T330	TRUE	TRUE	0	0	1	1	none	0.00011606825316
T077	T330	FALSE	FALSE	0	0	1	1	none	0.000121148581734
T087	T330	FALSE	FALSE	0	0	1	1	none	0.0001222941305205
T095	T330	TRUE	TRUE	0	0	1	1	none	7.58536342015e-05
T099a	T330	TRUE	TRUE	0	0	1	1	none	7.42240655515e-05
T102	T330	FALSE	FALSE	0	0	1	1	none	8.02167561355e-05
T104	T330	FALSE	FALSE	0	0	1	1	none	0.000121508578315
T105	T330	FALSE	FALSE	0	0	1	1	none	0.0001248760939268
T107	T330	FALSE	FALSE	0	0	1	1	none	8.02167561355e-05
T126	T330	TRUE	TRUE	0	0	1	1	none	5.12105981504e-05
T156	T330	FALSE	FALSE	0	0	1	1	none	0.0001247070193315
T159a	T330	TRUE	TRUE	0	0	1	1	none	0.0001181577426415
T182	T330	FALSE	FALSE	0	0	1	1	none	0.000123312649837
T188	T330	TRUE	TRUE	0	0	1	1	none	0.0001284697526565
T192	T330	FALSE	FALSE	0	0	1	1	none	5.87657052433e-05
T223	T330	FALSE	FALSE	0	0	1	1	none	0.0001250076941575
T225	T330	FALSE	FALSE	0	0	1	1	none	0.0001259033549685
T230	T330	FALSE	FALSE	0	0	1	1	none	0.0001193540782785
T232	T330	TRUE	TRUE	0	0	1	1	none	4.88730023144e-05
T241	T330	FALSE	FALSE	0	0	1	1	none	0.0001468546269388
T270	T330	FALSE	FALSE	0	0	1	1	none	5.0838128708e-05
T271b	T330	FALSE	FALSE	0	0	1	1	none	0.000127697858424
T301	T330	FALSE	FALSE	0	0	1	1	none	6.29965027589e-05
T303	T330	FALSE	FALSE	0	0	1	1	none	6.62100557584e-05
T322	T330	FALSE	FALSE	0	0	1	1	none	0.0001424592485073
T327b	T330	TRUE	TRUE	0	1	1	1	desc	5.981678185e-07
S002	T335	FALSE	FALSE	0	0	1	1	none	0.0001332256516274
S007	T335	FALSE	FALSE	0	0	1	1	none	0.0001304382721304
S021	T335	FALSE	FALSE	0	0	1	1	none	0.0001363411915524
S024	T335	FALSE	FALSE	0	0	1	1	none	0.0001367534626214
S025	T335	FALSE	FALSE	0	0	1	1	none	0.0001329074632784
S026	T335	FALSE	FALSE	0	0	1	1	none	0.0001265855622849
S038	T335	FALSE	FALSE	0	0	1	1	none	0.0001361499837099
S039	T335	FALSE	FALSE	0	0	1	1	none	0.0001358385557659
S040	T335	FALSE	FALSE	0	0	1	1	none	5.72639246344e-05
S042	T335	FALSE	FALSE	0	0	1	1	none	0.0001358385557659
S071	T335	FALSE	FALSE	0	0	1	1	none	3.6554816877e-05
S078	T335	FALSE	FALSE	0	0	1	1	none	0.0001358148166934
S081	T335	FALSE	FALSE	0	0	1	1	none	0.0001362988301144
S085	T335	FALSE	FALSE	0	0	1	1	none	7.09979333679e-05
S087	T335	FALSE	FALSE	0	0	1	1	none	8.92925653234e-05
S093	T335	FALSE	FALSE	0	0	1	1	none	4.59034094449e-05
S097	T335	FALSE	FALSE	0	0	1	1	none	0.0001302402432889
S102	T335	FALSE	FALSE	0	0	1	1	none	6.15192822049e-05
S106	T335	FALSE	FALSE	0	0	1	1	none	0.0001307244809664
S130	T335	FALSE	FALSE	0	0	1	1	none	8.79229657509e-05
T009	T335	FALSE	FALSE	0	0	1	1	none	0.0001336373503166
T010	T335	FALSE	FALSE	0	0	1	1	none	0.0001339119367584
T013	T335	FALSE	FALSE	0	0	1	1	none	0.0001467396284369
T014	T335	FALSE	FALSE	0	0	1	1	none	0.0001367443168664
T020	T335	FALSE	FALSE	0	0	1	1	none	0.0001392376584019
T021	T335	FALSE	FALSE	0	0	1	1	none	0.0001340014027424
T028	T335	FALSE	FALSE	0	0	1	1	none	0.0001333803445434
T035a	T335	FALSE	FALSE	0	0	1	1	none	8.96244340814e-05
T035b	T335	FALSE	FALSE	0	0	1	1	none	0.0001334032349239
T040	T335	FALSE	FALSE	0	0	1	1	none	0.0001367235175979
T056	T335	FALSE	FALSE	0	0	1	1	none	0.0001397765209171
T059	T335	FALSE	FALSE	0	0	1	1	none	5.89992472499e-05
T065	T335	FALSE	FALSE	0	0	1	1	none	0.0001365325792982
T069	T335	FALSE	FALSE	0	0	1	1	none	5.92666839725e-05
T073	T335	FALSE	FALSE	0	0	1	1	none	0.0001345995705609
T075	T335	FALSE	FALSE	0	0	1	1	none	0.0001295192419869
T077	T335	FALSE	FALSE	0	0	1	1	none	0.0001345995705609
T087	T335	FALSE	FALSE	0	0	1	1	none	0.0001357451193474
T095	T335	FALSE	FALSE	0	0	1	1	none	8.93046230284e-05
T099a	T335	FALSE	FALSE	0	0	1	1	none	8.76750543784e-05
T102	T335	FALSE	FALSE	0	0	1	1	none	9.36677449624e-05
T104	T335	FALSE	FALSE	0	0	1	1	none	0.0001349595671419
T105	T335	FALSE	FALSE	0	0	1	1	none	0.0001383270827537
T107	T335	FALSE	FALSE	0	0	1	1	none	9.36677449624e-05
T126	T335	TRUE	TRUE	1	0	1	1	anc	5.981678185e-07
T156	T335	FALSE	FALSE	0	0	1	1	none	0.0001381580081584
T159a	T335	FALSE	FALSE	0	0	1	1	none	0.0001316087314684
T182	T335	FALSE	FALSE	0	0	1	1	none	0.0001367636386639
T188	T335	FALSE	FALSE	0	0	1	1	none	0.0001419207414834
T192	T335	FALSE	FALSE	0	0	1	1	none	1.19725683814e-05
T223	T335	FALSE	FALSE	0	0	1	1	none	0.0001384586829844
T225	T335	FALSE	FALSE	0	0	1	1	none	0.0001393543437954
T230	T335	FALSE	FALSE	0	0	1	1	none	0.0001328050671054
T232	T335	FALSE	FALSE	0	0	1	1	none	1.45727866525e-05
T241	T335	FALSE	FALSE	0	0	1	1	none	0.0001603056157657
T270	T335	FALSE	FALSE	0	0	1	1	none	1.65379130461e-05
T271b	T335	FALSE	FALSE	0	0	1	1	none	0.0001411488472509
T301	T335	FALSE	FALSE	0	0	1	1	none	1.500703026e-05
T303	T335	FALSE	FALSE	0	0	1	1	none	1.82205832595e-05
T322	T335	FALSE	FALSE	0	0	1	1	none	0.0001559102373342
T327b	T335	FALSE	FALSE	0	0	1	1	none	6.46005767164e-05
T330	T335	FALSE	FALSE	0	0	1	1	none	6.04134019869e-05
S002	T341	TRUE	TRUE	0	0	1	1	none	2.0666001562e-05
S007	T341	TRUE	TRUE	0	0	1	1	none	7.1902467745e-05
S021	T341	TRUE	TRUE	0	0	1	1	none	2.3781541487e-05
S024	T341	TRUE	TRUE	0	0	1	1	none	2.4193812556e-05
S025	T341	TRUE	TRUE	0	0	1	1	none	1.7113387819e-05
S026	T341	TRUE	TRUE	0	0	1	1	none	3.9268722275e-06
S038	T341	TRUE	TRUE	0	0	1	1	none	7.76141793245e-05
S039	T341	TRUE	TRUE	0	0	1	1	none	2.32789057005e-05
S040	T341	TRUE	TRUE	0	0	1	1	none	0.000105390500632
S042	T341	TRUE	TRUE	0	0	1	1	none	2.32789057005e-05
S071	T341	TRUE	TRUE	0	0	1	1	none	9.39576176354e-05
S078	T341	TRUE	TRUE	0	0	1	1	none	2.3255166628e-05
S081	T341	TRUE	TRUE	0	0	1	1	none	2.3739180049e-05
S085	T341	TRUE	TRUE	0	0	1	1	none	9.99676542795e-05
S087	T341	TRUE	TRUE	0	0	1	1	none	0.000118262286235
S093	T341	TRUE	TRUE	0	0	1	1	none	8.61746278065e-05
S097	T341	TRUE	TRUE	0	0	1	1	none	1.44461678295e-05
S102	T341	TRUE	TRUE	0	0	1	1	none	0.0001096458582025
S106	T341	TRUE	TRUE	0	0	1	1	none	1.8164830901e-05
S130	T341	TRUE	TRUE	0	0	1	1	none	0.0001168926866625
T009	T341	FALSE	FALSE	0	0	1	1	none	1.33746996372e-05
T010	T341	FALSE	FALSE	0	0	1	1	none	1.3649286079e-05
T013	T341	FALSE	FALSE	0	0	1	1	none	8.82038240515e-05
T014	T341	TRUE	TRUE	0	0	1	1	none	2.4184666801e-05
T020	T341	TRUE	TRUE	0	0	1	1	none	8.07018540165e-05
T021	T341	FALSE	FALSE	0	0	1	1	none	1.3738752063e-05
T028	T341	TRUE	TRUE	0	0	1	1	none	7.4844540158e-05
T035a	T341	TRUE	TRUE	0	0	1	1	none	0.000118594154993
T035b	T341	FALSE	FALSE	0	0	1	1	none	1.31405842445e-05
T040	T341	TRUE	TRUE	0	0	1	1	none	2.41638675325e-05
T056	T341	FALSE	FALSE	0	0	1	1	none	1.95138702377e-05
T059	T341	TRUE	TRUE	0	0	1	1	none	0.0001071258232475
T065	T341	TRUE	TRUE	0	0	1	1	none	7.79967749128e-05
T069	T341	TRUE	TRUE	0	0	1	1	none	0.0001224792595429
T073	T341	FALSE	FALSE	0	0	1	1	none	1.43369198815e-05
T075	T341	TRUE	TRUE	0	0	1	1	none	7.21797732385e-05
T077	T341	FALSE	FALSE	0	0	1	1	none	1.43369198815e-05
T087	T341	FALSE	FALSE	0	0	1	1	none	1.5482468668e-05
T095	T341	TRUE	TRUE	0	0	1	1	none	0.00011827434394
T099a	T341	TRUE	TRUE	0	0	1	1	none	0.00011664477529
T102	T341	FALSE	FALSE	0	0	1	1	none	0.000122637465874
T104	T341	FALSE	FALSE	0	0	1	1	none	7.64237627565001e-05
T105	T341	FALSE	FALSE	0	0	1	1	none	7.97912783683e-05
T107	T341	FALSE	FALSE	0	0	1	1	none	0.000122637465874
T126	T341	TRUE	TRUE	0	0	1	1	none	0.0001201132950389
T156	T341	FALSE	FALSE	0	0	1	1	none	7.9622203773e-05
[truncated: 1,161 more rows]
