# Supplementary material for: Improved characterisation of MRSA transmission using within-host bacterial sequence diversity
Source: eLife. 2019 Oct 8;8:e46402. doi: 10.7554/eLife.46402 (PMC6954020; doi:10.7554/eLife.46402)
Supplement: Figure 9—source data 1. [file elife-46402-fig9-data1.zip › Figure 9-source data 1/classifications/Classification_Posterior_ds_10percol_27.csv]

host.1	host.2	adjacent	contiguous	paths12	paths21	nodes1	nodes2	path.classification	min.distance.between.subgraphs
S002	S007	TRUE	TRUE	0	0	1	1	none	7.62244808971e-05
S002	S021	TRUE	TRUE	0	0	1	1	none	1.36241351923e-05
S007	S021	TRUE	TRUE	0	0	1	1	none	7.63315942374e-05
S002	S024	TRUE	TRUE	0	0	1	1	none	1.42522277922e-05
S007	S024	TRUE	TRUE	0	0	1	1	none	7.69596868373e-05
S021	S024	TRUE	TRUE	0	0	1	1	none	3.0568335923e-06
S002	S025	TRUE	TRUE	0	0	1	1	none	2.1423277998e-05
S007	S025	TRUE	TRUE	0	0	1	1	none	8.03905531571e-05
S021	S025	TRUE	TRUE	0	0	1	1	none	2.15303913383e-05
S024	S025	TRUE	TRUE	0	0	1	1	none	2.21584839382e-05
S002	S026	TRUE	TRUE	0	0	1	1	none	1.65670574481e-05
S007	S026	TRUE	TRUE	0	0	1	1	none	7.55343326072e-05
S021	S026	TRUE	TRUE	0	0	1	1	none	1.66741707884e-05
S024	S026	TRUE	TRUE	0	0	1	1	none	1.73022633883e-05
S025	S026	TRUE	TRUE	0	0	1	1	none	1.39832949701e-05
S002	S038	TRUE	TRUE	0	0	1	1	none	7.72927340933e-05
S007	S038	TRUE	TRUE	0	0	1	1	none	5.11960541362e-05
S021	S038	TRUE	TRUE	0	0	1	1	none	7.73998474336e-05
S024	S038	TRUE	TRUE	0	0	1	1	none	7.80279400335e-05
S025	S038	TRUE	TRUE	0	0	1	1	none	8.14588063533e-05
S026	S038	TRUE	TRUE	0	0	1	1	none	7.66025858034e-05
S002	S039	TRUE	TRUE	0	0	1	1	none	1.56338117422e-05
S007	S039	TRUE	TRUE	0	0	1	1	none	7.83412707873e-05
S021	S039	TRUE	TRUE	0	0	1	1	none	3.2240470461e-06
S024	S039	TRUE	TRUE	0	0	1	1	none	5.0665101422e-06
S025	S039	TRUE	TRUE	0	0	1	1	none	2.35400678882e-05
S026	S039	TRUE	TRUE	0	0	1	1	none	1.86838473383e-05
S038	S039	TRUE	TRUE	0	0	1	1	none	7.94095239835e-05
S002	S040	TRUE	TRUE	0	0	1	1	none	0.0001204609916433
S007	S040	TRUE	TRUE	0	0	1	1	none	0.0001166278138224
S021	S040	TRUE	TRUE	0	0	1	1	none	0.0001205681049836
S024	S040	TRUE	TRUE	0	0	1	1	none	0.0001211961975835
S025	S040	TRUE	TRUE	0	0	1	1	none	0.0001246270639033
S026	S040	TRUE	TRUE	0	0	1	1	none	0.0001197708433534
S038	S040	TRUE	TRUE	0	0	1	1	none	0.0001176960670186
S039	S040	TRUE	TRUE	0	0	1	1	none	0.0001225777815335
S002	S042	TRUE	TRUE	0	0	1	1	none	1.31739572146e-05
S007	S042	TRUE	TRUE	0	0	1	1	none	7.58814162597e-05
S021	S042	TRUE	TRUE	0	0	1	1	none	3.1929335109e-06
S024	S042	TRUE	TRUE	0	0	1	1	none	3.8210261108e-06
S025	S042	TRUE	TRUE	0	0	1	1	none	2.10802133606e-05
S026	S042	TRUE	TRUE	0	0	1	1	none	1.62239928107e-05
S038	S042	TRUE	TRUE	0	0	1	1	none	7.69496694559e-05
S039	S042	TRUE	TRUE	0	0	1	1	none	5.2026100608e-06
S040	S042	TRUE	TRUE	0	0	1	1	none	0.0001201179270059
S002	S071	TRUE	TRUE	0	0	1	1	none	0.0001184834136111
S007	S071	TRUE	TRUE	0	0	1	1	none	0.0001146502357902
S021	S071	TRUE	TRUE	0	0	1	1	none	0.0001185905269514
S024	S071	TRUE	TRUE	0	0	1	1	none	0.0001192186195513
S025	S071	TRUE	TRUE	0	0	1	1	none	0.0001226494858711
S026	S071	TRUE	TRUE	0	0	1	1	none	0.0001177932653212
S038	S071	TRUE	TRUE	0	0	1	1	none	0.0001157184889864
S039	S071	TRUE	TRUE	0	0	1	1	none	0.0001206002035013
S040	S071	TRUE	TRUE	0	0	1	1	none	2.20287109564e-05
S042	S071	TRUE	TRUE	0	0	1	1	none	0.0001181403489737
S002	S078	TRUE	TRUE	0	0	1	1	none	1.3999968023e-05
S007	S078	TRUE	TRUE	0	0	1	1	none	7.67074270681e-05
S021	S078	TRUE	TRUE	0	0	1	1	none	9.5349868433e-06
S024	S078	TRUE	TRUE	0	0	1	1	none	1.01630794432e-05
S025	S078	TRUE	TRUE	0	0	1	1	none	2.1906224169e-05
S026	S078	TRUE	TRUE	0	0	1	1	none	1.70500036191e-05
S038	S078	TRUE	TRUE	0	0	1	1	none	7.77756802643e-05
S039	S078	TRUE	TRUE	0	0	1	1	none	1.15446633932e-05
S040	S078	TRUE	TRUE	0	0	1	1	none	0.0001209439378143
S042	S078	TRUE	TRUE	0	0	1	1	none	9.0848088656e-06
S071	S078	TRUE	TRUE	0	0	1	1	none	0.0001189663597821
S002	S081	TRUE	TRUE	0	0	1	1	none	1.57402586923e-05
S007	S081	TRUE	TRUE	0	0	1	1	none	7.84477177374e-05
S021	S081	TRUE	TRUE	0	0	1	1	none	4.5448644924e-06
S024	S081	TRUE	TRUE	0	0	1	1	none	3.9585865961e-06
S025	S081	TRUE	TRUE	0	0	1	1	none	2.36465148383e-05
S026	S081	TRUE	TRUE	0	0	1	1	none	1.87902942884e-05
S038	S081	TRUE	TRUE	0	0	1	1	none	7.95159709336e-05
S039	S081	TRUE	TRUE	0	0	1	1	none	6.5545410423e-06
S040	S081	TRUE	TRUE	0	0	1	1	none	0.0001226842284836
S042	S081	TRUE	TRUE	0	0	1	1	none	5.3090570109e-06
S071	S081	TRUE	TRUE	0	0	1	1	none	0.0001207066504514
S078	S081	TRUE	TRUE	0	0	1	1	none	1.16511103433e-05
S002	S085	TRUE	TRUE	0	0	1	1	none	0.000114872166922
S007	S085	TRUE	TRUE	0	0	1	1	none	0.0001110389891011
S021	S085	TRUE	TRUE	0	0	1	1	none	0.0001149792802623
S024	S085	TRUE	TRUE	0	0	1	1	none	0.0001156073728622
S025	S085	TRUE	TRUE	0	0	1	1	none	0.000119038239182
S026	S085	TRUE	TRUE	0	0	1	1	none	0.0001141820186321
S038	S085	TRUE	TRUE	0	0	1	1	none	0.0001121072422973
S039	S085	TRUE	TRUE	0	0	1	1	none	0.0001169889568122
S040	S085	TRUE	TRUE	0	0	1	1	none	4.52209310473e-05
S042	S085	TRUE	TRUE	0	0	1	1	none	0.0001145291022846
S071	S085	TRUE	TRUE	0	0	1	1	none	4.32433530151e-05
S078	S085	TRUE	TRUE	0	0	1	1	none	0.000115355113093
S081	S085	TRUE	TRUE	0	0	1	1	none	0.0001170954037623
S002	S087	TRUE	TRUE	0	0	1	1	none	0.0001227520034932
S007	S087	TRUE	TRUE	0	0	1	1	none	0.0001189188256723
S021	S087	TRUE	TRUE	0	0	1	1	none	0.0001228591168335
S024	S087	TRUE	TRUE	0	0	1	1	none	0.0001234872094334
S025	S087	TRUE	TRUE	0	0	1	1	none	0.0001269180757532
S026	S087	TRUE	TRUE	0	0	1	1	none	0.0001220618552033
S038	S087	TRUE	TRUE	0	0	1	1	none	0.0001199870788685
S039	S087	TRUE	TRUE	0	0	1	1	none	0.0001248687933834
S040	S087	TRUE	TRUE	0	0	1	1	none	5.31007676185e-05
S042	S087	TRUE	TRUE	0	0	1	1	none	0.0001224089388558
S071	S087	TRUE	TRUE	0	0	1	1	none	5.11231895863e-05
S078	S087	TRUE	TRUE	0	0	1	1	none	0.0001232349496642
S081	S087	TRUE	TRUE	0	0	1	1	none	0.0001249752403335
S085	S087	TRUE	TRUE	0	0	1	1	none	2.36698202172e-05
S002	S093	TRUE	TRUE	0	0	1	1	none	9.73483000471e-05
S007	S093	TRUE	TRUE	0	0	1	1	none	9.35151222262e-05
S021	S093	TRUE	TRUE	0	0	1	1	none	9.74554133874e-05
S024	S093	TRUE	TRUE	0	0	1	1	none	9.80835059873e-05
S025	S093	TRUE	TRUE	0	0	1	1	none	0.0001015143723071
S026	S093	TRUE	TRUE	0	0	1	1	none	9.66581517572e-05
S038	S093	TRUE	TRUE	0	0	1	1	none	9.45833754224e-05
S039	S093	TRUE	TRUE	0	0	1	1	none	9.94650899373e-05
S040	S093	TRUE	TRUE	0	0	1	1	none	2.43270620924e-05
S042	S093	TRUE	TRUE	0	0	1	1	none	9.70052354097e-05
S071	S093	TRUE	TRUE	0	0	1	1	none	2.23494840602e-05
S078	S093	TRUE	TRUE	0	0	1	1	none	9.78312462181e-05
S081	S093	TRUE	TRUE	0	0	1	1	none	9.95715368874e-05
S085	S093	TRUE	TRUE	0	0	1	1	none	2.21082394511e-05
S087	S093	TRUE	TRUE	0	0	1	1	none	2.99880760223e-05
S002	S097	TRUE	TRUE	0	0	1	1	none	2.0224254533e-05
S007	S097	TRUE	TRUE	0	0	1	1	none	7.91915296921e-05
S021	S097	TRUE	TRUE	0	0	1	1	none	2.03313678733e-05
S024	S097	TRUE	TRUE	0	0	1	1	none	2.09594604732e-05
S025	S097	TRUE	TRUE	0	0	1	1	none	3.213940937e-06
S026	S097	TRUE	TRUE	0	0	1	1	none	1.27842715051e-05
S038	S097	TRUE	TRUE	0	0	1	1	none	8.02597828883e-05
S039	S097	TRUE	TRUE	0	0	1	1	none	2.23410444232e-05
S040	S097	TRUE	TRUE	0	0	1	1	none	0.0001234280404383
S042	S097	TRUE	TRUE	0	0	1	1	none	1.98811898956e-05
S071	S097	TRUE	TRUE	0	0	1	1	none	0.0001214504624061
S078	S097	TRUE	TRUE	0	0	1	1	none	2.0707200704e-05
S081	S097	TRUE	TRUE	0	0	1	1	none	2.24474913733e-05
S085	S097	TRUE	TRUE	0	0	1	1	none	0.000117839215717
S087	S097	TRUE	TRUE	0	0	1	1	none	0.0001257190522882
S093	S097	TRUE	TRUE	0	0	1	1	none	0.0001003153488421
S002	S102	TRUE	TRUE	0	0	1	1	none	0.00012353843188
S007	S102	TRUE	TRUE	0	0	1	1	none	0.0001197052540591
S021	S102	TRUE	TRUE	0	0	1	1	none	0.0001236455452203
S024	S102	TRUE	TRUE	0	0	1	1	none	0.0001242736378202
S025	S102	TRUE	TRUE	0	0	1	1	none	0.00012770450414
S026	S102	TRUE	TRUE	0	0	1	1	none	0.0001228482835901
S038	S102	TRUE	TRUE	0	0	1	1	none	0.0001207735072553
S039	S102	TRUE	TRUE	0	0	1	1	none	0.0001256552217702
S040	S102	TRUE	TRUE	0	0	1	1	none	6.7205517253e-06
S042	S102	TRUE	TRUE	0	0	1	1	none	0.0001231953672426
S071	S102	TRUE	TRUE	0	0	1	1	none	2.51061511931e-05
S078	S102	TRUE	TRUE	0	0	1	1	none	0.000124021378051
S081	S102	TRUE	TRUE	0	0	1	1	none	0.0001257616687203
S085	S102	TRUE	TRUE	0	0	1	1	none	4.8298371284e-05
S087	S102	TRUE	TRUE	0	0	1	1	none	5.61782078552e-05
S093	S102	TRUE	TRUE	0	0	1	1	none	2.74045023291e-05
S097	S102	TRUE	TRUE	0	0	1	1	none	0.000126505480675
S002	S106	TRUE	TRUE	0	0	1	1	none	9.239952442e-06
S007	S106	TRUE	TRUE	0	0	1	1	none	7.40547133311e-05
S021	S106	TRUE	TRUE	0	0	1	1	none	1.14543676263e-05
S024	S106	TRUE	TRUE	0	0	1	1	none	1.20824602262e-05
S025	S106	TRUE	TRUE	0	0	1	1	none	1.9253510432e-05
S026	S106	TRUE	TRUE	0	0	1	1	none	1.43972898821e-05
S038	S106	TRUE	TRUE	0	0	1	1	none	7.51229665273e-05
S039	S106	TRUE	TRUE	0	0	1	1	none	1.34640441762e-05
S040	S106	TRUE	TRUE	0	0	1	1	none	0.0001182912240773
S042	S106	TRUE	TRUE	0	0	1	1	none	1.10041896486e-05
S071	S106	TRUE	TRUE	0	0	1	1	none	0.0001163136460451
S078	S106	TRUE	TRUE	0	0	1	1	none	1.1830200457e-05
S081	S106	TRUE	TRUE	0	0	1	1	none	1.35704911263e-05
S085	S106	TRUE	TRUE	0	0	1	1	none	0.000112702399356
S087	S106	TRUE	TRUE	0	0	1	1	none	0.0001205822359272
S093	S106	TRUE	TRUE	0	0	1	1	none	9.51785324811e-05
S097	S106	TRUE	TRUE	0	0	1	1	none	1.8054486967e-05
S102	S106	TRUE	TRUE	0	0	1	1	none	0.000121368664314
S002	S130	TRUE	TRUE	0	0	1	1	none	0.0001223790895583
S007	S130	TRUE	TRUE	0	0	1	1	none	0.0001185459117374
S021	S130	TRUE	TRUE	0	0	1	1	none	0.0001224862028986
S024	S130	TRUE	TRUE	0	0	1	1	none	0.0001231142954985
S025	S130	TRUE	TRUE	0	0	1	1	none	0.0001265451618183
S026	S130	TRUE	TRUE	0	0	1	1	none	0.0001216889412684
S038	S130	TRUE	TRUE	0	0	1	1	none	0.0001196141649336
S039	S130	TRUE	TRUE	0	0	1	1	none	0.0001244958794485
S040	S130	TRUE	TRUE	0	0	1	1	none	5.27278536836e-05
S042	S130	TRUE	TRUE	0	0	1	1	none	0.0001220360249209
S071	S130	TRUE	TRUE	0	0	1	1	none	5.07502756514e-05
S078	S130	TRUE	TRUE	0	0	1	1	none	0.0001228620357293
S081	S130	TRUE	TRUE	0	0	1	1	none	0.0001246023263986
S085	S130	TRUE	TRUE	0	0	1	1	none	2.32969062823e-05
S087	S130	TRUE	TRUE	0	0	1	1	none	4.4883468811e-06
S093	S130	TRUE	TRUE	0	0	1	1	none	2.96151620874e-05
S097	S130	TRUE	TRUE	0	0	1	1	none	0.0001253461383533
S102	S130	TRUE	TRUE	0	0	1	1	none	5.58052939203e-05
S106	S130	TRUE	TRUE	0	0	1	1	none	0.0001202093219923
S002	T009	TRUE	TRUE	0	0	1	1	none	2.78807316853e-05
S007	T009	TRUE	TRUE	0	0	1	1	none	8.68480068444e-05
S021	T009	TRUE	TRUE	0	0	1	1	none	2.79878450256e-05
S024	T009	TRUE	TRUE	0	0	1	1	none	2.86159376255e-05
S025	T009	TRUE	TRUE	0	0	1	1	none	2.52969692073e-05
S026	T009	TRUE	TRUE	0	0	1	1	none	1.53039997714e-05
S038	T009	TRUE	TRUE	0	0	1	1	none	8.79162600406e-05
S039	T009	TRUE	TRUE	0	0	1	1	none	2.99975215755e-05
S040	T009	TRUE	TRUE	0	0	1	1	none	0.0001310845175906
S042	T009	TRUE	TRUE	0	0	1	1	none	2.75376670479e-05
S071	T009	TRUE	TRUE	0	0	1	1	none	0.0001291069395584
S078	T009	TRUE	TRUE	0	0	1	1	none	2.83636778563e-05
S081	T009	TRUE	TRUE	0	0	1	1	none	3.01039685256e-05
S085	T009	TRUE	TRUE	0	0	1	1	none	0.0001254956928693
S087	T009	TRUE	TRUE	0	0	1	1	none	0.0001333755294405
S093	T009	TRUE	TRUE	0	0	1	1	none	0.0001079718259944
S097	T009	TRUE	TRUE	0	0	1	1	none	2.40979457423e-05
S102	T009	TRUE	TRUE	0	0	1	1	none	0.0001341619578273
S106	T009	TRUE	TRUE	0	0	1	1	none	2.57109641193e-05
S130	T009	TRUE	TRUE	0	0	1	1	none	0.0001330026155056
S002	T010	TRUE	TRUE	0	0	1	1	none	2.87999908335e-05
S007	T010	TRUE	TRUE	0	0	1	1	none	8.77672659926e-05
S021	T010	TRUE	TRUE	0	0	1	1	none	2.89071041738e-05
S024	T010	TRUE	TRUE	0	0	1	1	none	2.95351967737e-05
S025	T010	TRUE	TRUE	0	0	1	1	none	2.62162283555e-05
S026	T010	TRUE	TRUE	0	0	1	1	none	1.62232589196e-05
S038	T010	TRUE	TRUE	0	0	1	1	none	8.88355191888e-05
S039	T010	TRUE	TRUE	0	0	1	1	none	3.09167807237e-05
S040	T010	TRUE	TRUE	0	0	1	1	none	0.0001320037767388
S042	T010	TRUE	TRUE	0	0	1	1	none	2.84569261961e-05
S071	T010	TRUE	TRUE	0	0	1	1	none	0.0001300261987066
S078	T010	TRUE	TRUE	0	0	1	1	none	2.92829370045e-05
S081	T010	TRUE	TRUE	0	0	1	1	none	3.10232276738e-05
S085	T010	TRUE	TRUE	0	0	1	1	none	0.0001264149520175
S087	T010	TRUE	TRUE	0	0	1	1	none	0.0001342947885887
S093	T010	TRUE	TRUE	0	0	1	1	none	0.0001088910851426
S097	T010	TRUE	TRUE	0	0	1	1	none	2.50172048905e-05
S102	T010	TRUE	TRUE	0	0	1	1	none	0.0001350812169755
S106	T010	TRUE	TRUE	0	0	1	1	none	2.66302232675e-05
S130	T010	TRUE	TRUE	0	0	1	1	none	0.0001339218746538
T009	T010	TRUE	TRUE	0	0	1	1	none	3.3480001406e-06
S002	T013	FALSE	FALSE	0	0	1	1	none	8.81507310923e-05
S007	T013	FALSE	FALSE	0	0	1	1	none	6.20540511352e-05
S021	T013	FALSE	FALSE	0	0	1	1	none	8.82578444326e-05
S024	T013	FALSE	FALSE	0	0	1	1	none	8.88859370325e-05
S025	T013	FALSE	FALSE	0	0	1	1	none	9.23168033523e-05
S026	T013	FALSE	FALSE	0	0	1	1	none	8.74605828024e-05
S038	T013	FALSE	FALSE	0	0	1	1	none	1.37192624152e-05
S039	T013	FALSE	FALSE	0	0	1	1	none	9.02675209825e-05
S040	T013	FALSE	FALSE	0	0	1	1	none	0.0001285540640176
S042	T013	FALSE	FALSE	0	0	1	1	none	8.78076664549e-05
S071	T013	FALSE	FALSE	0	0	1	1	none	0.0001265764859854
S078	T013	FALSE	FALSE	0	0	1	1	none	8.86336772633e-05
S081	T013	FALSE	FALSE	0	0	1	1	none	9.03739679326e-05
S085	T013	FALSE	FALSE	0	0	1	1	none	0.0001229652392963
S087	T013	FALSE	FALSE	0	0	1	1	none	0.0001308450758675
S093	T013	FALSE	FALSE	0	0	1	1	none	0.0001054413724214
S097	T013	FALSE	FALSE	0	0	1	1	none	9.11177798873e-05
S102	T013	FALSE	FALSE	0	0	1	1	none	0.0001316315042543
S106	T013	FALSE	FALSE	0	0	1	1	none	8.59809635263e-05
S130	T013	FALSE	FALSE	0	0	1	1	none	0.0001304721619326
T009	T013	FALSE	FALSE	0	0	1	1	none	9.87742570396e-05
T010	T013	FALSE	FALSE	0	0	1	1	none	9.96935161878e-05
S002	T014	TRUE	TRUE	0	0	1	1	none	1.45926576301e-05
S007	T014	TRUE	TRUE	0	0	1	1	none	7.73001166752e-05
S021	T014	TRUE	TRUE	0	0	1	1	none	4.6116339264e-06
S024	T014	TRUE	TRUE	0	0	1	1	none	5.2397265263e-06
S025	T014	TRUE	TRUE	0	0	1	1	none	2.24989137761e-05
S026	T014	TRUE	TRUE	0	0	1	1	none	1.76426932262e-05
S038	T014	TRUE	TRUE	0	0	1	1	none	7.83683698714e-05
S039	T014	TRUE	TRUE	0	0	1	1	none	6.6213104763e-06
S040	T014	TRUE	TRUE	0	0	1	1	none	0.0001215366274214
S042	T014	TRUE	TRUE	0	0	1	1	none	2.9470854525e-06
S071	T014	TRUE	TRUE	0	0	1	1	none	0.0001195590493892
S078	T014	TRUE	TRUE	0	0	1	1	none	1.05035092811e-05
S081	T014	TRUE	TRUE	0	0	1	1	none	6.7277574264e-06
S085	T014	TRUE	TRUE	0	0	1	1	none	0.0001159478027001
S087	T014	TRUE	TRUE	0	0	1	1	none	0.0001238276392713
S093	T014	TRUE	TRUE	0	0	1	1	none	9.84239358252e-05
S097	T014	TRUE	TRUE	0	0	1	1	none	2.12998903111e-05
S102	T014	TRUE	TRUE	0	0	1	1	none	0.0001246140676581
S106	T014	TRUE	TRUE	0	0	1	1	none	1.24228900641e-05
S130	T014	TRUE	TRUE	0	0	1	1	none	0.0001234547253364
T009	T014	TRUE	TRUE	0	0	1	1	none	2.89563674634e-05
T010	T014	TRUE	TRUE	0	0	1	1	none	2.98756266116e-05
T013	T014	FALSE	FALSE	0	0	1	1	none	8.92263668704e-05
S002	T020	TRUE	TRUE	0	0	1	1	none	7.87432345646e-05
S007	T020	TRUE	TRUE	0	0	1	1	none	5.26465546075e-05
S021	T020	TRUE	TRUE	0	0	1	1	none	7.88503479049e-05
S024	T020	TRUE	TRUE	0	0	1	1	none	7.94784405048e-05
S025	T020	TRUE	TRUE	0	0	1	1	none	8.29093068246e-05
S026	T020	TRUE	TRUE	0	0	1	1	none	7.80530862747e-05
S038	T020	TRUE	TRUE	0	0	1	1	none	2.8643456447e-06
S039	T020	TRUE	TRUE	0	0	1	1	none	8.08600244548e-05
S040	T020	TRUE	TRUE	0	0	1	1	none	0.0001191465674899
S042	T020	TRUE	TRUE	0	0	1	1	none	7.84001699272e-05
S071	T020	TRUE	TRUE	0	0	1	1	none	0.0001171689894577
S078	T020	TRUE	TRUE	0	0	1	1	none	7.92261807356e-05
S081	T020	TRUE	TRUE	0	0	1	1	none	8.09664714049e-05
S085	T020	TRUE	TRUE	0	0	1	1	none	0.0001135577427686
S087	T020	TRUE	TRUE	0	0	1	1	none	0.0001214375793398
S093	T020	TRUE	TRUE	0	0	1	1	none	9.60338758937e-05
S097	T020	TRUE	TRUE	0	0	1	1	none	8.17102833596e-05
S102	T020	TRUE	TRUE	0	0	1	1	none	0.0001222240077266
S106	T020	TRUE	TRUE	0	0	1	1	none	7.65734669986e-05
S130	T020	TRUE	TRUE	0	0	1	1	none	0.0001210646654049
T009	T020	TRUE	TRUE	0	0	1	1	none	8.93667605119e-05
T010	T020	TRUE	TRUE	0	0	1	1	none	9.02860196601e-05
T013	T020	FALSE	FALSE	0	0	1	1	none	1.51697628865e-05
T014	T020	TRUE	TRUE	0	0	1	1	none	7.98188703427e-05
S002	T021	TRUE	TRUE	0	0	1	1	none	3.0579080285e-05
S007	T021	TRUE	TRUE	0	0	1	1	none	8.95463554441e-05
S021	T021	TRUE	TRUE	0	0	1	1	none	3.06861936253e-05
S024	T021	TRUE	TRUE	0	0	1	1	none	3.13142862252e-05
S025	T021	TRUE	TRUE	0	0	1	1	none	2.7995317807e-05
S026	T021	TRUE	TRUE	0	0	1	1	none	1.80023483711e-05
S038	T021	TRUE	TRUE	0	0	1	1	none	9.06146086403e-05
S039	T021	TRUE	TRUE	0	0	1	1	none	3.26958701752e-05
S040	T021	TRUE	TRUE	0	0	1	1	none	0.0001337828661903
S042	T021	TRUE	TRUE	0	0	1	1	none	3.02360156476e-05
S071	T021	TRUE	TRUE	0	0	1	1	none	0.0001318052881581
S078	T021	TRUE	TRUE	0	0	1	1	none	3.1062026456e-05
S081	T021	TRUE	TRUE	0	0	1	1	none	3.28023171253e-05
S085	T021	TRUE	TRUE	0	0	1	1	none	0.000128194041469
S087	T021	TRUE	TRUE	0	0	1	1	none	0.0001360738780402
S093	T021	TRUE	TRUE	0	0	1	1	none	0.0001106701745941
S097	T021	TRUE	TRUE	0	0	1	1	none	2.6796294342e-05
S102	T021	TRUE	TRUE	0	0	1	1	none	0.000136860306427
S106	T021	TRUE	TRUE	0	0	1	1	none	2.8409312719e-05
S130	T021	TRUE	TRUE	0	0	1	1	none	0.0001357009641053
T009	T021	TRUE	TRUE	0	0	1	1	none	5.1270895921e-06
T010	T021	TRUE	TRUE	0	0	1	1	none	4.2927630295e-06
T013	T021	FALSE	FALSE	0	0	1	1	none	0.0001014726056393
T014	T021	TRUE	TRUE	0	0	1	1	none	3.16547160631e-05
T020	T021	TRUE	TRUE	0	0	1	1	none	9.20651091116e-05
S002	T028	TRUE	TRUE	0	0	1	1	none	7.11927734882e-05
S007	T028	TRUE	TRUE	0	0	1	1	none	3.20827959311e-05
S021	T028	TRUE	TRUE	0	0	1	1	none	7.12998868285e-05
S024	T028	TRUE	TRUE	0	0	1	1	none	7.19279794284e-05
S025	T028	TRUE	TRUE	0	0	1	1	none	7.53588457482e-05
S026	T028	TRUE	TRUE	0	0	1	1	none	7.05026251983e-05
S038	T028	TRUE	TRUE	0	0	1	1	none	4.61643467273e-05
S039	T028	TRUE	TRUE	0	0	1	1	none	7.33095633784e-05
S040	T028	TRUE	TRUE	0	0	1	1	none	0.0001115961064135
S042	T028	TRUE	TRUE	0	0	1	1	none	7.08497088508e-05
S071	T028	TRUE	TRUE	0	0	1	1	none	0.0001096185283813
S078	T028	TRUE	TRUE	0	0	1	1	none	7.16757196592e-05
S081	T028	TRUE	TRUE	0	0	1	1	none	7.34160103285e-05
S085	T028	TRUE	TRUE	0	0	1	1	none	0.0001060072816922
S087	T028	TRUE	TRUE	0	0	1	1	none	0.0001138871182634
S093	T028	TRUE	TRUE	0	0	1	1	none	8.84834148173e-05
S097	T028	TRUE	TRUE	0	0	1	1	none	7.41598222832e-05
S102	T028	TRUE	TRUE	0	0	1	1	none	0.0001146735466502
S106	T028	TRUE	TRUE	0	0	1	1	none	6.90230059222e-05
S130	T028	TRUE	TRUE	0	0	1	1	none	0.0001135142043285
T009	T028	TRUE	TRUE	0	0	1	1	none	8.18162994355e-05
T010	T028	TRUE	TRUE	0	0	1	1	none	8.27355585837e-05
T013	T028	FALSE	FALSE	0	0	1	1	none	5.70223437263e-05
T014	T028	TRUE	TRUE	0	0	1	1	none	7.22684092663e-05
T020	T028	TRUE	TRUE	0	0	1	1	none	4.76148471986e-05
T021	T028	TRUE	TRUE	0	0	1	1	none	8.45146480352e-05
S002	T035a	TRUE	TRUE	0	0	1	1	none	0.000122038502095
S007	T035a	TRUE	TRUE	0	0	1	1	none	0.0001182053242741
S021	T035a	TRUE	TRUE	0	0	1	1	none	0.0001221456154353
S024	T035a	TRUE	TRUE	0	0	1	1	none	0.0001227737080352
S025	T035a	TRUE	TRUE	0	0	1	1	none	0.000126204574355
S026	T035a	TRUE	TRUE	0	0	1	1	none	0.0001213483538051
S038	T035a	TRUE	TRUE	0	0	1	1	none	0.0001192735774703
S039	T035a	TRUE	TRUE	0	0	1	1	none	0.0001241552919852
S040	T035a	TRUE	TRUE	0	0	1	1	none	5.23872662203e-05
S042	T035a	TRUE	TRUE	0	0	1	1	none	0.0001216954374576
S071	T035a	TRUE	TRUE	0	0	1	1	none	5.04096881881e-05
S078	T035a	TRUE	TRUE	0	0	1	1	none	0.000122521448266
S081	T035a	TRUE	TRUE	0	0	1	1	none	0.0001242617389353
S085	T035a	TRUE	TRUE	0	0	1	1	none	2.2956318819e-05
S087	T035a	TRUE	TRUE	0	0	1	1	none	6.5765004102e-06
S093	T035a	TRUE	TRUE	0	0	1	1	none	2.92745746241e-05
S097	T035a	TRUE	TRUE	0	0	1	1	none	0.00012500555089
S102	T035a	TRUE	TRUE	0	0	1	1	none	5.5464706457e-05
S106	T035a	TRUE	TRUE	0	0	1	1	none	0.000119868734529
S130	T035a	TRUE	TRUE	0	0	1	1	none	6.2035864753e-06
T009	T035a	TRUE	TRUE	0	0	1	1	none	0.0001326620280423
T010	T035a	TRUE	TRUE	0	0	1	1	none	0.0001335812871905
T013	T035a	FALSE	FALSE	0	0	1	1	none	0.0001301315744693
T014	T035a	TRUE	TRUE	0	0	1	1	none	0.0001231141378731
T020	T035a	TRUE	TRUE	0	0	1	1	none	0.0001207240779416
T021	T035a	TRUE	TRUE	0	0	1	1	none	0.000135360376642
T028	T035a	TRUE	TRUE	0	0	1	1	none	0.0001131736168652
S002	T035b	TRUE	TRUE	0	0	1	1	none	2.97468619891e-05
S007	T035b	TRUE	TRUE	0	0	1	1	none	8.87141371482e-05
S021	T035b	TRUE	TRUE	0	0	1	1	none	2.98539753294e-05
S024	T035b	TRUE	TRUE	0	0	1	1	none	3.04820679293e-05
S025	T035b	TRUE	TRUE	0	0	1	1	none	2.71630995111e-05
S026	T035b	TRUE	TRUE	0	0	1	1	none	1.71701300752e-05
S038	T035b	TRUE	TRUE	0	0	1	1	none	8.97823903444e-05
S039	T035b	TRUE	TRUE	0	0	1	1	none	3.18636518793e-05
S040	T035b	TRUE	TRUE	0	0	1	1	none	0.0001329506478944
S042	T035b	TRUE	TRUE	0	0	1	1	none	2.94037973517e-05
S071	T035b	TRUE	TRUE	0	0	1	1	none	0.0001309730698622
S078	T035b	TRUE	TRUE	0	0	1	1	none	3.02298081601e-05
S081	T035b	TRUE	TRUE	0	0	1	1	none	3.19700988294e-05
S085	T035b	TRUE	TRUE	0	0	1	1	none	0.0001273618231731
S087	T035b	TRUE	TRUE	0	0	1	1	none	0.0001352416597443
S093	T035b	TRUE	TRUE	0	0	1	1	none	0.0001098379562982
S097	T035b	TRUE	TRUE	0	0	1	1	none	2.59640760461e-05
S102	T035b	TRUE	TRUE	0	0	1	1	none	0.0001360280881311
S106	T035b	TRUE	TRUE	0	0	1	1	none	2.75770944231e-05
S130	T035b	TRUE	TRUE	0	0	1	1	none	0.0001348687458094
T009	T035b	TRUE	TRUE	0	0	1	1	none	4.2948712962e-06
T010	T035b	TRUE	TRUE	0	0	1	1	none	3.4605447336e-06
T013	T035b	FALSE	FALSE	0	0	1	1	none	0.0001006403873434
T014	T035b	TRUE	TRUE	0	0	1	1	none	3.08224977672e-05
T020	T035b	TRUE	TRUE	0	0	1	1	none	9.12328908157e-05
T021	T035b	TRUE	TRUE	0	0	1	1	none	2.8108931927e-06
T028	T035b	TRUE	TRUE	0	0	1	1	none	8.36824297393e-05
T035a	T035b	TRUE	TRUE	0	0	1	1	none	0.0001345281583461
S002	T040	TRUE	TRUE	0	0	1	1	none	1.76786430952e-05
S007	T040	TRUE	TRUE	0	0	1	1	none	8.03861021403e-05
S021	T040	TRUE	TRUE	0	0	1	1	none	6.4832488953e-06
S024	T040	TRUE	TRUE	0	0	1	1	none	5.896970999e-06
S025	T040	TRUE	TRUE	0	0	1	1	none	2.55848992412e-05
S026	T040	TRUE	TRUE	0	0	1	1	none	2.07286786913e-05
S038	T040	TRUE	TRUE	0	0	1	1	none	8.14543553365e-05
S039	T040	TRUE	TRUE	0	0	1	1	none	8.4929254452e-06
S040	T040	TRUE	TRUE	0	0	1	1	none	0.0001246226128865
S042	T040	TRUE	TRUE	0	0	1	1	none	7.2474414138e-06
S071	T040	TRUE	TRUE	0	0	1	1	none	0.0001226450348543
S078	T040	TRUE	TRUE	0	0	1	1	none	1.35894947462e-05
S081	T040	TRUE	TRUE	0	0	1	1	none	3.1527548991e-06
S085	T040	TRUE	TRUE	0	0	1	1	none	0.0001190337881652
S087	T040	TRUE	TRUE	0	0	1	1	none	0.0001269136247364
S093	T040	TRUE	TRUE	0	0	1	1	none	0.0001015099212903
S097	T040	TRUE	TRUE	0	0	1	1	none	2.43858757762e-05
S102	T040	TRUE	TRUE	0	0	1	1	none	0.0001277000531232
S106	T040	TRUE	TRUE	0	0	1	1	none	1.55088755292e-05
S130	T040	TRUE	TRUE	0	0	1	1	none	0.0001265407108015
T009	T040	TRUE	TRUE	0	0	1	1	none	3.20423529285e-05
T010	T040	TRUE	TRUE	0	0	1	1	none	3.29616120767e-05
T013	T040	FALSE	FALSE	0	0	1	1	none	9.23123523355e-05
T014	T040	TRUE	TRUE	0	0	1	1	none	8.6661418293e-06
T020	T040	TRUE	TRUE	0	0	1	1	none	8.29048558078e-05
T021	T040	TRUE	TRUE	0	0	1	1	none	3.47407015282e-05
T028	T040	TRUE	TRUE	0	0	1	1	none	7.53543947314e-05
T035a	T040	TRUE	TRUE	0	0	1	1	none	0.0001262001233382
T035b	T040	TRUE	TRUE	0	0	1	1	none	3.39084832323e-05
S002	T056	FALSE	FALSE	0	0	1	1	none	3.30654357902e-05
S007	T056	FALSE	FALSE	0	0	1	1	none	9.20327109493e-05
S021	T056	FALSE	FALSE	0	0	1	1	none	3.31725491305e-05
S024	T056	FALSE	FALSE	0	0	1	1	none	3.38006417304e-05
S025	T056	FALSE	FALSE	0	0	1	1	none	3.04816733122e-05
S026	T056	FALSE	FALSE	0	0	1	1	none	2.04887038763e-05
S038	T056	FALSE	FALSE	0	0	1	1	none	9.31009641455e-05
S039	T056	FALSE	FALSE	0	0	1	1	none	3.51822256804e-05
S040	T056	FALSE	FALSE	0	0	1	1	none	0.0001362692216955
S042	T056	FALSE	FALSE	0	0	1	1	none	3.27223711528e-05
S071	T056	FALSE	FALSE	0	0	1	1	none	0.0001342916436633
S078	T056	FALSE	FALSE	0	0	1	1	none	3.35483819612e-05
S081	T056	FALSE	FALSE	0	0	1	1	none	3.52886726305e-05
S085	T056	FALSE	FALSE	0	0	1	1	none	0.0001306803969742
S087	T056	FALSE	FALSE	0	0	1	1	none	0.0001385602335454
S093	T056	FALSE	FALSE	0	0	1	1	none	0.0001131565300993
S097	T056	FALSE	FALSE	0	0	1	1	none	2.92826498472e-05
S102	T056	FALSE	FALSE	0	0	1	1	none	0.0001393466619322
S106	T056	FALSE	FALSE	0	0	1	1	none	3.08956682242e-05
S130	T056	FALSE	FALSE	0	0	1	1	none	0.0001381873196105
T009	T056	TRUE	TRUE	1	0	1	1	anc	1.538844951e-06
T010	T056	FALSE	FALSE	0	0	1	1	none	8.5327042455e-06
T013	T056	FALSE	FALSE	0	0	1	1	none	0.0001039589611445
T014	T056	FALSE	FALSE	0	0	1	1	none	3.41410715683e-05
T020	T056	FALSE	FALSE	0	0	1	1	none	9.45514646168e-05
T021	T056	FALSE	FALSE	0	0	1	1	none	1.0311793697e-05
T028	T056	FALSE	FALSE	0	0	1	1	none	8.70010035404e-05
T035a	T056	FALSE	FALSE	0	0	1	1	none	0.0001378467321472
T035b	T056	FALSE	FALSE	0	0	1	1	none	9.4795754011e-06
T040	T056	FALSE	FALSE	0	0	1	1	none	3.72270570334e-05
S002	T059	TRUE	TRUE	0	0	1	1	none	0.0001254137913802
S007	T059	TRUE	TRUE	0	0	1	1	none	0.0001215806135593
S021	T059	TRUE	TRUE	0	0	1	1	none	0.0001255209047205
S024	T059	TRUE	TRUE	0	0	1	1	none	0.0001261489973204
S025	T059	TRUE	TRUE	0	0	1	1	none	0.0001295798636402
S026	T059	TRUE	TRUE	0	0	1	1	none	0.0001247236430903
S038	T059	TRUE	TRUE	0	0	1	1	none	0.0001226488667555
S039	T059	TRUE	TRUE	0	0	1	1	none	0.0001275305812704
S040	T059	TRUE	TRUE	0	0	1	1	none	6.1671702331e-06
S042	T059	TRUE	TRUE	0	0	1	1	none	0.0001250707267428
S071	T059	TRUE	TRUE	0	0	1	1	none	2.69815106933e-05
S078	T059	TRUE	TRUE	0	0	1	1	none	0.0001258967375512
S081	T059	TRUE	TRUE	0	0	1	1	none	0.0001276370282205
S085	T059	TRUE	TRUE	0	0	1	1	none	5.01737307842e-05
S087	T059	TRUE	TRUE	0	0	1	1	none	5.80535673554e-05
S093	T059	TRUE	TRUE	0	0	1	1	none	2.92798618293e-05
S097	T059	TRUE	TRUE	0	0	1	1	none	0.0001283808401752
S102	T059	TRUE	TRUE	0	0	1	1	none	1.16733514622e-05
S106	T059	TRUE	TRUE	0	0	1	1	none	0.0001232440238142
S130	T059	TRUE	TRUE	0	0	1	1	none	5.76806534205e-05
T009	T059	TRUE	TRUE	0	0	1	1	none	0.0001360373173275
T010	T059	TRUE	TRUE	0	0	1	1	none	0.0001369565764757
T013	T059	FALSE	FALSE	0	0	1	1	none	0.0001335068637545
T014	T059	TRUE	TRUE	0	0	1	1	none	0.0001264894271583
T020	T059	TRUE	TRUE	0	0	1	1	none	0.0001240993672268
T021	T059	TRUE	TRUE	0	0	1	1	none	0.0001387356659272
T028	T059	TRUE	TRUE	0	0	1	1	none	0.0001165489061504
T035a	T059	TRUE	TRUE	0	0	1	1	none	5.73400659572e-05
T035b	T059	TRUE	TRUE	0	0	1	1	none	0.0001379034476313
T040	T059	TRUE	TRUE	0	0	1	1	none	0.0001295754126234
T056	T059	FALSE	FALSE	0	0	1	1	none	0.0001412220214324
S002	T065	TRUE	TRUE	0	0	1	1	none	7.79321067518e-05
S007	T065	TRUE	TRUE	0	0	1	1	none	5.18354267947e-05
S021	T065	TRUE	TRUE	0	0	1	1	none	7.80392200921e-05
S024	T065	TRUE	TRUE	0	0	1	1	none	7.8667312692e-05
S025	T065	TRUE	TRUE	0	0	1	1	none	8.20981790118e-05
S026	T065	TRUE	TRUE	0	0	1	1	none	7.72419584619e-05
S038	T065	TRUE	TRUE	0	0	1	1	none	3.5006380747e-06
S039	T065	TRUE	TRUE	0	0	1	1	none	8.0048896642e-05
S040	T065	TRUE	TRUE	0	0	1	1	none	0.0001183354396771
S042	T065	TRUE	TRUE	0	0	1	1	none	7.75890421144e-05
S071	T065	TRUE	TRUE	0	0	1	1	none	0.0001163578616449
S078	T065	TRUE	TRUE	0	0	1	1	none	7.84150529228e-05
S081	T065	TRUE	TRUE	0	0	1	1	none	8.01553435921e-05
S085	T065	TRUE	TRUE	0	0	1	1	none	0.0001127466149558
S087	T065	TRUE	TRUE	0	0	1	1	none	0.000120626451527
S093	T065	TRUE	TRUE	0	0	1	1	none	9.52227480809e-05
S097	T065	TRUE	TRUE	0	0	1	1	none	8.08991555468e-05
S102	T065	TRUE	TRUE	0	0	1	1	none	0.0001214128799138
S106	T065	TRUE	TRUE	0	0	1	1	none	7.57623391858e-05
S130	T065	TRUE	TRUE	0	0	1	1	none	0.0001202535375921
T009	T065	TRUE	TRUE	0	0	1	1	none	8.85556326991e-05
T010	T065	TRUE	TRUE	0	0	1	1	none	8.94748918473e-05
T013	T065	FALSE	FALSE	0	0	1	1	none	1.14329948367e-05
T014	T065	TRUE	TRUE	0	0	1	1	none	7.90077425299e-05
T020	T065	TRUE	TRUE	0	0	1	1	none	4.951138546e-06
T021	T065	TRUE	TRUE	0	0	1	1	none	9.12539812988e-05
T028	T065	TRUE	TRUE	0	0	1	1	none	4.68037193858e-05
T035a	T065	TRUE	TRUE	0	0	1	1	none	0.0001199129501288
T035b	T065	TRUE	TRUE	0	0	1	1	none	9.04217630029e-05
T040	T065	TRUE	TRUE	0	0	1	1	none	8.2093727995e-05
T056	T065	FALSE	FALSE	0	0	1	1	none	9.3740336804e-05
T059	T065	TRUE	TRUE	0	0	1	1	none	0.000123288239414
S002	T069	TRUE	TRUE	0	0	1	1	none	0.000135627475029
S007	T069	TRUE	TRUE	0	0	1	1	none	0.0001317942972081
S021	T069	TRUE	TRUE	0	0	1	1	none	0.0001357345883693
S024	T069	TRUE	TRUE	0	0	1	1	none	0.0001363626809692
S025	T069	TRUE	TRUE	0	0	1	1	none	0.000139793547289
S026	T069	TRUE	TRUE	0	0	1	1	none	0.0001349373267391
S038	T069	TRUE	TRUE	0	0	1	1	none	0.0001328625504043
S039	T069	TRUE	TRUE	0	0	1	1	none	0.0001377442649192
S040	T069	TRUE	TRUE	0	0	1	1	none	3.91727723743e-05
S042	T069	TRUE	TRUE	0	0	1	1	none	0.0001352844103916
S071	T069	TRUE	TRUE	0	0	1	1	none	1.83584319141e-05
S078	T069	TRUE	TRUE	0	0	1	1	none	0.0001361104212
S081	T069	TRUE	TRUE	0	0	1	1	none	0.0001378507118693
S085	T069	TRUE	TRUE	0	0	1	1	none	6.0387414433e-05
S087	T069	TRUE	TRUE	0	0	1	1	none	6.82672510042e-05
S093	T069	TRUE	TRUE	0	0	1	1	none	3.94935454781e-05
S097	T069	TRUE	TRUE	0	0	1	1	none	0.000138594523824
S102	T069	TRUE	TRUE	0	0	1	1	none	4.2250212611e-05
S106	T069	TRUE	TRUE	0	0	1	1	none	0.000133457707463
S130	T069	TRUE	TRUE	0	0	1	1	none	6.78943370693e-05
T009	T069	TRUE	TRUE	0	0	1	1	none	0.0001462510009763
T010	T069	TRUE	TRUE	0	0	1	1	none	0.0001471702601245
T013	T069	FALSE	FALSE	0	0	1	1	none	0.0001437205474033
T014	T069	TRUE	TRUE	0	0	1	1	none	0.0001367031108071
T020	T069	TRUE	TRUE	0	0	1	1	none	0.0001343130508756
T021	T069	TRUE	TRUE	0	0	1	1	none	0.000148949349576
T028	T069	TRUE	TRUE	0	0	1	1	none	0.0001267625897992
T035a	T069	TRUE	TRUE	0	0	1	1	none	6.7553749606e-05
T035b	T069	TRUE	TRUE	0	0	1	1	none	0.0001481171312801
T040	T069	TRUE	TRUE	0	0	1	1	none	0.0001397890962722
T056	T069	FALSE	FALSE	0	0	1	1	none	0.0001514357050812
T059	T069	TRUE	TRUE	0	0	1	1	none	4.41255721112e-05
T065	T069	TRUE	TRUE	0	0	1	1	none	0.0001335019230628
S002	T073	TRUE	TRUE	0	0	1	1	none	2.99718950369e-05
S007	T073	TRUE	TRUE	0	0	1	1	none	8.8939170196e-05
S021	T073	TRUE	TRUE	0	0	1	1	none	3.00790083772e-05
S024	T073	TRUE	TRUE	0	0	1	1	none	3.07071009771e-05
S025	T073	TRUE	TRUE	0	0	1	1	none	2.73881325589e-05
S026	T073	TRUE	TRUE	0	0	1	1	none	1.7395163123e-05
S038	T073	TRUE	TRUE	0	0	1	1	none	9.00074233922e-05
S039	T073	TRUE	TRUE	0	0	1	1	none	3.20886849271e-05
S040	T073	TRUE	TRUE	0	0	1	1	none	0.0001331756809422
S042	T073	TRUE	TRUE	0	0	1	1	none	2.96288303995e-05
S071	T073	TRUE	TRUE	0	0	1	1	none	0.00013119810291
S078	T073	TRUE	TRUE	0	0	1	1	none	3.04548412079e-05
S081	T073	TRUE	TRUE	0	0	1	1	none	3.21951318772e-05
S085	T073	TRUE	TRUE	0	0	1	1	none	0.0001275868562209
S087	T073	TRUE	TRUE	0	0	1	1	none	0.0001354666927921
S093	T073	TRUE	TRUE	0	0	1	1	none	0.000110062989346
S097	T073	TRUE	TRUE	0	0	1	1	none	2.61891090939e-05
S102	T073	TRUE	TRUE	0	0	1	1	none	0.0001362531211789
S106	T073	TRUE	TRUE	0	0	1	1	none	2.78021274709e-05
S130	T073	TRUE	TRUE	0	0	1	1	none	0.0001350937788572
T009	T073	TRUE	TRUE	0	0	1	1	none	4.519904344e-06
T010	T073	TRUE	TRUE	0	0	1	1	none	3.6855777814e-06
T013	T073	FALSE	FALSE	0	0	1	1	none	0.0001008654203912
T014	T073	TRUE	TRUE	0	0	1	1	none	3.1047530815e-05
T020	T073	TRUE	TRUE	0	0	1	1	none	9.14579238635e-05
T021	T073	TRUE	TRUE	0	0	1	1	none	1.8215557443e-06
T028	T073	TRUE	TRUE	0	0	1	1	none	8.39074627871e-05
T035a	T073	TRUE	TRUE	0	0	1	1	none	0.0001347531913939
T035b	T073	TRUE	TRUE	0	0	1	1	none	2.2037079446e-06
T040	T073	TRUE	TRUE	0	0	1	1	none	3.41335162801e-05
T056	T073	FALSE	FALSE	0	0	1	1	none	9.7046084489e-06
T059	T073	TRUE	TRUE	0	0	1	1	none	0.0001381284806791
T065	T073	TRUE	TRUE	0	0	1	1	none	9.06467960507e-05
T069	T073	TRUE	TRUE	0	0	1	1	none	0.0001483421643279
S002	T075	TRUE	TRUE	0	0	1	1	none	6.13909423291e-05
S007	T075	TRUE	TRUE	0	0	1	1	none	5.6343394012e-05
S021	T075	TRUE	TRUE	0	0	1	1	none	6.14980556694e-05
S024	T075	TRUE	TRUE	0	0	1	1	none	6.21261482693e-05
S025	T075	TRUE	TRUE	0	0	1	1	none	6.55570145891e-05
S026	T075	TRUE	TRUE	0	0	1	1	none	6.07007940392e-05
S038	T075	TRUE	TRUE	0	0	1	1	none	5.74116472082e-05
S039	T075	TRUE	TRUE	0	0	1	1	none	6.35077322193e-05
S040	T075	TRUE	TRUE	0	0	1	1	none	0.0001017942752544
S042	T075	TRUE	TRUE	0	0	1	1	none	6.10478776917e-05
S071	T075	TRUE	TRUE	0	0	1	1	none	9.98166972222e-05
S078	T075	TRUE	TRUE	0	0	1	1	none	6.18738885001e-05
S081	T075	TRUE	TRUE	0	0	1	1	none	6.36141791694e-05
S085	T075	TRUE	TRUE	0	0	1	1	none	9.62054505331e-05
S087	T075	TRUE	TRUE	0	0	1	1	none	0.0001040852871043
S093	T075	TRUE	TRUE	0	0	1	1	none	7.86815836582e-05
S097	T075	TRUE	TRUE	0	0	1	1	none	6.43579911241e-05
S102	T075	TRUE	TRUE	0	0	1	1	none	0.0001048717154911
S106	T075	TRUE	TRUE	0	0	1	1	none	5.92211747631e-05
S130	T075	TRUE	TRUE	0	0	1	1	none	0.0001037123731694
T009	T075	TRUE	TRUE	0	0	1	1	none	7.20144682764e-05
T010	T075	TRUE	TRUE	0	0	1	1	none	7.29337274246e-05
T013	T075	FALSE	FALSE	0	0	1	1	none	6.82696442072e-05
T014	T075	TRUE	TRUE	0	0	1	1	none	6.24665781072e-05
T020	T075	TRUE	TRUE	0	0	1	1	none	5.88621476795e-05
T021	T075	TRUE	TRUE	0	0	1	1	none	7.47128168761e-05
T028	T075	TRUE	TRUE	0	0	1	1	none	5.13116866031e-05
T035a	T075	TRUE	TRUE	0	0	1	1	none	0.0001033717857061
T035b	T075	TRUE	TRUE	0	0	1	1	none	7.38805985802e-05
T040	T075	TRUE	TRUE	0	0	1	1	none	6.55525635723e-05
T056	T075	FALSE	FALSE	0	0	1	1	none	7.71991723813e-05
T059	T075	TRUE	TRUE	0	0	1	1	none	0.0001067470749913
T065	T075	TRUE	TRUE	0	0	1	1	none	5.80510198667e-05
T069	T075	TRUE	TRUE	0	0	1	1	none	0.0001169607586401
T073	T075	TRUE	TRUE	0	0	1	1	none	7.4105631628e-05
S002	T077	TRUE	TRUE	0	0	1	1	none	3.0579080285e-05
S007	T077	TRUE	TRUE	0	0	1	1	none	8.95463554441e-05
S021	T077	TRUE	TRUE	0	0	1	1	none	3.06861936253e-05
S024	T077	TRUE	TRUE	0	0	1	1	none	3.13142862252e-05
S025	T077	TRUE	TRUE	0	0	1	1	none	2.7995317807e-05
S026	T077	TRUE	TRUE	0	0	1	1	none	1.80023483711e-05
S038	T077	TRUE	TRUE	0	0	1	1	none	9.06146086403e-05
S039	T077	TRUE	TRUE	0	0	1	1	none	3.26958701752e-05
S040	T077	TRUE	TRUE	0	0	1	1	none	0.0001337828661903
S042	T077	TRUE	TRUE	0	0	1	1	none	3.02360156476e-05
S071	T077	TRUE	TRUE	0	0	1	1	none	0.0001318052881581
S078	T077	TRUE	TRUE	0	0	1	1	none	3.1062026456e-05
S081	T077	TRUE	TRUE	0	0	1	1	none	3.28023171253e-05
S085	T077	TRUE	TRUE	0	0	1	1	none	0.000128194041469
S087	T077	TRUE	TRUE	0	0	1	1	none	0.0001360738780402
S093	T077	TRUE	TRUE	0	0	1	1	none	0.0001106701745941
S097	T077	TRUE	TRUE	0	0	1	1	none	2.6796294342e-05
S102	T077	TRUE	TRUE	0	0	1	1	none	0.000136860306427
S106	T077	TRUE	TRUE	0	0	1	1	none	2.8409312719e-05
S130	T077	TRUE	TRUE	0	0	1	1	none	0.0001357009641053
T009	T077	TRUE	TRUE	0	0	1	1	none	5.1270895921e-06
T010	T077	TRUE	TRUE	0	0	1	1	none	4.2927630295e-06
T013	T077	FALSE	FALSE	0	0	1	1	none	0.0001014726056393
T014	T077	TRUE	TRUE	0	0	1	1	none	3.16547160631e-05
T020	T077	TRUE	TRUE	0	0	1	1	none	9.20651091116e-05
T021	T077	TRUE	TRUE	0	0	1	1	none	1.2143704962e-06
T028	T077	TRUE	TRUE	0	0	1	1	none	8.45146480352e-05
T035a	T077	TRUE	TRUE	0	0	1	1	none	0.000135360376642
T035b	T077	TRUE	TRUE	0	0	1	1	none	2.8108931927e-06
T040	T077	TRUE	TRUE	0	0	1	1	none	3.47407015282e-05
T056	T077	FALSE	FALSE	0	0	1	1	none	1.0311793697e-05
T059	T077	TRUE	TRUE	0	0	1	1	none	0.0001387356659272
T065	T077	TRUE	TRUE	0	0	1	1	none	9.12539812988e-05
T069	T077	TRUE	TRUE	0	0	1	1	none	0.000148949349576
T073	T077	TRUE	TRUE	0	0	1	1	none	1.8215557443e-06
T075	T077	TRUE	TRUE	0	0	1	1	none	7.47128168761e-05
S002	T087	TRUE	TRUE	0	0	1	1	none	2.66663611891e-05
S007	T087	TRUE	TRUE	0	0	1	1	none	8.56336363482e-05
S021	T087	TRUE	TRUE	0	0	1	1	none	2.67734745294e-05
S024	T087	TRUE	TRUE	0	0	1	1	none	2.74015671293e-05
S025	T087	TRUE	TRUE	0	0	1	1	none	2.40825987111e-05
S026	T087	TRUE	TRUE	0	0	1	1	none	1.40896292752e-05
S038	T087	TRUE	TRUE	0	0	1	1	none	8.67018895444e-05
S039	T087	TRUE	TRUE	0	0	1	1	none	2.87831510793e-05
S040	T087	TRUE	TRUE	0	0	1	1	none	0.0001298701470944
S042	T087	TRUE	TRUE	0	0	1	1	none	2.63232965517e-05
S071	T087	TRUE	TRUE	0	0	1	1	none	0.0001278925690622
S078	T087	TRUE	TRUE	0	0	1	1	none	2.71493073601e-05
S081	T087	TRUE	TRUE	0	0	1	1	none	2.88895980294e-05
S085	T087	TRUE	TRUE	0	0	1	1	none	0.0001242813223731
S087	T087	TRUE	TRUE	0	0	1	1	none	0.0001321611589443
S093	T087	TRUE	TRUE	0	0	1	1	none	0.0001067574554982
S097	T087	TRUE	TRUE	0	0	1	1	none	2.28835752461e-05
S102	T087	TRUE	TRUE	0	0	1	1	none	0.0001329475873311
S106	T087	TRUE	TRUE	0	0	1	1	none	2.44965936231e-05
S130	T087	TRUE	TRUE	0	0	1	1	none	0.0001317882450094
T009	T087	TRUE	TRUE	0	0	1	1	none	2.4287409924e-06
T010	T087	TRUE	TRUE	0	0	1	1	none	3.3480001406e-06
T013	T087	FALSE	FALSE	0	0	1	1	none	9.75598865434e-05
T014	T087	TRUE	TRUE	0	0	1	1	none	2.77419969672e-05
T020	T087	TRUE	TRUE	0	0	1	1	none	8.81523900157e-05
T021	T087	TRUE	TRUE	0	0	1	1	none	5.1270895921e-06
T028	T087	TRUE	TRUE	0	0	1	1	none	8.06019289393e-05
T035a	T087	TRUE	TRUE	0	0	1	1	none	0.0001314476575461
T035b	T087	TRUE	TRUE	0	0	1	1	none	4.2948712962e-06
T040	T087	TRUE	TRUE	0	0	1	1	none	3.08279824323e-05
T056	T087	FALSE	FALSE	0	0	1	1	none	7.6134450973e-06
T059	T087	TRUE	TRUE	0	0	1	1	none	0.0001348229468313
T065	T087	TRUE	TRUE	0	0	1	1	none	8.73412622029e-05
T069	T087	TRUE	TRUE	0	0	1	1	none	0.0001450366304801
T073	T087	TRUE	TRUE	0	0	1	1	none	4.519904344e-06
T075	T087	TRUE	TRUE	0	0	1	1	none	7.08000977802e-05
T077	T087	TRUE	TRUE	0	0	1	1	none	5.1270895921e-06
S002	T095	TRUE	TRUE	0	0	1	1	none	0.0001223743790773
S007	T095	TRUE	TRUE	0	0	1	1	none	0.0001185412012564
S021	T095	TRUE	TRUE	0	0	1	1	none	0.0001224814924176
S024	T095	TRUE	TRUE	0	0	1	1	none	0.0001231095850175
S025	T095	TRUE	TRUE	0	0	1	1	none	0.0001265404513373
S026	T095	TRUE	TRUE	0	0	1	1	none	0.0001216842307874
S038	T095	TRUE	TRUE	0	0	1	1	none	0.0001196094544526
S039	T095	TRUE	TRUE	0	0	1	1	none	0.0001244911689675
S040	T095	TRUE	TRUE	0	0	1	1	none	5.27231432026e-05
S042	T095	TRUE	TRUE	0	0	1	1	none	0.0001220313144399
S071	T095	TRUE	TRUE	0	0	1	1	none	5.07455651704e-05
S078	T095	TRUE	TRUE	0	0	1	1	none	0.0001228573252483
S081	T095	TRUE	TRUE	0	0	1	1	none	0.0001245976159176
S085	T095	TRUE	TRUE	0	0	1	1	none	2.32921958013e-05
S087	T095	TRUE	TRUE	0	0	1	1	none	4.4836364001e-06
S093	T095	TRUE	TRUE	0	0	1	1	none	2.96104516064e-05
S097	T095	TRUE	TRUE	0	0	1	1	none	0.0001253414278723
S102	T095	TRUE	TRUE	0	0	1	1	none	5.58005834393e-05
S106	T095	TRUE	TRUE	0	0	1	1	none	0.0001202046115113
S130	T095	TRUE	TRUE	0	0	1	1	none	2.896351969e-06
T009	T095	TRUE	TRUE	0	0	1	1	none	0.0001329979050246
T010	T095	TRUE	TRUE	0	0	1	1	none	0.0001339171641728
T013	T095	FALSE	FALSE	0	0	1	1	none	0.0001304674514516
T014	T095	TRUE	TRUE	0	0	1	1	none	0.0001234500148554
T020	T095	TRUE	TRUE	0	0	1	1	none	0.0001210599549239
T021	T095	TRUE	TRUE	0	0	1	1	none	0.0001356962536243
T028	T095	TRUE	TRUE	0	0	1	1	none	0.0001135094938475
T035a	T095	TRUE	TRUE	0	0	1	1	none	6.1988759943e-06
T035b	T095	TRUE	TRUE	0	0	1	1	none	0.0001348640353284
T040	T095	TRUE	TRUE	0	0	1	1	none	0.0001265360003205
T056	T095	FALSE	FALSE	0	0	1	1	none	0.0001381826091295
T059	T095	TRUE	TRUE	0	0	1	1	none	5.76759429395e-05
T065	T095	TRUE	TRUE	0	0	1	1	none	0.0001202488271111
T069	T095	TRUE	TRUE	0	0	1	1	none	6.78896265883e-05
T073	T095	TRUE	TRUE	0	0	1	1	none	0.0001350890683762
T075	T095	TRUE	TRUE	0	0	1	1	none	0.0001037076626884
T077	T095	TRUE	TRUE	0	0	1	1	none	0.0001356962536243
T087	T095	TRUE	TRUE	0	0	1	1	none	0.0001317835345284
S002	T099a	TRUE	TRUE	0	0	1	1	none	0.0001226298175321
S007	T099a	TRUE	TRUE	0	0	1	1	none	0.0001187966397112
S021	T099a	TRUE	TRUE	0	0	1	1	none	0.0001227369308724
S024	T099a	TRUE	TRUE	0	0	1	1	none	0.0001233650234723
S025	T099a	TRUE	TRUE	0	0	1	1	none	0.0001267958897921
S026	T099a	TRUE	TRUE	0	0	1	1	none	0.0001219396692422
S038	T099a	TRUE	TRUE	0	0	1	1	none	0.0001198648929074
S039	T099a	TRUE	TRUE	0	0	1	1	none	0.0001247466074223
S040	T099a	TRUE	TRUE	0	0	1	1	none	5.29785816574e-05
S042	T099a	TRUE	TRUE	0	0	1	1	none	0.0001222867528947
S071	T099a	TRUE	TRUE	0	0	1	1	none	5.10010036252e-05
S078	T099a	TRUE	TRUE	0	0	1	1	none	0.0001231127637031
S081	T099a	TRUE	TRUE	0	0	1	1	none	0.0001248530543724
S085	T099a	TRUE	TRUE	0	0	1	1	none	2.35476342561e-05
S087	T099a	TRUE	TRUE	0	0	1	1	none	5.9534453511e-06
S093	T099a	TRUE	TRUE	0	0	1	1	none	2.98658900612e-05
S097	T099a	TRUE	TRUE	0	0	1	1	none	0.0001255968663271
S102	T099a	TRUE	TRUE	0	0	1	1	none	5.60560218941e-05
S106	T099a	TRUE	TRUE	0	0	1	1	none	0.0001204600499661
S130	T099a	TRUE	TRUE	0	0	1	1	none	5.5805314162e-06
T009	T099a	TRUE	TRUE	0	0	1	1	none	0.0001332533434794
T010	T099a	TRUE	TRUE	0	0	1	1	none	0.0001341726026276
T013	T099a	FALSE	FALSE	0	0	1	1	none	0.0001307228899064
T014	T099a	TRUE	TRUE	0	0	1	1	none	0.0001237054533102
T020	T099a	TRUE	TRUE	0	0	1	1	none	0.0001213153933787
T021	T099a	TRUE	TRUE	0	0	1	1	none	0.0001359516920791
T028	T099a	TRUE	TRUE	0	0	1	1	none	0.0001137649323023
T035a	T099a	TRUE	TRUE	0	0	1	1	none	6.4543144491e-06
T035b	T099a	TRUE	TRUE	0	0	1	1	none	0.0001351194737832
T040	T099a	TRUE	TRUE	0	0	1	1	none	0.0001267914387753
T056	T099a	FALSE	FALSE	0	0	1	1	none	0.0001384380475843
T059	T099a	TRUE	TRUE	0	0	1	1	none	5.79313813943e-05
T065	T099a	TRUE	TRUE	0	0	1	1	none	0.0001205042655659
T069	T099a	TRUE	TRUE	0	0	1	1	none	6.81450650431e-05
T073	T099a	TRUE	TRUE	0	0	1	1	none	0.000135344506831
T075	T099a	TRUE	TRUE	0	0	1	1	none	0.0001039631011432
T077	T099a	TRUE	TRUE	0	0	1	1	none	0.0001359516920791
T087	T099a	TRUE	TRUE	0	0	1	1	none	0.0001320389729832
T095	T099a	TRUE	TRUE	0	0	1	1	none	5.5758209352e-06
S002	T102	FALSE	FALSE	0	0	1	1	none	0.0001245049299401
S007	T102	FALSE	FALSE	0	0	1	1	none	0.0001206717521192
S021	T102	FALSE	FALSE	0	0	1	1	none	0.0001246120432804
S024	T102	FALSE	FALSE	0	0	1	1	none	0.0001252401358803
S025	T102	FALSE	FALSE	0	0	1	1	none	0.0001286710022001
S026	T102	FALSE	FALSE	0	0	1	1	none	0.0001238147816502
S038	T102	FALSE	FALSE	0	0	1	1	none	0.0001217400053154
S039	T102	FALSE	FALSE	0	0	1	1	none	0.0001266217198303
S040	T102	FALSE	FALSE	0	0	1	1	none	5.48536940654e-05
S042	T102	FALSE	FALSE	0	0	1	1	none	0.0001241618653027
S071	T102	FALSE	FALSE	0	0	1	1	none	5.28761160332e-05
S078	T102	FALSE	FALSE	0	0	1	1	none	0.0001249878761111
S081	T102	FALSE	FALSE	0	0	1	1	none	0.0001267281667804
S085	T102	FALSE	FALSE	0	0	1	1	none	2.54227466641e-05
S087	T102	FALSE	FALSE	0	0	1	1	none	6.6141872629e-06
S093	T102	FALSE	FALSE	0	0	1	1	none	3.17410024692e-05
S097	T102	FALSE	FALSE	0	0	1	1	none	0.0001274719787351
S102	T102	FALSE	FALSE	0	0	1	1	none	5.79311343021e-05
S106	T102	FALSE	FALSE	0	0	1	1	none	0.0001223351623741
S130	T102	FALSE	FALSE	0	0	1	1	none	5.0269028318e-06
T009	T102	FALSE	FALSE	0	0	1	1	none	0.0001351284558874
T010	T102	FALSE	FALSE	0	0	1	1	none	0.0001360477150356
T013	T102	FALSE	FALSE	0	0	1	1	none	0.0001325980023144
T014	T102	FALSE	FALSE	0	0	1	1	none	0.0001255805657182
T020	T102	FALSE	FALSE	0	0	1	1	none	0.0001231905057867
T021	T102	FALSE	FALSE	0	0	1	1	none	0.0001378268044871
T028	T102	FALSE	FALSE	0	0	1	1	none	0.0001156400447103
T035a	T102	FALSE	FALSE	0	0	1	1	none	8.3294268571e-06
T035b	T102	FALSE	FALSE	0	0	1	1	none	0.0001369945861912
T040	T102	FALSE	FALSE	0	0	1	1	none	0.0001286665511833
T056	T102	FALSE	FALSE	0	0	1	1	none	0.0001403131599923
T059	T102	FALSE	FALSE	0	0	1	1	none	5.98064938023e-05
T065	T102	FALSE	FALSE	0	0	1	1	none	0.0001223793779739
T069	T102	FALSE	FALSE	0	0	1	1	none	7.00201774511e-05
T073	T102	FALSE	FALSE	0	0	1	1	none	0.000137219619239
T075	T102	FALSE	FALSE	0	0	1	1	none	0.0001058382135512
T077	T102	FALSE	FALSE	0	0	1	1	none	0.0001378268044871
T087	T102	FALSE	FALSE	0	0	1	1	none	0.0001339140853912
T095	T102	TRUE	TRUE	1	0	1	1	anc	6.071852481e-07
T099a	T102	FALSE	FALSE	0	0	1	1	none	7.706371798e-06
S002	T104	FALSE	FALSE	0	0	1	1	none	7.55351079919e-05
S007	T104	FALSE	FALSE	0	0	1	1	none	3.64251304348e-05
S021	T104	FALSE	FALSE	0	0	1	1	none	7.56422213322e-05
S024	T104	FALSE	FALSE	0	0	1	1	none	7.62703139321e-05
S025	T104	FALSE	FALSE	0	0	1	1	none	7.97011802519e-05
S026	T104	FALSE	FALSE	0	0	1	1	none	7.4844959702e-05
S038	T104	FALSE	FALSE	0	0	1	1	none	5.0506681231e-05
S039	T104	FALSE	FALSE	0	0	1	1	none	7.76518978821e-05
S040	T104	FALSE	FALSE	0	0	1	1	none	0.0001159384409172
S042	T104	FALSE	FALSE	0	0	1	1	none	7.51920433545e-05
S071	T104	FALSE	FALSE	0	0	1	1	none	0.000113960862885
S078	T104	FALSE	FALSE	0	0	1	1	none	7.60180541629e-05
S081	T104	FALSE	FALSE	0	0	1	1	none	7.77583448322e-05
S085	T104	FALSE	FALSE	0	0	1	1	none	0.0001103496161959
S087	T104	FALSE	FALSE	0	0	1	1	none	0.0001182294527671
S093	T104	FALSE	FALSE	0	0	1	1	none	9.2825749321e-05
S097	T104	FALSE	FALSE	0	0	1	1	none	7.85021567869e-05
S102	T104	FALSE	FALSE	0	0	1	1	none	0.0001190158811539
S106	T104	FALSE	FALSE	0	0	1	1	none	7.33653404259e-05
S130	T104	FALSE	FALSE	0	0	1	1	none	0.0001178565388322
T009	T104	FALSE	FALSE	0	0	1	1	none	8.61586339392e-05
T010	T104	FALSE	FALSE	0	0	1	1	none	8.70778930874e-05
T013	T104	FALSE	FALSE	0	0	1	1	none	6.136467823e-05
T014	T104	FALSE	FALSE	0	0	1	1	none	7.661074377e-05
T020	T104	FALSE	FALSE	0	0	1	1	none	5.19571817023e-05
T021	T104	FALSE	FALSE	0	0	1	1	none	8.88569825388999e-05
T028	T104	FALSE	FALSE	0	0	1	1	none	3.01790525297e-05
T035a	T104	FALSE	FALSE	0	0	1	1	none	0.0001175159513689
T035b	T104	FALSE	FALSE	0	0	1	1	none	8.8024764243e-05
T040	T104	FALSE	FALSE	0	0	1	1	none	7.96967292351e-05
T056	T104	FALSE	FALSE	0	0	1	1	none	9.13433380441e-05
T059	T104	FALSE	FALSE	0	0	1	1	none	0.0001208912406541
T065	T104	FALSE	FALSE	0	0	1	1	none	5.11460538895e-05
T069	T104	FALSE	FALSE	0	0	1	1	none	0.0001311049243029
T073	T104	FALSE	FALSE	0	0	1	1	none	8.82497972908e-05
T075	T104	FALSE	FALSE	0	0	1	1	none	5.56540211068e-05
T077	T104	FALSE	FALSE	0	0	1	1	none	8.88569825388999e-05
T087	T104	FALSE	FALSE	0	0	1	1	none	8.4944263443e-05
T095	T104	FALSE	FALSE	0	0	1	1	none	0.0001178518283512
T099a	T104	FALSE	FALSE	0	0	1	1	none	0.000118107266806
T102	T104	FALSE	FALSE	0	0	1	1	none	0.000119982379214
S002	T105	FALSE	FALSE	0	0	1	1	none	7.97536624961e-05
S007	T105	FALSE	FALSE	0	0	1	1	none	5.3656982539e-05
S021	T105	FALSE	FALSE	0	0	1	1	none	7.98607758364e-05
S024	T105	FALSE	FALSE	0	0	1	1	none	8.04888684363e-05
S025	T105	FALSE	FALSE	0	0	1	1	none	8.39197347561e-05
S026	T105	FALSE	FALSE	0	0	1	1	none	7.90635142062e-05
S038	T105	FALSE	FALSE	0	0	1	1	none	5.322193819e-06
S039	T105	FALSE	FALSE	0	0	1	1	none	8.18704523863e-05
S040	T105	FALSE	FALSE	0	0	1	1	none	0.0001201569954214
S042	T105	FALSE	FALSE	0	0	1	1	none	7.94105978587e-05
S071	T105	FALSE	FALSE	0	0	1	1	none	0.0001181794173892
S078	T105	FALSE	FALSE	0	0	1	1	none	8.02366086671e-05
S081	T105	FALSE	FALSE	0	0	1	1	none	8.19768993364e-05
S085	T105	FALSE	FALSE	0	0	1	1	none	0.0001145681707001
S087	T105	FALSE	FALSE	0	0	1	1	none	0.0001224480072713
S093	T105	FALSE	FALSE	0	0	1	1	none	9.70443038252e-05
S097	T105	FALSE	FALSE	0	0	1	1	none	8.27207112911e-05
S102	T105	FALSE	FALSE	0	0	1	1	none	0.0001232344356581
S106	T105	FALSE	FALSE	0	0	1	1	none	7.75838949301e-05
S130	T105	FALSE	FALSE	0	0	1	1	none	0.0001220750933364
T009	T105	FALSE	FALSE	0	0	1	1	none	9.03771884434e-05
T010	T105	FALSE	FALSE	0	0	1	1	none	9.12964475916e-05
T013	T105	FALSE	FALSE	0	0	1	1	none	1.3254550581e-05
T014	T105	FALSE	FALSE	0	0	1	1	none	8.08292982742e-05
T020	T105	FALSE	FALSE	0	0	1	1	none	6.7726942903e-06
T021	T105	FALSE	FALSE	0	0	1	1	none	9.30755370431e-05
T028	T105	FALSE	FALSE	0	0	1	1	none	4.86252751301e-05
T035a	T105	FALSE	FALSE	0	0	1	1	none	0.0001217345058731
T035b	T105	FALSE	FALSE	0	0	1	1	none	9.22433187472e-05
T040	T105	FALSE	FALSE	0	0	1	1	none	8.39152837393e-05
T056	T105	FALSE	FALSE	0	0	1	1	none	9.55618925483e-05
T059	T105	FALSE	FALSE	0	0	1	1	none	0.0001251097951583
T065	T105	TRUE	TRUE	1	0	1	1	anc	6.071852481e-07
T069	T105	FALSE	FALSE	0	0	1	1	none	0.0001353234788071
T073	T105	FALSE	FALSE	0	0	1	1	none	9.2468351795e-05
T075	T105	FALSE	FALSE	0	0	1	1	none	5.9872575611e-05
T077	T105	FALSE	FALSE	0	0	1	1	none	9.30755370431e-05
T087	T105	FALSE	FALSE	0	0	1	1	none	8.91628179472e-05
T095	T105	FALSE	FALSE	0	0	1	1	none	0.0001220703828554
T099a	T105	FALSE	FALSE	0	0	1	1	none	0.0001223258213102
T102	T105	FALSE	FALSE	0	0	1	1	none	0.0001242009337182
T104	T105	FALSE	FALSE	0	0	1	1	none	5.29676096338e-05
S002	T107	FALSE	FALSE	0	0	1	1	none	0.0001257193004363
S007	T107	FALSE	FALSE	0	0	1	1	none	0.0001218861226154
S021	T107	FALSE	FALSE	0	0	1	1	none	0.0001258264137766
S024	T107	FALSE	FALSE	0	0	1	1	none	0.0001264545063765
S025	T107	FALSE	FALSE	0	0	1	1	none	0.0001298853726963
S026	T107	FALSE	FALSE	0	0	1	1	none	0.0001250291521464
S038	T107	FALSE	FALSE	0	0	1	1	none	0.0001229543758116
S039	T107	FALSE	FALSE	0	0	1	1	none	0.0001278360903265
S040	T107	FALSE	FALSE	0	0	1	1	none	5.60680645616e-05
S042	T107	FALSE	FALSE	0	0	1	1	none	0.0001253762357989
S071	T107	FALSE	FALSE	0	0	1	1	none	5.40904865294e-05
S078	T107	FALSE	FALSE	0	0	1	1	none	0.0001262022466073
S081	T107	FALSE	FALSE	0	0	1	1	none	0.0001279425372766
S085	T107	FALSE	FALSE	0	0	1	1	none	2.66371171603e-05
S087	T107	FALSE	FALSE	0	0	1	1	none	7.8285577591e-06
S093	T107	FALSE	FALSE	0	0	1	1	none	3.29553729654e-05
S097	T107	FALSE	FALSE	0	0	1	1	none	0.0001286863492313
S102	T107	FALSE	FALSE	0	0	1	1	none	5.91455047983e-05
S106	T107	FALSE	FALSE	0	0	1	1	none	0.0001235495328703
S130	T107	FALSE	FALSE	0	0	1	1	none	6.241273328e-06
T009	T107	FALSE	FALSE	0	0	1	1	none	0.0001363428263836
T010	T107	FALSE	FALSE	0	0	1	1	none	0.0001372620855318
T013	T107	FALSE	FALSE	0	0	1	1	none	0.0001338123728106
T014	T107	FALSE	FALSE	0	0	1	1	none	0.0001267949362144
T020	T107	FALSE	FALSE	0	0	1	1	none	0.0001244048762829
T021	T107	FALSE	FALSE	0	0	1	1	none	0.0001390411749833
T028	T107	FALSE	FALSE	0	0	1	1	none	0.0001168544152065
T035a	T107	FALSE	FALSE	0	0	1	1	none	9.5437973533e-06
T035b	T107	FALSE	FALSE	0	0	1	1	none	0.0001382089566874
T040	T107	FALSE	FALSE	0	0	1	1	none	0.0001298809216795
T056	T107	FALSE	FALSE	0	0	1	1	none	0.0001415275304885
T059	T107	FALSE	FALSE	0	0	1	1	none	6.10208642985e-05
T065	T107	FALSE	FALSE	0	0	1	1	none	0.0001235937484701
T069	T107	FALSE	FALSE	0	0	1	1	none	7.12345479473e-05
T073	T107	FALSE	FALSE	0	0	1	1	none	0.0001384339897352
T075	T107	FALSE	FALSE	0	0	1	1	none	0.0001070525840474
T077	T107	FALSE	FALSE	0	0	1	1	none	0.0001390411749833
T087	T107	FALSE	FALSE	0	0	1	1	none	0.0001351284558874
T095	T107	TRUE	TRUE	1	0	1	1	anc	6.071852481e-07
T099a	T107	FALSE	FALSE	0	0	1	1	none	8.9207422942e-06
T102	T107	FALSE	FALSE	0	0	1	1	none	2.4287409924e-06
T104	T107	FALSE	FALSE	0	0	1	1	none	0.0001211967497102
T105	T107	FALSE	FALSE	0	0	1	1	none	0.0001254153042144
S002	T126	TRUE	TRUE	0	0	1	1	none	0.00014127158786
S007	T126	TRUE	TRUE	0	0	1	1	none	0.0001374384100391
S021	T126	TRUE	TRUE	0	0	1	1	none	0.0001413787012003
S024	T126	TRUE	TRUE	0	0	1	1	none	0.0001420067938002
S025	T126	TRUE	TRUE	0	0	1	1	none	0.00014543766012
S026	T126	TRUE	TRUE	0	0	1	1	none	0.0001405814395701
S038	T126	TRUE	TRUE	0	0	1	1	none	0.0001385066632353
S039	T126	TRUE	TRUE	0	0	1	1	none	0.0001433883777502
S040	T126	TRUE	TRUE	0	0	1	1	none	4.48168852053e-05
S042	T126	TRUE	TRUE	0	0	1	1	none	0.0001409285232226
S071	T126	TRUE	TRUE	0	0	1	1	none	2.40025447451e-05
S078	T126	TRUE	TRUE	0	0	1	1	none	0.000141754534031
S081	T126	TRUE	TRUE	0	0	1	1	none	0.0001434948247003
S085	T126	TRUE	TRUE	0	0	1	1	none	6.6031527264e-05
S087	T126	TRUE	TRUE	0	0	1	1	none	7.39113638352e-05
S093	T126	TRUE	TRUE	0	0	1	1	none	4.51376583091e-05
S097	T126	TRUE	TRUE	0	0	1	1	none	0.000144238636655
S102	T126	TRUE	TRUE	0	0	1	1	none	4.7894325442e-05
S106	T126	TRUE	TRUE	0	0	1	1	none	0.000139101820294
S130	T126	TRUE	TRUE	0	0	1	1	none	7.35384499003e-05
T009	T126	TRUE	TRUE	0	0	1	1	none	0.0001518951138073
T010	T126	TRUE	TRUE	0	0	1	1	none	0.0001528143729555
T013	T126	FALSE	FALSE	0	0	1	1	none	0.0001493646602343
T014	T126	TRUE	TRUE	0	0	1	1	none	0.0001423472236381
T020	T126	TRUE	TRUE	0	0	1	1	none	0.0001399571637066
T021	T126	TRUE	TRUE	0	0	1	1	none	0.000154593462407
T028	T126	TRUE	TRUE	0	0	1	1	none	0.0001324067026302
T035a	T126	TRUE	TRUE	0	0	1	1	none	7.3197862437e-05
T035b	T126	TRUE	TRUE	0	0	1	1	none	0.0001537612441111
T040	T126	TRUE	TRUE	0	0	1	1	none	0.0001454332091032
T056	T126	FALSE	FALSE	0	0	1	1	none	0.0001570798179122
T059	T126	TRUE	TRUE	0	0	1	1	none	4.97696849422e-05
T065	T126	TRUE	TRUE	0	0	1	1	none	0.0001391460358938
T069	T126	TRUE	TRUE	0	0	1	1	none	3.8601254791e-05
T073	T126	TRUE	TRUE	0	0	1	1	none	0.0001539862771589
T075	T126	TRUE	TRUE	0	0	1	1	none	0.0001226048714711
T077	T126	TRUE	TRUE	0	0	1	1	none	0.000154593462407
T087	T126	TRUE	TRUE	0	0	1	1	none	0.0001506807433111
T095	T126	TRUE	TRUE	0	0	1	1	none	7.35337394193e-05
T099a	T126	TRUE	TRUE	0	0	1	1	none	7.37891778741e-05
T102	T126	FALSE	FALSE	0	0	1	1	none	7.56642902821e-05
T104	T126	FALSE	FALSE	0	0	1	1	none	0.0001367490371339
T105	T126	FALSE	FALSE	0	0	1	1	none	0.0001409675916381
T107	T126	FALSE	FALSE	0	0	1	1	none	7.68786607783e-05
S002	T156	FALSE	FALSE	0	0	1	1	none	8.19767893608e-05
S007	T156	FALSE	FALSE	0	0	1	1	none	5.58801094037e-05
S021	T156	FALSE	FALSE	0	0	1	1	none	8.20839027011e-05
S024	T156	FALSE	FALSE	0	0	1	1	none	8.2711995301e-05
S025	T156	FALSE	FALSE	0	0	1	1	none	8.61428616208e-05
S026	T156	FALSE	FALSE	0	0	1	1	none	8.12866410709e-05
S038	T156	FALSE	FALSE	0	0	1	1	none	8.7596911799e-06
S039	T156	FALSE	FALSE	0	0	1	1	none	8.4093579251e-05
S040	T156	FALSE	FALSE	0	0	1	1	none	0.0001223801222861
S042	T156	FALSE	FALSE	0	0	1	1	none	8.16337247234e-05
S071	T156	FALSE	FALSE	0	0	1	1	none	0.0001204025442539
S078	T156	FALSE	FALSE	0	0	1	1	none	8.24597355318e-05
S081	T156	FALSE	FALSE	0	0	1	1	none	8.42000262011e-05
S085	T156	FALSE	FALSE	0	0	1	1	none	0.0001167912975648
S087	T156	FALSE	FALSE	0	0	1	1	none	0.000124671134136
S093	T156	FALSE	FALSE	0	0	1	1	none	9.92674306899e-05
S097	T156	FALSE	FALSE	0	0	1	1	none	8.49438381558e-05
S102	T156	FALSE	FALSE	0	0	1	1	none	0.0001254575625228
S106	T156	FALSE	FALSE	0	0	1	1	none	7.98070217948e-05
S130	T156	FALSE	FALSE	0	0	1	1	none	0.0001242982202011
T009	T156	FALSE	FALSE	0	0	1	1	none	9.26003153081e-05
T010	T156	FALSE	FALSE	0	0	1	1	none	9.35195744563e-05
T013	T156	FALSE	FALSE	0	0	1	1	none	1.96176881789e-05
T014	T156	FALSE	FALSE	0	0	1	1	none	8.30524251389e-05
T020	T156	FALSE	FALSE	0	0	1	1	none	1.02101916512e-05
T021	T156	FALSE	FALSE	0	0	1	1	none	9.52986639078e-05
T028	T156	FALSE	FALSE	0	0	1	1	none	5.08484019948e-05
T035a	T156	FALSE	FALSE	0	0	1	1	none	0.0001239576327378
T035b	T156	FALSE	FALSE	0	0	1	1	none	9.44664456119e-05
T040	T156	FALSE	FALSE	0	0	1	1	none	8.6138410604e-05
T056	T156	FALSE	FALSE	0	0	1	1	none	9.7785019413e-05
T059	T156	FALSE	FALSE	0	0	1	1	none	0.000127332922023
T065	T156	FALSE	FALSE	0	0	1	1	none	9.3990638384e-06
T069	T156	FALSE	FALSE	0	0	1	1	none	0.0001375466056718
T073	T156	FALSE	FALSE	0	0	1	1	none	9.46914786597e-05
T075	T156	FALSE	FALSE	0	0	1	1	none	6.20957024757e-05
T077	T156	FALSE	FALSE	0	0	1	1	none	9.52986639078e-05
T087	T156	FALSE	FALSE	0	0	1	1	none	9.13859448119e-05
T095	T156	FALSE	FALSE	0	0	1	1	none	0.0001242935097201
T099a	T156	FALSE	FALSE	0	0	1	1	none	0.0001245489481749
T102	T156	FALSE	FALSE	0	0	1	1	none	0.0001264240605829
T104	T156	FALSE	FALSE	0	0	1	1	none	5.51907364985e-05
T105	T156	FALSE	FALSE	0	0	1	1	none	1.12206195827e-05
T107	T156	FALSE	FALSE	0	0	1	1	none	0.0001276384310791
T126	T156	FALSE	FALSE	0	0	1	1	none	0.0001431907185028
S002	T159a	TRUE	TRUE	0	0	1	1	none	2.78807316853e-05
S007	T159a	TRUE	TRUE	0	0	1	1	none	8.68480068444e-05
S021	T159a	TRUE	TRUE	0	0	1	1	none	2.79878450256e-05
S024	T159a	TRUE	TRUE	0	0	1	1	none	2.86159376255e-05
S025	T159a	TRUE	TRUE	0	0	1	1	none	2.52969692073e-05
S026	T159a	TRUE	TRUE	0	0	1	1	none	1.53039997714e-05
S038	T159a	TRUE	TRUE	0	0	1	1	none	8.79162600406e-05
S039	T159a	TRUE	TRUE	0	0	1	1	none	2.99975215755e-05
S040	T159a	TRUE	TRUE	0	0	1	1	none	0.0001310845175906
S042	T159a	TRUE	TRUE	0	0	1	1	none	2.75376670479e-05
S071	T159a	TRUE	TRUE	0	0	1	1	none	0.0001291069395584
S078	T159a	TRUE	TRUE	0	0	1	1	none	2.83636778563e-05
S081	T159a	TRUE	TRUE	0	0	1	1	none	3.01039685256e-05
S085	T159a	TRUE	TRUE	0	0	1	1	none	0.0001254956928693
S087	T159a	TRUE	TRUE	0	0	1	1	none	0.0001333755294405
S093	T159a	TRUE	TRUE	0	0	1	1	none	0.0001079718259944
S097	T159a	TRUE	TRUE	0	0	1	1	none	2.40979457423e-05
S102	T159a	TRUE	TRUE	0	0	1	1	none	0.0001341619578273
S106	T159a	TRUE	TRUE	0	0	1	1	none	2.57109641193e-05
S130	T159a	TRUE	TRUE	0	0	1	1	none	0.0001330026155056
T009	T159a	TRUE	TRUE	0	0	1	1	none	1.2143704962e-06
T010	T159a	TRUE	TRUE	0	0	1	1	none	3.3480001406e-06
T013	T159a	FALSE	FALSE	0	0	1	1	none	9.87742570396e-05
T014	T159a	TRUE	TRUE	0	0	1	1	none	2.89563674634e-05
T020	T159a	TRUE	TRUE	0	0	1	1	none	8.93667605119e-05
T021	T159a	TRUE	TRUE	0	0	1	1	none	5.1270895921e-06
T028	T159a	TRUE	TRUE	0	0	1	1	none	8.18162994355e-05
T035a	T159a	TRUE	TRUE	0	0	1	1	none	0.0001326620280423
T035b	T159a	TRUE	TRUE	0	0	1	1	none	4.2948712962e-06
T040	T159a	TRUE	TRUE	0	0	1	1	none	3.20423529285e-05
T056	T159a	FALSE	FALSE	0	0	1	1	none	6.3990746011e-06
T059	T159a	TRUE	TRUE	0	0	1	1	none	0.0001360373173275
T065	T159a	TRUE	TRUE	0	0	1	1	none	8.85556326991e-05
T069	T159a	TRUE	TRUE	0	0	1	1	none	0.0001462510009763
T073	T159a	TRUE	TRUE	0	0	1	1	none	4.519904344e-06
T075	T159a	TRUE	TRUE	0	0	1	1	none	7.20144682764e-05
T077	T159a	TRUE	TRUE	0	0	1	1	none	5.1270895921e-06
T087	T159a	TRUE	TRUE	0	0	1	1	none	2.4287409924e-06
T095	T159a	TRUE	TRUE	0	0	1	1	none	0.0001329979050246
T099a	T159a	TRUE	TRUE	0	0	1	1	none	0.0001332533434794
T102	T159a	FALSE	FALSE	0	0	1	1	none	0.0001351284558874
T104	T159a	FALSE	FALSE	0	0	1	1	none	8.61586339392e-05
T105	T159a	FALSE	FALSE	0	0	1	1	none	9.03771884434e-05
T107	T159a	FALSE	FALSE	0	0	1	1	none	0.0001363428263836
T126	T159a	TRUE	TRUE	0	0	1	1	none	0.0001518951138073
T156	T159a	FALSE	FALSE	0	0	1	1	none	9.26003153081e-05
S002	T182	FALSE	FALSE	0	0	1	1	none	7.82908423776e-05
S007	T182	FALSE	FALSE	0	0	1	1	none	5.21941624205e-05
S021	T182	FALSE	FALSE	0	0	1	1	none	7.83979557179e-05
S024	T182	FALSE	FALSE	0	0	1	1	none	7.90260483178e-05
S025	T182	FALSE	FALSE	0	0	1	1	none	8.24569146376e-05
S026	T182	FALSE	FALSE	0	0	1	1	none	7.76006940877e-05
S038	T182	FALSE	FALSE	0	0	1	1	none	5.0737441967e-06
S039	T182	FALSE	FALSE	0	0	1	1	none	8.04076322678e-05
S040	T182	FALSE	FALSE	0	0	1	1	none	0.0001186941753029
S042	T182	FALSE	FALSE	0	0	1	1	none	7.79477777402e-05
S071	T182	FALSE	FALSE	0	0	1	1	none	0.0001167165972707
S078	T182	FALSE	FALSE	0	0	1	1	none	7.87737885486e-05
S081	T182	FALSE	FALSE	0	0	1	1	none	8.05140792179e-05
S085	T182	FALSE	FALSE	0	0	1	1	none	0.0001131053505816
S087	T182	FALSE	FALSE	0	0	1	1	none	0.0001209851871528
S093	T182	FALSE	FALSE	0	0	1	1	none	9.55814837067e-05
S097	T182	FALSE	FALSE	0	0	1	1	none	8.12578911726e-05
S102	T182	FALSE	FALSE	0	0	1	1	none	0.0001217716155396
S106	T182	FALSE	FALSE	0	0	1	1	none	7.61210748116e-05
S130	T182	FALSE	FALSE	0	0	1	1	none	0.0001206122732179
T009	T182	FALSE	FALSE	0	0	1	1	none	8.89143683249e-05
T010	T182	FALSE	FALSE	0	0	1	1	none	8.98336274731e-05
T013	T182	FALSE	FALSE	0	0	1	1	none	1.59317411957e-05
T014	T182	FALSE	FALSE	0	0	1	1	none	7.93664781557e-05
T020	T182	FALSE	FALSE	0	0	1	1	none	6.524244668e-06
T021	T182	FALSE	FALSE	0	0	1	1	none	9.16127169246e-05
T028	T182	FALSE	FALSE	0	0	1	1	none	4.71624550116e-05
T035a	T182	FALSE	FALSE	0	0	1	1	none	0.0001202716857546
T035b	T182	FALSE	FALSE	0	0	1	1	none	9.07804986287e-05
T040	T182	FALSE	FALSE	0	0	1	1	none	8.24524636208e-05
T056	T182	FALSE	FALSE	0	0	1	1	none	9.40990724298e-05
T059	T182	FALSE	FALSE	0	0	1	1	none	0.0001236469750398
T065	T182	FALSE	FALSE	0	0	1	1	none	5.7131168552e-06
T069	T182	FALSE	FALSE	0	0	1	1	none	0.0001338606586886
T073	T182	FALSE	FALSE	0	0	1	1	none	9.10055316765e-05
T075	T182	FALSE	FALSE	0	0	1	1	none	5.84097554925e-05
T077	T182	FALSE	FALSE	0	0	1	1	none	9.16127169246e-05
T087	T182	FALSE	FALSE	0	0	1	1	none	8.76999978287e-05
T095	T182	FALSE	FALSE	0	0	1	1	none	0.0001206075627369
T099a	T182	FALSE	FALSE	0	0	1	1	none	0.0001208630011917
T102	T182	FALSE	FALSE	0	0	1	1	none	0.0001227381135997
T104	T182	FALSE	FALSE	0	0	1	1	none	5.15047895153e-05
T105	T182	FALSE	FALSE	0	0	1	1	none	7.5346725995e-06
T107	T182	FALSE	FALSE	0	0	1	1	none	0.0001239524840959
T126	T182	FALSE	FALSE	0	0	1	1	none	0.0001395047715196
T156	T182	FALSE	FALSE	0	0	1	1	none	8.543428968e-06
T159a	T182	FALSE	FALSE	0	0	1	1	none	8.89143683249e-05
S002	T188	TRUE	TRUE	0	0	1	1	none	7.49387509942e-05
S007	T188	TRUE	TRUE	0	0	1	1	none	3.58287734371e-05
S021	T188	TRUE	TRUE	0	0	1	1	none	7.50458643345e-05
S024	T188	TRUE	TRUE	0	0	1	1	none	7.56739569344e-05
S025	T188	TRUE	TRUE	0	0	1	1	none	7.91048232542e-05
S026	T188	TRUE	TRUE	0	0	1	1	none	7.42486027043e-05
S038	T188	TRUE	TRUE	0	0	1	1	none	4.99103242333e-05
S039	T188	TRUE	TRUE	0	0	1	1	none	7.70555408844e-05
S040	T188	TRUE	TRUE	0	0	1	1	none	0.0001153420839195
S042	T188	TRUE	TRUE	0	0	1	1	none	7.45956863568e-05
S071	T188	TRUE	TRUE	0	0	1	1	none	0.0001133645058873
S078	T188	TRUE	TRUE	0	0	1	1	none	7.54216971652e-05
S081	T188	TRUE	TRUE	0	0	1	1	none	7.71619878345e-05
S085	T188	TRUE	TRUE	0	0	1	1	none	0.0001097532591982
S087	T188	TRUE	TRUE	0	0	1	1	none	0.0001176330957694
S093	T188	TRUE	TRUE	0	0	1	1	none	9.22293923233e-05
S097	T188	TRUE	TRUE	0	0	1	1	none	7.79057997892e-05
S102	T188	TRUE	TRUE	0	0	1	1	none	0.0001184195241562
S106	T188	TRUE	TRUE	0	0	1	1	none	7.27689834282e-05
S130	T188	TRUE	TRUE	0	0	1	1	none	0.0001172601818345
T009	T188	TRUE	TRUE	0	0	1	1	none	8.55622769415e-05
T010	T188	TRUE	TRUE	0	0	1	1	none	8.64815360897e-05
T013	T188	FALSE	FALSE	0	0	1	1	none	6.07683212323e-05
T014	T188	TRUE	TRUE	0	0	1	1	none	7.60143867723e-05
T020	T188	TRUE	TRUE	0	0	1	1	none	5.13608247046e-05
T021	T188	TRUE	TRUE	0	0	1	1	none	8.82606255412e-05
T028	T188	TRUE	TRUE	0	0	1	1	none	2.2070252274e-05
T035a	T188	TRUE	TRUE	0	0	1	1	none	0.0001169195943712
T035b	T188	TRUE	TRUE	0	0	1	1	none	8.74284072453e-05
T040	T188	TRUE	TRUE	0	0	1	1	none	7.91003722374e-05
T056	T188	FALSE	FALSE	0	0	1	1	none	9.07469810464e-05
T059	T188	TRUE	TRUE	0	0	1	1	none	0.0001202948836564
T065	T188	TRUE	TRUE	0	0	1	1	none	5.05496968918e-05
T069	T188	TRUE	TRUE	0	0	1	1	none	0.0001305085673052
T073	T188	TRUE	TRUE	0	0	1	1	none	8.76534402931e-05
T075	T188	TRUE	TRUE	0	0	1	1	none	5.50576641091e-05
T077	T188	TRUE	TRUE	0	0	1	1	none	8.82606255412e-05
T087	T188	TRUE	TRUE	0	0	1	1	none	8.43479064453e-05
T095	T188	TRUE	TRUE	0	0	1	1	none	0.0001172554713535
T099a	T188	TRUE	TRUE	0	0	1	1	none	0.0001175109098083
T102	T188	FALSE	FALSE	0	0	1	1	none	0.0001193860222163
T104	T188	FALSE	FALSE	0	0	1	1	none	3.39250300357e-05
T105	T188	FALSE	FALSE	0	0	1	1	none	5.23712526361e-05
T107	T188	FALSE	FALSE	0	0	1	1	none	0.0001206003927125
T126	T188	TRUE	TRUE	0	0	1	1	none	0.0001361526801362
T156	T188	FALSE	FALSE	0	0	1	1	none	5.45943795008e-05
T159a	T188	TRUE	TRUE	0	0	1	1	none	8.55622769415e-05
T182	T188	FALSE	FALSE	0	0	1	1	none	5.09084325176e-05
S002	T192	FALSE	FALSE	0	0	1	1	none	0.0001528081075739
S007	T192	FALSE	FALSE	0	0	1	1	none	0.000148974929753
S021	T192	FALSE	FALSE	0	0	1	1	none	0.0001529152209142
S024	T192	FALSE	FALSE	0	0	1	1	none	0.0001535433135141
S025	T192	FALSE	FALSE	0	0	1	1	none	0.0001569741798339
S026	T192	FALSE	FALSE	0	0	1	1	none	0.000152117959284
S038	T192	FALSE	FALSE	0	0	1	1	none	0.0001500431829492
S039	T192	FALSE	FALSE	0	0	1	1	none	0.0001549248974641
S040	T192	FALSE	FALSE	0	0	1	1	none	5.63534049192e-05
S042	T192	FALSE	FALSE	0	0	1	1	none	0.0001524650429365
S071	T192	FALSE	FALSE	0	0	1	1	none	3.5539064459e-05
S078	T192	FALSE	FALSE	0	0	1	1	none	0.0001532910537449
S081	T192	FALSE	FALSE	0	0	1	1	none	0.0001550313444142
S085	T192	FALSE	FALSE	0	0	1	1	none	7.75680469779e-05
S087	T192	FALSE	FALSE	0	0	1	1	none	8.54478835491e-05
S093	T192	FALSE	FALSE	0	0	1	1	none	5.6674178023e-05
S097	T192	FALSE	FALSE	0	0	1	1	none	0.0001557751563689
S102	T192	FALSE	FALSE	0	0	1	1	none	5.94308451559e-05
S106	T192	FALSE	FALSE	0	0	1	1	none	0.0001506383400079
S130	T192	FALSE	FALSE	0	0	1	1	none	8.50749696142e-05
T009	T192	FALSE	FALSE	0	0	1	1	none	0.0001634316335212
T010	T192	FALSE	FALSE	0	0	1	1	none	0.0001643508926694
T013	T192	FALSE	FALSE	0	0	1	1	none	0.0001609011799482
T014	T192	FALSE	FALSE	0	0	1	1	none	0.000153883743352
T020	T192	FALSE	FALSE	0	0	1	1	none	0.0001514936834205
T021	T192	FALSE	FALSE	0	0	1	1	none	0.0001661299821209
T028	T192	FALSE	FALSE	0	0	1	1	none	0.0001439432223441
T035a	T192	FALSE	FALSE	0	0	1	1	none	8.47343821509e-05
T035b	T192	FALSE	FALSE	0	0	1	1	none	0.000165297763825
T040	T192	FALSE	FALSE	0	0	1	1	none	0.0001569697288171
T056	T192	FALSE	FALSE	0	0	1	1	none	0.0001686163376261
T059	T192	FALSE	FALSE	0	0	1	1	none	6.13062046561e-05
T065	T192	FALSE	FALSE	0	0	1	1	none	0.0001506825556077
T069	T192	FALSE	FALSE	0	0	1	1	none	5.01377745049e-05
T073	T192	FALSE	FALSE	0	0	1	1	none	0.0001655227968728
T075	T192	FALSE	FALSE	0	0	1	1	none	0.000134141391185
T077	T192	FALSE	FALSE	0	0	1	1	none	0.0001661299821209
T087	T192	FALSE	FALSE	0	0	1	1	none	0.000162217263025
T095	T192	FALSE	FALSE	0	0	1	1	none	8.50702591331999e-05
T099a	T192	FALSE	FALSE	0	0	1	1	none	8.5325697588e-05
T102	T192	FALSE	FALSE	0	0	1	1	none	8.72008099959999e-05
T104	T192	FALSE	FALSE	0	0	1	1	none	0.0001482855568478
T105	T192	FALSE	FALSE	0	0	1	1	none	0.000152504111352
T107	T192	FALSE	FALSE	0	0	1	1	none	8.84151804921999e-05
T126	T192	TRUE	TRUE	1	0	1	1	anc	6.071852481e-07
T156	T192	FALSE	FALSE	0	0	1	1	none	0.0001547272382167
T159a	T192	FALSE	FALSE	0	0	1	1	none	0.0001634316335212
T182	T192	FALSE	FALSE	0	0	1	1	none	0.0001510412912335
T188	T192	FALSE	FALSE	0	0	1	1	none	0.0001476891998501
S002	T194	TRUE	TRUE	0	0	1	1	none	7.95413859508e-05
S007	T194	TRUE	TRUE	0	0	1	1	none	5.34447059937e-05
S021	T194	TRUE	TRUE	0	0	1	1	none	7.96484992911e-05
S024	T194	TRUE	TRUE	0	0	1	1	none	8.0276591891e-05
S025	T194	TRUE	TRUE	0	0	1	1	none	8.37074582108e-05
S026	T194	TRUE	TRUE	0	0	1	1	none	7.88512376609e-05
S038	T194	TRUE	TRUE	0	0	1	1	none	5.1099172737e-06
S039	T194	TRUE	TRUE	0	0	1	1	none	8.1658175841e-05
S040	T194	TRUE	TRUE	0	0	1	1	none	0.0001199447188761
S042	T194	TRUE	TRUE	0	0	1	1	none	7.91983213134e-05
S071	T194	TRUE	TRUE	0	0	1	1	none	0.0001179671408439
S078	T194	TRUE	TRUE	0	0	1	1	none	8.00243321218e-05
S081	T194	TRUE	TRUE	0	0	1	1	none	8.17646227911e-05
S085	T194	TRUE	TRUE	0	0	1	1	none	0.0001143558941548
S087	T194	TRUE	TRUE	0	0	1	1	none	0.000122235730726
S093	T194	TRUE	TRUE	0	0	1	1	none	9.68320272799e-05
S097	T194	TRUE	TRUE	0	0	1	1	none	8.25084347458e-05
S102	T194	TRUE	TRUE	0	0	1	1	none	0.0001230221591128
S106	T194	TRUE	TRUE	0	0	1	1	none	7.73716183848e-05
S130	T194	TRUE	TRUE	0	0	1	1	none	0.0001218628167911
T009	T194	TRUE	TRUE	0	0	1	1	none	9.01649118981e-05
T010	T194	TRUE	TRUE	0	0	1	1	none	9.10841710463e-05
T013	T194	FALSE	FALSE	0	0	1	1	none	1.03995250579e-05
T014	T194	TRUE	TRUE	0	0	1	1	none	8.06170217289e-05
T020	T194	TRUE	TRUE	0	0	1	1	none	6.560417745e-06
T021	T194	TRUE	TRUE	0	0	1	1	none	9.28632604978e-05
T028	T194	TRUE	TRUE	0	0	1	1	none	4.84129985848e-05
T035a	T194	TRUE	TRUE	0	0	1	1	none	0.0001215222293278
T035b	T194	TRUE	TRUE	0	0	1	1	none	9.20310422019e-05
T040	T194	TRUE	TRUE	0	0	1	1	none	8.3703007194e-05
T056	T194	FALSE	FALSE	0	0	1	1	none	9.5349616003e-05
T059	T194	TRUE	TRUE	0	0	1	1	none	0.000124897518613
T065	T194	TRUE	TRUE	0	0	1	1	none	2.8236496952e-06
T069	T194	TRUE	TRUE	0	0	1	1	none	0.0001351112022618
T073	T194	TRUE	TRUE	0	0	1	1	none	9.22560752497e-05
T075	T194	TRUE	TRUE	0	0	1	1	none	5.96602990657e-05
T077	T194	TRUE	TRUE	0	0	1	1	none	9.28632604978e-05
T087	T194	TRUE	TRUE	0	0	1	1	none	8.89505414019e-05
T095	T194	TRUE	TRUE	0	0	1	1	none	0.0001218581063101
T099a	T194	TRUE	TRUE	0	0	1	1	none	0.0001221135447649
T102	T194	FALSE	FALSE	0	0	1	1	none	0.0001239886571729
T104	T194	FALSE	FALSE	0	0	1	1	none	5.27553330885e-05
T105	T194	FALSE	FALSE	0	0	1	1	none	4.6452054395e-06
T107	T194	FALSE	FALSE	0	0	1	1	none	0.0001252030276691
T126	T194	TRUE	TRUE	0	0	1	1	none	0.0001407553150928
T156	T194	FALSE	FALSE	0	0	1	1	none	1.10083430374e-05
T159a	T194	TRUE	TRUE	0	0	1	1	none	9.01649118981e-05
T182	T194	FALSE	FALSE	0	0	1	1	none	7.3223960542e-06
T188	T194	TRUE	TRUE	0	0	1	1	none	5.21589760908e-05
T192	T194	FALSE	FALSE	0	0	1	1	none	0.0001522918348067
S002	T223	FALSE	FALSE	0	0	1	1	none	7.88980276257e-05
S007	T223	FALSE	FALSE	0	0	1	1	none	5.28013476686e-05
S021	T223	FALSE	FALSE	0	0	1	1	none	7.9005140966e-05
S024	T223	FALSE	FALSE	0	0	1	1	none	7.96332335659e-05
S025	T223	FALSE	FALSE	0	0	1	1	none	8.30640998857e-05
S026	T223	FALSE	FALSE	0	0	1	1	none	7.82078793358e-05
S038	T223	FALSE	FALSE	0	0	1	1	none	5.6809294448e-06
S039	T223	FALSE	FALSE	0	0	1	1	none	8.10148175159e-05
S040	T223	FALSE	FALSE	0	0	1	1	none	0.000119301360551
S042	T223	FALSE	FALSE	0	0	1	1	none	7.85549629883e-05
S071	T223	FALSE	FALSE	0	0	1	1	none	0.0001173237825188
S078	T223	FALSE	FALSE	0	0	1	1	none	7.93809737967e-05
S081	T223	FALSE	FALSE	0	0	1	1	none	8.1121264466e-05
S085	T223	FALSE	FALSE	0	0	1	1	none	0.0001137125358297
S087	T223	FALSE	FALSE	0	0	1	1	none	0.0001215923724009
S093	T223	FALSE	FALSE	0	0	1	1	none	9.61886689548e-05
S097	T223	FALSE	FALSE	0	0	1	1	none	8.18650764207e-05
S102	T223	FALSE	FALSE	0	0	1	1	none	0.0001223788007877
S106	T223	FALSE	FALSE	0	0	1	1	none	7.67282600597e-05
S130	T223	FALSE	FALSE	0	0	1	1	none	0.000121219458466
T009	T223	FALSE	FALSE	0	0	1	1	none	8.9521553573e-05
T010	T223	FALSE	FALSE	0	0	1	1	none	9.04408127212e-05
T013	T223	FALSE	FALSE	0	0	1	1	none	1.65389264438e-05
T014	T223	FALSE	FALSE	0	0	1	1	none	7.99736634038e-05
T020	T223	FALSE	FALSE	0	0	1	1	none	7.1314299161e-06
T021	T223	FALSE	FALSE	0	0	1	1	none	9.22199021727e-05
T028	T223	FALSE	FALSE	0	0	1	1	none	4.77696402597e-05
T035a	T223	FALSE	FALSE	0	0	1	1	none	0.0001208788710027
T035b	T223	FALSE	FALSE	0	0	1	1	none	9.13876838768e-05
T040	T223	FALSE	FALSE	0	0	1	1	none	8.30596488689e-05
T056	T223	FALSE	FALSE	0	0	1	1	none	9.47062576779e-05
T059	T223	FALSE	FALSE	0	0	1	1	none	0.0001242541602879
T065	T223	FALSE	FALSE	0	0	1	1	none	6.3203021033e-06
T069	T223	FALSE	FALSE	0	0	1	1	none	0.0001344678439367
T073	T223	FALSE	FALSE	0	0	1	1	none	9.16127169246e-05
T075	T223	FALSE	FALSE	0	0	1	1	none	5.90169407406e-05
T077	T223	FALSE	FALSE	0	0	1	1	none	9.22199021727e-05
T087	T223	FALSE	FALSE	0	0	1	1	none	8.83071830768e-05
T095	T223	FALSE	FALSE	0	0	1	1	none	0.000121214747985
T099a	T223	FALSE	FALSE	0	0	1	1	none	0.0001214701864398
T102	T223	FALSE	FALSE	0	0	1	1	none	0.0001233452988478
T104	T223	FALSE	FALSE	0	0	1	1	none	5.21119747634e-05
T105	T223	FALSE	FALSE	0	0	1	1	none	8.1418578476e-06
T107	T223	FALSE	FALSE	0	0	1	1	none	0.000124559669344
T126	T223	FALSE	FALSE	0	0	1	1	none	0.0001401119567677
T156	T223	FALSE	FALSE	0	0	1	1	none	9.1506142161e-06
T159a	T223	FALSE	FALSE	0	0	1	1	none	8.9521553573e-05
T182	T223	FALSE	FALSE	0	0	1	1	none	4.2502967367e-06
T188	T223	FALSE	FALSE	0	0	1	1	none	5.15156177657e-05
T192	T223	FALSE	FALSE	0	0	1	1	none	0.0001516484764816
T194	T223	FALSE	FALSE	0	0	1	1	none	7.9295813023e-06
S002	T225	FALSE	FALSE	0	0	1	1	none	8.37339348676e-05
S007	T225	FALSE	FALSE	0	0	1	1	none	5.76372549105e-05
S021	T225	FALSE	FALSE	0	0	1	1	none	8.38410482079e-05
S024	T225	FALSE	FALSE	0	0	1	1	none	8.44691408078e-05
S025	T225	FALSE	FALSE	0	0	1	1	none	8.79000071276e-05
S026	T225	FALSE	FALSE	0	0	1	1	none	8.30437865777e-05
S038	T225	FALSE	FALSE	0	0	1	1	none	1.05168366867e-05
S039	T225	FALSE	FALSE	0	0	1	1	none	8.58507247578e-05
S040	T225	FALSE	FALSE	0	0	1	1	none	0.0001241372677929
S042	T225	FALSE	FALSE	0	0	1	1	none	8.33908702302e-05
S071	T225	FALSE	FALSE	0	0	1	1	none	0.0001221596897607
S078	T225	FALSE	FALSE	0	0	1	1	none	8.42168810386e-05
S081	T225	FALSE	FALSE	0	0	1	1	none	8.59571717079e-05
S085	T225	FALSE	FALSE	0	0	1	1	none	0.0001185484430716
S087	T225	FALSE	FALSE	0	0	1	1	none	0.0001264282796428
S093	T225	FALSE	FALSE	0	0	1	1	none	0.0001010245761967
S097	T225	FALSE	FALSE	0	0	1	1	none	8.67009836626e-05
S102	T225	FALSE	FALSE	0	0	1	1	none	0.0001272147080296
S106	T225	FALSE	FALSE	0	0	1	1	none	8.15641673016e-05
S130	T225	FALSE	FALSE	0	0	1	1	none	0.0001260553657079
T009	T225	FALSE	FALSE	0	0	1	1	none	9.43574608149e-05
T010	T225	FALSE	FALSE	0	0	1	1	none	9.52767199631e-05
T013	T225	FALSE	FALSE	0	0	1	1	none	2.13748336857e-05
T014	T225	FALSE	FALSE	0	0	1	1	none	8.48095706457e-05
T020	T225	FALSE	FALSE	0	0	1	1	none	1.1967337158e-05
T021	T225	FALSE	FALSE	0	0	1	1	none	9.70558094146e-05
T028	T225	FALSE	FALSE	0	0	1	1	none	5.26055475016e-05
T035a	T225	FALSE	FALSE	0	0	1	1	none	0.0001257147782446
T035b	T225	FALSE	FALSE	0	0	1	1	none	9.62235911187e-05
T040	T225	FALSE	FALSE	0	0	1	1	none	8.78955561108e-05
T056	T225	FALSE	FALSE	0	0	1	1	none	9.95421649198e-05
T059	T225	FALSE	FALSE	0	0	1	1	none	0.0001290900675298
T065	T225	FALSE	FALSE	0	0	1	1	none	1.11562093452e-05
T069	T225	FALSE	FALSE	0	0	1	1	none	0.0001393037511786
T073	T225	FALSE	FALSE	0	0	1	1	none	9.64486241665e-05
T075	T225	FALSE	FALSE	0	0	1	1	none	6.38528479825e-05
T077	T225	FALSE	FALSE	0	0	1	1	none	9.70558094146e-05
T087	T225	FALSE	FALSE	0	0	1	1	none	9.31430903187e-05
T095	T225	FALSE	FALSE	0	0	1	1	none	0.0001260506552269
T099a	T225	FALSE	FALSE	0	0	1	1	none	0.0001263060936817
T102	T225	FALSE	FALSE	0	0	1	1	none	0.0001281812060897
T104	T225	FALSE	FALSE	0	0	1	1	none	5.69478820053e-05
T105	T225	FALSE	FALSE	0	0	1	1	none	1.29777650895e-05
T107	T225	FALSE	FALSE	0	0	1	1	none	0.0001293955765859
T126	T225	FALSE	FALSE	0	0	1	1	none	0.0001449478640096
T156	T225	FALSE	FALSE	0	0	1	1	none	7.7050173174e-06
T159a	T225	FALSE	FALSE	0	0	1	1	none	9.43574608149e-05
T182	T225	FALSE	FALSE	0	0	1	1	none	1.03005744748e-05
T188	T225	FALSE	FALSE	0	0	1	1	none	5.63515250076e-05
T192	T225	FALSE	FALSE	0	0	1	1	none	0.0001564843837235
T194	T225	FALSE	FALSE	0	0	1	1	none	1.27654885442e-05
T223	T225	FALSE	FALSE	0	0	1	1	none	1.09077597229e-05
S002	T230	TRUE	TRUE	0	0	1	1	none	2.87575245407e-05
S007	T230	TRUE	TRUE	0	0	1	1	none	8.77247996998e-05
S021	T230	TRUE	TRUE	0	0	1	1	none	2.8864637881e-05
S024	T230	TRUE	TRUE	0	0	1	1	none	2.94927304809e-05
S025	T230	TRUE	TRUE	0	0	1	1	none	2.61737620627e-05
S026	T230	TRUE	TRUE	0	0	1	1	none	1.61807926268e-05
S038	T230	TRUE	TRUE	0	0	1	1	none	8.8793052896e-05
S039	T230	TRUE	TRUE	0	0	1	1	none	3.08743144309e-05
S040	T230	TRUE	TRUE	0	0	1	1	none	0.000131961310446
S042	T230	TRUE	TRUE	0	0	1	1	none	2.84144599033e-05
S071	T230	TRUE	TRUE	0	0	1	1	none	0.0001299837324138
S078	T230	TRUE	TRUE	0	0	1	1	none	2.92404707117e-05
S081	T230	TRUE	TRUE	0	0	1	1	none	3.0980761381e-05
S085	T230	TRUE	TRUE	0	0	1	1	none	0.0001263724857247
S087	T230	TRUE	TRUE	0	0	1	1	none	0.0001342523222959
S093	T230	TRUE	TRUE	0	0	1	1	none	0.0001088486188498
S097	T230	TRUE	TRUE	0	0	1	1	none	2.49747385977e-05
S102	T230	TRUE	TRUE	0	0	1	1	none	0.0001350387506827
S106	T230	TRUE	TRUE	0	0	1	1	none	2.65877569747e-05
S130	T230	TRUE	TRUE	0	0	1	1	none	0.000133879408361
T009	T230	TRUE	TRUE	0	0	1	1	none	3.3055338478e-06
T010	T230	TRUE	TRUE	0	0	1	1	none	2.4712072852e-06
T013	T230	FALSE	FALSE	0	0	1	1	none	9.9651049895e-05
T014	T230	TRUE	TRUE	0	0	1	1	none	2.98331603188e-05
T020	T230	TRUE	TRUE	0	0	1	1	none	9.02435533673e-05
T021	T230	TRUE	TRUE	0	0	1	1	none	3.0359262405e-06
T028	T230	TRUE	TRUE	0	0	1	1	none	8.26930922909e-05
T035a	T230	TRUE	TRUE	0	0	1	1	none	0.0001335388208977
T035b	T230	TRUE	TRUE	0	0	1	1	none	2.2037079446e-06
T040	T230	TRUE	TRUE	0	0	1	1	none	3.29191457839e-05
T056	T230	FALSE	FALSE	0	0	1	1	none	8.4902379527e-06
T059	T230	TRUE	TRUE	0	0	1	1	none	0.0001369141101829
T065	T230	TRUE	TRUE	0	0	1	1	none	8.94324255545e-05
T069	T230	TRUE	TRUE	0	0	1	1	none	0.0001471277938317
T073	T230	TRUE	TRUE	0	0	1	1	none	2.4287409924e-06
T075	T230	TRUE	TRUE	0	0	1	1	none	7.28912611318e-05
T077	T230	TRUE	TRUE	0	0	1	1	none	3.0359262405e-06
T087	T230	TRUE	TRUE	0	0	1	1	none	3.3055338478e-06
T095	T230	TRUE	TRUE	0	0	1	1	none	0.00013387469788
T099a	T230	TRUE	TRUE	0	0	1	1	none	0.0001341301363348
T102	T230	FALSE	FALSE	0	0	1	1	none	0.0001360052487428
T104	T230	FALSE	FALSE	0	0	1	1	none	8.70354267946e-05
T105	T230	FALSE	FALSE	0	0	1	1	none	9.12539812988e-05
T107	T230	FALSE	FALSE	0	0	1	1	none	0.000137219619239
T126	T230	TRUE	TRUE	0	0	1	1	none	0.0001527719066627
T156	T230	FALSE	FALSE	0	0	1	1	none	9.34771081635e-05
T159a	T230	TRUE	TRUE	0	0	1	1	none	3.3055338478e-06
T182	T230	FALSE	FALSE	0	0	1	1	none	8.97911611803e-05
T188	T230	TRUE	TRUE	0	0	1	1	none	8.64390697969e-05
T192	T230	FALSE	FALSE	0	0	1	1	none	0.0001643084263766
T194	T230	TRUE	TRUE	0	0	1	1	none	9.10417047535e-05
T223	T230	FALSE	FALSE	0	0	1	1	none	9.03983464284e-05
T225	T230	FALSE	FALSE	0	0	1	1	none	9.52342536703e-05
S002	T232	TRUE	TRUE	0	0	1	1	none	0.0001383341869693
S007	T232	TRUE	TRUE	0	0	1	1	none	0.0001345010091484
S021	T232	TRUE	TRUE	0	0	1	1	none	0.0001384413003096
S024	T232	TRUE	TRUE	0	0	1	1	none	0.0001390693929095
S025	T232	TRUE	TRUE	0	0	1	1	none	0.0001425002592293
S026	T232	TRUE	TRUE	0	0	1	1	none	0.0001376440386794
S038	T232	TRUE	TRUE	0	0	1	1	none	0.0001355692623446
S039	T232	TRUE	TRUE	0	0	1	1	none	0.0001404509768595
S040	T232	TRUE	TRUE	0	0	1	1	none	4.18794843146e-05
S042	T232	TRUE	TRUE	0	0	1	1	none	0.0001379911223319
S071	T232	TRUE	TRUE	0	0	1	1	none	2.10651438544e-05
S078	T232	TRUE	TRUE	0	0	1	1	none	0.0001388171331403
S081	T232	TRUE	TRUE	0	0	1	1	none	0.0001405574238096
S085	T232	TRUE	TRUE	0	0	1	1	none	6.30941263733e-05
S087	T232	TRUE	TRUE	0	0	1	1	none	7.09739629445e-05
S093	T232	TRUE	TRUE	0	0	1	1	none	4.22002574184e-05
S097	T232	TRUE	TRUE	0	0	1	1	none	0.0001413012357643
S102	T232	TRUE	TRUE	0	0	1	1	none	4.49569245513e-05
S106	T232	TRUE	TRUE	0	0	1	1	none	0.0001361644194033
S130	T232	TRUE	TRUE	0	0	1	1	none	7.06010490096e-05
T009	T232	TRUE	TRUE	0	0	1	1	none	0.0001489577129166
T010	T232	TRUE	TRUE	0	0	1	1	none	0.0001498769720648
T013	T232	FALSE	FALSE	0	0	1	1	none	0.0001464272593436
T014	T232	TRUE	TRUE	0	0	1	1	none	0.0001394098227474
T020	T232	TRUE	TRUE	0	0	1	1	none	0.0001370197628159
T021	T232	TRUE	TRUE	0	0	1	1	none	0.0001516560615163
T028	T232	TRUE	TRUE	0	0	1	1	none	0.0001294693017395
T035a	T232	TRUE	TRUE	0	0	1	1	none	7.02604615463e-05
T035b	T232	TRUE	TRUE	0	0	1	1	none	0.0001508238432204
T040	T232	TRUE	TRUE	0	0	1	1	none	0.0001424958082125
T056	T232	FALSE	FALSE	0	0	1	1	none	0.0001541424170215
T059	T232	TRUE	TRUE	0	0	1	1	none	4.68322840515e-05
T065	T232	TRUE	TRUE	0	0	1	1	none	0.0001362086350031
T069	T232	TRUE	TRUE	0	0	1	1	none	3.56638539003e-05
T073	T232	TRUE	TRUE	0	0	1	1	none	0.0001510488762682
T075	T232	TRUE	TRUE	0	0	1	1	none	0.0001196674705804
T077	T232	TRUE	TRUE	0	0	1	1	none	0.0001516560615163
T087	T232	TRUE	TRUE	0	0	1	1	none	0.0001477433424204
T095	T232	TRUE	TRUE	0	0	1	1	none	7.05963385286e-05
T099a	T232	TRUE	TRUE	0	0	1	1	none	7.08517769834e-05
T102	T232	FALSE	FALSE	0	0	1	1	none	7.27268893914e-05
T104	T232	FALSE	FALSE	0	0	1	1	none	0.0001338116362432
T105	T232	FALSE	FALSE	0	0	1	1	none	0.0001380301907474
T107	T232	FALSE	FALSE	0	0	1	1	none	7.39412598876e-05
T126	T232	TRUE	TRUE	0	0	1	1	none	4.8059339313e-06
T156	T232	FALSE	FALSE	0	0	1	1	none	0.0001402533176121
T159a	T232	TRUE	TRUE	0	0	1	1	none	0.0001489577129166
T182	T232	FALSE	FALSE	0	0	1	1	none	0.0001365673706289
T188	T232	TRUE	TRUE	0	0	1	1	none	0.0001332152792455
T192	T232	FALSE	FALSE	0	0	1	1	none	1.63424536452e-05
T194	T232	TRUE	TRUE	0	0	1	1	none	0.0001378179142021
T223	T232	FALSE	FALSE	0	0	1	1	none	0.000137174555877
T225	T232	FALSE	FALSE	0	0	1	1	none	0.0001420104631189
T230	T232	TRUE	TRUE	0	0	1	1	none	0.000149834505772
S002	T241	FALSE	FALSE	0	0	1	1	none	9.71781924803e-05
S007	T241	FALSE	FALSE	0	0	1	1	none	7.10815125232e-05
S021	T241	FALSE	FALSE	0	0	1	1	none	9.72853058205999e-05
S024	T241	FALSE	FALSE	0	0	1	1	none	9.79133984204999e-05
S025	T241	FALSE	FALSE	0	0	1	1	none	0.0001013442647403
S026	T241	FALSE	FALSE	0	0	1	1	none	9.64880441903999e-05
S038	T241	FALSE	FALSE	0	0	1	1	none	2.27467238032e-05
S039	T241	FALSE	FALSE	0	0	1	1	none	9.92949823704999e-05
S040	T241	FALSE	FALSE	0	0	1	1	none	0.0001375815254056
S042	T241	FALSE	FALSE	0	0	1	1	none	9.68351278428999e-05
S071	T241	FALSE	FALSE	0	0	1	1	none	0.0001356039473734
S078	T241	FALSE	FALSE	0	0	1	1	none	9.76611386513e-05
S081	T241	FALSE	FALSE	0	0	1	1	none	9.94014293205999e-05
S085	T241	FALSE	FALSE	0	0	1	1	none	0.0001319927006843
S087	T241	FALSE	FALSE	0	0	1	1	none	0.0001398725372555
S093	T241	FALSE	FALSE	0	0	1	1	none	0.0001144688338094
S097	T241	FALSE	FALSE	0	0	1	1	none	0.0001001452412753
S102	T241	FALSE	FALSE	0	0	1	1	none	0.0001406589656423
S106	T241	FALSE	FALSE	0	0	1	1	none	9.50084249142999e-05
S130	T241	FALSE	FALSE	0	0	1	1	none	0.0001394996233206
T009	T241	FALSE	FALSE	0	0	1	1	none	0.0001078017184276
T010	T241	FALSE	FALSE	0	0	1	1	none	0.0001087209775758
T013	T241	FALSE	FALSE	0	0	1	1	none	1.95341538848e-05
T014	T241	FALSE	FALSE	0	0	1	1	none	9.82538282583999e-05
T020	T241	FALSE	FALSE	0	0	1	1	none	2.41972242745e-05
T021	T241	FALSE	FALSE	0	0	1	1	none	0.0001105000670273
T028	T241	FALSE	FALSE	0	0	1	1	none	6.60498051143e-05
T035a	T241	FALSE	FALSE	0	0	1	1	none	0.0001391590358573
T035b	T241	FALSE	FALSE	0	0	1	1	none	0.0001096678487314
T040	T241	FALSE	FALSE	0	0	1	1	none	0.0001013398137235
T056	T241	FALSE	FALSE	0	0	1	1	none	0.0001129864225325
T059	T241	FALSE	FALSE	0	0	1	1	none	0.0001425343251425
T065	T241	FALSE	FALSE	0	0	1	1	none	2.04604562247e-05
T069	T241	FALSE	FALSE	0	0	1	1	none	0.0001527480087913
T073	T241	FALSE	FALSE	0	0	1	1	none	0.0001098928817792
T075	T241	FALSE	FALSE	0	0	1	1	none	7.72971055951999e-05
T077	T241	FALSE	FALSE	0	0	1	1	none	0.0001105000670273
T087	T241	FALSE	FALSE	0	0	1	1	none	0.0001065873479314
T095	T241	FALSE	FALSE	0	0	1	1	none	0.0001394949128396
T099a	T241	FALSE	FALSE	0	0	1	1	none	0.0001397503512944
T102	T241	FALSE	FALSE	0	0	1	1	none	0.0001416254637024
T104	T241	FALSE	FALSE	0	0	1	1	none	7.0392139618e-05
T105	T241	FALSE	FALSE	0	0	1	1	none	2.2282011969e-05
T107	T241	FALSE	FALSE	0	0	1	1	none	0.0001428398341986
T126	T241	FALSE	FALSE	0	0	1	1	none	0.0001583921216223
T156	T241	FALSE	FALSE	0	0	1	1	none	2.86451495669e-05
T159a	T241	FALSE	FALSE	0	0	1	1	none	0.0001078017184276
T182	T241	FALSE	FALSE	0	0	1	1	none	2.49592025837e-05
T188	T241	FALSE	FALSE	0	0	1	1	none	6.97957826203e-05
T192	T241	FALSE	FALSE	0	0	1	1	none	0.0001699286413362
T194	T241	FALSE	FALSE	0	0	1	1	none	1.94269864459e-05
T223	T241	FALSE	FALSE	0	0	1	1	none	2.55663878318e-05
T225	T241	FALSE	FALSE	0	0	1	1	none	3.04022950737e-05
T230	T241	FALSE	FALSE	0	0	1	1	none	0.000108678511283
T232	T241	FALSE	FALSE	0	0	1	1	none	0.0001554547207316
S002	T270	FALSE	FALSE	0	0	1	1	none	0.0001409193503675
S007	T270	FALSE	FALSE	0	0	1	1	none	0.0001370861725466
S021	T270	FALSE	FALSE	0	0	1	1	none	0.0001410264637078
S024	T270	FALSE	FALSE	0	0	1	1	none	0.0001416545563077
S025	T270	FALSE	FALSE	0	0	1	1	none	0.0001450854226275
S026	T270	FALSE	FALSE	0	0	1	1	none	0.0001402292020776
S038	T270	FALSE	FALSE	0	0	1	1	none	0.0001381544257428
S039	T270	FALSE	FALSE	0	0	1	1	none	0.0001430361402577
S040	T270	FALSE	FALSE	0	0	1	1	none	4.44646477128e-05
S042	T270	FALSE	FALSE	0	0	1	1	none	0.0001405762857301
S071	T270	FALSE	FALSE	0	0	1	1	none	2.36503072526e-05
S078	T270	FALSE	FALSE	0	0	1	1	none	0.0001414022965385
S081	T270	FALSE	FALSE	0	0	1	1	none	0.0001431425872078
S085	T270	FALSE	FALSE	0	0	1	1	none	6.56792897715e-05
S087	T270	FALSE	FALSE	0	0	1	1	none	7.35591263427e-05
S093	T270	FALSE	FALSE	0	0	1	1	none	4.47854208166e-05
S097	T270	FALSE	FALSE	0	0	1	1	none	0.0001438863991625
S102	T270	FALSE	FALSE	0	0	1	1	none	4.75420879495e-05
S106	T270	FALSE	FALSE	0	0	1	1	none	0.0001387495828015
S130	T270	FALSE	FALSE	0	0	1	1	none	7.31862124078e-05
T009	T270	FALSE	FALSE	0	0	1	1	none	0.0001515428763148
T010	T270	FALSE	FALSE	0	0	1	1	none	0.000152462135463
T013	T270	FALSE	FALSE	0	0	1	1	none	0.0001490124227418
T014	T270	FALSE	FALSE	0	0	1	1	none	0.0001419949861456
T020	T270	FALSE	FALSE	0	0	1	1	none	0.0001396049262141
T021	T270	FALSE	FALSE	0	0	1	1	none	0.0001542412249145
T028	T270	FALSE	FALSE	0	0	1	1	none	0.0001320544651377
T035a	T270	FALSE	FALSE	0	0	1	1	none	7.28456249445e-05
T035b	T270	FALSE	FALSE	0	0	1	1	none	0.0001534090066186
T040	T270	FALSE	FALSE	0	0	1	1	none	0.0001450809716107
T056	T270	FALSE	FALSE	0	0	1	1	none	0.0001567275804197
T059	T270	FALSE	FALSE	0	0	1	1	none	4.94174474497e-05
T065	T270	FALSE	FALSE	0	0	1	1	none	0.0001387937984013
T069	T270	FALSE	FALSE	0	0	1	1	none	3.82490172985e-05
T073	T270	FALSE	FALSE	0	0	1	1	none	0.0001536340396664
T075	T270	FALSE	FALSE	0	0	1	1	none	0.0001222526339786
T077	T270	FALSE	FALSE	0	0	1	1	none	0.0001542412249145
T087	T270	FALSE	FALSE	0	0	1	1	none	0.0001503285058186
T095	T270	FALSE	FALSE	0	0	1	1	none	7.31815019268e-05
T099a	T270	FALSE	FALSE	0	0	1	1	none	7.34369403816e-05
T102	T270	FALSE	FALSE	0	0	1	1	none	7.53120527896e-05
T104	T270	FALSE	FALSE	0	0	1	1	none	0.0001363967996414
T105	T270	FALSE	FALSE	0	0	1	1	none	0.0001406153541456
T107	T270	FALSE	FALSE	0	0	1	1	none	7.65264232858e-05
T126	T270	FALSE	FALSE	0	0	1	1	none	7.3910973295e-06
T156	T270	FALSE	FALSE	0	0	1	1	none	0.0001428384810103
T159a	T270	FALSE	FALSE	0	0	1	1	none	0.0001515428763148
T182	T270	FALSE	FALSE	0	0	1	1	none	0.0001391525340271
T188	T270	FALSE	FALSE	0	0	1	1	none	0.0001358004426437
T192	T270	FALSE	FALSE	0	0	1	1	none	1.89276170434e-05
T194	T270	FALSE	FALSE	0	0	1	1	none	0.0001404030776003
T223	T270	FALSE	FALSE	0	0	1	1	none	0.0001397597192752
T225	T270	FALSE	FALSE	0	0	1	1	none	0.0001445956265171
T230	T270	FALSE	FALSE	0	0	1	1	none	0.0001524196691702
T232	T270	TRUE	TRUE	1	0	1	1	anc	6.071852481e-07
T241	T270	FALSE	FALSE	0	0	1	1	none	0.0001580398841298
S002	T271b	FALSE	FALSE	0	0	1	1	none	8.49483053638e-05
S007	T271b	FALSE	FALSE	0	0	1	1	none	5.88516254067e-05
S021	T271b	FALSE	FALSE	0	0	1	1	none	8.50554187041e-05
S024	T271b	FALSE	FALSE	0	0	1	1	none	8.5683511304e-05
S025	T271b	FALSE	FALSE	0	0	1	1	none	8.91143776238e-05
S026	T271b	FALSE	FALSE	0	0	1	1	none	8.42581570739e-05
S038	T271b	FALSE	FALSE	0	0	1	1	none	1.17312071829e-05
S039	T271b	FALSE	FALSE	0	0	1	1	none	8.7065095254e-05
S040	T271b	FALSE	FALSE	0	0	1	1	none	0.0001253516382891
S042	T271b	FALSE	FALSE	0	0	1	1	none	8.46052407264e-05
S071	T271b	FALSE	FALSE	0	0	1	1	none	0.0001233740602569
S078	T271b	FALSE	FALSE	0	0	1	1	none	8.54312515348e-05
S081	T271b	FALSE	FALSE	0	0	1	1	none	8.71715422041e-05
S085	T271b	FALSE	FALSE	0	0	1	1	none	0.0001197628135678
S087	T271b	FALSE	FALSE	0	0	1	1	none	0.000127642650139
S093	T271b	FALSE	FALSE	0	0	1	1	none	0.0001022389466929
S097	T271b	FALSE	FALSE	0	0	1	1	none	8.79153541588e-05
S102	T271b	FALSE	FALSE	0	0	1	1	none	0.0001284290785258
S106	T271b	FALSE	FALSE	0	0	1	1	none	8.27785377978e-05
S130	T271b	FALSE	FALSE	0	0	1	1	none	0.0001272697362041
T009	T271b	FALSE	FALSE	0	0	1	1	none	9.55718313111e-05
T010	T271b	FALSE	FALSE	0	0	1	1	none	9.64910904593e-05
T013	T271b	FALSE	FALSE	0	0	1	1	none	2.25892041819e-05
T014	T271b	FALSE	FALSE	0	0	1	1	none	8.60239411419e-05
T020	T271b	FALSE	FALSE	0	0	1	1	none	1.31817076542e-05
T021	T271b	FALSE	FALSE	0	0	1	1	none	9.82701799108e-05
T028	T271b	FALSE	FALSE	0	0	1	1	none	5.38199179978e-05
T035a	T271b	FALSE	FALSE	0	0	1	1	none	0.0001269291487408
T035b	T271b	FALSE	FALSE	0	0	1	1	none	9.74379616149e-05
T040	T271b	FALSE	FALSE	0	0	1	1	none	8.9109926607e-05
T056	T271b	FALSE	FALSE	0	0	1	1	none	0.000100756535416
T059	T271b	FALSE	FALSE	0	0	1	1	none	0.000130304438026
T065	T271b	FALSE	FALSE	0	0	1	1	none	1.23705798414e-05
T069	T271b	FALSE	FALSE	0	0	1	1	none	0.0001405181216748
T073	T271b	FALSE	FALSE	0	0	1	1	none	9.76629946627e-05
T075	T271b	FALSE	FALSE	0	0	1	1	none	6.50672184787e-05
T077	T271b	FALSE	FALSE	0	0	1	1	none	9.82701799108e-05
T087	T271b	FALSE	FALSE	0	0	1	1	none	9.43574608149e-05
T095	T271b	FALSE	FALSE	0	0	1	1	none	0.0001272650257231
T099a	T271b	FALSE	FALSE	0	0	1	1	none	0.0001275204641779
T102	T271b	FALSE	FALSE	0	0	1	1	none	0.0001293955765859
T104	T271b	FALSE	FALSE	0	0	1	1	none	5.81622525015e-05
T105	T271b	FALSE	FALSE	0	0	1	1	none	1.41921355857e-05
T107	T271b	FALSE	FALSE	0	0	1	1	none	0.0001306099470821
T126	T271b	FALSE	FALSE	0	0	1	1	none	0.0001461622345058
T156	T271b	FALSE	FALSE	0	0	1	1	none	8.9193878136e-06
T159a	T271b	FALSE	FALSE	0	0	1	1	none	9.55718313111e-05
T182	T271b	FALSE	FALSE	0	0	1	1	none	1.1514944971e-05
T188	T271b	FALSE	FALSE	0	0	1	1	none	5.75658955038e-05
T192	T271b	FALSE	FALSE	0	0	1	1	none	0.0001576987542197
T194	T271b	FALSE	FALSE	0	0	1	1	none	1.39798590404e-05
T223	T271b	FALSE	FALSE	0	0	1	1	none	1.21221302191e-05
T225	T271b	FALSE	FALSE	0	0	1	1	none	3.6431114886e-06
T230	T271b	FALSE	FALSE	0	0	1	1	none	9.64486241665e-05
T232	T271b	FALSE	FALSE	0	0	1	1	none	0.0001432248336151
T241	T271b	FALSE	FALSE	0	0	1	1	none	3.16166655699e-05
T270	T271b	FALSE	FALSE	0	0	1	1	none	0.0001458099970133
S002	T301	FALSE	FALSE	0	0	1	1	none	0.0001579787742373
S007	T301	FALSE	FALSE	0	0	1	1	none	0.0001541455964164
S021	T301	FALSE	FALSE	0	0	1	1	none	0.0001580858875776
S024	T301	FALSE	FALSE	0	0	1	1	none	0.0001587139801775
S025	T301	FALSE	FALSE	0	0	1	1	none	0.0001621448464973
S026	T301	FALSE	FALSE	0	0	1	1	none	0.0001572886259474
S038	T301	FALSE	FALSE	0	0	1	1	none	0.0001552138496126
S039	T301	FALSE	FALSE	0	0	1	1	none	0.0001600955641275
S040	T301	FALSE	FALSE	0	0	1	1	none	6.15240715826e-05
S042	T301	FALSE	FALSE	0	0	1	1	none	0.0001576357095999
S071	T301	FALSE	FALSE	0	0	1	1	none	4.07097311224e-05
S078	T301	FALSE	FALSE	0	0	1	1	none	0.0001584617204083
S081	T301	FALSE	FALSE	0	0	1	1	none	0.0001602020110776
S085	T301	FALSE	FALSE	0	0	1	1	none	8.27387136413e-05
S087	T301	FALSE	FALSE	0	0	1	1	none	9.06185502125e-05
S093	T301	FALSE	FALSE	0	0	1	1	none	6.18448446864e-05
S097	T301	FALSE	FALSE	0	0	1	1	none	0.0001609458230323
S102	T301	FALSE	FALSE	0	0	1	1	none	6.46015118193e-05
S106	T301	FALSE	FALSE	0	0	1	1	none	0.0001558090066713
S130	T301	FALSE	FALSE	0	0	1	1	none	9.02456362776e-05
T009	T301	FALSE	FALSE	0	0	1	1	none	0.0001686023001846
T010	T301	FALSE	FALSE	0	0	1	1	none	0.0001695215593328
T013	T301	FALSE	FALSE	0	0	1	1	none	0.0001660718466116
T014	T301	FALSE	FALSE	0	0	1	1	none	0.0001590544100154
T020	T301	FALSE	FALSE	0	0	1	1	none	0.0001566643500839
T021	T301	FALSE	FALSE	0	0	1	1	none	0.0001713006487843
T028	T301	FALSE	FALSE	0	0	1	1	none	0.0001491138890075
T035a	T301	FALSE	FALSE	0	0	1	1	none	8.99050488143e-05
T035b	T301	FALSE	FALSE	0	0	1	1	none	0.0001704684304884
T040	T301	FALSE	FALSE	0	0	1	1	none	0.0001621403954805
T056	T301	FALSE	FALSE	0	0	1	1	none	0.0001737870042895
T059	T301	FALSE	FALSE	0	0	1	1	none	6.64768713195e-05
T065	T301	FALSE	FALSE	0	0	1	1	none	0.0001558532222711
T069	T301	FALSE	FALSE	0	0	1	1	none	5.53084411683e-05
T073	T301	FALSE	FALSE	0	0	1	1	none	0.0001706934635362
T075	T301	FALSE	FALSE	0	0	1	1	none	0.0001393120578484
T077	T301	FALSE	FALSE	0	0	1	1	none	0.0001713006487843
T087	T301	FALSE	FALSE	0	0	1	1	none	0.0001673879296884
T095	T301	FALSE	FALSE	0	0	1	1	none	9.02409257965999e-05
T099a	T301	FALSE	FALSE	0	0	1	1	none	9.04963642514e-05
T102	T301	FALSE	FALSE	0	0	1	1	none	9.23714766593999e-05
T104	T301	FALSE	FALSE	0	0	1	1	none	0.0001534562235112
T105	T301	FALSE	FALSE	0	0	1	1	none	0.0001576747780154
T107	T301	FALSE	FALSE	0	0	1	1	none	9.35858471555999e-05
T126	T301	FALSE	FALSE	1	0	1	1	anc	9.4209634001e-06
T156	T301	FALSE	FALSE	0	0	1	1	none	0.0001598979048801
T159a	T301	FALSE	FALSE	0	0	1	1	none	0.0001686023001846
T182	T301	FALSE	FALSE	0	0	1	1	none	0.0001562119578969
T188	T301	FALSE	FALSE	0	0	1	1	none	0.0001528598665135
T192	T301	FALSE	FALSE	0	0	1	1	none	1.73143716254e-05
T194	T301	FALSE	FALSE	0	0	1	1	none	0.0001574625014701
T223	T301	FALSE	FALSE	0	0	1	1	none	0.000156819143145
T225	T301	FALSE	FALSE	0	0	1	1	none	0.0001616550503869
T230	T301	FALSE	FALSE	0	0	1	1	none	0.00016947909304
T232	T301	FALSE	FALSE	0	0	1	1	none	2.15131203086e-05
T241	T301	FALSE	FALSE	0	0	1	1	none	0.0001750993079996
T270	T301	FALSE	FALSE	0	0	1	1	none	2.40982837068e-05
T271b	T301	FALSE	FALSE	0	0	1	1	none	0.0001628694208831
S002	T303	FALSE	FALSE	0	0	1	1	none	0.0001525936033795
S007	T303	FALSE	FALSE	0	0	1	1	none	0.0001487604255586
S021	T303	FALSE	FALSE	0	0	1	1	none	0.0001527007167198
S024	T303	FALSE	FALSE	0	0	1	1	none	0.0001533288093197
S025	T303	FALSE	FALSE	0	0	1	1	none	0.0001567596756395
S026	T303	FALSE	FALSE	0	0	1	1	none	0.0001519034550896
S038	T303	FALSE	FALSE	0	0	1	1	none	0.0001498286787548
S039	T303	FALSE	FALSE	0	0	1	1	none	0.0001547103932697
S040	T303	FALSE	FALSE	0	0	1	1	none	5.61389007248e-05
S042	T303	FALSE	FALSE	0	0	1	1	none	0.0001522505387421
S071	T303	FALSE	FALSE	0	0	1	1	none	3.53245602646e-05
S078	T303	FALSE	FALSE	0	0	1	1	none	0.0001530765495505
S081	T303	FALSE	FALSE	0	0	1	1	none	0.0001548168402198
S085	T303	FALSE	FALSE	0	0	1	1	none	7.73535427835e-05
S087	T303	FALSE	FALSE	0	0	1	1	none	8.52333793547e-05
S093	T303	FALSE	FALSE	0	0	1	1	none	5.64596738286e-05
S097	T303	FALSE	FALSE	0	0	1	1	none	0.0001555606521745
S102	T303	FALSE	FALSE	0	0	1	1	none	5.92163409615e-05
S106	T303	FALSE	FALSE	0	0	1	1	none	0.0001504238358135
S130	T303	FALSE	FALSE	0	0	1	1	none	8.48604654198e-05
T009	T303	FALSE	FALSE	0	0	1	1	none	0.0001632171293268
T010	T303	FALSE	FALSE	0	0	1	1	none	0.000164136388475
T013	T303	FALSE	FALSE	0	0	1	1	none	0.0001606866757538
T014	T303	FALSE	FALSE	0	0	1	1	none	0.0001536692391576
T020	T303	FALSE	FALSE	0	0	1	1	none	0.0001512791792261
T021	T303	FALSE	FALSE	0	0	1	1	none	0.0001659154779265
T028	T303	FALSE	FALSE	0	0	1	1	none	0.0001437287181497
T035a	T303	FALSE	FALSE	0	0	1	1	none	8.45198779565e-05
T035b	T303	FALSE	FALSE	0	0	1	1	none	0.0001650832596306
T040	T303	FALSE	FALSE	0	0	1	1	none	0.0001567552246227
T056	T303	FALSE	FALSE	0	0	1	1	none	0.0001684018334317
T059	T303	FALSE	FALSE	0	0	1	1	none	6.10917004617e-05
T065	T303	FALSE	FALSE	0	0	1	1	none	0.0001504680514133
T069	T303	FALSE	FALSE	0	0	1	1	none	4.99232703105e-05
T073	T303	FALSE	FALSE	0	0	1	1	none	0.0001653082926784
T075	T303	FALSE	FALSE	0	0	1	1	none	0.0001339268869906
T077	T303	FALSE	FALSE	0	0	1	1	none	0.0001659154779265
T087	T303	FALSE	FALSE	0	0	1	1	none	0.0001620027588306
T095	T303	FALSE	FALSE	0	0	1	1	none	8.48557549388e-05
T099a	T303	FALSE	FALSE	0	0	1	1	none	8.51111933936e-05
T102	T303	FALSE	FALSE	0	0	1	1	none	8.69863058016e-05
T104	T303	FALSE	FALSE	0	0	1	1	none	0.0001480710526534
T105	T303	FALSE	FALSE	0	0	1	1	none	0.0001522896071576
T107	T303	FALSE	FALSE	0	0	1	1	none	8.82006762978e-05
T126	T303	FALSE	FALSE	1	0	1	1	anc	5.2501630385e-06
T156	T303	FALSE	FALSE	0	0	1	1	none	0.0001545127340223
T159a	T303	FALSE	FALSE	0	0	1	1	none	0.0001632171293268
T182	T303	FALSE	FALSE	0	0	1	1	none	0.0001508267870391
T188	T303	FALSE	FALSE	0	0	1	1	none	0.0001474746956557
T192	T303	FALSE	FALSE	0	0	1	1	none	2.28585352334e-05
T194	T303	FALSE	FALSE	0	0	1	1	none	0.0001520773306123
T223	T303	FALSE	FALSE	0	0	1	1	none	0.0001514339722872
T225	T303	FALSE	FALSE	0	0	1	1	none	0.0001562698795291
T230	T303	FALSE	FALSE	0	0	1	1	none	0.0001640939221822
T232	T303	FALSE	FALSE	0	0	1	1	none	1.61279494508e-05
T241	T303	FALSE	FALSE	0	0	1	1	none	0.0001697141371418
T270	T303	FALSE	FALSE	0	0	1	1	none	1.8713112849e-05
T271b	T303	FALSE	FALSE	0	0	1	1	none	0.0001574842500253
T301	T303	FALSE	FALSE	0	0	1	1	none	2.80292018968e-05
S002	T322	FALSE	FALSE	0	0	1	1	none	8.86524006851e-05
S007	T322	FALSE	FALSE	0	0	1	1	none	6.2555720728e-05
S021	T322	FALSE	FALSE	0	0	1	1	none	8.87595140254e-05
S024	T322	FALSE	FALSE	0	0	1	1	none	8.93876066253e-05
S025	T322	FALSE	FALSE	0	0	1	1	none	9.28184729451e-05
S026	T322	FALSE	FALSE	0	0	1	1	none	8.79622523952e-05
S038	T322	FALSE	FALSE	0	0	1	1	none	1.4220932008e-05
S039	T322	FALSE	FALSE	0	0	1	1	none	9.07691905753e-05
S040	T322	FALSE	FALSE	0	0	1	1	none	0.0001290557336104
S042	T322	FALSE	FALSE	0	0	1	1	none	8.83093360477e-05
S071	T322	FALSE	FALSE	0	0	1	1	none	0.0001270781555782
S078	T322	FALSE	FALSE	0	0	1	1	none	8.91353468561e-05
S081	T322	FALSE	FALSE	0	0	1	1	none	9.08756375254e-05
S085	T322	FALSE	FALSE	0	0	1	1	none	0.0001234669088891
S087	T322	FALSE	FALSE	0	0	1	1	none	0.0001313467454603
S093	T322	FALSE	FALSE	0	0	1	1	none	0.0001059430420142
S097	T322	FALSE	FALSE	0	0	1	1	none	9.16194494801e-05
S102	T322	FALSE	FALSE	0	0	1	1	none	0.0001321331738471
S106	T322	FALSE	FALSE	0	0	1	1	none	8.64826331191e-05
S130	T322	FALSE	FALSE	0	0	1	1	none	0.0001309738315254
T009	T322	FALSE	FALSE	0	0	1	1	none	9.92759266324e-05
T010	T322	FALSE	FALSE	0	0	1	1	none	0.0001001951857806
T013	T322	FALSE	FALSE	0	0	1	1	none	1.10083620896e-05
T014	T322	FALSE	FALSE	0	0	1	1	none	8.97280364632e-05
T020	T322	FALSE	FALSE	0	0	1	1	none	1.56714324793e-05
T021	T322	FALSE	FALSE	0	0	1	1	none	0.0001019742752321
T028	T322	FALSE	FALSE	0	0	1	1	none	5.75240133191e-05
T035a	T322	FALSE	FALSE	0	0	1	1	none	0.0001306332440621
T035b	T322	FALSE	FALSE	0	0	1	1	none	0.0001011420569362
T040	T322	FALSE	FALSE	0	0	1	1	none	9.28140219283e-05
T056	T322	FALSE	FALSE	0	0	1	1	none	0.0001044606307373
T059	T322	FALSE	FALSE	0	0	1	1	none	0.0001340085333473
T065	T322	FALSE	FALSE	0	0	1	1	none	1.19346644295e-05
T069	T322	FALSE	FALSE	0	0	1	1	none	0.0001442222169961
T073	T322	FALSE	FALSE	0	0	1	1	none	0.000101367089984
T075	T322	FALSE	FALSE	0	0	1	1	none	6.87713138e-05
T077	T322	FALSE	FALSE	0	0	1	1	none	0.0001019742752321
T087	T322	FALSE	FALSE	0	0	1	1	none	9.80615561362e-05
T095	T322	FALSE	FALSE	0	0	1	1	none	0.0001309691210444
T099a	T322	FALSE	FALSE	0	0	1	1	none	0.0001312245594992
T102	T322	FALSE	FALSE	0	0	1	1	none	0.0001330996719072
T104	T322	FALSE	FALSE	0	0	1	1	none	6.18663478228e-05
T105	T322	FALSE	FALSE	0	0	1	1	none	1.37562201738e-05
T107	T322	FALSE	FALSE	0	0	1	1	none	0.0001343140424034
T126	T322	FALSE	FALSE	0	0	1	1	none	0.0001498663298271
T156	T322	FALSE	FALSE	0	0	1	1	none	2.01193577717e-05
T159a	T322	FALSE	FALSE	0	0	1	1	none	9.92759266324e-05
T182	T322	FALSE	FALSE	0	0	1	1	none	1.64334107885e-05
T188	T322	FALSE	FALSE	0	0	1	1	none	6.12699908251e-05
T192	T322	FALSE	FALSE	0	0	1	1	none	0.000161402849541
T194	T322	FALSE	FALSE	0	0	1	1	none	1.09011946507e-05
T223	T322	FALSE	FALSE	0	0	1	1	none	1.70405960366e-05
T225	T322	FALSE	FALSE	0	0	1	1	none	2.18765032785e-05
T230	T322	FALSE	FALSE	0	0	1	1	none	0.0001001527194878
T232	T322	FALSE	FALSE	0	0	1	1	none	0.0001469289289364
T241	T322	FALSE	FALSE	0	0	1	1	none	9.7401622914e-06
T270	T322	FALSE	FALSE	0	0	1	1	none	0.0001495140923346
T271b	T322	FALSE	FALSE	0	0	1	1	none	2.30908737747e-05
T301	T322	FALSE	FALSE	0	0	1	1	none	0.0001665735162044
T303	T322	FALSE	FALSE	0	0	1	1	none	0.0001611883453466
S002	T327b	FALSE	FALSE	0	0	1	1	none	0.0001392309385053
S007	T327b	FALSE	FALSE	0	0	1	1	none	0.0001353977606844
S021	T327b	FALSE	FALSE	0	0	1	1	none	0.0001393380518456
S024	T327b	FALSE	FALSE	0	0	1	1	none	0.0001399661444455
S025	T327b	FALSE	FALSE	0	0	1	1	none	0.0001433970107653
S026	T327b	FALSE	FALSE	0	0	1	1	none	0.0001385407902154
S038	T327b	FALSE	FALSE	0	0	1	1	none	0.0001364660138806
S039	T327b	FALSE	FALSE	0	0	1	1	none	0.0001413477283955
S040	T327b	FALSE	FALSE	0	0	1	1	none	4.27762358506e-05
S042	T327b	FALSE	FALSE	0	0	1	1	none	0.0001388878738679
S071	T327b	FALSE	FALSE	0	0	1	1	none	3.22540410544e-05
S078	T327b	FALSE	FALSE	0	0	1	1	none	0.0001397138846763
S081	T327b	FALSE	FALSE	0	0	1	1	none	0.0001414541753456
S085	T327b	FALSE	FALSE	0	0	1	1	none	6.39908779093e-05
S087	T327b	FALSE	FALSE	0	0	1	1	none	7.18707144805e-05
S093	T327b	FALSE	FALSE	0	0	1	1	none	4.30970089544e-05
S097	T327b	FALSE	FALSE	0	0	1	1	none	0.0001421979873003
S102	T327b	FALSE	FALSE	0	0	1	1	none	4.58536760873e-05
S106	T327b	FALSE	FALSE	0	0	1	1	none	0.0001370611709393
S130	T327b	FALSE	FALSE	0	0	1	1	none	7.14978005456e-05
T009	T327b	FALSE	FALSE	0	0	1	1	none	0.0001498544644526
T010	T327b	FALSE	FALSE	0	0	1	1	none	0.0001507737236008
T013	T327b	FALSE	FALSE	0	0	1	1	none	0.0001473240108796
T014	T327b	FALSE	FALSE	0	0	1	1	none	0.0001403065742834
T020	T327b	FALSE	FALSE	0	0	1	1	none	0.0001379165143519
T021	T327b	FALSE	FALSE	0	0	1	1	none	0.0001525528130523
T028	T327b	FALSE	FALSE	0	0	1	1	none	0.0001303660532755
T035a	T327b	FALSE	FALSE	0	0	1	1	none	7.11572130823e-05
T035b	T327b	FALSE	FALSE	0	0	1	1	none	0.0001517205947564
T040	T327b	FALSE	FALSE	0	0	1	1	none	0.0001433925597485
T056	T327b	FALSE	FALSE	0	0	1	1	none	0.0001550391685575
T059	T327b	FALSE	FALSE	0	0	1	1	none	4.77290355875e-05
T065	T327b	FALSE	FALSE	0	0	1	1	none	0.0001371053865391
T069	T327b	FALSE	FALSE	0	0	1	1	none	4.93981024723e-05
T073	T327b	FALSE	FALSE	0	0	1	1	none	0.0001519456278042
T075	T327b	FALSE	FALSE	0	0	1	1	none	0.0001205642221164
T077	T327b	FALSE	FALSE	0	0	1	1	none	0.0001525528130523
T087	T327b	FALSE	FALSE	0	0	1	1	none	0.0001486400939564
T095	T327b	FALSE	FALSE	0	0	1	1	none	7.14930900646e-05
T099a	T327b	FALSE	FALSE	0	0	1	1	none	7.17485285194e-05
T102	T327b	FALSE	FALSE	0	0	1	1	none	7.36236409274e-05
T104	T327b	FALSE	FALSE	0	0	1	1	none	0.0001347083877792
T105	T327b	FALSE	FALSE	0	0	1	1	none	0.0001389269422834
T107	T327b	FALSE	FALSE	0	0	1	1	none	7.48380114236e-05
T126	T327b	FALSE	FALSE	0	0	1	1	none	5.50422153033e-05
T156	T327b	FALSE	FALSE	0	0	1	1	none	0.0001411500691481
T159a	T327b	FALSE	FALSE	0	0	1	1	none	0.0001498544644526
T182	T327b	FALSE	FALSE	0	0	1	1	none	0.0001374641221649
T188	T327b	FALSE	FALSE	0	0	1	1	none	0.0001341120307815
T192	T327b	FALSE	FALSE	0	0	1	1	none	6.65787350172e-05
T194	T327b	FALSE	FALSE	0	0	1	1	none	0.0001387146657381
T223	T327b	FALSE	FALSE	0	0	1	1	none	0.000138071307413
T225	T327b	FALSE	FALSE	0	0	1	1	none	0.0001429072146549
T230	T327b	FALSE	FALSE	0	0	1	1	none	0.000150731257308
T232	T327b	FALSE	FALSE	0	0	1	1	none	5.21048144126e-05
T241	T327b	FALSE	FALSE	0	0	1	1	none	0.0001563514722676
T270	T327b	FALSE	FALSE	0	0	1	1	none	5.46899778108e-05
T271b	T327b	FALSE	FALSE	0	0	1	1	none	0.0001441215851511
T301	T327b	FALSE	FALSE	0	0	1	1	none	7.17494016806e-05
T303	T327b	FALSE	FALSE	0	0	1	1	none	6.63642308228e-05
T322	T327b	FALSE	FALSE	0	0	1	1	none	0.0001478256804724
S002	T330	TRUE	TRUE	0	0	1	1	none	0.000137409382761
S007	T330	TRUE	TRUE	0	0	1	1	none	0.0001335762049401
S021	T330	TRUE	TRUE	0	0	1	1	none	0.0001375164961013
S024	T330	TRUE	TRUE	0	0	1	1	none	0.0001381445887012
S025	T330	TRUE	TRUE	0	0	1	1	none	0.000141575455021
S026	T330	TRUE	TRUE	0	0	1	1	none	0.0001367192344711
S038	T330	TRUE	TRUE	0	0	1	1	none	0.0001346444581363
S039	T330	TRUE	TRUE	0	0	1	1	none	0.0001395261726512
S040	T330	TRUE	TRUE	0	0	1	1	none	4.09546801063e-05
S042	T330	TRUE	TRUE	0	0	1	1	none	0.0001370663181236
S071	T330	TRUE	TRUE	0	0	1	1	none	3.04324853101e-05
S078	T330	TRUE	TRUE	0	0	1	1	none	0.000137892328932
S081	T330	TRUE	TRUE	0	0	1	1	none	0.0001396326196013
S085	T330	TRUE	TRUE	0	0	1	1	none	6.2169322165e-05
S087	T330	TRUE	TRUE	0	0	1	1	none	7.00491587362e-05
S093	T330	TRUE	TRUE	0	0	1	1	none	4.12754532101e-05
S097	T330	TRUE	TRUE	0	0	1	1	none	0.000140376431556
S102	T330	TRUE	TRUE	0	0	1	1	none	4.4032120343e-05
S106	T330	TRUE	TRUE	0	0	1	1	none	0.000135239615195
S130	T330	TRUE	TRUE	0	0	1	1	none	6.96762448013e-05
T009	T330	TRUE	TRUE	0	0	1	1	none	0.0001480329087083
T010	T330	TRUE	TRUE	0	0	1	1	none	0.0001489521678565
T013	T330	FALSE	FALSE	0	0	1	1	none	0.0001455024551353
T014	T330	TRUE	TRUE	0	0	1	1	none	0.0001384850185391
T020	T330	TRUE	TRUE	0	0	1	1	none	0.0001360949586076
T021	T330	TRUE	TRUE	0	0	1	1	none	0.000150731257308
T028	T330	TRUE	TRUE	0	0	1	1	none	0.0001285444975312
T035a	T330	TRUE	TRUE	0	0	1	1	none	6.9335657338e-05
T035b	T330	TRUE	TRUE	0	0	1	1	none	0.0001498990390121
T040	T330	TRUE	TRUE	0	0	1	1	none	0.0001415710040042
T056	T330	FALSE	FALSE	0	0	1	1	none	0.0001532176128132
T059	T330	TRUE	TRUE	0	0	1	1	none	4.59074798432e-05
T065	T330	TRUE	TRUE	0	0	1	1	none	0.0001352838307948
T069	T330	TRUE	TRUE	0	0	1	1	none	4.7576546728e-05
T073	T330	TRUE	TRUE	0	0	1	1	none	0.0001501240720599
T075	T330	TRUE	TRUE	0	0	1	1	none	0.0001187426663721
T077	T330	TRUE	TRUE	0	0	1	1	none	0.000150731257308
T087	T330	TRUE	TRUE	0	0	1	1	none	0.0001468185382121
T095	T330	TRUE	TRUE	0	0	1	1	none	6.96715343203e-05
T099a	T330	TRUE	TRUE	0	0	1	1	none	6.99269727751e-05
T102	T330	FALSE	FALSE	0	0	1	1	none	7.18020851831e-05
T104	T330	FALSE	FALSE	0	0	1	1	none	0.0001328868320349
T105	T330	FALSE	FALSE	0	0	1	1	none	0.0001371053865391
T107	T330	FALSE	FALSE	0	0	1	1	none	7.30164556793e-05
T126	T330	TRUE	TRUE	0	0	1	1	none	5.3220659559e-05
T156	T330	FALSE	FALSE	0	0	1	1	none	0.0001393285134038
T159a	T330	TRUE	TRUE	0	0	1	1	none	0.0001480329087083
T182	T330	FALSE	FALSE	0	0	1	1	none	0.0001356425664206
T188	T330	TRUE	TRUE	0	0	1	1	none	0.0001322904750372
T192	T330	FALSE	FALSE	0	0	1	1	none	6.47571792729e-05
T194	T330	TRUE	TRUE	0	0	1	1	none	0.0001368931099938
T223	T330	FALSE	FALSE	0	0	1	1	none	0.0001362497516687
T225	T330	FALSE	FALSE	0	0	1	1	none	0.0001410856589106
T230	T330	TRUE	TRUE	0	0	1	1	none	0.0001489097015637
T232	T330	TRUE	TRUE	0	0	1	1	none	5.02832586683e-05
T241	T330	FALSE	FALSE	0	0	1	1	none	0.0001545299165233
T270	T330	FALSE	FALSE	0	0	1	1	none	5.28684220665e-05
T271b	T330	FALSE	FALSE	0	0	1	1	none	0.0001423000294068
T301	T330	FALSE	FALSE	0	0	1	1	none	6.99278459363e-05
T303	T330	FALSE	FALSE	0	0	1	1	none	6.45426750785e-05
T322	T330	FALSE	FALSE	0	0	1	1	none	0.0001460041247281
T327b	T330	TRUE	TRUE	0	1	1	1	desc	6.071852481e-07
S002	T335	FALSE	FALSE	0	0	1	1	none	0.000151469087301
S007	T335	FALSE	FALSE	0	0	1	1	none	0.0001476359094801
S021	T335	FALSE	FALSE	0	0	1	1	none	0.0001515762006413
S024	T335	FALSE	FALSE	0	0	1	1	none	0.0001522042932412
S025	T335	FALSE	FALSE	0	0	1	1	none	0.000155635159561
S026	T335	FALSE	FALSE	0	0	1	1	none	0.0001507789390111
S038	T335	FALSE	FALSE	0	0	1	1	none	0.0001487041626763
S039	T335	FALSE	FALSE	0	0	1	1	none	0.0001535858771912
S040	T335	FALSE	FALSE	0	0	1	1	none	5.50143846463e-05
S042	T335	FALSE	FALSE	0	0	1	1	none	0.0001511260226636
S071	T335	FALSE	FALSE	0	0	1	1	none	3.42000441861e-05
S078	T335	FALSE	FALSE	0	0	1	1	none	0.000151952033472
S081	T335	FALSE	FALSE	0	0	1	1	none	0.0001536923241413
S085	T335	FALSE	FALSE	0	0	1	1	none	7.6229026705e-05
S087	T335	FALSE	FALSE	0	0	1	1	none	8.41088632762e-05
S093	T335	FALSE	FALSE	0	0	1	1	none	5.53351577501e-05
S097	T335	FALSE	FALSE	0	0	1	1	none	0.000154436136096
S102	T335	FALSE	FALSE	0	0	1	1	none	5.8091824883e-05
S106	T335	FALSE	FALSE	0	0	1	1	none	0.000149299319735
S130	T335	FALSE	FALSE	0	0	1	1	none	8.37359493413e-05
T009	T335	FALSE	FALSE	0	0	1	1	none	0.0001620926132483
T010	T335	FALSE	FALSE	0	0	1	1	none	0.0001630118723965
T013	T335	FALSE	FALSE	0	0	1	1	none	0.0001595621596753
T014	T335	FALSE	FALSE	0	0	1	1	none	0.0001525447230791
T020	T335	FALSE	FALSE	0	0	1	1	none	0.0001501546631476
T021	T335	FALSE	FALSE	0	0	1	1	none	0.000164790961848
T028	T335	FALSE	FALSE	0	0	1	1	none	0.0001426042020712
T035a	T335	FALSE	FALSE	0	0	1	1	none	8.3395361878e-05
T035b	T335	FALSE	FALSE	0	0	1	1	none	0.0001639587435521
T040	T335	FALSE	FALSE	0	0	1	1	none	0.0001556307085442
T056	T335	FALSE	FALSE	0	0	1	1	none	0.0001672773173532
T059	T335	FALSE	FALSE	0	0	1	1	none	5.99671843832e-05
T065	T335	FALSE	FALSE	0	0	1	1	none	0.0001493435353348
T069	T335	FALSE	FALSE	0	0	1	1	none	4.8798754232e-05
T073	T335	FALSE	FALSE	0	0	1	1	none	0.0001641837765999
T075	T335	FALSE	FALSE	0	0	1	1	none	0.0001328023709121
T077	T335	FALSE	FALSE	0	0	1	1	none	0.000164790961848
T087	T335	FALSE	FALSE	0	0	1	1	none	0.0001608782427521
T095	T335	FALSE	FALSE	0	0	1	1	none	8.37312388603e-05
T099a	T335	FALSE	FALSE	0	0	1	1	none	8.39866773151e-05
T102	T335	FALSE	FALSE	0	0	1	1	none	8.58617897231e-05
T104	T335	FALSE	FALSE	0	0	1	1	none	0.0001469465365749
T105	T335	FALSE	FALSE	0	0	1	1	none	0.0001511650910791
T107	T335	FALSE	FALSE	0	0	1	1	none	8.70761602193e-05
T126	T335	TRUE	TRUE	1	0	1	1	anc	6.071852481e-07
T156	T335	FALSE	FALSE	0	0	1	1	none	0.0001533882179438
[truncated: 1,161 more rows]
