# Supplementary material for: Improved characterisation of MRSA transmission using within-host bacterial sequence diversity
Source: eLife. 2019 Oct 8;8:e46402. doi: 10.7554/eLife.46402 (PMC6954020; doi:10.7554/eLife.46402)
Supplement: Figure 9—source data 1. [file elife-46402-fig9-data1.zip › Figure 9-source data 1/classifications/Classification_Posterior_ds_10percol_33.csv]

host.1	host.2	adjacent	contiguous	paths12	paths21	nodes1	nodes2	path.classification	min.distance.between.subgraphs
S002	S007	TRUE	TRUE	0	0	1	1	none	7.0367116025e-05
S002	S021	TRUE	TRUE	0	0	1	1	none	1.3659175266e-05
S007	S021	TRUE	TRUE	0	0	1	1	none	7.1241401432e-05
S002	S024	TRUE	TRUE	0	0	1	1	none	1.36415431684e-05
S007	S024	TRUE	TRUE	0	0	1	1	none	7.12237693344e-05
S021	S024	TRUE	TRUE	0	0	1	1	none	3.5618634274e-06
S002	S025	TRUE	TRUE	0	0	1	1	none	2.36680452465e-05
S007	S025	TRUE	TRUE	0	0	1	1	none	7.73619740045e-05
S021	S025	TRUE	TRUE	0	0	1	1	none	2.45423306535e-05
S024	S025	TRUE	TRUE	0	0	1	1	none	2.45246985559e-05
S002	S026	TRUE	TRUE	0	0	1	1	none	1.84274555575e-05
S007	S026	TRUE	TRUE	0	0	1	1	none	7.21213843155e-05
S021	S026	TRUE	TRUE	0	0	1	1	none	1.93017409645e-05
S024	S026	TRUE	TRUE	0	0	1	1	none	1.92841088669e-05
S025	S026	TRUE	TRUE	0	0	1	1	none	2.1426211629e-05
S002	S038	TRUE	TRUE	0	0	1	1	none	6.55284102154e-05
S007	S038	TRUE	TRUE	0	0	1	1	none	5.48881406744e-05
S021	S038	TRUE	TRUE	0	0	1	1	none	6.64026956224e-05
S024	S038	TRUE	TRUE	0	0	1	1	none	6.63850635248e-05
S025	S038	TRUE	TRUE	0	0	1	1	none	7.25232681949e-05
S026	S038	TRUE	TRUE	0	0	1	1	none	6.72826785059e-05
S002	S039	TRUE	TRUE	0	0	1	1	none	1.70240373955e-05
S007	S039	TRUE	TRUE	0	0	1	1	none	7.46062635615e-05
S021	S039	TRUE	TRUE	0	0	1	1	none	4.5580273045e-06
S024	S039	TRUE	TRUE	0	0	1	1	none	6.9267255569e-06
S025	S039	TRUE	TRUE	0	0	1	1	none	2.7907192783e-05
S026	S039	TRUE	TRUE	0	0	1	1	none	2.2666603094e-05
S038	S039	TRUE	TRUE	0	0	1	1	none	6.97675577519e-05
S002	S040	TRUE	TRUE	0	0	1	1	none	0.0001136451150585
S007	S040	TRUE	TRUE	0	0	1	1	none	0.0001207748456965
S021	S040	TRUE	TRUE	0	0	1	1	none	0.0001145194004655
S024	S040	TRUE	TRUE	0	0	1	1	none	0.0001145017683679
S025	S040	TRUE	TRUE	0	0	1	1	none	0.000120639973038
S026	S040	TRUE	TRUE	0	0	1	1	none	0.000115399383349
S038	S040	TRUE	TRUE	0	0	1	1	none	0.0001159361398869
S039	S040	TRUE	TRUE	0	0	1	1	none	0.000117884262595
S002	S042	TRUE	TRUE	0	0	1	1	none	1.46264469409e-05
S007	S042	TRUE	TRUE	0	0	1	1	none	7.22086731069e-05
S021	S042	TRUE	TRUE	0	0	1	1	none	3.3536020249e-06
S024	S042	TRUE	TRUE	0	0	1	1	none	4.5291351023e-06
S025	S042	TRUE	TRUE	0	0	1	1	none	2.55096023284e-05
S026	S042	TRUE	TRUE	0	0	1	1	none	2.02690126394e-05
S038	S042	TRUE	TRUE	0	0	1	1	none	6.73699672973e-05
S039	S042	TRUE	TRUE	0	0	1	1	none	6.7184641544e-06
S040	S042	TRUE	TRUE	0	0	1	1	none	0.0001154866721404
S002	S071	TRUE	TRUE	0	0	1	1	none	0.000104056986115
S007	S071	TRUE	TRUE	0	0	1	1	none	0.000111186716753
S021	S071	TRUE	TRUE	0	0	1	1	none	0.000104931271522
S024	S071	TRUE	TRUE	0	0	1	1	none	0.0001049136394244
S025	S071	TRUE	TRUE	0	0	1	1	none	0.0001110518440945
S026	S071	TRUE	TRUE	0	0	1	1	none	0.0001058112544055
S038	S071	TRUE	TRUE	0	0	1	1	none	0.0001063480109434
S039	S071	TRUE	TRUE	0	0	1	1	none	0.0001082961336515
S040	S071	TRUE	TRUE	0	0	1	1	none	2.69852184665e-05
S042	S071	TRUE	TRUE	0	0	1	1	none	0.0001058985431969
S002	S078	TRUE	TRUE	0	0	1	1	none	1.13110869035e-05
S007	S078	TRUE	TRUE	0	0	1	1	none	6.88933130695e-05
S021	S078	TRUE	TRUE	0	0	1	1	none	6.2287858285e-06
S024	S078	TRUE	TRUE	0	0	1	1	none	6.2111537309e-06
S025	S078	TRUE	TRUE	0	0	1	1	none	2.2194242291e-05
S026	S078	TRUE	TRUE	0	0	1	1	none	1.6953652602e-05
S038	S078	TRUE	TRUE	0	0	1	1	none	6.40546072599e-05
S039	S078	TRUE	TRUE	0	0	1	1	none	9.593647958e-06
S040	S078	TRUE	TRUE	0	0	1	1	none	0.000112171312103
S042	S078	TRUE	TRUE	0	0	1	1	none	7.1960575034e-06
S071	S078	TRUE	TRUE	0	0	1	1	none	0.0001025831831595
S002	S081	TRUE	TRUE	0	0	1	1	none	1.45742644737e-05
S007	S081	TRUE	TRUE	0	0	1	1	none	7.21564906397e-05
S021	S081	TRUE	TRUE	0	0	1	1	none	4.4945847327e-06
S024	S081	TRUE	TRUE	0	0	1	1	none	3.1140745473e-06
S025	S081	TRUE	TRUE	0	0	1	1	none	2.54574198612e-05
S026	S081	TRUE	TRUE	0	0	1	1	none	2.02168301722e-05
S038	S081	TRUE	TRUE	0	0	1	1	none	6.73177848301e-05
S039	S081	TRUE	TRUE	0	0	1	1	none	7.8594468622e-06
S040	S081	TRUE	TRUE	0	0	1	1	none	0.0001154344896732
S042	S081	TRUE	TRUE	0	0	1	1	none	5.4618564076e-06
S071	S081	TRUE	TRUE	0	0	1	1	none	0.0001058463607297
S078	S081	TRUE	TRUE	0	0	1	1	none	7.1438750362e-06
S002	S085	TRUE	TRUE	0	0	1	1	none	0.0001019510818468
S007	S085	TRUE	TRUE	0	0	1	1	none	0.0001090808124848
S021	S085	TRUE	TRUE	0	0	1	1	none	0.0001028253672538
S024	S085	TRUE	TRUE	0	0	1	1	none	0.0001028077351562
S025	S085	TRUE	TRUE	0	0	1	1	none	0.0001089459398263
S026	S085	TRUE	TRUE	0	0	1	1	none	0.0001037053501373
S038	S085	TRUE	TRUE	0	0	1	1	none	0.0001042421066752
S039	S085	TRUE	TRUE	0	0	1	1	none	0.0001061902293833
S040	S085	TRUE	TRUE	0	0	1	1	none	4.98817272783e-05
S042	S085	TRUE	TRUE	0	0	1	1	none	0.0001037926389287
S071	S085	TRUE	TRUE	0	0	1	1	none	4.02935983348e-05
S078	S085	TRUE	TRUE	0	0	1	1	none	0.0001004772788913
S081	S085	TRUE	TRUE	0	0	1	1	none	0.0001037404564615
S002	S087	TRUE	TRUE	0	0	1	1	none	0.0001220343896205
S007	S087	TRUE	TRUE	0	0	1	1	none	0.0001291641202585
S021	S087	TRUE	TRUE	0	0	1	1	none	0.0001229086750275
S024	S087	TRUE	TRUE	0	0	1	1	none	0.0001228910429299
S025	S087	TRUE	TRUE	0	0	1	1	none	0.0001290292476
S026	S087	TRUE	TRUE	0	0	1	1	none	0.000123788657911
S038	S087	TRUE	TRUE	0	0	1	1	none	0.0001243254144489
S039	S087	TRUE	TRUE	0	0	1	1	none	0.000126273537157
S040	S087	TRUE	TRUE	0	0	1	1	none	6.9965035052e-05
S042	S087	TRUE	TRUE	0	0	1	1	none	0.0001238759467024
S071	S087	TRUE	TRUE	0	0	1	1	none	6.03769061085e-05
S078	S087	TRUE	TRUE	0	0	1	1	none	0.000120560586665
S081	S087	TRUE	TRUE	0	0	1	1	none	0.0001238237642352
S085	S087	TRUE	TRUE	0	0	1	1	none	2.93847750597e-05
S002	S093	TRUE	TRUE	0	0	1	1	none	8.41619617913e-05
S007	S093	TRUE	TRUE	0	0	1	1	none	9.12916924293e-05
S021	S093	TRUE	TRUE	0	0	1	1	none	8.50362471983e-05
S024	S093	TRUE	TRUE	0	0	1	1	none	8.50186151007e-05
S025	S093	TRUE	TRUE	0	0	1	1	none	9.11568197708e-05
S026	S093	TRUE	TRUE	0	0	1	1	none	8.59162300818e-05
S038	S093	TRUE	TRUE	0	0	1	1	none	8.64529866197e-05
S039	S093	TRUE	TRUE	0	0	1	1	none	8.84011093278e-05
S040	S093	TRUE	TRUE	0	0	1	1	none	3.20926072228e-05
S042	S093	TRUE	TRUE	0	0	1	1	none	8.60035188732e-05
S071	S093	TRUE	TRUE	0	0	1	1	none	2.25044782793e-05
S078	S093	TRUE	TRUE	0	0	1	1	none	8.26881588358e-05
S081	S093	TRUE	TRUE	0	0	1	1	none	8.5951336406e-05
S085	S093	TRUE	TRUE	0	0	1	1	none	1.89822852305e-05
S087	S093	TRUE	TRUE	0	0	1	1	none	3.90655930042e-05
S002	S097	TRUE	TRUE	0	0	1	1	none	1.8224370574e-05
S007	S097	TRUE	TRUE	0	0	1	1	none	7.1918299332e-05
S021	S097	TRUE	TRUE	0	0	1	1	none	1.9098655981e-05
S024	S097	TRUE	TRUE	0	0	1	1	none	1.90810238834e-05
S025	S097	TRUE	TRUE	0	0	1	1	none	6.6368398475e-06
S026	S097	TRUE	TRUE	0	0	1	1	none	1.59825369565e-05
S038	S097	TRUE	TRUE	0	0	1	1	none	6.70795935224e-05
S039	S097	TRUE	TRUE	0	0	1	1	none	2.24635181105e-05
S040	S097	TRUE	TRUE	0	0	1	1	none	0.0001151962983655
S042	S097	TRUE	TRUE	0	0	1	1	none	2.00659276559e-05
S071	S097	TRUE	TRUE	0	0	1	1	none	0.000105608169422
S078	S097	TRUE	TRUE	0	0	1	1	none	1.67505676185e-05
S081	S097	TRUE	TRUE	0	0	1	1	none	2.00137451887e-05
S085	S097	TRUE	TRUE	0	0	1	1	none	0.0001035022651538
S087	S097	TRUE	TRUE	0	0	1	1	none	0.0001235855729275
S093	S097	TRUE	TRUE	0	0	1	1	none	8.57131450983e-05
S002	S102	TRUE	TRUE	0	0	1	1	none	0.0001146011546875
S007	S102	TRUE	TRUE	0	0	1	1	none	0.0001217308853255
S021	S102	TRUE	TRUE	0	0	1	1	none	0.0001154754400945
S024	S102	TRUE	TRUE	0	0	1	1	none	0.0001154578079969
S025	S102	TRUE	TRUE	0	0	1	1	none	0.000121596012667
S026	S102	TRUE	TRUE	0	0	1	1	none	0.000116355422978
S038	S102	TRUE	TRUE	0	0	1	1	none	0.0001168921795159
S039	S102	TRUE	TRUE	0	0	1	1	none	0.000118840302224
S040	S102	TRUE	TRUE	0	0	1	1	none	3.342369979e-06
S042	S102	TRUE	TRUE	0	0	1	1	none	0.0001164427117694
S071	S102	TRUE	TRUE	0	0	1	1	none	2.79412580955e-05
S078	S102	TRUE	TRUE	0	0	1	1	none	0.000113127351732
S081	S102	TRUE	TRUE	0	0	1	1	none	0.0001163905293022
S085	S102	TRUE	TRUE	0	0	1	1	none	5.08377669073e-05
S087	S102	TRUE	TRUE	0	0	1	1	none	7.0921074681e-05
S093	S102	TRUE	TRUE	0	0	1	1	none	3.30486468518e-05
S097	S102	TRUE	TRUE	0	0	1	1	none	0.0001161523379945
S002	S106	TRUE	TRUE	0	0	1	1	none	1.1896385799e-05
S007	S106	TRUE	TRUE	0	0	1	1	none	7.067177714e-05
S021	S106	TRUE	TRUE	0	0	1	1	none	1.3963836381e-05
S024	S106	TRUE	TRUE	0	0	1	1	none	1.39462042834e-05
S025	S106	TRUE	TRUE	0	0	1	1	none	2.39727063615e-05
S026	S106	TRUE	TRUE	0	0	1	1	none	1.87321166725e-05
S038	S106	TRUE	TRUE	0	0	1	1	none	6.58330713304e-05
S039	S106	TRUE	TRUE	0	0	1	1	none	1.73286985105e-05
S040	S106	TRUE	TRUE	0	0	1	1	none	0.0001139497761735
S042	S106	TRUE	TRUE	0	0	1	1	none	1.49311080559e-05
S071	S106	TRUE	TRUE	0	0	1	1	none	0.00010436164723
S078	S106	TRUE	TRUE	0	0	1	1	none	1.16157480185e-05
S081	S106	TRUE	TRUE	0	0	1	1	none	1.48789255887e-05
S085	S106	TRUE	TRUE	0	0	1	1	none	0.0001022557429618
S087	S106	TRUE	TRUE	0	0	1	1	none	0.0001223390507355
S093	S106	TRUE	TRUE	0	0	1	1	none	8.44666229063e-05
S097	S106	TRUE	TRUE	0	0	1	1	none	1.8529031689e-05
S102	S106	TRUE	TRUE	0	0	1	1	none	0.0001149058158025
S002	S130	TRUE	TRUE	0	0	1	1	none	0.000123639311951
S007	S130	TRUE	TRUE	0	0	1	1	none	0.000130769042589
S021	S130	TRUE	TRUE	0	0	1	1	none	0.000124513597358
S024	S130	TRUE	TRUE	0	0	1	1	none	0.0001244959652604
S025	S130	TRUE	TRUE	0	0	1	1	none	0.0001306341699305
S026	S130	TRUE	TRUE	0	0	1	1	none	0.0001253935802415
S038	S130	TRUE	TRUE	0	0	1	1	none	0.0001259303367794
S039	S130	TRUE	TRUE	0	0	1	1	none	0.0001278784594875
S040	S130	TRUE	TRUE	0	0	1	1	none	7.15699573825e-05
S042	S130	TRUE	TRUE	0	0	1	1	none	0.0001254808690329
S071	S130	TRUE	TRUE	0	0	1	1	none	6.1981828439e-05
S078	S130	TRUE	TRUE	0	0	1	1	none	0.0001221655089955
S081	S130	TRUE	TRUE	0	0	1	1	none	0.0001254286865657
S085	S130	TRUE	TRUE	0	0	1	1	none	3.09896973902e-05
S087	S130	TRUE	TRUE	0	0	1	1	none	3.8194353945e-06
S093	S130	TRUE	TRUE	0	0	1	1	none	4.06705153347e-05
S097	S130	TRUE	TRUE	0	0	1	1	none	0.000125190495258
S102	S130	TRUE	TRUE	0	0	1	1	none	7.25259970115e-05
S106	S130	TRUE	TRUE	0	0	1	1	none	0.000123943973066
S002	T009	FALSE	FALSE	0	0	1	1	none	2.6328729729e-05
S007	T009	FALSE	FALSE	0	0	1	1	none	8.0022658487e-05
S021	T009	FALSE	FALSE	0	0	1	1	none	2.7203015136e-05
S024	T009	FALSE	FALSE	0	0	1	1	none	2.71853830384e-05
S025	T009	FALSE	FALSE	0	0	1	1	none	2.93274858005e-05
S026	T009	FALSE	FALSE	0	0	1	1	none	1.49411780115e-05
S038	T009	FALSE	FALSE	0	0	1	1	none	7.51839526774e-05
S039	T009	FALSE	FALSE	0	0	1	1	none	3.05678772655e-05
S040	T009	FALSE	FALSE	0	0	1	1	none	0.0001233006575205
S042	T009	FALSE	FALSE	0	0	1	1	none	2.81702868109e-05
S071	T009	FALSE	FALSE	0	0	1	1	none	0.000113712528577
S078	T009	FALSE	FALSE	0	0	1	1	none	2.48549267735e-05
S081	T009	FALSE	FALSE	0	0	1	1	none	2.81181043437e-05
S085	T009	FALSE	FALSE	0	0	1	1	none	0.0001116066243088
S087	T009	FALSE	FALSE	0	0	1	1	none	0.0001316899320825
S093	T009	FALSE	FALSE	0	0	1	1	none	9.38175042533e-05
S097	T009	FALSE	FALSE	0	0	1	1	none	2.3883811128e-05
S102	T009	FALSE	FALSE	0	0	1	1	none	0.0001242566971495
S106	T009	FALSE	FALSE	0	0	1	1	none	2.6633390844e-05
S130	T009	FALSE	FALSE	0	0	1	1	none	0.000133294854413
S002	T010	FALSE	FALSE	0	0	1	1	none	2.73253114775e-05
S007	T010	FALSE	FALSE	0	0	1	1	none	8.10192402355e-05
S021	T010	FALSE	FALSE	0	0	1	1	none	2.81995968845e-05
S024	T010	FALSE	FALSE	0	0	1	1	none	2.81819647869e-05
S025	T010	FALSE	FALSE	0	0	1	1	none	3.0324067549e-05
S026	T010	FALSE	FALSE	0	0	1	1	none	1.593775976e-05
S038	T010	FALSE	FALSE	0	0	1	1	none	7.61805344259e-05
S039	T010	FALSE	FALSE	0	0	1	1	none	3.1564459014e-05
S040	T010	FALSE	FALSE	0	0	1	1	none	0.000124297239269
S042	T010	FALSE	FALSE	0	0	1	1	none	2.91668685594e-05
S071	T010	FALSE	FALSE	0	0	1	1	none	0.0001147091103255
S078	T010	FALSE	FALSE	0	0	1	1	none	2.5851508522e-05
S081	T010	FALSE	FALSE	0	0	1	1	none	2.91146860922e-05
S085	T010	FALSE	FALSE	0	0	1	1	none	0.0001126032060573
S087	T010	FALSE	FALSE	0	0	1	1	none	0.000132686513831
S093	T010	FALSE	FALSE	0	0	1	1	none	9.48140860018e-05
S097	T010	FALSE	FALSE	0	0	1	1	none	2.48803928765e-05
S102	T010	FALSE	FALSE	0	0	1	1	none	0.000125253278898
S106	T010	FALSE	FALSE	0	0	1	1	none	2.76299725925e-05
S130	T010	FALSE	FALSE	0	0	1	1	none	0.0001342914361615
T009	T010	FALSE	FALSE	0	0	1	1	none	4.9790246915e-06
S002	T013	FALSE	FALSE	0	0	1	1	none	7.52024000564e-05
S007	T013	FALSE	FALSE	0	0	1	1	none	6.45621305154e-05
S021	T013	FALSE	FALSE	0	0	1	1	none	7.60766854634e-05
S024	T013	FALSE	FALSE	0	0	1	1	none	7.60590533658e-05
S025	T013	FALSE	FALSE	0	0	1	1	none	8.21972580359e-05
S026	T013	FALSE	FALSE	0	0	1	1	none	7.69566683469e-05
S038	T013	FALSE	FALSE	0	0	1	1	none	1.2060320191e-05
S039	T013	FALSE	FALSE	0	0	1	1	none	7.94415475929e-05
S040	T013	FALSE	FALSE	0	0	1	1	none	0.0001256101297279
S042	T013	FALSE	FALSE	0	0	1	1	none	7.70439571383e-05
S071	T013	FALSE	FALSE	0	0	1	1	none	0.0001160220007844
S078	T013	FALSE	FALSE	0	0	1	1	none	7.37285971009e-05
S081	T013	FALSE	FALSE	0	0	1	1	none	7.69917746711e-05
S085	T013	FALSE	FALSE	0	0	1	1	none	0.0001139160965162
S087	T013	FALSE	FALSE	0	0	1	1	none	0.0001339994042899
S093	T013	FALSE	FALSE	0	0	1	1	none	9.61269764607e-05
S097	T013	FALSE	FALSE	0	0	1	1	none	7.67535833634e-05
S102	T013	FALSE	FALSE	0	0	1	1	none	0.0001265661693569
S106	T013	FALSE	FALSE	0	0	1	1	none	7.55070611714e-05
S130	T013	FALSE	FALSE	0	0	1	1	none	0.0001356043266204
T009	T013	FALSE	FALSE	0	0	1	1	none	8.48579425184e-05
T010	T013	FALSE	FALSE	0	0	1	1	none	8.58545242669e-05
S002	T014	TRUE	TRUE	0	0	1	1	none	1.52533543359e-05
S007	T014	TRUE	TRUE	0	0	1	1	none	7.28355805019e-05
S021	T014	TRUE	TRUE	0	0	1	1	none	3.9805094199e-06
S024	T014	TRUE	TRUE	0	0	1	1	none	5.1560424973e-06
S025	T014	TRUE	TRUE	0	0	1	1	none	2.61365097234e-05
S026	T014	TRUE	TRUE	0	0	1	1	none	2.08959200344e-05
S038	T014	TRUE	TRUE	0	0	1	1	none	6.79968746923e-05
S039	T014	TRUE	TRUE	0	0	1	1	none	7.3453715494e-06
S040	T014	TRUE	TRUE	0	0	1	1	none	0.0001161135795354
S042	T014	TRUE	TRUE	0	0	1	1	none	3.031311885e-06
S071	T014	TRUE	TRUE	0	0	1	1	none	0.0001065254505919
S078	T014	TRUE	TRUE	0	0	1	1	none	7.8229648984e-06
S081	T014	TRUE	TRUE	0	0	1	1	none	6.0887638026e-06
S085	T014	TRUE	TRUE	0	0	1	1	none	0.0001044195463237
S087	T014	TRUE	TRUE	0	0	1	1	none	0.0001245028540974
S093	T014	TRUE	TRUE	0	0	1	1	none	8.66304262682e-05
S097	T014	TRUE	TRUE	0	0	1	1	none	2.06928350509e-05
S102	T014	TRUE	TRUE	0	0	1	1	none	0.0001170696191644
S106	T014	TRUE	TRUE	0	0	1	1	none	1.55580154509e-05
S130	T014	TRUE	TRUE	0	0	1	1	none	0.0001261077764279
T009	T014	FALSE	FALSE	0	0	1	1	none	2.87971942059e-05
T010	T014	FALSE	FALSE	0	0	1	1	none	2.97937759544e-05
T013	T014	FALSE	FALSE	0	0	1	1	none	7.76708645333e-05
S002	T020	TRUE	TRUE	0	0	1	1	none	6.85203462319e-05
S007	T020	TRUE	TRUE	0	0	1	1	none	5.78800766909e-05
S021	T020	TRUE	TRUE	0	0	1	1	none	6.93946316389e-05
S024	T020	TRUE	TRUE	0	0	1	1	none	6.93769995413e-05
S025	T020	TRUE	TRUE	0	0	1	1	none	7.55152042114e-05
S026	T020	TRUE	TRUE	0	0	1	1	none	7.02746145224e-05
S038	T020	TRUE	TRUE	0	0	1	1	none	4.1851011915e-06
S039	T020	TRUE	TRUE	0	0	1	1	none	7.27594937684e-05
S040	T020	TRUE	TRUE	0	0	1	1	none	0.0001189280759034
S042	T020	TRUE	TRUE	0	0	1	1	none	7.03619033138e-05
S071	T020	TRUE	TRUE	0	0	1	1	none	0.0001093399469599
S078	T020	TRUE	TRUE	0	0	1	1	none	6.70465432764e-05
S081	T020	TRUE	TRUE	0	0	1	1	none	7.03097208466e-05
S085	T020	TRUE	TRUE	0	0	1	1	none	0.0001072340426917
S087	T020	TRUE	TRUE	0	0	1	1	none	0.0001273173504654
S093	T020	TRUE	TRUE	0	0	1	1	none	8.94449226362e-05
S097	T020	TRUE	TRUE	0	0	1	1	none	7.00715295389e-05
S102	T020	TRUE	TRUE	0	0	1	1	none	0.0001198841155324
S106	T020	TRUE	TRUE	0	0	1	1	none	6.88250073469e-05
S130	T020	TRUE	TRUE	0	0	1	1	none	0.0001289222727959
T009	T020	FALSE	FALSE	0	0	1	1	none	7.81758886939e-05
T010	T020	FALSE	FALSE	0	0	1	1	none	7.91724704424e-05
T013	T020	FALSE	FALSE	0	0	1	1	none	1.50522562075e-05
T014	T020	TRUE	TRUE	0	0	1	1	none	7.09888107088e-05
S002	T021	FALSE	FALSE	0	0	1	1	none	2.67238386075e-05
S007	T021	FALSE	FALSE	0	0	1	1	none	8.04177673655e-05
S021	T021	FALSE	FALSE	0	0	1	1	none	2.75981240145e-05
S024	T021	FALSE	FALSE	0	0	1	1	none	2.75804919169e-05
S025	T021	FALSE	FALSE	0	0	1	1	none	2.9722594679e-05
S026	T021	FALSE	FALSE	0	0	1	1	none	1.533628689e-05
S038	T021	FALSE	FALSE	0	0	1	1	none	7.55790615559e-05
S039	T021	FALSE	FALSE	0	0	1	1	none	3.0962986144e-05
S040	T021	FALSE	FALSE	0	0	1	1	none	0.000123695766399
S042	T021	FALSE	FALSE	0	0	1	1	none	2.85653956894e-05
S071	T021	FALSE	FALSE	0	0	1	1	none	0.0001141076374555
S078	T021	FALSE	FALSE	0	0	1	1	none	2.5250035652e-05
S081	T021	FALSE	FALSE	0	0	1	1	none	2.85132132222e-05
S085	T021	FALSE	FALSE	0	0	1	1	none	0.0001120017331873
S087	T021	FALSE	FALSE	0	0	1	1	none	0.000132085040961
S093	T021	FALSE	FALSE	0	0	1	1	none	9.42126131318e-05
S097	T021	FALSE	FALSE	0	0	1	1	none	2.42789200065e-05
S102	T021	FALSE	FALSE	0	0	1	1	none	0.000124651806028
S106	T021	FALSE	FALSE	0	0	1	1	none	2.70284997225e-05
S130	T021	FALSE	FALSE	0	0	1	1	none	0.0001336899632915
T009	T021	TRUE	TRUE	0	0	1	1	none	3.1843866465e-06
T010	T021	FALSE	FALSE	0	0	1	1	none	5.37413357e-06
T013	T021	FALSE	FALSE	0	0	1	1	none	8.52530513969e-05
T014	T021	FALSE	FALSE	0	0	1	1	none	2.91923030844e-05
T020	T021	FALSE	FALSE	0	0	1	1	none	7.85709975724e-05
S002	T028	TRUE	TRUE	0	0	1	1	none	6.25579923936e-05
S007	T028	TRUE	TRUE	0	0	1	1	none	3.64457328486e-05
S021	T028	TRUE	TRUE	0	0	1	1	none	6.34322778006e-05
S024	T028	TRUE	TRUE	0	0	1	1	none	6.3414645703e-05
S025	T028	TRUE	TRUE	0	0	1	1	none	6.95528503731e-05
S026	T028	TRUE	TRUE	0	0	1	1	none	6.43122606841e-05
S038	T028	TRUE	TRUE	0	0	1	1	none	4.7079017043e-05
S039	T028	TRUE	TRUE	0	0	1	1	none	6.67971399301e-05
S040	T028	TRUE	TRUE	0	0	1	1	none	0.0001129657220651
S042	T028	TRUE	TRUE	0	0	1	1	none	6.43995494755e-05
S071	T028	TRUE	TRUE	0	0	1	1	none	0.0001033775931216
S078	T028	TRUE	TRUE	0	0	1	1	none	6.10841894381e-05
S081	T028	TRUE	TRUE	0	0	1	1	none	6.43473670083e-05
S085	T028	TRUE	TRUE	0	0	1	1	none	0.0001012716888534
S087	T028	TRUE	TRUE	0	0	1	1	none	0.0001213549966271
S093	T028	TRUE	TRUE	0	0	1	1	none	8.34825687979e-05
S097	T028	TRUE	TRUE	0	0	1	1	none	6.41091757006e-05
S102	T028	TRUE	TRUE	0	0	1	1	none	0.0001139217616941
S106	T028	TRUE	TRUE	0	0	1	1	none	6.28626535086e-05
S130	T028	TRUE	TRUE	0	0	1	1	none	0.0001229599189576
T009	T028	FALSE	FALSE	0	0	1	1	none	7.22135348556e-05
T010	T028	FALSE	FALSE	0	0	1	1	none	7.32101166041e-05
T013	T028	FALSE	FALSE	0	0	1	1	none	5.6753006884e-05
T014	T028	TRUE	TRUE	0	0	1	1	none	6.50264568705e-05
T020	T028	TRUE	TRUE	0	0	1	1	none	5.00709530595e-05
T021	T028	FALSE	FALSE	0	0	1	1	none	7.26086437341e-05
S002	T035a	TRUE	TRUE	0	0	1	1	none	0.0001239337776963
S007	T035a	TRUE	TRUE	0	0	1	1	none	0.0001310635083343
S021	T035a	TRUE	TRUE	0	0	1	1	none	0.0001248080631033
S024	T035a	TRUE	TRUE	0	0	1	1	none	0.0001247904310057
S025	T035a	TRUE	TRUE	0	0	1	1	none	0.0001309286356758
S026	T035a	TRUE	TRUE	0	0	1	1	none	0.0001256880459868
S038	T035a	TRUE	TRUE	0	0	1	1	none	0.0001262248025247
S039	T035a	TRUE	TRUE	0	0	1	1	none	0.0001281729252328
S040	T035a	TRUE	TRUE	0	0	1	1	none	7.18644231278e-05
S042	T035a	TRUE	TRUE	0	0	1	1	none	0.0001257753347782
S071	T035a	TRUE	TRUE	0	0	1	1	none	6.22762941843e-05
S078	T035a	TRUE	TRUE	0	0	1	1	none	0.0001224599747408
S081	T035a	TRUE	TRUE	0	0	1	1	none	0.000125723152311
S085	T035a	TRUE	TRUE	0	0	1	1	none	3.12841631355e-05
S087	T035a	TRUE	TRUE	0	0	1	1	none	5.6580680292e-06
S093	T035a	TRUE	TRUE	0	0	1	1	none	4.096498108e-05
S097	T035a	TRUE	TRUE	0	0	1	1	none	0.0001254849610033
S102	T035a	TRUE	TRUE	0	0	1	1	none	7.28204627568e-05
S106	T035a	TRUE	TRUE	0	0	1	1	none	0.0001242384388113
S130	T035a	TRUE	TRUE	0	0	1	1	none	7.2629903597e-06
T009	T035a	FALSE	FALSE	0	0	1	1	none	0.0001335893201583
T010	T035a	FALSE	FALSE	0	0	1	1	none	0.0001345859019068
T013	T035a	FALSE	FALSE	0	0	1	1	none	0.0001358987923657
T014	T035a	TRUE	TRUE	0	0	1	1	none	0.0001264022421732
T020	T035a	TRUE	TRUE	0	0	1	1	none	0.0001292167385412
T021	T035a	FALSE	FALSE	0	0	1	1	none	0.0001339844290368
T028	T035a	TRUE	TRUE	0	0	1	1	none	0.0001232543847029
S002	T035b	TRUE	TRUE	0	0	1	1	none	2.374092567e-05
S007	T035b	TRUE	TRUE	0	0	1	1	none	7.7434854428e-05
S021	T035b	TRUE	TRUE	0	0	1	1	none	2.4615211077e-05
S024	T035b	TRUE	TRUE	0	0	1	1	none	2.45975789794e-05
S025	T035b	TRUE	TRUE	0	0	1	1	none	2.67396817415e-05
S026	T035b	TRUE	TRUE	0	0	1	1	none	1.23533739525e-05
S038	T035b	TRUE	TRUE	0	0	1	1	none	7.25961486184e-05
S039	T035b	TRUE	TRUE	0	0	1	1	none	2.79800732065e-05
S040	T035b	TRUE	TRUE	0	0	1	1	none	0.0001207128534615
S042	T035b	TRUE	TRUE	0	0	1	1	none	2.55824827519e-05
S071	T035b	TRUE	TRUE	0	0	1	1	none	0.000111124724518
S078	T035b	TRUE	TRUE	0	0	1	1	none	2.22671227145e-05
S081	T035b	TRUE	TRUE	0	0	1	1	none	2.55303002847e-05
S085	T035b	TRUE	TRUE	0	0	1	1	none	0.0001090188202498
S087	T035b	TRUE	TRUE	0	0	1	1	none	0.0001291021280235
S093	T035b	TRUE	TRUE	0	0	1	1	none	9.12297001943e-05
S097	T035b	TRUE	TRUE	0	0	1	1	none	2.1296007069e-05
S102	T035b	TRUE	TRUE	0	0	1	1	none	0.0001216688930905
S106	T035b	TRUE	TRUE	0	0	1	1	none	2.4045586785e-05
S130	T035b	TRUE	TRUE	0	0	1	1	none	0.000130707050354
T009	T035b	FALSE	FALSE	0	0	1	1	none	3.780969234e-06
T010	T035b	FALSE	FALSE	0	0	1	1	none	4.7775509825e-06
T013	T035b	FALSE	FALSE	0	0	1	1	none	8.22701384594e-05
T014	T035b	TRUE	TRUE	0	0	1	1	none	2.62093901469e-05
T020	T035b	TRUE	TRUE	0	0	1	1	none	7.55880846349e-05
T021	T035b	FALSE	FALSE	0	0	1	1	none	4.1760781125e-06
T028	T035b	TRUE	TRUE	0	0	1	1	none	6.96257307966e-05
T035a	T035b	TRUE	TRUE	0	0	1	1	none	0.0001310015160993
S002	T040	TRUE	TRUE	0	0	1	1	none	1.80995411874e-05
S007	T040	TRUE	TRUE	0	0	1	1	none	7.56817673534e-05
S021	T040	TRUE	TRUE	0	0	1	1	none	8.0198614464e-06
S024	T040	TRUE	TRUE	0	0	1	1	none	6.639351261e-06
S025	T040	TRUE	TRUE	0	0	1	1	none	2.89826965749e-05
S026	T040	TRUE	TRUE	0	0	1	1	none	2.37421068859e-05
S038	T040	TRUE	TRUE	0	0	1	1	none	7.08430615438e-05
S039	T040	TRUE	TRUE	0	0	1	1	none	1.13847235759e-05
S040	T040	TRUE	TRUE	0	0	1	1	none	0.0001189597663869
S042	T040	TRUE	TRUE	0	0	1	1	none	8.9871331213e-06
S071	T040	TRUE	TRUE	0	0	1	1	none	0.0001093716374434
S078	T040	TRUE	TRUE	0	0	1	1	none	1.06691517499e-05
S081	T040	TRUE	TRUE	0	0	1	1	none	5.2520344283e-06
S085	T040	TRUE	TRUE	0	0	1	1	none	0.0001072657331752
S087	T040	TRUE	TRUE	0	0	1	1	none	0.0001273490409489
S093	T040	TRUE	TRUE	0	0	1	1	none	8.94766131197e-05
S097	T040	TRUE	TRUE	0	0	1	1	none	2.35390219024e-05
S102	T040	TRUE	TRUE	0	0	1	1	none	0.0001199158060159
S106	T040	TRUE	TRUE	0	0	1	1	none	1.84042023024e-05
S130	T040	TRUE	TRUE	0	0	1	1	none	0.0001289539632794
T009	T040	FALSE	FALSE	0	0	1	1	none	3.16433810574e-05
T010	T040	FALSE	FALSE	0	0	1	1	none	3.26399628059e-05
T013	T040	FALSE	FALSE	0	0	1	1	none	8.05170513848e-05
T014	T040	TRUE	TRUE	0	0	1	1	none	9.6140405163e-06
T020	T040	TRUE	TRUE	0	0	1	1	none	7.38349975603e-05
T021	T040	FALSE	FALSE	0	0	1	1	none	3.20384899359e-05
T028	T040	TRUE	TRUE	0	0	1	1	none	6.7872643722e-05
T035a	T040	TRUE	TRUE	0	0	1	1	none	0.0001292484290247
T035b	T040	TRUE	TRUE	0	0	1	1	none	2.90555769984e-05
S002	T056	FALSE	FALSE	0	0	1	1	none	3.28677982285e-05
S007	T056	FALSE	FALSE	0	0	1	1	none	8.65617269865e-05
S021	T056	FALSE	FALSE	0	0	1	1	none	3.37420836355e-05
S024	T056	FALSE	FALSE	0	0	1	1	none	3.37244515379e-05
S025	T056	FALSE	FALSE	0	0	1	1	none	3.58665543e-05
S026	T056	FALSE	FALSE	0	0	1	1	none	2.1480246511e-05
S038	T056	FALSE	FALSE	0	0	1	1	none	8.17230211769e-05
S039	T056	FALSE	FALSE	0	0	1	1	none	3.7106945765e-05
S040	T056	FALSE	FALSE	0	0	1	1	none	0.00012983972602
S042	T056	FALSE	FALSE	0	0	1	1	none	3.47093553104e-05
S071	T056	FALSE	FALSE	0	0	1	1	none	0.0001202515970765
S078	T056	FALSE	FALSE	0	0	1	1	none	3.1393995273e-05
S081	T056	FALSE	FALSE	0	0	1	1	none	3.46571728432e-05
S085	T056	FALSE	FALSE	0	0	1	1	none	0.0001181456928083
S087	T056	FALSE	FALSE	0	0	1	1	none	0.000138229000582
S093	T056	FALSE	FALSE	0	0	1	1	none	0.0001003565727528
S097	T056	FALSE	FALSE	0	0	1	1	none	3.04228796275e-05
S102	T056	FALSE	FALSE	0	0	1	1	none	0.000130795765649
S106	T056	FALSE	FALSE	0	0	1	1	none	3.31724593435e-05
S130	T056	FALSE	FALSE	0	0	1	1	none	0.0001398339229125
T009	T056	TRUE	TRUE	1	0	1	1	anc	2.362990387e-06
T010	T056	FALSE	FALSE	0	0	1	1	none	1.1518093191e-05
T013	T056	FALSE	FALSE	0	0	1	1	none	9.13970110179e-05
T014	T056	FALSE	FALSE	0	0	1	1	none	3.53362627054e-05
T020	T056	FALSE	FALSE	0	0	1	1	none	8.47149571934e-05
T021	T056	FALSE	FALSE	0	0	1	1	none	9.723455146e-06
T028	T056	FALSE	FALSE	0	0	1	1	none	7.87526033551e-05
T035a	T056	FALSE	FALSE	0	0	1	1	none	0.0001401283886578
T035b	T056	FALSE	FALSE	0	0	1	1	none	1.03200377335e-05
T040	T056	FALSE	FALSE	0	0	1	1	none	3.81824495569e-05
S002	T059	TRUE	TRUE	0	0	1	1	none	0.0001201342440335
S007	T059	TRUE	TRUE	0	0	1	1	none	0.0001272639746715
S021	T059	TRUE	TRUE	0	0	1	1	none	0.0001210085294405
S024	T059	TRUE	TRUE	0	0	1	1	none	0.0001209908973429
S025	T059	TRUE	TRUE	0	0	1	1	none	0.000127129102013
S026	T059	TRUE	TRUE	0	0	1	1	none	0.000121888512324
S038	T059	TRUE	TRUE	0	0	1	1	none	0.0001224252688619
S039	T059	TRUE	TRUE	0	0	1	1	none	0.00012437339157
S040	T059	TRUE	TRUE	0	0	1	1	none	7.68229415e-06
S042	T059	TRUE	TRUE	0	0	1	1	none	0.0001219758011154
S071	T059	TRUE	TRUE	0	0	1	1	none	3.34743474415e-05
S078	T059	TRUE	TRUE	0	0	1	1	none	0.000118660441078
S081	T059	TRUE	TRUE	0	0	1	1	none	0.0001219236186482
S085	T059	TRUE	TRUE	0	0	1	1	none	5.63708562533e-05
S087	T059	TRUE	TRUE	0	0	1	1	none	7.6454164027e-05
S093	T059	TRUE	TRUE	0	0	1	1	none	3.85817361978e-05
S097	T059	TRUE	TRUE	0	0	1	1	none	0.0001216854273405
S102	T059	TRUE	TRUE	0	0	1	1	none	9.831498954e-06
S106	T059	TRUE	TRUE	0	0	1	1	none	0.0001204389051485
S130	T059	TRUE	TRUE	0	0	1	1	none	7.80590863575e-05
T009	T059	FALSE	FALSE	0	0	1	1	none	0.0001297897864955
T010	T059	FALSE	FALSE	0	0	1	1	none	0.000130786368244
T013	T059	FALSE	FALSE	0	0	1	1	none	0.0001320992587029
T014	T059	TRUE	TRUE	0	0	1	1	none	0.0001226027085104
T020	T059	TRUE	TRUE	0	0	1	1	none	0.0001254172048784
T021	T059	FALSE	FALSE	0	0	1	1	none	0.000130184895374
T028	T059	TRUE	TRUE	0	0	1	1	none	0.0001194548510401
T035a	T059	TRUE	TRUE	0	0	1	1	none	7.83535521028e-05
T035b	T059	TRUE	TRUE	0	0	1	1	none	0.0001272019824365
T040	T059	TRUE	TRUE	0	0	1	1	none	0.0001254488953619
T056	T059	FALSE	FALSE	0	0	1	1	none	0.000136328854995
S002	T065	TRUE	TRUE	0	0	1	1	none	6.67215753904e-05
S007	T065	TRUE	TRUE	0	0	1	1	none	5.60813058494e-05
S021	T065	TRUE	TRUE	0	0	1	1	none	6.75958607974e-05
S024	T065	TRUE	TRUE	0	0	1	1	none	6.75782286998e-05
S025	T065	TRUE	TRUE	0	0	1	1	none	7.37164333699e-05
S026	T065	TRUE	TRUE	0	0	1	1	none	6.84758436809e-05
S038	T065	TRUE	TRUE	0	0	1	1	none	3.579495525e-06
S039	T065	TRUE	TRUE	0	0	1	1	none	7.09607229269e-05
S040	T065	TRUE	TRUE	0	0	1	1	none	0.0001171293050619
S042	T065	TRUE	TRUE	0	0	1	1	none	6.85631324723e-05
S071	T065	TRUE	TRUE	0	0	1	1	none	0.0001075411761184
S078	T065	TRUE	TRUE	0	0	1	1	none	6.52477724349e-05
S081	T065	TRUE	TRUE	0	0	1	1	none	6.85109500051e-05
S085	T065	TRUE	TRUE	0	0	1	1	none	0.0001054352718502
S087	T065	TRUE	TRUE	0	0	1	1	none	0.0001255185796239
S093	T065	TRUE	TRUE	0	0	1	1	none	8.76461517947e-05
S097	T065	TRUE	TRUE	0	0	1	1	none	6.82727586974e-05
S102	T065	TRUE	TRUE	0	0	1	1	none	0.0001180853446909
S106	T065	TRUE	TRUE	0	0	1	1	none	6.70262365054e-05
S130	T065	TRUE	TRUE	0	0	1	1	none	0.0001271235019544
T009	T065	FALSE	FALSE	0	0	1	1	none	7.63771178524e-05
T010	T065	FALSE	FALSE	0	0	1	1	none	7.73736996009e-05
T013	T065	FALSE	FALSE	0	0	1	1	none	9.673989841e-06
T014	T065	TRUE	TRUE	0	0	1	1	none	6.91900398673e-05
T020	T065	TRUE	TRUE	0	0	1	1	none	6.5714315415e-06
T021	T065	FALSE	FALSE	0	0	1	1	none	7.67722267309e-05
T028	T065	TRUE	TRUE	0	0	1	1	none	4.8272182218e-05
T035a	T065	TRUE	TRUE	0	0	1	1	none	0.0001274179676997
T035b	T065	TRUE	TRUE	0	0	1	1	none	7.37893137934e-05
T040	T065	TRUE	TRUE	0	0	1	1	none	7.20362267188e-05
T056	T065	FALSE	FALSE	0	0	1	1	none	8.29161863519e-05
T059	T065	TRUE	TRUE	0	0	1	1	none	0.0001236184340369
S002	T069	TRUE	TRUE	0	0	1	1	none	0.0001307737177955
S007	T069	TRUE	TRUE	0	0	1	1	none	0.0001379034484335
S021	T069	TRUE	TRUE	0	0	1	1	none	0.0001316480032025
S024	T069	TRUE	TRUE	0	0	1	1	none	0.0001316303711049
S025	T069	TRUE	TRUE	0	0	1	1	none	0.000137768575775
S026	T069	TRUE	TRUE	0	0	1	1	none	0.000132527986086
S038	T069	TRUE	TRUE	0	0	1	1	none	0.0001330647426239
S039	T069	TRUE	TRUE	0	0	1	1	none	0.000135012865332
S040	T069	TRUE	TRUE	0	0	1	1	none	5.3701950147e-05
S042	T069	TRUE	TRUE	0	0	1	1	none	0.0001326152748774
S071	T069	TRUE	TRUE	0	0	1	1	none	2.79098968555e-05
S078	T069	TRUE	TRUE	0	0	1	1	none	0.00012929991484
S081	T069	TRUE	TRUE	0	0	1	1	none	0.0001325630924102
S085	T069	TRUE	TRUE	0	0	1	1	none	6.70103300153e-05
S087	T069	TRUE	TRUE	0	0	1	1	none	8.7093637789e-05
S093	T069	TRUE	TRUE	0	0	1	1	none	4.92212099598e-05
S097	T069	TRUE	TRUE	0	0	1	1	none	0.0001323249011025
S102	T069	TRUE	TRUE	0	0	1	1	none	5.4657989776e-05
S106	T069	TRUE	TRUE	0	0	1	1	none	0.0001310783789105
S130	T069	TRUE	TRUE	0	0	1	1	none	8.86985601195e-05
T009	T069	FALSE	FALSE	0	0	1	1	none	0.0001404292602575
T010	T069	FALSE	FALSE	0	0	1	1	none	0.000141425842006
T013	T069	FALSE	FALSE	0	0	1	1	none	0.0001427387324649
T014	T069	TRUE	TRUE	0	0	1	1	none	0.0001332421822724
T020	T069	TRUE	TRUE	0	0	1	1	none	0.0001360566786404
T021	T069	FALSE	FALSE	0	0	1	1	none	0.000140824369136
T028	T069	TRUE	TRUE	0	0	1	1	none	0.0001300943248021
T035a	T069	TRUE	TRUE	0	0	1	1	none	8.89930258648e-05
T035b	T069	TRUE	TRUE	0	0	1	1	none	0.0001378414561985
T040	T069	TRUE	TRUE	0	0	1	1	none	0.0001360883691239
T056	T069	FALSE	FALSE	0	0	1	1	none	0.000146968328757
T059	T069	TRUE	TRUE	0	0	1	1	none	6.0191079122e-05
T065	T069	TRUE	TRUE	0	0	1	1	none	0.0001342579077989
S002	T073	FALSE	FALSE	0	0	1	1	none	2.612725602e-05
S007	T073	FALSE	FALSE	0	0	1	1	none	7.9821184778e-05
S021	T073	FALSE	FALSE	0	0	1	1	none	2.7001541427e-05
S024	T073	FALSE	FALSE	0	0	1	1	none	2.69839093294e-05
S025	T073	FALSE	FALSE	0	0	1	1	none	2.91260120915e-05
S026	T073	FALSE	FALSE	0	0	1	1	none	1.47397043025e-05
S038	T073	FALSE	FALSE	0	0	1	1	none	7.49824789684e-05
S039	T073	FALSE	FALSE	0	0	1	1	none	3.03664035565e-05
S040	T073	FALSE	FALSE	0	0	1	1	none	0.0001230991838115
S042	T073	FALSE	FALSE	0	0	1	1	none	2.79688131019e-05
S071	T073	FALSE	FALSE	0	0	1	1	none	0.000113511054868
S078	T073	FALSE	FALSE	0	0	1	1	none	2.46534530645e-05
S081	T073	FALSE	FALSE	0	0	1	1	none	2.79166306347e-05
S085	T073	FALSE	FALSE	0	0	1	1	none	0.0001114051505998
S087	T073	FALSE	FALSE	0	0	1	1	none	0.0001314884583735
S093	T073	FALSE	FALSE	0	0	1	1	none	9.36160305443e-05
S097	T073	FALSE	FALSE	0	0	1	1	none	2.3682337419e-05
S102	T073	FALSE	FALSE	0	0	1	1	none	0.0001240552234405
S106	T073	FALSE	FALSE	0	0	1	1	none	2.6431917135e-05
S130	T073	FALSE	FALSE	0	0	1	1	none	0.000133093380704
T009	T073	TRUE	TRUE	0	0	1	1	none	2.587804059e-06
T010	T073	FALSE	FALSE	0	0	1	1	none	4.7775509825e-06
T013	T073	FALSE	FALSE	0	0	1	1	none	8.46564688094e-05
T014	T073	FALSE	FALSE	0	0	1	1	none	2.85957204969e-05
T020	T073	FALSE	FALSE	0	0	1	1	none	7.79744149849e-05
T021	T073	TRUE	TRUE	0	0	1	1	none	1.7897477625e-06
T028	T073	FALSE	FALSE	0	0	1	1	none	7.20120611466e-05
T035a	T073	FALSE	FALSE	0	0	1	1	none	0.0001333878464493
T035b	T073	FALSE	FALSE	0	0	1	1	none	3.579495525e-06
T040	T073	FALSE	FALSE	0	0	1	1	none	3.14419073484e-05
T056	T073	FALSE	FALSE	0	0	1	1	none	9.1268725585e-06
T059	T073	FALSE	FALSE	0	0	1	1	none	0.0001295883127865
T065	T073	FALSE	FALSE	0	0	1	1	none	7.61756441434e-05
T069	T073	FALSE	FALSE	0	0	1	1	none	0.0001402277865485
S002	T075	TRUE	TRUE	0	0	1	1	none	5.9556970205e-05
S007	T075	TRUE	TRUE	0	0	1	1	none	6.5493535668e-05
S021	T075	TRUE	TRUE	0	0	1	1	none	6.0431255612e-05
S024	T075	TRUE	TRUE	0	0	1	1	none	6.04136235144e-05
S025	T075	TRUE	TRUE	0	0	1	1	none	6.65518281845e-05
S026	T075	TRUE	TRUE	0	0	1	1	none	6.13112384955e-05
S038	T075	TRUE	TRUE	0	0	1	1	none	6.06548298584e-05
S039	T075	TRUE	TRUE	0	0	1	1	none	6.37961177415e-05
S040	T075	TRUE	TRUE	0	0	1	1	none	0.0001099646998765
S042	T075	TRUE	TRUE	0	0	1	1	none	6.13985272869e-05
S071	T075	TRUE	TRUE	0	0	1	1	none	0.000100376570933
S078	T075	TRUE	TRUE	0	0	1	1	none	5.80831672495e-05
S081	T075	TRUE	TRUE	0	0	1	1	none	6.13463448197e-05
S085	T075	TRUE	TRUE	0	0	1	1	none	9.82706666648e-05
S087	T075	TRUE	TRUE	0	0	1	1	none	0.0001183539744385
S093	T075	TRUE	TRUE	0	0	1	1	none	8.04815466093e-05
S097	T075	TRUE	TRUE	0	0	1	1	none	6.1108153512e-05
S102	T075	TRUE	TRUE	0	0	1	1	none	0.0001109207395055
S106	T075	TRUE	TRUE	0	0	1	1	none	5.986163132e-05
S130	T075	TRUE	TRUE	0	0	1	1	none	0.000119958896769
T009	T075	FALSE	FALSE	0	0	1	1	none	6.9212512667e-05
T010	T075	FALSE	FALSE	0	0	1	1	none	7.02090944155e-05
T013	T075	FALSE	FALSE	0	0	1	1	none	7.03288196994e-05
T014	T075	TRUE	TRUE	0	0	1	1	none	6.20254346819e-05
T020	T075	TRUE	TRUE	0	0	1	1	none	6.36467658749e-05
T021	T075	FALSE	FALSE	0	0	1	1	none	6.96076215455e-05
T028	T075	TRUE	TRUE	0	0	1	1	none	5.76844120366e-05
T035a	T075	TRUE	TRUE	0	0	1	1	none	0.0001202533625143
T035b	T075	TRUE	TRUE	0	0	1	1	none	6.6624708608e-05
T040	T075	TRUE	TRUE	0	0	1	1	none	6.48716215334e-05
T056	T075	FALSE	FALSE	0	0	1	1	none	7.57515811665e-05
T059	T075	TRUE	TRUE	0	0	1	1	none	0.0001164538288515
T065	T075	TRUE	TRUE	0	0	1	1	none	6.18479950334e-05
T069	T075	TRUE	TRUE	0	0	1	1	none	0.0001270933026135
T073	T075	FALSE	FALSE	0	0	1	1	none	6.9011038958e-05
S002	T077	FALSE	FALSE	0	0	1	1	none	2.67238386075e-05
S007	T077	FALSE	FALSE	0	0	1	1	none	8.04177673655e-05
S021	T077	FALSE	FALSE	0	0	1	1	none	2.75981240145e-05
S024	T077	FALSE	FALSE	0	0	1	1	none	2.75804919169e-05
S025	T077	FALSE	FALSE	0	0	1	1	none	2.9722594679e-05
S026	T077	FALSE	FALSE	0	0	1	1	none	1.533628689e-05
S038	T077	FALSE	FALSE	0	0	1	1	none	7.55790615559e-05
S039	T077	FALSE	FALSE	0	0	1	1	none	3.0962986144e-05
S040	T077	FALSE	FALSE	0	0	1	1	none	0.000123695766399
S042	T077	FALSE	FALSE	0	0	1	1	none	2.85653956894e-05
S071	T077	FALSE	FALSE	0	0	1	1	none	0.0001141076374555
S078	T077	FALSE	FALSE	0	0	1	1	none	2.5250035652e-05
S081	T077	FALSE	FALSE	0	0	1	1	none	2.85132132222e-05
S085	T077	FALSE	FALSE	0	0	1	1	none	0.0001120017331873
S087	T077	FALSE	FALSE	0	0	1	1	none	0.000132085040961
S093	T077	FALSE	FALSE	0	0	1	1	none	9.42126131318e-05
S097	T077	FALSE	FALSE	0	0	1	1	none	2.42789200065e-05
S102	T077	FALSE	FALSE	0	0	1	1	none	0.000124651806028
S106	T077	FALSE	FALSE	0	0	1	1	none	2.70284997225e-05
S130	T077	FALSE	FALSE	0	0	1	1	none	0.0001336899632915
T009	T077	TRUE	TRUE	0	0	1	1	none	3.1843866465e-06
T010	T077	FALSE	FALSE	0	0	1	1	none	5.37413357e-06
T013	T077	FALSE	FALSE	0	0	1	1	none	8.52530513969e-05
T014	T077	FALSE	FALSE	0	0	1	1	none	2.91923030844e-05
T020	T077	FALSE	FALSE	0	0	1	1	none	7.85709975724e-05
T021	T077	TRUE	TRUE	0	0	1	1	none	1.193165175e-06
T028	T077	FALSE	FALSE	0	0	1	1	none	7.26086437341e-05
T035a	T077	FALSE	FALSE	0	0	1	1	none	0.0001339844290368
T035b	T077	FALSE	FALSE	0	0	1	1	none	4.1760781125e-06
T040	T077	FALSE	FALSE	0	0	1	1	none	3.20384899359e-05
T056	T077	FALSE	FALSE	0	0	1	1	none	9.723455146e-06
T059	T077	FALSE	FALSE	0	0	1	1	none	0.000130184895374
T065	T077	FALSE	FALSE	0	0	1	1	none	7.67722267309e-05
T069	T077	FALSE	FALSE	0	0	1	1	none	0.000140824369136
T073	T077	TRUE	TRUE	0	0	1	1	none	1.7897477625e-06
T075	T077	FALSE	FALSE	0	0	1	1	none	6.96076215455e-05
S002	T087	FALSE	FALSE	0	0	1	1	none	2.55306734325e-05
S007	T087	FALSE	FALSE	0	0	1	1	none	7.92246021905e-05
S021	T087	FALSE	FALSE	0	0	1	1	none	2.64049588395e-05
S024	T087	FALSE	FALSE	0	0	1	1	none	2.63873267419e-05
S025	T087	FALSE	FALSE	0	0	1	1	none	2.8529429504e-05
S026	T087	FALSE	FALSE	0	0	1	1	none	1.4143121715e-05
S038	T087	FALSE	FALSE	0	0	1	1	none	7.43858963809e-05
S039	T087	FALSE	FALSE	0	0	1	1	none	2.9769820969e-05
S040	T087	FALSE	FALSE	0	0	1	1	none	0.000122502601224
S042	T087	FALSE	FALSE	0	0	1	1	none	2.73722305144e-05
S071	T087	FALSE	FALSE	0	0	1	1	none	0.0001129144722805
S078	T087	FALSE	FALSE	0	0	1	1	none	2.4056870477e-05
S081	T087	FALSE	FALSE	0	0	1	1	none	2.73200480472e-05
S085	T087	FALSE	FALSE	0	0	1	1	none	0.0001108085680123
S087	T087	FALSE	FALSE	0	0	1	1	none	0.000130891875786
S093	T087	FALSE	FALSE	0	0	1	1	none	9.30194479568e-05
S097	T087	FALSE	FALSE	0	0	1	1	none	2.30857548315e-05
S102	T087	FALSE	FALSE	0	0	1	1	none	0.000123458640853
S106	T087	FALSE	FALSE	0	0	1	1	none	2.58353345475e-05
S130	T087	FALSE	FALSE	0	0	1	1	none	0.0001324967981165
T009	T087	FALSE	FALSE	0	0	1	1	none	4.3775518215e-06
T010	T087	FALSE	FALSE	0	0	1	1	none	5.37413357e-06
T013	T087	FALSE	FALSE	0	0	1	1	none	8.40598862219e-05
T014	T087	FALSE	FALSE	0	0	1	1	none	2.79991379094e-05
T020	T087	FALSE	FALSE	0	0	1	1	none	7.73778323974e-05
T021	T087	FALSE	FALSE	0	0	1	1	none	4.7726607e-06
T028	T087	FALSE	FALSE	0	0	1	1	none	7.14154785591e-05
T035a	T087	FALSE	FALSE	0	0	1	1	none	0.0001327912638618
T035b	T087	FALSE	FALSE	0	0	1	1	none	2.9829129375e-06
T040	T087	FALSE	FALSE	0	0	1	1	none	3.08453247609e-05
T056	T087	FALSE	FALSE	0	0	1	1	none	1.0916620321e-05
T059	T087	FALSE	FALSE	0	0	1	1	none	0.000128991730199
T065	T087	FALSE	FALSE	0	0	1	1	none	7.55790615559e-05
T069	T087	FALSE	FALSE	0	0	1	1	none	0.000139631203961
T073	T087	FALSE	FALSE	0	0	1	1	none	4.1760781125e-06
T075	T087	FALSE	FALSE	0	0	1	1	none	6.84144563705e-05
T077	T087	FALSE	FALSE	0	0	1	1	none	4.7726607e-06
S002	T095	TRUE	TRUE	0	0	1	1	none	0.000122651981458
S007	T095	TRUE	TRUE	0	0	1	1	none	0.000129781712096
S021	T095	TRUE	TRUE	0	0	1	1	none	0.000123526266865
S024	T095	TRUE	TRUE	0	0	1	1	none	0.0001235086347674
S025	T095	TRUE	TRUE	0	0	1	1	none	0.0001296468394375
S026	T095	TRUE	TRUE	0	0	1	1	none	0.0001244062497485
S038	T095	TRUE	TRUE	0	0	1	1	none	0.0001249430062864
S039	T095	TRUE	TRUE	0	0	1	1	none	0.0001268911289945
S040	T095	TRUE	TRUE	0	0	1	1	none	7.05826268895e-05
S042	T095	TRUE	TRUE	0	0	1	1	none	0.0001244935385399
S071	T095	TRUE	TRUE	0	0	1	1	none	6.0994497946e-05
S078	T095	TRUE	TRUE	0	0	1	1	none	0.0001211781785025
S081	T095	TRUE	TRUE	0	0	1	1	none	0.0001244413560727
S085	T095	TRUE	TRUE	0	0	1	1	none	3.00023668972e-05
S087	T095	TRUE	TRUE	0	0	1	1	none	2.8321049015e-06
S093	T095	TRUE	TRUE	0	0	1	1	none	3.96831848417e-05
S097	T095	TRUE	TRUE	0	0	1	1	none	0.000124203164765
S102	T095	TRUE	TRUE	0	0	1	1	none	7.15386665185e-05
S106	T095	TRUE	TRUE	0	0	1	1	none	0.000122956642573
S130	T095	TRUE	TRUE	0	0	1	1	none	3.243862057e-06
T009	T095	FALSE	FALSE	0	0	1	1	none	0.00013230752392
T010	T095	FALSE	FALSE	0	0	1	1	none	0.0001333041056685
T013	T095	FALSE	FALSE	0	0	1	1	none	0.0001346169961274
T014	T095	TRUE	TRUE	0	0	1	1	none	0.0001251204459349
T020	T095	TRUE	TRUE	0	0	1	1	none	0.0001279349423029
T021	T095	FALSE	FALSE	0	0	1	1	none	0.0001327026327985
T028	T095	TRUE	TRUE	0	0	1	1	none	0.0001219725884646
T035a	T095	TRUE	TRUE	0	0	1	1	none	6.2756598667e-06
T035b	T095	TRUE	TRUE	0	0	1	1	none	0.000129719719861
T040	T095	TRUE	TRUE	0	0	1	1	none	0.0001279666327864
T056	T095	FALSE	FALSE	0	0	1	1	none	0.0001388465924195
T059	T095	TRUE	TRUE	0	0	1	1	none	7.70717558645e-05
T065	T095	TRUE	TRUE	0	0	1	1	none	0.0001261361714614
T069	T095	TRUE	TRUE	0	0	1	1	none	8.77112296265e-05
T073	T095	FALSE	FALSE	0	0	1	1	none	0.000132106050211
T075	T095	TRUE	TRUE	0	0	1	1	none	0.000118971566276
T077	T095	FALSE	FALSE	0	0	1	1	none	0.0001327026327985
T087	T095	FALSE	FALSE	0	0	1	1	none	0.0001315094676235
S002	T099a	TRUE	TRUE	0	0	1	1	none	0.0001221803539373
S007	T099a	TRUE	TRUE	0	0	1	1	none	0.0001293100845753
S021	T099a	TRUE	TRUE	0	0	1	1	none	0.0001230546393443
S024	T099a	TRUE	TRUE	0	0	1	1	none	0.0001230370072467
S025	T099a	TRUE	TRUE	0	0	1	1	none	0.0001291752119168
S026	T099a	TRUE	TRUE	0	0	1	1	none	0.0001239346222278
S038	T099a	TRUE	TRUE	0	0	1	1	none	0.0001244713787657
S039	T099a	TRUE	TRUE	0	0	1	1	none	0.0001264195014738
S040	T099a	TRUE	TRUE	0	0	1	1	none	7.01109993688e-05
S042	T099a	TRUE	TRUE	0	0	1	1	none	0.0001240219110192
S071	T099a	TRUE	TRUE	0	0	1	1	none	6.05228704253e-05
S078	T099a	TRUE	TRUE	0	0	1	1	none	0.0001207065509818
S081	T099a	TRUE	TRUE	0	0	1	1	none	0.000123969728552
S085	T099a	TRUE	TRUE	0	0	1	1	none	2.95307393765e-05
S087	T099a	TRUE	TRUE	0	0	1	1	none	3.9046442702e-06
S093	T099a	TRUE	TRUE	0	0	1	1	none	3.9211557321e-05
S097	T099a	TRUE	TRUE	0	0	1	1	none	0.0001237315372443
S102	T099a	TRUE	TRUE	0	0	1	1	none	7.10670389978e-05
S106	T099a	TRUE	TRUE	0	0	1	1	none	0.0001224850150523
S130	T099a	TRUE	TRUE	0	0	1	1	none	5.5095666007e-06
T009	T099a	FALSE	FALSE	0	0	1	1	none	0.0001318358963993
T010	T099a	FALSE	FALSE	0	0	1	1	none	0.0001328324781478
T013	T099a	FALSE	FALSE	0	0	1	1	none	0.0001341453686067
T014	T099a	TRUE	TRUE	0	0	1	1	none	0.0001246488184142
T020	T099a	TRUE	TRUE	0	0	1	1	none	0.0001274633147822
T021	T099a	FALSE	FALSE	0	0	1	1	none	0.0001322310052778
T028	T099a	TRUE	TRUE	0	0	1	1	none	0.0001215009609439
T035a	T099a	TRUE	TRUE	0	0	1	1	none	4.610867171e-06
T035b	T099a	TRUE	TRUE	0	0	1	1	none	0.0001292480923403
T040	T099a	TRUE	TRUE	0	0	1	1	none	0.0001274950052657
T056	T099a	FALSE	FALSE	0	0	1	1	none	0.0001383749648988
T059	T099a	TRUE	TRUE	0	0	1	1	none	7.66001283438e-05
T065	T099a	TRUE	TRUE	0	0	1	1	none	0.0001256645439407
T069	T099a	TRUE	TRUE	0	0	1	1	none	8.72396021058e-05
T073	T099a	FALSE	FALSE	0	0	1	1	none	0.0001316344226903
T075	T099a	TRUE	TRUE	0	0	1	1	none	0.0001184999387553
T077	T099a	FALSE	FALSE	0	0	1	1	none	0.0001322310052778
T087	T099a	FALSE	FALSE	0	0	1	1	none	0.0001310378401028
T095	T099a	TRUE	TRUE	0	0	1	1	none	4.5222361077e-06
S002	T102	FALSE	FALSE	0	0	1	1	none	0.0001256167187971
S007	T102	FALSE	FALSE	0	0	1	1	none	0.0001327464494351
S021	T102	FALSE	FALSE	0	0	1	1	none	0.0001264910042041
S024	T102	FALSE	FALSE	0	0	1	1	none	0.0001264733721065
S025	T102	FALSE	FALSE	0	0	1	1	none	0.0001326115767766
S026	T102	FALSE	FALSE	0	0	1	1	none	0.0001273709870876
S038	T102	FALSE	FALSE	0	0	1	1	none	0.0001279077436255
S039	T102	FALSE	FALSE	0	0	1	1	none	0.0001298558663336
S040	T102	FALSE	FALSE	0	0	1	1	none	7.35473642286e-05
S042	T102	FALSE	FALSE	0	0	1	1	none	0.000127458275879
S071	T102	FALSE	FALSE	0	0	1	1	none	6.39592352851e-05
S078	T102	FALSE	FALSE	0	0	1	1	none	0.0001241429158416
S081	T102	FALSE	FALSE	0	0	1	1	none	0.0001274060934118
S085	T102	FALSE	FALSE	0	0	1	1	none	3.29671042363e-05
S087	T102	FALSE	FALSE	0	0	1	1	none	5.7968422406e-06
S093	T102	FALSE	FALSE	0	0	1	1	none	4.26479221808e-05
S097	T102	FALSE	FALSE	0	0	1	1	none	0.0001271679021041
S102	T102	FALSE	FALSE	0	0	1	1	none	7.45034038576e-05
S106	T102	FALSE	FALSE	0	0	1	1	none	0.0001259213799121
S130	T102	FALSE	FALSE	0	0	1	1	none	6.2085993961e-06
T009	T102	FALSE	FALSE	0	0	1	1	none	0.0001352722612591
T010	T102	FALSE	FALSE	0	0	1	1	none	0.0001362688430076
T013	T102	FALSE	FALSE	0	0	1	1	none	0.0001375817334665
T014	T102	FALSE	FALSE	0	0	1	1	none	0.000128085183274
T020	T102	FALSE	FALSE	0	0	1	1	none	0.000130899679642
T021	T102	FALSE	FALSE	0	0	1	1	none	0.0001356673701376
T028	T102	FALSE	FALSE	0	0	1	1	none	0.0001249373258037
T035a	T102	FALSE	FALSE	0	0	1	1	none	9.2403972058e-06
T035b	T102	FALSE	FALSE	0	0	1	1	none	0.0001326844572001
T040	T102	FALSE	FALSE	0	0	1	1	none	0.0001309313701255
T056	T102	FALSE	FALSE	0	0	1	1	none	0.0001418113297586
T059	T102	FALSE	FALSE	0	0	1	1	none	8.00364932036e-05
T065	T102	FALSE	FALSE	0	0	1	1	none	0.0001291009088005
T069	T102	FALSE	FALSE	0	0	1	1	none	9.06759669656e-05
T073	T102	FALSE	FALSE	0	0	1	1	none	0.0001350707875501
T075	T102	FALSE	FALSE	0	0	1	1	none	0.0001219363036151
T077	T102	FALSE	FALSE	0	0	1	1	none	0.0001356673701376
T087	T102	FALSE	FALSE	0	0	1	1	none	0.0001344742049626
T095	T102	TRUE	TRUE	1	0	1	1	anc	5.965825875e-07
T099a	T102	FALSE	FALSE	0	0	1	1	none	7.4869734468e-06
S002	T104	FALSE	FALSE	0	0	1	1	none	5.88206255761e-05
S007	T104	FALSE	FALSE	0	0	1	1	none	3.27083660311e-05
S021	T104	FALSE	FALSE	0	0	1	1	none	5.96949109831e-05
S024	T104	FALSE	FALSE	0	0	1	1	none	5.96772788855e-05
S025	T104	FALSE	FALSE	0	0	1	1	none	6.58154835556e-05
S026	T104	FALSE	FALSE	0	0	1	1	none	6.05748938666e-05
S038	T104	FALSE	FALSE	0	0	1	1	none	4.33416502255e-05
S039	T104	FALSE	FALSE	0	0	1	1	none	6.30597731126e-05
S040	T104	FALSE	FALSE	0	0	1	1	none	0.0001092283552476
S042	T104	FALSE	FALSE	0	0	1	1	none	6.0662182658e-05
S071	T104	FALSE	FALSE	0	0	1	1	none	9.96402263041e-05
S078	T104	FALSE	FALSE	0	0	1	1	none	5.73468226206e-05
S081	T104	FALSE	FALSE	0	0	1	1	none	6.06100001908e-05
S085	T104	FALSE	FALSE	0	0	1	1	none	9.75343220359e-05
S087	T104	FALSE	FALSE	0	0	1	1	none	0.0001176176298096
S093	T104	FALSE	FALSE	0	0	1	1	none	7.97452019804e-05
S097	T104	FALSE	FALSE	0	0	1	1	none	6.03718088831e-05
S102	T104	FALSE	FALSE	0	0	1	1	none	0.0001101843948766
S106	T104	FALSE	FALSE	0	0	1	1	none	5.91252866911e-05
S130	T104	FALSE	FALSE	0	0	1	1	none	0.0001192225521401
T009	T104	FALSE	FALSE	0	0	1	1	none	6.84761680381e-05
T010	T104	FALSE	FALSE	0	0	1	1	none	6.94727497866e-05
T013	T104	FALSE	FALSE	0	0	1	1	none	5.30156400665e-05
T014	T104	FALSE	FALSE	0	0	1	1	none	6.1289090053e-05
T020	T104	FALSE	FALSE	0	0	1	1	none	4.6333586242e-05
T021	T104	FALSE	FALSE	0	0	1	1	none	6.88712769166e-05
T028	T104	FALSE	FALSE	0	0	1	1	none	2.35672501045e-05
T035a	T104	FALSE	FALSE	0	0	1	1	none	0.0001195170178854
T035b	T104	FALSE	FALSE	0	0	1	1	none	6.58883639791e-05
T040	T104	FALSE	FALSE	0	0	1	1	none	6.41352769045e-05
T056	T104	FALSE	FALSE	0	0	1	1	none	7.50152365376e-05
T059	T104	FALSE	FALSE	0	0	1	1	none	0.0001157174842226
T065	T104	FALSE	FALSE	0	0	1	1	none	4.45348154005e-05
T069	T104	FALSE	FALSE	0	0	1	1	none	0.0001263569579846
T073	T104	FALSE	FALSE	0	0	1	1	none	6.82746943291e-05
T075	T104	FALSE	FALSE	0	0	1	1	none	5.39470452191e-05
T077	T104	FALSE	FALSE	0	0	1	1	none	6.88712769166e-05
T087	T104	FALSE	FALSE	0	0	1	1	none	6.76781117416e-05
T095	T104	FALSE	FALSE	0	0	1	1	none	0.0001182352216471
T099a	T104	FALSE	FALSE	0	0	1	1	none	0.0001177635941264
T102	T104	FALSE	FALSE	0	0	1	1	none	0.0001211999589862
S002	T105	FALSE	FALSE	0	0	1	1	none	6.92111193174e-05
S007	T105	FALSE	FALSE	0	0	1	1	none	5.85708497764e-05
S021	T105	FALSE	FALSE	0	0	1	1	none	7.00854047244e-05
S024	T105	FALSE	FALSE	0	0	1	1	none	7.00677726268e-05
S025	T105	FALSE	FALSE	0	0	1	1	none	7.62059772969e-05
S026	T105	FALSE	FALSE	0	0	1	1	none	7.09653876079e-05
S038	T105	FALSE	FALSE	0	0	1	1	none	6.069039452e-06
S039	T105	FALSE	FALSE	0	0	1	1	none	7.34502668539e-05
S040	T105	FALSE	FALSE	0	0	1	1	none	0.0001196188489889
S042	T105	FALSE	FALSE	0	0	1	1	none	7.10526763993e-05
S071	T105	FALSE	FALSE	0	0	1	1	none	0.0001100307200454
S078	T105	FALSE	FALSE	0	0	1	1	none	6.77373163619e-05
S081	T105	FALSE	FALSE	0	0	1	1	none	7.10004939321e-05
S085	T105	FALSE	FALSE	0	0	1	1	none	0.0001079248157772
S087	T105	FALSE	FALSE	0	0	1	1	none	0.0001280081235509
S093	T105	FALSE	FALSE	0	0	1	1	none	9.01356957217e-05
S097	T105	FALSE	FALSE	0	0	1	1	none	7.07623026244e-05
S102	T105	FALSE	FALSE	0	0	1	1	none	0.0001205748886179
S106	T105	FALSE	FALSE	0	0	1	1	none	6.95157804324e-05
S130	T105	FALSE	FALSE	0	0	1	1	none	0.0001296130458814
T009	T105	FALSE	FALSE	0	0	1	1	none	7.88666617794e-05
T010	T105	FALSE	FALSE	0	0	1	1	none	7.98632435279e-05
T013	T105	FALSE	FALSE	0	0	1	1	none	1.2163533768e-05
T014	T105	FALSE	FALSE	0	0	1	1	none	7.16795837943e-05
T020	T105	FALSE	FALSE	0	0	1	1	none	9.0609754685e-06
T021	T105	FALSE	FALSE	0	0	1	1	none	7.92617706579e-05
T028	T105	FALSE	FALSE	0	0	1	1	none	5.0761726145e-05
T035a	T105	FALSE	FALSE	0	0	1	1	none	0.0001299075116267
T035b	T105	FALSE	FALSE	0	0	1	1	none	7.62788577204e-05
T040	T105	FALSE	FALSE	0	0	1	1	none	7.45257706458e-05
T056	T105	FALSE	FALSE	0	0	1	1	none	8.54057302789e-05
T059	T105	FALSE	FALSE	0	0	1	1	none	0.0001261079779639
T065	T105	TRUE	TRUE	1	0	1	1	anc	1.296378752e-06
T069	T105	FALSE	FALSE	0	0	1	1	none	0.0001367474517259
T073	T105	FALSE	FALSE	0	0	1	1	none	7.86651880704e-05
T075	T105	FALSE	FALSE	0	0	1	1	none	6.43375389604e-05
T077	T105	FALSE	FALSE	0	0	1	1	none	7.92617706579e-05
T087	T105	FALSE	FALSE	0	0	1	1	none	7.80686054829e-05
T095	T105	FALSE	FALSE	0	0	1	1	none	0.0001286257153884
T099a	T105	FALSE	FALSE	0	0	1	1	none	0.0001281540878677
T102	T105	FALSE	FALSE	0	0	1	1	none	0.0001315904527275
T104	T105	FALSE	FALSE	0	0	1	1	none	4.70243593275e-05
S002	T107	FALSE	FALSE	0	0	1	1	none	0.0001268098839721
S007	T107	FALSE	FALSE	0	0	1	1	none	0.0001339396146101
S021	T107	FALSE	FALSE	0	0	1	1	none	0.0001276841693791
S024	T107	FALSE	FALSE	0	0	1	1	none	0.0001276665372815
S025	T107	FALSE	FALSE	0	0	1	1	none	0.0001338047419516
S026	T107	FALSE	FALSE	0	0	1	1	none	0.0001285641522626
S038	T107	FALSE	FALSE	0	0	1	1	none	0.0001291009088005
S039	T107	FALSE	FALSE	0	0	1	1	none	0.0001310490315086
S040	T107	FALSE	FALSE	0	0	1	1	none	7.47405294036e-05
S042	T107	FALSE	FALSE	0	0	1	1	none	0.000128651441054
S071	T107	FALSE	FALSE	0	0	1	1	none	6.51524004601e-05
S078	T107	FALSE	FALSE	0	0	1	1	none	0.0001253360810166
S081	T107	FALSE	FALSE	0	0	1	1	none	0.0001285992585868
S085	T107	FALSE	FALSE	0	0	1	1	none	3.41602694113e-05
S087	T107	FALSE	FALSE	0	0	1	1	none	6.9900074156e-06
S093	T107	FALSE	FALSE	0	0	1	1	none	4.38410873558e-05
S097	T107	FALSE	FALSE	0	0	1	1	none	0.0001283610672791
S102	T107	FALSE	FALSE	0	0	1	1	none	7.56965690326e-05
S106	T107	FALSE	FALSE	0	0	1	1	none	0.0001271145450871
S130	T107	FALSE	FALSE	0	0	1	1	none	7.4017645711e-06
T009	T107	FALSE	FALSE	0	0	1	1	none	0.0001364654264341
T010	T107	FALSE	FALSE	0	0	1	1	none	0.0001374620081826
T013	T107	FALSE	FALSE	0	0	1	1	none	0.0001387748986415
T014	T107	FALSE	FALSE	0	0	1	1	none	0.000129278348449
T020	T107	FALSE	FALSE	0	0	1	1	none	0.000132092844817
T021	T107	FALSE	FALSE	0	0	1	1	none	0.0001368605353126
T028	T107	FALSE	FALSE	0	0	1	1	none	0.0001261304909787
T035a	T107	FALSE	FALSE	0	0	1	1	none	1.04335623808e-05
T035b	T107	FALSE	FALSE	0	0	1	1	none	0.0001338776223751
T040	T107	FALSE	FALSE	0	0	1	1	none	0.0001321245353005
T056	T107	FALSE	FALSE	0	0	1	1	none	0.0001430044949336
T059	T107	FALSE	FALSE	0	0	1	1	none	8.12296583786e-05
T065	T107	FALSE	FALSE	0	0	1	1	none	0.0001302940739755
T069	T107	FALSE	FALSE	0	0	1	1	none	9.18691321406e-05
T073	T107	FALSE	FALSE	0	0	1	1	none	0.0001362639527251
T075	T107	FALSE	FALSE	0	0	1	1	none	0.0001231294687901
T077	T107	FALSE	FALSE	0	0	1	1	none	0.0001368605353126
T087	T107	FALSE	FALSE	0	0	1	1	none	0.0001356673701376
T095	T107	TRUE	TRUE	1	0	1	1	anc	5.965825875e-07
T099a	T107	FALSE	FALSE	0	0	1	1	none	8.6801386218e-06
T102	T107	FALSE	FALSE	0	0	1	1	none	2.38633035e-06
T104	T107	FALSE	FALSE	0	0	1	1	none	0.0001223931241612
T105	T107	FALSE	FALSE	0	0	1	1	none	0.0001327836179025
S002	T126	TRUE	TRUE	0	0	1	1	none	0.0001220653950345
S007	T126	TRUE	TRUE	0	0	1	1	none	0.0001291951256725
S021	T126	TRUE	TRUE	0	0	1	1	none	0.0001229396804415
S024	T126	TRUE	TRUE	0	0	1	1	none	0.0001229220483439
S025	T126	TRUE	TRUE	0	0	1	1	none	0.000129060253014
S026	T126	TRUE	TRUE	0	0	1	1	none	0.000123819663325
S038	T126	TRUE	TRUE	0	0	1	1	none	0.0001243564198629
S039	T126	TRUE	TRUE	0	0	1	1	none	0.000126304542571
S040	T126	TRUE	TRUE	0	0	1	1	none	4.4993627386e-05
S042	T126	TRUE	TRUE	0	0	1	1	none	0.0001239069521164
S071	T126	TRUE	TRUE	0	0	1	1	none	1.92015740945e-05
S078	T126	TRUE	TRUE	0	0	1	1	none	0.000120591592079
S081	T126	TRUE	TRUE	0	0	1	1	none	0.0001238547696492
S085	T126	TRUE	TRUE	0	0	1	1	none	5.83020072543e-05
S087	T126	TRUE	TRUE	0	0	1	1	none	7.8385315028e-05
S093	T126	TRUE	TRUE	0	0	1	1	none	4.05128871988e-05
S097	T126	TRUE	TRUE	0	0	1	1	none	0.0001236165783415
S102	T126	TRUE	TRUE	0	0	1	1	none	4.5949667015e-05
S106	T126	TRUE	TRUE	0	0	1	1	none	0.0001223700561495
S130	T126	TRUE	TRUE	0	0	1	1	none	7.99902373585e-05
T009	T126	FALSE	FALSE	0	0	1	1	none	0.0001317209374965
T010	T126	FALSE	FALSE	0	0	1	1	none	0.000132717519245
T013	T126	FALSE	FALSE	0	0	1	1	none	0.0001340304097039
T014	T126	TRUE	TRUE	0	0	1	1	none	0.0001245338595114
T020	T126	TRUE	TRUE	0	0	1	1	none	0.0001273483558794
T021	T126	FALSE	FALSE	0	0	1	1	none	0.000132116046375
T028	T126	TRUE	TRUE	0	0	1	1	none	0.0001213860020411
T035a	T126	TRUE	TRUE	0	0	1	1	none	8.02847031038e-05
T035b	T126	TRUE	TRUE	0	0	1	1	none	0.0001291331334375
T040	T126	TRUE	TRUE	0	0	1	1	none	0.0001273800463629
T056	T126	FALSE	FALSE	0	0	1	1	none	0.000138260005996
T059	T126	TRUE	TRUE	0	0	1	1	none	5.1482756361e-05
T065	T126	TRUE	TRUE	0	0	1	1	none	0.0001255495850379
T069	T126	TRUE	TRUE	0	0	1	1	none	3.9312279799e-05
T073	T126	FALSE	FALSE	0	0	1	1	none	0.0001315194637875
T075	T126	TRUE	TRUE	0	0	1	1	none	0.0001183849798525
T077	T126	FALSE	FALSE	0	0	1	1	none	0.000132116046375
T087	T126	FALSE	FALSE	0	0	1	1	none	0.0001309228812
T095	T126	TRUE	TRUE	0	0	1	1	none	7.90029068655e-05
T099a	T126	TRUE	TRUE	0	0	1	1	none	7.85312793448e-05
T102	T126	FALSE	FALSE	0	0	1	1	none	8.19676442046e-05
T104	T126	FALSE	FALSE	0	0	1	1	none	0.0001176486352236
T105	T126	FALSE	FALSE	0	0	1	1	none	0.0001280391289649
T107	T126	FALSE	FALSE	0	0	1	1	none	8.31608093796e-05
S002	T156	FALSE	FALSE	0	0	1	1	none	7.21191380642e-05
S007	T156	FALSE	FALSE	0	0	1	1	none	6.14788685232e-05
S021	T156	FALSE	FALSE	0	0	1	1	none	7.29934234712e-05
S024	T156	FALSE	FALSE	0	0	1	1	none	7.29757913736e-05
S025	T156	FALSE	FALSE	0	0	1	1	none	7.91139960437e-05
S026	T156	FALSE	FALSE	0	0	1	1	none	7.38734063547e-05
S038	T156	FALSE	FALSE	0	0	1	1	none	1.04052347936e-05
S039	T156	FALSE	FALSE	0	0	1	1	none	7.63582856007e-05
S040	T156	FALSE	FALSE	0	0	1	1	none	0.0001225268677357
S042	T156	FALSE	FALSE	0	0	1	1	none	7.39606951461e-05
S071	T156	FALSE	FALSE	0	0	1	1	none	0.0001129387387922
S078	T156	FALSE	FALSE	0	0	1	1	none	7.06453351087e-05
S081	T156	FALSE	FALSE	0	0	1	1	none	7.39085126789e-05
S085	T156	FALSE	FALSE	0	0	1	1	none	0.000110832834524
S087	T156	FALSE	FALSE	0	0	1	1	none	0.0001309161422977
S093	T156	FALSE	FALSE	0	0	1	1	none	9.30437144685e-05
S097	T156	FALSE	FALSE	0	0	1	1	none	7.36703213712e-05
S102	T156	FALSE	FALSE	0	0	1	1	none	0.0001234829073647
S106	T156	FALSE	FALSE	0	0	1	1	none	7.24237991792e-05
S130	T156	FALSE	FALSE	0	0	1	1	none	0.0001325210646282
T009	T156	FALSE	FALSE	0	0	1	1	none	8.17746805262e-05
T010	T156	FALSE	FALSE	0	0	1	1	none	8.27712622747e-05
T013	T156	FALSE	FALSE	0	0	1	1	none	2.00792246346e-05
T014	T156	FALSE	FALSE	0	0	1	1	none	7.45876025411e-05
T020	T156	FALSE	FALSE	0	0	1	1	none	1.33971708101e-05
T021	T156	FALSE	FALSE	0	0	1	1	none	8.21697894047e-05
T028	T156	FALSE	FALSE	0	0	1	1	none	5.36697448918e-05
T035a	T156	FALSE	FALSE	0	0	1	1	none	0.0001328155303735
T035b	T156	FALSE	FALSE	0	0	1	1	none	7.91868764672e-05
T040	T156	FALSE	FALSE	0	0	1	1	none	7.74337893926e-05
T056	T156	FALSE	FALSE	0	0	1	1	none	8.83137490257e-05
T059	T156	FALSE	FALSE	0	0	1	1	none	0.0001290159967107
T065	T156	FALSE	FALSE	0	0	1	1	none	1.15983999686e-05
T069	T156	FALSE	FALSE	0	0	1	1	none	0.0001396554704727
T073	T156	FALSE	FALSE	0	0	1	1	none	8.15732068172e-05
T075	T156	FALSE	FALSE	0	0	1	1	none	6.72455577072e-05
T077	T156	FALSE	FALSE	0	0	1	1	none	8.21697894047e-05
T087	T156	FALSE	FALSE	0	0	1	1	none	8.09766242297e-05
T095	T156	FALSE	FALSE	0	0	1	1	none	0.0001315337341352
T099a	T156	FALSE	FALSE	0	0	1	1	none	0.0001310621066145
T102	T156	FALSE	FALSE	0	0	1	1	none	0.0001344984714743
T104	T156	FALSE	FALSE	0	0	1	1	none	4.99323780743e-05
T105	T156	FALSE	FALSE	0	0	1	1	none	1.40879438956e-05
T107	T156	FALSE	FALSE	0	0	1	1	none	0.0001356916366493
T126	T156	FALSE	FALSE	0	0	1	1	none	0.0001309471477117
S002	T159a	TRUE	TRUE	0	0	1	1	none	2.374092567e-05
S007	T159a	TRUE	TRUE	0	0	1	1	none	7.7434854428e-05
S021	T159a	TRUE	TRUE	0	0	1	1	none	2.4615211077e-05
S024	T159a	TRUE	TRUE	0	0	1	1	none	2.45975789794e-05
S025	T159a	TRUE	TRUE	0	0	1	1	none	2.67396817415e-05
S026	T159a	TRUE	TRUE	0	0	1	1	none	1.23533739525e-05
S038	T159a	TRUE	TRUE	0	0	1	1	none	7.25961486184e-05
S039	T159a	TRUE	TRUE	0	0	1	1	none	2.79800732065e-05
S040	T159a	TRUE	TRUE	0	0	1	1	none	0.0001207128534615
S042	T159a	TRUE	TRUE	0	0	1	1	none	2.55824827519e-05
S071	T159a	TRUE	TRUE	0	0	1	1	none	0.000111124724518
S078	T159a	TRUE	TRUE	0	0	1	1	none	2.22671227145e-05
S081	T159a	TRUE	TRUE	0	0	1	1	none	2.55303002847e-05
S085	T159a	TRUE	TRUE	0	0	1	1	none	0.0001090188202498
S087	T159a	TRUE	TRUE	0	0	1	1	none	0.0001291021280235
S093	T159a	TRUE	TRUE	0	0	1	1	none	9.12297001943e-05
S097	T159a	TRUE	TRUE	0	0	1	1	none	2.1296007069e-05
S102	T159a	TRUE	TRUE	0	0	1	1	none	0.0001216688930905
S106	T159a	TRUE	TRUE	0	0	1	1	none	2.4045586785e-05
S130	T159a	TRUE	TRUE	0	0	1	1	none	0.000130707050354
T009	T159a	TRUE	TRUE	0	1	1	1	desc	1.9912214715e-06
T010	T159a	TRUE	TRUE	0	1	1	1	desc	1.794638045e-06
T013	T159a	FALSE	FALSE	0	0	1	1	none	8.22701384594e-05
T014	T159a	TRUE	TRUE	0	0	1	1	none	2.62093901469e-05
T020	T159a	TRUE	TRUE	0	0	1	1	none	7.55880846349e-05
T021	T159a	TRUE	TRUE	0	1	1	1	desc	2.38633035e-06
T028	T159a	TRUE	TRUE	0	0	1	1	none	6.96257307966e-05
T035a	T159a	TRUE	TRUE	0	0	1	1	none	0.0001310015160993
T035b	T159a	TRUE	TRUE	0	0	1	1	none	1.193165175e-06
T040	T159a	TRUE	TRUE	0	0	1	1	none	2.90555769984e-05
T056	T159a	FALSE	FALSE	0	1	1	1	desc	8.530289971e-06
T059	T159a	TRUE	TRUE	0	0	1	1	none	0.0001272019824365
T065	T159a	TRUE	TRUE	0	0	1	1	none	7.37893137934e-05
T069	T159a	TRUE	TRUE	0	0	1	1	none	0.0001378414561985
T073	T159a	TRUE	TRUE	0	1	1	1	desc	1.7897477625e-06
T075	T159a	TRUE	TRUE	0	0	1	1	none	6.6624708608e-05
T077	T159a	TRUE	TRUE	0	1	1	1	desc	2.38633035e-06
T087	T159a	TRUE	TRUE	0	1	1	1	desc	5.965825875e-07
T095	T159a	TRUE	TRUE	0	0	1	1	none	0.000129719719861
T099a	T159a	TRUE	TRUE	0	0	1	1	none	0.0001292480923403
T102	T159a	FALSE	FALSE	0	0	1	1	none	0.0001326844572001
T104	T159a	FALSE	FALSE	0	0	1	1	none	6.58883639791e-05
T105	T159a	FALSE	FALSE	0	0	1	1	none	7.62788577204e-05
T107	T159a	FALSE	FALSE	0	0	1	1	none	0.0001338776223751
T126	T159a	TRUE	TRUE	0	0	1	1	none	0.0001291331334375
T156	T159a	FALSE	FALSE	0	0	1	1	none	7.91868764672e-05
S002	T182	FALSE	FALSE	0	0	1	1	none	6.9345800468e-05
S007	T182	FALSE	FALSE	0	0	1	1	none	5.8705530927e-05
S021	T182	FALSE	FALSE	0	0	1	1	none	7.0220085875e-05
S024	T182	FALSE	FALSE	0	0	1	1	none	7.02024537774e-05
S025	T182	FALSE	FALSE	0	0	1	1	none	7.63406584475e-05
S026	T182	FALSE	FALSE	0	0	1	1	none	7.11000687585e-05
S038	T182	FALSE	FALSE	0	0	1	1	none	7.6318971974e-06
S039	T182	FALSE	FALSE	0	0	1	1	none	7.35849480045e-05
S040	T182	FALSE	FALSE	0	0	1	1	none	0.0001197535301395
S042	T182	FALSE	FALSE	0	0	1	1	none	7.11873575499e-05
S071	T182	FALSE	FALSE	0	0	1	1	none	0.000110165401196
S078	T182	FALSE	FALSE	0	0	1	1	none	6.78719975125e-05
S081	T182	FALSE	FALSE	0	0	1	1	none	7.11351750827e-05
S085	T182	FALSE	FALSE	0	0	1	1	none	0.0001080594969278
S087	T182	FALSE	FALSE	0	0	1	1	none	0.0001281428047015
S093	T182	FALSE	FALSE	0	0	1	1	none	9.02703768723e-05
S097	T182	FALSE	FALSE	0	0	1	1	none	7.0896983775e-05
S102	T182	FALSE	FALSE	0	0	1	1	none	0.0001207095697685
S106	T182	FALSE	FALSE	0	0	1	1	none	6.9650461583e-05
S130	T182	FALSE	FALSE	0	0	1	1	none	0.000129747727032
T009	T182	FALSE	FALSE	0	0	1	1	none	7.900134293e-05
T010	T182	FALSE	FALSE	0	0	1	1	none	7.99979246785e-05
T013	T182	FALSE	FALSE	0	0	1	1	none	1.73058870384e-05
T014	T182	FALSE	FALSE	0	0	1	1	none	7.18142649449e-05
T020	T182	FALSE	FALSE	0	0	1	1	none	1.06238332139e-05
T021	T182	FALSE	FALSE	0	0	1	1	none	7.93964518085e-05
T028	T182	FALSE	FALSE	0	0	1	1	none	5.08964072956e-05
T035a	T182	FALSE	FALSE	0	0	1	1	none	0.0001300421927773
T035b	T182	FALSE	FALSE	0	0	1	1	none	7.6413538871e-05
T040	T182	FALSE	FALSE	0	0	1	1	none	7.46604517964e-05
T056	T182	FALSE	FALSE	0	0	1	1	none	8.55404114295e-05
T059	T182	FALSE	FALSE	0	0	1	1	none	0.0001262426591145
T065	T182	FALSE	FALSE	0	0	1	1	none	8.8250623724e-06
T069	T182	FALSE	FALSE	0	0	1	1	none	0.0001368821328765
T073	T182	FALSE	FALSE	0	0	1	1	none	7.8799869221e-05
T075	T182	FALSE	FALSE	0	0	1	1	none	6.4472220111e-05
T077	T182	FALSE	FALSE	0	0	1	1	none	7.93964518085e-05
T087	T182	FALSE	FALSE	0	0	1	1	none	7.82032866335e-05
T095	T182	FALSE	FALSE	0	0	1	1	none	0.000128760396539
T099a	T182	FALSE	FALSE	0	0	1	1	none	0.0001282887690183
T102	T182	FALSE	FALSE	0	0	1	1	none	0.0001317251338781
T104	T182	FALSE	FALSE	0	0	1	1	none	4.71590404781e-05
T105	T182	FALSE	FALSE	0	0	1	1	none	1.13146062994e-05
T107	T182	FALSE	FALSE	0	0	1	1	none	0.0001329182990531
T126	T182	FALSE	FALSE	0	0	1	1	none	0.0001281738101155
T156	T182	FALSE	FALSE	0	0	1	1	none	1.30294598712e-05
T159a	T182	FALSE	FALSE	0	0	1	1	none	7.6413538871e-05
S002	T188	TRUE	TRUE	0	0	1	1	none	6.44653113036e-05
S007	T188	TRUE	TRUE	0	0	1	1	none	3.83530517586e-05
S021	T188	TRUE	TRUE	0	0	1	1	none	6.53395967106e-05
S024	T188	TRUE	TRUE	0	0	1	1	none	6.5321964613e-05
S025	T188	TRUE	TRUE	0	0	1	1	none	7.14601692831e-05
S026	T188	TRUE	TRUE	0	0	1	1	none	6.62195795941e-05
S038	T188	TRUE	TRUE	0	0	1	1	none	4.8986335953e-05
S039	T188	TRUE	TRUE	0	0	1	1	none	6.87044588401e-05
S040	T188	TRUE	TRUE	0	0	1	1	none	0.0001148730409751
S042	T188	TRUE	TRUE	0	0	1	1	none	6.63068683855e-05
S071	T188	TRUE	TRUE	0	0	1	1	none	0.0001052849120316
S078	T188	TRUE	TRUE	0	0	1	1	none	6.29915083481e-05
S081	T188	TRUE	TRUE	0	0	1	1	none	6.62546859183e-05
S085	T188	TRUE	TRUE	0	0	1	1	none	0.0001031790077634
S087	T188	TRUE	TRUE	0	0	1	1	none	0.0001232623155371
S093	T188	TRUE	TRUE	0	0	1	1	none	8.53898877079e-05
S097	T188	TRUE	TRUE	0	0	1	1	none	6.60164946106e-05
S102	T188	TRUE	TRUE	0	0	1	1	none	0.0001158290806041
S106	T188	TRUE	TRUE	0	0	1	1	none	6.47699724186e-05
S130	T188	TRUE	TRUE	0	0	1	1	none	0.0001248672378676
T009	T188	FALSE	FALSE	0	0	1	1	none	7.41208537656e-05
T010	T188	FALSE	FALSE	0	0	1	1	none	7.51174355141e-05
T013	T188	FALSE	FALSE	0	0	1	1	none	5.8660325794e-05
T014	T188	TRUE	TRUE	0	0	1	1	none	6.69337757805e-05
T020	T188	TRUE	TRUE	0	0	1	1	none	5.19782719695e-05
T021	T188	FALSE	FALSE	0	0	1	1	none	7.45159626441e-05
T028	T188	TRUE	TRUE	0	0	1	1	none	2.381903445e-05
T035a	T188	TRUE	TRUE	0	0	1	1	none	0.0001251617036129
T035b	T188	TRUE	TRUE	0	0	1	1	none	7.15330497066e-05
T040	T188	TRUE	TRUE	0	0	1	1	none	6.9779962632e-05
T056	T188	FALSE	FALSE	0	0	1	1	none	8.06599222651e-05
T059	T188	TRUE	TRUE	0	0	1	1	none	0.0001213621699501
T065	T188	TRUE	TRUE	0	0	1	1	none	5.0179501128e-05
T069	T188	TRUE	TRUE	0	0	1	1	none	0.0001320016437121
T073	T188	FALSE	FALSE	0	0	1	1	none	7.39193800566e-05
T075	T188	TRUE	TRUE	0	0	1	1	none	5.95917309466e-05
T077	T188	FALSE	FALSE	0	0	1	1	none	7.45159626441e-05
T087	T188	FALSE	FALSE	0	0	1	1	none	7.33227974691e-05
T095	T188	TRUE	TRUE	0	0	1	1	none	0.0001238799073746
T099a	T188	TRUE	TRUE	0	0	1	1	none	0.0001234082798539
T102	T188	FALSE	FALSE	0	0	1	1	none	0.0001268446447137
T104	T188	FALSE	FALSE	0	0	1	1	none	2.54745690145e-05
T105	T188	FALSE	FALSE	0	0	1	1	none	5.2669045055e-05
T107	T188	FALSE	FALSE	0	0	1	1	none	0.0001280378098887
T126	T188	TRUE	TRUE	0	0	1	1	none	0.0001232933209511
T156	T188	FALSE	FALSE	0	0	1	1	none	5.55770638018e-05
T159a	T188	TRUE	TRUE	0	0	1	1	none	7.15330497066e-05
T182	T188	FALSE	FALSE	0	0	1	1	none	5.28037262056e-05
S002	T192	FALSE	FALSE	0	0	1	1	none	0.000136208253759
S007	T192	FALSE	FALSE	0	0	1	1	none	0.000143337984397
S021	T192	FALSE	FALSE	0	0	1	1	none	0.000137082539166
S024	T192	FALSE	FALSE	0	0	1	1	none	0.0001370649070684
S025	T192	FALSE	FALSE	0	0	1	1	none	0.0001432031117385
S026	T192	FALSE	FALSE	0	0	1	1	none	0.0001379625220495
S038	T192	FALSE	FALSE	0	0	1	1	none	0.0001384992785874
S039	T192	FALSE	FALSE	0	0	1	1	none	0.0001404474012955
S040	T192	FALSE	FALSE	0	0	1	1	none	5.91364861105e-05
S042	T192	FALSE	FALSE	0	0	1	1	none	0.0001380498108409
S071	T192	FALSE	FALSE	0	0	1	1	none	3.3344432819e-05
S078	T192	FALSE	FALSE	0	0	1	1	none	0.0001347344508035
S081	T192	FALSE	FALSE	0	0	1	1	none	0.0001379976283737
S085	T192	FALSE	FALSE	0	0	1	1	none	7.24448659788e-05
S087	T192	FALSE	FALSE	0	0	1	1	none	9.25281737525e-05
S093	T192	FALSE	FALSE	0	0	1	1	none	5.46557459233e-05
S097	T192	FALSE	FALSE	0	0	1	1	none	0.000137759437066
S102	T192	FALSE	FALSE	0	0	1	1	none	6.00925257395e-05
S106	T192	FALSE	FALSE	0	0	1	1	none	0.000136512914874
S130	T192	FALSE	FALSE	0	0	1	1	none	9.4133096083e-05
T009	T192	FALSE	FALSE	0	0	1	1	none	0.000145863796221
T010	T192	FALSE	FALSE	0	0	1	1	none	0.0001468603779695
T013	T192	FALSE	FALSE	0	0	1	1	none	0.0001481732684284
T014	T192	FALSE	FALSE	0	0	1	1	none	0.0001386767182359
T020	T192	FALSE	FALSE	0	0	1	1	none	0.0001414912146039
T021	T192	FALSE	FALSE	0	0	1	1	none	0.0001462589050995
T028	T192	FALSE	FALSE	0	0	1	1	none	0.0001355288607656
T035a	T192	FALSE	FALSE	0	0	1	1	none	9.44275618283e-05
T035b	T192	FALSE	FALSE	0	0	1	1	none	0.000143275992162
T040	T192	FALSE	FALSE	0	0	1	1	none	0.0001415229050874
T056	T192	FALSE	FALSE	0	0	1	1	none	0.0001524028647205
T059	T192	FALSE	FALSE	0	0	1	1	none	6.56256150855e-05
T065	T192	FALSE	FALSE	0	0	1	1	none	0.0001396924437624
T069	T192	FALSE	FALSE	0	0	1	1	none	5.34551385235e-05
T073	T192	FALSE	FALSE	0	0	1	1	none	0.000145662322512
T075	T192	FALSE	FALSE	0	0	1	1	none	0.000132527838577
T077	T192	FALSE	FALSE	0	0	1	1	none	0.0001462589050995
T087	T192	FALSE	FALSE	0	0	1	1	none	0.0001450657399245
T095	T192	FALSE	FALSE	0	0	1	1	none	9.314576559e-05
T099a	T192	FALSE	FALSE	0	0	1	1	none	9.26741380693e-05
T102	T192	FALSE	FALSE	0	0	1	1	none	9.61105029291e-05
T104	T192	FALSE	FALSE	0	0	1	1	none	0.0001317914939481
T105	T192	FALSE	FALSE	0	0	1	1	none	0.0001421819876894
T107	T192	FALSE	FALSE	0	0	1	1	none	9.73036681041e-05
T126	T192	TRUE	TRUE	1	0	1	1	anc	5.965825875e-07
T156	T192	FALSE	FALSE	0	0	1	1	none	0.0001450900064362
T159a	T192	FALSE	FALSE	0	0	1	1	none	0.000143275992162
T182	T192	FALSE	FALSE	0	0	1	1	none	0.00014231666884
T188	T192	FALSE	FALSE	0	0	1	1	none	0.0001374361796756
S002	T223	FALSE	FALSE	0	0	1	1	none	7.11355482305e-05
S007	T223	FALSE	FALSE	0	0	1	1	none	6.04952786895e-05
S021	T223	FALSE	FALSE	0	0	1	1	none	7.20098336375e-05
S024	T223	FALSE	FALSE	0	0	1	1	none	7.19922015399e-05
S025	T223	FALSE	FALSE	0	0	1	1	none	7.813040621e-05
S026	T223	FALSE	FALSE	0	0	1	1	none	7.2889816521e-05
S038	T223	FALSE	FALSE	0	0	1	1	none	9.4216449599e-06
S039	T223	FALSE	FALSE	0	0	1	1	none	7.5374695767e-05
S040	T223	FALSE	FALSE	0	0	1	1	none	0.000121543277902
S042	T223	FALSE	FALSE	0	0	1	1	none	7.29771053124e-05
S071	T223	FALSE	FALSE	0	0	1	1	none	0.0001119551489585
S078	T223	FALSE	FALSE	0	0	1	1	none	6.9661745275e-05
S081	T223	FALSE	FALSE	0	0	1	1	none	7.29249228452e-05
S085	T223	FALSE	FALSE	0	0	1	1	none	0.0001098492446903
S087	T223	FALSE	FALSE	0	0	1	1	none	0.000129932552464
S093	T223	FALSE	FALSE	0	0	1	1	none	9.20601246348e-05
S097	T223	FALSE	FALSE	0	0	1	1	none	7.26867315375e-05
S102	T223	FALSE	FALSE	0	0	1	1	none	0.000122499317531
S106	T223	FALSE	FALSE	0	0	1	1	none	7.14402093455e-05
S130	T223	FALSE	FALSE	0	0	1	1	none	0.0001315374747945
T009	T223	FALSE	FALSE	0	0	1	1	none	8.07910906925e-05
T010	T223	FALSE	FALSE	0	0	1	1	none	8.1787672441e-05
T013	T223	FALSE	FALSE	0	0	1	1	none	1.90956348009e-05
T014	T223	FALSE	FALSE	0	0	1	1	none	7.36040127074e-05
T020	T223	FALSE	FALSE	0	0	1	1	none	1.24135809764e-05
T021	T223	FALSE	FALSE	0	0	1	1	none	8.1186199571e-05
T028	T223	FALSE	FALSE	0	0	1	1	none	5.26861550581e-05
T035a	T223	FALSE	FALSE	0	0	1	1	none	0.0001318319405398
T035b	T223	FALSE	FALSE	0	0	1	1	none	7.82032866335e-05
T040	T223	FALSE	FALSE	0	0	1	1	none	7.64501995589e-05
T056	T223	FALSE	FALSE	0	0	1	1	none	8.7330159192e-05
T059	T223	FALSE	FALSE	0	0	1	1	none	0.000128032406877
T065	T223	FALSE	FALSE	0	0	1	1	none	1.06148101349e-05
T069	T223	FALSE	FALSE	0	0	1	1	none	0.000138671880639
T073	T223	FALSE	FALSE	0	0	1	1	none	8.05896169835e-05
T075	T223	FALSE	FALSE	0	0	1	1	none	6.62619678735e-05
T077	T223	FALSE	FALSE	0	0	1	1	none	8.1186199571e-05
T087	T223	FALSE	FALSE	0	0	1	1	none	7.9993034396e-05
T095	T223	FALSE	FALSE	0	0	1	1	none	0.0001305501443015
T099a	T223	FALSE	FALSE	0	0	1	1	none	0.0001300785167808
T102	T223	FALSE	FALSE	0	0	1	1	none	0.0001335148816406
T104	T223	FALSE	FALSE	0	0	1	1	none	4.89487882406e-05
T105	T223	FALSE	FALSE	0	0	1	1	none	1.31043540619e-05
T107	T223	FALSE	FALSE	0	0	1	1	none	0.0001347080468156
T126	T223	FALSE	FALSE	0	0	1	1	none	0.000129963557878
T156	T223	FALSE	FALSE	0	0	1	1	none	1.48192076337e-05
T159a	T223	FALSE	FALSE	0	0	1	1	none	7.82032866335e-05
T182	T223	FALSE	FALSE	0	0	1	1	none	2.9829129375e-06
T188	T223	FALSE	FALSE	0	0	1	1	none	5.45934739681e-05
T192	T223	FALSE	FALSE	0	0	1	1	none	0.0001441064166025
S002	T225	FALSE	FALSE	0	0	1	1	none	7.31952191682e-05
S007	T225	FALSE	FALSE	0	0	1	1	none	6.25549496272e-05
S021	T225	FALSE	FALSE	0	0	1	1	none	7.40695045752e-05
S024	T225	FALSE	FALSE	0	0	1	1	none	7.40518724776e-05
S025	T225	FALSE	FALSE	0	0	1	1	none	8.01900771477e-05
S026	T225	FALSE	FALSE	0	0	1	1	none	7.49494874587e-05
S038	T225	FALSE	FALSE	0	0	1	1	none	1.14813158976e-05
S039	T225	FALSE	FALSE	0	0	1	1	none	7.74343667047e-05
S040	T225	FALSE	FALSE	0	0	1	1	none	0.0001236029488397
S042	T225	FALSE	FALSE	0	0	1	1	none	7.50367762501001e-05
S071	T225	FALSE	FALSE	0	0	1	1	none	0.0001140148198962
S078	T225	FALSE	FALSE	0	0	1	1	none	7.17214162127e-05
S081	T225	FALSE	FALSE	0	0	1	1	none	7.49845937829e-05
S085	T225	FALSE	FALSE	0	0	1	1	none	0.000111908915628
S087	T225	FALSE	FALSE	0	0	1	1	none	0.0001319922234017
S093	T225	FALSE	FALSE	0	0	1	1	none	9.41197955725e-05
S097	T225	FALSE	FALSE	0	0	1	1	none	7.47464024752e-05
S102	T225	FALSE	FALSE	0	0	1	1	none	0.0001245589884687
S106	T225	FALSE	FALSE	0	0	1	1	none	7.34998802832e-05
S130	T225	FALSE	FALSE	0	0	1	1	none	0.0001335971457322
T009	T225	FALSE	FALSE	0	0	1	1	none	8.28507616302e-05
T010	T225	FALSE	FALSE	0	0	1	1	none	8.38473433787e-05
T013	T225	FALSE	FALSE	0	0	1	1	none	2.11553057386e-05
T014	T225	FALSE	FALSE	0	0	1	1	none	7.56636836451e-05
T020	T225	FALSE	FALSE	0	0	1	1	none	1.44732519141e-05
T021	T225	FALSE	FALSE	0	0	1	1	none	8.32458705087e-05
T028	T225	FALSE	FALSE	0	0	1	1	none	5.47458259958e-05
T035a	T225	FALSE	FALSE	0	0	1	1	none	0.0001338916114775
T035b	T225	FALSE	FALSE	0	0	1	1	none	8.02629575712e-05
T040	T225	FALSE	FALSE	0	0	1	1	none	7.85098704966e-05
T056	T225	FALSE	FALSE	0	0	1	1	none	8.93898301297e-05
T059	T225	FALSE	FALSE	0	0	1	1	none	0.0001300920778147
T065	T225	FALSE	FALSE	0	0	1	1	none	1.26744810726e-05
T069	T225	FALSE	FALSE	0	0	1	1	none	0.0001407315515767
T073	T225	FALSE	FALSE	0	0	1	1	none	8.26492879212e-05
T075	T225	FALSE	FALSE	0	0	1	1	none	6.83216388112e-05
T077	T225	FALSE	FALSE	0	0	1	1	none	8.32458705087e-05
T087	T225	FALSE	FALSE	0	0	1	1	none	8.20527053337e-05
T095	T225	FALSE	FALSE	0	0	1	1	none	0.0001326098152392
T099a	T225	FALSE	FALSE	0	0	1	1	none	0.0001321381877185
T102	T225	FALSE	FALSE	0	0	1	1	none	0.0001355745525783
T104	T225	FALSE	FALSE	0	0	1	1	none	5.10084591783e-05
T105	T225	FALSE	FALSE	0	0	1	1	none	1.51640249996e-05
T107	T225	FALSE	FALSE	0	0	1	1	none	0.0001367677177533
T126	T225	FALSE	FALSE	0	0	1	1	none	0.0001320232288157
T156	T225	FALSE	FALSE	0	0	1	1	none	1.0855570646e-05
T159a	T225	FALSE	FALSE	0	0	1	1	none	8.02629575712e-05
T182	T225	FALSE	FALSE	0	0	1	1	none	1.41055409752e-05
T188	T225	FALSE	FALSE	0	0	1	1	none	5.66531449058e-05
T192	T225	FALSE	FALSE	0	0	1	1	none	0.0001461660875402
T223	T225	FALSE	FALSE	0	0	1	1	none	1.58952887377e-05
S002	T230	FALSE	FALSE	0	0	1	1	none	2.4934090845e-05
S007	T230	FALSE	FALSE	0	0	1	1	none	7.8628019603e-05
S021	T230	FALSE	FALSE	0	0	1	1	none	2.5808376252e-05
S024	T230	FALSE	FALSE	0	0	1	1	none	2.57907441544e-05
S025	T230	FALSE	FALSE	0	0	1	1	none	2.79328469165e-05
S026	T230	FALSE	FALSE	0	0	1	1	none	1.35465391275e-05
S038	T230	FALSE	FALSE	0	0	1	1	none	7.37893137934e-05
S039	T230	FALSE	FALSE	0	0	1	1	none	2.91732383815e-05
S040	T230	FALSE	FALSE	0	0	1	1	none	0.0001219060186365
S042	T230	FALSE	FALSE	0	0	1	1	none	2.67756479269e-05
S071	T230	FALSE	FALSE	0	0	1	1	none	0.000112317889693
S078	T230	FALSE	FALSE	0	0	1	1	none	2.34602878895e-05
S081	T230	FALSE	FALSE	0	0	1	1	none	2.67234654597e-05
S085	T230	FALSE	FALSE	0	0	1	1	none	0.0001102119854248
S087	T230	FALSE	FALSE	0	0	1	1	none	0.0001302952931985
S093	T230	FALSE	FALSE	0	0	1	1	none	9.24228653693e-05
S097	T230	FALSE	FALSE	0	0	1	1	none	2.2489172244e-05
S102	T230	FALSE	FALSE	0	0	1	1	none	0.0001228620582655
S106	T230	FALSE	FALSE	0	0	1	1	none	2.523875196e-05
S130	T230	FALSE	FALSE	0	0	1	1	none	0.000131900215529
T009	T230	FALSE	FALSE	0	0	1	1	none	3.780969234e-06
T010	T230	FALSE	FALSE	0	0	1	1	none	4.7775509825e-06
T013	T230	FALSE	FALSE	0	0	1	1	none	8.34633036344e-05
T014	T230	FALSE	FALSE	0	0	1	1	none	2.74025553219e-05
T020	T230	FALSE	FALSE	0	0	1	1	none	7.67812498099e-05
T021	T230	FALSE	FALSE	0	0	1	1	none	4.1760781125e-06
T028	T230	FALSE	FALSE	0	0	1	1	none	7.08188959716e-05
T035a	T230	FALSE	FALSE	0	0	1	1	none	0.0001321946812743
T035b	T230	FALSE	FALSE	0	0	1	1	none	2.38633035e-06
T040	T230	FALSE	FALSE	0	0	1	1	none	3.02487421734e-05
T056	T230	FALSE	FALSE	0	0	1	1	none	1.03200377335e-05
T059	T230	FALSE	FALSE	0	0	1	1	none	0.0001283951476115
T065	T230	FALSE	FALSE	0	0	1	1	none	7.49824789684e-05
T069	T230	FALSE	FALSE	0	0	1	1	none	0.0001390346213735
T073	T230	FALSE	FALSE	0	0	1	1	none	3.579495525e-06
T075	T230	FALSE	FALSE	0	0	1	1	none	6.7817873783e-05
T077	T230	FALSE	FALSE	0	0	1	1	none	4.1760781125e-06
T087	T230	FALSE	FALSE	0	0	1	1	none	1.7897477625e-06
T095	T230	FALSE	FALSE	0	0	1	1	none	0.000130912885036
T099a	T230	FALSE	FALSE	0	0	1	1	none	0.0001304412575153
T102	T230	FALSE	FALSE	0	0	1	1	none	0.0001338776223751
T104	T230	FALSE	FALSE	0	0	1	1	none	6.70815291541e-05
T105	T230	FALSE	FALSE	0	0	1	1	none	7.74720228954e-05
T107	T230	FALSE	FALSE	0	0	1	1	none	0.0001350707875501
T126	T230	FALSE	FALSE	0	0	1	1	none	0.0001303262986125
T156	T230	FALSE	FALSE	0	0	1	1	none	8.03800416422e-05
T159a	T230	TRUE	TRUE	1	0	1	1	anc	5.965825875e-07
T182	T230	FALSE	FALSE	0	0	1	1	none	7.7606704046e-05
T188	T230	FALSE	FALSE	0	0	1	1	none	7.27262148816e-05
T192	T230	FALSE	FALSE	0	0	1	1	none	0.000144469157337
T223	T230	FALSE	FALSE	0	0	1	1	none	7.93964518085e-05
T225	T230	FALSE	FALSE	0	0	1	1	none	8.14561227462e-05
S002	T232	TRUE	TRUE	0	0	1	1	none	0.0001217008310965
S007	T232	TRUE	TRUE	0	0	1	1	none	0.0001288305617345
S021	T232	TRUE	TRUE	0	0	1	1	none	0.0001225751165035
S024	T232	TRUE	TRUE	0	0	1	1	none	0.0001225574844059
S025	T232	TRUE	TRUE	0	0	1	1	none	0.000128695689076
S026	T232	TRUE	TRUE	0	0	1	1	none	0.000123455099387
S038	T232	TRUE	TRUE	0	0	1	1	none	0.0001239918559249
S039	T232	TRUE	TRUE	0	0	1	1	none	0.000125939978633
S040	T232	TRUE	TRUE	0	0	1	1	none	4.4629063448e-05
S042	T232	TRUE	TRUE	0	0	1	1	none	0.0001235423881784
S071	T232	TRUE	TRUE	0	0	1	1	none	1.88370101565e-05
S078	T232	TRUE	TRUE	0	0	1	1	none	0.000120227028141
S081	T232	TRUE	TRUE	0	0	1	1	none	0.0001234902057112
S085	T232	TRUE	TRUE	0	0	1	1	none	5.79374433163e-05
S087	T232	TRUE	TRUE	0	0	1	1	none	7.802075109e-05
S093	T232	TRUE	TRUE	0	0	1	1	none	4.01483232608e-05
S097	T232	TRUE	TRUE	0	0	1	1	none	0.0001232520144035
S102	T232	TRUE	TRUE	0	0	1	1	none	4.5585103077e-05
S106	T232	TRUE	TRUE	0	0	1	1	none	0.0001220054922115
S130	T232	TRUE	TRUE	0	0	1	1	none	7.96256734205e-05
T009	T232	FALSE	FALSE	0	0	1	1	none	0.0001313563735585
T010	T232	FALSE	FALSE	0	0	1	1	none	0.000132352955307
T013	T232	FALSE	FALSE	0	0	1	1	none	0.0001336658457659
T014	T232	TRUE	TRUE	0	0	1	1	none	0.0001241692955734
T020	T232	TRUE	TRUE	0	0	1	1	none	0.0001269837919414
T021	T232	FALSE	FALSE	0	0	1	1	none	0.000131751482437
T028	T232	TRUE	TRUE	0	0	1	1	none	0.0001210214381031
T035a	T232	TRUE	TRUE	0	0	1	1	none	7.99201391658e-05
T035b	T232	TRUE	TRUE	0	0	1	1	none	0.0001287685694995
T040	T232	TRUE	TRUE	0	0	1	1	none	0.0001270154824249
T056	T232	FALSE	FALSE	0	0	1	1	none	0.000137895442058
T059	T232	TRUE	TRUE	0	0	1	1	none	5.1118192423e-05
T065	T232	TRUE	TRUE	0	0	1	1	none	0.0001251850210999
T069	T232	TRUE	TRUE	0	0	1	1	none	3.8947715861e-05
T073	T232	FALSE	FALSE	0	0	1	1	none	0.0001311548998495
T075	T232	TRUE	TRUE	0	0	1	1	none	0.0001180204159145
T077	T232	FALSE	FALSE	0	0	1	1	none	0.000131751482437
T087	T232	FALSE	FALSE	0	0	1	1	none	0.000130558317262
T095	T232	TRUE	TRUE	0	0	1	1	none	7.86383429275e-05
T099a	T232	TRUE	TRUE	0	0	1	1	none	7.81667154068e-05
T102	T232	FALSE	FALSE	0	0	1	1	none	8.16030802666e-05
T104	T232	FALSE	FALSE	0	0	1	1	none	0.0001172840712856
T105	T232	FALSE	FALSE	0	0	1	1	none	0.0001276745650269
T107	T232	FALSE	FALSE	0	0	1	1	none	8.27962454416e-05
T126	T232	TRUE	TRUE	0	0	1	1	none	3.21781628e-06
T156	T232	FALSE	FALSE	0	0	1	1	none	0.0001305825837737
T159a	T232	TRUE	TRUE	0	0	1	1	none	0.0001287685694995
T182	T232	FALSE	FALSE	0	0	1	1	none	0.0001278092461775
T188	T232	TRUE	TRUE	0	0	1	1	none	0.0001229287570131
T192	T232	FALSE	FALSE	0	0	1	1	none	1.73606750045e-05
T223	T232	FALSE	FALSE	0	0	1	1	none	0.00012959899394
T225	T232	FALSE	FALSE	0	0	1	1	none	0.0001316586648777
T230	T232	FALSE	FALSE	0	0	1	1	none	0.0001299617346745
S002	T241	FALSE	FALSE	0	0	1	1	none	9.22965840922001e-05
S007	T241	FALSE	FALSE	0	0	1	1	none	8.16563145511999e-05
S021	T241	FALSE	FALSE	0	0	1	1	none	9.31708694992001e-05
S024	T241	FALSE	FALSE	0	0	1	1	none	9.31532374016001e-05
S025	T241	FALSE	FALSE	0	0	1	1	none	9.92914420717001e-05
S026	T241	FALSE	FALSE	0	0	1	1	none	9.40508523827001e-05
S038	T241	FALSE	FALSE	0	0	1	1	none	2.91545042268e-05
S039	T241	FALSE	FALSE	0	0	1	1	none	9.65357316287001e-05
S040	T241	FALSE	FALSE	0	0	1	1	none	0.0001427043137637
S042	T241	FALSE	FALSE	0	0	1	1	none	9.41381411741001e-05
S071	T241	FALSE	FALSE	0	0	1	1	none	0.0001331161848202
S078	T241	FALSE	FALSE	0	0	1	1	none	9.08227811367001e-05
S081	T241	FALSE	FALSE	0	0	1	1	none	9.40859587069001e-05
S085	T241	FALSE	FALSE	0	0	1	1	none	0.000131010280552
S087	T241	FALSE	FALSE	0	0	1	1	none	0.0001510935883257
S093	T241	FALSE	FALSE	0	0	1	1	none	0.0001132211604965
S097	T241	FALSE	FALSE	0	0	1	1	none	9.38477673992001e-05
S102	T241	FALSE	FALSE	0	0	1	1	none	0.0001436603533927
S106	T241	FALSE	FALSE	0	0	1	1	none	9.26012452072001e-05
S130	T241	FALSE	FALSE	0	0	1	1	none	0.0001526985106562
T009	T241	FALSE	FALSE	0	0	1	1	none	0.0001019521265542
T010	T241	FALSE	FALSE	0	0	1	1	none	0.0001029487083027
T013	T241	FALSE	FALSE	0	0	1	1	none	2.10043834148e-05
T014	T241	FALSE	FALSE	0	0	1	1	none	9.47650485691001e-05
T020	T241	FALSE	FALSE	0	0	1	1	none	3.21464402433e-05
T021	T241	FALSE	FALSE	0	0	1	1	none	0.0001023472354327
T028	T241	FALSE	FALSE	0	0	1	1	none	7.38471909197999e-05
T035a	T241	FALSE	FALSE	0	0	1	1	none	0.0001529929764015
T035b	T241	FALSE	FALSE	0	0	1	1	none	9.93643224952001e-05
T040	T241	FALSE	FALSE	0	0	1	1	none	9.76112354206001e-05
T056	T241	FALSE	FALSE	0	0	1	1	none	0.0001084911950537
T059	T241	FALSE	FALSE	0	0	1	1	none	0.0001491934427387
T065	T241	FALSE	FALSE	0	0	1	1	none	2.67681738768e-05
T069	T241	FALSE	FALSE	0	0	1	1	none	0.0001598329165007
T073	T241	FALSE	FALSE	0	0	1	1	none	0.0001017506528452
T075	T241	FALSE	FALSE	0	0	1	1	none	8.74230037351999e-05
T077	T241	FALSE	FALSE	0	0	1	1	none	0.0001023472354327
T087	T241	FALSE	FALSE	0	0	1	1	none	0.0001011540702577
T095	T241	FALSE	FALSE	0	0	1	1	none	0.0001517111801632
T099a	T241	FALSE	FALSE	0	0	1	1	none	0.0001512395526425
T102	T241	FALSE	FALSE	0	0	1	1	none	0.0001546759175023
T104	T241	FALSE	FALSE	0	0	1	1	none	7.01098241023e-05
T105	T241	FALSE	FALSE	0	0	1	1	none	2.92577178038e-05
T107	T241	FALSE	FALSE	0	0	1	1	none	0.0001558690826773
T126	T241	FALSE	FALSE	0	0	1	1	none	0.0001511245937397
T156	T241	FALSE	FALSE	0	0	1	1	none	3.71734086704e-05
T159a	T241	FALSE	FALSE	0	0	1	1	none	9.93643224952001e-05
T182	T241	FALSE	FALSE	0	0	1	1	none	3.44000710742e-05
T188	T241	FALSE	FALSE	0	0	1	1	none	7.57545098297999e-05
T192	T241	FALSE	FALSE	0	0	1	1	none	0.0001652674524642
T223	T241	FALSE	FALSE	0	0	1	1	none	3.61898188367e-05
T225	T241	FALSE	FALSE	0	0	1	1	none	3.82494897744e-05
T230	T241	FALSE	FALSE	0	0	1	1	none	0.0001005574876702
T232	T241	FALSE	FALSE	0	0	1	1	none	0.0001507600298017
S002	T270	FALSE	FALSE	0	0	1	1	none	0.0001232105030138
S007	T270	FALSE	FALSE	0	0	1	1	none	0.0001303402336518
S021	T270	FALSE	FALSE	0	0	1	1	none	0.0001240847884208
S024	T270	FALSE	FALSE	0	0	1	1	none	0.0001240671563232
S025	T270	FALSE	FALSE	0	0	1	1	none	0.0001302053609933
S026	T270	FALSE	FALSE	0	0	1	1	none	0.0001249647713043
S038	T270	FALSE	FALSE	0	0	1	1	none	0.0001255015278422
S039	T270	FALSE	FALSE	0	0	1	1	none	0.0001274496505503
S040	T270	FALSE	FALSE	0	0	1	1	none	4.61387353653e-05
S042	T270	FALSE	FALSE	0	0	1	1	none	0.0001250520600957
S071	T270	FALSE	FALSE	0	0	1	1	none	2.03466820738e-05
S078	T270	FALSE	FALSE	0	0	1	1	none	0.0001217367000583
S081	T270	FALSE	FALSE	0	0	1	1	none	0.0001249998776285
S085	T270	FALSE	FALSE	0	0	1	1	none	5.94471152336e-05
S087	T270	FALSE	FALSE	0	0	1	1	none	7.95304230073e-05
S093	T270	FALSE	FALSE	0	0	1	1	none	4.16579951781e-05
S097	T270	FALSE	FALSE	0	0	1	1	none	0.0001247616863208
S102	T270	FALSE	FALSE	0	0	1	1	none	4.70947749943e-05
S106	T270	FALSE	FALSE	0	0	1	1	none	0.0001235151641288
S130	T270	FALSE	FALSE	0	0	1	1	none	8.11353453378e-05
T009	T270	FALSE	FALSE	0	0	1	1	none	0.0001328660454758
T010	T270	FALSE	FALSE	0	0	1	1	none	0.0001338626272243
T013	T270	FALSE	FALSE	0	0	1	1	none	0.0001351755176832
T014	T270	FALSE	FALSE	0	0	1	1	none	0.0001256789674907
T020	T270	FALSE	FALSE	0	0	1	1	none	0.0001284934638587
T021	T270	FALSE	FALSE	0	0	1	1	none	0.0001332611543543
T028	T270	FALSE	FALSE	0	0	1	1	none	0.0001225311100204
T035a	T270	FALSE	FALSE	0	0	1	1	none	8.14298110831e-05
T035b	T270	FALSE	FALSE	0	0	1	1	none	0.0001302782414168
T040	T270	FALSE	FALSE	0	0	1	1	none	0.0001285251543422
T056	T270	FALSE	FALSE	0	0	1	1	none	0.0001394051139753
T059	T270	FALSE	FALSE	0	0	1	1	none	5.26278643403e-05
T065	T270	FALSE	FALSE	0	0	1	1	none	0.0001266946930172
T069	T270	FALSE	FALSE	0	0	1	1	none	4.04573877783e-05
T073	T270	FALSE	FALSE	0	0	1	1	none	0.0001326645717668
T075	T270	FALSE	FALSE	0	0	1	1	none	0.0001195300878318
T077	T270	FALSE	FALSE	0	0	1	1	none	0.0001332611543543
T087	T270	FALSE	FALSE	0	0	1	1	none	0.0001320679891793
T095	T270	FALSE	FALSE	0	0	1	1	none	8.01480148448e-05
T099a	T270	FALSE	FALSE	0	0	1	1	none	7.96763873241e-05
T102	T270	FALSE	FALSE	0	0	1	1	none	8.31127521839e-05
T104	T270	FALSE	FALSE	0	0	1	1	none	0.0001187937432029
T105	T270	FALSE	FALSE	0	0	1	1	none	0.0001291842369442
T107	T270	FALSE	FALSE	0	0	1	1	none	8.43059173589e-05
T126	T270	FALSE	FALSE	0	0	1	1	none	4.7274881973e-06
T156	T270	FALSE	FALSE	0	0	1	1	none	0.000132092255691
T159a	T270	FALSE	FALSE	0	0	1	1	none	0.0001302782414168
T182	T270	FALSE	FALSE	0	0	1	1	none	0.0001293189180948
T188	T270	FALSE	FALSE	0	0	1	1	none	0.0001244384289304
T192	T270	FALSE	FALSE	0	0	1	1	none	1.88703469218e-05
T223	T270	FALSE	FALSE	0	0	1	1	none	0.0001311086658573
T225	T270	FALSE	FALSE	0	0	1	1	none	0.000133168336795
T230	T270	FALSE	FALSE	0	0	1	1	none	0.0001314714065918
T232	T270	TRUE	TRUE	1	0	1	1	anc	9.130893298e-07
T241	T270	FALSE	FALSE	0	0	1	1	none	0.000152269701719
S002	T271b	FALSE	FALSE	0	0	1	1	none	7.20988144193e-05
S007	T271b	FALSE	FALSE	0	0	1	1	none	6.14585448783e-05
S021	T271b	FALSE	FALSE	0	0	1	1	none	7.29730998263e-05
S024	T271b	FALSE	FALSE	0	0	1	1	none	7.29554677287e-05
S025	T271b	FALSE	FALSE	0	0	1	1	none	7.90936723988e-05
S026	T271b	FALSE	FALSE	0	0	1	1	none	7.38530827098e-05
S038	T271b	FALSE	FALSE	0	0	1	1	none	1.03849111487e-05
S039	T271b	FALSE	FALSE	0	0	1	1	none	7.63379619558e-05
S040	T271b	FALSE	FALSE	0	0	1	1	none	0.0001225065440908
S042	T271b	FALSE	FALSE	0	0	1	1	none	7.39403715012e-05
S071	T271b	FALSE	FALSE	0	0	1	1	none	0.0001129184151473
S078	T271b	FALSE	FALSE	0	0	1	1	none	7.06250114638e-05
S081	T271b	FALSE	FALSE	0	0	1	1	none	7.3888189034e-05
S085	T271b	FALSE	FALSE	0	0	1	1	none	0.0001108125108791
S087	T271b	FALSE	FALSE	0	0	1	1	none	0.0001308958186528
S093	T271b	FALSE	FALSE	0	0	1	1	none	9.30233908236e-05
S097	T271b	FALSE	FALSE	0	0	1	1	none	7.36499977263e-05
S102	T271b	FALSE	FALSE	0	0	1	1	none	0.0001234625837198
S106	T271b	FALSE	FALSE	0	0	1	1	none	7.24034755343e-05
S130	T271b	FALSE	FALSE	0	0	1	1	none	0.0001325007409833
T009	T271b	FALSE	FALSE	0	0	1	1	none	8.17543568813e-05
T010	T271b	FALSE	FALSE	0	0	1	1	none	8.27509386298e-05
T013	T271b	FALSE	FALSE	0	0	1	1	none	2.00589009897e-05
T014	T271b	FALSE	FALSE	0	0	1	1	none	7.45672788962e-05
T020	T271b	FALSE	FALSE	0	0	1	1	none	1.33768471652e-05
T021	T271b	FALSE	FALSE	0	0	1	1	none	8.21494657598e-05
T028	T271b	FALSE	FALSE	0	0	1	1	none	5.36494212469e-05
T035a	T271b	FALSE	FALSE	0	0	1	1	none	0.0001327952067286
T035b	T271b	FALSE	FALSE	0	0	1	1	none	7.91665528223e-05
T040	T271b	FALSE	FALSE	0	0	1	1	none	7.74134657477e-05
T056	T271b	FALSE	FALSE	0	0	1	1	none	8.82934253808e-05
T059	T271b	FALSE	FALSE	0	0	1	1	none	0.0001289956730658
T065	T271b	FALSE	FALSE	0	0	1	1	none	1.15780763237e-05
T069	T271b	FALSE	FALSE	0	0	1	1	none	0.0001396351468278
T073	T271b	FALSE	FALSE	0	0	1	1	none	8.15528831723e-05
T075	T271b	FALSE	FALSE	0	0	1	1	none	6.72252340623e-05
T077	T271b	FALSE	FALSE	0	0	1	1	none	8.21494657598e-05
T087	T271b	FALSE	FALSE	0	0	1	1	none	8.09563005848e-05
T095	T271b	FALSE	FALSE	0	0	1	1	none	0.0001315134104903
T099a	T271b	FALSE	FALSE	0	0	1	1	none	0.0001310417829696
T102	T271b	FALSE	FALSE	0	0	1	1	none	0.0001344781478294
T104	T271b	FALSE	FALSE	0	0	1	1	none	4.99120544294e-05
T105	T271b	FALSE	FALSE	0	0	1	1	none	1.40676202507e-05
T107	T271b	FALSE	FALSE	0	0	1	1	none	0.0001356713130044
T126	T271b	FALSE	FALSE	0	0	1	1	none	0.0001309268240668
T156	T271b	FALSE	FALSE	0	0	1	1	none	9.7591658971e-06
T159a	T271b	FALSE	FALSE	0	0	1	1	none	7.91665528223e-05
T182	T271b	FALSE	FALSE	0	0	1	1	none	1.30091362263e-05
T188	T271b	FALSE	FALSE	0	0	1	1	none	5.55567401569e-05
T192	T271b	FALSE	FALSE	0	0	1	1	none	0.0001450696827913
T223	T271b	FALSE	FALSE	0	0	1	1	none	1.47988839888e-05
T225	T271b	FALSE	FALSE	0	0	1	1	none	3.6762559511e-06
T230	T271b	FALSE	FALSE	0	0	1	1	none	8.03597179973e-05
T232	T271b	FALSE	FALSE	0	0	1	1	none	0.0001305622601288
T241	T271b	FALSE	FALSE	0	0	1	1	none	3.71530850255e-05
T270	T271b	FALSE	FALSE	0	0	1	1	none	0.0001320719320461
S002	T301	FALSE	FALSE	0	0	1	1	none	0.000137819883515
S007	T301	FALSE	FALSE	0	0	1	1	none	0.000144949614153
S021	T301	FALSE	FALSE	0	0	1	1	none	0.000138694168922
S024	T301	FALSE	FALSE	0	0	1	1	none	0.0001386765368244
S025	T301	FALSE	FALSE	0	0	1	1	none	0.0001448147414945
S026	T301	FALSE	FALSE	0	0	1	1	none	0.0001395741518055
S038	T301	FALSE	FALSE	0	0	1	1	none	0.0001401109083434
S039	T301	FALSE	FALSE	0	0	1	1	none	0.0001420590310515
S040	T301	FALSE	FALSE	0	0	1	1	none	6.07481158664999e-05
S042	T301	FALSE	FALSE	0	0	1	1	none	0.0001396614405969
S071	T301	FALSE	FALSE	0	0	1	1	none	3.4956062575e-05
S078	T301	FALSE	FALSE	0	0	1	1	none	0.0001363460805595
S081	T301	FALSE	FALSE	0	0	1	1	none	0.0001396092581297
S085	T301	FALSE	FALSE	0	0	1	1	none	7.40564957347999e-05
S087	T301	FALSE	FALSE	0	0	1	1	none	9.41398035084999e-05
S093	T301	FALSE	FALSE	0	0	1	1	none	5.62673756792999e-05
S097	T301	FALSE	FALSE	0	0	1	1	none	0.000139371066822
S102	T301	FALSE	FALSE	0	0	1	1	none	6.17041554954999e-05
S106	T301	FALSE	FALSE	0	0	1	1	none	0.00013812454463
S130	T301	FALSE	FALSE	0	0	1	1	none	9.57447258389999e-05
T009	T301	FALSE	FALSE	0	0	1	1	none	0.000147475425977
T010	T301	FALSE	FALSE	0	0	1	1	none	0.0001484720077255
T013	T301	FALSE	FALSE	0	0	1	1	none	0.0001497848981844
T014	T301	FALSE	FALSE	0	0	1	1	none	0.0001402883479919
T020	T301	FALSE	FALSE	0	0	1	1	none	0.0001431028443599
T021	T301	FALSE	FALSE	0	0	1	1	none	0.0001478705348555
T028	T301	FALSE	FALSE	0	0	1	1	none	0.0001371404905216
T035a	T301	FALSE	FALSE	0	0	1	1	none	9.60391915842999e-05
T035b	T301	FALSE	FALSE	0	0	1	1	none	0.000144887621918
T040	T301	FALSE	FALSE	0	0	1	1	none	0.0001431345348434
T056	T301	FALSE	FALSE	0	0	1	1	none	0.0001540144944765
T059	T301	FALSE	FALSE	0	0	1	1	none	6.72372448414999e-05
T065	T301	FALSE	FALSE	0	0	1	1	none	0.0001413040735184
T069	T301	FALSE	FALSE	0	0	1	1	none	5.50667682795e-05
T073	T301	FALSE	FALSE	0	0	1	1	none	0.000147273952268
T075	T301	FALSE	FALSE	0	0	1	1	none	0.000134139468333
T077	T301	FALSE	FALSE	0	0	1	1	none	0.0001478705348555
T087	T301	FALSE	FALSE	0	0	1	1	none	0.0001466773696805
T095	T301	FALSE	FALSE	0	0	1	1	none	9.47573953459999e-05
T099a	T301	FALSE	FALSE	0	0	1	1	none	9.42857678252999e-05
T102	T301	FALSE	FALSE	0	0	1	1	none	9.77221326850999e-05
T104	T301	FALSE	FALSE	0	0	1	1	none	0.0001334031237041
T105	T301	FALSE	FALSE	0	0	1	1	none	0.0001437936174454
T107	T301	FALSE	FALSE	0	0	1	1	none	9.89152978600999e-05
T126	T301	FALSE	FALSE	1	0	1	1	anc	5.612584493e-06
T156	T301	FALSE	FALSE	0	0	1	1	none	0.0001467016361922
T159a	T301	FALSE	FALSE	0	0	1	1	none	0.000144887621918
T182	T301	FALSE	FALSE	0	0	1	1	none	0.000143928298596
T188	T301	FALSE	FALSE	0	0	1	1	none	0.0001390478094316
T192	T301	FALSE	FALSE	0	0	1	1	none	1.677253028e-05
T223	T301	FALSE	FALSE	0	0	1	1	none	0.0001457180463585
T225	T301	FALSE	FALSE	0	0	1	1	none	0.0001477777172962
T230	T301	FALSE	FALSE	0	0	1	1	none	0.000146080787093
T232	T301	FALSE	FALSE	0	0	1	1	none	1.89723047605e-05
T241	T301	FALSE	FALSE	0	0	1	1	none	0.0001668790822202
T270	T301	FALSE	FALSE	0	0	1	1	none	2.04819766778e-05
T271b	T301	FALSE	FALSE	0	0	1	1	none	0.0001466813125473
S002	T303	FALSE	FALSE	0	0	1	1	none	0.0001362710333965
S007	T303	FALSE	FALSE	0	0	1	1	none	0.0001434007640345
S021	T303	FALSE	FALSE	0	0	1	1	none	0.0001371453188035
S024	T303	FALSE	FALSE	0	0	1	1	none	0.0001371276867059
S025	T303	FALSE	FALSE	0	0	1	1	none	0.000143265891376
S026	T303	FALSE	FALSE	0	0	1	1	none	0.000138025301687
S038	T303	FALSE	FALSE	0	0	1	1	none	0.0001385620582249
S039	T303	FALSE	FALSE	0	0	1	1	none	0.000140510180933
S040	T303	FALSE	FALSE	0	0	1	1	none	5.9199265748e-05
S042	T303	FALSE	FALSE	0	0	1	1	none	0.0001381125904784
S071	T303	FALSE	FALSE	0	0	1	1	none	3.34072124565e-05
S078	T303	FALSE	FALSE	0	0	1	1	none	0.000134797230441
S081	T303	FALSE	FALSE	0	0	1	1	none	0.0001380604080112
S085	T303	FALSE	FALSE	0	0	1	1	none	7.25076456163e-05
S087	T303	FALSE	FALSE	0	0	1	1	none	9.259095339e-05
S093	T303	FALSE	FALSE	0	0	1	1	none	5.47185255608e-05
S097	T303	FALSE	FALSE	0	0	1	1	none	0.0001378222167035
S102	T303	FALSE	FALSE	0	0	1	1	none	6.0155305377e-05
S106	T303	FALSE	FALSE	0	0	1	1	none	0.0001365756945115
S130	T303	FALSE	FALSE	0	0	1	1	none	9.41958757205e-05
T009	T303	FALSE	FALSE	0	0	1	1	none	0.0001459265758585
T010	T303	FALSE	FALSE	0	0	1	1	none	0.000146923157607
T013	T303	FALSE	FALSE	0	0	1	1	none	0.0001482360480659
T014	T303	FALSE	FALSE	0	0	1	1	none	0.0001387394978734
T020	T303	FALSE	FALSE	0	0	1	1	none	0.0001415539942414
T021	T303	FALSE	FALSE	0	0	1	1	none	0.000146321684737
T028	T303	FALSE	FALSE	0	0	1	1	none	0.0001355916404031
T035a	T303	FALSE	FALSE	0	0	1	1	none	9.44903414658e-05
T035b	T303	FALSE	FALSE	0	0	1	1	none	0.0001433387717995
T040	T303	FALSE	FALSE	0	0	1	1	none	0.0001415856847249
T056	T303	FALSE	FALSE	0	0	1	1	none	0.000152465644358
T059	T303	FALSE	FALSE	0	0	1	1	none	6.5688394723e-05
T065	T303	FALSE	FALSE	0	0	1	1	none	0.0001397552233999
T069	T303	FALSE	FALSE	0	0	1	1	none	5.3517918161e-05
T073	T303	FALSE	FALSE	0	0	1	1	none	0.0001457251021495
T075	T303	FALSE	FALSE	0	0	1	1	none	0.0001325906182145
T077	T303	FALSE	FALSE	0	0	1	1	none	0.000146321684737
T087	T303	FALSE	FALSE	0	0	1	1	none	0.000145128519562
T095	T303	FALSE	FALSE	0	0	1	1	none	9.32085452275e-05
T099a	T303	FALSE	FALSE	0	0	1	1	none	9.27369177068e-05
T102	T303	FALSE	FALSE	0	0	1	1	none	9.61732825666e-05
T104	T303	FALSE	FALSE	0	0	1	1	none	0.0001318542735856
T105	T303	FALSE	FALSE	0	0	1	1	none	0.0001422447673269
T107	T303	FALSE	FALSE	0	0	1	1	none	9.73664477416e-05
T126	T303	FALSE	FALSE	1	0	1	1	anc	6.4500647245e-06
T156	T303	FALSE	FALSE	0	0	1	1	none	0.0001451527860737
T159a	T303	FALSE	FALSE	0	0	1	1	none	0.0001433387717995
T182	T303	FALSE	FALSE	0	0	1	1	none	0.0001423794484775
T188	T303	FALSE	FALSE	0	0	1	1	none	0.0001374989593131
T192	T303	FALSE	FALSE	0	0	1	1	none	1.88031756865e-05
T223	T303	FALSE	FALSE	0	0	1	1	none	0.00014416919624
T225	T303	FALSE	FALSE	0	0	1	1	none	0.0001462288671777
T230	T303	FALSE	FALSE	0	0	1	1	none	0.0001445319369745
T232	T303	FALSE	FALSE	0	0	1	1	none	1.7423454642e-05
T241	T303	FALSE	FALSE	0	0	1	1	none	0.0001653302321017
T270	T303	FALSE	FALSE	0	0	1	1	none	1.89331265593e-05
T271b	T303	FALSE	FALSE	0	0	1	1	none	0.0001451324624288
T301	T303	FALSE	FALSE	0	0	1	1	none	2.04148054425e-05
S002	T322	FALSE	FALSE	0	0	1	1	none	8.10384529263e-05
S007	T322	FALSE	FALSE	0	0	1	1	none	7.03981833853e-05
S021	T322	FALSE	FALSE	0	0	1	1	none	8.19127383333e-05
S024	T322	FALSE	FALSE	0	0	1	1	none	8.18951062357e-05
S025	T322	FALSE	FALSE	0	0	1	1	none	8.80333109058e-05
S026	T322	FALSE	FALSE	0	0	1	1	none	8.27927212168e-05
S038	T322	FALSE	FALSE	0	0	1	1	none	1.78963730609e-05
S039	T322	FALSE	FALSE	0	0	1	1	none	8.52776004628e-05
S040	T322	FALSE	FALSE	0	0	1	1	none	0.0001314461825978
S042	T322	FALSE	FALSE	0	0	1	1	none	8.28800100082e-05
S071	T322	FALSE	FALSE	0	0	1	1	none	0.0001218580536543
S078	T322	FALSE	FALSE	0	0	1	1	none	7.95646499708e-05
S081	T322	FALSE	FALSE	0	0	1	1	none	8.2827827541e-05
S085	T322	FALSE	FALSE	0	0	1	1	none	0.0001197521493861
S087	T322	FALSE	FALSE	0	0	1	1	none	0.0001398354571598
S093	T322	FALSE	FALSE	0	0	1	1	none	0.0001019630293306
S097	T322	FALSE	FALSE	0	0	1	1	none	8.25896362333e-05
S102	T322	FALSE	FALSE	0	0	1	1	none	0.0001324022222268
S106	T322	FALSE	FALSE	0	0	1	1	none	8.13431140413e-05
S130	T322	FALSE	FALSE	0	0	1	1	none	0.0001414403794903
T009	T322	FALSE	FALSE	0	0	1	1	none	9.06939953883e-05
T010	T322	FALSE	FALSE	0	0	1	1	none	9.16905771368e-05
T013	T322	FALSE	FALSE	0	0	1	1	none	9.7462522489e-06
T014	T322	FALSE	FALSE	0	0	1	1	none	8.35069174032e-05
T020	T322	FALSE	FALSE	0	0	1	1	none	2.08883090774e-05
T021	T322	FALSE	FALSE	0	0	1	1	none	9.10891042668e-05
T028	T322	FALSE	FALSE	0	0	1	1	none	6.25890597539e-05
T035a	T322	FALSE	FALSE	0	0	1	1	none	0.0001417348452356
T035b	T322	FALSE	FALSE	0	0	1	1	none	8.81061913293e-05
T040	T322	FALSE	FALSE	0	0	1	1	none	8.63531042547e-05
T056	T322	FALSE	FALSE	0	0	1	1	none	9.72330638878e-05
T059	T322	FALSE	FALSE	0	0	1	1	none	0.0001379353115728
T065	T322	FALSE	FALSE	0	0	1	1	none	1.55100427109e-05
T069	T322	FALSE	FALSE	0	0	1	1	none	0.0001485747853348
T073	T322	FALSE	FALSE	0	0	1	1	none	9.04925216793e-05
T075	T322	FALSE	FALSE	0	0	1	1	none	7.61648725692999e-05
T077	T322	FALSE	FALSE	0	0	1	1	none	9.10891042668e-05
T087	T322	FALSE	FALSE	0	0	1	1	none	8.98959390918e-05
T095	T322	FALSE	FALSE	0	0	1	1	none	0.0001404530489973
T099a	T322	FALSE	FALSE	0	0	1	1	none	0.0001399814214766
T102	T322	FALSE	FALSE	0	0	1	1	none	0.0001434177863364
T104	T322	FALSE	FALSE	0	0	1	1	none	5.88516929363999e-05
T105	T322	FALSE	FALSE	0	0	1	1	none	1.79995866379e-05
T107	T322	FALSE	FALSE	0	0	1	1	none	0.0001446109515114
T126	T322	FALSE	FALSE	0	0	1	1	none	0.0001398664625738
T156	T322	FALSE	FALSE	0	0	1	1	none	2.59152775045e-05
T159a	T322	FALSE	FALSE	0	0	1	1	none	8.81061913293e-05
T182	T322	FALSE	FALSE	0	0	1	1	none	2.31419399083e-05
T188	T322	FALSE	FALSE	0	0	1	1	none	6.44963786639e-05
T192	T322	FALSE	FALSE	0	0	1	1	none	0.0001540093212983
T223	T322	FALSE	FALSE	0	0	1	1	none	2.49316876708e-05
T225	T322	FALSE	FALSE	0	0	1	1	none	2.69913586085e-05
T230	T322	FALSE	FALSE	0	0	1	1	none	8.92993565043e-05
T232	T322	FALSE	FALSE	0	0	1	1	none	0.0001395018986358
T241	T322	FALSE	FALSE	0	0	1	1	none	1.36444615159e-05
T270	T322	FALSE	FALSE	0	0	1	1	none	0.0001410115705531
T271b	T322	FALSE	FALSE	0	0	1	1	none	2.58949538596e-05
T301	T322	FALSE	FALSE	0	0	1	1	none	0.0001556209510543
T303	T322	FALSE	FALSE	0	0	1	1	none	0.0001540721009358
S002	T327b	FALSE	FALSE	0	0	1	1	none	0.0001263682603495
S007	T327b	FALSE	FALSE	0	0	1	1	none	0.0001334979909875
S021	T327b	FALSE	FALSE	0	0	1	1	none	0.0001272425457565
S024	T327b	FALSE	FALSE	0	0	1	1	none	0.0001272249136589
S025	T327b	FALSE	FALSE	0	0	1	1	none	0.000133363118329
S026	T327b	FALSE	FALSE	0	0	1	1	none	0.00012812252864
S038	T327b	FALSE	FALSE	0	0	1	1	none	0.0001286592851779
S039	T327b	FALSE	FALSE	0	0	1	1	none	0.000130607407886
S040	T327b	FALSE	FALSE	0	0	1	1	none	4.9296492701e-05
S042	T327b	FALSE	FALSE	0	0	1	1	none	0.0001282098174314
S071	T327b	FALSE	FALSE	0	0	1	1	none	3.05576860855e-05
S078	T327b	FALSE	FALSE	0	0	1	1	none	0.000124894457394
S081	T327b	FALSE	FALSE	0	0	1	1	none	0.0001281576349642
S085	T327b	FALSE	FALSE	0	0	1	1	none	6.26048725693e-05
S087	T327b	FALSE	FALSE	0	0	1	1	none	8.2688180343e-05
S093	T327b	FALSE	FALSE	0	0	1	1	none	4.48157525138e-05
S097	T327b	FALSE	FALSE	0	0	1	1	none	0.0001279194436565
S102	T327b	FALSE	FALSE	0	0	1	1	none	5.025253233e-05
S106	T327b	FALSE	FALSE	0	0	1	1	none	0.0001266729214645
S130	T327b	FALSE	FALSE	0	0	1	1	none	8.42931026735e-05
T009	T327b	FALSE	FALSE	0	0	1	1	none	0.0001360238028115
T010	T327b	FALSE	FALSE	0	0	1	1	none	0.00013702038456
T013	T327b	FALSE	FALSE	0	0	1	1	none	0.0001383332750189
T014	T327b	FALSE	FALSE	0	0	1	1	none	0.0001288367248264
T020	T327b	FALSE	FALSE	0	0	1	1	none	0.0001316512211944
T021	T327b	FALSE	FALSE	0	0	1	1	none	0.00013641891169
T028	T327b	FALSE	FALSE	0	0	1	1	none	0.0001256888673561
T035a	T327b	FALSE	FALSE	0	0	1	1	none	8.45875684188e-05
T035b	T327b	FALSE	FALSE	0	0	1	1	none	0.0001334359987525
T040	T327b	FALSE	FALSE	0	0	1	1	none	0.0001316829116779
T056	T327b	FALSE	FALSE	0	0	1	1	none	0.000142562871311
T059	T327b	FALSE	FALSE	0	0	1	1	none	5.5785621676e-05
T065	T327b	FALSE	FALSE	0	0	1	1	none	0.0001298524503529
T069	T327b	FALSE	FALSE	0	0	1	1	none	5.7274417766e-05
T073	T327b	FALSE	FALSE	0	0	1	1	none	0.0001358223291025
T075	T327b	FALSE	FALSE	0	0	1	1	none	0.0001226878451675
T077	T327b	FALSE	FALSE	0	0	1	1	none	0.00013641891169
T087	T327b	FALSE	FALSE	0	0	1	1	none	0.000135225746515
T095	T327b	FALSE	FALSE	0	0	1	1	none	8.33057721805e-05
T099a	T327b	FALSE	FALSE	0	0	1	1	none	8.28341446598e-05
T102	T327b	FALSE	FALSE	0	0	1	1	none	8.62705095196e-05
T104	T327b	FALSE	FALSE	0	0	1	1	none	0.0001219515005386
T105	T327b	FALSE	FALSE	0	0	1	1	none	0.0001323419942799
T107	T327b	FALSE	FALSE	0	0	1	1	none	8.74636746946e-05
T126	T327b	FALSE	FALSE	0	0	1	1	none	4.8566095005e-05
T156	T327b	FALSE	FALSE	0	0	1	1	none	0.0001352500130267
T159a	T327b	FALSE	FALSE	0	0	1	1	none	0.0001334359987525
T182	T327b	FALSE	FALSE	0	0	1	1	none	0.0001324766754305
T188	T327b	FALSE	FALSE	0	0	1	1	none	0.0001275961862661
T192	T327b	FALSE	FALSE	0	0	1	1	none	6.27089537295e-05
T223	T327b	FALSE	FALSE	0	0	1	1	none	0.000134266423193
T225	T327b	FALSE	FALSE	0	0	1	1	none	0.0001363260941307
T230	T327b	FALSE	FALSE	0	0	1	1	none	0.0001346291639275
T232	T327b	FALSE	FALSE	0	0	1	1	none	4.8201531067e-05
T241	T327b	FALSE	FALSE	0	0	1	1	none	0.0001554274590547
T270	T327b	FALSE	FALSE	0	0	1	1	none	4.97112029843e-05
T271b	T327b	FALSE	FALSE	0	0	1	1	none	0.0001352296893818
T301	T327b	FALSE	FALSE	0	0	1	1	none	6.43205834855e-05
T303	T327b	FALSE	FALSE	0	0	1	1	none	6.2771733367e-05
T322	T327b	FALSE	FALSE	0	0	1	1	none	0.0001441693278888
S002	T330	TRUE	TRUE	0	0	1	1	none	0.0001239819299995
S007	T330	TRUE	TRUE	0	0	1	1	none	0.0001311116606375
S021	T330	TRUE	TRUE	0	0	1	1	none	0.0001248562154065
S024	T330	TRUE	TRUE	0	0	1	1	none	0.0001248385833089
S025	T330	TRUE	TRUE	0	0	1	1	none	0.000130976787979
S026	T330	TRUE	TRUE	0	0	1	1	none	0.00012573619829
S038	T330	TRUE	TRUE	0	0	1	1	none	0.0001262729548279
S039	T330	TRUE	TRUE	0	0	1	1	none	0.000128221077536
S040	T330	TRUE	TRUE	0	0	1	1	none	4.6910162351e-05
S042	T330	TRUE	TRUE	0	0	1	1	none	0.0001258234870814
S071	T330	TRUE	TRUE	0	0	1	1	none	2.81713557355e-05
S078	T330	TRUE	TRUE	0	0	1	1	none	0.000122508127044
S081	T330	TRUE	TRUE	0	0	1	1	none	0.0001257713046142
S085	T330	TRUE	TRUE	0	0	1	1	none	6.02185422193e-05
S087	T330	TRUE	TRUE	0	0	1	1	none	8.0301849993e-05
S093	T330	TRUE	TRUE	0	0	1	1	none	4.24294221638e-05
S097	T330	TRUE	TRUE	0	0	1	1	none	0.0001255331133065
S102	T330	TRUE	TRUE	0	0	1	1	none	4.786620198e-05
S106	T330	TRUE	TRUE	0	0	1	1	none	0.0001242865911145
S130	T330	TRUE	TRUE	0	0	1	1	none	8.19067723235e-05
T009	T330	FALSE	FALSE	0	0	1	1	none	0.0001336374724615
T010	T330	FALSE	FALSE	0	0	1	1	none	0.00013463405421
T013	T330	FALSE	FALSE	0	0	1	1	none	0.0001359469446689
T014	T330	TRUE	TRUE	0	0	1	1	none	0.0001264503944764
T020	T330	TRUE	TRUE	0	0	1	1	none	0.0001292648908444
T021	T330	FALSE	FALSE	0	0	1	1	none	0.00013403258134
T028	T330	TRUE	TRUE	0	0	1	1	none	0.0001233025370061
T035a	T330	TRUE	TRUE	0	0	1	1	none	8.22012380688e-05
T035b	T330	TRUE	TRUE	0	0	1	1	none	0.0001310496684025
T040	T330	TRUE	TRUE	0	0	1	1	none	0.0001292965813279
T056	T330	FALSE	FALSE	0	0	1	1	none	0.000140176540961
T059	T330	TRUE	TRUE	0	0	1	1	none	5.3399291326e-05
T065	T330	TRUE	TRUE	0	0	1	1	none	0.0001274661200029
T069	T330	TRUE	TRUE	0	0	1	1	none	5.4888087416e-05
T073	T330	FALSE	FALSE	0	0	1	1	none	0.0001334359987525
T075	T330	TRUE	TRUE	0	0	1	1	none	0.0001203015148175
T077	T330	FALSE	FALSE	0	0	1	1	none	0.00013403258134
T087	T330	FALSE	FALSE	0	0	1	1	none	0.000132839416165
T095	T330	TRUE	TRUE	0	0	1	1	none	8.09194418305e-05
T099a	T330	TRUE	TRUE	0	0	1	1	none	8.04478143098e-05
T102	T330	FALSE	FALSE	0	0	1	1	none	8.38841791696e-05
T104	T330	FALSE	FALSE	0	0	1	1	none	0.0001195651701886
T105	T330	FALSE	FALSE	0	0	1	1	none	0.0001299556639299
T107	T330	FALSE	FALSE	0	0	1	1	none	8.50773443446e-05
T126	T330	TRUE	TRUE	0	0	1	1	none	4.6179764655e-05
T156	T330	FALSE	FALSE	0	0	1	1	none	0.0001328636826767
T159a	T330	TRUE	TRUE	0	0	1	1	none	0.0001310496684025
T182	T330	FALSE	FALSE	0	0	1	1	none	0.0001300903450805
T188	T330	TRUE	TRUE	0	0	1	1	none	0.0001252098559161
T192	T330	FALSE	FALSE	0	0	1	1	none	6.03226233795e-05
T223	T330	FALSE	FALSE	0	0	1	1	none	0.000131880092843
T225	T330	FALSE	FALSE	0	0	1	1	none	0.0001339397637807
T230	T330	FALSE	FALSE	0	0	1	1	none	0.0001322428335775
T232	T330	TRUE	TRUE	0	0	1	1	none	4.5815200717e-05
T241	T330	FALSE	FALSE	0	0	1	1	none	0.0001530411287047
T270	T330	FALSE	FALSE	0	0	1	1	none	4.73248726343e-05
T271b	T330	FALSE	FALSE	0	0	1	1	none	0.0001328433590318
T301	T330	FALSE	FALSE	0	0	1	1	none	6.19342531355e-05
T303	T330	FALSE	FALSE	0	0	1	1	none	6.0385403017e-05
T322	T330	FALSE	FALSE	0	0	1	1	none	0.0001417829975388
T327b	T330	TRUE	TRUE	0	1	1	1	desc	5.965825875e-07
S002	T335	FALSE	FALSE	0	0	1	1	none	0.000136167746884
S007	T335	FALSE	FALSE	0	0	1	1	none	0.000143297477522
S021	T335	FALSE	FALSE	0	0	1	1	none	0.000137042032291
S024	T335	FALSE	FALSE	0	0	1	1	none	0.0001370244001934
S025	T335	FALSE	FALSE	0	0	1	1	none	0.0001431626048635
S026	T335	FALSE	FALSE	0	0	1	1	none	0.0001379220151745
S038	T335	FALSE	FALSE	0	0	1	1	none	0.0001384587717124
S039	T335	FALSE	FALSE	0	0	1	1	none	0.0001404068944205
S040	T335	FALSE	FALSE	0	0	1	1	none	5.90959792355e-05
S042	T335	FALSE	FALSE	0	0	1	1	none	0.0001380093039659
S071	T335	FALSE	FALSE	0	0	1	1	none	3.3303925944e-05
S078	T335	FALSE	FALSE	0	0	1	1	none	0.0001346939439285
S081	T335	FALSE	FALSE	0	0	1	1	none	0.0001379571214987
S085	T335	FALSE	FALSE	0	0	1	1	none	7.24043591038e-05
S087	T335	FALSE	FALSE	0	0	1	1	none	9.24876668775e-05
S093	T335	FALSE	FALSE	0	0	1	1	none	5.46152390483e-05
S097	T335	FALSE	FALSE	0	0	1	1	none	0.000137718930191
S102	T335	FALSE	FALSE	0	0	1	1	none	6.00520188645e-05
S106	T335	FALSE	FALSE	0	0	1	1	none	0.000136472407999
S130	T335	FALSE	FALSE	0	0	1	1	none	9.4092589208e-05
T009	T335	FALSE	FALSE	0	0	1	1	none	0.000145823289346
T010	T335	FALSE	FALSE	0	0	1	1	none	0.0001468198710945
T013	T335	FALSE	FALSE	0	0	1	1	none	0.0001481327615534
T014	T335	FALSE	FALSE	0	0	1	1	none	0.0001386362113609
T020	T335	FALSE	FALSE	0	0	1	1	none	0.0001414507077289
T021	T335	FALSE	FALSE	0	0	1	1	none	0.0001462183982245
T028	T335	FALSE	FALSE	0	0	1	1	none	0.0001354883538906
T035a	T335	FALSE	FALSE	0	0	1	1	none	9.43870549533e-05
T035b	T335	FALSE	FALSE	0	0	1	1	none	0.000143235485287
T040	T335	FALSE	FALSE	0	0	1	1	none	0.0001414823982124
T056	T335	FALSE	FALSE	0	0	1	1	none	0.0001523623578455
T059	T335	FALSE	FALSE	0	0	1	1	none	6.55851082105e-05
T065	T335	FALSE	FALSE	0	0	1	1	none	0.0001396519368874
T069	T335	FALSE	FALSE	0	0	1	1	none	5.34146316485e-05
T073	T335	FALSE	FALSE	0	0	1	1	none	0.000145621815637
T075	T335	FALSE	FALSE	0	0	1	1	none	0.000132487331702
T077	T335	FALSE	FALSE	0	0	1	1	none	0.0001462183982245
T087	T335	FALSE	FALSE	0	0	1	1	none	0.0001450252330495
T095	T335	FALSE	FALSE	0	0	1	1	none	9.3105258715e-05
T099a	T335	FALSE	FALSE	0	0	1	1	none	9.26336311943e-05
T102	T335	FALSE	FALSE	0	0	1	1	none	9.60699960541e-05
T104	T335	FALSE	FALSE	0	0	1	1	none	0.0001317509870731
T105	T335	FALSE	FALSE	0	0	1	1	none	0.0001421414808144
T107	T335	FALSE	FALSE	0	0	1	1	none	9.72631612291e-05
T126	T335	TRUE	TRUE	1	0	1	1	anc	5.965825875e-07
T156	T335	FALSE	FALSE	0	0	1	1	none	0.0001450494995612
T159a	T335	FALSE	FALSE	0	0	1	1	none	0.000143235485287
T182	T335	FALSE	FALSE	0	0	1	1	none	0.000142276161965
T188	T335	FALSE	FALSE	0	0	1	1	none	0.0001373956728006
T192	T335	FALSE	FALSE	0	0	1	1	none	1.5120393649e-05
T223	T335	FALSE	FALSE	0	0	1	1	none	0.0001440659097275
T225	T335	FALSE	FALSE	0	0	1	1	none	0.0001461255806652
T230	T335	FALSE	FALSE	0	0	1	1	none	0.000144428650462
T232	T335	FALSE	FALSE	0	0	1	1	none	1.73201681295e-05
T241	T335	FALSE	FALSE	0	0	1	1	none	0.0001652269455892
T270	T335	FALSE	FALSE	0	0	1	1	none	1.88298400468e-05
T271b	T335	FALSE	FALSE	0	0	1	1	none	0.0001450291759163
T301	T335	FALSE	FALSE	0	0	1	1	none	1.315252788e-05
T303	T335	FALSE	FALSE	0	0	1	1	none	1.87626688115e-05
T322	T335	FALSE	FALSE	0	0	1	1	none	0.0001539688144233
T327b	T335	FALSE	FALSE	0	0	1	1	none	6.26684468545e-05
T330	T335	FALSE	FALSE	0	0	1	1	none	6.02821165045e-05
S002	T341	TRUE	TRUE	0	0	1	1	none	2.04164608215e-05
S007	T341	TRUE	TRUE	0	0	1	1	none	7.41103895795e-05
S021	T341	TRUE	TRUE	0	0	1	1	none	2.12907462285e-05
S024	T341	TRUE	TRUE	0	0	1	1	none	2.12731141309e-05
S025	T341	TRUE	TRUE	0	0	1	1	none	2.3415216893e-05
S026	T341	TRUE	TRUE	0	0	1	1	none	5.834558668e-06
S038	T341	TRUE	TRUE	0	0	1	1	none	6.92716837699e-05
S039	T341	TRUE	TRUE	0	0	1	1	none	2.4655608358e-05
S040	T341	TRUE	TRUE	0	0	1	1	none	0.000117388388613
S042	T341	TRUE	TRUE	0	0	1	1	none	2.22580179034e-05
S071	T341	TRUE	TRUE	0	0	1	1	none	0.0001078002596695
S078	T341	TRUE	TRUE	0	0	1	1	none	1.8942657866e-05
S081	T341	TRUE	TRUE	0	0	1	1	none	2.22058354362e-05
S085	T341	TRUE	TRUE	0	0	1	1	none	0.0001056943554013
S087	T341	TRUE	TRUE	0	0	1	1	none	0.000125777663175
S093	T341	TRUE	TRUE	0	0	1	1	none	8.79052353458e-05
S097	T341	TRUE	TRUE	0	0	1	1	none	1.79715422205e-05
S102	T341	TRUE	TRUE	0	0	1	1	none	0.000118344428242
S106	T341	TRUE	TRUE	0	0	1	1	none	2.07211219365e-05
S130	T341	TRUE	TRUE	0	0	1	1	none	0.0001273825855055
T009	T341	FALSE	FALSE	0	0	1	1	none	1.69301832755e-05
T010	T341	FALSE	FALSE	0	0	1	1	none	1.7926765024e-05
T013	T341	FALSE	FALSE	0	0	1	1	none	7.89456736109e-05
T014	T341	TRUE	TRUE	0	0	1	1	none	2.28849252984e-05
T020	T341	TRUE	TRUE	0	0	1	1	none	7.22636197864e-05
T021	T341	FALSE	FALSE	0	0	1	1	none	1.7325292154e-05
T028	T341	TRUE	TRUE	0	0	1	1	none	6.63012659481e-05
T035a	T341	TRUE	TRUE	0	0	1	1	none	0.0001276770512508
T035b	T341	TRUE	TRUE	0	0	1	1	none	1.43423792165e-05
T040	T341	TRUE	TRUE	0	0	1	1	none	2.57311121499e-05
T056	T341	FALSE	FALSE	0	0	1	1	none	2.3469251775e-05
T059	T341	TRUE	TRUE	0	0	1	1	none	0.000123877517588
T065	T341	TRUE	TRUE	0	0	1	1	none	7.04648489449e-05
T069	T341	TRUE	TRUE	0	0	1	1	none	0.00013451699135
T073	T341	FALSE	FALSE	0	0	1	1	none	1.67287095665e-05
T075	T341	TRUE	TRUE	0	0	1	1	none	6.33002437595e-05
T077	T341	FALSE	FALSE	0	0	1	1	none	1.7325292154e-05
T087	T341	FALSE	FALSE	0	0	1	1	none	1.6132126979e-05
T095	T341	TRUE	TRUE	0	0	1	1	none	0.0001263952550125
T099a	T341	TRUE	TRUE	0	0	1	1	none	0.0001259236274918
T102	T341	FALSE	FALSE	0	0	1	1	none	0.0001293599923516
T104	T341	FALSE	FALSE	0	0	1	1	none	6.25638991306e-05
T105	T341	FALSE	FALSE	0	0	1	1	none	7.29543928719e-05
T107	T341	FALSE	FALSE	0	0	1	1	none	0.0001305531575266
T126	T341	TRUE	TRUE	0	0	1	1	none	0.000125808668589
T156	T341	FALSE	FALSE	0	0	1	1	none	7.58624116187e-05
[truncated: 1,161 more rows]
