# Supplementary material for: Improved characterisation of MRSA transmission using within-host bacterial sequence diversity
Source: eLife. 2019 Oct 8;8:e46402. doi: 10.7554/eLife.46402 (PMC6954020; doi:10.7554/eLife.46402)
Supplement: Figure 9—source data 1. [file elife-46402-fig9-data1.zip › Figure 9-source data 1/classifications/Classification_Posterior_ds_10percol_8.csv]

host.1	host.2	adjacent	contiguous	paths12	paths21	nodes1	nodes2	path.classification	min.distance.between.subgraphs
S002	S007	TRUE	TRUE	0	0	1	1	none	7.52150014192e-05
S002	S021	TRUE	TRUE	0	0	1	1	none	1.31654210416e-05
S007	S021	TRUE	TRUE	0	0	1	1	none	7.59709968816e-05
S002	S024	TRUE	TRUE	0	0	1	1	none	1.32678355402e-05
S007	S024	TRUE	TRUE	0	0	1	1	none	7.60734113802e-05
S021	S024	TRUE	TRUE	0	0	1	1	none	4.2597786106e-06
S002	S025	TRUE	TRUE	0	0	1	1	none	2.13540562046e-05
S007	S025	TRUE	TRUE	0	0	1	1	none	7.95611956506e-05
S021	S025	TRUE	TRUE	0	0	1	1	none	2.2110051667e-05
S024	S025	TRUE	TRUE	0	0	1	1	none	2.22124661656e-05
S002	S026	TRUE	TRUE	0	0	1	1	none	1.48171217562e-05
S007	S026	TRUE	TRUE	0	0	1	1	none	7.30242612022e-05
S021	S026	TRUE	TRUE	0	0	1	1	none	1.55731172186e-05
S024	S026	TRUE	TRUE	0	0	1	1	none	1.56755317172e-05
S025	S026	TRUE	TRUE	0	0	1	1	none	1.69477725176e-05
S002	S038	TRUE	TRUE	0	0	1	1	none	7.33305784084e-05
S007	S038	TRUE	TRUE	0	0	1	1	none	5.21166821552e-05
S021	S038	TRUE	TRUE	0	0	1	1	none	7.40865738708e-05
S024	S038	TRUE	TRUE	0	0	1	1	none	7.41889883694e-05
S025	S038	TRUE	TRUE	0	0	1	1	none	7.76767726398e-05
S026	S038	TRUE	TRUE	0	0	1	1	none	7.11398381914e-05
S002	S039	TRUE	TRUE	0	0	1	1	none	1.43636450643e-05
S007	S039	TRUE	TRUE	0	0	1	1	none	7.71692209043e-05
S021	S039	TRUE	TRUE	0	0	1	1	none	2.8850225713e-06
S024	S039	TRUE	TRUE	0	0	1	1	none	5.4580026333e-06
S025	S039	TRUE	TRUE	0	0	1	1	none	2.33082756897e-05
S026	S039	TRUE	TRUE	0	0	1	1	none	1.67713412413e-05
S038	S039	TRUE	TRUE	0	0	1	1	none	7.52847978935e-05
S002	S040	TRUE	TRUE	0	0	1	1	none	0.0001292463959124
S007	S040	TRUE	TRUE	0	0	1	1	none	0.0001277708841384
S021	S040	TRUE	TRUE	0	0	1	1	none	0.0001300023913748
S024	S040	TRUE	TRUE	0	0	1	1	none	0.0001301048058734
S025	S040	TRUE	TRUE	0	0	1	1	none	0.0001335925901438
S026	S040	TRUE	TRUE	0	0	1	1	none	0.0001270556556954
S038	S040	TRUE	TRUE	0	0	1	1	none	0.0001258864611276
S039	S040	TRUE	TRUE	0	0	1	1	none	0.0001312006153975
S002	S042	TRUE	TRUE	0	0	1	1	none	1.30283045237e-05
S007	S042	TRUE	TRUE	0	0	1	1	none	7.58338803637e-05
S021	S042	TRUE	TRUE	0	0	1	1	none	2.8191007169e-06
S024	S042	TRUE	TRUE	0	0	1	1	none	4.1226620927e-06
S025	S042	TRUE	TRUE	0	0	1	1	none	2.19729351491e-05
S026	S042	TRUE	TRUE	0	0	1	1	none	1.54360007007e-05
S038	S042	TRUE	TRUE	0	0	1	1	none	7.39494573529e-05
S039	S042	TRUE	TRUE	0	0	1	1	none	4.0173247396e-06
S040	S042	TRUE	TRUE	0	0	1	1	none	0.0001298652748569
S002	S071	TRUE	TRUE	0	0	1	1	none	0.0001125182128132
S007	S071	TRUE	TRUE	0	0	1	1	none	0.0001110427010392
S021	S071	TRUE	TRUE	0	0	1	1	none	0.0001132742082756
S024	S071	TRUE	TRUE	0	0	1	1	none	0.0001133766227742
S025	S071	TRUE	TRUE	0	0	1	1	none	0.0001168644070446
S026	S071	TRUE	TRUE	0	0	1	1	none	0.0001103274725962
S038	S071	TRUE	TRUE	0	0	1	1	none	0.0001091582780284
S039	S071	TRUE	TRUE	0	0	1	1	none	0.0001144724322983
S040	S071	TRUE	TRUE	0	0	1	1	none	2.36593482724e-05
S042	S071	TRUE	TRUE	0	0	1	1	none	0.0001131370917577
S002	S078	TRUE	TRUE	0	0	1	1	none	1.13045817636e-05
S007	S078	TRUE	TRUE	0	0	1	1	none	7.41101576036e-05
S021	S078	TRUE	TRUE	0	0	1	1	none	4.614641414e-06
S024	S078	TRUE	TRUE	0	0	1	1	none	4.7170559126e-06
S025	S078	TRUE	TRUE	0	0	1	1	none	2.0249212389e-05
S026	S078	TRUE	TRUE	0	0	1	1	none	1.37122779406e-05
S038	S078	TRUE	TRUE	0	0	1	1	none	7.22257345928e-05
S039	S078	TRUE	TRUE	0	0	1	1	none	5.8128654367e-06
S040	S078	TRUE	TRUE	0	0	1	1	none	0.0001281415520968
S042	S078	TRUE	TRUE	0	0	1	1	none	4.4775248961e-06
S071	S078	TRUE	TRUE	0	0	1	1	none	0.0001114133689976
S002	S081	TRUE	TRUE	0	0	1	1	none	1.3975487465e-05
S007	S081	TRUE	TRUE	0	0	1	1	none	7.6781063305e-05
S021	S081	TRUE	TRUE	0	0	1	1	none	4.9674305354e-06
S024	S081	TRUE	TRUE	0	0	1	1	none	3.8686981568e-06
S025	S081	TRUE	TRUE	0	0	1	1	none	2.29201180904e-05
S026	S081	TRUE	TRUE	0	0	1	1	none	1.6383183642e-05
S038	S081	TRUE	TRUE	0	0	1	1	none	7.48966402942e-05
S039	S081	TRUE	TRUE	0	0	1	1	none	6.1656545581e-06
S040	S081	TRUE	TRUE	0	0	1	1	none	0.0001308124577982
S042	S081	TRUE	TRUE	0	0	1	1	none	4.8303140175e-06
S071	S081	TRUE	TRUE	0	0	1	1	none	0.000114084274699
S078	S081	TRUE	TRUE	0	0	1	1	none	5.4247078374e-06
S002	S085	TRUE	TRUE	0	0	1	1	none	0.0001149379415136
S007	S085	TRUE	TRUE	0	0	1	1	none	0.0001134624297396
S021	S085	TRUE	TRUE	0	0	1	1	none	0.000115693936976
S024	S085	TRUE	TRUE	0	0	1	1	none	0.0001157963514746
S025	S085	TRUE	TRUE	0	0	1	1	none	0.000119284135745
S026	S085	TRUE	TRUE	0	0	1	1	none	0.0001127472012966
S038	S085	TRUE	TRUE	0	0	1	1	none	0.0001115780067288
S039	S085	TRUE	TRUE	0	0	1	1	none	0.0001168921609987
S040	S085	TRUE	TRUE	0	0	1	1	none	5.25212000528e-05
S042	S085	TRUE	TRUE	0	0	1	1	none	0.0001155568204581
S071	S085	TRUE	TRUE	0	0	1	1	none	3.57930169536e-05
S078	S085	TRUE	TRUE	0	0	1	1	none	0.000113833097698
S081	S085	TRUE	TRUE	0	0	1	1	none	0.0001165040033994
S002	S087	TRUE	TRUE	0	0	1	1	none	0.0001323800398784
S007	S087	TRUE	TRUE	0	0	1	1	none	0.0001309045281044
S021	S087	TRUE	TRUE	0	0	1	1	none	0.0001331360353408
S024	S087	TRUE	TRUE	0	0	1	1	none	0.0001332384498394
S025	S087	TRUE	TRUE	0	0	1	1	none	0.0001367262341098
S026	S087	TRUE	TRUE	0	0	1	1	none	0.0001301892996614
S038	S087	TRUE	TRUE	0	0	1	1	none	0.0001290201050936
S039	S087	TRUE	TRUE	0	0	1	1	none	0.0001343342593635
S040	S087	TRUE	TRUE	0	0	1	1	none	6.99632984176e-05
S042	S087	TRUE	TRUE	0	0	1	1	none	0.0001329989188229
S071	S087	TRUE	TRUE	0	0	1	1	none	5.32351153184e-05
S078	S087	TRUE	TRUE	0	0	1	1	none	0.0001312751960628
S081	S087	TRUE	TRUE	0	0	1	1	none	0.0001339461017642
S085	S087	TRUE	TRUE	0	0	1	1	none	2.83224309968e-05
S002	S093	TRUE	TRUE	0	0	1	1	none	0.0001016799195879
S007	S093	TRUE	TRUE	0	0	1	1	none	0.0001002044078139
S021	S093	TRUE	TRUE	0	0	1	1	none	0.0001024359150503
S024	S093	TRUE	TRUE	0	0	1	1	none	0.0001025383295489
S025	S093	TRUE	TRUE	0	0	1	1	none	0.0001060261138193
S026	S093	TRUE	TRUE	0	0	1	1	none	9.94891793709e-05
S038	S093	TRUE	TRUE	0	0	1	1	none	9.83199848031e-05
S039	S093	TRUE	TRUE	0	0	1	1	none	0.000103634139073
S040	S093	TRUE	TRUE	0	0	1	1	none	3.92631781271e-05
S042	S093	TRUE	TRUE	0	0	1	1	none	0.0001022987985324
S071	S093	TRUE	TRUE	0	0	1	1	none	2.25349950279e-05
S078	S093	TRUE	TRUE	0	0	1	1	none	0.0001005750757723
S081	S093	TRUE	TRUE	0	0	1	1	none	0.0001032459814737
S085	S093	TRUE	TRUE	0	0	1	1	none	1.47316233703e-05
S087	S093	TRUE	TRUE	0	0	1	1	none	3.21737217351e-05
S002	S097	TRUE	TRUE	0	0	1	1	none	1.67322898648e-05
S007	S097	TRUE	TRUE	0	0	1	1	none	7.49394293108e-05
S021	S097	TRUE	TRUE	0	0	1	1	none	1.74882853272e-05
S024	S097	TRUE	TRUE	0	0	1	1	none	1.75906998258e-05
S025	S097	TRUE	TRUE	0	0	1	1	none	6.4496535382e-06
S026	S097	TRUE	TRUE	0	0	1	1	none	1.23260061778e-05
S038	S097	TRUE	TRUE	0	0	1	1	none	7.30550063e-05
S039	S097	TRUE	TRUE	0	0	1	1	none	1.86865093499e-05
S040	S097	TRUE	TRUE	0	0	1	1	none	0.000128970823804
S042	S097	TRUE	TRUE	0	0	1	1	none	1.73511688093e-05
S071	S097	TRUE	TRUE	0	0	1	1	none	0.0001122426407048
S078	S097	TRUE	TRUE	0	0	1	1	none	1.56274460492e-05
S081	S097	TRUE	TRUE	0	0	1	1	none	1.82983517506e-05
S085	S097	TRUE	TRUE	0	0	1	1	none	0.0001146623694052
S087	S097	TRUE	TRUE	0	0	1	1	none	0.00013210446777
S093	S097	TRUE	TRUE	0	0	1	1	none	0.0001014043474795
S002	S102	TRUE	TRUE	0	0	1	1	none	0.0001316637712376
S007	S102	TRUE	TRUE	0	0	1	1	none	0.0001301882594636
S021	S102	TRUE	TRUE	0	0	1	1	none	0.0001324197667
S024	S102	TRUE	TRUE	0	0	1	1	none	0.0001325221811986
S025	S102	TRUE	TRUE	0	0	1	1	none	0.000136009965469
S026	S102	TRUE	TRUE	0	0	1	1	none	0.0001294730310206
S038	S102	TRUE	TRUE	0	0	1	1	none	0.0001283038364528
S039	S102	TRUE	TRUE	0	0	1	1	none	0.0001336179907227
S040	S102	TRUE	TRUE	0	0	1	1	none	6.0208159568e-06
S042	S102	TRUE	TRUE	0	0	1	1	none	0.0001322826501821
S071	S102	TRUE	TRUE	0	0	1	1	none	2.60767235976e-05
S078	S102	TRUE	TRUE	0	0	1	1	none	0.000130558927422
S081	S102	TRUE	TRUE	0	0	1	1	none	0.0001332298331234
S085	S102	TRUE	TRUE	0	0	1	1	none	5.4938575378e-05
S087	S102	TRUE	TRUE	0	0	1	1	none	7.23806737428e-05
S093	S102	TRUE	TRUE	0	0	1	1	none	4.16805534523e-05
S097	S102	TRUE	TRUE	0	0	1	1	none	0.0001313881991292
S002	S106	TRUE	TRUE	0	0	1	1	none	1.3997675247e-05
S007	S106	TRUE	TRUE	0	0	1	1	none	7.80043979642e-05
S021	S106	TRUE	TRUE	0	0	1	1	none	1.59548175866e-05
S024	S106	TRUE	TRUE	0	0	1	1	none	1.60572320852e-05
S025	S106	TRUE	TRUE	0	0	1	1	none	2.41434527496e-05
S026	S106	TRUE	TRUE	0	0	1	1	none	1.76065183012e-05
S038	S106	TRUE	TRUE	0	0	1	1	none	7.61199749534e-05
S039	S106	TRUE	TRUE	0	0	1	1	none	1.71530416093e-05
S040	S106	TRUE	TRUE	0	0	1	1	none	0.0001320357924574
S042	S106	TRUE	TRUE	0	0	1	1	none	1.58177010687e-05
S071	S106	TRUE	TRUE	0	0	1	1	none	0.0001153076093582
S078	S106	TRUE	TRUE	0	0	1	1	none	1.40939783086e-05
S081	S106	TRUE	TRUE	0	0	1	1	none	1.676488401e-05
S085	S106	TRUE	TRUE	0	0	1	1	none	0.0001177273380586
S087	S106	TRUE	TRUE	0	0	1	1	none	0.0001351694364234
S093	S106	TRUE	TRUE	0	0	1	1	none	0.0001044693161329
S097	S106	TRUE	TRUE	0	0	1	1	none	1.95216864098e-05
S102	S106	TRUE	TRUE	0	0	1	1	none	0.0001344531677826
S002	S130	TRUE	TRUE	0	0	1	1	none	0.0001318468733187
S007	S130	TRUE	TRUE	0	0	1	1	none	0.0001303713615447
S021	S130	TRUE	TRUE	0	0	1	1	none	0.0001326028687811
S024	S130	TRUE	TRUE	0	0	1	1	none	0.0001327052832797
S025	S130	TRUE	TRUE	0	0	1	1	none	0.0001361930675501
S026	S130	TRUE	TRUE	0	0	1	1	none	0.0001296561331017
S038	S130	TRUE	TRUE	0	0	1	1	none	0.0001284869385339
S039	S130	TRUE	TRUE	0	0	1	1	none	0.0001338010928038
S040	S130	TRUE	TRUE	0	0	1	1	none	6.94301318579e-05
S042	S130	TRUE	TRUE	0	0	1	1	none	0.0001324657522632
S071	S130	TRUE	TRUE	0	0	1	1	none	5.27019487587e-05
S078	S130	TRUE	TRUE	0	0	1	1	none	0.0001307420295031
S081	S130	TRUE	TRUE	0	0	1	1	none	0.0001334129352045
S085	S130	TRUE	TRUE	0	0	1	1	none	2.77892644371e-05
S087	S130	TRUE	TRUE	0	0	1	1	none	1.8691271947e-06
S093	S130	TRUE	TRUE	0	0	1	1	none	3.16405551754e-05
S097	S130	TRUE	TRUE	0	0	1	1	none	0.0001315713012103
S102	S130	TRUE	TRUE	0	0	1	1	none	7.18475071831e-05
S106	S130	TRUE	TRUE	0	0	1	1	none	0.0001346362698637
S002	T009	FALSE	FALSE	0	0	1	1	none	2.31724132816e-05
S007	T009	FALSE	FALSE	0	0	1	1	none	8.13795527276e-05
S021	T009	FALSE	FALSE	0	0	1	1	none	2.3928408744e-05
S024	T009	FALSE	FALSE	0	0	1	1	none	2.40308232426e-05
S025	T009	FALSE	FALSE	0	0	1	1	none	2.5303064043e-05
S026	T009	FALSE	FALSE	0	0	1	1	none	1.25446848166e-05
S038	T009	FALSE	FALSE	0	0	1	1	none	7.94951297168e-05
S039	T009	FALSE	FALSE	0	0	1	1	none	2.51266327667e-05
S040	T009	FALSE	FALSE	0	0	1	1	none	0.0001354109472208
S042	T009	FALSE	FALSE	0	0	1	1	none	2.37912922261e-05
S071	T009	FALSE	FALSE	0	0	1	1	none	0.0001186827641216
S078	T009	FALSE	FALSE	0	0	1	1	none	2.2067569466e-05
S081	T009	FALSE	FALSE	0	0	1	1	none	2.47384751674e-05
S085	T009	FALSE	FALSE	0	0	1	1	none	0.000121102492822
S087	T009	FALSE	FALSE	0	0	1	1	none	0.0001385445911868
S093	T009	FALSE	FALSE	0	0	1	1	none	0.0001078444708963
S097	T009	FALSE	FALSE	0	0	1	1	none	2.06812977032e-05
S102	T009	FALSE	FALSE	0	0	1	1	none	0.000137828322546
S106	T009	FALSE	FALSE	0	0	1	1	none	2.59618098266e-05
S130	T009	FALSE	FALSE	0	0	1	1	none	0.0001380114246271
S002	T010	FALSE	FALSE	0	0	1	1	none	2.46469070296e-05
S007	T010	FALSE	FALSE	0	0	1	1	none	8.28540464756e-05
S021	T010	FALSE	FALSE	0	0	1	1	none	2.5402902492e-05
S024	T010	FALSE	FALSE	0	0	1	1	none	2.55053169906e-05
S025	T010	FALSE	FALSE	0	0	1	1	none	2.6777557791e-05
S026	T010	FALSE	FALSE	0	0	1	1	none	1.40191785646e-05
S038	T010	FALSE	FALSE	0	0	1	1	none	8.09696234648e-05
S039	T010	FALSE	FALSE	0	0	1	1	none	2.66011265147e-05
S040	T010	FALSE	FALSE	0	0	1	1	none	0.0001368854409688
S042	T010	FALSE	FALSE	0	0	1	1	none	2.52657859741e-05
S071	T010	FALSE	FALSE	0	0	1	1	none	0.0001201572578696
S078	T010	FALSE	FALSE	0	0	1	1	none	2.3542063214e-05
S081	T010	FALSE	FALSE	0	0	1	1	none	2.62129689154e-05
S085	T010	FALSE	FALSE	0	0	1	1	none	0.00012257698657
S087	T010	FALSE	FALSE	0	0	1	1	none	0.0001400190849348
S093	T010	FALSE	FALSE	0	0	1	1	none	0.0001093189646443
S097	T010	FALSE	FALSE	0	0	1	1	none	2.21557914512e-05
S102	T010	FALSE	FALSE	0	0	1	1	none	0.000139302816294
S106	T010	FALSE	FALSE	0	0	1	1	none	2.74363035746e-05
S130	T010	FALSE	FALSE	0	0	1	1	none	0.0001394859183751
T009	T010	TRUE	TRUE	0	0	1	1	none	3.8767875024e-06
S002	T013	FALSE	FALSE	0	0	1	1	none	7.97846229432e-05
S007	T013	FALSE	FALSE	0	0	1	1	none	5.857072669e-05
S021	T013	FALSE	FALSE	0	0	1	1	none	8.05406184056e-05
S024	T013	FALSE	FALSE	0	0	1	1	none	8.06430329042e-05
S025	T013	FALSE	FALSE	0	0	1	1	none	8.41308171746e-05
S026	T013	FALSE	FALSE	0	0	1	1	none	7.75938827262e-05
S038	T013	FALSE	FALSE	0	0	1	1	none	1.0576128322e-05
S039	T013	FALSE	FALSE	0	0	1	1	none	8.17388424283e-05
S040	T013	FALSE	FALSE	0	0	1	1	none	0.0001323405056624
S042	T013	FALSE	FALSE	0	0	1	1	none	8.04035018877e-05
S071	T013	FALSE	FALSE	0	0	1	1	none	0.0001156123225632
S078	T013	FALSE	FALSE	0	0	1	1	none	7.86797791276e-05
S081	T013	FALSE	FALSE	0	0	1	1	none	8.1350684829e-05
S085	T013	FALSE	FALSE	0	0	1	1	none	0.0001180320512636
S087	T013	FALSE	FALSE	0	0	1	1	none	0.0001354741496284
S093	T013	FALSE	FALSE	0	0	1	1	none	0.0001047740293379
S097	T013	FALSE	FALSE	0	0	1	1	none	7.95090508348e-05
S102	T013	FALSE	FALSE	0	0	1	1	none	0.0001347578809876
S106	T013	FALSE	FALSE	0	0	1	1	none	8.25740194882e-05
S130	T013	FALSE	FALSE	0	0	1	1	none	0.0001349409830687
T009	T013	FALSE	FALSE	0	0	1	1	none	8.59491742516e-05
T010	T013	FALSE	FALSE	0	0	1	1	none	8.74236679996e-05
S002	T014	TRUE	TRUE	0	0	1	1	none	1.31930047501e-05
S007	T014	TRUE	TRUE	0	0	1	1	none	7.59985805901e-05
S021	T014	TRUE	TRUE	0	0	1	1	none	2.9838009433e-06
S024	T014	TRUE	TRUE	0	0	1	1	none	4.2873623191e-06
S025	T014	TRUE	TRUE	0	0	1	1	none	2.21376353755e-05
S026	T014	TRUE	TRUE	0	0	1	1	none	1.56007009271e-05
S038	T014	TRUE	TRUE	0	0	1	1	none	7.41141575793e-05
S039	T014	TRUE	TRUE	0	0	1	1	none	4.182024966e-06
S040	T014	TRUE	TRUE	0	0	1	1	none	0.0001300299750833
S042	T014	TRUE	TRUE	0	0	1	1	none	1.3658471036e-06
S071	T014	TRUE	TRUE	0	0	1	1	none	0.0001133017919841
S078	T014	TRUE	TRUE	0	0	1	1	none	4.6422251225e-06
S081	T014	TRUE	TRUE	0	0	1	1	none	4.9950142439e-06
S085	T014	TRUE	TRUE	0	0	1	1	none	0.0001157215206845
S087	T014	TRUE	TRUE	0	0	1	1	none	0.0001331636190493
S093	T014	TRUE	TRUE	0	0	1	1	none	0.0001024634987588
S097	T014	TRUE	TRUE	0	0	1	1	none	1.75158690357e-05
S102	T014	TRUE	TRUE	0	0	1	1	none	0.0001324473504085
S106	T014	TRUE	TRUE	0	0	1	1	none	1.59824012951e-05
S130	T014	TRUE	TRUE	0	0	1	1	none	0.0001326304524896
T009	T014	FALSE	FALSE	0	0	1	1	none	2.39559924525e-05
T010	T014	FALSE	FALSE	0	0	1	1	none	2.54304862005e-05
T013	T014	FALSE	FALSE	0	0	1	1	none	8.05682021141e-05
S002	T020	TRUE	TRUE	0	0	1	1	none	7.46906250264e-05
S007	T020	TRUE	TRUE	0	0	1	1	none	5.34767287732e-05
S021	T020	TRUE	TRUE	0	0	1	1	none	7.54466204888e-05
S024	T020	TRUE	TRUE	0	0	1	1	none	7.55490349874e-05
S025	T020	TRUE	TRUE	0	0	1	1	none	7.90368192578e-05
S026	T020	TRUE	TRUE	0	0	1	1	none	7.24998848094e-05
S038	T020	TRUE	TRUE	0	0	1	1	none	4.280983528e-06
S039	T020	TRUE	TRUE	0	0	1	1	none	7.66448445115e-05
S040	T020	TRUE	TRUE	0	0	1	1	none	0.0001272465077456
S042	T020	TRUE	TRUE	0	0	1	1	none	7.53095039709e-05
S071	T020	TRUE	TRUE	0	0	1	1	none	0.0001105183246464
S078	T020	TRUE	TRUE	0	0	1	1	none	7.35857812108e-05
S081	T020	TRUE	TRUE	0	0	1	1	none	7.62566869122e-05
S085	T020	TRUE	TRUE	0	0	1	1	none	0.0001129380533468
S087	T020	TRUE	TRUE	0	0	1	1	none	0.0001303801517116
S093	T020	TRUE	TRUE	0	0	1	1	none	9.96800314211e-05
S097	T020	TRUE	TRUE	0	0	1	1	none	7.4415052918e-05
S102	T020	TRUE	TRUE	0	0	1	1	none	0.0001296638830708
S106	T020	TRUE	TRUE	0	0	1	1	none	7.74800215714e-05
S130	T020	TRUE	TRUE	0	0	1	1	none	0.0001298469851519
T009	T020	FALSE	FALSE	0	0	1	1	none	8.08551763348e-05
T010	T020	FALSE	FALSE	0	0	1	1	none	8.23296700828e-05
T013	T020	FALSE	FALSE	0	0	1	1	none	1.193617494e-05
T014	T020	TRUE	TRUE	0	0	1	1	none	7.54742041973e-05
S002	T021	FALSE	FALSE	0	0	1	1	none	2.56410243935e-05
S007	T021	FALSE	FALSE	0	0	1	1	none	8.38481638395e-05
S021	T021	FALSE	FALSE	0	0	1	1	none	2.63970198559e-05
S024	T021	FALSE	FALSE	0	0	1	1	none	2.64994343545e-05
S025	T021	FALSE	FALSE	0	0	1	1	none	2.77716751549e-05
S026	T021	FALSE	FALSE	0	0	1	1	none	1.50132959285e-05
S038	T021	FALSE	FALSE	0	0	1	1	none	8.19637408287e-05
S039	T021	FALSE	FALSE	0	0	1	1	none	2.75952438786e-05
S040	T021	FALSE	FALSE	0	0	1	1	none	0.0001378795583327
S042	T021	FALSE	FALSE	0	0	1	1	none	2.6259903338e-05
S071	T021	FALSE	FALSE	0	0	1	1	none	0.0001211513752335
S078	T021	FALSE	FALSE	0	0	1	1	none	2.45361805779e-05
S081	T021	FALSE	FALSE	0	0	1	1	none	2.72070862793e-05
S085	T021	FALSE	FALSE	0	0	1	1	none	0.0001235711039339
S087	T021	FALSE	FALSE	0	0	1	1	none	0.0001410132022987
S093	T021	FALSE	FALSE	0	0	1	1	none	0.0001103130820082
S097	T021	FALSE	FALSE	0	0	1	1	none	2.31499088151e-05
S102	T021	FALSE	FALSE	0	0	1	1	none	0.0001402969336579
S106	T021	FALSE	FALSE	0	0	1	1	none	2.84304209385e-05
S130	T021	FALSE	FALSE	0	0	1	1	none	0.000140480035739
T009	T021	TRUE	TRUE	0	0	1	1	none	4.8709048663e-06
T010	T021	TRUE	TRUE	0	0	1	1	none	3.9431048599e-06
T013	T021	FALSE	FALSE	0	0	1	1	none	8.84177853635e-05
T014	T021	FALSE	FALSE	0	0	1	1	none	2.64246035644e-05
T020	T021	FALSE	FALSE	0	0	1	1	none	8.33237874467e-05
S002	T028	TRUE	TRUE	0	0	1	1	none	7.16577041168e-05
S007	T028	TRUE	TRUE	0	0	1	1	none	3.31308840176e-05
S021	T028	TRUE	TRUE	0	0	1	1	none	7.24136995792e-05
S024	T028	TRUE	TRUE	0	0	1	1	none	7.25161140778e-05
S025	T028	TRUE	TRUE	0	0	1	1	none	7.60038983482e-05
S026	T028	TRUE	TRUE	0	0	1	1	none	6.94669638998e-05
S038	T028	TRUE	TRUE	0	0	1	1	none	4.85593848528e-05
S039	T028	TRUE	TRUE	0	0	1	1	none	7.36119236019e-05
S040	T028	TRUE	TRUE	0	0	1	1	none	0.000124213586836
S042	T028	TRUE	TRUE	0	0	1	1	none	7.22765830613e-05
S071	T028	TRUE	TRUE	0	0	1	1	none	0.0001074854037368
S078	T028	TRUE	TRUE	0	0	1	1	none	7.05528603012e-05
S081	T028	TRUE	TRUE	0	0	1	1	none	7.32237660026e-05
S085	T028	TRUE	TRUE	0	0	1	1	none	0.0001099051324372
S087	T028	TRUE	TRUE	0	0	1	1	none	0.000127347230802
S093	T028	TRUE	TRUE	0	0	1	1	none	9.66471105115e-05
S097	T028	TRUE	TRUE	0	0	1	1	none	7.13821320084e-05
S102	T028	TRUE	TRUE	0	0	1	1	none	0.0001266309621612
S106	T028	TRUE	TRUE	0	0	1	1	none	7.44471006618e-05
S130	T028	TRUE	TRUE	0	0	1	1	none	0.0001268140642423
T009	T028	FALSE	FALSE	0	0	1	1	none	7.78222554252e-05
T010	T028	FALSE	FALSE	0	0	1	1	none	7.92967491732e-05
T013	T028	FALSE	FALSE	0	0	1	1	none	5.50134293876e-05
T014	T028	TRUE	TRUE	0	0	1	1	none	7.24412832877e-05
T020	T028	TRUE	TRUE	0	0	1	1	none	4.99194314708e-05
T021	T028	FALSE	FALSE	0	0	1	1	none	8.02908665371e-05
S002	T035a	TRUE	TRUE	0	0	1	1	none	0.0001341313159986
S007	T035a	TRUE	TRUE	0	0	1	1	none	0.0001326558042246
S021	T035a	TRUE	TRUE	0	0	1	1	none	0.000134887311461
S024	T035a	TRUE	TRUE	0	0	1	1	none	0.0001349897259596
S025	T035a	TRUE	TRUE	0	0	1	1	none	0.00013847751023
S026	T035a	TRUE	TRUE	0	0	1	1	none	0.0001319405757816
S038	T035a	TRUE	TRUE	0	0	1	1	none	0.0001307713812138
S039	T035a	TRUE	TRUE	0	0	1	1	none	0.0001360855354837
S040	T035a	TRUE	TRUE	0	0	1	1	none	7.17145745378e-05
S042	T035a	TRUE	TRUE	0	0	1	1	none	0.0001347501949431
S071	T035a	TRUE	TRUE	0	0	1	1	none	5.49863914386e-05
S078	T035a	TRUE	TRUE	0	0	1	1	none	0.000133026472183
S081	T035a	TRUE	TRUE	0	0	1	1	none	0.0001356973778844
S085	T035a	TRUE	TRUE	0	0	1	1	none	3.0073707117e-05
S087	T035a	TRUE	TRUE	0	0	1	1	none	7.5090852818e-06
S093	T035a	TRUE	TRUE	0	0	1	1	none	3.39249978553e-05
S097	T035a	TRUE	TRUE	0	0	1	1	none	0.0001338557438902
S102	T035a	TRUE	TRUE	0	0	1	1	none	7.4131949863e-05
S106	T035a	TRUE	TRUE	0	0	1	1	none	0.0001369207125436
S130	T035a	TRUE	TRUE	0	0	1	1	none	6.9759187221e-06
T009	T035a	FALSE	FALSE	0	0	1	1	none	0.000140295867307
T010	T035a	FALSE	FALSE	0	0	1	1	none	0.000141770361055
T013	T035a	FALSE	FALSE	0	0	1	1	none	0.0001372254257486
T014	T035a	TRUE	TRUE	0	0	1	1	none	0.0001349148951695
T020	T035a	TRUE	TRUE	0	0	1	1	none	0.0001321314278318
T021	T035a	FALSE	FALSE	0	0	1	1	none	0.0001427644784189
T028	T035a	TRUE	TRUE	0	0	1	1	none	0.0001290985069222
S002	T035b	FALSE	FALSE	0	0	1	1	none	2.32127119169e-05
S007	T035b	FALSE	FALSE	0	0	1	1	none	8.14198513629e-05
S021	T035b	FALSE	FALSE	0	0	1	1	none	2.39687073793e-05
S024	T035b	FALSE	FALSE	0	0	1	1	none	2.40711218779e-05
S025	T035b	FALSE	FALSE	0	0	1	1	none	2.53433626783e-05
S026	T035b	FALSE	FALSE	0	0	1	1	none	1.25849834519e-05
S038	T035b	FALSE	FALSE	0	0	1	1	none	7.95354283521e-05
S039	T035b	FALSE	FALSE	0	0	1	1	none	2.5166931402e-05
S040	T035b	FALSE	FALSE	0	0	1	1	none	0.0001354512458561
S042	T035b	FALSE	FALSE	0	0	1	1	none	2.38315908614e-05
S071	T035b	FALSE	FALSE	0	0	1	1	none	0.0001187230627569
S078	T035b	FALSE	FALSE	0	0	1	1	none	2.21078681013e-05
S081	T035b	FALSE	FALSE	0	0	1	1	none	2.47787738027e-05
S085	T035b	FALSE	FALSE	0	0	1	1	none	0.0001211427914573
S087	T035b	FALSE	FALSE	0	0	1	1	none	0.0001385848898221
S093	T035b	FALSE	FALSE	0	0	1	1	none	0.0001078847695316
S097	T035b	FALSE	FALSE	0	0	1	1	none	2.07215963385e-05
S102	T035b	FALSE	FALSE	0	0	1	1	none	0.0001378686211813
S106	T035b	FALSE	FALSE	0	0	1	1	none	2.60021084619e-05
S130	T035b	FALSE	FALSE	0	0	1	1	none	0.0001380517232624
T009	T035b	TRUE	TRUE	0	0	1	1	none	1.2414455125e-06
T010	T035b	TRUE	TRUE	0	0	1	1	none	3.9170861377e-06
T013	T035b	FALSE	FALSE	0	0	1	1	none	8.59894728869e-05
T014	T035b	FALSE	FALSE	0	0	1	1	none	2.39962910878e-05
T020	T035b	FALSE	FALSE	0	0	1	1	none	8.08954749701e-05
T021	T035b	TRUE	TRUE	0	0	1	1	none	4.9112035016e-06
T028	T035b	FALSE	FALSE	0	0	1	1	none	7.78625540605e-05
T035a	T035b	FALSE	FALSE	0	0	1	1	none	0.0001403361659423
S002	T040	TRUE	TRUE	0	0	1	1	none	1.58534897792e-05
S007	T040	TRUE	TRUE	0	0	1	1	none	7.86590656192e-05
S021	T040	TRUE	TRUE	0	0	1	1	none	6.8454328496e-06
S024	T040	TRUE	TRUE	0	0	1	1	none	5.746700471e-06
S025	T040	TRUE	TRUE	0	0	1	1	none	2.47981204046e-05
S026	T040	TRUE	TRUE	0	0	1	1	none	1.82611859562e-05
S038	T040	TRUE	TRUE	0	0	1	1	none	7.67746426084e-05
S039	T040	TRUE	TRUE	0	0	1	1	none	8.0436568723e-06
S040	T040	TRUE	TRUE	0	0	1	1	none	0.0001326904601124
S042	T040	TRUE	TRUE	0	0	1	1	none	6.7083163317e-06
S071	T040	TRUE	TRUE	0	0	1	1	none	0.0001159622770132
S078	T040	TRUE	TRUE	0	0	1	1	none	7.3027101516e-06
S081	T040	TRUE	TRUE	0	0	1	1	none	3.8622083618e-06
S085	T040	TRUE	TRUE	0	0	1	1	none	0.0001183820057136
S087	T040	TRUE	TRUE	0	0	1	1	none	0.0001358241040784
S093	T040	TRUE	TRUE	0	0	1	1	none	0.0001051239837879
S097	T040	TRUE	TRUE	0	0	1	1	none	2.01763540648e-05
S102	T040	TRUE	TRUE	0	0	1	1	none	0.0001351078354376
S106	T040	TRUE	TRUE	0	0	1	1	none	1.86428863242e-05
S130	T040	TRUE	TRUE	0	0	1	1	none	0.0001352909375187
T009	T040	FALSE	FALSE	0	0	1	1	none	2.66164774816e-05
T010	T040	FALSE	FALSE	0	0	1	1	none	2.80909712296e-05
T013	T040	FALSE	FALSE	0	0	1	1	none	8.32286871432e-05
T014	T040	TRUE	TRUE	0	0	1	1	none	6.8730165581e-06
T020	T040	TRUE	TRUE	0	0	1	1	none	7.81346892264e-05
T021	T040	FALSE	FALSE	0	0	1	1	none	2.90850885935e-05
T028	T040	TRUE	TRUE	0	0	1	1	none	7.51017683168e-05
T035a	T040	TRUE	TRUE	0	0	1	1	none	0.0001375753801986
T035b	T040	FALSE	FALSE	0	0	1	1	none	2.66567761169e-05
S002	T056	FALSE	FALSE	0	0	1	1	none	2.54148130268e-05
S007	T056	FALSE	FALSE	0	0	1	1	none	8.36219524728e-05
S021	T056	FALSE	FALSE	0	0	1	1	none	2.61708084892e-05
S024	T056	FALSE	FALSE	0	0	1	1	none	2.62732229878e-05
S025	T056	FALSE	FALSE	0	0	1	1	none	2.75454637882e-05
S026	T056	FALSE	FALSE	0	0	1	1	none	1.47870845618e-05
S038	T056	FALSE	FALSE	0	0	1	1	none	8.1737529462e-05
S039	T056	FALSE	FALSE	0	0	1	1	none	2.73690325119e-05
S040	T056	FALSE	FALSE	0	0	1	1	none	0.000137653346966
S042	T056	FALSE	FALSE	0	0	1	1	none	2.60336919713e-05
S071	T056	FALSE	FALSE	0	0	1	1	none	0.0001209251638668
S078	T056	FALSE	FALSE	0	0	1	1	none	2.43099692112e-05
S081	T056	FALSE	FALSE	0	0	1	1	none	2.69808749126e-05
S085	T056	FALSE	FALSE	0	0	1	1	none	0.0001233448925672
S087	T056	FALSE	FALSE	0	0	1	1	none	0.000140786990932
S093	T056	FALSE	FALSE	0	0	1	1	none	0.0001100868706415
S097	T056	FALSE	FALSE	0	0	1	1	none	2.29236974484e-05
S102	T056	FALSE	FALSE	0	0	1	1	none	0.0001400707222912
S106	T056	FALSE	FALSE	0	0	1	1	none	2.82042095718e-05
S130	T056	FALSE	FALSE	0	0	1	1	none	0.0001402538243723
T009	T056	TRUE	TRUE	1	0	1	1	anc	1.041252868e-06
T010	T056	FALSE	FALSE	0	0	1	1	none	6.1191872476e-06
T013	T056	FALSE	FALSE	0	0	1	1	none	8.81915739968e-05
T014	T056	FALSE	FALSE	0	0	1	1	none	2.61983921977e-05
T020	T056	FALSE	FALSE	0	0	1	1	none	8.309757608e-05
T021	T056	FALSE	FALSE	0	0	1	1	none	7.1133046115e-06
T028	T056	FALSE	FALSE	0	0	1	1	none	8.00646551704e-05
T035a	T056	FALSE	FALSE	0	0	1	1	none	0.0001425382670522
T035b	T056	FALSE	FALSE	0	0	1	1	none	3.4838452577e-06
T040	T056	FALSE	FALSE	0	0	1	1	none	2.88588772268e-05
S002	T059	TRUE	TRUE	0	0	1	1	none	0.0001311213856442
S007	T059	TRUE	TRUE	0	0	1	1	none	0.0001296458738702
S021	T059	TRUE	TRUE	0	0	1	1	none	0.0001318773811066
S024	T059	TRUE	TRUE	0	0	1	1	none	0.0001319797956052
S025	T059	TRUE	TRUE	0	0	1	1	none	0.0001354675798756
S026	T059	TRUE	TRUE	0	0	1	1	none	0.0001289306454272
S038	T059	TRUE	TRUE	0	0	1	1	none	0.0001277614508594
S039	T059	TRUE	TRUE	0	0	1	1	none	0.0001330756051293
S040	T059	TRUE	TRUE	0	0	1	1	none	4.2772834862e-06
S042	T059	TRUE	TRUE	0	0	1	1	none	0.0001317402645887
S071	T059	TRUE	TRUE	0	0	1	1	none	2.55343380042e-05
S078	T059	TRUE	TRUE	0	0	1	1	none	0.0001300165418286
S081	T059	TRUE	TRUE	0	0	1	1	none	0.00013268744753
S085	T059	TRUE	TRUE	0	0	1	1	none	5.43961897846e-05
S087	T059	TRUE	TRUE	0	0	1	1	none	7.18382881494e-05
S093	T059	TRUE	TRUE	0	0	1	1	none	4.11381678589e-05
S097	T059	TRUE	TRUE	0	0	1	1	none	0.0001308458135358
S102	T059	TRUE	TRUE	0	0	1	1	none	7.8958056886e-06
S106	T059	TRUE	TRUE	0	0	1	1	none	0.0001339107821892
S130	T059	TRUE	TRUE	0	0	1	1	none	7.13051215897e-05
T009	T059	FALSE	FALSE	0	0	1	1	none	0.0001372859369526
T010	T059	FALSE	FALSE	0	0	1	1	none	0.0001387604307006
T013	T059	FALSE	FALSE	0	0	1	1	none	0.0001342154953942
T014	T059	TRUE	TRUE	0	0	1	1	none	0.0001319049648151
T020	T059	TRUE	TRUE	0	0	1	1	none	0.0001291214974774
T021	T059	FALSE	FALSE	0	0	1	1	none	0.0001397545480645
T028	T059	TRUE	TRUE	0	0	1	1	none	0.0001260885765678
T035a	T059	TRUE	TRUE	0	0	1	1	none	7.35895642696e-05
T035b	T059	FALSE	FALSE	0	0	1	1	none	0.0001373262355879
T040	T059	TRUE	TRUE	0	0	1	1	none	0.0001345654498442
T056	T059	FALSE	FALSE	0	0	1	1	none	0.0001395283366978
S002	T065	TRUE	TRUE	0	0	1	1	none	7.36718302692e-05
S007	T065	TRUE	TRUE	0	0	1	1	none	5.2457934016e-05
S021	T065	TRUE	TRUE	0	0	1	1	none	7.44278257316e-05
S024	T065	TRUE	TRUE	0	0	1	1	none	7.45302402302e-05
S025	T065	TRUE	TRUE	0	0	1	1	none	7.80180245006e-05
S026	T065	TRUE	TRUE	0	0	1	1	none	7.14810900522e-05
S038	T065	TRUE	TRUE	0	0	1	1	none	4.463335648e-06
S039	T065	TRUE	TRUE	0	0	1	1	none	7.56260497543e-05
S040	T065	TRUE	TRUE	0	0	1	1	none	0.0001262277129884
S042	T065	TRUE	TRUE	0	0	1	1	none	7.42907092137e-05
S071	T065	TRUE	TRUE	0	0	1	1	none	0.0001094995298892
S078	T065	TRUE	TRUE	0	0	1	1	none	7.25669864536e-05
S081	T065	TRUE	TRUE	0	0	1	1	none	7.5237892155e-05
S085	T065	TRUE	TRUE	0	0	1	1	none	0.0001119192585896
S087	T065	TRUE	TRUE	0	0	1	1	none	0.0001293613569544
S093	T065	TRUE	TRUE	0	0	1	1	none	9.86612366639e-05
S097	T065	TRUE	TRUE	0	0	1	1	none	7.33962581608e-05
S102	T065	TRUE	TRUE	0	0	1	1	none	0.0001286450883136
S106	T065	TRUE	TRUE	0	0	1	1	none	7.64612268142e-05
S130	T065	TRUE	TRUE	0	0	1	1	none	0.0001288281903947
T009	T065	FALSE	FALSE	0	0	1	1	none	7.98363815776e-05
T010	T065	FALSE	FALSE	0	0	1	1	none	8.13108753256e-05
T013	T065	FALSE	FALSE	0	0	1	1	none	7.3139395512e-06
T014	T065	TRUE	TRUE	0	0	1	1	none	7.44554094401e-05
T020	T065	TRUE	TRUE	0	0	1	1	none	5.823382266e-06
T021	T065	FALSE	FALSE	0	0	1	1	none	8.23049926895e-05
T028	T065	TRUE	TRUE	0	0	1	1	none	4.89006367136e-05
T035a	T065	TRUE	TRUE	0	0	1	1	none	0.0001311126330746
T035b	T065	FALSE	FALSE	0	0	1	1	none	7.98766802129e-05
T040	T065	TRUE	TRUE	0	0	1	1	none	7.71158944692e-05
T056	T065	FALSE	FALSE	0	0	1	1	none	8.20787813228e-05
T059	T065	TRUE	TRUE	0	0	1	1	none	0.0001281027027202
S002	T069	TRUE	TRUE	0	0	1	1	none	0.0001317189872926
S007	T069	TRUE	TRUE	0	0	1	1	none	0.0001302434755186
S021	T069	TRUE	TRUE	0	0	1	1	none	0.000132474982755
S024	T069	TRUE	TRUE	0	0	1	1	none	0.0001325773972536
S025	T069	TRUE	TRUE	0	0	1	1	none	0.000136065181524
S026	T069	TRUE	TRUE	0	0	1	1	none	0.0001295282470756
S038	T069	TRUE	TRUE	0	0	1	1	none	0.0001283590525078
S039	T069	TRUE	TRUE	0	0	1	1	none	0.0001336732067777
S040	T069	TRUE	TRUE	0	0	1	1	none	4.28601227518e-05
S042	T069	TRUE	TRUE	0	0	1	1	none	0.0001323378662371
S071	T069	TRUE	TRUE	0	0	1	1	none	2.04019213566e-05
S078	T069	TRUE	TRUE	0	0	1	1	none	0.000130614143477
S081	T069	TRUE	TRUE	0	0	1	1	none	0.0001332850491784
S085	T069	TRUE	TRUE	0	0	1	1	none	5.4993791433e-05
S087	T069	TRUE	TRUE	0	0	1	1	none	7.24358897978e-05
S093	T069	TRUE	TRUE	0	0	1	1	none	4.17357695073e-05
S097	T069	TRUE	TRUE	0	0	1	1	none	0.0001314434151842
S102	T069	TRUE	TRUE	0	0	1	1	none	4.5277498077e-05
S106	T069	TRUE	TRUE	0	0	1	1	none	0.0001345083838376
S130	T069	TRUE	TRUE	0	0	1	1	none	7.19027232381e-05
T009	T069	FALSE	FALSE	0	0	1	1	none	0.000137883538601
T010	T069	FALSE	FALSE	0	0	1	1	none	0.000139358032349
T013	T069	FALSE	FALSE	0	0	1	1	none	0.0001348130970426
T014	T069	TRUE	TRUE	0	0	1	1	none	0.0001325025664635
T020	T069	TRUE	TRUE	0	0	1	1	none	0.0001297190991258
T021	T069	FALSE	FALSE	0	0	1	1	none	0.0001403521497129
T028	T069	TRUE	TRUE	0	0	1	1	none	0.0001266861782162
T035a	T069	TRUE	TRUE	0	0	1	1	none	7.4187165918e-05
T035b	T069	FALSE	FALSE	0	0	1	1	none	0.0001379238372363
T040	T069	TRUE	TRUE	0	0	1	1	none	0.0001351630514926
T056	T069	FALSE	FALSE	0	0	1	1	none	0.0001401259383462
T059	T069	TRUE	TRUE	0	0	1	1	none	4.47351124836e-05
T065	T069	TRUE	TRUE	0	0	1	1	none	0.0001287003043686
S002	T073	FALSE	FALSE	0	0	1	1	none	2.56410243935e-05
S007	T073	FALSE	FALSE	0	0	1	1	none	8.38481638395e-05
S021	T073	FALSE	FALSE	0	0	1	1	none	2.63970198559e-05
S024	T073	FALSE	FALSE	0	0	1	1	none	2.64994343545e-05
S025	T073	FALSE	FALSE	0	0	1	1	none	2.77716751549e-05
S026	T073	FALSE	FALSE	0	0	1	1	none	1.50132959285e-05
S038	T073	FALSE	FALSE	0	0	1	1	none	8.19637408287e-05
S039	T073	FALSE	FALSE	0	0	1	1	none	2.75952438786e-05
S040	T073	FALSE	FALSE	0	0	1	1	none	0.0001378795583327
S042	T073	FALSE	FALSE	0	0	1	1	none	2.6259903338e-05
S071	T073	FALSE	FALSE	0	0	1	1	none	0.0001211513752335
S078	T073	FALSE	FALSE	0	0	1	1	none	2.45361805779e-05
S081	T073	FALSE	FALSE	0	0	1	1	none	2.72070862793e-05
S085	T073	FALSE	FALSE	0	0	1	1	none	0.0001235711039339
S087	T073	FALSE	FALSE	0	0	1	1	none	0.0001410132022987
S093	T073	FALSE	FALSE	0	0	1	1	none	0.0001103130820082
S097	T073	FALSE	FALSE	0	0	1	1	none	2.31499088151e-05
S102	T073	FALSE	FALSE	0	0	1	1	none	0.0001402969336579
S106	T073	FALSE	FALSE	0	0	1	1	none	2.84304209385e-05
S130	T073	FALSE	FALSE	0	0	1	1	none	0.000140480035739
T009	T073	TRUE	TRUE	0	0	1	1	none	4.8709048663e-06
T010	T073	TRUE	TRUE	0	0	1	1	none	3.9431048599e-06
T013	T073	FALSE	FALSE	0	0	1	1	none	8.84177853635e-05
T014	T073	FALSE	FALSE	0	0	1	1	none	2.64246035644e-05
T020	T073	FALSE	FALSE	0	0	1	1	none	8.33237874467e-05
T021	T073	TRUE	TRUE	0	0	1	1	none	1.2011468772e-06
T028	T073	FALSE	FALSE	0	0	1	1	none	8.02908665371e-05
T035a	T073	FALSE	FALSE	0	0	1	1	none	0.0001427644784189
T035b	T073	TRUE	TRUE	0	0	1	1	none	4.9112035016e-06
T040	T073	FALSE	FALSE	0	0	1	1	none	2.90850885935e-05
T056	T073	FALSE	FALSE	0	0	1	1	none	7.1133046115e-06
T059	T073	FALSE	FALSE	0	0	1	1	none	0.0001397545480645
T065	T073	FALSE	FALSE	0	0	1	1	none	8.23049926895e-05
T069	T073	FALSE	FALSE	0	0	1	1	none	0.0001403521497129
S002	T075	TRUE	TRUE	0	0	1	1	none	7.14349631942e-05
S007	T075	TRUE	TRUE	0	0	1	1	none	6.8758304543e-05
S021	T075	TRUE	TRUE	0	0	1	1	none	7.21909586566e-05
S024	T075	TRUE	TRUE	0	0	1	1	none	7.22933731552e-05
S025	T075	TRUE	TRUE	0	0	1	1	none	7.57811574256e-05
S026	T075	TRUE	TRUE	0	0	1	1	none	6.92442229772e-05
S038	T075	TRUE	TRUE	0	0	1	1	none	6.68738815322e-05
S039	T075	TRUE	TRUE	0	0	1	1	none	7.33891826793e-05
S040	T075	TRUE	TRUE	0	0	1	1	none	0.0001239908459134
S042	T075	TRUE	TRUE	0	0	1	1	none	7.20538421387e-05
S071	T075	TRUE	TRUE	0	0	1	1	none	0.0001072626628142
S078	T075	TRUE	TRUE	0	0	1	1	none	7.03301193786e-05
S081	T075	TRUE	TRUE	0	0	1	1	none	7.300102508e-05
S085	T075	TRUE	TRUE	0	0	1	1	none	0.0001096823915146
S087	T075	TRUE	TRUE	0	0	1	1	none	0.0001271244898794
S093	T075	TRUE	TRUE	0	0	1	1	none	9.64243695889e-05
S097	T075	TRUE	TRUE	0	0	1	1	none	7.11593910858e-05
S102	T075	TRUE	TRUE	0	0	1	1	none	0.0001264082212386
S106	T075	TRUE	TRUE	0	0	1	1	none	7.42243597392e-05
S130	T075	TRUE	TRUE	0	0	1	1	none	0.0001265913233197
T009	T075	FALSE	FALSE	0	0	1	1	none	7.75995145026e-05
T010	T075	FALSE	FALSE	0	0	1	1	none	7.90740082506e-05
T013	T075	FALSE	FALSE	0	0	1	1	none	7.3327926067e-05
T014	T075	TRUE	TRUE	0	0	1	1	none	7.22185423651e-05
T020	T075	TRUE	TRUE	0	0	1	1	none	6.82339281502e-05
T021	T075	FALSE	FALSE	0	0	1	1	none	8.00681256145e-05
T028	T075	TRUE	TRUE	0	0	1	1	none	6.52010072406e-05
T035a	T075	TRUE	TRUE	0	0	1	1	none	0.0001288757659996
T035b	T075	FALSE	FALSE	0	0	1	1	none	7.76398131379e-05
T040	T075	TRUE	TRUE	0	0	1	1	none	7.48790273942e-05
T056	T075	FALSE	FALSE	0	0	1	1	none	7.98419142478e-05
T059	T075	TRUE	TRUE	0	0	1	1	none	0.0001258658356452
T065	T075	TRUE	TRUE	0	0	1	1	none	6.7215133393e-05
T069	T075	TRUE	TRUE	0	0	1	1	none	0.0001264634372936
T073	T075	FALSE	FALSE	0	0	1	1	none	8.00681256145e-05
S002	T077	FALSE	FALSE	0	0	1	1	none	2.50404509549e-05
S007	T077	FALSE	FALSE	0	0	1	1	none	8.32475904009e-05
S021	T077	FALSE	FALSE	0	0	1	1	none	2.57964464173e-05
S024	T077	FALSE	FALSE	0	0	1	1	none	2.58988609159e-05
S025	T077	FALSE	FALSE	0	0	1	1	none	2.71711017163e-05
S026	T077	FALSE	FALSE	0	0	1	1	none	1.44127224899e-05
S038	T077	FALSE	FALSE	0	0	1	1	none	8.13631673901e-05
S039	T077	FALSE	FALSE	0	0	1	1	none	2.699467044e-05
S040	T077	FALSE	FALSE	0	0	1	1	none	0.0001372789848941
S042	T077	FALSE	FALSE	0	0	1	1	none	2.56593298994e-05
S071	T077	FALSE	FALSE	0	0	1	1	none	0.0001205508017949
S078	T077	FALSE	FALSE	0	0	1	1	none	2.39356071393e-05
S081	T077	FALSE	FALSE	0	0	1	1	none	2.66065128407e-05
S085	T077	FALSE	FALSE	0	0	1	1	none	0.0001229705304953
S087	T077	FALSE	FALSE	0	0	1	1	none	0.0001404126288601
S093	T077	FALSE	FALSE	0	0	1	1	none	0.0001097125085696
S097	T077	FALSE	FALSE	0	0	1	1	none	2.25493353765e-05
S102	T077	FALSE	FALSE	0	0	1	1	none	0.0001396963602193
S106	T077	FALSE	FALSE	0	0	1	1	none	2.78298474999e-05
S130	T077	FALSE	FALSE	0	0	1	1	none	0.0001398794623004
T009	T077	TRUE	TRUE	0	0	1	1	none	4.2703314277e-06
T010	T077	TRUE	TRUE	0	0	1	1	none	3.3425314213e-06
T013	T077	FALSE	FALSE	0	0	1	1	none	8.78172119249e-05
T014	T077	FALSE	FALSE	0	0	1	1	none	2.58240301258e-05
T020	T077	FALSE	FALSE	0	0	1	1	none	8.27232140081e-05
T021	T077	TRUE	TRUE	0	0	1	1	none	1.8017203158e-06
T028	T077	FALSE	FALSE	0	0	1	1	none	7.96902930985e-05
T035a	T077	FALSE	FALSE	0	0	1	1	none	0.0001421639049803
T035b	T077	TRUE	TRUE	0	0	1	1	none	4.310630063e-06
T040	T077	FALSE	FALSE	0	0	1	1	none	2.84845151549e-05
T056	T077	FALSE	FALSE	0	0	1	1	none	6.5127311729e-06
T059	T077	FALSE	FALSE	0	0	1	1	none	0.0001391539746259
T065	T077	FALSE	FALSE	0	0	1	1	none	8.17044192509e-05
T069	T077	FALSE	FALSE	0	0	1	1	none	0.0001397515762743
T073	T077	TRUE	TRUE	0	0	1	1	none	1.8017203158e-06
T075	T077	FALSE	FALSE	0	0	1	1	none	7.94675521759e-05
S002	T087	FALSE	FALSE	0	0	1	1	none	2.19712664044e-05
S007	T087	FALSE	FALSE	0	0	1	1	none	8.01784058504e-05
S021	T087	FALSE	FALSE	0	0	1	1	none	2.27272618668e-05
S024	T087	FALSE	FALSE	0	0	1	1	none	2.28296763654e-05
S025	T087	FALSE	FALSE	0	0	1	1	none	2.41019171658e-05
S026	T087	FALSE	FALSE	0	0	1	1	none	1.13435379394e-05
S038	T087	FALSE	FALSE	0	0	1	1	none	7.82939828396e-05
S039	T087	FALSE	FALSE	0	0	1	1	none	2.39254858895e-05
S040	T087	FALSE	FALSE	0	0	1	1	none	0.0001342098003436
S042	T087	FALSE	FALSE	0	0	1	1	none	2.25901453489e-05
S071	T087	FALSE	FALSE	0	0	1	1	none	0.0001174816172444
S078	T087	FALSE	FALSE	0	0	1	1	none	2.08664225888e-05
S081	T087	FALSE	FALSE	0	0	1	1	none	2.35373282902e-05
S085	T087	FALSE	FALSE	0	0	1	1	none	0.0001199013459448
S087	T087	FALSE	FALSE	0	0	1	1	none	0.0001373434443096
S093	T087	FALSE	FALSE	0	0	1	1	none	0.0001066433240191
S097	T087	FALSE	FALSE	0	0	1	1	none	1.9480150826e-05
S102	T087	FALSE	FALSE	0	0	1	1	none	0.0001366271756688
S106	T087	FALSE	FALSE	0	0	1	1	none	2.47606629494e-05
S130	T087	FALSE	FALSE	0	0	1	1	none	0.0001368102777499
T009	T087	TRUE	TRUE	0	0	1	1	none	2.4022937544e-06
T010	T087	TRUE	TRUE	0	0	1	1	none	3.8767875024e-06
T013	T087	FALSE	FALSE	0	0	1	1	none	8.47480273744e-05
T014	T087	FALSE	FALSE	0	0	1	1	none	2.27548455753e-05
T020	T087	FALSE	FALSE	0	0	1	1	none	7.96540294576e-05
T021	T087	TRUE	TRUE	0	0	1	1	none	4.8709048663e-06
T028	T087	FALSE	FALSE	0	0	1	1	none	7.6621108548e-05
T035a	T087	FALSE	FALSE	0	0	1	1	none	0.0001390947204298
T035b	T087	TRUE	TRUE	0	0	1	1	none	2.4425923897e-06
T040	T087	FALSE	FALSE	0	0	1	1	none	2.54153306044e-05
T056	T087	FALSE	FALSE	0	0	1	1	none	4.6446934996e-06
T059	T087	FALSE	FALSE	0	0	1	1	none	0.0001360847900754
T065	T087	FALSE	FALSE	0	0	1	1	none	7.86352347004e-05
T069	T087	FALSE	FALSE	0	0	1	1	none	0.0001366823917238
T073	T087	TRUE	TRUE	0	0	1	1	none	4.8709048663e-06
T075	T087	FALSE	FALSE	0	0	1	1	none	7.63983676254e-05
T077	T087	TRUE	TRUE	0	0	1	1	none	4.2703314277e-06
S002	T095	TRUE	TRUE	0	0	1	1	none	0.0001323800398784
S007	T095	TRUE	TRUE	0	0	1	1	none	0.0001309045281044
S021	T095	TRUE	TRUE	0	0	1	1	none	0.0001331360353408
S024	T095	TRUE	TRUE	0	0	1	1	none	0.0001332384498394
S025	T095	TRUE	TRUE	0	0	1	1	none	0.0001367262341098
S026	T095	TRUE	TRUE	0	0	1	1	none	0.0001301892996614
S038	T095	TRUE	TRUE	0	0	1	1	none	0.0001290201050936
S039	T095	TRUE	TRUE	0	0	1	1	none	0.0001343342593635
S040	T095	TRUE	TRUE	0	0	1	1	none	6.99632984176e-05
S042	T095	TRUE	TRUE	0	0	1	1	none	0.0001329989188229
S071	T095	TRUE	TRUE	0	0	1	1	none	5.32351153184e-05
S078	T095	TRUE	TRUE	0	0	1	1	none	0.0001312751960628
S081	T095	TRUE	TRUE	0	0	1	1	none	0.0001339461017642
S085	T095	TRUE	TRUE	0	0	1	1	none	2.83224309968e-05
S087	T095	TRUE	TRUE	0	0	1	1	none	1.2011468772e-06
S093	T095	TRUE	TRUE	0	0	1	1	none	3.21737217351e-05
S097	T095	TRUE	TRUE	0	0	1	1	none	0.00013210446777
S102	T095	TRUE	TRUE	0	0	1	1	none	7.23806737428e-05
S106	T095	TRUE	TRUE	0	0	1	1	none	0.0001351694364234
S130	T095	TRUE	TRUE	0	0	1	1	none	1.8691271947e-06
T009	T095	FALSE	FALSE	0	0	1	1	none	0.0001385445911868
T010	T095	FALSE	FALSE	0	0	1	1	none	0.0001400190849348
T013	T095	FALSE	FALSE	0	0	1	1	none	0.0001354741496284
T014	T095	TRUE	TRUE	0	0	1	1	none	0.0001331636190493
T020	T095	TRUE	TRUE	0	0	1	1	none	0.0001303801517116
T021	T095	FALSE	FALSE	0	0	1	1	none	0.0001410132022987
T028	T095	TRUE	TRUE	0	0	1	1	none	0.000127347230802
T035a	T095	TRUE	TRUE	0	0	1	1	none	7.5090852818e-06
T035b	T095	FALSE	FALSE	0	0	1	1	none	0.0001385848898221
T040	T095	TRUE	TRUE	0	0	1	1	none	0.0001358241040784
T056	T095	FALSE	FALSE	0	0	1	1	none	0.000140786990932
T059	T095	TRUE	TRUE	0	0	1	1	none	7.18382881494e-05
T065	T095	TRUE	TRUE	0	0	1	1	none	0.0001293613569544
T069	T095	TRUE	TRUE	0	0	1	1	none	7.24358897978e-05
T073	T095	FALSE	FALSE	0	0	1	1	none	0.0001410132022987
T075	T095	TRUE	TRUE	0	0	1	1	none	0.0001271244898794
T077	T095	FALSE	FALSE	0	0	1	1	none	0.0001404126288601
T087	T095	FALSE	FALSE	0	0	1	1	none	0.0001373434443096
S002	T099a	TRUE	TRUE	0	0	1	1	none	0.0001307022821748
S007	T099a	TRUE	TRUE	0	0	1	1	none	0.0001292267704008
S021	T099a	TRUE	TRUE	0	0	1	1	none	0.0001314582776372
S024	T099a	TRUE	TRUE	0	0	1	1	none	0.0001315606921358
S025	T099a	TRUE	TRUE	0	0	1	1	none	0.0001350484764062
S026	T099a	TRUE	TRUE	0	0	1	1	none	0.0001285115419578
S038	T099a	TRUE	TRUE	0	0	1	1	none	0.00012734234739
S039	T099a	TRUE	TRUE	0	0	1	1	none	0.0001326565016599
S040	T099a	TRUE	TRUE	0	0	1	1	none	6.8285540714e-05
S042	T099a	TRUE	TRUE	0	0	1	1	none	0.0001313211611193
S071	T099a	TRUE	TRUE	0	0	1	1	none	5.15573576148e-05
S078	T099a	TRUE	TRUE	0	0	1	1	none	0.0001295974383592
S081	T099a	TRUE	TRUE	0	0	1	1	none	0.0001322683440606
S085	T099a	TRUE	TRUE	0	0	1	1	none	2.66446732932e-05
S087	T099a	TRUE	TRUE	0	0	1	1	none	2.8789045808e-06
S093	T099a	TRUE	TRUE	0	0	1	1	none	3.04959640315e-05
S097	T099a	TRUE	TRUE	0	0	1	1	none	0.0001304267100664
S102	T099a	TRUE	TRUE	0	0	1	1	none	7.07029160392e-05
S106	T099a	TRUE	TRUE	0	0	1	1	none	0.0001334916787198
S130	T099a	TRUE	TRUE	0	0	1	1	none	2.3457380211e-06
T009	T099a	FALSE	FALSE	0	0	1	1	none	0.0001368668334832
T010	T099a	FALSE	FALSE	0	0	1	1	none	0.0001383413272312
T013	T099a	FALSE	FALSE	0	0	1	1	none	0.0001337963919248
T014	T099a	TRUE	TRUE	0	0	1	1	none	0.0001314858613457
T020	T099a	TRUE	TRUE	0	0	1	1	none	0.000128702394008
T021	T099a	FALSE	FALSE	0	0	1	1	none	0.0001393354445951
T028	T099a	TRUE	TRUE	0	0	1	1	none	0.0001256694730984
T035a	T099a	TRUE	TRUE	0	0	1	1	none	5.8313275782e-06
T035b	T099a	FALSE	FALSE	0	0	1	1	none	0.0001369071321185
T040	T099a	TRUE	TRUE	0	0	1	1	none	0.0001341463463748
T056	T099a	FALSE	FALSE	0	0	1	1	none	0.0001391092332284
T059	T099a	TRUE	TRUE	0	0	1	1	none	7.01605304458e-05
T065	T099a	TRUE	TRUE	0	0	1	1	none	0.0001276835992508
T069	T099a	TRUE	TRUE	0	0	1	1	none	7.07581320942e-05
T073	T099a	FALSE	FALSE	0	0	1	1	none	0.0001393354445951
T075	T099a	TRUE	TRUE	0	0	1	1	none	0.0001254467321758
T077	T099a	FALSE	FALSE	0	0	1	1	none	0.0001387348711565
T087	T099a	FALSE	FALSE	0	0	1	1	none	0.000135665686606
T095	T099a	TRUE	TRUE	0	0	1	1	none	2.8789045808e-06
S002	T102	FALSE	FALSE	0	0	1	1	none	0.0001364740664444
S007	T102	FALSE	FALSE	0	0	1	1	none	0.0001349985546704
S021	T102	FALSE	FALSE	0	0	1	1	none	0.0001372300619068
S024	T102	FALSE	FALSE	0	0	1	1	none	0.0001373324764054
S025	T102	FALSE	FALSE	0	0	1	1	none	0.0001408202606758
S026	T102	FALSE	FALSE	0	0	1	1	none	0.0001342833262274
S038	T102	FALSE	FALSE	0	0	1	1	none	0.0001331141316596
S039	T102	FALSE	FALSE	0	0	1	1	none	0.0001384282859295
S040	T102	FALSE	FALSE	0	0	1	1	none	7.40573249836e-05
S042	T102	FALSE	FALSE	0	0	1	1	none	0.0001370929453889
S071	T102	FALSE	FALSE	0	0	1	1	none	5.73291418844e-05
S078	T102	FALSE	FALSE	0	0	1	1	none	0.0001353692226288
S081	T102	FALSE	FALSE	0	0	1	1	none	0.0001380401283302
S085	T102	FALSE	FALSE	0	0	1	1	none	3.24164575628e-05
S087	T102	FALSE	FALSE	0	0	1	1	none	5.2951734432e-06
S093	T102	FALSE	FALSE	0	0	1	1	none	3.62677483011e-05
S097	T102	FALSE	FALSE	0	0	1	1	none	0.000136198494336
S102	T102	FALSE	FALSE	0	0	1	1	none	7.64747003088e-05
S106	T102	FALSE	FALSE	0	0	1	1	none	0.0001392634629894
S130	T102	FALSE	FALSE	0	0	1	1	none	5.9631537607e-06
T009	T102	FALSE	FALSE	0	0	1	1	none	0.0001426386177528
T010	T102	FALSE	FALSE	0	0	1	1	none	0.0001441131115008
T013	T102	FALSE	FALSE	0	0	1	1	none	0.0001395681761944
T014	T102	FALSE	FALSE	0	0	1	1	none	0.0001372576456153
T020	T102	FALSE	FALSE	0	0	1	1	none	0.0001344741782776
T021	T102	FALSE	FALSE	0	0	1	1	none	0.0001451072288647
T028	T102	FALSE	FALSE	0	0	1	1	none	0.000131441257368
T035a	T102	FALSE	FALSE	0	0	1	1	none	1.16031118478e-05
T035b	T102	FALSE	FALSE	0	0	1	1	none	0.0001426789163881
T040	T102	FALSE	FALSE	0	0	1	1	none	0.0001399181306444
T056	T102	FALSE	FALSE	0	0	1	1	none	0.000144881017498
T059	T102	FALSE	FALSE	0	0	1	1	none	7.59323147154001e-05
T065	T102	FALSE	FALSE	0	0	1	1	none	0.0001334553835204
T069	T102	FALSE	FALSE	0	0	1	1	none	7.65299163638e-05
T073	T102	FALSE	FALSE	0	0	1	1	none	0.0001451072288647
T075	T102	FALSE	FALSE	0	0	1	1	none	0.0001312185164454
T077	T102	FALSE	FALSE	0	0	1	1	none	0.0001445066554261
T087	T102	FALSE	FALSE	0	0	1	1	none	0.0001414374708756
T095	T102	TRUE	TRUE	1	0	1	1	anc	6.005734386e-07
T099a	T102	FALSE	FALSE	0	0	1	1	none	6.9729311468e-06
S002	T104	FALSE	FALSE	0	0	1	1	none	7.1793867548e-05
S007	T104	FALSE	FALSE	0	0	1	1	none	3.32670474488e-05
S021	T104	FALSE	FALSE	0	0	1	1	none	7.25498630104e-05
S024	T104	FALSE	FALSE	0	0	1	1	none	7.2652277509e-05
S025	T104	FALSE	FALSE	0	0	1	1	none	7.61400617794e-05
S026	T104	FALSE	FALSE	0	0	1	1	none	6.9603127331e-05
S038	T104	FALSE	FALSE	0	0	1	1	none	4.8695548284e-05
S039	T104	FALSE	FALSE	0	0	1	1	none	7.37480870331e-05
S040	T104	FALSE	FALSE	0	0	1	1	none	0.0001243497502672
S042	T104	FALSE	FALSE	0	0	1	1	none	7.24127464925e-05
S071	T104	FALSE	FALSE	0	0	1	1	none	0.000107621567168
S078	T104	FALSE	FALSE	0	0	1	1	none	7.06890237324e-05
S081	T104	FALSE	FALSE	0	0	1	1	none	7.33599294338e-05
S085	T104	FALSE	FALSE	0	0	1	1	none	0.0001100412958684
S087	T104	FALSE	FALSE	0	0	1	1	none	0.0001274833942332
S093	T104	FALSE	FALSE	0	0	1	1	none	9.67832739427001e-05
S097	T104	FALSE	FALSE	0	0	1	1	none	7.15182954396e-05
S102	T104	FALSE	FALSE	0	0	1	1	none	0.0001267671255924
S106	T104	FALSE	FALSE	0	0	1	1	none	7.4583264093e-05
S130	T104	FALSE	FALSE	0	0	1	1	none	0.0001269502276735
T009	T104	FALSE	FALSE	0	0	1	1	none	7.79584188564e-05
T010	T104	FALSE	FALSE	0	0	1	1	none	7.94329126044e-05
T013	T104	FALSE	FALSE	0	0	1	1	none	5.51495928188e-05
T014	T104	FALSE	FALSE	0	0	1	1	none	7.25774467189e-05
T020	T104	FALSE	FALSE	0	0	1	1	none	5.0055594902e-05
T021	T104	FALSE	FALSE	0	0	1	1	none	8.04270299683e-05
T028	T104	FALSE	FALSE	0	0	1	1	none	2.85086032692e-05
T035a	T104	FALSE	FALSE	0	0	1	1	none	0.0001292346703534
T035b	T104	FALSE	FALSE	0	0	1	1	none	7.79987174917e-05
T040	T104	FALSE	FALSE	0	0	1	1	none	7.5237931748e-05
T056	T104	FALSE	FALSE	0	0	1	1	none	8.02008186016e-05
T059	T104	FALSE	FALSE	0	0	1	1	none	0.000126224739999
T065	T104	FALSE	FALSE	0	0	1	1	none	4.90368001448e-05
T069	T104	FALSE	FALSE	0	0	1	1	none	0.0001268223416474
T073	T104	FALSE	FALSE	0	0	1	1	none	8.04270299683e-05
T075	T104	FALSE	FALSE	0	0	1	1	none	6.53371706718e-05
T077	T104	FALSE	FALSE	0	0	1	1	none	7.98264565297e-05
T087	T104	FALSE	FALSE	0	0	1	1	none	7.67572719792e-05
T095	T104	FALSE	FALSE	0	0	1	1	none	0.0001274833942332
T099a	T104	FALSE	FALSE	0	0	1	1	none	0.0001258056365296
T102	T104	FALSE	FALSE	0	0	1	1	none	0.0001315774207992
S002	T105	FALSE	FALSE	0	0	1	1	none	7.59843121134e-05
S007	T105	FALSE	FALSE	0	0	1	1	none	5.47704158602e-05
S021	T105	FALSE	FALSE	0	0	1	1	none	7.67403075758e-05
S024	T105	FALSE	FALSE	0	0	1	1	none	7.68427220744e-05
S025	T105	FALSE	FALSE	0	0	1	1	none	8.03305063448e-05
S026	T105	FALSE	FALSE	0	0	1	1	none	7.37935718964e-05
S038	T105	FALSE	FALSE	0	0	1	1	none	6.7758174922e-06
S039	T105	FALSE	FALSE	0	0	1	1	none	7.79385315985e-05
S040	T105	FALSE	FALSE	0	0	1	1	none	0.0001285401948326
S042	T105	FALSE	FALSE	0	0	1	1	none	7.66031910579e-05
S071	T105	FALSE	FALSE	0	0	1	1	none	0.0001118120117334
S078	T105	FALSE	FALSE	0	0	1	1	none	7.48794682978e-05
S081	T105	FALSE	FALSE	0	0	1	1	none	7.75503739992e-05
S085	T105	FALSE	FALSE	0	0	1	1	none	0.0001142317404338
S087	T105	FALSE	FALSE	0	0	1	1	none	0.0001316738387986
S093	T105	FALSE	FALSE	0	0	1	1	none	0.0001009737185081
S097	T105	FALSE	FALSE	0	0	1	1	none	7.5708740005e-05
S102	T105	FALSE	FALSE	0	0	1	1	none	0.0001309575701578
S106	T105	FALSE	FALSE	0	0	1	1	none	7.87737086584e-05
S130	T105	FALSE	FALSE	0	0	1	1	none	0.0001311406722389
T009	T105	FALSE	FALSE	0	0	1	1	none	8.21488634218e-05
T010	T105	FALSE	FALSE	0	0	1	1	none	8.36233571698e-05
T013	T105	FALSE	FALSE	0	0	1	1	none	9.6264213954e-06
T014	T105	FALSE	FALSE	0	0	1	1	none	7.67678912843e-05
T020	T105	FALSE	FALSE	0	0	1	1	none	8.1358641102e-06
T021	T105	FALSE	FALSE	0	0	1	1	none	8.46174745337e-05
T028	T105	FALSE	FALSE	0	0	1	1	none	5.12131185578e-05
T035a	T105	FALSE	FALSE	0	0	1	1	none	0.0001334251149188
T035b	T105	FALSE	FALSE	0	0	1	1	none	8.21891620571e-05
T040	T105	FALSE	FALSE	0	0	1	1	none	7.94283763134e-05
T056	T105	FALSE	FALSE	0	0	1	1	none	8.4391263167e-05
T059	T105	FALSE	FALSE	0	0	1	1	none	0.0001304151845644
T065	T105	TRUE	TRUE	1	0	1	1	anc	1.111334967e-06
T069	T105	FALSE	FALSE	0	0	1	1	none	0.0001310127862128
T073	T105	FALSE	FALSE	0	0	1	1	none	8.46174745337e-05
T075	T105	FALSE	FALSE	0	0	1	1	none	6.95276152372e-05
T077	T105	FALSE	FALSE	0	0	1	1	none	8.40169010951e-05
T087	T105	FALSE	FALSE	0	0	1	1	none	8.09477165446e-05
T095	T105	FALSE	FALSE	0	0	1	1	none	0.0001316738387986
T099a	T105	FALSE	FALSE	0	0	1	1	none	0.000129996081095
T102	T105	FALSE	FALSE	0	0	1	1	none	0.0001357678653646
T104	T105	FALSE	FALSE	0	0	1	1	none	5.1349281989e-05
S002	T107	FALSE	FALSE	0	0	1	1	none	0.0001394769336374
S007	T107	FALSE	FALSE	0	0	1	1	none	0.0001380014218634
S021	T107	FALSE	FALSE	0	0	1	1	none	0.0001402329290998
S024	T107	FALSE	FALSE	0	0	1	1	none	0.0001403353435984
S025	T107	FALSE	FALSE	0	0	1	1	none	0.0001438231278688
S026	T107	FALSE	FALSE	0	0	1	1	none	0.0001372861934204
S038	T107	FALSE	FALSE	0	0	1	1	none	0.0001361169988526
S039	T107	FALSE	FALSE	0	0	1	1	none	0.0001414311531225
S040	T107	FALSE	FALSE	0	0	1	1	none	7.70601921766001e-05
S042	T107	FALSE	FALSE	0	0	1	1	none	0.0001400958125819
S071	T107	FALSE	FALSE	0	0	1	1	none	6.03320090774e-05
S078	T107	FALSE	FALSE	0	0	1	1	none	0.0001383720898218
S081	T107	FALSE	FALSE	0	0	1	1	none	0.0001410429955232
S085	T107	FALSE	FALSE	0	0	1	1	none	3.54193247558e-05
S087	T107	FALSE	FALSE	0	0	1	1	none	8.2980406362e-06
S093	T107	FALSE	FALSE	0	0	1	1	none	3.92706154941e-05
S097	T107	FALSE	FALSE	0	0	1	1	none	0.000139201361529
S102	T107	FALSE	FALSE	0	0	1	1	none	7.94775675018001e-05
S106	T107	FALSE	FALSE	0	0	1	1	none	0.0001422663301824
S130	T107	FALSE	FALSE	0	0	1	1	none	8.9660209537e-06
T009	T107	FALSE	FALSE	0	0	1	1	none	0.0001456414849458
T010	T107	FALSE	FALSE	0	0	1	1	none	0.0001471159786938
T013	T107	FALSE	FALSE	0	0	1	1	none	0.0001425710433874
T014	T107	FALSE	FALSE	0	0	1	1	none	0.0001402605128083
T020	T107	FALSE	FALSE	0	0	1	1	none	0.0001374770454706
T021	T107	FALSE	FALSE	0	0	1	1	none	0.0001481100960577
T028	T107	FALSE	FALSE	0	0	1	1	none	0.000134444124561
T035a	T107	FALSE	FALSE	0	0	1	1	none	1.46059790408e-05
T035b	T107	FALSE	FALSE	0	0	1	1	none	0.0001456817835811
T040	T107	FALSE	FALSE	0	0	1	1	none	0.0001429209978374
T056	T107	FALSE	FALSE	0	0	1	1	none	0.000147883884691
T059	T107	FALSE	FALSE	0	0	1	1	none	7.89351819084001e-05
T065	T107	FALSE	FALSE	0	0	1	1	none	0.0001364582507134
T069	T107	FALSE	FALSE	0	0	1	1	none	7.95327835568001e-05
T073	T107	FALSE	FALSE	0	0	1	1	none	0.0001481100960577
T075	T107	FALSE	FALSE	0	0	1	1	none	0.0001342213836384
T077	T107	FALSE	FALSE	0	0	1	1	none	0.0001475095226191
T087	T107	FALSE	FALSE	0	0	1	1	none	0.0001444403380686
T095	T107	TRUE	TRUE	1	0	1	1	anc	6.005734386e-07
T099a	T107	FALSE	FALSE	0	0	1	1	none	9.9757983398e-06
T102	T107	FALSE	FALSE	0	0	1	1	none	5.4051609474e-06
T104	T107	FALSE	FALSE	0	0	1	1	none	0.0001345802879922
T105	T107	FALSE	FALSE	0	0	1	1	none	0.0001387707325576
S002	T126	TRUE	TRUE	0	0	1	1	none	0.0001379186761577
S007	T126	TRUE	TRUE	0	0	1	1	none	0.0001364431643837
S021	T126	TRUE	TRUE	0	0	1	1	none	0.0001386746716201
S024	T126	TRUE	TRUE	0	0	1	1	none	0.0001387770861187
S025	T126	TRUE	TRUE	0	0	1	1	none	0.0001422648703891
S026	T126	TRUE	TRUE	0	0	1	1	none	0.0001357279359407
S038	T126	TRUE	TRUE	0	0	1	1	none	0.0001345587413729
S039	T126	TRUE	TRUE	0	0	1	1	none	0.0001398728956428
S040	T126	TRUE	TRUE	0	0	1	1	none	4.90598116169e-05
S042	T126	TRUE	TRUE	0	0	1	1	none	0.0001385375551022
S071	T126	TRUE	TRUE	0	0	1	1	none	2.66016102217e-05
S078	T126	TRUE	TRUE	0	0	1	1	none	0.0001368138323421
S081	T126	TRUE	TRUE	0	0	1	1	none	0.0001394847380435
S085	T126	TRUE	TRUE	0	0	1	1	none	6.11934802981e-05
S087	T126	TRUE	TRUE	0	0	1	1	none	7.86355786629e-05
S093	T126	TRUE	TRUE	0	0	1	1	none	4.79354583724e-05
S097	T126	TRUE	TRUE	0	0	1	1	none	0.0001376431040493
S102	T126	TRUE	TRUE	0	0	1	1	none	5.14771869421e-05
S106	T126	TRUE	TRUE	0	0	1	1	none	0.0001407080727027
S130	T126	TRUE	TRUE	0	0	1	1	none	7.81024121032e-05
T009	T126	FALSE	FALSE	0	0	1	1	none	0.0001440832274661
T010	T126	FALSE	FALSE	0	0	1	1	none	0.0001455577212141
T013	T126	FALSE	FALSE	0	0	1	1	none	0.0001410127859077
T014	T126	TRUE	TRUE	0	0	1	1	none	0.0001387022553286
T020	T126	TRUE	TRUE	0	0	1	1	none	0.0001359187879909
T021	T126	FALSE	FALSE	0	0	1	1	none	0.000146551838578
T028	T126	TRUE	TRUE	0	0	1	1	none	0.0001328858670813
T035a	T126	TRUE	TRUE	0	0	1	1	none	8.03868547831e-05
T035b	T126	FALSE	FALSE	0	0	1	1	none	0.0001441235261014
T040	T126	TRUE	TRUE	0	0	1	1	none	0.0001413627403577
T056	T126	FALSE	FALSE	0	0	1	1	none	0.0001463256272113
T059	T126	TRUE	TRUE	0	0	1	1	none	5.09348013487e-05
T065	T126	TRUE	TRUE	0	0	1	1	none	0.0001348999932337
T069	T126	TRUE	TRUE	0	0	1	1	none	3.57729579451e-05
T073	T126	FALSE	FALSE	0	0	1	1	none	0.000146551838578
T075	T126	TRUE	TRUE	0	0	1	1	none	0.0001326631261587
T077	T126	FALSE	FALSE	0	0	1	1	none	0.0001459512651394
T087	T126	FALSE	FALSE	0	0	1	1	none	0.0001428820805889
T095	T126	TRUE	TRUE	0	0	1	1	none	7.86355786629e-05
T099a	T126	TRUE	TRUE	0	0	1	1	none	7.69578209593e-05
T102	T126	FALSE	FALSE	0	0	1	1	none	8.27296052289e-05
T104	T126	FALSE	FALSE	0	0	1	1	none	0.0001330220305125
T105	T126	FALSE	FALSE	0	0	1	1	none	0.0001372124750779
T107	T126	FALSE	FALSE	0	0	1	1	none	8.57324724219001e-05
S002	T156	FALSE	FALSE	0	0	1	1	none	7.44143810454e-05
S007	T156	FALSE	FALSE	0	0	1	1	none	5.32004847922e-05
S021	T156	FALSE	FALSE	0	0	1	1	none	7.51703765078e-05
S024	T156	FALSE	FALSE	0	0	1	1	none	7.52727910064e-05
S025	T156	FALSE	FALSE	0	0	1	1	none	7.87605752768e-05
S026	T156	FALSE	FALSE	0	0	1	1	none	7.22236408284e-05
S038	T156	FALSE	FALSE	0	0	1	1	none	6.4070333014e-06
S039	T156	FALSE	FALSE	0	0	1	1	none	7.63686005305e-05
S040	T156	FALSE	FALSE	0	0	1	1	none	0.0001269702637646
S042	T156	FALSE	FALSE	0	0	1	1	none	7.50332599899e-05
S071	T156	FALSE	FALSE	0	0	1	1	none	0.0001102420806654
S078	T156	FALSE	FALSE	0	0	1	1	none	7.33095372298e-05
S081	T156	FALSE	FALSE	0	0	1	1	none	7.59804429312e-05
S085	T156	FALSE	FALSE	0	0	1	1	none	0.0001126618093658
S087	T156	FALSE	FALSE	0	0	1	1	none	0.0001301039077306
S093	T156	FALSE	FALSE	0	0	1	1	none	9.94037874401e-05
S097	T156	FALSE	FALSE	0	0	1	1	none	7.4138808937e-05
S102	T156	FALSE	FALSE	0	0	1	1	none	0.0001293876390898
S106	T156	FALSE	FALSE	0	0	1	1	none	7.72037775904e-05
S130	T156	FALSE	FALSE	0	0	1	1	none	0.0001295707411709
T009	T156	FALSE	FALSE	0	0	1	1	none	8.05789323538e-05
T010	T156	FALSE	FALSE	0	0	1	1	none	8.20534261018e-05
T013	T156	FALSE	FALSE	0	0	1	1	none	1.28610778362e-05
T014	T156	FALSE	FALSE	0	0	1	1	none	7.51979602163e-05
T020	T156	FALSE	FALSE	0	0	1	1	none	7.7670799194e-06
T021	T156	FALSE	FALSE	0	0	1	1	none	8.30475434657e-05
T028	T156	FALSE	FALSE	0	0	1	1	none	4.96431874898e-05
T035a	T156	FALSE	FALSE	0	0	1	1	none	0.0001318551838508
T035b	T156	FALSE	FALSE	0	0	1	1	none	8.06192309891e-05
T040	T156	FALSE	FALSE	0	0	1	1	none	7.78584452454e-05
T056	T156	FALSE	FALSE	0	0	1	1	none	8.2821332099e-05
T059	T156	FALSE	FALSE	0	0	1	1	none	0.0001288452534964
T065	T156	FALSE	FALSE	0	0	1	1	none	6.7482851622e-06
T069	T156	FALSE	FALSE	0	0	1	1	none	0.0001294428551448
T073	T156	FALSE	FALSE	0	0	1	1	none	8.30475434657e-05
T075	T156	FALSE	FALSE	0	0	1	1	none	6.79576841692e-05
T077	T156	FALSE	FALSE	0	0	1	1	none	8.24469700271e-05
T087	T156	FALSE	FALSE	0	0	1	1	none	7.93777854766e-05
T095	T156	FALSE	FALSE	0	0	1	1	none	0.0001301039077306
T099a	T156	FALSE	FALSE	0	0	1	1	none	0.000128426150027
T102	T156	FALSE	FALSE	0	0	1	1	none	0.0001341979342966
T104	T156	FALSE	FALSE	0	0	1	1	none	4.9779350921e-05
T105	T156	FALSE	FALSE	0	0	1	1	none	9.0607670064e-06
T107	T156	FALSE	FALSE	0	0	1	1	none	0.0001372008014896
T126	T156	FALSE	FALSE	0	0	1	1	none	0.0001356425440099
S002	T159a	TRUE	TRUE	0	0	1	1	none	2.01695460886e-05
S007	T159a	TRUE	TRUE	0	0	1	1	none	7.83766855346e-05
S021	T159a	TRUE	TRUE	0	0	1	1	none	2.0925541551e-05
S024	T159a	TRUE	TRUE	0	0	1	1	none	2.10279560496e-05
S025	T159a	TRUE	TRUE	0	0	1	1	none	2.230019685e-05
S026	T159a	TRUE	TRUE	0	0	1	1	none	9.5418176236e-06
S038	T159a	TRUE	TRUE	0	0	1	1	none	7.64922625238e-05
S039	T159a	TRUE	TRUE	0	0	1	1	none	2.21237655737e-05
S040	T159a	TRUE	TRUE	0	0	1	1	none	0.0001324080800278
S042	T159a	TRUE	TRUE	0	0	1	1	none	2.07884250331e-05
S071	T159a	TRUE	TRUE	0	0	1	1	none	0.0001156798969286
S078	T159a	TRUE	TRUE	0	0	1	1	none	1.9064702273e-05
S081	T159a	TRUE	TRUE	0	0	1	1	none	2.17356079744e-05
S085	T159a	TRUE	TRUE	0	0	1	1	none	0.000118099625629
S087	T159a	TRUE	TRUE	0	0	1	1	none	0.0001355417239938
S093	T159a	TRUE	TRUE	0	0	1	1	none	0.0001048416037033
S097	T159a	TRUE	TRUE	0	0	1	1	none	1.76784305102e-05
S102	T159a	TRUE	TRUE	0	0	1	1	none	0.000134825455353
S106	T159a	TRUE	TRUE	0	0	1	1	none	2.29589426336e-05
S130	T159a	TRUE	TRUE	0	0	1	1	none	0.0001350085574341
T009	T159a	TRUE	TRUE	0	1	1	1	desc	2.4022937544e-06
T010	T159a	TRUE	TRUE	0	1	1	1	desc	3.8767875024e-06
T013	T159a	FALSE	FALSE	0	0	1	1	none	8.29463070586e-05
T014	T159a	TRUE	TRUE	0	0	1	1	none	2.09531252595e-05
T020	T159a	TRUE	TRUE	0	0	1	1	none	7.78523091418e-05
T021	T159a	TRUE	TRUE	0	1	1	1	desc	4.8709048663e-06
T028	T159a	TRUE	TRUE	0	0	1	1	none	7.48193882322e-05
T035a	T159a	TRUE	TRUE	0	0	1	1	none	0.000137293000114
T035b	T159a	TRUE	TRUE	0	1	1	1	desc	2.4425923897e-06
T040	T159a	TRUE	TRUE	0	0	1	1	none	2.36136102886e-05
T056	T159a	FALSE	FALSE	0	1	1	1	desc	4.6446934996e-06
T059	T159a	TRUE	TRUE	0	0	1	1	none	0.0001342830697596
T065	T159a	TRUE	TRUE	0	0	1	1	none	7.68335143846e-05
T069	T159a	TRUE	TRUE	0	0	1	1	none	0.000134880671408
T073	T159a	TRUE	TRUE	0	1	1	1	desc	4.8709048663e-06
T075	T159a	TRUE	TRUE	0	0	1	1	none	7.45966473096e-05
T077	T159a	TRUE	TRUE	0	1	1	1	desc	4.2703314277e-06
T087	T159a	TRUE	TRUE	0	1	1	1	desc	1.2011468772e-06
T095	T159a	TRUE	TRUE	0	0	1	1	none	0.0001355417239938
T099a	T159a	TRUE	TRUE	0	0	1	1	none	0.0001338639662902
T102	T159a	FALSE	FALSE	0	0	1	1	none	0.0001396357505598
T104	T159a	FALSE	FALSE	0	0	1	1	none	7.49555516634e-05
T105	T159a	FALSE	FALSE	0	0	1	1	none	7.91459962288e-05
T107	T159a	FALSE	FALSE	0	0	1	1	none	0.0001426386177528
T126	T159a	TRUE	TRUE	0	0	1	1	none	0.0001410803602731
T156	T159a	FALSE	FALSE	0	0	1	1	none	7.75760651608e-05
S002	T182	FALSE	FALSE	0	0	1	1	none	7.79091865534e-05
S007	T182	FALSE	FALSE	0	0	1	1	none	5.66952903002e-05
S021	T182	FALSE	FALSE	0	0	1	1	none	7.86651820158e-05
S024	T182	FALSE	FALSE	0	0	1	1	none	7.87675965144e-05
S025	T182	FALSE	FALSE	0	0	1	1	none	8.22553807848e-05
S026	T182	FALSE	FALSE	0	0	1	1	none	7.57184463364e-05
S038	T182	FALSE	FALSE	0	0	1	1	none	9.9018388094e-06
S039	T182	FALSE	FALSE	0	0	1	1	none	7.98634060385e-05
S040	T182	FALSE	FALSE	0	0	1	1	none	0.0001304650692726
S042	T182	FALSE	FALSE	0	0	1	1	none	7.85280654979e-05
S071	T182	FALSE	FALSE	0	0	1	1	none	0.0001137368861734
S078	T182	FALSE	FALSE	0	0	1	1	none	7.68043427378e-05
S081	T182	FALSE	FALSE	0	0	1	1	none	7.94752484392e-05
S085	T182	FALSE	FALSE	0	0	1	1	none	0.0001161566148738
S087	T182	FALSE	FALSE	0	0	1	1	none	0.0001335987132386
S093	T182	FALSE	FALSE	0	0	1	1	none	0.0001028985929481
S097	T182	FALSE	FALSE	0	0	1	1	none	7.7633614445e-05
S102	T182	FALSE	FALSE	0	0	1	1	none	0.0001328824445978
S106	T182	FALSE	FALSE	0	0	1	1	none	8.06985830984e-05
S130	T182	FALSE	FALSE	0	0	1	1	none	0.0001330655466789
T009	T182	FALSE	FALSE	0	0	1	1	none	8.40737378618e-05
T010	T182	FALSE	FALSE	0	0	1	1	none	8.55482316098e-05
T013	T182	FALSE	FALSE	0	0	1	1	none	1.63558833442e-05
T014	T182	FALSE	FALSE	0	0	1	1	none	7.86927657243e-05
T020	T182	FALSE	FALSE	0	0	1	1	none	1.12618854274e-05
T021	T182	FALSE	FALSE	0	0	1	1	none	8.65423489737e-05
T028	T182	FALSE	FALSE	0	0	1	1	none	5.31379929978e-05
T035a	T182	FALSE	FALSE	0	0	1	1	none	0.0001353499893588
T035b	T182	FALSE	FALSE	0	0	1	1	none	8.41140364971e-05
T040	T182	FALSE	FALSE	0	0	1	1	none	8.13532507534e-05
T056	T182	FALSE	FALSE	0	0	1	1	none	8.6316137607e-05
T059	T182	FALSE	FALSE	0	0	1	1	none	0.0001323400590044
T065	T182	FALSE	FALSE	0	0	1	1	none	1.02430906702e-05
T069	T182	FALSE	FALSE	0	0	1	1	none	0.0001329376606528
T073	T182	FALSE	FALSE	0	0	1	1	none	8.65423489737e-05
T075	T182	FALSE	FALSE	0	0	1	1	none	7.14524896772e-05
T077	T182	FALSE	FALSE	0	0	1	1	none	8.59417755351e-05
T087	T182	FALSE	FALSE	0	0	1	1	none	8.28725909846e-05
T095	T182	FALSE	FALSE	0	0	1	1	none	0.0001335987132386
T099a	T182	FALSE	FALSE	0	0	1	1	none	0.000131920955535
T102	T182	FALSE	FALSE	0	0	1	1	none	0.0001376927398046
T104	T182	FALSE	FALSE	0	0	1	1	none	5.3274156429e-05
T105	T182	FALSE	FALSE	0	0	1	1	none	1.25555725144e-05
T107	T182	FALSE	FALSE	0	0	1	1	none	0.0001406956069976
T126	T182	FALSE	FALSE	0	0	1	1	none	0.0001391373495179
T156	T182	FALSE	FALSE	0	0	1	1	none	9.7676046184e-06
T159a	T182	FALSE	FALSE	0	0	1	1	none	8.10708706688e-05
S002	T188	TRUE	TRUE	0	0	1	1	none	7.72352920968e-05
S007	T188	TRUE	TRUE	0	0	1	1	none	3.87084719976e-05
S021	T188	TRUE	TRUE	0	0	1	1	none	7.79912875592e-05
S024	T188	TRUE	TRUE	0	0	1	1	none	7.80937020578e-05
S025	T188	TRUE	TRUE	0	0	1	1	none	8.15814863282e-05
S026	T188	TRUE	TRUE	0	0	1	1	none	7.50445518798e-05
S038	T188	TRUE	TRUE	0	0	1	1	none	5.41369728328e-05
S039	T188	TRUE	TRUE	0	0	1	1	none	7.91895115819e-05
S040	T188	TRUE	TRUE	0	0	1	1	none	0.000129791174816
S042	T188	TRUE	TRUE	0	0	1	1	none	7.78541710413e-05
S071	T188	TRUE	TRUE	0	0	1	1	none	0.0001130629917168
S078	T188	TRUE	TRUE	0	0	1	1	none	7.61304482812e-05
S081	T188	TRUE	TRUE	0	0	1	1	none	7.88013539826e-05
S085	T188	TRUE	TRUE	0	0	1	1	none	0.0001154827204172
S087	T188	TRUE	TRUE	0	0	1	1	none	0.000132924818782
S093	T188	TRUE	TRUE	0	0	1	1	none	0.0001022246984915
S097	T188	TRUE	TRUE	0	0	1	1	none	7.69597199884e-05
S102	T188	TRUE	TRUE	0	0	1	1	none	0.0001322085501412
S106	T188	TRUE	TRUE	0	0	1	1	none	8.00246886418e-05
S130	T188	TRUE	TRUE	0	0	1	1	none	0.0001323916522223
T009	T188	FALSE	FALSE	0	0	1	1	none	8.33998434052e-05
T010	T188	FALSE	FALSE	0	0	1	1	none	8.48743371532e-05
T013	T188	FALSE	FALSE	0	0	1	1	none	6.05910173676e-05
T014	T188	TRUE	TRUE	0	0	1	1	none	7.80188712677e-05
T020	T188	TRUE	TRUE	0	0	1	1	none	5.54970194508e-05
T021	T188	FALSE	FALSE	0	0	1	1	none	8.58684545171e-05
T028	T188	TRUE	TRUE	0	0	1	1	none	2.701159508e-05
T035a	T188	TRUE	TRUE	0	0	1	1	none	0.0001346760949022
T035b	T188	FALSE	FALSE	0	0	1	1	none	8.34401420405e-05
T040	T188	TRUE	TRUE	0	0	1	1	none	8.06793562968e-05
T056	T188	FALSE	FALSE	0	0	1	1	none	8.56422431504e-05
T059	T188	TRUE	TRUE	0	0	1	1	none	0.0001316661645478
T065	T188	TRUE	TRUE	0	0	1	1	none	5.44782246936e-05
T069	T188	TRUE	TRUE	0	0	1	1	none	0.0001322637661962
T073	T188	FALSE	FALSE	0	0	1	1	none	8.58684545171e-05
T075	T188	TRUE	TRUE	0	0	1	1	none	7.07785952206e-05
T077	T188	FALSE	FALSE	0	0	1	1	none	8.52678810785e-05
T087	T188	FALSE	FALSE	0	0	1	1	none	8.2198696528e-05
T095	T188	TRUE	TRUE	0	0	1	1	none	0.000132924818782
T099a	T188	TRUE	TRUE	0	0	1	1	none	0.0001312470610784
T102	T188	FALSE	FALSE	0	0	1	1	none	0.000137018845348
T104	T188	FALSE	FALSE	0	0	1	1	none	3.40861912492e-05
T105	T188	FALSE	FALSE	0	0	1	1	none	5.67907065378e-05
T107	T188	FALSE	FALSE	0	0	1	1	none	0.000140021712541
T126	T188	TRUE	TRUE	0	0	1	1	none	0.0001384634550613
T156	T188	FALSE	FALSE	0	0	1	1	none	5.52207754698e-05
T159a	T188	TRUE	TRUE	0	0	1	1	none	8.03969762122e-05
T182	T188	FALSE	FALSE	0	0	1	1	none	5.87155809778e-05
S002	T192	FALSE	FALSE	0	0	1	1	none	0.0001533911722851
S007	T192	FALSE	FALSE	0	0	1	1	none	0.0001519156605111
S021	T192	FALSE	FALSE	0	0	1	1	none	0.0001541471677475
S024	T192	FALSE	FALSE	0	0	1	1	none	0.0001542495822461
S025	T192	FALSE	FALSE	0	0	1	1	none	0.0001577373665165
S026	T192	FALSE	FALSE	0	0	1	1	none	0.0001512004320681
S038	T192	FALSE	FALSE	0	0	1	1	none	0.0001500312375003
S039	T192	FALSE	FALSE	0	0	1	1	none	0.0001553453917702
S040	T192	FALSE	FALSE	0	0	1	1	none	6.45323077443e-05
S042	T192	FALSE	FALSE	0	0	1	1	none	0.0001540100512296
S071	T192	FALSE	FALSE	0	0	1	1	none	4.20741063491e-05
S078	T192	FALSE	FALSE	0	0	1	1	none	0.0001522863284695
S081	T192	FALSE	FALSE	0	0	1	1	none	0.0001549572341709
S085	T192	FALSE	FALSE	0	0	1	1	none	7.66659764254999e-05
S087	T192	FALSE	FALSE	0	0	1	1	none	9.41080747903e-05
S093	T192	FALSE	FALSE	0	0	1	1	none	6.34079544998e-05
S097	T192	FALSE	FALSE	0	0	1	1	none	0.0001531156001767
S102	T192	FALSE	FALSE	0	0	1	1	none	6.69496830695e-05
S106	T192	FALSE	FALSE	0	0	1	1	none	0.0001561805688301
S130	T192	FALSE	FALSE	0	0	1	1	none	9.35749082305999e-05
T009	T192	FALSE	FALSE	0	0	1	1	none	0.0001595557235935
T010	T192	FALSE	FALSE	0	0	1	1	none	0.0001610302173415
T013	T192	FALSE	FALSE	0	0	1	1	none	0.0001564852820351
T014	T192	FALSE	FALSE	0	0	1	1	none	0.000154174751456
T020	T192	FALSE	FALSE	0	0	1	1	none	0.0001513912841183
T021	T192	FALSE	FALSE	0	0	1	1	none	0.0001620243347054
T028	T192	FALSE	FALSE	0	0	1	1	none	0.0001483583632087
T035a	T192	FALSE	FALSE	0	0	1	1	none	9.58593509104999e-05
T035b	T192	FALSE	FALSE	0	0	1	1	none	0.0001595960222288
T040	T192	FALSE	FALSE	0	0	1	1	none	0.0001568352364851
T056	T192	FALSE	FALSE	0	0	1	1	none	0.0001617981233387
T059	T192	FALSE	FALSE	0	0	1	1	none	6.64072974761e-05
T065	T192	FALSE	FALSE	0	0	1	1	none	0.0001503724893611
T069	T192	FALSE	FALSE	0	0	1	1	none	5.12454540725e-05
T073	T192	FALSE	FALSE	0	0	1	1	none	0.0001620243347054
T075	T192	FALSE	FALSE	0	0	1	1	none	0.0001481356222861
T077	T192	FALSE	FALSE	0	0	1	1	none	0.0001614237612668
T087	T192	FALSE	FALSE	0	0	1	1	none	0.0001583545767163
T095	T192	FALSE	FALSE	0	0	1	1	none	9.41080747903e-05
T099a	T192	FALSE	FALSE	0	0	1	1	none	9.24303170866999e-05
T102	T192	FALSE	FALSE	0	0	1	1	none	9.82021013563e-05
T104	T192	FALSE	FALSE	0	0	1	1	none	0.0001484945266399
T105	T192	FALSE	FALSE	0	0	1	1	none	0.0001526849712053
T107	T192	FALSE	FALSE	0	0	1	1	none	0.0001012049685493
T126	T192	TRUE	TRUE	1	0	1	1	anc	1.585698237e-06
T156	T192	FALSE	FALSE	0	0	1	1	none	0.0001511150401373
T159a	T192	FALSE	FALSE	0	0	1	1	none	0.0001565528564005
T182	T192	FALSE	FALSE	0	0	1	1	none	0.0001546098456453
T188	T192	FALSE	FALSE	0	0	1	1	none	0.0001539359511887
S002	T223	FALSE	FALSE	0	0	1	1	none	7.79091865534e-05
S007	T223	FALSE	FALSE	0	0	1	1	none	5.66952903002e-05
S021	T223	FALSE	FALSE	0	0	1	1	none	7.86651820158e-05
S024	T223	FALSE	FALSE	0	0	1	1	none	7.87675965144e-05
S025	T223	FALSE	FALSE	0	0	1	1	none	8.22553807848e-05
S026	T223	FALSE	FALSE	0	0	1	1	none	7.57184463364e-05
S038	T223	FALSE	FALSE	0	0	1	1	none	9.9018388094e-06
S039	T223	FALSE	FALSE	0	0	1	1	none	7.98634060385e-05
S040	T223	FALSE	FALSE	0	0	1	1	none	0.0001304650692726
S042	T223	FALSE	FALSE	0	0	1	1	none	7.85280654979e-05
S071	T223	FALSE	FALSE	0	0	1	1	none	0.0001137368861734
S078	T223	FALSE	FALSE	0	0	1	1	none	7.68043427378e-05
S081	T223	FALSE	FALSE	0	0	1	1	none	7.94752484392e-05
S085	T223	FALSE	FALSE	0	0	1	1	none	0.0001161566148738
S087	T223	FALSE	FALSE	0	0	1	1	none	0.0001335987132386
S093	T223	FALSE	FALSE	0	0	1	1	none	0.0001028985929481
S097	T223	FALSE	FALSE	0	0	1	1	none	7.7633614445e-05
S102	T223	FALSE	FALSE	0	0	1	1	none	0.0001328824445978
S106	T223	FALSE	FALSE	0	0	1	1	none	8.06985830984e-05
S130	T223	FALSE	FALSE	0	0	1	1	none	0.0001330655466789
T009	T223	FALSE	FALSE	0	0	1	1	none	8.40737378618e-05
T010	T223	FALSE	FALSE	0	0	1	1	none	8.55482316098e-05
T013	T223	FALSE	FALSE	0	0	1	1	none	1.63558833442e-05
T014	T223	FALSE	FALSE	0	0	1	1	none	7.86927657243e-05
T020	T223	FALSE	FALSE	0	0	1	1	none	1.12618854274e-05
T021	T223	FALSE	FALSE	0	0	1	1	none	8.65423489737e-05
T028	T223	FALSE	FALSE	0	0	1	1	none	5.31379929978e-05
T035a	T223	FALSE	FALSE	0	0	1	1	none	0.0001353499893588
T035b	T223	FALSE	FALSE	0	0	1	1	none	8.41140364971e-05
T040	T223	FALSE	FALSE	0	0	1	1	none	8.13532507534e-05
T056	T223	FALSE	FALSE	0	0	1	1	none	8.6316137607e-05
T059	T223	FALSE	FALSE	0	0	1	1	none	0.0001323400590044
T065	T223	FALSE	FALSE	0	0	1	1	none	1.02430906702e-05
T069	T223	FALSE	FALSE	0	0	1	1	none	0.0001329376606528
T073	T223	FALSE	FALSE	0	0	1	1	none	8.65423489737e-05
T075	T223	FALSE	FALSE	0	0	1	1	none	7.14524896772e-05
T077	T223	FALSE	FALSE	0	0	1	1	none	8.59417755351e-05
T087	T223	FALSE	FALSE	0	0	1	1	none	8.28725909846e-05
T095	T223	FALSE	FALSE	0	0	1	1	none	0.0001335987132386
T099a	T223	FALSE	FALSE	0	0	1	1	none	0.000131920955535
T102	T223	FALSE	FALSE	0	0	1	1	none	0.0001376927398046
T104	T223	FALSE	FALSE	0	0	1	1	none	5.3274156429e-05
T105	T223	FALSE	FALSE	0	0	1	1	none	1.25555725144e-05
T107	T223	FALSE	FALSE	0	0	1	1	none	0.0001406956069976
T126	T223	FALSE	FALSE	0	0	1	1	none	0.0001391373495179
T156	T223	FALSE	FALSE	0	0	1	1	none	9.7676046184e-06
T159a	T223	FALSE	FALSE	0	0	1	1	none	8.10708706688e-05
T182	T223	FALSE	FALSE	0	0	1	1	none	2.4022937544e-06
T188	T223	FALSE	FALSE	0	0	1	1	none	5.87155809778e-05
T192	T223	FALSE	FALSE	0	0	1	1	none	0.0001546098456453
S002	T225	FALSE	FALSE	0	0	1	1	none	8.00652786133001e-05
S007	T225	FALSE	FALSE	0	0	1	1	none	5.88513823601e-05
S021	T225	FALSE	FALSE	0	0	1	1	none	8.08212740757001e-05
S024	T225	FALSE	FALSE	0	0	1	1	none	8.09236885743001e-05
S025	T225	FALSE	FALSE	0	0	1	1	none	8.44114728447001e-05
S026	T225	FALSE	FALSE	0	0	1	1	none	7.78745383963001e-05
S038	T225	FALSE	FALSE	0	0	1	1	none	1.20579308693e-05
S039	T225	FALSE	FALSE	0	0	1	1	none	8.20194980984001e-05
S040	T225	FALSE	FALSE	0	0	1	1	none	0.0001326211613325
S042	T225	FALSE	FALSE	0	0	1	1	none	8.06841575578e-05
S071	T225	FALSE	FALSE	0	0	1	1	none	0.0001158929782333
S078	T225	FALSE	FALSE	0	0	1	1	none	7.89604347977001e-05
S081	T225	FALSE	FALSE	0	0	1	1	none	8.16313404991001e-05
S085	T225	FALSE	FALSE	0	0	1	1	none	0.0001183127069337
S087	T225	FALSE	FALSE	0	0	1	1	none	0.0001357548052985
S093	T225	FALSE	FALSE	0	0	1	1	none	0.000105054685008
S097	T225	FALSE	FALSE	0	0	1	1	none	7.97897065049001e-05
S102	T225	FALSE	FALSE	0	0	1	1	none	0.0001350385366577
S106	T225	FALSE	FALSE	0	0	1	1	none	8.28546751583001e-05
S130	T225	FALSE	FALSE	0	0	1	1	none	0.0001352216387388
T009	T225	FALSE	FALSE	0	0	1	1	none	8.62298299217001e-05
T010	T225	FALSE	FALSE	0	0	1	1	none	8.77043236697001e-05
T013	T225	FALSE	FALSE	0	0	1	1	none	1.85119754041e-05
T014	T225	FALSE	FALSE	0	0	1	1	none	8.08488577842001e-05
T020	T225	FALSE	FALSE	0	0	1	1	none	1.34179774873e-05
T021	T225	FALSE	FALSE	0	0	1	1	none	8.86984410336001e-05
T028	T225	FALSE	FALSE	0	0	1	1	none	5.52940850577e-05
T035a	T225	FALSE	FALSE	0	0	1	1	none	0.0001375060814187
T035b	T225	FALSE	FALSE	0	0	1	1	none	8.62701285570001e-05
T040	T225	FALSE	FALSE	0	0	1	1	none	8.35093428133e-05
T056	T225	FALSE	FALSE	0	0	1	1	none	8.84722296669001e-05
T059	T225	FALSE	FALSE	0	0	1	1	none	0.0001344961510643
T065	T225	FALSE	FALSE	0	0	1	1	none	1.23991827301e-05
T069	T225	FALSE	FALSE	0	0	1	1	none	0.0001350937527127
T073	T225	FALSE	FALSE	0	0	1	1	none	8.86984410336001e-05
T075	T225	FALSE	FALSE	0	0	1	1	none	7.36085817371e-05
T077	T225	FALSE	FALSE	0	0	1	1	none	8.80978675950001e-05
T087	T225	FALSE	FALSE	0	0	1	1	none	8.50286830445001e-05
T095	T225	FALSE	FALSE	0	0	1	1	none	0.0001357548052985
T099a	T225	FALSE	FALSE	0	0	1	1	none	0.0001340770475949
T102	T225	FALSE	FALSE	0	0	1	1	none	0.0001398488318645
T104	T225	FALSE	FALSE	0	0	1	1	none	5.54302484889e-05
T105	T225	FALSE	FALSE	0	0	1	1	none	1.47116645743e-05
T107	T225	FALSE	FALSE	0	0	1	1	none	0.0001428516990575
T126	T225	FALSE	FALSE	0	0	1	1	none	0.0001412934415778
T156	T225	FALSE	FALSE	0	0	1	1	none	8.7628649585e-06
T159a	T225	FALSE	FALSE	0	0	1	1	none	8.32269627287001e-05
T182	T225	FALSE	FALSE	0	0	1	1	none	1.54185021863e-05
T188	T225	FALSE	FALSE	0	0	1	1	none	6.08716730377e-05
T192	T225	FALSE	FALSE	0	0	1	1	none	0.0001567659377052
T223	T225	FALSE	FALSE	0	0	1	1	none	1.54185021863e-05
S002	T230	FALSE	FALSE	0	0	1	1	none	2.44625136499e-05
S007	T230	FALSE	FALSE	0	0	1	1	none	8.26696530959e-05
S021	T230	FALSE	FALSE	0	0	1	1	none	2.52185091123e-05
S024	T230	FALSE	FALSE	0	0	1	1	none	2.53209236109e-05
S025	T230	FALSE	FALSE	0	0	1	1	none	2.65931644113e-05
S026	T230	FALSE	FALSE	0	0	1	1	none	1.38347851849e-05
S038	T230	FALSE	FALSE	0	0	1	1	none	8.07852300851e-05
S039	T230	FALSE	FALSE	0	0	1	1	none	2.6416733135e-05
S040	T230	FALSE	FALSE	0	0	1	1	none	0.0001367010475891
S042	T230	FALSE	FALSE	0	0	1	1	none	2.50813925944e-05
S071	T230	FALSE	FALSE	0	0	1	1	none	0.0001199728644899
S078	T230	FALSE	FALSE	0	0	1	1	none	2.33576698343e-05
S081	T230	FALSE	FALSE	0	0	1	1	none	2.60285755357e-05
S085	T230	FALSE	FALSE	0	0	1	1	none	0.0001223925931903
S087	T230	FALSE	FALSE	0	0	1	1	none	0.0001398346915551
S093	T230	FALSE	FALSE	0	0	1	1	none	0.0001091345712646
S097	T230	FALSE	FALSE	0	0	1	1	none	2.19713980715e-05
S102	T230	FALSE	FALSE	0	0	1	1	none	0.0001391184229143
S106	T230	FALSE	FALSE	0	0	1	1	none	2.72519101949e-05
S130	T230	FALSE	FALSE	0	0	1	1	none	0.0001393015249954
T009	T230	TRUE	TRUE	0	0	1	1	none	3.6923941227e-06
T010	T230	TRUE	TRUE	0	0	1	1	none	2.7645941163e-06
T013	T230	FALSE	FALSE	0	0	1	1	none	8.72392746199e-05
T014	T230	FALSE	FALSE	0	0	1	1	none	2.52460928208e-05
T020	T230	FALSE	FALSE	0	0	1	1	none	8.21452767031e-05
T021	T230	TRUE	TRUE	0	0	1	1	none	2.557564603e-06
T028	T230	FALSE	FALSE	0	0	1	1	none	7.91123557935e-05
T035a	T230	FALSE	FALSE	0	0	1	1	none	0.0001415859676753
T035b	T230	TRUE	TRUE	0	0	1	1	none	3.732692758e-06
T040	T230	FALSE	FALSE	0	0	1	1	none	2.79065778499e-05
T056	T230	FALSE	FALSE	0	0	1	1	none	5.9347938679e-06
T059	T230	FALSE	FALSE	0	0	1	1	none	0.0001385760373209
T065	T230	FALSE	FALSE	0	0	1	1	none	8.11264819459e-05
T069	T230	FALSE	FALSE	0	0	1	1	none	0.0001391736389693
T073	T230	TRUE	TRUE	0	0	1	1	none	2.557564603e-06
T075	T230	FALSE	FALSE	0	0	1	1	none	7.88896148709e-05
T077	T230	TRUE	TRUE	0	0	1	1	none	1.9569911644e-06
T087	T230	TRUE	TRUE	0	0	1	1	none	3.6923941227e-06
T095	T230	FALSE	FALSE	0	0	1	1	none	0.0001398346915551
T099a	T230	FALSE	FALSE	0	0	1	1	none	0.0001381569338515
T102	T230	FALSE	FALSE	0	0	1	1	none	0.0001439287181211
T104	T230	FALSE	FALSE	0	0	1	1	none	7.92485192247e-05
T105	T230	FALSE	FALSE	0	0	1	1	none	8.34389637901e-05
T107	T230	FALSE	FALSE	0	0	1	1	none	0.0001469315853141
T126	T230	FALSE	FALSE	0	0	1	1	none	0.0001453733278344
T156	T230	FALSE	FALSE	0	0	1	1	none	8.18690327221e-05
T159a	T230	TRUE	TRUE	1	0	1	1	anc	3.6923941227e-06
T182	T230	FALSE	FALSE	0	0	1	1	none	8.53638382301e-05
T188	T230	FALSE	FALSE	0	0	1	1	none	8.46899437735e-05
T192	T230	FALSE	FALSE	0	0	1	1	none	0.0001608458239618
T223	T230	FALSE	FALSE	0	0	1	1	none	8.53638382301e-05
T225	T230	FALSE	FALSE	0	0	1	1	none	8.75199302900001e-05
S002	T232	TRUE	TRUE	0	0	1	1	none	0.0001388223057686
S007	T232	TRUE	TRUE	0	0	1	1	none	0.0001373467939946
S021	T232	TRUE	TRUE	0	0	1	1	none	0.000139578301231
S024	T232	TRUE	TRUE	0	0	1	1	none	0.0001396807157296
S025	T232	TRUE	TRUE	0	0	1	1	none	0.0001431685
S026	T232	TRUE	TRUE	0	0	1	1	none	0.0001366315655516
S038	T232	TRUE	TRUE	0	0	1	1	none	0.0001354623709838
S039	T232	TRUE	TRUE	0	0	1	1	none	0.0001407765252537
S040	T232	TRUE	TRUE	0	0	1	1	none	4.99634412278e-05
S042	T232	TRUE	TRUE	0	0	1	1	none	0.0001394411847131
S071	T232	TRUE	TRUE	0	0	1	1	none	2.75052398326e-05
S078	T232	TRUE	TRUE	0	0	1	1	none	0.000137717461953
S081	T232	TRUE	TRUE	0	0	1	1	none	0.0001403883676544
S085	T232	TRUE	TRUE	0	0	1	1	none	6.2097109909e-05
S087	T232	TRUE	TRUE	0	0	1	1	none	7.95392082738e-05
S093	T232	TRUE	TRUE	0	0	1	1	none	4.88390879833e-05
S097	T232	TRUE	TRUE	0	0	1	1	none	0.0001385467336602
S102	T232	TRUE	TRUE	0	0	1	1	none	5.2380816553e-05
S106	T232	TRUE	TRUE	0	0	1	1	none	0.0001416117023136
S130	T232	TRUE	TRUE	0	0	1	1	none	7.90060417141e-05
T009	T232	FALSE	FALSE	0	0	1	1	none	0.000144986857077
T010	T232	FALSE	FALSE	0	0	1	1	none	0.000146461350825
T013	T232	FALSE	FALSE	0	0	1	1	none	0.0001419164155186
T014	T232	TRUE	TRUE	0	0	1	1	none	0.0001396058849395
T020	T232	TRUE	TRUE	0	0	1	1	none	0.0001368224176018
T021	T232	FALSE	FALSE	0	0	1	1	none	0.0001474554681889
T028	T232	TRUE	TRUE	0	0	1	1	none	0.0001337894966922
T035a	T232	TRUE	TRUE	0	0	1	1	none	8.1290484394e-05
T035b	T232	FALSE	FALSE	0	0	1	1	none	0.0001450271557123
T040	T232	TRUE	TRUE	0	0	1	1	none	0.0001422663699686
T056	T232	FALSE	FALSE	0	0	1	1	none	0.0001472292568222
T059	T232	TRUE	TRUE	0	0	1	1	none	5.18384309596e-05
T065	T232	TRUE	TRUE	0	0	1	1	none	0.0001358036228446
T069	T232	TRUE	TRUE	0	0	1	1	none	3.6676587556e-05
T073	T232	FALSE	FALSE	0	0	1	1	none	0.0001474554681889
T075	T232	TRUE	TRUE	0	0	1	1	none	0.0001335667557696
T077	T232	FALSE	FALSE	0	0	1	1	none	0.0001468548947503
T087	T232	FALSE	FALSE	0	0	1	1	none	0.0001437857101998
T095	T232	TRUE	TRUE	0	0	1	1	none	7.95392082738e-05
T099a	T232	TRUE	TRUE	0	0	1	1	none	7.78614505702e-05
T102	T232	FALSE	FALSE	0	0	1	1	none	8.36332348398e-05
T104	T232	FALSE	FALSE	0	0	1	1	none	0.0001339256601234
T105	T232	FALSE	FALSE	0	0	1	1	none	0.0001381161046888
T107	T232	FALSE	FALSE	0	0	1	1	none	8.66361020328001e-05
T126	T232	TRUE	TRUE	0	0	1	1	none	2.4736482811e-06
T156	T232	FALSE	FALSE	0	0	1	1	none	0.0001365461736208
T159a	T232	TRUE	TRUE	0	0	1	1	none	0.000141983989884
T182	T232	FALSE	FALSE	0	0	1	1	none	0.0001400409791288
T188	T232	TRUE	TRUE	0	0	1	1	none	0.0001393670846722
T192	T232	FALSE	FALSE	0	0	1	1	none	1.79461444085e-05
T223	T232	FALSE	FALSE	0	0	1	1	none	0.0001400409791288
T225	T232	FALSE	FALSE	0	0	1	1	none	0.0001421970711887
T230	T232	FALSE	FALSE	0	0	1	1	none	0.0001462769574453
S002	T241	FALSE	FALSE	0	0	1	1	none	9.42029797107001e-05
S007	T241	FALSE	FALSE	0	0	1	1	none	7.29890834574999e-05
S021	T241	FALSE	FALSE	0	0	1	1	none	9.49589751731001e-05
S024	T241	FALSE	FALSE	0	0	1	1	none	9.50613896717001e-05
S025	T241	FALSE	FALSE	0	0	1	1	none	9.85491739421001e-05
S026	T241	FALSE	FALSE	0	0	1	1	none	9.20122394937001e-05
S038	T241	FALSE	FALSE	0	0	1	1	none	2.49944850895e-05
S039	T241	FALSE	FALSE	0	0	1	1	none	9.61571991958001e-05
S040	T241	FALSE	FALSE	0	0	1	1	none	0.0001467588624299
S042	T241	FALSE	FALSE	0	0	1	1	none	9.48218586552001e-05
S071	T241	FALSE	FALSE	0	0	1	1	none	0.0001300306793307
S078	T241	FALSE	FALSE	0	0	1	1	none	9.30981358951001e-05
S081	T241	FALSE	FALSE	0	0	1	1	none	9.57690415965001e-05
S085	T241	FALSE	FALSE	0	0	1	1	none	0.0001324504080311
S087	T241	FALSE	FALSE	0	0	1	1	none	0.0001498925063959
S093	T241	FALSE	FALSE	0	0	1	1	none	0.0001191923861054
S097	T241	FALSE	FALSE	0	0	1	1	none	9.39274076023001e-05
S102	T241	FALSE	FALSE	0	0	1	1	none	0.0001491762377551
S106	T241	FALSE	FALSE	0	0	1	1	none	9.69923762557001e-05
S130	T241	FALSE	FALSE	0	0	1	1	none	0.0001493593398362
T009	T241	FALSE	FALSE	0	0	1	1	none	0.0001003675310191
T010	T241	FALSE	FALSE	0	0	1	1	none	0.0001018420247671
T013	T241	FALSE	FALSE	0	0	1	1	none	1.86918455327e-05
T014	T241	FALSE	FALSE	0	0	1	1	none	9.49865588816001e-05
T020	T241	FALSE	FALSE	0	0	1	1	none	2.63545317075e-05
T021	T241	FALSE	FALSE	0	0	1	1	none	0.000102836142131
T028	T241	FALSE	FALSE	0	0	1	1	none	6.94317861550999e-05
T035a	T241	FALSE	FALSE	0	0	1	1	none	0.0001516437825161
T035b	T241	FALSE	FALSE	0	0	1	1	none	0.0001004078296544
T040	T241	FALSE	FALSE	0	0	1	1	none	9.76470439107001e-05
T056	T241	FALSE	FALSE	0	0	1	1	none	0.0001026099307643
T059	T241	FALSE	FALSE	0	0	1	1	none	0.0001486338521617
T065	T241	FALSE	FALSE	0	0	1	1	none	2.17322963187e-05
T069	T241	FALSE	FALSE	0	0	1	1	none	0.0001492314538101
T073	T241	FALSE	FALSE	0	0	1	1	none	0.000102836142131
T075	T241	FALSE	FALSE	0	0	1	1	none	8.77462828344999e-05
T077	T241	FALSE	FALSE	0	0	1	1	none	0.0001022355686924
T087	T241	FALSE	FALSE	0	0	1	1	none	9.91663841419001e-05
T095	T241	FALSE	FALSE	0	0	1	1	none	0.0001498925063959
T099a	T241	FALSE	FALSE	0	0	1	1	none	0.0001482147486923
T102	T241	FALSE	FALSE	0	0	1	1	none	0.0001539865329619
T104	T241	FALSE	FALSE	0	0	1	1	none	6.95679495863e-05
T105	T241	FALSE	FALSE	0	0	1	1	none	2.40447781629e-05
T107	T241	FALSE	FALSE	0	0	1	1	none	0.0001569894001549
T126	T241	FALSE	FALSE	0	0	1	1	none	0.0001554311426752
T156	T241	FALSE	FALSE	0	0	1	1	none	2.72794346037e-05
T159a	T241	FALSE	FALSE	0	0	1	1	none	9.73646638261001e-05
T182	T241	FALSE	FALSE	0	0	1	1	none	3.07742401117e-05
T188	T241	FALSE	FALSE	0	0	1	1	none	7.50093741350999e-05
T192	T241	FALSE	FALSE	0	0	1	1	none	0.0001709036388026
T223	T241	FALSE	FALSE	0	0	1	1	none	3.07742401117e-05
T225	T241	FALSE	FALSE	0	0	1	1	none	3.29303321716e-05
T230	T241	FALSE	FALSE	0	0	1	1	none	0.0001016576313874
T232	T241	FALSE	FALSE	0	0	1	1	none	0.0001563347722861
S002	T270	FALSE	FALSE	0	0	1	1	none	0.0001406240260844
S007	T270	FALSE	FALSE	0	0	1	1	none	0.0001391485143104
S021	T270	FALSE	FALSE	0	0	1	1	none	0.0001413800215468
S024	T270	FALSE	FALSE	0	0	1	1	none	0.0001414824360454
S025	T270	FALSE	FALSE	0	0	1	1	none	0.0001449702203158
S026	T270	FALSE	FALSE	0	0	1	1	none	0.0001384332858674
S038	T270	FALSE	FALSE	0	0	1	1	none	0.0001372640912996
S039	T270	FALSE	FALSE	0	0	1	1	none	0.0001425782455695
S040	T270	FALSE	FALSE	0	0	1	1	none	5.17651615436e-05
S042	T270	FALSE	FALSE	0	0	1	1	none	0.0001412429050289
S071	T270	FALSE	FALSE	0	0	1	1	none	2.93069601484e-05
S078	T270	FALSE	FALSE	0	0	1	1	none	0.0001395191822688
S081	T270	FALSE	FALSE	0	0	1	1	none	0.0001421900879702
S085	T270	FALSE	FALSE	0	0	1	1	none	6.38988302248e-05
S087	T270	FALSE	FALSE	0	0	1	1	none	8.13409285896e-05
S093	T270	FALSE	FALSE	0	0	1	1	none	5.06408082991e-05
S097	T270	FALSE	FALSE	0	0	1	1	none	0.000140348453976
S102	T270	FALSE	FALSE	0	0	1	1	none	5.41825368688e-05
S106	T270	FALSE	FALSE	0	0	1	1	none	0.0001434134226294
S130	T270	FALSE	FALSE	0	0	1	1	none	8.08077620299e-05
T009	T270	FALSE	FALSE	0	0	1	1	none	0.0001467885773928
T010	T270	FALSE	FALSE	0	0	1	1	none	0.0001482630711408
T013	T270	FALSE	FALSE	0	0	1	1	none	0.0001437181358344
T014	T270	FALSE	FALSE	0	0	1	1	none	0.0001414076052553
T020	T270	FALSE	FALSE	0	0	1	1	none	0.0001386241379176
T021	T270	FALSE	FALSE	0	0	1	1	none	0.0001492571885047
T028	T270	FALSE	FALSE	0	0	1	1	none	0.000135591217008
T035a	T270	FALSE	FALSE	0	0	1	1	none	8.30922047098e-05
T035b	T270	FALSE	FALSE	0	0	1	1	none	0.0001468288760281
T040	T270	FALSE	FALSE	0	0	1	1	none	0.0001440680902844
T056	T270	FALSE	FALSE	0	0	1	1	none	0.000149030977138
T059	T270	FALSE	FALSE	0	0	1	1	none	5.36401512754e-05
T065	T270	FALSE	FALSE	0	0	1	1	none	0.0001376053431604
T069	T270	FALSE	FALSE	0	0	1	1	none	3.84783078718e-05
T073	T270	FALSE	FALSE	0	0	1	1	none	0.0001492571885047
T075	T270	FALSE	FALSE	0	0	1	1	none	0.0001353684760854
T077	T270	FALSE	FALSE	0	0	1	1	none	0.0001486566150661
T087	T270	FALSE	FALSE	0	0	1	1	none	0.0001455874305156
T095	T270	FALSE	FALSE	0	0	1	1	none	8.13409285896e-05
T099a	T270	FALSE	FALSE	0	0	1	1	none	7.9663170886e-05
T102	T270	FALSE	FALSE	0	0	1	1	none	8.54349551556e-05
T104	T270	FALSE	FALSE	0	0	1	1	none	0.0001357273804392
T105	T270	FALSE	FALSE	0	0	1	1	none	0.0001399178250046
T107	T270	FALSE	FALSE	0	0	1	1	none	8.84378223486001e-05
T126	T270	FALSE	FALSE	0	0	1	1	none	4.2753685969e-06
T156	T270	FALSE	FALSE	0	0	1	1	none	0.0001383478939366
T159a	T270	FALSE	FALSE	0	0	1	1	none	0.0001437857101998
T182	T270	FALSE	FALSE	0	0	1	1	none	0.0001418426994446
T188	T270	FALSE	FALSE	0	0	1	1	none	0.000141168804988
T192	T270	FALSE	FALSE	0	0	1	1	none	1.97478647243e-05
T223	T270	FALSE	FALSE	0	0	1	1	none	0.0001418426994446
T225	T270	FALSE	FALSE	0	0	1	1	none	0.0001439987915045
T230	T270	FALSE	FALSE	0	0	1	1	none	0.0001480786777611
T232	T270	TRUE	TRUE	1	0	1	1	anc	6.005734386e-07
T241	T270	FALSE	FALSE	0	0	1	1	none	0.0001581364926019
S002	T271b	FALSE	FALSE	0	0	1	1	none	7.88641317361001e-05
S007	T271b	FALSE	FALSE	0	0	1	1	none	5.76502354829e-05
S021	T271b	FALSE	FALSE	0	0	1	1	none	7.96201271985001e-05
S024	T271b	FALSE	FALSE	0	0	1	1	none	7.97225416971001e-05
S025	T271b	FALSE	FALSE	0	0	1	1	none	8.32103259675001e-05
S026	T271b	FALSE	FALSE	0	0	1	1	none	7.66733915191e-05
S038	T271b	FALSE	FALSE	0	0	1	1	none	1.08567839921e-05
S039	T271b	FALSE	FALSE	0	0	1	1	none	8.08183512212e-05
S040	T271b	FALSE	FALSE	0	0	1	1	none	0.0001314200144553
S042	T271b	FALSE	FALSE	0	0	1	1	none	7.94830106806e-05
S071	T271b	FALSE	FALSE	0	0	1	1	none	0.0001146918313561
S078	T271b	FALSE	FALSE	0	0	1	1	none	7.77592879205e-05
S081	T271b	FALSE	FALSE	0	0	1	1	none	8.04301936219e-05
S085	T271b	FALSE	FALSE	0	0	1	1	none	0.0001171115600565
S087	T271b	FALSE	FALSE	0	0	1	1	none	0.0001345536584213
S093	T271b	FALSE	FALSE	0	0	1	1	none	0.0001038535381308
S097	T271b	FALSE	FALSE	0	0	1	1	none	7.85885596277001e-05
S102	T271b	FALSE	FALSE	0	0	1	1	none	0.0001338373897805
S106	T271b	FALSE	FALSE	0	0	1	1	none	8.16535282811e-05
S130	T271b	FALSE	FALSE	0	0	1	1	none	0.0001340204918616
T009	T271b	FALSE	FALSE	0	0	1	1	none	8.50286830445e-05
T010	T271b	FALSE	FALSE	0	0	1	1	none	8.65031767925001e-05
T013	T271b	FALSE	FALSE	0	0	1	1	none	1.73108285269e-05
T014	T271b	FALSE	FALSE	0	0	1	1	none	7.9647710907e-05
T020	T271b	FALSE	FALSE	0	0	1	1	none	1.22168306101e-05
T021	T271b	FALSE	FALSE	0	0	1	1	none	8.74972941564e-05
T028	T271b	FALSE	FALSE	0	0	1	1	none	5.40929381805e-05
T035a	T271b	FALSE	FALSE	0	0	1	1	none	0.0001363049345415
T035b	T271b	FALSE	FALSE	0	0	1	1	none	8.50689816798001e-05
T040	T271b	FALSE	FALSE	0	0	1	1	none	8.23081959361e-05
T056	T271b	FALSE	FALSE	0	0	1	1	none	8.72710827897e-05
T059	T271b	FALSE	FALSE	0	0	1	1	none	0.0001332950041871
T065	T271b	FALSE	FALSE	0	0	1	1	none	1.11980358529e-05
T069	T271b	FALSE	FALSE	0	0	1	1	none	0.0001338926058355
T073	T271b	FALSE	FALSE	0	0	1	1	none	8.74972941564e-05
T075	T271b	FALSE	FALSE	0	0	1	1	none	7.24074348599e-05
T077	T271b	FALSE	FALSE	0	0	1	1	none	8.68967207178e-05
T087	T271b	FALSE	FALSE	0	0	1	1	none	8.38275361673e-05
T095	T271b	FALSE	FALSE	0	0	1	1	none	0.0001345536584213
T099a	T271b	FALSE	FALSE	0	0	1	1	none	0.0001328759007177
T102	T271b	FALSE	FALSE	0	0	1	1	none	0.0001386476849873
T104	T271b	FALSE	FALSE	0	0	1	1	none	5.42291016117e-05
T105	T271b	FALSE	FALSE	0	0	1	1	none	1.35105176971e-05
T107	T271b	FALSE	FALSE	0	0	1	1	none	0.0001416505521803
T126	T271b	FALSE	FALSE	0	0	1	1	none	0.0001400922947006
T156	T271b	FALSE	FALSE	0	0	1	1	none	7.5617180813e-06
T159a	T271b	FALSE	FALSE	0	0	1	1	none	8.20258158515001e-05
T182	T271b	FALSE	FALSE	0	0	1	1	none	1.42173553091e-05
T188	T271b	FALSE	FALSE	0	0	1	1	none	5.96705261605e-05
T192	T271b	FALSE	FALSE	0	0	1	1	none	0.000155564790828
T223	T271b	FALSE	FALSE	0	0	1	1	none	1.42173553091e-05
T225	T271b	FALSE	FALSE	0	0	1	1	none	4.8045875088e-06
T230	T271b	FALSE	FALSE	0	0	1	1	none	8.63187834128001e-05
T232	T271b	FALSE	FALSE	0	0	1	1	none	0.0001409959243115
T241	T271b	FALSE	FALSE	0	0	1	1	none	3.17291852944e-05
T270	T271b	FALSE	FALSE	0	0	1	1	none	0.0001427976446273
S002	T301	FALSE	FALSE	0	0	1	1	none	0.0001498246205149
S007	T301	FALSE	FALSE	0	0	1	1	none	0.0001483491087409
S021	T301	FALSE	FALSE	0	0	1	1	none	0.0001505806159773
S024	T301	FALSE	FALSE	0	0	1	1	none	0.0001506830304759
S025	T301	FALSE	FALSE	0	0	1	1	none	0.0001541708147463
S026	T301	FALSE	FALSE	0	0	1	1	none	0.0001476338802979
S038	T301	FALSE	FALSE	0	0	1	1	none	0.0001464646857301
S039	T301	FALSE	FALSE	0	0	1	1	none	0.00015177884
S040	T301	FALSE	FALSE	0	0	1	1	none	6.09657559741e-05
S042	T301	FALSE	FALSE	0	0	1	1	none	0.0001504434994594
S071	T301	FALSE	FALSE	0	0	1	1	none	3.85075545789e-05
S078	T301	FALSE	FALSE	0	0	1	1	none	0.0001487197766993
S081	T301	FALSE	FALSE	0	0	1	1	none	0.0001513906824007
S085	T301	FALSE	FALSE	0	0	1	1	none	7.30994246553e-05
S087	T301	FALSE	FALSE	0	0	1	1	none	9.05415230201e-05
S093	T301	FALSE	FALSE	0	0	1	1	none	5.98414027296e-05
S097	T301	FALSE	FALSE	0	0	1	1	none	0.0001495490484065
S102	T301	FALSE	FALSE	0	0	1	1	none	6.33831312993e-05
S106	T301	FALSE	FALSE	0	0	1	1	none	0.0001526140170599
S130	T301	FALSE	FALSE	0	0	1	1	none	9.00083564604e-05
T009	T301	FALSE	FALSE	0	0	1	1	none	0.0001559891718233
T010	T301	FALSE	FALSE	0	0	1	1	none	0.0001574636655713
T013	T301	FALSE	FALSE	0	0	1	1	none	0.0001529187302649
T014	T301	FALSE	FALSE	0	0	1	1	none	0.0001506081996858
T020	T301	FALSE	FALSE	0	0	1	1	none	0.0001478247323481
T021	T301	FALSE	FALSE	0	0	1	1	none	0.0001584577829352
T028	T301	FALSE	FALSE	0	0	1	1	none	0.0001447918114385
T035a	T301	FALSE	FALSE	0	0	1	1	none	9.22927991402999e-05
T035b	T301	FALSE	FALSE	0	0	1	1	none	0.0001560294704586
T040	T301	FALSE	FALSE	0	0	1	1	none	0.0001532686847149
T056	T301	FALSE	FALSE	0	0	1	1	none	0.0001582315715685
T059	T301	FALSE	FALSE	0	0	1	1	none	6.28407457059e-05
T065	T301	FALSE	FALSE	0	0	1	1	none	0.0001468059375909
T069	T301	FALSE	FALSE	0	0	1	1	none	4.76789023023e-05
T073	T301	FALSE	FALSE	0	0	1	1	none	0.0001584577829352
T075	T301	FALSE	FALSE	0	0	1	1	none	0.0001445690705159
T077	T301	FALSE	FALSE	0	0	1	1	none	0.0001578572094966
T087	T301	FALSE	FALSE	0	0	1	1	none	0.0001547880249461
T095	T301	FALSE	FALSE	0	0	1	1	none	9.05415230201e-05
T099a	T301	FALSE	FALSE	0	0	1	1	none	8.88637653165e-05
T102	T301	FALSE	FALSE	0	0	1	1	none	9.46355495861e-05
T104	T301	FALSE	FALSE	0	0	1	1	none	0.0001449279748697
T105	T301	FALSE	FALSE	0	0	1	1	none	0.0001491184194351
T107	T301	FALSE	FALSE	0	0	1	1	none	9.76384167791e-05
T126	T301	FALSE	FALSE	1	0	1	1	anc	5.2996365326e-06
T156	T301	FALSE	FALSE	0	0	1	1	none	0.0001475484883671
T159a	T301	FALSE	FALSE	0	0	1	1	none	0.0001529863046303
T182	T301	FALSE	FALSE	0	0	1	1	none	0.0001510432938751
T188	T301	FALSE	FALSE	0	0	1	1	none	0.0001503693994185
T192	T301	FALSE	FALSE	0	0	1	1	none	1.89704123442e-05
T223	T301	FALSE	FALSE	0	0	1	1	none	0.0001510432938751
T225	T301	FALSE	FALSE	0	0	1	1	none	0.000153199385935
T230	T301	FALSE	FALSE	0	0	1	1	none	0.0001572792721916
T232	T301	FALSE	FALSE	0	0	1	1	none	1.43795926383e-05
T241	T301	FALSE	FALSE	0	0	1	1	none	0.0001673370870324
T270	T301	FALSE	FALSE	0	0	1	1	none	1.61813129541e-05
T271b	T301	FALSE	FALSE	0	0	1	1	none	0.0001519982390578
S002	T303	FALSE	FALSE	0	0	1	1	none	0.0001488031257281
S007	T303	FALSE	FALSE	0	0	1	1	none	0.0001473276139541
S021	T303	FALSE	FALSE	0	0	1	1	none	0.0001495591211905
S024	T303	FALSE	FALSE	0	0	1	1	none	0.0001496615356891
S025	T303	FALSE	FALSE	0	0	1	1	none	0.0001531493199595
S026	T303	FALSE	FALSE	0	0	1	1	none	0.0001466123855111
S038	T303	FALSE	FALSE	0	0	1	1	none	0.0001454431909433
S039	T303	FALSE	FALSE	0	0	1	1	none	0.0001507573452132
S040	T303	FALSE	FALSE	0	0	1	1	none	5.99442611873e-05
S042	T303	FALSE	FALSE	0	0	1	1	none	0.0001494220046726
S071	T303	FALSE	FALSE	0	0	1	1	none	3.74860597921e-05
S078	T303	FALSE	FALSE	0	0	1	1	none	0.0001476982819125
S081	T303	FALSE	FALSE	0	0	1	1	none	0.0001503691876139
S085	T303	FALSE	FALSE	0	0	1	1	none	7.20779298685e-05
S087	T303	FALSE	FALSE	0	0	1	1	none	8.95200282333e-05
S093	T303	FALSE	FALSE	0	0	1	1	none	5.88199079428e-05
S097	T303	FALSE	FALSE	0	0	1	1	none	0.0001485275536197
S102	T303	FALSE	FALSE	0	0	1	1	none	6.23616365125e-05
S106	T303	FALSE	FALSE	0	0	1	1	none	0.0001515925222731
S130	T303	FALSE	FALSE	0	0	1	1	none	8.89868616736e-05
T009	T303	FALSE	FALSE	0	0	1	1	none	0.0001549676770365
T010	T303	FALSE	FALSE	0	0	1	1	none	0.0001564421707845
T013	T303	FALSE	FALSE	0	0	1	1	none	0.0001518972354781
T014	T303	FALSE	FALSE	0	0	1	1	none	0.000149586704899
T020	T303	FALSE	FALSE	0	0	1	1	none	0.0001468032375613
T021	T303	FALSE	FALSE	0	0	1	1	none	0.0001574362881484
T028	T303	FALSE	FALSE	0	0	1	1	none	0.0001437703166517
T035a	T303	FALSE	FALSE	0	0	1	1	none	9.12713043535e-05
T035b	T303	FALSE	FALSE	0	0	1	1	none	0.0001550079756718
T040	T303	FALSE	FALSE	0	0	1	1	none	0.0001522471899281
T056	T303	FALSE	FALSE	0	0	1	1	none	0.0001572100767817
T059	T303	FALSE	FALSE	0	0	1	1	none	6.18192509191e-05
T065	T303	FALSE	FALSE	0	0	1	1	none	0.0001457844428041
T069	T303	FALSE	FALSE	0	0	1	1	none	4.66574075155e-05
T073	T303	FALSE	FALSE	0	0	1	1	none	0.0001574362881484
T075	T303	FALSE	FALSE	0	0	1	1	none	0.0001435475757291
T077	T303	FALSE	FALSE	0	0	1	1	none	0.0001568357147098
T087	T303	FALSE	FALSE	0	0	1	1	none	0.0001537665301593
T095	T303	FALSE	FALSE	0	0	1	1	none	8.95200282333e-05
T099a	T303	FALSE	FALSE	0	0	1	1	none	8.78422705297e-05
T102	T303	FALSE	FALSE	0	0	1	1	none	9.36140547993e-05
T104	T303	FALSE	FALSE	0	0	1	1	none	0.0001439064800829
T105	T303	FALSE	FALSE	0	0	1	1	none	0.0001480969246483
T107	T303	FALSE	FALSE	0	0	1	1	none	9.66169219923001e-05
T126	T303	FALSE	FALSE	1	0	1	1	anc	6.6804355002e-06
T156	T303	FALSE	FALSE	0	0	1	1	none	0.0001465269935803
T159a	T303	FALSE	FALSE	0	0	1	1	none	0.0001519648098435
T182	T303	FALSE	FALSE	0	0	1	1	none	0.0001500217990883
T188	T303	FALSE	FALSE	0	0	1	1	none	0.0001493479046317
T192	T303	FALSE	FALSE	0	0	1	1	none	2.39546519434e-05
T223	T303	FALSE	FALSE	0	0	1	1	none	0.0001500217990883
T225	T303	FALSE	FALSE	0	0	1	1	none	0.0001521778911482
T230	T303	FALSE	FALSE	0	0	1	1	none	0.0001562577774048
T232	T303	FALSE	FALSE	0	0	1	1	none	1.33580978515e-05
T241	T303	FALSE	FALSE	0	0	1	1	none	0.0001663155922456
T270	T303	FALSE	FALSE	0	0	1	1	none	1.51598181673e-05
T271b	T303	FALSE	FALSE	0	0	1	1	none	0.000150976744271
T301	T303	FALSE	FALSE	0	0	1	1	none	2.03881001732e-05
S002	T322	FALSE	FALSE	0	0	1	1	none	8.83154707420001e-05
S007	T322	FALSE	FALSE	0	0	1	1	none	6.71015744888e-05
S021	T322	FALSE	FALSE	0	0	1	1	none	8.90714662044001e-05
S024	T322	FALSE	FALSE	0	0	1	1	none	8.91738807030001e-05
S025	T322	FALSE	FALSE	0	0	1	1	none	9.26616649734001e-05
S026	T322	FALSE	FALSE	0	0	1	1	none	8.6124730525e-05
S038	T322	FALSE	FALSE	0	0	1	1	none	1.91069761208e-05
S039	T322	FALSE	FALSE	0	0	1	1	none	9.02696902271e-05
S040	T322	FALSE	FALSE	0	0	1	1	none	0.0001408713534612
S042	T322	FALSE	FALSE	0	0	1	1	none	8.89343496865e-05
S071	T322	FALSE	FALSE	0	0	1	1	none	0.000124143170362
S078	T322	FALSE	FALSE	0	0	1	1	none	8.72106269264e-05
S081	T322	FALSE	FALSE	0	0	1	1	none	8.98815326278e-05
S085	T322	FALSE	FALSE	0	0	1	1	none	0.0001265628990624
S087	T322	FALSE	FALSE	0	0	1	1	none	0.0001440049974272
S093	T322	FALSE	FALSE	0	0	1	1	none	0.0001133048771367
S097	T322	FALSE	FALSE	0	0	1	1	none	8.80398986336001e-05
S102	T322	FALSE	FALSE	0	0	1	1	none	0.0001432887287864
S106	T322	FALSE	FALSE	0	0	1	1	none	9.1104867287e-05
S130	T322	FALSE	FALSE	0	0	1	1	none	0.0001434718308675
T009	T322	FALSE	FALSE	0	0	1	1	none	9.44800220504e-05
T010	T322	FALSE	FALSE	0	0	1	1	none	9.59545157984001e-05
T013	T322	FALSE	FALSE	0	0	1	1	none	1.2804336564e-05
T014	T322	FALSE	FALSE	0	0	1	1	none	8.90990499129e-05
T020	T322	FALSE	FALSE	0	0	1	1	none	2.04670227388e-05
T021	T322	FALSE	FALSE	0	0	1	1	none	9.69486331623e-05
T028	T322	FALSE	FALSE	0	0	1	1	none	6.35442771864e-05
T035a	T322	FALSE	FALSE	0	0	1	1	none	0.0001457562735474
T035b	T322	FALSE	FALSE	0	0	1	1	none	9.45203206857001e-05
T040	T322	FALSE	FALSE	0	0	1	1	none	9.1759534942e-05
T056	T322	FALSE	FALSE	0	0	1	1	none	9.67224217956e-05
T059	T322	FALSE	FALSE	0	0	1	1	none	0.000142746343193
T065	T322	FALSE	FALSE	0	0	1	1	none	1.584478735e-05
T069	T322	FALSE	FALSE	0	0	1	1	none	0.0001433439448414
T073	T322	FALSE	FALSE	0	0	1	1	none	9.69486331623e-05
T075	T322	FALSE	FALSE	0	0	1	1	none	8.18587738658e-05
T077	T322	FALSE	FALSE	0	0	1	1	none	9.63480597237e-05
T087	T322	FALSE	FALSE	0	0	1	1	none	9.32788751732e-05
T095	T322	FALSE	FALSE	0	0	1	1	none	0.0001440049974272
T099a	T322	FALSE	FALSE	0	0	1	1	none	0.0001423272397236
T102	T322	FALSE	FALSE	0	0	1	1	none	0.0001480990239932
T104	T322	FALSE	FALSE	0	0	1	1	none	6.36804406176e-05
T105	T322	FALSE	FALSE	0	0	1	1	none	1.81572691942e-05
T107	T322	FALSE	FALSE	0	0	1	1	none	0.0001511018911862
T126	T322	FALSE	FALSE	0	0	1	1	none	0.0001495436337065
T156	T322	FALSE	FALSE	0	0	1	1	none	2.1391925635e-05
T159a	T322	FALSE	FALSE	0	0	1	1	none	9.14771548574001e-05
T182	T322	FALSE	FALSE	0	0	1	1	none	2.4886731143e-05
T188	T322	FALSE	FALSE	0	0	1	1	none	6.91218651664e-05
T192	T322	FALSE	FALSE	0	0	1	1	none	0.0001650161298339
T223	T322	FALSE	FALSE	0	0	1	1	none	2.4886731143e-05
T225	T322	FALSE	FALSE	0	0	1	1	none	2.70428232029e-05
T230	T322	FALSE	FALSE	0	0	1	1	none	9.57701224187001e-05
T232	T322	FALSE	FALSE	0	0	1	1	none	0.0001504472633174
T241	T322	FALSE	FALSE	0	0	1	1	none	7.2657810421e-06
T270	T322	FALSE	FALSE	0	0	1	1	none	0.0001522489836332
T271b	T322	FALSE	FALSE	0	0	1	1	none	2.58416763257e-05
T301	T322	FALSE	FALSE	0	0	1	1	none	0.0001614495780637
T303	T322	FALSE	FALSE	0	0	1	1	none	0.0001604280832769
S002	T327b	FALSE	FALSE	0	0	1	1	none	0.0001357077770608
S007	T327b	FALSE	FALSE	0	0	1	1	none	0.0001342322652868
S021	T327b	FALSE	FALSE	0	0	1	1	none	0.0001364637725232
S024	T327b	FALSE	FALSE	0	0	1	1	none	0.0001365661870218
S025	T327b	FALSE	FALSE	0	0	1	1	none	0.0001400539712922
S026	T327b	FALSE	FALSE	0	0	1	1	none	0.0001335170368438
S038	T327b	FALSE	FALSE	0	0	1	1	none	0.000132347842276
S039	T327b	FALSE	FALSE	0	0	1	1	none	0.0001376619965459
S040	T327b	FALSE	FALSE	0	0	1	1	none	4.684891252e-05
S042	T327b	FALSE	FALSE	0	0	1	1	none	0.0001363266560053
S071	T327b	FALSE	FALSE	0	0	1	1	none	2.43907111248e-05
S078	T327b	FALSE	FALSE	0	0	1	1	none	0.0001346029332452
S081	T327b	FALSE	FALSE	0	0	1	1	none	0.0001372738389466
S085	T327b	FALSE	FALSE	0	0	1	1	none	5.89825812012e-05
S087	T327b	FALSE	FALSE	0	0	1	1	none	7.6424679566e-05
S093	T327b	FALSE	FALSE	0	0	1	1	none	4.57245592755e-05
S097	T327b	FALSE	FALSE	0	0	1	1	none	0.0001354322049524
S102	T327b	FALSE	FALSE	0	0	1	1	none	4.92662878452e-05
S106	T327b	FALSE	FALSE	0	0	1	1	none	0.0001384971736058
S130	T327b	FALSE	FALSE	0	0	1	1	none	7.58915130063e-05
T009	T327b	FALSE	FALSE	0	0	1	1	none	0.0001418723283692
T010	T327b	FALSE	FALSE	0	0	1	1	none	0.0001433468221172
T013	T327b	FALSE	FALSE	0	0	1	1	none	0.0001388018868108
T014	T327b	FALSE	FALSE	0	0	1	1	none	0.0001364913562317
T020	T327b	FALSE	FALSE	0	0	1	1	none	0.000133707888894
T021	T327b	FALSE	FALSE	0	0	1	1	none	0.0001443409394811
T028	T327b	FALSE	FALSE	0	0	1	1	none	0.0001306749679844
T035a	T327b	FALSE	FALSE	0	0	1	1	none	7.81759556862e-05
T035b	T327b	FALSE	FALSE	0	0	1	1	none	0.0001419126270045
T040	T327b	FALSE	FALSE	0	0	1	1	none	0.0001391518412608
T056	T327b	FALSE	FALSE	0	0	1	1	none	0.0001441147281144
T059	T327b	FALSE	FALSE	0	0	1	1	none	4.87239022518e-05
T065	T327b	FALSE	FALSE	0	0	1	1	none	0.0001326890941368
T069	T327b	FALSE	FALSE	0	0	1	1	none	3.96447134722e-05
T073	T327b	FALSE	FALSE	0	0	1	1	none	0.0001443409394811
T075	T327b	FALSE	FALSE	0	0	1	1	none	0.0001304522270618
T077	T327b	FALSE	FALSE	0	0	1	1	none	0.0001437403660425
T087	T327b	FALSE	FALSE	0	0	1	1	none	0.000140671181492
T095	T327b	FALSE	FALSE	0	0	1	1	none	7.6424679566e-05
T099a	T327b	FALSE	FALSE	0	0	1	1	none	7.47469218624e-05
T102	T327b	FALSE	FALSE	0	0	1	1	none	8.0518706132e-05
T104	T327b	FALSE	FALSE	0	0	1	1	none	0.0001308111314156
T105	T327b	FALSE	FALSE	0	0	1	1	none	0.000135001575981
T107	T327b	FALSE	FALSE	0	0	1	1	none	8.35215733250001e-05
T126	T327b	FALSE	FALSE	0	0	1	1	none	4.58444023373e-05
T156	T327b	FALSE	FALSE	0	0	1	1	none	0.000133431644913
T159a	T327b	FALSE	FALSE	0	0	1	1	none	0.0001388694611762
T182	T327b	FALSE	FALSE	0	0	1	1	none	0.000136926450421
T188	T327b	FALSE	FALSE	0	0	1	1	none	0.0001362525559644
T192	T327b	FALSE	FALSE	0	0	1	1	none	6.13168984647e-05
T223	T327b	FALSE	FALSE	0	0	1	1	none	0.000136926450421
T225	T327b	FALSE	FALSE	0	0	1	1	none	0.0001390825424809
T230	T327b	FALSE	FALSE	0	0	1	1	none	0.0001431624287375
T232	T327b	FALSE	FALSE	0	0	1	1	none	4.67480319482e-05
T241	T327b	FALSE	FALSE	0	0	1	1	none	0.0001532202435783
T270	T327b	FALSE	FALSE	0	0	1	1	none	4.8549752264e-05
T271b	T327b	FALSE	FALSE	0	0	1	1	none	0.0001378813956037
T301	T327b	FALSE	FALSE	0	0	1	1	none	5.77503466945e-05
T303	T327b	FALSE	FALSE	0	0	1	1	none	5.67288519077e-05
T322	T327b	FALSE	FALSE	0	0	1	1	none	0.0001473327346096
S002	T330	TRUE	TRUE	0	0	1	1	none	0.0001315037629906
S007	T330	TRUE	TRUE	0	0	1	1	none	0.0001300282512166
S021	T330	TRUE	TRUE	0	0	1	1	none	0.000132259758453
S024	T330	TRUE	TRUE	0	0	1	1	none	0.0001323621729516
S025	T330	TRUE	TRUE	0	0	1	1	none	0.000135849957222
S026	T330	TRUE	TRUE	0	0	1	1	none	0.0001293130227736
S038	T330	TRUE	TRUE	0	0	1	1	none	0.0001281438282058
S039	T330	TRUE	TRUE	0	0	1	1	none	0.0001334579824757
S040	T330	TRUE	TRUE	0	0	1	1	none	4.26448984498e-05
S042	T330	TRUE	TRUE	0	0	1	1	none	0.0001321226419351
S071	T330	TRUE	TRUE	0	0	1	1	none	2.01866970546e-05
S078	T330	TRUE	TRUE	0	0	1	1	none	0.000130398919175
S081	T330	TRUE	TRUE	0	0	1	1	none	0.0001330698248764
S085	T330	TRUE	TRUE	0	0	1	1	none	5.4778567131e-05
S087	T330	TRUE	TRUE	0	0	1	1	none	7.22206654958e-05
S093	T330	TRUE	TRUE	0	0	1	1	none	4.15205452053e-05
S097	T330	TRUE	TRUE	0	0	1	1	none	0.0001312281908822
S102	T330	TRUE	TRUE	0	0	1	1	none	4.5062273775e-05
S106	T330	TRUE	TRUE	0	0	1	1	none	0.0001342931595356
S130	T330	TRUE	TRUE	0	0	1	1	none	7.16874989361e-05
T009	T330	FALSE	FALSE	0	0	1	1	none	0.000137668314299
T010	T330	FALSE	FALSE	0	0	1	1	none	0.000139142808047
T013	T330	FALSE	FALSE	0	0	1	1	none	0.0001345978727406
T014	T330	TRUE	TRUE	0	0	1	1	none	0.0001322873421615
T020	T330	TRUE	TRUE	0	0	1	1	none	0.0001295038748238
T021	T330	FALSE	FALSE	0	0	1	1	none	0.0001401369254109
T028	T330	TRUE	TRUE	0	0	1	1	none	0.0001264709539142
T035a	T330	TRUE	TRUE	0	0	1	1	none	7.3971941616e-05
T035b	T330	FALSE	FALSE	0	0	1	1	none	0.0001377086129343
T040	T330	TRUE	TRUE	0	0	1	1	none	0.0001349478271906
T056	T330	FALSE	FALSE	0	0	1	1	none	0.0001399107140442
T059	T330	TRUE	TRUE	0	0	1	1	none	4.45198881816e-05
T065	T330	TRUE	TRUE	0	0	1	1	none	0.0001284850800666
T069	T330	TRUE	TRUE	0	0	1	1	none	3.5440699402e-05
T073	T330	FALSE	FALSE	0	0	1	1	none	0.0001401369254109
T075	T330	TRUE	TRUE	0	0	1	1	none	0.0001262482129916
T077	T330	FALSE	FALSE	0	0	1	1	none	0.0001395363519723
T087	T330	FALSE	FALSE	0	0	1	1	none	0.0001364671674218
T095	T330	TRUE	TRUE	0	0	1	1	none	7.22206654958e-05
T099a	T330	TRUE	TRUE	0	0	1	1	none	7.05429077922e-05
T102	T330	FALSE	FALSE	0	0	1	1	none	7.63146920618001e-05
T104	T330	FALSE	FALSE	0	0	1	1	none	0.0001266071173454
T105	T330	FALSE	FALSE	0	0	1	1	none	0.0001307975619108
T107	T330	FALSE	FALSE	0	0	1	1	none	7.93175592548001e-05
T126	T330	TRUE	TRUE	0	0	1	1	none	4.16403882671e-05
T156	T330	FALSE	FALSE	0	0	1	1	none	0.0001292276308428
T159a	T330	TRUE	TRUE	0	0	1	1	none	0.000134665447106
T182	T330	FALSE	FALSE	0	0	1	1	none	0.0001327224363508
T188	T330	TRUE	TRUE	0	0	1	1	none	0.0001320485418942
T192	T330	FALSE	FALSE	0	0	1	1	none	5.71128843945e-05
T223	T330	FALSE	FALSE	0	0	1	1	none	0.0001327224363508
T225	T330	FALSE	FALSE	0	0	1	1	none	0.0001348785284107
T230	T330	FALSE	FALSE	0	0	1	1	none	0.0001389584146673
T232	T330	TRUE	TRUE	0	0	1	1	none	4.2544017878e-05
T241	T330	FALSE	FALSE	0	0	1	1	none	0.0001490162295081
T270	T330	FALSE	FALSE	0	0	1	1	none	4.43457381938e-05
T271b	T330	FALSE	FALSE	0	0	1	1	none	0.0001336773815335
T301	T330	FALSE	FALSE	0	0	1	1	none	5.35463326243e-05
T303	T330	FALSE	FALSE	0	0	1	1	none	5.25248378375e-05
T322	T330	FALSE	FALSE	0	0	1	1	none	0.0001431287205394
T327b	T330	TRUE	TRUE	0	1	1	1	desc	6.005734386e-07
S002	T335	FALSE	FALSE	0	0	1	1	none	0.0001469917630731
S007	T335	FALSE	FALSE	0	0	1	1	none	0.0001455162512991
S021	T335	FALSE	FALSE	0	0	1	1	none	0.0001477477585355
S024	T335	FALSE	FALSE	0	0	1	1	none	0.0001478501730341
S025	T335	FALSE	FALSE	0	0	1	1	none	0.0001513379573045
S026	T335	FALSE	FALSE	0	0	1	1	none	0.0001448010228561
S038	T335	FALSE	FALSE	0	0	1	1	none	0.0001436318282883
S039	T335	FALSE	FALSE	0	0	1	1	none	0.0001489459825582
S040	T335	FALSE	FALSE	0	0	1	1	none	5.81328985323e-05
S042	T335	FALSE	FALSE	0	0	1	1	none	0.0001476106420176
S071	T335	FALSE	FALSE	0	0	1	1	none	3.56746971371e-05
S078	T335	FALSE	FALSE	0	0	1	1	none	0.0001458869192575
S081	T335	FALSE	FALSE	0	0	1	1	none	0.0001485578249589
S085	T335	FALSE	FALSE	0	0	1	1	none	7.02665672135e-05
S087	T335	FALSE	FALSE	0	0	1	1	none	8.77086655783e-05
S093	T335	FALSE	FALSE	0	0	1	1	none	5.70085452878e-05
S097	T335	FALSE	FALSE	0	0	1	1	none	0.0001467161909647
S102	T335	FALSE	FALSE	0	0	1	1	none	6.05502738575e-05
S106	T335	FALSE	FALSE	0	0	1	1	none	0.0001497811596181
S130	T335	FALSE	FALSE	0	0	1	1	none	8.71754990186e-05
T009	T335	FALSE	FALSE	0	0	1	1	none	0.0001531563143815
T010	T335	FALSE	FALSE	0	0	1	1	none	0.0001546308081295
T013	T335	FALSE	FALSE	0	0	1	1	none	0.0001500858728231
T014	T335	FALSE	FALSE	0	0	1	1	none	0.000147775342244
T020	T335	FALSE	FALSE	0	0	1	1	none	0.0001449918749063
T021	T335	FALSE	FALSE	0	0	1	1	none	0.0001556249254934
T028	T335	FALSE	FALSE	0	0	1	1	none	0.0001419589539967
T035a	T335	FALSE	FALSE	0	0	1	1	none	8.94599416985e-05
T035b	T335	FALSE	FALSE	0	0	1	1	none	0.0001531966130168
T040	T335	FALSE	FALSE	0	0	1	1	none	0.0001504358272731
T056	T335	FALSE	FALSE	0	0	1	1	none	0.0001553987141267
T059	T335	FALSE	FALSE	0	0	1	1	none	6.00078882641e-05
T065	T335	FALSE	FALSE	0	0	1	1	none	0.0001439730801491
T069	T335	FALSE	FALSE	0	0	1	1	none	4.48460448605e-05
T073	T335	FALSE	FALSE	0	0	1	1	none	0.0001556249254934
T075	T335	FALSE	FALSE	0	0	1	1	none	0.0001417362130741
T077	T335	FALSE	FALSE	0	0	1	1	none	0.0001550243520548
T087	T335	FALSE	FALSE	0	0	1	1	none	0.0001519551675043
T095	T335	FALSE	FALSE	0	0	1	1	none	8.77086655783e-05
T099a	T335	FALSE	FALSE	0	0	1	1	none	8.60309078747e-05
T102	T335	FALSE	FALSE	0	0	1	1	none	9.18026921443e-05
T104	T335	FALSE	FALSE	0	0	1	1	none	0.0001420951174279
T105	T335	FALSE	FALSE	0	0	1	1	none	0.0001462855619933
T107	T335	FALSE	FALSE	0	0	1	1	none	9.48055593373001e-05
T126	T335	TRUE	TRUE	1	0	1	1	anc	6.005734386e-07
T156	T335	FALSE	FALSE	0	0	1	1	none	0.0001447156309253
T159a	T335	FALSE	FALSE	0	0	1	1	none	0.0001501534471885
T182	T335	FALSE	FALSE	0	0	1	1	none	0.0001482104364333
T188	T335	FALSE	FALSE	0	0	1	1	none	0.0001475365419767
T192	T335	FALSE	FALSE	0	0	1	1	none	1.49364080252e-05
T223	T335	FALSE	FALSE	0	0	1	1	none	0.0001482104364333
T225	T335	FALSE	FALSE	0	0	1	1	none	0.0001503665284932
T230	T335	FALSE	FALSE	0	0	1	1	none	0.0001544464147498
T232	T335	FALSE	FALSE	0	0	1	1	none	1.15467351965e-05
T241	T335	FALSE	FALSE	0	0	1	1	none	0.0001645042295906
T270	T335	FALSE	FALSE	0	0	1	1	none	1.33484555123e-05
T271b	T335	FALSE	FALSE	0	0	1	1	none	0.000149165381616
T301	T335	FALSE	FALSE	0	0	1	1	none	1.25710031322e-05
T303	T335	FALSE	FALSE	0	0	1	1	none	1.75552427314e-05
T322	T335	FALSE	FALSE	0	0	1	1	none	0.0001586167206219
T327b	T335	FALSE	FALSE	0	0	1	1	none	5.49174892527e-05
T330	T335	FALSE	FALSE	0	0	1	1	none	5.07134751825e-05
S002	T341	TRUE	TRUE	0	0	1	1	none	1.74794138106e-05
S007	T341	TRUE	TRUE	0	0	1	1	none	7.56865532566e-05
S021	T341	TRUE	TRUE	0	0	1	1	none	1.8235409273e-05
S024	T341	TRUE	TRUE	0	0	1	1	none	1.83378237716e-05
S025	T341	TRUE	TRUE	0	0	1	1	none	1.9610064572e-05
S026	T341	TRUE	TRUE	0	0	1	1	none	3.8634389316e-06
S038	T341	TRUE	TRUE	0	0	1	1	none	7.38021302458e-05
S039	T341	TRUE	TRUE	0	0	1	1	none	1.94336332957e-05
S040	T341	TRUE	TRUE	0	0	1	1	none	0.0001297179477498
S042	T341	TRUE	TRUE	0	0	1	1	none	1.80982927551e-05
S071	T341	TRUE	TRUE	0	0	1	1	none	0.0001129897646506
S078	T341	TRUE	TRUE	0	0	1	1	none	1.6374569995e-05
S081	T341	TRUE	TRUE	0	0	1	1	none	1.90454756964e-05
S085	T341	TRUE	TRUE	0	0	1	1	none	0.000115409493351
S087	T341	TRUE	TRUE	0	0	1	1	none	0.0001328515917158
S093	T341	TRUE	TRUE	0	0	1	1	none	0.0001021514714253
S097	T341	TRUE	TRUE	0	0	1	1	none	1.49882982322e-05
S102	T341	TRUE	TRUE	0	0	1	1	none	0.000132135323075
S106	T341	TRUE	TRUE	0	0	1	1	none	2.02688103556e-05
S130	T341	TRUE	TRUE	0	0	1	1	none	0.0001323184251561
T009	T341	FALSE	FALSE	0	0	1	1	none	1.5206976871e-05
T010	T341	FALSE	FALSE	0	0	1	1	none	1.6681470619e-05
T013	T341	FALSE	FALSE	0	0	1	1	none	8.02561747806e-05
T014	T341	TRUE	TRUE	0	0	1	1	none	1.82629929815e-05
T020	T341	TRUE	TRUE	0	0	1	1	none	7.51621768638e-05
T021	T341	FALSE	FALSE	0	0	1	1	none	1.76755879829e-05
T028	T341	TRUE	TRUE	0	0	1	1	none	7.21292559542e-05
T035a	T341	TRUE	TRUE	0	0	1	1	none	0.000134602867836
T035b	T341	FALSE	FALSE	0	0	1	1	none	1.52472755063e-05
T040	T341	TRUE	TRUE	0	0	1	1	none	2.09234780106e-05
T056	T341	FALSE	FALSE	0	0	1	1	none	1.74493766162e-05
T059	T341	TRUE	TRUE	0	0	1	1	none	0.0001315929374816
T065	T341	TRUE	TRUE	0	0	1	1	none	7.41433821066e-05
T069	T341	TRUE	TRUE	0	0	1	1	none	0.00013219053913
T073	T341	FALSE	FALSE	0	0	1	1	none	1.76755879829e-05
T075	T341	TRUE	TRUE	0	0	1	1	none	7.19065150316e-05
T077	T341	FALSE	FALSE	0	0	1	1	none	1.70750145443e-05
T087	T341	FALSE	FALSE	0	0	1	1	none	1.40058299938e-05
T095	T341	TRUE	TRUE	0	0	1	1	none	0.0001328515917158
T099a	T341	TRUE	TRUE	0	0	1	1	none	0.0001311738340122
T102	T341	FALSE	FALSE	0	0	1	1	none	0.0001369456182818
T104	T341	FALSE	FALSE	0	0	1	1	none	7.22654193854e-05
T105	T341	FALSE	FALSE	0	0	1	1	none	7.64558639508e-05
T107	T341	FALSE	FALSE	0	0	1	1	none	0.0001399484854748
T126	T341	TRUE	TRUE	0	0	1	1	none	0.0001383902279951
T156	T341	FALSE	FALSE	0	0	1	1	none	7.48859328828e-05
[truncated: 1,161 more rows]
