# Supplementary material for: Improved characterisation of MRSA transmission using within-host bacterial sequence diversity
Source: eLife. 2019 Oct 8;8:e46402. doi: 10.7554/eLife.46402 (PMC6954020; doi:10.7554/eLife.46402)
Supplement: Figure 9—source data 1. [file elife-46402-fig9-data1.zip › Figure 9-source data 1/classifications/Classification_Posterior_ds_10percol_9.csv]

host.1	host.2	adjacent	contiguous	paths12	paths21	nodes1	nodes2	path.classification	min.distance.between.subgraphs
S002	S007	TRUE	TRUE	0	0	1	1	none	7.08399902693e-05
S002	S021	TRUE	TRUE	0	0	1	1	none	1.63310878167e-05
S007	S021	TRUE	TRUE	0	0	1	1	none	7.355964302e-05
S002	S024	TRUE	TRUE	0	0	1	1	none	1.61861561999e-05
S007	S024	TRUE	TRUE	0	0	1	1	none	7.34147114032e-05
S021	S024	TRUE	TRUE	0	0	1	1	none	2.596208878e-06
S002	S025	TRUE	TRUE	0	0	1	1	none	1.8843173704e-05
S007	S025	TRUE	TRUE	0	0	1	1	none	7.12490702393e-05
S021	S025	TRUE	TRUE	0	0	1	1	none	2.15628264547e-05
S024	S025	TRUE	TRUE	0	0	1	1	none	2.14178948379e-05
S002	S026	TRUE	TRUE	0	0	1	1	none	1.43524708005e-05
S007	S026	TRUE	TRUE	0	0	1	1	none	6.67583673358e-05
S021	S026	TRUE	TRUE	0	0	1	1	none	1.70721235512e-05
S024	S026	TRUE	TRUE	0	0	1	1	none	1.69271919344e-05
S025	S026	TRUE	TRUE	0	0	1	1	none	1.23712736825e-05
S002	S038	TRUE	TRUE	0	0	1	1	none	7.19600639731e-05
S007	S038	TRUE	TRUE	0	0	1	1	none	5.36718548498e-05
S021	S038	TRUE	TRUE	0	0	1	1	none	7.46797167238e-05
S024	S038	TRUE	TRUE	0	0	1	1	none	7.4534785107e-05
S025	S038	TRUE	TRUE	0	0	1	1	none	7.23691439431e-05
S026	S038	TRUE	TRUE	0	0	1	1	none	6.78784410396e-05
S002	S039	TRUE	TRUE	0	0	1	1	none	1.67327190826e-05
S007	S039	TRUE	TRUE	0	0	1	1	none	7.39612742859e-05
S021	S039	TRUE	TRUE	0	0	1	1	none	1.9171331301e-06
S024	S039	TRUE	TRUE	0	0	1	1	none	2.9978401439e-06
S025	S039	TRUE	TRUE	0	0	1	1	none	2.19644577206e-05
S026	S039	TRUE	TRUE	0	0	1	1	none	1.74737548171e-05
S038	S039	TRUE	TRUE	0	0	1	1	none	7.50813479897e-05
S002	S040	TRUE	TRUE	0	0	1	1	none	0.0001168257689959
S007	S040	TRUE	TRUE	0	0	1	1	none	0.0001161655411512
S021	S040	TRUE	TRUE	0	0	1	1	none	0.0001195454217466
S024	S040	TRUE	TRUE	0	0	1	1	none	0.0001194004901298
S025	S040	TRUE	TRUE	0	0	1	1	none	0.0001172348489659
S026	S040	TRUE	TRUE	0	0	1	1	none	0.0001127441460624
S038	S040	TRUE	TRUE	0	0	1	1	none	0.000117285614855
S039	S040	TRUE	TRUE	0	0	1	1	none	0.0001199470530125
S002	S042	TRUE	TRUE	0	0	1	1	none	1.69762764117e-05
S007	S042	TRUE	TRUE	0	0	1	1	none	7.4204831615e-05
S021	S042	TRUE	TRUE	0	0	1	1	none	4.6119677204e-06
S024	S042	TRUE	TRUE	0	0	1	1	none	4.4670361036e-06
S025	S042	TRUE	TRUE	0	0	1	1	none	2.22080150497e-05
S026	S042	TRUE	TRUE	0	0	1	1	none	1.77173121462e-05
S038	S042	TRUE	TRUE	0	0	1	1	none	7.53249053188e-05
S039	S042	TRUE	TRUE	0	0	1	1	none	5.0135989863e-06
S040	S042	TRUE	TRUE	0	0	1	1	none	0.0001201906103416
S002	S071	TRUE	TRUE	0	0	1	1	none	0.0001094824275393
S007	S071	TRUE	TRUE	0	0	1	1	none	0.0001088221996946
S021	S071	TRUE	TRUE	0	0	1	1	none	0.00011220208029
S024	S071	TRUE	TRUE	0	0	1	1	none	0.0001120571486732
S025	S071	TRUE	TRUE	0	0	1	1	none	0.0001098915075093
S026	S071	TRUE	TRUE	0	0	1	1	none	0.0001054008046058
S038	S071	TRUE	TRUE	0	0	1	1	none	0.0001099422733984
S039	S071	TRUE	TRUE	0	0	1	1	none	0.0001126037115559
S040	S071	TRUE	TRUE	0	0	1	1	none	3.27096213952e-05
S042	S071	TRUE	TRUE	0	0	1	1	none	0.000112847268885
S002	S078	TRUE	TRUE	0	0	1	1	none	1.8419253094e-05
S007	S078	TRUE	TRUE	0	0	1	1	none	7.56478082973e-05
S021	S078	TRUE	TRUE	0	0	1	1	none	8.7959466507e-06
S024	S078	TRUE	TRUE	0	0	1	1	none	8.6510150339e-06
S025	S078	TRUE	TRUE	0	0	1	1	none	2.3650991732e-05
S026	S078	TRUE	TRUE	0	0	1	1	none	1.91602888285e-05
S038	S078	TRUE	TRUE	0	0	1	1	none	7.67678820011e-05
S039	S078	TRUE	TRUE	0	0	1	1	none	9.1975779166e-06
S040	S078	TRUE	TRUE	0	0	1	1	none	0.0001216335870239
S042	S078	TRUE	TRUE	0	0	1	1	none	9.4411352457e-06
S071	S078	TRUE	TRUE	0	0	1	1	none	0.0001142902455673
S002	S081	TRUE	TRUE	0	0	1	1	none	1.67989755152e-05
S007	S081	TRUE	TRUE	0	0	1	1	none	7.40275307185e-05
S021	S081	TRUE	TRUE	0	0	1	1	none	3.2090281933e-06
S024	S081	TRUE	TRUE	0	0	1	1	none	1.8384579459e-06
S025	S081	TRUE	TRUE	0	0	1	1	none	2.20307141532e-05
S026	S081	TRUE	TRUE	0	0	1	1	none	1.75400112497e-05
S038	S081	TRUE	TRUE	0	0	1	1	none	7.51476044223e-05
S039	S081	TRUE	TRUE	0	0	1	1	none	3.6106594592e-06
S040	S081	TRUE	TRUE	0	0	1	1	none	0.0001200133094451
S042	S081	TRUE	TRUE	0	0	1	1	none	5.0798554189e-06
S071	S081	TRUE	TRUE	0	0	1	1	none	0.0001126699679885
S078	S081	TRUE	TRUE	0	0	1	1	none	9.2638343492e-06
S002	S085	TRUE	TRUE	0	0	1	1	none	0.000109553131159
S007	S085	TRUE	TRUE	0	0	1	1	none	0.0001088929033143
S021	S085	TRUE	TRUE	0	0	1	1	none	0.0001122727839097
S024	S085	TRUE	TRUE	0	0	1	1	none	0.0001121278522929
S025	S085	TRUE	TRUE	0	0	1	1	none	0.000109962211129
S026	S085	TRUE	TRUE	0	0	1	1	none	0.0001054715082255
S038	S085	TRUE	TRUE	0	0	1	1	none	0.0001100129770181
S039	S085	TRUE	TRUE	0	0	1	1	none	0.0001126744151756
S040	S085	TRUE	TRUE	0	0	1	1	none	4.70513727209e-05
S042	S085	TRUE	TRUE	0	0	1	1	none	0.0001129179725047
S071	S085	TRUE	TRUE	0	0	1	1	none	3.97080312643e-05
S078	S085	TRUE	TRUE	0	0	1	1	none	0.000114360949187
S081	S085	TRUE	TRUE	0	0	1	1	none	0.0001127406716082
S002	S087	TRUE	TRUE	0	0	1	1	none	0.0001232091712029
S007	S087	TRUE	TRUE	0	0	1	1	none	0.0001225489433582
S021	S087	TRUE	TRUE	0	0	1	1	none	0.0001259288239536
S024	S087	TRUE	TRUE	0	0	1	1	none	0.0001257838923368
S025	S087	TRUE	TRUE	0	0	1	1	none	0.0001236182511729
S026	S087	TRUE	TRUE	0	0	1	1	none	0.0001191275482694
S038	S087	TRUE	TRUE	0	0	1	1	none	0.000123669017062
S039	S087	TRUE	TRUE	0	0	1	1	none	0.0001263304552195
S040	S087	TRUE	TRUE	0	0	1	1	none	6.07074127648e-05
S042	S087	TRUE	TRUE	0	0	1	1	none	0.0001265740125486
S071	S087	TRUE	TRUE	0	0	1	1	none	5.33640713082e-05
S078	S087	TRUE	TRUE	0	0	1	1	none	0.0001280169892309
S081	S087	TRUE	TRUE	0	0	1	1	none	0.0001263967116521
S085	S087	TRUE	TRUE	0	0	1	1	none	2.57928404279e-05
S002	S093	TRUE	TRUE	0	0	1	1	none	9.47233978843e-05
S007	S093	TRUE	TRUE	0	0	1	1	none	9.40631700396e-05
S021	S093	TRUE	TRUE	0	0	1	1	none	9.7443050635e-05
S024	S093	TRUE	TRUE	0	0	1	1	none	9.72981190182e-05
S025	S093	TRUE	TRUE	0	0	1	1	none	9.51324778543e-05
S026	S093	TRUE	TRUE	0	0	1	1	none	9.06417749508e-05
S038	S093	TRUE	TRUE	0	0	1	1	none	9.51832437434e-05
S039	S093	TRUE	TRUE	0	0	1	1	none	9.78446819009e-05
S040	S093	TRUE	TRUE	0	0	1	1	none	2.33280097422e-05
S042	S093	TRUE	TRUE	0	0	1	1	none	9.808823923e-05
S071	S093	TRUE	TRUE	0	0	1	1	none	1.59846682856e-05
S078	S093	TRUE	TRUE	0	0	1	1	none	9.95312159123e-05
S081	S093	TRUE	TRUE	0	0	1	1	none	9.79109383335e-05
S085	S093	TRUE	TRUE	0	0	1	1	none	2.49490016093e-05
S087	S093	TRUE	TRUE	0	0	1	1	none	3.86050416532e-05
S002	S097	TRUE	TRUE	0	0	1	1	none	1.8434699486e-05
S007	S097	TRUE	TRUE	0	0	1	1	none	7.08405960213e-05
S021	S097	TRUE	TRUE	0	0	1	1	none	2.11543522367e-05
S024	S097	TRUE	TRUE	0	0	1	1	none	2.10094206199e-05
S025	S097	TRUE	TRUE	0	0	1	1	none	2.876343392e-06
S026	S097	TRUE	TRUE	0	0	1	1	none	1.19627994645e-05
S038	S097	TRUE	TRUE	0	0	1	1	none	7.19606697251e-05
S039	S097	TRUE	TRUE	0	0	1	1	none	2.15559835026e-05
S040	S097	TRUE	TRUE	0	0	1	1	none	0.0001168263747479
S042	S097	TRUE	TRUE	0	0	1	1	none	2.17995408317e-05
S071	S097	TRUE	TRUE	0	0	1	1	none	0.0001094830332913
S078	S097	TRUE	TRUE	0	0	1	1	none	2.3242517514e-05
S081	S097	TRUE	TRUE	0	0	1	1	none	2.16222399352e-05
S085	S097	TRUE	TRUE	0	0	1	1	none	0.000109553736911
S087	S097	TRUE	TRUE	0	0	1	1	none	0.0001232097769549
S093	S097	TRUE	TRUE	0	0	1	1	none	9.47240036363e-05
S002	S102	TRUE	TRUE	0	0	1	1	none	0.00011673703369
S007	S102	TRUE	TRUE	0	0	1	1	none	0.0001160768058453
S021	S102	TRUE	TRUE	0	0	1	1	none	0.0001194566864407
S024	S102	TRUE	TRUE	0	0	1	1	none	0.0001193117548239
S025	S102	TRUE	TRUE	0	0	1	1	none	0.00011714611366
S026	S102	TRUE	TRUE	0	0	1	1	none	0.0001126554107565
S038	S102	TRUE	TRUE	0	0	1	1	none	0.0001171968795491
S039	S102	TRUE	TRUE	0	0	1	1	none	0.0001198583177066
S040	S102	TRUE	TRUE	0	0	1	1	none	3.5881805859e-06
S042	S102	TRUE	TRUE	0	0	1	1	none	0.0001201018750357
S071	S102	TRUE	TRUE	0	0	1	1	none	3.26208860893e-05
S078	S102	TRUE	TRUE	0	0	1	1	none	0.000121544851718
S081	S102	TRUE	TRUE	0	0	1	1	none	0.0001199245741392
S085	S102	TRUE	TRUE	0	0	1	1	none	4.6962637415e-05
S087	S102	TRUE	TRUE	0	0	1	1	none	6.06186774589e-05
S093	S102	TRUE	TRUE	0	0	1	1	none	2.32392744363e-05
S097	S102	TRUE	TRUE	0	0	1	1	none	0.000116737639442
S002	S106	TRUE	TRUE	0	0	1	1	none	1.2196990033e-05
S007	S106	TRUE	TRUE	0	0	1	1	none	7.18560216643e-05
S021	S106	TRUE	TRUE	0	0	1	1	none	1.73471192117e-05
S024	S106	TRUE	TRUE	0	0	1	1	none	1.72021875949e-05
S025	S106	TRUE	TRUE	0	0	1	1	none	1.9859205099e-05
S026	S106	TRUE	TRUE	0	0	1	1	none	1.53685021955e-05
S038	S106	TRUE	TRUE	0	0	1	1	none	7.29760953681e-05
S039	S106	TRUE	TRUE	0	0	1	1	none	1.77487504776e-05
S040	S106	TRUE	TRUE	0	0	1	1	none	0.0001178418003909
S042	S106	TRUE	TRUE	0	0	1	1	none	1.79923078067e-05
S071	S106	TRUE	TRUE	0	0	1	1	none	0.0001104984589343
S078	S106	TRUE	TRUE	0	0	1	1	none	1.9435284489e-05
S081	S106	TRUE	TRUE	0	0	1	1	none	1.78150069102e-05
S085	S106	TRUE	TRUE	0	0	1	1	none	0.000110569162554
S087	S106	TRUE	TRUE	0	0	1	1	none	0.0001242252025979
S093	S106	TRUE	TRUE	0	0	1	1	none	9.57394292793e-05
S097	S106	TRUE	TRUE	0	0	1	1	none	1.9450730881e-05
S102	S106	TRUE	TRUE	0	0	1	1	none	0.000117753065085
S002	S130	TRUE	TRUE	0	0	1	1	none	0.0001240726208015
S007	S130	TRUE	TRUE	0	0	1	1	none	0.0001234123929568
S021	S130	TRUE	TRUE	0	0	1	1	none	0.0001267922735522
S024	S130	TRUE	TRUE	0	0	1	1	none	0.0001266473419354
S025	S130	TRUE	TRUE	0	0	1	1	none	0.0001244817007715
S026	S130	TRUE	TRUE	0	0	1	1	none	0.000119990997868
S038	S130	TRUE	TRUE	0	0	1	1	none	0.0001245324666606
S039	S130	TRUE	TRUE	0	0	1	1	none	0.0001271939048181
S040	S130	TRUE	TRUE	0	0	1	1	none	6.15708623634e-05
S042	S130	TRUE	TRUE	0	0	1	1	none	0.0001274374621472
S071	S130	TRUE	TRUE	0	0	1	1	none	5.42275209068e-05
S078	S130	TRUE	TRUE	0	0	1	1	none	0.0001288804388295
S081	S130	TRUE	TRUE	0	0	1	1	none	0.0001272601612507
S085	S130	TRUE	TRUE	0	0	1	1	none	2.66562900265e-05
S087	S130	TRUE	TRUE	0	0	1	1	none	2.0890882292e-06
S093	S130	TRUE	TRUE	0	0	1	1	none	3.94684912518e-05
S097	S130	TRUE	TRUE	0	0	1	1	none	0.0001240732265535
S102	S130	TRUE	TRUE	0	0	1	1	none	6.14821270575e-05
S106	S130	TRUE	TRUE	0	0	1	1	none	0.0001250886521965
S002	T009	TRUE	TRUE	0	0	1	1	none	2.66839031955e-05
S007	T009	TRUE	TRUE	0	0	1	1	none	7.90897997308e-05
S021	T009	TRUE	TRUE	0	0	1	1	none	2.94035559462e-05
S024	T009	TRUE	TRUE	0	0	1	1	none	2.92586243294e-05
S025	T009	TRUE	TRUE	0	0	1	1	none	2.47027060775e-05
S026	T009	TRUE	TRUE	0	0	1	1	none	1.5675466678e-05
S038	T009	TRUE	TRUE	0	0	1	1	none	8.02098734346e-05
S039	T009	TRUE	TRUE	0	0	1	1	none	2.98051872121e-05
S040	T009	TRUE	TRUE	0	0	1	1	none	0.0001250755784574
S042	T009	TRUE	TRUE	0	0	1	1	none	3.00487445412e-05
S071	T009	TRUE	TRUE	0	0	1	1	none	0.0001177322370008
S078	T009	TRUE	TRUE	0	0	1	1	none	3.14917212235e-05
S081	T009	TRUE	TRUE	0	0	1	1	none	2.98714436447e-05
S085	T009	TRUE	TRUE	0	0	1	1	none	0.0001178029406205
S087	T009	TRUE	TRUE	0	0	1	1	none	0.0001314589806644
S093	T009	TRUE	TRUE	0	0	1	1	none	0.0001029732073458
S097	T009	TRUE	TRUE	0	0	1	1	none	2.42942318595e-05
S102	T009	TRUE	TRUE	0	0	1	1	none	0.0001249868431515
S106	T009	TRUE	TRUE	0	0	1	1	none	2.76999345905e-05
S130	T009	TRUE	TRUE	0	0	1	1	none	0.000132322430263
S002	T010	TRUE	TRUE	0	0	1	1	none	2.66856135908e-05
S007	T010	TRUE	TRUE	0	0	1	1	none	7.90915101261e-05
S021	T010	TRUE	TRUE	0	0	1	1	none	2.94052663415e-05
S024	T010	TRUE	TRUE	0	0	1	1	none	2.92603347247e-05
S025	T010	TRUE	TRUE	0	0	1	1	none	2.47044164728e-05
S026	T010	TRUE	TRUE	0	0	1	1	none	1.56771770733e-05
S038	T010	TRUE	TRUE	0	0	1	1	none	8.02115838299e-05
S039	T010	TRUE	TRUE	0	0	1	1	none	2.98068976074e-05
S040	T010	TRUE	TRUE	0	0	1	1	none	0.0001250772888527
S042	T010	TRUE	TRUE	0	0	1	1	none	3.00504549365e-05
S071	T010	TRUE	TRUE	0	0	1	1	none	0.0001177339473961
S078	T010	TRUE	TRUE	0	0	1	1	none	3.14934316188e-05
S081	T010	TRUE	TRUE	0	0	1	1	none	2.987315404e-05
S085	T010	TRUE	TRUE	0	0	1	1	none	0.0001178046510158
S087	T010	TRUE	TRUE	0	0	1	1	none	0.0001314606910597
S093	T010	TRUE	TRUE	0	0	1	1	none	0.0001029749177411
S097	T010	TRUE	TRUE	0	0	1	1	none	2.42959422548e-05
S102	T010	TRUE	TRUE	0	0	1	1	none	0.0001249885535468
S106	T010	TRUE	TRUE	0	0	1	1	none	2.77016449858e-05
S130	T010	TRUE	TRUE	0	0	1	1	none	0.0001323241406583
T009	T010	TRUE	TRUE	0	0	1	1	none	3.6786262871e-06
S002	T013	FALSE	FALSE	0	0	1	1	none	7.75955149739e-05
S007	T013	FALSE	FALSE	0	0	1	1	none	5.93073058506e-05
S021	T013	FALSE	FALSE	0	0	1	1	none	8.03151677246e-05
S024	T013	FALSE	FALSE	0	0	1	1	none	8.01702361078e-05
S025	T013	FALSE	FALSE	0	0	1	1	none	7.80045949439e-05
S026	T013	FALSE	FALSE	0	0	1	1	none	7.35138920404e-05
S038	T013	FALSE	FALSE	0	0	1	1	none	1.11502332238e-05
S039	T013	FALSE	FALSE	0	0	1	1	none	8.07167989905e-05
S040	T013	FALSE	FALSE	0	0	1	1	none	0.0001229210658558
S042	T013	FALSE	FALSE	0	0	1	1	none	8.09603563196e-05
S071	T013	FALSE	FALSE	0	0	1	1	none	0.0001155777243992
S078	T013	FALSE	FALSE	0	0	1	1	none	8.24033330019e-05
S081	T013	FALSE	FALSE	0	0	1	1	none	8.07830554231e-05
S085	T013	FALSE	FALSE	0	0	1	1	none	0.0001156484280189
S087	T013	FALSE	FALSE	0	0	1	1	none	0.0001293044680628
S093	T013	FALSE	FALSE	0	0	1	1	none	0.0001008186947442
S097	T013	FALSE	FALSE	0	0	1	1	none	7.75961207259e-05
S102	T013	FALSE	FALSE	0	0	1	1	none	0.0001228323305499
S106	T013	FALSE	FALSE	0	0	1	1	none	7.86115463689e-05
S130	T013	FALSE	FALSE	0	0	1	1	none	0.0001301679176614
T009	T013	FALSE	FALSE	0	0	1	1	none	8.58453244354e-05
T010	T013	FALSE	FALSE	0	0	1	1	none	8.58470348307e-05
S002	T014	TRUE	TRUE	0	0	1	1	none	1.69405043123e-05
S007	T014	TRUE	TRUE	0	0	1	1	none	7.41690595156e-05
S021	T014	TRUE	TRUE	0	0	1	1	none	4.576195621e-06
S024	T014	TRUE	TRUE	0	0	1	1	none	4.4312640042e-06
S025	T014	TRUE	TRUE	0	0	1	1	none	2.21722429503e-05
S026	T014	TRUE	TRUE	0	0	1	1	none	1.76815400468e-05
S038	T014	TRUE	TRUE	0	0	1	1	none	7.52891332194e-05
S039	T014	TRUE	TRUE	0	0	1	1	none	4.9778268869e-06
S040	T014	TRUE	TRUE	0	0	1	1	none	0.0001201548382422
S042	T014	TRUE	TRUE	0	0	1	1	none	1.26141073e-06
S071	T014	TRUE	TRUE	0	0	1	1	none	0.0001128114967856
S078	T014	TRUE	TRUE	0	0	1	1	none	9.4053631463e-06
S081	T014	TRUE	TRUE	0	0	1	1	none	5.0440833195e-06
S085	T014	TRUE	TRUE	0	0	1	1	none	0.0001128822004053
S087	T014	TRUE	TRUE	0	0	1	1	none	0.0001265382404492
S093	T014	TRUE	TRUE	0	0	1	1	none	9.80524671306e-05
S097	T014	TRUE	TRUE	0	0	1	1	none	2.17637687323e-05
S102	T014	TRUE	TRUE	0	0	1	1	none	0.0001200661029363
S106	T014	TRUE	TRUE	0	0	1	1	none	1.79565357073e-05
S130	T014	TRUE	TRUE	0	0	1	1	none	0.0001274016900478
T009	T014	TRUE	TRUE	0	0	1	1	none	3.00129724418e-05
T010	T014	TRUE	TRUE	0	0	1	1	none	3.00146828371e-05
T013	T014	FALSE	FALSE	0	0	1	1	none	8.09245842202e-05
S002	T020	TRUE	TRUE	0	0	1	1	none	7.69669143546e-05
S007	T020	TRUE	TRUE	0	0	1	1	none	5.86787052313e-05
S021	T020	TRUE	TRUE	0	0	1	1	none	7.96865671053e-05
S024	T020	TRUE	TRUE	0	0	1	1	none	7.95416354885e-05
S025	T020	TRUE	TRUE	0	0	1	1	none	7.73759943246e-05
S026	T020	TRUE	TRUE	0	0	1	1	none	7.28852914211e-05
S038	T020	TRUE	TRUE	0	0	1	1	none	6.4767516865e-06
S039	T020	TRUE	TRUE	0	0	1	1	none	8.00881983712e-05
S040	T020	TRUE	TRUE	0	0	1	1	none	0.0001222924652365
S042	T020	TRUE	TRUE	0	0	1	1	none	8.03317557003e-05
S071	T020	TRUE	TRUE	0	0	1	1	none	0.0001149491237799
S078	T020	TRUE	TRUE	0	0	1	1	none	8.17747323826e-05
S081	T020	TRUE	TRUE	0	0	1	1	none	8.01544548038e-05
S085	T020	TRUE	TRUE	0	0	1	1	none	0.0001150198273996
S087	T020	TRUE	TRUE	0	0	1	1	none	0.0001286758674435
S093	T020	TRUE	TRUE	0	0	1	1	none	0.0001001900941249
S097	T020	TRUE	TRUE	0	0	1	1	none	7.69675201066e-05
S102	T020	TRUE	TRUE	0	0	1	1	none	0.0001222037299306
S106	T020	TRUE	TRUE	0	0	1	1	none	7.79829457496e-05
S130	T020	TRUE	TRUE	0	0	1	1	none	0.0001295393170421
T009	T020	TRUE	TRUE	0	0	1	1	none	8.52167238161e-05
T010	T020	TRUE	TRUE	0	0	1	1	none	8.52184342114e-05
T013	T020	FALSE	FALSE	0	0	1	1	none	1.61570836053e-05
T014	T020	TRUE	TRUE	0	0	1	1	none	8.02959836009e-05
S002	T021	TRUE	TRUE	0	0	1	1	none	2.48454452496e-05
S007	T021	TRUE	TRUE	0	0	1	1	none	7.72513417849e-05
S021	T021	TRUE	TRUE	0	0	1	1	none	2.75650980003e-05
S024	T021	TRUE	TRUE	0	0	1	1	none	2.74201663835e-05
S025	T021	TRUE	TRUE	0	0	1	1	none	2.28642481316e-05
S026	T021	TRUE	TRUE	0	0	1	1	none	1.38370087321e-05
S038	T021	TRUE	TRUE	0	0	1	1	none	7.83714154887e-05
S039	T021	TRUE	TRUE	0	0	1	1	none	2.79667292662e-05
S040	T021	TRUE	TRUE	0	0	1	1	none	0.0001232371205115
S042	T021	TRUE	TRUE	0	0	1	1	none	2.82102865953e-05
S071	T021	TRUE	TRUE	0	0	1	1	none	0.0001158937790549
S078	T021	TRUE	TRUE	0	0	1	1	none	2.96532632776e-05
S081	T021	TRUE	TRUE	0	0	1	1	none	2.80329856988e-05
S085	T021	TRUE	TRUE	0	0	1	1	none	0.0001159644826746
S087	T021	TRUE	TRUE	0	0	1	1	none	0.0001296205227185
S093	T021	TRUE	TRUE	0	0	1	1	none	0.0001011347493999
S097	T021	TRUE	TRUE	0	0	1	1	none	2.24557739136e-05
S102	T021	TRUE	TRUE	0	0	1	1	none	0.0001231483852056
S106	T021	TRUE	TRUE	0	0	1	1	none	2.58614766446e-05
S130	T021	TRUE	TRUE	0	0	1	1	none	0.0001304839723171
T009	T021	TRUE	TRUE	0	0	1	1	none	4.2897352071e-06
T010	T021	TRUE	TRUE	0	0	1	1	none	4.2914456024e-06
T013	T021	FALSE	FALSE	0	0	1	1	none	8.40068664895e-05
T014	T021	TRUE	TRUE	0	0	1	1	none	2.81745144959e-05
T020	T021	TRUE	TRUE	0	0	1	1	none	8.33782658702e-05
S002	T028	TRUE	TRUE	0	0	1	1	none	6.8116610192e-05
S007	T028	TRUE	TRUE	0	0	1	1	none	3.69590836427e-05
S021	T028	TRUE	TRUE	0	0	1	1	none	7.08362629427e-05
S024	T028	TRUE	TRUE	0	0	1	1	none	7.06913313259e-05
S025	T028	TRUE	TRUE	0	0	1	1	none	6.8525690162e-05
S026	T028	TRUE	TRUE	0	0	1	1	none	6.40349872585e-05
S038	T028	TRUE	TRUE	0	0	1	1	none	5.09484747725e-05
S039	T028	TRUE	TRUE	0	0	1	1	none	7.12378942086e-05
S040	T028	TRUE	TRUE	0	0	1	1	none	0.0001134421610739
S042	T028	TRUE	TRUE	0	0	1	1	none	7.14814515377e-05
S071	T028	TRUE	TRUE	0	0	1	1	none	0.0001060988196173
S078	T028	TRUE	TRUE	0	0	1	1	none	7.292442822e-05
S081	T028	TRUE	TRUE	0	0	1	1	none	7.13041506412e-05
S085	T028	TRUE	TRUE	0	0	1	1	none	0.000106169523237
S087	T028	TRUE	TRUE	0	0	1	1	none	0.0001198255632809
S093	T028	TRUE	TRUE	0	0	1	1	none	9.13397899623e-05
S097	T028	TRUE	TRUE	0	0	1	1	none	6.8117215944e-05
S102	T028	TRUE	TRUE	0	0	1	1	none	0.000113353425768
S106	T028	TRUE	TRUE	0	0	1	1	none	6.9132641587e-05
S130	T028	TRUE	TRUE	0	0	1	1	none	0.0001206890128795
T009	T028	TRUE	TRUE	0	0	1	1	none	7.63664196535e-05
T010	T028	TRUE	TRUE	0	0	1	1	none	7.63681300488e-05
T013	T028	FALSE	FALSE	0	0	1	1	none	5.65839257733e-05
T014	T028	TRUE	TRUE	0	0	1	1	none	7.14456794383e-05
T020	T028	TRUE	TRUE	0	0	1	1	none	5.5955325154e-05
T021	T028	TRUE	TRUE	0	0	1	1	none	7.45279617076e-05
S002	T035a	TRUE	TRUE	0	0	1	1	none	0.0001242006012103
S007	T035a	TRUE	TRUE	0	0	1	1	none	0.0001235403733656
S021	T035a	TRUE	TRUE	0	0	1	1	none	0.000126920253961
S024	T035a	TRUE	TRUE	0	0	1	1	none	0.0001267753223442
S025	T035a	TRUE	TRUE	0	0	1	1	none	0.0001246096811803
S026	T035a	TRUE	TRUE	0	0	1	1	none	0.0001201189782768
S038	T035a	TRUE	TRUE	0	0	1	1	none	0.0001246604470694
S039	T035a	TRUE	TRUE	0	0	1	1	none	0.0001273218852269
S040	T035a	TRUE	TRUE	0	0	1	1	none	6.16988427722e-05
S042	T035a	TRUE	TRUE	0	0	1	1	none	0.000127565442556
S071	T035a	TRUE	TRUE	0	0	1	1	none	5.43555013156e-05
S078	T035a	TRUE	TRUE	0	0	1	1	none	0.0001290084192383
S081	T035a	TRUE	TRUE	0	0	1	1	none	0.0001273881416595
S085	T035a	TRUE	TRUE	0	0	1	1	none	2.67842704353e-05
S087	T035a	TRUE	TRUE	0	0	1	1	none	3.4427072686e-06
S093	T035a	TRUE	TRUE	0	0	1	1	none	3.95964716606e-05
S097	T035a	TRUE	TRUE	0	0	1	1	none	0.0001242012069623
S102	T035a	TRUE	TRUE	0	0	1	1	none	6.16101074663e-05
S106	T035a	TRUE	TRUE	0	0	1	1	none	0.0001252166326053
S130	T035a	TRUE	TRUE	0	0	1	1	none	4.3061568672e-06
T009	T035a	TRUE	TRUE	0	0	1	1	none	0.0001324504106718
T010	T035a	TRUE	TRUE	0	0	1	1	none	0.0001324521210671
T013	T035a	FALSE	FALSE	0	0	1	1	none	0.0001302958980702
T014	T035a	TRUE	TRUE	0	0	1	1	none	0.0001275296704566
T020	T035a	TRUE	TRUE	0	0	1	1	none	0.0001296672974509
T021	T035a	TRUE	TRUE	0	0	1	1	none	0.0001306119527259
T028	T035a	TRUE	TRUE	0	0	1	1	none	0.0001208169932883
S002	T035b	TRUE	TRUE	0	0	1	1	none	2.60710838802e-05
S007	T035b	TRUE	TRUE	0	0	1	1	none	7.84769804155e-05
S021	T035b	TRUE	TRUE	0	0	1	1	none	2.87907366309e-05
S024	T035b	TRUE	TRUE	0	0	1	1	none	2.86458050141e-05
S025	T035b	TRUE	TRUE	0	0	1	1	none	2.40898867622e-05
S026	T035b	TRUE	TRUE	0	0	1	1	none	1.50626473627e-05
S038	T035b	TRUE	TRUE	0	0	1	1	none	7.95970541193e-05
S039	T035b	TRUE	TRUE	0	0	1	1	none	2.91923678968e-05
S040	T035b	TRUE	TRUE	0	0	1	1	none	0.0001244627591421
S042	T035b	TRUE	TRUE	0	0	1	1	none	2.94359252259e-05
S071	T035b	TRUE	TRUE	0	0	1	1	none	0.0001171194176855
S078	T035b	TRUE	TRUE	0	0	1	1	none	3.08789019082e-05
S081	T035b	TRUE	TRUE	0	0	1	1	none	2.92586243294e-05
S085	T035b	TRUE	TRUE	0	0	1	1	none	0.0001171901213052
S087	T035b	TRUE	TRUE	0	0	1	1	none	0.0001308461613491
S093	T035b	TRUE	TRUE	0	0	1	1	none	0.0001023603880305
S097	T035b	TRUE	TRUE	0	0	1	1	none	2.36814125442e-05
S102	T035b	TRUE	TRUE	0	0	1	1	none	0.0001243740238362
S106	T035b	TRUE	TRUE	0	0	1	1	none	2.70871152752e-05
S130	T035b	TRUE	TRUE	0	0	1	1	none	0.0001317096109477
T009	T035b	TRUE	TRUE	0	0	1	1	none	3.0640965765e-06
T010	T035b	TRUE	TRUE	0	0	1	1	none	1.8401683412e-06
T013	T035b	FALSE	FALSE	0	0	1	1	none	8.52325051201e-05
T014	T035b	TRUE	TRUE	0	0	1	1	none	2.94001531265e-05
T020	T035b	TRUE	TRUE	0	0	1	1	none	8.46039045008e-05
T021	T035b	TRUE	TRUE	0	0	1	1	none	3.6769158918e-06
T028	T035b	TRUE	TRUE	0	0	1	1	none	7.57536003382e-05
T035a	T035b	TRUE	TRUE	0	0	1	1	none	0.0001318375913565
S002	T040	TRUE	TRUE	0	0	1	1	none	1.87360304959e-05
S007	T040	TRUE	TRUE	0	0	1	1	none	7.59645856992e-05
S021	T040	TRUE	TRUE	0	0	1	1	none	5.146083174e-06
S024	T040	TRUE	TRUE	0	0	1	1	none	3.7755129266e-06
S025	T040	TRUE	TRUE	0	0	1	1	none	2.39677691339e-05
S026	T040	TRUE	TRUE	0	0	1	1	none	1.94770662304e-05
S038	T040	TRUE	TRUE	0	0	1	1	none	7.7084659403e-05
S039	T040	TRUE	TRUE	0	0	1	1	none	5.5477144399e-06
S040	T040	TRUE	TRUE	0	0	1	1	none	0.0001219503644258
S042	T040	TRUE	TRUE	0	0	1	1	none	7.0169103996e-06
S071	T040	TRUE	TRUE	0	0	1	1	none	0.0001146070229692
S078	T040	TRUE	TRUE	0	0	1	1	none	1.12008893299e-05
S081	T040	TRUE	TRUE	0	0	1	1	none	3.1626936113e-06
S085	T040	TRUE	TRUE	0	0	1	1	none	0.0001146777265889
S087	T040	TRUE	TRUE	0	0	1	1	none	0.0001283337666328
S093	T040	TRUE	TRUE	0	0	1	1	none	9.98479933142e-05
S097	T040	TRUE	TRUE	0	0	1	1	none	2.35592949159e-05
S102	T040	TRUE	TRUE	0	0	1	1	none	0.0001218616291199
S106	T040	TRUE	TRUE	0	0	1	1	none	1.97520618909e-05
S130	T040	TRUE	TRUE	0	0	1	1	none	0.0001291972162314
T009	T040	TRUE	TRUE	0	0	1	1	none	3.18084986254e-05
T010	T040	TRUE	TRUE	0	0	1	1	none	3.18102090207e-05
T013	T040	FALSE	FALSE	0	0	1	1	none	8.27201104038e-05
T014	T040	TRUE	TRUE	0	0	1	1	none	6.9811383002e-06
T020	T040	TRUE	TRUE	0	0	1	1	none	8.20915097845e-05
T021	T040	TRUE	TRUE	0	0	1	1	none	2.99700406795e-05
T028	T040	TRUE	TRUE	0	0	1	1	none	7.32412056219e-05
T035a	T040	TRUE	TRUE	0	0	1	1	none	0.0001293251966402
T035b	T040	TRUE	TRUE	0	0	1	1	none	3.11956793101e-05
S002	T056	FALSE	FALSE	0	0	1	1	none	3.44691231239e-05
S007	T056	FALSE	FALSE	0	0	1	1	none	8.68750196592e-05
S021	T056	FALSE	FALSE	0	0	1	1	none	3.71887758746e-05
S024	T056	FALSE	FALSE	0	0	1	1	none	3.70438442578e-05
S025	T056	FALSE	FALSE	0	0	1	1	none	3.24879260059e-05
S026	T056	FALSE	FALSE	0	0	1	1	none	2.34606866064e-05
S038	T056	FALSE	FALSE	0	0	1	1	none	8.7995093363e-05
S039	T056	FALSE	FALSE	0	0	1	1	none	3.75904071405e-05
S040	T056	FALSE	FALSE	0	0	1	1	none	0.0001328607983858
S042	T056	FALSE	FALSE	0	0	1	1	none	3.78339644696e-05
S071	T056	FALSE	FALSE	0	0	1	1	none	0.0001255174569292
S078	T056	FALSE	FALSE	0	0	1	1	none	3.92769411519e-05
S081	T056	FALSE	FALSE	0	0	1	1	none	3.76566635731e-05
S085	T056	FALSE	FALSE	0	0	1	1	none	0.0001255881605489
S087	T056	FALSE	FALSE	0	0	1	1	none	0.0001392442005928
S093	T056	FALSE	FALSE	0	0	1	1	none	0.0001107584272742
S097	T056	FALSE	FALSE	0	0	1	1	none	3.20794517879e-05
S102	T056	FALSE	FALSE	0	0	1	1	none	0.0001327720630799
S106	T056	FALSE	FALSE	0	0	1	1	none	3.54851545189e-05
S130	T056	FALSE	FALSE	0	0	1	1	none	0.0001401076501914
T009	T056	TRUE	TRUE	1	0	1	1	anc	2.882665406e-06
T010	T056	FALSE	FALSE	0	0	1	1	none	1.14638462155e-05
T013	T056	FALSE	FALSE	0	0	1	1	none	9.36305443638e-05
T014	T056	FALSE	FALSE	0	0	1	1	none	3.77981923702e-05
T020	T056	FALSE	FALSE	0	0	1	1	none	9.30019437445e-05
T021	T056	FALSE	FALSE	0	0	1	1	none	1.20749551355e-05
T028	T056	FALSE	FALSE	0	0	1	1	none	8.41516395819e-05
T035a	T056	FALSE	FALSE	0	0	1	1	none	0.0001402356306002
T035b	T056	FALSE	FALSE	0	0	1	1	none	1.08493165049e-05
T040	T056	FALSE	FALSE	0	0	1	1	none	3.95937185538e-05
S002	T059	TRUE	TRUE	0	0	1	1	none	0.0001202236284473
S007	T059	TRUE	TRUE	0	0	1	1	none	0.0001195634006026
S021	T059	TRUE	TRUE	0	0	1	1	none	0.000122943281198
S024	T059	TRUE	TRUE	0	0	1	1	none	0.0001227983495812
S025	T059	TRUE	TRUE	0	0	1	1	none	0.0001206327084173
S026	T059	TRUE	TRUE	0	0	1	1	none	0.0001161420055138
S038	T059	TRUE	TRUE	0	0	1	1	none	0.0001206834743064
S039	T059	TRUE	TRUE	0	0	1	1	none	0.0001233449124639
S040	T059	TRUE	TRUE	0	0	1	1	none	5.8491367126e-06
S042	T059	TRUE	TRUE	0	0	1	1	none	0.000123588469793
S071	T059	TRUE	TRUE	0	0	1	1	none	3.61074808466e-05
S078	T059	TRUE	TRUE	0	0	1	1	none	0.0001250314464753
S081	T059	TRUE	TRUE	0	0	1	1	none	0.0001234111688965
S085	T059	TRUE	TRUE	0	0	1	1	none	5.04492321723e-05
S087	T059	TRUE	TRUE	0	0	1	1	none	6.41052722162e-05
S093	T059	TRUE	TRUE	0	0	1	1	none	2.67258691936e-05
S097	T059	TRUE	TRUE	0	0	1	1	none	0.0001202242341993
S102	T059	TRUE	TRUE	0	0	1	1	none	6.9860400373e-06
S106	T059	TRUE	TRUE	0	0	1	1	none	0.0001212396598423
S130	T059	TRUE	TRUE	0	0	1	1	none	6.49687218148e-05
T009	T059	TRUE	TRUE	0	0	1	1	none	0.0001284734379088
T010	T059	TRUE	TRUE	0	0	1	1	none	0.0001284751483041
T013	T059	FALSE	FALSE	0	0	1	1	none	0.0001263189253072
T014	T059	TRUE	TRUE	0	0	1	1	none	0.0001235526976936
T020	T059	TRUE	TRUE	0	0	1	1	none	0.0001256903246879
T021	T059	TRUE	TRUE	0	0	1	1	none	0.0001266349799629
T028	T059	TRUE	TRUE	0	0	1	1	none	0.0001168400205253
T035a	T059	TRUE	TRUE	0	0	1	1	none	6.50967022236e-05
T035b	T059	TRUE	TRUE	0	0	1	1	none	0.0001278606185935
T040	T059	TRUE	TRUE	0	0	1	1	none	0.0001253482238772
T056	T059	FALSE	FALSE	0	0	1	1	none	0.0001362586578372
S002	T065	TRUE	TRUE	0	0	1	1	none	7.18847990942e-05
S007	T065	TRUE	TRUE	0	0	1	1	none	5.35965899709e-05
S021	T065	TRUE	TRUE	0	0	1	1	none	7.46044518449e-05
S024	T065	TRUE	TRUE	0	0	1	1	none	7.44595202281e-05
S025	T065	TRUE	TRUE	0	0	1	1	none	7.22938790642e-05
S026	T065	TRUE	TRUE	0	0	1	1	none	6.78031761607e-05
S038	T065	TRUE	TRUE	0	0	1	1	none	5.4395173441e-06
S039	T065	TRUE	TRUE	0	0	1	1	none	7.50060831108e-05
S040	T065	TRUE	TRUE	0	0	1	1	none	0.0001172103499761
S042	T065	TRUE	TRUE	0	0	1	1	none	7.52496404399e-05
S071	T065	TRUE	TRUE	0	0	1	1	none	0.0001098670085195
S078	T065	TRUE	TRUE	0	0	1	1	none	7.66926171222e-05
S081	T065	TRUE	TRUE	0	0	1	1	none	7.50723395434e-05
S085	T065	TRUE	TRUE	0	0	1	1	none	0.0001099377121392
S087	T065	TRUE	TRUE	0	0	1	1	none	0.0001235937521831
S093	T065	TRUE	TRUE	0	0	1	1	none	9.51079788645e-05
S097	T065	TRUE	TRUE	0	0	1	1	none	7.18854048462e-05
S102	T065	TRUE	TRUE	0	0	1	1	none	0.0001171216146702
S106	T065	TRUE	TRUE	0	0	1	1	none	7.29008304892e-05
S130	T065	TRUE	TRUE	0	0	1	1	none	0.0001244572017817
T009	T065	TRUE	TRUE	0	0	1	1	none	8.01346085557e-05
T010	T065	TRUE	TRUE	0	0	1	1	none	8.0136318951e-05
T013	T065	FALSE	FALSE	0	0	1	1	none	6.9363545103e-06
T014	T065	TRUE	TRUE	0	0	1	1	none	7.52138683405e-05
T020	T065	TRUE	TRUE	0	0	1	1	none	1.04463677256e-05
T021	T065	TRUE	TRUE	0	0	1	1	none	7.82961506098e-05
T028	T065	TRUE	TRUE	0	0	1	1	none	5.08732098936e-05
T035a	T065	TRUE	TRUE	0	0	1	1	none	0.0001245851821905
T035b	T065	TRUE	TRUE	0	0	1	1	none	7.95217892404e-05
T040	T065	TRUE	TRUE	0	0	1	1	none	7.70093945241e-05
T056	T065	FALSE	FALSE	0	0	1	1	none	8.79198284841e-05
T059	T065	TRUE	TRUE	0	0	1	1	none	0.0001206082094275
S002	T069	TRUE	TRUE	0	0	1	1	none	0.000122736127867
S007	T069	TRUE	TRUE	0	0	1	1	none	0.0001220759000223
S021	T069	TRUE	TRUE	0	0	1	1	none	0.0001254557806177
S024	T069	TRUE	TRUE	0	0	1	1	none	0.0001253108490009
S025	T069	TRUE	TRUE	0	0	1	1	none	0.000123145207837
S026	T069	TRUE	TRUE	0	0	1	1	none	0.0001186545049335
S038	T069	TRUE	TRUE	0	0	1	1	none	0.0001231959737261
S039	T069	TRUE	TRUE	0	0	1	1	none	0.0001258574118836
S040	T069	TRUE	TRUE	0	0	1	1	none	4.59633217229e-05
S042	T069	TRUE	TRUE	0	0	1	1	none	0.0001261009692127
S071	T069	TRUE	TRUE	0	0	1	1	none	1.76944995923e-05
S078	T069	TRUE	TRUE	0	0	1	1	none	0.000127543945895
S081	T069	TRUE	TRUE	0	0	1	1	none	0.0001259236683162
S085	T069	TRUE	TRUE	0	0	1	1	none	5.2961731592e-05
S087	T069	TRUE	TRUE	0	0	1	1	none	6.66177716359e-05
S093	T069	TRUE	TRUE	0	0	1	1	none	2.92383686133e-05
S097	T069	TRUE	TRUE	0	0	1	1	none	0.000122736733619
S102	T069	TRUE	TRUE	0	0	1	1	none	4.5874586417e-05
S106	T069	TRUE	TRUE	0	0	1	1	none	0.000123752159262
S130	T069	TRUE	TRUE	0	0	1	1	none	6.74812212345e-05
T009	T069	TRUE	TRUE	0	0	1	1	none	0.0001309859373285
T010	T069	TRUE	TRUE	0	0	1	1	none	0.0001309876477238
T013	T069	FALSE	FALSE	0	0	1	1	none	0.0001288314247269
T014	T069	TRUE	TRUE	0	0	1	1	none	0.0001260651971133
T020	T069	TRUE	TRUE	0	0	1	1	none	0.0001282028241076
T021	T069	TRUE	TRUE	0	0	1	1	none	0.0001291474793826
T028	T069	TRUE	TRUE	0	0	1	1	none	0.000119352519945
T035a	T069	TRUE	TRUE	0	0	1	1	none	6.76092016433e-05
T035b	T069	TRUE	TRUE	0	0	1	1	none	0.0001303731180132
T040	T069	TRUE	TRUE	0	0	1	1	none	0.0001278607232969
T056	T069	FALSE	FALSE	0	0	1	1	none	0.0001387711572569
T059	T069	TRUE	TRUE	0	0	1	1	none	4.93611811743e-05
T065	T069	TRUE	TRUE	0	0	1	1	none	0.0001231207088472
S002	T073	TRUE	TRUE	0	0	1	1	none	2.54582645649e-05
S007	T073	TRUE	TRUE	0	0	1	1	none	7.78641611002e-05
S021	T073	TRUE	TRUE	0	0	1	1	none	2.81779173156e-05
S024	T073	TRUE	TRUE	0	0	1	1	none	2.80329856988e-05
S025	T073	TRUE	TRUE	0	0	1	1	none	2.34770674469e-05
S026	T073	TRUE	TRUE	0	0	1	1	none	1.44498280474e-05
S038	T073	TRUE	TRUE	0	0	1	1	none	7.8984234804e-05
S039	T073	TRUE	TRUE	0	0	1	1	none	2.85795485815e-05
S040	T073	TRUE	TRUE	0	0	1	1	none	0.0001238499398268
S042	T073	TRUE	TRUE	0	0	1	1	none	2.88231059106e-05
S071	T073	TRUE	TRUE	0	0	1	1	none	0.0001165065983702
S078	T073	TRUE	TRUE	0	0	1	1	none	3.02660825929e-05
S081	T073	TRUE	TRUE	0	0	1	1	none	2.86458050141e-05
S085	T073	TRUE	TRUE	0	0	1	1	none	0.0001165773019899
S087	T073	TRUE	TRUE	0	0	1	1	none	0.0001302333420338
S093	T073	TRUE	TRUE	0	0	1	1	none	0.0001017475687152
S097	T073	TRUE	TRUE	0	0	1	1	none	2.30685932289e-05
S102	T073	TRUE	TRUE	0	0	1	1	none	0.0001237612045209
S106	T073	TRUE	TRUE	0	0	1	1	none	2.64742959599e-05
S130	T073	TRUE	TRUE	0	0	1	1	none	0.0001310967916324
T009	T073	TRUE	TRUE	0	0	1	1	none	4.9025545224e-06
T010	T073	TRUE	TRUE	0	0	1	1	none	4.9042649177e-06
T013	T073	FALSE	FALSE	0	0	1	1	none	8.46196858048e-05
T014	T073	TRUE	TRUE	0	0	1	1	none	2.87873338112e-05
T020	T073	TRUE	TRUE	0	0	1	1	none	8.39910851855e-05
T021	T073	TRUE	TRUE	0	0	1	1	none	1.8384579459e-06
T028	T073	TRUE	TRUE	0	0	1	1	none	7.51407810229e-05
T035a	T073	TRUE	TRUE	0	0	1	1	none	0.0001312247720412
T035b	T073	TRUE	TRUE	0	0	1	1	none	4.2897352071e-06
T040	T073	TRUE	TRUE	0	0	1	1	none	3.05828599948e-05
T056	T073	FALSE	FALSE	0	0	1	1	none	1.26877744508e-05
T059	T073	TRUE	TRUE	0	0	1	1	none	0.0001272477992782
T065	T073	TRUE	TRUE	0	0	1	1	none	7.89089699251e-05
T069	T073	TRUE	TRUE	0	0	1	1	none	0.0001297602986979
S002	T075	TRUE	TRUE	0	0	1	1	none	6.11466111383e-05
S007	T075	TRUE	TRUE	0	0	1	1	none	5.9260744663e-05
S021	T075	TRUE	TRUE	0	0	1	1	none	6.3866263889e-05
S024	T075	TRUE	TRUE	0	0	1	1	none	6.37213322722e-05
S025	T075	TRUE	TRUE	0	0	1	1	none	6.15556911083e-05
S026	T075	TRUE	TRUE	0	0	1	1	none	5.70649882048e-05
S038	T075	TRUE	TRUE	0	0	1	1	none	6.03808183668e-05
S039	T075	TRUE	TRUE	0	0	1	1	none	6.42678951549e-05
S040	T075	TRUE	TRUE	0	0	1	1	none	0.0001064721620202
S042	T075	TRUE	TRUE	0	0	1	1	none	6.4511452484e-05
S071	T075	TRUE	TRUE	0	0	1	1	none	9.91288205636e-05
S078	T075	TRUE	TRUE	0	0	1	1	none	6.59544291663e-05
S081	T075	TRUE	TRUE	0	0	1	1	none	6.43341515875e-05
S085	T075	TRUE	TRUE	0	0	1	1	none	9.91995241833e-05
S087	T075	TRUE	TRUE	0	0	1	1	none	0.0001128555642272
S093	T075	TRUE	TRUE	0	0	1	1	none	8.43697909086e-05
S097	T075	TRUE	TRUE	0	0	1	1	none	6.11472168903e-05
S102	T075	TRUE	TRUE	0	0	1	1	none	0.0001063834267143
S106	T075	TRUE	TRUE	0	0	1	1	none	6.21626425333e-05
S130	T075	TRUE	TRUE	0	0	1	1	none	0.0001137190138258
T009	T075	TRUE	TRUE	0	0	1	1	none	6.93964205998e-05
T010	T075	TRUE	TRUE	0	0	1	1	none	6.93981309951e-05
T013	T075	FALSE	FALSE	0	0	1	1	none	6.60162693676e-05
T014	T075	TRUE	TRUE	0	0	1	1	none	6.44756803846e-05
T020	T075	TRUE	TRUE	0	0	1	1	none	6.53876687483e-05
T021	T075	TRUE	TRUE	0	0	1	1	none	6.75579626539e-05
T028	T075	TRUE	TRUE	0	0	1	1	none	5.65373645857e-05
T035a	T075	TRUE	TRUE	0	0	1	1	none	0.0001138469942346
T035b	T075	TRUE	TRUE	0	0	1	1	none	6.87836012845e-05
T040	T075	TRUE	TRUE	0	0	1	1	none	6.62712065682e-05
T056	T075	FALSE	FALSE	0	0	1	1	none	7.71816405282e-05
T059	T075	TRUE	TRUE	0	0	1	1	none	0.0001098700214716
T065	T075	TRUE	TRUE	0	0	1	1	none	6.03055534879e-05
T069	T075	TRUE	TRUE	0	0	1	1	none	0.0001123825208913
T073	T075	TRUE	TRUE	0	0	1	1	none	6.81707819692e-05
S002	T077	TRUE	TRUE	0	0	1	1	none	2.54582645649e-05
S007	T077	TRUE	TRUE	0	0	1	1	none	7.78641611002e-05
S021	T077	TRUE	TRUE	0	0	1	1	none	2.81779173156e-05
S024	T077	TRUE	TRUE	0	0	1	1	none	2.80329856988e-05
S025	T077	TRUE	TRUE	0	0	1	1	none	2.34770674469e-05
S026	T077	TRUE	TRUE	0	0	1	1	none	1.44498280474e-05
S038	T077	TRUE	TRUE	0	0	1	1	none	7.8984234804e-05
S039	T077	TRUE	TRUE	0	0	1	1	none	2.85795485815e-05
S040	T077	TRUE	TRUE	0	0	1	1	none	0.0001238499398268
S042	T077	TRUE	TRUE	0	0	1	1	none	2.88231059106e-05
S071	T077	TRUE	TRUE	0	0	1	1	none	0.0001165065983702
S078	T077	TRUE	TRUE	0	0	1	1	none	3.02660825929e-05
S081	T077	TRUE	TRUE	0	0	1	1	none	2.86458050141e-05
S085	T077	TRUE	TRUE	0	0	1	1	none	0.0001165773019899
S087	T077	TRUE	TRUE	0	0	1	1	none	0.0001302333420338
S093	T077	TRUE	TRUE	0	0	1	1	none	0.0001017475687152
S097	T077	TRUE	TRUE	0	0	1	1	none	2.30685932289e-05
S102	T077	TRUE	TRUE	0	0	1	1	none	0.0001237612045209
S106	T077	TRUE	TRUE	0	0	1	1	none	2.64742959599e-05
S130	T077	TRUE	TRUE	0	0	1	1	none	0.0001310967916324
T009	T077	TRUE	TRUE	0	0	1	1	none	4.9025545224e-06
T010	T077	TRUE	TRUE	0	0	1	1	none	4.9042649177e-06
T013	T077	FALSE	FALSE	0	0	1	1	none	8.46196858048e-05
T014	T077	TRUE	TRUE	0	0	1	1	none	2.87873338112e-05
T020	T077	TRUE	TRUE	0	0	1	1	none	8.39910851855e-05
T021	T077	TRUE	TRUE	0	0	1	1	none	1.8384579459e-06
T028	T077	TRUE	TRUE	0	0	1	1	none	7.51407810229e-05
T035a	T077	TRUE	TRUE	0	0	1	1	none	0.0001312247720412
T035b	T077	TRUE	TRUE	0	0	1	1	none	4.2897352071e-06
T040	T077	TRUE	TRUE	0	0	1	1	none	3.05828599948e-05
T056	T077	FALSE	FALSE	0	0	1	1	none	1.26877744508e-05
T059	T077	TRUE	TRUE	0	0	1	1	none	0.0001272477992782
T065	T077	TRUE	TRUE	0	0	1	1	none	7.89089699251e-05
T069	T077	TRUE	TRUE	0	0	1	1	none	0.0001297602986979
T073	T077	TRUE	TRUE	0	0	1	1	none	1.2256386306e-06
T075	T077	TRUE	TRUE	0	0	1	1	none	6.81707819692e-05
S002	T087	TRUE	TRUE	0	0	1	1	none	2.87516726292e-05
S007	T087	TRUE	TRUE	0	0	1	1	none	8.11575691645e-05
S021	T087	TRUE	TRUE	0	0	1	1	none	3.14713253799e-05
S024	T087	TRUE	TRUE	0	0	1	1	none	3.13263937631e-05
S025	T087	TRUE	TRUE	0	0	1	1	none	2.67704755112e-05
S026	T087	TRUE	TRUE	0	0	1	1	none	1.77432361117e-05
S038	T087	TRUE	TRUE	0	0	1	1	none	8.22776428683e-05
S039	T087	TRUE	TRUE	0	0	1	1	none	3.18729566458e-05
S040	T087	TRUE	TRUE	0	0	1	1	none	0.0001271433478911
S042	T087	TRUE	TRUE	0	0	1	1	none	3.21165139749e-05
S071	T087	TRUE	TRUE	0	0	1	1	none	0.0001198000064345
S078	T087	TRUE	TRUE	0	0	1	1	none	3.35594906572e-05
S081	T087	TRUE	TRUE	0	0	1	1	none	3.19392130784e-05
S085	T087	TRUE	TRUE	0	0	1	1	none	0.0001198707100542
S087	T087	TRUE	TRUE	0	0	1	1	none	0.0001335267500981
S093	T087	TRUE	TRUE	0	0	1	1	none	0.0001050409767795
S097	T087	TRUE	TRUE	0	0	1	1	none	2.63620012932e-05
S102	T087	TRUE	TRUE	0	0	1	1	none	0.0001270546125852
S106	T087	TRUE	TRUE	0	0	1	1	none	2.97677040242e-05
S130	T087	TRUE	TRUE	0	0	1	1	none	0.0001343901996967
T009	T087	TRUE	TRUE	0	0	1	1	none	3.2934080643e-06
T010	T087	TRUE	TRUE	0	0	1	1	none	5.7463957208e-06
T013	T087	FALSE	FALSE	0	0	1	1	none	8.79130938691e-05
T014	T087	TRUE	TRUE	0	0	1	1	none	3.20807418755e-05
T020	T087	TRUE	TRUE	0	0	1	1	none	8.72844932498e-05
T021	T087	TRUE	TRUE	0	0	1	1	none	6.3575046408e-06
T028	T087	TRUE	TRUE	0	0	1	1	none	7.84341890872e-05
T035a	T087	TRUE	TRUE	0	0	1	1	none	0.0001345181801055
T035b	T087	TRUE	TRUE	0	0	1	1	none	5.1318660102e-06
T040	T087	TRUE	TRUE	0	0	1	1	none	3.38762680591e-05
T056	T087	FALSE	FALSE	0	0	1	1	none	1.10786279927e-05
T059	T087	TRUE	TRUE	0	0	1	1	none	0.0001305412073425
T065	T087	TRUE	TRUE	0	0	1	1	none	8.22023779894e-05
T069	T087	TRUE	TRUE	0	0	1	1	none	0.0001330537067622
T073	T087	TRUE	TRUE	0	0	1	1	none	6.9703239561e-06
T075	T087	TRUE	TRUE	0	0	1	1	none	7.14641900335e-05
T077	T087	TRUE	TRUE	0	0	1	1	none	6.9703239561e-06
S002	T095	TRUE	TRUE	0	0	1	1	none	0.0001246567898859
S007	T095	TRUE	TRUE	0	0	1	1	none	0.0001239965620412
S021	T095	TRUE	TRUE	0	0	1	1	none	0.0001273764426366
S024	T095	TRUE	TRUE	0	0	1	1	none	0.0001272315110198
S025	T095	TRUE	TRUE	0	0	1	1	none	0.0001250658698559
S026	T095	TRUE	TRUE	0	0	1	1	none	0.0001205751669524
S038	T095	TRUE	TRUE	0	0	1	1	none	0.000125116635745
S039	T095	TRUE	TRUE	0	0	1	1	none	0.0001277780739025
S040	T095	TRUE	TRUE	0	0	1	1	none	6.21550314478e-05
S042	T095	TRUE	TRUE	0	0	1	1	none	0.0001280216312316
S071	T095	TRUE	TRUE	0	0	1	1	none	5.48116899912e-05
S078	T095	TRUE	TRUE	0	0	1	1	none	0.0001294646079139
S081	T095	TRUE	TRUE	0	0	1	1	none	0.0001278443303351
S085	T095	TRUE	TRUE	0	0	1	1	none	2.72404591109e-05
S087	T095	TRUE	TRUE	0	0	1	1	none	2.6732573136e-06
S093	T095	TRUE	TRUE	0	0	1	1	none	4.00526603362e-05
S097	T095	TRUE	TRUE	0	0	1	1	none	0.0001246573956379
S102	T095	TRUE	TRUE	0	0	1	1	none	6.20662961419e-05
S106	T095	TRUE	TRUE	0	0	1	1	none	0.0001256728212809
S130	T095	TRUE	TRUE	0	0	1	1	none	2.3110682816e-06
T009	T095	TRUE	TRUE	0	0	1	1	none	0.0001329065993474
T010	T095	TRUE	TRUE	0	0	1	1	none	0.0001329083097427
T013	T095	FALSE	FALSE	0	0	1	1	none	0.0001307520867458
T014	T095	TRUE	TRUE	0	0	1	1	none	0.0001279858591322
T020	T095	TRUE	TRUE	0	0	1	1	none	0.0001301234861265
T021	T095	TRUE	TRUE	0	0	1	1	none	0.0001310681414015
T028	T095	TRUE	TRUE	0	0	1	1	none	0.0001212731819639
T035a	T095	TRUE	TRUE	0	0	1	1	none	4.8903259516e-06
T035b	T095	TRUE	TRUE	0	0	1	1	none	0.0001322937800321
T040	T095	TRUE	TRUE	0	0	1	1	none	0.0001297813853158
T056	T095	FALSE	FALSE	0	0	1	1	none	0.0001406918192758
T059	T095	TRUE	TRUE	0	0	1	1	none	6.55528908992e-05
T065	T095	TRUE	TRUE	0	0	1	1	none	0.0001250413708661
T069	T095	TRUE	TRUE	0	0	1	1	none	6.80653903189e-05
T073	T095	TRUE	TRUE	0	0	1	1	none	0.0001316809607168
T075	T095	TRUE	TRUE	0	0	1	1	none	0.0001143031829102
T077	T095	TRUE	TRUE	0	0	1	1	none	0.0001316809607168
T087	T095	TRUE	TRUE	0	0	1	1	none	0.0001349743687811
S002	T099a	TRUE	TRUE	0	0	1	1	none	0.0001219835325723
S007	T099a	TRUE	TRUE	0	0	1	1	none	0.0001213233047276
S021	T099a	TRUE	TRUE	0	0	1	1	none	0.000124703185323
S024	T099a	TRUE	TRUE	0	0	1	1	none	0.0001245582537062
S025	T099a	TRUE	TRUE	0	0	1	1	none	0.0001223926125423
S026	T099a	TRUE	TRUE	0	0	1	1	none	0.0001179019096388
S038	T099a	TRUE	TRUE	0	0	1	1	none	0.0001224433784314
S039	T099a	TRUE	TRUE	0	0	1	1	none	0.0001251048165889
S040	T099a	TRUE	TRUE	0	0	1	1	none	5.94817741342e-05
S042	T099a	TRUE	TRUE	0	0	1	1	none	0.000125348373918
S071	T099a	TRUE	TRUE	0	0	1	1	none	5.21384326776e-05
S078	T099a	TRUE	TRUE	0	0	1	1	none	0.0001267913506003
S081	T099a	TRUE	TRUE	0	0	1	1	none	0.0001251710730215
S085	T099a	TRUE	TRUE	0	0	1	1	none	2.45672017973e-05
S087	T099a	TRUE	TRUE	0	0	1	1	none	2.4512772612e-06
S093	T099a	TRUE	TRUE	0	0	1	1	none	3.73794030226e-05
S097	T099a	TRUE	TRUE	0	0	1	1	none	0.0001219841383243
S102	T099a	TRUE	TRUE	0	0	1	1	none	5.93930388283e-05
S106	T099a	TRUE	TRUE	0	0	1	1	none	0.0001229995639673
S130	T099a	TRUE	TRUE	0	0	1	1	none	3.3147268598e-06
T009	T099a	TRUE	TRUE	0	0	1	1	none	0.0001302333420338
T010	T099a	TRUE	TRUE	0	0	1	1	none	0.0001302350524291
T013	T099a	FALSE	FALSE	0	0	1	1	none	0.0001280788294322
T014	T099a	TRUE	TRUE	0	0	1	1	none	0.0001253126018186
T020	T099a	TRUE	TRUE	0	0	1	1	none	0.0001274502288129
T021	T099a	TRUE	TRUE	0	0	1	1	none	0.0001283948840879
T028	T099a	TRUE	TRUE	0	0	1	1	none	0.0001185999246503
T035a	T099a	TRUE	TRUE	0	0	1	1	none	3.4427072686e-06
T035b	T099a	TRUE	TRUE	0	0	1	1	none	0.0001296205227185
T040	T099a	TRUE	TRUE	0	0	1	1	none	0.0001271081280022
T056	T099a	FALSE	FALSE	0	0	1	1	none	0.0001380185619622
T059	T099a	TRUE	TRUE	0	0	1	1	none	6.28796335856e-05
T065	T099a	TRUE	TRUE	0	0	1	1	none	0.0001223681135525
T069	T099a	TRUE	TRUE	0	0	1	1	none	6.53921330053e-05
T073	T099a	TRUE	TRUE	0	0	1	1	none	0.0001290077034032
T075	T099a	TRUE	TRUE	0	0	1	1	none	0.0001116299255966
T077	T099a	TRUE	TRUE	0	0	1	1	none	0.0001290077034032
T087	T099a	TRUE	TRUE	0	0	1	1	none	0.0001323011114675
T095	T099a	TRUE	TRUE	0	0	1	1	none	3.8988959442e-06
S002	T102	FALSE	FALSE	0	0	1	1	none	0.0001271080671471
S007	T102	FALSE	FALSE	0	0	1	1	none	0.0001264478393024
S021	T102	FALSE	FALSE	0	0	1	1	none	0.0001298277198978
S024	T102	FALSE	FALSE	0	0	1	1	none	0.000129682788281
S025	T102	FALSE	FALSE	0	0	1	1	none	0.0001275171471171
S026	T102	FALSE	FALSE	0	0	1	1	none	0.0001230264442136
S038	T102	FALSE	FALSE	0	0	1	1	none	0.0001275679130062
S039	T102	FALSE	FALSE	0	0	1	1	none	0.0001302293511637
S040	T102	FALSE	FALSE	0	0	1	1	none	6.4606308709e-05
S042	T102	FALSE	FALSE	0	0	1	1	none	0.0001304729084928
S071	T102	FALSE	FALSE	0	0	1	1	none	5.72629672524e-05
S078	T102	FALSE	FALSE	0	0	1	1	none	0.0001319158851751
S081	T102	FALSE	FALSE	0	0	1	1	none	0.0001302956075963
S085	T102	FALSE	FALSE	0	0	1	1	none	2.96917363721e-05
S087	T102	FALSE	FALSE	0	0	1	1	none	5.1245345748e-06
S093	T102	FALSE	FALSE	0	0	1	1	none	4.25039375974e-05
S097	T102	FALSE	FALSE	0	0	1	1	none	0.0001271086728991
S102	T102	FALSE	FALSE	0	0	1	1	none	6.45175734031e-05
S106	T102	FALSE	FALSE	0	0	1	1	none	0.0001281240985421
S130	T102	FALSE	FALSE	0	0	1	1	none	4.7623455428e-06
T009	T102	FALSE	FALSE	0	0	1	1	none	0.0001353578766086
T010	T102	FALSE	FALSE	0	0	1	1	none	0.0001353595870039
T013	T102	FALSE	FALSE	0	0	1	1	none	0.000133203364007
T014	T102	FALSE	FALSE	0	0	1	1	none	0.0001304371363934
T020	T102	FALSE	FALSE	0	0	1	1	none	0.0001325747633877
T021	T102	FALSE	FALSE	0	0	1	1	none	0.0001335194186627
T028	T102	FALSE	FALSE	0	0	1	1	none	0.0001237244592251
T035a	T102	FALSE	FALSE	0	0	1	1	none	7.3416032128e-06
T035b	T102	FALSE	FALSE	0	0	1	1	none	0.0001347450572933
T040	T102	FALSE	FALSE	0	0	1	1	none	0.000132232662577
T056	T102	FALSE	FALSE	0	0	1	1	none	0.000143143096537
T059	T102	FALSE	FALSE	0	0	1	1	none	6.80041681604e-05
T065	T102	FALSE	FALSE	0	0	1	1	none	0.0001274926481273
T069	T102	FALSE	FALSE	0	0	1	1	none	7.05166675801e-05
T073	T102	FALSE	FALSE	0	0	1	1	none	0.000134132237978
T075	T102	FALSE	FALSE	0	0	1	1	none	0.0001167544601714
T077	T102	FALSE	FALSE	0	0	1	1	none	0.000134132237978
T087	T102	FALSE	FALSE	0	0	1	1	none	0.0001374256460423
T095	T102	TRUE	TRUE	1	0	1	1	anc	6.128193153e-07
T099a	T102	FALSE	FALSE	0	0	1	1	none	6.3501732054e-06
S002	T104	FALSE	FALSE	0	0	1	1	none	6.94989479354e-05
S007	T104	FALSE	FALSE	0	0	1	1	none	3.83414213861e-05
S021	T104	FALSE	FALSE	0	0	1	1	none	7.22186006861e-05
S024	T104	FALSE	FALSE	0	0	1	1	none	7.20736690693e-05
S025	T104	FALSE	FALSE	0	0	1	1	none	6.99080279054e-05
S026	T104	FALSE	FALSE	0	0	1	1	none	6.54173250019e-05
S038	T104	FALSE	FALSE	0	0	1	1	none	5.23308125159e-05
S039	T104	FALSE	FALSE	0	0	1	1	none	7.2620231952e-05
S040	T104	FALSE	FALSE	0	0	1	1	none	0.0001148244988173
S042	T104	FALSE	FALSE	0	0	1	1	none	7.28637892811e-05
S071	T104	FALSE	FALSE	0	0	1	1	none	0.0001074811573607
S078	T104	FALSE	FALSE	0	0	1	1	none	7.43067659634e-05
S081	T104	FALSE	FALSE	0	0	1	1	none	7.26864883846e-05
S085	T104	FALSE	FALSE	0	0	1	1	none	0.0001075518609804
S087	T104	FALSE	FALSE	0	0	1	1	none	0.0001212079010243
S093	T104	FALSE	FALSE	0	0	1	1	none	9.27221277057e-05
S097	T104	FALSE	FALSE	0	0	1	1	none	6.94995536874e-05
S102	T104	FALSE	FALSE	0	0	1	1	none	0.0001147357635114
S106	T104	FALSE	FALSE	0	0	1	1	none	7.05149793304e-05
S130	T104	FALSE	FALSE	0	0	1	1	none	0.0001220713506229
T009	T104	FALSE	FALSE	0	0	1	1	none	7.77487573969e-05
T010	T104	FALSE	FALSE	0	0	1	1	none	7.77504677922e-05
T013	T104	FALSE	FALSE	0	0	1	1	none	5.79662635167e-05
T014	T104	FALSE	FALSE	0	0	1	1	none	7.28280171817e-05
T020	T104	FALSE	FALSE	0	0	1	1	none	5.73376628974e-05
T021	T104	FALSE	FALSE	0	0	1	1	none	7.5910299451e-05
T028	T104	FALSE	FALSE	0	0	1	1	none	3.37859039614e-05
T035a	T104	FALSE	FALSE	0	0	1	1	none	0.0001221993310317
T035b	T104	FALSE	FALSE	0	0	1	1	none	7.71359380816e-05
T040	T104	FALSE	FALSE	0	0	1	1	none	7.46235433653e-05
T056	T104	FALSE	FALSE	0	0	1	1	none	8.55339773253e-05
T059	T104	FALSE	FALSE	0	0	1	1	none	0.0001182223582687
T065	T104	FALSE	FALSE	0	0	1	1	none	5.2255547637e-05
T069	T104	FALSE	FALSE	0	0	1	1	none	0.0001207348576884
T073	T104	FALSE	FALSE	0	0	1	1	none	7.65231187663e-05
T075	T104	FALSE	FALSE	0	0	1	1	none	5.79197023291e-05
T077	T104	FALSE	FALSE	0	0	1	1	none	7.65231187663e-05
T087	T104	FALSE	FALSE	0	0	1	1	none	7.98165268306e-05
T095	T104	FALSE	FALSE	0	0	1	1	none	0.0001226555197073
T099a	T104	FALSE	FALSE	0	0	1	1	none	0.0001199822623937
T102	T104	FALSE	FALSE	0	0	1	1	none	0.0001251067969685
S002	T105	FALSE	FALSE	0	0	1	1	none	7.46727803228e-05
S007	T105	FALSE	FALSE	0	0	1	1	none	5.63845711995e-05
S021	T105	FALSE	FALSE	0	0	1	1	none	7.73924330735e-05
S024	T105	FALSE	FALSE	0	0	1	1	none	7.72475014567e-05
S025	T105	FALSE	FALSE	0	0	1	1	none	7.50818602928e-05
S026	T105	FALSE	FALSE	0	0	1	1	none	7.05911573893e-05
S038	T105	FALSE	FALSE	0	0	1	1	none	8.2274985727e-06
S039	T105	FALSE	FALSE	0	0	1	1	none	7.77940643394e-05
S040	T105	FALSE	FALSE	0	0	1	1	none	0.0001199983312047
S042	T105	FALSE	FALSE	0	0	1	1	none	7.80376216685e-05
S071	T105	FALSE	FALSE	0	0	1	1	none	0.0001126549897481
S078	T105	FALSE	FALSE	0	0	1	1	none	7.94805983508e-05
S081	T105	FALSE	FALSE	0	0	1	1	none	7.7860320772e-05
S085	T105	FALSE	FALSE	0	0	1	1	none	0.0001127256933678
S087	T105	FALSE	FALSE	0	0	1	1	none	0.0001263817334117
S093	T105	FALSE	FALSE	0	0	1	1	none	9.78959600931e-05
S097	T105	FALSE	FALSE	0	0	1	1	none	7.46733860748e-05
S102	T105	FALSE	FALSE	0	0	1	1	none	0.0001199095958988
S106	T105	FALSE	FALSE	0	0	1	1	none	7.56888117178e-05
S130	T105	FALSE	FALSE	0	0	1	1	none	0.0001272451830103
T009	T105	FALSE	FALSE	0	0	1	1	none	8.29225897843e-05
T010	T105	FALSE	FALSE	0	0	1	1	none	8.29243001796e-05
T013	T105	FALSE	FALSE	0	0	1	1	none	9.7243357389e-06
T014	T105	FALSE	FALSE	0	0	1	1	none	7.80018495691e-05
T020	T105	FALSE	FALSE	0	0	1	1	none	1.32343489542e-05
T021	T105	FALSE	FALSE	0	0	1	1	none	8.10841318384e-05
T028	T105	FALSE	FALSE	0	0	1	1	none	5.36611911222e-05
T035a	T105	FALSE	FALSE	0	0	1	1	none	0.0001273731634191
T035b	T105	FALSE	FALSE	0	0	1	1	none	8.2309770469e-05
T040	T105	FALSE	FALSE	0	0	1	1	none	7.97973757527e-05
T056	T105	FALSE	FALSE	0	0	1	1	none	9.07078097127e-05
T059	T105	FALSE	FALSE	0	0	1	1	none	0.0001233961906561
T065	T105	TRUE	TRUE	1	0	1	1	anc	1.562342598e-06
T069	T105	FALSE	FALSE	0	0	1	1	none	0.0001259086900758
T073	T105	FALSE	FALSE	0	0	1	1	none	8.16969511537e-05
T075	T105	FALSE	FALSE	0	0	1	1	none	6.30935347165e-05
T077	T105	FALSE	FALSE	0	0	1	1	none	8.16969511537e-05
T087	T105	FALSE	FALSE	0	0	1	1	none	8.4990359218e-05
T095	T105	FALSE	FALSE	0	0	1	1	none	0.0001278293520947
T099a	T105	FALSE	FALSE	0	0	1	1	none	0.0001251560947811
T102	T105	FALSE	FALSE	0	0	1	1	none	0.0001302806293559
T104	T105	FALSE	FALSE	0	0	1	1	none	5.50435288656e-05
S002	T107	FALSE	FALSE	0	0	1	1	none	0.000128946525093
S007	T107	FALSE	FALSE	0	0	1	1	none	0.0001282862972483
S021	T107	FALSE	FALSE	0	0	1	1	none	0.0001316661778437
S024	T107	FALSE	FALSE	0	0	1	1	none	0.0001315212462269
S025	T107	FALSE	FALSE	0	0	1	1	none	0.000129355605063
S026	T107	FALSE	FALSE	0	0	1	1	none	0.0001248649021595
S038	T107	FALSE	FALSE	0	0	1	1	none	0.0001294063709521
S039	T107	FALSE	FALSE	0	0	1	1	none	0.0001320678091096
S040	T107	FALSE	FALSE	0	0	1	1	none	6.64447666549e-05
S042	T107	FALSE	FALSE	0	0	1	1	none	0.0001323113664387
S071	T107	FALSE	FALSE	0	0	1	1	none	5.91014251983e-05
S078	T107	FALSE	FALSE	0	0	1	1	none	0.000133754343121
S081	T107	FALSE	FALSE	0	0	1	1	none	0.0001321340655422
S085	T107	FALSE	FALSE	0	0	1	1	none	3.1530194318e-05
S087	T107	FALSE	FALSE	0	0	1	1	none	6.9629925207e-06
S093	T107	FALSE	FALSE	0	0	1	1	none	4.43423955433e-05
S097	T107	FALSE	FALSE	0	0	1	1	none	0.000128947130845
S102	T107	FALSE	FALSE	0	0	1	1	none	6.6356031349e-05
S106	T107	FALSE	FALSE	0	0	1	1	none	0.000129962556488
S130	T107	FALSE	FALSE	0	0	1	1	none	6.6008034887e-06
T009	T107	FALSE	FALSE	0	0	1	1	none	0.0001371963345545
T010	T107	FALSE	FALSE	0	0	1	1	none	0.0001371980449498
T013	T107	FALSE	FALSE	0	0	1	1	none	0.0001350418219529
T014	T107	FALSE	FALSE	0	0	1	1	none	0.0001322755943393
T020	T107	FALSE	FALSE	0	0	1	1	none	0.0001344132213336
T021	T107	FALSE	FALSE	0	0	1	1	none	0.0001353578766086
T028	T107	FALSE	FALSE	0	0	1	1	none	0.000125562917171
T035a	T107	FALSE	FALSE	0	0	1	1	none	9.1800611587e-06
T035b	T107	FALSE	FALSE	0	0	1	1	none	0.0001365835152392
T040	T107	FALSE	FALSE	0	0	1	1	none	0.0001340711205229
T056	T107	FALSE	FALSE	0	0	1	1	none	0.0001449815544829
T059	T107	FALSE	FALSE	0	0	1	1	none	6.98426261063e-05
T065	T107	FALSE	FALSE	0	0	1	1	none	0.0001293311060732
T069	T107	FALSE	FALSE	0	0	1	1	none	7.2355125526e-05
T073	T107	FALSE	FALSE	0	0	1	1	none	0.0001359706959239
T075	T107	FALSE	FALSE	0	0	1	1	none	0.0001185929181173
T077	T107	FALSE	FALSE	0	0	1	1	none	0.0001359706959239
T087	T107	FALSE	FALSE	0	0	1	1	none	0.0001392641039882
T095	T107	TRUE	TRUE	1	0	1	1	anc	6.128193153e-07
T099a	T107	FALSE	FALSE	0	0	1	1	none	8.1886311513e-06
T102	T107	FALSE	FALSE	0	0	1	1	none	3.0640965765e-06
T104	T107	FALSE	FALSE	0	0	1	1	none	0.0001269452549144
T105	T107	FALSE	FALSE	0	0	1	1	none	0.0001321190873018
S002	T126	TRUE	TRUE	0	0	1	1	none	0.00013808572284
S007	T126	TRUE	TRUE	0	0	1	1	none	0.0001374254949953
S021	T126	TRUE	TRUE	0	0	1	1	none	0.0001408053755907
S024	T126	TRUE	TRUE	0	0	1	1	none	0.0001406604439739
S025	T126	TRUE	TRUE	0	0	1	1	none	0.00013849480281
S026	T126	TRUE	TRUE	0	0	1	1	none	0.0001340040999065
S038	T126	TRUE	TRUE	0	0	1	1	none	0.0001385455686991
S039	T126	TRUE	TRUE	0	0	1	1	none	0.0001412070068566
S040	T126	TRUE	TRUE	0	0	1	1	none	6.13129166959e-05
S042	T126	TRUE	TRUE	0	0	1	1	none	0.0001414505641857
S071	T126	TRUE	TRUE	0	0	1	1	none	2.98289339313e-05
S078	T126	TRUE	TRUE	0	0	1	1	none	0.000142893540868
S081	T126	TRUE	TRUE	0	0	1	1	none	0.0001412732632892
S085	T126	TRUE	TRUE	0	0	1	1	none	6.8311326565e-05
S087	T126	TRUE	TRUE	0	0	1	1	none	8.19673666089e-05
S093	T126	TRUE	TRUE	0	0	1	1	none	4.45879635863e-05
S097	T126	TRUE	TRUE	0	0	1	1	none	0.000138086328592
S102	T126	TRUE	TRUE	0	0	1	1	none	6.122418139e-05
S106	T126	TRUE	TRUE	0	0	1	1	none	0.000139101754235
S130	T126	TRUE	TRUE	0	0	1	1	none	8.28308162075e-05
T009	T126	TRUE	TRUE	0	0	1	1	none	0.0001463355323015
T010	T126	TRUE	TRUE	0	0	1	1	none	0.0001463372426968
T013	T126	FALSE	FALSE	0	0	1	1	none	0.0001441810196999
T014	T126	TRUE	TRUE	0	0	1	1	none	0.0001414147920863
T020	T126	TRUE	TRUE	0	0	1	1	none	0.0001435524190806
T021	T126	TRUE	TRUE	0	0	1	1	none	0.0001444970743556
T028	T126	TRUE	TRUE	0	0	1	1	none	0.000134702114918
T035a	T126	TRUE	TRUE	0	0	1	1	none	8.29587966163e-05
T035b	T126	TRUE	TRUE	0	0	1	1	none	0.0001457227129862
T040	T126	TRUE	TRUE	0	0	1	1	none	0.0001432103182699
T056	T126	FALSE	FALSE	0	0	1	1	none	0.0001541207522299
T059	T126	TRUE	TRUE	0	0	1	1	none	6.47107761473e-05
T065	T126	TRUE	TRUE	0	0	1	1	none	0.0001384703038202
T069	T126	TRUE	TRUE	0	0	1	1	none	4.6297794893e-05
T073	T126	TRUE	TRUE	0	0	1	1	none	0.0001451098936709
T075	T126	TRUE	TRUE	0	0	1	1	none	0.0001277321158643
T077	T126	TRUE	TRUE	0	0	1	1	none	0.0001451098936709
T087	T126	TRUE	TRUE	0	0	1	1	none	0.0001484033017352
T095	T126	TRUE	TRUE	0	0	1	1	none	8.34149852919e-05
T099a	T126	TRUE	TRUE	0	0	1	1	none	8.07417279783e-05
T102	T126	FALSE	FALSE	0	0	1	1	none	8.58662625531e-05
T104	T126	FALSE	FALSE	0	0	1	1	none	0.0001360844526614
T105	T126	FALSE	FALSE	0	0	1	1	none	0.0001412582850488
T107	T126	FALSE	FALSE	0	0	1	1	none	8.7704720499e-05
S002	T156	FALSE	FALSE	0	0	1	1	none	7.20054549002e-05
S007	T156	FALSE	FALSE	0	0	1	1	none	5.37172457769e-05
S021	T156	FALSE	FALSE	0	0	1	1	none	7.47251076509e-05
S024	T156	FALSE	FALSE	0	0	1	1	none	7.45801760341e-05
S025	T156	FALSE	FALSE	0	0	1	1	none	7.24145348702e-05
S026	T156	FALSE	FALSE	0	0	1	1	none	6.79238319667e-05
S038	T156	FALSE	FALSE	0	0	1	1	none	6.7858117807e-06
S039	T156	FALSE	FALSE	0	0	1	1	none	7.51267389168e-05
S040	T156	FALSE	FALSE	0	0	1	1	none	0.0001173310057821
S042	T156	FALSE	FALSE	0	0	1	1	none	7.53702962459e-05
S071	T156	FALSE	FALSE	0	0	1	1	none	0.0001099876643255
S078	T156	FALSE	FALSE	0	0	1	1	none	7.68132729282e-05
S081	T156	FALSE	FALSE	0	0	1	1	none	7.51929953494e-05
S085	T156	FALSE	FALSE	0	0	1	1	none	0.0001100583679452
S087	T156	FALSE	FALSE	0	0	1	1	none	0.0001237144079891
S093	T156	FALSE	FALSE	0	0	1	1	none	9.52286346705e-05
S097	T156	FALSE	FALSE	0	0	1	1	none	7.20060606522e-05
S102	T156	FALSE	FALSE	0	0	1	1	none	0.0001172422704762
S106	T156	FALSE	FALSE	0	0	1	1	none	7.30214862952e-05
S130	T156	FALSE	FALSE	0	0	1	1	none	0.0001245778575877
T009	T156	FALSE	FALSE	0	0	1	1	none	8.02552643617e-05
T010	T156	FALSE	FALSE	0	0	1	1	none	8.0256974757e-05
T013	T156	FALSE	FALSE	0	0	1	1	none	1.24212627815e-05
T014	T156	FALSE	FALSE	0	0	1	1	none	7.53345241465e-05
T020	T156	FALSE	FALSE	0	0	1	1	none	1.17926621622e-05
T021	T156	FALSE	FALSE	0	0	1	1	none	7.84168064158e-05
T028	T156	FALSE	FALSE	0	0	1	1	none	5.09938656996e-05
T035a	T156	FALSE	FALSE	0	0	1	1	none	0.0001247058379965
T035b	T156	FALSE	FALSE	0	0	1	1	none	7.96424450464e-05
T040	T156	FALSE	FALSE	0	0	1	1	none	7.71300503301e-05
T056	T156	FALSE	FALSE	0	0	1	1	none	8.80404842901e-05
T059	T156	FALSE	FALSE	0	0	1	1	none	0.0001207288652335
T065	T156	FALSE	FALSE	0	0	1	1	none	6.7105469018e-06
T069	T156	FALSE	FALSE	0	0	1	1	none	0.0001232413646532
T073	T156	FALSE	FALSE	0	0	1	1	none	7.90296257311e-05
T075	T156	FALSE	FALSE	0	0	1	1	none	6.04262092939e-05
T077	T156	FALSE	FALSE	0	0	1	1	none	7.90296257311e-05
T087	T156	FALSE	FALSE	0	0	1	1	none	8.23230337954e-05
T095	T156	FALSE	FALSE	0	0	1	1	none	0.0001251620266721
T099a	T156	FALSE	FALSE	0	0	1	1	none	0.0001224887693585
T102	T156	FALSE	FALSE	0	0	1	1	none	0.0001276133039333
T104	T156	FALSE	FALSE	0	0	1	1	none	5.2376203443e-05
T105	T156	FALSE	FALSE	0	0	1	1	none	9.4985281304e-06
T107	T156	FALSE	FALSE	0	0	1	1	none	0.0001294517618792
T126	T156	FALSE	FALSE	0	0	1	1	none	0.0001385909596262
S002	T159a	TRUE	TRUE	0	0	1	1	none	2.48454452496e-05
S007	T159a	TRUE	TRUE	0	0	1	1	none	7.72513417849e-05
S021	T159a	TRUE	TRUE	0	0	1	1	none	2.75650980003e-05
S024	T159a	TRUE	TRUE	0	0	1	1	none	2.74201663835e-05
S025	T159a	TRUE	TRUE	0	0	1	1	none	2.28642481316e-05
S026	T159a	TRUE	TRUE	0	0	1	1	none	1.38370087321e-05
S038	T159a	TRUE	TRUE	0	0	1	1	none	7.83714154887e-05
S039	T159a	TRUE	TRUE	0	0	1	1	none	2.79667292662e-05
S040	T159a	TRUE	TRUE	0	0	1	1	none	0.0001232371205115
S042	T159a	TRUE	TRUE	0	0	1	1	none	2.82102865953e-05
S071	T159a	TRUE	TRUE	0	0	1	1	none	0.0001158937790549
S078	T159a	TRUE	TRUE	0	0	1	1	none	2.96532632776e-05
S081	T159a	TRUE	TRUE	0	0	1	1	none	2.80329856988e-05
S085	T159a	TRUE	TRUE	0	0	1	1	none	0.0001159644826746
S087	T159a	TRUE	TRUE	0	0	1	1	none	0.0001296205227185
S093	T159a	TRUE	TRUE	0	0	1	1	none	0.0001011347493999
S097	T159a	TRUE	TRUE	0	0	1	1	none	2.24557739136e-05
S102	T159a	TRUE	TRUE	0	0	1	1	none	0.0001231483852056
S106	T159a	TRUE	TRUE	0	0	1	1	none	2.58614766446e-05
S130	T159a	TRUE	TRUE	0	0	1	1	none	0.0001304839723171
T009	T159a	TRUE	TRUE	0	0	1	1	none	3.0640965765e-06
T010	T159a	TRUE	TRUE	0	0	1	1	none	3.0658069718e-06
T013	T159a	FALSE	FALSE	0	0	1	1	none	8.40068664895e-05
T014	T159a	TRUE	TRUE	0	0	1	1	none	2.81745144959e-05
T020	T159a	TRUE	TRUE	0	0	1	1	none	8.33782658702e-05
T021	T159a	TRUE	TRUE	0	0	1	1	none	2.4512772612e-06
T028	T159a	TRUE	TRUE	0	0	1	1	none	7.45279617076e-05
T035a	T159a	TRUE	TRUE	0	0	1	1	none	0.0001306119527259
T035b	T159a	TRUE	TRUE	0	0	1	1	none	2.4512772612e-06
T040	T159a	TRUE	TRUE	0	0	1	1	none	2.99700406795e-05
T056	T159a	FALSE	FALSE	0	0	1	1	none	1.08493165049e-05
T059	T159a	TRUE	TRUE	0	0	1	1	none	0.0001266349799629
T065	T159a	TRUE	TRUE	0	0	1	1	none	7.82961506098e-05
T069	T159a	TRUE	TRUE	0	0	1	1	none	0.0001291474793826
T073	T159a	TRUE	TRUE	0	0	1	1	none	3.0640965765e-06
T075	T159a	TRUE	TRUE	0	0	1	1	none	6.75579626539e-05
T077	T159a	TRUE	TRUE	0	0	1	1	none	3.0640965765e-06
T087	T159a	TRUE	TRUE	0	0	1	1	none	5.1318660102e-06
T095	T159a	TRUE	TRUE	0	0	1	1	none	0.0001310681414015
T099a	T159a	TRUE	TRUE	0	0	1	1	none	0.0001283948840879
T102	T159a	FALSE	FALSE	0	0	1	1	none	0.0001335194186627
T104	T159a	FALSE	FALSE	0	0	1	1	none	7.5910299451e-05
T105	T159a	FALSE	FALSE	0	0	1	1	none	8.10841318384e-05
T107	T159a	FALSE	FALSE	0	0	1	1	none	0.0001353578766086
T126	T159a	TRUE	TRUE	0	0	1	1	none	0.0001444970743556
T156	T159a	FALSE	FALSE	0	0	1	1	none	7.84168064158e-05
S002	T182	FALSE	FALSE	0	0	1	1	none	7.33059568401e-05
S007	T182	FALSE	FALSE	0	0	1	1	none	5.50177477168e-05
S021	T182	FALSE	FALSE	0	0	1	1	none	7.60256095908e-05
S024	T182	FALSE	FALSE	0	0	1	1	none	7.5880677974e-05
S025	T182	FALSE	FALSE	0	0	1	1	none	7.37150368101e-05
S026	T182	FALSE	FALSE	0	0	1	1	none	6.92243339066e-05
S038	T182	FALSE	FALSE	0	0	1	1	none	8.0863137206e-06
S039	T182	FALSE	FALSE	0	0	1	1	none	7.64272408567e-05
S040	T182	FALSE	FALSE	0	0	1	1	none	0.000118631507722
S042	T182	FALSE	FALSE	0	0	1	1	none	7.66707981858e-05
S071	T182	FALSE	FALSE	0	0	1	1	none	0.0001112881662654
S078	T182	FALSE	FALSE	0	0	1	1	none	7.81137748681e-05
S081	T182	FALSE	FALSE	0	0	1	1	none	7.64934972893e-05
S085	T182	FALSE	FALSE	0	0	1	1	none	0.0001113588698851
S087	T182	FALSE	FALSE	0	0	1	1	none	0.000125014909929
S093	T182	FALSE	FALSE	0	0	1	1	none	9.65291366104e-05
S097	T182	FALSE	FALSE	0	0	1	1	none	7.33065625921e-05
S102	T182	FALSE	FALSE	0	0	1	1	none	0.0001185427724161
S106	T182	FALSE	FALSE	0	0	1	1	none	7.43219882351e-05
S130	T182	FALSE	FALSE	0	0	1	1	none	0.0001258783595276
T009	T182	FALSE	FALSE	0	0	1	1	none	8.15557663016e-05
T010	T182	FALSE	FALSE	0	0	1	1	none	8.15574766969e-05
T013	T182	FALSE	FALSE	0	0	1	1	none	1.37217647214e-05
T014	T182	FALSE	FALSE	0	0	1	1	none	7.66350260864e-05
T020	T182	FALSE	FALSE	0	0	1	1	none	1.30931641021e-05
T021	T182	FALSE	FALSE	0	0	1	1	none	7.97173083557e-05
T028	T182	FALSE	FALSE	0	0	1	1	none	5.22943676395e-05
T035a	T182	FALSE	FALSE	0	0	1	1	none	0.0001260063399364
T035b	T182	FALSE	FALSE	0	0	1	1	none	8.09429469863e-05
T040	T182	FALSE	FALSE	0	0	1	1	none	7.843055227e-05
T056	T182	FALSE	FALSE	0	0	1	1	none	8.934098623e-05
T059	T182	FALSE	FALSE	0	0	1	1	none	0.0001220293671734
T065	T182	FALSE	FALSE	0	0	1	1	none	8.0110488417e-06
T069	T182	FALSE	FALSE	0	0	1	1	none	0.0001245418665931
T073	T182	FALSE	FALSE	0	0	1	1	none	8.0330127671e-05
T075	T182	FALSE	FALSE	0	0	1	1	none	6.17267112338e-05
T077	T182	FALSE	FALSE	0	0	1	1	none	8.0330127671e-05
T087	T182	FALSE	FALSE	0	0	1	1	none	8.36235357353e-05
T095	T182	FALSE	FALSE	0	0	1	1	none	0.000126462528612
T099a	T182	FALSE	FALSE	0	0	1	1	none	0.0001237892712984
T102	T182	FALSE	FALSE	0	0	1	1	none	0.0001289138058732
T104	T182	FALSE	FALSE	0	0	1	1	none	5.36767053829e-05
T105	T182	FALSE	FALSE	0	0	1	1	none	1.07990300703e-05
T107	T182	FALSE	FALSE	0	0	1	1	none	0.0001307522638191
T126	T182	FALSE	FALSE	0	0	1	1	none	0.0001398914615661
T156	T182	FALSE	FALSE	0	0	1	1	none	6.9060660171e-06
T159a	T182	FALSE	FALSE	0	0	1	1	none	7.97173083557e-05
S002	T188	TRUE	TRUE	0	0	1	1	none	6.5276896952e-05
S007	T188	TRUE	TRUE	0	0	1	1	none	3.41193704027e-05
S021	T188	TRUE	TRUE	0	0	1	1	none	6.79965497027e-05
S024	T188	TRUE	TRUE	0	0	1	1	none	6.78516180859e-05
S025	T188	TRUE	TRUE	0	0	1	1	none	6.5685976922e-05
S026	T188	TRUE	TRUE	0	0	1	1	none	6.11952740185e-05
S038	T188	TRUE	TRUE	0	0	1	1	none	4.81087615325e-05
S039	T188	TRUE	TRUE	0	0	1	1	none	6.83981809686e-05
S040	T188	TRUE	TRUE	0	0	1	1	none	0.0001106024478339
S042	T188	TRUE	TRUE	0	0	1	1	none	6.86417382977e-05
S071	T188	TRUE	TRUE	0	0	1	1	none	0.0001032591063773
S078	T188	TRUE	TRUE	0	0	1	1	none	7.008471498e-05
S081	T188	TRUE	TRUE	0	0	1	1	none	6.84644374012e-05
S085	T188	TRUE	TRUE	0	0	1	1	none	0.000103329809997
S087	T188	TRUE	TRUE	0	0	1	1	none	0.0001169858500409
S093	T188	TRUE	TRUE	0	0	1	1	none	8.85000767223e-05
S097	T188	TRUE	TRUE	0	0	1	1	none	6.5277502704e-05
S102	T188	TRUE	TRUE	0	0	1	1	none	0.000110513712528
S106	T188	TRUE	TRUE	0	0	1	1	none	6.6292928347e-05
S130	T188	TRUE	TRUE	0	0	1	1	none	0.0001178492996395
T009	T188	TRUE	TRUE	0	0	1	1	none	7.35267064135e-05
T010	T188	TRUE	TRUE	0	0	1	1	none	7.35284168088e-05
T013	T188	FALSE	FALSE	0	0	1	1	none	5.37442125333e-05
T014	T188	TRUE	TRUE	0	0	1	1	none	6.86059661983e-05
T020	T188	TRUE	TRUE	0	0	1	1	none	5.3115611914e-05
T021	T188	TRUE	TRUE	0	0	1	1	none	7.16882484676e-05
T028	T188	TRUE	TRUE	0	0	1	1	none	2.34872382e-05
T035a	T188	TRUE	TRUE	0	0	1	1	none	0.0001179772800483
T035b	T188	TRUE	TRUE	0	0	1	1	none	7.29138870982e-05
T040	T188	TRUE	TRUE	0	0	1	1	none	7.04014923819e-05
T056	T188	FALSE	FALSE	0	0	1	1	none	8.13119263419e-05
T059	T188	TRUE	TRUE	0	0	1	1	none	0.0001140003072853
T065	T188	TRUE	TRUE	0	0	1	1	none	4.80334966536e-05
T069	T188	TRUE	TRUE	0	0	1	1	none	0.000116512806705
T073	T188	TRUE	TRUE	0	0	1	1	none	7.23010677829e-05
T075	T188	TRUE	TRUE	0	0	1	1	none	5.36976513457e-05
T077	T188	TRUE	TRUE	0	0	1	1	none	7.23010677829e-05
T087	T188	TRUE	TRUE	0	0	1	1	none	7.55944758472e-05
T095	T188	TRUE	TRUE	0	0	1	1	none	0.0001184334687239
T099a	T188	TRUE	TRUE	0	0	1	1	none	0.0001157602114103
T102	T188	FALSE	FALSE	0	0	1	1	none	0.0001208847459851
T104	T188	FALSE	FALSE	0	0	1	1	none	3.09461907214e-05
T105	T188	FALSE	FALSE	0	0	1	1	none	5.08214778822e-05
T107	T188	FALSE	FALSE	0	0	1	1	none	0.000122723203931
T126	T188	TRUE	TRUE	0	0	1	1	none	0.000131862401678
T156	T188	FALSE	FALSE	0	0	1	1	none	4.81541524596e-05
T159a	T188	TRUE	TRUE	0	0	1	1	none	7.16882484676e-05
T182	T188	FALSE	FALSE	0	0	1	1	none	4.94546543995e-05
S002	T192	FALSE	FALSE	0	0	1	1	none	0.0001475460062396
S007	T192	FALSE	FALSE	0	0	1	1	none	0.0001468857783949
S021	T192	FALSE	FALSE	0	0	1	1	none	0.0001502656589903
S024	T192	FALSE	FALSE	0	0	1	1	none	0.0001501207273735
S025	T192	FALSE	FALSE	0	0	1	1	none	0.0001479550862096
S026	T192	FALSE	FALSE	0	0	1	1	none	0.0001434643833061
S038	T192	FALSE	FALSE	0	0	1	1	none	0.0001480058520987
S039	T192	FALSE	FALSE	0	0	1	1	none	0.0001506672902562
S040	T192	FALSE	FALSE	0	0	1	1	none	7.07732000955e-05
S042	T192	FALSE	FALSE	0	0	1	1	none	0.0001509108475853
S071	T192	FALSE	FALSE	0	0	1	1	none	3.92892173309e-05
S078	T192	FALSE	FALSE	0	0	1	1	none	0.0001523538242676
S081	T192	FALSE	FALSE	0	0	1	1	none	0.0001507335466888
S085	T192	FALSE	FALSE	0	0	1	1	none	7.77716099646e-05
S087	T192	FALSE	FALSE	0	0	1	1	none	9.14276500085e-05
S093	T192	FALSE	FALSE	0	0	1	1	none	5.40482469859e-05
S097	T192	FALSE	FALSE	0	0	1	1	none	0.0001475466119916
S102	T192	FALSE	FALSE	0	0	1	1	none	7.06844647896e-05
S106	T192	FALSE	FALSE	0	0	1	1	none	0.0001485620376346
S130	T192	FALSE	FALSE	0	0	1	1	none	9.22910996071e-05
T009	T192	FALSE	FALSE	0	0	1	1	none	0.0001557958157011
T010	T192	FALSE	FALSE	0	0	1	1	none	0.0001557975260964
T013	T192	FALSE	FALSE	0	0	1	1	none	0.0001536413030995
T014	T192	FALSE	FALSE	0	0	1	1	none	0.0001508750754859
T020	T192	FALSE	FALSE	0	0	1	1	none	0.0001530127024802
T021	T192	FALSE	FALSE	0	0	1	1	none	0.0001539573577552
T028	T192	FALSE	FALSE	0	0	1	1	none	0.0001441623983176
T035a	T192	FALSE	FALSE	0	0	1	1	none	9.24190800159e-05
T035b	T192	FALSE	FALSE	0	0	1	1	none	0.0001551829963858
T040	T192	FALSE	FALSE	0	0	1	1	none	0.0001526706016695
T056	T192	FALSE	FALSE	0	0	1	1	none	0.0001635810356295
T059	T192	FALSE	FALSE	0	0	1	1	none	7.41710595469e-05
T065	T192	FALSE	FALSE	0	0	1	1	none	0.0001479305872198
T069	T192	FALSE	FALSE	0	0	1	1	none	5.57580782926e-05
T073	T192	FALSE	FALSE	0	0	1	1	none	0.0001545701770705
T075	T192	FALSE	FALSE	0	0	1	1	none	0.0001371923992639
T077	T192	FALSE	FALSE	0	0	1	1	none	0.0001545701770705
T087	T192	FALSE	FALSE	0	0	1	1	none	0.0001578635851348
T095	T192	FALSE	FALSE	0	0	1	1	none	9.28752686915e-05
T099a	T192	FALSE	FALSE	0	0	1	1	none	9.02020113779e-05
T102	T192	FALSE	FALSE	0	0	1	1	none	9.53265459527e-05
T104	T192	FALSE	FALSE	0	0	1	1	none	0.000145544736061
T105	T192	FALSE	FALSE	0	0	1	1	none	0.0001507185684484
T107	T192	FALSE	FALSE	0	0	1	1	none	9.71650038986e-05
T126	T192	TRUE	TRUE	1	0	1	1	anc	6.128193153e-07
T156	T192	FALSE	FALSE	0	0	1	1	none	0.0001480512430258
T159a	T192	FALSE	FALSE	0	0	1	1	none	0.0001539573577552
T182	T192	FALSE	FALSE	0	0	1	1	none	0.0001493517449657
T188	T192	FALSE	FALSE	0	0	1	1	none	0.0001413226850776
S002	T223	FALSE	FALSE	0	0	1	1	none	7.20803182095e-05
S007	T223	FALSE	FALSE	0	0	1	1	none	5.37921090862e-05
S021	T223	FALSE	FALSE	0	0	1	1	none	7.47999709602e-05
S024	T223	FALSE	FALSE	0	0	1	1	none	7.46550393434e-05
S025	T223	FALSE	FALSE	0	0	1	1	none	7.24893981795e-05
S026	T223	FALSE	FALSE	0	0	1	1	none	6.7998695276e-05
S038	T223	FALSE	FALSE	0	0	1	1	none	6.86067509e-06
S039	T223	FALSE	FALSE	0	0	1	1	none	7.52016022261e-05
S040	T223	FALSE	FALSE	0	0	1	1	none	0.0001174058690914
S042	T223	FALSE	FALSE	0	0	1	1	none	7.54451595552e-05
S071	T223	FALSE	FALSE	0	0	1	1	none	0.0001100625276348
S078	T223	FALSE	FALSE	0	0	1	1	none	7.68881362375e-05
S081	T223	FALSE	FALSE	0	0	1	1	none	7.52678586587e-05
S085	T223	FALSE	FALSE	0	0	1	1	none	0.0001101332312545
S087	T223	FALSE	FALSE	0	0	1	1	none	0.0001237892712984
S093	T223	FALSE	FALSE	0	0	1	1	none	9.53034979798e-05
S097	T223	FALSE	FALSE	0	0	1	1	none	7.20809239615e-05
S102	T223	FALSE	FALSE	0	0	1	1	none	0.0001173171337855
S106	T223	FALSE	FALSE	0	0	1	1	none	7.30963496045e-05
S130	T223	FALSE	FALSE	0	0	1	1	none	0.000124652720897
T009	T223	FALSE	FALSE	0	0	1	1	none	8.0330127671e-05
T010	T223	FALSE	FALSE	0	0	1	1	none	8.03318380663e-05
T013	T223	FALSE	FALSE	0	0	1	1	none	1.24961260908e-05
T014	T223	FALSE	FALSE	0	0	1	1	none	7.54093874558e-05
T020	T223	FALSE	FALSE	0	0	1	1	none	1.18675254715e-05
T021	T223	FALSE	FALSE	0	0	1	1	none	7.84916697251e-05
T028	T223	FALSE	FALSE	0	0	1	1	none	5.10687290089e-05
T035a	T223	FALSE	FALSE	0	0	1	1	none	0.0001247807013058
T035b	T223	FALSE	FALSE	0	0	1	1	none	7.97173083557e-05
T040	T223	FALSE	FALSE	0	0	1	1	none	7.72049136394e-05
T056	T223	FALSE	FALSE	0	0	1	1	none	8.81153475994e-05
T059	T223	FALSE	FALSE	0	0	1	1	none	0.0001208037285428
T065	T223	FALSE	FALSE	0	0	1	1	none	6.7854102111e-06
T069	T223	FALSE	FALSE	0	0	1	1	none	0.0001233162279625
T073	T223	FALSE	FALSE	0	0	1	1	none	7.91044890404e-05
T075	T223	FALSE	FALSE	0	0	1	1	none	6.05010726032e-05
T077	T223	FALSE	FALSE	0	0	1	1	none	7.91044890404e-05
T087	T223	FALSE	FALSE	0	0	1	1	none	8.23978971047e-05
T095	T223	FALSE	FALSE	0	0	1	1	none	0.0001252368899814
T099a	T223	FALSE	FALSE	0	0	1	1	none	0.0001225636326678
T102	T223	FALSE	FALSE	0	0	1	1	none	0.0001276881672426
T104	T223	FALSE	FALSE	0	0	1	1	none	5.24510667523e-05
T105	T223	FALSE	FALSE	0	0	1	1	none	9.5733914397e-06
T107	T223	FALSE	FALSE	0	0	1	1	none	0.0001295266251885
T126	T223	FALSE	FALSE	0	0	1	1	none	0.0001386658229355
T156	T223	FALSE	FALSE	0	0	1	1	none	5.6804273865e-06
T159a	T223	FALSE	FALSE	0	0	1	1	none	7.84916697251e-05
T182	T223	FALSE	FALSE	0	0	1	1	none	3.6769158918e-06
T188	T223	FALSE	FALSE	0	0	1	1	none	4.82290157689e-05
T192	T223	FALSE	FALSE	0	0	1	1	none	0.0001481261063351
S002	T225	FALSE	FALSE	0	0	1	1	none	7.6873791759e-05
S007	T225	FALSE	FALSE	0	0	1	1	none	5.85855826357e-05
S021	T225	FALSE	FALSE	0	0	1	1	none	7.95934445097e-05
S024	T225	FALSE	FALSE	0	0	1	1	none	7.94485128929e-05
S025	T225	FALSE	FALSE	0	0	1	1	none	7.7282871729e-05
S026	T225	FALSE	FALSE	0	0	1	1	none	7.27921688255e-05
S038	T225	FALSE	FALSE	0	0	1	1	none	1.16541486395e-05
S039	T225	FALSE	FALSE	0	0	1	1	none	7.99950757756e-05
S040	T225	FALSE	FALSE	0	0	1	1	none	0.0001221993426409
S042	T225	FALSE	FALSE	0	0	1	1	none	8.02386331047e-05
S071	T225	FALSE	FALSE	0	0	1	1	none	0.0001148560011843
S078	T225	FALSE	FALSE	0	0	1	1	none	8.1681609787e-05
S081	T225	FALSE	FALSE	0	0	1	1	none	8.00613322082e-05
S085	T225	FALSE	FALSE	0	0	1	1	none	0.000114926704804
S087	T225	FALSE	FALSE	0	0	1	1	none	0.0001285827448479
S093	T225	FALSE	FALSE	0	0	1	1	none	0.0001000969715293
S097	T225	FALSE	FALSE	0	0	1	1	none	7.6874397511e-05
S102	T225	FALSE	FALSE	0	0	1	1	none	0.000122110607335
S106	T225	FALSE	FALSE	0	0	1	1	none	7.7889823154e-05
S130	T225	FALSE	FALSE	0	0	1	1	none	0.0001294461944465
T009	T225	FALSE	FALSE	0	0	1	1	none	8.51236012205e-05
T010	T225	FALSE	FALSE	0	0	1	1	none	8.51253116158e-05
T013	T225	FALSE	FALSE	0	0	1	1	none	1.72895996403e-05
T014	T225	FALSE	FALSE	0	0	1	1	none	8.02028610053e-05
T020	T225	FALSE	FALSE	0	0	1	1	none	1.6660999021e-05
T021	T225	FALSE	FALSE	0	0	1	1	none	8.32851432746e-05
T028	T225	FALSE	FALSE	0	0	1	1	none	5.58622025584e-05
T035a	T225	FALSE	FALSE	0	0	1	1	none	0.0001295741748553
T035b	T225	FALSE	FALSE	0	0	1	1	none	8.45107819052e-05
T040	T225	FALSE	FALSE	0	0	1	1	none	8.19983871889e-05
T056	T225	FALSE	FALSE	0	0	1	1	none	9.29088211489e-05
T059	T225	FALSE	FALSE	0	0	1	1	none	0.0001255972020923
T065	T225	FALSE	FALSE	0	0	1	1	none	1.15788837606e-05
T069	T225	FALSE	FALSE	0	0	1	1	none	0.000128109701512
T073	T225	FALSE	FALSE	0	0	1	1	none	8.38979625899e-05
T075	T225	FALSE	FALSE	0	0	1	1	none	6.52945461527e-05
T077	T225	FALSE	FALSE	0	0	1	1	none	8.38979625899e-05
T087	T225	FALSE	FALSE	0	0	1	1	none	8.71913706542e-05
T095	T225	FALSE	FALSE	0	0	1	1	none	0.0001300303635309
T099a	T225	FALSE	FALSE	0	0	1	1	none	0.0001273571062173
T102	T225	FALSE	FALSE	0	0	1	1	none	0.0001324816407921
T104	T225	FALSE	FALSE	0	0	1	1	none	5.72445403018e-05
T105	T225	FALSE	FALSE	0	0	1	1	none	1.43668649892e-05
T107	T225	FALSE	FALSE	0	0	1	1	none	0.000134320098738
T126	T225	FALSE	FALSE	0	0	1	1	none	0.000143459296485
T156	T225	FALSE	FALSE	0	0	1	1	none	7.31961412e-06
T159a	T225	FALSE	FALSE	0	0	1	1	none	8.32851432746e-05
T182	T225	FALSE	FALSE	0	0	1	1	none	1.17744028759e-05
T188	T225	FALSE	FALSE	0	0	1	1	none	5.30224893184e-05
T192	T225	FALSE	FALSE	0	0	1	1	none	0.0001529195798846
T223	T225	FALSE	FALSE	0	0	1	1	none	1.05487642453e-05
S002	T230	TRUE	TRUE	0	0	1	1	none	2.69027717107e-05
S007	T230	TRUE	TRUE	0	0	1	1	none	7.9308668246e-05
S021	T230	TRUE	TRUE	0	0	1	1	none	2.96224244614e-05
S024	T230	TRUE	TRUE	0	0	1	1	none	2.94774928446e-05
S025	T230	TRUE	TRUE	0	0	1	1	none	2.49215745927e-05
S026	T230	TRUE	TRUE	0	0	1	1	none	1.58943351932e-05
S038	T230	TRUE	TRUE	0	0	1	1	none	8.04287419498e-05
S039	T230	TRUE	TRUE	0	0	1	1	none	3.00240557273e-05
S040	T230	TRUE	TRUE	0	0	1	1	none	0.0001252944469726
S042	T230	TRUE	TRUE	0	0	1	1	none	3.02676130564e-05
S071	T230	TRUE	TRUE	0	0	1	1	none	0.000117951105516
S078	T230	TRUE	TRUE	0	0	1	1	none	3.17105897387e-05
S081	T230	TRUE	TRUE	0	0	1	1	none	3.00903121599e-05
S085	T230	TRUE	TRUE	0	0	1	1	none	0.0001180218091357
S087	T230	TRUE	TRUE	0	0	1	1	none	0.0001316778491796
S093	T230	TRUE	TRUE	0	0	1	1	none	0.000103192075861
S097	T230	TRUE	TRUE	0	0	1	1	none	2.45131003747e-05
S102	T230	TRUE	TRUE	0	0	1	1	none	0.0001252057116667
S106	T230	TRUE	TRUE	0	0	1	1	none	2.79188031057e-05
S130	T230	TRUE	TRUE	0	0	1	1	none	0.0001325412987782
T009	T230	TRUE	TRUE	0	0	1	1	none	3.895784407e-06
T010	T230	TRUE	TRUE	0	0	1	1	none	1.4462175411e-06
T013	T230	FALSE	FALSE	0	0	1	1	none	8.60641929506e-05
T014	T230	TRUE	TRUE	0	0	1	1	none	3.0231840957e-05
T020	T230	TRUE	TRUE	0	0	1	1	none	8.54355923313e-05
T021	T230	TRUE	TRUE	0	0	1	1	none	4.5086037223e-06
T028	T230	TRUE	TRUE	0	0	1	1	none	7.65852881687e-05
T035a	T230	TRUE	TRUE	0	0	1	1	none	0.000132669279187
T035b	T230	TRUE	TRUE	0	0	1	1	none	2.0573264611e-06
T040	T230	TRUE	TRUE	0	0	1	1	none	3.20273671406e-05
T056	T230	FALSE	FALSE	0	0	1	1	none	1.16810043354e-05
T059	T230	TRUE	TRUE	0	0	1	1	none	0.000128692306424
T065	T230	TRUE	TRUE	0	0	1	1	none	8.03534770709e-05
T069	T230	TRUE	TRUE	0	0	1	1	none	0.0001312048058437
T073	T230	TRUE	TRUE	0	0	1	1	none	5.1214230376e-06
T075	T230	TRUE	TRUE	0	0	1	1	none	6.9615289115e-05
T077	T230	TRUE	TRUE	0	0	1	1	none	5.1214230376e-06
T087	T230	TRUE	TRUE	0	0	1	1	none	5.9635538407e-06
T095	T230	TRUE	TRUE	0	0	1	1	none	0.0001331254678626
T099a	T230	TRUE	TRUE	0	0	1	1	none	0.000130452210549
T102	T230	FALSE	FALSE	0	0	1	1	none	0.0001355767451238
T104	T230	FALSE	FALSE	0	0	1	1	none	7.79676259121e-05
T105	T230	FALSE	FALSE	0	0	1	1	none	8.31414582995e-05
T107	T230	FALSE	FALSE	0	0	1	1	none	0.0001374152030697
T126	T230	TRUE	TRUE	0	0	1	1	none	0.0001465544008167
T156	T230	FALSE	FALSE	0	0	1	1	none	8.04741328769e-05
T159a	T230	TRUE	TRUE	0	0	1	1	none	3.2829650917e-06
T182	T230	FALSE	FALSE	0	0	1	1	none	8.17746348168e-05
T188	T230	TRUE	TRUE	0	0	1	1	none	7.37455749287e-05
T192	T230	FALSE	FALSE	0	0	1	1	none	0.0001560146842163
T223	T230	FALSE	FALSE	0	0	1	1	none	8.05489961862e-05
T225	T230	FALSE	FALSE	0	0	1	1	none	8.53424697357e-05
S002	T232	TRUE	TRUE	0	0	1	1	none	0.000137787106785
S007	T232	TRUE	TRUE	0	0	1	1	none	0.0001371268789403
S021	T232	TRUE	TRUE	0	0	1	1	none	0.0001405067595357
S024	T232	TRUE	TRUE	0	0	1	1	none	0.0001403618279189
S025	T232	TRUE	TRUE	0	0	1	1	none	0.000138196186755
S026	T232	TRUE	TRUE	0	0	1	1	none	0.0001337054838515
S038	T232	TRUE	TRUE	0	0	1	1	none	0.0001382469526441
S039	T232	TRUE	TRUE	0	0	1	1	none	0.0001409083908016
S040	T232	TRUE	TRUE	0	0	1	1	none	6.10143006409e-05
S042	T232	TRUE	TRUE	0	0	1	1	none	0.0001411519481307
S071	T232	TRUE	TRUE	0	0	1	1	none	2.95303178763e-05
S078	T232	TRUE	TRUE	0	0	1	1	none	0.000142594924813
S081	T232	TRUE	TRUE	0	0	1	1	none	0.0001409746472342
S085	T232	TRUE	TRUE	0	0	1	1	none	6.801271051e-05
S087	T232	TRUE	TRUE	0	0	1	1	none	8.16687505539e-05
S093	T232	TRUE	TRUE	0	0	1	1	none	4.42893475313e-05
S097	T232	TRUE	TRUE	0	0	1	1	none	0.000137787712537
S102	T232	TRUE	TRUE	0	0	1	1	none	6.0925565335e-05
S106	T232	TRUE	TRUE	0	0	1	1	none	0.00013880313818
S130	T232	TRUE	TRUE	0	0	1	1	none	8.25322001525e-05
T009	T232	TRUE	TRUE	0	0	1	1	none	0.0001460369162465
T010	T232	TRUE	TRUE	0	0	1	1	none	0.0001460386266418
T013	T232	FALSE	FALSE	0	0	1	1	none	0.0001438824036449
T014	T232	TRUE	TRUE	0	0	1	1	none	0.0001411161760313
T020	T232	TRUE	TRUE	0	0	1	1	none	0.0001432538030256
T021	T232	TRUE	TRUE	0	0	1	1	none	0.0001441984583006
T028	T232	TRUE	TRUE	0	0	1	1	none	0.000134403498863
T035a	T232	TRUE	TRUE	0	0	1	1	none	8.26601805613e-05
T035b	T232	TRUE	TRUE	0	0	1	1	none	0.0001454240969312
T040	T232	TRUE	TRUE	0	0	1	1	none	0.0001429117022149
T056	T232	FALSE	FALSE	0	0	1	1	none	0.0001538221361749
T059	T232	TRUE	TRUE	0	0	1	1	none	6.44121600923e-05
T065	T232	TRUE	TRUE	0	0	1	1	none	0.0001381716877652
T069	T232	TRUE	TRUE	0	0	1	1	none	4.5999178838e-05
T073	T232	TRUE	TRUE	0	0	1	1	none	0.0001448112776159
T075	T232	TRUE	TRUE	0	0	1	1	none	0.0001274334998093
T077	T232	TRUE	TRUE	0	0	1	1	none	0.0001448112776159
T087	T232	TRUE	TRUE	0	0	1	1	none	0.0001481046856802
T095	T232	TRUE	TRUE	0	0	1	1	none	8.31163692369e-05
T099a	T232	TRUE	TRUE	0	0	1	1	none	8.04431119233e-05
T102	T232	FALSE	FALSE	0	0	1	1	none	8.55676464981e-05
T104	T232	FALSE	FALSE	0	0	1	1	none	0.0001357858366064
T105	T232	FALSE	FALSE	0	0	1	1	none	0.0001409596689938
T107	T232	FALSE	FALSE	0	0	1	1	none	8.7406104444e-05
T126	T232	TRUE	TRUE	0	0	1	1	none	3.026808537e-06
T156	T232	FALSE	FALSE	0	0	1	1	none	0.0001382923435712
T159a	T232	TRUE	TRUE	0	0	1	1	none	0.0001441984583006
T182	T232	FALSE	FALSE	0	0	1	1	none	0.0001395928455111
T188	T232	TRUE	TRUE	0	0	1	1	none	0.000131563785623
T192	T232	FALSE	FALSE	0	0	1	1	none	1.24870919366e-05
T223	T232	FALSE	FALSE	0	0	1	1	none	0.0001383672068805
T225	T232	FALSE	FALSE	0	0	1	1	none	0.00014316068043
T230	T232	TRUE	TRUE	0	0	1	1	none	0.0001462557847617
S002	T241	FALSE	FALSE	0	0	1	1	none	9.51597036051e-05
S007	T241	FALSE	FALSE	0	0	1	1	none	7.68714944818e-05
S021	T241	FALSE	FALSE	0	0	1	1	none	9.78793563558e-05
S024	T241	FALSE	FALSE	0	0	1	1	none	9.77344247389999e-05
S025	T241	FALSE	FALSE	0	0	1	1	none	9.55687835751e-05
S026	T241	FALSE	FALSE	0	0	1	1	none	9.10780806716e-05
S038	T241	FALSE	FALSE	0	0	1	1	none	2.8714421855e-05
S039	T241	FALSE	FALSE	0	0	1	1	none	9.82809876217e-05
S040	T241	FALSE	FALSE	0	0	1	1	none	0.000140485254487
S042	T241	FALSE	FALSE	0	0	1	1	none	9.85245449508e-05
S071	T241	FALSE	FALSE	0	0	1	1	none	0.0001331419130304
S078	T241	FALSE	FALSE	0	0	1	1	none	9.99675216331e-05
S081	T241	FALSE	FALSE	0	0	1	1	none	9.83472440542999e-05
S085	T241	FALSE	FALSE	0	0	1	1	none	0.0001332126166501
S087	T241	FALSE	FALSE	0	0	1	1	none	0.000146868656694
S093	T241	FALSE	FALSE	0	0	1	1	none	0.0001183828833754
S097	T241	FALSE	FALSE	0	0	1	1	none	9.51603093571e-05
S102	T241	FALSE	FALSE	0	0	1	1	none	0.0001403965191811
S106	T241	FALSE	FALSE	0	0	1	1	none	9.61757350001e-05
S130	T241	FALSE	FALSE	0	0	1	1	none	0.0001477321062926
T009	T241	FALSE	FALSE	0	0	1	1	none	0.0001034095130666
T010	T241	FALSE	FALSE	0	0	1	1	none	0.0001034112234619
T013	T241	FALSE	FALSE	0	0	1	1	none	2.1241104523e-05
T014	T241	FALSE	FALSE	0	0	1	1	none	9.84887728514e-05
T020	T241	FALSE	FALSE	0	0	1	1	none	3.37212722365e-05
T021	T241	FALSE	FALSE	0	0	1	1	none	0.0001015710551207
T028	T241	FALSE	FALSE	0	0	1	1	none	7.41481144045e-05
T035a	T241	FALSE	FALSE	0	0	1	1	none	0.0001478600867014
T035b	T241	FALSE	FALSE	0	0	1	1	none	0.0001027966937513
T040	T241	FALSE	FALSE	0	0	1	1	none	0.000100284299035
T056	T241	FALSE	FALSE	0	0	1	1	none	0.000111194732995
T059	T241	FALSE	FALSE	0	0	1	1	none	0.0001438831139384
T065	T241	FALSE	FALSE	0	0	1	1	none	2.45005431415e-05
T069	T241	FALSE	FALSE	0	0	1	1	none	0.0001463956133581
T073	T241	FALSE	FALSE	0	0	1	1	none	0.000102183874436
T075	T241	FALSE	FALSE	0	0	1	1	none	8.35804579988e-05
T077	T241	FALSE	FALSE	0	0	1	1	none	0.000102183874436
T087	T241	FALSE	FALSE	0	0	1	1	none	0.0001054772825003
T095	T241	FALSE	FALSE	0	0	1	1	none	0.000148316275377
T099a	T241	FALSE	FALSE	0	0	1	1	none	0.0001456430180634
T102	T241	FALSE	FALSE	0	0	1	1	none	0.0001507675526382
T104	T241	FALSE	FALSE	0	0	1	1	none	7.55304521479e-05
T105	T241	FALSE	FALSE	0	0	1	1	none	2.72885243701e-05
T107	T241	FALSE	FALSE	0	0	1	1	none	0.0001526060105841
T126	T241	FALSE	FALSE	0	0	1	1	none	0.0001617452083311
T156	T241	FALSE	FALSE	0	0	1	1	none	2.99854514127e-05
T159a	T241	FALSE	FALSE	0	0	1	1	none	0.0001015710551207
T182	T241	FALSE	FALSE	0	0	1	1	none	3.12859533526e-05
T188	T241	FALSE	FALSE	0	0	1	1	none	7.13084011645e-05
T192	T241	FALSE	FALSE	0	0	1	1	none	0.0001712054917307
T223	T241	FALSE	FALSE	0	0	1	1	none	3.0060314722e-05
T225	T241	FALSE	FALSE	0	0	1	1	none	3.48537882715e-05
T230	T241	FALSE	FALSE	0	0	1	1	none	0.0001036283815818
T232	T241	FALSE	FALSE	0	0	1	1	none	0.0001614465922761
S002	T270	FALSE	FALSE	0	0	1	1	none	0.0001395071562741
S007	T270	FALSE	FALSE	0	0	1	1	none	0.0001388469284294
S021	T270	FALSE	FALSE	0	0	1	1	none	0.0001422268090248
S024	T270	FALSE	FALSE	0	0	1	1	none	0.000142081877408
S025	T270	FALSE	FALSE	0	0	1	1	none	0.0001399162362441
S026	T270	FALSE	FALSE	0	0	1	1	none	0.0001354255333406
S038	T270	FALSE	FALSE	0	0	1	1	none	0.0001399670021332
S039	T270	FALSE	FALSE	0	0	1	1	none	0.0001426284402907
S040	T270	FALSE	FALSE	0	0	1	1	none	6.273435013e-05
S042	T270	FALSE	FALSE	0	0	1	1	none	0.0001428719976198
S071	T270	FALSE	FALSE	0	0	1	1	none	3.12503673654e-05
S078	T270	FALSE	FALSE	0	0	1	1	none	0.0001443149743021
S081	T270	FALSE	FALSE	0	0	1	1	none	0.0001426946967233
S085	T270	FALSE	FALSE	0	0	1	1	none	6.97327599991e-05
S087	T270	FALSE	FALSE	0	0	1	1	none	8.3388800043e-05
S093	T270	FALSE	FALSE	0	0	1	1	none	4.60093970204e-05
S097	T270	FALSE	FALSE	0	0	1	1	none	0.0001395077620261
S102	T270	FALSE	FALSE	0	0	1	1	none	6.26456148241e-05
S106	T270	FALSE	FALSE	0	0	1	1	none	0.0001405231876691
S130	T270	FALSE	FALSE	0	0	1	1	none	8.42522496416e-05
T009	T270	FALSE	FALSE	0	0	1	1	none	0.0001477569657356
T010	T270	FALSE	FALSE	0	0	1	1	none	0.0001477586761309
T013	T270	FALSE	FALSE	0	0	1	1	none	0.000145602453134
T014	T270	FALSE	FALSE	0	0	1	1	none	0.0001428362255204
T020	T270	FALSE	FALSE	0	0	1	1	none	0.0001449738525147
T021	T270	FALSE	FALSE	0	0	1	1	none	0.0001459185077897
T028	T270	FALSE	FALSE	0	0	1	1	none	0.0001361235483521
T035a	T270	FALSE	FALSE	0	0	1	1	none	8.43802300504e-05
T035b	T270	FALSE	FALSE	0	0	1	1	none	0.0001471441464203
T040	T270	FALSE	FALSE	0	0	1	1	none	0.000144631751704
T056	T270	FALSE	FALSE	0	0	1	1	none	0.000155542185664
T059	T270	FALSE	FALSE	0	0	1	1	none	6.61322095814e-05
T065	T270	FALSE	FALSE	0	0	1	1	none	0.0001398917372543
T069	T270	FALSE	FALSE	0	0	1	1	none	4.77192283271e-05
T073	T270	FALSE	FALSE	0	0	1	1	none	0.000146531327105
T075	T270	FALSE	FALSE	0	0	1	1	none	0.0001291535492984
T077	T270	FALSE	FALSE	0	0	1	1	none	0.000146531327105
T087	T270	FALSE	FALSE	0	0	1	1	none	0.0001498247351693
T095	T270	FALSE	FALSE	0	0	1	1	none	8.4836418726e-05
T099a	T270	FALSE	FALSE	0	0	1	1	none	8.21631614124e-05
T102	T270	FALSE	FALSE	0	0	1	1	none	8.72876959872e-05
T104	T270	FALSE	FALSE	0	0	1	1	none	0.0001375058860955
T105	T270	FALSE	FALSE	0	0	1	1	none	0.0001426797184829
T107	T270	FALSE	FALSE	0	0	1	1	none	8.91261539331e-05
T126	T270	FALSE	FALSE	0	0	1	1	none	4.7468580261e-06
T156	T270	FALSE	FALSE	0	0	1	1	none	0.0001400123930603
T159a	T270	FALSE	FALSE	0	0	1	1	none	0.0001459185077897
T182	T270	FALSE	FALSE	0	0	1	1	none	0.0001413128950002
T188	T270	FALSE	FALSE	0	0	1	1	none	0.0001332838351121
T192	T270	FALSE	FALSE	0	0	1	1	none	1.42071414257e-05
T223	T270	FALSE	FALSE	0	0	1	1	none	0.0001400872563696
T225	T270	FALSE	FALSE	0	0	1	1	none	0.0001448807299191
T230	T270	FALSE	FALSE	0	0	1	1	none	0.0001479758342508
T232	T270	TRUE	TRUE	1	0	1	1	anc	9.042224831e-07
T241	T270	FALSE	FALSE	0	0	1	1	none	0.0001631666417652
S002	T271b	FALSE	FALSE	0	0	1	1	none	8.30917515541e-05
S007	T271b	FALSE	FALSE	0	0	1	1	none	6.48035424308e-05
S021	T271b	FALSE	FALSE	0	0	1	1	none	8.58114043048e-05
S024	T271b	FALSE	FALSE	0	0	1	1	none	8.5666472688e-05
S025	T271b	FALSE	FALSE	0	0	1	1	none	8.35008315241e-05
S026	T271b	FALSE	FALSE	0	0	1	1	none	7.90101286206e-05
S038	T271b	FALSE	FALSE	0	0	1	1	none	1.78721084346e-05
S039	T271b	FALSE	FALSE	0	0	1	1	none	8.62130355707e-05
S040	T271b	FALSE	FALSE	0	0	1	1	none	0.000128417302436
S042	T271b	FALSE	FALSE	0	0	1	1	none	8.64565928998e-05
S071	T271b	FALSE	FALSE	0	0	1	1	none	0.0001210739609794
S078	T271b	FALSE	FALSE	0	0	1	1	none	8.78995695821e-05
S081	T271b	FALSE	FALSE	0	0	1	1	none	8.62792920033e-05
S085	T271b	FALSE	FALSE	0	0	1	1	none	0.0001211446645991
S087	T271b	FALSE	FALSE	0	0	1	1	none	0.000134800704643
S093	T271b	FALSE	FALSE	0	0	1	1	none	0.0001063149313244
S097	T271b	FALSE	FALSE	0	0	1	1	none	8.30923573061e-05
S102	T271b	FALSE	FALSE	0	0	1	1	none	0.0001283285671301
S106	T271b	FALSE	FALSE	0	0	1	1	none	8.41077829491e-05
S130	T271b	FALSE	FALSE	0	0	1	1	none	0.0001356641542416
T009	T271b	FALSE	FALSE	0	0	1	1	none	9.13415610156e-05
T010	T271b	FALSE	FALSE	0	0	1	1	none	9.13432714109e-05
T013	T271b	FALSE	FALSE	0	0	1	1	none	2.35075594354e-05
T014	T271b	FALSE	FALSE	0	0	1	1	none	8.64208208004e-05
T020	T271b	FALSE	FALSE	0	0	1	1	none	2.28789588161e-05
T021	T271b	FALSE	FALSE	0	0	1	1	none	8.95031030697e-05
T028	T271b	FALSE	FALSE	0	0	1	1	none	6.20801623535e-05
T035a	T271b	FALSE	FALSE	0	0	1	1	none	0.0001357921346504
T035b	T271b	FALSE	FALSE	0	0	1	1	none	9.07287417003e-05
T040	T271b	FALSE	FALSE	0	0	1	1	none	8.8216346984e-05
T056	T271b	FALSE	FALSE	0	0	1	1	none	9.9126780944e-05
T059	T271b	FALSE	FALSE	0	0	1	1	none	0.0001318151618874
T065	T271b	FALSE	FALSE	0	0	1	1	none	1.77968435557e-05
T069	T271b	FALSE	FALSE	0	0	1	1	none	0.0001343276613071
T073	T271b	FALSE	FALSE	0	0	1	1	none	9.0115922385e-05
T075	T271b	FALSE	FALSE	0	0	1	1	none	7.15125059478e-05
T077	T271b	FALSE	FALSE	0	0	1	1	none	9.0115922385e-05
T087	T271b	FALSE	FALSE	0	0	1	1	none	9.34093304493e-05
T095	T271b	FALSE	FALSE	0	0	1	1	none	0.000136248323326
T099a	T271b	FALSE	FALSE	0	0	1	1	none	0.0001335750660124
T102	T271b	FALSE	FALSE	0	0	1	1	none	0.0001386996005872
T104	T271b	FALSE	FALSE	0	0	1	1	none	6.34625000969e-05
T105	T271b	FALSE	FALSE	0	0	1	1	none	2.05848247843e-05
T107	T271b	FALSE	FALSE	0	0	1	1	none	0.0001405380585331
T126	T271b	FALSE	FALSE	0	0	1	1	none	0.0001496772562801
T156	T271b	FALSE	FALSE	0	0	1	1	none	1.35375739151e-05
T159a	T271b	FALSE	FALSE	0	0	1	1	none	8.95031030697e-05
T182	T271b	FALSE	FALSE	0	0	1	1	none	1.7992362671e-05
T188	T271b	FALSE	FALSE	0	0	1	1	none	5.92404491135e-05
T192	T271b	FALSE	FALSE	0	0	1	1	none	0.0001591375396797
T223	T271b	FALSE	FALSE	0	0	1	1	none	1.67667240404e-05
T225	T271b	FALSE	FALSE	0	0	1	1	none	7.4435984257e-06
T230	T271b	FALSE	FALSE	0	0	1	1	none	9.15604295308e-05
T232	T271b	FALSE	FALSE	0	0	1	1	none	0.0001493786402251
T241	T271b	FALSE	FALSE	0	0	1	1	none	4.10717480666e-05
T270	T271b	FALSE	FALSE	0	0	1	1	none	0.0001510986897142
S002	T301	FALSE	FALSE	0	0	1	1	none	0.0001542556731319
S007	T301	FALSE	FALSE	0	0	1	1	none	0.0001535954452872
S021	T301	FALSE	FALSE	0	0	1	1	none	0.0001569753258826
S024	T301	FALSE	FALSE	0	0	1	1	none	0.0001568303942658
S025	T301	FALSE	FALSE	0	0	1	1	none	0.0001546647531019
S026	T301	FALSE	FALSE	0	0	1	1	none	0.0001501740501984
S038	T301	FALSE	FALSE	0	0	1	1	none	0.000154715518991
S039	T301	FALSE	FALSE	0	0	1	1	none	0.0001573769571485
S040	T301	FALSE	FALSE	0	0	1	1	none	7.74828669878e-05
S042	T301	FALSE	FALSE	0	0	1	1	none	0.0001576205144776
S071	T301	FALSE	FALSE	0	0	1	1	none	4.59988842232e-05
S078	T301	FALSE	FALSE	0	0	1	1	none	0.0001590634911599
S081	T301	FALSE	FALSE	0	0	1	1	none	0.0001574432135811
S085	T301	FALSE	FALSE	0	0	1	1	none	8.44812768569e-05
S087	T301	FALSE	FALSE	0	0	1	1	none	9.81373169008e-05
S093	T301	FALSE	FALSE	0	0	1	1	none	6.07579138782e-05
S097	T301	FALSE	FALSE	0	0	1	1	none	0.0001542562788839
S102	T301	FALSE	FALSE	0	0	1	1	none	7.73941316819e-05
S106	T301	FALSE	FALSE	0	0	1	1	none	0.0001552717045269
S130	T301	FALSE	FALSE	0	0	1	1	none	9.90007664994e-05
T009	T301	FALSE	FALSE	0	0	1	1	none	0.0001625054825934
T010	T301	FALSE	FALSE	0	0	1	1	none	0.0001625071929887
T013	T301	FALSE	FALSE	0	0	1	1	none	0.0001603509699918
T014	T301	FALSE	FALSE	0	0	1	1	none	0.0001575847423782
T020	T301	FALSE	FALSE	0	0	1	1	none	0.0001597223693725
T021	T301	FALSE	FALSE	0	0	1	1	none	0.0001606670246475
T028	T301	FALSE	FALSE	0	0	1	1	none	0.0001508720652099
T035a	T301	FALSE	FALSE	0	0	1	1	none	9.91287469082e-05
T035b	T301	FALSE	FALSE	0	0	1	1	none	0.0001618926632781
T040	T301	FALSE	FALSE	0	0	1	1	none	0.0001593802685618
T056	T301	FALSE	FALSE	0	0	1	1	none	0.0001702907025218
T059	T301	FALSE	FALSE	0	0	1	1	none	8.08807264392e-05
T065	T301	FALSE	FALSE	0	0	1	1	none	0.0001546402541121
T069	T301	FALSE	FALSE	0	0	1	1	none	6.24677451849e-05
T073	T301	FALSE	FALSE	0	0	1	1	none	0.0001612798439628
T075	T301	FALSE	FALSE	0	0	1	1	none	0.0001439020661562
T077	T301	FALSE	FALSE	0	0	1	1	none	0.0001612798439628
T087	T301	FALSE	FALSE	0	0	1	1	none	0.0001645732520271
T095	T301	FALSE	FALSE	0	0	1	1	none	9.95849355838e-05
T099a	T301	FALSE	FALSE	0	0	1	1	none	9.69116782702e-05
T102	T301	FALSE	FALSE	0	0	1	1	none	0.000102036212845
T104	T301	FALSE	FALSE	0	0	1	1	none	0.0001522544029533
T105	T301	FALSE	FALSE	0	0	1	1	none	0.0001574282353407
T107	T301	FALSE	FALSE	0	0	1	1	none	0.0001038746707909
T126	T301	FALSE	FALSE	1	0	1	1	anc	8.203299193e-06
T156	T301	FALSE	FALSE	0	0	1	1	none	0.0001547609099181
T159a	T301	FALSE	FALSE	0	0	1	1	none	0.0001606670246475
T182	T301	FALSE	FALSE	0	0	1	1	none	0.000156061411858
T188	T301	FALSE	FALSE	0	0	1	1	none	0.0001480323519699
T192	T301	FALSE	FALSE	0	0	1	1	none	1.95020405385e-05
T223	T301	FALSE	FALSE	0	0	1	1	none	0.0001548357732274
T225	T301	FALSE	FALSE	0	0	1	1	none	0.0001596292467769
T230	T301	FALSE	FALSE	0	0	1	1	none	0.0001627243511086
T232	T301	FALSE	FALSE	0	0	1	1	none	1.91967588289e-05
T241	T301	FALSE	FALSE	0	0	1	1	none	0.000177915158623
T270	T301	FALSE	FALSE	0	0	1	1	none	2.0916808318e-05
T271b	T301	FALSE	FALSE	0	0	1	1	none	0.000165847206572
S002	T303	FALSE	FALSE	0	0	1	1	none	0.0001499874003165
S007	T303	FALSE	FALSE	0	0	1	1	none	0.0001493271724718
S021	T303	FALSE	FALSE	0	0	1	1	none	0.0001527070530672
S024	T303	FALSE	FALSE	0	0	1	1	none	0.0001525621214504
S025	T303	FALSE	FALSE	0	0	1	1	none	0.0001503964802865
S026	T303	FALSE	FALSE	0	0	1	1	none	0.000145905777383
S038	T303	FALSE	FALSE	0	0	1	1	none	0.0001504472461756
S039	T303	FALSE	FALSE	0	0	1	1	none	0.0001531086843331
S040	T303	FALSE	FALSE	0	0	1	1	none	7.32145941724e-05
S042	T303	FALSE	FALSE	0	0	1	1	none	0.0001533522416622
S071	T303	FALSE	FALSE	0	0	1	1	none	4.17306114078e-05
S078	T303	FALSE	FALSE	0	0	1	1	none	0.0001547952183445
S081	T303	FALSE	FALSE	0	0	1	1	none	0.0001531749407657
S085	T303	FALSE	FALSE	0	0	1	1	none	8.02130040415e-05
S087	T303	FALSE	FALSE	0	0	1	1	none	9.38690440854e-05
S093	T303	FALSE	FALSE	0	0	1	1	none	5.64896410628e-05
S097	T303	FALSE	FALSE	0	0	1	1	none	0.0001499880060685
S102	T303	FALSE	FALSE	0	0	1	1	none	7.31258588665e-05
S106	T303	FALSE	FALSE	0	0	1	1	none	0.0001510034317115
S130	T303	FALSE	FALSE	0	0	1	1	none	9.4732493684e-05
T009	T303	FALSE	FALSE	0	0	1	1	none	0.000158237209778
T010	T303	FALSE	FALSE	0	0	1	1	none	0.0001582389201733
T013	T303	FALSE	FALSE	0	0	1	1	none	0.0001560826971764
T014	T303	FALSE	FALSE	0	0	1	1	none	0.0001533164695628
T020	T303	FALSE	FALSE	0	0	1	1	none	0.0001554540965571
T021	T303	FALSE	FALSE	0	0	1	1	none	0.0001563987518321
T028	T303	FALSE	FALSE	0	0	1	1	none	0.0001466037923945
T035a	T303	FALSE	FALSE	0	0	1	1	none	9.48604740928e-05
T035b	T303	FALSE	FALSE	0	0	1	1	none	0.0001576243904627
T040	T303	FALSE	FALSE	0	0	1	1	none	0.0001551119957464
T056	T303	FALSE	FALSE	0	0	1	1	none	0.0001660224297064
T059	T303	FALSE	FALSE	0	0	1	1	none	7.66124536238e-05
T065	T303	FALSE	FALSE	0	0	1	1	none	0.0001503719812967
T069	T303	FALSE	FALSE	0	0	1	1	none	5.81994723695e-05
T073	T303	FALSE	FALSE	0	0	1	1	none	0.0001570115711474
T075	T303	FALSE	FALSE	0	0	1	1	none	0.0001396337933408
T077	T303	FALSE	FALSE	0	0	1	1	none	0.0001570115711474
T087	T303	FALSE	FALSE	0	0	1	1	none	0.0001603049792117
T095	T303	FALSE	FALSE	0	0	1	1	none	9.53166627684e-05
T099a	T303	FALSE	FALSE	0	0	1	1	none	9.26434054548e-05
T102	T303	FALSE	FALSE	0	0	1	1	none	9.77679400296e-05
T104	T303	FALSE	FALSE	0	0	1	1	none	0.0001479861301379
T105	T303	FALSE	FALSE	0	0	1	1	none	0.0001531599625253
T107	T303	FALSE	FALSE	0	0	1	1	none	9.96063979755e-05
T126	T303	FALSE	FALSE	1	0	1	1	anc	5.1606650082e-06
T156	T303	FALSE	FALSE	0	0	1	1	none	0.0001504926371027
T159a	T303	FALSE	FALSE	0	0	1	1	none	0.0001563987518321
T182	T303	FALSE	FALSE	0	0	1	1	none	0.0001517931390426
T188	T303	FALSE	FALSE	0	0	1	1	none	0.0001437640791545
T192	T303	FALSE	FALSE	0	0	1	1	none	1.52337677231e-05
T223	T303	FALSE	FALSE	0	0	1	1	none	0.000150567500412
T225	T303	FALSE	FALSE	0	0	1	1	none	0.0001553609739615
T230	T303	FALSE	FALSE	0	0	1	1	none	0.0001584560782932
T232	T303	FALSE	FALSE	0	0	1	1	none	1.49284860135e-05
T241	T303	FALSE	FALSE	0	0	1	1	none	0.0001736468858076
T270	T303	FALSE	FALSE	0	0	1	1	none	1.66485355026e-05
T271b	T303	FALSE	FALSE	0	0	1	1	none	0.0001615789337566
T301	T303	FALSE	FALSE	0	0	1	1	none	1.82665187236e-05
S002	T322	FALSE	FALSE	0	0	1	1	none	8.62922313771e-05
S007	T322	FALSE	FALSE	0	0	1	1	none	6.80040222538e-05
S021	T322	FALSE	FALSE	0	0	1	1	none	8.90118841278e-05
S024	T322	FALSE	FALSE	0	0	1	1	none	8.8866952511e-05
S025	T322	FALSE	FALSE	0	0	1	1	none	8.67013113471e-05
S026	T322	FALSE	FALSE	0	0	1	1	none	8.22106084436e-05
S038	T322	FALSE	FALSE	0	0	1	1	none	1.9846949627e-05
S039	T322	FALSE	FALSE	0	0	1	1	none	8.94135153937e-05
S040	T322	FALSE	FALSE	0	0	1	1	none	0.000131617782259
S042	T322	FALSE	FALSE	0	0	1	1	none	8.96570727228e-05
S071	T322	FALSE	FALSE	0	0	1	1	none	0.0001242744408024
S078	T322	FALSE	FALSE	0	0	1	1	none	9.11000494051e-05
S081	T322	FALSE	FALSE	0	0	1	1	none	8.94797718263e-05
S085	T322	FALSE	FALSE	0	0	1	1	none	0.0001243451444221
S087	T322	FALSE	FALSE	0	0	1	1	none	0.000138001184466
S093	T322	FALSE	FALSE	0	0	1	1	none	0.0001095154111474
S097	T322	FALSE	FALSE	0	0	1	1	none	8.62928371291e-05
S102	T322	FALSE	FALSE	0	0	1	1	none	0.0001315290469531
S106	T322	FALSE	FALSE	0	0	1	1	none	8.73082627721e-05
S130	T322	FALSE	FALSE	0	0	1	1	none	0.0001388646340646
T009	T322	FALSE	FALSE	0	0	1	1	none	9.45420408386e-05
T010	T322	FALSE	FALSE	0	0	1	1	none	9.45437512339e-05
T013	T322	FALSE	FALSE	0	0	1	1	none	1.2373632295e-05
T014	T322	FALSE	FALSE	0	0	1	1	none	8.96213006234e-05
T020	T322	FALSE	FALSE	0	0	1	1	none	2.48538000085e-05
T021	T322	FALSE	FALSE	0	0	1	1	none	9.27035828927e-05
T028	T322	FALSE	FALSE	0	0	1	1	none	6.52806421765e-05
T035a	T322	FALSE	FALSE	0	0	1	1	none	0.0001389926144734
T035b	T322	FALSE	FALSE	0	0	1	1	none	9.39292215233e-05
T040	T322	FALSE	FALSE	0	0	1	1	none	9.1416826807e-05
T056	T322	FALSE	FALSE	0	0	1	1	none	0.000102327260767
T059	T322	FALSE	FALSE	0	0	1	1	none	0.0001350156417104
T065	T322	FALSE	FALSE	0	0	1	1	none	1.56330709135e-05
T069	T322	FALSE	FALSE	0	0	1	1	none	0.0001375281411301
T073	T322	FALSE	FALSE	0	0	1	1	none	9.3316402208e-05
T075	T322	FALSE	FALSE	0	0	1	1	none	7.47129857708e-05
T077	T322	FALSE	FALSE	0	0	1	1	none	9.3316402208e-05
T087	T322	FALSE	FALSE	0	0	1	1	none	9.66098102723e-05
T095	T322	FALSE	FALSE	0	0	1	1	none	0.000139448803149
T099a	T322	FALSE	FALSE	0	0	1	1	none	0.0001367755458354
T102	T322	FALSE	FALSE	0	0	1	1	none	0.0001419000804102
T104	T322	FALSE	FALSE	0	0	1	1	none	6.66629799199e-05
T105	T322	FALSE	FALSE	0	0	1	1	none	1.84210521421e-05
T107	T322	FALSE	FALSE	0	0	1	1	none	0.0001437385383561
T126	T322	FALSE	FALSE	0	0	1	1	none	0.0001528777361031
T156	T322	FALSE	FALSE	0	0	1	1	none	2.11179791847e-05
T159a	T322	FALSE	FALSE	0	0	1	1	none	9.27035828927e-05
T182	T322	FALSE	FALSE	0	0	1	1	none	2.24184811246e-05
T188	T322	FALSE	FALSE	0	0	1	1	none	6.24409289365e-05
T192	T322	FALSE	FALSE	0	0	1	1	none	0.0001623380195027
T223	T322	FALSE	FALSE	0	0	1	1	none	2.1192842494e-05
T225	T322	FALSE	FALSE	0	0	1	1	none	2.59863160435e-05
T230	T322	FALSE	FALSE	0	0	1	1	none	9.47609093538e-05
T232	T322	FALSE	FALSE	0	0	1	1	none	0.0001525791200481
T241	T322	FALSE	FALSE	0	0	1	1	none	1.00931108586e-05
T270	T322	FALSE	FALSE	0	0	1	1	none	0.0001542991695372
T271b	T322	FALSE	FALSE	0	0	1	1	none	3.22042758386e-05
T301	T322	FALSE	FALSE	0	0	1	1	none	0.000169047686395
T303	T322	FALSE	FALSE	0	0	1	1	none	0.0001647794135796
S002	T327b	FALSE	FALSE	0	0	1	1	none	0.0001243523261442
S007	T327b	FALSE	FALSE	0	0	1	1	none	0.0001236920982995
S021	T327b	FALSE	FALSE	0	0	1	1	none	0.0001270719788949
S024	T327b	FALSE	FALSE	0	0	1	1	none	0.0001269270472781
S025	T327b	FALSE	FALSE	0	0	1	1	none	0.0001247614061142
S026	T327b	FALSE	FALSE	0	0	1	1	none	0.0001202707032107
S038	T327b	FALSE	FALSE	0	0	1	1	none	0.0001248121720033
S039	T327b	FALSE	FALSE	0	0	1	1	none	0.0001274736101608
S040	T327b	FALSE	FALSE	0	0	1	1	none	4.75795200001e-05
S042	T327b	FALSE	FALSE	0	0	1	1	none	0.0001277171674899
S071	T327b	FALSE	FALSE	0	0	1	1	none	3.09743108575e-05
S078	T327b	FALSE	FALSE	0	0	1	1	none	0.0001291601441722
S081	T327b	FALSE	FALSE	0	0	1	1	none	0.0001275398665934
S085	T327b	FALSE	FALSE	0	0	1	1	none	5.45779298692e-05
S087	T327b	FALSE	FALSE	0	0	1	1	none	6.82339699131e-05
S093	T327b	FALSE	FALSE	0	0	1	1	none	3.08545668905e-05
S097	T327b	FALSE	FALSE	0	0	1	1	none	0.0001243529318962
S102	T327b	FALSE	FALSE	0	0	1	1	none	4.74907846942e-05
S106	T327b	FALSE	FALSE	0	0	1	1	none	0.0001253683575392
S130	T327b	FALSE	FALSE	0	0	1	1	none	6.90974195117e-05
T009	T327b	FALSE	FALSE	0	0	1	1	none	0.0001326021356057
T010	T327b	FALSE	FALSE	0	0	1	1	none	0.000132603846001
T013	T327b	FALSE	FALSE	0	0	1	1	none	0.0001304476230041
T014	T327b	FALSE	FALSE	0	0	1	1	none	0.0001276813953905
T020	T327b	FALSE	FALSE	0	0	1	1	none	0.0001298190223848
T021	T327b	FALSE	FALSE	0	0	1	1	none	0.0001307636776598
T028	T327b	FALSE	FALSE	0	0	1	1	none	0.0001209687182222
T035a	T327b	FALSE	FALSE	0	0	1	1	none	6.92253999205e-05
T035b	T327b	FALSE	FALSE	0	0	1	1	none	0.0001319893162904
T040	T327b	FALSE	FALSE	0	0	1	1	none	0.0001294769215741
T056	T327b	FALSE	FALSE	0	0	1	1	none	0.0001403873555341
T059	T327b	FALSE	FALSE	0	0	1	1	none	5.09773794515e-05
T065	T327b	FALSE	FALSE	0	0	1	1	none	0.0001247369071244
T069	T327b	FALSE	FALSE	0	0	1	1	none	4.42280111852e-05
T073	T327b	FALSE	FALSE	0	0	1	1	none	0.0001313764969751
T075	T327b	FALSE	FALSE	0	0	1	1	none	0.0001139987191685
T077	T327b	FALSE	FALSE	0	0	1	1	none	0.0001313764969751
T087	T327b	FALSE	FALSE	0	0	1	1	none	0.0001346699050394
T095	T327b	FALSE	FALSE	0	0	1	1	none	6.96815885961e-05
T099a	T327b	FALSE	FALSE	0	0	1	1	none	6.70083312825e-05
T102	T327b	FALSE	FALSE	0	0	1	1	none	7.21328658573e-05
T104	T327b	FALSE	FALSE	0	0	1	1	none	0.0001223510559656
T105	T327b	FALSE	FALSE	0	0	1	1	none	0.000127524888353
T107	T327b	FALSE	FALSE	0	0	1	1	none	7.39713238032e-05
T126	T327b	FALSE	FALSE	0	0	1	1	none	5.95776061582e-05
T156	T327b	FALSE	FALSE	0	0	1	1	none	0.0001248575629304
T159a	T327b	FALSE	FALSE	0	0	1	1	none	0.0001307636776598
T182	T327b	FALSE	FALSE	0	0	1	1	none	0.0001261580648703
T188	T327b	FALSE	FALSE	0	0	1	1	none	0.0001181290049822
T192	T327b	FALSE	FALSE	0	0	1	1	none	6.90378895578e-05
T223	T327b	FALSE	FALSE	0	0	1	1	none	0.0001249324262397
T225	T327b	FALSE	FALSE	0	0	1	1	none	0.0001297258997892
T230	T327b	FALSE	FALSE	0	0	1	1	none	0.0001328210041209
T232	T327b	FALSE	FALSE	0	0	1	1	none	5.92789901032e-05
T241	T327b	FALSE	FALSE	0	0	1	1	none	0.0001480118116353
T270	T327b	FALSE	FALSE	0	0	1	1	none	6.09990395923e-05
T271b	T327b	FALSE	FALSE	0	0	1	1	none	0.0001359438595843
T301	T327b	FALSE	FALSE	0	0	1	1	none	7.57475564501e-05
T303	T327b	FALSE	FALSE	0	0	1	1	none	7.14792836347e-05
T322	T327b	FALSE	FALSE	0	0	1	1	none	0.0001391443394073
S002	T330	TRUE	TRUE	0	0	1	1	none	0.000121901048883
S007	T330	TRUE	TRUE	0	0	1	1	none	0.0001212408210383
S021	T330	TRUE	TRUE	0	0	1	1	none	0.0001246207016337
S024	T330	TRUE	TRUE	0	0	1	1	none	0.0001244757700169
S025	T330	TRUE	TRUE	0	0	1	1	none	0.000122310128853
S026	T330	TRUE	TRUE	0	0	1	1	none	0.0001178194259495
S038	T330	TRUE	TRUE	0	0	1	1	none	0.0001223608947421
S039	T330	TRUE	TRUE	0	0	1	1	none	0.0001250223328996
S040	T330	TRUE	TRUE	0	0	1	1	none	4.51282427389e-05
S042	T330	TRUE	TRUE	0	0	1	1	none	0.0001252658902287
S071	T330	TRUE	TRUE	0	0	1	1	none	2.85230335963e-05
S078	T330	TRUE	TRUE	0	0	1	1	none	0.000126708866911
S081	T330	TRUE	TRUE	0	0	1	1	none	0.0001250885893322
S085	T330	TRUE	TRUE	0	0	1	1	none	5.2126652608e-05
S087	T330	TRUE	TRUE	0	0	1	1	none	6.57826926519e-05
S093	T330	TRUE	TRUE	0	0	1	1	none	2.84032896293e-05
S097	T330	TRUE	TRUE	0	0	1	1	none	0.000121901654635
S102	T330	TRUE	TRUE	0	0	1	1	none	4.5039507433e-05
S106	T330	TRUE	TRUE	0	0	1	1	none	0.000122917080278
S130	T330	TRUE	TRUE	0	0	1	1	none	6.66461422505e-05
T009	T330	TRUE	TRUE	0	0	1	1	none	0.0001301508583445
T010	T330	TRUE	TRUE	0	0	1	1	none	0.0001301525687398
T013	T330	FALSE	FALSE	0	0	1	1	none	0.0001279963457429
T014	T330	TRUE	TRUE	0	0	1	1	none	0.0001252301181293
T020	T330	TRUE	TRUE	0	0	1	1	none	0.0001273677451236
T021	T330	TRUE	TRUE	0	0	1	1	none	0.0001283124003986
T028	T330	TRUE	TRUE	0	0	1	1	none	0.000118517440961
T035a	T330	TRUE	TRUE	0	0	1	1	none	6.67741226593e-05
T035b	T330	TRUE	TRUE	0	0	1	1	none	0.0001295380390292
T040	T330	TRUE	TRUE	0	0	1	1	none	0.0001270256443129
T056	T330	FALSE	FALSE	0	0	1	1	none	0.0001379360782729
T059	T330	TRUE	TRUE	0	0	1	1	none	4.85261021903e-05
T065	T330	TRUE	TRUE	0	0	1	1	none	0.0001222856298632
T069	T330	TRUE	TRUE	0	0	1	1	none	4.1776733924e-05
T073	T330	TRUE	TRUE	0	0	1	1	none	0.0001289252197139
T075	T330	TRUE	TRUE	0	0	1	1	none	0.0001115474419073
T077	T330	TRUE	TRUE	0	0	1	1	none	0.0001289252197139
T087	T330	TRUE	TRUE	0	0	1	1	none	0.0001322186277782
T095	T330	TRUE	TRUE	0	0	1	1	none	6.72303113349e-05
T099a	T330	TRUE	TRUE	0	0	1	1	none	6.45570540213e-05
T102	T330	FALSE	FALSE	0	0	1	1	none	6.96815885961e-05
T104	T330	FALSE	FALSE	0	0	1	1	none	0.0001198997787044
T105	T330	FALSE	FALSE	0	0	1	1	none	0.0001250736110918
T107	T330	FALSE	FALSE	0	0	1	1	none	7.1520046542e-05
T126	T330	TRUE	TRUE	0	0	1	1	none	5.7126328897e-05
T156	T330	FALSE	FALSE	0	0	1	1	none	0.0001224062856692
T159a	T330	TRUE	TRUE	0	0	1	1	none	0.0001283124003986
T182	T330	FALSE	FALSE	0	0	1	1	none	0.0001237067876091
T188	T330	TRUE	TRUE	0	0	1	1	none	0.000115677727721
T192	T330	FALSE	FALSE	0	0	1	1	none	6.65866122966e-05
T223	T330	FALSE	FALSE	0	0	1	1	none	0.0001224811489785
T225	T330	FALSE	FALSE	0	0	1	1	none	0.000127274622528
T230	T330	TRUE	TRUE	0	0	1	1	none	0.0001303697268597
T232	T330	TRUE	TRUE	0	0	1	1	none	5.6827712842e-05
T241	T330	FALSE	FALSE	0	0	1	1	none	0.0001455605343741
T270	T330	FALSE	FALSE	0	0	1	1	none	5.85477623311e-05
T271b	T330	FALSE	FALSE	0	0	1	1	none	0.0001334925823231
T301	T330	FALSE	FALSE	0	0	1	1	none	7.32962791889e-05
T303	T330	FALSE	FALSE	0	0	1	1	none	6.90280063735e-05
T322	T330	FALSE	FALSE	0	0	1	1	none	0.0001366930621461
T327b	T330	TRUE	TRUE	0	1	1	1	desc	6.128193153e-07
S002	T335	FALSE	FALSE	0	0	1	1	none	0.0001454783926399
S007	T335	FALSE	FALSE	0	0	1	1	none	0.0001448181647952
S021	T335	FALSE	FALSE	0	0	1	1	none	0.0001481980453906
S024	T335	FALSE	FALSE	0	0	1	1	none	0.0001480531137738
S025	T335	FALSE	FALSE	0	0	1	1	none	0.0001458874726099
S026	T335	FALSE	FALSE	0	0	1	1	none	0.0001413967697064
S038	T335	FALSE	FALSE	0	0	1	1	none	0.000145938238499
S039	T335	FALSE	FALSE	0	0	1	1	none	0.0001485996766565
S040	T335	FALSE	FALSE	0	0	1	1	none	6.87055864958e-05
S042	T335	FALSE	FALSE	0	0	1	1	none	0.0001488432339856
S071	T335	FALSE	FALSE	0	0	1	1	none	3.72216037312e-05
S078	T335	FALSE	FALSE	0	0	1	1	none	0.0001502862106679
S081	T335	FALSE	FALSE	0	0	1	1	none	0.0001486659330891
S085	T335	FALSE	FALSE	0	0	1	1	none	7.57039963649e-05
S087	T335	FALSE	FALSE	0	0	1	1	none	8.93600364088e-05
S093	T335	FALSE	FALSE	0	0	1	1	none	5.19806333862e-05
S097	T335	FALSE	FALSE	0	0	1	1	none	0.0001454789983919
S102	T335	FALSE	FALSE	0	0	1	1	none	6.86168511899e-05
S106	T335	FALSE	FALSE	0	0	1	1	none	0.0001464944240349
S130	T335	FALSE	FALSE	0	0	1	1	none	9.02234860074e-05
T009	T335	FALSE	FALSE	0	0	1	1	none	0.0001537282021014
T010	T335	FALSE	FALSE	0	0	1	1	none	0.0001537299124967
T013	T335	FALSE	FALSE	0	0	1	1	none	0.0001515736894998
T014	T335	FALSE	FALSE	0	0	1	1	none	0.0001488074618862
T020	T335	FALSE	FALSE	0	0	1	1	none	0.0001509450888805
T021	T335	FALSE	FALSE	0	0	1	1	none	0.0001518897441555
T028	T335	FALSE	FALSE	0	0	1	1	none	0.0001420947847179
T035a	T335	FALSE	FALSE	0	0	1	1	none	9.03514664162e-05
T035b	T335	FALSE	FALSE	0	0	1	1	none	0.0001531153827861
T040	T335	FALSE	FALSE	0	0	1	1	none	0.0001506029880698
T056	T335	FALSE	FALSE	0	0	1	1	none	0.0001615134220298
T059	T335	FALSE	FALSE	0	0	1	1	none	7.21034459472e-05
T065	T335	FALSE	FALSE	0	0	1	1	none	0.0001458629736201
T069	T335	FALSE	FALSE	0	0	1	1	none	5.36904646929e-05
T073	T335	FALSE	FALSE	0	0	1	1	none	0.0001525025634708
T075	T335	FALSE	FALSE	0	0	1	1	none	0.0001351247856642
T077	T335	FALSE	FALSE	0	0	1	1	none	0.0001525025634708
T087	T335	FALSE	FALSE	0	0	1	1	none	0.0001557959715351
T095	T335	FALSE	FALSE	0	0	1	1	none	9.08076550918e-05
T099a	T335	FALSE	FALSE	0	0	1	1	none	8.81343977782e-05
T102	T335	FALSE	FALSE	0	0	1	1	none	9.3258932353e-05
T104	T335	FALSE	FALSE	0	0	1	1	none	0.0001434771224613
T105	T335	FALSE	FALSE	0	0	1	1	none	0.0001486509548487
T107	T335	FALSE	FALSE	0	0	1	1	none	9.50973902989e-05
T126	T335	TRUE	TRUE	1	0	1	1	anc	6.128193153e-07
T156	T335	FALSE	FALSE	0	0	1	1	none	0.0001459836294261
T159a	T335	FALSE	FALSE	0	0	1	1	none	0.0001518897441555
T182	T335	FALSE	FALSE	0	0	1	1	none	0.000147284131366
T188	T335	FALSE	FALSE	0	0	1	1	none	0.0001392550714779
T192	T335	FALSE	FALSE	0	0	1	1	none	1.56273145689e-05
T223	T335	FALSE	FALSE	0	0	1	1	none	0.0001460584927354
T225	T335	FALSE	FALSE	0	0	1	1	none	0.0001508519662849
T230	T335	FALSE	FALSE	0	0	1	1	none	0.0001539470706166
T232	T335	FALSE	FALSE	0	0	1	1	none	1.04194783369e-05
T241	T335	FALSE	FALSE	0	0	1	1	none	0.000169137878131
T270	T335	FALSE	FALSE	0	0	1	1	none	1.2139527826e-05
T271b	T335	FALSE	FALSE	0	0	1	1	none	0.00015706992608
T301	T335	FALSE	FALSE	0	0	1	1	none	2.23369814612e-05
T303	T335	FALSE	FALSE	0	0	1	1	none	1.80687086458e-05
T322	T335	FALSE	FALSE	0	0	1	1	none	0.000160270405903
T327b	T335	FALSE	FALSE	0	0	1	1	none	6.69702759581e-05
T330	T335	FALSE	FALSE	0	0	1	1	none	6.45189986969e-05
S002	T341	TRUE	TRUE	0	0	1	1	none	1.6551209598e-05
S007	T341	TRUE	TRUE	0	0	1	1	none	6.89571061333e-05
S021	T341	TRUE	TRUE	0	0	1	1	none	1.92708623487e-05
S024	T341	TRUE	TRUE	0	0	1	1	none	1.91259307319e-05
S025	T341	TRUE	TRUE	0	0	1	1	none	1.457001248e-05
S026	T341	TRUE	TRUE	0	0	1	1	none	3.4322283065e-06
S038	T341	TRUE	TRUE	0	0	1	1	none	7.00771798371e-05
S039	T341	TRUE	TRUE	0	0	1	1	none	1.96724936146e-05
S040	T341	TRUE	TRUE	0	0	1	1	none	0.0001149428848599
S042	T341	TRUE	TRUE	0	0	1	1	none	1.99160509437e-05
S071	T341	TRUE	TRUE	0	0	1	1	none	0.0001075995434033
S078	T341	TRUE	TRUE	0	0	1	1	none	2.1359027626e-05
S081	T341	TRUE	TRUE	0	0	1	1	none	1.97387500472e-05
S085	T341	TRUE	TRUE	0	0	1	1	none	0.000107670247023
S087	T341	TRUE	TRUE	0	0	1	1	none	0.0001213262870669
S093	T341	TRUE	TRUE	0	0	1	1	none	9.28405137483e-05
S097	T341	TRUE	TRUE	0	0	1	1	none	1.4161538262e-05
S102	T341	TRUE	TRUE	0	0	1	1	none	0.000114854149554
S106	T341	TRUE	TRUE	0	0	1	1	none	1.7567240993e-05
S130	T341	TRUE	TRUE	0	0	1	1	none	0.0001221897366655
T009	T341	TRUE	TRUE	0	0	1	1	none	1.78742054755e-05
T010	T341	TRUE	TRUE	0	0	1	1	none	1.78759158708e-05
T013	T341	FALSE	FALSE	0	0	1	1	none	7.57126308379e-05
T014	T341	TRUE	TRUE	0	0	1	1	none	1.98802788443e-05
T020	T341	TRUE	TRUE	0	0	1	1	none	7.50840302186e-05
T021	T341	TRUE	TRUE	0	0	1	1	none	1.60357475296e-05
T028	T341	TRUE	TRUE	0	0	1	1	none	6.6233726056e-05
T035a	T341	TRUE	TRUE	0	0	1	1	none	0.0001223177170743
T035b	T341	TRUE	TRUE	0	0	1	1	none	1.72613861602e-05
T040	T341	TRUE	TRUE	0	0	1	1	none	2.16758050279e-05
T056	T341	FALSE	FALSE	0	0	1	1	none	2.56594254039e-05
T059	T341	TRUE	TRUE	0	0	1	1	none	0.0001183407443113
T065	T341	TRUE	TRUE	0	0	1	1	none	7.00019149582e-05
T069	T341	TRUE	TRUE	0	0	1	1	none	0.000120853243731
T073	T341	TRUE	TRUE	0	0	1	1	none	1.66485668449e-05
T075	T341	TRUE	TRUE	0	0	1	1	none	5.92637270023e-05
T077	T341	TRUE	TRUE	0	0	1	1	none	1.66485668449e-05
T087	T341	TRUE	TRUE	0	0	1	1	none	1.99419749092e-05
T095	T341	TRUE	TRUE	0	0	1	1	none	0.0001227739057499
T099a	T341	TRUE	TRUE	0	0	1	1	none	0.0001201006484363
T102	T341	FALSE	FALSE	0	0	1	1	none	0.0001252251830111
T104	T341	FALSE	FALSE	0	0	1	1	none	6.76160637994e-05
T105	T341	FALSE	FALSE	0	0	1	1	none	7.27898961868e-05
T107	T341	FALSE	FALSE	0	0	1	1	none	0.000127063640957
T126	T341	TRUE	TRUE	0	0	1	1	none	0.000136202838704
T156	T341	FALSE	FALSE	0	0	1	1	none	7.01225707642e-05
[truncated: 1,161 more rows]
