# Supplementary material for: Improved characterisation of MRSA transmission using within-host bacterial sequence diversity
Source: eLife. 2019 Oct 8;8:e46402. doi: 10.7554/eLife.46402 (PMC6954020; doi:10.7554/eLife.46402)
Supplement: Figure 9—source data 1. [file elife-46402-fig9-data1.zip › Figure 9-source data 1/classifications/Classification_Posterior_ds_10percol_32.csv]

host.1	host.2	adjacent	contiguous	paths12	paths21	nodes1	nodes2	path.classification	min.distance.between.subgraphs
S002	S007	TRUE	TRUE	0	0	1	1	none	6.47775474755e-05
S002	S021	TRUE	TRUE	0	0	1	1	none	1.27256653432e-05
S007	S021	TRUE	TRUE	0	0	1	1	none	6.22942481307e-05
S002	S024	TRUE	TRUE	0	0	1	1	none	1.34839619462e-05
S007	S024	TRUE	TRUE	0	0	1	1	none	6.30525447337e-05
S021	S024	TRUE	TRUE	0	0	1	1	none	5.583651903e-06
S002	S025	TRUE	TRUE	0	0	1	1	none	2.6307974041e-05
S007	S025	TRUE	TRUE	0	0	1	1	none	6.64729969885e-05
S021	S025	TRUE	TRUE	0	0	1	1	none	2.38246746962e-05
S024	S025	TRUE	TRUE	0	0	1	1	none	2.45829712992e-05
S002	S026	TRUE	TRUE	0	0	1	1	none	2.11362121456e-05
S007	S026	TRUE	TRUE	0	0	1	1	none	6.13012350931e-05
S021	S026	TRUE	TRUE	0	0	1	1	none	1.86529128008e-05
S024	S026	TRUE	TRUE	0	0	1	1	none	1.94112094038e-05
S025	S026	TRUE	TRUE	0	0	1	1	none	1.97383203986e-05
S002	S038	TRUE	TRUE	0	0	1	1	none	6.7225658662e-05
S007	S038	TRUE	TRUE	0	0	1	1	none	5.24648457325e-05
S021	S038	TRUE	TRUE	0	0	1	1	none	6.47423593172e-05
S024	S038	TRUE	TRUE	0	0	1	1	none	6.55006559202e-05
S025	S038	TRUE	TRUE	0	0	1	1	none	6.8921108175e-05
S026	S038	TRUE	TRUE	0	0	1	1	none	6.37493462796e-05
S002	S039	TRUE	TRUE	0	0	1	1	none	1.72950784512e-05
S007	S039	TRUE	TRUE	0	0	1	1	none	6.68636612387e-05
S021	S039	TRUE	TRUE	0	0	1	1	none	6.971253494e-06
S024	S039	TRUE	TRUE	0	0	1	1	none	1.0153065011e-05
S025	S039	TRUE	TRUE	0	0	1	1	none	2.83940878042e-05
S026	S039	TRUE	TRUE	0	0	1	1	none	2.32223259088e-05
S038	S039	TRUE	TRUE	0	0	1	1	none	6.93117724252e-05
S002	S040	TRUE	TRUE	0	0	1	1	none	0.0001119119348685
S007	S040	TRUE	TRUE	0	0	1	1	none	0.000121547694776
S021	S040	TRUE	TRUE	0	0	1	1	none	0.0001094286355237
S024	S040	TRUE	TRUE	0	0	1	1	none	0.0001101869321267
S025	S040	TRUE	TRUE	0	0	1	1	none	0.0001136073843815
S026	S040	TRUE	TRUE	0	0	1	1	none	0.0001084356224861
S038	S040	TRUE	TRUE	0	0	1	1	none	0.0001239958059625
S039	S040	TRUE	TRUE	0	0	1	1	none	0.0001139980486317
S002	S042	TRUE	TRUE	0	0	1	1	none	1.21306238787e-05
S007	S042	TRUE	TRUE	0	0	1	1	none	6.16992066662e-05
S021	S042	TRUE	TRUE	0	0	1	1	none	3.0185563785e-06
S024	S042	TRUE	TRUE	0	0	1	1	none	4.9886104385e-06
S025	S042	TRUE	TRUE	0	0	1	1	none	2.32296332317e-05
S026	S042	TRUE	TRUE	0	0	1	1	none	1.80578713363e-05
S038	S042	TRUE	TRUE	0	0	1	1	none	6.41473178527e-05
S039	S042	TRUE	TRUE	0	0	1	1	none	7.5879694865e-06
S040	S042	TRUE	TRUE	0	0	1	1	none	0.0001088335940592
S002	S071	TRUE	TRUE	0	0	1	1	none	9.90796679855e-05
S007	S071	TRUE	TRUE	0	0	1	1	none	0.000108715427893
S021	S071	TRUE	TRUE	0	0	1	1	none	9.65963686407e-05
S024	S071	TRUE	TRUE	0	0	1	1	none	9.73546652437e-05
S025	S071	TRUE	TRUE	0	0	1	1	none	0.0001007751174985
S026	S071	TRUE	TRUE	0	0	1	1	none	9.56033556031e-05
S038	S071	TRUE	TRUE	0	0	1	1	none	0.0001111635390795
S039	S071	TRUE	TRUE	0	0	1	1	none	0.0001011657817487
S040	S071	TRUE	TRUE	0	0	1	1	none	2.7632585928e-05
S042	S071	TRUE	TRUE	0	0	1	1	none	9.60013271762e-05
S002	S078	TRUE	TRUE	0	0	1	1	none	1.2625799182e-05
S007	S078	TRUE	TRUE	0	0	1	1	none	6.21943819695e-05
S021	S078	TRUE	TRUE	0	0	1	1	none	6.6833159512e-06
S024	S078	TRUE	TRUE	0	0	1	1	none	7.4416125542e-06
S025	S078	TRUE	TRUE	0	0	1	1	none	2.3724808535e-05
S026	S078	TRUE	TRUE	0	0	1	1	none	1.85530466396e-05
S038	S078	TRUE	TRUE	0	0	1	1	none	6.4642493156e-05
S039	S078	TRUE	TRUE	0	0	1	1	none	1.12527290592e-05
S040	S078	TRUE	TRUE	0	0	1	1	none	0.0001093287693625
S042	S078	TRUE	TRUE	0	0	1	1	none	6.0882744867e-06
S071	S078	TRUE	TRUE	0	0	1	1	none	9.64965024795e-05
S002	S081	TRUE	TRUE	0	0	1	1	none	1.31105137436e-05
S007	S081	TRUE	TRUE	0	0	1	1	none	6.26790965311e-05
S021	S081	TRUE	TRUE	0	0	1	1	none	5.2102037004e-06
S024	S081	TRUE	TRUE	0	0	1	1	none	3.4478472954e-06
S025	S081	TRUE	TRUE	0	0	1	1	none	2.42095230966e-05
S026	S081	TRUE	TRUE	0	0	1	1	none	1.90377612012e-05
S038	S081	TRUE	TRUE	0	0	1	1	none	6.51272077176e-05
S039	S081	TRUE	TRUE	0	0	1	1	none	9.7796168084e-06
S040	S081	TRUE	TRUE	0	0	1	1	none	0.0001098134839241
S042	S081	TRUE	TRUE	0	0	1	1	none	4.6151622359e-06
S071	S081	TRUE	TRUE	0	0	1	1	none	9.69812170411e-05
S078	S081	TRUE	TRUE	0	0	1	1	none	7.0681643516e-06
S002	S085	TRUE	TRUE	0	0	1	1	none	9.9398820449e-05
S007	S085	TRUE	TRUE	0	0	1	1	none	0.0001090345803565
S021	S085	TRUE	TRUE	0	0	1	1	none	9.69155211042e-05
S024	S085	TRUE	TRUE	0	0	1	1	none	9.76738177072e-05
S025	S085	TRUE	TRUE	0	0	1	1	none	0.000101094269962
S026	S085	TRUE	TRUE	0	0	1	1	none	9.59225080666e-05
S038	S085	TRUE	TRUE	0	0	1	1	none	0.000111482691543
S039	S085	TRUE	TRUE	0	0	1	1	none	0.0001014849342122
S040	S085	TRUE	TRUE	0	0	1	1	none	4.34833888495e-05
S042	S085	TRUE	TRUE	0	0	1	1	none	9.63204796397e-05
S071	S085	TRUE	TRUE	0	0	1	1	none	3.06511219665e-05
S078	S085	TRUE	TRUE	0	0	1	1	none	9.6815654943e-05
S081	S085	TRUE	TRUE	0	0	1	1	none	9.73003695046e-05
S002	S087	TRUE	TRUE	0	0	1	1	none	0.000111612370132
S007	S087	TRUE	TRUE	0	0	1	1	none	0.0001212481300395
S021	S087	TRUE	TRUE	0	0	1	1	none	0.0001091290707872
S024	S087	TRUE	TRUE	0	0	1	1	none	0.0001098873673902
S025	S087	TRUE	TRUE	0	0	1	1	none	0.000113307819645
S026	S087	TRUE	TRUE	0	0	1	1	none	0.0001081360577496
S038	S087	TRUE	TRUE	0	0	1	1	none	0.000123696241226
S039	S087	TRUE	TRUE	0	0	1	1	none	0.0001136984838952
S040	S087	TRUE	TRUE	0	0	1	1	none	5.56969385325e-05
S042	S087	TRUE	TRUE	0	0	1	1	none	0.0001085340293227
S071	S087	TRUE	TRUE	0	0	1	1	none	4.28646716495e-05
S078	S087	TRUE	TRUE	0	0	1	1	none	0.000109029204626
S081	S087	TRUE	TRUE	0	0	1	1	none	0.0001095139191876
S085	S087	TRUE	TRUE	0	0	1	1	none	2.6654034249e-05
S002	S093	TRUE	TRUE	0	0	1	1	none	8.80688381685e-05
S007	S093	TRUE	TRUE	0	0	1	1	none	9.7704598076e-05
S021	S093	TRUE	TRUE	0	0	1	1	none	8.55855388237e-05
S024	S093	TRUE	TRUE	0	0	1	1	none	8.63438354267e-05
S025	S093	TRUE	TRUE	0	0	1	1	none	8.97642876815e-05
S026	S093	TRUE	TRUE	0	0	1	1	none	8.45925257861e-05
S038	S093	TRUE	TRUE	0	0	1	1	none	0.0001001527092625
S039	S093	TRUE	TRUE	0	0	1	1	none	9.01549519317e-05
S040	S093	TRUE	TRUE	0	0	1	1	none	3.2153406569e-05
S042	S093	TRUE	TRUE	0	0	1	1	none	8.49904973592e-05
S071	S093	TRUE	TRUE	0	0	1	1	none	1.9321139686e-05
S078	S093	TRUE	TRUE	0	0	1	1	none	8.54856726625e-05
S081	S093	TRUE	TRUE	0	0	1	1	none	8.59703872241e-05
S085	S093	TRUE	TRUE	0	0	1	1	none	1.25417397375e-05
S087	S093	TRUE	TRUE	0	0	1	1	none	2.47552894205e-05
S002	S097	TRUE	TRUE	0	0	1	1	none	2.25100648719e-05
S007	S097	TRUE	TRUE	0	0	1	1	none	6.26750878194e-05
S021	S097	TRUE	TRUE	0	0	1	1	none	2.00267655271e-05
S024	S097	TRUE	TRUE	0	0	1	1	none	2.07850621301e-05
S025	S097	TRUE	TRUE	0	0	1	1	none	5.6146099809e-06
S026	S097	TRUE	TRUE	0	0	1	1	none	1.59404112295e-05
S038	S097	TRUE	TRUE	0	0	1	1	none	6.51231990059e-05
S039	S097	TRUE	TRUE	0	0	1	1	none	2.45961786351e-05
S040	S097	TRUE	TRUE	0	0	1	1	none	0.0001098094752124
S042	S097	TRUE	TRUE	0	0	1	1	none	1.94317240626e-05
S071	S097	TRUE	TRUE	0	0	1	1	none	9.69772083294e-05
S078	S097	TRUE	TRUE	0	0	1	1	none	1.99268993659e-05
S081	S097	TRUE	TRUE	0	0	1	1	none	2.04116139275e-05
S085	S097	TRUE	TRUE	0	0	1	1	none	9.72963607929e-05
S087	S097	TRUE	TRUE	0	0	1	1	none	0.0001095099104759
S093	S097	TRUE	TRUE	0	0	1	1	none	8.59663785124e-05
S002	S102	TRUE	TRUE	0	0	1	1	none	0.00011327645635
S007	S102	TRUE	TRUE	0	0	1	1	none	0.0001229122162575
S021	S102	TRUE	TRUE	0	0	1	1	none	0.0001107931570052
S024	S102	TRUE	TRUE	0	0	1	1	none	0.0001115514536082
S025	S102	TRUE	TRUE	0	0	1	1	none	0.000114971905863
S026	S102	TRUE	TRUE	0	0	1	1	none	0.0001098001439676
S038	S102	TRUE	TRUE	0	0	1	1	none	0.000125360327444
S039	S102	TRUE	TRUE	0	0	1	1	none	0.0001153625701132
S040	S102	TRUE	TRUE	0	0	1	1	none	4.9997938525e-06
S042	S102	TRUE	TRUE	0	0	1	1	none	0.0001101981155407
S071	S102	TRUE	TRUE	0	0	1	1	none	2.89971074095e-05
S078	S102	TRUE	TRUE	0	0	1	1	none	0.000110693290844
S081	S102	TRUE	TRUE	0	0	1	1	none	0.0001111780054056
S085	S102	TRUE	TRUE	0	0	1	1	none	4.4847910331e-05
S087	S102	TRUE	TRUE	0	0	1	1	none	5.7061460014e-05
S093	S102	TRUE	TRUE	0	0	1	1	none	3.35179280505e-05
S097	S102	TRUE	TRUE	0	0	1	1	none	0.0001111739966939
S002	S106	TRUE	TRUE	0	0	1	1	none	9.324059813e-06
S007	S106	TRUE	TRUE	0	0	1	1	none	6.32848305685e-05
S021	S106	TRUE	TRUE	0	0	1	1	none	1.12329484362e-05
S024	S106	TRUE	TRUE	0	0	1	1	none	1.19912450392e-05
S025	S106	TRUE	TRUE	0	0	1	1	none	2.4815257134e-05
S026	S106	TRUE	TRUE	0	0	1	1	none	1.96434952386e-05
S038	S106	TRUE	TRUE	0	0	1	1	none	6.5732941755e-05
S039	S106	TRUE	TRUE	0	0	1	1	none	1.58023615442e-05
S040	S106	TRUE	TRUE	0	0	1	1	none	0.0001104192179615
S042	S106	TRUE	TRUE	0	0	1	1	none	1.06379069717e-05
S071	S106	TRUE	TRUE	0	0	1	1	none	9.75869510785e-05
S078	S106	TRUE	TRUE	0	0	1	1	none	1.1133082275e-05
S081	S106	TRUE	TRUE	0	0	1	1	none	1.16177968366e-05
S085	S106	TRUE	TRUE	0	0	1	1	none	9.7906103542e-05
S087	S106	TRUE	TRUE	0	0	1	1	none	0.000110119653225
S093	S106	TRUE	TRUE	0	0	1	1	none	8.65761212615e-05
S097	S106	TRUE	TRUE	0	0	1	1	none	2.10173479649e-05
S102	S106	TRUE	TRUE	0	0	1	1	none	0.000111783739443
S002	S130	TRUE	TRUE	0	0	1	1	none	0.0001107499180378
S007	S130	TRUE	TRUE	0	0	1	1	none	0.0001203856779453
S021	S130	TRUE	TRUE	0	0	1	1	none	0.000108266618693
S024	S130	TRUE	TRUE	0	0	1	1	none	0.000109024915296
S025	S130	TRUE	TRUE	0	0	1	1	none	0.0001124453675508
S026	S130	TRUE	TRUE	0	0	1	1	none	0.0001072736056554
S038	S130	TRUE	TRUE	0	0	1	1	none	0.0001228337891318
S039	S130	TRUE	TRUE	0	0	1	1	none	0.000112836031801
S040	S130	TRUE	TRUE	0	0	1	1	none	5.48344864383e-05
S042	S130	TRUE	TRUE	0	0	1	1	none	0.0001076715772285
S071	S130	TRUE	TRUE	0	0	1	1	none	4.20022195553e-05
S078	S130	TRUE	TRUE	0	0	1	1	none	0.0001081667525318
S081	S130	TRUE	TRUE	0	0	1	1	none	0.0001086514670934
S085	S130	TRUE	TRUE	0	0	1	1	none	2.57915821548e-05
S087	S130	TRUE	TRUE	0	0	1	1	none	2.3797222638e-06
S093	S130	TRUE	TRUE	0	0	1	1	none	2.38928373263e-05
S097	S130	TRUE	TRUE	0	0	1	1	none	0.0001086474583817
S102	S130	TRUE	TRUE	0	0	1	1	none	5.61990079198e-05
S106	S130	TRUE	TRUE	0	0	1	1	none	0.0001092572011308
S002	T009	FALSE	FALSE	0	0	1	1	none	3.0519843588e-05
S007	T009	FALSE	FALSE	0	0	1	1	none	7.06848665355e-05
S021	T009	FALSE	FALSE	0	0	1	1	none	2.80365442432e-05
S024	T009	FALSE	FALSE	0	0	1	1	none	2.87948408462e-05
S025	T009	FALSE	FALSE	0	0	1	1	none	2.9121951841e-05
S026	T009	FALSE	FALSE	0	0	1	1	none	1.85199983196e-05
S038	T009	FALSE	FALSE	0	0	1	1	none	7.3132977722e-05
S039	T009	FALSE	FALSE	0	0	1	1	none	3.26059573512e-05
S040	T009	FALSE	FALSE	0	0	1	1	none	0.0001178192539285
S042	T009	FALSE	FALSE	0	0	1	1	none	2.74415027787e-05
S071	T009	FALSE	FALSE	0	0	1	1	none	0.0001049869870455
S078	T009	FALSE	FALSE	0	0	1	1	none	2.7936678082e-05
S081	T009	FALSE	FALSE	0	0	1	1	none	2.84213926436e-05
S085	T009	FALSE	FALSE	0	0	1	1	none	0.000105306139509
S087	T009	FALSE	FALSE	0	0	1	1	none	0.000117519689192
S093	T009	FALSE	FALSE	0	0	1	1	none	9.39761572285e-05
S097	T009	FALSE	FALSE	0	0	1	1	none	2.53240426719e-05
S102	T009	FALSE	FALSE	0	0	1	1	none	0.00011918377541
S106	T009	FALSE	FALSE	0	0	1	1	none	2.9027126681e-05
S130	T009	FALSE	FALSE	0	0	1	1	none	0.0001166572370978
S002	T010	FALSE	FALSE	0	0	1	1	none	2.90903715125e-05
S007	T010	FALSE	FALSE	0	0	1	1	none	6.925539446e-05
S021	T010	FALSE	FALSE	0	0	1	1	none	2.66070721677e-05
S024	T010	FALSE	FALSE	0	0	1	1	none	2.73653687707e-05
S025	T010	FALSE	FALSE	0	0	1	1	none	2.76924797655e-05
S026	T010	FALSE	FALSE	0	0	1	1	none	1.70905262441e-05
S038	T010	FALSE	FALSE	0	0	1	1	none	7.17035056465e-05
S039	T010	FALSE	FALSE	0	0	1	1	none	3.11764852757e-05
S040	T010	FALSE	FALSE	0	0	1	1	none	0.000116389781853
S042	T010	FALSE	FALSE	0	0	1	1	none	2.60120307032e-05
S071	T010	FALSE	FALSE	0	0	1	1	none	0.00010355751497
S078	T010	FALSE	FALSE	0	0	1	1	none	2.65072060065e-05
S081	T010	FALSE	FALSE	0	0	1	1	none	2.69919205681e-05
S085	T010	FALSE	FALSE	0	0	1	1	none	0.0001038766674335
S087	T010	FALSE	FALSE	0	0	1	1	none	0.0001160902171165
S093	T010	FALSE	FALSE	0	0	1	1	none	9.2546685153e-05
S097	T010	FALSE	FALSE	0	0	1	1	none	2.38945705964e-05
S102	T010	FALSE	FALSE	0	0	1	1	none	0.0001177543033345
S106	T010	FALSE	FALSE	0	0	1	1	none	2.75976546055e-05
S130	T010	FALSE	FALSE	0	0	1	1	none	0.0001152277650223
T009	T010	TRUE	TRUE	0	0	1	1	none	3.5397124175e-06
S002	T013	FALSE	FALSE	0	0	1	1	none	7.77305903158e-05
S007	T013	FALSE	FALSE	0	0	1	1	none	6.29697773863e-05
S021	T013	FALSE	FALSE	0	0	1	1	none	7.5247290971e-05
S024	T013	FALSE	FALSE	0	0	1	1	none	7.6005587574e-05
S025	T013	FALSE	FALSE	0	0	1	1	none	7.94260398288e-05
S026	T013	FALSE	FALSE	0	0	1	1	none	7.42542779334e-05
S038	T013	FALSE	FALSE	0	0	1	1	none	1.49903844448e-05
S039	T013	FALSE	FALSE	0	0	1	1	none	7.9816704079e-05
S040	T013	FALSE	FALSE	0	0	1	1	none	0.0001345007376163
S042	T013	FALSE	FALSE	0	0	1	1	none	7.46522495065e-05
S071	T013	FALSE	FALSE	0	0	1	1	none	0.0001216684707333
S078	T013	FALSE	FALSE	0	0	1	1	none	7.51474248098e-05
S081	T013	FALSE	FALSE	0	0	1	1	none	7.56321393714e-05
S085	T013	FALSE	FALSE	0	0	1	1	none	0.0001219876231968
S087	T013	FALSE	FALSE	0	0	1	1	none	0.0001342011728798
S093	T013	FALSE	FALSE	0	0	1	1	none	0.0001106576409163
S097	T013	FALSE	FALSE	0	0	1	1	none	7.56281306597e-05
S102	T013	FALSE	FALSE	0	0	1	1	none	0.0001358652590978
S106	T013	FALSE	FALSE	0	0	1	1	none	7.62378734088e-05
S130	T013	FALSE	FALSE	0	0	1	1	none	0.0001333387207856
T009	T013	FALSE	FALSE	0	0	1	1	none	8.36379093758e-05
T010	T013	FALSE	FALSE	0	0	1	1	none	8.22084373003e-05
S002	T014	TRUE	TRUE	0	0	1	1	none	1.30024236592e-05
S007	T014	TRUE	TRUE	0	0	1	1	none	6.25710064467e-05
S021	T014	TRUE	TRUE	0	0	1	1	none	3.890356159e-06
S024	T014	TRUE	TRUE	0	0	1	1	none	5.860410219e-06
S025	T014	TRUE	TRUE	0	0	1	1	none	2.41014330122e-05
S026	T014	TRUE	TRUE	0	0	1	1	none	1.89296711168e-05
S038	T014	TRUE	TRUE	0	0	1	1	none	6.50191176332e-05
S039	T014	TRUE	TRUE	0	0	1	1	none	8.459769267e-06
S040	T014	TRUE	TRUE	0	0	1	1	none	0.0001097053938397
S042	T014	TRUE	TRUE	0	0	1	1	none	2.0835572375e-06
S071	T014	TRUE	TRUE	0	0	1	1	none	9.68731269567e-05
S078	T014	TRUE	TRUE	0	0	1	1	none	6.9600742672e-06
S081	T014	TRUE	TRUE	0	0	1	1	none	5.4869620164e-06
S085	T014	TRUE	TRUE	0	0	1	1	none	9.71922794202e-05
S087	T014	TRUE	TRUE	0	0	1	1	none	0.0001094058291032
S093	T014	TRUE	TRUE	0	0	1	1	none	8.58622971397e-05
S097	T014	TRUE	TRUE	0	0	1	1	none	2.03035238431e-05
S102	T014	TRUE	TRUE	0	0	1	1	none	0.0001110699153212
S106	T014	TRUE	TRUE	0	0	1	1	none	1.15097067522e-05
S130	T014	TRUE	TRUE	0	0	1	1	none	0.000108543377009
T009	T014	FALSE	FALSE	0	0	1	1	none	2.83133025592e-05
T010	T014	FALSE	FALSE	0	0	1	1	none	2.68838304837e-05
T013	T014	FALSE	FALSE	0	0	1	1	none	7.5524049287e-05
S002	T020	TRUE	TRUE	0	0	1	1	none	7.00452721545e-05
S007	T020	TRUE	TRUE	0	0	1	1	none	5.5284459225e-05
S021	T020	TRUE	TRUE	0	0	1	1	none	6.75619728097e-05
S024	T020	TRUE	TRUE	0	0	1	1	none	6.83202694127e-05
S025	T020	TRUE	TRUE	0	0	1	1	none	7.17407216675e-05
S026	T020	TRUE	TRUE	0	0	1	1	none	6.65689597721e-05
S038	T020	TRUE	TRUE	0	0	1	1	none	4.0313709495e-06
S039	T020	TRUE	TRUE	0	0	1	1	none	7.21313859177e-05
S040	T020	TRUE	TRUE	0	0	1	1	none	0.000126815419455
S042	T020	TRUE	TRUE	0	0	1	1	none	6.69669313452e-05
S071	T020	TRUE	TRUE	0	0	1	1	none	0.000113983152572
S078	T020	TRUE	TRUE	0	0	1	1	none	6.74621066485e-05
S081	T020	TRUE	TRUE	0	0	1	1	none	6.79468212101e-05
S085	T020	TRUE	TRUE	0	0	1	1	none	0.0001143023050355
S087	T020	TRUE	TRUE	0	0	1	1	none	0.0001265158547185
S093	T020	TRUE	TRUE	0	0	1	1	none	0.000102972322755
S097	T020	TRUE	TRUE	0	0	1	1	none	6.79428124984e-05
S102	T020	TRUE	TRUE	0	0	1	1	none	0.0001281799409365
S106	T020	TRUE	TRUE	0	0	1	1	none	6.85525552475e-05
S130	T020	TRUE	TRUE	0	0	1	1	none	0.0001256534026243
T009	T020	FALSE	FALSE	0	0	1	1	none	7.59525912145e-05
T010	T020	FALSE	FALSE	0	0	1	1	none	7.4523119139e-05
T013	T020	FALSE	FALSE	0	0	1	1	none	1.78099979373e-05
T014	T020	TRUE	TRUE	0	0	1	1	none	6.78387311257e-05
S002	T021	TRUE	TRUE	0	0	1	1	none	2.7429372613e-05
S007	T021	TRUE	TRUE	0	0	1	1	none	6.75943955605e-05
S021	T021	TRUE	TRUE	0	0	1	1	none	2.49460732682e-05
S024	T021	TRUE	TRUE	0	0	1	1	none	2.57043698712e-05
S025	T021	TRUE	TRUE	0	0	1	1	none	2.6031480866e-05
S026	T021	TRUE	TRUE	0	0	1	1	none	1.54295273446e-05
S038	T021	TRUE	TRUE	0	0	1	1	none	7.0042506747e-05
S039	T021	TRUE	TRUE	0	0	1	1	none	2.95154863762e-05
S040	T021	TRUE	TRUE	0	0	1	1	none	0.0001147287829535
S042	T021	TRUE	TRUE	0	0	1	1	none	2.43510318037e-05
S071	T021	TRUE	TRUE	0	0	1	1	none	0.0001018965160705
S078	T021	TRUE	TRUE	0	0	1	1	none	2.4846207107e-05
S081	T021	TRUE	TRUE	0	0	1	1	none	2.53309216686e-05
S085	T021	TRUE	TRUE	0	0	1	1	none	0.000102215668534
S087	T021	TRUE	TRUE	0	0	1	1	none	0.000114429218217
S093	T021	TRUE	TRUE	0	0	1	1	none	9.08856862535e-05
S097	T021	TRUE	TRUE	0	0	1	1	none	2.22335716969e-05
S102	T021	TRUE	TRUE	0	0	1	1	none	0.000116093304435
S106	T021	TRUE	TRUE	0	0	1	1	none	2.5936655706e-05
S130	T021	TRUE	TRUE	0	0	1	1	none	0.0001135667661228
T009	T021	FALSE	FALSE	0	0	1	1	none	6.725743346e-06
T010	T021	FALSE	FALSE	0	0	1	1	none	5.2962712705e-06
T013	T021	FALSE	FALSE	0	0	1	1	none	8.05474384008e-05
T014	T021	TRUE	TRUE	0	0	1	1	none	2.52228315842e-05
T020	T021	TRUE	TRUE	0	0	1	1	none	7.28621202395e-05
S002	T028	TRUE	TRUE	0	0	1	1	none	7.04717221745e-05
S007	T028	TRUE	TRUE	0	0	1	1	none	4.1759381959e-05
S021	T028	TRUE	TRUE	0	0	1	1	none	6.79884228297e-05
S024	T028	TRUE	TRUE	0	0	1	1	none	6.87467194327e-05
S025	T028	TRUE	TRUE	0	0	1	1	none	7.21671716875e-05
S026	T028	TRUE	TRUE	0	0	1	1	none	6.69954097921e-05
S038	T028	TRUE	TRUE	0	0	1	1	none	5.81590204315e-05
S039	T028	TRUE	TRUE	0	0	1	1	none	7.25578359377e-05
S040	T028	TRUE	TRUE	0	0	1	1	none	0.000127241869475
S042	T028	TRUE	TRUE	0	0	1	1	none	6.73933813652e-05
S071	T028	TRUE	TRUE	0	0	1	1	none	0.000114409602592
S078	T028	TRUE	TRUE	0	0	1	1	none	6.78885566685e-05
S081	T028	TRUE	TRUE	0	0	1	1	none	6.83732712301e-05
S085	T028	TRUE	TRUE	0	0	1	1	none	0.0001147287550555
S087	T028	TRUE	TRUE	0	0	1	1	none	0.0001269423047385
S093	T028	TRUE	TRUE	0	0	1	1	none	0.000103398772775
S097	T028	TRUE	TRUE	0	0	1	1	none	6.83692625184e-05
S102	T028	TRUE	TRUE	0	0	1	1	none	0.0001286063909565
S106	T028	TRUE	TRUE	0	0	1	1	none	6.89790052675e-05
S130	T028	TRUE	TRUE	0	0	1	1	none	0.0001260798526443
T009	T028	FALSE	FALSE	0	0	1	1	none	7.63790412345e-05
T010	T028	FALSE	FALSE	0	0	1	1	none	7.4949569159e-05
T013	T028	FALSE	FALSE	0	0	1	1	none	6.86639520853e-05
T014	T028	TRUE	TRUE	0	0	1	1	none	6.82651811457e-05
T020	T028	TRUE	TRUE	0	0	1	1	none	6.0978633924e-05
T021	T028	TRUE	TRUE	0	0	1	1	none	7.32885702595e-05
S002	T035a	TRUE	TRUE	0	0	1	1	none	0.0001131473026885
S007	T035a	TRUE	TRUE	0	0	1	1	none	0.000122783062596
S021	T035a	TRUE	TRUE	0	0	1	1	none	0.0001106640033437
S024	T035a	TRUE	TRUE	0	0	1	1	none	0.0001114222999467
S025	T035a	TRUE	TRUE	0	0	1	1	none	0.0001148427522015
S026	T035a	TRUE	TRUE	0	0	1	1	none	0.0001096709903061
S038	T035a	TRUE	TRUE	0	0	1	1	none	0.0001252311737825
S039	T035a	TRUE	TRUE	0	0	1	1	none	0.0001152334164517
S040	T035a	TRUE	TRUE	0	0	1	1	none	5.7231871089e-05
S042	T035a	TRUE	TRUE	0	0	1	1	none	0.0001100689618792
S071	T035a	TRUE	TRUE	0	0	1	1	none	4.4399604206e-05
S078	T035a	TRUE	TRUE	0	0	1	1	none	0.0001105641371825
S081	T035a	TRUE	TRUE	0	0	1	1	none	0.0001110488517441
S085	T035a	TRUE	TRUE	0	0	1	1	none	2.81889668055e-05
S087	T035a	TRUE	TRUE	0	0	1	1	none	7.2006218285e-06
S093	T035a	TRUE	TRUE	0	0	1	1	none	2.6290221977e-05
S097	T035a	TRUE	TRUE	0	0	1	1	none	0.0001110448430324
S102	T035a	TRUE	TRUE	0	0	1	1	none	5.85963925705e-05
S106	T035a	TRUE	TRUE	0	0	1	1	none	0.0001116545857815
S130	T035a	TRUE	TRUE	0	0	1	1	none	6.3381697343e-06
T009	T035a	FALSE	FALSE	0	0	1	1	none	0.0001190546217485
T010	T035a	FALSE	FALSE	0	0	1	1	none	0.000117625149673
T013	T035a	FALSE	FALSE	0	0	1	1	none	0.0001357361054363
T014	T035a	TRUE	TRUE	0	0	1	1	none	0.0001109407616597
T020	T035a	TRUE	TRUE	0	0	1	1	none	0.000128050787275
T021	T035a	TRUE	TRUE	0	0	1	1	none	0.0001159641507735
T028	T035a	TRUE	TRUE	0	0	1	1	none	0.000128477237295
S002	T035b	TRUE	TRUE	0	0	1	1	none	2.71135686015e-05
S007	T035b	TRUE	TRUE	0	0	1	1	none	6.7278591549e-05
S021	T035b	TRUE	TRUE	0	0	1	1	none	2.46302692567e-05
S024	T035b	TRUE	TRUE	0	0	1	1	none	2.53885658597e-05
S025	T035b	TRUE	TRUE	0	0	1	1	none	2.57156768545e-05
S026	T035b	TRUE	TRUE	0	0	1	1	none	1.51137233331e-05
S038	T035b	TRUE	TRUE	0	0	1	1	none	6.97267027355e-05
S039	T035b	TRUE	TRUE	0	0	1	1	none	2.91996823647e-05
S040	T035b	TRUE	TRUE	0	0	1	1	none	0.000114412978942
S042	T035b	TRUE	TRUE	0	0	1	1	none	2.40352277922e-05
S071	T035b	TRUE	TRUE	0	0	1	1	none	0.000101580712059
S078	T035b	TRUE	TRUE	0	0	1	1	none	2.45304030955e-05
S081	T035b	TRUE	TRUE	0	0	1	1	none	2.50151176571e-05
S085	T035b	TRUE	TRUE	0	0	1	1	none	0.0001018998645225
S087	T035b	TRUE	TRUE	0	0	1	1	none	0.0001141134142055
S093	T035b	TRUE	TRUE	0	0	1	1	none	9.0569882242e-05
S097	T035b	TRUE	TRUE	0	0	1	1	none	2.19177676854e-05
S102	T035b	TRUE	TRUE	0	0	1	1	none	0.0001157775004235
S106	T035b	TRUE	TRUE	0	0	1	1	none	2.56208516945e-05
S130	T035b	TRUE	TRUE	0	0	1	1	none	0.0001132509621113
T009	T035b	FALSE	FALSE	0	0	1	1	none	7.6216967915e-06
T010	T035b	FALSE	FALSE	0	0	1	1	none	6.192224716e-06
T013	T035b	FALSE	FALSE	0	0	1	1	none	8.02316343893e-05
T014	T035b	TRUE	TRUE	0	0	1	1	none	2.49070275727e-05
T020	T035b	TRUE	TRUE	0	0	1	1	none	7.2546316228e-05
T021	T035b	TRUE	TRUE	0	0	1	1	none	4.5312258165e-06
T028	T035b	TRUE	TRUE	0	0	1	1	none	7.2972766248e-05
T035a	T035b	TRUE	TRUE	0	0	1	1	none	0.000115648346762
S002	T040	TRUE	TRUE	0	0	1	1	none	1.49526640631e-05
S007	T040	TRUE	TRUE	0	0	1	1	none	6.45212468506e-05
S021	T040	TRUE	TRUE	0	0	1	1	none	7.0523540199e-06
S024	T040	TRUE	TRUE	0	0	1	1	none	5.2899976149e-06
S025	T040	TRUE	TRUE	0	0	1	1	none	2.60516734161e-05
S026	T040	TRUE	TRUE	0	0	1	1	none	2.08799115207e-05
S038	T040	TRUE	TRUE	0	0	1	1	none	6.69693580371e-05
S039	T040	TRUE	TRUE	0	0	1	1	none	1.16217671279e-05
S040	T040	TRUE	TRUE	0	0	1	1	none	0.0001116556342436
S042	T040	TRUE	TRUE	0	0	1	1	none	6.4573125554e-06
S071	T040	TRUE	TRUE	0	0	1	1	none	9.88233673606e-05
S078	T040	TRUE	TRUE	0	0	1	1	none	8.9103146711e-06
S081	T040	TRUE	TRUE	0	0	1	1	none	3.0539077765e-06
S085	T040	TRUE	TRUE	0	0	1	1	none	9.91425198241e-05
S087	T040	TRUE	TRUE	0	0	1	1	none	0.0001113560695071
S093	T040	TRUE	TRUE	0	0	1	1	none	8.78125375436e-05
S097	T040	TRUE	TRUE	0	0	1	1	none	2.2253764247e-05
S102	T040	TRUE	TRUE	0	0	1	1	none	0.0001130201557251
S106	T040	TRUE	TRUE	0	0	1	1	none	1.34599471561e-05
S130	T040	TRUE	TRUE	0	0	1	1	none	0.0001104936174129
T009	T040	FALSE	FALSE	0	0	1	1	none	3.02635429631e-05
T010	T040	FALSE	FALSE	0	0	1	1	none	2.88340708876e-05
T013	T040	FALSE	FALSE	0	0	1	1	none	7.74742896909e-05
T014	T040	TRUE	TRUE	0	0	1	1	none	7.3291123359e-06
T020	T040	TRUE	TRUE	0	0	1	1	none	6.97889715296e-05
T021	T040	TRUE	TRUE	0	0	1	1	none	2.71730719881e-05
T028	T040	TRUE	TRUE	0	0	1	1	none	7.02154215496e-05
T035a	T040	TRUE	TRUE	0	0	1	1	none	0.0001128910020636
T035b	T040	TRUE	TRUE	0	0	1	1	none	2.68572679766e-05
S002	T056	FALSE	FALSE	0	0	1	1	none	3.5703649722e-05
S007	T056	FALSE	FALSE	0	0	1	1	none	7.58686726695e-05
S021	T056	FALSE	FALSE	0	0	1	1	none	3.32203503772e-05
S024	T056	FALSE	FALSE	0	0	1	1	none	3.39786469802e-05
S025	T056	FALSE	FALSE	0	0	1	1	none	3.4305757975e-05
S026	T056	FALSE	FALSE	0	0	1	1	none	2.37038044536e-05
S038	T056	FALSE	FALSE	0	0	1	1	none	7.8316783856e-05
S039	T056	FALSE	FALSE	0	0	1	1	none	3.77897634852e-05
S040	T056	FALSE	FALSE	0	0	1	1	none	0.0001230030600625
S042	T056	FALSE	FALSE	0	0	1	1	none	3.26253089127e-05
S071	T056	FALSE	FALSE	0	0	1	1	none	0.0001101707931795
S078	T056	FALSE	FALSE	0	0	1	1	none	3.3120484216e-05
S081	T056	FALSE	FALSE	0	0	1	1	none	3.36051987776e-05
S085	T056	FALSE	FALSE	0	0	1	1	none	0.000110489945643
S087	T056	FALSE	FALSE	0	0	1	1	none	0.000122703495326
S093	T056	FALSE	FALSE	0	0	1	1	none	9.91599633625e-05
S097	T056	FALSE	FALSE	0	0	1	1	none	3.05078488059e-05
S102	T056	FALSE	FALSE	0	0	1	1	none	0.000124367581544
S106	T056	FALSE	FALSE	0	0	1	1	none	3.4210932815e-05
S130	T056	FALSE	FALSE	0	0	1	1	none	0.0001218410432318
T009	T056	TRUE	TRUE	1	0	1	1	anc	1.548533763e-06
T010	T056	FALSE	FALSE	0	0	1	1	none	8.7235185515e-06
T013	T056	FALSE	FALSE	0	0	1	1	none	8.88217155098e-05
T014	T056	FALSE	FALSE	0	0	1	1	none	3.34971086932e-05
T020	T056	FALSE	FALSE	0	0	1	1	none	8.11363973485e-05
T021	T056	FALSE	FALSE	0	0	1	1	none	1.190954948e-05
T028	T056	FALSE	FALSE	0	0	1	1	none	8.15628473685e-05
T035a	T056	FALSE	FALSE	0	0	1	1	none	0.0001242384278825
T035b	T056	FALSE	FALSE	0	0	1	1	none	1.28055029255e-05
T040	T056	FALSE	FALSE	0	0	1	1	none	3.54473490971e-05
S002	T059	TRUE	TRUE	0	0	1	1	none	0.000117485318252
S007	T059	TRUE	TRUE	0	0	1	1	none	0.0001271210781595
S021	T059	TRUE	TRUE	0	0	1	1	none	0.0001150020189072
S024	T059	TRUE	TRUE	0	0	1	1	none	0.0001157603155102
S025	T059	TRUE	TRUE	0	0	1	1	none	0.000119180767765
S026	T059	TRUE	TRUE	0	0	1	1	none	0.0001140090058696
S038	T059	TRUE	TRUE	0	0	1	1	none	0.000129569189346
S039	T059	TRUE	TRUE	0	0	1	1	none	0.0001195714320152
S040	T059	TRUE	TRUE	0	0	1	1	none	6.7851408405e-06
S042	T059	TRUE	TRUE	0	0	1	1	none	0.0001144069774427
S071	T059	TRUE	TRUE	0	0	1	1	none	3.32059693115e-05
S078	T059	TRUE	TRUE	0	0	1	1	none	0.000114902152746
S081	T059	TRUE	TRUE	0	0	1	1	none	0.0001153868673076
S085	T059	TRUE	TRUE	0	0	1	1	none	4.9056772233e-05
S087	T059	TRUE	TRUE	0	0	1	1	none	6.1270321916e-05
S093	T059	TRUE	TRUE	0	0	1	1	none	3.77267899525e-05
S097	T059	TRUE	TRUE	0	0	1	1	none	0.0001153828585959
S102	T059	TRUE	TRUE	0	0	1	1	none	1.0573177236e-05
S106	T059	TRUE	TRUE	0	0	1	1	none	0.000115992601345
S130	T059	TRUE	TRUE	0	0	1	1	none	6.04078698218e-05
T009	T059	FALSE	FALSE	0	0	1	1	none	0.000123392637312
T010	T059	FALSE	FALSE	0	0	1	1	none	0.0001219631652365
T013	T059	FALSE	FALSE	0	0	1	1	none	0.0001400741209998
T014	T059	TRUE	TRUE	0	0	1	1	none	0.0001152787772232
T020	T059	TRUE	TRUE	0	0	1	1	none	0.0001323888028385
T021	T059	TRUE	TRUE	0	0	1	1	none	0.000120302166337
T028	T059	TRUE	TRUE	0	0	1	1	none	0.0001328152528585
T035a	T059	TRUE	TRUE	0	0	1	1	none	6.28052544725e-05
T035b	T059	TRUE	TRUE	0	0	1	1	none	0.0001199863623255
T040	T059	TRUE	TRUE	0	0	1	1	none	0.0001172290176271
T056	T059	FALSE	FALSE	0	0	1	1	none	0.000128576443446
S002	T065	TRUE	TRUE	0	0	1	1	none	6.74652355236e-05
S007	T065	TRUE	TRUE	0	0	1	1	none	5.27044225941e-05
S021	T065	TRUE	TRUE	0	0	1	1	none	6.49819361788e-05
S024	T065	TRUE	TRUE	0	0	1	1	none	6.57402327818e-05
S025	T065	TRUE	TRUE	0	0	1	1	none	6.91606850366e-05
S026	T065	TRUE	TRUE	0	0	1	1	none	6.39889231412e-05
S038	T065	TRUE	TRUE	0	0	1	1	none	4.7250296526e-06
S039	T065	TRUE	TRUE	0	0	1	1	none	6.95513492868e-05
S040	T065	TRUE	TRUE	0	0	1	1	none	0.0001242353828241
S042	T065	TRUE	TRUE	0	0	1	1	none	6.43868947143e-05
S071	T065	TRUE	TRUE	0	0	1	1	none	0.0001114031159411
S078	T065	TRUE	TRUE	0	0	1	1	none	6.48820700176e-05
S081	T065	TRUE	TRUE	0	0	1	1	none	6.53667845792e-05
S085	T065	TRUE	TRUE	0	0	1	1	none	0.0001117222684046
S087	T065	TRUE	TRUE	0	0	1	1	none	0.0001239358180876
S093	T065	TRUE	TRUE	0	0	1	1	none	0.0001003922861241
S097	T065	TRUE	TRUE	0	0	1	1	none	6.53627758675e-05
S102	T065	TRUE	TRUE	0	0	1	1	none	0.0001255999043056
S106	T065	TRUE	TRUE	0	0	1	1	none	6.59725186166e-05
S130	T065	TRUE	TRUE	0	0	1	1	none	0.0001230733659934
T009	T065	FALSE	FALSE	0	0	1	1	none	7.33725545836e-05
T010	T065	FALSE	FALSE	0	0	1	1	none	7.19430825081e-05
T013	T065	FALSE	FALSE	0	0	1	1	none	1.27534117768e-05
T014	T065	TRUE	TRUE	0	0	1	1	none	6.52586944948e-05
T020	T065	TRUE	TRUE	0	0	1	1	none	7.5446431451e-06
T021	T065	TRUE	TRUE	0	0	1	1	none	7.02820836086e-05
T028	T065	TRUE	TRUE	0	0	1	1	none	5.83985972931e-05
T035a	T065	TRUE	TRUE	0	0	1	1	none	0.0001254707506441
T035b	T065	TRUE	TRUE	0	0	1	1	none	6.99662795971e-05
T040	T065	TRUE	TRUE	0	0	1	1	none	6.72089348987e-05
T056	T065	FALSE	FALSE	0	0	1	1	none	7.85563607176e-05
T059	T065	TRUE	TRUE	0	0	1	1	none	0.0001298087662076
S002	T069	TRUE	TRUE	0	0	1	1	none	0.000124936274034
S007	T069	TRUE	TRUE	0	0	1	1	none	0.0001345720339415
S021	T069	TRUE	TRUE	0	0	1	1	none	0.0001224529746892
S024	T069	TRUE	TRUE	0	0	1	1	none	0.0001232112712922
S025	T069	TRUE	TRUE	0	0	1	1	none	0.000126631723547
S026	T069	TRUE	TRUE	0	0	1	1	none	0.0001214599616516
S038	T069	TRUE	TRUE	0	0	1	1	none	0.000137020145128
S039	T069	TRUE	TRUE	0	0	1	1	none	0.0001270223877972
S040	T069	TRUE	TRUE	0	0	1	1	none	5.34891919765e-05
S042	T069	TRUE	TRUE	0	0	1	1	none	0.0001218579332247
S071	T069	TRUE	TRUE	0	0	1	1	none	2.70683635055e-05
S078	T069	TRUE	TRUE	0	0	1	1	none	0.000122353108528
S081	T069	TRUE	TRUE	0	0	1	1	none	0.0001228378230896
S085	T069	TRUE	TRUE	0	0	1	1	none	5.6507728015e-05
S087	T069	TRUE	TRUE	0	0	1	1	none	6.8721277698e-05
S093	T069	TRUE	TRUE	0	0	1	1	none	4.51777457345e-05
S097	T069	TRUE	TRUE	0	0	1	1	none	0.0001228338143779
S102	T069	TRUE	TRUE	0	0	1	1	none	5.4853713458e-05
S106	T069	TRUE	TRUE	0	0	1	1	none	0.000123443557127
S130	T069	TRUE	TRUE	0	0	1	1	none	6.78588256038e-05
T009	T069	FALSE	FALSE	0	0	1	1	none	0.000130843593094
T010	T069	FALSE	FALSE	0	0	1	1	none	0.0001294141210185
T013	T069	FALSE	FALSE	0	0	1	1	none	0.0001475250767818
T014	T069	TRUE	TRUE	0	0	1	1	none	0.0001227297330052
T020	T069	TRUE	TRUE	0	0	1	1	none	0.0001398397586205
T021	T069	TRUE	TRUE	0	0	1	1	none	0.000127753122119
T028	T069	TRUE	TRUE	0	0	1	1	none	0.0001402662086405
T035a	T069	TRUE	TRUE	0	0	1	1	none	7.02562102545e-05
T035b	T069	TRUE	TRUE	0	0	1	1	none	0.0001274373181075
T040	T069	TRUE	TRUE	0	0	1	1	none	0.0001246799734091
T056	T069	FALSE	FALSE	0	0	1	1	none	0.000136027399228
T059	T069	TRUE	TRUE	0	0	1	1	none	5.906257536e-05
T065	T069	TRUE	TRUE	0	0	1	1	none	0.0001372597219896
S002	T073	TRUE	TRUE	0	0	1	1	none	2.68234938845e-05
S007	T073	TRUE	TRUE	0	0	1	1	none	6.6988516832e-05
S021	T073	TRUE	TRUE	0	0	1	1	none	2.43401945397e-05
S024	T073	TRUE	TRUE	0	0	1	1	none	2.50984911427e-05
S025	T073	TRUE	TRUE	0	0	1	1	none	2.54256021375e-05
S026	T073	TRUE	TRUE	0	0	1	1	none	1.48236486161e-05
S038	T073	TRUE	TRUE	0	0	1	1	none	6.94366280185e-05
S039	T073	TRUE	TRUE	0	0	1	1	none	2.89096076477e-05
S040	T073	TRUE	TRUE	0	0	1	1	none	0.000114122904225
S042	T073	TRUE	TRUE	0	0	1	1	none	2.37451530752e-05
S071	T073	TRUE	TRUE	0	0	1	1	none	0.000101290637342
S078	T073	TRUE	TRUE	0	0	1	1	none	2.42403283785e-05
S081	T073	TRUE	TRUE	0	0	1	1	none	2.47250429401e-05
S085	T073	TRUE	TRUE	0	0	1	1	none	0.0001016097898055
S087	T073	TRUE	TRUE	0	0	1	1	none	0.0001138233394885
S093	T073	TRUE	TRUE	0	0	1	1	none	9.0279807525e-05
S097	T073	TRUE	TRUE	0	0	1	1	none	2.16276929684e-05
S102	T073	TRUE	TRUE	0	0	1	1	none	0.0001154874257065
S106	T073	TRUE	TRUE	0	0	1	1	none	2.53307769775e-05
S130	T073	TRUE	TRUE	0	0	1	1	none	0.0001129608873943
T009	T073	FALSE	FALSE	0	0	1	1	none	6.1198646175e-06
T010	T073	FALSE	FALSE	0	0	1	1	none	4.690392542e-06
T013	T073	FALSE	FALSE	0	0	1	1	none	7.99415596723e-05
T014	T073	TRUE	TRUE	0	0	1	1	none	2.46169528557e-05
T020	T073	TRUE	TRUE	0	0	1	1	none	7.2256241511e-05
T021	T073	TRUE	TRUE	0	0	1	1	none	1.8176361855e-06
T028	T073	TRUE	TRUE	0	0	1	1	none	7.2682691531e-05
T035a	T073	TRUE	TRUE	0	0	1	1	none	0.000115358272045
T035b	T073	TRUE	TRUE	0	0	1	1	none	3.925347088e-06
T040	T073	TRUE	TRUE	0	0	1	1	none	2.65671932596e-05
T056	T073	FALSE	FALSE	0	0	1	1	none	1.13036707515e-05
T059	T073	TRUE	TRUE	0	0	1	1	none	0.0001196962876085
T065	T073	TRUE	TRUE	0	0	1	1	none	6.96762048801e-05
T069	T073	TRUE	TRUE	0	0	1	1	none	0.0001271472433905
S002	T075	TRUE	TRUE	0	0	1	1	none	6.15243258495e-05
S007	T075	TRUE	TRUE	0	0	1	1	none	6.99483283e-05
S021	T075	TRUE	TRUE	0	0	1	1	none	5.90410265047e-05
S024	T075	TRUE	TRUE	0	0	1	1	none	5.97993231077e-05
S025	T075	TRUE	TRUE	0	0	1	1	none	6.32197753625e-05
S026	T075	TRUE	TRUE	0	0	1	1	none	5.80480134671e-05
S038	T075	TRUE	TRUE	0	0	1	1	none	7.23964394865e-05
S039	T075	TRUE	TRUE	0	0	1	1	none	6.36104396127e-05
S040	T075	TRUE	TRUE	0	0	1	1	none	0.00011829447315
S042	T075	TRUE	TRUE	0	0	1	1	none	5.84459850402e-05
S071	T075	TRUE	TRUE	0	0	1	1	none	0.000105462206267
S078	T075	TRUE	TRUE	0	0	1	1	none	5.89411603435e-05
S081	T075	TRUE	TRUE	0	0	1	1	none	5.94258749051e-05
S085	T075	TRUE	TRUE	0	0	1	1	none	0.0001057813587305
S087	T075	TRUE	TRUE	0	0	1	1	none	0.0001179949084135
S093	T075	TRUE	TRUE	0	0	1	1	none	9.445137645e-05
S097	T075	TRUE	TRUE	0	0	1	1	none	5.94218661934e-05
S102	T075	TRUE	TRUE	0	0	1	1	none	0.0001196589946315
S106	T075	TRUE	TRUE	0	0	1	1	none	6.00316089425e-05
S130	T075	TRUE	TRUE	0	0	1	1	none	0.0001171324563193
T009	T075	FALSE	FALSE	0	0	1	1	none	6.74316449095e-05
T010	T075	FALSE	FALSE	0	0	1	1	none	6.6002172834e-05
T013	T075	FALSE	FALSE	0	0	1	1	none	8.29013711403e-05
T014	T075	TRUE	TRUE	0	0	1	1	none	5.93177848207e-05
T020	T075	TRUE	TRUE	0	0	1	1	none	7.5216052979e-05
T021	T075	TRUE	TRUE	0	0	1	1	none	6.43411739345e-05
T028	T075	TRUE	TRUE	0	0	1	1	none	7.5642502999e-05
T035a	T075	TRUE	TRUE	0	0	1	1	none	0.00011952984097
T035b	T075	TRUE	TRUE	0	0	1	1	none	6.4025369923e-05
T040	T075	TRUE	TRUE	0	0	1	1	none	6.12680252246e-05
T056	T075	FALSE	FALSE	0	0	1	1	none	7.26154510435e-05
T059	T075	TRUE	TRUE	0	0	1	1	none	0.0001238678565335
T065	T075	TRUE	TRUE	0	0	1	1	none	7.26360163481e-05
T069	T075	TRUE	TRUE	0	0	1	1	none	0.0001313188123155
T073	T075	TRUE	TRUE	0	0	1	1	none	6.3735295206e-05
S002	T077	TRUE	TRUE	0	0	1	1	none	2.7429372613e-05
S007	T077	TRUE	TRUE	0	0	1	1	none	6.75943955605e-05
S021	T077	TRUE	TRUE	0	0	1	1	none	2.49460732682e-05
S024	T077	TRUE	TRUE	0	0	1	1	none	2.57043698712e-05
S025	T077	TRUE	TRUE	0	0	1	1	none	2.6031480866e-05
S026	T077	TRUE	TRUE	0	0	1	1	none	1.54295273446e-05
S038	T077	TRUE	TRUE	0	0	1	1	none	7.0042506747e-05
S039	T077	TRUE	TRUE	0	0	1	1	none	2.95154863762e-05
S040	T077	TRUE	TRUE	0	0	1	1	none	0.0001147287829535
S042	T077	TRUE	TRUE	0	0	1	1	none	2.43510318037e-05
S071	T077	TRUE	TRUE	0	0	1	1	none	0.0001018965160705
S078	T077	TRUE	TRUE	0	0	1	1	none	2.4846207107e-05
S081	T077	TRUE	TRUE	0	0	1	1	none	2.53309216686e-05
S085	T077	TRUE	TRUE	0	0	1	1	none	0.000102215668534
S087	T077	TRUE	TRUE	0	0	1	1	none	0.000114429218217
S093	T077	TRUE	TRUE	0	0	1	1	none	9.08856862535e-05
S097	T077	TRUE	TRUE	0	0	1	1	none	2.22335716969e-05
S102	T077	TRUE	TRUE	0	0	1	1	none	0.000116093304435
S106	T077	TRUE	TRUE	0	0	1	1	none	2.5936655706e-05
S130	T077	TRUE	TRUE	0	0	1	1	none	0.0001135667661228
T009	T077	FALSE	FALSE	0	0	1	1	none	6.725743346e-06
T010	T077	FALSE	FALSE	0	0	1	1	none	5.2962712705e-06
T013	T077	FALSE	FALSE	0	0	1	1	none	8.05474384008e-05
T014	T077	TRUE	TRUE	0	0	1	1	none	2.52228315842e-05
T020	T077	TRUE	TRUE	0	0	1	1	none	7.28621202395e-05
T021	T077	TRUE	TRUE	0	0	1	1	none	1.211757457e-06
T028	T077	TRUE	TRUE	0	0	1	1	none	7.32885702595e-05
T035a	T077	TRUE	TRUE	0	0	1	1	none	0.0001159641507735
T035b	T077	TRUE	TRUE	0	0	1	1	none	4.5312258165e-06
T040	T077	TRUE	TRUE	0	0	1	1	none	2.71730719881e-05
T056	T077	FALSE	FALSE	0	0	1	1	none	1.190954948e-05
T059	T077	TRUE	TRUE	0	0	1	1	none	0.000120302166337
T065	T077	TRUE	TRUE	0	0	1	1	none	7.02820836086e-05
T069	T077	TRUE	TRUE	0	0	1	1	none	0.000127753122119
T073	T077	TRUE	TRUE	0	0	1	1	none	1.8176361855e-06
T075	T077	TRUE	TRUE	0	0	1	1	none	6.43411739345e-05
S002	T087	TRUE	TRUE	0	0	1	1	none	2.7837639762e-05
S007	T087	TRUE	TRUE	0	0	1	1	none	6.80026627095e-05
S021	T087	TRUE	TRUE	0	0	1	1	none	2.53543404172e-05
S024	T087	TRUE	TRUE	0	0	1	1	none	2.61126370202e-05
S025	T087	TRUE	TRUE	0	0	1	1	none	2.6439748015e-05
S026	T087	TRUE	TRUE	0	0	1	1	none	1.58377944936e-05
S038	T087	TRUE	TRUE	0	0	1	1	none	7.0450773896e-05
S039	T087	TRUE	TRUE	0	0	1	1	none	2.99237535252e-05
S040	T087	TRUE	TRUE	0	0	1	1	none	0.0001151370501025
S042	T087	TRUE	TRUE	0	0	1	1	none	2.47592989527e-05
S071	T087	TRUE	TRUE	0	0	1	1	none	0.0001023047832195
S078	T087	TRUE	TRUE	0	0	1	1	none	2.5254474256e-05
S081	T087	TRUE	TRUE	0	0	1	1	none	2.57391888176e-05
S085	T087	TRUE	TRUE	0	0	1	1	none	0.000102623935683
S087	T087	TRUE	TRUE	0	0	1	1	none	0.000114837485366
S093	T087	TRUE	TRUE	0	0	1	1	none	9.12939534025e-05
S097	T087	TRUE	TRUE	0	0	1	1	none	2.26418388459e-05
S102	T087	TRUE	TRUE	0	0	1	1	none	0.000116501571584
S106	T087	TRUE	TRUE	0	0	1	1	none	2.6344922855e-05
S130	T087	TRUE	TRUE	0	0	1	1	none	0.0001139750332718
T009	T087	FALSE	FALSE	0	0	1	1	none	5.922253038e-06
T010	T087	FALSE	FALSE	0	0	1	1	none	4.4927809625e-06
T013	T087	FALSE	FALSE	0	0	1	1	none	8.09557055498e-05
T014	T087	TRUE	TRUE	0	0	1	1	none	2.56310987332e-05
T020	T087	TRUE	TRUE	0	0	1	1	none	7.32703873885e-05
T021	T087	TRUE	TRUE	0	0	1	1	none	4.04353952e-06
T028	T087	TRUE	TRUE	0	0	1	1	none	7.36968374085e-05
T035a	T087	TRUE	TRUE	0	0	1	1	none	0.0001163724179225
T035b	T087	TRUE	TRUE	0	0	1	1	none	4.9394929655e-06
T040	T087	TRUE	TRUE	0	0	1	1	none	2.75813391371e-05
T056	T087	FALSE	FALSE	0	0	1	1	none	1.1106059172e-05
T059	T087	TRUE	TRUE	0	0	1	1	none	0.000120710433486
T065	T087	TRUE	TRUE	0	0	1	1	none	7.06903507576e-05
T069	T087	TRUE	TRUE	0	0	1	1	none	0.000128161389268
T073	T087	TRUE	TRUE	0	0	1	1	none	3.4376607915e-06
T075	T087	TRUE	TRUE	0	0	1	1	none	6.47494410835e-05
T077	T087	TRUE	TRUE	0	0	1	1	none	4.04353952e-06
S002	T095	TRUE	TRUE	0	0	1	1	none	0.000110184388259
S007	T095	TRUE	TRUE	0	0	1	1	none	0.0001198201481665
S021	T095	TRUE	TRUE	0	0	1	1	none	0.0001077010889142
S024	T095	TRUE	TRUE	0	0	1	1	none	0.0001084593855172
S025	T095	TRUE	TRUE	0	0	1	1	none	0.000111879837772
S026	T095	TRUE	TRUE	0	0	1	1	none	0.0001067080758766
S038	T095	TRUE	TRUE	0	0	1	1	none	0.000122268259353
S039	T095	TRUE	TRUE	0	0	1	1	none	0.0001122705020222
S040	T095	TRUE	TRUE	0	0	1	1	none	5.42689566595e-05
S042	T095	TRUE	TRUE	0	0	1	1	none	0.0001071060474497
S071	T095	TRUE	TRUE	0	0	1	1	none	4.14366897765e-05
S078	T095	TRUE	TRUE	0	0	1	1	none	0.000107601222753
S081	T095	TRUE	TRUE	0	0	1	1	none	0.0001080859373146
S085	T095	TRUE	TRUE	0	0	1	1	none	2.5226052376e-05
S087	T095	TRUE	TRUE	0	0	1	1	none	3.025949942e-06
S093	T095	TRUE	TRUE	0	0	1	1	none	2.33273075475e-05
S097	T095	TRUE	TRUE	0	0	1	1	none	0.0001080819286029
S102	T095	TRUE	TRUE	0	0	1	1	none	5.5633478141e-05
S106	T095	TRUE	TRUE	0	0	1	1	none	0.000108691671352
S130	T095	TRUE	TRUE	0	0	1	1	none	2.1634978478e-06
T009	T095	FALSE	FALSE	0	0	1	1	none	0.000116091707319
T010	T095	FALSE	FALSE	0	0	1	1	none	0.0001146622352435
T013	T095	FALSE	FALSE	0	0	1	1	none	0.0001327731910068
T014	T095	TRUE	TRUE	0	0	1	1	none	0.0001079778472302
T020	T095	TRUE	TRUE	0	0	1	1	none	0.0001250878728455
T021	T095	TRUE	TRUE	0	0	1	1	none	0.000113001236344
T028	T095	TRUE	TRUE	0	0	1	1	none	0.0001255143228655
T035a	T095	TRUE	TRUE	0	0	1	1	none	5.7726399555e-06
T035b	T095	TRUE	TRUE	0	0	1	1	none	0.0001126854323325
T040	T095	TRUE	TRUE	0	0	1	1	none	0.0001099280876341
T056	T095	FALSE	FALSE	0	0	1	1	none	0.000121275513453
T059	T095	TRUE	TRUE	0	0	1	1	none	5.9842340043e-05
T065	T095	TRUE	TRUE	0	0	1	1	none	0.0001225078362146
T069	T095	TRUE	TRUE	0	0	1	1	none	6.7293295825e-05
T073	T095	TRUE	TRUE	0	0	1	1	none	0.0001123953576155
T075	T095	TRUE	TRUE	0	0	1	1	none	0.0001165669265405
T077	T095	TRUE	TRUE	0	0	1	1	none	0.000113001236344
T087	T095	TRUE	TRUE	0	0	1	1	none	0.000113409503493
S002	T099a	TRUE	TRUE	0	0	1	1	none	0.0001103227352425
S007	T099a	TRUE	TRUE	0	0	1	1	none	0.00011995849515
S021	T099a	TRUE	TRUE	0	0	1	1	none	0.0001078394358977
S024	T099a	TRUE	TRUE	0	0	1	1	none	0.0001085977325007
S025	T099a	TRUE	TRUE	0	0	1	1	none	0.0001120181847555
S026	T099a	TRUE	TRUE	0	0	1	1	none	0.0001068464228601
S038	T099a	TRUE	TRUE	0	0	1	1	none	0.0001224066063365
S039	T099a	TRUE	TRUE	0	0	1	1	none	0.0001124088490057
S040	T099a	TRUE	TRUE	0	0	1	1	none	5.4407303643e-05
S042	T099a	TRUE	TRUE	0	0	1	1	none	0.0001072443944332
S071	T099a	TRUE	TRUE	0	0	1	1	none	4.157503676e-05
S078	T099a	TRUE	TRUE	0	0	1	1	none	0.0001077395697365
S081	T099a	TRUE	TRUE	0	0	1	1	none	0.0001082242842981
S085	T099a	TRUE	TRUE	0	0	1	1	none	2.53643993595e-05
S087	T099a	TRUE	TRUE	0	0	1	1	none	4.3760543825e-06
S093	T099a	TRUE	TRUE	0	0	1	1	none	2.3465654531e-05
S097	T099a	TRUE	TRUE	0	0	1	1	none	0.0001082202755864
S102	T099a	TRUE	TRUE	0	0	1	1	none	5.57718251245e-05
S106	T099a	TRUE	TRUE	0	0	1	1	none	0.0001088300183355
S130	T099a	TRUE	TRUE	0	0	1	1	none	3.5136022883e-06
T009	T099a	FALSE	FALSE	0	0	1	1	none	0.0001162300543025
T010	T099a	FALSE	FALSE	0	0	1	1	none	0.000114800582227
T013	T099a	FALSE	FALSE	0	0	1	1	none	0.0001329115379903
T014	T099a	TRUE	TRUE	0	0	1	1	none	0.0001081161942137
T020	T099a	TRUE	TRUE	0	0	1	1	none	0.000125226219829
T021	T099a	TRUE	TRUE	0	0	1	1	none	0.0001131395833275
T028	T099a	TRUE	TRUE	0	0	1	1	none	0.000125652669849
T035a	T099a	TRUE	TRUE	0	0	1	1	none	4.699229482e-06
T035b	T099a	TRUE	TRUE	0	0	1	1	none	0.000112823779316
T040	T099a	TRUE	TRUE	0	0	1	1	none	0.0001100664346176
T056	T099a	FALSE	FALSE	0	0	1	1	none	0.0001214138604365
T059	T099a	TRUE	TRUE	0	0	1	1	none	5.99806870265e-05
T065	T099a	TRUE	TRUE	0	0	1	1	none	0.0001226461831981
T069	T099a	TRUE	TRUE	0	0	1	1	none	6.74316428085e-05
T073	T099a	TRUE	TRUE	0	0	1	1	none	0.000112533704599
T075	T099a	TRUE	TRUE	0	0	1	1	none	0.000116705273524
T077	T099a	TRUE	TRUE	0	0	1	1	none	0.0001131395833275
T087	T099a	TRUE	TRUE	0	0	1	1	none	0.0001135478504765
T095	T099a	TRUE	TRUE	0	0	1	1	none	2.9480725095e-06
S002	T102	FALSE	FALSE	0	0	1	1	none	0.0001180022099925
S007	T102	FALSE	FALSE	0	0	1	1	none	0.0001276379699
S021	T102	FALSE	FALSE	0	0	1	1	none	0.0001155189106477
S024	T102	FALSE	FALSE	0	0	1	1	none	0.0001162772072507
S025	T102	FALSE	FALSE	0	0	1	1	none	0.0001196976595055
S026	T102	FALSE	FALSE	0	0	1	1	none	0.0001145258976101
S038	T102	FALSE	FALSE	0	0	1	1	none	0.0001300860810865
S039	T102	FALSE	FALSE	0	0	1	1	none	0.0001200883237557
S040	T102	FALSE	FALSE	0	0	1	1	none	6.2086778393e-05
S042	T102	FALSE	FALSE	0	0	1	1	none	0.0001149238691832
S071	T102	FALSE	FALSE	0	0	1	1	none	4.925451151e-05
S078	T102	FALSE	FALSE	0	0	1	1	none	0.0001154190444865
S081	T102	FALSE	FALSE	0	0	1	1	none	0.0001159037590481
S085	T102	FALSE	FALSE	0	0	1	1	none	3.30438741095e-05
S087	T102	FALSE	FALSE	0	0	1	1	none	1.08437716755e-05
S093	T102	FALSE	FALSE	0	0	1	1	none	3.1145129281e-05
S097	T102	FALSE	FALSE	0	0	1	1	none	0.0001158997503364
S102	T102	FALSE	FALSE	0	0	1	1	none	6.34512998745e-05
S106	T102	FALSE	FALSE	0	0	1	1	none	0.0001165094930855
S130	T102	FALSE	FALSE	0	0	1	1	none	9.9813195813e-06
T009	T102	FALSE	FALSE	0	0	1	1	none	0.0001239095290525
T010	T102	FALSE	FALSE	0	0	1	1	none	0.000122480056977
T013	T102	FALSE	FALSE	0	0	1	1	none	0.0001405910127403
T014	T102	FALSE	FALSE	0	0	1	1	none	0.0001157956689637
T020	T102	FALSE	FALSE	0	0	1	1	none	0.000132905694579
T021	T102	FALSE	FALSE	0	0	1	1	none	0.0001208190580775
T028	T102	FALSE	FALSE	0	0	1	1	none	0.000133332144599
T035a	T102	FALSE	FALSE	0	0	1	1	none	1.3590461689e-05
T035b	T102	FALSE	FALSE	0	0	1	1	none	0.000120503254066
T040	T102	FALSE	FALSE	0	0	1	1	none	0.0001177459093676
T056	T102	FALSE	FALSE	0	0	1	1	none	0.0001290933351865
T059	T102	FALSE	FALSE	0	0	1	1	none	6.76601617765e-05
T065	T102	FALSE	FALSE	0	0	1	1	none	0.0001303256579481
T069	T102	FALSE	FALSE	0	0	1	1	none	7.51111175585e-05
T073	T102	FALSE	FALSE	0	0	1	1	none	0.000120213179349
T075	T102	FALSE	FALSE	0	0	1	1	none	0.000124384748274
T077	T102	FALSE	FALSE	0	0	1	1	none	0.0001208190580775
T087	T102	FALSE	FALSE	0	0	1	1	none	0.0001212273252265
T095	T102	TRUE	TRUE	1	0	1	1	anc	6.058787285e-07
T099a	T102	FALSE	FALSE	0	0	1	1	none	1.0765894243e-05
S002	T104	FALSE	FALSE	0	0	1	1	none	6.33438174915e-05
S007	T104	FALSE	FALSE	0	0	1	1	none	3.4631477276e-05
S021	T104	FALSE	FALSE	0	0	1	1	none	6.08605181467e-05
S024	T104	FALSE	FALSE	0	0	1	1	none	6.16188147497e-05
S025	T104	FALSE	FALSE	0	0	1	1	none	6.50392670045e-05
S026	T104	FALSE	FALSE	0	0	1	1	none	5.98675051091e-05
S038	T104	FALSE	FALSE	0	0	1	1	none	5.10311157485e-05
S039	T104	FALSE	FALSE	0	0	1	1	none	6.54299312547e-05
S040	T104	FALSE	FALSE	0	0	1	1	none	0.000120113964792
S042	T104	FALSE	FALSE	0	0	1	1	none	6.02654766822e-05
S071	T104	FALSE	FALSE	0	0	1	1	none	0.000107281697909
S078	T104	FALSE	FALSE	0	0	1	1	none	6.07606519855e-05
S081	T104	FALSE	FALSE	0	0	1	1	none	6.12453665471e-05
S085	T104	FALSE	FALSE	0	0	1	1	none	0.0001076008503725
S087	T104	FALSE	FALSE	0	0	1	1	none	0.0001198144000555
S093	T104	FALSE	FALSE	0	0	1	1	none	9.6270868092e-05
S097	T104	FALSE	FALSE	0	0	1	1	none	6.12413578354e-05
S102	T104	FALSE	FALSE	0	0	1	1	none	0.0001214784862735
S106	T104	FALSE	FALSE	0	0	1	1	none	6.18511005845e-05
S130	T104	FALSE	FALSE	0	0	1	1	none	0.0001189519479613
T009	T104	FALSE	FALSE	0	0	1	1	none	6.92511365515e-05
T010	T104	FALSE	FALSE	0	0	1	1	none	6.7821664476e-05
T013	T104	FALSE	FALSE	0	0	1	1	none	6.15360474023e-05
T014	T104	FALSE	FALSE	0	0	1	1	none	6.11372764627e-05
T020	T104	FALSE	FALSE	0	0	1	1	none	5.3850729241e-05
T021	T104	FALSE	FALSE	0	0	1	1	none	6.61606655765e-05
T028	T104	FALSE	FALSE	0	0	1	1	none	3.7994030295e-05
T035a	T104	FALSE	FALSE	0	0	1	1	none	0.000121349332612
T035b	T104	FALSE	FALSE	0	0	1	1	none	6.5844861565e-05
T040	T104	FALSE	FALSE	0	0	1	1	none	6.30875168666e-05
T056	T104	FALSE	FALSE	0	0	1	1	none	7.44349426854999e-05
T059	T104	FALSE	FALSE	0	0	1	1	none	0.0001256873481755
T065	T104	FALSE	FALSE	0	0	1	1	none	5.12706926101e-05
T069	T104	FALSE	FALSE	0	0	1	1	none	0.0001331383039575
T073	T104	FALSE	FALSE	0	0	1	1	none	6.5554786848e-05
T075	T104	FALSE	FALSE	0	0	1	1	none	6.8514598316e-05
T077	T104	FALSE	FALSE	0	0	1	1	none	6.61606655765e-05
T087	T104	FALSE	FALSE	0	0	1	1	none	6.65689327255e-05
T095	T104	FALSE	FALSE	0	0	1	1	none	0.0001183864181825
T099a	T104	FALSE	FALSE	0	0	1	1	none	0.000118524765166
T102	T104	FALSE	FALSE	0	0	1	1	none	0.000126204239916
S002	T105	FALSE	FALSE	0	0	1	1	none	6.92828717091e-05
S007	T105	FALSE	FALSE	0	0	1	1	none	5.45220587796e-05
S021	T105	FALSE	FALSE	0	0	1	1	none	6.67995723643e-05
S024	T105	FALSE	FALSE	0	0	1	1	none	6.75578689673e-05
S025	T105	FALSE	FALSE	0	0	1	1	none	7.09783212221e-05
S026	T105	FALSE	FALSE	0	0	1	1	none	6.58065593267e-05
S038	T105	FALSE	FALSE	0	0	1	1	none	6.5426658381e-06
S039	T105	FALSE	FALSE	0	0	1	1	none	7.13689854723e-05
S040	T105	FALSE	FALSE	0	0	1	1	none	0.0001260530190096
S042	T105	FALSE	FALSE	0	0	1	1	none	6.62045308998e-05
S071	T105	FALSE	FALSE	0	0	1	1	none	0.0001132207521266
S078	T105	FALSE	FALSE	0	0	1	1	none	6.66997062031e-05
S081	T105	FALSE	FALSE	0	0	1	1	none	6.71844207647e-05
S085	T105	FALSE	FALSE	0	0	1	1	none	0.0001135399045901
S087	T105	FALSE	FALSE	0	0	1	1	none	0.0001257534542731
S093	T105	FALSE	FALSE	0	0	1	1	none	0.0001022099223096
S097	T105	FALSE	FALSE	0	0	1	1	none	6.7180412053e-05
S102	T105	FALSE	FALSE	0	0	1	1	none	0.0001274175404911
S106	T105	FALSE	FALSE	0	0	1	1	none	6.77901548021e-05
S130	T105	FALSE	FALSE	0	0	1	1	none	0.0001248910021789
T009	T105	FALSE	FALSE	0	0	1	1	none	7.51901907691e-05
T010	T105	FALSE	FALSE	0	0	1	1	none	7.37607186936e-05
T013	T105	FALSE	FALSE	0	0	1	1	none	1.45710479623e-05
T014	T105	FALSE	FALSE	0	0	1	1	none	6.70763306803e-05
T020	T105	FALSE	FALSE	0	0	1	1	none	9.3622793306e-06
T021	T105	FALSE	FALSE	0	0	1	1	none	7.20997197941e-05
T028	T105	FALSE	FALSE	0	0	1	1	none	6.02162334786e-05
T035a	T105	FALSE	FALSE	0	0	1	1	none	0.0001272883868296
T035b	T105	FALSE	FALSE	0	0	1	1	none	7.17839157826e-05
T040	T105	FALSE	FALSE	0	0	1	1	none	6.90265710842e-05
T056	T105	FALSE	FALSE	0	0	1	1	none	8.03739969031e-05
T059	T105	FALSE	FALSE	0	0	1	1	none	0.0001316264023931
T065	T105	TRUE	TRUE	1	0	1	1	anc	6.058787285e-07
T069	T105	FALSE	FALSE	0	0	1	1	none	0.0001390773581751
T073	T105	FALSE	FALSE	0	0	1	1	none	7.14938410656e-05
T075	T105	FALSE	FALSE	0	0	1	1	none	7.44536525336e-05
T077	T105	FALSE	FALSE	0	0	1	1	none	7.20997197941e-05
T087	T105	FALSE	FALSE	0	0	1	1	none	7.25079869431e-05
T095	T105	FALSE	FALSE	0	0	1	1	none	0.0001243254724001
T099a	T105	FALSE	FALSE	0	0	1	1	none	0.0001244638193836
T102	T105	FALSE	FALSE	0	0	1	1	none	0.0001321432941336
T104	T105	FALSE	FALSE	0	0	1	1	none	5.30883287956e-05
S002	T107	FALSE	FALSE	0	0	1	1	none	0.00011497281635
S007	T107	FALSE	FALSE	0	0	1	1	none	0.0001246085762575
S021	T107	FALSE	FALSE	0	0	1	1	none	0.0001124895170052
S024	T107	FALSE	FALSE	0	0	1	1	none	0.0001132478136082
S025	T107	FALSE	FALSE	0	0	1	1	none	0.000116668265863
S026	T107	FALSE	FALSE	0	0	1	1	none	0.0001114965039676
S038	T107	FALSE	FALSE	0	0	1	1	none	0.000127056687444
S039	T107	FALSE	FALSE	0	0	1	1	none	0.0001170589301132
S040	T107	FALSE	FALSE	0	0	1	1	none	5.90573847505e-05
S042	T107	FALSE	FALSE	0	0	1	1	none	0.0001118944755407
S071	T107	FALSE	FALSE	0	0	1	1	none	4.62251178675e-05
S078	T107	FALSE	FALSE	0	0	1	1	none	0.000112389650844
S081	T107	FALSE	FALSE	0	0	1	1	none	0.0001128743654056
S085	T107	FALSE	FALSE	0	0	1	1	none	3.0014480467e-05
S087	T107	FALSE	FALSE	0	0	1	1	none	7.814378033e-06
S093	T107	FALSE	FALSE	0	0	1	1	none	2.81157356385e-05
S097	T107	FALSE	FALSE	0	0	1	1	none	0.0001128703566939
S102	T107	FALSE	FALSE	0	0	1	1	none	6.0421906232e-05
S106	T107	FALSE	FALSE	0	0	1	1	none	0.000113480099443
S130	T107	FALSE	FALSE	0	0	1	1	none	6.9519259388e-06
T009	T107	FALSE	FALSE	0	0	1	1	none	0.00012088013541
T010	T107	FALSE	FALSE	0	0	1	1	none	0.0001194506633345
T013	T107	FALSE	FALSE	0	0	1	1	none	0.0001375616190978
T014	T107	FALSE	FALSE	0	0	1	1	none	0.0001127662753212
T020	T107	FALSE	FALSE	0	0	1	1	none	0.0001298763009365
T021	T107	FALSE	FALSE	0	0	1	1	none	0.000117789664435
T028	T107	FALSE	FALSE	0	0	1	1	none	0.0001303027509565
T035a	T107	FALSE	FALSE	0	0	1	1	none	1.05610680465e-05
T035b	T107	FALSE	FALSE	0	0	1	1	none	0.0001174738604235
T040	T107	FALSE	FALSE	0	0	1	1	none	0.0001147165157251
T056	T107	FALSE	FALSE	0	0	1	1	none	0.000126063941544
T059	T107	FALSE	FALSE	0	0	1	1	none	6.4630768134e-05
T065	T107	FALSE	FALSE	0	0	1	1	none	0.0001272962643056
T069	T107	FALSE	FALSE	0	0	1	1	none	7.2081723916e-05
T073	T107	FALSE	FALSE	0	0	1	1	none	0.0001171837857065
T075	T107	FALSE	FALSE	0	0	1	1	none	0.0001213553546315
T077	T107	FALSE	FALSE	0	0	1	1	none	0.000117789664435
T087	T107	FALSE	FALSE	0	0	1	1	none	0.000118197931584
T095	T107	TRUE	TRUE	1	0	1	1	anc	6.058787285e-07
T099a	T107	FALSE	FALSE	0	0	1	1	none	7.7365006005e-06
T102	T107	FALSE	FALSE	0	0	1	1	none	5.4529085565e-06
T104	T107	FALSE	FALSE	0	0	1	1	none	0.0001231748462735
T105	T107	FALSE	FALSE	0	0	1	1	none	0.0001291139004911
S002	T126	TRUE	TRUE	0	0	1	1	none	0.00012016595977
S007	T126	TRUE	TRUE	0	0	1	1	none	0.0001298017196775
S021	T126	TRUE	TRUE	0	0	1	1	none	0.0001176826604252
S024	T126	TRUE	TRUE	0	0	1	1	none	0.0001184409570282
S025	T126	TRUE	TRUE	0	0	1	1	none	0.000121861409283
S026	T126	TRUE	TRUE	0	0	1	1	none	0.0001166896473876
S038	T126	TRUE	TRUE	0	0	1	1	none	0.000132249830864
S039	T126	TRUE	TRUE	0	0	1	1	none	0.0001222520735332
S040	T126	TRUE	TRUE	0	0	1	1	none	4.87188777125e-05
S042	T126	TRUE	TRUE	0	0	1	1	none	0.0001170876189607
S071	T126	TRUE	TRUE	0	0	1	1	none	2.22980492415e-05
S078	T126	TRUE	TRUE	0	0	1	1	none	0.000117582794264
S081	T126	TRUE	TRUE	0	0	1	1	none	0.0001180675088256
S085	T126	TRUE	TRUE	0	0	1	1	none	5.1737413751e-05
S087	T126	TRUE	TRUE	0	0	1	1	none	6.3950963434e-05
S093	T126	TRUE	TRUE	0	0	1	1	none	4.04074314705e-05
S097	T126	TRUE	TRUE	0	0	1	1	none	0.0001180635001139
S102	T126	TRUE	TRUE	0	0	1	1	none	5.0083399194e-05
S106	T126	TRUE	TRUE	0	0	1	1	none	0.000118673242863
S130	T126	TRUE	TRUE	0	0	1	1	none	6.30885113398e-05
T009	T126	FALSE	FALSE	0	0	1	1	none	0.00012607327883
T010	T126	FALSE	FALSE	0	0	1	1	none	0.0001246438067545
T013	T126	FALSE	FALSE	0	0	1	1	none	0.0001427547625178
T014	T126	TRUE	TRUE	0	0	1	1	none	0.0001179594187412
T020	T126	TRUE	TRUE	0	0	1	1	none	0.0001350694443565
T021	T126	TRUE	TRUE	0	0	1	1	none	0.000122982807855
T028	T126	TRUE	TRUE	0	0	1	1	none	0.0001354958943765
T035a	T126	TRUE	TRUE	0	0	1	1	none	6.54858959905e-05
T035b	T126	TRUE	TRUE	0	0	1	1	none	0.0001226670038435
T040	T126	TRUE	TRUE	0	0	1	1	none	0.0001199096591451
T056	T126	FALSE	FALSE	0	0	1	1	none	0.000131257084964
T059	T126	TRUE	TRUE	0	0	1	1	none	5.4292261096e-05
T065	T126	TRUE	TRUE	0	0	1	1	none	0.0001324894077256
T069	T126	TRUE	TRUE	0	0	1	1	none	4.4452702476e-05
T073	T126	TRUE	TRUE	0	0	1	1	none	0.0001223769291265
T075	T126	TRUE	TRUE	0	0	1	1	none	0.0001265484980515
T077	T126	TRUE	TRUE	0	0	1	1	none	0.000122982807855
T087	T126	TRUE	TRUE	0	0	1	1	none	0.000123391075004
T095	T126	TRUE	TRUE	0	0	1	1	none	6.2522981561e-05
T099a	T126	TRUE	TRUE	0	0	1	1	none	6.26613285445e-05
T102	T126	FALSE	FALSE	0	0	1	1	none	7.03408032945e-05
T104	T126	FALSE	FALSE	0	0	1	1	none	0.0001283679896935
T105	T126	FALSE	FALSE	0	0	1	1	none	0.0001343070439111
T107	T126	FALSE	FALSE	0	0	1	1	none	6.7311409652e-05
S002	T156	FALSE	FALSE	0	0	1	1	none	7.32741244862e-05
S007	T156	FALSE	FALSE	0	0	1	1	none	5.85133115567e-05
S021	T156	FALSE	FALSE	0	0	1	1	none	7.07908251414e-05
S024	T156	FALSE	FALSE	0	0	1	1	none	7.15491217444e-05
S025	T156	FALSE	FALSE	0	0	1	1	none	7.49695739992e-05
S026	T156	FALSE	FALSE	0	0	1	1	none	6.97978121038e-05
S038	T156	FALSE	FALSE	0	0	1	1	none	1.26143624432e-05
S039	T156	FALSE	FALSE	0	0	1	1	none	7.53602382494e-05
S040	T156	FALSE	FALSE	0	0	1	1	none	0.0001300442717867
S042	T156	FALSE	FALSE	0	0	1	1	none	7.01957836769e-05
S071	T156	FALSE	FALSE	0	0	1	1	none	0.0001172120049037
S078	T156	FALSE	FALSE	0	0	1	1	none	7.06909589802e-05
S081	T156	FALSE	FALSE	0	0	1	1	none	7.11756735418e-05
S085	T156	FALSE	FALSE	0	0	1	1	none	0.0001175311573672
S087	T156	FALSE	FALSE	0	0	1	1	none	0.0001297447070502
S093	T156	FALSE	FALSE	0	0	1	1	none	0.0001062011750867
S097	T156	FALSE	FALSE	0	0	1	1	none	7.11716648301e-05
S102	T156	FALSE	FALSE	0	0	1	1	none	0.0001314087932682
S106	T156	FALSE	FALSE	0	0	1	1	none	7.17814075792e-05
S130	T156	FALSE	FALSE	0	0	1	1	none	0.000128882254956
T009	T156	FALSE	FALSE	0	0	1	1	none	7.91814435462e-05
T010	T156	FALSE	FALSE	0	0	1	1	none	7.77519714707e-05
T013	T156	FALSE	FALSE	0	0	1	1	none	2.3119294097e-05
T014	T156	FALSE	FALSE	0	0	1	1	none	7.10675834574e-05
T020	T156	FALSE	FALSE	0	0	1	1	none	1.54339759357e-05
T021	T156	FALSE	FALSE	0	0	1	1	none	7.60909725712e-05
T028	T156	FALSE	FALSE	0	0	1	1	none	6.42074862557e-05
T035a	T156	FALSE	FALSE	0	0	1	1	none	0.0001312796396067
T035b	T156	FALSE	FALSE	0	0	1	1	none	7.57751685597e-05
T040	T156	FALSE	FALSE	0	0	1	1	none	7.30178238613e-05
T056	T156	FALSE	FALSE	0	0	1	1	none	8.43652496801999e-05
T059	T156	FALSE	FALSE	0	0	1	1	none	0.0001356176551702
T065	T156	FALSE	FALSE	0	0	1	1	none	1.28539393048e-05
T069	T156	FALSE	FALSE	0	0	1	1	none	0.0001430686109522
T073	T156	FALSE	FALSE	0	0	1	1	none	7.54850938427e-05
T075	T156	FALSE	FALSE	0	0	1	1	none	7.84449053107e-05
T077	T156	FALSE	FALSE	0	0	1	1	none	7.60909725712e-05
T087	T156	FALSE	FALSE	0	0	1	1	none	7.64992397202e-05
T095	T156	FALSE	FALSE	0	0	1	1	none	0.0001283167251772
T099a	T156	FALSE	FALSE	0	0	1	1	none	0.0001284550721607
T102	T156	FALSE	FALSE	0	0	1	1	none	0.0001361345469107
T104	T156	FALSE	FALSE	0	0	1	1	none	5.70795815727e-05
T105	T156	FALSE	FALSE	0	0	1	1	none	1.46715754903e-05
T107	T156	FALSE	FALSE	0	0	1	1	none	0.0001331051532682
T126	T156	FALSE	FALSE	0	0	1	1	none	0.0001382982966882
S002	T159a	TRUE	TRUE	0	0	1	1	none	2.68234938845e-05
S007	T159a	TRUE	TRUE	0	0	1	1	none	6.6988516832e-05
S021	T159a	TRUE	TRUE	0	0	1	1	none	2.43401945397e-05
S024	T159a	TRUE	TRUE	0	0	1	1	none	2.50984911427e-05
S025	T159a	TRUE	TRUE	0	0	1	1	none	2.54256021375e-05
S026	T159a	TRUE	TRUE	0	0	1	1	none	1.48236486161e-05
S038	T159a	TRUE	TRUE	0	0	1	1	none	6.94366280185e-05
S039	T159a	TRUE	TRUE	0	0	1	1	none	2.89096076477e-05
S040	T159a	TRUE	TRUE	0	0	1	1	none	0.000114122904225
S042	T159a	TRUE	TRUE	0	0	1	1	none	2.37451530752e-05
S071	T159a	TRUE	TRUE	0	0	1	1	none	0.000101290637342
S078	T159a	TRUE	TRUE	0	0	1	1	none	2.42403283785e-05
S081	T159a	TRUE	TRUE	0	0	1	1	none	2.47250429401e-05
S085	T159a	TRUE	TRUE	0	0	1	1	none	0.0001016097898055
S087	T159a	TRUE	TRUE	0	0	1	1	none	0.0001138233394885
S093	T159a	TRUE	TRUE	0	0	1	1	none	9.0279807525e-05
S097	T159a	TRUE	TRUE	0	0	1	1	none	2.16276929684e-05
S102	T159a	TRUE	TRUE	0	0	1	1	none	0.0001154874257065
S106	T159a	TRUE	TRUE	0	0	1	1	none	2.53307769775e-05
S130	T159a	TRUE	TRUE	0	0	1	1	none	0.0001129608873943
T009	T159a	TRUE	TRUE	0	1	1	1	desc	3.090470975e-06
T010	T159a	TRUE	TRUE	0	1	1	1	desc	1.6609988995e-06
T013	T159a	FALSE	FALSE	0	0	1	1	none	7.99415596723e-05
T014	T159a	TRUE	TRUE	0	0	1	1	none	2.46169528557e-05
T020	T159a	TRUE	TRUE	0	0	1	1	none	7.2256241511e-05
T021	T159a	TRUE	TRUE	0	0	1	1	none	3.0293936425e-06
T028	T159a	TRUE	TRUE	0	0	1	1	none	7.2682691531e-05
T035a	T159a	TRUE	TRUE	0	0	1	1	none	0.000115358272045
T035b	T159a	TRUE	TRUE	0	0	1	1	none	3.925347088e-06
T040	T159a	TRUE	TRUE	0	0	1	1	none	2.65671932596e-05
T056	T159a	FALSE	FALSE	0	1	1	1	desc	8.274277109e-06
T059	T159a	TRUE	TRUE	0	0	1	1	none	0.0001196962876085
T065	T159a	TRUE	TRUE	0	0	1	1	none	6.96762048801e-05
T069	T159a	TRUE	TRUE	0	0	1	1	none	0.0001271472433905
T073	T159a	TRUE	TRUE	0	0	1	1	none	2.423514914e-06
T075	T159a	TRUE	TRUE	0	0	1	1	none	6.3735295206e-05
T077	T159a	TRUE	TRUE	0	0	1	1	none	3.0293936425e-06
T087	T159a	TRUE	TRUE	0	0	1	1	none	2.2259033345e-06
T095	T159a	TRUE	TRUE	0	0	1	1	none	0.0001123953576155
T099a	T159a	TRUE	TRUE	0	0	1	1	none	0.000112533704599
T102	T159a	FALSE	FALSE	0	0	1	1	none	0.000120213179349
T104	T159a	FALSE	FALSE	0	0	1	1	none	6.5554786848e-05
T105	T159a	FALSE	FALSE	0	0	1	1	none	7.14938410656e-05
T107	T159a	FALSE	FALSE	0	0	1	1	none	0.0001171837857065
T126	T159a	TRUE	TRUE	0	0	1	1	none	0.0001223769291265
T156	T159a	FALSE	FALSE	0	0	1	1	none	7.54850938427e-05
S002	T182	FALSE	FALSE	0	0	1	1	none	6.95896972363e-05
S007	T182	FALSE	FALSE	0	0	1	1	none	5.48288843068e-05
S021	T182	FALSE	FALSE	0	0	1	1	none	6.71063978915e-05
S024	T182	FALSE	FALSE	0	0	1	1	none	6.78646944945e-05
S025	T182	FALSE	FALSE	0	0	1	1	none	7.12851467493e-05
S026	T182	FALSE	FALSE	0	0	1	1	none	6.61133848539e-05
S038	T182	FALSE	FALSE	0	0	1	1	none	8.9299351933e-06
S039	T182	FALSE	FALSE	0	0	1	1	none	7.16758109995e-05
S040	T182	FALSE	FALSE	0	0	1	1	none	0.0001263598445368
S042	T182	FALSE	FALSE	0	0	1	1	none	6.6511356427e-05
S071	T182	FALSE	FALSE	0	0	1	1	none	0.0001135275776538
S078	T182	FALSE	FALSE	0	0	1	1	none	6.70065317303e-05
S081	T182	FALSE	FALSE	0	0	1	1	none	6.74912462919e-05
S085	T182	FALSE	FALSE	0	0	1	1	none	0.0001138467301173
S087	T182	FALSE	FALSE	0	0	1	1	none	0.0001260602798003
S093	T182	FALSE	FALSE	0	0	1	1	none	0.0001025167478368
S097	T182	FALSE	FALSE	0	0	1	1	none	6.74872375802e-05
S102	T182	FALSE	FALSE	0	0	1	1	none	0.0001277243660183
S106	T182	FALSE	FALSE	0	0	1	1	none	6.80969803293e-05
S130	T182	FALSE	FALSE	0	0	1	1	none	0.0001251978277061
T009	T182	FALSE	FALSE	0	0	1	1	none	7.54970162963e-05
T010	T182	FALSE	FALSE	0	0	1	1	none	7.40675442208e-05
T013	T182	FALSE	FALSE	0	0	1	1	none	1.94348668471e-05
T014	T182	FALSE	FALSE	0	0	1	1	none	6.73831562075e-05
T020	T182	FALSE	FALSE	0	0	1	1	none	1.17495486858e-05
T021	T182	FALSE	FALSE	0	0	1	1	none	7.24065453213e-05
T028	T182	FALSE	FALSE	0	0	1	1	none	6.05230590058e-05
T035a	T182	FALSE	FALSE	0	0	1	1	none	0.0001275952123568
T035b	T182	FALSE	FALSE	0	0	1	1	none	7.20907413098e-05
T040	T182	FALSE	FALSE	0	0	1	1	none	6.93333966114e-05
T056	T182	FALSE	FALSE	0	0	1	1	none	8.06808224303e-05
T059	T182	FALSE	FALSE	0	0	1	1	none	0.0001319332279203
T065	T182	FALSE	FALSE	0	0	1	1	none	9.1695120549e-06
T069	T182	FALSE	FALSE	0	0	1	1	none	0.0001393841837023
T073	T182	FALSE	FALSE	0	0	1	1	none	7.18006665928e-05
T075	T182	FALSE	FALSE	0	0	1	1	none	7.47604780608e-05
T077	T182	FALSE	FALSE	0	0	1	1	none	7.24065453213e-05
T087	T182	FALSE	FALSE	0	0	1	1	none	7.28148124703e-05
T095	T182	FALSE	FALSE	0	0	1	1	none	0.0001246322979273
T099a	T182	FALSE	FALSE	0	0	1	1	none	0.0001247706449108
T102	T182	FALSE	FALSE	0	0	1	1	none	0.0001324501196608
T104	T182	FALSE	FALSE	0	0	1	1	none	5.33951543228e-05
T105	T182	FALSE	FALSE	0	0	1	1	none	1.09871482404e-05
T107	T182	FALSE	FALSE	0	0	1	1	none	0.0001294207260183
T126	T182	FALSE	FALSE	0	0	1	1	none	0.0001346138694383
T156	T182	FALSE	FALSE	0	0	1	1	none	1.11528915775e-05
T159a	T182	FALSE	FALSE	0	0	1	1	none	7.18006665928e-05
S002	T188	TRUE	TRUE	0	0	1	1	none	7.47868344245e-05
S007	T188	TRUE	TRUE	0	0	1	1	none	4.6074494209e-05
S021	T188	TRUE	TRUE	0	0	1	1	none	7.23035350797e-05
S024	T188	TRUE	TRUE	0	0	1	1	none	7.30618316827e-05
S025	T188	TRUE	TRUE	0	0	1	1	none	7.64822839375e-05
S026	T188	TRUE	TRUE	0	0	1	1	none	7.13105220421e-05
S038	T188	TRUE	TRUE	0	0	1	1	none	6.24741326815e-05
S039	T188	TRUE	TRUE	0	0	1	1	none	7.68729481877e-05
S040	T188	TRUE	TRUE	0	0	1	1	none	0.000131556981725
S042	T188	TRUE	TRUE	0	0	1	1	none	7.17084936152e-05
S071	T188	TRUE	TRUE	0	0	1	1	none	0.000118724714842
S078	T188	TRUE	TRUE	0	0	1	1	none	7.22036689185e-05
S081	T188	TRUE	TRUE	0	0	1	1	none	7.26883834801e-05
S085	T188	TRUE	TRUE	0	0	1	1	none	0.0001190438673055
S087	T188	TRUE	TRUE	0	0	1	1	none	0.0001312574169885
S093	T188	TRUE	TRUE	0	0	1	1	none	0.000107713885025
S097	T188	TRUE	TRUE	0	0	1	1	none	7.26843747684e-05
S102	T188	TRUE	TRUE	0	0	1	1	none	0.0001329215032065
S106	T188	TRUE	TRUE	0	0	1	1	none	7.32941175175e-05
S130	T188	TRUE	TRUE	0	0	1	1	none	0.0001303949648943
T009	T188	FALSE	FALSE	0	0	1	1	none	8.06941534845e-05
T010	T188	FALSE	FALSE	0	0	1	1	none	7.9264681409e-05
T013	T188	FALSE	FALSE	0	0	1	1	none	7.29790643353e-05
T014	T188	TRUE	TRUE	0	0	1	1	none	7.25802933957e-05
T020	T188	TRUE	TRUE	0	0	1	1	none	6.5293746174e-05
T021	T188	TRUE	TRUE	0	0	1	1	none	7.76036825095e-05
T028	T188	TRUE	TRUE	0	0	1	1	none	3.112219105e-05
T035a	T188	TRUE	TRUE	0	0	1	1	none	0.000132792349545
T035b	T188	TRUE	TRUE	0	0	1	1	none	7.7287878498e-05
T040	T188	TRUE	TRUE	0	0	1	1	none	7.45305337996e-05
T056	T188	FALSE	FALSE	0	0	1	1	none	8.58779596185e-05
T059	T188	TRUE	TRUE	0	0	1	1	none	0.0001371303651085
T065	T188	TRUE	TRUE	0	0	1	1	none	6.27137095431e-05
T069	T188	TRUE	TRUE	0	0	1	1	none	0.0001445813208905
T073	T188	TRUE	TRUE	0	0	1	1	none	7.6997803781e-05
T075	T188	TRUE	TRUE	0	0	1	1	none	7.9957615249e-05
T077	T188	TRUE	TRUE	0	0	1	1	none	7.76036825095e-05
T087	T188	TRUE	TRUE	0	0	1	1	none	7.80119496585e-05
T095	T188	TRUE	TRUE	0	0	1	1	none	0.0001298294351155
T099a	T188	TRUE	TRUE	0	0	1	1	none	0.000129967782099
T102	T188	FALSE	FALSE	0	0	1	1	none	0.000137647256849
T104	T188	FALSE	FALSE	0	0	1	1	none	4.2309142545e-05
T105	T188	FALSE	FALSE	0	0	1	1	none	6.45313457286e-05
T107	T188	FALSE	FALSE	0	0	1	1	none	0.0001346178632065
T126	T188	TRUE	TRUE	0	0	1	1	none	0.0001398110066265
T156	T188	FALSE	FALSE	0	0	1	1	none	6.85225985057e-05
T159a	T188	TRUE	TRUE	0	0	1	1	none	7.6997803781e-05
T182	T188	FALSE	FALSE	0	0	1	1	none	6.48381712558e-05
S002	T192	FALSE	FALSE	0	0	1	1	none	0.000127973412983
S007	T192	FALSE	FALSE	0	0	1	1	none	0.0001376091728905
S021	T192	FALSE	FALSE	0	0	1	1	none	0.0001254901136382
S024	T192	FALSE	FALSE	0	0	1	1	none	0.0001262484102412
S025	T192	FALSE	FALSE	0	0	1	1	none	0.000129668862496
S026	T192	FALSE	FALSE	0	0	1	1	none	0.0001244971006006
S038	T192	FALSE	FALSE	0	0	1	1	none	0.000140057284077
S039	T192	FALSE	FALSE	0	0	1	1	none	0.0001300595267462
S040	T192	FALSE	FALSE	0	0	1	1	none	5.65263309255e-05
S042	T192	FALSE	FALSE	0	0	1	1	none	0.0001248950721737
S071	T192	FALSE	FALSE	0	0	1	1	none	3.01055024545e-05
S078	T192	FALSE	FALSE	0	0	1	1	none	0.000125390247477
S081	T192	FALSE	FALSE	0	0	1	1	none	0.0001258749620386
S085	T192	FALSE	FALSE	0	0	1	1	none	5.9544866964e-05
S087	T192	FALSE	FALSE	0	0	1	1	none	7.1758416647e-05
S093	T192	FALSE	FALSE	0	0	1	1	none	4.82148846835e-05
S097	T192	FALSE	FALSE	0	0	1	1	none	0.0001258709533269
S102	T192	FALSE	FALSE	0	0	1	1	none	5.7890852407e-05
S106	T192	FALSE	FALSE	0	0	1	1	none	0.000126480696076
S130	T192	FALSE	FALSE	0	0	1	1	none	7.08959645528e-05
T009	T192	FALSE	FALSE	0	0	1	1	none	0.000133880732043
T010	T192	FALSE	FALSE	0	0	1	1	none	0.0001324512599675
T013	T192	FALSE	FALSE	0	0	1	1	none	0.0001505622157308
T014	T192	FALSE	FALSE	0	0	1	1	none	0.0001257668719542
T020	T192	FALSE	FALSE	0	0	1	1	none	0.0001428768975695
T021	T192	FALSE	FALSE	0	0	1	1	none	0.000130790261068
T028	T192	FALSE	FALSE	0	0	1	1	none	0.0001433033475895
T035a	T192	FALSE	FALSE	0	0	1	1	none	7.32933492035e-05
T035b	T192	FALSE	FALSE	0	0	1	1	none	0.0001304744570565
T040	T192	FALSE	FALSE	0	0	1	1	none	0.0001277171123581
T056	T192	FALSE	FALSE	0	0	1	1	none	0.000139064538177
T059	T192	FALSE	FALSE	0	0	1	1	none	6.2099714309e-05
T065	T192	FALSE	FALSE	0	0	1	1	none	0.0001402968609386
T069	T192	FALSE	FALSE	0	0	1	1	none	5.2260155689e-05
T073	T192	FALSE	FALSE	0	0	1	1	none	0.0001301843823395
T075	T192	FALSE	FALSE	0	0	1	1	none	0.0001343559512645
T077	T192	FALSE	FALSE	0	0	1	1	none	0.000130790261068
T087	T192	FALSE	FALSE	0	0	1	1	none	0.000131198528217
T095	T192	FALSE	FALSE	0	0	1	1	none	7.0330434774e-05
T099a	T192	FALSE	FALSE	0	0	1	1	none	7.04687817575e-05
T102	T192	FALSE	FALSE	0	0	1	1	none	7.81482565075e-05
T104	T192	FALSE	FALSE	0	0	1	1	none	0.0001361754429065
T105	T192	FALSE	FALSE	0	0	1	1	none	0.0001421144971241
T107	T192	FALSE	FALSE	0	0	1	1	none	7.5118862865e-05
T126	T192	TRUE	TRUE	1	0	1	1	anc	1.276226849e-06
T156	T192	FALSE	FALSE	0	0	1	1	none	0.0001461057499012
T159a	T192	FALSE	FALSE	0	0	1	1	none	0.0001301843823395
T182	T192	FALSE	FALSE	0	0	1	1	none	0.0001424213226513
T188	T192	FALSE	FALSE	0	0	1	1	none	0.0001476184598395
S002	T223	FALSE	FALSE	0	0	1	1	none	6.83779397793e-05
S007	T223	FALSE	FALSE	0	0	1	1	none	5.36171268498e-05
S021	T223	FALSE	FALSE	0	0	1	1	none	6.58946404345e-05
S024	T223	FALSE	FALSE	0	0	1	1	none	6.66529370375e-05
S025	T223	FALSE	FALSE	0	0	1	1	none	7.00733892923e-05
S026	T223	FALSE	FALSE	0	0	1	1	none	6.49016273969e-05
S038	T223	FALSE	FALSE	0	0	1	1	none	7.7181777363e-06
S039	T223	FALSE	FALSE	0	0	1	1	none	7.04640535425e-05
S040	T223	FALSE	FALSE	0	0	1	1	none	0.0001251480870798
S042	T223	FALSE	FALSE	0	0	1	1	none	6.529959897e-05
S071	T223	FALSE	FALSE	0	0	1	1	none	0.0001123158201968
S078	T223	FALSE	FALSE	0	0	1	1	none	6.57947742733e-05
S081	T223	FALSE	FALSE	0	0	1	1	none	6.62794888349e-05
S085	T223	FALSE	FALSE	0	0	1	1	none	0.0001126349726603
S087	T223	FALSE	FALSE	0	0	1	1	none	0.0001248485223433
S093	T223	FALSE	FALSE	0	0	1	1	none	0.0001013049903798
S097	T223	FALSE	FALSE	0	0	1	1	none	6.62754801232e-05
S102	T223	FALSE	FALSE	0	0	1	1	none	0.0001265126085613
S106	T223	FALSE	FALSE	0	0	1	1	none	6.68852228723e-05
S130	T223	FALSE	FALSE	0	0	1	1	none	0.0001239860702491
T009	T223	FALSE	FALSE	0	0	1	1	none	7.42852588393e-05
T010	T223	FALSE	FALSE	0	0	1	1	none	7.28557867638e-05
T013	T223	FALSE	FALSE	0	0	1	1	none	1.82231093901e-05
T014	T223	FALSE	FALSE	0	0	1	1	none	6.61713987505e-05
T020	T223	FALSE	FALSE	0	0	1	1	none	1.05377912288e-05
T021	T223	FALSE	FALSE	0	0	1	1	none	7.11947878643e-05
T028	T223	FALSE	FALSE	0	0	1	1	none	5.93113015488e-05
T035a	T223	FALSE	FALSE	0	0	1	1	none	0.0001263834548998
T035b	T223	FALSE	FALSE	0	0	1	1	none	7.08789838528e-05
T040	T223	FALSE	FALSE	0	0	1	1	none	6.81216391544e-05
T056	T223	FALSE	FALSE	0	0	1	1	none	7.94690649733e-05
T059	T223	FALSE	FALSE	0	0	1	1	none	0.0001307214704633
T065	T223	FALSE	FALSE	0	0	1	1	none	7.9577545979e-06
T069	T223	FALSE	FALSE	0	0	1	1	none	0.0001381724262453
T073	T223	FALSE	FALSE	0	0	1	1	none	7.05889091358e-05
T075	T223	FALSE	FALSE	0	0	1	1	none	7.35487206038e-05
T077	T223	FALSE	FALSE	0	0	1	1	none	7.11947878643e-05
T087	T223	FALSE	FALSE	0	0	1	1	none	7.16030550133e-05
T095	T223	FALSE	FALSE	0	0	1	1	none	0.0001234205404703
T099a	T223	FALSE	FALSE	0	0	1	1	none	0.0001235588874538
T102	T223	FALSE	FALSE	0	0	1	1	none	0.0001312383622038
T104	T223	FALSE	FALSE	0	0	1	1	none	5.21833968658e-05
T105	T223	FALSE	FALSE	0	0	1	1	none	9.7753907834e-06
T107	T223	FALSE	FALSE	0	0	1	1	none	0.0001282089685613
T126	T223	FALSE	FALSE	0	0	1	1	none	0.0001334021119813
T156	T223	FALSE	FALSE	0	0	1	1	none	9.9411341205e-06
T159a	T223	FALSE	FALSE	0	0	1	1	none	7.05889091358e-05
T182	T223	FALSE	FALSE	0	0	1	1	none	4.847029828e-06
T188	T223	FALSE	FALSE	0	0	1	1	none	6.36264137988e-05
T192	T223	FALSE	FALSE	0	0	1	1	none	0.0001412095651943
S002	T225	FALSE	FALSE	0	0	1	1	none	7.6155403457e-05
S007	T225	FALSE	FALSE	0	0	1	1	none	6.13945905275e-05
S021	T225	FALSE	FALSE	0	0	1	1	none	7.36721041121999e-05
S024	T225	FALSE	FALSE	0	0	1	1	none	7.44304007152e-05
S025	T225	FALSE	FALSE	0	0	1	1	none	7.785085297e-05
S026	T225	FALSE	FALSE	0	0	1	1	none	7.26790910746e-05
S038	T225	FALSE	FALSE	0	0	1	1	none	1.5495641414e-05
S039	T225	FALSE	FALSE	0	0	1	1	none	7.82415172201999e-05
S040	T225	FALSE	FALSE	0	0	1	1	none	0.0001329255507575
S042	T225	FALSE	FALSE	0	0	1	1	none	7.30770626477e-05
S071	T225	FALSE	FALSE	0	0	1	1	none	0.0001200932838745
S078	T225	FALSE	FALSE	0	0	1	1	none	7.35722379509999e-05
S081	T225	FALSE	FALSE	0	0	1	1	none	7.40569525126e-05
S085	T225	FALSE	FALSE	0	0	1	1	none	0.000120412436338
S087	T225	FALSE	FALSE	0	0	1	1	none	0.000132625986021
S093	T225	FALSE	FALSE	0	0	1	1	none	0.0001090824540575
S097	T225	FALSE	FALSE	0	0	1	1	none	7.40529438009e-05
S102	T225	FALSE	FALSE	0	0	1	1	none	0.000134290072239
S106	T225	FALSE	FALSE	0	0	1	1	none	7.466268655e-05
S130	T225	FALSE	FALSE	0	0	1	1	none	0.0001317635339268
T009	T225	FALSE	FALSE	0	0	1	1	none	8.2062722517e-05
T010	T225	FALSE	FALSE	0	0	1	1	none	8.06332504414999e-05
T013	T225	FALSE	FALSE	0	0	1	1	none	2.60005730678e-05
T014	T225	FALSE	FALSE	0	0	1	1	none	7.39488624282e-05
T020	T225	FALSE	FALSE	0	0	1	1	none	1.83152549065e-05
T021	T225	FALSE	FALSE	0	0	1	1	none	7.89722515419999e-05
T028	T225	FALSE	FALSE	0	0	1	1	none	6.70887652265e-05
T035a	T225	FALSE	FALSE	0	0	1	1	none	0.0001341609185775
T035b	T225	FALSE	FALSE	0	0	1	1	none	7.86564475305e-05
T040	T225	FALSE	FALSE	0	0	1	1	none	7.58991028321e-05
T056	T225	FALSE	FALSE	0	0	1	1	none	8.72465286509999e-05
T059	T225	FALSE	FALSE	0	0	1	1	none	0.000138498934141
T065	T225	FALSE	FALSE	0	0	1	1	none	1.57352182756e-05
T069	T225	FALSE	FALSE	0	0	1	1	none	0.000145949889923
T073	T225	FALSE	FALSE	0	0	1	1	none	7.83663728134999e-05
T075	T225	FALSE	FALSE	0	0	1	1	none	8.13261842815e-05
T077	T225	FALSE	FALSE	0	0	1	1	none	7.89722515419999e-05
T087	T225	FALSE	FALSE	0	0	1	1	none	7.9380518691e-05
T095	T225	FALSE	FALSE	0	0	1	1	none	0.000131198004148
T099a	T225	FALSE	FALSE	0	0	1	1	none	0.0001313363511315
T102	T225	FALSE	FALSE	0	0	1	1	none	0.0001390158258815
T104	T225	FALSE	FALSE	0	0	1	1	none	5.99608605434999e-05
T105	T225	FALSE	FALSE	0	0	1	1	none	1.75528544611e-05
T107	T225	FALSE	FALSE	0	0	1	1	none	0.000135986432239
T126	T225	FALSE	FALSE	0	0	1	1	none	0.000141179575659
T156	T225	FALSE	FALSE	0	0	1	1	none	6.8127806852e-06
T159a	T225	FALSE	FALSE	0	0	1	1	none	7.83663728134999e-05
T182	T225	FALSE	FALSE	0	0	1	1	none	1.40341705483e-05
T188	T225	FALSE	FALSE	0	0	1	1	none	7.14038774765e-05
T192	T225	FALSE	FALSE	0	0	1	1	none	0.000148987028872
T223	T225	FALSE	FALSE	0	0	1	1	none	1.28224130913e-05
S002	T230	TRUE	TRUE	0	0	1	1	none	2.6217615156e-05
S007	T230	TRUE	TRUE	0	0	1	1	none	6.63826381035e-05
S021	T230	TRUE	TRUE	0	0	1	1	none	2.37343158112e-05
S024	T230	TRUE	TRUE	0	0	1	1	none	2.44926124142e-05
S025	T230	TRUE	TRUE	0	0	1	1	none	2.4819723409e-05
S026	T230	TRUE	TRUE	0	0	1	1	none	1.42177698876e-05
S038	T230	TRUE	TRUE	0	0	1	1	none	6.883074929e-05
S039	T230	TRUE	TRUE	0	0	1	1	none	2.83037289192e-05
S040	T230	TRUE	TRUE	0	0	1	1	none	0.0001135170254965
S042	T230	TRUE	TRUE	0	0	1	1	none	2.31392743467e-05
S071	T230	TRUE	TRUE	0	0	1	1	none	0.0001006847586135
S078	T230	TRUE	TRUE	0	0	1	1	none	2.363444965e-05
S081	T230	TRUE	TRUE	0	0	1	1	none	2.41191642116e-05
S085	T230	TRUE	TRUE	0	0	1	1	none	0.000101003911077
S087	T230	TRUE	TRUE	0	0	1	1	none	0.00011321746076
S093	T230	TRUE	TRUE	0	0	1	1	none	8.96739287965e-05
S097	T230	TRUE	TRUE	0	0	1	1	none	2.10218142399e-05
S102	T230	TRUE	TRUE	0	0	1	1	none	0.000114881546978
S106	T230	TRUE	TRUE	0	0	1	1	none	2.4724898249e-05
S130	T230	TRUE	TRUE	0	0	1	1	none	0.0001123550086658
T009	T230	FALSE	FALSE	0	0	1	1	none	6.725743346e-06
T010	T230	FALSE	FALSE	0	0	1	1	none	5.2962712705e-06
T013	T230	FALSE	FALSE	0	0	1	1	none	7.93356809438e-05
T014	T230	TRUE	TRUE	0	0	1	1	none	2.40110741272e-05
T020	T230	TRUE	TRUE	0	0	1	1	none	7.16503627825e-05
T021	T230	TRUE	TRUE	0	0	1	1	none	3.635272371e-06
T028	T230	TRUE	TRUE	0	0	1	1	none	7.20768128025e-05
T035a	T230	TRUE	TRUE	0	0	1	1	none	0.0001147523933165
T035b	T230	TRUE	TRUE	0	0	1	1	none	2.1077109025e-06
T040	T230	TRUE	TRUE	0	0	1	1	none	2.59613145311e-05
T056	T230	FALSE	FALSE	0	0	1	1	none	1.190954948e-05
T059	T230	TRUE	TRUE	0	0	1	1	none	0.00011909040888
T065	T230	TRUE	TRUE	0	0	1	1	none	6.90703261516e-05
T069	T230	TRUE	TRUE	0	0	1	1	none	0.000126541364662
T073	T230	TRUE	TRUE	0	0	1	1	none	3.0293936425e-06
T075	T230	TRUE	TRUE	0	0	1	1	none	6.31294164775e-05
T077	T230	TRUE	TRUE	0	0	1	1	none	3.635272371e-06
T087	T230	TRUE	TRUE	0	0	1	1	none	4.04353952e-06
T095	T230	TRUE	TRUE	0	0	1	1	none	0.000111789478887
T099a	T230	TRUE	TRUE	0	0	1	1	none	0.0001119278258705
T102	T230	FALSE	FALSE	0	0	1	1	none	0.0001196073006205
T104	T230	FALSE	FALSE	0	0	1	1	none	6.49489081195e-05
T105	T230	FALSE	FALSE	0	0	1	1	none	7.08879623371e-05
T107	T230	FALSE	FALSE	0	0	1	1	none	0.000116577906978
T126	T230	TRUE	TRUE	0	0	1	1	none	0.000121771050398
T156	T230	FALSE	FALSE	0	0	1	1	none	7.48792151142e-05
T159a	T230	TRUE	TRUE	0	0	1	1	none	3.0293936425e-06
T182	T230	FALSE	FALSE	0	0	1	1	none	7.11947878643e-05
T188	T230	TRUE	TRUE	0	0	1	1	none	7.63919250525e-05
T192	T230	FALSE	FALSE	0	0	1	1	none	0.000129578503611
T223	T230	FALSE	FALSE	0	0	1	1	none	6.99830304073e-05
T225	T230	FALSE	FALSE	0	0	1	1	none	7.7760494085e-05
S002	T232	TRUE	TRUE	0	0	1	1	none	0.000119326446121
S007	T232	TRUE	TRUE	0	0	1	1	none	0.0001289622060285
S021	T232	TRUE	TRUE	0	0	1	1	none	0.0001168431467762
S024	T232	TRUE	TRUE	0	0	1	1	none	0.0001176014433792
S025	T232	TRUE	TRUE	0	0	1	1	none	0.000121021895634
S026	T232	TRUE	TRUE	0	0	1	1	none	0.0001158501337386
S038	T232	TRUE	TRUE	0	0	1	1	none	0.000131410317215
S039	T232	TRUE	TRUE	0	0	1	1	none	0.0001214125598842
S040	T232	TRUE	TRUE	0	0	1	1	none	4.78793640635e-05
S042	T232	TRUE	TRUE	0	0	1	1	none	0.0001162481053117
S071	T232	TRUE	TRUE	0	0	1	1	none	2.14585355925e-05
S078	T232	TRUE	TRUE	0	0	1	1	none	0.000116743280615
S081	T232	TRUE	TRUE	0	0	1	1	none	0.0001172279951766
S085	T232	TRUE	TRUE	0	0	1	1	none	5.0897900102e-05
S087	T232	TRUE	TRUE	0	0	1	1	none	6.3111449785e-05
S093	T232	TRUE	TRUE	0	0	1	1	none	3.95679178215e-05
S097	T232	TRUE	TRUE	0	0	1	1	none	0.0001172239864649
S102	T232	TRUE	TRUE	0	0	1	1	none	4.9243885545e-05
S106	T232	TRUE	TRUE	0	0	1	1	none	0.000117833729214
S130	T232	TRUE	TRUE	0	0	1	1	none	6.22489976908e-05
T009	T232	FALSE	FALSE	0	0	1	1	none	0.000125233765181
T010	T232	FALSE	FALSE	0	0	1	1	none	0.0001238042931055
T013	T232	FALSE	FALSE	0	0	1	1	none	0.0001419152488688
T014	T232	TRUE	TRUE	0	0	1	1	none	0.0001171199050922
T020	T232	TRUE	TRUE	0	0	1	1	none	0.0001342299307075
T021	T232	TRUE	TRUE	0	0	1	1	none	0.000122143294206
T028	T232	TRUE	TRUE	0	0	1	1	none	0.0001346563807275
T035a	T232	TRUE	TRUE	0	0	1	1	none	6.46463823415e-05
T035b	T232	TRUE	TRUE	0	0	1	1	none	0.0001218274901945
T040	T232	TRUE	TRUE	0	0	1	1	none	0.0001190701454961
T056	T232	FALSE	FALSE	0	0	1	1	none	0.000130417571315
T059	T232	TRUE	TRUE	0	0	1	1	none	5.3452747447e-05
T065	T232	TRUE	TRUE	0	0	1	1	none	0.0001316498940766
T069	T232	TRUE	TRUE	0	0	1	1	none	4.3613188827e-05
T073	T232	TRUE	TRUE	0	0	1	1	none	0.0001215374154775
T075	T232	TRUE	TRUE	0	0	1	1	none	0.0001257089844025
T077	T232	TRUE	TRUE	0	0	1	1	none	0.000122143294206
T087	T232	TRUE	TRUE	0	0	1	1	none	0.000122551561355
T095	T232	TRUE	TRUE	0	0	1	1	none	6.1683467912e-05
T099a	T232	TRUE	TRUE	0	0	1	1	none	6.18218148955e-05
T102	T232	FALSE	FALSE	0	0	1	1	none	6.95012896455e-05
T104	T232	FALSE	FALSE	0	0	1	1	none	0.0001275284760445
T105	T232	FALSE	FALSE	0	0	1	1	none	0.0001334675302621
T107	T232	FALSE	FALSE	0	0	1	1	none	6.6471896003e-05
T126	T232	TRUE	TRUE	0	0	1	1	none	6.567299083e-06
T156	T232	FALSE	FALSE	0	0	1	1	none	0.0001374587830392
T159a	T232	TRUE	TRUE	0	0	1	1	none	0.0001215374154775
T182	T232	FALSE	FALSE	0	0	1	1	none	0.0001337743557893
T188	T232	TRUE	TRUE	0	0	1	1	none	0.0001389714929775
T192	T232	FALSE	FALSE	0	0	1	1	none	1.4374752296e-05
T223	T232	FALSE	FALSE	0	0	1	1	none	0.0001325625983323
T225	T232	FALSE	FALSE	0	0	1	1	none	0.00014034006201
T230	T232	TRUE	TRUE	0	0	1	1	none	0.000120931536749
S002	T241	FALSE	FALSE	0	0	1	1	none	9.11210597727999e-05
S007	T241	FALSE	FALSE	0	0	1	1	none	7.63602468432999e-05
S021	T241	FALSE	FALSE	0	0	1	1	none	8.86377604279999e-05
S024	T241	FALSE	FALSE	0	0	1	1	none	8.93960570309999e-05
S025	T241	FALSE	FALSE	0	0	1	1	none	9.28165092857999e-05
S026	T241	FALSE	FALSE	0	0	1	1	none	8.76447473903999e-05
S038	T241	FALSE	FALSE	0	0	1	1	none	2.83808539018e-05
S039	T241	FALSE	FALSE	0	0	1	1	none	9.32071735359999e-05
S040	T241	FALSE	FALSE	0	0	1	1	none	0.0001478912070733
S042	T241	FALSE	FALSE	0	0	1	1	none	8.80427189634999e-05
S071	T241	FALSE	FALSE	0	0	1	1	none	0.0001350589401903
S078	T241	FALSE	FALSE	0	0	1	1	none	8.85378942667999e-05
S081	T241	FALSE	FALSE	0	0	1	1	none	8.90226088283999e-05
S085	T241	FALSE	FALSE	0	0	1	1	none	0.0001353780926538
S087	T241	FALSE	FALSE	0	0	1	1	none	0.0001475916423368
S093	T241	FALSE	FALSE	0	0	1	1	none	0.0001240481103733
S097	T241	FALSE	FALSE	0	0	1	1	none	8.90186001166999e-05
S102	T241	FALSE	FALSE	0	0	1	1	none	0.0001492557285548
S106	T241	FALSE	FALSE	0	0	1	1	none	8.96283428657999e-05
S130	T241	FALSE	FALSE	0	0	1	1	none	0.0001467291902426
T009	T241	FALSE	FALSE	0	0	1	1	none	9.70283788327999e-05
T010	T241	FALSE	FALSE	0	0	1	1	none	9.55989067572999e-05
T013	T241	FALSE	FALSE	0	0	1	1	none	2.3568952766e-05
T014	T241	FALSE	FALSE	0	0	1	1	none	8.89145187439999e-05
T020	T241	FALSE	FALSE	0	0	1	1	none	3.12004673943e-05
T021	T241	FALSE	FALSE	0	0	1	1	none	9.39379078577999e-05
T028	T241	FALSE	FALSE	0	0	1	1	none	8.20544215422999e-05
T035a	T241	FALSE	FALSE	0	0	1	1	none	0.0001491265748933
T035b	T241	FALSE	FALSE	0	0	1	1	none	9.36221038462999e-05
T040	T241	FALSE	FALSE	0	0	1	1	none	9.08647591478999e-05
T056	T241	FALSE	FALSE	0	0	1	1	none	0.0001022121849668
T059	T241	FALSE	FALSE	0	0	1	1	none	0.0001534645904568
T065	T241	FALSE	FALSE	0	0	1	1	none	2.61438812338e-05
T069	T241	FALSE	FALSE	0	0	1	1	none	0.0001609155462388
T073	T241	FALSE	FALSE	0	0	1	1	none	9.33320291292999e-05
T075	T241	FALSE	FALSE	0	0	1	1	none	9.62918405972999e-05
T077	T241	FALSE	FALSE	0	0	1	1	none	9.39379078577999e-05
T087	T241	FALSE	FALSE	0	0	1	1	none	9.43461750067999e-05
T095	T241	FALSE	FALSE	0	0	1	1	none	0.0001461636604638
T099a	T241	FALSE	FALSE	0	0	1	1	none	0.0001463020074473
T102	T241	FALSE	FALSE	0	0	1	1	none	0.0001539814821973
T104	T241	FALSE	FALSE	0	0	1	1	none	7.49265168592999e-05
T105	T241	FALSE	FALSE	0	0	1	1	none	2.79615174193e-05
T107	T241	FALSE	FALSE	0	0	1	1	none	0.0001509520885548
T126	T241	FALSE	FALSE	0	0	1	1	none	0.0001561452319748
T156	T241	FALSE	FALSE	0	0	1	1	none	3.6509763554e-05
T159a	T241	FALSE	FALSE	0	0	1	1	none	9.33320291292999e-05
T182	T241	FALSE	FALSE	0	0	1	1	none	3.28253363041e-05
T188	T241	FALSE	FALSE	0	0	1	1	none	8.63695337922999e-05
T192	T241	FALSE	FALSE	0	0	1	1	none	0.0001639526851878
T223	T241	FALSE	FALSE	0	0	1	1	none	3.16135788471e-05
T225	T241	FALSE	FALSE	0	0	1	1	none	3.93910425248e-05
T230	T241	FALSE	FALSE	0	0	1	1	none	9.27261504007999e-05
T232	T241	FALSE	FALSE	0	0	1	1	none	0.0001553057183258
S002	T270	FALSE	FALSE	0	0	1	1	none	0.0001213857979964
S007	T270	FALSE	FALSE	0	0	1	1	none	0.0001310215579039
S021	T270	FALSE	FALSE	0	0	1	1	none	0.0001189024986516
S024	T270	FALSE	FALSE	0	0	1	1	none	0.0001196607952546
S025	T270	FALSE	FALSE	0	0	1	1	none	0.0001230812475094
S026	T270	FALSE	FALSE	0	0	1	1	none	0.000117909485614
S038	T270	FALSE	FALSE	0	0	1	1	none	0.0001334696690904
S039	T270	FALSE	FALSE	0	0	1	1	none	0.0001234719117596
S040	T270	FALSE	FALSE	0	0	1	1	none	4.99387159389e-05
S042	T270	FALSE	FALSE	0	0	1	1	none	0.0001183074571871
S071	T270	FALSE	FALSE	0	0	1	1	none	2.35178874679e-05
S078	T270	FALSE	FALSE	0	0	1	1	none	0.0001188026324904
S081	T270	FALSE	FALSE	0	0	1	1	none	0.000119287347052
S085	T270	FALSE	FALSE	0	0	1	1	none	5.29572519774e-05
S087	T270	FALSE	FALSE	0	0	1	1	none	6.51708016604e-05
S093	T270	FALSE	FALSE	0	0	1	1	none	4.16272696969e-05
S097	T270	FALSE	FALSE	0	0	1	1	none	0.0001192833383403
S102	T270	FALSE	FALSE	0	0	1	1	none	5.13032374204e-05
S106	T270	FALSE	FALSE	0	0	1	1	none	0.0001198930810894
S130	T270	FALSE	FALSE	0	0	1	1	none	6.43083495662e-05
T009	T270	FALSE	FALSE	0	0	1	1	none	0.0001272931170564
T010	T270	FALSE	FALSE	0	0	1	1	none	0.0001258636449809
T013	T270	FALSE	FALSE	0	0	1	1	none	0.0001439746007442
T014	T270	FALSE	FALSE	0	0	1	1	none	0.0001191792569676
T020	T270	FALSE	FALSE	0	0	1	1	none	0.0001362892825829
T021	T270	FALSE	FALSE	0	0	1	1	none	0.0001242026460814
T028	T270	FALSE	FALSE	0	0	1	1	none	0.0001367157326029
T035a	T270	FALSE	FALSE	0	0	1	1	none	6.67057342169e-05
T035b	T270	FALSE	FALSE	0	0	1	1	none	0.0001238868420699
T040	T270	FALSE	FALSE	0	0	1	1	none	0.0001211294973715
T056	T270	FALSE	FALSE	0	0	1	1	none	0.0001324769231904
T059	T270	FALSE	FALSE	0	0	1	1	none	5.55120993224e-05
T065	T270	FALSE	FALSE	0	0	1	1	none	0.000133709245952
T069	T270	FALSE	FALSE	0	0	1	1	none	4.56725407024e-05
T073	T270	FALSE	FALSE	0	0	1	1	none	0.0001235967673529
T075	T270	FALSE	FALSE	0	0	1	1	none	0.0001277683362779
T077	T270	FALSE	FALSE	0	0	1	1	none	0.0001242026460814
T087	T270	FALSE	FALSE	0	0	1	1	none	0.0001246109132304
T095	T270	FALSE	FALSE	0	0	1	1	none	6.37428197874e-05
T099a	T270	FALSE	FALSE	0	0	1	1	none	6.38811667709e-05
T102	T270	FALSE	FALSE	0	0	1	1	none	7.15606415209e-05
T104	T270	FALSE	FALSE	0	0	1	1	none	0.0001295878279199
T105	T270	FALSE	FALSE	0	0	1	1	none	0.0001355268821375
T107	T270	FALSE	FALSE	0	0	1	1	none	6.85312478784e-05
T126	T270	FALSE	FALSE	0	0	1	1	none	8.6266509584e-06
T156	T270	FALSE	FALSE	0	0	1	1	none	0.0001395181349146
T159a	T270	FALSE	FALSE	0	0	1	1	none	0.0001235967673529
T182	T270	FALSE	FALSE	0	0	1	1	none	0.0001358337076647
T188	T270	FALSE	FALSE	0	0	1	1	none	0.0001410308448529
T192	T270	FALSE	FALSE	0	0	1	1	none	1.64341041714e-05
T223	T270	FALSE	FALSE	0	0	1	1	none	0.0001346219502077
T225	T270	FALSE	FALSE	0	0	1	1	none	0.0001423994138854
T230	T270	FALSE	FALSE	0	0	1	1	none	0.0001229908886244
T232	T270	TRUE	TRUE	1	0	1	1	anc	6.058787285e-07
T241	T270	FALSE	FALSE	0	0	1	1	none	0.0001573650702012
S002	T271b	FALSE	FALSE	0	0	1	1	none	7.55495247285e-05
S007	T271b	FALSE	FALSE	0	0	1	1	none	6.0788711799e-05
S021	T271b	FALSE	FALSE	0	0	1	1	none	7.30662253837e-05
S024	T271b	FALSE	FALSE	0	0	1	1	none	7.38245219867e-05
S025	T271b	FALSE	FALSE	0	0	1	1	none	7.72449742415e-05
S026	T271b	FALSE	FALSE	0	0	1	1	none	7.20732123461e-05
S038	T271b	FALSE	FALSE	0	0	1	1	none	1.48897626855e-05
S039	T271b	FALSE	FALSE	0	0	1	1	none	7.76356384917e-05
S040	T271b	FALSE	FALSE	0	0	1	1	none	0.000132319672029
S042	T271b	FALSE	FALSE	0	0	1	1	none	7.24711839192e-05
S071	T271b	FALSE	FALSE	0	0	1	1	none	0.000119487405146
S078	T271b	FALSE	FALSE	0	0	1	1	none	7.29663592225e-05
S081	T271b	FALSE	FALSE	0	0	1	1	none	7.34510737841e-05
S085	T271b	FALSE	FALSE	0	0	1	1	none	0.0001198065576095
S087	T271b	FALSE	FALSE	0	0	1	1	none	0.0001320201072925
S093	T271b	FALSE	FALSE	0	0	1	1	none	0.000108476575329
S097	T271b	FALSE	FALSE	0	0	1	1	none	7.34470650724e-05
S102	T271b	FALSE	FALSE	0	0	1	1	none	0.0001336841935105
S106	T271b	FALSE	FALSE	0	0	1	1	none	7.40568078215e-05
S130	T271b	FALSE	FALSE	0	0	1	1	none	0.0001311576551983
T009	T271b	FALSE	FALSE	0	0	1	1	none	8.14568437885e-05
T010	T271b	FALSE	FALSE	0	0	1	1	none	8.0027371713e-05
T013	T271b	FALSE	FALSE	0	0	1	1	none	2.53946943393e-05
T014	T271b	FALSE	FALSE	0	0	1	1	none	7.33429836997e-05
T020	T271b	FALSE	FALSE	0	0	1	1	none	1.7709376178e-05
T021	T271b	FALSE	FALSE	0	0	1	1	none	7.83663728134999e-05
T028	T271b	FALSE	FALSE	0	0	1	1	none	6.6482886498e-05
T035a	T271b	FALSE	FALSE	0	0	1	1	none	0.000133555039849
T035b	T271b	FALSE	FALSE	0	0	1	1	none	7.8050568802e-05
T040	T271b	FALSE	FALSE	0	0	1	1	none	7.52932241036e-05
T056	T271b	FALSE	FALSE	0	0	1	1	none	8.66406499224999e-05
T059	T271b	FALSE	FALSE	0	0	1	1	none	0.0001378930554125
T065	T271b	FALSE	FALSE	0	0	1	1	none	1.51293395471e-05
T069	T271b	FALSE	FALSE	0	0	1	1	none	0.0001453440111945
T073	T271b	FALSE	FALSE	0	0	1	1	none	7.7760494085e-05
T075	T271b	FALSE	FALSE	0	0	1	1	none	8.0720305553e-05
T077	T271b	FALSE	FALSE	0	0	1	1	none	7.83663728134999e-05
T087	T271b	FALSE	FALSE	0	0	1	1	none	7.87746399625e-05
T095	T271b	FALSE	FALSE	0	0	1	1	none	0.0001305921254195
T099a	T271b	FALSE	FALSE	0	0	1	1	none	0.000130730472403
T102	T271b	FALSE	FALSE	0	0	1	1	none	0.000138409947153
T104	T271b	FALSE	FALSE	0	0	1	1	none	5.93549818149999e-05
T105	T271b	FALSE	FALSE	0	0	1	1	none	1.69469757326e-05
T107	T271b	FALSE	FALSE	0	0	1	1	none	0.0001353805535105
T126	T271b	FALSE	FALSE	0	0	1	1	none	0.0001405736969305
T156	T271b	FALSE	FALSE	0	0	1	1	none	6.2069019567e-06
T159a	T271b	FALSE	FALSE	0	0	1	1	none	7.7760494085e-05
T182	T271b	FALSE	FALSE	0	0	1	1	none	1.34282918198e-05
T188	T271b	FALSE	FALSE	0	0	1	1	none	7.0797998748e-05
T192	T271b	FALSE	FALSE	0	0	1	1	none	0.0001483811501435
T223	T271b	FALSE	FALSE	0	0	1	1	none	1.22165343628e-05
T225	T271b	FALSE	FALSE	0	0	1	1	none	3.0293936425e-06
T230	T271b	FALSE	FALSE	0	0	1	1	none	7.71546153565e-05
T232	T271b	FALSE	FALSE	0	0	1	1	none	0.0001397341832815
T241	T271b	FALSE	FALSE	0	0	1	1	none	3.87851637963e-05
T270	T271b	FALSE	FALSE	0	0	1	1	none	0.0001417935351569
S002	T301	FALSE	FALSE	0	0	1	1	none	0.0001312205357199
S007	T301	FALSE	FALSE	0	0	1	1	none	0.0001408562956274
S021	T301	FALSE	FALSE	0	0	1	1	none	0.0001287372363751
S024	T301	FALSE	FALSE	0	0	1	1	none	0.0001294955329781
S025	T301	FALSE	FALSE	0	0	1	1	none	0.0001329159852329
S026	T301	FALSE	FALSE	0	0	1	1	none	0.0001277442233375
S038	T301	FALSE	FALSE	0	0	1	1	none	0.0001433044068139
S039	T301	FALSE	FALSE	0	0	1	1	none	0.0001333066494831
S040	T301	FALSE	FALSE	0	0	1	1	none	5.97734536624e-05
S042	T301	FALSE	FALSE	0	0	1	1	none	0.0001281421949106
S071	T301	FALSE	FALSE	0	0	1	1	none	3.33526251914e-05
S078	T301	FALSE	FALSE	0	0	1	1	none	0.0001286373702139
S081	T301	FALSE	FALSE	0	0	1	1	none	0.0001291220847755
S085	T301	FALSE	FALSE	0	0	1	1	none	6.27919897009e-05
S087	T301	FALSE	FALSE	0	0	1	1	none	7.50055393838999e-05
S093	T301	FALSE	FALSE	0	0	1	1	none	5.14620074204e-05
S097	T301	FALSE	FALSE	0	0	1	1	none	0.0001291180760638
S102	T301	FALSE	FALSE	0	0	1	1	none	6.11379751439e-05
S106	T301	FALSE	FALSE	0	0	1	1	none	0.0001297278188129
S130	T301	FALSE	FALSE	0	0	1	1	none	7.41430872896999e-05
T009	T301	FALSE	FALSE	0	0	1	1	none	0.0001371278547799
T010	T301	FALSE	FALSE	0	0	1	1	none	0.0001356983827044
T013	T301	FALSE	FALSE	0	0	1	1	none	0.0001538093384677
T014	T301	FALSE	FALSE	0	0	1	1	none	0.0001290139946911
T020	T301	FALSE	FALSE	0	0	1	1	none	0.0001461240203064
T021	T301	FALSE	FALSE	0	0	1	1	none	0.0001340373838049
T028	T301	FALSE	FALSE	0	0	1	1	none	0.0001465504703264
T035a	T301	FALSE	FALSE	0	0	1	1	none	7.65404719403999e-05
T035b	T301	FALSE	FALSE	0	0	1	1	none	0.0001337215797934
T040	T301	FALSE	FALSE	0	0	1	1	none	0.000130964235095
T056	T301	FALSE	FALSE	0	0	1	1	none	0.0001423116609139
T059	T301	FALSE	FALSE	0	0	1	1	none	6.53468370459e-05
T065	T301	FALSE	FALSE	0	0	1	1	none	0.0001435439836755
T069	T301	FALSE	FALSE	0	0	1	1	none	5.55072784259e-05
T073	T301	FALSE	FALSE	0	0	1	1	none	0.0001334315050764
T075	T301	FALSE	FALSE	0	0	1	1	none	0.0001376030740014
T077	T301	FALSE	FALSE	0	0	1	1	none	0.0001340373838049
T087	T301	FALSE	FALSE	0	0	1	1	none	0.0001344456509539
T095	T301	FALSE	FALSE	0	0	1	1	none	7.35775575109e-05
T099a	T301	FALSE	FALSE	0	0	1	1	none	7.37159044944e-05
T102	T301	FALSE	FALSE	0	0	1	1	none	8.13953792443999e-05
T104	T301	FALSE	FALSE	0	0	1	1	none	0.0001394225656434
T105	T301	FALSE	FALSE	0	0	1	1	none	0.000145361619861
T107	T301	FALSE	FALSE	0	0	1	1	none	7.83659856019e-05
T126	T301	FALSE	FALSE	1	0	1	1	anc	6.154642249e-06
T156	T301	FALSE	FALSE	0	0	1	1	none	0.0001493528726381
T159a	T301	FALSE	FALSE	0	0	1	1	none	0.0001334315050764
T182	T301	FALSE	FALSE	0	0	1	1	none	0.0001456684453882
T188	T301	FALSE	FALSE	0	0	1	1	none	0.0001508655825764
T192	T301	FALSE	FALSE	0	0	1	1	none	1.88620291629e-05
T223	T301	FALSE	FALSE	0	0	1	1	none	0.0001444566879312
T225	T301	FALSE	FALSE	0	0	1	1	none	0.0001522341516089
T230	T301	FALSE	FALSE	0	0	1	1	none	0.0001328256263479
T232	T301	FALSE	FALSE	0	0	1	1	none	1.76218750329e-05
T241	T301	FALSE	FALSE	0	0	1	1	none	0.0001671998079247
T270	T301	FALSE	FALSE	0	0	1	1	none	1.96812269083e-05
T271b	T301	FALSE	FALSE	0	0	1	1	none	0.0001516282728804
S002	T303	FALSE	FALSE	0	0	1	1	none	0.0001302994571464
S007	T303	FALSE	FALSE	0	0	1	1	none	0.0001399352170539
S021	T303	FALSE	FALSE	0	0	1	1	none	0.0001278161578016
S024	T303	FALSE	FALSE	0	0	1	1	none	0.0001285744544046
S025	T303	FALSE	FALSE	0	0	1	1	none	0.0001319949066594
S026	T303	FALSE	FALSE	0	0	1	1	none	0.000126823144764
S038	T303	FALSE	FALSE	0	0	1	1	none	0.0001423833282404
S039	T303	FALSE	FALSE	0	0	1	1	none	0.0001323855709096
S040	T303	FALSE	FALSE	0	0	1	1	none	5.88523750889e-05
S042	T303	FALSE	FALSE	0	0	1	1	none	0.0001272211163371
S071	T303	FALSE	FALSE	0	0	1	1	none	3.24315466179e-05
S078	T303	FALSE	FALSE	0	0	1	1	none	0.0001277162916404
S081	T303	FALSE	FALSE	0	0	1	1	none	0.000128201006202
S085	T303	FALSE	FALSE	0	0	1	1	none	6.18709111274e-05
S087	T303	FALSE	FALSE	0	0	1	1	none	7.40844608104e-05
S093	T303	FALSE	FALSE	0	0	1	1	none	5.05409288469e-05
S097	T303	FALSE	FALSE	0	0	1	1	none	0.0001281969974903
S102	T303	FALSE	FALSE	0	0	1	1	none	6.02168965704e-05
S106	T303	FALSE	FALSE	0	0	1	1	none	0.0001288067402394
S130	T303	FALSE	FALSE	0	0	1	1	none	7.32220087162e-05
T009	T303	FALSE	FALSE	0	0	1	1	none	0.0001362067762064
T010	T303	FALSE	FALSE	0	0	1	1	none	0.0001347773041309
T013	T303	FALSE	FALSE	0	0	1	1	none	0.0001528882598942
T014	T303	FALSE	FALSE	0	0	1	1	none	0.0001280929161176
T020	T303	FALSE	FALSE	0	0	1	1	none	0.0001452029417329
T021	T303	FALSE	FALSE	0	0	1	1	none	0.0001331163052314
T028	T303	FALSE	FALSE	0	0	1	1	none	0.0001456293917529
T035a	T303	FALSE	FALSE	0	0	1	1	none	7.56193933669e-05
T035b	T303	FALSE	FALSE	0	0	1	1	none	0.0001328005012199
T040	T303	FALSE	FALSE	0	0	1	1	none	0.0001300431565215
T056	T303	FALSE	FALSE	0	0	1	1	none	0.0001413905823404
T059	T303	FALSE	FALSE	0	0	1	1	none	6.44257584724e-05
T065	T303	FALSE	FALSE	0	0	1	1	none	0.000142622905102
T069	T303	FALSE	FALSE	0	0	1	1	none	5.45861998524e-05
T073	T303	FALSE	FALSE	0	0	1	1	none	0.0001325104265029
T075	T303	FALSE	FALSE	0	0	1	1	none	0.0001366819954279
T077	T303	FALSE	FALSE	0	0	1	1	none	0.0001331163052314
T087	T303	FALSE	FALSE	0	0	1	1	none	0.0001335245723804
T095	T303	FALSE	FALSE	0	0	1	1	none	7.26564789374e-05
T099a	T303	FALSE	FALSE	0	0	1	1	none	7.27948259209e-05
T102	T303	FALSE	FALSE	0	0	1	1	none	8.04743006708999e-05
T104	T303	FALSE	FALSE	0	0	1	1	none	0.0001385014870699
T105	T303	FALSE	FALSE	0	0	1	1	none	0.0001444405412875
T107	T303	FALSE	FALSE	0	0	1	1	none	7.74449070284e-05
T126	T303	FALSE	FALSE	1	0	1	1	anc	5.839442404e-06
T156	T303	FALSE	FALSE	0	0	1	1	none	0.0001484317940646
T159a	T303	FALSE	FALSE	0	0	1	1	none	0.0001325104265029
T182	T303	FALSE	FALSE	0	0	1	1	none	0.0001447473668147
T188	T303	FALSE	FALSE	0	0	1	1	none	0.0001499445040029
T192	T303	FALSE	FALSE	0	0	1	1	none	1.79409505894e-05
T223	T303	FALSE	FALSE	0	0	1	1	none	0.0001435356093577
T225	T303	FALSE	FALSE	0	0	1	1	none	0.0001513130730354
T230	T303	FALSE	FALSE	0	0	1	1	none	0.0001319045477744
T232	T303	FALSE	FALSE	0	0	1	1	none	1.67007964594e-05
T241	T303	FALSE	FALSE	0	0	1	1	none	0.0001662787293512
T270	T303	FALSE	FALSE	0	0	1	1	none	1.87601483348e-05
T271b	T303	FALSE	FALSE	0	0	1	1	none	0.0001507071943069
T301	T303	FALSE	FALSE	0	0	1	1	none	1.98705081235e-05
S002	T322	FALSE	FALSE	0	0	1	1	none	7.97285914923e-05
S007	T322	FALSE	FALSE	0	0	1	1	none	6.49677785628e-05
S021	T322	FALSE	FALSE	0	0	1	1	none	7.72452921475e-05
S024	T322	FALSE	FALSE	0	0	1	1	none	7.80035887505e-05
S025	T322	FALSE	FALSE	0	0	1	1	none	8.14240410053e-05
S026	T322	FALSE	FALSE	0	0	1	1	none	7.62522791099e-05
S038	T322	FALSE	FALSE	0	0	1	1	none	1.69883856213e-05
S039	T322	FALSE	FALSE	0	0	1	1	none	8.18147052555e-05
S040	T322	FALSE	FALSE	0	0	1	1	none	0.0001364987387928
S042	T322	FALSE	FALSE	0	0	1	1	none	7.6650250683e-05
S071	T322	FALSE	FALSE	0	0	1	1	none	0.0001236664719098
S078	T322	FALSE	FALSE	0	0	1	1	none	7.71454259863e-05
S081	T322	FALSE	FALSE	0	0	1	1	none	7.76301405479e-05
S085	T322	FALSE	FALSE	0	0	1	1	none	0.0001239856243733
S087	T322	FALSE	FALSE	0	0	1	1	none	0.0001361991740563
S093	T322	FALSE	FALSE	0	0	1	1	none	0.0001126556420928
S097	T322	FALSE	FALSE	0	0	1	1	none	7.76261318362e-05
S102	T322	FALSE	FALSE	0	0	1	1	none	0.0001378632602743
S106	T322	FALSE	FALSE	0	0	1	1	none	7.82358745853e-05
S130	T322	FALSE	FALSE	0	0	1	1	none	0.0001353367219621
T009	T322	FALSE	FALSE	0	0	1	1	none	8.56359105523e-05
T010	T322	FALSE	FALSE	0	0	1	1	none	8.42064384768e-05
T013	T322	FALSE	FALSE	0	0	1	1	none	1.21764844855e-05
T014	T322	FALSE	FALSE	0	0	1	1	none	7.75220504635e-05
T020	T322	FALSE	FALSE	0	0	1	1	none	1.98079991138e-05
T021	T322	FALSE	FALSE	0	0	1	1	none	8.25454395773e-05
T028	T322	FALSE	FALSE	0	0	1	1	none	7.06619532618e-05
T035a	T322	FALSE	FALSE	0	0	1	1	none	0.0001377341066128
T035b	T322	FALSE	FALSE	0	0	1	1	none	8.22296355658e-05
T040	T322	FALSE	FALSE	0	0	1	1	none	7.94722908674e-05
T056	T322	FALSE	FALSE	0	0	1	1	none	9.08197166862999e-05
T059	T322	FALSE	FALSE	0	0	1	1	none	0.0001420721221763
T065	T322	FALSE	FALSE	0	0	1	1	none	1.47514129533e-05
T069	T322	FALSE	FALSE	0	0	1	1	none	0.0001495230779583
T073	T322	FALSE	FALSE	0	0	1	1	none	8.19395608488e-05
T075	T322	FALSE	FALSE	0	0	1	1	none	8.48993723168e-05
T077	T322	FALSE	FALSE	0	0	1	1	none	8.25454395773e-05
T087	T322	FALSE	FALSE	0	0	1	1	none	8.29537067263e-05
T095	T322	FALSE	FALSE	0	0	1	1	none	0.0001347711921833
T099a	T322	FALSE	FALSE	0	0	1	1	none	0.0001349095391668
T102	T322	FALSE	FALSE	0	0	1	1	none	0.0001425890139168
T104	T322	FALSE	FALSE	0	0	1	1	none	6.35340485788e-05
T105	T322	FALSE	FALSE	0	0	1	1	none	1.65690491388e-05
T107	T322	FALSE	FALSE	0	0	1	1	none	0.0001395596202743
T126	T322	FALSE	FALSE	0	0	1	1	none	0.0001447527636943
T156	T322	FALSE	FALSE	0	0	1	1	none	2.51172952735e-05
T159a	T322	FALSE	FALSE	0	0	1	1	none	8.19395608488e-05
T182	T322	FALSE	FALSE	0	0	1	1	none	2.14328680236e-05
T188	T322	FALSE	FALSE	0	0	1	1	none	7.49770655118e-05
T192	T322	FALSE	FALSE	0	0	1	1	none	0.0001525602169073
T223	T322	FALSE	FALSE	0	0	1	1	none	2.02211105666e-05
T225	T322	FALSE	FALSE	0	0	1	1	none	2.79985742443e-05
T230	T322	FALSE	FALSE	0	0	1	1	none	8.13336821203e-05
T232	T322	FALSE	FALSE	0	0	1	1	none	0.0001439132500453
T241	T322	FALSE	FALSE	0	0	1	1	none	1.26042257375e-05
T270	T322	FALSE	FALSE	0	0	1	1	none	0.0001459726019207
T271b	T322	FALSE	FALSE	0	0	1	1	none	2.73926955158e-05
T301	T322	FALSE	FALSE	0	0	1	1	none	0.0001558073396442
T303	T322	FALSE	FALSE	0	0	1	1	none	0.0001548862610707
S002	T327b	FALSE	FALSE	0	0	1	1	none	0.000120592107869
S007	T327b	FALSE	FALSE	0	0	1	1	none	0.0001302278677765
S021	T327b	FALSE	FALSE	0	0	1	1	none	0.0001181088085242
S024	T327b	FALSE	FALSE	0	0	1	1	none	0.0001188671051272
S025	T327b	FALSE	FALSE	0	0	1	1	none	0.000122287557382
S026	T327b	FALSE	FALSE	0	0	1	1	none	0.0001171157954866
S038	T327b	FALSE	FALSE	0	0	1	1	none	0.000132675978963
S039	T327b	FALSE	FALSE	0	0	1	1	none	0.0001226782216322
S040	T327b	FALSE	FALSE	0	0	1	1	none	4.91450258115e-05
S042	T327b	FALSE	FALSE	0	0	1	1	none	0.0001175137670597
S071	T327b	FALSE	FALSE	0	0	1	1	none	3.11383554505e-05
S078	T327b	FALSE	FALSE	0	0	1	1	none	0.000118008942363
S081	T327b	FALSE	FALSE	0	0	1	1	none	0.0001184936569246
S085	T327b	FALSE	FALSE	0	0	1	1	none	5.216356185e-05
S087	T327b	FALSE	FALSE	0	0	1	1	none	6.4377111533e-05
S093	T327b	FALSE	FALSE	0	0	1	1	none	4.08335795695e-05
S097	T327b	FALSE	FALSE	0	0	1	1	none	0.0001184896482129
S102	T327b	FALSE	FALSE	0	0	1	1	none	5.0509547293e-05
S106	T327b	FALSE	FALSE	0	0	1	1	none	0.000119099390962
S130	T327b	FALSE	FALSE	0	0	1	1	none	6.35146594388e-05
T009	T327b	FALSE	FALSE	0	0	1	1	none	0.000126499426929
T010	T327b	FALSE	FALSE	0	0	1	1	none	0.0001250699548535
T013	T327b	FALSE	FALSE	0	0	1	1	none	0.0001431809106168
T014	T327b	FALSE	FALSE	0	0	1	1	none	0.0001183855668402
T020	T327b	FALSE	FALSE	0	0	1	1	none	0.0001354955924555
T021	T327b	FALSE	FALSE	0	0	1	1	none	0.000123408955954
T028	T327b	FALSE	FALSE	0	0	1	1	none	0.0001359220424755
T035a	T327b	FALSE	FALSE	0	0	1	1	none	6.59120440895e-05
T035b	T327b	FALSE	FALSE	0	0	1	1	none	0.0001230931519425
T040	T327b	FALSE	FALSE	0	0	1	1	none	0.0001203358072441
T056	T327b	FALSE	FALSE	0	0	1	1	none	0.000131683233063
T059	T327b	FALSE	FALSE	0	0	1	1	none	5.4718409195e-05
T065	T327b	FALSE	FALSE	0	0	1	1	none	0.0001329155558246
T069	T327b	FALSE	FALSE	0	0	1	1	none	5.6994961499e-05
T073	T327b	FALSE	FALSE	0	0	1	1	none	0.0001228030772255
T075	T327b	FALSE	FALSE	0	0	1	1	none	0.0001269746461505
T077	T327b	FALSE	FALSE	0	0	1	1	none	0.000123408955954
T087	T327b	FALSE	FALSE	0	0	1	1	none	0.000123817223103
T095	T327b	FALSE	FALSE	0	0	1	1	none	6.294912966e-05
T099a	T327b	FALSE	FALSE	0	0	1	1	none	6.30874766435e-05
T102	T327b	FALSE	FALSE	0	0	1	1	none	7.07669513935e-05
T104	T327b	FALSE	FALSE	0	0	1	1	none	0.0001287941377925
T105	T327b	FALSE	FALSE	0	0	1	1	none	0.0001347331920101
T107	T327b	FALSE	FALSE	0	0	1	1	none	6.7737557751e-05
T126	T327b	FALSE	FALSE	0	0	1	1	none	5.2224647235e-05
T156	T327b	FALSE	FALSE	0	0	1	1	none	0.0001387244447872
T159a	T327b	FALSE	FALSE	0	0	1	1	none	0.0001228030772255
T182	T327b	FALSE	FALSE	0	0	1	1	none	0.0001350400175373
T188	T327b	FALSE	FALSE	0	0	1	1	none	0.0001402371547255
T192	T327b	FALSE	FALSE	0	0	1	1	none	6.0032100448e-05
T223	T327b	FALSE	FALSE	0	0	1	1	none	0.0001338282600803
T225	T327b	FALSE	FALSE	0	0	1	1	none	0.000141605723758
T230	T327b	FALSE	FALSE	0	0	1	1	none	0.000122197198497
T232	T327b	FALSE	FALSE	0	0	1	1	none	5.1385133586e-05
T241	T327b	FALSE	FALSE	0	0	1	1	none	0.0001565713800738
T270	T327b	FALSE	FALSE	0	0	1	1	none	5.34444854614e-05
T271b	T327b	FALSE	FALSE	0	0	1	1	none	0.0001409998450295
T301	T327b	FALSE	FALSE	0	0	1	1	none	6.32792231849e-05
T303	T327b	FALSE	FALSE	0	0	1	1	none	6.23581446114e-05
T322	T327b	FALSE	FALSE	0	0	1	1	none	0.0001451789117933
S002	T330	TRUE	TRUE	0	0	1	1	none	0.000119380350412
S007	T330	TRUE	TRUE	0	0	1	1	none	0.0001290161103195
S021	T330	TRUE	TRUE	0	0	1	1	none	0.0001168970510672
S024	T330	TRUE	TRUE	0	0	1	1	none	0.0001176553476702
S025	T330	TRUE	TRUE	0	0	1	1	none	0.000121075799925
S026	T330	TRUE	TRUE	0	0	1	1	none	0.0001159040380296
S038	T330	TRUE	TRUE	0	0	1	1	none	0.000131464221506
S039	T330	TRUE	TRUE	0	0	1	1	none	0.0001214664641752
S040	T330	TRUE	TRUE	0	0	1	1	none	4.79332683545e-05
S042	T330	TRUE	TRUE	0	0	1	1	none	0.0001163020096027
S071	T330	TRUE	TRUE	0	0	1	1	none	2.99265979935e-05
S078	T330	TRUE	TRUE	0	0	1	1	none	0.000116797184906
S081	T330	TRUE	TRUE	0	0	1	1	none	0.0001172818994676
S085	T330	TRUE	TRUE	0	0	1	1	none	5.0951804393e-05
S087	T330	TRUE	TRUE	0	0	1	1	none	6.3165354076e-05
S093	T330	TRUE	TRUE	0	0	1	1	none	3.96218221125e-05
S097	T330	TRUE	TRUE	0	0	1	1	none	0.0001172778907559
S102	T330	TRUE	TRUE	0	0	1	1	none	4.9297789836e-05
S106	T330	TRUE	TRUE	0	0	1	1	none	0.000117887633505
S130	T330	TRUE	TRUE	0	0	1	1	none	6.23029019818e-05
T009	T330	FALSE	FALSE	0	0	1	1	none	0.000125287669472
T010	T330	FALSE	FALSE	0	0	1	1	none	0.0001238581973965
T013	T330	FALSE	FALSE	0	0	1	1	none	0.0001419691531598
T014	T330	TRUE	TRUE	0	0	1	1	none	0.0001171738093832
T020	T330	TRUE	TRUE	0	0	1	1	none	0.0001342838349985
T021	T330	TRUE	TRUE	0	0	1	1	none	0.000122197198497
T028	T330	TRUE	TRUE	0	0	1	1	none	0.0001347102850185
T035a	T330	TRUE	TRUE	0	0	1	1	none	6.47002866325e-05
T035b	T330	TRUE	TRUE	0	0	1	1	none	0.0001218813944855
T040	T330	TRUE	TRUE	0	0	1	1	none	0.0001191240497871
T056	T330	FALSE	FALSE	0	0	1	1	none	0.000130471475606
T059	T330	TRUE	TRUE	0	0	1	1	none	5.3506651738e-05
T065	T330	TRUE	TRUE	0	0	1	1	none	0.0001317037983676
T069	T330	TRUE	TRUE	0	0	1	1	none	5.5783204042e-05
T073	T330	TRUE	TRUE	0	0	1	1	none	0.0001215913197685
T075	T330	TRUE	TRUE	0	0	1	1	none	0.0001257628886935
T077	T330	TRUE	TRUE	0	0	1	1	none	0.000122197198497
T087	T330	TRUE	TRUE	0	0	1	1	none	0.000122605465646
T095	T330	TRUE	TRUE	0	0	1	1	none	6.1737372203e-05
T099a	T330	TRUE	TRUE	0	0	1	1	none	6.18757191865e-05
T102	T330	FALSE	FALSE	0	0	1	1	none	6.95551939365e-05
T104	T330	FALSE	FALSE	0	0	1	1	none	0.0001275823803355
T105	T330	FALSE	FALSE	0	0	1	1	none	0.0001335214345531
T107	T330	FALSE	FALSE	0	0	1	1	none	6.6525800294e-05
T126	T330	TRUE	TRUE	0	0	1	1	none	5.1012889778e-05
T156	T330	FALSE	FALSE	0	0	1	1	none	0.0001375126873302
T159a	T330	TRUE	TRUE	0	0	1	1	none	0.0001215913197685
T182	T330	FALSE	FALSE	0	0	1	1	none	0.0001338282600803
T188	T330	TRUE	TRUE	0	0	1	1	none	0.0001390253972685
T192	T330	FALSE	FALSE	0	0	1	1	none	5.8820342991e-05
T223	T330	FALSE	FALSE	0	0	1	1	none	0.0001326165026233
T225	T330	FALSE	FALSE	0	0	1	1	none	0.000140393966301
T230	T330	TRUE	TRUE	0	0	1	1	none	0.00012098544104
T232	T330	TRUE	TRUE	0	0	1	1	none	5.0173376129e-05
T241	T330	FALSE	FALSE	0	0	1	1	none	0.0001553596226168
T270	T330	FALSE	FALSE	0	0	1	1	none	5.22327280044e-05
T271b	T330	FALSE	FALSE	0	0	1	1	none	0.0001397880875725
T301	T330	FALSE	FALSE	0	0	1	1	none	6.20674657279e-05
T303	T330	FALSE	FALSE	0	0	1	1	none	6.11463871544e-05
T322	T330	FALSE	FALSE	0	0	1	1	none	0.0001439671543363
T327b	T330	TRUE	TRUE	0	1	1	1	desc	6.058787285e-07
S002	T335	FALSE	FALSE	0	0	1	1	none	0.0001294332129594
S007	T335	FALSE	FALSE	0	0	1	1	none	0.0001390689728669
S021	T335	FALSE	FALSE	0	0	1	1	none	0.0001269499136146
S024	T335	FALSE	FALSE	0	0	1	1	none	0.0001277082102176
S025	T335	FALSE	FALSE	0	0	1	1	none	0.0001311286624724
S026	T335	FALSE	FALSE	0	0	1	1	none	0.000125956900577
S038	T335	FALSE	FALSE	0	0	1	1	none	0.0001415170840534
S039	T335	FALSE	FALSE	0	0	1	1	none	0.0001315193267226
S040	T335	FALSE	FALSE	0	0	1	1	none	5.79861309019e-05
S042	T335	FALSE	FALSE	0	0	1	1	none	0.0001263548721501
S071	T335	FALSE	FALSE	0	0	1	1	none	3.15653024309e-05
S078	T335	FALSE	FALSE	0	0	1	1	none	0.0001268500474534
S081	T335	FALSE	FALSE	0	0	1	1	none	0.000127334762015
S085	T335	FALSE	FALSE	0	0	1	1	none	6.10046669404e-05
S087	T335	FALSE	FALSE	0	0	1	1	none	7.32182166234e-05
S093	T335	FALSE	FALSE	0	0	1	1	none	4.96746846599e-05
S097	T335	FALSE	FALSE	0	0	1	1	none	0.0001273307533033
S102	T335	FALSE	FALSE	0	0	1	1	none	5.93506523834e-05
S106	T335	FALSE	FALSE	0	0	1	1	none	0.0001279404960524
S130	T335	FALSE	FALSE	0	0	1	1	none	7.23557645292e-05
T009	T335	FALSE	FALSE	0	0	1	1	none	0.0001353405320194
T010	T335	FALSE	FALSE	0	0	1	1	none	0.0001339110599439
T013	T335	FALSE	FALSE	0	0	1	1	none	0.0001520220157072
T014	T335	FALSE	FALSE	0	0	1	1	none	0.0001272266719306
T020	T335	FALSE	FALSE	0	0	1	1	none	0.0001443366975459
T021	T335	FALSE	FALSE	0	0	1	1	none	0.0001322500610444
T028	T335	FALSE	FALSE	0	0	1	1	none	0.0001447631475659
T035a	T335	FALSE	FALSE	0	0	1	1	none	7.47531491799e-05
T035b	T335	FALSE	FALSE	0	0	1	1	none	0.0001319342570329
T040	T335	FALSE	FALSE	0	0	1	1	none	0.0001291769123345
T056	T335	FALSE	FALSE	0	0	1	1	none	0.0001405243381534
T059	T335	FALSE	FALSE	0	0	1	1	none	6.35595142854e-05
T065	T335	FALSE	FALSE	0	0	1	1	none	0.000141756660915
T069	T335	FALSE	FALSE	0	0	1	1	none	5.37199556654e-05
T073	T335	FALSE	FALSE	0	0	1	1	none	0.0001316441823159
T075	T335	FALSE	FALSE	0	0	1	1	none	0.0001358157512409
T077	T335	FALSE	FALSE	0	0	1	1	none	0.0001322500610444
T087	T335	FALSE	FALSE	0	0	1	1	none	0.0001326583281934
T095	T335	FALSE	FALSE	0	0	1	1	none	7.17902347504e-05
T099a	T335	FALSE	FALSE	0	0	1	1	none	7.19285817339e-05
T102	T335	FALSE	FALSE	0	0	1	1	none	7.96080564838999e-05
T104	T335	FALSE	FALSE	0	0	1	1	none	0.0001376352428829
T105	T335	FALSE	FALSE	0	0	1	1	none	0.0001435742971005
T107	T335	FALSE	FALSE	0	0	1	1	none	7.65786628414e-05
T126	T335	TRUE	TRUE	1	0	1	1	anc	6.058787285e-07
T156	T335	FALSE	FALSE	0	0	1	1	none	0.0001475655498776
T159a	T335	FALSE	FALSE	0	0	1	1	none	0.0001316441823159
T182	T335	FALSE	FALSE	0	0	1	1	none	0.0001438811226277
T188	T335	FALSE	FALSE	0	0	1	1	none	0.0001490782598159
T192	T335	FALSE	FALSE	0	0	1	1	none	1.70747064024e-05
T223	T335	FALSE	FALSE	0	0	1	1	none	0.0001426693651707
T225	T335	FALSE	FALSE	0	0	1	1	none	0.0001504468288484
T230	T335	FALSE	FALSE	0	0	1	1	none	0.0001310383035874
T232	T335	FALSE	FALSE	0	0	1	1	none	1.58345522724e-05
T241	T335	FALSE	FALSE	0	0	1	1	none	0.0001654124851642
T270	T335	FALSE	FALSE	0	0	1	1	none	1.78939041478e-05
T271b	T335	FALSE	FALSE	0	0	1	1	none	0.0001498409501199
T301	T335	FALSE	FALSE	0	0	1	1	none	1.53689915655e-05
T303	T335	FALSE	FALSE	0	0	1	1	none	1.8083185363e-05
T322	T335	FALSE	FALSE	0	0	1	1	none	0.0001540200168837
T327b	T335	FALSE	FALSE	0	0	1	1	none	6.14919004244e-05
T330	T335	FALSE	FALSE	0	0	1	1	none	6.02801429674e-05
S002	T341	TRUE	TRUE	0	0	1	1	none	2.12655595946e-05
S007	T341	TRUE	TRUE	0	0	1	1	none	6.14305825421e-05
S021	T341	TRUE	TRUE	0	0	1	1	none	1.87822602498e-05
S024	T341	TRUE	TRUE	0	0	1	1	none	1.95405568528e-05
S025	T341	TRUE	TRUE	0	0	1	1	none	1.98676678476e-05
S026	T341	TRUE	TRUE	0	0	1	1	none	1.7775065242e-06
S038	T341	TRUE	TRUE	0	0	1	1	none	6.38786937286e-05
S039	T341	TRUE	TRUE	0	0	1	1	none	2.33516733578e-05
S040	T341	TRUE	TRUE	0	0	1	1	none	0.0001085649699351
S042	T341	TRUE	TRUE	0	0	1	1	none	1.81872187853e-05
S071	T341	TRUE	TRUE	0	0	1	1	none	9.57327030521e-05
S078	T341	TRUE	TRUE	0	0	1	1	none	1.86823940886e-05
S081	T341	TRUE	TRUE	0	0	1	1	none	1.91671086502e-05
S085	T341	TRUE	TRUE	0	0	1	1	none	9.60518555156e-05
S087	T341	TRUE	TRUE	0	0	1	1	none	0.0001082654051986
S093	T341	TRUE	TRUE	0	0	1	1	none	8.47218732351e-05
S097	T341	TRUE	TRUE	0	0	1	1	none	1.60697586785e-05
S102	T341	TRUE	TRUE	0	0	1	1	none	0.0001099294914166
S106	T341	TRUE	TRUE	0	0	1	1	none	1.97728426876e-05
S130	T341	TRUE	TRUE	0	0	1	1	none	0.0001074029531044
T009	T341	FALSE	FALSE	0	0	1	1	none	1.86493457686e-05
T010	T341	FALSE	FALSE	0	0	1	1	none	1.72198736931e-05
T013	T341	FALSE	FALSE	0	0	1	1	none	7.43836253824e-05
T014	T341	TRUE	TRUE	0	0	1	1	none	1.90590185658e-05
T020	T341	TRUE	TRUE	0	0	1	1	none	6.66983072211e-05
T021	T341	TRUE	TRUE	0	0	1	1	none	1.55588747936e-05
T028	T341	TRUE	TRUE	0	0	1	1	none	6.71247572411e-05
T035a	T341	TRUE	TRUE	0	0	1	1	none	0.0001098003377551
T035b	T341	TRUE	TRUE	0	0	1	1	none	1.52430707821e-05
T040	T341	TRUE	TRUE	0	0	1	1	none	2.10092589697e-05
T056	T341	FALSE	FALSE	0	0	1	1	none	2.38331519026e-05
T059	T341	TRUE	TRUE	0	0	1	1	none	0.0001141383533186
T065	T341	TRUE	TRUE	0	0	1	1	none	6.41182705902e-05
T069	T341	TRUE	TRUE	0	0	1	1	none	0.0001215893091006
T073	T341	TRUE	TRUE	0	0	1	1	none	1.49529960651e-05
T075	T341	TRUE	TRUE	0	0	1	1	none	5.81773609161e-05
T077	T341	TRUE	TRUE	0	0	1	1	none	1.55588747936e-05
T087	T341	TRUE	TRUE	0	0	1	1	none	1.59671419426e-05
T095	T341	TRUE	TRUE	0	0	1	1	none	0.0001068374233256
T099a	T341	TRUE	TRUE	0	0	1	1	none	0.0001069757703091
T102	T341	FALSE	FALSE	0	0	1	1	none	0.0001146552450591
T104	T341	FALSE	FALSE	0	0	1	1	none	5.99968525581e-05
T105	T341	FALSE	FALSE	0	0	1	1	none	6.59359067757e-05
T107	T341	FALSE	FALSE	0	0	1	1	none	0.0001116258514166
T126	T341	TRUE	TRUE	0	0	1	1	none	0.0001168189948366
T156	T341	FALSE	FALSE	0	0	1	1	none	6.99271595528e-05
[truncated: 1,161 more rows]
