# Supplementary material for: Improved characterisation of MRSA transmission using within-host bacterial sequence diversity
Source: eLife. 2019 Oct 8;8:e46402. doi: 10.7554/eLife.46402 (PMC6954020; doi:10.7554/eLife.46402)
Supplement: Figure 9—source data 1. [file elife-46402-fig9-data1.zip › Figure 9-source data 1/classifications/Classification_Posterior_ds_10percol_26.csv]

host.1	host.2	adjacent	contiguous	paths12	paths21	nodes1	nodes2	path.classification	min.distance.between.subgraphs
S002	S007	TRUE	TRUE	0	0	1	1	none	5.52594231613e-05
S002	S021	TRUE	TRUE	0	0	1	1	none	1.45014615094e-05
S007	S021	TRUE	TRUE	0	0	1	1	none	5.86917403627e-05
S002	S024	TRUE	TRUE	0	0	1	1	none	1.35678237737e-05
S007	S024	TRUE	TRUE	0	0	1	1	none	5.7758102627e-05
S021	S024	TRUE	TRUE	0	0	1	1	none	5.5374447397e-06
S002	S025	TRUE	TRUE	0	0	1	1	none	1.947380284e-05
S007	S025	TRUE	TRUE	0	0	1	1	none	5.73293069093e-05
S021	S025	TRUE	TRUE	0	0	1	1	none	2.29061200414e-05
S024	S025	TRUE	TRUE	0	0	1	1	none	2.19724823057e-05
S002	S026	TRUE	TRUE	0	0	1	1	none	1.5462079135e-05
S007	S026	TRUE	TRUE	0	0	1	1	none	5.33175832043e-05
S021	S026	TRUE	TRUE	0	0	1	1	none	1.88943963364e-05
S024	S026	TRUE	TRUE	0	0	1	1	none	1.79607586007e-05
S025	S026	TRUE	TRUE	0	0	1	1	none	1.4440640661e-05
S002	S038	TRUE	TRUE	0	0	1	1	none	6.12327141477e-05
S007	S038	TRUE	TRUE	0	0	1	1	none	4.91256254864e-05
S021	S038	TRUE	TRUE	0	0	1	1	none	6.46650313491e-05
S024	S038	TRUE	TRUE	0	0	1	1	none	6.37313936134e-05
S025	S038	TRUE	TRUE	0	0	1	1	none	6.33025978957e-05
S026	S038	TRUE	TRUE	0	0	1	1	none	5.92908741907e-05
S002	S039	TRUE	TRUE	0	0	1	1	none	1.34690816874e-05
S007	S039	TRUE	TRUE	0	0	1	1	none	5.76593605407e-05
S021	S039	TRUE	TRUE	0	0	1	1	none	4.232676526e-06
S024	S039	TRUE	TRUE	0	0	1	1	none	4.5050649177e-06
S025	S039	TRUE	TRUE	0	0	1	1	none	2.18737402194e-05
S026	S039	TRUE	TRUE	0	0	1	1	none	1.78620165144e-05
S038	S039	TRUE	TRUE	0	0	1	1	none	6.36326515271e-05
S002	S040	TRUE	TRUE	0	0	1	1	none	0.0001021241371171
S007	S040	TRUE	TRUE	0	0	1	1	none	0.0001101993705864
S021	S040	TRUE	TRUE	0	0	1	1	none	0.0001055564543185
S024	S040	TRUE	TRUE	0	0	1	1	none	0.0001046228165828
S025	S040	TRUE	TRUE	0	0	1	1	none	0.0001041940208651
S026	S040	TRUE	TRUE	0	0	1	1	none	0.0001001822971601
S038	S040	TRUE	TRUE	0	0	1	1	none	0.0001161726615728
S039	S040	TRUE	TRUE	0	0	1	1	none	0.0001045240744965
S002	S042	TRUE	TRUE	0	0	1	1	none	1.20984830988e-05
S007	S042	TRUE	TRUE	0	0	1	1	none	5.62887619521e-05
S021	S042	TRUE	TRUE	0	0	1	1	none	5.2741301922e-06
S024	S042	TRUE	TRUE	0	0	1	1	none	4.3404924565e-06
S025	S042	TRUE	TRUE	0	0	1	1	none	2.05031416308e-05
S026	S042	TRUE	TRUE	0	0	1	1	none	1.64914179258e-05
S038	S042	TRUE	TRUE	0	0	1	1	none	6.22620529385e-05
S039	S042	TRUE	TRUE	0	0	1	1	none	4.2417503702e-06
S040	S042	TRUE	TRUE	0	0	1	1	none	0.0001031534759079
S002	S071	TRUE	TRUE	0	0	1	1	none	8.84729409667e-05
S007	S071	TRUE	TRUE	0	0	1	1	none	9.6548174436e-05
S021	S071	TRUE	TRUE	0	0	1	1	none	9.19052581681e-05
S024	S071	TRUE	TRUE	0	0	1	1	none	9.09716204324e-05
S025	S071	TRUE	TRUE	0	0	1	1	none	9.05428247147e-05
S026	S071	TRUE	TRUE	0	0	1	1	none	8.65311010097e-05
S038	S071	TRUE	TRUE	0	0	1	1	none	0.0001025214654224
S039	S071	TRUE	TRUE	0	0	1	1	none	9.08728783461e-05
S040	S071	TRUE	TRUE	0	0	1	1	none	1.80595311918e-05
S042	S071	TRUE	TRUE	0	0	1	1	none	8.95022797575e-05
S002	S078	TRUE	TRUE	0	0	1	1	none	1.0609976738e-05
S007	S078	TRUE	TRUE	0	0	1	1	none	5.48002555913e-05
S021	S078	TRUE	TRUE	0	0	1	1	none	6.8883701814e-06
S024	S078	TRUE	TRUE	0	0	1	1	none	5.9547324457e-06
S025	S078	TRUE	TRUE	0	0	1	1	none	1.901463527e-05
S026	S078	TRUE	TRUE	0	0	1	1	none	1.5002911565e-05
S038	S078	TRUE	TRUE	0	0	1	1	none	6.07735465777e-05
S039	S078	TRUE	TRUE	0	0	1	1	none	5.8559903594e-06
S040	S078	TRUE	TRUE	0	0	1	1	none	0.0001016649695471
S042	S078	TRUE	TRUE	0	0	1	1	none	4.4853917708e-06
S071	S078	TRUE	TRUE	0	0	1	1	none	8.80137733967e-05
S002	S081	TRUE	TRUE	0	0	1	1	none	1.3996095004e-05
S007	S081	TRUE	TRUE	0	0	1	1	none	5.81863738573e-05
S021	S081	TRUE	TRUE	0	0	1	1	none	5.96571597e-06
S024	S081	TRUE	TRUE	0	0	1	1	none	2.4627674563e-06
S025	S081	TRUE	TRUE	0	0	1	1	none	2.2400753536e-05
S026	S081	TRUE	TRUE	0	0	1	1	none	1.8389029831e-05
S038	S081	TRUE	TRUE	0	0	1	1	none	6.41596648437e-05
S039	S081	TRUE	TRUE	0	0	1	1	none	4.933336148e-06
S040	S081	TRUE	TRUE	0	0	1	1	none	0.0001050510878131
S042	S081	TRUE	TRUE	0	0	1	1	none	4.7687636868e-06
S071	S081	TRUE	TRUE	0	0	1	1	none	9.13998916627e-05
S078	S081	TRUE	TRUE	0	0	1	1	none	6.383003676e-06
S002	S085	TRUE	TRUE	0	0	1	1	none	9.2236788506e-05
S007	S085	TRUE	TRUE	0	0	1	1	none	0.0001003120219753
S021	S085	TRUE	TRUE	0	0	1	1	none	9.56691057074e-05
S024	S085	TRUE	TRUE	0	0	1	1	none	9.47354679717e-05
S025	S085	TRUE	TRUE	0	0	1	1	none	9.4306672254e-05
S026	S085	TRUE	TRUE	0	0	1	1	none	9.0294948549e-05
S038	S085	TRUE	TRUE	0	0	1	1	none	0.0001062853129617
S039	S085	TRUE	TRUE	0	0	1	1	none	9.46367258854e-05
S040	S085	TRUE	TRUE	0	0	1	1	none	4.86996953911e-05
S042	S085	TRUE	TRUE	0	0	1	1	none	9.32661272968e-05
S071	S085	TRUE	TRUE	0	0	1	1	none	3.50484992407e-05
S078	S085	TRUE	TRUE	0	0	1	1	none	9.1777620936e-05
S081	S085	TRUE	TRUE	0	0	1	1	none	9.5163739202e-05
S002	S087	TRUE	TRUE	0	0	1	1	none	0.0001027389660653
S007	S087	TRUE	TRUE	0	0	1	1	none	0.0001108141995346
S021	S087	TRUE	TRUE	0	0	1	1	none	0.0001061712832667
S024	S087	TRUE	TRUE	0	0	1	1	none	0.000105237645531
S025	S087	TRUE	TRUE	0	0	1	1	none	0.0001048088498133
S026	S087	TRUE	TRUE	0	0	1	1	none	0.0001007971261083
S038	S087	TRUE	TRUE	0	0	1	1	none	0.000116787490521
S039	S087	TRUE	TRUE	0	0	1	1	none	0.0001051389034447
S040	S087	TRUE	TRUE	0	0	1	1	none	5.92018729504e-05
S042	S087	TRUE	TRUE	0	0	1	1	none	0.0001037683048561
S071	S087	TRUE	TRUE	0	0	1	1	none	4.55506768e-05
S078	S087	TRUE	TRUE	0	0	1	1	none	0.0001022797984953
S081	S087	TRUE	TRUE	0	0	1	1	none	0.0001056659167613
S085	S087	TRUE	TRUE	0	0	1	1	none	2.84398984193e-05
S002	S093	TRUE	TRUE	0	0	1	1	none	7.5912762898e-05
S007	S093	TRUE	TRUE	0	0	1	1	none	8.39879963673e-05
S021	S093	TRUE	TRUE	0	0	1	1	none	7.93450800994e-05
S024	S093	TRUE	TRUE	0	0	1	1	none	7.84114423637e-05
S025	S093	TRUE	TRUE	0	0	1	1	none	7.7982646646e-05
S026	S093	TRUE	TRUE	0	0	1	1	none	7.3970922941e-05
S038	S093	TRUE	TRUE	0	0	1	1	none	8.99612873537e-05
S039	S093	TRUE	TRUE	0	0	1	1	none	7.83127002774e-05
S040	S093	TRUE	TRUE	0	0	1	1	none	3.23756697831e-05
S042	S093	TRUE	TRUE	0	0	1	1	none	7.69421016888e-05
S071	S093	TRUE	TRUE	0	0	1	1	none	1.87244736327e-05
S078	S093	TRUE	TRUE	0	0	1	1	none	7.5453595328e-05
S081	S093	TRUE	TRUE	0	0	1	1	none	7.8839713594e-05
S085	S093	TRUE	TRUE	0	0	1	1	none	1.8722670282e-05
S087	S093	TRUE	TRUE	0	0	1	1	none	2.92248478413e-05
S002	S097	TRUE	TRUE	0	0	1	1	none	1.6732877533e-05
S007	S097	TRUE	TRUE	0	0	1	1	none	5.45883816023e-05
S021	S097	TRUE	TRUE	0	0	1	1	none	2.01651947344e-05
S024	S097	TRUE	TRUE	0	0	1	1	none	1.92315569987e-05
S025	S097	TRUE	TRUE	0	0	1	1	none	4.779716493e-06
S026	S097	TRUE	TRUE	0	0	1	1	none	1.1699715354e-05
S038	S097	TRUE	TRUE	0	0	1	1	none	6.05616725887e-05
S039	S097	TRUE	TRUE	0	0	1	1	none	1.91328149124e-05
S040	S097	TRUE	TRUE	0	0	1	1	none	0.0001014530955581
S042	S097	TRUE	TRUE	0	0	1	1	none	1.77622163238e-05
S071	S097	TRUE	TRUE	0	0	1	1	none	8.78018994077e-05
S078	S097	TRUE	TRUE	0	0	1	1	none	1.6273709963e-05
S081	S097	TRUE	TRUE	0	0	1	1	none	1.9659828229e-05
S085	S097	TRUE	TRUE	0	0	1	1	none	9.1565746947e-05
S087	S097	TRUE	TRUE	0	0	1	1	none	0.0001020679245063
S093	S097	TRUE	TRUE	0	0	1	1	none	7.5241721339e-05
S002	S102	TRUE	TRUE	0	0	1	1	none	0.000104749362171
S007	S102	TRUE	TRUE	0	0	1	1	none	0.0001128245956403
S021	S102	TRUE	TRUE	0	0	1	1	none	0.0001081816793724
S024	S102	TRUE	TRUE	0	0	1	1	none	0.0001072480416367
S025	S102	TRUE	TRUE	0	0	1	1	none	0.000106819245919
S026	S102	TRUE	TRUE	0	0	1	1	none	0.000102807522214
S038	S102	TRUE	TRUE	0	0	1	1	none	0.0001187978866267
S039	S102	TRUE	TRUE	0	0	1	1	none	0.0001071492995504
S040	S102	TRUE	TRUE	0	0	1	1	none	6.2433034361e-06
S042	S102	TRUE	TRUE	0	0	1	1	none	0.0001057787009618
S071	S102	TRUE	TRUE	0	0	1	1	none	2.06847562457e-05
S078	S102	TRUE	TRUE	0	0	1	1	none	0.000104290194601
S081	S102	TRUE	TRUE	0	0	1	1	none	0.000107676312867
S085	S102	TRUE	TRUE	0	0	1	1	none	5.1324920445e-05
S087	S102	TRUE	TRUE	0	0	1	1	none	6.18270980043e-05
S093	S102	TRUE	TRUE	0	0	1	1	none	3.5000894837e-05
S097	S102	TRUE	TRUE	0	0	1	1	none	0.000104078320612
S002	S106	TRUE	TRUE	0	0	1	1	none	7.971945262e-06
S007	S106	TRUE	TRUE	0	0	1	1	none	5.62798230593e-05
S021	S106	TRUE	TRUE	0	0	1	1	none	1.55218614074e-05
S024	S106	TRUE	TRUE	0	0	1	1	none	1.45882236717e-05
S025	S106	TRUE	TRUE	0	0	1	1	none	2.0494202738e-05
S026	S106	TRUE	TRUE	0	0	1	1	none	1.6482479033e-05
S038	S106	TRUE	TRUE	0	0	1	1	none	6.22531140457e-05
S039	S106	TRUE	TRUE	0	0	1	1	none	1.44894815854e-05
S040	S106	TRUE	TRUE	0	0	1	1	none	0.0001031445370151
S042	S106	TRUE	TRUE	0	0	1	1	none	1.31188829968e-05
S071	S106	TRUE	TRUE	0	0	1	1	none	8.94933408647e-05
S078	S106	TRUE	TRUE	0	0	1	1	none	1.1630376636e-05
S081	S106	TRUE	TRUE	0	0	1	1	none	1.5016494902e-05
S085	S106	TRUE	TRUE	0	0	1	1	none	9.3257188404e-05
S087	S106	TRUE	TRUE	0	0	1	1	none	0.0001037593659633
S093	S106	TRUE	TRUE	0	0	1	1	none	7.6933162796e-05
S097	S106	TRUE	TRUE	0	0	1	1	none	1.7753277431e-05
S102	S106	TRUE	TRUE	0	0	1	1	none	0.000105769762069
S002	S130	TRUE	TRUE	0	0	1	1	none	0.0001041634732964
S007	S130	TRUE	TRUE	0	0	1	1	none	0.0001122387067657
S021	S130	TRUE	TRUE	0	0	1	1	none	0.0001075957904978
S024	S130	TRUE	TRUE	0	0	1	1	none	0.0001066621527621
S025	S130	TRUE	TRUE	0	0	1	1	none	0.0001062333570444
S026	S130	TRUE	TRUE	0	0	1	1	none	0.0001022216333394
S038	S130	TRUE	TRUE	0	0	1	1	none	0.0001182119977521
S039	S130	TRUE	TRUE	0	0	1	1	none	0.0001065634106758
S040	S130	TRUE	TRUE	0	0	1	1	none	6.06263801815e-05
S042	S130	TRUE	TRUE	0	0	1	1	none	0.0001051928120872
S071	S130	TRUE	TRUE	0	0	1	1	none	4.69751840311e-05
S078	S130	TRUE	TRUE	0	0	1	1	none	0.0001037043057264
S081	S130	TRUE	TRUE	0	0	1	1	none	0.0001070904239924
S085	S130	TRUE	TRUE	0	0	1	1	none	2.98644056504e-05
S087	S130	TRUE	TRUE	0	0	1	1	none	2.6699267143e-06
S093	S130	TRUE	TRUE	0	0	1	1	none	3.06493550724e-05
S097	S130	TRUE	TRUE	0	0	1	1	none	0.0001034924317374
S102	S130	TRUE	TRUE	0	0	1	1	none	6.32516052354e-05
S106	S130	TRUE	TRUE	0	0	1	1	none	0.0001051838731944
S002	T009	FALSE	FALSE	0	0	1	1	none	2.45062461722e-05
S007	T009	FALSE	FALSE	0	0	1	1	none	6.23617502415e-05
S021	T009	FALSE	FALSE	0	0	1	1	none	2.79385633736e-05
S024	T009	FALSE	FALSE	0	0	1	1	none	2.70049256379e-05
S025	T009	FALSE	FALSE	0	0	1	1	none	2.34848076982e-05
S026	T009	FALSE	FALSE	0	0	1	1	none	1.48983520232e-05
S038	T009	FALSE	FALSE	0	0	1	1	none	6.83350412279e-05
S039	T009	FALSE	FALSE	0	0	1	1	none	2.69061835516e-05
S040	T009	FALSE	FALSE	0	0	1	1	none	0.0001092264641973
S042	T009	FALSE	FALSE	0	0	1	1	none	2.5535584963e-05
S071	T009	FALSE	FALSE	0	0	1	1	none	9.55752680469e-05
S078	T009	FALSE	FALSE	0	0	1	1	none	2.40470786022e-05
S081	T009	FALSE	FALSE	0	0	1	1	none	2.74331968682e-05
S085	T009	FALSE	FALSE	0	0	1	1	none	9.93391155862e-05
S087	T009	FALSE	FALSE	0	0	1	1	none	0.0001098412931455
S093	T009	FALSE	FALSE	0	0	1	1	none	8.30150899782e-05
S097	T009	FALSE	FALSE	0	0	1	1	none	2.07438823912e-05
S102	T009	FALSE	FALSE	0	0	1	1	none	0.0001118516892512
S106	T009	FALSE	FALSE	0	0	1	1	none	2.55266460702e-05
S130	T009	FALSE	FALSE	0	0	1	1	none	0.0001112658003766
S002	T010	FALSE	FALSE	0	0	1	1	none	2.53234977379e-05
S007	T010	FALSE	FALSE	0	0	1	1	none	6.31790018072e-05
S021	T010	FALSE	FALSE	0	0	1	1	none	2.87558149393e-05
S024	T010	FALSE	FALSE	0	0	1	1	none	2.78221772036e-05
S025	T010	FALSE	FALSE	0	0	1	1	none	2.43020592639e-05
S026	T010	FALSE	FALSE	0	0	1	1	none	1.57156035889e-05
S038	T010	FALSE	FALSE	0	0	1	1	none	6.91522927936e-05
S039	T010	FALSE	FALSE	0	0	1	1	none	2.77234351173e-05
S040	T010	FALSE	FALSE	0	0	1	1	none	0.000110043715763
S042	T010	FALSE	FALSE	0	0	1	1	none	2.63528365287e-05
S071	T010	FALSE	FALSE	0	0	1	1	none	9.63925196126e-05
S078	T010	FALSE	FALSE	0	0	1	1	none	2.48643301679e-05
S081	T010	FALSE	FALSE	0	0	1	1	none	2.82504484339e-05
S085	T010	FALSE	FALSE	0	0	1	1	none	0.0001001563671519
S087	T010	FALSE	FALSE	0	0	1	1	none	0.0001106585447112
S093	T010	FALSE	FALSE	0	0	1	1	none	8.38323415439e-05
S097	T010	FALSE	FALSE	0	0	1	1	none	2.15611339569e-05
S102	T010	FALSE	FALSE	0	0	1	1	none	0.0001126689408169
S106	T010	FALSE	FALSE	0	0	1	1	none	2.63438976359e-05
S130	T010	FALSE	FALSE	0	0	1	1	none	0.0001120830519423
T009	T010	TRUE	TRUE	0	0	1	1	none	2.0232776931e-06
S002	T013	FALSE	FALSE	0	0	1	1	none	7.14194021928e-05
S007	T013	FALSE	FALSE	0	0	1	1	none	5.93123135315e-05
S021	T013	FALSE	FALSE	0	0	1	1	none	7.48517193942e-05
S024	T013	FALSE	FALSE	0	0	1	1	none	7.39180816585e-05
S025	T013	FALSE	FALSE	0	0	1	1	none	7.34892859408e-05
S026	T013	FALSE	FALSE	0	0	1	1	none	6.94775622358e-05
S038	T013	FALSE	FALSE	0	0	1	1	none	1.42660436105e-05
S039	T013	FALSE	FALSE	0	0	1	1	none	7.38193395722e-05
S040	T013	FALSE	FALSE	0	0	1	1	none	0.0001263593496179
S042	T013	FALSE	FALSE	0	0	1	1	none	7.24487409836e-05
S071	T013	FALSE	FALSE	0	0	1	1	none	0.0001127081534675
S078	T013	FALSE	FALSE	0	0	1	1	none	7.09602346228e-05
S081	T013	FALSE	FALSE	0	0	1	1	none	7.43463528888e-05
S085	T013	FALSE	FALSE	0	0	1	1	none	0.0001164720010068
S087	T013	FALSE	FALSE	0	0	1	1	none	0.0001269741785661
S093	T013	FALSE	FALSE	0	0	1	1	none	0.0001001479753988
S097	T013	FALSE	FALSE	0	0	1	1	none	7.07483606338e-05
S102	T013	FALSE	FALSE	0	0	1	1	none	0.0001289845746718
S106	T013	FALSE	FALSE	0	0	1	1	none	7.24398020908e-05
S130	T013	FALSE	FALSE	0	0	1	1	none	0.0001283986857972
T009	T013	FALSE	FALSE	0	0	1	1	none	7.8521729273e-05
T010	T013	FALSE	FALSE	0	0	1	1	none	7.93389808387e-05
S002	T014	TRUE	TRUE	0	0	1	1	none	1.18689333354e-05
S007	T014	TRUE	TRUE	0	0	1	1	none	5.60592121887e-05
S021	T014	TRUE	TRUE	0	0	1	1	none	5.0445804288e-06
S024	T014	TRUE	TRUE	0	0	1	1	none	4.1109426931e-06
S025	T014	TRUE	TRUE	0	0	1	1	none	2.02735918674e-05
S026	T014	TRUE	TRUE	0	0	1	1	none	1.62618681624e-05
S038	T014	TRUE	TRUE	0	0	1	1	none	6.20325031751e-05
S039	T014	TRUE	TRUE	0	0	1	1	none	4.0122006068e-06
S040	T014	TRUE	TRUE	0	0	1	1	none	0.0001029239261445
S042	T014	TRUE	TRUE	0	0	1	1	none	1.4355758908e-06
S071	T014	TRUE	TRUE	0	0	1	1	none	8.92727299941e-05
S078	T014	TRUE	TRUE	0	0	1	1	none	4.2558420074e-06
S081	T014	TRUE	TRUE	0	0	1	1	none	4.5392139234e-06
S085	T014	TRUE	TRUE	0	0	1	1	none	9.30365775334e-05
S087	T014	TRUE	TRUE	0	0	1	1	none	0.0001035387550927
S093	T014	TRUE	TRUE	0	0	1	1	none	7.67125519254e-05
S097	T014	TRUE	TRUE	0	0	1	1	none	1.75326665604e-05
S102	T014	TRUE	TRUE	0	0	1	1	none	0.0001055491511984
S106	T014	TRUE	TRUE	0	0	1	1	none	1.28893332334e-05
S130	T014	TRUE	TRUE	0	0	1	1	none	0.0001049632623238
T009	T014	FALSE	FALSE	0	0	1	1	none	2.53060351996e-05
T010	T014	FALSE	FALSE	0	0	1	1	none	2.61232867653e-05
T013	T014	FALSE	FALSE	0	0	1	1	none	7.22191912202e-05
S002	T020	TRUE	TRUE	0	0	1	1	none	6.5295329709e-05
S007	T020	TRUE	TRUE	0	0	1	1	none	5.31882410477e-05
S021	T020	TRUE	TRUE	0	0	1	1	none	6.87276469104e-05
S024	T020	TRUE	TRUE	0	0	1	1	none	6.77940091747e-05
S025	T020	TRUE	TRUE	0	0	1	1	none	6.7365213457e-05
S026	T020	TRUE	TRUE	0	0	1	1	none	6.3353489752e-05
S038	T020	TRUE	TRUE	0	0	1	1	none	5.2686416887e-06
S039	T020	TRUE	TRUE	0	0	1	1	none	6.76952670884e-05
S040	T020	TRUE	TRUE	0	0	1	1	none	0.0001202352771341
S042	T020	TRUE	TRUE	0	0	1	1	none	6.63246684998e-05
S071	T020	TRUE	TRUE	0	0	1	1	none	0.0001065840809837
S078	T020	TRUE	TRUE	0	0	1	1	none	6.4836162139e-05
S081	T020	TRUE	TRUE	0	0	1	1	none	6.8222280405e-05
S085	T020	TRUE	TRUE	0	0	1	1	none	0.000110347928523
S087	T020	TRUE	TRUE	0	0	1	1	none	0.0001208501060823
S093	T020	TRUE	TRUE	0	0	1	1	none	9.4023902915e-05
S097	T020	TRUE	TRUE	0	0	1	1	none	6.462428815e-05
S102	T020	TRUE	TRUE	0	0	1	1	none	0.000122860502188
S106	T020	TRUE	TRUE	0	0	1	1	none	6.6315729607e-05
S130	T020	TRUE	TRUE	0	0	1	1	none	0.0001222746133134
T009	T020	FALSE	FALSE	0	0	1	1	none	7.23976567892e-05
T010	T020	FALSE	FALSE	0	0	1	1	none	7.32149083549e-05
T013	T020	FALSE	FALSE	0	0	1	1	none	1.83286591718e-05
T014	T020	TRUE	TRUE	0	0	1	1	none	6.60951187364e-05
S002	T021	TRUE	TRUE	0	0	1	1	none	2.26972069811e-05
S007	T021	TRUE	TRUE	0	0	1	1	none	6.05527110504e-05
S021	T021	TRUE	TRUE	0	0	1	1	none	2.61295241825e-05
S024	T021	TRUE	TRUE	0	0	1	1	none	2.51958864468e-05
S025	T021	TRUE	TRUE	0	0	1	1	none	2.16757685071e-05
S026	T021	TRUE	TRUE	0	0	1	1	none	1.30893128321e-05
S038	T021	TRUE	TRUE	0	0	1	1	none	6.65260020368e-05
S039	T021	TRUE	TRUE	0	0	1	1	none	2.50971443605e-05
S040	T021	TRUE	TRUE	0	0	1	1	none	0.0001074174250062
S042	T021	TRUE	TRUE	0	0	1	1	none	2.37265457719e-05
S071	T021	TRUE	TRUE	0	0	1	1	none	9.37662288558e-05
S078	T021	TRUE	TRUE	0	0	1	1	none	2.22380394111e-05
S081	T021	TRUE	TRUE	0	0	1	1	none	2.56241576771e-05
S085	T021	TRUE	TRUE	0	0	1	1	none	9.75300763951e-05
S087	T021	TRUE	TRUE	0	0	1	1	none	0.0001080322539544
S093	T021	TRUE	TRUE	0	0	1	1	none	8.12060507871e-05
S097	T021	TRUE	TRUE	0	0	1	1	none	1.89348432001e-05
S102	T021	TRUE	TRUE	0	0	1	1	none	0.0001100426500601
S106	T021	TRUE	TRUE	0	0	1	1	none	2.37176068791e-05
S130	T021	TRUE	TRUE	0	0	1	1	none	0.0001094567611855
T009	T021	FALSE	FALSE	0	0	1	1	none	5.4271175733e-06
T010	T021	FALSE	FALSE	0	0	1	1	none	6.244369139e-06
T013	T021	FALSE	FALSE	0	0	1	1	none	7.67126900819e-05
T014	T021	TRUE	TRUE	0	0	1	1	none	2.34969960085e-05
T020	T021	TRUE	TRUE	0	0	1	1	none	7.05886175981e-05
S002	T028	TRUE	TRUE	0	0	1	1	none	5.7215081097e-05
S007	T028	TRUE	TRUE	0	0	1	1	none	3.37805160957e-05
S021	T028	TRUE	TRUE	0	0	1	1	none	6.06473982984e-05
S024	T028	TRUE	TRUE	0	0	1	1	none	5.97137605627e-05
S025	T028	TRUE	TRUE	0	0	1	1	none	5.9284964845e-05
S026	T028	TRUE	TRUE	0	0	1	1	none	5.527324114e-05
S038	T028	TRUE	TRUE	0	0	1	1	none	5.10812834221e-05
S039	T028	TRUE	TRUE	0	0	1	1	none	5.96150184764e-05
S040	T028	TRUE	TRUE	0	0	1	1	none	0.0001121550285221
S042	T028	TRUE	TRUE	0	0	1	1	none	5.82444198878e-05
S071	T028	TRUE	TRUE	0	0	1	1	none	9.85038323717e-05
S078	T028	TRUE	TRUE	0	0	1	1	none	5.6755913527e-05
S081	T028	TRUE	TRUE	0	0	1	1	none	6.0142031793e-05
S085	T028	TRUE	TRUE	0	0	1	1	none	0.000102267679911
S087	T028	TRUE	TRUE	0	0	1	1	none	0.0001127698574703
S093	T028	TRUE	TRUE	0	0	1	1	none	8.5943654303e-05
S097	T028	TRUE	TRUE	0	0	1	1	none	5.6544039538e-05
S102	T028	TRUE	TRUE	0	0	1	1	none	0.000114780253576
S106	T028	TRUE	TRUE	0	0	1	1	none	5.8235480995e-05
S130	T028	TRUE	TRUE	0	0	1	1	none	0.0001141943647014
T009	T028	FALSE	FALSE	0	0	1	1	none	6.43174081772e-05
T010	T028	FALSE	FALSE	0	0	1	1	none	6.51346597429e-05
T013	T028	FALSE	FALSE	0	0	1	1	none	6.12679714672e-05
T014	T028	TRUE	TRUE	0	0	1	1	none	5.80148701244e-05
T020	T028	TRUE	TRUE	0	0	1	1	none	5.51438989834e-05
T021	T028	TRUE	TRUE	0	0	1	1	none	6.25083689861e-05
S002	T035a	TRUE	TRUE	0	0	1	1	none	0.000102343438063
S007	T035a	TRUE	TRUE	0	0	1	1	none	0.0001104186715323
S021	T035a	TRUE	TRUE	0	0	1	1	none	0.0001057757552644
S024	T035a	TRUE	TRUE	0	0	1	1	none	0.0001048421175287
S025	T035a	TRUE	TRUE	0	0	1	1	none	0.000104413321811
S026	T035a	TRUE	TRUE	0	0	1	1	none	0.000100401598106
S038	T035a	TRUE	TRUE	0	0	1	1	none	0.0001163919625187
S039	T035a	TRUE	TRUE	0	0	1	1	none	0.0001047433754424
S040	T035a	TRUE	TRUE	0	0	1	1	none	5.88063449481e-05
S042	T035a	TRUE	TRUE	0	0	1	1	none	0.0001033727768538
S071	T035a	TRUE	TRUE	0	0	1	1	none	4.51551487977e-05
S078	T035a	TRUE	TRUE	0	0	1	1	none	0.000101884270493
S081	T035a	TRUE	TRUE	0	0	1	1	none	0.000105270388759
S085	T035a	TRUE	TRUE	0	0	1	1	none	2.8044370417e-05
S087	T035a	TRUE	TRUE	0	0	1	1	none	3.5038619963e-06
S093	T035a	TRUE	TRUE	0	0	1	1	none	2.8829319839e-05
S097	T035a	TRUE	TRUE	0	0	1	1	none	0.000101672396504
S102	T035a	TRUE	TRUE	0	0	1	1	none	6.1431570002e-05
S106	T035a	TRUE	TRUE	0	0	1	1	none	0.000103363837961
S130	T035a	TRUE	TRUE	0	0	1	1	none	4.9283692274e-06
T009	T035a	FALSE	FALSE	0	0	1	1	none	0.0001094457651432
T010	T035a	FALSE	FALSE	0	0	1	1	none	0.0001102630167089
T013	T035a	FALSE	FALSE	0	0	1	1	none	0.0001265786505638
T014	T035a	TRUE	TRUE	0	0	1	1	none	0.0001031432270904
T020	T035a	TRUE	TRUE	0	0	1	1	none	0.00012045457808
T021	T035a	TRUE	TRUE	0	0	1	1	none	0.0001076367259521
T028	T035a	TRUE	TRUE	0	0	1	1	none	0.000112374329468
S002	T035b	TRUE	TRUE	0	0	1	1	none	2.20941939174e-05
S007	T035b	TRUE	TRUE	0	0	1	1	none	5.99496979867e-05
S021	T035b	TRUE	TRUE	0	0	1	1	none	2.55265111188e-05
S024	T035b	TRUE	TRUE	0	0	1	1	none	2.45928733831e-05
S025	T035b	TRUE	TRUE	0	0	1	1	none	2.10727554434e-05
S026	T035b	TRUE	TRUE	0	0	1	1	none	1.24862997684e-05
S038	T035b	TRUE	TRUE	0	0	1	1	none	6.59229889731e-05
S039	T035b	TRUE	TRUE	0	0	1	1	none	2.44941312968e-05
S040	T035b	TRUE	TRUE	0	0	1	1	none	0.0001068144119425
S042	T035b	TRUE	TRUE	0	0	1	1	none	2.31235327082e-05
S071	T035b	TRUE	TRUE	0	0	1	1	none	9.31632157921e-05
S078	T035b	TRUE	TRUE	0	0	1	1	none	2.16350263474e-05
S081	T035b	TRUE	TRUE	0	0	1	1	none	2.50211446134e-05
S085	T035b	TRUE	TRUE	0	0	1	1	none	9.69270633314e-05
S087	T035b	TRUE	TRUE	0	0	1	1	none	0.0001074292408907
S093	T035b	TRUE	TRUE	0	0	1	1	none	8.06030377234e-05
S097	T035b	TRUE	TRUE	0	0	1	1	none	1.83318301364e-05
S102	T035b	TRUE	TRUE	0	0	1	1	none	0.0001094396369964
S106	T035b	TRUE	TRUE	0	0	1	1	none	2.31145938154e-05
S130	T035b	TRUE	TRUE	0	0	1	1	none	0.0001088537481218
T009	T035b	FALSE	FALSE	0	0	1	1	none	3.6180783822e-06
T010	T035b	FALSE	FALSE	0	0	1	1	none	4.4353299479e-06
T013	T035b	FALSE	FALSE	0	0	1	1	none	7.61096770182e-05
T014	T035b	TRUE	TRUE	0	0	1	1	none	2.28939829448e-05
T020	T035b	TRUE	TRUE	0	0	1	1	none	6.99856045344e-05
T021	T035b	TRUE	TRUE	0	0	1	1	none	3.0150653185e-06
T028	T035b	TRUE	TRUE	0	0	1	1	none	6.19053559224e-05
T035a	T035b	TRUE	TRUE	0	0	1	1	none	0.0001070337128884
S002	T040	TRUE	TRUE	0	0	1	1	none	1.68858515304e-05
S007	T040	TRUE	TRUE	0	0	1	1	none	6.10761303837e-05
S021	T040	TRUE	TRUE	0	0	1	1	none	8.8554724964e-06
S024	T040	TRUE	TRUE	0	0	1	1	none	5.3525239827e-06
S025	T040	TRUE	TRUE	0	0	1	1	none	2.52905100624e-05
S026	T040	TRUE	TRUE	0	0	1	1	none	2.12787863574e-05
S038	T040	TRUE	TRUE	0	0	1	1	none	6.70494213701e-05
S039	T040	TRUE	TRUE	0	0	1	1	none	7.8230926744e-06
S040	T040	TRUE	TRUE	0	0	1	1	none	0.0001079408443395
S042	T040	TRUE	TRUE	0	0	1	1	none	7.6585202132e-06
S071	T040	TRUE	TRUE	0	0	1	1	none	9.42896481891e-05
S078	T040	TRUE	TRUE	0	0	1	1	none	9.2727602024e-06
S081	T040	TRUE	TRUE	0	0	1	1	none	4.5747690856e-06
S085	T040	TRUE	TRUE	0	0	1	1	none	9.80534957284e-05
S087	T040	TRUE	TRUE	0	0	1	1	none	0.0001085556732877
S093	T040	TRUE	TRUE	0	0	1	1	none	8.17294701204e-05
S097	T040	TRUE	TRUE	0	0	1	1	none	2.25495847554e-05
S102	T040	TRUE	TRUE	0	0	1	1	none	0.0001105660693934
S106	T040	TRUE	TRUE	0	0	1	1	none	1.79062514284e-05
S130	T040	TRUE	TRUE	0	0	1	1	none	0.0001099801805188
T009	T040	FALSE	FALSE	0	0	1	1	none	3.03229533946e-05
T010	T040	FALSE	FALSE	0	0	1	1	none	3.11402049603e-05
T013	T040	FALSE	FALSE	0	0	1	1	none	7.72361094152e-05
T014	T040	TRUE	TRUE	0	0	1	1	none	7.4289704498e-06
T020	T040	TRUE	TRUE	0	0	1	1	none	7.11120369314e-05
T021	T040	TRUE	TRUE	0	0	1	1	none	2.85139142035e-05
T028	T040	TRUE	TRUE	0	0	1	1	none	6.30317883194e-05
T035a	T040	TRUE	TRUE	0	0	1	1	none	0.0001081601452854
T035b	T040	TRUE	TRUE	0	0	1	1	none	2.79109011398e-05
S002	T056	FALSE	FALSE	0	0	1	1	none	2.91850055717e-05
S007	T056	FALSE	FALSE	0	0	1	1	none	6.7040509641e-05
S021	T056	FALSE	FALSE	0	0	1	1	none	3.26173227731e-05
S024	T056	FALSE	FALSE	0	0	1	1	none	3.16836850374e-05
S025	T056	FALSE	FALSE	0	0	1	1	none	2.81635670977e-05
S026	T056	FALSE	FALSE	0	0	1	1	none	1.95771114227e-05
S038	T056	FALSE	FALSE	0	0	1	1	none	7.30138006274e-05
S039	T056	FALSE	FALSE	0	0	1	1	none	3.15849429511e-05
S040	T056	FALSE	FALSE	0	0	1	1	none	0.0001139052235968
S042	T056	FALSE	FALSE	0	0	1	1	none	3.02143443625e-05
S071	T056	FALSE	FALSE	0	0	1	1	none	0.0001002540274464
S078	T056	FALSE	FALSE	0	0	1	1	none	2.87258380017e-05
S081	T056	FALSE	FALSE	0	0	1	1	none	3.21119562677e-05
S085	T056	FALSE	FALSE	0	0	1	1	none	0.0001040178749857
S087	T056	FALSE	FALSE	0	0	1	1	none	0.000114520052545
S093	T056	FALSE	FALSE	0	0	1	1	none	8.76938493777e-05
S097	T056	FALSE	FALSE	0	0	1	1	none	2.54226417907e-05
S102	T056	FALSE	FALSE	0	0	1	1	none	0.0001165304486507
S106	T056	FALSE	FALSE	0	0	1	1	none	3.02054054697e-05
S130	T056	FALSE	FALSE	0	0	1	1	none	0.0001159445597761
T009	T056	TRUE	TRUE	1	0	1	1	anc	1.663694081e-06
T010	T056	FALSE	FALSE	0	0	1	1	none	6.7020370926e-06
T013	T056	FALSE	FALSE	0	0	1	1	none	8.32004886725e-05
T014	T056	FALSE	FALSE	0	0	1	1	none	2.99847945991e-05
T020	T056	FALSE	FALSE	0	0	1	1	none	7.70764161887e-05
T021	T056	FALSE	FALSE	0	0	1	1	none	1.01058769728e-05
T028	T056	FALSE	FALSE	0	0	1	1	none	6.89961675767e-05
T035a	T056	FALSE	FALSE	0	0	1	1	none	0.0001141245245427
T035b	T056	FALSE	FALSE	0	0	1	1	none	8.2968377817e-06
T040	T056	FALSE	FALSE	0	0	1	1	none	3.50017127941e-05
S002	T059	TRUE	TRUE	0	0	1	1	none	0.0001035650376944
S007	T059	TRUE	TRUE	0	0	1	1	none	0.0001116402711637
S021	T059	TRUE	TRUE	0	0	1	1	none	0.0001069973548958
S024	T059	TRUE	TRUE	0	0	1	1	none	0.0001060637171601
S025	T059	TRUE	TRUE	0	0	1	1	none	0.0001056349214424
S026	T059	TRUE	TRUE	0	0	1	1	none	0.0001016231977374
S038	T059	TRUE	TRUE	0	0	1	1	none	0.0001176135621501
S039	T059	TRUE	TRUE	0	0	1	1	none	0.0001059649750738
S040	T059	TRUE	TRUE	0	0	1	1	none	2.6469267047e-06
S042	T059	TRUE	TRUE	0	0	1	1	none	0.0001045943764852
S071	T059	TRUE	TRUE	0	0	1	1	none	1.95004317691e-05
S078	T059	TRUE	TRUE	0	0	1	1	none	0.0001031058701244
S081	T059	TRUE	TRUE	0	0	1	1	none	0.0001064919883904
S085	T059	TRUE	TRUE	0	0	1	1	none	5.01405959684e-05
S087	T059	TRUE	TRUE	0	0	1	1	none	6.06427735277e-05
S093	T059	TRUE	TRUE	0	0	1	1	none	3.38165703604e-05
S097	T059	TRUE	TRUE	0	0	1	1	none	0.0001028939961354
S102	T059	TRUE	TRUE	0	0	1	1	none	7.6842040134e-06
S106	T059	TRUE	TRUE	0	0	1	1	none	0.0001045854375924
S130	T059	TRUE	TRUE	0	0	1	1	none	6.20672807588e-05
T009	T059	FALSE	FALSE	0	0	1	1	none	0.0001106673647746
T010	T059	FALSE	FALSE	0	0	1	1	none	0.0001114846163403
T013	T059	FALSE	FALSE	0	0	1	1	none	0.0001278002501952
T014	T059	TRUE	TRUE	0	0	1	1	none	0.0001043648267218
T020	T059	TRUE	TRUE	0	0	1	1	none	0.0001216761777114
T021	T059	TRUE	TRUE	0	0	1	1	none	0.0001088583255835
T028	T059	TRUE	TRUE	0	0	1	1	none	0.0001135959290994
T035a	T059	TRUE	TRUE	0	0	1	1	none	6.02472455254e-05
T035b	T059	TRUE	TRUE	0	0	1	1	none	0.0001082553125198
T040	T059	TRUE	TRUE	0	0	1	1	none	0.0001093817449168
T056	T059	FALSE	FALSE	0	0	1	1	none	0.0001153461241741
S002	T065	TRUE	TRUE	0	0	1	1	none	6.39321287944e-05
S007	T065	TRUE	TRUE	0	0	1	1	none	5.18250401331e-05
S021	T065	TRUE	TRUE	0	0	1	1	none	6.73644459958e-05
S024	T065	TRUE	TRUE	0	0	1	1	none	6.64308082601e-05
S025	T065	TRUE	TRUE	0	0	1	1	none	6.60020125424e-05
S026	T065	TRUE	TRUE	0	0	1	1	none	6.19902888374e-05
S038	T065	TRUE	TRUE	0	0	1	1	none	6.7787702121e-06
S039	T065	TRUE	TRUE	0	0	1	1	none	6.63320661738e-05
S040	T065	TRUE	TRUE	0	0	1	1	none	0.0001188720762195
S042	T065	TRUE	TRUE	0	0	1	1	none	6.49614675852e-05
S071	T065	TRUE	TRUE	0	0	1	1	none	0.0001052208800691
S078	T065	TRUE	TRUE	0	0	1	1	none	6.34729612244e-05
S081	T065	TRUE	TRUE	0	0	1	1	none	6.68590794904e-05
S085	T065	TRUE	TRUE	0	0	1	1	none	0.0001089847276084
S087	T065	TRUE	TRUE	0	0	1	1	none	0.0001194869051677
S093	T065	TRUE	TRUE	0	0	1	1	none	9.26607020004e-05
S097	T065	TRUE	TRUE	0	0	1	1	none	6.32610872354e-05
S102	T065	TRUE	TRUE	0	0	1	1	none	0.0001214973012734
S106	T065	TRUE	TRUE	0	0	1	1	none	6.49525286924e-05
S130	T065	TRUE	TRUE	0	0	1	1	none	0.0001209114123988
T009	T065	FALSE	FALSE	0	0	1	1	none	7.10344558746e-05
T010	T065	FALSE	FALSE	0	0	1	1	none	7.18517074403e-05
T013	T065	FALSE	FALSE	0	0	1	1	none	8.6932995258e-06
T014	T065	TRUE	TRUE	0	0	1	1	none	6.47319178218e-05
T020	T065	TRUE	TRUE	0	0	1	1	none	1.08413857734e-05
T021	T065	TRUE	TRUE	0	0	1	1	none	6.92254166835e-05
T028	T065	TRUE	TRUE	0	0	1	1	none	5.37806980688e-05
T035a	T065	TRUE	TRUE	0	0	1	1	none	0.0001190913771654
T035b	T065	TRUE	TRUE	0	0	1	1	none	6.86224036198e-05
T040	T065	TRUE	TRUE	0	0	1	1	none	6.97488360168e-05
T056	T065	FALSE	FALSE	0	0	1	1	none	7.57132152741e-05
T059	T065	TRUE	TRUE	0	0	1	1	none	0.0001203129767968
S002	T069	TRUE	TRUE	0	0	1	1	none	0.000124441187467
S007	T069	TRUE	TRUE	0	0	1	1	none	0.0001325164209363
S021	T069	TRUE	TRUE	0	0	1	1	none	0.0001278735046684
S024	T069	TRUE	TRUE	0	0	1	1	none	0.0001269398669327
S025	T069	TRUE	TRUE	0	0	1	1	none	0.000126511071215
S026	T069	TRUE	TRUE	0	0	1	1	none	0.00012249934751
S038	T069	TRUE	TRUE	0	0	1	1	none	0.0001384897119227
S039	T069	TRUE	TRUE	0	0	1	1	none	0.0001268411248464
S040	T069	TRUE	TRUE	0	0	1	1	none	5.40277776921e-05
S042	T069	TRUE	TRUE	0	0	1	1	none	0.0001254705262578
S071	T069	TRUE	TRUE	0	0	1	1	none	3.71742726277e-05
S078	T069	TRUE	TRUE	0	0	1	1	none	0.000123982019897
S081	T069	TRUE	TRUE	0	0	1	1	none	0.000127368138163
S085	T069	TRUE	TRUE	0	0	1	1	none	7.1016745741e-05
S087	T069	TRUE	TRUE	0	0	1	1	none	8.15189233003e-05
S093	T069	TRUE	TRUE	0	0	1	1	none	5.4692720133e-05
S097	T069	TRUE	TRUE	0	0	1	1	none	0.000123770145908
S102	T069	TRUE	TRUE	0	0	1	1	none	5.6653002746e-05
S106	T069	TRUE	TRUE	0	0	1	1	none	0.000125461587365
S130	T069	TRUE	TRUE	0	0	1	1	none	8.29434305314e-05
T009	T069	FALSE	FALSE	0	0	1	1	none	0.0001315435145472
T010	T069	FALSE	FALSE	0	0	1	1	none	0.0001323607661129
T013	T069	FALSE	FALSE	0	0	1	1	none	0.0001486763999678
T014	T069	TRUE	TRUE	0	0	1	1	none	0.0001252409764944
T020	T069	TRUE	TRUE	0	0	1	1	none	0.000142552327484
T021	T069	TRUE	TRUE	0	0	1	1	none	0.0001297344753561
T028	T069	TRUE	TRUE	0	0	1	1	none	0.000134472078872
T035a	T069	TRUE	TRUE	0	0	1	1	none	8.1123395298e-05
T035b	T069	TRUE	TRUE	0	0	1	1	none	0.0001291314622924
T040	T069	TRUE	TRUE	0	0	1	1	none	0.0001302578946894
T056	T069	FALSE	FALSE	0	0	1	1	none	0.0001362222739467
T059	T069	TRUE	TRUE	0	0	1	1	none	5.54686782694e-05
T065	T069	TRUE	TRUE	0	0	1	1	none	0.0001411891265694
S002	T071	TRUE	TRUE	0	0	1	1	none	4.6847832776e-05
S007	T071	TRUE	TRUE	0	0	1	1	none	2.34132677747e-05
S021	T071	TRUE	TRUE	0	0	1	1	none	5.02801499774e-05
S024	T071	TRUE	TRUE	0	0	1	1	none	4.93465122417e-05
S025	T071	TRUE	TRUE	0	0	1	1	none	4.8917716524e-05
S026	T071	TRUE	TRUE	0	0	1	1	none	4.4905992819e-05
S038	T071	TRUE	TRUE	0	0	1	1	none	4.07140351011e-05
S039	T071	TRUE	TRUE	0	0	1	1	none	4.92477701554e-05
S040	T071	TRUE	TRUE	0	0	1	1	none	0.0001017877802011
S042	T071	TRUE	TRUE	0	0	1	1	none	4.78771715668e-05
S071	T071	TRUE	TRUE	0	0	1	1	none	8.81365840507e-05
S078	T071	TRUE	TRUE	0	0	1	1	none	4.6388665206e-05
S081	T071	TRUE	TRUE	0	0	1	1	none	4.9774783472e-05
S085	T071	TRUE	TRUE	0	0	1	1	none	9.190043159e-05
S087	T071	TRUE	TRUE	0	0	1	1	none	0.0001024026091493
S093	T071	TRUE	TRUE	0	0	1	1	none	7.5576405982e-05
S097	T071	TRUE	TRUE	0	0	1	1	none	4.6176791217e-05
S102	T071	TRUE	TRUE	0	0	1	1	none	0.000104413005255
S106	T071	TRUE	TRUE	0	0	1	1	none	4.7868232674e-05
S130	T071	TRUE	TRUE	0	0	1	1	none	0.0001038271163804
T009	T071	FALSE	FALSE	0	0	1	1	none	5.39501598562e-05
T010	T071	FALSE	FALSE	0	0	1	1	none	5.47674114219e-05
T013	T071	FALSE	FALSE	0	0	1	1	none	5.09007231462e-05
T014	T071	TRUE	TRUE	0	0	1	1	none	4.76476218034e-05
T020	T071	TRUE	TRUE	0	0	1	1	none	4.47766506624e-05
T021	T071	TRUE	TRUE	0	0	1	1	none	5.21411206651e-05
T028	T071	TRUE	TRUE	0	0	1	1	none	2.4162899583e-05
T035a	T071	TRUE	TRUE	0	0	1	1	none	0.000102007081147
T035b	T071	TRUE	TRUE	0	0	1	1	none	5.15381076014e-05
T040	T071	TRUE	TRUE	0	0	1	1	none	5.26645399984e-05
T056	T071	FALSE	FALSE	0	0	1	1	none	5.86289192557e-05
T059	T071	TRUE	TRUE	0	0	1	1	none	0.0001032286807784
T065	T071	TRUE	TRUE	0	0	1	1	none	4.34134497478e-05
T069	T071	TRUE	TRUE	0	0	1	1	none	0.000124104830551
S002	T073	TRUE	TRUE	0	0	1	1	none	2.26972069811e-05
S007	T073	TRUE	TRUE	0	0	1	1	none	6.05527110504e-05
S021	T073	TRUE	TRUE	0	0	1	1	none	2.61295241825e-05
S024	T073	TRUE	TRUE	0	0	1	1	none	2.51958864468e-05
S025	T073	TRUE	TRUE	0	0	1	1	none	2.16757685071e-05
S026	T073	TRUE	TRUE	0	0	1	1	none	1.30893128321e-05
S038	T073	TRUE	TRUE	0	0	1	1	none	6.65260020368e-05
S039	T073	TRUE	TRUE	0	0	1	1	none	2.50971443605e-05
S040	T073	TRUE	TRUE	0	0	1	1	none	0.0001074174250062
S042	T073	TRUE	TRUE	0	0	1	1	none	2.37265457719e-05
S071	T073	TRUE	TRUE	0	0	1	1	none	9.37662288558e-05
S078	T073	TRUE	TRUE	0	0	1	1	none	2.22380394111e-05
S081	T073	TRUE	TRUE	0	0	1	1	none	2.56241576771e-05
S085	T073	TRUE	TRUE	0	0	1	1	none	9.75300763951e-05
S087	T073	TRUE	TRUE	0	0	1	1	none	0.0001080322539544
S093	T073	TRUE	TRUE	0	0	1	1	none	8.12060507871e-05
S097	T073	TRUE	TRUE	0	0	1	1	none	1.89348432001e-05
S102	T073	TRUE	TRUE	0	0	1	1	none	0.0001100426500601
S106	T073	TRUE	TRUE	0	0	1	1	none	2.37176068791e-05
S130	T073	TRUE	TRUE	0	0	1	1	none	0.0001094567611855
T009	T073	FALSE	FALSE	0	0	1	1	none	5.4271175733e-06
T010	T073	FALSE	FALSE	0	0	1	1	none	6.244369139e-06
T013	T073	FALSE	FALSE	0	0	1	1	none	7.67126900819e-05
T014	T073	TRUE	TRUE	0	0	1	1	none	2.34969960085e-05
T020	T073	TRUE	TRUE	0	0	1	1	none	7.05886175981e-05
T021	T073	TRUE	TRUE	0	0	1	1	none	1.2060261274e-06
T028	T073	TRUE	TRUE	0	0	1	1	none	6.25083689861e-05
T035a	T073	TRUE	TRUE	0	0	1	1	none	0.0001076367259521
T035b	T073	TRUE	TRUE	0	0	1	1	none	3.0150653185e-06
T040	T073	TRUE	TRUE	0	0	1	1	none	2.85139142035e-05
T056	T073	FALSE	FALSE	0	0	1	1	none	1.01058769728e-05
T059	T073	TRUE	TRUE	0	0	1	1	none	0.0001088583255835
T065	T073	TRUE	TRUE	0	0	1	1	none	6.92254166835e-05
T069	T073	TRUE	TRUE	0	0	1	1	none	0.0001297344753561
T071	T073	TRUE	TRUE	0	0	1	1	none	5.21411206651e-05
S002	T075	TRUE	TRUE	0	0	1	1	none	5.50268393963e-05
S007	T075	TRUE	TRUE	0	0	1	1	none	6.1887528041e-05
S021	T075	TRUE	TRUE	0	0	1	1	none	5.84591565977e-05
S024	T075	TRUE	TRUE	0	0	1	1	none	5.7525518862e-05
S025	T075	TRUE	TRUE	0	0	1	1	none	5.70967231443e-05
S026	T075	TRUE	TRUE	0	0	1	1	none	5.30849994393e-05
S038	T075	TRUE	TRUE	0	0	1	1	none	6.78608190274e-05
S039	T075	TRUE	TRUE	0	0	1	1	none	5.74267767757e-05
S040	T075	TRUE	TRUE	0	0	1	1	none	0.0001099667868214
S042	T075	TRUE	TRUE	0	0	1	1	none	5.60561781871e-05
S071	T075	TRUE	TRUE	0	0	1	1	none	9.6315590671e-05
S078	T075	TRUE	TRUE	0	0	1	1	none	5.45676718263e-05
S081	T075	TRUE	TRUE	0	0	1	1	none	5.79537900923e-05
S085	T075	TRUE	TRUE	0	0	1	1	none	0.0001000794382103
S087	T075	TRUE	TRUE	0	0	1	1	none	0.0001105816157696
S093	T075	TRUE	TRUE	0	0	1	1	none	8.37554126023e-05
S097	T075	TRUE	TRUE	0	0	1	1	none	5.43557978373e-05
S102	T075	TRUE	TRUE	0	0	1	1	none	0.0001125920118753
S106	T075	TRUE	TRUE	0	0	1	1	none	5.60472392943e-05
S130	T075	TRUE	TRUE	0	0	1	1	none	0.0001120061230007
T009	T075	FALSE	FALSE	0	0	1	1	none	6.21291664765e-05
T010	T075	FALSE	FALSE	0	0	1	1	none	6.29464180422e-05
T013	T075	FALSE	FALSE	0	0	1	1	none	7.80475070725e-05
T014	T075	TRUE	TRUE	0	0	1	1	none	5.58266284237e-05
T020	T075	TRUE	TRUE	0	0	1	1	none	7.19234345887e-05
T021	T075	TRUE	TRUE	0	0	1	1	none	6.03201272854e-05
T028	T075	TRUE	TRUE	0	0	1	1	none	6.38431859767e-05
T035a	T075	TRUE	TRUE	0	0	1	1	none	0.0001101860877673
T035b	T075	TRUE	TRUE	0	0	1	1	none	5.97171142217e-05
T040	T075	TRUE	TRUE	0	0	1	1	none	6.08435466187e-05
T056	T075	FALSE	FALSE	0	0	1	1	none	6.6807925876e-05
T059	T075	TRUE	TRUE	0	0	1	1	none	0.0001114076873987
T065	T075	TRUE	TRUE	0	0	1	1	none	7.05602336741e-05
T069	T075	TRUE	TRUE	0	0	1	1	none	0.0001322838371713
T071	T075	TRUE	TRUE	0	0	1	1	none	5.34759376557e-05
T073	T075	TRUE	TRUE	0	0	1	1	none	6.03201272854e-05
S002	T077	TRUE	TRUE	0	0	1	1	none	2.20941939174e-05
S007	T077	TRUE	TRUE	0	0	1	1	none	5.99496979867e-05
S021	T077	TRUE	TRUE	0	0	1	1	none	2.55265111188e-05
S024	T077	TRUE	TRUE	0	0	1	1	none	2.45928733831e-05
S025	T077	TRUE	TRUE	0	0	1	1	none	2.10727554434e-05
S026	T077	TRUE	TRUE	0	0	1	1	none	1.24862997684e-05
S038	T077	TRUE	TRUE	0	0	1	1	none	6.59229889731e-05
S039	T077	TRUE	TRUE	0	0	1	1	none	2.44941312968e-05
S040	T077	TRUE	TRUE	0	0	1	1	none	0.0001068144119425
S042	T077	TRUE	TRUE	0	0	1	1	none	2.31235327082e-05
S071	T077	TRUE	TRUE	0	0	1	1	none	9.31632157921e-05
S078	T077	TRUE	TRUE	0	0	1	1	none	2.16350263474e-05
S081	T077	TRUE	TRUE	0	0	1	1	none	2.50211446134e-05
S085	T077	TRUE	TRUE	0	0	1	1	none	9.69270633314e-05
S087	T077	TRUE	TRUE	0	0	1	1	none	0.0001074292408907
S093	T077	TRUE	TRUE	0	0	1	1	none	8.06030377234e-05
S097	T077	TRUE	TRUE	0	0	1	1	none	1.83318301364e-05
S102	T077	TRUE	TRUE	0	0	1	1	none	0.0001094396369964
S106	T077	TRUE	TRUE	0	0	1	1	none	2.31145938154e-05
S130	T077	TRUE	TRUE	0	0	1	1	none	0.0001088537481218
T009	T077	FALSE	FALSE	0	0	1	1	none	4.8241045096e-06
T010	T077	FALSE	FALSE	0	0	1	1	none	5.6413560753e-06
T013	T077	FALSE	FALSE	0	0	1	1	none	7.61096770182e-05
T014	T077	TRUE	TRUE	0	0	1	1	none	2.28939829448e-05
T020	T077	TRUE	TRUE	0	0	1	1	none	6.99856045344e-05
T021	T077	TRUE	TRUE	0	0	1	1	none	1.8090391911e-06
T028	T077	TRUE	TRUE	0	0	1	1	none	6.19053559224e-05
T035a	T077	TRUE	TRUE	0	0	1	1	none	0.0001070337128884
T035b	T077	TRUE	TRUE	0	0	1	1	none	2.4120522548e-06
T040	T077	TRUE	TRUE	0	0	1	1	none	2.79109011398e-05
T056	T077	FALSE	FALSE	0	0	1	1	none	9.5028639091e-06
T059	T077	TRUE	TRUE	0	0	1	1	none	0.0001082553125198
T065	T077	TRUE	TRUE	0	0	1	1	none	6.86224036198e-05
T069	T077	TRUE	TRUE	0	0	1	1	none	0.0001291314622924
T071	T077	TRUE	TRUE	0	0	1	1	none	5.15381076014e-05
T073	T077	TRUE	TRUE	0	0	1	1	none	1.8090391911e-06
T075	T077	TRUE	TRUE	0	0	1	1	none	5.97171142217e-05
S002	T087	FALSE	FALSE	0	0	1	1	none	2.57058985252e-05
S007	T087	FALSE	FALSE	0	0	1	1	none	6.35614025945e-05
S021	T087	FALSE	FALSE	0	0	1	1	none	2.91382157266e-05
S024	T087	FALSE	FALSE	0	0	1	1	none	2.82045779909e-05
S025	T087	FALSE	FALSE	0	0	1	1	none	2.46844600512e-05
S026	T087	FALSE	FALSE	0	0	1	1	none	1.60980043762e-05
S038	T087	FALSE	FALSE	0	0	1	1	none	6.95346935809e-05
S039	T087	FALSE	FALSE	0	0	1	1	none	2.81058359046e-05
S040	T087	FALSE	FALSE	0	0	1	1	none	0.0001104261165503
S042	T087	FALSE	FALSE	0	0	1	1	none	2.6735237316e-05
S071	T087	FALSE	FALSE	0	0	1	1	none	9.67749203999e-05
S078	T087	FALSE	FALSE	0	0	1	1	none	2.52467309552e-05
S081	T087	FALSE	FALSE	0	0	1	1	none	2.86328492212e-05
S085	T087	FALSE	FALSE	0	0	1	1	none	0.0001005387679392
S087	T087	FALSE	FALSE	0	0	1	1	none	0.0001110409454985
S093	T087	FALSE	FALSE	0	0	1	1	none	8.42147423312e-05
S097	T087	FALSE	FALSE	0	0	1	1	none	2.19435347442e-05
S102	T087	FALSE	FALSE	0	0	1	1	none	0.0001130513416042
S106	T087	FALSE	FALSE	0	0	1	1	none	2.67262984232e-05
S130	T087	FALSE	FALSE	0	0	1	1	none	0.0001124654527296
T009	T087	TRUE	TRUE	0	0	1	1	none	2.4056784804e-06
T010	T087	TRUE	TRUE	0	0	1	1	none	2.0169039187e-06
T013	T087	FALSE	FALSE	0	0	1	1	none	7.9721381626e-05
T014	T087	FALSE	FALSE	0	0	1	1	none	2.65056875526e-05
T020	T087	FALSE	FALSE	0	0	1	1	none	7.35973091422e-05
T021	T087	FALSE	FALSE	0	0	1	1	none	6.6267699263e-06
T028	T087	FALSE	FALSE	0	0	1	1	none	6.55170605302e-05
T035a	T087	FALSE	FALSE	0	0	1	1	none	0.0001106454174962
T035b	T087	FALSE	FALSE	0	0	1	1	none	4.8177307352e-06
T040	T087	FALSE	FALSE	0	0	1	1	none	3.15226057476e-05
T056	T087	FALSE	FALSE	0	0	1	1	none	7.0844378799e-06
T059	T087	FALSE	FALSE	0	0	1	1	none	0.0001118670171276
T065	T087	FALSE	FALSE	0	0	1	1	none	7.22341082276e-05
T069	T087	FALSE	FALSE	0	0	1	1	none	0.0001327431669002
T071	T087	FALSE	FALSE	0	0	1	1	none	5.51498122092e-05
T073	T087	FALSE	FALSE	0	0	1	1	none	6.6267699263e-06
T075	T087	FALSE	FALSE	0	0	1	1	none	6.33288188295e-05
T077	T087	FALSE	FALSE	0	0	1	1	none	6.0237568626e-06
S002	T095	TRUE	TRUE	0	0	1	1	none	0.0001034111564842
S007	T095	TRUE	TRUE	0	0	1	1	none	0.0001114863899535
S021	T095	TRUE	TRUE	0	0	1	1	none	0.0001068434736856
S024	T095	TRUE	TRUE	0	0	1	1	none	0.0001059098359499
S025	T095	TRUE	TRUE	0	0	1	1	none	0.0001054810402322
S026	T095	TRUE	TRUE	0	0	1	1	none	0.0001014693165272
S038	T095	TRUE	TRUE	0	0	1	1	none	0.0001174596809399
S039	T095	TRUE	TRUE	0	0	1	1	none	0.0001058110938636
S040	T095	TRUE	TRUE	0	0	1	1	none	5.98740633693e-05
S042	T095	TRUE	TRUE	0	0	1	1	none	0.000104440495275
S071	T095	TRUE	TRUE	0	0	1	1	none	4.62228672189e-05
S078	T095	TRUE	TRUE	0	0	1	1	none	0.0001029519889142
S081	T095	TRUE	TRUE	0	0	1	1	none	0.0001063381071802
S085	T095	TRUE	TRUE	0	0	1	1	none	2.91120888382e-05
S087	T095	TRUE	TRUE	0	0	1	1	none	1.9176099021e-06
S093	T095	TRUE	TRUE	0	0	1	1	none	2.98970382602e-05
S097	T095	TRUE	TRUE	0	0	1	1	none	0.0001027401149252
S102	T095	TRUE	TRUE	0	0	1	1	none	6.24992884232e-05
S106	T095	TRUE	TRUE	0	0	1	1	none	0.0001044315563822
S130	T095	TRUE	TRUE	0	0	1	1	none	2.1360910058e-06
T009	T095	FALSE	FALSE	0	0	1	1	none	0.0001105134835644
T010	T095	FALSE	FALSE	0	0	1	1	none	0.0001113307351301
T013	T095	FALSE	FALSE	0	0	1	1	none	0.000127646368985
T014	T095	TRUE	TRUE	0	0	1	1	none	0.0001042109455116
T020	T095	TRUE	TRUE	0	0	1	1	none	0.0001215222965012
T021	T095	TRUE	TRUE	0	0	1	1	none	0.0001087044443733
T028	T095	TRUE	TRUE	0	0	1	1	none	0.0001134420478892
T035a	T095	TRUE	TRUE	0	0	1	1	none	4.1760524152e-06
T035b	T095	TRUE	TRUE	0	0	1	1	none	0.0001081014313096
T040	T095	TRUE	TRUE	0	0	1	1	none	0.0001092278637066
T056	T095	FALSE	FALSE	0	0	1	1	none	0.0001151922429639
T059	T095	TRUE	TRUE	0	0	1	1	none	6.13149639466e-05
T065	T095	TRUE	TRUE	0	0	1	1	none	0.0001201590955866
T069	T095	TRUE	TRUE	0	0	1	1	none	8.21911137192e-05
T071	T095	TRUE	TRUE	0	0	1	1	none	0.0001030747995682
T073	T095	TRUE	TRUE	0	0	1	1	none	0.0001087044443733
T075	T095	TRUE	TRUE	0	0	1	1	none	0.0001112538061885
T077	T095	TRUE	TRUE	0	0	1	1	none	0.0001081014313096
T087	T095	FALSE	FALSE	0	0	1	1	none	0.0001117131359174
S002	T099a	TRUE	TRUE	0	0	1	1	none	0.0001033568034017
S007	T099a	TRUE	TRUE	0	0	1	1	none	0.000111432036871
S021	T099a	TRUE	TRUE	0	0	1	1	none	0.0001067891206031
S024	T099a	TRUE	TRUE	0	0	1	1	none	0.0001058554828674
S025	T099a	TRUE	TRUE	0	0	1	1	none	0.0001054266871497
S026	T099a	TRUE	TRUE	0	0	1	1	none	0.0001014149634447
S038	T099a	TRUE	TRUE	0	0	1	1	none	0.0001174053278574
S039	T099a	TRUE	TRUE	0	0	1	1	none	0.0001057567407811
S040	T099a	TRUE	TRUE	0	0	1	1	none	5.98197102868e-05
S042	T099a	TRUE	TRUE	0	0	1	1	none	0.0001043861421925
S071	T099a	TRUE	TRUE	0	0	1	1	none	4.61685141364e-05
S078	T099a	TRUE	TRUE	0	0	1	1	none	0.0001028976358317
S081	T099a	TRUE	TRUE	0	0	1	1	none	0.0001062837540977
S085	T099a	TRUE	TRUE	0	0	1	1	none	2.90577357557e-05
S087	T099a	TRUE	TRUE	0	0	1	1	none	3.3112012076e-06
S093	T099a	TRUE	TRUE	0	0	1	1	none	2.98426851777e-05
S097	T099a	TRUE	TRUE	0	0	1	1	none	0.0001026857618427
S102	T099a	TRUE	TRUE	0	0	1	1	none	6.24449353407e-05
S106	T099a	TRUE	TRUE	0	0	1	1	none	0.0001043772032997
S130	T099a	TRUE	TRUE	0	0	1	1	none	4.7357084387e-06
T009	T099a	FALSE	FALSE	0	0	1	1	none	0.0001104591304819
T010	T099a	FALSE	FALSE	0	0	1	1	none	0.0001112763820476
T013	T099a	FALSE	FALSE	0	0	1	1	none	0.0001275920159025
T014	T099a	TRUE	TRUE	0	0	1	1	none	0.0001041565924291
T020	T099a	TRUE	TRUE	0	0	1	1	none	0.0001214679434187
T021	T099a	TRUE	TRUE	0	0	1	1	none	0.0001086500912908
T028	T099a	TRUE	TRUE	0	0	1	1	none	0.0001133876948067
T035a	T099a	TRUE	TRUE	0	0	1	1	none	4.1216993327e-06
T035b	T099a	TRUE	TRUE	0	0	1	1	none	0.0001080470782271
T040	T099a	TRUE	TRUE	0	0	1	1	none	0.0001091735106241
T056	T099a	FALSE	FALSE	0	0	1	1	none	0.0001151378898814
T059	T099a	TRUE	TRUE	0	0	1	1	none	6.12606108641e-05
T065	T099a	TRUE	TRUE	0	0	1	1	none	0.0001201047425041
T069	T099a	TRUE	TRUE	0	0	1	1	none	8.21367606367e-05
T071	T099a	TRUE	TRUE	0	0	1	1	none	0.0001030204464857
T073	T099a	TRUE	TRUE	0	0	1	1	none	0.0001086500912908
T075	T099a	TRUE	TRUE	0	0	1	1	none	0.000111199453106
T077	T099a	TRUE	TRUE	0	0	1	1	none	0.0001080470782271
T087	T099a	FALSE	FALSE	0	0	1	1	none	0.0001116587828349
T095	T099a	TRUE	TRUE	0	0	1	1	none	3.9833916265e-06
S002	T102	FALSE	FALSE	0	0	1	1	none	0.0001076322479301
S007	T102	FALSE	FALSE	0	0	1	1	none	0.0001157074813994
S021	T102	FALSE	FALSE	0	0	1	1	none	0.0001110645651315
S024	T102	FALSE	FALSE	0	0	1	1	none	0.0001101309273958
S025	T102	FALSE	FALSE	0	0	1	1	none	0.0001097021316781
S026	T102	FALSE	FALSE	0	0	1	1	none	0.0001056904079731
S038	T102	FALSE	FALSE	0	0	1	1	none	0.0001216807723858
S039	T102	FALSE	FALSE	0	0	1	1	none	0.0001100321853095
S040	T102	FALSE	FALSE	0	0	1	1	none	6.40951548152e-05
S042	T102	FALSE	FALSE	0	0	1	1	none	0.0001086615867209
S071	T102	FALSE	FALSE	0	0	1	1	none	5.04439586648e-05
S078	T102	FALSE	FALSE	0	0	1	1	none	0.0001071730803601
S081	T102	FALSE	FALSE	0	0	1	1	none	0.0001105591986261
S085	T102	FALSE	FALSE	0	0	1	1	none	3.33331802841e-05
S087	T102	FALSE	FALSE	0	0	1	1	none	6.138701348e-06
S093	T102	FALSE	FALSE	0	0	1	1	none	3.41181297061e-05
S097	T102	FALSE	FALSE	0	0	1	1	none	0.0001069612063711
S102	T102	FALSE	FALSE	0	0	1	1	none	6.67203798691e-05
S106	T102	FALSE	FALSE	0	0	1	1	none	0.0001086526478281
S130	T102	FALSE	FALSE	0	0	1	1	none	6.3571824517e-06
T009	T102	FALSE	FALSE	0	0	1	1	none	0.0001147345750103
T010	T102	FALSE	FALSE	0	0	1	1	none	0.000115551826576
T013	T102	FALSE	FALSE	0	0	1	1	none	0.0001318674604309
T014	T102	FALSE	FALSE	0	0	1	1	none	0.0001084320369575
T020	T102	FALSE	FALSE	0	0	1	1	none	0.0001257433879471
T021	T102	FALSE	FALSE	0	0	1	1	none	0.0001129255358192
T028	T102	FALSE	FALSE	0	0	1	1	none	0.0001176631393351
T035a	T102	FALSE	FALSE	0	0	1	1	none	8.3971438611e-06
T035b	T102	FALSE	FALSE	0	0	1	1	none	0.0001123225227555
T040	T102	FALSE	FALSE	0	0	1	1	none	0.0001134489551525
T056	T102	FALSE	FALSE	0	0	1	1	none	0.0001194133344098
T059	T102	FALSE	FALSE	0	0	1	1	none	6.55360553925e-05
T065	T102	FALSE	FALSE	0	0	1	1	none	0.0001243801870325
T069	T102	FALSE	FALSE	0	0	1	1	none	8.64122051651e-05
T071	T102	FALSE	FALSE	0	0	1	1	none	0.0001072958910141
T073	T102	FALSE	FALSE	0	0	1	1	none	0.0001129255358192
T075	T102	FALSE	FALSE	0	0	1	1	none	0.0001154748976344
T077	T102	FALSE	FALSE	0	0	1	1	none	0.0001123225227555
T087	T102	FALSE	FALSE	0	0	1	1	none	0.0001159342273633
T095	T102	TRUE	TRUE	1	0	1	1	anc	6.030130637e-07
T099a	T102	FALSE	FALSE	0	0	1	1	none	8.2044830724e-06
S002	T104	FALSE	FALSE	0	0	1	1	none	5.04659111582e-05
S007	T104	FALSE	FALSE	0	0	1	1	none	2.70313461569e-05
S021	T104	FALSE	FALSE	0	0	1	1	none	5.38982283596e-05
S024	T104	FALSE	FALSE	0	0	1	1	none	5.29645906239e-05
S025	T104	FALSE	FALSE	0	0	1	1	none	5.25357949062e-05
S026	T104	FALSE	FALSE	0	0	1	1	none	4.85240712012e-05
S038	T104	FALSE	FALSE	0	0	1	1	none	4.43321134833e-05
S039	T104	FALSE	FALSE	0	0	1	1	none	5.28658485376e-05
S040	T104	FALSE	FALSE	0	0	1	1	none	0.0001054058585833
S042	T104	FALSE	FALSE	0	0	1	1	none	5.1495249949e-05
S071	T104	FALSE	FALSE	0	0	1	1	none	9.17546624329e-05
S078	T104	FALSE	FALSE	0	0	1	1	none	5.00067435882e-05
S081	T104	FALSE	FALSE	0	0	1	1	none	5.33928618542e-05
S085	T104	FALSE	FALSE	0	0	1	1	none	9.55185099722e-05
S087	T104	FALSE	FALSE	0	0	1	1	none	0.0001060206875315
S093	T104	FALSE	FALSE	0	0	1	1	none	7.91944843642e-05
S097	T104	FALSE	FALSE	0	0	1	1	none	4.97948695992e-05
S102	T104	FALSE	FALSE	0	0	1	1	none	0.0001080310836372
S106	T104	FALSE	FALSE	0	0	1	1	none	5.14863110562e-05
S130	T104	FALSE	FALSE	0	0	1	1	none	0.0001074451947626
T009	T104	FALSE	FALSE	0	0	1	1	none	5.75682382384e-05
T010	T104	FALSE	FALSE	0	0	1	1	none	5.83854898041e-05
T013	T104	FALSE	FALSE	0	0	1	1	none	5.45188015284e-05
T014	T104	FALSE	FALSE	0	0	1	1	none	5.12657001856e-05
T020	T104	FALSE	FALSE	0	0	1	1	none	4.83947290446e-05
T021	T104	FALSE	FALSE	0	0	1	1	none	5.57591990473e-05
T028	T104	FALSE	FALSE	0	0	1	1	none	2.77809779652e-05
T035a	T104	FALSE	FALSE	0	0	1	1	none	0.0001056251595292
T035b	T104	FALSE	FALSE	0	0	1	1	none	5.51561859836e-05
T040	T104	FALSE	FALSE	0	0	1	1	none	5.62826183806e-05
T056	T104	FALSE	FALSE	0	0	1	1	none	6.22469976379e-05
T059	T104	FALSE	FALSE	0	0	1	1	none	0.0001068467591606
T065	T104	FALSE	FALSE	0	0	1	1	none	4.703152813e-05
T069	T104	FALSE	FALSE	0	0	1	1	none	0.0001277229089332
T071	T104	TRUE	TRUE	1	0	1	1	anc	6.030130637e-07
T073	T104	FALSE	FALSE	0	0	1	1	none	5.57591990473e-05
T075	T104	FALSE	FALSE	0	0	1	1	none	5.70940160379e-05
T077	T104	FALSE	FALSE	0	0	1	1	none	5.51561859836e-05
T087	T104	FALSE	FALSE	0	0	1	1	none	5.87678905914e-05
T095	T104	FALSE	FALSE	0	0	1	1	none	0.0001066928779504
T099a	T104	FALSE	FALSE	0	0	1	1	none	0.0001066385248679
T102	T104	FALSE	FALSE	0	0	1	1	none	0.0001109139693963
S002	T105	FALSE	FALSE	0	0	1	1	none	6.57411679855e-05
S007	T105	FALSE	FALSE	0	0	1	1	none	5.36340793242e-05
S021	T105	FALSE	FALSE	0	0	1	1	none	6.91734851869e-05
S024	T105	FALSE	FALSE	0	0	1	1	none	6.82398474512e-05
S025	T105	FALSE	FALSE	0	0	1	1	none	6.78110517335e-05
S026	T105	FALSE	FALSE	0	0	1	1	none	6.37993280285e-05
S038	T105	FALSE	FALSE	0	0	1	1	none	8.5878094032e-06
S039	T105	FALSE	FALSE	0	0	1	1	none	6.81411053649e-05
S040	T105	FALSE	FALSE	0	0	1	1	none	0.0001206811154106
S042	T105	FALSE	FALSE	0	0	1	1	none	6.67705067763e-05
S071	T105	FALSE	FALSE	0	0	1	1	none	0.0001070299192602
S078	T105	FALSE	FALSE	0	0	1	1	none	6.52820004155e-05
S081	T105	FALSE	FALSE	0	0	1	1	none	6.86681186815e-05
S085	T105	FALSE	FALSE	0	0	1	1	none	0.0001107937667995
S087	T105	FALSE	FALSE	0	0	1	1	none	0.0001212959443588
S093	T105	FALSE	FALSE	0	0	1	1	none	9.44697411915e-05
S097	T105	FALSE	FALSE	0	0	1	1	none	6.50701264265e-05
S102	T105	FALSE	FALSE	0	0	1	1	none	0.0001233063404645
S106	T105	FALSE	FALSE	0	0	1	1	none	6.67615678835e-05
S130	T105	FALSE	FALSE	0	0	1	1	none	0.0001227204515899
T009	T105	FALSE	FALSE	0	0	1	1	none	7.28434950657e-05
T010	T105	FALSE	FALSE	0	0	1	1	none	7.36607466314e-05
T013	T105	FALSE	FALSE	0	0	1	1	none	1.05023387169e-05
T014	T105	FALSE	FALSE	0	0	1	1	none	6.65409570129e-05
T020	T105	FALSE	FALSE	0	0	1	1	none	1.26504249645e-05
T021	T105	FALSE	FALSE	0	0	1	1	none	7.10344558746e-05
T028	T105	FALSE	FALSE	0	0	1	1	none	5.55897372599e-05
T035a	T105	FALSE	FALSE	0	0	1	1	none	0.0001209004163565
T035b	T105	FALSE	FALSE	0	0	1	1	none	7.04314428109e-05
T040	T105	FALSE	FALSE	0	0	1	1	none	7.15578752079e-05
T056	T105	FALSE	FALSE	0	0	1	1	none	7.75222544652e-05
T059	T105	FALSE	FALSE	0	0	1	1	none	0.0001221220159879
T065	T105	TRUE	TRUE	1	0	1	1	anc	6.030130637e-07
T069	T105	FALSE	FALSE	0	0	1	1	none	0.0001429981657605
T071	T105	FALSE	FALSE	0	0	1	1	none	4.52224889389e-05
T073	T105	FALSE	FALSE	0	0	1	1	none	7.10344558746e-05
T075	T105	FALSE	FALSE	0	0	1	1	none	7.23692728652e-05
T077	T105	FALSE	FALSE	0	0	1	1	none	7.04314428109e-05
T087	T105	FALSE	FALSE	0	0	1	1	none	7.40431474187e-05
T095	T105	FALSE	FALSE	0	0	1	1	none	0.0001219681347777
T099a	T105	FALSE	FALSE	0	0	1	1	none	0.0001219137816952
T102	T105	FALSE	FALSE	0	0	1	1	none	0.0001261892262236
T104	T105	FALSE	FALSE	0	0	1	1	none	4.88405673211e-05
S002	T107	FALSE	FALSE	0	0	1	1	none	0.0001070292348664
S007	T107	FALSE	FALSE	0	0	1	1	none	0.0001151044683357
S021	T107	FALSE	FALSE	0	0	1	1	none	0.0001104615520678
S024	T107	FALSE	FALSE	0	0	1	1	none	0.0001095279143321
S025	T107	FALSE	FALSE	0	0	1	1	none	0.0001090991186144
S026	T107	FALSE	FALSE	0	0	1	1	none	0.0001050873949094
S038	T107	FALSE	FALSE	0	0	1	1	none	0.0001210777593221
S039	T107	FALSE	FALSE	0	0	1	1	none	0.0001094291722458
S040	T107	FALSE	FALSE	0	0	1	1	none	6.34921417515e-05
S042	T107	FALSE	FALSE	0	0	1	1	none	0.0001080585736572
S071	T107	FALSE	FALSE	0	0	1	1	none	4.98409456011e-05
S078	T107	FALSE	FALSE	0	0	1	1	none	0.0001065700672964
S081	T107	FALSE	FALSE	0	0	1	1	none	0.0001099561855624
S085	T107	FALSE	FALSE	0	0	1	1	none	3.27301672204e-05
S087	T107	FALSE	FALSE	0	0	1	1	none	5.5356882843e-06
S093	T107	FALSE	FALSE	0	0	1	1	none	3.35151166424e-05
S097	T107	FALSE	FALSE	0	0	1	1	none	0.0001063581933074
S102	T107	FALSE	FALSE	0	0	1	1	none	6.61173668054e-05
S106	T107	FALSE	FALSE	0	0	1	1	none	0.0001080496347644
S130	T107	FALSE	FALSE	0	0	1	1	none	5.754169388e-06
T009	T107	FALSE	FALSE	0	0	1	1	none	0.0001141315619466
T010	T107	FALSE	FALSE	0	0	1	1	none	0.0001149488135123
T013	T107	FALSE	FALSE	0	0	1	1	none	0.0001312644473672
T014	T107	FALSE	FALSE	0	0	1	1	none	0.0001078290238938
T020	T107	FALSE	FALSE	0	0	1	1	none	0.0001251403748834
T021	T107	FALSE	FALSE	0	0	1	1	none	0.0001123225227555
T028	T107	FALSE	FALSE	0	0	1	1	none	0.0001170601262714
T035a	T107	FALSE	FALSE	0	0	1	1	none	7.7941307974e-06
T035b	T107	FALSE	FALSE	0	0	1	1	none	0.0001117195096918
T040	T107	FALSE	FALSE	0	0	1	1	none	0.0001128459420888
T056	T107	FALSE	FALSE	0	0	1	1	none	0.0001188103213461
T059	T107	FALSE	FALSE	0	0	1	1	none	6.49330423288e-05
T065	T107	FALSE	FALSE	0	0	1	1	none	0.0001237771739688
T069	T107	FALSE	FALSE	0	0	1	1	none	8.58091921014e-05
T071	T107	FALSE	FALSE	0	0	1	1	none	0.0001066928779504
T073	T107	FALSE	FALSE	0	0	1	1	none	0.0001123225227555
T075	T107	FALSE	FALSE	0	0	1	1	none	0.0001148718845707
T077	T107	FALSE	FALSE	0	0	1	1	none	0.0001117195096918
T087	T107	FALSE	FALSE	0	0	1	1	none	0.0001153312142996
T095	T107	TRUE	TRUE	1	0	1	1	anc	6.030130637e-07
T099a	T107	FALSE	FALSE	0	0	1	1	none	7.6014700087e-06
T102	T107	FALSE	FALSE	0	0	1	1	none	4.2210914459e-06
T104	T107	FALSE	FALSE	0	0	1	1	none	0.0001103109563326
T105	T107	FALSE	FALSE	0	0	1	1	none	0.0001255862131599
S002	T126	TRUE	TRUE	0	0	1	1	none	0.0001121700786694
S007	T126	TRUE	TRUE	0	0	1	1	none	0.0001202453121387
S021	T126	TRUE	TRUE	0	0	1	1	none	0.0001156023958708
S024	T126	TRUE	TRUE	0	0	1	1	none	0.0001146687581351
S025	T126	TRUE	TRUE	0	0	1	1	none	0.0001142399624174
S026	T126	TRUE	TRUE	0	0	1	1	none	0.0001102282387124
S038	T126	TRUE	TRUE	0	0	1	1	none	0.0001262186031251
S039	T126	TRUE	TRUE	0	0	1	1	none	0.0001145700160488
S040	T126	TRUE	TRUE	0	0	1	1	none	4.17566688945e-05
S042	T126	TRUE	TRUE	0	0	1	1	none	0.0001131994174602
S071	T126	TRUE	TRUE	0	0	1	1	none	2.49031638301e-05
S078	T126	TRUE	TRUE	0	0	1	1	none	0.0001117109110994
S081	T126	TRUE	TRUE	0	0	1	1	none	0.0001150970293654
S085	T126	TRUE	TRUE	0	0	1	1	none	5.87456369434e-05
S087	T126	TRUE	TRUE	0	0	1	1	none	6.92478145027e-05
S093	T126	TRUE	TRUE	0	0	1	1	none	4.24216113354e-05
S097	T126	TRUE	TRUE	0	0	1	1	none	0.0001114990371104
S102	T126	TRUE	TRUE	0	0	1	1	none	4.43818939484e-05
S106	T126	TRUE	TRUE	0	0	1	1	none	0.0001131904785674
S130	T126	TRUE	TRUE	0	0	1	1	none	7.06723217338e-05
T009	T126	FALSE	FALSE	0	0	1	1	none	0.0001192724057496
T010	T126	FALSE	FALSE	0	0	1	1	none	0.0001200896573153
T013	T126	FALSE	FALSE	0	0	1	1	none	0.0001364052911702
T014	T126	TRUE	TRUE	0	0	1	1	none	0.0001129698676968
T020	T126	TRUE	TRUE	0	0	1	1	none	0.0001302812186864
T021	T126	TRUE	TRUE	0	0	1	1	none	0.0001174633665585
T028	T126	TRUE	TRUE	0	0	1	1	none	0.0001222009700744
T035a	T126	TRUE	TRUE	0	0	1	1	none	6.88522865004e-05
T035b	T126	TRUE	TRUE	0	0	1	1	none	0.0001168603534948
T040	T126	TRUE	TRUE	0	0	1	1	none	0.0001179867858918
T056	T126	FALSE	FALSE	0	0	1	1	none	0.0001239511651491
T059	T126	TRUE	TRUE	0	0	1	1	none	4.31975694718e-05
T065	T126	TRUE	TRUE	0	0	1	1	none	0.0001289180177718
T069	T126	TRUE	TRUE	0	0	1	1	none	3.79190300424e-05
T071	T126	TRUE	TRUE	0	0	1	1	none	0.0001118337217534
T073	T126	TRUE	TRUE	0	0	1	1	none	0.0001174633665585
T075	T126	TRUE	TRUE	0	0	1	1	none	0.0001200127283737
T077	T126	TRUE	TRUE	0	0	1	1	none	0.0001168603534948
T087	T126	FALSE	FALSE	0	0	1	1	none	0.0001204720581026
T095	T126	TRUE	TRUE	0	0	1	1	none	6.99200049216e-05
T099a	T126	TRUE	TRUE	0	0	1	1	none	6.98656518391e-05
T102	T126	FALSE	FALSE	0	0	1	1	none	7.41410963675e-05
T104	T126	FALSE	FALSE	0	0	1	1	none	0.0001154518001356
T105	T126	FALSE	FALSE	0	0	1	1	none	0.0001307270569629
T107	T126	FALSE	FALSE	0	0	1	1	none	7.35380833038e-05
S002	T156	FALSE	FALSE	0	0	1	1	none	6.53682969399e-05
S007	T156	FALSE	FALSE	0	0	1	1	none	5.32612082786e-05
S021	T156	FALSE	FALSE	0	0	1	1	none	6.88006141413e-05
S024	T156	FALSE	FALSE	0	0	1	1	none	6.78669764056e-05
S025	T156	FALSE	FALSE	0	0	1	1	none	6.74381806879e-05
S026	T156	FALSE	FALSE	0	0	1	1	none	6.34264569829e-05
S038	T156	FALSE	FALSE	0	0	1	1	none	9.420964485e-06
S039	T156	FALSE	FALSE	0	0	1	1	none	6.77682343193e-05
S040	T156	FALSE	FALSE	0	0	1	1	none	0.000120308244365
S042	T156	FALSE	FALSE	0	0	1	1	none	6.63976357307001e-05
S071	T156	FALSE	FALSE	0	0	1	1	none	0.0001066570482146
S078	T156	FALSE	FALSE	0	0	1	1	none	6.49091293699e-05
S081	T156	FALSE	FALSE	0	0	1	1	none	6.82952476359e-05
S085	T156	FALSE	FALSE	0	0	1	1	none	0.0001104208957539
S087	T156	FALSE	FALSE	0	0	1	1	none	0.0001209230733132
S093	T156	FALSE	FALSE	0	0	1	1	none	9.40968701459e-05
S097	T156	FALSE	FALSE	0	0	1	1	none	6.46972553809e-05
S102	T156	FALSE	FALSE	0	0	1	1	none	0.0001229334694189
S106	T156	FALSE	FALSE	0	0	1	1	none	6.63886968379e-05
S130	T156	FALSE	FALSE	0	0	1	1	none	0.0001223475805443
T009	T156	FALSE	FALSE	0	0	1	1	none	7.24706240201e-05
T010	T156	FALSE	FALSE	0	0	1	1	none	7.32878755858e-05
T013	T156	FALSE	FALSE	0	0	1	1	none	1.96076525301e-05
T014	T156	FALSE	FALSE	0	0	1	1	none	6.61680859673e-05
T020	T156	FALSE	FALSE	0	0	1	1	none	1.34835800463e-05
T021	T156	FALSE	FALSE	0	0	1	1	none	7.0661584829e-05
T028	T156	FALSE	FALSE	0	0	1	1	none	5.52168662143e-05
T035a	T156	FALSE	FALSE	0	0	1	1	none	0.0001205275453109
T035b	T156	FALSE	FALSE	0	0	1	1	none	7.00585717653e-05
T040	T156	FALSE	FALSE	0	0	1	1	none	7.11850041623e-05
T056	T156	FALSE	FALSE	0	0	1	1	none	7.71493834196e-05
T059	T156	FALSE	FALSE	0	0	1	1	none	0.0001217491449423
T065	T156	FALSE	FALSE	0	0	1	1	none	1.21203791317e-05
T069	T156	FALSE	FALSE	0	0	1	1	none	0.0001426252947149
T071	T156	FALSE	FALSE	0	0	1	1	none	4.48496178933e-05
T073	T156	FALSE	FALSE	0	0	1	1	none	7.0661584829e-05
T075	T156	FALSE	FALSE	0	0	1	1	none	7.19964018196e-05
T077	T156	FALSE	FALSE	0	0	1	1	none	7.00585717653e-05
T087	T156	FALSE	FALSE	0	0	1	1	none	7.36702763731e-05
T095	T156	FALSE	FALSE	0	0	1	1	none	0.0001215952637321
T099a	T156	FALSE	FALSE	0	0	1	1	none	0.0001215409106496
T102	T156	FALSE	FALSE	0	0	1	1	none	0.000125816355178
T104	T156	FALSE	FALSE	0	0	1	1	none	4.84676962755e-05
T105	T156	FALSE	FALSE	0	0	1	1	none	1.39294183228e-05
T107	T156	FALSE	FALSE	0	0	1	1	none	0.0001252133421143
T126	T156	FALSE	FALSE	0	0	1	1	none	0.0001303541859173
S002	T159a	TRUE	TRUE	0	0	1	1	none	2.20941939174e-05
S007	T159a	TRUE	TRUE	0	0	1	1	none	5.99496979867e-05
S021	T159a	TRUE	TRUE	0	0	1	1	none	2.55265111188e-05
S024	T159a	TRUE	TRUE	0	0	1	1	none	2.45928733831e-05
S025	T159a	TRUE	TRUE	0	0	1	1	none	2.10727554434e-05
S026	T159a	TRUE	TRUE	0	0	1	1	none	1.24862997684e-05
S038	T159a	TRUE	TRUE	0	0	1	1	none	6.59229889731e-05
S039	T159a	TRUE	TRUE	0	0	1	1	none	2.44941312968e-05
S040	T159a	TRUE	TRUE	0	0	1	1	none	0.0001068144119425
S042	T159a	TRUE	TRUE	0	0	1	1	none	2.31235327082e-05
S071	T159a	TRUE	TRUE	0	0	1	1	none	9.31632157921e-05
S078	T159a	TRUE	TRUE	0	0	1	1	none	2.16350263474e-05
S081	T159a	TRUE	TRUE	0	0	1	1	none	2.50211446134e-05
S085	T159a	TRUE	TRUE	0	0	1	1	none	9.69270633314e-05
S087	T159a	TRUE	TRUE	0	0	1	1	none	0.0001074292408907
S093	T159a	TRUE	TRUE	0	0	1	1	none	8.06030377234e-05
S097	T159a	TRUE	TRUE	0	0	1	1	none	1.83318301364e-05
S102	T159a	TRUE	TRUE	0	0	1	1	none	0.0001094396369964
S106	T159a	TRUE	TRUE	0	0	1	1	none	2.31145938154e-05
S130	T159a	TRUE	TRUE	0	0	1	1	none	0.0001088537481218
T009	T159a	TRUE	TRUE	0	1	1	1	desc	1.8090391911e-06
T010	T159a	TRUE	TRUE	0	1	1	1	desc	2.6262907568e-06
T013	T159a	FALSE	FALSE	0	0	1	1	none	7.61096770182e-05
T014	T159a	TRUE	TRUE	0	0	1	1	none	2.28939829448e-05
T020	T159a	TRUE	TRUE	0	0	1	1	none	6.99856045344e-05
T021	T159a	TRUE	TRUE	0	0	1	1	none	3.0150653185e-06
T028	T159a	TRUE	TRUE	0	0	1	1	none	6.19053559224e-05
T035a	T159a	TRUE	TRUE	0	0	1	1	none	0.0001070337128884
T035b	T159a	TRUE	TRUE	0	0	1	1	none	1.2060261274e-06
T040	T159a	TRUE	TRUE	0	0	1	1	none	2.79109011398e-05
T056	T159a	FALSE	FALSE	0	1	1	1	desc	6.4877985906e-06
T059	T159a	TRUE	TRUE	0	0	1	1	none	0.0001082553125198
T065	T159a	TRUE	TRUE	0	0	1	1	none	6.86224036198e-05
T069	T159a	TRUE	TRUE	0	0	1	1	none	0.0001291314622924
T071	T159a	TRUE	TRUE	0	0	1	1	none	5.15381076014e-05
T073	T159a	TRUE	TRUE	0	0	1	1	none	3.0150653185e-06
T075	T159a	TRUE	TRUE	0	0	1	1	none	5.97171142217e-05
T077	T159a	TRUE	TRUE	0	0	1	1	none	2.4120522548e-06
T087	T159a	TRUE	TRUE	0	1	1	1	desc	3.0086915441e-06
T095	T159a	TRUE	TRUE	0	0	1	1	none	0.0001081014313096
T099a	T159a	TRUE	TRUE	0	0	1	1	none	0.0001080470782271
T102	T159a	FALSE	FALSE	0	0	1	1	none	0.0001123225227555
T104	T159a	FALSE	FALSE	0	0	1	1	none	5.51561859836e-05
T105	T159a	FALSE	FALSE	0	0	1	1	none	7.04314428109e-05
T107	T159a	FALSE	FALSE	0	0	1	1	none	0.0001117195096918
T126	T159a	TRUE	TRUE	0	0	1	1	none	0.0001168603534948
T156	T159a	FALSE	FALSE	0	0	1	1	none	7.00585717653e-05
S002	T182	FALSE	FALSE	0	0	1	1	none	6.24363555983e-05
S007	T182	FALSE	FALSE	0	0	1	1	none	5.0329266937e-05
S021	T182	FALSE	FALSE	0	0	1	1	none	6.58686727997e-05
S024	T182	FALSE	FALSE	0	0	1	1	none	6.4935035064e-05
S025	T182	FALSE	FALSE	0	0	1	1	none	6.45062393463e-05
S026	T182	FALSE	FALSE	0	0	1	1	none	6.04945156413e-05
S038	T182	FALSE	FALSE	0	0	1	1	none	6.4890231434e-06
S039	T182	FALSE	FALSE	0	0	1	1	none	6.48362929777e-05
S040	T182	FALSE	FALSE	0	0	1	1	none	0.0001173763030234
S042	T182	FALSE	FALSE	0	0	1	1	none	6.34656943891e-05
S071	T182	FALSE	FALSE	0	0	1	1	none	0.000103725106873
S078	T182	FALSE	FALSE	0	0	1	1	none	6.19771880283e-05
S081	T182	FALSE	FALSE	0	0	1	1	none	6.53633062943e-05
S085	T182	FALSE	FALSE	0	0	1	1	none	0.0001074889544123
S087	T182	FALSE	FALSE	0	0	1	1	none	0.0001179911319716
S093	T182	FALSE	FALSE	0	0	1	1	none	9.11649288043e-05
S097	T182	FALSE	FALSE	0	0	1	1	none	6.17653140393e-05
S102	T182	FALSE	FALSE	0	0	1	1	none	0.0001200015280773
S106	T182	FALSE	FALSE	0	0	1	1	none	6.34567554963e-05
S130	T182	FALSE	FALSE	0	0	1	1	none	0.0001194156392027
T009	T182	FALSE	FALSE	0	0	1	1	none	6.95386826785e-05
T010	T182	FALSE	FALSE	0	0	1	1	none	7.03559342442e-05
T013	T182	FALSE	FALSE	0	0	1	1	none	1.66757111885e-05
T014	T182	FALSE	FALSE	0	0	1	1	none	6.32361446257e-05
T020	T182	FALSE	FALSE	0	0	1	1	none	1.05516387047e-05
T021	T182	FALSE	FALSE	0	0	1	1	none	6.77296434874e-05
T028	T182	FALSE	FALSE	0	0	1	1	none	5.22849248727e-05
T035a	T182	FALSE	FALSE	0	0	1	1	none	0.0001175956039693
T035b	T182	FALSE	FALSE	0	0	1	1	none	6.71266304237e-05
T040	T182	FALSE	FALSE	0	0	1	1	none	6.82530628207e-05
T056	T182	FALSE	FALSE	0	0	1	1	none	7.4217442078e-05
T059	T182	FALSE	FALSE	0	0	1	1	none	0.0001188172036007
T065	T182	FALSE	FALSE	0	0	1	1	none	9.1884377901e-06
T069	T182	FALSE	FALSE	0	0	1	1	none	0.0001396933533733
T071	T182	FALSE	FALSE	0	0	1	1	none	4.19176765517e-05
T073	T182	FALSE	FALSE	0	0	1	1	none	6.77296434874e-05
T075	T182	FALSE	FALSE	0	0	1	1	none	6.9064460478e-05
T077	T182	FALSE	FALSE	0	0	1	1	none	6.71266304237e-05
T087	T182	FALSE	FALSE	0	0	1	1	none	7.07383350315e-05
T095	T182	FALSE	FALSE	0	0	1	1	none	0.0001186633223905
T099a	T182	FALSE	FALSE	0	0	1	1	none	0.000118608969308
T102	T182	FALSE	FALSE	0	0	1	1	none	0.0001228844138364
T104	T182	FALSE	FALSE	0	0	1	1	none	4.55357549339e-05
T105	T182	FALSE	FALSE	0	0	1	1	none	1.09974769812e-05
T107	T182	FALSE	FALSE	0	0	1	1	none	0.0001222814007727
T126	T182	FALSE	FALSE	0	0	1	1	none	0.0001274222445757
T156	T182	FALSE	FALSE	0	0	1	1	none	8.2812288376e-06
T159a	T182	FALSE	FALSE	0	0	1	1	none	6.71266304237e-05
S002	T188	TRUE	TRUE	0	0	1	1	none	5.4867585927e-05
S007	T188	TRUE	TRUE	0	0	1	1	none	3.14330209257e-05
S021	T188	TRUE	TRUE	0	0	1	1	none	5.82999031284e-05
S024	T188	TRUE	TRUE	0	0	1	1	none	5.73662653927e-05
S025	T188	TRUE	TRUE	0	0	1	1	none	5.6937469675e-05
S026	T188	TRUE	TRUE	0	0	1	1	none	5.292574597e-05
S038	T188	TRUE	TRUE	0	0	1	1	none	4.87337882521e-05
S039	T188	TRUE	TRUE	0	0	1	1	none	5.72675233064e-05
S040	T188	TRUE	TRUE	0	0	1	1	none	0.0001098075333521
S042	T188	TRUE	TRUE	0	0	1	1	none	5.58969247178e-05
S071	T188	TRUE	TRUE	0	0	1	1	none	9.61563372017e-05
S078	T188	TRUE	TRUE	0	0	1	1	none	5.4408418357e-05
S081	T188	TRUE	TRUE	0	0	1	1	none	5.7794536623e-05
S085	T188	TRUE	TRUE	0	0	1	1	none	9.9920184741e-05
S087	T188	TRUE	TRUE	0	0	1	1	none	0.0001104223623003
S093	T188	TRUE	TRUE	0	0	1	1	none	8.3596159133e-05
S097	T188	TRUE	TRUE	0	0	1	1	none	5.4196544368e-05
S102	T188	TRUE	TRUE	0	0	1	1	none	0.000112432758406
S106	T188	TRUE	TRUE	0	0	1	1	none	5.5887985825e-05
S130	T188	TRUE	TRUE	0	0	1	1	none	0.0001118468695314
T009	T188	FALSE	FALSE	0	0	1	1	none	6.19699130072e-05
T010	T188	FALSE	FALSE	0	0	1	1	none	6.27871645729e-05
T013	T188	FALSE	FALSE	0	0	1	1	none	5.89204762972e-05
T014	T188	TRUE	TRUE	0	0	1	1	none	5.56673749544e-05
T020	T188	TRUE	TRUE	0	0	1	1	none	5.27964038134e-05
T021	T188	TRUE	TRUE	0	0	1	1	none	6.01608738161e-05
T028	T188	TRUE	TRUE	0	0	1	1	none	2.613291337e-05
T035a	T188	TRUE	TRUE	0	0	1	1	none	0.000110026834298
T035b	T188	TRUE	TRUE	0	0	1	1	none	5.95578607524e-05
T040	T188	TRUE	TRUE	0	0	1	1	none	6.06842931494e-05
T056	T188	FALSE	FALSE	0	0	1	1	none	6.66486724067e-05
T059	T188	TRUE	TRUE	0	0	1	1	none	0.0001112484339294
T065	T188	TRUE	TRUE	0	0	1	1	none	5.14332028988e-05
T069	T188	TRUE	TRUE	0	0	1	1	none	0.000132124583702
T071	T188	TRUE	TRUE	0	0	1	1	none	2.1815404413e-05
T073	T188	TRUE	TRUE	0	0	1	1	none	6.01608738161e-05
T075	T188	TRUE	TRUE	0	0	1	1	none	6.14956908067e-05
T077	T188	TRUE	TRUE	0	0	1	1	none	5.95578607524e-05
T087	T188	FALSE	FALSE	0	0	1	1	none	6.31695653602e-05
T095	T188	TRUE	TRUE	0	0	1	1	none	0.0001110945527192
T099a	T188	TRUE	TRUE	0	0	1	1	none	0.0001110401996367
T102	T188	FALSE	FALSE	0	0	1	1	none	0.0001153156441651
T104	T188	FALSE	FALSE	0	0	1	1	none	2.54334827952e-05
T105	T188	FALSE	FALSE	0	0	1	1	none	5.32422420899e-05
T107	T188	FALSE	FALSE	0	0	1	1	none	0.0001147126311014
T126	T188	TRUE	TRUE	0	0	1	1	none	0.0001198534749044
T156	T188	FALSE	FALSE	0	0	1	1	none	5.28693710443e-05
T159a	T188	TRUE	TRUE	0	0	1	1	none	5.95578607524e-05
T182	T188	FALSE	FALSE	0	0	1	1	none	4.99374297027e-05
S002	T192	FALSE	FALSE	0	0	1	1	none	0.0001218182876886
S007	T192	FALSE	FALSE	0	0	1	1	none	0.0001298935211579
S021	T192	FALSE	FALSE	0	0	1	1	none	0.00012525060489
S024	T192	FALSE	FALSE	0	0	1	1	none	0.0001243169671543
S025	T192	FALSE	FALSE	0	0	1	1	none	0.0001238881714366
S026	T192	FALSE	FALSE	0	0	1	1	none	0.0001198764477316
S038	T192	FALSE	FALSE	0	0	1	1	none	0.0001358668121443
S039	T192	FALSE	FALSE	0	0	1	1	none	0.000124218225068
S040	T192	FALSE	FALSE	0	0	1	1	none	5.14048779137e-05
S042	T192	FALSE	FALSE	0	0	1	1	none	0.0001228476264794
S071	T192	FALSE	FALSE	0	0	1	1	none	3.45513728493e-05
S078	T192	FALSE	FALSE	0	0	1	1	none	0.0001213591201186
S081	T192	FALSE	FALSE	0	0	1	1	none	0.0001247452383846
S085	T192	FALSE	FALSE	0	0	1	1	none	6.83938459626e-05
S087	T192	FALSE	FALSE	0	0	1	1	none	7.88960235219e-05
S093	T192	FALSE	FALSE	0	0	1	1	none	5.20698203546e-05
S097	T192	FALSE	FALSE	0	0	1	1	none	0.0001211472461296
S102	T192	FALSE	FALSE	0	0	1	1	none	5.40301029676e-05
S106	T192	FALSE	FALSE	0	0	1	1	none	0.0001228386875866
S130	T192	FALSE	FALSE	0	0	1	1	none	8.0320530753e-05
T009	T192	FALSE	FALSE	0	0	1	1	none	0.0001289206147688
T010	T192	FALSE	FALSE	0	0	1	1	none	0.0001297378663345
T013	T192	FALSE	FALSE	0	0	1	1	none	0.0001460535001894
T014	T192	FALSE	FALSE	0	0	1	1	none	0.000122618076716
T020	T192	FALSE	FALSE	0	0	1	1	none	0.0001399294277056
T021	T192	FALSE	FALSE	0	0	1	1	none	0.0001271115755777
T028	T192	FALSE	FALSE	0	0	1	1	none	0.0001318491790936
T035a	T192	FALSE	FALSE	0	0	1	1	none	7.85004955196e-05
T035b	T192	FALSE	FALSE	0	0	1	1	none	0.000126508562514
T040	T192	FALSE	FALSE	0	0	1	1	none	0.000127634994911
T056	T192	FALSE	FALSE	0	0	1	1	none	0.0001335993741683
T059	T192	FALSE	FALSE	0	0	1	1	none	5.2845778491e-05
T065	T192	FALSE	FALSE	0	0	1	1	none	0.000138566226791
T069	T192	FALSE	FALSE	0	0	1	1	none	4.75672390616e-05
T071	T192	FALSE	FALSE	0	0	1	1	none	0.0001214819307726
T073	T192	FALSE	FALSE	0	0	1	1	none	0.0001271115755777
T075	T192	FALSE	FALSE	0	0	1	1	none	0.0001296609373929
T077	T192	FALSE	FALSE	0	0	1	1	none	0.000126508562514
T087	T192	FALSE	FALSE	0	0	1	1	none	0.0001301202671218
T095	T192	FALSE	FALSE	0	0	1	1	none	7.95682139408e-05
T099a	T192	FALSE	FALSE	0	0	1	1	none	7.95138608583e-05
T102	T192	FALSE	FALSE	0	0	1	1	none	8.37893053867e-05
T104	T192	FALSE	FALSE	0	0	1	1	none	0.0001251000091548
T105	T192	FALSE	FALSE	0	0	1	1	none	0.0001403752659821
T107	T192	FALSE	FALSE	0	0	1	1	none	8.3186292323e-05
T126	T192	TRUE	TRUE	1	0	1	1	anc	6.030130637e-07
T156	T192	FALSE	FALSE	0	0	1	1	none	0.0001400023949365
T159a	T192	FALSE	FALSE	0	0	1	1	none	0.000126508562514
T182	T192	FALSE	FALSE	0	0	1	1	none	0.0001370704535949
T188	T192	FALSE	FALSE	0	0	1	1	none	0.0001295016839236
S002	T223	FALSE	FALSE	0	0	1	1	none	6.42453947894e-05
S007	T223	FALSE	FALSE	0	0	1	1	none	5.21383061281e-05
S021	T223	FALSE	FALSE	0	0	1	1	none	6.76777119908e-05
S024	T223	FALSE	FALSE	0	0	1	1	none	6.67440742551e-05
S025	T223	FALSE	FALSE	0	0	1	1	none	6.63152785374e-05
S026	T223	FALSE	FALSE	0	0	1	1	none	6.23035548324e-05
S038	T223	FALSE	FALSE	0	0	1	1	none	8.2980623345e-06
S039	T223	FALSE	FALSE	0	0	1	1	none	6.66453321688e-05
S040	T223	FALSE	FALSE	0	0	1	1	none	0.0001191853422145
S042	T223	FALSE	FALSE	0	0	1	1	none	6.52747335802e-05
S071	T223	FALSE	FALSE	0	0	1	1	none	0.0001055341460641
S078	T223	FALSE	FALSE	0	0	1	1	none	6.37862272194e-05
S081	T223	FALSE	FALSE	0	0	1	1	none	6.71723454854e-05
S085	T223	FALSE	FALSE	0	0	1	1	none	0.0001092979936034
S087	T223	FALSE	FALSE	0	0	1	1	none	0.0001198001711627
S093	T223	FALSE	FALSE	0	0	1	1	none	9.29739679954e-05
S097	T223	FALSE	FALSE	0	0	1	1	none	6.35743532304e-05
S102	T223	FALSE	FALSE	0	0	1	1	none	0.0001218105672684
S106	T223	FALSE	FALSE	0	0	1	1	none	6.52657946874e-05
S130	T223	FALSE	FALSE	0	0	1	1	none	0.0001212246783938
T009	T223	FALSE	FALSE	0	0	1	1	none	7.13477218696e-05
T010	T223	FALSE	FALSE	0	0	1	1	none	7.21649734353e-05
T013	T223	FALSE	FALSE	0	0	1	1	none	1.84847503796e-05
T014	T223	FALSE	FALSE	0	0	1	1	none	6.50451838168e-05
T020	T223	FALSE	FALSE	0	0	1	1	none	1.23606778958e-05
T021	T223	FALSE	FALSE	0	0	1	1	none	6.95386826785e-05
T028	T223	FALSE	FALSE	0	0	1	1	none	5.40939640638e-05
T035a	T223	FALSE	FALSE	0	0	1	1	none	0.0001194046431604
T035b	T223	FALSE	FALSE	0	0	1	1	none	6.89356696148e-05
T040	T223	FALSE	FALSE	0	0	1	1	none	7.00621020118e-05
T056	T223	FALSE	FALSE	0	0	1	1	none	7.60264812691e-05
T059	T223	FALSE	FALSE	0	0	1	1	none	0.0001206262427918
T065	T223	FALSE	FALSE	0	0	1	1	none	1.09974769812e-05
T069	T223	FALSE	FALSE	0	0	1	1	none	0.0001415023925644
T071	T223	FALSE	FALSE	0	0	1	1	none	4.37267157428e-05
T073	T223	FALSE	FALSE	0	0	1	1	none	6.95386826785e-05
T075	T223	FALSE	FALSE	0	0	1	1	none	7.08734996691e-05
T077	T223	FALSE	FALSE	0	0	1	1	none	6.89356696148e-05
T087	T223	FALSE	FALSE	0	0	1	1	none	7.25473742226e-05
T095	T223	FALSE	FALSE	0	0	1	1	none	0.0001204723615816
T099a	T223	FALSE	FALSE	0	0	1	1	none	0.0001204180084991
T102	T223	FALSE	FALSE	0	0	1	1	none	0.0001246934530275
T104	T223	FALSE	FALSE	0	0	1	1	none	4.7344794125e-05
T105	T223	FALSE	FALSE	0	0	1	1	none	1.28065161723e-05
T107	T223	FALSE	FALSE	0	0	1	1	none	0.0001240904399638
T126	T223	FALSE	FALSE	0	0	1	1	none	0.0001292312837668
T156	T223	FALSE	FALSE	0	0	1	1	none	1.00902680287e-05
T159a	T223	FALSE	FALSE	0	0	1	1	none	6.89356696148e-05
T182	T223	FALSE	FALSE	0	0	1	1	none	4.2210914459e-06
T188	T223	FALSE	FALSE	0	0	1	1	none	5.17464688938e-05
T192	T223	FALSE	FALSE	0	0	1	1	none	0.000138879492786
S002	T225	FALSE	FALSE	0	0	1	1	none	7.17372229522001e-05
S007	T225	FALSE	FALSE	0	0	1	1	none	5.96301342909e-05
S021	T225	FALSE	FALSE	0	0	1	1	none	7.51695401536001e-05
S024	T225	FALSE	FALSE	0	0	1	1	none	7.42359024179001e-05
S025	T225	FALSE	FALSE	0	0	1	1	none	7.38071067002001e-05
S026	T225	FALSE	FALSE	0	0	1	1	none	6.97953829952001e-05
S038	T225	FALSE	FALSE	0	0	1	1	none	1.57898904973e-05
S039	T225	FALSE	FALSE	0	0	1	1	none	7.41371603316001e-05
S040	T225	FALSE	FALSE	0	0	1	1	none	0.0001266771703773
S042	T225	FALSE	FALSE	0	0	1	1	none	7.27665617430001e-05
S071	T225	FALSE	FALSE	0	0	1	1	none	0.0001130259742269
S078	T225	FALSE	FALSE	0	0	1	1	none	7.12780553822001e-05
S081	T225	FALSE	FALSE	0	0	1	1	none	7.46641736482001e-05
S085	T225	FALSE	FALSE	0	0	1	1	none	0.0001167898217662
S087	T225	FALSE	FALSE	0	0	1	1	none	0.0001272919993255
S093	T225	FALSE	FALSE	0	0	1	1	none	0.0001004657961582
S097	T225	FALSE	FALSE	0	0	1	1	none	7.10661813932001e-05
S102	T225	FALSE	FALSE	0	0	1	1	none	0.0001293023954312
S106	T225	FALSE	FALSE	0	0	1	1	none	7.27576228502001e-05
S130	T225	FALSE	FALSE	0	0	1	1	none	0.0001287165065566
T009	T225	FALSE	FALSE	0	0	1	1	none	7.88395500324001e-05
T010	T225	FALSE	FALSE	0	0	1	1	none	7.96568015981001e-05
T013	T225	FALSE	FALSE	0	0	1	1	none	2.59765785424e-05
T014	T225	FALSE	FALSE	0	0	1	1	none	7.25370119796001e-05
T020	T225	FALSE	FALSE	0	0	1	1	none	1.98525060586e-05
T021	T225	FALSE	FALSE	0	0	1	1	none	7.70305108413001e-05
T028	T225	FALSE	FALSE	0	0	1	1	none	6.15857922266e-05
T035a	T225	FALSE	FALSE	0	0	1	1	none	0.0001268964713232
T035b	T225	FALSE	FALSE	0	0	1	1	none	7.64274977776001e-05
T040	T225	FALSE	FALSE	0	0	1	1	none	7.75539301746001e-05
T056	T225	FALSE	FALSE	0	0	1	1	none	8.35183094319001e-05
T059	T225	FALSE	FALSE	0	0	1	1	none	0.0001281180709546
T065	T225	FALSE	FALSE	0	0	1	1	none	1.8489305144e-05
T069	T225	FALSE	FALSE	0	0	1	1	none	0.0001489942207272
T071	T225	FALSE	FALSE	0	0	1	1	none	5.12185439056e-05
T073	T225	FALSE	FALSE	0	0	1	1	none	7.70305108413001e-05
T075	T225	FALSE	FALSE	0	0	1	1	none	7.83653278319e-05
T077	T225	FALSE	FALSE	0	0	1	1	none	7.64274977776001e-05
T087	T225	FALSE	FALSE	0	0	1	1	none	8.00392023854001e-05
T095	T225	FALSE	FALSE	0	0	1	1	none	0.0001279641897444
T099a	T225	FALSE	FALSE	0	0	1	1	none	0.0001279098366619
T102	T225	FALSE	FALSE	0	0	1	1	none	0.0001321852811903
T104	T225	FALSE	FALSE	0	0	1	1	none	5.48366222878e-05
T105	T225	FALSE	FALSE	0	0	1	1	none	2.02983443351e-05
T107	T225	FALSE	FALSE	0	0	1	1	none	0.0001315822681266
T126	T225	FALSE	FALSE	0	0	1	1	none	0.0001367231119296
T156	T225	FALSE	FALSE	0	0	1	1	none	9.9870043945e-06
T159a	T225	FALSE	FALSE	0	0	1	1	none	7.64274977776001e-05
T182	T225	FALSE	FALSE	0	0	1	1	none	1.46501548499e-05
T188	T225	FALSE	FALSE	0	0	1	1	none	5.92382970566e-05
T192	T225	FALSE	FALSE	0	0	1	1	none	0.0001463713209488
T223	T225	FALSE	FALSE	0	0	1	1	none	1.6459194041e-05
S002	T230	FALSE	FALSE	0	0	1	1	none	2.41215451179e-05
S007	T230	FALSE	FALSE	0	0	1	1	none	6.19770491872e-05
S021	T230	FALSE	FALSE	0	0	1	1	none	2.75538623193e-05
S024	T230	FALSE	FALSE	0	0	1	1	none	2.66202245836e-05
S025	T230	FALSE	FALSE	0	0	1	1	none	2.31001066439e-05
S026	T230	FALSE	FALSE	0	0	1	1	none	1.45136509689e-05
S038	T230	FALSE	FALSE	0	0	1	1	none	6.79503401736e-05
S039	T230	FALSE	FALSE	0	0	1	1	none	2.65214824973e-05
S040	T230	FALSE	FALSE	0	0	1	1	none	0.000108841763143
S042	T230	FALSE	FALSE	0	0	1	1	none	2.51508839087e-05
S071	T230	FALSE	FALSE	0	0	1	1	none	9.51905669926e-05
S078	T230	FALSE	FALSE	0	0	1	1	none	2.36623775479e-05
S081	T230	FALSE	FALSE	0	0	1	1	none	2.70484958139e-05
S085	T230	FALSE	FALSE	0	0	1	1	none	9.89544145319e-05
S087	T230	FALSE	FALSE	0	0	1	1	none	0.0001094565920912
S093	T230	FALSE	FALSE	0	0	1	1	none	8.26303889239e-05
S097	T230	FALSE	FALSE	0	0	1	1	none	2.03591813369e-05
S102	T230	FALSE	FALSE	0	0	1	1	none	0.0001114669881969
S106	T230	FALSE	FALSE	0	0	1	1	none	2.51419450159e-05
S130	T230	FALSE	FALSE	0	0	1	1	none	0.0001108810993223
T009	T230	TRUE	TRUE	0	0	1	1	none	2.0273512005e-06
T010	T230	TRUE	TRUE	0	0	1	1	none	2.8446027662e-06
T013	T230	FALSE	FALSE	0	0	1	1	none	7.81370282187e-05
T014	T230	FALSE	FALSE	0	0	1	1	none	2.49213341453e-05
T020	T230	FALSE	FALSE	0	0	1	1	none	7.20129557349e-05
T021	T230	FALSE	FALSE	0	0	1	1	none	5.042416519e-06
T028	T230	FALSE	FALSE	0	0	1	1	none	6.39327071229e-05
T035a	T230	FALSE	FALSE	0	0	1	1	none	0.0001090610640889
T035b	T230	FALSE	FALSE	0	0	1	1	none	3.2333773279e-06
T040	T230	FALSE	FALSE	0	0	1	1	none	2.99382523403e-05
T056	T230	FALSE	FALSE	0	0	1	1	none	6.7061106e-06
T059	T230	FALSE	FALSE	0	0	1	1	none	0.0001102826637203
T065	T230	FALSE	FALSE	0	0	1	1	none	7.06497548203e-05
T069	T230	FALSE	FALSE	0	0	1	1	none	0.0001311588134929
T071	T230	FALSE	FALSE	0	0	1	1	none	5.35654588019e-05
T073	T230	FALSE	FALSE	0	0	1	1	none	5.042416519e-06
T075	T230	FALSE	FALSE	0	0	1	1	none	6.17444654222e-05
T077	T230	FALSE	FALSE	0	0	1	1	none	4.4394034553e-06
T087	T230	TRUE	TRUE	0	0	1	1	none	3.2270035535e-06
T095	T230	FALSE	FALSE	0	0	1	1	none	0.0001101287825101
T099a	T230	FALSE	FALSE	0	0	1	1	none	0.0001100744294276
T102	T230	FALSE	FALSE	0	0	1	1	none	0.000114349873956
T104	T230	FALSE	FALSE	0	0	1	1	none	5.71835371841e-05
T105	T230	FALSE	FALSE	0	0	1	1	none	7.24587940114e-05
T107	T230	FALSE	FALSE	0	0	1	1	none	0.0001137468608923
T126	T230	FALSE	FALSE	0	0	1	1	none	0.0001188877046953
T156	T230	FALSE	FALSE	0	0	1	1	none	7.20859229658e-05
T159a	T230	TRUE	TRUE	1	0	1	1	anc	1.4243381368e-06
T182	T230	FALSE	FALSE	0	0	1	1	none	6.91539816242e-05
T188	T230	FALSE	FALSE	0	0	1	1	none	6.15852119529e-05
T192	T230	FALSE	FALSE	0	0	1	1	none	0.0001285359137145
T223	T230	FALSE	FALSE	0	0	1	1	none	7.09630208153e-05
T225	T230	FALSE	FALSE	0	0	1	1	none	7.84548489781001e-05
S002	T232	TRUE	TRUE	0	0	1	1	none	0.0001122788963313
S007	T232	TRUE	TRUE	0	0	1	1	none	0.0001203541298006
S021	T232	TRUE	TRUE	0	0	1	1	none	0.0001157112135327
S024	T232	TRUE	TRUE	0	0	1	1	none	0.000114777575797
S025	T232	TRUE	TRUE	0	0	1	1	none	0.0001143487800793
S026	T232	TRUE	TRUE	0	0	1	1	none	0.0001103370563743
S038	T232	TRUE	TRUE	0	0	1	1	none	0.000126327420787
S039	T232	TRUE	TRUE	0	0	1	1	none	0.0001146788337107
S040	T232	TRUE	TRUE	0	0	1	1	none	4.18654865564e-05
S042	T232	TRUE	TRUE	0	0	1	1	none	0.0001133082351221
S071	T232	TRUE	TRUE	0	0	1	1	none	2.5011981492e-05
S078	T232	TRUE	TRUE	0	0	1	1	none	0.0001118197287613
S081	T232	TRUE	TRUE	0	0	1	1	none	0.0001152058470273
S085	T232	TRUE	TRUE	0	0	1	1	none	5.88544546053e-05
S087	T232	TRUE	TRUE	0	0	1	1	none	6.93566321646e-05
S093	T232	TRUE	TRUE	0	0	1	1	none	4.25304289973e-05
S097	T232	TRUE	TRUE	0	0	1	1	none	0.0001116078547723
S102	T232	TRUE	TRUE	0	0	1	1	none	4.44907116103e-05
S106	T232	TRUE	TRUE	0	0	1	1	none	0.0001132992962293
S130	T232	TRUE	TRUE	0	0	1	1	none	7.07811393957e-05
T009	T232	FALSE	FALSE	0	0	1	1	none	0.0001193812234115
T010	T232	FALSE	FALSE	0	0	1	1	none	0.0001201984749772
T013	T232	FALSE	FALSE	0	0	1	1	none	0.0001365141088321
T014	T232	TRUE	TRUE	0	0	1	1	none	0.0001130786853587
T020	T232	TRUE	TRUE	0	0	1	1	none	0.0001303900363483
T021	T232	TRUE	TRUE	0	0	1	1	none	0.0001175721842204
T028	T232	TRUE	TRUE	0	0	1	1	none	0.0001223097877363
T035a	T232	TRUE	TRUE	0	0	1	1	none	6.89611041623e-05
T035b	T232	TRUE	TRUE	0	0	1	1	none	0.0001169691711567
T040	T232	TRUE	TRUE	0	0	1	1	none	0.0001180956035537
T056	T232	FALSE	FALSE	0	0	1	1	none	0.000124059982811
T059	T232	TRUE	TRUE	0	0	1	1	none	4.33063871337e-05
T065	T232	TRUE	TRUE	0	0	1	1	none	0.0001290268354337
T069	T232	TRUE	TRUE	0	0	1	1	none	3.80278477043e-05
T071	T232	TRUE	TRUE	0	0	1	1	none	0.0001119425394153
T073	T232	TRUE	TRUE	0	0	1	1	none	0.0001175721842204
T075	T232	TRUE	TRUE	0	0	1	1	none	0.0001201215460356
T077	T232	TRUE	TRUE	0	0	1	1	none	0.0001169691711567
T087	T232	FALSE	FALSE	0	0	1	1	none	0.0001205808757645
T095	T232	TRUE	TRUE	0	0	1	1	none	7.00288225835e-05
T099a	T232	TRUE	TRUE	0	0	1	1	none	6.9974469501e-05
T102	T232	FALSE	FALSE	0	0	1	1	none	7.42499140294e-05
T104	T232	FALSE	FALSE	0	0	1	1	none	0.0001155606177975
T105	T232	FALSE	FALSE	0	0	1	1	none	0.0001308358746248
T107	T232	FALSE	FALSE	0	0	1	1	none	7.36469009657e-05
T126	T232	TRUE	TRUE	0	0	1	1	none	1.6671210667e-06
T156	T232	FALSE	FALSE	0	0	1	1	none	0.0001304630035792
T159a	T232	TRUE	TRUE	0	0	1	1	none	0.0001169691711567
T182	T232	FALSE	FALSE	0	0	1	1	none	0.0001275310622376
T188	T232	TRUE	TRUE	0	0	1	1	none	0.0001199622925663
T192	T232	FALSE	FALSE	0	0	1	1	none	1.13153300859e-05
T223	T232	FALSE	FALSE	0	0	1	1	none	0.0001293401014287
T225	T232	FALSE	FALSE	0	0	1	1	none	0.0001368319295915
T230	T232	FALSE	FALSE	0	0	1	1	none	0.0001189965223572
S002	T241	FALSE	FALSE	0	0	1	1	none	8.68545005356001e-05
S007	T241	FALSE	FALSE	0	0	1	1	none	7.47474118742999e-05
S021	T241	FALSE	FALSE	0	0	1	1	none	9.02868177370001e-05
S024	T241	FALSE	FALSE	0	0	1	1	none	8.93531800013001e-05
S025	T241	FALSE	FALSE	0	0	1	1	none	8.89243842836001e-05
S026	T241	FALSE	FALSE	0	0	1	1	none	8.49126605786001e-05
S038	T241	FALSE	FALSE	0	0	1	1	none	2.97011419533e-05
S039	T241	FALSE	FALSE	0	0	1	1	none	8.92544379150001e-05
S040	T241	FALSE	FALSE	0	0	1	1	none	0.0001417944479607
S042	T241	FALSE	FALSE	0	0	1	1	none	8.78838393264001e-05
S071	T241	FALSE	FALSE	0	0	1	1	none	0.0001281432518103
S078	T241	FALSE	FALSE	0	0	1	1	none	8.63953329656001e-05
S081	T241	FALSE	FALSE	0	0	1	1	none	8.97814512316001e-05
S085	T241	FALSE	FALSE	0	0	1	1	none	0.0001319070993496
S087	T241	FALSE	FALSE	0	0	1	1	none	0.0001424092769089
S093	T241	FALSE	FALSE	0	0	1	1	none	0.0001155830737416
S097	T241	FALSE	FALSE	0	0	1	1	none	8.61834589766001e-05
S102	T241	FALSE	FALSE	0	0	1	1	none	0.0001444196730146
S106	T241	FALSE	FALSE	0	0	1	1	none	8.78749004336001e-05
S130	T241	FALSE	FALSE	0	0	1	1	none	0.00014383378414
T009	T241	FALSE	FALSE	0	0	1	1	none	9.39568276158001e-05
T010	T241	FALSE	FALSE	0	0	1	1	none	9.47740791815001e-05
T013	T241	FALSE	FALSE	0	0	1	1	none	2.15237311502e-05
T014	T241	FALSE	FALSE	0	0	1	1	none	8.76542895630001e-05
T020	T241	FALSE	FALSE	0	0	1	1	none	3.37637575146e-05
T021	T241	FALSE	FALSE	0	0	1	1	none	9.21477884247001e-05
T028	T241	FALSE	FALSE	0	0	1	1	none	7.67030698099999e-05
T035a	T241	FALSE	FALSE	0	0	1	1	none	0.0001420137489066
T035b	T241	FALSE	FALSE	0	0	1	1	none	9.15447753610001e-05
T040	T241	FALSE	FALSE	0	0	1	1	none	9.26712077580001e-05
T056	T241	FALSE	FALSE	0	0	1	1	none	9.86355870153001e-05
T059	T241	FALSE	FALSE	0	0	1	1	none	0.000143235348538
T065	T241	FALSE	FALSE	0	0	1	1	none	2.41283978686e-05
T069	T241	FALSE	FALSE	0	0	1	1	none	0.0001641114983106
T071	T241	FALSE	FALSE	0	0	1	1	none	6.63358214889999e-05
T073	T241	FALSE	FALSE	0	0	1	1	none	9.21477884247001e-05
T075	T241	FALSE	FALSE	0	0	1	1	none	9.34826054153e-05
T077	T241	FALSE	FALSE	0	0	1	1	none	9.15447753610001e-05
T087	T241	FALSE	FALSE	0	0	1	1	none	9.51564799688001e-05
T095	T241	FALSE	FALSE	0	0	1	1	none	0.0001430814673278
T099a	T241	FALSE	FALSE	0	0	1	1	none	0.0001430271142453
T102	T241	FALSE	FALSE	0	0	1	1	none	0.0001473025587737
T104	T241	FALSE	FALSE	0	0	1	1	none	6.99538998712e-05
T105	T241	FALSE	FALSE	0	0	1	1	none	2.59374370597e-05
T107	T241	FALSE	FALSE	0	0	1	1	none	0.00014669954571
T126	T241	FALSE	FALSE	0	0	1	1	none	0.000151840389513
T156	T241	FALSE	FALSE	0	0	1	1	none	3.50427508729e-05
T159a	T241	FALSE	FALSE	0	0	1	1	none	9.15447753610001e-05
T182	T241	FALSE	FALSE	0	0	1	1	none	3.21108095313e-05
T188	T241	FALSE	FALSE	0	0	1	1	none	7.43555746399999e-05
T192	T241	FALSE	FALSE	0	0	1	1	none	0.0001614885985322
T223	T241	FALSE	FALSE	0	0	1	1	none	3.39198487224e-05
T225	T241	FALSE	FALSE	0	0	1	1	none	4.14116768852e-05
T230	T241	FALSE	FALSE	0	0	1	1	none	9.35721265615001e-05
T232	T241	FALSE	FALSE	0	0	1	1	none	0.0001519492071749
S002	T270	FALSE	FALSE	0	0	1	1	none	0.0001140879355224
S007	T270	FALSE	FALSE	0	0	1	1	none	0.0001221631689917
S021	T270	FALSE	FALSE	0	0	1	1	none	0.0001175202527238
S024	T270	FALSE	FALSE	0	0	1	1	none	0.0001165866149881
S025	T270	FALSE	FALSE	0	0	1	1	none	0.0001161578192704
S026	T270	FALSE	FALSE	0	0	1	1	none	0.0001121460955654
S038	T270	FALSE	FALSE	0	0	1	1	none	0.0001281364599781
S039	T270	FALSE	FALSE	0	0	1	1	none	0.0001164878729018
S040	T270	FALSE	FALSE	0	0	1	1	none	4.36745257475e-05
S042	T270	FALSE	FALSE	0	0	1	1	none	0.0001151172743132
S071	T270	FALSE	FALSE	0	0	1	1	none	2.68210206831e-05
S078	T270	FALSE	FALSE	0	0	1	1	none	0.0001136287679524
S081	T270	FALSE	FALSE	0	0	1	1	none	0.0001170148862184
S085	T270	FALSE	FALSE	0	0	1	1	none	6.06634937964e-05
S087	T270	FALSE	FALSE	0	0	1	1	none	7.11656713557e-05
S093	T270	FALSE	FALSE	0	0	1	1	none	4.43394681884e-05
S097	T270	FALSE	FALSE	0	0	1	1	none	0.0001134168939634
S102	T270	FALSE	FALSE	0	0	1	1	none	4.62997508014e-05
S106	T270	FALSE	FALSE	0	0	1	1	none	0.0001151083354204
S130	T270	FALSE	FALSE	0	0	1	1	none	7.25901785868e-05
T009	T270	FALSE	FALSE	0	0	1	1	none	0.0001211902626026
T010	T270	FALSE	FALSE	0	0	1	1	none	0.0001220075141683
T013	T270	FALSE	FALSE	0	0	1	1	none	0.0001383231480232
T014	T270	FALSE	FALSE	0	0	1	1	none	0.0001148877245498
T020	T270	FALSE	FALSE	0	0	1	1	none	0.0001321990755394
T021	T270	FALSE	FALSE	0	0	1	1	none	0.0001193812234115
T028	T270	FALSE	FALSE	0	0	1	1	none	0.0001241188269274
T035a	T270	FALSE	FALSE	0	0	1	1	none	7.07701433534e-05
T035b	T270	FALSE	FALSE	0	0	1	1	none	0.0001187782103478
T040	T270	FALSE	FALSE	0	0	1	1	none	0.0001199046427448
T056	T270	FALSE	FALSE	0	0	1	1	none	0.0001258690220021
T059	T270	FALSE	FALSE	0	0	1	1	none	4.51154263248e-05
T065	T270	FALSE	FALSE	0	0	1	1	none	0.0001308358746248
T069	T270	FALSE	FALSE	0	0	1	1	none	3.98368868954e-05
T071	T270	FALSE	FALSE	0	0	1	1	none	0.0001137515786064
T073	T270	FALSE	FALSE	0	0	1	1	none	0.0001193812234115
T075	T270	FALSE	FALSE	0	0	1	1	none	0.0001219305852267
T077	T270	FALSE	FALSE	0	0	1	1	none	0.0001187782103478
T087	T270	FALSE	FALSE	0	0	1	1	none	0.0001223899149556
T095	T270	FALSE	FALSE	0	0	1	1	none	7.18378617746e-05
T099a	T270	FALSE	FALSE	0	0	1	1	none	7.17835086921e-05
T102	T270	FALSE	FALSE	0	0	1	1	none	7.60589532205e-05
T104	T270	FALSE	FALSE	0	0	1	1	none	0.0001173696569886
T105	T270	FALSE	FALSE	0	0	1	1	none	0.0001326449138159
T107	T270	FALSE	FALSE	0	0	1	1	none	7.54559401568e-05
T126	T270	FALSE	FALSE	0	0	1	1	none	3.4761602578e-06
T156	T270	FALSE	FALSE	0	0	1	1	none	0.0001322720427703
T159a	T270	FALSE	FALSE	0	0	1	1	none	0.0001187782103478
T182	T270	FALSE	FALSE	0	0	1	1	none	0.0001293401014287
T188	T270	FALSE	FALSE	0	0	1	1	none	0.0001217713317574
T192	T270	FALSE	FALSE	0	0	1	1	none	1.3124369277e-05
T223	T270	FALSE	FALSE	0	0	1	1	none	0.0001311491406198
T225	T270	FALSE	FALSE	0	0	1	1	none	0.0001386409687826
T230	T270	FALSE	FALSE	0	0	1	1	none	0.0001208055615483
T232	T270	TRUE	TRUE	1	0	1	1	anc	6.030130637e-07
T241	T270	FALSE	FALSE	0	0	1	1	none	0.000153758246366
S002	T271b	FALSE	FALSE	0	0	1	1	none	6.87221576337001e-05
S007	T271b	FALSE	FALSE	0	0	1	1	none	5.66150689724e-05
S021	T271b	FALSE	FALSE	0	0	1	1	none	7.21544748351001e-05
S024	T271b	FALSE	FALSE	0	0	1	1	none	7.12208370994001e-05
S025	T271b	FALSE	FALSE	0	0	1	1	none	7.07920413817001e-05
S026	T271b	FALSE	FALSE	0	0	1	1	none	6.67803176767e-05
S038	T271b	FALSE	FALSE	0	0	1	1	none	1.27748251788e-05
S039	T271b	FALSE	FALSE	0	0	1	1	none	7.11220950131001e-05
S040	T271b	FALSE	FALSE	0	0	1	1	none	0.0001236621050588
S042	T271b	FALSE	FALSE	0	0	1	1	none	6.97514964245001e-05
S071	T271b	FALSE	FALSE	0	0	1	1	none	0.0001100109089084
S078	T271b	FALSE	FALSE	0	0	1	1	none	6.82629900637001e-05
S081	T271b	FALSE	FALSE	0	0	1	1	none	7.16491083297001e-05
S085	T271b	FALSE	FALSE	0	0	1	1	none	0.0001137747564477
S087	T271b	FALSE	FALSE	0	0	1	1	none	0.000124276934007
S093	T271b	FALSE	FALSE	0	0	1	1	none	9.74507308397e-05
S097	T271b	FALSE	FALSE	0	0	1	1	none	6.80511160747001e-05
S102	T271b	FALSE	FALSE	0	0	1	1	none	0.0001262873301127
S106	T271b	FALSE	FALSE	0	0	1	1	none	6.97425575317001e-05
S130	T271b	FALSE	FALSE	0	0	1	1	none	0.0001257014412381
T009	T271b	FALSE	FALSE	0	0	1	1	none	7.58244847139001e-05
T010	T271b	FALSE	FALSE	0	0	1	1	none	7.66417362796001e-05
T013	T271b	FALSE	FALSE	0	0	1	1	none	2.29615132239e-05
T014	T271b	FALSE	FALSE	0	0	1	1	none	6.95219466611001e-05
T020	T271b	FALSE	FALSE	0	0	1	1	none	1.68374407401e-05
T021	T271b	FALSE	FALSE	0	0	1	1	none	7.40154455228001e-05
T028	T271b	FALSE	FALSE	0	0	1	1	none	5.85707269081e-05
T035a	T271b	FALSE	FALSE	0	0	1	1	none	0.0001238814060047
T035b	T271b	FALSE	FALSE	0	0	1	1	none	7.34124324591001e-05
T040	T271b	FALSE	FALSE	0	0	1	1	none	7.45388648561001e-05
T056	T271b	FALSE	FALSE	0	0	1	1	none	8.05032441134e-05
T059	T271b	FALSE	FALSE	0	0	1	1	none	0.0001251030056361
T065	T271b	FALSE	FALSE	0	0	1	1	none	1.54742398255e-05
T069	T271b	FALSE	FALSE	0	0	1	1	none	0.0001459791554087
T071	T271b	FALSE	FALSE	0	0	1	1	none	4.82034785871e-05
T073	T271b	FALSE	FALSE	0	0	1	1	none	7.40154455228001e-05
T075	T271b	FALSE	FALSE	0	0	1	1	none	7.53502625134e-05
T077	T271b	FALSE	FALSE	0	0	1	1	none	7.34124324591001e-05
T087	T271b	FALSE	FALSE	0	0	1	1	none	7.70241370669001e-05
T095	T271b	FALSE	FALSE	0	0	1	1	none	0.0001249491244259
T099a	T271b	FALSE	FALSE	0	0	1	1	none	0.0001248947713434
T102	T271b	FALSE	FALSE	0	0	1	1	none	0.0001291702158718
T104	T271b	FALSE	FALSE	0	0	1	1	none	5.18215569693e-05
T105	T271b	FALSE	FALSE	0	0	1	1	none	1.72832790166e-05
T107	T271b	FALSE	FALSE	0	0	1	1	none	0.0001285672028081
T126	T271b	FALSE	FALSE	0	0	1	1	none	0.0001337080466111
T156	T271b	FALSE	FALSE	0	0	1	1	none	6.971939076e-06
T159a	T271b	FALSE	FALSE	0	0	1	1	none	7.34124324591001e-05
T182	T271b	FALSE	FALSE	0	0	1	1	none	1.16350895314e-05
T188	T271b	FALSE	FALSE	0	0	1	1	none	5.62232317381e-05
T192	T271b	FALSE	FALSE	0	0	1	1	none	0.0001433562556303
T223	T271b	FALSE	FALSE	0	0	1	1	none	1.34441287225e-05
T225	T271b	FALSE	FALSE	0	0	1	1	none	4.2210914459e-06
T230	T271b	FALSE	FALSE	0	0	1	1	none	7.54397836596001e-05
T232	T271b	FALSE	FALSE	0	0	1	1	none	0.000133816864273
T241	T271b	FALSE	FALSE	0	0	1	1	none	3.83966115667e-05
T270	T271b	FALSE	FALSE	0	0	1	1	none	0.0001356259034641
S002	T301	FALSE	FALSE	0	0	1	1	none	0.000124192296255
S007	T301	FALSE	FALSE	0	0	1	1	none	0.0001322675297243
S021	T301	FALSE	FALSE	0	0	1	1	none	0.0001276246134564
S024	T301	FALSE	FALSE	0	0	1	1	none	0.0001266909757207
S025	T301	FALSE	FALSE	0	0	1	1	none	0.000126262180003
S026	T301	FALSE	FALSE	0	0	1	1	none	0.000122250456298
S038	T301	FALSE	FALSE	0	0	1	1	none	0.0001382408207107
S039	T301	FALSE	FALSE	0	0	1	1	none	0.0001265922336344
S040	T301	FALSE	FALSE	0	0	1	1	none	5.37788864801e-05
S042	T301	FALSE	FALSE	0	0	1	1	none	0.0001252216350458
S071	T301	FALSE	FALSE	0	0	1	1	none	3.69253814157e-05
S078	T301	FALSE	FALSE	0	0	1	1	none	0.000123733128685
S081	T301	FALSE	FALSE	0	0	1	1	none	0.000127119246951
S085	T301	FALSE	FALSE	0	0	1	1	none	7.0767854529e-05
S087	T301	FALSE	FALSE	0	0	1	1	none	8.12700320883e-05
S093	T301	FALSE	FALSE	0	0	1	1	none	5.4443828921e-05
S097	T301	FALSE	FALSE	0	0	1	1	none	0.000123521254696
S102	T301	FALSE	FALSE	0	0	1	1	none	5.6404111534e-05
S106	T301	FALSE	FALSE	0	0	1	1	none	0.000125212696153
S130	T301	FALSE	FALSE	0	0	1	1	none	8.26945393194e-05
T009	T301	FALSE	FALSE	0	0	1	1	none	0.0001312946233352
T010	T301	FALSE	FALSE	0	0	1	1	none	0.0001321118749009
T013	T301	FALSE	FALSE	0	0	1	1	none	0.0001484275087558
T014	T301	FALSE	FALSE	0	0	1	1	none	0.0001249920852824
T020	T301	FALSE	FALSE	0	0	1	1	none	0.000142303436272
T021	T301	FALSE	FALSE	0	0	1	1	none	0.0001294855841441
T028	T301	FALSE	FALSE	0	0	1	1	none	0.00013422318766
T035a	T301	FALSE	FALSE	0	0	1	1	none	8.0874504086e-05
T035b	T301	FALSE	FALSE	0	0	1	1	none	0.0001288825710804
T040	T301	FALSE	FALSE	0	0	1	1	none	0.0001300090034774
T056	T301	FALSE	FALSE	0	0	1	1	none	0.0001359733827347
T059	T301	FALSE	FALSE	0	0	1	1	none	5.52197870574e-05
T065	T301	FALSE	FALSE	0	0	1	1	none	0.0001409402353574
T069	T301	FALSE	FALSE	0	0	1	1	none	4.9941247628e-05
T071	T301	FALSE	FALSE	0	0	1	1	none	0.000123855939339
T073	T301	FALSE	FALSE	0	0	1	1	none	0.0001294855841441
T075	T301	FALSE	FALSE	0	0	1	1	none	0.0001320349459593
T077	T301	FALSE	FALSE	0	0	1	1	none	0.0001288825710804
T087	T301	FALSE	FALSE	0	0	1	1	none	0.0001324942756882
T095	T301	FALSE	FALSE	0	0	1	1	none	8.19422225072e-05
T099a	T301	FALSE	FALSE	0	0	1	1	none	8.18878694247e-05
T102	T301	FALSE	FALSE	0	0	1	1	none	8.61633139531e-05
T104	T301	FALSE	FALSE	0	0	1	1	none	0.0001274740177212
T105	T301	FALSE	FALSE	0	0	1	1	none	0.0001427492745485
T107	T301	FALSE	FALSE	0	0	1	1	none	8.55603008894e-05
T126	T301	FALSE	FALSE	1	0	1	1	anc	5.3890738849e-06
T156	T301	FALSE	FALSE	0	0	1	1	none	0.0001423764035029
T159a	T301	FALSE	FALSE	0	0	1	1	none	0.0001288825710804
T182	T301	FALSE	FALSE	0	0	1	1	none	0.0001394444621613
T188	T301	FALSE	FALSE	0	0	1	1	none	0.00013187569249
T192	T301	FALSE	FALSE	0	0	1	1	none	1.3228243713e-05
T223	T301	FALSE	FALSE	0	0	1	1	none	0.0001412535013524
T225	T301	FALSE	FALSE	0	0	1	1	none	0.0001487453295152
T230	T301	FALSE	FALSE	0	0	1	1	none	0.0001309099222809
T232	T301	FALSE	FALSE	0	0	1	1	none	1.36893386523e-05
T241	T301	FALSE	FALSE	0	0	1	1	none	0.0001638626070986
T270	T301	FALSE	FALSE	0	0	1	1	none	1.54983778434e-05
T271b	T301	FALSE	FALSE	0	0	1	1	none	0.0001457302641967
S002	T303	FALSE	FALSE	0	0	1	1	none	0.0001289505219777
S007	T303	FALSE	FALSE	0	0	1	1	none	0.000137025755447
S021	T303	FALSE	FALSE	0	0	1	1	none	0.0001323828391791
S024	T303	FALSE	FALSE	0	0	1	1	none	0.0001314492014434
S025	T303	FALSE	FALSE	0	0	1	1	none	0.0001310204057257
S026	T303	FALSE	FALSE	0	0	1	1	none	0.0001270086820207
S038	T303	FALSE	FALSE	0	0	1	1	none	0.0001429990464334
S039	T303	FALSE	FALSE	0	0	1	1	none	0.0001313504593571
S040	T303	FALSE	FALSE	0	0	1	1	none	5.85371122028e-05
S042	T303	FALSE	FALSE	0	0	1	1	none	0.0001299798607685
S071	T303	FALSE	FALSE	0	0	1	1	none	4.16836071384e-05
S078	T303	FALSE	FALSE	0	0	1	1	none	0.0001284913544077
S081	T303	FALSE	FALSE	0	0	1	1	none	0.0001318774726737
S085	T303	FALSE	FALSE	0	0	1	1	none	7.55260802516999e-05
S087	T303	FALSE	FALSE	0	0	1	1	none	8.6028257811e-05
S093	T303	FALSE	FALSE	0	0	1	1	none	5.92020546437e-05
S097	T303	FALSE	FALSE	0	0	1	1	none	0.0001282794804187
S102	T303	FALSE	FALSE	0	0	1	1	none	6.11623372567e-05
S106	T303	FALSE	FALSE	0	0	1	1	none	0.0001299709218757
S130	T303	FALSE	FALSE	0	0	1	1	none	8.74527650421e-05
T009	T303	FALSE	FALSE	0	0	1	1	none	0.0001360528490579
T010	T303	FALSE	FALSE	0	0	1	1	none	0.0001368701006236
T013	T303	FALSE	FALSE	0	0	1	1	none	0.0001531857344785
T014	T303	FALSE	FALSE	0	0	1	1	none	0.0001297503110051
T020	T303	FALSE	FALSE	0	0	1	1	none	0.0001470616619947
T021	T303	FALSE	FALSE	0	0	1	1	none	0.0001342438098668
T028	T303	FALSE	FALSE	0	0	1	1	none	0.0001389814133827
T035a	T303	FALSE	FALSE	0	0	1	1	none	8.56327298087e-05
T035b	T303	FALSE	FALSE	0	0	1	1	none	0.0001336407968031
T040	T303	FALSE	FALSE	0	0	1	1	none	0.0001347672292001
T056	T303	FALSE	FALSE	0	0	1	1	none	0.0001407316084574
T059	T303	FALSE	FALSE	0	0	1	1	none	5.99780127801e-05
T065	T303	FALSE	FALSE	0	0	1	1	none	0.0001456984610801
T069	T303	FALSE	FALSE	0	0	1	1	none	5.46994733507e-05
T071	T303	FALSE	FALSE	0	0	1	1	none	0.0001286141650617
T073	T303	FALSE	FALSE	0	0	1	1	none	0.0001342438098668
T075	T303	FALSE	FALSE	0	0	1	1	none	0.000136793171682
T077	T303	FALSE	FALSE	0	0	1	1	none	0.0001336407968031
T087	T303	FALSE	FALSE	0	0	1	1	none	0.0001372525014109
T095	T303	FALSE	FALSE	0	0	1	1	none	8.67004482299e-05
T099a	T303	FALSE	FALSE	0	0	1	1	none	8.66460951474e-05
T102	T303	FALSE	FALSE	0	0	1	1	none	9.09215396758e-05
T104	T303	FALSE	FALSE	0	0	1	1	none	0.0001322322434439
T105	T303	FALSE	FALSE	0	0	1	1	none	0.0001475075002712
T107	T303	FALSE	FALSE	0	0	1	1	none	9.03185266121e-05
T126	T303	FALSE	FALSE	1	0	1	1	anc	8.3382604165e-06
T156	T303	FALSE	FALSE	0	0	1	1	none	0.0001471346292256
T159a	T303	FALSE	FALSE	0	0	1	1	none	0.0001336407968031
T182	T303	FALSE	FALSE	0	0	1	1	none	0.000144202687884
T188	T303	FALSE	FALSE	0	0	1	1	none	0.0001366339182127
T192	T303	FALSE	FALSE	0	0	1	1	none	1.67804433083e-05
T223	T303	FALSE	FALSE	0	0	1	1	none	0.0001460117270751
T225	T303	FALSE	FALSE	0	0	1	1	none	0.0001535035552379
T230	T303	FALSE	FALSE	0	0	1	1	none	0.0001356681480036
T232	T303	FALSE	FALSE	0	0	1	1	none	1.8447564375e-05
T241	T303	FALSE	FALSE	0	0	1	1	none	0.0001686208328213
T270	T303	FALSE	FALSE	0	0	1	1	none	2.02566035661e-05
T271b	T303	FALSE	FALSE	0	0	1	1	none	0.0001504884899194
T301	T303	FALSE	FALSE	0	0	1	1	none	2.03604780021e-05
S002	T322	FALSE	FALSE	0	0	1	1	none	7.60891581318001e-05
S007	T322	FALSE	FALSE	0	0	1	1	none	6.39820694705e-05
S021	T322	FALSE	FALSE	0	0	1	1	none	7.95214753332001e-05
S024	T322	FALSE	FALSE	0	0	1	1	none	7.85878375975001e-05
S025	T322	FALSE	FALSE	0	0	1	1	none	7.81590418798001e-05
S026	T322	FALSE	FALSE	0	0	1	1	none	7.41473181748001e-05
S038	T322	FALSE	FALSE	0	0	1	1	none	1.89357995495e-05
S039	T322	FALSE	FALSE	0	0	1	1	none	7.84890955112001e-05
S040	T322	FALSE	FALSE	0	0	1	1	none	0.0001310291055569
S042	T322	FALSE	FALSE	0	0	1	1	none	7.71184969226001e-05
S071	T322	FALSE	FALSE	0	0	1	1	none	0.0001173779094065
S078	T322	FALSE	FALSE	0	0	1	1	none	7.56299905618001e-05
S081	T322	FALSE	FALSE	0	0	1	1	none	7.90161088278001e-05
S085	T322	FALSE	FALSE	0	0	1	1	none	0.0001211417569458
S087	T322	FALSE	FALSE	0	0	1	1	none	0.0001316439345051
S093	T322	FALSE	FALSE	0	0	1	1	none	0.0001048177313378
S097	T322	FALSE	FALSE	0	0	1	1	none	7.54181165728001e-05
S102	T322	FALSE	FALSE	0	0	1	1	none	0.0001336543306108
S106	T322	FALSE	FALSE	0	0	1	1	none	7.71095580298001e-05
S130	T322	FALSE	FALSE	0	0	1	1	none	0.0001330684417362
T009	T322	FALSE	FALSE	0	0	1	1	none	8.31914852120001e-05
T010	T322	FALSE	FALSE	0	0	1	1	none	8.40087367777001e-05
T013	T322	FALSE	FALSE	0	0	1	1	none	1.07583887464e-05
T014	T322	FALSE	FALSE	0	0	1	1	none	7.68889471592001e-05
T020	T322	FALSE	FALSE	0	0	1	1	none	2.29984151108e-05
T021	T322	FALSE	FALSE	0	0	1	1	none	8.13824460209001e-05
T028	T322	FALSE	FALSE	0	0	1	1	none	6.59377274062e-05
T035a	T322	FALSE	FALSE	0	0	1	1	none	0.0001312484065028
T035b	T322	FALSE	FALSE	0	0	1	1	none	8.07794329572001e-05
T040	T322	FALSE	FALSE	0	0	1	1	none	8.19058653542001e-05
T056	T322	FALSE	FALSE	0	0	1	1	none	8.78702446115001e-05
T059	T322	FALSE	FALSE	0	0	1	1	none	0.0001324700061342
T065	T322	FALSE	FALSE	0	0	1	1	none	1.33630554648e-05
T069	T322	FALSE	FALSE	0	0	1	1	none	0.0001533461559068
T071	T322	FALSE	FALSE	0	0	1	1	none	5.55704790852e-05
T073	T322	FALSE	FALSE	0	0	1	1	none	8.13824460209001e-05
T075	T322	FALSE	FALSE	0	0	1	1	none	8.27172630115e-05
T077	T322	FALSE	FALSE	0	0	1	1	none	8.07794329572001e-05
T087	T322	FALSE	FALSE	0	0	1	1	none	8.43911375650001e-05
T095	T322	FALSE	FALSE	0	0	1	1	none	0.000132316124924
T099a	T322	FALSE	FALSE	0	0	1	1	none	0.0001322617718415
T102	T322	FALSE	FALSE	0	0	1	1	none	0.0001365372163699
T104	T322	FALSE	FALSE	0	0	1	1	none	5.91885574674e-05
T105	T322	FALSE	FALSE	0	0	1	1	none	1.51720946559e-05
T107	T322	FALSE	FALSE	0	0	1	1	none	0.0001359342033062
T126	T322	FALSE	FALSE	0	0	1	1	none	0.0001410750471092
T156	T322	FALSE	FALSE	0	0	1	1	none	2.42774084691e-05
T159a	T322	FALSE	FALSE	0	0	1	1	none	8.07794329572001e-05
T182	T322	FALSE	FALSE	0	0	1	1	none	2.13454671275e-05
T188	T322	FALSE	FALSE	0	0	1	1	none	6.35902322362e-05
T192	T322	FALSE	FALSE	0	0	1	1	none	0.0001507232561284
T223	T322	FALSE	FALSE	0	0	1	1	none	2.31545063186e-05
T225	T322	FALSE	FALSE	0	0	1	1	none	3.06463344814e-05
T230	T322	FALSE	FALSE	0	0	1	1	none	8.28067841577001e-05
T232	T322	FALSE	FALSE	0	0	1	1	none	0.0001411838647711
T241	T322	FALSE	FALSE	0	0	1	1	none	1.19713685312e-05
T270	T322	FALSE	FALSE	0	0	1	1	none	0.0001429929039622
T271b	T322	FALSE	FALSE	0	0	1	1	none	2.76312691629e-05
T301	T322	FALSE	FALSE	0	0	1	1	none	0.0001530972646948
T303	T322	FALSE	FALSE	0	0	1	1	none	0.0001578554904175
S002	T327b	FALSE	FALSE	0	0	1	1	none	0.0001169119608255
S007	T327b	FALSE	FALSE	0	0	1	1	none	0.0001249871942948
S021	T327b	FALSE	FALSE	0	0	1	1	none	0.0001203442780269
S024	T327b	FALSE	FALSE	0	0	1	1	none	0.0001194106402912
S025	T327b	FALSE	FALSE	0	0	1	1	none	0.0001189818445735
S026	T327b	FALSE	FALSE	0	0	1	1	none	0.0001149701208685
S038	T327b	FALSE	FALSE	0	0	1	1	none	0.0001309604852812
S039	T327b	FALSE	FALSE	0	0	1	1	none	0.0001193118982049
S040	T327b	FALSE	FALSE	0	0	1	1	none	4.64985510506e-05
S042	T327b	FALSE	FALSE	0	0	1	1	none	0.0001179412996163
S071	T327b	FALSE	FALSE	0	0	1	1	none	2.96450459862e-05
S078	T327b	FALSE	FALSE	0	0	1	1	none	0.0001164527932555
S081	T327b	FALSE	FALSE	0	0	1	1	none	0.0001198389115215
S085	T327b	FALSE	FALSE	0	0	1	1	none	6.34875190995e-05
S087	T327b	FALSE	FALSE	0	0	1	1	none	7.39896966588e-05
S093	T327b	FALSE	FALSE	0	0	1	1	none	4.71634934915e-05
S097	T327b	FALSE	FALSE	0	0	1	1	none	0.0001162409192665
S102	T327b	FALSE	FALSE	0	0	1	1	none	4.91237761045e-05
S106	T327b	FALSE	FALSE	0	0	1	1	none	0.0001179323607235
S130	T327b	FALSE	FALSE	0	0	1	1	none	7.54142038899e-05
T009	T327b	FALSE	FALSE	0	0	1	1	none	0.0001240142879057
T010	T327b	FALSE	FALSE	0	0	1	1	none	0.0001248315394714
T013	T327b	FALSE	FALSE	0	0	1	1	none	0.0001411471733263
T014	T327b	FALSE	FALSE	0	0	1	1	none	0.0001177117498529
T020	T327b	FALSE	FALSE	0	0	1	1	none	0.0001350231008425
T021	T327b	FALSE	FALSE	0	0	1	1	none	0.0001222052487146
T028	T327b	FALSE	FALSE	0	0	1	1	none	0.0001269428522305
T035a	T327b	FALSE	FALSE	0	0	1	1	none	7.35941686565e-05
T035b	T327b	FALSE	FALSE	0	0	1	1	none	0.0001216022356509
T040	T327b	FALSE	FALSE	0	0	1	1	none	0.0001227286680479
T056	T327b	FALSE	FALSE	0	0	1	1	none	0.0001286930473052
T059	T327b	FALSE	FALSE	0	0	1	1	none	4.79394516279e-05
T065	T327b	FALSE	FALSE	0	0	1	1	none	0.0001336598999279
T069	T327b	FALSE	FALSE	0	0	1	1	none	5.65302692185e-05
T071	T327b	FALSE	FALSE	0	0	1	1	none	0.0001165756039095
T073	T327b	FALSE	FALSE	0	0	1	1	none	0.0001222052487146
T075	T327b	FALSE	FALSE	0	0	1	1	none	0.0001247546105298
T077	T327b	FALSE	FALSE	0	0	1	1	none	0.0001216022356509
T087	T327b	FALSE	FALSE	0	0	1	1	none	0.0001252139402587
T095	T327b	FALSE	FALSE	0	0	1	1	none	7.46618870777e-05
T099a	T327b	FALSE	FALSE	0	0	1	1	none	7.46075339952e-05
T102	T327b	FALSE	FALSE	0	0	1	1	none	7.88829785236e-05
T104	T327b	FALSE	FALSE	0	0	1	1	none	0.0001201936822917
T105	T327b	FALSE	FALSE	0	0	1	1	none	0.000135468939119
T107	T327b	FALSE	FALSE	0	0	1	1	none	7.82799654599e-05
T126	T327b	FALSE	FALSE	0	0	1	1	none	4.42591604209e-05
T156	T327b	FALSE	FALSE	0	0	1	1	none	0.0001350960680734
T159a	T327b	FALSE	FALSE	0	0	1	1	none	0.0001216022356509
T182	T327b	FALSE	FALSE	0	0	1	1	none	0.0001321641267318
T188	T327b	FALSE	FALSE	0	0	1	1	none	0.0001245953570605
T192	T327b	FALSE	FALSE	0	0	1	1	none	5.39073694401e-05
T223	T327b	FALSE	FALSE	0	0	1	1	none	0.0001339731659229
T225	T327b	FALSE	FALSE	0	0	1	1	none	0.0001414649940857
T230	T327b	FALSE	FALSE	0	0	1	1	none	0.0001236295868514
T232	T327b	FALSE	FALSE	0	0	1	1	none	4.43679780828e-05
T241	T327b	FALSE	FALSE	0	0	1	1	none	0.0001565822716691
T270	T327b	FALSE	FALSE	0	0	1	1	none	4.61770172739e-05
T271b	T327b	FALSE	FALSE	0	0	1	1	none	0.0001384499287672
T301	T327b	FALSE	FALSE	0	0	1	1	none	5.62813780065e-05
T303	T327b	FALSE	FALSE	0	0	1	1	none	6.10396037292e-05
T322	T327b	FALSE	FALSE	0	0	1	1	none	0.0001458169292653
S002	T330	TRUE	TRUE	0	0	1	1	none	0.000113896895507
S007	T330	TRUE	TRUE	0	0	1	1	none	0.0001219721289763
S021	T330	TRUE	TRUE	0	0	1	1	none	0.0001173292127084
S024	T330	TRUE	TRUE	0	0	1	1	none	0.0001163955749727
S025	T330	TRUE	TRUE	0	0	1	1	none	0.000115966779255
S026	T330	TRUE	TRUE	0	0	1	1	none	0.00011195505555
S038	T330	TRUE	TRUE	0	0	1	1	none	0.0001279454199627
S039	T330	TRUE	TRUE	0	0	1	1	none	0.0001162968328864
S040	T330	TRUE	TRUE	0	0	1	1	none	4.34834857321e-05
S042	T330	TRUE	TRUE	0	0	1	1	none	0.0001149262342978
S071	T330	TRUE	TRUE	0	0	1	1	none	2.66299806677e-05
S078	T330	TRUE	TRUE	0	0	1	1	none	0.000113437727937
S081	T330	TRUE	TRUE	0	0	1	1	none	0.000116823846203
S085	T330	TRUE	TRUE	0	0	1	1	none	6.0472453781e-05
S087	T330	TRUE	TRUE	0	0	1	1	none	7.09746313403e-05
S093	T330	TRUE	TRUE	0	0	1	1	none	4.4148428173e-05
S097	T330	TRUE	TRUE	0	0	1	1	none	0.000113225853948
S102	T330	TRUE	TRUE	0	0	1	1	none	4.6108710786e-05
S106	T330	TRUE	TRUE	0	0	1	1	none	0.000114917295405
S130	T330	TRUE	TRUE	0	0	1	1	none	7.23991385714e-05
T009	T330	FALSE	FALSE	0	0	1	1	none	0.0001209992225872
T010	T330	FALSE	FALSE	0	0	1	1	none	0.0001218164741529
T013	T330	FALSE	FALSE	0	0	1	1	none	0.0001381321080078
T014	T330	TRUE	TRUE	0	0	1	1	none	0.0001146966845344
T020	T330	TRUE	TRUE	0	0	1	1	none	0.000132008035524
T021	T330	TRUE	TRUE	0	0	1	1	none	0.0001191901833961
T028	T330	TRUE	TRUE	0	0	1	1	none	0.000123927786912
T035a	T330	TRUE	TRUE	0	0	1	1	none	7.0579103338e-05
T035b	T330	TRUE	TRUE	0	0	1	1	none	0.0001185871703324
T040	T330	TRUE	TRUE	0	0	1	1	none	0.0001197136027294
T056	T330	FALSE	FALSE	0	0	1	1	none	0.0001256779819867
T059	T330	TRUE	TRUE	0	0	1	1	none	4.49243863094e-05
T065	T330	TRUE	TRUE	0	0	1	1	none	0.0001306448346094
T069	T330	TRUE	TRUE	0	0	1	1	none	5.35152039e-05
T071	T330	TRUE	TRUE	0	0	1	1	none	0.000113560538591
T073	T330	TRUE	TRUE	0	0	1	1	none	0.0001191901833961
T075	T330	TRUE	TRUE	0	0	1	1	none	0.0001217395452113
T077	T330	TRUE	TRUE	0	0	1	1	none	0.0001185871703324
T087	T330	FALSE	FALSE	0	0	1	1	none	0.0001221988749402
T095	T330	TRUE	TRUE	0	0	1	1	none	7.16468217592e-05
T099a	T330	TRUE	TRUE	0	0	1	1	none	7.15924686767e-05
T102	T330	FALSE	FALSE	0	0	1	1	none	7.58679132051e-05
T104	T330	FALSE	FALSE	0	0	1	1	none	0.0001171786169732
T105	T330	FALSE	FALSE	0	0	1	1	none	0.0001324538738005
T107	T330	FALSE	FALSE	0	0	1	1	none	7.52649001414e-05
T126	T330	TRUE	TRUE	0	0	1	1	none	4.12440951024e-05
T156	T330	FALSE	FALSE	0	0	1	1	none	0.0001320810027549
T159a	T330	TRUE	TRUE	0	0	1	1	none	0.0001185871703324
T182	T330	FALSE	FALSE	0	0	1	1	none	0.0001291490614133
T188	T330	TRUE	TRUE	0	0	1	1	none	0.000121580291742
T192	T330	FALSE	FALSE	0	0	1	1	none	5.08923041216e-05
T223	T330	FALSE	FALSE	0	0	1	1	none	0.0001309581006044
T225	T330	FALSE	FALSE	0	0	1	1	none	0.0001384499287672
T230	T330	FALSE	FALSE	0	0	1	1	none	0.0001206145215329
T232	T330	TRUE	TRUE	0	0	1	1	none	4.13529127643e-05
T241	T330	FALSE	FALSE	0	0	1	1	none	0.0001535672063506
T270	T330	FALSE	FALSE	0	0	1	1	none	4.31619519554e-05
T271b	T330	FALSE	FALSE	0	0	1	1	none	0.0001354348634487
T301	T330	FALSE	FALSE	0	0	1	1	none	5.3266312688e-05
T303	T330	FALSE	FALSE	0	0	1	1	none	5.80245384107e-05
T322	T330	FALSE	FALSE	0	0	1	1	none	0.0001428018639468
T327b	T330	TRUE	TRUE	0	1	1	1	desc	6.030130637e-07
S002	T335	FALSE	FALSE	0	0	1	1	none	0.0001185030251189
S007	T335	FALSE	FALSE	0	0	1	1	none	0.0001265782585882
S021	T335	FALSE	FALSE	0	0	1	1	none	0.0001219353423203
S024	T335	FALSE	FALSE	0	0	1	1	none	0.0001210017045846
S025	T335	FALSE	FALSE	0	0	1	1	none	0.0001205729088669
S026	T335	FALSE	FALSE	0	0	1	1	none	0.0001165611851619
S038	T335	FALSE	FALSE	0	0	1	1	none	0.0001325515495746
S039	T335	FALSE	FALSE	0	0	1	1	none	0.0001209029624983
S040	T335	FALSE	FALSE	0	0	1	1	none	4.8089615344e-05
S042	T335	FALSE	FALSE	0	0	1	1	none	0.0001195323639097
S071	T335	FALSE	FALSE	0	0	1	1	none	3.12361102796e-05
S078	T335	FALSE	FALSE	0	0	1	1	none	0.0001180438575489
S081	T335	FALSE	FALSE	0	0	1	1	none	0.0001214299758149
S085	T335	FALSE	FALSE	0	0	1	1	none	6.50785833929e-05
S087	T335	FALSE	FALSE	0	0	1	1	none	7.55807609522e-05
S093	T335	FALSE	FALSE	0	0	1	1	none	4.87545577849e-05
S097	T335	FALSE	FALSE	0	0	1	1	none	0.0001178319835599
S102	T335	FALSE	FALSE	0	0	1	1	none	5.07148403979e-05
S106	T335	FALSE	FALSE	0	0	1	1	none	0.0001195234250169
S130	T335	FALSE	FALSE	0	0	1	1	none	7.70052681833e-05
T009	T335	FALSE	FALSE	0	0	1	1	none	0.0001256053521991
T010	T335	FALSE	FALSE	0	0	1	1	none	0.0001264226037648
T013	T335	FALSE	FALSE	0	0	1	1	none	0.0001427382376197
T014	T335	FALSE	FALSE	0	0	1	1	none	0.0001193028141463
T020	T335	FALSE	FALSE	0	0	1	1	none	0.0001366141651359
T021	T335	FALSE	FALSE	0	0	1	1	none	0.000123796313008
T028	T335	FALSE	FALSE	0	0	1	1	none	0.0001285339165239
T035a	T335	FALSE	FALSE	0	0	1	1	none	7.51852329499e-05
T035b	T335	FALSE	FALSE	0	0	1	1	none	0.0001231932999443
T040	T335	FALSE	FALSE	0	0	1	1	none	0.0001243197323413
T056	T335	FALSE	FALSE	0	0	1	1	none	0.0001302841115986
T059	T335	FALSE	FALSE	0	0	1	1	none	4.95305159213e-05
T065	T335	FALSE	FALSE	0	0	1	1	none	0.0001352509642213
T069	T335	FALSE	FALSE	0	0	1	1	none	4.42519764919e-05
T071	T335	FALSE	FALSE	0	0	1	1	none	0.0001181666682029
T073	T335	FALSE	FALSE	0	0	1	1	none	0.000123796313008
T075	T335	FALSE	FALSE	0	0	1	1	none	0.0001263456748232
T077	T335	FALSE	FALSE	0	0	1	1	none	0.0001231932999443
T087	T335	FALSE	FALSE	0	0	1	1	none	0.0001268050045521
T095	T335	FALSE	FALSE	0	0	1	1	none	7.62529513711e-05
T099a	T335	FALSE	FALSE	0	0	1	1	none	7.61985982886e-05
T102	T335	FALSE	FALSE	0	0	1	1	none	8.0474042817e-05
T104	T335	FALSE	FALSE	0	0	1	1	none	0.0001217847465851
T105	T335	FALSE	FALSE	0	0	1	1	none	0.0001370600034124
T107	T335	FALSE	FALSE	0	0	1	1	none	7.98710297533e-05
T126	T335	TRUE	TRUE	1	0	1	1	anc	6.030130637e-07
[truncated: 1,161 more rows]
