# Supplementary material for: Improved characterisation of MRSA transmission using within-host bacterial sequence diversity
Source: eLife. 2019 Oct 8;8:e46402. doi: 10.7554/eLife.46402 (PMC6954020; doi:10.7554/eLife.46402)
Supplement: Figure 9—source data 1. [file elife-46402-fig9-data1.zip › Figure 9-source data 1/classifications/Classification_Posterior_ds_10percol_100.csv]

host.1	host.2	adjacent	contiguous	paths12	paths21	nodes1	nodes2	path.classification	min.distance.between.subgraphs
S002	S007	TRUE	TRUE	0	0	1	1	none	6.95575065671e-05
S002	S021	TRUE	TRUE	0	0	1	1	none	1.33811667353e-05
S007	S021	TRUE	TRUE	0	0	1	1	none	6.81187530942e-05
S002	S024	TRUE	TRUE	0	0	1	1	none	1.30565966542e-05
S007	S024	TRUE	TRUE	0	0	1	1	none	6.77941830131e-05
S021	S024	TRUE	TRUE	0	0	1	1	none	4.5472909533e-06
S002	S025	TRUE	TRUE	0	0	1	1	none	2.31723799051e-05
S007	S025	TRUE	TRUE	0	0	1	1	none	7.3120064336e-05
S021	S025	TRUE	TRUE	0	0	1	1	none	2.17336264322e-05
S024	S025	TRUE	TRUE	0	0	1	1	none	2.14090563511e-05
S002	S026	TRUE	TRUE	0	0	1	1	none	1.94544207411e-05
S007	S026	TRUE	TRUE	0	0	1	1	none	6.9402105172e-05
S021	S026	TRUE	TRUE	0	0	1	1	none	1.80156672682e-05
S024	S026	TRUE	TRUE	0	0	1	1	none	1.76910971871e-05
S025	S026	TRUE	TRUE	0	0	1	1	none	1.9383824578e-05
S002	S038	TRUE	TRUE	0	0	1	1	none	7.29691795044e-05
S007	S038	TRUE	TRUE	0	0	1	1	none	4.76405957293e-05
S021	S038	TRUE	TRUE	0	0	1	1	none	7.15304260315e-05
S024	S038	TRUE	TRUE	0	0	1	1	none	7.12058559504e-05
S025	S038	TRUE	TRUE	0	0	1	1	none	7.65317372733e-05
S026	S038	TRUE	TRUE	0	0	1	1	none	7.28137781093e-05
S002	S039	TRUE	TRUE	0	0	1	1	none	1.47777032533e-05
S007	S039	TRUE	TRUE	0	0	1	1	none	6.95152896122e-05
S021	S039	TRUE	TRUE	0	0	1	1	none	3.907616308e-06
S024	S039	TRUE	TRUE	0	0	1	1	none	5.9438274713e-06
S025	S039	TRUE	TRUE	0	0	1	1	none	2.31301629502e-05
S026	S039	TRUE	TRUE	0	0	1	1	none	1.94122037862e-05
S038	S039	TRUE	TRUE	0	0	1	1	none	7.29269625495e-05
S002	S040	TRUE	TRUE	0	0	1	1	none	9.93068214353e-05
S007	S040	TRUE	TRUE	0	0	1	1	none	9.13824715262e-05
S021	S040	TRUE	TRUE	0	0	1	1	none	9.78680679624e-05
S024	S040	TRUE	TRUE	0	0	1	1	none	9.75434978813e-05
S025	S040	TRUE	TRUE	0	0	1	1	none	0.0001028693792042
S026	S040	TRUE	TRUE	0	0	1	1	none	9.91514200402e-05
S038	S040	TRUE	TRUE	0	0	1	1	none	9.47941444635e-05
S039	S040	TRUE	TRUE	0	0	1	1	none	9.92646044804e-05
S002	S042	TRUE	TRUE	0	0	1	1	none	1.27158221514e-05
S007	S042	TRUE	TRUE	0	0	1	1	none	6.74534085103e-05
S021	S042	TRUE	TRUE	0	0	1	1	none	3.0261258283e-06
S024	S042	TRUE	TRUE	0	0	1	1	none	3.8819463694e-06
S025	S042	TRUE	TRUE	0	0	1	1	none	2.10682818483e-05
S026	S042	TRUE	TRUE	0	0	1	1	none	1.73503226843e-05
S038	S042	TRUE	TRUE	0	0	1	1	none	7.08650814476e-05
S039	S042	TRUE	TRUE	0	0	1	1	none	4.4226623463e-06
S040	S042	TRUE	TRUE	0	0	1	1	none	9.72027233785e-05
S002	S071	TRUE	TRUE	0	0	1	1	none	8.77276138815e-05
S007	S071	TRUE	TRUE	0	0	1	1	none	7.98032639724e-05
S021	S071	TRUE	TRUE	0	0	1	1	none	8.62888604086e-05
S024	S071	TRUE	TRUE	0	0	1	1	none	8.59642903275e-05
S025	S071	TRUE	TRUE	0	0	1	1	none	9.12901716504e-05
S026	S071	TRUE	TRUE	0	0	1	1	none	8.75722124864e-05
S038	S071	TRUE	TRUE	0	0	1	1	none	8.32149369097e-05
S039	S071	TRUE	TRUE	0	0	1	1	none	8.76853969266e-05
S040	S071	TRUE	TRUE	0	0	1	1	none	3.66688201046e-05
S042	S071	TRUE	TRUE	0	0	1	1	none	8.56235158247e-05
S002	S078	TRUE	TRUE	0	0	1	1	none	1.28116492811e-05
S007	S078	TRUE	TRUE	0	0	1	1	none	6.754923564e-05
S021	S078	TRUE	TRUE	0	0	1	1	none	7.0862877782e-06
S024	S078	TRUE	TRUE	0	0	1	1	none	6.7617176971e-06
S025	S078	TRUE	TRUE	0	0	1	1	none	2.1164108978e-05
S026	S078	TRUE	TRUE	0	0	1	1	none	1.7446149814e-05
S038	S078	TRUE	TRUE	0	0	1	1	none	7.09609085773e-05
S039	S078	TRUE	TRUE	0	0	1	1	none	8.4828242962e-06
S040	S078	TRUE	TRUE	0	0	1	1	none	9.72985505082e-05
S042	S078	TRUE	TRUE	0	0	1	1	none	6.4209431943e-06
S071	S078	TRUE	TRUE	0	0	1	1	none	8.57193429544e-05
S002	S081	TRUE	TRUE	0	0	1	1	none	1.384755541e-05
S007	S081	TRUE	TRUE	0	0	1	1	none	6.85851417689e-05
S021	S081	TRUE	TRUE	0	0	1	1	none	5.3382497091e-06
S024	S081	TRUE	TRUE	0	0	1	1	none	1.971349378e-06
S025	S081	TRUE	TRUE	0	0	1	1	none	2.22000151069e-05
S026	S081	TRUE	TRUE	0	0	1	1	none	1.84820559429e-05
S038	S081	TRUE	TRUE	0	0	1	1	none	7.19968147062e-05
S039	S081	TRUE	TRUE	0	0	1	1	none	6.7347862271e-06
S040	S081	TRUE	TRUE	0	0	1	1	none	9.83344566371e-05
S042	S081	TRUE	TRUE	0	0	1	1	none	4.6729051252e-06
S071	S081	TRUE	TRUE	0	0	1	1	none	8.67552490833e-05
S078	S081	TRUE	TRUE	0	0	1	1	none	7.5526764529e-06
S002	S085	TRUE	TRUE	0	0	1	1	none	7.72160072815e-05
S007	S085	TRUE	TRUE	0	0	1	1	none	6.92916573724e-05
S021	S085	TRUE	TRUE	0	0	1	1	none	7.57772538086e-05
S024	S085	TRUE	TRUE	0	0	1	1	none	7.54526837275e-05
S025	S085	TRUE	TRUE	0	0	1	1	none	8.07785650504e-05
S026	S085	TRUE	TRUE	0	0	1	1	none	7.70606058864e-05
S038	S085	TRUE	TRUE	0	0	1	1	none	7.27033303097e-05
S039	S085	TRUE	TRUE	0	0	1	1	none	7.71737903266e-05
S040	S085	TRUE	TRUE	0	0	1	1	none	5.83180951098e-05
S042	S085	TRUE	TRUE	0	0	1	1	none	7.51119092247e-05
S071	S085	TRUE	TRUE	0	0	1	1	none	4.6738887556e-05
S078	S085	TRUE	TRUE	0	0	1	1	none	7.52077363544e-05
S081	S085	TRUE	TRUE	0	0	1	1	none	7.62436424833e-05
S002	S087	TRUE	TRUE	0	0	1	1	none	9.30713117465e-05
S007	S087	TRUE	TRUE	0	0	1	1	none	8.51469618374e-05
S021	S087	TRUE	TRUE	0	0	1	1	none	9.16325582736e-05
S024	S087	TRUE	TRUE	0	0	1	1	none	9.13079881925e-05
S025	S087	TRUE	TRUE	0	0	1	1	none	9.66338695154e-05
S026	S087	TRUE	TRUE	0	0	1	1	none	9.29159103514e-05
S038	S087	TRUE	TRUE	0	0	1	1	none	8.85586347747e-05
S039	S087	TRUE	TRUE	0	0	1	1	none	9.30290947916e-05
S040	S087	TRUE	TRUE	0	0	1	1	none	7.41733995748e-05
S042	S087	TRUE	TRUE	0	0	1	1	none	9.09672136897e-05
S071	S087	TRUE	TRUE	0	0	1	1	none	6.2594192021e-05
S078	S087	TRUE	TRUE	0	0	1	1	none	9.10630408194e-05
S081	S087	TRUE	TRUE	0	0	1	1	none	9.20989469483e-05
S085	S087	TRUE	TRUE	0	0	1	1	none	3.1632139521e-05
S002	S093	TRUE	TRUE	0	0	1	1	none	6.0855305284e-05
S007	S093	TRUE	TRUE	0	0	1	1	none	5.29309553749e-05
S021	S093	TRUE	TRUE	0	0	1	1	none	5.94165518111e-05
S024	S093	TRUE	TRUE	0	0	1	1	none	5.909198173e-05
S025	S093	TRUE	TRUE	0	0	1	1	none	6.44178630529e-05
S026	S093	TRUE	TRUE	0	0	1	1	none	6.06999038889e-05
S038	S093	TRUE	TRUE	0	0	1	1	none	5.63426283122e-05
S039	S093	TRUE	TRUE	0	0	1	1	none	6.08130883291e-05
S040	S093	TRUE	TRUE	0	0	1	1	none	4.03629036471e-05
S042	S093	TRUE	TRUE	0	0	1	1	none	5.87512072272e-05
S071	S093	TRUE	TRUE	0	0	1	1	none	2.87836960933e-05
S078	S093	TRUE	TRUE	0	0	1	1	none	5.88470343569e-05
S081	S093	TRUE	TRUE	0	0	1	1	none	5.98829404858e-05
S085	S093	TRUE	TRUE	0	0	1	1	none	1.98665789585e-05
S087	S093	TRUE	TRUE	0	0	1	1	none	3.57218834235e-05
S002	S097	TRUE	TRUE	0	0	1	1	none	2.01500419932e-05
S007	S097	TRUE	TRUE	0	0	1	1	none	7.00977264241e-05
S021	S097	TRUE	TRUE	0	0	1	1	none	1.87112885203e-05
S024	S097	TRUE	TRUE	0	0	1	1	none	1.83867184392e-05
S025	S097	TRUE	TRUE	0	0	1	1	none	4.2027285341e-06
S026	S097	TRUE	TRUE	0	0	1	1	none	1.63614866661e-05
S038	S097	TRUE	TRUE	0	0	1	1	none	7.35093993614e-05
S039	S097	TRUE	TRUE	0	0	1	1	none	2.01078250383e-05
S040	S097	TRUE	TRUE	0	0	1	1	none	9.98470412923e-05
S042	S097	TRUE	TRUE	0	0	1	1	none	1.80459439364e-05
S071	S097	TRUE	TRUE	0	0	1	1	none	8.82678337385e-05
S078	S097	TRUE	TRUE	0	0	1	1	none	1.81417710661e-05
S081	S097	TRUE	TRUE	0	0	1	1	none	1.9177677195e-05
S085	S097	TRUE	TRUE	0	0	1	1	none	7.77562271385e-05
S087	S097	TRUE	TRUE	0	0	1	1	none	9.36115316035e-05
S093	S097	TRUE	TRUE	0	0	1	1	none	6.1395525141e-05
S002	S102	TRUE	TRUE	0	0	1	1	none	0.0001010675522761
S007	S102	TRUE	TRUE	0	0	1	1	none	9.3143202367e-05
S021	S102	TRUE	TRUE	0	0	1	1	none	9.96287988032e-05
S024	S102	TRUE	TRUE	0	0	1	1	none	9.93042287221e-05
S025	S102	TRUE	TRUE	0	0	1	1	none	0.000104630110045
S026	S102	TRUE	TRUE	0	0	1	1	none	0.000100912150881
S038	S102	TRUE	TRUE	0	0	1	1	none	9.65548753043e-05
S039	S102	TRUE	TRUE	0	0	1	1	none	0.0001010253353212
S040	S102	TRUE	TRUE	0	0	1	1	none	4.6525145992e-06
S042	S102	TRUE	TRUE	0	0	1	1	none	9.89634542193e-05
S071	S102	TRUE	TRUE	0	0	1	1	none	3.84295509454e-05
S078	S102	TRUE	TRUE	0	0	1	1	none	9.9059281349e-05
S081	S102	TRUE	TRUE	0	0	1	1	none	0.0001000951874779
S085	S102	TRUE	TRUE	0	0	1	1	none	6.00788259506e-05
S087	S102	TRUE	TRUE	0	0	1	1	none	7.59341304156e-05
S093	S102	TRUE	TRUE	0	0	1	1	none	4.21236344879e-05
S097	S102	TRUE	TRUE	0	0	1	1	none	0.0001016077721331
S002	S106	TRUE	TRUE	0	0	1	1	none	1.0838176084e-05
S007	S106	TRUE	TRUE	0	0	1	1	none	6.73608901971e-05
S021	S106	TRUE	TRUE	0	0	1	1	none	1.11845503653e-05
S024	S106	TRUE	TRUE	0	0	1	1	none	1.08599802842e-05
S025	S106	TRUE	TRUE	0	0	1	1	none	2.09757635351e-05
S026	S106	TRUE	TRUE	0	0	1	1	none	1.72578043711e-05
S038	S106	TRUE	TRUE	0	0	1	1	none	7.07725631344e-05
S039	S106	TRUE	TRUE	0	0	1	1	none	1.25810868833e-05
S040	S106	TRUE	TRUE	0	0	1	1	none	9.71102050653e-05
S042	S106	TRUE	TRUE	0	0	1	1	none	1.05192057814e-05
S071	S106	TRUE	TRUE	0	0	1	1	none	8.55309975115e-05
S078	S106	TRUE	TRUE	0	0	1	1	none	1.06150329111e-05
S081	S106	TRUE	TRUE	0	0	1	1	none	1.165093904e-05
S085	S106	TRUE	TRUE	0	0	1	1	none	7.50193909115e-05
S087	S106	TRUE	TRUE	0	0	1	1	none	9.08746953765e-05
S093	S106	TRUE	TRUE	0	0	1	1	none	5.8658688914e-05
S097	S106	TRUE	TRUE	0	0	1	1	none	1.79534256232e-05
S102	S106	TRUE	TRUE	0	0	1	1	none	9.88709359061e-05
S002	S130	TRUE	TRUE	0	0	1	1	none	9.24811164354e-05
S007	S130	TRUE	TRUE	0	0	1	1	none	8.45567665263e-05
S021	S130	TRUE	TRUE	0	0	1	1	none	9.10423629625e-05
S024	S130	TRUE	TRUE	0	0	1	1	none	9.07177928814e-05
S025	S130	TRUE	TRUE	0	0	1	1	none	9.60436742043e-05
S026	S130	TRUE	TRUE	0	0	1	1	none	9.23257150403e-05
S038	S130	TRUE	TRUE	0	0	1	1	none	8.79684394636e-05
S039	S130	TRUE	TRUE	0	0	1	1	none	9.24388994805e-05
S040	S130	TRUE	TRUE	0	0	1	1	none	7.35832042637e-05
S042	S130	TRUE	TRUE	0	0	1	1	none	9.03770183786e-05
S071	S130	TRUE	TRUE	0	0	1	1	none	6.20039967099e-05
S078	S130	TRUE	TRUE	0	0	1	1	none	9.04728455083e-05
S081	S130	TRUE	TRUE	0	0	1	1	none	9.15087516372e-05
S085	S130	TRUE	TRUE	0	0	1	1	none	3.10419442099e-05
S087	S130	TRUE	TRUE	0	0	1	1	none	1.7705859333e-06
S093	S130	TRUE	TRUE	0	0	1	1	none	3.51316881124e-05
S097	S130	TRUE	TRUE	0	0	1	1	none	9.30213362924e-05
S102	S130	TRUE	TRUE	0	0	1	1	none	7.53439351045e-05
S106	S130	TRUE	TRUE	0	0	1	1	none	9.02845000654e-05
S002	T009	FALSE	FALSE	0	0	1	1	none	3.06517980342e-05
S007	T009	FALSE	FALSE	0	0	1	1	none	8.05994824651e-05
S021	T009	FALSE	FALSE	0	0	1	1	none	2.92130445613e-05
S024	T009	FALSE	FALSE	0	0	1	1	none	2.88884744802e-05
S025	T009	FALSE	FALSE	0	0	1	1	none	3.05812018711e-05
S026	T009	FALSE	FALSE	0	0	1	1	none	1.76375212131e-05
S038	T009	FALSE	FALSE	0	0	1	1	none	8.40111554024e-05
S039	T009	FALSE	FALSE	0	0	1	1	none	3.06095810793e-05
S040	T009	FALSE	FALSE	0	0	1	1	none	0.0001103487973333
S042	T009	FALSE	FALSE	0	0	1	1	none	2.85476999774e-05
S071	T009	FALSE	FALSE	0	0	1	1	none	9.87695897795e-05
S078	T009	FALSE	FALSE	0	0	1	1	none	2.86435271071e-05
S081	T009	FALSE	FALSE	0	0	1	1	none	2.9679433236e-05
S085	T009	FALSE	FALSE	0	0	1	1	none	8.82579831795e-05
S087	T009	FALSE	FALSE	0	0	1	1	none	0.0001041132876445
S093	T009	FALSE	FALSE	0	0	1	1	none	7.1897281182e-05
S097	T009	FALSE	FALSE	0	0	1	1	none	2.75588639592e-05
S102	T009	FALSE	FALSE	0	0	1	1	none	0.0001121095281741
S106	T009	FALSE	FALSE	0	0	1	1	none	2.84551816642e-05
S130	T009	FALSE	FALSE	0	0	1	1	none	0.0001035230923334
S002	T010	FALSE	FALSE	0	0	1	1	none	3.13992194875e-05
S007	T010	FALSE	FALSE	0	0	1	1	none	8.13469039184e-05
S021	T010	FALSE	FALSE	0	0	1	1	none	2.99604660146e-05
S024	T010	FALSE	FALSE	0	0	1	1	none	2.96358959335e-05
S025	T010	FALSE	FALSE	0	0	1	1	none	3.13286233244e-05
S026	T010	FALSE	FALSE	0	0	1	1	none	1.83849426664e-05
S038	T010	FALSE	FALSE	0	0	1	1	none	8.47585768557e-05
S039	T010	FALSE	FALSE	0	0	1	1	none	3.13570025326e-05
S040	T010	FALSE	FALSE	0	0	1	1	none	0.0001110962187866
S042	T010	FALSE	FALSE	0	0	1	1	none	2.92951214307e-05
S071	T010	FALSE	FALSE	0	0	1	1	none	9.95170112328e-05
S078	T010	FALSE	FALSE	0	0	1	1	none	2.93909485604e-05
S081	T010	FALSE	FALSE	0	0	1	1	none	3.04268546893e-05
S085	T010	FALSE	FALSE	0	0	1	1	none	8.90054046328e-05
S087	T010	FALSE	FALSE	0	0	1	1	none	0.0001048607090978
S093	T010	FALSE	FALSE	0	0	1	1	none	7.26447026353e-05
S097	T010	FALSE	FALSE	0	0	1	1	none	2.83062854125e-05
S102	T010	FALSE	FALSE	0	0	1	1	none	0.0001128569496274
S106	T010	FALSE	FALSE	0	0	1	1	none	2.92026031175e-05
S130	T010	FALSE	FALSE	0	0	1	1	none	0.0001042705137867
T009	T010	TRUE	TRUE	0	0	1	1	none	2.0049974907e-06
S002	T013	FALSE	FALSE	0	0	1	1	none	7.83566342837e-05
S007	T013	FALSE	FALSE	0	0	1	1	none	5.30280505086e-05
S021	T013	FALSE	FALSE	0	0	1	1	none	7.69178808108e-05
S024	T013	FALSE	FALSE	0	0	1	1	none	7.65933107297e-05
S025	T013	FALSE	FALSE	0	0	1	1	none	8.19191920526e-05
S026	T013	FALSE	FALSE	0	0	1	1	none	7.82012328886e-05
S038	T013	FALSE	FALSE	0	0	1	1	none	7.7482360237e-06
S039	T013	FALSE	FALSE	0	0	1	1	none	7.83144173288e-05
S040	T013	FALSE	FALSE	0	0	1	1	none	0.0001001815992428
S042	T013	FALSE	FALSE	0	0	1	1	none	7.62525362269e-05
S071	T013	FALSE	FALSE	0	0	1	1	none	8.8602391689e-05
S078	T013	FALSE	FALSE	0	0	1	1	none	7.63483633566e-05
S081	T013	FALSE	FALSE	0	0	1	1	none	7.73842694855e-05
S085	T013	FALSE	FALSE	0	0	1	1	none	7.8090785089e-05
S087	T013	FALSE	FALSE	0	0	1	1	none	9.3946089554e-05
S093	T013	FALSE	FALSE	0	0	1	1	none	6.17300830915e-05
S097	T013	FALSE	FALSE	0	0	1	1	none	7.88968541407e-05
S102	T013	FALSE	FALSE	0	0	1	1	none	0.0001019423300836
S106	T013	FALSE	FALSE	0	0	1	1	none	7.61600179137e-05
S130	T013	FALSE	FALSE	0	0	1	1	none	9.33558942429e-05
T009	T013	FALSE	FALSE	0	0	1	1	none	8.93986101817e-05
T010	T013	FALSE	FALSE	0	0	1	1	none	9.0146031635e-05
S002	T014	TRUE	TRUE	0	0	1	1	none	1.40301213553e-05
S007	T014	TRUE	TRUE	0	0	1	1	none	6.87677077142e-05
S021	T014	TRUE	TRUE	0	0	1	1	none	4.3404250322e-06
S024	T014	TRUE	TRUE	0	0	1	1	none	5.1962455733e-06
S025	T014	TRUE	TRUE	0	0	1	1	none	2.23825810522e-05
S026	T014	TRUE	TRUE	0	0	1	1	none	1.86646218882e-05
S038	T014	TRUE	TRUE	0	0	1	1	none	7.21793806515e-05
S039	T014	TRUE	TRUE	0	0	1	1	none	5.7369615502e-06
S040	T014	TRUE	TRUE	0	0	1	1	none	9.85170225824e-05
S042	T014	TRUE	TRUE	0	0	1	1	none	2.4946898261e-06
S071	T014	TRUE	TRUE	0	0	1	1	none	8.69378150286e-05
S078	T014	TRUE	TRUE	0	0	1	1	none	7.7352423982e-06
S081	T014	TRUE	TRUE	0	0	1	1	none	5.9872043291e-06
S085	T014	TRUE	TRUE	0	0	1	1	none	7.64262084286e-05
S087	T014	TRUE	TRUE	0	0	1	1	none	9.22815128936e-05
S093	T014	TRUE	TRUE	0	0	1	1	none	6.00655064311e-05
S097	T014	TRUE	TRUE	0	0	1	1	none	1.93602431403e-05
S102	T014	TRUE	TRUE	0	0	1	1	none	0.0001002777534232
S106	T014	TRUE	TRUE	0	0	1	1	none	1.18335049853e-05
S130	T014	TRUE	TRUE	0	0	1	1	none	9.16913175825e-05
T009	T014	FALSE	FALSE	0	0	1	1	none	2.98619991813e-05
T010	T014	FALSE	FALSE	0	0	1	1	none	3.06094206346e-05
T013	T014	FALSE	FALSE	0	0	1	1	none	7.75668354308e-05
S002	T020	TRUE	TRUE	0	0	1	1	none	7.55618129393e-05
S007	T020	TRUE	TRUE	0	0	1	1	none	5.02332291642e-05
S021	T020	TRUE	TRUE	0	0	1	1	none	7.41230594664e-05
S024	T020	TRUE	TRUE	0	0	1	1	none	7.37984893853e-05
S025	T020	TRUE	TRUE	0	0	1	1	none	7.91243707082e-05
S026	T020	TRUE	TRUE	0	0	1	1	none	7.54064115442e-05
S038	T020	TRUE	TRUE	0	0	1	1	none	3.7730240571e-06
S039	T020	TRUE	TRUE	0	0	1	1	none	7.55195959844e-05
S040	T020	TRUE	TRUE	0	0	1	1	none	9.73867778984e-05
S042	T020	TRUE	TRUE	0	0	1	1	none	7.34577148825e-05
S071	T020	TRUE	TRUE	0	0	1	1	none	8.58075703446e-05
S078	T020	TRUE	TRUE	0	0	1	1	none	7.35535420122e-05
S081	T020	TRUE	TRUE	0	0	1	1	none	7.45894481411e-05
S085	T020	TRUE	TRUE	0	0	1	1	none	7.52959637446e-05
S087	T020	TRUE	TRUE	0	0	1	1	none	9.11512682096e-05
S093	T020	TRUE	TRUE	0	0	1	1	none	5.89352617471e-05
S097	T020	TRUE	TRUE	0	0	1	1	none	7.61020327963e-05
S102	T020	TRUE	TRUE	0	0	1	1	none	9.91475087392e-05
S106	T020	TRUE	TRUE	0	0	1	1	none	7.33651965693e-05
S130	T020	TRUE	TRUE	0	0	1	1	none	9.05610728985e-05
T009	T020	FALSE	FALSE	0	0	1	1	none	8.66037888373e-05
T010	T020	FALSE	FALSE	0	0	1	1	none	8.73512102906e-05
T013	T020	FALSE	FALSE	0	0	1	1	none	1.03408694586e-05
T014	T020	TRUE	TRUE	0	0	1	1	none	7.47720140864e-05
S002	T021	TRUE	TRUE	0	0	1	1	none	2.95790028404e-05
S007	T021	TRUE	TRUE	0	0	1	1	none	7.95266872713e-05
S021	T021	TRUE	TRUE	0	0	1	1	none	2.81402493675e-05
S024	T021	TRUE	TRUE	0	0	1	1	none	2.78156792864e-05
S025	T021	TRUE	TRUE	0	0	1	1	none	2.95084066773e-05
S026	T021	TRUE	TRUE	0	0	1	1	none	1.65647260193e-05
S038	T021	TRUE	TRUE	0	0	1	1	none	8.29383602086e-05
S039	T021	TRUE	TRUE	0	0	1	1	none	2.95367858855e-05
S040	T021	TRUE	TRUE	0	0	1	1	none	0.0001092760021395
S042	T021	TRUE	TRUE	0	0	1	1	none	2.74749047836e-05
S071	T021	TRUE	TRUE	0	0	1	1	none	9.76967945857e-05
S078	T021	TRUE	TRUE	0	0	1	1	none	2.75707319133e-05
S081	T021	TRUE	TRUE	0	0	1	1	none	2.86066380422e-05
S085	T021	TRUE	TRUE	0	0	1	1	none	8.71851879857e-05
S087	T021	TRUE	TRUE	0	0	1	1	none	0.0001030404924507
S093	T021	TRUE	TRUE	0	0	1	1	none	7.08244859882e-05
S097	T021	TRUE	TRUE	0	0	1	1	none	2.64860687654e-05
S102	T021	TRUE	TRUE	0	0	1	1	none	0.0001110367329803
S106	T021	TRUE	TRUE	0	0	1	1	none	2.73823864704e-05
S130	T021	TRUE	TRUE	0	0	1	1	none	0.0001024502971396
T009	T021	FALSE	FALSE	0	0	1	1	none	4.9063433324e-06
T010	T021	FALSE	FALSE	0	0	1	1	none	5.6537647857e-06
T013	T021	FALSE	FALSE	0	0	1	1	none	8.83258149879e-05
T014	T021	TRUE	TRUE	0	0	1	1	none	2.87892039875e-05
T020	T021	TRUE	TRUE	0	0	1	1	none	8.55309936435e-05
S002	T028	TRUE	TRUE	0	0	1	1	none	7.61348544691e-05
S007	T028	TRUE	TRUE	0	0	1	1	none	3.6128897602e-05
S021	T028	TRUE	TRUE	0	0	1	1	none	7.46961009962e-05
S024	T028	TRUE	TRUE	0	0	1	1	none	7.43715309151e-05
S025	T028	TRUE	TRUE	0	0	1	1	none	7.9697412238e-05
S026	T028	TRUE	TRUE	0	0	1	1	none	7.5979453074e-05
S038	T028	TRUE	TRUE	0	0	1	1	none	5.42179436313e-05
S039	T028	TRUE	TRUE	0	0	1	1	none	7.60926375142e-05
S040	T028	TRUE	TRUE	0	0	1	1	none	9.79598194282e-05
S042	T028	TRUE	TRUE	0	0	1	1	none	7.40307564123e-05
S071	T028	TRUE	TRUE	0	0	1	1	none	8.63806118744e-05
S078	T028	TRUE	TRUE	0	0	1	1	none	7.4126583542e-05
S081	T028	TRUE	TRUE	0	0	1	1	none	7.51624896709e-05
S085	T028	TRUE	TRUE	0	0	1	1	none	7.58690052744e-05
S087	T028	TRUE	TRUE	0	0	1	1	none	9.17243097394e-05
S093	T028	TRUE	TRUE	0	0	1	1	none	5.95083032769e-05
S097	T028	TRUE	TRUE	0	0	1	1	none	7.66750743261e-05
S102	T028	TRUE	TRUE	0	0	1	1	none	9.9720550269e-05
S106	T028	TRUE	TRUE	0	0	1	1	none	7.39382380991e-05
S130	T028	TRUE	TRUE	0	0	1	1	none	9.11341144283e-05
T009	T028	FALSE	FALSE	0	0	1	1	none	8.71768303671e-05
T010	T028	FALSE	FALSE	0	0	1	1	none	8.79242518204e-05
T013	T028	FALSE	FALSE	0	0	1	1	none	5.96053984106e-05
T014	T028	TRUE	TRUE	0	0	1	1	none	7.53450556162e-05
T020	T028	TRUE	TRUE	0	0	1	1	none	5.68105770662e-05
T021	T028	TRUE	TRUE	0	0	1	1	none	8.61040351733e-05
S002	T035a	TRUE	TRUE	0	0	1	1	none	9.27361298615e-05
S007	T035a	TRUE	TRUE	0	0	1	1	none	8.48117799524e-05
S021	T035a	TRUE	TRUE	0	0	1	1	none	9.12973763886e-05
S024	T035a	TRUE	TRUE	0	0	1	1	none	9.09728063075e-05
S025	T035a	TRUE	TRUE	0	0	1	1	none	9.62986876304e-05
S026	T035a	TRUE	TRUE	0	0	1	1	none	9.25807284664e-05
S038	T035a	TRUE	TRUE	0	0	1	1	none	8.82234528897e-05
S039	T035a	TRUE	TRUE	0	0	1	1	none	9.26939129066e-05
S040	T035a	TRUE	TRUE	0	0	1	1	none	7.38382176898e-05
S042	T035a	TRUE	TRUE	0	0	1	1	none	9.06320318047e-05
S071	T035a	TRUE	TRUE	0	0	1	1	none	6.2259010136e-05
S078	T035a	TRUE	TRUE	0	0	1	1	none	9.07278589344e-05
S081	T035a	TRUE	TRUE	0	0	1	1	none	9.17637650633e-05
S085	T035a	TRUE	TRUE	0	0	1	1	none	3.1296957636e-05
S087	T035a	TRUE	TRUE	0	0	1	1	none	4.515373041e-06
S093	T035a	TRUE	TRUE	0	0	1	1	none	3.53867015385e-05
S097	T035a	TRUE	TRUE	0	0	1	1	none	9.32763497185e-05
S102	T035a	TRUE	TRUE	0	0	1	1	none	7.55989485306e-05
S106	T035a	TRUE	TRUE	0	0	1	1	none	9.05395134915e-05
S130	T035a	TRUE	TRUE	0	0	1	1	none	3.9251777299e-06
T009	T035a	FALSE	FALSE	0	0	1	1	none	0.0001037781057595
T010	T035a	FALSE	FALSE	0	0	1	1	none	0.0001045255272128
T013	T035a	FALSE	FALSE	0	0	1	1	none	9.3610907669e-05
T014	T035a	TRUE	TRUE	0	0	1	1	none	9.19463310086e-05
T020	T035a	TRUE	TRUE	0	0	1	1	none	9.08160863246e-05
T021	T035a	TRUE	TRUE	0	0	1	1	none	0.0001027053105657
T028	T035a	TRUE	TRUE	0	0	1	1	none	9.13891278544e-05
S002	T035b	TRUE	TRUE	0	0	1	1	none	2.93576398412e-05
S007	T035b	TRUE	TRUE	0	0	1	1	none	7.93053242721e-05
S021	T035b	TRUE	TRUE	0	0	1	1	none	2.79188863683e-05
S024	T035b	TRUE	TRUE	0	0	1	1	none	2.75943162872e-05
S025	T035b	TRUE	TRUE	0	0	1	1	none	2.92870436781e-05
S026	T035b	TRUE	TRUE	0	0	1	1	none	1.63433630201e-05
S038	T035b	TRUE	TRUE	0	0	1	1	none	8.27169972094e-05
S039	T035b	TRUE	TRUE	0	0	1	1	none	2.93154228863e-05
S040	T035b	TRUE	TRUE	0	0	1	1	none	0.0001090546391403
S042	T035b	TRUE	TRUE	0	0	1	1	none	2.72535417844e-05
S071	T035b	TRUE	TRUE	0	0	1	1	none	9.74754315865e-05
S078	T035b	TRUE	TRUE	0	0	1	1	none	2.73493689141e-05
S081	T035b	TRUE	TRUE	0	0	1	1	none	2.8385275043e-05
S085	T035b	TRUE	TRUE	0	0	1	1	none	8.69638249865e-05
S087	T035b	TRUE	TRUE	0	0	1	1	none	0.0001028191294515
S093	T035b	TRUE	TRUE	0	0	1	1	none	7.0603122989e-05
S097	T035b	TRUE	TRUE	0	0	1	1	none	2.62647057662e-05
S102	T035b	TRUE	TRUE	0	0	1	1	none	0.0001108153699811
S106	T035b	TRUE	TRUE	0	0	1	1	none	2.71610234712e-05
S130	T035b	TRUE	TRUE	0	0	1	1	none	0.0001022289341404
T009	T035b	FALSE	FALSE	0	0	1	1	none	4.6849803332e-06
T010	T035b	FALSE	FALSE	0	0	1	1	none	5.4324017865e-06
T013	T035b	FALSE	FALSE	0	0	1	1	none	8.81044519887e-05
T014	T035b	TRUE	TRUE	0	0	1	1	none	2.85678409883e-05
T020	T035b	TRUE	TRUE	0	0	1	1	none	8.53096306443e-05
T021	T035b	TRUE	TRUE	0	0	1	1	none	2.4317945172e-06
T028	T035b	TRUE	TRUE	0	0	1	1	none	8.58826721741e-05
T035a	T035b	TRUE	TRUE	0	0	1	1	none	0.0001024839475665
S002	T040	TRUE	TRUE	0	0	1	1	none	1.91122270879e-05
S007	T040	TRUE	TRUE	0	0	1	1	none	7.38498134468e-05
S021	T040	TRUE	TRUE	0	0	1	1	none	1.0602921387e-05
S024	T040	TRUE	TRUE	0	0	1	1	none	7.2360210559e-06
S025	T040	TRUE	TRUE	0	0	1	1	none	2.74646867848e-05
S026	T040	TRUE	TRUE	0	0	1	1	none	2.37467276208e-05
S038	T040	TRUE	TRUE	0	0	1	1	none	7.72614863841e-05
S039	T040	TRUE	TRUE	0	0	1	1	none	1.1999457905e-05
S040	T040	TRUE	TRUE	0	0	1	1	none	0.000103599128315
S042	T040	TRUE	TRUE	0	0	1	1	none	9.9375768031e-06
S071	T040	TRUE	TRUE	0	0	1	1	none	9.20199207612e-05
S078	T040	TRUE	TRUE	0	0	1	1	none	1.28173481308e-05
S081	T040	TRUE	TRUE	0	0	1	1	none	6.4450623001e-06
S085	T040	TRUE	TRUE	0	0	1	1	none	8.15083141612e-05
S087	T040	TRUE	TRUE	0	0	1	1	none	9.73636186262e-05
S093	T040	TRUE	TRUE	0	0	1	1	none	6.51476121637e-05
S097	T040	TRUE	TRUE	0	0	1	1	none	2.44423488729e-05
S102	T040	TRUE	TRUE	0	0	1	1	none	0.0001053598591558
S106	T040	TRUE	TRUE	0	0	1	1	none	1.69156107179e-05
S130	T040	TRUE	TRUE	0	0	1	1	none	9.67734233151e-05
T009	T040	FALSE	FALSE	0	0	1	1	none	3.49441049139e-05
T010	T040	FALSE	FALSE	0	0	1	1	none	3.56915263672e-05
T013	T040	FALSE	FALSE	0	0	1	1	none	8.26489411634e-05
T014	T040	TRUE	TRUE	0	0	1	1	none	1.1251876007e-05
T020	T040	TRUE	TRUE	0	0	1	1	none	7.9854119819e-05
T021	T040	TRUE	TRUE	0	0	1	1	none	3.38713097201e-05
T028	T040	TRUE	TRUE	0	0	1	1	none	8.04271613488e-05
T035a	T040	TRUE	TRUE	0	0	1	1	none	9.70284367412e-05
T035b	T040	TRUE	TRUE	0	0	1	1	none	3.36499467209e-05
S002	T056	FALSE	FALSE	0	0	1	1	none	3.54803015258e-05
S007	T056	FALSE	FALSE	0	0	1	1	none	8.54279859567e-05
S021	T056	FALSE	FALSE	0	0	1	1	none	3.40415480529e-05
S024	T056	FALSE	FALSE	0	0	1	1	none	3.37169779718e-05
S025	T056	FALSE	FALSE	0	0	1	1	none	3.54097053627e-05
S026	T056	FALSE	FALSE	0	0	1	1	none	2.24660247047e-05
S038	T056	FALSE	FALSE	0	0	1	1	none	8.8839658894e-05
S039	T056	FALSE	FALSE	0	0	1	1	none	3.54380845709e-05
S040	T056	FALSE	FALSE	0	0	1	1	none	0.0001151773008249
S042	T056	FALSE	FALSE	0	0	1	1	none	3.3376203469e-05
S071	T056	FALSE	FALSE	0	0	1	1	none	0.0001035980932711
S078	T056	FALSE	FALSE	0	0	1	1	none	3.34720305987e-05
S081	T056	FALSE	FALSE	0	0	1	1	none	3.45079367276e-05
S085	T056	FALSE	FALSE	0	0	1	1	none	9.30864866711e-05
S087	T056	FALSE	FALSE	0	0	1	1	none	0.0001089417911361
S093	T056	FALSE	FALSE	0	0	1	1	none	7.67257846735999e-05
S097	T056	FALSE	FALSE	0	0	1	1	none	3.23873674508e-05
S102	T056	FALSE	FALSE	0	0	1	1	none	0.0001169380316657
S106	T056	FALSE	FALSE	0	0	1	1	none	3.32836851558e-05
S130	T056	FALSE	FALSE	0	0	1	1	none	0.000108351595825
T009	T056	TRUE	TRUE	1	0	1	1	anc	1.287331625e-06
T010	T056	FALSE	FALSE	0	0	1	1	none	6.8335009823e-06
T013	T056	FALSE	FALSE	0	0	1	1	none	9.42271136733e-05
T014	T056	FALSE	FALSE	0	0	1	1	none	3.46905026729e-05
T020	T056	FALSE	FALSE	0	0	1	1	none	9.14322923289e-05
T021	T056	FALSE	FALSE	0	0	1	1	none	9.734846824e-06
T028	T056	FALSE	FALSE	0	0	1	1	none	9.20053338587e-05
T035a	T056	FALSE	FALSE	0	0	1	1	none	0.0001086066092511
T035b	T056	FALSE	FALSE	0	0	1	1	none	9.5134838248e-06
T040	T056	FALSE	FALSE	0	0	1	1	none	3.97726084055e-05
S002	T059	TRUE	TRUE	0	0	1	1	none	0.0001072327802423
S007	T059	TRUE	TRUE	0	0	1	1	none	9.93084303332e-05
S021	T059	TRUE	TRUE	0	0	1	1	none	0.0001057940267694
S024	T059	TRUE	TRUE	0	0	1	1	none	0.0001054694566883
S025	T059	TRUE	TRUE	0	0	1	1	none	0.0001107953380112
S026	T059	TRUE	TRUE	0	0	1	1	none	0.0001070773788472
S038	T059	TRUE	TRUE	0	0	1	1	none	0.0001027201032705
S039	T059	TRUE	TRUE	0	0	1	1	none	0.0001071905632874
S040	T059	TRUE	TRUE	0	0	1	1	none	9.1063494292e-06
S042	T059	TRUE	TRUE	0	0	1	1	none	0.0001051286821855
S071	T059	TRUE	TRUE	0	0	1	1	none	4.45947789116e-05
S078	T059	TRUE	TRUE	0	0	1	1	none	0.0001052245093152
S081	T059	TRUE	TRUE	0	0	1	1	none	0.0001062604154441
S085	T059	TRUE	TRUE	0	0	1	1	none	6.62440539168e-05
S087	T059	TRUE	TRUE	0	0	1	1	none	8.20993583818e-05
S093	T059	TRUE	TRUE	0	0	1	1	none	4.82888624541e-05
S097	T059	TRUE	TRUE	0	0	1	1	none	0.0001077730000993
S102	T059	TRUE	TRUE	0	0	1	1	none	1.25784734062e-05
S106	T059	TRUE	TRUE	0	0	1	1	none	0.0001050361638723
S130	T059	TRUE	TRUE	0	0	1	1	none	8.15091630707e-05
T009	T059	FALSE	FALSE	0	0	1	1	none	0.0001182747561403
T010	T059	FALSE	FALSE	0	0	1	1	none	0.0001190221775936
T013	T059	FALSE	FALSE	0	0	1	1	none	0.0001081075580498
T014	T059	TRUE	TRUE	0	0	1	1	none	0.0001064429813894
T020	T059	TRUE	TRUE	0	0	1	1	none	0.0001053127367054
T021	T059	TRUE	TRUE	0	0	1	1	none	0.0001172019609465
T028	T059	TRUE	TRUE	0	0	1	1	none	0.0001058857782352
T035a	T059	TRUE	TRUE	0	0	1	1	none	8.17641764968e-05
T035b	T059	TRUE	TRUE	0	0	1	1	none	0.0001169805979473
T040	T059	TRUE	TRUE	0	0	1	1	none	0.000111525087122
T056	T059	FALSE	FALSE	0	0	1	1	none	0.0001231032596319
S002	T065	TRUE	TRUE	0	0	1	1	none	7.57127592654e-05
S007	T065	TRUE	TRUE	0	0	1	1	none	5.03841754903e-05
S021	T065	TRUE	TRUE	0	0	1	1	none	7.42740057925e-05
S024	T065	TRUE	TRUE	0	0	1	1	none	7.39494357114e-05
S025	T065	TRUE	TRUE	0	0	1	1	none	7.92753170343e-05
S026	T065	TRUE	TRUE	0	0	1	1	none	7.55573578703e-05
S038	T065	TRUE	TRUE	0	0	1	1	none	5.1043610054e-06
S039	T065	TRUE	TRUE	0	0	1	1	none	7.56705423105e-05
S040	T065	TRUE	TRUE	0	0	1	1	none	9.75377242245e-05
S042	T065	TRUE	TRUE	0	0	1	1	none	7.36086612086e-05
S071	T065	TRUE	TRUE	0	0	1	1	none	8.59585166707e-05
S078	T065	TRUE	TRUE	0	0	1	1	none	7.37044883383e-05
S081	T065	TRUE	TRUE	0	0	1	1	none	7.47403944672e-05
S085	T065	TRUE	TRUE	0	0	1	1	none	7.54469100707e-05
S087	T065	TRUE	TRUE	0	0	1	1	none	9.13022145357e-05
S093	T065	TRUE	TRUE	0	0	1	1	none	5.90862080732e-05
S097	T065	TRUE	TRUE	0	0	1	1	none	7.62529791224e-05
S102	T065	TRUE	TRUE	0	0	1	1	none	9.92984550653e-05
S106	T065	TRUE	TRUE	0	0	1	1	none	7.35161428954e-05
S130	T065	TRUE	TRUE	0	0	1	1	none	9.07120192246e-05
T009	T065	FALSE	FALSE	0	0	1	1	none	8.67547351634e-05
T010	T065	FALSE	FALSE	0	0	1	1	none	8.75021566167e-05
T013	T065	FALSE	FALSE	0	0	1	1	none	5.0046562627e-06
T014	T065	TRUE	TRUE	0	0	1	1	none	7.49229604125e-05
T020	T065	TRUE	TRUE	0	0	1	1	none	7.6969944403e-06
T021	T065	TRUE	TRUE	0	0	1	1	none	8.56819399696e-05
T028	T065	TRUE	TRUE	0	0	1	1	none	5.69615233923e-05
T035a	T065	TRUE	TRUE	0	0	1	1	none	9.09670326507e-05
T035b	T065	TRUE	TRUE	0	0	1	1	none	8.54605769704e-05
T040	T065	TRUE	TRUE	0	0	1	1	none	8.00050661451e-05
T056	T065	FALSE	FALSE	0	0	1	1	none	9.1583238655e-05
T059	T065	TRUE	TRUE	0	0	1	1	none	0.0001054636830315
S002	T069	TRUE	TRUE	0	0	1	1	none	0.0001088749884952
S007	T069	TRUE	TRUE	0	0	1	1	none	0.0001009506385861
S021	T069	TRUE	TRUE	0	0	1	1	none	0.0001074362350223
S024	T069	TRUE	TRUE	0	0	1	1	none	0.0001071116649412
S025	T069	TRUE	TRUE	0	0	1	1	none	0.0001124375462641
S026	T069	TRUE	TRUE	0	0	1	1	none	0.0001087195871001
S038	T069	TRUE	TRUE	0	0	1	1	none	0.0001043623115234
S039	T069	TRUE	TRUE	0	0	1	1	none	0.0001088327715403
S040	T069	TRUE	TRUE	0	0	1	1	none	5.78161947183e-05
S042	T069	TRUE	TRUE	0	0	1	1	none	0.0001067708904384
S071	T069	TRUE	TRUE	0	0	1	1	none	2.30592913685e-05
S078	T069	TRUE	TRUE	0	0	1	1	none	0.0001068667175681
S081	T069	TRUE	TRUE	0	0	1	1	none	0.000107902623697
S085	T069	TRUE	TRUE	0	0	1	1	none	6.78862621697e-05
S087	T069	TRUE	TRUE	0	0	1	1	none	8.37415666347e-05
S093	T069	TRUE	TRUE	0	0	1	1	none	4.9931070707e-05
S097	T069	TRUE	TRUE	0	0	1	1	none	0.0001094152083522
S102	T069	TRUE	TRUE	0	0	1	1	none	5.95769255591e-05
S106	T069	TRUE	TRUE	0	0	1	1	none	0.0001066783721252
S130	T069	TRUE	TRUE	0	0	1	1	none	8.31513713236e-05
T009	T069	FALSE	FALSE	0	0	1	1	none	0.0001199169643932
T010	T069	FALSE	FALSE	0	0	1	1	none	0.0001206643858465
T013	T069	FALSE	FALSE	0	0	1	1	none	0.0001097497663027
T014	T069	TRUE	TRUE	0	0	1	1	none	0.0001080851896423
T020	T069	TRUE	TRUE	0	0	1	1	none	0.0001069549449583
T021	T069	TRUE	TRUE	0	0	1	1	none	0.0001188441691994
T028	T069	TRUE	TRUE	0	0	1	1	none	0.0001075279864881
T035a	T069	TRUE	TRUE	0	0	1	1	none	8.34063847497e-05
T035b	T069	TRUE	TRUE	0	0	1	1	none	0.0001186228062002
T040	T069	TRUE	TRUE	0	0	1	1	none	0.0001131672953749
T056	T069	FALSE	FALSE	0	0	1	1	none	0.0001247454678848
T059	T069	TRUE	TRUE	0	0	1	1	none	6.57421535253e-05
T065	T069	TRUE	TRUE	0	0	1	1	none	0.0001071058912844
S002	T073	TRUE	TRUE	0	0	1	1	none	3.01691981515e-05
S007	T073	TRUE	TRUE	0	0	1	1	none	8.01168825824e-05
S021	T073	TRUE	TRUE	0	0	1	1	none	2.87304446786e-05
S024	T073	TRUE	TRUE	0	0	1	1	none	2.84058745975e-05
S025	T073	TRUE	TRUE	0	0	1	1	none	3.00986019884e-05
S026	T073	TRUE	TRUE	0	0	1	1	none	1.71549213304e-05
S038	T073	TRUE	TRUE	0	0	1	1	none	8.35285555197e-05
S039	T073	TRUE	TRUE	0	0	1	1	none	3.01269811966e-05
S040	T073	TRUE	TRUE	0	0	1	1	none	0.0001098661974506
S042	T073	TRUE	TRUE	0	0	1	1	none	2.80651000947e-05
S071	T073	TRUE	TRUE	0	0	1	1	none	9.82869898968e-05
S078	T073	TRUE	TRUE	0	0	1	1	none	2.81609272244e-05
S081	T073	TRUE	TRUE	0	0	1	1	none	2.91968333533e-05
S085	T073	TRUE	TRUE	0	0	1	1	none	8.77753832968e-05
S087	T073	TRUE	TRUE	0	0	1	1	none	0.0001036306877618
S093	T073	TRUE	TRUE	0	0	1	1	none	7.14146812993e-05
S097	T073	TRUE	TRUE	0	0	1	1	none	2.70762640765e-05
S102	T073	TRUE	TRUE	0	0	1	1	none	0.0001116269282914
S106	T073	TRUE	TRUE	0	0	1	1	none	2.79725817815e-05
S130	T073	TRUE	TRUE	0	0	1	1	none	0.0001030404924507
T009	T073	FALSE	FALSE	0	0	1	1	none	5.4965386435e-06
T010	T073	FALSE	FALSE	0	0	1	1	none	6.2439600968e-06
T013	T073	FALSE	FALSE	0	0	1	1	none	8.8916010299e-05
T014	T073	TRUE	TRUE	0	0	1	1	none	2.93793992986e-05
T020	T073	TRUE	TRUE	0	0	1	1	none	8.61211889546e-05
T021	T073	TRUE	TRUE	0	0	1	1	none	1.7705859333e-06
T028	T073	TRUE	TRUE	0	0	1	1	none	8.66942304844e-05
T035a	T073	TRUE	TRUE	0	0	1	1	none	0.0001032955058768
T035b	T073	TRUE	TRUE	0	0	1	1	none	3.0219898283e-06
T040	T073	TRUE	TRUE	0	0	1	1	none	3.44615050312e-05
T056	T073	FALSE	FALSE	0	0	1	1	none	1.03250421351e-05
T059	T073	TRUE	TRUE	0	0	1	1	none	0.0001177921562576
T065	T073	TRUE	TRUE	0	0	1	1	none	8.62721352807e-05
T069	T073	TRUE	TRUE	0	0	1	1	none	0.0001194343645105
S002	T075	TRUE	TRUE	0	0	1	1	none	7.40162623435e-05
S007	T075	TRUE	TRUE	0	0	1	1	none	6.60919124344e-05
S021	T075	TRUE	TRUE	0	0	1	1	none	7.25775088706e-05
S024	T075	TRUE	TRUE	0	0	1	1	none	7.22529387895e-05
S025	T075	TRUE	TRUE	0	0	1	1	none	7.75788201124e-05
S026	T075	TRUE	TRUE	0	0	1	1	none	7.38608609484e-05
S038	T075	TRUE	TRUE	0	0	1	1	none	6.95035853717e-05
S039	T075	TRUE	TRUE	0	0	1	1	none	7.39740453886e-05
S040	T075	TRUE	TRUE	0	0	1	1	none	9.45251855718e-05
S042	T075	TRUE	TRUE	0	0	1	1	none	7.19121642867e-05
S071	T075	TRUE	TRUE	0	0	1	1	none	8.2945978018e-05
S078	T075	TRUE	TRUE	0	0	1	1	none	7.20079914164e-05
S081	T075	TRUE	TRUE	0	0	1	1	none	7.30438975453e-05
S085	T075	TRUE	TRUE	0	0	1	1	none	7.2434371418e-05
S087	T075	TRUE	TRUE	0	0	1	1	none	8.8289675883e-05
S093	T075	TRUE	TRUE	0	0	1	1	none	5.60736694205e-05
S097	T075	TRUE	TRUE	0	0	1	1	none	7.45564822005e-05
S102	T075	TRUE	TRUE	0	0	1	1	none	9.62859164126e-05
S106	T075	TRUE	TRUE	0	0	1	1	none	7.18196459735e-05
S130	T075	TRUE	TRUE	0	0	1	1	none	8.76994805719e-05
T009	T075	FALSE	FALSE	0	0	1	1	none	8.50582382415e-05
T010	T075	FALSE	FALSE	0	0	1	1	none	8.58056596948e-05
T013	T075	FALSE	FALSE	0	0	1	1	none	7.4891040151e-05
T014	T075	TRUE	TRUE	0	0	1	1	none	7.32264634906e-05
T020	T075	TRUE	TRUE	0	0	1	1	none	7.20962188066e-05
T021	T075	TRUE	TRUE	0	0	1	1	none	8.39854430477e-05
T028	T075	TRUE	TRUE	0	0	1	1	none	7.26692603364e-05
T035a	T075	TRUE	TRUE	0	0	1	1	none	8.7954493998e-05
T035b	T075	TRUE	TRUE	0	0	1	1	none	8.37640800485e-05
T040	T075	TRUE	TRUE	0	0	1	1	none	7.83085692232e-05
T056	T075	FALSE	FALSE	0	0	1	1	none	8.98867417331e-05
T059	T075	TRUE	TRUE	0	0	1	1	none	0.0001024511443788
T065	T075	TRUE	TRUE	0	0	1	1	none	7.22471651327e-05
T069	T075	TRUE	TRUE	0	0	1	1	none	0.0001040933526317
T073	T075	TRUE	TRUE	0	0	1	1	none	8.45756383588e-05
S002	T077	TRUE	TRUE	0	0	1	1	none	3.01691981515e-05
S007	T077	TRUE	TRUE	0	0	1	1	none	8.01168825824e-05
S021	T077	TRUE	TRUE	0	0	1	1	none	2.87304446786e-05
S024	T077	TRUE	TRUE	0	0	1	1	none	2.84058745975e-05
S025	T077	TRUE	TRUE	0	0	1	1	none	3.00986019884e-05
S026	T077	TRUE	TRUE	0	0	1	1	none	1.71549213304e-05
S038	T077	TRUE	TRUE	0	0	1	1	none	8.35285555197e-05
S039	T077	TRUE	TRUE	0	0	1	1	none	3.01269811966e-05
S040	T077	TRUE	TRUE	0	0	1	1	none	0.0001098661974506
S042	T077	TRUE	TRUE	0	0	1	1	none	2.80651000947e-05
S071	T077	TRUE	TRUE	0	0	1	1	none	9.82869898968e-05
S078	T077	TRUE	TRUE	0	0	1	1	none	2.81609272244e-05
S081	T077	TRUE	TRUE	0	0	1	1	none	2.91968333533e-05
S085	T077	TRUE	TRUE	0	0	1	1	none	8.77753832968e-05
S087	T077	TRUE	TRUE	0	0	1	1	none	0.0001036306877618
S093	T077	TRUE	TRUE	0	0	1	1	none	7.14146812993e-05
S097	T077	TRUE	TRUE	0	0	1	1	none	2.70762640765e-05
S102	T077	TRUE	TRUE	0	0	1	1	none	0.0001116269282914
S106	T077	TRUE	TRUE	0	0	1	1	none	2.79725817815e-05
S130	T077	TRUE	TRUE	0	0	1	1	none	0.0001030404924507
T009	T077	FALSE	FALSE	0	0	1	1	none	5.4965386435e-06
T010	T077	FALSE	FALSE	0	0	1	1	none	6.2439600968e-06
T013	T077	FALSE	FALSE	0	0	1	1	none	8.8916010299e-05
T014	T077	TRUE	TRUE	0	0	1	1	none	2.93793992986e-05
T020	T077	TRUE	TRUE	0	0	1	1	none	8.61211889546e-05
T021	T077	TRUE	TRUE	0	0	1	1	none	1.7705859333e-06
T028	T077	TRUE	TRUE	0	0	1	1	none	8.66942304844e-05
T035a	T077	TRUE	TRUE	0	0	1	1	none	0.0001032955058768
T035b	T077	TRUE	TRUE	0	0	1	1	none	3.0219898283e-06
T040	T077	TRUE	TRUE	0	0	1	1	none	3.44615050312e-05
T056	T077	FALSE	FALSE	0	0	1	1	none	1.03250421351e-05
T059	T077	TRUE	TRUE	0	0	1	1	none	0.0001177921562576
T065	T077	TRUE	TRUE	0	0	1	1	none	8.62721352807e-05
T069	T077	TRUE	TRUE	0	0	1	1	none	0.0001194343645105
T073	T077	TRUE	TRUE	0	0	1	1	none	1.1803906222e-06
T075	T077	TRUE	TRUE	0	0	1	1	none	8.45756383588e-05
S002	T087	FALSE	FALSE	0	0	1	1	none	2.99373121113e-05
S007	T087	FALSE	FALSE	0	0	1	1	none	7.98849965422e-05
S021	T087	FALSE	FALSE	0	0	1	1	none	2.84985586384e-05
S024	T087	FALSE	FALSE	0	0	1	1	none	2.81739885573e-05
S025	T087	FALSE	FALSE	0	0	1	1	none	2.98667159482e-05
S026	T087	FALSE	FALSE	0	0	1	1	none	1.69230352902e-05
S038	T087	FALSE	FALSE	0	0	1	1	none	8.32966694795e-05
S039	T087	FALSE	FALSE	0	0	1	1	none	2.98950951564e-05
S040	T087	FALSE	FALSE	0	0	1	1	none	0.0001096343114104
S042	T087	FALSE	FALSE	0	0	1	1	none	2.78332140545e-05
S071	T087	FALSE	FALSE	0	0	1	1	none	9.80551038566e-05
S078	T087	FALSE	FALSE	0	0	1	1	none	2.79290411842e-05
S081	T087	FALSE	FALSE	0	0	1	1	none	2.89649473131e-05
S085	T087	FALSE	FALSE	0	0	1	1	none	8.75434972566e-05
S087	T087	FALSE	FALSE	0	0	1	1	none	0.0001033988017216
S093	T087	FALSE	FALSE	0	0	1	1	none	7.11827952591e-05
S097	T087	FALSE	FALSE	0	0	1	1	none	2.68443780363e-05
S102	T087	FALSE	FALSE	0	0	1	1	none	0.0001113950422512
S106	T087	FALSE	FALSE	0	0	1	1	none	2.77406957413e-05
S130	T087	FALSE	FALSE	0	0	1	1	none	0.0001028086064105
T009	T087	FALSE	FALSE	0	0	1	1	none	2.9038713589e-06
T010	T087	FALSE	FALSE	0	0	1	1	none	3.6512928122e-06
T013	T087	FALSE	FALSE	0	0	1	1	none	8.86841242588e-05
T014	T087	FALSE	FALSE	0	0	1	1	none	2.91475132584e-05
T020	T087	FALSE	FALSE	0	0	1	1	none	8.58893029144e-05
T021	T087	FALSE	FALSE	0	0	1	1	none	4.1918574095e-06
T028	T087	FALSE	FALSE	0	0	1	1	none	8.64623444442e-05
T035a	T087	FALSE	FALSE	0	0	1	1	none	0.0001030636198366
T035b	T087	FALSE	FALSE	0	0	1	1	none	3.9704944103e-06
T040	T087	FALSE	FALSE	0	0	1	1	none	3.4229618991e-05
T056	T087	FALSE	FALSE	0	0	1	1	none	7.7323748505e-06
T059	T087	FALSE	FALSE	0	0	1	1	none	0.0001175602702174
T065	T087	FALSE	FALSE	0	0	1	1	none	8.60402492405e-05
T069	T087	FALSE	FALSE	0	0	1	1	none	0.0001192024784703
T073	T087	FALSE	FALSE	0	0	1	1	none	4.7820527206e-06
T075	T087	FALSE	FALSE	0	0	1	1	none	8.43437523186e-05
T077	T087	FALSE	FALSE	0	0	1	1	none	4.7820527206e-06
S002	T095	TRUE	TRUE	0	0	1	1	none	9.50656966924e-05
S007	T095	TRUE	TRUE	0	0	1	1	none	8.71413467833e-05
S021	T095	TRUE	TRUE	0	0	1	1	none	9.36269432195e-05
S024	T095	TRUE	TRUE	0	0	1	1	none	9.33023731384e-05
S025	T095	TRUE	TRUE	0	0	1	1	none	9.86282544613e-05
S026	T095	TRUE	TRUE	0	0	1	1	none	9.49102952973e-05
S038	T095	TRUE	TRUE	0	0	1	1	none	9.05530197206e-05
S039	T095	TRUE	TRUE	0	0	1	1	none	9.50234797375e-05
S040	T095	TRUE	TRUE	0	0	1	1	none	7.61677845207e-05
S042	T095	TRUE	TRUE	0	0	1	1	none	9.29615986356e-05
S071	T095	TRUE	TRUE	0	0	1	1	none	6.45885769669e-05
S078	T095	TRUE	TRUE	0	0	1	1	none	9.30574257653e-05
S081	T095	TRUE	TRUE	0	0	1	1	none	9.40933318942e-05
S085	T095	TRUE	TRUE	0	0	1	1	none	3.36265244669e-05
S087	T095	TRUE	TRUE	0	0	1	1	none	3.1747755681e-06
S093	T095	TRUE	TRUE	0	0	1	1	none	3.77162683694e-05
S097	T095	TRUE	TRUE	0	0	1	1	none	9.56059165494e-05
S102	T095	TRUE	TRUE	0	0	1	1	none	7.79285153615e-05
S106	T095	TRUE	TRUE	0	0	1	1	none	9.28690803224e-05
S130	T095	TRUE	TRUE	0	0	1	1	none	3.7649708792e-06
T009	T095	FALSE	FALSE	0	0	1	1	none	0.0001061076725904
T010	T095	FALSE	FALSE	0	0	1	1	none	0.0001068550940437
T013	T095	FALSE	FALSE	0	0	1	1	none	9.59404744999e-05
T014	T095	TRUE	TRUE	0	0	1	1	none	9.42758978395e-05
T020	T095	TRUE	TRUE	0	0	1	1	none	9.31456531555e-05
T021	T095	TRUE	TRUE	0	0	1	1	none	0.0001050348773966
T028	T095	TRUE	TRUE	0	0	1	1	none	9.37186946853e-05
T035a	T095	TRUE	TRUE	0	0	1	1	none	6.5097579869e-06
T035b	T095	TRUE	TRUE	0	0	1	1	none	0.0001048135143974
T040	T095	TRUE	TRUE	0	0	1	1	none	9.93580035721e-05
T056	T095	FALSE	FALSE	0	0	1	1	none	0.000110936176082
T059	T095	TRUE	TRUE	0	0	1	1	none	8.40937433277e-05
T065	T095	TRUE	TRUE	0	0	1	1	none	9.32965994816e-05
T069	T095	TRUE	TRUE	0	0	1	1	none	8.57359515806e-05
T073	T095	TRUE	TRUE	0	0	1	1	none	0.0001056250727077
T075	T095	TRUE	TRUE	0	0	1	1	none	9.02840608289e-05
T077	T095	TRUE	TRUE	0	0	1	1	none	0.0001056250727077
T087	T095	FALSE	FALSE	0	0	1	1	none	0.0001053931866675
S002	T099a	TRUE	TRUE	0	0	1	1	none	9.24272935666e-05
S007	T099a	TRUE	TRUE	0	0	1	1	none	8.45029436575e-05
S021	T099a	TRUE	TRUE	0	0	1	1	none	9.09885400937e-05
S024	T099a	TRUE	TRUE	0	0	1	1	none	9.06639700126e-05
S025	T099a	TRUE	TRUE	0	0	1	1	none	9.59898513355e-05
S026	T099a	TRUE	TRUE	0	0	1	1	none	9.22718921715e-05
S038	T099a	TRUE	TRUE	0	0	1	1	none	8.79146165948e-05
S039	T099a	TRUE	TRUE	0	0	1	1	none	9.23850766117e-05
S040	T099a	TRUE	TRUE	0	0	1	1	none	7.35293813949e-05
S042	T099a	TRUE	TRUE	0	0	1	1	none	9.03231955098e-05
S071	T099a	TRUE	TRUE	0	0	1	1	none	6.19501738411e-05
S078	T099a	TRUE	TRUE	0	0	1	1	none	9.04190226395e-05
S081	T099a	TRUE	TRUE	0	0	1	1	none	9.14549287684e-05
S085	T099a	TRUE	TRUE	0	0	1	1	none	3.09881213411e-05
S087	T099a	TRUE	TRUE	0	0	1	1	none	3.0261461239e-06
S093	T099a	TRUE	TRUE	0	0	1	1	none	3.50778652436e-05
S097	T099a	TRUE	TRUE	0	0	1	1	none	9.29675134236e-05
S102	T099a	TRUE	TRUE	0	0	1	1	none	7.52901122357e-05
S106	T099a	TRUE	TRUE	0	0	1	1	none	9.02306771966e-05
S130	T099a	TRUE	TRUE	0	0	1	1	none	2.4359508128e-06
T009	T099a	FALSE	FALSE	0	0	1	1	none	0.0001034692694646
T010	T099a	FALSE	FALSE	0	0	1	1	none	0.0001042166909179
T013	T099a	FALSE	FALSE	0	0	1	1	none	9.33020713741e-05
T014	T099a	TRUE	TRUE	0	0	1	1	none	9.16374947137e-05
T020	T099a	TRUE	TRUE	0	0	1	1	none	9.05072500297e-05
T021	T099a	TRUE	TRUE	0	0	1	1	none	0.0001023964742708
T028	T099a	TRUE	TRUE	0	0	1	1	none	9.10802915595e-05
T035a	T099a	TRUE	TRUE	0	0	1	1	none	3.8713548611e-06
T035b	T099a	TRUE	TRUE	0	0	1	1	none	0.0001021751112716
T040	T099a	TRUE	TRUE	0	0	1	1	none	9.67196004463e-05
T056	T099a	FALSE	FALSE	0	0	1	1	none	0.0001082977729562
T059	T099a	TRUE	TRUE	0	0	1	1	none	8.14553402019e-05
T065	T099a	TRUE	TRUE	0	0	1	1	none	9.06581963558e-05
T069	T099a	TRUE	TRUE	0	0	1	1	none	8.30975484548e-05
T073	T099a	TRUE	TRUE	0	0	1	1	none	0.0001029866695819
T075	T099a	TRUE	TRUE	0	0	1	1	none	8.76456577031e-05
T077	T099a	TRUE	TRUE	0	0	1	1	none	0.0001029866695819
T087	T099a	FALSE	FALSE	0	0	1	1	none	0.0001027547835417
T095	T099a	TRUE	TRUE	0	0	1	1	none	5.0205310698e-06
S002	T102	FALSE	FALSE	0	0	1	1	none	9.89169175617e-05
S007	T102	FALSE	FALSE	0	0	1	1	none	9.09925676526e-05
S021	T102	FALSE	FALSE	0	0	1	1	none	9.74781640888e-05
S024	T102	FALSE	FALSE	0	0	1	1	none	9.71535940077e-05
S025	T102	FALSE	FALSE	0	0	1	1	none	0.0001024794753306
S026	T102	FALSE	FALSE	0	0	1	1	none	9.87615161666e-05
S038	T102	FALSE	FALSE	0	0	1	1	none	9.44042405899e-05
S039	T102	FALSE	FALSE	0	0	1	1	none	9.88747006068e-05
S040	T102	FALSE	FALSE	0	0	1	1	none	8.001900539e-05
S042	T102	FALSE	FALSE	0	0	1	1	none	9.68128195049e-05
S071	T102	FALSE	FALSE	0	0	1	1	none	6.84397978362e-05
S078	T102	FALSE	FALSE	0	0	1	1	none	9.69086466346e-05
S081	T102	FALSE	FALSE	0	0	1	1	none	9.79445527635e-05
S085	T102	FALSE	FALSE	0	0	1	1	none	3.74777453362e-05
S087	T102	FALSE	FALSE	0	0	1	1	none	7.0259964374e-06
S093	T102	FALSE	FALSE	0	0	1	1	none	4.15674892387e-05
S097	T102	FALSE	FALSE	0	0	1	1	none	9.94571374187e-05
S102	T102	FALSE	FALSE	0	0	1	1	none	8.17797362308e-05
S106	T102	FALSE	FALSE	0	0	1	1	none	9.67203011917e-05
S130	T102	FALSE	FALSE	0	0	1	1	none	7.6161917485e-06
T009	T102	FALSE	FALSE	0	0	1	1	none	0.0001099588934597
T010	T102	FALSE	FALSE	0	0	1	1	none	0.000110706314913
T013	T102	FALSE	FALSE	0	0	1	1	none	9.97916953692e-05
T014	T102	FALSE	FALSE	0	0	1	1	none	9.81271187088e-05
T020	T102	FALSE	FALSE	0	0	1	1	none	9.69968740248e-05
T021	T102	FALSE	FALSE	0	0	1	1	none	0.0001088860982659
T028	T102	FALSE	FALSE	0	0	1	1	none	9.75699155546e-05
T035a	T102	FALSE	FALSE	0	0	1	1	none	1.03609788562e-05
T035b	T102	FALSE	FALSE	0	0	1	1	none	0.0001086647352667
T040	T102	FALSE	FALSE	0	0	1	1	none	0.0001032092244414
T056	T102	FALSE	FALSE	0	0	1	1	none	0.0001147873969513
T059	T102	FALSE	FALSE	0	0	1	1	none	8.7944964197e-05
T065	T102	FALSE	FALSE	0	0	1	1	none	9.71478203509e-05
T069	T102	FALSE	FALSE	0	0	1	1	none	8.95871724499e-05
T073	T102	FALSE	FALSE	0	0	1	1	none	0.000109476293577
T075	T102	FALSE	FALSE	0	0	1	1	none	9.41352816982e-05
T077	T102	FALSE	FALSE	0	0	1	1	none	0.000109476293577
T087	T102	FALSE	FALSE	0	0	1	1	none	0.0001092444075368
T095	T102	TRUE	TRUE	1	0	1	1	anc	5.901953111e-07
T099a	T102	FALSE	FALSE	0	0	1	1	none	8.8717519391e-06
S002	T104	FALSE	FALSE	0	0	1	1	none	7.57206784320999e-05
S007	T104	FALSE	FALSE	0	0	1	1	none	3.5714721565e-05
S021	T104	FALSE	FALSE	0	0	1	1	none	7.42819249591999e-05
S024	T104	FALSE	FALSE	0	0	1	1	none	7.39573548780999e-05
S025	T104	FALSE	FALSE	0	0	1	1	none	7.92832362009999e-05
S026	T104	FALSE	FALSE	0	0	1	1	none	7.55652770369999e-05
S038	T104	FALSE	FALSE	0	0	1	1	none	5.38037675943e-05
S039	T104	FALSE	FALSE	0	0	1	1	none	7.56784614771999e-05
S040	T104	FALSE	FALSE	0	0	1	1	none	9.75456433911999e-05
S042	T104	FALSE	FALSE	0	0	1	1	none	7.36165803752999e-05
S071	T104	FALSE	FALSE	0	0	1	1	none	8.59664358374e-05
S078	T104	FALSE	FALSE	0	0	1	1	none	7.37124075049999e-05
S081	T104	FALSE	FALSE	0	0	1	1	none	7.47483136338999e-05
S085	T104	FALSE	FALSE	0	0	1	1	none	7.54548292373999e-05
S087	T104	FALSE	FALSE	0	0	1	1	none	9.13101337023999e-05
S093	T104	FALSE	FALSE	0	0	1	1	none	5.90941272399e-05
S097	T104	FALSE	FALSE	0	0	1	1	none	7.62608982890999e-05
S102	T104	FALSE	FALSE	0	0	1	1	none	9.93063742319999e-05
S106	T104	FALSE	FALSE	0	0	1	1	none	7.35240620620999e-05
S130	T104	FALSE	FALSE	0	0	1	1	none	9.07199383912999e-05
T009	T104	FALSE	FALSE	0	0	1	1	none	8.67626543300999e-05
T010	T104	FALSE	FALSE	0	0	1	1	none	8.75100757833999e-05
T013	T104	FALSE	FALSE	0	0	1	1	none	5.91912223736e-05
T014	T104	FALSE	FALSE	0	0	1	1	none	7.49308795791999e-05
T020	T104	FALSE	FALSE	0	0	1	1	none	5.63964010292e-05
T021	T104	FALSE	FALSE	0	0	1	1	none	8.56898591362999e-05
T028	T104	FALSE	FALSE	0	0	1	1	none	3.5068141583e-05
T035a	T104	FALSE	FALSE	0	0	1	1	none	9.09749518173999e-05
T035b	T104	FALSE	FALSE	0	0	1	1	none	8.54684961370999e-05
T040	T104	FALSE	FALSE	0	0	1	1	none	8.00129853117999e-05
T056	T104	FALSE	FALSE	0	0	1	1	none	9.15911578217e-05
T059	T104	FALSE	FALSE	0	0	1	1	none	0.0001054716021982
T065	T104	FALSE	FALSE	0	0	1	1	none	5.65473473553e-05
T069	T104	FALSE	FALSE	0	0	1	1	none	0.0001071138104511
T073	T104	FALSE	FALSE	0	0	1	1	none	8.62800544474e-05
T075	T104	FALSE	FALSE	0	0	1	1	none	7.22550842994e-05
T077	T104	FALSE	FALSE	0	0	1	1	none	8.62800544474e-05
T087	T104	FALSE	FALSE	0	0	1	1	none	8.60481684071999e-05
T095	T104	FALSE	FALSE	0	0	1	1	none	9.33045186482999e-05
T099a	T104	FALSE	FALSE	0	0	1	1	none	9.06661155224999e-05
T102	T104	FALSE	FALSE	0	0	1	1	none	9.71557395175999e-05
S002	T105	FALSE	FALSE	0	0	1	1	none	7.68931498876e-05
S007	T105	FALSE	FALSE	0	0	1	1	none	5.15645661125e-05
S021	T105	FALSE	FALSE	0	0	1	1	none	7.54543964147e-05
S024	T105	FALSE	FALSE	0	0	1	1	none	7.51298263336e-05
S025	T105	FALSE	FALSE	0	0	1	1	none	8.04557076565e-05
S026	T105	FALSE	FALSE	0	0	1	1	none	7.67377484925e-05
S038	T105	FALSE	FALSE	0	0	1	1	none	6.2847516276e-06
S039	T105	FALSE	FALSE	0	0	1	1	none	7.68509329327e-05
S040	T105	FALSE	FALSE	0	0	1	1	none	9.87181148467e-05
S042	T105	FALSE	FALSE	0	0	1	1	none	7.47890518308e-05
S071	T105	FALSE	FALSE	0	0	1	1	none	8.71389072929e-05
S078	T105	FALSE	FALSE	0	0	1	1	none	7.48848789605e-05
S081	T105	FALSE	FALSE	0	0	1	1	none	7.59207850894e-05
S085	T105	FALSE	FALSE	0	0	1	1	none	7.66273006929e-05
S087	T105	FALSE	FALSE	0	0	1	1	none	9.24826051579e-05
S093	T105	FALSE	FALSE	0	0	1	1	none	6.02665986954e-05
S097	T105	FALSE	FALSE	0	0	1	1	none	7.74333697446e-05
S102	T105	FALSE	FALSE	0	0	1	1	none	0.0001004788456875
S106	T105	FALSE	FALSE	0	0	1	1	none	7.46965335176e-05
S130	T105	FALSE	FALSE	0	0	1	1	none	9.18924098468e-05
T009	T105	FALSE	FALSE	0	0	1	1	none	8.79351257856e-05
T010	T105	FALSE	FALSE	0	0	1	1	none	8.86825472389e-05
T013	T105	FALSE	FALSE	0	0	1	1	none	6.1850468849e-06
T014	T105	FALSE	FALSE	0	0	1	1	none	7.61033510347e-05
T020	T105	FALSE	FALSE	0	0	1	1	none	8.8773850625e-06
T021	T105	FALSE	FALSE	0	0	1	1	none	8.68623305918e-05
T028	T105	FALSE	FALSE	0	0	1	1	none	5.81419140145e-05
T035a	T105	FALSE	FALSE	0	0	1	1	none	9.21474232729e-05
T035b	T105	FALSE	FALSE	0	0	1	1	none	8.66409675926e-05
T040	T105	FALSE	FALSE	0	0	1	1	none	8.11854567673e-05
T056	T105	FALSE	FALSE	0	0	1	1	none	9.27636292772e-05
T059	T105	FALSE	FALSE	0	0	1	1	none	0.0001066440736537
T065	T105	TRUE	TRUE	1	0	1	1	anc	5.901953111e-07
T069	T105	FALSE	FALSE	0	0	1	1	none	0.0001082862819066
T073	T105	FALSE	FALSE	0	0	1	1	none	8.74525259029e-05
T075	T105	FALSE	FALSE	0	0	1	1	none	7.34275557549e-05
T077	T105	FALSE	FALSE	0	0	1	1	none	8.74525259029e-05
T087	T105	FALSE	FALSE	0	0	1	1	none	8.72206398627e-05
T095	T105	FALSE	FALSE	0	0	1	1	none	9.44769901038e-05
T099a	T105	FALSE	FALSE	0	0	1	1	none	9.1838586978e-05
T102	T105	FALSE	FALSE	0	0	1	1	none	9.83282109731e-05
T104	T105	FALSE	FALSE	0	0	1	1	none	5.77277379775e-05
S002	T107	FALSE	FALSE	0	0	1	1	none	0.0001012776988061
S007	T107	FALSE	FALSE	0	0	1	1	none	9.3353348897e-05
S021	T107	FALSE	FALSE	0	0	1	1	none	9.98389453332e-05
S024	T107	FALSE	FALSE	0	0	1	1	none	9.95143752521e-05
S025	T107	FALSE	FALSE	0	0	1	1	none	0.000104840256575
S026	T107	FALSE	FALSE	0	0	1	1	none	0.000101122297411
S038	T107	FALSE	FALSE	0	0	1	1	none	9.67650218343e-05
S039	T107	FALSE	FALSE	0	0	1	1	none	0.0001012354818512
S040	T107	FALSE	FALSE	0	0	1	1	none	8.23797866343999e-05
S042	T107	FALSE	FALSE	0	0	1	1	none	9.91736007493e-05
S071	T107	FALSE	FALSE	0	0	1	1	none	7.08005790806e-05
S078	T107	FALSE	FALSE	0	0	1	1	none	9.9269427879e-05
S081	T107	FALSE	FALSE	0	0	1	1	none	0.0001003053340079
S085	T107	FALSE	FALSE	0	0	1	1	none	3.98385265806e-05
S087	T107	FALSE	FALSE	0	0	1	1	none	9.3867776818e-06
S093	T107	FALSE	FALSE	0	0	1	1	none	4.39282704831e-05
S097	T107	FALSE	FALSE	0	0	1	1	none	0.0001018179186631
S102	T107	FALSE	FALSE	0	0	1	1	none	8.41405174751999e-05
S106	T107	FALSE	FALSE	0	0	1	1	none	9.90810824361e-05
S130	T107	FALSE	FALSE	0	0	1	1	none	9.9769729929e-06
T009	T107	FALSE	FALSE	0	0	1	1	none	0.0001123196747041
T010	T107	FALSE	FALSE	0	0	1	1	none	0.0001130670961574
T013	T107	FALSE	FALSE	0	0	1	1	none	0.0001021524766136
T014	T107	FALSE	FALSE	0	0	1	1	none	0.0001004878999532
T020	T107	FALSE	FALSE	0	0	1	1	none	9.93576552692e-05
T021	T107	FALSE	FALSE	0	0	1	1	none	0.0001112468795103
T028	T107	FALSE	FALSE	0	0	1	1	none	9.9930696799e-05
T035a	T107	FALSE	FALSE	0	0	1	1	none	1.27217601006e-05
T035b	T107	FALSE	FALSE	0	0	1	1	none	0.0001110255165111
T040	T107	FALSE	FALSE	0	0	1	1	none	0.0001055700056858
T056	T107	FALSE	FALSE	0	0	1	1	none	0.0001171481781957
T059	T107	FALSE	FALSE	0	0	1	1	none	9.03057454413999e-05
T065	T107	FALSE	FALSE	0	0	1	1	none	9.95086015953e-05
T069	T107	FALSE	FALSE	0	0	1	1	none	9.19479536942999e-05
T073	T107	FALSE	FALSE	0	0	1	1	none	0.0001118370748214
T075	T107	FALSE	FALSE	0	0	1	1	none	9.64960629426e-05
T077	T107	FALSE	FALSE	0	0	1	1	none	0.0001118370748214
T087	T107	FALSE	FALSE	0	0	1	1	none	0.0001116051887812
T095	T107	TRUE	TRUE	1	0	1	1	anc	5.901953111e-07
T099a	T107	FALSE	FALSE	0	0	1	1	none	1.12325331835e-05
T102	T107	FALSE	FALSE	0	0	1	1	none	4.7215624888e-06
T104	T107	FALSE	FALSE	0	0	1	1	none	9.95165207619999e-05
T105	T107	FALSE	FALSE	0	0	1	1	none	0.0001006889922175
S002	T126	TRUE	TRUE	0	0	1	1	none	0.0001148702437152
S007	T126	TRUE	TRUE	0	0	1	1	none	0.0001069458938061
S021	T126	TRUE	TRUE	0	0	1	1	none	0.0001134314902423
S024	T126	TRUE	TRUE	0	0	1	1	none	0.0001131069201612
S025	T126	TRUE	TRUE	0	0	1	1	none	0.0001184328014841
S026	T126	TRUE	TRUE	0	0	1	1	none	0.0001147148423201
S038	T126	TRUE	TRUE	0	0	1	1	none	0.0001103575667434
S039	T126	TRUE	TRUE	0	0	1	1	none	0.0001148280267603
S040	T126	TRUE	TRUE	0	0	1	1	none	6.38114499383e-05
S042	T126	TRUE	TRUE	0	0	1	1	none	0.0001127661456584
S071	T126	TRUE	TRUE	0	0	1	1	none	2.90545465885e-05
S078	T126	TRUE	TRUE	0	0	1	1	none	0.0001128619727881
S081	T126	TRUE	TRUE	0	0	1	1	none	0.000113897878917
S085	T126	TRUE	TRUE	0	0	1	1	none	7.38815173897e-05
S087	T126	TRUE	TRUE	0	0	1	1	none	8.97368218547e-05
S093	T126	TRUE	TRUE	0	0	1	1	none	5.5926325927e-05
S097	T126	TRUE	TRUE	0	0	1	1	none	0.0001154104635722
S102	T126	TRUE	TRUE	0	0	1	1	none	6.55721807791e-05
S106	T126	TRUE	TRUE	0	0	1	1	none	0.0001126736273452
S130	T126	TRUE	TRUE	0	0	1	1	none	8.91466265436e-05
T009	T126	FALSE	FALSE	0	0	1	1	none	0.0001259122196132
T010	T126	FALSE	FALSE	0	0	1	1	none	0.0001266596410665
T013	T126	FALSE	FALSE	0	0	1	1	none	0.0001157450215227
T014	T126	TRUE	TRUE	0	0	1	1	none	0.0001140804448623
T020	T126	TRUE	TRUE	0	0	1	1	none	0.0001129502001783
T021	T126	TRUE	TRUE	0	0	1	1	none	0.0001248394244194
T028	T126	TRUE	TRUE	0	0	1	1	none	0.0001135232417081
T035a	T126	TRUE	TRUE	0	0	1	1	none	8.94016399697e-05
T035b	T126	TRUE	TRUE	0	0	1	1	none	0.0001246180614202
T040	T126	TRUE	TRUE	0	0	1	1	none	0.0001191625505949
T056	T126	FALSE	FALSE	0	0	1	1	none	0.0001307407231048
T059	T126	TRUE	TRUE	0	0	1	1	none	7.17374087453e-05
T065	T126	TRUE	TRUE	0	0	1	1	none	0.0001131011465044
T069	T126	TRUE	TRUE	0	0	1	1	none	4.902153058e-05
T073	T126	TRUE	TRUE	0	0	1	1	none	0.0001254296197305
T075	T126	TRUE	TRUE	0	0	1	1	none	0.0001100886078517
T077	T126	TRUE	TRUE	0	0	1	1	none	0.0001254296197305
T087	T126	FALSE	FALSE	0	0	1	1	none	0.0001251977336903
T095	T126	TRUE	TRUE	0	0	1	1	none	9.17312068006e-05
T099a	T126	TRUE	TRUE	0	0	1	1	none	8.90928036748e-05
T102	T126	FALSE	FALSE	0	0	1	1	none	9.55824276699e-05
T104	T126	FALSE	FALSE	0	0	1	1	none	0.0001131090656711
T105	T126	FALSE	FALSE	0	0	1	1	none	0.0001142815371266
T107	T126	FALSE	FALSE	0	0	1	1	none	9.79432089142999e-05
S002	T156	FALSE	FALSE	0	0	1	1	none	7.60432881385e-05
S007	T156	FALSE	FALSE	0	0	1	1	none	5.07147043634e-05
S021	T156	FALSE	FALSE	0	0	1	1	none	7.46045346656e-05
S024	T156	FALSE	FALSE	0	0	1	1	none	7.42799645845e-05
S025	T156	FALSE	FALSE	0	0	1	1	none	7.96058459074e-05
S026	T156	FALSE	FALSE	0	0	1	1	none	7.58878867434e-05
S038	T156	FALSE	FALSE	0	0	1	1	none	6.6152805007e-06
S039	T156	FALSE	FALSE	0	0	1	1	none	7.60010711836e-05
S040	T156	FALSE	FALSE	0	0	1	1	none	9.78682530976e-05
S042	T156	FALSE	FALSE	0	0	1	1	none	7.39391900817e-05
S071	T156	FALSE	FALSE	0	0	1	1	none	8.62890455438e-05
S078	T156	FALSE	FALSE	0	0	1	1	none	7.40350172114e-05
S081	T156	FALSE	FALSE	0	0	1	1	none	7.50709233403e-05
S085	T156	FALSE	FALSE	0	0	1	1	none	7.57774389438e-05
S087	T156	FALSE	FALSE	0	0	1	1	none	9.16327434088e-05
S093	T156	FALSE	FALSE	0	0	1	1	none	5.94167369463e-05
S097	T156	FALSE	FALSE	0	0	1	1	none	7.65835079955e-05
S102	T156	FALSE	FALSE	0	0	1	1	none	9.96289839384e-05
S106	T156	FALSE	FALSE	0	0	1	1	none	7.38466717685e-05
S130	T156	FALSE	FALSE	0	0	1	1	none	9.10425480977e-05
T009	T156	FALSE	FALSE	0	0	1	1	none	8.70852640365e-05
T010	T156	FALSE	FALSE	0	0	1	1	none	8.78326854898e-05
T013	T156	FALSE	FALSE	0	0	1	1	none	1.200273528e-05
T014	T156	FALSE	FALSE	0	0	1	1	none	7.52534892856e-05
T020	T156	FALSE	FALSE	0	0	1	1	none	9.2079139356e-06
T021	T156	FALSE	FALSE	0	0	1	1	none	8.60124688427e-05
T028	T156	FALSE	FALSE	0	0	1	1	none	5.72920522654e-05
T035a	T156	FALSE	FALSE	0	0	1	1	none	9.12975615238e-05
T035b	T156	FALSE	FALSE	0	0	1	1	none	8.57911058435e-05
T040	T156	FALSE	FALSE	0	0	1	1	none	8.03355950182e-05
T056	T156	FALSE	FALSE	0	0	1	1	none	9.19137675281e-05
T059	T156	FALSE	FALSE	0	0	1	1	none	0.0001057942119046
T065	T156	FALSE	FALSE	0	0	1	1	none	9.3588602617e-06
T069	T156	FALSE	FALSE	0	0	1	1	none	0.0001074364201575
T073	T156	FALSE	FALSE	0	0	1	1	none	8.66026641538e-05
T075	T156	FALSE	FALSE	0	0	1	1	none	7.25776940058e-05
T077	T156	FALSE	FALSE	0	0	1	1	none	8.66026641538e-05
T087	T156	FALSE	FALSE	0	0	1	1	none	8.63707781136e-05
T095	T156	FALSE	FALSE	0	0	1	1	none	9.36271283547e-05
T099a	T156	FALSE	FALSE	0	0	1	1	none	9.09887252289e-05
T102	T156	FALSE	FALSE	0	0	1	1	none	9.7478349224e-05
T104	T156	FALSE	FALSE	0	0	1	1	none	5.68778762284e-05
T105	T156	FALSE	FALSE	0	0	1	1	none	1.05392508839e-05
T107	T156	FALSE	FALSE	0	0	1	1	none	9.98391304684e-05
T126	T156	FALSE	FALSE	0	0	1	1	none	0.0001134316753775
S002	T159a	TRUE	TRUE	0	0	1	1	none	2.82524240822e-05
S007	T159a	TRUE	TRUE	0	0	1	1	none	7.82001085131e-05
S021	T159a	TRUE	TRUE	0	0	1	1	none	2.68136706093e-05
S024	T159a	TRUE	TRUE	0	0	1	1	none	2.64891005282e-05
S025	T159a	TRUE	TRUE	0	0	1	1	none	2.81818279191e-05
S026	T159a	TRUE	TRUE	0	0	1	1	none	1.52381472611e-05
S038	T159a	TRUE	TRUE	0	0	1	1	none	8.16117814504e-05
S039	T159a	TRUE	TRUE	0	0	1	1	none	2.82102071273e-05
S040	T159a	TRUE	TRUE	0	0	1	1	none	0.0001079494233813
S042	T159a	TRUE	TRUE	0	0	1	1	none	2.61483260254e-05
S071	T159a	TRUE	TRUE	0	0	1	1	none	9.63702158275e-05
S078	T159a	TRUE	TRUE	0	0	1	1	none	2.62441531551e-05
S081	T159a	TRUE	TRUE	0	0	1	1	none	2.7280059284e-05
S085	T159a	TRUE	TRUE	0	0	1	1	none	8.58586092275e-05
S087	T159a	TRUE	TRUE	0	0	1	1	none	0.0001017139136925
S093	T159a	TRUE	TRUE	0	0	1	1	none	6.949790723e-05
S097	T159a	TRUE	TRUE	0	0	1	1	none	2.51594900072e-05
S102	T159a	TRUE	TRUE	0	0	1	1	none	0.0001097101542221
S106	T159a	TRUE	TRUE	0	0	1	1	none	2.60558077122e-05
S130	T159a	TRUE	TRUE	0	0	1	1	none	0.0001011237183814
T009	T159a	TRUE	TRUE	0	1	1	1	desc	1.2189833298e-06
T010	T159a	TRUE	TRUE	0	1	1	1	desc	1.9664047831e-06
T013	T159a	FALSE	FALSE	0	0	1	1	none	8.69992362297e-05
T014	T159a	TRUE	TRUE	0	0	1	1	none	2.74626252293e-05
T020	T159a	TRUE	TRUE	0	0	1	1	none	8.42044148853e-05
T021	T159a	TRUE	TRUE	0	0	1	1	none	2.5069693804e-06
T028	T159a	TRUE	TRUE	0	0	1	1	none	8.47774564151e-05
T035a	T159a	TRUE	TRUE	0	0	1	1	none	0.0001013787318075
T035b	T159a	TRUE	TRUE	0	0	1	1	none	2.2856063812e-06
T040	T159a	TRUE	TRUE	0	0	1	1	none	3.25447309619e-05
T056	T159a	FALSE	FALSE	0	1	1	1	desc	6.0474868214e-06
T059	T159a	TRUE	TRUE	0	0	1	1	none	0.0001158753821883
T065	T159a	TRUE	TRUE	0	0	1	1	none	8.43553612114e-05
T069	T159a	TRUE	TRUE	0	0	1	1	none	0.0001175175904412
T073	T159a	TRUE	TRUE	0	0	1	1	none	3.0971646915e-06
T075	T159a	TRUE	TRUE	0	0	1	1	none	8.26588642895e-05
T077	T159a	TRUE	TRUE	0	0	1	1	none	3.0971646915e-06
T087	T159a	TRUE	TRUE	0	1	1	1	desc	1.094692718e-06
T095	T159a	TRUE	TRUE	0	0	1	1	none	0.0001037082986384
T099a	T159a	TRUE	TRUE	0	0	1	1	none	0.0001010698955126
T102	T159a	FALSE	FALSE	0	0	1	1	none	0.0001075595195077
T104	T159a	FALSE	FALSE	0	0	1	1	none	8.43632803780999e-05
T105	T159a	FALSE	FALSE	0	0	1	1	none	8.55357518336e-05
T107	T159a	FALSE	FALSE	0	0	1	1	none	0.0001099203007521
T126	T159a	TRUE	TRUE	0	0	1	1	none	0.0001235128456612
T156	T159a	FALSE	FALSE	0	0	1	1	none	8.46858900845e-05
S002	T182	FALSE	FALSE	0	0	1	1	none	7.57502629294e-05
S007	T182	FALSE	FALSE	0	0	1	1	none	5.04216791543e-05
S021	T182	FALSE	FALSE	0	0	1	1	none	7.43115094565e-05
S024	T182	FALSE	FALSE	0	0	1	1	none	7.39869393754e-05
S025	T182	FALSE	FALSE	0	0	1	1	none	7.93128206983e-05
S026	T182	FALSE	FALSE	0	0	1	1	none	7.55948615343e-05
S038	T182	FALSE	FALSE	0	0	1	1	none	6.3222552916e-06
S039	T182	FALSE	FALSE	0	0	1	1	none	7.57080459745e-05
S040	T182	FALSE	FALSE	0	0	1	1	none	9.75752278885e-05
S042	T182	FALSE	FALSE	0	0	1	1	none	7.36461648726e-05
S071	T182	FALSE	FALSE	0	0	1	1	none	8.59960203347e-05
S078	T182	FALSE	FALSE	0	0	1	1	none	7.37419920023e-05
S081	T182	FALSE	FALSE	0	0	1	1	none	7.47778981312e-05
S085	T182	FALSE	FALSE	0	0	1	1	none	7.54844137347e-05
S087	T182	FALSE	FALSE	0	0	1	1	none	9.13397181997e-05
S093	T182	FALSE	FALSE	0	0	1	1	none	5.91237117372e-05
S097	T182	FALSE	FALSE	0	0	1	1	none	7.62904827864e-05
S102	T182	FALSE	FALSE	0	0	1	1	none	9.93359587293e-05
S106	T182	FALSE	FALSE	0	0	1	1	none	7.35536465594e-05
S130	T182	FALSE	FALSE	0	0	1	1	none	9.07495228886e-05
T009	T182	FALSE	FALSE	0	0	1	1	none	8.67922388274e-05
T010	T182	FALSE	FALSE	0	0	1	1	none	8.75396602807e-05
T013	T182	FALSE	FALSE	0	0	1	1	none	1.17097100709e-05
T014	T182	FALSE	FALSE	0	0	1	1	none	7.49604640765e-05
T020	T182	FALSE	FALSE	0	0	1	1	none	8.9148887265e-06
T021	T182	FALSE	FALSE	0	0	1	1	none	8.57194436336e-05
T028	T182	FALSE	FALSE	0	0	1	1	none	5.69990270563e-05
T035a	T182	FALSE	FALSE	0	0	1	1	none	9.10045363147e-05
T035b	T182	FALSE	FALSE	0	0	1	1	none	8.54980806344e-05
T040	T182	FALSE	FALSE	0	0	1	1	none	8.00425698091e-05
T056	T182	FALSE	FALSE	0	0	1	1	none	9.1620742319e-05
T059	T182	FALSE	FALSE	0	0	1	1	none	0.0001055011866955
T065	T182	FALSE	FALSE	0	0	1	1	none	9.0658350526e-06
T069	T182	FALSE	FALSE	0	0	1	1	none	0.0001071433949484
T073	T182	FALSE	FALSE	0	0	1	1	none	8.63096389447e-05
T075	T182	FALSE	FALSE	0	0	1	1	none	7.22846687967e-05
T077	T182	FALSE	FALSE	0	0	1	1	none	8.63096389447e-05
T087	T182	FALSE	FALSE	0	0	1	1	none	8.60777529045e-05
T095	T182	FALSE	FALSE	0	0	1	1	none	9.33341031456e-05
T099a	T182	FALSE	FALSE	0	0	1	1	none	9.06957000198e-05
T102	T182	FALSE	FALSE	0	0	1	1	none	9.71853240149e-05
T104	T182	FALSE	FALSE	0	0	1	1	none	5.65848510193e-05
T105	T182	FALSE	FALSE	0	0	1	1	none	1.02462256748e-05
T107	T182	FALSE	FALSE	0	0	1	1	none	9.95461052593e-05
T126	T182	FALSE	FALSE	0	0	1	1	none	0.0001131386501684
T156	T182	FALSE	FALSE	0	0	1	1	none	8.0531308599e-06
T159a	T182	FALSE	FALSE	0	0	1	1	none	8.43928648754e-05
S002	T188	TRUE	TRUE	0	0	1	1	none	7.67990169591e-05
S007	T188	TRUE	TRUE	0	0	1	1	none	3.6793060092e-05
S021	T188	TRUE	TRUE	0	0	1	1	none	7.53602634862e-05
S024	T188	TRUE	TRUE	0	0	1	1	none	7.50356934051e-05
S025	T188	TRUE	TRUE	0	0	1	1	none	8.0361574728e-05
S026	T188	TRUE	TRUE	0	0	1	1	none	7.6643615564e-05
S038	T188	TRUE	TRUE	0	0	1	1	none	5.48821061213e-05
S039	T188	TRUE	TRUE	0	0	1	1	none	7.67568000042e-05
S040	T188	TRUE	TRUE	0	0	1	1	none	9.86239819182e-05
S042	T188	TRUE	TRUE	0	0	1	1	none	7.46949189023e-05
S071	T188	TRUE	TRUE	0	0	1	1	none	8.70447743644e-05
S078	T188	TRUE	TRUE	0	0	1	1	none	7.4790746032e-05
S081	T188	TRUE	TRUE	0	0	1	1	none	7.58266521609e-05
S085	T188	TRUE	TRUE	0	0	1	1	none	7.65331677644e-05
S087	T188	TRUE	TRUE	0	0	1	1	none	9.23884722294e-05
S093	T188	TRUE	TRUE	0	0	1	1	none	6.01724657669e-05
S097	T188	TRUE	TRUE	0	0	1	1	none	7.73392368161e-05
S102	T188	TRUE	TRUE	0	0	1	1	none	0.000100384712759
S106	T188	TRUE	TRUE	0	0	1	1	none	7.46024005891e-05
S130	T188	TRUE	TRUE	0	0	1	1	none	9.17982769183e-05
T009	T188	FALSE	FALSE	0	0	1	1	none	8.78409928571e-05
T010	T188	FALSE	FALSE	0	0	1	1	none	8.85884143104e-05
T013	T188	FALSE	FALSE	0	0	1	1	none	6.02695609006e-05
T014	T188	TRUE	TRUE	0	0	1	1	none	7.60092181062e-05
T020	T188	TRUE	TRUE	0	0	1	1	none	5.74747395562e-05
T021	T188	TRUE	TRUE	0	0	1	1	none	8.67681976633e-05
T028	T188	TRUE	TRUE	0	0	1	1	none	2.716047039e-05
T035a	T188	TRUE	TRUE	0	0	1	1	none	9.20532903444e-05
T035b	T188	TRUE	TRUE	0	0	1	1	none	8.65468346641e-05
T040	T188	TRUE	TRUE	0	0	1	1	none	8.10913238388e-05
T056	T188	FALSE	FALSE	0	0	1	1	none	9.26694963487e-05
T059	T188	TRUE	TRUE	0	0	1	1	none	0.0001065499407252
T065	T188	TRUE	TRUE	0	0	1	1	none	5.76256858823e-05
T069	T188	TRUE	TRUE	0	0	1	1	none	0.0001081921489781
T073	T188	TRUE	TRUE	0	0	1	1	none	8.73583929744e-05
T075	T188	TRUE	TRUE	0	0	1	1	none	7.33334228264e-05
T077	T188	TRUE	TRUE	0	0	1	1	none	8.73583929744e-05
T087	T188	FALSE	FALSE	0	0	1	1	none	8.71265069342e-05
T095	T188	TRUE	TRUE	0	0	1	1	none	9.43828571753e-05
T099a	T188	TRUE	TRUE	0	0	1	1	none	9.17444540495e-05
T102	T188	FALSE	FALSE	0	0	1	1	none	9.82340780446e-05
T104	T188	FALSE	FALSE	0	0	1	1	none	3.5732304073e-05
T105	T188	FALSE	FALSE	0	0	1	1	none	5.88060765045e-05
T107	T188	FALSE	FALSE	0	0	1	1	none	0.000100594859289
T126	T188	TRUE	TRUE	0	0	1	1	none	0.0001141874041981
T156	T188	FALSE	FALSE	0	0	1	1	none	5.79562147554e-05
T159a	T188	TRUE	TRUE	0	0	1	1	none	8.54416189051e-05
T182	T188	FALSE	FALSE	0	0	1	1	none	5.76631895463e-05
S002	T192	FALSE	FALSE	0	0	1	1	none	0.000123384673222
S007	T192	FALSE	FALSE	0	0	1	1	none	0.0001154603233129
S021	T192	FALSE	FALSE	0	0	1	1	none	0.0001219459197491
S024	T192	FALSE	FALSE	0	0	1	1	none	0.000121621349668
S025	T192	FALSE	FALSE	0	0	1	1	none	0.0001269472309909
S026	T192	FALSE	FALSE	0	0	1	1	none	0.0001232292718269
S038	T192	FALSE	FALSE	0	0	1	1	none	0.0001188719962502
S039	T192	FALSE	FALSE	0	0	1	1	none	0.0001233424562671
S040	T192	FALSE	FALSE	0	0	1	1	none	7.23258794451e-05
S042	T192	FALSE	FALSE	0	0	1	1	none	0.0001212805751652
S071	T192	FALSE	FALSE	0	0	1	1	none	3.75689760953e-05
S078	T192	FALSE	FALSE	0	0	1	1	none	0.0001213764022949
S081	T192	FALSE	FALSE	0	0	1	1	none	0.0001224123084238
S085	T192	FALSE	FALSE	0	0	1	1	none	8.23959468965e-05
S087	T192	FALSE	FALSE	0	0	1	1	none	9.82512513615e-05
S093	T192	FALSE	FALSE	0	0	1	1	none	6.44407554338e-05
S097	T192	FALSE	FALSE	0	0	1	1	none	0.000123924893079
S102	T192	FALSE	FALSE	0	0	1	1	none	7.40866102859e-05
S106	T192	FALSE	FALSE	0	0	1	1	none	0.000121188056852
S130	T192	FALSE	FALSE	0	0	1	1	none	9.76610560504e-05
T009	T192	FALSE	FALSE	0	0	1	1	none	0.00013442664912
T010	T192	FALSE	FALSE	0	0	1	1	none	0.0001351740705733
T013	T192	FALSE	FALSE	0	0	1	1	none	0.0001242594510295
T014	T192	FALSE	FALSE	0	0	1	1	none	0.0001225948743691
T020	T192	FALSE	FALSE	0	0	1	1	none	0.0001214646296851
T021	T192	FALSE	FALSE	0	0	1	1	none	0.0001333538539262
T028	T192	FALSE	FALSE	0	0	1	1	none	0.0001220376712149
T035a	T192	FALSE	FALSE	0	0	1	1	none	9.79160694765e-05
T035b	T192	FALSE	FALSE	0	0	1	1	none	0.000133132490927
T040	T192	FALSE	FALSE	0	0	1	1	none	0.0001276769801017
T056	T192	FALSE	FALSE	0	0	1	1	none	0.0001392551526116
T059	T192	FALSE	FALSE	0	0	1	1	none	8.02518382521e-05
T065	T192	FALSE	FALSE	0	0	1	1	none	0.0001216155760112
T069	T192	FALSE	FALSE	0	0	1	1	none	5.75359600868e-05
T073	T192	FALSE	FALSE	0	0	1	1	none	0.0001339440492373
T075	T192	FALSE	FALSE	0	0	1	1	none	0.0001186030373585
T077	T192	FALSE	FALSE	0	0	1	1	none	0.0001339440492373
T087	T192	FALSE	FALSE	0	0	1	1	none	0.0001337121631971
T095	T192	FALSE	FALSE	0	0	1	1	none	0.0001002456363074
T099a	T192	FALSE	FALSE	0	0	1	1	none	9.76072331816e-05
T102	T192	FALSE	FALSE	0	0	1	1	none	0.0001040968571767
T104	T192	FALSE	FALSE	0	0	1	1	none	0.0001216234951779
T105	T192	FALSE	FALSE	0	0	1	1	none	0.0001227959666334
T107	T192	FALSE	FALSE	0	0	1	1	none	0.0001064576384211
T126	T192	TRUE	TRUE	1	0	1	1	anc	8.155234331e-07
T156	T192	FALSE	FALSE	0	0	1	1	none	0.0001219461048843
T159a	T192	FALSE	FALSE	0	0	1	1	none	0.000132027275168
T182	T192	FALSE	FALSE	0	0	1	1	none	0.0001216530796752
T188	T192	FALSE	FALSE	0	0	1	1	none	0.0001227018337049
S002	T223	FALSE	FALSE	0	0	1	1	none	7.63476194772e-05
S007	T223	FALSE	FALSE	0	0	1	1	none	5.10190357021e-05
S021	T223	FALSE	FALSE	0	0	1	1	none	7.49088660043e-05
S024	T223	FALSE	FALSE	0	0	1	1	none	7.45842959232e-05
S025	T223	FALSE	FALSE	0	0	1	1	none	7.99101772461e-05
S026	T223	FALSE	FALSE	0	0	1	1	none	7.61922180821e-05
S038	T223	FALSE	FALSE	0	0	1	1	none	6.9196118394e-06
S039	T223	FALSE	FALSE	0	0	1	1	none	7.63054025223e-05
S040	T223	FALSE	FALSE	0	0	1	1	none	9.81725844363e-05
S042	T223	FALSE	FALSE	0	0	1	1	none	7.42435214204e-05
S071	T223	FALSE	FALSE	0	0	1	1	none	8.65933768825e-05
S078	T223	FALSE	FALSE	0	0	1	1	none	7.43393485501e-05
S081	T223	FALSE	FALSE	0	0	1	1	none	7.5375254679e-05
S085	T223	FALSE	FALSE	0	0	1	1	none	7.60817702825e-05
S087	T223	FALSE	FALSE	0	0	1	1	none	9.19370747475e-05
S093	T223	FALSE	FALSE	0	0	1	1	none	5.9721068285e-05
S097	T223	FALSE	FALSE	0	0	1	1	none	7.68878393342e-05
S102	T223	FALSE	FALSE	0	0	1	1	none	9.99333152771e-05
S106	T223	FALSE	FALSE	0	0	1	1	none	7.41510031072e-05
S130	T223	FALSE	FALSE	0	0	1	1	none	9.13468794364e-05
T009	T223	FALSE	FALSE	0	0	1	1	none	8.73895953752e-05
T010	T223	FALSE	FALSE	0	0	1	1	none	8.81370168285e-05
T013	T223	FALSE	FALSE	0	0	1	1	none	1.23070666187e-05
T014	T223	FALSE	FALSE	0	0	1	1	none	7.55578206243e-05
T020	T223	FALSE	FALSE	0	0	1	1	none	9.5122452743e-06
T021	T223	FALSE	FALSE	0	0	1	1	none	8.63168001814e-05
T028	T223	FALSE	FALSE	0	0	1	1	none	5.75963836041e-05
T035a	T223	FALSE	FALSE	0	0	1	1	none	9.16018928625e-05
T035b	T223	FALSE	FALSE	0	0	1	1	none	8.60954371822e-05
T040	T223	FALSE	FALSE	0	0	1	1	none	8.06399263569e-05
T056	T223	FALSE	FALSE	0	0	1	1	none	9.22180988668e-05
T059	T223	FALSE	FALSE	0	0	1	1	none	0.0001060985432433
T065	T223	FALSE	FALSE	0	0	1	1	none	9.6631916004e-06
T069	T223	FALSE	FALSE	0	0	1	1	none	0.0001077407514962
T073	T223	FALSE	FALSE	0	0	1	1	none	8.69069954925e-05
T075	T223	FALSE	FALSE	0	0	1	1	none	7.28820253445e-05
T077	T223	FALSE	FALSE	0	0	1	1	none	8.69069954925e-05
T087	T223	FALSE	FALSE	0	0	1	1	none	8.66751094523e-05
T095	T223	FALSE	FALSE	0	0	1	1	none	9.39314596934e-05
T099a	T223	FALSE	FALSE	0	0	1	1	none	9.12930565676e-05
T102	T223	FALSE	FALSE	0	0	1	1	none	9.77826805627e-05
T104	T223	FALSE	FALSE	0	0	1	1	none	5.71822075671e-05
T105	T223	FALSE	FALSE	0	0	1	1	none	1.08435822226e-05
T107	T223	FALSE	FALSE	0	0	1	1	none	0.0001001434618071
T126	T223	FALSE	FALSE	0	0	1	1	none	0.0001137360067162
T156	T223	FALSE	FALSE	0	0	1	1	none	8.6504874077e-06
T159a	T223	FALSE	FALSE	0	0	1	1	none	8.49902214232e-05
T182	T223	FALSE	FALSE	0	0	1	1	none	5.3189190366e-06
T188	T223	FALSE	FALSE	0	0	1	1	none	5.82605460941e-05
T192	T223	FALSE	FALSE	0	0	1	1	none	0.000122250436223
S002	T225	FALSE	FALSE	0	0	1	1	none	8.13550459383999e-05
S007	T225	FALSE	FALSE	0	0	1	1	none	5.60264621633e-05
S021	T225	FALSE	FALSE	0	0	1	1	none	7.99162924654999e-05
S024	T225	FALSE	FALSE	0	0	1	1	none	7.95917223843999e-05
S025	T225	FALSE	FALSE	0	0	1	1	none	8.49176037072999e-05
S026	T225	FALSE	FALSE	0	0	1	1	none	8.11996445432999e-05
S038	T225	FALSE	FALSE	0	0	1	1	none	1.19270383006e-05
S039	T225	FALSE	FALSE	0	0	1	1	none	8.13128289834999e-05
S040	T225	FALSE	FALSE	0	0	1	1	none	0.0001031800108975
S042	T225	FALSE	FALSE	0	0	1	1	none	7.92509478815999e-05
S071	T225	FALSE	FALSE	0	0	1	1	none	9.16008033436999e-05
S078	T225	FALSE	FALSE	0	0	1	1	none	7.93467750112999e-05
S081	T225	FALSE	FALSE	0	0	1	1	none	8.03826811401999e-05
S085	T225	FALSE	FALSE	0	0	1	1	none	8.10891967436999e-05
S087	T225	FALSE	FALSE	0	0	1	1	none	9.69445012086999e-05
S093	T225	FALSE	FALSE	0	0	1	1	none	6.47284947462e-05
S097	T225	FALSE	FALSE	0	0	1	1	none	8.18952657953999e-05
S102	T225	FALSE	FALSE	0	0	1	1	none	0.0001049407417383
S106	T225	FALSE	FALSE	0	0	1	1	none	7.91584295683999e-05
S130	T225	FALSE	FALSE	0	0	1	1	none	9.63543058975999e-05
T009	T225	FALSE	FALSE	0	0	1	1	none	9.23970218363999e-05
T010	T225	FALSE	FALSE	0	0	1	1	none	9.31444432897e-05
T013	T225	FALSE	FALSE	0	0	1	1	none	1.73144930799e-05
T014	T225	FALSE	FALSE	0	0	1	1	none	8.05652470854999e-05
T020	T225	FALSE	FALSE	0	0	1	1	none	1.45196717355e-05
T021	T225	FALSE	FALSE	0	0	1	1	none	9.13242266425999e-05
T028	T225	FALSE	FALSE	0	0	1	1	none	6.26038100653e-05
T035a	T225	FALSE	FALSE	0	0	1	1	none	9.66093193236999e-05
T035b	T225	FALSE	FALSE	0	0	1	1	none	9.11028636433999e-05
T040	T225	FALSE	FALSE	0	0	1	1	none	8.56473528180999e-05
T056	T225	FALSE	FALSE	0	0	1	1	none	9.7225525328e-05
T059	T225	FALSE	FALSE	0	0	1	1	none	0.0001111059697045
T065	T225	FALSE	FALSE	0	0	1	1	none	1.46706180616e-05
T069	T225	FALSE	FALSE	0	0	1	1	none	0.0001127481779574
T073	T225	FALSE	FALSE	0	0	1	1	none	9.19144219536999e-05
T075	T225	FALSE	FALSE	0	0	1	1	none	7.78894518057e-05
T077	T225	FALSE	FALSE	0	0	1	1	none	9.19144219536999e-05
T087	T225	FALSE	FALSE	0	0	1	1	none	9.16825359134999e-05
T095	T225	FALSE	FALSE	0	0	1	1	none	9.89388861545999e-05
T099a	T225	FALSE	FALSE	0	0	1	1	none	9.63004830287999e-05
T102	T225	FALSE	FALSE	0	0	1	1	none	0.0001027901070239
T104	T225	FALSE	FALSE	0	0	1	1	none	6.21896340283e-05
T105	T225	FALSE	FALSE	0	0	1	1	none	1.58510086838e-05
T107	T225	FALSE	FALSE	0	0	1	1	none	0.0001051508882683
T126	T225	FALSE	FALSE	0	0	1	1	none	0.0001187434331774
T156	T225	FALSE	FALSE	0	0	1	1	none	1.12137109109e-05
T159a	T225	FALSE	FALSE	0	0	1	1	none	8.99976478843999e-05
T182	T225	FALSE	FALSE	0	0	1	1	none	1.33648886598e-05
T188	T225	FALSE	FALSE	0	0	1	1	none	6.32679725553e-05
T192	T225	FALSE	FALSE	0	0	1	1	none	0.0001272578626842
T223	T225	FALSE	FALSE	0	0	1	1	none	1.39622452076e-05
S002	T230	FALSE	FALSE	0	0	1	1	none	3.21320630926e-05
S007	T230	FALSE	FALSE	0	0	1	1	none	8.20797475235e-05
S021	T230	FALSE	FALSE	0	0	1	1	none	3.06933096197e-05
S024	T230	FALSE	FALSE	0	0	1	1	none	3.03687395386e-05
S025	T230	FALSE	FALSE	0	0	1	1	none	3.20614669295e-05
S026	T230	FALSE	FALSE	0	0	1	1	none	1.91177862715e-05
S038	T230	FALSE	FALSE	0	0	1	1	none	8.54914204608e-05
S039	T230	FALSE	FALSE	0	0	1	1	none	3.20898461377e-05
S040	T230	FALSE	FALSE	0	0	1	1	none	0.0001118290623917
S042	T230	FALSE	FALSE	0	0	1	1	none	3.00279650358e-05
S071	T230	FALSE	FALSE	0	0	1	1	none	0.0001002498548379
S078	T230	FALSE	FALSE	0	0	1	1	none	3.01237921655e-05
S081	T230	FALSE	FALSE	0	0	1	1	none	3.11596982944e-05
S085	T230	FALSE	FALSE	0	0	1	1	none	8.97382482379e-05
S087	T230	FALSE	FALSE	0	0	1	1	none	0.0001055935527029
S093	T230	FALSE	FALSE	0	0	1	1	none	7.33775462404e-05
S097	T230	FALSE	FALSE	0	0	1	1	none	2.90391290176e-05
S102	T230	FALSE	FALSE	0	0	1	1	none	0.0001135897932325
S106	T230	FALSE	FALSE	0	0	1	1	none	2.99354467226e-05
S130	T230	FALSE	FALSE	0	0	1	1	none	0.0001050033573918
T009	T230	TRUE	TRUE	0	0	1	1	none	2.7378410958e-06
T010	T230	TRUE	TRUE	0	0	1	1	none	2.3048719269e-06
T013	T230	FALSE	FALSE	0	0	1	1	none	9.08788752401e-05
T014	T230	FALSE	FALSE	0	0	1	1	none	3.13422642397e-05
T020	T230	FALSE	FALSE	0	0	1	1	none	8.80840538957e-05
T021	T230	FALSE	FALSE	0	0	1	1	none	6.3866083908e-06
T028	T230	FALSE	FALSE	0	0	1	1	none	8.86570954255e-05
T035a	T230	FALSE	FALSE	0	0	1	1	none	0.0001052583708179
T035b	T230	FALSE	FALSE	0	0	1	1	none	6.1652453916e-06
T040	T230	FALSE	FALSE	0	0	1	1	none	3.64243699723e-05
T056	T230	FALSE	FALSE	0	0	1	1	none	7.5663445874e-06
T059	T230	FALSE	FALSE	0	0	1	1	none	0.0001197550211987
T065	T230	FALSE	FALSE	0	0	1	1	none	8.82350002218e-05
T069	T230	FALSE	FALSE	0	0	1	1	none	0.0001213972294516
T073	T230	FALSE	FALSE	0	0	1	1	none	6.9768037019e-06
T075	T230	FALSE	FALSE	0	0	1	1	none	8.65385032999e-05
T077	T230	FALSE	FALSE	0	0	1	1	none	6.9768037019e-06
T087	T230	FALSE	FALSE	0	0	1	1	none	4.3841364173e-06
T095	T230	FALSE	FALSE	0	0	1	1	none	0.0001075879376488
T099a	T230	FALSE	FALSE	0	0	1	1	none	0.000104949534523
T102	T230	FALSE	FALSE	0	0	1	1	none	0.0001114391585181
T104	T230	FALSE	FALSE	0	0	1	1	none	8.82429193885e-05
T105	T230	FALSE	FALSE	0	0	1	1	none	8.9415390844e-05
T107	T230	FALSE	FALSE	0	0	1	1	none	0.0001137999397625
T126	T230	FALSE	FALSE	0	0	1	1	none	0.0001273924846716
T156	T230	FALSE	FALSE	0	0	1	1	none	8.85655290949e-05
T159a	T230	TRUE	TRUE	1	0	1	1	anc	2.6992483882e-06
T182	T230	FALSE	FALSE	0	0	1	1	none	8.82725038858e-05
T188	T230	FALSE	FALSE	0	0	1	1	none	8.93212579155e-05
T192	T230	FALSE	FALSE	0	0	1	1	none	0.0001359069141784
T223	T230	FALSE	FALSE	0	0	1	1	none	8.88698604336e-05
T225	T230	FALSE	FALSE	0	0	1	1	none	9.38772868947999e-05
S002	T232	TRUE	TRUE	0	0	1	1	none	0.0001123559077452
S007	T232	TRUE	TRUE	0	0	1	1	none	0.0001044315578361
S021	T232	TRUE	TRUE	0	0	1	1	none	0.0001109171542723
S024	T232	TRUE	TRUE	0	0	1	1	none	0.0001105925841912
S025	T232	TRUE	TRUE	0	0	1	1	none	0.0001159184655141
S026	T232	TRUE	TRUE	0	0	1	1	none	0.0001122005063501
S038	T232	TRUE	TRUE	0	0	1	1	none	0.0001078432307734
S039	T232	TRUE	TRUE	0	0	1	1	none	0.0001123136907903
S040	T232	TRUE	TRUE	0	0	1	1	none	6.12971139683e-05
S042	T232	TRUE	TRUE	0	0	1	1	none	0.0001102518096884
S071	T232	TRUE	TRUE	0	0	1	1	none	2.65402106185e-05
S078	T232	TRUE	TRUE	0	0	1	1	none	0.0001103476368181
S081	T232	TRUE	TRUE	0	0	1	1	none	0.000111383542947
S085	T232	TRUE	TRUE	0	0	1	1	none	7.13671814197e-05
S087	T232	TRUE	TRUE	0	0	1	1	none	8.72224858847e-05
S093	T232	TRUE	TRUE	0	0	1	1	none	5.3411989957e-05
S097	T232	TRUE	TRUE	0	0	1	1	none	0.0001128961276022
S102	T232	TRUE	TRUE	0	0	1	1	none	6.30578448091e-05
S106	T232	TRUE	TRUE	0	0	1	1	none	0.0001101592913752
S130	T232	TRUE	TRUE	0	0	1	1	none	8.66322905736e-05
T009	T232	FALSE	FALSE	0	0	1	1	none	0.0001233978836432
T010	T232	FALSE	FALSE	0	0	1	1	none	0.0001241453050965
T013	T232	FALSE	FALSE	0	0	1	1	none	0.0001132306855527
T014	T232	TRUE	TRUE	0	0	1	1	none	0.0001115661088923
T020	T232	TRUE	TRUE	0	0	1	1	none	0.0001104358642083
T021	T232	TRUE	TRUE	0	0	1	1	none	0.0001223250884494
T028	T232	TRUE	TRUE	0	0	1	1	none	0.0001110089057381
T035a	T232	TRUE	TRUE	0	0	1	1	none	8.68873039997e-05
T035b	T232	TRUE	TRUE	0	0	1	1	none	0.0001221037254502
T040	T232	TRUE	TRUE	0	0	1	1	none	0.0001166482146249
T056	T232	FALSE	FALSE	0	0	1	1	none	0.0001282263871348
T059	T232	TRUE	TRUE	0	0	1	1	none	6.92230727753e-05
T065	T232	TRUE	TRUE	0	0	1	1	none	0.0001105868105344
T069	T232	TRUE	TRUE	0	0	1	1	none	4.650719461e-05
T073	T232	TRUE	TRUE	0	0	1	1	none	0.0001229152837605
T075	T232	TRUE	TRUE	0	0	1	1	none	0.0001075742718817
T077	T232	TRUE	TRUE	0	0	1	1	none	0.0001229152837605
T087	T232	FALSE	FALSE	0	0	1	1	none	0.0001226833977203
T095	T232	TRUE	TRUE	0	0	1	1	none	8.92168708306e-05
T099a	T232	TRUE	TRUE	0	0	1	1	none	8.65784677048e-05
T102	T232	FALSE	FALSE	0	0	1	1	none	9.30680916999e-05
T104	T232	FALSE	FALSE	0	0	1	1	none	0.0001105947297011
T105	T232	FALSE	FALSE	0	0	1	1	none	0.0001117672011566
T107	T232	FALSE	FALSE	0	0	1	1	none	9.54288729442999e-05
T126	T232	TRUE	TRUE	0	0	1	1	none	5.40444943e-06
T156	T232	FALSE	FALSE	0	0	1	1	none	0.0001109173394075
T159a	T232	TRUE	TRUE	0	0	1	1	none	0.0001209985096912
T182	T232	FALSE	FALSE	0	0	1	1	none	0.0001106243141984
T188	T232	TRUE	TRUE	0	0	1	1	none	0.0001116730682281
T192	T232	FALSE	FALSE	0	0	1	1	none	1.39188789368e-05
T223	T232	FALSE	FALSE	0	0	1	1	none	0.0001112216707462
T225	T232	FALSE	FALSE	0	0	1	1	none	0.0001162290972074
T230	T232	FALSE	FALSE	0	0	1	1	none	0.0001248781487016
S002	T241	FALSE	FALSE	0	0	1	1	none	9.89697423246998e-05
S007	T241	FALSE	FALSE	0	0	1	1	none	7.36411585495999e-05
S021	T241	FALSE	FALSE	0	0	1	1	none	9.75309888517998e-05
S024	T241	FALSE	FALSE	0	0	1	1	none	9.72064187706998e-05
S025	T241	FALSE	FALSE	0	0	1	1	none	0.0001025323000936
S026	T241	FALSE	FALSE	0	0	1	1	none	9.88143409295998e-05
S038	T241	FALSE	FALSE	0	0	1	1	none	2.83613440647e-05
S039	T241	FALSE	FALSE	0	0	1	1	none	9.89275253697998e-05
S040	T241	FALSE	FALSE	0	0	1	1	none	0.0001207947072838
S042	T241	FALSE	FALSE	0	0	1	1	none	9.68656442678998e-05
S071	T241	FALSE	FALSE	0	0	1	1	none	0.00010921549973
S078	T241	FALSE	FALSE	0	0	1	1	none	9.69614713975998e-05
S081	T241	FALSE	FALSE	0	0	1	1	none	9.79973775264998e-05
S085	T241	FALSE	FALSE	0	0	1	1	none	9.87038931299998e-05
S087	T241	FALSE	FALSE	0	0	1	1	none	0.000114559197595
S093	T241	FALSE	FALSE	0	0	1	1	none	8.23431911324999e-05
S097	T241	FALSE	FALSE	0	0	1	1	none	9.95099621816998e-05
S102	T241	FALSE	FALSE	0	0	1	1	none	0.0001225554381246
S106	T241	FALSE	FALSE	0	0	1	1	none	9.67731259546998e-05
S130	T241	FALSE	FALSE	0	0	1	1	none	0.0001139690022839
T009	T241	FALSE	FALSE	0	0	1	1	none	0.0001100117182227
T010	T241	FALSE	FALSE	0	0	1	1	none	0.000110759139676
T013	T241	FALSE	FALSE	0	0	1	1	none	2.4741253446e-05
T014	T241	FALSE	FALSE	0	0	1	1	none	9.81799434717998e-05
T020	T241	FALSE	FALSE	0	0	1	1	none	3.09539774996e-05
T021	T241	FALSE	FALSE	0	0	1	1	none	0.0001089389230289
T028	T241	FALSE	FALSE	0	0	1	1	none	8.02185064515999e-05
T035a	T241	FALSE	FALSE	0	0	1	1	none	0.00011422401571
T035b	T241	FALSE	FALSE	0	0	1	1	none	0.0001087175600297
T040	T241	FALSE	FALSE	0	0	1	1	none	0.0001032620492044
T056	T241	FALSE	FALSE	0	0	1	1	none	0.0001148402217143
T059	T241	FALSE	FALSE	0	0	1	1	none	0.0001287206660908
T065	T241	FALSE	FALSE	0	0	1	1	none	2.56177643037e-05
T069	T241	FALSE	FALSE	0	0	1	1	none	0.0001303628743437
T073	T241	FALSE	FALSE	0	0	1	1	none	0.00010952911834
T075	T241	FALSE	FALSE	0	0	1	1	none	9.5504148192e-05
T077	T241	FALSE	FALSE	0	0	1	1	none	0.00010952911834
T087	T241	FALSE	FALSE	0	0	1	1	none	0.0001092972322998
T095	T241	FALSE	FALSE	0	0	1	1	none	0.0001165535825409
T099a	T241	FALSE	FALSE	0	0	1	1	none	0.0001139151794151
T102	T241	FALSE	FALSE	0	0	1	1	none	0.0001204048034102
T104	T241	FALSE	FALSE	0	0	1	1	none	7.98043304145999e-05
T105	T241	FALSE	FALSE	0	0	1	1	none	2.67981549259e-05
T107	T241	FALSE	FALSE	0	0	1	1	none	0.0001227655846546
T126	T241	FALSE	FALSE	0	0	1	1	none	0.0001363581295637
T156	T241	FALSE	FALSE	0	0	1	1	none	3.2615843321e-05
T159a	T241	FALSE	FALSE	0	0	1	1	none	0.0001076123442707
T182	T241	FALSE	FALSE	0	0	1	1	none	3.23228181119e-05
T188	T241	FALSE	FALSE	0	0	1	1	none	8.08826689415999e-05
T192	T241	FALSE	FALSE	0	0	1	1	none	0.0001448725590705
T223	T241	FALSE	FALSE	0	0	1	1	none	3.29201746597e-05
T225	T241	FALSE	FALSE	0	0	1	1	none	3.79276011209e-05
T230	T241	FALSE	FALSE	0	0	1	1	none	0.0001114919832811
T232	T241	FALSE	FALSE	0	0	1	1	none	0.0001338437935937
S002	T270	FALSE	FALSE	0	0	1	1	none	0.0001152640099004
S007	T270	FALSE	FALSE	0	0	1	1	none	0.0001073396599913
S021	T270	FALSE	FALSE	0	0	1	1	none	0.0001138252564275
S024	T270	FALSE	FALSE	0	0	1	1	none	0.0001135006863464
S025	T270	FALSE	FALSE	0	0	1	1	none	0.0001188265676693
S026	T270	FALSE	FALSE	0	0	1	1	none	0.0001151086085053
S038	T270	FALSE	FALSE	0	0	1	1	none	0.0001107513329286
S039	T270	FALSE	FALSE	0	0	1	1	none	0.0001152217929455
S040	T270	FALSE	FALSE	0	0	1	1	none	6.42052161235e-05
S042	T270	FALSE	FALSE	0	0	1	1	none	0.0001131599118436
S071	T270	FALSE	FALSE	0	0	1	1	none	2.94483127737e-05
S078	T270	FALSE	FALSE	0	0	1	1	none	0.0001132557389733
S081	T270	FALSE	FALSE	0	0	1	1	none	0.0001142916451022
S085	T270	FALSE	FALSE	0	0	1	1	none	7.42752835749e-05
S087	T270	FALSE	FALSE	0	0	1	1	none	9.01305880399e-05
S093	T270	FALSE	FALSE	0	0	1	1	none	5.63200921122e-05
S097	T270	FALSE	FALSE	0	0	1	1	none	0.0001158042297574
S102	T270	FALSE	FALSE	0	0	1	1	none	6.59659469643e-05
S106	T270	FALSE	FALSE	0	0	1	1	none	0.0001130673935304
S130	T270	FALSE	FALSE	0	0	1	1	none	8.95403927288e-05
T009	T270	FALSE	FALSE	0	0	1	1	none	0.0001263059857984
T010	T270	FALSE	FALSE	0	0	1	1	none	0.0001270534072517
T013	T270	FALSE	FALSE	0	0	1	1	none	0.0001161387877079
T014	T270	FALSE	FALSE	0	0	1	1	none	0.0001144742110475
T020	T270	FALSE	FALSE	0	0	1	1	none	0.0001133439663635
T021	T270	FALSE	FALSE	0	0	1	1	none	0.0001252331906046
T028	T270	FALSE	FALSE	0	0	1	1	none	0.0001139170078933
T035a	T270	FALSE	FALSE	0	0	1	1	none	8.97954061549e-05
T035b	T270	FALSE	FALSE	0	0	1	1	none	0.0001250118276054
T040	T270	FALSE	FALSE	0	0	1	1	none	0.0001195563167801
T056	T270	FALSE	FALSE	0	0	1	1	none	0.00013113448929
T059	T270	FALSE	FALSE	0	0	1	1	none	7.21311749305e-05
T065	T270	FALSE	FALSE	0	0	1	1	none	0.0001134949126896
T069	T270	FALSE	FALSE	0	0	1	1	none	4.94152967652e-05
T073	T270	FALSE	FALSE	0	0	1	1	none	0.0001258233859157
T075	T270	FALSE	FALSE	0	0	1	1	none	0.0001104823740369
T077	T270	FALSE	FALSE	0	0	1	1	none	0.0001258233859157
T087	T270	FALSE	FALSE	0	0	1	1	none	0.0001255914998755
T095	T270	FALSE	FALSE	0	0	1	1	none	9.21249729858e-05
T099a	T270	FALSE	FALSE	0	0	1	1	none	8.948656986e-05
T102	T270	FALSE	FALSE	0	0	1	1	none	9.59761938551e-05
T104	T270	FALSE	FALSE	0	0	1	1	none	0.0001135028318563
T105	T270	FALSE	FALSE	0	0	1	1	none	0.0001146753033118
T107	T270	FALSE	FALSE	0	0	1	1	none	9.83369750995e-05
T126	T270	FALSE	FALSE	0	0	1	1	none	8.3125515852e-06
T156	T270	FALSE	FALSE	0	0	1	1	none	0.0001138254415627
T159a	T270	FALSE	FALSE	0	0	1	1	none	0.0001239066118464
T182	T270	FALSE	FALSE	0	0	1	1	none	0.0001135324163536
T188	T270	FALSE	FALSE	0	0	1	1	none	0.0001145811703833
T192	T270	FALSE	FALSE	0	0	1	1	none	1.6826981092e-05
T223	T270	FALSE	FALSE	0	0	1	1	none	0.0001141297729014
T225	T270	FALSE	FALSE	0	0	1	1	none	0.0001191371993626
T230	T270	FALSE	FALSE	0	0	1	1	none	0.0001277862508568
T232	T270	TRUE	TRUE	1	0	1	1	anc	5.901953111e-07
T241	T270	FALSE	FALSE	0	0	1	1	none	0.0001367518957489
S002	T271b	FALSE	FALSE	0	0	1	1	none	8.66668037382999e-05
S007	T271b	FALSE	FALSE	0	0	1	1	none	6.13382199632e-05
S021	T271b	FALSE	FALSE	0	0	1	1	none	8.52280502653999e-05
S024	T271b	FALSE	FALSE	0	0	1	1	none	8.49034801842999e-05
S025	T271b	FALSE	FALSE	0	0	1	1	none	9.02293615071999e-05
S026	T271b	FALSE	FALSE	0	0	1	1	none	8.65114023431999e-05
S038	T271b	FALSE	FALSE	0	0	1	1	none	1.72387961005e-05
S039	T271b	FALSE	FALSE	0	0	1	1	none	8.66245867833999e-05
S040	T271b	FALSE	FALSE	0	0	1	1	none	0.0001084917686974
S042	T271b	FALSE	FALSE	0	0	1	1	none	8.45627056814999e-05
S071	T271b	FALSE	FALSE	0	0	1	1	none	9.69125611435999e-05
S078	T271b	FALSE	FALSE	0	0	1	1	none	8.46585328111999e-05
S081	T271b	FALSE	FALSE	0	0	1	1	none	8.56944389400999e-05
S085	T271b	FALSE	FALSE	0	0	1	1	none	8.64009545435999e-05
S087	T271b	FALSE	FALSE	0	0	1	1	none	0.0001022562590086
S093	T271b	FALSE	FALSE	0	0	1	1	none	7.00402525460999e-05
S097	T271b	FALSE	FALSE	0	0	1	1	none	8.72070235952999e-05
S102	T271b	FALSE	FALSE	0	0	1	1	none	0.0001102524995382
S106	T271b	FALSE	FALSE	0	0	1	1	none	8.44701873682999e-05
S130	T271b	FALSE	FALSE	0	0	1	1	none	0.0001016660636975
T009	T271b	FALSE	FALSE	0	0	1	1	none	9.77087796362999e-05
T010	T271b	FALSE	FALSE	0	0	1	1	none	9.84562010895999e-05
T013	T271b	FALSE	FALSE	0	0	1	1	none	2.26262508798e-05
T014	T271b	FALSE	FALSE	0	0	1	1	none	8.58770048853999e-05
T020	T271b	FALSE	FALSE	0	0	1	1	none	1.98314295354e-05
T021	T271b	FALSE	FALSE	0	0	1	1	none	9.66359844424999e-05
T028	T271b	FALSE	FALSE	0	0	1	1	none	6.79155678652e-05
T035a	T271b	FALSE	FALSE	0	0	1	1	none	0.0001019210771236
T035b	T271b	FALSE	FALSE	0	0	1	1	none	9.64146214432999e-05
T040	T271b	FALSE	FALSE	0	0	1	1	none	9.09591106179999e-05
T056	T271b	FALSE	FALSE	0	0	1	1	none	0.0001025372831279
T059	T271b	FALSE	FALSE	0	0	1	1	none	0.0001164177275044
T065	T271b	FALSE	FALSE	0	0	1	1	none	1.99823758615e-05
T069	T271b	FALSE	FALSE	0	0	1	1	none	0.0001180599357573
T073	T271b	FALSE	FALSE	0	0	1	1	none	9.72261797535999e-05
T075	T271b	FALSE	FALSE	0	0	1	1	none	8.32012096056e-05
T077	T271b	FALSE	FALSE	0	0	1	1	none	9.72261797535999e-05
T087	T271b	FALSE	FALSE	0	0	1	1	none	9.69942937133999e-05
T095	T271b	FALSE	FALSE	0	0	1	1	none	0.0001042506439545
T099a	T271b	FALSE	FALSE	0	0	1	1	none	0.0001016122408287
T102	T271b	FALSE	FALSE	0	0	1	1	none	0.0001081018648238
T104	T271b	FALSE	FALSE	0	0	1	1	none	6.75013918281999e-05
T105	T271b	FALSE	FALSE	0	0	1	1	none	2.11627664837e-05
T107	T271b	FALSE	FALSE	0	0	1	1	none	0.0001104626460682
T126	T271b	FALSE	FALSE	0	0	1	1	none	0.0001240551909773
T156	T271b	FALSE	FALSE	0	0	1	1	none	1.65254687108e-05
T159a	T271b	FALSE	FALSE	0	0	1	1	none	9.53094056842999e-05
T182	T271b	FALSE	FALSE	0	0	1	1	none	1.86766464597e-05
T188	T271b	FALSE	FALSE	0	0	1	1	none	6.85797303552e-05
T192	T271b	FALSE	FALSE	0	0	1	1	none	0.0001325696204841
T223	T271b	FALSE	FALSE	0	0	1	1	none	1.92740030075e-05
T225	T271b	FALSE	FALSE	0	0	1	1	none	6.4921484221e-06
T230	T271b	FALSE	FALSE	0	0	1	1	none	9.91890446946999e-05
T232	T271b	FALSE	FALSE	0	0	1	1	none	0.0001215408550073
T241	T271b	FALSE	FALSE	0	0	1	1	none	4.32393589208e-05
T270	T271b	FALSE	FALSE	0	0	1	1	none	0.0001244489571625
S002	T301	FALSE	FALSE	0	0	1	1	none	0.0001248120537668
S007	T301	FALSE	FALSE	0	0	1	1	none	0.0001168877038577
S021	T301	FALSE	FALSE	0	0	1	1	none	0.0001233733002939
S024	T301	FALSE	FALSE	0	0	1	1	none	0.0001230487302128
S025	T301	FALSE	FALSE	0	0	1	1	none	0.0001283746115357
S026	T301	FALSE	FALSE	0	0	1	1	none	0.0001246566523717
S038	T301	FALSE	FALSE	0	0	1	1	none	0.000120299376795
S039	T301	FALSE	FALSE	0	0	1	1	none	0.0001247698368119
S040	T301	FALSE	FALSE	0	0	1	1	none	7.37532599899e-05
S042	T301	FALSE	FALSE	0	0	1	1	none	0.00012270795571
S071	T301	FALSE	FALSE	0	0	1	1	none	3.89963566401e-05
S078	T301	FALSE	FALSE	0	0	1	1	none	0.0001228037828397
S081	T301	FALSE	FALSE	0	0	1	1	none	0.0001238396889686
S085	T301	FALSE	FALSE	0	0	1	1	none	8.38233274413e-05
S087	T301	FALSE	FALSE	0	0	1	1	none	9.96786319063e-05
S093	T301	FALSE	FALSE	0	0	1	1	none	6.58681359786e-05
S097	T301	FALSE	FALSE	0	0	1	1	none	0.0001253522736238
S102	T301	FALSE	FALSE	0	0	1	1	none	7.55139908307e-05
S106	T301	FALSE	FALSE	0	0	1	1	none	0.0001226154373968
S130	T301	FALSE	FALSE	0	0	1	1	none	9.90884365952e-05
T009	T301	FALSE	FALSE	0	0	1	1	none	0.0001358540296648
T010	T301	FALSE	FALSE	0	0	1	1	none	0.0001366014511181
T013	T301	FALSE	FALSE	0	0	1	1	none	0.0001256868315743
T014	T301	FALSE	FALSE	0	0	1	1	none	0.0001240222549139
T020	T301	FALSE	FALSE	0	0	1	1	none	0.0001228920102299
T021	T301	FALSE	FALSE	0	0	1	1	none	0.000134781234471
T028	T301	FALSE	FALSE	0	0	1	1	none	0.0001234650517597
T035a	T301	FALSE	FALSE	0	0	1	1	none	9.93434500213e-05
T035b	T301	FALSE	FALSE	0	0	1	1	none	0.0001345598714718
T040	T301	FALSE	FALSE	0	0	1	1	none	0.0001291043606465
T056	T301	FALSE	FALSE	0	0	1	1	none	0.0001406825331564
T059	T301	FALSE	FALSE	0	0	1	1	none	8.16792187969e-05
T065	T301	FALSE	FALSE	0	0	1	1	none	0.000123042956556
T069	T301	FALSE	FALSE	0	0	1	1	none	5.89633406316e-05
T073	T301	FALSE	FALSE	0	0	1	1	none	0.0001353714297821
T075	T301	FALSE	FALSE	0	0	1	1	none	0.0001200304179033
T077	T301	FALSE	FALSE	0	0	1	1	none	0.0001353714297821
T087	T301	FALSE	FALSE	0	0	1	1	none	0.0001351395437419
T095	T301	FALSE	FALSE	0	0	1	1	none	0.0001016730168522
T099a	T301	FALSE	FALSE	0	0	1	1	none	9.90346137264e-05
T102	T301	FALSE	FALSE	0	0	1	1	none	0.0001055242377215
T104	T301	FALSE	FALSE	0	0	1	1	none	0.0001230508757227
T105	T301	FALSE	FALSE	0	0	1	1	none	0.0001242233471782
T107	T301	FALSE	FALSE	0	0	1	1	none	0.0001078850189659
T126	T301	FALSE	FALSE	1	0	1	1	anc	6.4198744448e-06
T156	T301	FALSE	FALSE	0	0	1	1	none	0.0001233734854291
T159a	T301	FALSE	FALSE	0	0	1	1	none	0.0001334546557128
T182	T301	FALSE	FALSE	0	0	1	1	none	0.00012308046022
T188	T301	FALSE	FALSE	0	0	1	1	none	0.0001241292142497
T192	T301	FALSE	FALSE	0	0	1	1	none	1.4862333633e-05
T223	T301	FALSE	FALSE	0	0	1	1	none	0.0001236778167678
T225	T301	FALSE	FALSE	0	0	1	1	none	0.000128685243229
T230	T301	FALSE	FALSE	0	0	1	1	none	0.0001373342947232
T232	T301	FALSE	FALSE	0	0	1	1	none	1.53462594816e-05
T241	T301	FALSE	FALSE	0	0	1	1	none	0.0001462999396153
T270	T301	FALSE	FALSE	0	0	1	1	none	1.82543616368e-05
T271b	T301	FALSE	FALSE	0	0	1	1	none	0.0001339970010289
S002	T303	FALSE	FALSE	0	0	1	1	none	0.0001248583378596
S007	T303	FALSE	FALSE	0	0	1	1	none	0.0001169339879505
S021	T303	FALSE	FALSE	0	0	1	1	none	0.0001234195843867
S024	T303	FALSE	FALSE	0	0	1	1	none	0.0001230950143056
S025	T303	FALSE	FALSE	0	0	1	1	none	0.0001284208956285
S026	T303	FALSE	FALSE	0	0	1	1	none	0.0001247029364645
S038	T303	FALSE	FALSE	0	0	1	1	none	0.0001203456608878
S039	T303	FALSE	FALSE	0	0	1	1	none	0.0001248161209047
S040	T303	FALSE	FALSE	0	0	1	1	none	7.37995440827e-05
S042	T303	FALSE	FALSE	0	0	1	1	none	0.0001227542398028
S071	T303	FALSE	FALSE	0	0	1	1	none	3.90426407329e-05
S078	T303	FALSE	FALSE	0	0	1	1	none	0.0001228500669325
S081	T303	FALSE	FALSE	0	0	1	1	none	0.0001238859730614
S085	T303	FALSE	FALSE	0	0	1	1	none	8.38696115341e-05
S087	T303	FALSE	FALSE	0	0	1	1	none	9.97249159991e-05
S093	T303	FALSE	FALSE	0	0	1	1	none	6.59144200714e-05
S097	T303	FALSE	FALSE	0	0	1	1	none	0.0001253985577166
S102	T303	FALSE	FALSE	0	0	1	1	none	7.55602749235e-05
S106	T303	FALSE	FALSE	0	0	1	1	none	0.0001226617214896
S130	T303	FALSE	FALSE	0	0	1	1	none	9.9134720688e-05
T009	T303	FALSE	FALSE	0	0	1	1	none	0.0001359003137576
T010	T303	FALSE	FALSE	0	0	1	1	none	0.0001366477352109
T013	T303	FALSE	FALSE	0	0	1	1	none	0.0001257331156671
T014	T303	FALSE	FALSE	0	0	1	1	none	0.0001240685390067
T020	T303	FALSE	FALSE	0	0	1	1	none	0.0001229382943227
T021	T303	FALSE	FALSE	0	0	1	1	none	0.0001348275185638
T028	T303	FALSE	FALSE	0	0	1	1	none	0.0001235113358525
T035a	T303	FALSE	FALSE	0	0	1	1	none	9.93897341141e-05
T035b	T303	FALSE	FALSE	0	0	1	1	none	0.0001346061555646
T040	T303	FALSE	FALSE	0	0	1	1	none	0.0001291506447393
T056	T303	FALSE	FALSE	0	0	1	1	none	0.0001407288172492
T059	T303	FALSE	FALSE	0	0	1	1	none	8.17255028897e-05
T065	T303	FALSE	FALSE	0	0	1	1	none	0.0001230892406488
T069	T303	FALSE	FALSE	0	0	1	1	none	5.90096247244e-05
T073	T303	FALSE	FALSE	0	0	1	1	none	0.0001354177138749
T075	T303	FALSE	FALSE	0	0	1	1	none	0.0001200767019961
T077	T303	FALSE	FALSE	0	0	1	1	none	0.0001354177138749
T087	T303	FALSE	FALSE	0	0	1	1	none	0.0001351858278347
T095	T303	FALSE	FALSE	0	0	1	1	none	0.000101719300945
T099a	T303	FALSE	FALSE	0	0	1	1	none	9.90808978192e-05
T102	T303	FALSE	FALSE	0	0	1	1	none	0.0001055705218143
T104	T303	FALSE	FALSE	0	0	1	1	none	0.0001230971598155
T105	T303	FALSE	FALSE	0	0	1	1	none	0.000124269631271
T107	T303	FALSE	FALSE	0	0	1	1	none	0.0001079313030587
T126	T303	FALSE	FALSE	1	0	1	1	anc	4.4916346285e-06
T156	T303	FALSE	FALSE	0	0	1	1	none	0.0001234197695219
T159a	T303	FALSE	FALSE	0	0	1	1	none	0.0001335009398056
T182	T303	FALSE	FALSE	0	0	1	1	none	0.0001231267443128
T188	T303	FALSE	FALSE	0	0	1	1	none	0.0001241754983425
T192	T303	FALSE	FALSE	0	0	1	1	none	1.25478364814e-05
T223	T303	FALSE	FALSE	0	0	1	1	none	0.0001237241008606
T225	T303	FALSE	FALSE	0	0	1	1	none	0.0001287315273218
T230	T303	FALSE	FALSE	0	0	1	1	none	0.000137380578816
T232	T303	FALSE	FALSE	0	0	1	1	none	1.53925435744e-05
T241	T303	FALSE	FALSE	0	0	1	1	none	0.0001463462237081
T270	T303	FALSE	FALSE	0	0	1	1	none	1.83006457296e-05
T271b	T303	FALSE	FALSE	0	0	1	1	none	0.0001340432851217
T301	T303	FALSE	FALSE	0	0	1	1	none	1.63359982706e-05
S002	T322	FALSE	FALSE	0	0	1	1	none	9.17590111869999e-05
S007	T322	FALSE	FALSE	0	0	1	1	none	6.64304274119e-05
S021	T322	FALSE	FALSE	0	0	1	1	none	9.03202577140999e-05
S024	T322	FALSE	FALSE	0	0	1	1	none	8.99956876329999e-05
S025	T322	FALSE	FALSE	0	0	1	1	none	9.53215689558999e-05
S026	T322	FALSE	FALSE	0	0	1	1	none	9.16036097918999e-05
S038	T322	FALSE	FALSE	0	0	1	1	none	2.1150612927e-05
S039	T322	FALSE	FALSE	0	0	1	1	none	9.17167942320999e-05
S040	T322	FALSE	FALSE	0	0	1	1	none	0.0001135839761461
S042	T322	FALSE	FALSE	0	0	1	1	none	8.96549131301999e-05
S071	T322	FALSE	FALSE	0	0	1	1	none	0.0001020047685923
S078	T322	FALSE	FALSE	0	0	1	1	none	8.97507402598999e-05
S081	T322	FALSE	FALSE	0	0	1	1	none	9.07866463887999e-05
S085	T322	FALSE	FALSE	0	0	1	1	none	9.14931619922999e-05
S087	T322	FALSE	FALSE	0	0	1	1	none	0.0001073484664573
S093	T322	FALSE	FALSE	0	0	1	1	none	7.51324599947999e-05
S097	T322	FALSE	FALSE	0	0	1	1	none	9.22992310439999e-05
S102	T322	FALSE	FALSE	0	0	1	1	none	0.0001153447069869
S106	T322	FALSE	FALSE	0	0	1	1	none	8.95623948169999e-05
S130	T322	FALSE	FALSE	0	0	1	1	none	0.0001067582711462
T009	T322	FALSE	FALSE	0	0	1	1	none	0.000102800987085
T010	T322	FALSE	FALSE	0	0	1	1	none	0.0001035484085383
T013	T322	FALSE	FALSE	0	0	1	1	none	1.75305223083e-05
T014	T322	FALSE	FALSE	0	0	1	1	none	9.09692123340999e-05
T020	T322	FALSE	FALSE	0	0	1	1	none	2.37432463619e-05
T021	T322	FALSE	FALSE	0	0	1	1	none	0.0001017281918912
T028	T322	FALSE	FALSE	0	0	1	1	none	7.30077753138999e-05
T035a	T322	FALSE	FALSE	0	0	1	1	none	0.0001070132845723
T035b	T322	FALSE	FALSE	0	0	1	1	none	0.000101506828892
T040	T322	FALSE	FALSE	0	0	1	1	none	9.60513180666999e-05
T056	T322	FALSE	FALSE	0	0	1	1	none	0.0001076294905766
T059	T322	FALSE	FALSE	0	0	1	1	none	0.0001215099349531
T065	T322	FALSE	FALSE	0	0	1	1	none	1.8407033166e-05
T069	T322	FALSE	FALSE	0	0	1	1	none	0.000123152143206
T073	T322	FALSE	FALSE	0	0	1	1	none	0.0001023183872023
T075	T322	FALSE	FALSE	0	0	1	1	none	8.82934170543e-05
T077	T322	FALSE	FALSE	0	0	1	1	none	0.0001023183872023
T087	T322	FALSE	FALSE	0	0	1	1	none	0.0001020865011621
T095	T322	FALSE	FALSE	0	0	1	1	none	0.0001093428514032
T099a	T322	FALSE	FALSE	0	0	1	1	none	0.0001067044482774
T102	T322	FALSE	FALSE	0	0	1	1	none	0.0001131940722725
T104	T322	FALSE	FALSE	0	0	1	1	none	7.25935992768999e-05
T105	T322	FALSE	FALSE	0	0	1	1	none	1.95874237882e-05
T107	T322	FALSE	FALSE	0	0	1	1	none	0.0001155548535169
T126	T322	FALSE	FALSE	0	0	1	1	none	0.000129147398426
T156	T322	FALSE	FALSE	0	0	1	1	none	2.54051121833e-05
T159a	T322	FALSE	FALSE	0	0	1	1	none	0.000100401613133
T182	T322	FALSE	FALSE	0	0	1	1	none	2.51120869742e-05
T188	T322	FALSE	FALSE	0	0	1	1	none	7.36719378038999e-05
T192	T322	FALSE	FALSE	0	0	1	1	none	0.0001376618279328
T223	T322	FALSE	FALSE	0	0	1	1	none	2.5709443522e-05
T225	T322	FALSE	FALSE	0	0	1	1	none	3.07168699832e-05
T230	T322	FALSE	FALSE	0	0	1	1	none	0.0001042812521434
T232	T322	FALSE	FALSE	0	0	1	1	none	0.000126633062456
T241	T322	FALSE	FALSE	0	0	1	1	none	9.9298800435e-06
T270	T322	FALSE	FALSE	0	0	1	1	none	0.0001295411646112
T271b	T322	FALSE	FALSE	0	0	1	1	none	3.60286277831e-05
T301	T322	FALSE	FALSE	0	0	1	1	none	0.0001390892084776
T303	T322	FALSE	FALSE	0	0	1	1	none	0.0001391354925704
S002	T327b	FALSE	FALSE	0	0	1	1	none	0.0001050668396033
S007	T327b	FALSE	FALSE	0	0	1	1	none	9.71424896942e-05
S021	T327b	FALSE	FALSE	0	0	1	1	none	0.0001036280861304
S024	T327b	FALSE	FALSE	0	0	1	1	none	0.0001033035160493
S025	T327b	FALSE	FALSE	0	0	1	1	none	0.0001086293973722
S026	T327b	FALSE	FALSE	0	0	1	1	none	0.0001049114382082
S038	T327b	FALSE	FALSE	0	0	1	1	none	0.0001005541626315
S039	T327b	FALSE	FALSE	0	0	1	1	none	0.0001050246226484
S040	T327b	FALSE	FALSE	0	0	1	1	none	5.40080458264e-05
S042	T327b	FALSE	FALSE	0	0	1	1	none	0.0001029627415465
S071	T327b	FALSE	FALSE	0	0	1	1	none	3.24317496026e-05
S078	T327b	FALSE	FALSE	0	0	1	1	none	0.0001030585686762
S081	T327b	FALSE	FALSE	0	0	1	1	none	0.0001040944748051
S085	T327b	FALSE	FALSE	0	0	1	1	none	6.40781132778e-05
S087	T327b	FALSE	FALSE	0	0	1	1	none	7.99334177428e-05
S093	T327b	FALSE	FALSE	0	0	1	1	none	4.61229218151e-05
S097	T327b	FALSE	FALSE	0	0	1	1	none	0.0001056070594603
S102	T327b	FALSE	FALSE	0	0	1	1	none	5.57687766672e-05
S106	T327b	FALSE	FALSE	0	0	1	1	none	0.0001028702232333
S130	T327b	FALSE	FALSE	0	0	1	1	none	7.93432224317e-05
T009	T327b	FALSE	FALSE	0	0	1	1	none	0.0001161088155013
T010	T327b	FALSE	FALSE	0	0	1	1	none	0.0001168562369546
T013	T327b	FALSE	FALSE	0	0	1	1	none	0.0001059416174108
T014	T327b	FALSE	FALSE	0	0	1	1	none	0.0001042770407504
T020	T327b	FALSE	FALSE	0	0	1	1	none	0.0001031467960664
T021	T327b	FALSE	FALSE	0	0	1	1	none	0.0001150360203075
T028	T327b	FALSE	FALSE	0	0	1	1	none	0.0001037198375962
T035a	T327b	FALSE	FALSE	0	0	1	1	none	7.95982358578e-05
T035b	T327b	FALSE	FALSE	0	0	1	1	none	0.0001148146573083
T040	T327b	FALSE	FALSE	0	0	1	1	none	0.000109359146483
T056	T327b	FALSE	FALSE	0	0	1	1	none	0.0001209373189929
T059	T327b	FALSE	FALSE	0	0	1	1	none	6.19340046334e-05
T065	T327b	FALSE	FALSE	0	0	1	1	none	0.0001032977423925
T069	T327b	FALSE	FALSE	0	0	1	1	none	5.35791242163e-05
T073	T327b	FALSE	FALSE	0	0	1	1	none	0.0001156262156186
T075	T327b	FALSE	FALSE	0	0	1	1	none	0.0001002852037398
T077	T327b	FALSE	FALSE	0	0	1	1	none	0.0001156262156186
T087	T327b	FALSE	FALSE	0	0	1	1	none	0.0001153943295784
T095	T327b	FALSE	FALSE	0	0	1	1	none	8.19278026887e-05
T099a	T327b	FALSE	FALSE	0	0	1	1	none	7.92893995629e-05
T102	T327b	FALSE	FALSE	0	0	1	1	none	8.5779023558e-05
T104	T327b	FALSE	FALSE	0	0	1	1	none	0.0001033056615592
T105	T327b	FALSE	FALSE	0	0	1	1	none	0.0001044781330147
T107	T327b	FALSE	FALSE	0	0	1	1	none	8.81398048024e-05
T126	T327b	FALSE	FALSE	0	0	1	1	none	5.95743794363e-05
T156	T327b	FALSE	FALSE	0	0	1	1	none	0.0001036282712656
T159a	T327b	FALSE	FALSE	0	0	1	1	none	0.0001137094415493
T182	T327b	FALSE	FALSE	0	0	1	1	none	0.0001033352460565
T188	T327b	FALSE	FALSE	0	0	1	1	none	0.0001043840000862
T192	T327b	FALSE	FALSE	0	0	1	1	none	6.80888089431e-05
T223	T327b	FALSE	FALSE	0	0	1	1	none	0.0001039326026043
T225	T327b	FALSE	FALSE	0	0	1	1	none	0.0001089400290655
T230	T327b	FALSE	FALSE	0	0	1	1	none	0.0001175890805597
T232	T327b	FALSE	FALSE	0	0	1	1	none	5.70600434663e-05
T241	T327b	FALSE	FALSE	0	0	1	1	none	0.0001265547254518
T270	T327b	FALSE	FALSE	0	0	1	1	none	5.99681456215e-05
T271b	T327b	FALSE	FALSE	0	0	1	1	none	0.0001142517868654
T301	T327b	FALSE	FALSE	0	0	1	1	none	6.95161894879e-05
T303	T327b	FALSE	FALSE	0	0	1	1	none	6.95624735807e-05
T322	T327b	FALSE	FALSE	0	0	1	1	none	0.0001193439943141
S002	T330	TRUE	TRUE	0	0	1	1	none	0.0001038864489811
S007	T330	TRUE	TRUE	0	0	1	1	none	9.5962099072e-05
S021	T330	TRUE	TRUE	0	0	1	1	none	0.0001024476955082
S024	T330	TRUE	TRUE	0	0	1	1	none	0.0001021231254271
S025	T330	TRUE	TRUE	0	0	1	1	none	0.00010744900675
S026	T330	TRUE	TRUE	0	0	1	1	none	0.000103731047586
S038	T330	TRUE	TRUE	0	0	1	1	none	9.93737720093e-05
S039	T330	TRUE	TRUE	0	0	1	1	none	0.0001038442320262
S040	T330	TRUE	TRUE	0	0	1	1	none	5.28276552042e-05
S042	T330	TRUE	TRUE	0	0	1	1	none	0.0001017823509243
S071	T330	TRUE	TRUE	0	0	1	1	none	3.12513589804e-05
S078	T330	TRUE	TRUE	0	0	1	1	none	0.000101878178054
S081	T330	TRUE	TRUE	0	0	1	1	none	0.0001029140841829
S085	T330	TRUE	TRUE	0	0	1	1	none	6.28977226556e-05
S087	T330	TRUE	TRUE	0	0	1	1	none	7.87530271206e-05
S093	T330	TRUE	TRUE	0	0	1	1	none	4.49425311929e-05
S097	T330	TRUE	TRUE	0	0	1	1	none	0.0001044266688381
S102	T330	TRUE	TRUE	0	0	1	1	none	5.4588386045e-05
S106	T330	TRUE	TRUE	0	0	1	1	none	0.0001016898326111
S130	T330	TRUE	TRUE	0	0	1	1	none	7.81628318095e-05
T009	T330	FALSE	FALSE	0	0	1	1	none	0.0001149284248791
T010	T330	FALSE	FALSE	0	0	1	1	none	0.0001156758463324
T013	T330	FALSE	FALSE	0	0	1	1	none	0.0001047612267886
T014	T330	TRUE	TRUE	0	0	1	1	none	0.0001030966501282
T020	T330	TRUE	TRUE	0	0	1	1	none	0.0001019664054442
T021	T330	TRUE	TRUE	0	0	1	1	none	0.0001138556296853
T028	T330	TRUE	TRUE	0	0	1	1	none	0.000102539446974
T035a	T330	TRUE	TRUE	0	0	1	1	none	7.84178452356e-05
T035b	T330	TRUE	TRUE	0	0	1	1	none	0.0001136342666861
T040	T330	TRUE	TRUE	0	0	1	1	none	0.0001081787558608
T056	T330	FALSE	FALSE	0	0	1	1	none	0.0001197569283707
T059	T330	TRUE	TRUE	0	0	1	1	none	6.07536140112e-05
T065	T330	TRUE	TRUE	0	0	1	1	none	0.0001021173517703
T069	T330	TRUE	TRUE	0	0	1	1	none	5.23987335941e-05
T073	T330	TRUE	TRUE	0	0	1	1	none	0.0001144458249964
T075	T330	TRUE	TRUE	0	0	1	1	none	9.91048131176e-05
T077	T330	TRUE	TRUE	0	0	1	1	none	0.0001144458249964
T087	T330	FALSE	FALSE	0	0	1	1	none	0.0001142139389562
T095	T330	TRUE	TRUE	0	0	1	1	none	8.07474120665e-05
T099a	T330	TRUE	TRUE	0	0	1	1	none	7.81090089407e-05
T102	T330	FALSE	FALSE	0	0	1	1	none	8.45986329358e-05
T104	T330	FALSE	FALSE	0	0	1	1	none	0.000102125270937
T105	T330	FALSE	FALSE	0	0	1	1	none	0.0001032977423925
T107	T330	FALSE	FALSE	0	0	1	1	none	8.69594141801999e-05
T126	T330	TRUE	TRUE	0	0	1	1	none	5.83939888141e-05
T156	T330	FALSE	FALSE	0	0	1	1	none	0.0001024478806434
T159a	T330	TRUE	TRUE	0	0	1	1	none	0.0001125290509271
T182	T330	FALSE	FALSE	0	0	1	1	none	0.0001021548554343
T188	T330	TRUE	TRUE	0	0	1	1	none	0.000103203609464
T192	T330	FALSE	FALSE	0	0	1	1	none	6.69084183209e-05
T223	T330	FALSE	FALSE	0	0	1	1	none	0.0001027522119821
T225	T330	FALSE	FALSE	0	0	1	1	none	0.0001077596384433
T230	T330	FALSE	FALSE	0	0	1	1	none	0.0001164086899375
T232	T330	TRUE	TRUE	0	0	1	1	none	5.58796528441e-05
T241	T330	FALSE	FALSE	0	0	1	1	none	0.0001253743348296
T270	T330	FALSE	FALSE	0	0	1	1	none	5.87877549993e-05
T271b	T330	FALSE	FALSE	0	0	1	1	none	0.0001130713962432
T301	T330	FALSE	FALSE	0	0	1	1	none	6.83357988657e-05
T303	T330	FALSE	FALSE	0	0	1	1	none	6.83820829585e-05
T322	T330	FALSE	FALSE	0	0	1	1	none	0.0001181636036919
T327b	T330	TRUE	TRUE	0	1	1	1	desc	5.901953111e-07
S002	T335	FALSE	FALSE	0	0	1	1	none	0.0001242116403854
S007	T335	FALSE	FALSE	0	0	1	1	none	0.0001162872904763
S021	T335	FALSE	FALSE	0	0	1	1	none	0.0001227728869125
S024	T335	FALSE	FALSE	0	0	1	1	none	0.0001224483168314
S025	T335	FALSE	FALSE	0	0	1	1	none	0.0001277741981543
S026	T335	FALSE	FALSE	0	0	1	1	none	0.0001240562389903
S038	T335	FALSE	FALSE	0	0	1	1	none	0.0001196989634136
S039	T335	FALSE	FALSE	0	0	1	1	none	0.0001241694234305
S040	T335	FALSE	FALSE	0	0	1	1	none	7.31528466085e-05
S042	T335	FALSE	FALSE	0	0	1	1	none	0.0001221075423286
S071	T335	FALSE	FALSE	0	0	1	1	none	3.83959432587e-05
S078	T335	FALSE	FALSE	0	0	1	1	none	0.0001222033694583
S081	T335	FALSE	FALSE	0	0	1	1	none	0.0001232392755872
S085	T335	FALSE	FALSE	0	0	1	1	none	8.32229140599e-05
S087	T335	FALSE	FALSE	0	0	1	1	none	9.90782185249e-05
S093	T335	FALSE	FALSE	0	0	1	1	none	6.52677225972e-05
S097	T335	FALSE	FALSE	0	0	1	1	none	0.0001247518602424
S102	T335	FALSE	FALSE	0	0	1	1	none	7.49135774493e-05
S106	T335	FALSE	FALSE	0	0	1	1	none	0.0001220150240154
S130	T335	FALSE	FALSE	0	0	1	1	none	9.84880232138e-05
T009	T335	FALSE	FALSE	0	0	1	1	none	0.0001352536162834
T010	T335	FALSE	FALSE	0	0	1	1	none	0.0001360010377367
T013	T335	FALSE	FALSE	0	0	1	1	none	0.0001250864181929
T014	T335	FALSE	FALSE	0	0	1	1	none	0.0001234218415325
T020	T335	FALSE	FALSE	0	0	1	1	none	0.0001222915968485
T021	T335	FALSE	FALSE	0	0	1	1	none	0.0001341808210896
T028	T335	FALSE	FALSE	0	0	1	1	none	0.0001228646383783
T035a	T335	FALSE	FALSE	0	0	1	1	none	9.87430366399e-05
T035b	T335	FALSE	FALSE	0	0	1	1	none	0.0001339594580904
T040	T335	FALSE	FALSE	0	0	1	1	none	0.0001285039472651
T056	T335	FALSE	FALSE	0	0	1	1	none	0.000140082119775
T059	T335	FALSE	FALSE	0	0	1	1	none	8.10788054155e-05
T065	T335	FALSE	FALSE	0	0	1	1	none	0.0001224425431746
T069	T335	FALSE	FALSE	0	0	1	1	none	5.83629272502e-05
T073	T335	FALSE	FALSE	0	0	1	1	none	0.0001347710164007
T075	T335	FALSE	FALSE	0	0	1	1	none	0.0001194300045219
T077	T335	FALSE	FALSE	0	0	1	1	none	0.0001347710164007
T087	T335	FALSE	FALSE	0	0	1	1	none	0.0001345391303605
T095	T335	FALSE	FALSE	0	0	1	1	none	0.0001010726034708
T099a	T335	FALSE	FALSE	0	0	1	1	none	9.8434200345e-05
T102	T335	FALSE	FALSE	0	0	1	1	none	0.0001049238243401
T104	T335	FALSE	FALSE	0	0	1	1	none	0.0001224504623413
T105	T335	FALSE	FALSE	0	0	1	1	none	0.0001236229337968
T107	T335	FALSE	FALSE	0	0	1	1	none	0.0001072846055845
T126	T335	TRUE	TRUE	1	0	1	1	anc	5.901953111e-07
T156	T335	FALSE	FALSE	0	0	1	1	none	0.0001227730720477
T159a	T335	FALSE	FALSE	0	0	1	1	none	0.0001328542423314
T182	T335	FALSE	FALSE	0	0	1	1	none	0.0001224800468386
T188	T335	FALSE	FALSE	0	0	1	1	none	0.0001235288008683
T192	T335	FALSE	FALSE	0	0	1	1	none	1.7855826177e-05
T223	T335	FALSE	FALSE	0	0	1	1	none	0.0001230774033864
T225	T335	FALSE	FALSE	0	0	1	1	none	0.0001280848298476
T230	T335	FALSE	FALSE	0	0	1	1	none	0.0001367338813418
T232	T335	FALSE	FALSE	0	0	1	1	none	1.47458461002e-05
T241	T335	FALSE	FALSE	0	0	1	1	none	0.0001456995262339
T270	T335	FALSE	FALSE	0	0	1	1	none	1.76539482554e-05
T271b	T335	FALSE	FALSE	0	0	1	1	none	0.0001333965876475
T301	T335	FALSE	FALSE	0	0	1	1	none	1.92832067218e-05
T303	T335	FALSE	FALSE	0	0	1	1	none	1.93294908146e-05
T322	T335	FALSE	FALSE	0	0	1	1	none	0.0001384887950962
T327b	T335	FALSE	FALSE	0	0	1	1	none	6.89157761065e-05
T330	T335	FALSE	FALSE	0	0	1	1	none	6.77353854843e-05
S002	T341	TRUE	TRUE	0	0	1	1	none	2.04496454711e-05
S007	T341	TRUE	TRUE	0	0	1	1	none	7.0397329902e-05
S021	T341	TRUE	TRUE	0	0	1	1	none	1.90108919982e-05
S024	T341	TRUE	TRUE	0	0	1	1	none	1.86863219171e-05
S025	T341	TRUE	TRUE	0	0	1	1	none	2.0379049308e-05
S026	T341	TRUE	TRUE	0	0	1	1	none	3.488848626e-06
S038	T341	TRUE	TRUE	0	0	1	1	none	7.38090028393e-05
S039	T341	TRUE	TRUE	0	0	1	1	none	2.04074285162e-05
S040	T341	TRUE	TRUE	0	0	1	1	none	0.0001001466447702
S042	T341	TRUE	TRUE	0	0	1	1	none	1.83455474143e-05
S071	T341	TRUE	TRUE	0	0	1	1	none	8.85674372164e-05
S078	T341	TRUE	TRUE	0	0	1	1	none	1.8441374544e-05
S081	T341	TRUE	TRUE	0	0	1	1	none	1.94772806729e-05
S085	T341	TRUE	TRUE	0	0	1	1	none	7.80558306164e-05
S087	T341	TRUE	TRUE	0	0	1	1	none	9.39111350814e-05
S093	T341	TRUE	TRUE	0	0	1	1	none	6.16951286189e-05
S097	T341	TRUE	TRUE	0	0	1	1	none	1.73567113961e-05
S102	T341	TRUE	TRUE	0	0	1	1	none	0.000101907375611
S106	T341	TRUE	TRUE	0	0	1	1	none	1.82530291011e-05
S130	T341	TRUE	TRUE	0	0	1	1	none	9.33209397703e-05
T009	T341	FALSE	FALSE	0	0	1	1	none	1.86327459431e-05
T010	T341	FALSE	FALSE	0	0	1	1	none	1.93801673964e-05
T013	T341	FALSE	FALSE	0	0	1	1	none	7.91964576186e-05
T014	T341	TRUE	TRUE	0	0	1	1	none	1.96598466182e-05
T020	T341	TRUE	TRUE	0	0	1	1	none	7.64016362742e-05
T021	T341	TRUE	TRUE	0	0	1	1	none	1.75599507493e-05
T028	T341	TRUE	TRUE	0	0	1	1	none	7.6974677804e-05
T035a	T341	TRUE	TRUE	0	0	1	1	none	9.35759531964e-05
T035b	T341	TRUE	TRUE	0	0	1	1	none	1.73385877501e-05
T040	T341	TRUE	TRUE	0	0	1	1	none	2.47419523508e-05
T056	T341	FALSE	FALSE	0	0	1	1	none	2.34612494347e-05
T059	T341	TRUE	TRUE	0	0	1	1	none	0.0001080726035772
T065	T341	TRUE	TRUE	0	0	1	1	none	7.65525826003e-05
T069	T341	TRUE	TRUE	0	0	1	1	none	0.0001097148118301
T073	T341	TRUE	TRUE	0	0	1	1	none	1.81501460604e-05
T075	T341	TRUE	TRUE	0	0	1	1	none	7.48560856784e-05
T077	T341	TRUE	TRUE	0	0	1	1	none	1.81501460604e-05
T087	T341	FALSE	FALSE	0	0	1	1	none	1.79182600202e-05
T095	T341	TRUE	TRUE	0	0	1	1	none	9.59055200273e-05
T099a	T341	TRUE	TRUE	0	0	1	1	none	9.32671169015e-05
T102	T341	FALSE	FALSE	0	0	1	1	none	9.97567408966e-05
T104	T341	FALSE	FALSE	0	0	1	1	none	7.65605017669999e-05
T105	T341	FALSE	FALSE	0	0	1	1	none	7.77329732225e-05
T107	T341	FALSE	FALSE	0	0	1	1	none	0.000102117522141
T126	T341	TRUE	TRUE	0	0	1	1	none	0.0001157100670501
T156	T341	FALSE	FALSE	0	0	1	1	none	7.68831114734e-05
[truncated: 1,161 more rows]
