# Supplementary material for: Improved characterisation of MRSA transmission using within-host bacterial sequence diversity
Source: eLife. 2019 Oct 8;8:e46402. doi: 10.7554/eLife.46402 (PMC6954020; doi:10.7554/eLife.46402)
Supplement: Figure 9—source data 1. [file elife-46402-fig9-data1.zip › Figure 9-source data 1/classifications/Classification_Posterior_ds_10percol_18.csv]

host.1	host.2	adjacent	contiguous	paths12	paths21	nodes1	nodes2	path.classification	min.distance.between.subgraphs
S002	S007	TRUE	TRUE	0	0	1	1	none	6.3510873001e-05
S002	S021	TRUE	TRUE	0	0	1	1	none	1.82254715616e-05
S007	S021	TRUE	TRUE	0	0	1	1	none	6.65290754126e-05
S002	S024	TRUE	TRUE	0	0	1	1	none	1.71269425857e-05
S007	S024	TRUE	TRUE	0	0	1	1	none	6.54305464367e-05
S021	S024	TRUE	TRUE	0	0	1	1	none	3.8529713177e-06
S002	S025	TRUE	TRUE	0	0	1	1	none	2.0764978983e-05
S007	S025	TRUE	TRUE	0	0	1	1	none	6.382277223e-05
S021	S025	TRUE	TRUE	0	0	1	1	none	2.37831813946e-05
S024	S025	TRUE	TRUE	0	0	1	1	none	2.26846524187e-05
S002	S026	TRUE	TRUE	0	0	1	1	none	1.67588310448e-05
S007	S026	TRUE	TRUE	0	0	1	1	none	5.98166242918e-05
S021	S026	TRUE	TRUE	0	0	1	1	none	1.97770334564e-05
S024	S026	TRUE	TRUE	0	0	1	1	none	1.86785044805e-05
S025	S026	TRUE	TRUE	0	0	1	1	none	1.22217092918e-05
S002	S038	TRUE	TRUE	0	0	1	1	none	6.60922857206e-05
S007	S038	TRUE	TRUE	0	0	1	1	none	6.19738166596e-05
S021	S038	TRUE	TRUE	0	0	1	1	none	6.91104881322e-05
S024	S038	TRUE	TRUE	0	0	1	1	none	6.80119591563e-05
S025	S038	TRUE	TRUE	0	0	1	1	none	6.64041849496e-05
S026	S038	TRUE	TRUE	0	0	1	1	none	6.23980370114e-05
S002	S039	TRUE	TRUE	0	0	1	1	none	1.79876094426e-05
S007	S039	TRUE	TRUE	0	0	1	1	none	6.62912132936e-05
S021	S039	TRUE	TRUE	0	0	1	1	none	3.515845649e-06
S024	S039	TRUE	TRUE	0	0	1	1	none	3.6151091987e-06
S025	S039	TRUE	TRUE	0	0	1	1	none	2.35453192756e-05
S026	S039	TRUE	TRUE	0	0	1	1	none	1.95391713374e-05
S038	S039	TRUE	TRUE	0	0	1	1	none	6.88726260132e-05
S002	S040	TRUE	TRUE	0	0	1	1	none	9.30754291944e-05
S007	S040	TRUE	TRUE	0	0	1	1	none	9.96692288414e-05
S021	S040	TRUE	TRUE	0	0	1	1	none	9.6093631606e-05
S024	S040	TRUE	TRUE	0	0	1	1	none	9.49951026301e-05
S025	S040	TRUE	TRUE	0	0	1	1	none	9.33873284234e-05
S026	S040	TRUE	TRUE	0	0	1	1	none	8.93811804852e-05
S038	S040	TRUE	TRUE	0	0	1	1	none	0.000102250641561
S039	S040	TRUE	TRUE	0	0	1	1	none	9.5855769487e-05
S002	S042	TRUE	TRUE	0	0	1	1	none	1.63486176776e-05
S007	S042	TRUE	TRUE	0	0	1	1	none	6.46522215286e-05
S021	S042	TRUE	TRUE	0	0	1	1	none	4.2724389352e-06
S024	S042	TRUE	TRUE	0	0	1	1	none	3.1739099593e-06
S025	S042	TRUE	TRUE	0	0	1	1	none	2.19063275106e-05
S026	S042	TRUE	TRUE	0	0	1	1	none	1.79001795724e-05
S038	S042	TRUE	TRUE	0	0	1	1	none	6.72336342482e-05
S039	S042	TRUE	TRUE	0	0	1	1	none	4.0345768162e-06
S040	S042	TRUE	TRUE	0	0	1	1	none	9.4216777722e-05
S002	S071	TRUE	TRUE	0	0	1	1	none	7.98600076998e-05
S007	S071	TRUE	TRUE	0	0	1	1	none	8.64538073468e-05
S021	S071	TRUE	TRUE	0	0	1	1	none	8.28782101114e-05
S024	S071	TRUE	TRUE	0	0	1	1	none	8.17796811355e-05
S025	S071	TRUE	TRUE	0	0	1	1	none	8.01719069288e-05
S026	S071	TRUE	TRUE	0	0	1	1	none	7.61657589906e-05
S038	S071	TRUE	TRUE	0	0	1	1	none	8.90352200664e-05
S039	S071	TRUE	TRUE	0	0	1	1	none	8.26403479924e-05
S040	S071	TRUE	TRUE	0	0	1	1	none	2.63384321422e-05
S042	S071	TRUE	TRUE	0	0	1	1	none	8.10013562274e-05
S002	S078	TRUE	TRUE	0	0	1	1	none	1.514398218e-05
S007	S078	TRUE	TRUE	0	0	1	1	none	6.3447586031e-05
S021	S078	TRUE	TRUE	0	0	1	1	none	7.8585638696e-06
S024	S078	TRUE	TRUE	0	0	1	1	none	6.7600348937e-06
S025	S078	TRUE	TRUE	0	0	1	1	none	2.0701692013e-05
S026	S078	TRUE	TRUE	0	0	1	1	none	1.66955440748e-05
S038	S078	TRUE	TRUE	0	0	1	1	none	6.60289987506e-05
S039	S078	TRUE	TRUE	0	0	1	1	none	7.6207017506e-06
S040	S078	TRUE	TRUE	0	0	1	1	none	9.30121422244e-05
S042	S078	TRUE	TRUE	0	0	1	1	none	5.9817099856e-06
S071	S078	TRUE	TRUE	0	0	1	1	none	7.97967207298e-05
S002	S081	TRUE	TRUE	0	0	1	1	none	1.75464102032e-05
S007	S081	TRUE	TRUE	0	0	1	1	none	6.58500140542e-05
S021	S081	TRUE	TRUE	0	0	1	1	none	4.2724389352e-06
S024	S081	TRUE	TRUE	0	0	1	1	none	1.9761174337e-06
S025	S081	TRUE	TRUE	0	0	1	1	none	2.31041200362e-05
S026	S081	TRUE	TRUE	0	0	1	1	none	1.9097972098e-05
S038	S081	TRUE	TRUE	0	0	1	1	none	6.84314267738e-05
S039	S081	TRUE	TRUE	0	0	1	1	none	4.0345768162e-06
S040	S081	TRUE	TRUE	0	0	1	1	none	9.54145702476e-05
S042	S081	TRUE	TRUE	0	0	1	1	none	3.5933775768e-06
S071	S081	TRUE	TRUE	0	0	1	1	none	8.2199148753e-05
S078	S081	TRUE	TRUE	0	0	1	1	none	7.1795025112e-06
S002	S085	TRUE	TRUE	0	0	1	1	none	8.762375981e-05
S007	S085	TRUE	TRUE	0	0	1	1	none	9.4217559457e-05
S021	S085	TRUE	TRUE	0	0	1	1	none	9.06419622216e-05
S024	S085	TRUE	TRUE	0	0	1	1	none	8.95434332457e-05
S025	S085	TRUE	TRUE	0	0	1	1	none	8.7935659039e-05
S026	S085	TRUE	TRUE	0	0	1	1	none	8.39295111008e-05
S038	S085	TRUE	TRUE	0	0	1	1	none	9.67989721766e-05
S039	S085	TRUE	TRUE	0	0	1	1	none	9.04041001026e-05
S040	S085	TRUE	TRUE	0	0	1	1	none	4.76871915304e-05
S042	S085	TRUE	TRUE	0	0	1	1	none	8.87651083376e-05
S071	S085	TRUE	TRUE	0	0	1	1	none	3.44717700358e-05
S078	S085	TRUE	TRUE	0	0	1	1	none	8.756047284e-05
S081	S085	TRUE	TRUE	0	0	1	1	none	8.99629008632e-05
S002	S087	TRUE	TRUE	0	0	1	1	none	0.0001006793010526
S007	S087	TRUE	TRUE	0	0	1	1	none	0.0001072731006996
S021	S087	TRUE	TRUE	0	0	1	1	none	0.0001036975034642
S024	S087	TRUE	TRUE	0	0	1	1	none	0.0001025989744883
S025	S087	TRUE	TRUE	0	0	1	1	none	0.0001009912002816
S026	S087	TRUE	TRUE	0	0	1	1	none	9.69850523434e-05
S038	S087	TRUE	TRUE	0	0	1	1	none	0.0001098545134192
S039	S087	TRUE	TRUE	0	0	1	1	none	0.0001034596413452
S040	S087	TRUE	TRUE	0	0	1	1	none	6.0742732773e-05
S042	S087	TRUE	TRUE	0	0	1	1	none	0.0001018206495802
S071	S087	TRUE	TRUE	0	0	1	1	none	4.75273112784e-05
S078	S087	TRUE	TRUE	0	0	1	1	none	0.0001006160140826
S081	S087	TRUE	TRUE	0	0	1	1	none	0.0001030184421058
S085	S087	TRUE	TRUE	0	0	1	1	none	2.86025752086e-05
S002	S093	TRUE	TRUE	0	0	1	1	none	7.08961305188e-05
S007	S093	TRUE	TRUE	0	0	1	1	none	7.74899301658e-05
S021	S093	TRUE	TRUE	0	0	1	1	none	7.39143329304e-05
S024	S093	TRUE	TRUE	0	0	1	1	none	7.28158039545e-05
S025	S093	TRUE	TRUE	0	0	1	1	none	7.12080297478e-05
S026	S093	TRUE	TRUE	0	0	1	1	none	6.72018818096e-05
S038	S093	TRUE	TRUE	0	0	1	1	none	8.00713428854e-05
S039	S093	TRUE	TRUE	0	0	1	1	none	7.36764708114e-05
S040	S093	TRUE	TRUE	0	0	1	1	none	2.38713996672e-05
S042	S093	TRUE	TRUE	0	0	1	1	none	7.20374790464e-05
S071	S093	TRUE	TRUE	0	0	1	1	none	1.06559781726e-05
S078	S093	TRUE	TRUE	0	0	1	1	none	7.08328435488e-05
S081	S093	TRUE	TRUE	0	0	1	1	none	7.3235271572e-05
S085	S093	TRUE	TRUE	0	0	1	1	none	2.55078928548e-05
S087	S093	TRUE	TRUE	0	0	1	1	none	3.85634340974e-05
S002	S097	TRUE	TRUE	0	0	1	1	none	1.72837636908e-05
S007	S097	TRUE	TRUE	0	0	1	1	none	6.03415569378e-05
S021	S097	TRUE	TRUE	0	0	1	1	none	2.03019661024e-05
S024	S097	TRUE	TRUE	0	0	1	1	none	1.92034371265e-05
S025	S097	TRUE	TRUE	0	0	1	1	none	4.6790078178e-06
S026	S097	TRUE	TRUE	0	0	1	1	none	8.7404939996e-06
S038	S097	TRUE	TRUE	0	0	1	1	none	6.29229696574e-05
S039	S097	TRUE	TRUE	0	0	1	1	none	2.00641039834e-05
S040	S097	TRUE	TRUE	0	0	1	1	none	8.99061131312e-05
S042	S097	TRUE	TRUE	0	0	1	1	none	1.84251122184e-05
S071	S097	TRUE	TRUE	0	0	1	1	none	7.66906916366e-05
S078	S097	TRUE	TRUE	0	0	1	1	none	1.72204767208e-05
S081	S097	TRUE	TRUE	0	0	1	1	none	1.9622904744e-05
S085	S097	TRUE	TRUE	0	0	1	1	none	8.44544437468e-05
S087	S097	TRUE	TRUE	0	0	1	1	none	9.75099849894e-05
S093	S097	TRUE	TRUE	0	0	1	1	none	6.77268144556e-05
S002	S102	TRUE	TRUE	0	0	1	1	none	9.334504941e-05
S007	S102	TRUE	TRUE	0	0	1	1	none	9.9938849057e-05
S021	S102	TRUE	TRUE	0	0	1	1	none	9.63632518216e-05
S024	S102	TRUE	TRUE	0	0	1	1	none	9.52647228457e-05
S025	S102	TRUE	TRUE	0	0	1	1	none	9.3656948639e-05
S026	S102	TRUE	TRUE	0	0	1	1	none	8.96508007008e-05
S038	S102	TRUE	TRUE	0	0	1	1	none	0.0001025202617766
S039	S102	TRUE	TRUE	0	0	1	1	none	9.61253897026e-05
S040	S102	TRUE	TRUE	0	0	1	1	none	3.8629977924e-06
S042	S102	TRUE	TRUE	0	0	1	1	none	9.44863979376e-05
S071	S102	TRUE	TRUE	0	0	1	1	none	2.66080523578e-05
S078	S102	TRUE	TRUE	0	0	1	1	none	9.328176244e-05
S081	S102	TRUE	TRUE	0	0	1	1	none	9.56841904632e-05
S085	S102	TRUE	TRUE	0	0	1	1	none	4.7956811746e-05
S087	S102	TRUE	TRUE	0	0	1	1	none	6.10123529886e-05
S093	S102	TRUE	TRUE	0	0	1	1	none	2.41410198828e-05
S097	S102	TRUE	TRUE	0	0	1	1	none	9.01757333468e-05
S002	S106	TRUE	TRUE	0	0	1	1	none	1.158922449e-05
S007	S106	TRUE	TRUE	0	0	1	1	none	6.2973588787e-05
S021	S106	TRUE	TRUE	0	0	1	1	none	1.76881873476e-05
S024	S106	TRUE	TRUE	0	0	1	1	none	1.65896583717e-05
S025	S106	TRUE	TRUE	0	0	1	1	none	2.0227694769e-05
S026	S106	TRUE	TRUE	0	0	1	1	none	1.62215468308e-05
S038	S106	TRUE	TRUE	0	0	1	1	none	6.55550015066e-05
S039	S106	TRUE	TRUE	0	0	1	1	none	1.74503252286e-05
S040	S106	TRUE	TRUE	0	0	1	1	none	9.25381449804e-05
S042	S106	TRUE	TRUE	0	0	1	1	none	1.58113334636e-05
S071	S106	TRUE	TRUE	0	0	1	1	none	7.93227234858e-05
S078	S106	TRUE	TRUE	0	0	1	1	none	1.4606697966e-05
S081	S106	TRUE	TRUE	0	0	1	1	none	1.70091259892e-05
S085	S106	TRUE	TRUE	0	0	1	1	none	8.7086475596e-05
S087	S106	TRUE	TRUE	0	0	1	1	none	0.0001001420168386
S093	S106	TRUE	TRUE	0	0	1	1	none	7.03588463048e-05
S097	S106	TRUE	TRUE	0	0	1	1	none	1.67464794768e-05
S102	S106	TRUE	TRUE	0	0	1	1	none	9.2807765196e-05
S002	S130	TRUE	TRUE	0	0	1	1	none	0.0001010554670106
S007	S130	TRUE	TRUE	0	0	1	1	none	0.0001076492666576
S021	S130	TRUE	TRUE	0	0	1	1	none	0.0001040736694222
S024	S130	TRUE	TRUE	0	0	1	1	none	0.0001029751404463
S025	S130	TRUE	TRUE	0	0	1	1	none	0.0001013673662396
S026	S130	TRUE	TRUE	0	0	1	1	none	9.73612183014e-05
S038	S130	TRUE	TRUE	0	0	1	1	none	0.0001102306793772
S039	S130	TRUE	TRUE	0	0	1	1	none	0.0001038358073032
S040	S130	TRUE	TRUE	0	0	1	1	none	6.1118898731e-05
S042	S130	TRUE	TRUE	0	0	1	1	none	0.0001021968155382
S071	S130	TRUE	TRUE	0	0	1	1	none	4.79034772364e-05
S078	S130	TRUE	TRUE	0	0	1	1	none	0.0001009921800406
S081	S130	TRUE	TRUE	0	0	1	1	none	0.0001033946080638
S085	S130	TRUE	TRUE	0	0	1	1	none	2.89787411666e-05
S087	S130	TRUE	TRUE	0	0	1	1	none	2.376033278e-06
S093	S130	TRUE	TRUE	0	0	1	1	none	3.89396000554e-05
S097	S130	TRUE	TRUE	0	0	1	1	none	9.78861509474e-05
S102	S130	TRUE	TRUE	0	0	1	1	none	6.13885189466e-05
S106	S130	TRUE	TRUE	0	0	1	1	none	0.0001005181827966
S002	T009	FALSE	FALSE	0	0	1	1	none	2.42133659519e-05
S007	T009	FALSE	FALSE	0	0	1	1	none	6.72711591989e-05
S021	T009	FALSE	FALSE	0	0	1	1	none	2.72315683635e-05
S024	T009	FALSE	FALSE	0	0	1	1	none	2.61330393876e-05
S025	T009	FALSE	FALSE	0	0	1	1	none	1.96762441989e-05
S026	T009	FALSE	FALSE	0	0	1	1	none	1.12750526987e-05
S038	T009	FALSE	FALSE	0	0	1	1	none	6.98525719185e-05
S039	T009	FALSE	FALSE	0	0	1	1	none	2.69937062445e-05
S040	T009	FALSE	FALSE	0	0	1	1	none	9.68357153923e-05
S042	T009	FALSE	FALSE	0	0	1	1	none	2.53547144795e-05
S071	T009	FALSE	FALSE	0	0	1	1	none	8.36202938977e-05
S078	T009	FALSE	FALSE	0	0	1	1	none	2.41500789819e-05
S081	T009	FALSE	FALSE	0	0	1	1	none	2.65525070051e-05
S085	T009	FALSE	FALSE	0	0	1	1	none	9.13840460079e-05
S087	T009	FALSE	FALSE	0	0	1	1	none	0.0001044395872505
S093	T009	FALSE	FALSE	0	0	1	1	none	7.46564167167e-05
S097	T009	FALSE	FALSE	0	0	1	1	none	1.61950289067e-05
S102	T009	FALSE	FALSE	0	0	1	1	none	9.71053356079e-05
S106	T009	FALSE	FALSE	0	0	1	1	none	2.36760817379e-05
S130	T009	FALSE	FALSE	0	0	1	1	none	0.0001048157532085
S002	T010	FALSE	FALSE	0	0	1	1	none	2.41510732622e-05
S007	T010	FALSE	FALSE	0	0	1	1	none	6.72088665092e-05
S021	T010	FALSE	FALSE	0	0	1	1	none	2.71692756738e-05
S024	T010	FALSE	FALSE	0	0	1	1	none	2.60707466979e-05
S025	T010	FALSE	FALSE	0	0	1	1	none	1.96139515092e-05
S026	T010	FALSE	FALSE	0	0	1	1	none	1.1212760009e-05
S038	T010	FALSE	FALSE	0	0	1	1	none	6.97902792288e-05
S039	T010	FALSE	FALSE	0	0	1	1	none	2.69314135548e-05
S040	T010	FALSE	FALSE	0	0	1	1	none	9.67734227026e-05
S042	T010	FALSE	FALSE	0	0	1	1	none	2.52924217898e-05
S071	T010	FALSE	FALSE	0	0	1	1	none	8.3558001208e-05
S078	T010	FALSE	FALSE	0	0	1	1	none	2.40877862922e-05
S081	T010	FALSE	FALSE	0	0	1	1	none	2.64902143154e-05
S085	T010	FALSE	FALSE	0	0	1	1	none	9.13217533182e-05
S087	T010	FALSE	FALSE	0	0	1	1	none	0.0001043772945608
S093	T010	FALSE	FALSE	0	0	1	1	none	7.4594124027e-05
S097	T010	FALSE	FALSE	0	0	1	1	none	1.6132736217e-05
S102	T010	FALSE	FALSE	0	0	1	1	none	9.70430429182e-05
S106	T010	FALSE	FALSE	0	0	1	1	none	2.36137890482e-05
S130	T010	FALSE	FALSE	0	0	1	1	none	0.0001047534605188
T009	T010	FALSE	FALSE	0	0	1	1	none	3.6556702665e-06
S002	T013	FALSE	FALSE	0	0	1	1	none	7.69908473584e-05
S007	T013	FALSE	FALSE	0	0	1	1	none	7.28723782974e-05
S021	T013	FALSE	FALSE	0	0	1	1	none	8.000904977e-05
S024	T013	FALSE	FALSE	0	0	1	1	none	7.89105207941e-05
S025	T013	FALSE	FALSE	0	0	1	1	none	7.73027465874e-05
S026	T013	FALSE	FALSE	0	0	1	1	none	7.32965986492e-05
S038	T013	FALSE	FALSE	0	0	1	1	none	1.3294146689e-05
S039	T013	FALSE	FALSE	0	0	1	1	none	7.9771187651e-05
S040	T013	FALSE	FALSE	0	0	1	1	none	0.0001131492031988
S042	T013	FALSE	FALSE	0	0	1	1	none	7.8132195886e-05
S071	T013	FALSE	FALSE	0	0	1	1	none	9.99337817042e-05
S078	T013	FALSE	FALSE	0	0	1	1	none	7.69275603884e-05
S081	T013	FALSE	FALSE	0	0	1	1	none	7.93299884116e-05
S085	T013	FALSE	FALSE	0	0	1	1	none	0.0001076975338144
S087	T013	FALSE	FALSE	0	0	1	1	none	0.000120753075057
S093	T013	FALSE	FALSE	0	0	1	1	none	9.09699045232e-05
S097	T013	FALSE	FALSE	0	0	1	1	none	7.38215312952e-05
S102	T013	FALSE	FALSE	0	0	1	1	none	0.0001134188234144
S106	T013	FALSE	FALSE	0	0	1	1	none	7.64535631444e-05
S130	T013	FALSE	FALSE	0	0	1	1	none	0.000121129241015
T009	T013	FALSE	FALSE	0	0	1	1	none	8.07511335563e-05
T010	T013	FALSE	FALSE	0	0	1	1	none	8.06888408666e-05
S002	T014	TRUE	TRUE	0	0	1	1	none	1.74083114488e-05
S007	T014	TRUE	TRUE	0	0	1	1	none	6.57119152998e-05
S021	T014	TRUE	TRUE	0	0	1	1	none	5.3321327064e-06
S024	T014	TRUE	TRUE	0	0	1	1	none	4.2336037305e-06
S025	T014	TRUE	TRUE	0	0	1	1	none	2.29660212818e-05
S026	T014	TRUE	TRUE	0	0	1	1	none	1.89598733436e-05
S038	T014	TRUE	TRUE	0	0	1	1	none	6.82933280194e-05
S039	T014	TRUE	TRUE	0	0	1	1	none	5.0942705874e-06
S040	T014	TRUE	TRUE	0	0	1	1	none	9.52764714932e-05
S042	T014	TRUE	TRUE	0	0	1	1	none	2.2574862968e-06
S071	T014	TRUE	TRUE	0	0	1	1	none	8.20610499986e-05
S078	T014	TRUE	TRUE	0	0	1	1	none	7.0414037568e-06
S081	T014	TRUE	TRUE	0	0	1	1	none	4.653071348e-06
S085	T014	TRUE	TRUE	0	0	1	1	none	8.98248021088e-05
S087	T014	TRUE	TRUE	0	0	1	1	none	0.0001028803433514
S093	T014	TRUE	TRUE	0	0	1	1	none	7.30971728176e-05
S097	T014	TRUE	TRUE	0	0	1	1	none	1.94848059896e-05
S102	T014	TRUE	TRUE	0	0	1	1	none	9.55460917088e-05
S106	T014	TRUE	TRUE	0	0	1	1	none	1.68710272348e-05
S130	T014	TRUE	TRUE	0	0	1	1	none	0.0001032565093094
T009	T014	FALSE	FALSE	0	0	1	1	none	2.64144082507e-05
T010	T014	FALSE	FALSE	0	0	1	1	none	2.6352115561e-05
T013	T014	FALSE	FALSE	0	0	1	1	none	7.91918896572e-05
S002	T020	TRUE	TRUE	0	0	1	1	none	6.66729716858e-05
S007	T020	TRUE	TRUE	0	0	1	1	none	6.25545026248e-05
S021	T020	TRUE	TRUE	0	0	1	1	none	6.96911740974e-05
S024	T020	TRUE	TRUE	0	0	1	1	none	6.85926451215e-05
S025	T020	TRUE	TRUE	0	0	1	1	none	6.69848709148e-05
S026	T020	TRUE	TRUE	0	0	1	1	none	6.29787229766e-05
S038	T020	TRUE	TRUE	0	0	1	1	none	1.7784784908e-06
S039	T020	TRUE	TRUE	0	0	1	1	none	6.94533119784e-05
S040	T020	TRUE	TRUE	0	0	1	1	none	0.0001028313275262
S042	T020	TRUE	TRUE	0	0	1	1	none	6.78143202134e-05
S071	T020	TRUE	TRUE	0	0	1	1	none	8.96159060316e-05
S078	T020	TRUE	TRUE	0	0	1	1	none	6.66096847158e-05
S081	T020	TRUE	TRUE	0	0	1	1	none	6.9012112739e-05
S085	T020	TRUE	TRUE	0	0	1	1	none	9.73796581418e-05
S087	T020	TRUE	TRUE	0	0	1	1	none	0.0001104351993844
S093	T020	TRUE	TRUE	0	0	1	1	none	8.06520288506e-05
S097	T020	TRUE	TRUE	0	0	1	1	none	6.35036556226e-05
S102	T020	TRUE	TRUE	0	0	1	1	none	0.0001031009477418
S106	T020	TRUE	TRUE	0	0	1	1	none	6.61356874718e-05
S130	T020	TRUE	TRUE	0	0	1	1	none	0.0001108113653424
T009	T020	FALSE	FALSE	0	0	1	1	none	7.04332578837e-05
T010	T020	FALSE	FALSE	0	0	1	1	none	7.0370965194e-05
T013	T020	FALSE	FALSE	0	0	1	1	none	1.38748326542e-05
T014	T020	TRUE	TRUE	0	0	1	1	none	6.88740139846e-05
S002	T021	FALSE	FALSE	0	0	1	1	none	2.53488657878e-05
S007	T021	FALSE	FALSE	0	0	1	1	none	6.84066590348e-05
S021	T021	FALSE	FALSE	0	0	1	1	none	2.83670681994e-05
S024	T021	FALSE	FALSE	0	0	1	1	none	2.72685392235e-05
S025	T021	FALSE	FALSE	0	0	1	1	none	2.08117440348e-05
S026	T021	FALSE	FALSE	0	0	1	1	none	1.24105525346e-05
S038	T021	FALSE	FALSE	0	0	1	1	none	7.09880717544e-05
S039	T021	FALSE	FALSE	0	0	1	1	none	2.81292060804e-05
S040	T021	FALSE	FALSE	0	0	1	1	none	9.79712152282e-05
S042	T021	FALSE	FALSE	0	0	1	1	none	2.64902143154e-05
S071	T021	FALSE	FALSE	0	0	1	1	none	8.47557937336e-05
S078	T021	FALSE	FALSE	0	0	1	1	none	2.52855788178e-05
S081	T021	FALSE	FALSE	0	0	1	1	none	2.7688006841e-05
S085	T021	FALSE	FALSE	0	0	1	1	none	9.25195458438e-05
S087	T021	FALSE	FALSE	0	0	1	1	none	0.0001055750870864
S093	T021	FALSE	FALSE	0	0	1	1	none	7.57919165526e-05
S097	T021	FALSE	FALSE	0	0	1	1	none	1.73305287426e-05
S102	T021	FALSE	FALSE	0	0	1	1	none	9.82408354438e-05
S106	T021	FALSE	FALSE	0	0	1	1	none	2.48115815738e-05
S130	T021	FALSE	FALSE	0	0	1	1	none	0.0001059512530444
T009	T021	FALSE	FALSE	0	0	1	1	none	3.6556702665e-06
T010	T021	FALSE	FALSE	0	0	1	1	none	4.7911701024e-06
T013	T021	FALSE	FALSE	0	0	1	1	none	8.18866333922e-05
T014	T021	FALSE	FALSE	0	0	1	1	none	2.75499080866e-05
T020	T021	FALSE	FALSE	0	0	1	1	none	7.15687577196e-05
S002	T028	TRUE	TRUE	0	0	1	1	none	6.4489603769e-05
S007	T028	TRUE	TRUE	0	0	1	1	none	3.8348732148e-05
S021	T028	TRUE	TRUE	0	0	1	1	none	6.75078061806e-05
S024	T028	TRUE	TRUE	0	0	1	1	none	6.64092772047e-05
S025	T028	TRUE	TRUE	0	0	1	1	none	6.4801502998e-05
S026	T028	TRUE	TRUE	0	0	1	1	none	6.07953550598e-05
S038	T028	TRUE	TRUE	0	0	1	1	none	6.29525474276e-05
S039	T028	TRUE	TRUE	0	0	1	1	none	6.72699440616e-05
S040	T028	TRUE	TRUE	0	0	1	1	none	0.0001006479596094
S042	T028	TRUE	TRUE	0	0	1	1	none	6.56309522966e-05
S071	T028	TRUE	TRUE	0	0	1	1	none	8.74325381148e-05
S078	T028	TRUE	TRUE	0	0	1	1	none	6.4426316799e-05
S081	T028	TRUE	TRUE	0	0	1	1	none	6.68287448222e-05
S085	T028	TRUE	TRUE	0	0	1	1	none	9.5196290225e-05
S087	T028	TRUE	TRUE	0	0	1	1	none	0.0001082518314676
S093	T028	TRUE	TRUE	0	0	1	1	none	7.84686609338e-05
S097	T028	TRUE	TRUE	0	0	1	1	none	6.13202877058e-05
S102	T028	TRUE	TRUE	0	0	1	1	none	0.000100917579825
S106	T028	TRUE	TRUE	0	0	1	1	none	6.3952319555e-05
S130	T028	TRUE	TRUE	0	0	1	1	none	0.0001086279974256
T009	T028	FALSE	FALSE	0	0	1	1	none	6.82498899669e-05
T010	T028	FALSE	FALSE	0	0	1	1	none	6.81875972772e-05
T013	T028	FALSE	FALSE	0	0	1	1	none	7.38511090654e-05
T014	T028	TRUE	TRUE	0	0	1	1	none	6.66906460678e-05
T020	T028	TRUE	TRUE	0	0	1	1	none	6.35332333928e-05
T021	T028	FALSE	FALSE	0	0	1	1	none	6.93853898028e-05
S002	T035a	TRUE	TRUE	0	0	1	1	none	0.0001033828620668
S007	T035a	TRUE	TRUE	0	0	1	1	none	0.0001099766617138
S021	T035a	TRUE	TRUE	0	0	1	1	none	0.0001064010644784
S024	T035a	TRUE	TRUE	0	0	1	1	none	0.0001053025355025
S025	T035a	TRUE	TRUE	0	0	1	1	none	0.0001036947612958
S026	T035a	TRUE	TRUE	0	0	1	1	none	9.96886133576e-05
S038	T035a	TRUE	TRUE	0	0	1	1	none	0.0001125580744334
S039	T035a	TRUE	TRUE	0	0	1	1	none	0.0001061632023594
S040	T035a	TRUE	TRUE	0	0	1	1	none	6.34462937872e-05
S042	T035a	TRUE	TRUE	0	0	1	1	none	0.0001045242105944
S071	T035a	TRUE	TRUE	0	0	1	1	none	5.02308722926e-05
S078	T035a	TRUE	TRUE	0	0	1	1	none	0.0001033195750968
S081	T035a	TRUE	TRUE	0	0	1	1	none	0.00010572200312
S085	T035a	TRUE	TRUE	0	0	1	1	none	3.13061362228e-05
S087	T035a	TRUE	TRUE	0	0	1	1	none	7.0990133854e-06
S093	T035a	TRUE	TRUE	0	0	1	1	none	4.12669951116e-05
S097	T035a	TRUE	TRUE	0	0	1	1	none	0.0001002135460036
S102	T035a	TRUE	TRUE	0	0	1	1	none	6.37159140028e-05
S106	T035a	TRUE	TRUE	0	0	1	1	none	0.0001028455778528
S130	T035a	TRUE	TRUE	0	0	1	1	none	7.4751793434e-06
T009	T035a	FALSE	FALSE	0	0	1	1	none	0.0001071431482647
T010	T035a	FALSE	FALSE	0	0	1	1	none	0.000107080855575
T013	T035a	FALSE	FALSE	0	0	1	1	none	0.0001234566360712
T014	T035a	TRUE	TRUE	0	0	1	1	none	0.0001055839043656
T020	T035a	TRUE	TRUE	0	0	1	1	none	0.0001131387603986
T021	T035a	FALSE	FALSE	0	0	1	1	none	0.0001082786481006
T028	T035a	TRUE	TRUE	0	0	1	1	none	0.0001109553924818
S002	T035b	FALSE	FALSE	0	0	1	1	none	2.35521769994e-05
S007	T035b	FALSE	FALSE	0	0	1	1	none	6.66099702464e-05
S021	T035b	FALSE	FALSE	0	0	1	1	none	2.6570379411e-05
S024	T035b	FALSE	FALSE	0	0	1	1	none	2.54718504351e-05
S025	T035b	FALSE	FALSE	0	0	1	1	none	1.90150552464e-05
S026	T035b	FALSE	FALSE	0	0	1	1	none	1.06138637462e-05
S038	T035b	FALSE	FALSE	0	0	1	1	none	6.9191382966e-05
S039	T035b	FALSE	FALSE	0	0	1	1	none	2.6332517292e-05
S040	T035b	FALSE	FALSE	0	0	1	1	none	9.61745264398e-05
S042	T035b	FALSE	FALSE	0	0	1	1	none	2.4693525527e-05
S071	T035b	FALSE	FALSE	0	0	1	1	none	8.29591049452e-05
S078	T035b	FALSE	FALSE	0	0	1	1	none	2.34888900294e-05
S081	T035b	FALSE	FALSE	0	0	1	1	none	2.58913180526e-05
S085	T035b	FALSE	FALSE	0	0	1	1	none	9.07228570554e-05
S087	T035b	FALSE	FALSE	0	0	1	1	none	0.000103778398298
S093	T035b	FALSE	FALSE	0	0	1	1	none	7.39952277642e-05
S097	T035b	FALSE	FALSE	0	0	1	1	none	1.55338399542e-05
S102	T035b	FALSE	FALSE	0	0	1	1	none	9.64441466554e-05
S106	T035b	FALSE	FALSE	0	0	1	1	none	2.30148927854e-05
S130	T035b	FALSE	FALSE	0	0	1	1	none	0.000104154564256
T009	T035b	FALSE	FALSE	0	0	1	1	none	3.0567740037e-06
T010	T035b	TRUE	TRUE	0	0	1	1	none	1.7966887884e-06
T013	T035b	FALSE	FALSE	0	0	1	1	none	8.00899446038e-05
T014	T035b	FALSE	FALSE	0	0	1	1	none	2.57532192982e-05
T020	T035b	FALSE	FALSE	0	0	1	1	none	6.97720689312e-05
T021	T035b	FALSE	FALSE	0	0	1	1	none	4.1922738396e-06
T028	T035b	FALSE	FALSE	0	0	1	1	none	6.75887010144e-05
T035a	T035b	FALSE	FALSE	0	0	1	1	none	0.0001064819593122
S002	T040	TRUE	TRUE	0	0	1	1	none	1.97099908044e-05
S007	T040	TRUE	TRUE	0	0	1	1	none	6.80135946554e-05
S021	T040	TRUE	TRUE	0	0	1	1	none	6.4360195364e-06
S024	T040	TRUE	TRUE	0	0	1	1	none	4.1396980349e-06
S025	T040	TRUE	TRUE	0	0	1	1	none	2.52677006374e-05
S026	T040	TRUE	TRUE	0	0	1	1	none	2.12615526992e-05
S038	T040	TRUE	TRUE	0	0	1	1	none	7.0595007375e-05
S039	T040	TRUE	TRUE	0	0	1	1	none	6.1981574174e-06
S040	T040	TRUE	TRUE	0	0	1	1	none	9.75781508488e-05
S042	T040	TRUE	TRUE	0	0	1	1	none	5.756958178e-06
S071	T040	TRUE	TRUE	0	0	1	1	none	8.43627293542e-05
S078	T040	TRUE	TRUE	0	0	1	1	none	9.3430831124e-06
S081	T040	TRUE	TRUE	0	0	1	1	none	3.3613731268e-06
S085	T040	TRUE	TRUE	0	0	1	1	none	9.21264814644e-05
S087	T040	TRUE	TRUE	0	0	1	1	none	0.000105182022707
S093	T040	TRUE	TRUE	0	0	1	1	none	7.53988521732e-05
S097	T040	TRUE	TRUE	0	0	1	1	none	2.17864853452e-05
S102	T040	TRUE	TRUE	0	0	1	1	none	9.78477710644e-05
S106	T040	TRUE	TRUE	0	0	1	1	none	1.91727065904e-05
S130	T040	TRUE	TRUE	0	0	1	1	none	0.000105558188665
T009	T040	FALSE	FALSE	0	0	1	1	none	2.87160876063e-05
T010	T040	FALSE	FALSE	0	0	1	1	none	2.86537949166e-05
T013	T040	FALSE	FALSE	0	0	1	1	none	8.14935690128e-05
T014	T040	TRUE	TRUE	0	0	1	1	none	6.8166519492e-06
T020	T040	TRUE	TRUE	0	0	1	1	none	7.11756933402e-05
T021	T040	FALSE	FALSE	0	0	1	1	none	2.98515874422e-05
T028	T040	TRUE	TRUE	0	0	1	1	none	6.89923254234e-05
T035a	T040	TRUE	TRUE	0	0	1	1	none	0.0001078855837212
T035b	T040	FALSE	FALSE	0	0	1	1	none	2.80548986538e-05
S002	T056	FALSE	FALSE	0	0	1	1	none	2.65058011945e-05
S007	T056	FALSE	FALSE	0	0	1	1	none	6.95635944415e-05
S021	T056	FALSE	FALSE	0	0	1	1	none	2.95240036061e-05
S024	T056	FALSE	FALSE	0	0	1	1	none	2.84254746302e-05
S025	T056	FALSE	FALSE	0	0	1	1	none	2.19686794415e-05
S026	T056	FALSE	FALSE	0	0	1	1	none	1.35674879413e-05
S038	T056	FALSE	FALSE	0	0	1	1	none	7.21450071611e-05
S039	T056	FALSE	FALSE	0	0	1	1	none	2.92861414871e-05
S040	T056	FALSE	FALSE	0	0	1	1	none	9.91281506349e-05
S042	T056	FALSE	FALSE	0	0	1	1	none	2.76471497221e-05
S071	T056	FALSE	FALSE	0	0	1	1	none	8.59127291403e-05
S078	T056	FALSE	FALSE	0	0	1	1	none	2.64425142245e-05
S081	T056	FALSE	FALSE	0	0	1	1	none	2.88449422477e-05
S085	T056	FALSE	FALSE	0	0	1	1	none	9.36764812505e-05
S087	T056	FALSE	FALSE	0	0	1	1	none	0.0001067320224931
S093	T056	FALSE	FALSE	0	0	1	1	none	7.69488519593e-05
S097	T056	FALSE	FALSE	0	0	1	1	none	1.84874641493e-05
S102	T056	FALSE	FALSE	0	0	1	1	none	9.93977708505e-05
S106	T056	FALSE	FALSE	0	0	1	1	none	2.59685169805e-05
S130	T056	FALSE	FALSE	0	0	1	1	none	0.0001071081884511
T009	T056	TRUE	TRUE	1	0	1	1	anc	1.094642717e-06
T010	T056	FALSE	FALSE	0	0	1	1	none	5.9481055091e-06
T013	T056	FALSE	FALSE	0	0	1	1	none	8.30435687989e-05
T014	T056	FALSE	FALSE	0	0	1	1	none	2.87068434933e-05
T020	T056	FALSE	FALSE	0	0	1	1	none	7.27256931263e-05
T021	T056	FALSE	FALSE	0	0	1	1	none	5.9481055091e-06
T028	T056	FALSE	FALSE	0	0	1	1	none	7.05423252095e-05
T035a	T056	FALSE	FALSE	0	0	1	1	none	0.0001094355835073
T035b	T056	FALSE	FALSE	0	0	1	1	none	5.3492092463e-06
T040	T056	FALSE	FALSE	0	0	1	1	none	3.10085228489e-05
S002	T059	TRUE	TRUE	0	0	1	1	none	9.81927552026e-05
S007	T059	TRUE	TRUE	0	0	1	1	none	0.0001047865548496
S021	T059	TRUE	TRUE	0	0	1	1	none	0.0001012109576142
S024	T059	TRUE	TRUE	0	0	1	1	none	0.0001001124286383
S025	T059	TRUE	TRUE	0	0	1	1	none	9.85046544316e-05
S026	T059	TRUE	TRUE	0	0	1	1	none	9.44985064934e-05
S038	T059	TRUE	TRUE	0	0	1	1	none	0.0001073679675692
S039	T059	TRUE	TRUE	0	0	1	1	none	0.0001009730954952
S040	T059	TRUE	TRUE	0	0	1	1	none	6.3151185338e-06
S042	T059	TRUE	TRUE	0	0	1	1	none	9.93341037302e-05
S071	T059	TRUE	TRUE	0	0	1	1	none	3.14557581504e-05
S078	T059	TRUE	TRUE	0	0	1	1	none	9.81294682326e-05
S081	T059	TRUE	TRUE	0	0	1	1	none	0.0001005318962558
S085	T059	TRUE	TRUE	0	0	1	1	none	5.28045175386e-05
S087	T059	TRUE	TRUE	0	0	1	1	none	6.58600587812e-05
S093	T059	TRUE	TRUE	0	0	1	1	none	2.89887256754e-05
S097	T059	TRUE	TRUE	0	0	1	1	none	9.50234391394e-05
S102	T059	TRUE	TRUE	0	0	1	1	none	8.9803238006e-06
S106	T059	TRUE	TRUE	0	0	1	1	none	9.76554709886e-05
S130	T059	TRUE	TRUE	0	0	1	1	none	6.62362247392e-05
T009	T059	FALSE	FALSE	0	0	1	1	none	0.0001019530414005
T010	T059	FALSE	FALSE	0	0	1	1	none	0.0001018907487108
T013	T059	FALSE	FALSE	0	0	1	1	none	0.000118266529207
T014	T059	TRUE	TRUE	0	0	1	1	none	0.0001003937975014
T020	T059	TRUE	TRUE	0	0	1	1	none	0.0001079486535344
T021	T059	FALSE	FALSE	0	0	1	1	none	0.0001030885412364
T028	T059	TRUE	TRUE	0	0	1	1	none	0.0001057652856176
T035a	T059	TRUE	TRUE	0	0	1	1	none	6.85636197954e-05
T035b	T059	FALSE	FALSE	0	0	1	1	none	0.000101291852448
T040	T059	TRUE	TRUE	0	0	1	1	none	0.000102695476857
T056	T059	FALSE	FALSE	0	0	1	1	none	0.0001042454766431
S002	T065	TRUE	TRUE	0	0	1	1	none	6.72900782462e-05
S007	T065	TRUE	TRUE	0	0	1	1	none	6.31716091852e-05
S021	T065	TRUE	TRUE	0	0	1	1	none	7.03082806578e-05
S024	T065	TRUE	TRUE	0	0	1	1	none	6.92097516819e-05
S025	T065	TRUE	TRUE	0	0	1	1	none	6.76019774752e-05
S026	T065	TRUE	TRUE	0	0	1	1	none	6.3595829537e-05
S038	T065	TRUE	TRUE	0	0	1	1	none	3.5933775768e-06
S039	T065	TRUE	TRUE	0	0	1	1	none	7.00704185388e-05
S040	T065	TRUE	TRUE	0	0	1	1	none	0.0001034484340866
S042	T065	TRUE	TRUE	0	0	1	1	none	6.84314267738e-05
S071	T065	TRUE	TRUE	0	0	1	1	none	9.0233012592e-05
S078	T065	TRUE	TRUE	0	0	1	1	none	6.72267912762e-05
S081	T065	TRUE	TRUE	0	0	1	1	none	6.96292192994e-05
S085	T065	TRUE	TRUE	0	0	1	1	none	9.79967647022e-05
S087	T065	TRUE	TRUE	0	0	1	1	none	0.0001110523059448
S093	T065	TRUE	TRUE	0	0	1	1	none	8.1269135411e-05
S097	T065	TRUE	TRUE	0	0	1	1	none	6.4120762183e-05
S102	T065	TRUE	TRUE	0	0	1	1	none	0.0001037180543022
S106	T065	TRUE	TRUE	0	0	1	1	none	6.67527940322e-05
S130	T065	TRUE	TRUE	0	0	1	1	none	0.0001114284719028
T009	T065	FALSE	FALSE	0	0	1	1	none	7.10503644441e-05
T010	T065	FALSE	FALSE	0	0	1	1	none	7.09880717544e-05
T013	T065	FALSE	FALSE	0	0	1	1	none	1.08985616378e-05
T014	T065	TRUE	TRUE	0	0	1	1	none	6.9491120545e-05
T020	T065	TRUE	TRUE	0	0	1	1	none	4.174063542e-06
T021	T065	FALSE	FALSE	0	0	1	1	none	7.218586428e-05
T028	T065	TRUE	TRUE	0	0	1	1	none	6.41503399532e-05
T035a	T065	TRUE	TRUE	0	0	1	1	none	0.000113755866959
T035b	T065	FALSE	FALSE	0	0	1	1	none	7.03891754916e-05
T040	T065	TRUE	TRUE	0	0	1	1	none	7.17927999006e-05
T056	T065	FALSE	FALSE	0	0	1	1	none	7.33427996867e-05
T059	T065	TRUE	TRUE	0	0	1	1	none	0.0001085657600948
S002	T069	TRUE	TRUE	0	0	1	1	none	0.00010499228341
S007	T069	TRUE	TRUE	0	0	1	1	none	0.000111586083057
S021	T069	TRUE	TRUE	0	0	1	1	none	0.0001080104858216
S024	T069	TRUE	TRUE	0	0	1	1	none	0.0001069119568457
S025	T069	TRUE	TRUE	0	0	1	1	none	0.000105304182639
S026	T069	TRUE	TRUE	0	0	1	1	none	0.0001012980347008
S038	T069	TRUE	TRUE	0	0	1	1	none	0.0001141674957766
S039	T069	TRUE	TRUE	0	0	1	1	none	0.0001077726237026
S040	T069	TRUE	TRUE	0	0	1	1	none	5.14707078524e-05
S042	T069	TRUE	TRUE	0	0	1	1	none	0.0001061336319376
S071	T069	TRUE	TRUE	0	0	1	1	none	2.63300682358e-05
S078	T069	TRUE	TRUE	0	0	1	1	none	0.00010492899644
S081	T069	TRUE	TRUE	0	0	1	1	none	0.0001073314244632
S085	T069	TRUE	TRUE	0	0	1	1	none	5.9604045746e-05
S087	T069	TRUE	TRUE	0	0	1	1	none	7.26595869886e-05
S093	T069	TRUE	TRUE	0	0	1	1	none	3.57882538828e-05
S097	T069	TRUE	TRUE	0	0	1	1	none	0.0001018229673468
S102	T069	TRUE	TRUE	0	0	1	1	none	5.1740328068e-05
S106	T069	TRUE	TRUE	0	0	1	1	none	0.000104454999196
S130	T069	TRUE	TRUE	0	0	1	1	none	7.30357529466e-05
T009	T069	FALSE	FALSE	0	0	1	1	none	0.0001087525696079
T010	T069	FALSE	FALSE	0	0	1	1	none	0.0001086902769182
T013	T069	FALSE	FALSE	0	0	1	1	none	0.0001250660574144
T014	T069	TRUE	TRUE	0	0	1	1	none	0.0001071933257088
T020	T069	TRUE	TRUE	0	0	1	1	none	0.0001147481817418
T021	T069	FALSE	FALSE	0	0	1	1	none	0.0001098880694438
T028	T069	TRUE	TRUE	0	0	1	1	none	0.000112564813825
T035a	T069	TRUE	TRUE	0	0	1	1	none	7.53631480028e-05
T035b	T069	FALSE	FALSE	0	0	1	1	none	0.0001080913806554
T040	T069	TRUE	TRUE	0	0	1	1	none	0.0001094950050644
T056	T069	FALSE	FALSE	0	0	1	1	none	0.0001110450048505
T059	T069	TRUE	TRUE	0	0	1	1	none	5.65880338606e-05
T065	T069	TRUE	TRUE	0	0	1	1	none	0.0001153652883022
S002	T073	FALSE	FALSE	0	0	1	1	none	2.53488657878e-05
S007	T073	FALSE	FALSE	0	0	1	1	none	6.84066590348e-05
S021	T073	FALSE	FALSE	0	0	1	1	none	2.83670681994e-05
S024	T073	FALSE	FALSE	0	0	1	1	none	2.72685392235e-05
S025	T073	FALSE	FALSE	0	0	1	1	none	2.08117440348e-05
S026	T073	FALSE	FALSE	0	0	1	1	none	1.24105525346e-05
S038	T073	FALSE	FALSE	0	0	1	1	none	7.09880717544e-05
S039	T073	FALSE	FALSE	0	0	1	1	none	2.81292060804e-05
S040	T073	FALSE	FALSE	0	0	1	1	none	9.79712152282e-05
S042	T073	FALSE	FALSE	0	0	1	1	none	2.64902143154e-05
S071	T073	FALSE	FALSE	0	0	1	1	none	8.47557937336e-05
S078	T073	FALSE	FALSE	0	0	1	1	none	2.52855788178e-05
S081	T073	FALSE	FALSE	0	0	1	1	none	2.7688006841e-05
S085	T073	FALSE	FALSE	0	0	1	1	none	9.25195458438e-05
S087	T073	FALSE	FALSE	0	0	1	1	none	0.0001055750870864
S093	T073	FALSE	FALSE	0	0	1	1	none	7.57919165526e-05
S097	T073	FALSE	FALSE	0	0	1	1	none	1.73305287426e-05
S102	T073	FALSE	FALSE	0	0	1	1	none	9.82408354438e-05
S106	T073	FALSE	FALSE	0	0	1	1	none	2.48115815738e-05
S130	T073	FALSE	FALSE	0	0	1	1	none	0.0001059512530444
T009	T073	FALSE	FALSE	0	0	1	1	none	3.6556702665e-06
T010	T073	FALSE	FALSE	0	0	1	1	none	4.7911701024e-06
T013	T073	FALSE	FALSE	0	0	1	1	none	8.18866333922e-05
T014	T073	FALSE	FALSE	0	0	1	1	none	2.75499080866e-05
T020	T073	FALSE	FALSE	0	0	1	1	none	7.15687577196e-05
T021	T073	TRUE	TRUE	0	0	1	1	none	1.1977925256e-06
T028	T073	FALSE	FALSE	0	0	1	1	none	6.93853898028e-05
T035a	T073	FALSE	FALSE	0	0	1	1	none	0.0001082786481006
T035b	T073	FALSE	FALSE	0	0	1	1	none	4.1922738396e-06
T040	T073	FALSE	FALSE	0	0	1	1	none	2.98515874422e-05
T056	T073	FALSE	FALSE	0	0	1	1	none	5.9481055091e-06
T059	T073	FALSE	FALSE	0	0	1	1	none	0.0001030885412364
T065	T073	FALSE	FALSE	0	0	1	1	none	7.218586428e-05
T069	T073	FALSE	FALSE	0	0	1	1	none	0.0001098880694438
S002	T075	TRUE	TRUE	0	0	1	1	none	6.3230401301e-05
S007	T075	TRUE	TRUE	0	0	1	1	none	6.6647748138e-05
S021	T075	TRUE	TRUE	0	0	1	1	none	6.62486037126e-05
S024	T075	TRUE	TRUE	0	0	1	1	none	6.51500747367e-05
S025	T075	TRUE	TRUE	0	0	1	1	none	6.354230053e-05
S026	T075	TRUE	TRUE	0	0	1	1	none	5.95361525918e-05
S038	T075	TRUE	TRUE	0	0	1	1	none	6.92291608576e-05
S039	T075	TRUE	TRUE	0	0	1	1	none	6.60107415936e-05
S040	T075	TRUE	TRUE	0	0	1	1	none	9.93887571414e-05
S042	T075	TRUE	TRUE	0	0	1	1	none	6.43717498286e-05
S071	T075	TRUE	TRUE	0	0	1	1	none	8.61733356468e-05
S078	T075	TRUE	TRUE	0	0	1	1	none	6.3167114331e-05
S081	T075	TRUE	TRUE	0	0	1	1	none	6.55695423542e-05
S085	T075	TRUE	TRUE	0	0	1	1	none	9.3937087757e-05
S087	T075	TRUE	TRUE	0	0	1	1	none	0.0001069926289996
S093	T075	TRUE	TRUE	0	0	1	1	none	7.72094584658e-05
S097	T075	TRUE	TRUE	0	0	1	1	none	6.00610852378e-05
S102	T075	TRUE	TRUE	0	0	1	1	none	9.9658377357e-05
S106	T075	TRUE	TRUE	0	0	1	1	none	6.2693117087e-05
S130	T075	TRUE	TRUE	0	0	1	1	none	0.0001073687949576
T009	T075	FALSE	FALSE	0	0	1	1	none	6.69906874989e-05
T010	T075	FALSE	FALSE	0	0	1	1	none	6.69283948092e-05
T013	T075	FALSE	FALSE	0	0	1	1	none	8.01277224954e-05
T014	T075	TRUE	TRUE	0	0	1	1	none	6.54314435998e-05
T020	T075	TRUE	TRUE	0	0	1	1	none	6.98098468228e-05
T021	T075	FALSE	FALSE	0	0	1	1	none	6.81261873348e-05
T028	T075	TRUE	TRUE	0	0	1	1	none	6.7626478906e-05
T035a	T075	TRUE	TRUE	0	0	1	1	none	0.0001096961900138
T035b	T075	FALSE	FALSE	0	0	1	1	none	6.63294985464e-05
T040	T075	TRUE	TRUE	0	0	1	1	none	6.77331229554e-05
T056	T075	FALSE	FALSE	0	0	1	1	none	6.92831227415e-05
T059	T075	TRUE	TRUE	0	0	1	1	none	0.0001045060831496
T065	T075	TRUE	TRUE	0	0	1	1	none	7.04269533832e-05
T069	T075	TRUE	TRUE	0	0	1	1	none	0.000111305611357
T073	T075	FALSE	FALSE	0	0	1	1	none	6.81261873348e-05
S002	T077	FALSE	FALSE	0	0	1	1	none	2.4749969525e-05
S007	T077	FALSE	FALSE	0	0	1	1	none	6.7807762772e-05
S021	T077	FALSE	FALSE	0	0	1	1	none	2.77681719366e-05
S024	T077	FALSE	FALSE	0	0	1	1	none	2.66696429607e-05
S025	T077	FALSE	FALSE	0	0	1	1	none	2.0212847772e-05
S026	T077	FALSE	FALSE	0	0	1	1	none	1.18116562718e-05
S038	T077	FALSE	FALSE	0	0	1	1	none	7.03891754916e-05
S039	T077	FALSE	FALSE	0	0	1	1	none	2.75303098176e-05
S040	T077	FALSE	FALSE	0	0	1	1	none	9.73723189654e-05
S042	T077	FALSE	FALSE	0	0	1	1	none	2.58913180526e-05
S071	T077	FALSE	FALSE	0	0	1	1	none	8.41568974708e-05
S078	T077	FALSE	FALSE	0	0	1	1	none	2.4686682555e-05
S081	T077	FALSE	FALSE	0	0	1	1	none	2.70891105782e-05
S085	T077	FALSE	FALSE	0	0	1	1	none	9.1920649581e-05
S087	T077	FALSE	FALSE	0	0	1	1	none	0.0001049761908236
S093	T077	FALSE	FALSE	0	0	1	1	none	7.51930202898e-05
S097	T077	FALSE	FALSE	0	0	1	1	none	1.67316324798e-05
S102	T077	FALSE	FALSE	0	0	1	1	none	9.7641939181e-05
S106	T077	FALSE	FALSE	0	0	1	1	none	2.4212685311e-05
S130	T077	FALSE	FALSE	0	0	1	1	none	0.0001053523567816
T009	T077	FALSE	FALSE	0	0	1	1	none	3.0567740037e-06
T010	T077	FALSE	FALSE	0	0	1	1	none	4.1922738396e-06
T013	T077	FALSE	FALSE	0	0	1	1	none	8.12877371294e-05
T014	T077	FALSE	FALSE	0	0	1	1	none	2.69510118238e-05
T020	T077	FALSE	FALSE	0	0	1	1	none	7.09698614568e-05
T021	T077	TRUE	TRUE	0	0	1	1	none	1.7966887884e-06
T028	T077	FALSE	FALSE	0	0	1	1	none	6.878649354e-05
T035a	T077	FALSE	FALSE	0	0	1	1	none	0.0001076797518378
T035b	T077	FALSE	FALSE	0	0	1	1	none	3.5933775768e-06
T040	T077	FALSE	FALSE	0	0	1	1	none	2.92526911794e-05
T056	T077	FALSE	FALSE	0	0	1	1	none	5.3492092463e-06
T059	T077	FALSE	FALSE	0	0	1	1	none	0.0001024896449736
T065	T077	FALSE	FALSE	0	0	1	1	none	7.15869680172e-05
T069	T077	FALSE	FALSE	0	0	1	1	none	0.000109289173181
T073	T077	TRUE	TRUE	0	0	1	1	none	1.7966887884e-06
T075	T077	FALSE	FALSE	0	0	1	1	none	6.7527291072e-05
S002	T087	FALSE	FALSE	0	0	1	1	none	2.43900574302e-05
S007	T087	FALSE	FALSE	0	0	1	1	none	6.74478506772e-05
S021	T087	FALSE	FALSE	0	0	1	1	none	2.74082598418e-05
S024	T087	FALSE	FALSE	0	0	1	1	none	2.63097308659e-05
S025	T087	FALSE	FALSE	0	0	1	1	none	1.98529356772e-05
S026	T087	FALSE	FALSE	0	0	1	1	none	1.1451744177e-05
S038	T087	FALSE	FALSE	0	0	1	1	none	7.00292633968e-05
S039	T087	FALSE	FALSE	0	0	1	1	none	2.71703977228e-05
S040	T087	FALSE	FALSE	0	0	1	1	none	9.70124068706e-05
S042	T087	FALSE	FALSE	0	0	1	1	none	2.55314059578e-05
S071	T087	FALSE	FALSE	0	0	1	1	none	8.3796985376e-05
S078	T087	FALSE	FALSE	0	0	1	1	none	2.43267704602e-05
S081	T087	FALSE	FALSE	0	0	1	1	none	2.67291984834e-05
S085	T087	FALSE	FALSE	0	0	1	1	none	9.15607374862e-05
S087	T087	FALSE	FALSE	0	0	1	1	none	0.0001046162787288
S093	T087	FALSE	FALSE	0	0	1	1	none	7.4833108195e-05
S097	T087	FALSE	FALSE	0	0	1	1	none	1.6371720385e-05
S102	T087	FALSE	FALSE	0	0	1	1	none	9.72820270862e-05
S106	T087	FALSE	FALSE	0	0	1	1	none	2.38527732162e-05
S130	T087	FALSE	FALSE	0	0	1	1	none	0.0001049924446868
T009	T087	FALSE	FALSE	0	0	1	1	none	3.8946544345e-06
T010	T087	TRUE	TRUE	0	0	1	1	none	1.4367766936e-06
T013	T087	FALSE	FALSE	0	0	1	1	none	8.09278250346e-05
T014	T087	FALSE	FALSE	0	0	1	1	none	2.6591099729e-05
T020	T087	FALSE	FALSE	0	0	1	1	none	7.0609949362e-05
T021	T087	FALSE	FALSE	0	0	1	1	none	5.0301542704e-06
T028	T087	FALSE	FALSE	0	0	1	1	none	6.84265814452e-05
T035a	T087	FALSE	FALSE	0	0	1	1	none	0.000107319839743
T035b	T087	TRUE	TRUE	0	0	1	1	none	2.0356729564e-06
T040	T087	FALSE	FALSE	0	0	1	1	none	2.88927790846e-05
T056	T087	FALSE	FALSE	0	0	1	1	none	6.1870896771e-06
T059	T087	FALSE	FALSE	0	0	1	1	none	0.0001021297328788
T065	T087	FALSE	FALSE	0	0	1	1	none	7.12270559224e-05
T069	T087	FALSE	FALSE	0	0	1	1	none	0.0001089292610862
T073	T087	FALSE	FALSE	0	0	1	1	none	5.0301542704e-06
T075	T087	FALSE	FALSE	0	0	1	1	none	6.71673789772e-05
T077	T087	FALSE	FALSE	0	0	1	1	none	4.4312580076e-06
S002	T095	TRUE	TRUE	0	0	1	1	none	0.0001010515078438
S007	T095	TRUE	TRUE	0	0	1	1	none	0.0001076453074908
S021	T095	TRUE	TRUE	0	0	1	1	none	0.0001040697102554
S024	T095	TRUE	TRUE	0	0	1	1	none	0.0001029711812795
S025	T095	TRUE	TRUE	0	0	1	1	none	0.0001013634070728
S026	T095	TRUE	TRUE	0	0	1	1	none	9.73572591346e-05
S038	T095	TRUE	TRUE	0	0	1	1	none	0.0001102267202104
S039	T095	TRUE	TRUE	0	0	1	1	none	0.0001038318481364
S040	T095	TRUE	TRUE	0	0	1	1	none	6.11149395642e-05
S042	T095	TRUE	TRUE	0	0	1	1	none	0.0001021928563714
S071	T095	TRUE	TRUE	0	0	1	1	none	4.78995180696e-05
S078	T095	TRUE	TRUE	0	0	1	1	none	0.0001009882208738
S081	T095	TRUE	TRUE	0	0	1	1	none	0.000103390648897
S085	T095	TRUE	TRUE	0	0	1	1	none	2.89747819998e-05
S087	T095	TRUE	TRUE	0	0	1	1	none	3.5698666368e-06
S093	T095	TRUE	TRUE	0	0	1	1	none	3.89356408886e-05
S097	T095	TRUE	TRUE	0	0	1	1	none	9.78821917806e-05
S102	T095	TRUE	TRUE	0	0	1	1	none	6.13845597798e-05
S106	T095	TRUE	TRUE	0	0	1	1	none	0.0001005142236298
S130	T095	TRUE	TRUE	0	0	1	1	none	3.9460325948e-06
T009	T095	FALSE	FALSE	0	0	1	1	none	0.0001048117940417
T010	T095	FALSE	FALSE	0	0	1	1	none	0.000104749501352
T013	T095	FALSE	FALSE	0	0	1	1	none	0.0001211252818482
T014	T095	TRUE	TRUE	0	0	1	1	none	0.0001032525501426
T020	T095	TRUE	TRUE	0	0	1	1	none	0.0001108074061756
T021	T095	FALSE	FALSE	0	0	1	1	none	0.0001059472938776
T028	T095	TRUE	TRUE	0	0	1	1	none	0.0001086240382588
T035a	T095	TRUE	TRUE	0	0	1	1	none	7.4712201766e-06
T035b	T095	FALSE	FALSE	0	0	1	1	none	0.0001041506050892
T040	T095	TRUE	TRUE	0	0	1	1	none	0.0001055542294982
T056	T095	FALSE	FALSE	0	0	1	1	none	0.0001071042292843
T059	T095	TRUE	TRUE	0	0	1	1	none	6.62322655724e-05
T065	T095	TRUE	TRUE	0	0	1	1	none	0.000111424512736
T069	T095	TRUE	TRUE	0	0	1	1	none	7.30317937798e-05
T073	T095	FALSE	FALSE	0	0	1	1	none	0.0001059472938776
T075	T095	TRUE	TRUE	0	0	1	1	none	0.0001073648357908
T077	T095	FALSE	FALSE	0	0	1	1	none	0.0001053483976148
T087	T095	FALSE	FALSE	0	0	1	1	none	0.00010498848552
S002	T099a	TRUE	TRUE	0	0	1	1	none	9.98741988408e-05
S007	T099a	TRUE	TRUE	0	0	1	1	none	0.0001064679984878
S021	T099a	TRUE	TRUE	0	0	1	1	none	0.0001028924012524
S024	T099a	TRUE	TRUE	0	0	1	1	none	0.0001017938722765
S025	T099a	TRUE	TRUE	0	0	1	1	none	0.0001001860980698
S026	T099a	TRUE	TRUE	0	0	1	1	none	9.61799501316e-05
S038	T099a	TRUE	TRUE	0	0	1	1	none	0.0001090494112074
S039	T099a	TRUE	TRUE	0	0	1	1	none	0.0001026545391334
S040	T099a	TRUE	TRUE	0	0	1	1	none	5.99376305612e-05
S042	T099a	TRUE	TRUE	0	0	1	1	none	0.0001010155473684
S071	T099a	TRUE	TRUE	0	0	1	1	none	4.67222090666e-05
S078	T099a	TRUE	TRUE	0	0	1	1	none	9.98109118708e-05
S081	T099a	TRUE	TRUE	0	0	1	1	none	0.000102213339894
S085	T099a	TRUE	TRUE	0	0	1	1	none	2.77974729968e-05
S087	T099a	TRUE	TRUE	0	0	1	1	none	3.5903501594e-06
S093	T099a	TRUE	TRUE	0	0	1	1	none	3.77583318856e-05
S097	T099a	TRUE	TRUE	0	0	1	1	none	9.67048827776e-05
S102	T099a	TRUE	TRUE	0	0	1	1	none	6.02072507768e-05
S106	T099a	TRUE	TRUE	0	0	1	1	none	9.93369146268e-05
S130	T099a	TRUE	TRUE	0	0	1	1	none	3.9665161174e-06
T009	T099a	FALSE	FALSE	0	0	1	1	none	0.0001036344850387
T010	T099a	FALSE	FALSE	0	0	1	1	none	0.000103572192349
T013	T099a	FALSE	FALSE	0	0	1	1	none	0.0001199479728452
T014	T099a	TRUE	TRUE	0	0	1	1	none	0.0001020752411396
T020	T099a	TRUE	TRUE	0	0	1	1	none	0.0001096300971726
T021	T099a	FALSE	FALSE	0	0	1	1	none	0.0001047699848746
T028	T099a	TRUE	TRUE	0	0	1	1	none	0.0001074467292558
T035a	T099a	TRUE	TRUE	0	0	1	1	none	5.096118648e-06
T035b	T099a	FALSE	FALSE	0	0	1	1	none	0.0001029732960862
T040	T099a	TRUE	TRUE	0	0	1	1	none	0.0001043769204952
T056	T099a	FALSE	FALSE	0	0	1	1	none	0.0001059269202813
T059	T099a	TRUE	TRUE	0	0	1	1	none	6.50549565694e-05
T065	T099a	TRUE	TRUE	0	0	1	1	none	0.000110247203733
T069	T099a	TRUE	TRUE	0	0	1	1	none	7.18544847768e-05
T073	T099a	FALSE	FALSE	0	0	1	1	none	0.0001047699848746
T075	T099a	TRUE	TRUE	0	0	1	1	none	0.0001061875267878
T077	T099a	FALSE	FALSE	0	0	1	1	none	0.0001041710886118
T087	T099a	FALSE	FALSE	0	0	1	1	none	0.000103811176517
T095	T099a	TRUE	TRUE	0	0	1	1	none	3.9625569506e-06
S002	T102	FALSE	FALSE	0	0	1	1	none	0.0001054507720112
S007	T102	FALSE	FALSE	0	0	1	1	none	0.0001120445716582
S021	T102	FALSE	FALSE	0	0	1	1	none	0.0001084689744228
S024	T102	FALSE	FALSE	0	0	1	1	none	0.0001073704454469
S025	T102	FALSE	FALSE	0	0	1	1	none	0.0001057626712402
S026	T102	FALSE	FALSE	0	0	1	1	none	0.000101756523302
S038	T102	FALSE	FALSE	0	0	1	1	none	0.0001146259843778
S039	T102	FALSE	FALSE	0	0	1	1	none	0.0001082311123038
S040	T102	FALSE	FALSE	0	0	1	1	none	6.55142037316e-05
S042	T102	FALSE	FALSE	0	0	1	1	none	0.0001065921205388
S071	T102	FALSE	FALSE	0	0	1	1	none	5.2298782237e-05
S078	T102	FALSE	FALSE	0	0	1	1	none	0.0001053874850412
S081	T102	FALSE	FALSE	0	0	1	1	none	0.0001077899130644
S085	T102	FALSE	FALSE	0	0	1	1	none	3.33740461672e-05
S087	T102	FALSE	FALSE	0	0	1	1	none	7.9691308042e-06
S093	T102	FALSE	FALSE	0	0	1	1	none	4.3334905056e-05
S097	T102	FALSE	FALSE	0	0	1	1	none	0.000102281455948
S102	T102	FALSE	FALSE	0	0	1	1	none	6.57838239472e-05
S106	T102	FALSE	FALSE	0	0	1	1	none	0.0001049134877972
S130	T102	FALSE	FALSE	0	0	1	1	none	8.3452967622e-06
T009	T102	FALSE	FALSE	0	0	1	1	none	0.0001092110582091
T010	T102	FALSE	FALSE	0	0	1	1	none	0.0001091487655194
T013	T102	FALSE	FALSE	0	0	1	1	none	0.0001255245460156
T014	T102	FALSE	FALSE	0	0	1	1	none	0.00010765181431
T020	T102	FALSE	FALSE	0	0	1	1	none	0.000115206670343
T021	T102	FALSE	FALSE	0	0	1	1	none	0.000110346558045
T028	T102	FALSE	FALSE	0	0	1	1	none	0.0001130233024262
T035a	T102	FALSE	FALSE	0	0	1	1	none	1.1870484344e-05
T035b	T102	FALSE	FALSE	0	0	1	1	none	0.0001085498692566
T040	T102	FALSE	FALSE	0	0	1	1	none	0.0001099534936656
T056	T102	FALSE	FALSE	0	0	1	1	none	0.0001115034934517
T059	T102	FALSE	FALSE	0	0	1	1	none	7.06315297398e-05
T065	T102	FALSE	FALSE	0	0	1	1	none	0.0001158237769034
T069	T102	FALSE	FALSE	0	0	1	1	none	7.74310579472e-05
T073	T102	FALSE	FALSE	0	0	1	1	none	0.000110346558045
T075	T102	FALSE	FALSE	0	0	1	1	none	0.0001117640999582
T077	T102	FALSE	FALSE	0	0	1	1	none	0.0001097476617822
T087	T102	FALSE	FALSE	0	0	1	1	none	0.0001093877496874
T095	T102	TRUE	TRUE	1	0	1	1	anc	5.988962628e-07
T099a	T102	FALSE	FALSE	0	0	1	1	none	8.361821118e-06
S002	T104	FALSE	FALSE	0	0	1	1	none	6.11578908696e-05
S007	T104	FALSE	FALSE	0	0	1	1	none	3.50170192486e-05
S021	T104	FALSE	FALSE	0	0	1	1	none	6.41760932812e-05
S024	T104	FALSE	FALSE	0	0	1	1	none	6.30775643053e-05
S025	T104	FALSE	FALSE	0	0	1	1	none	6.14697900986e-05
S026	T104	FALSE	FALSE	0	0	1	1	none	5.74636421604e-05
S038	T104	FALSE	FALSE	0	0	1	1	none	5.96208345282e-05
S039	T104	FALSE	FALSE	0	0	1	1	none	6.39382311622e-05
S040	T104	FALSE	FALSE	0	0	1	1	none	9.731624671e-05
S042	T104	FALSE	FALSE	0	0	1	1	none	6.22992393972e-05
S071	T104	FALSE	FALSE	0	0	1	1	none	8.41008252154e-05
S078	T104	FALSE	FALSE	0	0	1	1	none	6.10946038996e-05
S081	T104	FALSE	FALSE	0	0	1	1	none	6.34970319228e-05
S085	T104	FALSE	FALSE	0	0	1	1	none	9.18645773256e-05
S087	T104	FALSE	FALSE	0	0	1	1	none	0.0001049201185682
S093	T104	FALSE	FALSE	0	0	1	1	none	7.51369480344e-05
S097	T104	FALSE	FALSE	0	0	1	1	none	5.79885748064e-05
S102	T104	FALSE	FALSE	0	0	1	1	none	9.75858669256e-05
S106	T104	FALSE	FALSE	0	0	1	1	none	6.06206066556e-05
S130	T104	FALSE	FALSE	0	0	1	1	none	0.0001052962845262
T009	T104	FALSE	FALSE	0	0	1	1	none	6.49181770675e-05
T010	T104	FALSE	FALSE	0	0	1	1	none	6.48558843778e-05
T013	T104	FALSE	FALSE	0	0	1	1	none	7.0519396166e-05
T014	T104	FALSE	FALSE	0	0	1	1	none	6.33589331684e-05
T020	T104	FALSE	FALSE	0	0	1	1	none	6.02015204934e-05
T021	T104	FALSE	FALSE	0	0	1	1	none	6.60536769034e-05
T028	T104	FALSE	FALSE	0	0	1	1	none	3.19832709986e-05
T035a	T104	FALSE	FALSE	0	0	1	1	none	0.0001076236795824
T035b	T104	FALSE	FALSE	0	0	1	1	none	6.4256988115e-05
T040	T104	FALSE	FALSE	0	0	1	1	none	6.5660612524e-05
T056	T104	FALSE	FALSE	0	0	1	1	none	6.72106123101e-05
T059	T104	FALSE	FALSE	0	0	1	1	none	0.0001024335727182
T065	T104	FALSE	FALSE	0	0	1	1	none	6.08186270538e-05
T069	T104	FALSE	FALSE	0	0	1	1	none	0.0001092331009256
T073	T104	FALSE	FALSE	0	0	1	1	none	6.60536769034e-05
T075	T104	FALSE	FALSE	0	0	1	1	none	6.42947660066e-05
T077	T104	FALSE	FALSE	0	0	1	1	none	6.54547806406e-05
T087	T104	FALSE	FALSE	0	0	1	1	none	6.50948685458e-05
T095	T104	FALSE	FALSE	0	0	1	1	none	0.0001052923253594
T099a	T104	FALSE	FALSE	0	0	1	1	none	0.0001041150163564
T102	T104	FALSE	FALSE	0	0	1	1	none	0.0001096915895268
S002	T105	FALSE	FALSE	0	0	1	1	none	6.90867670346e-05
S007	T105	FALSE	FALSE	0	0	1	1	none	6.49682979736e-05
S021	T105	FALSE	FALSE	0	0	1	1	none	7.21049694462e-05
S024	T105	FALSE	FALSE	0	0	1	1	none	7.10064404703e-05
S025	T105	FALSE	FALSE	0	0	1	1	none	6.93986662636e-05
S026	T105	FALSE	FALSE	0	0	1	1	none	6.53925183254e-05
S038	T105	FALSE	FALSE	0	0	1	1	none	5.3900663652e-06
S039	T105	FALSE	FALSE	0	0	1	1	none	7.18671073272e-05
S040	T105	FALSE	FALSE	0	0	1	1	none	0.000105245122875
S042	T105	FALSE	FALSE	0	0	1	1	none	7.02281155622e-05
S071	T105	FALSE	FALSE	0	0	1	1	none	9.20297013804e-05
S078	T105	FALSE	FALSE	0	0	1	1	none	6.90234800646e-05
S081	T105	FALSE	FALSE	0	0	1	1	none	7.14259080878e-05
S085	T105	FALSE	FALSE	0	0	1	1	none	9.97934534906e-05
S087	T105	FALSE	FALSE	0	0	1	1	none	0.0001128489947332
S093	T105	FALSE	FALSE	0	0	1	1	none	8.30658241994e-05
S097	T105	FALSE	FALSE	0	0	1	1	none	6.59174509714e-05
S102	T105	FALSE	FALSE	0	0	1	1	none	0.0001055147430906
S106	T105	FALSE	FALSE	0	0	1	1	none	6.85494828206e-05
S130	T105	FALSE	FALSE	0	0	1	1	none	0.0001132251606912
T009	T105	FALSE	FALSE	0	0	1	1	none	7.28470532325e-05
T010	T105	FALSE	FALSE	0	0	1	1	none	7.27847605428e-05
T013	T105	FALSE	FALSE	0	0	1	1	none	1.26952504262e-05
T014	T105	FALSE	FALSE	0	0	1	1	none	7.12878093334e-05
T020	T105	FALSE	FALSE	0	0	1	1	none	5.9707523304e-06
T021	T105	FALSE	FALSE	0	0	1	1	none	7.39825530684e-05
T028	T105	FALSE	FALSE	0	0	1	1	none	6.59470287416e-05
T035a	T105	FALSE	FALSE	0	0	1	1	none	0.0001155525557474
T035b	T105	FALSE	FALSE	0	0	1	1	none	7.218586428e-05
T040	T105	FALSE	FALSE	0	0	1	1	none	7.3589488689e-05
T056	T105	FALSE	FALSE	0	0	1	1	none	7.51394884751e-05
T059	T105	FALSE	FALSE	0	0	1	1	none	0.0001103624488832
T065	T105	TRUE	TRUE	1	0	1	1	anc	5.988962628e-07
T069	T105	FALSE	FALSE	0	0	1	1	none	0.0001171619770906
T073	T105	FALSE	FALSE	0	0	1	1	none	7.39825530684e-05
T075	T105	FALSE	FALSE	0	0	1	1	none	7.22236421716e-05
T077	T105	FALSE	FALSE	0	0	1	1	none	7.33836568056e-05
T087	T105	FALSE	FALSE	0	0	1	1	none	7.30237447108e-05
T095	T105	FALSE	FALSE	0	0	1	1	none	0.0001132212015244
T099a	T105	FALSE	FALSE	0	0	1	1	none	0.0001120438925214
T102	T105	FALSE	FALSE	0	0	1	1	none	0.0001176204656918
T104	T105	FALSE	FALSE	0	0	1	1	none	6.26153158422e-05
S002	T107	FALSE	FALSE	0	0	1	1	none	0.000109044149588
S007	T107	FALSE	FALSE	0	0	1	1	none	0.000115637949235
S021	T107	FALSE	FALSE	0	0	1	1	none	0.0001120623519996
S024	T107	FALSE	FALSE	0	0	1	1	none	0.0001109638230237
S025	T107	FALSE	FALSE	0	0	1	1	none	0.000109356048817
S026	T107	FALSE	FALSE	0	0	1	1	none	0.0001053499008788
S038	T107	FALSE	FALSE	0	0	1	1	none	0.0001182193619546
S039	T107	FALSE	FALSE	0	0	1	1	none	0.0001118244898806
S040	T107	FALSE	FALSE	0	0	1	1	none	6.91075813084e-05
S042	T107	FALSE	FALSE	0	0	1	1	none	0.0001101854981156
S071	T107	FALSE	FALSE	0	0	1	1	none	5.58921598138e-05
S078	T107	FALSE	FALSE	0	0	1	1	none	0.000108980862618
S081	T107	FALSE	FALSE	0	0	1	1	none	0.0001113832906412
S085	T107	FALSE	FALSE	0	0	1	1	none	3.6967423744e-05
S087	T107	FALSE	FALSE	0	0	1	1	none	1.1562508381e-05
S093	T107	FALSE	FALSE	0	0	1	1	none	4.69282826328e-05
S097	T107	FALSE	FALSE	0	0	1	1	none	0.0001058748335248
S102	T107	FALSE	FALSE	0	0	1	1	none	6.9377201524e-05
S106	T107	FALSE	FALSE	0	0	1	1	none	0.000108506865374
S130	T107	FALSE	FALSE	0	0	1	1	none	1.1938674339e-05
T009	T107	FALSE	FALSE	0	0	1	1	none	0.0001128044357859
T010	T107	FALSE	FALSE	0	0	1	1	none	0.0001127421430962
T013	T107	FALSE	FALSE	0	0	1	1	none	0.0001291179235924
T014	T107	FALSE	FALSE	0	0	1	1	none	0.0001112451918868
T020	T107	FALSE	FALSE	0	0	1	1	none	0.0001188000479198
T021	T107	FALSE	FALSE	0	0	1	1	none	0.0001139399356218
T028	T107	FALSE	FALSE	0	0	1	1	none	0.000116616680003
T035a	T107	FALSE	FALSE	0	0	1	1	none	1.54638619208e-05
T035b	T107	FALSE	FALSE	0	0	1	1	none	0.0001121432468334
T040	T107	FALSE	FALSE	0	0	1	1	none	0.0001135468712424
T056	T107	FALSE	FALSE	0	0	1	1	none	0.0001150968710285
T059	T107	FALSE	FALSE	0	0	1	1	none	7.42249073166e-05
T065	T107	FALSE	FALSE	0	0	1	1	none	0.0001194171544802
T069	T107	FALSE	FALSE	0	0	1	1	none	8.1024435524e-05
T073	T107	FALSE	FALSE	0	0	1	1	none	0.0001139399356218
T075	T107	FALSE	FALSE	0	0	1	1	none	0.000115357477535
T077	T107	FALSE	FALSE	0	0	1	1	none	0.000113341039359
T087	T107	FALSE	FALSE	0	0	1	1	none	0.0001129811272642
T095	T107	TRUE	TRUE	1	0	1	1	anc	5.988962628e-07
T099a	T107	FALSE	FALSE	0	0	1	1	none	1.19551986948e-05
T102	T107	FALSE	FALSE	0	0	1	1	none	4.7911701024e-06
T104	T107	FALSE	FALSE	0	0	1	1	none	0.0001132849671036
T105	T107	FALSE	FALSE	0	0	1	1	none	0.0001212138432686
S002	T126	TRUE	TRUE	0	0	1	1	none	0.000102842378555
S007	T126	TRUE	TRUE	0	0	1	1	none	0.000109436178202
S021	T126	TRUE	TRUE	0	0	1	1	none	0.0001058605809666
S024	T126	TRUE	TRUE	0	0	1	1	none	0.0001047620519907
S025	T126	TRUE	TRUE	0	0	1	1	none	0.000103154277784
S026	T126	TRUE	TRUE	0	0	1	1	none	9.91481298458e-05
S038	T126	TRUE	TRUE	0	0	1	1	none	0.0001120175909216
S039	T126	TRUE	TRUE	0	0	1	1	none	0.0001056227188476
S040	T126	TRUE	TRUE	0	0	1	1	none	4.93208029974e-05
S042	T126	TRUE	TRUE	0	0	1	1	none	0.0001039837270826
S071	T126	TRUE	TRUE	0	0	1	1	none	2.41801633808e-05
S078	T126	TRUE	TRUE	0	0	1	1	none	0.000102779091585
S081	T126	TRUE	TRUE	0	0	1	1	none	0.0001051815196082
S085	T126	TRUE	TRUE	0	0	1	1	none	5.7454140891e-05
S087	T126	TRUE	TRUE	0	0	1	1	none	7.05096821336e-05
S093	T126	TRUE	TRUE	0	0	1	1	none	3.36383490278e-05
S097	T126	TRUE	TRUE	0	0	1	1	none	9.96730624918e-05
S102	T126	TRUE	TRUE	0	0	1	1	none	4.9590423213e-05
S106	T126	TRUE	TRUE	0	0	1	1	none	0.000102305094341
S130	T126	TRUE	TRUE	0	0	1	1	none	7.08858480916e-05
T009	T126	FALSE	FALSE	0	0	1	1	none	0.0001066026647529
T010	T126	FALSE	FALSE	0	0	1	1	none	0.0001065403720632
T013	T126	FALSE	FALSE	0	0	1	1	none	0.0001229161525594
T014	T126	TRUE	TRUE	0	0	1	1	none	0.0001050434208538
T020	T126	TRUE	TRUE	0	0	1	1	none	0.0001125982768868
T021	T126	FALSE	FALSE	0	0	1	1	none	0.0001077381645888
T028	T126	TRUE	TRUE	0	0	1	1	none	0.00011041490897
T035a	T126	TRUE	TRUE	0	0	1	1	none	7.32132431478e-05
T035b	T126	FALSE	FALSE	0	0	1	1	none	0.0001059414758004
T040	T126	TRUE	TRUE	0	0	1	1	none	0.0001073451002094
T056	T126	FALSE	FALSE	0	0	1	1	none	0.0001088950999955
T059	T126	TRUE	TRUE	0	0	1	1	none	5.44381290056e-05
T065	T126	TRUE	TRUE	0	0	1	1	none	0.0001132153834472
T069	T126	TRUE	TRUE	0	0	1	1	none	4.6939704245e-05
T073	T126	FALSE	FALSE	0	0	1	1	none	0.0001077381645888
T075	T126	TRUE	TRUE	0	0	1	1	none	0.000109155706502
T077	T126	FALSE	FALSE	0	0	1	1	none	0.000107139268326
T087	T126	FALSE	FALSE	0	0	1	1	none	0.0001067793562312
T095	T126	TRUE	TRUE	0	0	1	1	none	7.08818889248e-05
T099a	T126	TRUE	TRUE	0	0	1	1	none	6.97045799218e-05
T102	T126	FALSE	FALSE	0	0	1	1	none	7.52811530922e-05
T104	T126	FALSE	FALSE	0	0	1	1	none	0.0001070831960706
T105	T126	FALSE	FALSE	0	0	1	1	none	0.0001150120722356
T107	T126	FALSE	FALSE	0	0	1	1	none	7.8874530669e-05
S002	T156	FALSE	FALSE	0	0	1	1	none	6.71390548226e-05
S007	T156	FALSE	FALSE	0	0	1	1	none	6.30205857616e-05
S021	T156	FALSE	FALSE	0	0	1	1	none	7.01572572342e-05
S024	T156	FALSE	FALSE	0	0	1	1	none	6.90587282583e-05
S025	T156	FALSE	FALSE	0	0	1	1	none	6.74509540516e-05
S026	T156	FALSE	FALSE	0	0	1	1	none	6.34448061134e-05
S038	T156	FALSE	FALSE	0	0	1	1	none	6.5958292412e-06
S039	T156	FALSE	FALSE	0	0	1	1	none	6.99193951152e-05
S040	T156	FALSE	FALSE	0	0	1	1	none	0.000103297410663
S042	T156	FALSE	FALSE	0	0	1	1	none	6.82804033502e-05
S071	T156	FALSE	FALSE	0	0	1	1	none	9.00819891684e-05
S078	T156	FALSE	FALSE	0	0	1	1	none	6.70757678526e-05
S081	T156	FALSE	FALSE	0	0	1	1	none	6.94781958758e-05
S085	T156	FALSE	FALSE	0	0	1	1	none	9.78457412786e-05
S087	T156	FALSE	FALSE	0	0	1	1	none	0.0001109012825212
S093	T156	FALSE	FALSE	0	0	1	1	none	8.11181119874e-05
S097	T156	FALSE	FALSE	0	0	1	1	none	6.39697387594e-05
S102	T156	FALSE	FALSE	0	0	1	1	none	0.0001035670308786
S106	T156	FALSE	FALSE	0	0	1	1	none	6.66017706086e-05
S130	T156	FALSE	FALSE	0	0	1	1	none	0.0001112774484792
T009	T156	FALSE	FALSE	0	0	1	1	none	7.08993410205e-05
T010	T156	FALSE	FALSE	0	0	1	1	none	7.08370483308e-05
T013	T156	FALSE	FALSE	0	0	1	1	none	1.7494390879e-05
T014	T156	FALSE	FALSE	0	0	1	1	none	6.93400971214e-05
T020	T156	FALSE	FALSE	0	0	1	1	none	7.1765152064e-06
T021	T156	FALSE	FALSE	0	0	1	1	none	7.20348408564e-05
T028	T156	FALSE	FALSE	0	0	1	1	none	6.39993165296e-05
T035a	T156	FALSE	FALSE	0	0	1	1	none	0.0001136048435354
T035b	T156	FALSE	FALSE	0	0	1	1	none	7.0238152068e-05
T040	T156	FALSE	FALSE	0	0	1	1	none	7.1641776477e-05
T056	T156	FALSE	FALSE	0	0	1	1	none	7.31917762631e-05
T059	T156	FALSE	FALSE	0	0	1	1	none	0.0001084147366712
T065	T156	FALSE	FALSE	0	0	1	1	none	7.7936217668e-06
T069	T156	FALSE	FALSE	0	0	1	1	none	0.0001152142648786
T073	T156	FALSE	FALSE	0	0	1	1	none	7.20348408564e-05
T075	T156	FALSE	FALSE	0	0	1	1	none	7.02759299596e-05
T077	T156	FALSE	FALSE	0	0	1	1	none	7.14359445936e-05
T087	T156	FALSE	FALSE	0	0	1	1	none	7.10760324988e-05
T095	T156	FALSE	FALSE	0	0	1	1	none	0.0001112734893124
T099a	T156	FALSE	FALSE	0	0	1	1	none	0.0001100961803094
T102	T156	FALSE	FALSE	0	0	1	1	none	0.0001156727534798
T104	T156	FALSE	FALSE	0	0	1	1	none	6.06676036302e-05
T105	T156	FALSE	FALSE	0	0	1	1	none	9.5903105552e-06
T107	T156	FALSE	FALSE	0	0	1	1	none	0.0001192661310566
T126	T156	FALSE	FALSE	0	0	1	1	none	0.0001130643600236
S002	T159a	TRUE	TRUE	0	0	1	1	none	2.1755488211e-05
S007	T159a	TRUE	TRUE	0	0	1	1	none	6.4813281458e-05
S021	T159a	TRUE	TRUE	0	0	1	1	none	2.47736906226e-05
S024	T159a	TRUE	TRUE	0	0	1	1	none	2.36751616467e-05
S025	T159a	TRUE	TRUE	0	0	1	1	none	1.7218366458e-05
S026	T159a	TRUE	TRUE	0	0	1	1	none	8.8171749578e-06
S038	T159a	TRUE	TRUE	0	0	1	1	none	6.73946941776e-05
S039	T159a	TRUE	TRUE	0	0	1	1	none	2.45358285036e-05
S040	T159a	TRUE	TRUE	0	0	1	1	none	9.43778376514e-05
S042	T159a	TRUE	TRUE	0	0	1	1	none	2.28968367386e-05
S071	T159a	TRUE	TRUE	0	0	1	1	none	8.11624161568e-05
S078	T159a	TRUE	TRUE	0	0	1	1	none	2.1692201241e-05
S081	T159a	TRUE	TRUE	0	0	1	1	none	2.40946292642e-05
S085	T159a	TRUE	TRUE	0	0	1	1	none	8.8926168267e-05
S087	T159a	TRUE	TRUE	0	0	1	1	none	0.0001019817095096
S093	T159a	TRUE	TRUE	0	0	1	1	none	7.21985389758e-05
S097	T159a	TRUE	TRUE	0	0	1	1	none	1.37371511658e-05
S102	T159a	TRUE	TRUE	0	0	1	1	none	9.4647457867e-05
S106	T159a	TRUE	TRUE	0	0	1	1	none	2.1218203997e-05
S130	T159a	TRUE	TRUE	0	0	1	1	none	0.0001023578754676
T009	T159a	TRUE	TRUE	0	1	1	1	desc	6.611889525e-07
T010	T159a	TRUE	TRUE	0	1	1	1	desc	1.7966887884e-06
T013	T159a	FALSE	FALSE	0	0	1	1	none	7.82932558154e-05
T014	T159a	TRUE	TRUE	0	0	1	1	none	2.39565305098e-05
T020	T159a	TRUE	TRUE	0	0	1	1	none	6.79753801428e-05
T021	T159a	TRUE	TRUE	0	1	1	1	desc	2.3955850512e-06
T028	T159a	TRUE	TRUE	0	0	1	1	none	6.5792012226e-05
T035a	T159a	TRUE	TRUE	0	0	1	1	none	0.0001046852705238
T035b	T159a	TRUE	TRUE	0	1	1	1	desc	1.1977925256e-06
T040	T159a	TRUE	TRUE	0	0	1	1	none	2.62582098654e-05
T056	T159a	FALSE	FALSE	0	1	1	1	desc	2.9536241951e-06
T059	T159a	TRUE	TRUE	0	0	1	1	none	9.94951636596e-05
T065	T159a	TRUE	TRUE	0	0	1	1	none	6.85924867032e-05
T069	T159a	TRUE	TRUE	0	0	1	1	none	0.000106294691867
T073	T159a	TRUE	TRUE	0	1	1	1	desc	2.3955850512e-06
T075	T159a	TRUE	TRUE	0	0	1	1	none	6.4532809758e-05
T077	T159a	TRUE	TRUE	0	1	1	1	desc	1.7966887884e-06
T087	T159a	TRUE	TRUE	0	1	1	1	desc	2.0356729564e-06
T095	T159a	TRUE	TRUE	0	0	1	1	none	0.0001023539163008
T099a	T159a	TRUE	TRUE	0	0	1	1	none	0.0001011766072978
T102	T159a	FALSE	FALSE	0	0	1	1	none	0.0001067531804682
T104	T159a	FALSE	FALSE	0	0	1	1	none	6.24602993266e-05
T105	T159a	FALSE	FALSE	0	0	1	1	none	7.03891754916e-05
T107	T159a	FALSE	FALSE	0	0	1	1	none	0.000110346558045
T126	T159a	TRUE	TRUE	0	0	1	1	none	0.000104144787012
T156	T159a	FALSE	FALSE	0	0	1	1	none	6.84414632796e-05
S002	T182	FALSE	FALSE	0	0	1	1	none	6.63159578375e-05
S007	T182	FALSE	FALSE	0	0	1	1	none	6.21974887765e-05
S021	T182	FALSE	FALSE	0	0	1	1	none	6.93341602491e-05
S024	T182	FALSE	FALSE	0	0	1	1	none	6.82356312732e-05
S025	T182	FALSE	FALSE	0	0	1	1	none	6.66278570665e-05
S026	T182	FALSE	FALSE	0	0	1	1	none	6.26217091283e-05
S038	T182	FALSE	FALSE	0	0	1	1	none	5.7727322561e-06
S039	T182	FALSE	FALSE	0	0	1	1	none	6.90962981301e-05
S040	T182	FALSE	FALSE	0	0	1	1	none	0.0001024743136779
S042	T182	FALSE	FALSE	0	0	1	1	none	6.74573063651e-05
S071	T182	FALSE	FALSE	0	0	1	1	none	8.92588921833e-05
S078	T182	FALSE	FALSE	0	0	1	1	none	6.62526708675e-05
S081	T182	FALSE	FALSE	0	0	1	1	none	6.86550988907e-05
S085	T182	FALSE	FALSE	0	0	1	1	none	9.70226442935e-05
S087	T182	FALSE	FALSE	0	0	1	1	none	0.0001100781855361
S093	T182	FALSE	FALSE	0	0	1	1	none	8.02950150023e-05
S097	T182	FALSE	FALSE	0	0	1	1	none	6.31466417743e-05
S102	T182	FALSE	FALSE	0	0	1	1	none	0.0001027439338935
S106	T182	FALSE	FALSE	0	0	1	1	none	6.57786736235e-05
S130	T182	FALSE	FALSE	0	0	1	1	none	0.0001104543514941
T009	T182	FALSE	FALSE	0	0	1	1	none	7.00762440354e-05
T010	T182	FALSE	FALSE	0	0	1	1	none	7.00139513457e-05
T013	T182	FALSE	FALSE	0	0	1	1	none	1.66712938939e-05
T014	T182	FALSE	FALSE	0	0	1	1	none	6.85170001363e-05
T020	T182	FALSE	FALSE	0	0	1	1	none	6.3534182213e-06
T021	T182	FALSE	FALSE	0	0	1	1	none	7.12117438713e-05
T028	T182	FALSE	FALSE	0	0	1	1	none	6.31762195445e-05
T035a	T182	FALSE	FALSE	0	0	1	1	none	0.0001127817465503
T035b	T182	FALSE	FALSE	0	0	1	1	none	6.94150550829e-05
T040	T182	FALSE	FALSE	0	0	1	1	none	7.08186794919e-05
T056	T182	FALSE	FALSE	0	0	1	1	none	7.2368679278e-05
T059	T182	FALSE	FALSE	0	0	1	1	none	0.0001075916396861
T065	T182	FALSE	FALSE	0	0	1	1	none	6.9705247817e-06
T069	T182	FALSE	FALSE	0	0	1	1	none	0.0001143911678935
T073	T182	FALSE	FALSE	0	0	1	1	none	7.12117438713e-05
T075	T182	FALSE	FALSE	0	0	1	1	none	6.94528329745e-05
T077	T182	FALSE	FALSE	0	0	1	1	none	7.06128476085e-05
T087	T182	FALSE	FALSE	0	0	1	1	none	7.02529355137e-05
T095	T182	FALSE	FALSE	0	0	1	1	none	0.0001104503923273
T099a	T182	FALSE	FALSE	0	0	1	1	none	0.0001092730833243
T102	T182	FALSE	FALSE	0	0	1	1	none	0.0001148496564947
T104	T182	FALSE	FALSE	0	0	1	1	none	5.98445066451e-05
T105	T182	FALSE	FALSE	0	0	1	1	none	8.7672135701e-06
T107	T182	FALSE	FALSE	0	0	1	1	none	0.0001184430340715
T126	T182	FALSE	FALSE	0	0	1	1	none	0.0001122412630385
T156	T182	FALSE	FALSE	0	0	1	1	none	5.6217088325e-06
T159a	T182	FALSE	FALSE	0	0	1	1	none	6.76183662945e-05
S002	T188	TRUE	TRUE	0	0	1	1	none	6.6010531349e-05
S007	T188	TRUE	TRUE	0	0	1	1	none	3.9869659728e-05
S021	T188	TRUE	TRUE	0	0	1	1	none	6.90287337606e-05
S024	T188	TRUE	TRUE	0	0	1	1	none	6.79302047847e-05
S025	T188	TRUE	TRUE	0	0	1	1	none	6.6322430578e-05
S026	T188	TRUE	TRUE	0	0	1	1	none	6.23162826398e-05
S038	T188	TRUE	TRUE	0	0	1	1	none	6.44734750076e-05
S039	T188	TRUE	TRUE	0	0	1	1	none	6.87908716416e-05
S040	T188	TRUE	TRUE	0	0	1	1	none	0.0001021688871894
S042	T188	TRUE	TRUE	0	0	1	1	none	6.71518798766e-05
S071	T188	TRUE	TRUE	0	0	1	1	none	8.89534656948e-05
S078	T188	TRUE	TRUE	0	0	1	1	none	6.5947244379e-05
S081	T188	TRUE	TRUE	0	0	1	1	none	6.83496724022e-05
S085	T188	TRUE	TRUE	0	0	1	1	none	9.6717217805e-05
S087	T188	TRUE	TRUE	0	0	1	1	none	0.0001097727590476
S093	T188	TRUE	TRUE	0	0	1	1	none	7.99895885138e-05
S097	T188	TRUE	TRUE	0	0	1	1	none	6.28412152858e-05
S102	T188	TRUE	TRUE	0	0	1	1	none	0.000102438507405
S106	T188	TRUE	TRUE	0	0	1	1	none	6.5473247135e-05
S130	T188	TRUE	TRUE	0	0	1	1	none	0.0001101489250056
T009	T188	FALSE	FALSE	0	0	1	1	none	6.97708175469e-05
T010	T188	FALSE	FALSE	0	0	1	1	none	6.97085248572e-05
T013	T188	FALSE	FALSE	0	0	1	1	none	7.53720366454e-05
T014	T188	TRUE	TRUE	0	0	1	1	none	6.82115736478e-05
T020	T188	TRUE	TRUE	0	0	1	1	none	6.50541609728e-05
T021	T188	FALSE	FALSE	0	0	1	1	none	7.09063173828e-05
T028	T188	TRUE	TRUE	0	0	1	1	none	2.844547766e-05
T035a	T188	TRUE	TRUE	0	0	1	1	none	0.0001124763200618
T035b	T188	FALSE	FALSE	0	0	1	1	none	6.91096285944e-05
T040	T188	TRUE	TRUE	0	0	1	1	none	7.05132530034e-05
T056	T188	FALSE	FALSE	0	0	1	1	none	7.20632527895e-05
T059	T188	TRUE	TRUE	0	0	1	1	none	0.0001072862131976
T065	T188	TRUE	TRUE	0	0	1	1	none	6.56712675332e-05
T069	T188	TRUE	TRUE	0	0	1	1	none	0.000114085741405
T073	T188	FALSE	FALSE	0	0	1	1	none	7.09063173828e-05
T075	T188	TRUE	TRUE	0	0	1	1	none	6.9147406486e-05
T077	T188	FALSE	FALSE	0	0	1	1	none	7.030742112e-05
T087	T188	FALSE	FALSE	0	0	1	1	none	6.99475090252e-05
T095	T188	TRUE	TRUE	0	0	1	1	none	0.0001101449658388
T099a	T188	TRUE	TRUE	0	0	1	1	none	0.0001089676568358
T102	T188	FALSE	FALSE	0	0	1	1	none	0.0001145442300062
T104	T188	FALSE	FALSE	0	0	1	1	none	3.35041985786e-05
T105	T188	FALSE	FALSE	0	0	1	1	none	6.74679563216e-05
T107	T188	FALSE	FALSE	0	0	1	1	none	0.000118137607583
T126	T188	TRUE	TRUE	0	0	1	1	none	0.00011193583655
T156	T188	FALSE	FALSE	0	0	1	1	none	6.55202441096e-05
T159a	T188	TRUE	TRUE	0	0	1	1	none	6.7312939806e-05
T182	T188	FALSE	FALSE	0	0	1	1	none	6.46971471245e-05
S002	T192	FALSE	FALSE	0	0	1	1	none	0.0001096017908935
S007	T192	FALSE	FALSE	0	0	1	1	none	0.0001161955905405
S021	T192	FALSE	FALSE	0	0	1	1	none	0.0001126199933051
S024	T192	FALSE	FALSE	0	0	1	1	none	0.0001115214643292
S025	T192	FALSE	FALSE	0	0	1	1	none	0.0001099136901225
S026	T192	FALSE	FALSE	0	0	1	1	none	0.0001059075421843
S038	T192	FALSE	FALSE	0	0	1	1	none	0.0001187770032601
S039	T192	FALSE	FALSE	0	0	1	1	none	0.0001123821311861
S040	T192	FALSE	FALSE	0	0	1	1	none	5.60802153359e-05
S042	T192	FALSE	FALSE	0	0	1	1	none	0.0001107431394211
S071	T192	FALSE	FALSE	0	0	1	1	none	3.09395757193e-05
S078	T192	FALSE	FALSE	0	0	1	1	none	0.0001095385039235
S081	T192	FALSE	FALSE	0	0	1	1	none	0.0001119409319467
S085	T192	FALSE	FALSE	0	0	1	1	none	6.42135532295e-05
S087	T192	FALSE	FALSE	0	0	1	1	none	7.72690944721e-05
S093	T192	FALSE	FALSE	0	0	1	1	none	4.03977613663e-05
S097	T192	FALSE	FALSE	0	0	1	1	none	0.0001064324748303
S102	T192	FALSE	FALSE	0	0	1	1	none	5.63498355515e-05
S106	T192	FALSE	FALSE	0	0	1	1	none	0.0001090645066795
S130	T192	FALSE	FALSE	0	0	1	1	none	7.76452604301e-05
T009	T192	FALSE	FALSE	0	0	1	1	none	0.0001133620770914
T010	T192	FALSE	FALSE	0	0	1	1	none	0.0001132997844017
T013	T192	FALSE	FALSE	0	0	1	1	none	0.0001296755648979
T014	T192	FALSE	FALSE	0	0	1	1	none	0.0001118028331923
T020	T192	FALSE	FALSE	0	0	1	1	none	0.0001193576892253
T021	T192	FALSE	FALSE	0	0	1	1	none	0.0001144975769273
T028	T192	FALSE	FALSE	0	0	1	1	none	0.0001171743213085
T035a	T192	FALSE	FALSE	0	0	1	1	none	7.99726554863e-05
T035b	T192	FALSE	FALSE	0	0	1	1	none	0.0001127008881389
T040	T192	FALSE	FALSE	0	0	1	1	none	0.0001141045125479
T056	T192	FALSE	FALSE	0	0	1	1	none	0.000115654512334
T059	T192	FALSE	FALSE	0	0	1	1	none	6.11975413441e-05
T065	T192	FALSE	FALSE	0	0	1	1	none	0.0001199747957857
T069	T192	FALSE	FALSE	0	0	1	1	none	5.36991165835e-05
T073	T192	FALSE	FALSE	0	0	1	1	none	0.0001144975769273
T075	T192	FALSE	FALSE	0	0	1	1	none	0.0001159151188405
T077	T192	FALSE	FALSE	0	0	1	1	none	0.0001138986806645
T087	T192	FALSE	FALSE	0	0	1	1	none	0.0001135387685697
T095	T192	FALSE	FALSE	0	0	1	1	none	7.76413012633e-05
T099a	T192	FALSE	FALSE	0	0	1	1	none	7.64639922603e-05
T102	T192	FALSE	FALSE	0	0	1	1	none	8.20405654307e-05
T104	T192	FALSE	FALSE	0	0	1	1	none	0.0001138426084091
T105	T192	FALSE	FALSE	0	0	1	1	none	0.0001217714845741
T107	T192	FALSE	FALSE	0	0	1	1	none	8.56339430075001e-05
T126	T192	TRUE	TRUE	1	0	1	1	anc	5.988962628e-07
T156	T192	FALSE	FALSE	0	0	1	1	none	0.0001198237723621
T159a	T192	FALSE	FALSE	0	0	1	1	none	0.0001109041993505
T182	T192	FALSE	FALSE	0	0	1	1	none	0.000119000675377
T188	T192	FALSE	FALSE	0	0	1	1	none	0.0001186952488885
S002	T223	FALSE	FALSE	0	0	1	1	none	6.69148541003e-05
S007	T223	FALSE	FALSE	0	0	1	1	none	6.27963850393e-05
S021	T223	FALSE	FALSE	0	0	1	1	none	6.99330565119e-05
S024	T223	FALSE	FALSE	0	0	1	1	none	6.8834527536e-05
S025	T223	FALSE	FALSE	0	0	1	1	none	6.72267533293e-05
S026	T223	FALSE	FALSE	0	0	1	1	none	6.32206053911e-05
S038	T223	FALSE	FALSE	0	0	1	1	none	6.3716285189e-06
S039	T223	FALSE	FALSE	0	0	1	1	none	6.96951943929e-05
S040	T223	FALSE	FALSE	0	0	1	1	none	0.0001030732099407
S042	T223	FALSE	FALSE	0	0	1	1	none	6.80562026279e-05
S071	T223	FALSE	FALSE	0	0	1	1	none	8.98577884461e-05
S078	T223	FALSE	FALSE	0	0	1	1	none	6.68515671303e-05
S081	T223	FALSE	FALSE	0	0	1	1	none	6.92539951535e-05
S085	T223	FALSE	FALSE	0	0	1	1	none	9.76215405563e-05
S087	T223	FALSE	FALSE	0	0	1	1	none	0.0001106770817989
S093	T223	FALSE	FALSE	0	0	1	1	none	8.08939112651e-05
S097	T223	FALSE	FALSE	0	0	1	1	none	6.37455380371e-05
S102	T223	FALSE	FALSE	0	0	1	1	none	0.0001033428301563
S106	T223	FALSE	FALSE	0	0	1	1	none	6.63775698863e-05
S130	T223	FALSE	FALSE	0	0	1	1	none	0.0001110532477569
T009	T223	FALSE	FALSE	0	0	1	1	none	7.06751402982e-05
T010	T223	FALSE	FALSE	0	0	1	1	none	7.06128476085e-05
T013	T223	FALSE	FALSE	0	0	1	1	none	1.72701901567e-05
T014	T223	FALSE	FALSE	0	0	1	1	none	6.91158963991e-05
T020	T223	FALSE	FALSE	0	0	1	1	none	6.9523144841e-06
T021	T223	FALSE	FALSE	0	0	1	1	none	7.18106401341e-05
T028	T223	FALSE	FALSE	0	0	1	1	none	6.37751158073e-05
T035a	T223	FALSE	FALSE	0	0	1	1	none	0.0001133806428131
T035b	T223	FALSE	FALSE	0	0	1	1	none	7.00139513457e-05
T040	T223	FALSE	FALSE	0	0	1	1	none	7.14175757547e-05
T056	T223	FALSE	FALSE	0	0	1	1	none	7.29675755408e-05
T059	T223	FALSE	FALSE	0	0	1	1	none	0.0001081905359489
T065	T223	FALSE	FALSE	0	0	1	1	none	7.5694210445e-06
T069	T223	FALSE	FALSE	0	0	1	1	none	0.0001149900641563
T073	T223	FALSE	FALSE	0	0	1	1	none	7.18106401341e-05
T075	T223	FALSE	FALSE	0	0	1	1	none	7.00517292373e-05
T077	T223	FALSE	FALSE	0	0	1	1	none	7.12117438713e-05
T087	T223	FALSE	FALSE	0	0	1	1	none	7.08518317765e-05
T095	T223	FALSE	FALSE	0	0	1	1	none	0.0001110492885901
T099a	T223	FALSE	FALSE	0	0	1	1	none	0.0001098719795871
T102	T223	FALSE	FALSE	0	0	1	1	none	0.0001154485527575
T104	T223	FALSE	FALSE	0	0	1	1	none	6.04434029079e-05
T105	T223	FALSE	FALSE	0	0	1	1	none	9.3661098329e-06
T107	T223	FALSE	FALSE	0	0	1	1	none	0.0001190419303343
T126	T223	FALSE	FALSE	0	0	1	1	none	0.0001128401593013
T156	T223	FALSE	FALSE	0	0	1	1	none	6.2206050953e-06
T159a	T223	FALSE	FALSE	0	0	1	1	none	6.82172625573e-05
T182	T223	FALSE	FALSE	0	0	1	1	none	4.1922738396e-06
T188	T223	FALSE	FALSE	0	0	1	1	none	6.52960433873e-05
T192	T223	FALSE	FALSE	0	0	1	1	none	0.0001195995716398
S002	T225	FALSE	FALSE	0	0	1	1	none	7.29992940314e-05
S007	T225	FALSE	FALSE	0	0	1	1	none	6.88808249704e-05
S021	T225	FALSE	FALSE	0	0	1	1	none	7.6017496443e-05
S024	T225	FALSE	FALSE	0	0	1	1	none	7.49189674671e-05
S025	T225	FALSE	FALSE	0	0	1	1	none	7.33111932604e-05
S026	T225	FALSE	FALSE	0	0	1	1	none	6.93050453222e-05
S038	T225	FALSE	FALSE	0	0	1	1	none	1.245606845e-05
S039	T225	FALSE	FALSE	0	0	1	1	none	7.5779634324e-05
S040	T225	FALSE	FALSE	0	0	1	1	none	0.0001091576498718
S042	T225	FALSE	FALSE	0	0	1	1	none	7.4140642559e-05
S071	T225	FALSE	FALSE	0	0	1	1	none	9.59422283772e-05
S078	T225	FALSE	FALSE	0	0	1	1	none	7.29360070614e-05
S081	T225	FALSE	FALSE	0	0	1	1	none	7.53384350846e-05
S085	T225	FALSE	FALSE	0	0	1	1	none	0.0001037059804874
S087	T225	FALSE	FALSE	0	0	1	1	none	0.00011676152173
S093	T225	FALSE	FALSE	0	0	1	1	none	8.69783511962e-05
S097	T225	FALSE	FALSE	0	0	1	1	none	6.98299779682e-05
S102	T225	FALSE	FALSE	0	0	1	1	none	0.0001094272700874
S106	T225	FALSE	FALSE	0	0	1	1	none	7.24620098174e-05
S130	T225	FALSE	FALSE	0	0	1	1	none	0.000117137687688
T009	T225	FALSE	FALSE	0	0	1	1	none	7.67595802293e-05
T010	T225	FALSE	FALSE	0	0	1	1	none	7.66972875396e-05
T013	T225	FALSE	FALSE	0	0	1	1	none	2.33546300878e-05
T014	T225	FALSE	FALSE	0	0	1	1	none	7.52003363302e-05
T020	T225	FALSE	FALSE	0	0	1	1	none	1.30367544152e-05
T021	T225	FALSE	FALSE	0	0	1	1	none	7.78950800652e-05
T028	T225	FALSE	FALSE	0	0	1	1	none	6.98595557384e-05
T035a	T225	FALSE	FALSE	0	0	1	1	none	0.0001194650827442
T035b	T225	FALSE	FALSE	0	0	1	1	none	7.60983912768e-05
T040	T225	FALSE	FALSE	0	0	1	1	none	7.75020156858e-05
T056	T225	FALSE	FALSE	0	0	1	1	none	7.90520154719e-05
T059	T225	FALSE	FALSE	0	0	1	1	none	0.00011427497588
T065	T225	FALSE	FALSE	0	0	1	1	none	1.36538609756e-05
T069	T225	FALSE	FALSE	0	0	1	1	none	0.0001210745040874
T073	T225	FALSE	FALSE	0	0	1	1	none	7.78950800652e-05
T075	T225	FALSE	FALSE	0	0	1	1	none	7.61361691684e-05
T077	T225	FALSE	FALSE	0	0	1	1	none	7.72961838024e-05
T087	T225	FALSE	FALSE	0	0	1	1	none	7.69362717076e-05
T095	T225	FALSE	FALSE	0	0	1	1	none	0.0001171337285212
T099a	T225	FALSE	FALSE	0	0	1	1	none	0.0001159564195182
T102	T225	FALSE	FALSE	0	0	1	1	none	0.0001215329926886
T104	T225	FALSE	FALSE	0	0	1	1	none	6.65278428390001e-05
T105	T225	FALSE	FALSE	0	0	1	1	none	1.5450549764e-05
T107	T225	FALSE	FALSE	0	0	1	1	none	0.0001251263702654
T126	T225	FALSE	FALSE	0	0	1	1	none	0.0001189245992324
T156	T225	FALSE	FALSE	0	0	1	1	none	7.0580317344e-06
T159a	T225	FALSE	FALSE	0	0	1	1	none	7.43017024884e-05
T182	T225	FALSE	FALSE	0	0	1	1	none	1.14819480413e-05
T188	T225	FALSE	FALSE	0	0	1	1	none	7.13804833184e-05
T192	T225	FALSE	FALSE	0	0	1	1	none	0.0001256840115709
T223	T225	FALSE	FALSE	0	0	1	1	none	1.20808443041e-05
S002	T230	FALSE	FALSE	0	0	1	1	none	2.43810661338e-05
S007	T230	FALSE	FALSE	0	0	1	1	none	6.74388593808e-05
S021	T230	FALSE	FALSE	0	0	1	1	none	2.73992685454e-05
S024	T230	FALSE	FALSE	0	0	1	1	none	2.63007395695e-05
S025	T230	FALSE	FALSE	0	0	1	1	none	1.98439443808e-05
S026	T230	FALSE	FALSE	0	0	1	1	none	1.14427528806e-05
S038	T230	FALSE	FALSE	0	0	1	1	none	7.00202721004e-05
S039	T230	FALSE	FALSE	0	0	1	1	none	2.71614064264e-05
S040	T230	FALSE	FALSE	0	0	1	1	none	9.70034155742e-05
S042	T230	FALSE	FALSE	0	0	1	1	none	2.55224146614e-05
S071	T230	FALSE	FALSE	0	0	1	1	none	8.37879940796e-05
S078	T230	FALSE	FALSE	0	0	1	1	none	2.43177791638e-05
S081	T230	FALSE	FALSE	0	0	1	1	none	2.6720207187e-05
S085	T230	FALSE	FALSE	0	0	1	1	none	9.15517461898e-05
S087	T230	FALSE	FALSE	0	0	1	1	none	0.0001046072874324
S093	T230	FALSE	FALSE	0	0	1	1	none	7.48241168986e-05
S097	T230	FALSE	FALSE	0	0	1	1	none	1.63627290886e-05
S102	T230	FALSE	FALSE	0	0	1	1	none	9.72730357898e-05
S106	T230	FALSE	FALSE	0	0	1	1	none	2.38437819198e-05
S130	T230	FALSE	FALSE	0	0	1	1	none	0.0001049834533904
T009	T230	FALSE	FALSE	0	0	1	1	none	2.6878706125e-06
T010	T230	FALSE	FALSE	0	0	1	1	none	3.8233704484e-06
T013	T230	FALSE	FALSE	0	0	1	1	none	8.09188337382e-05
T014	T230	FALSE	FALSE	0	0	1	1	none	2.65821084326e-05
T020	T230	FALSE	FALSE	0	0	1	1	none	7.06009580656e-05
T021	T230	TRUE	TRUE	0	0	1	1	none	2.6255779228e-06
T028	T230	FALSE	FALSE	0	0	1	1	none	6.84175901488e-05
T035a	T230	FALSE	FALSE	0	0	1	1	none	0.0001073108484466
T035b	T230	FALSE	FALSE	0	0	1	1	none	3.2244741856e-06
T040	T230	FALSE	FALSE	0	0	1	1	none	2.88837877882e-05
T056	T230	FALSE	FALSE	0	0	1	1	none	4.9803058551e-06
T059	T230	FALSE	FALSE	0	0	1	1	none	0.0001021207415824
T065	T230	FALSE	FALSE	0	0	1	1	none	7.1218064626e-05
T069	T230	FALSE	FALSE	0	0	1	1	none	0.0001089202697898
T073	T230	TRUE	TRUE	0	0	1	1	none	2.6255779228e-06
T075	T230	FALSE	FALSE	0	0	1	1	none	6.71583876808e-05
T077	T230	TRUE	TRUE	0	0	1	1	none	2.02668166e-06
T087	T230	FALSE	FALSE	0	0	1	1	none	4.0623546164e-06
T095	T230	FALSE	FALSE	0	0	1	1	none	0.0001049794942236
T099a	T230	FALSE	FALSE	0	0	1	1	none	0.0001038021852206
T102	T230	FALSE	FALSE	0	0	1	1	none	0.000109378758391
T104	T230	FALSE	FALSE	0	0	1	1	none	6.50858772494e-05
T105	T230	FALSE	FALSE	0	0	1	1	none	7.30147534144e-05
T107	T230	FALSE	FALSE	0	0	1	1	none	0.0001129721359678
T126	T230	FALSE	FALSE	0	0	1	1	none	0.0001067703649348
T156	T230	FALSE	FALSE	0	0	1	1	none	7.10670412024e-05
T159a	T230	TRUE	TRUE	1	0	1	1	anc	1.4277853972e-06
T182	T230	FALSE	FALSE	0	0	1	1	none	7.02439442173e-05
T188	T230	FALSE	FALSE	0	0	1	1	none	6.99385177288e-05
T192	T230	FALSE	FALSE	0	0	1	1	none	0.0001135297772733
T223	T230	FALSE	FALSE	0	0	1	1	none	7.08428404801e-05
T225	T230	FALSE	FALSE	0	0	1	1	none	7.69272804112e-05
S002	T232	TRUE	TRUE	0	0	1	1	none	0.000104159468582
S007	T232	TRUE	TRUE	0	0	1	1	none	0.000110753268229
S021	T232	TRUE	TRUE	0	0	1	1	none	0.0001071776709936
S024	T232	TRUE	TRUE	0	0	1	1	none	0.0001060791420177
S025	T232	TRUE	TRUE	0	0	1	1	none	0.000104471367811
S026	T232	TRUE	TRUE	0	0	1	1	none	0.0001004652198728
S038	T232	TRUE	TRUE	0	0	1	1	none	0.0001133346809486
S039	T232	TRUE	TRUE	0	0	1	1	none	0.0001069398088746
S040	T232	TRUE	TRUE	0	0	1	1	none	5.06378930244e-05
S042	T232	TRUE	TRUE	0	0	1	1	none	0.0001053008171096
S071	T232	TRUE	TRUE	0	0	1	1	none	2.54972534078e-05
S078	T232	TRUE	TRUE	0	0	1	1	none	0.000104096181612
S081	T232	TRUE	TRUE	0	0	1	1	none	0.0001064986096352
S085	T232	TRUE	TRUE	0	0	1	1	none	5.8771230918e-05
S087	T232	TRUE	TRUE	0	0	1	1	none	7.18267721606e-05
S093	T232	TRUE	TRUE	0	0	1	1	none	3.49554390548e-05
S097	T232	TRUE	TRUE	0	0	1	1	none	0.0001009901525188
S102	T232	TRUE	TRUE	0	0	1	1	none	5.090751324e-05
S106	T232	TRUE	TRUE	0	0	1	1	none	0.000103622184368
S130	T232	TRUE	TRUE	0	0	1	1	none	7.22029381186e-05
T009	T232	FALSE	FALSE	0	0	1	1	none	0.0001079197547799
T010	T232	FALSE	FALSE	0	0	1	1	none	0.0001078574620902
T013	T232	FALSE	FALSE	0	0	1	1	none	0.0001242332425864
T014	T232	TRUE	TRUE	0	0	1	1	none	0.0001063605108808
T020	T232	TRUE	TRUE	0	0	1	1	none	0.0001139153669138
T021	T232	FALSE	FALSE	0	0	1	1	none	0.0001090552546158
T028	T232	TRUE	TRUE	0	0	1	1	none	0.000111731998997
T035a	T232	TRUE	TRUE	0	0	1	1	none	7.45303331748e-05
T035b	T232	FALSE	FALSE	0	0	1	1	none	0.0001072585658274
T040	T232	TRUE	TRUE	0	0	1	1	none	0.0001086621902364
T056	T232	FALSE	FALSE	0	0	1	1	none	0.0001102121900225
T059	T232	TRUE	TRUE	0	0	1	1	none	5.57552190326e-05
T065	T232	TRUE	TRUE	0	0	1	1	none	0.0001145324734742
T069	T232	TRUE	TRUE	0	0	1	1	none	4.8256794272e-05
T073	T232	FALSE	FALSE	0	0	1	1	none	0.0001090552546158
T075	T232	TRUE	TRUE	0	0	1	1	none	0.000110472796529
T077	T232	FALSE	FALSE	0	0	1	1	none	0.000108456358353
T087	T232	FALSE	FALSE	0	0	1	1	none	0.0001080964462582
T095	T232	TRUE	TRUE	0	0	1	1	none	7.21989789518e-05
T099a	T232	TRUE	TRUE	0	0	1	1	none	7.10216699488e-05
T102	T232	FALSE	FALSE	0	0	1	1	none	7.65982431192e-05
T104	T232	FALSE	FALSE	0	0	1	1	none	0.0001084002860976
T105	T232	FALSE	FALSE	0	0	1	1	none	0.0001163291622626
T107	T232	FALSE	FALSE	0	0	1	1	none	8.0191620696e-05
T126	T232	TRUE	TRUE	0	0	1	1	none	4.214679357e-06
T156	T232	FALSE	FALSE	0	0	1	1	none	0.0001143814500506
T159a	T232	TRUE	TRUE	0	0	1	1	none	0.000105461877039
T182	T232	FALSE	FALSE	0	0	1	1	none	0.0001135583530655
T188	T232	TRUE	TRUE	0	0	1	1	none	0.000113252926577
T192	T232	FALSE	FALSE	0	0	1	1	none	1.09740916955e-05
T223	T232	FALSE	FALSE	0	0	1	1	none	0.0001141572493283
T225	T232	FALSE	FALSE	0	0	1	1	none	0.0001202416892594
T230	T232	FALSE	FALSE	0	0	1	1	none	0.0001080874549618
S002	T241	FALSE	FALSE	0	0	1	1	none	8.90659282871001e-05
S007	T241	FALSE	FALSE	0	0	1	1	none	8.49474592261001e-05
S021	T241	FALSE	FALSE	0	0	1	1	none	9.20841306987001e-05
S024	T241	FALSE	FALSE	0	0	1	1	none	9.09856017228001e-05
S025	T241	FALSE	FALSE	0	0	1	1	none	8.93778275161001e-05
S026	T241	FALSE	FALSE	0	0	1	1	none	8.53716795779001e-05
S038	T241	FALSE	FALSE	0	0	1	1	none	2.53692276177e-05
S039	T241	FALSE	FALSE	0	0	1	1	none	9.18462685797001e-05
S040	T241	FALSE	FALSE	0	0	1	1	none	0.0001252242841275
S042	T241	FALSE	FALSE	0	0	1	1	none	9.02072768147001e-05
S071	T241	FALSE	FALSE	0	0	1	1	none	0.0001120088626329
S078	T241	FALSE	FALSE	0	0	1	1	none	8.90026413171001e-05
S081	T241	FALSE	FALSE	0	0	1	1	none	9.14050693403001e-05
S085	T241	FALSE	FALSE	0	0	1	1	none	0.0001197726147431
S087	T241	FALSE	FALSE	0	0	1	1	none	0.0001328281559857
S093	T241	FALSE	FALSE	0	0	1	1	none	0.0001030449854519
S097	T241	FALSE	FALSE	0	0	1	1	none	8.58966122239001e-05
S102	T241	FALSE	FALSE	0	0	1	1	none	0.0001254939043431
S106	T241	FALSE	FALSE	0	0	1	1	none	8.85286440731001e-05
S130	T241	FALSE	FALSE	0	0	1	1	none	0.0001332043219437
T009	T241	FALSE	FALSE	0	0	1	1	none	9.28262144850001e-05
T010	T241	FALSE	FALSE	0	0	1	1	none	9.27639217953001e-05
T013	T241	FALSE	FALSE	0	0	1	1	none	1.73655778699e-05
T014	T241	FALSE	FALSE	0	0	1	1	none	9.12669705859001e-05
T020	T241	FALSE	FALSE	0	0	1	1	none	2.59499135829e-05
T021	T241	FALSE	FALSE	0	0	1	1	none	9.39617143209001e-05
T028	T241	FALSE	FALSE	0	0	1	1	none	8.59261899941001e-05
T035a	T241	FALSE	FALSE	0	0	1	1	none	0.0001355317169999
T035b	T241	FALSE	FALSE	0	0	1	1	none	9.21650255325001e-05
T040	T241	FALSE	FALSE	0	0	1	1	none	9.35686499415001e-05
T056	T241	FALSE	FALSE	0	0	1	1	none	9.51186497276001e-05
T059	T241	FALSE	FALSE	0	0	1	1	none	0.0001303416101357
T065	T241	FALSE	FALSE	0	0	1	1	none	2.29736425665e-05
T069	T241	FALSE	FALSE	0	0	1	1	none	0.0001371411383431
T073	T241	FALSE	FALSE	0	0	1	1	none	9.39617143209001e-05
T075	T241	FALSE	FALSE	0	0	1	1	none	9.22028034241001e-05
T077	T241	FALSE	FALSE	0	0	1	1	none	9.33628180581001e-05
T087	T241	FALSE	FALSE	0	0	1	1	none	9.30029059633001e-05
T095	T241	FALSE	FALSE	0	0	1	1	none	0.0001332003627769
T099a	T241	FALSE	FALSE	0	0	1	1	none	0.0001320230537739
T102	T241	FALSE	FALSE	0	0	1	1	none	0.0001375996269443
T104	T241	FALSE	FALSE	0	0	1	1	none	8.25944770947001e-05
T105	T241	FALSE	FALSE	0	0	1	1	none	2.47703313549e-05
T107	T241	FALSE	FALSE	0	0	1	1	none	0.0001411930045211
T126	T241	FALSE	FALSE	0	0	1	1	none	0.0001349912334881
T156	T241	FALSE	FALSE	0	0	1	1	none	2.95694718077e-05
T159a	T241	FALSE	FALSE	0	0	1	1	none	9.03683367441001e-05
T182	T241	FALSE	FALSE	0	0	1	1	none	2.87463748226e-05
T188	T241	FALSE	FALSE	0	0	1	1	none	8.74471175741001e-05
T192	T241	FALSE	FALSE	0	0	1	1	none	0.0001417506458266
T223	T241	FALSE	FALSE	0	0	1	1	none	2.93452710854e-05
T225	T241	FALSE	FALSE	0	0	1	1	none	3.54297110165e-05
T230	T241	FALSE	FALSE	0	0	1	1	none	9.29939146669001e-05
T232	T241	FALSE	FALSE	0	0	1	1	none	0.0001363083235151
S002	T270	FALSE	FALSE	0	0	1	1	none	0.0001059561573704
S007	T270	FALSE	FALSE	0	0	1	1	none	0.0001125499570174
S021	T270	FALSE	FALSE	0	0	1	1	none	0.000108974359782
S024	T270	FALSE	FALSE	0	0	1	1	none	0.0001078758308061
S025	T270	FALSE	FALSE	0	0	1	1	none	0.0001062680565994
S026	T270	FALSE	FALSE	0	0	1	1	none	0.0001022619086612
S038	T270	FALSE	FALSE	0	0	1	1	none	0.000115131369737
S039	T270	FALSE	FALSE	0	0	1	1	none	0.000108736497663
S040	T270	FALSE	FALSE	0	0	1	1	none	5.24345818128e-05
S042	T270	FALSE	FALSE	0	0	1	1	none	0.000107097505898
S071	T270	FALSE	FALSE	0	0	1	1	none	2.72939421962e-05
S078	T270	FALSE	FALSE	0	0	1	1	none	0.0001058928704004
S081	T270	FALSE	FALSE	0	0	1	1	none	0.0001082952984236
S085	T270	FALSE	FALSE	0	0	1	1	none	6.05679197064e-05
S087	T270	FALSE	FALSE	0	0	1	1	none	7.3623460949e-05
S093	T270	FALSE	FALSE	0	0	1	1	none	3.67521278432e-05
S097	T270	FALSE	FALSE	0	0	1	1	none	0.0001027868413072
S102	T270	FALSE	FALSE	0	0	1	1	none	5.27042020284e-05
S106	T270	FALSE	FALSE	0	0	1	1	none	0.0001054188731564
S130	T270	FALSE	FALSE	0	0	1	1	none	7.3999626907e-05
T009	T270	FALSE	FALSE	0	0	1	1	none	0.0001097164435683
T010	T270	FALSE	FALSE	0	0	1	1	none	0.0001096541508786
T013	T270	FALSE	FALSE	0	0	1	1	none	0.0001260299313748
T014	T270	FALSE	FALSE	0	0	1	1	none	0.0001081571996692
T020	T270	FALSE	FALSE	0	0	1	1	none	0.0001157120557022
T021	T270	FALSE	FALSE	0	0	1	1	none	0.0001108519434042
T028	T270	FALSE	FALSE	0	0	1	1	none	0.0001135286877854
T035a	T270	FALSE	FALSE	0	0	1	1	none	7.63270219632e-05
T035b	T270	FALSE	FALSE	0	0	1	1	none	0.0001090552546158
T040	T270	FALSE	FALSE	0	0	1	1	none	0.0001104588790248
T056	T270	FALSE	FALSE	0	0	1	1	none	0.0001120088788109
T059	T270	FALSE	FALSE	0	0	1	1	none	5.7551907821e-05
T065	T270	FALSE	FALSE	0	0	1	1	none	0.0001163291622626
T069	T270	FALSE	FALSE	0	0	1	1	none	5.00534830604e-05
T073	T270	FALSE	FALSE	0	0	1	1	none	0.0001108519434042
T075	T270	FALSE	FALSE	0	0	1	1	none	0.0001122694853174
T077	T270	FALSE	FALSE	0	0	1	1	none	0.0001102530471414
T087	T270	FALSE	FALSE	0	0	1	1	none	0.0001098931350466
T095	T270	FALSE	FALSE	0	0	1	1	none	7.39956677402e-05
T099a	T270	FALSE	FALSE	0	0	1	1	none	7.28183587372e-05
T102	T270	FALSE	FALSE	0	0	1	1	none	7.83949319076e-05
T104	T270	FALSE	FALSE	0	0	1	1	none	0.000110196974886
T105	T270	FALSE	FALSE	0	0	1	1	none	0.000118125851051
T107	T270	FALSE	FALSE	0	0	1	1	none	8.19883094844001e-05
T126	T270	FALSE	FALSE	0	0	1	1	none	6.0113681454e-06
T156	T270	FALSE	FALSE	0	0	1	1	none	0.000116178138839
T159a	T270	FALSE	FALSE	0	0	1	1	none	0.0001072585658274
T182	T270	FALSE	FALSE	0	0	1	1	none	0.0001153550418539
T188	T270	FALSE	FALSE	0	0	1	1	none	0.0001150496153654
T192	T270	FALSE	FALSE	0	0	1	1	none	1.27707804839e-05
T223	T270	FALSE	FALSE	0	0	1	1	none	0.0001159539381167
T225	T270	FALSE	FALSE	0	0	1	1	none	0.0001220383780478
T230	T270	FALSE	FALSE	0	0	1	1	none	0.0001098841437502
T232	T270	TRUE	TRUE	1	0	1	1	anc	5.988962628e-07
T241	T270	FALSE	FALSE	0	0	1	1	none	0.0001381050123035
S002	T271b	FALSE	FALSE	0	0	1	1	none	7.4197086557e-05
S007	T271b	FALSE	FALSE	0	0	1	1	none	7.0078617496e-05
S021	T271b	FALSE	FALSE	0	0	1	1	none	7.72152889686e-05
S024	T271b	FALSE	FALSE	0	0	1	1	none	7.61167599927e-05
S025	T271b	FALSE	FALSE	0	0	1	1	none	7.4508985786e-05
S026	T271b	FALSE	FALSE	0	0	1	1	none	7.05028378478e-05
S038	T271b	FALSE	FALSE	0	0	1	1	none	1.36538609756e-05
S039	T271b	FALSE	FALSE	0	0	1	1	none	7.69774268496e-05
S040	T271b	FALSE	FALSE	0	0	1	1	none	0.0001103554423974
S042	T271b	FALSE	FALSE	0	0	1	1	none	7.53384350846e-05
S071	T271b	FALSE	FALSE	0	0	1	1	none	9.71400209028e-05
S078	T271b	FALSE	FALSE	0	0	1	1	none	7.4133799587e-05
S081	T271b	FALSE	FALSE	0	0	1	1	none	7.65362276102e-05
S085	T271b	FALSE	FALSE	0	0	1	1	none	0.000104903773013
S087	T271b	FALSE	FALSE	0	0	1	1	none	0.0001179593142556
S093	T271b	FALSE	FALSE	0	0	1	1	none	8.81761437218e-05
S097	T271b	FALSE	FALSE	0	0	1	1	none	7.10277704938e-05
S102	T271b	FALSE	FALSE	0	0	1	1	none	0.000110625062613
S106	T271b	FALSE	FALSE	0	0	1	1	none	7.3659802343e-05
S130	T271b	FALSE	FALSE	0	0	1	1	none	0.0001183354802136
T009	T271b	FALSE	FALSE	0	0	1	1	none	7.79573727549e-05
T010	T271b	FALSE	FALSE	0	0	1	1	none	7.78950800652e-05
T013	T271b	FALSE	FALSE	0	0	1	1	none	2.45524226134e-05
T014	T271b	FALSE	FALSE	0	0	1	1	none	7.63981288558e-05
T020	T271b	FALSE	FALSE	0	0	1	1	none	1.42345469408e-05
T021	T271b	FALSE	FALSE	0	0	1	1	none	7.90928725908e-05
T028	T271b	FALSE	FALSE	0	0	1	1	none	7.1057348264e-05
T035a	T271b	FALSE	FALSE	0	0	1	1	none	0.0001206628752698
T035b	T271b	FALSE	FALSE	0	0	1	1	none	7.72961838024e-05
T040	T271b	FALSE	FALSE	0	0	1	1	none	7.86998082114e-05
T056	T271b	FALSE	FALSE	0	0	1	1	none	8.02498079975e-05
T059	T271b	FALSE	FALSE	0	0	1	1	none	0.0001154727684056
T065	T271b	FALSE	FALSE	0	0	1	1	none	1.48516535012e-05
T069	T271b	FALSE	FALSE	0	0	1	1	none	0.000122272296613
T073	T271b	FALSE	FALSE	0	0	1	1	none	7.90928725908e-05
T075	T271b	FALSE	FALSE	0	0	1	1	none	7.7333961694e-05
T077	T271b	FALSE	FALSE	0	0	1	1	none	7.8493976328e-05
T087	T271b	FALSE	FALSE	0	0	1	1	none	7.81340642332e-05
T095	T271b	FALSE	FALSE	0	0	1	1	none	0.0001183315210468
T099a	T271b	FALSE	FALSE	0	0	1	1	none	0.0001171542120438
T102	T271b	FALSE	FALSE	0	0	1	1	none	0.0001227307852142
T104	T271b	FALSE	FALSE	0	0	1	1	none	6.77256353646001e-05
T105	T271b	FALSE	FALSE	0	0	1	1	none	1.66483422896e-05
T107	T271b	FALSE	FALSE	0	0	1	1	none	0.000126324162791
T126	T271b	FALSE	FALSE	0	0	1	1	none	0.000120122391758
T156	T271b	FALSE	FALSE	0	0	1	1	none	8.25582426e-06
T159a	T271b	FALSE	FALSE	0	0	1	1	none	7.5499495014e-05
T182	T271b	FALSE	FALSE	0	0	1	1	none	1.26797405669e-05
T188	T271b	FALSE	FALSE	0	0	1	1	none	7.2578275844e-05
T192	T271b	FALSE	FALSE	0	0	1	1	none	0.0001268818040965
T223	T271b	FALSE	FALSE	0	0	1	1	none	1.32786368297e-05
T225	T271b	FALSE	FALSE	0	0	1	1	none	2.3955850512e-06
T230	T271b	FALSE	FALSE	0	0	1	1	none	7.81250729368e-05
T232	T271b	FALSE	FALSE	0	0	1	1	none	0.000121439481785
T241	T271b	FALSE	FALSE	0	0	1	1	none	3.66275035421e-05
T270	T271b	FALSE	FALSE	0	0	1	1	none	0.0001232361705734
S002	T301	FALSE	FALSE	0	0	1	1	none	0.0001140357865866
S007	T301	FALSE	FALSE	0	0	1	1	none	0.0001206295862336
S021	T301	FALSE	FALSE	0	0	1	1	none	0.0001170539889982
S024	T301	FALSE	FALSE	0	0	1	1	none	0.0001159554600223
S025	T301	FALSE	FALSE	0	0	1	1	none	0.0001143476858156
S026	T301	FALSE	FALSE	0	0	1	1	none	0.0001103415378774
S038	T301	FALSE	FALSE	0	0	1	1	none	0.0001232109989532
S039	T301	FALSE	FALSE	0	0	1	1	none	0.0001168161268792
S040	T301	FALSE	FALSE	0	0	1	1	none	6.0514211029e-05
S042	T301	FALSE	FALSE	0	0	1	1	none	0.0001151771351142
S071	T301	FALSE	FALSE	0	0	1	1	none	3.53735714124e-05
S078	T301	FALSE	FALSE	0	0	1	1	none	0.0001139724996166
S081	T301	FALSE	FALSE	0	0	1	1	none	0.0001163749276398
S085	T301	FALSE	FALSE	0	0	1	1	none	6.86475489226e-05
S087	T301	FALSE	FALSE	0	0	1	1	none	8.17030901652001e-05
S093	T301	FALSE	FALSE	0	0	1	1	none	4.48317570594e-05
S097	T301	FALSE	FALSE	0	0	1	1	none	0.0001108664705234
S102	T301	FALSE	FALSE	0	0	1	1	none	6.07838312446e-05
S106	T301	FALSE	FALSE	0	0	1	1	none	0.0001134985023726
S130	T301	FALSE	FALSE	0	0	1	1	none	8.20792561232001e-05
T009	T301	FALSE	FALSE	0	0	1	1	none	0.0001177960727845
T010	T301	FALSE	FALSE	0	0	1	1	none	0.0001177337800948
T013	T301	FALSE	FALSE	0	0	1	1	none	0.000134109560591
T014	T301	FALSE	FALSE	0	0	1	1	none	0.0001162368288854
T020	T301	FALSE	FALSE	0	0	1	1	none	0.0001237916849184
T021	T301	FALSE	FALSE	0	0	1	1	none	0.0001189315726204
T028	T301	FALSE	FALSE	0	0	1	1	none	0.0001216083170016
T035a	T301	FALSE	FALSE	0	0	1	1	none	8.44066511794001e-05
T035b	T301	FALSE	FALSE	0	0	1	1	none	0.000117134883832
T040	T301	FALSE	FALSE	0	0	1	1	none	0.000118538508241
T056	T301	FALSE	FALSE	0	0	1	1	none	0.0001200885080271
T059	T301	FALSE	FALSE	0	0	1	1	none	6.56315370372e-05
T065	T301	FALSE	FALSE	0	0	1	1	none	0.0001244087914788
T069	T301	FALSE	FALSE	0	0	1	1	none	5.81331122766e-05
T073	T301	FALSE	FALSE	0	0	1	1	none	0.0001189315726204
T075	T301	FALSE	FALSE	0	0	1	1	none	0.0001203491145336
T077	T301	FALSE	FALSE	0	0	1	1	none	0.0001183326763576
T087	T301	FALSE	FALSE	0	0	1	1	none	0.0001179727642628
T095	T301	FALSE	FALSE	0	0	1	1	none	8.20752969564001e-05
T099a	T301	FALSE	FALSE	0	0	1	1	none	8.08979879534e-05
T102	T301	FALSE	FALSE	0	0	1	1	none	8.64745611238001e-05
T104	T301	FALSE	FALSE	0	0	1	1	none	0.0001182766041022
T105	T301	FALSE	FALSE	0	0	1	1	none	0.0001262054802672
T107	T301	FALSE	FALSE	0	0	1	1	none	9.00679387006001e-05
T126	T301	FALSE	FALSE	1	0	1	1	anc	5.2044454036e-06
T156	T301	FALSE	FALSE	0	0	1	1	none	0.0001242577680552
T159a	T301	FALSE	FALSE	0	0	1	1	none	0.0001153381950436
T182	T301	FALSE	FALSE	0	0	1	1	none	0.0001234346710701
T188	T301	FALSE	FALSE	0	0	1	1	none	0.0001231292445816
T192	T301	FALSE	FALSE	0	0	1	1	none	1.67550278445e-05
T223	T301	FALSE	FALSE	0	0	1	1	none	0.0001240335673329
T225	T301	FALSE	FALSE	0	0	1	1	none	0.000130118007264
T230	T301	FALSE	FALSE	0	0	1	1	none	0.0001179637729664
T232	T301	FALSE	FALSE	0	0	1	1	none	1.54080873886e-05
T241	T301	FALSE	FALSE	0	0	1	1	none	0.0001461846415197
T270	T301	FALSE	FALSE	0	0	1	1	none	1.7204776177e-05
T271b	T301	FALSE	FALSE	0	0	1	1	none	0.0001313157997896
S002	T303	FALSE	FALSE	0	0	1	1	none	0.0001110023665916
S007	T303	FALSE	FALSE	0	0	1	1	none	0.0001175961662386
S021	T303	FALSE	FALSE	0	0	1	1	none	0.0001140205690032
S024	T303	FALSE	FALSE	0	0	1	1	none	0.0001129220400273
S025	T303	FALSE	FALSE	0	0	1	1	none	0.0001113142658206
S026	T303	FALSE	FALSE	0	0	1	1	none	0.0001073081178824
S038	T303	FALSE	FALSE	0	0	1	1	none	0.0001201775789582
S039	T303	FALSE	FALSE	0	0	1	1	none	0.0001137827068842
S040	T303	FALSE	FALSE	0	0	1	1	none	5.7480791034e-05
S042	T303	FALSE	FALSE	0	0	1	1	none	0.0001121437151192
S071	T303	FALSE	FALSE	0	0	1	1	none	3.23401514174e-05
S078	T303	FALSE	FALSE	0	0	1	1	none	0.0001109390796216
S081	T303	FALSE	FALSE	0	0	1	1	none	0.0001133415076448
S085	T303	FALSE	FALSE	0	0	1	1	none	6.56141289276e-05
S087	T303	FALSE	FALSE	0	0	1	1	none	7.86696701702e-05
S093	T303	FALSE	FALSE	0	0	1	1	none	4.17983370644e-05
S097	T303	FALSE	FALSE	0	0	1	1	none	0.0001078330505284
S102	T303	FALSE	FALSE	0	0	1	1	none	5.77504112496e-05
S106	T303	FALSE	FALSE	0	0	1	1	none	0.0001104650823776
S130	T303	FALSE	FALSE	0	0	1	1	none	7.90458361282e-05
T009	T303	FALSE	FALSE	0	0	1	1	none	0.0001147626527895
T010	T303	FALSE	FALSE	0	0	1	1	none	0.0001147003600998
T013	T303	FALSE	FALSE	0	0	1	1	none	0.000131076140596
T014	T303	FALSE	FALSE	0	0	1	1	none	0.0001132034088904
T020	T303	FALSE	FALSE	0	0	1	1	none	0.0001207582649234
T021	T303	FALSE	FALSE	0	0	1	1	none	0.0001158981526254
T028	T303	FALSE	FALSE	0	0	1	1	none	0.0001185748970066
T035a	T303	FALSE	FALSE	0	0	1	1	none	8.13732311844e-05
T035b	T303	FALSE	FALSE	0	0	1	1	none	0.000114101463837
T040	T303	FALSE	FALSE	0	0	1	1	none	0.000115505088246
T056	T303	FALSE	FALSE	0	0	1	1	none	0.0001170550880321
T059	T303	FALSE	FALSE	0	0	1	1	none	6.25981170422e-05
T065	T303	FALSE	FALSE	0	0	1	1	none	0.0001213753714838
T069	T303	FALSE	FALSE	0	0	1	1	none	5.50996922816e-05
T073	T303	FALSE	FALSE	0	0	1	1	none	0.0001158981526254
T075	T303	FALSE	FALSE	0	0	1	1	none	0.0001173156945386
T077	T303	FALSE	FALSE	0	0	1	1	none	0.0001152992563626
T087	T303	FALSE	FALSE	0	0	1	1	none	0.0001149393442678
T095	T303	FALSE	FALSE	0	0	1	1	none	7.90418769614e-05
T099a	T303	FALSE	FALSE	0	0	1	1	none	7.78645679584e-05
T102	T303	FALSE	FALSE	0	0	1	1	none	8.34411411288e-05
T104	T303	FALSE	FALSE	0	0	1	1	none	0.0001152431841072
T105	T303	FALSE	FALSE	0	0	1	1	none	0.0001231720602722
T107	T303	FALSE	FALSE	0	0	1	1	none	8.70345187056e-05
T126	T303	TRUE	TRUE	1	0	1	1	anc	3.967714197e-06
T156	T303	FALSE	FALSE	0	0	1	1	none	0.0001212243480602
T159a	T303	FALSE	FALSE	0	0	1	1	none	0.0001123047750486
T182	T303	FALSE	FALSE	0	0	1	1	none	0.0001204012510751
T188	T303	FALSE	FALSE	0	0	1	1	none	0.0001200958245866
T192	T303	FALSE	FALSE	0	0	1	1	none	1.37216078495e-05
T223	T303	FALSE	FALSE	0	0	1	1	none	0.0001210001473379
T225	T303	FALSE	FALSE	0	0	1	1	none	0.000127084587269
T230	T303	FALSE	FALSE	0	0	1	1	none	0.0001149303529714
T232	T303	FALSE	FALSE	0	0	1	1	none	1.23746673936e-05
T241	T303	FALSE	FALSE	0	0	1	1	none	0.0001431512215247
T270	T303	FALSE	FALSE	0	0	1	1	none	1.4171356182e-05
T271b	T303	FALSE	FALSE	0	0	1	1	none	0.0001282823797946
T301	T303	FALSE	FALSE	0	0	1	1	none	1.57600184914e-05
S002	T322	FALSE	FALSE	0	0	1	1	none	8.46671994767e-05
S007	T322	FALSE	FALSE	0	0	1	1	none	8.05487304157e-05
S021	T322	FALSE	FALSE	0	0	1	1	none	8.76854018883e-05
S024	T322	FALSE	FALSE	0	0	1	1	none	8.65868729124001e-05
S025	T322	FALSE	FALSE	0	0	1	1	none	8.49790987057e-05
S026	T322	FALSE	FALSE	0	0	1	1	none	8.09729507675e-05
S038	T322	FALSE	FALSE	0	0	1	1	none	2.09704988073e-05
S039	T322	FALSE	FALSE	0	0	1	1	none	8.74475397693e-05
S040	T322	FALSE	FALSE	0	0	1	1	none	0.0001208255553171
S042	T322	FALSE	FALSE	0	0	1	1	none	8.58085480043e-05
S071	T322	FALSE	FALSE	0	0	1	1	none	0.0001076101338225
S078	T322	FALSE	FALSE	0	0	1	1	none	8.46039125067e-05
S081	T322	FALSE	FALSE	0	0	1	1	none	8.70063405299001e-05
S085	T322	FALSE	FALSE	0	0	1	1	none	0.0001153738859327
S087	T322	FALSE	FALSE	0	0	1	1	none	0.0001284294271753
S093	T322	FALSE	FALSE	0	0	1	1	none	9.86462566415e-05
S097	T322	FALSE	FALSE	0	0	1	1	none	8.14978834135e-05
S102	T322	FALSE	FALSE	0	0	1	1	none	0.0001210951755327
S106	T322	FALSE	FALSE	0	0	1	1	none	8.41299152627e-05
S130	T322	FALSE	FALSE	0	0	1	1	none	0.0001288055931333
T009	T322	FALSE	FALSE	0	0	1	1	none	8.84274856746001e-05
T010	T322	FALSE	FALSE	0	0	1	1	none	8.83651929849e-05
T013	T322	FALSE	FALSE	0	0	1	1	none	1.29668490595e-05
T014	T322	FALSE	FALSE	0	0	1	1	none	8.68682417755e-05
T020	T322	FALSE	FALSE	0	0	1	1	none	2.15511847725e-05
T021	T322	FALSE	FALSE	0	0	1	1	none	8.95629855105001e-05
T028	T322	FALSE	FALSE	0	0	1	1	none	8.15274611837e-05
T035a	T322	FALSE	FALSE	0	0	1	1	none	0.0001311329881895
T035b	T322	FALSE	FALSE	0	0	1	1	none	8.77662967221e-05
T040	T322	FALSE	FALSE	0	0	1	1	none	8.91699211311001e-05
T056	T322	FALSE	FALSE	0	0	1	1	none	9.07199209172001e-05
T059	T322	FALSE	FALSE	0	0	1	1	none	0.0001259428813253
T065	T322	FALSE	FALSE	0	0	1	1	none	1.85749137561e-05
T069	T322	FALSE	FALSE	0	0	1	1	none	0.0001327424095327
T073	T322	FALSE	FALSE	0	0	1	1	none	8.95629855105001e-05
T075	T322	FALSE	FALSE	0	0	1	1	none	8.78040746137001e-05
T077	T322	FALSE	FALSE	0	0	1	1	none	8.89640892477e-05
T087	T322	FALSE	FALSE	0	0	1	1	none	8.86041771529001e-05
T095	T322	FALSE	FALSE	0	0	1	1	none	0.0001288016339665
T099a	T322	FALSE	FALSE	0	0	1	1	none	0.0001276243249635
T102	T322	FALSE	FALSE	0	0	1	1	none	0.0001332008981339
T104	T322	FALSE	FALSE	0	0	1	1	none	7.81957482843001e-05
T105	T322	FALSE	FALSE	0	0	1	1	none	2.03716025445e-05
T107	T322	FALSE	FALSE	0	0	1	1	none	0.0001367942757107
T126	T322	FALSE	FALSE	0	0	1	1	none	0.0001305925046777
T156	T322	FALSE	FALSE	0	0	1	1	none	2.51707429973e-05
T159a	T322	FALSE	FALSE	0	0	1	1	none	8.59696079337e-05
T182	T322	FALSE	FALSE	0	0	1	1	none	2.43476460122e-05
T188	T322	FALSE	FALSE	0	0	1	1	none	8.30483887637e-05
T192	T322	FALSE	FALSE	0	0	1	1	none	0.0001373519170162
T223	T322	FALSE	FALSE	0	0	1	1	none	2.4946542275e-05
T225	T322	FALSE	FALSE	0	0	1	1	none	3.10309822061e-05
T230	T322	FALSE	FALSE	0	0	1	1	none	8.85951858565e-05
T232	T322	FALSE	FALSE	0	0	1	1	none	0.0001319095947047
T241	T322	FALSE	FALSE	0	0	1	1	none	7.3017003044e-06
T270	T322	FALSE	FALSE	0	0	1	1	none	0.0001337062834931
T271b	T322	FALSE	FALSE	0	0	1	1	none	3.22287747317e-05
T301	T322	FALSE	FALSE	0	0	1	1	none	0.0001417859127093
T303	T322	FALSE	FALSE	0	0	1	1	none	0.0001387524927143
S002	T327b	FALSE	FALSE	0	0	1	1	none	0.0001021853877322
S007	T327b	FALSE	FALSE	0	0	1	1	none	0.0001087791873792
S021	T327b	FALSE	FALSE	0	0	1	1	none	0.0001052035901438
S024	T327b	FALSE	FALSE	0	0	1	1	none	0.0001041050611679
S025	T327b	FALSE	FALSE	0	0	1	1	none	0.0001024972869612
S026	T327b	FALSE	FALSE	0	0	1	1	none	9.8491139023e-05
S038	T327b	FALSE	FALSE	0	0	1	1	none	0.0001113606000988
S039	T327b	FALSE	FALSE	0	0	1	1	none	0.0001049657280248
S040	T327b	FALSE	FALSE	0	0	1	1	none	4.86638121746e-05
S042	T327b	FALSE	FALSE	0	0	1	1	none	0.0001033267362598
S071	T327b	FALSE	FALSE	0	0	1	1	none	2.917059609e-05
S078	T327b	FALSE	FALSE	0	0	1	1	none	0.0001021221007622
S081	T327b	FALSE	FALSE	0	0	1	1	none	0.0001045245287854
S085	T327b	FALSE	FALSE	0	0	1	1	none	5.67971500682e-05
S087	T327b	FALSE	FALSE	0	0	1	1	none	6.98526913108e-05
S093	T327b	FALSE	FALSE	0	0	1	1	none	3.2981358205e-05
S097	T327b	FALSE	FALSE	0	0	1	1	none	9.9016071669e-05
S102	T327b	FALSE	FALSE	0	0	1	1	none	4.89334323902e-05
S106	T327b	FALSE	FALSE	0	0	1	1	none	0.0001016481035182
S130	T327b	FALSE	FALSE	0	0	1	1	none	7.02288572688e-05
T009	T327b	FALSE	FALSE	0	0	1	1	none	0.0001059456739301
T010	T327b	FALSE	FALSE	0	0	1	1	none	0.0001058833812404
T013	T327b	FALSE	FALSE	0	0	1	1	none	0.0001222591617366
T014	T327b	FALSE	FALSE	0	0	1	1	none	0.000104386430031
T020	T327b	FALSE	FALSE	0	0	1	1	none	0.000111941286064
T021	T327b	FALSE	FALSE	0	0	1	1	none	0.000107081173766
T028	T327b	FALSE	FALSE	0	0	1	1	none	0.0001097579181472
T035a	T327b	FALSE	FALSE	0	0	1	1	none	7.2556252325e-05
T035b	T327b	FALSE	FALSE	0	0	1	1	none	0.0001052844849776
T040	T327b	FALSE	FALSE	0	0	1	1	none	0.0001066881093866
T056	T327b	FALSE	FALSE	0	0	1	1	none	0.0001082381091727
T059	T327b	FALSE	FALSE	0	0	1	1	none	5.37811381828e-05
T065	T327b	FALSE	FALSE	0	0	1	1	none	0.0001125583926244
T069	T327b	FALSE	FALSE	0	0	1	1	none	5.43028718002e-05
T073	T327b	FALSE	FALSE	0	0	1	1	none	0.000107081173766
T075	T327b	FALSE	FALSE	0	0	1	1	none	0.0001084987156792
T077	T327b	FALSE	FALSE	0	0	1	1	none	0.0001064822775032
T087	T327b	FALSE	FALSE	0	0	1	1	none	0.0001061223654084
T095	T327b	FALSE	FALSE	0	0	1	1	none	7.0224898102e-05
T099a	T327b	FALSE	FALSE	0	0	1	1	none	6.9047589099e-05
T102	T327b	FALSE	FALSE	0	0	1	1	none	7.46241622694e-05
T104	T327b	FALSE	FALSE	0	0	1	1	none	0.0001064262052478
T105	T327b	FALSE	FALSE	0	0	1	1	none	0.0001143550814128
T107	T327b	FALSE	FALSE	0	0	1	1	none	7.82175398462001e-05
T126	T327b	FALSE	FALSE	0	0	1	1	none	5.21529669452e-05
T156	T327b	FALSE	FALSE	0	0	1	1	none	0.0001124073692008
T159a	T327b	FALSE	FALSE	0	0	1	1	none	0.0001034877961892
T182	T327b	FALSE	FALSE	0	0	1	1	none	0.0001115842722157
T188	T327b	FALSE	FALSE	0	0	1	1	none	0.0001112788457272
T192	T327b	FALSE	FALSE	0	0	1	1	none	5.89123792837e-05
T223	T327b	FALSE	FALSE	0	0	1	1	none	0.0001121831684785
T225	T327b	FALSE	FALSE	0	0	1	1	none	0.0001182676084096
T230	T327b	FALSE	FALSE	0	0	1	1	none	0.000106113374112
T232	T327b	FALSE	FALSE	0	0	1	1	none	5.34700569722e-05
T241	T327b	FALSE	FALSE	0	0	1	1	none	0.0001343342426653
T270	T327b	FALSE	FALSE	0	0	1	1	none	5.52667457606e-05
T271b	T327b	FALSE	FALSE	0	0	1	1	none	0.0001194654009352
T301	T327b	FALSE	FALSE	0	0	1	1	none	6.33463749768e-05
T303	T327b	FALSE	FALSE	0	0	1	1	none	6.03129549818e-05
T322	T327b	FALSE	FALSE	0	0	1	1	none	0.0001299355138549
S002	T330	TRUE	TRUE	0	0	1	1	none	9.9789802681e-05
S007	T330	TRUE	TRUE	0	0	1	1	none	0.000106383602328
S021	T330	TRUE	TRUE	0	0	1	1	none	0.0001028080050926
S024	T330	TRUE	TRUE	0	0	1	1	none	0.0001017094761167
S025	T330	TRUE	TRUE	0	0	1	1	none	0.00010010170191
S026	T330	TRUE	TRUE	0	0	1	1	none	9.60955539718e-05
S038	T330	TRUE	TRUE	0	0	1	1	none	0.0001089650150476
S039	T330	TRUE	TRUE	0	0	1	1	none	0.0001025701429736
S040	T330	TRUE	TRUE	0	0	1	1	none	4.62682271234e-05
S042	T330	TRUE	TRUE	0	0	1	1	none	0.0001009311512086
S071	T330	TRUE	TRUE	0	0	1	1	none	2.67750110388e-05
S078	T330	TRUE	TRUE	0	0	1	1	none	9.9726515711e-05
S081	T330	TRUE	TRUE	0	0	1	1	none	0.0001021289437342
S085	T330	TRUE	TRUE	0	0	1	1	none	5.4401565017e-05
S087	T330	TRUE	TRUE	0	0	1	1	none	6.74571062596e-05
S093	T330	TRUE	TRUE	0	0	1	1	none	3.05857731538e-05
S097	T330	TRUE	TRUE	0	0	1	1	none	9.66204866178e-05
S102	T330	TRUE	TRUE	0	0	1	1	none	4.6537847339e-05
S106	T330	TRUE	TRUE	0	0	1	1	none	9.9252518467e-05
S130	T330	TRUE	TRUE	0	0	1	1	none	6.78332722176e-05
T009	T330	FALSE	FALSE	0	0	1	1	none	0.0001035500888789
T010	T330	FALSE	FALSE	0	0	1	1	none	0.0001034877961892
T013	T330	FALSE	FALSE	0	0	1	1	none	0.0001198635766854
T014	T330	TRUE	TRUE	0	0	1	1	none	0.0001019908449798
T020	T330	TRUE	TRUE	0	0	1	1	none	0.0001095457010128
T021	T330	FALSE	FALSE	0	0	1	1	none	0.0001046855887148
T028	T330	TRUE	TRUE	0	0	1	1	none	0.000107362333096
T035a	T330	TRUE	TRUE	0	0	1	1	none	7.01606672738e-05
T035b	T330	FALSE	FALSE	0	0	1	1	none	0.0001028888999264
T040	T330	TRUE	TRUE	0	0	1	1	none	0.0001042925243354
T056	T330	FALSE	FALSE	0	0	1	1	none	0.0001058425241215
T059	T330	TRUE	TRUE	0	0	1	1	none	5.13855531316e-05
T065	T330	TRUE	TRUE	0	0	1	1	none	0.0001101628075732
T069	T330	TRUE	TRUE	0	0	1	1	none	5.1907286749e-05
T073	T330	FALSE	FALSE	0	0	1	1	none	0.0001046855887148
T075	T330	TRUE	TRUE	0	0	1	1	none	0.000106103130628
T077	T330	FALSE	FALSE	0	0	1	1	none	0.000104086692452
T087	T330	FALSE	FALSE	0	0	1	1	none	0.0001037267803572
T095	T330	TRUE	TRUE	0	0	1	1	none	6.78293130508e-05
T099a	T330	TRUE	TRUE	0	0	1	1	none	6.66520040478e-05
T102	T330	FALSE	FALSE	0	0	1	1	none	7.22285772182e-05
T104	T330	FALSE	FALSE	0	0	1	1	none	0.0001040306201966
T105	T330	FALSE	FALSE	0	0	1	1	none	0.0001119594963616
T107	T330	FALSE	FALSE	0	0	1	1	none	7.5821954795e-05
T126	T330	TRUE	TRUE	0	0	1	1	none	4.9757381894e-05
T156	T330	FALSE	FALSE	0	0	1	1	none	0.0001100117841496
T159a	T330	TRUE	TRUE	0	0	1	1	none	0.000101092211138
T182	T330	FALSE	FALSE	0	0	1	1	none	0.0001091886871645
T188	T330	TRUE	TRUE	0	0	1	1	none	0.000108883260676
T192	T330	FALSE	FALSE	0	0	1	1	none	5.65167942325e-05
T223	T330	FALSE	FALSE	0	0	1	1	none	0.0001097875834273
T225	T330	FALSE	FALSE	0	0	1	1	none	0.0001158720233584
T230	T330	FALSE	FALSE	0	0	1	1	none	0.0001037177890608
T232	T330	TRUE	TRUE	0	0	1	1	none	5.1074471921e-05
T241	T330	FALSE	FALSE	0	0	1	1	none	0.0001319386576141
T270	T330	FALSE	FALSE	0	0	1	1	none	5.28711607094e-05
T271b	T330	FALSE	FALSE	0	0	1	1	none	0.000117069815884
T301	T330	FALSE	FALSE	0	0	1	1	none	6.09507899256e-05
T303	T330	FALSE	FALSE	0	0	1	1	none	5.79173699306e-05
T322	T330	FALSE	FALSE	0	0	1	1	none	0.0001275399288037
T327b	T330	TRUE	TRUE	0	1	1	1	desc	5.988962628e-07
S002	T335	FALSE	FALSE	0	0	1	1	none	0.0001144082725458
S007	T335	FALSE	FALSE	0	0	1	1	none	0.0001210020721928
S021	T335	FALSE	FALSE	0	0	1	1	none	0.0001174264749574
S024	T335	FALSE	FALSE	0	0	1	1	none	0.0001163279459815
S025	T335	FALSE	FALSE	0	0	1	1	none	0.0001147201717748
S026	T335	FALSE	FALSE	0	0	1	1	none	0.0001107140238366
S038	T335	FALSE	FALSE	0	0	1	1	none	0.0001235834849124
S039	T335	FALSE	FALSE	0	0	1	1	none	0.0001171886128384
S040	T335	FALSE	FALSE	0	0	1	1	none	6.08866969882e-05
S042	T335	FALSE	FALSE	0	0	1	1	none	0.0001155496210734
S071	T335	FALSE	FALSE	0	0	1	1	none	3.57460573716e-05
S078	T335	FALSE	FALSE	0	0	1	1	none	0.0001143449855758
S081	T335	FALSE	FALSE	0	0	1	1	none	0.000116747413599
S085	T335	FALSE	FALSE	0	0	1	1	none	6.90200348818e-05
S087	T335	FALSE	FALSE	0	0	1	1	none	8.20755761244e-05
S093	T335	FALSE	FALSE	0	0	1	1	none	4.52042430186e-05
S097	T335	FALSE	FALSE	0	0	1	1	none	0.0001112389564826
S102	T335	FALSE	FALSE	0	0	1	1	none	6.11563172038e-05
S106	T335	FALSE	FALSE	0	0	1	1	none	0.0001138709883318
S130	T335	FALSE	FALSE	0	0	1	1	none	8.24517420824e-05
T009	T335	FALSE	FALSE	0	0	1	1	none	0.0001181685587437
T010	T335	FALSE	FALSE	0	0	1	1	none	0.000118106266054
T013	T335	FALSE	FALSE	0	0	1	1	none	0.0001344820465502
T014	T335	FALSE	FALSE	0	0	1	1	none	0.0001166093148446
T020	T335	FALSE	FALSE	0	0	1	1	none	0.0001241641708776
T021	T335	FALSE	FALSE	0	0	1	1	none	0.0001193040585796
T028	T335	FALSE	FALSE	0	0	1	1	none	0.0001219808029608
T035a	T335	FALSE	FALSE	0	0	1	1	none	8.47791371386e-05
T035b	T335	FALSE	FALSE	0	0	1	1	none	0.0001175073697912
T040	T335	FALSE	FALSE	0	0	1	1	none	0.0001189109942002
T056	T335	FALSE	FALSE	0	0	1	1	none	0.0001204609939863
T059	T335	FALSE	FALSE	0	0	1	1	none	6.60040229964e-05
T065	T335	FALSE	FALSE	0	0	1	1	none	0.000124781277438
T069	T335	FALSE	FALSE	0	0	1	1	none	5.85055982358e-05
T073	T335	FALSE	FALSE	0	0	1	1	none	0.0001193040585796
T075	T335	FALSE	FALSE	0	0	1	1	none	0.0001207216004928
T077	T335	FALSE	FALSE	0	0	1	1	none	0.0001187051623168
T087	T335	FALSE	FALSE	0	0	1	1	none	0.000118345250222
T095	T335	FALSE	FALSE	0	0	1	1	none	8.24477829156e-05
T099a	T335	FALSE	FALSE	0	0	1	1	none	8.12704739126e-05
T102	T335	FALSE	FALSE	0	0	1	1	none	8.6847047083e-05
T104	T335	FALSE	FALSE	0	0	1	1	none	0.0001186490900614
T105	T335	FALSE	FALSE	0	0	1	1	none	0.0001265779662264
T107	T335	FALSE	FALSE	0	0	1	1	none	9.04404246598e-05
T126	T335	TRUE	TRUE	1	0	1	1	anc	5.988962628e-07
T156	T335	FALSE	FALSE	0	0	1	1	none	0.0001246302540144
T159a	T335	FALSE	FALSE	0	0	1	1	none	0.0001157106810028
T182	T335	FALSE	FALSE	0	0	1	1	none	0.0001238071570293
T188	T335	FALSE	FALSE	0	0	1	1	none	0.0001235017305408
T192	T335	FALSE	FALSE	0	0	1	1	none	1.71275138037e-05
T223	T335	FALSE	FALSE	0	0	1	1	none	0.0001244060532921
T225	T335	FALSE	FALSE	0	0	1	1	none	0.0001304904932232
T230	T335	FALSE	FALSE	0	0	1	1	none	0.0001183362589256
T232	T335	FALSE	FALSE	0	0	1	1	none	1.57805733478e-05
T241	T335	FALSE	FALSE	0	0	1	1	none	0.0001465571274789
T270	T335	FALSE	FALSE	0	0	1	1	none	1.75772621362e-05
T271b	T335	FALSE	FALSE	0	0	1	1	none	0.0001316882857488
T301	T335	FALSE	FALSE	0	0	1	1	none	1.31769618176e-05
T303	T335	FALSE	FALSE	0	0	1	1	none	1.61325044506e-05
T322	T335	FALSE	FALSE	0	0	1	1	none	0.0001421583986685
T327b	T335	FALSE	FALSE	0	0	1	1	none	6.3718860936e-05
T330	T335	FALSE	FALSE	0	0	1	1	none	6.13232758848e-05
S002	T341	TRUE	TRUE	0	0	1	1	none	1.9409380541e-05
S007	T341	TRUE	TRUE	0	0	1	1	none	6.2467173788e-05
S021	T341	TRUE	TRUE	0	0	1	1	none	2.24275829526e-05
S024	T341	TRUE	TRUE	0	0	1	1	none	2.13290539767e-05
S025	T341	TRUE	TRUE	0	0	1	1	none	1.4872258788e-05
S026	T341	TRUE	TRUE	0	0	1	1	none	3.8483420218e-06
S038	T341	TRUE	TRUE	0	0	1	1	none	6.50485865076e-05
S039	T341	TRUE	TRUE	0	0	1	1	none	2.21897208336e-05
S040	T341	TRUE	TRUE	0	0	1	1	none	9.20317299814e-05
S042	T341	TRUE	TRUE	0	0	1	1	none	2.05507290686e-05
S071	T341	TRUE	TRUE	0	0	1	1	none	7.88163084868e-05
S078	T341	TRUE	TRUE	0	0	1	1	none	1.9346093571e-05
S081	T341	TRUE	TRUE	0	0	1	1	none	2.17485215942e-05
S085	T341	TRUE	TRUE	0	0	1	1	none	8.6580060597e-05
S087	T341	TRUE	TRUE	0	0	1	1	none	9.96356018396e-05
S093	T341	TRUE	TRUE	0	0	1	1	none	6.98524313058e-05
S097	T341	TRUE	TRUE	0	0	1	1	none	1.13910434958e-05
S102	T341	TRUE	TRUE	0	0	1	1	none	9.2301350197e-05
S106	T341	TRUE	TRUE	0	0	1	1	none	1.8872096327e-05
S130	T341	TRUE	TRUE	0	0	1	1	none	0.0001000117677976
T009	T341	FALSE	FALSE	0	0	1	1	none	1.39256021949e-05
T010	T341	FALSE	FALSE	0	0	1	1	none	1.38633095052e-05
T013	T341	FALSE	FALSE	0	0	1	1	none	7.59471481454e-05
T014	T341	TRUE	TRUE	0	0	1	1	none	2.16104228398e-05
T020	T341	TRUE	TRUE	0	0	1	1	none	6.56292724728e-05
T021	T341	FALSE	FALSE	0	0	1	1	none	1.50611020308e-05
T028	T341	TRUE	TRUE	0	0	1	1	none	6.3445904556e-05
T035a	T341	TRUE	TRUE	0	0	1	1	none	0.0001023391628538
T035b	T341	FALSE	FALSE	0	0	1	1	none	1.32644132424e-05
T040	T341	TRUE	TRUE	0	0	1	1	none	2.39121021954e-05
T056	T341	FALSE	FALSE	0	0	1	1	none	1.62180374375e-05
T059	T341	TRUE	TRUE	0	0	1	1	none	9.71490559896e-05
T065	T341	TRUE	TRUE	0	0	1	1	none	6.62463790332e-05
T069	T341	TRUE	TRUE	0	0	1	1	none	0.000103948584197
T073	T341	FALSE	FALSE	0	0	1	1	none	1.50611020308e-05
T075	T341	TRUE	TRUE	0	0	1	1	none	6.2186702088e-05
T077	T341	FALSE	FALSE	0	0	1	1	none	1.4462205768e-05
T087	T341	FALSE	FALSE	0	0	1	1	none	1.41022936732e-05
T095	T341	TRUE	TRUE	0	0	1	1	none	0.0001000078086308
T099a	T341	TRUE	TRUE	0	0	1	1	none	9.88304996278e-05
T102	T341	FALSE	FALSE	0	0	1	1	none	0.0001044070727982
T104	T341	FALSE	FALSE	0	0	1	1	none	6.01141916566e-05
T105	T341	FALSE	FALSE	0	0	1	1	none	6.80430678216e-05
T107	T341	FALSE	FALSE	0	0	1	1	none	0.000108000450375
T126	T341	TRUE	TRUE	0	0	1	1	none	0.000101798679342
T156	T341	FALSE	FALSE	0	0	1	1	none	6.60953556096e-05
[truncated: 1,161 more rows]
