# Supplementary material for: Improved characterisation of MRSA transmission using within-host bacterial sequence diversity
Source: eLife. 2019 Oct 8;8:e46402. doi: 10.7554/eLife.46402 (PMC6954020; doi:10.7554/eLife.46402)
Supplement: Figure 9—source data 1. [file elife-46402-fig9-data1.zip › Figure 9-source data 1/classifications/Classification_Posterior_ds_10percol_30.csv]

host.1	host.2	adjacent	contiguous	paths12	paths21	nodes1	nodes2	path.classification	min.distance.between.subgraphs
S002	S007	TRUE	TRUE	0	0	1	1	none	5.8064301343e-05
S002	S021	TRUE	TRUE	0	0	1	1	none	1.8012129408e-05
S007	S021	TRUE	TRUE	0	0	1	1	none	5.6557058431e-05
S002	S024	TRUE	TRUE	0	0	1	1	none	1.7301018924e-05
S007	S024	TRUE	TRUE	0	0	1	1	none	5.5845947947e-05
S021	S024	TRUE	TRUE	0	0	1	1	none	4.245798342e-06
S002	S025	TRUE	TRUE	0	0	1	1	none	2.3828101856e-05
S007	S025	TRUE	TRUE	0	0	1	1	none	5.5724461949e-05
S021	S025	TRUE	TRUE	0	0	1	1	none	2.2320858944e-05
S024	S025	TRUE	TRUE	0	0	1	1	none	2.160974846e-05
S002	S026	TRUE	TRUE	0	0	1	1	none	2.01884145583e-05
S007	S026	TRUE	TRUE	0	0	1	1	none	5.20847746513e-05
S021	S026	TRUE	TRUE	0	0	1	1	none	1.86811716463e-05
S024	S026	TRUE	TRUE	0	0	1	1	none	1.79700611623e-05
S025	S026	TRUE	TRUE	0	0	1	1	none	1.66703458783e-05
S002	S038	TRUE	TRUE	0	0	1	1	none	6.4864624145e-05
S007	S038	TRUE	TRUE	0	0	1	1	none	4.0321145802e-05
S021	S038	TRUE	TRUE	0	0	1	1	none	6.3357381233e-05
S024	S038	TRUE	TRUE	0	0	1	1	none	6.2646270749e-05
S025	S038	TRUE	TRUE	0	0	1	1	none	6.2524784751e-05
S026	S038	TRUE	TRUE	0	0	1	1	none	5.88850974533e-05
S002	S039	TRUE	TRUE	0	0	1	1	none	1.9014370339e-05
S007	S039	TRUE	TRUE	0	0	1	1	none	5.7559299362e-05
S021	S039	TRUE	TRUE	0	0	1	1	none	3.006067379e-06
S024	S039	TRUE	TRUE	0	0	1	1	none	5.248039273e-06
S025	S039	TRUE	TRUE	0	0	1	1	none	2.3323099875e-05
S026	S039	TRUE	TRUE	0	0	1	1	none	1.96834125773e-05
S038	S039	TRUE	TRUE	0	0	1	1	none	6.4359622164e-05
S002	S040	TRUE	TRUE	0	0	1	1	none	0.000118781211321
S007	S040	TRUE	TRUE	0	0	1	1	none	0.000113676446994
S021	S040	TRUE	TRUE	0	0	1	1	none	0.000117273968409
S024	S040	TRUE	TRUE	0	0	1	1	none	0.000116562857925
S025	S040	TRUE	TRUE	0	0	1	1	none	0.000116441371927
S026	S040	TRUE	TRUE	0	0	1	1	none	0.0001128016846293
S038	S040	TRUE	TRUE	0	0	1	1	none	0.000120476769796
S039	S040	TRUE	TRUE	0	0	1	1	none	0.00011827620934
S002	S042	TRUE	TRUE	0	0	1	1	none	1.7301018924e-05
S007	S042	TRUE	TRUE	0	0	1	1	none	5.5845947947e-05
S021	S042	TRUE	TRUE	0	0	1	1	none	4.245798342e-06
S024	S042	TRUE	TRUE	0	0	1	1	none	2.356458572e-06
S025	S042	TRUE	TRUE	0	0	1	1	none	2.160974846e-05
S026	S042	TRUE	TRUE	0	0	1	1	none	1.79700611623e-05
S038	S042	TRUE	TRUE	0	0	1	1	none	6.2646270749e-05
S039	S042	TRUE	TRUE	0	0	1	1	none	5.248039273e-06
S040	S042	TRUE	TRUE	0	0	1	1	none	0.000116562857925
S002	S071	TRUE	TRUE	0	0	1	1	none	0.0001081218996
S007	S071	TRUE	TRUE	0	0	1	1	none	0.000103017135273
S021	S071	TRUE	TRUE	0	0	1	1	none	0.000106614656688
S024	S071	TRUE	TRUE	0	0	1	1	none	0.000105903546204
S025	S071	TRUE	TRUE	0	0	1	1	none	0.000105782060206
S026	S071	TRUE	TRUE	0	0	1	1	none	0.0001021423729083
S038	S071	TRUE	TRUE	0	0	1	1	none	0.000109817458075
S039	S071	TRUE	TRUE	0	0	1	1	none	0.000107616897619
S040	S071	TRUE	TRUE	0	0	1	1	none	2.7007441951e-05
S042	S071	TRUE	TRUE	0	0	1	1	none	0.000105903546204
S002	S078	TRUE	TRUE	0	0	1	1	none	1.4329798937e-05
S007	S078	TRUE	TRUE	0	0	1	1	none	5.287472796e-05
S021	S078	TRUE	TRUE	0	0	1	1	none	7.141021915e-06
S024	S078	TRUE	TRUE	0	0	1	1	none	6.429911431e-06
S025	S078	TRUE	TRUE	0	0	1	1	none	1.8638528473e-05
S026	S078	TRUE	TRUE	0	0	1	1	none	1.49988411753e-05
S038	S078	TRUE	TRUE	0	0	1	1	none	5.9675050762e-05
S039	S078	TRUE	TRUE	0	0	1	1	none	8.143262846e-06
S040	S078	TRUE	TRUE	0	0	1	1	none	0.000113591637938
S042	S078	TRUE	TRUE	0	0	1	1	none	6.429911431e-06
S071	S078	TRUE	TRUE	0	0	1	1	none	0.000102932326217
S002	S081	TRUE	TRUE	0	0	1	1	none	1.82327697915e-05
S007	S081	TRUE	TRUE	0	0	1	1	none	5.67776988145e-05
S021	S081	TRUE	TRUE	0	0	1	1	none	5.1775492095e-06
S024	S081	TRUE	TRUE	0	0	1	1	none	2.1099801535e-06
S025	S081	TRUE	TRUE	0	0	1	1	none	2.25414993275e-05
S026	S081	TRUE	TRUE	0	0	1	1	none	1.89018120298e-05
S038	S081	TRUE	TRUE	0	0	1	1	none	6.35780216165e-05
S039	S081	TRUE	TRUE	0	0	1	1	none	6.1797901405e-06
S040	S081	TRUE	TRUE	0	0	1	1	none	0.0001174946087925
S042	S081	TRUE	TRUE	0	0	1	1	none	3.2882094395e-06
S071	S081	TRUE	TRUE	0	0	1	1	none	0.0001068352970715
S078	S081	TRUE	TRUE	0	0	1	1	none	7.3616622985e-06
S002	S085	TRUE	TRUE	0	0	1	1	none	0.000101892530438
S007	S085	TRUE	TRUE	0	0	1	1	none	9.6787766111e-05
S021	S085	TRUE	TRUE	0	0	1	1	none	0.000100385287526
S024	S085	TRUE	TRUE	0	0	1	1	none	9.9674177042e-05
S025	S085	TRUE	TRUE	0	0	1	1	none	9.9552691044e-05
S026	S085	TRUE	TRUE	0	0	1	1	none	9.59130037463e-05
S038	S085	TRUE	TRUE	0	0	1	1	none	0.000103588088913
S039	S085	TRUE	TRUE	0	0	1	1	none	0.000101387528457
S040	S085	TRUE	TRUE	0	0	1	1	none	5.1277173629e-05
S042	S085	TRUE	TRUE	0	0	1	1	none	9.9674177042e-05
S071	S085	TRUE	TRUE	0	0	1	1	none	4.0617861908e-05
S078	S085	TRUE	TRUE	0	0	1	1	none	9.6702957055e-05
S081	S085	TRUE	TRUE	0	0	1	1	none	0.0001006059279095
S002	S087	TRUE	TRUE	0	0	1	1	none	0.0001242796809461
S007	S087	TRUE	TRUE	0	0	1	1	none	0.0001191749166191
S021	S087	TRUE	TRUE	0	0	1	1	none	0.0001227724380341
S024	S087	TRUE	TRUE	0	0	1	1	none	0.0001220613275501
S025	S087	TRUE	TRUE	0	0	1	1	none	0.0001219398415521
S026	S087	TRUE	TRUE	0	0	1	1	none	0.0001183001542544
S038	S087	TRUE	TRUE	0	0	1	1	none	0.0001259752394211
S039	S087	TRUE	TRUE	0	0	1	1	none	0.0001237746789651
S040	S087	TRUE	TRUE	0	0	1	1	none	7.36643241371e-05
S042	S087	TRUE	TRUE	0	0	1	1	none	0.0001220613275501
S071	S087	TRUE	TRUE	0	0	1	1	none	6.30050124161e-05
S078	S087	TRUE	TRUE	0	0	1	1	none	0.0001190901075631
S081	S087	TRUE	TRUE	0	0	1	1	none	0.0001229930784176
S085	S087	TRUE	TRUE	0	0	1	1	none	3.45865846141e-05
S002	S093	TRUE	TRUE	0	0	1	1	none	0.000109782400468
S007	S093	TRUE	TRUE	0	0	1	1	none	0.000104677636141
S021	S093	TRUE	TRUE	0	0	1	1	none	0.000108275157556
S024	S093	TRUE	TRUE	0	0	1	1	none	0.000107564047072
S025	S093	TRUE	TRUE	0	0	1	1	none	0.000107442561074
S026	S093	TRUE	TRUE	0	0	1	1	none	0.0001038028737763
S038	S093	TRUE	TRUE	0	0	1	1	none	0.000111477958943
S039	S093	TRUE	TRUE	0	0	1	1	none	0.000109277398487
S040	S093	TRUE	TRUE	0	0	1	1	none	5.9167043659e-05
S042	S093	TRUE	TRUE	0	0	1	1	none	0.000107564047072
S071	S093	TRUE	TRUE	0	0	1	1	none	4.8507731938e-05
S078	S093	TRUE	TRUE	0	0	1	1	none	0.000104592827085
S081	S093	TRUE	TRUE	0	0	1	1	none	0.0001084957979395
S085	S093	TRUE	TRUE	0	0	1	1	none	2.0089304136e-05
S087	S093	TRUE	TRUE	0	0	1	1	none	1.56755097641e-05
S002	S097	TRUE	TRUE	0	0	1	1	none	2.2623397458e-05
S007	S097	TRUE	TRUE	0	0	1	1	none	5.4519757551e-05
S021	S097	TRUE	TRUE	0	0	1	1	none	2.1116154546e-05
S024	S097	TRUE	TRUE	0	0	1	1	none	2.0405044062e-05
S025	S097	TRUE	TRUE	0	0	1	1	none	2.382933684e-06
S026	S097	TRUE	TRUE	0	0	1	1	none	1.54656414803e-05
S038	S097	TRUE	TRUE	0	0	1	1	none	6.1320080353e-05
S039	S097	TRUE	TRUE	0	0	1	1	none	2.2118395477e-05
S040	S097	TRUE	TRUE	0	0	1	1	none	0.000115236667529
S042	S097	TRUE	TRUE	0	0	1	1	none	2.0405044062e-05
S071	S097	TRUE	TRUE	0	0	1	1	none	0.000104577355808
S078	S097	TRUE	TRUE	0	0	1	1	none	1.7433824075e-05
S081	S097	TRUE	TRUE	0	0	1	1	none	2.13367949295e-05
S085	S097	TRUE	TRUE	0	0	1	1	none	9.8347986646e-05
S087	S097	TRUE	TRUE	0	0	1	1	none	0.0001207351371541
S093	S097	TRUE	TRUE	0	0	1	1	none	0.000106237856676
S002	S102	TRUE	TRUE	0	0	1	1	none	0.000120007751222
S007	S102	TRUE	TRUE	0	0	1	1	none	0.000114902986895
S021	S102	TRUE	TRUE	0	0	1	1	none	0.00011850050831
S024	S102	TRUE	TRUE	0	0	1	1	none	0.000117789397826
S025	S102	TRUE	TRUE	0	0	1	1	none	0.000117667911828
S026	S102	TRUE	TRUE	0	0	1	1	none	0.0001140282245303
S038	S102	TRUE	TRUE	0	0	1	1	none	0.000121703309697
S039	S102	TRUE	TRUE	0	0	1	1	none	0.000119502749241
S040	S102	TRUE	TRUE	0	0	1	1	none	3.582998473e-06
S042	S102	TRUE	TRUE	0	0	1	1	none	0.000117789397826
S071	S102	TRUE	TRUE	0	0	1	1	none	2.8233981852e-05
S078	S102	TRUE	TRUE	0	0	1	1	none	0.000114818177839
S081	S102	TRUE	TRUE	0	0	1	1	none	0.0001187211486935
S085	S102	TRUE	TRUE	0	0	1	1	none	5.250371353e-05
S087	S102	TRUE	TRUE	0	0	1	1	none	7.48908640381e-05
S093	S102	TRUE	TRUE	0	0	1	1	none	6.039358356e-05
S097	S102	TRUE	TRUE	0	0	1	1	none	0.00011646320743
S002	S106	TRUE	TRUE	0	0	1	1	none	1.6121037266e-05
S007	S106	TRUE	TRUE	0	0	1	1	none	5.7807944723e-05
S021	S106	TRUE	TRUE	0	0	1	1	none	1.7755772788e-05
S024	S106	TRUE	TRUE	0	0	1	1	none	1.7044662304e-05
S025	S106	TRUE	TRUE	0	0	1	1	none	2.3571745236e-05
S026	S106	TRUE	TRUE	0	0	1	1	none	1.99320579383e-05
S038	S106	TRUE	TRUE	0	0	1	1	none	6.4608267525e-05
S039	S106	TRUE	TRUE	0	0	1	1	none	1.8758013719e-05
S040	S106	TRUE	TRUE	0	0	1	1	none	0.000118524854701
S042	S106	TRUE	TRUE	0	0	1	1	none	1.7044662304e-05
S071	S106	TRUE	TRUE	0	0	1	1	none	0.00010786554298
S078	S106	TRUE	TRUE	0	0	1	1	none	1.4073442317e-05
S081	S106	TRUE	TRUE	0	0	1	1	none	1.79764131715e-05
S085	S106	TRUE	TRUE	0	0	1	1	none	0.000101636173818
S087	S106	TRUE	TRUE	0	0	1	1	none	0.0001240233243261
S093	S106	TRUE	TRUE	0	0	1	1	none	0.000109526043848
S097	S106	TRUE	TRUE	0	0	1	1	none	2.2367040838e-05
S102	S106	TRUE	TRUE	0	0	1	1	none	0.000119751394602
S002	S130	TRUE	TRUE	0	0	1	1	none	0.0001243854264161
S007	S130	TRUE	TRUE	0	0	1	1	none	0.0001192806620891
S021	S130	TRUE	TRUE	0	0	1	1	none	0.0001228781835041
S024	S130	TRUE	TRUE	0	0	1	1	none	0.0001221670730201
S025	S130	TRUE	TRUE	0	0	1	1	none	0.0001220455870221
S026	S130	TRUE	TRUE	0	0	1	1	none	0.0001184058997244
S038	S130	TRUE	TRUE	0	0	1	1	none	0.0001260809848911
S039	S130	TRUE	TRUE	0	0	1	1	none	0.0001238804244351
S040	S130	TRUE	TRUE	0	0	1	1	none	7.37700696071e-05
S042	S130	TRUE	TRUE	0	0	1	1	none	0.0001221670730201
S071	S130	TRUE	TRUE	0	0	1	1	none	6.31107578861e-05
S078	S130	TRUE	TRUE	0	0	1	1	none	0.0001191958530331
S081	S130	TRUE	TRUE	0	0	1	1	none	0.0001230988238876
S085	S130	TRUE	TRUE	0	0	1	1	none	3.46923300841e-05
S087	S130	TRUE	TRUE	0	0	1	1	none	3.463730958e-06
S093	S130	TRUE	TRUE	0	0	1	1	none	1.57812552341e-05
S097	S130	TRUE	TRUE	0	0	1	1	none	0.0001208408826241
S102	S130	TRUE	TRUE	0	0	1	1	none	7.49966095081e-05
S106	S130	TRUE	TRUE	0	0	1	1	none	0.0001241290697961
S002	T009	FALSE	FALSE	0	0	1	1	none	2.84924507615e-05
S007	T009	FALSE	FALSE	0	0	1	1	none	6.03888108545e-05
S021	T009	FALSE	FALSE	0	0	1	1	none	2.69852078495e-05
S024	T009	FALSE	FALSE	0	0	1	1	none	2.62740973655e-05
S025	T009	FALSE	FALSE	0	0	1	1	none	2.49743820815e-05
S026	T009	FALSE	FALSE	0	0	1	1	none	1.22163046538e-05
S038	T009	FALSE	FALSE	0	0	1	1	none	6.71891336565e-05
S039	T009	FALSE	FALSE	0	0	1	1	none	2.79874487805e-05
S040	T009	FALSE	FALSE	0	0	1	1	none	0.0001211057208325
S042	T009	FALSE	FALSE	0	0	1	1	none	2.62740973655e-05
S071	T009	FALSE	FALSE	0	0	1	1	none	0.0001104464091115
S078	T009	FALSE	FALSE	0	0	1	1	none	2.33028773785e-05
S081	T009	FALSE	FALSE	0	0	1	1	none	2.7205848233e-05
S085	T009	FALSE	FALSE	0	0	1	1	none	0.0001042170399495
S087	T009	FALSE	FALSE	0	0	1	1	none	0.0001266041904576
S093	T009	FALSE	FALSE	0	0	1	1	none	0.0001121069099795
S097	T009	FALSE	FALSE	0	0	1	1	none	2.37696776835e-05
S102	T009	FALSE	FALSE	0	0	1	1	none	0.0001223322607335
S106	T009	FALSE	FALSE	0	0	1	1	none	2.82360941415e-05
S130	T009	FALSE	FALSE	0	0	1	1	none	0.0001267099359276
S002	T010	FALSE	FALSE	0	0	1	1	none	2.72039868536e-05
S007	T010	FALSE	FALSE	0	0	1	1	none	5.91003469466e-05
S021	T010	FALSE	FALSE	0	0	1	1	none	2.56967439416e-05
S024	T010	FALSE	FALSE	0	0	1	1	none	2.49856334576e-05
S025	T010	FALSE	FALSE	0	0	1	1	none	2.36859181736e-05
S026	T010	FALSE	FALSE	0	0	1	1	none	1.09278407459e-05
S038	T010	FALSE	FALSE	0	0	1	1	none	6.59006697486e-05
S039	T010	FALSE	FALSE	0	0	1	1	none	2.66989848726e-05
S040	T010	FALSE	FALSE	0	0	1	1	none	0.0001198172569246
S042	T010	FALSE	FALSE	0	0	1	1	none	2.49856334576e-05
S071	T010	FALSE	FALSE	0	0	1	1	none	0.0001091579452036
S078	T010	FALSE	FALSE	0	0	1	1	none	2.20144134706e-05
S081	T010	FALSE	FALSE	0	0	1	1	none	2.59173843251e-05
S085	T010	FALSE	FALSE	0	0	1	1	none	0.0001029285760416
S087	T010	FALSE	FALSE	0	0	1	1	none	0.0001253157265497
S093	T010	FALSE	FALSE	0	0	1	1	none	0.0001108184460716
S097	T010	FALSE	FALSE	0	0	1	1	none	2.24812137756e-05
S102	T010	FALSE	FALSE	0	0	1	1	none	0.0001210437968256
S106	T010	FALSE	FALSE	0	0	1	1	none	2.69476302336e-05
S130	T010	FALSE	FALSE	0	0	1	1	none	0.0001254214720197
T009	T010	FALSE	FALSE	0	0	1	1	none	3.8494609591e-06
S002	T013	FALSE	FALSE	0	0	1	1	none	7.12847127973e-05
S007	T013	FALSE	FALSE	0	0	1	1	none	4.67412344543e-05
S021	T013	FALSE	FALSE	0	0	1	1	none	6.97774698853e-05
S024	T013	FALSE	FALSE	0	0	1	1	none	6.90663594013e-05
S025	T013	FALSE	FALSE	0	0	1	1	none	6.89448734033e-05
S026	T013	FALSE	FALSE	0	0	1	1	none	6.53051861056e-05
S038	T013	FALSE	FALSE	0	0	1	1	none	9.8994012563e-06
S039	T013	FALSE	FALSE	0	0	1	1	none	7.07797108163e-05
S040	T013	FALSE	FALSE	0	0	1	1	none	0.0001268968584483
S042	T013	FALSE	FALSE	0	0	1	1	none	6.90663594013e-05
S071	T013	FALSE	FALSE	0	0	1	1	none	0.0001162375467273
S078	T013	FALSE	FALSE	0	0	1	1	none	6.60951394143e-05
S081	T013	FALSE	FALSE	0	0	1	1	none	6.99981102688e-05
S085	T013	FALSE	FALSE	0	0	1	1	none	0.0001100081775653
S087	T013	FALSE	FALSE	0	0	1	1	none	0.0001323953280734
S093	T013	FALSE	FALSE	0	0	1	1	none	0.0001178980475953
S097	T013	FALSE	FALSE	0	0	1	1	none	6.77401690053e-05
S102	T013	FALSE	FALSE	0	0	1	1	none	0.0001281233983493
S106	T013	FALSE	FALSE	0	0	1	1	none	7.10283561773e-05
S130	T013	FALSE	FALSE	0	0	1	1	none	0.0001325010735434
T009	T013	FALSE	FALSE	0	0	1	1	none	7.36092223088e-05
T010	T013	FALSE	FALSE	0	0	1	1	none	7.23207584009e-05
S002	T014	TRUE	TRUE	0	0	1	1	none	1.8197211885e-05
S007	T014	TRUE	TRUE	0	0	1	1	none	5.6742140908e-05
S021	T014	TRUE	TRUE	0	0	1	1	none	5.141991303e-06
S024	T014	TRUE	TRUE	0	0	1	1	none	3.252651533e-06
S025	T014	TRUE	TRUE	0	0	1	1	none	2.2505941421e-05
S026	T014	TRUE	TRUE	0	0	1	1	none	1.88662541233e-05
S038	T014	TRUE	TRUE	0	0	1	1	none	6.354246371e-05
S039	T014	TRUE	TRUE	0	0	1	1	none	6.144232234e-06
S040	T014	TRUE	TRUE	0	0	1	1	none	0.000117459050886
S042	T014	TRUE	TRUE	0	0	1	1	none	2.074422247e-06
S071	T014	TRUE	TRUE	0	0	1	1	none	0.000106799739165
S078	T014	TRUE	TRUE	0	0	1	1	none	7.326104392e-06
S081	T014	TRUE	TRUE	0	0	1	1	none	4.1844024005e-06
S085	T014	TRUE	TRUE	0	0	1	1	none	0.000100570370003
S087	T014	TRUE	TRUE	0	0	1	1	none	0.0001229575205111
S093	T014	TRUE	TRUE	0	0	1	1	none	0.000108460240033
S097	T014	TRUE	TRUE	0	0	1	1	none	2.1301237023e-05
S102	T014	TRUE	TRUE	0	0	1	1	none	0.000118685590787
S106	T014	TRUE	TRUE	0	0	1	1	none	1.7940855265e-05
S130	T014	TRUE	TRUE	0	0	1	1	none	0.0001230632659811
T009	T014	FALSE	FALSE	0	0	1	1	none	2.71702903265e-05
T010	T014	FALSE	FALSE	0	0	1	1	none	2.58818264186e-05
T013	T014	FALSE	FALSE	0	0	1	1	none	6.99625523623e-05
S002	T020	TRUE	TRUE	0	0	1	1	none	6.6429472132e-05
S007	T020	TRUE	TRUE	0	0	1	1	none	4.1885993789e-05
S021	T020	TRUE	TRUE	0	0	1	1	none	6.492222922e-05
S024	T020	TRUE	TRUE	0	0	1	1	none	6.4211118736e-05
S025	T020	TRUE	TRUE	0	0	1	1	none	6.4089632738e-05
S026	T020	TRUE	TRUE	0	0	1	1	none	6.04499454403e-05
S038	T020	TRUE	TRUE	0	0	1	1	none	3.865931305e-06
S039	T020	TRUE	TRUE	0	0	1	1	none	6.5924470151e-05
S040	T020	TRUE	TRUE	0	0	1	1	none	0.000122041617783
S042	T020	TRUE	TRUE	0	0	1	1	none	6.4211118736e-05
S071	T020	TRUE	TRUE	0	0	1	1	none	0.000111382306062
S078	T020	TRUE	TRUE	0	0	1	1	none	6.1239898749e-05
S081	T020	TRUE	TRUE	0	0	1	1	none	6.51428696035e-05
S085	T020	TRUE	TRUE	0	0	1	1	none	0.0001051529369
S087	T020	TRUE	TRUE	0	0	1	1	none	0.0001275400874081
S093	T020	TRUE	TRUE	0	0	1	1	none	0.00011304280693
S097	T020	TRUE	TRUE	0	0	1	1	none	6.288492834e-05
S102	T020	TRUE	TRUE	0	0	1	1	none	0.000123268157684
S106	T020	TRUE	TRUE	0	0	1	1	none	6.6173115512e-05
S130	T020	TRUE	TRUE	0	0	1	1	none	0.0001276458328781
T009	T020	FALSE	FALSE	0	0	1	1	none	6.87539816435e-05
T010	T020	FALSE	FALSE	0	0	1	1	none	6.74655177356e-05
T013	T020	FALSE	FALSE	0	0	1	1	none	1.14642492433e-05
T014	T020	TRUE	TRUE	0	0	1	1	none	6.5107311697e-05
S002	T021	FALSE	FALSE	0	0	1	1	none	2.82799469e-05
S007	T021	FALSE	FALSE	0	0	1	1	none	6.0176306993e-05
S021	T021	FALSE	FALSE	0	0	1	1	none	2.6772703988e-05
S024	T021	FALSE	FALSE	0	0	1	1	none	2.6061593504e-05
S025	T021	FALSE	FALSE	0	0	1	1	none	2.476187822e-05
S026	T021	FALSE	FALSE	0	0	1	1	none	1.20038007923e-05
S038	T021	FALSE	FALSE	0	0	1	1	none	6.6976629795e-05
S039	T021	FALSE	FALSE	0	0	1	1	none	2.7774944919e-05
S040	T021	FALSE	FALSE	0	0	1	1	none	0.000120893216971
S042	T021	FALSE	FALSE	0	0	1	1	none	2.6061593504e-05
S071	T021	FALSE	FALSE	0	0	1	1	none	0.00011023390525
S078	T021	FALSE	FALSE	0	0	1	1	none	2.3090373517e-05
S081	T021	FALSE	FALSE	0	0	1	1	none	2.69933443715e-05
S085	T021	FALSE	FALSE	0	0	1	1	none	0.000104004536088
S087	T021	FALSE	FALSE	0	0	1	1	none	0.0001263916865961
S093	T021	FALSE	FALSE	0	0	1	1	none	0.000111894406118
S097	T021	FALSE	FALSE	0	0	1	1	none	2.3557173822e-05
S102	T021	FALSE	FALSE	0	0	1	1	none	0.000122119756872
S106	T021	FALSE	FALSE	0	0	1	1	none	2.802359028e-05
S130	T021	FALSE	FALSE	0	0	1	1	none	0.0001264974320661
T009	T021	FALSE	FALSE	0	0	1	1	none	4.9254210055e-06
T010	T021	TRUE	TRUE	0	0	1	1	none	2.4587278116e-06
T013	T021	FALSE	FALSE	0	0	1	1	none	7.33967184473e-05
T014	T021	FALSE	FALSE	0	0	1	1	none	2.6957786465e-05
T020	T021	FALSE	FALSE	0	0	1	1	none	6.8541477782e-05
S002	T028	TRUE	TRUE	0	0	1	1	none	7.1364203797e-05
S007	T028	TRUE	TRUE	0	0	1	1	none	2.9815370538e-05
S021	T028	TRUE	TRUE	0	0	1	1	none	6.9856960885e-05
S024	T028	TRUE	TRUE	0	0	1	1	none	6.9145850401e-05
S025	T028	TRUE	TRUE	0	0	1	1	none	6.9024364403e-05
S026	T028	TRUE	TRUE	0	0	1	1	none	6.53846771053e-05
S038	T028	TRUE	TRUE	0	0	1	1	none	5.3621048256e-05
S039	T028	TRUE	TRUE	0	0	1	1	none	7.0859201816e-05
S040	T028	TRUE	TRUE	0	0	1	1	none	0.000126976349448
S042	T028	TRUE	TRUE	0	0	1	1	none	6.9145850401e-05
S071	T028	TRUE	TRUE	0	0	1	1	none	0.000116317037727
S078	T028	TRUE	TRUE	0	0	1	1	none	6.6174630414e-05
S081	T028	TRUE	TRUE	0	0	1	1	none	7.00776012685e-05
S085	T028	TRUE	TRUE	0	0	1	1	none	0.000110087668565
S087	T028	TRUE	TRUE	0	0	1	1	none	0.0001324748190731
S093	T028	TRUE	TRUE	0	0	1	1	none	0.000117977538595
S097	T028	TRUE	TRUE	0	0	1	1	none	6.7819660005e-05
S102	T028	TRUE	TRUE	0	0	1	1	none	0.000128202889349
S106	T028	TRUE	TRUE	0	0	1	1	none	7.1107847177e-05
S130	T028	TRUE	TRUE	0	0	1	1	none	0.0001325805645431
T009	T028	FALSE	FALSE	0	0	1	1	none	7.36887133085e-05
T010	T028	FALSE	FALSE	0	0	1	1	none	7.24002494006e-05
T013	T028	FALSE	FALSE	0	0	1	1	none	6.00411369083e-05
T014	T028	TRUE	TRUE	0	0	1	1	none	7.0042043362e-05
T020	T028	TRUE	TRUE	0	0	1	1	none	5.5185896243e-05
T021	T028	FALSE	FALSE	0	0	1	1	none	7.3476209447e-05
S002	T035a	TRUE	TRUE	0	0	1	1	none	0.0001267188533501
S007	T035a	TRUE	TRUE	0	0	1	1	none	0.0001216140890231
S021	T035a	TRUE	TRUE	0	0	1	1	none	0.0001252116104381
S024	T035a	TRUE	TRUE	0	0	1	1	none	0.0001245004999541
S025	T035a	TRUE	TRUE	0	0	1	1	none	0.0001243790139561
S026	T035a	TRUE	TRUE	0	0	1	1	none	0.0001207393266584
S038	T035a	TRUE	TRUE	0	0	1	1	none	0.0001284144118251
S039	T035a	TRUE	TRUE	0	0	1	1	none	0.0001262138513691
S040	T035a	TRUE	TRUE	0	0	1	1	none	7.61034965411e-05
S042	T035a	TRUE	TRUE	0	0	1	1	none	0.0001245004999541
S071	T035a	TRUE	TRUE	0	0	1	1	none	6.54441848201e-05
S078	T035a	TRUE	TRUE	0	0	1	1	none	0.0001215292799671
S081	T035a	TRUE	TRUE	0	0	1	1	none	0.0001254322508216
S085	T035a	TRUE	TRUE	0	0	1	1	none	3.70257570181e-05
S087	T035a	TRUE	TRUE	0	0	1	1	none	8.153616464e-06
S093	T035a	TRUE	TRUE	0	0	1	1	none	1.81146821681e-05
S097	T035a	TRUE	TRUE	0	0	1	1	none	0.0001231743095581
S102	T035a	TRUE	TRUE	0	0	1	1	none	7.73300364421e-05
S106	T035a	TRUE	TRUE	0	0	1	1	none	0.0001264624967301
S130	T035a	TRUE	TRUE	0	0	1	1	none	8.259361934e-06
T009	T035a	FALSE	FALSE	0	0	1	1	none	0.0001290433628616
T010	T035a	FALSE	FALSE	0	0	1	1	none	0.0001277548989537
T013	T035a	FALSE	FALSE	0	0	1	1	none	0.0001348345004774
T014	T035a	TRUE	TRUE	0	0	1	1	none	0.0001253966929151
T020	T035a	TRUE	TRUE	0	0	1	1	none	0.0001299792598121
T021	T035a	FALSE	FALSE	0	0	1	1	none	0.0001288308590001
T028	T035a	TRUE	TRUE	0	0	1	1	none	0.0001349139914771
S002	T035b	FALSE	FALSE	0	0	1	1	none	2.72987040205e-05
S007	T035b	FALSE	FALSE	0	0	1	1	none	5.91950641135e-05
S021	T035b	FALSE	FALSE	0	0	1	1	none	2.57914611085e-05
S024	T035b	FALSE	FALSE	0	0	1	1	none	2.50803506245e-05
S025	T035b	FALSE	FALSE	0	0	1	1	none	2.37806353405e-05
S026	T035b	FALSE	FALSE	0	0	1	1	none	1.10225579128e-05
S038	T035b	FALSE	FALSE	0	0	1	1	none	6.59953869155e-05
S039	T035b	FALSE	FALSE	0	0	1	1	none	2.67937020395e-05
S040	T035b	FALSE	FALSE	0	0	1	1	none	0.0001199119740915
S042	T035b	FALSE	FALSE	0	0	1	1	none	2.50803506245e-05
S071	T035b	FALSE	FALSE	0	0	1	1	none	0.0001092526623705
S078	T035b	FALSE	FALSE	0	0	1	1	none	2.21091306375e-05
S081	T035b	FALSE	FALSE	0	0	1	1	none	2.6012101492e-05
S085	T035b	FALSE	FALSE	0	0	1	1	none	0.0001030232932085
S087	T035b	FALSE	FALSE	0	0	1	1	none	0.0001254104437166
S093	T035b	FALSE	FALSE	0	0	1	1	none	0.0001109131632385
S097	T035b	FALSE	FALSE	0	0	1	1	none	2.25759309425e-05
S102	T035b	FALSE	FALSE	0	0	1	1	none	0.0001211385139925
S106	T035b	FALSE	FALSE	0	0	1	1	none	2.70423474005e-05
S130	T035b	FALSE	FALSE	0	0	1	1	none	0.0001255161891866
T009	T035b	FALSE	FALSE	0	0	1	1	none	2.76594884e-06
T010	T035b	FALSE	FALSE	0	0	1	1	none	2.6557142181e-06
T013	T035b	FALSE	FALSE	0	0	1	1	none	7.24154755678e-05
T014	T035b	FALSE	FALSE	0	0	1	1	none	2.59765435855e-05
T020	T035b	FALSE	FALSE	0	0	1	1	none	6.75602349025e-05
T021	T035b	FALSE	FALSE	0	0	1	1	none	3.7316742645e-06
T028	T035b	FALSE	FALSE	0	0	1	1	none	7.24949665675e-05
T035a	T035b	FALSE	FALSE	0	0	1	1	none	0.0001278496161206
S002	T040	TRUE	TRUE	0	0	1	1	none	2.2442824934e-05
S007	T040	TRUE	TRUE	0	0	1	1	none	6.0987753957e-05
S021	T040	TRUE	TRUE	0	0	1	1	none	9.387604352e-06
S024	T040	TRUE	TRUE	0	0	1	1	none	6.320035296e-06
S025	T040	TRUE	TRUE	0	0	1	1	none	2.675155447e-05
S026	T040	TRUE	TRUE	0	0	1	1	none	2.31118671723e-05
S038	T040	TRUE	TRUE	0	0	1	1	none	6.7788076759e-05
S039	T040	TRUE	TRUE	0	0	1	1	none	1.0389845283e-05
S040	T040	TRUE	TRUE	0	0	1	1	none	0.000121704663935
S042	T040	TRUE	TRUE	0	0	1	1	none	7.498264582e-06
S071	T040	TRUE	TRUE	0	0	1	1	none	0.000111045352214
S078	T040	TRUE	TRUE	0	0	1	1	none	1.1571717441e-05
S081	T040	TRUE	TRUE	0	0	1	1	none	6.0735568775e-06
S085	T040	TRUE	TRUE	0	0	1	1	none	0.000104815983052
S087	T040	TRUE	TRUE	0	0	1	1	none	0.0001272031335601
S093	T040	TRUE	TRUE	0	0	1	1	none	0.000112705853082
S097	T040	TRUE	TRUE	0	0	1	1	none	2.5546850072e-05
S102	T040	TRUE	TRUE	0	0	1	1	none	0.000122931203836
S106	T040	TRUE	TRUE	0	0	1	1	none	2.2186468314e-05
S130	T040	TRUE	TRUE	0	0	1	1	none	0.0001273088790301
T009	T040	FALSE	FALSE	0	0	1	1	none	3.14159033755e-05
T010	T040	FALSE	FALSE	0	0	1	1	none	3.01274394676e-05
T013	T040	FALSE	FALSE	0	0	1	1	none	7.42081654113e-05
T014	T040	TRUE	TRUE	0	0	1	1	none	8.394457543e-06
T020	T040	TRUE	TRUE	0	0	1	1	none	6.9352924746e-05
T021	T040	FALSE	FALSE	0	0	1	1	none	3.1203399514e-05
T028	T040	TRUE	TRUE	0	0	1	1	none	7.4287656411e-05
T035a	T040	TRUE	TRUE	0	0	1	1	none	0.0001296423059641
T035b	T040	FALSE	FALSE	0	0	1	1	none	3.02221566345e-05
S002	T056	FALSE	FALSE	0	0	1	1	none	3.09803785125e-05
S007	T056	FALSE	FALSE	0	0	1	1	none	6.28767386055e-05
S021	T056	FALSE	FALSE	0	0	1	1	none	2.94731356005e-05
S024	T056	FALSE	FALSE	0	0	1	1	none	2.87620251165e-05
S025	T056	FALSE	FALSE	0	0	1	1	none	2.74623098325e-05
S026	T056	FALSE	FALSE	0	0	1	1	none	1.47042324048e-05
S038	T056	FALSE	FALSE	0	0	1	1	none	6.96770614075e-05
S039	T056	FALSE	FALSE	0	0	1	1	none	3.04753765315e-05
S040	T056	FALSE	FALSE	0	0	1	1	none	0.0001235936485835
S042	T056	FALSE	FALSE	0	0	1	1	none	2.87620251165e-05
S071	T056	FALSE	FALSE	0	0	1	1	none	0.0001129343368625
S078	T056	FALSE	FALSE	0	0	1	1	none	2.57908051295e-05
S081	T056	FALSE	FALSE	0	0	1	1	none	2.9693775984e-05
S085	T056	FALSE	FALSE	0	0	1	1	none	0.0001067049677005
S087	T056	FALSE	FALSE	0	0	1	1	none	0.0001290921182086
S093	T056	FALSE	FALSE	0	0	1	1	none	0.0001145948377305
S097	T056	FALSE	FALSE	0	0	1	1	none	2.62576054345e-05
S102	T056	FALSE	FALSE	0	0	1	1	none	0.0001248201884845
S106	T056	FALSE	FALSE	0	0	1	1	none	3.07240218925e-05
S130	T056	FALSE	FALSE	0	0	1	1	none	0.0001291978636786
T009	T056	TRUE	TRUE	1	0	1	1	anc	1.305294277e-06
T010	T056	FALSE	FALSE	0	0	1	1	none	6.3373887101e-06
T013	T056	FALSE	FALSE	0	0	1	1	none	7.60971500598e-05
T014	T056	FALSE	FALSE	0	0	1	1	none	2.96582180775e-05
T020	T056	FALSE	FALSE	0	0	1	1	none	7.12419093945e-05
T021	T056	FALSE	FALSE	0	0	1	1	none	7.4133487565e-06
T028	T056	FALSE	FALSE	0	0	1	1	none	7.61766410595e-05
T035a	T056	FALSE	FALSE	0	0	1	1	none	0.0001315312906126
T035b	T056	FALSE	FALSE	0	0	1	1	none	5.253876591e-06
T040	T056	FALSE	FALSE	0	0	1	1	none	3.39038311265e-05
S002	T059	TRUE	TRUE	0	0	1	1	none	0.000124113739225
S007	T059	TRUE	TRUE	0	0	1	1	none	0.000119008974898
S021	T059	TRUE	TRUE	0	0	1	1	none	0.000122606496313
S024	T059	TRUE	TRUE	0	0	1	1	none	0.000121895385829
S025	T059	TRUE	TRUE	0	0	1	1	none	0.000121773899831
S026	T059	TRUE	TRUE	0	0	1	1	none	0.0001181342125333
S038	T059	TRUE	TRUE	0	0	1	1	none	0.0001258092977
S039	T059	TRUE	TRUE	0	0	1	1	none	0.000123608737244
S040	T059	TRUE	TRUE	0	0	1	1	none	6.51075719e-06
S042	T059	TRUE	TRUE	0	0	1	1	none	0.000121895385829
S071	T059	TRUE	TRUE	0	0	1	1	none	3.2339969855e-05
S078	T059	TRUE	TRUE	0	0	1	1	none	0.000118924165842
S081	T059	TRUE	TRUE	0	0	1	1	none	0.0001228271366965
S085	T059	TRUE	TRUE	0	0	1	1	none	5.6609701533e-05
S087	T059	TRUE	TRUE	0	0	1	1	none	7.89968520411e-05
S093	T059	TRUE	TRUE	0	0	1	1	none	6.4499571563e-05
S097	T059	TRUE	TRUE	0	0	1	1	none	0.000120569195433
S102	T059	TRUE	TRUE	0	0	1	1	none	8.915526377e-06
S106	T059	TRUE	TRUE	0	0	1	1	none	0.000123857382605
S130	T059	TRUE	TRUE	0	0	1	1	none	7.91025975111e-05
T009	T059	FALSE	FALSE	0	0	1	1	none	0.0001264382487365
T010	T059	FALSE	FALSE	0	0	1	1	none	0.0001251497848286
T013	T059	FALSE	FALSE	0	0	1	1	none	0.0001322293863523
T014	T059	TRUE	TRUE	0	0	1	1	none	0.00012279157879
T020	T059	TRUE	TRUE	0	0	1	1	none	0.000127374145687
T021	T059	FALSE	FALSE	0	0	1	1	none	0.000126225744875
T028	T059	TRUE	TRUE	0	0	1	1	none	0.000132308877352
T035a	T059	TRUE	TRUE	0	0	1	1	none	8.14360244451e-05
T035b	T059	FALSE	FALSE	0	0	1	1	none	0.0001252445019955
T040	T059	TRUE	TRUE	0	0	1	1	none	0.000127037191839
T056	T059	FALSE	FALSE	0	0	1	1	none	0.0001289261764875
S002	T065	TRUE	TRUE	0	0	1	1	none	6.58350525073e-05
S007	T065	TRUE	TRUE	0	0	1	1	none	4.12915741643e-05
S021	T065	TRUE	TRUE	0	0	1	1	none	6.43278095953e-05
S024	T065	TRUE	TRUE	0	0	1	1	none	6.36166991113e-05
S025	T065	TRUE	TRUE	0	0	1	1	none	6.34952131133e-05
S026	T065	TRUE	TRUE	0	0	1	1	none	5.98555258156e-05
S038	T065	TRUE	TRUE	0	0	1	1	none	4.4497409663e-06
S039	T065	TRUE	TRUE	0	0	1	1	none	6.53300505263e-05
S040	T065	TRUE	TRUE	0	0	1	1	none	0.0001214471981583
S042	T065	TRUE	TRUE	0	0	1	1	none	6.36166991113e-05
S071	T065	TRUE	TRUE	0	0	1	1	none	0.0001107878864373
S078	T065	TRUE	TRUE	0	0	1	1	none	6.06454791243e-05
S081	T065	TRUE	TRUE	0	0	1	1	none	6.45484499788e-05
S085	T065	TRUE	TRUE	0	0	1	1	none	0.0001045585172753
S087	T065	TRUE	TRUE	0	0	1	1	none	0.0001269456677834
S093	T065	TRUE	TRUE	0	0	1	1	none	0.0001124483873053
S097	T065	TRUE	TRUE	0	0	1	1	none	6.22905087153e-05
S102	T065	TRUE	TRUE	0	0	1	1	none	0.0001226737380593
S106	T065	TRUE	TRUE	0	0	1	1	none	6.55786958873e-05
S130	T065	TRUE	TRUE	0	0	1	1	none	0.0001270514132534
T009	T065	FALSE	FALSE	0	0	1	1	none	6.81595620188e-05
T010	T065	FALSE	FALSE	0	0	1	1	none	6.68710981109e-05
T013	T065	FALSE	FALSE	0	0	1	1	none	7.806118862e-06
T014	T065	TRUE	TRUE	0	0	1	1	none	6.45128920723e-05
T020	T065	TRUE	TRUE	0	0	1	1	none	6.0145889533e-06
T021	T065	FALSE	FALSE	0	0	1	1	none	6.79470581573e-05
T028	T065	TRUE	TRUE	0	0	1	1	none	5.45914766183e-05
T035a	T065	TRUE	TRUE	0	0	1	1	none	0.0001293848401874
T035b	T065	FALSE	FALSE	0	0	1	1	none	6.69658152778e-05
T040	T065	TRUE	TRUE	0	0	1	1	none	6.87585051213e-05
T056	T065	FALSE	FALSE	0	0	1	1	none	7.06474897698e-05
T059	T065	TRUE	TRUE	0	0	1	1	none	0.0001267797260623
S002	T069	TRUE	TRUE	0	0	1	1	none	0.00013162609324
S007	T069	TRUE	TRUE	0	0	1	1	none	0.000126521328913
S021	T069	TRUE	TRUE	0	0	1	1	none	0.000130118850328
S024	T069	TRUE	TRUE	0	0	1	1	none	0.000129407739844
S025	T069	TRUE	TRUE	0	0	1	1	none	0.000129286253846
S026	T069	TRUE	TRUE	0	0	1	1	none	0.0001256465665483
S038	T069	TRUE	TRUE	0	0	1	1	none	0.000133321651715
S039	T069	TRUE	TRUE	0	0	1	1	none	0.000131121091259
S040	T069	TRUE	TRUE	0	0	1	1	none	5.0511635591e-05
S042	T069	TRUE	TRUE	0	0	1	1	none	0.000129407739844
S071	T069	TRUE	TRUE	0	0	1	1	none	2.4682422926e-05
S078	T069	TRUE	TRUE	0	0	1	1	none	0.000126436519857
S081	T069	TRUE	TRUE	0	0	1	1	none	0.0001303394907115
S085	T069	TRUE	TRUE	0	0	1	1	none	6.4122055548e-05
S087	T069	TRUE	TRUE	0	0	1	1	none	8.65092060561e-05
S093	T069	TRUE	TRUE	0	0	1	1	none	7.2011925578e-05
S097	T069	TRUE	TRUE	0	0	1	1	none	0.000128081549448
S102	T069	TRUE	TRUE	0	0	1	1	none	5.1738175492e-05
S106	T069	TRUE	TRUE	0	0	1	1	none	0.00013136973662
S130	T069	TRUE	TRUE	0	0	1	1	none	8.66149515261e-05
T009	T069	FALSE	FALSE	0	0	1	1	none	0.0001339506027515
T010	T069	FALSE	FALSE	0	0	1	1	none	0.0001326621388436
T013	T069	FALSE	FALSE	0	0	1	1	none	0.0001397417403673
T014	T069	TRUE	TRUE	0	0	1	1	none	0.000130303932805
T020	T069	TRUE	TRUE	0	0	1	1	none	0.000134886499702
T021	T069	FALSE	FALSE	0	0	1	1	none	0.00013373809889
T028	T069	TRUE	TRUE	0	0	1	1	none	0.000139821231367
T035a	T069	TRUE	TRUE	0	0	1	1	none	8.89483784601e-05
T035b	T069	FALSE	FALSE	0	0	1	1	none	0.0001327568560105
T040	T069	TRUE	TRUE	0	0	1	1	none	0.000134549545854
T056	T069	FALSE	FALSE	0	0	1	1	none	0.0001364385305025
T059	T069	TRUE	TRUE	0	0	1	1	none	5.5844163495e-05
T065	T069	TRUE	TRUE	0	0	1	1	none	0.0001342920800773
S002	T071	FALSE	FALSE	0	0	1	1	none	6.411404716e-05
S007	T071	FALSE	FALSE	0	0	1	1	none	2.2565213901e-05
S021	T071	FALSE	FALSE	0	0	1	1	none	6.2606804248e-05
S024	T071	FALSE	FALSE	0	0	1	1	none	6.1895693764e-05
S025	T071	FALSE	FALSE	0	0	1	1	none	6.1774207766e-05
S026	T071	FALSE	FALSE	0	0	1	1	none	5.81345204683e-05
S038	T071	FALSE	FALSE	0	0	1	1	none	4.6370891619e-05
S039	T071	FALSE	FALSE	0	0	1	1	none	6.3609045179e-05
S040	T071	FALSE	FALSE	0	0	1	1	none	0.000119726192811
S042	T071	FALSE	FALSE	0	0	1	1	none	6.1895693764e-05
S071	T071	FALSE	FALSE	0	0	1	1	none	0.00010906688109
S078	T071	FALSE	FALSE	0	0	1	1	none	5.8924473777e-05
S081	T071	FALSE	FALSE	0	0	1	1	none	6.28274446315e-05
S085	T071	FALSE	FALSE	0	0	1	1	none	0.000102837511928
S087	T071	FALSE	FALSE	0	0	1	1	none	0.0001252246624361
S093	T071	FALSE	FALSE	0	0	1	1	none	0.000110727381958
S097	T071	FALSE	FALSE	0	0	1	1	none	6.0569503368e-05
S102	T071	FALSE	FALSE	0	0	1	1	none	0.000120952732712
S106	T071	FALSE	FALSE	0	0	1	1	none	6.385769054e-05
S130	T071	FALSE	FALSE	0	0	1	1	none	0.0001253304079061
T009	T071	FALSE	FALSE	0	0	1	1	none	6.64385566715e-05
T010	T071	FALSE	FALSE	0	0	1	1	none	6.51500927636e-05
T013	T071	FALSE	FALSE	0	0	1	1	none	5.27909802713e-05
T014	T071	FALSE	FALSE	0	0	1	1	none	6.2791886725e-05
T020	T071	FALSE	FALSE	0	0	1	1	none	4.7935739606e-05
T021	T071	FALSE	FALSE	0	0	1	1	none	6.622605281e-05
T028	T071	FALSE	FALSE	0	0	1	1	none	3.4686887069e-05
T035a	T071	FALSE	FALSE	0	0	1	1	none	0.0001276638348401
T035b	T071	FALSE	FALSE	0	0	1	1	none	6.52448099305e-05
T040	T071	FALSE	FALSE	0	0	1	1	none	6.7037499774e-05
T056	T071	FALSE	FALSE	0	0	1	1	none	6.89264844225e-05
T059	T071	FALSE	FALSE	0	0	1	1	none	0.000125058720715
T065	T071	FALSE	FALSE	0	0	1	1	none	4.73413199813e-05
T069	T071	FALSE	FALSE	0	0	1	1	none	0.00013257107473
S002	T073	FALSE	FALSE	0	0	1	1	none	2.82799469e-05
S007	T073	FALSE	FALSE	0	0	1	1	none	6.0176306993e-05
S021	T073	FALSE	FALSE	0	0	1	1	none	2.6772703988e-05
S024	T073	FALSE	FALSE	0	0	1	1	none	2.6061593504e-05
S025	T073	FALSE	FALSE	0	0	1	1	none	2.476187822e-05
S026	T073	FALSE	FALSE	0	0	1	1	none	1.20038007923e-05
S038	T073	FALSE	FALSE	0	0	1	1	none	6.6976629795e-05
S039	T073	FALSE	FALSE	0	0	1	1	none	2.7774944919e-05
S040	T073	FALSE	FALSE	0	0	1	1	none	0.000120893216971
S042	T073	FALSE	FALSE	0	0	1	1	none	2.6061593504e-05
S071	T073	FALSE	FALSE	0	0	1	1	none	0.00011023390525
S078	T073	FALSE	FALSE	0	0	1	1	none	2.3090373517e-05
S081	T073	FALSE	FALSE	0	0	1	1	none	2.69933443715e-05
S085	T073	FALSE	FALSE	0	0	1	1	none	0.000104004536088
S087	T073	FALSE	FALSE	0	0	1	1	none	0.0001263916865961
S093	T073	FALSE	FALSE	0	0	1	1	none	0.000111894406118
S097	T073	FALSE	FALSE	0	0	1	1	none	2.3557173822e-05
S102	T073	FALSE	FALSE	0	0	1	1	none	0.000122119756872
S106	T073	FALSE	FALSE	0	0	1	1	none	2.802359028e-05
S130	T073	FALSE	FALSE	0	0	1	1	none	0.0001264974320661
T009	T073	FALSE	FALSE	0	0	1	1	none	4.9254210055e-06
T010	T073	TRUE	TRUE	0	0	1	1	none	2.4587278116e-06
T013	T073	FALSE	FALSE	0	0	1	1	none	7.33967184473e-05
T014	T073	FALSE	FALSE	0	0	1	1	none	2.6957786465e-05
T020	T073	FALSE	FALSE	0	0	1	1	none	6.8541477782e-05
T021	T073	TRUE	TRUE	0	0	1	1	none	1.178229286e-06
T028	T073	FALSE	FALSE	0	0	1	1	none	7.3476209447e-05
T035a	T073	FALSE	FALSE	0	0	1	1	none	0.0001288308590001
T035b	T073	FALSE	FALSE	0	0	1	1	none	3.7316742645e-06
T040	T073	FALSE	FALSE	0	0	1	1	none	3.1203399514e-05
T056	T073	FALSE	FALSE	0	0	1	1	none	7.4133487565e-06
T059	T073	FALSE	FALSE	0	0	1	1	none	0.000126225744875
T065	T073	FALSE	FALSE	0	0	1	1	none	6.79470581573e-05
T069	T073	FALSE	FALSE	0	0	1	1	none	0.00013373809889
T071	T073	FALSE	FALSE	0	0	1	1	none	6.622605281e-05
S002	T075	TRUE	TRUE	0	0	1	1	none	6.9281200974e-05
S007	T075	TRUE	TRUE	0	0	1	1	none	6.2998207361e-05
S021	T075	TRUE	TRUE	0	0	1	1	none	6.7773958062e-05
S024	T075	TRUE	TRUE	0	0	1	1	none	6.7062847578e-05
S025	T075	TRUE	TRUE	0	0	1	1	none	6.694136158e-05
S026	T075	TRUE	TRUE	0	0	1	1	none	6.33016742823e-05
S038	T075	TRUE	TRUE	0	0	1	1	none	6.9798530163e-05
S039	T075	TRUE	TRUE	0	0	1	1	none	6.8776198993e-05
S040	T075	TRUE	TRUE	0	0	1	1	none	0.000124893346625
S042	T075	TRUE	TRUE	0	0	1	1	none	6.7062847578e-05
S071	T075	TRUE	TRUE	0	0	1	1	none	0.000114234034904
S078	T075	TRUE	TRUE	0	0	1	1	none	6.4091627591e-05
S081	T075	TRUE	TRUE	0	0	1	1	none	6.79945984455e-05
S085	T075	TRUE	TRUE	0	0	1	1	none	0.000108004665742
S087	T075	TRUE	TRUE	0	0	1	1	none	0.0001303918162501
S093	T075	TRUE	TRUE	0	0	1	1	none	0.000115894535772
S097	T075	TRUE	TRUE	0	0	1	1	none	6.5736657182e-05
S102	T075	TRUE	TRUE	0	0	1	1	none	0.000126119886526
S106	T075	TRUE	TRUE	0	0	1	1	none	6.9024844354e-05
S130	T075	TRUE	TRUE	0	0	1	1	none	0.0001304975617201
T009	T075	FALSE	FALSE	0	0	1	1	none	7.16057104855e-05
T010	T075	FALSE	FALSE	0	0	1	1	none	7.03172465776e-05
T013	T075	FALSE	FALSE	0	0	1	1	none	7.62186188153e-05
T014	T075	TRUE	TRUE	0	0	1	1	none	6.7959040539e-05
T020	T075	TRUE	TRUE	0	0	1	1	none	7.136337815e-05
T021	T075	FALSE	FALSE	0	0	1	1	none	7.1393206624e-05
T028	T075	TRUE	TRUE	0	0	1	1	none	7.6298109815e-05
T035a	T075	TRUE	TRUE	0	0	1	1	none	0.0001328309886541
T035b	T075	FALSE	FALSE	0	0	1	1	none	7.04119637445e-05
T040	T075	TRUE	TRUE	0	0	1	1	none	7.2204653588e-05
T056	T075	FALSE	FALSE	0	0	1	1	none	7.40936382365e-05
T059	T075	TRUE	TRUE	0	0	1	1	none	0.000130225874529
T065	T075	TRUE	TRUE	0	0	1	1	none	7.07689585253e-05
T069	T075	TRUE	TRUE	0	0	1	1	none	0.000137738228544
T071	T075	FALSE	FALSE	0	0	1	1	none	6.9047953178e-05
T073	T075	FALSE	FALSE	0	0	1	1	none	7.1393206624e-05
S002	T077	FALSE	FALSE	0	0	1	1	none	2.7690832257e-05
S007	T077	FALSE	FALSE	0	0	1	1	none	5.958719235e-05
S021	T077	FALSE	FALSE	0	0	1	1	none	2.6183589345e-05
S024	T077	FALSE	FALSE	0	0	1	1	none	2.5472478861e-05
S025	T077	FALSE	FALSE	0	0	1	1	none	2.4172763577e-05
S026	T077	FALSE	FALSE	0	0	1	1	none	1.14146861493e-05
S038	T077	FALSE	FALSE	0	0	1	1	none	6.6387515152e-05
S039	T077	FALSE	FALSE	0	0	1	1	none	2.7185830276e-05
S040	T077	FALSE	FALSE	0	0	1	1	none	0.000120304102328
S042	T077	FALSE	FALSE	0	0	1	1	none	2.5472478861e-05
S071	T077	FALSE	FALSE	0	0	1	1	none	0.000109644790607
S078	T077	FALSE	FALSE	0	0	1	1	none	2.2501258874e-05
S081	T077	FALSE	FALSE	0	0	1	1	none	2.64042297285e-05
S085	T077	FALSE	FALSE	0	0	1	1	none	0.000103415421445
S087	T077	FALSE	FALSE	0	0	1	1	none	0.0001258025719531
S093	T077	FALSE	FALSE	0	0	1	1	none	0.000111305291475
S097	T077	FALSE	FALSE	0	0	1	1	none	2.2968059179e-05
S102	T077	FALSE	FALSE	0	0	1	1	none	0.000121530642229
S106	T077	FALSE	FALSE	0	0	1	1	none	2.7434475637e-05
S130	T077	FALSE	FALSE	0	0	1	1	none	0.0001259083174231
T009	T077	FALSE	FALSE	0	0	1	1	none	4.3363063625e-06
T010	T077	TRUE	TRUE	0	0	1	1	none	1.8696131686e-06
T013	T077	FALSE	FALSE	0	0	1	1	none	7.28076038043e-05
T014	T077	FALSE	FALSE	0	0	1	1	none	2.6368671822e-05
T020	T077	FALSE	FALSE	0	0	1	1	none	6.7952363139e-05
T021	T077	TRUE	TRUE	0	0	1	1	none	1.767343929e-06
T028	T077	FALSE	FALSE	0	0	1	1	none	7.2887094804e-05
T035a	T077	FALSE	FALSE	0	0	1	1	none	0.0001282417443571
T035b	T077	FALSE	FALSE	0	0	1	1	none	3.1425596215e-06
T040	T077	FALSE	FALSE	0	0	1	1	none	3.0614284871e-05
T056	T077	FALSE	FALSE	0	0	1	1	none	6.8242341135e-06
T059	T077	FALSE	FALSE	0	0	1	1	none	0.000125636630232
T065	T077	FALSE	FALSE	0	0	1	1	none	6.73579435143e-05
T069	T077	FALSE	FALSE	0	0	1	1	none	0.000133148984247
T071	T077	FALSE	FALSE	0	0	1	1	none	6.5636938167e-05
T073	T077	TRUE	TRUE	0	0	1	1	none	1.767343929e-06
T075	T077	FALSE	FALSE	0	0	1	1	none	7.0804091981e-05
S002	T087	FALSE	FALSE	0	0	1	1	none	2.7690832257e-05
S007	T087	FALSE	FALSE	0	0	1	1	none	5.958719235e-05
S021	T087	FALSE	FALSE	0	0	1	1	none	2.6183589345e-05
S024	T087	FALSE	FALSE	0	0	1	1	none	2.5472478861e-05
S025	T087	FALSE	FALSE	0	0	1	1	none	2.4172763577e-05
S026	T087	FALSE	FALSE	0	0	1	1	none	1.14146861493e-05
S038	T087	FALSE	FALSE	0	0	1	1	none	6.6387515152e-05
S039	T087	FALSE	FALSE	0	0	1	1	none	2.7185830276e-05
S040	T087	FALSE	FALSE	0	0	1	1	none	0.000120304102328
S042	T087	FALSE	FALSE	0	0	1	1	none	2.5472478861e-05
S071	T087	FALSE	FALSE	0	0	1	1	none	0.000109644790607
S078	T087	FALSE	FALSE	0	0	1	1	none	2.2501258874e-05
S081	T087	FALSE	FALSE	0	0	1	1	none	2.64042297285e-05
S085	T087	FALSE	FALSE	0	0	1	1	none	0.000103415421445
S087	T087	FALSE	FALSE	0	0	1	1	none	0.0001258025719531
S093	T087	FALSE	FALSE	0	0	1	1	none	0.000111305291475
S097	T087	FALSE	FALSE	0	0	1	1	none	2.2968059179e-05
S102	T087	FALSE	FALSE	0	0	1	1	none	0.000121530642229
S106	T087	FALSE	FALSE	0	0	1	1	none	2.7434475637e-05
S130	T087	FALSE	FALSE	0	0	1	1	none	0.0001259083174231
T009	T087	FALSE	FALSE	0	0	1	1	none	1.9798477905e-06
T010	T087	FALSE	FALSE	0	0	1	1	none	3.0478424546e-06
T013	T087	FALSE	FALSE	0	0	1	1	none	7.28076038043e-05
T014	T087	FALSE	FALSE	0	0	1	1	none	2.6368671822e-05
T020	T087	FALSE	FALSE	0	0	1	1	none	6.7952363139e-05
T021	T087	FALSE	FALSE	0	0	1	1	none	4.123802501e-06
T028	T087	FALSE	FALSE	0	0	1	1	none	7.2887094804e-05
T035a	T087	FALSE	FALSE	0	0	1	1	none	0.0001282417443571
T035b	T087	FALSE	FALSE	0	0	1	1	none	1.9643303355e-06
T040	T087	FALSE	FALSE	0	0	1	1	none	3.0614284871e-05
T056	T087	FALSE	FALSE	0	0	1	1	none	4.4677755415e-06
T059	T087	FALSE	FALSE	0	0	1	1	none	0.000125636630232
T065	T087	FALSE	FALSE	0	0	1	1	none	6.73579435143e-05
T069	T087	FALSE	FALSE	0	0	1	1	none	0.000133148984247
T071	T087	FALSE	FALSE	0	0	1	1	none	6.5636938167e-05
T073	T087	FALSE	FALSE	0	0	1	1	none	4.123802501e-06
T075	T087	FALSE	FALSE	0	0	1	1	none	7.0804091981e-05
T077	T087	FALSE	FALSE	0	0	1	1	none	3.534687858e-06
S002	T095	TRUE	TRUE	0	0	1	1	none	0.0001227543267707
S007	T095	TRUE	TRUE	0	0	1	1	none	0.0001176495624437
S021	T095	TRUE	TRUE	0	0	1	1	none	0.0001212470838587
S024	T095	TRUE	TRUE	0	0	1	1	none	0.0001205359733747
S025	T095	TRUE	TRUE	0	0	1	1	none	0.0001204144873767
S026	T095	TRUE	TRUE	0	0	1	1	none	0.000116774800079
S038	T095	TRUE	TRUE	0	0	1	1	none	0.0001244498852457
S039	T095	TRUE	TRUE	0	0	1	1	none	0.0001222493247897
S040	T095	TRUE	TRUE	0	0	1	1	none	7.21389699617e-05
S042	T095	TRUE	TRUE	0	0	1	1	none	0.0001205359733747
S071	T095	TRUE	TRUE	0	0	1	1	none	6.14796582407e-05
S078	T095	TRUE	TRUE	0	0	1	1	none	0.0001175647533877
S081	T095	TRUE	TRUE	0	0	1	1	none	0.0001214677242422
S085	T095	TRUE	TRUE	0	0	1	1	none	3.30612304387e-05
S087	T095	TRUE	TRUE	0	0	1	1	none	3.0108605986e-06
S093	T095	TRUE	TRUE	0	0	1	1	none	1.41501555887e-05
S097	T095	TRUE	TRUE	0	0	1	1	none	0.0001192097829787
S102	T095	TRUE	TRUE	0	0	1	1	none	7.33655098627e-05
S106	T095	TRUE	TRUE	0	0	1	1	none	0.0001224979701507
S130	T095	TRUE	TRUE	0	0	1	1	none	3.1166060686e-06
T009	T095	FALSE	FALSE	0	0	1	1	none	0.0001250788362822
T010	T095	FALSE	FALSE	0	0	1	1	none	0.0001237903723743
T013	T095	FALSE	FALSE	0	0	1	1	none	0.000130869973898
T014	T095	TRUE	TRUE	0	0	1	1	none	0.0001214321663357
T020	T095	TRUE	TRUE	0	0	1	1	none	0.0001260147332327
T021	T095	FALSE	FALSE	0	0	1	1	none	0.0001248663324207
T028	T095	TRUE	TRUE	0	0	1	1	none	0.0001309494648977
T035a	T095	TRUE	TRUE	0	0	1	1	none	6.6282622886e-06
T035b	T095	FALSE	FALSE	0	0	1	1	none	0.0001238850895412
T040	T095	TRUE	TRUE	0	0	1	1	none	0.0001256777793847
T056	T095	FALSE	FALSE	0	0	1	1	none	0.0001275667640332
T059	T095	TRUE	TRUE	0	0	1	1	none	7.74714978657e-05
T065	T095	TRUE	TRUE	0	0	1	1	none	0.000125420313608
T069	T095	TRUE	TRUE	0	0	1	1	none	8.49838518807e-05
T071	T095	FALSE	FALSE	0	0	1	1	none	0.0001236993082607
T073	T095	FALSE	FALSE	0	0	1	1	none	0.0001248663324207
T075	T095	TRUE	TRUE	0	0	1	1	none	0.0001288664620747
T077	T095	FALSE	FALSE	0	0	1	1	none	0.0001242772177777
T087	T095	FALSE	FALSE	0	0	1	1	none	0.0001242772177777
S002	T099a	TRUE	TRUE	0	0	1	1	none	0.0001220603525
S007	T099a	TRUE	TRUE	0	0	1	1	none	0.000116955588173
S021	T099a	TRUE	TRUE	0	0	1	1	none	0.000120553109588
S024	T099a	TRUE	TRUE	0	0	1	1	none	0.000119841999104
S025	T099a	TRUE	TRUE	0	0	1	1	none	0.000119720513106
S026	T099a	TRUE	TRUE	0	0	1	1	none	0.0001160808258083
S038	T099a	TRUE	TRUE	0	0	1	1	none	0.000123755910975
S039	T099a	TRUE	TRUE	0	0	1	1	none	0.000121555350519
S040	T099a	TRUE	TRUE	0	0	1	1	none	7.1444995691e-05
S042	T099a	TRUE	TRUE	0	0	1	1	none	0.000119841999104
S071	T099a	TRUE	TRUE	0	0	1	1	none	6.078568397e-05
S078	T099a	TRUE	TRUE	0	0	1	1	none	0.000116870779117
S081	T099a	TRUE	TRUE	0	0	1	1	none	0.0001207737499715
S085	T099a	TRUE	TRUE	0	0	1	1	none	3.2367256168e-05
S087	T099a	TRUE	TRUE	0	0	1	1	none	5.2903439761e-06
S093	T099a	TRUE	TRUE	0	0	1	1	none	1.3456181318e-05
S097	T099a	TRUE	TRUE	0	0	1	1	none	0.000118515808708
S102	T099a	TRUE	TRUE	0	0	1	1	none	7.2671535592e-05
S106	T099a	TRUE	TRUE	0	0	1	1	none	0.00012180399588
S130	T099a	TRUE	TRUE	0	0	1	1	none	5.3960894461e-06
T009	T099a	FALSE	FALSE	0	0	1	1	none	0.0001243848620115
T010	T099a	FALSE	FALSE	0	0	1	1	none	0.0001230963981036
T013	T099a	FALSE	FALSE	0	0	1	1	none	0.0001301759996273
T014	T099a	TRUE	TRUE	0	0	1	1	none	0.000120738192065
T020	T099a	TRUE	TRUE	0	0	1	1	none	0.000125320758962
T021	T099a	FALSE	FALSE	0	0	1	1	none	0.00012417235815
T028	T099a	TRUE	TRUE	0	0	1	1	none	0.000130255490627
T035a	T099a	TRUE	TRUE	0	0	1	1	none	7.7295163801e-06
T035b	T099a	FALSE	FALSE	0	0	1	1	none	0.0001231911152705
T040	T099a	TRUE	TRUE	0	0	1	1	none	0.000124983805114
T056	T099a	FALSE	FALSE	0	0	1	1	none	0.0001268727897625
T059	T099a	TRUE	TRUE	0	0	1	1	none	7.6777523595e-05
T065	T099a	TRUE	TRUE	0	0	1	1	none	0.0001247263393373
T069	T099a	TRUE	TRUE	0	0	1	1	none	8.428987761e-05
T071	T099a	FALSE	FALSE	0	0	1	1	none	0.00012300533399
T073	T099a	FALSE	FALSE	0	0	1	1	none	0.00012417235815
T075	T099a	TRUE	TRUE	0	0	1	1	none	0.000128172487804
T077	T099a	FALSE	FALSE	0	0	1	1	none	0.000123583243507
T087	T099a	FALSE	FALSE	0	0	1	1	none	0.000123583243507
T095	T099a	TRUE	TRUE	0	0	1	1	none	3.7649898007e-06
S002	T102	FALSE	FALSE	0	0	1	1	none	0.0001256531413557
S007	T102	FALSE	FALSE	0	0	1	1	none	0.0001205483770287
S021	T102	FALSE	FALSE	0	0	1	1	none	0.0001241458984437
S024	T102	FALSE	FALSE	0	0	1	1	none	0.0001234347879597
S025	T102	FALSE	FALSE	0	0	1	1	none	0.0001233133019617
S026	T102	FALSE	FALSE	0	0	1	1	none	0.000119673614664
S038	T102	FALSE	FALSE	0	0	1	1	none	0.0001273486998307
S039	T102	FALSE	FALSE	0	0	1	1	none	0.0001251481393747
S040	T102	FALSE	FALSE	0	0	1	1	none	7.50377845467e-05
S042	T102	FALSE	FALSE	0	0	1	1	none	0.0001234347879597
S071	T102	FALSE	FALSE	0	0	1	1	none	6.43784728257e-05
S078	T102	FALSE	FALSE	0	0	1	1	none	0.0001204635679727
S081	T102	FALSE	FALSE	0	0	1	1	none	0.0001243665388272
S085	T102	FALSE	FALSE	0	0	1	1	none	3.59600450237e-05
S087	T102	FALSE	FALSE	0	0	1	1	none	5.9096751836e-06
S093	T102	FALSE	FALSE	0	0	1	1	none	1.70489701737e-05
S097	T102	FALSE	FALSE	0	0	1	1	none	0.0001221085975637
S102	T102	FALSE	FALSE	0	0	1	1	none	7.62643244477e-05
S106	T102	FALSE	FALSE	0	0	1	1	none	0.0001253967847357
S130	T102	FALSE	FALSE	0	0	1	1	none	6.0154206536e-06
T009	T102	FALSE	FALSE	0	0	1	1	none	0.0001279776508672
T010	T102	FALSE	FALSE	0	0	1	1	none	0.0001266891869593
T013	T102	FALSE	FALSE	0	0	1	1	none	0.000133768788483
T014	T102	FALSE	FALSE	0	0	1	1	none	0.0001243309809207
T020	T102	FALSE	FALSE	0	0	1	1	none	0.0001289135478177
T021	T102	FALSE	FALSE	0	0	1	1	none	0.0001277651470057
T028	T102	FALSE	FALSE	0	0	1	1	none	0.0001338482794827
T035a	T102	FALSE	FALSE	0	0	1	1	none	9.5270768736e-06
T035b	T102	FALSE	FALSE	0	0	1	1	none	0.0001267839041262
T040	T102	FALSE	FALSE	0	0	1	1	none	0.0001285765939697
T056	T102	FALSE	FALSE	0	0	1	1	none	0.0001304655786182
T059	T102	FALSE	FALSE	0	0	1	1	none	8.03703124507e-05
T065	T102	FALSE	FALSE	0	0	1	1	none	0.000128319128193
T069	T102	FALSE	FALSE	0	0	1	1	none	8.78826664657e-05
T071	T102	FALSE	FALSE	0	0	1	1	none	0.0001265981228457
T073	T102	FALSE	FALSE	0	0	1	1	none	0.0001277651470057
T075	T102	FALSE	FALSE	0	0	1	1	none	0.0001317652766597
T077	T102	FALSE	FALSE	0	0	1	1	none	0.0001271760323627
T087	T102	FALSE	FALSE	0	0	1	1	none	0.0001271760323627
T095	T102	TRUE	TRUE	1	0	1	1	anc	5.89114643e-07
T099a	T102	FALSE	FALSE	0	0	1	1	none	6.6638043857e-06
S002	T104	FALSE	FALSE	0	0	1	1	none	6.6149952826e-05
S007	T104	FALSE	FALSE	0	0	1	1	none	2.4601119567e-05
S021	T104	FALSE	FALSE	0	0	1	1	none	6.4642709914e-05
S024	T104	FALSE	FALSE	0	0	1	1	none	6.393159943e-05
S025	T104	FALSE	FALSE	0	0	1	1	none	6.3810113432e-05
S026	T104	FALSE	FALSE	0	0	1	1	none	6.01704261343e-05
S038	T104	FALSE	FALSE	0	0	1	1	none	4.8406797285e-05
S039	T104	FALSE	FALSE	0	0	1	1	none	6.5644950845e-05
S040	T104	FALSE	FALSE	0	0	1	1	none	0.000121762098477
S042	T104	FALSE	FALSE	0	0	1	1	none	6.393159943e-05
S071	T104	FALSE	FALSE	0	0	1	1	none	0.000111102786756
S078	T104	FALSE	FALSE	0	0	1	1	none	6.0960379443e-05
S081	T104	FALSE	FALSE	0	0	1	1	none	6.48633502975e-05
S085	T104	FALSE	FALSE	0	0	1	1	none	0.000104873417594
S087	T104	FALSE	FALSE	0	0	1	1	none	0.0001272605681021
S093	T104	FALSE	FALSE	0	0	1	1	none	0.000112763287624
S097	T104	FALSE	FALSE	0	0	1	1	none	6.2605409034e-05
S102	T104	FALSE	FALSE	0	0	1	1	none	0.000122988638378
S106	T104	FALSE	FALSE	0	0	1	1	none	6.5893596206e-05
S130	T104	FALSE	FALSE	0	0	1	1	none	0.0001273663135721
T009	T104	FALSE	FALSE	0	0	1	1	none	6.84744623375e-05
T010	T104	FALSE	FALSE	0	0	1	1	none	6.71859984296e-05
T013	T104	FALSE	FALSE	0	0	1	1	none	5.48268859373e-05
T014	T104	FALSE	FALSE	0	0	1	1	none	6.4827792391e-05
T020	T104	FALSE	FALSE	0	0	1	1	none	4.9971645272e-05
T021	T104	FALSE	FALSE	0	0	1	1	none	6.8261958476e-05
T028	T104	FALSE	FALSE	0	0	1	1	none	3.6722792735e-05
T035a	T104	FALSE	FALSE	0	0	1	1	none	0.0001296997405061
T035b	T104	FALSE	FALSE	0	0	1	1	none	6.72807155965e-05
T040	T104	FALSE	FALSE	0	0	1	1	none	6.907340544e-05
T056	T104	FALSE	FALSE	0	0	1	1	none	7.09623900885e-05
T059	T104	FALSE	FALSE	0	0	1	1	none	0.000127094626381
T065	T104	FALSE	FALSE	0	0	1	1	none	4.93772256473e-05
T069	T104	FALSE	FALSE	0	0	1	1	none	0.000134606980396
T071	T104	TRUE	TRUE	1	0	1	1	anc	5.89114643e-07
T073	T104	FALSE	FALSE	0	0	1	1	none	6.8261958476e-05
T075	T104	FALSE	FALSE	0	0	1	1	none	7.1083858844e-05
T077	T104	FALSE	FALSE	0	0	1	1	none	6.7672843833e-05
T087	T104	FALSE	FALSE	0	0	1	1	none	6.7672843833e-05
T095	T104	FALSE	FALSE	0	0	1	1	none	0.0001257352139267
T099a	T104	FALSE	FALSE	0	0	1	1	none	0.000125041239656
T102	T104	FALSE	FALSE	0	0	1	1	none	0.0001286340285117
S002	T105	TRUE	TRUE	0	0	1	1	none	6.59460677682e-05
S007	T105	TRUE	TRUE	0	0	1	1	none	4.14025894252e-05
S021	T105	TRUE	TRUE	0	0	1	1	none	6.44388248562e-05
S024	T105	TRUE	TRUE	0	0	1	1	none	6.37277143722e-05
S025	T105	TRUE	TRUE	0	0	1	1	none	6.36062283742e-05
S026	T105	TRUE	TRUE	0	0	1	1	none	5.99665410765e-05
S038	T105	TRUE	TRUE	0	0	1	1	none	4.5607562272e-06
S039	T105	TRUE	TRUE	0	0	1	1	none	6.54410657872e-05
S040	T105	TRUE	TRUE	0	0	1	1	none	0.0001215582134192
S042	T105	TRUE	TRUE	0	0	1	1	none	6.37277143722e-05
S071	T105	TRUE	TRUE	0	0	1	1	none	0.0001108989016982
S078	T105	TRUE	TRUE	0	0	1	1	none	6.07564943852e-05
S081	T105	TRUE	TRUE	0	0	1	1	none	6.46594652397e-05
S085	T105	TRUE	TRUE	0	0	1	1	none	0.0001046695325362
S087	T105	TRUE	TRUE	0	0	1	1	none	0.0001270566830443
S093	T105	TRUE	TRUE	0	0	1	1	none	0.0001125594025662
S097	T105	TRUE	TRUE	0	0	1	1	none	6.24015239762e-05
S102	T105	TRUE	TRUE	0	0	1	1	none	0.0001227847533202
S106	T105	TRUE	TRUE	0	0	1	1	none	6.56897111482e-05
S130	T105	TRUE	TRUE	0	0	1	1	none	0.0001271624285143
T009	T105	FALSE	FALSE	0	0	1	1	none	6.82705772797e-05
T010	T105	FALSE	FALSE	0	0	1	1	none	6.69821133718e-05
T013	T105	FALSE	FALSE	0	0	1	1	none	7.9171341229e-06
T014	T105	TRUE	TRUE	0	0	1	1	none	6.46239073332e-05
T020	T105	TRUE	TRUE	0	0	1	1	none	6.1256042142e-06
T021	T105	FALSE	FALSE	0	0	1	1	none	6.80580734182e-05
T028	T105	TRUE	TRUE	0	0	1	1	none	5.47024918792e-05
T035a	T105	TRUE	TRUE	0	0	1	1	none	0.0001294958554483
T035b	T105	FALSE	FALSE	0	0	1	1	none	6.70768305387e-05
T040	T105	TRUE	TRUE	0	0	1	1	none	6.88695203822e-05
T056	T105	FALSE	FALSE	0	0	1	1	none	7.07585050307e-05
T059	T105	TRUE	TRUE	0	0	1	1	none	0.0001268907413232
T065	T105	TRUE	TRUE	0	0	1	1	none	1.2892445469e-06
T069	T105	TRUE	TRUE	0	0	1	1	none	0.0001344030953382
T071	T105	FALSE	FALSE	0	0	1	1	none	4.74523352422e-05
T073	T105	FALSE	FALSE	0	0	1	1	none	6.80580734182e-05
T075	T105	TRUE	TRUE	0	0	1	1	none	7.08799737862e-05
T077	T105	FALSE	FALSE	0	0	1	1	none	6.74689587752e-05
T087	T105	FALSE	FALSE	0	0	1	1	none	6.74689587752e-05
T095	T105	TRUE	TRUE	0	0	1	1	none	0.0001255313288689
T099a	T105	TRUE	TRUE	0	0	1	1	none	0.0001248373545982
T102	T105	FALSE	FALSE	0	0	1	1	none	0.0001284301434539
T104	T105	FALSE	FALSE	0	0	1	1	none	4.94882409082e-05
S002	T107	FALSE	FALSE	0	0	1	1	none	0.0001268313706417
S007	T107	FALSE	FALSE	0	0	1	1	none	0.0001217266063147
S021	T107	FALSE	FALSE	0	0	1	1	none	0.0001253241277297
S024	T107	FALSE	FALSE	0	0	1	1	none	0.0001246130172457
S025	T107	FALSE	FALSE	0	0	1	1	none	0.0001244915312477
S026	T107	FALSE	FALSE	0	0	1	1	none	0.00012085184395
S038	T107	FALSE	FALSE	0	0	1	1	none	0.0001285269291167
S039	T107	FALSE	FALSE	0	0	1	1	none	0.0001263263686607
S040	T107	FALSE	FALSE	0	0	1	1	none	7.62160138327e-05
S042	T107	FALSE	FALSE	0	0	1	1	none	0.0001246130172457
S071	T107	FALSE	FALSE	0	0	1	1	none	6.55567021117e-05
S078	T107	FALSE	FALSE	0	0	1	1	none	0.0001216417972587
S081	T107	FALSE	FALSE	0	0	1	1	none	0.0001255447681132
S085	T107	FALSE	FALSE	0	0	1	1	none	3.71382743097e-05
S087	T107	FALSE	FALSE	0	0	1	1	none	7.0879044696e-06
S093	T107	FALSE	FALSE	0	0	1	1	none	1.82271994597e-05
S097	T107	FALSE	FALSE	0	0	1	1	none	0.0001232868268497
S102	T107	FALSE	FALSE	0	0	1	1	none	7.74425537337e-05
S106	T107	FALSE	FALSE	0	0	1	1	none	0.0001265750140217
S130	T107	FALSE	FALSE	0	0	1	1	none	7.1936499396e-06
T009	T107	FALSE	FALSE	0	0	1	1	none	0.0001291558801532
T010	T107	FALSE	FALSE	0	0	1	1	none	0.0001278674162453
T013	T107	FALSE	FALSE	0	0	1	1	none	0.000134947017769
T014	T107	FALSE	FALSE	0	0	1	1	none	0.0001255092102067
T020	T107	FALSE	FALSE	0	0	1	1	none	0.0001300917771037
T021	T107	FALSE	FALSE	0	0	1	1	none	0.0001289433762917
T028	T107	FALSE	FALSE	0	0	1	1	none	0.0001350265087687
T035a	T107	FALSE	FALSE	0	0	1	1	none	1.07053061596e-05
T035b	T107	FALSE	FALSE	0	0	1	1	none	0.0001279621334122
T040	T107	FALSE	FALSE	0	0	1	1	none	0.0001297548232557
T056	T107	FALSE	FALSE	0	0	1	1	none	0.0001316438079042
T059	T107	FALSE	FALSE	0	0	1	1	none	8.15485417367e-05
T065	T107	FALSE	FALSE	0	0	1	1	none	0.000129497357479
T069	T107	FALSE	FALSE	0	0	1	1	none	8.90608957517e-05
T071	T107	FALSE	FALSE	0	0	1	1	none	0.0001277763521317
T073	T107	FALSE	FALSE	0	0	1	1	none	0.0001289433762917
T075	T107	FALSE	FALSE	0	0	1	1	none	0.0001329435059457
T077	T107	FALSE	FALSE	0	0	1	1	none	0.0001283542616487
T087	T107	FALSE	FALSE	0	0	1	1	none	0.0001283542616487
T095	T107	TRUE	TRUE	1	0	1	1	anc	5.89114643e-07
T099a	T107	FALSE	FALSE	0	0	1	1	none	7.8420336717e-06
T102	T107	FALSE	FALSE	0	0	1	1	none	2.356458572e-06
T104	T107	FALSE	FALSE	0	0	1	1	none	0.0001298122577977
T105	T107	FALSE	FALSE	0	0	1	1	none	0.0001296083727399
S002	T126	TRUE	TRUE	0	0	1	1	none	0.00013428135239
S007	T126	TRUE	TRUE	0	0	1	1	none	0.000129176588063
S021	T126	TRUE	TRUE	0	0	1	1	none	0.000132774109478
S024	T126	TRUE	TRUE	0	0	1	1	none	0.000132062998994
S025	T126	TRUE	TRUE	0	0	1	1	none	0.000131941512996
S026	T126	TRUE	TRUE	0	0	1	1	none	0.0001283018256983
S038	T126	TRUE	TRUE	0	0	1	1	none	0.000135976910865
S039	T126	TRUE	TRUE	0	0	1	1	none	0.000133776350409
S040	T126	TRUE	TRUE	0	0	1	1	none	5.3166894741e-05
S042	T126	TRUE	TRUE	0	0	1	1	none	0.000132062998994
S071	T126	TRUE	TRUE	0	0	1	1	none	2.7337682076e-05
S078	T126	TRUE	TRUE	0	0	1	1	none	0.000129091779007
S081	T126	TRUE	TRUE	0	0	1	1	none	0.0001329947498615
S085	T126	TRUE	TRUE	0	0	1	1	none	6.6777314698e-05
S087	T126	TRUE	TRUE	0	0	1	1	none	8.91644652061e-05
S093	T126	TRUE	TRUE	0	0	1	1	none	7.4667184728e-05
S097	T126	TRUE	TRUE	0	0	1	1	none	0.000130736808598
S102	T126	TRUE	TRUE	0	0	1	1	none	5.4393434642e-05
S106	T126	TRUE	TRUE	0	0	1	1	none	0.00013402499577
S130	T126	TRUE	TRUE	0	0	1	1	none	8.92702106761e-05
T009	T126	FALSE	FALSE	0	0	1	1	none	0.0001366058619015
T010	T126	FALSE	FALSE	0	0	1	1	none	0.0001353173979936
T013	T126	FALSE	FALSE	0	0	1	1	none	0.0001423969995173
T014	T126	TRUE	TRUE	0	0	1	1	none	0.000132959191955
T020	T126	TRUE	TRUE	0	0	1	1	none	0.000137541758852
T021	T126	FALSE	FALSE	0	0	1	1	none	0.00013639335804
T028	T126	TRUE	TRUE	0	0	1	1	none	0.000142476490517
T035a	T126	TRUE	TRUE	0	0	1	1	none	9.16036376101e-05
T035b	T126	FALSE	FALSE	0	0	1	1	none	0.0001354121151605
T040	T126	TRUE	TRUE	0	0	1	1	none	0.000137204805004
T056	T126	FALSE	FALSE	0	0	1	1	none	0.0001390937896525
T059	T126	TRUE	TRUE	0	0	1	1	none	5.8499422645e-05
T065	T126	TRUE	TRUE	0	0	1	1	none	0.0001369473392273
T069	T126	TRUE	TRUE	0	0	1	1	none	4.966364643e-05
T071	T126	FALSE	FALSE	0	0	1	1	none	0.00013522633388
T073	T126	FALSE	FALSE	0	0	1	1	none	0.00013639335804
T075	T126	TRUE	TRUE	0	0	1	1	none	0.000140393487694
T077	T126	FALSE	FALSE	0	0	1	1	none	0.000135804243397
T087	T126	FALSE	FALSE	0	0	1	1	none	0.000135804243397
T095	T126	TRUE	TRUE	0	0	1	1	none	8.76391110307e-05
T099a	T126	TRUE	TRUE	0	0	1	1	none	8.694513676e-05
T102	T126	FALSE	FALSE	0	0	1	1	none	9.05379256157e-05
T104	T126	FALSE	FALSE	0	0	1	1	none	0.000137262239546
T105	T126	TRUE	TRUE	0	0	1	1	none	0.0001370583544882
T107	T126	FALSE	FALSE	0	0	1	1	none	9.17161549017e-05
S002	T156	FALSE	FALSE	0	0	1	1	none	6.76621729713e-05
S007	T156	FALSE	FALSE	0	0	1	1	none	4.31186946283e-05
S021	T156	FALSE	FALSE	0	0	1	1	none	6.61549300593e-05
S024	T156	FALSE	FALSE	0	0	1	1	none	6.54438195753e-05
S025	T156	FALSE	FALSE	0	0	1	1	none	6.53223335773e-05
S026	T156	FALSE	FALSE	0	0	1	1	none	6.16826462796e-05
S038	T156	FALSE	FALSE	0	0	1	1	none	8.1562384303e-06
S039	T156	FALSE	FALSE	0	0	1	1	none	6.71571709903e-05
S040	T156	FALSE	FALSE	0	0	1	1	none	0.0001232743186223
S042	T156	FALSE	FALSE	0	0	1	1	none	6.54438195753e-05
S071	T156	FALSE	FALSE	0	0	1	1	none	0.0001126150069013
S078	T156	FALSE	FALSE	0	0	1	1	none	6.24725995883e-05
S081	T156	FALSE	FALSE	0	0	1	1	none	6.63755704428e-05
S085	T156	FALSE	FALSE	0	0	1	1	none	0.0001063856377393
S087	T156	FALSE	FALSE	0	0	1	1	none	0.0001287727882474
S093	T156	FALSE	FALSE	0	0	1	1	none	0.0001142755077693
S097	T156	FALSE	FALSE	0	0	1	1	none	6.41176291793e-05
S102	T156	FALSE	FALSE	0	0	1	1	none	0.0001245008585233
S106	T156	FALSE	FALSE	0	0	1	1	none	6.74058163513e-05
S130	T156	FALSE	FALSE	0	0	1	1	none	0.0001288785337174
T009	T156	FALSE	FALSE	0	0	1	1	none	6.99866824828e-05
T010	T156	FALSE	FALSE	0	0	1	1	none	6.86982185749e-05
T013	T156	FALSE	FALSE	0	0	1	1	none	1.45763270826e-05
T014	T156	FALSE	FALSE	0	0	1	1	none	6.63400125363e-05
T020	T156	FALSE	FALSE	0	0	1	1	none	9.7210864173e-06
T021	T156	FALSE	FALSE	0	0	1	1	none	6.97741786213e-05
T028	T156	FALSE	FALSE	0	0	1	1	none	5.64185970823e-05
T035a	T156	FALSE	FALSE	0	0	1	1	none	0.0001312119606514
T035b	T156	FALSE	FALSE	0	0	1	1	none	6.87929357418e-05
T040	T156	FALSE	FALSE	0	0	1	1	none	7.05856255853e-05
T056	T156	FALSE	FALSE	0	0	1	1	none	7.24746102338e-05
T059	T156	FALSE	FALSE	0	0	1	1	none	0.0001286068465263
T065	T156	FALSE	FALSE	0	0	1	1	none	9.1266667926e-06
T069	T156	FALSE	FALSE	0	0	1	1	none	0.0001361192005413
T071	T156	FALSE	FALSE	0	0	1	1	none	4.91684404453e-05
T073	T156	FALSE	FALSE	0	0	1	1	none	6.97741786213e-05
T075	T156	FALSE	FALSE	0	0	1	1	none	7.25960789893e-05
T077	T156	FALSE	FALSE	0	0	1	1	none	6.91850639783e-05
T087	T156	FALSE	FALSE	0	0	1	1	none	6.91850639783e-05
T095	T156	FALSE	FALSE	0	0	1	1	none	0.000127247434072
T099a	T156	FALSE	FALSE	0	0	1	1	none	0.0001265534598013
T102	T156	FALSE	FALSE	0	0	1	1	none	0.000130146248657
T104	T156	FALSE	FALSE	0	0	1	1	none	5.12043461113e-05
T105	T156	FALSE	FALSE	0	0	1	1	none	9.2376820535e-06
T107	T156	FALSE	FALSE	0	0	1	1	none	0.000131324477943
T126	T156	FALSE	FALSE	0	0	1	1	none	0.0001387744596913
S002	T159a	TRUE	TRUE	0	0	1	1	none	2.5334373685e-05
S007	T159a	TRUE	TRUE	0	0	1	1	none	5.7230733778e-05
S021	T159a	TRUE	TRUE	0	0	1	1	none	2.3827130773e-05
S024	T159a	TRUE	TRUE	0	0	1	1	none	2.3116020289e-05
S025	T159a	TRUE	TRUE	0	0	1	1	none	2.1816305005e-05
S026	T159a	TRUE	TRUE	0	0	1	1	none	9.0582275773e-06
S038	T159a	TRUE	TRUE	0	0	1	1	none	6.403105658e-05
S039	T159a	TRUE	TRUE	0	0	1	1	none	2.4829371704e-05
S040	T159a	TRUE	TRUE	0	0	1	1	none	0.000117947643756
S042	T159a	TRUE	TRUE	0	0	1	1	none	2.3116020289e-05
S071	T159a	TRUE	TRUE	0	0	1	1	none	0.000107288332035
S078	T159a	TRUE	TRUE	0	0	1	1	none	2.0144800302e-05
S081	T159a	TRUE	TRUE	0	0	1	1	none	2.40477711565e-05
S085	T159a	TRUE	TRUE	0	0	1	1	none	0.000101058962873
S087	T159a	TRUE	TRUE	0	0	1	1	none	0.0001234461133811
S093	T159a	TRUE	TRUE	0	0	1	1	none	0.000108948832903
S097	T159a	TRUE	TRUE	0	0	1	1	none	2.0611600607e-05
S102	T159a	TRUE	TRUE	0	0	1	1	none	0.000119174183657
S106	T159a	TRUE	TRUE	0	0	1	1	none	2.5078017065e-05
S130	T159a	TRUE	TRUE	0	0	1	1	none	0.0001235518588511
T009	T159a	TRUE	TRUE	0	1	1	1	desc	8.016185045e-07
T010	T159a	TRUE	TRUE	0	1	1	1	desc	1.2804985256e-06
T013	T159a	FALSE	FALSE	0	0	1	1	none	7.04511452323e-05
T014	T159a	TRUE	TRUE	0	0	1	1	none	2.401221325e-05
T020	T159a	TRUE	TRUE	0	0	1	1	none	6.5595904567e-05
T021	T159a	TRUE	TRUE	0	1	1	1	desc	2.356458572e-06
T028	T159a	TRUE	TRUE	0	0	1	1	none	7.0530636232e-05
T035a	T159a	TRUE	TRUE	0	0	1	1	none	0.0001258852857851
T035b	T159a	TRUE	TRUE	0	1	1	1	desc	7.861010495e-07
T040	T159a	TRUE	TRUE	0	0	1	1	none	2.8257826299e-05
T056	T159a	FALSE	FALSE	0	1	1	1	desc	3.2895462555e-06
T059	T159a	TRUE	TRUE	0	0	1	1	none	0.00012328017166
T065	T159a	TRUE	TRUE	0	0	1	1	none	6.50014849423e-05
T069	T159a	TRUE	TRUE	0	0	1	1	none	0.000130792525675
T071	T159a	FALSE	FALSE	0	0	1	1	none	6.3280479595e-05
T073	T159a	TRUE	TRUE	0	1	1	1	desc	2.356458572e-06
T075	T159a	TRUE	TRUE	0	0	1	1	none	6.8447633409e-05
T077	T159a	TRUE	TRUE	0	1	1	1	desc	1.767343929e-06
T087	T159a	TRUE	TRUE	0	1	1	1	desc	5.89114643e-07
T095	T159a	TRUE	TRUE	0	0	1	1	none	0.0001219207592057
T099a	T159a	TRUE	TRUE	0	0	1	1	none	0.000121226784935
T102	T159a	FALSE	FALSE	0	0	1	1	none	0.0001248195737907
T104	T159a	FALSE	FALSE	0	0	1	1	none	6.5316385261e-05
T105	T159a	TRUE	TRUE	0	0	1	1	none	6.51125002032e-05
T107	T159a	FALSE	FALSE	0	0	1	1	none	0.0001259978030767
T126	T159a	TRUE	TRUE	0	0	1	1	none	0.000133447784825
T156	T159a	FALSE	FALSE	0	0	1	1	none	6.68286054063e-05
S002	T182	FALSE	FALSE	0	0	1	1	none	6.78138503939e-05
S007	T182	FALSE	FALSE	0	0	1	1	none	4.32703720509e-05
S021	T182	FALSE	FALSE	0	0	1	1	none	6.63066074819e-05
S024	T182	FALSE	FALSE	0	0	1	1	none	6.55954969979e-05
S025	T182	FALSE	FALSE	0	0	1	1	none	6.54740109999e-05
S026	T182	FALSE	FALSE	0	0	1	1	none	6.18343237022e-05
S038	T182	FALSE	FALSE	0	0	1	1	none	8.3079158529e-06
S039	T182	FALSE	FALSE	0	0	1	1	none	6.73088484129e-05
S040	T182	FALSE	FALSE	0	0	1	1	none	0.0001234259960449
S042	T182	FALSE	FALSE	0	0	1	1	none	6.55954969979e-05
S071	T182	FALSE	FALSE	0	0	1	1	none	0.0001127666843239
S078	T182	FALSE	FALSE	0	0	1	1	none	6.26242770109e-05
S081	T182	FALSE	FALSE	0	0	1	1	none	6.65272478654e-05
S085	T182	FALSE	FALSE	0	0	1	1	none	0.0001065373151619
S087	T182	FALSE	FALSE	0	0	1	1	none	0.00012892446567
S093	T182	FALSE	FALSE	0	0	1	1	none	0.0001144271851919
S097	T182	FALSE	FALSE	0	0	1	1	none	6.42693066019e-05
S102	T182	FALSE	FALSE	0	0	1	1	none	0.0001246525359459
S106	T182	FALSE	FALSE	0	0	1	1	none	6.75574937739e-05
S130	T182	FALSE	FALSE	0	0	1	1	none	0.00012903021114
T009	T182	FALSE	FALSE	0	0	1	1	none	7.01383599054e-05
T010	T182	FALSE	FALSE	0	0	1	1	none	6.88498959975e-05
T013	T182	FALSE	FALSE	0	0	1	1	none	1.47280045052e-05
T014	T182	FALSE	FALSE	0	0	1	1	none	6.64916899589e-05
T020	T182	FALSE	FALSE	0	0	1	1	none	9.8727638399e-06
T021	T182	FALSE	FALSE	0	0	1	1	none	6.99258560439e-05
T028	T182	FALSE	FALSE	0	0	1	1	none	5.65702745049e-05
T035a	T182	FALSE	FALSE	0	0	1	1	none	0.000131363638074
T035b	T182	FALSE	FALSE	0	0	1	1	none	6.89446131644e-05
T040	T182	FALSE	FALSE	0	0	1	1	none	7.07373030079e-05
T056	T182	FALSE	FALSE	0	0	1	1	none	7.26262876564e-05
T059	T182	FALSE	FALSE	0	0	1	1	none	0.0001287585239489
T065	T182	FALSE	FALSE	0	0	1	1	none	9.2783442152e-06
T069	T182	FALSE	FALSE	0	0	1	1	none	0.0001362708779639
T071	T182	FALSE	FALSE	0	0	1	1	none	4.93201178679e-05
T073	T182	FALSE	FALSE	0	0	1	1	none	6.99258560439e-05
T075	T182	FALSE	FALSE	0	0	1	1	none	7.27477564119e-05
T077	T182	FALSE	FALSE	0	0	1	1	none	6.93367414009e-05
T087	T182	FALSE	FALSE	0	0	1	1	none	6.93367414009e-05
T095	T182	FALSE	FALSE	0	0	1	1	none	0.0001273991114946
T099a	T182	FALSE	FALSE	0	0	1	1	none	0.0001267051372239
T102	T182	FALSE	FALSE	0	0	1	1	none	0.0001302979260796
T104	T182	FALSE	FALSE	0	0	1	1	none	5.13560235339e-05
T105	T182	FALSE	FALSE	0	0	1	1	none	9.3893594761e-06
T107	T182	FALSE	FALSE	0	0	1	1	none	0.0001314761553656
T126	T182	FALSE	FALSE	0	0	1	1	none	0.0001389261371139
T156	T182	FALSE	FALSE	0	0	1	1	none	9.6856210774e-06
T159a	T182	FALSE	FALSE	0	0	1	1	none	6.69802828289e-05
S002	T188	TRUE	TRUE	0	0	1	1	none	6.3267401904e-05
S007	T188	TRUE	TRUE	0	0	1	1	none	2.1718568645e-05
S021	T188	TRUE	TRUE	0	0	1	1	none	6.1760158992e-05
S024	T188	TRUE	TRUE	0	0	1	1	none	6.1049048508e-05
S025	T188	TRUE	TRUE	0	0	1	1	none	6.092756251e-05
S026	T188	TRUE	TRUE	0	0	1	1	none	5.72878752123e-05
S038	T188	TRUE	TRUE	0	0	1	1	none	4.5524246363e-05
S039	T188	TRUE	TRUE	0	0	1	1	none	6.2762399923e-05
S040	T188	TRUE	TRUE	0	0	1	1	none	0.000118879547555
S042	T188	TRUE	TRUE	0	0	1	1	none	6.1049048508e-05
S071	T188	TRUE	TRUE	0	0	1	1	none	0.000108220235834
S078	T188	TRUE	TRUE	0	0	1	1	none	5.8077828521e-05
S081	T188	TRUE	TRUE	0	0	1	1	none	6.19807993755e-05
S085	T188	TRUE	TRUE	0	0	1	1	none	0.000101990866672
S087	T188	TRUE	TRUE	0	0	1	1	none	0.0001243780171801
S093	T188	TRUE	TRUE	0	0	1	1	none	0.000109880736702
S097	T188	TRUE	TRUE	0	0	1	1	none	5.9722858112e-05
S102	T188	TRUE	TRUE	0	0	1	1	none	0.000120106087456
S106	T188	TRUE	TRUE	0	0	1	1	none	6.3011045284e-05
S130	T188	TRUE	TRUE	0	0	1	1	none	0.0001244837626501
T009	T188	FALSE	FALSE	0	0	1	1	none	6.55919114155e-05
T010	T188	FALSE	FALSE	0	0	1	1	none	6.43034475076e-05
T013	T188	FALSE	FALSE	0	0	1	1	none	5.19443350153e-05
T014	T188	TRUE	TRUE	0	0	1	1	none	6.1945241469e-05
T020	T188	TRUE	TRUE	0	0	1	1	none	4.708909435e-05
T021	T188	FALSE	FALSE	0	0	1	1	none	6.5379407554e-05
T028	T188	TRUE	TRUE	0	0	1	1	none	2.1609917447e-05
T035a	T188	TRUE	TRUE	0	0	1	1	none	0.0001268171895841
T035b	T188	FALSE	FALSE	0	0	1	1	none	6.43981646745e-05
T040	T188	TRUE	TRUE	0	0	1	1	none	6.6190854518e-05
T056	T188	FALSE	FALSE	0	0	1	1	none	6.80798391665e-05
T059	T188	TRUE	TRUE	0	0	1	1	none	0.000124212075459
T065	T188	TRUE	TRUE	0	0	1	1	none	4.64946747253e-05
T069	T188	TRUE	TRUE	0	0	1	1	none	0.000131724429474
T071	T188	FALSE	FALSE	0	0	1	1	none	2.6590085176e-05
T073	T188	FALSE	FALSE	0	0	1	1	none	6.5379407554e-05
T075	T188	TRUE	TRUE	0	0	1	1	none	6.8201307922e-05
T077	T188	FALSE	FALSE	0	0	1	1	none	6.4790292911e-05
T087	T188	FALSE	FALSE	0	0	1	1	none	6.4790292911e-05
T095	T188	TRUE	TRUE	0	0	1	1	none	0.0001228526630047
T099a	T188	TRUE	TRUE	0	0	1	1	none	0.000122158688734
T102	T188	FALSE	FALSE	0	0	1	1	none	0.0001257514775897
T104	T188	FALSE	FALSE	0	0	1	1	none	2.8625990842e-05
T105	T188	TRUE	TRUE	0	0	1	1	none	4.66056899862e-05
T107	T188	FALSE	FALSE	0	0	1	1	none	0.0001269297068757
T126	T188	TRUE	TRUE	0	0	1	1	none	0.000134379688624
T156	T188	FALSE	FALSE	0	0	1	1	none	4.83217951893e-05
T159a	T188	TRUE	TRUE	0	0	1	1	none	6.2433834339e-05
T182	T188	FALSE	FALSE	0	0	1	1	none	4.84734726119e-05
S002	T192	FALSE	FALSE	0	0	1	1	none	0.0001448327228712
S007	T192	FALSE	FALSE	0	0	1	1	none	0.0001397279585442
S021	T192	FALSE	FALSE	0	0	1	1	none	0.0001433254799592
S024	T192	FALSE	FALSE	0	0	1	1	none	0.0001426143694752
S025	T192	FALSE	FALSE	0	0	1	1	none	0.0001424928834772
S026	T192	FALSE	FALSE	0	0	1	1	none	0.0001388531961795
S038	T192	FALSE	FALSE	0	0	1	1	none	0.0001465282813462
S039	T192	FALSE	FALSE	0	0	1	1	none	0.0001443277208902
S040	T192	FALSE	FALSE	0	0	1	1	none	6.37182652222e-05
S042	T192	FALSE	FALSE	0	0	1	1	none	0.0001426143694752
S071	T192	FALSE	FALSE	0	0	1	1	none	3.78890525572e-05
S078	T192	FALSE	FALSE	0	0	1	1	none	0.0001396431494882
S081	T192	FALSE	FALSE	0	0	1	1	none	0.0001435461203427
S085	T192	FALSE	FALSE	0	0	1	1	none	7.73286851792e-05
S087	T192	FALSE	FALSE	0	0	1	1	none	9.97158356873e-05
S093	T192	FALSE	FALSE	0	0	1	1	none	8.52185552092e-05
S097	T192	FALSE	FALSE	0	0	1	1	none	0.0001412881790792
S102	T192	FALSE	FALSE	0	0	1	1	none	6.49448051232e-05
S106	T192	FALSE	FALSE	0	0	1	1	none	0.0001445763662512
S130	T192	FALSE	FALSE	0	0	1	1	none	9.98215811573e-05
T009	T192	FALSE	FALSE	0	0	1	1	none	0.0001471572323827
T010	T192	FALSE	FALSE	0	0	1	1	none	0.0001458687684748
T013	T192	FALSE	FALSE	0	0	1	1	none	0.0001529483699985
T014	T192	FALSE	FALSE	0	0	1	1	none	0.0001435105624362
T020	T192	FALSE	FALSE	0	0	1	1	none	0.0001480931293332
T021	T192	FALSE	FALSE	0	0	1	1	none	0.0001469447285212
T028	T192	FALSE	FALSE	0	0	1	1	none	0.0001530278609982
T035a	T192	FALSE	FALSE	0	0	1	1	none	0.0001021550080913
T035b	T192	FALSE	FALSE	0	0	1	1	none	0.0001459634856417
T040	T192	FALSE	FALSE	0	0	1	1	none	0.0001477561754852
T056	T192	FALSE	FALSE	0	0	1	1	none	0.0001496451601337
T059	T192	FALSE	FALSE	0	0	1	1	none	6.90507931262e-05
T065	T192	FALSE	FALSE	0	0	1	1	none	0.0001474987097085
T069	T192	FALSE	FALSE	0	0	1	1	none	6.02150169112e-05
T071	T192	FALSE	FALSE	0	0	1	1	none	0.0001457777043612
T073	T192	FALSE	FALSE	0	0	1	1	none	0.0001469447285212
T075	T192	FALSE	FALSE	0	0	1	1	none	0.0001509448581752
T077	T192	FALSE	FALSE	0	0	1	1	none	0.0001463556138782
T087	T192	FALSE	FALSE	0	0	1	1	none	0.0001463556138782
T095	T192	FALSE	FALSE	0	0	1	1	none	9.81904815119e-05
T099a	T192	FALSE	FALSE	0	0	1	1	none	9.74965072412e-05
T102	T192	FALSE	FALSE	0	0	1	1	none	0.0001010892960969
T104	T192	FALSE	FALSE	0	0	1	1	none	0.0001478136100272
T105	T192	FALSE	FALSE	0	0	1	1	none	0.0001476097249694
T107	T192	FALSE	FALSE	0	0	1	1	none	0.0001022675253829
T126	T192	TRUE	TRUE	1	0	1	1	anc	8.175181365e-07
T156	T192	FALSE	FALSE	0	0	1	1	none	0.0001493258301725
T159a	T192	FALSE	FALSE	0	0	1	1	none	0.0001439991553062
T182	T192	FALSE	FALSE	0	0	1	1	none	0.0001494775075951
T188	T192	FALSE	FALSE	0	0	1	1	none	0.0001449310591052
S002	T223	FALSE	FALSE	0	0	1	1	none	6.91833192177e-05
S007	T223	FALSE	FALSE	0	0	1	1	none	4.46398408747e-05
S021	T223	FALSE	FALSE	0	0	1	1	none	6.76760763057e-05
S024	T223	FALSE	FALSE	0	0	1	1	none	6.69649658217e-05
S025	T223	FALSE	FALSE	0	0	1	1	none	6.68434798237e-05
S026	T223	FALSE	FALSE	0	0	1	1	none	6.3203792526e-05
S038	T223	FALSE	FALSE	0	0	1	1	none	9.6773846767e-06
S039	T223	FALSE	FALSE	0	0	1	1	none	6.86783172367e-05
S040	T223	FALSE	FALSE	0	0	1	1	none	0.0001247954648687
S042	T223	FALSE	FALSE	0	0	1	1	none	6.69649658217e-05
S071	T223	FALSE	FALSE	0	0	1	1	none	0.0001141361531477
S078	T223	FALSE	FALSE	0	0	1	1	none	6.39937458347e-05
S081	T223	FALSE	FALSE	0	0	1	1	none	6.78967166892e-05
S085	T223	FALSE	FALSE	0	0	1	1	none	0.0001079067839857
S087	T223	FALSE	FALSE	0	0	1	1	none	0.0001302939344938
S093	T223	FALSE	FALSE	0	0	1	1	none	0.0001157966540157
S097	T223	FALSE	FALSE	0	0	1	1	none	6.56387754257e-05
S102	T223	FALSE	FALSE	0	0	1	1	none	0.0001260220047697
S106	T223	FALSE	FALSE	0	0	1	1	none	6.89269625977e-05
S130	T223	FALSE	FALSE	0	0	1	1	none	0.0001303996799638
T009	T223	FALSE	FALSE	0	0	1	1	none	7.15078287292e-05
T010	T223	FALSE	FALSE	0	0	1	1	none	7.02193648213e-05
T013	T223	FALSE	FALSE	0	0	1	1	none	1.6097473329e-05
T014	T223	FALSE	FALSE	0	0	1	1	none	6.78611587827e-05
T020	T223	FALSE	FALSE	0	0	1	1	none	1.12422326637e-05
T021	T223	FALSE	FALSE	0	0	1	1	none	7.12953248677e-05
T028	T223	FALSE	FALSE	0	0	1	1	none	5.79397433287e-05
T035a	T223	FALSE	FALSE	0	0	1	1	none	0.0001327331068978
T035b	T223	FALSE	FALSE	0	0	1	1	none	7.03140819882e-05
T040	T223	FALSE	FALSE	0	0	1	1	none	7.21067718317e-05
T056	T223	FALSE	FALSE	0	0	1	1	none	7.39957564802e-05
T059	T223	FALSE	FALSE	0	0	1	1	none	0.0001301279927727
T065	T223	FALSE	FALSE	0	0	1	1	none	1.0647813039e-05
T069	T223	FALSE	FALSE	0	0	1	1	none	0.0001376403467877
T071	T223	FALSE	FALSE	0	0	1	1	none	5.06895866917e-05
T073	T223	FALSE	FALSE	0	0	1	1	none	7.12953248677e-05
T075	T223	FALSE	FALSE	0	0	1	1	none	7.41172252357e-05
T077	T223	FALSE	FALSE	0	0	1	1	none	7.07062102247e-05
T087	T223	FALSE	FALSE	0	0	1	1	none	7.07062102247e-05
T095	T223	FALSE	FALSE	0	0	1	1	none	0.0001287685803184
T099a	T223	FALSE	FALSE	0	0	1	1	none	0.0001280746060477
T102	T223	FALSE	FALSE	0	0	1	1	none	0.0001316673949034
T104	T223	FALSE	FALSE	0	0	1	1	none	5.27254923577e-05
T105	T223	FALSE	FALSE	0	0	1	1	none	1.07588282999e-05
T107	T223	FALSE	FALSE	0	0	1	1	none	0.0001328456241894
T126	T223	FALSE	FALSE	0	0	1	1	none	0.0001402956059377
T156	T223	FALSE	FALSE	0	0	1	1	none	1.10550899012e-05
T159a	T223	FALSE	FALSE	0	0	1	1	none	6.83497516527e-05
T182	T223	FALSE	FALSE	0	0	1	1	none	3.7259273958e-06
T188	T223	FALSE	FALSE	0	0	1	1	none	4.98429414357e-05
T192	T223	FALSE	FALSE	0	0	1	1	none	0.0001508469764189
S002	T225	FALSE	FALSE	0	0	1	1	none	6.99645768599e-05
S007	T225	FALSE	FALSE	0	0	1	1	none	4.54210985169e-05
S021	T225	FALSE	FALSE	0	0	1	1	none	6.84573339479e-05
S024	T225	FALSE	FALSE	0	0	1	1	none	6.77462234639e-05
S025	T225	FALSE	FALSE	0	0	1	1	none	6.76247374659e-05
S026	T225	FALSE	FALSE	0	0	1	1	none	6.39850501682e-05
S038	T225	FALSE	FALSE	0	0	1	1	none	1.04586423189e-05
S039	T225	FALSE	FALSE	0	0	1	1	none	6.94595748789e-05
S040	T225	FALSE	FALSE	0	0	1	1	none	0.0001255767225109
S042	T225	FALSE	FALSE	0	0	1	1	none	6.77462234639e-05
S071	T225	FALSE	FALSE	0	0	1	1	none	0.0001149174107899
S078	T225	FALSE	FALSE	0	0	1	1	none	6.47750034769e-05
S081	T225	FALSE	FALSE	0	0	1	1	none	6.86779743314e-05
S085	T225	FALSE	FALSE	0	0	1	1	none	0.0001086880416279
S087	T225	FALSE	FALSE	0	0	1	1	none	0.000131075192136
S093	T225	FALSE	FALSE	0	0	1	1	none	0.0001165779116579
S097	T225	FALSE	FALSE	0	0	1	1	none	6.64200330679e-05
S102	T225	FALSE	FALSE	0	0	1	1	none	0.0001268032624119
S106	T225	FALSE	FALSE	0	0	1	1	none	6.97082202399e-05
S130	T225	FALSE	FALSE	0	0	1	1	none	0.000131180937606
T009	T225	FALSE	FALSE	0	0	1	1	none	7.22890863714e-05
T010	T225	FALSE	FALSE	0	0	1	1	none	7.10006224635e-05
T013	T225	FALSE	FALSE	0	0	1	1	none	1.68787309712e-05
T014	T225	FALSE	FALSE	0	0	1	1	none	6.86424164249e-05
T020	T225	FALSE	FALSE	0	0	1	1	none	1.20234903059e-05
T021	T225	FALSE	FALSE	0	0	1	1	none	7.20765825099e-05
T028	T225	FALSE	FALSE	0	0	1	1	none	5.87210009709e-05
T035a	T225	FALSE	FALSE	0	0	1	1	none	0.00013351436454
T035b	T225	FALSE	FALSE	0	0	1	1	none	7.10953396304e-05
T040	T225	FALSE	FALSE	0	0	1	1	none	7.28880294739e-05
T056	T225	FALSE	FALSE	0	0	1	1	none	7.47770141224e-05
T059	T225	FALSE	FALSE	0	0	1	1	none	0.0001309092504149
T065	T225	FALSE	FALSE	0	0	1	1	none	1.14290706812e-05
T069	T225	FALSE	FALSE	0	0	1	1	none	0.0001384216044299
T071	T225	FALSE	FALSE	0	0	1	1	none	5.14708443339e-05
T073	T225	FALSE	FALSE	0	0	1	1	none	7.20765825099e-05
T075	T225	FALSE	FALSE	0	0	1	1	none	7.48984828779e-05
T077	T225	FALSE	FALSE	0	0	1	1	none	7.14874678669e-05
T087	T225	FALSE	FALSE	0	0	1	1	none	7.14874678669e-05
T095	T225	FALSE	FALSE	0	0	1	1	none	0.0001295498379606
T099a	T225	FALSE	FALSE	0	0	1	1	none	0.0001288558636899
T102	T225	FALSE	FALSE	0	0	1	1	none	0.0001324486525456
T104	T225	FALSE	FALSE	0	0	1	1	none	5.35067499999e-05
T105	T225	FALSE	FALSE	0	0	1	1	none	1.15400859421e-05
T107	T225	FALSE	FALSE	0	0	1	1	none	0.0001336268818316
T126	T225	FALSE	FALSE	0	0	1	1	none	0.0001410768635799
T156	T225	FALSE	FALSE	0	0	1	1	none	9.4798889714e-06
T159a	T225	FALSE	FALSE	0	0	1	1	none	6.91310092949e-05
T182	T225	FALSE	FALSE	0	0	1	1	none	1.1988024966e-05
T188	T225	FALSE	FALSE	0	0	1	1	none	5.06241990779e-05
T192	T225	FALSE	FALSE	0	0	1	1	none	0.0001516282340611
T223	T225	FALSE	FALSE	0	0	1	1	none	1.33574937898e-05
S002	T230	FALSE	FALSE	0	0	1	1	none	3.0341057688e-05
S007	T230	FALSE	FALSE	0	0	1	1	none	6.2237417781e-05
S021	T230	FALSE	FALSE	0	0	1	1	none	2.8833814776e-05
S024	T230	FALSE	FALSE	0	0	1	1	none	2.8122704292e-05
S025	T230	FALSE	FALSE	0	0	1	1	none	2.6822989008e-05
S026	T230	FALSE	FALSE	0	0	1	1	none	1.40649115803e-05
S038	T230	FALSE	FALSE	0	0	1	1	none	6.9037740583e-05
S039	T230	FALSE	FALSE	0	0	1	1	none	2.9836055707e-05
S040	T230	FALSE	FALSE	0	0	1	1	none	0.000122954327759
S042	T230	FALSE	FALSE	0	0	1	1	none	2.8122704292e-05
S071	T230	FALSE	FALSE	0	0	1	1	none	0.000112295016038
S078	T230	FALSE	FALSE	0	0	1	1	none	2.5151484305e-05
S081	T230	FALSE	FALSE	0	0	1	1	none	2.90544551595e-05
S085	T230	FALSE	FALSE	0	0	1	1	none	0.000106065646876
S087	T230	FALSE	FALSE	0	0	1	1	none	0.0001284527973841
S093	T230	FALSE	FALSE	0	0	1	1	none	0.000113955516906
S097	T230	FALSE	FALSE	0	0	1	1	none	2.561828461e-05
S102	T230	FALSE	FALSE	0	0	1	1	none	0.00012418086766
S106	T230	FALSE	FALSE	0	0	1	1	none	3.0084701068e-05
S130	T230	FALSE	FALSE	0	0	1	1	none	0.0001285585428541
T009	T230	FALSE	FALSE	0	0	1	1	none	3.4518439355e-06
T010	T230	FALSE	FALSE	0	0	1	1	none	5.6980678856e-06
T013	T230	FALSE	FALSE	0	0	1	1	none	7.54578292353e-05
T014	T230	FALSE	FALSE	0	0	1	1	none	2.9018897253e-05
T020	T230	FALSE	FALSE	0	0	1	1	none	7.060258857e-05
T021	T230	FALSE	FALSE	0	0	1	1	none	6.774027932e-06
T028	T230	FALSE	FALSE	0	0	1	1	none	7.5537320235e-05
T035a	T230	FALSE	FALSE	0	0	1	1	none	0.0001308919697881
T035b	T230	FALSE	FALSE	0	0	1	1	none	4.6145557665e-06
T040	T230	FALSE	FALSE	0	0	1	1	none	3.3264510302e-05
T056	T230	FALSE	FALSE	0	0	1	1	none	5.9397716865e-06
T059	T230	FALSE	FALSE	0	0	1	1	none	0.000128286855663
T065	T230	FALSE	FALSE	0	0	1	1	none	7.00081689453e-05
T069	T230	FALSE	FALSE	0	0	1	1	none	0.000135799209678
T071	T230	FALSE	FALSE	0	0	1	1	none	6.8287163598e-05
T073	T230	FALSE	FALSE	0	0	1	1	none	6.774027932e-06
T075	T230	FALSE	FALSE	0	0	1	1	none	7.3454317412e-05
T077	T230	FALSE	FALSE	0	0	1	1	none	6.184913289e-06
T087	T230	FALSE	FALSE	0	0	1	1	none	3.828454717e-06
T095	T230	FALSE	FALSE	0	0	1	1	none	0.0001269274432087
T099a	T230	FALSE	FALSE	0	0	1	1	none	0.000126233468938
T102	T230	FALSE	FALSE	0	0	1	1	none	0.0001298262577937
T104	T230	FALSE	FALSE	0	0	1	1	none	7.0323069264e-05
T105	T230	FALSE	FALSE	0	0	1	1	none	7.01191842062e-05
T107	T230	FALSE	FALSE	0	0	1	1	none	0.0001310044870797
T126	T230	FALSE	FALSE	0	0	1	1	none	0.000138454468828
T156	T230	FALSE	FALSE	0	0	1	1	none	7.18352894093e-05
T159a	T230	TRUE	TRUE	1	0	1	1	anc	2.061110788e-06
T182	T230	FALSE	FALSE	0	0	1	1	none	7.19869668319e-05
T188	T230	FALSE	FALSE	0	0	1	1	none	6.7440518342e-05
T192	T230	FALSE	FALSE	0	0	1	1	none	0.0001490058393092
T223	T230	FALSE	FALSE	0	0	1	1	none	7.33564356557e-05
T225	T230	FALSE	FALSE	0	0	1	1	none	7.41376932979e-05
S002	T232	TRUE	TRUE	0	0	1	1	none	0.000132303515963
S007	T232	TRUE	TRUE	0	0	1	1	none	0.000127198751636
S021	T232	TRUE	TRUE	0	0	1	1	none	0.000130796273051
S024	T232	TRUE	TRUE	0	0	1	1	none	0.000130085162567
S025	T232	TRUE	TRUE	0	0	1	1	none	0.000129963676569
S026	T232	TRUE	TRUE	0	0	1	1	none	0.0001263239892713
S038	T232	TRUE	TRUE	0	0	1	1	none	0.000133999074438
S039	T232	TRUE	TRUE	0	0	1	1	none	0.000131798513982
S040	T232	TRUE	TRUE	0	0	1	1	none	5.1189058314e-05
S042	T232	TRUE	TRUE	0	0	1	1	none	0.000130085162567
S071	T232	TRUE	TRUE	0	0	1	1	none	2.5359845649e-05
S078	T232	TRUE	TRUE	0	0	1	1	none	0.00012711394258
S081	T232	TRUE	TRUE	0	0	1	1	none	0.0001310169134345
S085	T232	TRUE	TRUE	0	0	1	1	none	6.4799478271e-05
S087	T232	TRUE	TRUE	0	0	1	1	none	8.71866287791e-05
S093	T232	TRUE	TRUE	0	0	1	1	none	7.2689348301e-05
S097	T232	TRUE	TRUE	0	0	1	1	none	0.000128758972171
S102	T232	TRUE	TRUE	0	0	1	1	none	5.2415598215e-05
S106	T232	TRUE	TRUE	0	0	1	1	none	0.000132047159343
S130	T232	TRUE	TRUE	0	0	1	1	none	8.72923742491e-05
T009	T232	FALSE	FALSE	0	0	1	1	none	0.0001346280254745
T010	T232	FALSE	FALSE	0	0	1	1	none	0.0001333395615666
T013	T232	FALSE	FALSE	0	0	1	1	none	0.0001404191630903
T014	T232	TRUE	TRUE	0	0	1	1	none	0.000130981355528
T020	T232	TRUE	TRUE	0	0	1	1	none	0.000135563922425
T021	T232	FALSE	FALSE	0	0	1	1	none	0.000134415521613
T028	T232	TRUE	TRUE	0	0	1	1	none	0.00014049865409
T035a	T232	TRUE	TRUE	0	0	1	1	none	8.96258011831e-05
T035b	T232	FALSE	FALSE	0	0	1	1	none	0.0001334342787335
T040	T232	TRUE	TRUE	0	0	1	1	none	0.000135226968577
T056	T232	FALSE	FALSE	0	0	1	1	none	0.0001371159532255
T059	T232	TRUE	TRUE	0	0	1	1	none	5.6521586218e-05
T065	T232	TRUE	TRUE	0	0	1	1	none	0.0001349695028003
T069	T232	TRUE	TRUE	0	0	1	1	none	4.7685810003e-05
T071	T232	FALSE	FALSE	0	0	1	1	none	0.000133248497453
T073	T232	FALSE	FALSE	0	0	1	1	none	0.000134415521613
T075	T232	TRUE	TRUE	0	0	1	1	none	0.000138415651267
T077	T232	FALSE	FALSE	0	0	1	1	none	0.00013382640697
T087	T232	FALSE	FALSE	0	0	1	1	none	0.00013382640697
T095	T232	TRUE	TRUE	0	0	1	1	none	8.56612746037e-05
T099a	T232	TRUE	TRUE	0	0	1	1	none	8.4967300333e-05
T102	T232	FALSE	FALSE	0	0	1	1	none	8.85600891887e-05
T104	T232	FALSE	FALSE	0	0	1	1	none	0.000135284403119
T105	T232	TRUE	TRUE	0	0	1	1	none	0.0001350805180612
T107	T232	FALSE	FALSE	0	0	1	1	none	8.97383184747e-05
T126	T232	TRUE	TRUE	0	0	1	1	none	3.156065713e-06
T156	T232	FALSE	FALSE	0	0	1	1	none	0.0001367966232643
T159a	T232	TRUE	TRUE	0	0	1	1	none	0.000131469948398
T182	T232	FALSE	FALSE	0	0	1	1	none	0.0001369483006869
T188	T232	TRUE	TRUE	0	0	1	1	none	0.000132401852197
T192	T232	FALSE	FALSE	0	0	1	1	none	1.37074361942e-05
T223	T232	FALSE	FALSE	0	0	1	1	none	0.0001383177695107
T225	T232	FALSE	FALSE	0	0	1	1	none	0.0001390990271529
T230	T232	FALSE	FALSE	0	0	1	1	none	0.000136476632401
S002	T241	FALSE	FALSE	0	0	1	1	none	8.39260245113e-05
S007	T241	FALSE	FALSE	0	0	1	1	none	5.93825461683e-05
S021	T241	FALSE	FALSE	0	0	1	1	none	8.24187815993e-05
S024	T241	FALSE	FALSE	0	0	1	1	none	8.17076711153e-05
S025	T241	FALSE	FALSE	0	0	1	1	none	8.15861851173e-05
S026	T241	FALSE	FALSE	0	0	1	1	none	7.79464978196e-05
S038	T241	FALSE	FALSE	0	0	1	1	none	2.25407129703e-05
S039	T241	FALSE	FALSE	0	0	1	1	none	8.34210225303e-05
S040	T241	FALSE	FALSE	0	0	1	1	none	0.0001395381701623
S042	T241	FALSE	FALSE	0	0	1	1	none	8.17076711153e-05
S071	T241	FALSE	FALSE	0	0	1	1	none	0.0001288788584413
S078	T241	FALSE	FALSE	0	0	1	1	none	7.87364511283e-05
S081	T241	FALSE	FALSE	0	0	1	1	none	8.26394219828e-05
S085	T241	FALSE	FALSE	0	0	1	1	none	0.0001226494892793
S087	T241	FALSE	FALSE	0	0	1	1	none	0.0001450366397874
S093	T241	FALSE	FALSE	0	0	1	1	none	0.0001305393593093
S097	T241	FALSE	FALSE	0	0	1	1	none	8.03814807193e-05
S102	T241	FALSE	FALSE	0	0	1	1	none	0.0001407647100633
S106	T241	FALSE	FALSE	0	0	1	1	none	8.36696678913e-05
S130	T241	FALSE	FALSE	0	0	1	1	none	0.0001451423852574
T009	T241	FALSE	FALSE	0	0	1	1	none	8.62505340228e-05
T010	T241	FALSE	FALSE	0	0	1	1	none	8.49620701149e-05
T013	T241	FALSE	FALSE	0	0	1	1	none	1.7345664172e-05
T014	T241	FALSE	FALSE	0	0	1	1	none	8.26038640763e-05
T020	T241	FALSE	FALSE	0	0	1	1	none	2.41055609573e-05
T021	T241	FALSE	FALSE	0	0	1	1	none	8.60380301613e-05
T028	T241	FALSE	FALSE	0	0	1	1	none	7.26824486223e-05
T035a	T241	FALSE	FALSE	0	0	1	1	none	0.0001474758121914
T035b	T241	FALSE	FALSE	0	0	1	1	none	8.50567872818e-05
T040	T241	FALSE	FALSE	0	0	1	1	none	8.68494771253e-05
T056	T241	FALSE	FALSE	0	0	1	1	none	8.87384617738e-05
T059	T241	FALSE	FALSE	0	0	1	1	none	0.0001448706980663
T065	T241	FALSE	FALSE	0	0	1	1	none	2.0447430576e-05
T069	T241	FALSE	FALSE	0	0	1	1	none	0.0001523830520813
T071	T241	FALSE	FALSE	0	0	1	1	none	6.54322919853e-05
T073	T241	FALSE	FALSE	0	0	1	1	none	8.60380301613e-05
T075	T241	FALSE	FALSE	0	0	1	1	none	8.88599305293e-05
T077	T241	FALSE	FALSE	0	0	1	1	none	8.54489155183e-05
T087	T241	FALSE	FALSE	0	0	1	1	none	8.54489155183e-05
T095	T241	FALSE	FALSE	0	0	1	1	none	0.000143511285612
T099a	T241	FALSE	FALSE	0	0	1	1	none	0.0001428173113413
T102	T241	FALSE	FALSE	0	0	1	1	none	0.000146410100197
T104	T241	FALSE	FALSE	0	0	1	1	none	6.74681976513e-05
T105	T241	FALSE	FALSE	0	0	1	1	none	2.05584458369e-05
T107	T241	FALSE	FALSE	0	0	1	1	none	0.000147588329483
T126	T241	FALSE	FALSE	0	0	1	1	none	0.0001550383112313
T156	T241	FALSE	FALSE	0	0	1	1	none	2.72176387966e-05
T159a	T241	FALSE	FALSE	0	0	1	1	none	8.30924569463e-05
T182	T241	FALSE	FALSE	0	0	1	1	none	2.73693162192e-05
T188	T241	FALSE	FALSE	0	0	1	1	none	6.45856467293e-05
T192	T241	FALSE	FALSE	0	0	1	1	none	0.0001655896817125
T223	T241	FALSE	FALSE	0	0	1	1	none	2.8738785043e-05
T225	T241	FALSE	FALSE	0	0	1	1	none	2.95200426852e-05
T230	T241	FALSE	FALSE	0	0	1	1	none	8.80991409493e-05
T232	T241	FALSE	FALSE	0	0	1	1	none	0.0001530604748043
S002	T270	FALSE	FALSE	0	0	1	1	none	0.0001349073302368
S007	T270	FALSE	FALSE	0	0	1	1	none	0.0001298025659098
S021	T270	FALSE	FALSE	0	0	1	1	none	0.0001334000873248
S024	T270	FALSE	FALSE	0	0	1	1	none	0.0001326889768408
S025	T270	FALSE	FALSE	0	0	1	1	none	0.0001325674908428
S026	T270	FALSE	FALSE	0	0	1	1	none	0.0001289278035451
S038	T270	FALSE	FALSE	0	0	1	1	none	0.0001366028887118
S039	T270	FALSE	FALSE	0	0	1	1	none	0.0001344023282558
S040	T270	FALSE	FALSE	0	0	1	1	none	5.37928725878e-05
S042	T270	FALSE	FALSE	0	0	1	1	none	0.0001326889768408
S071	T270	FALSE	FALSE	0	0	1	1	none	2.79636599228e-05
S078	T270	FALSE	FALSE	0	0	1	1	none	0.0001297177568538
S081	T270	FALSE	FALSE	0	0	1	1	none	0.0001336207277083
S085	T270	FALSE	FALSE	0	0	1	1	none	6.74032925448e-05
S087	T270	FALSE	FALSE	0	0	1	1	none	8.97904430529e-05
S093	T270	FALSE	FALSE	0	0	1	1	none	7.52931625748e-05
S097	T270	FALSE	FALSE	0	0	1	1	none	0.0001313627864448
S102	T270	FALSE	FALSE	0	0	1	1	none	5.50194124888e-05
S106	T270	FALSE	FALSE	0	0	1	1	none	0.0001346509736168
S130	T270	FALSE	FALSE	0	0	1	1	none	8.98961885229e-05
T009	T270	FALSE	FALSE	0	0	1	1	none	0.0001372318397483
T010	T270	FALSE	FALSE	0	0	1	1	none	0.0001359433758404
T013	T270	FALSE	FALSE	0	0	1	1	none	0.0001430229773641
T014	T270	FALSE	FALSE	0	0	1	1	none	0.0001335851698018
T020	T270	FALSE	FALSE	0	0	1	1	none	0.0001381677366988
T021	T270	FALSE	FALSE	0	0	1	1	none	0.0001370193358868
T028	T270	FALSE	FALSE	0	0	1	1	none	0.0001431024683638
T035a	T270	FALSE	FALSE	0	0	1	1	none	9.22296154569e-05
T035b	T270	FALSE	FALSE	0	0	1	1	none	0.0001360380930073
T040	T270	FALSE	FALSE	0	0	1	1	none	0.0001378307828508
T056	T270	FALSE	FALSE	0	0	1	1	none	0.0001397197674993
T059	T270	FALSE	FALSE	0	0	1	1	none	5.91254004918e-05
T065	T270	FALSE	FALSE	0	0	1	1	none	0.0001375733170741
T069	T270	FALSE	FALSE	0	0	1	1	none	5.02896242768e-05
T071	T270	FALSE	FALSE	0	0	1	1	none	0.0001358523117268
T073	T270	FALSE	FALSE	0	0	1	1	none	0.0001370193358868
T075	T270	FALSE	FALSE	0	0	1	1	none	0.0001410194655408
T077	T270	FALSE	FALSE	0	0	1	1	none	0.0001364302212438
T087	T270	FALSE	FALSE	0	0	1	1	none	0.0001364302212438
T095	T270	FALSE	FALSE	0	0	1	1	none	8.82650888775e-05
T099a	T270	FALSE	FALSE	0	0	1	1	none	8.75711146068e-05
T102	T270	FALSE	FALSE	0	0	1	1	none	9.11639034625e-05
T104	T270	FALSE	FALSE	0	0	1	1	none	0.0001378882173928
T105	T270	FALSE	FALSE	0	0	1	1	none	0.000137684332335
T107	T270	FALSE	FALSE	0	0	1	1	none	9.23421327485e-05
T126	T270	FALSE	FALSE	0	0	1	1	none	5.7598799868e-06
T156	T270	FALSE	FALSE	0	0	1	1	none	0.0001394004375381
T159a	T270	FALSE	FALSE	0	0	1	1	none	0.0001340737626718
T182	T270	FALSE	FALSE	0	0	1	1	none	0.0001395521149607
T188	T270	FALSE	FALSE	0	0	1	1	none	0.0001350056664708
T192	T270	FALSE	FALSE	0	0	1	1	none	1.6311250468e-05
T223	T270	FALSE	FALSE	0	0	1	1	none	0.0001409215837845
T225	T270	FALSE	FALSE	0	0	1	1	none	0.0001417028414267
T230	T270	FALSE	FALSE	0	0	1	1	none	0.0001390804466748
T232	T270	TRUE	TRUE	1	0	1	1	anc	6.992526138e-07
T241	T270	FALSE	FALSE	0	0	1	1	none	0.0001556642890781
S002	T271b	FALSE	FALSE	0	0	1	1	none	6.90963083856e-05
S007	T271b	FALSE	FALSE	0	0	1	1	none	4.45528300426e-05
S021	T271b	FALSE	FALSE	0	0	1	1	none	6.75890654736e-05
S024	T271b	FALSE	FALSE	0	0	1	1	none	6.68779549896e-05
S025	T271b	FALSE	FALSE	0	0	1	1	none	6.67564689916e-05
S026	T271b	FALSE	FALSE	0	0	1	1	none	6.31167816939e-05
S038	T271b	FALSE	FALSE	0	0	1	1	none	9.5903738446e-06
S039	T271b	FALSE	FALSE	0	0	1	1	none	6.85913064046e-05
S040	T271b	FALSE	FALSE	0	0	1	1	none	0.0001247084540366
S042	T271b	FALSE	FALSE	0	0	1	1	none	6.68779549896e-05
S071	T271b	FALSE	FALSE	0	0	1	1	none	0.0001140491423156
S078	T271b	FALSE	FALSE	0	0	1	1	none	6.39067350026e-05
S081	T271b	FALSE	FALSE	0	0	1	1	none	6.78097058571e-05
S085	T271b	FALSE	FALSE	0	0	1	1	none	0.0001078197731536
S087	T271b	FALSE	FALSE	0	0	1	1	none	0.0001302069236617
S093	T271b	FALSE	FALSE	0	0	1	1	none	0.0001157096431836
S097	T271b	FALSE	FALSE	0	0	1	1	none	6.55517645936e-05
S102	T271b	FALSE	FALSE	0	0	1	1	none	0.0001259349939376
S106	T271b	FALSE	FALSE	0	0	1	1	none	6.88399517656e-05
S130	T271b	FALSE	FALSE	0	0	1	1	none	0.0001303126691317
T009	T271b	FALSE	FALSE	0	0	1	1	none	7.14208178971e-05
T010	T271b	FALSE	FALSE	0	0	1	1	none	7.01323539892e-05
T013	T271b	FALSE	FALSE	0	0	1	1	none	1.60104624969e-05
T014	T271b	FALSE	FALSE	0	0	1	1	none	6.77741479506e-05
T020	T271b	FALSE	FALSE	0	0	1	1	none	1.11552218316e-05
T021	T271b	FALSE	FALSE	0	0	1	1	none	7.12083140356e-05
T028	T271b	FALSE	FALSE	0	0	1	1	none	5.78527324966e-05
T035a	T271b	FALSE	FALSE	0	0	1	1	none	0.0001326460960657
T035b	T271b	FALSE	FALSE	0	0	1	1	none	7.02270711561e-05
T040	T271b	FALSE	FALSE	0	0	1	1	none	7.20197609996e-05
T056	T271b	FALSE	FALSE	0	0	1	1	none	7.39087456481e-05
T059	T271b	FALSE	FALSE	0	0	1	1	none	0.0001300409819406
T065	T271b	FALSE	FALSE	0	0	1	1	none	1.05608022069e-05
T069	T271b	FALSE	FALSE	0	0	1	1	none	0.0001375533359556
T071	T271b	FALSE	FALSE	0	0	1	1	none	5.06025758596e-05
T073	T271b	FALSE	FALSE	0	0	1	1	none	7.12083140356e-05
T075	T271b	FALSE	FALSE	0	0	1	1	none	7.40302144036e-05
T077	T271b	FALSE	FALSE	0	0	1	1	none	7.06191993926e-05
T087	T271b	FALSE	FALSE	0	0	1	1	none	7.06191993926e-05
T095	T271b	FALSE	FALSE	0	0	1	1	none	0.0001286815694863
T099a	T271b	FALSE	FALSE	0	0	1	1	none	0.0001279875952156
T102	T271b	FALSE	FALSE	0	0	1	1	none	0.0001315803840713
T104	T271b	FALSE	FALSE	0	0	1	1	none	5.26384815256e-05
T105	T271b	FALSE	FALSE	0	0	1	1	none	1.06718174678e-05
T107	T271b	FALSE	FALSE	0	0	1	1	none	0.0001327586133573
T126	T271b	FALSE	FALSE	0	0	1	1	none	0.0001402085951056
T156	T271b	FALSE	FALSE	0	0	1	1	none	8.6116204971e-06
T159a	T271b	FALSE	FALSE	0	0	1	1	none	6.82627408206e-05
T182	T271b	FALSE	FALSE	0	0	1	1	none	1.11197564917e-05
T188	T271b	FALSE	FALSE	0	0	1	1	none	4.97559306036e-05
T192	T271b	FALSE	FALSE	0	0	1	1	none	0.0001507599655868
T223	T271b	FALSE	FALSE	0	0	1	1	none	1.24892253155e-05
T225	T271b	FALSE	FALSE	0	0	1	1	none	6.2011072417e-06
T230	T271b	FALSE	FALSE	0	0	1	1	none	7.32694248236e-05
T232	T271b	FALSE	FALSE	0	0	1	1	none	0.0001382307586786
T241	T271b	FALSE	FALSE	0	0	1	1	none	2.86517742109e-05
T270	T271b	FALSE	FALSE	0	0	1	1	none	0.0001408345729524
S002	T301	FALSE	FALSE	0	0	1	1	none	0.0001495026521334
S007	T301	FALSE	FALSE	0	0	1	1	none	0.0001443978878064
S021	T301	FALSE	FALSE	0	0	1	1	none	0.0001479954092214
S024	T301	FALSE	FALSE	0	0	1	1	none	0.0001472842987374
S025	T301	FALSE	FALSE	0	0	1	1	none	0.0001471628127394
S026	T301	FALSE	FALSE	0	0	1	1	none	0.0001435231254417
S038	T301	FALSE	FALSE	0	0	1	1	none	0.0001511982106084
S039	T301	FALSE	FALSE	0	0	1	1	none	0.0001489976501524
S040	T301	FALSE	FALSE	0	0	1	1	none	6.83881944844e-05
S042	T301	FALSE	FALSE	0	0	1	1	none	0.0001472842987374
S071	T301	FALSE	FALSE	0	0	1	1	none	4.25589818194e-05
S078	T301	FALSE	FALSE	0	0	1	1	none	0.0001443130787504
S081	T301	FALSE	FALSE	0	0	1	1	none	0.0001482160496049
S085	T301	FALSE	FALSE	0	0	1	1	none	8.19986144414e-05
S087	T301	FALSE	FALSE	0	0	1	1	none	0.0001043857649495
S093	T301	FALSE	FALSE	0	0	1	1	none	8.98884844714e-05
S097	T301	FALSE	FALSE	0	0	1	1	none	0.0001459581083414
S102	T301	FALSE	FALSE	0	0	1	1	none	6.96147343854e-05
S106	T301	FALSE	FALSE	0	0	1	1	none	0.0001492462955134
S130	T301	FALSE	FALSE	0	0	1	1	none	0.0001044915104195
T009	T301	FALSE	FALSE	0	0	1	1	none	0.0001518271616449
T010	T301	FALSE	FALSE	0	0	1	1	none	0.000150538697737
T013	T301	FALSE	FALSE	0	0	1	1	none	0.0001576182992607
T014	T301	FALSE	FALSE	0	0	1	1	none	0.0001481804916984
T020	T301	FALSE	FALSE	0	0	1	1	none	0.0001527630585954
T021	T301	FALSE	FALSE	0	0	1	1	none	0.0001516146577834
T028	T301	FALSE	FALSE	0	0	1	1	none	0.0001576977902604
T035a	T301	FALSE	FALSE	0	0	1	1	none	0.0001068249373535
T035b	T301	FALSE	FALSE	0	0	1	1	none	0.0001506334149039
T040	T301	FALSE	FALSE	0	0	1	1	none	0.0001524261047474
T056	T301	FALSE	FALSE	0	0	1	1	none	0.0001543150893959
T059	T301	FALSE	FALSE	0	0	1	1	none	7.37207223884e-05
T065	T301	FALSE	FALSE	0	0	1	1	none	0.0001521686389707
T069	T301	FALSE	FALSE	0	0	1	1	none	6.48849461734e-05
T071	T301	FALSE	FALSE	0	0	1	1	none	0.0001504476336234
T073	T301	FALSE	FALSE	0	0	1	1	none	0.0001516146577834
T075	T301	FALSE	FALSE	0	0	1	1	none	0.0001556147874374
T077	T301	FALSE	FALSE	0	0	1	1	none	0.0001510255431404
T087	T301	FALSE	FALSE	0	0	1	1	none	0.0001510255431404
T095	T301	FALSE	FALSE	0	0	1	1	none	0.0001028604107741
T099a	T301	FALSE	FALSE	0	0	1	1	none	0.0001021664365034
T102	T301	FALSE	FALSE	0	0	1	1	none	0.0001057592253591
T104	T301	FALSE	FALSE	0	0	1	1	none	0.0001524835392894
T105	T301	FALSE	FALSE	0	0	1	1	none	0.0001522796542316
T107	T301	FALSE	FALSE	0	0	1	1	none	0.0001069374546451
T126	T301	FALSE	FALSE	1	0	1	1	anc	9.9192679564e-06
T156	T301	FALSE	FALSE	0	0	1	1	none	0.0001539957594347
T159a	T301	FALSE	FALSE	0	0	1	1	none	0.0001486690845684
T182	T301	FALSE	FALSE	0	0	1	1	none	0.0001541474368573
T188	T301	FALSE	FALSE	0	0	1	1	none	0.0001496009883674
T192	T301	FALSE	FALSE	0	0	1	1	none	2.45944409386e-05
T223	T301	FALSE	FALSE	0	0	1	1	none	0.0001555169056811
T225	T301	FALSE	FALSE	0	0	1	1	none	0.0001562981633233
T230	T301	FALSE	FALSE	0	0	1	1	none	0.0001536757685714
T232	T301	FALSE	FALSE	0	0	1	1	none	1.83773654564e-05
T241	T301	FALSE	FALSE	0	0	1	1	none	0.0001702596109747
T270	T301	FALSE	FALSE	0	0	1	1	none	2.09811797302e-05
T271b	T301	FALSE	FALSE	0	0	1	1	none	0.000155429894849
S002	T303	FALSE	FALSE	0	0	1	1	none	0.0001503478244542
S007	T303	FALSE	FALSE	0	0	1	1	none	0.0001452430601272
S021	T303	FALSE	FALSE	0	0	1	1	none	0.0001488405815422
S024	T303	FALSE	FALSE	0	0	1	1	none	0.0001481294710582
S025	T303	FALSE	FALSE	0	0	1	1	none	0.0001480079850602
S026	T303	FALSE	FALSE	0	0	1	1	none	0.0001443682977625
S038	T303	FALSE	FALSE	0	0	1	1	none	0.0001520433829292
S039	T303	FALSE	FALSE	0	0	1	1	none	0.0001498428224732
S040	T303	FALSE	FALSE	0	0	1	1	none	6.92333668052e-05
S042	T303	FALSE	FALSE	0	0	1	1	none	0.0001481294710582
S071	T303	FALSE	FALSE	0	0	1	1	none	4.34041541402e-05
S078	T303	FALSE	FALSE	0	0	1	1	none	0.0001451582510712
S081	T303	FALSE	FALSE	0	0	1	1	none	0.0001490612219257
S085	T303	FALSE	FALSE	0	0	1	1	none	8.28437867622e-05
S087	T303	FALSE	FALSE	0	0	1	1	none	0.0001052309372703
S093	T303	FALSE	FALSE	0	0	1	1	none	9.07336567922e-05
S097	T303	FALSE	FALSE	0	0	1	1	none	0.0001468032806622
S102	T303	FALSE	FALSE	0	0	1	1	none	7.04599067062e-05
S106	T303	FALSE	FALSE	0	0	1	1	none	0.0001500914678342
S130	T303	FALSE	FALSE	0	0	1	1	none	0.0001053366827403
T009	T303	FALSE	FALSE	0	0	1	1	none	0.0001526723339657
T010	T303	FALSE	FALSE	0	0	1	1	none	0.0001513838700578
T013	T303	FALSE	FALSE	0	0	1	1	none	0.0001584634715815
T014	T303	FALSE	FALSE	0	0	1	1	none	0.0001490256640192
T020	T303	FALSE	FALSE	0	0	1	1	none	0.0001536082309162
T021	T303	FALSE	FALSE	0	0	1	1	none	0.0001524598301042
T028	T303	FALSE	FALSE	0	0	1	1	none	0.0001585429625812
T035a	T303	FALSE	FALSE	0	0	1	1	none	0.0001076701096743
T035b	T303	FALSE	FALSE	0	0	1	1	none	0.0001514785872247
T040	T303	FALSE	FALSE	0	0	1	1	none	0.0001532712770682
T056	T303	FALSE	FALSE	0	0	1	1	none	0.0001551602617167
T059	T303	FALSE	FALSE	0	0	1	1	none	7.45658947092e-05
T065	T303	FALSE	FALSE	0	0	1	1	none	0.0001530138112915
T069	T303	FALSE	FALSE	0	0	1	1	none	6.57301184942e-05
T071	T303	FALSE	FALSE	0	0	1	1	none	0.0001512928059442
T073	T303	FALSE	FALSE	0	0	1	1	none	0.0001524598301042
T075	T303	FALSE	FALSE	0	0	1	1	none	0.0001564599597582
T077	T303	FALSE	FALSE	0	0	1	1	none	0.0001518707154612
T087	T303	FALSE	FALSE	0	0	1	1	none	0.0001518707154612
T095	T303	FALSE	FALSE	0	0	1	1	none	0.0001037055830949
T099a	T303	FALSE	FALSE	0	0	1	1	none	0.0001030116088242
T102	T303	FALSE	FALSE	0	0	1	1	none	0.0001066043976799
T104	T303	FALSE	FALSE	0	0	1	1	none	0.0001533287116102
T105	T303	FALSE	FALSE	0	0	1	1	none	0.0001531248265524
T107	T303	FALSE	FALSE	0	0	1	1	none	0.0001077826269659
T126	T303	FALSE	FALSE	1	0	1	1	anc	1.01753256342e-05
T156	T303	FALSE	FALSE	0	0	1	1	none	0.0001548409317555
T159a	T303	FALSE	FALSE	0	0	1	1	none	0.0001495142568892
T182	T303	FALSE	FALSE	0	0	1	1	none	0.0001549926091781
T188	T303	FALSE	FALSE	0	0	1	1	none	0.0001504461606882
T192	T303	FALSE	FALSE	0	0	1	1	none	2.54396132594e-05
T223	T303	FALSE	FALSE	0	0	1	1	none	0.0001563620780019
T225	T303	FALSE	FALSE	0	0	1	1	none	0.0001571433356441
T230	T303	FALSE	FALSE	0	0	1	1	none	0.0001545209408922
T232	T303	FALSE	FALSE	0	0	1	1	none	1.92225377772e-05
T241	T303	FALSE	FALSE	0	0	1	1	none	0.0001711047832955
T270	T303	FALSE	FALSE	0	0	1	1	none	2.1826352051e-05
T271b	T303	FALSE	FALSE	0	0	1	1	none	0.0001562750671698
T301	T303	FALSE	FALSE	0	0	1	1	none	2.89313132356e-05
S002	T322	FALSE	FALSE	0	0	1	1	none	7.87480265543e-05
S007	T322	FALSE	FALSE	0	0	1	1	none	5.42045482113e-05
S021	T322	FALSE	FALSE	0	0	1	1	none	7.72407836423e-05
S024	T322	FALSE	FALSE	0	0	1	1	none	7.65296731583e-05
S025	T322	FALSE	FALSE	0	0	1	1	none	7.64081871603e-05
S026	T322	FALSE	FALSE	0	0	1	1	none	7.27684998626e-05
S038	T322	FALSE	FALSE	0	0	1	1	none	1.73627150133e-05
S039	T322	FALSE	FALSE	0	0	1	1	none	7.82430245733e-05
S040	T322	FALSE	FALSE	0	0	1	1	none	0.0001343601722053
S042	T322	FALSE	FALSE	0	0	1	1	none	7.65296731583e-05
S071	T322	FALSE	FALSE	0	0	1	1	none	0.0001237008604843
S078	T322	FALSE	FALSE	0	0	1	1	none	7.35584531713e-05
S081	T322	FALSE	FALSE	0	0	1	1	none	7.74614240258e-05
S085	T322	FALSE	FALSE	0	0	1	1	none	0.0001174714913223
S087	T322	FALSE	FALSE	0	0	1	1	none	0.0001398586418304
S093	T322	FALSE	FALSE	0	0	1	1	none	0.0001253613613523
S097	T322	FALSE	FALSE	0	0	1	1	none	7.52034827623e-05
S102	T322	FALSE	FALSE	0	0	1	1	none	0.0001355867121063
S106	T322	FALSE	FALSE	0	0	1	1	none	7.84916699343e-05
S130	T322	FALSE	FALSE	0	0	1	1	none	0.0001399643873004
T009	T322	FALSE	FALSE	0	0	1	1	none	8.10725360658e-05
T010	T322	FALSE	FALSE	0	0	1	1	none	7.97840721579e-05
T013	T322	FALSE	FALSE	0	0	1	1	none	1.2167666215e-05
T014	T322	FALSE	FALSE	0	0	1	1	none	7.74258661193e-05
T020	T322	FALSE	FALSE	0	0	1	1	none	1.89275630003e-05
T021	T322	FALSE	FALSE	0	0	1	1	none	8.08600322043e-05
T028	T322	FALSE	FALSE	0	0	1	1	none	6.75044506653e-05
T035a	T322	FALSE	FALSE	0	0	1	1	none	0.0001422978142344
T035b	T322	FALSE	FALSE	0	0	1	1	none	7.98787893248e-05
T040	T322	FALSE	FALSE	0	0	1	1	none	8.16714791683e-05
T056	T322	FALSE	FALSE	0	0	1	1	none	8.35604638168e-05
T059	T322	FALSE	FALSE	0	0	1	1	none	0.0001396927001093
T065	T322	FALSE	FALSE	0	0	1	1	none	1.5269432619e-05
T069	T322	FALSE	FALSE	0	0	1	1	none	0.0001472050541243
T071	T322	FALSE	FALSE	0	0	1	1	none	6.02542940283e-05
T073	T322	FALSE	FALSE	0	0	1	1	none	8.08600322043e-05
T075	T322	FALSE	FALSE	0	0	1	1	none	8.36819325723e-05
T077	T322	FALSE	FALSE	0	0	1	1	none	8.02709175613e-05
T087	T322	FALSE	FALSE	0	0	1	1	none	8.02709175613e-05
T095	T322	FALSE	FALSE	0	0	1	1	none	0.000138333287655
T099a	T322	FALSE	FALSE	0	0	1	1	none	0.0001376393133843
T102	T322	FALSE	FALSE	0	0	1	1	none	0.00014123210224
T104	T322	FALSE	FALSE	0	0	1	1	none	6.22901996943e-05
T105	T322	FALSE	FALSE	0	0	1	1	none	1.53804478799e-05
T107	T322	FALSE	FALSE	0	0	1	1	none	0.000142410331526
T126	T322	FALSE	FALSE	0	0	1	1	none	0.0001498603132743
T156	T322	FALSE	FALSE	0	0	1	1	none	2.20396408396e-05
T159a	T322	FALSE	FALSE	0	0	1	1	none	7.79144589893e-05
T182	T322	FALSE	FALSE	0	0	1	1	none	2.21913182622e-05
T188	T322	FALSE	FALSE	0	0	1	1	none	5.94076487723e-05
T192	T322	FALSE	FALSE	0	0	1	1	none	0.0001604116837555
T223	T322	FALSE	FALSE	0	0	1	1	none	2.3560787086e-05
T225	T322	FALSE	FALSE	0	0	1	1	none	2.43420447282e-05
T230	T322	FALSE	FALSE	0	0	1	1	none	8.29211429923e-05
T232	T322	FALSE	FALSE	0	0	1	1	none	0.0001478824768473
T241	T322	FALSE	FALSE	0	0	1	1	none	9.491997211e-06
T270	T322	FALSE	FALSE	0	0	1	1	none	0.0001504862911211
T271b	T322	FALSE	FALSE	0	0	1	1	none	2.34737762539e-05
T301	T322	FALSE	FALSE	0	0	1	1	none	0.0001650816130177
T303	T322	FALSE	FALSE	0	0	1	1	none	0.0001659267853385
S002	T327b	FALSE	FALSE	0	0	1	1	none	0.000125230846914
S007	T327b	FALSE	FALSE	0	0	1	1	none	0.000120126082587
S021	T327b	FALSE	FALSE	0	0	1	1	none	0.000123723604002
S024	T327b	FALSE	FALSE	0	0	1	1	none	0.000123012493518
S025	T327b	FALSE	FALSE	0	0	1	1	none	0.00012289100752
S026	T327b	FALSE	FALSE	0	0	1	1	none	0.0001192513202223
S038	T327b	FALSE	FALSE	0	0	1	1	none	0.000126926405389
S039	T327b	FALSE	FALSE	0	0	1	1	none	0.000124725844933
S040	T327b	FALSE	FALSE	0	0	1	1	none	4.4116389265e-05
S042	T327b	FALSE	FALSE	0	0	1	1	none	0.000123012493518
S071	T327b	FALSE	FALSE	0	0	1	1	none	2.6983465216e-05
S078	T327b	FALSE	FALSE	0	0	1	1	none	0.000120041273531
S081	T327b	FALSE	FALSE	0	0	1	1	none	0.0001239442443855
S085	T327b	FALSE	FALSE	0	0	1	1	none	5.7726809222e-05
S087	T327b	FALSE	FALSE	0	0	1	1	none	8.01139597301e-05
S093	T327b	FALSE	FALSE	0	0	1	1	none	6.5616679252e-05
S097	T327b	FALSE	FALSE	0	0	1	1	none	0.000121686303122
S102	T327b	FALSE	FALSE	0	0	1	1	none	4.5342929166e-05
S106	T327b	FALSE	FALSE	0	0	1	1	none	0.000124974490294
S130	T327b	FALSE	FALSE	0	0	1	1	none	8.02197052001e-05
T009	T327b	FALSE	FALSE	0	0	1	1	none	0.0001275553564255
T010	T327b	FALSE	FALSE	0	0	1	1	none	0.0001262668925176
T013	T327b	FALSE	FALSE	0	0	1	1	none	0.0001333464940413
T014	T327b	FALSE	FALSE	0	0	1	1	none	0.000123908686479
T020	T327b	FALSE	FALSE	0	0	1	1	none	0.000128491253376
T021	T327b	FALSE	FALSE	0	0	1	1	none	0.000127342852564
T028	T327b	FALSE	FALSE	0	0	1	1	none	0.000133425985041
T035a	T327b	FALSE	FALSE	0	0	1	1	none	8.25531321341e-05
T035b	T327b	FALSE	FALSE	0	0	1	1	none	0.0001263616096845
T040	T327b	FALSE	FALSE	0	0	1	1	none	0.000128154299528
T056	T327b	FALSE	FALSE	0	0	1	1	none	0.0001300432841765
T059	T327b	FALSE	FALSE	0	0	1	1	none	4.9448917169e-05
T065	T327b	FALSE	FALSE	0	0	1	1	none	0.0001278968337513
T069	T327b	FALSE	FALSE	0	0	1	1	none	5.0487658856e-05
T071	T327b	FALSE	FALSE	0	0	1	1	none	0.000126175828404
T073	T327b	FALSE	FALSE	0	0	1	1	none	0.000127342852564
T075	T327b	FALSE	FALSE	0	0	1	1	none	0.000131342982218
T077	T327b	FALSE	FALSE	0	0	1	1	none	0.000126753737921
T087	T327b	FALSE	FALSE	0	0	1	1	none	0.000126753737921
T095	T327b	FALSE	FALSE	0	0	1	1	none	7.85886055547e-05
T099a	T327b	FALSE	FALSE	0	0	1	1	none	7.7894631284e-05
T102	T327b	FALSE	FALSE	0	0	1	1	none	8.14874201397e-05
T104	T327b	FALSE	FALSE	0	0	1	1	none	0.00012821173407
T105	T327b	FALSE	FALSE	0	0	1	1	none	0.0001280078490122
T107	T327b	FALSE	FALSE	0	0	1	1	none	8.26656494257e-05
T126	T327b	FALSE	FALSE	0	0	1	1	none	5.3142918006e-05
T156	T327b	FALSE	FALSE	0	0	1	1	none	0.0001297239542153
T159a	T327b	FALSE	FALSE	0	0	1	1	none	0.000124397279349
T182	T327b	FALSE	FALSE	0	0	1	1	none	0.0001298756316379
T188	T327b	FALSE	FALSE	0	0	1	1	none	0.000125329183148
T192	T327b	FALSE	FALSE	0	0	1	1	none	6.36942884872e-05
T223	T327b	FALSE	FALSE	0	0	1	1	none	0.0001312451004617
T225	T327b	FALSE	FALSE	0	0	1	1	none	0.0001320263581039
T230	T327b	FALSE	FALSE	0	0	1	1	none	0.000129403963352
T232	T327b	FALSE	FALSE	0	0	1	1	none	5.1165081579e-05
T241	T327b	FALSE	FALSE	0	0	1	1	none	0.0001459878057553
T270	T327b	FALSE	FALSE	0	0	1	1	none	5.37688958528e-05
T271b	T327b	FALSE	FALSE	0	0	1	1	none	0.0001311580896296
T301	T327b	FALSE	FALSE	0	0	1	1	none	6.83642177494e-05
T303	T327b	FALSE	FALSE	0	0	1	1	none	6.92093900702e-05
T322	T327b	FALSE	FALSE	0	0	1	1	none	0.0001408098077983
S002	T330	TRUE	TRUE	0	0	1	1	none	0.000122285273699
S007	T330	TRUE	TRUE	0	0	1	1	none	0.000117180509372
S021	T330	TRUE	TRUE	0	0	1	1	none	0.000120778030787
S024	T330	TRUE	TRUE	0	0	1	1	none	0.000120066920303
S025	T330	TRUE	TRUE	0	0	1	1	none	0.000119945434305
S026	T330	TRUE	TRUE	0	0	1	1	none	0.0001163057470073
S038	T330	TRUE	TRUE	0	0	1	1	none	0.000123980832174
S039	T330	TRUE	TRUE	0	0	1	1	none	0.000121780271718
S040	T330	TRUE	TRUE	0	0	1	1	none	4.117081605e-05
S042	T330	TRUE	TRUE	0	0	1	1	none	0.000120066920303
S071	T330	TRUE	TRUE	0	0	1	1	none	2.4037892001e-05
S078	T330	TRUE	TRUE	0	0	1	1	none	0.000117095700316
S081	T330	TRUE	TRUE	0	0	1	1	none	0.0001209986711705
S085	T330	TRUE	TRUE	0	0	1	1	none	5.4781236007e-05
S087	T330	TRUE	TRUE	0	0	1	1	none	7.71683865151e-05
S093	T330	TRUE	TRUE	0	0	1	1	none	6.2671106037e-05
S097	T330	TRUE	TRUE	0	0	1	1	none	0.000118740729907
S102	T330	TRUE	TRUE	0	0	1	1	none	4.2397355951e-05
S106	T330	TRUE	TRUE	0	0	1	1	none	0.000122028917079
S130	T330	TRUE	TRUE	0	0	1	1	none	7.72741319851e-05
T009	T330	FALSE	FALSE	0	0	1	1	none	0.0001246097832105
T010	T330	FALSE	FALSE	0	0	1	1	none	0.0001233213193026
T013	T330	FALSE	FALSE	0	0	1	1	none	0.0001304009208263
T014	T330	TRUE	TRUE	0	0	1	1	none	0.000120963113264
T020	T330	TRUE	TRUE	0	0	1	1	none	0.000125545680161
T021	T330	FALSE	FALSE	0	0	1	1	none	0.000124397279349
T028	T330	TRUE	TRUE	0	0	1	1	none	0.000130480411826
T035a	T330	TRUE	TRUE	0	0	1	1	none	7.96075589191e-05
T035b	T330	FALSE	FALSE	0	0	1	1	none	0.0001234160364695
T040	T330	TRUE	TRUE	0	0	1	1	none	0.000125208726313
T056	T330	FALSE	FALSE	0	0	1	1	none	0.0001270977109615
T059	T330	TRUE	TRUE	0	0	1	1	none	4.6503343954e-05
T065	T330	TRUE	TRUE	0	0	1	1	none	0.0001249512605363
T069	T330	TRUE	TRUE	0	0	1	1	none	4.7542085641e-05
T071	T330	FALSE	FALSE	0	0	1	1	none	0.000123230255189
T073	T330	FALSE	FALSE	0	0	1	1	none	0.000124397279349
T075	T330	TRUE	TRUE	0	0	1	1	none	0.000128397409003
T077	T330	FALSE	FALSE	0	0	1	1	none	0.000123808164706
T087	T330	FALSE	FALSE	0	0	1	1	none	0.000123808164706
T095	T330	TRUE	TRUE	0	0	1	1	none	7.56430323397e-05
T099a	T330	TRUE	TRUE	0	0	1	1	none	7.4949058069e-05
T102	T330	FALSE	FALSE	0	0	1	1	none	7.85418469247e-05
T104	T330	FALSE	FALSE	0	0	1	1	none	0.000125266160855
T105	T330	TRUE	TRUE	0	0	1	1	none	0.0001250622757972
T107	T330	FALSE	FALSE	0	0	1	1	none	7.97200762107e-05
T126	T330	TRUE	TRUE	0	0	1	1	none	5.0197344791e-05
T156	T330	FALSE	FALSE	0	0	1	1	none	0.0001267783810003
T159a	T330	TRUE	TRUE	0	0	1	1	none	0.000121451706134
T182	T330	FALSE	FALSE	0	0	1	1	none	0.0001269300584229
T188	T330	TRUE	TRUE	0	0	1	1	none	0.000122383609933
T192	T330	FALSE	FALSE	0	0	1	1	none	6.07487152722e-05
T223	T330	FALSE	FALSE	0	0	1	1	none	0.0001282995272467
T225	T330	FALSE	FALSE	0	0	1	1	none	0.0001290807848889
T230	T330	FALSE	FALSE	0	0	1	1	none	0.000126458390137
T232	T330	TRUE	TRUE	0	0	1	1	none	4.8219508364e-05
T241	T330	FALSE	FALSE	0	0	1	1	none	0.0001430422325403
T270	T330	FALSE	FALSE	0	0	1	1	none	5.08233226378e-05
T271b	T330	FALSE	FALSE	0	0	1	1	none	0.0001282125164146
T301	T330	FALSE	FALSE	0	0	1	1	none	6.54186445344e-05
T303	T330	FALSE	FALSE	0	0	1	1	none	6.62638168552e-05
T322	T330	FALSE	FALSE	0	0	1	1	none	0.0001378642345833
T327b	T330	TRUE	TRUE	0	1	1	1	desc	5.89114643e-07
S002	T335	FALSE	FALSE	0	0	1	1	none	0.000142323861678
S007	T335	FALSE	FALSE	0	0	1	1	none	0.000137219097351
S021	T335	FALSE	FALSE	0	0	1	1	none	0.000140816618766
S024	T335	FALSE	FALSE	0	0	1	1	none	0.000140105508282
S025	T335	FALSE	FALSE	0	0	1	1	none	0.000139984022284
S026	T335	FALSE	FALSE	0	0	1	1	none	0.0001363443349863
S038	T335	FALSE	FALSE	0	0	1	1	none	0.000144019420153
S039	T335	FALSE	FALSE	0	0	1	1	none	0.000141818859697
S040	T335	FALSE	FALSE	0	0	1	1	none	6.1209404029e-05
S042	T335	FALSE	FALSE	0	0	1	1	none	0.000140105508282
S071	T335	FALSE	FALSE	0	0	1	1	none	3.5380191364e-05
S078	T335	FALSE	FALSE	0	0	1	1	none	0.000137134288295
S081	T335	FALSE	FALSE	0	0	1	1	none	0.0001410372591495
S085	T335	FALSE	FALSE	0	0	1	1	none	7.4819823986e-05
S087	T335	FALSE	FALSE	0	0	1	1	none	9.72069744941e-05
S093	T335	FALSE	FALSE	0	0	1	1	none	8.2709694016e-05
S097	T335	FALSE	FALSE	0	0	1	1	none	0.000138779317886
S102	T335	FALSE	FALSE	0	0	1	1	none	6.243594393e-05
S106	T335	FALSE	FALSE	0	0	1	1	none	0.000142067505058
S130	T335	FALSE	FALSE	0	0	1	1	none	9.73127199641e-05
T009	T335	FALSE	FALSE	0	0	1	1	none	0.0001446483711895
T010	T335	FALSE	FALSE	0	0	1	1	none	0.0001433599072816
T013	T335	FALSE	FALSE	0	0	1	1	none	0.0001504395088053
T014	T335	FALSE	FALSE	0	0	1	1	none	0.000141001701243
T020	T335	FALSE	FALSE	0	0	1	1	none	0.00014558426814
T021	T335	FALSE	FALSE	0	0	1	1	none	0.000144435867328
T028	T335	FALSE	FALSE	0	0	1	1	none	0.000150518999805
T035a	T335	FALSE	FALSE	0	0	1	1	none	9.96461468981e-05
T035b	T335	FALSE	FALSE	0	0	1	1	none	0.0001434546244485
T040	T335	FALSE	FALSE	0	0	1	1	none	0.000145247314292
T056	T335	FALSE	FALSE	0	0	1	1	none	0.0001471362989405
T059	T335	FALSE	FALSE	0	0	1	1	none	6.6541931933e-05
T065	T335	FALSE	FALSE	0	0	1	1	none	0.0001449898485153
T069	T335	FALSE	FALSE	0	0	1	1	none	5.7706155718e-05
T071	T335	FALSE	FALSE	0	0	1	1	none	0.000143268843168
T073	T335	FALSE	FALSE	0	0	1	1	none	0.000144435867328
T075	T335	FALSE	FALSE	0	0	1	1	none	0.000148435996982
T077	T335	FALSE	FALSE	0	0	1	1	none	0.000143846752685
T087	T335	FALSE	FALSE	0	0	1	1	none	0.000143846752685
T095	T335	FALSE	FALSE	0	0	1	1	none	9.56816203187e-05
T099a	T335	FALSE	FALSE	0	0	1	1	none	9.4987646048e-05
T102	T335	FALSE	FALSE	0	0	1	1	none	9.85804349037e-05
T104	T335	FALSE	FALSE	0	0	1	1	none	0.000145304748834
T105	T335	FALSE	FALSE	0	0	1	1	none	0.0001451008637762
T107	T335	FALSE	FALSE	0	0	1	1	none	9.97586641897e-05
T126	T335	TRUE	TRUE	1	0	1	1	anc	5.89114643e-07
[truncated: 1,161 more rows]
