# Supplementary material for: Improved characterisation of MRSA transmission using within-host bacterial sequence diversity
Source: eLife. 2019 Oct 8;8:e46402. doi: 10.7554/eLife.46402 (PMC6954020; doi:10.7554/eLife.46402)
Supplement: Figure 9—source data 1. [file elife-46402-fig9-data1.zip › Figure 9-source data 1/classifications/Classification_Posterior_ds_10percol_24.csv]

host.1	host.2	adjacent	contiguous	paths12	paths21	nodes1	nodes2	path.classification	min.distance.between.subgraphs
S002	S007	TRUE	TRUE	0	0	1	1	none	6.76803300756e-05
S002	S021	TRUE	TRUE	0	0	1	1	none	1.45208183878e-05
S007	S021	TRUE	TRUE	0	0	1	1	none	6.52890130534e-05
S002	S024	TRUE	TRUE	0	0	1	1	none	1.40619730178e-05
S007	S024	TRUE	TRUE	0	0	1	1	none	6.48301676834e-05
S021	S024	TRUE	TRUE	0	0	1	1	none	3.5916906886e-06
S002	S025	TRUE	TRUE	0	0	1	1	none	2.80950694e-05
S007	S025	TRUE	TRUE	0	0	1	1	none	7.28657537376e-05
S021	S025	TRUE	TRUE	0	0	1	1	none	2.57037523778e-05
S024	S025	TRUE	TRUE	0	0	1	1	none	2.52449070078e-05
S002	S026	TRUE	TRUE	0	0	1	1	none	2.1109043235e-05
S007	S026	TRUE	TRUE	0	0	1	1	none	6.58797275726e-05
S021	S026	TRUE	TRUE	0	0	1	1	none	1.87177262128e-05
S024	S026	TRUE	TRUE	0	0	1	1	none	1.82588808428e-05
S025	S026	TRUE	TRUE	0	0	1	1	none	1.9709191439e-05
S002	S038	TRUE	TRUE	0	0	1	1	none	8.00766672145e-05
S007	S038	TRUE	TRUE	0	0	1	1	none	5.43832566089e-05
S021	S038	TRUE	TRUE	0	0	1	1	none	7.76853501923e-05
S024	S038	TRUE	TRUE	0	0	1	1	none	7.72265048223e-05
S025	S038	TRUE	TRUE	0	0	1	1	none	8.52620908765e-05
S026	S038	TRUE	TRUE	0	0	1	1	none	7.82760647115e-05
S002	S039	TRUE	TRUE	0	0	1	1	none	1.44871660028e-05
S007	S039	TRUE	TRUE	0	0	1	1	none	6.52553606684e-05
S021	S039	TRUE	TRUE	0	0	1	1	none	2.729281471e-06
S024	S039	TRUE	TRUE	0	0	1	1	none	3.5580383036e-06
S025	S039	TRUE	TRUE	0	0	1	1	none	2.56700999928e-05
S026	S039	TRUE	TRUE	0	0	1	1	none	1.86840738278e-05
S038	S039	TRUE	TRUE	0	0	1	1	none	7.76516978073e-05
S002	S040	TRUE	TRUE	0	0	1	1	none	8.6259645372e-05
S007	S040	TRUE	TRUE	0	0	1	1	none	8.61393405096e-05
S021	S040	TRUE	TRUE	0	0	1	1	none	8.38683283498e-05
S024	S040	TRUE	TRUE	0	0	1	1	none	8.34094829798e-05
S025	S040	TRUE	TRUE	0	0	1	1	none	9.1445069034e-05
S026	S040	TRUE	TRUE	0	0	1	1	none	8.4459042869e-05
S038	S040	TRUE	TRUE	0	0	1	1	none	9.85356776485e-05
S039	S040	TRUE	TRUE	0	0	1	1	none	8.38346759648e-05
S002	S042	TRUE	TRUE	0	0	1	1	none	1.34400920113e-05
S007	S042	TRUE	TRUE	0	0	1	1	none	6.42082866769e-05
S021	S042	TRUE	TRUE	0	0	1	1	none	4.1163637231e-06
S024	S042	TRUE	TRUE	0	0	1	1	none	3.6575183531e-06
S025	S042	TRUE	TRUE	0	0	1	1	none	2.46230260013e-05
S026	S042	TRUE	TRUE	0	0	1	1	none	1.76369998363e-05
S038	S042	TRUE	TRUE	0	0	1	1	none	7.66046238158e-05
S039	S042	TRUE	TRUE	0	0	1	1	none	4.0827113381e-06
S040	S042	TRUE	TRUE	0	0	1	1	none	8.27876019733e-05
S002	S071	TRUE	TRUE	0	0	1	1	none	7.70182356551e-05
S007	S071	TRUE	TRUE	0	0	1	1	none	7.68979307927e-05
S021	S071	TRUE	TRUE	0	0	1	1	none	7.46269186329e-05
S024	S071	TRUE	TRUE	0	0	1	1	none	7.41680732629e-05
S025	S071	TRUE	TRUE	0	0	1	1	none	8.22036593171e-05
S026	S071	TRUE	TRUE	0	0	1	1	none	7.52176331521e-05
S038	S071	TRUE	TRUE	0	0	1	1	none	8.92942679316e-05
S039	S071	TRUE	TRUE	0	0	1	1	none	7.45932662479e-05
S040	S071	TRUE	TRUE	0	0	1	1	none	2.06131207511e-05
S042	S071	TRUE	TRUE	0	0	1	1	none	7.35461922564e-05
S002	S078	TRUE	TRUE	0	0	1	1	none	1.4141445772e-05
S007	S078	TRUE	TRUE	0	0	1	1	none	6.49096404376e-05
S021	S078	TRUE	TRUE	0	0	1	1	none	6.8305026058e-06
S024	S078	TRUE	TRUE	0	0	1	1	none	6.3716572358e-06
S025	S078	TRUE	TRUE	0	0	1	1	none	2.5324379762e-05
S026	S078	TRUE	TRUE	0	0	1	1	none	1.8338353597e-05
S038	S078	TRUE	TRUE	0	0	1	1	none	7.73059775765e-05
S039	S078	TRUE	TRUE	0	0	1	1	none	6.7968502208e-06
S040	S078	TRUE	TRUE	0	0	1	1	none	8.3488955734e-05
S042	S078	TRUE	TRUE	0	0	1	1	none	5.7497762293e-06
S071	S078	TRUE	TRUE	0	0	1	1	none	7.42475460171e-05
S002	S081	TRUE	TRUE	0	0	1	1	none	1.65543688155e-05
S007	S081	TRUE	TRUE	0	0	1	1	none	6.73225634811e-05
S021	S081	TRUE	TRUE	0	0	1	1	none	6.0840864863e-06
S024	S081	TRUE	TRUE	0	0	1	1	none	4.4786870753e-06
S025	S081	TRUE	TRUE	0	0	1	1	none	2.77373028055e-05
S026	S081	TRUE	TRUE	0	0	1	1	none	2.07512766405e-05
S038	S081	TRUE	TRUE	0	0	1	1	none	7.971890062e-05
S039	S081	TRUE	TRUE	0	0	1	1	none	6.0504341013e-06
S040	S081	TRUE	TRUE	0	0	1	1	none	8.59018787775e-05
S042	S081	TRUE	TRUE	0	0	1	1	none	6.1499141508e-06
S071	S081	TRUE	TRUE	0	0	1	1	none	7.66604690606e-05
S078	S081	TRUE	TRUE	0	0	1	1	none	8.8640530335e-06
S002	S085	TRUE	TRUE	0	0	1	1	none	7.5411394619e-05
S007	S085	TRUE	TRUE	0	0	1	1	none	7.52910897566e-05
S021	S085	TRUE	TRUE	0	0	1	1	none	7.30200775968e-05
S024	S085	TRUE	TRUE	0	0	1	1	none	7.25612322268e-05
S025	S085	TRUE	TRUE	0	0	1	1	none	8.0596818281e-05
S026	S085	TRUE	TRUE	0	0	1	1	none	7.3610792116e-05
S038	S085	TRUE	TRUE	0	0	1	1	none	8.76874268955e-05
S039	S085	TRUE	TRUE	0	0	1	1	none	7.29864252118e-05
S040	S085	TRUE	TRUE	0	0	1	1	none	4.1193045193e-05
S042	S085	TRUE	TRUE	0	0	1	1	none	7.19393512203e-05
S071	S085	TRUE	TRUE	0	0	1	1	none	3.19516354761e-05
S078	S085	TRUE	TRUE	0	0	1	1	none	7.2640704981e-05
S081	S085	TRUE	TRUE	0	0	1	1	none	7.50536280245e-05
S002	S087	TRUE	TRUE	0	0	1	1	none	8.5970193426e-05
S007	S087	TRUE	TRUE	0	0	1	1	none	8.58498885636e-05
S021	S087	TRUE	TRUE	0	0	1	1	none	8.35788764038e-05
S024	S087	TRUE	TRUE	0	0	1	1	none	8.31200310338e-05
S025	S087	TRUE	TRUE	0	0	1	1	none	9.1155617088e-05
S026	S087	TRUE	TRUE	0	0	1	1	none	8.4169590923e-05
S038	S087	TRUE	TRUE	0	0	1	1	none	9.82462257025e-05
S039	S087	TRUE	TRUE	0	0	1	1	none	8.35452240188e-05
S040	S087	TRUE	TRUE	0	0	1	1	none	5.1751844e-05
S042	S087	TRUE	TRUE	0	0	1	1	none	8.24981500273e-05
S071	S087	TRUE	TRUE	0	0	1	1	none	4.25104342831e-05
S078	S087	TRUE	TRUE	0	0	1	1	none	8.3199503788e-05
S081	S087	TRUE	TRUE	0	0	1	1	none	8.56124268315e-05
S085	S087	TRUE	TRUE	0	0	1	1	none	2.2676327533e-05
S002	S093	TRUE	TRUE	0	0	1	1	none	6.6712238273e-05
S007	S093	TRUE	TRUE	0	0	1	1	none	6.65919334106e-05
S021	S093	TRUE	TRUE	0	0	1	1	none	6.43209212508e-05
S024	S093	TRUE	TRUE	0	0	1	1	none	6.38620758808e-05
S025	S093	TRUE	TRUE	0	0	1	1	none	7.1897661935e-05
S026	S093	TRUE	TRUE	0	0	1	1	none	6.491163577e-05
S038	S093	TRUE	TRUE	0	0	1	1	none	7.89882705495e-05
S039	S093	TRUE	TRUE	0	0	1	1	none	6.42872688658e-05
S040	S093	TRUE	TRUE	0	0	1	1	none	2.1967419563e-05
S042	S093	TRUE	TRUE	0	0	1	1	none	6.32401948743e-05
S071	S093	TRUE	TRUE	0	0	1	1	none	1.27260098461e-05
S078	S093	TRUE	TRUE	0	0	1	1	none	6.3941548635e-05
S081	S093	TRUE	TRUE	0	0	1	1	none	6.63544716785e-05
S085	S093	TRUE	TRUE	0	0	1	1	none	2.1645638094e-05
S087	S093	TRUE	TRUE	0	0	1	1	none	3.2204436901e-05
S002	S097	TRUE	TRUE	0	0	1	1	none	2.32660460975e-05
S007	S097	TRUE	TRUE	0	0	1	1	none	6.80367304351e-05
S021	S097	TRUE	TRUE	0	0	1	1	none	2.08747290753e-05
S024	S097	TRUE	TRUE	0	0	1	1	none	2.04158837053e-05
S025	S097	TRUE	TRUE	0	0	1	1	none	5.9755773435e-06
S026	S097	TRUE	TRUE	0	0	1	1	none	1.48801681365e-05
S038	S097	TRUE	TRUE	0	0	1	1	none	8.0433067574e-05
S039	S097	TRUE	TRUE	0	0	1	1	none	2.08410766903e-05
S040	S097	TRUE	TRUE	0	0	1	1	none	8.66160457315e-05
S042	S097	TRUE	TRUE	0	0	1	1	none	1.97940026988e-05
S071	S097	TRUE	TRUE	0	0	1	1	none	7.73746360146e-05
S078	S097	TRUE	TRUE	0	0	1	1	none	2.04953564595e-05
S081	S097	TRUE	TRUE	0	0	1	1	none	2.2908279503e-05
S085	S097	TRUE	TRUE	0	0	1	1	none	7.57677949785e-05
S087	S097	TRUE	TRUE	0	0	1	1	none	8.63265937855e-05
S093	S097	TRUE	TRUE	0	0	1	1	none	6.70686386325e-05
S002	S102	TRUE	TRUE	0	0	1	1	none	8.678119439e-05
S007	S102	TRUE	TRUE	0	0	1	1	none	8.66608895276e-05
S021	S102	TRUE	TRUE	0	0	1	1	none	8.43898773678e-05
S024	S102	TRUE	TRUE	0	0	1	1	none	8.39310319978e-05
S025	S102	TRUE	TRUE	0	0	1	1	none	9.1966618052e-05
S026	S102	TRUE	TRUE	0	0	1	1	none	8.4980591887e-05
S038	S102	TRUE	TRUE	0	0	1	1	none	9.90572266665e-05
S039	S102	TRUE	TRUE	0	0	1	1	none	8.43562249828e-05
S040	S102	TRUE	TRUE	0	0	1	1	none	3.967811806e-06
S042	S102	TRUE	TRUE	0	0	1	1	none	8.33091509913e-05
S071	S102	TRUE	TRUE	0	0	1	1	none	2.11346697691e-05
S078	S102	TRUE	TRUE	0	0	1	1	none	8.4010504752e-05
S081	S102	TRUE	TRUE	0	0	1	1	none	8.64234277955e-05
S085	S102	TRUE	TRUE	0	0	1	1	none	4.1714594211e-05
S087	S102	TRUE	TRUE	0	0	1	1	none	5.2273393018e-05
S093	S102	TRUE	TRUE	0	0	1	1	none	2.2488968581e-05
S097	S102	TRUE	TRUE	0	0	1	1	none	8.71375947495e-05
S002	S106	TRUE	TRUE	0	0	1	1	none	1.4413546827e-05
S007	S106	TRUE	TRUE	0	0	1	1	none	6.77185621006e-05
S021	S106	TRUE	TRUE	0	0	1	1	none	1.45590504128e-05
S024	S106	TRUE	TRUE	0	0	1	1	none	1.41002050428e-05
S025	S106	TRUE	TRUE	0	0	1	1	none	2.8133301425e-05
S026	S106	TRUE	TRUE	0	0	1	1	none	2.114727526e-05
S038	S106	TRUE	TRUE	0	0	1	1	none	8.01148992395e-05
S039	S106	TRUE	TRUE	0	0	1	1	none	1.45253980278e-05
S040	S106	TRUE	TRUE	0	0	1	1	none	8.6297877397e-05
S042	S106	TRUE	TRUE	0	0	1	1	none	1.34783240363e-05
S071	S106	TRUE	TRUE	0	0	1	1	none	7.70564676801e-05
S078	S106	TRUE	TRUE	0	0	1	1	none	1.4179677797e-05
S081	S106	TRUE	TRUE	0	0	1	1	none	1.65926008405e-05
S085	S106	TRUE	TRUE	0	0	1	1	none	7.5449626644e-05
S087	S106	TRUE	TRUE	0	0	1	1	none	8.6008425451e-05
S093	S106	TRUE	TRUE	0	0	1	1	none	6.6750470298e-05
S097	S106	TRUE	TRUE	0	0	1	1	none	2.33042781225e-05
S102	S106	TRUE	TRUE	0	0	1	1	none	8.6819426415e-05
S002	S130	TRUE	TRUE	0	0	1	1	none	8.47722767275e-05
S007	S130	TRUE	TRUE	0	0	1	1	none	8.46519718651e-05
S021	S130	TRUE	TRUE	0	0	1	1	none	8.23809597053e-05
S024	S130	TRUE	TRUE	0	0	1	1	none	8.19221143353e-05
S025	S130	TRUE	TRUE	0	0	1	1	none	8.99577003895e-05
S026	S130	TRUE	TRUE	0	0	1	1	none	8.29716742245e-05
S038	S130	TRUE	TRUE	0	0	1	1	none	9.7048309004e-05
S039	S130	TRUE	TRUE	0	0	1	1	none	8.23473073203e-05
S040	S130	TRUE	TRUE	0	0	1	1	none	5.05539273015e-05
S042	S130	TRUE	TRUE	0	0	1	1	none	8.13002333288e-05
S071	S130	TRUE	TRUE	0	0	1	1	none	4.13125175846e-05
S078	S130	TRUE	TRUE	0	0	1	1	none	8.20015870895e-05
S081	S130	TRUE	TRUE	0	0	1	1	none	8.4414510133e-05
S085	S130	TRUE	TRUE	0	0	1	1	none	2.14784108345e-05
S087	S130	TRUE	TRUE	0	0	1	1	none	2.3444707395e-06
S093	S130	TRUE	TRUE	0	0	1	1	none	3.10065202025e-05
S097	S130	TRUE	TRUE	0	0	1	1	none	8.5128677087e-05
S102	S130	TRUE	TRUE	0	0	1	1	none	5.10754763195e-05
S106	S130	TRUE	TRUE	0	0	1	1	none	8.48105087525e-05
S002	T009	FALSE	FALSE	0	0	1	1	none	2.85138143917e-05
S007	T009	FALSE	FALSE	0	0	1	1	none	7.32844987293e-05
S021	T009	FALSE	FALSE	0	0	1	1	none	2.61224973695e-05
S024	T009	FALSE	FALSE	0	0	1	1	none	2.56636519995e-05
S025	T009	FALSE	FALSE	0	0	1	1	none	2.71139625957e-05
S026	T009	FALSE	FALSE	0	0	1	1	none	1.37295957527e-05
S038	T009	FALSE	FALSE	0	0	1	1	none	8.56808358682e-05
S039	T009	FALSE	FALSE	0	0	1	1	none	2.60888449845e-05
S040	T009	FALSE	FALSE	0	0	1	1	none	9.18638140257e-05
S042	T009	FALSE	FALSE	0	0	1	1	none	2.5041770993e-05
S071	T009	FALSE	FALSE	0	0	1	1	none	8.26224043088e-05
S078	T009	FALSE	FALSE	0	0	1	1	none	2.57431247537e-05
S081	T009	FALSE	FALSE	0	0	1	1	none	2.81560477972e-05
S085	T009	FALSE	FALSE	0	0	1	1	none	8.10155632727e-05
S087	T009	FALSE	FALSE	0	0	1	1	none	9.15743620797e-05
S093	T009	FALSE	FALSE	0	0	1	1	none	7.23164069267e-05
S097	T009	FALSE	FALSE	0	0	1	1	none	2.22849392932e-05
S102	T009	FALSE	FALSE	0	0	1	1	none	9.23853630437e-05
S106	T009	FALSE	FALSE	0	0	1	1	none	2.85520464167e-05
S130	T009	FALSE	FALSE	0	0	1	1	none	9.03764453812e-05
S002	T010	FALSE	FALSE	0	0	1	1	none	2.90818011225e-05
S007	T010	FALSE	FALSE	0	0	1	1	none	7.38524854601e-05
S021	T010	FALSE	FALSE	0	0	1	1	none	2.66904841003e-05
S024	T010	FALSE	FALSE	0	0	1	1	none	2.62316387303e-05
S025	T010	FALSE	FALSE	0	0	1	1	none	2.76819493265e-05
S026	T010	FALSE	FALSE	0	0	1	1	none	1.42975824835e-05
S038	T010	FALSE	FALSE	0	0	1	1	none	8.6248822599e-05
S039	T010	FALSE	FALSE	0	0	1	1	none	2.66568317153e-05
S040	T010	FALSE	FALSE	0	0	1	1	none	9.24318007565e-05
S042	T010	FALSE	FALSE	0	0	1	1	none	2.56097577238e-05
S071	T010	FALSE	FALSE	0	0	1	1	none	8.31903910396e-05
S078	T010	FALSE	FALSE	0	0	1	1	none	2.63111114845e-05
S081	T010	FALSE	FALSE	0	0	1	1	none	2.8724034528e-05
S085	T010	FALSE	FALSE	0	0	1	1	none	8.15835500035e-05
S087	T010	FALSE	FALSE	0	0	1	1	none	9.21423488105e-05
S093	T010	FALSE	FALSE	0	0	1	1	none	7.28843936575e-05
S097	T010	FALSE	FALSE	0	0	1	1	none	2.2852926024e-05
S102	T010	FALSE	FALSE	0	0	1	1	none	9.29533497745e-05
S106	T010	FALSE	FALSE	0	0	1	1	none	2.91200331475e-05
S130	T010	FALSE	FALSE	0	0	1	1	none	9.0944432112e-05
T009	T010	FALSE	FALSE	0	0	1	1	none	2.8716753922e-06
S002	T013	FALSE	FALSE	0	0	1	1	none	8.97114717101e-05
S007	T013	FALSE	FALSE	0	0	1	1	none	6.40180611045e-05
S021	T013	FALSE	FALSE	0	0	1	1	none	8.73201546879e-05
S024	T013	FALSE	FALSE	0	0	1	1	none	8.68613093179e-05
S025	T013	FALSE	FALSE	0	0	1	1	none	9.48968953721e-05
S026	T013	FALSE	FALSE	0	0	1	1	none	8.79108692071e-05
S038	T013	FALSE	FALSE	0	0	1	1	none	1.38720727094e-05
S039	T013	FALSE	FALSE	0	0	1	1	none	8.72865023029e-05
S040	T013	FALSE	FALSE	0	0	1	1	none	0.0001081704821441
S042	T013	FALSE	FALSE	0	0	1	1	none	8.62394283114e-05
S071	T013	FALSE	FALSE	0	0	1	1	none	9.89290724272e-05
S078	T013	FALSE	FALSE	0	0	1	1	none	8.69407820721e-05
S081	T013	FALSE	FALSE	0	0	1	1	none	8.93537051156e-05
S085	T013	FALSE	FALSE	0	0	1	1	none	9.73222313911e-05
S087	T013	FALSE	FALSE	0	0	1	1	none	0.0001078810301981
S093	T013	FALSE	FALSE	0	0	1	1	none	8.86230750451e-05
S097	T013	FALSE	FALSE	0	0	1	1	none	9.00678720696e-05
S102	T013	FALSE	FALSE	0	0	1	1	none	0.0001086920311621
S106	T013	FALSE	FALSE	0	0	1	1	none	8.97497037351e-05
S130	T013	FALSE	FALSE	0	0	1	1	none	0.0001066831134996
T009	T013	FALSE	FALSE	0	0	1	1	none	9.53156403638e-05
T010	T013	FALSE	FALSE	0	0	1	1	none	9.58836270946e-05
S002	T014	TRUE	TRUE	0	0	1	1	none	1.4751915621e-05
S007	T014	TRUE	TRUE	0	0	1	1	none	6.55201102866e-05
S021	T014	TRUE	TRUE	0	0	1	1	none	5.4281873328e-06
S024	T014	TRUE	TRUE	0	0	1	1	none	4.9693419628e-06
S025	T014	TRUE	TRUE	0	0	1	1	none	2.5934849611e-05
S026	T014	TRUE	TRUE	0	0	1	1	none	1.8948823446e-05
S038	T014	TRUE	TRUE	0	0	1	1	none	7.79164474255e-05
S039	T014	TRUE	TRUE	0	0	1	1	none	5.3945349478e-06
S040	T014	TRUE	TRUE	0	0	1	1	none	8.4099425583e-05
S042	T014	TRUE	TRUE	0	0	1	1	none	3.1656738543e-06
S071	T014	TRUE	TRUE	0	0	1	1	none	7.48580158661e-05
S078	T014	TRUE	TRUE	0	0	1	1	none	7.061599839e-06
S081	T014	TRUE	TRUE	0	0	1	1	none	7.4617377605e-06
S085	T014	TRUE	TRUE	0	0	1	1	none	7.325117483e-05
S087	T014	TRUE	TRUE	0	0	1	1	none	8.3809973637e-05
S093	T014	TRUE	TRUE	0	0	1	1	none	6.4552018484e-05
S097	T014	TRUE	TRUE	0	0	1	1	none	2.11058263085e-05
S102	T014	TRUE	TRUE	0	0	1	1	none	8.4620974601e-05
S106	T014	TRUE	TRUE	0	0	1	1	none	1.4790147646e-05
S130	T014	TRUE	TRUE	0	0	1	1	none	8.26120569385e-05
T009	T014	FALSE	FALSE	0	0	1	1	none	2.63535946027e-05
T010	T014	FALSE	FALSE	0	0	1	1	none	2.69215813335e-05
T013	T014	FALSE	FALSE	0	0	1	1	none	8.75512519211e-05
S002	T020	TRUE	TRUE	0	0	1	1	none	8.23969180466e-05
S007	T020	TRUE	TRUE	0	0	1	1	none	5.6703507441e-05
S021	T020	TRUE	TRUE	0	0	1	1	none	8.00056010244e-05
S024	T020	TRUE	TRUE	0	0	1	1	none	7.95467556544e-05
S025	T020	TRUE	TRUE	0	0	1	1	none	8.75823417086e-05
S026	T020	TRUE	TRUE	0	0	1	1	none	8.05963155436e-05
S038	T020	TRUE	TRUE	0	0	1	1	none	3.8031390199e-06
S039	T020	TRUE	TRUE	0	0	1	1	none	7.99719486394e-05
S040	T020	TRUE	TRUE	0	0	1	1	none	0.0001008559284806
S042	T020	TRUE	TRUE	0	0	1	1	none	7.89248746479e-05
S071	T020	TRUE	TRUE	0	0	1	1	none	9.16145187637e-05
S078	T020	TRUE	TRUE	0	0	1	1	none	7.96262284086e-05
S081	T020	TRUE	TRUE	0	0	1	1	none	8.20391514521e-05
S085	T020	TRUE	TRUE	0	0	1	1	none	9.00076777276e-05
S087	T020	TRUE	TRUE	0	0	1	1	none	0.0001005664765346
S093	T020	TRUE	TRUE	0	0	1	1	none	8.13085213816e-05
S097	T020	TRUE	TRUE	0	0	1	1	none	8.27533184061e-05
S102	T020	TRUE	TRUE	0	0	1	1	none	0.0001013774774986
S106	T020	TRUE	TRUE	0	0	1	1	none	8.24351500716e-05
S130	T020	TRUE	TRUE	0	0	1	1	none	9.93685598361e-05
T009	T020	FALSE	FALSE	0	0	1	1	none	8.80010867003e-05
T010	T020	FALSE	FALSE	0	0	1	1	none	8.85690734311e-05
T013	T020	FALSE	FALSE	0	0	1	1	none	1.61923235415e-05
T014	T020	TRUE	TRUE	0	0	1	1	none	8.02366982576e-05
S002	T021	FALSE	FALSE	0	0	1	1	none	2.9655078143e-05
S007	T021	FALSE	FALSE	0	0	1	1	none	7.44257624806e-05
S021	T021	FALSE	FALSE	0	0	1	1	none	2.72637611208e-05
S024	T021	FALSE	FALSE	0	0	1	1	none	2.68049157508e-05
S025	T021	FALSE	FALSE	0	0	1	1	none	2.8255226347e-05
S026	T021	FALSE	FALSE	0	0	1	1	none	1.4870859504e-05
S038	T021	FALSE	FALSE	0	0	1	1	none	8.68220996195e-05
S039	T021	FALSE	FALSE	0	0	1	1	none	2.72301087358e-05
S040	T021	FALSE	FALSE	0	0	1	1	none	9.3005077777e-05
S042	T021	FALSE	FALSE	0	0	1	1	none	2.61830347443e-05
S071	T021	FALSE	FALSE	0	0	1	1	none	8.37636680601e-05
S078	T021	FALSE	FALSE	0	0	1	1	none	2.6884388505e-05
S081	T021	FALSE	FALSE	0	0	1	1	none	2.92973115485e-05
S085	T021	FALSE	FALSE	0	0	1	1	none	8.2156827024e-05
S087	T021	FALSE	FALSE	0	0	1	1	none	9.2715625831e-05
S093	T021	FALSE	FALSE	0	0	1	1	none	7.3457670678e-05
S097	T021	FALSE	FALSE	0	0	1	1	none	2.34262030445e-05
S102	T021	FALSE	FALSE	0	0	1	1	none	9.3526626795e-05
S106	T021	FALSE	FALSE	0	0	1	1	none	2.9693310168e-05
S130	T021	FALSE	FALSE	0	0	1	1	none	9.15177091325e-05
T009	T021	FALSE	FALSE	0	0	1	1	none	3.4449524127e-06
T010	T021	TRUE	TRUE	0	0	1	1	none	1.7198310615e-06
T013	T021	FALSE	FALSE	0	0	1	1	none	9.64569041151e-05
T014	T021	FALSE	FALSE	0	0	1	1	none	2.7494858354e-05
T020	T021	FALSE	FALSE	0	0	1	1	none	8.91423504516e-05
S002	T028	TRUE	TRUE	0	0	1	1	none	7.34173372586e-05
S007	T028	TRUE	TRUE	0	0	1	1	none	3.3308961923e-05
S021	T028	TRUE	TRUE	0	0	1	1	none	7.10260202364e-05
S024	T028	TRUE	TRUE	0	0	1	1	none	7.05671748664e-05
S025	T028	TRUE	TRUE	0	0	1	1	none	7.86027609206e-05
S026	T028	TRUE	TRUE	0	0	1	1	none	7.16167347556e-05
S038	T028	TRUE	TRUE	0	0	1	1	none	6.01202637919e-05
S039	T028	TRUE	TRUE	0	0	1	1	none	7.09923678514e-05
S040	T028	TRUE	TRUE	0	0	1	1	none	9.18763476926e-05
S042	T028	TRUE	TRUE	0	0	1	1	none	6.99452938599e-05
S071	T028	TRUE	TRUE	0	0	1	1	none	8.26349379757e-05
S078	T028	TRUE	TRUE	0	0	1	1	none	7.06466476206e-05
S081	T028	TRUE	TRUE	0	0	1	1	none	7.30595706641e-05
S085	T028	TRUE	TRUE	0	0	1	1	none	8.10280969396e-05
S087	T028	TRUE	TRUE	0	0	1	1	none	9.15868957466e-05
S093	T028	TRUE	TRUE	0	0	1	1	none	7.23289405936e-05
S097	T028	TRUE	TRUE	0	0	1	1	none	7.37737376181e-05
S102	T028	TRUE	TRUE	0	0	1	1	none	9.23978967106e-05
S106	T028	TRUE	TRUE	0	0	1	1	none	7.34555692836e-05
S130	T028	TRUE	TRUE	0	0	1	1	none	9.03889790481e-05
T009	T028	FALSE	FALSE	0	0	1	1	none	7.90215059123e-05
T010	T028	FALSE	FALSE	0	0	1	1	none	7.95894926431e-05
T013	T028	FALSE	FALSE	0	0	1	1	none	6.97550682875e-05
T014	T028	TRUE	TRUE	0	0	1	1	none	7.12571174696e-05
T020	T028	TRUE	TRUE	0	0	1	1	none	6.2440514624e-05
T021	T028	FALSE	FALSE	0	0	1	1	none	8.01627696636e-05
S002	T035a	TRUE	TRUE	0	0	1	1	none	8.58819887785e-05
S007	T035a	TRUE	TRUE	0	0	1	1	none	8.57616839161e-05
S021	T035a	TRUE	TRUE	0	0	1	1	none	8.34906717563e-05
S024	T035a	TRUE	TRUE	0	0	1	1	none	8.30318263863e-05
S025	T035a	TRUE	TRUE	0	0	1	1	none	9.10674124405e-05
S026	T035a	TRUE	TRUE	0	0	1	1	none	8.40813862755e-05
S038	T035a	TRUE	TRUE	0	0	1	1	none	9.8158021055e-05
S039	T035a	TRUE	TRUE	0	0	1	1	none	8.34570193713e-05
S040	T035a	TRUE	TRUE	0	0	1	1	none	5.16636393525e-05
S042	T035a	TRUE	TRUE	0	0	1	1	none	8.24099453798e-05
S071	T035a	TRUE	TRUE	0	0	1	1	none	4.24222296356e-05
S078	T035a	TRUE	TRUE	0	0	1	1	none	8.31112991405e-05
S081	T035a	TRUE	TRUE	0	0	1	1	none	8.5524222184e-05
S085	T035a	TRUE	TRUE	0	0	1	1	none	2.25881228855e-05
S087	T035a	TRUE	TRUE	0	0	1	1	none	5.7472908725e-06
S093	T035a	TRUE	TRUE	0	0	1	1	none	3.21162322535e-05
S097	T035a	TRUE	TRUE	0	0	1	1	none	8.6238389138e-05
S102	T035a	TRUE	TRUE	0	0	1	1	none	5.21851883705e-05
S106	T035a	TRUE	TRUE	0	0	1	1	none	8.59202208035e-05
S130	T035a	TRUE	TRUE	0	0	1	1	none	4.549374174e-06
T009	T035a	FALSE	FALSE	0	0	1	1	none	9.14861574322e-05
T010	T035a	FALSE	FALSE	0	0	1	1	none	9.2054144163e-05
T013	T035a	FALSE	FALSE	0	0	1	1	none	0.0001077928255506
T014	T035a	TRUE	TRUE	0	0	1	1	none	8.37217689895e-05
T020	T035a	TRUE	TRUE	0	0	1	1	none	0.0001004782718871
T021	T035a	FALSE	FALSE	0	0	1	1	none	9.26274211835e-05
T028	T035a	TRUE	TRUE	0	0	1	1	none	9.14986910991e-05
S002	T035b	FALSE	FALSE	0	0	1	1	none	2.90818011225e-05
S007	T035b	FALSE	FALSE	0	0	1	1	none	7.38524854601e-05
S021	T035b	FALSE	FALSE	0	0	1	1	none	2.66904841003e-05
S024	T035b	FALSE	FALSE	0	0	1	1	none	2.62316387303e-05
S025	T035b	FALSE	FALSE	0	0	1	1	none	2.76819493265e-05
S026	T035b	FALSE	FALSE	0	0	1	1	none	1.42975824835e-05
S038	T035b	FALSE	FALSE	0	0	1	1	none	8.6248822599e-05
S039	T035b	FALSE	FALSE	0	0	1	1	none	2.66568317153e-05
S040	T035b	FALSE	FALSE	0	0	1	1	none	9.24318007565e-05
S042	T035b	FALSE	FALSE	0	0	1	1	none	2.56097577238e-05
S071	T035b	FALSE	FALSE	0	0	1	1	none	8.31903910396e-05
S078	T035b	FALSE	FALSE	0	0	1	1	none	2.63111114845e-05
S081	T035b	FALSE	FALSE	0	0	1	1	none	2.8724034528e-05
S085	T035b	FALSE	FALSE	0	0	1	1	none	8.15835500035e-05
S087	T035b	FALSE	FALSE	0	0	1	1	none	9.21423488105e-05
S093	T035b	FALSE	FALSE	0	0	1	1	none	7.28843936575e-05
S097	T035b	FALSE	FALSE	0	0	1	1	none	2.2852926024e-05
S102	T035b	FALSE	FALSE	0	0	1	1	none	9.29533497745e-05
S106	T035b	FALSE	FALSE	0	0	1	1	none	2.91200331475e-05
S130	T035b	FALSE	FALSE	0	0	1	1	none	9.0944432112e-05
T009	T035b	FALSE	FALSE	0	0	1	1	none	1.7251213512e-06
T010	T035b	FALSE	FALSE	0	0	1	1	none	3.439662123e-06
T013	T035b	FALSE	FALSE	0	0	1	1	none	9.58836270946e-05
T014	T035b	FALSE	FALSE	0	0	1	1	none	2.69215813335e-05
T020	T035b	FALSE	FALSE	0	0	1	1	none	8.85690734311e-05
T021	T035b	FALSE	FALSE	0	0	1	1	none	4.0129391435e-06
T028	T035b	FALSE	FALSE	0	0	1	1	none	7.95894926431e-05
T035a	T035b	FALSE	FALSE	0	0	1	1	none	9.2054144163e-05
S002	T040	TRUE	TRUE	0	0	1	1	none	1.55627225765e-05
S007	T040	TRUE	TRUE	0	0	1	1	none	6.63309172421e-05
S021	T040	TRUE	TRUE	0	0	1	1	none	5.0924402473e-06
S024	T040	TRUE	TRUE	0	0	1	1	none	3.4870408363e-06
S025	T040	TRUE	TRUE	0	0	1	1	none	2.67456565665e-05
S026	T040	TRUE	TRUE	0	0	1	1	none	1.97596304015e-05
S038	T040	TRUE	TRUE	0	0	1	1	none	7.8727254381e-05
S039	T040	TRUE	TRUE	0	0	1	1	none	5.0587878623e-06
S040	T040	TRUE	TRUE	0	0	1	1	none	8.49102325385e-05
S042	T040	TRUE	TRUE	0	0	1	1	none	5.1582679118e-06
S071	T040	TRUE	TRUE	0	0	1	1	none	7.56688228216e-05
S078	T040	TRUE	TRUE	0	0	1	1	none	7.8724067945e-06
S081	T040	TRUE	TRUE	0	0	1	1	none	4.832882593e-06
S085	T040	TRUE	TRUE	0	0	1	1	none	7.40619817855e-05
S087	T040	TRUE	TRUE	0	0	1	1	none	8.46207805925e-05
S093	T040	TRUE	TRUE	0	0	1	1	none	6.53628254395e-05
S097	T040	TRUE	TRUE	0	0	1	1	none	2.1916633264e-05
S102	T040	TRUE	TRUE	0	0	1	1	none	8.54317815565e-05
S106	T040	TRUE	TRUE	0	0	1	1	none	1.56009546015e-05
S130	T040	TRUE	TRUE	0	0	1	1	none	8.3422863894e-05
T009	T040	FALSE	FALSE	0	0	1	1	none	2.71644015582e-05
T010	T040	FALSE	FALSE	0	0	1	1	none	2.7732388289e-05
T013	T040	FALSE	FALSE	0	0	1	1	none	8.83620588766e-05
T014	T040	TRUE	TRUE	0	0	1	1	none	6.4700915215e-06
T020	T040	TRUE	TRUE	0	0	1	1	none	8.10475052131e-05
T021	T040	FALSE	FALSE	0	0	1	1	none	2.83056653095e-05
T028	T040	TRUE	TRUE	0	0	1	1	none	7.20679244251e-05
T035a	T040	TRUE	TRUE	0	0	1	1	none	8.4532575945e-05
T035b	T040	FALSE	FALSE	0	0	1	1	none	2.7732388289e-05
S002	T056	FALSE	FALSE	0	0	1	1	none	3.22462637269e-05
S007	T056	FALSE	FALSE	0	0	1	1	none	7.70169480645e-05
S021	T056	FALSE	FALSE	0	0	1	1	none	2.98549467047e-05
S024	T056	FALSE	FALSE	0	0	1	1	none	2.93961013347e-05
S025	T056	FALSE	FALSE	0	0	1	1	none	3.08464119309e-05
S026	T056	FALSE	FALSE	0	0	1	1	none	1.74620450879e-05
S038	T056	FALSE	FALSE	0	0	1	1	none	8.94132852034e-05
S039	T056	FALSE	FALSE	0	0	1	1	none	2.98212943197e-05
S040	T056	FALSE	FALSE	0	0	1	1	none	9.55962633609e-05
S042	T056	FALSE	FALSE	0	0	1	1	none	2.87742203282e-05
S071	T056	FALSE	FALSE	0	0	1	1	none	8.6354853644e-05
S078	T056	FALSE	FALSE	0	0	1	1	none	2.94755740889e-05
S081	T056	FALSE	FALSE	0	0	1	1	none	3.18884971324e-05
S085	T056	FALSE	FALSE	0	0	1	1	none	8.47480126079e-05
S087	T056	FALSE	FALSE	0	0	1	1	none	9.53068114149e-05
S093	T056	FALSE	FALSE	0	0	1	1	none	7.60488562619e-05
S097	T056	FALSE	FALSE	0	0	1	1	none	2.60173886284e-05
S102	T056	FALSE	FALSE	0	0	1	1	none	9.61178123789e-05
S106	T056	FALSE	FALSE	0	0	1	1	none	3.22844957519e-05
S130	T056	FALSE	FALSE	0	0	1	1	none	9.41088947164e-05
T009	T056	TRUE	TRUE	1	0	1	1	anc	8.660642327e-07
T010	T056	FALSE	FALSE	0	0	1	1	none	6.6041247274e-06
T013	T056	FALSE	FALSE	0	0	1	1	none	9.9048089699e-05
T014	T056	FALSE	FALSE	0	0	1	1	none	3.00860439379e-05
T020	T056	FALSE	FALSE	0	0	1	1	none	9.17335360355e-05
T021	T056	FALSE	FALSE	0	0	1	1	none	7.1774017479e-06
T028	T056	FALSE	FALSE	0	0	1	1	none	8.27539552475e-05
T035a	T056	FALSE	FALSE	0	0	1	1	none	9.52186067674e-05
T035b	T056	FALSE	FALSE	0	0	1	1	none	5.4575706864e-06
T040	T056	FALSE	FALSE	0	0	1	1	none	3.08968508934e-05
S002	T059	TRUE	TRUE	0	0	1	1	none	9.02416996615e-05
S007	T059	TRUE	TRUE	0	0	1	1	none	9.01213947991e-05
S021	T059	TRUE	TRUE	0	0	1	1	none	8.78503826393e-05
S024	T059	TRUE	TRUE	0	0	1	1	none	8.73915372693e-05
S025	T059	TRUE	TRUE	0	0	1	1	none	9.54271233235e-05
S026	T059	TRUE	TRUE	0	0	1	1	none	8.84410971585e-05
S038	T059	TRUE	TRUE	0	0	1	1	none	0.000102517731938
S039	T059	TRUE	TRUE	0	0	1	1	none	8.78167302543e-05
S040	T059	TRUE	TRUE	0	0	1	1	none	5.1286083305e-06
S042	T059	TRUE	TRUE	0	0	1	1	none	8.67696562628e-05
S071	T059	TRUE	TRUE	0	0	1	1	none	2.45951750406e-05
S078	T059	TRUE	TRUE	0	0	1	1	none	8.74710100235e-05
S081	T059	TRUE	TRUE	0	0	1	1	none	8.9883933067e-05
S085	T059	TRUE	TRUE	0	0	1	1	none	4.51750994825e-05
S087	T059	TRUE	TRUE	0	0	1	1	none	5.57338982895e-05
S093	T059	TRUE	TRUE	0	0	1	1	none	2.59494738525e-05
S097	T059	TRUE	TRUE	0	0	1	1	none	9.0598100021e-05
S102	T059	TRUE	TRUE	0	0	1	1	none	7.9498660955e-06
S106	T059	TRUE	TRUE	0	0	1	1	none	9.02799316865e-05
S130	T059	TRUE	TRUE	0	0	1	1	none	5.4535981591e-05
T009	T059	FALSE	FALSE	0	0	1	1	none	9.58458683152e-05
T010	T059	FALSE	FALSE	0	0	1	1	none	9.6413855046e-05
T013	T059	FALSE	FALSE	0	0	1	1	none	0.0001121525364336
T014	T059	TRUE	TRUE	0	0	1	1	none	8.80814798725e-05
T020	T059	TRUE	TRUE	0	0	1	1	none	0.0001048379827701
T021	T059	FALSE	FALSE	0	0	1	1	none	9.69871320665e-05
T028	T059	TRUE	TRUE	0	0	1	1	none	9.58584019821e-05
T035a	T059	TRUE	TRUE	0	0	1	1	none	5.5645693642e-05
T035b	T059	FALSE	FALSE	0	0	1	1	none	9.6413855046e-05
T040	T059	TRUE	TRUE	0	0	1	1	none	8.8892286828e-05
T056	T059	FALSE	FALSE	0	0	1	1	none	9.95783176504e-05
S002	T065	TRUE	TRUE	0	0	1	1	none	8.02511411896e-05
S007	T065	TRUE	TRUE	0	0	1	1	none	5.4557730584e-05
S021	T065	TRUE	TRUE	0	0	1	1	none	7.78598241674e-05
S024	T065	TRUE	TRUE	0	0	1	1	none	7.74009787974e-05
S025	T065	TRUE	TRUE	0	0	1	1	none	8.54365648516e-05
S026	T065	TRUE	TRUE	0	0	1	1	none	7.84505386866e-05
S038	T065	TRUE	TRUE	0	0	1	1	none	4.4117421889e-06
S039	T065	TRUE	TRUE	0	0	1	1	none	7.78261717824e-05
S040	T065	TRUE	TRUE	0	0	1	1	none	9.87101516236e-05
S042	T065	TRUE	TRUE	0	0	1	1	none	7.67790977909e-05
S071	T065	TRUE	TRUE	0	0	1	1	none	8.94687419067e-05
S078	T065	TRUE	TRUE	0	0	1	1	none	7.74804515516e-05
S081	T065	TRUE	TRUE	0	0	1	1	none	7.98933745951e-05
S085	T065	TRUE	TRUE	0	0	1	1	none	8.78619008706e-05
S087	T065	TRUE	TRUE	0	0	1	1	none	9.84206996776e-05
S093	T065	TRUE	TRUE	0	0	1	1	none	7.91627445246e-05
S097	T065	TRUE	TRUE	0	0	1	1	none	8.06075415491e-05
S102	T065	TRUE	TRUE	0	0	1	1	none	9.92317006416e-05
S106	T065	TRUE	TRUE	0	0	1	1	none	8.02893732146e-05
S130	T065	TRUE	TRUE	0	0	1	1	none	9.72227829791e-05
T009	T065	FALSE	FALSE	0	0	1	1	none	8.58553098433e-05
T010	T065	FALSE	FALSE	0	0	1	1	none	8.64232965741e-05
T013	T065	FALSE	FALSE	0	0	1	1	none	1.17534386025e-05
T014	T065	TRUE	TRUE	0	0	1	1	none	7.80909214006e-05
T020	T065	TRUE	TRUE	0	0	1	1	none	6.731993021e-06
T021	T065	FALSE	FALSE	0	0	1	1	none	8.69965735946e-05
T028	T065	TRUE	TRUE	0	0	1	1	none	6.0294737767e-05
T035a	T065	TRUE	TRUE	0	0	1	1	none	9.83324950301e-05
T035b	T065	FALSE	FALSE	0	0	1	1	none	8.64232965741e-05
T040	T065	TRUE	TRUE	0	0	1	1	none	7.89017283561e-05
T056	T065	FALSE	FALSE	0	0	1	1	none	8.95877591785e-05
T059	T065	TRUE	TRUE	0	0	1	1	none	0.0001026922059131
S002	T069	TRUE	TRUE	0	0	1	1	none	9.8172478146e-05
S007	T069	TRUE	TRUE	0	0	1	1	none	9.80521732836e-05
S021	T069	TRUE	TRUE	0	0	1	1	none	9.57811611238e-05
S024	T069	TRUE	TRUE	0	0	1	1	none	9.53223157538e-05
S025	T069	TRUE	TRUE	0	0	1	1	none	0.000103357901808
S026	T069	TRUE	TRUE	0	0	1	1	none	9.6371875643e-05
S038	T069	TRUE	TRUE	0	0	1	1	none	0.0001104485104225
S039	T069	TRUE	TRUE	0	0	1	1	none	9.57475087388e-05
S040	T069	TRUE	TRUE	0	0	1	1	none	4.1767363242e-05
S042	T069	TRUE	TRUE	0	0	1	1	none	9.47004347473e-05
S071	T069	TRUE	TRUE	0	0	1	1	none	2.27722364271e-05
S078	T069	TRUE	TRUE	0	0	1	1	none	9.5401788508e-05
S081	T069	TRUE	TRUE	0	0	1	1	none	9.78147115515e-05
S085	T069	TRUE	TRUE	0	0	1	1	none	5.3105877967e-05
S087	T069	TRUE	TRUE	0	0	1	1	none	6.3664676774e-05
S093	T069	TRUE	TRUE	0	0	1	1	none	3.3880252337e-05
S097	T069	TRUE	TRUE	0	0	1	1	none	9.85288785055e-05
S102	T069	TRUE	TRUE	0	0	1	1	none	4.228891226e-05
S106	T069	TRUE	TRUE	0	0	1	1	none	9.8210710171e-05
S130	T069	TRUE	TRUE	0	0	1	1	none	6.24667600755e-05
T009	T069	FALSE	FALSE	0	0	1	1	none	0.0001037766467997
T010	T069	FALSE	FALSE	0	0	1	1	none	0.0001043446335305
T013	T069	FALSE	FALSE	0	0	1	1	none	0.0001200833149181
T014	T069	TRUE	TRUE	0	0	1	1	none	9.6012258357e-05
T020	T069	TRUE	TRUE	0	0	1	1	none	0.0001127687612546
T021	T069	FALSE	FALSE	0	0	1	1	none	0.000104917910551
T028	T069	TRUE	TRUE	0	0	1	1	none	0.0001037891804666
T035a	T069	TRUE	TRUE	0	0	1	1	none	6.35764721265e-05
T035b	T069	FALSE	FALSE	0	0	1	1	none	0.0001043446335305
T040	T069	TRUE	TRUE	0	0	1	1	none	9.68230653125e-05
T056	T069	FALSE	FALSE	0	0	1	1	none	0.0001075090961349
T059	T069	TRUE	TRUE	0	0	1	1	none	4.57494175315e-05
T065	T069	TRUE	TRUE	0	0	1	1	none	0.0001106229843976
S002	T073	FALSE	FALSE	0	0	1	1	none	3.02283551635e-05
S007	T073	FALSE	FALSE	0	0	1	1	none	7.49990395011e-05
S021	T073	FALSE	FALSE	0	0	1	1	none	2.78370381413e-05
S024	T073	FALSE	FALSE	0	0	1	1	none	2.73781927713e-05
S025	T073	FALSE	FALSE	0	0	1	1	none	2.88285033675e-05
S026	T073	FALSE	FALSE	0	0	1	1	none	1.54441365245e-05
S038	T073	FALSE	FALSE	0	0	1	1	none	8.739537664e-05
S039	T073	FALSE	FALSE	0	0	1	1	none	2.78033857563e-05
S040	T073	FALSE	FALSE	0	0	1	1	none	9.35783547975e-05
S042	T073	FALSE	FALSE	0	0	1	1	none	2.67563117648e-05
S071	T073	FALSE	FALSE	0	0	1	1	none	8.43369450806e-05
S078	T073	FALSE	FALSE	0	0	1	1	none	2.74576655255e-05
S081	T073	FALSE	FALSE	0	0	1	1	none	2.9870588569e-05
S085	T073	FALSE	FALSE	0	0	1	1	none	8.27301040445e-05
S087	T073	FALSE	FALSE	0	0	1	1	none	9.32889028515e-05
S093	T073	FALSE	FALSE	0	0	1	1	none	7.40309476985e-05
S097	T073	FALSE	FALSE	0	0	1	1	none	2.3999480065e-05
S102	T073	FALSE	FALSE	0	0	1	1	none	9.40999038155e-05
S106	T073	FALSE	FALSE	0	0	1	1	none	3.02665871885e-05
S130	T073	FALSE	FALSE	0	0	1	1	none	9.2090986153e-05
T009	T073	FALSE	FALSE	0	0	1	1	none	4.0182294332e-06
T010	T073	TRUE	TRUE	0	0	1	1	none	2.293108082e-06
T013	T073	FALSE	FALSE	0	0	1	1	none	9.70301811356e-05
T014	T073	FALSE	FALSE	0	0	1	1	none	2.80681353745e-05
T020	T073	FALSE	FALSE	0	0	1	1	none	8.97156274721e-05
T021	T073	TRUE	TRUE	0	0	1	1	none	1.7198310615e-06
T028	T073	FALSE	FALSE	0	0	1	1	none	8.07360466841e-05
T035a	T073	FALSE	FALSE	0	0	1	1	none	9.3200698204e-05
T035b	T073	FALSE	FALSE	0	0	1	1	none	4.586216164e-06
T040	T073	FALSE	FALSE	0	0	1	1	none	2.887894233e-05
T056	T073	FALSE	FALSE	0	0	1	1	none	7.7506787684e-06
T059	T073	FALSE	FALSE	0	0	1	1	none	9.7560409087e-05
T065	T073	FALSE	FALSE	0	0	1	1	none	8.75698506151e-05
T069	T073	FALSE	FALSE	0	0	1	1	none	0.0001054911875715
S002	T075	TRUE	TRUE	0	0	1	1	none	6.98622404206e-05
S007	T075	TRUE	TRUE	0	0	1	1	none	6.8008092875e-05
S021	T075	TRUE	TRUE	0	0	1	1	none	6.74709233984e-05
S024	T075	TRUE	TRUE	0	0	1	1	none	6.70120780284e-05
S025	T075	TRUE	TRUE	0	0	1	1	none	7.50476640826e-05
S026	T075	TRUE	TRUE	0	0	1	1	none	6.80616379176e-05
S038	T075	TRUE	TRUE	0	0	1	1	none	8.04044300139e-05
S039	T075	TRUE	TRUE	0	0	1	1	none	6.74372710134e-05
S040	T075	TRUE	TRUE	0	0	1	1	none	8.83212508546e-05
S042	T075	TRUE	TRUE	0	0	1	1	none	6.63901970219e-05
S071	T075	TRUE	TRUE	0	0	1	1	none	7.90798411377e-05
S078	T075	TRUE	TRUE	0	0	1	1	none	6.70915507826e-05
S081	T075	TRUE	TRUE	0	0	1	1	none	6.95044738261e-05
S085	T075	TRUE	TRUE	0	0	1	1	none	7.74730001016e-05
S087	T075	TRUE	TRUE	0	0	1	1	none	8.80317989086e-05
S093	T075	TRUE	TRUE	0	0	1	1	none	6.87738437556e-05
S097	T075	TRUE	TRUE	0	0	1	1	none	7.02186407801e-05
S102	T075	TRUE	TRUE	0	0	1	1	none	8.88427998726e-05
S106	T075	TRUE	TRUE	0	0	1	1	none	6.99004724456e-05
S130	T075	TRUE	TRUE	0	0	1	1	none	8.68338822101e-05
T009	T075	FALSE	FALSE	0	0	1	1	none	7.54664090743e-05
T010	T075	FALSE	FALSE	0	0	1	1	none	7.60343958051e-05
T013	T075	FALSE	FALSE	0	0	1	1	none	9.00392345095e-05
T014	T075	TRUE	TRUE	0	0	1	1	none	6.77020206316e-05
T020	T075	TRUE	TRUE	0	0	1	1	none	8.2724680846e-05
T021	T075	FALSE	FALSE	0	0	1	1	none	7.66076728256e-05
T028	T075	TRUE	TRUE	0	0	1	1	none	7.3745100058e-05
T035a	T075	TRUE	TRUE	0	0	1	1	none	8.79435942611e-05
T035b	T075	FALSE	FALSE	0	0	1	1	none	7.60343958051e-05
T040	T075	TRUE	TRUE	0	0	1	1	none	6.85128275871e-05
T056	T075	FALSE	FALSE	0	0	1	1	none	7.91988584095e-05
T059	T075	TRUE	TRUE	0	0	1	1	none	9.23033051441e-05
T065	T075	TRUE	TRUE	0	0	1	1	none	8.0578903989e-05
T069	T075	TRUE	TRUE	0	0	1	1	none	0.0001002340836286
T073	T075	FALSE	FALSE	0	0	1	1	none	7.71809498461e-05
S002	T077	FALSE	FALSE	0	0	1	1	none	3.02283551635e-05
S007	T077	FALSE	FALSE	0	0	1	1	none	7.49990395011e-05
S021	T077	FALSE	FALSE	0	0	1	1	none	2.78370381413e-05
S024	T077	FALSE	FALSE	0	0	1	1	none	2.73781927713e-05
S025	T077	FALSE	FALSE	0	0	1	1	none	2.88285033675e-05
S026	T077	FALSE	FALSE	0	0	1	1	none	1.54441365245e-05
S038	T077	FALSE	FALSE	0	0	1	1	none	8.739537664e-05
S039	T077	FALSE	FALSE	0	0	1	1	none	2.78033857563e-05
S040	T077	FALSE	FALSE	0	0	1	1	none	9.35783547975e-05
S042	T077	FALSE	FALSE	0	0	1	1	none	2.67563117648e-05
S071	T077	FALSE	FALSE	0	0	1	1	none	8.43369450806e-05
S078	T077	FALSE	FALSE	0	0	1	1	none	2.74576655255e-05
S081	T077	FALSE	FALSE	0	0	1	1	none	2.9870588569e-05
S085	T077	FALSE	FALSE	0	0	1	1	none	8.27301040445e-05
S087	T077	FALSE	FALSE	0	0	1	1	none	9.32889028515e-05
S093	T077	FALSE	FALSE	0	0	1	1	none	7.40309476985e-05
S097	T077	FALSE	FALSE	0	0	1	1	none	2.3999480065e-05
S102	T077	FALSE	FALSE	0	0	1	1	none	9.40999038155e-05
S106	T077	FALSE	FALSE	0	0	1	1	none	3.02665871885e-05
S130	T077	FALSE	FALSE	0	0	1	1	none	9.2090986153e-05
T009	T077	FALSE	FALSE	0	0	1	1	none	4.0182294332e-06
T010	T077	TRUE	TRUE	0	0	1	1	none	2.293108082e-06
T013	T077	FALSE	FALSE	0	0	1	1	none	9.70301811356e-05
T014	T077	FALSE	FALSE	0	0	1	1	none	2.80681353745e-05
T020	T077	FALSE	FALSE	0	0	1	1	none	8.97156274721e-05
T021	T077	TRUE	TRUE	0	0	1	1	none	1.7198310615e-06
T028	T077	FALSE	FALSE	0	0	1	1	none	8.07360466841e-05
T035a	T077	FALSE	FALSE	0	0	1	1	none	9.3200698204e-05
T035b	T077	FALSE	FALSE	0	0	1	1	none	4.586216164e-06
T040	T077	FALSE	FALSE	0	0	1	1	none	2.887894233e-05
T056	T077	FALSE	FALSE	0	0	1	1	none	7.7506787684e-06
T059	T077	FALSE	FALSE	0	0	1	1	none	9.7560409087e-05
T065	T077	FALSE	FALSE	0	0	1	1	none	8.75698506151e-05
T069	T077	FALSE	FALSE	0	0	1	1	none	0.0001054911875715
T073	T077	TRUE	TRUE	0	0	1	1	none	1.146554041e-06
T075	T077	FALSE	FALSE	0	0	1	1	none	7.71809498461e-05
S002	T087	FALSE	FALSE	0	0	1	1	none	2.9971551321e-05
S007	T087	FALSE	FALSE	0	0	1	1	none	7.47422356586e-05
S021	T087	FALSE	FALSE	0	0	1	1	none	2.75802342988e-05
S024	T087	FALSE	FALSE	0	0	1	1	none	2.71213889288e-05
S025	T087	FALSE	FALSE	0	0	1	1	none	2.8571699525e-05
S026	T087	FALSE	FALSE	0	0	1	1	none	1.5187332682e-05
S038	T087	FALSE	FALSE	0	0	1	1	none	8.71385727975e-05
S039	T087	FALSE	FALSE	0	0	1	1	none	2.75465819138e-05
S040	T087	FALSE	FALSE	0	0	1	1	none	9.3321550955e-05
S042	T087	FALSE	FALSE	0	0	1	1	none	2.64995079223e-05
S071	T087	FALSE	FALSE	0	0	1	1	none	8.40801412381e-05
S078	T087	FALSE	FALSE	0	0	1	1	none	2.7200861683e-05
S081	T087	FALSE	FALSE	0	0	1	1	none	2.96137847265e-05
S085	T087	FALSE	FALSE	0	0	1	1	none	8.2473300202e-05
S087	T087	FALSE	FALSE	0	0	1	1	none	9.3032099009e-05
S093	T087	FALSE	FALSE	0	0	1	1	none	7.3774143856e-05
S097	T087	FALSE	FALSE	0	0	1	1	none	2.37426762225e-05
S102	T087	FALSE	FALSE	0	0	1	1	none	9.3843099973e-05
S106	T087	FALSE	FALSE	0	0	1	1	none	3.0009783346e-05
S130	T087	FALSE	FALSE	0	0	1	1	none	9.18341823105e-05
T009	T087	FALSE	FALSE	0	0	1	1	none	3.7614255907e-06
T010	T087	FALSE	FALSE	0	0	1	1	none	3.1828582805e-06
T013	T087	FALSE	FALSE	0	0	1	1	none	9.67733772931e-05
T014	T087	FALSE	FALSE	0	0	1	1	none	2.7811331532e-05
T020	T087	FALSE	FALSE	0	0	1	1	none	8.94588236296e-05
T021	T087	FALSE	FALSE	0	0	1	1	none	3.756135301e-06
T028	T087	FALSE	FALSE	0	0	1	1	none	8.04792428416e-05
T035a	T087	FALSE	FALSE	0	0	1	1	none	9.29438943615e-05
T035b	T087	FALSE	FALSE	0	0	1	1	none	4.3294123215e-06
T040	T087	FALSE	FALSE	0	0	1	1	none	2.86221384875e-05
T056	T087	FALSE	FALSE	0	0	1	1	none	7.4938749259e-06
T059	T087	FALSE	FALSE	0	0	1	1	none	9.73036052445e-05
T065	T087	FALSE	FALSE	0	0	1	1	none	8.73130467726e-05
T069	T087	FALSE	FALSE	0	0	1	1	none	0.000105234383729
T073	T087	FALSE	FALSE	0	0	1	1	none	4.3294123215e-06
T075	T087	FALSE	FALSE	0	0	1	1	none	7.69241460036e-05
T077	T087	FALSE	FALSE	0	0	1	1	none	4.3294123215e-06
S002	T095	TRUE	TRUE	0	0	1	1	none	8.44529204871e-05
S007	T095	TRUE	TRUE	0	0	1	1	none	8.43326156247e-05
S021	T095	TRUE	TRUE	0	0	1	1	none	8.20616034649e-05
S024	T095	TRUE	TRUE	0	0	1	1	none	8.16027580949e-05
S025	T095	TRUE	TRUE	0	0	1	1	none	8.96383441491e-05
S026	T095	TRUE	TRUE	0	0	1	1	none	8.26523179841e-05
S038	T095	TRUE	TRUE	0	0	1	1	none	9.67289527636e-05
S039	T095	TRUE	TRUE	0	0	1	1	none	8.20279510799e-05
S040	T095	TRUE	TRUE	0	0	1	1	none	5.02345710611e-05
S042	T095	TRUE	TRUE	0	0	1	1	none	8.09808770884e-05
S071	T095	TRUE	TRUE	0	0	1	1	none	4.09931613442e-05
S078	T095	TRUE	TRUE	0	0	1	1	none	8.16822308491e-05
S081	T095	TRUE	TRUE	0	0	1	1	none	8.40951538926e-05
S085	T095	TRUE	TRUE	0	0	1	1	none	2.11590545941e-05
S087	T095	TRUE	TRUE	0	0	1	1	none	3.1716685401e-06
S093	T095	TRUE	TRUE	0	0	1	1	none	3.06871639621e-05
S097	T095	TRUE	TRUE	0	0	1	1	none	8.48093208466e-05
S102	T095	TRUE	TRUE	0	0	1	1	none	5.07561200791e-05
S106	T095	TRUE	TRUE	0	0	1	1	none	8.44911525121e-05
S130	T095	TRUE	TRUE	0	0	1	1	none	1.9737518416e-06
T009	T095	FALSE	FALSE	0	0	1	1	none	9.00570891408e-05
T010	T095	FALSE	FALSE	0	0	1	1	none	9.06250758716e-05
T013	T095	FALSE	FALSE	0	0	1	1	none	0.0001063637572592
T014	T095	TRUE	TRUE	0	0	1	1	none	8.22927006981e-05
T020	T095	TRUE	TRUE	0	0	1	1	none	9.90492035957e-05
T021	T095	FALSE	FALSE	0	0	1	1	none	9.11983528921e-05
T028	T095	TRUE	TRUE	0	0	1	1	none	9.00696228077e-05
T035a	T095	TRUE	TRUE	0	0	1	1	none	4.2300179336e-06
T035b	T095	FALSE	FALSE	0	0	1	1	none	9.06250758716e-05
T040	T095	TRUE	TRUE	0	0	1	1	none	8.31035076536e-05
T056	T095	FALSE	FALSE	0	0	1	1	none	9.3789538476e-05
T059	T095	TRUE	TRUE	0	0	1	1	none	5.42166253506e-05
T065	T095	TRUE	TRUE	0	0	1	1	none	9.69034267387e-05
T069	T095	TRUE	TRUE	0	0	1	1	none	6.21474038351e-05
T073	T095	FALSE	FALSE	0	0	1	1	none	9.17716299126e-05
T075	T095	TRUE	TRUE	0	0	1	1	none	8.65145259697e-05
T077	T095	FALSE	FALSE	0	0	1	1	none	9.17716299126e-05
T087	T095	FALSE	FALSE	0	0	1	1	none	9.15148260701e-05
S002	T099a	TRUE	TRUE	0	0	1	1	none	8.53446203225e-05
S007	T099a	TRUE	TRUE	0	0	1	1	none	8.52243154601e-05
S021	T099a	TRUE	TRUE	0	0	1	1	none	8.29533033003e-05
S024	T099a	TRUE	TRUE	0	0	1	1	none	8.24944579303e-05
S025	T099a	TRUE	TRUE	0	0	1	1	none	9.05300439845e-05
S026	T099a	TRUE	TRUE	0	0	1	1	none	8.35440178195e-05
S038	T099a	TRUE	TRUE	0	0	1	1	none	9.7620652599e-05
S039	T099a	TRUE	TRUE	0	0	1	1	none	8.29196509153e-05
S040	T099a	TRUE	TRUE	0	0	1	1	none	5.11262708965e-05
S042	T099a	TRUE	TRUE	0	0	1	1	none	8.18725769238e-05
S071	T099a	TRUE	TRUE	0	0	1	1	none	4.18848611796e-05
S078	T099a	TRUE	TRUE	0	0	1	1	none	8.25739306845e-05
S081	T099a	TRUE	TRUE	0	0	1	1	none	8.4986853728e-05
S085	T099a	TRUE	TRUE	0	0	1	1	none	2.20507544295e-05
S087	T099a	TRUE	TRUE	0	0	1	1	none	5.2099224165e-06
S093	T099a	TRUE	TRUE	0	0	1	1	none	3.15788637975e-05
S097	T099a	TRUE	TRUE	0	0	1	1	none	8.5701020682e-05
S102	T099a	TRUE	TRUE	0	0	1	1	none	5.16478199145e-05
S106	T099a	TRUE	TRUE	0	0	1	1	none	8.53828523475e-05
S130	T099a	TRUE	TRUE	0	0	1	1	none	4.012005718e-06
T009	T099a	FALSE	FALSE	0	0	1	1	none	9.09487889762e-05
T010	T099a	FALSE	FALSE	0	0	1	1	none	9.1516775707e-05
T013	T099a	FALSE	FALSE	0	0	1	1	none	0.0001072554570946
T014	T099a	TRUE	TRUE	0	0	1	1	none	8.31844005335e-05
T020	T099a	TRUE	TRUE	0	0	1	1	none	9.99409034311e-05
T021	T099a	FALSE	FALSE	0	0	1	1	none	9.20900527275e-05
T028	T099a	TRUE	TRUE	0	0	1	1	none	9.09613226431e-05
T035a	T099a	TRUE	TRUE	0	0	1	1	none	3.975163728e-06
T035b	T099a	FALSE	FALSE	0	0	1	1	none	9.1516775707e-05
T040	T099a	TRUE	TRUE	0	0	1	1	none	8.3995207489e-05
T056	T099a	FALSE	FALSE	0	0	1	1	none	9.46812383114e-05
T059	T099a	TRUE	TRUE	0	0	1	1	none	5.5108325186e-05
T065	T099a	TRUE	TRUE	0	0	1	1	none	9.77951265741e-05
T069	T099a	TRUE	TRUE	0	0	1	1	none	6.30391036705e-05
T073	T099a	FALSE	FALSE	0	0	1	1	none	9.2663329748e-05
T075	T099a	TRUE	TRUE	0	0	1	1	none	8.74062258051e-05
T077	T099a	FALSE	FALSE	0	0	1	1	none	9.2663329748e-05
T087	T099a	FALSE	FALSE	0	0	1	1	none	9.24065259055e-05
T095	T099a	TRUE	TRUE	0	0	1	1	none	3.6926494776e-06
S002	T102	FALSE	FALSE	0	0	1	1	none	8.91115339911e-05
S007	T102	FALSE	FALSE	0	0	1	1	none	8.89912291287e-05
S021	T102	FALSE	FALSE	0	0	1	1	none	8.67202169689e-05
S024	T102	FALSE	FALSE	0	0	1	1	none	8.62613715989e-05
S025	T102	FALSE	FALSE	0	0	1	1	none	9.42969576531e-05
S026	T102	FALSE	FALSE	0	0	1	1	none	8.73109314881e-05
S038	T102	FALSE	FALSE	0	0	1	1	none	0.0001013875662676
S039	T102	FALSE	FALSE	0	0	1	1	none	8.66865645839e-05
S040	T102	FALSE	FALSE	0	0	1	1	none	5.48931845651e-05
S042	T102	FALSE	FALSE	0	0	1	1	none	8.56394905924e-05
S071	T102	FALSE	FALSE	0	0	1	1	none	4.56517748482e-05
S078	T102	FALSE	FALSE	0	0	1	1	none	8.63408443531e-05
S081	T102	FALSE	FALSE	0	0	1	1	none	8.87537673966e-05
S085	T102	FALSE	FALSE	0	0	1	1	none	2.58176680981e-05
S087	T102	FALSE	FALSE	0	0	1	1	none	7.8302820441e-06
S093	T102	FALSE	FALSE	0	0	1	1	none	3.53457774661e-05
S097	T102	FALSE	FALSE	0	0	1	1	none	8.94679343506e-05
S102	T102	FALSE	FALSE	0	0	1	1	none	5.54147335831e-05
S106	T102	FALSE	FALSE	0	0	1	1	none	8.91497660161e-05
S130	T102	FALSE	FALSE	0	0	1	1	none	6.6323653456e-06
T009	T102	FALSE	FALSE	0	0	1	1	none	9.47157026448e-05
T010	T102	FALSE	FALSE	0	0	1	1	none	9.52836893756e-05
T013	T102	FALSE	FALSE	0	0	1	1	none	0.0001110223707632
T014	T102	FALSE	FALSE	0	0	1	1	none	8.69513142021e-05
T020	T102	FALSE	FALSE	0	0	1	1	none	0.0001037078170997
T021	T102	FALSE	FALSE	0	0	1	1	none	9.58569663961e-05
T028	T102	FALSE	FALSE	0	0	1	1	none	9.47282363117e-05
T035a	T102	FALSE	FALSE	0	0	1	1	none	8.8886314376e-06
T035b	T102	FALSE	FALSE	0	0	1	1	none	9.52836893756e-05
T040	T102	FALSE	FALSE	0	0	1	1	none	8.77621211576e-05
T056	T102	FALSE	FALSE	0	0	1	1	none	9.844815198e-05
T059	T102	FALSE	FALSE	0	0	1	1	none	5.88752388546e-05
T065	T102	FALSE	FALSE	0	0	1	1	none	0.0001015620402427
T069	T102	FALSE	FALSE	0	0	1	1	none	6.68060173391e-05
T073	T102	FALSE	FALSE	0	0	1	1	none	9.64302434166e-05
T075	T102	FALSE	FALSE	0	0	1	1	none	9.11731394737e-05
T077	T102	FALSE	FALSE	0	0	1	1	none	9.64302434166e-05
T087	T102	FALSE	FALSE	0	0	1	1	none	9.61734395741e-05
T095	T102	TRUE	TRUE	1	0	1	1	anc	5.732770205e-07
T099a	T102	FALSE	FALSE	0	0	1	1	none	8.3512629816e-06
S002	T104	FALSE	FALSE	0	0	1	1	none	7.66868844387e-05
S007	T104	FALSE	FALSE	0	0	1	1	none	3.65785091031e-05
S021	T104	FALSE	FALSE	0	0	1	1	none	7.42955674165e-05
S024	T104	FALSE	FALSE	0	0	1	1	none	7.38367220465e-05
S025	T104	FALSE	FALSE	0	0	1	1	none	8.18723081007e-05
S026	T104	FALSE	FALSE	0	0	1	1	none	7.48862819357e-05
S038	T104	FALSE	FALSE	0	0	1	1	none	6.3389810972e-05
S039	T104	FALSE	FALSE	0	0	1	1	none	7.42619150315e-05
S040	T104	FALSE	FALSE	0	0	1	1	none	9.51458948727e-05
S042	T104	FALSE	FALSE	0	0	1	1	none	7.321484104e-05
S071	T104	FALSE	FALSE	0	0	1	1	none	8.59044851558e-05
S078	T104	FALSE	FALSE	0	0	1	1	none	7.39161948007e-05
S081	T104	FALSE	FALSE	0	0	1	1	none	7.63291178442e-05
S085	T104	FALSE	FALSE	0	0	1	1	none	8.42976441197e-05
S087	T104	FALSE	FALSE	0	0	1	1	none	9.48564429267e-05
S093	T104	FALSE	FALSE	0	0	1	1	none	7.55984877737e-05
S097	T104	FALSE	FALSE	0	0	1	1	none	7.70432847982e-05
S102	T104	FALSE	FALSE	0	0	1	1	none	9.56674438907e-05
S106	T104	FALSE	FALSE	0	0	1	1	none	7.67251164637e-05
S130	T104	FALSE	FALSE	0	0	1	1	none	9.36585262282e-05
T009	T104	FALSE	FALSE	0	0	1	1	none	8.22910530924e-05
T010	T104	FALSE	FALSE	0	0	1	1	none	8.28590398232e-05
T013	T104	FALSE	FALSE	0	0	1	1	none	7.30246154676e-05
T014	T104	FALSE	FALSE	0	0	1	1	none	7.45266646497e-05
T020	T104	FALSE	FALSE	0	0	1	1	none	6.57100618041e-05
T021	T104	FALSE	FALSE	0	0	1	1	none	8.34323168437e-05
T028	T104	FALSE	FALSE	0	0	1	1	none	4.00209810821e-05
T035a	T104	FALSE	FALSE	0	0	1	1	none	9.47682382792e-05
T035b	T104	FALSE	FALSE	0	0	1	1	none	8.28590398232e-05
T040	T104	FALSE	FALSE	0	0	1	1	none	7.53374716052e-05
T056	T104	FALSE	FALSE	0	0	1	1	none	8.60235024276e-05
T059	T104	FALSE	FALSE	0	0	1	1	none	9.91279491622e-05
T065	T104	FALSE	FALSE	0	0	1	1	none	6.35642849471e-05
T069	T104	FALSE	FALSE	0	0	1	1	none	0.0001070587276467
T073	T104	FALSE	FALSE	0	0	1	1	none	8.40055938642e-05
T075	T104	FALSE	FALSE	0	0	1	1	none	7.70146472381e-05
T077	T104	FALSE	FALSE	0	0	1	1	none	8.40055938642e-05
T087	T104	FALSE	FALSE	0	0	1	1	none	8.37487900217e-05
T095	T104	FALSE	FALSE	0	0	1	1	none	9.33391699878e-05
T099a	T104	FALSE	FALSE	0	0	1	1	none	9.42308698232e-05
T102	T104	FALSE	FALSE	0	0	1	1	none	9.79977834918e-05
S002	T105	FALSE	FALSE	0	0	1	1	none	8.19709722511e-05
S007	T105	FALSE	FALSE	0	0	1	1	none	5.62775616455e-05
S021	T105	FALSE	FALSE	0	0	1	1	none	7.95796552289e-05
S024	T105	FALSE	FALSE	0	0	1	1	none	7.91208098589e-05
S025	T105	FALSE	FALSE	0	0	1	1	none	8.71563959131e-05
S026	T105	FALSE	FALSE	0	0	1	1	none	8.01703697481e-05
S038	T105	FALSE	FALSE	0	0	1	1	none	6.1315732504e-06
S039	T105	FALSE	FALSE	0	0	1	1	none	7.95460028439e-05
S040	T105	FALSE	FALSE	0	0	1	1	none	0.0001004299826851
S042	T105	FALSE	FALSE	0	0	1	1	none	7.84989288524e-05
S071	T105	FALSE	FALSE	0	0	1	1	none	9.11885729682e-05
S078	T105	FALSE	FALSE	0	0	1	1	none	7.92002826131e-05
S081	T105	FALSE	FALSE	0	0	1	1	none	8.16132056566e-05
S085	T105	FALSE	FALSE	0	0	1	1	none	8.95817319321e-05
S087	T105	FALSE	FALSE	0	0	1	1	none	0.0001001405307391
S093	T105	FALSE	FALSE	0	0	1	1	none	8.08825755861e-05
S097	T105	FALSE	FALSE	0	0	1	1	none	8.23273726106e-05
S102	T105	FALSE	FALSE	0	0	1	1	none	0.0001009515317031
S106	T105	FALSE	FALSE	0	0	1	1	none	8.20092042761e-05
S130	T105	FALSE	FALSE	0	0	1	1	none	9.89426140406e-05
T009	T105	FALSE	FALSE	0	0	1	1	none	8.75751409048e-05
T010	T105	FALSE	FALSE	0	0	1	1	none	8.81431276356e-05
T013	T105	FALSE	FALSE	0	0	1	1	none	1.3473269664e-05
T014	T105	FALSE	FALSE	0	0	1	1	none	7.98107524621e-05
T020	T105	FALSE	FALSE	0	0	1	1	none	8.4518240825e-06
T021	T105	FALSE	FALSE	0	0	1	1	none	8.87164046561e-05
T028	T105	FALSE	FALSE	0	0	1	1	none	6.20145688285e-05
T035a	T105	FALSE	FALSE	0	0	1	1	none	0.0001000523260916
T035b	T105	FALSE	FALSE	0	0	1	1	none	8.81431276356e-05
T040	T105	FALSE	FALSE	0	0	1	1	none	8.06215594176e-05
T056	T105	FALSE	FALSE	0	0	1	1	none	9.130759024e-05
T059	T105	FALSE	FALSE	0	0	1	1	none	0.0001044120369746
T065	T105	TRUE	TRUE	1	0	1	1	anc	5.732770205e-07
T069	T105	FALSE	FALSE	0	0	1	1	none	0.0001123428154591
T073	T105	FALSE	FALSE	0	0	1	1	none	8.92896816766e-05
T075	T105	FALSE	FALSE	0	0	1	1	none	8.22987350505e-05
T077	T105	FALSE	FALSE	0	0	1	1	none	8.92896816766e-05
T087	T105	FALSE	FALSE	0	0	1	1	none	8.90328778341e-05
T095	T105	FALSE	FALSE	0	0	1	1	none	9.86232578002e-05
T099a	T105	FALSE	FALSE	0	0	1	1	none	9.95149576356e-05
T102	T105	FALSE	FALSE	0	0	1	1	none	0.0001032818713042
T104	T105	FALSE	FALSE	0	0	1	1	none	6.52841160086e-05
S002	T107	FALSE	FALSE	0	0	1	1	none	8.91115339911e-05
S007	T107	FALSE	FALSE	0	0	1	1	none	8.89912291287e-05
S021	T107	FALSE	FALSE	0	0	1	1	none	8.67202169689e-05
S024	T107	FALSE	FALSE	0	0	1	1	none	8.62613715989e-05
S025	T107	FALSE	FALSE	0	0	1	1	none	9.42969576531e-05
S026	T107	FALSE	FALSE	0	0	1	1	none	8.73109314881e-05
S038	T107	FALSE	FALSE	0	0	1	1	none	0.0001013875662676
S039	T107	FALSE	FALSE	0	0	1	1	none	8.66865645839e-05
S040	T107	FALSE	FALSE	0	0	1	1	none	5.48931845651e-05
S042	T107	FALSE	FALSE	0	0	1	1	none	8.56394905924e-05
S071	T107	FALSE	FALSE	0	0	1	1	none	4.56517748482e-05
S078	T107	FALSE	FALSE	0	0	1	1	none	8.63408443531e-05
S081	T107	FALSE	FALSE	0	0	1	1	none	8.87537673966e-05
S085	T107	FALSE	FALSE	0	0	1	1	none	2.58176680981e-05
S087	T107	FALSE	FALSE	0	0	1	1	none	7.8302820441e-06
S093	T107	FALSE	FALSE	0	0	1	1	none	3.53457774661e-05
S097	T107	FALSE	FALSE	0	0	1	1	none	8.94679343506e-05
S102	T107	FALSE	FALSE	0	0	1	1	none	5.54147335831e-05
S106	T107	FALSE	FALSE	0	0	1	1	none	8.91497660161e-05
S130	T107	FALSE	FALSE	0	0	1	1	none	6.6323653456e-06
T009	T107	FALSE	FALSE	0	0	1	1	none	9.47157026448e-05
T010	T107	FALSE	FALSE	0	0	1	1	none	9.52836893756e-05
T013	T107	FALSE	FALSE	0	0	1	1	none	0.0001110223707632
T014	T107	FALSE	FALSE	0	0	1	1	none	8.69513142021e-05
T020	T107	FALSE	FALSE	0	0	1	1	none	0.0001037078170997
T021	T107	FALSE	FALSE	0	0	1	1	none	9.58569663961e-05
T028	T107	FALSE	FALSE	0	0	1	1	none	9.47282363117e-05
T035a	T107	FALSE	FALSE	0	0	1	1	none	8.8886314376e-06
T035b	T107	FALSE	FALSE	0	0	1	1	none	9.52836893756e-05
T040	T107	FALSE	FALSE	0	0	1	1	none	8.77621211576e-05
T056	T107	FALSE	FALSE	0	0	1	1	none	9.844815198e-05
T059	T107	FALSE	FALSE	0	0	1	1	none	5.88752388546e-05
T065	T107	FALSE	FALSE	0	0	1	1	none	0.0001015620402427
T069	T107	FALSE	FALSE	0	0	1	1	none	6.68060173391e-05
T073	T107	FALSE	FALSE	0	0	1	1	none	9.64302434166e-05
T075	T107	FALSE	FALSE	0	0	1	1	none	9.11731394737e-05
T077	T107	FALSE	FALSE	0	0	1	1	none	9.64302434166e-05
T087	T107	FALSE	FALSE	0	0	1	1	none	9.61734395741e-05
T095	T107	TRUE	TRUE	1	0	1	1	anc	5.732770205e-07
T099a	T107	FALSE	FALSE	0	0	1	1	none	8.3512629816e-06
T102	T107	FALSE	FALSE	0	0	1	1	none	2.293108082e-06
T104	T107	FALSE	FALSE	0	0	1	1	none	9.79977834918e-05
T105	T107	FALSE	FALSE	0	0	1	1	none	0.0001032818713042
S002	T126	TRUE	TRUE	0	0	1	1	none	0.00011470580412
S007	T126	TRUE	TRUE	0	0	1	1	none	0.0001145854992576
S021	T126	TRUE	TRUE	0	0	1	1	none	0.0001123144870978
S024	T126	TRUE	TRUE	0	0	1	1	none	0.0001118556417278
S025	T126	TRUE	TRUE	0	0	1	1	none	0.000119891227782
S026	T126	TRUE	TRUE	0	0	1	1	none	0.000112905201617
S038	T126	TRUE	TRUE	0	0	1	1	none	0.0001269818363965
S039	T126	TRUE	TRUE	0	0	1	1	none	0.0001122808347128
S040	T126	TRUE	TRUE	0	0	1	1	none	5.8300689216e-05
S042	T126	TRUE	TRUE	0	0	1	1	none	0.0001112337607213
S071	T126	TRUE	TRUE	0	0	1	1	none	3.93055624011e-05
S078	T126	TRUE	TRUE	0	0	1	1	none	0.000111935114482
S081	T126	TRUE	TRUE	0	0	1	1	none	0.0001143480375255
S085	T126	TRUE	TRUE	0	0	1	1	none	6.9639203941e-05
S087	T126	TRUE	TRUE	0	0	1	1	none	8.0198002748e-05
S093	T126	TRUE	TRUE	0	0	1	1	none	5.0413578311e-05
S097	T126	TRUE	TRUE	0	0	1	1	none	0.0001150622044795
S102	T126	TRUE	TRUE	0	0	1	1	none	5.8822238234e-05
S106	T126	TRUE	TRUE	0	0	1	1	none	0.000114744036145
S130	T126	TRUE	TRUE	0	0	1	1	none	7.90000860495e-05
T009	T126	FALSE	FALSE	0	0	1	1	none	0.0001203099727737
T010	T126	FALSE	FALSE	0	0	1	1	none	0.0001208779595045
T013	T126	FALSE	FALSE	0	0	1	1	none	0.0001366166408921
T014	T126	TRUE	TRUE	0	0	1	1	none	0.000112545584331
T020	T126	TRUE	TRUE	0	0	1	1	none	0.0001293020872286
T021	T126	FALSE	FALSE	0	0	1	1	none	0.000121451236525
T028	T126	TRUE	TRUE	0	0	1	1	none	0.0001203225064406
T035a	T126	TRUE	TRUE	0	0	1	1	none	8.01097981005e-05
T035b	T126	FALSE	FALSE	0	0	1	1	none	0.0001208779595045
T040	T126	TRUE	TRUE	0	0	1	1	none	0.0001133563912865
T056	T126	FALSE	FALSE	0	0	1	1	none	0.0001240424221089
T059	T126	TRUE	TRUE	0	0	1	1	none	6.22827435055e-05
T065	T126	TRUE	TRUE	0	0	1	1	none	0.0001271563103716
T069	T126	TRUE	TRUE	0	0	1	1	none	5.6301011354e-05
T073	T126	FALSE	FALSE	0	0	1	1	none	0.0001220245135455
T075	T126	TRUE	TRUE	0	0	1	1	none	0.0001167674096026
T077	T126	FALSE	FALSE	0	0	1	1	none	0.0001220245135455
T087	T126	FALSE	FALSE	0	0	1	1	none	0.000121767709703
T095	T126	TRUE	TRUE	0	0	1	1	none	7.86807298091e-05
T099a	T126	TRUE	TRUE	0	0	1	1	none	7.95724296445e-05
T102	T126	FALSE	FALSE	0	0	1	1	none	8.33393433131e-05
T104	T126	FALSE	FALSE	0	0	1	1	none	0.0001235920536207
T105	T126	FALSE	FALSE	0	0	1	1	none	0.0001288761414331
T107	T126	FALSE	FALSE	0	0	1	1	none	8.33393433131e-05
S002	T156	FALSE	FALSE	0	0	1	1	none	7.97301674109e-05
S007	T156	FALSE	FALSE	0	0	1	1	none	5.40367568053e-05
S021	T156	FALSE	FALSE	0	0	1	1	none	7.73388503887e-05
S024	T156	FALSE	FALSE	0	0	1	1	none	7.68800050187e-05
S025	T156	FALSE	FALSE	0	0	1	1	none	8.49155910729e-05
S026	T156	FALSE	FALSE	0	0	1	1	none	7.79295649079e-05
S038	T156	FALSE	FALSE	0	0	1	1	none	7.4246990242e-06
S039	T156	FALSE	FALSE	0	0	1	1	none	7.73051980037e-05
S040	T156	FALSE	FALSE	0	0	1	1	none	9.81891778449e-05
S042	T156	FALSE	FALSE	0	0	1	1	none	7.62581240122e-05
S071	T156	FALSE	FALSE	0	0	1	1	none	8.8947768128e-05
S078	T156	FALSE	FALSE	0	0	1	1	none	7.69594777729e-05
S081	T156	FALSE	FALSE	0	0	1	1	none	7.93724008164e-05
S085	T156	FALSE	FALSE	0	0	1	1	none	8.73409270919e-05
S087	T156	FALSE	FALSE	0	0	1	1	none	9.78997258989e-05
S093	T156	FALSE	FALSE	0	0	1	1	none	7.86417707459e-05
S097	T156	FALSE	FALSE	0	0	1	1	none	8.00865677704e-05
S102	T156	FALSE	FALSE	0	0	1	1	none	9.87107268629e-05
S106	T156	FALSE	FALSE	0	0	1	1	none	7.97683994359e-05
S130	T156	FALSE	FALSE	0	0	1	1	none	9.67018092004e-05
T009	T156	FALSE	FALSE	0	0	1	1	none	8.53343360646e-05
T010	T156	FALSE	FALSE	0	0	1	1	none	8.59023227954e-05
T013	T156	FALSE	FALSE	0	0	1	1	none	1.70595035198e-05
T014	T156	FALSE	FALSE	0	0	1	1	none	7.75699476219e-05
T020	T156	FALSE	FALSE	0	0	1	1	none	9.7449498563e-06
T021	T156	FALSE	FALSE	0	0	1	1	none	8.64755998159e-05
T028	T156	FALSE	FALSE	0	0	1	1	none	5.97737639883e-05
T035a	T156	FALSE	FALSE	0	0	1	1	none	9.78115212514e-05
T035b	T156	FALSE	FALSE	0	0	1	1	none	8.59023227954e-05
T040	T156	FALSE	FALSE	0	0	1	1	none	7.83807545774e-05
T056	T156	FALSE	FALSE	0	0	1	1	none	8.90667853998e-05
T059	T156	FALSE	FALSE	0	0	1	1	none	0.0001021712321344
T065	T156	FALSE	FALSE	0	0	1	1	none	7.5991729993e-06
T069	T156	FALSE	FALSE	0	0	1	1	none	0.0001101020106189
T073	T156	FALSE	FALSE	0	0	1	1	none	8.70488768364e-05
T075	T156	FALSE	FALSE	0	0	1	1	none	8.00579302103e-05
T077	T156	FALSE	FALSE	0	0	1	1	none	8.70488768364e-05
T087	T156	FALSE	FALSE	0	0	1	1	none	8.67920729939e-05
T095	T156	FALSE	FALSE	0	0	1	1	none	9.638245296e-05
T099a	T156	FALSE	FALSE	0	0	1	1	none	9.72741527954e-05
T102	T156	FALSE	FALSE	0	0	1	1	none	0.000101041066464
T104	T156	FALSE	FALSE	0	0	1	1	none	6.30433111684e-05
T105	T156	FALSE	FALSE	0	0	1	1	none	9.3190040608e-06
T107	T156	FALSE	FALSE	0	0	1	1	none	0.000101041066464
T126	T156	FALSE	FALSE	0	0	1	1	none	0.0001266353365929
S002	T159a	TRUE	TRUE	0	0	1	1	none	2.7361970061e-05
S007	T159a	TRUE	TRUE	0	0	1	1	none	7.21326543986e-05
S021	T159a	TRUE	TRUE	0	0	1	1	none	2.49706530388e-05
S024	T159a	TRUE	TRUE	0	0	1	1	none	2.45118076688e-05
S025	T159a	TRUE	TRUE	0	0	1	1	none	2.5962118265e-05
S026	T159a	TRUE	TRUE	0	0	1	1	none	1.2577751422e-05
S038	T159a	TRUE	TRUE	0	0	1	1	none	8.45289915375e-05
S039	T159a	TRUE	TRUE	0	0	1	1	none	2.49370006538e-05
S040	T159a	TRUE	TRUE	0	0	1	1	none	9.0711969695e-05
S042	T159a	TRUE	TRUE	0	0	1	1	none	2.38899266623e-05
S071	T159a	TRUE	TRUE	0	0	1	1	none	8.14705599781e-05
S078	T159a	TRUE	TRUE	0	0	1	1	none	2.4591280423e-05
S081	T159a	TRUE	TRUE	0	0	1	1	none	2.70042034665e-05
S085	T159a	TRUE	TRUE	0	0	1	1	none	7.9863718942e-05
S087	T159a	TRUE	TRUE	0	0	1	1	none	9.0422517749e-05
S093	T159a	TRUE	TRUE	0	0	1	1	none	7.1164562596e-05
S097	T159a	TRUE	TRUE	0	0	1	1	none	2.11330949625e-05
S102	T159a	TRUE	TRUE	0	0	1	1	none	9.1233518713e-05
S106	T159a	TRUE	TRUE	0	0	1	1	none	2.7400202086e-05
S130	T159a	TRUE	TRUE	0	0	1	1	none	8.92246010505e-05
T009	T159a	TRUE	TRUE	0	1	1	1	desc	5.785673102e-07
T010	T159a	TRUE	TRUE	0	1	1	1	desc	1.146554041e-06
T013	T159a	FALSE	FALSE	0	0	1	1	none	9.41637960331e-05
T014	T159a	TRUE	TRUE	0	0	1	1	none	2.5201750272e-05
T020	T159a	TRUE	TRUE	0	0	1	1	none	8.68492423696e-05
T021	T159a	TRUE	TRUE	0	1	1	1	desc	1.7198310615e-06
T028	T159a	TRUE	TRUE	0	0	1	1	none	7.78696615816e-05
T035a	T159a	TRUE	TRUE	0	0	1	1	none	9.03343131015e-05
T035b	T159a	TRUE	TRUE	0	1	1	1	desc	5.732770205e-07
T040	T159a	TRUE	TRUE	0	0	1	1	none	2.60125572275e-05
T056	T159a	FALSE	FALSE	0	1	1	1	desc	4.3110166454e-06
T059	T159a	TRUE	TRUE	0	0	1	1	none	9.46940239845e-05
T065	T159a	TRUE	TRUE	0	0	1	1	none	8.47034655126e-05
T069	T159a	TRUE	TRUE	0	0	1	1	none	0.000102624802469
T073	T159a	TRUE	TRUE	0	1	1	1	desc	2.293108082e-06
T075	T159a	TRUE	TRUE	0	0	1	1	none	7.43145647436e-05
T077	T159a	TRUE	TRUE	0	1	1	1	desc	2.293108082e-06
T087	T159a	TRUE	TRUE	0	1	1	1	desc	1.463027219e-06
T095	T159a	TRUE	TRUE	0	0	1	1	none	8.89052448101e-05
T099a	T159a	TRUE	TRUE	0	0	1	1	none	8.97969446455e-05
T102	T159a	FALSE	FALSE	0	0	1	1	none	9.35638583141e-05
T104	T159a	FALSE	FALSE	0	0	1	1	none	8.11392087617e-05
T105	T159a	FALSE	FALSE	0	0	1	1	none	8.64232965741e-05
T107	T159a	FALSE	FALSE	0	0	1	1	none	9.35638583141e-05
T126	T159a	TRUE	TRUE	0	0	1	1	none	0.000119158128443
T156	T159a	FALSE	FALSE	0	0	1	1	none	8.41824917339e-05
S002	T182	FALSE	FALSE	0	0	1	1	none	8.13121356266e-05
S007	T182	FALSE	FALSE	0	0	1	1	none	5.5618725021e-05
S021	T182	FALSE	FALSE	0	0	1	1	none	7.89208186044e-05
S024	T182	FALSE	FALSE	0	0	1	1	none	7.84619732344e-05
S025	T182	FALSE	FALSE	0	0	1	1	none	8.64975592886e-05
S026	T182	FALSE	FALSE	0	0	1	1	none	7.95115331236e-05
S038	T182	FALSE	FALSE	0	0	1	1	none	9.0066672399e-06
S039	T182	FALSE	FALSE	0	0	1	1	none	7.88871662194e-05
S040	T182	FALSE	FALSE	0	0	1	1	none	9.97711460606e-05
S042	T182	FALSE	FALSE	0	0	1	1	none	7.78400922279e-05
S071	T182	FALSE	FALSE	0	0	1	1	none	9.05297363437e-05
S078	T182	FALSE	FALSE	0	0	1	1	none	7.85414459886e-05
S081	T182	FALSE	FALSE	0	0	1	1	none	8.09543690321e-05
S085	T182	FALSE	FALSE	0	0	1	1	none	8.89228953076e-05
S087	T182	FALSE	FALSE	0	0	1	1	none	9.94816941146e-05
S093	T182	FALSE	FALSE	0	0	1	1	none	8.02237389616e-05
S097	T182	FALSE	FALSE	0	0	1	1	none	8.16685359861e-05
S102	T182	FALSE	FALSE	0	0	1	1	none	0.0001002926950786
S106	T182	FALSE	FALSE	0	0	1	1	none	8.13503676516e-05
S130	T182	FALSE	FALSE	0	0	1	1	none	9.82837774161e-05
T009	T182	FALSE	FALSE	0	0	1	1	none	8.69163042803e-05
T010	T182	FALSE	FALSE	0	0	1	1	none	8.74842910111e-05
T013	T182	FALSE	FALSE	0	0	1	1	none	1.86414717355e-05
T014	T182	FALSE	FALSE	0	0	1	1	none	7.91519158376e-05
T020	T182	FALSE	FALSE	0	0	1	1	none	1.1326918072e-05
T021	T182	FALSE	FALSE	0	0	1	1	none	8.80575680316e-05
T028	T182	FALSE	FALSE	0	0	1	1	none	6.1355732204e-05
T035a	T182	FALSE	FALSE	0	0	1	1	none	9.93934894671e-05
T035b	T182	FALSE	FALSE	0	0	1	1	none	8.74842910111e-05
T040	T182	FALSE	FALSE	0	0	1	1	none	7.99627227931e-05
T056	T182	FALSE	FALSE	0	0	1	1	none	9.06487536155e-05
T059	T182	FALSE	FALSE	0	0	1	1	none	0.0001037532003501
T065	T182	FALSE	FALSE	0	0	1	1	none	9.181141215e-06
T069	T182	FALSE	FALSE	0	0	1	1	none	0.0001116839788346
T073	T182	FALSE	FALSE	0	0	1	1	none	8.86308450521e-05
T075	T182	FALSE	FALSE	0	0	1	1	none	8.1639898426e-05
T077	T182	FALSE	FALSE	0	0	1	1	none	8.86308450521e-05
T087	T182	FALSE	FALSE	0	0	1	1	none	8.83740412096e-05
T095	T182	FALSE	FALSE	0	0	1	1	none	9.79644211757e-05
T099a	T182	FALSE	FALSE	0	0	1	1	none	9.88561210111e-05
T102	T182	FALSE	FALSE	0	0	1	1	none	0.0001026230346797
T104	T182	FALSE	FALSE	0	0	1	1	none	6.46252793841e-05
T105	T182	FALSE	FALSE	0	0	1	1	none	1.09009722765e-05
T107	T182	FALSE	FALSE	0	0	1	1	none	0.0001026230346797
T126	T182	FALSE	FALSE	0	0	1	1	none	0.0001282173048086
T156	T182	FALSE	FALSE	0	0	1	1	none	7.5136133953e-06
T159a	T182	FALSE	FALSE	0	0	1	1	none	8.57644599496e-05
S002	T188	TRUE	TRUE	0	0	1	1	none	6.85933331846e-05
S007	T188	TRUE	TRUE	0	0	1	1	none	2.8484957849e-05
S021	T188	TRUE	TRUE	0	0	1	1	none	6.62020161624e-05
S024	T188	TRUE	TRUE	0	0	1	1	none	6.57431707924e-05
S025	T188	TRUE	TRUE	0	0	1	1	none	7.37787568466e-05
S026	T188	TRUE	TRUE	0	0	1	1	none	6.67927306816e-05
S038	T188	TRUE	TRUE	0	0	1	1	none	5.52962597179e-05
S039	T188	TRUE	TRUE	0	0	1	1	none	6.61683637774e-05
S040	T188	TRUE	TRUE	0	0	1	1	none	8.70523436186e-05
S042	T188	TRUE	TRUE	0	0	1	1	none	6.51212897859e-05
S071	T188	TRUE	TRUE	0	0	1	1	none	7.78109339017e-05
S078	T188	TRUE	TRUE	0	0	1	1	none	6.58226435466e-05
S081	T188	TRUE	TRUE	0	0	1	1	none	6.82355665901e-05
S085	T188	TRUE	TRUE	0	0	1	1	none	7.62040928656e-05
S087	T188	TRUE	TRUE	0	0	1	1	none	8.67628916726e-05
S093	T188	TRUE	TRUE	0	0	1	1	none	6.75049365196e-05
S097	T188	TRUE	TRUE	0	0	1	1	none	6.89497335441e-05
S102	T188	TRUE	TRUE	0	0	1	1	none	8.75738926366e-05
S106	T188	TRUE	TRUE	0	0	1	1	none	6.86315652096e-05
S130	T188	TRUE	TRUE	0	0	1	1	none	8.55649749741e-05
T009	T188	FALSE	FALSE	0	0	1	1	none	7.41975018383e-05
T010	T188	FALSE	FALSE	0	0	1	1	none	7.47654885691e-05
T013	T188	FALSE	FALSE	0	0	1	1	none	6.49310642135e-05
T014	T188	TRUE	TRUE	0	0	1	1	none	6.64331133956e-05
T020	T188	TRUE	TRUE	0	0	1	1	none	5.761651055e-05
T021	T188	FALSE	FALSE	0	0	1	1	none	7.53387655896e-05
T028	T188	TRUE	TRUE	0	0	1	1	none	2.3623962646e-05
T035a	T188	TRUE	TRUE	0	0	1	1	none	8.66746870251e-05
T035b	T188	FALSE	FALSE	0	0	1	1	none	7.47654885691e-05
T040	T188	TRUE	TRUE	0	0	1	1	none	6.72439203511e-05
T056	T188	FALSE	FALSE	0	0	1	1	none	7.79299511735e-05
T059	T188	TRUE	TRUE	0	0	1	1	none	9.10343979081e-05
T065	T188	TRUE	TRUE	0	0	1	1	none	5.5470733693e-05
T069	T188	TRUE	TRUE	0	0	1	1	none	9.89651763926e-05
T073	T188	FALSE	FALSE	0	0	1	1	none	7.59120426101e-05
T075	T188	TRUE	TRUE	0	0	1	1	none	6.8921095984e-05
T077	T188	FALSE	FALSE	0	0	1	1	none	7.59120426101e-05
T087	T188	FALSE	FALSE	0	0	1	1	none	7.56552387676e-05
T095	T188	TRUE	TRUE	0	0	1	1	none	8.52456187337e-05
T099a	T188	TRUE	TRUE	0	0	1	1	none	8.61373185691e-05
T102	T188	FALSE	FALSE	0	0	1	1	none	8.99042322377e-05
T104	T188	FALSE	FALSE	0	0	1	1	none	3.51969770081e-05
T105	T188	FALSE	FALSE	0	0	1	1	none	5.71905647545e-05
T107	T188	FALSE	FALSE	0	0	1	1	none	8.99042322377e-05
T126	T188	TRUE	TRUE	0	0	1	1	none	0.0001154985023666
T156	T188	FALSE	FALSE	0	0	1	1	none	5.49497599143e-05
T159a	T188	TRUE	TRUE	0	0	1	1	none	7.30456575076e-05
T182	T188	FALSE	FALSE	0	0	1	1	none	5.653172813e-05
S002	T192	FALSE	FALSE	0	0	1	1	none	0.0001288433301868
S007	T192	FALSE	FALSE	0	0	1	1	none	0.0001287230253244
S021	T192	FALSE	FALSE	0	0	1	1	none	0.0001264520131646
S024	T192	FALSE	FALSE	0	0	1	1	none	0.0001259931677946
S025	T192	FALSE	FALSE	0	0	1	1	none	0.0001340287538488
S026	T192	FALSE	FALSE	0	0	1	1	none	0.0001270427276838
S038	T192	FALSE	FALSE	0	0	1	1	none	0.0001411193624633
S039	T192	FALSE	FALSE	0	0	1	1	none	0.0001264183607796
S040	T192	FALSE	FALSE	0	0	1	1	none	7.24382152828e-05
S042	T192	FALSE	FALSE	0	0	1	1	none	0.0001253712867881
S071	T192	FALSE	FALSE	0	0	1	1	none	5.34430884679e-05
S078	T192	FALSE	FALSE	0	0	1	1	none	0.0001260726405488
S081	T192	FALSE	FALSE	0	0	1	1	none	0.0001284855635923
S085	T192	FALSE	FALSE	0	0	1	1	none	8.37767300078e-05
S087	T192	FALSE	FALSE	0	0	1	1	none	9.43355288148e-05
S093	T192	FALSE	FALSE	0	0	1	1	none	6.45511043778e-05
S097	T192	FALSE	FALSE	0	0	1	1	none	0.0001291997305463
S102	T192	FALSE	FALSE	0	0	1	1	none	7.29597643008e-05
S106	T192	FALSE	FALSE	0	0	1	1	none	0.0001288815622118
S130	T192	FALSE	FALSE	0	0	1	1	none	9.31376121163e-05
T009	T192	FALSE	FALSE	0	0	1	1	none	0.0001344474988405
T010	T192	FALSE	FALSE	0	0	1	1	none	0.0001350154855713
T013	T192	FALSE	FALSE	0	0	1	1	none	0.0001507541669589
T014	T192	FALSE	FALSE	0	0	1	1	none	0.0001266831103978
T020	T192	FALSE	FALSE	0	0	1	1	none	0.0001434396132954
T021	T192	FALSE	FALSE	0	0	1	1	none	0.0001355887625918
T028	T192	FALSE	FALSE	0	0	1	1	none	0.0001344600325074
T035a	T192	FALSE	FALSE	0	0	1	1	none	9.42473241673e-05
T035b	T192	FALSE	FALSE	0	0	1	1	none	0.0001350154855713
T040	T192	FALSE	FALSE	0	0	1	1	none	0.0001274939173533
T056	T192	FALSE	FALSE	0	0	1	1	none	0.0001381799481757
T059	T192	FALSE	FALSE	0	0	1	1	none	7.64202695723e-05
T065	T192	FALSE	FALSE	0	0	1	1	none	0.0001412938364384
T069	T192	FALSE	FALSE	0	0	1	1	none	7.04385374208e-05
T073	T192	FALSE	FALSE	0	0	1	1	none	0.0001361620396123
T075	T192	FALSE	FALSE	0	0	1	1	none	0.0001309049356694
T077	T192	FALSE	FALSE	0	0	1	1	none	0.0001361620396123
T087	T192	FALSE	FALSE	0	0	1	1	none	0.0001359052357698
T095	T192	FALSE	FALSE	0	0	1	1	none	9.28182558759e-05
T099a	T192	FALSE	FALSE	0	0	1	1	none	9.37099557113e-05
T102	T192	FALSE	FALSE	0	0	1	1	none	9.74768693799e-05
T104	T192	FALSE	FALSE	0	0	1	1	none	0.0001377295796875
T105	T192	FALSE	FALSE	0	0	1	1	none	0.0001430136674999
T107	T192	FALSE	FALSE	0	0	1	1	none	9.74768693799e-05
T126	T192	TRUE	TRUE	1	0	1	1	anc	1.054572192e-06
T156	T192	FALSE	FALSE	0	0	1	1	none	0.0001407728626597
T159a	T192	FALSE	FALSE	0	0	1	1	none	0.0001332956545098
T182	T192	FALSE	FALSE	0	0	1	1	none	0.0001423548308754
T188	T192	FALSE	FALSE	0	0	1	1	none	0.0001296360284334
S002	T223	FALSE	FALSE	0	0	1	1	none	8.13121356266e-05
S007	T223	FALSE	FALSE	0	0	1	1	none	5.5618725021e-05
S021	T223	FALSE	FALSE	0	0	1	1	none	7.89208186044e-05
S024	T223	FALSE	FALSE	0	0	1	1	none	7.84619732344e-05
S025	T223	FALSE	FALSE	0	0	1	1	none	8.64975592886e-05
S026	T223	FALSE	FALSE	0	0	1	1	none	7.95115331236e-05
S038	T223	FALSE	FALSE	0	0	1	1	none	9.0066672399e-06
S039	T223	FALSE	FALSE	0	0	1	1	none	7.88871662194e-05
S040	T223	FALSE	FALSE	0	0	1	1	none	9.97711460606e-05
S042	T223	FALSE	FALSE	0	0	1	1	none	7.78400922279e-05
S071	T223	FALSE	FALSE	0	0	1	1	none	9.05297363437e-05
S078	T223	FALSE	FALSE	0	0	1	1	none	7.85414459886e-05
S081	T223	FALSE	FALSE	0	0	1	1	none	8.09543690321e-05
S085	T223	FALSE	FALSE	0	0	1	1	none	8.89228953076e-05
S087	T223	FALSE	FALSE	0	0	1	1	none	9.94816941146e-05
S093	T223	FALSE	FALSE	0	0	1	1	none	8.02237389616e-05
S097	T223	FALSE	FALSE	0	0	1	1	none	8.16685359861e-05
S102	T223	FALSE	FALSE	0	0	1	1	none	0.0001002926950786
S106	T223	FALSE	FALSE	0	0	1	1	none	8.13503676516e-05
S130	T223	FALSE	FALSE	0	0	1	1	none	9.82837774161e-05
T009	T223	FALSE	FALSE	0	0	1	1	none	8.69163042803e-05
T010	T223	FALSE	FALSE	0	0	1	1	none	8.74842910111e-05
T013	T223	FALSE	FALSE	0	0	1	1	none	1.86414717355e-05
T014	T223	FALSE	FALSE	0	0	1	1	none	7.91519158376e-05
T020	T223	FALSE	FALSE	0	0	1	1	none	1.1326918072e-05
T021	T223	FALSE	FALSE	0	0	1	1	none	8.80575680316e-05
T028	T223	FALSE	FALSE	0	0	1	1	none	6.1355732204e-05
T035a	T223	FALSE	FALSE	0	0	1	1	none	9.93934894671e-05
T035b	T223	FALSE	FALSE	0	0	1	1	none	8.74842910111e-05
T040	T223	FALSE	FALSE	0	0	1	1	none	7.99627227931e-05
T056	T223	FALSE	FALSE	0	0	1	1	none	9.06487536155e-05
T059	T223	FALSE	FALSE	0	0	1	1	none	0.0001037532003501
T065	T223	FALSE	FALSE	0	0	1	1	none	9.181141215e-06
T069	T223	FALSE	FALSE	0	0	1	1	none	0.0001116839788346
T073	T223	FALSE	FALSE	0	0	1	1	none	8.86308450521e-05
T075	T223	FALSE	FALSE	0	0	1	1	none	8.1639898426e-05
T077	T223	FALSE	FALSE	0	0	1	1	none	8.86308450521e-05
T087	T223	FALSE	FALSE	0	0	1	1	none	8.83740412096e-05
T095	T223	FALSE	FALSE	0	0	1	1	none	9.79644211757e-05
T099a	T223	FALSE	FALSE	0	0	1	1	none	9.88561210111e-05
T102	T223	FALSE	FALSE	0	0	1	1	none	0.0001026230346797
T104	T223	FALSE	FALSE	0	0	1	1	none	6.46252793841e-05
T105	T223	FALSE	FALSE	0	0	1	1	none	1.09009722765e-05
T107	T223	FALSE	FALSE	0	0	1	1	none	0.0001026230346797
T126	T223	FALSE	FALSE	0	0	1	1	none	0.0001282173048086
T156	T223	FALSE	FALSE	0	0	1	1	none	7.5136133953e-06
T159a	T223	FALSE	FALSE	0	0	1	1	none	8.57644599496e-05
T182	T223	FALSE	FALSE	0	0	1	1	none	3.439662123e-06
T188	T223	FALSE	FALSE	0	0	1	1	none	5.653172813e-05
T192	T223	FALSE	FALSE	0	0	1	1	none	0.0001423548308754
S002	T225	FALSE	FALSE	0	0	1	1	none	8.83293227184e-05
S007	T225	FALSE	FALSE	0	0	1	1	none	6.26359121128e-05
S021	T225	FALSE	FALSE	0	0	1	1	none	8.59380056962e-05
S024	T225	FALSE	FALSE	0	0	1	1	none	8.54791603262e-05
S025	T225	FALSE	FALSE	0	0	1	1	none	9.35147463804e-05
S026	T225	FALSE	FALSE	0	0	1	1	none	8.65287202154e-05
S038	T225	FALSE	FALSE	0	0	1	1	none	1.60238543317e-05
S039	T225	FALSE	FALSE	0	0	1	1	none	8.59043533112e-05
S040	T225	FALSE	FALSE	0	0	1	1	none	0.0001067883331524
S042	T225	FALSE	FALSE	0	0	1	1	none	8.48572793197e-05
S071	T225	FALSE	FALSE	0	0	1	1	none	9.75469234355e-05
S078	T225	FALSE	FALSE	0	0	1	1	none	8.55586330804e-05
S081	T225	FALSE	FALSE	0	0	1	1	none	8.79715561239e-05
S085	T225	FALSE	FALSE	0	0	1	1	none	9.59400823994e-05
S087	T225	FALSE	FALSE	0	0	1	1	none	0.0001064988812064
S093	T225	FALSE	FALSE	0	0	1	1	none	8.72409260534e-05
S097	T225	FALSE	FALSE	0	0	1	1	none	8.86857230779e-05
S102	T225	FALSE	FALSE	0	0	1	1	none	0.0001073098821704
S106	T225	FALSE	FALSE	0	0	1	1	none	8.83675547434e-05
S130	T225	FALSE	FALSE	0	0	1	1	none	0.0001053009645079
T009	T225	FALSE	FALSE	0	0	1	1	none	9.39334913721e-05
T010	T225	FALSE	FALSE	0	0	1	1	none	9.45014781029e-05
T013	T225	FALSE	FALSE	0	0	1	1	none	2.56586588273e-05
T014	T225	FALSE	FALSE	0	0	1	1	none	8.61691029294e-05
T020	T225	FALSE	FALSE	0	0	1	1	none	1.83441051638e-05
T021	T225	FALSE	FALSE	0	0	1	1	none	9.50747551234e-05
T028	T225	FALSE	FALSE	0	0	1	1	none	6.83729192958e-05
T035a	T225	FALSE	FALSE	0	0	1	1	none	0.0001064106765589
T035b	T225	FALSE	FALSE	0	0	1	1	none	9.45014781029e-05
T040	T225	FALSE	FALSE	0	0	1	1	none	8.69799098849e-05
T056	T225	FALSE	FALSE	0	0	1	1	none	9.76659407073e-05
T059	T225	FALSE	FALSE	0	0	1	1	none	0.0001107703874419
T065	T225	FALSE	FALSE	0	0	1	1	none	1.61983283068e-05
T069	T225	FALSE	FALSE	0	0	1	1	none	0.0001187011659264
T073	T225	FALSE	FALSE	0	0	1	1	none	9.56480321439e-05
T075	T225	FALSE	FALSE	0	0	1	1	none	8.86570855178e-05
T077	T225	FALSE	FALSE	0	0	1	1	none	9.56480321439e-05
T087	T225	FALSE	FALSE	0	0	1	1	none	9.53912283014e-05
T095	T225	FALSE	FALSE	0	0	1	1	none	0.0001049816082675
T099a	T225	FALSE	FALSE	0	0	1	1	none	0.0001058733081029
T102	T225	FALSE	FALSE	0	0	1	1	none	0.0001096402217715
T104	T225	FALSE	FALSE	0	0	1	1	none	7.16424664759e-05
T105	T225	FALSE	FALSE	0	0	1	1	none	1.79181593683e-05
T107	T225	FALSE	FALSE	0	0	1	1	none	0.0001096402217715
T126	T225	FALSE	FALSE	0	0	1	1	none	0.0001352344919004
T156	T225	FALSE	FALSE	0	0	1	1	none	1.31853714715e-05
T159a	T225	FALSE	FALSE	0	0	1	1	none	9.27816470414e-05
T182	T225	FALSE	FALSE	0	0	1	1	none	1.61127687028e-05
T188	T225	FALSE	FALSE	0	0	1	1	none	6.35489152218e-05
T192	T225	FALSE	FALSE	0	0	1	1	none	0.0001493720179672
T223	T225	FALSE	FALSE	0	0	1	1	none	1.61127687028e-05
S002	T230	FALSE	FALSE	0	0	1	1	none	3.02283551635e-05
S007	T230	FALSE	FALSE	0	0	1	1	none	7.49990395011e-05
S021	T230	FALSE	FALSE	0	0	1	1	none	2.78370381413e-05
S024	T230	FALSE	FALSE	0	0	1	1	none	2.73781927713e-05
S025	T230	FALSE	FALSE	0	0	1	1	none	2.88285033675e-05
S026	T230	FALSE	FALSE	0	0	1	1	none	1.54441365245e-05
S038	T230	FALSE	FALSE	0	0	1	1	none	8.739537664e-05
S039	T230	FALSE	FALSE	0	0	1	1	none	2.78033857563e-05
S040	T230	FALSE	FALSE	0	0	1	1	none	9.35783547975e-05
S042	T230	FALSE	FALSE	0	0	1	1	none	2.67563117648e-05
S071	T230	FALSE	FALSE	0	0	1	1	none	8.43369450806e-05
S078	T230	FALSE	FALSE	0	0	1	1	none	2.74576655255e-05
S081	T230	FALSE	FALSE	0	0	1	1	none	2.9870588569e-05
S085	T230	FALSE	FALSE	0	0	1	1	none	8.27301040445e-05
S087	T230	FALSE	FALSE	0	0	1	1	none	9.32889028515e-05
S093	T230	FALSE	FALSE	0	0	1	1	none	7.40309476985e-05
S097	T230	FALSE	FALSE	0	0	1	1	none	2.3999480065e-05
S102	T230	FALSE	FALSE	0	0	1	1	none	9.40999038155e-05
S106	T230	FALSE	FALSE	0	0	1	1	none	3.02665871885e-05
S130	T230	FALSE	FALSE	0	0	1	1	none	9.2090986153e-05
T009	T230	FALSE	FALSE	0	0	1	1	none	2.8716753922e-06
T010	T230	FALSE	FALSE	0	0	1	1	none	4.586216164e-06
T013	T230	FALSE	FALSE	0	0	1	1	none	9.70301811356e-05
T014	T230	FALSE	FALSE	0	0	1	1	none	2.80681353745e-05
T020	T230	FALSE	FALSE	0	0	1	1	none	8.97156274721e-05
T021	T230	FALSE	FALSE	0	0	1	1	none	5.1594931845e-06
T028	T230	FALSE	FALSE	0	0	1	1	none	8.07360466841e-05
T035a	T230	FALSE	FALSE	0	0	1	1	none	9.3200698204e-05
T035b	T230	FALSE	FALSE	0	0	1	1	none	2.293108082e-06
T040	T230	FALSE	FALSE	0	0	1	1	none	2.887894233e-05
T056	T230	FALSE	FALSE	0	0	1	1	none	6.6041247274e-06
T059	T230	FALSE	FALSE	0	0	1	1	none	9.7560409087e-05
T065	T230	FALSE	FALSE	0	0	1	1	none	8.75698506151e-05
T069	T230	FALSE	FALSE	0	0	1	1	none	0.0001054911875715
T073	T230	FALSE	FALSE	0	0	1	1	none	5.732770205e-06
T075	T230	FALSE	FALSE	0	0	1	1	none	7.71809498461e-05
T077	T230	FALSE	FALSE	0	0	1	1	none	5.732770205e-06
T087	T230	FALSE	FALSE	0	0	1	1	none	5.4759663625e-06
T095	T230	FALSE	FALSE	0	0	1	1	none	9.17716299126e-05
T099a	T230	FALSE	FALSE	0	0	1	1	none	9.2663329748e-05
T102	T230	FALSE	FALSE	0	0	1	1	none	9.64302434166e-05
T104	T230	FALSE	FALSE	0	0	1	1	none	8.40055938642e-05
T105	T230	FALSE	FALSE	0	0	1	1	none	8.92896816766e-05
T107	T230	FALSE	FALSE	0	0	1	1	none	9.64302434166e-05
T126	T230	FALSE	FALSE	0	0	1	1	none	0.0001220245135455
T156	T230	FALSE	FALSE	0	0	1	1	none	8.70488768364e-05
T159a	T230	TRUE	TRUE	1	0	1	1	anc	1.146554041e-06
T182	T230	FALSE	FALSE	0	0	1	1	none	8.86308450521e-05
T188	T230	FALSE	FALSE	0	0	1	1	none	7.59120426101e-05
T192	T230	FALSE	FALSE	0	0	1	1	none	0.0001361620396123
T223	T230	FALSE	FALSE	0	0	1	1	none	8.86308450521e-05
T225	T230	FALSE	FALSE	0	0	1	1	none	9.56480321439e-05
S002	T232	TRUE	TRUE	0	0	1	1	none	0.000112818050415
S007	T232	TRUE	TRUE	0	0	1	1	none	0.0001126977455526
S021	T232	TRUE	TRUE	0	0	1	1	none	0.0001104267333928
S024	T232	TRUE	TRUE	0	0	1	1	none	0.0001099678880228
S025	T232	TRUE	TRUE	0	0	1	1	none	0.000118003474077
S026	T232	TRUE	TRUE	0	0	1	1	none	0.000111017447912
S038	T232	TRUE	TRUE	0	0	1	1	none	0.0001250940826915
S039	T232	TRUE	TRUE	0	0	1	1	none	0.0001103930810078
S040	T232	TRUE	TRUE	0	0	1	1	none	5.6412935511e-05
S042	T232	TRUE	TRUE	0	0	1	1	none	0.0001093460070163
S071	T232	TRUE	TRUE	0	0	1	1	none	3.74178086961e-05
S078	T232	TRUE	TRUE	0	0	1	1	none	0.000110047360777
S081	T232	TRUE	TRUE	0	0	1	1	none	0.0001124602838205
S085	T232	TRUE	TRUE	0	0	1	1	none	6.7751450236e-05
S087	T232	TRUE	TRUE	0	0	1	1	none	7.8310249043e-05
S093	T232	TRUE	TRUE	0	0	1	1	none	4.8525824606e-05
S097	T232	TRUE	TRUE	0	0	1	1	none	0.0001131744507745
S102	T232	TRUE	TRUE	0	0	1	1	none	5.6934484529e-05
S106	T232	TRUE	TRUE	0	0	1	1	none	0.00011285628244
S130	T232	TRUE	TRUE	0	0	1	1	none	7.71123323445e-05
T009	T232	FALSE	FALSE	0	0	1	1	none	0.0001184222190687
T010	T232	FALSE	FALSE	0	0	1	1	none	0.0001189902057995
T013	T232	FALSE	FALSE	0	0	1	1	none	0.0001347288871871
T014	T232	TRUE	TRUE	0	0	1	1	none	0.000110657830626
T020	T232	TRUE	TRUE	0	0	1	1	none	0.0001274143335236
T021	T232	FALSE	FALSE	0	0	1	1	none	0.00011956348282
T028	T232	TRUE	TRUE	0	0	1	1	none	0.0001184347527356
T035a	T232	TRUE	TRUE	0	0	1	1	none	7.82220443955e-05
T035b	T232	FALSE	FALSE	0	0	1	1	none	0.0001189902057995
T040	T232	TRUE	TRUE	0	0	1	1	none	0.0001114686375815
T056	T232	FALSE	FALSE	0	0	1	1	none	0.0001221546684039
T059	T232	TRUE	TRUE	0	0	1	1	none	6.03949898005e-05
T065	T232	TRUE	TRUE	0	0	1	1	none	0.0001252685566666
T069	T232	TRUE	TRUE	0	0	1	1	none	5.4413257649e-05
T073	T232	FALSE	FALSE	0	0	1	1	none	0.0001201367598405
T075	T232	TRUE	TRUE	0	0	1	1	none	0.0001148796558976
T077	T232	FALSE	FALSE	0	0	1	1	none	0.0001201367598405
T087	T232	FALSE	FALSE	0	0	1	1	none	0.000119879955998
T095	T232	TRUE	TRUE	0	0	1	1	none	7.67929761041e-05
T099a	T232	TRUE	TRUE	0	0	1	1	none	7.76846759395e-05
T102	T232	FALSE	FALSE	0	0	1	1	none	8.14515896081e-05
T104	T232	FALSE	FALSE	0	0	1	1	none	0.0001217042999157
T105	T232	FALSE	FALSE	0	0	1	1	none	0.0001269883877281
T107	T232	FALSE	FALSE	0	0	1	1	none	8.14515896081e-05
T126	T232	TRUE	TRUE	0	0	1	1	none	6.083475503e-06
T156	T232	FALSE	FALSE	0	0	1	1	none	0.0001247475828879
T159a	T232	TRUE	TRUE	0	0	1	1	none	0.000117270374738
T182	T232	FALSE	FALSE	0	0	1	1	none	0.0001263295511036
T188	T232	TRUE	TRUE	0	0	1	1	none	0.0001136107486616
T192	T232	FALSE	FALSE	0	0	1	1	none	2.02210015698e-05
T223	T232	FALSE	FALSE	0	0	1	1	none	0.0001263295511036
T225	T232	FALSE	FALSE	0	0	1	1	none	0.0001333467381954
T230	T232	FALSE	FALSE	0	0	1	1	none	0.0001201367598405
S002	T241	FALSE	FALSE	0	0	1	1	none	9.79289443411e-05
S007	T241	FALSE	FALSE	0	0	1	1	none	7.22355337355e-05
S021	T241	FALSE	FALSE	0	0	1	1	none	9.55376273189e-05
S024	T241	FALSE	FALSE	0	0	1	1	none	9.50787819489e-05
S025	T241	FALSE	FALSE	0	0	1	1	none	0.0001031143680031
S026	T241	FALSE	FALSE	0	0	1	1	none	9.61283418381e-05
S038	T241	FALSE	FALSE	0	0	1	1	none	2.20895453404e-05
S039	T241	FALSE	FALSE	0	0	1	1	none	9.55039749339e-05
S040	T241	FALSE	FALSE	0	0	1	1	none	0.0001163879547751
S042	T241	FALSE	FALSE	0	0	1	1	none	9.44569009424e-05
S071	T241	FALSE	FALSE	0	0	1	1	none	0.0001071465450582
S078	T241	FALSE	FALSE	0	0	1	1	none	9.51582547031e-05
S081	T241	FALSE	FALSE	0	0	1	1	none	9.75711777466e-05
S085	T241	FALSE	FALSE	0	0	1	1	none	0.0001055397040221
S087	T241	FALSE	FALSE	0	0	1	1	none	0.0001160985028291
S093	T241	FALSE	FALSE	0	0	1	1	none	9.68405476761e-05
S097	T241	FALSE	FALSE	0	0	1	1	none	9.82853447006e-05
S102	T241	FALSE	FALSE	0	0	1	1	none	0.0001169095037931
S106	T241	FALSE	FALSE	0	0	1	1	none	9.79671763661e-05
S130	T241	FALSE	FALSE	0	0	1	1	none	0.0001149005861306
T009	T241	FALSE	FALSE	0	0	1	1	none	0.0001035331129948
T010	T241	FALSE	FALSE	0	0	1	1	none	0.0001041010997256
T013	T241	FALSE	FALSE	0	0	1	1	none	1.1523656217e-05
T014	T241	FALSE	FALSE	0	0	1	1	none	9.57687245521e-05
T020	T241	FALSE	FALSE	0	0	1	1	none	2.44097961725e-05
T021	T241	FALSE	FALSE	0	0	1	1	none	0.0001046743767461
T028	T241	FALSE	FALSE	0	0	1	1	none	7.79725409185e-05
T035a	T241	FALSE	FALSE	0	0	1	1	none	0.0001160102981816
T035b	T241	FALSE	FALSE	0	0	1	1	none	0.0001041010997256
T040	T241	FALSE	FALSE	0	0	1	1	none	9.65795315076e-05
T056	T241	FALSE	FALSE	0	0	1	1	none	0.00010726556233
T059	T241	FALSE	FALSE	0	0	1	1	none	0.0001203700090646
T065	T241	FALSE	FALSE	0	0	1	1	none	1.99709112335e-05
T069	T241	FALSE	FALSE	0	0	1	1	none	0.0001283007875491
T073	T241	FALSE	FALSE	0	0	1	1	none	0.0001052476537666
T075	T241	FALSE	FALSE	0	0	1	1	none	9.82567071405e-05
T077	T241	FALSE	FALSE	0	0	1	1	none	0.0001052476537666
T087	T241	FALSE	FALSE	0	0	1	1	none	0.0001049908499241
T095	T241	FALSE	FALSE	0	0	1	1	none	0.0001145812298902
T099a	T241	FALSE	FALSE	0	0	1	1	none	0.0001154729297256
T102	T241	FALSE	FALSE	0	0	1	1	none	0.0001192398433942
T104	T241	FALSE	FALSE	0	0	1	1	none	8.12420880986e-05
T105	T241	FALSE	FALSE	0	0	1	1	none	2.1690742295e-05
T107	T241	FALSE	FALSE	0	0	1	1	none	0.0001192398433942
T126	T241	FALSE	FALSE	0	0	1	1	none	0.0001448341135231
T156	T241	FALSE	FALSE	0	0	1	1	none	2.52769761508e-05
T159a	T241	FALSE	FALSE	0	0	1	1	none	0.0001023812686641
T182	T241	FALSE	FALSE	0	0	1	1	none	2.68589443665e-05
T188	T241	FALSE	FALSE	0	0	1	1	none	7.31485368445e-05
T192	T241	FALSE	FALSE	0	0	1	1	none	0.0001589716395899
T223	T241	FALSE	FALSE	0	0	1	1	none	2.68589443665e-05
T225	T241	FALSE	FALSE	0	0	1	1	none	3.38761314583e-05
T230	T241	FALSE	FALSE	0	0	1	1	none	0.0001052476537666
T232	T241	FALSE	FALSE	0	0	1	1	none	0.0001429463598181
S002	T270	FALSE	FALSE	0	0	1	1	none	0.0001145378814765
S007	T270	FALSE	FALSE	0	0	1	1	none	0.0001144175766141
S021	T270	FALSE	FALSE	0	0	1	1	none	0.0001121465644543
S024	T270	FALSE	FALSE	0	0	1	1	none	0.0001116877190843
S025	T270	FALSE	FALSE	0	0	1	1	none	0.0001197233051385
S026	T270	FALSE	FALSE	0	0	1	1	none	0.0001127372789735
S038	T270	FALSE	FALSE	0	0	1	1	none	0.000126813913753
S039	T270	FALSE	FALSE	0	0	1	1	none	0.0001121129120693
S040	T270	FALSE	FALSE	0	0	1	1	none	5.81327665725e-05
S042	T270	FALSE	FALSE	0	0	1	1	none	0.0001110658380778
S071	T270	FALSE	FALSE	0	0	1	1	none	3.91376397576e-05
S078	T270	FALSE	FALSE	0	0	1	1	none	0.0001117671918385
S081	T270	FALSE	FALSE	0	0	1	1	none	0.000114180114882
S085	T270	FALSE	FALSE	0	0	1	1	none	6.94712812975e-05
S087	T270	FALSE	FALSE	0	0	1	1	none	8.00300801045e-05
S093	T270	FALSE	FALSE	0	0	1	1	none	5.02456556675e-05
S097	T270	FALSE	FALSE	0	0	1	1	none	0.000114894281836
S102	T270	FALSE	FALSE	0	0	1	1	none	5.86543155905e-05
S106	T270	FALSE	FALSE	0	0	1	1	none	0.0001145761135015
S130	T270	FALSE	FALSE	0	0	1	1	none	7.8832163406e-05
T009	T270	FALSE	FALSE	0	0	1	1	none	0.0001201420501302
T010	T270	FALSE	FALSE	0	0	1	1	none	0.000120710036861
T013	T270	FALSE	FALSE	0	0	1	1	none	0.0001364487182486
T014	T270	FALSE	FALSE	0	0	1	1	none	0.0001123776616875
T020	T270	FALSE	FALSE	0	0	1	1	none	0.0001291341645851
T021	T270	FALSE	FALSE	0	0	1	1	none	0.0001212833138815
T028	T270	FALSE	FALSE	0	0	1	1	none	0.0001201545837971
T035a	T270	FALSE	FALSE	0	0	1	1	none	7.9941875457e-05
T035b	T270	FALSE	FALSE	0	0	1	1	none	0.000120710036861
T040	T270	FALSE	FALSE	0	0	1	1	none	0.000113188468643
T056	T270	FALSE	FALSE	0	0	1	1	none	0.0001238744994654
T059	T270	FALSE	FALSE	0	0	1	1	none	6.2114820862e-05
T065	T270	FALSE	FALSE	0	0	1	1	none	0.0001269883877281
T069	T270	FALSE	FALSE	0	0	1	1	none	5.61330887105e-05
T073	T270	FALSE	FALSE	0	0	1	1	none	0.000121856590902
T075	T270	FALSE	FALSE	0	0	1	1	none	0.0001165994869591
T077	T270	FALSE	FALSE	0	0	1	1	none	0.000121856590902
T087	T270	FALSE	FALSE	0	0	1	1	none	0.0001215997870595
T095	T270	FALSE	FALSE	0	0	1	1	none	7.85128071656e-05
T099a	T270	FALSE	FALSE	0	0	1	1	none	7.9404507001e-05
T102	T270	FALSE	FALSE	0	0	1	1	none	8.31714206696e-05
T104	T270	FALSE	FALSE	0	0	1	1	none	0.0001234241309772
T105	T270	FALSE	FALSE	0	0	1	1	none	0.0001287082187896
T107	T270	FALSE	FALSE	0	0	1	1	none	8.31714206696e-05
T126	T270	FALSE	FALSE	0	0	1	1	none	7.8033065645e-06
T156	T270	FALSE	FALSE	0	0	1	1	none	0.0001264674139494
T159a	T270	FALSE	FALSE	0	0	1	1	none	0.0001189902057995
T182	T270	FALSE	FALSE	0	0	1	1	none	0.0001280493821651
T188	T270	FALSE	FALSE	0	0	1	1	none	0.0001153305797231
T192	T270	FALSE	FALSE	0	0	1	1	none	2.19408326313e-05
T223	T270	FALSE	FALSE	0	0	1	1	none	0.0001280493821651
T225	T270	FALSE	FALSE	0	0	1	1	none	0.0001350665692569
T230	T270	FALSE	FALSE	0	0	1	1	none	0.000121856590902
T232	T270	TRUE	TRUE	1	0	1	1	anc	5.732770205e-07
T241	T270	FALSE	FALSE	0	0	1	1	none	0.0001446661908796
S002	T271b	FALSE	FALSE	0	0	1	1	none	8.60362146364e-05
S007	T271b	FALSE	FALSE	0	0	1	1	none	6.03428040308e-05
S021	T271b	FALSE	FALSE	0	0	1	1	none	8.36448976142e-05
S024	T271b	FALSE	FALSE	0	0	1	1	none	8.31860522442e-05
S025	T271b	FALSE	FALSE	0	0	1	1	none	9.12216382984e-05
S026	T271b	FALSE	FALSE	0	0	1	1	none	8.42356121334e-05
S038	T271b	FALSE	FALSE	0	0	1	1	none	1.37307462497e-05
S039	T271b	FALSE	FALSE	0	0	1	1	none	8.36112452292e-05
S040	T271b	FALSE	FALSE	0	0	1	1	none	0.0001044952250704
S042	T271b	FALSE	FALSE	0	0	1	1	none	8.25641712377e-05
S071	T271b	FALSE	FALSE	0	0	1	1	none	9.52538153535e-05
S078	T271b	FALSE	FALSE	0	0	1	1	none	8.32655249984e-05
S081	T271b	FALSE	FALSE	0	0	1	1	none	8.56784480419e-05
S085	T271b	FALSE	FALSE	0	0	1	1	none	9.36469743174e-05
S087	T271b	FALSE	FALSE	0	0	1	1	none	0.0001042057731244
S093	T271b	FALSE	FALSE	0	0	1	1	none	8.49478179714e-05
S097	T271b	FALSE	FALSE	0	0	1	1	none	8.63926149959e-05
S102	T271b	FALSE	FALSE	0	0	1	1	none	0.0001050167740884
S106	T271b	FALSE	FALSE	0	0	1	1	none	8.60744466614e-05
S130	T271b	FALSE	FALSE	0	0	1	1	none	0.0001030078564259
T009	T271b	FALSE	FALSE	0	0	1	1	none	9.16403832901e-05
T010	T271b	FALSE	FALSE	0	0	1	1	none	9.22083700209e-05
T013	T271b	FALSE	FALSE	0	0	1	1	none	2.33655507453e-05
T014	T271b	FALSE	FALSE	0	0	1	1	none	8.38759948474e-05
T020	T271b	FALSE	FALSE	0	0	1	1	none	1.60509970818e-05
T021	T271b	FALSE	FALSE	0	0	1	1	none	9.27816470414e-05
T028	T271b	FALSE	FALSE	0	0	1	1	none	6.60798112138e-05
T035a	T271b	FALSE	FALSE	0	0	1	1	none	0.0001041175684769
T035b	T271b	FALSE	FALSE	0	0	1	1	none	9.22083700209e-05
T040	T271b	FALSE	FALSE	0	0	1	1	none	8.46868018029e-05
T056	T271b	FALSE	FALSE	0	0	1	1	none	9.53728326253e-05
T059	T271b	FALSE	FALSE	0	0	1	1	none	0.0001084772793599
T065	T271b	FALSE	FALSE	0	0	1	1	none	1.39052202248e-05
T069	T271b	FALSE	FALSE	0	0	1	1	none	0.0001164080578444
T073	T271b	FALSE	FALSE	0	0	1	1	none	9.33549240619e-05
T075	T271b	FALSE	FALSE	0	0	1	1	none	8.63639774358e-05
T077	T271b	FALSE	FALSE	0	0	1	1	none	9.33549240619e-05
T087	T271b	FALSE	FALSE	0	0	1	1	none	9.30981202194e-05
T095	T271b	FALSE	FALSE	0	0	1	1	none	0.0001026885001855
T099a	T271b	FALSE	FALSE	0	0	1	1	none	0.0001035802000209
T102	T271b	FALSE	FALSE	0	0	1	1	none	0.0001073471136895
T104	T271b	FALSE	FALSE	0	0	1	1	none	6.93493583939e-05
T105	T271b	FALSE	FALSE	0	0	1	1	none	1.56250512863e-05
T107	T271b	FALSE	FALSE	0	0	1	1	none	0.0001073471136895
T126	T271b	FALSE	FALSE	0	0	1	1	none	0.0001329413838184
T156	T271b	FALSE	FALSE	0	0	1	1	none	1.08922633895e-05
T159a	T271b	FALSE	FALSE	0	0	1	1	none	9.04885389594e-05
T182	T271b	FALSE	FALSE	0	0	1	1	none	1.38196606208e-05
T188	T271b	FALSE	FALSE	0	0	1	1	none	6.12558071398e-05
T192	T271b	FALSE	FALSE	0	0	1	1	none	0.0001470789098852
T223	T271b	FALSE	FALSE	0	0	1	1	none	1.38196606208e-05
T225	T271b	FALSE	FALSE	0	0	1	1	none	3.439662123e-06
T230	T271b	FALSE	FALSE	0	0	1	1	none	9.33549240619e-05
T232	T271b	FALSE	FALSE	0	0	1	1	none	0.0001310536301134
T241	T271b	FALSE	FALSE	0	0	1	1	none	3.15830233763e-05
T270	T271b	FALSE	FALSE	0	0	1	1	none	0.0001327734611749
S002	T301	FALSE	FALSE	0	0	1	1	none	0.0001280674532483
S007	T301	FALSE	FALSE	0	0	1	1	none	0.0001279471483859
S021	T301	FALSE	FALSE	0	0	1	1	none	0.0001256761362261
S024	T301	FALSE	FALSE	0	0	1	1	none	0.0001252172908561
S025	T301	FALSE	FALSE	0	0	1	1	none	0.0001332528769103
S026	T301	FALSE	FALSE	0	0	1	1	none	0.0001262668507453
S038	T301	FALSE	FALSE	0	0	1	1	none	0.0001403434855248
S039	T301	FALSE	FALSE	0	0	1	1	none	0.0001256424838411
S040	T301	FALSE	FALSE	0	0	1	1	none	7.16623383443e-05
S042	T301	FALSE	FALSE	0	0	1	1	none	0.0001245954098496
S071	T301	FALSE	FALSE	0	0	1	1	none	5.26672115294e-05
S078	T301	FALSE	FALSE	0	0	1	1	none	0.0001252967636103
S081	T301	FALSE	FALSE	0	0	1	1	none	0.0001277096866538
S085	T301	FALSE	FALSE	0	0	1	1	none	8.30008530693e-05
S087	T301	FALSE	FALSE	0	0	1	1	none	9.35596518763e-05
S093	T301	FALSE	FALSE	0	0	1	1	none	6.37752274393e-05
S097	T301	FALSE	FALSE	0	0	1	1	none	0.0001284238536078
S102	T301	FALSE	FALSE	0	0	1	1	none	7.21838873623e-05
S106	T301	FALSE	FALSE	0	0	1	1	none	0.0001281056852733
S130	T301	FALSE	FALSE	0	0	1	1	none	9.23617351778e-05
T009	T301	FALSE	FALSE	0	0	1	1	none	0.000133671621902
T010	T301	FALSE	FALSE	0	0	1	1	none	0.0001342396086328
T013	T301	FALSE	FALSE	0	0	1	1	none	0.0001499782900204
T014	T301	FALSE	FALSE	0	0	1	1	none	0.0001259072334593
T020	T301	FALSE	FALSE	0	0	1	1	none	0.0001426637363569
T021	T301	FALSE	FALSE	0	0	1	1	none	0.0001348128856533
T028	T301	FALSE	FALSE	0	0	1	1	none	0.0001336841555689
T035a	T301	FALSE	FALSE	0	0	1	1	none	9.34714472288e-05
T035b	T301	FALSE	FALSE	0	0	1	1	none	0.0001342396086328
T040	T301	FALSE	FALSE	0	0	1	1	none	0.0001267180404148
T056	T301	FALSE	FALSE	0	0	1	1	none	0.0001374040712372
T059	T301	FALSE	FALSE	0	0	1	1	none	7.56443926338e-05
T065	T301	FALSE	FALSE	0	0	1	1	none	0.0001405179594999
T069	T301	FALSE	FALSE	0	0	1	1	none	6.96626604823e-05
T073	T301	FALSE	FALSE	0	0	1	1	none	0.0001353861626738
T075	T301	FALSE	FALSE	0	0	1	1	none	0.0001301290587309
T077	T301	FALSE	FALSE	0	0	1	1	none	0.0001353861626738
T087	T301	FALSE	FALSE	0	0	1	1	none	0.0001351293588313
T095	T301	FALSE	FALSE	0	0	1	1	none	9.20423789374e-05
T099a	T301	FALSE	FALSE	0	0	1	1	none	9.29340787728e-05
T102	T301	FALSE	FALSE	0	0	1	1	none	9.67009924414e-05
T104	T301	FALSE	FALSE	0	0	1	1	none	0.000136953702749
T105	T301	FALSE	FALSE	0	0	1	1	none	0.0001422377905614
T107	T301	FALSE	FALSE	0	0	1	1	none	9.67009924414e-05
T126	T301	FALSE	FALSE	1	0	1	1	anc	7.0556019028e-06
T156	T301	FALSE	FALSE	0	0	1	1	none	0.0001399969857212
T159a	T301	FALSE	FALSE	0	0	1	1	none	0.0001325197775713
T182	T301	FALSE	FALSE	0	0	1	1	none	0.0001415789539369
T188	T301	FALSE	FALSE	0	0	1	1	none	0.0001288601514949
T192	T301	FALSE	FALSE	0	0	1	1	none	1.60336347851e-05
T223	T301	FALSE	FALSE	0	0	1	1	none	0.0001415789539369
T225	T301	FALSE	FALSE	0	0	1	1	none	0.0001485961410287
T230	T301	FALSE	FALSE	0	0	1	1	none	0.0001353861626738
T232	T301	FALSE	FALSE	0	0	1	1	none	1.94451246313e-05
T241	T301	FALSE	FALSE	0	0	1	1	none	0.0001581957626514
T270	T301	FALSE	FALSE	0	0	1	1	none	2.11649556928e-05
T271b	T301	FALSE	FALSE	0	0	1	1	none	0.0001463030329467
S002	T303	FALSE	FALSE	0	0	1	1	none	0.000130642030295
S007	T303	FALSE	FALSE	0	0	1	1	none	0.0001305217254326
S021	T303	FALSE	FALSE	0	0	1	1	none	0.0001282507132728
S024	T303	FALSE	FALSE	0	0	1	1	none	0.0001277918679028
S025	T303	FALSE	FALSE	0	0	1	1	none	0.000135827453957
S026	T303	FALSE	FALSE	0	0	1	1	none	0.000128841427792
S038	T303	FALSE	FALSE	0	0	1	1	none	0.0001429180625715
S039	T303	FALSE	FALSE	0	0	1	1	none	0.0001282170608878
S040	T303	FALSE	FALSE	0	0	1	1	none	7.4236915391e-05
S042	T303	FALSE	FALSE	0	0	1	1	none	0.0001271699868963
S071	T303	FALSE	FALSE	0	0	1	1	none	5.52417885761e-05
S078	T303	FALSE	FALSE	0	0	1	1	none	0.000127871340657
S081	T303	FALSE	FALSE	0	0	1	1	none	0.0001302842637005
S085	T303	FALSE	FALSE	0	0	1	1	none	8.5575430116e-05
S087	T303	FALSE	FALSE	0	0	1	1	none	9.6134228923e-05
S093	T303	FALSE	FALSE	0	0	1	1	none	6.6349804486e-05
S097	T303	FALSE	FALSE	0	0	1	1	none	0.0001309984306545
S102	T303	FALSE	FALSE	0	0	1	1	none	7.4758464409e-05
S106	T303	FALSE	FALSE	0	0	1	1	none	0.00013068026232
S130	T303	FALSE	FALSE	0	0	1	1	none	9.49363122245e-05
T009	T303	FALSE	FALSE	0	0	1	1	none	0.0001362461989487
T010	T303	FALSE	FALSE	0	0	1	1	none	0.0001368141856795
T013	T303	FALSE	FALSE	0	0	1	1	none	0.0001525528670671
T014	T303	FALSE	FALSE	0	0	1	1	none	0.000128481810506
T020	T303	FALSE	FALSE	0	0	1	1	none	0.0001452383134036
T021	T303	FALSE	FALSE	0	0	1	1	none	0.0001373874627
T028	T303	FALSE	FALSE	0	0	1	1	none	0.0001362587326156
T035a	T303	FALSE	FALSE	0	0	1	1	none	9.60460242755e-05
T035b	T303	FALSE	FALSE	0	0	1	1	none	0.0001368141856795
T040	T303	FALSE	FALSE	0	0	1	1	none	0.0001292926174615
T056	T303	FALSE	FALSE	0	0	1	1	none	0.0001399786482839
T059	T303	FALSE	FALSE	0	0	1	1	none	7.82189696805e-05
T065	T303	FALSE	FALSE	0	0	1	1	none	0.0001430925365466
T069	T303	FALSE	FALSE	0	0	1	1	none	7.2237237529e-05
T073	T303	FALSE	FALSE	0	0	1	1	none	0.0001379607397205
T075	T303	FALSE	FALSE	0	0	1	1	none	0.0001327036357776
T077	T303	FALSE	FALSE	0	0	1	1	none	0.0001379607397205
T087	T303	FALSE	FALSE	0	0	1	1	none	0.000137703935878
T095	T303	FALSE	FALSE	0	0	1	1	none	9.46169559841e-05
T099a	T303	FALSE	FALSE	0	0	1	1	none	9.55086558195e-05
T102	T303	FALSE	FALSE	0	0	1	1	none	9.92755694881e-05
T104	T303	FALSE	FALSE	0	0	1	1	none	0.0001395282797957
T105	T303	FALSE	FALSE	0	0	1	1	none	0.0001448123676081
T107	T303	FALSE	FALSE	0	0	1	1	none	9.92755694881e-05
T126	T303	FALSE	FALSE	1	0	1	1	anc	6.763793847e-06
T156	T303	FALSE	FALSE	0	0	1	1	none	0.0001425715627679
T159a	T303	FALSE	FALSE	0	0	1	1	none	0.000135094354618
T182	T303	FALSE	FALSE	0	0	1	1	none	0.0001441535309836
T188	T303	FALSE	FALSE	0	0	1	1	none	0.0001314347285416
T192	T303	FALSE	FALSE	0	0	1	1	none	2.20478739548e-05
T223	T303	FALSE	FALSE	0	0	1	1	none	0.0001441535309836
T225	T303	FALSE	FALSE	0	0	1	1	none	0.0001511707180754
T230	T303	FALSE	FALSE	0	0	1	1	none	0.0001379607397205
T232	T303	FALSE	FALSE	0	0	1	1	none	2.2019701678e-05
T241	T303	FALSE	FALSE	0	0	1	1	none	0.0001607703396981
T270	T303	FALSE	FALSE	0	0	1	1	none	2.37395327395e-05
T271b	T303	FALSE	FALSE	0	0	1	1	none	0.0001488776099934
T301	T303	FALSE	FALSE	0	0	1	1	none	2.12719970163e-05
S002	T322	FALSE	FALSE	0	0	1	1	none	9.66488132996e-05
S007	T322	FALSE	FALSE	0	0	1	1	none	7.0955402694e-05
S021	T322	FALSE	FALSE	0	0	1	1	none	9.42574962774e-05
S024	T322	FALSE	FALSE	0	0	1	1	none	9.37986509074e-05
S025	T322	FALSE	FALSE	0	0	1	1	none	0.0001018342369616
S026	T322	FALSE	FALSE	0	0	1	1	none	9.48482107966e-05
S038	T322	FALSE	FALSE	0	0	1	1	none	2.08094142989e-05
S039	T322	FALSE	FALSE	0	0	1	1	none	9.42238438924e-05
S040	T322	FALSE	FALSE	0	0	1	1	none	0.0001151078237336
S042	T322	FALSE	FALSE	0	0	1	1	none	9.31767699009e-05
S071	T322	FALSE	FALSE	0	0	1	1	none	0.0001058664140167
S078	T322	FALSE	FALSE	0	0	1	1	none	9.38781236616e-05
S081	T322	FALSE	FALSE	0	0	1	1	none	9.62910467051e-05
S085	T322	FALSE	FALSE	0	0	1	1	none	0.0001042595729806
S087	T322	FALSE	FALSE	0	0	1	1	none	0.0001148183717876
S093	T322	FALSE	FALSE	0	0	1	1	none	9.55604166346e-05
S097	T322	FALSE	FALSE	0	0	1	1	none	9.70052136591e-05
S102	T322	FALSE	FALSE	0	0	1	1	none	0.0001156293727516
S106	T322	FALSE	FALSE	0	0	1	1	none	9.66870453246e-05
S130	T322	FALSE	FALSE	0	0	1	1	none	0.0001136204550891
T009	T322	FALSE	FALSE	0	0	1	1	none	0.0001022529819533
T010	T322	FALSE	FALSE	0	0	1	1	none	0.0001028209686841
T013	T322	FALSE	FALSE	0	0	1	1	none	1.02435251755e-05
T014	T322	FALSE	FALSE	0	0	1	1	none	9.44885935106e-05
T020	T322	FALSE	FALSE	0	0	1	1	none	2.3129665131e-05
T021	T322	FALSE	FALSE	0	0	1	1	none	0.0001033942457046
T028	T322	FALSE	FALSE	0	0	1	1	none	7.6692409877e-05
T035a	T322	FALSE	FALSE	0	0	1	1	none	0.0001147301671401
T035b	T322	FALSE	FALSE	0	0	1	1	none	0.0001028209686841
T040	T322	FALSE	FALSE	0	0	1	1	none	9.52994004661e-05
T056	T322	FALSE	FALSE	0	0	1	1	none	0.0001059854312885
T059	T322	FALSE	FALSE	0	0	1	1	none	0.0001190898780231
T065	T322	FALSE	FALSE	0	0	1	1	none	1.8690780192e-05
T069	T322	FALSE	FALSE	0	0	1	1	none	0.0001270206565076
T073	T322	FALSE	FALSE	0	0	1	1	none	0.0001039675227251
T075	T322	FALSE	FALSE	0	0	1	1	none	9.6976576099e-05
T077	T322	FALSE	FALSE	0	0	1	1	none	0.0001039675227251
T087	T322	FALSE	FALSE	0	0	1	1	none	0.0001037107188826
T095	T322	FALSE	FALSE	0	0	1	1	none	0.0001133010988487
T099a	T322	FALSE	FALSE	0	0	1	1	none	0.0001141927986841
T102	T322	FALSE	FALSE	0	0	1	1	none	0.0001179597123527
T104	T322	FALSE	FALSE	0	0	1	1	none	7.99619570571e-05
T105	T322	FALSE	FALSE	0	0	1	1	none	2.04106112535e-05
T107	T322	FALSE	FALSE	0	0	1	1	none	0.0001179597123527
T126	T322	FALSE	FALSE	0	0	1	1	none	0.0001435539824816
T156	T322	FALSE	FALSE	0	0	1	1	none	2.39968451093e-05
T159a	T322	FALSE	FALSE	0	0	1	1	none	0.0001011011376226
T182	T322	FALSE	FALSE	0	0	1	1	none	2.5578813325e-05
T188	T322	FALSE	FALSE	0	0	1	1	none	7.1868405803e-05
T192	T322	FALSE	FALSE	0	0	1	1	none	0.0001576915085484
T223	T322	FALSE	FALSE	0	0	1	1	none	2.5578813325e-05
T225	T322	FALSE	FALSE	0	0	1	1	none	3.25960004168e-05
T230	T322	FALSE	FALSE	0	0	1	1	none	0.0001039675227251
T232	T322	FALSE	FALSE	0	0	1	1	none	0.0001416662287766
T241	T322	FALSE	FALSE	0	0	1	1	none	4.7197931645e-06
T270	T322	FALSE	FALSE	0	0	1	1	none	0.0001433860598381
T271b	T322	FALSE	FALSE	0	0	1	1	none	3.03028923348e-05
T301	T322	FALSE	FALSE	0	0	1	1	none	0.0001569156316099
T303	T322	FALSE	FALSE	0	0	1	1	none	0.0001594902086566
S002	T327b	FALSE	FALSE	0	0	1	1	none	9.7723300101e-05
S007	T327b	FALSE	FALSE	0	0	1	1	none	9.76029952386e-05
S021	T327b	FALSE	FALSE	0	0	1	1	none	9.53319830788e-05
S024	T327b	FALSE	FALSE	0	0	1	1	none	9.48731377088e-05
S025	T327b	FALSE	FALSE	0	0	1	1	none	0.000102908723763
S026	T327b	FALSE	FALSE	0	0	1	1	none	9.5922697598e-05
S038	T327b	FALSE	FALSE	0	0	1	1	none	0.0001099993323775
S039	T327b	FALSE	FALSE	0	0	1	1	none	9.52983306938e-05
S040	T327b	FALSE	FALSE	0	0	1	1	none	4.1318185197e-05
S042	T327b	FALSE	FALSE	0	0	1	1	none	9.42512567023e-05
S071	T327b	FALSE	FALSE	0	0	1	1	none	2.68362871401e-05
S078	T327b	FALSE	FALSE	0	0	1	1	none	9.4952610463e-05
S081	T327b	FALSE	FALSE	0	0	1	1	none	9.73655335065e-05
S085	T327b	FALSE	FALSE	0	0	1	1	none	5.2656699922e-05
S087	T327b	FALSE	FALSE	0	0	1	1	none	6.3215498729e-05
S093	T327b	FALSE	FALSE	0	0	1	1	none	3.3431074292e-05
S097	T327b	FALSE	FALSE	0	0	1	1	none	9.80797004605e-05
S102	T327b	FALSE	FALSE	0	0	1	1	none	4.1839734215e-05
S106	T327b	FALSE	FALSE	0	0	1	1	none	9.7761532126e-05
S130	T327b	FALSE	FALSE	0	0	1	1	none	6.20175820305e-05
T009	T327b	FALSE	FALSE	0	0	1	1	none	0.0001033274687547
T010	T327b	FALSE	FALSE	0	0	1	1	none	0.0001038954554855
T013	T327b	FALSE	FALSE	0	0	1	1	none	0.0001196341368731
T014	T327b	FALSE	FALSE	0	0	1	1	none	9.5563080312e-05
T020	T327b	FALSE	FALSE	0	0	1	1	none	0.0001123195832096
T021	T327b	FALSE	FALSE	0	0	1	1	none	0.000104468732506
T028	T327b	FALSE	FALSE	0	0	1	1	none	0.0001033400024216
T035a	T327b	FALSE	FALSE	0	0	1	1	none	6.31272940815e-05
T035b	T327b	FALSE	FALSE	0	0	1	1	none	0.0001038954554855
T040	T327b	FALSE	FALSE	0	0	1	1	none	9.63738872675e-05
T056	T327b	FALSE	FALSE	0	0	1	1	none	0.0001070599180899
T059	T327b	FALSE	FALSE	0	0	1	1	none	4.53002394865e-05
T065	T327b	FALSE	FALSE	0	0	1	1	none	0.0001101738063526
T069	T327b	FALSE	FALSE	0	0	1	1	none	4.7990529631e-05
T073	T327b	FALSE	FALSE	0	0	1	1	none	0.0001050420095265
T075	T327b	FALSE	FALSE	0	0	1	1	none	9.97849055836e-05
T077	T327b	FALSE	FALSE	0	0	1	1	none	0.0001050420095265
T087	T327b	FALSE	FALSE	0	0	1	1	none	0.000104785205684
T095	T327b	FALSE	FALSE	0	0	1	1	none	6.16982257901e-05
T099a	T327b	FALSE	FALSE	0	0	1	1	none	6.25899256255e-05
T102	T327b	FALSE	FALSE	0	0	1	1	none	6.63568392941e-05
T104	T327b	FALSE	FALSE	0	0	1	1	none	0.0001066095496017
T105	T327b	FALSE	FALSE	0	0	1	1	none	0.0001118936374141
T107	T327b	FALSE	FALSE	0	0	1	1	none	6.63568392941e-05
T126	T327b	FALSE	FALSE	0	0	1	1	none	6.4523855605e-05
T156	T327b	FALSE	FALSE	0	0	1	1	none	0.0001096528325739
T159a	T327b	FALSE	FALSE	0	0	1	1	none	0.000102175624424
T182	T327b	FALSE	FALSE	0	0	1	1	none	0.0001112348007896
T188	T327b	FALSE	FALSE	0	0	1	1	none	9.85159983476e-05
T192	T327b	FALSE	FALSE	0	0	1	1	none	7.86613816718e-05
T223	T327b	FALSE	FALSE	0	0	1	1	none	0.0001112348007896
T225	T327b	FALSE	FALSE	0	0	1	1	none	0.0001182519878814
T230	T327b	FALSE	FALSE	0	0	1	1	none	0.0001050420095265
T232	T327b	FALSE	FALSE	0	0	1	1	none	6.26361019e-05
T241	T327b	FALSE	FALSE	0	0	1	1	none	0.0001278516095041
T270	T327b	FALSE	FALSE	0	0	1	1	none	6.43559329615e-05
T271b	T327b	FALSE	FALSE	0	0	1	1	none	0.0001159588797994
T301	T327b	FALSE	FALSE	0	0	1	1	none	7.78855047333e-05
T303	T327b	FALSE	FALSE	0	0	1	1	none	8.046008178e-05
T322	T327b	FALSE	FALSE	0	0	1	1	none	0.0001265714784626
S002	T330	TRUE	TRUE	0	0	1	1	none	9.4283637978e-05
S007	T330	TRUE	TRUE	0	0	1	1	none	9.41633331156e-05
S021	T330	TRUE	TRUE	0	0	1	1	none	9.18923209558e-05
S024	T330	TRUE	TRUE	0	0	1	1	none	9.14334755858e-05
S025	T330	TRUE	TRUE	0	0	1	1	none	9.946906164e-05
S026	T330	TRUE	TRUE	0	0	1	1	none	9.2483035475e-05
S038	T330	TRUE	TRUE	0	0	1	1	none	0.0001065596702545
S039	T330	TRUE	TRUE	0	0	1	1	none	9.18586685708e-05
S040	T330	TRUE	TRUE	0	0	1	1	none	3.7878523074e-05
S042	T330	TRUE	TRUE	0	0	1	1	none	9.08115945793e-05
S071	T330	TRUE	TRUE	0	0	1	1	none	2.33966250171e-05
S078	T330	TRUE	TRUE	0	0	1	1	none	9.151294834e-05
S081	T330	TRUE	TRUE	0	0	1	1	none	9.39258713835e-05
S085	T330	TRUE	TRUE	0	0	1	1	none	4.9217037799e-05
S087	T330	TRUE	TRUE	0	0	1	1	none	5.9775836606e-05
S093	T330	TRUE	TRUE	0	0	1	1	none	2.9991412169e-05
S097	T330	TRUE	TRUE	0	0	1	1	none	9.46400383375e-05
S102	T330	TRUE	TRUE	0	0	1	1	none	3.8400072092e-05
S106	T330	TRUE	TRUE	0	0	1	1	none	9.4321870003e-05
S130	T330	TRUE	TRUE	0	0	1	1	none	5.85779199075e-05
T009	T330	FALSE	FALSE	0	0	1	1	none	9.98878066317e-05
T010	T330	FALSE	FALSE	0	0	1	1	none	0.0001004557933625
T013	T330	FALSE	FALSE	0	0	1	1	none	0.0001161944747501
T014	T330	TRUE	TRUE	0	0	1	1	none	9.2123418189e-05
T020	T330	TRUE	TRUE	0	0	1	1	none	0.0001088799210866
T021	T330	FALSE	FALSE	0	0	1	1	none	0.000101029070383
T028	T330	TRUE	TRUE	0	0	1	1	none	9.99003402986e-05
T035a	T330	TRUE	TRUE	0	0	1	1	none	5.96876319585e-05
T035b	T330	FALSE	FALSE	0	0	1	1	none	0.0001004557933625
T040	T330	TRUE	TRUE	0	0	1	1	none	9.29342251445e-05
T056	T330	FALSE	FALSE	0	0	1	1	none	0.0001036202559669
T059	T330	TRUE	TRUE	0	0	1	1	none	4.18605773635e-05
T065	T330	TRUE	TRUE	0	0	1	1	none	0.0001067341442296
T069	T330	TRUE	TRUE	0	0	1	1	none	4.4550867508e-05
T073	T330	FALSE	FALSE	0	0	1	1	none	0.0001016023474035
T075	T330	TRUE	TRUE	0	0	1	1	none	9.63452434606e-05
T077	T330	FALSE	FALSE	0	0	1	1	none	0.0001016023474035
T087	T330	FALSE	FALSE	0	0	1	1	none	0.000101345543561
T095	T330	TRUE	TRUE	0	0	1	1	none	5.82585636671e-05
T099a	T330	TRUE	TRUE	0	0	1	1	none	5.91502635025e-05
T102	T330	FALSE	FALSE	0	0	1	1	none	6.29171771711e-05
T104	T330	FALSE	FALSE	0	0	1	1	none	0.0001031698874787
T105	T330	FALSE	FALSE	0	0	1	1	none	0.0001084539752911
T107	T330	FALSE	FALSE	0	0	1	1	none	6.29171771711e-05
T126	T330	TRUE	TRUE	0	0	1	1	none	6.1084193482e-05
T156	T330	FALSE	FALSE	0	0	1	1	none	0.0001062131704509
T159a	T330	TRUE	TRUE	0	0	1	1	none	9.8735962301e-05
T182	T330	FALSE	FALSE	0	0	1	1	none	0.0001077951386666
T188	T330	TRUE	TRUE	0	0	1	1	none	9.50763362246e-05
T192	T330	FALSE	FALSE	0	0	1	1	none	7.52217195488e-05
T223	T330	FALSE	FALSE	0	0	1	1	none	0.0001077951386666
T225	T330	FALSE	FALSE	0	0	1	1	none	0.0001148123257584
T230	T330	FALSE	FALSE	0	0	1	1	none	0.0001016023474035
T232	T330	TRUE	TRUE	0	0	1	1	none	5.9196439777e-05
T241	T330	FALSE	FALSE	0	0	1	1	none	0.0001244119473811
T270	T330	FALSE	FALSE	0	0	1	1	none	6.09162708385e-05
T271b	T330	FALSE	FALSE	0	0	1	1	none	0.0001125192176764
T301	T330	FALSE	FALSE	0	0	1	1	none	7.44458426103e-05
T303	T330	FALSE	FALSE	0	0	1	1	none	7.7020419657e-05
T322	T330	FALSE	FALSE	0	0	1	1	none	0.0001231318163396
T327b	T330	TRUE	TRUE	0	1	1	1	desc	5.732770205e-07
S002	T335	FALSE	FALSE	0	0	1	1	none	0.0001274724074115
S007	T335	FALSE	FALSE	0	0	1	1	none	0.0001273521025491
S021	T335	FALSE	FALSE	0	0	1	1	none	0.0001250810903893
S024	T335	FALSE	FALSE	0	0	1	1	none	0.0001246222450193
S025	T335	FALSE	FALSE	0	0	1	1	none	0.0001326578310735
S026	T335	FALSE	FALSE	0	0	1	1	none	0.0001256718049085
S038	T335	FALSE	FALSE	0	0	1	1	none	0.000139748439688
S039	T335	FALSE	FALSE	0	0	1	1	none	0.0001250474380043
S040	T335	FALSE	FALSE	0	0	1	1	none	7.10672925075e-05
S042	T335	FALSE	FALSE	0	0	1	1	none	0.0001240003640128
S071	T335	FALSE	FALSE	0	0	1	1	none	5.20721656926e-05
S078	T335	FALSE	FALSE	0	0	1	1	none	0.0001247017177735
S081	T335	FALSE	FALSE	0	0	1	1	none	0.000127114640817
S085	T335	FALSE	FALSE	0	0	1	1	none	8.24058072325e-05
S087	T335	FALSE	FALSE	0	0	1	1	none	9.29646060395e-05
S093	T335	FALSE	FALSE	0	0	1	1	none	6.31801816025e-05
S097	T335	FALSE	FALSE	0	0	1	1	none	0.000127828807771
S102	T335	FALSE	FALSE	0	0	1	1	none	7.15888415255e-05
S106	T335	FALSE	FALSE	0	0	1	1	none	0.0001275106394365
S130	T335	FALSE	FALSE	0	0	1	1	none	9.1766689341e-05
T009	T335	FALSE	FALSE	0	0	1	1	none	0.0001330765760652
T010	T335	FALSE	FALSE	0	0	1	1	none	0.000133644562796
T013	T335	FALSE	FALSE	0	0	1	1	none	0.0001493832441836
T014	T335	FALSE	FALSE	0	0	1	1	none	0.0001253121876225
T020	T335	FALSE	FALSE	0	0	1	1	none	0.0001420686905201
T021	T335	FALSE	FALSE	0	0	1	1	none	0.0001342178398165
T028	T335	FALSE	FALSE	0	0	1	1	none	0.0001330891097321
T035a	T335	FALSE	FALSE	0	0	1	1	none	9.2876401392e-05
T035b	T335	FALSE	FALSE	0	0	1	1	none	0.000133644562796
T040	T335	FALSE	FALSE	0	0	1	1	none	0.000126122994578
T056	T335	FALSE	FALSE	0	0	1	1	none	0.0001368090254004
T059	T335	FALSE	FALSE	0	0	1	1	none	7.5049346797e-05
T065	T335	FALSE	FALSE	0	0	1	1	none	0.0001399229136631
T069	T335	FALSE	FALSE	0	0	1	1	none	6.90676146455e-05
T073	T335	FALSE	FALSE	0	0	1	1	none	0.000134791116837
T075	T335	FALSE	FALSE	0	0	1	1	none	0.0001295340128941
T077	T335	FALSE	FALSE	0	0	1	1	none	0.000134791116837
T087	T335	FALSE	FALSE	0	0	1	1	none	0.0001345343129945
T095	T335	FALSE	FALSE	0	0	1	1	none	9.14473331006e-05
T099a	T335	FALSE	FALSE	0	0	1	1	none	9.2339032936e-05
T102	T335	FALSE	FALSE	0	0	1	1	none	9.61059466046e-05
T104	T335	FALSE	FALSE	0	0	1	1	none	0.0001363586569122
T105	T335	FALSE	FALSE	0	0	1	1	none	0.0001416427447246
T107	T335	FALSE	FALSE	0	0	1	1	none	9.61059466046e-05
T126	T335	TRUE	TRUE	1	0	1	1	anc	5.732770205e-07
T156	T335	FALSE	FALSE	0	0	1	1	none	0.0001394019398844
T159a	T335	FALSE	FALSE	0	0	1	1	none	0.0001319247317345
T182	T335	FALSE	FALSE	0	0	1	1	none	0.0001409839081001
T188	T335	FALSE	FALSE	0	0	1	1	none	0.0001282651056581
T192	T335	FALSE	FALSE	0	0	1	1	none	1.31454808663e-05
T223	T335	FALSE	FALSE	0	0	1	1	none	0.0001409839081001
T225	T335	FALSE	FALSE	0	0	1	1	none	0.0001480010951919
T230	T335	FALSE	FALSE	0	0	1	1	none	0.000134791116837
T232	T335	FALSE	FALSE	0	0	1	1	none	1.88500787945e-05
T241	T335	FALSE	FALSE	0	0	1	1	none	0.0001576007168146
T270	T335	FALSE	FALSE	0	0	1	1	none	2.0569909856e-05
T271b	T335	FALSE	FALSE	0	0	1	1	none	0.0001457079871099
T301	T335	FALSE	FALSE	0	0	1	1	none	1.46627120098e-05
T303	T335	FALSE	FALSE	0	0	1	1	none	2.06769511795e-05
T322	T335	FALSE	FALSE	0	0	1	1	none	0.0001563205857731
T327b	T335	FALSE	FALSE	0	0	1	1	none	7.72904588965e-05
T330	T335	FALSE	FALSE	0	0	1	1	none	7.38507967735e-05
S002	T341	TRUE	TRUE	0	0	1	1	none	2.2595712757e-05
S007	T341	TRUE	TRUE	0	0	1	1	none	6.73663970946e-05
S021	T341	TRUE	TRUE	0	0	1	1	none	2.02043957348e-05
S024	T341	TRUE	TRUE	0	0	1	1	none	1.97455503648e-05
S025	T341	TRUE	TRUE	0	0	1	1	none	2.1195860961e-05
S026	T341	TRUE	TRUE	0	0	1	1	none	3.994674932e-06
S038	T341	TRUE	TRUE	0	0	1	1	none	7.97627342335e-05
S039	T341	TRUE	TRUE	0	0	1	1	none	2.01707433498e-05
S040	T341	TRUE	TRUE	0	0	1	1	none	8.5945712391e-05
S042	T341	TRUE	TRUE	0	0	1	1	none	1.91236693583e-05
S071	T341	TRUE	TRUE	0	0	1	1	none	7.67043026741e-05
S078	T341	TRUE	TRUE	0	0	1	1	none	1.9825023119e-05
S081	T341	TRUE	TRUE	0	0	1	1	none	2.22379461625e-05
S085	T341	TRUE	TRUE	0	0	1	1	none	7.5097461638e-05
S087	T341	TRUE	TRUE	0	0	1	1	none	8.5656260445e-05
S093	T341	TRUE	TRUE	0	0	1	1	none	6.6398305292e-05
S097	T341	TRUE	TRUE	0	0	1	1	none	1.63668376585e-05
S102	T341	TRUE	TRUE	0	0	1	1	none	8.6467261409e-05
S106	T341	TRUE	TRUE	0	0	1	1	none	2.2633944782e-05
S130	T341	TRUE	TRUE	0	0	1	1	none	8.44583437465e-05
T009	T341	FALSE	FALSE	0	0	1	1	none	1.52162652747e-05
T010	T341	FALSE	FALSE	0	0	1	1	none	1.57842520055e-05
T013	T341	FALSE	FALSE	0	0	1	1	none	8.93975387291e-05
T014	T341	TRUE	TRUE	0	0	1	1	none	2.0435492968e-05
T020	T341	TRUE	TRUE	0	0	1	1	none	8.20829850656e-05
T021	T341	FALSE	FALSE	0	0	1	1	none	1.6357529026e-05
T028	T341	TRUE	TRUE	0	0	1	1	none	7.31034042776e-05
T035a	T341	TRUE	TRUE	0	0	1	1	none	8.55680557975e-05
T035b	T341	FALSE	FALSE	0	0	1	1	none	1.57842520055e-05
T040	T341	TRUE	TRUE	0	0	1	1	none	2.12462999235e-05
T056	T341	FALSE	FALSE	0	0	1	1	none	1.89487146099e-05
T059	T341	TRUE	TRUE	0	0	1	1	none	8.99277666805e-05
T065	T341	TRUE	TRUE	0	0	1	1	none	7.99372082086e-05
T069	T341	TRUE	TRUE	0	0	1	1	none	9.7858545165e-05
T073	T341	FALSE	FALSE	0	0	1	1	none	1.69308060465e-05
T075	T341	TRUE	TRUE	0	0	1	1	none	6.95483074396e-05
T077	T341	FALSE	FALSE	0	0	1	1	none	1.69308060465e-05
T087	T341	FALSE	FALSE	0	0	1	1	none	1.6674002204e-05
T095	T341	TRUE	TRUE	0	0	1	1	none	8.41389875061e-05
T099a	T341	TRUE	TRUE	0	0	1	1	none	8.50306873415e-05
T102	T341	FALSE	FALSE	0	0	1	1	none	8.87976010101e-05
T104	T341	FALSE	FALSE	0	0	1	1	none	7.63729514577e-05
T105	T341	FALSE	FALSE	0	0	1	1	none	8.16570392701e-05
T107	T341	FALSE	FALSE	0	0	1	1	none	8.87976010101e-05
T126	T341	TRUE	TRUE	0	0	1	1	none	0.000114391871139
T156	T341	FALSE	FALSE	0	0	1	1	none	7.94162344299e-05
[truncated: 1,161 more rows]
