# Supplementary material for: Improved characterisation of MRSA transmission using within-host bacterial sequence diversity
Source: eLife. 2019 Oct 8;8:e46402. doi: 10.7554/eLife.46402 (PMC6954020; doi:10.7554/eLife.46402)
Supplement: Figure 9—source data 1. [file elife-46402-fig9-data1.zip › Figure 9-source data 1/classifications/Classification_Posterior_ds_10percol_25.csv]

host.1	host.2	adjacent	contiguous	paths12	paths21	nodes1	nodes2	path.classification	min.distance.between.subgraphs
S002	S007	TRUE	TRUE	0	0	1	1	none	6.06562016577e-05
S002	S021	TRUE	TRUE	0	0	1	1	none	1.82479424645e-05
S007	S021	TRUE	TRUE	0	0	1	1	none	5.89163149948e-05
S002	S024	TRUE	TRUE	0	0	1	1	none	1.97239250985e-05
S007	S024	TRUE	TRUE	0	0	1	1	none	6.03922976288e-05
S021	S024	TRUE	TRUE	0	0	1	1	none	3.9278705576e-06
S002	S025	TRUE	TRUE	0	0	1	1	none	2.28937365907e-05
S007	S025	TRUE	TRUE	0	0	1	1	none	5.9662450097e-05
S021	S025	TRUE	TRUE	0	0	1	1	none	2.11538499278e-05
S024	S025	TRUE	TRUE	0	0	1	1	none	2.26298325618e-05
S002	S026	TRUE	TRUE	0	0	1	1	none	1.72850697104e-05
S007	S026	TRUE	TRUE	0	0	1	1	none	5.40537832167e-05
S021	S026	TRUE	TRUE	0	0	1	1	none	1.55451830475e-05
S024	S026	TRUE	TRUE	0	0	1	1	none	1.70211656815e-05
S025	S026	TRUE	TRUE	0	0	1	1	none	1.31755616237e-05
S002	S038	TRUE	TRUE	0	0	1	1	none	5.87875763674e-05
S007	S038	TRUE	TRUE	0	0	1	1	none	4.31553732757e-05
S021	S038	TRUE	TRUE	0	0	1	1	none	5.70476897045e-05
S024	S038	TRUE	TRUE	0	0	1	1	none	5.85236723385e-05
S025	S038	TRUE	TRUE	0	0	1	1	none	5.77938248067e-05
S026	S038	TRUE	TRUE	0	0	1	1	none	5.21851579264e-05
S002	S039	TRUE	TRUE	0	0	1	1	none	2.03515042526e-05
S007	S039	TRUE	TRUE	0	0	1	1	none	6.10198767829e-05
S021	S039	TRUE	TRUE	0	0	1	1	none	3.3295057499e-06
S024	S039	TRUE	TRUE	0	0	1	1	none	6.0314323457e-06
S025	S039	TRUE	TRUE	0	0	1	1	none	2.32574117159e-05
S026	S039	TRUE	TRUE	0	0	1	1	none	1.76487448356e-05
S038	S039	TRUE	TRUE	0	0	1	1	none	5.91512514926e-05
S002	S040	TRUE	TRUE	0	0	1	1	none	0.0001218725532385
S007	S040	TRUE	TRUE	0	0	1	1	none	0.0001189509286048
S021	S040	TRUE	TRUE	0	0	1	1	none	0.0001201326665756
S024	S040	TRUE	TRUE	0	0	1	1	none	0.0001216086492096
S025	S040	TRUE	TRUE	0	0	1	1	none	0.0001208788016778
S026	S040	TRUE	TRUE	0	0	1	1	none	0.0001152701347975
S038	S040	TRUE	TRUE	0	0	1	1	none	0.0001170823033145
S039	S040	TRUE	TRUE	0	0	1	1	none	0.0001222362283637
S002	S042	TRUE	TRUE	0	0	1	1	none	1.88609144454e-05
S007	S042	TRUE	TRUE	0	0	1	1	none	5.95292869757e-05
S021	S042	TRUE	TRUE	0	0	1	1	none	3.0648599045e-06
S024	S042	TRUE	TRUE	0	0	1	1	none	3.3148985767e-06
S025	S042	TRUE	TRUE	0	0	1	1	none	2.17668219087e-05
S026	S042	TRUE	TRUE	0	0	1	1	none	1.61581550284e-05
S038	S042	TRUE	TRUE	0	0	1	1	none	5.76606616854e-05
S039	S042	TRUE	TRUE	0	0	1	1	none	5.1684216926e-06
S040	S042	TRUE	TRUE	0	0	1	1	none	0.0001207456385565
S002	S071	TRUE	TRUE	0	0	1	1	none	0.0001086210975196
S007	S071	TRUE	TRUE	0	0	1	1	none	0.0001056994728859
S021	S071	TRUE	TRUE	0	0	1	1	none	0.0001068812108567
S024	S071	TRUE	TRUE	0	0	1	1	none	0.0001083571934907
S025	S071	TRUE	TRUE	0	0	1	1	none	0.0001076273459589
S026	S071	TRUE	TRUE	0	0	1	1	none	0.0001020186790786
S038	S071	TRUE	TRUE	0	0	1	1	none	0.0001038308475956
S039	S071	TRUE	TRUE	0	0	1	1	none	0.0001089847726448
S040	S071	TRUE	TRUE	0	0	1	1	none	1.65426087047e-05
S042	S071	TRUE	TRUE	0	0	1	1	none	0.0001074941828376
S002	S078	TRUE	TRUE	0	0	1	1	none	1.55735583137e-05
S007	S078	TRUE	TRUE	0	0	1	1	none	5.6241930844e-05
S021	S078	TRUE	TRUE	0	0	1	1	none	7.9370717968e-06
S024	S078	TRUE	TRUE	0	0	1	1	none	9.4130544308e-06
S025	S078	TRUE	TRUE	0	0	1	1	none	1.8479465777e-05
S026	S078	TRUE	TRUE	0	0	1	1	none	1.28707988967e-05
S038	S078	TRUE	TRUE	0	0	1	1	none	5.43733055537e-05
S039	S078	TRUE	TRUE	0	0	1	1	none	1.00406335849e-05
S040	S078	TRUE	TRUE	0	0	1	1	none	0.0001174582824248
S042	S078	TRUE	TRUE	0	0	1	1	none	8.5500437777e-06
S071	S078	TRUE	TRUE	0	0	1	1	none	0.0001042068267059
S002	S081	TRUE	TRUE	0	0	1	1	none	1.94738864263e-05
S007	S081	TRUE	TRUE	0	0	1	1	none	6.01422589566e-05
S021	S081	TRUE	TRUE	0	0	1	1	none	3.6778318854e-06
S024	S081	TRUE	TRUE	0	0	1	1	none	2.7019265958e-06
S025	S081	TRUE	TRUE	0	0	1	1	none	2.23797938896e-05
S026	S081	TRUE	TRUE	0	0	1	1	none	1.67711270093e-05
S038	S081	TRUE	TRUE	0	0	1	1	none	5.82736336663e-05
S039	S081	TRUE	TRUE	0	0	1	1	none	5.7813936735e-06
S040	S081	TRUE	TRUE	0	0	1	1	none	0.0001213586105374
S042	S081	TRUE	TRUE	0	0	1	1	none	3.0648599045e-06
S071	S081	TRUE	TRUE	0	0	1	1	none	0.0001081071548185
S078	S081	TRUE	TRUE	0	0	1	1	none	9.1630157586e-06
S002	S085	TRUE	TRUE	0	0	1	1	none	0.0001180557304067
S007	S085	TRUE	TRUE	0	0	1	1	none	0.000115134105773
S021	S085	TRUE	TRUE	0	0	1	1	none	0.0001163158437438
S024	S085	TRUE	TRUE	0	0	1	1	none	0.0001177918263778
S025	S085	TRUE	TRUE	0	0	1	1	none	0.000117061978846
S026	S085	TRUE	TRUE	0	0	1	1	none	0.0001114533119657
S038	S085	TRUE	TRUE	0	0	1	1	none	0.0001132654804827
S039	S085	TRUE	TRUE	0	0	1	1	none	0.0001184194055319
S040	S085	TRUE	TRUE	0	0	1	1	none	4.26124883758e-05
S042	S085	TRUE	TRUE	0	0	1	1	none	0.0001169288157247
S071	S085	TRUE	TRUE	0	0	1	1	none	2.93610326569e-05
S078	S085	TRUE	TRUE	0	0	1	1	none	0.000113641459593
S081	S085	TRUE	TRUE	0	0	1	1	none	0.0001175417877056
S002	S087	TRUE	TRUE	0	0	1	1	none	0.0001274814314015
S007	S087	TRUE	TRUE	0	0	1	1	none	0.0001245598067678
S021	S087	TRUE	TRUE	0	0	1	1	none	0.0001257415447386
S024	S087	TRUE	TRUE	0	0	1	1	none	0.0001272175273726
S025	S087	TRUE	TRUE	0	0	1	1	none	0.0001264876798408
S026	S087	TRUE	TRUE	0	0	1	1	none	0.0001208790129605
S038	S087	TRUE	TRUE	0	0	1	1	none	0.0001226911814775
S039	S087	TRUE	TRUE	0	0	1	1	none	0.0001278451065267
S040	S087	TRUE	TRUE	0	0	1	1	none	5.20381893706e-05
S042	S087	TRUE	TRUE	0	0	1	1	none	0.0001263545167195
S071	S087	TRUE	TRUE	0	0	1	1	none	3.87867336517e-05
S078	S087	TRUE	TRUE	0	0	1	1	none	0.0001230671605878
S081	S087	TRUE	TRUE	0	0	1	1	none	0.0001269674887004
S085	S087	TRUE	TRUE	0	0	1	1	none	2.51275616428e-05
S002	S093	TRUE	TRUE	0	0	1	1	none	0.0001009812201476
S007	S093	TRUE	TRUE	0	0	1	1	none	9.80595955139e-05
S021	S093	TRUE	TRUE	0	0	1	1	none	9.92413334847e-05
S024	S093	TRUE	TRUE	0	0	1	1	none	0.0001007173161187
S025	S093	TRUE	TRUE	0	0	1	1	none	9.99874685869e-05
S026	S093	TRUE	TRUE	0	0	1	1	none	9.43788017066e-05
S038	S093	TRUE	TRUE	0	0	1	1	none	9.61909702236e-05
S039	S093	TRUE	TRUE	0	0	1	1	none	0.0001013448952728
S040	S093	TRUE	TRUE	0	0	1	1	none	2.55379781167e-05
S042	S093	TRUE	TRUE	0	0	1	1	none	9.98543054656e-05
S071	S093	TRUE	TRUE	0	0	1	1	none	1.22865223978e-05
S078	S093	TRUE	TRUE	0	0	1	1	none	9.65669493339e-05
S081	S093	TRUE	TRUE	0	0	1	1	none	0.0001004672774465
S085	S093	TRUE	TRUE	0	0	1	1	none	1.83004542209e-05
S087	S093	TRUE	TRUE	0	0	1	1	none	2.77261552157e-05
S002	S097	TRUE	TRUE	0	0	1	1	none	1.84474540747e-05
S007	S097	TRUE	TRUE	0	0	1	1	none	5.5216167581e-05
S021	S097	TRUE	TRUE	0	0	1	1	none	1.67075674118e-05
S024	S097	TRUE	TRUE	0	0	1	1	none	1.81835500458e-05
S025	S097	TRUE	TRUE	0	0	1	1	none	7.014369154e-06
S026	S097	TRUE	TRUE	0	0	1	1	none	8.7292791077e-06
S038	S097	TRUE	TRUE	0	0	1	1	none	5.33475422907e-05
S039	S097	TRUE	TRUE	0	0	1	1	none	1.88111291999e-05
S040	S097	TRUE	TRUE	0	0	1	1	none	0.0001164325191618
S042	S097	TRUE	TRUE	0	0	1	1	none	1.73205393927e-05
S071	S097	TRUE	TRUE	0	0	1	1	none	0.0001031810634429
S078	S097	TRUE	TRUE	0	0	1	1	none	1.4033183261e-05
S081	S097	TRUE	TRUE	0	0	1	1	none	1.79335113736e-05
S085	S097	TRUE	TRUE	0	0	1	1	none	0.00011261569633
S087	S097	TRUE	TRUE	0	0	1	1	none	0.0001220413973248
S093	S097	TRUE	TRUE	0	0	1	1	none	9.55411860709e-05
S002	S102	TRUE	TRUE	0	0	1	1	none	0.0001248857685637
S007	S102	TRUE	TRUE	0	0	1	1	none	0.00012196414393
S021	S102	TRUE	TRUE	0	0	1	1	none	0.0001231458819008
S024	S102	TRUE	TRUE	0	0	1	1	none	0.0001246218645348
S025	S102	TRUE	TRUE	0	0	1	1	none	0.000123892017003
S026	S102	TRUE	TRUE	0	0	1	1	none	0.0001182833501227
S038	S102	TRUE	TRUE	0	0	1	1	none	0.0001200955186397
S039	S102	TRUE	TRUE	0	0	1	1	none	0.0001252494436889
S040	S102	TRUE	TRUE	0	0	1	1	none	5.4651032488e-06
S042	S102	TRUE	TRUE	0	0	1	1	none	0.0001237588538817
S071	S102	TRUE	TRUE	0	0	1	1	none	1.95558240299e-05
S078	S102	TRUE	TRUE	0	0	1	1	none	0.00012047149775
S081	S102	TRUE	TRUE	0	0	1	1	none	0.0001243718258626
S085	S102	TRUE	TRUE	0	0	1	1	none	4.5625703701e-05
S087	S102	TRUE	TRUE	0	0	1	1	none	5.50514046958e-05
S093	S102	TRUE	TRUE	0	0	1	1	none	2.85511934419e-05
S097	S102	TRUE	TRUE	0	0	1	1	none	0.000119445734487
S002	S106	TRUE	TRUE	0	0	1	1	none	1.5030683301e-05
S007	S106	TRUE	TRUE	0	0	1	1	none	5.73728471587e-05
S021	S106	TRUE	TRUE	0	0	1	1	none	1.49645879655e-05
S024	S106	TRUE	TRUE	0	0	1	1	none	1.64405705995e-05
S025	S106	TRUE	TRUE	0	0	1	1	none	1.96103820917e-05
S026	S106	TRUE	TRUE	0	0	1	1	none	1.40017152114e-05
S038	S106	TRUE	TRUE	0	0	1	1	none	5.55042218684e-05
S039	S106	TRUE	TRUE	0	0	1	1	none	1.70681497536e-05
S040	S106	TRUE	TRUE	0	0	1	1	none	0.0001185891987395
S042	S106	TRUE	TRUE	0	0	1	1	none	1.55775599464e-05
S071	S106	TRUE	TRUE	0	0	1	1	none	0.0001053377430206
S078	S106	TRUE	TRUE	0	0	1	1	none	1.22902038147e-05
S081	S106	TRUE	TRUE	0	0	1	1	none	1.61905319273e-05
S085	S106	TRUE	TRUE	0	0	1	1	none	0.0001147723759077
S087	S106	TRUE	TRUE	0	0	1	1	none	0.0001241980769025
S093	S106	TRUE	TRUE	0	0	1	1	none	9.76978656486e-05
S097	S106	TRUE	TRUE	0	0	1	1	none	1.51640995757e-05
S102	S106	TRUE	TRUE	0	0	1	1	none	0.0001216024140647
S002	S130	TRUE	TRUE	0	0	1	1	none	0.0001283539114905
S007	S130	TRUE	TRUE	0	0	1	1	none	0.0001254322868568
S021	S130	TRUE	TRUE	0	0	1	1	none	0.0001266140248276
S024	S130	TRUE	TRUE	0	0	1	1	none	0.0001280900074616
S025	S130	TRUE	TRUE	0	0	1	1	none	0.0001273601599298
S026	S130	TRUE	TRUE	0	0	1	1	none	0.0001217514930495
S038	S130	TRUE	TRUE	0	0	1	1	none	0.0001235636615665
S039	S130	TRUE	TRUE	0	0	1	1	none	0.0001287175866157
S040	S130	TRUE	TRUE	0	0	1	1	none	5.29106694596e-05
S042	S130	TRUE	TRUE	0	0	1	1	none	0.0001272269968085
S071	S130	TRUE	TRUE	0	0	1	1	none	3.96592137407e-05
S078	S130	TRUE	TRUE	0	0	1	1	none	0.0001239396406768
S081	S130	TRUE	TRUE	0	0	1	1	none	0.0001278399687894
S085	S130	TRUE	TRUE	0	0	1	1	none	2.60000417318e-05
S087	S130	TRUE	TRUE	0	0	1	1	none	4.411614723e-06
S093	S130	TRUE	TRUE	0	0	1	1	none	2.85986353047e-05
S097	S130	TRUE	TRUE	0	0	1	1	none	0.0001229138774138
S102	S130	TRUE	TRUE	0	0	1	1	none	5.59238847848e-05
S106	S130	TRUE	TRUE	0	0	1	1	none	0.0001250705569915
S002	T009	FALSE	FALSE	0	0	1	1	none	2.93673061226e-05
S007	T009	FALSE	FALSE	0	0	1	1	none	6.61360196289e-05
S021	T009	FALSE	FALSE	0	0	1	1	none	2.76274194597e-05
S024	T009	FALSE	FALSE	0	0	1	1	none	2.91034020937e-05
S025	T009	FALSE	FALSE	0	0	1	1	none	2.52577980359e-05
S026	T009	FALSE	FALSE	0	0	1	1	none	1.47218954596e-05
S038	T009	FALSE	FALSE	0	0	1	1	none	6.42673943386e-05
S039	T009	FALSE	FALSE	0	0	1	1	none	2.97309812478e-05
S040	T009	FALSE	FALSE	0	0	1	1	none	0.0001273523712097
S042	T009	FALSE	FALSE	0	0	1	1	none	2.82403914406e-05
S071	T009	FALSE	FALSE	0	0	1	1	none	0.0001141009154908
S078	T009	FALSE	FALSE	0	0	1	1	none	2.49530353089e-05
S081	T009	FALSE	FALSE	0	0	1	1	none	2.88533634215e-05
S085	T009	FALSE	FALSE	0	0	1	1	none	0.0001235355483779
S087	T009	FALSE	FALSE	0	0	1	1	none	0.0001329612493727
S093	T009	FALSE	FALSE	0	0	1	1	none	0.0001064610381188
S097	T009	FALSE	FALSE	0	0	1	1	none	2.08115155199e-05
S102	T009	FALSE	FALSE	0	0	1	1	none	0.0001303655865349
S106	T009	FALSE	FALSE	0	0	1	1	none	2.60839516236e-05
S130	T009	FALSE	FALSE	0	0	1	1	none	0.0001338337294617
S002	T010	FALSE	FALSE	0	0	1	1	none	3.1322180933e-05
S007	T010	FALSE	FALSE	0	0	1	1	none	6.80908944393e-05
S021	T010	FALSE	FALSE	0	0	1	1	none	2.95822942701e-05
S024	T010	FALSE	FALSE	0	0	1	1	none	3.10582769041e-05
S025	T010	FALSE	FALSE	0	0	1	1	none	2.72126728463e-05
S026	T010	FALSE	FALSE	0	0	1	1	none	1.667677027e-05
S038	T010	FALSE	FALSE	0	0	1	1	none	6.6222269149e-05
S039	T010	FALSE	FALSE	0	0	1	1	none	3.16858560582e-05
S040	T010	FALSE	FALSE	0	0	1	1	none	0.0001293072460201
S042	T010	FALSE	FALSE	0	0	1	1	none	3.0195266251e-05
S071	T010	FALSE	FALSE	0	0	1	1	none	0.0001160557903012
S078	T010	FALSE	FALSE	0	0	1	1	none	2.69079101193e-05
S081	T010	FALSE	FALSE	0	0	1	1	none	3.08082382319e-05
S085	T010	FALSE	FALSE	0	0	1	1	none	0.0001254904231883
S087	T010	FALSE	FALSE	0	0	1	1	none	0.0001349161241831
S093	T010	FALSE	FALSE	0	0	1	1	none	0.0001084159129292
S097	T010	FALSE	FALSE	0	0	1	1	none	2.27663903303e-05
S102	T010	FALSE	FALSE	0	0	1	1	none	0.0001323204613453
S106	T010	FALSE	FALSE	0	0	1	1	none	2.8038826434e-05
S130	T010	FALSE	FALSE	0	0	1	1	none	0.0001357886042721
T009	T010	FALSE	FALSE	0	0	1	1	none	5.4007889604e-06
S002	T013	FALSE	FALSE	0	0	1	1	none	6.938589673e-05
S007	T013	FALSE	FALSE	0	0	1	1	none	5.37536936383e-05
S021	T013	FALSE	FALSE	0	0	1	1	none	6.76460100671e-05
S024	T013	FALSE	FALSE	0	0	1	1	none	6.91219927011e-05
S025	T013	FALSE	FALSE	0	0	1	1	none	6.83921451693e-05
S026	T013	FALSE	FALSE	0	0	1	1	none	6.2783478289e-05
S038	T013	FALSE	FALSE	0	0	1	1	none	1.30502082862e-05
S039	T013	FALSE	FALSE	0	0	1	1	none	6.97495718552e-05
S040	T013	FALSE	FALSE	0	0	1	1	none	0.0001276806236771
S042	T013	FALSE	FALSE	0	0	1	1	none	6.8258982048e-05
S071	T013	FALSE	FALSE	0	0	1	1	none	0.0001144291679582
S078	T013	FALSE	FALSE	0	0	1	1	none	6.49716259163e-05
S081	T013	FALSE	FALSE	0	0	1	1	none	6.88719540289e-05
S085	T013	FALSE	FALSE	0	0	1	1	none	0.0001238638008453
S087	T013	FALSE	FALSE	0	0	1	1	none	0.0001332895018401
S093	T013	FALSE	FALSE	0	0	1	1	none	0.0001067892905862
S097	T013	FALSE	FALSE	0	0	1	1	none	6.39458626533e-05
S102	T013	FALSE	FALSE	0	0	1	1	none	0.0001306938390023
S106	T013	FALSE	FALSE	0	0	1	1	none	6.6102542231e-05
S130	T013	FALSE	FALSE	0	0	1	1	none	0.0001341619819291
T009	T013	FALSE	FALSE	0	0	1	1	none	7.48657147012e-05
T010	T013	FALSE	FALSE	0	0	1	1	none	7.68205895116e-05
S002	T014	TRUE	TRUE	0	0	1	1	none	2.12654891395e-05
S007	T014	TRUE	TRUE	0	0	1	1	none	6.19338616698e-05
S021	T014	TRUE	TRUE	0	0	1	1	none	5.4694345986e-06
S024	T014	TRUE	TRUE	0	0	1	1	none	5.7194732708e-06
S025	T014	TRUE	TRUE	0	0	1	1	none	2.41713966028e-05
S026	T014	TRUE	TRUE	0	0	1	1	none	1.85627297225e-05
S038	T014	TRUE	TRUE	0	0	1	1	none	6.00652363795e-05
S039	T014	TRUE	TRUE	0	0	1	1	none	7.5729963867e-06
S040	T014	TRUE	TRUE	0	0	1	1	none	0.0001231502132506
S042	T014	TRUE	TRUE	0	0	1	1	none	3.6305186559e-06
S071	T014	TRUE	TRUE	0	0	1	1	none	0.0001098987575317
S078	T014	TRUE	TRUE	0	0	1	1	none	1.09546184718e-05
S081	T014	TRUE	TRUE	0	0	1	1	none	5.4694345986e-06
S085	T014	TRUE	TRUE	0	0	1	1	none	0.0001193333904188
S087	T014	TRUE	TRUE	0	0	1	1	none	0.0001287590914136
S093	T014	TRUE	TRUE	0	0	1	1	none	0.0001022588801597
S097	T014	TRUE	TRUE	0	0	1	1	none	1.97251140868e-05
S102	T014	TRUE	TRUE	0	0	1	1	none	0.0001261634285758
S106	T014	TRUE	TRUE	0	0	1	1	none	1.79821346405e-05
S130	T014	TRUE	TRUE	0	0	1	1	none	0.0001296315715026
T009	T014	FALSE	FALSE	0	0	1	1	none	3.06449661347e-05
T010	T014	FALSE	FALSE	0	0	1	1	none	3.25998409451e-05
T013	T014	FALSE	FALSE	0	0	1	1	none	7.06635567421e-05
S002	T020	TRUE	TRUE	0	0	1	1	none	6.15701773585e-05
S007	T020	TRUE	TRUE	0	0	1	1	none	4.59379742668e-05
S021	T020	TRUE	TRUE	0	0	1	1	none	5.98302906956e-05
S024	T020	TRUE	TRUE	0	0	1	1	none	6.13062733296e-05
S025	T020	TRUE	TRUE	0	0	1	1	none	6.05764257978e-05
S026	T020	TRUE	TRUE	0	0	1	1	none	5.49677589175e-05
S038	T020	TRUE	TRUE	0	0	1	1	none	4.0085449529e-06
S039	T020	TRUE	TRUE	0	0	1	1	none	6.19338524837e-05
S040	T020	TRUE	TRUE	0	0	1	1	none	0.0001198649043056
S042	T020	TRUE	TRUE	0	0	1	1	none	6.04432626765e-05
S071	T020	TRUE	TRUE	0	0	1	1	none	0.0001066134485867
S078	T020	TRUE	TRUE	0	0	1	1	none	5.71559065448e-05
S081	T020	TRUE	TRUE	0	0	1	1	none	6.10562346574e-05
S085	T020	TRUE	TRUE	0	0	1	1	none	0.0001160480814738
S087	T020	TRUE	TRUE	0	0	1	1	none	0.0001254737824686
S093	T020	TRUE	TRUE	0	0	1	1	none	9.89735712147e-05
S097	T020	TRUE	TRUE	0	0	1	1	none	5.61301432818e-05
S102	T020	TRUE	TRUE	0	0	1	1	none	0.0001228781196308
S106	T020	TRUE	TRUE	0	0	1	1	none	5.82868228595e-05
S130	T020	TRUE	TRUE	0	0	1	1	none	0.0001263462625576
T009	T020	FALSE	FALSE	0	0	1	1	none	6.70499953297e-05
T010	T020	FALSE	FALSE	0	0	1	1	none	6.90048701401e-05
T013	T020	FALSE	FALSE	0	0	1	1	none	1.58328092773e-05
T014	T020	TRUE	TRUE	0	0	1	1	none	6.28478373706e-05
S002	T021	FALSE	FALSE	0	0	1	1	none	3.1322180933e-05
S007	T021	FALSE	FALSE	0	0	1	1	none	6.80908944393e-05
S021	T021	FALSE	FALSE	0	0	1	1	none	2.95822942701e-05
S024	T021	FALSE	FALSE	0	0	1	1	none	3.10582769041e-05
S025	T021	FALSE	FALSE	0	0	1	1	none	2.72126728463e-05
S026	T021	FALSE	FALSE	0	0	1	1	none	1.667677027e-05
S038	T021	FALSE	FALSE	0	0	1	1	none	6.6222269149e-05
S039	T021	FALSE	FALSE	0	0	1	1	none	3.16858560582e-05
S040	T021	FALSE	FALSE	0	0	1	1	none	0.0001293072460201
S042	T021	FALSE	FALSE	0	0	1	1	none	3.0195266251e-05
S071	T021	FALSE	FALSE	0	0	1	1	none	0.0001160557903012
S078	T021	FALSE	FALSE	0	0	1	1	none	2.69079101193e-05
S081	T021	FALSE	FALSE	0	0	1	1	none	3.08082382319e-05
S085	T021	FALSE	FALSE	0	0	1	1	none	0.0001254904231883
S087	T021	FALSE	FALSE	0	0	1	1	none	0.0001349161241831
S093	T021	FALSE	FALSE	0	0	1	1	none	0.0001084159129292
S097	T021	FALSE	FALSE	0	0	1	1	none	2.27663903303e-05
S102	T021	FALSE	FALSE	0	0	1	1	none	0.0001323204613453
S106	T021	FALSE	FALSE	0	0	1	1	none	2.8038826434e-05
S130	T021	FALSE	FALSE	0	0	1	1	none	0.0001357886042721
T009	T021	FALSE	FALSE	0	0	1	1	none	5.4007889604e-06
T010	T021	FALSE	FALSE	0	0	1	1	none	3.6778318854e-06
T013	T021	FALSE	FALSE	0	0	1	1	none	7.68205895116e-05
T014	T021	FALSE	FALSE	0	0	1	1	none	3.25998409451e-05
T020	T021	FALSE	FALSE	0	0	1	1	none	6.90048701401e-05
S002	T028	TRUE	TRUE	0	0	1	1	none	5.63047994046e-05
S007	T028	TRUE	TRUE	0	0	1	1	none	3.20430995469e-05
S021	T028	TRUE	TRUE	0	0	1	1	none	5.45649127417e-05
S024	T028	TRUE	TRUE	0	0	1	1	none	5.60408953757e-05
S025	T028	TRUE	TRUE	0	0	1	1	none	5.53110478439e-05
S026	T028	TRUE	TRUE	0	0	1	1	none	4.97023809636e-05
S038	T028	TRUE	TRUE	0	0	1	1	none	3.88039710226e-05
S039	T028	TRUE	TRUE	0	0	1	1	none	5.66684745298e-05
S040	T028	TRUE	TRUE	0	0	1	1	none	0.0001145995263517
S042	T028	TRUE	TRUE	0	0	1	1	none	5.51778847226e-05
S071	T028	TRUE	TRUE	0	0	1	1	none	0.0001013480706328
S078	T028	TRUE	TRUE	0	0	1	1	none	5.18905285909e-05
S081	T028	TRUE	TRUE	0	0	1	1	none	5.57908567035e-05
S085	T028	TRUE	TRUE	0	0	1	1	none	0.0001107827035199
S087	T028	TRUE	TRUE	0	0	1	1	none	0.0001202084045147
S093	T028	TRUE	TRUE	0	0	1	1	none	9.37081932608e-05
S097	T028	TRUE	TRUE	0	0	1	1	none	5.08647653279e-05
S102	T028	TRUE	TRUE	0	0	1	1	none	0.0001176127416769
S106	T028	TRUE	TRUE	0	0	1	1	none	5.30214449056e-05
S130	T028	TRUE	TRUE	0	0	1	1	none	0.0001210808846037
T009	T028	FALSE	FALSE	0	0	1	1	none	6.17846173758e-05
T010	T028	FALSE	FALSE	0	0	1	1	none	6.37394921862e-05
T013	T028	FALSE	FALSE	0	0	1	1	none	4.94022913852e-05
T014	T028	TRUE	TRUE	0	0	1	1	none	5.75824594167e-05
T020	T028	TRUE	TRUE	0	0	1	1	none	4.15865720137e-05
T021	T028	FALSE	FALSE	0	0	1	1	none	6.37394921862e-05
S002	T035a	TRUE	TRUE	0	0	1	1	none	0.0001294549393146
S007	T035a	TRUE	TRUE	0	0	1	1	none	0.0001265333146809
S021	T035a	TRUE	TRUE	0	0	1	1	none	0.0001277150526517
S024	T035a	TRUE	TRUE	0	0	1	1	none	0.0001291910352857
S025	T035a	TRUE	TRUE	0	0	1	1	none	0.0001284611877539
S026	T035a	TRUE	TRUE	0	0	1	1	none	0.0001228525208736
S038	T035a	TRUE	TRUE	0	0	1	1	none	0.0001246646893906
S039	T035a	TRUE	TRUE	0	0	1	1	none	0.0001298186144398
S040	T035a	TRUE	TRUE	0	0	1	1	none	5.40116972837e-05
S042	T035a	TRUE	TRUE	0	0	1	1	none	0.0001283280246326
S071	T035a	TRUE	TRUE	0	0	1	1	none	4.07602415648e-05
S078	T035a	TRUE	TRUE	0	0	1	1	none	0.0001250406685009
S081	T035a	TRUE	TRUE	0	0	1	1	none	0.0001289409966135
S085	T035a	TRUE	TRUE	0	0	1	1	none	2.71010695559e-05
S087	T035a	TRUE	TRUE	0	0	1	1	none	7.9645304707e-06
S093	T035a	TRUE	TRUE	0	0	1	1	none	2.96996631288e-05
S097	T035a	TRUE	TRUE	0	0	1	1	none	0.0001240149052379
S102	T035a	TRUE	TRUE	0	0	1	1	none	5.70249126089e-05
S106	T035a	TRUE	TRUE	0	0	1	1	none	0.0001261715848156
S130	T035a	TRUE	TRUE	0	0	1	1	none	8.8370105597e-06
T009	T035a	FALSE	FALSE	0	0	1	1	none	0.0001349347572858
T010	T035a	FALSE	FALSE	0	0	1	1	none	0.0001368896320962
T013	T035a	FALSE	FALSE	0	0	1	1	none	0.0001352630097532
T014	T035a	TRUE	TRUE	0	0	1	1	none	0.0001307325993267
T020	T035a	TRUE	TRUE	0	0	1	1	none	0.0001274472903817
T021	T035a	FALSE	FALSE	0	0	1	1	none	0.0001368896320962
T028	T035a	TRUE	TRUE	0	0	1	1	none	0.0001221819124278
S002	T035b	FALSE	FALSE	0	0	1	1	none	3.10545084736e-05
S007	T035b	FALSE	FALSE	0	0	1	1	none	6.78232219799e-05
S021	T035b	FALSE	FALSE	0	0	1	1	none	2.93146218107e-05
S024	T035b	FALSE	FALSE	0	0	1	1	none	3.07906044447e-05
S025	T035b	FALSE	FALSE	0	0	1	1	none	2.69450003869e-05
S026	T035b	FALSE	FALSE	0	0	1	1	none	1.64090978106e-05
S038	T035b	FALSE	FALSE	0	0	1	1	none	6.59545966896e-05
S039	T035b	FALSE	FALSE	0	0	1	1	none	3.14181835988e-05
S040	T035b	FALSE	FALSE	0	0	1	1	none	0.0001290395735607
S042	T035b	FALSE	FALSE	0	0	1	1	none	2.99275937916e-05
S071	T035b	FALSE	FALSE	0	0	1	1	none	0.0001157881178418
S078	T035b	FALSE	FALSE	0	0	1	1	none	2.66402376599e-05
S081	T035b	FALSE	FALSE	0	0	1	1	none	3.05405657725e-05
S085	T035b	FALSE	FALSE	0	0	1	1	none	0.0001252227507289
S087	T035b	FALSE	FALSE	0	0	1	1	none	0.0001346484517237
S093	T035b	FALSE	FALSE	0	0	1	1	none	0.0001081482404698
S097	T035b	FALSE	FALSE	0	0	1	1	none	2.24987178709e-05
S102	T035b	FALSE	FALSE	0	0	1	1	none	0.0001320527888859
S106	T035b	FALSE	FALSE	0	0	1	1	none	2.77711539746e-05
S130	T035b	FALSE	FALSE	0	0	1	1	none	0.0001355209318127
T009	T035b	FALSE	FALSE	0	0	1	1	none	5.133116501e-06
T010	T035b	FALSE	FALSE	0	0	1	1	none	2.1842154642e-06
T013	T035b	FALSE	FALSE	0	0	1	1	none	7.65529170522e-05
T014	T035b	FALSE	FALSE	0	0	1	1	none	3.23321684857e-05
T020	T035b	FALSE	FALSE	0	0	1	1	none	6.87371976807e-05
T021	T035b	FALSE	FALSE	0	0	1	1	none	3.410159426e-06
T028	T035b	FALSE	FALSE	0	0	1	1	none	6.34718197268e-05
T035a	T035b	FALSE	FALSE	0	0	1	1	none	0.0001366219596368
S002	T040	TRUE	TRUE	0	0	1	1	none	2.21446443794e-05
S007	T040	TRUE	TRUE	0	0	1	1	none	6.28130169097e-05
S021	T040	TRUE	TRUE	0	0	1	1	none	6.3485898385e-06
S024	T040	TRUE	TRUE	0	0	1	1	none	5.3726845489e-06
S025	T040	TRUE	TRUE	0	0	1	1	none	2.50505518427e-05
S026	T040	TRUE	TRUE	0	0	1	1	none	1.94418849624e-05
S038	T040	TRUE	TRUE	0	0	1	1	none	6.09443916194e-05
S039	T040	TRUE	TRUE	0	0	1	1	none	8.4521516266e-06
S040	T040	TRUE	TRUE	0	0	1	1	none	0.0001240293684905
S042	T040	TRUE	TRUE	0	0	1	1	none	5.7356178576e-06
S071	T040	TRUE	TRUE	0	0	1	1	none	0.0001107779127716
S078	T040	TRUE	TRUE	0	0	1	1	none	1.18337737117e-05
S081	T040	TRUE	TRUE	0	0	1	1	none	3.8967019149e-06
S085	T040	TRUE	TRUE	0	0	1	1	none	0.0001202125456587
S087	T040	TRUE	TRUE	0	0	1	1	none	0.0001296382466535
S093	T040	TRUE	TRUE	0	0	1	1	none	0.0001031380353996
S097	T040	TRUE	TRUE	0	0	1	1	none	2.06042693267e-05
S102	T040	TRUE	TRUE	0	0	1	1	none	0.0001270425838157
S106	T040	TRUE	TRUE	0	0	1	1	none	1.88612898804e-05
S130	T040	TRUE	TRUE	0	0	1	1	none	0.0001305107267425
T009	T040	FALSE	FALSE	0	0	1	1	none	3.15241213746e-05
T010	T040	FALSE	FALSE	0	0	1	1	none	3.3478996185e-05
T013	T040	FALSE	FALSE	0	0	1	1	none	7.1542711982e-05
T014	T040	TRUE	TRUE	0	0	1	1	none	8.1401925517e-06
T020	T040	TRUE	TRUE	0	0	1	1	none	6.37269926105e-05
T021	T040	FALSE	FALSE	0	0	1	1	none	3.3478996185e-05
T028	T040	TRUE	TRUE	0	0	1	1	none	5.84616146566e-05
T035a	T040	TRUE	TRUE	0	0	1	1	none	0.0001316117545666
T035b	T040	FALSE	FALSE	0	0	1	1	none	3.32113237256e-05
S002	T056	FALSE	FALSE	0	0	1	1	none	3.15081770935e-05
S007	T056	FALSE	FALSE	0	0	1	1	none	6.82768905998e-05
S021	T056	FALSE	FALSE	0	0	1	1	none	2.97682904306e-05
S024	T056	FALSE	FALSE	0	0	1	1	none	3.12442730646e-05
S025	T056	FALSE	FALSE	0	0	1	1	none	2.73986690068e-05
S026	T056	FALSE	FALSE	0	0	1	1	none	1.68627664305e-05
S038	T056	FALSE	FALSE	0	0	1	1	none	6.64082653095e-05
S039	T056	FALSE	FALSE	0	0	1	1	none	3.18718522187e-05
S040	T056	FALSE	FALSE	0	0	1	1	none	0.0001294932421806
S042	T056	FALSE	FALSE	0	0	1	1	none	3.03812624115e-05
S071	T056	FALSE	FALSE	0	0	1	1	none	0.0001162417864617
S078	T056	FALSE	FALSE	0	0	1	1	none	2.70939062798e-05
S081	T056	FALSE	FALSE	0	0	1	1	none	3.09942343924e-05
S085	T056	FALSE	FALSE	0	0	1	1	none	0.0001256764193488
S087	T056	FALSE	FALSE	0	0	1	1	none	0.0001351021203436
S093	T056	FALSE	FALSE	0	0	1	1	none	0.0001086019090897
S097	T056	FALSE	FALSE	0	0	1	1	none	2.29523864908e-05
S102	T056	FALSE	FALSE	0	0	1	1	none	0.0001325064575058
S106	T056	FALSE	FALSE	0	0	1	1	none	2.82248225945e-05
S130	T056	FALSE	FALSE	0	0	1	1	none	0.0001359746004326
T009	T056	TRUE	TRUE	1	0	1	1	anc	1.52789899e-06
T010	T056	FALSE	FALSE	0	0	1	1	none	7.5416599313e-06
T013	T056	FALSE	FALSE	0	0	1	1	none	7.70065856721e-05
T014	T056	FALSE	FALSE	0	0	1	1	none	3.27858371056e-05
T020	T056	FALSE	FALSE	0	0	1	1	none	6.91908663006e-05
T021	T056	FALSE	FALSE	0	0	1	1	none	7.5416599313e-06
T028	T056	FALSE	FALSE	0	0	1	1	none	6.39254883467e-05
T035a	T056	FALSE	FALSE	0	0	1	1	none	0.0001370756282567
T035b	T056	FALSE	FALSE	0	0	1	1	none	7.2739874719e-06
T040	T056	FALSE	FALSE	0	0	1	1	none	3.36649923455e-05
S002	T059	TRUE	TRUE	0	0	1	1	none	0.0001245830332535
S007	T059	TRUE	TRUE	0	0	1	1	none	0.0001216614086198
S021	T059	TRUE	TRUE	0	0	1	1	none	0.0001228431465906
S024	T059	TRUE	TRUE	0	0	1	1	none	0.0001243191292246
S025	T059	TRUE	TRUE	0	0	1	1	none	0.0001235892816928
S026	T059	TRUE	TRUE	0	0	1	1	none	0.0001179806148125
S038	T059	TRUE	TRUE	0	0	1	1	none	0.0001197927833295
S039	T059	TRUE	TRUE	0	0	1	1	none	0.0001249467083787
S040	T059	TRUE	TRUE	0	0	1	1	none	3.9364239768e-06
S042	T059	TRUE	TRUE	0	0	1	1	none	0.0001234561185715
S071	T059	TRUE	TRUE	0	0	1	1	none	1.92530887197e-05
S078	T059	TRUE	TRUE	0	0	1	1	none	0.0001201687624398
S081	T059	TRUE	TRUE	0	0	1	1	none	0.0001240690905524
S085	T059	TRUE	TRUE	0	0	1	1	none	4.53229683908e-05
S087	T059	TRUE	TRUE	0	0	1	1	none	5.47486693856e-05
S093	T059	TRUE	TRUE	0	0	1	1	none	2.82484581317e-05
S097	T059	TRUE	TRUE	0	0	1	1	none	0.0001191429991768
S102	T059	TRUE	TRUE	0	0	1	1	none	8.1755832638e-06
S106	T059	TRUE	TRUE	0	0	1	1	none	0.0001212996787545
S130	T059	TRUE	TRUE	0	0	1	1	none	5.56211494746e-05
T009	T059	FALSE	FALSE	0	0	1	1	none	0.0001300628512247
T010	T059	FALSE	FALSE	0	0	1	1	none	0.0001320177260351
T013	T059	FALSE	FALSE	0	0	1	1	none	0.0001303911036921
T014	T059	TRUE	TRUE	0	0	1	1	none	0.0001258606932656
T020	T059	TRUE	TRUE	0	0	1	1	none	0.0001225753843206
T021	T059	FALSE	FALSE	0	0	1	1	none	0.0001320177260351
T028	T059	TRUE	TRUE	0	0	1	1	none	0.0001173100063667
T035a	T059	TRUE	TRUE	0	0	1	1	none	5.67221772987e-05
T035b	T059	FALSE	FALSE	0	0	1	1	none	0.0001317500535757
T040	T059	TRUE	TRUE	0	0	1	1	none	0.0001267398485055
T056	T059	FALSE	FALSE	0	0	1	1	none	0.0001322037221956
S002	T065	TRUE	TRUE	0	0	1	1	none	5.99863314934e-05
S007	T065	TRUE	TRUE	0	0	1	1	none	4.43541284017e-05
S021	T065	TRUE	TRUE	0	0	1	1	none	5.82464448305e-05
S024	T065	TRUE	TRUE	0	0	1	1	none	5.97224274645e-05
S025	T065	TRUE	TRUE	0	0	1	1	none	5.89925799327e-05
S026	T065	TRUE	TRUE	0	0	1	1	none	5.33839130524e-05
S038	T065	TRUE	TRUE	0	0	1	1	none	3.6506430496e-06
S039	T065	TRUE	TRUE	0	0	1	1	none	6.03500066186e-05
S040	T065	TRUE	TRUE	0	0	1	1	none	0.0001182810584405
S042	T065	TRUE	TRUE	0	0	1	1	none	5.88594168114e-05
S071	T065	TRUE	TRUE	0	0	1	1	none	0.0001050296027216
S078	T065	TRUE	TRUE	0	0	1	1	none	5.55720606797e-05
S081	T065	TRUE	TRUE	0	0	1	1	none	5.94723887923e-05
S085	T065	TRUE	TRUE	0	0	1	1	none	0.0001144642356087
S087	T065	TRUE	TRUE	0	0	1	1	none	0.0001238899366035
S093	T065	TRUE	TRUE	0	0	1	1	none	9.73897253496e-05
S097	T065	TRUE	TRUE	0	0	1	1	none	5.45462974167e-05
S102	T065	TRUE	TRUE	0	0	1	1	none	0.0001212942737657
S106	T065	TRUE	TRUE	0	0	1	1	none	5.67029769944e-05
S130	T065	TRUE	TRUE	0	0	1	1	none	0.0001247624166925
T009	T065	FALSE	FALSE	0	0	1	1	none	6.54661494646e-05
T010	T065	FALSE	FALSE	0	0	1	1	none	6.7421024275e-05
T013	T065	FALSE	FALSE	0	0	1	1	none	1.06255091984e-05
T014	T065	TRUE	TRUE	0	0	1	1	none	6.12639915055e-05
T020	T065	TRUE	TRUE	0	0	1	1	none	6.4332440407e-06
T021	T065	FALSE	FALSE	0	0	1	1	none	6.7421024275e-05
T028	T065	TRUE	TRUE	0	0	1	1	none	4.00027261486e-05
T035a	T065	TRUE	TRUE	0	0	1	1	none	0.0001258634445166
T035b	T065	FALSE	FALSE	0	0	1	1	none	6.71533518156e-05
T040	T065	TRUE	TRUE	0	0	1	1	none	6.21431467454e-05
T056	T065	FALSE	FALSE	0	0	1	1	none	6.76070204355e-05
T059	T065	TRUE	TRUE	0	0	1	1	none	0.0001209915384555
S002	T069	TRUE	TRUE	0	0	1	1	none	0.0001429627683627
S007	T069	TRUE	TRUE	0	0	1	1	none	0.000140041143729
S021	T069	TRUE	TRUE	0	0	1	1	none	0.0001412228816998
S024	T069	TRUE	TRUE	0	0	1	1	none	0.0001426988643338
S025	T069	TRUE	TRUE	0	0	1	1	none	0.000141969016802
S026	T069	TRUE	TRUE	0	0	1	1	none	0.0001363603499217
S038	T069	TRUE	TRUE	0	0	1	1	none	0.0001381725184387
S039	T069	TRUE	TRUE	0	0	1	1	none	0.0001433264434879
S040	T069	TRUE	TRUE	0	0	1	1	none	5.08842795478e-05
S042	T069	TRUE	TRUE	0	0	1	1	none	0.0001418358536807
S071	T069	TRUE	TRUE	0	0	1	1	none	3.55676148049e-05
S078	T069	TRUE	TRUE	0	0	1	1	none	0.000138548497549
S081	T069	TRUE	TRUE	0	0	1	1	none	0.0001424488256616
S085	T069	TRUE	TRUE	0	0	1	1	none	6.37027035e-05
S087	T069	TRUE	TRUE	0	0	1	1	none	7.31284044948e-05
S093	T069	TRUE	TRUE	0	0	1	1	none	4.66281932409e-05
S097	T069	TRUE	TRUE	0	0	1	1	none	0.000137522734286
S102	T069	TRUE	TRUE	0	0	1	1	none	5.3897494873e-05
S106	T069	TRUE	TRUE	0	0	1	1	none	0.0001396794138637
S130	T069	TRUE	TRUE	0	0	1	1	none	7.40008845838e-05
T009	T069	FALSE	FALSE	0	0	1	1	none	0.0001484425863339
T010	T069	FALSE	FALSE	0	0	1	1	none	0.0001503974611443
T013	T069	FALSE	FALSE	0	0	1	1	none	0.0001487708388013
T014	T069	TRUE	TRUE	0	0	1	1	none	0.0001442404283748
T020	T069	TRUE	TRUE	0	0	1	1	none	0.0001409551194298
T021	T069	FALSE	FALSE	0	0	1	1	none	0.0001503974611443
T028	T069	TRUE	TRUE	0	0	1	1	none	0.0001356897414759
T035a	T069	TRUE	TRUE	0	0	1	1	none	7.51019124079e-05
T035b	T069	FALSE	FALSE	0	0	1	1	none	0.0001501297886849
T040	T069	TRUE	TRUE	0	0	1	1	none	0.0001451195836147
T056	T069	FALSE	FALSE	0	0	1	1	none	0.0001505834573048
T059	T069	TRUE	TRUE	0	0	1	1	none	5.35947595628e-05
T065	T069	TRUE	TRUE	0	0	1	1	none	0.0001393712735647
S002	T073	FALSE	FALSE	0	0	1	1	none	3.1322180933e-05
S007	T073	FALSE	FALSE	0	0	1	1	none	6.80908944393e-05
S021	T073	FALSE	FALSE	0	0	1	1	none	2.95822942701e-05
S024	T073	FALSE	FALSE	0	0	1	1	none	3.10582769041e-05
S025	T073	FALSE	FALSE	0	0	1	1	none	2.72126728463e-05
S026	T073	FALSE	FALSE	0	0	1	1	none	1.667677027e-05
S038	T073	FALSE	FALSE	0	0	1	1	none	6.6222269149e-05
S039	T073	FALSE	FALSE	0	0	1	1	none	3.16858560582e-05
S040	T073	FALSE	FALSE	0	0	1	1	none	0.0001293072460201
S042	T073	FALSE	FALSE	0	0	1	1	none	3.0195266251e-05
S071	T073	FALSE	FALSE	0	0	1	1	none	0.0001160557903012
S078	T073	FALSE	FALSE	0	0	1	1	none	2.69079101193e-05
S081	T073	FALSE	FALSE	0	0	1	1	none	3.08082382319e-05
S085	T073	FALSE	FALSE	0	0	1	1	none	0.0001254904231883
S087	T073	FALSE	FALSE	0	0	1	1	none	0.0001349161241831
S093	T073	FALSE	FALSE	0	0	1	1	none	0.0001084159129292
S097	T073	FALSE	FALSE	0	0	1	1	none	2.27663903303e-05
S102	T073	FALSE	FALSE	0	0	1	1	none	0.0001323204613453
S106	T073	FALSE	FALSE	0	0	1	1	none	2.8038826434e-05
S130	T073	FALSE	FALSE	0	0	1	1	none	0.0001357886042721
T009	T073	FALSE	FALSE	0	0	1	1	none	5.4007889604e-06
T010	T073	FALSE	FALSE	0	0	1	1	none	3.6778318854e-06
T013	T073	FALSE	FALSE	0	0	1	1	none	7.68205895116e-05
T014	T073	FALSE	FALSE	0	0	1	1	none	3.25998409451e-05
T020	T073	FALSE	FALSE	0	0	1	1	none	6.90048701401e-05
T021	T073	TRUE	TRUE	0	0	1	1	none	1.2259439618e-06
T028	T073	FALSE	FALSE	0	0	1	1	none	6.37394921862e-05
T035a	T073	FALSE	FALSE	0	0	1	1	none	0.0001368896320962
T035b	T073	FALSE	FALSE	0	0	1	1	none	3.410159426e-06
T040	T073	FALSE	FALSE	0	0	1	1	none	3.3478996185e-05
T056	T073	FALSE	FALSE	0	0	1	1	none	7.5416599313e-06
T059	T073	FALSE	FALSE	0	0	1	1	none	0.0001320177260351
T065	T073	FALSE	FALSE	0	0	1	1	none	6.7421024275e-05
T069	T073	FALSE	FALSE	0	0	1	1	none	0.0001503974611443
S002	T075	TRUE	TRUE	0	0	1	1	none	6.54202213397e-05
S007	T075	TRUE	TRUE	0	0	1	1	none	6.2498596706e-05
S021	T075	TRUE	TRUE	0	0	1	1	none	6.36803346768e-05
S024	T075	TRUE	TRUE	0	0	1	1	none	6.51563173108e-05
S025	T075	TRUE	TRUE	0	0	1	1	none	6.4426469779e-05
S026	T075	TRUE	TRUE	0	0	1	1	none	5.88178028987e-05
S038	T075	TRUE	TRUE	0	0	1	1	none	6.06299714157e-05
S039	T075	TRUE	TRUE	0	0	1	1	none	6.57838964649e-05
S040	T075	TRUE	TRUE	0	0	1	1	none	0.0001205916188488
S042	T075	TRUE	TRUE	0	0	1	1	none	6.42933066577e-05
S071	T075	TRUE	TRUE	0	0	1	1	none	0.0001073401631299
S078	T075	TRUE	TRUE	0	0	1	1	none	6.1005950526e-05
S081	T075	TRUE	TRUE	0	0	1	1	none	6.49062786386e-05
S085	T075	TRUE	TRUE	0	0	1	1	none	0.000116774796017
S087	T075	TRUE	TRUE	0	0	1	1	none	0.0001262004970118
S093	T075	TRUE	TRUE	0	0	1	1	none	9.97002857579e-05
S097	T075	TRUE	TRUE	0	0	1	1	none	5.9980187263e-05
S102	T075	TRUE	TRUE	0	0	1	1	none	0.000123604834174
S106	T075	TRUE	TRUE	0	0	1	1	none	6.21368668407e-05
S130	T075	TRUE	TRUE	0	0	1	1	none	0.0001270729771008
T009	T075	FALSE	FALSE	0	0	1	1	none	7.09000393109e-05
T010	T075	FALSE	FALSE	0	0	1	1	none	7.28549141213e-05
T013	T075	FALSE	FALSE	0	0	1	1	none	7.12282917783e-05
T014	T075	TRUE	TRUE	0	0	1	1	none	6.66978813518e-05
T020	T075	TRUE	TRUE	0	0	1	1	none	6.34125724068e-05
T021	T075	FALSE	FALSE	0	0	1	1	none	7.28549141213e-05
T028	T075	TRUE	TRUE	0	0	1	1	none	5.81471944529e-05
T035a	T075	TRUE	TRUE	0	0	1	1	none	0.0001281740049249
T035b	T075	FALSE	FALSE	0	0	1	1	none	7.25872416619e-05
T040	T075	TRUE	TRUE	0	0	1	1	none	6.75770365917e-05
T056	T075	FALSE	FALSE	0	0	1	1	none	7.30409102818e-05
T059	T075	TRUE	TRUE	0	0	1	1	none	0.0001233020988638
T065	T075	TRUE	TRUE	0	0	1	1	none	6.18287265417e-05
T069	T075	TRUE	TRUE	0	0	1	1	none	0.000141681833973
T073	T075	FALSE	FALSE	0	0	1	1	none	7.28549141213e-05
S002	T077	FALSE	FALSE	0	0	1	1	none	3.07092089521e-05
S007	T077	FALSE	FALSE	0	0	1	1	none	6.74779224584e-05
S021	T077	FALSE	FALSE	0	0	1	1	none	2.89693222892e-05
S024	T077	FALSE	FALSE	0	0	1	1	none	3.04453049232e-05
S025	T077	FALSE	FALSE	0	0	1	1	none	2.65997008654e-05
S026	T077	FALSE	FALSE	0	0	1	1	none	1.60637982891e-05
S038	T077	FALSE	FALSE	0	0	1	1	none	6.56092971681e-05
S039	T077	FALSE	FALSE	0	0	1	1	none	3.10728840773e-05
S040	T077	FALSE	FALSE	0	0	1	1	none	0.0001286942740392
S042	T077	FALSE	FALSE	0	0	1	1	none	2.95822942701e-05
S071	T077	FALSE	FALSE	0	0	1	1	none	0.0001154428183203
S078	T077	FALSE	FALSE	0	0	1	1	none	2.62949381384e-05
S081	T077	FALSE	FALSE	0	0	1	1	none	3.0195266251e-05
S085	T077	FALSE	FALSE	0	0	1	1	none	0.0001248774512074
S087	T077	FALSE	FALSE	0	0	1	1	none	0.0001343031522022
S093	T077	FALSE	FALSE	0	0	1	1	none	0.0001078029409483
S097	T077	FALSE	FALSE	0	0	1	1	none	2.21534183494e-05
S102	T077	FALSE	FALSE	0	0	1	1	none	0.0001317074893644
S106	T077	FALSE	FALSE	0	0	1	1	none	2.74258544531e-05
S130	T077	FALSE	FALSE	0	0	1	1	none	0.0001351756322912
T009	T077	FALSE	FALSE	0	0	1	1	none	4.7878169795e-06
T010	T077	FALSE	FALSE	0	0	1	1	none	3.0648599045e-06
T013	T077	FALSE	FALSE	0	0	1	1	none	7.62076175307e-05
T014	T077	FALSE	FALSE	0	0	1	1	none	3.19868689642e-05
T020	T077	FALSE	FALSE	0	0	1	1	none	6.83918981592e-05
T021	T077	TRUE	TRUE	0	0	1	1	none	1.8389159427e-06
T028	T077	FALSE	FALSE	0	0	1	1	none	6.31265202053e-05
T035a	T077	FALSE	FALSE	0	0	1	1	none	0.0001362766601153
T035b	T077	FALSE	FALSE	0	0	1	1	none	2.7971874451e-06
T040	T077	FALSE	FALSE	0	0	1	1	none	3.28660242041e-05
T056	T077	FALSE	FALSE	0	0	1	1	none	6.9286879504e-06
T059	T077	FALSE	FALSE	0	0	1	1	none	0.0001314047540542
T065	T077	FALSE	FALSE	0	0	1	1	none	6.68080522941e-05
T069	T077	FALSE	FALSE	0	0	1	1	none	0.0001497844891634
T073	T077	TRUE	TRUE	0	0	1	1	none	1.8389159427e-06
T075	T077	FALSE	FALSE	0	0	1	1	none	7.22419421404e-05
S002	T087	FALSE	FALSE	0	0	1	1	none	3.04581283784e-05
S007	T087	FALSE	FALSE	0	0	1	1	none	6.72268418847e-05
S021	T087	FALSE	FALSE	0	0	1	1	none	2.87182417155e-05
S024	T087	FALSE	FALSE	0	0	1	1	none	3.01942243495e-05
S025	T087	FALSE	FALSE	0	0	1	1	none	2.63486202917e-05
S026	T087	FALSE	FALSE	0	0	1	1	none	1.58127177154e-05
S038	T087	FALSE	FALSE	0	0	1	1	none	6.53582165944e-05
S039	T087	FALSE	FALSE	0	0	1	1	none	3.08218035036e-05
S040	T087	FALSE	FALSE	0	0	1	1	none	0.0001284431934655
S042	T087	FALSE	FALSE	0	0	1	1	none	2.93312136964e-05
S071	T087	FALSE	FALSE	0	0	1	1	none	0.0001151917377466
S078	T087	FALSE	FALSE	0	0	1	1	none	2.60438575647e-05
S081	T087	FALSE	FALSE	0	0	1	1	none	2.99441856773e-05
S085	T087	FALSE	FALSE	0	0	1	1	none	0.0001246263706337
S087	T087	FALSE	FALSE	0	0	1	1	none	0.0001340520716285
S093	T087	FALSE	FALSE	0	0	1	1	none	0.0001075518603746
S097	T087	FALSE	FALSE	0	0	1	1	none	2.19023377757e-05
S102	T087	FALSE	FALSE	0	0	1	1	none	0.0001314564087907
S106	T087	FALSE	FALSE	0	0	1	1	none	2.71747738794e-05
S130	T087	FALSE	FALSE	0	0	1	1	none	0.0001349245517175
T009	T087	FALSE	FALSE	0	0	1	1	none	4.5367364058e-06
T010	T087	FALSE	FALSE	0	0	1	1	none	4.0397232926e-06
T013	T087	FALSE	FALSE	0	0	1	1	none	7.5956536957e-05
T014	T087	FALSE	FALSE	0	0	1	1	none	3.17357883905e-05
T020	T087	FALSE	FALSE	0	0	1	1	none	6.81408175855e-05
T021	T087	FALSE	FALSE	0	0	1	1	none	4.0397232926e-06
T028	T087	FALSE	FALSE	0	0	1	1	none	6.28754396316e-05
T035a	T087	FALSE	FALSE	0	0	1	1	none	0.0001360255795416
T035b	T087	FALSE	FALSE	0	0	1	1	none	3.7720508332e-06
T040	T087	FALSE	FALSE	0	0	1	1	none	3.26149436304e-05
T056	T087	FALSE	FALSE	0	0	1	1	none	6.6776073767e-06
T059	T087	FALSE	FALSE	0	0	1	1	none	0.0001311536734805
T065	T087	FALSE	FALSE	0	0	1	1	none	6.65569717204e-05
T069	T087	FALSE	FALSE	0	0	1	1	none	0.0001495334085897
T073	T087	FALSE	FALSE	0	0	1	1	none	4.0397232926e-06
T075	T087	FALSE	FALSE	0	0	1	1	none	7.19908615667e-05
T077	T087	FALSE	FALSE	0	0	1	1	none	3.4267513117e-06
S002	T095	TRUE	TRUE	0	0	1	1	none	0.0001257118640845
S007	T095	TRUE	TRUE	0	0	1	1	none	0.0001227902394508
S021	T095	TRUE	TRUE	0	0	1	1	none	0.0001239719774216
S024	T095	TRUE	TRUE	0	0	1	1	none	0.0001254479600556
S025	T095	TRUE	TRUE	0	0	1	1	none	0.0001247181125238
S026	T095	TRUE	TRUE	0	0	1	1	none	0.0001191094456435
S038	T095	TRUE	TRUE	0	0	1	1	none	0.0001209216141605
S039	T095	TRUE	TRUE	0	0	1	1	none	0.0001260755392097
S040	T095	TRUE	TRUE	0	0	1	1	none	5.02686220536e-05
S042	T095	TRUE	TRUE	0	0	1	1	none	0.0001245849494025
S071	T095	TRUE	TRUE	0	0	1	1	none	3.70171663347e-05
S078	T095	TRUE	TRUE	0	0	1	1	none	0.0001212975932708
S081	T095	TRUE	TRUE	0	0	1	1	none	0.0001251979213834
S085	T095	TRUE	TRUE	0	0	1	1	none	2.33579943258e-05
S087	T095	TRUE	TRUE	0	0	1	1	none	2.9955112788e-06
S093	T095	TRUE	TRUE	0	0	1	1	none	2.59565878987e-05
S097	T095	TRUE	TRUE	0	0	1	1	none	0.0001202718300078
S102	T095	TRUE	TRUE	0	0	1	1	none	5.32818373788e-05
S106	T095	TRUE	TRUE	0	0	1	1	none	0.0001224285095855
S130	T095	TRUE	TRUE	0	0	1	1	none	3.8679913678e-06
T009	T095	FALSE	FALSE	0	0	1	1	none	0.0001311916820557
T010	T095	FALSE	FALSE	0	0	1	1	none	0.0001331465568661
T013	T095	FALSE	FALSE	0	0	1	1	none	0.0001315199345231
T014	T095	TRUE	TRUE	0	0	1	1	none	0.0001269895240966
T020	T095	TRUE	TRUE	0	0	1	1	none	0.0001237042151516
T021	T095	FALSE	FALSE	0	0	1	1	none	0.0001331465568661
T028	T095	TRUE	TRUE	0	0	1	1	none	0.0001184388371977
T035a	T095	TRUE	TRUE	0	0	1	1	none	6.1949631537e-06
T035b	T095	FALSE	FALSE	0	0	1	1	none	0.0001328788844067
T040	T095	TRUE	TRUE	0	0	1	1	none	0.0001278686793365
T056	T095	FALSE	FALSE	0	0	1	1	none	0.0001333325530266
T059	T095	TRUE	TRUE	0	0	1	1	none	5.29791020686e-05
T065	T095	TRUE	TRUE	0	0	1	1	none	0.0001221203692865
T069	T095	TRUE	TRUE	0	0	1	1	none	7.13588371778e-05
T073	T095	FALSE	FALSE	0	0	1	1	none	0.0001331465568661
T075	T095	TRUE	TRUE	0	0	1	1	none	0.0001244309296948
T077	T095	FALSE	FALSE	0	0	1	1	none	0.0001325335848852
T087	T095	FALSE	FALSE	0	0	1	1	none	0.0001322825043115
S002	T099a	TRUE	TRUE	0	0	1	1	none	0.0001262479423086
S007	T099a	TRUE	TRUE	0	0	1	1	none	0.0001233263176749
S021	T099a	TRUE	TRUE	0	0	1	1	none	0.0001245080556457
S024	T099a	TRUE	TRUE	0	0	1	1	none	0.0001259840382797
S025	T099a	TRUE	TRUE	0	0	1	1	none	0.0001252541907479
S026	T099a	TRUE	TRUE	0	0	1	1	none	0.0001196455238676
S038	T099a	TRUE	TRUE	0	0	1	1	none	0.0001214576923846
S039	T099a	TRUE	TRUE	0	0	1	1	none	0.0001266116174338
S040	T099a	TRUE	TRUE	0	0	1	1	none	5.08047002777e-05
S042	T099a	TRUE	TRUE	0	0	1	1	none	0.0001251210276266
S071	T099a	TRUE	TRUE	0	0	1	1	none	3.75532445588e-05
S078	T099a	TRUE	TRUE	0	0	1	1	none	0.0001218336714949
S081	T099a	TRUE	TRUE	0	0	1	1	none	0.0001257339996075
S085	T099a	TRUE	TRUE	0	0	1	1	none	2.38940725499e-05
S087	T099a	TRUE	TRUE	0	0	1	1	none	4.7575334647e-06
S093	T099a	TRUE	TRUE	0	0	1	1	none	2.64926661228e-05
S097	T099a	TRUE	TRUE	0	0	1	1	none	0.0001208079082319
S102	T099a	TRUE	TRUE	0	0	1	1	none	5.38179156029e-05
S106	T099a	TRUE	TRUE	0	0	1	1	none	0.0001229645878096
S130	T099a	TRUE	TRUE	0	0	1	1	none	5.6300135537e-06
T009	T099a	FALSE	FALSE	0	0	1	1	none	0.0001317277602798
T010	T099a	FALSE	FALSE	0	0	1	1	none	0.0001336826350902
T013	T099a	FALSE	FALSE	0	0	1	1	none	0.0001320560127472
T014	T099a	TRUE	TRUE	0	0	1	1	none	0.0001275256023207
T020	T099a	TRUE	TRUE	0	0	1	1	none	0.0001242402933757
T021	T099a	FALSE	FALSE	0	0	1	1	none	0.0001336826350902
T028	T099a	TRUE	TRUE	0	0	1	1	none	0.0001189749154218
T035a	T099a	TRUE	TRUE	0	0	1	1	none	5.505097416e-06
T035b	T099a	FALSE	FALSE	0	0	1	1	none	0.0001334149626308
T040	T099a	TRUE	TRUE	0	0	1	1	none	0.0001284047575606
T056	T099a	FALSE	FALSE	0	0	1	1	none	0.0001338686312507
T059	T099a	TRUE	TRUE	0	0	1	1	none	5.35151802927e-05
T065	T099a	TRUE	TRUE	0	0	1	1	none	0.0001226564475106
T069	T099a	TRUE	TRUE	0	0	1	1	none	7.18949154019e-05
T073	T099a	FALSE	FALSE	0	0	1	1	none	0.0001336826350902
T075	T099a	TRUE	TRUE	0	0	1	1	none	0.0001249670079189
T077	T099a	FALSE	FALSE	0	0	1	1	none	0.0001330696631093
T087	T099a	FALSE	FALSE	0	0	1	1	none	0.0001328185825356
T095	T099a	TRUE	TRUE	0	0	1	1	none	2.9879661477e-06
S002	T102	FALSE	FALSE	0	0	1	1	none	0.0001285370734846
S007	T102	FALSE	FALSE	0	0	1	1	none	0.0001256154488509
S021	T102	FALSE	FALSE	0	0	1	1	none	0.0001267971868217
S024	T102	FALSE	FALSE	0	0	1	1	none	0.0001282731694557
S025	T102	FALSE	FALSE	0	0	1	1	none	0.0001275433219239
S026	T102	FALSE	FALSE	0	0	1	1	none	0.0001219346550436
S038	T102	FALSE	FALSE	0	0	1	1	none	0.0001237468235606
S039	T102	FALSE	FALSE	0	0	1	1	none	0.0001289007486098
S040	T102	FALSE	FALSE	0	0	1	1	none	5.30938314537e-05
S042	T102	FALSE	FALSE	0	0	1	1	none	0.0001274101588026
S071	T102	FALSE	FALSE	0	0	1	1	none	3.98423757348e-05
S078	T102	FALSE	FALSE	0	0	1	1	none	0.0001241228026709
S081	T102	FALSE	FALSE	0	0	1	1	none	0.0001280231307835
S085	T102	FALSE	FALSE	0	0	1	1	none	2.61832037259e-05
S087	T102	FALSE	FALSE	0	0	1	1	none	5.8207206789e-06
S093	T102	FALSE	FALSE	0	0	1	1	none	2.87817972988e-05
S097	T102	FALSE	FALSE	0	0	1	1	none	0.0001230970394079
S102	T102	FALSE	FALSE	0	0	1	1	none	5.61070467789e-05
S106	T102	FALSE	FALSE	0	0	1	1	none	0.0001252537189856
S130	T102	FALSE	FALSE	0	0	1	1	none	6.6932007679e-06
T009	T102	FALSE	FALSE	0	0	1	1	none	0.0001340168914558
T010	T102	FALSE	FALSE	0	0	1	1	none	0.0001359717662662
T013	T102	FALSE	FALSE	0	0	1	1	none	0.0001343451439232
T014	T102	FALSE	FALSE	0	0	1	1	none	0.0001298147334967
T020	T102	FALSE	FALSE	0	0	1	1	none	0.0001265294245517
T021	T102	FALSE	FALSE	0	0	1	1	none	0.0001359717662662
T028	T102	FALSE	FALSE	0	0	1	1	none	0.0001212640465978
T035a	T102	FALSE	FALSE	0	0	1	1	none	9.0201725538e-06
T035b	T102	FALSE	FALSE	0	0	1	1	none	0.0001357040938068
T040	T102	FALSE	FALSE	0	0	1	1	none	0.0001306938887366
T056	T102	FALSE	FALSE	0	0	1	1	none	0.0001361577624267
T059	T102	FALSE	FALSE	0	0	1	1	none	5.58043114687e-05
T065	T102	FALSE	FALSE	0	0	1	1	none	0.0001249455786866
T069	T102	FALSE	FALSE	0	0	1	1	none	7.41840465779e-05
T073	T102	FALSE	FALSE	0	0	1	1	none	0.0001359717662662
T075	T102	FALSE	FALSE	0	0	1	1	none	0.0001272561390949
T077	T102	FALSE	FALSE	0	0	1	1	none	0.0001353587942853
T087	T102	FALSE	FALSE	0	0	1	1	none	0.0001351077137116
T095	T102	TRUE	TRUE	1	0	1	1	anc	6.129719809e-07
T099a	T102	FALSE	FALSE	0	0	1	1	none	5.8131755478e-06
S002	T104	FALSE	FALSE	0	0	1	1	none	6.08533423356e-05
S007	T104	FALSE	FALSE	0	0	1	1	none	3.65916424779e-05
S021	T104	FALSE	FALSE	0	0	1	1	none	5.91134556727e-05
S024	T104	FALSE	FALSE	0	0	1	1	none	6.05894383067e-05
S025	T104	FALSE	FALSE	0	0	1	1	none	5.98595907749e-05
S026	T104	FALSE	FALSE	0	0	1	1	none	5.42509238946e-05
S038	T104	FALSE	FALSE	0	0	1	1	none	4.33525139536e-05
S039	T104	FALSE	FALSE	0	0	1	1	none	6.12170174608e-05
S040	T104	FALSE	FALSE	0	0	1	1	none	0.0001191480692827
S042	T104	FALSE	FALSE	0	0	1	1	none	5.97264276536e-05
S071	T104	FALSE	FALSE	0	0	1	1	none	0.0001058966135638
S078	T104	FALSE	FALSE	0	0	1	1	none	5.64390715219e-05
S081	T104	FALSE	FALSE	0	0	1	1	none	6.03393996345e-05
S085	T104	FALSE	FALSE	0	0	1	1	none	0.0001153312464509
S087	T104	FALSE	FALSE	0	0	1	1	none	0.0001247569474457
S093	T104	FALSE	FALSE	0	0	1	1	none	9.82567361918e-05
S097	T104	FALSE	FALSE	0	0	1	1	none	5.54133082589e-05
S102	T104	FALSE	FALSE	0	0	1	1	none	0.0001221612846079
S106	T104	FALSE	FALSE	0	0	1	1	none	5.75699878366e-05
S130	T104	FALSE	FALSE	0	0	1	1	none	0.0001256294275347
T009	T104	FALSE	FALSE	0	0	1	1	none	6.63331603068e-05
T010	T104	FALSE	FALSE	0	0	1	1	none	6.82880351172e-05
T013	T104	FALSE	FALSE	0	0	1	1	none	5.39508343162e-05
T014	T104	FALSE	FALSE	0	0	1	1	none	6.21310023477e-05
T020	T104	FALSE	FALSE	0	0	1	1	none	4.61351149447e-05
T021	T104	FALSE	FALSE	0	0	1	1	none	6.82880351172e-05
T028	T104	FALSE	FALSE	0	0	1	1	none	3.1014296263e-05
T035a	T104	FALSE	FALSE	0	0	1	1	none	0.0001267304553588
T035b	T104	FALSE	FALSE	0	0	1	1	none	6.80203626578e-05
T040	T104	FALSE	FALSE	0	0	1	1	none	6.30101575876e-05
T056	T104	FALSE	FALSE	0	0	1	1	none	6.84740312777e-05
T059	T104	FALSE	FALSE	0	0	1	1	none	0.0001218585492977
T065	T104	FALSE	FALSE	0	0	1	1	none	4.45512690796e-05
T069	T104	FALSE	FALSE	0	0	1	1	none	0.0001402382844069
T073	T104	FALSE	FALSE	0	0	1	1	none	6.82880351172e-05
T075	T104	FALSE	FALSE	0	0	1	1	none	6.26957373839e-05
T077	T104	FALSE	FALSE	0	0	1	1	none	6.76750631363e-05
T087	T104	FALSE	FALSE	0	0	1	1	none	6.74239825626e-05
T095	T104	FALSE	FALSE	0	0	1	1	none	0.0001229873801287
T099a	T104	FALSE	FALSE	0	0	1	1	none	0.0001235234583528
T102	T104	FALSE	FALSE	0	0	1	1	none	0.0001258125895288
S002	T105	FALSE	FALSE	0	0	1	1	none	6.14636816714e-05
S007	T105	FALSE	FALSE	0	0	1	1	none	4.58314785797e-05
S021	T105	FALSE	FALSE	0	0	1	1	none	5.97237950085e-05
S024	T105	FALSE	FALSE	0	0	1	1	none	6.11997776425e-05
S025	T105	FALSE	FALSE	0	0	1	1	none	6.04699301107e-05
S026	T105	FALSE	FALSE	0	0	1	1	none	5.48612632304e-05
S038	T105	FALSE	FALSE	0	0	1	1	none	5.1279932276e-06
S039	T105	FALSE	FALSE	0	0	1	1	none	6.18273567966e-05
S040	T105	FALSE	FALSE	0	0	1	1	none	0.0001197584086185
S042	T105	FALSE	FALSE	0	0	1	1	none	6.03367669894e-05
S071	T105	FALSE	FALSE	0	0	1	1	none	0.0001065069528996
S078	T105	FALSE	FALSE	0	0	1	1	none	5.70494108577e-05
S081	T105	FALSE	FALSE	0	0	1	1	none	6.09497389703e-05
S085	T105	FALSE	FALSE	0	0	1	1	none	0.0001159415857867
S087	T105	FALSE	FALSE	0	0	1	1	none	0.0001253672867815
S093	T105	FALSE	FALSE	0	0	1	1	none	9.88670755276e-05
S097	T105	FALSE	FALSE	0	0	1	1	none	5.60236475947e-05
S102	T105	FALSE	FALSE	0	0	1	1	none	0.0001227716239437
S106	T105	FALSE	FALSE	0	0	1	1	none	5.81803271724e-05
S130	T105	FALSE	FALSE	0	0	1	1	none	0.0001262397668705
T009	T105	FALSE	FALSE	0	0	1	1	none	6.69434996426e-05
T010	T105	FALSE	FALSE	0	0	1	1	none	6.8898374453e-05
T013	T105	FALSE	FALSE	0	0	1	1	none	1.21028593764e-05
T014	T105	FALSE	FALSE	0	0	1	1	none	6.27413416835e-05
T020	T105	FALSE	FALSE	0	0	1	1	none	7.9105942187e-06
T021	T105	FALSE	FALSE	0	0	1	1	none	6.8898374453e-05
T028	T105	FALSE	FALSE	0	0	1	1	none	4.14800763266e-05
T035a	T105	FALSE	FALSE	0	0	1	1	none	0.0001273407946946
T035b	T105	FALSE	FALSE	0	0	1	1	none	6.86307019936e-05
T040	T105	FALSE	FALSE	0	0	1	1	none	6.36204969234e-05
T056	T105	FALSE	FALSE	0	0	1	1	none	6.90843706135e-05
T059	T105	FALSE	FALSE	0	0	1	1	none	0.0001224688886335
T065	T105	TRUE	TRUE	1	0	1	1	anc	8.643781971e-07
T069	T105	FALSE	FALSE	0	0	1	1	none	0.0001408486237427
T073	T105	FALSE	FALSE	0	0	1	1	none	6.8898374453e-05
T075	T105	FALSE	FALSE	0	0	1	1	none	6.33060767197e-05
T077	T105	FALSE	FALSE	0	0	1	1	none	6.82854024721e-05
T087	T105	FALSE	FALSE	0	0	1	1	none	6.80343218984e-05
T095	T105	FALSE	FALSE	0	0	1	1	none	0.0001235977194645
T099a	T105	FALSE	FALSE	0	0	1	1	none	0.0001241337976886
T102	T105	FALSE	FALSE	0	0	1	1	none	0.0001264229288646
T104	T105	FALSE	FALSE	0	0	1	1	none	4.60286192576e-05
S002	T107	FALSE	FALSE	0	0	1	1	none	0.0001303759894273
S007	T107	FALSE	FALSE	0	0	1	1	none	0.0001274543647936
S021	T107	FALSE	FALSE	0	0	1	1	none	0.0001286361027644
S024	T107	FALSE	FALSE	0	0	1	1	none	0.0001301120853984
S025	T107	FALSE	FALSE	0	0	1	1	none	0.0001293822378666
S026	T107	FALSE	FALSE	0	0	1	1	none	0.0001237735709863
S038	T107	FALSE	FALSE	0	0	1	1	none	0.0001255857395033
S039	T107	FALSE	FALSE	0	0	1	1	none	0.0001307396645525
S040	T107	FALSE	FALSE	0	0	1	1	none	5.49327473964e-05
S042	T107	FALSE	FALSE	0	0	1	1	none	0.0001292490747453
S071	T107	FALSE	FALSE	0	0	1	1	none	4.16812916775e-05
S078	T107	FALSE	FALSE	0	0	1	1	none	0.0001259617186136
S081	T107	FALSE	FALSE	0	0	1	1	none	0.0001298620467262
S085	T107	FALSE	FALSE	0	0	1	1	none	2.80221196686e-05
S087	T107	FALSE	FALSE	0	0	1	1	none	7.6596366216e-06
S093	T107	FALSE	FALSE	0	0	1	1	none	3.06207132415e-05
S097	T107	FALSE	FALSE	0	0	1	1	none	0.0001249359553506
S102	T107	FALSE	FALSE	0	0	1	1	none	5.79459627216e-05
S106	T107	FALSE	FALSE	0	0	1	1	none	0.0001270926349283
S130	T107	FALSE	FALSE	0	0	1	1	none	8.5321167106e-06
T009	T107	FALSE	FALSE	0	0	1	1	none	0.0001358558073985
T010	T107	FALSE	FALSE	0	0	1	1	none	0.0001378106822089
T013	T107	FALSE	FALSE	0	0	1	1	none	0.0001361840598659
T014	T107	FALSE	FALSE	0	0	1	1	none	0.0001316536494394
T020	T107	FALSE	FALSE	0	0	1	1	none	0.0001283683404944
T021	T107	FALSE	FALSE	0	0	1	1	none	0.0001378106822089
T028	T107	FALSE	FALSE	0	0	1	1	none	0.0001231029625405
T035a	T107	FALSE	FALSE	0	0	1	1	none	1.08590884965e-05
T035b	T107	FALSE	FALSE	0	0	1	1	none	0.0001375430097495
T040	T107	FALSE	FALSE	0	0	1	1	none	0.0001325328046793
T056	T107	FALSE	FALSE	0	0	1	1	none	0.0001379966783694
T059	T107	FALSE	FALSE	0	0	1	1	none	5.76432274114e-05
T065	T107	FALSE	FALSE	0	0	1	1	none	0.0001267844946293
T069	T107	FALSE	FALSE	0	0	1	1	none	7.60229625206e-05
T073	T107	FALSE	FALSE	0	0	1	1	none	0.0001378106822089
T075	T107	FALSE	FALSE	0	0	1	1	none	0.0001290950550376
T077	T107	FALSE	FALSE	0	0	1	1	none	0.000137197710228
T087	T107	FALSE	FALSE	0	0	1	1	none	0.0001369466296543
T095	T107	TRUE	TRUE	1	0	1	1	anc	6.129719809e-07
T099a	T107	FALSE	FALSE	0	0	1	1	none	7.6520914905e-06
T102	T107	FALSE	FALSE	0	0	1	1	none	4.2908038663e-06
T104	T107	FALSE	FALSE	0	0	1	1	none	0.0001276515054715
T105	T107	FALSE	FALSE	0	0	1	1	none	0.0001282618448073
S002	T126	TRUE	TRUE	0	0	1	1	none	0.0001430787727507
S007	T126	TRUE	TRUE	0	0	1	1	none	0.000140157148117
S021	T126	TRUE	TRUE	0	0	1	1	none	0.0001413388860878
S024	T126	TRUE	TRUE	0	0	1	1	none	0.0001428148687218
S025	T126	TRUE	TRUE	0	0	1	1	none	0.00014208502119
S026	T126	TRUE	TRUE	0	0	1	1	none	0.0001364763543097
S038	T126	TRUE	TRUE	0	0	1	1	none	0.0001382885228267
S039	T126	TRUE	TRUE	0	0	1	1	none	0.0001434424478759
S040	T126	TRUE	TRUE	0	0	1	1	none	5.10002839358e-05
S042	T126	TRUE	TRUE	0	0	1	1	none	0.0001419518580687
S071	T126	TRUE	TRUE	0	0	1	1	none	3.56836191929e-05
S078	T126	TRUE	TRUE	0	0	1	1	none	0.000138664501937
S081	T126	TRUE	TRUE	0	0	1	1	none	0.0001425648300496
S085	T126	TRUE	TRUE	0	0	1	1	none	6.3818707888e-05
S087	T126	TRUE	TRUE	0	0	1	1	none	7.32444088828e-05
S093	T126	TRUE	TRUE	0	0	1	1	none	4.67441976289e-05
S097	T126	TRUE	TRUE	0	0	1	1	none	0.000137638738674
S102	T126	TRUE	TRUE	0	0	1	1	none	5.4013499261e-05
S106	T126	TRUE	TRUE	0	0	1	1	none	0.0001397954182517
S130	T126	TRUE	TRUE	0	0	1	1	none	7.41168889718e-05
T009	T126	FALSE	FALSE	0	0	1	1	none	0.0001485585907219
T010	T126	FALSE	FALSE	0	0	1	1	none	0.0001505134655323
T013	T126	FALSE	FALSE	0	0	1	1	none	0.0001488868431893
T014	T126	TRUE	TRUE	0	0	1	1	none	0.0001443564327628
T020	T126	TRUE	TRUE	0	0	1	1	none	0.0001410711238178
T021	T126	FALSE	FALSE	0	0	1	1	none	0.0001505134655323
T028	T126	TRUE	TRUE	0	0	1	1	none	0.0001358057458639
T035a	T126	TRUE	TRUE	0	0	1	1	none	7.52179167959e-05
T035b	T126	FALSE	FALSE	0	0	1	1	none	0.0001502457930729
T040	T126	TRUE	TRUE	0	0	1	1	none	0.0001452355880027
T056	T126	FALSE	FALSE	0	0	1	1	none	0.0001506994616928
T059	T126	TRUE	TRUE	0	0	1	1	none	5.37107639508e-05
T065	T126	TRUE	TRUE	0	0	1	1	none	0.0001394872779527
T069	T126	TRUE	TRUE	0	0	1	1	none	5.5551006248e-05
T073	T126	FALSE	FALSE	0	0	1	1	none	0.0001505134655323
T075	T126	TRUE	TRUE	0	0	1	1	none	0.000141797838361
T077	T126	FALSE	FALSE	0	0	1	1	none	0.0001499004935514
T087	T126	FALSE	FALSE	0	0	1	1	none	0.0001496494129777
T095	T126	TRUE	TRUE	0	0	1	1	none	7.14748415658e-05
T099a	T126	TRUE	TRUE	0	0	1	1	none	7.20109197899e-05
T102	T126	FALSE	FALSE	0	0	1	1	none	7.43000509659e-05
T104	T126	FALSE	FALSE	0	0	1	1	none	0.0001403542887949
T105	T126	FALSE	FALSE	0	0	1	1	none	0.0001409646281307
T107	T126	FALSE	FALSE	0	0	1	1	none	7.61389669086e-05
S002	T156	FALSE	FALSE	0	0	1	1	none	6.44820682501e-05
S007	T156	FALSE	FALSE	0	0	1	1	none	4.88498651584e-05
S021	T156	FALSE	FALSE	0	0	1	1	none	6.27421815872e-05
S024	T156	FALSE	FALSE	0	0	1	1	none	6.42181642212e-05
S025	T156	FALSE	FALSE	0	0	1	1	none	6.34883166894e-05
S026	T156	FALSE	FALSE	0	0	1	1	none	5.78796498091e-05
S038	T156	FALSE	FALSE	0	0	1	1	none	9.3723237681e-06
S039	T156	FALSE	FALSE	0	0	1	1	none	6.48457433753e-05
S040	T156	FALSE	FALSE	0	0	1	1	none	0.0001227767951972
S042	T156	FALSE	FALSE	0	0	1	1	none	6.33551535681e-05
S071	T156	FALSE	FALSE	0	0	1	1	none	0.0001095253394783
S078	T156	FALSE	FALSE	0	0	1	1	none	6.00677974364e-05
S081	T156	FALSE	FALSE	0	0	1	1	none	6.3968125549e-05
S085	T156	FALSE	FALSE	0	0	1	1	none	0.0001189599723654
S087	T156	FALSE	FALSE	0	0	1	1	none	0.0001283856733602
S093	T156	FALSE	FALSE	0	0	1	1	none	0.0001018854621063
S097	T156	FALSE	FALSE	0	0	1	1	none	5.90420341734e-05
S102	T156	FALSE	FALSE	0	0	1	1	none	0.0001257900105224
S106	T156	FALSE	FALSE	0	0	1	1	none	6.11987137511e-05
S130	T156	FALSE	FALSE	0	0	1	1	none	0.0001292581534492
T009	T156	FALSE	FALSE	0	0	1	1	none	6.99618862213e-05
T010	T156	FALSE	FALSE	0	0	1	1	none	7.19167610317e-05
T013	T156	FALSE	FALSE	0	0	1	1	none	1.99706441307e-05
T014	T156	FALSE	FALSE	0	0	1	1	none	6.57597282622e-05
T020	T156	FALSE	FALSE	0	0	1	1	none	1.21549247592e-05
T021	T156	FALSE	FALSE	0	0	1	1	none	7.19167610317e-05
T028	T156	FALSE	FALSE	0	0	1	1	none	4.44984629053e-05
T035a	T156	FALSE	FALSE	0	0	1	1	none	0.0001303591812733
T035b	T156	FALSE	FALSE	0	0	1	1	none	7.16490885723e-05
T040	T156	FALSE	FALSE	0	0	1	1	none	6.66388835021e-05
T056	T156	FALSE	FALSE	0	0	1	1	none	7.21027571922e-05
T059	T156	FALSE	FALSE	0	0	1	1	none	0.0001254872752122
T065	T156	FALSE	FALSE	0	0	1	1	none	1.05710788941e-05
T069	T156	FALSE	FALSE	0	0	1	1	none	0.0001438670103214
T073	T156	FALSE	FALSE	0	0	1	1	none	7.19167610317e-05
T075	T156	FALSE	FALSE	0	0	1	1	none	6.63244632984e-05
T077	T156	FALSE	FALSE	0	0	1	1	none	7.13037890508e-05
T087	T156	FALSE	FALSE	0	0	1	1	none	7.10527084771e-05
T095	T156	FALSE	FALSE	0	0	1	1	none	0.0001266161060432
T099a	T156	FALSE	FALSE	0	0	1	1	none	0.0001271521842673
T102	T156	FALSE	FALSE	0	0	1	1	none	0.0001294413154433
T104	T156	FALSE	FALSE	0	0	1	1	none	4.90470058363e-05
T105	T156	FALSE	FALSE	0	0	1	1	none	1.20484290721e-05
T107	T156	FALSE	FALSE	0	0	1	1	none	0.000131280231386
T126	T156	FALSE	FALSE	0	0	1	1	none	0.0001439830147094
S002	T159a	TRUE	TRUE	0	0	1	1	none	2.70313770667e-05
S007	T159a	TRUE	TRUE	0	0	1	1	none	6.3800090573e-05
S021	T159a	TRUE	TRUE	0	0	1	1	none	2.52914904038e-05
S024	T159a	TRUE	TRUE	0	0	1	1	none	2.67674730378e-05
S025	T159a	TRUE	TRUE	0	0	1	1	none	2.292186898e-05
S026	T159a	TRUE	TRUE	0	0	1	1	none	1.23859664037e-05
S038	T159a	TRUE	TRUE	0	0	1	1	none	6.19314652827e-05
S039	T159a	TRUE	TRUE	0	0	1	1	none	2.73950521919e-05
S040	T159a	TRUE	TRUE	0	0	1	1	none	0.0001250164421538
S042	T159a	TRUE	TRUE	0	0	1	1	none	2.59044623847e-05
S071	T159a	TRUE	TRUE	0	0	1	1	none	0.0001117649864349
S078	T159a	TRUE	TRUE	0	0	1	1	none	2.2617106253e-05
S081	T159a	TRUE	TRUE	0	0	1	1	none	2.65174343656e-05
S085	T159a	TRUE	TRUE	0	0	1	1	none	0.000121199619322
S087	T159a	TRUE	TRUE	0	0	1	1	none	0.0001306253203168
S093	T159a	TRUE	TRUE	0	0	1	1	none	0.0001041251090629
S097	T159a	TRUE	TRUE	0	0	1	1	none	1.8475586464e-05
S102	T159a	TRUE	TRUE	0	0	1	1	none	0.000128029657479
S106	T159a	TRUE	TRUE	0	0	1	1	none	2.37480225677e-05
S130	T159a	TRUE	TRUE	0	0	1	1	none	0.0001314978004058
T009	T159a	TRUE	TRUE	0	1	1	1	desc	1.722957075e-06
T010	T159a	TRUE	TRUE	0	1	1	1	desc	6.129719809e-07
T013	T159a	FALSE	FALSE	0	0	1	1	none	7.25297856453e-05
T014	T159a	TRUE	TRUE	0	0	1	1	none	2.83090370788e-05
T020	T159a	TRUE	TRUE	0	0	1	1	none	6.47140662738e-05
T021	T159a	TRUE	TRUE	0	1	1	1	desc	1.8389159427e-06
T028	T159a	TRUE	TRUE	0	0	1	1	none	5.94486883199e-05
T035a	T159a	TRUE	TRUE	0	0	1	1	none	0.0001325988282299
T035b	T159a	TRUE	TRUE	0	1	1	1	desc	9.582715024e-07
T040	T159a	TRUE	TRUE	0	0	1	1	none	2.91881923187e-05
T056	T159a	FALSE	FALSE	0	1	1	1	desc	3.8638280459e-06
T059	T159a	TRUE	TRUE	0	0	1	1	none	0.0001277269221688
T065	T159a	TRUE	TRUE	0	0	1	1	none	6.31302204087e-05
T069	T159a	TRUE	TRUE	0	0	1	1	none	0.000146106657278
T073	T159a	TRUE	TRUE	0	1	1	1	desc	1.8389159427e-06
T075	T159a	TRUE	TRUE	0	0	1	1	none	6.8564110255e-05
T077	T159a	TRUE	TRUE	0	1	1	1	desc	1.2259439618e-06
T087	T159a	TRUE	TRUE	0	1	1	1	desc	1.587835369e-06
T095	T159a	TRUE	TRUE	0	0	1	1	none	0.0001288557529998
T099a	T159a	TRUE	TRUE	0	0	1	1	none	0.0001293918312239
T102	T159a	FALSE	FALSE	0	0	1	1	none	0.0001316809623999
T104	T159a	FALSE	FALSE	0	0	1	1	none	6.39972312509e-05
T105	T159a	FALSE	FALSE	0	0	1	1	none	6.46075705867e-05
T107	T159a	FALSE	FALSE	0	0	1	1	none	0.0001335198783426
T126	T159a	TRUE	TRUE	0	0	1	1	none	0.000146222661666
T156	T159a	FALSE	FALSE	0	0	1	1	none	6.76259571654e-05
S002	T182	FALSE	FALSE	0	0	1	1	none	6.10138224492e-05
S007	T182	FALSE	FALSE	0	0	1	1	none	4.53816193575e-05
S021	T182	FALSE	FALSE	0	0	1	1	none	5.92739357863e-05
S024	T182	FALSE	FALSE	0	0	1	1	none	6.07499184203e-05
S025	T182	FALSE	FALSE	0	0	1	1	none	6.00200708885e-05
S026	T182	FALSE	FALSE	0	0	1	1	none	5.44114040082e-05
S038	T182	FALSE	FALSE	0	0	1	1	none	5.9040779672e-06
S039	T182	FALSE	FALSE	0	0	1	1	none	6.13774975744e-05
S040	T182	FALSE	FALSE	0	0	1	1	none	0.0001193085493963
S042	T182	FALSE	FALSE	0	0	1	1	none	5.98869077672e-05
S071	T182	FALSE	FALSE	0	0	1	1	none	0.0001060570936774
S078	T182	FALSE	FALSE	0	0	1	1	none	5.65995516355e-05
S081	T182	FALSE	FALSE	0	0	1	1	none	6.04998797481e-05
S085	T182	FALSE	FALSE	0	0	1	1	none	0.0001154917265645
S087	T182	FALSE	FALSE	0	0	1	1	none	0.0001249174275593
S093	T182	FALSE	FALSE	0	0	1	1	none	9.84172163054e-05
S097	T182	FALSE	FALSE	0	0	1	1	none	5.55737883725e-05
S102	T182	FALSE	FALSE	0	0	1	1	none	0.0001223217647215
S106	T182	FALSE	FALSE	0	0	1	1	none	5.77304679502e-05
S130	T182	FALSE	FALSE	0	0	1	1	none	0.0001257899076483
T009	T182	FALSE	FALSE	0	0	1	1	none	6.64936404204e-05
T010	T182	FALSE	FALSE	0	0	1	1	none	6.84485152308e-05
T013	T182	FALSE	FALSE	0	0	1	1	none	1.65023983298e-05
T014	T182	FALSE	FALSE	0	0	1	1	none	6.22914824613e-05
T020	T182	FALSE	FALSE	0	0	1	1	none	8.6866789583e-06
T021	T182	FALSE	FALSE	0	0	1	1	none	6.84485152308e-05
T028	T182	FALSE	FALSE	0	0	1	1	none	4.10302171044e-05
T035a	T182	FALSE	FALSE	0	0	1	1	none	0.0001268909354724
T035b	T182	FALSE	FALSE	0	0	1	1	none	6.81808427714e-05
T040	T182	FALSE	FALSE	0	0	1	1	none	6.31706377012e-05
T056	T182	FALSE	FALSE	0	0	1	1	none	6.86345113913e-05
T059	T182	FALSE	FALSE	0	0	1	1	none	0.0001220190294113
T065	T182	FALSE	FALSE	0	0	1	1	none	7.1028330932e-06
T069	T182	FALSE	FALSE	0	0	1	1	none	0.0001403987645205
T073	T182	FALSE	FALSE	0	0	1	1	none	6.84485152308e-05
T075	T182	FALSE	FALSE	0	0	1	1	none	6.28562174975e-05
T077	T182	FALSE	FALSE	0	0	1	1	none	6.78355432499e-05
T087	T182	FALSE	FALSE	0	0	1	1	none	6.75844626762e-05
T095	T182	FALSE	FALSE	0	0	1	1	none	0.0001231478602423
T099a	T182	FALSE	FALSE	0	0	1	1	none	0.0001236839384664
T102	T182	FALSE	FALSE	0	0	1	1	none	0.0001259730696424
T104	T182	FALSE	FALSE	0	0	1	1	none	4.55787600354e-05
T105	T182	FALSE	FALSE	0	0	1	1	none	8.5801832712e-06
T107	T182	FALSE	FALSE	0	0	1	1	none	0.0001278119855851
T126	T182	FALSE	FALSE	0	0	1	1	none	0.0001405147689085
T156	T182	FALSE	FALSE	0	0	1	1	none	1.03726258881e-05
T159a	T182	FALSE	FALSE	0	0	1	1	none	6.41577113645e-05
S002	T188	TRUE	TRUE	0	0	1	1	none	6.01089949436e-05
S007	T188	TRUE	TRUE	0	0	1	1	none	3.58472950859e-05
S021	T188	TRUE	TRUE	0	0	1	1	none	5.83691082807e-05
S024	T188	TRUE	TRUE	0	0	1	1	none	5.98450909147e-05
S025	T188	TRUE	TRUE	0	0	1	1	none	5.91152433829e-05
S026	T188	TRUE	TRUE	0	0	1	1	none	5.35065765026e-05
S038	T188	TRUE	TRUE	0	0	1	1	none	4.26081665616e-05
S039	T188	TRUE	TRUE	0	0	1	1	none	6.04726700688e-05
S040	T188	TRUE	TRUE	0	0	1	1	none	0.0001184037218907
S042	T188	TRUE	TRUE	0	0	1	1	none	5.89820802616e-05
S071	T188	TRUE	TRUE	0	0	1	1	none	0.0001051522661718
S078	T188	TRUE	TRUE	0	0	1	1	none	5.56947241299e-05
S081	T188	TRUE	TRUE	0	0	1	1	none	5.95950522425e-05
S085	T188	TRUE	TRUE	0	0	1	1	none	0.0001145868990589
S087	T188	TRUE	TRUE	0	0	1	1	none	0.0001240126000537
S093	T188	TRUE	TRUE	0	0	1	1	none	9.75123887998e-05
S097	T188	TRUE	TRUE	0	0	1	1	none	5.46689608669e-05
S102	T188	TRUE	TRUE	0	0	1	1	none	0.0001214169372159
S106	T188	TRUE	TRUE	0	0	1	1	none	5.68256404446e-05
S130	T188	TRUE	TRUE	0	0	1	1	none	0.0001248850801427
T009	T188	FALSE	FALSE	0	0	1	1	none	6.55888129148e-05
T010	T188	FALSE	FALSE	0	0	1	1	none	6.75436877252e-05
T013	T188	FALSE	FALSE	0	0	1	1	none	5.32064869242e-05
T014	T188	TRUE	TRUE	0	0	1	1	none	6.13866549557e-05
T020	T188	TRUE	TRUE	0	0	1	1	none	4.53907675527e-05
T021	T188	FALSE	FALSE	0	0	1	1	none	6.75436877252e-05
T028	T188	TRUE	TRUE	0	0	1	1	none	2.0431655841e-05
T035a	T188	TRUE	TRUE	0	0	1	1	none	0.0001259861079668
T035b	T188	FALSE	FALSE	0	0	1	1	none	6.72760152658e-05
T040	T188	TRUE	TRUE	0	0	1	1	none	6.22658101956e-05
T056	T188	FALSE	FALSE	0	0	1	1	none	6.77296838857e-05
T059	T188	TRUE	TRUE	0	0	1	1	none	0.0001211142019057
T065	T188	TRUE	TRUE	0	0	1	1	none	4.38069216876e-05
T069	T188	TRUE	TRUE	0	0	1	1	none	0.0001394939370149
T073	T188	FALSE	FALSE	0	0	1	1	none	6.75436877252e-05
T075	T188	TRUE	TRUE	0	0	1	1	none	6.19513899919e-05
T077	T188	FALSE	FALSE	0	0	1	1	none	6.69307157443e-05
T087	T188	FALSE	FALSE	0	0	1	1	none	6.66796351706e-05
T095	T188	TRUE	TRUE	0	0	1	1	none	0.0001222430327367
T099a	T188	TRUE	TRUE	0	0	1	1	none	0.0001227791109608
T102	T188	FALSE	FALSE	0	0	1	1	none	0.0001250682421368
T104	T188	FALSE	FALSE	0	0	1	1	none	3.4818491802e-05
T105	T188	FALSE	FALSE	0	0	1	1	none	4.52842718656e-05
T107	T188	FALSE	FALSE	0	0	1	1	none	0.0001269071580795
T126	T188	TRUE	TRUE	0	0	1	1	none	0.0001396099414029
T156	T188	FALSE	FALSE	0	0	1	1	none	4.83026584443e-05
T159a	T188	TRUE	TRUE	0	0	1	1	none	6.32528838589e-05
T182	T188	FALSE	FALSE	0	0	1	1	none	4.48344126434e-05
S002	T192	FALSE	FALSE	0	0	1	1	none	0.0001474445806276
S007	T192	FALSE	FALSE	0	0	1	1	none	0.0001445229559939
S021	T192	FALSE	FALSE	0	0	1	1	none	0.0001457046939647
S024	T192	FALSE	FALSE	0	0	1	1	none	0.0001471806765987
S025	T192	FALSE	FALSE	0	0	1	1	none	0.0001464508290669
S026	T192	FALSE	FALSE	0	0	1	1	none	0.0001408421621866
S038	T192	FALSE	FALSE	0	0	1	1	none	0.0001426543307036
S039	T192	FALSE	FALSE	0	0	1	1	none	0.0001478082557528
S040	T192	FALSE	FALSE	0	0	1	1	none	5.53660918127e-05
S042	T192	FALSE	FALSE	0	0	1	1	none	0.0001463176659456
S071	T192	FALSE	FALSE	0	0	1	1	none	4.00494270698e-05
S078	T192	FALSE	FALSE	0	0	1	1	none	0.0001430303098139
S081	T192	FALSE	FALSE	0	0	1	1	none	0.0001469306379265
S085	T192	FALSE	FALSE	0	0	1	1	none	6.81845157649e-05
S087	T192	FALSE	FALSE	0	0	1	1	none	7.76102167597e-05
S093	T192	FALSE	FALSE	0	0	1	1	none	5.11100055058e-05
S097	T192	FALSE	FALSE	0	0	1	1	none	0.0001420045465509
S102	T192	FALSE	FALSE	0	0	1	1	none	5.83793071379e-05
S106	T192	FALSE	FALSE	0	0	1	1	none	0.0001441612261286
S130	T192	FALSE	FALSE	0	0	1	1	none	7.84826968487e-05
T009	T192	FALSE	FALSE	0	0	1	1	none	0.0001529243985988
T010	T192	FALSE	FALSE	0	0	1	1	none	0.0001548792734092
T013	T192	FALSE	FALSE	0	0	1	1	none	0.0001532526510662
T014	T192	FALSE	FALSE	0	0	1	1	none	0.0001487222406397
T020	T192	FALSE	FALSE	0	0	1	1	none	0.0001454369316947
T021	T192	FALSE	FALSE	0	0	1	1	none	0.0001548792734092
T028	T192	FALSE	FALSE	0	0	1	1	none	0.0001401715537408
T035a	T192	FALSE	FALSE	0	0	1	1	none	7.95837246728e-05
T035b	T192	FALSE	FALSE	0	0	1	1	none	0.0001546116009498
T040	T192	FALSE	FALSE	0	0	1	1	none	0.0001496013958796
T056	T192	FALSE	FALSE	0	0	1	1	none	0.0001550652695697
T059	T192	FALSE	FALSE	0	0	1	1	none	5.80765718277e-05
T065	T192	FALSE	FALSE	0	0	1	1	none	0.0001438530858296
T069	T192	FALSE	FALSE	0	0	1	1	none	5.99168141249e-05
T073	T192	FALSE	FALSE	0	0	1	1	none	0.0001548792734092
T075	T192	FALSE	FALSE	0	0	1	1	none	0.0001461636462379
T077	T192	FALSE	FALSE	0	0	1	1	none	0.0001542663014283
T087	T192	FALSE	FALSE	0	0	1	1	none	0.0001540152208546
T095	T192	FALSE	FALSE	0	0	1	1	none	7.58406494427e-05
T099a	T192	FALSE	FALSE	0	0	1	1	none	7.63767276668e-05
T102	T192	FALSE	FALSE	0	0	1	1	none	7.86658588428e-05
T104	T192	FALSE	FALSE	0	0	1	1	none	0.0001447200966718
T105	T192	FALSE	FALSE	0	0	1	1	none	0.0001453304360076
T107	T192	FALSE	FALSE	0	0	1	1	none	8.05047747855e-05
T126	T192	TRUE	TRUE	1	0	1	1	anc	6.129719809e-07
T156	T192	FALSE	FALSE	0	0	1	1	none	0.0001483488225863
T159a	T192	FALSE	FALSE	0	0	1	1	none	0.0001505884695429
T182	T192	FALSE	FALSE	0	0	1	1	none	0.0001448805767854
T188	T192	FALSE	FALSE	0	0	1	1	none	0.0001439757492798
S002	T223	FALSE	FALSE	0	0	1	1	none	6.10138224492e-05
S007	T223	FALSE	FALSE	0	0	1	1	none	4.53816193575e-05
S021	T223	FALSE	FALSE	0	0	1	1	none	5.92739357863e-05
S024	T223	FALSE	FALSE	0	0	1	1	none	6.07499184203e-05
S025	T223	FALSE	FALSE	0	0	1	1	none	6.00200708885e-05
S026	T223	FALSE	FALSE	0	0	1	1	none	5.44114040082e-05
S038	T223	FALSE	FALSE	0	0	1	1	none	5.9040779672e-06
S039	T223	FALSE	FALSE	0	0	1	1	none	6.13774975744e-05
S040	T223	FALSE	FALSE	0	0	1	1	none	0.0001193085493963
S042	T223	FALSE	FALSE	0	0	1	1	none	5.98869077672e-05
S071	T223	FALSE	FALSE	0	0	1	1	none	0.0001060570936774
S078	T223	FALSE	FALSE	0	0	1	1	none	5.65995516355e-05
S081	T223	FALSE	FALSE	0	0	1	1	none	6.04998797481e-05
S085	T223	FALSE	FALSE	0	0	1	1	none	0.0001154917265645
S087	T223	FALSE	FALSE	0	0	1	1	none	0.0001249174275593
S093	T223	FALSE	FALSE	0	0	1	1	none	9.84172163054e-05
S097	T223	FALSE	FALSE	0	0	1	1	none	5.55737883725e-05
S102	T223	FALSE	FALSE	0	0	1	1	none	0.0001223217647215
S106	T223	FALSE	FALSE	0	0	1	1	none	5.77304679502e-05
S130	T223	FALSE	FALSE	0	0	1	1	none	0.0001257899076483
T009	T223	FALSE	FALSE	0	0	1	1	none	6.64936404204e-05
T010	T223	FALSE	FALSE	0	0	1	1	none	6.84485152308e-05
T013	T223	FALSE	FALSE	0	0	1	1	none	1.65023983298e-05
T014	T223	FALSE	FALSE	0	0	1	1	none	6.22914824613e-05
T020	T223	FALSE	FALSE	0	0	1	1	none	8.6866789583e-06
T021	T223	FALSE	FALSE	0	0	1	1	none	6.84485152308e-05
T028	T223	FALSE	FALSE	0	0	1	1	none	4.10302171044e-05
T035a	T223	FALSE	FALSE	0	0	1	1	none	0.0001268909354724
T035b	T223	FALSE	FALSE	0	0	1	1	none	6.81808427714e-05
T040	T223	FALSE	FALSE	0	0	1	1	none	6.31706377012e-05
T056	T223	FALSE	FALSE	0	0	1	1	none	6.86345113913e-05
T059	T223	FALSE	FALSE	0	0	1	1	none	0.0001220190294113
T065	T223	FALSE	FALSE	0	0	1	1	none	7.1028330932e-06
T069	T223	FALSE	FALSE	0	0	1	1	none	0.0001403987645205
T073	T223	FALSE	FALSE	0	0	1	1	none	6.84485152308e-05
T075	T223	FALSE	FALSE	0	0	1	1	none	6.28562174975e-05
T077	T223	FALSE	FALSE	0	0	1	1	none	6.78355432499e-05
T087	T223	FALSE	FALSE	0	0	1	1	none	6.75844626762e-05
T095	T223	FALSE	FALSE	0	0	1	1	none	0.0001231478602423
T099a	T223	FALSE	FALSE	0	0	1	1	none	0.0001236839384664
T102	T223	FALSE	FALSE	0	0	1	1	none	0.0001259730696424
T104	T223	FALSE	FALSE	0	0	1	1	none	4.55787600354e-05
T105	T223	FALSE	FALSE	0	0	1	1	none	8.5801832712e-06
T107	T223	FALSE	FALSE	0	0	1	1	none	0.0001278119855851
T126	T223	FALSE	FALSE	0	0	1	1	none	0.0001405147689085
T156	T223	FALSE	FALSE	0	0	1	1	none	1.03726258881e-05
T159a	T223	FALSE	FALSE	0	0	1	1	none	6.41577113645e-05
T182	T223	FALSE	FALSE	0	0	1	1	none	3.6778318854e-06
T188	T223	FALSE	FALSE	0	0	1	1	none	4.48344126434e-05
T192	T223	FALSE	FALSE	0	0	1	1	none	0.0001448805767854
S002	T225	FALSE	FALSE	0	0	1	1	none	7.04417748757e-05
S007	T225	FALSE	FALSE	0	0	1	1	none	5.4809571784e-05
S021	T225	FALSE	FALSE	0	0	1	1	none	6.87018882128e-05
S024	T225	FALSE	FALSE	0	0	1	1	none	7.01778708468e-05
S025	T225	FALSE	FALSE	0	0	1	1	none	6.9448023315e-05
S026	T225	FALSE	FALSE	0	0	1	1	none	6.38393564347e-05
S038	T225	FALSE	FALSE	0	0	1	1	none	1.53320303937e-05
S039	T225	FALSE	FALSE	0	0	1	1	none	7.08054500009e-05
S040	T225	FALSE	FALSE	0	0	1	1	none	0.0001287365018228
S042	T225	FALSE	FALSE	0	0	1	1	none	6.93148601937e-05
S071	T225	FALSE	FALSE	0	0	1	1	none	0.0001154850461039
S078	T225	FALSE	FALSE	0	0	1	1	none	6.6027504062e-05
S081	T225	FALSE	FALSE	0	0	1	1	none	6.99278321746e-05
S085	T225	FALSE	FALSE	0	0	1	1	none	0.000124919678991
S087	T225	FALSE	FALSE	0	0	1	1	none	0.0001343453799858
S093	T225	FALSE	FALSE	0	0	1	1	none	0.0001078451687319
S097	T225	FALSE	FALSE	0	0	1	1	none	6.5001740799e-05
S102	T225	FALSE	FALSE	0	0	1	1	none	0.000131749717148
S106	T225	FALSE	FALSE	0	0	1	1	none	6.71584203767e-05
S130	T225	FALSE	FALSE	0	0	1	1	none	0.0001352178600748
T009	T225	FALSE	FALSE	0	0	1	1	none	7.59215928469e-05
T010	T225	FALSE	FALSE	0	0	1	1	none	7.78764676573e-05
T013	T225	FALSE	FALSE	0	0	1	1	none	2.59303507563e-05
T014	T225	FALSE	FALSE	0	0	1	1	none	7.17194348878e-05
T020	T225	FALSE	FALSE	0	0	1	1	none	1.81146313848e-05
T021	T225	FALSE	FALSE	0	0	1	1	none	7.78764676573e-05
T028	T225	FALSE	FALSE	0	0	1	1	none	5.04581695309e-05
T035a	T225	FALSE	FALSE	0	0	1	1	none	0.0001363188878989
T035b	T225	FALSE	FALSE	0	0	1	1	none	7.76087951979e-05
T040	T225	FALSE	FALSE	0	0	1	1	none	7.25985901277e-05
T056	T225	FALSE	FALSE	0	0	1	1	none	7.80624638178e-05
T059	T225	FALSE	FALSE	0	0	1	1	none	0.0001314469818378
T065	T225	FALSE	FALSE	0	0	1	1	none	1.65307855197e-05
T069	T225	FALSE	FALSE	0	0	1	1	none	0.000149826716947
T073	T225	FALSE	FALSE	0	0	1	1	none	7.78764676573e-05
T075	T225	FALSE	FALSE	0	0	1	1	none	7.2284169924e-05
T077	T225	FALSE	FALSE	0	0	1	1	none	7.72634956764e-05
T087	T225	FALSE	FALSE	0	0	1	1	none	7.70124151027e-05
T095	T225	FALSE	FALSE	0	0	1	1	none	0.0001325758126688
T099a	T225	FALSE	FALSE	0	0	1	1	none	0.0001331118908929
T102	T225	FALSE	FALSE	0	0	1	1	none	0.0001354010220689
T104	T225	FALSE	FALSE	0	0	1	1	none	5.50067124619e-05
T105	T225	FALSE	FALSE	0	0	1	1	none	1.80081356977e-05
T107	T225	FALSE	FALSE	0	0	1	1	none	0.0001372399380116
T126	T225	FALSE	FALSE	0	0	1	1	none	0.000149942721335
T156	T225	FALSE	FALSE	0	0	1	1	none	7.5256769542e-06
T159a	T225	FALSE	FALSE	0	0	1	1	none	7.3585663791e-05
T182	T225	FALSE	FALSE	0	0	1	1	none	1.63323325137e-05
T188	T225	FALSE	FALSE	0	0	1	1	none	5.42623650699e-05
T192	T225	FALSE	FALSE	0	0	1	1	none	0.0001543085292119
T223	T225	FALSE	FALSE	0	0	1	1	none	1.63323325137e-05
S002	T230	FALSE	FALSE	0	0	1	1	none	2.88702930094e-05
S007	T230	FALSE	FALSE	0	0	1	1	none	6.56390065157e-05
S021	T230	FALSE	FALSE	0	0	1	1	none	2.71304063465e-05
S024	T230	FALSE	FALSE	0	0	1	1	none	2.86063889805e-05
S025	T230	FALSE	FALSE	0	0	1	1	none	2.47607849227e-05
S026	T230	FALSE	FALSE	0	0	1	1	none	1.42248823464e-05
S038	T230	FALSE	FALSE	0	0	1	1	none	6.37703812254e-05
S039	T230	FALSE	FALSE	0	0	1	1	none	2.92339681346e-05
S040	T230	FALSE	FALSE	0	0	1	1	none	0.0001268553580965
S042	T230	FALSE	FALSE	0	0	1	1	none	2.77433783274e-05
S071	T230	FALSE	FALSE	0	0	1	1	none	0.0001136039023776
S078	T230	FALSE	FALSE	0	0	1	1	none	2.44560221957e-05
S081	T230	FALSE	FALSE	0	0	1	1	none	2.83563503083e-05
S085	T230	FALSE	FALSE	0	0	1	1	none	0.0001230385352647
S087	T230	FALSE	FALSE	0	0	1	1	none	0.0001324642362595
S093	T230	FALSE	FALSE	0	0	1	1	none	0.0001059640250056
S097	T230	FALSE	FALSE	0	0	1	1	none	2.03145024067e-05
S102	T230	FALSE	FALSE	0	0	1	1	none	0.0001298685734217
S106	T230	FALSE	FALSE	0	0	1	1	none	2.55869385104e-05
S130	T230	FALSE	FALSE	0	0	1	1	none	0.0001333367163485
T009	T230	FALSE	FALSE	0	0	1	1	none	2.9489010368e-06
T010	T230	FALSE	FALSE	0	0	1	1	none	3.6778318854e-06
T013	T230	FALSE	FALSE	0	0	1	1	none	7.4368701588e-05
T014	T230	FALSE	FALSE	0	0	1	1	none	3.01479530215e-05
T020	T230	FALSE	FALSE	0	0	1	1	none	6.65529822165e-05
T021	T230	FALSE	FALSE	0	0	1	1	none	3.6778318854e-06
T028	T230	FALSE	FALSE	0	0	1	1	none	6.12876042626e-05
T035a	T230	FALSE	FALSE	0	0	1	1	none	0.0001344377441726
T035b	T230	FALSE	FALSE	0	0	1	1	none	3.410159426e-06
T040	T230	FALSE	FALSE	0	0	1	1	none	3.10271082614e-05
T056	T230	FALSE	FALSE	0	0	1	1	none	5.0897720077e-06
T059	T230	FALSE	FALSE	0	0	1	1	none	0.0001295658381115
T065	T230	FALSE	FALSE	0	0	1	1	none	6.49691363514e-05
T069	T230	FALSE	FALSE	0	0	1	1	none	0.0001479455732207
T073	T230	FALSE	FALSE	0	0	1	1	none	3.6778318854e-06
T075	T230	FALSE	FALSE	0	0	1	1	none	7.04030261977e-05
T077	T230	FALSE	FALSE	0	0	1	1	none	3.0648599045e-06
T087	T230	FALSE	FALSE	0	0	1	1	none	2.8137793308e-06
T095	T230	FALSE	FALSE	0	0	1	1	none	0.0001306946689425
T099a	T230	FALSE	FALSE	0	0	1	1	none	0.0001312307471666
T102	T230	FALSE	FALSE	0	0	1	1	none	0.0001335198783426
T104	T230	FALSE	FALSE	0	0	1	1	none	6.58361471936e-05
T105	T230	FALSE	FALSE	0	0	1	1	none	6.64464865294e-05
T107	T230	FALSE	FALSE	0	0	1	1	none	0.0001353587942853
T126	T230	FALSE	FALSE	0	0	1	1	none	0.0001480615776087
T156	T230	FALSE	FALSE	0	0	1	1	none	6.94648731081e-05
T159a	T230	TRUE	TRUE	1	0	1	1	anc	6.129719809e-07
T182	T230	FALSE	FALSE	0	0	1	1	none	6.59966273072e-05
T188	T230	FALSE	FALSE	0	0	1	1	none	6.50917998016e-05
T192	T230	FALSE	FALSE	0	0	1	1	none	0.0001524273854856
T223	T230	FALSE	FALSE	0	0	1	1	none	6.59966273072e-05
T225	T230	FALSE	FALSE	0	0	1	1	none	7.54245797337e-05
S002	T232	TRUE	TRUE	0	0	1	1	none	0.0001429178166057
S007	T232	TRUE	TRUE	0	0	1	1	none	0.000139996191972
S021	T232	TRUE	TRUE	0	0	1	1	none	0.0001411779299428
S024	T232	TRUE	TRUE	0	0	1	1	none	0.0001426539125768
S025	T232	TRUE	TRUE	0	0	1	1	none	0.000141924065045
S026	T232	TRUE	TRUE	0	0	1	1	none	0.0001363153981647
S038	T232	TRUE	TRUE	0	0	1	1	none	0.0001381275666817
S039	T232	TRUE	TRUE	0	0	1	1	none	0.0001432814917309
S040	T232	TRUE	TRUE	0	0	1	1	none	5.08393277908e-05
S042	T232	TRUE	TRUE	0	0	1	1	none	0.0001417909019237
S071	T232	TRUE	TRUE	0	0	1	1	none	3.55226630479e-05
S078	T232	TRUE	TRUE	0	0	1	1	none	0.000138503545792
S081	T232	TRUE	TRUE	0	0	1	1	none	0.0001424038739046
S085	T232	TRUE	TRUE	0	0	1	1	none	6.3657751743e-05
S087	T232	TRUE	TRUE	0	0	1	1	none	7.30834527378e-05
S093	T232	TRUE	TRUE	0	0	1	1	none	4.65832414839e-05
S097	T232	TRUE	TRUE	0	0	1	1	none	0.000137477782529
S102	T232	TRUE	TRUE	0	0	1	1	none	5.3852543116e-05
S106	T232	TRUE	TRUE	0	0	1	1	none	0.0001396344621067
S130	T232	TRUE	TRUE	0	0	1	1	none	7.39559328268e-05
T009	T232	FALSE	FALSE	0	0	1	1	none	0.0001483976345769
T010	T232	FALSE	FALSE	0	0	1	1	none	0.0001503525093873
T013	T232	FALSE	FALSE	0	0	1	1	none	0.0001487258870443
T014	T232	TRUE	TRUE	0	0	1	1	none	0.0001441954766178
T020	T232	TRUE	TRUE	0	0	1	1	none	0.0001409101676728
T021	T232	FALSE	FALSE	0	0	1	1	none	0.0001503525093873
T028	T232	TRUE	TRUE	0	0	1	1	none	0.0001356447897189
T035a	T232	TRUE	TRUE	0	0	1	1	none	7.50569606509e-05
T035b	T232	FALSE	FALSE	0	0	1	1	none	0.0001500848369279
T040	T232	TRUE	TRUE	0	0	1	1	none	0.0001450746318577
T056	T232	FALSE	FALSE	0	0	1	1	none	0.0001505385055478
T059	T232	TRUE	TRUE	0	0	1	1	none	5.35498078058e-05
T065	T232	TRUE	TRUE	0	0	1	1	none	0.0001393263218077
T069	T232	TRUE	TRUE	0	0	1	1	none	5.5390050103e-05
T073	T232	FALSE	FALSE	0	0	1	1	none	0.0001503525093873
T075	T232	TRUE	TRUE	0	0	1	1	none	0.000141636882216
T077	T232	FALSE	FALSE	0	0	1	1	none	0.0001497395374064
T087	T232	FALSE	FALSE	0	0	1	1	none	0.0001494884568327
T095	T232	TRUE	TRUE	0	0	1	1	none	7.13138854208e-05
T099a	T232	TRUE	TRUE	0	0	1	1	none	7.18499636449e-05
T102	T232	FALSE	FALSE	0	0	1	1	none	7.41390948209e-05
T104	T232	FALSE	FALSE	0	0	1	1	none	0.0001401933326499
T105	T232	FALSE	FALSE	0	0	1	1	none	0.0001408036719857
T107	T232	FALSE	FALSE	0	0	1	1	none	7.59780107636e-05
T126	T232	TRUE	TRUE	0	0	1	1	none	2.334157811e-06
T156	T232	FALSE	FALSE	0	0	1	1	none	0.0001438220585644
T159a	T232	TRUE	TRUE	0	0	1	1	none	0.000146061705521
T182	T232	FALSE	FALSE	0	0	1	1	none	0.0001403538127635
T188	T232	TRUE	TRUE	0	0	1	1	none	0.0001394489852579
T192	T232	FALSE	FALSE	0	0	1	1	none	6.6999656879e-06
T223	T232	FALSE	FALSE	0	0	1	1	none	0.0001403538127635
T225	T232	FALSE	FALSE	0	0	1	1	none	0.00014978176519
T230	T232	FALSE	FALSE	0	0	1	1	none	0.0001479006214637
S002	T241	FALSE	FALSE	0	0	1	1	none	8.20872569794001e-05
S007	T241	FALSE	FALSE	0	0	1	1	none	6.64550538877e-05
S021	T241	FALSE	FALSE	0	0	1	1	none	8.03473703165e-05
S024	T241	FALSE	FALSE	0	0	1	1	none	8.18233529505e-05
S025	T241	FALSE	FALSE	0	0	1	1	none	8.10935054187001e-05
S026	T241	FALSE	FALSE	0	0	1	1	none	7.54848385384001e-05
S038	T241	FALSE	FALSE	0	0	1	1	none	2.57515685356e-05
S039	T241	FALSE	FALSE	0	0	1	1	none	8.24509321046e-05
S040	T241	FALSE	FALSE	0	0	1	1	none	0.0001403819839265
S042	T241	FALSE	FALSE	0	0	1	1	none	8.09603422974e-05
S071	T241	FALSE	FALSE	0	0	1	1	none	0.0001271305282076
S078	T241	FALSE	FALSE	0	0	1	1	none	7.76729861657001e-05
S081	T241	FALSE	FALSE	0	0	1	1	none	8.15733142783e-05
S085	T241	FALSE	FALSE	0	0	1	1	none	0.0001365651610947
S087	T241	FALSE	FALSE	0	0	1	1	none	0.0001459908620895
S093	T241	FALSE	FALSE	0	0	1	1	none	0.0001194906508356
S097	T241	FALSE	FALSE	0	0	1	1	none	7.66472229027001e-05
S102	T241	FALSE	FALSE	0	0	1	1	none	0.0001433951992517
S106	T241	FALSE	FALSE	0	0	1	1	none	7.88039024804001e-05
S130	T241	FALSE	FALSE	0	0	1	1	none	0.0001468633421785
T009	T241	FALSE	FALSE	0	0	1	1	none	8.75670749506001e-05
T010	T241	FALSE	FALSE	0	0	1	1	none	8.9521949761e-05
T013	T241	FALSE	FALSE	0	0	1	1	none	1.77624199912e-05
T014	T241	FALSE	FALSE	0	0	1	1	none	8.33649169915e-05
T020	T241	FALSE	FALSE	0	0	1	1	none	2.85341695267e-05
T021	T241	FALSE	FALSE	0	0	1	1	none	8.9521949761e-05
T028	T241	FALSE	FALSE	0	0	1	1	none	6.21036516346001e-05
T035a	T241	FALSE	FALSE	0	0	1	1	none	0.0001479643700026
T035b	T241	FALSE	FALSE	0	0	1	1	none	8.92542773016e-05
T040	T241	FALSE	FALSE	0	0	1	1	none	8.42440722314e-05
T056	T241	FALSE	FALSE	0	0	1	1	none	8.97079459215001e-05
T059	T241	FALSE	FALSE	0	0	1	1	none	0.0001430924639415
T065	T241	FALSE	FALSE	0	0	1	1	none	2.33268694478e-05
T069	T241	FALSE	FALSE	0	0	1	1	none	0.0001614721990507
T073	T241	FALSE	FALSE	0	0	1	1	none	8.9521949761e-05
T075	T241	FALSE	FALSE	0	0	1	1	none	8.39296520277001e-05
T077	T241	FALSE	FALSE	0	0	1	1	none	8.89089777801e-05
T087	T241	FALSE	FALSE	0	0	1	1	none	8.86578972064001e-05
T095	T241	FALSE	FALSE	0	0	1	1	none	0.0001442212947725
T099a	T241	FALSE	FALSE	0	0	1	1	none	0.0001447573729966
T102	T241	FALSE	FALSE	0	0	1	1	none	0.0001470465041726
T104	T241	FALSE	FALSE	0	0	1	1	none	6.66521945656e-05
T105	T241	FALSE	FALSE	0	0	1	1	none	2.48042196258e-05
T107	T241	FALSE	FALSE	0	0	1	1	none	0.0001488854201153
T126	T241	FALSE	FALSE	0	0	1	1	none	0.0001615882034387
T156	T241	FALSE	FALSE	0	0	1	1	none	3.26720043801e-05
T159a	T241	FALSE	FALSE	0	0	1	1	none	8.52311458947001e-05
T182	T241	FALSE	FALSE	0	0	1	1	none	2.92037585792e-05
T188	T241	FALSE	FALSE	0	0	1	1	none	6.59078471736e-05
T192	T241	FALSE	FALSE	0	0	1	1	none	0.0001659540113156
T223	T241	FALSE	FALSE	0	0	1	1	none	2.92037585792e-05
T225	T241	FALSE	FALSE	0	0	1	1	none	3.86317110057e-05
T230	T241	FALSE	FALSE	0	0	1	1	none	8.70700618374e-05
T232	T241	FALSE	FALSE	0	0	1	1	none	0.0001614272472937
S002	T270	FALSE	FALSE	0	0	1	1	none	0.0001441437605675
S007	T270	FALSE	FALSE	0	0	1	1	none	0.0001412221359338
S021	T270	FALSE	FALSE	0	0	1	1	none	0.0001424038739046
S024	T270	FALSE	FALSE	0	0	1	1	none	0.0001438798565386
S025	T270	FALSE	FALSE	0	0	1	1	none	0.0001431500090068
S026	T270	FALSE	FALSE	0	0	1	1	none	0.0001375413421265
S038	T270	FALSE	FALSE	0	0	1	1	none	0.0001393535106435
S039	T270	FALSE	FALSE	0	0	1	1	none	0.0001445074356927
S040	T270	FALSE	FALSE	0	0	1	1	none	5.20652717526e-05
S042	T270	FALSE	FALSE	0	0	1	1	none	0.0001430168458855
S071	T270	FALSE	FALSE	0	0	1	1	none	3.67486070097e-05
S078	T270	FALSE	FALSE	0	0	1	1	none	0.0001397294897538
S081	T270	FALSE	FALSE	0	0	1	1	none	0.0001436298178664
S085	T270	FALSE	FALSE	0	0	1	1	none	6.48836957048e-05
S087	T270	FALSE	FALSE	0	0	1	1	none	7.43093966996e-05
S093	T270	FALSE	FALSE	0	0	1	1	none	4.78091854457e-05
S097	T270	FALSE	FALSE	0	0	1	1	none	0.0001387037264908
S102	T270	FALSE	FALSE	0	0	1	1	none	5.50784870778e-05
S106	T270	FALSE	FALSE	0	0	1	1	none	0.0001408604060685
S130	T270	FALSE	FALSE	0	0	1	1	none	7.51818767886e-05
T009	T270	FALSE	FALSE	0	0	1	1	none	0.0001496235785387
T010	T270	FALSE	FALSE	0	0	1	1	none	0.0001515784533491
T013	T270	FALSE	FALSE	0	0	1	1	none	0.0001499518310061
T014	T270	FALSE	FALSE	0	0	1	1	none	0.0001454214205796
T020	T270	FALSE	FALSE	0	0	1	1	none	0.0001421361116346
T021	T270	FALSE	FALSE	0	0	1	1	none	0.0001515784533491
T028	T270	FALSE	FALSE	0	0	1	1	none	0.0001368707336807
T035a	T270	FALSE	FALSE	0	0	1	1	none	7.62829046127e-05
T035b	T270	FALSE	FALSE	0	0	1	1	none	0.0001513107808897
T040	T270	FALSE	FALSE	0	0	1	1	none	0.0001463005758195
T056	T270	FALSE	FALSE	0	0	1	1	none	0.0001517644495096
T059	T270	FALSE	FALSE	0	0	1	1	none	5.47757517676e-05
T065	T270	FALSE	FALSE	0	0	1	1	none	0.0001405522657695
T069	T270	FALSE	FALSE	0	0	1	1	none	5.66159940648e-05
T073	T270	FALSE	FALSE	0	0	1	1	none	0.0001515784533491
T075	T270	FALSE	FALSE	0	0	1	1	none	0.0001428628261778
T077	T270	FALSE	FALSE	0	0	1	1	none	0.0001509654813682
T087	T270	FALSE	FALSE	0	0	1	1	none	0.0001507144007945
T095	T270	FALSE	FALSE	0	0	1	1	none	7.25398293826e-05
T099a	T270	FALSE	FALSE	0	0	1	1	none	7.30759076067e-05
T102	T270	FALSE	FALSE	0	0	1	1	none	7.53650387827e-05
T104	T270	FALSE	FALSE	0	0	1	1	none	0.0001414192766117
T105	T270	FALSE	FALSE	0	0	1	1	none	0.0001420296159475
T107	T270	FALSE	FALSE	0	0	1	1	none	7.72039547254e-05
T126	T270	FALSE	FALSE	0	0	1	1	none	3.5601017728e-06
T156	T270	FALSE	FALSE	0	0	1	1	none	0.0001450480025262
T159a	T270	FALSE	FALSE	0	0	1	1	none	0.0001472876494828
T182	T270	FALSE	FALSE	0	0	1	1	none	0.0001415797567253
T188	T270	FALSE	FALSE	0	0	1	1	none	0.0001406749292197
T192	T270	FALSE	FALSE	0	0	1	1	none	7.9259096497e-06
T223	T270	FALSE	FALSE	0	0	1	1	none	0.0001415797567253
T225	T270	FALSE	FALSE	0	0	1	1	none	0.0001510077091518
T230	T270	FALSE	FALSE	0	0	1	1	none	0.0001491265654255
T232	T270	TRUE	TRUE	1	0	1	1	anc	6.129719809e-07
T241	T270	FALSE	FALSE	0	0	1	1	none	0.0001626531912555
S002	T271b	FALSE	FALSE	0	0	1	1	none	7.10547468566e-05
S007	T271b	FALSE	FALSE	0	0	1	1	none	5.54225437649e-05
S021	T271b	FALSE	FALSE	0	0	1	1	none	6.93148601937e-05
S024	T271b	FALSE	FALSE	0	0	1	1	none	7.07908428277e-05
S025	T271b	FALSE	FALSE	0	0	1	1	none	7.00609952959e-05
S026	T271b	FALSE	FALSE	0	0	1	1	none	6.44523284156e-05
S038	T271b	FALSE	FALSE	0	0	1	1	none	1.59450023746e-05
S039	T271b	FALSE	FALSE	0	0	1	1	none	7.14184219818e-05
S040	T271b	FALSE	FALSE	0	0	1	1	none	0.0001293494738037
S042	T271b	FALSE	FALSE	0	0	1	1	none	6.99278321746e-05
S071	T271b	FALSE	FALSE	0	0	1	1	none	0.0001160980180848
S078	T271b	FALSE	FALSE	0	0	1	1	none	6.66404760429e-05
S081	T271b	FALSE	FALSE	0	0	1	1	none	7.05408041555e-05
S085	T271b	FALSE	FALSE	0	0	1	1	none	0.0001255326509719
S087	T271b	FALSE	FALSE	0	0	1	1	none	0.0001349583519667
S093	T271b	FALSE	FALSE	0	0	1	1	none	0.0001084581407128
S097	T271b	FALSE	FALSE	0	0	1	1	none	6.56147127799e-05
S102	T271b	FALSE	FALSE	0	0	1	1	none	0.0001323626891289
S106	T271b	FALSE	FALSE	0	0	1	1	none	6.77713923576e-05
S130	T271b	FALSE	FALSE	0	0	1	1	none	0.0001358308320557
T009	T271b	FALSE	FALSE	0	0	1	1	none	7.65345648278e-05
T010	T271b	FALSE	FALSE	0	0	1	1	none	7.84894396382e-05
T013	T271b	FALSE	FALSE	0	0	1	1	none	2.65433227372e-05
T014	T271b	FALSE	FALSE	0	0	1	1	none	7.23324068687e-05
T020	T271b	FALSE	FALSE	0	0	1	1	none	1.87276033657e-05
T021	T271b	FALSE	FALSE	0	0	1	1	none	7.84894396382e-05
T028	T271b	FALSE	FALSE	0	0	1	1	none	5.10711415118e-05
T035a	T271b	FALSE	FALSE	0	0	1	1	none	0.0001369318598798
T035b	T271b	FALSE	FALSE	0	0	1	1	none	7.82217671788e-05
T040	T271b	FALSE	FALSE	0	0	1	1	none	7.32115621086e-05
T056	T271b	FALSE	FALSE	0	0	1	1	none	7.86754357987e-05
T059	T271b	FALSE	FALSE	0	0	1	1	none	0.0001320599538187
T065	T271b	FALSE	FALSE	0	0	1	1	none	1.71437575006e-05
T069	T271b	FALSE	FALSE	0	0	1	1	none	0.0001504396889279
T073	T271b	FALSE	FALSE	0	0	1	1	none	7.84894396382e-05
T075	T271b	FALSE	FALSE	0	0	1	1	none	7.28971419049001e-05
T077	T271b	FALSE	FALSE	0	0	1	1	none	7.78764676573e-05
T087	T271b	FALSE	FALSE	0	0	1	1	none	7.76253870836e-05
T095	T271b	FALSE	FALSE	0	0	1	1	none	0.0001331887846497
T099a	T271b	FALSE	FALSE	0	0	1	1	none	0.0001337248628738
T102	T271b	FALSE	FALSE	0	0	1	1	none	0.0001360139940498
T104	T271b	FALSE	FALSE	0	0	1	1	none	5.56196844428e-05
T105	T271b	FALSE	FALSE	0	0	1	1	none	1.86211076786e-05
T107	T271b	FALSE	FALSE	0	0	1	1	none	0.0001378529099925
T126	T271b	FALSE	FALSE	0	0	1	1	none	0.0001505556933159
T156	T271b	FALSE	FALSE	0	0	1	1	none	8.1386489351e-06
T159a	T271b	FALSE	FALSE	0	0	1	1	none	7.41986357719e-05
T182	T271b	FALSE	FALSE	0	0	1	1	none	1.69453044946e-05
T188	T271b	FALSE	FALSE	0	0	1	1	none	5.48753370508e-05
T192	T271b	FALSE	FALSE	0	0	1	1	none	0.0001549215011928
T223	T271b	FALSE	FALSE	0	0	1	1	none	1.69453044946e-05
T225	T271b	FALSE	FALSE	0	0	1	1	none	1.8389159427e-06
T230	T271b	FALSE	FALSE	0	0	1	1	none	7.60375517146e-05
T232	T271b	FALSE	FALSE	0	0	1	1	none	0.0001503947371709
T241	T271b	FALSE	FALSE	0	0	1	1	none	3.92446829866e-05
T270	T271b	FALSE	FALSE	0	0	1	1	none	0.0001516206811327
S002	T301	FALSE	FALSE	0	0	1	1	none	0.0001535824960672
S007	T301	FALSE	FALSE	0	0	1	1	none	0.0001506608714335
S021	T301	FALSE	FALSE	0	0	1	1	none	0.0001518426094043
S024	T301	FALSE	FALSE	0	0	1	1	none	0.0001533185920383
S025	T301	FALSE	FALSE	0	0	1	1	none	0.0001525887445065
S026	T301	FALSE	FALSE	0	0	1	1	none	0.0001469800776262
S038	T301	FALSE	FALSE	0	0	1	1	none	0.0001487922461432
S039	T301	FALSE	FALSE	0	0	1	1	none	0.0001539461711924
S040	T301	FALSE	FALSE	0	0	1	1	none	6.15040072523e-05
S042	T301	FALSE	FALSE	0	0	1	1	none	0.0001524555813852
S071	T301	FALSE	FALSE	0	0	1	1	none	4.61873425094e-05
S078	T301	FALSE	FALSE	0	0	1	1	none	0.0001491682252535
S081	T301	FALSE	FALSE	0	0	1	1	none	0.0001530685533661
S085	T301	FALSE	FALSE	0	0	1	1	none	7.43224312045e-05
S087	T301	FALSE	FALSE	0	0	1	1	none	8.37481321993e-05
S093	T301	FALSE	FALSE	0	0	1	1	none	5.72479209454e-05
S097	T301	FALSE	FALSE	0	0	1	1	none	0.0001481424619905
S102	T301	FALSE	FALSE	0	0	1	1	none	6.45172225775e-05
S106	T301	FALSE	FALSE	0	0	1	1	none	0.0001502991415682
S130	T301	FALSE	FALSE	0	0	1	1	none	8.46206122883e-05
T009	T301	FALSE	FALSE	0	0	1	1	none	0.0001590623140384
T010	T301	FALSE	FALSE	0	0	1	1	none	0.0001610171888488
T013	T301	FALSE	FALSE	0	0	1	1	none	0.0001593905665058
T014	T301	FALSE	FALSE	0	0	1	1	none	0.0001548601560793
T020	T301	FALSE	FALSE	0	0	1	1	none	0.0001515748471343
T021	T301	FALSE	FALSE	0	0	1	1	none	0.0001610171888488
T028	T301	FALSE	FALSE	0	0	1	1	none	0.0001463094691804
T035a	T301	FALSE	FALSE	0	0	1	1	none	8.57216401124e-05
T035b	T301	FALSE	FALSE	0	0	1	1	none	0.0001607495163894
T040	T301	FALSE	FALSE	0	0	1	1	none	0.0001557393113192
T056	T301	FALSE	FALSE	0	0	1	1	none	0.0001612031850093
T059	T301	FALSE	FALSE	0	0	1	1	none	6.42144872673e-05
T065	T301	FALSE	FALSE	0	0	1	1	none	0.0001499910012692
T069	T301	FALSE	FALSE	0	0	1	1	none	6.60547295645e-05
T073	T301	FALSE	FALSE	0	0	1	1	none	0.0001610171888488
T075	T301	FALSE	FALSE	0	0	1	1	none	0.0001523015616775
T077	T301	FALSE	FALSE	0	0	1	1	none	0.0001604042168679
T087	T301	FALSE	FALSE	0	0	1	1	none	0.0001601531362942
T095	T301	FALSE	FALSE	0	0	1	1	none	8.19785648823e-05
T099a	T301	FALSE	FALSE	0	0	1	1	none	8.25146431064e-05
T102	T301	FALSE	FALSE	0	0	1	1	none	8.48037742824e-05
T104	T301	FALSE	FALSE	0	0	1	1	none	0.0001508580121114
T105	T301	FALSE	FALSE	0	0	1	1	none	0.0001514683514472
T107	T301	FALSE	FALSE	0	0	1	1	none	8.66426902251e-05
T126	T301	FALSE	FALSE	1	0	1	1	anc	5.5999474693e-06
T156	T301	FALSE	FALSE	0	0	1	1	none	0.0001544867380259
T159a	T301	FALSE	FALSE	0	0	1	1	none	0.0001567263849825
T182	T301	FALSE	FALSE	0	0	1	1	none	0.000151018492225
T188	T301	FALSE	FALSE	0	0	1	1	none	0.0001501136647194
T192	T301	FALSE	FALSE	0	0	1	1	none	1.48695311934e-05
T223	T301	FALSE	FALSE	0	0	1	1	none	0.000151018492225
T225	T301	FALSE	FALSE	0	0	1	1	none	0.0001604464446515
T230	T301	FALSE	FALSE	0	0	1	1	none	0.0001585653009252
T232	T301	FALSE	FALSE	0	0	1	1	none	1.28378811275e-05
T241	T301	FALSE	FALSE	0	0	1	1	none	0.0001720919267552
T270	T301	FALSE	FALSE	0	0	1	1	none	1.40638250893e-05
T271b	T301	FALSE	FALSE	0	0	1	1	none	0.0001610594166324
S002	T303	FALSE	FALSE	0	0	1	1	none	0.0001562451361632
S007	T303	FALSE	FALSE	0	0	1	1	none	0.0001533235115295
S021	T303	FALSE	FALSE	0	0	1	1	none	0.0001545052495003
S024	T303	FALSE	FALSE	0	0	1	1	none	0.0001559812321343
S025	T303	FALSE	FALSE	0	0	1	1	none	0.0001552513846025
S026	T303	FALSE	FALSE	0	0	1	1	none	0.0001496427177222
S038	T303	FALSE	FALSE	0	0	1	1	none	0.0001514548862392
S039	T303	FALSE	FALSE	0	0	1	1	none	0.0001566088112884
S040	T303	FALSE	FALSE	0	0	1	1	none	6.41666473483e-05
S042	T303	FALSE	FALSE	0	0	1	1	none	0.0001551182214812
S071	T303	FALSE	FALSE	0	0	1	1	none	4.88499826054e-05
S078	T303	FALSE	FALSE	0	0	1	1	none	0.0001518308653495
S081	T303	FALSE	FALSE	0	0	1	1	none	0.0001557311934621
S085	T303	FALSE	FALSE	0	0	1	1	none	7.69850713005e-05
S087	T303	FALSE	FALSE	0	0	1	1	none	8.64107722953e-05
S093	T303	FALSE	FALSE	0	0	1	1	none	5.99105610414e-05
S097	T303	FALSE	FALSE	0	0	1	1	none	0.0001508051020865
S102	T303	FALSE	FALSE	0	0	1	1	none	6.71798626735e-05
S106	T303	FALSE	FALSE	0	0	1	1	none	0.0001529617816642
S130	T303	FALSE	FALSE	0	0	1	1	none	8.72832523843e-05
T009	T303	FALSE	FALSE	0	0	1	1	none	0.0001617249541344
T010	T303	FALSE	FALSE	0	0	1	1	none	0.0001636798289448
T013	T303	FALSE	FALSE	0	0	1	1	none	0.0001620532066018
T014	T303	FALSE	FALSE	0	0	1	1	none	0.0001575227961753
T020	T303	FALSE	FALSE	0	0	1	1	none	0.0001542374872303
T021	T303	FALSE	FALSE	0	0	1	1	none	0.0001636798289448
T028	T303	FALSE	FALSE	0	0	1	1	none	0.0001489721092764
T035a	T303	FALSE	FALSE	0	0	1	1	none	8.83842802084e-05
T035b	T303	FALSE	FALSE	0	0	1	1	none	0.0001634121564854
T040	T303	FALSE	FALSE	0	0	1	1	none	0.0001584019514152
T056	T303	FALSE	FALSE	0	0	1	1	none	0.0001638658251053
T059	T303	FALSE	FALSE	0	0	1	1	none	6.68771273633e-05
T065	T303	FALSE	FALSE	0	0	1	1	none	0.0001526536413652
T069	T303	FALSE	FALSE	0	0	1	1	none	6.87173696605e-05
T073	T303	FALSE	FALSE	0	0	1	1	none	0.0001636798289448
T075	T303	FALSE	FALSE	0	0	1	1	none	0.0001549642017735
T077	T303	FALSE	FALSE	0	0	1	1	none	0.0001630668569639
T087	T303	FALSE	FALSE	0	0	1	1	none	0.0001628157763902
T095	T303	FALSE	FALSE	0	0	1	1	none	8.46412049783e-05
T099a	T303	FALSE	FALSE	0	0	1	1	none	8.51772832024e-05
T102	T303	FALSE	FALSE	0	0	1	1	none	8.74664143784e-05
T104	T303	FALSE	FALSE	0	0	1	1	none	0.0001535206522074
T105	T303	FALSE	FALSE	0	0	1	1	none	0.0001541309915432
T107	T303	FALSE	FALSE	0	0	1	1	none	8.93053303211e-05
T126	T303	FALSE	FALSE	1	0	1	1	anc	5.6935698675e-06
T156	T303	FALSE	FALSE	0	0	1	1	none	0.0001571493781219
T159a	T303	FALSE	FALSE	0	0	1	1	none	0.0001593890250785
T182	T303	FALSE	FALSE	0	0	1	1	none	0.000153681132321
T188	T303	FALSE	FALSE	0	0	1	1	none	0.0001527763048154
T192	T303	FALSE	FALSE	0	0	1	1	none	1.75321712894e-05
T223	T303	FALSE	FALSE	0	0	1	1	none	0.000153681132321
T225	T303	FALSE	FALSE	0	0	1	1	none	0.0001631090847475
T230	T303	FALSE	FALSE	0	0	1	1	none	0.0001612279410212
T232	T303	FALSE	FALSE	0	0	1	1	none	1.55005212235e-05
T241	T303	FALSE	FALSE	0	0	1	1	none	0.0001747545668512
T270	T303	FALSE	FALSE	0	0	1	1	none	1.67264651853e-05
T271b	T303	FALSE	FALSE	0	0	1	1	none	0.0001637220567284
T301	T303	FALSE	FALSE	0	0	1	1	none	1.63144229582e-05
S002	T322	FALSE	FALSE	0	0	1	1	none	7.87833810566e-05
S007	T322	FALSE	FALSE	0	0	1	1	none	6.31511779649e-05
S021	T322	FALSE	FALSE	0	0	1	1	none	7.70434943937e-05
S024	T322	FALSE	FALSE	0	0	1	1	none	7.85194770277e-05
S025	T322	FALSE	FALSE	0	0	1	1	none	7.77896294959001e-05
S026	T322	FALSE	FALSE	0	0	1	1	none	7.21809626156e-05
S038	T322	FALSE	FALSE	0	0	1	1	none	2.24476926128e-05
S039	T322	FALSE	FALSE	0	0	1	1	none	7.91470561818e-05
S040	T322	FALSE	FALSE	0	0	1	1	none	0.0001370781080037
S042	T322	FALSE	FALSE	0	0	1	1	none	7.76564663746e-05
S071	T322	FALSE	FALSE	0	0	1	1	none	0.0001238266522848
S078	T322	FALSE	FALSE	0	0	1	1	none	7.43691102429e-05
S081	T322	FALSE	FALSE	0	0	1	1	none	7.82694383555e-05
S085	T322	FALSE	FALSE	0	0	1	1	none	0.0001332612851719
S087	T322	FALSE	FALSE	0	0	1	1	none	0.0001426869861667
S093	T322	FALSE	FALSE	0	0	1	1	none	0.0001161867749128
S097	T322	FALSE	FALSE	0	0	1	1	none	7.33433469799e-05
S102	T322	FALSE	FALSE	0	0	1	1	none	0.0001400913233289
S106	T322	FALSE	FALSE	0	0	1	1	none	7.55000265576001e-05
S130	T322	FALSE	FALSE	0	0	1	1	none	0.0001435594662557
T009	T322	FALSE	FALSE	0	0	1	1	none	8.42631990278e-05
T010	T322	FALSE	FALSE	0	0	1	1	none	8.62180738382e-05
T013	T322	FALSE	FALSE	0	0	1	1	none	1.44585440684e-05
T014	T322	FALSE	FALSE	0	0	1	1	none	8.00610410687e-05
T020	T322	FALSE	FALSE	0	0	1	1	none	2.52302936039e-05
T021	T322	FALSE	FALSE	0	0	1	1	none	8.62180738382e-05
T028	T322	FALSE	FALSE	0	0	1	1	none	5.87997757118e-05
T035a	T322	FALSE	FALSE	0	0	1	1	none	0.0001446604940798
T035b	T322	FALSE	FALSE	0	0	1	1	none	8.59504013788e-05
T040	T322	FALSE	FALSE	0	0	1	1	none	8.09401963086e-05
T056	T322	FALSE	FALSE	0	0	1	1	none	8.64040699987e-05
T059	T322	FALSE	FALSE	0	0	1	1	none	0.0001397885880187
T065	T322	FALSE	FALSE	0	0	1	1	none	2.0022993525e-05
T069	T322	FALSE	FALSE	0	0	1	1	none	0.0001581683231279
T073	T322	FALSE	FALSE	0	0	1	1	none	8.62180738382e-05
T075	T322	FALSE	FALSE	0	0	1	1	none	8.06257761049001e-05
T077	T322	FALSE	FALSE	0	0	1	1	none	8.56051018573e-05
T087	T322	FALSE	FALSE	0	0	1	1	none	8.53540212836e-05
T095	T322	FALSE	FALSE	0	0	1	1	none	0.0001409174188497
T099a	T322	FALSE	FALSE	0	0	1	1	none	0.0001414534970738
T102	T322	FALSE	FALSE	0	0	1	1	none	0.0001437426282498
T104	T322	FALSE	FALSE	0	0	1	1	none	6.33483186428e-05
T105	T322	FALSE	FALSE	0	0	1	1	none	2.1500343703e-05
T107	T322	FALSE	FALSE	0	0	1	1	none	0.0001455815441925
T126	T322	FALSE	FALSE	0	0	1	1	none	0.0001582843275159
T156	T322	FALSE	FALSE	0	0	1	1	none	2.93681284573e-05
T159a	T322	FALSE	FALSE	0	0	1	1	none	8.19272699719e-05
T182	T322	FALSE	FALSE	0	0	1	1	none	2.58998826564e-05
T188	T322	FALSE	FALSE	0	0	1	1	none	6.26039712508e-05
T192	T322	FALSE	FALSE	0	0	1	1	none	0.0001626501353928
T223	T322	FALSE	FALSE	0	0	1	1	none	2.58998826564e-05
T225	T322	FALSE	FALSE	0	0	1	1	none	3.53278350829e-05
T230	T322	FALSE	FALSE	0	0	1	1	none	8.37661859146e-05
T232	T322	FALSE	FALSE	0	0	1	1	none	0.0001581233713709
T241	T322	FALSE	FALSE	0	0	1	1	none	5.7557638464e-06
T270	T322	FALSE	FALSE	0	0	1	1	none	0.0001593493153327
T271b	T322	FALSE	FALSE	0	0	1	1	none	3.59408070638e-05
T301	T322	FALSE	FALSE	0	0	1	1	none	0.0001687880508324
T303	T322	FALSE	FALSE	0	0	1	1	none	0.0001714506909284
S002	T327b	FALSE	FALSE	0	0	1	1	none	0.0001304082445313
S007	T327b	FALSE	FALSE	0	0	1	1	none	0.0001274866198976
S021	T327b	FALSE	FALSE	0	0	1	1	none	0.0001286683578684
S024	T327b	FALSE	FALSE	0	0	1	1	none	0.0001301443405024
S025	T327b	FALSE	FALSE	0	0	1	1	none	0.0001294144929706
S026	T327b	FALSE	FALSE	0	0	1	1	none	0.0001238058260903
S038	T327b	FALSE	FALSE	0	0	1	1	none	0.0001256179946073
S039	T327b	FALSE	FALSE	0	0	1	1	none	0.0001307719196565
S040	T327b	FALSE	FALSE	0	0	1	1	none	3.83297557164e-05
S042	T327b	FALSE	FALSE	0	0	1	1	none	0.0001292813298493
S071	T327b	FALSE	FALSE	0	0	1	1	none	2.30130909735e-05
S078	T327b	FALSE	FALSE	0	0	1	1	none	0.0001259939737176
S081	T327b	FALSE	FALSE	0	0	1	1	none	0.0001298943018302
S085	T327b	FALSE	FALSE	0	0	1	1	none	5.11481796686e-05
S087	T327b	FALSE	FALSE	0	0	1	1	none	6.05738806634e-05
S093	T327b	FALSE	FALSE	0	0	1	1	none	3.40736694095e-05
S097	T327b	FALSE	FALSE	0	0	1	1	none	0.0001249682104546
S102	T327b	FALSE	FALSE	0	0	1	1	none	4.13429710416e-05
S106	T327b	FALSE	FALSE	0	0	1	1	none	0.0001271248900323
S130	T327b	FALSE	FALSE	0	0	1	1	none	6.14463607524e-05
T009	T327b	FALSE	FALSE	0	0	1	1	none	0.0001358880625025
T010	T327b	FALSE	FALSE	0	0	1	1	none	0.0001378429373129
T013	T327b	FALSE	FALSE	0	0	1	1	none	0.0001362163149699
T014	T327b	FALSE	FALSE	0	0	1	1	none	0.0001316859045434
T020	T327b	FALSE	FALSE	0	0	1	1	none	0.0001284005955984
T021	T327b	FALSE	FALSE	0	0	1	1	none	0.0001378429373129
T028	T327b	FALSE	FALSE	0	0	1	1	none	0.0001231352176445
T035a	T327b	FALSE	FALSE	0	0	1	1	none	6.25473885765e-05
T035b	T327b	FALSE	FALSE	0	0	1	1	none	0.0001375752648535
T040	T327b	FALSE	FALSE	0	0	1	1	none	0.0001325650597833
T056	T327b	FALSE	FALSE	0	0	1	1	none	0.0001380289334734
T059	T327b	FALSE	FALSE	0	0	1	1	none	4.10402357314e-05
T065	T327b	FALSE	FALSE	0	0	1	1	none	0.0001268167497333
T069	T327b	FALSE	FALSE	0	0	1	1	none	5.35220554386e-05
T073	T327b	FALSE	FALSE	0	0	1	1	none	0.0001378429373129
T075	T327b	FALSE	FALSE	0	0	1	1	none	0.0001291273101416
T077	T327b	FALSE	FALSE	0	0	1	1	none	0.000137229965332
T087	T327b	FALSE	FALSE	0	0	1	1	none	0.0001369788847583
T095	T327b	FALSE	FALSE	0	0	1	1	none	5.88043133464e-05
T099a	T327b	FALSE	FALSE	0	0	1	1	none	5.93403915705e-05
T102	T327b	FALSE	FALSE	0	0	1	1	none	6.16295227465e-05
T104	T327b	FALSE	FALSE	0	0	1	1	none	0.0001276837605755
T105	T327b	FALSE	FALSE	0	0	1	1	none	0.0001282940999113
T107	T327b	FALSE	FALSE	0	0	1	1	none	6.34684386892e-05
T126	T327b	FALSE	FALSE	0	0	1	1	none	5.36380598266e-05
T156	T327b	FALSE	FALSE	0	0	1	1	none	0.00013131248649
T159a	T327b	FALSE	FALSE	0	0	1	1	none	0.0001335521334466
T182	T327b	FALSE	FALSE	0	0	1	1	none	0.0001278442406891
T188	T327b	FALSE	FALSE	0	0	1	1	none	0.0001269394131835
T192	T327b	FALSE	FALSE	0	0	1	1	none	5.80038677035e-05
T223	T327b	FALSE	FALSE	0	0	1	1	none	0.0001278442406891
T225	T327b	FALSE	FALSE	0	0	1	1	none	0.0001372721931156
T230	T327b	FALSE	FALSE	0	0	1	1	none	0.0001353910493893
T232	T327b	FALSE	FALSE	0	0	1	1	none	5.34771036816e-05
T241	T327b	FALSE	FALSE	0	0	1	1	none	0.0001489176752193
T270	T327b	FALSE	FALSE	0	0	1	1	none	5.47030476434e-05
T271b	T327b	FALSE	FALSE	0	0	1	1	none	0.0001378851650965
T301	T327b	FALSE	FALSE	0	0	1	1	none	6.41417831431e-05
T303	T327b	FALSE	FALSE	0	0	1	1	none	6.68044232391e-05
T322	T327b	FALSE	FALSE	0	0	1	1	none	0.0001456137992965
S002	T330	TRUE	TRUE	0	0	1	1	none	0.0001279563566077
S007	T330	TRUE	TRUE	0	0	1	1	none	0.000125034731974
S021	T330	TRUE	TRUE	0	0	1	1	none	0.0001262164699448
S024	T330	TRUE	TRUE	0	0	1	1	none	0.0001276924525788
S025	T330	TRUE	TRUE	0	0	1	1	none	0.000126962605047
S026	T330	TRUE	TRUE	0	0	1	1	none	0.0001213539381667
S038	T330	TRUE	TRUE	0	0	1	1	none	0.0001231661066837
S039	T330	TRUE	TRUE	0	0	1	1	none	0.0001283200317329
S040	T330	TRUE	TRUE	0	0	1	1	none	3.58778677928e-05
S042	T330	TRUE	TRUE	0	0	1	1	none	0.0001268294419257
S071	T330	TRUE	TRUE	0	0	1	1	none	2.05612030499e-05
S078	T330	TRUE	TRUE	0	0	1	1	none	0.000123542085794
S081	T330	TRUE	TRUE	0	0	1	1	none	0.0001274424139066
S085	T330	TRUE	TRUE	0	0	1	1	none	4.8696291745e-05
S087	T330	TRUE	TRUE	0	0	1	1	none	5.81219927398e-05
S093	T330	TRUE	TRUE	0	0	1	1	none	3.16217814859e-05
S097	T330	TRUE	TRUE	0	0	1	1	none	0.000122516322531
S102	T330	TRUE	TRUE	0	0	1	1	none	3.8891083118e-05
S106	T330	TRUE	TRUE	0	0	1	1	none	0.0001246730021087
S130	T330	TRUE	TRUE	0	0	1	1	none	5.89944728288e-05
T009	T330	FALSE	FALSE	0	0	1	1	none	0.0001334361745789
T010	T330	FALSE	FALSE	0	0	1	1	none	0.0001353910493893
T013	T330	FALSE	FALSE	0	0	1	1	none	0.0001337644270463
T014	T330	TRUE	TRUE	0	0	1	1	none	0.0001292340166198
T020	T330	TRUE	TRUE	0	0	1	1	none	0.0001259487076748
T021	T330	FALSE	FALSE	0	0	1	1	none	0.0001353910493893
T028	T330	TRUE	TRUE	0	0	1	1	none	0.0001206833297209
T035a	T330	TRUE	TRUE	0	0	1	1	none	6.00955006529e-05
T035b	T330	FALSE	FALSE	0	0	1	1	none	0.0001351233769299
T040	T330	TRUE	TRUE	0	0	1	1	none	0.0001301131718597
T056	T330	FALSE	FALSE	0	0	1	1	none	0.0001355770455498
T059	T330	TRUE	TRUE	0	0	1	1	none	3.85883478078e-05
T065	T330	TRUE	TRUE	0	0	1	1	none	0.0001243648618097
T069	T330	TRUE	TRUE	0	0	1	1	none	5.1070167515e-05
T073	T330	FALSE	FALSE	0	0	1	1	none	0.0001353910493893
T075	T330	TRUE	TRUE	0	0	1	1	none	0.000126675422218
T077	T330	FALSE	FALSE	0	0	1	1	none	0.0001347780774084
T087	T330	FALSE	FALSE	0	0	1	1	none	0.0001345269968347
T095	T330	TRUE	TRUE	0	0	1	1	none	5.63524254228e-05
T099a	T330	TRUE	TRUE	0	0	1	1	none	5.68885036469e-05
T102	T330	FALSE	FALSE	0	0	1	1	none	5.91776348229e-05
T104	T330	FALSE	FALSE	0	0	1	1	none	0.0001252318726519
T105	T330	FALSE	FALSE	0	0	1	1	none	0.0001258422119877
T107	T330	FALSE	FALSE	0	0	1	1	none	6.10165507656e-05
T126	T330	TRUE	TRUE	0	0	1	1	none	5.1186171903e-05
T156	T330	FALSE	FALSE	0	0	1	1	none	0.0001288605985664
T159a	T330	TRUE	TRUE	0	0	1	1	none	0.000131100245523
T182	T330	FALSE	FALSE	0	0	1	1	none	0.0001253923527655
T188	T330	TRUE	TRUE	0	0	1	1	none	0.0001244875252599
T192	T330	FALSE	FALSE	0	0	1	1	none	5.55519797799e-05
T223	T330	FALSE	FALSE	0	0	1	1	none	0.0001253923527655
T225	T330	FALSE	FALSE	0	0	1	1	none	0.000134820305192
T230	T330	FALSE	FALSE	0	0	1	1	none	0.0001329391614657
T232	T330	TRUE	TRUE	0	0	1	1	none	5.1025215758e-05
T241	T330	FALSE	FALSE	0	0	1	1	none	0.0001464657872957
T270	T330	FALSE	FALSE	0	0	1	1	none	5.22511597198e-05
T271b	T330	FALSE	FALSE	0	0	1	1	none	0.0001354332771729
T301	T330	FALSE	FALSE	0	0	1	1	none	6.16898952195e-05
T303	T330	FALSE	FALSE	0	0	1	1	none	6.43525353155e-05
T322	T330	FALSE	FALSE	0	0	1	1	none	0.0001431619113729
T327b	T330	TRUE	TRUE	0	1	1	1	desc	6.129719809e-07
S002	T335	FALSE	FALSE	0	0	1	1	none	0.0001519917751138
S007	T335	FALSE	FALSE	0	0	1	1	none	0.0001490701504801
S021	T335	FALSE	FALSE	0	0	1	1	none	0.0001502518884509
S024	T335	FALSE	FALSE	0	0	1	1	none	0.0001517278710849
S025	T335	FALSE	FALSE	0	0	1	1	none	0.0001509980235531
S026	T335	FALSE	FALSE	0	0	1	1	none	0.0001453893566728
S038	T335	FALSE	FALSE	0	0	1	1	none	0.0001472015251898
S039	T335	FALSE	FALSE	0	0	1	1	none	0.000152355450239
S040	T335	FALSE	FALSE	0	0	1	1	none	5.99132862989e-05
S042	T335	FALSE	FALSE	0	0	1	1	none	0.0001508648604318
S071	T335	FALSE	FALSE	0	0	1	1	none	4.4596621556e-05
S078	T335	FALSE	FALSE	0	0	1	1	none	0.0001475775043001
S081	T335	FALSE	FALSE	0	0	1	1	none	0.0001514778324127
S085	T335	FALSE	FALSE	0	0	1	1	none	7.27317102511e-05
S087	T335	FALSE	FALSE	0	0	1	1	none	8.21574112459e-05
S093	T335	FALSE	FALSE	0	0	1	1	none	5.5657199992e-05
S097	T335	FALSE	FALSE	0	0	1	1	none	0.0001465517410371
S102	T335	FALSE	FALSE	0	0	1	1	none	6.29265016241e-05
S106	T335	FALSE	FALSE	0	0	1	1	none	0.0001487084206148
S130	T335	FALSE	FALSE	0	0	1	1	none	8.30298913349e-05
T009	T335	FALSE	FALSE	0	0	1	1	none	0.000157471593085
T010	T335	FALSE	FALSE	0	0	1	1	none	0.0001594264678954
T013	T335	FALSE	FALSE	0	0	1	1	none	0.0001577998455524
T014	T335	FALSE	FALSE	0	0	1	1	none	0.0001532694351259
T020	T335	FALSE	FALSE	0	0	1	1	none	0.0001499841261809
T021	T335	FALSE	FALSE	0	0	1	1	none	0.0001594264678954
T028	T335	FALSE	FALSE	0	0	1	1	none	0.000144718748227
T035a	T335	FALSE	FALSE	0	0	1	1	none	8.4130919159e-05
T035b	T335	FALSE	FALSE	0	0	1	1	none	0.000159158795436
T040	T335	FALSE	FALSE	0	0	1	1	none	0.0001541485903658
T056	T335	FALSE	FALSE	0	0	1	1	none	0.0001596124640559
T059	T335	FALSE	FALSE	0	0	1	1	none	6.26237663139e-05
T065	T335	FALSE	FALSE	0	0	1	1	none	0.0001484002803158
T069	T335	FALSE	FALSE	0	0	1	1	none	6.44640086111e-05
T073	T335	FALSE	FALSE	0	0	1	1	none	0.0001594264678954
T075	T335	FALSE	FALSE	0	0	1	1	none	0.0001507108407241
T077	T335	FALSE	FALSE	0	0	1	1	none	0.0001588134959145
T087	T335	FALSE	FALSE	0	0	1	1	none	0.0001585624153408
T095	T335	FALSE	FALSE	0	0	1	1	none	8.03878439289e-05
T099a	T335	FALSE	FALSE	0	0	1	1	none	8.0923922153e-05
T102	T335	FALSE	FALSE	0	0	1	1	none	8.3213053329e-05
T104	T335	FALSE	FALSE	0	0	1	1	none	0.000149267291158
T105	T335	FALSE	FALSE	0	0	1	1	none	0.0001498776304938
T107	T335	FALSE	FALSE	0	0	1	1	none	8.50519692717e-05
T126	T335	TRUE	TRUE	1	0	1	1	anc	6.129719809e-07
T156	T335	FALSE	FALSE	0	0	1	1	none	0.0001528960170725
T159a	T335	FALSE	FALSE	0	0	1	1	none	0.0001551356640291
T182	T335	FALSE	FALSE	0	0	1	1	none	0.0001494277712716
T188	T335	FALSE	FALSE	0	0	1	1	none	0.000148522943766
T192	T335	FALSE	FALSE	0	0	1	1	none	1.327881024e-05
T223	T335	FALSE	FALSE	0	0	1	1	none	0.0001494277712716
T225	T335	FALSE	FALSE	0	0	1	1	none	0.0001588557236981
T230	T335	FALSE	FALSE	0	0	1	1	none	0.0001569745799718
T232	T335	FALSE	FALSE	0	0	1	1	none	1.12471601741e-05
T241	T335	FALSE	FALSE	0	0	1	1	none	0.0001705012058018
T270	T335	FALSE	FALSE	0	0	1	1	none	1.24731041359e-05
T271b	T335	FALSE	FALSE	0	0	1	1	none	0.000159468695679
T301	T335	FALSE	FALSE	0	0	1	1	none	1.0835117947e-05
T303	T335	FALSE	FALSE	0	0	1	1	none	1.47237020048e-05
T322	T335	FALSE	FALSE	0	0	1	1	none	0.000167197329879
T327b	T335	FALSE	FALSE	0	0	1	1	none	6.25510621897e-05
T330	T335	FALSE	FALSE	0	0	1	1	none	6.00991742661e-05
S002	T341	TRUE	TRUE	0	0	1	1	none	1.86816616895e-05
S007	T341	TRUE	TRUE	0	0	1	1	none	5.54503751958e-05
S021	T341	TRUE	TRUE	0	0	1	1	none	1.69417750266e-05
S024	T341	TRUE	TRUE	0	0	1	1	none	1.84177576606e-05
S025	T341	TRUE	TRUE	0	0	1	1	none	1.45721536028e-05
S026	T341	TRUE	TRUE	0	0	1	1	none	2.6225359409e-06
S038	T341	TRUE	TRUE	0	0	1	1	none	5.35817499055e-05
S039	T341	TRUE	TRUE	0	0	1	1	none	1.90453368147e-05
S040	T341	TRUE	TRUE	0	0	1	1	none	0.0001166667267766
S042	T341	TRUE	TRUE	0	0	1	1	none	1.75547470075e-05
S071	T341	TRUE	TRUE	0	0	1	1	none	0.0001034152710577
S078	T341	TRUE	TRUE	0	0	1	1	none	1.42673908758e-05
S081	T341	TRUE	TRUE	0	0	1	1	none	1.81677189884e-05
S085	T341	TRUE	TRUE	0	0	1	1	none	0.0001128499039448
S087	T341	TRUE	TRUE	0	0	1	1	none	0.0001222756049396
S093	T341	TRUE	TRUE	0	0	1	1	none	9.57753936857e-05
S097	T341	TRUE	TRUE	0	0	1	1	none	1.01258710868e-05
S102	T341	TRUE	TRUE	0	0	1	1	none	0.0001196799421018
S106	T341	TRUE	TRUE	0	0	1	1	none	1.53983071905e-05
S130	T341	TRUE	TRUE	0	0	1	1	none	0.0001231480850286
T009	T341	FALSE	FALSE	0	0	1	1	none	1.61184874387e-05
T010	T341	FALSE	FALSE	0	0	1	1	none	1.80733622491e-05
T013	T341	FALSE	FALSE	0	0	1	1	none	6.41800702681e-05
T014	T341	TRUE	TRUE	0	0	1	1	none	1.99593217016e-05
T020	T341	TRUE	TRUE	0	0	1	1	none	5.63643508966e-05
T021	T341	FALSE	FALSE	0	0	1	1	none	1.80733622491e-05
T028	T341	TRUE	TRUE	0	0	1	1	none	5.10989729427e-05
T035a	T341	TRUE	TRUE	0	0	1	1	none	0.0001242491128527
T035b	T341	FALSE	FALSE	0	0	1	1	none	1.78056897897e-05
T040	T341	TRUE	TRUE	0	0	1	1	none	2.08384769415e-05
T056	T341	FALSE	FALSE	0	0	1	1	none	1.82593584096e-05
T059	T341	TRUE	TRUE	0	0	1	1	none	0.0001193772067916
T065	T341	TRUE	TRUE	0	0	1	1	none	5.47805050315e-05
T069	T341	TRUE	TRUE	0	0	1	1	none	0.0001377569419008
T073	T341	FALSE	FALSE	0	0	1	1	none	1.80733622491e-05
T075	T341	TRUE	TRUE	0	0	1	1	none	6.02143948778e-05
T077	T341	FALSE	FALSE	0	0	1	1	none	1.74603902682e-05
T087	T341	FALSE	FALSE	0	0	1	1	none	1.72093096945e-05
T095	T341	TRUE	TRUE	0	0	1	1	none	0.0001205060376226
T099a	T341	TRUE	TRUE	0	0	1	1	none	0.0001210421158467
T102	T341	FALSE	FALSE	0	0	1	1	none	0.0001233312470227
T104	T341	FALSE	FALSE	0	0	1	1	none	5.56475158737e-05
T105	T341	FALSE	FALSE	0	0	1	1	none	5.62578552095e-05
T107	T341	FALSE	FALSE	0	0	1	1	none	0.0001251701629654
T126	T341	TRUE	TRUE	0	0	1	1	none	0.0001378729462888
T156	T341	FALSE	FALSE	0	0	1	1	none	5.92762417882e-05
[truncated: 1,161 more rows]
