# Supplementary material for: Improved characterisation of MRSA transmission using within-host bacterial sequence diversity
Source: eLife. 2019 Oct 8;8:e46402. doi: 10.7554/eLife.46402 (PMC6954020; doi:10.7554/eLife.46402)
Supplement: Figure 9—source data 1. [file elife-46402-fig9-data1.zip › Figure 9-source data 1/classifications/Classification_Posterior_ds_10percol_31.csv]

host.1	host.2	adjacent	contiguous	paths12	paths21	nodes1	nodes2	path.classification	min.distance.between.subgraphs
S002	S007	TRUE	TRUE	0	0	1	1	none	6.8161953039e-05
S002	S021	TRUE	TRUE	0	0	1	1	none	1.26694644679e-05
S007	S021	TRUE	TRUE	0	0	1	1	none	6.79926037569e-05
S002	S024	TRUE	TRUE	0	0	1	1	none	1.46359601866e-05
S007	S024	TRUE	TRUE	0	0	1	1	none	6.99590994756e-05
S021	S024	TRUE	TRUE	0	0	1	1	none	4.7483117725e-06
S002	S025	TRUE	TRUE	0	0	1	1	none	2.1623078498e-05
S007	S025	TRUE	TRUE	0	0	1	1	none	7.2820256217e-05
S021	S025	TRUE	TRUE	0	0	1	1	none	2.14537292159e-05
S024	S025	TRUE	TRUE	0	0	1	1	none	2.34202249346e-05
S002	S026	TRUE	TRUE	0	0	1	1	none	1.36158543493e-05
S007	S026	TRUE	TRUE	0	0	1	1	none	6.48130320683e-05
S021	S026	TRUE	TRUE	0	0	1	1	none	1.34465050672e-05
S024	S026	TRUE	TRUE	0	0	1	1	none	1.54130007859e-05
S025	S026	TRUE	TRUE	0	0	1	1	none	1.59767362453e-05
S002	S038	TRUE	TRUE	0	0	1	1	none	6.06797937039e-05
S007	S038	TRUE	TRUE	0	0	1	1	none	4.70238380189e-05
S021	S038	TRUE	TRUE	0	0	1	1	none	6.05104444218e-05
S024	S038	TRUE	TRUE	0	0	1	1	none	6.24769401405e-05
S025	S038	TRUE	TRUE	0	0	1	1	none	6.53380968819e-05
S026	S038	TRUE	TRUE	0	0	1	1	none	5.73308727332e-05
S002	S039	TRUE	TRUE	0	0	1	1	none	1.44162981533e-05
S007	S039	TRUE	TRUE	0	0	1	1	none	6.97394374423e-05
S021	S039	TRUE	TRUE	0	0	1	1	none	3.3163615466e-06
S024	S039	TRUE	TRUE	0	0	1	1	none	6.4951454579e-06
S025	S039	TRUE	TRUE	0	0	1	1	none	2.32005629013e-05
S026	S039	TRUE	TRUE	0	0	1	1	none	1.51933387526e-05
S038	S039	TRUE	TRUE	0	0	1	1	none	6.22572781072e-05
S002	S040	TRUE	TRUE	0	0	1	1	none	0.000105713330736
S007	S040	TRUE	TRUE	0	0	1	1	none	0.000108478332175
S021	S040	TRUE	TRUE	0	0	1	1	none	0.0001055439814539
S024	S040	TRUE	TRUE	0	0	1	1	none	0.0001075104771726
S025	S040	TRUE	TRUE	0	0	1	1	none	0.000110371633914
S026	S040	TRUE	TRUE	0	0	1	1	none	0.0001023644097653
S038	S040	TRUE	TRUE	0	0	1	1	none	0.0001009961728399
S039	S040	TRUE	TRUE	0	0	1	1	none	0.0001072908151393
S002	S042	TRUE	TRUE	0	0	1	1	none	1.30969887299e-05
S007	S042	TRUE	TRUE	0	0	1	1	none	6.84201280189e-05
S021	S042	TRUE	TRUE	0	0	1	1	none	3.2093403158e-06
S024	S042	TRUE	TRUE	0	0	1	1	none	3.9635478419e-06
S025	S042	TRUE	TRUE	0	0	1	1	none	2.18812534779e-05
S026	S042	TRUE	TRUE	0	0	1	1	none	1.38740293292e-05
S038	S042	TRUE	TRUE	0	0	1	1	none	6.09379686838e-05
S039	S042	TRUE	TRUE	0	0	1	1	none	4.9561740012e-06
S040	S042	TRUE	TRUE	0	0	1	1	none	0.0001059715057159
S002	S071	TRUE	TRUE	0	0	1	1	none	9.52263993319e-05
S007	S071	TRUE	TRUE	0	0	1	1	none	9.79914007709e-05
S021	S071	TRUE	TRUE	0	0	1	1	none	9.50570500498e-05
S024	S071	TRUE	TRUE	0	0	1	1	none	9.70235457685e-05
S025	S071	TRUE	TRUE	0	0	1	1	none	9.98847025099e-05
S026	S071	TRUE	TRUE	0	0	1	1	none	9.18774783612e-05
S038	S071	TRUE	TRUE	0	0	1	1	none	9.05092414358e-05
S039	S071	TRUE	TRUE	0	0	1	1	none	9.68038837352e-05
S040	S071	TRUE	TRUE	0	0	1	1	none	2.36104601267e-05
S042	S071	TRUE	TRUE	0	0	1	1	none	9.54845743118e-05
S002	S078	TRUE	TRUE	0	0	1	1	none	1.4062639156e-05
S007	S078	TRUE	TRUE	0	0	1	1	none	6.9385778445e-05
S021	S078	TRUE	TRUE	0	0	1	1	none	6.3946204439e-06
S024	S078	TRUE	TRUE	0	0	1	1	none	8.3611161626e-06
S025	S078	TRUE	TRUE	0	0	1	1	none	2.2846903904e-05
S026	S078	TRUE	TRUE	0	0	1	1	none	1.48396797553e-05
S038	S078	TRUE	TRUE	0	0	1	1	none	6.19036191099e-05
S039	S078	TRUE	TRUE	0	0	1	1	none	8.1414541293e-06
S040	S078	TRUE	TRUE	0	0	1	1	none	0.000106937156142
S042	S078	TRUE	TRUE	0	0	1	1	none	6.8221447059e-06
S071	S078	TRUE	TRUE	0	0	1	1	none	9.64502247379e-05
S002	S081	TRUE	TRUE	0	0	1	1	none	1.41286727819e-05
S007	S081	TRUE	TRUE	0	0	1	1	none	6.94518120709e-05
S021	S081	TRUE	TRUE	0	0	1	1	none	4.2410243678e-06
S024	S081	TRUE	TRUE	0	0	1	1	none	3.7829437013e-06
S025	S081	TRUE	TRUE	0	0	1	1	none	2.29129375299e-05
S026	S081	TRUE	TRUE	0	0	1	1	none	1.49057133812e-05
S038	S081	TRUE	TRUE	0	0	1	1	none	6.19696527358e-05
S039	S081	TRUE	TRUE	0	0	1	1	none	5.9878580532e-06
S040	S081	TRUE	TRUE	0	0	1	1	none	0.0001070031897679
S042	S081	TRUE	TRUE	0	0	1	1	none	3.4562604372e-06
S071	S081	TRUE	TRUE	0	0	1	1	none	9.65162583638e-05
S078	S081	TRUE	TRUE	0	0	1	1	none	7.8538287579e-06
S002	S085	TRUE	TRUE	0	0	1	1	none	0.000102057407652
S007	S085	TRUE	TRUE	0	0	1	1	none	0.000104822409091
S021	S085	TRUE	TRUE	0	0	1	1	none	0.0001018880583699
S024	S085	TRUE	TRUE	0	0	1	1	none	0.0001038545540886
S025	S085	TRUE	TRUE	0	0	1	1	none	0.00010671571083
S026	S085	TRUE	TRUE	0	0	1	1	none	9.87084866813e-05
S038	S085	TRUE	TRUE	0	0	1	1	none	9.73402497559e-05
S039	S085	TRUE	TRUE	0	0	1	1	none	0.0001036348920553
S040	S085	TRUE	TRUE	0	0	1	1	none	4.785341338e-05
S042	S085	TRUE	TRUE	0	0	1	1	none	0.0001023155826319
S071	S085	TRUE	TRUE	0	0	1	1	none	3.73664819759e-05
S078	S085	TRUE	TRUE	0	0	1	1	none	0.000103281233058
S081	S085	TRUE	TRUE	0	0	1	1	none	0.0001033472666839
S002	S087	TRUE	TRUE	0	0	1	1	none	0.0001161140141285
S007	S087	TRUE	TRUE	0	0	1	1	none	0.0001188790155675
S021	S087	TRUE	TRUE	0	0	1	1	none	0.0001159446648464
S024	S087	TRUE	TRUE	0	0	1	1	none	0.0001179111605651
S025	S087	TRUE	TRUE	0	0	1	1	none	0.0001207723173065
S026	S087	TRUE	TRUE	0	0	1	1	none	0.0001127650931578
S038	S087	TRUE	TRUE	0	0	1	1	none	0.0001113968562324
S039	S087	TRUE	TRUE	0	0	1	1	none	0.0001176914985318
S040	S087	TRUE	TRUE	0	0	1	1	none	6.19100198565e-05
S042	S087	TRUE	TRUE	0	0	1	1	none	0.0001163721891084
S071	S087	TRUE	TRUE	0	0	1	1	none	5.14230884524e-05
S078	S087	TRUE	TRUE	0	0	1	1	none	0.0001173378395345
S081	S087	TRUE	TRUE	0	0	1	1	none	0.0001174038731604
S085	S087	TRUE	TRUE	0	0	1	1	none	3.06061831525e-05
S002	S093	TRUE	TRUE	0	0	1	1	none	8.12825021549e-05
S007	S093	TRUE	TRUE	0	0	1	1	none	8.40475035939e-05
S021	S093	TRUE	TRUE	0	0	1	1	none	8.11131528728e-05
S024	S093	TRUE	TRUE	0	0	1	1	none	8.30796485915e-05
S025	S093	TRUE	TRUE	0	0	1	1	none	8.59408053329e-05
S026	S093	TRUE	TRUE	0	0	1	1	none	7.79335811842e-05
S038	S093	TRUE	TRUE	0	0	1	1	none	7.65653442588e-05
S039	S093	TRUE	TRUE	0	0	1	1	none	8.28599865582e-05
S040	S093	TRUE	TRUE	0	0	1	1	none	2.56431167737e-05
S042	S093	TRUE	TRUE	0	0	1	1	none	8.15406771348e-05
S071	S093	TRUE	TRUE	0	0	1	1	none	1.51561853696e-05
S078	S093	TRUE	TRUE	0	0	1	1	none	8.25063275609e-05
S081	S093	TRUE	TRUE	0	0	1	1	none	8.25723611868e-05
S085	S093	TRUE	TRUE	0	0	1	1	none	2.34225847989e-05
S087	S093	TRUE	TRUE	0	0	1	1	none	3.74791912754e-05
S002	S097	TRUE	TRUE	0	0	1	1	none	1.81651463633e-05
S007	S097	TRUE	TRUE	0	0	1	1	none	6.93623240823e-05
S021	S097	TRUE	TRUE	0	0	1	1	none	1.79957970812e-05
S024	S097	TRUE	TRUE	0	0	1	1	none	1.99622927999e-05
S025	S097	TRUE	TRUE	0	0	1	1	none	4.6702203273e-06
S026	S097	TRUE	TRUE	0	0	1	1	none	1.25188041106e-05
S038	S097	TRUE	TRUE	0	0	1	1	none	6.18801647472e-05
S039	S097	TRUE	TRUE	0	0	1	1	none	1.97426307666e-05
S040	S097	TRUE	TRUE	0	0	1	1	none	0.0001069137017793
S042	S097	TRUE	TRUE	0	0	1	1	none	1.84233213432e-05
S071	S097	TRUE	TRUE	0	0	1	1	none	9.64267703752e-05
S078	S097	TRUE	TRUE	0	0	1	1	none	1.93889717693e-05
S081	S097	TRUE	TRUE	0	0	1	1	none	1.94550053952e-05
S085	S097	TRUE	TRUE	0	0	1	1	none	0.0001032577786953
S087	S097	TRUE	TRUE	0	0	1	1	none	0.0001173143851718
S093	S097	TRUE	TRUE	0	0	1	1	none	8.24828731982e-05
S002	S102	TRUE	TRUE	0	0	1	1	none	0.0001076181415616
S007	S102	TRUE	TRUE	0	0	1	1	none	0.0001103831430006
S021	S102	TRUE	TRUE	0	0	1	1	none	0.0001074487922795
S024	S102	TRUE	TRUE	0	0	1	1	none	0.0001094152879982
S025	S102	TRUE	TRUE	0	0	1	1	none	0.0001122764447396
S026	S102	TRUE	TRUE	0	0	1	1	none	0.0001042692205909
S038	S102	TRUE	TRUE	0	0	1	1	none	0.0001029009836655
S039	S102	TRUE	TRUE	0	0	1	1	none	0.0001091956259649
S040	S102	TRUE	TRUE	0	0	1	1	none	4.6534242964e-06
S042	S102	TRUE	TRUE	0	0	1	1	none	0.0001078763165415
S071	S102	TRUE	TRUE	0	0	1	1	none	2.55152709523e-05
S078	S102	TRUE	TRUE	0	0	1	1	none	0.0001088419669676
S081	S102	TRUE	TRUE	0	0	1	1	none	0.0001089080005935
S085	S102	TRUE	TRUE	0	0	1	1	none	4.97582242056e-05
S087	S102	TRUE	TRUE	0	0	1	1	none	6.38148306821e-05
S093	S102	TRUE	TRUE	0	0	1	1	none	2.75479275993e-05
S097	S102	TRUE	TRUE	0	0	1	1	none	0.0001088185126049
S002	S106	TRUE	TRUE	0	0	1	1	none	1.1615750639e-05
S007	S106	TRUE	TRUE	0	0	1	1	none	6.9250134144e-05
S021	S106	TRUE	TRUE	0	0	1	1	none	1.37576455729e-05
S024	S106	TRUE	TRUE	0	0	1	1	none	1.57241412916e-05
S025	S106	TRUE	TRUE	0	0	1	1	none	2.2711259603e-05
S026	S106	TRUE	TRUE	0	0	1	1	none	1.47040354543e-05
S038	S106	TRUE	TRUE	0	0	1	1	none	6.17679748089e-05
S039	S106	TRUE	TRUE	0	0	1	1	none	1.55044792583e-05
S040	S106	TRUE	TRUE	0	0	1	1	none	0.000106801511841
S042	S106	TRUE	TRUE	0	0	1	1	none	1.41851698349e-05
S071	S106	TRUE	TRUE	0	0	1	1	none	9.63145804369e-05
S078	S106	TRUE	TRUE	0	0	1	1	none	1.5150820261e-05
S081	S106	TRUE	TRUE	0	0	1	1	none	1.52168538869e-05
S085	S106	TRUE	TRUE	0	0	1	1	none	0.000103145588757
S087	S106	TRUE	TRUE	0	0	1	1	none	0.0001172021952335
S093	S106	TRUE	TRUE	0	0	1	1	none	8.23706832599e-05
S097	S106	TRUE	TRUE	0	0	1	1	none	1.92533274683e-05
S102	S106	TRUE	TRUE	0	0	1	1	none	0.0001087063226666
S002	S130	TRUE	TRUE	0	0	1	1	none	0.0001157710643823
S007	S130	TRUE	TRUE	0	0	1	1	none	0.0001185360658213
S021	S130	TRUE	TRUE	0	0	1	1	none	0.0001156017151002
S024	S130	TRUE	TRUE	0	0	1	1	none	0.0001175682108189
S025	S130	TRUE	TRUE	0	0	1	1	none	0.0001204293675603
S026	S130	TRUE	TRUE	0	0	1	1	none	0.0001124221434116
S038	S130	TRUE	TRUE	0	0	1	1	none	0.0001110539064862
S039	S130	TRUE	TRUE	0	0	1	1	none	0.0001173485487856
S040	S130	TRUE	TRUE	0	0	1	1	none	6.15670701103e-05
S042	S130	TRUE	TRUE	0	0	1	1	none	0.0001160292393622
S071	S130	TRUE	TRUE	0	0	1	1	none	5.10801387062e-05
S078	S130	TRUE	TRUE	0	0	1	1	none	0.0001169948897883
S081	S130	TRUE	TRUE	0	0	1	1	none	0.0001170609234142
S085	S130	TRUE	TRUE	0	0	1	1	none	3.02632334063e-05
S087	S130	TRUE	TRUE	0	0	1	1	none	2.081626639e-06
S093	S130	TRUE	TRUE	0	0	1	1	none	3.71362415292e-05
S097	S130	TRUE	TRUE	0	0	1	1	none	0.0001169714354256
S102	S130	TRUE	TRUE	0	0	1	1	none	6.34718809359e-05
S106	S130	TRUE	TRUE	0	0	1	1	none	0.0001168592454873
S002	T009	FALSE	FALSE	0	0	1	1	none	2.29557929099e-05
S007	T009	FALSE	FALSE	0	0	1	1	none	7.41529706289e-05
S021	T009	FALSE	FALSE	0	0	1	1	none	2.27864436278e-05
S024	T009	FALSE	FALSE	0	0	1	1	none	2.47529393465e-05
S025	T009	FALSE	FALSE	0	0	1	1	none	2.53166748059e-05
S026	T009	FALSE	FALSE	0	0	1	1	none	1.37595311272e-05
S038	T009	FALSE	FALSE	0	0	1	1	none	6.66708112938e-05
S039	T009	FALSE	FALSE	0	0	1	1	none	2.45332773132e-05
S040	T009	FALSE	FALSE	0	0	1	1	none	0.0001117043483259
S042	T009	FALSE	FALSE	0	0	1	1	none	2.32139678898e-05
S071	T009	FALSE	FALSE	0	0	1	1	none	0.0001012174169218
S078	T009	FALSE	FALSE	0	0	1	1	none	2.41796183159e-05
S081	T009	FALSE	FALSE	0	0	1	1	none	2.42456519418e-05
S085	T009	FALSE	FALSE	0	0	1	1	none	0.0001080484252419
S087	T009	FALSE	FALSE	0	0	1	1	none	0.0001221050317184
S093	T009	FALSE	FALSE	0	0	1	1	none	8.72735197448e-05
S097	T009	FALSE	FALSE	0	0	1	1	none	2.18587426712e-05
S102	T009	FALSE	FALSE	0	0	1	1	none	0.0001136091591515
S106	T009	FALSE	FALSE	0	0	1	1	none	2.40439740149e-05
S130	T009	FALSE	FALSE	0	0	1	1	none	0.0001217620819722
S002	T010	TRUE	TRUE	0	0	1	1	none	2.1137360621e-05
S007	T010	TRUE	TRUE	0	0	1	1	none	7.233453834e-05
S021	T010	TRUE	TRUE	0	0	1	1	none	2.09680113389e-05
S024	T010	TRUE	TRUE	0	0	1	1	none	2.29345070576e-05
S025	T010	TRUE	TRUE	0	0	1	1	none	2.3498242517e-05
S026	T010	TRUE	TRUE	0	0	1	1	none	1.19410988383e-05
S038	T010	TRUE	TRUE	0	0	1	1	none	6.48523790049e-05
S039	T010	TRUE	TRUE	0	0	1	1	none	2.27148450243e-05
S040	T010	TRUE	TRUE	0	0	1	1	none	0.000109885916037
S042	T010	TRUE	TRUE	0	0	1	1	none	2.13955356009e-05
S071	T010	TRUE	TRUE	0	0	1	1	none	9.93989846329e-05
S078	T010	TRUE	TRUE	0	0	1	1	none	2.2361186027e-05
S081	T010	TRUE	TRUE	0	0	1	1	none	2.24272196529e-05
S085	T010	TRUE	TRUE	0	0	1	1	none	0.000106229992953
S087	T010	TRUE	TRUE	0	0	1	1	none	0.0001202865994295
S093	T010	TRUE	TRUE	0	0	1	1	none	8.54550874559e-05
S097	T010	TRUE	TRUE	0	0	1	1	none	2.00403103823e-05
S102	T010	TRUE	TRUE	0	0	1	1	none	0.0001117907268626
S106	T010	TRUE	TRUE	0	0	1	1	none	2.2225541726e-05
S130	T010	TRUE	TRUE	0	0	1	1	none	0.0001199436496833
T009	T010	FALSE	FALSE	0	0	1	1	none	3.0307204815e-06
S002	T013	FALSE	FALSE	0	0	1	1	none	6.90553858339e-05
S007	T013	FALSE	FALSE	0	0	1	1	none	5.53994301489e-05
S021	T013	FALSE	FALSE	0	0	1	1	none	6.88860365518e-05
S024	T013	FALSE	FALSE	0	0	1	1	none	7.08525322705e-05
S025	T013	FALSE	FALSE	0	0	1	1	none	7.37136890119e-05
S026	T013	FALSE	FALSE	0	0	1	1	none	6.57064648632e-05
S038	T013	FALSE	FALSE	0	0	1	1	none	1.08001685152e-05
S039	T013	FALSE	FALSE	0	0	1	1	none	7.06328702372e-05
S040	T013	FALSE	FALSE	0	0	1	1	none	0.0001093717649699
S042	T013	FALSE	FALSE	0	0	1	1	none	6.93135608138e-05
S071	T013	FALSE	FALSE	0	0	1	1	none	9.88848335658e-05
S078	T013	FALSE	FALSE	0	0	1	1	none	7.02792112399e-05
S081	T013	FALSE	FALSE	0	0	1	1	none	7.03452448658e-05
S085	T013	FALSE	FALSE	0	0	1	1	none	0.0001057158418859
S087	T013	FALSE	FALSE	0	0	1	1	none	0.0001197724483624
S093	T013	FALSE	FALSE	0	0	1	1	none	8.49409363888e-05
S097	T013	FALSE	FALSE	0	0	1	1	none	7.02557568772e-05
S102	T013	FALSE	FALSE	0	0	1	1	none	0.0001112765757955
S106	T013	FALSE	FALSE	0	0	1	1	none	7.01435669389e-05
S130	T013	FALSE	FALSE	0	0	1	1	none	0.0001194294986162
T009	T013	FALSE	FALSE	0	0	1	1	none	7.50464034238e-05
T010	T013	FALSE	FALSE	0	0	1	1	none	7.32279711349e-05
S002	T014	TRUE	TRUE	0	0	1	1	none	1.38221804186e-05
S007	T014	TRUE	TRUE	0	0	1	1	none	6.91453197076e-05
S021	T014	TRUE	TRUE	0	0	1	1	none	3.9345320045e-06
S024	T014	TRUE	TRUE	0	0	1	1	none	4.6887395306e-06
S025	T014	TRUE	TRUE	0	0	1	1	none	2.26064451666e-05
S026	T014	TRUE	TRUE	0	0	1	1	none	1.45992210179e-05
S038	T014	TRUE	TRUE	0	0	1	1	none	6.16631603725e-05
S039	T014	TRUE	TRUE	0	0	1	1	none	5.6813656899e-06
S040	T014	TRUE	TRUE	0	0	1	1	none	0.0001066966974046
S042	T014	TRUE	TRUE	0	0	1	1	none	1.9374798813e-06
S071	T014	TRUE	TRUE	0	0	1	1	none	9.62097660005e-05
S078	T014	TRUE	TRUE	0	0	1	1	none	7.5473363946e-06
S081	T014	TRUE	TRUE	0	0	1	1	none	4.1814521259e-06
S085	T014	TRUE	TRUE	0	0	1	1	none	0.0001030407743206
S087	T014	TRUE	TRUE	0	0	1	1	none	0.0001170973807971
S093	T014	TRUE	TRUE	0	0	1	1	none	8.22658688235e-05
S097	T014	TRUE	TRUE	0	0	1	1	none	1.91485130319e-05
S102	T014	TRUE	TRUE	0	0	1	1	none	0.0001086015082302
S106	T014	TRUE	TRUE	0	0	1	1	none	1.49103615236e-05
S130	T014	TRUE	TRUE	0	0	1	1	none	0.0001167544310509
T009	T014	FALSE	FALSE	0	0	1	1	none	2.39391595785e-05
T010	T014	TRUE	TRUE	0	0	1	1	none	2.21207272896e-05
T013	T014	FALSE	FALSE	0	0	1	1	none	7.00387525025e-05
S002	T020	TRUE	TRUE	0	0	1	1	none	6.17413234216e-05
S007	T020	TRUE	TRUE	0	0	1	1	none	4.80853677366e-05
S021	T020	TRUE	TRUE	0	0	1	1	none	6.15719741395e-05
S024	T020	TRUE	TRUE	0	0	1	1	none	6.35384698582e-05
S025	T020	TRUE	TRUE	0	0	1	1	none	6.63996265996e-05
S026	T020	TRUE	TRUE	0	0	1	1	none	5.83924024509e-05
S038	T020	TRUE	TRUE	0	0	1	1	none	2.2738179103e-06
S039	T020	TRUE	TRUE	0	0	1	1	none	6.33188078249e-05
S040	T020	TRUE	TRUE	0	0	1	1	none	0.0001020577025576
S042	T020	TRUE	TRUE	0	0	1	1	none	6.19994984015e-05
S071	T020	TRUE	TRUE	0	0	1	1	none	9.15707711535e-05
S078	T020	TRUE	TRUE	0	0	1	1	none	6.29651488276e-05
S081	T020	TRUE	TRUE	0	0	1	1	none	6.30311824535e-05
S085	T020	TRUE	TRUE	0	0	1	1	none	9.84017794736e-05
S087	T020	TRUE	TRUE	0	0	1	1	none	0.0001124583859501
S093	T020	TRUE	TRUE	0	0	1	1	none	7.76268739765e-05
S097	T020	TRUE	TRUE	0	0	1	1	none	6.29416944649e-05
S102	T020	TRUE	TRUE	0	0	1	1	none	0.0001039625133832
S106	T020	TRUE	TRUE	0	0	1	1	none	6.28295045266e-05
S130	T020	TRUE	TRUE	0	0	1	1	none	0.0001121154362039
T009	T020	FALSE	FALSE	0	0	1	1	none	6.77323410115e-05
T010	T020	TRUE	TRUE	0	0	1	1	none	6.59139087226e-05
T013	T020	FALSE	FALSE	0	0	1	1	none	1.18616982329e-05
T014	T020	TRUE	TRUE	0	0	1	1	none	6.27246900902e-05
S002	T021	FALSE	FALSE	0	0	1	1	none	2.47742251988e-05
S007	T021	FALSE	FALSE	0	0	1	1	none	7.59714029178e-05
S021	T021	FALSE	FALSE	0	0	1	1	none	2.46048759167e-05
S024	T021	FALSE	FALSE	0	0	1	1	none	2.65713716354e-05
S025	T021	FALSE	FALSE	0	0	1	1	none	2.71351070948e-05
S026	T021	FALSE	FALSE	0	0	1	1	none	1.55779634161e-05
S038	T021	FALSE	FALSE	0	0	1	1	none	6.84892435827e-05
S039	T021	FALSE	FALSE	0	0	1	1	none	2.63517096021e-05
S040	T021	FALSE	FALSE	0	0	1	1	none	0.0001135227806148
S042	T021	FALSE	FALSE	0	0	1	1	none	2.50324001787e-05
S071	T021	FALSE	FALSE	0	0	1	1	none	0.0001030358492107
S078	T021	FALSE	FALSE	0	0	1	1	none	2.59980506048e-05
S081	T021	FALSE	FALSE	0	0	1	1	none	2.60640842307e-05
S085	T021	FALSE	FALSE	0	0	1	1	none	0.0001098668575308
S087	T021	FALSE	FALSE	0	0	1	1	none	0.0001239234640073
S093	T021	FALSE	FALSE	0	0	1	1	none	8.90919520337e-05
S097	T021	FALSE	FALSE	0	0	1	1	none	2.36771749601e-05
S102	T021	FALSE	FALSE	0	0	1	1	none	0.0001154275914404
S106	T021	FALSE	FALSE	0	0	1	1	none	2.58624063038e-05
S130	T021	FALSE	FALSE	0	0	1	1	none	0.0001235805142611
T009	T021	FALSE	FALSE	0	0	1	1	none	3.0307204815e-06
T010	T021	FALSE	FALSE	0	0	1	1	none	4.8491527704e-06
T013	T021	FALSE	FALSE	0	0	1	1	none	7.68648357127e-05
T014	T021	FALSE	FALSE	0	0	1	1	none	2.57575918674e-05
T020	T021	FALSE	FALSE	0	0	1	1	none	6.95507733004e-05
S002	T028	TRUE	TRUE	0	0	1	1	none	6.27710155363e-05
S007	T028	TRUE	TRUE	0	0	1	1	none	3.92798129373e-05
S021	T028	TRUE	TRUE	0	0	1	1	none	6.26016662542e-05
S024	T028	TRUE	TRUE	0	0	1	1	none	6.45681619729e-05
S025	T028	TRUE	TRUE	0	0	1	1	none	6.74293187143e-05
S026	T028	TRUE	TRUE	0	0	1	1	none	5.94220945656e-05
S038	T028	TRUE	TRUE	0	0	1	1	none	4.16329005162e-05
S039	T028	TRUE	TRUE	0	0	1	1	none	6.43484999396e-05
S040	T028	TRUE	TRUE	0	0	1	1	none	0.0001030873946723
S042	T028	TRUE	TRUE	0	0	1	1	none	6.30291905162e-05
S071	T028	TRUE	TRUE	0	0	1	1	none	9.26004632682e-05
S078	T028	TRUE	TRUE	0	0	1	1	none	6.39948409423e-05
S081	T028	TRUE	TRUE	0	0	1	1	none	6.40608745682e-05
S085	T028	TRUE	TRUE	0	0	1	1	none	9.94314715883e-05
S087	T028	TRUE	TRUE	0	0	1	1	none	0.0001134880780648
S093	T028	TRUE	TRUE	0	0	1	1	none	7.86565660912e-05
S097	T028	TRUE	TRUE	0	0	1	1	none	6.39713865796e-05
S102	T028	TRUE	TRUE	0	0	1	1	none	0.0001049922054979
S106	T028	TRUE	TRUE	0	0	1	1	none	6.38591966413e-05
S130	T028	TRUE	TRUE	0	0	1	1	none	0.0001131451283186
T009	T028	FALSE	FALSE	0	0	1	1	none	6.87620331262e-05
T010	T028	TRUE	TRUE	0	0	1	1	none	6.69436008373e-05
T013	T028	FALSE	FALSE	0	0	1	1	none	5.00084926462e-05
T014	T028	TRUE	TRUE	0	0	1	1	none	6.37543822049e-05
T020	T028	TRUE	TRUE	0	0	1	1	none	4.26944302339e-05
T021	T028	FALSE	FALSE	0	0	1	1	none	7.05804654151e-05
S002	T035a	TRUE	TRUE	0	0	1	1	none	0.0001182075053803
S007	T035a	TRUE	TRUE	0	0	1	1	none	0.0001209725068193
S021	T035a	TRUE	TRUE	0	0	1	1	none	0.0001180381560982
S024	T035a	TRUE	TRUE	0	0	1	1	none	0.0001200046518169
S025	T035a	TRUE	TRUE	0	0	1	1	none	0.0001228658085583
S026	T035a	TRUE	TRUE	0	0	1	1	none	0.0001148585844096
S038	T035a	TRUE	TRUE	0	0	1	1	none	0.0001134903474842
S039	T035a	TRUE	TRUE	0	0	1	1	none	0.0001197849897836
S040	T035a	TRUE	TRUE	0	0	1	1	none	6.40035111083e-05
S042	T035a	TRUE	TRUE	0	0	1	1	none	0.0001184656803602
S071	T035a	TRUE	TRUE	0	0	1	1	none	5.35165797042e-05
S078	T035a	TRUE	TRUE	0	0	1	1	none	0.0001194313307863
S081	T035a	TRUE	TRUE	0	0	1	1	none	0.0001194973644122
S085	T035a	TRUE	TRUE	0	0	1	1	none	3.26996744043e-05
S087	T035a	TRUE	TRUE	0	0	1	1	none	6.4328430608e-06
S093	T035a	TRUE	TRUE	0	0	1	1	none	3.95726825272e-05
S097	T035a	TRUE	TRUE	0	0	1	1	none	0.0001194078764236
S102	T035a	TRUE	TRUE	0	0	1	1	none	6.59083219339e-05
S106	T035a	TRUE	TRUE	0	0	1	1	none	0.0001192956864853
S130	T035a	TRUE	TRUE	0	0	1	1	none	6.0898933146e-06
T009	T035a	FALSE	FALSE	0	0	1	1	none	0.0001241985229702
T010	T035a	TRUE	TRUE	0	0	1	1	none	0.0001223800906813
T013	T035a	FALSE	FALSE	0	0	1	1	none	0.0001218659396142
T014	T035a	TRUE	TRUE	0	0	1	1	none	0.0001191908720489
T020	T035a	TRUE	TRUE	0	0	1	1	none	0.0001145518772019
T021	T035a	FALSE	FALSE	0	0	1	1	none	0.0001260169552591
T028	T035a	TRUE	TRUE	0	0	1	1	none	0.0001155815693166
S002	T035b	FALSE	FALSE	0	0	1	1	none	2.29557929099e-05
S007	T035b	FALSE	FALSE	0	0	1	1	none	7.41529706289e-05
S021	T035b	FALSE	FALSE	0	0	1	1	none	2.27864436278e-05
S024	T035b	FALSE	FALSE	0	0	1	1	none	2.47529393465e-05
S025	T035b	FALSE	FALSE	0	0	1	1	none	2.53166748059e-05
S026	T035b	FALSE	FALSE	0	0	1	1	none	1.37595311272e-05
S038	T035b	FALSE	FALSE	0	0	1	1	none	6.66708112938e-05
S039	T035b	FALSE	FALSE	0	0	1	1	none	2.45332773132e-05
S040	T035b	FALSE	FALSE	0	0	1	1	none	0.0001117043483259
S042	T035b	FALSE	FALSE	0	0	1	1	none	2.32139678898e-05
S071	T035b	FALSE	FALSE	0	0	1	1	none	0.0001012174169218
S078	T035b	FALSE	FALSE	0	0	1	1	none	2.41796183159e-05
S081	T035b	FALSE	FALSE	0	0	1	1	none	2.42456519418e-05
S085	T035b	FALSE	FALSE	0	0	1	1	none	0.0001080484252419
S087	T035b	FALSE	FALSE	0	0	1	1	none	0.0001221050317184
S093	T035b	FALSE	FALSE	0	0	1	1	none	8.72735197448e-05
S097	T035b	FALSE	FALSE	0	0	1	1	none	2.18587426712e-05
S102	T035b	FALSE	FALSE	0	0	1	1	none	0.0001136091591515
S106	T035b	FALSE	FALSE	0	0	1	1	none	2.40439740149e-05
S130	T035b	FALSE	FALSE	0	0	1	1	none	0.0001217620819722
T009	T035b	FALSE	FALSE	0	0	1	1	none	2.4245763852e-06
T010	T035b	FALSE	FALSE	0	0	1	1	none	3.0307204815e-06
T013	T035b	FALSE	FALSE	0	0	1	1	none	7.50464034238e-05
T014	T035b	FALSE	FALSE	0	0	1	1	none	2.39391595785e-05
T020	T035b	FALSE	FALSE	0	0	1	1	none	6.77323410115e-05
T021	T035b	FALSE	FALSE	0	0	1	1	none	4.2430086741e-06
T028	T035b	FALSE	FALSE	0	0	1	1	none	6.87620331262e-05
T035a	T035b	FALSE	FALSE	0	0	1	1	none	0.0001241985229702
S002	T040	TRUE	TRUE	0	0	1	1	none	1.47507287719e-05
S007	T040	TRUE	TRUE	0	0	1	1	none	7.00738680609e-05
S021	T040	TRUE	TRUE	0	0	1	1	none	4.8630803578e-06
S024	T040	TRUE	TRUE	0	0	1	1	none	4.4049996913e-06
S025	T040	TRUE	TRUE	0	0	1	1	none	2.35349935199e-05
S026	T040	TRUE	TRUE	0	0	1	1	none	1.55277693712e-05
S038	T040	TRUE	TRUE	0	0	1	1	none	6.25917087258e-05
S039	T040	TRUE	TRUE	0	0	1	1	none	6.6099140432e-06
S040	T040	TRUE	TRUE	0	0	1	1	none	0.0001076252457579
S042	T040	TRUE	TRUE	0	0	1	1	none	4.0783164272e-06
S071	T040	TRUE	TRUE	0	0	1	1	none	9.71383143538e-05
S078	T040	TRUE	TRUE	0	0	1	1	none	8.4758847479e-06
S081	T040	TRUE	TRUE	0	0	1	1	none	2.685424094e-06
S085	T040	TRUE	TRUE	0	0	1	1	none	0.0001039693226739
S087	T040	TRUE	TRUE	0	0	1	1	none	0.0001180259291504
S093	T040	TRUE	TRUE	0	0	1	1	none	8.31944171768e-05
S097	T040	TRUE	TRUE	0	0	1	1	none	2.00770613852e-05
S102	T040	TRUE	TRUE	0	0	1	1	none	0.0001095300565835
S106	T040	TRUE	TRUE	0	0	1	1	none	1.58389098769e-05
S130	T040	TRUE	TRUE	0	0	1	1	none	0.0001176829794042
T009	T040	FALSE	FALSE	0	0	1	1	none	2.48677079318e-05
T010	T040	TRUE	TRUE	0	0	1	1	none	2.30492756429e-05
T013	T040	FALSE	FALSE	0	0	1	1	none	7.09673008558e-05
T014	T040	TRUE	TRUE	0	0	1	1	none	4.8035081159e-06
T020	T040	TRUE	TRUE	0	0	1	1	none	6.36532384435e-05
T021	T040	FALSE	FALSE	0	0	1	1	none	2.66861402207e-05
T028	T040	TRUE	TRUE	0	0	1	1	none	6.46829305582e-05
T035a	T040	TRUE	TRUE	0	0	1	1	none	0.0001201194204022
T035b	T040	FALSE	FALSE	0	0	1	1	none	2.48677079318e-05
S002	T056	FALSE	FALSE	0	0	1	1	none	2.57780537085e-05
S007	T056	FALSE	FALSE	0	0	1	1	none	7.69752314275e-05
S021	T056	FALSE	FALSE	0	0	1	1	none	2.56087044264e-05
S024	T056	FALSE	FALSE	0	0	1	1	none	2.75752001451e-05
S025	T056	FALSE	FALSE	0	0	1	1	none	2.81389356045e-05
S026	T056	FALSE	FALSE	0	0	1	1	none	1.65817919258e-05
S038	T056	FALSE	FALSE	0	0	1	1	none	6.94930720924e-05
S039	T056	FALSE	FALSE	0	0	1	1	none	2.73555381118e-05
S040	T056	FALSE	FALSE	0	0	1	1	none	0.0001145266091245
S042	T056	FALSE	FALSE	0	0	1	1	none	2.60362286884e-05
S071	T056	FALSE	FALSE	0	0	1	1	none	0.0001040396777204
S078	T056	FALSE	FALSE	0	0	1	1	none	2.70018791145e-05
S081	T056	FALSE	FALSE	0	0	1	1	none	2.70679127404e-05
S085	T056	FALSE	FALSE	0	0	1	1	none	0.0001108706860405
S087	T056	FALSE	FALSE	0	0	1	1	none	0.000124927292517
S093	T056	FALSE	FALSE	0	0	1	1	none	9.00957805434e-05
S097	T056	FALSE	FALSE	0	0	1	1	none	2.46810034698e-05
S102	T056	FALSE	FALSE	0	0	1	1	none	0.0001164314199501
S106	T056	FALSE	FALSE	0	0	1	1	none	2.68662348135e-05
S130	T056	FALSE	FALSE	0	0	1	1	none	0.0001245843427708
T009	T056	TRUE	TRUE	1	0	1	1	anc	1.609972606e-06
T010	T056	FALSE	FALSE	0	0	1	1	none	5.8529812801e-06
T013	T056	FALSE	FALSE	0	0	1	1	none	7.78686642224e-05
T014	T056	FALSE	FALSE	0	0	1	1	none	2.67614203771e-05
T020	T056	FALSE	FALSE	0	0	1	1	none	7.05546018101e-05
T021	T056	FALSE	FALSE	0	0	1	1	none	5.8529812801e-06
T028	T056	FALSE	FALSE	0	0	1	1	none	7.15842939248e-05
T035a	T056	FALSE	FALSE	0	0	1	1	none	0.0001270207837688
T035b	T056	FALSE	FALSE	0	0	1	1	none	5.2468371838e-06
T040	T056	FALSE	FALSE	0	0	1	1	none	2.76899687304e-05
S002	T059	TRUE	TRUE	0	0	1	1	none	0.000113325663626
S007	T059	TRUE	TRUE	0	0	1	1	none	0.000116090665065
S021	T059	TRUE	TRUE	0	0	1	1	none	0.0001131563143439
S024	T059	TRUE	TRUE	0	0	1	1	none	0.0001151228100626
S025	T059	TRUE	TRUE	0	0	1	1	none	0.000117983966804
S026	T059	TRUE	TRUE	0	0	1	1	none	0.0001099767426553
S038	T059	TRUE	TRUE	0	0	1	1	none	0.0001086085057299
S039	T059	TRUE	TRUE	0	0	1	1	none	0.0001149031480293
S040	T059	TRUE	TRUE	0	0	1	1	none	8.8246210826e-06
S042	T059	TRUE	TRUE	0	0	1	1	none	0.0001135838386059
S071	T059	TRUE	TRUE	0	0	1	1	none	3.12227930167e-05
S078	T059	TRUE	TRUE	0	0	1	1	none	0.000114549489032
S081	T059	TRUE	TRUE	0	0	1	1	none	0.0001146155226579
S085	T059	TRUE	TRUE	0	0	1	1	none	5.546574627e-05
S087	T059	TRUE	TRUE	0	0	1	1	none	6.95223527465e-05
S093	T059	TRUE	TRUE	0	0	1	1	none	3.32554496637e-05
S097	T059	TRUE	TRUE	0	0	1	1	none	0.0001145260346693
S102	T059	TRUE	TRUE	0	0	1	1	none	1.22657571864e-05
S106	T059	TRUE	TRUE	0	0	1	1	none	0.000114413844731
S130	T059	TRUE	TRUE	0	0	1	1	none	6.91794030003e-05
T009	T059	FALSE	FALSE	0	0	1	1	none	0.0001193166812159
T010	T059	TRUE	TRUE	0	0	1	1	none	0.000117498248927
T013	T059	FALSE	FALSE	0	0	1	1	none	0.0001169840978599
T014	T059	TRUE	TRUE	0	0	1	1	none	0.0001143090302946
T020	T059	TRUE	TRUE	0	0	1	1	none	0.0001096700354476
T021	T059	FALSE	FALSE	0	0	1	1	none	0.0001211351135048
T028	T059	TRUE	TRUE	0	0	1	1	none	0.0001106997275623
T035a	T059	TRUE	TRUE	0	0	1	1	none	7.16158439983e-05
T035b	T059	FALSE	FALSE	0	0	1	1	none	0.0001193166812159
T040	T059	TRUE	TRUE	0	0	1	1	none	0.0001152375786479
T056	T059	FALSE	FALSE	0	0	1	1	none	0.0001221389420145
S002	T065	TRUE	TRUE	0	0	1	1	none	6.14039107837e-05
S007	T065	TRUE	TRUE	0	0	1	1	none	4.77479550987e-05
S021	T065	TRUE	TRUE	0	0	1	1	none	6.12345615016e-05
S024	T065	TRUE	TRUE	0	0	1	1	none	6.32010572203e-05
S025	T065	TRUE	TRUE	0	0	1	1	none	6.60622139617e-05
S026	T065	TRUE	TRUE	0	0	1	1	none	5.8054989813e-05
S038	T065	TRUE	TRUE	0	0	1	1	none	3.148693465e-06
S039	T065	TRUE	TRUE	0	0	1	1	none	6.2981395187e-05
S040	T065	TRUE	TRUE	0	0	1	1	none	0.0001017202899197
S042	T065	TRUE	TRUE	0	0	1	1	none	6.16620857636e-05
S071	T065	TRUE	TRUE	0	0	1	1	none	9.12333585156e-05
S078	T065	TRUE	TRUE	0	0	1	1	none	6.26277361897e-05
S081	T065	TRUE	TRUE	0	0	1	1	none	6.26937698156e-05
S085	T065	TRUE	TRUE	0	0	1	1	none	9.80643668357e-05
S087	T065	TRUE	TRUE	0	0	1	1	none	0.0001121209733122
S093	T065	TRUE	TRUE	0	0	1	1	none	7.72894613386e-05
S097	T065	TRUE	TRUE	0	0	1	1	none	6.2604281827e-05
S102	T065	TRUE	TRUE	0	0	1	1	none	0.0001036251007453
S106	T065	TRUE	TRUE	0	0	1	1	none	6.24920918887e-05
S130	T065	TRUE	TRUE	0	0	1	1	none	0.000111778023566
T009	T065	FALSE	FALSE	0	0	1	1	none	6.73949283736e-05
T010	T065	TRUE	TRUE	0	0	1	1	none	6.55764960847e-05
T013	T065	FALSE	FALSE	0	0	1	1	none	8.8637632428e-06
T014	T065	TRUE	TRUE	0	0	1	1	none	6.23872774523e-05
T020	T065	TRUE	TRUE	0	0	1	1	none	4.2102231827e-06
T021	T065	FALSE	FALSE	0	0	1	1	none	6.92133606625e-05
T028	T065	TRUE	TRUE	0	0	1	1	none	4.2357017596e-05
T035a	T065	TRUE	TRUE	0	0	1	1	none	0.000114214464564
T035b	T065	FALSE	FALSE	0	0	1	1	none	6.73949283736e-05
T040	T065	TRUE	TRUE	0	0	1	1	none	6.33158258056e-05
T056	T065	FALSE	FALSE	0	0	1	1	none	7.02171891722e-05
T059	T065	TRUE	TRUE	0	0	1	1	none	0.0001093326228097
S002	T069	TRUE	TRUE	0	0	1	1	none	0.0001127976385646
S007	T069	TRUE	TRUE	0	0	1	1	none	0.0001155626400036
S021	T069	TRUE	TRUE	0	0	1	1	none	0.0001126282892825
S024	T069	TRUE	TRUE	0	0	1	1	none	0.0001145947850012
S025	T069	TRUE	TRUE	0	0	1	1	none	0.0001174559417426
S026	T069	TRUE	TRUE	0	0	1	1	none	0.0001094487175939
S038	T069	TRUE	TRUE	0	0	1	1	none	0.0001080804806685
S039	T069	TRUE	TRUE	0	0	1	1	none	0.0001143751229679
S040	T069	TRUE	TRUE	0	0	1	1	none	4.11816993594e-05
S042	T069	TRUE	TRUE	0	0	1	1	none	0.0001130558135445
S071	T069	TRUE	TRUE	0	0	1	1	none	1.87835274253e-05
S078	T069	TRUE	TRUE	0	0	1	1	none	0.0001140214639706
S081	T069	TRUE	TRUE	0	0	1	1	none	0.0001140874975965
S085	T069	TRUE	TRUE	0	0	1	1	none	5.49377212086e-05
S087	T069	TRUE	TRUE	0	0	1	1	none	6.89943276851e-05
S093	T069	TRUE	TRUE	0	0	1	1	none	3.27274246023e-05
S097	T069	TRUE	TRUE	0	0	1	1	none	0.0001139980096079
S102	T069	TRUE	TRUE	0	0	1	1	none	4.3086510185e-05
S106	T069	TRUE	TRUE	0	0	1	1	none	0.0001138858196696
S130	T069	TRUE	TRUE	0	0	1	1	none	6.86513779389e-05
T009	T069	FALSE	FALSE	0	0	1	1	none	0.0001187886561545
T010	T069	TRUE	TRUE	0	0	1	1	none	0.0001169702238656
T013	T069	FALSE	FALSE	0	0	1	1	none	0.0001164560727985
T014	T069	TRUE	TRUE	0	0	1	1	none	0.0001137810052332
T020	T069	TRUE	TRUE	0	0	1	1	none	0.0001091420103862
T021	T069	FALSE	FALSE	0	0	1	1	none	0.0001206070884434
T028	T069	TRUE	TRUE	0	0	1	1	none	0.0001101717025009
T035a	T069	TRUE	TRUE	0	0	1	1	none	7.10878189369e-05
T035b	T069	FALSE	FALSE	0	0	1	1	none	0.0001187886561545
T040	T069	TRUE	TRUE	0	0	1	1	none	0.0001147095535865
T056	T069	FALSE	FALSE	0	0	1	1	none	0.0001216109169531
T059	T069	TRUE	TRUE	0	0	1	1	none	4.87940322494e-05
T065	T069	TRUE	TRUE	0	0	1	1	none	0.0001088045977483
S002	T073	FALSE	FALSE	0	0	1	1	none	2.41680811025e-05
S007	T073	FALSE	FALSE	0	0	1	1	none	7.53652588215e-05
S021	T073	FALSE	FALSE	0	0	1	1	none	2.39987318204e-05
S024	T073	FALSE	FALSE	0	0	1	1	none	2.59652275391e-05
S025	T073	FALSE	FALSE	0	0	1	1	none	2.65289629985e-05
S026	T073	FALSE	FALSE	0	0	1	1	none	1.49718193198e-05
S038	T073	FALSE	FALSE	0	0	1	1	none	6.78830994864e-05
S039	T073	FALSE	FALSE	0	0	1	1	none	2.57455655058e-05
S040	T073	FALSE	FALSE	0	0	1	1	none	0.0001129166365185
S042	T073	FALSE	FALSE	0	0	1	1	none	2.44262560824e-05
S071	T073	FALSE	FALSE	0	0	1	1	none	0.0001024297051144
S078	T073	FALSE	FALSE	0	0	1	1	none	2.53919065085e-05
S081	T073	FALSE	FALSE	0	0	1	1	none	2.54579401344e-05
S085	T073	FALSE	FALSE	0	0	1	1	none	0.0001092607134345
S087	T073	FALSE	FALSE	0	0	1	1	none	0.000123317319911
S093	T073	FALSE	FALSE	0	0	1	1	none	8.84858079374e-05
S097	T073	FALSE	FALSE	0	0	1	1	none	2.30710308638e-05
S102	T073	FALSE	FALSE	0	0	1	1	none	0.0001148214473441
S106	T073	FALSE	FALSE	0	0	1	1	none	2.52562622075e-05
S130	T073	FALSE	FALSE	0	0	1	1	none	0.0001229743701648
T009	T073	FALSE	FALSE	0	0	1	1	none	2.4245763852e-06
T010	T073	FALSE	FALSE	0	0	1	1	none	4.2430086741e-06
T013	T073	FALSE	FALSE	0	0	1	1	none	7.62586916164e-05
T014	T073	FALSE	FALSE	0	0	1	1	none	2.51514477711e-05
T020	T073	FALSE	FALSE	0	0	1	1	none	6.89446292041e-05
T021	T073	TRUE	TRUE	0	0	1	1	none	1.8184322889e-06
T028	T073	FALSE	FALSE	0	0	1	1	none	6.99743213188e-05
T035a	T073	FALSE	FALSE	0	0	1	1	none	0.0001254108111628
T035b	T073	FALSE	FALSE	0	0	1	1	none	3.6368645778e-06
T040	T073	FALSE	FALSE	0	0	1	1	none	2.60799961244e-05
T056	T073	FALSE	FALSE	0	0	1	1	none	5.2468371838e-06
T059	T073	FALSE	FALSE	0	0	1	1	none	0.0001205289694085
T065	T073	FALSE	FALSE	0	0	1	1	none	6.86072165662e-05
T069	T073	FALSE	FALSE	0	0	1	1	none	0.0001200009443471
S002	T075	TRUE	TRUE	0	0	1	1	none	6.0608816178e-05
S007	T075	TRUE	TRUE	0	0	1	1	none	6.3373817617e-05
S021	T075	TRUE	TRUE	0	0	1	1	none	6.04394668959e-05
S024	T075	TRUE	TRUE	0	0	1	1	none	6.24059626146e-05
S025	T075	TRUE	TRUE	0	0	1	1	none	6.5267119356e-05
S026	T075	TRUE	TRUE	0	0	1	1	none	5.72598952073e-05
S038	T075	TRUE	TRUE	0	0	1	1	none	5.58916582819e-05
S039	T075	TRUE	TRUE	0	0	1	1	none	6.21863005813e-05
S040	T075	TRUE	TRUE	0	0	1	1	none	9.7826426926e-05
S042	T075	TRUE	TRUE	0	0	1	1	none	6.08669911579e-05
S071	T075	TRUE	TRUE	0	0	1	1	none	8.73394955219e-05
S078	T075	TRUE	TRUE	0	0	1	1	none	6.1832641584e-05
S081	T075	TRUE	TRUE	0	0	1	1	none	6.18986752099e-05
S085	T075	TRUE	TRUE	0	0	1	1	none	9.4170503842e-05
S087	T075	TRUE	TRUE	0	0	1	1	none	0.0001082271103185
S093	T075	TRUE	TRUE	0	0	1	1	none	7.33955983449e-05
S097	T075	TRUE	TRUE	0	0	1	1	none	6.18091872213e-05
S102	T075	TRUE	TRUE	0	0	1	1	none	9.97312377516e-05
S106	T075	TRUE	TRUE	0	0	1	1	none	6.1696997283e-05
S130	T075	TRUE	TRUE	0	0	1	1	none	0.0001078841605723
T009	T075	FALSE	FALSE	0	0	1	1	none	6.65998337679e-05
T010	T075	TRUE	TRUE	0	0	1	1	none	6.4781401479e-05
T013	T075	FALSE	FALSE	0	0	1	1	none	6.42672504119e-05
T014	T075	TRUE	TRUE	0	0	1	1	none	6.15921828466e-05
T020	T075	TRUE	TRUE	0	0	1	1	none	5.69531879996e-05
T021	T075	FALSE	FALSE	0	0	1	1	none	6.84182660568e-05
T028	T075	TRUE	TRUE	0	0	1	1	none	5.79828801143e-05
T035a	T075	TRUE	TRUE	0	0	1	1	none	0.0001103206015703
T035b	T075	FALSE	FALSE	0	0	1	1	none	6.65998337679e-05
T040	T075	TRUE	TRUE	0	0	1	1	none	6.25207311999e-05
T056	T075	FALSE	FALSE	0	0	1	1	none	6.94220945665e-05
T059	T075	TRUE	TRUE	0	0	1	1	none	0.000105438759816
T065	T075	TRUE	TRUE	0	0	1	1	none	5.66157753617e-05
T069	T075	TRUE	TRUE	0	0	1	1	none	0.0001049107347546
T073	T075	FALSE	FALSE	0	0	1	1	none	6.78121219605e-05
S002	T077	FALSE	FALSE	0	0	1	1	none	2.47742251988e-05
S007	T077	FALSE	FALSE	0	0	1	1	none	7.59714029178e-05
S021	T077	FALSE	FALSE	0	0	1	1	none	2.46048759167e-05
S024	T077	FALSE	FALSE	0	0	1	1	none	2.65713716354e-05
S025	T077	FALSE	FALSE	0	0	1	1	none	2.71351070948e-05
S026	T077	FALSE	FALSE	0	0	1	1	none	1.55779634161e-05
S038	T077	FALSE	FALSE	0	0	1	1	none	6.84892435827e-05
S039	T077	FALSE	FALSE	0	0	1	1	none	2.63517096021e-05
S040	T077	FALSE	FALSE	0	0	1	1	none	0.0001135227806148
S042	T077	FALSE	FALSE	0	0	1	1	none	2.50324001787e-05
S071	T077	FALSE	FALSE	0	0	1	1	none	0.0001030358492107
S078	T077	FALSE	FALSE	0	0	1	1	none	2.59980506048e-05
S081	T077	FALSE	FALSE	0	0	1	1	none	2.60640842307e-05
S085	T077	FALSE	FALSE	0	0	1	1	none	0.0001098668575308
S087	T077	FALSE	FALSE	0	0	1	1	none	0.0001239234640073
S093	T077	FALSE	FALSE	0	0	1	1	none	8.90919520337e-05
S097	T077	FALSE	FALSE	0	0	1	1	none	2.36771749601e-05
S102	T077	FALSE	FALSE	0	0	1	1	none	0.0001154275914404
S106	T077	FALSE	FALSE	0	0	1	1	none	2.58624063038e-05
S130	T077	FALSE	FALSE	0	0	1	1	none	0.0001235805142611
T009	T077	FALSE	FALSE	0	0	1	1	none	3.0307204815e-06
T010	T077	FALSE	FALSE	0	0	1	1	none	4.8491527704e-06
T013	T077	FALSE	FALSE	0	0	1	1	none	7.68648357127e-05
T014	T077	FALSE	FALSE	0	0	1	1	none	2.57575918674e-05
T020	T077	FALSE	FALSE	0	0	1	1	none	6.95507733004e-05
T021	T077	TRUE	TRUE	0	0	1	1	none	1.2122881926e-06
T028	T077	FALSE	FALSE	0	0	1	1	none	7.05804654151e-05
T035a	T077	FALSE	FALSE	0	0	1	1	none	0.0001260169552591
T035b	T077	FALSE	FALSE	0	0	1	1	none	4.2430086741e-06
T040	T077	FALSE	FALSE	0	0	1	1	none	2.66861402207e-05
T056	T077	FALSE	FALSE	0	0	1	1	none	5.8529812801e-06
T059	T077	FALSE	FALSE	0	0	1	1	none	0.0001211351135048
T065	T077	FALSE	FALSE	0	0	1	1	none	6.92133606625e-05
T069	T077	FALSE	FALSE	0	0	1	1	none	0.0001206070884434
T073	T077	TRUE	TRUE	0	0	1	1	none	1.8184322889e-06
T075	T077	FALSE	FALSE	0	0	1	1	none	6.84182660568e-05
S002	T087	FALSE	FALSE	0	0	1	1	none	2.36281994366e-05
S007	T087	FALSE	FALSE	0	0	1	1	none	7.48253771556e-05
S021	T087	FALSE	FALSE	0	0	1	1	none	2.34588501545e-05
S024	T087	FALSE	FALSE	0	0	1	1	none	2.54253458732e-05
S025	T087	FALSE	FALSE	0	0	1	1	none	2.59890813326e-05
S026	T087	FALSE	FALSE	0	0	1	1	none	1.44319376539e-05
S038	T087	FALSE	FALSE	0	0	1	1	none	6.73432178205e-05
S039	T087	FALSE	FALSE	0	0	1	1	none	2.52056838399e-05
S040	T087	FALSE	FALSE	0	0	1	1	none	0.0001123767548526
S042	T087	FALSE	FALSE	0	0	1	1	none	2.38863744165e-05
S071	T087	FALSE	FALSE	0	0	1	1	none	0.0001018898234485
S078	T087	FALSE	FALSE	0	0	1	1	none	2.48520248426e-05
S081	T087	FALSE	FALSE	0	0	1	1	none	2.49180584685e-05
S085	T087	FALSE	FALSE	0	0	1	1	none	0.0001087208317686
S087	T087	FALSE	FALSE	0	0	1	1	none	0.0001227774382451
S093	T087	FALSE	FALSE	0	0	1	1	none	8.79459262715e-05
S097	T087	FALSE	FALSE	0	0	1	1	none	2.25311491979e-05
S102	T087	FALSE	FALSE	0	0	1	1	none	0.0001142815656782
S106	T087	FALSE	FALSE	0	0	1	1	none	2.47163805416e-05
S130	T087	FALSE	FALSE	0	0	1	1	none	0.0001224344884989
T009	T087	FALSE	FALSE	0	0	1	1	none	3.0969829119e-06
T010	T087	FALSE	FALSE	0	0	1	1	none	3.7031270082e-06
T013	T087	FALSE	FALSE	0	0	1	1	none	7.57188099505e-05
T014	T087	FALSE	FALSE	0	0	1	1	none	2.46115661052e-05
T020	T087	FALSE	FALSE	0	0	1	1	none	6.84047475382e-05
T021	T087	FALSE	FALSE	0	0	1	1	none	4.9154152008e-06
T028	T087	FALSE	FALSE	0	0	1	1	none	6.94344396529e-05
T035a	T087	FALSE	FALSE	0	0	1	1	none	0.0001248709294969
T035b	T087	TRUE	TRUE	0	0	1	1	none	1.8846947193e-06
T040	T087	FALSE	FALSE	0	0	1	1	none	2.55401144585e-05
T056	T087	FALSE	FALSE	0	0	1	1	none	5.9192437105e-06
T059	T087	FALSE	FALSE	0	0	1	1	none	0.0001199890877426
T065	T087	FALSE	FALSE	0	0	1	1	none	6.80673349003e-05
T069	T087	FALSE	FALSE	0	0	1	1	none	0.0001194610626812
T073	T087	FALSE	FALSE	0	0	1	1	none	4.3092711045e-06
T075	T087	FALSE	FALSE	0	0	1	1	none	6.72722402946e-05
T077	T087	FALSE	FALSE	0	0	1	1	none	4.9154152008e-06
S002	T092	TRUE	TRUE	0	0	1	1	none	5.89201209153e-05
S007	T092	TRUE	TRUE	0	0	1	1	none	3.54289183163e-05
S021	T092	TRUE	TRUE	0	0	1	1	none	5.87507716332e-05
S024	T092	TRUE	TRUE	0	0	1	1	none	6.07172673519e-05
S025	T092	TRUE	TRUE	0	0	1	1	none	6.35784240933e-05
S026	T092	TRUE	TRUE	0	0	1	1	none	5.55711999446e-05
S038	T092	TRUE	TRUE	0	0	1	1	none	3.77820058952e-05
S039	T092	TRUE	TRUE	0	0	1	1	none	6.04976053186e-05
S040	T092	TRUE	TRUE	0	0	1	1	none	9.92365000513e-05
S042	T092	TRUE	TRUE	0	0	1	1	none	5.91782958952e-05
S071	T092	TRUE	TRUE	0	0	1	1	none	8.87495686472e-05
S078	T092	TRUE	TRUE	0	0	1	1	none	6.01439463213e-05
S081	T092	TRUE	TRUE	0	0	1	1	none	6.02099799472e-05
S085	T092	TRUE	TRUE	0	0	1	1	none	9.55805769673e-05
S087	T092	TRUE	TRUE	0	0	1	1	none	0.0001096371834438
S093	T092	TRUE	TRUE	0	0	1	1	none	7.48056714702e-05
S097	T092	TRUE	TRUE	0	0	1	1	none	6.01204919586e-05
S102	T092	TRUE	TRUE	0	0	1	1	none	0.0001011413108769
S106	T092	TRUE	TRUE	0	0	1	1	none	6.00083020203e-05
S130	T092	TRUE	TRUE	0	0	1	1	none	0.0001092942336976
T009	T092	FALSE	FALSE	0	0	1	1	none	6.49111385052e-05
T010	T092	TRUE	TRUE	0	0	1	1	none	6.30927062163e-05
T013	T092	FALSE	FALSE	0	0	1	1	none	4.61575980252e-05
T014	T092	TRUE	TRUE	0	0	1	1	none	5.99034875839e-05
T020	T092	TRUE	TRUE	0	0	1	1	none	3.88435356129e-05
T021	T092	FALSE	FALSE	0	0	1	1	none	6.67295707941e-05
T028	T092	TRUE	TRUE	0	0	1	1	none	2.8825692621e-05
T035a	T092	TRUE	TRUE	0	0	1	1	none	0.0001117306746956
T035b	T092	FALSE	FALSE	0	0	1	1	none	6.49111385052e-05
T040	T092	TRUE	TRUE	0	0	1	1	none	6.08320359372e-05
T056	T092	FALSE	FALSE	0	0	1	1	none	6.77333993038e-05
T059	T092	TRUE	TRUE	0	0	1	1	none	0.0001068488329413
T065	T092	TRUE	TRUE	0	0	1	1	none	3.8506122975e-05
T069	T092	TRUE	TRUE	0	0	1	1	none	0.0001063208078799
T073	T092	FALSE	FALSE	0	0	1	1	none	6.61234266978e-05
T075	T092	TRUE	TRUE	0	0	1	1	none	5.41319854933e-05
T077	T092	FALSE	FALSE	0	0	1	1	none	6.67295707941e-05
T087	T092	FALSE	FALSE	0	0	1	1	none	6.55835450319e-05
S002	T095	TRUE	TRUE	0	0	1	1	none	0.0001170123143982
S007	T095	TRUE	TRUE	0	0	1	1	none	0.0001197773158372
S021	T095	TRUE	TRUE	0	0	1	1	none	0.0001168429651161
S024	T095	TRUE	TRUE	0	0	1	1	none	0.0001188094608348
S025	T095	TRUE	TRUE	0	0	1	1	none	0.0001216706175762
S026	T095	TRUE	TRUE	0	0	1	1	none	0.0001136633934275
S038	T095	TRUE	TRUE	0	0	1	1	none	0.0001122951565021
S039	T095	TRUE	TRUE	0	0	1	1	none	0.0001185897988015
S040	T095	TRUE	TRUE	0	0	1	1	none	6.28083201262e-05
S042	T095	TRUE	TRUE	0	0	1	1	none	0.0001172704893781
S071	T095	TRUE	TRUE	0	0	1	1	none	5.23213887221e-05
S078	T095	TRUE	TRUE	0	0	1	1	none	0.0001182361398042
S081	T095	TRUE	TRUE	0	0	1	1	none	0.0001183021734301
S085	T095	TRUE	TRUE	0	0	1	1	none	3.15044834222e-05
S087	T095	TRUE	TRUE	0	0	1	1	none	2.1105884623e-06
S093	T095	TRUE	TRUE	0	0	1	1	none	3.83774915451e-05
S097	T095	TRUE	TRUE	0	0	1	1	none	0.0001182126854415
S102	T095	TRUE	TRUE	0	0	1	1	none	6.47131309518e-05
S106	T095	TRUE	TRUE	0	0	1	1	none	0.0001181004955032
S130	T095	TRUE	TRUE	0	0	1	1	none	2.9799269087e-06
T009	T095	FALSE	FALSE	0	0	1	1	none	0.0001230033319881
T010	T095	TRUE	TRUE	0	0	1	1	none	0.0001211848996992
T013	T095	FALSE	FALSE	0	0	1	1	none	0.0001206707486321
T014	T095	TRUE	TRUE	0	0	1	1	none	0.0001179956810668
T020	T095	TRUE	TRUE	0	0	1	1	none	0.0001133566862198
T021	T095	FALSE	FALSE	0	0	1	1	none	0.000124821764277
T028	T095	TRUE	TRUE	0	0	1	1	none	0.0001143863783345
T035a	T095	TRUE	TRUE	0	0	1	1	none	7.3311433305e-06
T035b	T095	FALSE	FALSE	0	0	1	1	none	0.0001230033319881
T040	T095	TRUE	TRUE	0	0	1	1	none	0.0001189242294201
T056	T095	FALSE	FALSE	0	0	1	1	none	0.0001258255927867
T059	T095	TRUE	TRUE	0	0	1	1	none	7.04206530162e-05
T065	T095	TRUE	TRUE	0	0	1	1	none	0.0001130192735819
T069	T095	TRUE	TRUE	0	0	1	1	none	6.98926279548e-05
T073	T095	FALSE	FALSE	0	0	1	1	none	0.0001242156201807
T075	T095	TRUE	TRUE	0	0	1	1	none	0.0001091254105882
T077	T095	FALSE	FALSE	0	0	1	1	none	0.000124821764277
T087	T095	FALSE	FALSE	0	0	1	1	none	0.0001236757385148
T092	T095	TRUE	TRUE	0	0	1	1	none	0.0001105354837135
S002	T099a	TRUE	TRUE	0	0	1	1	none	0.0001167338679833
S007	T099a	TRUE	TRUE	0	0	1	1	none	0.0001194988694223
S021	T099a	TRUE	TRUE	0	0	1	1	none	0.0001165645187012
S024	T099a	TRUE	TRUE	0	0	1	1	none	0.0001185310144199
S025	T099a	TRUE	TRUE	0	0	1	1	none	0.0001213921711613
S026	T099a	TRUE	TRUE	0	0	1	1	none	0.0001133849470126
S038	T099a	TRUE	TRUE	0	0	1	1	none	0.0001120167100872
S039	T099a	TRUE	TRUE	0	0	1	1	none	0.0001183113523866
S040	T099a	TRUE	TRUE	0	0	1	1	none	6.25298737113e-05
S042	T099a	TRUE	TRUE	0	0	1	1	none	0.0001169920429632
S071	T099a	TRUE	TRUE	0	0	1	1	none	5.20429423072e-05
S078	T099a	TRUE	TRUE	0	0	1	1	none	0.0001179576933893
S081	T099a	TRUE	TRUE	0	0	1	1	none	0.0001180237270152
S085	T099a	TRUE	TRUE	0	0	1	1	none	3.12260370073e-05
S087	T099a	TRUE	TRUE	0	0	1	1	none	4.9592056638e-06
S093	T099a	TRUE	TRUE	0	0	1	1	none	3.80990451302e-05
S097	T099a	TRUE	TRUE	0	0	1	1	none	0.0001179342390266
S102	T099a	TRUE	TRUE	0	0	1	1	none	6.44346845369e-05
S106	T099a	TRUE	TRUE	0	0	1	1	none	0.0001178220490883
S130	T099a	TRUE	TRUE	0	0	1	1	none	4.6162559176e-06
T009	T099a	FALSE	FALSE	0	0	1	1	none	0.0001227248855732
T010	T099a	TRUE	TRUE	0	0	1	1	none	0.0001209064532843
T013	T099a	FALSE	FALSE	0	0	1	1	none	0.0001203923022172
T014	T099a	TRUE	TRUE	0	0	1	1	none	0.0001177172346519
T020	T099a	TRUE	TRUE	0	0	1	1	none	0.0001130782398049
T021	T099a	FALSE	FALSE	0	0	1	1	none	0.0001245433178621
T028	T099a	TRUE	TRUE	0	0	1	1	none	0.0001141079319196
T035a	T099a	TRUE	TRUE	0	0	1	1	none	5.840408723e-06
T035b	T099a	FALSE	FALSE	0	0	1	1	none	0.0001227248855732
T040	T099a	TRUE	TRUE	0	0	1	1	none	0.0001186457830052
T056	T099a	FALSE	FALSE	0	0	1	1	none	0.0001255471463718
T059	T099a	TRUE	TRUE	0	0	1	1	none	7.01422066013e-05
T065	T099a	TRUE	TRUE	0	0	1	1	none	0.000112740827167
T069	T099a	TRUE	TRUE	0	0	1	1	none	6.96141815399e-05
T073	T099a	FALSE	FALSE	0	0	1	1	none	0.0001239371737658
T075	T099a	TRUE	TRUE	0	0	1	1	none	0.0001088469641733
T077	T099a	FALSE	FALSE	0	0	1	1	none	0.0001245433178621
T087	T099a	FALSE	FALSE	0	0	1	1	none	0.0001233972920999
T092	T099a	TRUE	TRUE	0	0	1	1	none	0.0001102570372986
T095	T099a	TRUE	TRUE	0	0	1	1	none	5.8575059335e-06
S002	T102	FALSE	FALSE	0	0	1	1	none	0.0001226251111194
S007	T102	FALSE	FALSE	0	0	1	1	none	0.0001253901125584
S021	T102	FALSE	FALSE	0	0	1	1	none	0.0001224557618373
S024	T102	FALSE	FALSE	0	0	1	1	none	0.000124422257556
S025	T102	FALSE	FALSE	0	0	1	1	none	0.0001272834142974
S026	T102	FALSE	FALSE	0	0	1	1	none	0.0001192761901487
S038	T102	FALSE	FALSE	0	0	1	1	none	0.0001179079532233
S039	T102	FALSE	FALSE	0	0	1	1	none	0.0001242025955227
S040	T102	FALSE	FALSE	0	0	1	1	none	6.84211168474e-05
S042	T102	FALSE	FALSE	0	0	1	1	none	0.0001228832860993
S071	T102	FALSE	FALSE	0	0	1	1	none	5.79341854433e-05
S078	T102	FALSE	FALSE	0	0	1	1	none	0.0001238489365254
S081	T102	FALSE	FALSE	0	0	1	1	none	0.0001239149701513
S085	T102	FALSE	FALSE	0	0	1	1	none	3.71172801434e-05
S087	T102	FALSE	FALSE	0	0	1	1	none	7.7233851835e-06
S093	T102	FALSE	FALSE	0	0	1	1	none	4.39902882663e-05
S097	T102	FALSE	FALSE	0	0	1	1	none	0.0001238254821627
S102	T102	FALSE	FALSE	0	0	1	1	none	7.0325927673e-05
S106	T102	FALSE	FALSE	0	0	1	1	none	0.0001237132922244
S130	T102	FALSE	FALSE	0	0	1	1	none	8.5927236299e-06
T009	T102	FALSE	FALSE	0	0	1	1	none	0.0001286161287093
T010	T102	FALSE	FALSE	0	0	1	1	none	0.0001267976964204
T013	T102	FALSE	FALSE	0	0	1	1	none	0.0001262835453533
T014	T102	FALSE	FALSE	0	0	1	1	none	0.000123608477788
T020	T102	FALSE	FALSE	0	0	1	1	none	0.000118969482941
T021	T102	FALSE	FALSE	0	0	1	1	none	0.0001304345609982
T028	T102	FALSE	FALSE	0	0	1	1	none	0.0001199991750557
T035a	T102	FALSE	FALSE	0	0	1	1	none	1.29439400517e-05
T035b	T102	FALSE	FALSE	0	0	1	1	none	0.0001286161287093
T040	T102	FALSE	FALSE	0	0	1	1	none	0.0001245370261413
T056	T102	FALSE	FALSE	0	0	1	1	none	0.0001314383895079
T059	T102	FALSE	FALSE	0	0	1	1	none	7.60334497374e-05
T065	T102	FALSE	FALSE	0	0	1	1	none	0.0001186320703031
T069	T102	FALSE	FALSE	0	0	1	1	none	7.5505424676e-05
T073	T102	FALSE	FALSE	0	0	1	1	none	0.0001298284169019
T075	T102	FALSE	FALSE	0	0	1	1	none	0.0001147382073094
T077	T102	FALSE	FALSE	0	0	1	1	none	0.0001304345609982
T087	T102	FALSE	FALSE	0	0	1	1	none	0.000129288535236
T092	T102	FALSE	FALSE	0	0	1	1	none	0.0001161482804347
T095	T102	TRUE	TRUE	1	0	1	1	anc	6.061440963e-07
T099a	T102	FALSE	FALSE	0	0	1	1	none	1.14703026547e-05
S002	T104	FALSE	FALSE	0	0	1	1	none	6.53611611369e-05
S007	T104	FALSE	FALSE	0	0	1	1	none	4.18699585379e-05
S021	T104	FALSE	FALSE	0	0	1	1	none	6.51918118548e-05
S024	T104	FALSE	FALSE	0	0	1	1	none	6.71583075735e-05
S025	T104	FALSE	FALSE	0	0	1	1	none	7.00194643149e-05
S026	T104	FALSE	FALSE	0	0	1	1	none	6.20122401662e-05
S038	T104	FALSE	FALSE	0	0	1	1	none	4.42230461168e-05
S039	T104	FALSE	FALSE	0	0	1	1	none	6.69386455402e-05
S040	T104	FALSE	FALSE	0	0	1	1	none	0.0001056775402729
S042	T104	FALSE	FALSE	0	0	1	1	none	6.56193361168e-05
S071	T104	FALSE	FALSE	0	0	1	1	none	9.51906088688e-05
S078	T104	FALSE	FALSE	0	0	1	1	none	6.65849865429e-05
S081	T104	FALSE	FALSE	0	0	1	1	none	6.66510201688e-05
S085	T104	FALSE	FALSE	0	0	1	1	none	0.0001020216171889
S087	T104	FALSE	FALSE	0	0	1	1	none	0.0001160782236654
S093	T104	FALSE	FALSE	0	0	1	1	none	8.12467116918e-05
S097	T104	FALSE	FALSE	0	0	1	1	none	6.65615321802e-05
S102	T104	FALSE	FALSE	0	0	1	1	none	0.0001075823510985
S106	T104	FALSE	FALSE	0	0	1	1	none	6.64493422419e-05
S130	T104	FALSE	FALSE	0	0	1	1	none	0.0001157352739192
T009	T104	FALSE	FALSE	0	0	1	1	none	7.13521787268e-05
T010	T104	FALSE	FALSE	0	0	1	1	none	6.95337464379e-05
T013	T104	FALSE	FALSE	0	0	1	1	none	5.25986382468e-05
T014	T104	FALSE	FALSE	0	0	1	1	none	6.63445278055e-05
T020	T104	FALSE	FALSE	0	0	1	1	none	4.52845758345e-05
T021	T104	FALSE	FALSE	0	0	1	1	none	7.31706110157e-05
T028	T104	FALSE	FALSE	0	0	1	1	none	3.52667328426e-05
T035a	T104	FALSE	FALSE	0	0	1	1	none	0.0001181717149172
T035b	T104	FALSE	FALSE	0	0	1	1	none	7.13521787268e-05
T040	T104	FALSE	FALSE	0	0	1	1	none	6.72730761588e-05
T056	T104	FALSE	FALSE	0	0	1	1	none	7.41744395254e-05
T059	T104	FALSE	FALSE	0	0	1	1	none	0.0001132898731629
T065	T104	FALSE	FALSE	0	0	1	1	none	4.49471631966e-05
T069	T104	FALSE	FALSE	0	0	1	1	none	0.0001127618481015
T073	T104	FALSE	FALSE	0	0	1	1	none	7.25644669194e-05
T075	T104	FALSE	FALSE	0	0	1	1	none	6.05730257149e-05
T077	T104	FALSE	FALSE	0	0	1	1	none	7.31706110157e-05
T087	T104	FALSE	FALSE	0	0	1	1	none	7.20245852535e-05
T092	T104	TRUE	TRUE	1	0	1	1	anc	6.061440963e-07
T095	T104	FALSE	FALSE	0	0	1	1	none	0.0001169765239351
T099a	T104	FALSE	FALSE	0	0	1	1	none	0.0001166980775202
T102	T104	FALSE	FALSE	0	0	1	1	none	0.0001225893206563
S002	T105	FALSE	FALSE	0	0	1	1	none	6.26161989763e-05
S007	T105	FALSE	FALSE	0	0	1	1	none	4.89602432913e-05
S021	T105	FALSE	FALSE	0	0	1	1	none	6.24468496942e-05
S024	T105	FALSE	FALSE	0	0	1	1	none	6.44133454129e-05
S025	T105	FALSE	FALSE	0	0	1	1	none	6.72745021543e-05
S026	T105	FALSE	FALSE	0	0	1	1	none	5.92672780056e-05
S038	T105	FALSE	FALSE	0	0	1	1	none	4.3609816576e-06
S039	T105	FALSE	FALSE	0	0	1	1	none	6.41936833796e-05
S040	T105	FALSE	FALSE	0	0	1	1	none	0.0001029325781123
S042	T105	FALSE	FALSE	0	0	1	1	none	6.28743739562e-05
S071	T105	FALSE	FALSE	0	0	1	1	none	9.24456467082e-05
S078	T105	FALSE	FALSE	0	0	1	1	none	6.38400243823e-05
S081	T105	FALSE	FALSE	0	0	1	1	none	6.39060580082e-05
S085	T105	FALSE	FALSE	0	0	1	1	none	9.92766550283e-05
S087	T105	FALSE	FALSE	0	0	1	1	none	0.0001133332615048
S093	T105	FALSE	FALSE	0	0	1	1	none	7.85017495312e-05
S097	T105	FALSE	FALSE	0	0	1	1	none	6.38165700196e-05
S102	T105	FALSE	FALSE	0	0	1	1	none	0.0001048373889379
S106	T105	FALSE	FALSE	0	0	1	1	none	6.37043800813e-05
S130	T105	FALSE	FALSE	0	0	1	1	none	0.0001129903117586
T009	T105	FALSE	FALSE	0	0	1	1	none	6.86072165662e-05
T010	T105	FALSE	FALSE	0	0	1	1	none	6.67887842773e-05
T013	T105	FALSE	FALSE	0	0	1	1	none	1.00760514354e-05
T014	T105	FALSE	FALSE	0	0	1	1	none	6.35995656449e-05
T020	T105	FALSE	FALSE	0	0	1	1	none	5.4225113753e-06
T021	T105	FALSE	FALSE	0	0	1	1	none	7.04256488551e-05
T028	T105	FALSE	FALSE	0	0	1	1	none	4.35693057886e-05
T035a	T105	FALSE	FALSE	0	0	1	1	none	0.0001154267527566
T035b	T105	FALSE	FALSE	0	0	1	1	none	6.86072165662e-05
T040	T105	FALSE	FALSE	0	0	1	1	none	6.45281139982e-05
T056	T105	FALSE	FALSE	0	0	1	1	none	7.14294773648e-05
T059	T105	FALSE	FALSE	0	0	1	1	none	0.0001105449110023
T065	T105	TRUE	TRUE	1	0	1	1	anc	6.061440963e-07
T069	T105	FALSE	FALSE	0	0	1	1	none	0.0001100168859409
T073	T105	FALSE	FALSE	0	0	1	1	none	6.98195047588e-05
T075	T105	FALSE	FALSE	0	0	1	1	none	5.78280635543e-05
T077	T105	FALSE	FALSE	0	0	1	1	none	7.04256488551e-05
T087	T105	FALSE	FALSE	0	0	1	1	none	6.92796230929e-05
T092	T105	FALSE	FALSE	0	0	1	1	none	3.97184111676e-05
T095	T105	FALSE	FALSE	0	0	1	1	none	0.0001142315617745
T099a	T105	FALSE	FALSE	0	0	1	1	none	0.0001139531153596
T102	T105	FALSE	FALSE	0	0	1	1	none	0.0001198443584957
T104	T105	FALSE	FALSE	0	0	1	1	none	4.61594513892e-05
S002	T107	FALSE	FALSE	0	0	1	1	none	0.0001250459956226
S007	T107	FALSE	FALSE	0	0	1	1	none	0.0001278109970616
S021	T107	FALSE	FALSE	0	0	1	1	none	0.0001248766463405
S024	T107	FALSE	FALSE	0	0	1	1	none	0.0001268431420592
S025	T107	FALSE	FALSE	0	0	1	1	none	0.0001297042988006
S026	T107	FALSE	FALSE	0	0	1	1	none	0.0001216970746519
S038	T107	FALSE	FALSE	0	0	1	1	none	0.0001203288377265
S039	T107	FALSE	FALSE	0	0	1	1	none	0.0001266234800259
S040	T107	FALSE	FALSE	0	0	1	1	none	7.08420013506e-05
S042	T107	FALSE	FALSE	0	0	1	1	none	0.0001253041706025
S071	T107	FALSE	FALSE	0	0	1	1	none	6.03550699465e-05
S078	T107	FALSE	FALSE	0	0	1	1	none	0.0001262698210286
S081	T107	FALSE	FALSE	0	0	1	1	none	0.0001263358546545
S085	T107	FALSE	FALSE	0	0	1	1	none	3.95381646466e-05
S087	T107	FALSE	FALSE	0	0	1	1	none	1.01442696867e-05
S093	T107	FALSE	FALSE	0	0	1	1	none	4.64111727695e-05
S097	T107	FALSE	FALSE	0	0	1	1	none	0.0001262463666659
S102	T107	FALSE	FALSE	0	0	1	1	none	7.27468121762e-05
S106	T107	FALSE	FALSE	0	0	1	1	none	0.0001261341767276
S130	T107	FALSE	FALSE	0	0	1	1	none	1.10136081331e-05
T009	T107	FALSE	FALSE	0	0	1	1	none	0.0001310370132125
T010	T107	FALSE	FALSE	0	0	1	1	none	0.0001292185809236
T013	T107	FALSE	FALSE	0	0	1	1	none	0.0001287044298565
T014	T107	FALSE	FALSE	0	0	1	1	none	0.0001260293622912
T020	T107	FALSE	FALSE	0	0	1	1	none	0.0001213903674442
T021	T107	FALSE	FALSE	0	0	1	1	none	0.0001328554455014
T028	T107	FALSE	FALSE	0	0	1	1	none	0.0001224200595589
T035a	T107	FALSE	FALSE	0	0	1	1	none	1.53648245549e-05
T035b	T107	FALSE	FALSE	0	0	1	1	none	0.0001310370132125
T040	T107	FALSE	FALSE	0	0	1	1	none	0.0001269579106445
T056	T107	FALSE	FALSE	0	0	1	1	none	0.0001338592740111
T059	T107	FALSE	FALSE	0	0	1	1	none	7.84543342406e-05
T065	T107	FALSE	FALSE	0	0	1	1	none	0.0001210529548063
T069	T107	FALSE	FALSE	0	0	1	1	none	7.79263091792e-05
T073	T107	FALSE	FALSE	0	0	1	1	none	0.0001322493014051
T075	T107	FALSE	FALSE	0	0	1	1	none	0.0001171590918126
T077	T107	FALSE	FALSE	0	0	1	1	none	0.0001328554455014
T087	T107	FALSE	FALSE	0	0	1	1	none	0.0001317094197392
T092	T107	FALSE	FALSE	0	0	1	1	none	0.0001185691649379
T095	T107	TRUE	TRUE	1	0	1	1	anc	6.061440963e-07
T099a	T107	FALSE	FALSE	0	0	1	1	none	1.38911871579e-05
T102	T107	FALSE	FALSE	0	0	1	1	none	3.6331726958e-06
T104	T107	FALSE	FALSE	0	0	1	1	none	0.0001250102051595
T105	T107	FALSE	FALSE	0	0	1	1	none	0.0001222652429989
S002	T126	TRUE	TRUE	0	0	1	1	none	0.0001105948929686
S007	T126	TRUE	TRUE	0	0	1	1	none	0.0001133598944076
S021	T126	TRUE	TRUE	0	0	1	1	none	0.0001104255436865
S024	T126	TRUE	TRUE	0	0	1	1	none	0.0001123920394052
S025	T126	TRUE	TRUE	0	0	1	1	none	0.0001152531961466
S026	T126	TRUE	TRUE	0	0	1	1	none	0.0001072459719979
S038	T126	TRUE	TRUE	0	0	1	1	none	0.0001058777350725
S039	T126	TRUE	TRUE	0	0	1	1	none	0.0001121723773719
S040	T126	TRUE	TRUE	0	0	1	1	none	3.89789537634e-05
S042	T126	TRUE	TRUE	0	0	1	1	none	0.0001108530679485
S071	T126	TRUE	TRUE	0	0	1	1	none	1.65807818293e-05
S078	T126	TRUE	TRUE	0	0	1	1	none	0.0001118187183746
S081	T126	TRUE	TRUE	0	0	1	1	none	0.0001118847520005
S085	T126	TRUE	TRUE	0	0	1	1	none	5.27349756126e-05
S087	T126	TRUE	TRUE	0	0	1	1	none	6.67915820891e-05
S093	T126	TRUE	TRUE	0	0	1	1	none	3.05246790063e-05
S097	T126	TRUE	TRUE	0	0	1	1	none	0.0001117952640119
S102	T126	TRUE	TRUE	0	0	1	1	none	4.0883764589e-05
S106	T126	TRUE	TRUE	0	0	1	1	none	0.0001116830740736
S130	T126	TRUE	TRUE	0	0	1	1	none	6.64486323429e-05
T009	T126	FALSE	FALSE	0	0	1	1	none	0.0001165859105585
T010	T126	TRUE	TRUE	0	0	1	1	none	0.0001147674782696
T013	T126	FALSE	FALSE	0	0	1	1	none	0.0001142533272025
T014	T126	TRUE	TRUE	0	0	1	1	none	0.0001115782596372
T020	T126	TRUE	TRUE	0	0	1	1	none	0.0001069392647902
T021	T126	FALSE	FALSE	0	0	1	1	none	0.0001184043428474
T028	T126	TRUE	TRUE	0	0	1	1	none	0.0001079689569049
T035a	T126	TRUE	TRUE	0	0	1	1	none	6.88850733409e-05
T035b	T126	FALSE	FALSE	0	0	1	1	none	0.0001165859105585
T040	T126	TRUE	TRUE	0	0	1	1	none	0.0001125068079905
T056	T126	FALSE	FALSE	0	0	1	1	none	0.0001194081713571
T059	T126	TRUE	TRUE	0	0	1	1	none	4.65912866534e-05
T065	T126	TRUE	TRUE	0	0	1	1	none	0.0001066018521523
T069	T126	TRUE	TRUE	0	0	1	1	none	3.1416771804e-05
T073	T126	FALSE	FALSE	0	0	1	1	none	0.0001177981987511
T075	T126	TRUE	TRUE	0	0	1	1	none	0.0001027079891586
T077	T126	FALSE	FALSE	0	0	1	1	none	0.0001184043428474
T087	T126	FALSE	FALSE	0	0	1	1	none	0.0001172583170852
T092	T126	TRUE	TRUE	0	0	1	1	none	0.0001041180622839
T095	T126	TRUE	TRUE	0	0	1	1	none	6.76898823588e-05
T099a	T126	TRUE	TRUE	0	0	1	1	none	6.74114359439e-05
T102	T126	FALSE	FALSE	0	0	1	1	none	7.330267908e-05
T104	T126	FALSE	FALSE	0	0	1	1	none	0.0001105591025055
T105	T126	FALSE	FALSE	0	0	1	1	none	0.0001078141403449
T107	T126	FALSE	FALSE	0	0	1	1	none	7.57235635832e-05
S002	T156	FALSE	FALSE	0	0	1	1	none	6.42205259741e-05
S007	T156	FALSE	FALSE	0	0	1	1	none	5.05645702891e-05
S021	T156	FALSE	FALSE	0	0	1	1	none	6.4051176692e-05
S024	T156	FALSE	FALSE	0	0	1	1	none	6.60176724107e-05
S025	T156	FALSE	FALSE	0	0	1	1	none	6.88788291521e-05
S026	T156	FALSE	FALSE	0	0	1	1	none	6.08716050034e-05
S038	T156	FALSE	FALSE	0	0	1	1	none	7.326901594e-06
S039	T156	FALSE	FALSE	0	0	1	1	none	6.57980103774e-05
S040	T156	FALSE	FALSE	0	0	1	1	none	0.0001045369051101
S042	T156	FALSE	FALSE	0	0	1	1	none	6.4478700954e-05
S071	T156	FALSE	FALSE	0	0	1	1	none	9.4049973706e-05
S078	T156	FALSE	FALSE	0	0	1	1	none	6.54443513801e-05
S081	T156	FALSE	FALSE	0	0	1	1	none	6.5510385006e-05
S085	T156	FALSE	FALSE	0	0	1	1	none	0.0001008809820261
S087	T156	FALSE	FALSE	0	0	1	1	none	0.0001149375885026
S093	T156	FALSE	FALSE	0	0	1	1	none	8.0106076529e-05
S097	T156	FALSE	FALSE	0	0	1	1	none	6.54208970174e-05
S102	T156	FALSE	FALSE	0	0	1	1	none	0.0001064417159357
S106	T156	FALSE	FALSE	0	0	1	1	none	6.53087070791e-05
S130	T156	FALSE	FALSE	0	0	1	1	none	0.0001145946387564
T009	T156	FALSE	FALSE	0	0	1	1	none	7.0211543564e-05
T010	T156	FALSE	FALSE	0	0	1	1	none	6.83931112751e-05
T013	T156	FALSE	FALSE	0	0	1	1	none	1.5702493724e-05
T014	T156	FALSE	FALSE	0	0	1	1	none	6.52038926427e-05
T020	T156	FALSE	FALSE	0	0	1	1	none	8.3884313117e-06
T021	T156	FALSE	FALSE	0	0	1	1	none	7.20299758529e-05
T028	T156	FALSE	FALSE	0	0	1	1	none	4.51736327864e-05
T035a	T156	FALSE	FALSE	0	0	1	1	none	0.0001170310797544
T035b	T156	FALSE	FALSE	0	0	1	1	none	7.0211543564e-05
T040	T156	FALSE	FALSE	0	0	1	1	none	6.6132440996e-05
T056	T156	FALSE	FALSE	0	0	1	1	none	7.30338043626e-05
T059	T156	FALSE	FALSE	0	0	1	1	none	0.0001121492380001
T065	T156	FALSE	FALSE	0	0	1	1	none	8.0510186738e-06
T069	T156	FALSE	FALSE	0	0	1	1	none	0.0001116212129387
T073	T156	FALSE	FALSE	0	0	1	1	none	7.14238317566e-05
T075	T156	FALSE	FALSE	0	0	1	1	none	5.94323905521e-05
T077	T156	FALSE	FALSE	0	0	1	1	none	7.20299758529e-05
T087	T156	FALSE	FALSE	0	0	1	1	none	7.08839500907e-05
T092	T156	FALSE	FALSE	0	0	1	1	none	4.13227381654e-05
T095	T156	FALSE	FALSE	0	0	1	1	none	0.0001158358887723
T099a	T156	FALSE	FALSE	0	0	1	1	none	0.0001155574423574
T102	T156	FALSE	FALSE	0	0	1	1	none	0.0001214486854935
T104	T156	FALSE	FALSE	0	0	1	1	none	4.7763778387e-05
T105	T156	FALSE	FALSE	0	0	1	1	none	9.2633068664e-06
T107	T156	FALSE	FALSE	0	0	1	1	none	0.0001238695699967
T126	T156	FALSE	FALSE	0	0	1	1	none	0.0001094184673427
S002	T159a	TRUE	TRUE	0	0	1	1	none	2.1137360621e-05
S007	T159a	TRUE	TRUE	0	0	1	1	none	7.233453834e-05
S021	T159a	TRUE	TRUE	0	0	1	1	none	2.09680113389e-05
S024	T159a	TRUE	TRUE	0	0	1	1	none	2.29345070576e-05
S025	T159a	TRUE	TRUE	0	0	1	1	none	2.3498242517e-05
S026	T159a	TRUE	TRUE	0	0	1	1	none	1.19410988383e-05
S038	T159a	TRUE	TRUE	0	0	1	1	none	6.48523790049e-05
S039	T159a	TRUE	TRUE	0	0	1	1	none	2.27148450243e-05
S040	T159a	TRUE	TRUE	0	0	1	1	none	0.000109885916037
S042	T159a	TRUE	TRUE	0	0	1	1	none	2.13955356009e-05
S071	T159a	TRUE	TRUE	0	0	1	1	none	9.93989846329e-05
S078	T159a	TRUE	TRUE	0	0	1	1	none	2.2361186027e-05
S081	T159a	TRUE	TRUE	0	0	1	1	none	2.24272196529e-05
S085	T159a	TRUE	TRUE	0	0	1	1	none	0.000106229992953
S087	T159a	TRUE	TRUE	0	0	1	1	none	0.0001202865994295
S093	T159a	TRUE	TRUE	0	0	1	1	none	8.54550874559e-05
S097	T159a	TRUE	TRUE	0	0	1	1	none	2.00403103823e-05
S102	T159a	TRUE	TRUE	0	0	1	1	none	0.0001117907268626
S106	T159a	TRUE	TRUE	0	0	1	1	none	2.2225541726e-05
S130	T159a	TRUE	TRUE	0	0	1	1	none	0.0001199436496833
T009	T159a	TRUE	TRUE	0	1	1	1	desc	6.061440963e-07
T010	T159a	TRUE	TRUE	0	0	1	1	none	1.2122881926e-06
T013	T159a	FALSE	FALSE	0	0	1	1	none	7.32279711349e-05
T014	T159a	TRUE	TRUE	0	0	1	1	none	2.21207272896e-05
T020	T159a	TRUE	TRUE	0	0	1	1	none	6.59139087226e-05
T021	T159a	TRUE	TRUE	0	1	1	1	desc	1.8184322889e-06
T028	T159a	TRUE	TRUE	0	0	1	1	none	6.69436008373e-05
T035a	T159a	TRUE	TRUE	0	0	1	1	none	0.0001223800906813
T035b	T159a	TRUE	TRUE	0	1	1	1	desc	1.2122881926e-06
T040	T159a	TRUE	TRUE	0	0	1	1	none	2.30492756429e-05
T056	T159a	FALSE	FALSE	0	1	1	1	desc	3.4284048949e-06
T059	T159a	TRUE	TRUE	0	0	1	1	none	0.000117498248927
T065	T159a	TRUE	TRUE	0	0	1	1	none	6.55764960847e-05
T069	T159a	TRUE	TRUE	0	0	1	1	none	0.0001169702238656
T073	T159a	TRUE	TRUE	0	1	1	1	desc	1.2122881926e-06
T075	T159a	TRUE	TRUE	0	0	1	1	none	6.4781401479e-05
T077	T159a	TRUE	TRUE	0	1	1	1	desc	1.8184322889e-06
T087	T159a	TRUE	TRUE	0	1	1	1	desc	1.8846947193e-06
T092	T159a	TRUE	TRUE	0	0	1	1	none	6.30927062163e-05
T095	T159a	TRUE	TRUE	0	0	1	1	none	0.0001211848996992
T099a	T159a	TRUE	TRUE	0	0	1	1	none	0.0001209064532843
T102	T159a	FALSE	FALSE	0	0	1	1	none	0.0001267976964204
T104	T159a	FALSE	FALSE	0	0	1	1	none	6.95337464379e-05
T105	T159a	FALSE	FALSE	0	0	1	1	none	6.67887842773e-05
T107	T159a	FALSE	FALSE	0	0	1	1	none	0.0001292185809236
T126	T159a	TRUE	TRUE	0	0	1	1	none	0.0001147674782696
T156	T159a	FALSE	FALSE	0	0	1	1	none	6.83931112751e-05
S002	T182	FALSE	FALSE	0	0	1	1	none	6.19879989719e-05
S007	T182	FALSE	FALSE	0	0	1	1	none	4.83320432869e-05
S021	T182	FALSE	FALSE	0	0	1	1	none	6.18186496898e-05
S024	T182	FALSE	FALSE	0	0	1	1	none	6.37851454085e-05
S025	T182	FALSE	FALSE	0	0	1	1	none	6.66463021499e-05
S026	T182	FALSE	FALSE	0	0	1	1	none	5.86390780012e-05
S038	T182	FALSE	FALSE	0	0	1	1	none	5.0943745918e-06
S039	T182	FALSE	FALSE	0	0	1	1	none	6.35654833752e-05
S040	T182	FALSE	FALSE	0	0	1	1	none	0.0001023043781079
S042	T182	FALSE	FALSE	0	0	1	1	none	6.22461739518e-05
S071	T182	FALSE	FALSE	0	0	1	1	none	9.18174467038e-05
S078	T182	FALSE	FALSE	0	0	1	1	none	6.32118243779e-05
S081	T182	FALSE	FALSE	0	0	1	1	none	6.32778580038e-05
S085	T182	FALSE	FALSE	0	0	1	1	none	9.86484550239e-05
S087	T182	FALSE	FALSE	0	0	1	1	none	0.0001127050615004
S093	T182	FALSE	FALSE	0	0	1	1	none	7.78735495268e-05
S097	T182	FALSE	FALSE	0	0	1	1	none	6.31883700152e-05
S102	T182	FALSE	FALSE	0	0	1	1	none	0.0001042091889335
S106	T182	FALSE	FALSE	0	0	1	1	none	6.30761800769e-05
S130	T182	FALSE	FALSE	0	0	1	1	none	0.0001123621117542
T009	T182	FALSE	FALSE	0	0	1	1	none	6.79790165618e-05
T010	T182	FALSE	FALSE	0	0	1	1	none	6.61605842729e-05
T013	T182	FALSE	FALSE	0	0	1	1	none	1.34699667218e-05
T014	T182	FALSE	FALSE	0	0	1	1	none	6.29713656405e-05
T020	T182	FALSE	FALSE	0	0	1	1	none	6.1559043095e-06
T021	T182	FALSE	FALSE	0	0	1	1	none	6.97974488507e-05
T028	T182	FALSE	FALSE	0	0	1	1	none	4.29411057842e-05
T035a	T182	FALSE	FALSE	0	0	1	1	none	0.0001147985527522
T035b	T182	FALSE	FALSE	0	0	1	1	none	6.79790165618e-05
T040	T182	FALSE	FALSE	0	0	1	1	none	6.38999139938e-05
T056	T182	FALSE	FALSE	0	0	1	1	none	7.08012773604e-05
T059	T182	FALSE	FALSE	0	0	1	1	none	0.0001099167109979
T065	T182	FALSE	FALSE	0	0	1	1	none	5.8184916716e-06
T069	T182	FALSE	FALSE	0	0	1	1	none	0.0001093886859365
T073	T182	FALSE	FALSE	0	0	1	1	none	6.91913047544e-05
T075	T182	FALSE	FALSE	0	0	1	1	none	5.71998635499e-05
T077	T182	FALSE	FALSE	0	0	1	1	none	6.97974488507e-05
T087	T182	FALSE	FALSE	0	0	1	1	none	6.86514230885e-05
T092	T182	FALSE	FALSE	0	0	1	1	none	3.90902111632e-05
T095	T182	FALSE	FALSE	0	0	1	1	none	0.0001136033617701
T099a	T182	FALSE	FALSE	0	0	1	1	none	0.0001133249153552
T102	T182	FALSE	FALSE	0	0	1	1	none	0.0001192161584913
T104	T182	FALSE	FALSE	0	0	1	1	none	4.55312513848e-05
T105	T182	FALSE	FALSE	0	0	1	1	none	7.0307798642e-06
T107	T182	FALSE	FALSE	0	0	1	1	none	0.0001216370429945
T126	T182	FALSE	FALSE	0	0	1	1	none	0.0001071859403405
T156	T182	FALSE	FALSE	0	0	1	1	none	7.4228186694e-06
T159a	T182	FALSE	FALSE	0	0	1	1	none	6.61605842729e-05
S002	T188	TRUE	TRUE	0	0	1	1	none	6.31836739363e-05
S007	T188	TRUE	TRUE	0	0	1	1	none	3.96924713373e-05
S021	T188	TRUE	TRUE	0	0	1	1	none	6.30143246542e-05
S024	T188	TRUE	TRUE	0	0	1	1	none	6.49808203729e-05
S025	T188	TRUE	TRUE	0	0	1	1	none	6.78419771143e-05
S026	T188	TRUE	TRUE	0	0	1	1	none	5.98347529656e-05
S038	T188	TRUE	TRUE	0	0	1	1	none	4.20455589162e-05
S039	T188	TRUE	TRUE	0	0	1	1	none	6.47611583396e-05
S040	T188	TRUE	TRUE	0	0	1	1	none	0.0001035000530723
S042	T188	TRUE	TRUE	0	0	1	1	none	6.34418489162e-05
S071	T188	TRUE	TRUE	0	0	1	1	none	9.30131216682e-05
S078	T188	TRUE	TRUE	0	0	1	1	none	6.44074993423e-05
S081	T188	TRUE	TRUE	0	0	1	1	none	6.44735329682e-05
S085	T188	TRUE	TRUE	0	0	1	1	none	9.98441299883e-05
S087	T188	TRUE	TRUE	0	0	1	1	none	0.0001139007364648
S093	T188	TRUE	TRUE	0	0	1	1	none	7.90692244912e-05
S097	T188	TRUE	TRUE	0	0	1	1	none	6.43840449796e-05
S102	T188	TRUE	TRUE	0	0	1	1	none	0.0001054048638979
S106	T188	TRUE	TRUE	0	0	1	1	none	6.42718550413e-05
S130	T188	TRUE	TRUE	0	0	1	1	none	0.0001135577867186
T009	T188	FALSE	FALSE	0	0	1	1	none	6.91746915262e-05
T010	T188	TRUE	TRUE	0	0	1	1	none	6.73562592373e-05
T013	T188	FALSE	FALSE	0	0	1	1	none	5.04211510462e-05
T014	T188	TRUE	TRUE	0	0	1	1	none	6.41670406049e-05
T020	T188	TRUE	TRUE	0	0	1	1	none	4.31070886339e-05
T021	T188	FALSE	FALSE	0	0	1	1	none	7.09931238151e-05
T028	T188	TRUE	TRUE	0	0	1	1	none	2.645166962e-05
T035a	T188	TRUE	TRUE	0	0	1	1	none	0.0001159942277166
T035b	T188	FALSE	FALSE	0	0	1	1	none	6.91746915262e-05
T040	T188	TRUE	TRUE	0	0	1	1	none	6.50955889582e-05
T056	T188	FALSE	FALSE	0	0	1	1	none	7.19969523248e-05
T059	T188	TRUE	TRUE	0	0	1	1	none	0.0001111123859623
T065	T188	TRUE	TRUE	0	0	1	1	none	4.2769675996e-05
T069	T188	TRUE	TRUE	0	0	1	1	none	0.0001105843609009
T073	T188	FALSE	FALSE	0	0	1	1	none	7.03869797188e-05
T075	T188	TRUE	TRUE	0	0	1	1	none	5.83955385143e-05
T077	T188	FALSE	FALSE	0	0	1	1	none	7.09931238151e-05
T087	T188	FALSE	FALSE	0	0	1	1	none	6.98470980529e-05
T092	T188	TRUE	TRUE	0	0	1	1	none	2.9238351021e-05
T095	T188	TRUE	TRUE	0	0	1	1	none	0.0001147990367345
T099a	T188	TRUE	TRUE	0	0	1	1	none	0.0001145205903196
T102	T188	FALSE	FALSE	0	0	1	1	none	0.0001204118334557
T104	T188	FALSE	FALSE	0	0	1	1	none	3.56793912426e-05
T105	T188	FALSE	FALSE	0	0	1	1	none	4.39819641886e-05
T107	T188	FALSE	FALSE	0	0	1	1	none	0.0001228327179589
T126	T188	TRUE	TRUE	0	0	1	1	none	0.0001083816153049
T156	T188	FALSE	FALSE	0	0	1	1	none	4.55862911864e-05
T159a	T188	TRUE	TRUE	0	0	1	1	none	6.73562592373e-05
T182	T188	FALSE	FALSE	0	0	1	1	none	4.33537641842e-05
S002	T192	FALSE	FALSE	0	0	1	1	none	0.0001186225334103
S007	T192	FALSE	FALSE	0	0	1	1	none	0.0001213875348493
S021	T192	FALSE	FALSE	0	0	1	1	none	0.0001184531841282
S024	T192	FALSE	FALSE	0	0	1	1	none	0.0001204196798469
S025	T192	FALSE	FALSE	0	0	1	1	none	0.0001232808365883
S026	T192	FALSE	FALSE	0	0	1	1	none	0.0001152736124396
S038	T192	FALSE	FALSE	0	0	1	1	none	0.0001139053755142
S039	T192	FALSE	FALSE	0	0	1	1	none	0.0001202000178136
S040	T192	FALSE	FALSE	0	0	1	1	none	4.70065942051e-05
S042	T192	FALSE	FALSE	0	0	1	1	none	0.0001188807083902
S071	T192	FALSE	FALSE	0	0	1	1	none	2.4608422271e-05
S078	T192	FALSE	FALSE	0	0	1	1	none	0.0001198463588163
S081	T192	FALSE	FALSE	0	0	1	1	none	0.0001199123924422
S085	T192	FALSE	FALSE	0	0	1	1	none	6.07626160543e-05
S087	T192	FALSE	FALSE	0	0	1	1	none	7.48192225308e-05
S093	T192	FALSE	FALSE	0	0	1	1	none	3.8552319448e-05
S097	T192	FALSE	FALSE	0	0	1	1	none	0.0001198229044536
S102	T192	FALSE	FALSE	0	0	1	1	none	4.89114050307e-05
S106	T192	FALSE	FALSE	0	0	1	1	none	0.0001197107145153
S130	T192	FALSE	FALSE	0	0	1	1	none	7.44762727846e-05
T009	T192	FALSE	FALSE	0	0	1	1	none	0.0001246135510002
T010	T192	FALSE	FALSE	0	0	1	1	none	0.0001227951187113
T013	T192	FALSE	FALSE	0	0	1	1	none	0.0001222809676442
T014	T192	FALSE	FALSE	0	0	1	1	none	0.0001196059000789
T020	T192	FALSE	FALSE	0	0	1	1	none	0.0001149669052319
T021	T192	FALSE	FALSE	0	0	1	1	none	0.0001264319832891
T028	T192	FALSE	FALSE	0	0	1	1	none	0.0001159965973466
T035a	T192	FALSE	FALSE	0	0	1	1	none	7.69127137826e-05
T035b	T192	FALSE	FALSE	0	0	1	1	none	0.0001246135510002
T040	T192	FALSE	FALSE	0	0	1	1	none	0.0001205344484322
T056	T192	FALSE	FALSE	0	0	1	1	none	0.0001274358117988
T059	T192	FALSE	FALSE	0	0	1	1	none	5.46189270951e-05
T065	T192	FALSE	FALSE	0	0	1	1	none	0.000114629492594
T069	T192	FALSE	FALSE	0	0	1	1	none	3.94444122457e-05
T073	T192	FALSE	FALSE	0	0	1	1	none	0.0001258258391928
T075	T192	FALSE	FALSE	0	0	1	1	none	0.0001107356296003
T077	T192	FALSE	FALSE	0	0	1	1	none	0.0001264319832891
T087	T192	FALSE	FALSE	0	0	1	1	none	0.0001252859575269
T092	T192	FALSE	FALSE	0	0	1	1	none	0.0001121457027256
T095	T192	FALSE	FALSE	0	0	1	1	none	7.57175228005e-05
T099a	T192	FALSE	FALSE	0	0	1	1	none	7.54390763856e-05
T102	T192	FALSE	FALSE	0	0	1	1	none	8.13303195217e-05
T104	T192	FALSE	FALSE	0	0	1	1	none	0.0001185867429472
T105	T192	FALSE	FALSE	0	0	1	1	none	0.0001158417807866
T107	T192	FALSE	FALSE	0	0	1	1	none	8.37512040249e-05
T126	T192	TRUE	TRUE	1	0	1	1	anc	1.488188745e-06
T156	T192	FALSE	FALSE	0	0	1	1	none	0.0001174461077844
T159a	T192	FALSE	FALSE	0	0	1	1	none	0.0001227951187113
T182	T192	FALSE	FALSE	0	0	1	1	none	0.0001152135807822
T188	T192	FALSE	FALSE	0	0	1	1	none	0.0001164092557466
S002	T223	FALSE	FALSE	0	0	1	1	none	6.32002871645e-05
S007	T223	FALSE	FALSE	0	0	1	1	none	4.95443314795e-05
S021	T223	FALSE	FALSE	0	0	1	1	none	6.30309378824e-05
S024	T223	FALSE	FALSE	0	0	1	1	none	6.49974336011e-05
S025	T223	FALSE	FALSE	0	0	1	1	none	6.78585903425e-05
S026	T223	FALSE	FALSE	0	0	1	1	none	5.98513661938e-05
S038	T223	FALSE	FALSE	0	0	1	1	none	6.3066627844e-06
S039	T223	FALSE	FALSE	0	0	1	1	none	6.47777715678e-05
S040	T223	FALSE	FALSE	0	0	1	1	none	0.0001035166663005
S042	T223	FALSE	FALSE	0	0	1	1	none	6.34584621444e-05
S071	T223	FALSE	FALSE	0	0	1	1	none	9.30297348964e-05
S078	T223	FALSE	FALSE	0	0	1	1	none	6.44241125705e-05
S081	T223	FALSE	FALSE	0	0	1	1	none	6.44901461964e-05
S085	T223	FALSE	FALSE	0	0	1	1	none	9.98607432165e-05
S087	T223	FALSE	FALSE	0	0	1	1	none	0.000113917349693
S093	T223	FALSE	FALSE	0	0	1	1	none	7.90858377194e-05
S097	T223	FALSE	FALSE	0	0	1	1	none	6.44006582078e-05
S102	T223	FALSE	FALSE	0	0	1	1	none	0.0001054214771261
S106	T223	FALSE	FALSE	0	0	1	1	none	6.42884682695e-05
S130	T223	FALSE	FALSE	0	0	1	1	none	0.0001135743999468
T009	T223	FALSE	FALSE	0	0	1	1	none	6.91913047544e-05
T010	T223	FALSE	FALSE	0	0	1	1	none	6.73728724655e-05
T013	T223	FALSE	FALSE	0	0	1	1	none	1.46822549144e-05
T014	T223	FALSE	FALSE	0	0	1	1	none	6.41836538331e-05
T020	T223	FALSE	FALSE	0	0	1	1	none	7.3681925021e-06
T021	T223	FALSE	FALSE	0	0	1	1	none	7.10097370433e-05
T028	T223	FALSE	FALSE	0	0	1	1	none	4.41533939768e-05
T035a	T223	FALSE	FALSE	0	0	1	1	none	0.0001160108409448
T035b	T223	FALSE	FALSE	0	0	1	1	none	6.91913047544e-05
T040	T223	FALSE	FALSE	0	0	1	1	none	6.51122021864e-05
T056	T223	FALSE	FALSE	0	0	1	1	none	7.2013565553e-05
T059	T223	FALSE	FALSE	0	0	1	1	none	0.0001111289991905
T065	T223	FALSE	FALSE	0	0	1	1	none	7.0307798642e-06
T069	T223	FALSE	FALSE	0	0	1	1	none	0.0001106009741291
T073	T223	FALSE	FALSE	0	0	1	1	none	7.0403592947e-05
T075	T223	FALSE	FALSE	0	0	1	1	none	5.84121517425e-05
T077	T223	FALSE	FALSE	0	0	1	1	none	7.10097370433e-05
T087	T223	FALSE	FALSE	0	0	1	1	none	6.98637112811e-05
T092	T223	FALSE	FALSE	0	0	1	1	none	4.03024993558e-05
T095	T223	FALSE	FALSE	0	0	1	1	none	0.0001148156499627
T099a	T223	FALSE	FALSE	0	0	1	1	none	0.0001145372035478
T102	T223	FALSE	FALSE	0	0	1	1	none	0.0001204284466839
T104	T223	FALSE	FALSE	0	0	1	1	none	4.67435395774e-05
T105	T223	FALSE	FALSE	0	0	1	1	none	8.2430680568e-06
T107	T223	FALSE	FALSE	0	0	1	1	none	0.0001228493311871
T126	T223	FALSE	FALSE	0	0	1	1	none	0.0001083982285331
T156	T223	FALSE	FALSE	0	0	1	1	none	8.635106862e-06
T159a	T223	FALSE	FALSE	0	0	1	1	none	6.73728724655e-05
T182	T223	FALSE	FALSE	0	0	1	1	none	3.6368645778e-06
T188	T223	FALSE	FALSE	0	0	1	1	none	4.45660523768e-05
T192	T223	FALSE	FALSE	0	0	1	1	none	0.0001164258689748
S002	T225	FALSE	FALSE	0	0	1	1	none	6.84635346482e-05
S007	T225	FALSE	FALSE	0	0	1	1	none	5.48075789632e-05
S021	T225	FALSE	FALSE	0	0	1	1	none	6.82941853661e-05
S024	T225	FALSE	FALSE	0	0	1	1	none	7.02606810848e-05
S025	T225	FALSE	FALSE	0	0	1	1	none	7.31218378262e-05
S026	T225	FALSE	FALSE	0	0	1	1	none	6.51146136775e-05
S038	T225	FALSE	FALSE	0	0	1	1	none	1.15699102681e-05
S039	T225	FALSE	FALSE	0	0	1	1	none	7.00410190515e-05
S040	T225	FALSE	FALSE	0	0	1	1	none	0.0001087799137842
S042	T225	FALSE	FALSE	0	0	1	1	none	6.87217096281e-05
S071	T225	FALSE	FALSE	0	0	1	1	none	9.82929823801e-05
S078	T225	FALSE	FALSE	0	0	1	1	none	6.96873600542e-05
S081	T225	FALSE	FALSE	0	0	1	1	none	6.97533936801e-05
S085	T225	FALSE	FALSE	0	0	1	1	none	0.0001051239907002
S087	T225	FALSE	FALSE	0	0	1	1	none	0.0001191805971767
S093	T225	FALSE	FALSE	0	0	1	1	none	8.43490852031e-05
S097	T225	FALSE	FALSE	0	0	1	1	none	6.96639056915e-05
S102	T225	FALSE	FALSE	0	0	1	1	none	0.0001106847246098
S106	T225	FALSE	FALSE	0	0	1	1	none	6.95517157532e-05
S130	T225	FALSE	FALSE	0	0	1	1	none	0.0001188376474305
T009	T225	FALSE	FALSE	0	0	1	1	none	7.44545522381e-05
T010	T225	FALSE	FALSE	0	0	1	1	none	7.26361199492e-05
T013	T225	FALSE	FALSE	0	0	1	1	none	1.99455023981e-05
T014	T225	FALSE	FALSE	0	0	1	1	none	6.94469013168e-05
T020	T225	FALSE	FALSE	0	0	1	1	none	1.26314399858e-05
T021	T225	FALSE	FALSE	0	0	1	1	none	7.6272984527e-05
T028	T225	FALSE	FALSE	0	0	1	1	none	4.94166414605e-05
T035a	T225	FALSE	FALSE	0	0	1	1	none	0.0001212740884285
T035b	T225	FALSE	FALSE	0	0	1	1	none	7.44545522381e-05
T040	T225	FALSE	FALSE	0	0	1	1	none	7.03754496701e-05
T056	T225	FALSE	FALSE	0	0	1	1	none	7.72768130367e-05
T059	T225	FALSE	FALSE	0	0	1	1	none	0.0001163922466742
T065	T225	FALSE	FALSE	0	0	1	1	none	1.22940273479e-05
T069	T225	FALSE	FALSE	0	0	1	1	none	0.0001158642216128
T073	T225	FALSE	FALSE	0	0	1	1	none	7.56668404307e-05
T075	T225	FALSE	FALSE	0	0	1	1	none	6.36753992262e-05
T077	T225	FALSE	FALSE	0	0	1	1	none	7.6272984527e-05
T087	T225	FALSE	FALSE	0	0	1	1	none	7.51269587648e-05
T092	T225	FALSE	FALSE	0	0	1	1	none	4.55657468395e-05
T095	T225	FALSE	FALSE	0	0	1	1	none	0.0001200788974464
T099a	T225	FALSE	FALSE	0	0	1	1	none	0.0001198004510315
T102	T225	FALSE	FALSE	0	0	1	1	none	0.0001256916941676
T104	T225	FALSE	FALSE	0	0	1	1	none	5.20067870611e-05
T105	T225	FALSE	FALSE	0	0	1	1	none	1.35063155405e-05
T107	T225	FALSE	FALSE	0	0	1	1	none	0.0001281125786708
T126	T225	FALSE	FALSE	0	0	1	1	none	0.0001136614760168
T156	T225	FALSE	FALSE	0	0	1	1	none	1.15167378297e-05
T159a	T225	FALSE	FALSE	0	0	1	1	none	7.26361199492e-05
T182	T225	FALSE	FALSE	0	0	1	1	none	1.16658273435e-05
T188	T225	FALSE	FALSE	0	0	1	1	none	4.98292998605e-05
T192	T225	FALSE	FALSE	0	0	1	1	none	0.0001216891164585
T223	T225	FALSE	FALSE	0	0	1	1	none	1.28781155361e-05
S002	T230	FALSE	FALSE	0	0	1	1	none	2.41680811025e-05
S007	T230	FALSE	FALSE	0	0	1	1	none	7.53652588215e-05
S021	T230	FALSE	FALSE	0	0	1	1	none	2.39987318204e-05
S024	T230	FALSE	FALSE	0	0	1	1	none	2.59652275391e-05
S025	T230	FALSE	FALSE	0	0	1	1	none	2.65289629985e-05
S026	T230	FALSE	FALSE	0	0	1	1	none	1.49718193198e-05
S038	T230	FALSE	FALSE	0	0	1	1	none	6.78830994864e-05
S039	T230	FALSE	FALSE	0	0	1	1	none	2.57455655058e-05
S040	T230	FALSE	FALSE	0	0	1	1	none	0.0001129166365185
S042	T230	FALSE	FALSE	0	0	1	1	none	2.44262560824e-05
S071	T230	FALSE	FALSE	0	0	1	1	none	0.0001024297051144
S078	T230	FALSE	FALSE	0	0	1	1	none	2.53919065085e-05
S081	T230	FALSE	FALSE	0	0	1	1	none	2.54579401344e-05
S085	T230	FALSE	FALSE	0	0	1	1	none	0.0001092607134345
S087	T230	FALSE	FALSE	0	0	1	1	none	0.000123317319911
S093	T230	FALSE	FALSE	0	0	1	1	none	8.84858079374e-05
S097	T230	FALSE	FALSE	0	0	1	1	none	2.30710308638e-05
S102	T230	FALSE	FALSE	0	0	1	1	none	0.0001148214473441
S106	T230	FALSE	FALSE	0	0	1	1	none	2.52562622075e-05
S130	T230	FALSE	FALSE	0	0	1	1	none	0.0001229743701648
T009	T230	FALSE	FALSE	0	0	1	1	none	2.4245763852e-06
T010	T230	FALSE	FALSE	0	0	1	1	none	4.2430086741e-06
T013	T230	FALSE	FALSE	0	0	1	1	none	7.62586916164e-05
T014	T230	FALSE	FALSE	0	0	1	1	none	2.51514477711e-05
T020	T230	FALSE	FALSE	0	0	1	1	none	6.89446292041e-05
T021	T230	FALSE	FALSE	0	0	1	1	none	3.0307204815e-06
T028	T230	FALSE	FALSE	0	0	1	1	none	6.99743213188e-05
T035a	T230	FALSE	FALSE	0	0	1	1	none	0.0001254108111628
T035b	T230	FALSE	FALSE	0	0	1	1	none	3.6368645778e-06
T040	T230	FALSE	FALSE	0	0	1	1	none	2.60799961244e-05
T056	T230	FALSE	FALSE	0	0	1	1	none	5.2468371838e-06
T059	T230	FALSE	FALSE	0	0	1	1	none	0.0001205289694085
T065	T230	FALSE	FALSE	0	0	1	1	none	6.86072165662e-05
T069	T230	FALSE	FALSE	0	0	1	1	none	0.0001200009443471
T073	T230	FALSE	FALSE	0	0	1	1	none	2.4245763852e-06
T075	T230	FALSE	FALSE	0	0	1	1	none	6.78121219605e-05
T077	T230	FALSE	FALSE	0	0	1	1	none	3.0307204815e-06
T087	T230	FALSE	FALSE	0	0	1	1	none	4.3092711045e-06
T092	T230	FALSE	FALSE	0	0	1	1	none	6.61234266978e-05
T095	T230	FALSE	FALSE	0	0	1	1	none	0.0001242156201807
T099a	T230	FALSE	FALSE	0	0	1	1	none	0.0001239371737658
T102	T230	FALSE	FALSE	0	0	1	1	none	0.0001298284169019
T104	T230	FALSE	FALSE	0	0	1	1	none	7.25644669194e-05
T105	T230	FALSE	FALSE	0	0	1	1	none	6.98195047588e-05
T107	T230	FALSE	FALSE	0	0	1	1	none	0.0001322493014051
T126	T230	FALSE	FALSE	0	0	1	1	none	0.0001177981987511
T156	T230	FALSE	FALSE	0	0	1	1	none	7.14238317566e-05
T159a	T230	TRUE	TRUE	1	0	1	1	anc	6.061440963e-07
T182	T230	FALSE	FALSE	0	0	1	1	none	6.91913047544e-05
T188	T230	FALSE	FALSE	0	0	1	1	none	7.03869797188e-05
T192	T230	FALSE	FALSE	0	0	1	1	none	0.0001258258391928
T223	T230	FALSE	FALSE	0	0	1	1	none	7.0403592947e-05
T225	T230	FALSE	FALSE	0	0	1	1	none	7.56668404307e-05
S002	T232	TRUE	TRUE	0	0	1	1	none	0.0001105837740996
S007	T232	TRUE	TRUE	0	0	1	1	none	0.0001133487755386
S021	T232	TRUE	TRUE	0	0	1	1	none	0.0001104144248175
S024	T232	TRUE	TRUE	0	0	1	1	none	0.0001123809205362
S025	T232	TRUE	TRUE	0	0	1	1	none	0.0001152420772776
S026	T232	TRUE	TRUE	0	0	1	1	none	0.0001072348531289
S038	T232	TRUE	TRUE	0	0	1	1	none	0.0001058666162035
S039	T232	TRUE	TRUE	0	0	1	1	none	0.0001121612585029
S040	T232	TRUE	TRUE	0	0	1	1	none	3.89678348944e-05
S042	T232	TRUE	TRUE	0	0	1	1	none	0.0001108419490795
S071	T232	TRUE	TRUE	0	0	1	1	none	1.65696629603e-05
S078	T232	TRUE	TRUE	0	0	1	1	none	0.0001118075995056
S081	T232	TRUE	TRUE	0	0	1	1	none	0.0001118736331315
S085	T232	TRUE	TRUE	0	0	1	1	none	5.27238567436e-05
S087	T232	TRUE	TRUE	0	0	1	1	none	6.67804632201e-05
S093	T232	TRUE	TRUE	0	0	1	1	none	3.05135601373e-05
S097	T232	TRUE	TRUE	0	0	1	1	none	0.0001117841451429
S102	T232	TRUE	TRUE	0	0	1	1	none	4.087264572e-05
S106	T232	TRUE	TRUE	0	0	1	1	none	0.0001116719552046
S130	T232	TRUE	TRUE	0	0	1	1	none	6.64375134739e-05
T009	T232	FALSE	FALSE	0	0	1	1	none	0.0001165747916895
T010	T232	TRUE	TRUE	0	0	1	1	none	0.0001147563594006
T013	T232	FALSE	FALSE	0	0	1	1	none	0.0001142422083335
T014	T232	TRUE	TRUE	0	0	1	1	none	0.0001115671407682
T020	T232	TRUE	TRUE	0	0	1	1	none	0.0001069281459212
T021	T232	FALSE	FALSE	0	0	1	1	none	0.0001183932239784
T028	T232	TRUE	TRUE	0	0	1	1	none	0.0001079578380359
T035a	T232	TRUE	TRUE	0	0	1	1	none	6.88739544719e-05
T035b	T232	FALSE	FALSE	0	0	1	1	none	0.0001165747916895
T040	T232	TRUE	TRUE	0	0	1	1	none	0.0001124956891215
T056	T232	FALSE	FALSE	0	0	1	1	none	0.0001193970524881
T059	T232	TRUE	TRUE	0	0	1	1	none	4.65801677844e-05
T065	T232	TRUE	TRUE	0	0	1	1	none	0.0001065907332833
T069	T232	TRUE	TRUE	0	0	1	1	none	3.1405652935e-05
T073	T232	FALSE	FALSE	0	0	1	1	none	0.0001177870798821
T075	T232	TRUE	TRUE	0	0	1	1	none	0.0001026968702896
T077	T232	FALSE	FALSE	0	0	1	1	none	0.0001183932239784
T087	T232	FALSE	FALSE	0	0	1	1	none	0.0001172471982162
T092	T232	TRUE	TRUE	0	0	1	1	none	0.0001041069434149
T095	T232	TRUE	TRUE	0	0	1	1	none	6.76787634898e-05
T099a	T232	TRUE	TRUE	0	0	1	1	none	6.74003170749e-05
T102	T232	FALSE	FALSE	0	0	1	1	none	7.3291560211e-05
T104	T232	FALSE	FALSE	0	0	1	1	none	0.0001105479836365
T105	T232	FALSE	FALSE	0	0	1	1	none	0.0001078030214759
T107	T232	FALSE	FALSE	0	0	1	1	none	7.57124447142e-05
T126	T232	TRUE	TRUE	0	0	1	1	none	3.575383439e-06
T156	T232	FALSE	FALSE	0	0	1	1	none	0.0001094073484737
T159a	T232	TRUE	TRUE	0	0	1	1	none	0.0001147563594006
T182	T232	FALSE	FALSE	0	0	1	1	none	0.0001071748214715
T188	T232	TRUE	TRUE	0	0	1	1	none	0.0001083704964359
T192	T232	FALSE	FALSE	0	0	1	1	none	1.16030238807e-05
T223	T232	FALSE	FALSE	0	0	1	1	none	0.0001083871096641
T225	T232	FALSE	FALSE	0	0	1	1	none	0.0001136503571478
T230	T232	FALSE	FALSE	0	0	1	1	none	0.0001177870798821
S002	T241	FALSE	FALSE	0	0	1	1	none	8.11185932144999e-05
S007	T241	FALSE	FALSE	0	0	1	1	none	6.74626375295e-05
S021	T241	FALSE	FALSE	0	0	1	1	none	8.09492439323999e-05
S024	T241	FALSE	FALSE	0	0	1	1	none	8.29157396510999e-05
S025	T241	FALSE	FALSE	0	0	1	1	none	8.57768963924999e-05
S026	T241	FALSE	FALSE	0	0	1	1	none	7.77696722437999e-05
S038	T241	FALSE	FALSE	0	0	1	1	none	2.28633758958e-05
S039	T241	FALSE	FALSE	0	0	1	1	none	8.26960776177999e-05
S040	T241	FALSE	FALSE	0	0	1	1	none	0.0001214349723505
S042	T241	FALSE	FALSE	0	0	1	1	none	8.13767681943999e-05
S071	T241	FALSE	FALSE	0	0	1	1	none	0.0001109480409464
S078	T241	FALSE	FALSE	0	0	1	1	none	8.23424186204999e-05
S081	T241	FALSE	FALSE	0	0	1	1	none	8.24084522463999e-05
S085	T241	FALSE	FALSE	0	0	1	1	none	0.0001177790492665
S087	T241	FALSE	FALSE	0	0	1	1	none	0.000131835655743
S093	T241	FALSE	FALSE	0	0	1	1	none	9.70041437694e-05
S097	T241	FALSE	FALSE	0	0	1	1	none	8.23189642577999e-05
S102	T241	FALSE	FALSE	0	0	1	1	none	0.0001233397831761
S106	T241	FALSE	FALSE	0	0	1	1	none	8.22067743194999e-05
S130	T241	FALSE	FALSE	0	0	1	1	none	0.0001314927059968
T009	T241	FALSE	FALSE	0	0	1	1	none	8.71096108043999e-05
T010	T241	FALSE	FALSE	0	0	1	1	none	8.52911785154999e-05
T013	T241	FALSE	FALSE	0	0	1	1	none	1.70669947358e-05
T014	T241	FALSE	FALSE	0	0	1	1	none	8.21019598830999e-05
T020	T241	FALSE	FALSE	0	0	1	1	none	2.39249056135e-05
T021	T241	FALSE	FALSE	0	0	1	1	none	8.89280430932999e-05
T028	T241	FALSE	FALSE	0	0	1	1	none	6.20717000268e-05
T035a	T241	FALSE	FALSE	0	0	1	1	none	0.0001339291469948
T035b	T241	FALSE	FALSE	0	0	1	1	none	8.71096108043999e-05
T040	T241	FALSE	FALSE	0	0	1	1	none	8.30305082363999e-05
T056	T241	FALSE	FALSE	0	0	1	1	none	8.99318716029999e-05
T059	T241	FALSE	FALSE	0	0	1	1	none	0.0001290473052405
T065	T241	FALSE	FALSE	0	0	1	1	none	2.09269706234e-05
T069	T241	FALSE	FALSE	0	0	1	1	none	0.0001285192801791
T073	T241	FALSE	FALSE	0	0	1	1	none	8.83218989969999e-05
T075	T241	FALSE	FALSE	0	0	1	1	none	7.63304577924999e-05
T077	T241	FALSE	FALSE	0	0	1	1	none	8.89280430932999e-05
T087	T241	FALSE	FALSE	0	0	1	1	none	8.77820173310999e-05
T092	T241	FALSE	FALSE	0	0	1	1	none	5.82208054058e-05
T095	T241	FALSE	FALSE	0	0	1	1	none	0.0001327339560127
T099a	T241	FALSE	FALSE	0	0	1	1	none	0.0001324555095978
T102	T241	FALSE	FALSE	0	0	1	1	none	0.0001383467527339
T104	T241	FALSE	FALSE	0	0	1	1	none	6.46618456273999e-05
T105	T241	FALSE	FALSE	0	0	1	1	none	2.2139258816e-05
T107	T241	FALSE	FALSE	0	0	1	1	none	0.0001407676372371
T126	T241	FALSE	FALSE	0	0	1	1	none	0.0001263165345831
T156	T241	FALSE	FALSE	0	0	1	1	none	2.77657011046e-05
T159a	T241	FALSE	FALSE	0	0	1	1	none	8.52911785154999e-05
T182	T241	FALSE	FALSE	0	0	1	1	none	2.55331741024e-05
T188	T241	FALSE	FALSE	0	0	1	1	none	6.24843584268e-05
T192	T241	FALSE	FALSE	0	0	1	1	none	0.0001343441750248
T223	T241	FALSE	FALSE	0	0	1	1	none	2.6745462295e-05
T225	T241	FALSE	FALSE	0	0	1	1	none	3.20087097787e-05
T230	T241	FALSE	FALSE	0	0	1	1	none	8.83218989969999e-05
T232	T241	FALSE	FALSE	0	0	1	1	none	0.0001263054157141
S002	T270	FALSE	FALSE	0	0	1	1	none	0.0001125248818982
S007	T270	FALSE	FALSE	0	0	1	1	none	0.0001152898833372
S021	T270	FALSE	FALSE	0	0	1	1	none	0.0001123555326161
S024	T270	FALSE	FALSE	0	0	1	1	none	0.0001143220283348
S025	T270	FALSE	FALSE	0	0	1	1	none	0.0001171831850762
S026	T270	FALSE	FALSE	0	0	1	1	none	0.0001091759609275
S038	T270	FALSE	FALSE	0	0	1	1	none	0.0001078077240021
S039	T270	FALSE	FALSE	0	0	1	1	none	0.0001141023663015
S040	T270	FALSE	FALSE	0	0	1	1	none	4.0908942693e-05
S042	T270	FALSE	FALSE	0	0	1	1	none	0.0001127830568781
S071	T270	FALSE	FALSE	0	0	1	1	none	1.85107707589e-05
S078	T270	FALSE	FALSE	0	0	1	1	none	0.0001137487073042
S081	T270	FALSE	FALSE	0	0	1	1	none	0.0001138147409301
S085	T270	FALSE	FALSE	0	0	1	1	none	5.46649645422e-05
S087	T270	FALSE	FALSE	0	0	1	1	none	6.87215710187e-05
S093	T270	FALSE	FALSE	0	0	1	1	none	3.24546679359e-05
S097	T270	FALSE	FALSE	0	0	1	1	none	0.0001137252529415
S102	T270	FALSE	FALSE	0	0	1	1	none	4.28137535186e-05
S106	T270	FALSE	FALSE	0	0	1	1	none	0.0001136130630032
S130	T270	FALSE	FALSE	0	0	1	1	none	6.83786212725e-05
T009	T270	FALSE	FALSE	0	0	1	1	none	0.0001185158994881
T010	T270	FALSE	FALSE	0	0	1	1	none	0.0001166974671992
T013	T270	FALSE	FALSE	0	0	1	1	none	0.0001161833161321
T014	T270	FALSE	FALSE	0	0	1	1	none	0.0001135082485668
T020	T270	FALSE	FALSE	0	0	1	1	none	0.0001088692537198
T021	T270	FALSE	FALSE	0	0	1	1	none	0.000120334331777
T028	T270	FALSE	FALSE	0	0	1	1	none	0.0001098989458345
T035a	T270	FALSE	FALSE	0	0	1	1	none	7.08150622705e-05
T035b	T270	FALSE	FALSE	0	0	1	1	none	0.0001185158994881
T040	T270	FALSE	FALSE	0	0	1	1	none	0.0001144367969201
T056	T270	FALSE	FALSE	0	0	1	1	none	0.0001213381602867
T059	T270	FALSE	FALSE	0	0	1	1	none	4.8521275583e-05
T065	T270	FALSE	FALSE	0	0	1	1	none	0.0001085318410819
T069	T270	FALSE	FALSE	0	0	1	1	none	3.33467607336e-05
T073	T270	FALSE	FALSE	0	0	1	1	none	0.0001197281876807
T075	T270	FALSE	FALSE	0	0	1	1	none	0.0001046379780882
T077	T270	FALSE	FALSE	0	0	1	1	none	0.000120334331777
T087	T270	FALSE	FALSE	0	0	1	1	none	0.0001191883060148
T092	T270	FALSE	FALSE	0	0	1	1	none	0.0001060480512135
T095	T270	FALSE	FALSE	0	0	1	1	none	6.96198712884e-05
T099a	T270	FALSE	FALSE	0	0	1	1	none	6.93414248735e-05
T102	T270	FALSE	FALSE	0	0	1	1	none	7.52326680096e-05
T104	T270	FALSE	FALSE	0	0	1	1	none	0.0001124890914351
T105	T270	FALSE	FALSE	0	0	1	1	none	0.0001097441292745
T107	T270	FALSE	FALSE	0	0	1	1	none	7.76535525128e-05
T126	T270	FALSE	FALSE	0	0	1	1	none	5.5164912376e-06
T156	T270	FALSE	FALSE	0	0	1	1	none	0.0001113484562723
T159a	T270	FALSE	FALSE	0	0	1	1	none	0.0001166974671992
T182	T270	FALSE	FALSE	0	0	1	1	none	0.0001091159292701
T188	T270	FALSE	FALSE	0	0	1	1	none	0.0001103116042345
T192	T270	FALSE	FALSE	0	0	1	1	none	1.35441316793e-05
T223	T270	FALSE	FALSE	0	0	1	1	none	0.0001103282174627
T225	T270	FALSE	FALSE	0	0	1	1	none	0.0001155914649464
T230	T270	FALSE	FALSE	0	0	1	1	none	0.0001197281876807
T232	T270	TRUE	TRUE	1	0	1	1	anc	6.061440963e-07
T241	T270	FALSE	FALSE	0	0	1	1	none	0.0001282465235127
S002	T271b	FALSE	FALSE	0	0	1	1	none	7.03011944578e-05
S007	T271b	FALSE	FALSE	0	0	1	1	none	5.66452387728e-05
S021	T271b	FALSE	FALSE	0	0	1	1	none	7.01318451757e-05
S024	T271b	FALSE	FALSE	0	0	1	1	none	7.20983408944e-05
S025	T271b	FALSE	FALSE	0	0	1	1	none	7.49594976358e-05
S026	T271b	FALSE	FALSE	0	0	1	1	none	6.69522734871e-05
S038	T271b	FALSE	FALSE	0	0	1	1	none	1.34075700777e-05
S039	T271b	FALSE	FALSE	0	0	1	1	none	7.18786788611e-05
S040	T271b	FALSE	FALSE	0	0	1	1	none	0.0001106175735938
S042	T271b	FALSE	FALSE	0	0	1	1	none	7.05593694377e-05
S071	T271b	FALSE	FALSE	0	0	1	1	none	0.0001001306421897
S078	T271b	FALSE	FALSE	0	0	1	1	none	7.15250198638e-05
S081	T271b	FALSE	FALSE	0	0	1	1	none	7.15910534897e-05
S085	T271b	FALSE	FALSE	0	0	1	1	none	0.0001069616505098
S087	T271b	FALSE	FALSE	0	0	1	1	none	0.0001210182569863
S093	T271b	FALSE	FALSE	0	0	1	1	none	8.61867450127e-05
S097	T271b	FALSE	FALSE	0	0	1	1	none	7.15015655011e-05
S102	T271b	FALSE	FALSE	0	0	1	1	none	0.0001125223844194
S106	T271b	FALSE	FALSE	0	0	1	1	none	7.13893755628e-05
S130	T271b	FALSE	FALSE	0	0	1	1	none	0.0001206753072401
T009	T271b	FALSE	FALSE	0	0	1	1	none	7.62922120476999e-05
T010	T271b	FALSE	FALSE	0	0	1	1	none	7.44737797588e-05
T013	T271b	FALSE	FALSE	0	0	1	1	none	2.17831622077e-05
T014	T271b	FALSE	FALSE	0	0	1	1	none	7.12845611264e-05
T020	T271b	FALSE	FALSE	0	0	1	1	none	1.44690997954e-05
T021	T271b	FALSE	FALSE	0	0	1	1	none	7.81106443365999e-05
T028	T271b	FALSE	FALSE	0	0	1	1	none	5.12543012701e-05
T035a	T271b	FALSE	FALSE	0	0	1	1	none	0.0001231117482381
T035b	T271b	FALSE	FALSE	0	0	1	1	none	7.62922120476999e-05
T040	T271b	FALSE	FALSE	0	0	1	1	none	7.22131094797e-05
T056	T271b	FALSE	FALSE	0	0	1	1	none	7.91144728462999e-05
T059	T271b	FALSE	FALSE	0	0	1	1	none	0.0001182299064838
T065	T271b	FALSE	FALSE	0	0	1	1	none	1.41316871575e-05
T069	T271b	FALSE	FALSE	0	0	1	1	none	0.0001177018814224
T073	T271b	FALSE	FALSE	0	0	1	1	none	7.75045002402999e-05
T075	T271b	FALSE	FALSE	0	0	1	1	none	6.55130590358e-05
T077	T271b	FALSE	FALSE	0	0	1	1	none	7.81106443365999e-05
T087	T271b	FALSE	FALSE	0	0	1	1	none	7.69646185744e-05
T092	T271b	FALSE	FALSE	0	0	1	1	none	4.74034066491e-05
T095	T271b	FALSE	FALSE	0	0	1	1	none	0.000121916557256
T099a	T271b	FALSE	FALSE	0	0	1	1	none	0.0001216381108411
T102	T271b	FALSE	FALSE	0	0	1	1	none	0.0001275293539772
T104	T271b	FALSE	FALSE	0	0	1	1	none	5.38444468707e-05
T105	T271b	FALSE	FALSE	0	0	1	1	none	1.53439753501e-05
T107	T271b	FALSE	FALSE	0	0	1	1	none	0.0001299502384804
T126	T271b	FALSE	FALSE	0	0	1	1	none	0.0001154991358264
T156	T271b	FALSE	FALSE	0	0	1	1	none	1.33543976393e-05
T159a	T271b	FALSE	FALSE	0	0	1	1	none	7.44737797588e-05
T182	T271b	FALSE	FALSE	0	0	1	1	none	1.35034871531e-05
T188	T271b	FALSE	FALSE	0	0	1	1	none	5.16669596701e-05
T192	T271b	FALSE	FALSE	0	0	1	1	none	0.0001235267762681
T223	T271b	FALSE	FALSE	0	0	1	1	none	1.47157753457e-05
T225	T271b	FALSE	FALSE	0	0	1	1	none	4.2622361948e-06
T230	T271b	FALSE	FALSE	0	0	1	1	none	7.75045002402999e-05
T232	T271b	FALSE	FALSE	0	0	1	1	none	0.0001154880169574
T241	T271b	FALSE	FALSE	0	0	1	1	none	3.38463695883e-05
T270	T271b	FALSE	FALSE	0	0	1	1	none	0.000117429124756
S002	T301	FALSE	FALSE	0	0	1	1	none	0.0001175762896357
S007	T301	FALSE	FALSE	0	0	1	1	none	0.0001203412910747
S021	T301	FALSE	FALSE	0	0	1	1	none	0.0001174069403536
S024	T301	FALSE	FALSE	0	0	1	1	none	0.0001193734360723
S025	T301	FALSE	FALSE	0	0	1	1	none	0.0001222345928137
S026	T301	FALSE	FALSE	0	0	1	1	none	0.000114227368665
S038	T301	FALSE	FALSE	0	0	1	1	none	0.0001128591317396
S039	T301	FALSE	FALSE	0	0	1	1	none	0.000119153774039
S040	T301	FALSE	FALSE	0	0	1	1	none	4.59603504305e-05
S042	T301	FALSE	FALSE	0	0	1	1	none	0.0001178344646156
S071	T301	FALSE	FALSE	0	0	1	1	none	2.35621784964e-05
S078	T301	FALSE	FALSE	0	0	1	1	none	0.0001188001150417
S081	T301	FALSE	FALSE	0	0	1	1	none	0.0001188661486676
S085	T301	FALSE	FALSE	0	0	1	1	none	5.97163722797e-05
S087	T301	FALSE	FALSE	0	0	1	1	none	7.37729787562e-05
S093	T301	FALSE	FALSE	0	0	1	1	none	3.75060756734e-05
S097	T301	FALSE	FALSE	0	0	1	1	none	0.000118776660679
S102	T301	FALSE	FALSE	0	0	1	1	none	4.78651612561e-05
S106	T301	FALSE	FALSE	0	0	1	1	none	0.0001186644707407
S130	T301	FALSE	FALSE	0	0	1	1	none	7.343002901e-05
T009	T301	FALSE	FALSE	0	0	1	1	none	0.0001235673072256
T010	T301	FALSE	FALSE	0	0	1	1	none	0.0001217488749367
T013	T301	FALSE	FALSE	0	0	1	1	none	0.0001212347238696
T014	T301	FALSE	FALSE	0	0	1	1	none	0.0001185596563043
T020	T301	FALSE	FALSE	0	0	1	1	none	0.0001139206614573
T021	T301	FALSE	FALSE	0	0	1	1	none	0.0001253857395145
T028	T301	FALSE	FALSE	0	0	1	1	none	0.000114950353572
T035a	T301	FALSE	FALSE	0	0	1	1	none	7.5866470008e-05
T035b	T301	FALSE	FALSE	0	0	1	1	none	0.0001235673072256
T040	T301	FALSE	FALSE	0	0	1	1	none	0.0001194882046576
T056	T301	FALSE	FALSE	0	0	1	1	none	0.0001263895680242
T059	T301	FALSE	FALSE	0	0	1	1	none	5.35726833205e-05
T065	T301	FALSE	FALSE	0	0	1	1	none	0.0001135832488194
T069	T301	FALSE	FALSE	0	0	1	1	none	3.83981684711e-05
T073	T301	FALSE	FALSE	0	0	1	1	none	0.0001247795954182
T075	T301	FALSE	FALSE	0	0	1	1	none	0.0001096893858257
T077	T301	FALSE	FALSE	0	0	1	1	none	0.0001253857395145
T087	T301	FALSE	FALSE	0	0	1	1	none	0.0001242397137523
T092	T301	FALSE	FALSE	0	0	1	1	none	0.000111099458951
T095	T301	FALSE	FALSE	0	0	1	1	none	7.46712790259e-05
T099a	T301	FALSE	FALSE	0	0	1	1	none	7.4392832611e-05
T102	T301	FALSE	FALSE	0	0	1	1	none	8.02840757471e-05
T104	T301	FALSE	FALSE	0	0	1	1	none	0.0001175404991726
T105	T301	FALSE	FALSE	0	0	1	1	none	0.000114795537012
T107	T301	FALSE	FALSE	0	0	1	1	none	8.27049602503e-05
T126	T301	FALSE	FALSE	1	0	1	1	anc	2.738387993e-06
T156	T301	FALSE	FALSE	0	0	1	1	none	0.0001163998640098
T159a	T301	FALSE	FALSE	0	0	1	1	none	0.0001217488749367
T182	T301	FALSE	FALSE	0	0	1	1	none	0.0001141673370076
T188	T301	FALSE	FALSE	0	0	1	1	none	0.000115363011972
T192	T301	FALSE	FALSE	0	0	1	1	none	1.50090371088e-05
T223	T301	FALSE	FALSE	0	0	1	1	none	0.0001153796252002
T225	T301	FALSE	FALSE	0	0	1	1	none	0.0001206428726839
T230	T301	FALSE	FALSE	0	0	1	1	none	0.0001247795954182
T232	T301	FALSE	FALSE	0	0	1	1	none	1.05567801061e-05
T241	T301	FALSE	FALSE	0	0	1	1	none	0.0001332979312502
T270	T301	FALSE	FALSE	0	0	1	1	none	1.24978879047e-05
T271b	T301	FALSE	FALSE	0	0	1	1	none	0.0001224805324935
S002	T303	FALSE	FALSE	0	0	1	1	none	0.0001214356922651
S007	T303	FALSE	FALSE	0	0	1	1	none	0.0001242006937041
S021	T303	FALSE	FALSE	0	0	1	1	none	0.000121266342983
S024	T303	FALSE	FALSE	0	0	1	1	none	0.0001232328387017
S025	T303	FALSE	FALSE	0	0	1	1	none	0.0001260939954431
S026	T303	FALSE	FALSE	0	0	1	1	none	0.0001180867712944
S038	T303	FALSE	FALSE	0	0	1	1	none	0.000116718534369
S039	T303	FALSE	FALSE	0	0	1	1	none	0.0001230131766684
S040	T303	FALSE	FALSE	0	0	1	1	none	4.98197530599e-05
S042	T303	FALSE	FALSE	0	0	1	1	none	0.000121693867245
S071	T303	FALSE	FALSE	0	0	1	1	none	2.74215811258e-05
S078	T303	FALSE	FALSE	0	0	1	1	none	0.0001226595176711
S081	T303	FALSE	FALSE	0	0	1	1	none	0.000122725551297
S085	T303	FALSE	FALSE	0	0	1	1	none	6.35757749091e-05
S087	T303	FALSE	FALSE	0	0	1	1	none	7.76323813856e-05
S093	T303	FALSE	FALSE	0	0	1	1	none	4.13654783028e-05
S097	T303	FALSE	FALSE	0	0	1	1	none	0.0001226360633084
S102	T303	FALSE	FALSE	0	0	1	1	none	5.17245638855e-05
S106	T303	FALSE	FALSE	0	0	1	1	none	0.0001225238733701
S130	T303	FALSE	FALSE	0	0	1	1	none	7.72894316394e-05
T009	T303	FALSE	FALSE	0	0	1	1	none	0.000127426709855
T010	T303	FALSE	FALSE	0	0	1	1	none	0.0001256082775661
T013	T303	FALSE	FALSE	0	0	1	1	none	0.000125094126499
T014	T303	FALSE	FALSE	0	0	1	1	none	0.0001224190589337
T020	T303	FALSE	FALSE	0	0	1	1	none	0.0001177800640867
T021	T303	FALSE	FALSE	0	0	1	1	none	0.0001292451421439
T028	T303	FALSE	FALSE	0	0	1	1	none	0.0001188097562014
T035a	T303	FALSE	FALSE	0	0	1	1	none	7.97258726374e-05
T035b	T303	FALSE	FALSE	0	0	1	1	none	0.000127426709855
T040	T303	FALSE	FALSE	0	0	1	1	none	0.000123347607287
T056	T303	FALSE	FALSE	0	0	1	1	none	0.0001302489706536
T059	T303	FALSE	FALSE	0	0	1	1	none	5.74320859499e-05
T065	T303	FALSE	FALSE	0	0	1	1	none	0.0001174426514488
T069	T303	FALSE	FALSE	0	0	1	1	none	4.22575711005e-05
T073	T303	FALSE	FALSE	0	0	1	1	none	0.0001286389980476
T075	T303	FALSE	FALSE	0	0	1	1	none	0.0001135487884551
T077	T303	FALSE	FALSE	0	0	1	1	none	0.0001292451421439
T087	T303	FALSE	FALSE	0	0	1	1	none	0.0001280991163817
T092	T303	FALSE	FALSE	0	0	1	1	none	0.0001149588615804
T095	T303	FALSE	FALSE	0	0	1	1	none	7.85306816553e-05
T099a	T303	FALSE	FALSE	0	0	1	1	none	7.82522352404e-05
T102	T303	FALSE	FALSE	0	0	1	1	none	8.41434783764999e-05
T104	T303	FALSE	FALSE	0	0	1	1	none	0.000121399901802
T105	T303	FALSE	FALSE	0	0	1	1	none	0.0001186549396414
T107	T303	FALSE	FALSE	0	0	1	1	none	8.65643628796999e-05
T126	T303	FALSE	FALSE	1	0	1	1	anc	4.0873364402e-06
T156	T303	FALSE	FALSE	0	0	1	1	none	0.0001202592666392
T159a	T303	FALSE	FALSE	0	0	1	1	none	0.0001256082775661
T182	T303	FALSE	FALSE	0	0	1	1	none	0.000118026739637
T188	T303	FALSE	FALSE	0	0	1	1	none	0.0001192224146014
T192	T303	FALSE	FALSE	0	0	1	1	none	1.88684397382e-05
T223	T303	FALSE	FALSE	0	0	1	1	none	0.0001192390278296
T225	T303	FALSE	FALSE	0	0	1	1	none	0.0001245022753133
T230	T303	FALSE	FALSE	0	0	1	1	none	0.0001286389980476
T232	T303	FALSE	FALSE	0	0	1	1	none	1.44161827355e-05
T241	T303	FALSE	FALSE	0	0	1	1	none	0.0001371573338796
T270	T303	FALSE	FALSE	0	0	1	1	none	1.63572905341e-05
T271b	T303	FALSE	FALSE	0	0	1	1	none	0.0001263399351229
T301	T303	FALSE	FALSE	0	0	1	1	none	1.6609907771e-05
S002	T322	FALSE	FALSE	0	0	1	1	none	7.55720834692e-05
S007	T322	FALSE	FALSE	0	0	1	1	none	6.19161277842e-05
S021	T322	FALSE	FALSE	0	0	1	1	none	7.54027341871e-05
S024	T322	FALSE	FALSE	0	0	1	1	none	7.73692299058e-05
S025	T322	FALSE	FALSE	0	0	1	1	none	8.02303866472e-05
S026	T322	FALSE	FALSE	0	0	1	1	none	7.22231624985e-05
S038	T322	FALSE	FALSE	0	0	1	1	none	1.73168661505e-05
S039	T322	FALSE	FALSE	0	0	1	1	none	7.71495678725e-05
S040	T322	FALSE	FALSE	0	0	1	1	none	0.0001158884626052
S042	T322	FALSE	FALSE	0	0	1	1	none	7.58302584491e-05
S071	T322	FALSE	FALSE	0	0	1	1	none	0.0001054015312011
S078	T322	FALSE	FALSE	0	0	1	1	none	7.67959088752e-05
S081	T322	FALSE	FALSE	0	0	1	1	none	7.68619425011e-05
S085	T322	FALSE	FALSE	0	0	1	1	none	0.0001122325395212
S087	T322	FALSE	FALSE	0	0	1	1	none	0.0001262891459977
S093	T322	FALSE	FALSE	0	0	1	1	none	9.14576340241e-05
S097	T322	FALSE	FALSE	0	0	1	1	none	7.67724545125e-05
S102	T322	FALSE	FALSE	0	0	1	1	none	0.0001177932734308
S106	T322	FALSE	FALSE	0	0	1	1	none	7.66602645742e-05
S130	T322	FALSE	FALSE	0	0	1	1	none	0.0001259461962515
T009	T322	FALSE	FALSE	0	0	1	1	none	8.15631010590999e-05
T010	T322	FALSE	FALSE	0	0	1	1	none	7.97446687702e-05
T013	T322	FALSE	FALSE	0	0	1	1	none	1.15204849905e-05
T014	T322	FALSE	FALSE	0	0	1	1	none	7.65554501378e-05
T020	T322	FALSE	FALSE	0	0	1	1	none	1.83783958682e-05
T021	T322	FALSE	FALSE	0	0	1	1	none	8.33815333479999e-05
T028	T322	FALSE	FALSE	0	0	1	1	none	5.65251902815e-05
T035a	T322	FALSE	FALSE	0	0	1	1	none	0.0001283826372495
T035b	T322	FALSE	FALSE	0	0	1	1	none	8.15631010590999e-05
T040	T322	FALSE	FALSE	0	0	1	1	none	7.74839984911e-05
T056	T322	FALSE	FALSE	0	0	1	1	none	8.43853618576999e-05
T059	T322	FALSE	FALSE	0	0	1	1	none	0.0001235007954952
T065	T322	FALSE	FALSE	0	0	1	1	none	1.53804608781e-05
T069	T322	FALSE	FALSE	0	0	1	1	none	0.0001229727704338
T073	T322	FALSE	FALSE	0	0	1	1	none	8.27753892516999e-05
T075	T322	FALSE	FALSE	0	0	1	1	none	7.07839480472e-05
T077	T322	FALSE	FALSE	0	0	1	1	none	8.33815333479999e-05
T087	T322	FALSE	FALSE	0	0	1	1	none	8.22355075858e-05
T092	T322	FALSE	FALSE	0	0	1	1	none	5.26742956605e-05
T095	T322	FALSE	FALSE	0	0	1	1	none	0.0001271874462674
T099a	T322	FALSE	FALSE	0	0	1	1	none	0.0001269089998525
T102	T322	FALSE	FALSE	0	0	1	1	none	0.0001328002429886
T104	T322	FALSE	FALSE	0	0	1	1	none	5.91153358821e-05
T105	T322	FALSE	FALSE	0	0	1	1	none	1.65927490707e-05
T107	T322	FALSE	FALSE	0	0	1	1	none	0.0001352211274918
T126	T322	FALSE	FALSE	0	0	1	1	none	0.0001207700248378
T156	T322	FALSE	FALSE	0	0	1	1	none	2.22191913593e-05
T159a	T322	FALSE	FALSE	0	0	1	1	none	7.97446687702e-05
T182	T322	FALSE	FALSE	0	0	1	1	none	1.99866643571e-05
T188	T322	FALSE	FALSE	0	0	1	1	none	5.69378486815e-05
T192	T322	FALSE	FALSE	0	0	1	1	none	0.0001287976652795
T223	T322	FALSE	FALSE	0	0	1	1	none	2.11989525497e-05
T225	T322	FALSE	FALSE	0	0	1	1	none	2.64622000334e-05
T230	T322	FALSE	FALSE	0	0	1	1	none	8.27753892516999e-05
T232	T322	FALSE	FALSE	0	0	1	1	none	0.0001207589059688
T241	T322	FALSE	FALSE	0	0	1	1	none	7.8496970053e-06
T270	T322	FALSE	FALSE	0	0	1	1	none	0.0001227000137674
T271b	T322	FALSE	FALSE	0	0	1	1	none	2.8299859843e-05
T301	T322	FALSE	FALSE	0	0	1	1	none	0.0001277514215049
T303	T322	FALSE	FALSE	0	0	1	1	none	0.0001316108241343
S002	T327b	TRUE	TRUE	0	0	1	1	none	0.0001121986054829
S007	T327b	TRUE	TRUE	0	0	1	1	none	0.0001149636069219
S021	T327b	TRUE	TRUE	0	0	1	1	none	0.0001120292562008
S024	T327b	TRUE	TRUE	0	0	1	1	none	0.0001139957519195
S025	T327b	TRUE	TRUE	0	0	1	1	none	0.0001168569086609
S026	T327b	TRUE	TRUE	0	0	1	1	none	0.0001088496845122
S038	T327b	TRUE	TRUE	0	0	1	1	none	0.0001074814475868
S039	T327b	TRUE	TRUE	0	0	1	1	none	0.0001137760898862
S040	T327b	TRUE	TRUE	0	0	1	1	none	4.05826662777e-05
S042	T327b	TRUE	TRUE	0	0	1	1	none	0.0001124567804628
S071	T327b	TRUE	TRUE	0	0	1	1	none	2.56768126616e-05
S078	T327b	TRUE	TRUE	0	0	1	1	none	0.0001134224308889
S081	T327b	TRUE	TRUE	0	0	1	1	none	0.0001134884645148
S085	T327b	TRUE	TRUE	0	0	1	1	none	5.43386881269e-05
S087	T327b	TRUE	TRUE	0	0	1	1	none	6.83952946034e-05
S093	T327b	TRUE	TRUE	0	0	1	1	none	3.21283915206e-05
S097	T327b	TRUE	TRUE	0	0	1	1	none	0.0001133989765262
S102	T327b	TRUE	TRUE	0	0	1	1	none	4.24874771033e-05
S106	T327b	TRUE	TRUE	0	0	1	1	none	0.0001132867865879
S130	T327b	TRUE	TRUE	0	0	1	1	none	6.80523448572e-05
T009	T327b	FALSE	FALSE	0	0	1	1	none	0.0001181896230728
T010	T327b	TRUE	TRUE	0	0	1	1	none	0.0001163711907839
T013	T327b	FALSE	FALSE	0	0	1	1	none	0.0001158570397168
T014	T327b	TRUE	TRUE	0	0	1	1	none	0.0001131819721515
T020	T327b	TRUE	TRUE	0	0	1	1	none	0.0001085429773045
T021	T327b	FALSE	FALSE	0	0	1	1	none	0.0001200080553617
T028	T327b	TRUE	TRUE	0	0	1	1	none	0.0001095726694192
T035a	T327b	TRUE	TRUE	0	0	1	1	none	7.04887858552e-05
T035b	T327b	FALSE	FALSE	0	0	1	1	none	0.0001181896230728
T040	T327b	TRUE	TRUE	0	0	1	1	none	0.0001141105205048
T056	T327b	FALSE	FALSE	0	0	1	1	none	0.0001210118838714
T059	T327b	TRUE	TRUE	0	0	1	1	none	4.81949991677e-05
T065	T327b	TRUE	TRUE	0	0	1	1	none	0.0001082055646666
T069	T327b	TRUE	TRUE	0	0	1	1	none	4.32480518943e-05
T073	T327b	FALSE	FALSE	0	0	1	1	none	0.0001194019112654
T075	T327b	TRUE	TRUE	0	0	1	1	none	0.0001043117016729
T077	T327b	FALSE	FALSE	0	0	1	1	none	0.0001200080553617
T087	T327b	FALSE	FALSE	0	0	1	1	none	0.0001188620295995
T092	T327b	TRUE	TRUE	0	0	1	1	none	0.0001057217747982
T095	T327b	TRUE	TRUE	0	0	1	1	none	6.92935948731e-05
T099a	T327b	TRUE	TRUE	0	0	1	1	none	6.90151484582e-05
T102	T327b	FALSE	FALSE	0	0	1	1	none	7.49063915943e-05
T104	T327b	FALSE	FALSE	0	0	1	1	none	0.0001121628150198
T105	T327b	FALSE	FALSE	0	0	1	1	none	0.0001094178528592
T107	T327b	FALSE	FALSE	0	0	1	1	none	7.73272760975e-05
T126	T327b	TRUE	TRUE	0	0	1	1	none	4.10453062983e-05
T156	T327b	FALSE	FALSE	0	0	1	1	none	0.000111022179857
T159a	T327b	TRUE	TRUE	0	0	1	1	none	0.0001163711907839
T182	T327b	FALSE	FALSE	0	0	1	1	none	0.0001087896528548
T188	T327b	TRUE	TRUE	0	0	1	1	none	0.0001099853278192
T192	T327b	FALSE	FALSE	0	0	1	1	none	4.907294674e-05
T223	T327b	FALSE	FALSE	0	0	1	1	none	0.0001100019410474
T225	T327b	FALSE	FALSE	0	0	1	1	none	0.0001152651885311
T230	T327b	FALSE	FALSE	0	0	1	1	none	0.0001194019112654
T232	T327b	TRUE	TRUE	0	0	1	1	none	4.10341874293e-05
T241	T327b	FALSE	FALSE	0	0	1	1	none	0.0001279202470974
T270	T327b	FALSE	FALSE	0	0	1	1	none	4.29752952279e-05
T271b	T327b	FALSE	FALSE	0	0	1	1	none	0.0001171028483407
T301	T327b	FALSE	FALSE	0	0	1	1	none	4.80267029654e-05
T303	T327b	FALSE	FALSE	0	0	1	1	none	5.18861055948e-05
T322	T327b	FALSE	FALSE	0	0	1	1	none	0.0001223737373521
S002	T330	TRUE	TRUE	0	0	1	1	none	0.0001121986054829
S007	T330	TRUE	TRUE	0	0	1	1	none	0.0001149636069219
S021	T330	TRUE	TRUE	0	0	1	1	none	0.0001120292562008
S024	T330	TRUE	TRUE	0	0	1	1	none	0.0001139957519195
S025	T330	TRUE	TRUE	0	0	1	1	none	0.0001168569086609
S026	T330	TRUE	TRUE	0	0	1	1	none	0.0001088496845122
S038	T330	TRUE	TRUE	0	0	1	1	none	0.0001074814475868
S039	T330	TRUE	TRUE	0	0	1	1	none	0.0001137760898862
S040	T330	TRUE	TRUE	0	0	1	1	none	4.05826662777e-05
S042	T330	TRUE	TRUE	0	0	1	1	none	0.0001124567804628
S071	T330	TRUE	TRUE	0	0	1	1	none	2.56768126616e-05
S078	T330	TRUE	TRUE	0	0	1	1	none	0.0001134224308889
S081	T330	TRUE	TRUE	0	0	1	1	none	0.0001134884645148
S085	T330	TRUE	TRUE	0	0	1	1	none	5.43386881269e-05
S087	T330	TRUE	TRUE	0	0	1	1	none	6.83952946034e-05
S093	T330	TRUE	TRUE	0	0	1	1	none	3.21283915206e-05
S097	T330	TRUE	TRUE	0	0	1	1	none	0.0001133989765262
S102	T330	TRUE	TRUE	0	0	1	1	none	4.24874771033e-05
S106	T330	TRUE	TRUE	0	0	1	1	none	0.0001132867865879
S130	T330	TRUE	TRUE	0	0	1	1	none	6.80523448572e-05
T009	T330	FALSE	FALSE	0	0	1	1	none	0.0001181896230728
T010	T330	TRUE	TRUE	0	0	1	1	none	0.0001163711907839
T013	T330	FALSE	FALSE	0	0	1	1	none	0.0001158570397168
T014	T330	TRUE	TRUE	0	0	1	1	none	0.0001131819721515
T020	T330	TRUE	TRUE	0	0	1	1	none	0.0001085429773045
T021	T330	FALSE	FALSE	0	0	1	1	none	0.0001200080553617
T028	T330	TRUE	TRUE	0	0	1	1	none	0.0001095726694192
T035a	T330	TRUE	TRUE	0	0	1	1	none	7.04887858552e-05
T035b	T330	FALSE	FALSE	0	0	1	1	none	0.0001181896230728
T040	T330	TRUE	TRUE	0	0	1	1	none	0.0001141105205048
T056	T330	FALSE	FALSE	0	0	1	1	none	0.0001210118838714
T059	T330	TRUE	TRUE	0	0	1	1	none	4.81949991677e-05
T065	T330	TRUE	TRUE	0	0	1	1	none	0.0001082055646666
T069	T330	TRUE	TRUE	0	0	1	1	none	4.32480518943e-05
T073	T330	FALSE	FALSE	0	0	1	1	none	0.0001194019112654
T075	T330	TRUE	TRUE	0	0	1	1	none	0.0001043117016729
T077	T330	FALSE	FALSE	0	0	1	1	none	0.0001200080553617
T087	T330	FALSE	FALSE	0	0	1	1	none	0.0001188620295995
T092	T330	TRUE	TRUE	0	0	1	1	none	0.0001057217747982
T095	T330	TRUE	TRUE	0	0	1	1	none	6.92935948731e-05
T099a	T330	TRUE	TRUE	0	0	1	1	none	6.90151484582e-05
T102	T330	FALSE	FALSE	0	0	1	1	none	7.49063915943e-05
T104	T330	FALSE	FALSE	0	0	1	1	none	0.0001121628150198
T105	T330	FALSE	FALSE	0	0	1	1	none	0.0001094178528592
T107	T330	FALSE	FALSE	0	0	1	1	none	7.73272760975e-05
T126	T330	TRUE	TRUE	0	0	1	1	none	4.10453062983e-05
T156	T330	FALSE	FALSE	0	0	1	1	none	0.000111022179857
T159a	T330	TRUE	TRUE	0	0	1	1	none	0.0001163711907839
T182	T330	FALSE	FALSE	0	0	1	1	none	0.0001087896528548
T188	T330	TRUE	TRUE	0	0	1	1	none	0.0001099853278192
T192	T330	FALSE	FALSE	0	0	1	1	none	4.907294674e-05
T223	T330	FALSE	FALSE	0	0	1	1	none	0.0001100019410474
T225	T330	FALSE	FALSE	0	0	1	1	none	0.0001152651885311
T230	T330	FALSE	FALSE	0	0	1	1	none	0.0001194019112654
T232	T330	TRUE	TRUE	0	0	1	1	none	4.10341874293e-05
T241	T330	FALSE	FALSE	0	0	1	1	none	0.0001279202470974
T270	T330	FALSE	FALSE	0	0	1	1	none	4.29752952279e-05
T271b	T330	FALSE	FALSE	0	0	1	1	none	0.0001171028483407
T301	T330	FALSE	FALSE	0	0	1	1	none	4.80267029654e-05
T303	T330	FALSE	FALSE	0	0	1	1	none	5.18861055948e-05
T322	T330	FALSE	FALSE	0	0	1	1	none	0.0001223737373521
T327b	T330	TRUE	TRUE	0	0	1	1	none	1.2122881926e-06
S002	T335	FALSE	FALSE	0	0	1	1	none	0.0001189073490687
S007	T335	FALSE	FALSE	0	0	1	1	none	0.0001216723505077
S021	T335	FALSE	FALSE	0	0	1	1	none	0.0001187379997866
S024	T335	FALSE	FALSE	0	0	1	1	none	0.0001207044955053
S025	T335	FALSE	FALSE	0	0	1	1	none	0.0001235656522467
S026	T335	FALSE	FALSE	0	0	1	1	none	0.000115558428098
S038	T335	FALSE	FALSE	0	0	1	1	none	0.0001141901911726
S039	T335	FALSE	FALSE	0	0	1	1	none	0.000120484833472
S040	T335	FALSE	FALSE	0	0	1	1	none	4.72914098635e-05
S042	T335	FALSE	FALSE	0	0	1	1	none	0.0001191655240486
S071	T335	FALSE	FALSE	0	0	1	1	none	2.48932379294e-05
S078	T335	FALSE	FALSE	0	0	1	1	none	0.0001201311744747
S081	T335	FALSE	FALSE	0	0	1	1	none	0.0001201972081006
S085	T335	FALSE	FALSE	0	0	1	1	none	6.10474317127e-05
S087	T335	FALSE	FALSE	0	0	1	1	none	7.51040381892e-05
S093	T335	FALSE	FALSE	0	0	1	1	none	3.88371351064e-05
S097	T335	FALSE	FALSE	0	0	1	1	none	0.000120107720112
S102	T335	FALSE	FALSE	0	0	1	1	none	4.91962206891e-05
S106	T335	FALSE	FALSE	0	0	1	1	none	0.0001199955301737
S130	T335	FALSE	FALSE	0	0	1	1	none	7.4761088443e-05
T009	T335	FALSE	FALSE	0	0	1	1	none	0.0001248983666586
T010	T335	FALSE	FALSE	0	0	1	1	none	0.0001230799343697
T013	T335	FALSE	FALSE	0	0	1	1	none	0.0001225657833026
T014	T335	FALSE	FALSE	0	0	1	1	none	0.0001198907157373
T020	T335	FALSE	FALSE	0	0	1	1	none	0.0001152517208903
T021	T335	FALSE	FALSE	0	0	1	1	none	0.0001267167989475
T028	T335	FALSE	FALSE	0	0	1	1	none	0.000116281413005
T035a	T335	FALSE	FALSE	0	0	1	1	none	7.7197529441e-05
T035b	T335	FALSE	FALSE	0	0	1	1	none	0.0001248983666586
T040	T335	FALSE	FALSE	0	0	1	1	none	0.0001208192640906
T056	T335	FALSE	FALSE	0	0	1	1	none	0.0001277206274572
T059	T335	FALSE	FALSE	0	0	1	1	none	5.49037427535e-05
T065	T335	FALSE	FALSE	0	0	1	1	none	0.0001149143082524
T069	T335	FALSE	FALSE	0	0	1	1	none	3.97292279041e-05
T073	T335	FALSE	FALSE	0	0	1	1	none	0.0001261106548512
T075	T335	FALSE	FALSE	0	0	1	1	none	0.0001110204452587
T077	T335	FALSE	FALSE	0	0	1	1	none	0.0001267167989475
T087	T335	FALSE	FALSE	0	0	1	1	none	0.0001255707731853
T092	T335	FALSE	FALSE	0	0	1	1	none	0.000112430518384
T095	T335	FALSE	FALSE	0	0	1	1	none	7.60023384589e-05
T099a	T335	FALSE	FALSE	0	0	1	1	none	7.5723892044e-05
T102	T335	FALSE	FALSE	0	0	1	1	none	8.16151351801e-05
T104	T335	FALSE	FALSE	0	0	1	1	none	0.0001188715586056
T105	T335	FALSE	FALSE	0	0	1	1	none	0.000116126596445
T107	T335	FALSE	FALSE	0	0	1	1	none	8.40360196833e-05
T126	T335	TRUE	TRUE	1	0	1	1	anc	6.061440963e-07
[truncated: 1,161 more rows]
