# Supplementary material for: Improved characterisation of MRSA transmission using within-host bacterial sequence diversity
Source: eLife. 2019 Oct 8;8:e46402. doi: 10.7554/eLife.46402 (PMC6954020; doi:10.7554/eLife.46402)
Supplement: Figure 9—source data 1. [file elife-46402-fig9-data1.zip › Figure 9-source data 1/classifications/Classification_Posterior_ds_10percol_19.csv]

host.1	host.2	adjacent	contiguous	paths12	paths21	nodes1	nodes2	path.classification	min.distance.between.subgraphs
S002	S007	TRUE	TRUE	0	0	1	1	none	6.71269517512e-05
S002	S021	TRUE	TRUE	0	0	1	1	none	1.5697886851e-05
S007	S021	TRUE	TRUE	0	0	1	1	none	6.64444968198e-05
S002	S024	TRUE	TRUE	0	0	1	1	none	1.62827647479e-05
S007	S024	TRUE	TRUE	0	0	1	1	none	6.70293747167e-05
S021	S024	TRUE	TRUE	0	0	1	1	none	3.8629018245e-06
S002	S025	TRUE	TRUE	0	0	1	1	none	2.22743685712e-05
S007	S025	TRUE	TRUE	0	0	1	1	none	6.83942601e-05
S021	S025	TRUE	TRUE	0	0	1	1	none	2.15919136398e-05
S024	S025	TRUE	TRUE	0	0	1	1	none	2.21767915367e-05
S002	S026	TRUE	TRUE	0	0	1	1	none	1.98354176295e-05
S007	S026	TRUE	TRUE	0	0	1	1	none	6.59553091583e-05
S021	S026	TRUE	TRUE	0	0	1	1	none	1.91529626981e-05
S024	S026	TRUE	TRUE	0	0	1	1	none	1.9737840595e-05
S025	S026	TRUE	TRUE	0	0	1	1	none	1.61713449083e-05
S002	S038	TRUE	TRUE	0	0	1	1	none	6.25830963588e-05
S007	S038	TRUE	TRUE	0	0	1	1	none	3.75769472076e-05
S021	S038	TRUE	TRUE	0	0	1	1	none	6.19006414274e-05
S024	S038	TRUE	TRUE	0	0	1	1	none	6.24855193243e-05
S025	S038	TRUE	TRUE	0	0	1	1	none	6.38504047076e-05
S026	S038	TRUE	TRUE	0	0	1	1	none	6.14114537659e-05
S002	S039	TRUE	TRUE	0	0	1	1	none	1.76223898432e-05
S007	S039	TRUE	TRUE	0	0	1	1	none	6.8368999812e-05
S021	S039	TRUE	TRUE	0	0	1	1	none	3.1335823038e-06
S024	S039	TRUE	TRUE	0	0	1	1	none	5.7874048167e-06
S025	S039	TRUE	TRUE	0	0	1	1	none	2.3516416632e-05
S026	S039	TRUE	TRUE	0	0	1	1	none	2.10774656903e-05
S038	S039	TRUE	TRUE	0	0	1	1	none	6.38251444196e-05
S002	S040	TRUE	TRUE	0	0	1	1	none	0.0001064610556184
S007	S040	TRUE	TRUE	0	0	1	1	none	0.0001078935698472
S021	S040	TRUE	TRUE	0	0	1	1	none	0.000105778600687
S024	S040	TRUE	TRUE	0	0	1	1	none	0.0001063634785839
S025	S040	TRUE	TRUE	0	0	1	1	none	0.0001077283639672
S026	S040	TRUE	TRUE	0	0	1	1	none	0.0001052894130255
S038	S040	TRUE	TRUE	0	0	1	1	none	0.0001033497144548
S039	S040	TRUE	TRUE	0	0	1	1	none	0.0001077031036792
S002	S042	TRUE	TRUE	0	0	1	1	none	1.58724938546e-05
S007	S042	TRUE	TRUE	0	0	1	1	none	6.66191038234e-05
S021	S042	TRUE	TRUE	0	0	1	1	none	3.4526309312e-06
S024	S042	TRUE	TRUE	0	0	1	1	none	2.8284295165e-06
S025	S042	TRUE	TRUE	0	0	1	1	none	2.17665206434e-05
S026	S042	TRUE	TRUE	0	0	1	1	none	1.93275697017e-05
S038	S042	TRUE	TRUE	0	0	1	1	none	6.2075248431e-05
S039	S042	TRUE	TRUE	0	0	1	1	none	5.3771339234e-06
S040	S042	TRUE	TRUE	0	0	1	1	none	0.0001059532076906
S002	S071	TRUE	TRUE	0	0	1	1	none	9.32148482942e-05
S007	S071	TRUE	TRUE	0	0	1	1	none	9.4647362523e-05
S021	S071	TRUE	TRUE	0	0	1	1	none	9.25323933628e-05
S024	S071	TRUE	TRUE	0	0	1	1	none	9.31172712597e-05
S025	S071	TRUE	TRUE	0	0	1	1	none	9.4482156643e-05
S026	S071	TRUE	TRUE	0	0	1	1	none	9.20432057013e-05
S038	S071	TRUE	TRUE	0	0	1	1	none	9.01035071306e-05
S039	S071	TRUE	TRUE	0	0	1	1	none	9.4456896355e-05
S040	S071	TRUE	TRUE	0	0	1	1	none	2.74369410106e-05
S042	S071	TRUE	TRUE	0	0	1	1	none	9.27070003664e-05
S002	S078	TRUE	TRUE	0	0	1	1	none	1.70425382022e-05
S007	S078	TRUE	TRUE	0	0	1	1	none	6.7789148171e-05
S021	S078	TRUE	TRUE	0	0	1	1	none	7.3955902508e-06
S024	S078	TRUE	TRUE	0	0	1	1	none	7.9804681477e-06
S025	S078	TRUE	TRUE	0	0	1	1	none	2.2936564991e-05
S026	S078	TRUE	TRUE	0	0	1	1	none	2.04976140493e-05
S038	S078	TRUE	TRUE	0	0	1	1	none	6.32452927786e-05
S039	S078	TRUE	TRUE	0	0	1	1	none	9.320093243e-06
S040	S078	TRUE	TRUE	0	0	1	1	none	0.0001071232520382
S042	S078	TRUE	TRUE	0	0	1	1	none	7.5701972544e-06
S071	S078	TRUE	TRUE	0	0	1	1	none	9.3877044714e-05
S002	S081	TRUE	TRUE	0	0	1	1	none	1.68522554673e-05
S007	S081	TRUE	TRUE	0	0	1	1	none	6.75988654361e-05
S021	S081	TRUE	TRUE	0	0	1	1	none	4.4323925439e-06
S024	S081	TRUE	TRUE	0	0	1	1	none	1.9416956728e-06
S025	S081	TRUE	TRUE	0	0	1	1	none	2.27462822561e-05
S026	S081	TRUE	TRUE	0	0	1	1	none	2.03073313144e-05
S038	S081	TRUE	TRUE	0	0	1	1	none	6.30550100437e-05
S039	S081	TRUE	TRUE	0	0	1	1	none	6.3568955361e-06
S040	S081	TRUE	TRUE	0	0	1	1	none	0.0001069329693033
S042	S081	TRUE	TRUE	0	0	1	1	none	3.3979202359e-06
S071	S081	TRUE	TRUE	0	0	1	1	none	9.36867619791e-05
S078	S081	TRUE	TRUE	0	0	1	1	none	8.5499588671e-06
S002	S085	TRUE	TRUE	0	0	1	1	none	9.5342111692e-05
S007	S085	TRUE	TRUE	0	0	1	1	none	9.67746259208e-05
S021	S085	TRUE	TRUE	0	0	1	1	none	9.46596567606e-05
S024	S085	TRUE	TRUE	0	0	1	1	none	9.52445346575e-05
S025	S085	TRUE	TRUE	0	0	1	1	none	9.66094200408e-05
S026	S085	TRUE	TRUE	0	0	1	1	none	9.41704690991e-05
S038	S085	TRUE	TRUE	0	0	1	1	none	9.22307705284e-05
S039	S085	TRUE	TRUE	0	0	1	1	none	9.65841597528e-05
S040	S085	TRUE	TRUE	0	0	1	1	none	6.04943409764e-05
S042	S085	TRUE	TRUE	0	0	1	1	none	9.48342637642e-05
S071	S085	TRUE	TRUE	0	0	1	1	none	4.72481336522e-05
S078	S085	TRUE	TRUE	0	0	1	1	none	9.60043081118e-05
S081	S085	TRUE	TRUE	0	0	1	1	none	9.58140253769e-05
S002	S087	TRUE	TRUE	0	0	1	1	none	0.000111460409193
S007	S087	TRUE	TRUE	0	0	1	1	none	0.0001128929234218
S021	S087	TRUE	TRUE	0	0	1	1	none	0.0001107779542616
S024	S087	TRUE	TRUE	0	0	1	1	none	0.0001113628321585
S025	S087	TRUE	TRUE	0	0	1	1	none	0.0001127277175418
S026	S087	TRUE	TRUE	0	0	1	1	none	0.0001102887666001
S038	S087	TRUE	TRUE	0	0	1	1	none	0.0001083490680294
S039	S087	TRUE	TRUE	0	0	1	1	none	0.0001127024572538
S040	S087	TRUE	TRUE	0	0	1	1	none	7.66126384774e-05
S042	S087	TRUE	TRUE	0	0	1	1	none	0.0001109525612652
S071	S087	TRUE	TRUE	0	0	1	1	none	6.33664311532e-05
S078	S087	TRUE	TRUE	0	0	1	1	none	0.0001121226056128
S081	S087	TRUE	TRUE	0	0	1	1	none	0.0001119323228779
S085	S087	TRUE	TRUE	0	0	1	1	none	3.5952084271e-05
S002	S093	TRUE	TRUE	0	0	1	1	none	7.37629118668e-05
S007	S093	TRUE	TRUE	0	0	1	1	none	7.51954260956e-05
S021	S093	TRUE	TRUE	0	0	1	1	none	7.30804569354e-05
S024	S093	TRUE	TRUE	0	0	1	1	none	7.36653348323e-05
S025	S093	TRUE	TRUE	0	0	1	1	none	7.50302202156e-05
S026	S093	TRUE	TRUE	0	0	1	1	none	7.25912692739e-05
S038	S093	TRUE	TRUE	0	0	1	1	none	7.06515707032e-05
S039	S093	TRUE	TRUE	0	0	1	1	none	7.50049599276e-05
S040	S093	TRUE	TRUE	0	0	1	1	none	3.39072230632e-05
S042	S093	TRUE	TRUE	0	0	1	1	none	7.3255063939e-05
S071	S093	TRUE	TRUE	0	0	1	1	none	2.0661015739e-05
S078	S093	TRUE	TRUE	0	0	1	1	none	7.44251082866e-05
S081	S093	TRUE	TRUE	0	0	1	1	none	7.42348255517e-05
S085	S093	TRUE	TRUE	0	0	1	1	none	2.77961972248e-05
S087	S093	TRUE	TRUE	0	0	1	1	none	4.39144947258e-05
S002	S097	TRUE	TRUE	0	0	1	1	none	1.9513928471e-05
S007	S097	TRUE	TRUE	0	0	1	1	none	6.56338199998e-05
S021	S097	TRUE	TRUE	0	0	1	1	none	1.88314735396e-05
S024	S097	TRUE	TRUE	0	0	1	1	none	1.94163514365e-05
S025	S097	TRUE	TRUE	0	0	1	1	none	4.6685939838e-06
S026	S097	TRUE	TRUE	0	0	1	1	none	1.34109048081e-05
S038	S097	TRUE	TRUE	0	0	1	1	none	6.10899646074e-05
S039	S097	TRUE	TRUE	0	0	1	1	none	2.07559765318e-05
S040	S097	TRUE	TRUE	0	0	1	1	none	0.000104967923867
S042	S097	TRUE	TRUE	0	0	1	1	none	1.90060805432e-05
S071	S097	TRUE	TRUE	0	0	1	1	none	9.17217165428e-05
S078	S097	TRUE	TRUE	0	0	1	1	none	2.01761248908e-05
S081	S097	TRUE	TRUE	0	0	1	1	none	1.99858421559e-05
S085	S097	TRUE	TRUE	0	0	1	1	none	9.38489799406e-05
S087	S097	TRUE	TRUE	0	0	1	1	none	0.0001099672774416
S093	S097	TRUE	TRUE	0	0	1	1	none	7.22697801154e-05
S002	S102	TRUE	TRUE	0	0	1	1	none	0.00010740821939
S007	S102	TRUE	TRUE	0	0	1	1	none	0.0001088407336188
S021	S102	TRUE	TRUE	0	0	1	1	none	0.0001067257644586
S024	S102	TRUE	TRUE	0	0	1	1	none	0.0001073106423555
S025	S102	TRUE	TRUE	0	0	1	1	none	0.0001086755277388
S026	S102	TRUE	TRUE	0	0	1	1	none	0.0001062365767971
S038	S102	TRUE	TRUE	0	0	1	1	none	0.0001042968782264
S039	S102	TRUE	TRUE	0	0	1	1	none	0.0001086502674508
S040	S102	TRUE	TRUE	0	0	1	1	none	4.5744017064e-06
S042	S102	TRUE	TRUE	0	0	1	1	none	0.0001069003714622
S071	S102	TRUE	TRUE	0	0	1	1	none	2.83841047822e-05
S078	S102	TRUE	TRUE	0	0	1	1	none	0.0001080704158098
S081	S102	TRUE	TRUE	0	0	1	1	none	0.0001078801330749
S085	S102	TRUE	TRUE	0	0	1	1	none	6.1441504748e-05
S087	S102	TRUE	TRUE	0	0	1	1	none	7.7559802249e-05
S093	S102	TRUE	TRUE	0	0	1	1	none	3.48543868348e-05
S097	S102	TRUE	TRUE	0	0	1	1	none	0.0001059150876386
S002	S106	TRUE	TRUE	0	0	1	1	none	1.2576380825e-05
S007	S106	TRUE	TRUE	0	0	1	1	none	6.50542312902e-05
S021	S106	TRUE	TRUE	0	0	1	1	none	1.362516639e-05
S024	S106	TRUE	TRUE	0	0	1	1	none	1.42100442869e-05
S025	S106	TRUE	TRUE	0	0	1	1	none	2.02016481102e-05
S026	S106	TRUE	TRUE	0	0	1	1	none	1.77626971685e-05
S038	S106	TRUE	TRUE	0	0	1	1	none	6.05103758978e-05
S039	S106	TRUE	TRUE	0	0	1	1	none	1.55496693822e-05
S040	S106	TRUE	TRUE	0	0	1	1	none	0.0001043883351574
S042	S106	TRUE	TRUE	0	0	1	1	none	1.37997733936e-05
S071	S106	TRUE	TRUE	0	0	1	1	none	9.11421278332e-05
S078	S106	TRUE	TRUE	0	0	1	1	none	1.49698177412e-05
S081	S106	TRUE	TRUE	0	0	1	1	none	1.47795350063e-05
S085	S106	TRUE	TRUE	0	0	1	1	none	9.3269391231e-05
S087	S106	TRUE	TRUE	0	0	1	1	none	0.000109387688732
S093	S106	TRUE	TRUE	0	0	1	1	none	7.16901914058e-05
S097	S106	TRUE	TRUE	0	0	1	1	none	1.744120801e-05
S102	S106	TRUE	TRUE	0	0	1	1	none	0.000105335498929
S002	S130	TRUE	TRUE	0	0	1	1	none	0.0001111904347272
S007	S130	TRUE	TRUE	0	0	1	1	none	0.000112622948956
S021	S130	TRUE	TRUE	0	0	1	1	none	0.0001105079797958
S024	S130	TRUE	TRUE	0	0	1	1	none	0.0001110928576927
S025	S130	TRUE	TRUE	0	0	1	1	none	0.000112457743076
S026	S130	TRUE	TRUE	0	0	1	1	none	0.0001100187921343
S038	S130	TRUE	TRUE	0	0	1	1	none	0.0001080790935636
S039	S130	TRUE	TRUE	0	0	1	1	none	0.000112432482788
S040	S130	TRUE	TRUE	0	0	1	1	none	7.63426640116e-05
S042	S130	TRUE	TRUE	0	0	1	1	none	0.0001106825867994
S071	S130	TRUE	TRUE	0	0	1	1	none	6.30964566874e-05
S078	S130	TRUE	TRUE	0	0	1	1	none	0.000111852631147
S081	S130	TRUE	TRUE	0	0	1	1	none	0.0001116623484121
S085	S130	TRUE	TRUE	0	0	1	1	none	3.56821098052e-05
S087	S130	TRUE	TRUE	0	0	1	1	none	4.5417928778e-06
S093	S130	TRUE	TRUE	0	0	1	1	none	4.364452026e-05
S097	S130	TRUE	TRUE	0	0	1	1	none	0.0001096973029758
S102	S130	TRUE	TRUE	0	0	1	1	none	7.72898277832e-05
S106	S130	TRUE	TRUE	0	0	1	1	none	0.0001091177142662
S002	T009	FALSE	FALSE	0	0	1	1	none	2.8725693952e-05
S007	T009	FALSE	FALSE	0	0	1	1	none	7.48455854808e-05
S021	T009	FALSE	FALSE	0	0	1	1	none	2.80432390206e-05
S024	T009	FALSE	FALSE	0	0	1	1	none	2.86281169175e-05
S025	T009	FALSE	FALSE	0	0	1	1	none	2.50616212308e-05
S026	T009	FALSE	FALSE	0	0	1	1	none	1.47245071271e-05
S038	T009	FALSE	FALSE	0	0	1	1	none	7.03017300884e-05
S039	T009	FALSE	FALSE	0	0	1	1	none	2.99677420128e-05
S040	T009	FALSE	FALSE	0	0	1	1	none	0.000114179689348
S042	T009	FALSE	FALSE	0	0	1	1	none	2.82178460242e-05
S071	T009	FALSE	FALSE	0	0	1	1	none	0.0001009334820238
S078	T009	FALSE	FALSE	0	0	1	1	none	2.93878903718e-05
S081	T009	FALSE	FALSE	0	0	1	1	none	2.91976076369e-05
S085	T009	FALSE	FALSE	0	0	1	1	none	0.0001030607454216
S087	T009	FALSE	FALSE	0	0	1	1	none	0.0001191790429226
S093	T009	FALSE	FALSE	0	0	1	1	none	8.14815455964e-05
S097	T009	FALSE	FALSE	0	0	1	1	none	2.23011811306e-05
S102	T009	FALSE	FALSE	0	0	1	1	none	0.0001151268531196
S106	T009	FALSE	FALSE	0	0	1	1	none	2.6652973491e-05
S130	T009	FALSE	FALSE	0	0	1	1	none	0.0001189090684568
S002	T010	FALSE	FALSE	0	0	1	1	none	2.79594479116e-05
S007	T010	FALSE	FALSE	0	0	1	1	none	7.40793394404e-05
S021	T010	FALSE	FALSE	0	0	1	1	none	2.72769929802e-05
S024	T010	FALSE	FALSE	0	0	1	1	none	2.78618708771e-05
S025	T010	FALSE	FALSE	0	0	1	1	none	2.42953751904e-05
S026	T010	FALSE	FALSE	0	0	1	1	none	1.39582610867e-05
S038	T010	FALSE	FALSE	0	0	1	1	none	6.9535484048e-05
S039	T010	FALSE	FALSE	0	0	1	1	none	2.92014959724e-05
S040	T010	FALSE	FALSE	0	0	1	1	none	0.0001134134433076
S042	T010	FALSE	FALSE	0	0	1	1	none	2.74515999838e-05
S071	T010	FALSE	FALSE	0	0	1	1	none	0.0001001672359834
S078	T010	FALSE	FALSE	0	0	1	1	none	2.86216443314e-05
S081	T010	FALSE	FALSE	0	0	1	1	none	2.84313615965e-05
S085	T010	FALSE	FALSE	0	0	1	1	none	0.0001022944993812
S087	T010	FALSE	FALSE	0	0	1	1	none	0.0001184127968822
S093	T010	FALSE	FALSE	0	0	1	1	none	8.0715299556e-05
S097	T010	FALSE	FALSE	0	0	1	1	none	2.15349350902e-05
S102	T010	FALSE	FALSE	0	0	1	1	none	0.0001143606070792
S106	T010	FALSE	FALSE	0	0	1	1	none	2.58867274506e-05
S130	T010	FALSE	FALSE	0	0	1	1	none	0.0001181428224164
T009	T010	FALSE	FALSE	0	0	1	1	none	2.8609918944e-06
S002	T013	FALSE	FALSE	0	0	1	1	none	6.79053160267e-05
S007	T013	FALSE	FALSE	0	0	1	1	none	4.28991668755e-05
S021	T013	FALSE	FALSE	0	0	1	1	none	6.72228610953e-05
S024	T013	FALSE	FALSE	0	0	1	1	none	6.78077389922e-05
S025	T013	FALSE	FALSE	0	0	1	1	none	6.91726243755e-05
S026	T013	FALSE	FALSE	0	0	1	1	none	6.67336734338e-05
S038	T013	FALSE	FALSE	0	0	1	1	none	9.4328934115e-06
S039	T013	FALSE	FALSE	0	0	1	1	none	6.91473640875e-05
S040	T013	FALSE	FALSE	0	0	1	1	none	0.0001086719341227
S042	T013	FALSE	FALSE	0	0	1	1	none	6.73974680989e-05
S071	T013	FALSE	FALSE	0	0	1	1	none	9.54257267985e-05
S078	T013	FALSE	FALSE	0	0	1	1	none	6.85675124465e-05
S081	T013	FALSE	FALSE	0	0	1	1	none	6.83772297116e-05
S085	T013	FALSE	FALSE	0	0	1	1	none	9.75529901963e-05
S087	T013	FALSE	FALSE	0	0	1	1	none	0.0001136712876973
S093	T013	FALSE	FALSE	0	0	1	1	none	7.59737903711e-05
S097	T013	FALSE	FALSE	0	0	1	1	none	6.64121842753e-05
S102	T013	FALSE	FALSE	0	0	1	1	none	0.0001096190978943
S106	T013	FALSE	FALSE	0	0	1	1	none	6.58325955657e-05
S130	T013	FALSE	FALSE	0	0	1	1	none	0.0001134013132315
T009	T013	FALSE	FALSE	0	0	1	1	none	7.56239497563e-05
T010	T013	FALSE	FALSE	0	0	1	1	none	7.48577037159e-05
S002	T014	TRUE	TRUE	0	0	1	1	none	1.73831576488e-05
S007	T014	TRUE	TRUE	0	0	1	1	none	6.81297676176e-05
S021	T014	TRUE	TRUE	0	0	1	1	none	4.9632947254e-06
S024	T014	TRUE	TRUE	0	0	1	1	none	4.3390933107e-06
S025	T014	TRUE	TRUE	0	0	1	1	none	2.32771844376e-05
S026	T014	TRUE	TRUE	0	0	1	1	none	2.08382334959e-05
S038	T014	TRUE	TRUE	0	0	1	1	none	6.35859122252e-05
S039	T014	TRUE	TRUE	0	0	1	1	none	6.8877977176e-06
S040	T014	TRUE	TRUE	0	0	1	1	none	0.0001074638714848
S042	T014	TRUE	TRUE	0	0	1	1	none	2.7197431058e-06
S071	T014	TRUE	TRUE	0	0	1	1	none	9.42176641606e-05
S078	T014	TRUE	TRUE	0	0	1	1	none	9.0808610486e-06
S081	T014	TRUE	TRUE	0	0	1	1	none	4.9085840301e-06
S085	T014	TRUE	TRUE	0	0	1	1	none	9.63449275584e-05
S087	T014	TRUE	TRUE	0	0	1	1	none	0.0001124632250594
S093	T014	TRUE	TRUE	0	0	1	1	none	7.47657277332e-05
S097	T014	TRUE	TRUE	0	0	1	1	none	2.05167443374e-05
S102	T014	TRUE	TRUE	0	0	1	1	none	0.0001084110352564
S106	T014	TRUE	TRUE	0	0	1	1	none	1.53104371878e-05
S130	T014	TRUE	TRUE	0	0	1	1	none	0.0001121932505936
T009	T014	FALSE	FALSE	0	0	1	1	none	2.97285098184e-05
T010	T014	FALSE	FALSE	0	0	1	1	none	2.8962263778e-05
T013	T014	FALSE	FALSE	0	0	1	1	none	6.89081318931e-05
S002	T020	TRUE	TRUE	0	0	1	1	none	6.84933526558e-05
S007	T020	TRUE	TRUE	0	0	1	1	none	4.34872035046e-05
S021	T020	TRUE	TRUE	0	0	1	1	none	6.78108977244e-05
S024	T020	TRUE	TRUE	0	0	1	1	none	6.83957756213e-05
S025	T020	TRUE	TRUE	0	0	1	1	none	6.97606610046e-05
S026	T020	TRUE	TRUE	0	0	1	1	none	6.73217100629e-05
S038	T020	TRUE	TRUE	0	0	1	1	none	8.811850729e-06
S039	T020	TRUE	TRUE	0	0	1	1	none	6.97354007166e-05
S040	T020	TRUE	TRUE	0	0	1	1	none	0.0001092599707518
S042	T020	TRUE	TRUE	0	0	1	1	none	6.7985504728e-05
S071	T020	TRUE	TRUE	0	0	1	1	none	9.60137634276e-05
S078	T020	TRUE	TRUE	0	0	1	1	none	6.91555490756e-05
S081	T020	TRUE	TRUE	0	0	1	1	none	6.89652663407e-05
S085	T020	TRUE	TRUE	0	0	1	1	none	9.81410268254e-05
S087	T020	TRUE	TRUE	0	0	1	1	none	0.0001142593243264
S093	T020	TRUE	TRUE	0	0	1	1	none	7.65618270002e-05
S097	T020	TRUE	TRUE	0	0	1	1	none	6.70002209044e-05
S102	T020	TRUE	TRUE	0	0	1	1	none	0.0001102071345234
S106	T020	TRUE	TRUE	0	0	1	1	none	6.64206321948e-05
S130	T020	TRUE	TRUE	0	0	1	1	none	0.0001139893498606
T009	T020	FALSE	FALSE	0	0	1	1	none	7.62119863854e-05
T010	T020	FALSE	FALSE	0	0	1	1	none	7.5445740345e-05
T013	T020	FALSE	FALSE	0	0	1	1	none	1.53431497085e-05
T014	T020	TRUE	TRUE	0	0	1	1	none	6.94961685222e-05
S002	T021	TRUE	TRUE	0	0	1	1	none	2.75617564588e-05
S007	T021	TRUE	TRUE	0	0	1	1	none	7.36816479876e-05
S021	T021	TRUE	TRUE	0	0	1	1	none	2.68793015274e-05
S024	T021	TRUE	TRUE	0	0	1	1	none	2.74641794243e-05
S025	T021	TRUE	TRUE	0	0	1	1	none	2.38976837376e-05
S026	T021	TRUE	TRUE	0	0	1	1	none	1.35605696339e-05
S038	T021	TRUE	TRUE	0	0	1	1	none	6.91377925952e-05
S039	T021	TRUE	TRUE	0	0	1	1	none	2.88038045196e-05
S040	T021	TRUE	TRUE	0	0	1	1	none	0.0001130157518548
S042	T021	TRUE	TRUE	0	0	1	1	none	2.7053908531e-05
S071	T021	TRUE	TRUE	0	0	1	1	none	9.97695445306e-05
S078	T021	TRUE	TRUE	0	0	1	1	none	2.82239528786e-05
S081	T021	TRUE	TRUE	0	0	1	1	none	2.80336701437e-05
S085	T021	TRUE	TRUE	0	0	1	1	none	0.0001018968079284
S087	T021	TRUE	TRUE	0	0	1	1	none	0.0001180151054294
S093	T021	TRUE	TRUE	0	0	1	1	none	8.03176081032e-05
S097	T021	TRUE	TRUE	0	0	1	1	none	2.11372436374e-05
S102	T021	TRUE	TRUE	0	0	1	1	none	0.0001139629156264
S106	T021	TRUE	TRUE	0	0	1	1	none	2.54890359978e-05
S130	T021	TRUE	TRUE	0	0	1	1	none	0.0001177451309636
T009	T021	FALSE	FALSE	0	0	1	1	none	6.0905383764e-06
T010	T021	FALSE	FALSE	0	0	1	1	none	5.324292336e-06
T013	T021	FALSE	FALSE	0	0	1	1	none	7.44600122631e-05
T014	T021	TRUE	TRUE	0	0	1	1	none	2.85645723252e-05
T020	T021	TRUE	TRUE	0	0	1	1	none	7.50480488922e-05
S002	T028	TRUE	TRUE	0	0	1	1	none	6.40212392692e-05
S007	T028	TRUE	TRUE	0	0	1	1	none	2.8000694558e-05
S021	T028	TRUE	TRUE	0	0	1	1	none	6.33387843378e-05
S024	T028	TRUE	TRUE	0	0	1	1	none	6.39236622347e-05
S025	T028	TRUE	TRUE	0	0	1	1	none	6.5288547618e-05
S026	T028	TRUE	TRUE	0	0	1	1	none	6.28495966763e-05
S038	T028	TRUE	TRUE	0	0	1	1	none	3.44712347256e-05
S039	T028	TRUE	TRUE	0	0	1	1	none	6.526328733e-05
S040	T028	TRUE	TRUE	0	0	1	1	none	0.0001047878573652
S042	T028	TRUE	TRUE	0	0	1	1	none	6.35133913414e-05
S071	T028	TRUE	TRUE	0	0	1	1	none	9.1541650041e-05
S078	T028	TRUE	TRUE	0	0	1	1	none	6.4683435689e-05
S081	T028	TRUE	TRUE	0	0	1	1	none	6.44931529541e-05
S085	T028	TRUE	TRUE	0	0	1	1	none	9.36689134388e-05
S087	T028	TRUE	TRUE	0	0	1	1	none	0.0001097872109398
S093	T028	TRUE	TRUE	0	0	1	1	none	7.20897136136e-05
S097	T028	TRUE	TRUE	0	0	1	1	none	6.25281075178e-05
S102	T028	TRUE	TRUE	0	0	1	1	none	0.0001057350211368
S106	T028	TRUE	TRUE	0	0	1	1	none	6.19485188082e-05
S130	T028	TRUE	TRUE	0	0	1	1	none	0.000109517236474
T009	T028	FALSE	FALSE	0	0	1	1	none	7.17398729988e-05
T010	T028	FALSE	FALSE	0	0	1	1	none	7.09736269584e-05
T013	T028	FALSE	FALSE	0	0	1	1	none	3.97934543935e-05
T014	T028	TRUE	TRUE	0	0	1	1	none	6.50240551356e-05
T020	T028	TRUE	TRUE	0	0	1	1	none	4.03814910226e-05
T021	T028	TRUE	TRUE	0	0	1	1	none	7.05759355056e-05
S002	T035a	TRUE	TRUE	0	0	1	1	none	0.0001118688447984
S007	T035a	TRUE	TRUE	0	0	1	1	none	0.0001133013590272
S021	T035a	TRUE	TRUE	0	0	1	1	none	0.000111186389867
S024	T035a	TRUE	TRUE	0	0	1	1	none	0.0001117712677639
S025	T035a	TRUE	TRUE	0	0	1	1	none	0.0001131361531472
S026	T035a	TRUE	TRUE	0	0	1	1	none	0.0001106972022055
S038	T035a	TRUE	TRUE	0	0	1	1	none	0.0001087575036348
S039	T035a	TRUE	TRUE	0	0	1	1	none	0.0001131108928592
S040	T035a	TRUE	TRUE	0	0	1	1	none	7.70210740828e-05
S042	T035a	TRUE	TRUE	0	0	1	1	none	0.0001113609968706
S071	T035a	TRUE	TRUE	0	0	1	1	none	6.37748667586e-05
S078	T035a	TRUE	TRUE	0	0	1	1	none	0.0001125310412182
S081	T035a	TRUE	TRUE	0	0	1	1	none	0.0001123407584833
S085	T035a	TRUE	TRUE	0	0	1	1	none	3.63605198764e-05
S087	T035a	TRUE	TRUE	0	0	1	1	none	6.4292822606e-06
S093	T035a	TRUE	TRUE	0	0	1	1	none	4.43229303312e-05
S097	T035a	TRUE	TRUE	0	0	1	1	none	0.000110375713047
S102	T035a	TRUE	TRUE	0	0	1	1	none	7.79682378544e-05
S106	T035a	TRUE	TRUE	0	0	1	1	none	0.0001097961243374
S130	T035a	TRUE	TRUE	0	0	1	1	none	6.1593077948e-06
T009	T035a	FALSE	FALSE	0	0	1	1	none	0.000119587478528
T010	T035a	FALSE	FALSE	0	0	1	1	none	0.0001188212324876
T013	T035a	FALSE	FALSE	0	0	1	1	none	0.0001140797233027
T014	T035a	TRUE	TRUE	0	0	1	1	none	0.0001128716606648
T020	T035a	TRUE	TRUE	0	0	1	1	none	0.0001146677599318
T021	T035a	TRUE	TRUE	0	0	1	1	none	0.0001184235410348
T028	T035a	TRUE	TRUE	0	0	1	1	none	0.0001101956465452
S002	T035b	TRUE	TRUE	0	0	1	1	none	2.69120749846e-05
S007	T035b	TRUE	TRUE	0	0	1	1	none	7.30319665134e-05
S021	T035b	TRUE	TRUE	0	0	1	1	none	2.62296200532e-05
S024	T035b	TRUE	TRUE	0	0	1	1	none	2.68144979501e-05
S025	T035b	TRUE	TRUE	0	0	1	1	none	2.32480022634e-05
S026	T035b	TRUE	TRUE	0	0	1	1	none	1.29108881597e-05
S038	T035b	TRUE	TRUE	0	0	1	1	none	6.8488111121e-05
S039	T035b	TRUE	TRUE	0	0	1	1	none	2.81541230454e-05
S040	T035b	TRUE	TRUE	0	0	1	1	none	0.0001123660703806
S042	T035b	TRUE	TRUE	0	0	1	1	none	2.64042270568e-05
S071	T035b	TRUE	TRUE	0	0	1	1	none	9.91198630564e-05
S078	T035b	TRUE	TRUE	0	0	1	1	none	2.75742714044e-05
S081	T035b	TRUE	TRUE	0	0	1	1	none	2.73839886695e-05
S085	T035b	TRUE	TRUE	0	0	1	1	none	0.0001012471264542
S087	T035b	TRUE	TRUE	0	0	1	1	none	0.0001173654239552
S093	T035b	TRUE	TRUE	0	0	1	1	none	7.9667926629e-05
S097	T035b	TRUE	TRUE	0	0	1	1	none	2.04875621632e-05
S102	T035b	TRUE	TRUE	0	0	1	1	none	0.0001133132341522
S106	T035b	TRUE	TRUE	0	0	1	1	none	2.48393545236e-05
S130	T035b	TRUE	TRUE	0	0	1	1	none	0.0001170954494894
T009	T035b	FALSE	FALSE	0	0	1	1	none	5.4408569022e-06
T010	T035b	FALSE	FALSE	0	0	1	1	none	4.6746108618e-06
T013	T035b	FALSE	FALSE	0	0	1	1	none	7.38103307889e-05
T014	T035b	TRUE	TRUE	0	0	1	1	none	2.7914890851e-05
T020	T035b	TRUE	TRUE	0	0	1	1	none	7.4398367418e-05
T021	T035b	TRUE	TRUE	0	0	1	1	none	3.0678400974e-06
T028	T035b	TRUE	TRUE	0	0	1	1	none	6.99262540314e-05
T035a	T035b	TRUE	TRUE	0	0	1	1	none	0.0001177738595606
S002	T040	TRUE	TRUE	0	0	1	1	none	1.79726167875e-05
S007	T040	TRUE	TRUE	0	0	1	1	none	6.87192267563e-05
S021	T040	TRUE	TRUE	0	0	1	1	none	5.5527538641e-06
S024	T040	TRUE	TRUE	0	0	1	1	none	3.062056993e-06
S025	T040	TRUE	TRUE	0	0	1	1	none	2.38666435763e-05
S026	T040	TRUE	TRUE	0	0	1	1	none	2.14276926346e-05
S038	T040	TRUE	TRUE	0	0	1	1	none	6.41753713639e-05
S039	T040	TRUE	TRUE	0	0	1	1	none	7.4772568563e-06
S040	T040	TRUE	TRUE	0	0	1	1	none	0.0001080533306235
S042	T040	TRUE	TRUE	0	0	1	1	none	4.5182815561e-06
S071	T040	TRUE	TRUE	0	0	1	1	none	9.48071232993e-05
S078	T040	TRUE	TRUE	0	0	1	1	none	9.6703201873e-06
S081	T040	TRUE	TRUE	0	0	1	1	none	2.3294406318e-06
S085	T040	TRUE	TRUE	0	0	1	1	none	9.69343866971e-05
S087	T040	TRUE	TRUE	0	0	1	1	none	0.0001130526841981
S093	T040	TRUE	TRUE	0	0	1	1	none	7.53551868719e-05
S097	T040	TRUE	TRUE	0	0	1	1	none	2.11062034761e-05
S102	T040	TRUE	TRUE	0	0	1	1	none	0.0001090004943951
S106	T040	TRUE	TRUE	0	0	1	1	none	1.58998963265e-05
S130	T040	TRUE	TRUE	0	0	1	1	none	0.0001127827097323
T009	T040	FALSE	FALSE	0	0	1	1	none	3.03179689571e-05
T010	T040	FALSE	FALSE	0	0	1	1	none	2.95517229167e-05
T013	T040	FALSE	FALSE	0	0	1	1	none	6.94975910318e-05
T014	T040	TRUE	TRUE	0	0	1	1	none	6.0289453503e-06
T020	T040	TRUE	TRUE	0	0	1	1	none	7.00856276609e-05
T021	T040	TRUE	TRUE	0	0	1	1	none	2.91540314639e-05
T028	T040	TRUE	TRUE	0	0	1	1	none	6.56135142743e-05
T035a	T040	TRUE	TRUE	0	0	1	1	none	0.0001134611198035
T035b	T040	TRUE	TRUE	0	0	1	1	none	2.85043499897e-05
S002	T056	FALSE	FALSE	0	0	1	1	none	3.2855292297e-05
S007	T056	FALSE	FALSE	0	0	1	1	none	7.89751838258e-05
S021	T056	FALSE	FALSE	0	0	1	1	none	3.21728373656e-05
S024	T056	FALSE	FALSE	0	0	1	1	none	3.27577152625e-05
S025	T056	FALSE	FALSE	0	0	1	1	none	2.91912195758e-05
S026	T056	FALSE	FALSE	0	0	1	1	none	1.88541054721e-05
S038	T056	FALSE	FALSE	0	0	1	1	none	7.44313284334e-05
S039	T056	FALSE	FALSE	0	0	1	1	none	3.40973403578e-05
S040	T056	FALSE	FALSE	0	0	1	1	none	0.000118309287693
S042	T056	FALSE	FALSE	0	0	1	1	none	3.23474443692e-05
S071	T056	FALSE	FALSE	0	0	1	1	none	0.0001050630803688
S078	T056	FALSE	FALSE	0	0	1	1	none	3.35174887168e-05
S081	T056	FALSE	FALSE	0	0	1	1	none	3.33272059819e-05
S085	T056	FALSE	FALSE	0	0	1	1	none	0.0001071903437666
S087	T056	FALSE	FALSE	0	0	1	1	none	0.0001233086412676
S093	T056	FALSE	FALSE	0	0	1	1	none	8.56111439414e-05
S097	T056	FALSE	FALSE	0	0	1	1	none	2.64307794756e-05
S102	T056	FALSE	FALSE	0	0	1	1	none	0.0001192564514646
S106	T056	FALSE	FALSE	0	0	1	1	none	3.0782571836e-05
S130	T056	FALSE	FALSE	0	0	1	1	none	0.0001230386668018
T009	T056	TRUE	TRUE	1	0	1	1	anc	1.106900066e-06
T010	T056	FALSE	FALSE	0	0	1	1	none	6.9905902394e-06
T013	T056	FALSE	FALSE	0	0	1	1	none	7.97535481013e-05
T014	T056	FALSE	FALSE	0	0	1	1	none	3.38581081634e-05
T020	T056	FALSE	FALSE	0	0	1	1	none	8.03415847304e-05
T021	T056	FALSE	FALSE	0	0	1	1	none	1.02201367214e-05
T028	T056	FALSE	FALSE	0	0	1	1	none	7.58694713438e-05
T035a	T056	FALSE	FALSE	0	0	1	1	none	0.000123717076873
T035b	T056	FALSE	FALSE	0	0	1	1	none	9.5704552472e-06
T040	T056	FALSE	FALSE	0	0	1	1	none	3.44475673021e-05
S002	T059	TRUE	TRUE	0	0	1	1	none	0.0001141341429596
S007	T059	TRUE	TRUE	0	0	1	1	none	0.0001155666571884
S021	T059	TRUE	TRUE	0	0	1	1	none	0.0001134516880282
S024	T059	TRUE	TRUE	0	0	1	1	none	0.0001140365659251
S025	T059	TRUE	TRUE	0	0	1	1	none	0.0001154014513084
S026	T059	TRUE	TRUE	0	0	1	1	none	0.0001129625003667
S038	T059	TRUE	TRUE	0	0	1	1	none	0.000111022801796
S039	T059	TRUE	TRUE	0	0	1	1	none	0.0001153761910204
S040	T059	TRUE	TRUE	0	0	1	1	none	8.8821666528e-06
S042	T059	TRUE	TRUE	0	0	1	1	none	0.0001136262950318
S071	T059	TRUE	TRUE	0	0	1	1	none	3.51100283518e-05
S078	T059	TRUE	TRUE	0	0	1	1	none	0.0001147963393794
S081	T059	TRUE	TRUE	0	0	1	1	none	0.0001146060566445
S085	T059	TRUE	TRUE	0	0	1	1	none	6.81674283176e-05
S087	T059	TRUE	TRUE	0	0	1	1	none	8.42857258186e-05
S093	T059	TRUE	TRUE	0	0	1	1	none	4.15803104044e-05
S097	T059	TRUE	TRUE	0	0	1	1	none	0.0001126410112082
S102	T059	TRUE	TRUE	0	0	1	1	none	1.22474890476e-05
S106	T059	TRUE	TRUE	0	0	1	1	none	0.0001120614224986
S130	T059	TRUE	TRUE	0	0	1	1	none	8.40157513528e-05
T009	T059	FALSE	FALSE	0	0	1	1	none	0.0001218527766892
T010	T059	FALSE	FALSE	0	0	1	1	none	0.0001210865306488
T013	T059	FALSE	FALSE	0	0	1	1	none	0.0001163450214639
T014	T059	TRUE	TRUE	0	0	1	1	none	0.000115136958826
T020	T059	TRUE	TRUE	0	0	1	1	none	0.000116933058093
T021	T059	TRUE	TRUE	0	0	1	1	none	0.000120688839196
T028	T059	TRUE	TRUE	0	0	1	1	none	0.0001124609447064
T035a	T059	TRUE	TRUE	0	0	1	1	none	8.4694161424e-05
T035b	T059	TRUE	TRUE	0	0	1	1	none	0.0001200391577218
T040	T059	TRUE	TRUE	0	0	1	1	none	0.0001157264179647
T056	T059	FALSE	FALSE	0	0	1	1	none	0.0001259823750342
S002	T065	TRUE	TRUE	0	0	1	1	none	6.30259427934e-05
S007	T065	TRUE	TRUE	0	0	1	1	none	3.80197936422e-05
S021	T065	TRUE	TRUE	0	0	1	1	none	6.2343487862e-05
S024	T065	TRUE	TRUE	0	0	1	1	none	6.29283657589e-05
S025	T065	TRUE	TRUE	0	0	1	1	none	6.42932511422e-05
S026	T065	TRUE	TRUE	0	0	1	1	none	6.18543002005e-05
S038	T065	TRUE	TRUE	0	0	1	1	none	4.5535201782e-06
S039	T065	TRUE	TRUE	0	0	1	1	none	6.42679908542e-05
S040	T065	TRUE	TRUE	0	0	1	1	none	0.0001037925608894
S042	T065	TRUE	TRUE	0	0	1	1	none	6.25180948656e-05
S071	T065	TRUE	TRUE	0	0	1	1	none	9.05463535652e-05
S078	T065	TRUE	TRUE	0	0	1	1	none	6.36881392132e-05
S081	T065	TRUE	TRUE	0	0	1	1	none	6.34978564783e-05
S085	T065	TRUE	TRUE	0	0	1	1	none	9.2673616963e-05
S087	T065	TRUE	TRUE	0	0	1	1	none	0.000108791914464
S093	T065	TRUE	TRUE	0	0	1	1	none	7.10944171378e-05
S097	T065	TRUE	TRUE	0	0	1	1	none	6.1532811042e-05
S102	T065	TRUE	TRUE	0	0	1	1	none	0.000104739724661
S106	T065	TRUE	TRUE	0	0	1	1	none	6.09532223324e-05
S130	T065	TRUE	TRUE	0	0	1	1	none	0.0001085219399982
T009	T065	FALSE	FALSE	0	0	1	1	none	7.0744576523e-05
T010	T065	FALSE	FALSE	0	0	1	1	none	6.99783304826e-05
T013	T065	FALSE	FALSE	0	0	1	1	none	6.0884525449e-06
T014	T065	TRUE	TRUE	0	0	1	1	none	6.40287586598e-05
T020	T065	TRUE	TRUE	0	0	1	1	none	1.04637764752e-05
T021	T065	TRUE	TRUE	0	0	1	1	none	6.95806390298e-05
T028	T065	TRUE	TRUE	0	0	1	1	none	3.49140811602e-05
T035a	T065	TRUE	TRUE	0	0	1	1	none	0.0001092003500694
T035b	T065	TRUE	TRUE	0	0	1	1	none	6.89309575556e-05
T040	T065	TRUE	TRUE	0	0	1	1	none	6.46182177985e-05
T056	T065	FALSE	FALSE	0	0	1	1	none	7.4874174868e-05
T059	T065	TRUE	TRUE	0	0	1	1	none	0.0001114656482306
S002	T069	TRUE	TRUE	0	0	1	1	none	0.0001206732892378
S007	T069	TRUE	TRUE	0	0	1	1	none	0.0001221058034666
S021	T069	TRUE	TRUE	0	0	1	1	none	0.0001199908343064
S024	T069	TRUE	TRUE	0	0	1	1	none	0.0001205757122033
S025	T069	TRUE	TRUE	0	0	1	1	none	0.0001219405975866
S026	T069	TRUE	TRUE	0	0	1	1	none	0.0001195016466449
S038	T069	TRUE	TRUE	0	0	1	1	none	0.0001175619480742
S039	T069	TRUE	TRUE	0	0	1	1	none	0.0001219153372986
S040	T069	TRUE	TRUE	0	0	1	1	none	5.48953819542e-05
S042	T069	TRUE	TRUE	0	0	1	1	none	0.00012016544131
S071	T069	TRUE	TRUE	0	0	1	1	none	2.8993570068e-05
S078	T069	TRUE	TRUE	0	0	1	1	none	0.0001213354856576
S081	T069	TRUE	TRUE	0	0	1	1	none	0.0001211452029227
S085	T069	TRUE	TRUE	0	0	1	1	none	7.47065745958e-05
S087	T069	TRUE	TRUE	0	0	1	1	none	9.08248720968e-05
S093	T069	TRUE	TRUE	0	0	1	1	none	4.81194566826e-05
S097	T069	TRUE	TRUE	0	0	1	1	none	0.0001191801574864
S102	T069	TRUE	TRUE	0	0	1	1	none	5.58425457258e-05
S106	T069	TRUE	TRUE	0	0	1	1	none	0.0001186005687768
S130	T069	TRUE	TRUE	0	0	1	1	none	9.0554897631e-05
T009	T069	FALSE	FALSE	0	0	1	1	none	0.0001283919229674
T010	T069	FALSE	FALSE	0	0	1	1	none	0.000127625676927
T013	T069	FALSE	FALSE	0	0	1	1	none	0.0001228841677421
T014	T069	TRUE	TRUE	0	0	1	1	none	0.0001216761051042
T020	T069	TRUE	TRUE	0	0	1	1	none	0.0001234722043712
T021	T069	TRUE	TRUE	0	0	1	1	none	0.0001272279854742
T028	T069	TRUE	TRUE	0	0	1	1	none	0.0001190000909846
T035a	T069	TRUE	TRUE	0	0	1	1	none	9.12333077022e-05
T035b	T069	TRUE	TRUE	0	0	1	1	none	0.000126578304
T040	T069	TRUE	TRUE	0	0	1	1	none	0.0001222655642429
T056	T069	FALSE	FALSE	0	0	1	1	none	0.0001325215213124
T059	T069	TRUE	TRUE	0	0	1	1	none	6.25684692954e-05
T065	T069	TRUE	TRUE	0	0	1	1	none	0.0001180047945088
S002	T073	TRUE	TRUE	0	0	1	1	none	2.75166146404e-05
S007	T073	TRUE	TRUE	0	0	1	1	none	7.36365061692e-05
S021	T073	TRUE	TRUE	0	0	1	1	none	2.6834159709e-05
S024	T073	TRUE	TRUE	0	0	1	1	none	2.74190376059e-05
S025	T073	TRUE	TRUE	0	0	1	1	none	2.38525419192e-05
S026	T073	TRUE	TRUE	0	0	1	1	none	1.35154278155e-05
S038	T073	TRUE	TRUE	0	0	1	1	none	6.90926507768e-05
S039	T073	TRUE	TRUE	0	0	1	1	none	2.87586627012e-05
S040	T073	TRUE	TRUE	0	0	1	1	none	0.0001129706100364
S042	T073	TRUE	TRUE	0	0	1	1	none	2.70087667126e-05
S071	T073	TRUE	TRUE	0	0	1	1	none	9.97244027122e-05
S078	T073	TRUE	TRUE	0	0	1	1	none	2.81788110602e-05
S081	T073	TRUE	TRUE	0	0	1	1	none	2.79885283253e-05
S085	T073	TRUE	TRUE	0	0	1	1	none	0.00010185166611
S087	T073	TRUE	TRUE	0	0	1	1	none	0.000117969963611
S093	T073	TRUE	TRUE	0	0	1	1	none	8.02724662848e-05
S097	T073	TRUE	TRUE	0	0	1	1	none	2.1092101819e-05
S102	T073	TRUE	TRUE	0	0	1	1	none	0.000113917773808
S106	T073	TRUE	TRUE	0	0	1	1	none	2.54438941794e-05
S130	T073	TRUE	TRUE	0	0	1	1	none	0.0001176999891452
T009	T073	FALSE	FALSE	0	0	1	1	none	6.045396558e-06
T010	T073	FALSE	FALSE	0	0	1	1	none	5.2791505176e-06
T013	T073	FALSE	FALSE	0	0	1	1	none	7.44148704447e-05
T014	T073	TRUE	TRUE	0	0	1	1	none	2.85194305068e-05
T020	T073	TRUE	TRUE	0	0	1	1	none	7.50029070738e-05
T021	T073	TRUE	TRUE	0	0	1	1	none	2.4633004416e-06
T028	T073	TRUE	TRUE	0	0	1	1	none	7.05307936872e-05
T035a	T073	TRUE	TRUE	0	0	1	1	none	0.0001183783992164
T035b	T073	TRUE	TRUE	0	0	1	1	none	3.022698279e-06
T040	T073	TRUE	TRUE	0	0	1	1	none	2.91088896455e-05
T056	T073	FALSE	FALSE	0	0	1	1	none	1.0174994903e-05
T059	T073	TRUE	TRUE	0	0	1	1	none	0.0001206436973776
T065	T073	TRUE	TRUE	0	0	1	1	none	6.95354972114e-05
T069	T073	TRUE	TRUE	0	0	1	1	none	0.0001271828436558
S002	T075	TRUE	TRUE	0	0	1	1	none	5.5127731752e-05
S007	T075	TRUE	TRUE	0	0	1	1	none	5.65602459808e-05
S021	T075	TRUE	TRUE	0	0	1	1	none	5.44452768206e-05
S024	T075	TRUE	TRUE	0	0	1	1	none	5.50301547175e-05
S025	T075	TRUE	TRUE	0	0	1	1	none	5.63950401008e-05
S026	T075	TRUE	TRUE	0	0	1	1	none	5.39560891591e-05
S038	T075	TRUE	TRUE	0	0	1	1	none	5.20163905884e-05
S039	T075	TRUE	TRUE	0	0	1	1	none	5.63697798128e-05
S040	T075	TRUE	TRUE	0	0	1	1	none	9.46852705364e-05
S042	T075	TRUE	TRUE	0	0	1	1	none	5.46198838242e-05
S071	T075	TRUE	TRUE	0	0	1	1	none	8.14390632122e-05
S078	T075	TRUE	TRUE	0	0	1	1	none	5.57899281718e-05
S081	T075	TRUE	TRUE	0	0	1	1	none	5.55996454369e-05
S085	T075	TRUE	TRUE	0	0	1	1	none	8.356632661e-05
S087	T075	TRUE	TRUE	0	0	1	1	none	9.9684624111e-05
S093	T075	TRUE	TRUE	0	0	1	1	none	6.19871267848e-05
S097	T075	TRUE	TRUE	0	0	1	1	none	5.36346000006e-05
S102	T075	TRUE	TRUE	0	0	1	1	none	9.5632434308e-05
S106	T075	TRUE	TRUE	0	0	1	1	none	5.3055011291e-05
S130	T075	TRUE	TRUE	0	0	1	1	none	9.94146496452e-05
T009	T075	FALSE	FALSE	0	0	1	1	none	6.28463654816e-05
T010	T075	FALSE	FALSE	0	0	1	1	none	6.20801194412e-05
T013	T075	FALSE	FALSE	0	0	1	1	none	5.73386102563e-05
T014	T075	TRUE	TRUE	0	0	1	1	none	5.61305476184e-05
T020	T075	TRUE	TRUE	0	0	1	1	none	5.79266468854e-05
T021	T075	TRUE	TRUE	0	0	1	1	none	6.16824279884e-05
T028	T075	TRUE	TRUE	0	0	1	1	none	5.34545334988e-05
T035a	T075	TRUE	TRUE	0	0	1	1	none	0.0001000930597164
T035b	T075	TRUE	TRUE	0	0	1	1	none	6.10327465142e-05
T040	T075	TRUE	TRUE	0	0	1	1	none	5.67200067571e-05
T056	T075	FALSE	FALSE	0	0	1	1	none	6.69759638266e-05
T059	T075	TRUE	TRUE	0	0	1	1	none	0.0001023583578776
T065	T075	TRUE	TRUE	0	0	1	1	none	5.2459237023e-05
T069	T075	TRUE	TRUE	0	0	1	1	none	0.0001088975041558
T073	T075	TRUE	TRUE	0	0	1	1	none	6.163728617e-05
S002	T077	TRUE	TRUE	0	0	1	1	none	2.75166146404e-05
S007	T077	TRUE	TRUE	0	0	1	1	none	7.36365061692e-05
S021	T077	TRUE	TRUE	0	0	1	1	none	2.6834159709e-05
S024	T077	TRUE	TRUE	0	0	1	1	none	2.74190376059e-05
S025	T077	TRUE	TRUE	0	0	1	1	none	2.38525419192e-05
S026	T077	TRUE	TRUE	0	0	1	1	none	1.35154278155e-05
S038	T077	TRUE	TRUE	0	0	1	1	none	6.90926507768e-05
S039	T077	TRUE	TRUE	0	0	1	1	none	2.87586627012e-05
S040	T077	TRUE	TRUE	0	0	1	1	none	0.0001129706100364
S042	T077	TRUE	TRUE	0	0	1	1	none	2.70087667126e-05
S071	T077	TRUE	TRUE	0	0	1	1	none	9.97244027122e-05
S078	T077	TRUE	TRUE	0	0	1	1	none	2.81788110602e-05
S081	T077	TRUE	TRUE	0	0	1	1	none	2.79885283253e-05
S085	T077	TRUE	TRUE	0	0	1	1	none	0.00010185166611
S087	T077	TRUE	TRUE	0	0	1	1	none	0.000117969963611
S093	T077	TRUE	TRUE	0	0	1	1	none	8.02724662848e-05
S097	T077	TRUE	TRUE	0	0	1	1	none	2.1092101819e-05
S102	T077	TRUE	TRUE	0	0	1	1	none	0.000113917773808
S106	T077	TRUE	TRUE	0	0	1	1	none	2.54438941794e-05
S130	T077	TRUE	TRUE	0	0	1	1	none	0.0001176999891452
T009	T077	FALSE	FALSE	0	0	1	1	none	6.045396558e-06
T010	T077	FALSE	FALSE	0	0	1	1	none	5.2791505176e-06
T013	T077	FALSE	FALSE	0	0	1	1	none	7.44148704447e-05
T014	T077	TRUE	TRUE	0	0	1	1	none	2.85194305068e-05
T020	T077	TRUE	TRUE	0	0	1	1	none	7.50029070738e-05
T021	T077	TRUE	TRUE	0	0	1	1	none	2.4633004416e-06
T028	T077	TRUE	TRUE	0	0	1	1	none	7.05307936872e-05
T035a	T077	TRUE	TRUE	0	0	1	1	none	0.0001183783992164
T035b	T077	TRUE	TRUE	0	0	1	1	none	3.022698279e-06
T040	T077	TRUE	TRUE	0	0	1	1	none	2.91088896455e-05
T056	T077	FALSE	FALSE	0	0	1	1	none	1.0174994903e-05
T059	T077	TRUE	TRUE	0	0	1	1	none	0.0001206436973776
T065	T077	TRUE	TRUE	0	0	1	1	none	6.95354972114e-05
T069	T077	TRUE	TRUE	0	0	1	1	none	0.0001271828436558
T073	T077	TRUE	TRUE	0	0	1	1	none	1.2090793116e-06
T075	T077	TRUE	TRUE	0	0	1	1	none	6.163728617e-05
S002	T087	FALSE	FALSE	0	0	1	1	none	2.96264645852e-05
S007	T087	FALSE	FALSE	0	0	1	1	none	7.5746356114e-05
S021	T087	FALSE	FALSE	0	0	1	1	none	2.89440096538e-05
S024	T087	FALSE	FALSE	0	0	1	1	none	2.95288875507e-05
S025	T087	FALSE	FALSE	0	0	1	1	none	2.5962391864e-05
S026	T087	FALSE	FALSE	0	0	1	1	none	1.56252777603e-05
S038	T087	FALSE	FALSE	0	0	1	1	none	7.12025007216e-05
S039	T087	FALSE	FALSE	0	0	1	1	none	3.0868512646e-05
S040	T087	FALSE	FALSE	0	0	1	1	none	0.0001150804599812
S042	T087	FALSE	FALSE	0	0	1	1	none	2.91186166574e-05
S071	T087	FALSE	FALSE	0	0	1	1	none	0.000101834252657
S078	T087	FALSE	FALSE	0	0	1	1	none	3.0288661005e-05
S081	T087	FALSE	FALSE	0	0	1	1	none	3.00983782701e-05
S085	T087	FALSE	FALSE	0	0	1	1	none	0.0001039615160548
S087	T087	FALSE	FALSE	0	0	1	1	none	0.0001200798135558
S093	T087	FALSE	FALSE	0	0	1	1	none	8.23823162296e-05
S097	T087	FALSE	FALSE	0	0	1	1	none	2.32019517638e-05
S102	T087	FALSE	FALSE	0	0	1	1	none	0.0001160276237528
S106	T087	FALSE	FALSE	0	0	1	1	none	2.75537441242e-05
S130	T087	FALSE	FALSE	0	0	1	1	none	0.00011980983909
T009	T087	TRUE	TRUE	0	0	1	1	none	2.1098499448e-06
T010	T087	FALSE	FALSE	0	0	1	1	none	3.7617625276e-06
T013	T087	FALSE	FALSE	0	0	1	1	none	7.65247203895e-05
T014	T087	FALSE	FALSE	0	0	1	1	none	3.06292804516e-05
T020	T087	FALSE	FALSE	0	0	1	1	none	7.71127570186e-05
T021	T087	FALSE	FALSE	0	0	1	1	none	6.9913090096e-06
T028	T087	FALSE	FALSE	0	0	1	1	none	7.2640643632e-05
T035a	T087	FALSE	FALSE	0	0	1	1	none	0.0001204882491612
T035b	T087	FALSE	FALSE	0	0	1	1	none	6.3416275354e-06
T040	T087	FALSE	FALSE	0	0	1	1	none	3.12187395903e-05
T056	T087	FALSE	FALSE	0	0	1	1	none	6.2394482898e-06
T059	T087	FALSE	FALSE	0	0	1	1	none	0.0001227535473224
T065	T087	FALSE	FALSE	0	0	1	1	none	7.16453471562e-05
T069	T087	FALSE	FALSE	0	0	1	1	none	0.0001292926936006
T073	T087	FALSE	FALSE	0	0	1	1	none	6.9461671912e-06
T075	T087	FALSE	FALSE	0	0	1	1	none	6.37471361148e-05
T077	T087	FALSE	FALSE	0	0	1	1	none	6.9461671912e-06
S002	T095	TRUE	TRUE	0	0	1	1	none	0.0001102715798271
S007	T095	TRUE	TRUE	0	0	1	1	none	0.0001117040940559
S021	T095	TRUE	TRUE	0	0	1	1	none	0.0001095891248957
S024	T095	TRUE	TRUE	0	0	1	1	none	0.0001101740027926
S025	T095	TRUE	TRUE	0	0	1	1	none	0.0001115388881759
S026	T095	TRUE	TRUE	0	0	1	1	none	0.0001090999372342
S038	T095	TRUE	TRUE	0	0	1	1	none	0.0001071602386635
S039	T095	TRUE	TRUE	0	0	1	1	none	0.0001115136278879
S040	T095	TRUE	TRUE	0	0	1	1	none	7.54238091115e-05
S042	T095	TRUE	TRUE	0	0	1	1	none	0.0001097637318993
S071	T095	TRUE	TRUE	0	0	1	1	none	6.21776017873e-05
S078	T095	TRUE	TRUE	0	0	1	1	none	0.0001109337762469
S081	T095	TRUE	TRUE	0	0	1	1	none	0.000110743493512
S085	T095	TRUE	TRUE	0	0	1	1	none	3.47632549051e-05
S087	T095	TRUE	TRUE	0	0	1	1	none	2.4138586661e-06
S093	T095	TRUE	TRUE	0	0	1	1	none	4.27256653599e-05
S097	T095	TRUE	TRUE	0	0	1	1	none	0.0001087784480757
S102	T095	TRUE	TRUE	0	0	1	1	none	7.63709728831e-05
S106	T095	TRUE	TRUE	0	0	1	1	none	0.0001081988593661
S130	T095	TRUE	TRUE	0	0	1	1	none	3.3529635119e-06
T009	T095	FALSE	FALSE	0	0	1	1	none	0.0001179902135567
T010	T095	FALSE	FALSE	0	0	1	1	none	0.0001172239675163
T013	T095	FALSE	FALSE	0	0	1	1	none	0.0001124824583314
T014	T095	TRUE	TRUE	0	0	1	1	none	0.0001112743956935
T020	T095	TRUE	TRUE	0	0	1	1	none	0.0001130704949605
T021	T095	TRUE	TRUE	0	0	1	1	none	0.0001168262760635
T028	T095	TRUE	TRUE	0	0	1	1	none	0.0001085983815739
T035a	T095	TRUE	TRUE	0	0	1	1	none	5.2404528947e-06
T035b	T095	TRUE	TRUE	0	0	1	1	none	0.0001161765945893
T040	T095	TRUE	TRUE	0	0	1	1	none	0.0001118638548322
T056	T095	FALSE	FALSE	0	0	1	1	none	0.0001221198119017
T059	T095	TRUE	TRUE	0	0	1	1	none	8.30968964527e-05
T065	T095	TRUE	TRUE	0	0	1	1	none	0.0001076030850981
T069	T095	TRUE	TRUE	0	0	1	1	none	8.96360427309e-05
T073	T095	TRUE	TRUE	0	0	1	1	none	0.0001167811342451
T075	T095	TRUE	TRUE	0	0	1	1	none	9.84957947451e-05
T077	T095	TRUE	TRUE	0	0	1	1	none	0.0001167811342451
T087	T095	FALSE	FALSE	0	0	1	1	none	0.0001188909841899
S002	T099a	TRUE	TRUE	0	0	1	1	none	0.0001084732709971
S007	T099a	TRUE	TRUE	0	0	1	1	none	0.0001099057852259
S021	T099a	TRUE	TRUE	0	0	1	1	none	0.0001077908160657
S024	T099a	TRUE	TRUE	0	0	1	1	none	0.0001083756939626
S025	T099a	TRUE	TRUE	0	0	1	1	none	0.0001097405793459
S026	T099a	TRUE	TRUE	0	0	1	1	none	0.0001073016284042
S038	T099a	TRUE	TRUE	0	0	1	1	none	0.0001053619298335
S039	T099a	TRUE	TRUE	0	0	1	1	none	0.0001097153190579
S040	T099a	TRUE	TRUE	0	0	1	1	none	7.36255002815e-05
S042	T099a	TRUE	TRUE	0	0	1	1	none	0.0001079654230693
S071	T099a	TRUE	TRUE	0	0	1	1	none	6.03792929573e-05
S078	T099a	TRUE	TRUE	0	0	1	1	none	0.0001091354674169
S081	T099a	TRUE	TRUE	0	0	1	1	none	0.000108945184682
S085	T099a	TRUE	TRUE	0	0	1	1	none	3.29649460751e-05
S087	T099a	TRUE	TRUE	0	0	1	1	none	4.4874770161e-06
S093	T099a	TRUE	TRUE	0	0	1	1	none	4.09273565299e-05
S097	T099a	TRUE	TRUE	0	0	1	1	none	0.0001069801392457
S102	T099a	TRUE	TRUE	0	0	1	1	none	7.45726640531e-05
S106	T099a	TRUE	TRUE	0	0	1	1	none	0.0001064005505361
S130	T099a	TRUE	TRUE	0	0	1	1	none	4.2175025503e-06
T009	T099a	FALSE	FALSE	0	0	1	1	none	0.0001161919047267
T010	T099a	FALSE	FALSE	0	0	1	1	none	0.0001154256586863
T013	T099a	FALSE	FALSE	0	0	1	1	none	0.0001106841495014
T014	T099a	TRUE	TRUE	0	0	1	1	none	0.0001094760868635
T020	T099a	TRUE	TRUE	0	0	1	1	none	0.0001112721861305
T021	T099a	TRUE	TRUE	0	0	1	1	none	0.0001150279672335
T028	T099a	TRUE	TRUE	0	0	1	1	none	0.0001068000727439
T035a	T099a	TRUE	TRUE	0	0	1	1	none	4.8959126215e-06
T035b	T099a	TRUE	TRUE	0	0	1	1	none	0.0001143782857593
T040	T099a	TRUE	TRUE	0	0	1	1	none	0.0001100655460022
T056	T099a	FALSE	FALSE	0	0	1	1	none	0.0001203215030717
T059	T099a	TRUE	TRUE	0	0	1	1	none	8.12985876227e-05
T065	T099a	TRUE	TRUE	0	0	1	1	none	0.0001058047762681
T069	T099a	TRUE	TRUE	0	0	1	1	none	8.78377339009e-05
T073	T099a	TRUE	TRUE	0	0	1	1	none	0.0001149828254151
T075	T099a	TRUE	TRUE	0	0	1	1	none	9.66974859151e-05
T077	T099a	TRUE	TRUE	0	0	1	1	none	0.0001149828254151
T087	T099a	FALSE	FALSE	0	0	1	1	none	0.0001170926753599
T095	T099a	TRUE	TRUE	0	0	1	1	none	3.2986476502e-06
S002	T102	FALSE	FALSE	0	0	1	1	none	0.0001131266597889
S007	T102	FALSE	FALSE	0	0	1	1	none	0.0001145591740177
S021	T102	FALSE	FALSE	0	0	1	1	none	0.0001124442048575
S024	T102	FALSE	FALSE	0	0	1	1	none	0.0001130290827544
S025	T102	FALSE	FALSE	0	0	1	1	none	0.0001143939681377
S026	T102	FALSE	FALSE	0	0	1	1	none	0.000111955017196
S038	T102	FALSE	FALSE	0	0	1	1	none	0.0001100153186253
S039	T102	FALSE	FALSE	0	0	1	1	none	0.0001143687078497
S040	T102	FALSE	FALSE	0	0	1	1	none	7.82788890733e-05
S042	T102	FALSE	FALSE	0	0	1	1	none	0.0001126188118611
S071	T102	FALSE	FALSE	0	0	1	1	none	6.50326817491e-05
S078	T102	FALSE	FALSE	0	0	1	1	none	0.0001137888562087
S081	T102	FALSE	FALSE	0	0	1	1	none	0.0001135985734738
S085	T102	FALSE	FALSE	0	0	1	1	none	3.76183348669e-05
S087	T102	FALSE	FALSE	0	0	1	1	none	5.2689386279e-06
S093	T102	FALSE	FALSE	0	0	1	1	none	4.55807453217e-05
S097	T102	FALSE	FALSE	0	0	1	1	none	0.0001116335280375
S102	T102	FALSE	FALSE	0	0	1	1	none	7.92260528449e-05
S106	T102	FALSE	FALSE	0	0	1	1	none	0.0001110539393279
S130	T102	FALSE	FALSE	0	0	1	1	none	6.2080434737e-06
T009	T102	FALSE	FALSE	0	0	1	1	none	0.0001208452935185
T010	T102	FALSE	FALSE	0	0	1	1	none	0.0001200790474781
T013	T102	FALSE	FALSE	0	0	1	1	none	0.0001153375382932
T014	T102	FALSE	FALSE	0	0	1	1	none	0.0001141294756553
T020	T102	FALSE	FALSE	0	0	1	1	none	0.0001159255749223
T021	T102	FALSE	FALSE	0	0	1	1	none	0.0001196813560253
T028	T102	FALSE	FALSE	0	0	1	1	none	0.0001114534615357
T035a	T102	FALSE	FALSE	0	0	1	1	none	8.0955328565e-06
T035b	T102	FALSE	FALSE	0	0	1	1	none	0.0001190316745511
T040	T102	FALSE	FALSE	0	0	1	1	none	0.000114718934794
T056	T102	FALSE	FALSE	0	0	1	1	none	0.0001249748918635
T059	T102	FALSE	FALSE	0	0	1	1	none	8.59519764145e-05
T065	T102	FALSE	FALSE	0	0	1	1	none	0.0001104581650599
T069	T102	FALSE	FALSE	0	0	1	1	none	9.24911226927e-05
T073	T102	FALSE	FALSE	0	0	1	1	none	0.0001196362142069
T075	T102	FALSE	FALSE	0	0	1	1	none	0.0001013508747069
T077	T102	FALSE	FALSE	0	0	1	1	none	0.0001196362142069
T087	T102	FALSE	FALSE	0	0	1	1	none	0.0001217460641517
T095	T102	TRUE	TRUE	1	0	1	1	anc	6.045396558e-07
T099a	T102	FALSE	FALSE	0	0	1	1	none	6.153727612e-06
S002	T104	FALSE	FALSE	0	0	1	1	none	6.34574133804e-05
S007	T104	FALSE	FALSE	0	0	1	1	none	2.74368686692e-05
S021	T104	FALSE	FALSE	0	0	1	1	none	6.2774958449e-05
S024	T104	FALSE	FALSE	0	0	1	1	none	6.33598363459e-05
S025	T104	FALSE	FALSE	0	0	1	1	none	6.47247217292e-05
S026	T104	FALSE	FALSE	0	0	1	1	none	6.22857707875e-05
S038	T104	FALSE	FALSE	0	0	1	1	none	3.39074088368e-05
S039	T104	FALSE	FALSE	0	0	1	1	none	6.46994614412e-05
S040	T104	FALSE	FALSE	0	0	1	1	none	0.0001042240314764
S042	T104	FALSE	FALSE	0	0	1	1	none	6.29495654526e-05
S071	T104	FALSE	FALSE	0	0	1	1	none	9.09778241522e-05
S078	T104	FALSE	FALSE	0	0	1	1	none	6.41196098002e-05
S081	T104	FALSE	FALSE	0	0	1	1	none	6.39293270653e-05
S085	T104	FALSE	FALSE	0	0	1	1	none	9.310508755e-05
S087	T104	FALSE	FALSE	0	0	1	1	none	0.000109223385051
S093	T104	FALSE	FALSE	0	0	1	1	none	7.15258877248e-05
S097	T104	FALSE	FALSE	0	0	1	1	none	6.1964281629e-05
S102	T104	FALSE	FALSE	0	0	1	1	none	0.000105171195248
S106	T104	FALSE	FALSE	0	0	1	1	none	6.13846929194e-05
S130	T104	FALSE	FALSE	0	0	1	1	none	0.0001089534105852
T009	T104	FALSE	FALSE	0	0	1	1	none	7.117604711e-05
T010	T104	FALSE	FALSE	0	0	1	1	none	7.04098010696e-05
T013	T104	FALSE	FALSE	0	0	1	1	none	3.92296285047e-05
T014	T104	FALSE	FALSE	0	0	1	1	none	6.44602292468e-05
T020	T104	FALSE	FALSE	0	0	1	1	none	3.98176651338e-05
T021	T104	FALSE	FALSE	0	0	1	1	none	7.00121096168e-05
T028	T104	FALSE	FALSE	0	0	1	1	none	2.20216114612e-05
T035a	T104	FALSE	FALSE	0	0	1	1	none	0.0001096318206564
T035b	T104	FALSE	FALSE	0	0	1	1	none	6.93624281426e-05
T040	T104	FALSE	FALSE	0	0	1	1	none	6.50496883855e-05
T056	T104	FALSE	FALSE	0	0	1	1	none	7.53056454549999e-05
T059	T104	FALSE	FALSE	0	0	1	1	none	0.0001118971188176
T065	T104	FALSE	FALSE	0	0	1	1	none	3.43502552714e-05
T069	T104	FALSE	FALSE	0	0	1	1	none	0.0001184362650958
T073	T104	FALSE	FALSE	0	0	1	1	none	6.99669677984e-05
T075	T104	FALSE	FALSE	0	0	1	1	none	5.289070761e-05
T077	T104	FALSE	FALSE	0	0	1	1	none	6.99669677984e-05
T087	T104	FALSE	FALSE	0	0	1	1	none	7.20768177432e-05
T095	T104	FALSE	FALSE	0	0	1	1	none	0.0001080345556851
T099a	T104	FALSE	FALSE	0	0	1	1	none	0.0001062362468551
T102	T104	FALSE	FALSE	0	0	1	1	none	0.0001108896356469
S002	T105	FALSE	FALSE	0	0	1	1	none	6.48395617608e-05
S007	T105	FALSE	FALSE	0	0	1	1	none	3.98334126096e-05
S021	T105	FALSE	FALSE	0	0	1	1	none	6.41571068294e-05
S024	T105	FALSE	FALSE	0	0	1	1	none	6.47419847263e-05
S025	T105	FALSE	FALSE	0	0	1	1	none	6.61068701096e-05
S026	T105	FALSE	FALSE	0	0	1	1	none	6.36679191679e-05
S038	T105	FALSE	FALSE	0	0	1	1	none	6.3671391456e-06
S039	T105	FALSE	FALSE	0	0	1	1	none	6.60816098216e-05
S040	T105	FALSE	FALSE	0	0	1	1	none	0.0001056061798568
S042	T105	FALSE	FALSE	0	0	1	1	none	6.4331713833e-05
S071	T105	FALSE	FALSE	0	0	1	1	none	9.23599725326e-05
S078	T105	FALSE	FALSE	0	0	1	1	none	6.55017581806e-05
S081	T105	FALSE	FALSE	0	0	1	1	none	6.53114754457e-05
S085	T105	FALSE	FALSE	0	0	1	1	none	9.44872359304e-05
S087	T105	FALSE	FALSE	0	0	1	1	none	0.0001106055334314
S093	T105	FALSE	FALSE	0	0	1	1	none	7.29080361052e-05
S097	T105	FALSE	FALSE	0	0	1	1	none	6.33464300094e-05
S102	T105	FALSE	FALSE	0	0	1	1	none	0.0001065533436284
S106	T105	FALSE	FALSE	0	0	1	1	none	6.27668412998e-05
S130	T105	FALSE	FALSE	0	0	1	1	none	0.0001103355589656
T009	T105	FALSE	FALSE	0	0	1	1	none	7.25581954904e-05
T010	T105	FALSE	FALSE	0	0	1	1	none	7.179194945e-05
T013	T105	FALSE	FALSE	0	0	1	1	none	7.9020715123e-06
T014	T105	FALSE	FALSE	0	0	1	1	none	6.58423776272e-05
T020	T105	FALSE	FALSE	0	0	1	1	none	1.22773954426e-05
T021	T105	FALSE	FALSE	0	0	1	1	none	7.13942579972e-05
T028	T105	FALSE	FALSE	0	0	1	1	none	3.67277001276e-05
T035a	T105	FALSE	FALSE	0	0	1	1	none	0.0001110139690368
T035b	T105	FALSE	FALSE	0	0	1	1	none	7.0744576523e-05
T040	T105	FALSE	FALSE	0	0	1	1	none	6.64318367659e-05
T056	T105	FALSE	FALSE	0	0	1	1	none	7.66877938354e-05
T059	T105	FALSE	FALSE	0	0	1	1	none	0.000113279267198
T065	T105	TRUE	TRUE	1	0	1	1	anc	6.045396558e-07
T069	T105	FALSE	FALSE	0	0	1	1	none	0.0001198184134762
T073	T105	FALSE	FALSE	0	0	1	1	none	7.13491161788e-05
T075	T105	FALSE	FALSE	0	0	1	1	none	5.42728559904e-05
T077	T105	FALSE	FALSE	0	0	1	1	none	7.13491161788e-05
T087	T105	FALSE	FALSE	0	0	1	1	none	7.34589661236e-05
T095	T105	FALSE	FALSE	0	0	1	1	none	0.0001094167040655
T099a	T105	FALSE	FALSE	0	0	1	1	none	0.0001076183952355
T102	T105	FALSE	FALSE	0	0	1	1	none	0.0001122717840273
T104	T105	FALSE	FALSE	0	0	1	1	none	3.61638742388e-05
S002	T107	FALSE	FALSE	0	0	1	1	none	0.0001137311994447
S007	T107	FALSE	FALSE	0	0	1	1	none	0.0001151637136735
S021	T107	FALSE	FALSE	0	0	1	1	none	0.0001130487445133
S024	T107	FALSE	FALSE	0	0	1	1	none	0.0001136336224102
S025	T107	FALSE	FALSE	0	0	1	1	none	0.0001149985077935
S026	T107	FALSE	FALSE	0	0	1	1	none	0.0001125595568518
S038	T107	FALSE	FALSE	0	0	1	1	none	0.0001106198582811
S039	T107	FALSE	FALSE	0	0	1	1	none	0.0001149732475055
S040	T107	FALSE	FALSE	0	0	1	1	none	7.88834287291e-05
S042	T107	FALSE	FALSE	0	0	1	1	none	0.0001132233515169
S071	T107	FALSE	FALSE	0	0	1	1	none	6.56372214049e-05
S078	T107	FALSE	FALSE	0	0	1	1	none	0.0001143933958645
S081	T107	FALSE	FALSE	0	0	1	1	none	0.0001142031131296
S085	T107	FALSE	FALSE	0	0	1	1	none	3.82228745227e-05
S087	T107	FALSE	FALSE	0	0	1	1	none	5.8734782837e-06
S093	T107	FALSE	FALSE	0	0	1	1	none	4.61852849775e-05
S097	T107	FALSE	FALSE	0	0	1	1	none	0.0001122380676933
S102	T107	FALSE	FALSE	0	0	1	1	none	7.98305925007e-05
S106	T107	FALSE	FALSE	0	0	1	1	none	0.0001116584789837
S130	T107	FALSE	FALSE	0	0	1	1	none	6.8125831295e-06
T009	T107	FALSE	FALSE	0	0	1	1	none	0.0001214498331743
T010	T107	FALSE	FALSE	0	0	1	1	none	0.0001206835871339
T013	T107	FALSE	FALSE	0	0	1	1	none	0.000115942077949
T014	T107	FALSE	FALSE	0	0	1	1	none	0.0001147340153111
T020	T107	FALSE	FALSE	0	0	1	1	none	0.0001165301145781
T021	T107	FALSE	FALSE	0	0	1	1	none	0.0001202858956811
T028	T107	FALSE	FALSE	0	0	1	1	none	0.0001120580011915
T035a	T107	FALSE	FALSE	0	0	1	1	none	8.7000725123e-06
T035b	T107	FALSE	FALSE	0	0	1	1	none	0.0001196362142069
T040	T107	FALSE	FALSE	0	0	1	1	none	0.0001153234744498
T056	T107	FALSE	FALSE	0	0	1	1	none	0.0001255794315193
T059	T107	FALSE	FALSE	0	0	1	1	none	8.65565160703e-05
T065	T107	FALSE	FALSE	0	0	1	1	none	0.0001110627047157
T069	T107	FALSE	FALSE	0	0	1	1	none	9.30956623485e-05
T073	T107	FALSE	FALSE	0	0	1	1	none	0.0001202407538627
T075	T107	FALSE	FALSE	0	0	1	1	none	0.0001019554143627
T077	T107	FALSE	FALSE	0	0	1	1	none	0.0001202407538627
T087	T107	FALSE	FALSE	0	0	1	1	none	0.0001223506038075
T095	T107	TRUE	TRUE	1	0	1	1	anc	6.045396558e-07
T099a	T107	FALSE	FALSE	0	0	1	1	none	6.7582672678e-06
T102	T107	FALSE	FALSE	0	0	1	1	none	1.8136189674e-06
T104	T107	FALSE	FALSE	0	0	1	1	none	0.0001114941753027
T105	T107	FALSE	FALSE	0	0	1	1	none	0.0001128763236831
S002	T126	TRUE	TRUE	0	0	1	1	none	0.0001267567754408
S007	T126	TRUE	TRUE	0	0	1	1	none	0.0001281892896696
S021	T126	TRUE	TRUE	0	0	1	1	none	0.0001260743205094
S024	T126	TRUE	TRUE	0	0	1	1	none	0.0001266591984063
S025	T126	TRUE	TRUE	0	0	1	1	none	0.0001280240837896
S026	T126	TRUE	TRUE	0	0	1	1	none	0.0001255851328479
S038	T126	TRUE	TRUE	0	0	1	1	none	0.0001236454342772
S039	T126	TRUE	TRUE	0	0	1	1	none	0.0001279988235016
S040	T126	TRUE	TRUE	0	0	1	1	none	6.09788681572e-05
S042	T126	TRUE	TRUE	0	0	1	1	none	0.000126248927513
S071	T126	TRUE	TRUE	0	0	1	1	none	3.5077056271e-05
S078	T126	TRUE	TRUE	0	0	1	1	none	0.0001274189718606
S081	T126	TRUE	TRUE	0	0	1	1	none	0.0001272286891257
S085	T126	TRUE	TRUE	0	0	1	1	none	8.07900607988e-05
S087	T126	TRUE	TRUE	0	0	1	1	none	9.69083582998e-05
S093	T126	TRUE	TRUE	0	0	1	1	none	5.42029428856e-05
S097	T126	TRUE	TRUE	0	0	1	1	none	0.0001252636436894
S102	T126	TRUE	TRUE	0	0	1	1	none	6.19260319288e-05
S106	T126	TRUE	TRUE	0	0	1	1	none	0.0001246840549798
S130	T126	TRUE	TRUE	0	0	1	1	none	9.6638383834e-05
T009	T126	FALSE	FALSE	0	0	1	1	none	0.0001344754091704
T010	T126	FALSE	FALSE	0	0	1	1	none	0.00013370916313
T013	T126	FALSE	FALSE	0	0	1	1	none	0.0001289676539451
T014	T126	TRUE	TRUE	0	0	1	1	none	0.0001277595913072
T020	T126	TRUE	TRUE	0	0	1	1	none	0.0001295556905742
T021	T126	TRUE	TRUE	0	0	1	1	none	0.0001333114716772
T028	T126	TRUE	TRUE	0	0	1	1	none	0.0001250835771876
T035a	T126	TRUE	TRUE	0	0	1	1	none	9.73167939052e-05
T035b	T126	TRUE	TRUE	0	0	1	1	none	0.000132661790203
T040	T126	TRUE	TRUE	0	0	1	1	none	0.0001283490504459
T056	T126	FALSE	FALSE	0	0	1	1	none	0.0001386050075154
T059	T126	TRUE	TRUE	0	0	1	1	none	6.86519554984e-05
T065	T126	TRUE	TRUE	0	0	1	1	none	0.0001240882807118
T069	T126	TRUE	TRUE	0	0	1	1	none	6.1326417903e-05
T073	T126	TRUE	TRUE	0	0	1	1	none	0.0001332663298588
T075	T126	TRUE	TRUE	0	0	1	1	none	0.0001149809903588
T077	T126	TRUE	TRUE	0	0	1	1	none	0.0001332663298588
T087	T126	FALSE	FALSE	0	0	1	1	none	0.0001353761798036
T095	T126	TRUE	TRUE	0	0	1	1	none	9.57195289339e-05
T099a	T126	TRUE	TRUE	0	0	1	1	none	9.39212201039e-05
T102	T126	FALSE	FALSE	0	0	1	1	none	9.85746088957e-05
T104	T126	FALSE	FALSE	0	0	1	1	none	0.0001245197512988
T105	T126	FALSE	FALSE	0	0	1	1	none	0.0001259018996792
T107	T126	FALSE	FALSE	0	0	1	1	none	9.91791485515e-05
S002	T156	FALSE	FALSE	0	0	1	1	none	6.33540139468e-05
S007	T156	FALSE	FALSE	0	0	1	1	none	3.83478647956e-05
S021	T156	FALSE	FALSE	0	0	1	1	none	6.26715590154e-05
S024	T156	FALSE	FALSE	0	0	1	1	none	6.32564369123e-05
S025	T156	FALSE	FALSE	0	0	1	1	none	6.46213222956e-05
S026	T156	FALSE	FALSE	0	0	1	1	none	6.21823713539e-05
S038	T156	FALSE	FALSE	0	0	1	1	none	6.0906706432e-06
S039	T156	FALSE	FALSE	0	0	1	1	none	6.45960620076e-05
S040	T156	FALSE	FALSE	0	0	1	1	none	0.0001041206320428
S042	T156	FALSE	FALSE	0	0	1	1	none	6.2846166019e-05
S071	T156	FALSE	FALSE	0	0	1	1	none	9.08744247186e-05
S078	T156	FALSE	FALSE	0	0	1	1	none	6.40162103666e-05
S081	T156	FALSE	FALSE	0	0	1	1	none	6.38259276317e-05
S085	T156	FALSE	FALSE	0	0	1	1	none	9.30016881164e-05
S087	T156	FALSE	FALSE	0	0	1	1	none	0.0001091199856174
S093	T156	FALSE	FALSE	0	0	1	1	none	7.14224882912e-05
S097	T156	FALSE	FALSE	0	0	1	1	none	6.18608821954e-05
S102	T156	FALSE	FALSE	0	0	1	1	none	0.0001050677958144
S106	T156	FALSE	FALSE	0	0	1	1	none	6.12812934858e-05
S130	T156	FALSE	FALSE	0	0	1	1	none	0.0001088500111516
T009	T156	FALSE	FALSE	0	0	1	1	none	7.10726476764e-05
T010	T156	FALSE	FALSE	0	0	1	1	none	7.0306401636e-05
T013	T156	FALSE	FALSE	0	0	1	1	none	1.14128903111e-05
T014	T156	FALSE	FALSE	0	0	1	1	none	6.43568298132e-05
T020	T156	FALSE	FALSE	0	0	1	1	none	1.20009269402e-05
T021	T156	FALSE	FALSE	0	0	1	1	none	6.99087101832e-05
T028	T156	FALSE	FALSE	0	0	1	1	none	3.52421523136e-05
T035a	T156	FALSE	FALSE	0	0	1	1	none	0.0001095284212228
T035b	T156	FALSE	FALSE	0	0	1	1	none	6.9259028709e-05
T040	T156	FALSE	FALSE	0	0	1	1	none	6.49462889519e-05
T056	T156	FALSE	FALSE	0	0	1	1	none	7.52022460214e-05
T059	T156	FALSE	FALSE	0	0	1	1	none	0.000111793719384
T065	T156	FALSE	FALSE	0	0	1	1	none	6.5335170778e-06
T069	T156	FALSE	FALSE	0	0	1	1	none	0.0001183328656622
T073	T156	FALSE	FALSE	0	0	1	1	none	6.98635683648e-05
T075	T156	FALSE	FALSE	0	0	1	1	none	5.27873081764e-05
T077	T156	FALSE	FALSE	0	0	1	1	none	6.98635683648e-05
T087	T156	FALSE	FALSE	0	0	1	1	none	7.19734183096e-05
T095	T156	FALSE	FALSE	0	0	1	1	none	0.0001079311562515
T099a	T156	FALSE	FALSE	0	0	1	1	none	0.0001061328474215
T102	T156	FALSE	FALSE	0	0	1	1	none	0.0001107862362133
T104	T156	FALSE	FALSE	0	0	1	1	none	3.46783264248e-05
T105	T156	FALSE	FALSE	0	0	1	1	none	8.3471360452e-06
T107	T156	FALSE	FALSE	0	0	1	1	none	0.0001113907758691
T126	T156	FALSE	FALSE	0	0	1	1	none	0.0001244163518652
S002	T159a	TRUE	TRUE	0	0	1	1	none	2.5702995673e-05
S007	T159a	TRUE	TRUE	0	0	1	1	none	7.18228872018e-05
S021	T159a	TRUE	TRUE	0	0	1	1	none	2.50205407416e-05
S024	T159a	TRUE	TRUE	0	0	1	1	none	2.56054186385e-05
S025	T159a	TRUE	TRUE	0	0	1	1	none	2.20389229518e-05
S026	T159a	TRUE	TRUE	0	0	1	1	none	1.17018088481e-05
S038	T159a	TRUE	TRUE	0	0	1	1	none	6.72790318094e-05
S039	T159a	TRUE	TRUE	0	0	1	1	none	2.69450437338e-05
S040	T159a	TRUE	TRUE	0	0	1	1	none	0.000111156991069
S042	T159a	TRUE	TRUE	0	0	1	1	none	2.51951477452e-05
S071	T159a	TRUE	TRUE	0	0	1	1	none	9.79107837448e-05
S078	T159a	TRUE	TRUE	0	0	1	1	none	2.63651920928e-05
S081	T159a	TRUE	TRUE	0	0	1	1	none	2.61749093579e-05
S085	T159a	TRUE	TRUE	0	0	1	1	none	0.0001000380471426
S087	T159a	TRUE	TRUE	0	0	1	1	none	0.0001161563446436
S093	T159a	TRUE	TRUE	0	0	1	1	none	7.84588473174e-05
S097	T159a	TRUE	TRUE	0	0	1	1	none	1.92784828516e-05
S102	T159a	TRUE	TRUE	0	0	1	1	none	0.0001121041548406
S106	T159a	TRUE	TRUE	0	0	1	1	none	2.3630275212e-05
S130	T159a	TRUE	TRUE	0	0	1	1	none	0.0001158863701778
T009	T159a	TRUE	TRUE	0	1	1	1	desc	1.2090793116e-06
T010	T159a	TRUE	TRUE	0	1	1	1	desc	1.047372927e-06
T013	T159a	FALSE	FALSE	0	0	1	1	none	7.26012514773e-05
T014	T159a	TRUE	TRUE	0	0	1	1	none	2.67058115394e-05
T020	T159a	TRUE	TRUE	0	0	1	1	none	7.31892881064e-05
T021	T159a	TRUE	TRUE	0	0	1	1	none	3.0678400974e-06
T028	T159a	TRUE	TRUE	0	0	1	1	none	6.87171747198e-05
T035a	T159a	TRUE	TRUE	0	0	1	1	none	0.000116564780249
T035b	T159a	TRUE	TRUE	0	0	1	1	none	2.4181586232e-06
T040	T159a	TRUE	TRUE	0	0	1	1	none	2.72952706781e-05
T056	T159a	FALSE	FALSE	0	1	1	1	desc	5.3386776566e-06
T059	T159a	TRUE	TRUE	0	0	1	1	none	0.0001188300784102
T065	T159a	TRUE	TRUE	0	0	1	1	none	6.7721878244e-05
T069	T159a	TRUE	TRUE	0	0	1	1	none	0.0001253692246884
T073	T159a	TRUE	TRUE	0	0	1	1	none	3.022698279e-06
T075	T159a	TRUE	TRUE	0	0	1	1	none	5.98236672026e-05
T077	T159a	TRUE	TRUE	0	0	1	1	none	3.022698279e-06
T087	T159a	TRUE	TRUE	0	1	1	1	desc	2.1098499448e-06
T095	T159a	TRUE	TRUE	0	0	1	1	none	0.0001149675152777
T099a	T159a	TRUE	TRUE	0	0	1	1	none	0.0001131692064477
T102	T159a	FALSE	FALSE	0	0	1	1	none	0.0001178225952395
T104	T159a	FALSE	FALSE	0	0	1	1	none	6.8153348831e-05
T105	T159a	FALSE	FALSE	0	0	1	1	none	6.95354972114e-05
T107	T159a	FALSE	FALSE	0	0	1	1	none	0.0001184271348953
T126	T159a	TRUE	TRUE	0	0	1	1	none	0.0001314527108914
T156	T159a	FALSE	FALSE	0	0	1	1	none	6.80499493974e-05
S002	T182	FALSE	FALSE	0	0	1	1	none	6.49864322232e-05
S007	T182	FALSE	FALSE	0	0	1	1	none	3.9980283072e-05
S021	T182	FALSE	FALSE	0	0	1	1	none	6.43039772918e-05
S024	T182	FALSE	FALSE	0	0	1	1	none	6.48888551887e-05
S025	T182	FALSE	FALSE	0	0	1	1	none	6.6253740572e-05
S026	T182	FALSE	FALSE	0	0	1	1	none	6.38147896303e-05
S038	T182	FALSE	FALSE	0	0	1	1	none	7.7230889196e-06
S039	T182	FALSE	FALSE	0	0	1	1	none	6.6228480284e-05
S040	T182	FALSE	FALSE	0	0	1	1	none	0.0001057530503192
S042	T182	FALSE	FALSE	0	0	1	1	none	6.44785842954e-05
S071	T182	FALSE	FALSE	0	0	1	1	none	9.2506842995e-05
S078	T182	FALSE	FALSE	0	0	1	1	none	6.5648628643e-05
S081	T182	FALSE	FALSE	0	0	1	1	none	6.54583459081e-05
S085	T182	FALSE	FALSE	0	0	1	1	none	9.46341063928e-05
S087	T182	FALSE	FALSE	0	0	1	1	none	0.0001107524038938
S093	T182	FALSE	FALSE	0	0	1	1	none	7.30549065676e-05
S097	T182	FALSE	FALSE	0	0	1	1	none	6.34933004718e-05
S102	T182	FALSE	FALSE	0	0	1	1	none	0.0001067002140908
S106	T182	FALSE	FALSE	0	0	1	1	none	6.29137117622e-05
S130	T182	FALSE	FALSE	0	0	1	1	none	0.000110482429428
T009	T182	FALSE	FALSE	0	0	1	1	none	7.27050659528e-05
T010	T182	FALSE	FALSE	0	0	1	1	none	7.19388199124e-05
T013	T182	FALSE	FALSE	0	0	1	1	none	1.30453085875e-05
T014	T182	FALSE	FALSE	0	0	1	1	none	6.59892480896e-05
T020	T182	FALSE	FALSE	0	0	1	1	none	1.36333452166e-05
T021	T182	FALSE	FALSE	0	0	1	1	none	7.15411284596e-05
T028	T182	FALSE	FALSE	0	0	1	1	none	3.687457059e-05
T035a	T182	FALSE	FALSE	0	0	1	1	none	0.0001111608394992
T035b	T182	FALSE	FALSE	0	0	1	1	none	7.08914469854e-05
T040	T182	FALSE	FALSE	0	0	1	1	none	6.65787072283e-05
T056	T182	FALSE	FALSE	0	0	1	1	none	7.68346642978e-05
T059	T182	FALSE	FALSE	0	0	1	1	none	0.0001134261376604
T065	T182	FALSE	FALSE	0	0	1	1	none	8.1659353542e-06
T069	T182	FALSE	FALSE	0	0	1	1	none	0.0001199652839386
T073	T182	FALSE	FALSE	0	0	1	1	none	7.14959866412e-05
T075	T182	FALSE	FALSE	0	0	1	1	none	5.44197264528e-05
T077	T182	FALSE	FALSE	0	0	1	1	none	7.14959866412e-05
T087	T182	FALSE	FALSE	0	0	1	1	none	7.3605836586e-05
T095	T182	FALSE	FALSE	0	0	1	1	none	0.0001095635745279
T099a	T182	FALSE	FALSE	0	0	1	1	none	0.0001077652656979
T102	T182	FALSE	FALSE	0	0	1	1	none	0.0001124186544897
T104	T182	FALSE	FALSE	0	0	1	1	none	3.63107447012e-05
T105	T182	FALSE	FALSE	0	0	1	1	none	9.9795543216e-06
T107	T182	FALSE	FALSE	0	0	1	1	none	0.0001130231941455
T126	T182	FALSE	FALSE	0	0	1	1	none	0.0001260487701416
T156	T182	FALSE	FALSE	0	0	1	1	none	7.284927196e-06
T159a	T182	FALSE	FALSE	0	0	1	1	none	6.96823676738e-05
S002	T188	TRUE	TRUE	0	0	1	1	none	7.31486227072e-05
S007	T188	TRUE	TRUE	0	0	1	1	none	3.7128077996e-05
S021	T188	TRUE	TRUE	0	0	1	1	none	7.24661677758e-05
S024	T188	TRUE	TRUE	0	0	1	1	none	7.30510456727e-05
S025	T188	TRUE	TRUE	0	0	1	1	none	7.4415931056e-05
S026	T188	TRUE	TRUE	0	0	1	1	none	7.19769801143e-05
S038	T188	TRUE	TRUE	0	0	1	1	none	4.35986181636e-05
S039	T188	TRUE	TRUE	0	0	1	1	none	7.4390670768e-05
S040	T188	TRUE	TRUE	0	0	1	1	none	0.0001139152408032
S042	T188	TRUE	TRUE	0	0	1	1	none	7.26407747794e-05
S071	T188	TRUE	TRUE	0	0	1	1	none	0.000100669033479
S078	T188	TRUE	TRUE	0	0	1	1	none	7.3810819127e-05
S081	T188	TRUE	TRUE	0	0	1	1	none	7.36205363921e-05
S085	T188	TRUE	TRUE	0	0	1	1	none	0.0001027962968768
S087	T188	TRUE	TRUE	0	0	1	1	none	0.0001189145943778
S093	T188	TRUE	TRUE	0	0	1	1	none	8.12170970516e-05
S097	T188	TRUE	TRUE	0	0	1	1	none	7.16554909558e-05
S102	T188	TRUE	TRUE	0	0	1	1	none	0.0001148624045748
S106	T188	TRUE	TRUE	0	0	1	1	none	7.10759022462e-05
S130	T188	TRUE	TRUE	0	0	1	1	none	0.000118644619912
T009	T188	FALSE	FALSE	0	0	1	1	none	8.08672564368e-05
T010	T188	FALSE	FALSE	0	0	1	1	none	8.01010103964e-05
T013	T188	FALSE	FALSE	0	0	1	1	none	4.89208378315e-05
T014	T188	TRUE	TRUE	0	0	1	1	none	7.41514385736e-05
T020	T188	TRUE	TRUE	0	0	1	1	none	4.95088744606e-05
T021	T188	TRUE	TRUE	0	0	1	1	none	7.97033189436e-05
T028	T188	TRUE	TRUE	0	0	1	1	none	2.5444488922e-05
T035a	T188	TRUE	TRUE	0	0	1	1	none	0.0001193230299832
T035b	T188	TRUE	TRUE	0	0	1	1	none	7.90536374694e-05
T040	T188	TRUE	TRUE	0	0	1	1	none	7.47408977123e-05
T056	T188	FALSE	FALSE	0	0	1	1	none	8.49968547818e-05
T059	T188	TRUE	TRUE	0	0	1	1	none	0.0001215883281444
T065	T188	TRUE	TRUE	0	0	1	1	none	4.40414645982e-05
T069	T188	TRUE	TRUE	0	0	1	1	none	0.0001281274744226
T073	T188	TRUE	TRUE	0	0	1	1	none	7.96581771252e-05
T075	T188	TRUE	TRUE	0	0	1	1	none	6.25819169368e-05
T077	T188	TRUE	TRUE	0	0	1	1	none	7.96581771252e-05
T087	T188	FALSE	FALSE	0	0	1	1	none	8.176802707e-05
T095	T188	TRUE	TRUE	0	0	1	1	none	0.0001177257650119
T099a	T188	TRUE	TRUE	0	0	1	1	none	0.0001159274561819
T102	T188	FALSE	FALSE	0	0	1	1	none	0.0001205808449737
T104	T188	FALSE	FALSE	0	0	1	1	none	3.11489948992e-05
T105	T188	FALSE	FALSE	0	0	1	1	none	4.58550835656e-05
T107	T188	FALSE	FALSE	0	0	1	1	none	0.0001211853846295
T126	T188	TRUE	TRUE	0	0	1	1	none	0.0001342109606256
T156	T188	FALSE	FALSE	0	0	1	1	none	4.43695357516e-05
T159a	T188	TRUE	TRUE	0	0	1	1	none	7.78445581578e-05
T182	T188	FALSE	FALSE	0	0	1	1	none	4.6001954028e-05
S002	T192	FALSE	FALSE	0	0	1	1	none	0.000138243028901
S007	T192	FALSE	FALSE	0	0	1	1	none	0.0001396755431298
S021	T192	FALSE	FALSE	0	0	1	1	none	0.0001375605739696
S024	T192	FALSE	FALSE	0	0	1	1	none	0.0001381454518665
S025	T192	FALSE	FALSE	0	0	1	1	none	0.0001395103372498
S026	T192	FALSE	FALSE	0	0	1	1	none	0.0001370713863081
S038	T192	FALSE	FALSE	0	0	1	1	none	0.0001351316877374
S039	T192	FALSE	FALSE	0	0	1	1	none	0.0001394850769618
S040	T192	FALSE	FALSE	0	0	1	1	none	7.24651216173999e-05
S042	T192	FALSE	FALSE	0	0	1	1	none	0.0001377351809732
S071	T192	FALSE	FALSE	0	0	1	1	none	4.65633097311999e-05
S078	T192	FALSE	FALSE	0	0	1	1	none	0.0001389052253208
S081	T192	FALSE	FALSE	0	0	1	1	none	0.0001387149425859
S085	T192	FALSE	FALSE	0	0	1	1	none	9.22763142589999e-05
S087	T192	FALSE	FALSE	0	0	1	1	none	0.00010839461176
S093	T192	FALSE	FALSE	0	0	1	1	none	6.56891963457999e-05
S097	T192	FALSE	FALSE	0	0	1	1	none	0.0001367498971496
S102	T192	FALSE	FALSE	0	0	1	1	none	7.34122853889999e-05
S106	T192	FALSE	FALSE	0	0	1	1	none	0.00013617030844
S130	T192	FALSE	FALSE	0	0	1	1	none	0.0001081246372942
T009	T192	FALSE	FALSE	0	0	1	1	none	0.0001459616626306
T010	T192	FALSE	FALSE	0	0	1	1	none	0.0001451954165902
T013	T192	FALSE	FALSE	0	0	1	1	none	0.0001404539074053
T014	T192	FALSE	FALSE	0	0	1	1	none	0.0001392458447674
T020	T192	FALSE	FALSE	0	0	1	1	none	0.0001410419440344
T021	T192	FALSE	FALSE	0	0	1	1	none	0.0001447977251374
T028	T192	FALSE	FALSE	0	0	1	1	none	0.0001365698306478
T035a	T192	FALSE	FALSE	0	0	1	1	none	0.0001088030473654
T035b	T192	FALSE	FALSE	0	0	1	1	none	0.0001441480436632
T040	T192	FALSE	FALSE	0	0	1	1	none	0.0001398353039061
T056	T192	FALSE	FALSE	0	0	1	1	none	0.0001500912609756
T059	T192	FALSE	FALSE	0	0	1	1	none	8.01382089585999e-05
T065	T192	FALSE	FALSE	0	0	1	1	none	0.000135574534172
T069	T192	FALSE	FALSE	0	0	1	1	none	7.28126713631999e-05
T073	T192	FALSE	FALSE	0	0	1	1	none	0.000144752583319
T075	T192	FALSE	FALSE	0	0	1	1	none	0.000126467243819
T077	T192	FALSE	FALSE	0	0	1	1	none	0.000144752583319
T087	T192	FALSE	FALSE	0	0	1	1	none	0.0001468624332638
T095	T192	FALSE	FALSE	0	0	1	1	none	0.0001072057823941
T099a	T192	FALSE	FALSE	0	0	1	1	none	0.0001054074735641
T102	T192	FALSE	FALSE	0	0	1	1	none	0.0001100608623559
T104	T192	FALSE	FALSE	0	0	1	1	none	0.000136006004759
T105	T192	FALSE	FALSE	0	0	1	1	none	0.0001373881531394
T107	T192	FALSE	FALSE	0	0	1	1	none	0.0001106654020117
T126	T192	TRUE	TRUE	1	0	1	1	anc	6.045396558e-07
T156	T192	FALSE	FALSE	0	0	1	1	none	0.0001359026053254
T159a	T192	FALSE	FALSE	0	0	1	1	none	0.0001429389643516
T182	T192	FALSE	FALSE	0	0	1	1	none	0.0001375350236018
T188	T192	FALSE	FALSE	0	0	1	1	none	0.0001456972140858
S002	T223	FALSE	FALSE	0	0	1	1	none	6.43818925674e-05
S007	T223	FALSE	FALSE	0	0	1	1	none	3.93757434162e-05
S021	T223	FALSE	FALSE	0	0	1	1	none	6.3699437636e-05
S024	T223	FALSE	FALSE	0	0	1	1	none	6.42843155329e-05
S025	T223	FALSE	FALSE	0	0	1	1	none	6.56492009162e-05
S026	T223	FALSE	FALSE	0	0	1	1	none	6.32102499745e-05
S038	T223	FALSE	FALSE	0	0	1	1	none	7.1185492638e-06
S039	T223	FALSE	FALSE	0	0	1	1	none	6.56239406282e-05
S040	T223	FALSE	FALSE	0	0	1	1	none	0.0001051485106634
S042	T223	FALSE	FALSE	0	0	1	1	none	6.38740446396e-05
S071	T223	FALSE	FALSE	0	0	1	1	none	9.19023033392e-05
S078	T223	FALSE	FALSE	0	0	1	1	none	6.50440889872e-05
S081	T223	FALSE	FALSE	0	0	1	1	none	6.48538062523e-05
S085	T223	FALSE	FALSE	0	0	1	1	none	9.4029566737e-05
S087	T223	FALSE	FALSE	0	0	1	1	none	0.000110147864238
S093	T223	FALSE	FALSE	0	0	1	1	none	7.24503669118e-05
S097	T223	FALSE	FALSE	0	0	1	1	none	6.2888760816e-05
S102	T223	FALSE	FALSE	0	0	1	1	none	0.000106095674435
S106	T223	FALSE	FALSE	0	0	1	1	none	6.23091721064e-05
S130	T223	FALSE	FALSE	0	0	1	1	none	0.0001098778897722
T009	T223	FALSE	FALSE	0	0	1	1	none	7.2100526297e-05
T010	T223	FALSE	FALSE	0	0	1	1	none	7.13342802566e-05
T013	T223	FALSE	FALSE	0	0	1	1	none	1.24407689317e-05
T014	T223	FALSE	FALSE	0	0	1	1	none	6.53847084338e-05
T020	T223	FALSE	FALSE	0	0	1	1	none	1.30288055608e-05
T021	T223	FALSE	FALSE	0	0	1	1	none	7.09365888038e-05
T028	T223	FALSE	FALSE	0	0	1	1	none	3.62700309342e-05
T035a	T223	FALSE	FALSE	0	0	1	1	none	0.0001105562998434
T035b	T223	FALSE	FALSE	0	0	1	1	none	7.02869073296e-05
T040	T223	FALSE	FALSE	0	0	1	1	none	6.59741675725e-05
T056	T223	FALSE	FALSE	0	0	1	1	none	7.6230124642e-05
T059	T223	FALSE	FALSE	0	0	1	1	none	0.0001128215980046
T065	T223	FALSE	FALSE	0	0	1	1	none	7.5613956984e-06
T069	T223	FALSE	FALSE	0	0	1	1	none	0.0001193607442828
T073	T223	FALSE	FALSE	0	0	1	1	none	7.08914469854e-05
T075	T223	FALSE	FALSE	0	0	1	1	none	5.3815186797e-05
T077	T223	FALSE	FALSE	0	0	1	1	none	7.08914469854e-05
T087	T223	FALSE	FALSE	0	0	1	1	none	7.30012969302e-05
T095	T223	FALSE	FALSE	0	0	1	1	none	0.0001089590348721
T099a	T223	FALSE	FALSE	0	0	1	1	none	0.0001071607260421
T102	T223	FALSE	FALSE	0	0	1	1	none	0.0001118141148339
T104	T223	FALSE	FALSE	0	0	1	1	none	3.57062050454e-05
T105	T223	FALSE	FALSE	0	0	1	1	none	9.3750146658e-06
T107	T223	FALSE	FALSE	0	0	1	1	none	0.0001124186544897
T126	T223	FALSE	FALSE	0	0	1	1	none	0.0001254442304858
T156	T223	FALSE	FALSE	0	0	1	1	none	6.6803875402e-06
T159a	T223	FALSE	FALSE	0	0	1	1	none	6.9077828018e-05
T182	T223	FALSE	FALSE	0	0	1	1	none	3.022698279e-06
T188	T223	FALSE	FALSE	0	0	1	1	none	4.53974143722e-05
T192	T223	FALSE	FALSE	0	0	1	1	none	0.000136930483946
S002	T225	FALSE	FALSE	0	0	1	1	none	7.41159016685999e-05
S007	T225	FALSE	FALSE	0	0	1	1	none	4.91097525173999e-05
S021	T225	FALSE	FALSE	0	0	1	1	none	7.34334467371999e-05
S024	T225	FALSE	FALSE	0	0	1	1	none	7.40183246340999e-05
S025	T225	FALSE	FALSE	0	0	1	1	none	7.53832100173999e-05
S026	T225	FALSE	FALSE	0	0	1	1	none	7.29442590756999e-05
S038	T225	FALSE	FALSE	0	0	1	1	none	1.6852558365e-05
S039	T225	FALSE	FALSE	0	0	1	1	none	7.53579497293999e-05
S040	T225	FALSE	FALSE	0	0	1	1	none	0.0001148825197646
S042	T225	FALSE	FALSE	0	0	1	1	none	7.36080537407999e-05
S071	T225	FALSE	FALSE	0	0	1	1	none	0.0001016363124404
S078	T225	FALSE	FALSE	0	0	1	1	none	7.47780980883999e-05
S081	T225	FALSE	FALSE	0	0	1	1	none	7.45878153534999e-05
S085	T225	FALSE	FALSE	0	0	1	1	none	0.0001037635758382
S087	T225	FALSE	FALSE	0	0	1	1	none	0.0001198818733392
S093	T225	FALSE	FALSE	0	0	1	1	none	8.21843760129999e-05
S097	T225	FALSE	FALSE	0	0	1	1	none	7.26227699171999e-05
S102	T225	FALSE	FALSE	0	0	1	1	none	0.0001158296835362
S106	T225	FALSE	FALSE	0	0	1	1	none	7.20431812075999e-05
S130	T225	FALSE	FALSE	0	0	1	1	none	0.0001196118988734
T009	T225	FALSE	FALSE	0	0	1	1	none	8.18345353981999e-05
T010	T225	FALSE	FALSE	0	0	1	1	none	8.10682893577999e-05
T013	T225	FALSE	FALSE	0	0	1	1	none	2.21747780329e-05
T014	T225	FALSE	FALSE	0	0	1	1	none	7.51187175349999e-05
T020	T225	FALSE	FALSE	0	0	1	1	none	2.2762814662e-05
T021	T225	FALSE	FALSE	0	0	1	1	none	8.06705979049999e-05
T028	T225	FALSE	FALSE	0	0	1	1	none	4.60040400353999e-05
T035a	T225	FALSE	FALSE	0	0	1	1	none	0.0001202903089446
T035b	T225	FALSE	FALSE	0	0	1	1	none	8.00209164307999e-05
T040	T225	FALSE	FALSE	0	0	1	1	none	7.57081766736999e-05
T056	T225	FALSE	FALSE	0	0	1	1	none	8.59641337431999e-05
T059	T225	FALSE	FALSE	0	0	1	1	none	0.0001225556071058
T065	T225	FALSE	FALSE	0	0	1	1	none	1.72954047996e-05
T069	T225	FALSE	FALSE	0	0	1	1	none	0.000129094753384
T073	T225	FALSE	FALSE	0	0	1	1	none	8.06254560865999e-05
T075	T225	FALSE	FALSE	0	0	1	1	none	6.35491958981999e-05
T077	T225	FALSE	FALSE	0	0	1	1	none	8.06254560865999e-05
T087	T225	FALSE	FALSE	0	0	1	1	none	8.27353060313999e-05
T095	T225	FALSE	FALSE	0	0	1	1	none	0.0001186930439733
T099a	T225	FALSE	FALSE	0	0	1	1	none	0.0001168947351433
T102	T225	FALSE	FALSE	0	0	1	1	none	0.0001215481239351
T104	T225	FALSE	FALSE	0	0	1	1	none	4.54402141465999e-05
T105	T225	FALSE	FALSE	0	0	1	1	none	1.9109023767e-05
T107	T225	FALSE	FALSE	0	0	1	1	none	0.0001221526635909
T126	T225	FALSE	FALSE	0	0	1	1	none	0.000135178239587
T156	T225	FALSE	FALSE	0	0	1	1	none	1.34196985102e-05
T159a	T225	FALSE	FALSE	0	0	1	1	none	7.88118371191999e-05
T182	T225	FALSE	FALSE	0	0	1	1	none	1.80468149178e-05
T188	T225	FALSE	FALSE	0	0	1	1	none	5.51314234733999e-05
T192	T225	FALSE	FALSE	0	0	1	1	none	0.0001466644930472
T223	T225	FALSE	FALSE	0	0	1	1	none	1.7442275262e-05
S002	T230	FALSE	FALSE	0	0	1	1	none	2.69120749846e-05
S007	T230	FALSE	FALSE	0	0	1	1	none	7.30319665134e-05
S021	T230	FALSE	FALSE	0	0	1	1	none	2.62296200532e-05
S024	T230	FALSE	FALSE	0	0	1	1	none	2.68144979501e-05
S025	T230	FALSE	FALSE	0	0	1	1	none	2.32480022634e-05
S026	T230	FALSE	FALSE	0	0	1	1	none	1.29108881597e-05
S038	T230	FALSE	FALSE	0	0	1	1	none	6.8488111121e-05
S039	T230	FALSE	FALSE	0	0	1	1	none	2.81541230454e-05
S040	T230	FALSE	FALSE	0	0	1	1	none	0.0001123660703806
S042	T230	FALSE	FALSE	0	0	1	1	none	2.64042270568e-05
S071	T230	FALSE	FALSE	0	0	1	1	none	9.91198630564e-05
S078	T230	FALSE	FALSE	0	0	1	1	none	2.75742714044e-05
S081	T230	FALSE	FALSE	0	0	1	1	none	2.73839886695e-05
S085	T230	FALSE	FALSE	0	0	1	1	none	0.0001012471264542
S087	T230	FALSE	FALSE	0	0	1	1	none	0.0001173654239552
S093	T230	FALSE	FALSE	0	0	1	1	none	7.9667926629e-05
S097	T230	FALSE	FALSE	0	0	1	1	none	2.04875621632e-05
S102	T230	FALSE	FALSE	0	0	1	1	none	0.0001133132341522
S106	T230	FALSE	FALSE	0	0	1	1	none	2.48393545236e-05
S130	T230	FALSE	FALSE	0	0	1	1	none	0.0001170954494894
T009	T230	FALSE	FALSE	0	0	1	1	none	3.022698279e-06
T010	T230	FALSE	FALSE	0	0	1	1	none	2.2564522386e-06
T013	T230	FALSE	FALSE	0	0	1	1	none	7.38103307889e-05
T014	T230	FALSE	FALSE	0	0	1	1	none	2.7914890851e-05
T020	T230	FALSE	FALSE	0	0	1	1	none	7.4398367418e-05
T021	T230	FALSE	FALSE	0	0	1	1	none	4.276919409e-06
T028	T230	FALSE	FALSE	0	0	1	1	none	6.99262540314e-05
T035a	T230	FALSE	FALSE	0	0	1	1	none	0.0001177738595606
T035b	T230	FALSE	FALSE	0	0	1	1	none	3.6272379348e-06
T040	T230	FALSE	FALSE	0	0	1	1	none	2.85043499897e-05
T056	T230	FALSE	FALSE	0	0	1	1	none	7.152296624e-06
T059	T230	FALSE	FALSE	0	0	1	1	none	0.0001200391577218
T065	T230	FALSE	FALSE	0	0	1	1	none	6.89309575556e-05
T069	T230	FALSE	FALSE	0	0	1	1	none	0.000126578304
T073	T230	FALSE	FALSE	0	0	1	1	none	4.2317775906e-06
T075	T230	FALSE	FALSE	0	0	1	1	none	6.10327465142e-05
T077	T230	FALSE	FALSE	0	0	1	1	none	4.2317775906e-06
T087	T230	FALSE	FALSE	0	0	1	1	none	3.9234689122e-06
T095	T230	FALSE	FALSE	0	0	1	1	none	0.0001161765945893
T099a	T230	FALSE	FALSE	0	0	1	1	none	0.0001143782857593
T102	T230	FALSE	FALSE	0	0	1	1	none	0.0001190316745511
T104	T230	FALSE	FALSE	0	0	1	1	none	6.93624281426e-05
T105	T230	FALSE	FALSE	0	0	1	1	none	7.0744576523e-05
T107	T230	FALSE	FALSE	0	0	1	1	none	0.0001196362142069
T126	T230	FALSE	FALSE	0	0	1	1	none	0.000132661790203
T156	T230	FALSE	FALSE	0	0	1	1	none	6.9259028709e-05
T159a	T230	TRUE	TRUE	1	0	1	1	anc	6.045396558e-07
T182	T230	FALSE	FALSE	0	0	1	1	none	7.08914469854e-05
T188	T230	FALSE	FALSE	0	0	1	1	none	7.90536374694e-05
T192	T230	FALSE	FALSE	0	0	1	1	none	0.0001441480436632
T223	T230	FALSE	FALSE	0	0	1	1	none	7.02869073296e-05
T225	T230	FALSE	FALSE	0	0	1	1	none	8.00209164307999e-05
S002	T232	TRUE	TRUE	0	0	1	1	none	0.0001257468586928
S007	T232	TRUE	TRUE	0	0	1	1	none	0.0001271793729216
S021	T232	TRUE	TRUE	0	0	1	1	none	0.0001250644037614
S024	T232	TRUE	TRUE	0	0	1	1	none	0.0001256492816583
S025	T232	TRUE	TRUE	0	0	1	1	none	0.0001270141670416
S026	T232	TRUE	TRUE	0	0	1	1	none	0.0001245752160999
S038	T232	TRUE	TRUE	0	0	1	1	none	0.0001226355175292
S039	T232	TRUE	TRUE	0	0	1	1	none	0.0001269889067536
S040	T232	TRUE	TRUE	0	0	1	1	none	5.99689514092e-05
S042	T232	TRUE	TRUE	0	0	1	1	none	0.000125239010765
S071	T232	TRUE	TRUE	0	0	1	1	none	3.4067139523e-05
S078	T232	TRUE	TRUE	0	0	1	1	none	0.0001264090551126
S081	T232	TRUE	TRUE	0	0	1	1	none	0.0001262187723777
S085	T232	TRUE	TRUE	0	0	1	1	none	7.97801440508e-05
S087	T232	TRUE	TRUE	0	0	1	1	none	9.58984415518e-05
S093	T232	TRUE	TRUE	0	0	1	1	none	5.31930261376e-05
S097	T232	TRUE	TRUE	0	0	1	1	none	0.0001242537269414
S102	T232	TRUE	TRUE	0	0	1	1	none	6.09161151808e-05
S106	T232	TRUE	TRUE	0	0	1	1	none	0.0001236741382318
S130	T232	TRUE	TRUE	0	0	1	1	none	9.5628467086e-05
T009	T232	FALSE	FALSE	0	0	1	1	none	0.0001334654924224
T010	T232	FALSE	FALSE	0	0	1	1	none	0.000132699246382
T013	T232	FALSE	FALSE	0	0	1	1	none	0.0001279577371971
T014	T232	TRUE	TRUE	0	0	1	1	none	0.0001267496745592
T020	T232	TRUE	TRUE	0	0	1	1	none	0.0001285457738262
T021	T232	TRUE	TRUE	0	0	1	1	none	0.0001323015549292
T028	T232	TRUE	TRUE	0	0	1	1	none	0.0001240736604396
T035a	T232	TRUE	TRUE	0	0	1	1	none	9.63068771572e-05
T035b	T232	TRUE	TRUE	0	0	1	1	none	0.000131651873455
T040	T232	TRUE	TRUE	0	0	1	1	none	0.0001273391336979
T056	T232	FALSE	FALSE	0	0	1	1	none	0.0001375950907674
T059	T232	TRUE	TRUE	0	0	1	1	none	6.76420387504e-05
T065	T232	TRUE	TRUE	0	0	1	1	none	0.0001230783639638
T069	T232	TRUE	TRUE	0	0	1	1	none	6.0316501155e-05
T073	T232	TRUE	TRUE	0	0	1	1	none	0.0001322564131108
T075	T232	TRUE	TRUE	0	0	1	1	none	0.0001139710736108
T077	T232	TRUE	TRUE	0	0	1	1	none	0.0001322564131108
T087	T232	FALSE	FALSE	0	0	1	1	none	0.0001343662630556
T095	T232	TRUE	TRUE	0	0	1	1	none	9.47096121859e-05
T099a	T232	TRUE	TRUE	0	0	1	1	none	9.29113033559e-05
T102	T232	FALSE	FALSE	0	0	1	1	none	9.75646921477e-05
T104	T232	FALSE	FALSE	0	0	1	1	none	0.0001235098345508
T105	T232	FALSE	FALSE	0	0	1	1	none	0.0001248919829312
T107	T232	FALSE	FALSE	0	0	1	1	none	9.81692318035e-05
T126	T232	TRUE	TRUE	0	0	1	1	none	3.641254678e-06
T156	T232	FALSE	FALSE	0	0	1	1	none	0.0001234064351172
T159a	T232	TRUE	TRUE	0	0	1	1	none	0.0001304427941434
T182	T232	FALSE	FALSE	0	0	1	1	none	0.0001250388533936
T188	T232	TRUE	TRUE	0	0	1	1	none	0.0001332010438776
T192	T232	FALSE	FALSE	0	0	1	1	none	1.51275081382e-05
T223	T232	FALSE	FALSE	0	0	1	1	none	0.0001244343137378
T225	T232	FALSE	FALSE	0	0	1	1	none	0.000134168322839
T230	T232	FALSE	FALSE	0	0	1	1	none	0.000131651873455
S002	T241	FALSE	FALSE	0	0	1	1	none	8.01618271558999e-05
S007	T241	FALSE	FALSE	0	0	1	1	none	5.51556780047e-05
S021	T241	FALSE	FALSE	0	0	1	1	none	7.94793722244999e-05
S024	T241	FALSE	FALSE	0	0	1	1	none	8.00642501213999e-05
S025	T241	FALSE	FALSE	0	0	1	1	none	8.14291355046999e-05
S026	T241	FALSE	FALSE	0	0	1	1	none	7.89901845629999e-05
S038	T241	FALSE	FALSE	0	0	1	1	none	2.16894045407e-05
S039	T241	FALSE	FALSE	0	0	1	1	none	8.14038752166999e-05
S040	T241	FALSE	FALSE	0	0	1	1	none	0.0001209284452519
S042	T241	FALSE	FALSE	0	0	1	1	none	7.96539792280999e-05
S071	T241	FALSE	FALSE	0	0	1	1	none	0.0001076822379277
S078	T241	FALSE	FALSE	0	0	1	1	none	8.08240235756999e-05
S081	T241	FALSE	FALSE	0	0	1	1	none	8.06337408407999e-05
S085	T241	FALSE	FALSE	0	0	1	1	none	0.0001098095013255
S087	T241	FALSE	FALSE	0	0	1	1	none	0.0001259277988265
S093	T241	FALSE	FALSE	0	0	1	1	none	8.82303015002999e-05
S097	T241	FALSE	FALSE	0	0	1	1	none	7.86686954044999e-05
S102	T241	FALSE	FALSE	0	0	1	1	none	0.0001218756090235
S106	T241	FALSE	FALSE	0	0	1	1	none	7.80891066948999e-05
S130	T241	FALSE	FALSE	0	0	1	1	none	0.0001256578243607
T009	T241	FALSE	FALSE	0	0	1	1	none	8.78804608854999e-05
T010	T241	FALSE	FALSE	0	0	1	1	none	8.71142148450999e-05
T013	T241	FALSE	FALSE	0	0	1	1	none	1.61348939672e-05
T014	T241	FALSE	FALSE	0	0	1	1	none	8.11646430222999e-05
T020	T241	FALSE	FALSE	0	0	1	1	none	2.75996608377e-05
T021	T241	FALSE	FALSE	0	0	1	1	none	8.67165233922999e-05
T028	T241	FALSE	FALSE	0	0	1	1	none	5.20499655226999e-05
T035a	T241	FALSE	FALSE	0	0	1	1	none	0.0001263362344319
T035b	T241	FALSE	FALSE	0	0	1	1	none	8.60668419180999e-05
T040	T241	FALSE	FALSE	0	0	1	1	none	8.17541021609999e-05
T056	T241	FALSE	FALSE	0	0	1	1	none	9.20100592304999e-05
T059	T241	FALSE	FALSE	0	0	1	1	none	0.0001286015325931
T065	T241	FALSE	FALSE	0	0	1	1	none	1.83449636741e-05
T069	T241	FALSE	FALSE	0	0	1	1	none	0.0001351406788713
T073	T241	FALSE	FALSE	0	0	1	1	none	8.66713815738999e-05
T075	T241	FALSE	FALSE	0	0	1	1	none	6.95951213854999e-05
T077	T241	FALSE	FALSE	0	0	1	1	none	8.66713815738999e-05
T087	T241	FALSE	FALSE	0	0	1	1	none	8.87812315186999e-05
T095	T241	FALSE	FALSE	0	0	1	1	none	0.0001247389694606
T099a	T241	FALSE	FALSE	0	0	1	1	none	0.0001229406606306
T102	T241	FALSE	FALSE	0	0	1	1	none	0.0001275940494224
T104	T241	FALSE	FALSE	0	0	1	1	none	5.14861396339e-05
T105	T241	FALSE	FALSE	0	0	1	1	none	2.01585826415e-05
T107	T241	FALSE	FALSE	0	0	1	1	none	0.0001281985890782
T126	T241	FALSE	FALSE	0	0	1	1	none	0.0001412241650743
T156	T241	FALSE	FALSE	0	0	1	1	none	2.36694014403e-05
T159a	T241	FALSE	FALSE	0	0	1	1	none	8.48577626065e-05
T182	T241	FALSE	FALSE	0	0	1	1	none	2.53018197167e-05
T188	T241	FALSE	FALSE	0	0	1	1	none	6.11773489607e-05
T192	T241	FALSE	FALSE	0	0	1	1	none	0.0001527104185345
T223	T241	FALSE	FALSE	0	0	1	1	none	2.46972800609e-05
T225	T241	FALSE	FALSE	0	0	1	1	none	3.44312891621e-05
T230	T241	FALSE	FALSE	0	0	1	1	none	8.60668419180999e-05
T232	T241	FALSE	FALSE	0	0	1	1	none	0.0001402142483263
S002	T270	FALSE	FALSE	0	0	1	1	none	0.0001275604776602
S007	T270	FALSE	FALSE	0	0	1	1	none	0.000128992991889
S021	T270	FALSE	FALSE	0	0	1	1	none	0.0001268780227288
S024	T270	FALSE	FALSE	0	0	1	1	none	0.0001274629006257
S025	T270	FALSE	FALSE	0	0	1	1	none	0.000128827786009
S026	T270	FALSE	FALSE	0	0	1	1	none	0.0001263888350673
S038	T270	FALSE	FALSE	0	0	1	1	none	0.0001244491364966
S039	T270	FALSE	FALSE	0	0	1	1	none	0.000128802525721
S040	T270	FALSE	FALSE	0	0	1	1	none	6.17825703766e-05
S042	T270	FALSE	FALSE	0	0	1	1	none	0.0001270526297324
S071	T270	FALSE	FALSE	0	0	1	1	none	3.58807584904e-05
S078	T270	FALSE	FALSE	0	0	1	1	none	0.00012822267408
S081	T270	FALSE	FALSE	0	0	1	1	none	0.0001280323913451
S085	T270	FALSE	FALSE	0	0	1	1	none	8.15937630182e-05
S087	T270	FALSE	FALSE	0	0	1	1	none	9.77120605192e-05
S093	T270	FALSE	FALSE	0	0	1	1	none	5.5006645105e-05
S097	T270	FALSE	FALSE	0	0	1	1	none	0.0001260673459088
S102	T270	FALSE	FALSE	0	0	1	1	none	6.27297341482e-05
S106	T270	FALSE	FALSE	0	0	1	1	none	0.0001254877571992
S130	T270	FALSE	FALSE	0	0	1	1	none	9.74420860534e-05
T009	T270	FALSE	FALSE	0	0	1	1	none	0.0001352791113898
T010	T270	FALSE	FALSE	0	0	1	1	none	0.0001345128653494
T013	T270	FALSE	FALSE	0	0	1	1	none	0.0001297713561645
T014	T270	FALSE	FALSE	0	0	1	1	none	0.0001285632935266
T020	T270	FALSE	FALSE	0	0	1	1	none	0.0001303593927936
T021	T270	FALSE	FALSE	0	0	1	1	none	0.0001341151738966
T028	T270	FALSE	FALSE	0	0	1	1	none	0.000125887279407
T035a	T270	FALSE	FALSE	0	0	1	1	none	9.81204961246e-05
T035b	T270	FALSE	FALSE	0	0	1	1	none	0.0001334654924224
T040	T270	FALSE	FALSE	0	0	1	1	none	0.0001291527526653
T056	T270	FALSE	FALSE	0	0	1	1	none	0.0001394087097348
T059	T270	FALSE	FALSE	0	0	1	1	none	6.94556577178e-05
T065	T270	FALSE	FALSE	0	0	1	1	none	0.0001248919829312
T069	T270	FALSE	FALSE	0	0	1	1	none	6.21301201224e-05
T073	T270	FALSE	FALSE	0	0	1	1	none	0.0001340700320782
T075	T270	FALSE	FALSE	0	0	1	1	none	0.0001157846925782
T077	T270	FALSE	FALSE	0	0	1	1	none	0.0001340700320782
T087	T270	FALSE	FALSE	0	0	1	1	none	0.000136179882023
T095	T270	FALSE	FALSE	0	0	1	1	none	9.65232311533e-05
T099a	T270	FALSE	FALSE	0	0	1	1	none	9.47249223233e-05
T102	T270	FALSE	FALSE	0	0	1	1	none	9.93783111151e-05
T104	T270	FALSE	FALSE	0	0	1	1	none	0.0001253234535182
T105	T270	FALSE	FALSE	0	0	1	1	none	0.0001267056018986
T107	T270	FALSE	FALSE	0	0	1	1	none	9.99828507709e-05
T126	T270	FALSE	FALSE	0	0	1	1	none	5.4548736454e-06
T156	T270	FALSE	FALSE	0	0	1	1	none	0.0001252200540846
T159a	T270	FALSE	FALSE	0	0	1	1	none	0.0001322564131108
T182	T270	FALSE	FALSE	0	0	1	1	none	0.000126852472361
T188	T270	FALSE	FALSE	0	0	1	1	none	0.000135014662845
T192	T270	FALSE	FALSE	0	0	1	1	none	1.69411271056e-05
T223	T270	FALSE	FALSE	0	0	1	1	none	0.0001262479327052
T225	T270	FALSE	FALSE	0	0	1	1	none	0.0001359819418064
T230	T270	FALSE	FALSE	0	0	1	1	none	0.0001334654924224
T232	T270	TRUE	TRUE	1	0	1	1	anc	6.045396558e-07
T241	T270	FALSE	FALSE	0	0	1	1	none	0.0001420278672937
S002	T271b	FALSE	FALSE	0	0	1	1	none	7.23022827011999e-05
S007	T271b	FALSE	FALSE	0	0	1	1	none	4.72961335499999e-05
S021	T271b	FALSE	FALSE	0	0	1	1	none	7.16198277697999e-05
S024	T271b	FALSE	FALSE	0	0	1	1	none	7.22047056666999e-05
S025	T271b	FALSE	FALSE	0	0	1	1	none	7.35695910499999e-05
S026	T271b	FALSE	FALSE	0	0	1	1	none	7.11306401082999e-05
S038	T271b	FALSE	FALSE	0	0	1	1	none	1.50389393976e-05
S039	T271b	FALSE	FALSE	0	0	1	1	none	7.35443307619999e-05
S040	T271b	FALSE	FALSE	0	0	1	1	none	0.0001130689007972
S042	T271b	FALSE	FALSE	0	0	1	1	none	7.17944347733999e-05
S071	T271b	FALSE	FALSE	0	0	1	1	none	9.98226934729999e-05
S078	T271b	FALSE	FALSE	0	0	1	1	none	7.29644791209999e-05
S081	T271b	FALSE	FALSE	0	0	1	1	none	7.27741963860999e-05
S085	T271b	FALSE	FALSE	0	0	1	1	none	0.0001019499568708
S087	T271b	FALSE	FALSE	0	0	1	1	none	0.0001180682543718
S093	T271b	FALSE	FALSE	0	0	1	1	none	8.03707570455999e-05
S097	T271b	FALSE	FALSE	0	0	1	1	none	7.08091509497999e-05
S102	T271b	FALSE	FALSE	0	0	1	1	none	0.0001140160645688
S106	T271b	FALSE	FALSE	0	0	1	1	none	7.02295622401999e-05
S130	T271b	FALSE	FALSE	0	0	1	1	none	0.000117798279906
T009	T271b	FALSE	FALSE	0	0	1	1	none	8.00209164307999e-05
T010	T271b	FALSE	FALSE	0	0	1	1	none	7.92546703903999e-05
T013	T271b	FALSE	FALSE	0	0	1	1	none	2.03611590655e-05
T014	T271b	FALSE	FALSE	0	0	1	1	none	7.33050985675999e-05
T020	T271b	FALSE	FALSE	0	0	1	1	none	2.09491956946e-05
T021	T271b	FALSE	FALSE	0	0	1	1	none	7.88569789375999e-05
T028	T271b	FALSE	FALSE	0	0	1	1	none	4.41904210679999e-05
T035a	T271b	FALSE	FALSE	0	0	1	1	none	0.0001184766899772
T035b	T271b	FALSE	FALSE	0	0	1	1	none	7.82072974633999e-05
T040	T271b	FALSE	FALSE	0	0	1	1	none	7.38945577062999e-05
T056	T271b	FALSE	FALSE	0	0	1	1	none	8.41505147757999e-05
T059	T271b	FALSE	FALSE	0	0	1	1	none	0.0001207419881384
T065	T271b	FALSE	FALSE	0	0	1	1	none	1.54817858322e-05
T069	T271b	FALSE	FALSE	0	0	1	1	none	0.0001272811344166
T073	T271b	FALSE	FALSE	0	0	1	1	none	7.88118371191999e-05
T075	T271b	FALSE	FALSE	0	0	1	1	none	6.17355769307999e-05
T077	T271b	FALSE	FALSE	0	0	1	1	none	7.88118371191999e-05
T087	T271b	FALSE	FALSE	0	0	1	1	none	8.09216870639999e-05
T095	T271b	FALSE	FALSE	0	0	1	1	none	0.0001168794250059
T099a	T271b	FALSE	FALSE	0	0	1	1	none	0.0001150811161759
T102	T271b	FALSE	FALSE	0	0	1	1	none	0.0001197345049677
T104	T271b	FALSE	FALSE	0	0	1	1	none	4.36265951791999e-05
T105	T271b	FALSE	FALSE	0	0	1	1	none	1.72954047996e-05
T107	T271b	FALSE	FALSE	0	0	1	1	none	0.0001203390446235
T126	T271b	FALSE	FALSE	0	0	1	1	none	0.0001333646206196
T156	T271b	FALSE	FALSE	0	0	1	1	none	1.16060795428e-05
T159a	T271b	FALSE	FALSE	0	0	1	1	none	7.69982181517999e-05
T182	T271b	FALSE	FALSE	0	0	1	1	none	1.62331959504e-05
T188	T271b	FALSE	FALSE	0	0	1	1	none	5.33178045059999e-05
T192	T271b	FALSE	FALSE	0	0	1	1	none	0.0001448508740798
T223	T271b	FALSE	FALSE	0	0	1	1	none	1.56286562946e-05
T225	T271b	FALSE	FALSE	0	0	1	1	none	4.2317775906e-06
T230	T271b	FALSE	FALSE	0	0	1	1	none	7.82072974633999e-05
T232	T271b	FALSE	FALSE	0	0	1	1	none	0.0001323547038716
T241	T271b	FALSE	FALSE	0	0	1	1	none	3.26176701947e-05
T270	T271b	FALSE	FALSE	0	0	1	1	none	0.000134168322839
S002	T301	FALSE	FALSE	0	0	1	1	none	0.000140231895052
S007	T301	FALSE	FALSE	0	0	1	1	none	0.0001416644092808
S021	T301	FALSE	FALSE	0	0	1	1	none	0.0001395494401206
S024	T301	FALSE	FALSE	0	0	1	1	none	0.0001401343180175
S025	T301	FALSE	FALSE	0	0	1	1	none	0.0001414992034008
S026	T301	FALSE	FALSE	0	0	1	1	none	0.0001390602524591
S038	T301	FALSE	FALSE	0	0	1	1	none	0.0001371205538884
S039	T301	FALSE	FALSE	0	0	1	1	none	0.0001414739431128
S040	T301	FALSE	FALSE	0	0	1	1	none	7.44539877683999e-05
S042	T301	FALSE	FALSE	0	0	1	1	none	0.0001397240471242
S071	T301	FALSE	FALSE	0	0	1	1	none	4.85521758821999e-05
S078	T301	FALSE	FALSE	0	0	1	1	none	0.0001408940914718
S081	T301	FALSE	FALSE	0	0	1	1	none	0.0001407038087369
S085	T301	FALSE	FALSE	0	0	1	1	none	9.42651804099999e-05
S087	T301	FALSE	FALSE	0	0	1	1	none	0.000110383477911
S093	T301	FALSE	FALSE	0	0	1	1	none	6.76780624967999e-05
S097	T301	FALSE	FALSE	0	0	1	1	none	0.0001387387633006
S102	T301	FALSE	FALSE	0	0	1	1	none	7.54011515399999e-05
S106	T301	FALSE	FALSE	0	0	1	1	none	0.000138159174591
S130	T301	FALSE	FALSE	0	0	1	1	none	0.0001101135034452
T009	T301	FALSE	FALSE	0	0	1	1	none	0.0001479505287816
T010	T301	FALSE	FALSE	0	0	1	1	none	0.0001471842827412
T013	T301	FALSE	FALSE	0	0	1	1	none	0.0001424427735563
T014	T301	FALSE	FALSE	0	0	1	1	none	0.0001412347109184
T020	T301	FALSE	FALSE	0	0	1	1	none	0.0001430308101854
T021	T301	FALSE	FALSE	0	0	1	1	none	0.0001467865912884
T028	T301	FALSE	FALSE	0	0	1	1	none	0.0001385586967988
T035a	T301	FALSE	FALSE	0	0	1	1	none	0.0001107919135164
T035b	T301	FALSE	FALSE	0	0	1	1	none	0.0001461369098142
T040	T301	FALSE	FALSE	0	0	1	1	none	0.0001418241700571
T056	T301	FALSE	FALSE	0	0	1	1	none	0.0001520801271266
T059	T301	FALSE	FALSE	0	0	1	1	none	8.21270751095999e-05
T065	T301	FALSE	FALSE	0	0	1	1	none	0.000137563400323
T069	T301	FALSE	FALSE	0	0	1	1	none	7.48015375141999e-05
T073	T301	FALSE	FALSE	0	0	1	1	none	0.00014674144947
T075	T301	FALSE	FALSE	0	0	1	1	none	0.00012845610997
T077	T301	FALSE	FALSE	0	0	1	1	none	0.00014674144947
T087	T301	FALSE	FALSE	0	0	1	1	none	0.0001488512994148
T095	T301	FALSE	FALSE	0	0	1	1	none	0.0001091946485451
T099a	T301	FALSE	FALSE	0	0	1	1	none	0.0001073963397151
T102	T301	FALSE	FALSE	0	0	1	1	none	0.0001120497285069
T104	T301	FALSE	FALSE	0	0	1	1	none	0.00013799487091
T105	T301	FALSE	FALSE	0	0	1	1	none	0.0001393770192904
T107	T301	FALSE	FALSE	0	0	1	1	none	0.0001126542681627
T126	T301	FALSE	FALSE	1	0	1	1	anc	4.9828389777e-06
T156	T301	FALSE	FALSE	0	0	1	1	none	0.0001378914714764
T159a	T301	FALSE	FALSE	0	0	1	1	none	0.0001449278305026
T182	T301	FALSE	FALSE	0	0	1	1	none	0.0001395238897528
T188	T301	FALSE	FALSE	0	0	1	1	none	0.0001476860802368
T192	T301	FALSE	FALSE	0	0	1	1	none	1.4079659267e-05
T223	T301	FALSE	FALSE	0	0	1	1	none	0.000138919350097
T225	T301	FALSE	FALSE	0	0	1	1	none	0.0001486533591982
T230	T301	FALSE	FALSE	0	0	1	1	none	0.0001461369098142
T232	T301	FALSE	FALSE	0	0	1	1	none	1.71163742892e-05
T241	T301	FALSE	FALSE	0	0	1	1	none	0.0001546992846855
T270	T301	FALSE	FALSE	0	0	1	1	none	1.89299932566e-05
T271b	T301	FALSE	FALSE	0	0	1	1	none	0.0001468397402308
S002	T303	FALSE	FALSE	0	0	1	1	none	0.0001484743028317
S007	T303	FALSE	FALSE	0	0	1	1	none	0.0001499068170605
S021	T303	FALSE	FALSE	0	0	1	1	none	0.0001477918479003
S024	T303	FALSE	FALSE	0	0	1	1	none	0.0001483767257972
S025	T303	FALSE	FALSE	0	0	1	1	none	0.0001497416111805
S026	T303	FALSE	FALSE	0	0	1	1	none	0.0001473026602388
S038	T303	FALSE	FALSE	0	0	1	1	none	0.0001453629616681
S039	T303	FALSE	FALSE	0	0	1	1	none	0.0001497163508925
S040	T303	FALSE	FALSE	0	0	1	1	none	8.26963955480999e-05
S042	T303	FALSE	FALSE	0	0	1	1	none	0.0001479664549039
S071	T303	FALSE	FALSE	0	0	1	1	none	5.67945836618999e-05
S078	T303	FALSE	FALSE	0	0	1	1	none	0.0001491364992515
S081	T303	FALSE	FALSE	0	0	1	1	none	0.0001489462165166
S085	T303	FALSE	FALSE	0	0	1	1	none	0.0001025075881897
S087	T303	FALSE	FALSE	0	0	1	1	none	0.0001186258856907
S093	T303	FALSE	FALSE	0	0	1	1	none	7.59204702764999e-05
S097	T303	FALSE	FALSE	0	0	1	1	none	0.0001469811710803
S102	T303	FALSE	FALSE	0	0	1	1	none	8.36435593196999e-05
S106	T303	FALSE	FALSE	0	0	1	1	none	0.0001464015823707
S130	T303	FALSE	FALSE	0	0	1	1	none	0.0001183559112249
T009	T303	FALSE	FALSE	0	0	1	1	none	0.0001561929365613
T010	T303	FALSE	FALSE	0	0	1	1	none	0.0001554266905209
T013	T303	FALSE	FALSE	0	0	1	1	none	0.000150685181336
T014	T303	FALSE	FALSE	0	0	1	1	none	0.0001494771186981
T020	T303	FALSE	FALSE	0	0	1	1	none	0.0001512732179651
T021	T303	FALSE	FALSE	0	0	1	1	none	0.0001550289990681
T028	T303	FALSE	FALSE	0	0	1	1	none	0.0001468011045785
T035a	T303	FALSE	FALSE	0	0	1	1	none	0.0001190343212961
T035b	T303	FALSE	FALSE	0	0	1	1	none	0.0001543793175939
T040	T303	FALSE	FALSE	0	0	1	1	none	0.0001500665778368
T056	T303	FALSE	FALSE	0	0	1	1	none	0.0001603225349063
T059	T303	FALSE	FALSE	0	0	1	1	none	9.03694828892999e-05
T065	T303	FALSE	FALSE	0	0	1	1	none	0.0001458058081027
T069	T303	FALSE	FALSE	0	0	1	1	none	8.30439452938999e-05
T073	T303	FALSE	FALSE	0	0	1	1	none	0.0001549838572497
T075	T303	FALSE	FALSE	0	0	1	1	none	0.0001366985177497
T077	T303	FALSE	FALSE	0	0	1	1	none	0.0001549838572497
T087	T303	FALSE	FALSE	0	0	1	1	none	0.0001570937071945
T095	T303	FALSE	FALSE	0	0	1	1	none	0.0001174370563248
T099a	T303	FALSE	FALSE	0	0	1	1	none	0.0001156387474948
T102	T303	FALSE	FALSE	0	0	1	1	none	0.0001202921362866
T104	T303	FALSE	FALSE	0	0	1	1	none	0.0001462372786897
T105	T303	FALSE	FALSE	0	0	1	1	none	0.0001476194270701
T107	T303	FALSE	FALSE	0	0	1	1	none	0.0001208966759424
T126	T303	FALSE	FALSE	1	0	1	1	anc	1.02310479038e-05
T156	T303	FALSE	FALSE	0	0	1	1	none	0.0001461338792561
T159a	T303	FALSE	FALSE	0	0	1	1	none	0.0001531702382823
T182	T303	FALSE	FALSE	0	0	1	1	none	0.0001477662975325
T188	T303	FALSE	FALSE	0	0	1	1	none	0.0001559284880165
T192	T303	FALSE	FALSE	0	0	1	1	none	2.23220670467e-05
T223	T303	FALSE	FALSE	0	0	1	1	none	0.0001471617578767
T225	T303	FALSE	FALSE	0	0	1	1	none	0.0001568957669779
T230	T303	FALSE	FALSE	0	0	1	1	none	0.0001543793175939
T232	T303	FALSE	FALSE	0	0	1	1	none	2.53587820689e-05
T241	T303	FALSE	FALSE	0	0	1	1	none	0.0001629416924652
T270	T303	FALSE	FALSE	0	0	1	1	none	2.71724010363e-05
T271b	T303	FALSE	FALSE	0	0	1	1	none	0.0001550821480105
T301	T303	FALSE	FALSE	0	0	1	1	none	2.31018538861e-05
S002	T322	FALSE	FALSE	0	0	1	1	none	7.37022152135e-05
S007	T322	FALSE	FALSE	0	0	1	1	none	4.86960660623e-05
S021	T322	FALSE	FALSE	0	0	1	1	none	7.30197602821e-05
S024	T322	FALSE	FALSE	0	0	1	1	none	7.3604638179e-05
S025	T322	FALSE	FALSE	0	0	1	1	none	7.49695235623e-05
S026	T322	FALSE	FALSE	0	0	1	1	none	7.25305726206e-05
S038	T322	FALSE	FALSE	0	0	1	1	none	1.52297925983e-05
S039	T322	FALSE	FALSE	0	0	1	1	none	7.49442632743e-05
S040	T322	FALSE	FALSE	0	0	1	1	none	0.0001144688333095
S042	T322	FALSE	FALSE	0	0	1	1	none	7.31943672856999e-05
S071	T322	FALSE	FALSE	0	0	1	1	none	0.0001012226259853
S078	T322	FALSE	FALSE	0	0	1	1	none	7.43644116333e-05
S081	T322	FALSE	FALSE	0	0	1	1	none	7.41741288984e-05
S085	T322	FALSE	FALSE	0	0	1	1	none	0.0001033498893831
S087	T322	FALSE	FALSE	0	0	1	1	none	0.0001194681868841
S093	T322	FALSE	FALSE	0	0	1	1	none	8.17706895579e-05
S097	T322	FALSE	FALSE	0	0	1	1	none	7.22090834621e-05
S102	T322	FALSE	FALSE	0	0	1	1	none	0.0001154159970811
S106	T322	FALSE	FALSE	0	0	1	1	none	7.16294947525e-05
S130	T322	FALSE	FALSE	0	0	1	1	none	0.0001191982124183
T009	T322	FALSE	FALSE	0	0	1	1	none	8.14208489431e-05
T010	T322	FALSE	FALSE	0	0	1	1	none	8.06546029027e-05
T013	T322	FALSE	FALSE	0	0	1	1	none	9.6752820248e-06
T014	T322	FALSE	FALSE	0	0	1	1	none	7.47050310798999e-05
T020	T322	FALSE	FALSE	0	0	1	1	none	2.11400488953e-05
T021	T322	FALSE	FALSE	0	0	1	1	none	8.02569114499e-05
T028	T322	FALSE	FALSE	0	0	1	1	none	4.55903535803e-05
T035a	T322	FALSE	FALSE	0	0	1	1	none	0.0001198766224895
T035b	T322	FALSE	FALSE	0	0	1	1	none	7.96072299757e-05
T040	T322	FALSE	FALSE	0	0	1	1	none	7.52944902186e-05
T056	T322	FALSE	FALSE	0	0	1	1	none	8.55504472880999e-05
T059	T322	FALSE	FALSE	0	0	1	1	none	0.0001221419206507
T065	T322	FALSE	FALSE	0	0	1	1	none	1.18853517317e-05
T069	T322	FALSE	FALSE	0	0	1	1	none	0.0001286810669289
T073	T322	FALSE	FALSE	0	0	1	1	none	8.02117696315e-05
T075	T322	FALSE	FALSE	0	0	1	1	none	6.31355094431e-05
T077	T322	FALSE	FALSE	0	0	1	1	none	8.02117696315e-05
T087	T322	FALSE	FALSE	0	0	1	1	none	8.23216195762999e-05
T095	T322	FALSE	FALSE	0	0	1	1	none	0.0001182793575182
T099a	T322	FALSE	FALSE	0	0	1	1	none	0.0001164810486882
T102	T322	FALSE	FALSE	0	0	1	1	none	0.00012113443748
T104	T322	FALSE	FALSE	0	0	1	1	none	4.50265276915e-05
T105	T322	FALSE	FALSE	0	0	1	1	none	1.36989706991e-05
T107	T322	FALSE	FALSE	0	0	1	1	none	0.0001217389771358
T126	T322	FALSE	FALSE	0	0	1	1	none	0.0001347645531319
T156	T322	FALSE	FALSE	0	0	1	1	none	1.72097894979e-05
T159a	T322	FALSE	FALSE	0	0	1	1	none	7.83981506641e-05
T182	T322	FALSE	FALSE	0	0	1	1	none	1.88422077743e-05
T188	T322	FALSE	FALSE	0	0	1	1	none	5.47177370183e-05
T192	T322	FALSE	FALSE	0	0	1	1	none	0.0001462508065921
T223	T322	FALSE	FALSE	0	0	1	1	none	1.82376681185e-05
T225	T322	FALSE	FALSE	0	0	1	1	none	2.79716772197e-05
T230	T322	FALSE	FALSE	0	0	1	1	none	7.96072299757e-05
T232	T322	FALSE	FALSE	0	0	1	1	none	0.0001337546363839
T241	T322	FALSE	FALSE	0	0	1	1	none	8.8777705656e-06
T270	T322	FALSE	FALSE	0	0	1	1	none	0.0001355682553513
T271b	T322	FALSE	FALSE	0	0	1	1	none	2.61580582523e-05
T301	T322	FALSE	FALSE	0	0	1	1	none	0.0001482396727431
T303	T322	FALSE	FALSE	0	0	1	1	none	0.0001564820805228
S002	T327b	FALSE	FALSE	0	0	1	1	none	0.000108699574246
S007	T327b	FALSE	FALSE	0	0	1	1	none	0.0001101320884748
S021	T327b	FALSE	FALSE	0	0	1	1	none	0.0001080171193146
S024	T327b	FALSE	FALSE	0	0	1	1	none	0.0001086019972115
S025	T327b	FALSE	FALSE	0	0	1	1	none	0.0001099668825948
S026	T327b	FALSE	FALSE	0	0	1	1	none	0.0001075279316531
S038	T327b	FALSE	FALSE	0	0	1	1	none	0.0001055882330824
S039	T327b	FALSE	FALSE	0	0	1	1	none	0.0001099416223068
S040	T327b	FALSE	FALSE	0	0	1	1	none	4.29216669624e-05
S042	T327b	FALSE	FALSE	0	0	1	1	none	0.0001081917263182
S071	T327b	FALSE	FALSE	0	0	1	1	none	2.52894560682e-05
S078	T327b	FALSE	FALSE	0	0	1	1	none	0.0001093617706658
S081	T327b	FALSE	FALSE	0	0	1	1	none	0.0001091714879309
S085	T327b	FALSE	FALSE	0	0	1	1	none	6.2732859604e-05
S087	T327b	FALSE	FALSE	0	0	1	1	none	7.8851157105e-05
S093	T327b	FALSE	FALSE	0	0	1	1	none	3.61457416908e-05
S097	T327b	FALSE	FALSE	0	0	1	1	none	0.0001072064424946
S102	T327b	FALSE	FALSE	0	0	1	1	none	4.3868830734e-05
S106	T327b	FALSE	FALSE	0	0	1	1	none	0.000106626853785
S130	T327b	FALSE	FALSE	0	0	1	1	none	7.85811826392e-05
T009	T327b	FALSE	FALSE	0	0	1	1	none	0.0001164182079756
T010	T327b	FALSE	FALSE	0	0	1	1	none	0.0001156519619352
T013	T327b	FALSE	FALSE	0	0	1	1	none	0.0001109104527503
T014	T327b	FALSE	FALSE	0	0	1	1	none	0.0001097023901124
T020	T327b	FALSE	FALSE	0	0	1	1	none	0.0001114984893794
T021	T327b	FALSE	FALSE	0	0	1	1	none	0.0001152542704824
T028	T327b	FALSE	FALSE	0	0	1	1	none	0.0001070263759928
T035a	T327b	FALSE	FALSE	0	0	1	1	none	7.92595927104e-05
T035b	T327b	FALSE	FALSE	0	0	1	1	none	0.0001146045890082
T040	T327b	FALSE	FALSE	0	0	1	1	none	0.0001102918492511
T056	T327b	FALSE	FALSE	0	0	1	1	none	0.0001205478063206
T059	T327b	FALSE	FALSE	0	0	1	1	none	5.05947543036e-05
T065	T327b	FALSE	FALSE	0	0	1	1	none	0.000106031079517
T069	T327b	FALSE	FALSE	0	0	1	1	none	5.27478970118e-05
T073	T327b	FALSE	FALSE	0	0	1	1	none	0.000115209128664
T075	T327b	FALSE	FALSE	0	0	1	1	none	9.6923789164e-05
T077	T327b	FALSE	FALSE	0	0	1	1	none	0.000115209128664
T087	T327b	FALSE	FALSE	0	0	1	1	none	0.0001173189786088
T095	T327b	FALSE	FALSE	0	0	1	1	none	7.76623277391e-05
T099a	T327b	FALSE	FALSE	0	0	1	1	none	7.58640189091e-05
T102	T327b	FALSE	FALSE	0	0	1	1	none	8.05174077009e-05
T104	T327b	FALSE	FALSE	0	0	1	1	none	0.000106462550104
T105	T327b	FALSE	FALSE	0	0	1	1	none	0.0001078446984844
T107	T327b	FALSE	FALSE	0	0	1	1	none	8.11219473567e-05
T126	T327b	FALSE	FALSE	0	0	1	1	none	5.88313832148e-05
T156	T327b	FALSE	FALSE	0	0	1	1	none	0.0001063591506704
T159a	T327b	FALSE	FALSE	0	0	1	1	none	0.0001133955096966
T182	T327b	FALSE	FALSE	0	0	1	1	none	0.0001079915689468
T188	T327b	FALSE	FALSE	0	0	1	1	none	0.0001161537594308
T192	T327b	FALSE	FALSE	0	0	1	1	none	7.03176366749999e-05
T223	T327b	FALSE	FALSE	0	0	1	1	none	0.000107387029291
T225	T327b	FALSE	FALSE	0	0	1	1	none	0.0001171210383922
T230	T327b	FALSE	FALSE	0	0	1	1	none	0.0001146045890082
T232	T327b	FALSE	FALSE	0	0	1	1	none	5.78214664668e-05
T241	T327b	FALSE	FALSE	0	0	1	1	none	0.0001231669638795
T270	T327b	FALSE	FALSE	0	0	1	1	none	5.96350854342e-05
T271b	T327b	FALSE	FALSE	0	0	1	1	none	0.0001153074194248
T301	T327b	FALSE	FALSE	0	0	1	1	none	7.23065028259999e-05
T303	T327b	FALSE	FALSE	0	0	1	1	none	8.05489106056999e-05
T322	T327b	FALSE	FALSE	0	0	1	1	none	0.0001167073519371
S002	T330	TRUE	TRUE	0	0	1	1	none	0.000107262691516
S007	T330	TRUE	TRUE	0	0	1	1	none	0.0001086952057448
S021	T330	TRUE	TRUE	0	0	1	1	none	0.0001065802365846
S024	T330	TRUE	TRUE	0	0	1	1	none	0.0001071651144815
S025	T330	TRUE	TRUE	0	0	1	1	none	0.0001085299998648
S026	T330	TRUE	TRUE	0	0	1	1	none	0.0001060910489231
S038	T330	TRUE	TRUE	0	0	1	1	none	0.0001041513503524
S039	T330	TRUE	TRUE	0	0	1	1	none	0.0001085047395768
S040	T330	TRUE	TRUE	0	0	1	1	none	4.14847842324e-05
S042	T330	TRUE	TRUE	0	0	1	1	none	0.0001067548435882
S071	T330	TRUE	TRUE	0	0	1	1	none	2.38525733382e-05
S078	T330	TRUE	TRUE	0	0	1	1	none	0.0001079248879358
S081	T330	TRUE	TRUE	0	0	1	1	none	0.0001077346052009
S085	T330	TRUE	TRUE	0	0	1	1	none	6.1295976874e-05
S087	T330	TRUE	TRUE	0	0	1	1	none	7.7414274375e-05
S093	T330	TRUE	TRUE	0	0	1	1	none	3.47088589608e-05
S097	T330	TRUE	TRUE	0	0	1	1	none	0.0001057695597646
S102	T330	TRUE	TRUE	0	0	1	1	none	4.2431948004e-05
S106	T330	TRUE	TRUE	0	0	1	1	none	0.000105189971055
S130	T330	TRUE	TRUE	0	0	1	1	none	7.71442999092e-05
T009	T330	FALSE	FALSE	0	0	1	1	none	0.0001149813252456
T010	T330	FALSE	FALSE	0	0	1	1	none	0.0001142150792052
T013	T330	FALSE	FALSE	0	0	1	1	none	0.0001094735700203
T014	T330	TRUE	TRUE	0	0	1	1	none	0.0001082655073824
T020	T330	TRUE	TRUE	0	0	1	1	none	0.0001100616066494
T021	T330	TRUE	TRUE	0	0	1	1	none	0.0001138173877524
T028	T330	TRUE	TRUE	0	0	1	1	none	0.0001055894932628
T035a	T330	TRUE	TRUE	0	0	1	1	none	7.78227099804e-05
T035b	T330	TRUE	TRUE	0	0	1	1	none	0.0001131677062782
T040	T330	TRUE	TRUE	0	0	1	1	none	0.0001088549665211
T056	T330	FALSE	FALSE	0	0	1	1	none	0.0001191109235906
T059	T330	TRUE	TRUE	0	0	1	1	none	4.91578715736e-05
T065	T330	TRUE	TRUE	0	0	1	1	none	0.000104594196787
T069	T330	TRUE	TRUE	0	0	1	1	none	5.13110142818e-05
T073	T330	TRUE	TRUE	0	0	1	1	none	0.000113772245934
T075	T330	TRUE	TRUE	0	0	1	1	none	9.5486906434e-05
T077	T330	TRUE	TRUE	0	0	1	1	none	0.000113772245934
T087	T330	FALSE	FALSE	0	0	1	1	none	0.0001158820958788
T095	T330	TRUE	TRUE	0	0	1	1	none	7.62254450091e-05
T099a	T330	TRUE	TRUE	0	0	1	1	none	7.44271361791e-05
T102	T330	FALSE	FALSE	0	0	1	1	none	7.90805249709e-05
T104	T330	FALSE	FALSE	0	0	1	1	none	0.000105025667374
T105	T330	FALSE	FALSE	0	0	1	1	none	0.0001064078157544
T107	T330	FALSE	FALSE	0	0	1	1	none	7.96850646267e-05
T126	T330	TRUE	TRUE	0	0	1	1	none	5.73945004848e-05
T156	T330	FALSE	FALSE	0	0	1	1	none	0.0001049222679404
T159a	T330	TRUE	TRUE	0	0	1	1	none	0.0001119586269666
T182	T330	FALSE	FALSE	0	0	1	1	none	0.0001065546862168
T188	T330	TRUE	TRUE	0	0	1	1	none	0.0001147168767008
T192	T330	FALSE	FALSE	0	0	1	1	none	6.88807539449999e-05
T223	T330	FALSE	FALSE	0	0	1	1	none	0.000105950146561
T225	T330	FALSE	FALSE	0	0	1	1	none	0.0001156841556622
T230	T330	FALSE	FALSE	0	0	1	1	none	0.0001131677062782
T232	T330	TRUE	TRUE	0	0	1	1	none	5.63845837368e-05
T241	T330	FALSE	FALSE	0	0	1	1	none	0.0001217300811495
T270	T330	FALSE	FALSE	0	0	1	1	none	5.81982027042e-05
T271b	T330	FALSE	FALSE	0	0	1	1	none	0.0001138705366948
T301	T330	FALSE	FALSE	0	0	1	1	none	7.08696200959999e-05
T303	T330	FALSE	FALSE	0	0	1	1	none	7.91120278756999e-05
T322	T330	FALSE	FALSE	0	0	1	1	none	0.0001152704692071
T327b	T330	TRUE	TRUE	0	1	1	1	desc	8.323430742e-07
S002	T335	FALSE	FALSE	0	0	1	1	none	0.0001353716166922
S007	T335	FALSE	FALSE	0	0	1	1	none	0.000136804130921
S021	T335	FALSE	FALSE	0	0	1	1	none	0.0001346891617608
S024	T335	FALSE	FALSE	0	0	1	1	none	0.0001352740396577
S025	T335	FALSE	FALSE	0	0	1	1	none	0.000136638925041
S026	T335	FALSE	FALSE	0	0	1	1	none	0.0001341999740993
S038	T335	FALSE	FALSE	0	0	1	1	none	0.0001322602755286
S039	T335	FALSE	FALSE	0	0	1	1	none	0.000136613664753
S040	T335	FALSE	FALSE	0	0	1	1	none	6.95937094086e-05
S042	T335	FALSE	FALSE	0	0	1	1	none	0.0001348637687644
S071	T335	FALSE	FALSE	0	0	1	1	none	4.36918975224e-05
S078	T335	FALSE	FALSE	0	0	1	1	none	0.000136033813112
S081	T335	FALSE	FALSE	0	0	1	1	none	0.0001358435303771
S085	T335	FALSE	FALSE	0	0	1	1	none	8.94049020502e-05
S087	T335	FALSE	FALSE	0	0	1	1	none	0.0001055231995512
S093	T335	FALSE	FALSE	0	0	1	1	none	6.2817784137e-05
S097	T335	FALSE	FALSE	0	0	1	1	none	0.0001338784849408
S102	T335	FALSE	FALSE	0	0	1	1	none	7.05408731802e-05
S106	T335	FALSE	FALSE	0	0	1	1	none	0.0001332988962312
S130	T335	FALSE	FALSE	0	0	1	1	none	0.0001052532250854
T009	T335	FALSE	FALSE	0	0	1	1	none	0.0001430902504218
T010	T335	FALSE	FALSE	0	0	1	1	none	0.0001423240043814
T013	T335	FALSE	FALSE	0	0	1	1	none	0.0001375824951965
T014	T335	FALSE	FALSE	0	0	1	1	none	0.0001363744325586
T020	T335	FALSE	FALSE	0	0	1	1	none	0.0001381705318256
T021	T335	FALSE	FALSE	0	0	1	1	none	0.0001419263129286
T028	T335	FALSE	FALSE	0	0	1	1	none	0.000133698418439
T035a	T335	FALSE	FALSE	0	0	1	1	none	0.0001059316351566
T035b	T335	FALSE	FALSE	0	0	1	1	none	0.0001412766314544
T040	T335	FALSE	FALSE	0	0	1	1	none	0.0001369638916973
T056	T335	FALSE	FALSE	0	0	1	1	none	0.0001472198487668
T059	T335	FALSE	FALSE	0	0	1	1	none	7.72667967498e-05
T065	T335	FALSE	FALSE	0	0	1	1	none	0.0001327031219632
T069	T335	FALSE	FALSE	0	0	1	1	none	6.99412591544e-05
T073	T335	FALSE	FALSE	0	0	1	1	none	0.0001418811711102
T075	T335	FALSE	FALSE	0	0	1	1	none	0.0001235958316102
T077	T335	FALSE	FALSE	0	0	1	1	none	0.0001418811711102
T087	T335	FALSE	FALSE	0	0	1	1	none	0.000143991021055
T095	T335	FALSE	FALSE	0	0	1	1	none	0.0001043343701853
T099a	T335	FALSE	FALSE	0	0	1	1	none	0.0001025360613553
T102	T335	FALSE	FALSE	0	0	1	1	none	0.0001071894501471
T104	T335	FALSE	FALSE	0	0	1	1	none	0.0001331345925502
T105	T335	FALSE	FALSE	0	0	1	1	none	0.0001345167409306
T107	T335	FALSE	FALSE	0	0	1	1	none	0.0001077939898029
T126	T335	TRUE	TRUE	1	0	1	1	anc	6.045396558e-07
T156	T335	FALSE	FALSE	0	0	1	1	none	0.0001330311931166
T159a	T335	FALSE	FALSE	0	0	1	1	none	0.0001400675521428
T182	T335	FALSE	FALSE	0	0	1	1	none	0.000134663611393
T188	T335	FALSE	FALSE	0	0	1	1	none	0.000142825801877
T192	T335	FALSE	FALSE	0	0	1	1	none	1.76829360884e-05
T223	T335	FALSE	FALSE	0	0	1	1	none	0.0001340590717372
T225	T335	FALSE	FALSE	0	0	1	1	none	0.0001437930808384
T230	T335	FALSE	FALSE	0	0	1	1	none	0.0001412766314544
T232	T335	FALSE	FALSE	0	0	1	1	none	1.22560959294e-05
T241	T335	FALSE	FALSE	0	0	1	1	none	0.0001498390063257
T270	T335	FALSE	FALSE	0	0	1	1	none	1.40697148968e-05
T271b	T335	FALSE	FALSE	0	0	1	1	none	0.000141979461871
T301	T335	FALSE	FALSE	0	0	1	1	none	1.96718022394e-05
T303	T335	FALSE	FALSE	0	0	1	1	none	2.79142100191e-05
T322	T335	FALSE	FALSE	0	0	1	1	none	0.0001433793943833
T327b	T335	FALSE	FALSE	0	0	1	1	none	6.74462244662e-05
T330	T335	FALSE	FALSE	0	0	1	1	none	6.60093417362e-05
S002	T341	TRUE	TRUE	0	0	1	1	none	2.16308800192e-05
S007	T341	TRUE	TRUE	0	0	1	1	none	6.7750771548e-05
S021	T341	TRUE	TRUE	0	0	1	1	none	2.09484250878e-05
S024	T341	TRUE	TRUE	0	0	1	1	none	2.15333029847e-05
S025	T341	TRUE	TRUE	0	0	1	1	none	1.7966807298e-05
S026	T341	TRUE	TRUE	0	0	1	1	none	3.3072369583e-06
S038	T341	TRUE	TRUE	0	0	1	1	none	6.32069161556e-05
S039	T341	TRUE	TRUE	0	0	1	1	none	2.287292808e-05
S040	T341	TRUE	TRUE	0	0	1	1	none	0.0001070848754152
S042	T341	TRUE	TRUE	0	0	1	1	none	2.11230320914e-05
S071	T341	TRUE	TRUE	0	0	1	1	none	9.3838668091e-05
S078	T341	TRUE	TRUE	0	0	1	1	none	2.2293076439e-05
S081	T341	TRUE	TRUE	0	0	1	1	none	2.21027937041e-05
S085	T341	TRUE	TRUE	0	0	1	1	none	9.59659314888e-05
S087	T341	TRUE	TRUE	0	0	1	1	none	0.0001120842289898
S093	T341	TRUE	TRUE	0	0	1	1	none	7.43867316636e-05
S097	T341	TRUE	TRUE	0	0	1	1	none	1.52063671978e-05
S102	T341	TRUE	TRUE	0	0	1	1	none	0.0001080320391868
S106	T341	TRUE	TRUE	0	0	1	1	none	1.95581595582e-05
S130	T341	TRUE	TRUE	0	0	1	1	none	0.000111814254524
T009	T341	FALSE	FALSE	0	0	1	1	none	1.65199695168e-05
T010	T341	FALSE	FALSE	0	0	1	1	none	1.57537234764e-05
T013	T341	FALSE	FALSE	0	0	1	1	none	6.85291358235e-05
T014	T341	TRUE	TRUE	0	0	1	1	none	2.26336958856e-05
T020	T341	TRUE	TRUE	0	0	1	1	none	6.91171724526e-05
T021	T341	TRUE	TRUE	0	0	1	1	none	1.53560320236e-05
T028	T341	TRUE	TRUE	0	0	1	1	none	6.4645059066e-05
T035a	T341	TRUE	TRUE	0	0	1	1	none	0.0001124926645952
T035b	T341	TRUE	TRUE	0	0	1	1	none	1.47063505494e-05
T040	T341	TRUE	TRUE	0	0	1	1	none	2.32231550243e-05
T056	T341	FALSE	FALSE	0	0	1	1	none	2.06495678618e-05
T059	T341	TRUE	TRUE	0	0	1	1	none	0.0001147579627564
T065	T341	TRUE	TRUE	0	0	1	1	none	6.36497625902e-05
T069	T341	TRUE	TRUE	0	0	1	1	none	0.0001212971090346
T073	T341	TRUE	TRUE	0	0	1	1	none	1.53108902052e-05
T075	T341	TRUE	TRUE	0	0	1	1	none	5.57515515488e-05
T077	T341	TRUE	TRUE	0	0	1	1	none	1.53108902052e-05
T087	T341	FALSE	FALSE	0	0	1	1	none	1.742074015e-05
T095	T341	TRUE	TRUE	0	0	1	1	none	0.0001108953996239
T099a	T341	TRUE	TRUE	0	0	1	1	none	0.0001090970907939
T102	T341	FALSE	FALSE	0	0	1	1	none	0.0001137504795857
T104	T341	FALSE	FALSE	0	0	1	1	none	6.40812331772e-05
T105	T341	FALSE	FALSE	0	0	1	1	none	6.54633815576e-05
T107	T341	FALSE	FALSE	0	0	1	1	none	0.0001143550192415
T126	T341	TRUE	TRUE	0	0	1	1	none	0.0001273805952376
T156	T341	FALSE	FALSE	0	0	1	1	none	6.39778337436e-05
[truncated: 1,161 more rows]
