# Supplementary material for: Improved characterisation of MRSA transmission using within-host bacterial sequence diversity
Source: eLife. 2019 Oct 8;8:e46402. doi: 10.7554/eLife.46402 (PMC6954020; doi:10.7554/eLife.46402)
Supplement: Figure 9—source data 1. [file elife-46402-fig9-data1.zip › Figure 9-source data 1/classifications/Classification_Posterior_ds_10percol_56.csv]

host.1	host.2	adjacent	contiguous	paths12	paths21	nodes1	nodes2	path.classification	min.distance.between.subgraphs
S002	S007	TRUE	TRUE	0	0	1	1	none	6.47371073941e-05
S002	S021	TRUE	TRUE	0	0	1	1	none	1.49226189361e-05
S007	S021	TRUE	TRUE	0	0	1	1	none	6.80038466548e-05
S002	S024	TRUE	TRUE	0	0	1	1	none	1.43677309134e-05
S007	S024	TRUE	TRUE	0	0	1	1	none	6.74489586321e-05
S021	S024	TRUE	TRUE	0	0	1	1	none	4.6653132881e-06
S002	S025	TRUE	TRUE	0	0	1	1	none	2.14999139454e-05
S007	S025	TRUE	TRUE	0	0	1	1	none	6.96124254821e-05
S021	S025	TRUE	TRUE	0	0	1	1	none	2.47666532061e-05
S024	S025	TRUE	TRUE	0	0	1	1	none	2.42117651834e-05
S002	S026	TRUE	TRUE	0	0	1	1	none	1.67427061152e-05
S007	S026	TRUE	TRUE	0	0	1	1	none	6.48552176519e-05
S021	S026	TRUE	TRUE	0	0	1	1	none	2.00094453759e-05
S024	S026	TRUE	TRUE	0	0	1	1	none	1.94545573532e-05
S025	S026	TRUE	TRUE	0	0	1	1	none	2.00693267698e-05
S002	S038	TRUE	TRUE	0	0	1	1	none	7.00956807777e-05
S007	S038	TRUE	TRUE	0	0	1	1	none	5.50144270516e-05
S021	S038	TRUE	TRUE	0	0	1	1	none	7.33624200384e-05
S024	S038	TRUE	TRUE	0	0	1	1	none	7.28075320157e-05
S025	S038	TRUE	TRUE	0	0	1	1	none	7.49709988657e-05
S026	S038	TRUE	TRUE	0	0	1	1	none	7.02137910355e-05
S002	S039	TRUE	TRUE	0	0	1	1	none	1.41804138988e-05
S007	S039	TRUE	TRUE	0	0	1	1	none	6.72616416175e-05
S021	S039	TRUE	TRUE	0	0	1	1	none	1.9874687827e-06
S024	S039	TRUE	TRUE	0	0	1	1	none	3.9231082508e-06
S025	S039	TRUE	TRUE	0	0	1	1	none	2.40244481688e-05
S026	S039	TRUE	TRUE	0	0	1	1	none	1.92672403386e-05
S038	S039	TRUE	TRUE	0	0	1	1	none	7.26202150011e-05
S002	S040	TRUE	TRUE	0	0	1	1	none	9.56954659751e-05
S007	S040	TRUE	TRUE	0	0	1	1	none	0.0001031783047918
S021	S040	TRUE	TRUE	0	0	1	1	none	9.89622052358e-05
S024	S040	TRUE	TRUE	0	0	1	1	none	9.84073172131e-05
S025	S040	TRUE	TRUE	0	0	1	1	none	0.0001005707840631
S026	S040	TRUE	TRUE	0	0	1	1	none	9.58135762329e-05
S038	S040	TRUE	TRUE	0	0	1	1	none	0.0001085368781754
S039	S040	TRUE	TRUE	0	0	1	1	none	9.82200001985e-05
S002	S042	TRUE	TRUE	0	0	1	1	none	1.41804138988e-05
S007	S042	TRUE	TRUE	0	0	1	1	none	6.72616416175e-05
S021	S042	TRUE	TRUE	0	0	1	1	none	3.2327325281e-06
S024	S042	TRUE	TRUE	0	0	1	1	none	3.9231082508e-06
S025	S042	TRUE	TRUE	0	0	1	1	none	2.40244481688e-05
S026	S042	TRUE	TRUE	0	0	1	1	none	1.92672403386e-05
S038	S042	TRUE	TRUE	0	0	1	1	none	7.26202150011e-05
S039	S042	TRUE	TRUE	0	0	1	1	none	2.4905274908e-06
S040	S042	TRUE	TRUE	0	0	1	1	none	9.82200001985e-05
S002	S071	TRUE	TRUE	0	0	1	1	none	8.35218223794e-05
S007	S071	TRUE	TRUE	0	0	1	1	none	9.10046611961e-05
S021	S071	TRUE	TRUE	0	0	1	1	none	8.67885616401e-05
S024	S071	TRUE	TRUE	0	0	1	1	none	8.62336736174e-05
S025	S071	TRUE	TRUE	0	0	1	1	none	8.83971404674e-05
S026	S071	TRUE	TRUE	0	0	1	1	none	8.36399326372e-05
S038	S071	TRUE	TRUE	0	0	1	1	none	9.63632345797e-05
S039	S071	TRUE	TRUE	0	0	1	1	none	8.60463566028e-05
S040	S071	TRUE	TRUE	0	0	1	1	none	1.94682144271e-05
S042	S071	TRUE	TRUE	0	0	1	1	none	8.60463566028e-05
S002	S078	TRUE	TRUE	0	0	1	1	none	1.70152170557e-05
S007	S078	TRUE	TRUE	0	0	1	1	none	7.00964447744e-05
S021	S078	TRUE	TRUE	0	0	1	1	none	1.10056286444e-05
S024	S078	TRUE	TRUE	0	0	1	1	none	1.04507406217e-05
S025	S078	TRUE	TRUE	0	0	1	1	none	2.68592513257e-05
S026	S078	TRUE	TRUE	0	0	1	1	none	2.21020434955e-05
S038	S078	TRUE	TRUE	0	0	1	1	none	7.5455018158e-05
S039	S078	TRUE	TRUE	0	0	1	1	none	1.02634236071e-05
S040	S078	TRUE	TRUE	0	0	1	1	none	0.0001010548033554
S042	S078	TRUE	TRUE	0	0	1	1	none	1.02634236071e-05
S071	S078	TRUE	TRUE	0	0	1	1	none	8.88811597597e-05
S002	S081	TRUE	TRUE	0	0	1	1	none	1.44685078095e-05
S007	S081	TRUE	TRUE	0	0	1	1	none	6.75497355282e-05
S021	S081	TRUE	TRUE	0	0	1	1	none	4.7660901842e-06
S024	S081	TRUE	TRUE	0	0	1	1	none	2.9659384161e-06
S025	S081	TRUE	TRUE	0	0	1	1	none	2.43125420795e-05
S026	S081	TRUE	TRUE	0	0	1	1	none	1.95553342493e-05
S038	S081	TRUE	TRUE	0	0	1	1	none	7.29083089118e-05
S039	S081	TRUE	TRUE	0	0	1	1	none	4.0238851469e-06
S040	S081	TRUE	TRUE	0	0	1	1	none	9.85080941092e-05
S042	S081	TRUE	TRUE	0	0	1	1	none	4.0238851469e-06
S071	S081	TRUE	TRUE	0	0	1	1	none	8.63344505135e-05
S078	S081	TRUE	TRUE	0	0	1	1	none	1.05515175178e-05
S002	S085	TRUE	TRUE	0	0	1	1	none	8.93116416727e-05
S007	S085	TRUE	TRUE	0	0	1	1	none	9.67944804894e-05
S021	S085	TRUE	TRUE	0	0	1	1	none	9.25783809334e-05
S024	S085	TRUE	TRUE	0	0	1	1	none	9.20234929107e-05
S025	S085	TRUE	TRUE	0	0	1	1	none	9.41869597607e-05
S026	S085	TRUE	TRUE	0	0	1	1	none	8.94297519305e-05
S038	S085	TRUE	TRUE	0	0	1	1	none	0.000102153053873
S039	S085	TRUE	TRUE	0	0	1	1	none	9.18361758961e-05
S040	S085	TRUE	TRUE	0	0	1	1	none	4.17796725904e-05
S042	S085	TRUE	TRUE	0	0	1	1	none	9.18361758961e-05
S071	S085	TRUE	TRUE	0	0	1	1	none	2.96060289947e-05
S078	S085	TRUE	TRUE	0	0	1	1	none	9.4670979053e-05
S081	S085	TRUE	TRUE	0	0	1	1	none	9.21242698068e-05
S002	S087	TRUE	TRUE	0	0	1	1	none	0.0001028230027211
S007	S087	TRUE	TRUE	0	0	1	1	none	0.0001103058415378
S021	S087	TRUE	TRUE	0	0	1	1	none	0.0001060897419818
S024	S087	TRUE	TRUE	0	0	1	1	none	0.0001055348539591
S025	S087	TRUE	TRUE	0	0	1	1	none	0.0001076983208091
S026	S087	TRUE	TRUE	0	0	1	1	none	0.0001029411129789
S038	S087	TRUE	TRUE	0	0	1	1	none	0.0001156644149214
S039	S087	TRUE	TRUE	0	0	1	1	none	0.0001053475369445
S040	S087	TRUE	TRUE	0	0	1	1	none	5.52910336388e-05
S042	S087	TRUE	TRUE	0	0	1	1	none	0.0001053475369445
S071	S087	TRUE	TRUE	0	0	1	1	none	4.31173900431e-05
S078	S087	TRUE	TRUE	0	0	1	1	none	0.0001081823401014
S081	S087	TRUE	TRUE	0	0	1	1	none	0.0001056356308552
S085	S087	TRUE	TRUE	0	0	1	1	none	2.90948132224e-05
S002	S093	TRUE	TRUE	0	0	1	1	none	7.77852836627e-05
S007	S093	TRUE	TRUE	0	0	1	1	none	8.52681224794e-05
S021	S093	TRUE	TRUE	0	0	1	1	none	8.10520229234e-05
S024	S093	TRUE	TRUE	0	0	1	1	none	8.04971349007e-05
S025	S093	TRUE	TRUE	0	0	1	1	none	8.26606017507e-05
S026	S093	TRUE	TRUE	0	0	1	1	none	7.79033939205e-05
S038	S093	TRUE	TRUE	0	0	1	1	none	9.0626695863e-05
S039	S093	TRUE	TRUE	0	0	1	1	none	8.03098178861e-05
S040	S093	TRUE	TRUE	0	0	1	1	none	2.19724481444e-05
S042	S093	TRUE	TRUE	0	0	1	1	none	8.03098178861e-05
S071	S093	TRUE	TRUE	0	0	1	1	none	9.7988045487e-06
S078	S093	TRUE	TRUE	0	0	1	1	none	8.3144621043e-05
S081	S093	TRUE	TRUE	0	0	1	1	none	8.05979117968e-05
S085	S093	TRUE	TRUE	0	0	1	1	none	2.3869490278e-05
S087	S093	TRUE	TRUE	0	0	1	1	none	3.73808513264e-05
S002	S097	TRUE	TRUE	0	0	1	1	none	1.82148268323e-05
S007	S097	TRUE	TRUE	0	0	1	1	none	6.6327338369e-05
S021	S097	TRUE	TRUE	0	0	1	1	none	2.1481566093e-05
S024	S097	TRUE	TRUE	0	0	1	1	none	2.09266780703e-05
S025	S097	TRUE	TRUE	0	0	1	1	none	4.5922155689e-06
S026	S097	TRUE	TRUE	0	0	1	1	none	1.67842396567e-05
S038	S097	TRUE	TRUE	0	0	1	1	none	7.16859117526e-05
S039	S097	TRUE	TRUE	0	0	1	1	none	2.07393610557e-05
S040	S097	TRUE	TRUE	0	0	1	1	none	9.728569695e-05
S042	S097	TRUE	TRUE	0	0	1	1	none	2.07393610557e-05
S071	S097	TRUE	TRUE	0	0	1	1	none	8.51120533543e-05
S078	S097	TRUE	TRUE	0	0	1	1	none	2.35741642126e-05
S081	S097	TRUE	TRUE	0	0	1	1	none	2.10274549664e-05
S085	S097	TRUE	TRUE	0	0	1	1	none	9.09018726476e-05
S087	S097	TRUE	TRUE	0	0	1	1	none	0.000104413233696
S093	S097	TRUE	TRUE	0	0	1	1	none	7.93755146376e-05
S002	S102	TRUE	TRUE	0	0	1	1	none	9.35554844717e-05
S007	S102	TRUE	TRUE	0	0	1	1	none	0.0001010383232884
S021	S102	TRUE	TRUE	0	0	1	1	none	9.68222237324e-05
S024	S102	TRUE	TRUE	0	0	1	1	none	9.62673357097e-05
S025	S102	TRUE	TRUE	0	0	1	1	none	9.84308025597e-05
S026	S102	TRUE	TRUE	0	0	1	1	none	9.36735947295e-05
S038	S102	TRUE	TRUE	0	0	1	1	none	0.000106396896672
S039	S102	TRUE	TRUE	0	0	1	1	none	9.60800186951e-05
S040	S102	TRUE	TRUE	0	0	1	1	none	5.0307456594e-06
S042	S102	TRUE	TRUE	0	0	1	1	none	9.60800186951e-05
S071	S102	TRUE	TRUE	0	0	1	1	none	1.73282329237e-05
S078	S102	TRUE	TRUE	0	0	1	1	none	9.8914821852e-05
S081	S102	TRUE	TRUE	0	0	1	1	none	9.63681126058e-05
S085	S102	TRUE	TRUE	0	0	1	1	none	3.9639691087e-05
S087	S102	TRUE	TRUE	0	0	1	1	none	5.31510521354e-05
S093	S102	TRUE	TRUE	0	0	1	1	none	1.9832466641e-05
S097	S102	TRUE	TRUE	0	0	1	1	none	9.51457154466e-05
S002	S106	TRUE	TRUE	0	0	1	1	none	1.0850531289e-05
S007	S106	TRUE	TRUE	0	0	1	1	none	6.51770227531e-05
S021	S106	TRUE	TRUE	0	0	1	1	none	1.53625342951e-05
S024	S106	TRUE	TRUE	0	0	1	1	none	1.48076462724e-05
S025	S106	TRUE	TRUE	0	0	1	1	none	2.19398293044e-05
S026	S106	TRUE	TRUE	0	0	1	1	none	1.71826214742e-05
S038	S106	TRUE	TRUE	0	0	1	1	none	7.05355961367e-05
S039	S106	TRUE	TRUE	0	0	1	1	none	1.46203292578e-05
S040	S106	TRUE	TRUE	0	0	1	1	none	9.61353813341e-05
S042	S106	TRUE	TRUE	0	0	1	1	none	1.46203292578e-05
S071	S106	TRUE	TRUE	0	0	1	1	none	8.39617377384e-05
S078	S106	TRUE	TRUE	0	0	1	1	none	1.74551324147e-05
S081	S106	TRUE	TRUE	0	0	1	1	none	1.49084231685e-05
S085	S106	TRUE	TRUE	0	0	1	1	none	8.97515570317e-05
S087	S106	TRUE	TRUE	0	0	1	1	none	0.0001032629180801
S093	S106	TRUE	TRUE	0	0	1	1	none	7.82251990217e-05
S097	S106	TRUE	TRUE	0	0	1	1	none	1.86547421913e-05
S102	S106	TRUE	TRUE	0	0	1	1	none	9.39953998307e-05
S002	S130	TRUE	TRUE	0	0	1	1	none	0.0001037443054457
S007	S130	TRUE	TRUE	0	0	1	1	none	0.0001112271442624
S021	S130	TRUE	TRUE	0	0	1	1	none	0.0001070110447064
S024	S130	TRUE	TRUE	0	0	1	1	none	0.0001064561566837
S025	S130	TRUE	TRUE	0	0	1	1	none	0.0001086196235337
S026	S130	TRUE	TRUE	0	0	1	1	none	0.0001038624157035
S038	S130	TRUE	TRUE	0	0	1	1	none	0.000116585717646
S039	S130	TRUE	TRUE	0	0	1	1	none	0.0001062688396691
S040	S130	TRUE	TRUE	0	0	1	1	none	5.62123363634e-05
S042	S130	TRUE	TRUE	0	0	1	1	none	0.0001062688396691
S071	S130	TRUE	TRUE	0	0	1	1	none	4.40386927677e-05
S078	S130	TRUE	TRUE	0	0	1	1	none	0.000109103642826
S081	S130	TRUE	TRUE	0	0	1	1	none	0.0001065569335798
S085	S130	TRUE	TRUE	0	0	1	1	none	3.0016115947e-05
S087	S130	TRUE	TRUE	0	0	1	1	none	2.16656647e-06
S093	S130	TRUE	TRUE	0	0	1	1	none	3.8302154051e-05
S097	S130	TRUE	TRUE	0	0	1	1	none	0.0001053345364206
S102	S130	TRUE	TRUE	0	0	1	1	none	5.407235486e-05
S106	S130	TRUE	TRUE	0	0	1	1	none	0.0001041842208047
S002	T009	FALSE	FALSE	0	0	1	1	none	2.09478992702e-05
S007	T009	FALSE	FALSE	0	0	1	1	none	6.90604108069e-05
S021	T009	FALSE	FALSE	0	0	1	1	none	2.42146385309e-05
S024	T009	FALSE	FALSE	0	0	1	1	none	2.36597505082e-05
S025	T009	FALSE	FALSE	0	0	1	1	none	2.42745199248e-05
S026	T009	FALSE	FALSE	0	0	1	1	none	1.54867905146e-05
S038	T009	FALSE	FALSE	0	0	1	1	none	7.44189841905e-05
S039	T009	FALSE	FALSE	0	0	1	1	none	2.34724334936e-05
S040	T009	FALSE	FALSE	0	0	1	1	none	0.0001000187693879
S042	T009	FALSE	FALSE	0	0	1	1	none	2.34724334936e-05
S071	T009	FALSE	FALSE	0	0	1	1	none	8.78451257922e-05
S078	T009	FALSE	FALSE	0	0	1	1	none	2.63072366505e-05
S081	T009	FALSE	FALSE	0	0	1	1	none	2.37605274043e-05
S085	T009	FALSE	FALSE	0	0	1	1	none	9.36349450855e-05
S087	T009	FALSE	FALSE	0	0	1	1	none	0.0001071463061339
S093	T009	FALSE	FALSE	0	0	1	1	none	8.21085870755e-05
S097	T009	FALSE	FALSE	0	0	1	1	none	2.09894328117e-05
S102	T009	FALSE	FALSE	0	0	1	1	none	9.78787878845e-05
S106	T009	FALSE	FALSE	0	0	1	1	none	2.13878146292e-05
S130	T009	FALSE	FALSE	0	0	1	1	none	0.0001080676088585
S002	T010	FALSE	FALSE	0	0	1	1	none	1.93079587285e-05
S007	T010	FALSE	FALSE	0	0	1	1	none	6.74204702652e-05
S021	T010	FALSE	FALSE	0	0	1	1	none	2.25746979892e-05
S024	T010	FALSE	FALSE	0	0	1	1	none	2.20198099665e-05
S025	T010	FALSE	FALSE	0	0	1	1	none	2.26345793831e-05
S026	T010	FALSE	FALSE	0	0	1	1	none	1.38468499729e-05
S038	T010	FALSE	FALSE	0	0	1	1	none	7.27790436488e-05
S039	T010	FALSE	FALSE	0	0	1	1	none	2.18324929519e-05
S040	T010	FALSE	FALSE	0	0	1	1	none	9.83788288462e-05
S042	T010	FALSE	FALSE	0	0	1	1	none	2.18324929519e-05
S071	T010	FALSE	FALSE	0	0	1	1	none	8.62051852505e-05
S078	T010	FALSE	FALSE	0	0	1	1	none	2.46672961088e-05
S081	T010	FALSE	FALSE	0	0	1	1	none	2.21205868626e-05
S085	T010	FALSE	FALSE	0	0	1	1	none	9.19950045438e-05
S087	T010	FALSE	FALSE	0	0	1	1	none	0.0001055063655922
S093	T010	FALSE	FALSE	0	0	1	1	none	8.04686465338e-05
S097	T010	FALSE	FALSE	0	0	1	1	none	1.934949227e-05
S102	T010	FALSE	FALSE	0	0	1	1	none	9.62388473428e-05
S106	T010	FALSE	FALSE	0	0	1	1	none	1.97478740875e-05
S130	T010	FALSE	FALSE	0	0	1	1	none	0.0001064276683168
T009	T010	FALSE	FALSE	0	0	1	1	none	4.1304680325e-06
S002	T013	FALSE	FALSE	0	0	1	1	none	7.68620280599e-05
S007	T013	FALSE	FALSE	0	0	1	1	none	6.17807743338e-05
S021	T013	FALSE	FALSE	0	0	1	1	none	8.01287673206e-05
S024	T013	FALSE	FALSE	0	0	1	1	none	7.95738792979e-05
S025	T013	FALSE	FALSE	0	0	1	1	none	8.17373461479e-05
S026	T013	FALSE	FALSE	0	0	1	1	none	7.69801383177e-05
S038	T013	FALSE	FALSE	0	0	1	1	none	1.22496669848e-05
S039	T013	FALSE	FALSE	0	0	1	1	none	7.93865622833e-05
S040	T013	FALSE	FALSE	0	0	1	1	none	0.0001153032254576
S042	T013	FALSE	FALSE	0	0	1	1	none	7.93865622833e-05
S071	T013	FALSE	FALSE	0	0	1	1	none	0.0001031295818619
S078	T013	FALSE	FALSE	0	0	1	1	none	8.22213654402e-05
S081	T013	FALSE	FALSE	0	0	1	1	none	7.9674656194e-05
S085	T013	FALSE	FALSE	0	0	1	1	none	0.0001089194011552
S087	T013	FALSE	FALSE	0	0	1	1	none	0.0001224307622036
S093	T013	FALSE	FALSE	0	0	1	1	none	9.73930431452e-05
S097	T013	FALSE	FALSE	0	0	1	1	none	7.84522590348e-05
S102	T013	FALSE	FALSE	0	0	1	1	none	0.0001131632439542
S106	T013	FALSE	FALSE	0	0	1	1	none	7.73019434189e-05
S130	T013	FALSE	FALSE	0	0	1	1	none	0.0001233520649282
T009	T013	FALSE	FALSE	0	0	1	1	none	8.11853314727e-05
T010	T013	FALSE	FALSE	0	0	1	1	none	7.9545390931e-05
S002	T014	TRUE	TRUE	0	0	1	1	none	1.55202844071e-05
S007	T014	TRUE	TRUE	0	0	1	1	none	6.86015121258e-05
S021	T014	TRUE	TRUE	0	0	1	1	none	4.5726030364e-06
S024	T014	TRUE	TRUE	0	0	1	1	none	5.2629787591e-06
S025	T014	TRUE	TRUE	0	0	1	1	none	2.53643186771e-05
S026	T014	TRUE	TRUE	0	0	1	1	none	2.06071108469e-05
S038	T014	TRUE	TRUE	0	0	1	1	none	7.39600855094e-05
S039	T014	TRUE	TRUE	0	0	1	1	none	3.8303979991e-06
S040	T014	TRUE	TRUE	0	0	1	1	none	9.95598707068e-05
S042	T014	TRUE	TRUE	0	0	1	1	none	2.5851342537e-06
S071	T014	TRUE	TRUE	0	0	1	1	none	8.73862271111e-05
S078	T014	TRUE	TRUE	0	0	1	1	none	1.16032941154e-05
S081	T014	TRUE	TRUE	0	0	1	1	none	5.3637556552e-06
S085	T014	TRUE	TRUE	0	0	1	1	none	9.31760464044e-05
S087	T014	TRUE	TRUE	0	0	1	1	none	0.0001066874074528
S093	T014	TRUE	TRUE	0	0	1	1	none	8.16496883944e-05
S097	T014	TRUE	TRUE	0	0	1	1	none	2.2079231564e-05
S102	T014	TRUE	TRUE	0	0	1	1	none	9.74198892034e-05
S106	T014	TRUE	TRUE	0	0	1	1	none	1.59601997661e-05
S130	T014	TRUE	TRUE	0	0	1	1	none	0.0001076087101774
T009	T014	FALSE	FALSE	0	0	1	1	none	2.48123040019e-05
T010	T014	FALSE	FALSE	0	0	1	1	none	2.31723634602e-05
T013	T014	FALSE	FALSE	0	0	1	1	none	8.07264327916e-05
S002	T020	TRUE	TRUE	0	0	1	1	none	7.31331182794e-05
S007	T020	TRUE	TRUE	0	0	1	1	none	5.80518645533e-05
S021	T020	TRUE	TRUE	0	0	1	1	none	7.63998575401e-05
S024	T020	TRUE	TRUE	0	0	1	1	none	7.58449695174e-05
S025	T020	TRUE	TRUE	0	0	1	1	none	7.80084363674e-05
S026	T020	TRUE	TRUE	0	0	1	1	none	7.32512285372e-05
S038	T020	TRUE	TRUE	0	0	1	1	none	4.9663803563e-06
S039	T020	TRUE	TRUE	0	0	1	1	none	7.56576525028e-05
S040	T020	TRUE	TRUE	0	0	1	1	none	0.0001115743156771
S042	T020	TRUE	TRUE	0	0	1	1	none	7.56576525028e-05
S071	T020	TRUE	TRUE	0	0	1	1	none	9.94006720814e-05
S078	T020	TRUE	TRUE	0	0	1	1	none	7.84924556597e-05
S081	T020	TRUE	TRUE	0	0	1	1	none	7.59457464135e-05
S085	T020	TRUE	TRUE	0	0	1	1	none	0.0001051904913747
S087	T020	TRUE	TRUE	0	0	1	1	none	0.0001187018524231
S093	T020	TRUE	TRUE	0	0	1	1	none	9.36641333647e-05
S097	T020	TRUE	TRUE	0	0	1	1	none	7.47233492543e-05
S102	T020	TRUE	TRUE	0	0	1	1	none	0.0001094343341737
S106	T020	TRUE	TRUE	0	0	1	1	none	7.35730336384e-05
S130	T020	TRUE	TRUE	0	0	1	1	none	0.0001196231551477
T009	T020	FALSE	FALSE	0	0	1	1	none	7.74564216922e-05
T010	T020	FALSE	FALSE	0	0	1	1	none	7.58164811505e-05
T013	T020	FALSE	FALSE	0	0	1	1	none	1.52871044865e-05
T014	T020	TRUE	TRUE	0	0	1	1	none	7.69975230111e-05
S002	T021	FALSE	FALSE	0	0	1	1	none	2.08969839403e-05
S007	T021	FALSE	FALSE	0	0	1	1	none	6.9009495477e-05
S021	T021	FALSE	FALSE	0	0	1	1	none	2.4163723201e-05
S024	T021	FALSE	FALSE	0	0	1	1	none	2.36088351783e-05
S025	T021	FALSE	FALSE	0	0	1	1	none	2.42236045949e-05
S026	T021	FALSE	FALSE	0	0	1	1	none	1.54358751847e-05
S038	T021	FALSE	FALSE	0	0	1	1	none	7.43680688606e-05
S039	T021	FALSE	FALSE	0	0	1	1	none	2.34215181637e-05
S040	T021	FALSE	FALSE	0	0	1	1	none	9.9967854058e-05
S042	T021	FALSE	FALSE	0	0	1	1	none	2.34215181637e-05
S071	T021	FALSE	FALSE	0	0	1	1	none	8.77942104623e-05
S078	T021	FALSE	FALSE	0	0	1	1	none	2.62563213206e-05
S081	T021	FALSE	FALSE	0	0	1	1	none	2.37096120744e-05
S085	T021	FALSE	FALSE	0	0	1	1	none	9.35840297556e-05
S087	T021	FALSE	FALSE	0	0	1	1	none	0.000107095390804
S093	T021	FALSE	FALSE	0	0	1	1	none	8.20576717456e-05
S097	T021	FALSE	FALSE	0	0	1	1	none	2.09385174818e-05
S102	T021	FALSE	FALSE	0	0	1	1	none	9.78278725546e-05
S106	T021	FALSE	FALSE	0	0	1	1	none	2.13368992993e-05
S130	T021	FALSE	FALSE	0	0	1	1	none	0.0001080166935286
T009	T021	TRUE	TRUE	0	0	1	1	none	4.4742294989e-06
T010	T021	FALSE	FALSE	0	0	1	1	none	4.0795527026e-06
T013	T021	FALSE	FALSE	0	0	1	1	none	8.11344161428e-05
T014	T021	FALSE	FALSE	0	0	1	1	none	2.4761388672e-05
T020	T021	FALSE	FALSE	0	0	1	1	none	7.74055063623e-05
S002	T028	TRUE	TRUE	0	0	1	1	none	6.36273270231e-05
S007	T028	TRUE	TRUE	0	0	1	1	none	3.3389499329e-05
S021	T028	TRUE	TRUE	0	0	1	1	none	6.68940662838e-05
S024	T028	TRUE	TRUE	0	0	1	1	none	6.63391782611e-05
S025	T028	TRUE	TRUE	0	0	1	1	none	6.85026451111e-05
S026	T028	TRUE	TRUE	0	0	1	1	none	6.37454372809e-05
S038	T028	TRUE	TRUE	0	0	1	1	none	5.39046466806e-05
S039	T028	TRUE	TRUE	0	0	1	1	none	6.61518612465e-05
S040	T028	TRUE	TRUE	0	0	1	1	none	0.0001020685244208
S042	T028	TRUE	TRUE	0	0	1	1	none	6.61518612465e-05
S071	T028	TRUE	TRUE	0	0	1	1	none	8.98948808251e-05
S078	T028	TRUE	TRUE	0	0	1	1	none	6.89866644034e-05
S081	T028	TRUE	TRUE	0	0	1	1	none	6.64399551572e-05
S085	T028	TRUE	TRUE	0	0	1	1	none	9.56847001184e-05
S087	T028	TRUE	TRUE	0	0	1	1	none	0.0001091960611668
S093	T028	TRUE	TRUE	0	0	1	1	none	8.41583421084e-05
S097	T028	TRUE	TRUE	0	0	1	1	none	6.5217557998e-05
S102	T028	TRUE	TRUE	0	0	1	1	none	9.99285429174e-05
S106	T028	TRUE	TRUE	0	0	1	1	none	6.40672423821e-05
S130	T028	TRUE	TRUE	0	0	1	1	none	0.0001101173638914
T009	T028	FALSE	FALSE	0	0	1	1	none	6.79506304359e-05
T010	T028	FALSE	FALSE	0	0	1	1	none	6.63106898942e-05
T013	T028	FALSE	FALSE	0	0	1	1	none	6.06709939628e-05
T014	T028	TRUE	TRUE	0	0	1	1	none	6.74917317548e-05
T020	T028	TRUE	TRUE	0	0	1	1	none	5.69420841823e-05
T021	T028	FALSE	FALSE	0	0	1	1	none	6.7899715106e-05
S002	T035a	TRUE	TRUE	0	0	1	1	none	0.0001057550207474
S007	T035a	TRUE	TRUE	0	0	1	1	none	0.0001132378595641
S021	T035a	TRUE	TRUE	0	0	1	1	none	0.0001090217600081
S024	T035a	TRUE	TRUE	0	0	1	1	none	0.0001084668719854
S025	T035a	TRUE	TRUE	0	0	1	1	none	0.0001106303388354
S026	T035a	TRUE	TRUE	0	0	1	1	none	0.0001058731310052
S038	T035a	TRUE	TRUE	0	0	1	1	none	0.0001185964329477
S039	T035a	TRUE	TRUE	0	0	1	1	none	0.0001082795549708
S040	T035a	TRUE	TRUE	0	0	1	1	none	5.82230516651e-05
S042	T035a	TRUE	TRUE	0	0	1	1	none	0.0001082795549708
S071	T035a	TRUE	TRUE	0	0	1	1	none	4.60494080694e-05
S078	T035a	TRUE	TRUE	0	0	1	1	none	0.0001111143581277
S081	T035a	TRUE	TRUE	0	0	1	1	none	0.0001085676488815
S085	T035a	TRUE	TRUE	0	0	1	1	none	3.20268312487e-05
S087	T035a	TRUE	TRUE	0	0	1	1	none	5.4225455171e-06
S093	T035a	TRUE	TRUE	0	0	1	1	none	4.03128693527e-05
S097	T035a	TRUE	TRUE	0	0	1	1	none	0.0001073452517223
S102	T035a	TRUE	TRUE	0	0	1	1	none	5.60830701617e-05
S106	T035a	TRUE	TRUE	0	0	1	1	none	0.0001061949361064
S130	T035a	TRUE	TRUE	0	0	1	1	none	6.3438482417e-06
T009	T035a	FALSE	FALSE	0	0	1	1	none	0.0001100783241602
T010	T035a	FALSE	FALSE	0	0	1	1	none	0.0001084383836185
T013	T035a	FALSE	FALSE	0	0	1	1	none	0.0001253627802299
T014	T035a	TRUE	TRUE	0	0	1	1	none	0.0001096194254791
T020	T035a	TRUE	TRUE	0	0	1	1	none	0.0001216338704494
T021	T035a	FALSE	FALSE	0	0	1	1	none	0.0001100274088303
T028	T035a	TRUE	TRUE	0	0	1	1	none	0.0001121280791931
S002	T035b	FALSE	FALSE	0	0	1	1	none	2.05532224739e-05
S007	T035b	FALSE	FALSE	0	0	1	1	none	6.86657340106e-05
S021	T035b	FALSE	FALSE	0	0	1	1	none	2.38199617346e-05
S024	T035b	FALSE	FALSE	0	0	1	1	none	2.32650737119e-05
S025	T035b	FALSE	FALSE	0	0	1	1	none	2.38798431285e-05
S026	T035b	FALSE	FALSE	0	0	1	1	none	1.50921137183e-05
S038	T035b	FALSE	FALSE	0	0	1	1	none	7.40243073942e-05
S039	T035b	FALSE	FALSE	0	0	1	1	none	2.30777566973e-05
S040	T035b	FALSE	FALSE	0	0	1	1	none	9.96240925916e-05
S042	T035b	FALSE	FALSE	0	0	1	1	none	2.30777566973e-05
S071	T035b	FALSE	FALSE	0	0	1	1	none	8.74504489959e-05
S078	T035b	FALSE	FALSE	0	0	1	1	none	2.59125598542e-05
S081	T035b	FALSE	FALSE	0	0	1	1	none	2.3365850608e-05
S085	T035b	FALSE	FALSE	0	0	1	1	none	9.32402682892e-05
S087	T035b	FALSE	FALSE	0	0	1	1	none	0.0001067516293376
S093	T035b	FALSE	FALSE	0	0	1	1	none	8.17139102792e-05
S097	T035b	FALSE	FALSE	0	0	1	1	none	2.05947560154e-05
S102	T035b	FALSE	FALSE	0	0	1	1	none	9.74841110882e-05
S106	T035b	FALSE	FALSE	0	0	1	1	none	2.09931378329e-05
S130	T035b	FALSE	FALSE	0	0	1	1	none	0.0001076729320622
T009	T035b	FALSE	FALSE	0	0	1	1	none	5.3757317779e-06
T010	T035b	FALSE	FALSE	0	0	1	1	none	2.4905274908e-06
T013	T035b	FALSE	FALSE	0	0	1	1	none	8.07906546764e-05
T014	T035b	FALSE	FALSE	0	0	1	1	none	2.44176272056e-05
T020	T035b	FALSE	FALSE	0	0	1	1	none	7.70617448959e-05
T021	T035b	FALSE	FALSE	0	0	1	1	none	5.324816448e-06
T028	T035b	FALSE	FALSE	0	0	1	1	none	6.75559536396e-05
T035a	T035b	FALSE	FALSE	0	0	1	1	none	0.0001096836473639
S002	T040	TRUE	TRUE	0	0	1	1	none	1.64105514031e-05
S007	T040	TRUE	TRUE	0	0	1	1	none	6.94917791218e-05
S021	T040	TRUE	TRUE	0	0	1	1	none	6.7081337778e-06
S024	T040	TRUE	TRUE	0	0	1	1	none	4.9079820097e-06
S025	T040	TRUE	TRUE	0	0	1	1	none	2.62545856731e-05
S026	T040	TRUE	TRUE	0	0	1	1	none	2.14973778429e-05
S038	T040	TRUE	TRUE	0	0	1	1	none	7.48503525054e-05
S039	T040	TRUE	TRUE	0	0	1	1	none	5.9659287405e-06
S040	T040	TRUE	TRUE	0	0	1	1	none	0.0001004501377028
S042	T040	TRUE	TRUE	0	0	1	1	none	5.9659287405e-06
S071	T040	TRUE	TRUE	0	0	1	1	none	8.82764941071e-05
S078	T040	TRUE	TRUE	0	0	1	1	none	1.24935611114e-05
S081	T040	TRUE	TRUE	0	0	1	1	none	3.7634951604e-06
S085	T040	TRUE	TRUE	0	0	1	1	none	9.40663134004e-05
S087	T040	TRUE	TRUE	0	0	1	1	none	0.0001075776744488
S093	T040	TRUE	TRUE	0	0	1	1	none	8.25399553904e-05
S097	T040	TRUE	TRUE	0	0	1	1	none	2.296949856e-05
S102	T040	TRUE	TRUE	0	0	1	1	none	9.83101561994e-05
S106	T040	TRUE	TRUE	0	0	1	1	none	1.68504667621e-05
S130	T040	TRUE	TRUE	0	0	1	1	none	0.0001084989771734
T009	T040	FALSE	FALSE	0	0	1	1	none	2.57025709979e-05
T010	T040	FALSE	FALSE	0	0	1	1	none	2.40626304562e-05
T013	T040	FALSE	FALSE	0	0	1	1	none	8.16166997876e-05
T014	T040	TRUE	TRUE	0	0	1	1	none	7.3057992488e-06
T020	T040	TRUE	TRUE	0	0	1	1	none	7.78877900071e-05
T021	T040	FALSE	FALSE	0	0	1	1	none	2.5651655668e-05
T028	T040	TRUE	TRUE	0	0	1	1	none	6.83819987508e-05
T035a	T040	TRUE	TRUE	0	0	1	1	none	0.0001105096924751
T035b	T040	FALSE	FALSE	0	0	1	1	none	2.53078942016e-05
S002	T056	FALSE	FALSE	0	0	1	1	none	2.5185143693e-05
S007	T056	FALSE	FALSE	0	0	1	1	none	7.32976552297e-05
S021	T056	FALSE	FALSE	0	0	1	1	none	2.84518829537e-05
S024	T056	FALSE	FALSE	0	0	1	1	none	2.7896994931e-05
S025	T056	FALSE	FALSE	0	0	1	1	none	2.85117643476e-05
S026	T056	FALSE	FALSE	0	0	1	1	none	1.97240349374e-05
S038	T056	FALSE	FALSE	0	0	1	1	none	7.86562286133e-05
S039	T056	FALSE	FALSE	0	0	1	1	none	2.77096779164e-05
S040	T056	FALSE	FALSE	0	0	1	1	none	0.0001042560138107
S042	T056	FALSE	FALSE	0	0	1	1	none	2.77096779164e-05
S071	T056	FALSE	FALSE	0	0	1	1	none	9.2082370215e-05
S078	T056	FALSE	FALSE	0	0	1	1	none	3.05444810733e-05
S081	T056	FALSE	FALSE	0	0	1	1	none	2.79977718271e-05
S085	T056	FALSE	FALSE	0	0	1	1	none	9.78721895083e-05
S087	T056	FALSE	FALSE	0	0	1	1	none	0.0001113835505567
S093	T056	FALSE	FALSE	0	0	1	1	none	8.63458314983e-05
S097	T056	FALSE	FALSE	0	0	1	1	none	2.52266772345e-05
S102	T056	FALSE	FALSE	0	0	1	1	none	0.0001021160323073
S106	T056	FALSE	FALSE	0	0	1	1	none	2.5625059052e-05
S130	T056	FALSE	FALSE	0	0	1	1	none	0.0001123048532813
T009	T056	TRUE	TRUE	1	0	1	1	anc	1.746716932e-06
T010	T056	FALSE	FALSE	0	0	1	1	none	8.3677124553e-06
T013	T056	FALSE	FALSE	0	0	1	1	none	8.54225758955e-05
T014	T056	FALSE	FALSE	0	0	1	1	none	2.90495484247e-05
T020	T056	FALSE	FALSE	0	0	1	1	none	8.1693666115e-05
T021	T056	FALSE	FALSE	0	0	1	1	none	8.7114739217e-06
T028	T056	FALSE	FALSE	0	0	1	1	none	7.21878748587e-05
T035a	T056	FALSE	FALSE	0	0	1	1	none	0.000114315568583
T035b	T056	FALSE	FALSE	0	0	1	1	none	9.6129762007e-06
T040	T056	FALSE	FALSE	0	0	1	1	none	2.99398154207e-05
S002	T059	TRUE	TRUE	0	0	1	1	none	0.0001007792463044
S007	T059	TRUE	TRUE	0	0	1	1	none	0.0001082620851211
S021	T059	TRUE	TRUE	0	0	1	1	none	0.0001040459855651
S024	T059	TRUE	TRUE	0	0	1	1	none	0.0001034910975424
S025	T059	TRUE	TRUE	0	0	1	1	none	0.0001056545643924
S026	T059	TRUE	TRUE	0	0	1	1	none	0.0001008973565622
S038	T059	TRUE	TRUE	0	0	1	1	none	0.0001136206585047
S039	T059	TRUE	TRUE	0	0	1	1	none	0.0001033037805278
S040	T059	TRUE	TRUE	0	0	1	1	none	6.3290440747e-06
S042	T059	TRUE	TRUE	0	0	1	1	none	0.0001033037805278
S071	T059	TRUE	TRUE	0	0	1	1	none	2.45519947564e-05
S078	T059	TRUE	TRUE	0	0	1	1	none	0.0001061385836847
S081	T059	TRUE	TRUE	0	0	1	1	none	0.0001035918744385
S085	T059	TRUE	TRUE	0	0	1	1	none	4.68634529197e-05
S087	T059	TRUE	TRUE	0	0	1	1	none	6.03748139681e-05
S093	T059	TRUE	TRUE	0	0	1	1	none	2.70562284737e-05
S097	T059	TRUE	TRUE	0	0	1	1	none	0.0001023694772793
S102	T059	TRUE	TRUE	0	0	1	1	none	1.01145259887e-05
S106	T059	TRUE	TRUE	0	0	1	1	none	0.0001012191616634
S130	T059	TRUE	TRUE	0	0	1	1	none	6.12961166927e-05
T009	T059	FALSE	FALSE	0	0	1	1	none	0.0001051025497172
T010	T059	FALSE	FALSE	0	0	1	1	none	0.0001034626091755
T013	T059	FALSE	FALSE	0	0	1	1	none	0.0001203870057869
T014	T059	TRUE	TRUE	0	0	1	1	none	0.0001046436510361
T020	T059	TRUE	TRUE	0	0	1	1	none	0.0001166580960064
T021	T059	FALSE	FALSE	0	0	1	1	none	0.0001050516343873
T028	T059	TRUE	TRUE	0	0	1	1	none	0.0001071523047501
T035a	T059	TRUE	TRUE	0	0	1	1	none	6.33068319944e-05
T035b	T059	FALSE	FALSE	0	0	1	1	none	0.0001047078729209
T040	T059	TRUE	TRUE	0	0	1	1	none	0.0001055339180321
T056	T059	FALSE	FALSE	0	0	1	1	none	0.00010933979414
S002	T065	TRUE	TRUE	0	0	1	1	none	6.98981120474e-05
S007	T065	TRUE	TRUE	0	0	1	1	none	5.48168583213e-05
S021	T065	TRUE	TRUE	0	0	1	1	none	7.31648513081e-05
S024	T065	TRUE	TRUE	0	0	1	1	none	7.26099632854e-05
S025	T065	TRUE	TRUE	0	0	1	1	none	7.47734301354e-05
S026	T065	TRUE	TRUE	0	0	1	1	none	7.00162223052e-05
S038	T065	TRUE	TRUE	0	0	1	1	none	5.2857509723e-06
S039	T065	TRUE	TRUE	0	0	1	1	none	7.24226462708e-05
S040	T065	TRUE	TRUE	0	0	1	1	none	0.0001083393094451
S042	T065	TRUE	TRUE	0	0	1	1	none	7.24226462708e-05
S071	T065	TRUE	TRUE	0	0	1	1	none	9.61656658494e-05
S078	T065	TRUE	TRUE	0	0	1	1	none	7.52574494277e-05
S081	T065	TRUE	TRUE	0	0	1	1	none	7.27107401815e-05
S085	T065	TRUE	TRUE	0	0	1	1	none	0.0001019554851427
S087	T065	TRUE	TRUE	0	0	1	1	none	0.0001154668461911
S093	T065	TRUE	TRUE	0	0	1	1	none	9.04291271327e-05
S097	T065	TRUE	TRUE	0	0	1	1	none	7.14883430223e-05
S102	T065	TRUE	TRUE	0	0	1	1	none	0.0001061993279417
S106	T065	TRUE	TRUE	0	0	1	1	none	7.03380274064e-05
S130	T065	TRUE	TRUE	0	0	1	1	none	0.0001163881489157
T009	T065	FALSE	FALSE	0	0	1	1	none	7.42214154602e-05
T010	T065	FALSE	FALSE	0	0	1	1	none	7.25814749185e-05
T013	T065	FALSE	FALSE	0	0	1	1	none	8.3163070183e-06
T014	T065	TRUE	TRUE	0	0	1	1	none	7.37625167791e-05
T020	T065	TRUE	TRUE	0	0	1	1	none	8.323188474e-06
T021	T065	FALSE	FALSE	0	0	1	1	none	7.41705001303e-05
T028	T065	TRUE	TRUE	0	0	1	1	none	5.37070779503e-05
T035a	T065	TRUE	TRUE	0	0	1	1	none	0.0001183988642174
T035b	T065	FALSE	FALSE	0	0	1	1	none	7.38267386639e-05
T040	T065	TRUE	TRUE	0	0	1	1	none	7.46527837751e-05
T056	T065	FALSE	FALSE	0	0	1	1	none	7.8458659883e-05
T059	T065	TRUE	TRUE	0	0	1	1	none	0.0001134230897744
S002	T069	TRUE	TRUE	0	0	1	1	none	0.0001054821024407
S007	T069	TRUE	TRUE	0	0	1	1	none	0.0001129649412574
S021	T069	TRUE	TRUE	0	0	1	1	none	0.0001087488417014
S024	T069	TRUE	TRUE	0	0	1	1	none	0.0001081939536787
S025	T069	TRUE	TRUE	0	0	1	1	none	0.0001103574205287
S026	T069	TRUE	TRUE	0	0	1	1	none	0.0001056002126985
S038	T069	TRUE	TRUE	0	0	1	1	none	0.000118323514641
S039	T069	TRUE	TRUE	0	0	1	1	none	0.0001080066366641
S040	T069	TRUE	TRUE	0	0	1	1	none	4.14284944884e-05
S042	T069	TRUE	TRUE	0	0	1	1	none	0.0001080066366641
S071	T069	TRUE	TRUE	0	0	1	1	none	2.32055438067e-05
S078	T069	TRUE	TRUE	0	0	1	1	none	0.000110841439821
S081	T069	TRUE	TRUE	0	0	1	1	none	0.0001082947305748
S085	T069	TRUE	TRUE	0	0	1	1	none	5.1566309056e-05
S087	T069	TRUE	TRUE	0	0	1	1	none	6.50776701044e-05
S093	T069	TRUE	TRUE	0	0	1	1	none	3.175908461e-05
S097	T069	TRUE	TRUE	0	0	1	1	none	0.0001070723334156
S102	T069	TRUE	TRUE	0	0	1	1	none	3.9288512985e-05
S106	T069	TRUE	TRUE	0	0	1	1	none	0.0001059220177997
S130	T069	TRUE	TRUE	0	0	1	1	none	6.5998972829e-05
T009	T069	FALSE	FALSE	0	0	1	1	none	0.0001098054058535
T010	T069	FALSE	FALSE	0	0	1	1	none	0.0001081654653118
T013	T069	FALSE	FALSE	0	0	1	1	none	0.0001250898619232
T014	T069	TRUE	TRUE	0	0	1	1	none	0.0001093465071724
T020	T069	TRUE	TRUE	0	0	1	1	none	0.0001213609521427
T021	T069	FALSE	FALSE	0	0	1	1	none	0.0001097544905236
T028	T069	TRUE	TRUE	0	0	1	1	none	0.0001118551608864
T035a	T069	TRUE	TRUE	0	0	1	1	none	6.80096881307e-05
T035b	T069	FALSE	FALSE	0	0	1	1	none	0.0001094107290572
T040	T069	TRUE	TRUE	0	0	1	1	none	0.0001102367741684
T056	T069	FALSE	FALSE	0	0	1	1	none	0.0001140426502763
T059	T069	TRUE	TRUE	0	0	1	1	none	4.65122748177e-05
T065	T069	TRUE	TRUE	0	0	1	1	none	0.0001181259459107
S002	T073	FALSE	FALSE	0	0	1	1	none	2.05532224739e-05
S007	T073	FALSE	FALSE	0	0	1	1	none	6.86657340106e-05
S021	T073	FALSE	FALSE	0	0	1	1	none	2.38199617346e-05
S024	T073	FALSE	FALSE	0	0	1	1	none	2.32650737119e-05
S025	T073	FALSE	FALSE	0	0	1	1	none	2.38798431285e-05
S026	T073	FALSE	FALSE	0	0	1	1	none	1.50921137183e-05
S038	T073	FALSE	FALSE	0	0	1	1	none	7.40243073942e-05
S039	T073	FALSE	FALSE	0	0	1	1	none	2.30777566973e-05
S040	T073	FALSE	FALSE	0	0	1	1	none	9.96240925916e-05
S042	T073	FALSE	FALSE	0	0	1	1	none	2.30777566973e-05
S071	T073	FALSE	FALSE	0	0	1	1	none	8.74504489959e-05
S078	T073	FALSE	FALSE	0	0	1	1	none	2.59125598542e-05
S081	T073	FALSE	FALSE	0	0	1	1	none	2.3365850608e-05
S085	T073	FALSE	FALSE	0	0	1	1	none	9.32402682892e-05
S087	T073	FALSE	FALSE	0	0	1	1	none	0.0001067516293376
S093	T073	FALSE	FALSE	0	0	1	1	none	8.17139102792e-05
S097	T073	FALSE	FALSE	0	0	1	1	none	2.05947560154e-05
S102	T073	FALSE	FALSE	0	0	1	1	none	9.74841110882e-05
S106	T073	FALSE	FALSE	0	0	1	1	none	2.09931378329e-05
S130	T073	FALSE	FALSE	0	0	1	1	none	0.0001076729320622
T009	T073	TRUE	TRUE	0	0	1	1	none	4.1304680325e-06
T010	T073	FALSE	FALSE	0	0	1	1	none	3.7357912362e-06
T013	T073	FALSE	FALSE	0	0	1	1	none	8.07906546764e-05
T014	T073	FALSE	FALSE	0	0	1	1	none	2.44176272056e-05
T020	T073	FALSE	FALSE	0	0	1	1	none	7.70617448959e-05
T021	T073	TRUE	TRUE	0	0	1	1	none	1.5890252118e-06
T028	T073	FALSE	FALSE	0	0	1	1	none	6.75559536396e-05
T035a	T073	FALSE	FALSE	0	0	1	1	none	0.0001096836473639
T035b	T073	FALSE	FALSE	0	0	1	1	none	4.9810549816e-06
T040	T073	FALSE	FALSE	0	0	1	1	none	2.53078942016e-05
T056	T073	FALSE	FALSE	0	0	1	1	none	8.3677124553e-06
T059	T073	FALSE	FALSE	0	0	1	1	none	0.0001047078729209
T065	T073	FALSE	FALSE	0	0	1	1	none	7.38267386639e-05
T069	T073	FALSE	FALSE	0	0	1	1	none	0.0001094107290572
S002	T075	TRUE	TRUE	0	0	1	1	none	6.20991085871e-05
S007	T075	TRUE	TRUE	0	0	1	1	none	6.8015492421e-05
S021	T075	TRUE	TRUE	0	0	1	1	none	6.53658478478e-05
S024	T075	TRUE	TRUE	0	0	1	1	none	6.48109598251e-05
S025	T075	TRUE	TRUE	0	0	1	1	none	6.69744266751e-05
S026	T075	TRUE	TRUE	0	0	1	1	none	6.22172188449e-05
S038	T075	TRUE	TRUE	0	0	1	1	none	7.33740658046e-05
S039	T075	TRUE	TRUE	0	0	1	1	none	6.46236428105e-05
S040	T075	TRUE	TRUE	0	0	1	1	none	0.0001005403059848
S042	T075	TRUE	TRUE	0	0	1	1	none	6.46236428105e-05
S071	T075	TRUE	TRUE	0	0	1	1	none	8.83666623891e-05
S078	T075	TRUE	TRUE	0	0	1	1	none	6.74584459674e-05
S081	T075	TRUE	TRUE	0	0	1	1	none	6.49117367212e-05
S085	T075	TRUE	TRUE	0	0	1	1	none	9.41564816824e-05
S087	T075	TRUE	TRUE	0	0	1	1	none	0.0001076678427308
S093	T075	TRUE	TRUE	0	0	1	1	none	8.26301236724e-05
S097	T075	TRUE	TRUE	0	0	1	1	none	6.3689339562e-05
S102	T075	TRUE	TRUE	0	0	1	1	none	9.84003244814e-05
S106	T075	TRUE	TRUE	0	0	1	1	none	6.25390239461e-05
S130	T075	TRUE	TRUE	0	0	1	1	none	0.0001085891454554
T009	T075	FALSE	FALSE	0	0	1	1	none	6.64224119999e-05
T010	T075	FALSE	FALSE	0	0	1	1	none	6.47824714582e-05
T013	T075	FALSE	FALSE	0	0	1	1	none	8.01404130868e-05
T014	T075	TRUE	TRUE	0	0	1	1	none	6.59635133188e-05
T020	T075	TRUE	TRUE	0	0	1	1	none	7.64115033063e-05
T021	T075	FALSE	FALSE	0	0	1	1	none	6.637149667e-05
T028	T075	TRUE	TRUE	0	0	1	1	none	6.690571205e-05
T035a	T075	TRUE	TRUE	0	0	1	1	none	0.0001105998607571
T035b	T075	FALSE	FALSE	0	0	1	1	none	6.60277352036e-05
T040	T075	TRUE	TRUE	0	0	1	1	none	6.68537803148e-05
T056	T075	FALSE	FALSE	0	0	1	1	none	7.06596564227e-05
T059	T075	TRUE	TRUE	0	0	1	1	none	0.0001056240863141
T065	T075	TRUE	TRUE	0	0	1	1	none	7.31764970743e-05
T069	T075	TRUE	TRUE	0	0	1	1	none	0.0001103269424504
T073	T075	FALSE	FALSE	0	0	1	1	none	6.60277352036e-05
S002	T077	FALSE	FALSE	0	0	1	1	none	1.99305906012e-05
S007	T077	FALSE	FALSE	0	0	1	1	none	6.80431021379e-05
S021	T077	FALSE	FALSE	0	0	1	1	none	2.31973298619e-05
S024	T077	FALSE	FALSE	0	0	1	1	none	2.26424418392e-05
S025	T077	FALSE	FALSE	0	0	1	1	none	2.32572112558e-05
S026	T077	FALSE	FALSE	0	0	1	1	none	1.44694818456e-05
S038	T077	FALSE	FALSE	0	0	1	1	none	7.34016755215e-05
S039	T077	FALSE	FALSE	0	0	1	1	none	2.24551248246e-05
S040	T077	FALSE	FALSE	0	0	1	1	none	9.90014607189e-05
S042	T077	FALSE	FALSE	0	0	1	1	none	2.24551248246e-05
S071	T077	FALSE	FALSE	0	0	1	1	none	8.68278171232e-05
S078	T077	FALSE	FALSE	0	0	1	1	none	2.52899279815e-05
S081	T077	FALSE	FALSE	0	0	1	1	none	2.27432187353e-05
S085	T077	FALSE	FALSE	0	0	1	1	none	9.26176364165e-05
S087	T077	FALSE	FALSE	0	0	1	1	none	0.0001061289974649
S093	T077	FALSE	FALSE	0	0	1	1	none	8.10912784065e-05
S097	T077	FALSE	FALSE	0	0	1	1	none	1.99721241427e-05
S102	T077	FALSE	FALSE	0	0	1	1	none	9.68614792155e-05
S106	T077	FALSE	FALSE	0	0	1	1	none	2.03705059602e-05
S130	T077	FALSE	FALSE	0	0	1	1	none	0.0001070503001895
T009	T077	TRUE	TRUE	0	0	1	1	none	3.5078361598e-06
T010	T077	FALSE	FALSE	0	0	1	1	none	3.1131593635e-06
T013	T077	FALSE	FALSE	0	0	1	1	none	8.01680228037e-05
T014	T077	FALSE	FALSE	0	0	1	1	none	2.37949953329e-05
T020	T077	FALSE	FALSE	0	0	1	1	none	7.64391130232e-05
T021	T077	TRUE	TRUE	0	0	1	1	none	2.2116570845e-06
T028	T077	FALSE	FALSE	0	0	1	1	none	6.69333217669e-05
T035a	T077	FALSE	FALSE	0	0	1	1	none	0.0001090610154912
T035b	T077	FALSE	FALSE	0	0	1	1	none	4.3584231089e-06
T040	T077	FALSE	FALSE	0	0	1	1	none	2.46852623289e-05
T056	T077	FALSE	FALSE	0	0	1	1	none	7.7450805826e-06
T059	T077	FALSE	FALSE	0	0	1	1	none	0.0001040852410482
T065	T077	FALSE	FALSE	0	0	1	1	none	7.32041067912e-05
T069	T077	FALSE	FALSE	0	0	1	1	none	0.0001087880971845
T073	T077	TRUE	TRUE	0	0	1	1	none	1.8678956181e-06
T075	T077	FALSE	FALSE	0	0	1	1	none	6.54051033309e-05
S002	T087	FALSE	FALSE	0	0	1	1	none	2.07719407947e-05
S007	T087	FALSE	FALSE	0	0	1	1	none	6.88844523314e-05
S021	T087	FALSE	FALSE	0	0	1	1	none	2.40386800554e-05
S024	T087	FALSE	FALSE	0	0	1	1	none	2.34837920327e-05
S025	T087	FALSE	FALSE	0	0	1	1	none	2.40985614493e-05
S026	T087	FALSE	FALSE	0	0	1	1	none	1.53108320391e-05
S038	T087	FALSE	FALSE	0	0	1	1	none	7.4243025715e-05
S039	T087	FALSE	FALSE	0	0	1	1	none	2.32964750181e-05
S040	T087	FALSE	FALSE	0	0	1	1	none	9.98428109124e-05
S042	T087	FALSE	FALSE	0	0	1	1	none	2.32964750181e-05
S071	T087	FALSE	FALSE	0	0	1	1	none	8.76691673167e-05
S078	T087	FALSE	FALSE	0	0	1	1	none	2.6131278175e-05
S081	T087	FALSE	FALSE	0	0	1	1	none	2.35845689288e-05
S085	T087	FALSE	FALSE	0	0	1	1	none	9.345898661e-05
S087	T087	FALSE	FALSE	0	0	1	1	none	0.0001069703476584
S093	T087	FALSE	FALSE	0	0	1	1	none	8.19326286e-05
S097	T087	FALSE	FALSE	0	0	1	1	none	2.08134743362e-05
S102	T087	FALSE	FALSE	0	0	1	1	none	9.7702829409e-05
S106	T087	FALSE	FALSE	0	0	1	1	none	2.12118561537e-05
S130	T087	FALSE	FALSE	0	0	1	1	none	0.000107891650383
T009	T087	FALSE	FALSE	0	0	1	1	none	5.5944500987e-06
T010	T087	FALSE	FALSE	0	0	1	1	none	2.7092458116e-06
T013	T087	FALSE	FALSE	0	0	1	1	none	8.10093729972e-05
T014	T087	FALSE	FALSE	0	0	1	1	none	2.46363455264e-05
T020	T087	FALSE	FALSE	0	0	1	1	none	7.72804632167e-05
T021	T087	FALSE	FALSE	0	0	1	1	none	5.5435347688e-06
T028	T087	FALSE	FALSE	0	0	1	1	none	6.77746719604e-05
T035a	T087	FALSE	FALSE	0	0	1	1	none	0.0001099023656847
T035b	T087	TRUE	TRUE	0	0	1	1	none	1.4639820662e-06
T040	T087	FALSE	FALSE	0	0	1	1	none	2.55266125224e-05
T056	T087	FALSE	FALSE	0	0	1	1	none	9.8316945215e-06
T059	T087	FALSE	FALSE	0	0	1	1	none	0.0001049265912417
T065	T087	FALSE	FALSE	0	0	1	1	none	7.40454569847e-05
T069	T087	FALSE	FALSE	0	0	1	1	none	0.000109629447378
T073	T087	FALSE	FALSE	0	0	1	1	none	5.1997733024e-06
T075	T087	FALSE	FALSE	0	0	1	1	none	6.62464535244e-05
T077	T087	FALSE	FALSE	0	0	1	1	none	4.5771414297e-06
S002	T092	TRUE	TRUE	0	0	1	1	none	5.09686584591e-05
S007	T092	TRUE	TRUE	0	0	1	1	none	2.0730830765e-05
S021	T092	TRUE	TRUE	0	0	1	1	none	5.42353977198e-05
S024	T092	TRUE	TRUE	0	0	1	1	none	5.36805096971e-05
S025	T092	TRUE	TRUE	0	0	1	1	none	5.58439765471e-05
S026	T092	TRUE	TRUE	0	0	1	1	none	5.10867687169e-05
S038	T092	TRUE	TRUE	0	0	1	1	none	4.12459781166e-05
S039	T092	TRUE	TRUE	0	0	1	1	none	5.34931926825e-05
S040	T092	TRUE	TRUE	0	0	1	1	none	8.94098558568e-05
S042	T092	TRUE	TRUE	0	0	1	1	none	5.34931926825e-05
S071	T092	TRUE	TRUE	0	0	1	1	none	7.72362122611e-05
S078	T092	TRUE	TRUE	0	0	1	1	none	5.63279958394e-05
S081	T092	TRUE	TRUE	0	0	1	1	none	5.37812865932e-05
S085	T092	TRUE	TRUE	0	0	1	1	none	8.30260315544e-05
S087	T092	TRUE	TRUE	0	0	1	1	none	9.65373926028e-05
S093	T092	TRUE	TRUE	0	0	1	1	none	7.14996735444e-05
S097	T092	TRUE	TRUE	0	0	1	1	none	5.2558889434e-05
S102	T092	TRUE	TRUE	0	0	1	1	none	8.72698743534e-05
S106	T092	TRUE	TRUE	0	0	1	1	none	5.14085738181e-05
S130	T092	TRUE	TRUE	0	0	1	1	none	9.74586953274e-05
T009	T092	FALSE	FALSE	0	0	1	1	none	5.52919618719e-05
T010	T092	FALSE	FALSE	0	0	1	1	none	5.36520213302e-05
T013	T092	FALSE	FALSE	0	0	1	1	none	4.80123253988e-05
T014	T092	TRUE	TRUE	0	0	1	1	none	5.48330631908e-05
T020	T092	TRUE	TRUE	0	0	1	1	none	4.42834156183e-05
T021	T092	FALSE	FALSE	0	0	1	1	none	5.5241046542e-05
T028	T092	TRUE	TRUE	0	0	1	1	none	1.6623562696e-05
T035a	T092	TRUE	TRUE	0	0	1	1	none	9.94694106291e-05
T035b	T092	FALSE	FALSE	0	0	1	1	none	5.48972850756e-05
T040	T092	TRUE	TRUE	0	0	1	1	none	5.57233301868e-05
T056	T092	FALSE	FALSE	0	0	1	1	none	5.95292062947e-05
T059	T092	TRUE	TRUE	0	0	1	1	none	9.44936361861e-05
T065	T092	TRUE	TRUE	0	0	1	1	none	4.10484093863e-05
T069	T092	TRUE	TRUE	0	0	1	1	none	9.91964923224e-05
T073	T092	FALSE	FALSE	0	0	1	1	none	5.48972850756e-05
T075	T092	TRUE	TRUE	0	0	1	1	none	5.4247043486e-05
T077	T092	FALSE	FALSE	0	0	1	1	none	5.42746532029e-05
T087	T092	FALSE	FALSE	0	0	1	1	none	5.51160033964e-05
S002	T095	TRUE	TRUE	0	0	1	1	none	0.0001034621218529
S007	T095	TRUE	TRUE	0	0	1	1	none	0.0001109449606696
S021	T095	TRUE	TRUE	0	0	1	1	none	0.0001067288611136
S024	T095	TRUE	TRUE	0	0	1	1	none	0.0001061739730909
S025	T095	TRUE	TRUE	0	0	1	1	none	0.0001083374399409
S026	T095	TRUE	TRUE	0	0	1	1	none	0.0001035802321107
S038	T095	TRUE	TRUE	0	0	1	1	none	0.0001163035340532
S039	T095	TRUE	TRUE	0	0	1	1	none	0.0001059866560763
S040	T095	TRUE	TRUE	0	0	1	1	none	5.59301527706e-05
S042	T095	TRUE	TRUE	0	0	1	1	none	0.0001059866560763
S071	T095	TRUE	TRUE	0	0	1	1	none	4.37565091749e-05
S078	T095	TRUE	TRUE	0	0	1	1	none	0.0001088214592332
S081	T095	TRUE	TRUE	0	0	1	1	none	0.000106274749987
S085	T095	TRUE	TRUE	0	0	1	1	none	2.97339323542e-05
S087	T095	TRUE	TRUE	0	0	1	1	none	1.8843828772e-06
S093	T095	TRUE	TRUE	0	0	1	1	none	3.80199704582e-05
S097	T095	TRUE	TRUE	0	0	1	1	none	0.0001050523528278
S102	T095	TRUE	TRUE	0	0	1	1	none	5.37901712672e-05
S106	T095	TRUE	TRUE	0	0	1	1	none	0.0001039020372119
S130	T095	TRUE	TRUE	0	0	1	1	none	1.5604218564e-06
T009	T095	FALSE	FALSE	0	0	1	1	none	0.0001077854252657
T010	T095	FALSE	FALSE	0	0	1	1	none	0.000106145484724
T013	T095	FALSE	FALSE	0	0	1	1	none	0.0001230698813354
T014	T095	TRUE	TRUE	0	0	1	1	none	0.0001073265265846
T020	T095	TRUE	TRUE	0	0	1	1	none	0.0001193409715549
T021	T095	FALSE	FALSE	0	0	1	1	none	0.0001077345099358
T028	T095	TRUE	TRUE	0	0	1	1	none	0.0001098351802986
T035a	T095	TRUE	TRUE	0	0	1	1	none	6.0616646489e-06
T035b	T095	FALSE	FALSE	0	0	1	1	none	0.0001073907484694
T040	T095	TRUE	TRUE	0	0	1	1	none	0.0001082167935806
T056	T095	FALSE	FALSE	0	0	1	1	none	0.0001120226696885
T059	T095	TRUE	TRUE	0	0	1	1	none	6.10139330999e-05
T065	T095	TRUE	TRUE	0	0	1	1	none	0.0001161059653229
T069	T095	TRUE	TRUE	0	0	1	1	none	6.57167892362e-05
T073	T095	FALSE	FALSE	0	0	1	1	none	0.0001073907484694
T075	T095	TRUE	TRUE	0	0	1	1	none	0.0001083069618626
T077	T095	FALSE	FALSE	0	0	1	1	none	0.0001067681165967
T087	T095	FALSE	FALSE	0	0	1	1	none	0.0001076094667902
T092	T095	TRUE	TRUE	0	0	1	1	none	9.71765117346e-05
S002	T099a	TRUE	TRUE	0	0	1	1	none	0.0001033666550024
S007	T099a	TRUE	TRUE	0	0	1	1	none	0.0001108494938191
S021	T099a	TRUE	TRUE	0	0	1	1	none	0.0001066333942631
S024	T099a	TRUE	TRUE	0	0	1	1	none	0.0001060785062404
S025	T099a	TRUE	TRUE	0	0	1	1	none	0.0001082419730904
S026	T099a	TRUE	TRUE	0	0	1	1	none	0.0001034847652602
S038	T099a	TRUE	TRUE	0	0	1	1	none	0.0001162080672027
S039	T099a	TRUE	TRUE	0	0	1	1	none	0.0001058911892258
S040	T099a	TRUE	TRUE	0	0	1	1	none	5.58346859201e-05
S042	T099a	TRUE	TRUE	0	0	1	1	none	0.0001058911892258
S071	T099a	TRUE	TRUE	0	0	1	1	none	4.36610423244e-05
S078	T099a	TRUE	TRUE	0	0	1	1	none	0.0001087259923827
S081	T099a	TRUE	TRUE	0	0	1	1	none	0.0001061792831365
S085	T099a	TRUE	TRUE	0	0	1	1	none	2.96384655037e-05
S087	T099a	TRUE	TRUE	0	0	1	1	none	3.0341797721e-06
S093	T099a	TRUE	TRUE	0	0	1	1	none	3.79245036077e-05
S097	T099a	TRUE	TRUE	0	0	1	1	none	0.0001049568859773
S102	T099a	TRUE	TRUE	0	0	1	1	none	5.36947044167e-05
S106	T099a	TRUE	TRUE	0	0	1	1	none	0.0001038065703614
S130	T099a	TRUE	TRUE	0	0	1	1	none	3.9554824967e-06
T009	T099a	FALSE	FALSE	0	0	1	1	none	0.0001076899584152
T010	T099a	FALSE	FALSE	0	0	1	1	none	0.0001060500178735
T013	T099a	FALSE	FALSE	0	0	1	1	none	0.0001229744144849
T014	T099a	TRUE	TRUE	0	0	1	1	none	0.0001072310597341
T020	T099a	TRUE	TRUE	0	0	1	1	none	0.0001192455047044
T021	T099a	FALSE	FALSE	0	0	1	1	none	0.0001076390430853
T028	T099a	TRUE	TRUE	0	0	1	1	none	0.0001097397134481
T035a	T099a	TRUE	TRUE	0	0	1	1	none	4.720934053e-06
T035b	T099a	FALSE	FALSE	0	0	1	1	none	0.0001072952816189
T040	T099a	TRUE	TRUE	0	0	1	1	none	0.0001081213267301
T056	T099a	FALSE	FALSE	0	0	1	1	none	0.000111927202838
T059	T099a	TRUE	TRUE	0	0	1	1	none	6.09184662494e-05
T065	T099a	TRUE	TRUE	0	0	1	1	none	0.0001160104984724
T069	T099a	TRUE	TRUE	0	0	1	1	none	6.56213223857e-05
T073	T099a	FALSE	FALSE	0	0	1	1	none	0.0001072952816189
T075	T099a	TRUE	TRUE	0	0	1	1	none	0.0001082114950121
T077	T099a	FALSE	FALSE	0	0	1	1	none	0.0001066726497462
T087	T099a	FALSE	FALSE	0	0	1	1	none	0.0001075139999397
T092	T099a	TRUE	TRUE	0	0	1	1	none	9.70810448841e-05
T095	T099a	TRUE	TRUE	0	0	1	1	none	3.6732989039e-06
S002	T102	FALSE	FALSE	0	0	1	1	none	0.0001079785946014
S007	T102	FALSE	FALSE	0	0	1	1	none	0.0001154614334181
S021	T102	FALSE	FALSE	0	0	1	1	none	0.0001112453338621
S024	T102	FALSE	FALSE	0	0	1	1	none	0.0001106904458394
S025	T102	FALSE	FALSE	0	0	1	1	none	0.0001128539126894
S026	T102	FALSE	FALSE	0	0	1	1	none	0.0001080967048592
S038	T102	FALSE	FALSE	0	0	1	1	none	0.0001208200068017
S039	T102	FALSE	FALSE	0	0	1	1	none	0.0001105031288248
S040	T102	FALSE	FALSE	0	0	1	1	none	6.04466255191e-05
S042	T102	FALSE	FALSE	0	0	1	1	none	0.0001105031288248
S071	T102	FALSE	FALSE	0	0	1	1	none	4.82729819234e-05
S078	T102	FALSE	FALSE	0	0	1	1	none	0.0001133379319817
S081	T102	FALSE	FALSE	0	0	1	1	none	0.0001107912227355
S085	T102	FALSE	FALSE	0	0	1	1	none	3.42504051027e-05
S087	T102	FALSE	FALSE	0	0	1	1	none	6.4008556257e-06
S093	T102	FALSE	FALSE	0	0	1	1	none	4.25364432067e-05
S097	T102	FALSE	FALSE	0	0	1	1	none	0.0001095688255763
S102	T102	FALSE	FALSE	0	0	1	1	none	5.83066440157e-05
S106	T102	FALSE	FALSE	0	0	1	1	none	0.0001084185099604
S130	T102	FALSE	FALSE	0	0	1	1	none	6.0768946049e-06
T009	T102	FALSE	FALSE	0	0	1	1	none	0.0001123018980142
T010	T102	FALSE	FALSE	0	0	1	1	none	0.0001106619574725
T013	T102	FALSE	FALSE	0	0	1	1	none	0.0001275863540839
T014	T102	FALSE	FALSE	0	0	1	1	none	0.0001118429993331
T020	T102	FALSE	FALSE	0	0	1	1	none	0.0001238574443034
T021	T102	FALSE	FALSE	0	0	1	1	none	0.0001122509826843
T028	T102	FALSE	FALSE	0	0	1	1	none	0.0001143516530471
T035a	T102	FALSE	FALSE	0	0	1	1	none	1.05781373974e-05
T035b	T102	FALSE	FALSE	0	0	1	1	none	0.0001119072212179
T040	T102	FALSE	FALSE	0	0	1	1	none	0.0001127332663291
T056	T102	FALSE	FALSE	0	0	1	1	none	0.000116539142437
T059	T102	FALSE	FALSE	0	0	1	1	none	6.55304058484e-05
T065	T102	FALSE	FALSE	0	0	1	1	none	0.0001206224380714
T069	T102	FALSE	FALSE	0	0	1	1	none	7.02332619847e-05
T073	T102	FALSE	FALSE	0	0	1	1	none	0.0001119072212179
T075	T102	FALSE	FALSE	0	0	1	1	none	0.0001128234346111
T077	T102	FALSE	FALSE	0	0	1	1	none	0.0001112845893452
T087	T102	FALSE	FALSE	0	0	1	1	none	0.0001121259395387
T092	T102	FALSE	FALSE	0	0	1	1	none	0.0001016929844831
T095	T102	TRUE	TRUE	1	0	1	1	anc	6.226318727e-07
T099a	T102	FALSE	FALSE	0	0	1	1	none	8.1897716524e-06
S002	T104	FALSE	FALSE	0	0	1	1	none	5.27863882758e-05
S007	T104	FALSE	FALSE	0	0	1	1	none	2.25485605817e-05
S021	T104	FALSE	FALSE	0	0	1	1	none	5.60531275365e-05
S024	T104	FALSE	FALSE	0	0	1	1	none	5.54982395138e-05
S025	T104	FALSE	FALSE	0	0	1	1	none	5.76617063638e-05
S026	T104	FALSE	FALSE	0	0	1	1	none	5.29044985336e-05
S038	T104	FALSE	FALSE	0	0	1	1	none	4.30637079333e-05
S039	T104	FALSE	FALSE	0	0	1	1	none	5.53109224992e-05
S040	T104	FALSE	FALSE	0	0	1	1	none	9.12275856735e-05
S042	T104	FALSE	FALSE	0	0	1	1	none	5.53109224992e-05
S071	T104	FALSE	FALSE	0	0	1	1	none	7.90539420778e-05
S078	T104	FALSE	FALSE	0	0	1	1	none	5.81457256561e-05
S081	T104	FALSE	FALSE	0	0	1	1	none	5.55990164099e-05
S085	T104	FALSE	FALSE	0	0	1	1	none	8.48437613711e-05
S087	T104	FALSE	FALSE	0	0	1	1	none	9.83551224195e-05
S093	T104	FALSE	FALSE	0	0	1	1	none	7.33174033611e-05
S097	T104	FALSE	FALSE	0	0	1	1	none	5.43766192507e-05
S102	T104	FALSE	FALSE	0	0	1	1	none	8.90876041701e-05
S106	T104	FALSE	FALSE	0	0	1	1	none	5.32263036348e-05
S130	T104	FALSE	FALSE	0	0	1	1	none	9.92764251441e-05
T009	T104	FALSE	FALSE	0	0	1	1	none	5.71096916886e-05
T010	T104	FALSE	FALSE	0	0	1	1	none	5.54697511469e-05
T013	T104	FALSE	FALSE	0	0	1	1	none	4.98300552155e-05
T014	T104	FALSE	FALSE	0	0	1	1	none	5.66507930075e-05
T020	T104	FALSE	FALSE	0	0	1	1	none	4.6101145435e-05
T021	T104	FALSE	FALSE	0	0	1	1	none	5.70587763587e-05
T028	T104	FALSE	FALSE	0	0	1	1	none	1.84412925127e-05
T035a	T104	FALSE	FALSE	0	0	1	1	none	0.0001012871404458
T035b	T104	FALSE	FALSE	0	0	1	1	none	5.67150148923e-05
T040	T104	FALSE	FALSE	0	0	1	1	none	5.75410600035e-05
T056	T104	FALSE	FALSE	0	0	1	1	none	6.13469361114e-05
T059	T104	FALSE	FALSE	0	0	1	1	none	9.63113660028e-05
T065	T104	FALSE	FALSE	0	0	1	1	none	4.2866139203e-05
T069	T104	FALSE	FALSE	0	0	1	1	none	0.0001010142221391
T073	T104	FALSE	FALSE	0	0	1	1	none	5.67150148923e-05
T075	T104	FALSE	FALSE	0	0	1	1	none	5.60647733027e-05
T077	T104	FALSE	FALSE	0	0	1	1	none	5.60923830196e-05
T087	T104	FALSE	FALSE	0	0	1	1	none	5.69337332131e-05
T092	T104	TRUE	TRUE	1	0	1	1	anc	6.226318727e-07
T095	T104	FALSE	FALSE	0	0	1	1	none	9.89942415513e-05
T099a	T104	FALSE	FALSE	0	0	1	1	none	9.88987747008e-05
T102	T104	FALSE	FALSE	0	0	1	1	none	0.0001035107142998
S002	T105	FALSE	FALSE	0	0	1	1	none	7.17660076655e-05
S007	T105	FALSE	FALSE	0	0	1	1	none	5.66847539394e-05
S021	T105	FALSE	FALSE	0	0	1	1	none	7.50327469262e-05
S024	T105	FALSE	FALSE	0	0	1	1	none	7.44778589035e-05
S025	T105	FALSE	FALSE	0	0	1	1	none	7.66413257535e-05
S026	T105	FALSE	FALSE	0	0	1	1	none	7.18841179233e-05
S038	T105	FALSE	FALSE	0	0	1	1	none	7.1536465904e-06
S039	T105	FALSE	FALSE	0	0	1	1	none	7.42905418889e-05
S040	T105	FALSE	FALSE	0	0	1	1	none	0.0001102072050632
S042	T105	FALSE	FALSE	0	0	1	1	none	7.42905418889e-05
S071	T105	FALSE	FALSE	0	0	1	1	none	9.80335614675e-05
S078	T105	FALSE	FALSE	0	0	1	1	none	7.71253450458e-05
S081	T105	FALSE	FALSE	0	0	1	1	none	7.45786357996e-05
S085	T105	FALSE	FALSE	0	0	1	1	none	0.0001038233807608
S087	T105	FALSE	FALSE	0	0	1	1	none	0.0001173347418092
S093	T105	FALSE	FALSE	0	0	1	1	none	9.22970227508e-05
S097	T105	FALSE	FALSE	0	0	1	1	none	7.33562386404e-05
S102	T105	FALSE	FALSE	0	0	1	1	none	0.0001080672235598
S106	T105	FALSE	FALSE	0	0	1	1	none	7.22059230245e-05
S130	T105	FALSE	FALSE	0	0	1	1	none	0.0001182560445338
T009	T105	FALSE	FALSE	0	0	1	1	none	7.60893110783e-05
T010	T105	FALSE	FALSE	0	0	1	1	none	7.44493705366e-05
T013	T105	FALSE	FALSE	0	0	1	1	none	1.01842026364e-05
T014	T105	FALSE	FALSE	0	0	1	1	none	7.56304123972e-05
T020	T105	FALSE	FALSE	0	0	1	1	none	1.01910840921e-05
T021	T105	FALSE	FALSE	0	0	1	1	none	7.60383957484e-05
T028	T105	FALSE	FALSE	0	0	1	1	none	5.55749735684e-05
T035a	T105	FALSE	FALSE	0	0	1	1	none	0.0001202667598355
T035b	T105	FALSE	FALSE	0	0	1	1	none	7.5694634282e-05
T040	T105	FALSE	FALSE	0	0	1	1	none	7.65206793932e-05
T056	T105	FALSE	FALSE	0	0	1	1	none	8.03265555011e-05
T059	T105	FALSE	FALSE	0	0	1	1	none	0.0001152909853925
T065	T105	TRUE	TRUE	1	0	1	1	anc	6.226318727e-07
T069	T105	FALSE	FALSE	0	0	1	1	none	0.0001199938415288
T073	T105	FALSE	FALSE	0	0	1	1	none	7.5694634282e-05
T075	T105	FALSE	FALSE	0	0	1	1	none	7.50443926924e-05
T077	T105	FALSE	FALSE	0	0	1	1	none	7.50720024093e-05
T087	T105	FALSE	FALSE	0	0	1	1	none	7.59133526028e-05
T092	T105	FALSE	FALSE	0	0	1	1	none	4.29163050044e-05
T095	T105	FALSE	FALSE	0	0	1	1	none	0.000117973860941
T099a	T105	FALSE	FALSE	0	0	1	1	none	0.0001178783940905
T102	T105	FALSE	FALSE	0	0	1	1	none	0.0001224903336895
T104	T105	FALSE	FALSE	0	0	1	1	none	4.47340348211e-05
S002	T107	FALSE	FALSE	0	0	1	1	none	0.0001073559627287
S007	T107	FALSE	FALSE	0	0	1	1	none	0.0001148388015454
S021	T107	FALSE	FALSE	0	0	1	1	none	0.0001106227019894
S024	T107	FALSE	FALSE	0	0	1	1	none	0.0001100678139667
S025	T107	FALSE	FALSE	0	0	1	1	none	0.0001122312808167
S026	T107	FALSE	FALSE	0	0	1	1	none	0.0001074740729865
S038	T107	FALSE	FALSE	0	0	1	1	none	0.000120197374929
S039	T107	FALSE	FALSE	0	0	1	1	none	0.0001098804969521
S040	T107	FALSE	FALSE	0	0	1	1	none	5.98239936464e-05
S042	T107	FALSE	FALSE	0	0	1	1	none	0.0001098804969521
S071	T107	FALSE	FALSE	0	0	1	1	none	4.76503500507e-05
S078	T107	FALSE	FALSE	0	0	1	1	none	0.000112715300109
S081	T107	FALSE	FALSE	0	0	1	1	none	0.0001101685908628
S085	T107	FALSE	FALSE	0	0	1	1	none	3.362777323e-05
S087	T107	FALSE	FALSE	0	0	1	1	none	5.778223753e-06
S093	T107	FALSE	FALSE	0	0	1	1	none	4.1913811334e-05
S097	T107	FALSE	FALSE	0	0	1	1	none	0.0001089461937036
S102	T107	FALSE	FALSE	0	0	1	1	none	5.7684012143e-05
S106	T107	FALSE	FALSE	0	0	1	1	none	0.0001077958780877
S130	T107	FALSE	FALSE	0	0	1	1	none	5.4542627322e-06
T009	T107	FALSE	FALSE	0	0	1	1	none	0.0001116792661415
T010	T107	FALSE	FALSE	0	0	1	1	none	0.0001100393255998
T013	T107	FALSE	FALSE	0	0	1	1	none	0.0001269637222112
T014	T107	FALSE	FALSE	0	0	1	1	none	0.0001112203674604
T020	T107	FALSE	FALSE	0	0	1	1	none	0.0001232348124307
T021	T107	FALSE	FALSE	0	0	1	1	none	0.0001116283508116
T028	T107	FALSE	FALSE	0	0	1	1	none	0.0001137290211744
T035a	T107	FALSE	FALSE	0	0	1	1	none	9.9555055247e-06
T035b	T107	FALSE	FALSE	0	0	1	1	none	0.0001112845893452
T040	T107	FALSE	FALSE	0	0	1	1	none	0.0001121106344564
T056	T107	FALSE	FALSE	0	0	1	1	none	0.0001159165105643
T059	T107	FALSE	FALSE	0	0	1	1	none	6.49077739757e-05
T065	T107	FALSE	FALSE	0	0	1	1	none	0.0001199998061987
T069	T107	FALSE	FALSE	0	0	1	1	none	6.9610630112e-05
T073	T107	FALSE	FALSE	0	0	1	1	none	0.0001112845893452
T075	T107	FALSE	FALSE	0	0	1	1	none	0.0001122008027384
T077	T107	FALSE	FALSE	0	0	1	1	none	0.0001106619574725
T087	T107	FALSE	FALSE	0	0	1	1	none	0.000111503307666
T092	T107	FALSE	FALSE	0	0	1	1	none	0.0001010703526104
T095	T107	TRUE	TRUE	1	0	1	1	anc	6.226318727e-07
T099a	T107	FALSE	FALSE	0	0	1	1	none	7.5671397797e-06
T102	T107	FALSE	FALSE	0	0	1	1	none	4.3584231089e-06
T104	T107	FALSE	FALSE	0	0	1	1	none	0.0001028880824271
T105	T107	FALSE	FALSE	0	0	1	1	none	0.0001218677018168
S002	T126	TRUE	TRUE	0	0	1	1	none	0.0001178718386737
S007	T126	TRUE	TRUE	0	0	1	1	none	0.0001253546774904
S021	T126	TRUE	TRUE	0	0	1	1	none	0.0001211385779344
S024	T126	TRUE	TRUE	0	0	1	1	none	0.0001205836899117
S025	T126	TRUE	TRUE	0	0	1	1	none	0.0001227471567617
S026	T126	TRUE	TRUE	0	0	1	1	none	0.0001179899489315
S038	T126	TRUE	TRUE	0	0	1	1	none	0.000130713250874
S039	T126	TRUE	TRUE	0	0	1	1	none	0.0001203963728971
S040	T126	TRUE	TRUE	0	0	1	1	none	5.38182307214e-05
S042	T126	TRUE	TRUE	0	0	1	1	none	0.0001203963728971
S071	T126	TRUE	TRUE	0	0	1	1	none	3.55952800397e-05
S078	T126	TRUE	TRUE	0	0	1	1	none	0.000123231176054
S081	T126	TRUE	TRUE	0	0	1	1	none	0.0001206844668078
S085	T126	TRUE	TRUE	0	0	1	1	none	6.3956045289e-05
S087	T126	TRUE	TRUE	0	0	1	1	none	7.74674063374e-05
S093	T126	TRUE	TRUE	0	0	1	1	none	4.4148820843e-05
S097	T126	TRUE	TRUE	0	0	1	1	none	0.0001194620696486
S102	T126	TRUE	TRUE	0	0	1	1	none	5.1678249218e-05
S106	T126	TRUE	TRUE	0	0	1	1	none	0.0001183117540327
S130	T126	TRUE	TRUE	0	0	1	1	none	7.8388709062e-05
T009	T126	FALSE	FALSE	0	0	1	1	none	0.0001221951420865
T010	T126	FALSE	FALSE	0	0	1	1	none	0.0001205552015448
T013	T126	FALSE	FALSE	0	0	1	1	none	0.0001374795981562
T014	T126	TRUE	TRUE	0	0	1	1	none	0.0001217362434054
T020	T126	TRUE	TRUE	0	0	1	1	none	0.0001337506883757
T021	T126	FALSE	FALSE	0	0	1	1	none	0.0001221442267566
T028	T126	TRUE	TRUE	0	0	1	1	none	0.0001242448971194
T035a	T126	TRUE	TRUE	0	0	1	1	none	8.03994243637e-05
T035b	T126	FALSE	FALSE	0	0	1	1	none	0.0001218004652902
T040	T126	TRUE	TRUE	0	0	1	1	none	0.0001226265104014
T056	T126	FALSE	FALSE	0	0	1	1	none	0.0001264323865093
T059	T126	TRUE	TRUE	0	0	1	1	none	5.89020110507e-05
T065	T126	TRUE	TRUE	0	0	1	1	none	0.0001305156821437
T069	T126	TRUE	TRUE	0	0	1	1	none	4.1137724173e-05
T073	T126	FALSE	FALSE	0	0	1	1	none	0.0001218004652902
T075	T126	TRUE	TRUE	0	0	1	1	none	0.0001227166786834
T077	T126	FALSE	FALSE	0	0	1	1	none	0.0001211778334175
T087	T126	FALSE	FALSE	0	0	1	1	none	0.000122019183611
T092	T126	TRUE	TRUE	0	0	1	1	none	0.0001115862285554
T095	T126	TRUE	TRUE	0	0	1	1	none	7.81065254692e-05
T099a	T126	TRUE	TRUE	0	0	1	1	none	7.80110586187e-05
T102	T126	FALSE	FALSE	0	0	1	1	none	8.26229982177e-05
T104	T126	FALSE	FALSE	0	0	1	1	none	0.0001134039583721
T105	T126	FALSE	FALSE	0	0	1	1	none	0.0001323835777618
T107	T126	FALSE	FALSE	0	0	1	1	none	8.2000366345e-05
S002	T156	FALSE	FALSE	0	0	1	1	none	7.39625736769e-05
S007	T156	FALSE	FALSE	0	0	1	1	none	5.88813199508e-05
S021	T156	FALSE	FALSE	0	0	1	1	none	7.72293129376e-05
S024	T156	FALSE	FALSE	0	0	1	1	none	7.66744249149e-05
S025	T156	FALSE	FALSE	0	0	1	1	none	7.88378917649e-05
S026	T156	FALSE	FALSE	0	0	1	1	none	7.40806839347e-05
S038	T156	FALSE	FALSE	0	0	1	1	none	1.07677717544e-05
S039	T156	FALSE	FALSE	0	0	1	1	none	7.64871079003e-05
S040	T156	FALSE	FALSE	0	0	1	1	none	0.0001124037710746
S042	T156	FALSE	FALSE	0	0	1	1	none	7.64871079003e-05
S071	T156	FALSE	FALSE	0	0	1	1	none	0.0001002301274789
S078	T156	FALSE	FALSE	0	0	1	1	none	7.93219110572e-05
S081	T156	FALSE	FALSE	0	0	1	1	none	7.6775201811e-05
S085	T156	FALSE	FALSE	0	0	1	1	none	0.0001060199467722
S087	T156	FALSE	FALSE	0	0	1	1	none	0.0001195313078206
S093	T156	FALSE	FALSE	0	0	1	1	none	9.44935887622e-05
S097	T156	FALSE	FALSE	0	0	1	1	none	7.55528046518e-05
S102	T156	FALSE	FALSE	0	0	1	1	none	0.0001102637895712
S106	T156	FALSE	FALSE	0	0	1	1	none	7.44024890359e-05
S130	T156	FALSE	FALSE	0	0	1	1	none	0.0001204526105452
T009	T156	FALSE	FALSE	0	0	1	1	none	7.82858770897e-05
T010	T156	FALSE	FALSE	0	0	1	1	none	7.6645936548e-05
T013	T156	FALSE	FALSE	0	0	1	1	none	1.75341190366e-05
T014	T156	FALSE	FALSE	0	0	1	1	none	7.78269784086e-05
T020	T156	FALSE	FALSE	0	0	1	1	none	1.38052092561e-05
T021	T156	FALSE	FALSE	0	0	1	1	none	7.82349617598e-05
T028	T156	FALSE	FALSE	0	0	1	1	none	5.77715395798e-05
T035a	T156	FALSE	FALSE	0	0	1	1	none	0.0001224633258469
T035b	T156	FALSE	FALSE	0	0	1	1	none	7.78912002934e-05
T040	T156	FALSE	FALSE	0	0	1	1	none	7.87172454046e-05
T056	T156	FALSE	FALSE	0	0	1	1	none	8.25231215125e-05
T059	T156	FALSE	FALSE	0	0	1	1	none	0.0001174875514039
T065	T156	FALSE	FALSE	0	0	1	1	none	1.05702030241e-05
T069	T156	FALSE	FALSE	0	0	1	1	none	0.0001221904075402
T073	T156	FALSE	FALSE	0	0	1	1	none	7.78912002934e-05
T075	T156	FALSE	FALSE	0	0	1	1	none	7.72409587038e-05
T077	T156	FALSE	FALSE	0	0	1	1	none	7.72685684207e-05
T087	T156	FALSE	FALSE	0	0	1	1	none	7.81099186142e-05
T092	T156	FALSE	FALSE	0	0	1	1	none	4.51128710158e-05
T095	T156	FALSE	FALSE	0	0	1	1	none	0.0001201704269524
T099a	T156	FALSE	FALSE	0	0	1	1	none	0.0001200749601019
T102	T156	FALSE	FALSE	0	0	1	1	none	0.0001246868997009
T104	T156	FALSE	FALSE	0	0	1	1	none	4.69306008325e-05
T105	T156	FALSE	FALSE	0	0	1	1	none	1.24380986422e-05
T107	T156	FALSE	FALSE	0	0	1	1	none	0.0001240642678282
T126	T156	FALSE	FALSE	0	0	1	1	none	0.0001345801437732
S002	T159a	TRUE	TRUE	0	0	1	1	none	1.74400631104e-05
S007	T159a	TRUE	TRUE	0	0	1	1	none	6.55525746471e-05
S021	T159a	TRUE	TRUE	0	0	1	1	none	2.07068023711e-05
S024	T159a	TRUE	TRUE	0	0	1	1	none	2.01519143484e-05
S025	T159a	TRUE	TRUE	0	0	1	1	none	2.0766683765e-05
S026	T159a	TRUE	TRUE	0	0	1	1	none	1.19789543548e-05
S038	T159a	TRUE	TRUE	0	0	1	1	none	7.09111480307e-05
S039	T159a	TRUE	TRUE	0	0	1	1	none	1.99645973338e-05
S040	T159a	TRUE	TRUE	0	0	1	1	none	9.65109332281e-05
S042	T159a	TRUE	TRUE	0	0	1	1	none	1.99645973338e-05
S071	T159a	TRUE	TRUE	0	0	1	1	none	8.43372896324e-05
S078	T159a	TRUE	TRUE	0	0	1	1	none	2.27994004907e-05
S081	T159a	TRUE	TRUE	0	0	1	1	none	2.02526912445e-05
S085	T159a	TRUE	TRUE	0	0	1	1	none	9.01271089257e-05
S087	T159a	TRUE	TRUE	0	0	1	1	none	0.0001036384699741
S093	T159a	TRUE	TRUE	0	0	1	1	none	7.86007509157e-05
S097	T159a	TRUE	TRUE	0	0	1	1	none	1.74815966519e-05
S102	T159a	TRUE	TRUE	0	0	1	1	none	9.43709517247e-05
S106	T159a	TRUE	TRUE	0	0	1	1	none	1.78799784694e-05
S130	T159a	TRUE	TRUE	0	0	1	1	none	0.0001045597726987
T009	T159a	TRUE	TRUE	0	1	1	1	desc	2.8852042871e-06
T010	T159a	TRUE	TRUE	0	1	1	1	desc	6.226318727e-07
T013	T159a	FALSE	FALSE	0	0	1	1	none	7.76774953129e-05
T014	T159a	TRUE	TRUE	0	0	1	1	none	2.13044678421e-05
T020	T159a	TRUE	TRUE	0	0	1	1	none	7.39485855324e-05
T021	T159a	TRUE	TRUE	0	1	1	1	desc	2.8342889572e-06
T028	T159a	TRUE	TRUE	0	0	1	1	none	6.44427942761e-05
T035a	T159a	TRUE	TRUE	0	0	1	1	none	0.0001065704880004
T035b	T159a	TRUE	TRUE	0	1	1	1	desc	1.2452637454e-06
T040	T159a	TRUE	TRUE	0	0	1	1	none	2.21947348381e-05
T056	T159a	FALSE	FALSE	0	1	1	1	desc	7.1224487099e-06
T059	T159a	TRUE	TRUE	0	0	1	1	none	0.0001015947135574
T065	T159a	TRUE	TRUE	0	0	1	1	none	7.07135793004e-05
T069	T159a	TRUE	TRUE	0	0	1	1	none	0.0001062975696937
T073	T159a	TRUE	TRUE	0	1	1	1	desc	2.4905274908e-06
T075	T159a	TRUE	TRUE	0	0	1	1	none	6.29145758401e-05
T077	T159a	TRUE	TRUE	0	1	1	1	desc	1.8678956181e-06
T087	T159a	TRUE	TRUE	0	1	1	1	desc	1.4639820662e-06
T092	T159a	TRUE	TRUE	0	0	1	1	none	5.17841257121e-05
T095	T159a	TRUE	TRUE	0	0	1	1	none	0.0001042775891059
T099a	T159a	TRUE	TRUE	0	0	1	1	none	0.0001041821222554
T102	T159a	FALSE	FALSE	0	0	1	1	none	0.0001087940618544
T104	T159a	FALSE	FALSE	0	0	1	1	none	5.36018555288e-05
T105	T159a	FALSE	FALSE	0	0	1	1	none	7.25814749185e-05
T107	T159a	FALSE	FALSE	0	0	1	1	none	0.0001081714299817
T126	T159a	TRUE	TRUE	0	0	1	1	none	0.0001186873059267
T156	T159a	FALSE	FALSE	0	0	1	1	none	7.47780409299e-05
S002	T182	FALSE	FALSE	0	0	1	1	none	7.24622875533e-05
S007	T182	FALSE	FALSE	0	0	1	1	none	5.73810338272e-05
S021	T182	FALSE	FALSE	0	0	1	1	none	7.5729026814e-05
S024	T182	FALSE	FALSE	0	0	1	1	none	7.51741387913e-05
S025	T182	FALSE	FALSE	0	0	1	1	none	7.73376056413e-05
S026	T182	FALSE	FALSE	0	0	1	1	none	7.25803978111e-05
S038	T182	FALSE	FALSE	0	0	1	1	none	9.2674856308e-06
S039	T182	FALSE	FALSE	0	0	1	1	none	7.49868217767e-05
S040	T182	FALSE	FALSE	0	0	1	1	none	0.000110903484951
S042	T182	FALSE	FALSE	0	0	1	1	none	7.49868217767e-05
S071	T182	FALSE	FALSE	0	0	1	1	none	9.87298413553e-05
S078	T182	FALSE	FALSE	0	0	1	1	none	7.78216249336e-05
S081	T182	FALSE	FALSE	0	0	1	1	none	7.52749156874e-05
S085	T182	FALSE	FALSE	0	0	1	1	none	0.0001045196606486
S087	T182	FALSE	FALSE	0	0	1	1	none	0.000118031021697
S093	T182	FALSE	FALSE	0	0	1	1	none	9.29933026386e-05
S097	T182	FALSE	FALSE	0	0	1	1	none	7.40525185282e-05
S102	T182	FALSE	FALSE	0	0	1	1	none	0.0001087635034476
S106	T182	FALSE	FALSE	0	0	1	1	none	7.29022029123e-05
S130	T182	FALSE	FALSE	0	0	1	1	none	0.0001189523244216
T009	T182	FALSE	FALSE	0	0	1	1	none	7.67855909661e-05
T010	T182	FALSE	FALSE	0	0	1	1	none	7.51456504244e-05
T013	T182	FALSE	FALSE	0	0	1	1	none	1.6033832913e-05
T014	T182	FALSE	FALSE	0	0	1	1	none	7.6326692285e-05
T020	T182	FALSE	FALSE	0	0	1	1	none	1.23049231325e-05
T021	T182	FALSE	FALSE	0	0	1	1	none	7.67346756362e-05
T028	T182	FALSE	FALSE	0	0	1	1	none	5.62712534562e-05
T035a	T182	FALSE	FALSE	0	0	1	1	none	0.0001209630397233
T035b	T182	FALSE	FALSE	0	0	1	1	none	7.63909141698e-05
T040	T182	FALSE	FALSE	0	0	1	1	none	7.7216959281e-05
T056	T182	FALSE	FALSE	0	0	1	1	none	8.10228353889e-05
T059	T182	FALSE	FALSE	0	0	1	1	none	0.0001159872652803
T065	T182	FALSE	FALSE	0	0	1	1	none	9.0699169005e-06
T069	T182	FALSE	FALSE	0	0	1	1	none	0.0001206901214166
T073	T182	FALSE	FALSE	0	0	1	1	none	7.63909141698e-05
T075	T182	FALSE	FALSE	0	0	1	1	none	7.57406725802e-05
T077	T182	FALSE	FALSE	0	0	1	1	none	7.57682822971e-05
T087	T182	FALSE	FALSE	0	0	1	1	none	7.66096324906e-05
T092	T182	FALSE	FALSE	0	0	1	1	none	4.36125848922e-05
T095	T182	FALSE	FALSE	0	0	1	1	none	0.0001186701408288
T099a	T182	FALSE	FALSE	0	0	1	1	none	0.0001185746739783
T102	T182	FALSE	FALSE	0	0	1	1	none	0.0001231866135773
T104	T182	FALSE	FALSE	0	0	1	1	none	4.54303147089e-05
T105	T182	FALSE	FALSE	0	0	1	1	none	1.09378125186e-05
T107	T182	FALSE	FALSE	0	0	1	1	none	0.0001225639817046
T126	T182	FALSE	FALSE	0	0	1	1	none	0.0001330798576496
T156	T182	FALSE	FALSE	0	0	1	1	none	1.18891147846e-05
T159a	T182	FALSE	FALSE	0	0	1	1	none	7.32777548063e-05
S002	T188	TRUE	TRUE	0	0	1	1	none	6.54962095731e-05
S007	T188	TRUE	TRUE	0	0	1	1	none	3.5258381879e-05
S021	T188	TRUE	TRUE	0	0	1	1	none	6.87629488338e-05
S024	T188	TRUE	TRUE	0	0	1	1	none	6.82080608111e-05
S025	T188	TRUE	TRUE	0	0	1	1	none	7.03715276611e-05
S026	T188	TRUE	TRUE	0	0	1	1	none	6.56143198309e-05
S038	T188	TRUE	TRUE	0	0	1	1	none	5.57735292306e-05
S039	T188	TRUE	TRUE	0	0	1	1	none	6.80207437965e-05
S040	T188	TRUE	TRUE	0	0	1	1	none	0.0001039374069708
S042	T188	TRUE	TRUE	0	0	1	1	none	6.80207437965e-05
S071	T188	TRUE	TRUE	0	0	1	1	none	9.17637633751e-05
S078	T188	TRUE	TRUE	0	0	1	1	none	7.08555469534e-05
S081	T188	TRUE	TRUE	0	0	1	1	none	6.83088377072e-05
S085	T188	TRUE	TRUE	0	0	1	1	none	9.75535826684e-05
S087	T188	TRUE	TRUE	0	0	1	1	none	0.0001110649437168
S093	T188	TRUE	TRUE	0	0	1	1	none	8.60272246584e-05
S097	T188	TRUE	TRUE	0	0	1	1	none	6.7086440548e-05
S102	T188	TRUE	TRUE	0	0	1	1	none	0.0001017974254674
S106	T188	TRUE	TRUE	0	0	1	1	none	6.59361249321e-05
S130	T188	TRUE	TRUE	0	0	1	1	none	0.0001119862464414
T009	T188	FALSE	FALSE	0	0	1	1	none	6.98195129859e-05
T010	T188	FALSE	FALSE	0	0	1	1	none	6.81795724442e-05
T013	T188	FALSE	FALSE	0	0	1	1	none	6.25398765128e-05
T014	T188	TRUE	TRUE	0	0	1	1	none	6.93606143048e-05
T020	T188	TRUE	TRUE	0	0	1	1	none	5.88109667323e-05
T021	T188	FALSE	FALSE	0	0	1	1	none	6.9768597656e-05
T028	T188	TRUE	TRUE	0	0	1	1	none	2.592562663e-05
T035a	T188	TRUE	TRUE	0	0	1	1	none	0.0001139969617431
T035b	T188	FALSE	FALSE	0	0	1	1	none	6.94248361896e-05
T040	T188	TRUE	TRUE	0	0	1	1	none	7.02508813008e-05
T056	T188	FALSE	FALSE	0	0	1	1	none	7.40567574087e-05
T059	T188	TRUE	TRUE	0	0	1	1	none	0.0001090211873001
T065	T188	TRUE	TRUE	0	0	1	1	none	5.55759605003e-05
T069	T188	TRUE	TRUE	0	0	1	1	none	0.0001137240434364
T073	T188	FALSE	FALSE	0	0	1	1	none	6.94248361896e-05
T075	T188	TRUE	TRUE	0	0	1	1	none	6.87745946e-05
T077	T188	FALSE	FALSE	0	0	1	1	none	6.88022043169e-05
T087	T188	FALSE	FALSE	0	0	1	1	none	6.96435545104e-05
T092	T188	TRUE	TRUE	0	0	1	1	none	1.8492445246e-05
T095	T188	TRUE	TRUE	0	0	1	1	none	0.0001117040628486
T099a	T188	TRUE	TRUE	0	0	1	1	none	0.0001116085959981
T102	T188	FALSE	FALSE	0	0	1	1	none	0.0001162205355971
T104	T188	FALSE	FALSE	0	0	1	1	none	2.03101750627e-05
T105	T188	FALSE	FALSE	0	0	1	1	none	5.74438561184e-05
T107	T188	FALSE	FALSE	0	0	1	1	none	0.0001155979037244
T126	T188	TRUE	TRUE	0	0	1	1	none	0.0001261137796694
T156	T188	FALSE	FALSE	0	0	1	1	none	5.96404221298e-05
T159a	T188	TRUE	TRUE	0	0	1	1	none	6.63116768261e-05
T182	T188	FALSE	FALSE	0	0	1	1	none	5.81401360062e-05
S002	T192	FALSE	FALSE	0	0	1	1	none	0.0001273212431986
S007	T192	FALSE	FALSE	0	0	1	1	none	0.0001348040820153
S021	T192	FALSE	FALSE	0	0	1	1	none	0.0001305879824593
S024	T192	FALSE	FALSE	0	0	1	1	none	0.0001300330944366
S025	T192	FALSE	FALSE	0	0	1	1	none	0.0001321965612866
S026	T192	FALSE	FALSE	0	0	1	1	none	0.0001274393534564
S038	T192	FALSE	FALSE	0	0	1	1	none	0.0001401626553989
S039	T192	FALSE	FALSE	0	0	1	1	none	0.000129845777422
S040	T192	FALSE	FALSE	0	0	1	1	none	6.32676352463e-05
S042	T192	FALSE	FALSE	0	0	1	1	none	0.000129845777422
S071	T192	FALSE	FALSE	0	0	1	1	none	4.50446845646e-05
S078	T192	FALSE	FALSE	0	0	1	1	none	0.0001326805805789
S081	T192	FALSE	FALSE	0	0	1	1	none	0.0001301338713327
S085	T192	FALSE	FALSE	0	0	1	1	none	7.34054498139e-05
S087	T192	FALSE	FALSE	0	0	1	1	none	8.69168108623e-05
S093	T192	FALSE	FALSE	0	0	1	1	none	5.35982253679e-05
S097	T192	FALSE	FALSE	0	0	1	1	none	0.0001289114741735
S102	T192	FALSE	FALSE	0	0	1	1	none	6.11276537429e-05
S106	T192	FALSE	FALSE	0	0	1	1	none	0.0001277611585576
S130	T192	FALSE	FALSE	0	0	1	1	none	8.78381135869e-05
T009	T192	FALSE	FALSE	0	0	1	1	none	0.0001316445466114
T010	T192	FALSE	FALSE	0	0	1	1	none	0.0001300046060697
T013	T192	FALSE	FALSE	0	0	1	1	none	0.0001469290026811
T014	T192	FALSE	FALSE	0	0	1	1	none	0.0001311856479303
T020	T192	FALSE	FALSE	0	0	1	1	none	0.0001432000929006
T021	T192	FALSE	FALSE	0	0	1	1	none	0.0001315936312815
T028	T192	FALSE	FALSE	0	0	1	1	none	0.0001336943016443
T035a	T192	FALSE	FALSE	0	0	1	1	none	8.98488288886e-05
T035b	T192	FALSE	FALSE	0	0	1	1	none	0.0001312498698151
T040	T192	FALSE	FALSE	0	0	1	1	none	0.0001320759149263
T056	T192	FALSE	FALSE	0	0	1	1	none	0.0001358817910342
T059	T192	FALSE	FALSE	0	0	1	1	none	6.83514155756e-05
T065	T192	FALSE	FALSE	0	0	1	1	none	0.0001399650866686
T069	T192	FALSE	FALSE	0	0	1	1	none	5.05871286979e-05
T073	T192	FALSE	FALSE	0	0	1	1	none	0.0001312498698151
T075	T192	FALSE	FALSE	0	0	1	1	none	0.0001321660832083
T077	T192	FALSE	FALSE	0	0	1	1	none	0.0001306272379424
T087	T192	FALSE	FALSE	0	0	1	1	none	0.0001314685881359
T092	T192	FALSE	FALSE	0	0	1	1	none	0.0001210356330803
T095	T192	FALSE	FALSE	0	0	1	1	none	8.75559299941e-05
T099a	T192	FALSE	FALSE	0	0	1	1	none	8.74604631436e-05
T102	T192	FALSE	FALSE	0	0	1	1	none	9.20724027426e-05
T104	T192	FALSE	FALSE	0	0	1	1	none	0.000122853362897
T105	T192	FALSE	FALSE	0	0	1	1	none	0.0001418329822867
T107	T192	FALSE	FALSE	0	0	1	1	none	9.14497708699e-05
T126	T192	TRUE	TRUE	1	0	1	1	anc	1.893330861e-06
T156	T192	FALSE	FALSE	0	0	1	1	none	0.0001440295482981
T159a	T192	FALSE	FALSE	0	0	1	1	none	0.0001281367104516
T182	T192	FALSE	FALSE	0	0	1	1	none	0.0001425292621745
T188	T192	FALSE	FALSE	0	0	1	1	none	0.0001355631841943
S002	T223	FALSE	FALSE	0	0	1	1	none	7.18396556806e-05
S007	T223	FALSE	FALSE	0	0	1	1	none	5.67584019545e-05
S021	T223	FALSE	FALSE	0	0	1	1	none	7.51063949413e-05
S024	T223	FALSE	FALSE	0	0	1	1	none	7.45515069186e-05
S025	T223	FALSE	FALSE	0	0	1	1	none	7.67149737686e-05
S026	T223	FALSE	FALSE	0	0	1	1	none	7.19577659384e-05
S038	T223	FALSE	FALSE	0	0	1	1	none	8.6448537581e-06
S039	T223	FALSE	FALSE	0	0	1	1	none	7.4364189904e-05
S040	T223	FALSE	FALSE	0	0	1	1	none	0.0001102808530783
S042	T223	FALSE	FALSE	0	0	1	1	none	7.4364189904e-05
S071	T223	FALSE	FALSE	0	0	1	1	none	9.81072094826e-05
S078	T223	FALSE	FALSE	0	0	1	1	none	7.71989930609e-05
S081	T223	FALSE	FALSE	0	0	1	1	none	7.46522838147e-05
S085	T223	FALSE	FALSE	0	0	1	1	none	0.0001038970287759
S087	T223	FALSE	FALSE	0	0	1	1	none	0.0001174083898243
S093	T223	FALSE	FALSE	0	0	1	1	none	9.23706707659e-05
S097	T223	FALSE	FALSE	0	0	1	1	none	7.34298866555e-05
S102	T223	FALSE	FALSE	0	0	1	1	none	0.0001081408715749
S106	T223	FALSE	FALSE	0	0	1	1	none	7.22795710396e-05
S130	T223	FALSE	FALSE	0	0	1	1	none	0.0001183296925489
T009	T223	FALSE	FALSE	0	0	1	1	none	7.61629590934e-05
T010	T223	FALSE	FALSE	0	0	1	1	none	7.45230185517e-05
T013	T223	FALSE	FALSE	0	0	1	1	none	1.54112010403e-05
T014	T223	FALSE	FALSE	0	0	1	1	none	7.57040604123e-05
T020	T223	FALSE	FALSE	0	0	1	1	none	1.16822912598e-05
T021	T223	FALSE	FALSE	0	0	1	1	none	7.61120437635e-05
T028	T223	FALSE	FALSE	0	0	1	1	none	5.56486215835e-05
T035a	T223	FALSE	FALSE	0	0	1	1	none	0.0001203404078506
T035b	T223	FALSE	FALSE	0	0	1	1	none	7.57682822971e-05
T040	T223	FALSE	FALSE	0	0	1	1	none	7.65943274083e-05
T056	T223	FALSE	FALSE	0	0	1	1	none	8.04002035162e-05
T059	T223	FALSE	FALSE	0	0	1	1	none	0.0001153646334076
T065	T223	FALSE	FALSE	0	0	1	1	none	8.4472850278e-06
T069	T223	FALSE	FALSE	0	0	1	1	none	0.0001200674895439
T073	T223	FALSE	FALSE	0	0	1	1	none	7.57682822971e-05
T075	T223	FALSE	FALSE	0	0	1	1	none	7.51180407075e-05
T077	T223	FALSE	FALSE	0	0	1	1	none	7.51456504244e-05
T087	T223	FALSE	FALSE	0	0	1	1	none	7.59870006179e-05
T092	T223	FALSE	FALSE	0	0	1	1	none	4.29899530195e-05
T095	T223	FALSE	FALSE	0	0	1	1	none	0.0001180475089561
T099a	T223	FALSE	FALSE	0	0	1	1	none	0.0001179520421056
T102	T223	FALSE	FALSE	0	0	1	1	none	0.0001225639817046
T104	T223	FALSE	FALSE	0	0	1	1	none	4.48076828362e-05
T105	T223	FALSE	FALSE	0	0	1	1	none	1.03151806459e-05
T107	T223	FALSE	FALSE	0	0	1	1	none	0.0001219413498319
T126	T223	FALSE	FALSE	0	0	1	1	none	0.0001324572257769
T156	T223	FALSE	FALSE	0	0	1	1	none	1.12664829119e-05
T159a	T223	FALSE	FALSE	0	0	1	1	none	7.26551229336e-05
T182	T223	FALSE	FALSE	0	0	1	1	none	3.1131593635e-06
T188	T223	FALSE	FALSE	0	0	1	1	none	5.75175041335e-05
T192	T223	FALSE	FALSE	0	0	1	1	none	0.0001419066303018
S002	T225	FALSE	FALSE	0	0	1	1	none	7.77193576381001e-05
S007	T225	FALSE	FALSE	0	0	1	1	none	6.2638103912e-05
S021	T225	FALSE	FALSE	0	0	1	1	none	8.09860968988001e-05
S024	T225	FALSE	FALSE	0	0	1	1	none	8.04312088761001e-05
S025	T225	FALSE	FALSE	0	0	1	1	none	8.25946757261001e-05
S026	T225	FALSE	FALSE	0	0	1	1	none	7.78374678959001e-05
S038	T225	FALSE	FALSE	0	0	1	1	none	1.45245557156e-05
S039	T225	FALSE	FALSE	0	0	1	1	none	8.02438918615001e-05
S040	T225	FALSE	FALSE	0	0	1	1	none	0.0001161605550358
S042	T225	FALSE	FALSE	0	0	1	1	none	8.02438918615001e-05
S071	T225	FALSE	FALSE	0	0	1	1	none	0.0001039869114401
S078	T225	FALSE	FALSE	0	0	1	1	none	8.30786950184001e-05
S081	T225	FALSE	FALSE	0	0	1	1	none	8.05319857722001e-05
S085	T225	FALSE	FALSE	0	0	1	1	none	0.0001097767307334
S087	T225	FALSE	FALSE	0	0	1	1	none	0.0001232880917818
S093	T225	FALSE	FALSE	0	0	1	1	none	9.82503727234001e-05
S097	T225	FALSE	FALSE	0	0	1	1	none	7.93095886130001e-05
S102	T225	FALSE	FALSE	0	0	1	1	none	0.0001140205735324
S106	T225	FALSE	FALSE	0	0	1	1	none	7.81592729971001e-05
S130	T225	FALSE	FALSE	0	0	1	1	none	0.0001242093945064
T009	T225	FALSE	FALSE	0	0	1	1	none	8.20426610509001e-05
T010	T225	FALSE	FALSE	0	0	1	1	none	8.04027205092001e-05
T013	T225	FALSE	FALSE	0	0	1	1	none	2.12909029978e-05
T014	T225	FALSE	FALSE	0	0	1	1	none	8.15837623698001e-05
T020	T225	FALSE	FALSE	0	0	1	1	none	1.75619932173e-05
T021	T225	FALSE	FALSE	0	0	1	1	none	8.19917457210001e-05
T028	T225	FALSE	FALSE	0	0	1	1	none	6.1528323541e-05
T035a	T225	FALSE	FALSE	0	0	1	1	none	0.0001262201098081
T035b	T225	FALSE	FALSE	0	0	1	1	none	8.16479842546001e-05
T040	T225	FALSE	FALSE	0	0	1	1	none	8.24740293658001e-05
T056	T225	FALSE	FALSE	0	0	1	1	none	8.62799054737001e-05
T059	T225	FALSE	FALSE	0	0	1	1	none	0.0001212443353651
T065	T225	FALSE	FALSE	0	0	1	1	none	1.43269869853e-05
T069	T225	FALSE	FALSE	0	0	1	1	none	0.0001259471915014
T073	T225	FALSE	FALSE	0	0	1	1	none	8.16479842546001e-05
T075	T225	FALSE	FALSE	0	0	1	1	none	8.0997742665e-05
T077	T225	FALSE	FALSE	0	0	1	1	none	8.10253523819001e-05
T087	T225	FALSE	FALSE	0	0	1	1	none	8.18667025754001e-05
T092	T225	FALSE	FALSE	0	0	1	1	none	4.8869654977e-05
T095	T225	FALSE	FALSE	0	0	1	1	none	0.0001239272109136
T099a	T225	FALSE	FALSE	0	0	1	1	none	0.0001238317440631
T102	T225	FALSE	FALSE	0	0	1	1	none	0.0001284436836621
T104	T225	FALSE	FALSE	0	0	1	1	none	5.06873847937e-05
T105	T225	FALSE	FALSE	0	0	1	1	none	1.61948826034e-05
T107	T225	FALSE	FALSE	0	0	1	1	none	0.0001278210517894
T126	T225	FALSE	FALSE	0	0	1	1	none	0.0001383369277344
T156	T225	FALSE	FALSE	0	0	1	1	none	9.01759069e-06
T159a	T225	FALSE	FALSE	0	0	1	1	none	7.85348248911001e-05
T182	T225	FALSE	FALSE	0	0	1	1	none	1.56458987458e-05
T188	T225	FALSE	FALSE	0	0	1	1	none	6.3397206091e-05
T192	T225	FALSE	FALSE	0	0	1	1	none	0.0001477863322593
T223	T225	FALSE	FALSE	0	0	1	1	none	1.50232668731e-05
S002	T230	FALSE	FALSE	0	0	1	1	none	2.05532224739e-05
S007	T230	FALSE	FALSE	0	0	1	1	none	6.86657340106e-05
S021	T230	FALSE	FALSE	0	0	1	1	none	2.38199617346e-05
S024	T230	FALSE	FALSE	0	0	1	1	none	2.32650737119e-05
S025	T230	FALSE	FALSE	0	0	1	1	none	2.38798431285e-05
S026	T230	FALSE	FALSE	0	0	1	1	none	1.50921137183e-05
S038	T230	FALSE	FALSE	0	0	1	1	none	7.40243073942e-05
S039	T230	FALSE	FALSE	0	0	1	1	none	2.30777566973e-05
S040	T230	FALSE	FALSE	0	0	1	1	none	9.96240925916e-05
S042	T230	FALSE	FALSE	0	0	1	1	none	2.30777566973e-05
S071	T230	FALSE	FALSE	0	0	1	1	none	8.74504489959e-05
S078	T230	FALSE	FALSE	0	0	1	1	none	2.59125598542e-05
S081	T230	FALSE	FALSE	0	0	1	1	none	2.3365850608e-05
S085	T230	FALSE	FALSE	0	0	1	1	none	9.32402682892e-05
S087	T230	FALSE	FALSE	0	0	1	1	none	0.0001067516293376
S093	T230	FALSE	FALSE	0	0	1	1	none	8.17139102792e-05
S097	T230	FALSE	FALSE	0	0	1	1	none	2.05947560154e-05
S102	T230	FALSE	FALSE	0	0	1	1	none	9.74841110882e-05
S106	T230	FALSE	FALSE	0	0	1	1	none	2.09931378329e-05
S130	T230	FALSE	FALSE	0	0	1	1	none	0.0001076729320622
T009	T230	TRUE	TRUE	0	0	1	1	none	1.6399405417e-06
T010	T230	FALSE	FALSE	0	0	1	1	none	3.7357912362e-06
T013	T230	FALSE	FALSE	0	0	1	1	none	8.07906546764e-05
T014	T230	FALSE	FALSE	0	0	1	1	none	2.44176272056e-05
T020	T230	FALSE	FALSE	0	0	1	1	none	7.70617448959e-05
T021	T230	TRUE	TRUE	0	0	1	1	none	4.0795527026e-06
T028	T230	FALSE	FALSE	0	0	1	1	none	6.75559536396e-05
T035a	T230	FALSE	FALSE	0	0	1	1	none	0.0001096836473639
T035b	T230	FALSE	FALSE	0	0	1	1	none	4.9810549816e-06
T040	T230	FALSE	FALSE	0	0	1	1	none	2.53078942016e-05
T056	T230	FALSE	FALSE	0	0	1	1	none	5.8771849645e-06
T059	T230	FALSE	FALSE	0	0	1	1	none	0.0001047078729209
T065	T230	FALSE	FALSE	0	0	1	1	none	7.38267386639e-05
T069	T230	FALSE	FALSE	0	0	1	1	none	0.0001094107290572
T073	T230	TRUE	TRUE	0	0	1	1	none	3.7357912362e-06
T075	T230	FALSE	FALSE	0	0	1	1	none	6.60277352036e-05
T077	T230	TRUE	TRUE	0	0	1	1	none	3.1131593635e-06
T087	T230	FALSE	FALSE	0	0	1	1	none	5.1997733024e-06
T092	T230	FALSE	FALSE	0	0	1	1	none	5.48972850756e-05
T095	T230	FALSE	FALSE	0	0	1	1	none	0.0001073907484694
T099a	T230	FALSE	FALSE	0	0	1	1	none	0.0001072952816189
T102	T230	FALSE	FALSE	0	0	1	1	none	0.0001119072212179
T104	T230	FALSE	FALSE	0	0	1	1	none	5.67150148923e-05
T105	T230	FALSE	FALSE	0	0	1	1	none	7.5694634282e-05
T107	T230	FALSE	FALSE	0	0	1	1	none	0.0001112845893452
T126	T230	FALSE	FALSE	0	0	1	1	none	0.0001218004652902
T156	T230	FALSE	FALSE	0	0	1	1	none	7.78912002934e-05
T159a	T230	TRUE	TRUE	1	0	1	1	anc	2.4905274908e-06
T182	T230	FALSE	FALSE	0	0	1	1	none	7.63909141698e-05
T188	T230	FALSE	FALSE	0	0	1	1	none	6.94248361896e-05
T192	T230	FALSE	FALSE	0	0	1	1	none	0.0001312498698151
T223	T230	FALSE	FALSE	0	0	1	1	none	7.57682822971e-05
T225	T230	FALSE	FALSE	0	0	1	1	none	8.16479842546001e-05
S002	T232	TRUE	TRUE	0	0	1	1	none	0.0001172689485257
S007	T232	TRUE	TRUE	0	0	1	1	none	0.0001247517873424
S021	T232	TRUE	TRUE	0	0	1	1	none	0.0001205356877864
S024	T232	TRUE	TRUE	0	0	1	1	none	0.0001199807997637
S025	T232	TRUE	TRUE	0	0	1	1	none	0.0001221442666137
S026	T232	TRUE	TRUE	0	0	1	1	none	0.0001173870587835
S038	T232	TRUE	TRUE	0	0	1	1	none	0.000130110360726
S039	T232	TRUE	TRUE	0	0	1	1	none	0.0001197934827491
S040	T232	TRUE	TRUE	0	0	1	1	none	5.32153405734e-05
S042	T232	TRUE	TRUE	0	0	1	1	none	0.0001197934827491
S071	T232	TRUE	TRUE	0	0	1	1	none	3.49923898917e-05
S078	T232	TRUE	TRUE	0	0	1	1	none	0.000122628285906
S081	T232	TRUE	TRUE	0	0	1	1	none	0.0001200815766598
S085	T232	TRUE	TRUE	0	0	1	1	none	6.3353155141e-05
S087	T232	TRUE	TRUE	0	0	1	1	none	7.68645161894e-05
S093	T232	TRUE	TRUE	0	0	1	1	none	4.3545930695e-05
S097	T232	TRUE	TRUE	0	0	1	1	none	0.0001188591795006
S102	T232	TRUE	TRUE	0	0	1	1	none	5.107535907e-05
S106	T232	TRUE	TRUE	0	0	1	1	none	0.0001177088638847
S130	T232	TRUE	TRUE	0	0	1	1	none	7.7785818914e-05
T009	T232	FALSE	FALSE	0	0	1	1	none	0.0001215922519385
T010	T232	FALSE	FALSE	0	0	1	1	none	0.0001199523113968
T013	T232	FALSE	FALSE	0	0	1	1	none	0.0001368767080082
T014	T232	TRUE	TRUE	0	0	1	1	none	0.0001211333532574
T020	T232	TRUE	TRUE	0	0	1	1	none	0.0001331477982277
T021	T232	FALSE	FALSE	0	0	1	1	none	0.0001215413366086
T028	T232	TRUE	TRUE	0	0	1	1	none	0.0001236420069714
T035a	T232	TRUE	TRUE	0	0	1	1	none	7.97965342157e-05
T035b	T232	FALSE	FALSE	0	0	1	1	none	0.0001211975751422
T040	T232	TRUE	TRUE	0	0	1	1	none	0.0001220236202534
T056	T232	FALSE	FALSE	0	0	1	1	none	0.0001258294963613
T059	T232	TRUE	TRUE	0	0	1	1	none	5.82991209027e-05
T065	T232	TRUE	TRUE	0	0	1	1	none	0.0001299127919957
T069	T232	TRUE	TRUE	0	0	1	1	none	4.0534834025e-05
T073	T232	FALSE	FALSE	0	0	1	1	none	0.0001211975751422
T075	T232	TRUE	TRUE	0	0	1	1	none	0.0001221137885354
T077	T232	FALSE	FALSE	0	0	1	1	none	0.0001205749432695
T087	T232	FALSE	FALSE	0	0	1	1	none	0.000121416293463
T092	T232	TRUE	TRUE	0	0	1	1	none	0.0001109833384074
T095	T232	TRUE	TRUE	0	0	1	1	none	7.75036353212e-05
T099a	T232	TRUE	TRUE	0	0	1	1	none	7.74081684707e-05
T102	T232	FALSE	FALSE	0	0	1	1	none	8.20201080697e-05
T104	T232	FALSE	FALSE	0	0	1	1	none	0.0001128010682241
T105	T232	FALSE	FALSE	0	0	1	1	none	0.0001317806876138
T107	T232	FALSE	FALSE	0	0	1	1	none	8.1397476197e-05
T126	T232	TRUE	TRUE	0	0	1	1	none	5.171795458e-06
T156	T232	FALSE	FALSE	0	0	1	1	none	0.0001339772536252
T159a	T232	TRUE	TRUE	0	0	1	1	none	0.0001180844157787
T182	T232	FALSE	FALSE	0	0	1	1	none	0.0001324769675016
T188	T232	TRUE	TRUE	0	0	1	1	none	0.0001255108895214
T192	T232	FALSE	FALSE	0	0	1	1	none	1.46211999829e-05
T223	T232	FALSE	FALSE	0	0	1	1	none	0.0001318543356289
T225	T232	FALSE	FALSE	0	0	1	1	none	0.0001377340375864
T230	T232	FALSE	FALSE	0	0	1	1	none	0.0001211975751422
S002	T241	FALSE	FALSE	0	0	1	1	none	8.71034528845001e-05
S007	T241	FALSE	FALSE	0	0	1	1	none	7.20221991584001e-05
S021	T241	FALSE	FALSE	0	0	1	1	none	9.03701921452001e-05
S024	T241	FALSE	FALSE	0	0	1	1	none	8.98153041225001e-05
S025	T241	FALSE	FALSE	0	0	1	1	none	9.19787709725001e-05
S026	T241	FALSE	FALSE	0	0	1	1	none	8.72215631423001e-05
S038	T241	FALSE	FALSE	0	0	1	1	none	2.24910918094e-05
S039	T241	FALSE	FALSE	0	0	1	1	none	8.96279871079001e-05
S040	T241	FALSE	FALSE	0	0	1	1	none	0.0001255446502822
S042	T241	FALSE	FALSE	0	0	1	1	none	8.96279871079001e-05
S071	T241	FALSE	FALSE	0	0	1	1	none	0.0001133710066865
S078	T241	FALSE	FALSE	0	0	1	1	none	9.24627902648001e-05
S081	T241	FALSE	FALSE	0	0	1	1	none	8.99160810186001e-05
S085	T241	FALSE	FALSE	0	0	1	1	none	0.0001191608259798
S087	T241	FALSE	FALSE	0	0	1	1	none	0.0001326721870282
S093	T241	FALSE	FALSE	0	0	1	1	none	0.0001076344679698
S097	T241	FALSE	FALSE	0	0	1	1	none	8.86936838594001e-05
S102	T241	FALSE	FALSE	0	0	1	1	none	0.0001234046687788
S106	T241	FALSE	FALSE	0	0	1	1	none	8.75433682435001e-05
S130	T241	FALSE	FALSE	0	0	1	1	none	0.0001335934897528
T009	T241	FALSE	FALSE	0	0	1	1	none	9.14267562973001e-05
T010	T241	FALSE	FALSE	0	0	1	1	none	8.97868157556001e-05
T013	T241	FALSE	FALSE	0	0	1	1	none	1.4370323452e-05
T014	T241	FALSE	FALSE	0	0	1	1	none	9.09678576162001e-05
T020	T241	FALSE	FALSE	0	0	1	1	none	2.55285293111e-05
T021	T241	FALSE	FALSE	0	0	1	1	none	9.13758409674001e-05
T028	T241	FALSE	FALSE	0	0	1	1	none	7.09124187874001e-05
T035a	T241	FALSE	FALSE	0	0	1	1	none	0.0001356042050545
T035b	T241	FALSE	FALSE	0	0	1	1	none	9.10320795010001e-05
T040	T241	FALSE	FALSE	0	0	1	1	none	9.18581246122001e-05
T056	T241	FALSE	FALSE	0	0	1	1	none	9.56640007201001e-05
T059	T241	FALSE	FALSE	0	0	1	1	none	0.0001306284306115
T065	T241	FALSE	FALSE	0	0	1	1	none	1.85577318429e-05
T069	T241	FALSE	FALSE	0	0	1	1	none	0.0001353312867478
T073	T241	FALSE	FALSE	0	0	1	1	none	9.10320795010001e-05
T075	T241	FALSE	FALSE	0	0	1	1	none	9.03818379114e-05
T077	T241	FALSE	FALSE	0	0	1	1	none	9.04094476283001e-05
T087	T241	FALSE	FALSE	0	0	1	1	none	9.12507978218001e-05
T092	T241	FALSE	FALSE	0	0	1	1	none	5.82537502234e-05
T095	T241	FALSE	FALSE	0	0	1	1	none	0.00013331130616
T099a	T241	FALSE	FALSE	0	0	1	1	none	0.0001332158393095
T102	T241	FALSE	FALSE	0	0	1	1	none	0.0001378277789085
T104	T241	FALSE	FALSE	0	0	1	1	none	6.00714800401e-05
T105	T241	FALSE	FALSE	0	0	1	1	none	2.0425627461e-05
T107	T241	FALSE	FALSE	0	0	1	1	none	0.0001372051470358
T126	T241	FALSE	FALSE	0	0	1	1	none	0.0001477210229808
T156	T241	FALSE	FALSE	0	0	1	1	none	2.77755438612e-05
T159a	T241	FALSE	FALSE	0	0	1	1	none	8.79189201375001e-05
T182	T241	FALSE	FALSE	0	0	1	1	none	2.62752577376e-05
T188	T241	FALSE	FALSE	0	0	1	1	none	7.27813013374001e-05
T192	T241	FALSE	FALSE	0	0	1	1	none	0.0001571704275057
T223	T241	FALSE	FALSE	0	0	1	1	none	2.56526258649e-05
T225	T241	FALSE	FALSE	0	0	1	1	none	3.15323278224e-05
T230	T241	FALSE	FALSE	0	0	1	1	none	9.10320795010001e-05
T232	T241	FALSE	FALSE	0	0	1	1	none	0.0001471181328328
S002	T270	FALSE	FALSE	0	0	1	1	none	0.0001194015242823
S007	T270	FALSE	FALSE	0	0	1	1	none	0.000126884363099
S021	T270	FALSE	FALSE	0	0	1	1	none	0.000122668263543
S024	T270	FALSE	FALSE	0	0	1	1	none	0.0001221133755203
S025	T270	FALSE	FALSE	0	0	1	1	none	0.0001242768423703
S026	T270	FALSE	FALSE	0	0	1	1	none	0.0001195196345401
S038	T270	FALSE	FALSE	0	0	1	1	none	0.0001322429364826
S039	T270	FALSE	FALSE	0	0	1	1	none	0.0001219260585057
S040	T270	FALSE	FALSE	0	0	1	1	none	5.534791633e-05
S042	T270	FALSE	FALSE	0	0	1	1	none	0.0001219260585057
S071	T270	FALSE	FALSE	0	0	1	1	none	3.71249656483e-05
S078	T270	FALSE	FALSE	0	0	1	1	none	0.0001247608616626
S081	T270	FALSE	FALSE	0	0	1	1	none	0.0001222141524164
S085	T270	FALSE	FALSE	0	0	1	1	none	6.54857308976e-05
S087	T270	FALSE	FALSE	0	0	1	1	none	7.8997091946e-05
S093	T270	FALSE	FALSE	0	0	1	1	none	4.56785064516e-05
S097	T270	FALSE	FALSE	0	0	1	1	none	0.0001209917552572
S102	T270	FALSE	FALSE	0	0	1	1	none	5.32079348266e-05
S106	T270	FALSE	FALSE	0	0	1	1	none	0.0001198414396413
S130	T270	FALSE	FALSE	0	0	1	1	none	7.99183946706e-05
T009	T270	FALSE	FALSE	0	0	1	1	none	0.0001237248276951
T010	T270	FALSE	FALSE	0	0	1	1	none	0.0001220848871534
T013	T270	FALSE	FALSE	0	0	1	1	none	0.0001390092837648
T014	T270	FALSE	FALSE	0	0	1	1	none	0.000123265929014
T020	T270	FALSE	FALSE	0	0	1	1	none	0.0001352803739843
T021	T270	FALSE	FALSE	0	0	1	1	none	0.0001236739123652
T028	T270	FALSE	FALSE	0	0	1	1	none	0.000125774582728
T035a	T270	FALSE	FALSE	0	0	1	1	none	8.19291099723e-05
T035b	T270	FALSE	FALSE	0	0	1	1	none	0.0001233301508988
T040	T270	FALSE	FALSE	0	0	1	1	none	0.00012415619601
T056	T270	FALSE	FALSE	0	0	1	1	none	0.0001279620721179
T059	T270	FALSE	FALSE	0	0	1	1	none	6.04316966593e-05
T065	T270	FALSE	FALSE	0	0	1	1	none	0.0001320453677523
T069	T270	FALSE	FALSE	0	0	1	1	none	4.26674097816e-05
T073	T270	FALSE	FALSE	0	0	1	1	none	0.0001233301508988
T075	T270	FALSE	FALSE	0	0	1	1	none	0.000124246364292
T077	T270	FALSE	FALSE	0	0	1	1	none	0.0001227075190261
T087	T270	FALSE	FALSE	0	0	1	1	none	0.0001235488692196
T092	T270	FALSE	FALSE	0	0	1	1	none	0.000113115914164
T095	T270	FALSE	FALSE	0	0	1	1	none	7.96362110778e-05
T099a	T270	FALSE	FALSE	0	0	1	1	none	7.95407442273e-05
T102	T270	FALSE	FALSE	0	0	1	1	none	8.41526838263e-05
T104	T270	FALSE	FALSE	0	0	1	1	none	0.0001149336439807
T105	T270	FALSE	FALSE	0	0	1	1	none	0.0001339132633704
T107	T270	FALSE	FALSE	0	0	1	1	none	8.35300519536e-05
T126	T270	FALSE	FALSE	0	0	1	1	none	7.3043712146e-06
T156	T270	FALSE	FALSE	0	0	1	1	none	0.0001361098293818
T159a	T270	FALSE	FALSE	0	0	1	1	none	0.0001202169915353
T182	T270	FALSE	FALSE	0	0	1	1	none	0.0001346095432582
T188	T270	FALSE	FALSE	0	0	1	1	none	0.000127643465278
T192	T270	FALSE	FALSE	0	0	1	1	none	1.67537757395e-05
T223	T270	FALSE	FALSE	0	0	1	1	none	0.0001339869113855
T225	T270	FALSE	FALSE	0	0	1	1	none	0.000139866613343
T230	T270	FALSE	FALSE	0	0	1	1	none	0.0001233301508988
T232	T270	TRUE	TRUE	1	0	1	1	anc	6.226318727e-07
T241	T270	FALSE	FALSE	0	0	1	1	none	0.0001492507085894
S002	T271b	FALSE	FALSE	0	0	1	1	none	7.70833135310001e-05
S007	T271b	FALSE	FALSE	0	0	1	1	none	6.20020598049e-05
S021	T271b	FALSE	FALSE	0	0	1	1	none	8.03500527917e-05
S024	T271b	FALSE	FALSE	0	0	1	1	none	7.97951647690001e-05
S025	T271b	FALSE	FALSE	0	0	1	1	none	8.19586316190001e-05
S026	T271b	FALSE	FALSE	0	0	1	1	none	7.72014237888001e-05
S038	T271b	FALSE	FALSE	0	0	1	1	none	1.38885116085e-05
S039	T271b	FALSE	FALSE	0	0	1	1	none	7.96078477544001e-05
S040	T271b	FALSE	FALSE	0	0	1	1	none	0.0001155245109287
S042	T271b	FALSE	FALSE	0	0	1	1	none	7.96078477544001e-05
S071	T271b	FALSE	FALSE	0	0	1	1	none	0.000103350867333
S078	T271b	FALSE	FALSE	0	0	1	1	none	8.24426509113001e-05
S081	T271b	FALSE	FALSE	0	0	1	1	none	7.98959416651001e-05
S085	T271b	FALSE	FALSE	0	0	1	1	none	0.0001091406866263
S087	T271b	FALSE	FALSE	0	0	1	1	none	0.0001226520476747
S093	T271b	FALSE	FALSE	0	0	1	1	none	9.76143286163001e-05
S097	T271b	FALSE	FALSE	0	0	1	1	none	7.86735445059001e-05
S102	T271b	FALSE	FALSE	0	0	1	1	none	0.0001133845294253
S106	T271b	FALSE	FALSE	0	0	1	1	none	7.75232288900001e-05
S130	T271b	FALSE	FALSE	0	0	1	1	none	0.0001235733503993
T009	T271b	FALSE	FALSE	0	0	1	1	none	8.14066169438001e-05
T010	T271b	FALSE	FALSE	0	0	1	1	none	7.97666764021001e-05
T013	T271b	FALSE	FALSE	0	0	1	1	none	2.06548588907e-05
T014	T271b	FALSE	FALSE	0	0	1	1	none	8.09477182627001e-05
T020	T271b	FALSE	FALSE	0	0	1	1	none	1.69259491102e-05
T021	T271b	FALSE	FALSE	0	0	1	1	none	8.13557016139001e-05
T028	T271b	FALSE	FALSE	0	0	1	1	none	6.08922794339e-05
T035a	T271b	FALSE	FALSE	0	0	1	1	none	0.000125584065701
T035b	T271b	FALSE	FALSE	0	0	1	1	none	8.10119401475001e-05
T040	T271b	FALSE	FALSE	0	0	1	1	none	8.18379852587001e-05
T056	T271b	FALSE	FALSE	0	0	1	1	none	8.56438613666001e-05
T059	T271b	FALSE	FALSE	0	0	1	1	none	0.000120608291258
T065	T271b	FALSE	FALSE	0	0	1	1	none	1.36909428782e-05
T069	T271b	FALSE	FALSE	0	0	1	1	none	0.0001253111473943
T073	T271b	FALSE	FALSE	0	0	1	1	none	8.10119401475001e-05
T075	T271b	FALSE	FALSE	0	0	1	1	none	8.03616985579e-05
T077	T271b	FALSE	FALSE	0	0	1	1	none	8.03893082748001e-05
T087	T271b	FALSE	FALSE	0	0	1	1	none	8.12306584683001e-05
T092	T271b	FALSE	FALSE	0	0	1	1	none	4.82336108699e-05
T095	T271b	FALSE	FALSE	0	0	1	1	none	0.0001232911668065
T099a	T271b	FALSE	FALSE	0	0	1	1	none	0.000123195699956
T102	T271b	FALSE	FALSE	0	0	1	1	none	0.000127807639555
T104	T271b	FALSE	FALSE	0	0	1	1	none	5.00513406866e-05
T105	T271b	FALSE	FALSE	0	0	1	1	none	1.55588384963e-05
T107	T271b	FALSE	FALSE	0	0	1	1	none	0.0001271850076823
T126	T271b	FALSE	FALSE	0	0	1	1	none	0.0001377008836273
T156	T271b	FALSE	FALSE	0	0	1	1	none	8.3815465829e-06
T159a	T271b	FALSE	FALSE	0	0	1	1	none	7.78987807840001e-05
T182	T271b	FALSE	FALSE	0	0	1	1	none	1.50098546387e-05
T188	T271b	FALSE	FALSE	0	0	1	1	none	6.27611619839e-05
T192	T271b	FALSE	FALSE	0	0	1	1	none	0.0001471502881522
T223	T271b	FALSE	FALSE	0	0	1	1	none	1.4387222766e-05
T225	T271b	FALSE	FALSE	0	0	1	1	none	5.5902746199e-06
T230	T271b	FALSE	FALSE	0	0	1	1	none	8.10119401475001e-05
T232	T271b	FALSE	FALSE	0	0	1	1	none	0.0001370979934793
T241	T271b	FALSE	FALSE	0	0	1	1	none	3.08962837153e-05
T270	T271b	FALSE	FALSE	0	0	1	1	none	0.0001392305692359
S002	T301	FALSE	FALSE	0	0	1	1	none	0.0001283682818298
S007	T301	FALSE	FALSE	0	0	1	1	none	0.0001358511206465
S021	T301	FALSE	FALSE	0	0	1	1	none	0.0001316350210905
S024	T301	FALSE	FALSE	0	0	1	1	none	0.0001310801330678
S025	T301	FALSE	FALSE	0	0	1	1	none	0.0001332435999178
S026	T301	FALSE	FALSE	0	0	1	1	none	0.0001284863920876
S038	T301	FALSE	FALSE	0	0	1	1	none	0.0001412096940301
S039	T301	FALSE	FALSE	0	0	1	1	none	0.0001308928160532
S040	T301	FALSE	FALSE	0	0	1	1	none	6.43146738775e-05
S042	T301	FALSE	FALSE	0	0	1	1	none	0.0001308928160532
S071	T301	FALSE	FALSE	0	0	1	1	none	4.60917231958e-05
S078	T301	FALSE	FALSE	0	0	1	1	none	0.0001337276192101
S081	T301	FALSE	FALSE	0	0	1	1	none	0.0001311809099639
S085	T301	FALSE	FALSE	0	0	1	1	none	7.44524884451e-05
S087	T301	FALSE	FALSE	0	0	1	1	none	8.79638494935e-05
S093	T301	FALSE	FALSE	0	0	1	1	none	5.46452639991e-05
S097	T301	FALSE	FALSE	0	0	1	1	none	0.0001299585128047
S102	T301	FALSE	FALSE	0	0	1	1	none	6.21746923741e-05
S106	T301	FALSE	FALSE	0	0	1	1	none	0.0001288081971888
S130	T301	FALSE	FALSE	0	0	1	1	none	8.88851522181e-05
T009	T301	FALSE	FALSE	0	0	1	1	none	0.0001326915852426
T010	T301	FALSE	FALSE	0	0	1	1	none	0.0001310516447009
T013	T301	FALSE	FALSE	0	0	1	1	none	0.0001479760413123
T014	T301	FALSE	FALSE	0	0	1	1	none	0.0001322326865615
T020	T301	FALSE	FALSE	0	0	1	1	none	0.0001442471315318
T021	T301	FALSE	FALSE	0	0	1	1	none	0.0001326406699127
T028	T301	FALSE	FALSE	0	0	1	1	none	0.0001347413402755
T035a	T301	FALSE	FALSE	0	0	1	1	none	9.08958675198e-05
T035b	T301	FALSE	FALSE	0	0	1	1	none	0.0001322969084463
T040	T301	FALSE	FALSE	0	0	1	1	none	0.0001331229535575
T056	T301	FALSE	FALSE	0	0	1	1	none	0.0001369288296654
T059	T301	FALSE	FALSE	0	0	1	1	none	6.93984542068e-05
T065	T301	FALSE	FALSE	0	0	1	1	none	0.0001410121252998
T069	T301	FALSE	FALSE	0	0	1	1	none	5.16341673291e-05
T073	T301	FALSE	FALSE	0	0	1	1	none	0.0001322969084463
T075	T301	FALSE	FALSE	0	0	1	1	none	0.0001332131218395
T077	T301	FALSE	FALSE	0	0	1	1	none	0.0001316742765736
T087	T301	FALSE	FALSE	0	0	1	1	none	0.0001325156267671
T092	T301	FALSE	FALSE	0	0	1	1	none	0.0001220826717115
T095	T301	FALSE	FALSE	0	0	1	1	none	8.86029686253e-05
T099a	T301	FALSE	FALSE	0	0	1	1	none	8.85075017748e-05
T102	T301	FALSE	FALSE	0	0	1	1	none	9.31194413738e-05
T104	T301	FALSE	FALSE	0	0	1	1	none	0.0001239004015282
T105	T301	FALSE	FALSE	0	0	1	1	none	0.0001428800209179
T107	T301	FALSE	FALSE	0	0	1	1	none	9.24968095011e-05
T126	T301	FALSE	FALSE	1	0	1	1	anc	7.3832837926e-06
T156	T301	FALSE	FALSE	0	0	1	1	none	0.0001450765869293
T159a	T301	FALSE	FALSE	0	0	1	1	none	0.0001291837490828
T182	T301	FALSE	FALSE	0	0	1	1	none	0.0001435763008057
T188	T301	FALSE	FALSE	0	0	1	1	none	0.0001366102228255
T192	T301	FALSE	FALSE	0	0	1	1	none	1.74553201902e-05
T223	T301	FALSE	FALSE	0	0	1	1	none	0.000142953668933
T225	T301	FALSE	FALSE	0	0	1	1	none	0.0001488333708905
T230	T301	FALSE	FALSE	0	0	1	1	none	0.0001322969084463
T232	T301	FALSE	FALSE	0	0	1	1	none	1.56682386141e-05
T241	T301	FALSE	FALSE	0	0	1	1	none	0.0001582174661369
T270	T301	FALSE	FALSE	0	0	1	1	none	1.78008143707e-05
T271b	T301	FALSE	FALSE	0	0	1	1	none	0.0001481973267834
S002	T303	FALSE	FALSE	0	0	1	1	none	0.0001295287103512
S007	T303	FALSE	FALSE	0	0	1	1	none	0.0001370115491679
S021	T303	FALSE	FALSE	0	0	1	1	none	0.0001327954496119
S024	T303	FALSE	FALSE	0	0	1	1	none	0.0001322405615892
S025	T303	FALSE	FALSE	0	0	1	1	none	0.0001344040284392
S026	T303	FALSE	FALSE	0	0	1	1	none	0.000129646820609
S038	T303	FALSE	FALSE	0	0	1	1	none	0.0001423701225515
S039	T303	FALSE	FALSE	0	0	1	1	none	0.0001320532445746
S040	T303	FALSE	FALSE	0	0	1	1	none	6.54751023989e-05
S042	T303	FALSE	FALSE	0	0	1	1	none	0.0001320532445746
S071	T303	FALSE	FALSE	0	0	1	1	none	4.72521517172e-05
S078	T303	FALSE	FALSE	0	0	1	1	none	0.0001348880477315
S081	T303	FALSE	FALSE	0	0	1	1	none	0.0001323413384853
S085	T303	FALSE	FALSE	0	0	1	1	none	7.56129169665e-05
S087	T303	FALSE	FALSE	0	0	1	1	none	8.91242780149e-05
S093	T303	FALSE	FALSE	0	0	1	1	none	5.58056925205e-05
S097	T303	FALSE	FALSE	0	0	1	1	none	0.0001311189413261
S102	T303	FALSE	FALSE	0	0	1	1	none	6.33351208955e-05
S106	T303	FALSE	FALSE	0	0	1	1	none	0.0001299686257102
S130	T303	FALSE	FALSE	0	0	1	1	none	9.00455807395e-05
T009	T303	FALSE	FALSE	0	0	1	1	none	0.000133852013764
T010	T303	FALSE	FALSE	0	0	1	1	none	0.0001322120732223
T013	T303	FALSE	FALSE	0	0	1	1	none	0.0001491364698337
T014	T303	FALSE	FALSE	0	0	1	1	none	0.0001333931150829
T020	T303	FALSE	FALSE	0	0	1	1	none	0.0001454075600532
T021	T303	FALSE	FALSE	0	0	1	1	none	0.0001338010984341
T028	T303	FALSE	FALSE	0	0	1	1	none	0.0001359017687969
T035a	T303	FALSE	FALSE	0	0	1	1	none	9.20562960412e-05
T035b	T303	FALSE	FALSE	0	0	1	1	none	0.0001334573369677
T040	T303	FALSE	FALSE	0	0	1	1	none	0.0001342833820789
T056	T303	FALSE	FALSE	0	0	1	1	none	0.0001380892581868
T059	T303	FALSE	FALSE	0	0	1	1	none	7.05588827282e-05
T065	T303	FALSE	FALSE	0	0	1	1	none	0.0001421725538212
T069	T303	FALSE	FALSE	0	0	1	1	none	5.27945958505e-05
T073	T303	FALSE	FALSE	0	0	1	1	none	0.0001334573369677
T075	T303	FALSE	FALSE	0	0	1	1	none	0.0001343735503609
T077	T303	FALSE	FALSE	0	0	1	1	none	0.000132834705095
T087	T303	FALSE	FALSE	0	0	1	1	none	0.0001336760552885
T092	T303	FALSE	FALSE	0	0	1	1	none	0.0001232431002329
T095	T303	FALSE	FALSE	0	0	1	1	none	8.97633971467e-05
T099a	T303	FALSE	FALSE	0	0	1	1	none	8.96679302962e-05
T102	T303	FALSE	FALSE	0	0	1	1	none	9.42798698952e-05
T104	T303	FALSE	FALSE	0	0	1	1	none	0.0001250608300496
T105	T303	FALSE	FALSE	0	0	1	1	none	0.0001440404494393
T107	T303	FALSE	FALSE	0	0	1	1	none	9.36572380225e-05
T126	T303	FALSE	FALSE	1	0	1	1	anc	7.5520094821e-06
T156	T303	FALSE	FALSE	0	0	1	1	none	0.0001462370154507
T159a	T303	FALSE	FALSE	0	0	1	1	none	0.0001303441776042
T182	T303	FALSE	FALSE	0	0	1	1	none	0.0001447367293271
T188	T303	FALSE	FALSE	0	0	1	1	none	0.0001377706513469
T192	T303	FALSE	FALSE	0	0	1	1	none	1.9861012457e-05
T223	T303	FALSE	FALSE	0	0	1	1	none	0.0001441140974544
T225	T303	FALSE	FALSE	0	0	1	1	none	0.0001499937994119
T230	T303	FALSE	FALSE	0	0	1	1	none	0.0001334573369677
T232	T303	FALSE	FALSE	0	0	1	1	none	1.68286671355e-05
T241	T303	FALSE	FALSE	0	0	1	1	none	0.0001593778946583
T270	T303	FALSE	FALSE	0	0	1	1	none	1.89612428921e-05
T271b	T303	FALSE	FALSE	0	0	1	1	none	0.0001493577553048
T301	T303	FALSE	FALSE	0	0	1	1	none	2.09080510882e-05
S002	T322	FALSE	FALSE	0	0	1	1	none	8.46807757137001e-05
S007	T322	FALSE	FALSE	0	0	1	1	none	6.95995219876e-05
S021	T322	FALSE	FALSE	0	0	1	1	none	8.79475149744001e-05
S024	T322	FALSE	FALSE	0	0	1	1	none	8.73926269517001e-05
S025	T322	FALSE	FALSE	0	0	1	1	none	8.95560938017001e-05
S026	T322	FALSE	FALSE	0	0	1	1	none	8.47988859715001e-05
S038	T322	FALSE	FALSE	0	0	1	1	none	2.00684146386e-05
S039	T322	FALSE	FALSE	0	0	1	1	none	8.72053099371001e-05
S040	T322	FALSE	FALSE	0	0	1	1	none	0.0001231219731114
S042	T322	FALSE	FALSE	0	0	1	1	none	8.72053099371001e-05
S071	T322	FALSE	FALSE	0	0	1	1	none	0.0001109483295157
S078	T322	FALSE	FALSE	0	0	1	1	none	9.00401130940001e-05
S081	T322	FALSE	FALSE	0	0	1	1	none	8.74934038478001e-05
S085	T322	FALSE	FALSE	0	0	1	1	none	0.000116738148809
S087	T322	FALSE	FALSE	0	0	1	1	none	0.0001302495098574
S093	T322	FALSE	FALSE	0	0	1	1	none	0.000105211790799
S097	T322	FALSE	FALSE	0	0	1	1	none	8.62710066886001e-05
S102	T322	FALSE	FALSE	0	0	1	1	none	0.000120981991608
S106	T322	FALSE	FALSE	0	0	1	1	none	8.51206910727001e-05
S130	T322	FALSE	FALSE	0	0	1	1	none	0.000131170812582
T009	T322	FALSE	FALSE	0	0	1	1	none	8.90040791265001e-05
T010	T322	FALSE	FALSE	0	0	1	1	none	8.73641385848001e-05
T013	T322	FALSE	FALSE	0	0	1	1	none	1.19476462812e-05
T014	T322	FALSE	FALSE	0	0	1	1	none	8.85451804454001e-05
T020	T322	FALSE	FALSE	0	0	1	1	none	2.31058521403e-05
T021	T322	FALSE	FALSE	0	0	1	1	none	8.89531637966001e-05
T028	T322	FALSE	FALSE	0	0	1	1	none	6.84897416166e-05
T035a	T322	FALSE	FALSE	0	0	1	1	none	0.0001331815278837
T035b	T322	FALSE	FALSE	0	0	1	1	none	8.86094023302001e-05
T040	T322	FALSE	FALSE	0	0	1	1	none	8.94354474414001e-05
T056	T322	FALSE	FALSE	0	0	1	1	none	9.32413235493001e-05
T059	T322	FALSE	FALSE	0	0	1	1	none	0.0001282057534407
T065	T322	FALSE	FALSE	0	0	1	1	none	1.61350546721e-05
T069	T322	FALSE	FALSE	0	0	1	1	none	0.000132908609577
T073	T322	FALSE	FALSE	0	0	1	1	none	8.86094023302001e-05
T075	T322	FALSE	FALSE	0	0	1	1	none	8.79591607406e-05
T077	T322	FALSE	FALSE	0	0	1	1	none	8.79867704575001e-05
T087	T322	FALSE	FALSE	0	0	1	1	none	8.88281206510001e-05
T092	T322	FALSE	FALSE	0	0	1	1	none	5.58310730526e-05
T095	T322	FALSE	FALSE	0	0	1	1	none	0.0001308886289892
T099a	T322	FALSE	FALSE	0	0	1	1	none	0.0001307931621387
T102	T322	FALSE	FALSE	0	0	1	1	none	0.0001354051017377
T104	T322	FALSE	FALSE	0	0	1	1	none	5.76488028693e-05
T105	T322	FALSE	FALSE	0	0	1	1	none	1.80029502902e-05
T107	T322	FALSE	FALSE	0	0	1	1	none	0.000134782469865
T126	T322	FALSE	FALSE	0	0	1	1	none	0.00014529834581
T156	T322	FALSE	FALSE	0	0	1	1	none	2.53528666904e-05
T159a	T322	FALSE	FALSE	0	0	1	1	none	8.54962429667001e-05
T182	T322	FALSE	FALSE	0	0	1	1	none	2.38525805668e-05
T188	T322	FALSE	FALSE	0	0	1	1	none	7.03586241666e-05
T192	T322	FALSE	FALSE	0	0	1	1	none	0.0001547477503349
T223	T322	FALSE	FALSE	0	0	1	1	none	2.32299486941e-05
T225	T322	FALSE	FALSE	0	0	1	1	none	2.91096506516e-05
T230	T322	FALSE	FALSE	0	0	1	1	none	8.86094023302001e-05
T232	T322	FALSE	FALSE	0	0	1	1	none	0.000144695455662
T241	T322	FALSE	FALSE	0	0	1	1	none	7.8890292096e-06
T270	T322	FALSE	FALSE	0	0	1	1	none	0.0001468280314186
T271b	T322	FALSE	FALSE	0	0	1	1	none	2.84736065445e-05
T301	T322	FALSE	FALSE	0	0	1	1	none	0.0001557947889661
T303	T322	FALSE	FALSE	0	0	1	1	none	0.0001569552174875
S002	T327b	FALSE	FALSE	0	0	1	1	none	0.0001072304498975
S007	T327b	FALSE	FALSE	0	0	1	1	none	0.0001147132887142
S021	T327b	FALSE	FALSE	0	0	1	1	none	0.0001104971891582
S024	T327b	FALSE	FALSE	0	0	1	1	none	0.0001099423011355
S025	T327b	FALSE	FALSE	0	0	1	1	none	0.0001121057679855
S026	T327b	FALSE	FALSE	0	0	1	1	none	0.0001073485601553
S038	T327b	FALSE	FALSE	0	0	1	1	none	0.0001200718620978
S039	T327b	FALSE	FALSE	0	0	1	1	none	0.0001097549841209
S040	T327b	FALSE	FALSE	0	0	1	1	none	4.31768419452e-05
S042	T327b	FALSE	FALSE	0	0	1	1	none	0.0001097549841209
S071	T327b	FALSE	FALSE	0	0	1	1	none	2.49538912635e-05
S078	T327b	FALSE	FALSE	0	0	1	1	none	0.0001125897872778
S081	T327b	FALSE	FALSE	0	0	1	1	none	0.0001100430780316
S085	T327b	FALSE	FALSE	0	0	1	1	none	5.33146565128e-05
S087	T327b	FALSE	FALSE	0	0	1	1	none	6.68260175612e-05
S093	T327b	FALSE	FALSE	0	0	1	1	none	3.35074320668e-05
S097	T327b	FALSE	FALSE	0	0	1	1	none	0.0001088206808724
S102	T327b	FALSE	FALSE	0	0	1	1	none	4.10368604418e-05
S106	T327b	FALSE	FALSE	0	0	1	1	none	0.0001076703652565
S130	T327b	FALSE	FALSE	0	0	1	1	none	6.77473202858e-05
T009	T327b	FALSE	FALSE	0	0	1	1	none	0.0001115537533103
T010	T327b	FALSE	FALSE	0	0	1	1	none	0.0001099138127686
T013	T327b	FALSE	FALSE	0	0	1	1	none	0.00012683820938
T014	T327b	FALSE	FALSE	0	0	1	1	none	0.0001110948546292
T020	T327b	FALSE	FALSE	0	0	1	1	none	0.0001231092995995
T021	T327b	FALSE	FALSE	0	0	1	1	none	0.0001115028379804
T028	T327b	FALSE	FALSE	0	0	1	1	none	0.0001136035083432
T035a	T327b	FALSE	FALSE	0	0	1	1	none	6.97580355875e-05
T035b	T327b	FALSE	FALSE	0	0	1	1	none	0.000111159076514
T040	T327b	FALSE	FALSE	0	0	1	1	none	0.0001119851216252
T056	T327b	FALSE	FALSE	0	0	1	1	none	0.0001157909977331
T059	T327b	FALSE	FALSE	0	0	1	1	none	4.82606222745e-05
T065	T327b	FALSE	FALSE	0	0	1	1	none	0.0001198742933675
T069	T327b	FALSE	FALSE	0	0	1	1	none	4.29336919048e-05
T073	T327b	FALSE	FALSE	0	0	1	1	none	0.000111159076514
T075	T327b	FALSE	FALSE	0	0	1	1	none	0.0001120752899072
T077	T327b	FALSE	FALSE	0	0	1	1	none	0.0001105364446413
T087	T327b	FALSE	FALSE	0	0	1	1	none	0.0001113777948348
T092	T327b	FALSE	FALSE	0	0	1	1	none	0.0001009448397792
T095	T327b	FALSE	FALSE	0	0	1	1	none	6.7465136693e-05
T099a	T327b	FALSE	FALSE	0	0	1	1	none	6.73696698425e-05
T102	T327b	FALSE	FALSE	0	0	1	1	none	7.19816094415e-05
T104	T327b	FALSE	FALSE	0	0	1	1	none	0.0001027625695959
T105	T327b	FALSE	FALSE	0	0	1	1	none	0.0001217421889856
T107	T327b	FALSE	FALSE	0	0	1	1	none	7.13589775688e-05
T126	T327b	FALSE	FALSE	0	0	1	1	none	5.53234281378e-05
T156	T327b	FALSE	FALSE	0	0	1	1	none	0.000123938754997
T159a	T327b	FALSE	FALSE	0	0	1	1	none	0.0001080459171505
T182	T327b	FALSE	FALSE	0	0	1	1	none	0.0001224384688734
T188	T327b	FALSE	FALSE	0	0	1	1	none	0.0001154723908932
T192	T327b	FALSE	FALSE	0	0	1	1	none	6.47728326627e-05
T223	T327b	FALSE	FALSE	0	0	1	1	none	0.0001218158370007
T225	T327b	FALSE	FALSE	0	0	1	1	none	0.0001276955389582
T230	T327b	FALSE	FALSE	0	0	1	1	none	0.000111159076514
T232	T327b	FALSE	FALSE	0	0	1	1	none	5.47205379898e-05
T241	T327b	FALSE	FALSE	0	0	1	1	none	0.0001370796342046
T270	T327b	FALSE	FALSE	0	0	1	1	none	5.68531137464e-05
T271b	T327b	FALSE	FALSE	0	0	1	1	none	0.0001270594948511
T301	T327b	FALSE	FALSE	0	0	1	1	none	6.58198712939e-05
T303	T327b	FALSE	FALSE	0	0	1	1	none	6.69802998153e-05
T322	T327b	FALSE	FALSE	0	0	1	1	none	0.0001346569570338
S002	T330	TRUE	TRUE	0	0	1	1	none	0.0001047399224067
S007	T330	TRUE	TRUE	0	0	1	1	none	0.0001122227612234
S021	T330	TRUE	TRUE	0	0	1	1	none	0.0001080066616674
S024	T330	TRUE	TRUE	0	0	1	1	none	0.0001074517736447
S025	T330	TRUE	TRUE	0	0	1	1	none	0.0001096152404947
S026	T330	TRUE	TRUE	0	0	1	1	none	0.0001048580326645
S038	T330	TRUE	TRUE	0	0	1	1	none	0.000117581334607
S039	T330	TRUE	TRUE	0	0	1	1	none	0.0001072644566301
S040	T330	TRUE	TRUE	0	0	1	1	none	4.06863144544e-05
S042	T330	TRUE	TRUE	0	0	1	1	none	0.0001072644566301
S071	T330	TRUE	TRUE	0	0	1	1	none	2.24633637727e-05
S078	T330	TRUE	TRUE	0	0	1	1	none	0.000110099259787
S081	T330	TRUE	TRUE	0	0	1	1	none	0.0001075525505408
S085	T330	TRUE	TRUE	0	0	1	1	none	5.0824129022e-05
S087	T330	TRUE	TRUE	0	0	1	1	none	6.43354900704e-05
S093	T330	TRUE	TRUE	0	0	1	1	none	3.1016904576e-05
S097	T330	TRUE	TRUE	0	0	1	1	none	0.0001063301533816
S102	T330	TRUE	TRUE	0	0	1	1	none	3.8546332951e-05
S106	T330	TRUE	TRUE	0	0	1	1	none	0.0001051798377657
S130	T330	TRUE	TRUE	0	0	1	1	none	6.5256792795e-05
T009	T330	FALSE	FALSE	0	0	1	1	none	0.0001090632258195
T010	T330	FALSE	FALSE	0	0	1	1	none	0.0001074232852778
T013	T330	FALSE	FALSE	0	0	1	1	none	0.0001243476818892
T014	T330	TRUE	TRUE	0	0	1	1	none	0.0001086043271384
T020	T330	TRUE	TRUE	0	0	1	1	none	0.0001206187721087
T021	T330	FALSE	FALSE	0	0	1	1	none	0.0001090123104896
T028	T330	TRUE	TRUE	0	0	1	1	none	0.0001111129808524
T035a	T330	TRUE	TRUE	0	0	1	1	none	6.72675080967e-05
T035b	T330	FALSE	FALSE	0	0	1	1	none	0.0001086685490232
T040	T330	TRUE	TRUE	0	0	1	1	none	0.0001094945941344
T056	T330	FALSE	FALSE	0	0	1	1	none	0.0001133004702423
T059	T330	TRUE	TRUE	0	0	1	1	none	4.57700947837e-05
T065	T330	TRUE	TRUE	0	0	1	1	none	0.0001173837658767
T069	T330	TRUE	TRUE	0	0	1	1	none	4.0443164414e-05
T073	T330	FALSE	FALSE	0	0	1	1	none	0.0001086685490232
T075	T330	TRUE	TRUE	0	0	1	1	none	0.0001095847624164
T077	T330	FALSE	FALSE	0	0	1	1	none	0.0001080459171505
T087	T330	FALSE	FALSE	0	0	1	1	none	0.000108887267344
T092	T330	TRUE	TRUE	0	0	1	1	none	9.84543122884e-05
T095	T330	TRUE	TRUE	0	0	1	1	none	6.49746092022e-05
T099a	T330	TRUE	TRUE	0	0	1	1	none	6.48791423517e-05
T102	T330	FALSE	FALSE	0	0	1	1	none	6.94910819507e-05
T104	T330	FALSE	FALSE	0	0	1	1	none	0.0001002720421051
T105	T330	FALSE	FALSE	0	0	1	1	none	0.0001192516614948
T107	T330	FALSE	FALSE	0	0	1	1	none	6.8868450078e-05
T126	T330	TRUE	TRUE	0	0	1	1	none	5.2832900647e-05
T156	T330	FALSE	FALSE	0	0	1	1	none	0.0001214482275062
T159a	T330	TRUE	TRUE	0	0	1	1	none	0.0001055553896597
T182	T330	FALSE	FALSE	0	0	1	1	none	0.0001199479413826
T188	T330	TRUE	TRUE	0	0	1	1	none	0.0001129818634024
T192	T330	FALSE	FALSE	0	0	1	1	none	6.22823051719e-05
T223	T330	FALSE	FALSE	0	0	1	1	none	0.0001193253095099
T225	T330	FALSE	FALSE	0	0	1	1	none	0.0001252050114674
T230	T330	FALSE	FALSE	0	0	1	1	none	0.0001086685490232
T232	T330	TRUE	TRUE	0	0	1	1	none	5.2230010499e-05
T241	T330	FALSE	FALSE	0	0	1	1	none	0.0001345891067138
T270	T330	FALSE	FALSE	0	0	1	1	none	5.43625862556e-05
T271b	T330	FALSE	FALSE	0	0	1	1	none	0.0001245689673603
T301	T330	FALSE	FALSE	0	0	1	1	none	6.33293438031e-05
T303	T330	FALSE	FALSE	0	0	1	1	none	6.44897723245e-05
T322	T330	FALSE	FALSE	0	0	1	1	none	0.000132166429543
T327b	T330	TRUE	TRUE	0	1	1	1	desc	6.226318727e-07
S002	T335	FALSE	FALSE	0	0	1	1	none	0.0001222281321215
S007	T335	FALSE	FALSE	0	0	1	1	none	0.0001297109709382
S021	T335	FALSE	FALSE	0	0	1	1	none	0.0001254948713822
S024	T335	FALSE	FALSE	0	0	1	1	none	0.0001249399833595
S025	T335	FALSE	FALSE	0	0	1	1	none	0.0001271034502095
S026	T335	FALSE	FALSE	0	0	1	1	none	0.0001223462423793
S038	T335	FALSE	FALSE	0	0	1	1	none	0.0001350695443218
S039	T335	FALSE	FALSE	0	0	1	1	none	0.0001247526663449
S040	T335	FALSE	FALSE	0	0	1	1	none	5.81745241692e-05
S042	T335	FALSE	FALSE	0	0	1	1	none	0.0001247526663449
S071	T335	FALSE	FALSE	0	0	1	1	none	3.99515734875e-05
S078	T335	FALSE	FALSE	0	0	1	1	none	0.0001275874695018
S081	T335	FALSE	FALSE	0	0	1	1	none	0.0001250407602556
S085	T335	FALSE	FALSE	0	0	1	1	none	6.83123387368e-05
S087	T335	FALSE	FALSE	0	0	1	1	none	8.18236997852e-05
S093	T335	FALSE	FALSE	0	0	1	1	none	4.85051142908e-05
S097	T335	FALSE	FALSE	0	0	1	1	none	0.0001238183630964
S102	T335	FALSE	FALSE	0	0	1	1	none	5.60345426658e-05
S106	T335	FALSE	FALSE	0	0	1	1	none	0.0001226680474805
S130	T335	FALSE	FALSE	0	0	1	1	none	8.27450025098e-05
T009	T335	FALSE	FALSE	0	0	1	1	none	0.0001265514355343
T010	T335	FALSE	FALSE	0	0	1	1	none	0.0001249114949926
T013	T335	FALSE	FALSE	0	0	1	1	none	0.000141835891604
T014	T335	FALSE	FALSE	0	0	1	1	none	0.0001260925368532
T020	T335	FALSE	FALSE	0	0	1	1	none	0.0001381069818235
T021	T335	FALSE	FALSE	0	0	1	1	none	0.0001265005202044
T028	T335	FALSE	FALSE	0	0	1	1	none	0.0001286011905672
T035a	T335	FALSE	FALSE	0	0	1	1	none	8.47557178115e-05
T035b	T335	FALSE	FALSE	0	0	1	1	none	0.000126156758738
T040	T335	FALSE	FALSE	0	0	1	1	none	0.0001269828038492
T056	T335	FALSE	FALSE	0	0	1	1	none	0.0001307886799571
T059	T335	FALSE	FALSE	0	0	1	1	none	6.32583044985e-05
T065	T335	FALSE	FALSE	0	0	1	1	none	0.0001348719755915
T069	T335	FALSE	FALSE	0	0	1	1	none	4.54940176208e-05
T073	T335	FALSE	FALSE	0	0	1	1	none	0.000126156758738
T075	T335	FALSE	FALSE	0	0	1	1	none	0.0001270729721312
T077	T335	FALSE	FALSE	0	0	1	1	none	0.0001255341268653
T087	T335	FALSE	FALSE	0	0	1	1	none	0.0001263754770588
T092	T335	FALSE	FALSE	0	0	1	1	none	0.0001159425220032
T095	T335	FALSE	FALSE	0	0	1	1	none	8.2462818917e-05
T099a	T335	FALSE	FALSE	0	0	1	1	none	8.23673520665e-05
T102	T335	FALSE	FALSE	0	0	1	1	none	8.69792916655e-05
T104	T335	FALSE	FALSE	0	0	1	1	none	0.0001177602518199
T105	T335	FALSE	FALSE	0	0	1	1	none	0.0001367398712096
T107	T335	FALSE	FALSE	0	0	1	1	none	8.63566597928e-05
T126	T335	TRUE	TRUE	1	0	1	1	anc	6.226318727e-07
[truncated: 1,161 more rows]
