# Supplementary material for: Improved characterisation of MRSA transmission using within-host bacterial sequence diversity
Source: eLife. 2019 Oct 8;8:e46402. doi: 10.7554/eLife.46402 (PMC6954020; doi:10.7554/eLife.46402)
Supplement: Figure 9—source data 1. [file elife-46402-fig9-data1.zip › Figure 9-source data 1/classifications/Classification_Posterior_ds_10percol_42.csv]

host.1	host.2	adjacent	contiguous	paths12	paths21	nodes1	nodes2	path.classification	min.distance.between.subgraphs
S002	S007	TRUE	TRUE	0	0	1	1	none	6.43521047844e-05
S002	S021	TRUE	TRUE	0	0	1	1	none	1.51045543337e-05
S007	S021	TRUE	TRUE	0	0	1	1	none	6.33043246617e-05
S002	S024	TRUE	TRUE	0	0	1	1	none	1.3333571726e-05
S007	S024	TRUE	TRUE	0	0	1	1	none	6.1533342054e-05
S021	S024	TRUE	TRUE	0	0	1	1	none	5.4361639869e-06
S002	S025	TRUE	TRUE	0	0	1	1	none	2.49945717452e-05
S007	S025	TRUE	TRUE	0	0	1	1	none	6.60472155752e-05
S021	S025	TRUE	TRUE	0	0	1	1	none	2.39467916225e-05
S024	S025	TRUE	TRUE	0	0	1	1	none	2.21758090148e-05
S002	S026	TRUE	TRUE	0	0	1	1	none	1.95923410501e-05
S007	S026	TRUE	TRUE	0	0	1	1	none	6.06449848801e-05
S021	S026	TRUE	TRUE	0	0	1	1	none	1.85445609274e-05
S024	S026	TRUE	TRUE	0	0	1	1	none	1.67735783197e-05
S025	S026	TRUE	TRUE	0	0	1	1	none	1.72284307609e-05
S002	S038	TRUE	TRUE	0	0	1	1	none	7.56868296003e-05
S007	S038	TRUE	TRUE	0	0	1	1	none	4.98899184039e-05
S021	S038	TRUE	TRUE	0	0	1	1	none	7.46390494776e-05
S024	S038	TRUE	TRUE	0	0	1	1	none	7.28680668699e-05
S025	S038	TRUE	TRUE	0	0	1	1	none	7.73819403911e-05
S026	S038	TRUE	TRUE	0	0	1	1	none	7.1979709696e-05
S002	S039	TRUE	TRUE	0	0	1	1	none	1.41136168037e-05
S007	S039	TRUE	TRUE	0	0	1	1	none	6.23133871317e-05
S021	S039	TRUE	TRUE	0	0	1	1	none	4.527450566e-06
S024	S039	TRUE	TRUE	0	0	1	1	none	4.4452264569e-06
S025	S039	TRUE	TRUE	0	0	1	1	none	2.29558540925e-05
S026	S039	TRUE	TRUE	0	0	1	1	none	1.75536233974e-05
S038	S039	TRUE	TRUE	0	0	1	1	none	7.36481119476e-05
S002	S040	TRUE	TRUE	0	0	1	1	none	9.11364417308e-05
S007	S040	TRUE	TRUE	0	0	1	1	none	8.65697653808e-05
S021	S040	TRUE	TRUE	0	0	1	1	none	9.00886616081e-05
S024	S040	TRUE	TRUE	0	0	1	1	none	8.83176790004e-05
S025	S040	TRUE	TRUE	0	0	1	1	none	9.28315525216e-05
S026	S040	TRUE	TRUE	0	0	1	1	none	8.74293218265e-05
S038	S040	TRUE	TRUE	0	0	1	1	none	9.79044901967e-05
S039	S040	TRUE	TRUE	0	0	1	1	none	8.90977240781e-05
S002	S042	TRUE	TRUE	0	0	1	1	none	1.3333571726e-05
S007	S042	TRUE	TRUE	0	0	1	1	none	6.1533342054e-05
S021	S042	TRUE	TRUE	0	0	1	1	none	5.4361639869e-06
S024	S042	TRUE	TRUE	0	0	1	1	none	2.4434542528e-06
S025	S042	TRUE	TRUE	0	0	1	1	none	2.21758090148e-05
S026	S042	TRUE	TRUE	0	0	1	1	none	1.67735783197e-05
S038	S042	TRUE	TRUE	0	0	1	1	none	7.28680668699e-05
S039	S042	TRUE	TRUE	0	0	1	1	none	4.4452264569e-06
S040	S042	TRUE	TRUE	0	0	1	1	none	8.83176790004e-05
S002	S071	TRUE	TRUE	0	0	1	1	none	7.17347179824e-05
S007	S071	TRUE	TRUE	0	0	1	1	none	6.71680416324e-05
S021	S071	TRUE	TRUE	0	0	1	1	none	7.06869378597e-05
S024	S071	TRUE	TRUE	0	0	1	1	none	6.8915955252e-05
S025	S071	TRUE	TRUE	0	0	1	1	none	7.34298287732e-05
S026	S071	TRUE	TRUE	0	0	1	1	none	6.80275980781e-05
S038	S071	TRUE	TRUE	0	0	1	1	none	7.85027664483e-05
S039	S071	TRUE	TRUE	0	0	1	1	none	6.96960003297e-05
S040	S071	TRUE	TRUE	0	0	1	1	none	2.47183319908e-05
S042	S071	TRUE	TRUE	0	0	1	1	none	6.8915955252e-05
S002	S078	TRUE	TRUE	0	0	1	1	none	1.63540653952e-05
S007	S078	TRUE	TRUE	0	0	1	1	none	6.45538357232e-05
S021	S078	TRUE	TRUE	0	0	1	1	none	9.6783847825e-06
S024	S078	TRUE	TRUE	0	0	1	1	none	7.9074021748e-06
S025	S078	TRUE	TRUE	0	0	1	1	none	2.5196302684e-05
S026	S078	TRUE	TRUE	0	0	1	1	none	1.97940719889e-05
S038	S078	TRUE	TRUE	0	0	1	1	none	7.58885605391e-05
S039	S078	TRUE	TRUE	0	0	1	1	none	8.6874472525e-06
S040	S078	TRUE	TRUE	0	0	1	1	none	9.13381726696e-05
S042	S078	TRUE	TRUE	0	0	1	1	none	7.9074021748e-06
S071	S078	TRUE	TRUE	0	0	1	1	none	7.19364489212e-05
S002	S081	TRUE	TRUE	0	0	1	1	none	1.4329663273e-05
S007	S081	TRUE	TRUE	0	0	1	1	none	6.2529433601e-05
S021	S081	TRUE	TRUE	0	0	1	1	none	6.4322555339e-06
S024	S081	TRUE	TRUE	0	0	1	1	none	2.2178186734e-06
S025	S081	TRUE	TRUE	0	0	1	1	none	2.31719005618e-05
S026	S081	TRUE	TRUE	0	0	1	1	none	1.77696698667e-05
S038	S081	TRUE	TRUE	0	0	1	1	none	7.38641584169e-05
S039	S081	TRUE	TRUE	0	0	1	1	none	5.4413180039e-06
S040	S081	TRUE	TRUE	0	0	1	1	none	8.93137705474e-05
S042	S081	TRUE	TRUE	0	0	1	1	none	3.4395457998e-06
S071	S081	TRUE	TRUE	0	0	1	1	none	6.9912046799e-05
S078	S081	TRUE	TRUE	0	0	1	1	none	8.9034937218e-06
S002	S085	TRUE	TRUE	0	0	1	1	none	8.12640366592e-05
S007	S085	TRUE	TRUE	0	0	1	1	none	7.66973603092e-05
S021	S085	TRUE	TRUE	0	0	1	1	none	8.02162565365e-05
S024	S085	TRUE	TRUE	0	0	1	1	none	7.84452739288e-05
S025	S085	TRUE	TRUE	0	0	1	1	none	8.295914745e-05
S026	S085	TRUE	TRUE	0	0	1	1	none	7.75569167549e-05
S038	S085	TRUE	TRUE	0	0	1	1	none	8.80320851251e-05
S039	S085	TRUE	TRUE	0	0	1	1	none	7.92253190065e-05
S040	S085	TRUE	TRUE	0	0	1	1	none	5.02115342956e-05
S042	S085	TRUE	TRUE	0	0	1	1	none	7.84452739288e-05
S071	S085	TRUE	TRUE	0	0	1	1	none	3.08098105472e-05
S078	S085	TRUE	TRUE	0	0	1	1	none	8.1465767598e-05
S081	S085	TRUE	TRUE	0	0	1	1	none	7.94413654758e-05
S002	S087	TRUE	TRUE	0	0	1	1	none	9.24941825926e-05
S007	S087	TRUE	TRUE	0	0	1	1	none	8.79275062426e-05
S021	S087	TRUE	TRUE	0	0	1	1	none	9.14464024699e-05
S024	S087	TRUE	TRUE	0	0	1	1	none	8.96754198622e-05
S025	S087	TRUE	TRUE	0	0	1	1	none	9.41892933834e-05
S026	S087	TRUE	TRUE	0	0	1	1	none	8.87870626883e-05
S038	S087	TRUE	TRUE	0	0	1	1	none	9.92622310585e-05
S039	S087	TRUE	TRUE	0	0	1	1	none	9.04554649399e-05
S040	S087	TRUE	TRUE	0	0	1	1	none	6.1441680229e-05
S042	S087	TRUE	TRUE	0	0	1	1	none	8.96754198622e-05
S071	S087	TRUE	TRUE	0	0	1	1	none	4.20399564806e-05
S078	S087	TRUE	TRUE	0	0	1	1	none	9.26959135314e-05
S081	S087	TRUE	TRUE	0	0	1	1	none	9.06715114092e-05
S085	S087	TRUE	TRUE	0	0	1	1	none	3.02270169894e-05
S002	S093	TRUE	TRUE	0	0	1	1	none	6.45478303134e-05
S007	S093	TRUE	TRUE	0	0	1	1	none	5.99811539634e-05
S021	S093	TRUE	TRUE	0	0	1	1	none	6.35000501907e-05
S024	S093	TRUE	TRUE	0	0	1	1	none	6.1729067583e-05
S025	S093	TRUE	TRUE	0	0	1	1	none	6.62429411042e-05
S026	S093	TRUE	TRUE	0	0	1	1	none	6.08407104091e-05
S038	S093	TRUE	TRUE	0	0	1	1	none	7.13158787793e-05
S039	S093	TRUE	TRUE	0	0	1	1	none	6.25091126607e-05
S040	S093	TRUE	TRUE	0	0	1	1	none	3.34953279498e-05
S042	S093	TRUE	TRUE	0	0	1	1	none	6.1729067583e-05
S071	S093	TRUE	TRUE	0	0	1	1	none	1.40936042014e-05
S078	S093	TRUE	TRUE	0	0	1	1	none	6.47495612522e-05
S081	S093	TRUE	TRUE	0	0	1	1	none	6.272515913e-05
S085	S093	TRUE	TRUE	0	0	1	1	none	1.79379334722e-05
S087	S093	TRUE	TRUE	0	0	1	1	none	2.91680794056e-05
S002	S097	TRUE	TRUE	0	0	1	1	none	2.24062091574e-05
S007	S097	TRUE	TRUE	0	0	1	1	none	6.34588529874e-05
S021	S097	TRUE	TRUE	0	0	1	1	none	2.13584290347e-05
S024	S097	TRUE	TRUE	0	0	1	1	none	1.9587446427e-05
S025	S097	TRUE	TRUE	0	0	1	1	none	4.3823306742e-06
S026	S097	TRUE	TRUE	0	0	1	1	none	1.46400681731e-05
S038	S097	TRUE	TRUE	0	0	1	1	none	7.47935778033e-05
S039	S097	TRUE	TRUE	0	0	1	1	none	2.03674915047e-05
S040	S097	TRUE	TRUE	0	0	1	1	none	9.02431899338e-05
S042	S097	TRUE	TRUE	0	0	1	1	none	1.9587446427e-05
S071	S097	TRUE	TRUE	0	0	1	1	none	7.08414661854e-05
S078	S097	TRUE	TRUE	0	0	1	1	none	2.26079400962e-05
S081	S097	TRUE	TRUE	0	0	1	1	none	2.0583537974e-05
S085	S097	TRUE	TRUE	0	0	1	1	none	8.03707848622e-05
S087	S097	TRUE	TRUE	0	0	1	1	none	9.16009307956e-05
S093	S097	TRUE	TRUE	0	0	1	1	none	6.36545785164e-05
S002	S102	TRUE	TRUE	0	0	1	1	none	9.28816224992e-05
S007	S102	TRUE	TRUE	0	0	1	1	none	8.83149461492e-05
S021	S102	TRUE	TRUE	0	0	1	1	none	9.18338423765e-05
S024	S102	TRUE	TRUE	0	0	1	1	none	9.00628597688e-05
S025	S102	TRUE	TRUE	0	0	1	1	none	9.457673329e-05
S026	S102	TRUE	TRUE	0	0	1	1	none	8.91745025949e-05
S038	S102	TRUE	TRUE	0	0	1	1	none	9.96496709651e-05
S039	S102	TRUE	TRUE	0	0	1	1	none	9.08429048465e-05
S040	S102	TRUE	TRUE	0	0	1	1	none	5.4103621476e-06
S042	S102	TRUE	TRUE	0	0	1	1	none	9.00628597688e-05
S071	S102	TRUE	TRUE	0	0	1	1	none	2.64635127592e-05
S078	S102	TRUE	TRUE	0	0	1	1	none	9.3083353438e-05
S081	S102	TRUE	TRUE	0	0	1	1	none	9.10589513158e-05
S085	S102	TRUE	TRUE	0	0	1	1	none	5.1956715064e-05
S087	S102	TRUE	TRUE	0	0	1	1	none	6.31868609974e-05
S093	S102	TRUE	TRUE	0	0	1	1	none	3.52405087182e-05
S097	S102	TRUE	TRUE	0	0	1	1	none	9.19883707022e-05
S002	S106	TRUE	TRUE	0	0	1	1	none	1.2337649575e-05
S007	S106	TRUE	TRUE	0	0	1	1	none	6.17591470294e-05
S021	S106	TRUE	TRUE	0	0	1	1	none	1.25115965787e-05
S024	S106	TRUE	TRUE	0	0	1	1	none	1.0740613971e-05
S025	S106	TRUE	TRUE	0	0	1	1	none	2.24016139902e-05
S026	S106	TRUE	TRUE	0	0	1	1	none	1.69993832951e-05
S038	S106	TRUE	TRUE	0	0	1	1	none	7.30938718453e-05
S039	S106	TRUE	TRUE	0	0	1	1	none	1.15206590487e-05
S040	S106	TRUE	TRUE	0	0	1	1	none	8.85434839758e-05
S042	S106	TRUE	TRUE	0	0	1	1	none	1.0740613971e-05
S071	S106	TRUE	TRUE	0	0	1	1	none	6.91417602274e-05
S078	S106	TRUE	TRUE	0	0	1	1	none	1.37611076402e-05
S081	S106	TRUE	TRUE	0	0	1	1	none	1.1736705518e-05
S085	S106	TRUE	TRUE	0	0	1	1	none	7.86710789042e-05
S087	S106	TRUE	TRUE	0	0	1	1	none	8.99012248376e-05
S093	S106	TRUE	TRUE	0	0	1	1	none	6.19548725584e-05
S097	S106	TRUE	TRUE	0	0	1	1	none	1.98132514024e-05
S102	S106	TRUE	TRUE	0	0	1	1	none	9.02886647442e-05
S002	S130	TRUE	TRUE	0	0	1	1	none	9.27006864828e-05
S007	S130	TRUE	TRUE	0	0	1	1	none	8.81340101328e-05
S021	S130	TRUE	TRUE	0	0	1	1	none	9.16529063601e-05
S024	S130	TRUE	TRUE	0	0	1	1	none	8.98819237524e-05
S025	S130	TRUE	TRUE	0	0	1	1	none	9.43957972736e-05
S026	S130	TRUE	TRUE	0	0	1	1	none	8.89935665785e-05
S038	S130	TRUE	TRUE	0	0	1	1	none	9.94687349487e-05
S039	S130	TRUE	TRUE	0	0	1	1	none	9.06619688301e-05
S040	S130	TRUE	TRUE	0	0	1	1	none	6.16481841192e-05
S042	S130	TRUE	TRUE	0	0	1	1	none	8.98819237524e-05
S071	S130	TRUE	TRUE	0	0	1	1	none	4.22464603708e-05
S078	S130	TRUE	TRUE	0	0	1	1	none	9.29024174216e-05
S081	S130	TRUE	TRUE	0	0	1	1	none	9.08780152994e-05
S085	S130	TRUE	TRUE	0	0	1	1	none	3.04335208796e-05
S087	S130	TRUE	TRUE	0	0	1	1	none	3.1409497002e-06
S093	S130	TRUE	TRUE	0	0	1	1	none	2.93745832958e-05
S097	S130	TRUE	TRUE	0	0	1	1	none	9.18074346858e-05
S102	S130	TRUE	TRUE	0	0	1	1	none	6.33933648876e-05
S106	S130	TRUE	TRUE	0	0	1	1	none	9.01077287278e-05
S002	T009	FALSE	FALSE	0	0	1	1	none	3.0227407251e-05
S007	T009	FALSE	FALSE	0	0	1	1	none	7.1280051081e-05
S021	T009	FALSE	FALSE	0	0	1	1	none	2.91796271283e-05
S024	T009	FALSE	FALSE	0	0	1	1	none	2.74086445206e-05
S025	T009	FALSE	FALSE	0	0	1	1	none	2.78634969618e-05
S026	T009	FALSE	FALSE	0	0	1	1	none	1.31153647207e-05
S038	T009	FALSE	FALSE	0	0	1	1	none	8.26147758969e-05
S039	T009	FALSE	FALSE	0	0	1	1	none	2.81886895983e-05
S040	T009	FALSE	FALSE	0	0	1	1	none	9.80643880274e-05
S042	T009	FALSE	FALSE	0	0	1	1	none	2.74086445206e-05
S071	T009	FALSE	FALSE	0	0	1	1	none	7.8662664279e-05
S078	T009	FALSE	FALSE	0	0	1	1	none	3.04291381898e-05
S081	T009	FALSE	FALSE	0	0	1	1	none	2.84047360676e-05
S085	T009	FALSE	FALSE	0	0	1	1	none	8.81919829558e-05
S087	T009	FALSE	FALSE	0	0	1	1	none	9.94221288892e-05
S093	T009	FALSE	FALSE	0	0	1	1	none	7.147577661e-05
S097	T009	FALSE	FALSE	0	0	1	1	none	2.5275134374e-05
S102	T009	FALSE	FALSE	0	0	1	1	none	9.98095687958e-05
S106	T009	FALSE	FALSE	0	0	1	1	none	2.7634449496e-05
S130	T009	FALSE	FALSE	0	0	1	1	none	9.96286327794e-05
S002	T010	FALSE	FALSE	0	0	1	1	none	2.81008775597e-05
S007	T010	FALSE	FALSE	0	0	1	1	none	6.91535213897e-05
S021	T010	FALSE	FALSE	0	0	1	1	none	2.7053097437e-05
S024	T010	FALSE	FALSE	0	0	1	1	none	2.52821148293e-05
S025	T010	FALSE	FALSE	0	0	1	1	none	2.57369672705e-05
S026	T010	FALSE	FALSE	0	0	1	1	none	1.09888350294e-05
S038	T010	FALSE	FALSE	0	0	1	1	none	8.04882462056e-05
S039	T010	FALSE	FALSE	0	0	1	1	none	2.6062159907e-05
S040	T010	FALSE	FALSE	0	0	1	1	none	9.59378583361e-05
S042	T010	FALSE	FALSE	0	0	1	1	none	2.52821148293e-05
S071	T010	FALSE	FALSE	0	0	1	1	none	7.65361345877e-05
S078	T010	FALSE	FALSE	0	0	1	1	none	2.83026084985e-05
S081	T010	FALSE	FALSE	0	0	1	1	none	2.62782063763e-05
S085	T010	FALSE	FALSE	0	0	1	1	none	8.60654532645e-05
S087	T010	FALSE	FALSE	0	0	1	1	none	9.72955991979e-05
S093	T010	FALSE	FALSE	0	0	1	1	none	6.93492469187e-05
S097	T010	FALSE	FALSE	0	0	1	1	none	2.31486046827e-05
S102	T010	FALSE	FALSE	0	0	1	1	none	9.76830391045e-05
S106	T010	FALSE	FALSE	0	0	1	1	none	2.55079198047e-05
S130	T010	FALSE	FALSE	0	0	1	1	none	9.75021030881e-05
T009	T010	FALSE	FALSE	0	0	1	1	none	4.0336871359e-06
S002	T013	FALSE	FALSE	0	0	1	1	none	8.44420089197e-05
S007	T013	FALSE	FALSE	0	0	1	1	none	5.86450977233e-05
S021	T013	FALSE	FALSE	0	0	1	1	none	8.3394228797e-05
S024	T013	FALSE	FALSE	0	0	1	1	none	8.16232461893e-05
S025	T013	FALSE	FALSE	0	0	1	1	none	8.61371197105e-05
S026	T013	FALSE	FALSE	0	0	1	1	none	8.07348890154e-05
S038	T013	FALSE	FALSE	0	0	1	1	none	1.12411727928e-05
S039	T013	FALSE	FALSE	0	0	1	1	none	8.2403291267e-05
S040	T013	FALSE	FALSE	0	0	1	1	none	0.0001066596695161
S042	T013	FALSE	FALSE	0	0	1	1	none	8.16232461893e-05
S071	T013	FALSE	FALSE	0	0	1	1	none	8.72579457677e-05
S078	T013	FALSE	FALSE	0	0	1	1	none	8.46437398585e-05
S081	T013	FALSE	FALSE	0	0	1	1	none	8.26193377363e-05
S085	T013	FALSE	FALSE	0	0	1	1	none	9.67872644445e-05
S087	T013	FALSE	FALSE	0	0	1	1	none	0.0001080174103779
S093	T013	FALSE	FALSE	0	0	1	1	none	8.00710580987e-05
S097	T013	FALSE	FALSE	0	0	1	1	none	8.35487571227e-05
S102	T013	FALSE	FALSE	0	0	1	1	none	0.0001084048502845
S106	T013	FALSE	FALSE	0	0	1	1	none	8.18490511647e-05
S130	T013	FALSE	FALSE	0	0	1	1	none	0.0001082239142681
T009	T013	FALSE	FALSE	0	0	1	1	none	9.13699552163e-05
T010	T013	FALSE	FALSE	0	0	1	1	none	8.9243425525e-05
S002	T014	TRUE	TRUE	0	0	1	1	none	1.3333571726e-05
S007	T014	TRUE	TRUE	0	0	1	1	none	6.1533342054e-05
S021	T014	TRUE	TRUE	0	0	1	1	none	5.4361639869e-06
S024	T014	TRUE	TRUE	0	0	1	1	none	2.4434542528e-06
S025	T014	TRUE	TRUE	0	0	1	1	none	2.21758090148e-05
S026	T014	TRUE	TRUE	0	0	1	1	none	1.67735783197e-05
S038	T014	TRUE	TRUE	0	0	1	1	none	7.28680668699e-05
S039	T014	TRUE	TRUE	0	0	1	1	none	4.4452264569e-06
S040	T014	TRUE	TRUE	0	0	1	1	none	8.83176790004e-05
S042	T014	TRUE	TRUE	0	0	1	1	none	1.2217271264e-06
S071	T014	TRUE	TRUE	0	0	1	1	none	6.8915955252e-05
S078	T014	TRUE	TRUE	0	0	1	1	none	7.9074021748e-06
S081	T014	TRUE	TRUE	0	0	1	1	none	3.4395457998e-06
S085	T014	TRUE	TRUE	0	0	1	1	none	7.84452739288e-05
S087	T014	TRUE	TRUE	0	0	1	1	none	8.96754198622e-05
S093	T014	TRUE	TRUE	0	0	1	1	none	6.1729067583e-05
S097	T014	TRUE	TRUE	0	0	1	1	none	1.9587446427e-05
S102	T014	TRUE	TRUE	0	0	1	1	none	9.00628597688e-05
S106	T014	TRUE	TRUE	0	0	1	1	none	1.0740613971e-05
S130	T014	TRUE	TRUE	0	0	1	1	none	8.98819237524e-05
T009	T014	FALSE	FALSE	0	0	1	1	none	2.74086445206e-05
T010	T014	FALSE	FALSE	0	0	1	1	none	2.52821148293e-05
T013	T014	FALSE	FALSE	0	0	1	1	none	8.16232461893e-05
S002	T020	TRUE	TRUE	0	0	1	1	none	7.86015895578e-05
S007	T020	TRUE	TRUE	0	0	1	1	none	5.28046783614e-05
S021	T020	TRUE	TRUE	0	0	1	1	none	7.75538094351e-05
S024	T020	TRUE	TRUE	0	0	1	1	none	7.57828268274e-05
S025	T020	TRUE	TRUE	0	0	1	1	none	8.02967003486e-05
S026	T020	TRUE	TRUE	0	0	1	1	none	7.48944696535e-05
S038	T020	TRUE	TRUE	0	0	1	1	none	4.1790263045e-06
S039	T020	TRUE	TRUE	0	0	1	1	none	7.65628719051e-05
S040	T020	TRUE	TRUE	0	0	1	1	none	0.0001008192501542
S042	T020	TRUE	TRUE	0	0	1	1	none	7.57828268274e-05
S071	T020	TRUE	TRUE	0	0	1	1	none	8.14175264058e-05
S078	T020	TRUE	TRUE	0	0	1	1	none	7.88033204966e-05
S081	T020	TRUE	TRUE	0	0	1	1	none	7.67789183744e-05
S085	T020	TRUE	TRUE	0	0	1	1	none	9.09468450826e-05
S087	T020	TRUE	TRUE	0	0	1	1	none	0.000102176991016
S093	T020	TRUE	TRUE	0	0	1	1	none	7.42306387368e-05
S097	T020	TRUE	TRUE	0	0	1	1	none	7.77083377608e-05
S102	T020	TRUE	TRUE	0	0	1	1	none	0.0001025644309226
S106	T020	TRUE	TRUE	0	0	1	1	none	7.60086318028e-05
S130	T020	TRUE	TRUE	0	0	1	1	none	0.0001023834949062
T009	T020	FALSE	FALSE	0	0	1	1	none	8.55295358544e-05
T010	T020	FALSE	FALSE	0	0	1	1	none	8.34030061631e-05
T013	T020	FALSE	FALSE	0	0	1	1	none	1.41559327503e-05
T014	T020	TRUE	TRUE	0	0	1	1	none	7.57828268274e-05
S002	T021	FALSE	FALSE	0	0	1	1	none	2.95907530902e-05
S007	T021	FALSE	FALSE	0	0	1	1	none	7.06433969202e-05
S021	T021	FALSE	FALSE	0	0	1	1	none	2.85429729675e-05
S024	T021	FALSE	FALSE	0	0	1	1	none	2.67719903598e-05
S025	T021	FALSE	FALSE	0	0	1	1	none	2.7226842801e-05
S026	T021	FALSE	FALSE	0	0	1	1	none	1.24787105599e-05
S038	T021	FALSE	FALSE	0	0	1	1	none	8.19781217361e-05
S039	T021	FALSE	FALSE	0	0	1	1	none	2.75520354375e-05
S040	T021	FALSE	FALSE	0	0	1	1	none	9.74277338666e-05
S042	T021	FALSE	FALSE	0	0	1	1	none	2.67719903598e-05
S071	T021	FALSE	FALSE	0	0	1	1	none	7.80260101182e-05
S078	T021	FALSE	FALSE	0	0	1	1	none	2.9792484029e-05
S081	T021	FALSE	FALSE	0	0	1	1	none	2.77680819068e-05
S085	T021	FALSE	FALSE	0	0	1	1	none	8.7555328795e-05
S087	T021	FALSE	FALSE	0	0	1	1	none	9.87854747284e-05
S093	T021	FALSE	FALSE	0	0	1	1	none	7.08391224492e-05
S097	T021	FALSE	FALSE	0	0	1	1	none	2.46384802132e-05
S102	T021	FALSE	FALSE	0	0	1	1	none	9.9172914635e-05
S106	T021	FALSE	FALSE	0	0	1	1	none	2.69977953352e-05
S130	T021	FALSE	FALSE	0	0	1	1	none	9.89919786186e-05
T009	T021	FALSE	FALSE	0	0	1	1	none	4.30183554e-06
T010	T021	FALSE	FALSE	0	0	1	1	none	3.3970329751e-06
T013	T021	FALSE	FALSE	0	0	1	1	none	9.07333010555e-05
T014	T021	FALSE	FALSE	0	0	1	1	none	2.67719903598e-05
T020	T021	FALSE	FALSE	0	0	1	1	none	8.48928816936e-05
S002	T028	TRUE	TRUE	0	0	1	1	none	6.70727069226e-05
S007	T028	TRUE	TRUE	0	0	1	1	none	3.31375144382e-05
S021	T028	TRUE	TRUE	0	0	1	1	none	6.60249267999e-05
S024	T028	TRUE	TRUE	0	0	1	1	none	6.42539441922e-05
S025	T028	TRUE	TRUE	0	0	1	1	none	6.87678177134e-05
S026	T028	TRUE	TRUE	0	0	1	1	none	6.33655870183e-05
S038	T028	TRUE	TRUE	0	0	1	1	none	5.26105205421e-05
S039	T028	TRUE	TRUE	0	0	1	1	none	6.50339892699e-05
S040	T028	TRUE	TRUE	0	0	1	1	none	8.9290367519e-05
S042	T028	TRUE	TRUE	0	0	1	1	none	6.42539441922e-05
S071	T028	TRUE	TRUE	0	0	1	1	none	6.98886437706e-05
S078	T028	TRUE	TRUE	0	0	1	1	none	6.72744378614e-05
S081	T028	TRUE	TRUE	0	0	1	1	none	6.52500357392e-05
S085	T028	TRUE	TRUE	0	0	1	1	none	7.94179624474e-05
S087	T028	TRUE	TRUE	0	0	1	1	none	9.06481083808e-05
S093	T028	TRUE	TRUE	0	0	1	1	none	6.27017561016e-05
S097	T028	TRUE	TRUE	0	0	1	1	none	6.61794551256e-05
S102	T028	TRUE	TRUE	0	0	1	1	none	9.10355482874e-05
S106	T028	TRUE	TRUE	0	0	1	1	none	6.44797491676e-05
S130	T028	TRUE	TRUE	0	0	1	1	none	9.0854612271e-05
T009	T028	FALSE	FALSE	0	0	1	1	none	7.40006532192e-05
T010	T028	FALSE	FALSE	0	0	1	1	none	7.18741235279e-05
T013	T028	FALSE	FALSE	0	0	1	1	none	6.13656998615e-05
T014	T028	TRUE	TRUE	0	0	1	1	none	6.42539441922e-05
T020	T028	TRUE	TRUE	0	0	1	1	none	5.55252804996e-05
T021	T028	FALSE	FALSE	0	0	1	1	none	7.33639990584e-05
S002	T035a	TRUE	TRUE	0	0	1	1	none	9.21369687764e-05
S007	T035a	TRUE	TRUE	0	0	1	1	none	8.75702924264e-05
S021	T035a	TRUE	TRUE	0	0	1	1	none	9.10891886537e-05
S024	T035a	TRUE	TRUE	0	0	1	1	none	8.9318206046e-05
S025	T035a	TRUE	TRUE	0	0	1	1	none	9.38320795672e-05
S026	T035a	TRUE	TRUE	0	0	1	1	none	8.84298488721e-05
S038	T035a	TRUE	TRUE	0	0	1	1	none	9.89050172423e-05
S039	T035a	TRUE	TRUE	0	0	1	1	none	9.00982511237e-05
S040	T035a	TRUE	TRUE	0	0	1	1	none	6.10844664128e-05
S042	T035a	TRUE	TRUE	0	0	1	1	none	8.9318206046e-05
S071	T035a	TRUE	TRUE	0	0	1	1	none	4.16827426644e-05
S078	T035a	TRUE	TRUE	0	0	1	1	none	9.23386997152e-05
S081	T035a	TRUE	TRUE	0	0	1	1	none	9.0314297593e-05
S085	T035a	TRUE	TRUE	0	0	1	1	none	2.98698031732e-05
S087	T035a	TRUE	TRUE	0	0	1	1	none	3.7989591202e-06
S093	T035a	TRUE	TRUE	0	0	1	1	none	2.88108655894e-05
S097	T035a	TRUE	TRUE	0	0	1	1	none	9.12437169794e-05
S102	T035a	TRUE	TRUE	0	0	1	1	none	6.28296471812e-05
S106	T035a	TRUE	TRUE	0	0	1	1	none	8.95440110214e-05
S130	T035a	TRUE	TRUE	0	0	1	1	none	4.0054630104e-06
T009	T035a	FALSE	FALSE	0	0	1	1	none	9.9064915073e-05
T010	T035a	FALSE	FALSE	0	0	1	1	none	9.69383853817e-05
T013	T035a	FALSE	FALSE	0	0	1	1	none	0.0001076601965617
T014	T035a	TRUE	TRUE	0	0	1	1	none	8.9318206046e-05
T020	T035a	TRUE	TRUE	0	0	1	1	none	0.0001018197771998
T021	T035a	FALSE	FALSE	0	0	1	1	none	9.84282609122e-05
T028	T035a	TRUE	TRUE	0	0	1	1	none	9.02908945646e-05
S002	T035b	FALSE	FALSE	0	0	1	1	none	2.95907530902e-05
S007	T035b	FALSE	FALSE	0	0	1	1	none	7.06433969202e-05
S021	T035b	FALSE	FALSE	0	0	1	1	none	2.85429729675e-05
S024	T035b	FALSE	FALSE	0	0	1	1	none	2.67719903598e-05
S025	T035b	FALSE	FALSE	0	0	1	1	none	2.7226842801e-05
S026	T035b	FALSE	FALSE	0	0	1	1	none	1.24787105599e-05
S038	T035b	FALSE	FALSE	0	0	1	1	none	8.19781217361e-05
S039	T035b	FALSE	FALSE	0	0	1	1	none	2.75520354375e-05
S040	T035b	FALSE	FALSE	0	0	1	1	none	9.74277338666e-05
S042	T035b	FALSE	FALSE	0	0	1	1	none	2.67719903598e-05
S071	T035b	FALSE	FALSE	0	0	1	1	none	7.80260101182e-05
S078	T035b	FALSE	FALSE	0	0	1	1	none	2.9792484029e-05
S081	T035b	FALSE	FALSE	0	0	1	1	none	2.77680819068e-05
S085	T035b	FALSE	FALSE	0	0	1	1	none	8.7555328795e-05
S087	T035b	FALSE	FALSE	0	0	1	1	none	9.87854747284e-05
S093	T035b	FALSE	FALSE	0	0	1	1	none	7.08391224492e-05
S097	T035b	FALSE	FALSE	0	0	1	1	none	2.46384802132e-05
S102	T035b	FALSE	FALSE	0	0	1	1	none	9.9172914635e-05
S106	T035b	FALSE	FALSE	0	0	1	1	none	2.69977953352e-05
S130	T035b	FALSE	FALSE	0	0	1	1	none	9.89919786186e-05
T009	T035b	TRUE	TRUE	0	0	1	1	none	1.8583812872e-06
T010	T035b	FALSE	FALSE	0	0	1	1	none	3.3970329751e-06
T013	T035b	FALSE	FALSE	0	0	1	1	none	9.07333010555e-05
T014	T035b	FALSE	FALSE	0	0	1	1	none	2.67719903598e-05
T020	T035b	FALSE	FALSE	0	0	1	1	none	8.48928816936e-05
T021	T035b	FALSE	FALSE	0	0	1	1	none	3.6651813792e-06
T028	T035b	FALSE	FALSE	0	0	1	1	none	7.33639990584e-05
T035a	T035b	FALSE	FALSE	0	0	1	1	none	9.84282609122e-05
S002	T040	TRUE	TRUE	0	0	1	1	none	1.63258747028e-05
S007	T040	TRUE	TRUE	0	0	1	1	none	6.45256450308e-05
S021	T040	TRUE	TRUE	0	0	1	1	none	8.4284669637e-06
S024	T040	TRUE	TRUE	0	0	1	1	none	4.2140301032e-06
S025	T040	TRUE	TRUE	0	0	1	1	none	2.51681119916e-05
S026	T040	TRUE	TRUE	0	0	1	1	none	1.97658812965e-05
S038	T040	TRUE	TRUE	0	0	1	1	none	7.58603698467e-05
S039	T040	TRUE	TRUE	0	0	1	1	none	7.4375294337e-06
S040	T040	TRUE	TRUE	0	0	1	1	none	9.13099819772e-05
S042	T040	TRUE	TRUE	0	0	1	1	none	5.4357572296e-06
S071	T040	TRUE	TRUE	0	0	1	1	none	7.19082582288e-05
S078	T040	TRUE	TRUE	0	0	1	1	none	1.08997051516e-05
S081	T040	TRUE	TRUE	0	0	1	1	none	3.2179385562e-06
S085	T040	TRUE	TRUE	0	0	1	1	none	8.14375769056e-05
S087	T040	TRUE	TRUE	0	0	1	1	none	9.2667722839e-05
S093	T040	TRUE	TRUE	0	0	1	1	none	6.47213705598e-05
S097	T040	TRUE	TRUE	0	0	1	1	none	2.25797494038e-05
S102	T040	TRUE	TRUE	0	0	1	1	none	9.30551627456e-05
S106	T040	TRUE	TRUE	0	0	1	1	none	1.37329169478e-05
S130	T040	TRUE	TRUE	0	0	1	1	none	9.28742267292e-05
T009	T040	FALSE	FALSE	0	0	1	1	none	3.04009474974e-05
T010	T040	FALSE	FALSE	0	0	1	1	none	2.82744178061e-05
T013	T040	FALSE	FALSE	0	0	1	1	none	8.46155491661e-05
T014	T040	TRUE	TRUE	0	0	1	1	none	5.4357572296e-06
T020	T040	TRUE	TRUE	0	0	1	1	none	7.87751298042e-05
T021	T040	FALSE	FALSE	0	0	1	1	none	2.97642933366e-05
T028	T040	TRUE	TRUE	0	0	1	1	none	6.7246247169e-05
T035a	T040	TRUE	TRUE	0	0	1	1	none	9.23105090228e-05
T035b	T040	FALSE	FALSE	0	0	1	1	none	2.97642933366e-05
S002	T056	FALSE	FALSE	0	0	1	1	none	3.24189678894e-05
S007	T056	FALSE	FALSE	0	0	1	1	none	7.34716117194e-05
S021	T056	FALSE	FALSE	0	0	1	1	none	3.13711877667e-05
S024	T056	FALSE	FALSE	0	0	1	1	none	2.9600205159e-05
S025	T056	FALSE	FALSE	0	0	1	1	none	3.00550576002e-05
S026	T056	FALSE	FALSE	0	0	1	1	none	1.53069253591e-05
S038	T056	FALSE	FALSE	0	0	1	1	none	8.48063365353e-05
S039	T056	FALSE	FALSE	0	0	1	1	none	3.03802502367e-05
S040	T056	FALSE	FALSE	0	0	1	1	none	0.0001002559486658
S042	T056	FALSE	FALSE	0	0	1	1	none	2.9600205159e-05
S071	T056	FALSE	FALSE	0	0	1	1	none	8.08542249174e-05
S078	T056	FALSE	FALSE	0	0	1	1	none	3.26206988282e-05
S081	T056	FALSE	FALSE	0	0	1	1	none	3.0596296706e-05
S085	T056	FALSE	FALSE	0	0	1	1	none	9.03835435942e-05
S087	T056	FALSE	FALSE	0	0	1	1	none	0.0001016136895276
S093	T056	FALSE	FALSE	0	0	1	1	none	7.36673372484e-05
S097	T056	FALSE	FALSE	0	0	1	1	none	2.74666950124e-05
S102	T056	FALSE	FALSE	0	0	1	1	none	0.0001020011294342
S106	T056	FALSE	FALSE	0	0	1	1	none	2.98260101344e-05
S130	T056	FALSE	FALSE	0	0	1	1	none	0.0001018201934178
T009	T056	TRUE	TRUE	1	0	1	1	anc	9.69833512e-07
T010	T056	FALSE	FALSE	0	0	1	1	none	6.2252477743e-06
T013	T056	FALSE	FALSE	0	0	1	1	none	9.35615158547e-05
T014	T056	FALSE	FALSE	0	0	1	1	none	2.9600205159e-05
T020	T056	FALSE	FALSE	0	0	1	1	none	8.77210964928e-05
T021	T056	FALSE	FALSE	0	0	1	1	none	6.4933961784e-06
T028	T056	FALSE	FALSE	0	0	1	1	none	7.61922138576e-05
T035a	T056	FALSE	FALSE	0	0	1	1	none	0.0001012564757114
T035b	T056	FALSE	FALSE	0	0	1	1	none	4.0499419256e-06
T040	T056	FALSE	FALSE	0	0	1	1	none	3.25925081358e-05
S002	T059	TRUE	TRUE	0	0	1	1	none	9.83014540914e-05
S007	T059	TRUE	TRUE	0	0	1	1	none	9.37347777414e-05
S021	T059	TRUE	TRUE	0	0	1	1	none	9.72536739687e-05
S024	T059	TRUE	TRUE	0	0	1	1	none	9.5482691361e-05
S025	T059	TRUE	TRUE	0	0	1	1	none	9.99965648822e-05
S026	T059	TRUE	TRUE	0	0	1	1	none	9.45943341871e-05
S038	T059	TRUE	TRUE	0	0	1	1	none	0.0001050695025573
S039	T059	TRUE	TRUE	0	0	1	1	none	9.62627364387e-05
S040	T059	TRUE	TRUE	0	0	1	1	none	9.6084666134e-06
S042	T059	TRUE	TRUE	0	0	1	1	none	9.5482691361e-05
S071	T059	TRUE	TRUE	0	0	1	1	none	3.18833443514e-05
S078	T059	TRUE	TRUE	0	0	1	1	none	9.85031850302e-05
S081	T059	TRUE	TRUE	0	0	1	1	none	9.6478782908e-05
S085	T059	TRUE	TRUE	0	0	1	1	none	5.73765466562e-05
S087	T059	TRUE	TRUE	0	0	1	1	none	6.86066925896e-05
S093	T059	TRUE	TRUE	0	0	1	1	none	4.06603403104e-05
S097	T059	TRUE	TRUE	0	0	1	1	none	9.74082022944e-05
S102	T059	TRUE	TRUE	0	0	1	1	none	1.25753745082e-05
S106	T059	TRUE	TRUE	0	0	1	1	none	9.57084963364e-05
S130	T059	TRUE	TRUE	0	0	1	1	none	6.88131964798e-05
T009	T059	FALSE	FALSE	0	0	1	1	none	0.000105229400388
T010	T059	FALSE	FALSE	0	0	1	1	none	0.0001031028706967
T013	T059	FALSE	FALSE	0	0	1	1	none	0.0001138246818767
T014	T059	TRUE	TRUE	0	0	1	1	none	9.5482691361e-05
T020	T059	TRUE	TRUE	0	0	1	1	none	0.0001079842625148
T021	T059	FALSE	FALSE	0	0	1	1	none	0.0001045927462272
T028	T059	TRUE	TRUE	0	0	1	1	none	9.64553798796e-05
T035a	T059	TRUE	TRUE	0	0	1	1	none	6.82494787734e-05
T035b	T059	FALSE	FALSE	0	0	1	1	none	0.0001045927462272
T040	T059	TRUE	TRUE	0	0	1	1	none	9.84749943378e-05
T056	T059	FALSE	FALSE	0	0	1	1	none	0.0001074209610264
S002	T065	TRUE	TRUE	0	0	1	1	none	7.71894206471e-05
S007	T065	TRUE	TRUE	0	0	1	1	none	5.13925094507e-05
S021	T065	TRUE	TRUE	0	0	1	1	none	7.61416405244e-05
S024	T065	TRUE	TRUE	0	0	1	1	none	7.43706579167e-05
S025	T065	TRUE	TRUE	0	0	1	1	none	7.88845314379e-05
S026	T065	TRUE	TRUE	0	0	1	1	none	7.34823007428e-05
S038	T065	TRUE	TRUE	0	0	1	1	none	3.9885845202e-06
S039	T065	TRUE	TRUE	0	0	1	1	none	7.51507029944e-05
S040	T065	TRUE	TRUE	0	0	1	1	none	9.94070812435e-05
S042	T065	TRUE	TRUE	0	0	1	1	none	7.43706579167e-05
S071	T065	TRUE	TRUE	0	0	1	1	none	8.00053574951e-05
S078	T065	TRUE	TRUE	0	0	1	1	none	7.73911515859e-05
S081	T065	TRUE	TRUE	0	0	1	1	none	7.53667494637e-05
S085	T065	TRUE	TRUE	0	0	1	1	none	8.95346761719e-05
S087	T065	TRUE	TRUE	0	0	1	1	none	0.0001007648221053
S093	T065	TRUE	TRUE	0	0	1	1	none	7.28184698261e-05
S097	T065	TRUE	TRUE	0	0	1	1	none	7.62961688501e-05
S102	T065	TRUE	TRUE	0	0	1	1	none	0.0001011522620119
S106	T065	TRUE	TRUE	0	0	1	1	none	7.45964628921e-05
S130	T065	TRUE	TRUE	0	0	1	1	none	0.0001009713259955
T009	T065	FALSE	FALSE	0	0	1	1	none	8.41173669437e-05
T010	T065	FALSE	FALSE	0	0	1	1	none	8.19908372524e-05
T013	T065	FALSE	FALSE	0	0	1	1	none	9.9626607248e-06
T014	T065	TRUE	TRUE	0	0	1	1	none	7.43706579167e-05
T020	T065	TRUE	TRUE	0	0	1	1	none	6.9033444777e-06
T021	T065	FALSE	FALSE	0	0	1	1	none	8.34807127829e-05
T028	T065	TRUE	TRUE	0	0	1	1	none	5.41131115889e-05
T035a	T065	TRUE	TRUE	0	0	1	1	none	0.0001004076082891
T035b	T065	FALSE	FALSE	0	0	1	1	none	8.34807127829e-05
T040	T065	TRUE	TRUE	0	0	1	1	none	7.73629608935e-05
T056	T065	FALSE	FALSE	0	0	1	1	none	8.63089275821e-05
T059	T065	TRUE	TRUE	0	0	1	1	none	0.0001065720936041
S002	T069	TRUE	TRUE	0	0	1	1	none	0.0001019823538144
S007	T069	TRUE	TRUE	0	0	1	1	none	9.74156774644e-05
S021	T069	TRUE	TRUE	0	0	1	1	none	0.0001009345736917
S024	T069	TRUE	TRUE	0	0	1	1	none	9.9163591084e-05
S025	T069	TRUE	TRUE	0	0	1	1	none	0.0001036774646052
S026	T069	TRUE	TRUE	0	0	1	1	none	9.82752339101e-05
S038	T069	TRUE	TRUE	0	0	1	1	none	0.0001087504022803
S039	T069	TRUE	TRUE	0	0	1	1	none	9.99436361617e-05
S040	T069	TRUE	TRUE	0	0	1	1	none	5.49659678228e-05
S042	T069	TRUE	TRUE	0	0	1	1	none	9.9163591084e-05
S071	T069	TRUE	TRUE	0	0	1	1	none	3.14693629584e-05
S078	T069	TRUE	TRUE	0	0	1	1	none	0.0001021840847532
S081	T069	TRUE	TRUE	0	0	1	1	none	0.000100159682631
S085	T069	TRUE	TRUE	0	0	1	1	none	6.10574463792e-05
S087	T069	TRUE	TRUE	0	0	1	1	none	7.22875923126e-05
S093	T069	TRUE	TRUE	0	0	1	1	none	4.43412400334e-05
S097	T069	TRUE	TRUE	0	0	1	1	none	0.0001010891020174
S102	T069	TRUE	TRUE	0	0	1	1	none	5.67111485912e-05
S106	T069	TRUE	TRUE	0	0	1	1	none	9.93893960594e-05
S130	T069	TRUE	TRUE	0	0	1	1	none	7.24940962028e-05
T009	T069	FALSE	FALSE	0	0	1	1	none	0.000108910300111
T010	T069	FALSE	FALSE	0	0	1	1	none	0.0001067837704197
T013	T069	FALSE	FALSE	0	0	1	1	none	0.0001175055815997
T014	T069	TRUE	TRUE	0	0	1	1	none	9.9163591084e-05
T020	T069	TRUE	TRUE	0	0	1	1	none	0.0001116651622378
T021	T069	FALSE	FALSE	0	0	1	1	none	0.0001082736459502
T028	T069	TRUE	TRUE	0	0	1	1	none	0.0001001362796026
T035a	T069	TRUE	TRUE	0	0	1	1	none	7.19303784964e-05
T035b	T069	FALSE	FALSE	0	0	1	1	none	0.0001082736459502
T040	T069	TRUE	TRUE	0	0	1	1	none	0.0001021558940608
T056	T069	FALSE	FALSE	0	0	1	1	none	0.0001111018607494
T059	T069	TRUE	TRUE	0	0	1	1	none	6.21309801834e-05
T065	T069	TRUE	TRUE	0	0	1	1	none	0.0001102529933271
S002	T073	FALSE	FALSE	0	0	1	1	none	2.95907530902e-05
S007	T073	FALSE	FALSE	0	0	1	1	none	7.06433969202e-05
S021	T073	FALSE	FALSE	0	0	1	1	none	2.85429729675e-05
S024	T073	FALSE	FALSE	0	0	1	1	none	2.67719903598e-05
S025	T073	FALSE	FALSE	0	0	1	1	none	2.7226842801e-05
S026	T073	FALSE	FALSE	0	0	1	1	none	1.24787105599e-05
S038	T073	FALSE	FALSE	0	0	1	1	none	8.19781217361e-05
S039	T073	FALSE	FALSE	0	0	1	1	none	2.75520354375e-05
S040	T073	FALSE	FALSE	0	0	1	1	none	9.74277338666e-05
S042	T073	FALSE	FALSE	0	0	1	1	none	2.67719903598e-05
S071	T073	FALSE	FALSE	0	0	1	1	none	7.80260101182e-05
S078	T073	FALSE	FALSE	0	0	1	1	none	2.9792484029e-05
S081	T073	FALSE	FALSE	0	0	1	1	none	2.77680819068e-05
S085	T073	FALSE	FALSE	0	0	1	1	none	8.7555328795e-05
S087	T073	FALSE	FALSE	0	0	1	1	none	9.87854747284e-05
S093	T073	FALSE	FALSE	0	0	1	1	none	7.08391224492e-05
S097	T073	FALSE	FALSE	0	0	1	1	none	2.46384802132e-05
S102	T073	FALSE	FALSE	0	0	1	1	none	9.9172914635e-05
S106	T073	FALSE	FALSE	0	0	1	1	none	2.69977953352e-05
S130	T073	FALSE	FALSE	0	0	1	1	none	9.89919786186e-05
T009	T073	FALSE	FALSE	0	0	1	1	none	4.30183554e-06
T010	T073	FALSE	FALSE	0	0	1	1	none	3.3970329751e-06
T013	T073	FALSE	FALSE	0	0	1	1	none	9.07333010555e-05
T014	T073	FALSE	FALSE	0	0	1	1	none	2.67719903598e-05
T020	T073	FALSE	FALSE	0	0	1	1	none	8.48928816936e-05
T021	T073	TRUE	TRUE	0	0	1	1	none	1.2217271264e-06
T028	T073	FALSE	FALSE	0	0	1	1	none	7.33639990584e-05
T035a	T073	FALSE	FALSE	0	0	1	1	none	9.84282609122e-05
T035b	T073	FALSE	FALSE	0	0	1	1	none	3.6651813792e-06
T040	T073	FALSE	FALSE	0	0	1	1	none	2.97642933366e-05
T056	T073	FALSE	FALSE	0	0	1	1	none	6.4933961784e-06
T059	T073	FALSE	FALSE	0	0	1	1	none	0.0001045927462272
T065	T073	FALSE	FALSE	0	0	1	1	none	8.34807127829e-05
T069	T073	FALSE	FALSE	0	0	1	1	none	0.0001082736459502
S002	T075	TRUE	TRUE	0	0	1	1	none	6.89067685634e-05
S007	T075	TRUE	TRUE	0	0	1	1	none	6.3118365087e-05
S021	T075	TRUE	TRUE	0	0	1	1	none	6.78589884407e-05
S024	T075	TRUE	TRUE	0	0	1	1	none	6.6088005833e-05
S025	T075	TRUE	TRUE	0	0	1	1	none	7.06018793542e-05
S026	T075	TRUE	TRUE	0	0	1	1	none	6.51996486591e-05
S038	T075	TRUE	TRUE	0	0	1	1	none	7.44530899029e-05
S039	T075	TRUE	TRUE	0	0	1	1	none	6.68680509107e-05
S040	T075	TRUE	TRUE	0	0	1	1	none	9.11244291598e-05
S042	T075	TRUE	TRUE	0	0	1	1	none	6.6088005833e-05
S071	T075	TRUE	TRUE	0	0	1	1	none	7.17227054114e-05
S078	T075	TRUE	TRUE	0	0	1	1	none	6.91084995022e-05
S081	T075	TRUE	TRUE	0	0	1	1	none	6.708409738e-05
S085	T075	TRUE	TRUE	0	0	1	1	none	8.12520240882e-05
S087	T075	TRUE	TRUE	0	0	1	1	none	9.24821700216e-05
S093	T075	TRUE	TRUE	0	0	1	1	none	6.45358177424e-05
S097	T075	TRUE	TRUE	0	0	1	1	none	6.80135167664e-05
S102	T075	TRUE	TRUE	0	0	1	1	none	9.28696099282e-05
S106	T075	TRUE	TRUE	0	0	1	1	none	6.63138108084e-05
S130	T075	TRUE	TRUE	0	0	1	1	none	9.26886739118e-05
T009	T075	FALSE	FALSE	0	0	1	1	none	7.583471486e-05
T010	T075	FALSE	FALSE	0	0	1	1	none	7.37081851687e-05
T013	T075	FALSE	FALSE	0	0	1	1	none	8.32082692223e-05
T014	T075	TRUE	TRUE	0	0	1	1	none	6.6088005833e-05
T020	T075	TRUE	TRUE	0	0	1	1	none	7.73678498604e-05
T021	T075	FALSE	FALSE	0	0	1	1	none	7.51980606992e-05
T028	T075	TRUE	TRUE	0	0	1	1	none	6.58389672252e-05
T035a	T075	TRUE	TRUE	0	0	1	1	none	9.21249562054e-05
T035b	T075	FALSE	FALSE	0	0	1	1	none	7.51980606992e-05
T040	T075	TRUE	TRUE	0	0	1	1	none	6.90803088098e-05
T056	T075	FALSE	FALSE	0	0	1	1	none	7.80262754984e-05
T059	T075	TRUE	TRUE	0	0	1	1	none	9.82894415204e-05
T065	T075	TRUE	TRUE	0	0	1	1	none	7.59556809497e-05
T069	T075	TRUE	TRUE	0	0	1	1	none	0.0001019703412434
T073	T075	FALSE	FALSE	0	0	1	1	none	7.51980606992e-05
S002	T077	FALSE	FALSE	0	0	1	1	none	2.8979889527e-05
S007	T077	FALSE	FALSE	0	0	1	1	none	7.0032533357e-05
S021	T077	FALSE	FALSE	0	0	1	1	none	2.79321094043e-05
S024	T077	FALSE	FALSE	0	0	1	1	none	2.61611267966e-05
S025	T077	FALSE	FALSE	0	0	1	1	none	2.66159792378e-05
S026	T077	FALSE	FALSE	0	0	1	1	none	1.18678469967e-05
S038	T077	FALSE	FALSE	0	0	1	1	none	8.13672581729e-05
S039	T077	FALSE	FALSE	0	0	1	1	none	2.69411718743e-05
S040	T077	FALSE	FALSE	0	0	1	1	none	9.68168703034e-05
S042	T077	FALSE	FALSE	0	0	1	1	none	2.61611267966e-05
S071	T077	FALSE	FALSE	0	0	1	1	none	7.7415146555e-05
S078	T077	FALSE	FALSE	0	0	1	1	none	2.91816204658e-05
S081	T077	FALSE	FALSE	0	0	1	1	none	2.71572183436e-05
S085	T077	FALSE	FALSE	0	0	1	1	none	8.69444652318e-05
S087	T077	FALSE	FALSE	0	0	1	1	none	9.81746111652e-05
S093	T077	FALSE	FALSE	0	0	1	1	none	7.0228258886e-05
S097	T077	FALSE	FALSE	0	0	1	1	none	2.402761665e-05
S102	T077	FALSE	FALSE	0	0	1	1	none	9.85620510718e-05
S106	T077	FALSE	FALSE	0	0	1	1	none	2.6386931772e-05
S130	T077	FALSE	FALSE	0	0	1	1	none	9.83811150554e-05
T009	T077	FALSE	FALSE	0	0	1	1	none	3.6909719768e-06
T010	T077	FALSE	FALSE	0	0	1	1	none	2.7861694119e-06
T013	T077	FALSE	FALSE	0	0	1	1	none	9.01224374923e-05
T014	T077	FALSE	FALSE	0	0	1	1	none	2.61611267966e-05
T020	T077	FALSE	FALSE	0	0	1	1	none	8.42820181304e-05
T021	T077	TRUE	TRUE	0	0	1	1	none	1.8325906896e-06
T028	T077	FALSE	FALSE	0	0	1	1	none	7.27531354952e-05
T035a	T077	FALSE	FALSE	0	0	1	1	none	9.7817397349e-05
T035b	T077	FALSE	FALSE	0	0	1	1	none	3.054317816e-06
T040	T077	FALSE	FALSE	0	0	1	1	none	2.91534297734e-05
T056	T077	FALSE	FALSE	0	0	1	1	none	5.8825326152e-06
T059	T077	FALSE	FALSE	0	0	1	1	none	0.000103981882664
T065	T077	FALSE	FALSE	0	0	1	1	none	8.28698492197e-05
T069	T077	FALSE	FALSE	0	0	1	1	none	0.000107662782387
T073	T077	TRUE	TRUE	0	0	1	1	none	1.8325906896e-06
T075	T077	FALSE	FALSE	0	0	1	1	none	7.4587197136e-05
S002	T087	FALSE	FALSE	0	0	1	1	none	3.02871918294e-05
S007	T087	FALSE	FALSE	0	0	1	1	none	7.13398356594e-05
S021	T087	FALSE	FALSE	0	0	1	1	none	2.92394117067e-05
S024	T087	FALSE	FALSE	0	0	1	1	none	2.7468429099e-05
S025	T087	FALSE	FALSE	0	0	1	1	none	2.79232815402e-05
S026	T087	FALSE	FALSE	0	0	1	1	none	1.31751492991e-05
S038	T087	FALSE	FALSE	0	0	1	1	none	8.26745604753e-05
S039	T087	FALSE	FALSE	0	0	1	1	none	2.82484741767e-05
S040	T087	FALSE	FALSE	0	0	1	1	none	9.81241726058e-05
S042	T087	FALSE	FALSE	0	0	1	1	none	2.7468429099e-05
S071	T087	FALSE	FALSE	0	0	1	1	none	7.87224488574e-05
S078	T087	FALSE	FALSE	0	0	1	1	none	3.04889227682e-05
S081	T087	FALSE	FALSE	0	0	1	1	none	2.8464520646e-05
S085	T087	FALSE	FALSE	0	0	1	1	none	8.82517675342e-05
S087	T087	FALSE	FALSE	0	0	1	1	none	9.94819134676e-05
S093	T087	FALSE	FALSE	0	0	1	1	none	7.15355611884e-05
S097	T087	FALSE	FALSE	0	0	1	1	none	2.53349189524e-05
S102	T087	FALSE	FALSE	0	0	1	1	none	9.98693533742e-05
S106	T087	FALSE	FALSE	0	0	1	1	none	2.76942340744e-05
S130	T087	FALSE	FALSE	0	0	1	1	none	9.96884173578e-05
T009	T087	FALSE	FALSE	0	0	1	1	none	7.441728532e-06
T010	T087	FALSE	FALSE	0	0	1	1	none	5.3151988407e-06
T013	T087	FALSE	FALSE	0	0	1	1	none	9.14297397947e-05
T014	T087	FALSE	FALSE	0	0	1	1	none	2.7468429099e-05
T020	T087	FALSE	FALSE	0	0	1	1	none	8.55893204328e-05
T021	T087	FALSE	FALSE	0	0	1	1	none	6.8050743712e-06
T028	T087	FALSE	FALSE	0	0	1	1	none	7.40604377976e-05
T035a	T087	FALSE	FALSE	0	0	1	1	none	9.91246996514e-05
T035b	T087	FALSE	FALSE	0	0	1	1	none	6.8050743712e-06
T040	T087	FALSE	FALSE	0	0	1	1	none	3.04607320758e-05
T056	T087	FALSE	FALSE	0	0	1	1	none	9.6332891704e-06
T059	T087	FALSE	FALSE	0	0	1	1	none	0.0001052891849664
T065	T087	FALSE	FALSE	0	0	1	1	none	8.41771515221e-05
T069	T087	FALSE	FALSE	0	0	1	1	none	0.0001089700846894
T073	T087	FALSE	FALSE	0	0	1	1	none	6.8050743712e-06
T075	T087	FALSE	FALSE	0	0	1	1	none	7.58944994384e-05
T077	T087	FALSE	FALSE	0	0	1	1	none	6.194210808e-06
S002	T095	TRUE	TRUE	0	0	1	1	none	9.2248686814e-05
S007	T095	TRUE	TRUE	0	0	1	1	none	8.7682010464e-05
S021	T095	TRUE	TRUE	0	0	1	1	none	9.12009066913e-05
S024	T095	TRUE	TRUE	0	0	1	1	none	8.94299240836e-05
S025	T095	TRUE	TRUE	0	0	1	1	none	9.39437976048e-05
S026	T095	TRUE	TRUE	0	0	1	1	none	8.85415669097e-05
S038	T095	TRUE	TRUE	0	0	1	1	none	9.90167352799e-05
S039	T095	TRUE	TRUE	0	0	1	1	none	9.02099691613e-05
S040	T095	TRUE	TRUE	0	0	1	1	none	6.11961844504e-05
S042	T095	TRUE	TRUE	0	0	1	1	none	8.94299240836e-05
S071	T095	TRUE	TRUE	0	0	1	1	none	4.1794460702e-05
S078	T095	TRUE	TRUE	0	0	1	1	none	9.24504177528e-05
S081	T095	TRUE	TRUE	0	0	1	1	none	9.04260156306e-05
S085	T095	TRUE	TRUE	0	0	1	1	none	2.99815212108e-05
S087	T095	TRUE	TRUE	0	0	1	1	none	2.6889500314e-06
S093	T095	TRUE	TRUE	0	0	1	1	none	2.8922583627e-05
S097	T095	TRUE	TRUE	0	0	1	1	none	9.1355435017e-05
S102	T095	TRUE	TRUE	0	0	1	1	none	6.29413652188e-05
S106	T095	TRUE	TRUE	0	0	1	1	none	8.9655729059e-05
S130	T095	TRUE	TRUE	0	0	1	1	none	1.6737267952e-06
T009	T095	FALSE	FALSE	0	0	1	1	none	9.91766331106e-05
T010	T095	FALSE	FALSE	0	0	1	1	none	9.70501034193e-05
T013	T095	FALSE	FALSE	0	0	1	1	none	0.0001077719145993
T014	T095	TRUE	TRUE	0	0	1	1	none	8.94299240836e-05
T020	T095	TRUE	TRUE	0	0	1	1	none	0.0001019314952374
T021	T095	FALSE	FALSE	0	0	1	1	none	9.85399789498e-05
T028	T095	TRUE	TRUE	0	0	1	1	none	9.04026126022e-05
T035a	T095	TRUE	TRUE	0	0	1	1	none	3.5534633416e-06
T035b	T095	FALSE	FALSE	0	0	1	1	none	9.85399789498e-05
T040	T095	TRUE	TRUE	0	0	1	1	none	9.24222270604e-05
T056	T095	FALSE	FALSE	0	0	1	1	none	0.000101368193749
T059	T095	TRUE	TRUE	0	0	1	1	none	6.8361196811e-05
T065	T095	TRUE	TRUE	0	0	1	1	none	0.0001005193263267
T069	T095	TRUE	TRUE	0	0	1	1	none	7.2042096534e-05
T073	T095	FALSE	FALSE	0	0	1	1	none	9.85399789498e-05
T075	T095	TRUE	TRUE	0	0	1	1	none	9.2236674243e-05
T077	T095	FALSE	FALSE	0	0	1	1	none	9.79291153866e-05
T087	T095	FALSE	FALSE	0	0	1	1	none	9.9236417689e-05
S002	T099a	TRUE	TRUE	0	0	1	1	none	9.11859999882e-05
S007	T099a	TRUE	TRUE	0	0	1	1	none	8.66193236382e-05
S021	T099a	TRUE	TRUE	0	0	1	1	none	9.01382198655e-05
S024	T099a	TRUE	TRUE	0	0	1	1	none	8.83672372578e-05
S025	T099a	TRUE	TRUE	0	0	1	1	none	9.2881110779e-05
S026	T099a	TRUE	TRUE	0	0	1	1	none	8.74788800839e-05
S038	T099a	TRUE	TRUE	0	0	1	1	none	9.79540484541e-05
S039	T099a	TRUE	TRUE	0	0	1	1	none	8.91472823355e-05
S040	T099a	TRUE	TRUE	0	0	1	1	none	6.01334976246e-05
S042	T099a	TRUE	TRUE	0	0	1	1	none	8.83672372578e-05
S071	T099a	TRUE	TRUE	0	0	1	1	none	4.07317738762e-05
S078	T099a	TRUE	TRUE	0	0	1	1	none	9.1387730927e-05
S081	T099a	TRUE	TRUE	0	0	1	1	none	8.93633288048e-05
S085	T099a	TRUE	TRUE	0	0	1	1	none	2.8918834385e-05
S087	T099a	TRUE	TRUE	0	0	1	1	none	4.0697174584e-06
S093	T099a	TRUE	TRUE	0	0	1	1	none	2.78598968012e-05
S097	T099a	TRUE	TRUE	0	0	1	1	none	9.02927481912e-05
S102	T099a	TRUE	TRUE	0	0	1	1	none	6.1878678393e-05
S106	T099a	TRUE	TRUE	0	0	1	1	none	8.85930422332e-05
S130	T099a	TRUE	TRUE	0	0	1	1	none	4.2762213486e-06
T009	T099a	FALSE	FALSE	0	0	1	1	none	9.81139462848e-05
T010	T099a	FALSE	FALSE	0	0	1	1	none	9.59874165935e-05
T013	T099a	FALSE	FALSE	0	0	1	1	none	0.0001067092277735
T014	T099a	TRUE	TRUE	0	0	1	1	none	8.83672372578e-05
T020	T099a	TRUE	TRUE	0	0	1	1	none	0.0001008688084116
T021	T099a	FALSE	FALSE	0	0	1	1	none	9.7477292124e-05
T028	T099a	TRUE	TRUE	0	0	1	1	none	8.93399257764e-05
T035a	T099a	TRUE	TRUE	0	0	1	1	none	3.7125036422e-06
T035b	T099a	FALSE	FALSE	0	0	1	1	none	9.7477292124e-05
T040	T099a	TRUE	TRUE	0	0	1	1	none	9.13595402346e-05
T056	T099a	FALSE	FALSE	0	0	1	1	none	0.0001003055069232
T059	T099a	TRUE	TRUE	0	0	1	1	none	6.72985099852e-05
T065	T099a	TRUE	TRUE	0	0	1	1	none	9.94566395009e-05
T069	T099a	TRUE	TRUE	0	0	1	1	none	7.09794097082e-05
T073	T099a	FALSE	FALSE	0	0	1	1	none	9.7477292124e-05
T075	T099a	TRUE	TRUE	0	0	1	1	none	9.11739874172e-05
T077	T099a	FALSE	FALSE	0	0	1	1	none	9.68664285608e-05
T087	T099a	FALSE	FALSE	0	0	1	1	none	9.81737308632e-05
T095	T099a	TRUE	TRUE	0	0	1	1	none	3.8242216798e-06
S002	T102	FALSE	FALSE	0	0	1	1	none	9.93202572664e-05
S007	T102	FALSE	FALSE	0	0	1	1	none	9.47535809164e-05
S021	T102	FALSE	FALSE	0	0	1	1	none	9.82724771437e-05
S024	T102	FALSE	FALSE	0	0	1	1	none	9.6501494536e-05
S025	T102	FALSE	FALSE	0	0	1	1	none	0.0001010153680572
S026	T102	FALSE	FALSE	0	0	1	1	none	9.56131373621e-05
S038	T102	FALSE	FALSE	0	0	1	1	none	0.0001060883057323
S039	T102	FALSE	FALSE	0	0	1	1	none	9.72815396137e-05
S040	T102	FALSE	FALSE	0	0	1	1	none	6.82677549028e-05
S042	T102	FALSE	FALSE	0	0	1	1	none	9.6501494536e-05
S071	T102	FALSE	FALSE	0	0	1	1	none	4.88660311544e-05
S078	T102	FALSE	FALSE	0	0	1	1	none	9.95219882052e-05
S081	T102	FALSE	FALSE	0	0	1	1	none	9.7497586083e-05
S085	T102	FALSE	FALSE	0	0	1	1	none	3.70530916632e-05
S087	T102	FALSE	FALSE	0	0	1	1	none	9.7605204838e-06
S093	T102	FALSE	FALSE	0	0	1	1	none	3.59941540794e-05
S097	T102	FALSE	FALSE	0	0	1	1	none	9.84270054694e-05
S102	T102	FALSE	FALSE	0	0	1	1	none	7.00129356712e-05
S106	T102	FALSE	FALSE	0	0	1	1	none	9.67272995114e-05
S130	T102	FALSE	FALSE	0	0	1	1	none	8.7452972476e-06
T009	T102	FALSE	FALSE	0	0	1	1	none	0.000106248203563
T010	T102	FALSE	FALSE	0	0	1	1	none	0.0001041216738717
T013	T102	FALSE	FALSE	0	0	1	1	none	0.0001148434850517
T014	T102	FALSE	FALSE	0	0	1	1	none	9.6501494536e-05
T020	T102	FALSE	FALSE	0	0	1	1	none	0.0001090030656898
T021	T102	FALSE	FALSE	0	0	1	1	none	0.0001056115494022
T028	T102	FALSE	FALSE	0	0	1	1	none	9.74741830546001e-05
T035a	T102	FALSE	FALSE	0	0	1	1	none	1.0625033794e-05
T035b	T102	FALSE	FALSE	0	0	1	1	none	0.0001056115494022
T040	T102	FALSE	FALSE	0	0	1	1	none	9.94937975128e-05
T056	T102	FALSE	FALSE	0	0	1	1	none	0.0001084397642014
T059	T102	FALSE	FALSE	0	0	1	1	none	7.54327672634e-05
T065	T102	FALSE	FALSE	0	0	1	1	none	0.0001075908967791
T069	T102	FALSE	FALSE	0	0	1	1	none	7.91136669864e-05
T073	T102	FALSE	FALSE	0	0	1	1	none	0.0001056115494022
T075	T102	FALSE	FALSE	0	0	1	1	none	9.93082446954e-05
T077	T102	FALSE	FALSE	0	0	1	1	none	0.000105000685839
T087	T102	FALSE	FALSE	0	0	1	1	none	0.0001063079881414
T095	T102	TRUE	TRUE	1	0	1	1	anc	6.108635632e-07
T099a	T102	FALSE	FALSE	0	0	1	1	none	1.08957921322e-05
S002	T104	FALSE	FALSE	0	0	1	1	none	6.5898836094e-05
S007	T104	FALSE	FALSE	0	0	1	1	none	3.19636436096e-05
S021	T104	FALSE	FALSE	0	0	1	1	none	6.48510559713e-05
S024	T104	FALSE	FALSE	0	0	1	1	none	6.30800733636e-05
S025	T104	FALSE	FALSE	0	0	1	1	none	6.75939468848e-05
S026	T104	FALSE	FALSE	0	0	1	1	none	6.21917161897e-05
S038	T104	FALSE	FALSE	0	0	1	1	none	5.14366497135e-05
S039	T104	FALSE	FALSE	0	0	1	1	none	6.38601184413e-05
S040	T104	FALSE	FALSE	0	0	1	1	none	8.81164966904001e-05
S042	T104	FALSE	FALSE	0	0	1	1	none	6.30800733636e-05
S071	T104	FALSE	FALSE	0	0	1	1	none	6.8714772942e-05
S078	T104	FALSE	FALSE	0	0	1	1	none	6.61005670328e-05
S081	T104	FALSE	FALSE	0	0	1	1	none	6.40761649106e-05
S085	T104	FALSE	FALSE	0	0	1	1	none	7.82440916188e-05
S087	T104	FALSE	FALSE	0	0	1	1	none	8.94742375522e-05
S093	T104	FALSE	FALSE	0	0	1	1	none	6.1527885273e-05
S097	T104	FALSE	FALSE	0	0	1	1	none	6.5005584297e-05
S102	T104	FALSE	FALSE	0	0	1	1	none	8.98616774588e-05
S106	T104	FALSE	FALSE	0	0	1	1	none	6.3305878339e-05
S130	T104	FALSE	FALSE	0	0	1	1	none	8.96807414424001e-05
T009	T104	FALSE	FALSE	0	0	1	1	none	7.28267823906e-05
T010	T104	FALSE	FALSE	0	0	1	1	none	7.07002526993e-05
T013	T104	FALSE	FALSE	0	0	1	1	none	6.01918290329e-05
T014	T104	FALSE	FALSE	0	0	1	1	none	6.30800733636e-05
T020	T104	FALSE	FALSE	0	0	1	1	none	5.4351409671e-05
T021	T104	FALSE	FALSE	0	0	1	1	none	7.21901282298e-05
T028	T104	FALSE	FALSE	0	0	1	1	none	3.34625186214e-05
T035a	T104	FALSE	FALSE	0	0	1	1	none	8.9117023736e-05
T035b	T104	FALSE	FALSE	0	0	1	1	none	7.21901282298e-05
T040	T104	FALSE	FALSE	0	0	1	1	none	6.60723763404e-05
T056	T104	FALSE	FALSE	0	0	1	1	none	7.5018343029e-05
T059	T104	FALSE	FALSE	0	0	1	1	none	9.52815090510001e-05
T065	T104	FALSE	FALSE	0	0	1	1	none	5.29392407603e-05
T069	T104	FALSE	FALSE	0	0	1	1	none	9.8962408774e-05
T073	T104	FALSE	FALSE	0	0	1	1	none	7.21901282298e-05
T075	T104	FALSE	FALSE	0	0	1	1	none	6.46650963966e-05
T077	T104	FALSE	FALSE	0	0	1	1	none	7.15792646666e-05
T087	T104	FALSE	FALSE	0	0	1	1	none	7.2886566969e-05
T095	T104	FALSE	FALSE	0	0	1	1	none	8.92287417736001e-05
T099a	T104	FALSE	FALSE	0	0	1	1	none	8.81660549478e-05
T102	T104	FALSE	FALSE	0	0	1	1	none	9.63003122260001e-05
S002	T105	TRUE	TRUE	0	0	1	1	none	7.75732572043e-05
S007	T105	TRUE	TRUE	0	0	1	1	none	5.17763460079e-05
S021	T105	TRUE	TRUE	0	0	1	1	none	7.65254770816e-05
S024	T105	TRUE	TRUE	0	0	1	1	none	7.47544944739e-05
S025	T105	TRUE	TRUE	0	0	1	1	none	7.92683679951e-05
S026	T105	TRUE	TRUE	0	0	1	1	none	7.38661373e-05
S038	T105	TRUE	TRUE	0	0	1	1	none	4.3724210774e-06
S039	T105	TRUE	TRUE	0	0	1	1	none	7.55345395516e-05
S040	T105	TRUE	TRUE	0	0	1	1	none	9.97909178007e-05
S042	T105	TRUE	TRUE	0	0	1	1	none	7.47544944739e-05
S071	T105	TRUE	TRUE	0	0	1	1	none	8.03891940523e-05
S078	T105	TRUE	TRUE	0	0	1	1	none	7.77749881431e-05
S081	T105	TRUE	TRUE	0	0	1	1	none	7.57505860209e-05
S085	T105	TRUE	TRUE	0	0	1	1	none	8.99185127291e-05
S087	T105	TRUE	TRUE	0	0	1	1	none	0.0001011486586625
S093	T105	TRUE	TRUE	0	0	1	1	none	7.32023063833e-05
S097	T105	TRUE	TRUE	0	0	1	1	none	7.66800054073e-05
S102	T105	TRUE	TRUE	0	0	1	1	none	0.0001015360985691
S106	T105	TRUE	TRUE	0	0	1	1	none	7.49802994493e-05
S130	T105	TRUE	TRUE	0	0	1	1	none	0.0001013551625527
T009	T105	FALSE	FALSE	0	0	1	1	none	8.45012035009e-05
T010	T105	FALSE	FALSE	0	0	1	1	none	8.23746738096e-05
T013	T105	FALSE	FALSE	0	0	1	1	none	1.0346497282e-05
T014	T105	TRUE	TRUE	0	0	1	1	none	7.47544944739e-05
T020	T105	TRUE	TRUE	0	0	1	1	none	7.2871810349e-06
T021	T105	FALSE	FALSE	0	0	1	1	none	8.38645493401e-05
T028	T105	TRUE	TRUE	0	0	1	1	none	5.44969481461e-05
T035a	T105	TRUE	TRUE	0	0	1	1	none	0.0001007914448463
T035b	T105	FALSE	FALSE	0	0	1	1	none	8.38645493401e-05
T040	T105	TRUE	TRUE	0	0	1	1	none	7.77467974507e-05
T056	T105	FALSE	FALSE	0	0	1	1	none	8.66927641393e-05
T059	T105	TRUE	TRUE	0	0	1	1	none	0.0001069559301613
T065	T105	TRUE	TRUE	0	0	1	1	none	1.6055636836e-06
T069	T105	TRUE	TRUE	0	0	1	1	none	0.0001106368298843
T073	T105	FALSE	FALSE	0	0	1	1	none	8.38645493401e-05
T075	T105	TRUE	TRUE	0	0	1	1	none	7.63395175069e-05
T077	T105	FALSE	FALSE	0	0	1	1	none	8.32536857769e-05
T087	T105	FALSE	FALSE	0	0	1	1	none	8.45609880793e-05
T095	T105	TRUE	TRUE	0	0	1	1	none	0.0001009031628839
T099a	T105	TRUE	TRUE	0	0	1	1	none	9.98404760581e-05
T102	T105	FALSE	FALSE	0	0	1	1	none	0.0001079747333363
T104	T105	FALSE	FALSE	0	0	1	1	none	5.33230773175e-05
S002	T107	FALSE	FALSE	0	0	1	1	none	9.93202572664e-05
S007	T107	FALSE	FALSE	0	0	1	1	none	9.47535809164e-05
S021	T107	FALSE	FALSE	0	0	1	1	none	9.82724771437e-05
S024	T107	FALSE	FALSE	0	0	1	1	none	9.6501494536e-05
S025	T107	FALSE	FALSE	0	0	1	1	none	0.0001010153680572
S026	T107	FALSE	FALSE	0	0	1	1	none	9.56131373621e-05
S038	T107	FALSE	FALSE	0	0	1	1	none	0.0001060883057323
S039	T107	FALSE	FALSE	0	0	1	1	none	9.72815396137e-05
S040	T107	FALSE	FALSE	0	0	1	1	none	6.82677549028e-05
S042	T107	FALSE	FALSE	0	0	1	1	none	9.6501494536e-05
S071	T107	FALSE	FALSE	0	0	1	1	none	4.88660311544e-05
S078	T107	FALSE	FALSE	0	0	1	1	none	9.95219882052e-05
S081	T107	FALSE	FALSE	0	0	1	1	none	9.7497586083e-05
S085	T107	FALSE	FALSE	0	0	1	1	none	3.70530916632e-05
S087	T107	FALSE	FALSE	0	0	1	1	none	9.7605204838e-06
S093	T107	FALSE	FALSE	0	0	1	1	none	3.59941540794e-05
S097	T107	FALSE	FALSE	0	0	1	1	none	9.84270054694e-05
S102	T107	FALSE	FALSE	0	0	1	1	none	7.00129356712e-05
S106	T107	FALSE	FALSE	0	0	1	1	none	9.67272995114e-05
S130	T107	FALSE	FALSE	0	0	1	1	none	8.7452972476e-06
T009	T107	FALSE	FALSE	0	0	1	1	none	0.000106248203563
T010	T107	FALSE	FALSE	0	0	1	1	none	0.0001041216738717
T013	T107	FALSE	FALSE	0	0	1	1	none	0.0001148434850517
T014	T107	FALSE	FALSE	0	0	1	1	none	9.6501494536e-05
T020	T107	FALSE	FALSE	0	0	1	1	none	0.0001090030656898
T021	T107	FALSE	FALSE	0	0	1	1	none	0.0001056115494022
T028	T107	FALSE	FALSE	0	0	1	1	none	9.74741830546001e-05
T035a	T107	FALSE	FALSE	0	0	1	1	none	1.0625033794e-05
T035b	T107	FALSE	FALSE	0	0	1	1	none	0.0001056115494022
T040	T107	FALSE	FALSE	0	0	1	1	none	9.94937975128e-05
T056	T107	FALSE	FALSE	0	0	1	1	none	0.0001084397642014
T059	T107	FALSE	FALSE	0	0	1	1	none	7.54327672634e-05
T065	T107	FALSE	FALSE	0	0	1	1	none	0.0001075908967791
T069	T107	FALSE	FALSE	0	0	1	1	none	7.91136669864e-05
T073	T107	FALSE	FALSE	0	0	1	1	none	0.0001056115494022
T075	T107	FALSE	FALSE	0	0	1	1	none	9.93082446954e-05
T077	T107	FALSE	FALSE	0	0	1	1	none	0.000105000685839
T087	T107	FALSE	FALSE	0	0	1	1	none	0.0001063079881414
T095	T107	TRUE	TRUE	1	0	1	1	anc	6.108635632e-07
T099a	T107	FALSE	FALSE	0	0	1	1	none	1.08957921322e-05
T102	T107	FALSE	FALSE	0	0	1	1	none	2.4434542528e-06
T104	T107	FALSE	FALSE	0	0	1	1	none	9.63003122260001e-05
T105	T107	FALSE	FALSE	0	0	1	1	none	0.0001079747333363
S002	T126	TRUE	TRUE	0	0	1	1	none	0.0001012658740104
S007	T126	TRUE	TRUE	0	0	1	1	none	9.66991976604e-05
S021	T126	TRUE	TRUE	0	0	1	1	none	0.0001002180938877
S024	T126	TRUE	TRUE	0	0	1	1	none	9.844711128e-05
S025	T126	TRUE	TRUE	0	0	1	1	none	0.0001029609848012
S026	T126	TRUE	TRUE	0	0	1	1	none	9.75587541061e-05
S038	T126	TRUE	TRUE	0	0	1	1	none	0.0001080339224763
S039	T126	TRUE	TRUE	0	0	1	1	none	9.92271563577e-05
S040	T126	TRUE	TRUE	0	0	1	1	none	5.42494880188e-05
S042	T126	TRUE	TRUE	0	0	1	1	none	9.844711128e-05
S071	T126	TRUE	TRUE	0	0	1	1	none	3.07528831544e-05
S078	T126	TRUE	TRUE	0	0	1	1	none	0.0001014676049492
S081	T126	TRUE	TRUE	0	0	1	1	none	9.9443202827e-05
S085	T126	TRUE	TRUE	0	0	1	1	none	6.03409665752e-05
S087	T126	TRUE	TRUE	0	0	1	1	none	7.15711125086e-05
S093	T126	TRUE	TRUE	0	0	1	1	none	4.36247602294e-05
S097	T126	TRUE	TRUE	0	0	1	1	none	0.0001003726222134
S102	T126	TRUE	TRUE	0	0	1	1	none	5.59946687872e-05
S106	T126	TRUE	TRUE	0	0	1	1	none	9.86729162554e-05
S130	T126	TRUE	TRUE	0	0	1	1	none	7.17776163988e-05
T009	T126	FALSE	FALSE	0	0	1	1	none	0.000108193820307
T010	T126	FALSE	FALSE	0	0	1	1	none	0.0001060672906157
T013	T126	FALSE	FALSE	0	0	1	1	none	0.0001167891017957
T014	T126	TRUE	TRUE	0	0	1	1	none	9.844711128e-05
T020	T126	TRUE	TRUE	0	0	1	1	none	0.0001109486824338
T021	T126	FALSE	FALSE	0	0	1	1	none	0.0001075571661462
T028	T126	TRUE	TRUE	0	0	1	1	none	9.94197997986e-05
T035a	T126	TRUE	TRUE	0	0	1	1	none	7.12138986924e-05
T035b	T126	FALSE	FALSE	0	0	1	1	none	0.0001075571661462
T040	T126	TRUE	TRUE	0	0	1	1	none	0.0001014394142568
T056	T126	FALSE	FALSE	0	0	1	1	none	0.0001103853809454
T059	T126	TRUE	TRUE	0	0	1	1	none	6.14145003794e-05
T065	T126	TRUE	TRUE	0	0	1	1	none	0.0001095365135231
T069	T126	TRUE	TRUE	0	0	1	1	none	4.6849920876e-05
T073	T126	FALSE	FALSE	0	0	1	1	none	0.0001075571661462
T075	T126	TRUE	TRUE	0	0	1	1	none	0.0001012538614394
T077	T126	FALSE	FALSE	0	0	1	1	none	0.000106946302583
T087	T126	FALSE	FALSE	0	0	1	1	none	0.0001082536048854
T095	T126	TRUE	TRUE	0	0	1	1	none	7.132561673e-05
T099a	T126	TRUE	TRUE	0	0	1	1	none	7.02629299042e-05
T102	T126	FALSE	FALSE	0	0	1	1	none	7.83971871824e-05
T104	T126	FALSE	FALSE	0	0	1	1	none	9.82459289700001e-05
T105	T126	TRUE	TRUE	0	0	1	1	none	0.0001099203500803
T107	T126	FALSE	FALSE	0	0	1	1	none	7.83971871824e-05
S002	T156	FALSE	FALSE	0	0	1	1	none	8.03196570516e-05
S007	T156	FALSE	FALSE	0	0	1	1	none	5.45227458552e-05
S021	T156	FALSE	FALSE	0	0	1	1	none	7.92718769289e-05
S024	T156	FALSE	FALSE	0	0	1	1	none	7.75008943212e-05
S025	T156	FALSE	FALSE	0	0	1	1	none	8.20147678424e-05
S026	T156	FALSE	FALSE	0	0	1	1	none	7.66125371473e-05
S038	T156	FALSE	FALSE	0	0	1	1	none	8.3405480511e-06
S039	T156	FALSE	FALSE	0	0	1	1	none	7.82809393989e-05
S040	T156	FALSE	FALSE	0	0	1	1	none	0.000102537317648
S042	T156	FALSE	FALSE	0	0	1	1	none	7.75008943212e-05
S071	T156	FALSE	FALSE	0	0	1	1	none	8.31355938996e-05
S078	T156	FALSE	FALSE	0	0	1	1	none	8.05213879904e-05
S081	T156	FALSE	FALSE	0	0	1	1	none	7.84969858682e-05
S085	T156	FALSE	FALSE	0	0	1	1	none	9.26649125764e-05
S087	T156	FALSE	FALSE	0	0	1	1	none	0.0001038950585098
S093	T156	FALSE	FALSE	0	0	1	1	none	7.59487062306e-05
S097	T156	FALSE	FALSE	0	0	1	1	none	7.94264052546e-05
S102	T156	FALSE	FALSE	0	0	1	1	none	0.0001042824984164
S106	T156	FALSE	FALSE	0	0	1	1	none	7.77266992966e-05
S130	T156	FALSE	FALSE	0	0	1	1	none	0.0001041015624
T009	T156	FALSE	FALSE	0	0	1	1	none	8.72476033482e-05
T010	T156	FALSE	FALSE	0	0	1	1	none	8.51210736569e-05
T013	T156	FALSE	FALSE	0	0	1	1	none	1.70957273705e-05
T014	T156	FALSE	FALSE	0	0	1	1	none	7.75008943212e-05
T020	T156	FALSE	FALSE	0	0	1	1	none	1.12553080086e-05
T021	T156	FALSE	FALSE	0	0	1	1	none	8.66109491874e-05
T028	T156	FALSE	FALSE	0	0	1	1	none	5.72433479934e-05
T035a	T156	FALSE	FALSE	0	0	1	1	none	0.0001035378446936
T035b	T156	FALSE	FALSE	0	0	1	1	none	8.66109491874e-05
T040	T156	FALSE	FALSE	0	0	1	1	none	8.0493197298e-05
T056	T156	FALSE	FALSE	0	0	1	1	none	8.94391639866e-05
T059	T156	FALSE	FALSE	0	0	1	1	none	0.0001097023300086
T065	T156	FALSE	FALSE	0	0	1	1	none	9.8431390979e-06
T069	T156	FALSE	FALSE	0	0	1	1	none	0.0001133832297316
T073	T156	FALSE	FALSE	0	0	1	1	none	8.66109491874e-05
T075	T156	FALSE	FALSE	0	0	1	1	none	7.90859173542e-05
T077	T156	FALSE	FALSE	0	0	1	1	none	8.60000856242e-05
T087	T156	FALSE	FALSE	0	0	1	1	none	8.73073879266e-05
T095	T156	FALSE	FALSE	0	0	1	1	none	0.0001036495627312
T099a	T156	FALSE	FALSE	0	0	1	1	none	0.0001025868759054
T102	T156	FALSE	FALSE	0	0	1	1	none	0.0001107211331836
T104	T156	FALSE	FALSE	0	0	1	1	none	5.60694771648e-05
T105	T156	FALSE	FALSE	0	0	1	1	none	1.02269756551e-05
T107	T156	FALSE	FALSE	0	0	1	1	none	0.0001107211331836
T126	T156	FALSE	FALSE	0	0	1	1	none	0.0001126667499276
S002	T159a	TRUE	TRUE	0	0	1	1	none	2.65364352742e-05
S007	T159a	TRUE	TRUE	0	0	1	1	none	6.75890791042e-05
S021	T159a	TRUE	TRUE	0	0	1	1	none	2.54886551515e-05
S024	T159a	TRUE	TRUE	0	0	1	1	none	2.37176725438e-05
S025	T159a	TRUE	TRUE	0	0	1	1	none	2.4172524985e-05
S026	T159a	TRUE	TRUE	0	0	1	1	none	9.4243927439e-06
S038	T159a	TRUE	TRUE	0	0	1	1	none	7.89238039201e-05
S039	T159a	TRUE	TRUE	0	0	1	1	none	2.44977176215e-05
S040	T159a	TRUE	TRUE	0	0	1	1	none	9.43734160506e-05
S042	T159a	TRUE	TRUE	0	0	1	1	none	2.37176725438e-05
S071	T159a	TRUE	TRUE	0	0	1	1	none	7.49716923022e-05
S078	T159a	TRUE	TRUE	0	0	1	1	none	2.6738166213e-05
S081	T159a	TRUE	TRUE	0	0	1	1	none	2.47137640908e-05
S085	T159a	TRUE	TRUE	0	0	1	1	none	8.4501010979e-05
S087	T159a	TRUE	TRUE	0	0	1	1	none	9.57311569124e-05
S093	T159a	TRUE	TRUE	0	0	1	1	none	6.77848046332e-05
S097	T159a	TRUE	TRUE	0	0	1	1	none	2.15841623972e-05
S102	T159a	TRUE	TRUE	0	0	1	1	none	9.6118596819e-05
S106	T159a	TRUE	TRUE	0	0	1	1	none	2.39434775192e-05
S130	T159a	TRUE	TRUE	0	0	1	1	none	9.59376608026e-05
T009	T159a	TRUE	TRUE	0	1	1	1	desc	1.8583812872e-06
T010	T159a	TRUE	TRUE	0	1	1	1	desc	9.535787223e-07
T013	T159a	FALSE	FALSE	0	0	1	1	none	8.76789832395e-05
T014	T159a	TRUE	TRUE	0	0	1	1	none	2.37176725438e-05
T020	T159a	TRUE	TRUE	0	0	1	1	none	8.18385638776e-05
T021	T159a	TRUE	TRUE	0	1	1	1	desc	1.8325906896e-06
T028	T159a	TRUE	TRUE	0	0	1	1	none	7.03096812424e-05
T035a	T159a	TRUE	TRUE	0	0	1	1	none	9.53739430962e-05
T035b	T159a	TRUE	TRUE	0	1	1	1	desc	1.2217271264e-06
T040	T159a	TRUE	TRUE	0	0	1	1	none	2.67099755206e-05
T056	T159a	FALSE	FALSE	0	1	1	1	desc	4.0499419256e-06
T059	T159a	TRUE	TRUE	0	0	1	1	none	0.0001015384284112
T065	T159a	TRUE	TRUE	0	0	1	1	none	8.04263949669e-05
T069	T159a	TRUE	TRUE	0	0	1	1	none	0.0001052193281342
T073	T159a	TRUE	TRUE	0	1	1	1	desc	1.8325906896e-06
T075	T159a	TRUE	TRUE	0	0	1	1	none	7.21437428832e-05
T077	T159a	TRUE	TRUE	0	1	1	1	desc	1.2217271264e-06
T087	T159a	TRUE	TRUE	0	1	1	1	desc	2.6403177082e-06
T095	T159a	TRUE	TRUE	0	0	1	1	none	9.54856611338e-05
T099a	T159a	TRUE	TRUE	0	0	1	1	none	9.4422974308e-05
T102	T159a	FALSE	FALSE	0	0	1	1	none	0.0001025572315862
T104	T159a	FALSE	FALSE	0	0	1	1	none	6.91358104138e-05
T105	T159a	TRUE	TRUE	0	0	1	1	none	8.08102315241e-05
T107	T159a	FALSE	FALSE	0	0	1	1	none	0.0001025572315862
T126	T159a	TRUE	TRUE	0	0	1	1	none	0.0001045028483302
T156	T159a	FALSE	FALSE	0	0	1	1	none	8.35566313714e-05
S002	T182	FALSE	FALSE	0	0	1	1	none	7.92870353294e-05
S007	T182	FALSE	FALSE	0	0	1	1	none	5.3490124133e-05
S021	T182	FALSE	FALSE	0	0	1	1	none	7.82392552067e-05
S024	T182	FALSE	FALSE	0	0	1	1	none	7.6468272599e-05
S025	T182	FALSE	FALSE	0	0	1	1	none	8.09821461202e-05
S026	T182	FALSE	FALSE	0	0	1	1	none	7.55799154251e-05
S038	T182	FALSE	FALSE	0	0	1	1	none	7.3079263289e-06
S039	T182	FALSE	FALSE	0	0	1	1	none	7.72483176767e-05
S040	T182	FALSE	FALSE	0	0	1	1	none	0.0001015046959258
S042	T182	FALSE	FALSE	0	0	1	1	none	7.6468272599e-05
S071	T182	FALSE	FALSE	0	0	1	1	none	8.21029721774e-05
S078	T182	FALSE	FALSE	0	0	1	1	none	7.94887662682e-05
S081	T182	FALSE	FALSE	0	0	1	1	none	7.7464364146e-05
S085	T182	FALSE	FALSE	0	0	1	1	none	9.16322908542e-05
S087	T182	FALSE	FALSE	0	0	1	1	none	0.0001028624367876
S093	T182	FALSE	FALSE	0	0	1	1	none	7.49160845084e-05
S097	T182	FALSE	FALSE	0	0	1	1	none	7.83937835324e-05
S102	T182	FALSE	FALSE	0	0	1	1	none	0.0001032498766942
S106	T182	FALSE	FALSE	0	0	1	1	none	7.66940775744e-05
S130	T182	FALSE	FALSE	0	0	1	1	none	0.0001030689406778
T009	T182	FALSE	FALSE	0	0	1	1	none	8.6214981626e-05
T010	T182	FALSE	FALSE	0	0	1	1	none	8.40884519347e-05
T013	T182	FALSE	FALSE	0	0	1	1	none	1.60631056483e-05
T014	T182	FALSE	FALSE	0	0	1	1	none	7.6468272599e-05
T020	T182	FALSE	FALSE	0	0	1	1	none	1.02226862864e-05
T021	T182	FALSE	FALSE	0	0	1	1	none	8.55783274652e-05
T028	T182	FALSE	FALSE	0	0	1	1	none	5.62107262712e-05
T035a	T182	FALSE	FALSE	0	0	1	1	none	0.0001025052229714
T035b	T182	FALSE	FALSE	0	0	1	1	none	8.55783274652e-05
T040	T182	FALSE	FALSE	0	0	1	1	none	7.94605755758e-05
T056	T182	FALSE	FALSE	0	0	1	1	none	8.84065422644e-05
T059	T182	FALSE	FALSE	0	0	1	1	none	0.0001086697082864
T065	T182	FALSE	FALSE	0	0	1	1	none	8.8105173757e-06
T069	T182	FALSE	FALSE	0	0	1	1	none	0.0001123506080094
T073	T182	FALSE	FALSE	0	0	1	1	none	8.55783274652e-05
T075	T182	FALSE	FALSE	0	0	1	1	none	7.8053295632e-05
T077	T182	FALSE	FALSE	0	0	1	1	none	8.4967463902e-05
T087	T182	FALSE	FALSE	0	0	1	1	none	8.62747662044e-05
T095	T182	FALSE	FALSE	0	0	1	1	none	0.000102616941009
T099a	T182	FALSE	FALSE	0	0	1	1	none	0.0001015542541832
T102	T182	FALSE	FALSE	0	0	1	1	none	0.0001096885114614
T104	T182	FALSE	FALSE	0	0	1	1	none	5.50368554426e-05
T105	T182	FALSE	FALSE	0	0	1	1	none	9.1943539329e-06
T107	T182	FALSE	FALSE	0	0	1	1	none	0.0001096885114614
T126	T182	FALSE	FALSE	0	0	1	1	none	0.0001116341282054
T156	T182	FALSE	FALSE	0	0	1	1	none	1.07190266538e-05
T159a	T182	FALSE	FALSE	0	0	1	1	none	8.25240096492e-05
S002	T188	TRUE	TRUE	0	0	1	1	none	7.06987349226e-05
S007	T188	TRUE	TRUE	0	0	1	1	none	3.67635424382e-05
S021	T188	TRUE	TRUE	0	0	1	1	none	6.96509547999e-05
S024	T188	TRUE	TRUE	0	0	1	1	none	6.78799721922e-05
S025	T188	TRUE	TRUE	0	0	1	1	none	7.23938457134e-05
S026	T188	TRUE	TRUE	0	0	1	1	none	6.69916150183e-05
S038	T188	TRUE	TRUE	0	0	1	1	none	5.62365485421e-05
S039	T188	TRUE	TRUE	0	0	1	1	none	6.86600172699e-05
S040	T188	TRUE	TRUE	0	0	1	1	none	9.2916395519e-05
S042	T188	TRUE	TRUE	0	0	1	1	none	6.78799721922e-05
S071	T188	TRUE	TRUE	0	0	1	1	none	7.35146717706e-05
S078	T188	TRUE	TRUE	0	0	1	1	none	7.09004658614e-05
S081	T188	TRUE	TRUE	0	0	1	1	none	6.88760637392e-05
S085	T188	TRUE	TRUE	0	0	1	1	none	8.30439904474e-05
S087	T188	TRUE	TRUE	0	0	1	1	none	9.42741363808e-05
S093	T188	TRUE	TRUE	0	0	1	1	none	6.63277841016e-05
S097	T188	TRUE	TRUE	0	0	1	1	none	6.98054831256e-05
S102	T188	TRUE	TRUE	0	0	1	1	none	9.46615762874e-05
S106	T188	TRUE	TRUE	0	0	1	1	none	6.81057771676e-05
S130	T188	TRUE	TRUE	0	0	1	1	none	9.4480640271e-05
T009	T188	FALSE	FALSE	0	0	1	1	none	7.76266812192e-05
T010	T188	FALSE	FALSE	0	0	1	1	none	7.55001515279e-05
T013	T188	FALSE	FALSE	0	0	1	1	none	6.49917278615e-05
T014	T188	TRUE	TRUE	0	0	1	1	none	6.78799721922e-05
T020	T188	TRUE	TRUE	0	0	1	1	none	5.91513084996e-05
T021	T188	FALSE	FALSE	0	0	1	1	none	7.69900270584e-05
T028	T188	TRUE	TRUE	0	0	1	1	none	2.990429126e-05
T035a	T188	TRUE	TRUE	0	0	1	1	none	9.39169225646e-05
T035b	T188	FALSE	FALSE	0	0	1	1	none	7.69900270584e-05
T040	T188	TRUE	TRUE	0	0	1	1	none	7.0872275169e-05
T056	T188	FALSE	FALSE	0	0	1	1	none	7.98182418576e-05
T059	T188	TRUE	TRUE	0	0	1	1	none	0.0001000814078796
T065	T188	TRUE	TRUE	0	0	1	1	none	5.77391395889e-05
T069	T188	TRUE	TRUE	0	0	1	1	none	0.0001037623076026
T073	T188	FALSE	FALSE	0	0	1	1	none	7.69900270584e-05
T075	T188	TRUE	TRUE	0	0	1	1	none	6.94649952252e-05
T077	T188	FALSE	FALSE	0	0	1	1	none	7.63791634952e-05
T087	T188	FALSE	FALSE	0	0	1	1	none	7.76864657976e-05
T095	T188	TRUE	TRUE	0	0	1	1	none	9.40286406022e-05
T099a	T188	TRUE	TRUE	0	0	1	1	none	9.29659537764e-05
T102	T188	FALSE	FALSE	0	0	1	1	none	0.0001011002110546
T104	T188	FALSE	FALSE	0	0	1	1	none	3.70885466214e-05
T105	T188	TRUE	TRUE	0	0	1	1	none	5.81229761461e-05
T107	T188	FALSE	FALSE	0	0	1	1	none	0.0001011002110546
T126	T188	TRUE	TRUE	0	0	1	1	none	0.0001030458277986
T156	T188	FALSE	FALSE	0	0	1	1	none	6.08693759934e-05
T159a	T188	TRUE	TRUE	0	0	1	1	none	7.39357092424e-05
T182	T188	FALSE	FALSE	0	0	1	1	none	5.98367542712e-05
S002	T192	FALSE	FALSE	0	0	1	1	none	0.0001112269610172
S007	T192	FALSE	FALSE	0	0	1	1	none	0.0001066602846672
S021	T192	FALSE	FALSE	0	0	1	1	none	0.0001101791808945
S024	T192	FALSE	FALSE	0	0	1	1	none	0.0001084081982868
S025	T192	FALSE	FALSE	0	0	1	1	none	0.000112922071808
S026	T192	FALSE	FALSE	0	0	1	1	none	0.0001075198411129
S038	T192	FALSE	FALSE	0	0	1	1	none	0.0001179950094831
S039	T192	FALSE	FALSE	0	0	1	1	none	0.0001091882433645
S040	T192	FALSE	FALSE	0	0	1	1	none	6.42105750256e-05
S042	T192	FALSE	FALSE	0	0	1	1	none	0.0001084081982868
S071	T192	FALSE	FALSE	0	0	1	1	none	4.07139701612e-05
S078	T192	FALSE	FALSE	0	0	1	1	none	0.000111428691956
S081	T192	FALSE	FALSE	0	0	1	1	none	0.0001094042898338
S085	T192	FALSE	FALSE	0	0	1	1	none	7.0302053582e-05
S087	T192	FALSE	FALSE	0	0	1	1	none	8.15321995154e-05
S093	T192	FALSE	FALSE	0	0	1	1	none	5.35858472362e-05
S097	T192	FALSE	FALSE	0	0	1	1	none	0.0001103337092202
S102	T192	FALSE	FALSE	0	0	1	1	none	6.5955755794e-05
S106	T192	FALSE	FALSE	0	0	1	1	none	0.0001086340032622
S130	T192	FALSE	FALSE	0	0	1	1	none	8.17387034056e-05
T009	T192	FALSE	FALSE	0	0	1	1	none	0.0001181549073138
T010	T192	FALSE	FALSE	0	0	1	1	none	0.0001160283776225
T013	T192	FALSE	FALSE	0	0	1	1	none	0.0001267501888025
T014	T192	FALSE	FALSE	0	0	1	1	none	0.0001084081982868
T020	T192	FALSE	FALSE	0	0	1	1	none	0.0001209097694406
T021	T192	FALSE	FALSE	0	0	1	1	none	0.000117518253153
T028	T192	FALSE	FALSE	0	0	1	1	none	0.0001093808868054
T035a	T192	FALSE	FALSE	0	0	1	1	none	8.11749856992e-05
T035b	T192	FALSE	FALSE	0	0	1	1	none	0.000117518253153
T040	T192	FALSE	FALSE	0	0	1	1	none	0.0001114005012636
T056	T192	FALSE	FALSE	0	0	1	1	none	0.0001203464679522
T059	T192	FALSE	FALSE	0	0	1	1	none	7.13755873862001e-05
T065	T192	FALSE	FALSE	0	0	1	1	none	0.0001194976005299
T069	T192	FALSE	FALSE	0	0	1	1	none	5.68110078828e-05
T073	T192	FALSE	FALSE	0	0	1	1	none	0.000117518253153
T075	T192	FALSE	FALSE	0	0	1	1	none	0.0001112149484462
T077	T192	FALSE	FALSE	0	0	1	1	none	0.0001169073895898
T087	T192	FALSE	FALSE	0	0	1	1	none	0.0001182146918922
T095	T192	FALSE	FALSE	0	0	1	1	none	8.12867037368e-05
T099a	T192	FALSE	FALSE	0	0	1	1	none	8.0224016911e-05
T102	T192	FALSE	FALSE	0	0	1	1	none	8.83582741892001e-05
T104	T192	FALSE	FALSE	0	0	1	1	none	0.0001082070159768
T105	T192	FALSE	FALSE	0	0	1	1	none	0.0001198814370871
T107	T192	FALSE	FALSE	0	0	1	1	none	8.83582741892001e-05
T126	T192	TRUE	TRUE	1	0	1	1	anc	6.108635632e-07
T156	T192	FALSE	FALSE	0	0	1	1	none	0.0001226278369344
T159a	T192	FALSE	FALSE	0	0	1	1	none	0.000114463935337
T182	T192	FALSE	FALSE	0	0	1	1	none	0.0001215952152122
T188	T192	FALSE	FALSE	0	0	1	1	none	0.0001130069148054
S002	T223	FALSE	FALSE	0	0	1	1	none	8.06550861124e-05
S007	T223	FALSE	FALSE	0	0	1	1	none	5.4858174916e-05
S021	T223	FALSE	FALSE	0	0	1	1	none	7.96073059897e-05
S024	T223	FALSE	FALSE	0	0	1	1	none	7.7836323382e-05
S025	T223	FALSE	FALSE	0	0	1	1	none	8.23501969032e-05
S026	T223	FALSE	FALSE	0	0	1	1	none	7.69479662081e-05
S038	T223	FALSE	FALSE	0	0	1	1	none	8.6759771119e-06
S039	T223	FALSE	FALSE	0	0	1	1	none	7.86163684597e-05
S040	T223	FALSE	FALSE	0	0	1	1	none	0.0001028727467088
S042	T223	FALSE	FALSE	0	0	1	1	none	7.7836323382e-05
S071	T223	FALSE	FALSE	0	0	1	1	none	8.34710229604e-05
S078	T223	FALSE	FALSE	0	0	1	1	none	8.08568170512e-05
S081	T223	FALSE	FALSE	0	0	1	1	none	7.8832414929e-05
S085	T223	FALSE	FALSE	0	0	1	1	none	9.30003416372e-05
S087	T223	FALSE	FALSE	0	0	1	1	none	0.0001042304875706
S093	T223	FALSE	FALSE	0	0	1	1	none	7.62841352914e-05
S097	T223	FALSE	FALSE	0	0	1	1	none	7.97618343154e-05
S102	T223	FALSE	FALSE	0	0	1	1	none	0.0001046179274772
S106	T223	FALSE	FALSE	0	0	1	1	none	7.80621283574e-05
S130	T223	FALSE	FALSE	0	0	1	1	none	0.0001044369914608
T009	T223	FALSE	FALSE	0	0	1	1	none	8.7583032409e-05
T010	T223	FALSE	FALSE	0	0	1	1	none	8.54565027177e-05
T013	T223	FALSE	FALSE	0	0	1	1	none	1.74311564313e-05
T014	T223	FALSE	FALSE	0	0	1	1	none	7.7836323382e-05
T020	T223	FALSE	FALSE	0	0	1	1	none	1.15907370694e-05
T021	T223	FALSE	FALSE	0	0	1	1	none	8.69463782482e-05
T028	T223	FALSE	FALSE	0	0	1	1	none	5.75787770542e-05
T035a	T223	FALSE	FALSE	0	0	1	1	none	0.0001038732737544
T035b	T223	FALSE	FALSE	0	0	1	1	none	8.69463782482e-05
T040	T223	FALSE	FALSE	0	0	1	1	none	8.08286263588e-05
T056	T223	FALSE	FALSE	0	0	1	1	none	8.97745930474e-05
T059	T223	FALSE	FALSE	0	0	1	1	none	0.0001100377590694
T065	T223	FALSE	FALSE	0	0	1	1	none	1.01785681587e-05
T069	T223	FALSE	FALSE	0	0	1	1	none	0.0001137186587924
T073	T223	FALSE	FALSE	0	0	1	1	none	8.69463782482e-05
T075	T223	FALSE	FALSE	0	0	1	1	none	7.9421346415e-05
T077	T223	FALSE	FALSE	0	0	1	1	none	8.6335514685e-05
T087	T223	FALSE	FALSE	0	0	1	1	none	8.76428169874e-05
T095	T223	FALSE	FALSE	0	0	1	1	none	0.000103984991792
T099a	T223	FALSE	FALSE	0	0	1	1	none	0.0001029223049662
T102	T223	FALSE	FALSE	0	0	1	1	none	0.0001110565622444
T104	T223	FALSE	FALSE	0	0	1	1	none	5.64049062256001e-05
T105	T223	FALSE	FALSE	0	0	1	1	none	1.05624047159e-05
T107	T223	FALSE	FALSE	0	0	1	1	none	0.0001110565622444
T126	T223	FALSE	FALSE	0	0	1	1	none	0.0001130021789884
T156	T223	FALSE	FALSE	0	0	1	1	none	1.20870774368e-05
T159a	T223	FALSE	FALSE	0	0	1	1	none	8.38920604322e-05
T182	T223	TRUE	TRUE	0	0	1	1	none	2.5897779094e-06
T188	T223	FALSE	FALSE	0	0	1	1	none	6.12048050542e-05
T192	T223	FALSE	FALSE	0	0	1	1	none	0.0001229632659952
S002	T225	FALSE	FALSE	0	0	1	1	none	8.56780754754e-05
S007	T225	FALSE	FALSE	0	0	1	1	none	5.9881164279e-05
S021	T225	FALSE	FALSE	0	0	1	1	none	8.46302953527e-05
S024	T225	FALSE	FALSE	0	0	1	1	none	8.28593127450001e-05
S025	T225	FALSE	FALSE	0	0	1	1	none	8.73731862662e-05
S026	T225	FALSE	FALSE	0	0	1	1	none	8.19709555711e-05
S038	T225	FALSE	FALSE	0	0	1	1	none	1.36989664749e-05
S039	T225	FALSE	FALSE	0	0	1	1	none	8.36393578227e-05
S040	T225	FALSE	FALSE	0	0	1	1	none	0.0001078957360718
S042	T225	FALSE	FALSE	0	0	1	1	none	8.28593127450001e-05
S071	T225	FALSE	FALSE	0	0	1	1	none	8.84940123234001e-05
S078	T225	FALSE	FALSE	0	0	1	1	none	8.58798064142e-05
S081	T225	FALSE	FALSE	0	0	1	1	none	8.3855404292e-05
S085	T225	FALSE	FALSE	0	0	1	1	none	9.80233310002e-05
S087	T225	FALSE	FALSE	0	0	1	1	none	0.0001092534769336
S093	T225	FALSE	FALSE	0	0	1	1	none	8.13071246544e-05
S097	T225	FALSE	FALSE	0	0	1	1	none	8.47848236784e-05
S102	T225	FALSE	FALSE	0	0	1	1	none	0.0001096409168402
S106	T225	FALSE	FALSE	0	0	1	1	none	8.30851177204e-05
S130	T225	FALSE	FALSE	0	0	1	1	none	0.0001094599808238
T009	T225	FALSE	FALSE	0	0	1	1	none	9.26060217720001e-05
T010	T225	FALSE	FALSE	0	0	1	1	none	9.04794920807e-05
T013	T225	FALSE	FALSE	0	0	1	1	none	2.24541457943e-05
T014	T225	FALSE	FALSE	0	0	1	1	none	8.28593127450001e-05
T020	T225	FALSE	FALSE	0	0	1	1	none	1.66137264324e-05
T021	T225	FALSE	FALSE	0	0	1	1	none	9.19693676112001e-05
T028	T225	FALSE	FALSE	0	0	1	1	none	6.26017664172e-05
T035a	T225	FALSE	FALSE	0	0	1	1	none	0.0001088962631174
T035b	T225	FALSE	FALSE	0	0	1	1	none	9.19693676112001e-05
T040	T225	FALSE	FALSE	0	0	1	1	none	8.58516157218e-05
T056	T225	FALSE	FALSE	0	0	1	1	none	9.47975824104001e-05
T059	T225	FALSE	FALSE	0	0	1	1	none	0.0001150607484324
T065	T225	FALSE	FALSE	0	0	1	1	none	1.52015575217e-05
T069	T225	FALSE	FALSE	0	0	1	1	none	0.0001187416481554
T073	T225	FALSE	FALSE	0	0	1	1	none	9.19693676112001e-05
T075	T225	FALSE	FALSE	0	0	1	1	none	8.4444335778e-05
T077	T225	FALSE	FALSE	0	0	1	1	none	9.1358504048e-05
T087	T225	FALSE	FALSE	0	0	1	1	none	9.26658063504e-05
T095	T225	FALSE	FALSE	0	0	1	1	none	0.000109007981155
T099a	T225	FALSE	FALSE	0	0	1	1	none	0.0001079452943292
T102	T225	FALSE	FALSE	0	0	1	1	none	0.0001160795516074
T104	T225	FALSE	FALSE	0	0	1	1	none	6.14278955886001e-05
T105	T225	FALSE	FALSE	0	0	1	1	none	1.55853940789e-05
T107	T225	FALSE	FALSE	0	0	1	1	none	0.0001160795516074
T126	T225	FALSE	FALSE	0	0	1	1	none	0.0001180251683514
T156	T225	FALSE	FALSE	0	0	1	1	none	9.1924063342e-06
T159a	T225	FALSE	FALSE	0	0	1	1	none	8.89150497952e-05
T182	T225	FALSE	FALSE	0	0	1	1	none	1.60774450776e-05
T188	T225	FALSE	FALSE	0	0	1	1	none	6.62277944172e-05
T192	T225	FALSE	FALSE	0	0	1	1	none	0.0001279862553582
T223	T225	FALSE	FALSE	0	0	1	1	none	1.74454958606e-05
S002	T230	FALSE	FALSE	0	0	1	1	none	2.95408111046e-05
S007	T230	FALSE	FALSE	0	0	1	1	none	7.05934549346e-05
S021	T230	FALSE	FALSE	0	0	1	1	none	2.84930309819e-05
S024	T230	FALSE	FALSE	0	0	1	1	none	2.67220483742e-05
S025	T230	FALSE	FALSE	0	0	1	1	none	2.71769008154e-05
S026	T230	FALSE	FALSE	0	0	1	1	none	1.24287685743e-05
S038	T230	FALSE	FALSE	0	0	1	1	none	8.19281797505e-05
S039	T230	FALSE	FALSE	0	0	1	1	none	2.75020934519e-05
S040	T230	FALSE	FALSE	0	0	1	1	none	9.7377791881e-05
S042	T230	FALSE	FALSE	0	0	1	1	none	2.67220483742e-05
S071	T230	FALSE	FALSE	0	0	1	1	none	7.79760681326e-05
S078	T230	FALSE	FALSE	0	0	1	1	none	2.97425420434e-05
S081	T230	FALSE	FALSE	0	0	1	1	none	2.77181399212e-05
S085	T230	FALSE	FALSE	0	0	1	1	none	8.75053868094e-05
S087	T230	FALSE	FALSE	0	0	1	1	none	9.87355327428e-05
S093	T230	FALSE	FALSE	0	0	1	1	none	7.07891804636e-05
S097	T230	FALSE	FALSE	0	0	1	1	none	2.45885382276e-05
S102	T230	FALSE	FALSE	0	0	1	1	none	9.91229726494e-05
S106	T230	FALSE	FALSE	0	0	1	1	none	2.69478533496e-05
S130	T230	FALSE	FALSE	0	0	1	1	none	9.8942036633e-05
T009	T230	FALSE	FALSE	0	0	1	1	none	6.6953478072e-06
T010	T230	FALSE	FALSE	0	0	1	1	none	4.5688181159e-06
T013	T230	FALSE	FALSE	0	0	1	1	none	9.06833590699e-05
T014	T230	FALSE	FALSE	0	0	1	1	none	2.67220483742e-05
T020	T230	FALSE	FALSE	0	0	1	1	none	8.4842939708e-05
T021	T230	FALSE	FALSE	0	0	1	1	none	6.0586936464e-06
T028	T230	FALSE	FALSE	0	0	1	1	none	7.33140570728e-05
T035a	T230	FALSE	FALSE	0	0	1	1	none	9.83783189266e-05
T035b	T230	FALSE	FALSE	0	0	1	1	none	6.0586936464e-06
T040	T230	FALSE	FALSE	0	0	1	1	none	2.9714351351e-05
T056	T230	FALSE	FALSE	0	0	1	1	none	8.8869084456e-06
T059	T230	FALSE	FALSE	0	0	1	1	none	0.0001045428042416
T065	T230	FALSE	FALSE	0	0	1	1	none	8.34307707973e-05
T069	T230	FALSE	FALSE	0	0	1	1	none	0.0001082237039646
T073	T230	FALSE	FALSE	0	0	1	1	none	6.0586936464e-06
T075	T230	FALSE	FALSE	0	0	1	1	none	7.51481187136e-05
T077	T230	FALSE	FALSE	0	0	1	1	none	5.4478300832e-06
T087	T230	TRUE	TRUE	0	0	1	1	none	3.3125275652e-06
T095	T230	FALSE	FALSE	0	0	1	1	none	9.84900369642e-05
T099a	T230	FALSE	FALSE	0	0	1	1	none	9.74273501384e-05
T102	T230	FALSE	FALSE	0	0	1	1	none	0.0001055616074166
T104	T230	FALSE	FALSE	0	0	1	1	none	7.21401862442e-05
T105	T230	FALSE	FALSE	0	0	1	1	none	8.38146073545e-05
T107	T230	FALSE	FALSE	0	0	1	1	none	0.0001055616074166
T126	T230	FALSE	FALSE	0	0	1	1	none	0.0001075072241606
T156	T230	FALSE	FALSE	0	0	1	1	none	8.65610072018e-05
T159a	T230	TRUE	TRUE	1	0	1	1	anc	1.8939369834e-06
T182	T230	FALSE	FALSE	0	0	1	1	none	8.55283854796e-05
T188	T230	FALSE	FALSE	0	0	1	1	none	7.69400850728e-05
T192	T230	FALSE	FALSE	0	0	1	1	none	0.0001174683111674
T223	T230	FALSE	FALSE	0	0	1	1	none	8.68964362626e-05
T225	T230	FALSE	FALSE	0	0	1	1	none	9.19194256256e-05
S002	T232	TRUE	TRUE	0	0	1	1	none	0.0001006945444851
S007	T232	TRUE	TRUE	0	0	1	1	none	9.61278681351e-05
S021	T232	TRUE	TRUE	0	0	1	1	none	9.96467643624e-05
S024	T232	TRUE	TRUE	0	0	1	1	none	9.78757817547e-05
S025	T232	TRUE	TRUE	0	0	1	1	none	0.0001023896552759
S026	T232	TRUE	TRUE	0	0	1	1	none	9.69874245808e-05
S038	T232	TRUE	TRUE	0	0	1	1	none	0.000107462592951
S039	T232	TRUE	TRUE	0	0	1	1	none	9.86558268324e-05
S040	T232	TRUE	TRUE	0	0	1	1	none	5.36781584935e-05
S042	T232	TRUE	TRUE	0	0	1	1	none	9.78757817547e-05
S071	T232	TRUE	TRUE	0	0	1	1	none	3.01815536291e-05
S078	T232	TRUE	TRUE	0	0	1	1	none	0.0001008962754239
S081	T232	TRUE	TRUE	0	0	1	1	none	9.88718733017e-05
S085	T232	TRUE	TRUE	0	0	1	1	none	5.97696370499e-05
S087	T232	TRUE	TRUE	0	0	1	1	none	7.09997829833e-05
S093	T232	TRUE	TRUE	0	0	1	1	none	4.30534307041e-05
S097	T232	TRUE	TRUE	0	0	1	1	none	9.98012926881e-05
S102	T232	TRUE	TRUE	0	0	1	1	none	5.54233392619e-05
S106	T232	TRUE	TRUE	0	0	1	1	none	9.81015867301e-05
S130	T232	TRUE	TRUE	0	0	1	1	none	7.12062868735e-05
T009	T232	FALSE	FALSE	0	0	1	1	none	0.0001076224907817
T010	T232	FALSE	FALSE	0	0	1	1	none	0.0001054959610904
T013	T232	FALSE	FALSE	0	0	1	1	none	0.0001162177722704
T014	T232	TRUE	TRUE	0	0	1	1	none	9.78757817547e-05
T020	T232	TRUE	TRUE	0	0	1	1	none	0.0001103773529085
T021	T232	FALSE	FALSE	0	0	1	1	none	0.0001069858366209
T028	T232	TRUE	TRUE	0	0	1	1	none	9.88484702733e-05
T035a	T232	TRUE	TRUE	0	0	1	1	none	7.06425691671e-05
T035b	T232	FALSE	FALSE	0	0	1	1	none	0.0001069858366209
T040	T232	TRUE	TRUE	0	0	1	1	none	0.0001008680847315
T056	T232	FALSE	FALSE	0	0	1	1	none	0.0001098140514201
T059	T232	TRUE	TRUE	0	0	1	1	none	6.08431708541e-05
T065	T232	TRUE	TRUE	0	0	1	1	none	0.0001089651839978
T069	T232	TRUE	TRUE	0	0	1	1	none	4.62785913507e-05
T073	T232	FALSE	FALSE	0	0	1	1	none	0.0001069858366209
T075	T232	TRUE	TRUE	0	0	1	1	none	0.0001006825319141
T077	T232	FALSE	FALSE	0	0	1	1	none	0.0001063749730577
T087	T232	FALSE	FALSE	0	0	1	1	none	0.0001076822753601
T095	T232	TRUE	TRUE	0	0	1	1	none	7.07542872047e-05
T099a	T232	TRUE	TRUE	0	0	1	1	none	6.96916003789e-05
T102	T232	FALSE	FALSE	0	0	1	1	none	7.78258576571e-05
T104	T232	FALSE	FALSE	0	0	1	1	none	9.76745994447001e-05
T105	T232	TRUE	TRUE	0	0	1	1	none	0.000109349020555
T107	T232	FALSE	FALSE	0	0	1	1	none	7.78258576571e-05
T126	T232	TRUE	TRUE	0	0	1	1	none	1.8213767667e-06
T156	T232	FALSE	FALSE	0	0	1	1	none	0.0001120954204023
T159a	T232	TRUE	TRUE	0	0	1	1	none	0.0001039315188049
T182	T232	FALSE	FALSE	0	0	1	1	none	0.0001110627986801
T188	T232	TRUE	TRUE	0	0	1	1	none	0.0001024744982733
T192	T232	FALSE	FALSE	0	0	1	1	none	1.17824637735e-05
T223	T232	FALSE	FALSE	0	0	1	1	none	0.0001124308494631
T225	T232	FALSE	FALSE	0	0	1	1	none	0.0001174538388261
T230	T232	FALSE	FALSE	0	0	1	1	none	0.0001069358946353
S002	T241	FALSE	FALSE	0	0	1	1	none	9.99675203669001e-05
S007	T241	FALSE	FALSE	0	0	1	1	none	7.41706091705e-05
S021	T241	FALSE	FALSE	0	0	1	1	none	9.89197402442001e-05
S024	T241	FALSE	FALSE	0	0	1	1	none	9.71487576365001e-05
S025	T241	FALSE	FALSE	0	0	1	1	none	0.0001016626311577
S026	T241	FALSE	FALSE	0	0	1	1	none	9.62604004626001e-05
S038	T241	FALSE	FALSE	0	0	1	1	none	2.676668424e-05
S039	T241	FALSE	FALSE	0	0	1	1	none	9.79288027142001e-05
S040	T241	FALSE	FALSE	0	0	1	1	none	0.0001221851809633
S042	T241	FALSE	FALSE	0	0	1	1	none	9.71487576365001e-05
S071	T241	FALSE	FALSE	0	0	1	1	none	0.0001027834572149
S078	T241	FALSE	FALSE	0	0	1	1	none	0.0001001692513057
S081	T241	FALSE	FALSE	0	0	1	1	none	9.81448491835001e-05
S085	T241	FALSE	FALSE	0	0	1	1	none	0.0001123127758917
S087	T241	FALSE	FALSE	0	0	1	1	none	0.0001235429218251
S093	T241	FALSE	FALSE	0	0	1	1	none	9.55965695459001e-05
S097	T241	FALSE	FALSE	0	0	1	1	none	9.90742685699001e-05
S102	T241	FALSE	FALSE	0	0	1	1	none	0.0001239303617317
S106	T241	FALSE	FALSE	0	0	1	1	none	9.73745626119001e-05
S130	T241	FALSE	FALSE	0	0	1	1	none	0.0001237494257153
T009	T241	FALSE	FALSE	0	0	1	1	none	0.0001068954666635
T010	T241	FALSE	FALSE	0	0	1	1	none	0.0001047689369722
T013	T241	FALSE	FALSE	0	0	1	1	none	2.00619841316e-05
T014	T241	FALSE	FALSE	0	0	1	1	none	9.71487576365001e-05
T020	T241	FALSE	FALSE	0	0	1	1	none	2.96814441975e-05
T021	T241	FALSE	FALSE	0	0	1	1	none	0.0001062588125027
T028	T241	FALSE	FALSE	0	0	1	1	none	7.68912113087e-05
T035a	T241	FALSE	FALSE	0	0	1	1	none	0.0001231857080089
T035b	T241	FALSE	FALSE	0	0	1	1	none	0.0001062588125027
T040	T241	FALSE	FALSE	0	0	1	1	none	0.0001001410606133
T056	T241	FALSE	FALSE	0	0	1	1	none	0.0001090870273019
T059	T241	FALSE	FALSE	0	0	1	1	none	0.0001293501933239
T065	T241	FALSE	FALSE	0	0	1	1	none	2.5488172172e-05
T069	T241	FALSE	FALSE	0	0	1	1	none	0.0001330310930469
T073	T241	FALSE	FALSE	0	0	1	1	none	0.0001062588125027
T075	T241	FALSE	FALSE	0	0	1	1	none	9.87337806695001e-05
T077	T241	FALSE	FALSE	0	0	1	1	none	0.0001056479489395
T087	T241	FALSE	FALSE	0	0	1	1	none	0.0001069552512419
T095	T241	FALSE	FALSE	0	0	1	1	none	0.0001232974260465
T099a	T241	FALSE	FALSE	0	0	1	1	none	0.0001222347392207
T102	T241	FALSE	FALSE	0	0	1	1	none	0.0001303689964989
T104	T241	FALSE	FALSE	0	0	1	1	none	7.57173404801001e-05
T105	T241	FALSE	FALSE	0	0	1	1	none	2.58720087292e-05
T107	T241	FALSE	FALSE	0	0	1	1	none	0.0001303689964989
T126	T241	FALSE	FALSE	0	0	1	1	none	0.0001323146132429
T156	T241	FALSE	FALSE	0	0	1	1	none	3.26212388177e-05
T159a	T241	FALSE	FALSE	0	0	1	1	none	0.0001032044946867
T182	T241	FALSE	FALSE	0	0	1	1	none	3.15886170955e-05
T188	T241	FALSE	FALSE	0	0	1	1	none	8.05172393087001e-05
T192	T241	FALSE	FALSE	0	0	1	1	none	0.0001422757002497
T223	T241	FALSE	FALSE	0	0	1	1	none	3.29566678785e-05
T225	T241	FALSE	FALSE	0	0	1	1	none	3.79796572415e-05
T230	T241	FALSE	FALSE	0	0	1	1	none	0.0001062088705171
T232	T241	FALSE	FALSE	0	0	1	1	none	0.0001317432837176
S002	T270	FALSE	FALSE	0	0	1	1	none	0.0001026207832438
S007	T270	FALSE	FALSE	0	0	1	1	none	9.80541068938e-05
S021	T270	FALSE	FALSE	0	0	1	1	none	0.0001015730031211
S024	T270	FALSE	FALSE	0	0	1	1	none	9.98020205134e-05
S025	T270	FALSE	FALSE	0	0	1	1	none	0.0001043158940346
S026	T270	FALSE	FALSE	0	0	1	1	none	9.89136633395e-05
S038	T270	FALSE	FALSE	0	0	1	1	none	0.0001093888317097
S039	T270	FALSE	FALSE	0	0	1	1	none	0.0001005820655911
S040	T270	FALSE	FALSE	0	0	1	1	none	5.56043972522e-05
S042	T270	FALSE	FALSE	0	0	1	1	none	9.98020205134e-05
S071	T270	FALSE	FALSE	0	0	1	1	none	3.21077923878e-05
S078	T270	FALSE	FALSE	0	0	1	1	none	0.0001028225141826
S081	T270	FALSE	FALSE	0	0	1	1	none	0.0001007981120604
S085	T270	FALSE	FALSE	0	0	1	1	none	6.16958758086e-05
S087	T270	FALSE	FALSE	0	0	1	1	none	7.2926021742e-05
S093	T270	FALSE	FALSE	0	0	1	1	none	4.49796694628e-05
S097	T270	FALSE	FALSE	0	0	1	1	none	0.0001017275314468
S102	T270	FALSE	FALSE	0	0	1	1	none	5.73495780206e-05
S106	T270	FALSE	FALSE	0	0	1	1	none	0.0001000278254888
S130	T270	FALSE	FALSE	0	0	1	1	none	7.31325256322e-05
T009	T270	FALSE	FALSE	0	0	1	1	none	0.0001095487295404
T010	T270	FALSE	FALSE	0	0	1	1	none	0.0001074221998491
T013	T270	FALSE	FALSE	0	0	1	1	none	0.0001181440110291
T014	T270	FALSE	FALSE	0	0	1	1	none	9.98020205134e-05
T020	T270	FALSE	FALSE	0	0	1	1	none	0.0001123035916672
T021	T270	FALSE	FALSE	0	0	1	1	none	0.0001089120753796
T028	T270	FALSE	FALSE	0	0	1	1	none	0.000100774709032
T035a	T270	FALSE	FALSE	0	0	1	1	none	7.25688079258e-05
T035b	T270	FALSE	FALSE	0	0	1	1	none	0.0001089120753796
T040	T270	FALSE	FALSE	0	0	1	1	none	0.0001027943234902
T056	T270	FALSE	FALSE	0	0	1	1	none	0.0001117402901788
T059	T270	FALSE	FALSE	0	0	1	1	none	6.27694096128e-05
T065	T270	FALSE	FALSE	0	0	1	1	none	0.0001108914227565
T069	T270	FALSE	FALSE	0	0	1	1	none	4.82048301094e-05
T073	T270	FALSE	FALSE	0	0	1	1	none	0.0001089120753796
T075	T270	FALSE	FALSE	0	0	1	1	none	0.0001026087706728
T077	T270	FALSE	FALSE	0	0	1	1	none	0.0001083012118164
T087	T270	FALSE	FALSE	0	0	1	1	none	0.0001096085141188
T095	T270	FALSE	FALSE	0	0	1	1	none	7.26805259634e-05
T099a	T270	FALSE	FALSE	0	0	1	1	none	7.16178391376e-05
T102	T270	FALSE	FALSE	0	0	1	1	none	7.97520964158e-05
T104	T270	FALSE	FALSE	0	0	1	1	none	9.96008382034e-05
T105	T270	FALSE	FALSE	0	0	1	1	none	0.0001112752593137
T107	T270	FALSE	FALSE	0	0	1	1	none	7.97520964158e-05
T126	T270	FALSE	FALSE	0	0	1	1	none	3.7476155254e-06
T156	T270	FALSE	FALSE	0	0	1	1	none	0.000114021659161
T159a	T270	FALSE	FALSE	0	0	1	1	none	0.0001058577575636
T182	T270	FALSE	FALSE	0	0	1	1	none	0.0001129890374388
T188	T270	FALSE	FALSE	0	0	1	1	none	0.000104400737032
T192	T270	FALSE	FALSE	0	0	1	1	none	1.37087025322e-05
T223	T270	FALSE	FALSE	0	0	1	1	none	0.0001143570882218
T225	T270	FALSE	FALSE	0	0	1	1	none	0.0001193800775848
T230	T270	FALSE	FALSE	0	0	1	1	none	0.000108862133394
T232	T270	TRUE	TRUE	1	0	1	1	anc	6.111306946e-07
T241	T270	FALSE	FALSE	0	0	1	1	none	0.0001336695224763
S002	T271b	FALSE	FALSE	0	0	1	1	none	8.32346212226e-05
S007	T271b	FALSE	FALSE	0	0	1	1	none	5.74377100262e-05
S021	T271b	FALSE	FALSE	0	0	1	1	none	8.21868410999e-05
S024	T271b	FALSE	FALSE	0	0	1	1	none	8.04158584922e-05
S025	T271b	FALSE	FALSE	0	0	1	1	none	8.49297320134e-05
S026	T271b	FALSE	FALSE	0	0	1	1	none	7.95275013183e-05
S038	T271b	FALSE	FALSE	0	0	1	1	none	1.12555122221e-05
S039	T271b	FALSE	FALSE	0	0	1	1	none	8.11959035699e-05
S040	T271b	FALSE	FALSE	0	0	1	1	none	0.000105452281819
S042	T271b	FALSE	FALSE	0	0	1	1	none	8.04158584922e-05
S071	T271b	FALSE	FALSE	0	0	1	1	none	8.60505580706e-05
S078	T271b	FALSE	FALSE	0	0	1	1	none	8.34363521614e-05
S081	T271b	FALSE	FALSE	0	0	1	1	none	8.14119500392e-05
S085	T271b	FALSE	FALSE	0	0	1	1	none	9.55798767474e-05
S087	T271b	FALSE	FALSE	0	0	1	1	none	0.0001068100226808
S093	T271b	FALSE	FALSE	0	0	1	1	none	7.88636704016e-05
S097	T271b	FALSE	FALSE	0	0	1	1	none	8.23413694256e-05
S102	T271b	FALSE	FALSE	0	0	1	1	none	0.0001071974625874
S106	T271b	FALSE	FALSE	0	0	1	1	none	8.06416634676e-05
S130	T271b	FALSE	FALSE	0	0	1	1	none	0.000107016526571
T009	T271b	FALSE	FALSE	0	0	1	1	none	9.01625675192e-05
T010	T271b	FALSE	FALSE	0	0	1	1	none	8.80360378279e-05
T013	T271b	FALSE	FALSE	0	0	1	1	none	2.00106915415e-05
T014	T271b	FALSE	FALSE	0	0	1	1	none	8.04158584922e-05
T020	T271b	FALSE	FALSE	0	0	1	1	none	1.41702721796e-05
T021	T271b	FALSE	FALSE	0	0	1	1	none	8.95259133584e-05
T028	T271b	FALSE	FALSE	0	0	1	1	none	6.01583121644e-05
T035a	T271b	FALSE	FALSE	0	0	1	1	none	0.0001064528088646
T035b	T271b	FALSE	FALSE	0	0	1	1	none	8.95259133584e-05
T040	T271b	FALSE	FALSE	0	0	1	1	none	8.3408161469e-05
T056	T271b	FALSE	FALSE	0	0	1	1	none	9.23541281576e-05
T059	T271b	FALSE	FALSE	0	0	1	1	none	0.0001126172941796
T065	T271b	FALSE	FALSE	0	0	1	1	none	1.27581032689e-05
T069	T271b	FALSE	FALSE	0	0	1	1	none	0.0001162981939026
T073	T271b	FALSE	FALSE	0	0	1	1	none	8.95259133584e-05
T075	T271b	FALSE	FALSE	0	0	1	1	none	8.20008815252e-05
T077	T271b	FALSE	FALSE	0	0	1	1	none	8.89150497952e-05
T087	T271b	FALSE	FALSE	0	0	1	1	none	9.02223520976e-05
T095	T271b	FALSE	FALSE	0	0	1	1	none	0.0001065645269022
T099a	T271b	FALSE	FALSE	0	0	1	1	none	0.0001055018400764
T102	T271b	FALSE	FALSE	0	0	1	1	none	0.0001136360973546
T104	T271b	FALSE	FALSE	0	0	1	1	none	5.89844413358001e-05
T105	T271b	FALSE	FALSE	0	0	1	1	none	1.31419398261e-05
T107	T271b	FALSE	FALSE	0	0	1	1	none	0.0001136360973546
T126	T271b	FALSE	FALSE	0	0	1	1	none	0.0001155817140986
T156	T271b	FALSE	FALSE	0	0	1	1	none	6.7489520814e-06
T159a	T271b	FALSE	FALSE	0	0	1	1	none	8.64715955424e-05
T182	T271b	FALSE	FALSE	0	0	1	1	none	1.36339908248e-05
T188	T271b	FALSE	FALSE	0	0	1	1	none	6.37843401644e-05
T192	T271b	FALSE	FALSE	0	0	1	1	none	0.0001255428011054
T223	T271b	FALSE	FALSE	0	0	1	1	none	1.50020416078e-05
T225	T271b	FALSE	FALSE	0	0	1	1	none	4.8869085056e-06
T230	T271b	FALSE	FALSE	0	0	1	1	none	8.94759713728e-05
T232	T271b	FALSE	FALSE	0	0	1	1	none	0.0001150103845733
T241	T271b	FALSE	FALSE	0	0	1	1	none	3.55362029887e-05
T270	T271b	FALSE	FALSE	0	0	1	1	none	0.000116936623332
S002	T301	FALSE	FALSE	0	0	1	1	none	0.0001169751173597
S007	T301	FALSE	FALSE	0	0	1	1	none	0.0001124084410097
S021	T301	FALSE	FALSE	0	0	1	1	none	0.000115927337237
S024	T301	FALSE	FALSE	0	0	1	1	none	0.0001141563546293
S025	T301	FALSE	FALSE	0	0	1	1	none	0.0001186702281505
S026	T301	FALSE	FALSE	0	0	1	1	none	0.0001132679974554
S038	T301	FALSE	FALSE	0	0	1	1	none	0.0001237431658256
S039	T301	FALSE	FALSE	0	0	1	1	none	0.000114936399707
S040	T301	FALSE	FALSE	0	0	1	1	none	6.99587313681001e-05
S042	T301	FALSE	FALSE	0	0	1	1	none	0.0001141563546293
S071	T301	FALSE	FALSE	0	0	1	1	none	4.64621265037001e-05
S078	T301	FALSE	FALSE	0	0	1	1	none	0.0001171768482985
S081	T301	FALSE	FALSE	0	0	1	1	none	0.0001151524461763
S085	T301	FALSE	FALSE	0	0	1	1	none	7.60502099245e-05
S087	T301	FALSE	FALSE	0	0	1	1	none	8.72803558579001e-05
S093	T301	FALSE	FALSE	0	0	1	1	none	5.93340035787001e-05
S097	T301	FALSE	FALSE	0	0	1	1	none	0.0001160818655627
S102	T301	FALSE	FALSE	0	0	1	1	none	7.17039121365001e-05
S106	T301	FALSE	FALSE	0	0	1	1	none	0.0001143821596047
S130	T301	FALSE	FALSE	0	0	1	1	none	8.74868597481e-05
T009	T301	FALSE	FALSE	0	0	1	1	none	0.0001239030636563
T010	T301	FALSE	FALSE	0	0	1	1	none	0.000121776533965
T013	T301	FALSE	FALSE	0	0	1	1	none	0.000132498345145
T014	T301	FALSE	FALSE	0	0	1	1	none	0.0001141563546293
T020	T301	FALSE	FALSE	0	0	1	1	none	0.0001266579257831
T021	T301	FALSE	FALSE	0	0	1	1	none	0.0001232664094955
T028	T301	FALSE	FALSE	0	0	1	1	none	0.0001151290431479
T035a	T301	FALSE	FALSE	0	0	1	1	none	8.69231420417e-05
T035b	T301	FALSE	FALSE	0	0	1	1	none	0.0001232664094955
T040	T301	FALSE	FALSE	0	0	1	1	none	0.0001171486576061
T056	T301	FALSE	FALSE	0	0	1	1	none	0.0001260946242947
T059	T301	FALSE	FALSE	0	0	1	1	none	7.71237437287001e-05
T065	T301	FALSE	FALSE	0	0	1	1	none	0.0001252457568724
T069	T301	FALSE	FALSE	0	0	1	1	none	6.25591642253e-05
T073	T301	FALSE	FALSE	0	0	1	1	none	0.0001232664094955
T075	T301	FALSE	FALSE	0	0	1	1	none	0.0001169631047887
T077	T301	FALSE	FALSE	0	0	1	1	none	0.0001226555459323
T087	T301	FALSE	FALSE	0	0	1	1	none	0.0001239628482347
T095	T301	FALSE	FALSE	0	0	1	1	none	8.70348600793001e-05
T099a	T301	FALSE	FALSE	0	0	1	1	none	8.59721732535e-05
T102	T301	FALSE	FALSE	0	0	1	1	none	9.41064305317001e-05
T104	T301	FALSE	FALSE	0	0	1	1	none	0.0001139551723193
T105	T301	FALSE	FALSE	0	0	1	1	none	0.0001256295934296
T107	T301	FALSE	FALSE	0	0	1	1	none	9.41064305317001e-05
T126	T301	FALSE	FALSE	1	0	1	1	anc	8.9829677516e-06
T156	T301	FALSE	FALSE	0	0	1	1	none	0.0001283759932769
T159a	T301	FALSE	FALSE	0	0	1	1	none	0.0001202120916795
T182	T301	FALSE	FALSE	0	0	1	1	none	0.0001273433715547
T188	T301	FALSE	FALSE	0	0	1	1	none	0.0001187550711479
T192	T301	FALSE	FALSE	0	0	1	1	none	2.44486032297e-05
T223	T301	FALSE	FALSE	0	0	1	1	none	0.0001287114223377
T225	T301	FALSE	FALSE	0	0	1	1	none	0.0001337344117007
T230	T301	FALSE	FALSE	0	0	1	1	none	0.0001232164675099
T232	T301	FALSE	FALSE	0	0	1	1	none	1.7530620116e-05
T241	T301	FALSE	FALSE	0	0	1	1	none	0.0001480238565922
T270	T301	FALSE	FALSE	0	0	1	1	none	1.94568588747e-05
T271b	T301	FALSE	FALSE	0	0	1	1	none	0.0001312909574479
S002	T303	FALSE	FALSE	0	0	1	1	none	0.0001109154929633
S007	T303	FALSE	FALSE	0	0	1	1	none	0.0001063488166133
S021	T303	FALSE	FALSE	0	0	1	1	none	0.0001098677128406
S024	T303	FALSE	FALSE	0	0	1	1	none	0.0001080967302329
S025	T303	FALSE	FALSE	0	0	1	1	none	0.0001126106037541
S026	T303	FALSE	FALSE	0	0	1	1	none	0.000107208373059
S038	T303	FALSE	FALSE	0	0	1	1	none	0.0001176835414292
S039	T303	FALSE	FALSE	0	0	1	1	none	0.0001088767753106
S040	T303	FALSE	FALSE	0	0	1	1	none	6.38991069717e-05
S042	T303	FALSE	FALSE	0	0	1	1	none	0.0001080967302329
S071	T303	FALSE	FALSE	0	0	1	1	none	4.04025021073e-05
S078	T303	FALSE	FALSE	0	0	1	1	none	0.0001111172239021
S081	T303	FALSE	FALSE	0	0	1	1	none	0.0001090928217799
S085	T303	FALSE	FALSE	0	0	1	1	none	6.99905855281e-05
S087	T303	FALSE	FALSE	0	0	1	1	none	8.12207314615e-05
S093	T303	FALSE	FALSE	0	0	1	1	none	5.32743791823e-05
S097	T303	FALSE	FALSE	0	0	1	1	none	0.0001100222411663
S102	T303	FALSE	FALSE	0	0	1	1	none	6.56442877401e-05
S106	T303	FALSE	FALSE	0	0	1	1	none	0.0001083225352083
S130	T303	FALSE	FALSE	0	0	1	1	none	8.14272353517e-05
T009	T303	FALSE	FALSE	0	0	1	1	none	0.0001178434392599
T010	T303	FALSE	FALSE	0	0	1	1	none	0.0001157169095686
T013	T303	FALSE	FALSE	0	0	1	1	none	0.0001264387207486
T014	T303	FALSE	FALSE	0	0	1	1	none	0.0001080967302329
T020	T303	FALSE	FALSE	0	0	1	1	none	0.0001205983013867
T021	T303	FALSE	FALSE	0	0	1	1	none	0.0001172067850991
T028	T303	FALSE	FALSE	0	0	1	1	none	0.0001090694187515
T035a	T303	FALSE	FALSE	0	0	1	1	none	8.08635176453e-05
T035b	T303	FALSE	FALSE	0	0	1	1	none	0.0001172067850991
T040	T303	FALSE	FALSE	0	0	1	1	none	0.0001110890332097
T056	T303	FALSE	FALSE	0	0	1	1	none	0.0001200349998983
T059	T303	FALSE	FALSE	0	0	1	1	none	7.10641193323e-05
T065	T303	FALSE	FALSE	0	0	1	1	none	0.000119186132476
T069	T303	FALSE	FALSE	0	0	1	1	none	5.64995398289e-05
T073	T303	FALSE	FALSE	0	0	1	1	none	0.0001172067850991
T075	T303	FALSE	FALSE	0	0	1	1	none	0.0001109034803923
T077	T303	FALSE	FALSE	0	0	1	1	none	0.0001165959215359
T087	T303	FALSE	FALSE	0	0	1	1	none	0.0001179032238383
T095	T303	FALSE	FALSE	0	0	1	1	none	8.09752356829e-05
T099a	T303	FALSE	FALSE	0	0	1	1	none	7.99125488571e-05
T102	T303	FALSE	FALSE	0	0	1	1	none	8.80468061353001e-05
T104	T303	FALSE	FALSE	0	0	1	1	none	0.0001078955479229
T105	T303	FALSE	FALSE	0	0	1	1	none	0.0001195699690332
T107	T303	FALSE	FALSE	0	0	1	1	none	8.80468061353001e-05
T126	T303	FALSE	FALSE	1	0	1	1	anc	3.2016625446e-06
T156	T303	FALSE	FALSE	0	0	1	1	none	0.0001223163688805
T159a	T303	FALSE	FALSE	0	0	1	1	none	0.0001141524672831
T182	T303	FALSE	FALSE	0	0	1	1	none	0.0001212837471583
T188	T303	FALSE	FALSE	0	0	1	1	none	0.0001126954467515
T192	T303	FALSE	FALSE	0	0	1	1	none	1.43492574629e-05
T223	T303	FALSE	FALSE	0	0	1	1	none	0.0001226517979413
T225	T303	FALSE	FALSE	0	0	1	1	none	0.0001276747873043
T230	T303	FALSE	FALSE	0	0	1	1	none	0.0001171568431135
T232	T303	FALSE	FALSE	0	0	1	1	none	1.14709957196e-05
T241	T303	FALSE	FALSE	0	0	1	1	none	0.0001419642321958
T270	T303	FALSE	FALSE	0	0	1	1	none	1.33972344783e-05
T271b	T303	FALSE	FALSE	0	0	1	1	none	0.0001252313330515
T301	T303	FALSE	FALSE	0	0	1	1	none	2.41371351758e-05
S002	T322	FALSE	FALSE	0	0	1	1	none	9.49574321113e-05
S007	T322	FALSE	FALSE	0	0	1	1	none	6.91605209149e-05
S021	T322	FALSE	FALSE	0	0	1	1	none	9.39096519886e-05
S024	T322	FALSE	FALSE	0	0	1	1	none	9.21386693809001e-05
S025	T322	FALSE	FALSE	0	0	1	1	none	9.66525429021e-05
S026	T322	FALSE	FALSE	0	0	1	1	none	9.1250312207e-05
S038	T322	FALSE	FALSE	0	0	1	1	none	2.17565959844e-05
S039	T322	FALSE	FALSE	0	0	1	1	none	9.29187144586e-05
S040	T322	FALSE	FALSE	0	0	1	1	none	0.0001171750927077
S042	T322	FALSE	FALSE	0	0	1	1	none	9.21386693809001e-05
S071	T322	FALSE	FALSE	0	0	1	1	none	9.77733689593001e-05
S078	T322	FALSE	FALSE	0	0	1	1	none	9.51591630501e-05
S081	T322	FALSE	FALSE	0	0	1	1	none	9.31347609279e-05
S085	T322	FALSE	FALSE	0	0	1	1	none	0.0001073026876361
S087	T322	FALSE	FALSE	0	0	1	1	none	0.0001185328335695
S093	T322	FALSE	FALSE	0	0	1	1	none	9.05864812903e-05
S097	T322	FALSE	FALSE	0	0	1	1	none	9.40641803143e-05
S102	T322	FALSE	FALSE	0	0	1	1	none	0.0001189202734761
S106	T322	FALSE	FALSE	0	0	1	1	none	9.23644743563e-05
S130	T322	FALSE	FALSE	0	0	1	1	none	0.0001187393374597
T009	T322	FALSE	FALSE	0	0	1	1	none	0.0001018853784079
T010	T322	FALSE	FALSE	0	0	1	1	none	9.97588487166e-05
T013	T322	FALSE	FALSE	0	0	1	1	none	1.5051895876e-05
T014	T322	FALSE	FALSE	0	0	1	1	none	9.21386693809001e-05
T020	T322	FALSE	FALSE	0	0	1	1	none	2.46713559419e-05
T021	T322	FALSE	FALSE	0	0	1	1	none	0.0001012487242471
T028	T322	FALSE	FALSE	0	0	1	1	none	7.18811230531e-05
T035a	T322	FALSE	FALSE	0	0	1	1	none	0.0001181756197533
T035b	T322	FALSE	FALSE	0	0	1	1	none	0.0001012487242471
T040	T322	FALSE	FALSE	0	0	1	1	none	9.51309723577e-05
T056	T322	FALSE	FALSE	0	0	1	1	none	0.0001040769390463
T059	T322	FALSE	FALSE	0	0	1	1	none	0.0001243401050683
T065	T322	FALSE	FALSE	0	0	1	1	none	2.04780839164e-05
T069	T322	FALSE	FALSE	0	0	1	1	none	0.0001280210047913
T073	T322	FALSE	FALSE	0	0	1	1	none	0.0001012487242471
T075	T322	FALSE	FALSE	0	0	1	1	none	9.37236924139e-05
T077	T322	FALSE	FALSE	0	0	1	1	none	0.0001006378606839
T087	T322	FALSE	FALSE	0	0	1	1	none	0.0001019451629863
T095	T322	FALSE	FALSE	0	0	1	1	none	0.0001182873377909
T099a	T322	FALSE	FALSE	0	0	1	1	none	0.0001172246509651
T102	T322	FALSE	FALSE	0	0	1	1	none	0.0001253589082433
T104	T322	FALSE	FALSE	0	0	1	1	none	7.07072522245001e-05
T105	T322	FALSE	FALSE	0	0	1	1	none	2.08619204736e-05
T107	T322	FALSE	FALSE	0	0	1	1	none	0.0001253589082433
T126	T322	FALSE	FALSE	0	0	1	1	none	0.0001273045249873
T156	T322	FALSE	FALSE	0	0	1	1	none	2.76111505621e-05
T159a	T322	FALSE	FALSE	0	0	1	1	none	9.81944064311e-05
T182	T322	FALSE	FALSE	0	0	1	1	none	2.65785288399e-05
T188	T322	FALSE	FALSE	0	0	1	1	none	7.55071510531e-05
T192	T322	FALSE	FALSE	0	0	1	1	none	0.0001372656119941
T223	T322	FALSE	FALSE	0	0	1	1	none	2.79465796229e-05
T225	T322	FALSE	FALSE	0	0	1	1	none	3.29695689859e-05
T230	T322	FALSE	FALSE	0	0	1	1	none	0.0001011987822615
T232	T322	FALSE	FALSE	0	0	1	1	none	0.000126733195462
T241	T322	FALSE	FALSE	0	0	1	1	none	7.1991435496e-06
T270	T322	FALSE	FALSE	0	0	1	1	none	0.0001286594342207
T271b	T322	FALSE	FALSE	0	0	1	1	none	3.05261147331e-05
T301	T322	FALSE	FALSE	0	0	1	1	none	0.0001430137683366
T303	T322	FALSE	FALSE	0	0	1	1	none	0.0001369541439402
S002	T327b	FALSE	FALSE	0	0	1	1	none	0.000100840260822
S007	T327b	FALSE	FALSE	0	0	1	1	none	9.6273584472e-05
S021	T327b	FALSE	FALSE	0	0	1	1	none	9.97924806993e-05
S024	T327b	FALSE	FALSE	0	0	1	1	none	9.80214980916e-05
S025	T327b	FALSE	FALSE	0	0	1	1	none	0.0001025353716128
S026	T327b	FALSE	FALSE	0	0	1	1	none	9.71331409177e-05
S038	T327b	FALSE	FALSE	0	0	1	1	none	0.0001076083092879
S039	T327b	FALSE	FALSE	0	0	1	1	none	9.88015431693e-05
S040	T327b	FALSE	FALSE	0	0	1	1	none	5.38238748304e-05
S042	T327b	FALSE	FALSE	0	0	1	1	none	9.80214980916e-05
S071	T327b	FALSE	FALSE	0	0	1	1	none	3.0327269966e-05
S078	T327b	FALSE	FALSE	0	0	1	1	none	0.0001010419917608
S081	T327b	FALSE	FALSE	0	0	1	1	none	9.90175896386e-05
S085	T327b	FALSE	FALSE	0	0	1	1	none	5.99153533868e-05
S087	T327b	FALSE	FALSE	0	0	1	1	none	7.11454993202e-05
S093	T327b	FALSE	FALSE	0	0	1	1	none	4.3199147041e-05
S097	T327b	FALSE	FALSE	0	0	1	1	none	9.9947009025e-05
S102	T327b	FALSE	FALSE	0	0	1	1	none	5.55690555988e-05
S106	T327b	FALSE	FALSE	0	0	1	1	none	9.8247303067e-05
S130	T327b	FALSE	FALSE	0	0	1	1	none	7.13520032104e-05
T009	T327b	FALSE	FALSE	0	0	1	1	none	0.0001077682071186
T010	T327b	FALSE	FALSE	0	0	1	1	none	0.0001056416774273
T013	T327b	FALSE	FALSE	0	0	1	1	none	0.0001163634886073
T014	T327b	FALSE	FALSE	0	0	1	1	none	9.80214980916e-05
T020	T327b	FALSE	FALSE	0	0	1	1	none	0.0001105230692454
T021	T327b	FALSE	FALSE	0	0	1	1	none	0.0001071315529578
T028	T327b	FALSE	FALSE	0	0	1	1	none	9.89941866102e-05
T035a	T327b	FALSE	FALSE	0	0	1	1	none	7.0788285504e-05
T035b	T327b	FALSE	FALSE	0	0	1	1	none	0.0001071315529578
T040	T327b	FALSE	FALSE	0	0	1	1	none	0.0001010138010684
T056	T327b	FALSE	FALSE	0	0	1	1	none	0.000109959767757
T059	T327b	FALSE	FALSE	0	0	1	1	none	6.0988887191e-05
T065	T327b	FALSE	FALSE	0	0	1	1	none	0.0001091109003347
T069	T327b	FALSE	FALSE	0	0	1	1	none	5.93531786716e-05
T073	T327b	FALSE	FALSE	0	0	1	1	none	0.0001071315529578
T075	T327b	FALSE	FALSE	0	0	1	1	none	0.000100828248251
T077	T327b	FALSE	FALSE	0	0	1	1	none	0.0001065206893946
T087	T327b	FALSE	FALSE	0	0	1	1	none	0.000107827991697
T095	T327b	FALSE	FALSE	0	0	1	1	none	7.09000035416e-05
T099a	T327b	FALSE	FALSE	0	0	1	1	none	6.98373167158e-05
T102	T327b	FALSE	FALSE	0	0	1	1	none	7.79715739940001e-05
T104	T327b	FALSE	FALSE	0	0	1	1	none	9.78203157816001e-05
T105	T327b	FALSE	FALSE	0	0	1	1	none	0.0001094947368919
T107	T327b	FALSE	FALSE	0	0	1	1	none	7.79715739940001e-05
T126	T327b	FALSE	FALSE	0	0	1	1	none	5.86366988676e-05
T156	T327b	FALSE	FALSE	0	0	1	1	none	0.0001122411367392
T159a	T327b	FALSE	FALSE	0	0	1	1	none	0.0001040772351418
T182	T327b	FALSE	FALSE	0	0	1	1	none	0.000111208515017
T188	T327b	FALSE	FALSE	0	0	1	1	none	0.0001026202146102
T192	T327b	FALSE	FALSE	0	0	1	1	none	6.85977858744e-05
T223	T327b	FALSE	FALSE	0	0	1	1	none	0.0001125765658
T225	T327b	FALSE	FALSE	0	0	1	1	none	0.000117599555163
T230	T327b	FALSE	FALSE	0	0	1	1	none	0.0001070816109722
T232	T327b	FALSE	FALSE	0	0	1	1	none	5.80653693423e-05
T241	T327b	FALSE	FALSE	0	0	1	1	none	0.0001318890000545
T270	T327b	FALSE	FALSE	0	0	1	1	none	5.9991608101e-05
T271b	T327b	FALSE	FALSE	0	0	1	1	none	0.0001151561009102
T301	T327b	FALSE	FALSE	0	0	1	1	none	7.43459422169001e-05
T303	T327b	FALSE	FALSE	0	0	1	1	none	6.82863178205e-05
T322	T327b	FALSE	FALSE	0	0	1	1	none	0.0001268789117989
S002	T330	TRUE	TRUE	0	0	1	1	none	9.90076701324e-05
S007	T330	TRUE	TRUE	0	0	1	1	none	9.44409937824e-05
S021	T330	TRUE	TRUE	0	0	1	1	none	9.79598900097e-05
S024	T330	TRUE	TRUE	0	0	1	1	none	9.6188907402e-05
S025	T330	TRUE	TRUE	0	0	1	1	none	0.0001007027809232
S026	T330	TRUE	TRUE	0	0	1	1	none	9.53005502281e-05
S038	T330	TRUE	TRUE	0	0	1	1	none	0.0001057757185983
S039	T330	TRUE	TRUE	0	0	1	1	none	9.69689524797e-05
S040	T330	TRUE	TRUE	0	0	1	1	none	5.19912841408e-05
S042	T330	TRUE	TRUE	0	0	1	1	none	9.6188907402e-05
S071	T330	TRUE	TRUE	0	0	1	1	none	2.84946792764e-05
S078	T330	TRUE	TRUE	0	0	1	1	none	9.92094010712e-05
S081	T330	TRUE	TRUE	0	0	1	1	none	9.7184998949e-05
S085	T330	TRUE	TRUE	0	0	1	1	none	5.80827626972e-05
S087	T330	TRUE	TRUE	0	0	1	1	none	6.93129086306e-05
S093	T330	TRUE	TRUE	0	0	1	1	none	4.13665563514e-05
S097	T330	TRUE	TRUE	0	0	1	1	none	9.81144183354e-05
S102	T330	TRUE	TRUE	0	0	1	1	none	5.37364649092e-05
S106	T330	TRUE	TRUE	0	0	1	1	none	9.64147123774e-05
S130	T330	TRUE	TRUE	0	0	1	1	none	6.95194125208e-05
T009	T330	FALSE	FALSE	0	0	1	1	none	0.000105935616429
T010	T330	FALSE	FALSE	0	0	1	1	none	0.0001038090867377
T013	T330	FALSE	FALSE	0	0	1	1	none	0.0001145308979177
T014	T330	TRUE	TRUE	0	0	1	1	none	9.6188907402e-05
T020	T330	TRUE	TRUE	0	0	1	1	none	0.0001086904785558
T021	T330	FALSE	FALSE	0	0	1	1	none	0.0001052989622682
T028	T330	TRUE	TRUE	0	0	1	1	none	9.71615959206e-05
T035a	T330	TRUE	TRUE	0	0	1	1	none	6.89556948144e-05
T035b	T330	FALSE	FALSE	0	0	1	1	none	0.0001052989622682
T040	T330	TRUE	TRUE	0	0	1	1	none	9.91812103788e-05
T056	T330	FALSE	FALSE	0	0	1	1	none	0.0001081271770674
T059	T330	TRUE	TRUE	0	0	1	1	none	5.91562965014e-05
T065	T330	TRUE	TRUE	0	0	1	1	none	0.0001072783096451
T069	T330	TRUE	TRUE	0	0	1	1	none	5.7520587982e-05
T073	T330	FALSE	FALSE	0	0	1	1	none	0.0001052989622682
T075	T330	TRUE	TRUE	0	0	1	1	none	9.89956575614e-05
T077	T330	FALSE	FALSE	0	0	1	1	none	0.000104688098705
T087	T330	FALSE	FALSE	0	0	1	1	none	0.0001059954010074
T095	T330	TRUE	TRUE	0	0	1	1	none	6.9067412852e-05
T099a	T330	TRUE	TRUE	0	0	1	1	none	6.80047260262e-05
T102	T330	FALSE	FALSE	0	0	1	1	none	7.61389833044e-05
T104	T330	FALSE	FALSE	0	0	1	1	none	9.5987725092e-05
T105	T330	TRUE	TRUE	0	0	1	1	none	0.0001076621462023
T107	T330	FALSE	FALSE	0	0	1	1	none	7.61389833044e-05
T126	T330	TRUE	TRUE	0	0	1	1	none	5.6804108178e-05
T156	T330	FALSE	FALSE	0	0	1	1	none	0.0001104085460496
T159a	T330	TRUE	TRUE	0	0	1	1	none	0.0001022446444522
T182	T330	FALSE	FALSE	0	0	1	1	none	0.0001093759243274
T188	T330	TRUE	TRUE	0	0	1	1	none	0.0001007876239206
T192	T330	FALSE	FALSE	0	0	1	1	none	6.67651951848e-05
T223	T330	FALSE	FALSE	0	0	1	1	none	0.0001107439751104
T225	T330	FALSE	FALSE	0	0	1	1	none	0.0001157669644734
T230	T330	FALSE	FALSE	0	0	1	1	none	0.0001052490202826
T232	T330	TRUE	TRUE	0	0	1	1	none	5.62327786527e-05
T241	T330	FALSE	FALSE	0	0	1	1	none	0.0001300564093649
T270	T330	FALSE	FALSE	0	0	1	1	none	5.81590174114e-05
T271b	T330	FALSE	FALSE	0	0	1	1	none	0.0001133235102206
T301	T330	FALSE	FALSE	0	0	1	1	none	7.25133515273001e-05
T303	T330	FALSE	FALSE	0	0	1	1	none	6.64537271309e-05
T322	T330	FALSE	FALSE	0	0	1	1	none	0.0001250463211093
T327b	T330	TRUE	TRUE	0	1	1	1	desc	6.108635632e-07
S002	T335	FALSE	FALSE	0	0	1	1	none	0.0001132295345415
S007	T335	FALSE	FALSE	0	0	1	1	none	0.0001086628581915
S021	T335	FALSE	FALSE	0	0	1	1	none	0.0001121817544188
S024	T335	FALSE	FALSE	0	0	1	1	none	0.0001104107718111
S025	T335	FALSE	FALSE	0	0	1	1	none	0.0001149246453323
S026	T335	FALSE	FALSE	0	0	1	1	none	0.0001095224146372
S038	T335	FALSE	FALSE	0	0	1	1	none	0.0001199975830074
S039	T335	FALSE	FALSE	0	0	1	1	none	0.0001111908168888
S040	T335	FALSE	FALSE	0	0	1	1	none	6.62131485499e-05
S042	T335	FALSE	FALSE	0	0	1	1	none	0.0001104107718111
S071	T335	FALSE	FALSE	0	0	1	1	none	4.27165436855e-05
S078	T335	FALSE	FALSE	0	0	1	1	none	0.0001134312654803
S081	T335	FALSE	FALSE	0	0	1	1	none	0.0001114068633581
S085	T335	FALSE	FALSE	0	0	1	1	none	7.23046271063e-05
S087	T335	FALSE	FALSE	0	0	1	1	none	8.35347730397e-05
S093	T335	FALSE	FALSE	0	0	1	1	none	5.55884207605e-05
S097	T335	FALSE	FALSE	0	0	1	1	none	0.0001123362827445
S102	T335	FALSE	FALSE	0	0	1	1	none	6.79583293183e-05
S106	T335	FALSE	FALSE	0	0	1	1	none	0.0001106365767865
S130	T335	FALSE	FALSE	0	0	1	1	none	8.37412769299e-05
T009	T335	FALSE	FALSE	0	0	1	1	none	0.0001201574808381
T010	T335	FALSE	FALSE	0	0	1	1	none	0.0001180309511468
T013	T335	FALSE	FALSE	0	0	1	1	none	0.0001287527623268
T014	T335	FALSE	FALSE	0	0	1	1	none	0.0001104107718111
T020	T335	FALSE	FALSE	0	0	1	1	none	0.0001229123429649
T021	T335	FALSE	FALSE	0	0	1	1	none	0.0001195208266773
T028	T335	FALSE	FALSE	0	0	1	1	none	0.0001113834603297
T035a	T335	FALSE	FALSE	0	0	1	1	none	8.31775592235e-05
T035b	T335	FALSE	FALSE	0	0	1	1	none	0.0001195208266773
T040	T335	FALSE	FALSE	0	0	1	1	none	0.0001134030747879
T056	T335	FALSE	FALSE	0	0	1	1	none	0.0001223490414765
T059	T335	FALSE	FALSE	0	0	1	1	none	7.33781609105e-05
T065	T335	FALSE	FALSE	0	0	1	1	none	0.0001215001740542
T069	T335	FALSE	FALSE	0	0	1	1	none	5.88135814071e-05
T073	T335	FALSE	FALSE	0	0	1	1	none	0.0001195208266773
T075	T335	FALSE	FALSE	0	0	1	1	none	0.0001132175219705
T077	T335	FALSE	FALSE	0	0	1	1	none	0.0001189099631141
T087	T335	FALSE	FALSE	0	0	1	1	none	0.0001202172654165
T095	T335	FALSE	FALSE	0	0	1	1	none	8.32892772611e-05
T099a	T335	FALSE	FALSE	0	0	1	1	none	8.22265904353e-05
T102	T335	FALSE	FALSE	0	0	1	1	none	9.03608477135e-05
T104	T335	FALSE	FALSE	0	0	1	1	none	0.0001102095895011
T105	T335	FALSE	FALSE	0	0	1	1	none	0.0001218840106114
T107	T335	FALSE	FALSE	0	0	1	1	none	9.03608477135e-05
T126	T335	TRUE	TRUE	1	0	1	1	anc	6.108635632e-07
T156	T335	FALSE	FALSE	0	0	1	1	none	0.0001246304104587
T159a	T335	FALSE	FALSE	0	0	1	1	none	0.0001164665088613
T182	T335	FALSE	FALSE	0	0	1	1	none	0.0001235977887365
T188	T335	FALSE	FALSE	0	0	1	1	none	0.0001150094883297
T192	T335	FALSE	FALSE	0	0	1	1	none	1.78850261675e-05
T223	T335	FALSE	FALSE	0	0	1	1	none	0.0001249658395195
T225	T335	FALSE	FALSE	0	0	1	1	none	0.0001299888288825
T230	T335	FALSE	FALSE	0	0	1	1	none	0.0001194708846917
T232	T335	FALSE	FALSE	0	0	1	1	none	1.37850372978e-05
T241	T335	FALSE	FALSE	0	0	1	1	none	0.000144278273774
T270	T335	FALSE	FALSE	0	0	1	1	none	1.57112760565e-05
T271b	T335	FALSE	FALSE	0	0	1	1	none	0.0001275453746297
T301	T335	FALSE	FALSE	0	0	1	1	none	2.6451176754e-05
T303	T335	FALSE	FALSE	0	0	1	1	none	1.75735581136e-05
T322	T335	FALSE	FALSE	0	0	1	1	none	0.0001392681855184
T327b	T335	FALSE	FALSE	0	0	1	1	none	7.06003593987e-05
T330	T335	FALSE	FALSE	0	0	1	1	none	6.87677687091e-05
S002	T341	TRUE	TRUE	0	0	1	1	none	2.27541689439e-05
S007	T341	TRUE	TRUE	0	0	1	1	none	6.38068127739e-05
S021	T341	TRUE	TRUE	0	0	1	1	none	2.17063888212e-05
S024	T341	TRUE	TRUE	0	0	1	1	none	1.99354062135e-05
S025	T341	TRUE	TRUE	0	0	1	1	none	2.03902586547e-05
S026	T341	TRUE	TRUE	0	0	1	1	none	4.3835550202e-06
S038	T341	TRUE	TRUE	0	0	1	1	none	7.51415375898e-05
S039	T341	TRUE	TRUE	0	0	1	1	none	2.07154512912e-05
S040	T341	TRUE	TRUE	0	0	1	1	none	9.05911497203e-05
S042	T341	TRUE	TRUE	0	0	1	1	none	1.99354062135e-05
S071	T341	TRUE	TRUE	0	0	1	1	none	7.11894259719e-05
S078	T341	TRUE	TRUE	0	0	1	1	none	2.29558998827e-05
S081	T341	TRUE	TRUE	0	0	1	1	none	2.09314977605e-05
S085	T341	TRUE	TRUE	0	0	1	1	none	8.07187446487e-05
S087	T341	TRUE	TRUE	0	0	1	1	none	9.19488905821e-05
S093	T341	TRUE	TRUE	0	0	1	1	none	6.40025383029e-05
S097	T341	TRUE	TRUE	0	0	1	1	none	1.78018960669e-05
S102	T341	TRUE	TRUE	0	0	1	1	none	9.23363304887e-05
S106	T341	TRUE	TRUE	0	0	1	1	none	2.01612111889e-05
S130	T341	TRUE	TRUE	0	0	1	1	none	9.21553944723e-05
T009	T341	FALSE	FALSE	0	0	1	1	none	1.62771926145e-05
T010	T341	FALSE	FALSE	0	0	1	1	none	1.41506629232e-05
T013	T341	FALSE	FALSE	0	0	1	1	none	8.38967169092e-05
T014	T341	TRUE	TRUE	0	0	1	1	none	1.99354062135e-05
T020	T341	TRUE	TRUE	0	0	1	1	none	7.80562975473e-05
T021	T341	FALSE	FALSE	0	0	1	1	none	1.56405384537e-05
T028	T341	TRUE	TRUE	0	0	1	1	none	6.65274149121e-05
T035a	T341	TRUE	TRUE	0	0	1	1	none	9.15916767659e-05
T035b	T341	FALSE	FALSE	0	0	1	1	none	1.56405384537e-05
T040	T341	TRUE	TRUE	0	0	1	1	none	2.29277091903e-05
T056	T341	FALSE	FALSE	0	0	1	1	none	1.84687532529e-05
T059	T341	TRUE	TRUE	0	0	1	1	none	9.77561620809e-05
T065	T341	TRUE	TRUE	0	0	1	1	none	7.66441286366e-05
T069	T341	TRUE	TRUE	0	0	1	1	none	0.0001014370618039
T073	T341	FALSE	FALSE	0	0	1	1	none	1.56405384537e-05
T075	T341	TRUE	TRUE	0	0	1	1	none	6.83614765529e-05
T077	T341	FALSE	FALSE	0	0	1	1	none	1.50296748905e-05
T087	T341	FALSE	FALSE	0	0	1	1	none	1.63369771929e-05
T095	T341	TRUE	TRUE	0	0	1	1	none	9.17033948035e-05
T099a	T341	TRUE	TRUE	0	0	1	1	none	9.06407079777e-05
T102	T341	FALSE	FALSE	0	0	1	1	none	9.87749652559e-05
T104	T341	FALSE	FALSE	0	0	1	1	none	6.53535440835e-05
T105	T341	TRUE	TRUE	0	0	1	1	none	7.70279651938e-05
T107	T341	FALSE	FALSE	0	0	1	1	none	9.87749652559e-05
T126	T341	TRUE	TRUE	0	0	1	1	none	0.0001007205819999
T156	T341	FALSE	FALSE	0	0	1	1	none	7.97743650411e-05
[truncated: 1,161 more rows]
