# Supplementary material for: Improved characterisation of MRSA transmission using within-host bacterial sequence diversity
Source: eLife. 2019 Oct 8;8:e46402. doi: 10.7554/eLife.46402 (PMC6954020; doi:10.7554/eLife.46402)
Supplement: Figure 9—source data 1. [file elife-46402-fig9-data1.zip › Figure 9-source data 1/classifications/Classification_Posterior_ds_10percol_95.csv]

host.1	host.2	adjacent	contiguous	paths12	paths21	nodes1	nodes2	path.classification	min.distance.between.subgraphs
S002	S007	TRUE	TRUE	0	0	1	1	none	7.57992712225e-05
S002	S021	TRUE	TRUE	0	0	1	1	none	8.2660937555e-06
S007	S021	TRUE	TRUE	0	0	1	1	none	7.79509455098e-05
S002	S024	TRUE	TRUE	0	0	1	1	none	8.2606256053e-06
S007	S024	TRUE	TRUE	0	0	1	1	none	7.79454773596e-05
S021	S024	TRUE	TRUE	0	0	1	1	none	3.6670845046e-06
S002	S025	TRUE	TRUE	0	0	1	1	none	2.35372246841e-05
S007	S025	TRUE	TRUE	0	0	1	1	none	8.78486988004e-05
S021	S025	TRUE	TRUE	0	0	1	1	none	2.56888989714e-05
S024	S025	TRUE	TRUE	0	0	1	1	none	2.56834308212e-05
S002	S026	TRUE	TRUE	0	0	1	1	none	1.26478277684e-05
S007	S026	TRUE	TRUE	0	0	1	1	none	7.69593018847e-05
S021	S026	TRUE	TRUE	0	0	1	1	none	1.47995020557e-05
S024	S026	TRUE	TRUE	0	0	1	1	none	1.47940339055e-05
S025	S026	TRUE	TRUE	0	0	1	1	none	2.05355421043e-05
S002	S038	TRUE	TRUE	0	0	1	1	none	7.2656655309e-05
S007	S038	TRUE	TRUE	0	0	1	1	none	5.03418127245e-05
S021	S038	TRUE	TRUE	0	0	1	1	none	7.48083295963e-05
S024	S038	TRUE	TRUE	0	0	1	1	none	7.48028614461e-05
S025	S038	TRUE	TRUE	0	0	1	1	none	8.47060828869e-05
S026	S038	TRUE	TRUE	0	0	1	1	none	7.38166859712e-05
S002	S039	TRUE	TRUE	0	0	1	1	none	8.0466327935e-06
S007	S039	TRUE	TRUE	0	0	1	1	none	7.77314845478e-05
S021	S039	TRUE	TRUE	0	0	1	1	none	2.232552908e-06
S024	S039	TRUE	TRUE	0	0	1	1	none	3.4476235426e-06
S025	S039	TRUE	TRUE	0	0	1	1	none	2.54694380094e-05
S026	S039	TRUE	TRUE	0	0	1	1	none	1.45800410937e-05
S038	S039	TRUE	TRUE	0	0	1	1	none	7.45888686343e-05
S002	S040	TRUE	TRUE	0	0	1	1	none	0.0001202544287213
S007	S040	TRUE	TRUE	0	0	1	1	none	0.0001179951200776
S021	S040	TRUE	TRUE	0	0	1	1	none	0.0001224061030086
S024	S040	TRUE	TRUE	0	0	1	1	none	0.0001224006348584
S025	S040	TRUE	TRUE	0	0	1	1	none	0.0001323038562992
S026	S040	TRUE	TRUE	0	0	1	1	none	0.0001214144593835
S038	S040	TRUE	TRUE	0	0	1	1	none	0.0001148525041641
S039	S040	TRUE	TRUE	0	0	1	1	none	0.0001221866420466
S002	S042	TRUE	TRUE	0	0	1	1	none	8.3654659313e-06
S007	S042	TRUE	TRUE	0	0	1	1	none	7.80503176856e-05
S021	S042	TRUE	TRUE	0	0	1	1	none	3.7719248306e-06
S024	S042	TRUE	TRUE	0	0	1	1	none	2.5459178956e-06
S025	S042	TRUE	TRUE	0	0	1	1	none	2.57882711472e-05
S026	S042	TRUE	TRUE	0	0	1	1	none	1.48988742315e-05
S038	S042	TRUE	TRUE	0	0	1	1	none	7.49077017721e-05
S039	S042	TRUE	TRUE	0	0	1	1	none	3.5524638686e-06
S040	S042	TRUE	TRUE	0	0	1	1	none	0.0001225054751844
S002	S071	TRUE	TRUE	0	0	1	1	none	0.0001015034945689
S007	S071	TRUE	TRUE	0	0	1	1	none	9.92441859252e-05
S021	S071	TRUE	TRUE	0	0	1	1	none	0.0001036551688562
S024	S071	TRUE	TRUE	0	0	1	1	none	0.000103649700706
S025	S071	TRUE	TRUE	0	0	1	1	none	0.0001135529221468
S026	S071	TRUE	TRUE	0	0	1	1	none	0.0001026635252311
S038	S071	TRUE	TRUE	0	0	1	1	none	9.61015700117e-05
S039	S071	TRUE	TRUE	0	0	1	1	none	0.0001034357078942
S040	S071	TRUE	TRUE	0	0	1	1	none	2.1192011722e-05
S042	S071	TRUE	TRUE	0	0	1	1	none	0.000103754541032
S002	S078	TRUE	TRUE	0	0	1	1	none	9.2356088271e-06
S007	S078	TRUE	TRUE	0	0	1	1	none	7.89204605814e-05
S021	S078	TRUE	TRUE	0	0	1	1	none	7.0109188044e-06
S024	S078	TRUE	TRUE	0	0	1	1	none	7.0054506542e-06
S025	S078	TRUE	TRUE	0	0	1	1	none	2.6658414043e-05
S026	S078	TRUE	TRUE	0	0	1	1	none	1.57690171273e-05
S038	S078	TRUE	TRUE	0	0	1	1	none	7.57778446679e-05
S039	S078	TRUE	TRUE	0	0	1	1	none	6.7914578424e-06
S040	S078	TRUE	TRUE	0	0	1	1	none	0.0001233756180802
S042	S078	TRUE	TRUE	0	0	1	1	none	7.1102909802e-06
S071	S078	TRUE	TRUE	0	0	1	1	none	0.0001046246839278
S002	S081	TRUE	TRUE	0	0	1	1	none	8.8708949977e-06
S007	S081	TRUE	TRUE	0	0	1	1	none	7.8555746752e-05
S021	S081	TRUE	TRUE	0	0	1	1	none	4.277353897e-06
S024	S081	TRUE	TRUE	0	0	1	1	none	1.8308081772e-06
S025	S081	TRUE	TRUE	0	0	1	1	none	2.62937002136e-05
S026	S081	TRUE	TRUE	0	0	1	1	none	1.54043032979e-05
S038	S081	TRUE	TRUE	0	0	1	1	none	7.54131308385e-05
S039	S081	TRUE	TRUE	0	0	1	1	none	4.057892935e-06
S040	S081	TRUE	TRUE	0	0	1	1	none	0.0001230109042508
S042	S081	TRUE	TRUE	0	0	1	1	none	3.156187288e-06
S071	S081	TRUE	TRUE	0	0	1	1	none	0.0001042599700984
S078	S081	TRUE	TRUE	0	0	1	1	none	7.6157200466e-06
S002	S085	TRUE	TRUE	0	0	1	1	none	0.0001085430608131
S007	S085	TRUE	TRUE	0	0	1	1	none	0.0001062837521694
S021	S085	TRUE	TRUE	0	0	1	1	none	0.0001106947351004
S024	S085	TRUE	TRUE	0	0	1	1	none	0.0001106892669502
S025	S085	TRUE	TRUE	0	0	1	1	none	0.000120592488391
S026	S085	TRUE	TRUE	0	0	1	1	none	0.0001097030914753
S038	S085	TRUE	TRUE	0	0	1	1	none	0.0001031411362559
S039	S085	TRUE	TRUE	0	0	1	1	none	0.0001104752741384
S040	S085	TRUE	TRUE	0	0	1	1	none	5.05584807082e-05
S042	S085	TRUE	TRUE	0	0	1	1	none	0.0001107941072762
S071	S085	TRUE	TRUE	0	0	1	1	none	3.18075465558e-05
S078	S085	TRUE	TRUE	0	0	1	1	none	0.000111664250172
S081	S085	TRUE	TRUE	0	0	1	1	none	0.0001112995363426
S002	S087	TRUE	TRUE	0	0	1	1	none	0.0001206830394045
S007	S087	TRUE	TRUE	0	0	1	1	none	0.0001184237307608
S021	S087	TRUE	TRUE	0	0	1	1	none	0.0001228347136918
S024	S087	TRUE	TRUE	0	0	1	1	none	0.0001228292455416
S025	S087	TRUE	TRUE	0	0	1	1	none	0.0001327324669824
S026	S087	TRUE	TRUE	0	0	1	1	none	0.0001218430700667
S038	S087	TRUE	TRUE	0	0	1	1	none	0.0001152811148473
S039	S087	TRUE	TRUE	0	0	1	1	none	0.0001226152527298
S040	S087	TRUE	TRUE	0	0	1	1	none	6.26984592996e-05
S042	S087	TRUE	TRUE	0	0	1	1	none	0.0001229340858676
S071	S087	TRUE	TRUE	0	0	1	1	none	4.39475251472e-05
S078	S087	TRUE	TRUE	0	0	1	1	none	0.0001238042287634
S081	S087	TRUE	TRUE	0	0	1	1	none	0.000123439514934
S085	S087	TRUE	TRUE	0	0	1	1	none	2.58030175714e-05
S002	S093	TRUE	TRUE	0	0	1	1	none	9.41750099095e-05
S007	S093	TRUE	TRUE	0	0	1	1	none	9.19157012658e-05
S021	S093	TRUE	TRUE	0	0	1	1	none	9.63266841968e-05
S024	S093	TRUE	TRUE	0	0	1	1	none	9.63212160466e-05
S025	S093	TRUE	TRUE	0	0	1	1	none	0.0001062244374874
S026	S093	TRUE	TRUE	0	0	1	1	none	9.53350405717e-05
S038	S093	TRUE	TRUE	0	0	1	1	none	8.87730853523e-05
S039	S093	TRUE	TRUE	0	0	1	1	none	9.61072232348e-05
S040	S093	TRUE	TRUE	0	0	1	1	none	2.72999575966e-05
S042	S093	TRUE	TRUE	0	0	1	1	none	9.64260563726e-05
S071	S093	TRUE	TRUE	0	0	1	1	none	8.5490234442e-06
S078	S093	TRUE	TRUE	0	0	1	1	none	9.72961992684e-05
S081	S093	TRUE	TRUE	0	0	1	1	none	9.6931485439e-05
S085	S093	TRUE	TRUE	0	0	1	1	none	2.44790618964e-05
S087	S093	TRUE	TRUE	0	0	1	1	none	3.66190404878e-05
S002	S097	TRUE	TRUE	0	0	1	1	none	1.90040869829e-05
S007	S097	TRUE	TRUE	0	0	1	1	none	8.33155610992e-05
S021	S097	TRUE	TRUE	0	0	1	1	none	2.11557612702e-05
S024	S097	TRUE	TRUE	0	0	1	1	none	2.115029312e-05
S025	S097	TRUE	TRUE	0	0	1	1	none	6.5275972388e-06
S026	S097	TRUE	TRUE	0	0	1	1	none	1.60024044031e-05
S038	S097	TRUE	TRUE	0	0	1	1	none	8.01729451857e-05
S039	S097	TRUE	TRUE	0	0	1	1	none	2.09363003082e-05
S040	S097	TRUE	TRUE	0	0	1	1	none	0.000127770718598
S042	S097	TRUE	TRUE	0	0	1	1	none	2.1255133446e-05
S071	S097	TRUE	TRUE	0	0	1	1	none	0.0001090197844456
S078	S097	TRUE	TRUE	0	0	1	1	none	2.21252763418e-05
S081	S097	TRUE	TRUE	0	0	1	1	none	2.17605625124e-05
S085	S097	TRUE	TRUE	0	0	1	1	none	0.0001160593506898
S087	S097	TRUE	TRUE	0	0	1	1	none	0.0001281993292812
S093	S097	TRUE	TRUE	0	0	1	1	none	0.0001016912997862
S002	S102	TRUE	TRUE	0	0	1	1	none	0.0001219075691471
S007	S102	TRUE	TRUE	0	0	1	1	none	0.0001196482605034
S021	S102	TRUE	TRUE	0	0	1	1	none	0.0001240592434344
S024	S102	TRUE	TRUE	0	0	1	1	none	0.0001240537752842
S025	S102	TRUE	TRUE	0	0	1	1	none	0.000133956996725
S026	S102	TRUE	TRUE	0	0	1	1	none	0.0001230675998093
S038	S102	TRUE	TRUE	0	0	1	1	none	0.0001165056445899
S039	S102	TRUE	TRUE	0	0	1	1	none	0.0001238397824724
S040	S102	TRUE	TRUE	0	0	1	1	none	5.3147567802e-06
S042	S102	TRUE	TRUE	0	0	1	1	none	0.0001241586156102
S071	S102	TRUE	TRUE	0	0	1	1	none	2.28451521478e-05
S078	S102	TRUE	TRUE	0	0	1	1	none	0.000125028758506
S081	S102	TRUE	TRUE	0	0	1	1	none	0.0001246640446766
S085	S102	TRUE	TRUE	0	0	1	1	none	5.2211621134e-05
S087	S102	TRUE	TRUE	0	0	1	1	none	6.43515997254e-05
S093	S102	TRUE	TRUE	0	0	1	1	none	2.89530980224e-05
S097	S102	TRUE	TRUE	0	0	1	1	none	0.0001294238590238
S002	S106	TRUE	TRUE	0	0	1	1	none	8.50813079e-06
S007	S106	TRUE	TRUE	0	0	1	1	none	7.98326983625e-05
S021	S106	TRUE	TRUE	0	0	1	1	none	1.22995208955e-05
S024	S106	TRUE	TRUE	0	0	1	1	none	1.22940527453e-05
S025	S106	TRUE	TRUE	0	0	1	1	none	2.75706518241e-05
S026	S106	TRUE	TRUE	0	0	1	1	none	1.66812549084e-05
S038	S106	TRUE	TRUE	0	0	1	1	none	7.6690082449e-05
S039	S106	TRUE	TRUE	0	0	1	1	none	1.20800599335e-05
S040	S106	TRUE	TRUE	0	0	1	1	none	0.0001242878558613
S042	S106	TRUE	TRUE	0	0	1	1	none	1.23988930713e-05
S071	S106	TRUE	TRUE	0	0	1	1	none	0.0001055369217089
S078	S106	TRUE	TRUE	0	0	1	1	none	1.32690359671e-05
S081	S106	TRUE	TRUE	0	0	1	1	none	1.29043221377e-05
S085	S106	TRUE	TRUE	0	0	1	1	none	0.0001125764879531
S087	S106	TRUE	TRUE	0	0	1	1	none	0.0001247164665445
S093	S106	TRUE	TRUE	0	0	1	1	none	9.82084370495e-05
S097	S106	TRUE	TRUE	0	0	1	1	none	2.30375141229e-05
S102	S106	TRUE	TRUE	0	0	1	1	none	0.0001259409962871
S002	S130	TRUE	TRUE	0	0	1	1	none	0.0001201102112076
S007	S130	TRUE	TRUE	0	0	1	1	none	0.0001178509025639
S021	S130	TRUE	TRUE	0	0	1	1	none	0.0001222618854949
S024	S130	TRUE	TRUE	0	0	1	1	none	0.0001222564173447
S025	S130	TRUE	TRUE	0	0	1	1	none	0.0001321596387855
S026	S130	TRUE	TRUE	0	0	1	1	none	0.0001212702418698
S038	S130	TRUE	TRUE	0	0	1	1	none	0.0001147082866504
S039	S130	TRUE	TRUE	0	0	1	1	none	0.0001220424245329
S040	S130	TRUE	TRUE	0	0	1	1	none	6.21256311027e-05
S042	S130	TRUE	TRUE	0	0	1	1	none	0.0001223612576707
S071	S130	TRUE	TRUE	0	0	1	1	none	4.33746969503e-05
S078	S130	TRUE	TRUE	0	0	1	1	none	0.0001232314005665
S081	S130	TRUE	TRUE	0	0	1	1	none	0.0001228666867371
S085	S130	TRUE	TRUE	0	0	1	1	none	2.52301893745e-05
S087	S130	TRUE	TRUE	0	0	1	1	none	3.1986722611e-06
S093	S130	TRUE	TRUE	0	0	1	1	none	3.60462122909e-05
S097	S130	TRUE	TRUE	0	0	1	1	none	0.0001276265010843
S102	S130	TRUE	TRUE	0	0	1	1	none	6.37787715285e-05
S106	S130	TRUE	TRUE	0	0	1	1	none	0.0001241436383476
S002	T009	TRUE	TRUE	0	0	1	1	none	2.19336120859e-05
S007	T009	TRUE	TRUE	0	0	1	1	none	8.62450862022e-05
S021	T009	TRUE	TRUE	0	0	1	1	none	2.40852863732e-05
S024	T009	TRUE	TRUE	0	0	1	1	none	2.4079818223e-05
S025	T009	TRUE	TRUE	0	0	1	1	none	2.98213264218e-05
S026	T009	TRUE	TRUE	0	0	1	1	none	1.37996679561e-05
S038	T009	TRUE	TRUE	0	0	1	1	none	8.31024702887e-05
S039	T009	TRUE	TRUE	0	0	1	1	none	2.38658254112e-05
S040	T009	TRUE	TRUE	0	0	1	1	none	0.000130700243701
S042	T009	TRUE	TRUE	0	0	1	1	none	2.4184658549e-05
S071	T009	TRUE	TRUE	0	0	1	1	none	0.0001119493095486
S078	T009	TRUE	TRUE	0	0	1	1	none	2.50548014448e-05
S081	T009	TRUE	TRUE	0	0	1	1	none	2.46900876154e-05
S085	T009	TRUE	TRUE	0	0	1	1	none	0.0001189888757928
S087	T009	TRUE	TRUE	0	0	1	1	none	0.0001311288543842
S093	T009	TRUE	TRUE	0	0	1	1	none	0.0001046208248892
S097	T009	TRUE	TRUE	0	0	1	1	none	2.52881887206e-05
S102	T009	TRUE	TRUE	0	0	1	1	none	0.0001323533841268
S106	T009	TRUE	TRUE	0	0	1	1	none	2.59670392259e-05
S130	T009	TRUE	TRUE	0	0	1	1	none	0.0001305560261873
S002	T010	TRUE	TRUE	0	0	1	1	none	2.21112419835e-05
S007	T010	TRUE	TRUE	0	0	1	1	none	8.64227160998e-05
S021	T010	TRUE	TRUE	0	0	1	1	none	2.42629162708e-05
S024	T010	TRUE	TRUE	0	0	1	1	none	2.42574481206e-05
S025	T010	TRUE	TRUE	0	0	1	1	none	2.99989563194e-05
S026	T010	TRUE	TRUE	0	0	1	1	none	1.39772978537e-05
S038	T010	TRUE	TRUE	0	0	1	1	none	8.32801001863e-05
S039	T010	TRUE	TRUE	0	0	1	1	none	2.40434553088e-05
S040	T010	TRUE	TRUE	0	0	1	1	none	0.0001308778735986
S042	T010	TRUE	TRUE	0	0	1	1	none	2.43622884466e-05
S071	T010	TRUE	TRUE	0	0	1	1	none	0.0001121269394462
S078	T010	TRUE	TRUE	0	0	1	1	none	2.52324313424e-05
S081	T010	TRUE	TRUE	0	0	1	1	none	2.4867717513e-05
S085	T010	TRUE	TRUE	0	0	1	1	none	0.0001191665056904
S087	T010	TRUE	TRUE	0	0	1	1	none	0.0001313064842818
S093	T010	TRUE	TRUE	0	0	1	1	none	0.0001047984547868
S097	T010	TRUE	TRUE	0	0	1	1	none	2.54658186182e-05
S102	T010	TRUE	TRUE	0	0	1	1	none	0.0001325310140244
S106	T010	TRUE	TRUE	0	0	1	1	none	2.61446691235e-05
S130	T010	TRUE	TRUE	0	0	1	1	none	0.0001307336560849
T009	T010	TRUE	TRUE	0	0	1	1	none	2.5153567436e-06
S002	T013	FALSE	FALSE	0	0	1	1	none	8.2688314069e-05
S007	T013	FALSE	FALSE	0	0	1	1	none	6.03734714845e-05
S021	T013	FALSE	FALSE	0	0	1	1	none	8.48399883563e-05
S024	T013	FALSE	FALSE	0	0	1	1	none	8.48345202061e-05
S025	T013	FALSE	FALSE	0	0	1	1	none	9.47377416469e-05
S026	T013	FALSE	FALSE	0	0	1	1	none	8.38483447312e-05
S038	T013	FALSE	FALSE	0	0	1	1	none	1.25255147862e-05
S039	T013	FALSE	FALSE	0	0	1	1	none	8.46205273943e-05
S040	T013	FALSE	FALSE	0	0	1	1	none	0.0001248841629241
S042	T013	FALSE	FALSE	0	0	1	1	none	8.49393605321e-05
S071	T013	FALSE	FALSE	0	0	1	1	none	0.0001061332287717
S078	T013	FALSE	FALSE	0	0	1	1	none	8.58095034279e-05
S081	T013	FALSE	FALSE	0	0	1	1	none	8.54447895985e-05
S085	T013	FALSE	FALSE	0	0	1	1	none	0.0001131727950159
S087	T013	FALSE	FALSE	0	0	1	1	none	0.0001253127736073
S093	T013	FALSE	FALSE	0	0	1	1	none	9.88047441123e-05
S097	T013	FALSE	FALSE	0	0	1	1	none	9.02046039457e-05
S102	T013	FALSE	FALSE	0	0	1	1	none	0.0001265373033499
S106	T013	FALSE	FALSE	0	0	1	1	none	8.6721741209e-05
S130	T013	FALSE	FALSE	0	0	1	1	none	0.0001247399454104
T009	T013	FALSE	FALSE	0	0	1	1	none	9.31341290487e-05
T010	T013	FALSE	FALSE	0	0	1	1	none	9.33117589463e-05
S002	T014	TRUE	TRUE	0	0	1	1	none	8.7220428644e-06
S007	T014	TRUE	TRUE	0	0	1	1	none	7.84068946187e-05
S021	T014	TRUE	TRUE	0	0	1	1	none	4.1285017637e-06
S024	T014	TRUE	TRUE	0	0	1	1	none	2.9024948287e-06
S025	T014	TRUE	TRUE	0	0	1	1	none	2.61448480803e-05
S026	T014	TRUE	TRUE	0	0	1	1	none	1.52554511646e-05
S038	T014	TRUE	TRUE	0	0	1	1	none	7.52642787052e-05
S039	T014	TRUE	TRUE	0	0	1	1	none	3.9090408017e-06
S040	T014	TRUE	TRUE	0	0	1	1	none	0.0001228620521175
S042	T014	TRUE	TRUE	0	0	1	1	none	1.5771157179e-06
S071	T014	TRUE	TRUE	0	0	1	1	none	0.0001041111179651
S078	T014	TRUE	TRUE	0	0	1	1	none	7.4668679133e-06
S081	T014	TRUE	TRUE	0	0	1	1	none	3.5127642211e-06
S085	T014	TRUE	TRUE	0	0	1	1	none	0.0001111506842093
S087	T014	TRUE	TRUE	0	0	1	1	none	0.0001232906628007
S093	T014	TRUE	TRUE	0	0	1	1	none	9.67826333057e-05
S097	T014	TRUE	TRUE	0	0	1	1	none	2.16117103791e-05
S102	T014	TRUE	TRUE	0	0	1	1	none	0.0001245151925433
S106	T014	TRUE	TRUE	0	0	1	1	none	1.27554700044e-05
S130	T014	TRUE	TRUE	0	0	1	1	none	0.0001227178346038
T009	T014	TRUE	TRUE	0	0	1	1	none	2.45412354821e-05
T010	T014	TRUE	TRUE	0	0	1	1	none	2.47188653797e-05
T013	T014	FALSE	FALSE	0	0	1	1	none	8.52959374652e-05
S002	T020	TRUE	TRUE	0	0	1	1	none	7.52596979153e-05
S007	T020	TRUE	TRUE	0	0	1	1	none	5.29448553308e-05
S021	T020	TRUE	TRUE	0	0	1	1	none	7.74113722026e-05
S024	T020	TRUE	TRUE	0	0	1	1	none	7.74059040524e-05
S025	T020	TRUE	TRUE	0	0	1	1	none	8.73091254932e-05
S026	T020	TRUE	TRUE	0	0	1	1	none	7.64197285775e-05
S038	T020	TRUE	TRUE	0	0	1	1	none	3.8763598477e-06
S039	T020	TRUE	TRUE	0	0	1	1	none	7.71919112406e-05
S040	T020	TRUE	TRUE	0	0	1	1	none	0.0001174555467704
S042	T020	TRUE	TRUE	0	0	1	1	none	7.75107443784e-05
S071	T020	TRUE	TRUE	0	0	1	1	none	9.8704612618e-05
S078	T020	TRUE	TRUE	0	0	1	1	none	7.83808872742e-05
S081	T020	TRUE	TRUE	0	0	1	1	none	7.80161734448e-05
S085	T020	TRUE	TRUE	0	0	1	1	none	0.0001057441788622
S087	T020	TRUE	TRUE	0	0	1	1	none	0.0001178841574536
S093	T020	TRUE	TRUE	0	0	1	1	none	9.13761279586e-05
S097	T020	TRUE	TRUE	0	0	1	1	none	8.2775987792e-05
S102	T020	TRUE	TRUE	0	0	1	1	none	0.0001191086871962
S106	T020	TRUE	TRUE	0	0	1	1	none	7.92931250553e-05
S130	T020	TRUE	TRUE	0	0	1	1	none	0.0001173113292567
T009	T020	TRUE	TRUE	0	0	1	1	none	8.5705512895e-05
T010	T020	TRUE	TRUE	0	0	1	1	none	8.58831427926e-05
T013	T020	FALSE	FALSE	0	0	1	1	none	1.51285573925e-05
T014	T020	TRUE	TRUE	0	0	1	1	none	7.78673213115e-05
S002	T021	TRUE	TRUE	0	0	1	1	none	2.19852874477e-05
S007	T021	TRUE	TRUE	0	0	1	1	none	8.6296761564e-05
S021	T021	TRUE	TRUE	0	0	1	1	none	2.4136961735e-05
S024	T021	TRUE	TRUE	0	0	1	1	none	2.41314935848e-05
S025	T021	TRUE	TRUE	0	0	1	1	none	2.98730017836e-05
S026	T021	TRUE	TRUE	0	0	1	1	none	1.38513433179e-05
S038	T021	TRUE	TRUE	0	0	1	1	none	8.31541456505e-05
S039	T021	TRUE	TRUE	0	0	1	1	none	2.3917500773e-05
S040	T021	TRUE	TRUE	0	0	1	1	none	0.0001307519190628
S042	T021	TRUE	TRUE	0	0	1	1	none	2.42363339108e-05
S071	T021	TRUE	TRUE	0	0	1	1	none	0.0001120009849104
S078	T021	TRUE	TRUE	0	0	1	1	none	2.51064768066e-05
S081	T021	TRUE	TRUE	0	0	1	1	none	2.47417629772e-05
S085	T021	TRUE	TRUE	0	0	1	1	none	0.0001190405511546
S087	T021	TRUE	TRUE	0	0	1	1	none	0.000131180529746
S093	T021	TRUE	TRUE	0	0	1	1	none	0.000104672500251
S097	T021	TRUE	TRUE	0	0	1	1	none	2.53398640824e-05
S102	T021	TRUE	TRUE	0	0	1	1	none	0.0001324050594886
S106	T021	TRUE	TRUE	0	0	1	1	none	2.60187145877e-05
S130	T021	TRUE	TRUE	0	0	1	1	none	0.0001306077015491
T009	T021	TRUE	TRUE	0	0	1	1	none	4.8304797774e-06
T010	T021	TRUE	TRUE	0	0	1	1	none	5.008109675e-06
T013	T021	FALSE	FALSE	0	0	1	1	none	9.31858044105e-05
T014	T021	TRUE	TRUE	0	0	1	1	none	2.45929108439e-05
T020	T021	TRUE	TRUE	0	0	1	1	none	8.57571882568e-05
S002	T028	TRUE	TRUE	0	0	1	1	none	7.49729246705e-05
S007	T028	TRUE	TRUE	0	0	1	1	none	3.8799159968e-05
S021	T028	TRUE	TRUE	0	0	1	1	none	7.71245989578e-05
S024	T028	TRUE	TRUE	0	0	1	1	none	7.71191308076e-05
S025	T028	TRUE	TRUE	0	0	1	1	none	8.70223522484e-05
S026	T028	TRUE	TRUE	0	0	1	1	none	7.61329553327e-05
S038	T028	TRUE	TRUE	0	0	1	1	none	4.95154661725e-05
S039	T028	TRUE	TRUE	0	0	1	1	none	7.69051379958e-05
S040	T028	TRUE	TRUE	0	0	1	1	none	0.0001171687735256
S042	T028	TRUE	TRUE	0	0	1	1	none	7.72239711336e-05
S071	T028	TRUE	TRUE	0	0	1	1	none	9.84178393732e-05
S078	T028	TRUE	TRUE	0	0	1	1	none	7.80941140294e-05
S081	T028	TRUE	TRUE	0	0	1	1	none	7.77294002e-05
S085	T028	TRUE	TRUE	0	0	1	1	none	0.0001054574056174
S087	T028	TRUE	TRUE	0	0	1	1	none	0.0001175973842088
S093	T028	TRUE	TRUE	0	0	1	1	none	9.10893547138e-05
S097	T028	TRUE	TRUE	0	0	1	1	none	8.24892145472e-05
S102	T028	TRUE	TRUE	0	0	1	1	none	0.0001188219139514
S106	T028	TRUE	TRUE	0	0	1	1	none	7.90063518105e-05
S130	T028	TRUE	TRUE	0	0	1	1	none	0.0001170245560119
T009	T028	TRUE	TRUE	0	0	1	1	none	8.54187396502e-05
T010	T028	TRUE	TRUE	0	0	1	1	none	8.55963695478e-05
T013	T028	FALSE	FALSE	0	0	1	1	none	5.95471249325e-05
T014	T028	TRUE	TRUE	0	0	1	1	none	7.75805480667e-05
T020	T028	TRUE	TRUE	0	0	1	1	none	5.21185087788e-05
T021	T028	TRUE	TRUE	0	0	1	1	none	8.5470415012e-05
S002	T035a	TRUE	TRUE	0	0	1	1	none	0.0001219811835075
S007	T035a	TRUE	TRUE	0	0	1	1	none	0.0001197218748638
S021	T035a	TRUE	TRUE	0	0	1	1	none	0.0001241328577948
S024	T035a	TRUE	TRUE	0	0	1	1	none	0.0001241273896446
S025	T035a	TRUE	TRUE	0	0	1	1	none	0.0001340306110854
S026	T035a	TRUE	TRUE	0	0	1	1	none	0.0001231412141697
S038	T035a	TRUE	TRUE	0	0	1	1	none	0.0001165792589503
S039	T035a	TRUE	TRUE	0	0	1	1	none	0.0001239133968328
S040	T035a	TRUE	TRUE	0	0	1	1	none	6.39966034026e-05
S042	T035a	TRUE	TRUE	0	0	1	1	none	0.0001242322299706
S071	T035a	TRUE	TRUE	0	0	1	1	none	4.52456692502e-05
S078	T035a	TRUE	TRUE	0	0	1	1	none	0.0001251023728664
S081	T035a	TRUE	TRUE	0	0	1	1	none	0.000124737659037
S085	T035a	TRUE	TRUE	0	0	1	1	none	2.71011616744e-05
S087	T035a	TRUE	TRUE	0	0	1	1	none	6.2901833458e-06
S093	T035a	TRUE	TRUE	0	0	1	1	none	3.79171845908e-05
S097	T035a	TRUE	TRUE	0	0	1	1	none	0.0001294974733842
S102	T035a	TRUE	TRUE	0	0	1	1	none	6.56497438284e-05
S106	T035a	TRUE	TRUE	0	0	1	1	none	0.0001260146106475
S130	T035a	TRUE	TRUE	0	0	1	1	none	5.7173551489e-06
T009	T035a	TRUE	TRUE	0	0	1	1	none	0.0001324269984872
T010	T035a	TRUE	TRUE	0	0	1	1	none	0.0001326046283848
T013	T035a	FALSE	FALSE	0	0	1	1	none	0.0001266109177103
T014	T035a	TRUE	TRUE	0	0	1	1	none	0.0001245888069037
T020	T035a	TRUE	TRUE	0	0	1	1	none	0.0001191823015566
T021	T035a	TRUE	TRUE	0	0	1	1	none	0.000132478673849
T028	T035a	TRUE	TRUE	0	0	1	1	none	0.0001188955283118
S002	T035b	TRUE	TRUE	0	0	1	1	none	2.19852874477e-05
S007	T035b	TRUE	TRUE	0	0	1	1	none	8.6296761564e-05
S021	T035b	TRUE	TRUE	0	0	1	1	none	2.4136961735e-05
S024	T035b	TRUE	TRUE	0	0	1	1	none	2.41314935848e-05
S025	T035b	TRUE	TRUE	0	0	1	1	none	2.98730017836e-05
S026	T035b	TRUE	TRUE	0	0	1	1	none	1.38513433179e-05
S038	T035b	TRUE	TRUE	0	0	1	1	none	8.31541456505e-05
S039	T035b	TRUE	TRUE	0	0	1	1	none	2.3917500773e-05
S040	T035b	TRUE	TRUE	0	0	1	1	none	0.0001307519190628
S042	T035b	TRUE	TRUE	0	0	1	1	none	2.42363339108e-05
S071	T035b	TRUE	TRUE	0	0	1	1	none	0.0001120009849104
S078	T035b	TRUE	TRUE	0	0	1	1	none	2.51064768066e-05
S081	T035b	TRUE	TRUE	0	0	1	1	none	2.47417629772e-05
S085	T035b	TRUE	TRUE	0	0	1	1	none	0.0001190405511546
S087	T035b	TRUE	TRUE	0	0	1	1	none	0.000131180529746
S093	T035b	TRUE	TRUE	0	0	1	1	none	0.000104672500251
S097	T035b	TRUE	TRUE	0	0	1	1	none	2.53398640824e-05
S102	T035b	TRUE	TRUE	0	0	1	1	none	0.0001324050594886
S106	T035b	TRUE	TRUE	0	0	1	1	none	2.60187145877e-05
S130	T035b	TRUE	TRUE	0	0	1	1	none	0.0001306077015491
T009	T035b	TRUE	TRUE	0	0	1	1	none	4.8304797774e-06
T010	T035b	TRUE	TRUE	0	0	1	1	none	5.008109675e-06
T013	T035b	FALSE	FALSE	0	0	1	1	none	9.31858044105e-05
T014	T035b	TRUE	TRUE	0	0	1	1	none	2.45929108439e-05
T020	T035b	TRUE	TRUE	0	0	1	1	none	8.57571882568e-05
T021	T035b	TRUE	TRUE	0	0	1	1	none	3.6616163544e-06
T028	T035b	TRUE	TRUE	0	0	1	1	none	8.5470415012e-05
T035a	T035b	TRUE	TRUE	0	0	1	1	none	0.000132478673849
S002	T040	TRUE	TRUE	0	0	1	1	none	1.11370202413e-05
S007	T040	TRUE	TRUE	0	0	1	1	none	8.08218719956e-05
S021	T040	TRUE	TRUE	0	0	1	1	none	6.5434791406e-06
S024	T040	TRUE	TRUE	0	0	1	1	none	4.0969334208e-06
S025	T040	TRUE	TRUE	0	0	1	1	none	2.85598254572e-05
S026	T040	TRUE	TRUE	0	0	1	1	none	1.76704285415e-05
S038	T040	TRUE	TRUE	0	0	1	1	none	7.76792560821e-05
S039	T040	TRUE	TRUE	0	0	1	1	none	6.3240181786e-06
S040	T040	TRUE	TRUE	0	0	1	1	none	0.0001252770294944
S042	T040	TRUE	TRUE	0	0	1	1	none	5.4223125316e-06
S071	T040	TRUE	TRUE	0	0	1	1	none	0.000106526095342
S078	T040	TRUE	TRUE	0	0	1	1	none	9.8818452902e-06
S081	T040	TRUE	TRUE	0	0	1	1	none	3.4866640284e-06
S085	T040	TRUE	TRUE	0	0	1	1	none	0.0001135656615862
S087	T040	TRUE	TRUE	0	0	1	1	none	0.0001257056401776
S093	T040	TRUE	TRUE	0	0	1	1	none	9.91976106826e-05
S097	T040	TRUE	TRUE	0	0	1	1	none	2.4026687756e-05
S102	T040	TRUE	TRUE	0	0	1	1	none	0.0001269301699202
S106	T040	TRUE	TRUE	0	0	1	1	none	1.51704473813e-05
S130	T040	TRUE	TRUE	0	0	1	1	none	0.0001251328119807
T009	T040	TRUE	TRUE	0	0	1	1	none	2.6956212859e-05
T010	T040	TRUE	TRUE	0	0	1	1	none	2.71338427566e-05
T013	T040	FALSE	FALSE	0	0	1	1	none	8.77109148421e-05
T014	T040	TRUE	TRUE	0	0	1	1	none	5.7788894647e-06
T020	T040	TRUE	TRUE	0	0	1	1	none	8.02822986884e-05
T021	T040	TRUE	TRUE	0	0	1	1	none	2.70078882208e-05
T028	T040	TRUE	TRUE	0	0	1	1	none	7.99955254436e-05
T035a	T040	TRUE	TRUE	0	0	1	1	none	0.0001270037842806
T035b	T040	TRUE	TRUE	0	0	1	1	none	2.70078882208e-05
S002	T056	FALSE	FALSE	0	0	1	1	none	2.37644202631e-05
S007	T056	FALSE	FALSE	0	0	1	1	none	8.80758943794e-05
S021	T056	FALSE	FALSE	0	0	1	1	none	2.59160945504e-05
S024	T056	FALSE	FALSE	0	0	1	1	none	2.59106264002e-05
S025	T056	FALSE	FALSE	0	0	1	1	none	3.1652134599e-05
S026	T056	FALSE	FALSE	0	0	1	1	none	1.56304761333e-05
S038	T056	FALSE	FALSE	0	0	1	1	none	8.49332784659e-05
S039	T056	FALSE	FALSE	0	0	1	1	none	2.56966335884e-05
S040	T056	FALSE	FALSE	0	0	1	1	none	0.0001325310518782
S042	T056	FALSE	FALSE	0	0	1	1	none	2.60154667262e-05
S071	T056	FALSE	FALSE	0	0	1	1	none	0.0001137801177258
S078	T056	FALSE	FALSE	0	0	1	1	none	2.6885609622e-05
S081	T056	FALSE	FALSE	0	0	1	1	none	2.65208957926e-05
S085	T056	FALSE	FALSE	0	0	1	1	none	0.00012081968397
S087	T056	FALSE	FALSE	0	0	1	1	none	0.0001329596625614
S093	T056	FALSE	FALSE	0	0	1	1	none	0.0001064516330664
S097	T056	FALSE	FALSE	0	0	1	1	none	2.71189968978e-05
S102	T056	FALSE	FALSE	0	0	1	1	none	0.000134184192304
S106	T056	FALSE	FALSE	0	0	1	1	none	2.77978474031e-05
S130	T056	FALSE	FALSE	0	0	1	1	none	0.0001323868343645
T009	T056	TRUE	TRUE	1	0	1	1	anc	6.102693924e-07
T010	T056	FALSE	FALSE	0	0	1	1	none	4.3461649208e-06
T013	T056	FALSE	FALSE	0	0	1	1	none	9.49649372259e-05
T014	T056	FALSE	FALSE	0	0	1	1	none	2.63720436593e-05
T020	T056	FALSE	FALSE	0	0	1	1	none	8.75363210722e-05
T021	T056	FALSE	FALSE	0	0	1	1	none	6.6612879546e-06
T028	T056	FALSE	FALSE	0	0	1	1	none	8.72495478274e-05
T035a	T056	FALSE	FALSE	0	0	1	1	none	0.0001342578066644
T035b	T056	FALSE	FALSE	0	0	1	1	none	6.6612879546e-06
T040	T056	FALSE	FALSE	0	0	1	1	none	2.87870210362e-05
S002	T059	TRUE	TRUE	0	0	1	1	none	0.0001275872506449
S007	T059	TRUE	TRUE	0	0	1	1	none	0.0001253279420012
S021	T059	TRUE	TRUE	0	0	1	1	none	0.0001297389249322
S024	T059	TRUE	TRUE	0	0	1	1	none	0.000129733456782
S025	T059	TRUE	TRUE	0	0	1	1	none	0.0001396366782228
S026	T059	TRUE	TRUE	0	0	1	1	none	0.0001287472813071
S038	T059	TRUE	TRUE	0	0	1	1	none	0.0001221853260877
S039	T059	TRUE	TRUE	0	0	1	1	none	0.0001295194639702
S040	T059	TRUE	TRUE	0	0	1	1	none	8.5533607084e-06
S042	T059	TRUE	TRUE	0	0	1	1	none	0.000129838297108
S071	T059	TRUE	TRUE	0	0	1	1	none	2.85248336456e-05
S078	T059	TRUE	TRUE	0	0	1	1	none	0.0001307084400038
S081	T059	TRUE	TRUE	0	0	1	1	none	0.0001303437261744
S085	T059	TRUE	TRUE	0	0	1	1	none	5.78913026318e-05
S087	T059	TRUE	TRUE	0	0	1	1	none	7.00312812232e-05
S093	T059	TRUE	TRUE	0	0	1	1	none	3.46327795202e-05
S097	T059	TRUE	TRUE	0	0	1	1	none	0.0001351035405216
S102	T059	TRUE	TRUE	0	0	1	1	none	1.26475787038e-05
S106	T059	TRUE	TRUE	0	0	1	1	none	0.0001316206777849
S130	T059	TRUE	TRUE	0	0	1	1	none	6.94584530263e-05
T009	T059	TRUE	TRUE	0	0	1	1	none	0.0001380330656246
T010	T059	TRUE	TRUE	0	0	1	1	none	0.0001382106955222
T013	T059	FALSE	FALSE	0	0	1	1	none	0.0001322169848477
T014	T059	TRUE	TRUE	0	0	1	1	none	0.0001301948740411
T020	T059	TRUE	TRUE	0	0	1	1	none	0.000124788368694
T021	T059	TRUE	TRUE	0	0	1	1	none	0.0001380847409864
T028	T059	TRUE	TRUE	0	0	1	1	none	0.0001245015954492
T035a	T059	TRUE	TRUE	0	0	1	1	none	7.13294253262e-05
T035b	T059	TRUE	TRUE	0	0	1	1	none	0.0001380847409864
T040	T059	TRUE	TRUE	0	0	1	1	none	0.000132609851418
T056	T059	FALSE	FALSE	0	0	1	1	none	0.0001398638738018
S002	T065	TRUE	TRUE	0	0	1	1	none	7.32455470726e-05
S007	T065	TRUE	TRUE	0	0	1	1	none	5.09307044881e-05
S021	T065	TRUE	TRUE	0	0	1	1	none	7.53972213599e-05
S024	T065	TRUE	TRUE	0	0	1	1	none	7.53917532097e-05
S025	T065	TRUE	TRUE	0	0	1	1	none	8.52949746505e-05
S026	T065	TRUE	TRUE	0	0	1	1	none	7.44055777348e-05
S038	T065	TRUE	TRUE	0	0	1	1	none	3.0827477898e-06
S039	T065	TRUE	TRUE	0	0	1	1	none	7.51777603979e-05
S040	T065	TRUE	TRUE	0	0	1	1	none	0.0001154413959277
S042	T065	TRUE	TRUE	0	0	1	1	none	7.54965935357e-05
S071	T065	TRUE	TRUE	0	0	1	1	none	9.66904617753e-05
S078	T065	TRUE	TRUE	0	0	1	1	none	7.63667364315e-05
S081	T065	TRUE	TRUE	0	0	1	1	none	7.60020226021e-05
S085	T065	TRUE	TRUE	0	0	1	1	none	0.0001037300280195
S087	T065	TRUE	TRUE	0	0	1	1	none	0.0001158700066109
S093	T065	TRUE	TRUE	0	0	1	1	none	8.93619771159e-05
S097	T065	TRUE	TRUE	0	0	1	1	none	8.07618369493e-05
S102	T065	TRUE	TRUE	0	0	1	1	none	0.0001170945363535
S106	T065	TRUE	TRUE	0	0	1	1	none	7.72789742126e-05
S130	T065	TRUE	TRUE	0	0	1	1	none	0.000115297178414
T009	T065	TRUE	TRUE	0	0	1	1	none	8.36913620523e-05
T010	T065	TRUE	TRUE	0	0	1	1	none	8.38689919499e-05
T013	T065	FALSE	FALSE	0	0	1	1	none	1.06633057812e-05
T014	T065	TRUE	TRUE	0	0	1	1	none	7.58531704688e-05
T020	T065	TRUE	TRUE	0	0	1	1	none	5.6857903961e-06
T021	T065	TRUE	TRUE	0	0	1	1	none	8.37430374141e-05
T028	T065	TRUE	TRUE	0	0	1	1	none	5.01043579361e-05
T035a	T065	TRUE	TRUE	0	0	1	1	none	0.0001171681507139
T035b	T065	TRUE	TRUE	0	0	1	1	none	8.37430374141e-05
T040	T065	TRUE	TRUE	0	0	1	1	none	7.82681478457e-05
T056	T065	FALSE	FALSE	0	0	1	1	none	8.55221702295e-05
T059	T065	TRUE	TRUE	0	0	1	1	none	0.0001227742178513
S002	T069	TRUE	TRUE	0	0	1	1	none	0.0001319758610065
S007	T069	TRUE	TRUE	0	0	1	1	none	0.0001297165523628
S021	T069	TRUE	TRUE	0	0	1	1	none	0.0001341275352938
S024	T069	TRUE	TRUE	0	0	1	1	none	0.0001341220671436
S025	T069	TRUE	TRUE	0	0	1	1	none	0.0001440252885844
S026	T069	TRUE	TRUE	0	0	1	1	none	0.0001331358916687
S038	T069	TRUE	TRUE	0	0	1	1	none	0.0001265739364493
S039	T069	TRUE	TRUE	0	0	1	1	none	0.0001339080743318
S040	T069	TRUE	TRUE	0	0	1	1	none	5.16643781596e-05
S042	T069	TRUE	TRUE	0	0	1	1	none	0.0001342269074696
S071	T069	TRUE	TRUE	0	0	1	1	none	3.16929052224e-05
S078	T069	TRUE	TRUE	0	0	1	1	none	0.0001350970503654
S081	T069	TRUE	TRUE	0	0	1	1	none	0.000134732336536
S085	T069	TRUE	TRUE	0	0	1	1	none	6.22799129934e-05
S087	T069	TRUE	TRUE	0	0	1	1	none	7.44198915848e-05
S093	T069	TRUE	TRUE	0	0	1	1	none	3.90213898818e-05
S097	T069	TRUE	TRUE	0	0	1	1	none	0.0001394921508832
S102	T069	TRUE	TRUE	0	0	1	1	none	5.33175185854e-05
S106	T069	TRUE	TRUE	0	0	1	1	none	0.0001360092881465
S130	T069	TRUE	TRUE	0	0	1	1	none	7.38470633879e-05
T009	T069	TRUE	TRUE	0	0	1	1	none	0.0001424216759862
T010	T069	TRUE	TRUE	0	0	1	1	none	0.0001425993058838
T013	T069	FALSE	FALSE	0	0	1	1	none	0.0001366055952093
T014	T069	TRUE	TRUE	0	0	1	1	none	0.0001345834844027
T020	T069	TRUE	TRUE	0	0	1	1	none	0.0001291769790556
T021	T069	TRUE	TRUE	0	0	1	1	none	0.000142473351348
T028	T069	TRUE	TRUE	0	0	1	1	none	0.0001288902058108
T035a	T069	TRUE	TRUE	0	0	1	1	none	7.57180356878e-05
T035b	T069	TRUE	TRUE	0	0	1	1	none	0.000142473351348
T040	T069	TRUE	TRUE	0	0	1	1	none	0.0001369984617796
T056	T069	FALSE	FALSE	0	0	1	1	none	0.0001442524841634
T059	T069	TRUE	TRUE	0	0	1	1	none	5.89972000832e-05
T065	T069	TRUE	TRUE	0	0	1	1	none	0.0001271628282129
S002	T073	TRUE	TRUE	0	0	1	1	none	2.13750180553e-05
S007	T073	TRUE	TRUE	0	0	1	1	none	8.56864921716e-05
S021	T073	TRUE	TRUE	0	0	1	1	none	2.35266923426e-05
S024	T073	TRUE	TRUE	0	0	1	1	none	2.35212241924e-05
S025	T073	TRUE	TRUE	0	0	1	1	none	2.92627323912e-05
S026	T073	TRUE	TRUE	0	0	1	1	none	1.32410739255e-05
S038	T073	TRUE	TRUE	0	0	1	1	none	8.25438762581e-05
S039	T073	TRUE	TRUE	0	0	1	1	none	2.33072313806e-05
S040	T073	TRUE	TRUE	0	0	1	1	none	0.0001301416496704
S042	T073	TRUE	TRUE	0	0	1	1	none	2.36260645184e-05
S071	T073	TRUE	TRUE	0	0	1	1	none	0.000111390715518
S078	T073	TRUE	TRUE	0	0	1	1	none	2.44962074142e-05
S081	T073	TRUE	TRUE	0	0	1	1	none	2.41314935848e-05
S085	T073	TRUE	TRUE	0	0	1	1	none	0.0001184302817622
S087	T073	TRUE	TRUE	0	0	1	1	none	0.0001305702603536
S093	T073	TRUE	TRUE	0	0	1	1	none	0.0001040622308586
S097	T073	TRUE	TRUE	0	0	1	1	none	2.472959469e-05
S102	T073	TRUE	TRUE	0	0	1	1	none	0.0001317947900962
S106	T073	TRUE	TRUE	0	0	1	1	none	2.54084451953e-05
S130	T073	TRUE	TRUE	0	0	1	1	none	0.0001299974321567
T009	T073	TRUE	TRUE	0	0	1	1	none	4.220210385e-06
T010	T073	TRUE	TRUE	0	0	1	1	none	4.3978402826e-06
T013	T073	FALSE	FALSE	0	0	1	1	none	9.25755350181e-05
T014	T073	TRUE	TRUE	0	0	1	1	none	2.39826414515e-05
T020	T073	TRUE	TRUE	0	0	1	1	none	8.51469188644e-05
T021	T073	TRUE	TRUE	0	0	1	1	none	1.8308081772e-06
T028	T073	TRUE	TRUE	0	0	1	1	none	8.48601456196e-05
T035a	T073	TRUE	TRUE	0	0	1	1	none	0.0001318684044566
T035b	T073	TRUE	TRUE	0	0	1	1	none	3.051346962e-06
T040	T073	TRUE	TRUE	0	0	1	1	none	2.63976188284e-05
T056	T073	FALSE	FALSE	0	0	1	1	none	6.0510185622e-06
T059	T073	TRUE	TRUE	0	0	1	1	none	0.000137474471594
T065	T073	TRUE	TRUE	0	0	1	1	none	8.31327680217e-05
T069	T073	TRUE	TRUE	0	0	1	1	none	0.0001418630819556
S002	T075	TRUE	TRUE	0	0	1	1	none	6.90579358145e-05
S007	T075	TRUE	TRUE	0	0	1	1	none	6.5578088386e-05
S021	T075	TRUE	TRUE	0	0	1	1	none	7.12096101018e-05
S024	T075	TRUE	TRUE	0	0	1	1	none	7.12041419516e-05
S025	T075	TRUE	TRUE	0	0	1	1	none	8.11073633924e-05
S026	T075	TRUE	TRUE	0	0	1	1	none	7.02179664767e-05
S038	T075	TRUE	TRUE	0	0	1	1	none	6.24354724725e-05
S039	T075	TRUE	TRUE	0	0	1	1	none	7.09901491398e-05
S040	T075	TRUE	TRUE	0	0	1	1	none	0.0001112537846696
S042	T075	TRUE	TRUE	0	0	1	1	none	7.13089822776e-05
S071	T075	TRUE	TRUE	0	0	1	1	none	9.25028505172e-05
S078	T075	TRUE	TRUE	0	0	1	1	none	7.21791251734e-05
S081	T075	TRUE	TRUE	0	0	1	1	none	7.1814411344e-05
S085	T075	TRUE	TRUE	0	0	1	1	none	9.95424167614e-05
S087	T075	TRUE	TRUE	0	0	1	1	none	0.0001116823953528
S093	T075	TRUE	TRUE	0	0	1	1	none	8.51743658578e-05
S097	T075	TRUE	TRUE	0	0	1	1	none	7.65742256912e-05
S102	T075	TRUE	TRUE	0	0	1	1	none	0.0001129069250954
S106	T075	TRUE	TRUE	0	0	1	1	none	7.30913629545e-05
S130	T075	TRUE	TRUE	0	0	1	1	none	0.0001111095671559
T009	T075	TRUE	TRUE	0	0	1	1	none	7.95037507942e-05
T010	T075	TRUE	TRUE	0	0	1	1	none	7.96813806918e-05
T013	T075	FALSE	FALSE	0	0	1	1	none	7.24671312325e-05
T014	T075	TRUE	TRUE	0	0	1	1	none	7.16655592107e-05
T020	T075	TRUE	TRUE	0	0	1	1	none	6.50385150788e-05
T021	T075	TRUE	TRUE	0	0	1	1	none	7.9555426156e-05
T028	T075	TRUE	TRUE	0	0	1	1	none	6.4751741834e-05
T035a	T075	TRUE	TRUE	0	0	1	1	none	0.0001129805394558
T035b	T075	TRUE	TRUE	0	0	1	1	none	7.9555426156e-05
T040	T075	TRUE	TRUE	0	0	1	1	none	7.40805365876e-05
T056	T075	FALSE	FALSE	0	0	1	1	none	8.13345589714e-05
T059	T075	TRUE	TRUE	0	0	1	1	none	0.0001185866065932
T065	T075	TRUE	TRUE	0	0	1	1	none	6.30243642361e-05
T069	T075	TRUE	TRUE	0	0	1	1	none	0.0001229752169548
T073	T075	TRUE	TRUE	0	0	1	1	none	7.89451567636e-05
S002	T077	TRUE	TRUE	0	0	1	1	none	2.19852874477e-05
S007	T077	TRUE	TRUE	0	0	1	1	none	8.6296761564e-05
S021	T077	TRUE	TRUE	0	0	1	1	none	2.4136961735e-05
S024	T077	TRUE	TRUE	0	0	1	1	none	2.41314935848e-05
S025	T077	TRUE	TRUE	0	0	1	1	none	2.98730017836e-05
S026	T077	TRUE	TRUE	0	0	1	1	none	1.38513433179e-05
S038	T077	TRUE	TRUE	0	0	1	1	none	8.31541456505e-05
S039	T077	TRUE	TRUE	0	0	1	1	none	2.3917500773e-05
S040	T077	TRUE	TRUE	0	0	1	1	none	0.0001307519190628
S042	T077	TRUE	TRUE	0	0	1	1	none	2.42363339108e-05
S071	T077	TRUE	TRUE	0	0	1	1	none	0.0001120009849104
S078	T077	TRUE	TRUE	0	0	1	1	none	2.51064768066e-05
S081	T077	TRUE	TRUE	0	0	1	1	none	2.47417629772e-05
S085	T077	TRUE	TRUE	0	0	1	1	none	0.0001190405511546
S087	T077	TRUE	TRUE	0	0	1	1	none	0.000131180529746
S093	T077	TRUE	TRUE	0	0	1	1	none	0.000104672500251
S097	T077	TRUE	TRUE	0	0	1	1	none	2.53398640824e-05
S102	T077	TRUE	TRUE	0	0	1	1	none	0.0001324050594886
S106	T077	TRUE	TRUE	0	0	1	1	none	2.60187145877e-05
S130	T077	TRUE	TRUE	0	0	1	1	none	0.0001306077015491
T009	T077	TRUE	TRUE	0	0	1	1	none	4.8304797774e-06
T010	T077	TRUE	TRUE	0	0	1	1	none	5.008109675e-06
T013	T077	FALSE	FALSE	0	0	1	1	none	9.31858044105e-05
T014	T077	TRUE	TRUE	0	0	1	1	none	2.45929108439e-05
T020	T077	TRUE	TRUE	0	0	1	1	none	8.57571882568e-05
T021	T077	TRUE	TRUE	0	0	1	1	none	1.2205387848e-06
T028	T077	TRUE	TRUE	0	0	1	1	none	8.5470415012e-05
T035a	T077	TRUE	TRUE	0	0	1	1	none	0.000132478673849
T035b	T077	TRUE	TRUE	0	0	1	1	none	3.6616163544e-06
T040	T077	TRUE	TRUE	0	0	1	1	none	2.70078882208e-05
T056	T077	FALSE	FALSE	0	0	1	1	none	6.6612879546e-06
T059	T077	TRUE	TRUE	0	0	1	1	none	0.0001380847409864
T065	T077	TRUE	TRUE	0	0	1	1	none	8.37430374141e-05
T069	T077	TRUE	TRUE	0	0	1	1	none	0.000142473351348
T073	T077	TRUE	TRUE	0	0	1	1	none	1.8308081772e-06
T075	T077	TRUE	TRUE	0	0	1	1	none	7.9555426156e-05
S002	T087	TRUE	TRUE	0	0	1	1	none	2.39804459913e-05
S007	T087	TRUE	TRUE	0	0	1	1	none	8.82919201076e-05
S021	T087	TRUE	TRUE	0	0	1	1	none	2.61321202786e-05
S024	T087	TRUE	TRUE	0	0	1	1	none	2.61266521284e-05
S025	T087	TRUE	TRUE	0	0	1	1	none	3.18681603272e-05
S026	T087	TRUE	TRUE	0	0	1	1	none	1.58465018615e-05
S038	T087	TRUE	TRUE	0	0	1	1	none	8.51493041941e-05
S039	T087	TRUE	TRUE	0	0	1	1	none	2.59126593166e-05
S040	T087	TRUE	TRUE	0	0	1	1	none	0.0001327470776064
S042	T087	TRUE	TRUE	0	0	1	1	none	2.62314924544e-05
S071	T087	TRUE	TRUE	0	0	1	1	none	0.000113996143454
S078	T087	TRUE	TRUE	0	0	1	1	none	2.71016353502e-05
S081	T087	TRUE	TRUE	0	0	1	1	none	2.67369215208e-05
S085	T087	TRUE	TRUE	0	0	1	1	none	0.0001210357096982
S087	T087	TRUE	TRUE	0	0	1	1	none	0.0001331756882896
S093	T087	TRUE	TRUE	0	0	1	1	none	0.0001066676587946
S097	T087	TRUE	TRUE	0	0	1	1	none	2.7335022626e-05
S102	T087	TRUE	TRUE	0	0	1	1	none	0.0001344002180322
S106	T087	TRUE	TRUE	0	0	1	1	none	2.80138731313e-05
S130	T087	TRUE	TRUE	0	0	1	1	none	0.0001326028600927
T009	T087	TRUE	TRUE	0	0	1	1	none	6.825638321e-06
T010	T087	TRUE	TRUE	0	0	1	1	none	7.0032682186e-06
T013	T087	FALSE	FALSE	0	0	1	1	none	9.51809629541e-05
T014	T087	TRUE	TRUE	0	0	1	1	none	2.65880693875e-05
T020	T087	TRUE	TRUE	0	0	1	1	none	8.77523468004e-05
T021	T087	TRUE	TRUE	0	0	1	1	none	5.656774898e-06
T028	T087	TRUE	TRUE	0	0	1	1	none	8.74655735556e-05
T035a	T087	TRUE	TRUE	0	0	1	1	none	0.0001344738323926
T035b	T087	TRUE	TRUE	0	0	1	1	none	3.2156973284e-06
T040	T087	TRUE	TRUE	0	0	1	1	none	2.90030467644e-05
T056	T087	FALSE	FALSE	0	0	1	1	none	8.6564464982e-06
T059	T087	TRUE	TRUE	0	0	1	1	none	0.00014007989953
T065	T087	TRUE	TRUE	0	0	1	1	none	8.57381959577e-05
T069	T087	TRUE	TRUE	0	0	1	1	none	0.0001444685098916
T073	T087	TRUE	TRUE	0	0	1	1	none	5.0465055056e-06
T075	T087	TRUE	TRUE	0	0	1	1	none	8.15505846996e-05
T077	T087	TRUE	TRUE	0	0	1	1	none	5.656774898e-06
S002	T095	TRUE	TRUE	0	0	1	1	none	0.0001203740745891
S007	T095	TRUE	TRUE	0	0	1	1	none	0.0001181147659454
S021	T095	TRUE	TRUE	0	0	1	1	none	0.0001225257488764
S024	T095	TRUE	TRUE	0	0	1	1	none	0.0001225202807262
S025	T095	TRUE	TRUE	0	0	1	1	none	0.000132423502167
S026	T095	TRUE	TRUE	0	0	1	1	none	0.0001215341052513
S038	T095	TRUE	TRUE	0	0	1	1	none	0.0001149721500319
S039	T095	TRUE	TRUE	0	0	1	1	none	0.0001223062879144
S040	T095	TRUE	TRUE	0	0	1	1	none	6.23894944842e-05
S042	T095	TRUE	TRUE	0	0	1	1	none	0.0001226251210522
S071	T095	TRUE	TRUE	0	0	1	1	none	4.36385603318e-05
S078	T095	TRUE	TRUE	0	0	1	1	none	0.000123495263948
S081	T095	TRUE	TRUE	0	0	1	1	none	0.0001231305501186
S085	T095	TRUE	TRUE	0	0	1	1	none	2.5494052756e-05
S087	T095	TRUE	TRUE	0	0	1	1	none	3.4625356426e-06
S093	T095	TRUE	TRUE	0	0	1	1	none	3.63100756724e-05
S097	T095	TRUE	TRUE	0	0	1	1	none	0.0001278903644658
S102	T095	TRUE	TRUE	0	0	1	1	none	6.404263491e-05
S106	T095	TRUE	TRUE	0	0	1	1	none	0.0001244075017291
S130	T095	TRUE	TRUE	0	0	1	1	none	1.6691686609e-06
T009	T095	TRUE	TRUE	0	0	1	1	none	0.0001308198895688
T010	T095	TRUE	TRUE	0	0	1	1	none	0.0001309975194664
T013	T095	FALSE	FALSE	0	0	1	1	none	0.0001250038087919
T014	T095	TRUE	TRUE	0	0	1	1	none	0.0001229816979853
T020	T095	TRUE	TRUE	0	0	1	1	none	0.0001175751926382
T021	T095	TRUE	TRUE	0	0	1	1	none	0.0001308715649306
T028	T095	TRUE	TRUE	0	0	1	1	none	0.0001172884193934
T035a	T095	TRUE	TRUE	0	0	1	1	none	5.9812185304e-06
T035b	T095	TRUE	TRUE	0	0	1	1	none	0.0001308715649306
T040	T095	TRUE	TRUE	0	0	1	1	none	0.0001253966753622
T056	T095	FALSE	FALSE	0	0	1	1	none	0.000132650697746
T059	T095	TRUE	TRUE	0	0	1	1	none	6.97223164078e-05
T065	T095	TRUE	TRUE	0	0	1	1	none	0.0001155610417955
T069	T095	TRUE	TRUE	0	0	1	1	none	7.41109267694e-05
T073	T095	TRUE	TRUE	0	0	1	1	none	0.0001302612955382
T075	T095	TRUE	TRUE	0	0	1	1	none	0.0001113734305374
T077	T095	TRUE	TRUE	0	0	1	1	none	0.0001308715649306
T087	T095	TRUE	TRUE	0	0	1	1	none	0.0001328667234742
S002	T099a	TRUE	TRUE	0	0	1	1	none	0.0001205779173545
S007	T099a	TRUE	TRUE	0	0	1	1	none	0.0001183186087108
S021	T099a	TRUE	TRUE	0	0	1	1	none	0.0001227295916418
S024	T099a	TRUE	TRUE	0	0	1	1	none	0.0001227241234916
S025	T099a	TRUE	TRUE	0	0	1	1	none	0.0001326273449324
S026	T099a	TRUE	TRUE	0	0	1	1	none	0.0001217379480167
S038	T099a	TRUE	TRUE	0	0	1	1	none	0.0001151759927973
S039	T099a	TRUE	TRUE	0	0	1	1	none	0.0001225101306798
S040	T099a	TRUE	TRUE	0	0	1	1	none	6.25933372496e-05
S042	T099a	TRUE	TRUE	0	0	1	1	none	0.0001228289638176
S071	T099a	TRUE	TRUE	0	0	1	1	none	4.38424030972e-05
S078	T099a	TRUE	TRUE	0	0	1	1	none	0.0001236991067134
S081	T099a	TRUE	TRUE	0	0	1	1	none	0.000123334392884
S085	T099a	TRUE	TRUE	0	0	1	1	none	2.56978955214e-05
S087	T099a	TRUE	TRUE	0	0	1	1	none	4.8869171928e-06
S093	T099a	TRUE	TRUE	0	0	1	1	none	3.65139184378e-05
S097	T099a	TRUE	TRUE	0	0	1	1	none	0.0001280942072312
S102	T099a	TRUE	TRUE	0	0	1	1	none	6.42464776754e-05
S106	T099a	TRUE	TRUE	0	0	1	1	none	0.0001246113444945
S130	T099a	TRUE	TRUE	0	0	1	1	none	4.3140889959e-06
T009	T099a	TRUE	TRUE	0	0	1	1	none	0.0001310237323342
T010	T099a	TRUE	TRUE	0	0	1	1	none	0.0001312013622318
T013	T099a	FALSE	FALSE	0	0	1	1	none	0.0001252076515573
T014	T099a	TRUE	TRUE	0	0	1	1	none	0.0001231855407507
T020	T099a	TRUE	TRUE	0	0	1	1	none	0.0001177790354036
T021	T099a	TRUE	TRUE	0	0	1	1	none	0.000131075407696
T028	T099a	TRUE	TRUE	0	0	1	1	none	0.0001174922621588
T035a	T099a	TRUE	TRUE	0	0	1	1	none	4.964522511e-06
T035b	T099a	TRUE	TRUE	0	0	1	1	none	0.000131075407696
T040	T099a	TRUE	TRUE	0	0	1	1	none	0.0001256005181276
T056	T099a	FALSE	FALSE	0	0	1	1	none	0.0001328545405114
T059	T099a	TRUE	TRUE	0	0	1	1	none	6.99261591732e-05
T065	T099a	TRUE	TRUE	0	0	1	1	none	0.0001157648845609
T069	T099a	TRUE	TRUE	0	0	1	1	none	7.43147695348e-05
T073	T099a	TRUE	TRUE	0	0	1	1	none	0.0001304651383036
T075	T099a	TRUE	TRUE	0	0	1	1	none	0.0001115772733028
T077	T099a	TRUE	TRUE	0	0	1	1	none	0.000131075407696
T087	T099a	TRUE	TRUE	0	0	1	1	none	0.0001330705662396
T095	T099a	TRUE	TRUE	0	0	1	1	none	4.5779523774e-06
S002	T102	FALSE	FALSE	0	0	1	1	none	0.000121606824012
S007	T102	FALSE	FALSE	0	0	1	1	none	0.0001193475153683
S021	T102	FALSE	FALSE	0	0	1	1	none	0.0001237584982993
S024	T102	FALSE	FALSE	0	0	1	1	none	0.0001237530301491
S025	T102	FALSE	FALSE	0	0	1	1	none	0.0001336562515899
S026	T102	FALSE	FALSE	0	0	1	1	none	0.0001227668546742
S038	T102	FALSE	FALSE	0	0	1	1	none	0.0001162048994548
S039	T102	FALSE	FALSE	0	0	1	1	none	0.0001235390373373
S040	T102	FALSE	FALSE	0	0	1	1	none	6.36222439071e-05
S042	T102	FALSE	FALSE	0	0	1	1	none	0.0001238578704751
S071	T102	FALSE	FALSE	0	0	1	1	none	4.48713097547e-05
S078	T102	FALSE	FALSE	0	0	1	1	none	0.0001247280133709
S081	T102	FALSE	FALSE	0	0	1	1	none	0.0001243632995415
S085	T102	FALSE	FALSE	0	0	1	1	none	2.67268021789e-05
S087	T102	FALSE	FALSE	0	0	1	1	none	4.6952850655e-06
S093	T102	FALSE	FALSE	0	0	1	1	none	3.75428250953e-05
S097	T102	FALSE	FALSE	0	0	1	1	none	0.0001291231138887
S102	T102	FALSE	FALSE	0	0	1	1	none	6.52753843329e-05
S106	T102	FALSE	FALSE	0	0	1	1	none	0.000125640251152
S130	T102	FALSE	FALSE	0	0	1	1	none	2.9019180838e-06
T009	T102	FALSE	FALSE	0	0	1	1	none	0.0001320526389917
T010	T102	FALSE	FALSE	0	0	1	1	none	0.0001322302688893
T013	T102	FALSE	FALSE	0	0	1	1	none	0.0001262365582148
T014	T102	FALSE	FALSE	0	0	1	1	none	0.0001242144474082
T020	T102	FALSE	FALSE	0	0	1	1	none	0.0001188079420611
T021	T102	FALSE	FALSE	0	0	1	1	none	0.0001321043143535
T028	T102	FALSE	FALSE	0	0	1	1	none	0.0001185211688163
T035a	T102	FALSE	FALSE	0	0	1	1	none	7.2139679533e-06
T035b	T102	FALSE	FALSE	0	0	1	1	none	0.0001321043143535
T040	T102	FALSE	FALSE	0	0	1	1	none	0.0001266294247851
T056	T102	FALSE	FALSE	0	0	1	1	none	0.0001338834471689
T059	T102	FALSE	FALSE	0	0	1	1	none	7.09550658307e-05
T065	T102	FALSE	FALSE	0	0	1	1	none	0.0001167937912184
T069	T102	FALSE	FALSE	0	0	1	1	none	7.53436761923e-05
T073	T102	FALSE	FALSE	0	0	1	1	none	0.0001314940449611
T075	T102	FALSE	FALSE	0	0	1	1	none	0.0001126061799603
T077	T102	FALSE	FALSE	0	0	1	1	none	0.0001321043143535
T087	T102	FALSE	FALSE	0	0	1	1	none	0.0001340994728971
T095	T102	TRUE	TRUE	1	0	1	1	anc	6.102693924e-07
T099a	T102	FALSE	FALSE	0	0	1	1	none	5.8107018003e-06
S002	T104	FALSE	FALSE	0	0	1	1	none	7.12708508089e-05
S007	T104	FALSE	FALSE	0	0	1	1	none	3.50970861064e-05
S021	T104	FALSE	FALSE	0	0	1	1	none	7.34225250962e-05
S024	T104	FALSE	FALSE	0	0	1	1	none	7.3417056946e-05
S025	T104	FALSE	FALSE	0	0	1	1	none	8.33202783868e-05
S026	T104	FALSE	FALSE	0	0	1	1	none	7.24308814711e-05
S038	T104	FALSE	FALSE	0	0	1	1	none	4.58133923109e-05
S039	T104	FALSE	FALSE	0	0	1	1	none	7.32030641342e-05
S040	T104	FALSE	FALSE	0	0	1	1	none	0.000113466699664
S042	T104	FALSE	FALSE	0	0	1	1	none	7.3521897272e-05
S071	T104	FALSE	FALSE	0	0	1	1	none	9.47157655116e-05
S078	T104	FALSE	FALSE	0	0	1	1	none	7.43920401678e-05
S081	T104	FALSE	FALSE	0	0	1	1	none	7.40273263384e-05
S085	T104	FALSE	FALSE	0	0	1	1	none	0.0001017553317558
S087	T104	FALSE	FALSE	0	0	1	1	none	0.0001138953103472
S093	T104	FALSE	FALSE	0	0	1	1	none	8.73872808522e-05
S097	T104	FALSE	FALSE	0	0	1	1	none	7.87871406856e-05
S102	T104	FALSE	FALSE	0	0	1	1	none	0.0001151198400898
S106	T104	FALSE	FALSE	0	0	1	1	none	7.53042779489e-05
S130	T104	FALSE	FALSE	0	0	1	1	none	0.0001133224821503
T009	T104	FALSE	FALSE	0	0	1	1	none	8.17166657886e-05
T010	T104	FALSE	FALSE	0	0	1	1	none	8.18942956862e-05
T013	T104	FALSE	FALSE	0	0	1	1	none	5.58450510709e-05
T014	T104	FALSE	FALSE	0	0	1	1	none	7.38784742051e-05
T020	T104	FALSE	FALSE	0	0	1	1	none	4.84164349172e-05
T021	T104	FALSE	FALSE	0	0	1	1	none	8.17683411504e-05
T028	T104	FALSE	FALSE	0	0	1	1	none	3.20510250504e-05
T035a	T104	FALSE	FALSE	0	0	1	1	none	0.0001151934544502
T035b	T104	FALSE	FALSE	0	0	1	1	none	8.17683411504e-05
T040	T104	FALSE	FALSE	0	0	1	1	none	7.6293451582e-05
T056	T104	FALSE	FALSE	0	0	1	1	none	8.35474739658e-05
T059	T104	FALSE	FALSE	0	0	1	1	none	0.0001207995215876
T065	T104	FALSE	FALSE	0	0	1	1	none	4.64022840745e-05
T069	T104	FALSE	FALSE	0	0	1	1	none	0.0001251881319492
T073	T104	FALSE	FALSE	0	0	1	1	none	8.1158071758e-05
T075	T104	FALSE	FALSE	0	0	1	1	none	6.10496679724e-05
T077	T104	FALSE	FALSE	0	0	1	1	none	8.17683411504e-05
T087	T104	FALSE	FALSE	0	0	1	1	none	8.3763499694e-05
T095	T104	FALSE	FALSE	0	0	1	1	none	0.0001135863455318
T099a	T104	FALSE	FALSE	0	0	1	1	none	0.0001137901882972
T102	T104	FALSE	FALSE	0	0	1	1	none	0.0001148190949547
S002	T105	FALSE	FALSE	0	0	1	1	none	7.44660858574e-05
S007	T105	FALSE	FALSE	0	0	1	1	none	5.21512432729e-05
S021	T105	FALSE	FALSE	0	0	1	1	none	7.66177601447e-05
S024	T105	FALSE	FALSE	0	0	1	1	none	7.66122919945e-05
S025	T105	FALSE	FALSE	0	0	1	1	none	8.65155134353e-05
S026	T105	FALSE	FALSE	0	0	1	1	none	7.56261165196e-05
S038	T105	FALSE	FALSE	0	0	1	1	none	4.3032865746e-06
S039	T105	FALSE	FALSE	0	0	1	1	none	7.63982991827e-05
S040	T105	FALSE	FALSE	0	0	1	1	none	0.0001166619347125
S042	T105	FALSE	FALSE	0	0	1	1	none	7.67171323205e-05
S071	T105	FALSE	FALSE	0	0	1	1	none	9.79110005601e-05
S078	T105	FALSE	FALSE	0	0	1	1	none	7.75872752163e-05
S081	T105	FALSE	FALSE	0	0	1	1	none	7.72225613869e-05
S085	T105	FALSE	FALSE	0	0	1	1	none	0.0001049505668043
S087	T105	FALSE	FALSE	0	0	1	1	none	0.0001170905453957
S093	T105	FALSE	FALSE	0	0	1	1	none	9.05825159007e-05
S097	T105	FALSE	FALSE	0	0	1	1	none	8.19823757341e-05
S102	T105	FALSE	FALSE	0	0	1	1	none	0.0001183150751383
S106	T105	FALSE	FALSE	0	0	1	1	none	7.84995129974e-05
S130	T105	FALSE	FALSE	0	0	1	1	none	0.0001165177171988
T009	T105	FALSE	FALSE	0	0	1	1	none	8.49119008371e-05
T010	T105	FALSE	FALSE	0	0	1	1	none	8.50895307347e-05
T013	T105	FALSE	FALSE	0	0	1	1	none	1.1883844566e-05
T014	T105	FALSE	FALSE	0	0	1	1	none	7.70737092536e-05
T020	T105	FALSE	FALSE	0	0	1	1	none	6.9063291809e-06
T021	T105	FALSE	FALSE	0	0	1	1	none	8.49635761989e-05
T028	T105	FALSE	FALSE	0	0	1	1	none	5.13248967209e-05
T035a	T105	FALSE	FALSE	0	0	1	1	none	0.0001183886894987
T035b	T105	FALSE	FALSE	0	0	1	1	none	8.49635761989e-05
T040	T105	FALSE	FALSE	0	0	1	1	none	7.94886866305e-05
T056	T105	FALSE	FALSE	0	0	1	1	none	8.67427090143e-05
T059	T105	FALSE	FALSE	0	0	1	1	none	0.0001239947566361
T065	T105	TRUE	TRUE	1	0	1	1	anc	6.102693924e-07
T069	T105	FALSE	FALSE	0	0	1	1	none	0.0001283833669977
T073	T105	FALSE	FALSE	0	0	1	1	none	8.43533068065e-05
T075	T105	FALSE	FALSE	0	0	1	1	none	6.42449030209e-05
T077	T105	FALSE	FALSE	0	0	1	1	none	8.49635761989e-05
T087	T105	FALSE	FALSE	0	0	1	1	none	8.69587347425e-05
T095	T105	FALSE	FALSE	0	0	1	1	none	0.0001167815805803
T099a	T105	FALSE	FALSE	0	0	1	1	none	0.0001169854233457
T102	T105	FALSE	FALSE	0	0	1	1	none	0.0001180143300032
T104	T105	FALSE	FALSE	0	0	1	1	none	4.76228228593e-05
S002	T107	FALSE	FALSE	0	0	1	1	none	0.0001255636679396
S007	T107	FALSE	FALSE	0	0	1	1	none	0.0001233043592959
S021	T107	FALSE	FALSE	0	0	1	1	none	0.0001277153422269
S024	T107	FALSE	FALSE	0	0	1	1	none	0.0001277098740767
S025	T107	FALSE	FALSE	0	0	1	1	none	0.0001376130955175
S026	T107	FALSE	FALSE	0	0	1	1	none	0.0001267236986018
S038	T107	FALSE	FALSE	0	0	1	1	none	0.0001201617433824
S039	T107	FALSE	FALSE	0	0	1	1	none	0.0001274958812649
S040	T107	FALSE	FALSE	0	0	1	1	none	6.75790878347e-05
S042	T107	FALSE	FALSE	0	0	1	1	none	0.0001278147144027
S071	T107	FALSE	FALSE	0	0	1	1	none	4.88281536823e-05
S078	T107	FALSE	FALSE	0	0	1	1	none	0.0001286848572985
S081	T107	FALSE	FALSE	0	0	1	1	none	0.0001283201434691
S085	T107	FALSE	FALSE	0	0	1	1	none	3.06836461065e-05
S087	T107	FALSE	FALSE	0	0	1	1	none	8.6521289931e-06
S093	T107	FALSE	FALSE	0	0	1	1	none	4.14996690229e-05
S097	T107	FALSE	FALSE	0	0	1	1	none	0.0001330799578163
S102	T107	FALSE	FALSE	0	0	1	1	none	6.92322282605e-05
S106	T107	FALSE	FALSE	0	0	1	1	none	0.0001295970950796
S130	T107	FALSE	FALSE	0	0	1	1	none	6.8587620114e-06
T009	T107	FALSE	FALSE	0	0	1	1	none	0.0001360094829193
T010	T107	FALSE	FALSE	0	0	1	1	none	0.0001361871128169
T013	T107	FALSE	FALSE	0	0	1	1	none	0.0001301934021424
T014	T107	FALSE	FALSE	0	0	1	1	none	0.0001281712913358
T020	T107	FALSE	FALSE	0	0	1	1	none	0.0001227647859887
T021	T107	FALSE	FALSE	0	0	1	1	none	0.0001360611582811
T028	T107	FALSE	FALSE	0	0	1	1	none	0.0001224780127439
T035a	T107	FALSE	FALSE	0	0	1	1	none	1.11708118809e-05
T035b	T107	FALSE	FALSE	0	0	1	1	none	0.0001360611582811
T040	T107	FALSE	FALSE	0	0	1	1	none	0.0001305862687127
T056	T107	FALSE	FALSE	0	0	1	1	none	0.0001378402910965
T059	T107	FALSE	FALSE	0	0	1	1	none	7.49119097583e-05
T065	T107	FALSE	FALSE	0	0	1	1	none	0.000120750635146
T069	T107	FALSE	FALSE	0	0	1	1	none	7.93005201199e-05
T073	T107	FALSE	FALSE	0	0	1	1	none	0.0001354508888887
T075	T107	FALSE	FALSE	0	0	1	1	none	0.0001165630238879
T077	T107	FALSE	FALSE	0	0	1	1	none	0.0001360611582811
T087	T107	FALSE	FALSE	0	0	1	1	none	0.0001380563168247
T095	T107	TRUE	TRUE	1	0	1	1	anc	6.102693924e-07
T099a	T107	FALSE	FALSE	0	0	1	1	none	9.7675457279e-06
T102	T107	FALSE	FALSE	0	0	1	1	none	5.1773827124e-06
T104	T107	FALSE	FALSE	0	0	1	1	none	0.0001187759388823
T105	T107	FALSE	FALSE	0	0	1	1	none	0.0001219711739308
S002	T126	TRUE	TRUE	0	0	1	1	none	0.0001378342353375
S007	T126	TRUE	TRUE	0	0	1	1	none	0.0001355749266938
S021	T126	TRUE	TRUE	0	0	1	1	none	0.0001399859096248
S024	T126	TRUE	TRUE	0	0	1	1	none	0.0001399804414746
S025	T126	TRUE	TRUE	0	0	1	1	none	0.0001498836629154
S026	T126	TRUE	TRUE	0	0	1	1	none	0.0001389942659997
S038	T126	TRUE	TRUE	0	0	1	1	none	0.0001324323107803
S039	T126	TRUE	TRUE	0	0	1	1	none	0.0001397664486628
S040	T126	TRUE	TRUE	0	0	1	1	none	5.75227524906e-05
S042	T126	TRUE	TRUE	0	0	1	1	none	0.0001400852818006
S071	T126	TRUE	TRUE	0	0	1	1	none	3.75512795534e-05
S078	T126	TRUE	TRUE	0	0	1	1	none	0.0001409554246964
S081	T126	TRUE	TRUE	0	0	1	1	none	0.000140590710867
S085	T126	TRUE	TRUE	0	0	1	1	none	6.81382873244e-05
S087	T126	TRUE	TRUE	0	0	1	1	none	8.02782659158e-05
S093	T126	TRUE	TRUE	0	0	1	1	none	4.48797642128e-05
S097	T126	TRUE	TRUE	0	0	1	1	none	0.0001453505252142
S102	T126	TRUE	TRUE	0	0	1	1	none	5.91758929164e-05
S106	T126	TRUE	TRUE	0	0	1	1	none	0.0001418676624775
S130	T126	TRUE	TRUE	0	0	1	1	none	7.97054377189e-05
T009	T126	TRUE	TRUE	0	0	1	1	none	0.0001482800503172
T010	T126	TRUE	TRUE	0	0	1	1	none	0.0001484576802148
T013	T126	FALSE	FALSE	0	0	1	1	none	0.0001424639695403
T014	T126	TRUE	TRUE	0	0	1	1	none	0.0001404418587337
T020	T126	TRUE	TRUE	0	0	1	1	none	0.0001350353533866
T021	T126	TRUE	TRUE	0	0	1	1	none	0.000148331725679
T028	T126	TRUE	TRUE	0	0	1	1	none	0.0001347485801418
T035a	T126	TRUE	TRUE	0	0	1	1	none	8.15764100188e-05
T035b	T126	TRUE	TRUE	0	0	1	1	none	0.000148331725679
T040	T126	TRUE	TRUE	0	0	1	1	none	0.0001428568361106
T056	T126	FALSE	FALSE	0	0	1	1	none	0.0001501108584944
T059	T126	TRUE	TRUE	0	0	1	1	none	6.48555744142e-05
T065	T126	TRUE	TRUE	0	0	1	1	none	0.0001330212025439
T069	T126	TRUE	TRUE	0	0	1	1	none	5.7589029791e-05
T073	T126	TRUE	TRUE	0	0	1	1	none	0.0001477214562866
T075	T126	TRUE	TRUE	0	0	1	1	none	0.0001288335912858
T077	T126	TRUE	TRUE	0	0	1	1	none	0.000148331725679
T087	T126	TRUE	TRUE	0	0	1	1	none	0.0001503268842226
T095	T126	TRUE	TRUE	0	0	1	1	none	7.99693011004e-05
T099a	T126	TRUE	TRUE	0	0	1	1	none	8.01731438658e-05
T102	T126	FALSE	FALSE	0	0	1	1	none	8.12020505233e-05
T104	T126	FALSE	FALSE	0	0	1	1	none	0.0001310465062802
T105	T126	FALSE	FALSE	0	0	1	1	none	0.0001342417413287
T107	T126	FALSE	FALSE	0	0	1	1	none	8.51588944509e-05
S002	T156	TRUE	TRUE	0	0	1	1	none	7.39387251961e-05
S007	T156	TRUE	TRUE	0	0	1	1	none	5.16238826116e-05
S021	T156	TRUE	TRUE	0	0	1	1	none	7.60903994834e-05
S024	T156	TRUE	TRUE	0	0	1	1	none	7.60849313332e-05
S025	T156	TRUE	TRUE	0	0	1	1	none	8.5988152774e-05
S026	T156	TRUE	TRUE	0	0	1	1	none	7.50987558583e-05
S038	T156	TRUE	TRUE	0	0	1	1	none	4.9964646981e-06
S039	T156	TRUE	TRUE	0	0	1	1	none	7.58709385214e-05
S040	T156	TRUE	TRUE	0	0	1	1	none	0.0001161345740512
S042	T156	TRUE	TRUE	0	0	1	1	none	7.61897716592e-05
S071	T156	TRUE	TRUE	0	0	1	1	none	9.73836398988e-05
S078	T156	TRUE	TRUE	0	0	1	1	none	7.7059914555e-05
S081	T156	TRUE	TRUE	0	0	1	1	none	7.66952007256e-05
S085	T156	TRUE	TRUE	0	0	1	1	none	0.000104423206143
S087	T156	TRUE	TRUE	0	0	1	1	none	0.0001165631847344
S093	T156	TRUE	TRUE	0	0	1	1	none	9.00551552394e-05
S097	T156	TRUE	TRUE	0	0	1	1	none	8.14550150728e-05
S102	T156	TRUE	TRUE	0	0	1	1	none	0.000117787714477
S106	T156	TRUE	TRUE	0	0	1	1	none	7.79721523361e-05
S130	T156	TRUE	TRUE	0	0	1	1	none	0.0001159903565375
T009	T156	TRUE	TRUE	0	0	1	1	none	8.43845401758e-05
T010	T156	TRUE	TRUE	0	0	1	1	none	8.45621700734e-05
T013	T156	FALSE	FALSE	0	0	1	1	none	1.50281234581e-05
T014	T156	TRUE	TRUE	0	0	1	1	none	7.65463485923e-05
T020	T156	TRUE	TRUE	0	0	1	1	none	7.5995073044e-06
T021	T156	TRUE	TRUE	0	0	1	1	none	8.44362155376e-05
T028	T156	TRUE	TRUE	0	0	1	1	none	5.07975360596e-05
T035a	T156	TRUE	TRUE	0	0	1	1	none	0.0001178613288374
T035b	T156	TRUE	TRUE	0	0	1	1	none	8.44362155376e-05
T040	T156	TRUE	TRUE	0	0	1	1	none	7.89613259692e-05
T056	T156	FALSE	FALSE	0	0	1	1	none	8.6215348353e-05
T059	T156	TRUE	TRUE	0	0	1	1	none	0.0001234673959748
T065	T156	TRUE	TRUE	0	0	1	1	none	5.5853564617e-06
T069	T156	TRUE	TRUE	0	0	1	1	none	0.0001278560063364
T073	T156	TRUE	TRUE	0	0	1	1	none	8.38259461452e-05
T075	T156	TRUE	TRUE	0	0	1	1	none	6.37175423596e-05
T077	T156	TRUE	TRUE	0	0	1	1	none	8.44362155376e-05
T087	T156	TRUE	TRUE	0	0	1	1	none	8.64313740812e-05
T095	T156	TRUE	TRUE	0	0	1	1	none	0.000116254219919
T099a	T156	TRUE	TRUE	0	0	1	1	none	0.0001164580626844
T102	T156	FALSE	FALSE	0	0	1	1	none	0.0001174869693419
T104	T156	FALSE	FALSE	0	0	1	1	none	4.7095462198e-05
T105	T156	FALSE	FALSE	0	0	1	1	none	6.8058952465e-06
T107	T156	FALSE	FALSE	0	0	1	1	none	0.0001214438132695
T126	T156	TRUE	TRUE	0	0	1	1	none	0.0001337143806674
S002	T159a	TRUE	TRUE	0	0	1	1	none	2.2225440443e-05
S007	T159a	TRUE	TRUE	0	0	1	1	none	8.65369145593e-05
S021	T159a	TRUE	TRUE	0	0	1	1	none	2.43771147303e-05
S024	T159a	TRUE	TRUE	0	0	1	1	none	2.43716465801e-05
S025	T159a	TRUE	TRUE	0	0	1	1	none	3.01131547789e-05
S026	T159a	TRUE	TRUE	0	0	1	1	none	1.40914963132e-05
S038	T159a	TRUE	TRUE	0	0	1	1	none	8.33942986458e-05
S039	T159a	TRUE	TRUE	0	0	1	1	none	2.41576537683e-05
S040	T159a	TRUE	TRUE	0	0	1	1	none	0.0001309920720581
S042	T159a	TRUE	TRUE	0	0	1	1	none	2.44764869061e-05
S071	T159a	TRUE	TRUE	0	0	1	1	none	0.0001122411379057
S078	T159a	TRUE	TRUE	0	0	1	1	none	2.53466298019e-05
S081	T159a	TRUE	TRUE	0	0	1	1	none	2.49819159725e-05
S085	T159a	TRUE	TRUE	0	0	1	1	none	0.0001192807041499
S087	T159a	TRUE	TRUE	0	0	1	1	none	0.0001314206827413
S093	T159a	TRUE	TRUE	0	0	1	1	none	0.0001049126532463
S097	T159a	TRUE	TRUE	0	0	1	1	none	2.55800170777e-05
S102	T159a	TRUE	TRUE	0	0	1	1	none	0.0001326452124839
S106	T159a	TRUE	TRUE	0	0	1	1	none	2.6258867583e-05
S130	T159a	TRUE	TRUE	0	0	1	1	none	0.0001308478545444
T009	T159a	TRUE	TRUE	0	0	1	1	none	2.6295552031e-06
T010	T159a	TRUE	TRUE	0	0	1	1	none	1.5866463159e-06
T013	T159a	FALSE	FALSE	0	0	1	1	none	9.34259574058e-05
T014	T159a	TRUE	TRUE	0	0	1	1	none	2.48330638392e-05
T020	T159a	TRUE	TRUE	0	0	1	1	none	8.59973412521e-05
T021	T159a	TRUE	TRUE	0	0	1	1	none	5.1223081345e-06
T028	T159a	TRUE	TRUE	0	0	1	1	none	8.57105680073e-05
T035a	T159a	TRUE	TRUE	0	0	1	1	none	0.0001327188268443
T035b	T159a	TRUE	TRUE	0	0	1	1	none	5.1223081345e-06
T040	T159a	TRUE	TRUE	0	0	1	1	none	2.72480412161e-05
T056	T159a	FALSE	FALSE	0	0	1	1	none	4.4603633803e-06
T059	T159a	TRUE	TRUE	0	0	1	1	none	0.0001383248939817
T065	T159a	TRUE	TRUE	0	0	1	1	none	8.39831904094e-05
T069	T159a	TRUE	TRUE	0	0	1	1	none	0.0001427135043433
T073	T159a	TRUE	TRUE	0	0	1	1	none	4.5120387421e-06
T075	T159a	TRUE	TRUE	0	0	1	1	none	7.97955791513e-05
T077	T159a	TRUE	TRUE	0	0	1	1	none	5.1223081345e-06
T087	T159a	TRUE	TRUE	0	0	1	1	none	7.1174666781e-06
T095	T159a	TRUE	TRUE	0	0	1	1	none	0.0001311117179259
T099a	T159a	TRUE	TRUE	0	0	1	1	none	0.0001313155606913
T102	T159a	FALSE	FALSE	0	0	1	1	none	0.0001323444673488
T104	T159a	FALSE	FALSE	0	0	1	1	none	8.20084941457e-05
T105	T159a	FALSE	FALSE	0	0	1	1	none	8.52037291942e-05
T107	T159a	FALSE	FALSE	0	0	1	1	none	0.0001363013112764
T126	T159a	TRUE	TRUE	0	0	1	1	none	0.0001485718786743
T156	T159a	TRUE	TRUE	0	0	1	1	none	8.46763685329e-05
S002	T182	FALSE	FALSE	0	0	1	1	none	7.55383233213e-05
S007	T182	FALSE	FALSE	0	0	1	1	none	5.32234807368e-05
S021	T182	FALSE	FALSE	0	0	1	1	none	7.76899976086e-05
S024	T182	FALSE	FALSE	0	0	1	1	none	7.76845294584e-05
S025	T182	FALSE	FALSE	0	0	1	1	none	8.75877508992e-05
S026	T182	FALSE	FALSE	0	0	1	1	none	7.66983539835e-05
S038	T182	FALSE	FALSE	0	0	1	1	none	6.5960628233e-06
S039	T182	FALSE	FALSE	0	0	1	1	none	7.74705366466e-05
S040	T182	FALSE	FALSE	0	0	1	1	none	0.0001177341721764
S042	T182	FALSE	FALSE	0	0	1	1	none	7.77893697844e-05
S071	T182	FALSE	FALSE	0	0	1	1	none	9.8983238024e-05
S078	T182	FALSE	FALSE	0	0	1	1	none	7.86595126802e-05
S081	T182	FALSE	FALSE	0	0	1	1	none	7.82947988508e-05
S085	T182	FALSE	FALSE	0	0	1	1	none	0.0001060228042682
S087	T182	FALSE	FALSE	0	0	1	1	none	0.0001181627828596
S093	T182	FALSE	FALSE	0	0	1	1	none	9.16547533646e-05
S097	T182	FALSE	FALSE	0	0	1	1	none	8.3054613198e-05
S102	T182	FALSE	FALSE	0	0	1	1	none	0.0001193873126022
S106	T182	FALSE	FALSE	0	0	1	1	none	7.95717504613e-05
S130	T182	FALSE	FALSE	0	0	1	1	none	0.0001175899546627
T009	T182	FALSE	FALSE	0	0	1	1	none	8.5984138301e-05
T010	T182	FALSE	FALSE	0	0	1	1	none	8.61617681986e-05
T013	T182	FALSE	FALSE	0	0	1	1	none	1.66277215833e-05
T014	T182	FALSE	FALSE	0	0	1	1	none	7.81459467175e-05
T020	T182	FALSE	FALSE	0	0	1	1	none	9.1991054296e-06
T021	T182	FALSE	FALSE	0	0	1	1	none	8.60358136628e-05
T028	T182	FALSE	FALSE	0	0	1	1	none	5.23971341848e-05
T035a	T182	FALSE	FALSE	0	0	1	1	none	0.0001194609269626
T035b	T182	FALSE	FALSE	0	0	1	1	none	8.60358136628e-05
T040	T182	FALSE	FALSE	0	0	1	1	none	8.05609240944e-05
T056	T182	FALSE	FALSE	0	0	1	1	none	8.78149464782e-05
T059	T182	FALSE	FALSE	0	0	1	1	none	0.0001250669941
T065	T182	FALSE	FALSE	0	0	1	1	none	7.1849545869e-06
T069	T182	FALSE	FALSE	0	0	1	1	none	0.0001294556044616
T073	T182	FALSE	FALSE	0	0	1	1	none	8.54255442704e-05
T075	T182	FALSE	FALSE	0	0	1	1	none	6.53171404848e-05
T077	T182	FALSE	FALSE	0	0	1	1	none	8.60358136628e-05
T087	T182	FALSE	FALSE	0	0	1	1	none	8.80309722064e-05
T095	T182	FALSE	FALSE	0	0	1	1	none	0.0001178538180442
T099a	T182	FALSE	FALSE	0	0	1	1	none	0.0001180576608096
T102	T182	FALSE	FALSE	0	0	1	1	none	0.0001190865674671
T104	T182	FALSE	FALSE	0	0	1	1	none	4.86950603232e-05
T105	T182	FALSE	FALSE	0	0	1	1	none	8.4054933717e-06
T107	T182	FALSE	FALSE	0	0	1	1	none	0.0001230434113947
T126	T182	FALSE	FALSE	0	0	1	1	none	0.0001353139787926
T156	T182	FALSE	FALSE	0	0	1	1	none	6.14201978e-06
T159a	T182	FALSE	FALSE	0	0	1	1	none	8.62759666581e-05
S002	T188	TRUE	TRUE	0	0	1	1	none	7.24439027905e-05
S007	T188	TRUE	TRUE	0	0	1	1	none	3.6270138088e-05
S021	T188	TRUE	TRUE	0	0	1	1	none	7.45955770778e-05
S024	T188	TRUE	TRUE	0	0	1	1	none	7.45901089276e-05
S025	T188	TRUE	TRUE	0	0	1	1	none	8.44933303684e-05
S026	T188	TRUE	TRUE	0	0	1	1	none	7.36039334527e-05
S038	T188	TRUE	TRUE	0	0	1	1	none	4.69864442925e-05
S039	T188	TRUE	TRUE	0	0	1	1	none	7.43761161158e-05
S040	T188	TRUE	TRUE	0	0	1	1	none	0.0001146397516456
S042	T188	TRUE	TRUE	0	0	1	1	none	7.46949492536e-05
S071	T188	TRUE	TRUE	0	0	1	1	none	9.58888174932e-05
S078	T188	TRUE	TRUE	0	0	1	1	none	7.55650921494e-05
S081	T188	TRUE	TRUE	0	0	1	1	none	7.520037832e-05
S085	T188	TRUE	TRUE	0	0	1	1	none	0.0001029283837374
S087	T188	TRUE	TRUE	0	0	1	1	none	0.0001150683623288
S093	T188	TRUE	TRUE	0	0	1	1	none	8.85603328338e-05
S097	T188	TRUE	TRUE	0	0	1	1	none	7.99601926672e-05
S102	T188	TRUE	TRUE	0	0	1	1	none	0.0001162928920714
S106	T188	TRUE	TRUE	0	0	1	1	none	7.64773299305e-05
S130	T188	TRUE	TRUE	0	0	1	1	none	0.0001144955341319
T009	T188	TRUE	TRUE	0	0	1	1	none	8.28897177702e-05
T010	T188	TRUE	TRUE	0	0	1	1	none	8.30673476678e-05
T013	T188	FALSE	FALSE	0	0	1	1	none	5.70181030525e-05
T014	T188	TRUE	TRUE	0	0	1	1	none	7.50515261867e-05
T020	T188	TRUE	TRUE	0	0	1	1	none	4.95894868988e-05
T021	T188	TRUE	TRUE	0	0	1	1	none	8.2941393132e-05
T028	T188	TRUE	TRUE	0	0	1	1	none	2.775517408e-05
T035a	T188	TRUE	TRUE	0	0	1	1	none	0.0001163665064318
T035b	T188	TRUE	TRUE	0	0	1	1	none	8.2941393132e-05
T040	T188	TRUE	TRUE	0	0	1	1	none	7.74665035636e-05
T056	T188	FALSE	FALSE	0	0	1	1	none	8.47205259474e-05
T059	T188	TRUE	TRUE	0	0	1	1	none	0.0001219725735692
T065	T188	TRUE	TRUE	0	0	1	1	none	4.75753360561e-05
T069	T188	TRUE	TRUE	0	0	1	1	none	0.0001263611839308
T073	T188	TRUE	TRUE	0	0	1	1	none	8.23311237396e-05
T075	T188	TRUE	TRUE	0	0	1	1	none	6.2222719954e-05
T077	T188	TRUE	TRUE	0	0	1	1	none	8.2941393132e-05
T087	T188	TRUE	TRUE	0	0	1	1	none	8.49365516756e-05
T095	T188	TRUE	TRUE	0	0	1	1	none	0.0001147593975134
T099a	T188	TRUE	TRUE	0	0	1	1	none	0.0001149632402788
T102	T188	FALSE	FALSE	0	0	1	1	none	0.0001159921469363
T104	T188	FALSE	FALSE	0	0	1	1	none	2.95220031704e-05
T105	T188	FALSE	FALSE	0	0	1	1	none	4.87958748409e-05
T107	T188	FALSE	FALSE	0	0	1	1	none	0.0001199489908639
T126	T188	TRUE	TRUE	0	0	1	1	none	0.0001322195582618
T156	T188	TRUE	TRUE	0	0	1	1	none	4.82685141796e-05
T159a	T188	TRUE	TRUE	0	0	1	1	none	8.31815461273e-05
T182	T188	FALSE	FALSE	0	0	1	1	none	4.98681123048e-05
S002	T192	FALSE	FALSE	0	0	1	1	none	0.0001433266598691
S007	T192	FALSE	FALSE	0	0	1	1	none	0.0001410673512254
S021	T192	FALSE	FALSE	0	0	1	1	none	0.0001454783341564
S024	T192	FALSE	FALSE	0	0	1	1	none	0.0001454728660062
S025	T192	FALSE	FALSE	0	0	1	1	none	0.000155376087447
S026	T192	FALSE	FALSE	0	0	1	1	none	0.0001444866905313
S038	T192	FALSE	FALSE	0	0	1	1	none	0.0001379247353119
S039	T192	FALSE	FALSE	0	0	1	1	none	0.0001452588731944
S040	T192	FALSE	FALSE	0	0	1	1	none	6.30151770222e-05
S042	T192	FALSE	FALSE	0	0	1	1	none	0.0001455777063322
S071	T192	FALSE	FALSE	0	0	1	1	none	4.3043704085e-05
S078	T192	FALSE	FALSE	0	0	1	1	none	0.000146447849228
S081	T192	FALSE	FALSE	0	0	1	1	none	0.0001460831353986
S085	T192	FALSE	FALSE	0	0	1	1	none	7.3630711856e-05
S087	T192	FALSE	FALSE	0	0	1	1	none	8.57706904474e-05
S093	T192	FALSE	FALSE	0	0	1	1	none	5.03721887444e-05
S097	T192	FALSE	FALSE	0	0	1	1	none	0.0001508429497458
S102	T192	FALSE	FALSE	0	0	1	1	none	6.4668317448e-05
S106	T192	FALSE	FALSE	0	0	1	1	none	0.0001473600870091
S130	T192	FALSE	FALSE	0	0	1	1	none	8.51978622505e-05
T009	T192	FALSE	FALSE	0	0	1	1	none	0.0001537724748488
T010	T192	FALSE	FALSE	0	0	1	1	none	0.0001539501047464
T013	T192	FALSE	FALSE	0	0	1	1	none	0.0001479563940719
T014	T192	FALSE	FALSE	0	0	1	1	none	0.0001459342832653
T020	T192	FALSE	FALSE	0	0	1	1	none	0.0001405277779182
T021	T192	FALSE	FALSE	0	0	1	1	none	0.0001538241502106
T028	T192	FALSE	FALSE	0	0	1	1	none	0.0001402410046734
T035a	T192	FALSE	FALSE	0	0	1	1	none	8.70688345504e-05
T035b	T192	FALSE	FALSE	0	0	1	1	none	0.0001538241502106
T040	T192	FALSE	FALSE	0	0	1	1	none	0.0001483492606422
T056	T192	FALSE	FALSE	0	0	1	1	none	0.000155603283026
T059	T192	FALSE	FALSE	0	0	1	1	none	7.03479989458e-05
T065	T192	FALSE	FALSE	0	0	1	1	none	0.0001385136270755
T069	T192	FALSE	FALSE	0	0	1	1	none	6.30814543226e-05
T073	T192	FALSE	FALSE	0	0	1	1	none	0.0001532138808182
T075	T192	FALSE	FALSE	0	0	1	1	none	0.0001343260158174
T077	T192	FALSE	FALSE	0	0	1	1	none	0.0001538241502106
T087	T192	FALSE	FALSE	0	0	1	1	none	0.0001558193087542
T095	T192	FALSE	FALSE	0	0	1	1	none	8.5461725632e-05
T099a	T192	FALSE	FALSE	0	0	1	1	none	8.56655683974e-05
T102	T192	FALSE	FALSE	0	0	1	1	none	8.66944750549e-05
T104	T192	FALSE	FALSE	0	0	1	1	none	0.0001365389308118
T105	T192	FALSE	FALSE	0	0	1	1	none	0.0001397341658603
T107	T192	FALSE	FALSE	0	0	1	1	none	9.06513189825e-05
T126	T192	TRUE	TRUE	1	0	1	1	anc	6.102693924e-07
T156	T192	FALSE	FALSE	0	0	1	1	none	0.000139206805199
T159a	T192	FALSE	FALSE	0	0	1	1	none	0.0001540643032059
T182	T192	FALSE	FALSE	0	0	1	1	none	0.0001408064033242
T188	T192	FALSE	FALSE	0	0	1	1	none	0.0001377119827934
S002	T223	FALSE	FALSE	0	0	1	1	none	7.55383233213e-05
S007	T223	FALSE	FALSE	0	0	1	1	none	5.32234807368e-05
S021	T223	FALSE	FALSE	0	0	1	1	none	7.76899976086e-05
S024	T223	FALSE	FALSE	0	0	1	1	none	7.76845294584e-05
S025	T223	FALSE	FALSE	0	0	1	1	none	8.75877508992e-05
S026	T223	FALSE	FALSE	0	0	1	1	none	7.66983539835e-05
S038	T223	FALSE	FALSE	0	0	1	1	none	6.5960628233e-06
S039	T223	FALSE	FALSE	0	0	1	1	none	7.74705366466e-05
S040	T223	FALSE	FALSE	0	0	1	1	none	0.0001177341721764
S042	T223	FALSE	FALSE	0	0	1	1	none	7.77893697844e-05
S071	T223	FALSE	FALSE	0	0	1	1	none	9.8983238024e-05
S078	T223	FALSE	FALSE	0	0	1	1	none	7.86595126802e-05
S081	T223	FALSE	FALSE	0	0	1	1	none	7.82947988508e-05
S085	T223	FALSE	FALSE	0	0	1	1	none	0.0001060228042682
S087	T223	FALSE	FALSE	0	0	1	1	none	0.0001181627828596
S093	T223	FALSE	FALSE	0	0	1	1	none	9.16547533646e-05
S097	T223	FALSE	FALSE	0	0	1	1	none	8.3054613198e-05
S102	T223	FALSE	FALSE	0	0	1	1	none	0.0001193873126022
S106	T223	FALSE	FALSE	0	0	1	1	none	7.95717504613e-05
S130	T223	FALSE	FALSE	0	0	1	1	none	0.0001175899546627
T009	T223	FALSE	FALSE	0	0	1	1	none	8.5984138301e-05
T010	T223	FALSE	FALSE	0	0	1	1	none	8.61617681986e-05
T013	T223	FALSE	FALSE	0	0	1	1	none	1.66277215833e-05
T014	T223	FALSE	FALSE	0	0	1	1	none	7.81459467175e-05
T020	T223	FALSE	FALSE	0	0	1	1	none	9.1991054296e-06
T021	T223	FALSE	FALSE	0	0	1	1	none	8.60358136628e-05
T028	T223	FALSE	FALSE	0	0	1	1	none	5.23971341848e-05
T035a	T223	FALSE	FALSE	0	0	1	1	none	0.0001194609269626
T035b	T223	FALSE	FALSE	0	0	1	1	none	8.60358136628e-05
T040	T223	FALSE	FALSE	0	0	1	1	none	8.05609240944e-05
T056	T223	FALSE	FALSE	0	0	1	1	none	8.78149464782e-05
T059	T223	FALSE	FALSE	0	0	1	1	none	0.0001250669941
T065	T223	FALSE	FALSE	0	0	1	1	none	7.1849545869e-06
T069	T223	FALSE	FALSE	0	0	1	1	none	0.0001294556044616
T073	T223	FALSE	FALSE	0	0	1	1	none	8.54255442704e-05
T075	T223	FALSE	FALSE	0	0	1	1	none	6.53171404848e-05
T077	T223	FALSE	FALSE	0	0	1	1	none	8.60358136628e-05
T087	T223	FALSE	FALSE	0	0	1	1	none	8.80309722064e-05
T095	T223	FALSE	FALSE	0	0	1	1	none	0.0001178538180442
T099a	T223	FALSE	FALSE	0	0	1	1	none	0.0001180576608096
T102	T223	FALSE	FALSE	0	0	1	1	none	0.0001190865674671
T104	T223	FALSE	FALSE	0	0	1	1	none	4.86950603232e-05
T105	T223	FALSE	FALSE	0	0	1	1	none	8.4054933717e-06
T107	T223	FALSE	FALSE	0	0	1	1	none	0.0001230434113947
T126	T223	FALSE	FALSE	0	0	1	1	none	0.0001353139787926
T156	T223	FALSE	FALSE	0	0	1	1	none	6.14201978e-06
T159a	T223	FALSE	FALSE	0	0	1	1	none	8.62759666581e-05
T182	T223	FALSE	FALSE	0	0	1	1	none	3.6616163544e-06
T188	T223	FALSE	FALSE	0	0	1	1	none	4.98681123048e-05
T192	T223	FALSE	FALSE	0	0	1	1	none	0.0001408064033242
S002	T225	FALSE	FALSE	0	0	1	1	none	8.24824966897e-05
S007	T225	FALSE	FALSE	0	0	1	1	none	6.01676541052e-05
S021	T225	FALSE	FALSE	0	0	1	1	none	8.4634170977e-05
S024	T225	FALSE	FALSE	0	0	1	1	none	8.46287028268e-05
S025	T225	FALSE	FALSE	0	0	1	1	none	9.45319242676e-05
S026	T225	FALSE	FALSE	0	0	1	1	none	8.36425273519e-05
S038	T225	FALSE	FALSE	0	0	1	1	none	1.35402361917e-05
S039	T225	FALSE	FALSE	0	0	1	1	none	8.4414710015e-05
S040	T225	FALSE	FALSE	0	0	1	1	none	0.0001246783455448
S042	T225	FALSE	FALSE	0	0	1	1	none	8.47335431528e-05
S071	T225	FALSE	FALSE	0	0	1	1	none	0.0001059274113924
S078	T225	FALSE	FALSE	0	0	1	1	none	8.56036860486e-05
S081	T225	FALSE	FALSE	0	0	1	1	none	8.52389722192e-05
S085	T225	FALSE	FALSE	0	0	1	1	none	0.0001129669776366
S087	T225	FALSE	FALSE	0	0	1	1	none	0.000125106956228
S093	T225	FALSE	FALSE	0	0	1	1	none	9.8598926733e-05
S097	T225	FALSE	FALSE	0	0	1	1	none	8.99987865664e-05
S102	T225	FALSE	FALSE	0	0	1	1	none	0.0001263314859706
S106	T225	FALSE	FALSE	0	0	1	1	none	8.65159238297e-05
S130	T225	FALSE	FALSE	0	0	1	1	none	0.0001245341280311
T009	T225	FALSE	FALSE	0	0	1	1	none	9.29283116694e-05
T010	T225	FALSE	FALSE	0	0	1	1	none	9.3105941567e-05
T013	T225	FALSE	FALSE	0	0	1	1	none	2.35718949517e-05
T014	T225	FALSE	FALSE	0	0	1	1	none	8.50901200859e-05
T020	T225	FALSE	FALSE	0	0	1	1	none	1.6143278798e-05
T021	T225	FALSE	FALSE	0	0	1	1	none	9.29799870312e-05
T028	T225	FALSE	FALSE	0	0	1	1	none	5.93413075532e-05
T035a	T225	FALSE	FALSE	0	0	1	1	none	0.000126405100331
T035b	T225	FALSE	FALSE	0	0	1	1	none	9.29799870312e-05
T040	T225	FALSE	FALSE	0	0	1	1	none	8.75050974628e-05
T056	T225	FALSE	FALSE	0	0	1	1	none	9.47591198466e-05
T059	T225	FALSE	FALSE	0	0	1	1	none	0.0001320111674684
T065	T225	FALSE	FALSE	0	0	1	1	none	1.41291279553e-05
T069	T225	FALSE	FALSE	0	0	1	1	none	0.00013639977783
T073	T225	FALSE	FALSE	0	0	1	1	none	9.23697176388e-05
T075	T225	FALSE	FALSE	0	0	1	1	none	7.22613138532e-05
T077	T225	FALSE	FALSE	0	0	1	1	none	9.29799870312e-05
T087	T225	FALSE	FALSE	0	0	1	1	none	9.49751455748e-05
T095	T225	FALSE	FALSE	0	0	1	1	none	0.0001247979914126
T099a	T225	FALSE	FALSE	0	0	1	1	none	0.000125001834178
T102	T225	FALSE	FALSE	0	0	1	1	none	0.0001260307408355
T104	T225	FALSE	FALSE	0	0	1	1	none	5.56392336916e-05
T105	T225	FALSE	FALSE	0	0	1	1	none	1.53496667401e-05
T107	T225	FALSE	FALSE	0	0	1	1	none	0.0001299875847631
T126	T225	FALSE	FALSE	0	0	1	1	none	0.000142258152161
T156	T225	FALSE	FALSE	0	0	1	1	none	9.7643102784e-06
T159a	T225	FALSE	FALSE	0	0	1	1	none	9.32201400265e-05
T182	T225	FALSE	FALSE	0	0	1	1	none	1.46857912736e-05
T188	T225	FALSE	FALSE	0	0	1	1	none	5.68122856732e-05
T192	T225	FALSE	FALSE	0	0	1	1	none	0.0001477505766926
T223	T225	FALSE	FALSE	0	0	1	1	none	1.46857912736e-05
S002	T230	TRUE	TRUE	0	0	1	1	none	2.24145374349e-05
S007	T230	TRUE	TRUE	0	0	1	1	none	8.67260115512e-05
S021	T230	TRUE	TRUE	0	0	1	1	none	2.45662117222e-05
S024	T230	TRUE	TRUE	0	0	1	1	none	2.4560743572e-05
S025	T230	TRUE	TRUE	0	0	1	1	none	3.03022517708e-05
S026	T230	TRUE	TRUE	0	0	1	1	none	1.42805933051e-05
S038	T230	TRUE	TRUE	0	0	1	1	none	8.35833956377e-05
S039	T230	TRUE	TRUE	0	0	1	1	none	2.43467507602e-05
S040	T230	TRUE	TRUE	0	0	1	1	none	0.00013118116905
S042	T230	TRUE	TRUE	0	0	1	1	none	2.4665583898e-05
S071	T230	TRUE	TRUE	0	0	1	1	none	0.0001124302348976
S078	T230	TRUE	TRUE	0	0	1	1	none	2.55357267938e-05
S081	T230	TRUE	TRUE	0	0	1	1	none	2.51710129644e-05
S085	T230	TRUE	TRUE	0	0	1	1	none	0.0001194698011418
S087	T230	TRUE	TRUE	0	0	1	1	none	0.0001316097797332
S093	T230	TRUE	TRUE	0	0	1	1	none	0.0001051017502382
S097	T230	TRUE	TRUE	0	0	1	1	none	2.57691140696e-05
S102	T230	TRUE	TRUE	0	0	1	1	none	0.0001328343094758
S106	T230	TRUE	TRUE	0	0	1	1	none	2.64479645749e-05
S130	T230	TRUE	TRUE	0	0	1	1	none	0.0001310369515363
T009	T230	TRUE	TRUE	0	0	1	1	none	5.2597297646e-06
T010	T230	TRUE	TRUE	0	0	1	1	none	5.4373596622e-06
T013	T230	FALSE	FALSE	0	0	1	1	none	9.36150543977e-05
T014	T230	TRUE	TRUE	0	0	1	1	none	2.50221608311e-05
T020	T230	TRUE	TRUE	0	0	1	1	none	8.6186438244e-05
T021	T230	TRUE	TRUE	0	0	1	1	none	4.0908663416e-06
T028	T230	TRUE	TRUE	0	0	1	1	none	8.58996649992e-05
T035a	T230	TRUE	TRUE	0	0	1	1	none	0.0001329079238362
T035b	T230	TRUE	TRUE	0	0	1	1	none	2.8703275568e-06
T040	T230	TRUE	TRUE	0	0	1	1	none	2.7437138208e-05
T056	T230	FALSE	FALSE	0	0	1	1	none	7.0905379418e-06
T059	T230	TRUE	TRUE	0	0	1	1	none	0.0001385139909736
T065	T230	TRUE	TRUE	0	0	1	1	none	8.41722874013e-05
T069	T230	TRUE	TRUE	0	0	1	1	none	0.0001429026013352
T073	T230	TRUE	TRUE	0	0	1	1	none	3.4805969492e-06
T075	T230	TRUE	TRUE	0	0	1	1	none	7.99846761432e-05
T077	T230	TRUE	TRUE	0	0	1	1	none	4.0908663416e-06
T087	T230	TRUE	TRUE	0	0	1	1	none	4.8654861004e-06
T095	T230	TRUE	TRUE	0	0	1	1	none	0.0001313008149178
T099a	T230	TRUE	TRUE	0	0	1	1	none	0.0001315046576832
T102	T230	FALSE	FALSE	0	0	1	1	none	0.0001325335643407
T104	T230	FALSE	FALSE	0	0	1	1	none	8.21975911376e-05
T105	T230	FALSE	FALSE	0	0	1	1	none	8.53928261861e-05
T107	T230	FALSE	FALSE	0	0	1	1	none	0.0001364904082683
T126	T230	TRUE	TRUE	0	0	1	1	none	0.0001487609756662
T156	T230	TRUE	TRUE	0	0	1	1	none	8.48654655248e-05
T159a	T230	TRUE	TRUE	0	0	1	1	none	5.5515581217e-06
T182	T230	FALSE	FALSE	0	0	1	1	none	8.646506365e-05
T188	T230	TRUE	TRUE	0	0	1	1	none	8.33706431192e-05
T192	T230	FALSE	FALSE	0	0	1	1	none	0.0001542534001978
T223	T230	FALSE	FALSE	0	0	1	1	none	8.646506365e-05
T225	T230	FALSE	FALSE	0	0	1	1	none	9.34092370184e-05
S002	T232	TRUE	TRUE	0	0	1	1	none	0.0001363115938393
S007	T232	TRUE	TRUE	0	0	1	1	none	0.0001340522851956
S021	T232	TRUE	TRUE	0	0	1	1	none	0.0001384632681266
S024	T232	TRUE	TRUE	0	0	1	1	none	0.0001384577999764
S025	T232	TRUE	TRUE	0	0	1	1	none	0.0001483610214172
S026	T232	TRUE	TRUE	0	0	1	1	none	0.0001374716245015
S038	T232	TRUE	TRUE	0	0	1	1	none	0.0001309096692821
S039	T232	TRUE	TRUE	0	0	1	1	none	0.0001382438071646
S040	T232	TRUE	TRUE	0	0	1	1	none	5.60001109924e-05
S042	T232	TRUE	TRUE	0	0	1	1	none	0.0001385626403024
S071	T232	TRUE	TRUE	0	0	1	1	none	3.60286380552e-05
S078	T232	TRUE	TRUE	0	0	1	1	none	0.0001394327831982
S081	T232	TRUE	TRUE	0	0	1	1	none	0.0001390680693688
S085	T232	TRUE	TRUE	0	0	1	1	none	6.66156458262e-05
S087	T232	TRUE	TRUE	0	0	1	1	none	7.87556244176e-05
S093	T232	TRUE	TRUE	0	0	1	1	none	4.33571227146e-05
S097	T232	TRUE	TRUE	0	0	1	1	none	0.000143827883716
S102	T232	TRUE	TRUE	0	0	1	1	none	5.76532514182e-05
S106	T232	TRUE	TRUE	0	0	1	1	none	0.0001403450209793
S130	T232	TRUE	TRUE	0	0	1	1	none	7.81827962207e-05
T009	T232	TRUE	TRUE	0	0	1	1	none	0.000146757408819
T010	T232	TRUE	TRUE	0	0	1	1	none	0.0001469350387166
T013	T232	FALSE	FALSE	0	0	1	1	none	0.0001409413280421
T014	T232	TRUE	TRUE	0	0	1	1	none	0.0001389192172355
T020	T232	TRUE	TRUE	0	0	1	1	none	0.0001335127118884
T021	T232	TRUE	TRUE	0	0	1	1	none	0.0001468090841808
T028	T232	TRUE	TRUE	0	0	1	1	none	0.0001332259386436
T035a	T232	TRUE	TRUE	0	0	1	1	none	8.00537685206e-05
T035b	T232	TRUE	TRUE	0	0	1	1	none	0.0001468090841808
T040	T232	TRUE	TRUE	0	0	1	1	none	0.0001413341946124
T056	T232	FALSE	FALSE	0	0	1	1	none	0.0001485882169962
T059	T232	TRUE	TRUE	0	0	1	1	none	6.3332932916e-05
T065	T232	TRUE	TRUE	0	0	1	1	none	0.0001314985610457
T069	T232	TRUE	TRUE	0	0	1	1	none	5.60663882928e-05
T073	T232	TRUE	TRUE	0	0	1	1	none	0.0001461988147884
T075	T232	TRUE	TRUE	0	0	1	1	none	0.0001273109497876
T077	T232	TRUE	TRUE	0	0	1	1	none	0.0001468090841808
T087	T232	TRUE	TRUE	0	0	1	1	none	0.0001488042427244
T095	T232	TRUE	TRUE	0	0	1	1	none	7.84466596022e-05
T099a	T232	TRUE	TRUE	0	0	1	1	none	7.86505023676e-05
T102	T232	FALSE	FALSE	0	0	1	1	none	7.96794090251e-05
T104	T232	FALSE	FALSE	0	0	1	1	none	0.000129523864782
T105	T232	FALSE	FALSE	0	0	1	1	none	0.0001327190998305
T107	T232	FALSE	FALSE	0	0	1	1	none	8.36362529527e-05
T126	T232	TRUE	TRUE	0	0	1	1	none	3.1303958238e-06
T156	T232	TRUE	TRUE	0	0	1	1	none	0.0001321917391692
T159a	T232	TRUE	TRUE	0	0	1	1	none	0.0001470492371761
T182	T232	FALSE	FALSE	0	0	1	1	none	0.0001337913372944
T188	T232	TRUE	TRUE	0	0	1	1	none	0.0001306969167636
T192	T232	FALSE	FALSE	0	0	1	1	none	8.6228203554e-06
T223	T232	FALSE	FALSE	0	0	1	1	none	0.0001337913372944
T225	T232	FALSE	FALSE	0	0	1	1	none	0.0001407355106628
T230	T232	TRUE	TRUE	0	0	1	1	none	0.000147238334168
S002	T241	FALSE	FALSE	0	0	1	1	none	0.0001019560658676
S007	T241	FALSE	FALSE	0	0	1	1	none	7.96412232831e-05
S021	T241	FALSE	FALSE	0	0	1	1	none	0.0001041077401549
S024	T241	FALSE	FALSE	0	0	1	1	none	0.0001041022720047
S025	T241	FALSE	FALSE	0	0	1	1	none	0.0001140054934455
S026	T241	FALSE	FALSE	0	0	1	1	none	0.0001031160965298
S038	T241	FALSE	FALSE	0	0	1	1	none	3.17932665848e-05
S039	T241	FALSE	FALSE	0	0	1	1	none	0.0001038882791929
S040	T241	FALSE	FALSE	0	0	1	1	none	0.0001441519147227
S042	T241	FALSE	FALSE	0	0	1	1	none	0.0001042071123307
S071	T241	FALSE	FALSE	0	0	1	1	none	0.0001254009805703
S078	T241	FALSE	FALSE	0	0	1	1	none	0.0001050772552265
S081	T241	FALSE	FALSE	0	0	1	1	none	0.0001047125413971
S085	T241	FALSE	FALSE	0	0	1	1	none	0.0001324405468145
S087	T241	FALSE	FALSE	0	0	1	1	none	0.0001445805254059
S093	T241	FALSE	FALSE	0	0	1	1	none	0.0001180724959109
S097	T241	FALSE	FALSE	0	0	1	1	none	0.0001094723557443
S102	T241	FALSE	FALSE	0	0	1	1	none	0.0001458050551485
S106	T241	FALSE	FALSE	0	0	1	1	none	0.0001059894930076
S130	T241	FALSE	FALSE	0	0	1	1	none	0.000144007697209
T009	T241	FALSE	FALSE	0	0	1	1	none	0.0001124018808473
T010	T241	FALSE	FALSE	0	0	1	1	none	0.0001125795107449
T013	T241	FALSE	FALSE	0	0	1	1	none	2.62938277782e-05
T014	T241	FALSE	FALSE	0	0	1	1	none	0.0001045636892638
T020	T241	FALSE	FALSE	0	0	1	1	none	3.43963091911e-05
T021	T241	FALSE	FALSE	0	0	1	1	none	0.0001124535562091
T028	T241	FALSE	FALSE	0	0	1	1	none	7.88148767310999e-05
T035a	T241	FALSE	FALSE	0	0	1	1	none	0.0001458786695089
T035b	T241	FALSE	FALSE	0	0	1	1	none	0.0001124535562091
T040	T241	FALSE	FALSE	0	0	1	1	none	0.0001069786666407
T056	T241	FALSE	FALSE	0	0	1	1	none	0.0001142326890245
T059	T241	FALSE	FALSE	0	0	1	1	none	0.0001514847366463
T065	T241	FALSE	FALSE	0	0	1	1	none	2.99310575798e-05
T069	T241	FALSE	FALSE	0	0	1	1	none	0.0001558733470079
T073	T241	FALSE	FALSE	0	0	1	1	none	0.0001118432868167
T075	T241	FALSE	FALSE	0	0	1	1	none	9.17348830310999e-05
T077	T241	FALSE	FALSE	0	0	1	1	none	0.0001124535562091
T087	T241	FALSE	FALSE	0	0	1	1	none	0.0001144487147527
T095	T241	FALSE	FALSE	0	0	1	1	none	0.0001442715605905
T099a	T241	FALSE	FALSE	0	0	1	1	none	0.0001444754033559
T102	T241	FALSE	FALSE	0	0	1	1	none	0.0001455043100134
T104	T241	FALSE	FALSE	0	0	1	1	none	7.51128028694999e-05
T105	T241	FALSE	FALSE	0	0	1	1	none	3.11515963646e-05
T107	T241	FALSE	FALSE	0	0	1	1	none	0.000149461153941
T126	T241	FALSE	FALSE	0	0	1	1	none	0.0001617317213389
T156	T241	FALSE	FALSE	0	0	1	1	none	3.42958752567e-05
T159a	T241	FALSE	FALSE	0	0	1	1	none	0.0001126937092044
T182	T241	FALSE	FALSE	0	0	1	1	none	3.58954733819e-05
T188	T241	FALSE	FALSE	0	0	1	1	none	7.62858548510999e-05
T192	T241	FALSE	FALSE	0	0	1	1	none	0.0001672241458705
T223	T241	FALSE	FALSE	0	0	1	1	none	3.58954733819e-05
T225	T241	FALSE	FALSE	0	0	1	1	none	4.28396467502999e-05
T230	T241	FALSE	FALSE	0	0	1	1	none	0.0001128828061963
T232	T241	FALSE	FALSE	0	0	1	1	none	0.0001602090798407
S002	T270	FALSE	FALSE	0	0	1	1	none	0.0001386218559927
S007	T270	FALSE	FALSE	0	0	1	1	none	0.000136362547349
S021	T270	FALSE	FALSE	0	0	1	1	none	0.00014077353028
S024	T270	FALSE	FALSE	0	0	1	1	none	0.0001407680621298
S025	T270	FALSE	FALSE	0	0	1	1	none	0.0001506712835706
S026	T270	FALSE	FALSE	0	0	1	1	none	0.0001397818866549
S038	T270	FALSE	FALSE	0	0	1	1	none	0.0001332199314355
S039	T270	FALSE	FALSE	0	0	1	1	none	0.000140554069318
S040	T270	FALSE	FALSE	0	0	1	1	none	5.83103731458e-05
S042	T270	FALSE	FALSE	0	0	1	1	none	0.0001408729024558
S071	T270	FALSE	FALSE	0	0	1	1	none	3.83389002086e-05
S078	T270	FALSE	FALSE	0	0	1	1	none	0.0001417430453516
S081	T270	FALSE	FALSE	0	0	1	1	none	0.0001413783315222
S085	T270	FALSE	FALSE	0	0	1	1	none	6.89259079796e-05
S087	T270	FALSE	FALSE	0	0	1	1	none	8.1065886571e-05
S093	T270	FALSE	FALSE	0	0	1	1	none	4.5667384868e-05
S097	T270	FALSE	FALSE	0	0	1	1	none	0.0001461381458694
S102	T270	FALSE	FALSE	0	0	1	1	none	5.99635135716e-05
S106	T270	FALSE	FALSE	0	0	1	1	none	0.0001426552831327
S130	T270	FALSE	FALSE	0	0	1	1	none	8.04930583741e-05
T009	T270	FALSE	FALSE	0	0	1	1	none	0.0001490676709724
T010	T270	FALSE	FALSE	0	0	1	1	none	0.00014924530087
T013	T270	FALSE	FALSE	0	0	1	1	none	0.0001432515901955
T014	T270	FALSE	FALSE	0	0	1	1	none	0.0001412294793889
T020	T270	FALSE	FALSE	0	0	1	1	none	0.0001358229740418
T021	T270	FALSE	FALSE	0	0	1	1	none	0.0001491193463342
T028	T270	FALSE	FALSE	0	0	1	1	none	0.000135536200797
T035a	T270	FALSE	FALSE	0	0	1	1	none	8.2364030674e-05
T035b	T270	FALSE	FALSE	0	0	1	1	none	0.0001491193463342
T040	T270	FALSE	FALSE	0	0	1	1	none	0.0001436444567658
T056	T270	FALSE	FALSE	0	0	1	1	none	0.0001508984791496
T059	T270	FALSE	FALSE	0	0	1	1	none	6.56431950694e-05
T065	T270	FALSE	FALSE	0	0	1	1	none	0.0001338088231991
T069	T270	FALSE	FALSE	0	0	1	1	none	5.83766504462e-05
T073	T270	FALSE	FALSE	0	0	1	1	none	0.0001485090769418
T075	T270	FALSE	FALSE	0	0	1	1	none	0.000129621211941
T077	T270	FALSE	FALSE	0	0	1	1	none	0.0001491193463342
T087	T270	FALSE	FALSE	0	0	1	1	none	0.0001511145048778
T095	T270	FALSE	FALSE	0	0	1	1	none	8.07569217556e-05
T099a	T270	FALSE	FALSE	0	0	1	1	none	8.0960764521e-05
T102	T270	FALSE	FALSE	0	0	1	1	none	8.19896711785e-05
T104	T270	FALSE	FALSE	0	0	1	1	none	0.0001318341269354
T105	T270	FALSE	FALSE	0	0	1	1	none	0.0001350293619839
T107	T270	FALSE	FALSE	0	0	1	1	none	8.59465151061e-05
T126	T270	FALSE	FALSE	0	0	1	1	none	5.4406579772e-06
T156	T270	FALSE	FALSE	0	0	1	1	none	0.0001345020013226
T159a	T270	FALSE	FALSE	0	0	1	1	none	0.0001493594993295
T182	T270	FALSE	FALSE	0	0	1	1	none	0.0001361015994478
T188	T270	FALSE	FALSE	0	0	1	1	none	0.000133007178917
T192	T270	FALSE	FALSE	0	0	1	1	none	1.09330825088e-05
T223	T270	FALSE	FALSE	0	0	1	1	none	0.0001361015994478
T225	T270	FALSE	FALSE	0	0	1	1	none	0.0001430457728162
T230	T270	FALSE	FALSE	0	0	1	1	none	0.0001495485963214
T232	T270	TRUE	TRUE	1	0	1	1	anc	1.699992761e-06
T241	T270	FALSE	FALSE	0	0	1	1	none	0.0001625193419941
S002	T271b	FALSE	FALSE	0	0	1	1	none	8.30927660821e-05
S007	T271b	FALSE	FALSE	0	0	1	1	none	6.07779234976e-05
S021	T271b	FALSE	FALSE	0	0	1	1	none	8.52444403694e-05
S024	T271b	FALSE	FALSE	0	0	1	1	none	8.52389722192e-05
S025	T271b	FALSE	FALSE	0	0	1	1	none	9.514219366e-05
S026	T271b	FALSE	FALSE	0	0	1	1	none	8.42527967443e-05
S038	T271b	FALSE	FALSE	0	0	1	1	none	1.41505055841e-05
S039	T271b	FALSE	FALSE	0	0	1	1	none	8.50249794074e-05
S040	T271b	FALSE	FALSE	0	0	1	1	none	0.0001252886149372
S042	T271b	FALSE	FALSE	0	0	1	1	none	8.53438125452e-05
S071	T271b	FALSE	FALSE	0	0	1	1	none	0.0001065376807848
S078	T271b	FALSE	FALSE	0	0	1	1	none	8.6213955441e-05
S081	T271b	FALSE	FALSE	0	0	1	1	none	8.58492416116e-05
S085	T271b	FALSE	FALSE	0	0	1	1	none	0.000113577247029
S087	T271b	FALSE	FALSE	0	0	1	1	none	0.0001257172256204
S093	T271b	FALSE	FALSE	0	0	1	1	none	9.92091961254e-05
S097	T271b	FALSE	FALSE	0	0	1	1	none	9.06090559588e-05
S102	T271b	FALSE	FALSE	0	0	1	1	none	0.000126941755363
S106	T271b	FALSE	FALSE	0	0	1	1	none	8.71261932221e-05
S130	T271b	FALSE	FALSE	0	0	1	1	none	0.0001251443974235
T009	T271b	FALSE	FALSE	0	0	1	1	none	9.35385810618e-05
T010	T271b	FALSE	FALSE	0	0	1	1	none	9.37162109594e-05
T013	T271b	FALSE	FALSE	0	0	1	1	none	2.41821643441e-05
T014	T271b	FALSE	FALSE	0	0	1	1	none	8.57003894783e-05
T020	T271b	FALSE	FALSE	0	0	1	1	none	1.67535481904e-05
T021	T271b	FALSE	FALSE	0	0	1	1	none	9.35902564236e-05
T028	T271b	FALSE	FALSE	0	0	1	1	none	5.99515769456e-05
T035a	T271b	FALSE	FALSE	0	0	1	1	none	0.0001270153697234
T035b	T271b	FALSE	FALSE	0	0	1	1	none	9.35902564236e-05
T040	T271b	FALSE	FALSE	0	0	1	1	none	8.81153668552e-05
T056	T271b	FALSE	FALSE	0	0	1	1	none	9.5369389239e-05
T059	T271b	FALSE	FALSE	0	0	1	1	none	0.0001326214368608
T065	T271b	FALSE	FALSE	0	0	1	1	none	1.47393973477e-05
T069	T271b	FALSE	FALSE	0	0	1	1	none	0.0001370100472224
T073	T271b	FALSE	FALSE	0	0	1	1	none	9.29799870312e-05
T075	T271b	FALSE	FALSE	0	0	1	1	none	7.28715832456e-05
T077	T271b	FALSE	FALSE	0	0	1	1	none	9.35902564236e-05
T087	T271b	FALSE	FALSE	0	0	1	1	none	9.55854149672e-05
T095	T271b	FALSE	FALSE	0	0	1	1	none	0.000125408260805
T099a	T271b	FALSE	FALSE	0	0	1	1	none	0.0001256121035704
T102	T271b	FALSE	FALSE	0	0	1	1	none	0.0001266410102279
T104	T271b	FALSE	FALSE	0	0	1	1	none	5.6249503084e-05
T105	T271b	FALSE	FALSE	0	0	1	1	none	1.59599361325e-05
T107	T271b	FALSE	FALSE	0	0	1	1	none	0.0001305978541555
T126	T271b	FALSE	FALSE	0	0	1	1	none	0.0001428684215534
T156	T271b	FALSE	FALSE	0	0	1	1	none	1.03745796708e-05
T159a	T271b	FALSE	FALSE	0	0	1	1	none	9.38304094189e-05
T182	T271b	FALSE	FALSE	0	0	1	1	none	1.5296060666e-05
T188	T271b	FALSE	FALSE	0	0	1	1	none	5.74225550656e-05
T192	T271b	FALSE	FALSE	0	0	1	1	none	0.000148360846085
T223	T271b	FALSE	FALSE	0	0	1	1	none	1.5296060666e-05
T225	T271b	FALSE	FALSE	0	0	1	1	none	3.051346962e-06
T230	T271b	FALSE	FALSE	0	0	1	1	none	9.40195064108e-05
T232	T271b	FALSE	FALSE	0	0	1	1	none	0.0001413457800552
T241	T271b	FALSE	FALSE	0	0	1	1	none	4.34499161426999e-05
T270	T271b	FALSE	FALSE	0	0	1	1	none	0.0001436560422086
S002	T301	FALSE	FALSE	0	0	1	1	none	0.0001467618727404
S007	T301	FALSE	FALSE	0	0	1	1	none	0.0001445025640967
S021	T301	FALSE	FALSE	0	0	1	1	none	0.0001489135470277
S024	T301	FALSE	FALSE	0	0	1	1	none	0.0001489080788775
S025	T301	FALSE	FALSE	0	0	1	1	none	0.0001588113003183
S026	T301	FALSE	FALSE	0	0	1	1	none	0.0001479219034026
S038	T301	FALSE	FALSE	0	0	1	1	none	0.0001413599481832
S039	T301	FALSE	FALSE	0	0	1	1	none	0.0001486940860657
S040	T301	FALSE	FALSE	0	0	1	1	none	6.64503898935e-05
S042	T301	FALSE	FALSE	0	0	1	1	none	0.0001490129192035
S071	T301	FALSE	FALSE	0	0	1	1	none	4.64789169563e-05
S078	T301	FALSE	FALSE	0	0	1	1	none	0.0001498830620993
S081	T301	FALSE	FALSE	0	0	1	1	none	0.0001495183482699
S085	T301	FALSE	FALSE	0	0	1	1	none	7.70659247273e-05
S087	T301	FALSE	FALSE	0	0	1	1	none	8.92059033187e-05
S093	T301	FALSE	FALSE	0	0	1	1	none	5.38074016157e-05
S097	T301	FALSE	FALSE	0	0	1	1	none	0.0001542781626171
S102	T301	FALSE	FALSE	0	0	1	1	none	6.81035303193e-05
S106	T301	FALSE	FALSE	0	0	1	1	none	0.0001507952998804
S130	T301	FALSE	FALSE	0	0	1	1	none	8.86330751218e-05
T009	T301	FALSE	FALSE	0	0	1	1	none	0.0001572076877201
T010	T301	FALSE	FALSE	0	0	1	1	none	0.0001573853176177
T013	T301	FALSE	FALSE	0	0	1	1	none	0.0001513916069432
T014	T301	FALSE	FALSE	0	0	1	1	none	0.0001493694961366
T020	T301	FALSE	FALSE	0	0	1	1	none	0.0001439629907895
T021	T301	FALSE	FALSE	0	0	1	1	none	0.0001572593630819
T028	T301	FALSE	FALSE	0	0	1	1	none	0.0001436762175447
T035a	T301	FALSE	FALSE	0	0	1	1	none	9.05040474217e-05
T035b	T301	FALSE	FALSE	0	0	1	1	none	0.0001572593630819
T040	T301	FALSE	FALSE	0	0	1	1	none	0.0001517844735135
T056	T301	FALSE	FALSE	0	0	1	1	none	0.0001590384958973
T059	T301	FALSE	FALSE	0	0	1	1	none	7.37832118171e-05
T065	T301	FALSE	FALSE	0	0	1	1	none	0.0001419488399468
T069	T301	FALSE	FALSE	0	0	1	1	none	6.65166671939e-05
T073	T301	FALSE	FALSE	0	0	1	1	none	0.0001566490936895
T075	T301	FALSE	FALSE	0	0	1	1	none	0.0001377612286887
T077	T301	FALSE	FALSE	0	0	1	1	none	0.0001572593630819
T087	T301	FALSE	FALSE	0	0	1	1	none	0.0001592545216255
T095	T301	FALSE	FALSE	0	0	1	1	none	8.88969385033e-05
T099a	T301	FALSE	FALSE	0	0	1	1	none	8.91007812687e-05
T102	T301	FALSE	FALSE	0	0	1	1	none	9.01296879262e-05
T104	T301	FALSE	FALSE	0	0	1	1	none	0.0001399741436831
T105	T301	FALSE	FALSE	0	0	1	1	none	0.0001431693787316
T107	T301	FALSE	FALSE	0	0	1	1	none	9.40865318538e-05
T126	T301	FALSE	FALSE	1	0	1	1	anc	3.2825071164e-06
T156	T301	FALSE	FALSE	0	0	1	1	none	0.0001426420180703
T159a	T301	FALSE	FALSE	0	0	1	1	none	0.0001574995160772
T182	T301	FALSE	FALSE	0	0	1	1	none	0.0001442416161955
T188	T301	FALSE	FALSE	0	0	1	1	none	0.0001411471956647
T192	T301	FALSE	FALSE	0	0	1	1	none	1.31995231497e-05
T223	T301	FALSE	FALSE	0	0	1	1	none	0.0001442416161955
T225	T301	FALSE	FALSE	0	0	1	1	none	0.0001511857895639
T230	T301	FALSE	FALSE	0	0	1	1	none	0.0001576886130691
T232	T301	FALSE	FALSE	0	0	1	1	none	1.20580332267e-05
T241	T301	FALSE	FALSE	0	0	1	1	none	0.0001706593587418
T270	T301	FALSE	FALSE	0	0	1	1	none	1.43682953801e-05
T271b	T301	FALSE	FALSE	0	0	1	1	none	0.0001517960589563
S002	T303	FALSE	FALSE	0	0	1	1	none	0.000151724901799
S007	T303	FALSE	FALSE	0	0	1	1	none	0.0001494655931553
S021	T303	FALSE	FALSE	0	0	1	1	none	0.0001538765760863
S024	T303	FALSE	FALSE	0	0	1	1	none	0.0001538711079361
S025	T303	FALSE	FALSE	0	0	1	1	none	0.0001637743293769
S026	T303	FALSE	FALSE	0	0	1	1	none	0.0001528849324612
S038	T303	FALSE	FALSE	0	0	1	1	none	0.0001463229772418
S039	T303	FALSE	FALSE	0	0	1	1	none	0.0001536571151243
S040	T303	FALSE	FALSE	0	0	1	1	none	7.14134189521e-05
S042	T303	FALSE	FALSE	0	0	1	1	none	0.0001539759482621
S071	T303	FALSE	FALSE	0	0	1	1	none	5.14419460149e-05
S078	T303	FALSE	FALSE	0	0	1	1	none	0.0001548460911579
S081	T303	FALSE	FALSE	0	0	1	1	none	0.0001544813773285
S085	T303	FALSE	FALSE	0	0	1	1	none	8.20289537859e-05
S087	T303	FALSE	FALSE	0	0	1	1	none	9.41689323773e-05
S093	T303	FALSE	FALSE	0	0	1	1	none	5.87704306743e-05
S097	T303	FALSE	FALSE	0	0	1	1	none	0.0001592411916757
S102	T303	FALSE	FALSE	0	0	1	1	none	7.30665593779e-05
S106	T303	FALSE	FALSE	0	0	1	1	none	0.000155758328939
S130	T303	FALSE	FALSE	0	0	1	1	none	9.35961041804e-05
T009	T303	FALSE	FALSE	0	0	1	1	none	0.0001621707167787
T010	T303	FALSE	FALSE	0	0	1	1	none	0.0001623483466763
T013	T303	FALSE	FALSE	0	0	1	1	none	0.0001563546360018
T014	T303	FALSE	FALSE	0	0	1	1	none	0.0001543325251952
T020	T303	FALSE	FALSE	0	0	1	1	none	0.0001489260198481
T021	T303	FALSE	FALSE	0	0	1	1	none	0.0001622223921405
T028	T303	FALSE	FALSE	0	0	1	1	none	0.0001486392466033
T035a	T303	FALSE	FALSE	0	0	1	1	none	9.54670764803e-05
T035b	T303	FALSE	FALSE	0	0	1	1	none	0.0001622223921405
T040	T303	FALSE	FALSE	0	0	1	1	none	0.0001567475025721
T056	T303	FALSE	FALSE	0	0	1	1	none	0.0001640015249559
T059	T303	FALSE	FALSE	0	0	1	1	none	7.87462408757e-05
T065	T303	FALSE	FALSE	0	0	1	1	none	0.0001469118690054
T069	T303	FALSE	FALSE	0	0	1	1	none	7.14796962525e-05
T073	T303	FALSE	FALSE	0	0	1	1	none	0.0001616121227481
T075	T303	FALSE	FALSE	0	0	1	1	none	0.0001427242577473
T077	T303	FALSE	FALSE	0	0	1	1	none	0.0001622223921405
T087	T303	FALSE	FALSE	0	0	1	1	none	0.0001642175506841
T095	T303	FALSE	FALSE	0	0	1	1	none	9.38599675619e-05
T099a	T303	FALSE	FALSE	0	0	1	1	none	9.40638103273e-05
T102	T303	FALSE	FALSE	0	0	1	1	none	9.50927169848e-05
T104	T303	FALSE	FALSE	0	0	1	1	none	0.0001449371727417
T105	T303	FALSE	FALSE	0	0	1	1	none	0.0001481324077902
T107	T303	FALSE	FALSE	0	0	1	1	none	9.90495609124e-05
T126	T303	FALSE	FALSE	1	0	1	1	anc	5.6109738791e-06
T156	T303	FALSE	FALSE	0	0	1	1	none	0.0001476050471289
T159a	T303	FALSE	FALSE	0	0	1	1	none	0.0001624625451358
T182	T303	FALSE	FALSE	0	0	1	1	none	0.0001492046452541
T188	T303	FALSE	FALSE	0	0	1	1	none	0.0001461102247233
T192	T303	FALSE	FALSE	0	0	1	1	none	1.81625522083e-05
T223	T303	FALSE	FALSE	0	0	1	1	none	0.0001492046452541
T225	T303	FALSE	FALSE	0	0	1	1	none	0.0001561488186225
T230	T303	FALSE	FALSE	0	0	1	1	none	0.0001626516421277
T232	T303	FALSE	FALSE	0	0	1	1	none	1.70210622853e-05
T241	T303	FALSE	FALSE	0	0	1	1	none	0.0001756223878004
T270	T303	FALSE	FALSE	0	0	1	1	none	1.93313244387e-05
T271b	T303	FALSE	FALSE	0	0	1	1	none	0.0001567590880149
T301	T303	FALSE	FALSE	0	0	1	1	none	1.54950711556e-05
S002	T322	FALSE	FALSE	0	0	1	1	none	9.05091541722e-05
S007	T322	FALSE	FALSE	0	0	1	1	none	6.81943115877e-05
S021	T322	FALSE	FALSE	0	0	1	1	none	9.26608284595e-05
S024	T322	FALSE	FALSE	0	0	1	1	none	9.26553603093e-05
S025	T322	FALSE	FALSE	0	0	1	1	none	0.0001025585817501
S026	T322	FALSE	FALSE	0	0	1	1	none	9.16691848343999e-05
S038	T322	FALSE	FALSE	0	0	1	1	none	2.03463548894e-05
S039	T322	FALSE	FALSE	0	0	1	1	none	9.24413674975e-05
S040	T322	FALSE	FALSE	0	0	1	1	none	0.0001327050030273
S042	T322	FALSE	FALSE	0	0	1	1	none	9.27602006352999e-05
S071	T322	FALSE	FALSE	0	0	1	1	none	0.0001139540688749
S078	T322	FALSE	FALSE	0	0	1	1	none	9.36303435311e-05
S081	T322	FALSE	FALSE	0	0	1	1	none	9.32656297017e-05
S085	T322	FALSE	FALSE	0	0	1	1	none	0.0001209936351191
S087	T322	FALSE	FALSE	0	0	1	1	none	0.0001331336137105
S093	T322	FALSE	FALSE	0	0	1	1	none	0.0001066255842155
S097	T322	FALSE	FALSE	0	0	1	1	none	9.80254440489e-05
S102	T322	FALSE	FALSE	0	0	1	1	none	0.0001343581434531
S106	T322	FALSE	FALSE	0	0	1	1	none	9.45425813122e-05
S130	T322	FALSE	FALSE	0	0	1	1	none	0.0001325607855136
T009	T322	FALSE	FALSE	0	0	1	1	none	0.0001009549691519
T010	T322	FALSE	FALSE	0	0	1	1	none	0.0001011325990495
T013	T322	FALSE	FALSE	0	0	1	1	none	1.48469160828e-05
T014	T322	FALSE	FALSE	0	0	1	1	none	9.31167775683999e-05
T020	T322	FALSE	FALSE	0	0	1	1	none	2.29493974957e-05
T021	T322	FALSE	FALSE	0	0	1	1	none	0.0001010066445137
T028	T322	FALSE	FALSE	0	0	1	1	none	6.73679650357e-05
T035a	T322	FALSE	FALSE	0	0	1	1	none	0.0001344317578135
T035b	T322	FALSE	FALSE	0	0	1	1	none	0.0001010066445137
T040	T322	FALSE	FALSE	0	0	1	1	none	9.55317549453e-05
T056	T322	FALSE	FALSE	0	0	1	1	none	0.0001027857773291
T059	T322	FALSE	FALSE	0	0	1	1	none	0.0001400378249509
T065	T322	FALSE	FALSE	0	0	1	1	none	1.84841458844e-05
T069	T322	FALSE	FALSE	0	0	1	1	none	0.0001444264353125
T073	T322	FALSE	FALSE	0	0	1	1	none	0.0001003963751213
T075	T322	FALSE	FALSE	0	0	1	1	none	8.02879713357e-05
T077	T322	FALSE	FALSE	0	0	1	1	none	0.0001010066445137
T087	T322	FALSE	FALSE	0	0	1	1	none	0.0001030018030573
T095	T322	FALSE	FALSE	0	0	1	1	none	0.0001328246488951
T099a	T322	FALSE	FALSE	0	0	1	1	none	0.0001330284916605
T102	T322	FALSE	FALSE	0	0	1	1	none	0.000134057398318
T104	T322	FALSE	FALSE	0	0	1	1	none	6.36658911741e-05
T105	T322	FALSE	FALSE	0	0	1	1	none	1.97046846692e-05
T107	T322	FALSE	FALSE	0	0	1	1	none	0.0001380142422456
T126	T322	FALSE	FALSE	0	0	1	1	none	0.0001502848096435
T156	T322	FALSE	FALSE	0	0	1	1	none	2.28489635613e-05
T159a	T322	FALSE	FALSE	0	0	1	1	none	0.000101246797509
T182	T322	FALSE	FALSE	0	0	1	1	none	2.44485616865e-05
T188	T322	FALSE	FALSE	0	0	1	1	none	6.48389431557e-05
T192	T322	FALSE	FALSE	0	0	1	1	none	0.0001557772341751
T223	T322	FALSE	FALSE	0	0	1	1	none	2.44485616865e-05
T225	T322	FALSE	FALSE	0	0	1	1	none	3.13927350549e-05
T230	T322	FALSE	FALSE	0	0	1	1	none	0.0001014358945009
T232	T322	FALSE	FALSE	0	0	1	1	none	0.0001487621681453
T241	T322	FALSE	FALSE	0	0	1	1	none	1.33655085398e-05
T270	T322	FALSE	FALSE	0	0	1	1	none	0.0001510724302987
T271b	T322	FALSE	FALSE	0	0	1	1	none	3.20030044473e-05
T301	T322	FALSE	FALSE	0	0	1	1	none	0.0001592124470464
T303	T322	FALSE	FALSE	0	0	1	1	none	0.000164175476105
S002	T327b	FALSE	FALSE	0	0	1	1	none	0.0001208771487047
S007	T327b	FALSE	FALSE	0	0	1	1	none	0.000118617840061
S021	T327b	FALSE	FALSE	0	0	1	1	none	0.000123028822992
S024	T327b	FALSE	FALSE	0	0	1	1	none	0.0001230233548418
S025	T327b	FALSE	FALSE	0	0	1	1	none	0.0001329265762826
S026	T327b	FALSE	FALSE	0	0	1	1	none	0.0001220371793669
S038	T327b	FALSE	FALSE	0	0	1	1	none	0.0001154752241475
S039	T327b	FALSE	FALSE	0	0	1	1	none	0.00012280936203
S040	T327b	FALSE	FALSE	0	0	1	1	none	4.05656658578e-05
S042	T327b	FALSE	FALSE	0	0	1	1	none	0.0001231281951678
S071	T327b	FALSE	FALSE	0	0	1	1	none	2.05941929206e-05
S078	T327b	FALSE	FALSE	0	0	1	1	none	0.0001239983380636
S081	T327b	FALSE	FALSE	0	0	1	1	none	0.0001236336242342
S085	T327b	FALSE	FALSE	0	0	1	1	none	5.11812006916e-05
S087	T327b	FALSE	FALSE	0	0	1	1	none	6.3321179283e-05
S093	T327b	FALSE	FALSE	0	0	1	1	none	2.792267758e-05
S097	T327b	FALSE	FALSE	0	0	1	1	none	0.0001283934385814
S102	T327b	FALSE	FALSE	0	0	1	1	none	4.22188062836e-05
S106	T327b	FALSE	FALSE	0	0	1	1	none	0.0001249105758447
S130	T327b	FALSE	FALSE	0	0	1	1	none	6.27483510861e-05
T009	T327b	FALSE	FALSE	0	0	1	1	none	0.0001313229636844
T010	T327b	FALSE	FALSE	0	0	1	1	none	0.000131500593582
T013	T327b	FALSE	FALSE	0	0	1	1	none	0.0001255068829075
T014	T327b	FALSE	FALSE	0	0	1	1	none	0.0001234847721009
T020	T327b	FALSE	FALSE	0	0	1	1	none	0.0001180782667538
T021	T327b	FALSE	FALSE	0	0	1	1	none	0.0001313746390462
T028	T327b	FALSE	FALSE	0	0	1	1	none	0.000117791493509
T035a	T327b	FALSE	FALSE	0	0	1	1	none	6.4619323386e-05
T035b	T327b	FALSE	FALSE	0	0	1	1	none	0.0001313746390462
T040	T327b	FALSE	FALSE	0	0	1	1	none	0.0001258997494778
T056	T327b	FALSE	FALSE	0	0	1	1	none	0.0001331537718616
T059	T327b	FALSE	FALSE	0	0	1	1	none	4.78984877814e-05
T065	T327b	FALSE	FALSE	0	0	1	1	none	0.0001160641159111
T069	T327b	FALSE	FALSE	0	0	1	1	none	4.65158400162e-05
T073	T327b	FALSE	FALSE	0	0	1	1	none	0.0001307643696538
T075	T327b	FALSE	FALSE	0	0	1	1	none	0.000111876504653
T077	T327b	FALSE	FALSE	0	0	1	1	none	0.0001313746390462
T087	T327b	FALSE	FALSE	0	0	1	1	none	0.0001333697975898
T095	T327b	FALSE	FALSE	0	0	1	1	none	6.30122144676e-05
T099a	T327b	FALSE	FALSE	0	0	1	1	none	6.3216057233e-05
T102	T327b	FALSE	FALSE	0	0	1	1	none	6.42449638905e-05
T104	T327b	FALSE	FALSE	0	0	1	1	none	0.0001140894196474
T105	T327b	FALSE	FALSE	0	0	1	1	none	0.0001172846546959
T107	T327b	FALSE	FALSE	0	0	1	1	none	6.82018078181e-05
T126	T327b	FALSE	FALSE	0	0	1	1	none	5.23742143472e-05
T156	T327b	FALSE	FALSE	0	0	1	1	none	0.0001167572940346
T159a	T327b	FALSE	FALSE	0	0	1	1	none	0.0001316147920415
T182	T327b	FALSE	FALSE	0	0	1	1	none	0.0001183568921598
T188	T327b	FALSE	FALSE	0	0	1	1	none	0.000115262471629
T192	T327b	FALSE	FALSE	0	0	1	1	none	5.78666388788e-05
T223	T327b	FALSE	FALSE	0	0	1	1	none	0.0001183568921598
T225	T327b	FALSE	FALSE	0	0	1	1	none	0.0001253010655282
T230	T327b	FALSE	FALSE	0	0	1	1	none	0.0001318038890334
T232	T327b	FALSE	FALSE	0	0	1	1	none	5.0851572849e-05
T241	T327b	FALSE	FALSE	0	0	1	1	none	0.0001447746347061
T270	T327b	FALSE	FALSE	0	0	1	1	none	5.31618350024e-05
T271b	T327b	FALSE	FALSE	0	0	1	1	none	0.0001259113349206
T301	T327b	FALSE	FALSE	0	0	1	1	none	6.13018517501e-05
T303	T327b	FALSE	FALSE	0	0	1	1	none	6.62648808087e-05
T322	T327b	FALSE	FALSE	0	0	1	1	none	0.0001333277230107
S002	T330	TRUE	TRUE	0	0	1	1	none	0.0001190463405275
S007	T330	TRUE	TRUE	0	0	1	1	none	0.0001167870318838
S021	T330	TRUE	TRUE	0	0	1	1	none	0.0001211980148148
S024	T330	TRUE	TRUE	0	0	1	1	none	0.0001211925466646
S025	T330	TRUE	TRUE	0	0	1	1	none	0.0001310957681054
S026	T330	TRUE	TRUE	0	0	1	1	none	0.0001202063711897
S038	T330	TRUE	TRUE	0	0	1	1	none	0.0001136444159703
S039	T330	TRUE	TRUE	0	0	1	1	none	0.0001209785538528
S040	T330	TRUE	TRUE	0	0	1	1	none	3.87348576806e-05
S042	T330	TRUE	TRUE	0	0	1	1	none	0.0001212973869906
S071	T330	TRUE	TRUE	0	0	1	1	none	1.87633847434e-05
S078	T330	TRUE	TRUE	0	0	1	1	none	0.0001221675298864
S081	T330	TRUE	TRUE	0	0	1	1	none	0.000121802816057
S085	T330	TRUE	TRUE	0	0	1	1	none	4.93503925144e-05
S087	T330	TRUE	TRUE	0	0	1	1	none	6.14903711058e-05
S093	T330	TRUE	TRUE	0	0	1	1	none	2.60918694028e-05
S097	T330	TRUE	TRUE	0	0	1	1	none	0.0001265626304042
S102	T330	TRUE	TRUE	0	0	1	1	none	4.03879981064e-05
S106	T330	TRUE	TRUE	0	0	1	1	none	0.0001230797676675
S130	T330	TRUE	TRUE	0	0	1	1	none	6.09175429089e-05
T009	T330	TRUE	TRUE	0	0	1	1	none	0.0001294921555072
T010	T330	TRUE	TRUE	0	0	1	1	none	0.0001296697854048
T013	T330	FALSE	FALSE	0	0	1	1	none	0.0001236760747303
T014	T330	TRUE	TRUE	0	0	1	1	none	0.0001216539639237
T020	T330	TRUE	TRUE	0	0	1	1	none	0.0001162474585766
T021	T330	TRUE	TRUE	0	0	1	1	none	0.000129543830869
T028	T330	TRUE	TRUE	0	0	1	1	none	0.0001159606853318
T035a	T330	TRUE	TRUE	0	0	1	1	none	6.27885152088e-05
T035b	T330	TRUE	TRUE	0	0	1	1	none	0.000129543830869
T040	T330	TRUE	TRUE	0	0	1	1	none	0.0001240689413006
T056	T330	FALSE	FALSE	0	0	1	1	none	0.0001313229636844
T059	T330	TRUE	TRUE	0	0	1	1	none	4.60676796042e-05
T065	T330	TRUE	TRUE	0	0	1	1	none	0.0001142333077339
T069	T330	TRUE	TRUE	0	0	1	1	none	4.4685031839e-05
T073	T330	TRUE	TRUE	0	0	1	1	none	0.0001289335614766
T075	T330	TRUE	TRUE	0	0	1	1	none	0.0001100456964758
T077	T330	TRUE	TRUE	0	0	1	1	none	0.000129543830869
T087	T330	TRUE	TRUE	0	0	1	1	none	0.0001315389894126
T095	T330	TRUE	TRUE	0	0	1	1	none	6.11814062904e-05
T099a	T330	TRUE	TRUE	0	0	1	1	none	6.13852490558e-05
T102	T330	FALSE	FALSE	0	0	1	1	none	6.24141557133e-05
T104	T330	FALSE	FALSE	0	0	1	1	none	0.0001122586114702
T105	T330	FALSE	FALSE	0	0	1	1	none	0.0001154538465187
T107	T330	FALSE	FALSE	0	0	1	1	none	6.63709996409e-05
T126	T330	TRUE	TRUE	0	0	1	1	none	5.054340617e-05
T156	T330	TRUE	TRUE	0	0	1	1	none	0.0001149264858574
T159a	T330	TRUE	TRUE	0	0	1	1	none	0.0001297839838643
T182	T330	FALSE	FALSE	0	0	1	1	none	0.0001165260839826
T188	T330	TRUE	TRUE	0	0	1	1	none	0.0001134316634518
T192	T330	FALSE	FALSE	0	0	1	1	none	5.60358307016e-05
T223	T330	FALSE	FALSE	0	0	1	1	none	0.0001165260839826
T225	T330	FALSE	FALSE	0	0	1	1	none	0.000123470257351
T230	T330	TRUE	TRUE	0	0	1	1	none	0.0001299730808562
T232	T330	TRUE	TRUE	0	0	1	1	none	4.90207646718e-05
T241	T330	FALSE	FALSE	0	0	1	1	none	0.0001429438265289
T270	T330	FALSE	FALSE	0	0	1	1	none	5.13310268252e-05
T271b	T330	FALSE	FALSE	0	0	1	1	none	0.0001240805267434
T301	T330	FALSE	FALSE	0	0	1	1	none	5.94710435729e-05
T303	T330	FALSE	FALSE	0	0	1	1	none	6.44340726315e-05
T322	T330	FALSE	FALSE	0	0	1	1	none	0.0001314969148335
T327b	T330	TRUE	TRUE	0	1	1	1	desc	6.102693924e-07
S002	T335	FALSE	FALSE	0	0	1	1	none	0.0001471208279905
S007	T335	FALSE	FALSE	0	0	1	1	none	0.0001448615193468
S021	T335	FALSE	FALSE	0	0	1	1	none	0.0001492725022778
S024	T335	FALSE	FALSE	0	0	1	1	none	0.0001492670341276
S025	T335	FALSE	FALSE	0	0	1	1	none	0.0001591702555684
S026	T335	FALSE	FALSE	0	0	1	1	none	0.0001482808586527
S038	T335	FALSE	FALSE	0	0	1	1	none	0.0001417189034333
S039	T335	FALSE	FALSE	0	0	1	1	none	0.0001490530413158
S040	T335	FALSE	FALSE	0	0	1	1	none	6.68093451436e-05
S042	T335	FALSE	FALSE	0	0	1	1	none	0.0001493718744536
S071	T335	FALSE	FALSE	0	0	1	1	none	4.68378722064e-05
S078	T335	FALSE	FALSE	0	0	1	1	none	0.0001502420173494
S081	T335	FALSE	FALSE	0	0	1	1	none	0.00014987730352
S085	T335	FALSE	FALSE	0	0	1	1	none	7.74248799774e-05
S087	T335	FALSE	FALSE	0	0	1	1	none	8.95648585688e-05
S093	T335	FALSE	FALSE	0	0	1	1	none	5.41663568658e-05
S097	T335	FALSE	FALSE	0	0	1	1	none	0.0001546371178672
S102	T335	FALSE	FALSE	0	0	1	1	none	6.84624855694e-05
S106	T335	FALSE	FALSE	0	0	1	1	none	0.0001511542551305
S130	T335	FALSE	FALSE	0	0	1	1	none	8.89920303719e-05
T009	T335	FALSE	FALSE	0	0	1	1	none	0.0001575666429702
T010	T335	FALSE	FALSE	0	0	1	1	none	0.0001577442728678
T013	T335	FALSE	FALSE	0	0	1	1	none	0.0001517505621933
T014	T335	FALSE	FALSE	0	0	1	1	none	0.0001497284513867
T020	T335	FALSE	FALSE	0	0	1	1	none	0.0001443219460396
T021	T335	FALSE	FALSE	0	0	1	1	none	0.000157618318332
T028	T335	FALSE	FALSE	0	0	1	1	none	0.0001440351727948
T035a	T335	FALSE	FALSE	0	0	1	1	none	9.08630026718e-05
T035b	T335	FALSE	FALSE	0	0	1	1	none	0.000157618318332
T040	T335	FALSE	FALSE	0	0	1	1	none	0.0001521434287636
T056	T335	FALSE	FALSE	0	0	1	1	none	0.0001593974511474
T059	T335	FALSE	FALSE	0	0	1	1	none	7.41421670672e-05
T065	T335	FALSE	FALSE	0	0	1	1	none	0.0001423077951969
T069	T335	FALSE	FALSE	0	0	1	1	none	6.6875622444e-05
T073	T335	FALSE	FALSE	0	0	1	1	none	0.0001570080489396
T075	T335	FALSE	FALSE	0	0	1	1	none	0.0001381201839388
T077	T335	FALSE	FALSE	0	0	1	1	none	0.000157618318332
T087	T335	FALSE	FALSE	0	0	1	1	none	0.0001596134768756
T095	T335	FALSE	FALSE	0	0	1	1	none	8.92558937534e-05
T099a	T335	FALSE	FALSE	0	0	1	1	none	8.94597365188e-05
T102	T335	FALSE	FALSE	0	0	1	1	none	9.04886431763e-05
T104	T335	FALSE	FALSE	0	0	1	1	none	0.0001403330989332
T105	T335	FALSE	FALSE	0	0	1	1	none	0.0001435283339817
T107	T335	FALSE	FALSE	0	0	1	1	none	9.44454871039e-05
T126	T335	TRUE	TRUE	1	0	1	1	anc	6.102693924e-07
T156	T335	FALSE	FALSE	0	0	1	1	none	0.0001430009733204
T159a	T335	FALSE	FALSE	0	0	1	1	none	0.0001578584713273
T182	T335	FALSE	FALSE	0	0	1	1	none	0.0001446005714456
T188	T335	FALSE	FALSE	0	0	1	1	none	0.0001415061509148
T192	T335	FALSE	FALSE	0	0	1	1	none	1.35584783998e-05
T223	T335	FALSE	FALSE	0	0	1	1	none	0.0001446005714456
T225	T335	FALSE	FALSE	0	0	1	1	none	0.000151544744814
T230	T335	FALSE	FALSE	0	0	1	1	none	0.0001580475683192
T232	T335	FALSE	FALSE	0	0	1	1	none	1.24169884768e-05
T241	T335	FALSE	FALSE	0	0	1	1	none	0.0001710183139919
T270	T335	FALSE	FALSE	0	0	1	1	none	1.47272506302e-05
T271b	T335	FALSE	FALSE	0	0	1	1	none	0.0001521550142064
T301	T335	FALSE	FALSE	0	0	1	1	none	1.21115361319e-05
T303	T335	FALSE	FALSE	0	0	1	1	none	1.70745651905e-05
T322	T335	FALSE	FALSE	0	0	1	1	none	0.0001595714022965
T327b	T335	FALSE	FALSE	0	0	1	1	none	6.16608070002e-05
T330	T335	FALSE	FALSE	0	0	1	1	none	5.9829998823e-05
S002	T341	TRUE	TRUE	0	0	1	1	none	1.26531004734e-05
S007	T341	TRUE	TRUE	0	0	1	1	none	7.69645745897e-05
S021	T341	TRUE	TRUE	0	0	1	1	none	1.48047747607e-05
S024	T341	TRUE	TRUE	0	0	1	1	none	1.47993066105e-05
S025	T341	TRUE	TRUE	0	0	1	1	none	2.05408148093e-05
S026	T341	TRUE	TRUE	0	0	1	1	none	2.995570079e-06
S038	T341	TRUE	TRUE	0	0	1	1	none	7.38219586762e-05
S039	T341	TRUE	TRUE	0	0	1	1	none	1.45853137987e-05
S040	T341	TRUE	TRUE	0	0	1	1	none	0.0001214197320885
S042	T341	TRUE	TRUE	0	0	1	1	none	1.49041469365e-05
S071	T341	TRUE	TRUE	0	0	1	1	none	0.0001026687979361
S078	T341	TRUE	TRUE	0	0	1	1	none	1.57742898323e-05
S081	T341	TRUE	TRUE	0	0	1	1	none	1.54095760029e-05
S085	T341	TRUE	TRUE	0	0	1	1	none	0.0001097083641803
S087	T341	TRUE	TRUE	0	0	1	1	none	0.0001218483427717
S093	T341	TRUE	TRUE	0	0	1	1	none	9.53403132767e-05
S097	T341	TRUE	TRUE	0	0	1	1	none	1.60076771081e-05
S102	T341	TRUE	TRUE	0	0	1	1	none	0.0001230728725143
S106	T341	TRUE	TRUE	0	0	1	1	none	1.66865276134e-05
S130	T341	TRUE	TRUE	0	0	1	1	none	0.0001212755145748
T009	T341	TRUE	TRUE	0	0	1	1	none	1.38049406611e-05
T010	T341	TRUE	TRUE	0	0	1	1	none	1.39825705587e-05
T013	T341	FALSE	FALSE	0	0	1	1	none	8.38536174362e-05
T014	T341	TRUE	TRUE	0	0	1	1	none	1.52607238696e-05
T020	T341	TRUE	TRUE	0	0	1	1	none	7.64250012825e-05
T021	T341	TRUE	TRUE	0	0	1	1	none	1.38566160229e-05
T028	T341	TRUE	TRUE	0	0	1	1	none	7.61382280377e-05
T035a	T341	TRUE	TRUE	0	0	1	1	none	0.0001231464868747
T035b	T341	TRUE	TRUE	0	0	1	1	none	1.38566160229e-05
T040	T341	TRUE	TRUE	0	0	1	1	none	1.76757012465e-05
T056	T341	FALSE	FALSE	0	0	1	1	none	1.56357488383e-05
T059	T341	TRUE	TRUE	0	0	1	1	none	0.0001287525540121
T065	T341	TRUE	TRUE	0	0	1	1	none	7.44108504398e-05
T069	T341	TRUE	TRUE	0	0	1	1	none	0.0001331411643737
T073	T341	TRUE	TRUE	0	0	1	1	none	1.32463466305e-05
T075	T341	TRUE	TRUE	0	0	1	1	none	7.02232391817e-05
T077	T341	TRUE	TRUE	0	0	1	1	none	1.38566160229e-05
T087	T341	TRUE	TRUE	0	0	1	1	none	1.58517745665e-05
T095	T341	TRUE	TRUE	0	0	1	1	none	0.0001215393779563
T099a	T341	TRUE	TRUE	0	0	1	1	none	0.0001217432207217
T102	T341	FALSE	FALSE	0	0	1	1	none	0.0001227721273792
T104	T341	FALSE	FALSE	0	0	1	1	none	7.24361541761e-05
T105	T341	FALSE	FALSE	0	0	1	1	none	7.56313892246e-05
T107	T341	FALSE	FALSE	0	0	1	1	none	0.0001267289713068
T126	T341	TRUE	TRUE	0	0	1	1	none	0.0001389995387047
T156	T341	TRUE	TRUE	0	0	1	1	none	7.51040285633e-05
[truncated: 1,161 more rows]
