# Supplementary material for: Improved characterisation of MRSA transmission using within-host bacterial sequence diversity
Source: eLife. 2019 Oct 8;8:e46402. doi: 10.7554/eLife.46402 (PMC6954020; doi:10.7554/eLife.46402)
Supplement: Figure 9—source data 1. [file elife-46402-fig9-data1.zip › Figure 9-source data 1/classifications/Classification_Posterior_ds_10percol_81.csv]

host.1	host.2	adjacent	contiguous	paths12	paths21	nodes1	nodes2	path.classification	min.distance.between.subgraphs
S002	S007	TRUE	TRUE	0	0	1	1	none	6.05442422639e-05
S002	S021	TRUE	TRUE	0	0	1	1	none	1.15019349003e-05
S007	S021	TRUE	TRUE	0	0	1	1	none	5.99447038024e-05
S002	S024	TRUE	TRUE	0	0	1	1	none	1.2107022648e-05
S007	S024	TRUE	TRUE	0	0	1	1	none	6.05497915501e-05
S021	S024	TRUE	TRUE	0	0	1	1	none	3.0254387385e-06
S002	S025	TRUE	TRUE	0	0	1	1	none	1.93947625699e-05
S007	S025	TRUE	TRUE	0	0	1	1	none	6.4496264616e-05
S021	S025	TRUE	TRUE	0	0	1	1	none	1.87952241084e-05
S024	S025	TRUE	TRUE	0	0	1	1	none	1.94003118561e-05
S002	S026	TRUE	TRUE	0	0	1	1	none	1.3067131376e-05
S007	S026	TRUE	TRUE	0	0	1	1	none	5.81686334221e-05
S021	S026	TRUE	TRUE	0	0	1	1	none	1.24675929145e-05
S024	S026	TRUE	TRUE	0	0	1	1	none	1.30726806622e-05
S025	S026	TRUE	TRUE	0	0	1	1	none	1.34125905541e-05
S002	S038	TRUE	TRUE	0	0	1	1	none	5.67566851923e-05
S007	S038	TRUE	TRUE	0	0	1	1	none	4.73323006684e-05
S021	S038	TRUE	TRUE	0	0	1	1	none	5.61571467308e-05
S024	S038	TRUE	TRUE	0	0	1	1	none	5.67622344785e-05
S025	S038	TRUE	TRUE	0	0	1	1	none	6.07087075444e-05
S026	S038	TRUE	TRUE	0	0	1	1	none	5.43810763505e-05
S002	S039	TRUE	TRUE	0	0	1	1	none	1.30551206766e-05
S007	S039	TRUE	TRUE	0	0	1	1	none	6.14978895787e-05
S021	S039	TRUE	TRUE	0	0	1	1	none	2.7633612717e-06
S024	S039	TRUE	TRUE	0	0	1	1	none	4.5786245148e-06
S025	S039	TRUE	TRUE	0	0	1	1	none	2.03484098847e-05
S026	S039	TRUE	TRUE	0	0	1	1	none	1.40207786908e-05
S038	S039	TRUE	TRUE	0	0	1	1	none	5.77103325071e-05
S002	S040	TRUE	TRUE	0	0	1	1	none	0.0001073497073697
S007	S040	TRUE	TRUE	0	0	1	1	none	0.0001087901820358
S021	S040	TRUE	TRUE	0	0	1	1	none	0.0001067501689082
S024	S040	TRUE	TRUE	0	0	1	1	none	0.0001073552566559
S025	S040	TRUE	TRUE	0	0	1	1	none	0.0001113017297218
S026	S040	TRUE	TRUE	0	0	1	1	none	0.0001049740985279
S038	S040	TRUE	TRUE	0	0	1	1	none	0.0001050026249642
S039	S040	TRUE	TRUE	0	0	1	1	none	0.0001083033546845
S002	S042	TRUE	TRUE	0	0	1	1	none	1.2107022648e-05
S007	S042	TRUE	TRUE	0	0	1	1	none	6.05497915501e-05
S021	S042	TRUE	TRUE	0	0	1	1	none	3.0254387385e-06
S024	S042	TRUE	TRUE	0	0	1	1	none	2.4203509908e-06
S025	S042	TRUE	TRUE	0	0	1	1	none	1.94003118561e-05
S026	S042	TRUE	TRUE	0	0	1	1	none	1.30726806622e-05
S038	S042	TRUE	TRUE	0	0	1	1	none	5.67622344785e-05
S039	S042	TRUE	TRUE	0	0	1	1	none	4.5786245148e-06
S040	S042	TRUE	TRUE	0	0	1	1	none	0.0001073552566559
S002	S071	TRUE	TRUE	0	0	1	1	none	0.0001048499995073
S007	S071	TRUE	TRUE	0	0	1	1	none	0.0001062904741734
S021	S071	TRUE	TRUE	0	0	1	1	none	0.0001042504610458
S024	S071	TRUE	TRUE	0	0	1	1	none	0.0001048555487935
S025	S071	TRUE	TRUE	0	0	1	1	none	0.0001088020218594
S026	S071	TRUE	TRUE	0	0	1	1	none	0.0001024743906655
S038	S071	TRUE	TRUE	0	0	1	1	none	0.0001025029171018
S039	S071	TRUE	TRUE	0	0	1	1	none	0.0001058036468221
S040	S071	TRUE	TRUE	0	0	1	1	none	1.71774411638e-05
S042	S071	TRUE	TRUE	0	0	1	1	none	0.0001048555487935
S002	S078	TRUE	TRUE	0	0	1	1	none	1.08188512059e-05
S007	S078	TRUE	TRUE	0	0	1	1	none	5.9261620108e-05
S021	S078	TRUE	TRUE	0	0	1	1	none	3.5021071184e-06
S024	S078	TRUE	TRUE	0	0	1	1	none	4.1071948661e-06
S025	S078	TRUE	TRUE	0	0	1	1	none	1.8112140414e-05
S026	S078	TRUE	TRUE	0	0	1	1	none	1.17845092201e-05
S038	S078	TRUE	TRUE	0	0	1	1	none	5.54740630364e-05
S039	S078	TRUE	TRUE	0	0	1	1	none	5.0552928947e-06
S040	S078	TRUE	TRUE	0	0	1	1	none	0.0001060670852138
S042	S078	TRUE	TRUE	0	0	1	1	none	4.1071948661e-06
S071	S078	TRUE	TRUE	0	0	1	1	none	0.0001035673773514
S002	S081	TRUE	TRUE	0	0	1	1	none	1.27121103957e-05
S007	S081	TRUE	TRUE	0	0	1	1	none	6.11548792978e-05
S021	S081	TRUE	TRUE	0	0	1	1	none	3.6305264862e-06
S024	S081	TRUE	TRUE	0	0	1	1	none	1.8152632431e-06
S025	S081	TRUE	TRUE	0	0	1	1	none	2.00053996038e-05
S026	S081	TRUE	TRUE	0	0	1	1	none	1.36777684099e-05
S038	S081	TRUE	TRUE	0	0	1	1	none	5.73673222262e-05
S039	S081	TRUE	TRUE	0	0	1	1	none	5.1837122625e-06
S040	S081	TRUE	TRUE	0	0	1	1	none	0.0001079603444036
S042	S081	TRUE	TRUE	0	0	1	1	none	3.0254387385e-06
S071	S081	TRUE	TRUE	0	0	1	1	none	0.0001054606365412
S078	S081	TRUE	TRUE	0	0	1	1	none	4.7122826138e-06
S002	S085	TRUE	TRUE	0	0	1	1	none	0.0001057172732656
S007	S085	TRUE	TRUE	0	0	1	1	none	0.0001071577479317
S021	S085	TRUE	TRUE	0	0	1	1	none	0.0001051177348041
S024	S085	TRUE	TRUE	0	0	1	1	none	0.0001057228225518
S025	S085	TRUE	TRUE	0	0	1	1	none	0.0001096692956177
S026	S085	TRUE	TRUE	0	0	1	1	none	0.0001033416644238
S038	S085	TRUE	TRUE	0	0	1	1	none	0.0001033701908601
S039	S085	TRUE	TRUE	0	0	1	1	none	0.0001066709205804
S040	S085	TRUE	TRUE	0	0	1	1	none	4.45422102421e-05
S042	S085	TRUE	TRUE	0	0	1	1	none	0.0001057228225518
S071	S085	TRUE	TRUE	0	0	1	1	none	4.20425023797e-05
S078	S085	TRUE	TRUE	0	0	1	1	none	0.0001044346511097
S081	S085	TRUE	TRUE	0	0	1	1	none	0.0001063279102995
S002	S087	TRUE	TRUE	0	0	1	1	none	0.0001216398639947
S007	S087	TRUE	TRUE	0	0	1	1	none	0.0001230803386608
S021	S087	TRUE	TRUE	0	0	1	1	none	0.0001210403255332
S024	S087	TRUE	TRUE	0	0	1	1	none	0.0001216454132809
S025	S087	TRUE	TRUE	0	0	1	1	none	0.0001255918863468
S026	S087	TRUE	TRUE	0	0	1	1	none	0.0001192642551529
S038	S087	TRUE	TRUE	0	0	1	1	none	0.0001192927815892
S039	S087	TRUE	TRUE	0	0	1	1	none	0.0001225935113095
S040	S087	TRUE	TRUE	0	0	1	1	none	6.04648009712e-05
S042	S087	TRUE	TRUE	0	0	1	1	none	0.0001216454132809
S071	S087	TRUE	TRUE	0	0	1	1	none	5.79650931088e-05
S078	S087	TRUE	TRUE	0	0	1	1	none	0.0001203572418388
S081	S087	TRUE	TRUE	0	0	1	1	none	0.0001222505010286
S085	S087	TRUE	TRUE	0	0	1	1	none	3.05659755971e-05
S002	S093	TRUE	TRUE	0	0	1	1	none	8.88090603893e-05
S007	S093	TRUE	TRUE	0	0	1	1	none	9.02495350554e-05
S021	S093	TRUE	TRUE	0	0	1	1	none	8.82095219278e-05
S024	S093	TRUE	TRUE	0	0	1	1	none	8.88146096755e-05
S025	S093	TRUE	TRUE	0	0	1	1	none	9.27610827414e-05
S026	S093	TRUE	TRUE	0	0	1	1	none	8.64334515475e-05
S038	S093	TRUE	TRUE	0	0	1	1	none	8.64619779838e-05
S039	S093	TRUE	TRUE	0	0	1	1	none	8.97627077041e-05
S040	S093	TRUE	TRUE	0	0	1	1	none	2.76339973658e-05
S042	S093	TRUE	TRUE	0	0	1	1	none	8.88146096755e-05
S071	S093	TRUE	TRUE	0	0	1	1	none	2.51342895034e-05
S078	S093	TRUE	TRUE	0	0	1	1	none	8.75264382334e-05
S081	S093	TRUE	TRUE	0	0	1	1	none	8.94196974232e-05
S085	S093	TRUE	TRUE	0	0	1	1	none	1.81183883717e-05
S087	S093	TRUE	TRUE	0	0	1	1	none	3.40409791008e-05
S002	S097	TRUE	TRUE	0	0	1	1	none	1.75545680159e-05
S007	S097	TRUE	TRUE	0	0	1	1	none	6.2656070062e-05
S021	S097	TRUE	TRUE	0	0	1	1	none	1.69550295544e-05
S024	S097	TRUE	TRUE	0	0	1	1	none	1.75601173021e-05
S025	S097	TRUE	TRUE	0	0	1	1	none	7.380859168e-06
S026	S097	TRUE	TRUE	0	0	1	1	none	1.15723960001e-05
S038	S097	TRUE	TRUE	0	0	1	1	none	5.88685129904e-05
S039	S097	TRUE	TRUE	0	0	1	1	none	1.85082153307e-05
S040	S097	TRUE	TRUE	0	0	1	1	none	0.0001094615351678
S042	S097	TRUE	TRUE	0	0	1	1	none	1.75601173021e-05
S071	S097	TRUE	TRUE	0	0	1	1	none	0.0001069618273054
S078	S097	TRUE	TRUE	0	0	1	1	none	1.627194586e-05
S081	S097	TRUE	TRUE	0	0	1	1	none	1.81652050498e-05
S085	S097	TRUE	TRUE	0	0	1	1	none	0.0001078291010637
S087	S097	TRUE	TRUE	0	0	1	1	none	0.0001237516917928
S093	S097	TRUE	TRUE	0	0	1	1	none	9.09208881874e-05
S002	S102	TRUE	TRUE	0	0	1	1	none	0.0001098315392516
S007	S102	TRUE	TRUE	0	0	1	1	none	0.0001112720139177
S021	S102	TRUE	TRUE	0	0	1	1	none	0.0001092320007901
S024	S102	TRUE	TRUE	0	0	1	1	none	0.0001098370885378
S025	S102	TRUE	TRUE	0	0	1	1	none	0.0001137835616037
S026	S102	TRUE	TRUE	0	0	1	1	none	0.0001074559304098
S038	S102	TRUE	TRUE	0	0	1	1	none	0.0001074844568461
S039	S102	TRUE	TRUE	0	0	1	1	none	0.0001107851865664
S040	S102	TRUE	TRUE	0	0	1	1	none	6.1123583681e-06
S042	S102	TRUE	TRUE	0	0	1	1	none	0.0001098370885378
S071	S102	TRUE	TRUE	0	0	1	1	none	1.96592730457e-05
S078	S102	TRUE	TRUE	0	0	1	1	none	0.0001085489170957
S081	S102	TRUE	TRUE	0	0	1	1	none	0.0001104421762855
S085	S102	TRUE	TRUE	0	0	1	1	none	4.7024042124e-05
S087	S102	TRUE	TRUE	0	0	1	1	none	6.29466328531e-05
S093	S102	TRUE	TRUE	0	0	1	1	none	3.01158292477e-05
S097	S102	TRUE	TRUE	0	0	1	1	none	0.0001119433670497
S002	S106	TRUE	TRUE	0	0	1	1	none	8.902089333e-06
S007	S106	TRUE	TRUE	0	0	1	1	none	5.92312812929e-05
S021	S106	TRUE	TRUE	0	0	1	1	none	1.01889739293e-05
S024	S106	TRUE	TRUE	0	0	1	1	none	1.0794061677e-05
S025	S106	TRUE	TRUE	0	0	1	1	none	1.80818015989e-05
S026	S106	TRUE	TRUE	0	0	1	1	none	1.1754170405e-05
S038	S106	TRUE	TRUE	0	0	1	1	none	5.54437242213e-05
S039	S106	TRUE	TRUE	0	0	1	1	none	1.17421597056e-05
S040	S106	TRUE	TRUE	0	0	1	1	none	0.0001060367463987
S042	S106	TRUE	TRUE	0	0	1	1	none	1.0794061677e-05
S071	S106	TRUE	TRUE	0	0	1	1	none	0.0001035370385363
S078	S106	TRUE	TRUE	0	0	1	1	none	9.5058902349e-06
S081	S106	TRUE	TRUE	0	0	1	1	none	1.13991494247e-05
S085	S106	TRUE	TRUE	0	0	1	1	none	0.0001044043122946
S087	S106	TRUE	TRUE	0	0	1	1	none	0.0001203269030237
S093	S106	TRUE	TRUE	0	0	1	1	none	8.74960994183e-05
S097	S106	TRUE	TRUE	0	0	1	1	none	1.62416070449e-05
S102	S106	TRUE	TRUE	0	0	1	1	none	0.0001085185782806
S002	S130	TRUE	TRUE	0	0	1	1	none	0.0001226709023693
S007	S130	TRUE	TRUE	0	0	1	1	none	0.0001241113770354
S021	S130	TRUE	TRUE	0	0	1	1	none	0.0001220713639078
S024	S130	TRUE	TRUE	0	0	1	1	none	0.0001226764516555
S025	S130	TRUE	TRUE	0	0	1	1	none	0.0001266229247214
S026	S130	TRUE	TRUE	0	0	1	1	none	0.0001202952935275
S038	S130	TRUE	TRUE	0	0	1	1	none	0.0001203238199638
S039	S130	TRUE	TRUE	0	0	1	1	none	0.0001236245496841
S040	S130	TRUE	TRUE	0	0	1	1	none	6.14958393458e-05
S042	S130	TRUE	TRUE	0	0	1	1	none	0.0001226764516555
S071	S130	TRUE	TRUE	0	0	1	1	none	5.89961314834e-05
S078	S130	TRUE	TRUE	0	0	1	1	none	0.0001213882802134
S081	S130	TRUE	TRUE	0	0	1	1	none	0.0001232815394032
S085	S130	TRUE	TRUE	0	0	1	1	none	3.15970139717e-05
S087	S130	TRUE	TRUE	0	0	1	1	none	3.4513893654e-06
S093	S130	TRUE	TRUE	0	0	1	1	none	3.50720174754e-05
S097	S130	TRUE	TRUE	0	0	1	1	none	0.0001247827301674
S102	S130	TRUE	TRUE	0	0	1	1	none	6.39776712277e-05
S106	S130	TRUE	TRUE	0	0	1	1	none	0.0001213579413983
S002	T009	FALSE	FALSE	0	0	1	1	none	1.94086199002e-05
S007	T009	FALSE	FALSE	0	0	1	1	none	6.45101219463e-05
S021	T009	FALSE	FALSE	0	0	1	1	none	1.88090814387e-05
S024	T009	FALSE	FALSE	0	0	1	1	none	1.94141691864e-05
S025	T009	FALSE	FALSE	0	0	1	1	none	1.97540790783e-05
S026	T009	FALSE	FALSE	0	0	1	1	none	9.3968040204e-06
S038	T009	FALSE	FALSE	0	0	1	1	none	6.07225648747e-05
S039	T009	FALSE	FALSE	0	0	1	1	none	2.0362267215e-05
S040	T009	FALSE	FALSE	0	0	1	1	none	0.0001113155870521
S042	T009	FALSE	FALSE	0	0	1	1	none	1.94141691864e-05
S071	T009	FALSE	FALSE	0	0	1	1	none	0.0001088158791897
S078	T009	FALSE	FALSE	0	0	1	1	none	1.81259977443e-05
S081	T009	FALSE	FALSE	0	0	1	1	none	2.00192569341e-05
S085	T009	FALSE	FALSE	0	0	1	1	none	0.000109683152948
S087	T009	FALSE	FALSE	0	0	1	1	none	0.0001256057436771
S093	T009	FALSE	FALSE	0	0	1	1	none	9.27749400717e-05
S097	T009	FALSE	FALSE	0	0	1	1	none	1.79138845243e-05
S102	T009	FALSE	FALSE	0	0	1	1	none	0.000113797418934
S106	T009	FALSE	FALSE	0	0	1	1	none	1.80956589292e-05
S130	T009	FALSE	FALSE	0	0	1	1	none	0.0001266367820517
S002	T010	FALSE	FALSE	0	0	1	1	none	1.95790900336e-05
S007	T010	FALSE	FALSE	0	0	1	1	none	6.46805920797e-05
S021	T010	FALSE	FALSE	0	0	1	1	none	1.89795515721e-05
S024	T010	FALSE	FALSE	0	0	1	1	none	1.95846393198e-05
S025	T010	FALSE	FALSE	0	0	1	1	none	1.99245492117e-05
S026	T010	FALSE	FALSE	0	0	1	1	none	9.5672741538e-06
S038	T010	FALSE	FALSE	0	0	1	1	none	6.08930350081e-05
S039	T010	FALSE	FALSE	0	0	1	1	none	2.05327373484e-05
S040	T010	FALSE	FALSE	0	0	1	1	none	0.0001114860571855
S042	T010	FALSE	FALSE	0	0	1	1	none	1.95846393198e-05
S071	T010	FALSE	FALSE	0	0	1	1	none	0.0001089863493231
S078	T010	FALSE	FALSE	0	0	1	1	none	1.82964678777e-05
S081	T010	FALSE	FALSE	0	0	1	1	none	2.01897270675e-05
S085	T010	FALSE	FALSE	0	0	1	1	none	0.0001098536230814
S087	T010	FALSE	FALSE	0	0	1	1	none	0.0001257762138105
S093	T010	FALSE	FALSE	0	0	1	1	none	9.29454102051e-05
S097	T010	FALSE	FALSE	0	0	1	1	none	1.80843546577e-05
S102	T010	FALSE	FALSE	0	0	1	1	none	0.0001139678890674
S106	T010	FALSE	FALSE	0	0	1	1	none	1.82661290626e-05
S130	T010	FALSE	FALSE	0	0	1	1	none	0.0001268072521851
T009	T010	TRUE	TRUE	0	0	1	1	none	2.2498808574e-06
S002	T013	TRUE	TRUE	0	0	1	1	none	6.02297399697e-05
S007	T013	TRUE	TRUE	0	0	1	1	none	5.08053554458e-05
S021	T013	TRUE	TRUE	0	0	1	1	none	5.96302015082e-05
S024	T013	TRUE	TRUE	0	0	1	1	none	6.02352892559e-05
S025	T013	TRUE	TRUE	0	0	1	1	none	6.41817623218e-05
S026	T013	TRUE	TRUE	0	0	1	1	none	5.78541311279e-05
S038	T013	TRUE	TRUE	0	0	1	1	none	6.6998537588e-06
S039	T013	TRUE	TRUE	0	0	1	1	none	6.11833872845e-05
S040	T013	TRUE	TRUE	0	0	1	1	none	0.0001084756797416
S042	T013	TRUE	TRUE	0	0	1	1	none	6.02352892559e-05
S071	T013	TRUE	TRUE	0	0	1	1	none	0.0001059759718792
S078	T013	TRUE	TRUE	0	0	1	1	none	5.89471178138e-05
S081	T013	TRUE	TRUE	0	0	1	1	none	6.08403770036e-05
S085	T013	TRUE	TRUE	0	0	1	1	none	0.0001068432456375
S087	T013	TRUE	TRUE	0	0	1	1	none	0.0001227658363666
S093	T013	TRUE	TRUE	0	0	1	1	none	8.99350327612e-05
S097	T013	TRUE	TRUE	0	0	1	1	none	6.23415677678e-05
S102	T013	TRUE	TRUE	0	0	1	1	none	0.0001109575116235
S106	T013	TRUE	TRUE	0	0	1	1	none	5.89167789987e-05
S130	T013	TRUE	TRUE	0	0	1	1	none	0.0001237968747412
T009	T013	FALSE	FALSE	0	0	1	1	none	6.41956196521e-05
T010	T013	FALSE	FALSE	0	0	1	1	none	6.43660897855e-05
S002	T014	TRUE	TRUE	0	0	1	1	none	1.51133355343e-05
S007	T014	TRUE	TRUE	0	0	1	1	none	6.35561044364e-05
S021	T014	TRUE	TRUE	0	0	1	1	none	6.0317516248e-06
S024	T014	TRUE	TRUE	0	0	1	1	none	5.4266638771e-06
S025	T014	TRUE	TRUE	0	0	1	1	none	2.24066247424e-05
S026	T014	TRUE	TRUE	0	0	1	1	none	1.60789935485e-05
S038	T014	TRUE	TRUE	0	0	1	1	none	5.97685473648e-05
S039	T014	TRUE	TRUE	0	0	1	1	none	7.5849374011e-06
S040	T014	TRUE	TRUE	0	0	1	1	none	0.0001103615695422
S042	T014	TRUE	TRUE	0	0	1	1	none	4.2164883817e-06
S071	T014	TRUE	TRUE	0	0	1	1	none	0.0001078618616798
S078	T014	TRUE	TRUE	0	0	1	1	none	7.1135077524e-06
S081	T014	TRUE	TRUE	0	0	1	1	none	6.0317516248e-06
S085	T014	TRUE	TRUE	0	0	1	1	none	0.0001087291354381
S087	T014	TRUE	TRUE	0	0	1	1	none	0.0001246517261672
S093	T014	TRUE	TRUE	0	0	1	1	none	9.18209225618e-05
S097	T014	TRUE	TRUE	0	0	1	1	none	2.05664301884e-05
S102	T014	TRUE	TRUE	0	0	1	1	none	0.0001128434014241
S106	T014	TRUE	TRUE	0	0	1	1	none	1.38003745633e-05
S130	T014	TRUE	TRUE	0	0	1	1	none	0.0001256827645418
T009	T014	FALSE	FALSE	0	0	1	1	none	2.24204820727e-05
T010	T014	FALSE	FALSE	0	0	1	1	none	2.25909522061e-05
T013	T014	TRUE	TRUE	0	0	1	1	none	6.32416021422e-05
S002	T020	TRUE	TRUE	0	0	1	1	none	5.97437016813e-05
S007	T020	TRUE	TRUE	0	0	1	1	none	5.03193171574e-05
S021	T020	TRUE	TRUE	0	0	1	1	none	5.91441632198e-05
S024	T020	TRUE	TRUE	0	0	1	1	none	5.97492509675e-05
S025	T020	TRUE	TRUE	0	0	1	1	none	6.36957240334e-05
S026	T020	TRUE	TRUE	0	0	1	1	none	5.73680928395e-05
S038	T020	TRUE	TRUE	0	0	1	1	none	5.003639975e-06
S039	T020	TRUE	TRUE	0	0	1	1	none	6.06973489961e-05
S040	T020	TRUE	TRUE	0	0	1	1	none	0.0001079896414532
S042	T020	TRUE	TRUE	0	0	1	1	none	5.97492509675e-05
S071	T020	TRUE	TRUE	0	0	1	1	none	0.0001054899335908
S078	T020	TRUE	TRUE	0	0	1	1	none	5.84610795254e-05
S081	T020	TRUE	TRUE	0	0	1	1	none	6.03543387152e-05
S085	T020	TRUE	TRUE	0	0	1	1	none	0.0001063572073491
S087	T020	TRUE	TRUE	0	0	1	1	none	0.0001222797980782
S093	T020	TRUE	TRUE	0	0	1	1	none	8.94489944728e-05
S097	T020	TRUE	TRUE	0	0	1	1	none	6.18555294794e-05
S102	T020	TRUE	TRUE	0	0	1	1	none	0.0001104714733351
S106	T020	TRUE	TRUE	0	0	1	1	none	5.84307407103e-05
S130	T020	TRUE	TRUE	0	0	1	1	none	0.0001233108364528
T009	T020	FALSE	FALSE	0	0	1	1	none	6.37095813637e-05
T010	T020	FALSE	FALSE	0	0	1	1	none	6.38800514971e-05
T013	T020	TRUE	TRUE	0	0	1	1	none	9.6868702478e-06
T014	T020	TRUE	TRUE	0	0	1	1	none	6.27555638538e-05
S002	T021	FALSE	FALSE	0	0	1	1	none	2.19994410244e-05
S007	T021	FALSE	FALSE	0	0	1	1	none	6.71009430705e-05
S021	T021	FALSE	FALSE	0	0	1	1	none	2.13999025629e-05
S024	T021	FALSE	FALSE	0	0	1	1	none	2.20049903106e-05
S025	T021	FALSE	FALSE	0	0	1	1	none	2.23449002025e-05
S026	T021	FALSE	FALSE	0	0	1	1	none	1.19876251446e-05
S038	T021	FALSE	FALSE	0	0	1	1	none	6.33133859989e-05
S039	T021	FALSE	FALSE	0	0	1	1	none	2.29530883392e-05
S040	T021	FALSE	FALSE	0	0	1	1	none	0.0001139064081763
S042	T021	FALSE	FALSE	0	0	1	1	none	2.20049903106e-05
S071	T021	FALSE	FALSE	0	0	1	1	none	0.0001114067003139
S078	T021	FALSE	FALSE	0	0	1	1	none	2.07168188685e-05
S081	T021	FALSE	FALSE	0	0	1	1	none	2.26100780583e-05
S085	T021	FALSE	FALSE	0	0	1	1	none	0.0001122739740722
S087	T021	FALSE	FALSE	0	0	1	1	none	0.0001281965648013
S093	T021	FALSE	FALSE	0	0	1	1	none	9.53657611959e-05
S097	T021	FALSE	FALSE	0	0	1	1	none	2.05047056485e-05
S102	T021	FALSE	FALSE	0	0	1	1	none	0.0001163882400582
S106	T021	FALSE	FALSE	0	0	1	1	none	2.06864800534e-05
S130	T021	FALSE	FALSE	0	0	1	1	none	0.0001292276031759
T009	T021	TRUE	TRUE	0	0	1	1	none	4.6702318482e-06
T010	T021	TRUE	TRUE	0	0	1	1	none	3.6305264862e-06
T013	T021	FALSE	FALSE	0	0	1	1	none	6.67864407763e-05
T014	T021	FALSE	FALSE	0	0	1	1	none	2.50113031969e-05
T020	T021	FALSE	FALSE	0	0	1	1	none	6.63004024879e-05
S002	T028	TRUE	TRUE	0	0	1	1	none	6.13347848716e-05
S007	T028	TRUE	TRUE	0	0	1	1	none	3.83664453077e-05
S021	T028	TRUE	TRUE	0	0	1	1	none	6.07352464101e-05
S024	T028	TRUE	TRUE	0	0	1	1	none	6.13403341578e-05
S025	T028	TRUE	TRUE	0	0	1	1	none	6.52868072237e-05
S026	T028	TRUE	TRUE	0	0	1	1	none	5.89591760298e-05
S038	T028	TRUE	TRUE	0	0	1	1	none	4.81228432761e-05
S039	T028	TRUE	TRUE	0	0	1	1	none	6.22884321864e-05
S040	T028	TRUE	TRUE	0	0	1	1	none	0.0001095807246435
S042	T028	TRUE	TRUE	0	0	1	1	none	6.13403341578e-05
S071	T028	TRUE	TRUE	0	0	1	1	none	0.0001070810167811
S078	T028	TRUE	TRUE	0	0	1	1	none	6.00521627157e-05
S081	T028	TRUE	TRUE	0	0	1	1	none	6.19454219055e-05
S085	T028	TRUE	TRUE	0	0	1	1	none	0.0001079482905394
S087	T028	TRUE	TRUE	0	0	1	1	none	0.0001238708812685
S093	T028	TRUE	TRUE	0	0	1	1	none	9.10400776631e-05
S097	T028	TRUE	TRUE	0	0	1	1	none	6.34466126697e-05
S102	T028	TRUE	TRUE	0	0	1	1	none	0.0001120625565254
S106	T028	TRUE	TRUE	0	0	1	1	none	6.00218239006e-05
S130	T028	TRUE	TRUE	0	0	1	1	none	0.0001249019196431
T009	T028	FALSE	FALSE	0	0	1	1	none	6.5300664554e-05
T010	T028	FALSE	FALSE	0	0	1	1	none	6.54711346874e-05
T013	T028	TRUE	TRUE	0	0	1	1	none	5.15958980535e-05
T014	T028	TRUE	TRUE	0	0	1	1	none	6.43466470441e-05
T020	T028	TRUE	TRUE	0	0	1	1	none	5.11098597651e-05
T021	T028	FALSE	FALSE	0	0	1	1	none	6.78914856782e-05
S002	T035a	TRUE	TRUE	0	0	1	1	none	0.0001236275867123
S007	T035a	TRUE	TRUE	0	0	1	1	none	0.0001250680613784
S021	T035a	TRUE	TRUE	0	0	1	1	none	0.0001230280482508
S024	T035a	TRUE	TRUE	0	0	1	1	none	0.0001236331359985
S025	T035a	TRUE	TRUE	0	0	1	1	none	0.0001275796090644
S026	T035a	TRUE	TRUE	0	0	1	1	none	0.0001212519778705
S038	T035a	TRUE	TRUE	0	0	1	1	none	0.0001212805043068
S039	T035a	TRUE	TRUE	0	0	1	1	none	0.0001245812340271
S040	T035a	TRUE	TRUE	0	0	1	1	none	6.24525236888e-05
S042	T035a	TRUE	TRUE	0	0	1	1	none	0.0001236331359985
S071	T035a	TRUE	TRUE	0	0	1	1	none	5.99528158264e-05
S078	T035a	TRUE	TRUE	0	0	1	1	none	0.0001223449645564
S081	T035a	TRUE	TRUE	0	0	1	1	none	0.0001242382237462
S085	T035a	TRUE	TRUE	0	0	1	1	none	3.25536983147e-05
S087	T035a	TRUE	TRUE	0	0	1	1	none	5.6182492038e-06
S093	T035a	TRUE	TRUE	0	0	1	1	none	3.60287018184e-05
S097	T035a	TRUE	TRUE	0	0	1	1	none	0.0001257394145104
S102	T035a	TRUE	TRUE	0	0	1	1	none	6.49343555707e-05
S106	T035a	TRUE	TRUE	0	0	1	1	none	0.0001223146257413
S130	T035a	TRUE	TRUE	0	0	1	1	none	6.6492875784e-06
T009	T035a	FALSE	FALSE	0	0	1	1	none	0.0001275934663947
T010	T035a	FALSE	FALSE	0	0	1	1	none	0.0001277639365281
T013	T035a	TRUE	TRUE	0	0	1	1	none	0.0001247535590842
T014	T035a	TRUE	TRUE	0	0	1	1	none	0.0001266394488848
T020	T035a	TRUE	TRUE	0	0	1	1	none	0.0001242675207958
T021	T035a	FALSE	FALSE	0	0	1	1	none	0.0001301842875189
T028	T035a	TRUE	TRUE	0	0	1	1	none	0.0001258586039861
S002	T035b	FALSE	FALSE	0	0	1	1	none	1.8870241241e-05
S007	T035b	FALSE	FALSE	0	0	1	1	none	6.39717432871e-05
S021	T035b	FALSE	FALSE	0	0	1	1	none	1.82707027795e-05
S024	T035b	FALSE	FALSE	0	0	1	1	none	1.88757905272e-05
S025	T035b	FALSE	FALSE	0	0	1	1	none	1.92157004191e-05
S026	T035b	FALSE	FALSE	0	0	1	1	none	8.8584253612e-06
S038	T035b	FALSE	FALSE	0	0	1	1	none	6.01841862155e-05
S039	T035b	FALSE	FALSE	0	0	1	1	none	1.98238885558e-05
S040	T035b	FALSE	FALSE	0	0	1	1	none	0.0001107772083929
S042	T035b	FALSE	FALSE	0	0	1	1	none	1.88757905272e-05
S071	T035b	FALSE	FALSE	0	0	1	1	none	0.0001082775005305
S078	T035b	FALSE	FALSE	0	0	1	1	none	1.75876190851e-05
S081	T035b	FALSE	FALSE	0	0	1	1	none	1.94808782749e-05
S085	T035b	FALSE	FALSE	0	0	1	1	none	0.0001091447742888
S087	T035b	FALSE	FALSE	0	0	1	1	none	0.0001250673650179
S093	T035b	FALSE	FALSE	0	0	1	1	none	9.22365614125e-05
S097	T035b	FALSE	FALSE	0	0	1	1	none	1.73755058651e-05
S102	T035b	FALSE	FALSE	0	0	1	1	none	0.0001132590402748
S106	T035b	FALSE	FALSE	0	0	1	1	none	1.755728027e-05
S130	T035b	FALSE	FALSE	0	0	1	1	none	0.0001260984033925
T009	T035b	FALSE	FALSE	0	0	1	1	none	4.1689051454e-06
T010	T035b	FALSE	FALSE	0	0	1	1	none	4.3393752788e-06
T013	T035b	FALSE	FALSE	0	0	1	1	none	6.36572409929e-05
T014	T035b	FALSE	FALSE	0	0	1	1	none	2.18821034135e-05
T020	T035b	FALSE	FALSE	0	0	1	1	none	6.31712027045e-05
T021	T035b	FALSE	FALSE	0	0	1	1	none	6.7597262696e-06
T028	T035b	FALSE	FALSE	0	0	1	1	none	6.47622858948e-05
T035a	T035b	FALSE	FALSE	0	0	1	1	none	0.0001270550877355
S002	T040	TRUE	TRUE	0	0	1	1	none	1.3543573323e-05
S007	T040	TRUE	TRUE	0	0	1	1	none	6.19863422251e-05
S021	T040	TRUE	TRUE	0	0	1	1	none	4.4619894135e-06
S024	T040	TRUE	TRUE	0	0	1	1	none	2.6467261704e-06
S025	T040	TRUE	TRUE	0	0	1	1	none	2.08368625311e-05
S026	T040	TRUE	TRUE	0	0	1	1	none	1.45092313372e-05
S038	T040	TRUE	TRUE	0	0	1	1	none	5.81987851535e-05
S039	T040	TRUE	TRUE	0	0	1	1	none	6.0151751898e-06
S040	T040	TRUE	TRUE	0	0	1	1	none	0.0001087918073309
S042	T040	TRUE	TRUE	0	0	1	1	none	3.8569016658e-06
S071	T040	TRUE	TRUE	0	0	1	1	none	0.0001062920994685
S078	T040	TRUE	TRUE	0	0	1	1	none	5.5437455411e-06
S081	T040	TRUE	TRUE	0	0	1	1	none	2.0416384227e-06
S085	T040	TRUE	TRUE	0	0	1	1	none	0.0001071593732268
S087	T040	TRUE	TRUE	0	0	1	1	none	0.0001230819639559
S093	T040	TRUE	TRUE	0	0	1	1	none	9.02511603505e-05
S097	T040	TRUE	TRUE	0	0	1	1	none	1.89966679771e-05
S102	T040	TRUE	TRUE	0	0	1	1	none	0.0001112736392128
S106	T040	TRUE	TRUE	0	0	1	1	none	1.2230612352e-05
S130	T040	TRUE	TRUE	0	0	1	1	none	0.0001241130023305
T009	T040	FALSE	FALSE	0	0	1	1	none	2.08507198614e-05
T010	T040	FALSE	FALSE	0	0	1	1	none	2.10211899948e-05
T013	T040	TRUE	TRUE	0	0	1	1	none	6.16718399309e-05
T014	T040	TRUE	TRUE	0	0	1	1	none	6.8632145521e-06
T020	T040	TRUE	TRUE	0	0	1	1	none	6.11858016425e-05
T021	T040	FALSE	FALSE	0	0	1	1	none	2.34415409856e-05
T028	T040	TRUE	TRUE	0	0	1	1	none	6.27768848328e-05
T035a	T040	TRUE	TRUE	0	0	1	1	none	0.0001250696866735
T035b	T040	FALSE	FALSE	0	0	1	1	none	2.03123412022e-05
S002	T056	FALSE	FALSE	0	0	1	1	none	2.39078370077e-05
S007	T056	FALSE	FALSE	0	0	1	1	none	6.90093390538e-05
S021	T056	FALSE	FALSE	0	0	1	1	none	2.33082985462e-05
S024	T056	FALSE	FALSE	0	0	1	1	none	2.39133862939e-05
S025	T056	FALSE	FALSE	0	0	1	1	none	2.42532961858e-05
S026	T056	FALSE	FALSE	0	0	1	1	none	1.38960211279e-05
S038	T056	FALSE	FALSE	0	0	1	1	none	6.52217819822e-05
S039	T056	FALSE	FALSE	0	0	1	1	none	2.48614843225e-05
S040	T056	FALSE	FALSE	0	0	1	1	none	0.0001158148041596
S042	T056	FALSE	FALSE	0	0	1	1	none	2.39133862939e-05
S071	T056	FALSE	FALSE	0	0	1	1	none	0.0001133150962972
S078	T056	FALSE	FALSE	0	0	1	1	none	2.26252148518e-05
S081	T056	FALSE	FALSE	0	0	1	1	none	2.45184740416e-05
S085	T056	FALSE	FALSE	0	0	1	1	none	0.0001141823700555
S087	T056	FALSE	FALSE	0	0	1	1	none	0.0001301049607846
S093	T056	FALSE	FALSE	0	0	1	1	none	9.72741571792e-05
S097	T056	FALSE	FALSE	0	0	1	1	none	2.24131016318e-05
S102	T056	FALSE	FALSE	0	0	1	1	none	0.0001182966360415
S106	T056	FALSE	FALSE	0	0	1	1	none	2.25948760367e-05
S130	T056	FALSE	FALSE	0	0	1	1	none	0.0001311359991592
T009	T056	TRUE	TRUE	1	0	1	1	anc	1.473778369e-06
T010	T056	FALSE	FALSE	0	0	1	1	none	6.7490979649e-06
T013	T056	FALSE	FALSE	0	0	1	1	none	6.86948367596e-05
T014	T056	FALSE	FALSE	0	0	1	1	none	2.69196991802e-05
T020	T056	FALSE	FALSE	0	0	1	1	none	6.82087984712e-05
T021	T056	FALSE	FALSE	0	0	1	1	none	9.1694489557e-06
T028	T056	FALSE	FALSE	0	0	1	1	none	6.97998816615e-05
T035a	T056	FALSE	FALSE	0	0	1	1	none	0.0001320926835022
T035b	T056	FALSE	FALSE	0	0	1	1	none	8.6681222529e-06
T040	T056	FALSE	FALSE	0	0	1	1	none	2.53499369689e-05
S002	T059	TRUE	TRUE	0	0	1	1	none	0.0001136314248013
S007	T059	TRUE	TRUE	0	0	1	1	none	0.0001150718994674
S021	T059	TRUE	TRUE	0	0	1	1	none	0.0001130318863398
S024	T059	TRUE	TRUE	0	0	1	1	none	0.0001136369740875
S025	T059	TRUE	TRUE	0	0	1	1	none	0.0001175834471534
S026	T059	TRUE	TRUE	0	0	1	1	none	0.0001112558159595
S038	T059	TRUE	TRUE	0	0	1	1	none	0.0001112843423958
S039	T059	TRUE	TRUE	0	0	1	1	none	0.0001145850721161
S040	T059	TRUE	TRUE	0	0	1	1	none	8.7020684224e-06
S042	T059	TRUE	TRUE	0	0	1	1	none	0.0001136369740875
S071	T059	TRUE	TRUE	0	0	1	1	none	2.34591585954e-05
S078	T059	TRUE	TRUE	0	0	1	1	none	0.0001123488026454
S081	T059	TRUE	TRUE	0	0	1	1	none	0.0001142420618352
S085	T059	TRUE	TRUE	0	0	1	1	none	5.08239276737e-05
S087	T059	TRUE	TRUE	0	0	1	1	none	6.67465184028e-05
S093	T059	TRUE	TRUE	0	0	1	1	none	3.39157147974e-05
S097	T059	TRUE	TRUE	0	0	1	1	none	0.0001157432525994
S102	T059	TRUE	TRUE	0	0	1	1	none	1.23940757997e-05
S106	T059	TRUE	TRUE	0	0	1	1	none	0.0001123184638303
S130	T059	TRUE	TRUE	0	0	1	1	none	6.77775567774e-05
T009	T059	FALSE	FALSE	0	0	1	1	none	0.0001175973044837
T010	T059	FALSE	FALSE	0	0	1	1	none	0.0001177677746171
T013	T059	TRUE	TRUE	0	0	1	1	none	0.0001147573971732
T014	T059	TRUE	TRUE	0	0	1	1	none	0.0001166432869738
T020	T059	TRUE	TRUE	0	0	1	1	none	0.0001142713588848
T021	T059	FALSE	FALSE	0	0	1	1	none	0.0001201881256079
T028	T059	TRUE	TRUE	0	0	1	1	none	0.0001158624420751
T035a	T059	TRUE	TRUE	0	0	1	1	none	6.87342411204e-05
T035b	T059	FALSE	FALSE	0	0	1	1	none	0.0001170589258245
T040	T059	TRUE	TRUE	0	0	1	1	none	0.0001150735247625
T056	T059	FALSE	FALSE	0	0	1	1	none	0.0001220965215912
S002	T065	TRUE	TRUE	0	0	1	1	none	5.75636366924e-05
S007	T065	TRUE	TRUE	0	0	1	1	none	4.81392521685e-05
S021	T065	TRUE	TRUE	0	0	1	1	none	5.69640982309e-05
S024	T065	TRUE	TRUE	0	0	1	1	none	5.75691859786e-05
S025	T065	TRUE	TRUE	0	0	1	1	none	6.15156590445e-05
S026	T065	TRUE	TRUE	0	0	1	1	none	5.51880278506e-05
S038	T065	TRUE	TRUE	0	0	1	1	none	4.0337504815e-06
S039	T065	TRUE	TRUE	0	0	1	1	none	5.85172840072e-05
S040	T065	TRUE	TRUE	0	0	1	1	none	0.0001058095764643
S042	T065	TRUE	TRUE	0	0	1	1	none	5.75691859786e-05
S071	T065	TRUE	TRUE	0	0	1	1	none	0.0001033098686019
S078	T065	TRUE	TRUE	0	0	1	1	none	5.62810145365e-05
S081	T065	TRUE	TRUE	0	0	1	1	none	5.81742737263e-05
S085	T065	TRUE	TRUE	0	0	1	1	none	0.0001041771423602
S087	T065	TRUE	TRUE	0	0	1	1	none	0.0001200997330893
S093	T065	TRUE	TRUE	0	0	1	1	none	8.72689294839e-05
S097	T065	TRUE	TRUE	0	0	1	1	none	5.96754644905e-05
S102	T065	TRUE	TRUE	0	0	1	1	none	0.0001082914083462
S106	T065	TRUE	TRUE	0	0	1	1	none	5.62506757214e-05
S130	T065	TRUE	TRUE	0	0	1	1	none	0.0001211307714639
T009	T065	FALSE	FALSE	0	0	1	1	none	6.15295163748e-05
T010	T065	FALSE	FALSE	0	0	1	1	none	6.16999865082e-05
T013	T065	TRUE	TRUE	0	0	1	1	none	5.0864542681e-06
T014	T065	TRUE	TRUE	0	0	1	1	none	6.05754988649e-05
T020	T065	TRUE	TRUE	0	0	1	1	none	7.0207669705e-06
T021	T065	FALSE	FALSE	0	0	1	1	none	6.4120337499e-05
T028	T065	TRUE	TRUE	0	0	1	1	none	4.89297947762e-05
T035a	T065	TRUE	TRUE	0	0	1	1	none	0.0001220874558069
T035b	T065	FALSE	FALSE	0	0	1	1	none	6.09911377156e-05
T040	T065	TRUE	TRUE	0	0	1	1	none	5.90057366536e-05
T056	T065	FALSE	FALSE	0	0	1	1	none	6.60287334823e-05
T059	T065	TRUE	TRUE	0	0	1	1	none	0.0001120912938959
S002	T069	TRUE	TRUE	0	0	1	1	none	0.0001278484869996
S007	T069	TRUE	TRUE	0	0	1	1	none	0.0001292889616657
S021	T069	TRUE	TRUE	0	0	1	1	none	0.0001272489485381
S024	T069	TRUE	TRUE	0	0	1	1	none	0.0001278540362858
S025	T069	TRUE	TRUE	0	0	1	1	none	0.0001318005093517
S026	T069	TRUE	TRUE	0	0	1	1	none	0.0001254728781578
S038	T069	TRUE	TRUE	0	0	1	1	none	0.0001255014045941
S039	T069	TRUE	TRUE	0	0	1	1	none	0.0001288021343144
S040	T069	TRUE	TRUE	0	0	1	1	none	4.01759286561e-05
S042	T069	TRUE	TRUE	0	0	1	1	none	0.0001278540362858
S071	T069	TRUE	TRUE	0	0	1	1	none	2.42086629877e-05
S078	T069	TRUE	TRUE	0	0	1	1	none	0.0001265658648437
S081	T069	TRUE	TRUE	0	0	1	1	none	0.0001284591240335
S085	T069	TRUE	TRUE	0	0	1	1	none	6.5040989872e-05
S087	T069	TRUE	TRUE	0	0	1	1	none	8.09635806011e-05
S093	T069	TRUE	TRUE	0	0	1	1	none	4.81327769957e-05
S097	T069	TRUE	TRUE	0	0	1	1	none	0.0001299603147977
S102	T069	TRUE	TRUE	0	0	1	1	none	4.2657760538e-05
S106	T069	TRUE	TRUE	0	0	1	1	none	0.0001265355260286
S130	T069	TRUE	TRUE	0	0	1	1	none	8.19946189757e-05
T009	T069	FALSE	FALSE	0	0	1	1	none	0.000131814366682
T010	T069	FALSE	FALSE	0	0	1	1	none	0.0001319848368154
T013	T069	TRUE	TRUE	0	0	1	1	none	0.0001289744593715
T014	T069	TRUE	TRUE	0	0	1	1	none	0.0001308603491721
T020	T069	TRUE	TRUE	0	0	1	1	none	0.0001284884210831
T021	T069	FALSE	FALSE	0	0	1	1	none	0.0001344051878062
T028	T069	TRUE	TRUE	0	0	1	1	none	0.0001300795042734
T035a	T069	TRUE	TRUE	0	0	1	1	none	8.29513033187e-05
T035b	T069	FALSE	FALSE	0	0	1	1	none	0.0001312759880228
T040	T069	TRUE	TRUE	0	0	1	1	none	0.0001292905869608
T056	T069	FALSE	FALSE	0	0	1	1	none	0.0001363135837895
T059	T069	TRUE	TRUE	0	0	1	1	none	4.64576460877e-05
T065	T069	TRUE	TRUE	0	0	1	1	none	0.0001263083560942
S002	T071	TRUE	TRUE	0	0	1	1	none	5.37151880816e-05
S007	T071	TRUE	TRUE	0	0	1	1	none	3.07468485177e-05
S021	T071	TRUE	TRUE	0	0	1	1	none	5.31156496201e-05
S024	T071	TRUE	TRUE	0	0	1	1	none	5.37207373678e-05
S025	T071	TRUE	TRUE	0	0	1	1	none	5.76672104337e-05
S026	T071	TRUE	TRUE	0	0	1	1	none	5.13395792398e-05
S038	T071	TRUE	TRUE	0	0	1	1	none	4.05032464861e-05
S039	T071	TRUE	TRUE	0	0	1	1	none	5.46688353964e-05
S040	T071	TRUE	TRUE	0	0	1	1	none	0.0001019611278535
S042	T071	TRUE	TRUE	0	0	1	1	none	5.37207373678e-05
S071	T071	TRUE	TRUE	0	0	1	1	none	9.94614199911e-05
S078	T071	TRUE	TRUE	0	0	1	1	none	5.24325659257e-05
S081	T071	TRUE	TRUE	0	0	1	1	none	5.43258251155e-05
S085	T071	TRUE	TRUE	0	0	1	1	none	0.0001003286937494
S087	T071	TRUE	TRUE	0	0	1	1	none	0.0001162512844785
S093	T071	TRUE	TRUE	0	0	1	1	none	8.34204808731e-05
S097	T071	TRUE	TRUE	0	0	1	1	none	5.58270158797e-05
S102	T071	TRUE	TRUE	0	0	1	1	none	0.0001044429597354
S106	T071	TRUE	TRUE	0	0	1	1	none	5.24022271106e-05
S130	T071	TRUE	TRUE	0	0	1	1	none	0.0001172823228531
T009	T071	FALSE	FALSE	0	0	1	1	none	5.7681067764e-05
T010	T071	FALSE	FALSE	0	0	1	1	none	5.78515378974e-05
T013	T071	TRUE	TRUE	0	0	1	1	none	4.39763012635e-05
T014	T071	TRUE	TRUE	0	0	1	1	none	5.67270502541e-05
T020	T071	TRUE	TRUE	0	0	1	1	none	4.34902629751e-05
T021	T071	FALSE	FALSE	0	0	1	1	none	6.02718888882e-05
T028	T071	TRUE	TRUE	0	0	1	1	none	3.032721563e-05
T035a	T071	TRUE	TRUE	0	0	1	1	none	0.0001182390071961
T035b	T071	FALSE	FALSE	0	0	1	1	none	5.71426891048e-05
T040	T071	TRUE	TRUE	0	0	1	1	none	5.51572880428e-05
T056	T071	FALSE	FALSE	0	0	1	1	none	6.21802848715e-05
T059	T071	TRUE	TRUE	0	0	1	1	none	0.0001082428452851
T065	T071	TRUE	TRUE	0	0	1	1	none	4.13101979862e-05
T069	T071	TRUE	TRUE	0	0	1	1	none	0.0001224599074834
S002	T073	FALSE	FALSE	0	0	1	1	none	2.13943532767e-05
S007	T073	FALSE	FALSE	0	0	1	1	none	6.64958553228e-05
S021	T073	FALSE	FALSE	0	0	1	1	none	2.07948148152e-05
S024	T073	FALSE	FALSE	0	0	1	1	none	2.13999025629e-05
S025	T073	FALSE	FALSE	0	0	1	1	none	2.17398124548e-05
S026	T073	FALSE	FALSE	0	0	1	1	none	1.13825373969e-05
S038	T073	FALSE	FALSE	0	0	1	1	none	6.27082982512e-05
S039	T073	FALSE	FALSE	0	0	1	1	none	2.23480005915e-05
S040	T073	FALSE	FALSE	0	0	1	1	none	0.0001133013204286
S042	T073	FALSE	FALSE	0	0	1	1	none	2.13999025629e-05
S071	T073	FALSE	FALSE	0	0	1	1	none	0.0001108016125662
S078	T073	FALSE	FALSE	0	0	1	1	none	2.01117311208e-05
S081	T073	FALSE	FALSE	0	0	1	1	none	2.20049903106e-05
S085	T073	FALSE	FALSE	0	0	1	1	none	0.0001116688863245
S087	T073	FALSE	FALSE	0	0	1	1	none	0.0001275914770536
S093	T073	FALSE	FALSE	0	0	1	1	none	9.47606734482e-05
S097	T073	FALSE	FALSE	0	0	1	1	none	1.98996179008e-05
S102	T073	FALSE	FALSE	0	0	1	1	none	0.0001157831523105
S106	T073	FALSE	FALSE	0	0	1	1	none	2.00813923057e-05
S130	T073	FALSE	FALSE	0	0	1	1	none	0.0001286225154282
T009	T073	TRUE	TRUE	0	0	1	1	none	4.0651441005e-06
T010	T073	TRUE	TRUE	0	0	1	1	none	3.0254387385e-06
T013	T073	FALSE	FALSE	0	0	1	1	none	6.61813530286e-05
T014	T073	FALSE	FALSE	0	0	1	1	none	2.44062154492e-05
T020	T073	FALSE	FALSE	0	0	1	1	none	6.56953147402e-05
T021	T073	TRUE	TRUE	0	0	1	1	none	1.8152632431e-06
T028	T073	FALSE	FALSE	0	0	1	1	none	6.72863979305e-05
T035a	T073	FALSE	FALSE	0	0	1	1	none	0.0001295791997712
T035b	T073	FALSE	FALSE	0	0	1	1	none	6.1546385219e-06
T040	T073	FALSE	FALSE	0	0	1	1	none	2.28364532379e-05
T056	T073	FALSE	FALSE	0	0	1	1	none	8.564361208e-06
T059	T073	FALSE	FALSE	0	0	1	1	none	0.0001195830378602
T065	T073	FALSE	FALSE	0	0	1	1	none	6.35152497513e-05
T069	T073	FALSE	FALSE	0	0	1	1	none	0.0001338001000585
T071	T073	FALSE	FALSE	0	0	1	1	none	5.96668011405e-05
S002	T075	TRUE	TRUE	0	0	1	1	none	6.17776254886e-05
S007	T075	TRUE	TRUE	0	0	1	1	none	6.32181001547e-05
S021	T075	TRUE	TRUE	0	0	1	1	none	6.11780870271e-05
S024	T075	TRUE	TRUE	0	0	1	1	none	6.17831747748e-05
S025	T075	TRUE	TRUE	0	0	1	1	none	6.57296478407e-05
S026	T075	TRUE	TRUE	0	0	1	1	none	5.94020166468e-05
S038	T075	TRUE	TRUE	0	0	1	1	none	5.94305430831e-05
S039	T075	TRUE	TRUE	0	0	1	1	none	6.27312728034e-05
S040	T075	TRUE	TRUE	0	0	1	1	none	0.0001088133897651
S042	T075	TRUE	TRUE	0	0	1	1	none	6.17831747748e-05
S071	T075	TRUE	TRUE	0	0	1	1	none	0.0001063136819027
S078	T075	TRUE	TRUE	0	0	1	1	none	6.04950033327e-05
S081	T075	TRUE	TRUE	0	0	1	1	none	6.23882625225e-05
S085	T075	TRUE	TRUE	0	0	1	1	none	0.000107180955661
S087	T075	TRUE	TRUE	0	0	1	1	none	0.0001231035463901
S093	T075	TRUE	TRUE	0	0	1	1	none	9.02727427847e-05
S097	T075	TRUE	TRUE	0	0	1	1	none	6.38894532867e-05
S102	T075	TRUE	TRUE	0	0	1	1	none	0.000111295221647
S106	T075	TRUE	TRUE	0	0	1	1	none	6.04646645176e-05
S130	T075	TRUE	TRUE	0	0	1	1	none	0.0001241345847647
T009	T075	FALSE	FALSE	0	0	1	1	none	6.5743505171e-05
T010	T075	FALSE	FALSE	0	0	1	1	none	6.59139753044e-05
T013	T075	TRUE	TRUE	0	0	1	1	none	6.29035978605e-05
T014	T075	TRUE	TRUE	0	0	1	1	none	6.47894876611e-05
T020	T075	TRUE	TRUE	0	0	1	1	none	6.24175595721e-05
T021	T075	FALSE	FALSE	0	0	1	1	none	6.83343262952e-05
T028	T075	TRUE	TRUE	0	0	1	1	none	6.40086427624e-05
T035a	T075	TRUE	TRUE	0	0	1	1	none	0.0001250912691077
T035b	T075	FALSE	FALSE	0	0	1	1	none	6.52051265118e-05
T040	T075	TRUE	TRUE	0	0	1	1	none	6.32197254498e-05
T056	T075	FALSE	FALSE	0	0	1	1	none	7.02427222785e-05
T059	T075	TRUE	TRUE	0	0	1	1	none	0.0001150951071967
T065	T075	TRUE	TRUE	0	0	1	1	none	6.02374945832e-05
T069	T075	TRUE	TRUE	0	0	1	1	none	0.000129312169395
T071	T075	TRUE	TRUE	0	0	1	1	none	5.63890459724e-05
T073	T075	FALSE	FALSE	0	0	1	1	none	6.77292385475e-05
S002	T077	FALSE	FALSE	0	0	1	1	none	2.19994410244e-05
S007	T077	FALSE	FALSE	0	0	1	1	none	6.71009430705e-05
S021	T077	FALSE	FALSE	0	0	1	1	none	2.13999025629e-05
S024	T077	FALSE	FALSE	0	0	1	1	none	2.20049903106e-05
S025	T077	FALSE	FALSE	0	0	1	1	none	2.23449002025e-05
S026	T077	FALSE	FALSE	0	0	1	1	none	1.19876251446e-05
S038	T077	FALSE	FALSE	0	0	1	1	none	6.33133859989e-05
S039	T077	FALSE	FALSE	0	0	1	1	none	2.29530883392e-05
S040	T077	FALSE	FALSE	0	0	1	1	none	0.0001139064081763
S042	T077	FALSE	FALSE	0	0	1	1	none	2.20049903106e-05
S071	T077	FALSE	FALSE	0	0	1	1	none	0.0001114067003139
S078	T077	FALSE	FALSE	0	0	1	1	none	2.07168188685e-05
S081	T077	FALSE	FALSE	0	0	1	1	none	2.26100780583e-05
S085	T077	FALSE	FALSE	0	0	1	1	none	0.0001122739740722
S087	T077	FALSE	FALSE	0	0	1	1	none	0.0001281965648013
S093	T077	FALSE	FALSE	0	0	1	1	none	9.53657611959e-05
S097	T077	FALSE	FALSE	0	0	1	1	none	2.05047056485e-05
S102	T077	FALSE	FALSE	0	0	1	1	none	0.0001163882400582
S106	T077	FALSE	FALSE	0	0	1	1	none	2.06864800534e-05
S130	T077	FALSE	FALSE	0	0	1	1	none	0.0001292276031759
T009	T077	TRUE	TRUE	0	0	1	1	none	4.6702318482e-06
T010	T077	TRUE	TRUE	0	0	1	1	none	3.6305264862e-06
T013	T077	FALSE	FALSE	0	0	1	1	none	6.67864407763e-05
T014	T077	FALSE	FALSE	0	0	1	1	none	2.50113031969e-05
T020	T077	FALSE	FALSE	0	0	1	1	none	6.63004024879e-05
T021	T077	TRUE	TRUE	0	0	1	1	none	1.2101754954e-06
T028	T077	FALSE	FALSE	0	0	1	1	none	6.78914856782e-05
T035a	T077	FALSE	FALSE	0	0	1	1	none	0.0001301842875189
T035b	T077	FALSE	FALSE	0	0	1	1	none	6.7597262696e-06
T040	T077	FALSE	FALSE	0	0	1	1	none	2.34415409856e-05
T056	T077	FALSE	FALSE	0	0	1	1	none	9.1694489557e-06
T059	T077	FALSE	FALSE	0	0	1	1	none	0.0001201881256079
T065	T077	FALSE	FALSE	0	0	1	1	none	6.4120337499e-05
T069	T077	FALSE	FALSE	0	0	1	1	none	0.0001344051878062
T071	T077	FALSE	FALSE	0	0	1	1	none	6.02718888882e-05
T073	T077	TRUE	TRUE	0	0	1	1	none	1.8152632431e-06
T075	T077	FALSE	FALSE	0	0	1	1	none	6.83343262952e-05
S002	T087	FALSE	FALSE	0	0	1	1	none	1.8870241241e-05
S007	T087	FALSE	FALSE	0	0	1	1	none	6.39717432871e-05
S021	T087	FALSE	FALSE	0	0	1	1	none	1.82707027795e-05
S024	T087	FALSE	FALSE	0	0	1	1	none	1.88757905272e-05
S025	T087	FALSE	FALSE	0	0	1	1	none	1.92157004191e-05
S026	T087	FALSE	FALSE	0	0	1	1	none	8.8584253612e-06
S038	T087	FALSE	FALSE	0	0	1	1	none	6.01841862155e-05
S039	T087	FALSE	FALSE	0	0	1	1	none	1.98238885558e-05
S040	T087	FALSE	FALSE	0	0	1	1	none	0.0001107772083929
S042	T087	FALSE	FALSE	0	0	1	1	none	1.88757905272e-05
S071	T087	FALSE	FALSE	0	0	1	1	none	0.0001082775005305
S078	T087	FALSE	FALSE	0	0	1	1	none	1.75876190851e-05
S081	T087	FALSE	FALSE	0	0	1	1	none	1.94808782749e-05
S085	T087	FALSE	FALSE	0	0	1	1	none	0.0001091447742888
S087	T087	FALSE	FALSE	0	0	1	1	none	0.0001250673650179
S093	T087	FALSE	FALSE	0	0	1	1	none	9.22365614125e-05
S097	T087	FALSE	FALSE	0	0	1	1	none	1.73755058651e-05
S102	T087	FALSE	FALSE	0	0	1	1	none	0.0001132590402748
S106	T087	FALSE	FALSE	0	0	1	1	none	1.755728027e-05
S130	T087	FALSE	FALSE	0	0	1	1	none	0.0001260984033925
T009	T087	FALSE	FALSE	0	0	1	1	none	4.1689051454e-06
T010	T087	FALSE	FALSE	0	0	1	1	none	4.3393752788e-06
T013	T087	FALSE	FALSE	0	0	1	1	none	6.36572409929e-05
T014	T087	FALSE	FALSE	0	0	1	1	none	2.18821034135e-05
T020	T087	FALSE	FALSE	0	0	1	1	none	6.31712027045e-05
T021	T087	FALSE	FALSE	0	0	1	1	none	6.7597262696e-06
T028	T087	FALSE	FALSE	0	0	1	1	none	6.47622858948e-05
T035a	T087	FALSE	FALSE	0	0	1	1	none	0.0001270550877355
T035b	T087	TRUE	TRUE	0	0	1	1	none	1.2101754954e-06
T040	T087	FALSE	FALSE	0	0	1	1	none	2.03123412022e-05
T056	T087	FALSE	FALSE	0	0	1	1	none	8.6681222529e-06
T059	T087	FALSE	FALSE	0	0	1	1	none	0.0001170589258245
T065	T087	FALSE	FALSE	0	0	1	1	none	6.09911377156e-05
T069	T087	FALSE	FALSE	0	0	1	1	none	0.0001312759880228
T071	T087	FALSE	FALSE	0	0	1	1	none	5.71426891048e-05
T073	T087	FALSE	FALSE	0	0	1	1	none	6.1546385219e-06
T075	T087	FALSE	FALSE	0	0	1	1	none	6.52051265118e-05
T077	T087	FALSE	FALSE	0	0	1	1	none	6.7597262696e-06
S002	T095	TRUE	TRUE	0	0	1	1	none	0.000123269903379
S007	T095	TRUE	TRUE	0	0	1	1	none	0.0001247103780451
S021	T095	TRUE	TRUE	0	0	1	1	none	0.0001226703649175
S024	T095	TRUE	TRUE	0	0	1	1	none	0.0001232754526652
S025	T095	TRUE	TRUE	0	0	1	1	none	0.0001272219257311
S026	T095	TRUE	TRUE	0	0	1	1	none	0.0001208942945372
S038	T095	TRUE	TRUE	0	0	1	1	none	0.0001209228209735
S039	T095	TRUE	TRUE	0	0	1	1	none	0.0001242235506938
S040	T095	TRUE	TRUE	0	0	1	1	none	6.20948403555e-05
S042	T095	TRUE	TRUE	0	0	1	1	none	0.0001232754526652
S071	T095	TRUE	TRUE	0	0	1	1	none	5.95951324931e-05
S078	T095	TRUE	TRUE	0	0	1	1	none	0.0001219872812231
S081	T095	TRUE	TRUE	0	0	1	1	none	0.0001238805404129
S085	T095	TRUE	TRUE	0	0	1	1	none	3.21960149814e-05
S087	T095	TRUE	TRUE	0	0	1	1	none	2.8402148797e-06
S093	T095	TRUE	TRUE	0	0	1	1	none	3.56710184851e-05
S097	T095	TRUE	TRUE	0	0	1	1	none	0.0001253817311771
S102	T095	TRUE	TRUE	0	0	1	1	none	6.45766722374e-05
S106	T095	TRUE	TRUE	0	0	1	1	none	0.000121956942408
S130	T095	TRUE	TRUE	0	0	1	1	none	5.0814287497e-06
T009	T095	FALSE	FALSE	0	0	1	1	none	0.0001272357830614
T010	T095	FALSE	FALSE	0	0	1	1	none	0.0001274062531948
T013	T095	TRUE	TRUE	0	0	1	1	none	0.0001243958757509
T014	T095	TRUE	TRUE	0	0	1	1	none	0.0001262817655515
T020	T095	TRUE	TRUE	0	0	1	1	none	0.0001239098374625
T021	T095	FALSE	FALSE	0	0	1	1	none	0.0001298266041856
T028	T095	TRUE	TRUE	0	0	1	1	none	0.0001255009206528
T035a	T095	TRUE	TRUE	0	0	1	1	none	7.2482885881e-06
T035b	T095	FALSE	FALSE	0	0	1	1	none	0.0001266974044022
T040	T095	TRUE	TRUE	0	0	1	1	none	0.0001247120033402
T056	T095	FALSE	FALSE	0	0	1	1	none	0.0001317350001689
T059	T095	TRUE	TRUE	0	0	1	1	none	6.83765577871e-05
T065	T095	TRUE	TRUE	0	0	1	1	none	0.0001217297724736
T069	T095	TRUE	TRUE	0	0	1	1	none	8.25936199854e-05
T071	T095	TRUE	TRUE	0	0	1	1	none	0.0001178813238628
T073	T095	FALSE	FALSE	0	0	1	1	none	0.0001292215164379
T075	T095	TRUE	TRUE	0	0	1	1	none	0.0001247335857744
T077	T095	FALSE	FALSE	0	0	1	1	none	0.0001298266041856
T087	T095	FALSE	FALSE	0	0	1	1	none	0.0001266974044022
S002	T099a	TRUE	TRUE	0	0	1	1	none	0.0001220790732503
S007	T099a	TRUE	TRUE	0	0	1	1	none	0.0001235195479164
S021	T099a	TRUE	TRUE	0	0	1	1	none	0.0001214795347888
S024	T099a	TRUE	TRUE	0	0	1	1	none	0.0001220846225365
S025	T099a	TRUE	TRUE	0	0	1	1	none	0.0001260310956024
S026	T099a	TRUE	TRUE	0	0	1	1	none	0.0001197034644085
S038	T099a	TRUE	TRUE	0	0	1	1	none	0.0001197319908448
S039	T099a	TRUE	TRUE	0	0	1	1	none	0.0001230327205651
S040	T099a	TRUE	TRUE	0	0	1	1	none	6.09040102268e-05
S042	T099a	TRUE	TRUE	0	0	1	1	none	0.0001220846225365
S071	T099a	TRUE	TRUE	0	0	1	1	none	5.84043023644e-05
S078	T099a	TRUE	TRUE	0	0	1	1	none	0.0001207964510944
S081	T099a	TRUE	TRUE	0	0	1	1	none	0.0001226897102842
S085	T099a	TRUE	TRUE	0	0	1	1	none	3.10051848527e-05
S087	T099a	TRUE	TRUE	0	0	1	1	none	4.0697357418e-06
S093	T099a	TRUE	TRUE	0	0	1	1	none	3.44801883564e-05
S097	T099a	TRUE	TRUE	0	0	1	1	none	0.0001241909010484
S102	T099a	TRUE	TRUE	0	0	1	1	none	6.33858421087e-05
S106	T099a	TRUE	TRUE	0	0	1	1	none	0.0001207661122793
S130	T099a	TRUE	TRUE	0	0	1	1	none	5.1007741164e-06
T009	T099a	FALSE	FALSE	0	0	1	1	none	0.0001260449529327
T010	T099a	FALSE	FALSE	0	0	1	1	none	0.0001262154230661
T013	T099a	TRUE	TRUE	0	0	1	1	none	0.0001232050456222
T014	T099a	TRUE	TRUE	0	0	1	1	none	0.0001250909354228
T020	T099a	TRUE	TRUE	0	0	1	1	none	0.0001227190073338
T021	T099a	FALSE	FALSE	0	0	1	1	none	0.0001286357740569
T028	T099a	TRUE	TRUE	0	0	1	1	none	0.0001243100905241
T035a	T099a	TRUE	TRUE	0	0	1	1	none	4.847282964e-06
T035b	T099a	FALSE	FALSE	0	0	1	1	none	0.0001255065742735
T040	T099a	TRUE	TRUE	0	0	1	1	none	0.0001235211732115
T056	T099a	FALSE	FALSE	0	0	1	1	none	0.0001305441700402
T059	T099a	TRUE	TRUE	0	0	1	1	none	6.71857276584e-05
T065	T099a	TRUE	TRUE	0	0	1	1	none	0.0001205389423449
T069	T099a	TRUE	TRUE	0	0	1	1	none	8.14027898567e-05
T071	T099a	TRUE	TRUE	0	0	1	1	none	0.0001166904937341
T073	T099a	FALSE	FALSE	0	0	1	1	none	0.0001280306863092
T075	T099a	TRUE	TRUE	0	0	1	1	none	0.0001235427556457
T077	T099a	FALSE	FALSE	0	0	1	1	none	0.0001286357740569
T087	T099a	FALSE	FALSE	0	0	1	1	none	0.0001255065742735
T095	T099a	TRUE	TRUE	0	0	1	1	none	5.6997751261e-06
S002	T102	FALSE	FALSE	0	0	1	1	none	0.0001293921167266
S007	T102	FALSE	FALSE	0	0	1	1	none	0.0001308325913927
S021	T102	FALSE	FALSE	0	0	1	1	none	0.0001287925782651
S024	T102	FALSE	FALSE	0	0	1	1	none	0.0001293976660128
S025	T102	FALSE	FALSE	0	0	1	1	none	0.0001333441390787
S026	T102	FALSE	FALSE	0	0	1	1	none	0.0001270165078848
S038	T102	FALSE	FALSE	0	0	1	1	none	0.0001270450343211
S039	T102	FALSE	FALSE	0	0	1	1	none	0.0001303457640414
S040	T102	FALSE	FALSE	0	0	1	1	none	6.82170537031e-05
S042	T102	FALSE	FALSE	0	0	1	1	none	0.0001293976660128
S071	T102	FALSE	FALSE	0	0	1	1	none	6.57173458407e-05
S078	T102	FALSE	FALSE	0	0	1	1	none	0.0001281094945707
S081	T102	FALSE	FALSE	0	0	1	1	none	0.0001300027537605
S085	T102	FALSE	FALSE	0	0	1	1	none	3.8318228329e-05
S087	T102	FALSE	FALSE	0	0	1	1	none	8.9624282273e-06
S093	T102	FALSE	FALSE	0	0	1	1	none	4.17932318327e-05
S097	T102	FALSE	FALSE	0	0	1	1	none	0.0001315039445247
S102	T102	FALSE	FALSE	0	0	1	1	none	7.0698885585e-05
S106	T102	FALSE	FALSE	0	0	1	1	none	0.0001280791557556
S130	T102	FALSE	FALSE	0	0	1	1	none	1.12036420973e-05
T009	T102	FALSE	FALSE	0	0	1	1	none	0.000133357996409
T010	T102	FALSE	FALSE	0	0	1	1	none	0.0001335284665424
T013	T102	FALSE	FALSE	0	0	1	1	none	0.0001305180890985
T014	T102	FALSE	FALSE	0	0	1	1	none	0.0001324039788991
T020	T102	FALSE	FALSE	0	0	1	1	none	0.0001300320508101
T021	T102	FALSE	FALSE	0	0	1	1	none	0.0001359488175332
T028	T102	FALSE	FALSE	0	0	1	1	none	0.0001316231340004
T035a	T102	FALSE	FALSE	0	0	1	1	none	1.33705019357e-05
T035b	T102	FALSE	FALSE	0	0	1	1	none	0.0001328196177498
T040	T102	FALSE	FALSE	0	0	1	1	none	0.0001308342166878
T056	T102	FALSE	FALSE	0	0	1	1	none	0.0001378572135165
T059	T102	FALSE	FALSE	0	0	1	1	none	7.44987711347e-05
T065	T102	FALSE	FALSE	0	0	1	1	none	0.0001278519858212
T069	T102	FALSE	FALSE	0	0	1	1	none	8.8715833333e-05
T071	T102	FALSE	FALSE	0	0	1	1	none	0.0001240035372104
T073	T102	FALSE	FALSE	0	0	1	1	none	0.0001353437297855
T075	T102	FALSE	FALSE	0	0	1	1	none	0.000130855799122
T077	T102	FALSE	FALSE	0	0	1	1	none	0.0001359488175332
T087	T102	FALSE	FALSE	0	0	1	1	none	0.0001328196177498
T095	T102	TRUE	TRUE	1	0	1	1	anc	6.050877477e-07
T099a	T102	FALSE	FALSE	0	0	1	1	none	1.18219884737e-05
S002	T104	FALSE	FALSE	0	0	1	1	none	6.09100664626e-05
S007	T104	FALSE	FALSE	0	0	1	1	none	3.79417268987e-05
S021	T104	FALSE	FALSE	0	0	1	1	none	6.03105280011e-05
S024	T104	FALSE	FALSE	0	0	1	1	none	6.09156157488e-05
S025	T104	FALSE	FALSE	0	0	1	1	none	6.48620888147e-05
S026	T104	FALSE	FALSE	0	0	1	1	none	5.85344576208e-05
S038	T104	FALSE	FALSE	0	0	1	1	none	4.76981248671e-05
S039	T104	FALSE	FALSE	0	0	1	1	none	6.18637137774e-05
S040	T104	FALSE	FALSE	0	0	1	1	none	0.0001091560062345
S042	T104	FALSE	FALSE	0	0	1	1	none	6.09156157488e-05
S071	T104	FALSE	FALSE	0	0	1	1	none	0.0001066562983721
S078	T104	FALSE	FALSE	0	0	1	1	none	5.96274443067e-05
S081	T104	FALSE	FALSE	0	0	1	1	none	6.15207034965e-05
S085	T104	FALSE	FALSE	0	0	1	1	none	0.0001075235721304
S087	T104	FALSE	FALSE	0	0	1	1	none	0.0001234461628595
S093	T104	FALSE	FALSE	0	0	1	1	none	9.06153592541e-05
S097	T104	FALSE	FALSE	0	0	1	1	none	6.30218942607e-05
S102	T104	FALSE	FALSE	0	0	1	1	none	0.0001116378381164
S106	T104	FALSE	FALSE	0	0	1	1	none	5.95971054916e-05
S130	T104	FALSE	FALSE	0	0	1	1	none	0.0001244772012341
T009	T104	FALSE	FALSE	0	0	1	1	none	6.4875946145e-05
T010	T104	FALSE	FALSE	0	0	1	1	none	6.50464162784e-05
T013	T104	FALSE	FALSE	0	0	1	1	none	5.11711796445e-05
T014	T104	FALSE	FALSE	0	0	1	1	none	6.39219286351e-05
T020	T104	FALSE	FALSE	0	0	1	1	none	5.06851413561e-05
T021	T104	FALSE	FALSE	0	0	1	1	none	6.74667672692e-05
T028	T104	FALSE	FALSE	0	0	1	1	none	3.7522094011e-05
T035a	T104	FALSE	FALSE	0	0	1	1	none	0.0001254338855771
T035b	T104	FALSE	FALSE	0	0	1	1	none	6.43375674858e-05
T040	T104	FALSE	FALSE	0	0	1	1	none	6.23521664238e-05
T056	T104	FALSE	FALSE	0	0	1	1	none	6.93751632525e-05
T059	T104	FALSE	FALSE	0	0	1	1	none	0.0001154377236661
T065	T104	FALSE	FALSE	0	0	1	1	none	4.85050763672e-05
T069	T104	FALSE	FALSE	0	0	1	1	none	0.0001296547858644
T071	T104	TRUE	TRUE	1	0	1	1	anc	1.2101754954e-06
T073	T104	FALSE	FALSE	0	0	1	1	none	6.68616795215e-05
T075	T104	FALSE	FALSE	0	0	1	1	none	6.35839243534e-05
T077	T104	FALSE	FALSE	0	0	1	1	none	6.74667672692e-05
T087	T104	FALSE	FALSE	0	0	1	1	none	6.43375674858e-05
T095	T104	FALSE	FALSE	0	0	1	1	none	0.0001250762022438
T099a	T104	FALSE	FALSE	0	0	1	1	none	0.0001238853721151
T102	T104	FALSE	FALSE	0	0	1	1	none	0.0001311984155914
S002	T105	FALSE	FALSE	0	0	1	1	none	5.93788999355e-05
S007	T105	FALSE	FALSE	0	0	1	1	none	4.99545154116e-05
S021	T105	FALSE	FALSE	0	0	1	1	none	5.8779361474e-05
S024	T105	FALSE	FALSE	0	0	1	1	none	5.93844492217e-05
S025	T105	FALSE	FALSE	0	0	1	1	none	6.33309222876e-05
S026	T105	FALSE	FALSE	0	0	1	1	none	5.70032910937e-05
S038	T105	FALSE	FALSE	0	0	1	1	none	5.8490137246e-06
S039	T105	FALSE	FALSE	0	0	1	1	none	6.03325472503e-05
S040	T105	FALSE	FALSE	0	0	1	1	none	0.0001076248397074
S042	T105	FALSE	FALSE	0	0	1	1	none	5.93844492217e-05
S071	T105	FALSE	FALSE	0	0	1	1	none	0.000105125131845
S078	T105	FALSE	FALSE	0	0	1	1	none	5.80962777796e-05
S081	T105	FALSE	FALSE	0	0	1	1	none	5.99895369694e-05
S085	T105	FALSE	FALSE	0	0	1	1	none	0.0001059924056033
S087	T105	FALSE	FALSE	0	0	1	1	none	0.0001219149963324
S093	T105	FALSE	FALSE	0	0	1	1	none	8.9084192727e-05
S097	T105	FALSE	FALSE	0	0	1	1	none	6.14907277336e-05
S102	T105	FALSE	FALSE	0	0	1	1	none	0.0001101066715893
S106	T105	FALSE	FALSE	0	0	1	1	none	5.80659389645e-05
S130	T105	FALSE	FALSE	0	0	1	1	none	0.000122946034707
T009	T105	FALSE	FALSE	0	0	1	1	none	6.33447796179e-05
T010	T105	FALSE	FALSE	0	0	1	1	none	6.35152497513e-05
T013	T105	FALSE	FALSE	0	0	1	1	none	6.9017175112e-06
T014	T105	FALSE	FALSE	0	0	1	1	none	6.2390762108e-05
T020	T105	FALSE	FALSE	0	0	1	1	none	8.8360302136e-06
T021	T105	FALSE	FALSE	0	0	1	1	none	6.59356007421e-05
T028	T105	FALSE	FALSE	0	0	1	1	none	5.07450580193e-05
T035a	T105	FALSE	FALSE	0	0	1	1	none	0.00012390271905
T035b	T105	FALSE	FALSE	0	0	1	1	none	6.28064009587e-05
T040	T105	FALSE	FALSE	0	0	1	1	none	6.08209998967e-05
T056	T105	FALSE	FALSE	0	0	1	1	none	6.78439967254e-05
T059	T105	FALSE	FALSE	0	0	1	1	none	0.000113906557139
T065	T105	TRUE	TRUE	1	0	1	1	anc	6.050877477e-07
T069	T105	FALSE	FALSE	0	0	1	1	none	0.0001281236193373
T071	T105	FALSE	FALSE	0	0	1	1	none	4.31254612293e-05
T073	T105	FALSE	FALSE	0	0	1	1	none	6.53305129944e-05
T075	T105	FALSE	FALSE	0	0	1	1	none	6.20527578263e-05
T077	T105	FALSE	FALSE	0	0	1	1	none	6.59356007421e-05
T087	T105	FALSE	FALSE	0	0	1	1	none	6.28064009587e-05
T095	T105	FALSE	FALSE	0	0	1	1	none	0.0001235450357167
T099a	T105	FALSE	FALSE	0	0	1	1	none	0.000122354205588
T102	T105	FALSE	FALSE	0	0	1	1	none	0.0001296672490643
T104	T105	FALSE	FALSE	0	0	1	1	none	5.03203396103e-05
S002	T107	FALSE	FALSE	0	0	1	1	none	0.0001251565024927
S007	T107	FALSE	FALSE	0	0	1	1	none	0.0001265969771588
S021	T107	FALSE	FALSE	0	0	1	1	none	0.0001245569640312
S024	T107	FALSE	FALSE	0	0	1	1	none	0.0001251620517789
S025	T107	FALSE	FALSE	0	0	1	1	none	0.0001291085248448
S026	T107	FALSE	FALSE	0	0	1	1	none	0.0001227808936509
S038	T107	FALSE	FALSE	0	0	1	1	none	0.0001228094200872
S039	T107	FALSE	FALSE	0	0	1	1	none	0.0001261101498075
S040	T107	FALSE	FALSE	0	0	1	1	none	6.39814394692e-05
S042	T107	FALSE	FALSE	0	0	1	1	none	0.0001251620517789
S071	T107	FALSE	FALSE	0	0	1	1	none	6.14817316068e-05
S078	T107	FALSE	FALSE	0	0	1	1	none	0.0001238738803368
S081	T107	FALSE	FALSE	0	0	1	1	none	0.0001257671395266
S085	T107	FALSE	FALSE	0	0	1	1	none	3.40826140951e-05
S087	T107	FALSE	FALSE	0	0	1	1	none	4.7268139934e-06
S093	T107	FALSE	FALSE	0	0	1	1	none	3.75576175988e-05
S097	T107	FALSE	FALSE	0	0	1	1	none	0.0001272683302908
S102	T107	FALSE	FALSE	0	0	1	1	none	6.64632713511e-05
S106	T107	FALSE	FALSE	0	0	1	1	none	0.0001238435415217
S130	T107	FALSE	FALSE	0	0	1	1	none	6.9680278634e-06
T009	T107	FALSE	FALSE	0	0	1	1	none	0.0001291223821751
T010	T107	FALSE	FALSE	0	0	1	1	none	0.0001292928523085
T013	T107	FALSE	FALSE	0	0	1	1	none	0.0001262824748646
T014	T107	FALSE	FALSE	0	0	1	1	none	0.0001281683646652
T020	T107	FALSE	FALSE	0	0	1	1	none	0.0001257964365762
T021	T107	FALSE	FALSE	0	0	1	1	none	0.0001317132032993
T028	T107	FALSE	FALSE	0	0	1	1	none	0.0001273875197665
T035a	T107	FALSE	FALSE	0	0	1	1	none	9.1348877018e-06
T035b	T107	FALSE	FALSE	0	0	1	1	none	0.0001285840035159
T040	T107	FALSE	FALSE	0	0	1	1	none	0.0001265986024539
T056	T107	FALSE	FALSE	0	0	1	1	none	0.0001336215992826
T059	T107	FALSE	FALSE	0	0	1	1	none	7.02631569008e-05
T065	T107	FALSE	FALSE	0	0	1	1	none	0.0001236163715873
T069	T107	FALSE	FALSE	0	0	1	1	none	8.44802190991e-05
T071	T107	FALSE	FALSE	0	0	1	1	none	0.0001197679229765
T073	T107	FALSE	FALSE	0	0	1	1	none	0.0001311081155516
T075	T107	FALSE	FALSE	0	0	1	1	none	0.0001266201848881
T077	T107	FALSE	FALSE	0	0	1	1	none	0.0001317132032993
T087	T107	FALSE	FALSE	0	0	1	1	none	0.0001285840035159
T095	T107	TRUE	TRUE	1	0	1	1	anc	6.050877477e-07
T099a	T107	FALSE	FALSE	0	0	1	1	none	7.5863742398e-06
T102	T107	FALSE	FALSE	0	0	1	1	none	5.4457897293e-06
T104	T107	FALSE	FALSE	0	0	1	1	none	0.0001269628013575
T105	T107	FALSE	FALSE	0	0	1	1	none	0.0001254316348304
S002	T126	TRUE	TRUE	0	0	1	1	none	0.0001381570487626
S007	T126	TRUE	TRUE	0	0	1	1	none	0.0001395975234287
S021	T126	TRUE	TRUE	0	0	1	1	none	0.0001375575103011
S024	T126	TRUE	TRUE	0	0	1	1	none	0.0001381625980488
S025	T126	TRUE	TRUE	0	0	1	1	none	0.0001421090711147
S026	T126	TRUE	TRUE	0	0	1	1	none	0.0001357814399208
S038	T126	TRUE	TRUE	0	0	1	1	none	0.0001358099663571
S039	T126	TRUE	TRUE	0	0	1	1	none	0.0001391106960774
S040	T126	TRUE	TRUE	0	0	1	1	none	5.04844904191e-05
S042	T126	TRUE	TRUE	0	0	1	1	none	0.0001381625980488
S071	T126	TRUE	TRUE	0	0	1	1	none	3.45172247507e-05
S078	T126	TRUE	TRUE	0	0	1	1	none	0.0001368744266067
S081	T126	TRUE	TRUE	0	0	1	1	none	0.0001387676857965
S085	T126	TRUE	TRUE	0	0	1	1	none	7.5349551635e-05
S087	T126	TRUE	TRUE	0	0	1	1	none	9.12721423641e-05
S093	T126	TRUE	TRUE	0	0	1	1	none	5.84413387587e-05
S097	T126	TRUE	TRUE	0	0	1	1	none	0.0001402688765607
S102	T126	TRUE	TRUE	0	0	1	1	none	5.2966322301e-05
S106	T126	TRUE	TRUE	0	0	1	1	none	0.0001368440877916
S130	T126	TRUE	TRUE	0	0	1	1	none	9.23031807387e-05
T009	T126	FALSE	FALSE	0	0	1	1	none	0.000142122928445
T010	T126	FALSE	FALSE	0	0	1	1	none	0.0001422933985784
T013	T126	TRUE	TRUE	0	0	1	1	none	0.0001392830211345
T014	T126	TRUE	TRUE	0	0	1	1	none	0.0001411689109351
T020	T126	TRUE	TRUE	0	0	1	1	none	0.0001387969828461
T021	T126	FALSE	FALSE	0	0	1	1	none	0.0001447137495692
T028	T126	TRUE	TRUE	0	0	1	1	none	0.0001403880660364
T035a	T126	TRUE	TRUE	0	0	1	1	none	9.32598650817e-05
T035b	T126	FALSE	FALSE	0	0	1	1	none	0.0001415845497858
T040	T126	TRUE	TRUE	0	0	1	1	none	0.0001395991487238
T056	T126	FALSE	FALSE	0	0	1	1	none	0.0001466221455525
T059	T126	TRUE	TRUE	0	0	1	1	none	5.67662078507e-05
T065	T126	TRUE	TRUE	0	0	1	1	none	0.0001366169178572
T069	T126	TRUE	TRUE	0	0	1	1	none	5.1555030003e-05
T071	T126	TRUE	TRUE	0	0	1	1	none	0.0001327684692464
T073	T126	FALSE	FALSE	0	0	1	1	none	0.0001441086618215
T075	T126	TRUE	TRUE	0	0	1	1	none	0.000139620731158
T077	T126	FALSE	FALSE	0	0	1	1	none	0.0001447137495692
T087	T126	FALSE	FALSE	0	0	1	1	none	0.0001415845497858
T095	T126	TRUE	TRUE	0	0	1	1	none	9.29021817484e-05
T099a	T126	TRUE	TRUE	0	0	1	1	none	9.17113516197e-05
T102	T126	FALSE	FALSE	0	0	1	1	none	9.9024395096e-05
T104	T126	FALSE	FALSE	0	0	1	1	none	0.0001399633476274
T105	T126	FALSE	FALSE	0	0	1	1	none	0.0001384321811003
T107	T126	FALSE	FALSE	0	0	1	1	none	9.47887808621e-05
S002	T156	FALSE	FALSE	0	0	1	1	none	5.89287836404e-05
S007	T156	FALSE	FALSE	0	0	1	1	none	4.95043991165e-05
S021	T156	FALSE	FALSE	0	0	1	1	none	5.83292451789e-05
S024	T156	FALSE	FALSE	0	0	1	1	none	5.89343329266e-05
S025	T156	FALSE	FALSE	0	0	1	1	none	6.28808059925e-05
S026	T156	FALSE	FALSE	0	0	1	1	none	5.65531747986e-05
S038	T156	FALSE	FALSE	0	0	1	1	none	6.6090729249e-06
S039	T156	FALSE	FALSE	0	0	1	1	none	5.98824309552e-05
S040	T156	FALSE	FALSE	0	0	1	1	none	0.0001071747234123
S042	T156	FALSE	FALSE	0	0	1	1	none	5.89343329266e-05
S071	T156	FALSE	FALSE	0	0	1	1	none	0.0001046750155499
S078	T156	FALSE	FALSE	0	0	1	1	none	5.76461614845e-05
S081	T156	FALSE	FALSE	0	0	1	1	none	5.95394206743e-05
S085	T156	FALSE	FALSE	0	0	1	1	none	0.0001055422893082
S087	T156	FALSE	FALSE	0	0	1	1	none	0.0001214648800373
S093	T156	FALSE	FALSE	0	0	1	1	none	8.86340764319e-05
S097	T156	FALSE	FALSE	0	0	1	1	none	6.10406114385e-05
S102	T156	FALSE	FALSE	0	0	1	1	none	0.0001096565552942
S106	T156	FALSE	FALSE	0	0	1	1	none	5.76158226694e-05
S130	T156	FALSE	FALSE	0	0	1	1	none	0.0001224959184119
T009	T156	FALSE	FALSE	0	0	1	1	none	6.28946633228e-05
T010	T156	FALSE	FALSE	0	0	1	1	none	6.30651334562e-05
T013	T156	FALSE	FALSE	0	0	1	1	none	1.00821277023e-05
T014	T156	FALSE	FALSE	0	0	1	1	none	6.19406458129e-05
T020	T156	FALSE	FALSE	0	0	1	1	none	9.5960894139e-06
T021	T156	FALSE	FALSE	0	0	1	1	none	6.5485484447e-05
T028	T156	FALSE	FALSE	0	0	1	1	none	5.02949417242e-05
T035a	T156	FALSE	FALSE	0	0	1	1	none	0.0001234526027549
T035b	T156	FALSE	FALSE	0	0	1	1	none	6.23562846636e-05
T040	T156	FALSE	FALSE	0	0	1	1	none	6.03708836016e-05
T056	T156	FALSE	FALSE	0	0	1	1	none	6.73938804303e-05
T059	T156	FALSE	FALSE	0	0	1	1	none	0.0001134564408439
T065	T156	FALSE	FALSE	0	0	1	1	none	7.416024425e-06
T069	T156	FALSE	FALSE	0	0	1	1	none	0.0001276735030422
T071	T156	FALSE	FALSE	0	0	1	1	none	4.26753449342e-05
T073	T156	FALSE	FALSE	0	0	1	1	none	6.48803966993e-05
T075	T156	FALSE	FALSE	0	0	1	1	none	6.16026415312e-05
T077	T156	FALSE	FALSE	0	0	1	1	none	6.5485484447e-05
T087	T156	FALSE	FALSE	0	0	1	1	none	6.23562846636e-05
T095	T156	FALSE	FALSE	0	0	1	1	none	0.0001230949194216
T099a	T156	FALSE	FALSE	0	0	1	1	none	0.0001219040892929
T102	T156	FALSE	FALSE	0	0	1	1	none	0.0001292171327692
T104	T156	FALSE	FALSE	0	0	1	1	none	4.98702233152e-05
T105	T156	FALSE	FALSE	0	0	1	1	none	9.2312876681e-06
T107	T156	FALSE	FALSE	0	0	1	1	none	0.0001249815185353
T126	T156	FALSE	FALSE	0	0	1	1	none	0.0001379820648052
S002	T159a	TRUE	TRUE	0	0	1	1	none	1.70549779979e-05
S007	T159a	TRUE	TRUE	0	0	1	1	none	6.2156480044e-05
S021	T159a	TRUE	TRUE	0	0	1	1	none	1.64554395364e-05
S024	T159a	TRUE	TRUE	0	0	1	1	none	1.70605272841e-05
S025	T159a	TRUE	TRUE	0	0	1	1	none	1.7400437176e-05
S026	T159a	TRUE	TRUE	0	0	1	1	none	7.0431621181e-06
S038	T159a	TRUE	TRUE	0	0	1	1	none	5.83689229724e-05
S039	T159a	TRUE	TRUE	0	0	1	1	none	1.80086253127e-05
S040	T159a	TRUE	TRUE	0	0	1	1	none	0.0001089619451498
S042	T159a	TRUE	TRUE	0	0	1	1	none	1.70605272841e-05
S071	T159a	TRUE	TRUE	0	0	1	1	none	0.0001064622372874
S078	T159a	TRUE	TRUE	0	0	1	1	none	1.5772355842e-05
S081	T159a	TRUE	TRUE	0	0	1	1	none	1.76656150318e-05
S085	T159a	TRUE	TRUE	0	0	1	1	none	0.0001073295110457
S087	T159a	TRUE	TRUE	0	0	1	1	none	0.0001232521017748
S093	T159a	TRUE	TRUE	0	0	1	1	none	9.04212981694e-05
S097	T159a	TRUE	TRUE	0	0	1	1	none	1.5560242622e-05
S102	T159a	TRUE	TRUE	0	0	1	1	none	0.0001114437770317
S106	T159a	TRUE	TRUE	0	0	1	1	none	1.57420170269e-05
S130	T159a	TRUE	TRUE	0	0	1	1	none	0.0001242831401494
T009	T159a	TRUE	TRUE	0	1	1	1	desc	1.6447931097e-06
T010	T159a	TRUE	TRUE	0	1	1	1	desc	1.8152632431e-06
T013	T159a	TRUE	TRUE	0	0	1	1	none	6.18419777498e-05
T014	T159a	TRUE	TRUE	0	0	1	1	none	2.00668401704e-05
T020	T159a	TRUE	TRUE	0	0	1	1	none	6.13559394614e-05
T021	T159a	TRUE	TRUE	0	1	1	1	desc	4.2356142339e-06
T028	T159a	TRUE	TRUE	0	0	1	1	none	6.29470226517e-05
T035a	T159a	TRUE	TRUE	0	0	1	1	none	0.0001252398244924
T035b	T159a	TRUE	TRUE	0	1	1	1	desc	1.2101754954e-06
T040	T159a	TRUE	TRUE	0	0	1	1	none	1.84970779591e-05
T056	T159a	FALSE	FALSE	0	1	1	1	desc	6.1440102172e-06
T059	T159a	TRUE	TRUE	0	0	1	1	none	0.0001152436625814
T065	T159a	TRUE	TRUE	0	0	1	1	none	5.91758744725e-05
T069	T159a	TRUE	TRUE	0	0	1	1	none	0.0001294607247797
T071	T159a	TRUE	TRUE	0	0	1	1	none	5.53274258617e-05
T073	T159a	TRUE	TRUE	0	1	1	1	desc	3.6305264862e-06
T075	T159a	TRUE	TRUE	0	0	1	1	none	6.33898632687e-05
T077	T159a	TRUE	TRUE	0	1	1	1	desc	4.2356142339e-06
T087	T159a	TRUE	TRUE	0	1	1	1	desc	1.2101754954e-06
T095	T159a	TRUE	TRUE	0	0	1	1	none	0.0001248821411591
T099a	T159a	TRUE	TRUE	0	0	1	1	none	0.0001236913110304
T102	T159a	FALSE	FALSE	0	0	1	1	none	0.0001310043545067
T104	T159a	FALSE	FALSE	0	0	1	1	none	6.25223042427e-05
T105	T159a	FALSE	FALSE	0	0	1	1	none	6.09911377156e-05
T107	T159a	FALSE	FALSE	0	0	1	1	none	0.0001267687402728
T126	T159a	TRUE	TRUE	0	0	1	1	none	0.0001397692865427
T156	T159a	FALSE	FALSE	0	0	1	1	none	6.05410214205e-05
S002	T182	FALSE	FALSE	0	0	1	1	none	5.99965741954e-05
S007	T182	FALSE	FALSE	0	0	1	1	none	5.05721896715e-05
S021	T182	FALSE	FALSE	0	0	1	1	none	5.93970357339e-05
S024	T182	FALSE	FALSE	0	0	1	1	none	6.00021234816e-05
S025	T182	FALSE	FALSE	0	0	1	1	none	6.39485965475e-05
S026	T182	FALSE	FALSE	0	0	1	1	none	5.76209653536e-05
S038	T182	FALSE	FALSE	0	0	1	1	none	7.6768634799e-06
S039	T182	FALSE	FALSE	0	0	1	1	none	6.09502215102e-05
S040	T182	FALSE	FALSE	0	0	1	1	none	0.0001082425139673
S042	T182	FALSE	FALSE	0	0	1	1	none	6.00021234816e-05
S071	T182	FALSE	FALSE	0	0	1	1	none	0.0001057428061049
S078	T182	FALSE	FALSE	0	0	1	1	none	5.87139520395e-05
S081	T182	FALSE	FALSE	0	0	1	1	none	6.06072112293e-05
S085	T182	FALSE	FALSE	0	0	1	1	none	0.0001066100798632
S087	T182	FALSE	FALSE	0	0	1	1	none	0.0001225326705923
S093	T182	FALSE	FALSE	0	0	1	1	none	8.97018669869e-05
S097	T182	FALSE	FALSE	0	0	1	1	none	6.21084019935e-05
S102	T182	FALSE	FALSE	0	0	1	1	none	0.0001107243458492
S106	T182	FALSE	FALSE	0	0	1	1	none	5.86836132244e-05
S130	T182	FALSE	FALSE	0	0	1	1	none	0.0001235637089669
T009	T182	FALSE	FALSE	0	0	1	1	none	6.39624538778e-05
T010	T182	FALSE	FALSE	0	0	1	1	none	6.41329240112e-05
T013	T182	FALSE	FALSE	0	0	1	1	none	1.11499182573e-05
T014	T182	FALSE	FALSE	0	0	1	1	none	6.30084363679e-05
T020	T182	FALSE	FALSE	0	0	1	1	none	1.06638799689e-05
T021	T182	FALSE	FALSE	0	0	1	1	none	6.6553275002e-05
T028	T182	FALSE	FALSE	0	0	1	1	none	5.13627322792e-05
T035a	T182	FALSE	FALSE	0	0	1	1	none	0.0001245203933099
T035b	T182	FALSE	FALSE	0	0	1	1	none	6.34240752186e-05
T040	T182	FALSE	FALSE	0	0	1	1	none	6.14386741566e-05
T056	T182	FALSE	FALSE	0	0	1	1	none	6.84616709853e-05
T059	T182	FALSE	FALSE	0	0	1	1	none	0.0001145242313989
T065	T182	FALSE	FALSE	0	0	1	1	none	8.48381498e-06
T069	T182	FALSE	FALSE	0	0	1	1	none	0.0001287412935972
T071	T182	FALSE	FALSE	0	0	1	1	none	4.37431354892e-05
T073	T182	FALSE	FALSE	0	0	1	1	none	6.59481872543e-05
T075	T182	FALSE	FALSE	0	0	1	1	none	6.26704320862e-05
T077	T182	FALSE	FALSE	0	0	1	1	none	6.6553275002e-05
T087	T182	FALSE	FALSE	0	0	1	1	none	6.34240752186e-05
T095	T182	FALSE	FALSE	0	0	1	1	none	0.0001241627099766
T099a	T182	FALSE	FALSE	0	0	1	1	none	0.0001229718798479
T102	T182	FALSE	FALSE	0	0	1	1	none	0.0001302849233242
T104	T182	FALSE	FALSE	0	0	1	1	none	5.09380138702e-05
T105	T182	FALSE	FALSE	0	0	1	1	none	1.02990782231e-05
T107	T182	FALSE	FALSE	0	0	1	1	none	0.0001260493090903
T126	T182	FALSE	FALSE	0	0	1	1	none	0.0001390498553602
T156	T182	FALSE	FALSE	0	0	1	1	none	8.6387864326e-06
T159a	T182	FALSE	FALSE	0	0	1	1	none	6.16088119755e-05
S002	T188	TRUE	TRUE	0	0	1	1	none	5.56796519416e-05
S007	T188	TRUE	TRUE	0	0	1	1	none	3.27113123777e-05
S021	T188	TRUE	TRUE	0	0	1	1	none	5.50801134801e-05
S024	T188	TRUE	TRUE	0	0	1	1	none	5.56852012278e-05
S025	T188	TRUE	TRUE	0	0	1	1	none	5.96316742937e-05
S026	T188	TRUE	TRUE	0	0	1	1	none	5.33040430998e-05
S038	T188	TRUE	TRUE	0	0	1	1	none	4.24677103461e-05
S039	T188	TRUE	TRUE	0	0	1	1	none	5.66332992564e-05
S040	T188	TRUE	TRUE	0	0	1	1	none	0.0001039255917135
S042	T188	TRUE	TRUE	0	0	1	1	none	5.56852012278e-05
S071	T188	TRUE	TRUE	0	0	1	1	none	0.0001014258838511
S078	T188	TRUE	TRUE	0	0	1	1	none	5.43970297857e-05
S081	T188	TRUE	TRUE	0	0	1	1	none	5.62902889755e-05
S085	T188	TRUE	TRUE	0	0	1	1	none	0.0001022931576094
S087	T188	TRUE	TRUE	0	0	1	1	none	0.0001182157483385
S093	T188	TRUE	TRUE	0	0	1	1	none	8.53849447331e-05
S097	T188	TRUE	TRUE	0	0	1	1	none	5.77914797397e-05
S102	T188	TRUE	TRUE	0	0	1	1	none	0.0001064074235954
S106	T188	TRUE	TRUE	0	0	1	1	none	5.43666909706e-05
S130	T188	TRUE	TRUE	0	0	1	1	none	0.0001192467867131
T009	T188	FALSE	FALSE	0	0	1	1	none	5.9645531624e-05
T010	T188	FALSE	FALSE	0	0	1	1	none	5.98160017574e-05
T013	T188	TRUE	TRUE	0	0	1	1	none	4.59407651235e-05
T014	T188	TRUE	TRUE	0	0	1	1	none	5.86915141141e-05
T020	T188	TRUE	TRUE	0	0	1	1	none	4.54547268351e-05
T021	T188	FALSE	FALSE	0	0	1	1	none	6.22363527482e-05
T028	T188	TRUE	TRUE	0	0	1	1	none	2.658210201e-05
T035a	T188	TRUE	TRUE	0	0	1	1	none	0.0001202034710561
T035b	T188	FALSE	FALSE	0	0	1	1	none	5.91071529648e-05
T040	T188	TRUE	TRUE	0	0	1	1	none	5.71217519028e-05
T056	T188	FALSE	FALSE	0	0	1	1	none	6.41447487315e-05
T059	T188	TRUE	TRUE	0	0	1	1	none	0.0001102073091451
T065	T188	TRUE	TRUE	0	0	1	1	none	4.32746618462e-05
T069	T188	TRUE	TRUE	0	0	1	1	none	0.0001244243713434
T071	T188	TRUE	TRUE	0	0	1	1	none	2.46720827e-05
T073	T188	FALSE	FALSE	0	0	1	1	none	6.16312650005e-05
T075	T188	TRUE	TRUE	0	0	1	1	none	5.83535098324e-05
T077	T188	FALSE	FALSE	0	0	1	1	none	6.22363527482e-05
T087	T188	FALSE	FALSE	0	0	1	1	none	5.91071529648e-05
T095	T188	TRUE	TRUE	0	0	1	1	none	0.0001198457877228
T099a	T188	TRUE	TRUE	0	0	1	1	none	0.0001186549575941
T102	T188	FALSE	FALSE	0	0	1	1	none	0.0001259680010704
T104	T188	FALSE	FALSE	0	0	1	1	none	3.1866961081e-05
T105	T188	FALSE	FALSE	0	0	1	1	none	4.50899250893e-05
T107	T188	FALSE	FALSE	0	0	1	1	none	0.0001217323868365
T126	T188	TRUE	TRUE	0	0	1	1	none	0.0001347329331064
T156	T188	FALSE	FALSE	0	0	1	1	none	4.46398087942e-05
T159a	T188	TRUE	TRUE	0	0	1	1	none	5.72918897217e-05
T182	T188	FALSE	FALSE	0	0	1	1	none	4.57075993492e-05
S002	T192	FALSE	FALSE	0	0	1	1	none	0.0001471206368157
S007	T192	FALSE	FALSE	0	0	1	1	none	0.0001485611114818
S021	T192	FALSE	FALSE	0	0	1	1	none	0.0001465210983542
S024	T192	FALSE	FALSE	0	0	1	1	none	0.0001471261861019
S025	T192	FALSE	FALSE	0	0	1	1	none	0.0001510726591678
S026	T192	FALSE	FALSE	0	0	1	1	none	0.0001447450279739
S038	T192	FALSE	FALSE	0	0	1	1	none	0.0001447735544102
S039	T192	FALSE	FALSE	0	0	1	1	none	0.0001480742841305
S040	T192	FALSE	FALSE	0	0	1	1	none	5.94480784722e-05
S042	T192	FALSE	FALSE	0	0	1	1	none	0.0001471261861019
S071	T192	FALSE	FALSE	0	0	1	1	none	4.34808128038e-05
S078	T192	FALSE	FALSE	0	0	1	1	none	0.0001458380146598
S081	T192	FALSE	FALSE	0	0	1	1	none	0.0001477312738496
S085	T192	FALSE	FALSE	0	0	1	1	none	8.43131396881e-05
S087	T192	FALSE	FALSE	0	0	1	1	none	0.0001002357304172
S093	T192	FALSE	FALSE	0	0	1	1	none	6.74049268118e-05
S097	T192	FALSE	FALSE	0	0	1	1	none	0.0001492324646138
S102	T192	FALSE	FALSE	0	0	1	1	none	6.19299103541e-05
S106	T192	FALSE	FALSE	0	0	1	1	none	0.0001458076758447
S130	T192	FALSE	FALSE	0	0	1	1	none	0.0001012667687918
T009	T192	FALSE	FALSE	0	0	1	1	none	0.0001510865164981
T010	T192	FALSE	FALSE	0	0	1	1	none	0.0001512569866315
T013	T192	FALSE	FALSE	0	0	1	1	none	0.0001482466091876
T014	T192	FALSE	FALSE	0	0	1	1	none	0.0001501324989882
T020	T192	FALSE	FALSE	0	0	1	1	none	0.0001477605708992
T021	T192	FALSE	FALSE	0	0	1	1	none	0.0001536773376223
T028	T192	FALSE	FALSE	0	0	1	1	none	0.0001493516540895
T035a	T192	FALSE	FALSE	0	0	1	1	none	0.0001022234531348
T035b	T192	FALSE	FALSE	0	0	1	1	none	0.0001505481378389
T040	T192	FALSE	FALSE	0	0	1	1	none	0.0001485627367769
T056	T192	FALSE	FALSE	0	0	1	1	none	0.0001555857336056
T059	T192	FALSE	FALSE	0	0	1	1	none	6.57297959038e-05
T065	T192	FALSE	FALSE	0	0	1	1	none	0.0001455805059103
T069	T192	FALSE	FALSE	0	0	1	1	none	6.05186180561e-05
T071	T192	FALSE	FALSE	0	0	1	1	none	0.0001417320572995
T073	T192	FALSE	FALSE	0	0	1	1	none	0.0001530722498746
T075	T192	FALSE	FALSE	0	0	1	1	none	0.0001485843192111
T077	T192	FALSE	FALSE	0	0	1	1	none	0.0001536773376223
T087	T192	FALSE	FALSE	0	0	1	1	none	0.0001505481378389
T095	T192	FALSE	FALSE	0	0	1	1	none	0.0001018657698015
T099a	T192	FALSE	FALSE	0	0	1	1	none	0.0001006749396728
T102	T192	FALSE	FALSE	0	0	1	1	none	0.0001079879831491
T104	T192	FALSE	FALSE	0	0	1	1	none	0.0001489269356805
T105	T192	FALSE	FALSE	0	0	1	1	none	0.0001473957691534
T107	T192	FALSE	FALSE	0	0	1	1	none	0.0001037523689152
T126	T192	TRUE	TRUE	1	0	1	1	anc	6.050877477e-07
T156	T192	FALSE	FALSE	0	0	1	1	none	0.0001469456528583
T159a	T192	FALSE	FALSE	0	0	1	1	none	0.0001487328745958
T182	T192	FALSE	FALSE	0	0	1	1	none	0.0001480134434133
T188	T192	FALSE	FALSE	0	0	1	1	none	0.0001436965211595
S002	T197	TRUE	TRUE	0	0	1	1	none	5.51432857016e-05
S007	T197	TRUE	TRUE	0	0	1	1	none	4.57189011777e-05
S021	T197	TRUE	TRUE	0	0	1	1	none	5.45437472401e-05
S024	T197	TRUE	TRUE	0	0	1	1	none	5.51488349878e-05
S025	T197	TRUE	TRUE	0	0	1	1	none	5.90953080537e-05
S026	T197	TRUE	TRUE	0	0	1	1	none	5.27676768598e-05
S038	T197	TRUE	TRUE	0	0	1	1	none	2.8235749861e-06
S039	T197	TRUE	TRUE	0	0	1	1	none	5.60969330164e-05
S040	T197	TRUE	TRUE	0	0	1	1	none	0.0001033892254735
S042	T197	TRUE	TRUE	0	0	1	1	none	5.51488349878e-05
S071	T197	TRUE	TRUE	0	0	1	1	none	0.0001008895176111
S078	T197	TRUE	TRUE	0	0	1	1	none	5.38606635457e-05
S081	T197	TRUE	TRUE	0	0	1	1	none	5.57539227355e-05
S085	T197	TRUE	TRUE	0	0	1	1	none	0.0001017567913694
S087	T197	TRUE	TRUE	0	0	1	1	none	0.0001176793820985
S093	T197	TRUE	TRUE	0	0	1	1	none	8.48485784931e-05
S097	T197	TRUE	TRUE	0	0	1	1	none	5.72551134997e-05
S102	T197	TRUE	TRUE	0	0	1	1	none	0.0001058710573554
S106	T197	TRUE	TRUE	0	0	1	1	none	5.38303247306e-05
S130	T197	TRUE	TRUE	0	0	1	1	none	0.0001187104204731
T009	T197	FALSE	FALSE	0	0	1	1	none	5.9109165384e-05
T010	T197	FALSE	FALSE	0	0	1	1	none	5.92796355174e-05
T013	T197	TRUE	TRUE	0	0	1	1	none	6.2966297635e-06
T014	T197	TRUE	TRUE	0	0	1	1	none	5.81551478741e-05
T020	T197	TRUE	TRUE	0	0	1	1	none	5.8105914751e-06
T021	T197	FALSE	FALSE	0	0	1	1	none	6.16999865082e-05
T028	T197	TRUE	TRUE	0	0	1	1	none	4.65094437854e-05
T035a	T197	TRUE	TRUE	0	0	1	1	none	0.0001196671048161
T035b	T197	FALSE	FALSE	0	0	1	1	none	5.85707867248e-05
T040	T197	TRUE	TRUE	0	0	1	1	none	5.65853856628e-05
T056	T197	FALSE	FALSE	0	0	1	1	none	6.36083824915e-05
T059	T197	TRUE	TRUE	0	0	1	1	none	0.0001096709429051
T065	T197	TRUE	TRUE	0	0	1	1	none	3.6305264862e-06
T069	T197	TRUE	TRUE	0	0	1	1	none	0.0001238880051034
T071	T197	TRUE	TRUE	0	0	1	1	none	3.88898469954e-05
T073	T197	FALSE	FALSE	0	0	1	1	none	6.10948987605e-05
T075	T197	TRUE	TRUE	0	0	1	1	none	5.78171435924e-05
T077	T197	FALSE	FALSE	0	0	1	1	none	6.16999865082e-05
T087	T197	FALSE	FALSE	0	0	1	1	none	5.85707867248e-05
T095	T197	TRUE	TRUE	0	0	1	1	none	0.0001193094214828
T099a	T197	TRUE	TRUE	0	0	1	1	none	0.0001181185913541
T102	T197	FALSE	FALSE	0	0	1	1	none	0.0001254316348304
T104	T197	FALSE	FALSE	0	0	1	1	none	4.60847253764e-05
T105	T197	FALSE	FALSE	0	0	1	1	none	5.4457897293e-06
T107	T197	FALSE	FALSE	0	0	1	1	none	0.0001211960205965
T126	T197	TRUE	TRUE	0	0	1	1	none	0.0001341965668664
T156	T197	TRUE	TRUE	0	1	1	1	desc	1.365146948e-06
T159a	T197	TRUE	TRUE	0	0	1	1	none	5.67555234817e-05
T182	T197	FALSE	FALSE	0	1	1	1	desc	2.4203509908e-06
T188	T197	TRUE	TRUE	0	0	1	1	none	4.08543108554e-05
T192	T197	FALSE	FALSE	0	0	1	1	none	0.0001431601549195
S002	T223	FALSE	FALSE	0	0	1	1	none	5.91105885185e-05
S007	T223	FALSE	FALSE	0	0	1	1	none	4.96862039946e-05
S021	T223	FALSE	FALSE	0	0	1	1	none	5.8511050057e-05
S024	T223	FALSE	FALSE	0	0	1	1	none	5.91161378047e-05
S025	T223	FALSE	FALSE	0	0	1	1	none	6.30626108706e-05
S026	T223	FALSE	FALSE	0	0	1	1	none	5.67349796767e-05
S038	T223	FALSE	FALSE	0	0	1	1	none	6.790877803e-06
S039	T223	FALSE	FALSE	0	0	1	1	none	6.00642358333e-05
S040	T223	FALSE	FALSE	0	0	1	1	none	0.0001073565282904
S042	T223	FALSE	FALSE	0	0	1	1	none	5.91161378047e-05
S071	T223	FALSE	FALSE	0	0	1	1	none	0.000104856820428
S078	T223	FALSE	FALSE	0	0	1	1	none	5.78279663626e-05
S081	T223	FALSE	FALSE	0	0	1	1	none	5.97212255524e-05
S085	T223	FALSE	FALSE	0	0	1	1	none	0.0001057240941863
S087	T223	FALSE	FALSE	0	0	1	1	none	0.0001216466849154
S093	T223	FALSE	FALSE	0	0	1	1	none	8.881588131e-05
S097	T223	FALSE	FALSE	0	0	1	1	none	6.12224163166e-05
S102	T223	FALSE	FALSE	0	0	1	1	none	0.0001098383601723
S106	T223	FALSE	FALSE	0	0	1	1	none	5.77976275475e-05
S130	T223	FALSE	FALSE	0	0	1	1	none	0.00012267772329
T009	T223	FALSE	FALSE	0	0	1	1	none	6.30764682009e-05
T010	T223	FALSE	FALSE	0	0	1	1	none	6.32469383343e-05
T013	T223	FALSE	FALSE	0	0	1	1	none	1.02639325804e-05
T014	T223	FALSE	FALSE	0	0	1	1	none	6.2122450691e-05
T020	T223	FALSE	FALSE	0	0	1	1	none	9.777894292e-06
T021	T223	FALSE	FALSE	0	0	1	1	none	6.56672893251e-05
T028	T223	FALSE	FALSE	0	0	1	1	none	5.04767466023e-05
T035a	T223	FALSE	FALSE	0	0	1	1	none	0.000123634407633
T035b	T223	FALSE	FALSE	0	0	1	1	none	6.25380895417e-05
T040	T223	FALSE	FALSE	0	0	1	1	none	6.05526884797e-05
T056	T223	FALSE	FALSE	0	0	1	1	none	6.75756853084e-05
T059	T223	FALSE	FALSE	0	0	1	1	none	0.000113638245722
T065	T223	FALSE	FALSE	0	0	1	1	none	7.5978293031e-06
T069	T223	FALSE	FALSE	0	0	1	1	none	0.0001278553079203
T071	T223	FALSE	FALSE	0	0	1	1	none	4.28571498123e-05
T073	T223	FALSE	FALSE	0	0	1	1	none	6.50622015774e-05
T075	T223	FALSE	FALSE	0	0	1	1	none	6.17844464093e-05
T077	T223	FALSE	FALSE	0	0	1	1	none	6.56672893251e-05
T087	T223	FALSE	FALSE	0	0	1	1	none	6.25380895417e-05
T095	T223	FALSE	FALSE	0	0	1	1	none	0.0001232767242997
T099a	T223	FALSE	FALSE	0	0	1	1	none	0.000122085894171
T102	T223	FALSE	FALSE	0	0	1	1	none	0.0001293989376473
T104	T223	FALSE	FALSE	0	0	1	1	none	5.00520281933e-05
T105	T223	FALSE	FALSE	0	0	1	1	none	9.4130925462e-06
T107	T223	FALSE	FALSE	0	0	1	1	none	0.0001251633234134
T126	T223	FALSE	FALSE	0	0	1	1	none	0.0001381638696833
T156	T223	FALSE	FALSE	0	0	1	1	none	7.7528007557e-06
T159a	T223	FALSE	FALSE	0	0	1	1	none	6.07228262986e-05
T182	T223	FALSE	FALSE	0	0	1	1	none	3.9547163047e-06
T188	T223	FALSE	FALSE	0	0	1	1	none	4.48216136723e-05
T192	T223	FALSE	FALSE	0	0	1	1	none	0.0001471274577364
T197	T223	TRUE	TRUE	1	0	1	1	anc	6.050877477e-07
S002	T225	FALSE	FALSE	0	0	1	1	none	6.28469315049e-05
S007	T225	FALSE	FALSE	0	0	1	1	none	5.3422546981e-05
S021	T225	FALSE	FALSE	0	0	1	1	none	6.22473930434e-05
S024	T225	FALSE	FALSE	0	0	1	1	none	6.28524807911e-05
S025	T225	FALSE	FALSE	0	0	1	1	none	6.6798953857e-05
S026	T225	FALSE	FALSE	0	0	1	1	none	6.04713226631e-05
S038	T225	FALSE	FALSE	0	0	1	1	none	1.05272207894e-05
S039	T225	FALSE	FALSE	0	0	1	1	none	6.38005788197e-05
S040	T225	FALSE	FALSE	0	0	1	1	none	0.0001110928712768
S042	T225	FALSE	FALSE	0	0	1	1	none	6.28524807911e-05
S071	T225	FALSE	FALSE	0	0	1	1	none	0.0001085931634144
S078	T225	FALSE	FALSE	0	0	1	1	none	6.1564309349e-05
S081	T225	FALSE	FALSE	0	0	1	1	none	6.34575685388e-05
S085	T225	FALSE	FALSE	0	0	1	1	none	0.0001094604371727
S087	T225	FALSE	FALSE	0	0	1	1	none	0.0001253830279018
S093	T225	FALSE	FALSE	0	0	1	1	none	9.25522242964e-05
S097	T225	FALSE	FALSE	0	0	1	1	none	6.4958759303e-05
S102	T225	FALSE	FALSE	0	0	1	1	none	0.0001135747031587
S106	T225	FALSE	FALSE	0	0	1	1	none	6.15339705339e-05
S130	T225	FALSE	FALSE	0	0	1	1	none	0.0001264140662764
T009	T225	FALSE	FALSE	0	0	1	1	none	6.68128111873e-05
T010	T225	FALSE	FALSE	0	0	1	1	none	6.69832813207e-05
T013	T225	FALSE	FALSE	0	0	1	1	none	1.40002755668e-05
T014	T225	FALSE	FALSE	0	0	1	1	none	6.58587936774e-05
T020	T225	FALSE	FALSE	0	0	1	1	none	1.35142372784e-05
T021	T225	FALSE	FALSE	0	0	1	1	none	6.94036323115e-05
T028	T225	FALSE	FALSE	0	0	1	1	none	5.42130895887e-05
T035a	T225	FALSE	FALSE	0	0	1	1	none	0.0001273707506194
T035b	T225	FALSE	FALSE	0	0	1	1	none	6.62744325281e-05
T040	T225	FALSE	FALSE	0	0	1	1	none	6.42890314661e-05
T056	T225	FALSE	FALSE	0	0	1	1	none	7.13120282948e-05
T059	T225	FALSE	FALSE	0	0	1	1	none	0.0001173745887084
T065	T225	FALSE	FALSE	0	0	1	1	none	1.13341722895e-05
T069	T225	FALSE	FALSE	0	0	1	1	none	0.0001315916509067
T071	T225	FALSE	FALSE	0	0	1	1	none	4.65934927987e-05
T073	T225	FALSE	FALSE	0	0	1	1	none	6.87985445638e-05
T075	T225	FALSE	FALSE	0	0	1	1	none	6.55207893957e-05
T077	T225	FALSE	FALSE	0	0	1	1	none	6.94036323115e-05
T087	T225	FALSE	FALSE	0	0	1	1	none	6.62744325281e-05
T095	T225	FALSE	FALSE	0	0	1	1	none	0.0001270130672861
T099a	T225	FALSE	FALSE	0	0	1	1	none	0.0001258222371574
T102	T225	FALSE	FALSE	0	0	1	1	none	0.0001331352806337
T104	T225	FALSE	FALSE	0	0	1	1	none	5.37883711797e-05
T105	T225	FALSE	FALSE	0	0	1	1	none	1.31494355326e-05
T107	T225	FALSE	FALSE	0	0	1	1	none	0.0001288996663998
T126	T225	FALSE	FALSE	0	0	1	1	none	0.0001419002126697
T156	T225	FALSE	FALSE	0	0	1	1	none	7.8586172559e-06
T159a	T225	FALSE	FALSE	0	0	1	1	none	6.4459169285e-05
T182	T225	FALSE	FALSE	0	0	1	1	none	1.25569342971e-05
T188	T225	FALSE	FALSE	0	0	1	1	none	4.85579566587e-05
T192	T225	FALSE	FALSE	0	0	1	1	none	0.0001508638007228
T197	T225	TRUE	TRUE	1	0	1	1	anc	6.050877477e-07
T223	T225	FALSE	FALSE	0	0	1	1	none	1.16709486202e-05
S002	T230	FALSE	FALSE	0	0	1	1	none	2.17488432763e-05
S007	T230	FALSE	FALSE	0	0	1	1	none	6.68503453224e-05
S021	T230	FALSE	FALSE	0	0	1	1	none	2.11493048148e-05
S024	T230	FALSE	FALSE	0	0	1	1	none	2.17543925625e-05
S025	T230	FALSE	FALSE	0	0	1	1	none	2.20943024544e-05
S026	T230	FALSE	FALSE	0	0	1	1	none	1.17370273965e-05
S038	T230	FALSE	FALSE	0	0	1	1	none	6.30627882508e-05
S039	T230	FALSE	FALSE	0	0	1	1	none	2.27024905911e-05
S040	T230	FALSE	FALSE	0	0	1	1	none	0.0001136558104282
S042	T230	FALSE	FALSE	0	0	1	1	none	2.17543925625e-05
S071	T230	FALSE	FALSE	0	0	1	1	none	0.0001111561025658
S078	T230	FALSE	FALSE	0	0	1	1	none	2.04662211204e-05
S081	T230	FALSE	FALSE	0	0	1	1	none	2.23594803102e-05
S085	T230	FALSE	FALSE	0	0	1	1	none	0.0001120233763241
S087	T230	FALSE	FALSE	0	0	1	1	none	0.0001279459670532
S093	T230	FALSE	FALSE	0	0	1	1	none	9.51151634478e-05
S097	T230	FALSE	FALSE	0	0	1	1	none	2.02541079004e-05
S102	T230	FALSE	FALSE	0	0	1	1	none	0.0001161376423101
S106	T230	FALSE	FALSE	0	0	1	1	none	2.04358823053e-05
S130	T230	FALSE	FALSE	0	0	1	1	none	0.0001289770054278
T009	T230	TRUE	TRUE	0	0	1	1	none	4.4196341001e-06
T010	T230	TRUE	TRUE	0	0	1	1	none	3.3799287381e-06
T013	T230	FALSE	FALSE	0	0	1	1	none	6.65358430282e-05
T014	T230	FALSE	FALSE	0	0	1	1	none	2.47607054488e-05
T020	T230	FALSE	FALSE	0	0	1	1	none	6.60498047398e-05
T021	T230	TRUE	TRUE	0	0	1	1	none	3.3799287381e-06
T028	T230	FALSE	FALSE	0	0	1	1	none	6.76408879301e-05
T035a	T230	FALSE	FALSE	0	0	1	1	none	0.0001299336897708
T035b	T230	FALSE	FALSE	0	0	1	1	none	6.5091285215e-06
T040	T230	FALSE	FALSE	0	0	1	1	none	2.31909432375e-05
T056	T230	FALSE	FALSE	0	0	1	1	none	8.9188512076e-06
T059	T230	FALSE	FALSE	0	0	1	1	none	0.0001199375278598
T065	T230	FALSE	FALSE	0	0	1	1	none	6.38697397509e-05
T069	T230	FALSE	FALSE	0	0	1	1	none	0.0001341545900581
T071	T230	FALSE	FALSE	0	0	1	1	none	6.00212911401e-05
T073	T230	TRUE	TRUE	0	0	1	1	none	2.7748409904e-06
T075	T230	FALSE	FALSE	0	0	1	1	none	6.80837285471e-05
T077	T230	TRUE	TRUE	0	0	1	1	none	3.3799287381e-06
T087	T230	FALSE	FALSE	0	0	1	1	none	6.5091285215e-06
T095	T230	FALSE	FALSE	0	0	1	1	none	0.0001295760064375
T099a	T230	FALSE	FALSE	0	0	1	1	none	0.0001283851763088
T102	T230	FALSE	FALSE	0	0	1	1	none	0.0001356982197851
T104	T230	FALSE	FALSE	0	0	1	1	none	6.72161695211e-05
T105	T230	FALSE	FALSE	0	0	1	1	none	6.5685002994e-05
T107	T230	FALSE	FALSE	0	0	1	1	none	0.0001314626055512
T126	T230	FALSE	FALSE	0	0	1	1	none	0.0001444631518211
T156	T230	FALSE	FALSE	0	0	1	1	none	6.52348866989e-05
T159a	T230	TRUE	TRUE	1	0	1	1	anc	3.9850164858e-06
T182	T230	FALSE	FALSE	0	0	1	1	none	6.63026772539e-05
T188	T230	FALSE	FALSE	0	0	1	1	none	6.19857550001e-05
T192	T230	FALSE	FALSE	0	0	1	1	none	0.0001534267398742
T197	T230	FALSE	FALSE	0	0	1	1	none	6.14493887601e-05
T223	T230	FALSE	FALSE	0	0	1	1	none	6.5416691577e-05
T225	T230	FALSE	FALSE	0	0	1	1	none	6.91530345634e-05
S002	T232	TRUE	TRUE	0	0	1	1	none	0.0001399530288726
S007	T232	TRUE	TRUE	0	0	1	1	none	0.0001413935035387
S021	T232	TRUE	TRUE	0	0	1	1	none	0.0001393534904111
S024	T232	TRUE	TRUE	0	0	1	1	none	0.0001399585781588
S025	T232	TRUE	TRUE	0	0	1	1	none	0.0001439050512247
S026	T232	TRUE	TRUE	0	0	1	1	none	0.0001375774200308
S038	T232	TRUE	TRUE	0	0	1	1	none	0.0001376059464671
S039	T232	TRUE	TRUE	0	0	1	1	none	0.0001409066761874
S040	T232	TRUE	TRUE	0	0	1	1	none	5.22804705291e-05
S042	T232	TRUE	TRUE	0	0	1	1	none	0.0001399585781588
S071	T232	TRUE	TRUE	0	0	1	1	none	3.63132048607e-05
S078	T232	TRUE	TRUE	0	0	1	1	none	0.0001386704067167
S081	T232	TRUE	TRUE	0	0	1	1	none	0.0001405636659065
S085	T232	TRUE	TRUE	0	0	1	1	none	7.7145531745e-05
S087	T232	TRUE	TRUE	0	0	1	1	none	9.30681224741e-05
S093	T232	TRUE	TRUE	0	0	1	1	none	6.02373188687e-05
S097	T232	TRUE	TRUE	0	0	1	1	none	0.0001420648566707
S102	T232	TRUE	TRUE	0	0	1	1	none	5.4762302411e-05
S106	T232	TRUE	TRUE	0	0	1	1	none	0.0001386400679016
S130	T232	TRUE	TRUE	0	0	1	1	none	9.40991608487e-05
T009	T232	FALSE	FALSE	0	0	1	1	none	0.000143918908555
T010	T232	FALSE	FALSE	0	0	1	1	none	0.0001440893786884
T013	T232	TRUE	TRUE	0	0	1	1	none	0.0001410790012445
T014	T232	TRUE	TRUE	0	0	1	1	none	0.0001429648910451
T020	T232	TRUE	TRUE	0	0	1	1	none	0.0001405929629561
T021	T232	FALSE	FALSE	0	0	1	1	none	0.0001465097296792
T028	T232	TRUE	TRUE	0	0	1	1	none	0.0001421840461464
T035a	T232	TRUE	TRUE	0	0	1	1	none	9.50558451917e-05
T035b	T232	FALSE	FALSE	0	0	1	1	none	0.0001433805298958
T040	T232	TRUE	TRUE	0	0	1	1	none	0.0001413951288338
T056	T232	FALSE	FALSE	0	0	1	1	none	0.0001484181256625
T059	T232	TRUE	TRUE	0	0	1	1	none	5.85621879607e-05
T065	T232	TRUE	TRUE	0	0	1	1	none	0.0001384128979672
T069	T232	TRUE	TRUE	0	0	1	1	none	5.3351010113e-05
T071	T232	TRUE	TRUE	0	0	1	1	none	0.0001345644493564
T073	T232	FALSE	FALSE	0	0	1	1	none	0.0001459046419315
T075	T232	TRUE	TRUE	0	0	1	1	none	0.000141416711268
T077	T232	FALSE	FALSE	0	0	1	1	none	0.0001465097296792
T087	T232	FALSE	FALSE	0	0	1	1	none	0.0001433805298958
T095	T232	TRUE	TRUE	0	0	1	1	none	9.46981618584e-05
T099a	T232	TRUE	TRUE	0	0	1	1	none	9.35073317297e-05
T102	T232	FALSE	FALSE	0	0	1	1	none	0.000100820375206
T104	T232	FALSE	FALSE	0	0	1	1	none	0.0001417593277374
T105	T232	FALSE	FALSE	0	0	1	1	none	0.0001402281612103
T107	T232	FALSE	FALSE	0	0	1	1	none	9.65847609721e-05
T126	T232	TRUE	TRUE	0	0	1	1	none	4.338482036e-06
T156	T232	FALSE	FALSE	0	0	1	1	none	0.0001397780449152
T159a	T232	TRUE	TRUE	0	0	1	1	none	0.0001415652666527
T182	T232	FALSE	FALSE	0	0	1	1	none	0.0001408458354702
T188	T232	TRUE	TRUE	0	0	1	1	none	0.0001365289132164
T192	T232	FALSE	FALSE	0	0	1	1	none	1.33020700891e-05
T197	T232	TRUE	TRUE	0	0	1	1	none	0.0001359925469764
T223	T232	FALSE	FALSE	0	0	1	1	none	0.0001399598497933
T225	T232	FALSE	FALSE	0	0	1	1	none	0.0001436961927797
T230	T232	FALSE	FALSE	0	0	1	1	none	0.0001462591319311
S002	T241	FALSE	FALSE	0	0	1	1	none	7.28757076414e-05
S007	T241	FALSE	FALSE	0	0	1	1	none	6.34513231175e-05
S021	T241	FALSE	FALSE	0	0	1	1	none	7.22761691799e-05
S024	T241	FALSE	FALSE	0	0	1	1	none	7.28812569276e-05
S025	T241	FALSE	FALSE	0	0	1	1	none	7.68277299935e-05
S026	T241	FALSE	FALSE	0	0	1	1	none	7.05000987996e-05
S038	T241	FALSE	FALSE	0	0	1	1	none	1.93458214305e-05
S039	T241	FALSE	FALSE	0	0	1	1	none	7.38293549562e-05
S040	T241	FALSE	FALSE	0	0	1	1	none	0.0001211216474133
S042	T241	FALSE	FALSE	0	0	1	1	none	7.28812569276e-05
S071	T241	FALSE	FALSE	0	0	1	1	none	0.0001186219395509
S078	T241	FALSE	FALSE	0	0	1	1	none	7.15930854855e-05
S081	T241	FALSE	FALSE	0	0	1	1	none	7.34863446753e-05
S085	T241	FALSE	FALSE	0	0	1	1	none	0.0001194892133092
S087	T241	FALSE	FALSE	0	0	1	1	none	0.0001354118040383
S093	T241	FALSE	FALSE	0	0	1	1	none	0.0001025810004329
S097	T241	FALSE	FALSE	0	0	1	1	none	7.49875354395e-05
S102	T241	FALSE	FALSE	0	0	1	1	none	0.0001236034792952
S106	T241	FALSE	FALSE	0	0	1	1	none	7.15627466704e-05
S130	T241	FALSE	FALSE	0	0	1	1	none	0.0001364428424129
T009	T241	FALSE	FALSE	0	0	1	1	none	7.68415873238e-05
T010	T241	FALSE	FALSE	0	0	1	1	none	7.70120574572e-05
T013	T241	FALSE	FALSE	0	0	1	1	none	1.44249173951e-05
T014	T241	FALSE	FALSE	0	0	1	1	none	7.58875698139e-05
T020	T241	FALSE	FALSE	0	0	1	1	none	2.23328379195e-05
T021	T241	FALSE	FALSE	0	0	1	1	none	7.9432408448e-05
T028	T241	FALSE	FALSE	0	0	1	1	none	6.42418657252e-05
T035a	T241	FALSE	FALSE	0	0	1	1	none	0.0001373995267559
T035b	T241	FALSE	FALSE	0	0	1	1	none	7.63032086646e-05
T040	T241	FALSE	FALSE	0	0	1	1	none	7.43178076026e-05
T056	T241	FALSE	FALSE	0	0	1	1	none	8.13408044313e-05
T059	T241	FALSE	FALSE	0	0	1	1	none	0.0001274033648449
T065	T241	FALSE	FALSE	0	0	1	1	none	1.77324219398e-05
T069	T241	FALSE	FALSE	0	0	1	1	none	0.0001416204270432
T071	T241	FALSE	FALSE	0	0	1	1	none	5.66222689352e-05
T073	T241	FALSE	FALSE	0	0	1	1	none	7.88273207003e-05
T075	T241	FALSE	FALSE	0	0	1	1	none	7.55495655322e-05
T077	T241	FALSE	FALSE	0	0	1	1	none	7.9432408448e-05
T087	T241	FALSE	FALSE	0	0	1	1	none	7.63032086646e-05
T095	T241	FALSE	FALSE	0	0	1	1	none	0.0001370418434226
T099a	T241	FALSE	FALSE	0	0	1	1	none	0.0001358510132939
T102	T241	FALSE	FALSE	0	0	1	1	none	0.0001431640567702
T104	T241	FALSE	FALSE	0	0	1	1	none	6.38171473162e-05
T105	T241	FALSE	FALSE	0	0	1	1	none	1.95476851829e-05
T107	T241	FALSE	FALSE	0	0	1	1	none	0.0001389284425363
T126	T241	FALSE	FALSE	0	0	1	1	none	0.0001519289888062
T156	T241	FALSE	FALSE	0	0	1	1	none	2.2728095374e-05
T159a	T241	FALSE	FALSE	0	0	1	1	none	7.44879454215e-05
T182	T241	FALSE	FALSE	0	0	1	1	none	2.3795885929e-05
T188	T241	FALSE	FALSE	0	0	1	1	none	5.85867327952e-05
T192	T241	FALSE	FALSE	0	0	1	1	none	0.0001608925768593
T197	T241	FALSE	FALSE	0	0	1	1	none	1.89425974352e-05
T223	T241	FALSE	FALSE	0	0	1	1	none	2.29099002521e-05
T225	T241	FALSE	FALSE	0	0	1	1	none	2.66462432385e-05
T230	T241	FALSE	FALSE	0	0	1	1	none	7.91818106999e-05
T232	T241	FALSE	FALSE	0	0	1	1	none	0.0001537249689162
S002	T270	FALSE	FALSE	0	0	1	1	none	0.000141163204368
S007	T270	FALSE	FALSE	0	0	1	1	none	0.0001426036790341
S021	T270	FALSE	FALSE	0	0	1	1	none	0.0001405636659065
S024	T270	FALSE	FALSE	0	0	1	1	none	0.0001411687536542
S025	T270	FALSE	FALSE	0	0	1	1	none	0.0001451152267201
S026	T270	FALSE	FALSE	0	0	1	1	none	0.0001387875955262
S038	T270	FALSE	FALSE	0	0	1	1	none	0.0001388161219625
S039	T270	FALSE	FALSE	0	0	1	1	none	0.0001421168516828
S040	T270	FALSE	FALSE	0	0	1	1	none	5.34906460245e-05
S042	T270	FALSE	FALSE	0	0	1	1	none	0.0001411687536542
S071	T270	FALSE	FALSE	0	0	1	1	none	3.75233803561e-05
S078	T270	FALSE	FALSE	0	0	1	1	none	0.0001398805822121
S081	T270	FALSE	FALSE	0	0	1	1	none	0.0001417738414019
S085	T270	FALSE	FALSE	0	0	1	1	none	7.83557072404e-05
S087	T270	FALSE	FALSE	0	0	1	1	none	9.42782979695e-05
S093	T270	FALSE	FALSE	0	0	1	1	none	6.14474943641e-05
S097	T270	FALSE	FALSE	0	0	1	1	none	0.0001432750321661
S102	T270	FALSE	FALSE	0	0	1	1	none	5.59724779064e-05
S106	T270	FALSE	FALSE	0	0	1	1	none	0.000139850243397
S130	T270	FALSE	FALSE	0	0	1	1	none	9.53093363441e-05
T009	T270	FALSE	FALSE	0	0	1	1	none	0.0001451290840504
T010	T270	FALSE	FALSE	0	0	1	1	none	0.0001452995541838
T013	T270	FALSE	FALSE	0	0	1	1	none	0.0001422891767399
T014	T270	FALSE	FALSE	0	0	1	1	none	0.0001441750665405
T020	T270	FALSE	FALSE	0	0	1	1	none	0.0001418031384515
T021	T270	FALSE	FALSE	0	0	1	1	none	0.0001477199051746
T028	T270	FALSE	FALSE	0	0	1	1	none	0.0001433942216418
T035a	T270	FALSE	FALSE	0	0	1	1	none	9.62660206871e-05
T035b	T270	FALSE	FALSE	0	0	1	1	none	0.0001445907053912
T040	T270	FALSE	FALSE	0	0	1	1	none	0.0001426053043292
T056	T270	FALSE	FALSE	0	0	1	1	none	0.0001496283011579
T059	T270	FALSE	FALSE	0	0	1	1	none	5.97723634561e-05
T065	T270	FALSE	FALSE	0	0	1	1	none	0.0001396230734626
T069	T270	FALSE	FALSE	0	0	1	1	none	5.45611856084e-05
T071	T270	FALSE	FALSE	0	0	1	1	none	0.0001357746248518
T073	T270	FALSE	FALSE	0	0	1	1	none	0.0001471148174269
T075	T270	FALSE	FALSE	0	0	1	1	none	0.0001426268867634
T077	T270	FALSE	FALSE	0	0	1	1	none	0.0001477199051746
T087	T270	FALSE	FALSE	0	0	1	1	none	0.0001445907053912
T095	T270	FALSE	FALSE	0	0	1	1	none	9.59083373538e-05
T099a	T270	FALSE	FALSE	0	0	1	1	none	9.47175072251e-05
T102	T270	FALSE	FALSE	0	0	1	1	none	0.0001020305507014
T104	T270	FALSE	FALSE	0	0	1	1	none	0.0001429695032328
T105	T270	FALSE	FALSE	0	0	1	1	none	0.0001414383367057
T107	T270	FALSE	FALSE	0	0	1	1	none	9.77949364675e-05
T126	T270	FALSE	FALSE	0	0	1	1	none	5.5486575314e-06
T156	T270	FALSE	FALSE	0	0	1	1	none	0.0001409882204106
T159a	T270	FALSE	FALSE	0	0	1	1	none	0.0001427754421481
T182	T270	FALSE	FALSE	0	0	1	1	none	0.0001420560109656
T188	T270	FALSE	FALSE	0	0	1	1	none	0.0001377390887118
T192	T270	FALSE	FALSE	0	0	1	1	none	1.45122455845e-05
T197	T270	FALSE	FALSE	0	0	1	1	none	0.0001372027224718
T223	T270	FALSE	FALSE	0	0	1	1	none	0.0001411700252887
T225	T270	FALSE	FALSE	0	0	1	1	none	0.0001449063682751
T230	T270	FALSE	FALSE	0	0	1	1	none	0.0001474693074265
T232	T270	TRUE	TRUE	1	0	1	1	anc	6.050877477e-07
T241	T270	FALSE	FALSE	0	0	1	1	none	0.0001549351444116
S002	T271b	FALSE	FALSE	0	0	1	1	none	6.82927212342e-05
S007	T271b	FALSE	FALSE	0	0	1	1	none	5.88683367103e-05
S021	T271b	FALSE	FALSE	0	0	1	1	none	6.76931827727e-05
S024	T271b	FALSE	FALSE	0	0	1	1	none	6.82982705204e-05
S025	T271b	FALSE	FALSE	0	0	1	1	none	7.22447435863e-05
S026	T271b	FALSE	FALSE	0	0	1	1	none	6.59171123924e-05
S038	T271b	FALSE	FALSE	0	0	1	1	none	1.59730105187e-05
S039	T271b	FALSE	FALSE	0	0	1	1	none	6.9246368549e-05
S040	T271b	FALSE	FALSE	0	0	1	1	none	0.0001165386610061
S042	T271b	FALSE	FALSE	0	0	1	1	none	6.82982705204e-05
S071	T271b	FALSE	FALSE	0	0	1	1	none	0.0001140389531437
S078	T271b	FALSE	FALSE	0	0	1	1	none	6.70100990783e-05
S081	T271b	FALSE	FALSE	0	0	1	1	none	6.89033582681e-05
S085	T271b	FALSE	FALSE	0	0	1	1	none	0.000114906226902
S087	T271b	FALSE	FALSE	0	0	1	1	none	0.0001308288176311
S093	T271b	FALSE	FALSE	0	0	1	1	none	9.79980140257e-05
S097	T271b	FALSE	FALSE	0	0	1	1	none	7.04045490323e-05
S102	T271b	FALSE	FALSE	0	0	1	1	none	0.000119020492888
S106	T271b	FALSE	FALSE	0	0	1	1	none	6.69797602632e-05
S130	T271b	FALSE	FALSE	0	0	1	1	none	0.0001318598560057
T009	T271b	FALSE	FALSE	0	0	1	1	none	7.22586009166e-05
T010	T271b	FALSE	FALSE	0	0	1	1	none	7.242907105e-05
T013	T271b	FALSE	FALSE	0	0	1	1	none	1.94460652961e-05
T014	T271b	FALSE	FALSE	0	0	1	1	none	7.13045834067e-05
T020	T271b	FALSE	FALSE	0	0	1	1	none	1.89600270077e-05
T021	T271b	FALSE	FALSE	0	0	1	1	none	7.48494220408e-05
T028	T271b	FALSE	FALSE	0	0	1	1	none	5.9658879318e-05
T035a	T271b	FALSE	FALSE	0	0	1	1	none	0.0001328165403487
T035b	T271b	FALSE	FALSE	0	0	1	1	none	7.17202222574e-05
T040	T271b	FALSE	FALSE	0	0	1	1	none	6.97348211954e-05
T056	T271b	FALSE	FALSE	0	0	1	1	none	7.67578180241e-05
T059	T271b	FALSE	FALSE	0	0	1	1	none	0.0001228203784377
T065	T271b	FALSE	FALSE	0	0	1	1	none	1.67799620188e-05
T069	T271b	FALSE	FALSE	0	0	1	1	none	0.000137037440636
T071	T271b	FALSE	FALSE	0	0	1	1	none	5.2039282528e-05
T073	T271b	FALSE	FALSE	0	0	1	1	none	7.42443342931e-05
T075	T271b	FALSE	FALSE	0	0	1	1	none	7.0966579125e-05
T077	T271b	FALSE	FALSE	0	0	1	1	none	7.48494220408e-05
T087	T271b	FALSE	FALSE	0	0	1	1	none	7.17202222574e-05
T095	T271b	FALSE	FALSE	0	0	1	1	none	0.0001324588570154
T099a	T271b	FALSE	FALSE	0	0	1	1	none	0.0001312680268867
T102	T271b	FALSE	FALSE	0	0	1	1	none	0.000138581070363
T104	T271b	FALSE	FALSE	0	0	1	1	none	5.9234160909e-05
T105	T271b	FALSE	FALSE	0	0	1	1	none	1.85952252619e-05
T107	T271b	FALSE	FALSE	0	0	1	1	none	0.0001343454561291
T126	T271b	FALSE	FALSE	0	0	1	1	none	0.000147346002399
T156	T271b	FALSE	FALSE	0	0	1	1	none	1.33044069852e-05
T159a	T271b	FALSE	FALSE	0	0	1	1	none	6.99049590143e-05
T182	T271b	FALSE	FALSE	0	0	1	1	none	1.80027240264e-05
T188	T271b	FALSE	FALSE	0	0	1	1	none	5.4003746388e-05
T192	T271b	FALSE	FALSE	0	0	1	1	none	0.0001563095904521
T197	T271b	TRUE	TRUE	1	0	1	1	anc	6.050877477e-07
T223	T271b	FALSE	FALSE	0	0	1	1	none	1.71167383495e-05
T225	T271b	FALSE	FALSE	0	0	1	1	none	6.6559652247e-06
T230	T271b	FALSE	FALSE	0	0	1	1	none	7.45988242927e-05
T232	T271b	FALSE	FALSE	0	0	1	1	none	0.000149141982509
T241	T271b	FALSE	FALSE	0	0	1	1	none	3.20920329678e-05
T270	T271b	FALSE	FALSE	0	0	1	1	none	0.0001503521580044
S002	T301	FALSE	FALSE	0	0	1	1	none	0.0001503814344804
S007	T301	FALSE	FALSE	0	0	1	1	none	0.0001518219091465
S021	T301	FALSE	FALSE	0	0	1	1	none	0.0001497818960189
S024	T301	FALSE	FALSE	0	0	1	1	none	0.0001503869837666
S025	T301	FALSE	FALSE	0	0	1	1	none	0.0001543334568325
S026	T301	FALSE	FALSE	0	0	1	1	none	0.0001480058256386
S038	T301	FALSE	FALSE	0	0	1	1	none	0.0001480343520749
S039	T301	FALSE	FALSE	0	0	1	1	none	0.0001513350817952
S040	T301	FALSE	FALSE	0	0	1	1	none	6.27088761369e-05
S042	T301	FALSE	FALSE	0	0	1	1	none	0.0001503869837666
S071	T301	FALSE	FALSE	0	0	1	1	none	4.67416104685e-05
S078	T301	FALSE	FALSE	0	0	1	1	none	0.0001490988123245
S081	T301	FALSE	FALSE	0	0	1	1	none	0.0001509920715143
S085	T301	FALSE	FALSE	0	0	1	1	none	8.75739373528e-05
S087	T301	FALSE	FALSE	0	0	1	1	none	0.0001034965280819
S093	T301	FALSE	FALSE	0	0	1	1	none	7.06657244765e-05
S097	T301	FALSE	FALSE	0	0	1	1	none	0.0001524932622785
S102	T301	FALSE	FALSE	0	0	1	1	none	6.51907080188e-05
S106	T301	FALSE	FALSE	0	0	1	1	none	0.0001490684735094
S130	T301	FALSE	FALSE	0	0	1	1	none	0.0001045275664565
T009	T301	FALSE	FALSE	0	0	1	1	none	0.0001543473141628
T010	T301	FALSE	FALSE	0	0	1	1	none	0.0001545177842962
T013	T301	FALSE	FALSE	0	0	1	1	none	0.0001515074068523
T014	T301	FALSE	FALSE	0	0	1	1	none	0.0001533932966529
T020	T301	FALSE	FALSE	0	0	1	1	none	0.0001510213685639
T021	T301	FALSE	FALSE	0	0	1	1	none	0.000156938135287
T028	T301	FALSE	FALSE	0	0	1	1	none	0.0001526124517542
T035a	T301	FALSE	FALSE	0	0	1	1	none	0.0001054842507995
T035b	T301	FALSE	FALSE	0	0	1	1	none	0.0001538089355036
T040	T301	FALSE	FALSE	0	0	1	1	none	0.0001518235344416
T056	T301	FALSE	FALSE	0	0	1	1	none	0.0001588465312703
T059	T301	FALSE	FALSE	0	0	1	1	none	6.89905935685e-05
T065	T301	FALSE	FALSE	0	0	1	1	none	0.000148841303575
T069	T301	FALSE	FALSE	0	0	1	1	none	6.37794157208e-05
T071	T301	FALSE	FALSE	0	0	1	1	none	0.0001449928549642
T073	T301	FALSE	FALSE	0	0	1	1	none	0.0001563330475393
T075	T301	FALSE	FALSE	0	0	1	1	none	0.0001518451168758
T077	T301	FALSE	FALSE	0	0	1	1	none	0.000156938135287
T087	T301	FALSE	FALSE	0	0	1	1	none	0.0001538089355036
T095	T301	FALSE	FALSE	0	0	1	1	none	0.0001051265674662
T099a	T301	FALSE	FALSE	0	0	1	1	none	0.0001039357373375
T102	T301	FALSE	FALSE	0	0	1	1	none	0.0001112487808138
T104	T301	FALSE	FALSE	0	0	1	1	none	0.0001521877333452
T105	T301	FALSE	FALSE	0	0	1	1	none	0.0001506565668181
T107	T301	FALSE	FALSE	0	0	1	1	none	0.0001070131665799
T126	T301	FALSE	FALSE	1	0	1	1	anc	6.5478455613e-06
T156	T301	FALSE	FALSE	0	0	1	1	none	0.000150206450523
T159a	T301	FALSE	FALSE	0	0	1	1	none	0.0001519936722605
T182	T301	FALSE	FALSE	0	0	1	1	none	0.000151274241078
T188	T301	FALSE	FALSE	0	0	1	1	none	0.0001469573188242
T192	T301	FALSE	FALSE	0	0	1	1	none	1.87676227801e-05
T197	T301	FALSE	FALSE	0	0	1	1	none	0.0001464209525842
T223	T301	FALSE	FALSE	0	0	1	1	none	0.0001503882554011
T225	T301	FALSE	FALSE	0	0	1	1	none	0.0001541245983875
T230	T301	FALSE	FALSE	0	0	1	1	none	0.0001566875375389
T232	T301	FALSE	FALSE	0	0	1	1	none	1.65628677538e-05
T241	T301	FALSE	FALSE	0	0	1	1	none	0.000164153374524
T270	T301	FALSE	FALSE	0	0	1	1	none	1.77730432492e-05
T271b	T301	FALSE	FALSE	0	0	1	1	none	0.0001595703881168
S002	T303	FALSE	FALSE	0	0	1	1	none	0.0001448705366962
S007	T303	FALSE	FALSE	0	0	1	1	none	0.0001463110113623
S021	T303	FALSE	FALSE	0	0	1	1	none	0.0001442709982347
S024	T303	FALSE	FALSE	0	0	1	1	none	0.0001448760859824
S025	T303	FALSE	FALSE	0	0	1	1	none	0.0001488225590483
S026	T303	FALSE	FALSE	0	0	1	1	none	0.0001424949278544
S038	T303	FALSE	FALSE	0	0	1	1	none	0.0001425234542907
S039	T303	FALSE	FALSE	0	0	1	1	none	0.000145824184011
S040	T303	FALSE	FALSE	0	0	1	1	none	5.71979783527e-05
S042	T303	FALSE	FALSE	0	0	1	1	none	0.0001448760859824
S071	T303	FALSE	FALSE	0	0	1	1	none	4.12307126843e-05
S078	T303	FALSE	FALSE	0	0	1	1	none	0.0001435879145403
S081	T303	FALSE	FALSE	0	0	1	1	none	0.0001454811737301
S085	T303	FALSE	FALSE	0	0	1	1	none	8.20630395686e-05
S087	T303	FALSE	FALSE	0	0	1	1	none	9.79856302977e-05
S093	T303	FALSE	FALSE	0	0	1	1	none	6.51548266923e-05
S097	T303	FALSE	FALSE	0	0	1	1	none	0.0001469823644943
S102	T303	FALSE	FALSE	0	0	1	1	none	5.96798102346e-05
S106	T303	FALSE	FALSE	0	0	1	1	none	0.0001435575757252
S130	T303	FALSE	FALSE	0	0	1	1	none	9.90166686723e-05
T009	T303	FALSE	FALSE	0	0	1	1	none	0.0001488364163786
T010	T303	FALSE	FALSE	0	0	1	1	none	0.000149006886512
T013	T303	FALSE	FALSE	0	0	1	1	none	0.0001459965090681
T014	T303	FALSE	FALSE	0	0	1	1	none	0.0001478823988687
T020	T303	FALSE	FALSE	0	0	1	1	none	0.0001455104707797
T021	T303	FALSE	FALSE	0	0	1	1	none	0.0001514272375028
T028	T303	FALSE	FALSE	0	0	1	1	none	0.00014710155397
T035a	T303	FALSE	FALSE	0	0	1	1	none	9.99733530153e-05
T035b	T303	FALSE	FALSE	0	0	1	1	none	0.0001482980377194
T040	T303	FALSE	FALSE	0	0	1	1	none	0.0001463126366574
T056	T303	FALSE	FALSE	0	0	1	1	none	0.0001533356334861
T059	T303	FALSE	FALSE	0	0	1	1	none	6.34796957843e-05
T065	T303	FALSE	FALSE	0	0	1	1	none	0.0001433304057908
T069	T303	FALSE	FALSE	0	0	1	1	none	5.82685179366e-05
T071	T303	FALSE	FALSE	0	0	1	1	none	0.00013948195718
T073	T303	FALSE	FALSE	0	0	1	1	none	0.0001508221497551
T075	T303	FALSE	FALSE	0	0	1	1	none	0.0001463342190916
T077	T303	FALSE	FALSE	0	0	1	1	none	0.0001514272375028
T087	T303	FALSE	FALSE	0	0	1	1	none	0.0001482980377194
T095	T303	FALSE	FALSE	0	0	1	1	none	9.9615669682e-05
T099a	T303	FALSE	FALSE	0	0	1	1	none	9.84248395533e-05
T102	T303	FALSE	FALSE	0	0	1	1	none	0.0001057378830296
T104	T303	FALSE	FALSE	0	0	1	1	none	0.000146676835561
T105	T303	FALSE	FALSE	0	0	1	1	none	0.0001451456690339
T107	T303	FALSE	FALSE	0	0	1	1	none	0.0001015022687957
T126	T303	FALSE	FALSE	1	0	1	1	anc	5.5033124382e-06
T156	T303	FALSE	FALSE	0	0	1	1	none	0.0001446955527388
T159a	T303	FALSE	FALSE	0	0	1	1	none	0.0001464827744763
T182	T303	FALSE	FALSE	0	0	1	1	none	0.0001457633432938
T188	T303	FALSE	FALSE	0	0	1	1	none	0.00014144642104
T192	T303	FALSE	FALSE	0	0	1	1	none	1.56770759867e-05
T197	T303	FALSE	FALSE	0	0	1	1	none	0.0001409100548
T223	T303	FALSE	FALSE	0	0	1	1	none	0.0001448773576169
T225	T303	FALSE	FALSE	0	0	1	1	none	0.0001486137006033
T230	T303	FALSE	FALSE	0	0	1	1	none	0.0001511766397547
T232	T303	FALSE	FALSE	0	0	1	1	none	1.10519699696e-05
T241	T303	FALSE	FALSE	0	0	1	1	none	0.0001586424767398
T270	T303	FALSE	FALSE	0	0	1	1	none	1.2262145465e-05
T271b	T303	FALSE	FALSE	0	0	1	1	none	0.0001540594903326
T301	T303	FALSE	FALSE	0	0	1	1	none	1.89378736514e-05
S002	T322	FALSE	FALSE	0	0	1	1	none	6.91718328082e-05
S007	T322	FALSE	FALSE	0	0	1	1	none	5.97474482843e-05
S021	T322	FALSE	FALSE	0	0	1	1	none	6.85722943467e-05
S024	T322	FALSE	FALSE	0	0	1	1	none	6.91773820944e-05
S025	T322	FALSE	FALSE	0	0	1	1	none	7.31238551603e-05
S026	T322	FALSE	FALSE	0	0	1	1	none	6.67962239664e-05
S038	T322	FALSE	FALSE	0	0	1	1	none	1.56419465973e-05
S039	T322	FALSE	FALSE	0	0	1	1	none	7.0125480123e-05
S040	T322	FALSE	FALSE	0	0	1	1	none	0.0001174177725801
S042	T322	FALSE	FALSE	0	0	1	1	none	6.91773820944e-05
S071	T322	FALSE	FALSE	0	0	1	1	none	0.0001149180647177
S078	T322	FALSE	FALSE	0	0	1	1	none	6.78892106523e-05
S081	T322	FALSE	FALSE	0	0	1	1	none	6.97824698421e-05
S085	T322	FALSE	FALSE	0	0	1	1	none	0.000115785338476
S087	T322	FALSE	FALSE	0	0	1	1	none	0.0001317079292051
S093	T322	FALSE	FALSE	0	0	1	1	none	9.88771255997e-05
S097	T322	FALSE	FALSE	0	0	1	1	none	7.12836606063e-05
S102	T322	FALSE	FALSE	0	0	1	1	none	0.000119899604462
S106	T322	FALSE	FALSE	0	0	1	1	none	6.78588718372e-05
S130	T322	FALSE	FALSE	0	0	1	1	none	0.0001327389675797
T009	T322	FALSE	FALSE	0	0	1	1	none	7.31377124906e-05
T010	T322	FALSE	FALSE	0	0	1	1	none	7.3308182624e-05
T013	T322	FALSE	FALSE	0	0	1	1	none	1.07210425619e-05
T014	T322	FALSE	FALSE	0	0	1	1	none	7.21836949807e-05
T020	T322	FALSE	FALSE	0	0	1	1	none	1.86289630863e-05
T021	T322	FALSE	FALSE	0	0	1	1	none	7.57285336148e-05
T028	T322	FALSE	FALSE	0	0	1	1	none	6.0537990892e-05
T035a	T322	FALSE	FALSE	0	0	1	1	none	0.0001336956519227
T035b	T322	FALSE	FALSE	0	0	1	1	none	7.25993338314e-05
T040	T322	FALSE	FALSE	0	0	1	1	none	7.06139327694e-05
T056	T322	FALSE	FALSE	0	0	1	1	none	7.76369295981e-05
T059	T322	FALSE	FALSE	0	0	1	1	none	0.0001236994900117
T065	T322	FALSE	FALSE	0	0	1	1	none	1.40285471066e-05
T069	T322	FALSE	FALSE	0	0	1	1	none	0.00013791655221
T071	T322	FALSE	FALSE	0	0	1	1	none	5.2918394102e-05
T073	T322	FALSE	FALSE	0	0	1	1	none	7.51234458671e-05
T075	T322	FALSE	FALSE	0	0	1	1	none	7.1845690699e-05
T077	T322	FALSE	FALSE	0	0	1	1	none	7.57285336148e-05
T087	T322	FALSE	FALSE	0	0	1	1	none	7.25993338314e-05
T095	T322	FALSE	FALSE	0	0	1	1	none	0.0001333379685894
T099a	T322	FALSE	FALSE	0	0	1	1	none	0.0001321471384607
T102	T322	FALSE	FALSE	0	0	1	1	none	0.000139460181937
T104	T322	FALSE	FALSE	0	0	1	1	none	6.0113272483e-05
T105	T322	FALSE	FALSE	0	0	1	1	none	1.58438103497e-05
T107	T322	FALSE	FALSE	0	0	1	1	none	0.0001352245677031
T126	T322	FALSE	FALSE	0	0	1	1	none	0.000148225113973
T156	T322	FALSE	FALSE	0	0	1	1	none	1.90242205408e-05
T159a	T322	FALSE	FALSE	0	0	1	1	none	7.07840705883e-05
T182	T322	FALSE	FALSE	0	0	1	1	none	2.00920110958e-05
T188	T322	FALSE	FALSE	0	0	1	1	none	5.4882857962e-05
T192	T322	FALSE	FALSE	0	0	1	1	none	0.0001571887020261
T197	T322	FALSE	FALSE	0	0	1	1	none	1.5238722602e-05
T223	T322	FALSE	FALSE	0	0	1	1	none	1.92060254189e-05
T225	T322	FALSE	FALSE	0	0	1	1	none	2.29423684053e-05
T230	T322	FALSE	FALSE	0	0	1	1	none	7.54779358667e-05
T232	T322	FALSE	FALSE	0	0	1	1	none	0.000150021094083
T241	T322	FALSE	FALSE	0	0	1	1	none	4.9140503286e-06
T270	T322	FALSE	FALSE	0	0	1	1	none	0.0001512312695784
T271b	T322	FALSE	FALSE	0	0	1	1	none	2.83881581346e-05
T301	T322	FALSE	FALSE	0	0	1	1	none	0.0001604494996908
T303	T322	FALSE	FALSE	0	0	1	1	none	0.0001549386019066
S002	T327b	FALSE	FALSE	0	0	1	1	none	0.0001299970147267
S007	T327b	FALSE	FALSE	0	0	1	1	none	0.0001314374893928
S021	T327b	FALSE	FALSE	0	0	1	1	none	0.0001293974762652
S024	T327b	FALSE	FALSE	0	0	1	1	none	0.0001300025640129
S025	T327b	FALSE	FALSE	0	0	1	1	none	0.0001339490370788
S026	T327b	FALSE	FALSE	0	0	1	1	none	0.0001276214058849
S038	T327b	FALSE	FALSE	0	0	1	1	none	0.0001276499323212
S039	T327b	FALSE	FALSE	0	0	1	1	none	0.0001309506620415
S040	T327b	FALSE	FALSE	0	0	1	1	none	4.23244563832e-05
S042	T327b	FALSE	FALSE	0	0	1	1	none	0.0001300025640129
S071	T327b	FALSE	FALSE	0	0	1	1	none	2.91376790668e-05
S078	T327b	FALSE	FALSE	0	0	1	1	none	0.0001287143925708
S081	T327b	FALSE	FALSE	0	0	1	1	none	0.0001306076517606
S085	T327b	FALSE	FALSE	0	0	1	1	none	6.71895175991e-05
S087	T327b	FALSE	FALSE	0	0	1	1	none	8.31121083282e-05
S093	T327b	FALSE	FALSE	0	0	1	1	none	5.02813047228e-05
S097	T327b	FALSE	FALSE	0	0	1	1	none	0.0001321088425248
S102	T327b	FALSE	FALSE	0	0	1	1	none	4.48062882651e-05
S106	T327b	FALSE	FALSE	0	0	1	1	none	0.0001286840537557
S130	T327b	FALSE	FALSE	0	0	1	1	none	8.41431467028e-05
T009	T327b	FALSE	FALSE	0	0	1	1	none	0.0001339628944091
T010	T327b	FALSE	FALSE	0	0	1	1	none	0.0001341333645425
T013	T327b	FALSE	FALSE	0	0	1	1	none	0.0001311229870986
T014	T327b	FALSE	FALSE	0	0	1	1	none	0.0001330088768992
T020	T327b	FALSE	FALSE	0	0	1	1	none	0.0001306369488102
T021	T327b	FALSE	FALSE	0	0	1	1	none	0.0001365537155333
T028	T327b	FALSE	FALSE	0	0	1	1	none	0.0001322280320005
T035a	T327b	FALSE	FALSE	0	0	1	1	none	8.50998310458e-05
T035b	T327b	FALSE	FALSE	0	0	1	1	none	0.0001334245157499
T040	T327b	FALSE	FALSE	0	0	1	1	none	0.0001314391146879
T056	T327b	FALSE	FALSE	0	0	1	1	none	0.0001384621115166
T059	T327b	FALSE	FALSE	0	0	1	1	none	4.86061738148e-05
T065	T327b	FALSE	FALSE	0	0	1	1	none	0.0001284568838213
T069	T327b	FALSE	FALSE	0	0	1	1	none	5.21361665591e-05
T071	T327b	FALSE	FALSE	0	0	1	1	none	0.0001246084352105
T073	T327b	FALSE	FALSE	0	0	1	1	none	0.0001359486277856
T075	T327b	FALSE	FALSE	0	0	1	1	none	0.0001314606971221
T077	T327b	FALSE	FALSE	0	0	1	1	none	0.0001365537155333
T087	T327b	FALSE	FALSE	0	0	1	1	none	0.0001334245157499
T095	T327b	FALSE	FALSE	0	0	1	1	none	8.47421477125e-05
T099a	T327b	FALSE	FALSE	0	0	1	1	none	8.35513175838e-05
T102	T327b	FALSE	FALSE	0	0	1	1	none	9.08643610601e-05
T104	T327b	FALSE	FALSE	0	0	1	1	none	0.0001318033135915
T105	T327b	FALSE	FALSE	0	0	1	1	none	0.0001302721470644
T107	T327b	FALSE	FALSE	0	0	1	1	none	8.66287468262e-05
T126	T327b	FALSE	FALSE	0	0	1	1	none	6.24447283221e-05
T156	T327b	FALSE	FALSE	0	0	1	1	none	0.0001298220307693
T159a	T327b	FALSE	FALSE	0	0	1	1	none	0.0001316092525068
T182	T327b	FALSE	FALSE	0	0	1	1	none	0.0001308898213243
T188	T327b	FALSE	FALSE	0	0	1	1	none	0.0001265728990705
T192	T327b	FALSE	FALSE	0	0	1	1	none	7.14083163752e-05
T197	T327b	FALSE	FALSE	0	0	1	1	none	0.0001260365328305
T223	T327b	FALSE	FALSE	0	0	1	1	none	0.0001300038356474
T225	T327b	FALSE	FALSE	0	0	1	1	none	0.0001337401786338
T230	T327b	FALSE	FALSE	0	0	1	1	none	0.0001363031177852
T232	T327b	FALSE	FALSE	0	0	1	1	none	6.42407084321e-05
T241	T327b	FALSE	FALSE	0	0	1	1	none	0.0001437689547703
T270	T327b	FALSE	FALSE	0	0	1	1	none	6.54508839275e-05
T271b	T327b	FALSE	FALSE	0	0	1	1	none	0.0001391859683631
T301	T327b	FALSE	FALSE	0	0	1	1	none	7.46691140399e-05
T303	T327b	FALSE	FALSE	0	0	1	1	none	6.91582162557e-05
T322	T327b	FALSE	FALSE	0	0	1	1	none	0.0001400650799371
S002	T330	TRUE	TRUE	0	0	1	1	none	0.0001281817514836
S007	T330	TRUE	TRUE	0	0	1	1	none	0.0001296222261497
S021	T330	TRUE	TRUE	0	0	1	1	none	0.0001275822130221
S024	T330	TRUE	TRUE	0	0	1	1	none	0.0001281873007698
S025	T330	TRUE	TRUE	0	0	1	1	none	0.0001321337738357
S026	T330	TRUE	TRUE	0	0	1	1	none	0.0001258061426418
S038	T330	TRUE	TRUE	0	0	1	1	none	0.0001258346690781
S039	T330	TRUE	TRUE	0	0	1	1	none	0.0001291353987984
S040	T330	TRUE	TRUE	0	0	1	1	none	4.05091931401e-05
S042	T330	TRUE	TRUE	0	0	1	1	none	0.0001281873007698
S071	T330	TRUE	TRUE	0	0	1	1	none	2.73224158237e-05
S078	T330	TRUE	TRUE	0	0	1	1	none	0.0001268991293277
S081	T330	TRUE	TRUE	0	0	1	1	none	0.0001287923885175
S085	T330	TRUE	TRUE	0	0	1	1	none	6.5374254356e-05
S087	T330	TRUE	TRUE	0	0	1	1	none	8.12968450851e-05
S093	T330	TRUE	TRUE	0	0	1	1	none	4.84660414797e-05
S097	T330	TRUE	TRUE	0	0	1	1	none	0.0001302935792817
S102	T330	TRUE	TRUE	0	0	1	1	none	4.2991025022e-05
S106	T330	TRUE	TRUE	0	0	1	1	none	0.0001268687905126
S130	T330	TRUE	TRUE	0	0	1	1	none	8.23278834597e-05
T009	T330	FALSE	FALSE	0	0	1	1	none	0.000132147631166
T010	T330	FALSE	FALSE	0	0	1	1	none	0.0001323181012994
T013	T330	TRUE	TRUE	0	0	1	1	none	0.0001293077238555
T014	T330	TRUE	TRUE	0	0	1	1	none	0.0001311936136561
T020	T330	TRUE	TRUE	0	0	1	1	none	0.0001288216855671
T021	T330	FALSE	FALSE	0	0	1	1	none	0.0001347384522902
T028	T330	TRUE	TRUE	0	0	1	1	none	0.0001304127687574
T035a	T330	TRUE	TRUE	0	0	1	1	none	8.32845678027e-05
T035b	T330	FALSE	FALSE	0	0	1	1	none	0.0001316092525068
T040	T330	TRUE	TRUE	0	0	1	1	none	0.0001296238514448
T056	T330	FALSE	FALSE	0	0	1	1	none	0.0001366468482735
T059	T330	TRUE	TRUE	0	0	1	1	none	4.67909105717e-05
T065	T330	TRUE	TRUE	0	0	1	1	none	0.0001266416205782
T069	T330	TRUE	TRUE	0	0	1	1	none	5.0320903316e-05
T071	T330	TRUE	TRUE	0	0	1	1	none	0.0001227931719674
T073	T330	FALSE	FALSE	0	0	1	1	none	0.0001341333645425
T075	T330	TRUE	TRUE	0	0	1	1	none	0.000129645433879
T077	T330	FALSE	FALSE	0	0	1	1	none	0.0001347384522902
T087	T330	FALSE	FALSE	0	0	1	1	none	0.0001316092525068
T095	T330	TRUE	TRUE	0	0	1	1	none	8.29268844694e-05
T099a	T330	TRUE	TRUE	0	0	1	1	none	8.17360543407e-05
T102	T330	FALSE	FALSE	0	0	1	1	none	8.9049097817e-05
T104	T330	FALSE	FALSE	0	0	1	1	none	0.0001299880503484
T105	T330	FALSE	FALSE	0	0	1	1	none	0.0001284568838213
T107	T330	FALSE	FALSE	0	0	1	1	none	8.48134835831e-05
T126	T330	TRUE	TRUE	0	0	1	1	none	6.0629465079e-05
[truncated: 1,161 more rows]
