# Supplementary material for: Improved characterisation of MRSA transmission using within-host bacterial sequence diversity
Source: eLife. 2019 Oct 8;8:e46402. doi: 10.7554/eLife.46402 (PMC6954020; doi:10.7554/eLife.46402)
Supplement: Figure 9—source data 1. [file elife-46402-fig9-data1.zip › Figure 9-source data 1/classifications/Classification_Posterior_ds_10percol_80.csv]

host.1	host.2	adjacent	contiguous	paths12	paths21	nodes1	nodes2	path.classification	min.distance.between.subgraphs
S002	S007	TRUE	TRUE	0	0	1	1	none	7.47012728731e-05
S002	S021	TRUE	TRUE	0	0	1	1	none	1.3491274094e-05
S007	S021	TRUE	TRUE	0	0	1	1	none	7.64364073763e-05
S002	S024	TRUE	TRUE	0	0	1	1	none	1.16395217998e-05
S007	S024	TRUE	TRUE	0	0	1	1	none	7.45846550821e-05
S021	S024	TRUE	TRUE	0	0	1	1	none	4.242829333e-06
S002	S025	TRUE	TRUE	0	0	1	1	none	2.03239617781e-05
S007	S025	TRUE	TRUE	0	0	1	1	none	8.10182806584e-05
S021	S025	TRUE	TRUE	0	0	1	1	none	2.20590962813e-05
S024	S025	TRUE	TRUE	0	0	1	1	none	2.02073439871e-05
S002	S026	TRUE	TRUE	0	0	1	1	none	1.19940695588e-05
S007	S026	TRUE	TRUE	0	0	1	1	none	7.26883884391e-05
S021	S026	TRUE	TRUE	0	0	1	1	none	1.3729204062e-05
S024	S026	TRUE	TRUE	0	0	1	1	none	1.18774517678e-05
S025	S026	TRUE	TRUE	0	0	1	1	none	1.71155388247e-05
S002	S038	TRUE	TRUE	0	0	1	1	none	7.42521167672e-05
S007	S038	TRUE	TRUE	0	0	1	1	none	4.31666639041e-05
S021	S038	TRUE	TRUE	0	0	1	1	none	7.59872512704e-05
S024	S038	TRUE	TRUE	0	0	1	1	none	7.41354989762e-05
S025	S038	TRUE	TRUE	0	0	1	1	none	8.05691245525e-05
S026	S038	TRUE	TRUE	0	0	1	1	none	7.22392323332e-05
S002	S039	TRUE	TRUE	0	0	1	1	none	1.3635571805e-05
S007	S039	TRUE	TRUE	0	0	1	1	none	7.65807050873e-05
S021	S039	TRUE	TRUE	0	0	1	1	none	3.342573507e-06
S024	S039	TRUE	TRUE	0	0	1	1	none	4.387127044e-06
S025	S039	TRUE	TRUE	0	0	1	1	none	2.22033939923e-05
S026	S039	TRUE	TRUE	0	0	1	1	none	1.3873501773e-05
S038	S039	TRUE	TRUE	0	0	1	1	none	7.61315489814e-05
S002	S040	TRUE	TRUE	0	0	1	1	none	0.0001152535936655
S007	S040	TRUE	TRUE	0	0	1	1	none	0.0001028574768458
S021	S040	TRUE	TRUE	0	0	1	1	none	0.0001169887281687
S024	S040	TRUE	TRUE	0	0	1	1	none	0.0001151369758745
S025	S040	TRUE	TRUE	0	0	1	1	none	0.0001215706014508
S026	S040	TRUE	TRUE	0	0	1	1	none	0.0001132407092315
S038	S040	TRUE	TRUE	0	0	1	1	none	0.0001024083207399
S039	S040	TRUE	TRUE	0	0	1	1	none	0.0001171330258797
S002	S042	TRUE	TRUE	0	0	1	1	none	1.28644538546e-05
S007	S042	TRUE	TRUE	0	0	1	1	none	7.58095871369e-05
S021	S042	TRUE	TRUE	0	0	1	1	none	4.2722228684e-06
S024	S042	TRUE	TRUE	0	0	1	1	none	3.6160090936e-06
S025	S042	TRUE	TRUE	0	0	1	1	none	2.14322760419e-05
S026	S042	TRUE	TRUE	0	0	1	1	none	1.31023838226e-05
S038	S042	TRUE	TRUE	0	0	1	1	none	7.5360431031e-05
S039	S042	TRUE	TRUE	0	0	1	1	none	4.4165205794e-06
S040	S042	TRUE	TRUE	0	0	1	1	none	0.0001163619079293
S002	S071	TRUE	TRUE	0	0	1	1	none	0.0001108145747059
S007	S071	TRUE	TRUE	0	0	1	1	none	9.84184578862e-05
S021	S071	TRUE	TRUE	0	0	1	1	none	0.0001125497092091
S024	S071	TRUE	TRUE	0	0	1	1	none	0.0001106979569149
S025	S071	TRUE	TRUE	0	0	1	1	none	0.0001171315824912
S026	S071	TRUE	TRUE	0	0	1	1	none	0.0001088016902719
S038	S071	TRUE	TRUE	0	0	1	1	none	9.79693017803e-05
S039	S071	TRUE	TRUE	0	0	1	1	none	0.0001126940069201
S040	S071	TRUE	TRUE	0	0	1	1	none	2.70399641986e-05
S042	S071	TRUE	TRUE	0	0	1	1	none	0.0001119228889697
S002	S078	TRUE	TRUE	0	0	1	1	none	1.15692516804e-05
S007	S078	TRUE	TRUE	0	0	1	1	none	7.45143849627e-05
S021	S078	TRUE	TRUE	0	0	1	1	none	7.7379643896e-06
S024	S078	TRUE	TRUE	0	0	1	1	none	5.8862120954e-06
S025	S078	TRUE	TRUE	0	0	1	1	none	2.01370738677e-05
S026	S078	TRUE	TRUE	0	0	1	1	none	1.18071816484e-05
S038	S078	TRUE	TRUE	0	0	1	1	none	7.40652288568e-05
S039	S078	TRUE	TRUE	0	0	1	1	none	7.8822621006e-06
S040	S078	TRUE	TRUE	0	0	1	1	none	0.0001150667057551
S042	S078	TRUE	TRUE	0	0	1	1	none	7.1111441502e-06
S071	S078	TRUE	TRUE	0	0	1	1	none	0.0001106276867955
S002	S081	TRUE	TRUE	0	0	1	1	none	1.24985947986e-05
S007	S081	TRUE	TRUE	0	0	1	1	none	7.54437280809e-05
S021	S081	TRUE	TRUE	0	0	1	1	none	5.1019023318e-06
S024	S081	TRUE	TRUE	0	0	1	1	none	2.0546115182e-06
S025	S081	TRUE	TRUE	0	0	1	1	none	2.10664169859e-05
S026	S081	TRUE	TRUE	0	0	1	1	none	1.27365247666e-05
S038	S081	TRUE	TRUE	0	0	1	1	none	7.4994571975e-05
S039	S081	TRUE	TRUE	0	0	1	1	none	5.2462000428e-06
S040	S081	TRUE	TRUE	0	0	1	1	none	0.0001159960488733
S042	S081	TRUE	TRUE	0	0	1	1	none	4.4750820924e-06
S071	S081	TRUE	TRUE	0	0	1	1	none	0.0001115570299137
S078	S081	TRUE	TRUE	0	0	1	1	none	6.7452850942e-06
S002	S085	TRUE	TRUE	0	0	1	1	none	0.0001114407535234
S007	S085	TRUE	TRUE	0	0	1	1	none	9.90446367037e-05
S021	S085	TRUE	TRUE	0	0	1	1	none	0.0001131758880266
S024	S085	TRUE	TRUE	0	0	1	1	none	0.0001113241357324
S025	S085	TRUE	TRUE	0	0	1	1	none	0.0001177577613087
S026	S085	TRUE	TRUE	0	0	1	1	none	0.0001094278690894
S038	S085	TRUE	TRUE	0	0	1	1	none	9.85954805978e-05
S039	S085	TRUE	TRUE	0	0	1	1	none	0.0001133201857376
S040	S085	TRUE	TRUE	0	0	1	1	none	4.77940668361e-05
S042	S085	TRUE	TRUE	0	0	1	1	none	0.0001125490677872
S071	S085	TRUE	TRUE	0	0	1	1	none	4.33550478765e-05
S078	S085	TRUE	TRUE	0	0	1	1	none	0.000111253865613
S081	S085	TRUE	TRUE	0	0	1	1	none	0.0001121832087312
S002	S087	TRUE	TRUE	0	0	1	1	none	0.0001236827526186
S007	S087	TRUE	TRUE	0	0	1	1	none	0.0001112866357989
S021	S087	TRUE	TRUE	0	0	1	1	none	0.0001254178871218
S024	S087	TRUE	TRUE	0	0	1	1	none	0.0001235661348276
S025	S087	TRUE	TRUE	0	0	1	1	none	0.0001299997604039
S026	S087	TRUE	TRUE	0	0	1	1	none	0.0001216698681846
S038	S087	TRUE	TRUE	0	0	1	1	none	0.000110837479693
S039	S087	TRUE	TRUE	0	0	1	1	none	0.0001255621848328
S040	S087	TRUE	TRUE	0	0	1	1	none	6.00360659313e-05
S042	S087	TRUE	TRUE	0	0	1	1	none	0.0001247910668824
S071	S087	TRUE	TRUE	0	0	1	1	none	5.55970469717e-05
S078	S087	TRUE	TRUE	0	0	1	1	none	0.0001234958647082
S081	S087	TRUE	TRUE	0	0	1	1	none	0.0001244252078264
S085	S087	TRUE	TRUE	0	0	1	1	none	2.22488546092e-05
S002	S093	TRUE	TRUE	0	0	1	1	none	9.70255761861e-05
S007	S093	TRUE	TRUE	0	0	1	1	none	8.46294593664e-05
S021	S093	TRUE	TRUE	0	0	1	1	none	9.87607106893e-05
S024	S093	TRUE	TRUE	0	0	1	1	none	9.69089583951e-05
S025	S093	TRUE	TRUE	0	0	1	1	none	0.0001033425839714
S026	S093	TRUE	TRUE	0	0	1	1	none	9.50126917521e-05
S038	S093	TRUE	TRUE	0	0	1	1	none	8.41803032605e-05
S039	S093	TRUE	TRUE	0	0	1	1	none	9.89050084003e-05
S040	S093	TRUE	TRUE	0	0	1	1	none	3.33788894988e-05
S042	S093	TRUE	TRUE	0	0	1	1	none	9.81338904499e-05
S071	S093	TRUE	TRUE	0	0	1	1	none	2.89398705392e-05
S078	S093	TRUE	TRUE	0	0	1	1	none	9.68386882757e-05
S081	S093	TRUE	TRUE	0	0	1	1	none	9.77680313939e-05
S085	S093	TRUE	TRUE	0	0	1	1	none	1.56107158567e-05
S087	S093	TRUE	TRUE	0	0	1	1	none	2.78527149519e-05
S002	S097	TRUE	TRUE	0	0	1	1	none	1.82946574361e-05
S007	S097	TRUE	TRUE	0	0	1	1	none	7.89889763164e-05
S021	S097	TRUE	TRUE	0	0	1	1	none	2.00297919393e-05
S024	S097	TRUE	TRUE	0	0	1	1	none	1.81780396451e-05
S025	S097	TRUE	TRUE	0	0	1	1	none	4.197780198e-06
S026	S097	TRUE	TRUE	0	0	1	1	none	1.50862344827e-05
S038	S097	TRUE	TRUE	0	0	1	1	none	7.85398202105e-05
S039	S097	TRUE	TRUE	0	0	1	1	none	2.01740896503e-05
S040	S097	TRUE	TRUE	0	0	1	1	none	0.0001195412971088
S042	S097	TRUE	TRUE	0	0	1	1	none	1.94029716999e-05
S071	S097	TRUE	TRUE	0	0	1	1	none	0.0001151022781492
S078	S097	TRUE	TRUE	0	0	1	1	none	1.81077695257e-05
S081	S097	TRUE	TRUE	0	0	1	1	none	1.90371126439e-05
S085	S097	TRUE	TRUE	0	0	1	1	none	0.0001157284569667
S087	S097	TRUE	TRUE	0	0	1	1	none	0.0001279704560619
S093	S097	TRUE	TRUE	0	0	1	1	none	0.0001013132796294
S002	S102	TRUE	TRUE	0	0	1	1	none	0.0001182267624074
S007	S102	TRUE	TRUE	0	0	1	1	none	0.0001058306455877
S021	S102	TRUE	TRUE	0	0	1	1	none	0.0001199618969106
S024	S102	TRUE	TRUE	0	0	1	1	none	0.0001181101446164
S025	S102	TRUE	TRUE	0	0	1	1	none	0.0001245437701927
S026	S102	TRUE	TRUE	0	0	1	1	none	0.0001162138779734
S038	S102	TRUE	TRUE	0	0	1	1	none	0.0001053814894818
S039	S102	TRUE	TRUE	0	0	1	1	none	0.0001201061946216
S040	S102	TRUE	TRUE	0	0	1	1	none	6.5597843001e-06
S042	S102	TRUE	TRUE	0	0	1	1	none	0.0001193350766712
S071	S102	TRUE	TRUE	0	0	1	1	none	3.00131329405e-05
S078	S102	TRUE	TRUE	0	0	1	1	none	0.000118039874497
S081	S102	TRUE	TRUE	0	0	1	1	none	0.0001189692176152
S085	S102	TRUE	TRUE	0	0	1	1	none	5.0767235578e-05
S087	S102	TRUE	TRUE	0	0	1	1	none	6.30092346732e-05
S093	S102	TRUE	TRUE	0	0	1	1	none	3.63520582407e-05
S097	S102	TRUE	TRUE	0	0	1	1	none	0.0001225144658507
S002	S106	TRUE	TRUE	0	0	1	1	none	9.527276787e-06
S007	S106	TRUE	TRUE	0	0	1	1	none	7.39020996801e-05
S021	S106	TRUE	TRUE	0	0	1	1	none	1.2692100901e-05
S024	S106	TRUE	TRUE	0	0	1	1	none	1.08403486068e-05
S025	S106	TRUE	TRUE	0	0	1	1	none	1.95247885851e-05
S026	S106	TRUE	TRUE	0	0	1	1	none	1.11948963658e-05
S038	S106	TRUE	TRUE	0	0	1	1	none	7.34529435742e-05
S039	S106	TRUE	TRUE	0	0	1	1	none	1.2836398612e-05
S040	S106	TRUE	TRUE	0	0	1	1	none	0.0001144544204725
S042	S106	TRUE	TRUE	0	0	1	1	none	1.20652806616e-05
S071	S106	TRUE	TRUE	0	0	1	1	none	0.0001100154015129
S078	S106	TRUE	TRUE	0	0	1	1	none	1.07700784874e-05
S081	S106	TRUE	TRUE	0	0	1	1	none	1.16994216056e-05
S085	S106	TRUE	TRUE	0	0	1	1	none	0.0001106415803304
S087	S106	TRUE	TRUE	0	0	1	1	none	0.0001228835794256
S093	S106	TRUE	TRUE	0	0	1	1	none	9.62264029931e-05
S097	S106	TRUE	TRUE	0	0	1	1	none	1.74954842431e-05
S102	S106	TRUE	TRUE	0	0	1	1	none	0.0001174275892144
S002	S130	TRUE	TRUE	0	0	1	1	none	0.0001228570448358
S007	S130	TRUE	TRUE	0	0	1	1	none	0.0001104609280161
S021	S130	TRUE	TRUE	0	0	1	1	none	0.000124592179339
S024	S130	TRUE	TRUE	0	0	1	1	none	0.0001227404270448
S025	S130	TRUE	TRUE	0	0	1	1	none	0.0001291740526211
S026	S130	TRUE	TRUE	0	0	1	1	none	0.0001208441604018
S038	S130	TRUE	TRUE	0	0	1	1	none	0.0001100117719102
S039	S130	TRUE	TRUE	0	0	1	1	none	0.00012473647705
S040	S130	TRUE	TRUE	0	0	1	1	none	5.92103581485e-05
S042	S130	TRUE	TRUE	0	0	1	1	none	0.0001239653590996
S071	S130	TRUE	TRUE	0	0	1	1	none	5.47713391889e-05
S078	S130	TRUE	TRUE	0	0	1	1	none	0.0001226701569254
S081	S130	TRUE	TRUE	0	0	1	1	none	0.0001235995000436
S085	S130	TRUE	TRUE	0	0	1	1	none	2.14231468264e-05
S087	S130	TRUE	TRUE	0	0	1	1	none	2.0212463022e-06
S093	S130	TRUE	TRUE	0	0	1	1	none	2.70270071691e-05
S097	S130	TRUE	TRUE	0	0	1	1	none	0.0001271447482791
S102	S130	TRUE	TRUE	0	0	1	1	none	6.21835268904e-05
S106	S130	TRUE	TRUE	0	0	1	1	none	0.0001220578716428
S002	T009	FALSE	FALSE	0	0	1	1	none	2.26918140155e-05
S007	T009	FALSE	FALSE	0	0	1	1	none	8.33861328958e-05
S021	T009	FALSE	FALSE	0	0	1	1	none	2.44269485187e-05
S024	T009	FALSE	FALSE	0	0	1	1	none	2.25751962245e-05
S025	T009	FALSE	FALSE	0	0	1	1	none	2.78132832814e-05
S026	T009	FALSE	FALSE	0	0	1	1	none	1.32750868521e-05
S038	T009	FALSE	FALSE	0	0	1	1	none	8.29369767899e-05
S039	T009	FALSE	FALSE	0	0	1	1	none	2.45712462297e-05
S040	T009	FALSE	FALSE	0	0	1	1	none	0.0001239384536882
S042	T009	FALSE	FALSE	0	0	1	1	none	2.38001282793e-05
S071	T009	FALSE	FALSE	0	0	1	1	none	0.0001194994347286
S078	T009	FALSE	FALSE	0	0	1	1	none	2.25049261051e-05
S081	T009	FALSE	FALSE	0	0	1	1	none	2.34342692233e-05
S085	T009	FALSE	FALSE	0	0	1	1	none	0.0001201256135461
S087	T009	FALSE	FALSE	0	0	1	1	none	0.0001323676126413
S093	T009	FALSE	FALSE	0	0	1	1	none	0.0001057104362088
S097	T009	FALSE	FALSE	0	0	1	1	none	2.57839789394e-05
S102	T009	FALSE	FALSE	0	0	1	1	none	0.0001269116224301
S106	T009	FALSE	FALSE	0	0	1	1	none	2.18926408225e-05
S130	T009	FALSE	FALSE	0	0	1	1	none	0.0001315419048585
S002	T010	FALSE	FALSE	0	0	1	1	none	2.20900099672e-05
S007	T010	FALSE	FALSE	0	0	1	1	none	8.27843288475e-05
S021	T010	FALSE	FALSE	0	0	1	1	none	2.38251444704e-05
S024	T010	FALSE	FALSE	0	0	1	1	none	2.19733921762e-05
S025	T010	FALSE	FALSE	0	0	1	1	none	2.72114792331e-05
S026	T010	FALSE	FALSE	0	0	1	1	none	1.26732828038e-05
S038	T010	FALSE	FALSE	0	0	1	1	none	8.23351727416e-05
S039	T010	FALSE	FALSE	0	0	1	1	none	2.39694421814e-05
S040	T010	FALSE	FALSE	0	0	1	1	none	0.0001233366496399
S042	T010	FALSE	FALSE	0	0	1	1	none	2.3198324231e-05
S071	T010	FALSE	FALSE	0	0	1	1	none	0.0001188976306803
S078	T010	FALSE	FALSE	0	0	1	1	none	2.19031220568e-05
S081	T010	FALSE	FALSE	0	0	1	1	none	2.2832465175e-05
S085	T010	FALSE	FALSE	0	0	1	1	none	0.0001195238094978
S087	T010	FALSE	FALSE	0	0	1	1	none	0.000131765808593
S093	T010	FALSE	FALSE	0	0	1	1	none	0.0001051086321605
S097	T010	FALSE	FALSE	0	0	1	1	none	2.51821748911e-05
S102	T010	FALSE	FALSE	0	0	1	1	none	0.0001263098183818
S106	T010	FALSE	FALSE	0	0	1	1	none	2.12908367742e-05
S130	T010	FALSE	FALSE	0	0	1	1	none	0.0001309401008102
T009	T010	TRUE	TRUE	0	0	1	1	none	1.7973425677e-06
S002	T013	FALSE	FALSE	0	0	1	1	none	8.25825846684e-05
S007	T013	FALSE	FALSE	0	0	1	1	none	5.14971318053e-05
S021	T013	FALSE	FALSE	0	0	1	1	none	8.43177191716e-05
S024	T013	FALSE	FALSE	0	0	1	1	none	8.24659668774e-05
S025	T013	FALSE	FALSE	0	0	1	1	none	8.88995924537e-05
S026	T013	FALSE	FALSE	0	0	1	1	none	8.05697002344e-05
S038	T013	FALSE	FALSE	0	0	1	1	none	1.072154494e-05
S039	T013	FALSE	FALSE	0	0	1	1	none	8.44620168826e-05
S040	T013	FALSE	FALSE	0	0	1	1	none	0.0001107387886411
S042	T013	FALSE	FALSE	0	0	1	1	none	8.36908989322e-05
S071	T013	FALSE	FALSE	0	0	1	1	none	0.0001062997696815
S078	T013	FALSE	FALSE	0	0	1	1	none	8.2395696758e-05
S081	T013	FALSE	FALSE	0	0	1	1	none	8.33250398762e-05
S085	T013	FALSE	FALSE	0	0	1	1	none	0.000106925948499
S087	T013	FALSE	FALSE	0	0	1	1	none	0.0001191679475942
S093	T013	FALSE	FALSE	0	0	1	1	none	9.25107711617e-05
S097	T013	FALSE	FALSE	0	0	1	1	none	8.68702881117e-05
S102	T013	FALSE	FALSE	0	0	1	1	none	0.000113711957383
S106	T013	FALSE	FALSE	0	0	1	1	none	8.17834114754e-05
S130	T013	FALSE	FALSE	0	0	1	1	none	0.0001183422398114
T009	T013	FALSE	FALSE	0	0	1	1	none	9.12674446911e-05
T010	T013	FALSE	FALSE	0	0	1	1	none	9.06656406428e-05
S002	T014	TRUE	TRUE	0	0	1	1	none	1.2759850451e-05
S007	T014	TRUE	TRUE	0	0	1	1	none	7.57049837333e-05
S021	T014	TRUE	TRUE	0	0	1	1	none	4.1676194648e-06
S024	T014	TRUE	TRUE	0	0	1	1	none	3.51140569e-06
S025	T014	TRUE	TRUE	0	0	1	1	none	2.13276726383e-05
S026	T014	TRUE	TRUE	0	0	1	1	none	1.2997780419e-05
S038	T014	TRUE	TRUE	0	0	1	1	none	7.52558276274e-05
S039	T014	TRUE	TRUE	0	0	1	1	none	4.3119171758e-06
S040	T014	TRUE	TRUE	0	0	1	1	none	0.0001162573045257
S042	T014	TRUE	TRUE	0	0	1	1	none	1.8657736418e-06
S071	T014	TRUE	TRUE	0	0	1	1	none	0.0001118182855661
S078	T014	TRUE	TRUE	0	0	1	1	none	7.0065407466e-06
S081	T014	TRUE	TRUE	0	0	1	1	none	4.3704786888e-06
S085	T014	TRUE	TRUE	0	0	1	1	none	0.0001124444643836
S087	T014	TRUE	TRUE	0	0	1	1	none	0.0001246864634788
S093	T014	TRUE	TRUE	0	0	1	1	none	9.80292870463e-05
S097	T014	TRUE	TRUE	0	0	1	1	none	1.92983682963e-05
S102	T014	TRUE	TRUE	0	0	1	1	none	0.0001192304732676
S106	T014	TRUE	TRUE	0	0	1	1	none	1.1960677258e-05
S130	T014	TRUE	TRUE	0	0	1	1	none	0.000123860755696
T009	T014	FALSE	FALSE	0	0	1	1	none	2.36955248757e-05
T010	T014	FALSE	FALSE	0	0	1	1	none	2.30937208274e-05
T013	T014	FALSE	FALSE	0	0	1	1	none	8.35862955286e-05
S002	T020	TRUE	TRUE	0	0	1	1	none	7.76219824725e-05
S007	T020	TRUE	TRUE	0	0	1	1	none	4.65365296094e-05
S021	T020	TRUE	TRUE	0	0	1	1	none	7.93571169757e-05
S024	T020	TRUE	TRUE	0	0	1	1	none	7.75053646815e-05
S025	T020	TRUE	TRUE	0	0	1	1	none	8.39389902578e-05
S026	T020	TRUE	TRUE	0	0	1	1	none	7.56090980385e-05
S038	T020	TRUE	TRUE	0	0	1	1	none	4.5654042247e-06
S039	T020	TRUE	TRUE	0	0	1	1	none	7.95014146867e-05
S040	T020	TRUE	TRUE	0	0	1	1	none	0.0001057781864452
S042	T020	TRUE	TRUE	0	0	1	1	none	7.87302967363e-05
S071	T020	TRUE	TRUE	0	0	1	1	none	0.0001013391674856
S078	T020	TRUE	TRUE	0	0	1	1	none	7.74350945621e-05
S081	T020	TRUE	TRUE	0	0	1	1	none	7.83644376803e-05
S085	T020	TRUE	TRUE	0	0	1	1	none	0.0001019653463031
S087	T020	TRUE	TRUE	0	0	1	1	none	0.0001142073453983
S093	T020	TRUE	TRUE	0	0	1	1	none	8.75501689658e-05
S097	T020	TRUE	TRUE	0	0	1	1	none	8.19096859158e-05
S102	T020	TRUE	TRUE	0	0	1	1	none	0.0001087513551871
S106	T020	TRUE	TRUE	0	0	1	1	none	7.68228092795e-05
S130	T020	TRUE	TRUE	0	0	1	1	none	0.0001133816376155
T009	T020	FALSE	FALSE	0	0	1	1	none	8.63068424952e-05
T010	T020	FALSE	FALSE	0	0	1	1	none	8.57050384469e-05
T013	T020	FALSE	FALSE	0	0	1	1	none	1.40914106453e-05
T014	T020	TRUE	TRUE	0	0	1	1	none	7.86256933327e-05
S002	T021	FALSE	FALSE	0	0	1	1	none	2.38833177463e-05
S007	T021	FALSE	FALSE	0	0	1	1	none	8.45776366266e-05
S021	T021	FALSE	FALSE	0	0	1	1	none	2.56184522495e-05
S024	T021	FALSE	FALSE	0	0	1	1	none	2.37666999553e-05
S025	T021	FALSE	FALSE	0	0	1	1	none	2.90047870122e-05
S026	T021	FALSE	FALSE	0	0	1	1	none	1.44665905829e-05
S038	T021	FALSE	FALSE	0	0	1	1	none	8.41284805207e-05
S039	T021	FALSE	FALSE	0	0	1	1	none	2.57627499605e-05
S040	T021	FALSE	FALSE	0	0	1	1	none	0.000125129957419
S042	T021	FALSE	FALSE	0	0	1	1	none	2.49916320101e-05
S071	T021	FALSE	FALSE	0	0	1	1	none	0.0001206909384594
S078	T021	FALSE	FALSE	0	0	1	1	none	2.36964298359e-05
S081	T021	FALSE	FALSE	0	0	1	1	none	2.46257729541e-05
S085	T021	FALSE	FALSE	0	0	1	1	none	0.0001213171172769
S087	T021	FALSE	FALSE	0	0	1	1	none	0.0001335591163721
S093	T021	FALSE	FALSE	0	0	1	1	none	0.0001069019399396
S097	T021	FALSE	FALSE	0	0	1	1	none	2.69754826702e-05
S102	T021	FALSE	FALSE	0	0	1	1	none	0.0001281031261609
S106	T021	FALSE	FALSE	0	0	1	1	none	2.30841445533e-05
S130	T021	FALSE	FALSE	0	0	1	1	none	0.0001327334085893
T009	T021	FALSE	FALSE	0	0	1	1	none	5.9817273856e-06
T010	T021	FALSE	FALSE	0	0	1	1	none	5.3799233373e-06
T013	T021	FALSE	FALSE	0	0	1	1	none	9.24589484219e-05
T014	T021	FALSE	FALSE	0	0	1	1	none	2.48870286065e-05
T020	T021	FALSE	FALSE	0	0	1	1	none	8.7498346226e-05
S002	T028	TRUE	TRUE	0	0	1	1	none	7.82584350388e-05
S007	T028	TRUE	TRUE	0	0	1	1	none	3.63039279257e-05
S021	T028	TRUE	TRUE	0	0	1	1	none	7.9993569542e-05
S024	T028	TRUE	TRUE	0	0	1	1	none	7.81418172478e-05
S025	T028	TRUE	TRUE	0	0	1	1	none	8.45754428241e-05
S026	T028	TRUE	TRUE	0	0	1	1	none	7.62455506048e-05
S038	T028	TRUE	TRUE	0	0	1	1	none	4.67238260698e-05
S039	T028	TRUE	TRUE	0	0	1	1	none	8.0137867253e-05
S040	T028	TRUE	TRUE	0	0	1	1	none	0.0001064146390115
S042	T028	TRUE	TRUE	0	0	1	1	none	7.93667493026e-05
S071	T028	TRUE	TRUE	0	0	1	1	none	0.0001019756200519
S078	T028	TRUE	TRUE	0	0	1	1	none	7.80715471284e-05
S081	T028	TRUE	TRUE	0	0	1	1	none	7.90008902466e-05
S085	T028	TRUE	TRUE	0	0	1	1	none	0.0001026017988694
S087	T028	TRUE	TRUE	0	0	1	1	none	0.0001148437979646
S093	T028	TRUE	TRUE	0	0	1	1	none	8.81866215321e-05
S097	T028	TRUE	TRUE	0	0	1	1	none	8.25461384821e-05
S102	T028	TRUE	TRUE	0	0	1	1	none	0.0001093878077534
S106	T028	TRUE	TRUE	0	0	1	1	none	7.74592618458e-05
S130	T028	TRUE	TRUE	0	0	1	1	none	0.0001140180901818
T009	T028	FALSE	FALSE	0	0	1	1	none	8.69432950615e-05
T010	T028	FALSE	FALSE	0	0	1	1	none	8.63414910132e-05
T013	T028	FALSE	FALSE	0	0	1	1	none	5.5054293971e-05
T014	T028	TRUE	TRUE	0	0	1	1	none	7.9262145899e-05
T020	T028	TRUE	TRUE	0	0	1	1	none	5.00936917751e-05
T021	T028	FALSE	FALSE	0	0	1	1	none	8.81347987923e-05
S002	T035a	TRUE	TRUE	0	0	1	1	none	0.0001246238699191
S007	T035a	TRUE	TRUE	0	0	1	1	none	0.0001122277530994
S021	T035a	TRUE	TRUE	0	0	1	1	none	0.0001263590044223
S024	T035a	TRUE	TRUE	0	0	1	1	none	0.0001245072521281
S025	T035a	TRUE	TRUE	0	0	1	1	none	0.0001309408777044
S026	T035a	TRUE	TRUE	0	0	1	1	none	0.0001226109854851
S038	T035a	TRUE	TRUE	0	0	1	1	none	0.0001117785969935
S039	T035a	TRUE	TRUE	0	0	1	1	none	0.0001265033021333
S040	T035a	TRUE	TRUE	0	0	1	1	none	6.09771832318e-05
S042	T035a	TRUE	TRUE	0	0	1	1	none	0.0001257321841829
S071	T035a	TRUE	TRUE	0	0	1	1	none	5.65381642722e-05
S078	T035a	TRUE	TRUE	0	0	1	1	none	0.0001244369820087
S081	T035a	TRUE	TRUE	0	0	1	1	none	0.0001253663251269
S085	T035a	TRUE	TRUE	0	0	1	1	none	2.31899719097e-05
S087	T035a	TRUE	TRUE	0	0	1	1	none	4.9836099049e-06
S093	T035a	TRUE	TRUE	0	0	1	1	none	2.87938322524e-05
S097	T035a	TRUE	TRUE	0	0	1	1	none	0.0001289115733624
S102	T035a	TRUE	TRUE	0	0	1	1	none	6.39503519737e-05
S106	T035a	TRUE	TRUE	0	0	1	1	none	0.0001238246967261
S130	T035a	TRUE	TRUE	0	0	1	1	none	4.1579021221e-06
T009	T035a	FALSE	FALSE	0	0	1	1	none	0.0001333087299418
T010	T035a	FALSE	FALSE	0	0	1	1	none	0.0001327069258935
T013	T035a	FALSE	FALSE	0	0	1	1	none	0.0001201090648947
T014	T035a	TRUE	TRUE	0	0	1	1	none	0.0001256275807793
T020	T035a	TRUE	TRUE	0	0	1	1	none	0.0001151484626988
T021	T035a	FALSE	FALSE	0	0	1	1	none	0.0001345002336726
T028	T035a	TRUE	TRUE	0	0	1	1	none	0.0001157849152651
S002	T035b	FALSE	FALSE	0	0	1	1	none	2.20900099672e-05
S007	T035b	FALSE	FALSE	0	0	1	1	none	8.27843288475e-05
S021	T035b	FALSE	FALSE	0	0	1	1	none	2.38251444704e-05
S024	T035b	FALSE	FALSE	0	0	1	1	none	2.19733921762e-05
S025	T035b	FALSE	FALSE	0	0	1	1	none	2.72114792331e-05
S026	T035b	FALSE	FALSE	0	0	1	1	none	1.26732828038e-05
S038	T035b	FALSE	FALSE	0	0	1	1	none	8.23351727416e-05
S039	T035b	FALSE	FALSE	0	0	1	1	none	2.39694421814e-05
S040	T035b	FALSE	FALSE	0	0	1	1	none	0.0001233366496399
S042	T035b	FALSE	FALSE	0	0	1	1	none	2.3198324231e-05
S071	T035b	FALSE	FALSE	0	0	1	1	none	0.0001188976306803
S078	T035b	FALSE	FALSE	0	0	1	1	none	2.19031220568e-05
S081	T035b	FALSE	FALSE	0	0	1	1	none	2.2832465175e-05
S085	T035b	FALSE	FALSE	0	0	1	1	none	0.0001195238094978
S087	T035b	FALSE	FALSE	0	0	1	1	none	0.000131765808593
S093	T035b	FALSE	FALSE	0	0	1	1	none	0.0001051086321605
S097	T035b	FALSE	FALSE	0	0	1	1	none	2.51821748911e-05
S102	T035b	FALSE	FALSE	0	0	1	1	none	0.0001263098183818
S106	T035b	FALSE	FALSE	0	0	1	1	none	2.12908367742e-05
S130	T035b	FALSE	FALSE	0	0	1	1	none	0.0001309401008102
T009	T035b	FALSE	FALSE	0	0	1	1	none	2.9928810871e-06
T010	T035b	FALSE	FALSE	0	0	1	1	none	2.3910770388e-06
T013	T035b	FALSE	FALSE	0	0	1	1	none	9.06656406428e-05
T014	T035b	FALSE	FALSE	0	0	1	1	none	2.30937208274e-05
T020	T035b	FALSE	FALSE	0	0	1	1	none	8.57050384469e-05
T021	T035b	FALSE	FALSE	0	0	1	1	none	5.3799233373e-06
T028	T035b	FALSE	FALSE	0	0	1	1	none	8.63414910132e-05
T035a	T035b	FALSE	FALSE	0	0	1	1	none	0.0001327069258935
S002	T040	TRUE	TRUE	0	0	1	1	none	1.30037121788e-05
S007	T040	TRUE	TRUE	0	0	1	1	none	7.59488454611e-05
S021	T040	TRUE	TRUE	0	0	1	1	none	5.607019712e-06
S024	T040	TRUE	TRUE	0	0	1	1	none	2.5597288984e-06
S025	T040	TRUE	TRUE	0	0	1	1	none	2.15715343661e-05
S026	T040	TRUE	TRUE	0	0	1	1	none	1.32416421468e-05
S038	T040	TRUE	TRUE	0	0	1	1	none	7.54996893552e-05
S039	T040	TRUE	TRUE	0	0	1	1	none	5.751317423e-06
S040	T040	TRUE	TRUE	0	0	1	1	none	0.0001165011662535
S042	T040	TRUE	TRUE	0	0	1	1	none	4.9801994726e-06
S071	T040	TRUE	TRUE	0	0	1	1	none	0.0001120621472939
S078	T040	TRUE	TRUE	0	0	1	1	none	7.2504024744e-06
S081	T040	TRUE	TRUE	0	0	1	1	none	2.2232633778e-06
S085	T040	TRUE	TRUE	0	0	1	1	none	0.0001126883261114
S087	T040	TRUE	TRUE	0	0	1	1	none	0.0001249303252066
S093	T040	TRUE	TRUE	0	0	1	1	none	9.82731487741e-05
S097	T040	TRUE	TRUE	0	0	1	1	none	1.95422300241e-05
S102	T040	TRUE	TRUE	0	0	1	1	none	0.0001194743349954
S106	T040	TRUE	TRUE	0	0	1	1	none	1.22045389858e-05
S130	T040	TRUE	TRUE	0	0	1	1	none	0.0001241046174238
T009	T040	FALSE	FALSE	0	0	1	1	none	2.39393866035e-05
T010	T040	FALSE	FALSE	0	0	1	1	none	2.33375825552e-05
T013	T040	FALSE	FALSE	0	0	1	1	none	8.38301572564e-05
T014	T040	TRUE	TRUE	0	0	1	1	none	4.875596069e-06
T020	T040	TRUE	TRUE	0	0	1	1	none	7.88695550605e-05
T021	T040	FALSE	FALSE	0	0	1	1	none	2.51308903343e-05
T028	T040	TRUE	TRUE	0	0	1	1	none	7.95060076268e-05
T035a	T040	TRUE	TRUE	0	0	1	1	none	0.0001258714425071
T035b	T040	FALSE	FALSE	0	0	1	1	none	2.33375825552e-05
S002	T056	FALSE	FALSE	0	0	1	1	none	2.668329402e-05
S007	T056	FALSE	FALSE	0	0	1	1	none	8.73776129003e-05
S021	T056	FALSE	FALSE	0	0	1	1	none	2.84184285232e-05
S024	T056	FALSE	FALSE	0	0	1	1	none	2.6566676229e-05
S025	T056	FALSE	FALSE	0	0	1	1	none	3.18047632859e-05
S026	T056	FALSE	FALSE	0	0	1	1	none	1.72665668566e-05
S038	T056	FALSE	FALSE	0	0	1	1	none	8.69284567944e-05
S039	T056	FALSE	FALSE	0	0	1	1	none	2.85627262342e-05
S040	T056	FALSE	FALSE	0	0	1	1	none	0.0001279299336927
S042	T056	FALSE	FALSE	0	0	1	1	none	2.77916082838e-05
S071	T056	FALSE	FALSE	0	0	1	1	none	0.0001234909147331
S078	T056	FALSE	FALSE	0	0	1	1	none	2.64964061096e-05
S081	T056	FALSE	FALSE	0	0	1	1	none	2.74257492278e-05
S085	T056	FALSE	FALSE	0	0	1	1	none	0.0001241170935506
S087	T056	FALSE	FALSE	0	0	1	1	none	0.0001363590926458
S093	T056	FALSE	FALSE	0	0	1	1	none	0.0001097019162133
S097	T056	FALSE	FALSE	0	0	1	1	none	2.97754589439e-05
S102	T056	FALSE	FALSE	0	0	1	1	none	0.0001309031024346
S106	T056	FALSE	FALSE	0	0	1	1	none	2.5884120827e-05
S130	T056	FALSE	FALSE	0	0	1	1	none	0.000135533384863
T009	T056	TRUE	TRUE	1	0	1	1	anc	1.002633706e-06
T010	T056	FALSE	FALSE	0	0	1	1	none	5.7888225722e-06
T013	T056	FALSE	FALSE	0	0	1	1	none	9.52589246956e-05
T014	T056	FALSE	FALSE	0	0	1	1	none	2.76870048802e-05
T020	T056	FALSE	FALSE	0	0	1	1	none	9.02983224997e-05
T021	T056	FALSE	FALSE	0	0	1	1	none	9.9732073901e-06
T028	T056	FALSE	FALSE	0	0	1	1	none	9.0934775066e-05
T035a	T056	FALSE	FALSE	0	0	1	1	none	0.0001373002099463
T035b	T056	FALSE	FALSE	0	0	1	1	none	6.9843610916e-06
T040	T056	FALSE	FALSE	0	0	1	1	none	2.7930866608e-05
S002	T059	TRUE	TRUE	0	0	1	1	none	0.0001202829068021
S007	T059	TRUE	TRUE	0	0	1	1	none	0.0001078867899824
S021	T059	TRUE	TRUE	0	0	1	1	none	0.0001220180413053
S024	T059	TRUE	TRUE	0	0	1	1	none	0.0001201662890111
S025	T059	TRUE	TRUE	0	0	1	1	none	0.0001265999145874
S026	T059	TRUE	TRUE	0	0	1	1	none	0.0001182700223681
S038	T059	TRUE	TRUE	0	0	1	1	none	0.0001074376338765
S039	T059	TRUE	TRUE	0	0	1	1	none	0.0001221623390163
S040	T059	TRUE	TRUE	0	0	1	1	none	7.4203901754e-06
S042	T059	TRUE	TRUE	0	0	1	1	none	0.0001213912210659
S071	T059	TRUE	TRUE	0	0	1	1	none	3.20692773352e-05
S078	T059	TRUE	TRUE	0	0	1	1	none	0.0001200960188917
S081	T059	TRUE	TRUE	0	0	1	1	none	0.0001210253620099
S085	T059	TRUE	TRUE	0	0	1	1	none	5.28233799727e-05
S087	T059	TRUE	TRUE	0	0	1	1	none	6.50653790679e-05
S093	T059	TRUE	TRUE	0	0	1	1	none	3.84082026354e-05
S097	T059	TRUE	TRUE	0	0	1	1	none	0.0001245706102454
S102	T059	TRUE	TRUE	0	0	1	1	none	1.15890974367e-05
S106	T059	TRUE	TRUE	0	0	1	1	none	0.0001194837336091
S130	T059	TRUE	TRUE	0	0	1	1	none	6.42396712851e-05
T009	T059	FALSE	FALSE	0	0	1	1	none	0.0001289677668248
T010	T059	FALSE	FALSE	0	0	1	1	none	0.0001283659627765
T013	T059	FALSE	FALSE	0	0	1	1	none	0.0001157681017777
T014	T059	TRUE	TRUE	0	0	1	1	none	0.0001212866176623
T020	T059	TRUE	TRUE	0	0	1	1	none	0.0001108074995818
T021	T059	FALSE	FALSE	0	0	1	1	none	0.0001301592705556
T028	T059	TRUE	TRUE	0	0	1	1	none	0.0001114439521481
T035a	T059	TRUE	TRUE	0	0	1	1	none	6.60064963684e-05
T035b	T059	FALSE	FALSE	0	0	1	1	none	0.0001283659627765
T040	T059	TRUE	TRUE	0	0	1	1	none	0.0001215304793901
T056	T059	FALSE	FALSE	0	0	1	1	none	0.0001329592468293
S002	T065	TRUE	TRUE	0	0	1	1	none	7.48498860269e-05
S007	T065	TRUE	TRUE	0	0	1	1	none	4.37644331638e-05
S021	T065	TRUE	TRUE	0	0	1	1	none	7.65850205301e-05
S024	T065	TRUE	TRUE	0	0	1	1	none	7.47332682359e-05
S025	T065	TRUE	TRUE	0	0	1	1	none	8.11668938122e-05
S026	T065	TRUE	TRUE	0	0	1	1	none	7.28370015929e-05
S038	T065	TRUE	TRUE	0	0	1	1	none	2.9888462985e-06
S039	T065	TRUE	TRUE	0	0	1	1	none	7.67293182411e-05
S040	T065	TRUE	TRUE	0	0	1	1	none	0.0001030060899996
S042	T065	TRUE	TRUE	0	0	1	1	none	7.59582002907e-05
S071	T065	TRUE	TRUE	0	0	1	1	none	9.856707104e-05
S078	T065	TRUE	TRUE	0	0	1	1	none	7.46629981165e-05
S081	T065	TRUE	TRUE	0	0	1	1	none	7.55923412347e-05
S085	T065	TRUE	TRUE	0	0	1	1	none	9.91932498575e-05
S087	T065	TRUE	TRUE	0	0	1	1	none	0.0001114352489527
S093	T065	TRUE	TRUE	0	0	1	1	none	8.47780725202e-05
S097	T065	TRUE	TRUE	0	0	1	1	none	7.91375894702e-05
S102	T065	TRUE	TRUE	0	0	1	1	none	0.0001059792587415
S106	T065	TRUE	TRUE	0	0	1	1	none	7.40507128339e-05
S130	T065	TRUE	TRUE	0	0	1	1	none	0.0001106095411699
T009	T065	FALSE	FALSE	0	0	1	1	none	8.35347460496e-05
T010	T065	FALSE	FALSE	0	0	1	1	none	8.29329420013e-05
T013	T065	FALSE	FALSE	0	0	1	1	none	8.9282371609e-06
T014	T065	TRUE	TRUE	0	0	1	1	none	7.58535968871e-05
T020	T065	TRUE	TRUE	0	0	1	1	none	6.3587120038e-06
T021	T065	FALSE	FALSE	0	0	1	1	none	8.47262497804e-05
T028	T065	TRUE	TRUE	0	0	1	1	none	4.73215953295e-05
T035a	T065	TRUE	TRUE	0	0	1	1	none	0.0001123763662532
T035b	T065	FALSE	FALSE	0	0	1	1	none	8.29329420013e-05
T040	T065	TRUE	TRUE	0	0	1	1	none	7.60974586149e-05
T056	T065	FALSE	FALSE	0	0	1	1	none	8.75262260541e-05
T059	T065	TRUE	TRUE	0	0	1	1	none	0.0001080354031362
S002	T069	TRUE	TRUE	0	0	1	1	none	0.0001380517929574
S007	T069	TRUE	TRUE	0	0	1	1	none	0.0001256556761377
S021	T069	TRUE	TRUE	0	0	1	1	none	0.0001397869274606
S024	T069	TRUE	TRUE	0	0	1	1	none	0.0001379351751664
S025	T069	TRUE	TRUE	0	0	1	1	none	0.0001443688007427
S026	T069	TRUE	TRUE	0	0	1	1	none	0.0001360389085234
S038	T069	TRUE	TRUE	0	0	1	1	none	0.0001252065200318
S039	T069	TRUE	TRUE	0	0	1	1	none	0.0001399312251716
S040	T069	TRUE	TRUE	0	0	1	1	none	5.42771824501e-05
S042	T069	TRUE	TRUE	0	0	1	1	none	0.0001391601072212
S071	T069	TRUE	TRUE	0	0	1	1	none	3.04011125285e-05
S078	T069	TRUE	TRUE	0	0	1	1	none	0.000137864905047
S081	T069	TRUE	TRUE	0	0	1	1	none	0.0001387942481652
S085	T069	TRUE	TRUE	0	0	1	1	none	7.0592266128e-05
S087	T069	TRUE	TRUE	0	0	1	1	none	8.28342652232e-05
S093	T069	TRUE	TRUE	0	0	1	1	none	5.61770887907e-05
S097	T069	TRUE	TRUE	0	0	1	1	none	0.0001423394964007
S102	T069	TRUE	TRUE	0	0	1	1	none	5.7250351192e-05
S106	T069	TRUE	TRUE	0	0	1	1	none	0.0001372526197644
S130	T069	TRUE	TRUE	0	0	1	1	none	8.20085574404e-05
T009	T069	FALSE	FALSE	0	0	1	1	none	0.0001467366529801
T010	T069	FALSE	FALSE	0	0	1	1	none	0.0001461348489318
T013	T069	FALSE	FALSE	0	0	1	1	none	0.000133536987933
T014	T069	TRUE	TRUE	0	0	1	1	none	0.0001390555038176
T020	T069	TRUE	TRUE	0	0	1	1	none	0.0001285763857371
T021	T069	FALSE	FALSE	0	0	1	1	none	0.0001479281567109
T028	T069	TRUE	TRUE	0	0	1	1	none	0.0001292128383034
T035a	T069	TRUE	TRUE	0	0	1	1	none	8.37753825237e-05
T035b	T069	FALSE	FALSE	0	0	1	1	none	0.0001461348489318
T040	T069	TRUE	TRUE	0	0	1	1	none	0.0001392993655454
T056	T069	FALSE	FALSE	0	0	1	1	none	0.0001507281329846
T059	T069	TRUE	TRUE	0	0	1	1	none	5.93064955867e-05
T065	T069	TRUE	TRUE	0	0	1	1	none	0.0001258042892915
S002	T073	FALSE	FALSE	0	0	1	1	none	2.4481087006e-05
S007	T073	FALSE	FALSE	0	0	1	1	none	8.51754058863e-05
S021	T073	FALSE	FALSE	0	0	1	1	none	2.62162215092e-05
S024	T073	FALSE	FALSE	0	0	1	1	none	2.4364469215e-05
S025	T073	FALSE	FALSE	0	0	1	1	none	2.96025562719e-05
S026	T073	FALSE	FALSE	0	0	1	1	none	1.50643598426e-05
S038	T073	FALSE	FALSE	0	0	1	1	none	8.47262497804e-05
S039	T073	FALSE	FALSE	0	0	1	1	none	2.63605192202e-05
S040	T073	FALSE	FALSE	0	0	1	1	none	0.0001257277266787
S042	T073	FALSE	FALSE	0	0	1	1	none	2.55894012698e-05
S071	T073	FALSE	FALSE	0	0	1	1	none	0.0001212887077191
S078	T073	FALSE	FALSE	0	0	1	1	none	2.42941990956e-05
S081	T073	FALSE	FALSE	0	0	1	1	none	2.52235422138e-05
S085	T073	FALSE	FALSE	0	0	1	1	none	0.0001219148865366
S087	T073	FALSE	FALSE	0	0	1	1	none	0.0001341568856318
S093	T073	FALSE	FALSE	0	0	1	1	none	0.0001074997091993
S097	T073	FALSE	FALSE	0	0	1	1	none	2.75732519299e-05
S102	T073	FALSE	FALSE	0	0	1	1	none	0.0001287008954206
S106	T073	FALSE	FALSE	0	0	1	1	none	2.3681913813e-05
S130	T073	FALSE	FALSE	0	0	1	1	none	0.000133331177849
T009	T073	FALSE	FALSE	0	0	1	1	none	6.5794966453e-06
T010	T073	FALSE	FALSE	0	0	1	1	none	5.977692597e-06
T013	T073	FALSE	FALSE	0	0	1	1	none	9.30567176816e-05
T014	T073	FALSE	FALSE	0	0	1	1	none	2.54847978662e-05
T020	T073	FALSE	FALSE	0	0	1	1	none	8.80961154857e-05
T021	T073	TRUE	TRUE	0	0	1	1	none	1.7933077791e-06
T028	T073	FALSE	FALSE	0	0	1	1	none	8.8732568052e-05
T035a	T073	FALSE	FALSE	0	0	1	1	none	0.0001350980029323
T035b	T073	FALSE	FALSE	0	0	1	1	none	5.977692597e-06
T040	T073	FALSE	FALSE	0	0	1	1	none	2.5728659594e-05
T056	T073	FALSE	FALSE	0	0	1	1	none	1.05709766498e-05
T059	T073	FALSE	FALSE	0	0	1	1	none	0.0001307570398153
T065	T073	FALSE	FALSE	0	0	1	1	none	8.53240190401e-05
T069	T073	FALSE	FALSE	0	0	1	1	none	0.0001485259259706
S002	T075	TRUE	TRUE	0	0	1	1	none	7.26182803621e-05
S007	T075	TRUE	TRUE	0	0	1	1	none	5.9026625023e-05
S021	T075	TRUE	TRUE	0	0	1	1	none	7.43534148653e-05
S024	T075	TRUE	TRUE	0	0	1	1	none	7.25016625711e-05
S025	T075	TRUE	TRUE	0	0	1	1	none	7.89352881474e-05
S026	T075	TRUE	TRUE	0	0	1	1	none	7.06053959281e-05
S038	T075	TRUE	TRUE	0	0	1	1	none	5.85774689171e-05
S039	T075	TRUE	TRUE	0	0	1	1	none	7.44977125763e-05
S040	T075	TRUE	TRUE	0	0	1	1	none	0.0001007744843348
S042	T075	TRUE	TRUE	0	0	1	1	none	7.37265946259e-05
S071	T075	TRUE	TRUE	0	0	1	1	none	9.63354653752e-05
S078	T075	TRUE	TRUE	0	0	1	1	none	7.24313924517e-05
S081	T075	TRUE	TRUE	0	0	1	1	none	7.33607355699e-05
S085	T075	TRUE	TRUE	0	0	1	1	none	9.69616441927e-05
S087	T075	TRUE	TRUE	0	0	1	1	none	0.0001092036432879
S093	T075	TRUE	TRUE	0	0	1	1	none	8.25464668554e-05
S097	T075	TRUE	TRUE	0	0	1	1	none	7.69059838054e-05
S102	T075	TRUE	TRUE	0	0	1	1	none	0.0001037476530767
S106	T075	TRUE	TRUE	0	0	1	1	none	7.18191071691e-05
S130	T075	TRUE	TRUE	0	0	1	1	none	0.0001083779355051
T009	T075	FALSE	FALSE	0	0	1	1	none	8.13031403848e-05
T010	T075	FALSE	FALSE	0	0	1	1	none	8.07013363365e-05
T013	T075	FALSE	FALSE	0	0	1	1	none	6.69079368183e-05
T014	T075	TRUE	TRUE	0	0	1	1	none	7.36219912223e-05
T020	T075	TRUE	TRUE	0	0	1	1	none	6.19473346224e-05
T021	T075	FALSE	FALSE	0	0	1	1	none	8.24946441156e-05
T028	T075	TRUE	TRUE	0	0	1	1	none	6.25837871887e-05
T035a	T075	TRUE	TRUE	0	0	1	1	none	0.0001101447605884
T035b	T075	FALSE	FALSE	0	0	1	1	none	8.07013363365e-05
T040	T075	TRUE	TRUE	0	0	1	1	none	7.38658529501e-05
T056	T075	FALSE	FALSE	0	0	1	1	none	8.52946203893e-05
T059	T075	TRUE	TRUE	0	0	1	1	none	0.0001058037974714
T065	T075	TRUE	TRUE	0	0	1	1	none	5.91752381768e-05
T069	T075	TRUE	TRUE	0	0	1	1	none	0.0001235726836267
T073	T075	FALSE	FALSE	0	0	1	1	none	8.30924133753e-05
S002	T077	FALSE	FALSE	0	0	1	1	none	2.4481087006e-05
S007	T077	FALSE	FALSE	0	0	1	1	none	8.51754058863e-05
S021	T077	FALSE	FALSE	0	0	1	1	none	2.62162215092e-05
S024	T077	FALSE	FALSE	0	0	1	1	none	2.4364469215e-05
S025	T077	FALSE	FALSE	0	0	1	1	none	2.96025562719e-05
S026	T077	FALSE	FALSE	0	0	1	1	none	1.50643598426e-05
S038	T077	FALSE	FALSE	0	0	1	1	none	8.47262497804e-05
S039	T077	FALSE	FALSE	0	0	1	1	none	2.63605192202e-05
S040	T077	FALSE	FALSE	0	0	1	1	none	0.0001257277266787
S042	T077	FALSE	FALSE	0	0	1	1	none	2.55894012698e-05
S071	T077	FALSE	FALSE	0	0	1	1	none	0.0001212887077191
S078	T077	FALSE	FALSE	0	0	1	1	none	2.42941990956e-05
S081	T077	FALSE	FALSE	0	0	1	1	none	2.52235422138e-05
S085	T077	FALSE	FALSE	0	0	1	1	none	0.0001219148865366
S087	T077	FALSE	FALSE	0	0	1	1	none	0.0001341568856318
S093	T077	FALSE	FALSE	0	0	1	1	none	0.0001074997091993
S097	T077	FALSE	FALSE	0	0	1	1	none	2.75732519299e-05
S102	T077	FALSE	FALSE	0	0	1	1	none	0.0001287008954206
S106	T077	FALSE	FALSE	0	0	1	1	none	2.3681913813e-05
S130	T077	FALSE	FALSE	0	0	1	1	none	0.000133331177849
T009	T077	FALSE	FALSE	0	0	1	1	none	6.5794966453e-06
T010	T077	FALSE	FALSE	0	0	1	1	none	5.977692597e-06
T013	T077	FALSE	FALSE	0	0	1	1	none	9.30567176816e-05
T014	T077	FALSE	FALSE	0	0	1	1	none	2.54847978662e-05
T020	T077	FALSE	FALSE	0	0	1	1	none	8.80961154857e-05
T021	T077	TRUE	TRUE	0	0	1	1	none	1.7933077791e-06
T028	T077	FALSE	FALSE	0	0	1	1	none	8.8732568052e-05
T035a	T077	FALSE	FALSE	0	0	1	1	none	0.0001350980029323
T035b	T077	FALSE	FALSE	0	0	1	1	none	5.977692597e-06
T040	T077	FALSE	FALSE	0	0	1	1	none	2.5728659594e-05
T056	T077	FALSE	FALSE	0	0	1	1	none	1.05709766498e-05
T059	T077	FALSE	FALSE	0	0	1	1	none	0.0001307570398153
T065	T077	FALSE	FALSE	0	0	1	1	none	8.53240190401e-05
T069	T077	FALSE	FALSE	0	0	1	1	none	0.0001485259259706
T073	T077	TRUE	TRUE	0	0	1	1	none	1.1955385194e-06
T075	T077	FALSE	FALSE	0	0	1	1	none	8.30924133753e-05
S002	T087	FALSE	FALSE	0	0	1	1	none	2.34444895562e-05
S007	T087	FALSE	FALSE	0	0	1	1	none	8.41388084365e-05
S021	T087	FALSE	FALSE	0	0	1	1	none	2.51796240594e-05
S024	T087	FALSE	FALSE	0	0	1	1	none	2.33278717652e-05
S025	T087	FALSE	FALSE	0	0	1	1	none	2.85659588221e-05
S026	T087	FALSE	FALSE	0	0	1	1	none	1.40277623928e-05
S038	T087	FALSE	FALSE	0	0	1	1	none	8.36896523306e-05
S039	T087	FALSE	FALSE	0	0	1	1	none	2.53239217704e-05
S040	T087	FALSE	FALSE	0	0	1	1	none	0.0001246911292289
S042	T087	FALSE	FALSE	0	0	1	1	none	2.455280382e-05
S071	T087	FALSE	FALSE	0	0	1	1	none	0.0001202521102693
S078	T087	FALSE	FALSE	0	0	1	1	none	2.32576016458e-05
S081	T087	FALSE	FALSE	0	0	1	1	none	2.4186944764e-05
S085	T087	FALSE	FALSE	0	0	1	1	none	0.0001208782890868
S087	T087	FALSE	FALSE	0	0	1	1	none	0.000133120288182
S093	T087	FALSE	FALSE	0	0	1	1	none	0.0001064631117495
S097	T087	FALSE	FALSE	0	0	1	1	none	2.65366544801e-05
S102	T087	FALSE	FALSE	0	0	1	1	none	0.0001276642979708
S106	T087	FALSE	FALSE	0	0	1	1	none	2.26453163632e-05
S130	T087	FALSE	FALSE	0	0	1	1	none	0.0001322945803992
T009	T087	FALSE	FALSE	0	0	1	1	none	5.5428991955e-06
T010	T087	FALSE	FALSE	0	0	1	1	none	4.9410951472e-06
T013	T087	FALSE	FALSE	0	0	1	1	none	9.20201202318e-05
T014	T087	FALSE	FALSE	0	0	1	1	none	2.44482004164e-05
T020	T087	FALSE	FALSE	0	0	1	1	none	8.70595180359e-05
T021	T087	TRUE	TRUE	0	0	1	1	none	3.1477873681e-06
T028	T087	FALSE	FALSE	0	0	1	1	none	8.76959706022e-05
T035a	T087	FALSE	FALSE	0	0	1	1	none	0.0001340614054825
T035b	T087	FALSE	FALSE	0	0	1	1	none	4.9410951472e-06
T040	T087	FALSE	FALSE	0	0	1	1	none	2.46920621442e-05
T056	T087	FALSE	FALSE	0	0	1	1	none	9.5343792e-06
T059	T087	FALSE	FALSE	0	0	1	1	none	0.0001297204423655
T065	T087	FALSE	FALSE	0	0	1	1	none	8.42874215903e-05
T069	T087	FALSE	FALSE	0	0	1	1	none	0.0001474893285208
T073	T087	TRUE	TRUE	0	0	1	1	none	3.7455566278e-06
T075	T087	FALSE	FALSE	0	0	1	1	none	8.20558159255e-05
T077	T087	TRUE	TRUE	0	0	1	1	none	3.7455566278e-06
S002	T095	TRUE	TRUE	0	0	1	1	none	0.0001235014911628
S007	T095	TRUE	TRUE	0	0	1	1	none	0.0001111053743431
S021	T095	TRUE	TRUE	0	0	1	1	none	0.000125236625666
S024	T095	TRUE	TRUE	0	0	1	1	none	0.0001233848733718
S025	T095	TRUE	TRUE	0	0	1	1	none	0.0001298184989481
S026	T095	TRUE	TRUE	0	0	1	1	none	0.0001214886067288
S038	T095	TRUE	TRUE	0	0	1	1	none	0.0001106562182372
S039	T095	TRUE	TRUE	0	0	1	1	none	0.000125380923377
S040	T095	TRUE	TRUE	0	0	1	1	none	5.98548044755e-05
S042	T095	TRUE	TRUE	0	0	1	1	none	0.0001246098054266
S071	T095	TRUE	TRUE	0	0	1	1	none	5.54157855159e-05
S078	T095	TRUE	TRUE	0	0	1	1	none	0.0001233146032524
S081	T095	TRUE	TRUE	0	0	1	1	none	0.0001242439463706
S085	T095	TRUE	TRUE	0	0	1	1	none	2.20675931534e-05
S087	T095	TRUE	TRUE	0	0	1	1	none	1.4701541098e-06
S093	T095	TRUE	TRUE	0	0	1	1	none	2.76714534961e-05
S097	T095	TRUE	TRUE	0	0	1	1	none	0.0001277891946061
S102	T095	TRUE	TRUE	0	0	1	1	none	6.28279732174e-05
S106	T095	TRUE	TRUE	0	0	1	1	none	0.0001227023179698
S130	T095	TRUE	TRUE	0	0	1	1	none	1.8399848464e-06
T009	T095	FALSE	FALSE	0	0	1	1	none	0.0001321863511855
T010	T095	FALSE	FALSE	0	0	1	1	none	0.0001315845471372
T013	T095	FALSE	FALSE	0	0	1	1	none	0.0001189866861384
T014	T095	TRUE	TRUE	0	0	1	1	none	0.000124505202023
T020	T095	TRUE	TRUE	0	0	1	1	none	0.0001140260839425
T021	T095	FALSE	FALSE	0	0	1	1	none	0.0001333778549163
T028	T095	TRUE	TRUE	0	0	1	1	none	0.0001146625365088
T035a	T095	TRUE	TRUE	0	0	1	1	none	4.8023484491e-06
T035b	T095	FALSE	FALSE	0	0	1	1	none	0.0001315845471372
T040	T095	TRUE	TRUE	0	0	1	1	none	0.0001247490637508
T056	T095	FALSE	FALSE	0	0	1	1	none	0.00013617783119
T059	T095	TRUE	TRUE	0	0	1	1	none	6.48841176121e-05
T065	T095	TRUE	TRUE	0	0	1	1	none	0.0001112539874969
T069	T095	TRUE	TRUE	0	0	1	1	none	8.26530037674e-05
T073	T095	FALSE	FALSE	0	0	1	1	none	0.000133975624176
T075	T095	TRUE	TRUE	0	0	1	1	none	0.0001090223818321
T077	T095	FALSE	FALSE	0	0	1	1	none	0.000133975624176
T087	T095	FALSE	FALSE	0	0	1	1	none	0.0001329390267262
S002	T099a	TRUE	TRUE	0	0	1	1	none	0.0001236519397561
S007	T099a	TRUE	TRUE	0	0	1	1	none	0.0001112558229364
S021	T099a	TRUE	TRUE	0	0	1	1	none	0.0001253870742593
S024	T099a	TRUE	TRUE	0	0	1	1	none	0.0001235353219651
S025	T099a	TRUE	TRUE	0	0	1	1	none	0.0001299689475414
S026	T099a	TRUE	TRUE	0	0	1	1	none	0.0001216390553221
S038	T099a	TRUE	TRUE	0	0	1	1	none	0.0001108066668305
S039	T099a	TRUE	TRUE	0	0	1	1	none	0.0001255313719703
S040	T099a	TRUE	TRUE	0	0	1	1	none	6.00052530688e-05
S042	T099a	TRUE	TRUE	0	0	1	1	none	0.0001247602540199
S071	T099a	TRUE	TRUE	0	0	1	1	none	5.55662341092e-05
S078	T099a	TRUE	TRUE	0	0	1	1	none	0.0001234650518457
S081	T099a	TRUE	TRUE	0	0	1	1	none	0.0001243943949639
S085	T099a	TRUE	TRUE	0	0	1	1	none	2.22180417467e-05
S087	T099a	TRUE	TRUE	0	0	1	1	none	4.0116797419e-06
S093	T099a	TRUE	TRUE	0	0	1	1	none	2.78219020894e-05
S097	T099a	TRUE	TRUE	0	0	1	1	none	0.0001279396431994
S102	T099a	TRUE	TRUE	0	0	1	1	none	6.29784218107e-05
S106	T099a	TRUE	TRUE	0	0	1	1	none	0.0001228527665631
S130	T099a	TRUE	TRUE	0	0	1	1	none	3.1859719591e-06
T009	T099a	FALSE	FALSE	0	0	1	1	none	0.0001323367997788
T010	T099a	FALSE	FALSE	0	0	1	1	none	0.0001317349957305
T013	T099a	FALSE	FALSE	0	0	1	1	none	0.0001191371347317
T014	T099a	TRUE	TRUE	0	0	1	1	none	0.0001246556506163
T020	T099a	TRUE	TRUE	0	0	1	1	none	0.0001141765325358
T021	T099a	FALSE	FALSE	0	0	1	1	none	0.0001335283035096
T028	T099a	TRUE	TRUE	0	0	1	1	none	0.0001148129851021
T035a	T099a	TRUE	TRUE	0	0	1	1	none	3.757258523e-06
T035b	T099a	FALSE	FALSE	0	0	1	1	none	0.0001317349957305
T040	T099a	TRUE	TRUE	0	0	1	1	none	0.0001248995123441
T056	T099a	FALSE	FALSE	0	0	1	1	none	0.0001363282797833
T059	T099a	TRUE	TRUE	0	0	1	1	none	6.50345662054e-05
T065	T099a	TRUE	TRUE	0	0	1	1	none	0.0001114044360902
T069	T099a	TRUE	TRUE	0	0	1	1	none	8.28034523607e-05
T073	T099a	FALSE	FALSE	0	0	1	1	none	0.0001341260727693
T075	T099a	TRUE	TRUE	0	0	1	1	none	0.0001091728304254
T077	T099a	FALSE	FALSE	0	0	1	1	none	0.0001341260727693
T087	T099a	FALSE	FALSE	0	0	1	1	none	0.0001330894753195
T095	T099a	TRUE	TRUE	0	0	1	1	none	3.8304182861e-06
S002	T102	FALSE	FALSE	0	0	1	1	none	0.000128887550715
S007	T102	FALSE	FALSE	0	0	1	1	none	0.0001164914338953
S021	T102	FALSE	FALSE	0	0	1	1	none	0.0001306226852182
S024	T102	FALSE	FALSE	0	0	1	1	none	0.000128770932924
S025	T102	FALSE	FALSE	0	0	1	1	none	0.0001352045585003
S026	T102	FALSE	FALSE	0	0	1	1	none	0.000126874666281
S038	T102	FALSE	FALSE	0	0	1	1	none	0.0001160422777894
S039	T102	FALSE	FALSE	0	0	1	1	none	0.0001307669829292
S040	T102	FALSE	FALSE	0	0	1	1	none	6.52408640277e-05
S042	T102	FALSE	FALSE	0	0	1	1	none	0.0001299958649788
S071	T102	FALSE	FALSE	0	0	1	1	none	6.08018450681e-05
S078	T102	FALSE	FALSE	0	0	1	1	none	0.0001287006628046
S081	T102	FALSE	FALSE	0	0	1	1	none	0.0001296300059228
S085	T102	FALSE	FALSE	0	0	1	1	none	2.74536527056e-05
S087	T102	FALSE	FALSE	0	0	1	1	none	6.856213662e-06
S093	T102	FALSE	FALSE	0	0	1	1	none	3.30575130483e-05
S097	T102	FALSE	FALSE	0	0	1	1	none	0.0001331752541583
S102	T102	FALSE	FALSE	0	0	1	1	none	6.82140327696e-05
S106	T102	FALSE	FALSE	0	0	1	1	none	0.000128088377522
S130	T102	FALSE	FALSE	0	0	1	1	none	7.2260443986e-06
T009	T102	FALSE	FALSE	0	0	1	1	none	0.0001375724107377
T010	T102	FALSE	FALSE	0	0	1	1	none	0.0001369706066894
T013	T102	FALSE	FALSE	0	0	1	1	none	0.0001243727456906
T014	T102	FALSE	FALSE	0	0	1	1	none	0.0001298912615752
T020	T102	FALSE	FALSE	0	0	1	1	none	0.0001194121434947
T021	T102	FALSE	FALSE	0	0	1	1	none	0.0001387639144685
T028	T102	FALSE	FALSE	0	0	1	1	none	0.000120048596061
T035a	T102	FALSE	FALSE	0	0	1	1	none	1.01884080013e-05
T035b	T102	FALSE	FALSE	0	0	1	1	none	0.0001369706066894
T040	T102	FALSE	FALSE	0	0	1	1	none	0.000130135123303
T056	T102	FALSE	FALSE	0	0	1	1	none	0.0001415638907422
T059	T102	FALSE	FALSE	0	0	1	1	none	7.02701771643e-05
T065	T102	FALSE	FALSE	0	0	1	1	none	0.0001166400470491
T069	T102	FALSE	FALSE	0	0	1	1	none	8.80390633196e-05
T073	T102	FALSE	FALSE	0	0	1	1	none	0.0001393616837282
T075	T102	FALSE	FALSE	0	0	1	1	none	0.0001144084413843
T077	T102	FALSE	FALSE	0	0	1	1	none	0.0001393616837282
T087	T102	FALSE	FALSE	0	0	1	1	none	0.0001383250862784
T095	T102	TRUE	TRUE	1	0	1	1	anc	5.977692597e-07
T099a	T102	FALSE	FALSE	0	0	1	1	none	9.2164778383e-06
S002	T104	FALSE	FALSE	0	0	1	1	none	7.34542942443e-05
S007	T104	FALSE	FALSE	0	0	1	1	none	3.14997871312e-05
S021	T104	FALSE	FALSE	0	0	1	1	none	7.51894287475e-05
S024	T104	FALSE	FALSE	0	0	1	1	none	7.33376764533e-05
S025	T104	FALSE	FALSE	0	0	1	1	none	7.97713020296e-05
S026	T104	FALSE	FALSE	0	0	1	1	none	7.14414098103e-05
S038	T104	FALSE	FALSE	0	0	1	1	none	4.19196852753e-05
S039	T104	FALSE	FALSE	0	0	1	1	none	7.53337264585e-05
S040	T104	FALSE	FALSE	0	0	1	1	none	0.000101610498217
S042	T104	FALSE	FALSE	0	0	1	1	none	7.45626085081e-05
S071	T104	FALSE	FALSE	0	0	1	1	none	9.71714792574e-05
S078	T104	FALSE	FALSE	0	0	1	1	none	7.32674063339e-05
S081	T104	FALSE	FALSE	0	0	1	1	none	7.41967494521e-05
S085	T104	FALSE	FALSE	0	0	1	1	none	9.77976580749e-05
S087	T104	FALSE	FALSE	0	0	1	1	none	0.0001100396571701
S093	T104	FALSE	FALSE	0	0	1	1	none	8.33824807376e-05
S097	T104	FALSE	FALSE	0	0	1	1	none	7.77419976876e-05
S102	T104	FALSE	FALSE	0	0	1	1	none	0.0001045836669589
S106	T104	FALSE	FALSE	0	0	1	1	none	7.26551210513e-05
S130	T104	FALSE	FALSE	0	0	1	1	none	0.0001092139493873
T009	T104	FALSE	FALSE	0	0	1	1	none	8.2139154267e-05
T010	T104	FALSE	FALSE	0	0	1	1	none	8.15373502187e-05
T013	T104	FALSE	FALSE	0	0	1	1	none	5.02501531765e-05
T014	T104	FALSE	FALSE	0	0	1	1	none	7.44580051045e-05
T020	T104	FALSE	FALSE	0	0	1	1	none	4.52895509806e-05
T021	T104	FALSE	FALSE	0	0	1	1	none	8.33306579978e-05
T028	T104	FALSE	FALSE	0	0	1	1	none	3.38614107775e-05
T035a	T104	FALSE	FALSE	0	0	1	1	none	0.0001109807744706
T035b	T104	FALSE	FALSE	0	0	1	1	none	8.15373502187e-05
T040	T104	FALSE	FALSE	0	0	1	1	none	7.47018668323e-05
T056	T104	FALSE	FALSE	0	0	1	1	none	8.61306342715e-05
T059	T104	FALSE	FALSE	0	0	1	1	none	0.0001066398113536
T065	T104	FALSE	FALSE	0	0	1	1	none	4.2517454535e-05
T069	T104	FALSE	FALSE	0	0	1	1	none	0.0001244086975089
T073	T104	FALSE	FALSE	0	0	1	1	none	8.39284272575e-05
T075	T104	FALSE	FALSE	0	0	1	1	none	5.77796463942e-05
T077	T104	FALSE	FALSE	0	0	1	1	none	8.39284272575e-05
T087	T104	FALSE	FALSE	0	0	1	1	none	8.28918298077e-05
T095	T104	FALSE	FALSE	0	0	1	1	none	0.0001098583957143
T099a	T104	FALSE	FALSE	0	0	1	1	none	0.0001100088443076
T102	T104	FALSE	FALSE	0	0	1	1	none	0.0001152444552665
S002	T105	FALSE	FALSE	0	0	1	1	none	7.60454245463e-05
S007	T105	FALSE	FALSE	0	0	1	1	none	4.49599716832e-05
S021	T105	FALSE	FALSE	0	0	1	1	none	7.77805590495e-05
S024	T105	FALSE	FALSE	0	0	1	1	none	7.59288067553e-05
S025	T105	FALSE	FALSE	0	0	1	1	none	8.23624323316e-05
S026	T105	FALSE	FALSE	0	0	1	1	none	7.40325401123e-05
S038	T105	FALSE	FALSE	0	0	1	1	none	4.1843848179e-06
S039	T105	FALSE	FALSE	0	0	1	1	none	7.79248567605e-05
S040	T105	FALSE	FALSE	0	0	1	1	none	0.000104201628519
S042	T105	FALSE	FALSE	0	0	1	1	none	7.71537388101e-05
S071	T105	FALSE	FALSE	0	0	1	1	none	9.97626095594e-05
S078	T105	FALSE	FALSE	0	0	1	1	none	7.58585366359e-05
S081	T105	FALSE	FALSE	0	0	1	1	none	7.67878797541e-05
S085	T105	FALSE	FALSE	0	0	1	1	none	0.0001003887883769
S087	T105	FALSE	FALSE	0	0	1	1	none	0.0001126307874721
S093	T105	FALSE	FALSE	0	0	1	1	none	8.59736110396e-05
S097	T105	FALSE	FALSE	0	0	1	1	none	8.03331279896e-05
S102	T105	FALSE	FALSE	0	0	1	1	none	0.0001071747972609
S106	T105	FALSE	FALSE	0	0	1	1	none	7.52462513533e-05
S130	T105	FALSE	FALSE	0	0	1	1	none	0.0001118050796893
T009	T105	FALSE	FALSE	0	0	1	1	none	8.4730284569e-05
T010	T105	FALSE	FALSE	0	0	1	1	none	8.41284805207e-05
T013	T105	FALSE	FALSE	0	0	1	1	none	1.01237756803e-05
T014	T105	FALSE	FALSE	0	0	1	1	none	7.70491354065e-05
T020	T105	FALSE	FALSE	0	0	1	1	none	7.5542505232e-06
T021	T105	FALSE	FALSE	0	0	1	1	none	8.59217882998e-05
T028	T105	FALSE	FALSE	0	0	1	1	none	4.85171338489e-05
T035a	T105	FALSE	FALSE	0	0	1	1	none	0.0001135719047726
T035b	T105	FALSE	FALSE	0	0	1	1	none	8.41284805207e-05
T040	T105	FALSE	FALSE	0	0	1	1	none	7.72929971343e-05
T056	T105	FALSE	FALSE	0	0	1	1	none	8.87217645735e-05
T059	T105	FALSE	FALSE	0	0	1	1	none	0.0001092309416556
T065	T105	TRUE	TRUE	1	0	1	1	anc	5.977692597e-07
T069	T105	FALSE	FALSE	0	0	1	1	none	0.0001269998278109
T073	T105	FALSE	FALSE	0	0	1	1	none	8.65195575595e-05
T075	T105	FALSE	FALSE	0	0	1	1	none	6.03707766962e-05
T077	T105	FALSE	FALSE	0	0	1	1	none	8.65195575595e-05
T087	T105	FALSE	FALSE	0	0	1	1	none	8.54829601097e-05
T095	T105	FALSE	FALSE	0	0	1	1	none	0.0001124495260163
T099a	T105	FALSE	FALSE	0	0	1	1	none	0.0001125999746096
T102	T105	FALSE	FALSE	0	0	1	1	none	0.0001178355855685
T104	T105	FALSE	FALSE	0	0	1	1	none	4.37129930544e-05
S002	T107	FALSE	FALSE	0	0	1	1	none	0.0001264964736762
S007	T107	FALSE	FALSE	0	0	1	1	none	0.0001141003568565
S021	T107	FALSE	FALSE	0	0	1	1	none	0.0001282316081794
S024	T107	FALSE	FALSE	0	0	1	1	none	0.0001263798558852
S025	T107	FALSE	FALSE	0	0	1	1	none	0.0001328134814615
S026	T107	FALSE	FALSE	0	0	1	1	none	0.0001244835892422
S038	T107	FALSE	FALSE	0	0	1	1	none	0.0001136512007506
S039	T107	FALSE	FALSE	0	0	1	1	none	0.0001283759058904
S040	T107	FALSE	FALSE	0	0	1	1	none	6.28497869889e-05
S042	T107	FALSE	FALSE	0	0	1	1	none	0.00012760478794
S071	T107	FALSE	FALSE	0	0	1	1	none	5.84107680293e-05
S078	T107	FALSE	FALSE	0	0	1	1	none	0.0001263095857658
S081	T107	FALSE	FALSE	0	0	1	1	none	0.000127238928884
S085	T107	FALSE	FALSE	0	0	1	1	none	2.50625756668e-05
S087	T107	FALSE	FALSE	0	0	1	1	none	4.4651366232e-06
S093	T107	FALSE	FALSE	0	0	1	1	none	3.06664360095e-05
S097	T107	FALSE	FALSE	0	0	1	1	none	0.0001307841771195
S102	T107	FALSE	FALSE	0	0	1	1	none	6.58229557308e-05
S106	T107	FALSE	FALSE	0	0	1	1	none	0.0001256973004832
S130	T107	FALSE	FALSE	0	0	1	1	none	4.8349673598e-06
T009	T107	FALSE	FALSE	0	0	1	1	none	0.0001351813336989
T010	T107	FALSE	FALSE	0	0	1	1	none	0.0001345795296506
T013	T107	FALSE	FALSE	0	0	1	1	none	0.0001219816686518
T014	T107	FALSE	FALSE	0	0	1	1	none	0.0001275001845364
T020	T107	FALSE	FALSE	0	0	1	1	none	0.0001170210664559
T021	T107	FALSE	FALSE	0	0	1	1	none	0.0001363728374297
T028	T107	FALSE	FALSE	0	0	1	1	none	0.0001176575190222
T035a	T107	FALSE	FALSE	0	0	1	1	none	7.7973309625e-06
T035b	T107	FALSE	FALSE	0	0	1	1	none	0.0001345795296506
T040	T107	FALSE	FALSE	0	0	1	1	none	0.0001277440462642
T056	T107	FALSE	FALSE	0	0	1	1	none	0.0001391728137034
T059	T107	FALSE	FALSE	0	0	1	1	none	6.78791001255e-05
T065	T107	FALSE	FALSE	0	0	1	1	none	0.0001142489700103
T069	T107	FALSE	FALSE	0	0	1	1	none	8.56479862808e-05
T073	T107	FALSE	FALSE	0	0	1	1	none	0.0001369706066894
T075	T107	FALSE	FALSE	0	0	1	1	none	0.0001120173643455
T077	T107	FALSE	FALSE	0	0	1	1	none	0.0001369706066894
T087	T107	FALSE	FALSE	0	0	1	1	none	0.0001359340092396
T095	T107	TRUE	TRUE	1	0	1	1	anc	5.977692597e-07
T099a	T107	FALSE	FALSE	0	0	1	1	none	6.8254007995e-06
T102	T107	FALSE	FALSE	0	0	1	1	none	3.5866155582e-06
T104	T107	FALSE	FALSE	0	0	1	1	none	0.0001128533782277
T105	T107	FALSE	FALSE	0	0	1	1	none	0.0001154445085297
S002	T126	TRUE	TRUE	0	0	1	1	none	0.0001322703830785
S007	T126	TRUE	TRUE	0	0	1	1	none	0.0001198742662588
S021	T126	TRUE	TRUE	0	0	1	1	none	0.0001340055175817
S024	T126	TRUE	TRUE	0	0	1	1	none	0.0001321537652875
S025	T126	TRUE	TRUE	0	0	1	1	none	0.0001385873908638
S026	T126	TRUE	TRUE	0	0	1	1	none	0.0001302574986445
S038	T126	TRUE	TRUE	0	0	1	1	none	0.0001194251101529
S039	T126	TRUE	TRUE	0	0	1	1	none	0.0001341498152927
S040	T126	TRUE	TRUE	0	0	1	1	none	4.84957725712e-05
S042	T126	TRUE	TRUE	0	0	1	1	none	0.0001333786973423
S071	T126	TRUE	TRUE	0	0	1	1	none	2.34241641302e-05
S078	T126	TRUE	TRUE	0	0	1	1	none	0.0001320834951681
S081	T126	TRUE	TRUE	0	0	1	1	none	0.0001330128382863
S085	T126	TRUE	TRUE	0	0	1	1	none	6.48108562491e-05
S087	T126	TRUE	TRUE	0	0	1	1	none	7.70528553443e-05
S093	T126	TRUE	TRUE	0	0	1	1	none	5.03956789118e-05
S097	T126	TRUE	TRUE	0	0	1	1	none	0.0001365580865218
S102	T126	TRUE	TRUE	0	0	1	1	none	5.14689413131e-05
S106	T126	TRUE	TRUE	0	0	1	1	none	0.0001314712098855
S130	T126	TRUE	TRUE	0	0	1	1	none	7.62271475615e-05
T009	T126	FALSE	FALSE	0	0	1	1	none	0.0001409552431012
T010	T126	FALSE	FALSE	0	0	1	1	none	0.0001403534390529
T013	T126	FALSE	FALSE	0	0	1	1	none	0.0001277555780541
T014	T126	TRUE	TRUE	0	0	1	1	none	0.0001332740939387
T020	T126	TRUE	TRUE	0	0	1	1	none	0.0001227949758582
T021	T126	FALSE	FALSE	0	0	1	1	none	0.000142146746832
T028	T126	TRUE	TRUE	0	0	1	1	none	0.0001234314284245
T035a	T126	TRUE	TRUE	0	0	1	1	none	7.79939726448e-05
T035b	T126	FALSE	FALSE	0	0	1	1	none	0.0001403534390529
T040	T126	TRUE	TRUE	0	0	1	1	none	0.0001335179556665
T056	T126	FALSE	FALSE	0	0	1	1	none	0.0001449467231057
T059	T126	TRUE	TRUE	0	0	1	1	none	5.35250857078e-05
T065	T126	TRUE	TRUE	0	0	1	1	none	0.0001200228794126
T069	T126	TRUE	TRUE	0	0	1	1	none	5.18569209011e-05
T073	T126	FALSE	FALSE	0	0	1	1	none	0.0001427445160917
T075	T126	TRUE	TRUE	0	0	1	1	none	0.0001177912737478
T077	T126	FALSE	FALSE	0	0	1	1	none	0.0001427445160917
T087	T126	FALSE	FALSE	0	0	1	1	none	0.0001417079186419
T095	T126	TRUE	TRUE	0	0	1	1	none	7.68715938885e-05
T099a	T126	TRUE	TRUE	0	0	1	1	none	7.70220424818e-05
T102	T126	FALSE	FALSE	0	0	1	1	none	8.22576534407e-05
T104	T126	FALSE	FALSE	0	0	1	1	none	0.00011862728763
T105	T126	FALSE	FALSE	0	0	1	1	none	0.000121218417932
T107	T126	FALSE	FALSE	0	0	1	1	none	7.98665764019e-05
S002	T156	FALSE	FALSE	0	0	1	1	none	7.85269985593e-05
S007	T156	FALSE	FALSE	0	0	1	1	none	4.74415456962e-05
S021	T156	FALSE	FALSE	0	0	1	1	none	8.02621330625e-05
S024	T156	FALSE	FALSE	0	0	1	1	none	7.84103807683e-05
S025	T156	FALSE	FALSE	0	0	1	1	none	8.48440063446e-05
S026	T156	FALSE	FALSE	0	0	1	1	none	7.65141141253e-05
S038	T156	FALSE	FALSE	0	0	1	1	none	7.8614973503e-06
S039	T156	FALSE	FALSE	0	0	1	1	none	8.04064307735e-05
S040	T156	FALSE	FALSE	0	0	1	1	none	0.000106683202532
S042	T156	FALSE	FALSE	0	0	1	1	none	7.96353128231e-05
S071	T156	FALSE	FALSE	0	0	1	1	none	0.0001022441835724
S078	T156	FALSE	FALSE	0	0	1	1	none	7.83401106489e-05
S081	T156	FALSE	FALSE	0	0	1	1	none	7.92694537671e-05
S085	T156	FALSE	FALSE	0	0	1	1	none	0.0001028703623899
S087	T156	FALSE	FALSE	0	0	1	1	none	0.0001151123614851
S093	T156	FALSE	FALSE	0	0	1	1	none	8.84551850526e-05
S097	T156	FALSE	FALSE	0	0	1	1	none	8.28147020026e-05
S102	T156	FALSE	FALSE	0	0	1	1	none	0.0001096563712739
S106	T156	FALSE	FALSE	0	0	1	1	none	7.77278253663e-05
S130	T156	FALSE	FALSE	0	0	1	1	none	0.0001142866537023
T009	T156	FALSE	FALSE	0	0	1	1	none	8.7211858582e-05
T010	T156	FALSE	FALSE	0	0	1	1	none	8.66100545337e-05
T013	T156	FALSE	FALSE	0	0	1	1	none	1.61919652515e-05
T014	T156	FALSE	FALSE	0	0	1	1	none	7.95307094195e-05
T020	T156	FALSE	FALSE	0	0	1	1	none	1.12313630556e-05
T021	T156	FALSE	FALSE	0	0	1	1	none	8.84033623128e-05
T028	T156	FALSE	FALSE	0	0	1	1	none	5.09987078619e-05
T035a	T156	FALSE	FALSE	0	0	1	1	none	0.0001160534787856
T035b	T156	FALSE	FALSE	0	0	1	1	none	8.66100545337e-05
T040	T156	FALSE	FALSE	0	0	1	1	none	7.97745711473e-05
T056	T156	FALSE	FALSE	0	0	1	1	none	9.12033385865e-05
T059	T156	FALSE	FALSE	0	0	1	1	none	0.0001117125156686
T065	T156	FALSE	FALSE	0	0	1	1	none	8.45926661e-06
T069	T156	FALSE	FALSE	0	0	1	1	none	0.0001294814018239
T073	T156	FALSE	FALSE	0	0	1	1	none	8.90011315725e-05
T075	T156	FALSE	FALSE	0	0	1	1	none	6.28523507092e-05
T077	T156	FALSE	FALSE	0	0	1	1	none	8.90011315725e-05
T087	T156	FALSE	FALSE	0	0	1	1	none	8.79645341227e-05
T095	T156	FALSE	FALSE	0	0	1	1	none	0.0001149311000293
T099a	T156	FALSE	FALSE	0	0	1	1	none	0.0001150815486226
T102	T156	FALSE	FALSE	0	0	1	1	none	0.0001203171595815
T104	T156	FALSE	FALSE	0	0	1	1	none	4.61945670674e-05
T105	T156	FALSE	FALSE	0	0	1	1	none	9.6548051294e-06
T107	T156	FALSE	FALSE	0	0	1	1	none	0.0001179260825427
T126	T156	FALSE	FALSE	0	0	1	1	none	0.000123699991945
S002	T159a	TRUE	TRUE	0	0	1	1	none	2.02967021881e-05
S007	T159a	TRUE	TRUE	0	0	1	1	none	8.09910210684e-05
S021	T159a	TRUE	TRUE	0	0	1	1	none	2.20318366913e-05
S024	T159a	TRUE	TRUE	0	0	1	1	none	2.01800843971e-05
S025	T159a	TRUE	TRUE	0	0	1	1	none	2.5418171454e-05
S026	T159a	TRUE	TRUE	0	0	1	1	none	1.08799750247e-05
S038	T159a	TRUE	TRUE	0	0	1	1	none	8.05418649625e-05
S039	T159a	TRUE	TRUE	0	0	1	1	none	2.21761344023e-05
S040	T159a	TRUE	TRUE	0	0	1	1	none	0.0001215433418608
S042	T159a	TRUE	TRUE	0	0	1	1	none	2.14050164519e-05
S071	T159a	TRUE	TRUE	0	0	1	1	none	0.0001171043229012
S078	T159a	TRUE	TRUE	0	0	1	1	none	2.01098142777e-05
S081	T159a	TRUE	TRUE	0	0	1	1	none	2.10391573959e-05
S085	T159a	TRUE	TRUE	0	0	1	1	none	0.0001177305017187
S087	T159a	TRUE	TRUE	0	0	1	1	none	0.0001299725008139
S093	T159a	TRUE	TRUE	0	0	1	1	none	0.0001033153243814
S097	T159a	TRUE	TRUE	0	0	1	1	none	2.3388867112e-05
S102	T159a	TRUE	TRUE	0	0	1	1	none	0.0001245165106027
S106	T159a	TRUE	TRUE	0	0	1	1	none	1.94975289951e-05
S130	T159a	TRUE	TRUE	0	0	1	1	none	0.0001291467930311
T009	T159a	TRUE	TRUE	0	1	1	1	desc	1.7973425677e-06
T010	T159a	TRUE	TRUE	0	1	1	1	desc	1.1955385194e-06
T013	T159a	FALSE	FALSE	0	0	1	1	none	8.88723328637e-05
T014	T159a	TRUE	TRUE	0	0	1	1	none	2.13004130483e-05
T020	T159a	TRUE	TRUE	0	0	1	1	none	8.39117306678e-05
T021	T159a	TRUE	TRUE	0	1	1	1	desc	2.3910770388e-06
T028	T159a	TRUE	TRUE	0	0	1	1	none	8.45481832341e-05
T035a	T159a	TRUE	TRUE	0	0	1	1	none	0.0001309136181144
T035b	T159a	TRUE	TRUE	0	1	1	1	desc	5.977692597e-07
T040	T159a	TRUE	TRUE	0	0	1	1	none	2.15442747761e-05
T056	T159a	FALSE	FALSE	0	1	1	1	desc	5.7888225722e-06
T059	T159a	TRUE	TRUE	0	0	1	1	none	0.0001265726549974
T065	T159a	TRUE	TRUE	0	0	1	1	none	8.11396342222e-05
T069	T159a	TRUE	TRUE	0	0	1	1	none	0.0001443415411527
T073	T159a	TRUE	TRUE	0	1	1	1	desc	2.9888462985e-06
T075	T159a	TRUE	TRUE	0	0	1	1	none	7.89080285574e-05
T077	T159a	TRUE	TRUE	0	1	1	1	desc	2.9888462985e-06
T087	T159a	TRUE	TRUE	0	1	1	1	desc	1.9522488487e-06
T095	T159a	TRUE	TRUE	0	0	1	1	none	0.0001297912393581
T099a	T159a	TRUE	TRUE	0	0	1	1	none	0.0001299416879514
T102	T159a	FALSE	FALSE	0	0	1	1	none	0.0001351772989103
T104	T159a	FALSE	FALSE	0	0	1	1	none	7.97440424396e-05
T105	T159a	FALSE	FALSE	0	0	1	1	none	8.23351727416e-05
T107	T159a	FALSE	FALSE	0	0	1	1	none	0.0001327862218715
T126	T159a	TRUE	TRUE	0	0	1	1	none	0.0001385601312738
T156	T159a	FALSE	FALSE	0	0	1	1	none	8.48167467546e-05
S002	T182	FALSE	FALSE	0	0	1	1	none	7.91006939047e-05
S007	T182	FALSE	FALSE	0	0	1	1	none	4.80152410416e-05
S021	T182	FALSE	FALSE	0	0	1	1	none	8.08358284079e-05
S024	T182	FALSE	FALSE	0	0	1	1	none	7.89840761137e-05
S025	T182	FALSE	FALSE	0	0	1	1	none	8.541770169e-05
S026	T182	FALSE	FALSE	0	0	1	1	none	7.70878094707e-05
S038	T182	FALSE	FALSE	0	0	1	1	none	8.4351926957e-06
S039	T182	FALSE	FALSE	0	0	1	1	none	8.09801261189e-05
S040	T182	FALSE	FALSE	0	0	1	1	none	0.0001072568978774
S042	T182	FALSE	FALSE	0	0	1	1	none	8.02090081685e-05
S071	T182	FALSE	FALSE	0	0	1	1	none	0.0001028178789178
S078	T182	FALSE	FALSE	0	0	1	1	none	7.89138059943e-05
S081	T182	FALSE	FALSE	0	0	1	1	none	7.98431491125e-05
S085	T182	FALSE	FALSE	0	0	1	1	none	0.0001034440577353
S087	T182	FALSE	FALSE	0	0	1	1	none	0.0001156860568305
S093	T182	FALSE	FALSE	0	0	1	1	none	8.9028880398e-05
S097	T182	FALSE	FALSE	0	0	1	1	none	8.3388397348e-05
S102	T182	FALSE	FALSE	0	0	1	1	none	0.0001102300666193
S106	T182	FALSE	FALSE	0	0	1	1	none	7.83015207117e-05
S130	T182	FALSE	FALSE	0	0	1	1	none	0.0001148603490477
T009	T182	FALSE	FALSE	0	0	1	1	none	8.77855539274e-05
T010	T182	FALSE	FALSE	0	0	1	1	none	8.71837498791e-05
T013	T182	FALSE	FALSE	0	0	1	1	none	1.67656605969e-05
T014	T182	FALSE	FALSE	0	0	1	1	none	8.01044047649e-05
T020	T182	FALSE	FALSE	0	0	1	1	none	1.1805058401e-05
T021	T182	FALSE	FALSE	0	0	1	1	none	8.89770576582e-05
T028	T182	FALSE	FALSE	0	0	1	1	none	5.15724032073e-05
T035a	T182	FALSE	FALSE	0	0	1	1	none	0.000116627174131
T035b	T182	FALSE	FALSE	0	0	1	1	none	8.71837498791e-05
T040	T182	FALSE	FALSE	0	0	1	1	none	8.03482664927e-05
T056	T182	FALSE	FALSE	0	0	1	1	none	9.17770339319e-05
T059	T182	FALSE	FALSE	0	0	1	1	none	0.000112286211014
T065	T182	FALSE	FALSE	0	0	1	1	none	9.0329619554e-06
T069	T182	FALSE	FALSE	0	0	1	1	none	0.0001300550971693
T073	T182	FALSE	FALSE	0	0	1	1	none	8.95748269179e-05
T075	T182	FALSE	FALSE	0	0	1	1	none	6.34260460546e-05
T077	T182	FALSE	FALSE	0	0	1	1	none	8.95748269179e-05
T087	T182	FALSE	FALSE	0	0	1	1	none	8.85382294681e-05
T095	T182	FALSE	FALSE	0	0	1	1	none	0.0001155047953747
T099a	T182	FALSE	FALSE	0	0	1	1	none	0.000115655243968
T102	T182	FALSE	FALSE	0	0	1	1	none	0.0001208908549269
T104	T182	FALSE	FALSE	0	0	1	1	none	4.67682624128e-05
T105	T182	FALSE	FALSE	0	0	1	1	none	1.02285004748e-05
T107	T182	FALSE	FALSE	0	0	1	1	none	0.0001184997778881
T126	T182	FALSE	FALSE	0	0	1	1	none	0.0001242736872904
T156	T182	FALSE	FALSE	0	0	1	1	none	1.15145359684e-05
T159a	T182	FALSE	FALSE	0	0	1	1	none	8.53904421e-05
S002	T188	TRUE	TRUE	0	0	1	1	none	8.64867186688e-05
S007	T188	TRUE	TRUE	0	0	1	1	none	4.45322115557e-05
S021	T188	TRUE	TRUE	0	0	1	1	none	8.8221853172e-05
S024	T188	TRUE	TRUE	0	0	1	1	none	8.63701008778e-05
S025	T188	TRUE	TRUE	0	0	1	1	none	9.28037264541e-05
S026	T188	TRUE	TRUE	0	0	1	1	none	8.44738342348e-05
S038	T188	TRUE	TRUE	0	0	1	1	none	5.49521096998e-05
S039	T188	TRUE	TRUE	0	0	1	1	none	8.8366150883e-05
S040	T188	TRUE	TRUE	0	0	1	1	none	0.0001146429226415
S042	T188	TRUE	TRUE	0	0	1	1	none	8.75950329326e-05
S071	T188	TRUE	TRUE	0	0	1	1	none	0.0001102039036819
S078	T188	TRUE	TRUE	0	0	1	1	none	8.62998307584e-05
S081	T188	TRUE	TRUE	0	0	1	1	none	8.72291738766e-05
S085	T188	TRUE	TRUE	0	0	1	1	none	0.0001108300824994
S087	T188	TRUE	TRUE	0	0	1	1	none	0.0001230720815946
S093	T188	TRUE	TRUE	0	0	1	1	none	9.64149051621e-05
S097	T188	TRUE	TRUE	0	0	1	1	none	9.07744221121e-05
S102	T188	TRUE	TRUE	0	0	1	1	none	0.0001176160913834
S106	T188	TRUE	TRUE	0	0	1	1	none	8.56875454758e-05
S130	T188	TRUE	TRUE	0	0	1	1	none	0.0001222463738118
T009	T188	FALSE	FALSE	0	0	1	1	none	9.51715786915e-05
T010	T188	FALSE	FALSE	0	0	1	1	none	9.45697746432e-05
T013	T188	FALSE	FALSE	0	0	1	1	none	6.3282577601e-05
T014	T188	TRUE	TRUE	0	0	1	1	none	8.7490429529e-05
T020	T188	TRUE	TRUE	0	0	1	1	none	5.83219754051e-05
T021	T188	FALSE	FALSE	0	0	1	1	none	9.63630824223e-05
T028	T188	TRUE	TRUE	0	0	1	1	none	3.064304585e-05
T035a	T188	TRUE	TRUE	0	0	1	1	none	0.0001240131988951
T035b	T188	FALSE	FALSE	0	0	1	1	none	9.45697746432e-05
T040	T188	TRUE	TRUE	0	0	1	1	none	8.77342912568e-05
T056	T188	FALSE	FALSE	0	0	1	1	none	9.9163058696e-05
T059	T188	TRUE	TRUE	0	0	1	1	none	0.0001196722357781
T065	T188	TRUE	TRUE	0	0	1	1	none	5.55498789595e-05
T069	T188	TRUE	TRUE	0	0	1	1	none	0.0001374411219334
T073	T188	FALSE	FALSE	0	0	1	1	none	9.6960851682e-05
T075	T188	TRUE	TRUE	0	0	1	1	none	7.08120708187e-05
T077	T188	FALSE	FALSE	0	0	1	1	none	9.6960851682e-05
T087	T188	FALSE	FALSE	0	0	1	1	none	9.59242542322e-05
T095	T188	TRUE	TRUE	0	0	1	1	none	0.0001228908201388
T099a	T188	TRUE	TRUE	0	0	1	1	none	0.0001230412687321
T102	T188	FALSE	FALSE	0	0	1	1	none	0.000128276879691
T104	T188	FALSE	FALSE	0	0	1	1	none	4.20896944075e-05
T105	T188	FALSE	FALSE	0	0	1	1	none	5.67454174789e-05
T107	T188	FALSE	FALSE	0	0	1	1	none	0.0001258858026522
T126	T188	TRUE	TRUE	0	0	1	1	none	0.0001316597120545
T156	T188	FALSE	FALSE	0	0	1	1	none	5.92269914919e-05
T159a	T188	TRUE	TRUE	0	0	1	1	none	9.27764668641e-05
T182	T188	FALSE	FALSE	0	0	1	1	none	5.98006868373e-05
S002	T192	FALSE	FALSE	0	0	1	1	none	0.0001400413834546
S007	T192	FALSE	FALSE	0	0	1	1	none	0.0001276452666349
S021	T192	FALSE	FALSE	0	0	1	1	none	0.0001417765179578
S024	T192	FALSE	FALSE	0	0	1	1	none	0.0001399247656636
S025	T192	FALSE	FALSE	0	0	1	1	none	0.0001463583912399
S026	T192	FALSE	FALSE	0	0	1	1	none	0.0001380284990206
S038	T192	FALSE	FALSE	0	0	1	1	none	0.000127196110529
S039	T192	FALSE	FALSE	0	0	1	1	none	0.0001419208156688
S040	T192	FALSE	FALSE	0	0	1	1	none	5.62667729473e-05
S042	T192	FALSE	FALSE	0	0	1	1	none	0.0001411496977184
S071	T192	FALSE	FALSE	0	0	1	1	none	3.11951645063e-05
S078	T192	FALSE	FALSE	0	0	1	1	none	0.0001398544955442
S081	T192	FALSE	FALSE	0	0	1	1	none	0.0001407838386624
S085	T192	FALSE	FALSE	0	0	1	1	none	7.25818566252e-05
S087	T192	FALSE	FALSE	0	0	1	1	none	8.48238557204e-05
S093	T192	FALSE	FALSE	0	0	1	1	none	5.81666792879e-05
S097	T192	FALSE	FALSE	0	0	1	1	none	0.0001443290868979
S102	T192	FALSE	FALSE	0	0	1	1	none	5.92399416892e-05
S106	T192	FALSE	FALSE	0	0	1	1	none	0.0001392422102616
S130	T192	FALSE	FALSE	0	0	1	1	none	8.39981479376e-05
T009	T192	FALSE	FALSE	0	0	1	1	none	0.0001487262434773
T010	T192	FALSE	FALSE	0	0	1	1	none	0.000148124439429
T013	T192	FALSE	FALSE	0	0	1	1	none	0.0001355265784302
T014	T192	FALSE	FALSE	0	0	1	1	none	0.0001410450943148
T020	T192	FALSE	FALSE	0	0	1	1	none	0.0001305659762343
T021	T192	FALSE	FALSE	0	0	1	1	none	0.0001499177472081
T028	T192	FALSE	FALSE	0	0	1	1	none	0.0001312024288006
T035a	T192	FALSE	FALSE	0	0	1	1	none	8.57649730209e-05
T035b	T192	FALSE	FALSE	0	0	1	1	none	0.000148124439429
T040	T192	FALSE	FALSE	0	0	1	1	none	0.0001412889560426
T056	T192	FALSE	FALSE	0	0	1	1	none	0.0001527177234818
T059	T192	FALSE	FALSE	0	0	1	1	none	6.12960860839e-05
T065	T192	FALSE	FALSE	0	0	1	1	none	0.0001277938797887
T069	T192	FALSE	FALSE	0	0	1	1	none	5.96279212772e-05
T073	T192	FALSE	FALSE	0	0	1	1	none	0.0001505155164678
T075	T192	FALSE	FALSE	0	0	1	1	none	0.0001255622741239
T077	T192	FALSE	FALSE	0	0	1	1	none	0.0001505155164678
T087	T192	FALSE	FALSE	0	0	1	1	none	0.000149478919018
T095	T192	FALSE	FALSE	0	0	1	1	none	8.46425942646e-05
T099a	T192	FALSE	FALSE	0	0	1	1	none	8.47930428579e-05
T102	T192	FALSE	FALSE	0	0	1	1	none	9.00286538168e-05
T104	T192	FALSE	FALSE	0	0	1	1	none	0.0001263982880061
T105	T192	FALSE	FALSE	0	0	1	1	none	0.0001289894183081
T107	T192	FALSE	FALSE	0	0	1	1	none	8.7637576778e-05
T126	T192	TRUE	TRUE	1	0	1	1	anc	5.977692597e-07
T156	T192	FALSE	FALSE	0	0	1	1	none	0.0001314709923211
T159a	T192	FALSE	FALSE	0	0	1	1	none	0.0001463311316499
T182	T192	FALSE	FALSE	0	0	1	1	none	0.0001320446876665
T188	T192	FALSE	FALSE	0	0	1	1	none	0.0001394307124306
S002	T223	FALSE	FALSE	0	0	1	1	none	7.8502924645e-05
S007	T223	FALSE	FALSE	0	0	1	1	none	4.74174717819e-05
S021	T223	FALSE	FALSE	0	0	1	1	none	8.02380591482e-05
S024	T223	FALSE	FALSE	0	0	1	1	none	7.8386306854e-05
S025	T223	FALSE	FALSE	0	0	1	1	none	8.48199324303e-05
S026	T223	FALSE	FALSE	0	0	1	1	none	7.6490040211e-05
S038	T223	FALSE	FALSE	0	0	1	1	none	7.837423436e-06
S039	T223	FALSE	FALSE	0	0	1	1	none	8.03823568592e-05
S040	T223	FALSE	FALSE	0	0	1	1	none	0.0001066591286177
S042	T223	FALSE	FALSE	0	0	1	1	none	7.96112389088e-05
S071	T223	FALSE	FALSE	0	0	1	1	none	0.0001022201096581
S078	T223	FALSE	FALSE	0	0	1	1	none	7.83160367346e-05
S081	T223	FALSE	FALSE	0	0	1	1	none	7.92453798528e-05
S085	T223	FALSE	FALSE	0	0	1	1	none	0.0001028462884756
S087	T223	FALSE	FALSE	0	0	1	1	none	0.0001150882875708
S093	T223	FALSE	FALSE	0	0	1	1	none	8.84311111383e-05
S097	T223	FALSE	FALSE	0	0	1	1	none	8.27906280883e-05
S102	T223	FALSE	FALSE	0	0	1	1	none	0.0001096322973596
S106	T223	FALSE	FALSE	0	0	1	1	none	7.7703751452e-05
S130	T223	FALSE	FALSE	0	0	1	1	none	0.000114262579788
T009	T223	FALSE	FALSE	0	0	1	1	none	8.71877846677e-05
T010	T223	FALSE	FALSE	0	0	1	1	none	8.65859806194e-05
T013	T223	FALSE	FALSE	0	0	1	1	none	1.61678913372e-05
T014	T223	FALSE	FALSE	0	0	1	1	none	7.95066355052e-05
T020	T223	FALSE	FALSE	0	0	1	1	none	1.12072891413e-05
T021	T223	FALSE	FALSE	0	0	1	1	none	8.83792883985e-05
T028	T223	FALSE	FALSE	0	0	1	1	none	5.09746339476e-05
T035a	T223	FALSE	FALSE	0	0	1	1	none	0.0001160294048713
T035b	T223	FALSE	FALSE	0	0	1	1	none	8.65859806194e-05
T040	T223	FALSE	FALSE	0	0	1	1	none	7.9750497233e-05
T056	T223	FALSE	FALSE	0	0	1	1	none	9.11792646722e-05
T059	T223	FALSE	FALSE	0	0	1	1	none	0.0001116884417543
T065	T223	FALSE	FALSE	0	0	1	1	none	8.4351926957e-06
T069	T223	FALSE	FALSE	0	0	1	1	none	0.0001294573279096
T073	T223	FALSE	FALSE	0	0	1	1	none	8.89770576582e-05
T075	T223	FALSE	FALSE	0	0	1	1	none	6.28282767949e-05
T077	T223	FALSE	FALSE	0	0	1	1	none	8.89770576582e-05
T087	T223	FALSE	FALSE	0	0	1	1	none	8.79404602084e-05
T095	T223	FALSE	FALSE	0	0	1	1	none	0.000114907026115
T099a	T223	FALSE	FALSE	0	0	1	1	none	0.0001150574747083
T102	T223	FALSE	FALSE	0	0	1	1	none	0.0001202930856672
T104	T223	FALSE	FALSE	0	0	1	1	none	4.61704931531e-05
T105	T223	FALSE	FALSE	0	0	1	1	none	9.6307312151e-06
T107	T223	FALSE	FALSE	0	0	1	1	none	0.0001179020086284
T126	T223	FALSE	FALSE	0	0	1	1	none	0.0001236759180307
T156	T223	FALSE	FALSE	0	0	1	1	none	1.09167667087e-05
T159a	T223	FALSE	FALSE	0	0	1	1	none	8.47926728403e-05
T182	T223	FALSE	FALSE	0	0	1	1	none	2.9888462985e-06
T188	T223	FALSE	FALSE	0	0	1	1	none	5.92029175776e-05
T192	T223	FALSE	FALSE	0	0	1	1	none	0.0001314469184068
S002	T225	FALSE	FALSE	0	0	1	1	none	8.21662961325e-05
S007	T225	FALSE	FALSE	0	0	1	1	none	5.10808432694e-05
S021	T225	FALSE	FALSE	0	0	1	1	none	8.39014306357e-05
S024	T225	FALSE	FALSE	0	0	1	1	none	8.20496783415e-05
S025	T225	FALSE	FALSE	0	0	1	1	none	8.84833039178e-05
S026	T225	FALSE	FALSE	0	0	1	1	none	8.01534116985e-05
S038	T225	FALSE	FALSE	0	0	1	1	none	1.15007949235e-05
S039	T225	FALSE	FALSE	0	0	1	1	none	8.40457283467e-05
S040	T225	FALSE	FALSE	0	0	1	1	none	0.0001103225001052
S042	T225	FALSE	FALSE	0	0	1	1	none	8.32746103963e-05
S071	T225	FALSE	FALSE	0	0	1	1	none	0.0001058834811456
S078	T225	FALSE	FALSE	0	0	1	1	none	8.19794082221e-05
S081	T225	FALSE	FALSE	0	0	1	1	none	8.29087513403e-05
S085	T225	FALSE	FALSE	0	0	1	1	none	0.0001065096599631
S087	T225	FALSE	FALSE	0	0	1	1	none	0.0001187516590583
S093	T225	FALSE	FALSE	0	0	1	1	none	9.20944826258e-05
S097	T225	FALSE	FALSE	0	0	1	1	none	8.64539995758e-05
S102	T225	FALSE	FALSE	0	0	1	1	none	0.0001132956688471
S106	T225	FALSE	FALSE	0	0	1	1	none	8.13671229395e-05
S130	T225	FALSE	FALSE	0	0	1	1	none	0.0001179259512755
T009	T225	FALSE	FALSE	0	0	1	1	none	9.08511561552e-05
T010	T225	FALSE	FALSE	0	0	1	1	none	9.02493521069e-05
T013	T225	FALSE	FALSE	0	0	1	1	none	1.98312628247e-05
T014	T225	FALSE	FALSE	0	0	1	1	none	8.31700069927e-05
T020	T225	FALSE	FALSE	0	0	1	1	none	1.48706606288e-05
T021	T225	FALSE	FALSE	0	0	1	1	none	9.2042659886e-05
T028	T225	FALSE	FALSE	0	0	1	1	none	5.46380054351e-05
T035a	T225	FALSE	FALSE	0	0	1	1	none	0.0001196927763588
T035b	T225	FALSE	FALSE	0	0	1	1	none	9.02493521069e-05
T040	T225	FALSE	FALSE	0	0	1	1	none	8.34138687205e-05
T056	T225	FALSE	FALSE	0	0	1	1	none	9.48426361597e-05
T059	T225	FALSE	FALSE	0	0	1	1	none	0.0001153518132418
T065	T225	FALSE	FALSE	0	0	1	1	none	1.20985641832e-05
T069	T225	FALSE	FALSE	0	0	1	1	none	0.0001331206993971
T073	T225	FALSE	FALSE	0	0	1	1	none	9.26404291457e-05
T075	T225	FALSE	FALSE	0	0	1	1	none	6.64916482824e-05
T077	T225	FALSE	FALSE	0	0	1	1	none	9.26404291457e-05
T087	T225	FALSE	FALSE	0	0	1	1	none	9.16038316959e-05
T095	T225	FALSE	FALSE	0	0	1	1	none	0.0001185703976025
T099a	T225	FALSE	FALSE	0	0	1	1	none	0.0001187208461958
T102	T225	FALSE	FALSE	0	0	1	1	none	0.0001239564571547
T104	T225	FALSE	FALSE	0	0	1	1	none	4.98338646406e-05
T105	T225	FALSE	FALSE	0	0	1	1	none	1.32941027026e-05
T107	T225	FALSE	FALSE	0	0	1	1	none	0.0001215653801159
T126	T225	FALSE	FALSE	0	0	1	1	none	0.0001273392895182
T156	T225	FALSE	FALSE	0	0	1	1	none	9.7874738574e-06
T159a	T225	FALSE	FALSE	0	0	1	1	none	8.84560443278e-05
T182	T225	FALSE	FALSE	0	0	1	1	none	1.51538335416e-05
T188	T225	FALSE	FALSE	0	0	1	1	none	6.28662890651e-05
T192	T225	FALSE	FALSE	0	0	1	1	none	0.0001351102898943
T223	T225	FALSE	FALSE	0	0	1	1	none	1.45560642819e-05
S002	T230	FALSE	FALSE	0	0	1	1	none	2.32855484866e-05
S007	T230	FALSE	FALSE	0	0	1	1	none	8.39798673669e-05
S021	T230	FALSE	FALSE	0	0	1	1	none	2.50206829898e-05
S024	T230	FALSE	FALSE	0	0	1	1	none	2.31689306956e-05
S025	T230	FALSE	FALSE	0	0	1	1	none	2.84070177525e-05
S026	T230	FALSE	FALSE	0	0	1	1	none	1.38688213232e-05
S038	T230	FALSE	FALSE	0	0	1	1	none	8.3530711261e-05
S039	T230	FALSE	FALSE	0	0	1	1	none	2.51649807008e-05
S040	T230	FALSE	FALSE	0	0	1	1	none	0.0001245321881593
S042	T230	FALSE	FALSE	0	0	1	1	none	2.43938627504e-05
S071	T230	FALSE	FALSE	0	0	1	1	none	0.0001200931691997
S078	T230	FALSE	FALSE	0	0	1	1	none	2.30986605762e-05
S081	T230	FALSE	FALSE	0	0	1	1	none	2.40280036944e-05
S085	T230	FALSE	FALSE	0	0	1	1	none	0.0001207193480172
S087	T230	FALSE	FALSE	0	0	1	1	none	0.0001329613471124
S093	T230	FALSE	FALSE	0	0	1	1	none	0.0001063041706799
S097	T230	FALSE	FALSE	0	0	1	1	none	2.63777134105e-05
S102	T230	FALSE	FALSE	0	0	1	1	none	0.0001275053569012
S106	T230	FALSE	FALSE	0	0	1	1	none	2.24863752936e-05
S130	T230	FALSE	FALSE	0	0	1	1	none	0.0001321356393296
T009	T230	FALSE	FALSE	0	0	1	1	none	5.3839581259e-06
T010	T230	FALSE	FALSE	0	0	1	1	none	4.7821540776e-06
T013	T230	FALSE	FALSE	0	0	1	1	none	9.18611791622e-05
T014	T230	FALSE	FALSE	0	0	1	1	none	2.42892593468e-05
T020	T230	FALSE	FALSE	0	0	1	1	none	8.69005769663e-05
T021	T230	TRUE	TRUE	0	0	1	1	none	1.7933077791e-06
T028	T230	FALSE	FALSE	0	0	1	1	none	8.75370295326e-05
T035a	T230	FALSE	FALSE	0	0	1	1	none	0.0001339024644129
T035b	T230	FALSE	FALSE	0	0	1	1	none	4.7821540776e-06
T040	T230	FALSE	FALSE	0	0	1	1	none	2.45331210746e-05
T056	T230	FALSE	FALSE	0	0	1	1	none	9.3754381304e-06
T059	T230	FALSE	FALSE	0	0	1	1	none	0.0001295615012959
T065	T230	FALSE	FALSE	0	0	1	1	none	8.41284805207e-05
T069	T230	FALSE	FALSE	0	0	1	1	none	0.0001473303874512
T073	T230	TRUE	TRUE	0	0	1	1	none	2.3910770388e-06
T075	T230	FALSE	FALSE	0	0	1	1	none	8.18968748559e-05
T077	T230	TRUE	TRUE	0	0	1	1	none	2.3910770388e-06
T087	T230	TRUE	TRUE	0	0	1	1	none	2.5500181084e-06
T095	T230	FALSE	FALSE	0	0	1	1	none	0.0001327800856566
T099a	T230	FALSE	FALSE	0	0	1	1	none	0.0001329305342499
T102	T230	FALSE	FALSE	0	0	1	1	none	0.0001381661452088
T104	T230	FALSE	FALSE	0	0	1	1	none	8.27328887381e-05
T105	T230	FALSE	FALSE	0	0	1	1	none	8.53240190401e-05
T107	T230	FALSE	FALSE	0	0	1	1	none	0.00013577506817
T126	T230	FALSE	FALSE	0	0	1	1	none	0.0001415489775723
T156	T230	FALSE	FALSE	0	0	1	1	none	8.78055930531e-05
T159a	T230	TRUE	TRUE	1	0	1	1	anc	1.7933077791e-06
T182	T230	FALSE	FALSE	0	0	1	1	none	8.83792883985e-05
T188	T230	FALSE	FALSE	0	0	1	1	none	9.57653131626e-05
T192	T230	FALSE	FALSE	0	0	1	1	none	0.0001493199779484
T223	T230	FALSE	FALSE	0	0	1	1	none	8.77815191388e-05
T225	T230	FALSE	FALSE	0	0	1	1	none	9.14448906263e-05
S002	T232	TRUE	TRUE	0	0	1	1	none	0.0001336920680411
S007	T232	TRUE	TRUE	0	0	1	1	none	0.0001212959512214
S021	T232	TRUE	TRUE	0	0	1	1	none	0.0001354272025443
S024	T232	TRUE	TRUE	0	0	1	1	none	0.0001335754502501
S025	T232	TRUE	TRUE	0	0	1	1	none	0.0001400090758264
S026	T232	TRUE	TRUE	0	0	1	1	none	0.0001316791836071
S038	T232	TRUE	TRUE	0	0	1	1	none	0.0001208467951155
S039	T232	TRUE	TRUE	0	0	1	1	none	0.0001355715002553
S040	T232	TRUE	TRUE	0	0	1	1	none	4.99174575338e-05
S042	T232	TRUE	TRUE	0	0	1	1	none	0.0001348003823049
S071	T232	TRUE	TRUE	0	0	1	1	none	2.48458490928e-05
S078	T232	TRUE	TRUE	0	0	1	1	none	0.0001335051801307
S081	T232	TRUE	TRUE	0	0	1	1	none	0.0001344345232489
S085	T232	TRUE	TRUE	0	0	1	1	none	6.62325412117e-05
S087	T232	TRUE	TRUE	0	0	1	1	none	7.84745403069e-05
S093	T232	TRUE	TRUE	0	0	1	1	none	5.18173638744e-05
S097	T232	TRUE	TRUE	0	0	1	1	none	0.0001379797714844
S102	T232	TRUE	TRUE	0	0	1	1	none	5.28906262757e-05
S106	T232	TRUE	TRUE	0	0	1	1	none	0.0001328928948481
S130	T232	TRUE	TRUE	0	0	1	1	none	7.76488325241e-05
T009	T232	FALSE	FALSE	0	0	1	1	none	0.0001423769280638
T010	T232	FALSE	FALSE	0	0	1	1	none	0.0001417751240155
T013	T232	FALSE	FALSE	0	0	1	1	none	0.0001291772630167
T014	T232	TRUE	TRUE	0	0	1	1	none	0.0001346957789013
T020	T232	TRUE	TRUE	0	0	1	1	none	0.0001242166608208
T021	T232	FALSE	FALSE	0	0	1	1	none	0.0001435684317946
T028	T232	TRUE	TRUE	0	0	1	1	none	0.0001248531133871
T035a	T232	TRUE	TRUE	0	0	1	1	none	7.94156576074e-05
T035b	T232	FALSE	FALSE	0	0	1	1	none	0.0001417751240155
T040	T232	TRUE	TRUE	0	0	1	1	none	0.0001349396406291
T056	T232	FALSE	FALSE	0	0	1	1	none	0.0001463684080683
T059	T232	TRUE	TRUE	0	0	1	1	none	5.49467706704e-05
T065	T232	TRUE	TRUE	0	0	1	1	none	0.0001214445643752
T069	T232	TRUE	TRUE	0	0	1	1	none	5.32786058637e-05
T073	T232	FALSE	FALSE	0	0	1	1	none	0.0001441662010543
T075	T232	TRUE	TRUE	0	0	1	1	none	0.0001192129587104
T077	T232	FALSE	FALSE	0	0	1	1	none	0.0001441662010543
T087	T232	FALSE	FALSE	0	0	1	1	none	0.0001431296036045
T095	T232	TRUE	TRUE	0	0	1	1	none	7.82932788511e-05
T099a	T232	TRUE	TRUE	0	0	1	1	none	7.84437274444e-05
T102	T232	FALSE	FALSE	0	0	1	1	none	8.36793384033e-05
T104	T232	FALSE	FALSE	0	0	1	1	none	0.0001200489725926
T105	T232	FALSE	FALSE	0	0	1	1	none	0.0001226401028946
T107	T232	FALSE	FALSE	0	0	1	1	none	8.12882613645e-05
T126	T232	TRUE	TRUE	0	0	1	1	none	3.1385072054e-06
T156	T232	FALSE	FALSE	0	0	1	1	none	0.0001251216769076
T159a	T232	TRUE	TRUE	0	0	1	1	none	0.0001399818162364
T182	T232	FALSE	FALSE	0	0	1	1	none	0.000125695372253
T188	T232	TRUE	TRUE	0	0	1	1	none	0.0001330813970171
T192	T232	FALSE	FALSE	0	0	1	1	none	1.09095075815e-05
T223	T232	FALSE	FALSE	0	0	1	1	none	0.0001250976029933
T225	T232	FALSE	FALSE	0	0	1	1	none	0.0001287609744808
T230	T232	FALSE	FALSE	0	0	1	1	none	0.0001429706625349
S002	T241	FALSE	FALSE	0	0	1	1	none	9.54066914299e-05
S007	T241	FALSE	FALSE	0	0	1	1	none	6.43212385668e-05
S021	T241	FALSE	FALSE	0	0	1	1	none	9.71418259331e-05
S024	T241	FALSE	FALSE	0	0	1	1	none	9.52900736389e-05
S025	T241	FALSE	FALSE	0	0	1	1	none	0.0001017236992152
S026	T241	FALSE	FALSE	0	0	1	1	none	9.33938069959001e-05
S038	T241	FALSE	FALSE	0	0	1	1	none	2.35456517015e-05
S039	T241	FALSE	FALSE	0	0	1	1	none	9.72861236441e-05
S040	T241	FALSE	FALSE	0	0	1	1	none	0.0001235628954026
S042	T241	FALSE	FALSE	0	0	1	1	none	9.65150056937e-05
S071	T241	FALSE	FALSE	0	0	1	1	none	0.000119123876443
S078	T241	FALSE	FALSE	0	0	1	1	none	9.52198035195001e-05
S081	T241	FALSE	FALSE	0	0	1	1	none	9.61491466377e-05
S085	T241	FALSE	FALSE	0	0	1	1	none	0.0001197500552605
S087	T241	FALSE	FALSE	0	0	1	1	none	0.0001319920543557
S093	T241	FALSE	FALSE	0	0	1	1	none	0.0001053348779232
S097	T241	FALSE	FALSE	0	0	1	1	none	9.96943948732001e-05
S102	T241	FALSE	FALSE	0	0	1	1	none	0.0001265360641445
S106	T241	FALSE	FALSE	0	0	1	1	none	9.46075182369e-05
S130	T241	FALSE	FALSE	0	0	1	1	none	0.0001311663465729
T009	T241	FALSE	FALSE	0	0	1	1	none	0.0001040915514526
T010	T241	FALSE	FALSE	0	0	1	1	none	0.0001034897474043
T013	T241	FALSE	FALSE	0	0	1	1	none	1.53592437695e-05
T014	T241	FALSE	FALSE	0	0	1	1	none	9.64104022901e-05
T020	T241	FALSE	FALSE	0	0	1	1	none	2.69155174068e-05
T021	T241	FALSE	FALSE	0	0	1	1	none	0.0001052830551834
T028	T241	FALSE	FALSE	0	0	1	1	none	6.78784007325e-05
T035a	T241	FALSE	FALSE	0	0	1	1	none	0.0001329331716562
T035b	T241	FALSE	FALSE	0	0	1	1	none	0.0001034897474043
T040	T241	FALSE	FALSE	0	0	1	1	none	9.66542640179e-05
T056	T241	FALSE	FALSE	0	0	1	1	none	0.0001080830314571
T059	T241	FALSE	FALSE	0	0	1	1	none	0.0001285922085392
T065	T241	FALSE	FALSE	0	0	1	1	none	2.17523439224e-05
T069	T241	FALSE	FALSE	0	0	1	1	none	0.0001463610946945
T073	T241	FALSE	FALSE	0	0	1	1	none	0.0001058808244431
T075	T241	FALSE	FALSE	0	0	1	1	none	7.97320435798e-05
T077	T241	FALSE	FALSE	0	0	1	1	none	0.0001058808244431
T087	T241	FALSE	FALSE	0	0	1	1	none	0.0001048442269933
T095	T241	FALSE	FALSE	0	0	1	1	none	0.0001318107928999
T099a	T241	FALSE	FALSE	0	0	1	1	none	0.0001319612414932
T102	T241	FALSE	FALSE	0	0	1	1	none	0.0001371968524521
T104	T241	FALSE	FALSE	0	0	1	1	none	6.30742599380001e-05
T105	T241	FALSE	FALSE	0	0	1	1	none	2.29478824418e-05
T107	T241	FALSE	FALSE	0	0	1	1	none	0.0001348057754133
T126	T241	FALSE	FALSE	0	0	1	1	none	0.0001405796848156
T156	T241	FALSE	FALSE	0	0	1	1	none	2.9016072013e-05
T159a	T241	FALSE	FALSE	0	0	1	1	none	0.0001016964396252
T182	T241	FALSE	FALSE	0	0	1	1	none	2.95897673584e-05
T188	T241	FALSE	FALSE	0	0	1	1	none	7.61066843625e-05
T192	T241	FALSE	FALSE	0	0	1	1	none	0.0001483506851917
T223	T241	FALSE	FALSE	0	0	1	1	none	2.89919980987e-05
T225	T241	FALSE	FALSE	0	0	1	1	none	3.26553695862e-05
T230	T241	FALSE	FALSE	0	0	1	1	none	0.0001046852859237
T232	T241	FALSE	FALSE	0	0	1	1	none	0.0001420013697782
S002	T270	FALSE	FALSE	0	0	1	1	none	0.0001348876065605
S007	T270	FALSE	FALSE	0	0	1	1	none	0.0001224914897408
S021	T270	FALSE	FALSE	0	0	1	1	none	0.0001366227410637
S024	T270	FALSE	FALSE	0	0	1	1	none	0.0001347709887695
S025	T270	FALSE	FALSE	0	0	1	1	none	0.0001412046143458
S026	T270	FALSE	FALSE	0	0	1	1	none	0.0001328747221265
S038	T270	FALSE	FALSE	0	0	1	1	none	0.0001220423336349
S039	T270	FALSE	FALSE	0	0	1	1	none	0.0001367670387747
S040	T270	FALSE	FALSE	0	0	1	1	none	5.11129960532e-05
S042	T270	FALSE	FALSE	0	0	1	1	none	0.0001359959208243
S071	T270	FALSE	FALSE	0	0	1	1	none	2.60413876122e-05
S078	T270	FALSE	FALSE	0	0	1	1	none	0.0001347007186501
S081	T270	FALSE	FALSE	0	0	1	1	none	0.0001356300617683
S085	T270	FALSE	FALSE	0	0	1	1	none	6.74280797311e-05
S087	T270	FALSE	FALSE	0	0	1	1	none	7.96700788263e-05
S093	T270	FALSE	FALSE	0	0	1	1	none	5.30129023938e-05
S097	T270	FALSE	FALSE	0	0	1	1	none	0.0001391753100038
S102	T270	FALSE	FALSE	0	0	1	1	none	5.40861647951e-05
S106	T270	FALSE	FALSE	0	0	1	1	none	0.0001340884333675
S130	T270	FALSE	FALSE	0	0	1	1	none	7.88443710435e-05
T009	T270	FALSE	FALSE	0	0	1	1	none	0.0001435724665832
T010	T270	FALSE	FALSE	0	0	1	1	none	0.0001429706625349
T013	T270	FALSE	FALSE	0	0	1	1	none	0.0001303728015361
T014	T270	FALSE	FALSE	0	0	1	1	none	0.0001358913174207
T020	T270	FALSE	FALSE	0	0	1	1	none	0.0001254121993402
T021	T270	FALSE	FALSE	0	0	1	1	none	0.000144763970314
T028	T270	FALSE	FALSE	0	0	1	1	none	0.0001260486519065
T035a	T270	FALSE	FALSE	0	0	1	1	none	8.06111961268e-05
T035b	T270	FALSE	FALSE	0	0	1	1	none	0.0001429706625349
T040	T270	FALSE	FALSE	0	0	1	1	none	0.0001361351791485
T056	T270	FALSE	FALSE	0	0	1	1	none	0.0001475639465877
T059	T270	FALSE	FALSE	0	0	1	1	none	5.61423091898e-05
T065	T270	FALSE	FALSE	0	0	1	1	none	0.0001226401028946
T069	T270	FALSE	FALSE	0	0	1	1	none	5.44741443831e-05
T073	T270	FALSE	FALSE	0	0	1	1	none	0.0001453617395737
T075	T270	FALSE	FALSE	0	0	1	1	none	0.0001204084972298
T077	T270	FALSE	FALSE	0	0	1	1	none	0.0001453617395737
T087	T270	FALSE	FALSE	0	0	1	1	none	0.0001443251421239
T095	T270	FALSE	FALSE	0	0	1	1	none	7.94888173705e-05
T099a	T270	FALSE	FALSE	0	0	1	1	none	7.96392659638e-05
T102	T270	FALSE	FALSE	0	0	1	1	none	8.48748769227e-05
T104	T270	FALSE	FALSE	0	0	1	1	none	0.000121244511112
T105	T270	FALSE	FALSE	0	0	1	1	none	0.000123835641414
T107	T270	FALSE	FALSE	0	0	1	1	none	8.24837998839e-05
T126	T270	FALSE	FALSE	0	0	1	1	none	4.3340457248e-06
T156	T270	FALSE	FALSE	0	0	1	1	none	0.000126317215427
T159a	T270	FALSE	FALSE	0	0	1	1	none	0.0001411773547558
T182	T270	FALSE	FALSE	0	0	1	1	none	0.0001268909107724
T188	T270	FALSE	FALSE	0	0	1	1	none	0.0001342769355365
T192	T270	FALSE	FALSE	0	0	1	1	none	1.21050461009e-05
T223	T270	FALSE	FALSE	0	0	1	1	none	0.0001262931415127
T225	T270	FALSE	FALSE	0	0	1	1	none	0.0001299565130002
T230	T270	FALSE	FALSE	0	0	1	1	none	0.0001441662010543
T232	T270	TRUE	TRUE	1	0	1	1	anc	5.977692597e-07
T241	T270	FALSE	FALSE	0	0	1	1	none	0.0001431969082976
S002	T271b	FALSE	FALSE	0	0	1	1	none	7.97752190937e-05
S007	T271b	FALSE	FALSE	0	0	1	1	none	4.86897662306e-05
S021	T271b	FALSE	FALSE	0	0	1	1	none	8.15103535969e-05
S024	T271b	FALSE	FALSE	0	0	1	1	none	7.96586013027e-05
S025	T271b	FALSE	FALSE	0	0	1	1	none	8.6092226879e-05
S026	T271b	FALSE	FALSE	0	0	1	1	none	7.77623346597e-05
S038	T271b	FALSE	FALSE	0	0	1	1	none	9.1097178847e-06
S039	T271b	FALSE	FALSE	0	0	1	1	none	8.16546513079e-05
S040	T271b	FALSE	FALSE	0	0	1	1	none	0.0001079314230664
S042	T271b	FALSE	FALSE	0	0	1	1	none	8.08835333575e-05
S071	T271b	FALSE	FALSE	0	0	1	1	none	0.0001034924041068
S078	T271b	FALSE	FALSE	0	0	1	1	none	7.95883311833e-05
S081	T271b	FALSE	FALSE	0	0	1	1	none	8.05176743015e-05
S085	T271b	FALSE	FALSE	0	0	1	1	none	0.0001041185829243
S087	T271b	FALSE	FALSE	0	0	1	1	none	0.0001163605820195
S093	T271b	FALSE	FALSE	0	0	1	1	none	8.9703405587e-05
S097	T271b	FALSE	FALSE	0	0	1	1	none	8.4062922537e-05
S102	T271b	FALSE	FALSE	0	0	1	1	none	0.0001109045918083
S106	T271b	FALSE	FALSE	0	0	1	1	none	7.89760459007e-05
S130	T271b	FALSE	FALSE	0	0	1	1	none	0.0001155348742367
T009	T271b	FALSE	FALSE	0	0	1	1	none	8.84600791164e-05
T010	T271b	FALSE	FALSE	0	0	1	1	none	8.78582750681e-05
T013	T271b	FALSE	FALSE	0	0	1	1	none	1.74401857859e-05
T014	T271b	FALSE	FALSE	0	0	1	1	none	8.07789299539e-05
T020	T271b	FALSE	FALSE	0	0	1	1	none	1.247958359e-05
T021	T271b	FALSE	FALSE	0	0	1	1	none	8.96515828472e-05
T028	T271b	FALSE	FALSE	0	0	1	1	none	5.22469283963e-05
T035a	T271b	FALSE	FALSE	0	0	1	1	none	0.00011730169932
T035b	T271b	FALSE	FALSE	0	0	1	1	none	8.78582750681e-05
T040	T271b	FALSE	FALSE	0	0	1	1	none	8.10227916817e-05
T056	T271b	FALSE	FALSE	0	0	1	1	none	9.24515591209e-05
T059	T271b	FALSE	FALSE	0	0	1	1	none	0.000112960736203
T065	T271b	FALSE	FALSE	0	0	1	1	none	9.7074871444e-06
T069	T271b	FALSE	FALSE	0	0	1	1	none	0.0001307296223583
T073	T271b	FALSE	FALSE	0	0	1	1	none	9.02493521069e-05
T075	T271b	FALSE	FALSE	0	0	1	1	none	6.41005712436e-05
T077	T271b	FALSE	FALSE	0	0	1	1	none	9.02493521069e-05
T087	T271b	FALSE	FALSE	0	0	1	1	none	8.92127546571e-05
T095	T271b	FALSE	FALSE	0	0	1	1	none	0.0001161793205637
T099a	T271b	FALSE	FALSE	0	0	1	1	none	0.000116329769157
T102	T271b	FALSE	FALSE	0	0	1	1	none	0.0001215653801159
T104	T271b	FALSE	FALSE	0	0	1	1	none	4.74427876018e-05
T105	T271b	FALSE	FALSE	0	0	1	1	none	1.09030256638e-05
T107	T271b	FALSE	FALSE	0	0	1	1	none	0.0001191743030771
T126	T271b	FALSE	FALSE	0	0	1	1	none	0.0001249482124794
T156	T271b	FALSE	FALSE	0	0	1	1	none	7.3963968186e-06
T159a	T271b	FALSE	FALSE	0	0	1	1	none	8.6064967289e-05
T182	T271b	FALSE	FALSE	0	0	1	1	none	1.27627565028e-05
T188	T271b	FALSE	FALSE	0	0	1	1	none	6.04752120263e-05
T192	T271b	FALSE	FALSE	0	0	1	1	none	0.0001327192128555
T223	T271b	FALSE	FALSE	0	0	1	1	none	1.21649872431e-05
T225	T271b	FALSE	FALSE	0	0	1	1	none	4.7821540776e-06
T230	T271b	FALSE	FALSE	0	0	1	1	none	8.90538135875e-05
T232	T271b	FALSE	FALSE	0	0	1	1	none	0.000126369897442
T241	T271b	FALSE	FALSE	0	0	1	1	none	3.02642925474e-05
T270	T271b	FALSE	FALSE	0	0	1	1	none	0.0001275654359614
S002	T301	FALSE	FALSE	0	0	1	1	none	0.000141099600973
S007	T301	FALSE	FALSE	0	0	1	1	none	0.0001287034841533
S021	T301	FALSE	FALSE	0	0	1	1	none	0.0001428347354762
S024	T301	FALSE	FALSE	0	0	1	1	none	0.000140982983182
S025	T301	FALSE	FALSE	0	0	1	1	none	0.0001474166087583
S026	T301	FALSE	FALSE	0	0	1	1	none	0.000139086716539
S038	T301	FALSE	FALSE	0	0	1	1	none	0.0001282543280474
S039	T301	FALSE	FALSE	0	0	1	1	none	0.0001429790331872
S040	T301	FALSE	FALSE	0	0	1	1	none	5.73249904657e-05
S042	T301	FALSE	FALSE	0	0	1	1	none	0.0001422079152368
S071	T301	FALSE	FALSE	0	0	1	1	none	3.22533820247e-05
S078	T301	FALSE	FALSE	0	0	1	1	none	0.0001409127130626
S081	T301	FALSE	FALSE	0	0	1	1	none	0.0001418420561808
S085	T301	FALSE	FALSE	0	0	1	1	none	7.36400741436e-05
S087	T301	FALSE	FALSE	0	0	1	1	none	8.58820732388e-05
S093	T301	FALSE	FALSE	0	0	1	1	none	5.92248968063e-05
S097	T301	FALSE	FALSE	0	0	1	1	none	0.0001453873044163
S102	T301	FALSE	FALSE	0	0	1	1	none	6.02981592076e-05
S106	T301	FALSE	FALSE	0	0	1	1	none	0.00014030042778
S130	T301	FALSE	FALSE	0	0	1	1	none	8.5056365456e-05
T009	T301	FALSE	FALSE	0	0	1	1	none	0.0001497844609957
T010	T301	FALSE	FALSE	0	0	1	1	none	0.0001491826569474
T013	T301	FALSE	FALSE	0	0	1	1	none	0.0001365847959486
T014	T301	FALSE	FALSE	0	0	1	1	none	0.0001421033118332
T020	T301	FALSE	FALSE	0	0	1	1	none	0.0001316241937527
T021	T301	FALSE	FALSE	0	0	1	1	none	0.0001509759647265
T028	T301	FALSE	FALSE	0	0	1	1	none	0.000132260646319
T035a	T301	FALSE	FALSE	0	0	1	1	none	8.68231905393e-05
T035b	T301	FALSE	FALSE	0	0	1	1	none	0.0001491826569474
T040	T301	FALSE	FALSE	0	0	1	1	none	0.000142347173561
T056	T301	FALSE	FALSE	0	0	1	1	none	0.0001537759410002
T059	T301	FALSE	FALSE	0	0	1	1	none	6.23543036023e-05
T065	T301	FALSE	FALSE	0	0	1	1	none	0.0001288520973071
T069	T301	FALSE	FALSE	0	0	1	1	none	6.06861387956e-05
T073	T301	FALSE	FALSE	0	0	1	1	none	0.0001515737339862
T075	T301	FALSE	FALSE	0	0	1	1	none	0.0001266204916423
T077	T301	FALSE	FALSE	0	0	1	1	none	0.0001515737339862
T087	T301	FALSE	FALSE	0	0	1	1	none	0.0001505371365364
T095	T301	FALSE	FALSE	0	0	1	1	none	8.5700811783e-05
T099a	T301	FALSE	FALSE	0	0	1	1	none	8.58512603763e-05
T102	T301	FALSE	FALSE	0	0	1	1	none	9.10868713352e-05
T104	T301	FALSE	FALSE	0	0	1	1	none	0.0001274565055245
T105	T301	FALSE	FALSE	0	0	1	1	none	0.0001300476358265
T107	T301	FALSE	FALSE	0	0	1	1	none	8.86957942964e-05
T126	T301	FALSE	FALSE	1	0	1	1	anc	3.1204848753e-06
T156	T301	FALSE	FALSE	0	0	1	1	none	0.0001325292098395
T159a	T301	FALSE	FALSE	0	0	1	1	none	0.0001473893491683
T182	T301	FALSE	FALSE	0	0	1	1	none	0.0001331029051849
T188	T301	FALSE	FALSE	0	0	1	1	none	0.000140488929949
T192	T301	FALSE	FALSE	0	0	1	1	none	1.06225256736e-05
T223	T301	FALSE	FALSE	0	0	1	1	none	0.0001325051359252
T225	T301	FALSE	FALSE	0	0	1	1	none	0.0001361685074127
T230	T301	FALSE	FALSE	0	0	1	1	none	0.0001503781954668
T232	T301	FALSE	FALSE	0	0	1	1	none	1.19677250999e-05
T241	T301	FALSE	FALSE	0	0	1	1	none	0.0001494089027101
T270	T301	FALSE	FALSE	0	0	1	1	none	1.31632636193e-05
T271b	T301	FALSE	FALSE	0	0	1	1	none	0.0001337774303739
S002	T303	FALSE	FALSE	0	0	1	1	none	0.0001490229483807
S007	T303	FALSE	FALSE	0	0	1	1	none	0.000136626831561
S021	T303	FALSE	FALSE	0	0	1	1	none	0.0001507580828839
S024	T303	FALSE	FALSE	0	0	1	1	none	0.0001489063305897
S025	T303	FALSE	FALSE	0	0	1	1	none	0.000155339956166
S026	T303	FALSE	FALSE	0	0	1	1	none	0.0001470100639467
S038	T303	FALSE	FALSE	0	0	1	1	none	0.0001361776754551
S039	T303	FALSE	FALSE	0	0	1	1	none	0.0001509023805949
S040	T303	FALSE	FALSE	0	0	1	1	none	6.52483378734e-05
S042	T303	FALSE	FALSE	0	0	1	1	none	0.0001501312626445
S071	T303	FALSE	FALSE	0	0	1	1	none	4.01767294324e-05
S078	T303	FALSE	FALSE	0	0	1	1	none	0.0001488360604703
S081	T303	FALSE	FALSE	0	0	1	1	none	0.0001497654035885
S085	T303	FALSE	FALSE	0	0	1	1	none	8.15634215513e-05
S087	T303	FALSE	FALSE	0	0	1	1	none	9.38054206465e-05
S093	T303	FALSE	FALSE	0	0	1	1	none	6.7148244214e-05
S097	T303	FALSE	FALSE	0	0	1	1	none	0.000153310651824
S102	T303	FALSE	FALSE	0	0	1	1	none	6.82215066153e-05
S106	T303	FALSE	FALSE	0	0	1	1	none	0.0001482237751877
S130	T303	FALSE	FALSE	0	0	1	1	none	9.29797128637e-05
T009	T303	FALSE	FALSE	0	0	1	1	none	0.0001577078084034
T010	T303	FALSE	FALSE	0	0	1	1	none	0.0001571060043551
T013	T303	FALSE	FALSE	0	0	1	1	none	0.0001445081433563
T014	T303	FALSE	FALSE	0	0	1	1	none	0.0001500266592409
T020	T303	FALSE	FALSE	0	0	1	1	none	0.0001395475411604
T021	T303	FALSE	FALSE	0	0	1	1	none	0.0001588993121342
T028	T303	FALSE	FALSE	0	0	1	1	none	0.0001401839937267
T035a	T303	FALSE	FALSE	0	0	1	1	none	9.4746537947e-05
T035b	T303	FALSE	FALSE	0	0	1	1	none	0.0001571060043551
T040	T303	FALSE	FALSE	0	0	1	1	none	0.0001502705209687
T056	T303	FALSE	FALSE	0	0	1	1	none	0.0001616992884079
T059	T303	FALSE	FALSE	0	0	1	1	none	7.027765101e-05
T065	T303	FALSE	FALSE	0	0	1	1	none	0.0001367754447148
T069	T303	FALSE	FALSE	0	0	1	1	none	6.86094862033e-05
T073	T303	FALSE	FALSE	0	0	1	1	none	0.0001594970813939
T075	T303	FALSE	FALSE	0	0	1	1	none	0.00013454383905
T077	T303	FALSE	FALSE	0	0	1	1	none	0.0001594970813939
T087	T303	FALSE	FALSE	0	0	1	1	none	0.0001584604839441
T095	T303	FALSE	FALSE	0	0	1	1	none	9.36241591907e-05
T099a	T303	FALSE	FALSE	0	0	1	1	none	9.3774607784e-05
T102	T303	FALSE	FALSE	0	0	1	1	none	9.90102187429e-05
T104	T303	FALSE	FALSE	0	0	1	1	none	0.0001353798529322
T105	T303	FALSE	FALSE	0	0	1	1	none	0.0001379709832342
T107	T303	FALSE	FALSE	0	0	1	1	none	9.66191417041e-05
T126	T303	FALSE	FALSE	1	0	1	1	anc	9.5254298629e-06
T156	T303	FALSE	FALSE	0	0	1	1	none	0.0001404525572472
T159a	T303	FALSE	FALSE	0	0	1	1	none	0.000155312696576
T182	T303	FALSE	FALSE	0	0	1	1	none	0.0001410262525926
T188	T303	FALSE	FALSE	0	0	1	1	none	0.0001484122773567
T192	T303	FALSE	FALSE	0	0	1	1	none	2.21324886395e-05
T223	T303	FALSE	FALSE	0	0	1	1	none	0.0001404284833329
T225	T303	FALSE	FALSE	0	0	1	1	none	0.0001440918548204
T230	T303	FALSE	FALSE	0	0	1	1	none	0.0001583015428745
T232	T303	FALSE	FALSE	0	0	1	1	none	1.98910725076e-05
T241	T303	FALSE	FALSE	0	0	1	1	none	0.0001573322501178
T270	T303	FALSE	FALSE	0	0	1	1	none	2.1086611027e-05
T271b	T303	FALSE	FALSE	0	0	1	1	none	0.0001417007777816
T301	T303	FALSE	FALSE	0	0	1	1	none	2.31907061579e-05
S002	T322	FALSE	FALSE	0	0	1	1	none	9.11934792493e-05
S007	T322	FALSE	FALSE	0	0	1	1	none	6.01080263862e-05
S021	T322	FALSE	FALSE	0	0	1	1	none	9.29286137525e-05
S024	T322	FALSE	FALSE	0	0	1	1	none	9.10768614583e-05
S025	T322	FALSE	FALSE	0	0	1	1	none	9.75104870346e-05
S026	T322	FALSE	FALSE	0	0	1	1	none	8.91805948153e-05
S038	T322	FALSE	FALSE	0	0	1	1	none	1.93324395209e-05
S039	T322	FALSE	FALSE	0	0	1	1	none	9.30729114635e-05
S040	T322	FALSE	FALSE	0	0	1	1	none	0.000119349683222
S042	T322	FALSE	FALSE	0	0	1	1	none	9.23017935131e-05
S071	T322	FALSE	FALSE	0	0	1	1	none	0.0001149106642624
S078	T322	FALSE	FALSE	0	0	1	1	none	9.10065913389e-05
S081	T322	FALSE	FALSE	0	0	1	1	none	9.19359344571e-05
S085	T322	FALSE	FALSE	0	0	1	1	none	0.0001155368430799
S087	T322	FALSE	FALSE	0	0	1	1	none	0.0001277788421751
S093	T322	FALSE	FALSE	0	0	1	1	none	0.0001011216657426
S097	T322	FALSE	FALSE	0	0	1	1	none	9.54811826926e-05
S102	T322	FALSE	FALSE	0	0	1	1	none	0.0001223228519639
S106	T322	FALSE	FALSE	0	0	1	1	none	9.03943060563e-05
S130	T322	FALSE	FALSE	0	0	1	1	none	0.0001269531343923
T009	T322	FALSE	FALSE	0	0	1	1	none	9.9878339272e-05
T010	T322	FALSE	FALSE	0	0	1	1	none	9.92765352237e-05
T013	T322	FALSE	FALSE	0	0	1	1	none	1.11460315889e-05
T014	T322	FALSE	FALSE	0	0	1	1	none	9.21971901095e-05
T020	T322	FALSE	FALSE	0	0	1	1	none	2.27023052262e-05
T021	T322	FALSE	FALSE	0	0	1	1	none	0.0001010698430028
T028	T322	FALSE	FALSE	0	0	1	1	none	6.36651885519e-05
T035a	T322	FALSE	FALSE	0	0	1	1	none	0.0001287199594756
T035b	T322	FALSE	FALSE	0	0	1	1	none	9.92765352237e-05
T040	T322	FALSE	FALSE	0	0	1	1	none	9.24410518373e-05
T056	T322	FALSE	FALSE	0	0	1	1	none	0.0001038698192765
T059	T322	FALSE	FALSE	0	0	1	1	none	0.0001243789963586
T065	T322	FALSE	FALSE	0	0	1	1	none	1.75391317418e-05
T069	T322	FALSE	FALSE	0	0	1	1	none	0.0001421478825139
T073	T322	FALSE	FALSE	0	0	1	1	none	0.0001016676122625
T075	T322	FALSE	FALSE	0	0	1	1	none	7.55188313992e-05
T077	T322	FALSE	FALSE	0	0	1	1	none	0.0001016676122625
T087	T322	FALSE	FALSE	0	0	1	1	none	0.0001006310148127
T095	T322	FALSE	FALSE	0	0	1	1	none	0.0001275975807193
T099a	T322	FALSE	FALSE	0	0	1	1	none	0.0001277480293126
T102	T322	FALSE	FALSE	0	0	1	1	none	0.0001329836402715
T104	T322	FALSE	FALSE	0	0	1	1	none	5.88610477574001e-05
T105	T322	FALSE	FALSE	0	0	1	1	none	1.87346702612e-05
T107	T322	FALSE	FALSE	0	0	1	1	none	0.0001305925632327
T126	T322	FALSE	FALSE	0	0	1	1	none	0.000136366472635
T156	T322	FALSE	FALSE	0	0	1	1	none	2.48028598324e-05
T159a	T322	FALSE	FALSE	0	0	1	1	none	9.74832274446e-05
T182	T322	FALSE	FALSE	0	0	1	1	none	2.53765551778e-05
T188	T322	FALSE	FALSE	0	0	1	1	none	7.18934721819e-05
T192	T322	FALSE	FALSE	0	0	1	1	none	0.0001441374730111
T223	T322	FALSE	FALSE	0	0	1	1	none	2.47787859181e-05
T225	T322	FALSE	FALSE	0	0	1	1	none	2.84421574056e-05
T230	T322	FALSE	FALSE	0	0	1	1	none	0.0001004720737431
T232	T322	FALSE	FALSE	0	0	1	1	none	0.0001377881575976
T241	T322	FALSE	FALSE	0	0	1	1	none	8.6986642634e-06
T270	T322	FALSE	FALSE	0	0	1	1	none	0.000138983696117
T271b	T322	FALSE	FALSE	0	0	1	1	none	2.60510803668e-05
T301	T322	FALSE	FALSE	0	0	1	1	none	0.0001451956905295
T303	T322	FALSE	FALSE	0	0	1	1	none	0.0001531190379372
S002	T327b	FALSE	FALSE	0	0	1	1	none	0.0001227211518119
S007	T327b	FALSE	FALSE	0	0	1	1	none	0.0001103250349922
S021	T327b	FALSE	FALSE	0	0	1	1	none	0.0001244562863151
S024	T327b	FALSE	FALSE	0	0	1	1	none	0.0001226045340209
S025	T327b	FALSE	FALSE	0	0	1	1	none	0.0001290381595972
S026	T327b	FALSE	FALSE	0	0	1	1	none	0.0001207082673779
S038	T327b	FALSE	FALSE	0	0	1	1	none	0.0001098758788863
S039	T327b	FALSE	FALSE	0	0	1	1	none	0.0001246005840261
S040	T327b	FALSE	FALSE	0	0	1	1	none	3.89465413046e-05
S042	T327b	FALSE	FALSE	0	0	1	1	none	0.0001238294660757
S071	T327b	FALSE	FALSE	0	0	1	1	none	2.9616943911e-05
S078	T327b	FALSE	FALSE	0	0	1	1	none	0.0001225342639015
S081	T327b	FALSE	FALSE	0	0	1	1	none	0.0001234636070197
S085	T327b	FALSE	FALSE	0	0	1	1	none	5.52616249825e-05
S087	T327b	FALSE	FALSE	0	0	1	1	none	6.75036240777e-05
S093	T327b	FALSE	FALSE	0	0	1	1	none	4.08464476452e-05
S097	T327b	FALSE	FALSE	0	0	1	1	none	0.0001270088552552
S102	T327b	FALSE	FALSE	0	0	1	1	none	4.19197100465e-05
S106	T327b	FALSE	FALSE	0	0	1	1	none	0.0001219219786189
S130	T327b	FALSE	FALSE	0	0	1	1	none	6.66779162949e-05
T009	T327b	FALSE	FALSE	0	0	1	1	none	0.0001314060118346
T010	T327b	FALSE	FALSE	0	0	1	1	none	0.0001308042077863
T013	T327b	FALSE	FALSE	0	0	1	1	none	0.0001182063467875
T014	T327b	FALSE	FALSE	0	0	1	1	none	0.0001237248626721
T020	T327b	FALSE	FALSE	0	0	1	1	none	0.0001132457445916
T021	T327b	FALSE	FALSE	0	0	1	1	none	0.0001325975155654
T028	T327b	FALSE	FALSE	0	0	1	1	none	0.0001138821971579
T035a	T327b	FALSE	FALSE	0	0	1	1	none	6.84447413782e-05
T035b	T327b	FALSE	FALSE	0	0	1	1	none	0.0001308042077863
T040	T327b	FALSE	FALSE	0	0	1	1	none	0.0001239687243999
T056	T327b	FALSE	FALSE	0	0	1	1	none	0.0001353974918391
T059	T327b	FALSE	FALSE	0	0	1	1	none	4.39758544412e-05
T065	T327b	FALSE	FALSE	0	0	1	1	none	0.000110473648146
T069	T327b	FALSE	FALSE	0	0	1	1	none	5.68541621625e-05
T073	T327b	FALSE	FALSE	0	0	1	1	none	0.0001331952848251
T075	T327b	FALSE	FALSE	0	0	1	1	none	0.0001082420424812
T077	T327b	FALSE	FALSE	0	0	1	1	none	0.0001331952848251
T087	T327b	FALSE	FALSE	0	0	1	1	none	0.0001321586873753
T095	T327b	FALSE	FALSE	0	0	1	1	none	6.73223626219e-05
T099a	T327b	FALSE	FALSE	0	0	1	1	none	6.74728112152e-05
T102	T327b	FALSE	FALSE	0	0	1	1	none	7.27084221741e-05
T104	T327b	FALSE	FALSE	0	0	1	1	none	0.0001090780563634
T105	T327b	FALSE	FALSE	0	0	1	1	none	0.0001116691866654
T107	T327b	FALSE	FALSE	0	0	1	1	none	7.03173451353e-05
T126	T327b	FALSE	FALSE	0	0	1	1	none	5.10727522836e-05
T156	T327b	FALSE	FALSE	0	0	1	1	none	0.0001141507606784
T159a	T327b	FALSE	FALSE	0	0	1	1	none	0.0001290109000072
T182	T327b	FALSE	FALSE	0	0	1	1	none	0.0001147244560238
T188	T327b	FALSE	FALSE	0	0	1	1	none	0.0001221104807879
T192	T327b	FALSE	FALSE	0	0	1	1	none	5.88437526597e-05
T223	T327b	FALSE	FALSE	0	0	1	1	none	0.0001141266867641
T225	T327b	FALSE	FALSE	0	0	1	1	none	0.0001177900582516
T230	T327b	FALSE	FALSE	0	0	1	1	none	0.0001319997463057
T232	T327b	FALSE	FALSE	0	0	1	1	none	5.24944372462e-05
T241	T327b	FALSE	FALSE	0	0	1	1	none	0.000131030453549
T270	T327b	FALSE	FALSE	0	0	1	1	none	5.36899757656e-05
T271b	T327b	FALSE	FALSE	0	0	1	1	none	0.0001153989812128
T301	T327b	FALSE	FALSE	0	0	1	1	none	5.99019701781e-05
T303	T327b	FALSE	FALSE	0	0	1	1	none	6.78253175858e-05
T322	T327b	FALSE	FALSE	0	0	1	1	none	0.0001268172413684
S002	T330	TRUE	TRUE	0	0	1	1	none	0.0001197323055134
S007	T330	TRUE	TRUE	0	0	1	1	none	0.0001073361886937
S021	T330	TRUE	TRUE	0	0	1	1	none	0.0001214674400166
S024	T330	TRUE	TRUE	0	0	1	1	none	0.0001196156877224
S025	T330	TRUE	TRUE	0	0	1	1	none	0.0001260493132987
S026	T330	TRUE	TRUE	0	0	1	1	none	0.0001177194210794
S038	T330	TRUE	TRUE	0	0	1	1	none	0.0001068870325878
S039	T330	TRUE	TRUE	0	0	1	1	none	0.0001216117377276
S040	T330	TRUE	TRUE	0	0	1	1	none	3.59576950061e-05
S042	T330	TRUE	TRUE	0	0	1	1	none	0.0001208406197772
S071	T330	TRUE	TRUE	0	0	1	1	none	2.66280976125e-05
S078	T330	TRUE	TRUE	0	0	1	1	none	0.000119545417603
S081	T330	TRUE	TRUE	0	0	1	1	none	0.0001204747607212
S085	T330	TRUE	TRUE	0	0	1	1	none	5.2272778684e-05
S087	T330	TRUE	TRUE	0	0	1	1	none	6.45147777792e-05
S093	T330	TRUE	TRUE	0	0	1	1	none	3.78576013467e-05
S097	T330	TRUE	TRUE	0	0	1	1	none	0.0001240200089567
S102	T330	TRUE	TRUE	0	0	1	1	none	3.8930863748e-05
S106	T330	TRUE	TRUE	0	0	1	1	none	0.0001189331323204
S130	T330	TRUE	TRUE	0	0	1	1	none	6.36890699964e-05
T009	T330	FALSE	FALSE	0	0	1	1	none	0.0001284171655361
T010	T330	FALSE	FALSE	0	0	1	1	none	0.0001278153614878
T013	T330	FALSE	FALSE	0	0	1	1	none	0.000115217500489
T014	T330	TRUE	TRUE	0	0	1	1	none	0.0001207360163736
T020	T330	TRUE	TRUE	0	0	1	1	none	0.0001102568982931
T021	T330	FALSE	FALSE	0	0	1	1	none	0.0001296086692669
T028	T330	TRUE	TRUE	0	0	1	1	none	0.0001108933508594
T035a	T330	TRUE	TRUE	0	0	1	1	none	6.54558950797e-05
T035b	T330	FALSE	FALSE	0	0	1	1	none	0.0001278153614878
T040	T330	TRUE	TRUE	0	0	1	1	none	0.0001209798781014
T056	T330	FALSE	FALSE	0	0	1	1	none	0.0001324086455406
T059	T330	TRUE	TRUE	0	0	1	1	none	4.09870081427e-05
T065	T330	TRUE	TRUE	0	0	1	1	none	0.0001074848018475
T069	T330	TRUE	TRUE	0	0	1	1	none	5.3865315864e-05
T073	T330	FALSE	FALSE	0	0	1	1	none	0.0001302064385266
T075	T330	TRUE	TRUE	0	0	1	1	none	0.0001052531961827
T077	T330	FALSE	FALSE	0	0	1	1	none	0.0001302064385266
T087	T330	FALSE	FALSE	0	0	1	1	none	0.0001291698410768
T095	T330	TRUE	TRUE	0	0	1	1	none	6.43335163234e-05
T099a	T330	TRUE	TRUE	0	0	1	1	none	6.44839649167e-05
T102	T330	FALSE	FALSE	0	0	1	1	none	6.97195758756e-05
T104	T330	FALSE	FALSE	0	0	1	1	none	0.0001060892100649
T105	T330	FALSE	FALSE	0	0	1	1	none	0.0001086803403669
T107	T330	FALSE	FALSE	0	0	1	1	none	6.73284988368e-05
T126	T330	TRUE	TRUE	0	0	1	1	none	4.80839059851e-05
T156	T330	FALSE	FALSE	0	0	1	1	none	0.0001111619143799
T159a	T330	TRUE	TRUE	0	0	1	1	none	0.0001260220537087
T182	T330	FALSE	FALSE	0	0	1	1	none	0.0001117356097253
T188	T330	TRUE	TRUE	0	0	1	1	none	0.0001191216344894
T192	T330	FALSE	FALSE	0	0	1	1	none	5.58549063612e-05
T223	T330	FALSE	FALSE	0	0	1	1	none	0.0001111378404656
T225	T330	FALSE	FALSE	0	0	1	1	none	0.0001148012119531
T230	T330	FALSE	FALSE	0	0	1	1	none	0.0001290109000072
T232	T330	TRUE	TRUE	0	0	1	1	none	4.95055909477e-05
T241	T330	FALSE	FALSE	0	0	1	1	none	0.0001280416072505
T270	T330	FALSE	FALSE	0	0	1	1	none	5.07011294671e-05
T271b	T330	FALSE	FALSE	0	0	1	1	none	0.0001124101349143
T301	T330	FALSE	FALSE	0	0	1	1	none	5.69131238796e-05
T303	T330	FALSE	FALSE	0	0	1	1	none	6.48364712873e-05
T322	T330	FALSE	FALSE	0	0	1	1	none	0.0001238283950699
T327b	T330	TRUE	TRUE	0	1	1	1	desc	5.977692597e-07
S002	T335	FALSE	FALSE	0	0	1	1	none	0.0001422414558608
S007	T335	FALSE	FALSE	0	0	1	1	none	0.0001298453390411
S021	T335	FALSE	FALSE	0	0	1	1	none	0.000143976590364
S024	T335	FALSE	FALSE	0	0	1	1	none	0.0001421248380698
S025	T335	FALSE	FALSE	0	0	1	1	none	0.0001485584636461
S026	T335	FALSE	FALSE	0	0	1	1	none	0.0001402285714268
S038	T335	FALSE	FALSE	0	0	1	1	none	0.0001293961829352
S039	T335	FALSE	FALSE	0	0	1	1	none	0.000144120888075
S040	T335	FALSE	FALSE	0	0	1	1	none	5.84668453535e-05
S042	T335	FALSE	FALSE	0	0	1	1	none	0.0001433497701246
S071	T335	FALSE	FALSE	0	0	1	1	none	3.33952369125e-05
S078	T335	FALSE	FALSE	0	0	1	1	none	0.0001420545679504
S081	T335	FALSE	FALSE	0	0	1	1	none	0.0001429839110686
S085	T335	FALSE	FALSE	0	0	1	1	none	7.47819290314e-05
S087	T335	FALSE	FALSE	0	0	1	1	none	8.70239281266e-05
S093	T335	FALSE	FALSE	0	0	1	1	none	6.03667516941e-05
S097	T335	FALSE	FALSE	0	0	1	1	none	0.0001465291593041
S102	T335	FALSE	FALSE	0	0	1	1	none	6.14400140954e-05
S106	T335	FALSE	FALSE	0	0	1	1	none	0.0001414422826678
S130	T335	FALSE	FALSE	0	0	1	1	none	8.61982203438e-05
T009	T335	FALSE	FALSE	0	0	1	1	none	0.0001509263158835
T010	T335	FALSE	FALSE	0	0	1	1	none	0.0001503245118352
T013	T335	FALSE	FALSE	0	0	1	1	none	0.0001377266508364
T014	T335	FALSE	FALSE	0	0	1	1	none	0.000143245166721
T020	T335	FALSE	FALSE	0	0	1	1	none	0.0001327660486405
T021	T335	FALSE	FALSE	0	0	1	1	none	0.0001521178196143
T028	T335	FALSE	FALSE	0	0	1	1	none	0.0001334025012068
T035a	T335	FALSE	FALSE	0	0	1	1	none	8.79650454271e-05
T035b	T335	FALSE	FALSE	0	0	1	1	none	0.0001503245118352
T040	T335	FALSE	FALSE	0	0	1	1	none	0.0001434890284488
T056	T335	FALSE	FALSE	0	0	1	1	none	0.000154917795888
T059	T335	FALSE	FALSE	0	0	1	1	none	6.34961584901e-05
T065	T335	FALSE	FALSE	0	0	1	1	none	0.0001299939521949
T069	T335	FALSE	FALSE	0	0	1	1	none	6.18279936834e-05
T073	T335	FALSE	FALSE	0	0	1	1	none	0.000152715588874
T075	T335	FALSE	FALSE	0	0	1	1	none	0.0001277623465301
T077	T335	FALSE	FALSE	0	0	1	1	none	0.000152715588874
T087	T335	FALSE	FALSE	0	0	1	1	none	0.0001516789914242
T095	T335	FALSE	FALSE	0	0	1	1	none	8.68426666708e-05
T099a	T335	FALSE	FALSE	0	0	1	1	none	8.69931152641e-05
T102	T335	FALSE	FALSE	0	0	1	1	none	9.2228726223e-05
T104	T335	FALSE	FALSE	0	0	1	1	none	0.0001285983604123
T105	T335	FALSE	FALSE	0	0	1	1	none	0.0001311894907143
T107	T335	FALSE	FALSE	0	0	1	1	none	8.98376491842e-05
T126	T335	TRUE	TRUE	1	0	1	1	anc	5.977692597e-07
T156	T335	FALSE	FALSE	0	0	1	1	none	0.0001336710647273
T159a	T335	FALSE	FALSE	0	0	1	1	none	0.0001485312040561
T182	T335	FALSE	FALSE	0	0	1	1	none	0.0001342447600727
T188	T335	FALSE	FALSE	0	0	1	1	none	0.0001416307848368
T192	T335	FALSE	FALSE	0	0	1	1	none	1.53509961196e-05
T223	T335	FALSE	FALSE	0	0	1	1	none	0.000133646990813
T225	T335	FALSE	FALSE	0	0	1	1	none	0.0001373103623005
T230	T335	FALSE	FALSE	0	0	1	1	none	0.0001515200503546
T232	T335	FALSE	FALSE	0	0	1	1	none	1.31095799877e-05
T241	T335	FALSE	FALSE	0	0	1	1	none	0.0001505507575979
T270	T335	FALSE	FALSE	0	0	1	1	none	1.43051185071e-05
T271b	T335	FALSE	FALSE	0	0	1	1	none	0.0001349192852617
T301	T335	FALSE	FALSE	0	0	1	1	none	1.6409213638e-05
T303	T335	FALSE	FALSE	0	0	1	1	none	1.83548684487e-05
T322	T335	FALSE	FALSE	0	0	1	1	none	0.0001463375454173
T327b	T335	FALSE	FALSE	0	0	1	1	none	6.10438250659e-05
T330	T335	FALSE	FALSE	0	0	1	1	none	5.80549787674e-05
S002	T341	TRUE	TRUE	0	0	1	1	none	1.42394969161e-05
S007	T341	TRUE	TRUE	0	0	1	1	none	7.49338157964e-05
S021	T341	TRUE	TRUE	0	0	1	1	none	1.59746314193e-05
S024	T341	TRUE	TRUE	0	0	1	1	none	1.41228791251e-05
S025	T341	TRUE	TRUE	0	0	1	1	none	1.9360966182e-05
S026	T341	TRUE	TRUE	0	0	1	1	none	3.4409658767e-06
S038	T341	TRUE	TRUE	0	0	1	1	none	7.44846596905e-05
S039	T341	TRUE	TRUE	0	0	1	1	none	1.61189291303e-05
S040	T341	TRUE	TRUE	0	0	1	1	none	0.0001154861365888
S042	T341	TRUE	TRUE	0	0	1	1	none	1.53478111799e-05
S071	T341	TRUE	TRUE	0	0	1	1	none	0.0001110471176292
S078	T341	TRUE	TRUE	0	0	1	1	none	1.40526090057e-05
S081	T341	TRUE	TRUE	0	0	1	1	none	1.49819521239e-05
S085	T341	TRUE	TRUE	0	0	1	1	none	0.0001116732964467
S087	T341	TRUE	TRUE	0	0	1	1	none	0.0001239152955419
S093	T341	TRUE	TRUE	0	0	1	1	none	9.72581191094e-05
S097	T341	TRUE	TRUE	0	0	1	1	none	1.733166184e-05
S102	T341	TRUE	TRUE	0	0	1	1	none	0.0001184593053307
S106	T341	TRUE	TRUE	0	0	1	1	none	1.34403237231e-05
S130	T341	TRUE	TRUE	0	0	1	1	none	0.0001230895877591
T009	T341	FALSE	FALSE	0	0	1	1	none	1.55205142094e-05
T010	T341	FALSE	FALSE	0	0	1	1	none	1.49187101611e-05
T013	T341	FALSE	FALSE	0	0	1	1	none	8.28151275917e-05
T014	T341	TRUE	TRUE	0	0	1	1	none	1.52432077763e-05
T020	T341	TRUE	TRUE	0	0	1	1	none	7.78545253958e-05
T021	T341	FALSE	FALSE	0	0	1	1	none	1.67120179402e-05
T028	T341	TRUE	TRUE	0	0	1	1	none	7.84909779621e-05
T035a	T341	TRUE	TRUE	0	0	1	1	none	0.0001248564128424
T035b	T341	FALSE	FALSE	0	0	1	1	none	1.49187101611e-05
T040	T341	TRUE	TRUE	0	0	1	1	none	1.54870695041e-05
T056	T341	FALSE	FALSE	0	0	1	1	none	1.95119942139e-05
T059	T341	TRUE	TRUE	0	0	1	1	none	0.0001205154497254
T065	T341	TRUE	TRUE	0	0	1	1	none	7.50824289502e-05
T069	T341	TRUE	TRUE	0	0	1	1	none	0.0001382843358807
T073	T341	FALSE	FALSE	0	0	1	1	none	1.73097871999e-05
T075	T341	TRUE	TRUE	0	0	1	1	none	7.28508232854e-05
T077	T341	FALSE	FALSE	0	0	1	1	none	1.73097871999e-05
T087	T341	FALSE	FALSE	0	0	1	1	none	1.62731897501e-05
T095	T341	TRUE	TRUE	0	0	1	1	none	0.0001237340340861
T099a	T341	TRUE	TRUE	0	0	1	1	none	0.0001238844826794
T102	T341	FALSE	FALSE	0	0	1	1	none	0.0001291200936383
T104	T341	FALSE	FALSE	0	0	1	1	none	7.36868371676e-05
T105	T341	FALSE	FALSE	0	0	1	1	none	7.62779674696e-05
T107	T341	FALSE	FALSE	0	0	1	1	none	0.0001267290165995
T126	T341	TRUE	TRUE	0	0	1	1	none	0.0001325029260018
T156	T341	FALSE	FALSE	0	0	1	1	none	7.87595414826e-05
[truncated: 1,161 more rows]
