# Supplementary material for: Improved characterisation of MRSA transmission using within-host bacterial sequence diversity
Source: eLife. 2019 Oct 8;8:e46402. doi: 10.7554/eLife.46402 (PMC6954020; doi:10.7554/eLife.46402)
Supplement: Figure 9—source data 1. [file elife-46402-fig9-data1.zip › Figure 9-source data 1/classifications/Classification_Posterior_ds_10percol_94.csv]

host.1	host.2	adjacent	contiguous	paths12	paths21	nodes1	nodes2	path.classification	min.distance.between.subgraphs
S002	S007	TRUE	TRUE	0	0	1	1	none	5.82349742709e-05
S002	S021	TRUE	TRUE	0	0	1	1	none	1.10285850207e-05
S007	S021	TRUE	TRUE	0	0	1	1	none	5.91802451756e-05
S002	S024	TRUE	TRUE	0	0	1	1	none	1.14268153889e-05
S007	S024	TRUE	TRUE	0	0	1	1	none	5.95784755438e-05
S021	S024	TRUE	TRUE	0	0	1	1	none	3.9520889216e-06
S002	S025	TRUE	TRUE	0	0	1	1	none	2.5999800257e-05
S007	S025	TRUE	TRUE	0	0	1	1	none	7.20166357579e-05
S021	S025	TRUE	TRUE	0	0	1	1	none	2.69450711617e-05
S024	S025	TRUE	TRUE	0	0	1	1	none	2.73433015299e-05
S002	S026	TRUE	TRUE	0	0	1	1	none	1.17894525369e-05
S007	S026	TRUE	TRUE	0	0	1	1	none	5.78062880378e-05
S021	S026	TRUE	TRUE	0	0	1	1	none	1.27347234416e-05
S024	S026	TRUE	TRUE	0	0	1	1	none	1.31329538098e-05
S025	S026	TRUE	TRUE	0	0	1	1	none	2.06648997499e-05
S002	S038	TRUE	TRUE	0	0	1	1	none	7.43408047124e-05
S007	S038	TRUE	TRUE	0	0	1	1	none	5.19425545835e-05
S021	S038	TRUE	TRUE	0	0	1	1	none	7.52860756171e-05
S024	S038	TRUE	TRUE	0	0	1	1	none	7.56843059853e-05
S025	S038	TRUE	TRUE	0	0	1	1	none	8.81224661994e-05
S026	S038	TRUE	TRUE	0	0	1	1	none	7.39121184793e-05
S002	S039	TRUE	TRUE	0	0	1	1	none	1.22263416358e-05
S007	S039	TRUE	TRUE	0	0	1	1	none	6.03780017907e-05
S021	S039	TRUE	TRUE	0	0	1	1	none	2.3823761329e-06
S024	S039	TRUE	TRUE	0	0	1	1	none	5.1498455367e-06
S025	S039	TRUE	TRUE	0	0	1	1	none	2.81428277768e-05
S026	S039	TRUE	TRUE	0	0	1	1	none	1.39324800567e-05
S038	S039	TRUE	TRUE	0	0	1	1	none	7.64838322322e-05
S002	S040	TRUE	TRUE	0	0	1	1	none	9.62756136428e-05
S007	S040	TRUE	TRUE	0	0	1	1	none	9.48986589237e-05
S021	S040	TRUE	TRUE	0	0	1	1	none	9.72208845475e-05
S024	S040	TRUE	TRUE	0	0	1	1	none	9.76191149157e-05
S025	S040	TRUE	TRUE	0	0	1	1	none	0.0001100572751298
S026	S040	TRUE	TRUE	0	0	1	1	none	9.58469274097e-05
S038	S040	TRUE	TRUE	0	0	1	1	none	0.0001110044893652
S039	S040	TRUE	TRUE	0	0	1	1	none	9.84186411626e-05
S002	S042	TRUE	TRUE	0	0	1	1	none	1.11461628487e-05
S007	S042	TRUE	TRUE	0	0	1	1	none	5.92978230036e-05
S021	S042	TRUE	TRUE	0	0	1	1	none	2.4868168636e-06
S024	S042	TRUE	TRUE	0	0	1	1	none	4.0696667496e-06
S025	S042	TRUE	TRUE	0	0	1	1	none	2.70626489897e-05
S026	S042	TRUE	TRUE	0	0	1	1	none	1.28523012696e-05
S038	S042	TRUE	TRUE	0	0	1	1	none	7.54036534451e-05
S039	S042	TRUE	TRUE	0	0	1	1	none	3.6845734787e-06
S040	S042	TRUE	TRUE	0	0	1	1	none	9.73384623755e-05
S002	S071	TRUE	TRUE	0	0	1	1	none	9.26978892429e-05
S007	S071	TRUE	TRUE	0	0	1	1	none	9.13209345238e-05
S021	S071	TRUE	TRUE	0	0	1	1	none	9.36431601476e-05
S024	S071	TRUE	TRUE	0	0	1	1	none	9.40413905158e-05
S025	S071	TRUE	TRUE	0	0	1	1	none	0.0001064795507299
S026	S071	TRUE	TRUE	0	0	1	1	none	9.22692030098e-05
S038	S071	TRUE	TRUE	0	0	1	1	none	0.0001074267649653
S039	S071	TRUE	TRUE	0	0	1	1	none	9.48409167627e-05
S040	S071	TRUE	TRUE	0	0	1	1	none	1.79084954977e-05
S042	S071	TRUE	TRUE	0	0	1	1	none	9.37607379756e-05
S002	S078	TRUE	TRUE	0	0	1	1	none	1.0049927088e-05
S007	S078	TRUE	TRUE	0	0	1	1	none	5.82015872429e-05
S021	S078	TRUE	TRUE	0	0	1	1	none	5.7042455127e-06
S024	S078	TRUE	TRUE	0	0	1	1	none	6.1024758809e-06
S025	S078	TRUE	TRUE	0	0	1	1	none	2.5966413229e-05
S026	S078	TRUE	TRUE	0	0	1	1	none	1.17560655089e-05
S038	S078	TRUE	TRUE	0	0	1	1	none	7.43074176844e-05
S039	S078	TRUE	TRUE	0	0	1	1	none	6.9020021278e-06
S040	S078	TRUE	TRUE	0	0	1	1	none	9.62422266148e-05
S042	S078	TRUE	TRUE	0	0	1	1	none	5.8218233407e-06
S071	S078	TRUE	TRUE	0	0	1	1	none	9.26645022149e-05
S002	S081	TRUE	TRUE	0	0	1	1	none	1.10808426402e-05
S007	S081	TRUE	TRUE	0	0	1	1	none	5.92325027951e-05
S021	S081	TRUE	TRUE	0	0	1	1	none	3.6061161729e-06
S024	S081	TRUE	TRUE	0	0	1	1	none	2.8197270233e-06
S025	S081	TRUE	TRUE	0	0	1	1	none	2.69973287812e-05
S026	S081	TRUE	TRUE	0	0	1	1	none	1.27869810611e-05
S038	S081	TRUE	TRUE	0	0	1	1	none	7.53383332366e-05
S039	S081	TRUE	TRUE	0	0	1	1	none	4.803872788e-06
S040	S081	TRUE	TRUE	0	0	1	1	none	9.7273142167e-05
S042	S081	TRUE	TRUE	0	0	1	1	none	3.7236940009e-06
S071	S081	TRUE	TRUE	0	0	1	1	none	9.36954177671e-05
S078	S081	TRUE	TRUE	0	0	1	1	none	5.7565031322e-06
S002	S085	TRUE	TRUE	0	0	1	1	none	9.5551954263e-05
S007	S085	TRUE	TRUE	0	0	1	1	none	9.41749995439e-05
S021	S085	TRUE	TRUE	0	0	1	1	none	9.64972251677e-05
S024	S085	TRUE	TRUE	0	0	1	1	none	9.68954555359e-05
S025	S085	TRUE	TRUE	0	0	1	1	none	0.00010933361575
S026	S085	TRUE	TRUE	0	0	1	1	none	9.51232680299e-05
S038	S085	TRUE	TRUE	0	0	1	1	none	0.0001102808299854
S039	S085	TRUE	TRUE	0	0	1	1	none	9.76949817828e-05
S040	S085	TRUE	TRUE	0	0	1	1	none	4.25858463358e-05
S042	S085	TRUE	TRUE	0	0	1	1	none	9.66148029957e-05
S071	S085	TRUE	TRUE	0	0	1	1	none	3.90081219359e-05
S078	S085	TRUE	TRUE	0	0	1	1	none	9.5518567235e-05
S081	S085	TRUE	TRUE	0	0	1	1	none	9.65494827872e-05
S002	S087	TRUE	TRUE	0	0	1	1	none	0.0001105617167377
S007	S087	TRUE	TRUE	0	0	1	1	none	0.0001091847620186
S021	S087	TRUE	TRUE	0	0	1	1	none	0.0001115069876424
S024	S087	TRUE	TRUE	0	0	1	1	none	0.0001119052180106
S025	S087	TRUE	TRUE	0	0	1	1	none	0.0001243433782247
S026	S087	TRUE	TRUE	0	0	1	1	none	0.0001101330305046
S038	S087	TRUE	TRUE	0	0	1	1	none	0.0001252905924601
S039	S087	TRUE	TRUE	0	0	1	1	none	0.0001127047442575
S040	S087	TRUE	TRUE	0	0	1	1	none	5.75956088105e-05
S042	S087	TRUE	TRUE	0	0	1	1	none	0.0001116245654704
S071	S087	TRUE	TRUE	0	0	1	1	none	5.40178844106e-05
S078	S087	TRUE	TRUE	0	0	1	1	none	0.0001105283297097
S081	S087	TRUE	TRUE	0	0	1	1	none	0.0001115592452619
S085	S087	TRUE	TRUE	0	0	1	1	none	2.73307013107e-05
S002	S093	TRUE	TRUE	0	0	1	1	none	7.77854746329e-05
S007	S093	TRUE	TRUE	0	0	1	1	none	7.64085199138e-05
S021	S093	TRUE	TRUE	0	0	1	1	none	7.87307455376e-05
S024	S093	TRUE	TRUE	0	0	1	1	none	7.91289759058e-05
S025	S093	TRUE	TRUE	0	0	1	1	none	9.15671361199e-05
S026	S093	TRUE	TRUE	0	0	1	1	none	7.73567883998e-05
S038	S093	TRUE	TRUE	0	0	1	1	none	9.25143503553e-05
S039	S093	TRUE	TRUE	0	0	1	1	none	7.99285021527e-05
S040	S093	TRUE	TRUE	0	0	1	1	none	1.96747585277e-05
S042	S093	TRUE	TRUE	0	0	1	1	none	7.88483233656e-05
S071	S093	TRUE	TRUE	0	0	1	1	none	1.60970341278e-05
S078	S093	TRUE	TRUE	0	0	1	1	none	7.77520876049e-05
S081	S093	TRUE	TRUE	0	0	1	1	none	7.87830031571e-05
S085	S093	TRUE	TRUE	0	0	1	1	none	2.40957073259e-05
S087	S093	TRUE	TRUE	0	0	1	1	none	3.91054698006e-05
S002	S097	TRUE	TRUE	0	0	1	1	none	2.29361934609e-05
S007	S097	TRUE	TRUE	0	0	1	1	none	6.89530289618e-05
S021	S097	TRUE	TRUE	0	0	1	1	none	2.38814643656e-05
S024	S097	TRUE	TRUE	0	0	1	1	none	2.42796947338e-05
S025	S097	TRUE	TRUE	0	0	1	1	none	4.2482263139e-06
S026	S097	TRUE	TRUE	0	0	1	1	none	1.76012929538e-05
S038	S097	TRUE	TRUE	0	0	1	1	none	8.50588594033e-05
S039	S097	TRUE	TRUE	0	0	1	1	none	2.50792209807e-05
S040	S097	TRUE	TRUE	0	0	1	1	none	0.0001069936683337
S042	S097	TRUE	TRUE	0	0	1	1	none	2.39990421936e-05
S071	S097	TRUE	TRUE	0	0	1	1	none	0.0001034159439338
S078	S097	TRUE	TRUE	0	0	1	1	none	2.29028064329e-05
S081	S097	TRUE	TRUE	0	0	1	1	none	2.39337219851e-05
S085	S097	TRUE	TRUE	0	0	1	1	none	0.0001062700089539
S087	S097	TRUE	TRUE	0	0	1	1	none	0.0001212797714286
S093	S097	TRUE	TRUE	0	0	1	1	none	8.85035293238e-05
S002	S102	TRUE	TRUE	0	0	1	1	none	9.6032362263e-05
S007	S102	TRUE	TRUE	0	0	1	1	none	9.46554075439e-05
S021	S102	TRUE	TRUE	0	0	1	1	none	9.69776331677e-05
S024	S102	TRUE	TRUE	0	0	1	1	none	9.73758635359e-05
S025	S102	TRUE	TRUE	0	0	1	1	none	0.00010981402375
S026	S102	TRUE	TRUE	0	0	1	1	none	9.56036760299e-05
S038	S102	TRUE	TRUE	0	0	1	1	none	0.0001107612379854
S039	S102	TRUE	TRUE	0	0	1	1	none	9.81753897828e-05
S040	S102	TRUE	TRUE	0	0	1	1	none	5.1406346958e-06
S042	S102	TRUE	TRUE	0	0	1	1	none	9.70952109957e-05
S071	S102	TRUE	TRUE	0	0	1	1	none	1.76652441179e-05
S078	S102	TRUE	TRUE	0	0	1	1	none	9.5998975235e-05
S081	S102	TRUE	TRUE	0	0	1	1	none	9.70298907872e-05
S085	S102	TRUE	TRUE	0	0	1	1	none	4.2342594956e-05
S087	S102	TRUE	TRUE	0	0	1	1	none	5.73523574307e-05
S093	S102	TRUE	TRUE	0	0	1	1	none	1.94315071479e-05
S097	S102	TRUE	TRUE	0	0	1	1	none	0.0001067504169539
S002	S106	TRUE	TRUE	0	0	1	1	none	7.637953372e-06
S007	S106	TRUE	TRUE	0	0	1	1	none	5.78711921429e-05
S021	S106	TRUE	TRUE	0	0	1	1	none	1.06648028927e-05
S024	S106	TRUE	TRUE	0	0	1	1	none	1.10630332609e-05
S025	S106	TRUE	TRUE	0	0	1	1	none	2.5636018129e-05
S026	S106	TRUE	TRUE	0	0	1	1	none	1.14256704089e-05
S038	S106	TRUE	TRUE	0	0	1	1	none	7.39770225844e-05
S039	S106	TRUE	TRUE	0	0	1	1	none	1.18625595078e-05
S040	S106	TRUE	TRUE	0	0	1	1	none	9.59118315148e-05
S042	S106	TRUE	TRUE	0	0	1	1	none	1.07823807207e-05
S071	S106	TRUE	TRUE	0	0	1	1	none	9.23341071149e-05
S078	S106	TRUE	TRUE	0	0	1	1	none	9.68614496e-06
S081	S106	TRUE	TRUE	0	0	1	1	none	1.07170605122e-05
S085	S106	TRUE	TRUE	0	0	1	1	none	9.5188172135e-05
S087	S106	TRUE	TRUE	0	0	1	1	none	0.0001101979346097
S093	S106	TRUE	TRUE	0	0	1	1	none	7.74216925049e-05
S097	S106	TRUE	TRUE	0	0	1	1	none	2.25724113329e-05
S102	S106	TRUE	TRUE	0	0	1	1	none	9.5668580135e-05
S002	S130	TRUE	TRUE	0	0	1	1	none	0.0001088497606406
S007	S130	TRUE	TRUE	0	0	1	1	none	0.0001074728059215
S021	S130	TRUE	TRUE	0	0	1	1	none	0.0001097950315453
S024	S130	TRUE	TRUE	0	0	1	1	none	0.0001101932619135
S025	S130	TRUE	TRUE	0	0	1	1	none	0.0001226314221276
S026	S130	TRUE	TRUE	0	0	1	1	none	0.0001084210744075
S038	S130	TRUE	TRUE	0	0	1	1	none	0.000123578636363
S039	S130	TRUE	TRUE	0	0	1	1	none	0.0001109927881604
S040	S130	TRUE	TRUE	0	0	1	1	none	5.58836527134e-05
S042	S130	TRUE	TRUE	0	0	1	1	none	0.0001099126093733
S071	S130	TRUE	TRUE	0	0	1	1	none	5.23059283135e-05
S078	S130	TRUE	TRUE	0	0	1	1	none	0.0001088163736126
S081	S130	TRUE	TRUE	0	0	1	1	none	0.0001098472891648
S085	S130	TRUE	TRUE	0	0	1	1	none	2.56187452136e-05
S087	S130	TRUE	TRUE	0	0	1	1	none	2.8965756149e-06
S093	S130	TRUE	TRUE	0	0	1	1	none	3.73935137035e-05
S097	S130	TRUE	TRUE	0	0	1	1	none	0.0001195678153315
S102	S130	TRUE	TRUE	0	0	1	1	none	5.56404013336e-05
S106	S130	TRUE	TRUE	0	0	1	1	none	0.0001084859785126
S002	T009	FALSE	FALSE	0	0	1	1	none	1.97026086168e-05
S007	T009	FALSE	FALSE	0	0	1	1	none	6.57194441177e-05
S021	T009	FALSE	FALSE	0	0	1	1	none	2.06478795215e-05
S024	T009	FALSE	FALSE	0	0	1	1	none	2.10461098897e-05
S025	T009	FALSE	FALSE	0	0	1	1	none	2.85780558298e-05
S026	T009	FALSE	FALSE	0	0	1	1	none	1.18386565177e-05
S038	T009	FALSE	FALSE	0	0	1	1	none	8.18252745592e-05
S039	T009	FALSE	FALSE	0	0	1	1	none	2.18456361366e-05
S040	T009	FALSE	FALSE	0	0	1	1	none	0.0001037600834896
S042	T009	FALSE	FALSE	0	0	1	1	none	2.07654573495e-05
S071	T009	FALSE	FALSE	0	0	1	1	none	0.0001001823590897
S078	T009	FALSE	FALSE	0	0	1	1	none	1.96692215888e-05
S081	T009	FALSE	FALSE	0	0	1	1	none	2.0700137141e-05
S085	T009	FALSE	FALSE	0	0	1	1	none	0.0001030364241098
S087	T009	FALSE	FALSE	0	0	1	1	none	0.0001180461865845
S093	T009	FALSE	FALSE	0	0	1	1	none	8.52699444797e-05
S097	T009	FALSE	FALSE	0	0	1	1	none	2.55144490337e-05
S102	T009	FALSE	FALSE	0	0	1	1	none	0.0001035168321098
S106	T009	FALSE	FALSE	0	0	1	1	none	1.93388264888e-05
S130	T009	FALSE	FALSE	0	0	1	1	none	0.0001163342304874
S002	T010	FALSE	FALSE	0	0	1	1	none	1.95204796718e-05
S007	T010	FALSE	FALSE	0	0	1	1	none	6.55373151727e-05
S021	T010	FALSE	FALSE	0	0	1	1	none	2.04657505765e-05
S024	T010	FALSE	FALSE	0	0	1	1	none	2.08639809447e-05
S025	T010	FALSE	FALSE	0	0	1	1	none	2.83959268848e-05
S026	T010	FALSE	FALSE	0	0	1	1	none	1.16565275727e-05
S038	T010	FALSE	FALSE	0	0	1	1	none	8.16431456142e-05
S039	T010	FALSE	FALSE	0	0	1	1	none	2.16635071916e-05
S040	T010	FALSE	FALSE	0	0	1	1	none	0.0001035779545446
S042	T010	FALSE	FALSE	0	0	1	1	none	2.05833284045e-05
S071	T010	FALSE	FALSE	0	0	1	1	none	0.0001000002301447
S078	T010	FALSE	FALSE	0	0	1	1	none	1.94870926438e-05
S081	T010	FALSE	FALSE	0	0	1	1	none	2.0518008196e-05
S085	T010	FALSE	FALSE	0	0	1	1	none	0.0001028542951648
S087	T010	FALSE	FALSE	0	0	1	1	none	0.0001178640576395
S093	T010	FALSE	FALSE	0	0	1	1	none	8.50878155347e-05
S097	T010	FALSE	FALSE	0	0	1	1	none	2.53323200887e-05
S102	T010	FALSE	FALSE	0	0	1	1	none	0.0001033347031648
S106	T010	FALSE	FALSE	0	0	1	1	none	1.91566975438e-05
S130	T010	FALSE	FALSE	0	0	1	1	none	0.0001161521015424
T009	T010	FALSE	FALSE	0	0	1	1	none	4.5706068426e-06
S002	T013	FALSE	FALSE	0	0	1	1	none	7.92095446867e-05
S007	T013	FALSE	FALSE	0	0	1	1	none	5.68112945578e-05
S021	T013	FALSE	FALSE	0	0	1	1	none	8.01548155914e-05
S024	T013	FALSE	FALSE	0	0	1	1	none	8.05530459596e-05
S025	T013	FALSE	FALSE	0	0	1	1	none	9.29912061737e-05
S026	T013	FALSE	FALSE	0	0	1	1	none	7.87808584536e-05
S038	T013	FALSE	FALSE	0	0	1	1	none	7.6227459215e-06
S039	T013	FALSE	FALSE	0	0	1	1	none	8.13525722065e-05
S040	T013	FALSE	FALSE	0	0	1	1	none	0.0001158732293395
S042	T013	FALSE	FALSE	0	0	1	1	none	8.02723934194e-05
S071	T013	FALSE	FALSE	0	0	1	1	none	0.0001122955049396
S078	T013	FALSE	FALSE	0	0	1	1	none	7.91761576587e-05
S081	T013	FALSE	FALSE	0	0	1	1	none	8.02070732109e-05
S085	T013	FALSE	FALSE	0	0	1	1	none	0.0001151495699597
S087	T013	FALSE	FALSE	0	0	1	1	none	0.0001301593324344
S093	T013	FALSE	FALSE	0	0	1	1	none	9.73830903296e-05
S097	T013	FALSE	FALSE	0	0	1	1	none	8.99275993776e-05
S102	T013	FALSE	FALSE	0	0	1	1	none	0.0001156299779597
S106	T013	FALSE	FALSE	0	0	1	1	none	7.88457625587e-05
S130	T013	FALSE	FALSE	0	0	1	1	none	0.0001284473763373
T009	T013	FALSE	FALSE	0	0	1	1	none	8.66940145335e-05
T010	T013	FALSE	FALSE	0	0	1	1	none	8.65118855885e-05
S002	T014	TRUE	TRUE	0	0	1	1	none	1.11461628487e-05
S007	T014	TRUE	TRUE	0	0	1	1	none	5.92978230036e-05
S021	T014	TRUE	TRUE	0	0	1	1	none	2.4868168636e-06
S024	T014	TRUE	TRUE	0	0	1	1	none	4.0696667496e-06
S025	T014	TRUE	TRUE	0	0	1	1	none	2.70626489897e-05
S026	T014	TRUE	TRUE	0	0	1	1	none	1.28523012696e-05
S038	T014	TRUE	TRUE	0	0	1	1	none	7.54036534451e-05
S039	T014	TRUE	TRUE	0	0	1	1	none	3.6845734787e-06
S040	T014	TRUE	TRUE	0	0	1	1	none	9.73384623755e-05
S042	T014	TRUE	TRUE	0	0	1	1	none	1.1846195178e-06
S071	T014	TRUE	TRUE	0	0	1	1	none	9.37607379756e-05
S078	T014	TRUE	TRUE	0	0	1	1	none	5.8218233407e-06
S081	T014	TRUE	TRUE	0	0	1	1	none	3.7236940009e-06
S085	T014	TRUE	TRUE	0	0	1	1	none	9.66148029957e-05
S087	T014	TRUE	TRUE	0	0	1	1	none	0.0001116245654704
S093	T014	TRUE	TRUE	0	0	1	1	none	7.88483233656e-05
S097	T014	TRUE	TRUE	0	0	1	1	none	2.39990421936e-05
S102	T014	TRUE	TRUE	0	0	1	1	none	9.70952109957e-05
S106	T014	TRUE	TRUE	0	0	1	1	none	1.07823807207e-05
S130	T014	TRUE	TRUE	0	0	1	1	none	0.0001099126093733
T009	T014	FALSE	FALSE	0	0	1	1	none	2.07654573495e-05
T010	T014	FALSE	FALSE	0	0	1	1	none	2.05833284045e-05
T013	T014	FALSE	FALSE	0	0	1	1	none	8.02723934194e-05
S002	T020	TRUE	TRUE	0	0	1	1	none	7.62339641177e-05
S007	T020	TRUE	TRUE	0	0	1	1	none	5.38357139888e-05
S021	T020	TRUE	TRUE	0	0	1	1	none	7.71792350224e-05
S024	T020	TRUE	TRUE	0	0	1	1	none	7.75774653906e-05
S025	T020	TRUE	TRUE	0	0	1	1	none	9.00156256047e-05
S026	T020	TRUE	TRUE	0	0	1	1	none	7.58052778846e-05
S038	T020	TRUE	TRUE	0	0	1	1	none	3.4625458347e-06
S039	T020	TRUE	TRUE	0	0	1	1	none	7.83769916375e-05
S040	T020	TRUE	TRUE	0	0	1	1	none	0.0001128976487705
S042	T020	TRUE	TRUE	0	0	1	1	none	7.72968128504e-05
S071	T020	TRUE	TRUE	0	0	1	1	none	0.0001093199243706
S078	T020	TRUE	TRUE	0	0	1	1	none	7.62005770897e-05
S081	T020	TRUE	TRUE	0	0	1	1	none	7.72314926419e-05
S085	T020	TRUE	TRUE	0	0	1	1	none	0.0001121739893907
S087	T020	TRUE	TRUE	0	0	1	1	none	0.0001271837518654
S093	T020	TRUE	TRUE	0	0	1	1	none	9.44075097606e-05
S097	T020	TRUE	TRUE	0	0	1	1	none	8.69520188086e-05
S102	T020	TRUE	TRUE	0	0	1	1	none	0.0001126543973907
S106	T020	TRUE	TRUE	0	0	1	1	none	7.58701819897e-05
S130	T020	TRUE	TRUE	0	0	1	1	none	0.0001254717957683
T009	T020	FALSE	FALSE	0	0	1	1	none	8.37184339645e-05
T010	T020	FALSE	FALSE	0	0	1	1	none	8.35363050195e-05
T013	T020	FALSE	FALSE	0	0	1	1	none	9.5159053268e-06
T014	T020	TRUE	TRUE	0	0	1	1	none	7.72968128504e-05
S002	T021	FALSE	FALSE	0	0	1	1	none	2.08800992764e-05
S007	T021	FALSE	FALSE	0	0	1	1	none	6.68969347773e-05
S021	T021	FALSE	FALSE	0	0	1	1	none	2.18253701811e-05
S024	T021	FALSE	FALSE	0	0	1	1	none	2.22236005493e-05
S025	T021	FALSE	FALSE	0	0	1	1	none	2.97555464894e-05
S026	T021	FALSE	FALSE	0	0	1	1	none	1.30161471773e-05
S038	T021	FALSE	FALSE	0	0	1	1	none	8.30027652188e-05
S039	T021	FALSE	FALSE	0	0	1	1	none	2.30231267962e-05
S040	T021	FALSE	FALSE	0	0	1	1	none	0.0001049375741492
S042	T021	FALSE	FALSE	0	0	1	1	none	2.19429480091e-05
S071	T021	FALSE	FALSE	0	0	1	1	none	0.0001013598497493
S078	T021	FALSE	FALSE	0	0	1	1	none	2.08467122484e-05
S081	T021	FALSE	FALSE	0	0	1	1	none	2.18776278006e-05
S085	T021	FALSE	FALSE	0	0	1	1	none	0.0001042139147694
S087	T021	FALSE	FALSE	0	0	1	1	none	0.0001192236772441
S093	T021	FALSE	FALSE	0	0	1	1	none	8.64474351393e-05
S097	T021	FALSE	FALSE	0	0	1	1	none	2.66919396933e-05
S102	T021	FALSE	FALSE	0	0	1	1	none	0.0001046943227694
S106	T021	FALSE	FALSE	0	0	1	1	none	2.05163171484e-05
S130	T021	FALSE	FALSE	0	0	1	1	none	0.000117511721147
T009	T021	FALSE	FALSE	0	0	1	1	none	5.9302264472e-06
T010	T021	TRUE	TRUE	0	0	1	1	none	3.3788584666e-06
T013	T021	FALSE	FALSE	0	0	1	1	none	8.78715051931e-05
T014	T021	FALSE	FALSE	0	0	1	1	none	2.19429480091e-05
T020	T021	FALSE	FALSE	0	0	1	1	none	8.48959246241e-05
S002	T028	TRUE	TRUE	0	0	1	1	none	6.12600079728e-05
S007	T028	TRUE	TRUE	0	0	1	1	none	3.22088766019e-05
S021	T028	TRUE	TRUE	0	0	1	1	none	6.22052788775e-05
S024	T028	TRUE	TRUE	0	0	1	1	none	6.26035092457e-05
S025	T028	TRUE	TRUE	0	0	1	1	none	7.50416694598e-05
S026	T028	TRUE	TRUE	0	0	1	1	none	6.08313217397e-05
S038	T028	TRUE	TRUE	0	0	1	1	none	5.49675882854e-05
S039	T028	TRUE	TRUE	0	0	1	1	none	6.34030354926e-05
S040	T028	TRUE	TRUE	0	0	1	1	none	9.79236926256e-05
S042	T028	TRUE	TRUE	0	0	1	1	none	6.23228567055e-05
S071	T028	TRUE	TRUE	0	0	1	1	none	9.43459682257e-05
S078	T028	TRUE	TRUE	0	0	1	1	none	6.12266209448e-05
S081	T028	TRUE	TRUE	0	0	1	1	none	6.2257536497e-05
S085	T028	TRUE	TRUE	0	0	1	1	none	9.72000332458e-05
S087	T028	TRUE	TRUE	0	0	1	1	none	0.0001122097957205
S093	T028	TRUE	TRUE	0	0	1	1	none	7.94335536157e-05
S097	T028	TRUE	TRUE	0	0	1	1	none	7.19780626637e-05
S102	T028	TRUE	TRUE	0	0	1	1	none	9.76804412458e-05
S106	T028	TRUE	TRUE	0	0	1	1	none	6.08962258448e-05
S130	T028	TRUE	TRUE	0	0	1	1	none	0.0001104978396234
T009	T028	FALSE	FALSE	0	0	1	1	none	6.87444778196e-05
T010	T028	FALSE	FALSE	0	0	1	1	none	6.85623488746e-05
T013	T028	FALSE	FALSE	0	0	1	1	none	5.98363282597e-05
T014	T028	TRUE	TRUE	0	0	1	1	none	6.23228567055e-05
T020	T028	TRUE	TRUE	0	0	1	1	none	5.68607476907e-05
T021	T028	FALSE	FALSE	0	0	1	1	none	6.99219684792e-05
S002	T035a	TRUE	TRUE	0	0	1	1	none	0.0001099508852749
S007	T035a	TRUE	TRUE	0	0	1	1	none	0.0001085739305558
S021	T035a	TRUE	TRUE	0	0	1	1	none	0.0001108961561796
S024	T035a	TRUE	TRUE	0	0	1	1	none	0.0001112943865478
S025	T035a	TRUE	TRUE	0	0	1	1	none	0.0001237325467619
S026	T035a	TRUE	TRUE	0	0	1	1	none	0.0001095221990418
S038	T035a	TRUE	TRUE	0	0	1	1	none	0.0001246797609973
S039	T035a	TRUE	TRUE	0	0	1	1	none	0.0001120939127947
S040	T035a	TRUE	TRUE	0	0	1	1	none	5.69847773477e-05
S042	T035a	TRUE	TRUE	0	0	1	1	none	0.0001110137340076
S071	T035a	TRUE	TRUE	0	0	1	1	none	5.34070529478e-05
S078	T035a	TRUE	TRUE	0	0	1	1	none	0.0001099174982469
S081	T035a	TRUE	TRUE	0	0	1	1	none	0.0001109484137991
S085	T035a	TRUE	TRUE	0	0	1	1	none	2.67198698479e-05
S087	T035a	TRUE	TRUE	0	0	1	1	none	6.3669392848e-06
S093	T035a	TRUE	TRUE	0	0	1	1	none	3.84946383378e-05
S097	T035a	TRUE	TRUE	0	0	1	1	none	0.0001206689399658
S102	T035a	TRUE	TRUE	0	0	1	1	none	5.67415259679e-05
S106	T035a	TRUE	TRUE	0	0	1	1	none	0.0001095871031469
S130	T035a	TRUE	TRUE	0	0	1	1	none	4.6549831877e-06
T009	T035a	FALSE	FALSE	0	0	1	1	none	0.0001174353551217
T010	T035a	FALSE	FALSE	0	0	1	1	none	0.0001172532261767
T013	T035a	FALSE	FALSE	0	0	1	1	none	0.0001295485009716
T014	T035a	TRUE	TRUE	0	0	1	1	none	0.0001110137340076
T020	T035a	TRUE	TRUE	0	0	1	1	none	0.0001265729204026
T021	T035a	FALSE	FALSE	0	0	1	1	none	0.0001186128457813
T028	T035a	TRUE	TRUE	0	0	1	1	none	0.0001115989642577
S002	T035b	FALSE	FALSE	0	0	1	1	none	2.01937378427e-05
S007	T035b	FALSE	FALSE	0	0	1	1	none	6.62105733436e-05
S021	T035b	FALSE	FALSE	0	0	1	1	none	2.11390087474e-05
S024	T035b	FALSE	FALSE	0	0	1	1	none	2.15372391156e-05
S025	T035b	FALSE	FALSE	0	0	1	1	none	2.90691850557e-05
S026	T035b	FALSE	FALSE	0	0	1	1	none	1.23297857436e-05
S038	T035b	FALSE	FALSE	0	0	1	1	none	8.23164037851e-05
S039	T035b	FALSE	FALSE	0	0	1	1	none	2.23367653625e-05
S040	T035b	FALSE	FALSE	0	0	1	1	none	0.0001042512127155
S042	T035b	FALSE	FALSE	0	0	1	1	none	2.12565865754e-05
S071	T035b	FALSE	FALSE	0	0	1	1	none	0.0001006734883156
S078	T035b	FALSE	FALSE	0	0	1	1	none	2.01603508147e-05
S081	T035b	FALSE	FALSE	0	0	1	1	none	2.11912663669e-05
S085	T035b	FALSE	FALSE	0	0	1	1	none	0.0001035275533357
S087	T035b	FALSE	FALSE	0	0	1	1	none	0.0001185373158104
S093	T035b	FALSE	FALSE	0	0	1	1	none	8.57610737056e-05
S097	T035b	FALSE	FALSE	0	0	1	1	none	2.60055782596e-05
S102	T035b	FALSE	FALSE	0	0	1	1	none	0.0001040079613357
S106	T035b	FALSE	FALSE	0	0	1	1	none	1.98299557147e-05
S130	T035b	FALSE	FALSE	0	0	1	1	none	0.0001168253597133
T009	T035b	FALSE	FALSE	0	0	1	1	none	5.2438650135e-06
T010	T035b	TRUE	TRUE	0	0	1	1	none	2.6924970329e-06
T013	T035b	FALSE	FALSE	0	0	1	1	none	8.71851437594e-05
T014	T035b	FALSE	FALSE	0	0	1	1	none	2.12565865754e-05
T020	T035b	FALSE	FALSE	0	0	1	1	none	8.42095631904e-05
T021	T035b	TRUE	TRUE	0	0	1	1	none	2.8674971197e-06
T028	T035b	FALSE	FALSE	0	0	1	1	none	6.92356070455e-05
T035a	T035b	FALSE	FALSE	0	0	1	1	none	0.0001179264843476
S002	T040	TRUE	TRUE	0	0	1	1	none	1.39334774128e-05
S007	T040	TRUE	TRUE	0	0	1	1	none	6.20851375677e-05
S021	T040	TRUE	TRUE	0	0	1	1	none	6.4587509455e-06
S024	T040	TRUE	TRUE	0	0	1	1	none	5.6723617959e-06
S025	T040	TRUE	TRUE	0	0	1	1	none	2.98499635538e-05
S026	T040	TRUE	TRUE	0	0	1	1	none	1.56396158337e-05
S038	T040	TRUE	TRUE	0	0	1	1	none	7.81909680092e-05
S039	T040	TRUE	TRUE	0	0	1	1	none	7.6565075606e-06
S040	T040	TRUE	TRUE	0	0	1	1	none	0.0001001257769396
S042	T040	TRUE	TRUE	0	0	1	1	none	6.5763287735e-06
S071	T040	TRUE	TRUE	0	0	1	1	none	9.65480525397e-05
S078	T040	TRUE	TRUE	0	0	1	1	none	8.6091379048e-06
S081	T040	TRUE	TRUE	0	0	1	1	none	4.1417695294e-06
S085	T040	TRUE	TRUE	0	0	1	1	none	9.94021175598e-05
S087	T040	TRUE	TRUE	0	0	1	1	none	0.0001144118800345
S093	T040	TRUE	TRUE	0	0	1	1	none	8.16356379297e-05
S097	T040	TRUE	TRUE	0	0	1	1	none	2.67863567577e-05
S102	T040	TRUE	TRUE	0	0	1	1	none	9.98825255598e-05
S106	T040	TRUE	TRUE	0	0	1	1	none	1.35696952848e-05
S130	T040	TRUE	TRUE	0	0	1	1	none	0.0001126999239374
T009	T040	FALSE	FALSE	0	0	1	1	none	2.35527719136e-05
T010	T040	FALSE	FALSE	0	0	1	1	none	2.33706429686e-05
T013	T040	FALSE	FALSE	0	0	1	1	none	8.30597079835e-05
T014	T040	TRUE	TRUE	0	0	1	1	none	6.5763287735e-06
T020	T040	TRUE	TRUE	0	0	1	1	none	8.00841274145e-05
T021	T040	FALSE	FALSE	0	0	1	1	none	2.47302625732e-05
T028	T040	TRUE	TRUE	0	0	1	1	none	6.51101712696e-05
T035a	T040	TRUE	TRUE	0	0	1	1	none	0.0001138010485717
T035b	T040	FALSE	FALSE	0	0	1	1	none	2.40439011395e-05
S002	T056	FALSE	FALSE	0	0	1	1	none	2.20718476524e-05
S007	T056	FALSE	FALSE	0	0	1	1	none	6.80886831533e-05
S021	T056	FALSE	FALSE	0	0	1	1	none	2.30171185571e-05
S024	T056	FALSE	FALSE	0	0	1	1	none	2.34153489253e-05
S025	T056	FALSE	FALSE	0	0	1	1	none	3.09472948654e-05
S026	T056	FALSE	FALSE	0	0	1	1	none	1.42078955533e-05
S038	T056	FALSE	FALSE	0	0	1	1	none	8.41945135948e-05
S039	T056	FALSE	FALSE	0	0	1	1	none	2.42148751722e-05
S040	T056	FALSE	FALSE	0	0	1	1	none	0.0001061293225252
S042	T056	FALSE	FALSE	0	0	1	1	none	2.31346963851e-05
S071	T056	FALSE	FALSE	0	0	1	1	none	0.0001025515981253
S078	T056	FALSE	FALSE	0	0	1	1	none	2.20384606244e-05
S081	T056	FALSE	FALSE	0	0	1	1	none	2.30693761766e-05
S085	T056	FALSE	FALSE	0	0	1	1	none	0.0001054056631454
S087	T056	FALSE	FALSE	0	0	1	1	none	0.0001204154256201
S093	T056	FALSE	FALSE	0	0	1	1	none	8.76391835153e-05
S097	T056	FALSE	FALSE	0	0	1	1	none	2.78836880693e-05
S102	T056	FALSE	FALSE	0	0	1	1	none	0.0001058860711454
S106	T056	FALSE	FALSE	0	0	1	1	none	2.17080655244e-05
S130	T056	FALSE	FALSE	0	0	1	1	none	0.000118703469523
T009	T056	TRUE	TRUE	1	0	1	1	anc	5.923097589e-07
T010	T056	FALSE	FALSE	0	0	1	1	none	6.9398458782e-06
T013	T056	FALSE	FALSE	0	0	1	1	none	8.90632535691e-05
T014	T056	FALSE	FALSE	0	0	1	1	none	2.31346963851e-05
T020	T056	FALSE	FALSE	0	0	1	1	none	8.60876730001e-05
T021	T056	FALSE	FALSE	0	0	1	1	none	8.2994654828e-06
T028	T056	FALSE	FALSE	0	0	1	1	none	7.11137168552e-05
T035a	T056	FALSE	FALSE	0	0	1	1	none	0.0001198045941573
T035b	T056	FALSE	FALSE	0	0	1	1	none	7.6131040491e-06
T040	T056	FALSE	FALSE	0	0	1	1	none	2.59220109492e-05
S002	T059	TRUE	TRUE	0	0	1	1	none	0.0001017750215179
S007	T059	TRUE	TRUE	0	0	1	1	none	0.0001003980667988
S021	T059	TRUE	TRUE	0	0	1	1	none	0.0001027202924226
S024	T059	TRUE	TRUE	0	0	1	1	none	0.0001031185227908
S025	T059	TRUE	TRUE	0	0	1	1	none	0.0001155566830049
S026	T059	TRUE	TRUE	0	0	1	1	none	0.0001013463352848
S038	T059	TRUE	TRUE	0	0	1	1	none	0.0001165038972403
S039	T059	TRUE	TRUE	0	0	1	1	none	0.0001039180490377
S040	T059	TRUE	TRUE	0	0	1	1	none	6.6840273929e-06
S042	T059	TRUE	TRUE	0	0	1	1	none	0.0001028378702506
S071	T059	TRUE	TRUE	0	0	1	1	none	2.34079033728e-05
S078	T059	TRUE	TRUE	0	0	1	1	none	0.0001017416344899
S081	T059	TRUE	TRUE	0	0	1	1	none	0.0001027725500421
S085	T059	TRUE	TRUE	0	0	1	1	none	4.80852542109e-05
S087	T059	TRUE	TRUE	0	0	1	1	none	6.30950166856e-05
S093	T059	TRUE	TRUE	0	0	1	1	none	2.51741664028e-05
S097	T059	TRUE	TRUE	0	0	1	1	none	0.0001124930762088
S102	T059	TRUE	TRUE	0	0	1	1	none	1.06400425709e-05
S106	T059	TRUE	TRUE	0	0	1	1	none	0.0001014112393899
S130	T059	TRUE	TRUE	0	0	1	1	none	6.13830605885e-05
T009	T059	FALSE	FALSE	0	0	1	1	none	0.0001092594913647
T010	T059	FALSE	FALSE	0	0	1	1	none	0.0001090773624197
T013	T059	FALSE	FALSE	0	0	1	1	none	0.0001213726372146
T014	T059	TRUE	TRUE	0	0	1	1	none	0.0001028378702506
T020	T059	TRUE	TRUE	0	0	1	1	none	0.0001183970566456
T021	T059	FALSE	FALSE	0	0	1	1	none	0.0001104369820243
T028	T059	TRUE	TRUE	0	0	1	1	none	0.0001034231005007
T035a	T059	TRUE	TRUE	0	0	1	1	none	6.24841852228e-05
T035b	T059	FALSE	FALSE	0	0	1	1	none	0.0001097506205906
T040	T059	TRUE	TRUE	0	0	1	1	none	0.0001056251848147
T056	T059	FALSE	FALSE	0	0	1	1	none	0.0001116287304003
S002	T065	TRUE	TRUE	0	0	1	1	none	7.5583200161e-05
S007	T065	TRUE	TRUE	0	0	1	1	none	5.31849500321e-05
S021	T065	TRUE	TRUE	0	0	1	1	none	7.65284710657e-05
S024	T065	TRUE	TRUE	0	0	1	1	none	7.69267014339e-05
S025	T065	TRUE	TRUE	0	0	1	1	none	8.9364861648e-05
S026	T065	TRUE	TRUE	0	0	1	1	none	7.51545139279e-05
S038	T065	TRUE	TRUE	0	0	1	1	none	3.9964013958e-06
S039	T065	TRUE	TRUE	0	0	1	1	none	7.77262276808e-05
S040	T065	TRUE	TRUE	0	0	1	1	none	0.0001122468848138
S042	T065	TRUE	TRUE	0	0	1	1	none	7.66460488937e-05
S071	T065	TRUE	TRUE	0	0	1	1	none	0.0001086691604139
S078	T065	TRUE	TRUE	0	0	1	1	none	7.5549813133e-05
S081	T065	TRUE	TRUE	0	0	1	1	none	7.65807286852e-05
S085	T065	TRUE	TRUE	0	0	1	1	none	0.000111523225434
S087	T065	TRUE	TRUE	0	0	1	1	none	0.0001265329879087
S093	T065	TRUE	TRUE	0	0	1	1	none	9.37567458039e-05
S097	T065	TRUE	TRUE	0	0	1	1	none	8.63012548519e-05
S102	T065	TRUE	TRUE	0	0	1	1	none	0.000112003633434
S106	T065	TRUE	TRUE	0	0	1	1	none	7.5219418033e-05
S130	T065	TRUE	TRUE	0	0	1	1	none	0.0001248210318116
T009	T065	FALSE	FALSE	0	0	1	1	none	8.30676700078e-05
T010	T065	FALSE	FALSE	0	0	1	1	none	8.28855410628e-05
T013	T065	FALSE	FALSE	0	0	1	1	none	5.3112828167e-06
T014	T065	TRUE	TRUE	0	0	1	1	none	7.66460488937e-05
T020	T065	TRUE	TRUE	0	0	1	1	none	5.8895608011e-06
T021	T065	FALSE	FALSE	0	0	1	1	none	8.42451606674e-05
T028	T065	TRUE	TRUE	0	0	1	1	none	5.6209983734e-05
T035a	T065	TRUE	TRUE	0	0	1	1	none	0.0001259221564459
T035b	T065	FALSE	FALSE	0	0	1	1	none	8.35587992337e-05
T040	T065	TRUE	TRUE	0	0	1	1	none	7.94333634578e-05
T056	T065	FALSE	FALSE	0	0	1	1	none	8.54369090434e-05
T059	T065	TRUE	TRUE	0	0	1	1	none	0.0001177462926889
S002	T069	TRUE	TRUE	0	0	1	1	none	0.000112294995337
S007	T069	TRUE	TRUE	0	0	1	1	none	0.0001109180406179
S021	T069	TRUE	TRUE	0	0	1	1	none	0.0001132402662417
S024	T069	TRUE	TRUE	0	0	1	1	none	0.0001136384966099
S025	T069	TRUE	TRUE	0	0	1	1	none	0.000126076656824
S026	T069	TRUE	TRUE	0	0	1	1	none	0.0001118663091039
S038	T069	TRUE	TRUE	0	0	1	1	none	0.0001270238710594
S039	T069	TRUE	TRUE	0	0	1	1	none	0.0001144380228568
S040	T069	TRUE	TRUE	0	0	1	1	none	3.75056015918e-05
S042	T069	TRUE	TRUE	0	0	1	1	none	0.0001133578440697
S071	T069	TRUE	TRUE	0	0	1	1	none	2.07817256119e-05
S078	T069	TRUE	TRUE	0	0	1	1	none	0.000112261608309
S081	T069	TRUE	TRUE	0	0	1	1	none	0.0001132925238612
S085	T069	TRUE	TRUE	0	0	1	1	none	5.860522803e-05
S087	T069	TRUE	TRUE	0	0	1	1	none	7.36149905047e-05
S093	T069	TRUE	TRUE	0	0	1	1	none	3.56941402219e-05
S097	T069	TRUE	TRUE	0	0	1	1	none	0.0001230130500279
S102	T069	TRUE	TRUE	0	0	1	1	none	3.7262350212e-05
S106	T069	TRUE	TRUE	0	0	1	1	none	0.000111931213209
S130	T069	TRUE	TRUE	0	0	1	1	none	7.19030344076e-05
T009	T069	FALSE	FALSE	0	0	1	1	none	0.0001197794651838
T010	T069	FALSE	FALSE	0	0	1	1	none	0.0001195973362388
T013	T069	FALSE	FALSE	0	0	1	1	none	0.0001318926110337
T014	T069	TRUE	TRUE	0	0	1	1	none	0.0001133578440697
T020	T069	TRUE	TRUE	0	0	1	1	none	0.0001289170304647
T021	T069	FALSE	FALSE	0	0	1	1	none	0.0001209569558434
T028	T069	TRUE	TRUE	0	0	1	1	none	0.0001139430743198
T035a	T069	TRUE	TRUE	0	0	1	1	none	7.30041590419e-05
T035b	T069	FALSE	FALSE	0	0	1	1	none	0.0001202705944097
T040	T069	TRUE	TRUE	0	0	1	1	none	0.0001161451586338
T056	T069	FALSE	FALSE	0	0	1	1	none	0.0001221487042194
T059	T069	TRUE	TRUE	0	0	1	1	none	4.30050094669e-05
T065	T069	TRUE	TRUE	0	0	1	1	none	0.000128266266508
S002	T073	FALSE	FALSE	0	0	1	1	none	2.08800992764e-05
S007	T073	FALSE	FALSE	0	0	1	1	none	6.68969347773e-05
S021	T073	FALSE	FALSE	0	0	1	1	none	2.18253701811e-05
S024	T073	FALSE	FALSE	0	0	1	1	none	2.22236005493e-05
S025	T073	FALSE	FALSE	0	0	1	1	none	2.97555464894e-05
S026	T073	FALSE	FALSE	0	0	1	1	none	1.30161471773e-05
S038	T073	FALSE	FALSE	0	0	1	1	none	8.30027652188e-05
S039	T073	FALSE	FALSE	0	0	1	1	none	2.30231267962e-05
S040	T073	FALSE	FALSE	0	0	1	1	none	0.0001049375741492
S042	T073	FALSE	FALSE	0	0	1	1	none	2.19429480091e-05
S071	T073	FALSE	FALSE	0	0	1	1	none	0.0001013598497493
S078	T073	FALSE	FALSE	0	0	1	1	none	2.08467122484e-05
S081	T073	FALSE	FALSE	0	0	1	1	none	2.18776278006e-05
S085	T073	FALSE	FALSE	0	0	1	1	none	0.0001042139147694
S087	T073	FALSE	FALSE	0	0	1	1	none	0.0001192236772441
S093	T073	FALSE	FALSE	0	0	1	1	none	8.64474351393e-05
S097	T073	FALSE	FALSE	0	0	1	1	none	2.66919396933e-05
S102	T073	FALSE	FALSE	0	0	1	1	none	0.0001046943227694
S106	T073	FALSE	FALSE	0	0	1	1	none	2.05163171484e-05
S130	T073	FALSE	FALSE	0	0	1	1	none	0.000117511721147
T009	T073	FALSE	FALSE	0	0	1	1	none	5.9302264472e-06
T010	T073	TRUE	TRUE	0	0	1	1	none	3.3788584666e-06
T013	T073	FALSE	FALSE	0	0	1	1	none	8.78715051931e-05
T014	T073	FALSE	FALSE	0	0	1	1	none	2.19429480091e-05
T020	T073	FALSE	FALSE	0	0	1	1	none	8.48959246241e-05
T021	T073	TRUE	TRUE	0	0	1	1	none	1.1846195178e-06
T028	T073	FALSE	FALSE	0	0	1	1	none	6.99219684792e-05
T035a	T073	FALSE	FALSE	0	0	1	1	none	0.0001186128457813
T035b	T073	TRUE	TRUE	0	0	1	1	none	2.8674971197e-06
T040	T073	FALSE	FALSE	0	0	1	1	none	2.47302625732e-05
T056	T073	FALSE	FALSE	0	0	1	1	none	8.2994654828e-06
T059	T073	FALSE	FALSE	0	0	1	1	none	0.0001104369820243
T065	T073	FALSE	FALSE	0	0	1	1	none	8.42451606674e-05
T069	T073	FALSE	FALSE	0	0	1	1	none	0.0001209569558434
S002	T075	TRUE	TRUE	0	0	1	1	none	6.39698326619e-05
S007	T075	TRUE	TRUE	0	0	1	1	none	6.1408258425e-05
S021	T075	TRUE	TRUE	0	0	1	1	none	6.49151035666e-05
S024	T075	TRUE	TRUE	0	0	1	1	none	6.53133339348e-05
S025	T075	TRUE	TRUE	0	0	1	1	none	7.77514941489e-05
S026	T075	TRUE	TRUE	0	0	1	1	none	6.35411464288e-05
S038	T075	TRUE	TRUE	0	0	1	1	none	7.75140888665e-05
S039	T075	TRUE	TRUE	0	0	1	1	none	6.61128601817e-05
S040	T075	TRUE	TRUE	0	0	1	1	none	0.0001006335173147
S042	T075	TRUE	TRUE	0	0	1	1	none	6.50326813946e-05
S071	T075	TRUE	TRUE	0	0	1	1	none	9.70557929148e-05
S078	T075	TRUE	TRUE	0	0	1	1	none	6.39364456339e-05
S081	T075	TRUE	TRUE	0	0	1	1	none	6.49673611861e-05
S085	T075	TRUE	TRUE	0	0	1	1	none	9.99098579349e-05
S087	T075	TRUE	TRUE	0	0	1	1	none	0.0001149196204096
S093	T075	TRUE	TRUE	0	0	1	1	none	8.21433783048e-05
S097	T075	TRUE	TRUE	0	0	1	1	none	7.46878873528e-05
S102	T075	TRUE	TRUE	0	0	1	1	none	0.0001003902659349
S106	T075	TRUE	TRUE	0	0	1	1	none	6.36060505339e-05
S130	T075	TRUE	TRUE	0	0	1	1	none	0.0001132076643125
T009	T075	FALSE	FALSE	0	0	1	1	none	7.14543025087e-05
T010	T075	FALSE	FALSE	0	0	1	1	none	7.12721735637e-05
T013	T075	FALSE	FALSE	0	0	1	1	none	8.23828288408e-05
T014	T075	TRUE	TRUE	0	0	1	1	none	6.50326813946e-05
T020	T075	TRUE	TRUE	0	0	1	1	none	7.94072482718e-05
T021	T075	FALSE	FALSE	0	0	1	1	none	7.26317931683e-05
T028	T075	TRUE	TRUE	0	0	1	1	none	6.44332921269e-05
T035a	T075	TRUE	TRUE	0	0	1	1	none	0.0001143087889468
T035b	T075	FALSE	FALSE	0	0	1	1	none	7.19454317346e-05
T040	T075	TRUE	TRUE	0	0	1	1	none	6.78199959587e-05
T056	T075	FALSE	FALSE	0	0	1	1	none	7.38235415443e-05
T059	T075	TRUE	TRUE	0	0	1	1	none	0.0001061329251898
T065	T075	TRUE	TRUE	0	0	1	1	none	7.87564843151e-05
T069	T075	TRUE	TRUE	0	0	1	1	none	0.0001166528990089
T073	T075	FALSE	FALSE	0	0	1	1	none	7.26317931683e-05
S002	T077	FALSE	FALSE	0	0	1	1	none	2.02877895175e-05
S007	T077	FALSE	FALSE	0	0	1	1	none	6.63046250184e-05
S021	T077	FALSE	FALSE	0	0	1	1	none	2.12330604222e-05
S024	T077	FALSE	FALSE	0	0	1	1	none	2.16312907904e-05
S025	T077	FALSE	FALSE	0	0	1	1	none	2.91632367305e-05
S026	T077	FALSE	FALSE	0	0	1	1	none	1.24238374184e-05
S038	T077	FALSE	FALSE	0	0	1	1	none	8.24104554599e-05
S039	T077	FALSE	FALSE	0	0	1	1	none	2.24308170373e-05
S040	T077	FALSE	FALSE	0	0	1	1	none	0.0001043452643903
S042	T077	FALSE	FALSE	0	0	1	1	none	2.13506382502e-05
S071	T077	FALSE	FALSE	0	0	1	1	none	0.0001007675399904
S078	T077	FALSE	FALSE	0	0	1	1	none	2.02544024895e-05
S081	T077	FALSE	FALSE	0	0	1	1	none	2.12853180417e-05
S085	T077	FALSE	FALSE	0	0	1	1	none	0.0001036216050105
S087	T077	FALSE	FALSE	0	0	1	1	none	0.0001186313674852
S093	T077	FALSE	FALSE	0	0	1	1	none	8.58551253804e-05
S097	T077	FALSE	FALSE	0	0	1	1	none	2.60996299344e-05
S102	T077	FALSE	FALSE	0	0	1	1	none	0.0001041020130105
S106	T077	FALSE	FALSE	0	0	1	1	none	1.99240073895e-05
S130	T077	FALSE	FALSE	0	0	1	1	none	0.0001169194113881
T009	T077	FALSE	FALSE	0	0	1	1	none	5.3379166883e-06
T010	T077	TRUE	TRUE	0	0	1	1	none	2.7865487077e-06
T013	T077	FALSE	FALSE	0	0	1	1	none	8.72791954342e-05
T014	T077	FALSE	FALSE	0	0	1	1	none	2.13506382502e-05
T020	T077	FALSE	FALSE	0	0	1	1	none	8.43036148652e-05
T021	T077	TRUE	TRUE	0	0	1	1	none	1.7769292767e-06
T028	T077	FALSE	FALSE	0	0	1	1	none	6.93296587203e-05
T035a	T077	FALSE	FALSE	0	0	1	1	none	0.0001180205360224
T035b	T077	TRUE	TRUE	0	0	1	1	none	2.2751873608e-06
T040	T077	FALSE	FALSE	0	0	1	1	none	2.41379528143e-05
T056	T077	FALSE	FALSE	0	0	1	1	none	7.7071557239e-06
T059	T077	FALSE	FALSE	0	0	1	1	none	0.0001098446722654
T065	T077	FALSE	FALSE	0	0	1	1	none	8.36528509085e-05
T069	T077	FALSE	FALSE	0	0	1	1	none	0.0001203646460845
T073	T077	TRUE	TRUE	0	0	1	1	none	1.7769292767e-06
T075	T077	FALSE	FALSE	0	0	1	1	none	7.20394834094e-05
S002	T087	FALSE	FALSE	0	0	1	1	none	1.96954797586e-05
S007	T087	FALSE	FALSE	0	0	1	1	none	6.57123152595e-05
S021	T087	FALSE	FALSE	0	0	1	1	none	2.06407506633e-05
S024	T087	FALSE	FALSE	0	0	1	1	none	2.10389810315e-05
S025	T087	FALSE	FALSE	0	0	1	1	none	2.85709269716e-05
S026	T087	FALSE	FALSE	0	0	1	1	none	1.18315276595e-05
S038	T087	FALSE	FALSE	0	0	1	1	none	8.1818145701e-05
S039	T087	FALSE	FALSE	0	0	1	1	none	2.18385072784e-05
S040	T087	FALSE	FALSE	0	0	1	1	none	0.0001037529546314
S042	T087	FALSE	FALSE	0	0	1	1	none	2.07583284913e-05
S071	T087	FALSE	FALSE	0	0	1	1	none	0.0001001752302315
S078	T087	FALSE	FALSE	0	0	1	1	none	1.96620927306e-05
S081	T087	FALSE	FALSE	0	0	1	1	none	2.06930082828e-05
S085	T087	FALSE	FALSE	0	0	1	1	none	0.0001030292952516
S087	T087	FALSE	FALSE	0	0	1	1	none	0.0001180390577263
S093	T087	FALSE	FALSE	0	0	1	1	none	8.52628156215e-05
S097	T087	FALSE	FALSE	0	0	1	1	none	2.55073201755e-05
S102	T087	FALSE	FALSE	0	0	1	1	none	0.0001035097032516
S106	T087	FALSE	FALSE	0	0	1	1	none	1.93316976306e-05
S130	T087	FALSE	FALSE	0	0	1	1	none	0.0001163271016292
T009	T087	FALSE	FALSE	0	0	1	1	none	4.7456069294e-06
T010	T087	FALSE	FALSE	0	0	1	1	none	3.3788584666e-06
T013	T087	FALSE	FALSE	0	0	1	1	none	8.66868856753e-05
T014	T087	FALSE	FALSE	0	0	1	1	none	2.07583284913e-05
T020	T087	FALSE	FALSE	0	0	1	1	none	8.37113051063e-05
T021	T087	FALSE	FALSE	0	0	1	1	none	4.7384780712e-06
T028	T087	FALSE	FALSE	0	0	1	1	none	6.87373489614e-05
T035a	T087	FALSE	FALSE	0	0	1	1	none	0.0001174282262635
T035b	T087	FALSE	FALSE	0	0	1	1	none	4.0521166375e-06
T040	T087	FALSE	FALSE	0	0	1	1	none	2.35456430554e-05
T056	T087	FALSE	FALSE	0	0	1	1	none	7.114845965e-06
T059	T087	FALSE	FALSE	0	0	1	1	none	0.0001092523625065
T065	T087	FALSE	FALSE	0	0	1	1	none	8.30605411496e-05
T069	T087	FALSE	FALSE	0	0	1	1	none	0.0001197723363256
T073	T087	FALSE	FALSE	0	0	1	1	none	4.7384780712e-06
T075	T087	FALSE	FALSE	0	0	1	1	none	7.14471736505e-05
T077	T087	FALSE	FALSE	0	0	1	1	none	4.1461683123e-06
S002	T095	TRUE	TRUE	0	0	1	1	none	0.0001082574508817
S007	T095	TRUE	TRUE	0	0	1	1	none	0.0001068804961626
S021	T095	TRUE	TRUE	0	0	1	1	none	0.0001092027217864
S024	T095	TRUE	TRUE	0	0	1	1	none	0.0001096009521546
S025	T095	TRUE	TRUE	0	0	1	1	none	0.0001220391123687
S026	T095	TRUE	TRUE	0	0	1	1	none	0.0001078287646486
S038	T095	TRUE	TRUE	0	0	1	1	none	0.0001229863266041
S039	T095	TRUE	TRUE	0	0	1	1	none	0.0001104004784015
S040	T095	TRUE	TRUE	0	0	1	1	none	5.52913429545e-05
S042	T095	TRUE	TRUE	0	0	1	1	none	0.0001093202996144
S071	T095	TRUE	TRUE	0	0	1	1	none	5.17136185546e-05
S078	T095	TRUE	TRUE	0	0	1	1	none	0.0001082240638537
S081	T095	TRUE	TRUE	0	0	1	1	none	0.0001092549794059
S085	T095	TRUE	TRUE	0	0	1	1	none	2.50264354547e-05
S087	T095	TRUE	TRUE	0	0	1	1	none	3.4888853738e-06
S093	T095	TRUE	TRUE	0	0	1	1	none	3.68012039446e-05
S097	T095	TRUE	TRUE	0	0	1	1	none	0.0001189755055726
S102	T095	TRUE	TRUE	0	0	1	1	none	5.50480915747e-05
S106	T095	TRUE	TRUE	0	0	1	1	none	0.0001078936687537
S130	T095	TRUE	TRUE	0	0	1	1	none	1.7769292767e-06
T009	T095	FALSE	FALSE	0	0	1	1	none	0.0001157419207285
T010	T095	FALSE	FALSE	0	0	1	1	none	0.0001155597917835
T013	T095	FALSE	FALSE	0	0	1	1	none	0.0001278550665784
T014	T095	TRUE	TRUE	0	0	1	1	none	0.0001093202996144
T020	T095	TRUE	TRUE	0	0	1	1	none	0.0001248794860094
T021	T095	FALSE	FALSE	0	0	1	1	none	0.0001169194113881
T028	T095	TRUE	TRUE	0	0	1	1	none	0.0001099055298645
T035a	T095	TRUE	TRUE	0	0	1	1	none	4.0626734288e-06
T035b	T095	FALSE	FALSE	0	0	1	1	none	0.0001162330499544
T040	T095	TRUE	TRUE	0	0	1	1	none	0.0001121076141785
T056	T095	FALSE	FALSE	0	0	1	1	none	0.0001181111597641
T059	T095	TRUE	TRUE	0	0	1	1	none	6.07907508296e-05
T065	T095	TRUE	TRUE	0	0	1	1	none	0.0001242287220527
T069	T095	TRUE	TRUE	0	0	1	1	none	7.13107246487e-05
T073	T095	FALSE	FALSE	0	0	1	1	none	0.0001169194113881
T075	T095	TRUE	TRUE	0	0	1	1	none	0.0001126153545536
T077	T095	FALSE	FALSE	0	0	1	1	none	0.0001163271016292
T087	T095	FALSE	FALSE	0	0	1	1	none	0.0001157347918703
S002	T099a	TRUE	TRUE	0	0	1	1	none	0.000108686020347
S007	T099a	TRUE	TRUE	0	0	1	1	none	0.0001073090656279
S021	T099a	TRUE	TRUE	0	0	1	1	none	0.0001096312912517
S024	T099a	TRUE	TRUE	0	0	1	1	none	0.0001100295216199
S025	T099a	TRUE	TRUE	0	0	1	1	none	0.000122467681834
S026	T099a	TRUE	TRUE	0	0	1	1	none	0.0001082573341139
S038	T099a	TRUE	TRUE	0	0	1	1	none	0.0001234148960694
S039	T099a	TRUE	TRUE	0	0	1	1	none	0.0001108290478668
S040	T099a	TRUE	TRUE	0	0	1	1	none	5.57199124198e-05
S042	T099a	TRUE	TRUE	0	0	1	1	none	0.0001097488690797
S071	T099a	TRUE	TRUE	0	0	1	1	none	5.21421880199e-05
S078	T099a	TRUE	TRUE	0	0	1	1	none	0.000108652633319
S081	T099a	TRUE	TRUE	0	0	1	1	none	0.0001096835488712
S085	T099a	TRUE	TRUE	0	0	1	1	none	2.545500492e-05
S087	T099a	TRUE	TRUE	0	0	1	1	none	6.2866938747e-06
S093	T099a	TRUE	TRUE	0	0	1	1	none	3.72297734099e-05
S097	T099a	TRUE	TRUE	0	0	1	1	none	0.0001194040750379
S102	T099a	TRUE	TRUE	0	0	1	1	none	5.547666104e-05
S106	T099a	TRUE	TRUE	0	0	1	1	none	0.000108322238219
S130	T099a	TRUE	TRUE	0	0	1	1	none	4.5747377776e-06
T009	T099a	FALSE	FALSE	0	0	1	1	none	0.0001161704901938
T010	T099a	FALSE	FALSE	0	0	1	1	none	0.0001159883612488
T013	T099a	FALSE	FALSE	0	0	1	1	none	0.0001282836360437
T014	T099a	TRUE	TRUE	0	0	1	1	none	0.0001097488690797
T020	T099a	TRUE	TRUE	0	0	1	1	none	0.0001253080554747
T021	T099a	FALSE	FALSE	0	0	1	1	none	0.0001173479808534
T028	T099a	TRUE	TRUE	0	0	1	1	none	0.0001103340993298
T035a	T099a	TRUE	TRUE	0	0	1	1	none	5.6758624119e-06
T035b	T099a	FALSE	FALSE	0	0	1	1	none	0.0001166616194197
T040	T099a	TRUE	TRUE	0	0	1	1	none	0.0001125361836438
T056	T099a	FALSE	FALSE	0	0	1	1	none	0.0001185397292294
T059	T099a	TRUE	TRUE	0	0	1	1	none	6.12193202949e-05
T065	T099a	TRUE	TRUE	0	0	1	1	none	0.000124657291518
T069	T099a	TRUE	TRUE	0	0	1	1	none	7.1739294114e-05
T073	T099a	FALSE	FALSE	0	0	1	1	none	0.0001173479808534
T075	T099a	TRUE	TRUE	0	0	1	1	none	0.0001130439240189
T077	T099a	FALSE	FALSE	0	0	1	1	none	0.0001167556710945
T087	T099a	FALSE	FALSE	0	0	1	1	none	0.0001161633613356
T095	T099a	TRUE	TRUE	0	0	1	1	none	3.9824280187e-06
S002	T102	FALSE	FALSE	0	0	1	1	none	0.0001125669196114
S007	T102	FALSE	FALSE	0	0	1	1	none	0.0001111899648923
S021	T102	FALSE	FALSE	0	0	1	1	none	0.0001135121905161
S024	T102	FALSE	FALSE	0	0	1	1	none	0.0001139104208843
S025	T102	FALSE	FALSE	0	0	1	1	none	0.0001263485810984
S026	T102	FALSE	FALSE	0	0	1	1	none	0.0001121382333783
S038	T102	FALSE	FALSE	0	0	1	1	none	0.0001272957953338
S039	T102	FALSE	FALSE	0	0	1	1	none	0.0001147099471312
S040	T102	FALSE	FALSE	0	0	1	1	none	5.96008116842e-05
S042	T102	FALSE	FALSE	0	0	1	1	none	0.0001136297683441
S071	T102	FALSE	FALSE	0	0	1	1	none	5.60230872843e-05
S078	T102	FALSE	FALSE	0	0	1	1	none	0.0001125335325834
S081	T102	FALSE	FALSE	0	0	1	1	none	0.0001135644481356
S085	T102	FALSE	FALSE	0	0	1	1	none	2.93359041844e-05
S087	T102	FALSE	FALSE	0	0	1	1	none	7.7983541035e-06
S093	T102	FALSE	FALSE	0	0	1	1	none	4.11106726743e-05
S097	T102	FALSE	FALSE	0	0	1	1	none	0.0001232849743023
S102	T102	FALSE	FALSE	0	0	1	1	none	5.93575603044e-05
S106	T102	FALSE	FALSE	0	0	1	1	none	0.0001122031374834
S130	T102	FALSE	FALSE	0	0	1	1	none	6.0863980064e-06
T009	T102	FALSE	FALSE	0	0	1	1	none	0.0001200513894582
T010	T102	FALSE	FALSE	0	0	1	1	none	0.0001198692605132
T013	T102	FALSE	FALSE	0	0	1	1	none	0.0001321645353081
T014	T102	FALSE	FALSE	0	0	1	1	none	0.0001136297683441
T020	T102	FALSE	FALSE	0	0	1	1	none	0.0001291889547391
T021	T102	FALSE	FALSE	0	0	1	1	none	0.0001212288801178
T028	T102	FALSE	FALSE	0	0	1	1	none	0.0001142149985942
T035a	T102	FALSE	FALSE	0	0	1	1	none	8.3721421585e-06
T035b	T102	FALSE	FALSE	0	0	1	1	none	0.0001205425186841
T040	T102	FALSE	FALSE	0	0	1	1	none	0.0001164170829082
T056	T102	FALSE	FALSE	0	0	1	1	none	0.0001224206284938
T059	T102	FALSE	FALSE	0	0	1	1	none	6.51002195593e-05
T065	T102	FALSE	FALSE	0	0	1	1	none	0.0001285381907824
T069	T102	FALSE	FALSE	0	0	1	1	none	7.56201933784e-05
T073	T102	FALSE	FALSE	0	0	1	1	none	0.0001212288801178
T075	T102	FALSE	FALSE	0	0	1	1	none	0.0001169248232833
T077	T102	FALSE	FALSE	0	0	1	1	none	0.0001206365703589
T087	T102	FALSE	FALSE	0	0	1	1	none	0.0001200442606
T095	T102	TRUE	TRUE	1	0	1	1	anc	5.923097589e-07
T099a	T102	FALSE	FALSE	0	0	1	1	none	8.2918967484e-06
S002	T104	FALSE	FALSE	0	0	1	1	none	5.91727130121e-05
S007	T104	FALSE	FALSE	0	0	1	1	none	3.01215816412e-05
S021	T104	FALSE	FALSE	0	0	1	1	none	6.01179839168e-05
S024	T104	FALSE	FALSE	0	0	1	1	none	6.0516214285e-05
S025	T104	FALSE	FALSE	0	0	1	1	none	7.29543744991e-05
S026	T104	FALSE	FALSE	0	0	1	1	none	5.8744026779e-05
S038	T104	FALSE	FALSE	0	0	1	1	none	5.28802933247e-05
S039	T104	FALSE	FALSE	0	0	1	1	none	6.13157405319e-05
S040	T104	FALSE	FALSE	0	0	1	1	none	9.58363976649e-05
S042	T104	FALSE	FALSE	0	0	1	1	none	6.02355617448e-05
S071	T104	FALSE	FALSE	0	0	1	1	none	9.2258673265e-05
S078	T104	FALSE	FALSE	0	0	1	1	none	5.91393259841e-05
S081	T104	FALSE	FALSE	0	0	1	1	none	6.01702415363e-05
S085	T104	FALSE	FALSE	0	0	1	1	none	9.51127382851e-05
S087	T104	FALSE	FALSE	0	0	1	1	none	0.0001101225007598
S093	T104	FALSE	FALSE	0	0	1	1	none	7.7346258655e-05
S097	T104	FALSE	FALSE	0	0	1	1	none	6.9890767703e-05
S102	T104	FALSE	FALSE	0	0	1	1	none	9.55931462851e-05
S106	T104	FALSE	FALSE	0	0	1	1	none	5.88089308841e-05
S130	T104	FALSE	FALSE	0	0	1	1	none	0.0001084105446627
T009	T104	FALSE	FALSE	0	0	1	1	none	6.66571828589e-05
T010	T104	FALSE	FALSE	0	0	1	1	none	6.64750539139e-05
T013	T104	FALSE	FALSE	0	0	1	1	none	5.7749033299e-05
T014	T104	FALSE	FALSE	0	0	1	1	none	6.02355617448e-05
T020	T104	FALSE	FALSE	0	0	1	1	none	5.477345273e-05
T021	T104	FALSE	FALSE	0	0	1	1	none	6.78346735185e-05
T028	T104	FALSE	FALSE	0	0	1	1	none	3.19619958253e-05
T035a	T104	FALSE	FALSE	0	0	1	1	none	0.000109511669297
T035b	T104	FALSE	FALSE	0	0	1	1	none	6.71483120848e-05
T040	T104	FALSE	FALSE	0	0	1	1	none	6.30228763089e-05
T056	T104	FALSE	FALSE	0	0	1	1	none	6.90264218945e-05
T059	T104	FALSE	FALSE	0	0	1	1	none	0.00010133580554
T065	T104	FALSE	FALSE	0	0	1	1	none	5.41226887733e-05
T069	T104	FALSE	FALSE	0	0	1	1	none	0.0001118557793591
T073	T104	FALSE	FALSE	0	0	1	1	none	6.78346735185e-05
T075	T104	FALSE	FALSE	0	0	1	1	none	6.23459971662e-05
T077	T104	FALSE	FALSE	0	0	1	1	none	6.72423637596e-05
T087	T104	FALSE	FALSE	0	0	1	1	none	6.66500540007e-05
T095	T104	FALSE	FALSE	0	0	1	1	none	0.0001078182349038
T099a	T104	FALSE	FALSE	0	0	1	1	none	0.0001082468043691
T102	T104	FALSE	FALSE	0	0	1	1	none	0.0001121277036335
S002	T105	FALSE	FALSE	0	0	1	1	none	7.73601294377e-05
S007	T105	FALSE	FALSE	0	0	1	1	none	5.49618793088e-05
S021	T105	FALSE	FALSE	0	0	1	1	none	7.83054003424e-05
S024	T105	FALSE	FALSE	0	0	1	1	none	7.87036307106e-05
S025	T105	FALSE	FALSE	0	0	1	1	none	9.11417909247e-05
S026	T105	FALSE	FALSE	0	0	1	1	none	7.69314432046e-05
S038	T105	FALSE	FALSE	0	0	1	1	none	5.7733306725e-06
S039	T105	FALSE	FALSE	0	0	1	1	none	7.95031569575e-05
S040	T105	FALSE	FALSE	0	0	1	1	none	0.0001140238140905
S042	T105	FALSE	FALSE	0	0	1	1	none	7.84229781704e-05
S071	T105	FALSE	FALSE	0	0	1	1	none	0.0001104460896906
S078	T105	FALSE	FALSE	0	0	1	1	none	7.73267424097e-05
S081	T105	FALSE	FALSE	0	0	1	1	none	7.83576579619e-05
S085	T105	FALSE	FALSE	0	0	1	1	none	0.0001133001547107
S087	T105	FALSE	FALSE	0	0	1	1	none	0.0001283099171854
S093	T105	FALSE	FALSE	0	0	1	1	none	9.55336750806e-05
S097	T105	FALSE	FALSE	0	0	1	1	none	8.80781841286e-05
S102	T105	FALSE	FALSE	0	0	1	1	none	0.0001137805627107
S106	T105	FALSE	FALSE	0	0	1	1	none	7.69963473097e-05
S130	T105	FALSE	FALSE	0	0	1	1	none	0.0001265979610883
T009	T105	FALSE	FALSE	0	0	1	1	none	8.48445992845e-05
T010	T105	FALSE	FALSE	0	0	1	1	none	8.46624703395e-05
T013	T105	FALSE	FALSE	0	0	1	1	none	7.0882120934e-06
T014	T105	FALSE	FALSE	0	0	1	1	none	7.84229781704e-05
T020	T105	FALSE	FALSE	0	0	1	1	none	7.6664900778e-06
T021	T105	FALSE	FALSE	0	0	1	1	none	8.60220899441e-05
T028	T105	FALSE	FALSE	0	0	1	1	none	5.79869130107e-05
T035a	T105	FALSE	FALSE	0	0	1	1	none	0.0001276990857226
T035b	T105	FALSE	FALSE	0	0	1	1	none	8.53357285104e-05
T040	T105	FALSE	FALSE	0	0	1	1	none	8.12102927345e-05
T056	T105	FALSE	FALSE	0	0	1	1	none	8.72138383201e-05
T059	T105	FALSE	FALSE	0	0	1	1	none	0.0001195232219656
T065	T105	TRUE	TRUE	1	0	1	1	anc	5.923097589e-07
T069	T105	FALSE	FALSE	0	0	1	1	none	0.0001300431957847
T073	T105	FALSE	FALSE	0	0	1	1	none	8.60220899441e-05
T075	T105	FALSE	FALSE	0	0	1	1	none	8.05334135918e-05
T077	T105	FALSE	FALSE	0	0	1	1	none	8.54297801852e-05
T087	T105	FALSE	FALSE	0	0	1	1	none	8.48374704263e-05
T095	T105	FALSE	FALSE	0	0	1	1	none	0.0001260056513294
T099a	T105	FALSE	FALSE	0	0	1	1	none	0.0001264342207947
T102	T105	FALSE	FALSE	0	0	1	1	none	0.0001303151200591
T104	T105	FALSE	FALSE	0	0	1	1	none	5.589961805e-05
S002	T107	FALSE	FALSE	0	0	1	1	none	0.0001143438488881
S007	T107	FALSE	FALSE	0	0	1	1	none	0.000112966894169
S021	T107	FALSE	FALSE	0	0	1	1	none	0.0001152891197928
S024	T107	FALSE	FALSE	0	0	1	1	none	0.000115687350161
S025	T107	FALSE	FALSE	0	0	1	1	none	0.0001281255103751
S026	T107	FALSE	FALSE	0	0	1	1	none	0.000113915162655
S038	T107	FALSE	FALSE	0	0	1	1	none	0.0001290727246105
S039	T107	FALSE	FALSE	0	0	1	1	none	0.0001164868764079
S040	T107	FALSE	FALSE	0	0	1	1	none	6.13777409609e-05
S042	T107	FALSE	FALSE	0	0	1	1	none	0.0001154066976208
S071	T107	FALSE	FALSE	0	0	1	1	none	5.7800016561e-05
S078	T107	FALSE	FALSE	0	0	1	1	none	0.0001143104618601
S081	T107	FALSE	FALSE	0	0	1	1	none	0.0001153413774123
S085	T107	FALSE	FALSE	0	0	1	1	none	3.11128334611e-05
S087	T107	FALSE	FALSE	0	0	1	1	none	9.5752833802e-06
S093	T107	FALSE	FALSE	0	0	1	1	none	4.2887601951e-05
S097	T107	FALSE	FALSE	0	0	1	1	none	0.000125061903579
S102	T107	FALSE	FALSE	0	0	1	1	none	6.11344895811e-05
S106	T107	FALSE	FALSE	0	0	1	1	none	0.0001139800667601
S130	T107	FALSE	FALSE	0	0	1	1	none	7.8633272831e-06
T009	T107	FALSE	FALSE	0	0	1	1	none	0.0001218283187349
T010	T107	FALSE	FALSE	0	0	1	1	none	0.0001216461897899
T013	T107	FALSE	FALSE	0	0	1	1	none	0.0001339414645848
T014	T107	FALSE	FALSE	0	0	1	1	none	0.0001154066976208
T020	T107	FALSE	FALSE	0	0	1	1	none	0.0001309658840158
T021	T107	FALSE	FALSE	0	0	1	1	none	0.0001230058093945
T028	T107	FALSE	FALSE	0	0	1	1	none	0.0001159919278709
T035a	T107	FALSE	FALSE	0	0	1	1	none	1.01490714352e-05
T035b	T107	FALSE	FALSE	0	0	1	1	none	0.0001223194479608
T040	T107	FALSE	FALSE	0	0	1	1	none	0.0001181940121849
T056	T107	FALSE	FALSE	0	0	1	1	none	0.0001241975577705
T059	T107	FALSE	FALSE	0	0	1	1	none	6.6877148836e-05
T065	T107	FALSE	FALSE	0	0	1	1	none	0.0001303151200591
T069	T107	FALSE	FALSE	0	0	1	1	none	7.73971226551001e-05
T073	T107	FALSE	FALSE	0	0	1	1	none	0.0001230058093945
T075	T107	FALSE	FALSE	0	0	1	1	none	0.00011870175256
T077	T107	FALSE	FALSE	0	0	1	1	none	0.0001224134996356
T087	T107	FALSE	FALSE	0	0	1	1	none	0.0001218211898767
T095	T107	TRUE	TRUE	1	0	1	1	anc	5.923097589e-07
T099a	T107	FALSE	FALSE	0	0	1	1	none	1.00688260251e-05
T102	T107	FALSE	FALSE	0	0	1	1	none	5.3307878301e-06
T104	T107	FALSE	FALSE	0	0	1	1	none	0.0001139046329102
T105	T107	FALSE	FALSE	0	0	1	1	none	0.0001320920493358
S002	T126	TRUE	TRUE	0	0	1	1	none	0.000119149054213
S007	T126	TRUE	TRUE	0	0	1	1	none	0.0001177720994939
S021	T126	TRUE	TRUE	0	0	1	1	none	0.0001200943251177
S024	T126	TRUE	TRUE	0	0	1	1	none	0.0001204925554859
S025	T126	TRUE	TRUE	0	0	1	1	none	0.0001329307157
S026	T126	TRUE	TRUE	0	0	1	1	none	0.0001187203679799
S038	T126	TRUE	TRUE	0	0	1	1	none	0.0001338779299354
S039	T126	TRUE	TRUE	0	0	1	1	none	0.0001212920817328
S040	T126	TRUE	TRUE	0	0	1	1	none	4.43596604678e-05
S042	T126	TRUE	TRUE	0	0	1	1	none	0.0001202119029457
S071	T126	TRUE	TRUE	0	0	1	1	none	2.76357844879e-05
S078	T126	TRUE	TRUE	0	0	1	1	none	0.000119115667185
S081	T126	TRUE	TRUE	0	0	1	1	none	0.0001201465827372
S085	T126	TRUE	TRUE	0	0	1	1	none	6.5459286906e-05
S087	T126	TRUE	TRUE	0	0	1	1	none	8.04690493807e-05
S093	T126	TRUE	TRUE	0	0	1	1	none	4.25481990979e-05
S097	T126	TRUE	TRUE	0	0	1	1	none	0.0001298671089039
S102	T126	TRUE	TRUE	0	0	1	1	none	4.4116409088e-05
S106	T126	TRUE	TRUE	0	0	1	1	none	0.000118785272085
S130	T126	TRUE	TRUE	0	0	1	1	none	7.87570932836e-05
T009	T126	FALSE	FALSE	0	0	1	1	none	0.0001266335240598
T010	T126	FALSE	FALSE	0	0	1	1	none	0.0001264513951148
T013	T126	FALSE	FALSE	0	0	1	1	none	0.0001387466699097
T014	T126	TRUE	TRUE	0	0	1	1	none	0.0001202119029457
T020	T126	TRUE	TRUE	0	0	1	1	none	0.0001357710893407
T021	T126	FALSE	FALSE	0	0	1	1	none	0.0001278110147194
T028	T126	TRUE	TRUE	0	0	1	1	none	0.0001207971331958
T035a	T126	TRUE	TRUE	0	0	1	1	none	7.98582179179e-05
T035b	T126	FALSE	FALSE	0	0	1	1	none	0.0001271246532857
T040	T126	TRUE	TRUE	0	0	1	1	none	0.0001229992175098
T056	T126	FALSE	FALSE	0	0	1	1	none	0.0001290027630954
T059	T126	TRUE	TRUE	0	0	1	1	none	4.98590683429e-05
T065	T126	TRUE	TRUE	0	0	1	1	none	0.000135120325384
T069	T126	TRUE	TRUE	0	0	1	1	none	4.4159652216e-05
T073	T126	FALSE	FALSE	0	0	1	1	none	0.0001278110147194
T075	T126	TRUE	TRUE	0	0	1	1	none	0.0001235069578849
T077	T126	FALSE	FALSE	0	0	1	1	none	0.0001272187049605
T087	T126	FALSE	FALSE	0	0	1	1	none	0.0001266263952016
T095	T126	TRUE	TRUE	0	0	1	1	none	7.81647835247e-05
T099a	T126	TRUE	TRUE	0	0	1	1	none	7.859335299e-05
T102	T126	FALSE	FALSE	0	0	1	1	none	8.24742522544e-05
T104	T126	FALSE	FALSE	0	0	1	1	none	0.0001187098382351
T105	T126	FALSE	FALSE	0	0	1	1	none	0.0001368972546607
T107	T126	FALSE	FALSE	0	0	1	1	none	8.42511815311001e-05
S002	T156	FALSE	FALSE	0	0	1	1	none	7.56001212691e-05
S007	T156	FALSE	FALSE	0	0	1	1	none	5.32018711402e-05
S021	T156	FALSE	FALSE	0	0	1	1	none	7.65453921738e-05
S024	T156	FALSE	FALSE	0	0	1	1	none	7.6943622542e-05
S025	T156	FALSE	FALSE	0	0	1	1	none	8.93817827561e-05
S026	T156	FALSE	FALSE	0	0	1	1	none	7.5171435036e-05
S038	T156	FALSE	FALSE	0	0	1	1	none	5.1979420217e-06
S039	T156	FALSE	FALSE	0	0	1	1	none	7.77431487889e-05
S040	T156	FALSE	FALSE	0	0	1	1	none	0.0001122638059219
S042	T156	FALSE	FALSE	0	0	1	1	none	7.66629700018e-05
S071	T156	FALSE	FALSE	0	0	1	1	none	0.000108686081522
S078	T156	FALSE	FALSE	0	0	1	1	none	7.55667342411e-05
S081	T156	FALSE	FALSE	0	0	1	1	none	7.65976497933e-05
S085	T156	FALSE	FALSE	0	0	1	1	none	0.0001115401465421
S087	T156	FALSE	FALSE	0	0	1	1	none	0.0001265499090168
S093	T156	FALSE	FALSE	0	0	1	1	none	9.3773666912e-05
S097	T156	FALSE	FALSE	0	0	1	1	none	8.631817596e-05
S102	T156	FALSE	FALSE	0	0	1	1	none	0.0001120205545421
S106	T156	FALSE	FALSE	0	0	1	1	none	7.52363391411e-05
S130	T156	FALSE	FALSE	0	0	1	1	none	0.0001248379529197
T009	T156	FALSE	FALSE	0	0	1	1	none	8.30845911159e-05
T010	T156	FALSE	FALSE	0	0	1	1	none	8.29024621709e-05
T013	T156	FALSE	FALSE	0	0	1	1	none	1.0066681996e-05
T014	T156	FALSE	FALSE	0	0	1	1	none	7.66629700018e-05
T020	T156	FALSE	FALSE	0	0	1	1	none	7.091101427e-06
T021	T156	FALSE	FALSE	0	0	1	1	none	8.42620817755e-05
T028	T156	FALSE	FALSE	0	0	1	1	none	5.62269048421e-05
T035a	T156	FALSE	FALSE	0	0	1	1	none	0.000125939077554
T035b	T156	FALSE	FALSE	0	0	1	1	none	8.35757203418e-05
T040	T156	FALSE	FALSE	0	0	1	1	none	7.94502845659e-05
T056	T156	FALSE	FALSE	0	0	1	1	none	8.54538301515e-05
T059	T156	FALSE	FALSE	0	0	1	1	none	0.000117763213797
T065	T156	FALSE	FALSE	0	0	1	1	none	6.4403374703e-06
T069	T156	FALSE	FALSE	0	0	1	1	none	0.0001282831876161
T073	T156	FALSE	FALSE	0	0	1	1	none	8.42620817755e-05
T075	T156	FALSE	FALSE	0	0	1	1	none	7.87734054232e-05
T077	T156	FALSE	FALSE	0	0	1	1	none	8.36697720166e-05
T087	T156	FALSE	FALSE	0	0	1	1	none	8.30774622577e-05
T095	T156	FALSE	FALSE	0	0	1	1	none	0.0001242456431608
T099a	T156	FALSE	FALSE	0	0	1	1	none	0.0001246742126261
T102	T156	FALSE	FALSE	0	0	1	1	none	0.0001285551118905
T104	T156	FALSE	FALSE	0	0	1	1	none	5.41396098814e-05
T105	T156	FALSE	FALSE	0	0	1	1	none	8.217266747e-06
T107	T156	FALSE	FALSE	0	0	1	1	none	0.0001303320411672
T126	T156	FALSE	FALSE	0	0	1	1	none	0.0001351372464921
S002	T159a	TRUE	TRUE	0	0	1	1	none	1.7326240723e-05
S007	T159a	TRUE	TRUE	0	0	1	1	none	6.33430762239e-05
S021	T159a	TRUE	TRUE	0	0	1	1	none	1.82715116277e-05
S024	T159a	TRUE	TRUE	0	0	1	1	none	1.86697419959e-05
S025	T159a	TRUE	TRUE	0	0	1	1	none	2.6201687936e-05
S026	T159a	TRUE	TRUE	0	0	1	1	none	9.4622886239e-06
S038	T159a	TRUE	TRUE	0	0	1	1	none	7.94489066654e-05
S039	T159a	TRUE	TRUE	0	0	1	1	none	1.94692682428e-05
S040	T159a	TRUE	TRUE	0	0	1	1	none	0.0001013837155958
S042	T159a	TRUE	TRUE	0	0	1	1	none	1.83890894557e-05
S071	T159a	TRUE	TRUE	0	0	1	1	none	9.78059911959e-05
S078	T159a	TRUE	TRUE	0	0	1	1	none	1.7292853695e-05
S081	T159a	TRUE	TRUE	0	0	1	1	none	1.83237692472e-05
S085	T159a	TRUE	TRUE	0	0	1	1	none	0.000100660056216
S087	T159a	TRUE	TRUE	0	0	1	1	none	0.0001156698186907
S093	T159a	TRUE	TRUE	0	0	1	1	none	8.28935765859e-05
S097	T159a	TRUE	TRUE	0	0	1	1	none	2.31380811399e-05
S102	T159a	TRUE	TRUE	0	0	1	1	none	0.000101140464216
S106	T159a	TRUE	TRUE	0	0	1	1	none	1.6962458595e-05
S130	T159a	TRUE	TRUE	0	0	1	1	none	0.0001139578625936
T009	T159a	TRUE	TRUE	0	1	1	1	desc	1.191748376e-06
T010	T159a	TRUE	TRUE	0	1	1	1	desc	1.6019291899e-06
T013	T159a	FALSE	FALSE	0	0	1	1	none	8.43176466397e-05
T014	T159a	TRUE	TRUE	0	0	1	1	none	1.83890894557e-05
T020	T159a	TRUE	TRUE	0	0	1	1	none	8.13420660707e-05
T021	T159a	TRUE	TRUE	0	1	1	1	desc	2.9615487945e-06
T028	T159a	TRUE	TRUE	0	0	1	1	none	6.63681099258e-05
T035a	T159a	TRUE	TRUE	0	0	1	1	none	0.0001150589872279
T035b	T159a	TRUE	TRUE	0	1	1	1	desc	2.2751873608e-06
T040	T159a	TRUE	TRUE	0	0	1	1	none	2.11764040198e-05
T056	T159a	FALSE	FALSE	0	1	1	1	desc	3.5609874116e-06
T059	T159a	TRUE	TRUE	0	0	1	1	none	0.0001068831234709
T065	T159a	TRUE	TRUE	0	0	1	1	none	8.0691302114e-05
T069	T159a	TRUE	TRUE	0	0	1	1	none	0.00011740309729
T073	T159a	TRUE	TRUE	0	1	1	1	desc	2.9615487945e-06
T075	T159a	TRUE	TRUE	0	0	1	1	none	6.90779346149e-05
T077	T159a	TRUE	TRUE	0	1	1	1	desc	2.3692390356e-06
T087	T159a	TRUE	TRUE	0	1	1	1	desc	5.923097589e-07
T095	T159a	TRUE	TRUE	0	0	1	1	none	0.0001133655528347
T099a	T159a	TRUE	TRUE	0	0	1	1	none	0.0001137941223
T102	T159a	FALSE	FALSE	0	0	1	1	none	0.0001176750215644
T104	T159a	FALSE	FALSE	0	0	1	1	none	6.42808149651e-05
T105	T159a	FALSE	FALSE	0	0	1	1	none	8.24682313907e-05
T107	T159a	FALSE	FALSE	0	0	1	1	none	0.0001194519508411
T126	T159a	TRUE	TRUE	0	0	1	1	none	0.000124257156166
T156	T159a	FALSE	FALSE	0	0	1	1	none	8.07082232221e-05
S002	T182	FALSE	FALSE	0	0	1	1	none	7.4879328607e-05
S007	T182	FALSE	FALSE	0	0	1	1	none	5.24810784781e-05
S021	T182	FALSE	FALSE	0	0	1	1	none	7.58245995117e-05
S024	T182	FALSE	FALSE	0	0	1	1	none	7.62228298799e-05
S025	T182	FALSE	FALSE	0	0	1	1	none	8.8660990094e-05
S026	T182	FALSE	FALSE	0	0	1	1	none	7.44506423739e-05
S038	T182	FALSE	FALSE	0	0	1	1	none	4.4771493596e-06
S039	T182	FALSE	FALSE	0	0	1	1	none	7.70223561268e-05
S040	T182	FALSE	FALSE	0	0	1	1	none	0.0001115430132598
S042	T182	FALSE	FALSE	0	0	1	1	none	7.59421773397e-05
S071	T182	FALSE	FALSE	0	0	1	1	none	0.0001079652888599
S078	T182	FALSE	FALSE	0	0	1	1	none	7.4845941579e-05
S081	T182	FALSE	FALSE	0	0	1	1	none	7.58768571312e-05
S085	T182	FALSE	FALSE	0	0	1	1	none	0.00011081935388
S087	T182	FALSE	FALSE	0	0	1	1	none	0.0001258291163547
S093	T182	FALSE	FALSE	0	0	1	1	none	9.30528742499e-05
S097	T182	FALSE	FALSE	0	0	1	1	none	8.55973832979e-05
S102	T182	FALSE	FALSE	0	0	1	1	none	0.00011129976188
S106	T182	FALSE	FALSE	0	0	1	1	none	7.4515546479e-05
S130	T182	FALSE	FALSE	0	0	1	1	none	0.0001241171602576
T009	T182	FALSE	FALSE	0	0	1	1	none	8.23637984538e-05
T010	T182	FALSE	FALSE	0	0	1	1	none	8.21816695088e-05
T013	T182	FALSE	FALSE	0	0	1	1	none	9.3458893339e-06
T014	T182	FALSE	FALSE	0	0	1	1	none	7.59421773397e-05
T020	T182	FALSE	FALSE	0	0	1	1	none	6.3703087649e-06
T021	T182	FALSE	FALSE	0	0	1	1	none	8.35412891134e-05
T028	T182	FALSE	FALSE	0	0	1	1	none	5.550611218e-05
T035a	T182	FALSE	FALSE	0	0	1	1	none	0.0001252182848919
T035b	T182	FALSE	FALSE	0	0	1	1	none	8.28549276797e-05
T040	T182	FALSE	FALSE	0	0	1	1	none	7.87294919038e-05
T056	T182	FALSE	FALSE	0	0	1	1	none	8.47330374894e-05
T059	T182	FALSE	FALSE	0	0	1	1	none	0.0001170424211349
T065	T182	FALSE	FALSE	0	0	1	1	none	5.7195448082e-06
T069	T182	FALSE	FALSE	0	0	1	1	none	0.000127562394954
T073	T182	FALSE	FALSE	0	0	1	1	none	8.35412891134e-05
T075	T182	FALSE	FALSE	0	0	1	1	none	7.80526127611e-05
T077	T182	FALSE	FALSE	0	0	1	1	none	8.29489793545e-05
T087	T182	FALSE	FALSE	0	0	1	1	none	8.23566695956e-05
T095	T182	FALSE	FALSE	0	0	1	1	none	0.0001235248504987
T099a	T182	FALSE	FALSE	0	0	1	1	none	0.000123953419964
T102	T182	FALSE	FALSE	0	0	1	1	none	0.0001278343192284
T104	T182	FALSE	FALSE	0	0	1	1	none	5.34188172193e-05
T105	T182	FALSE	FALSE	0	0	1	1	none	7.4964740849e-06
T107	T182	FALSE	FALSE	0	0	1	1	none	0.0001296112485051
T126	T182	FALSE	FALSE	0	0	1	1	none	0.00013441645383
T156	T182	FALSE	FALSE	0	0	1	1	none	4.2746512155e-06
T159a	T182	FALSE	FALSE	0	0	1	1	none	7.998743056e-05
S002	T188	TRUE	TRUE	0	0	1	1	none	5.66367035958e-05
S007	T188	TRUE	TRUE	0	0	1	1	none	2.75855722249e-05
S021	T188	TRUE	TRUE	0	0	1	1	none	5.75819745005e-05
S024	T188	TRUE	TRUE	0	0	1	1	none	5.79802048687e-05
S025	T188	TRUE	TRUE	0	0	1	1	none	7.04183650828e-05
S026	T188	TRUE	TRUE	0	0	1	1	none	5.62080173627e-05
S038	T188	TRUE	TRUE	0	0	1	1	none	5.03442839084e-05
S039	T188	TRUE	TRUE	0	0	1	1	none	5.87797311156e-05
S040	T188	TRUE	TRUE	0	0	1	1	none	9.33003882486e-05
S042	T188	TRUE	TRUE	0	0	1	1	none	5.76995523285e-05
S071	T188	TRUE	TRUE	0	0	1	1	none	8.97226638487e-05
S078	T188	TRUE	TRUE	0	0	1	1	none	5.66033165678e-05
S081	T188	TRUE	TRUE	0	0	1	1	none	5.763423212e-05
S085	T188	TRUE	TRUE	0	0	1	1	none	9.25767288688e-05
S087	T188	TRUE	TRUE	0	0	1	1	none	0.0001075864913435
S093	T188	TRUE	TRUE	0	0	1	1	none	7.48102492387e-05
S097	T188	TRUE	TRUE	0	0	1	1	none	6.73547582867e-05
S102	T188	TRUE	TRUE	0	0	1	1	none	9.30571368688e-05
S106	T188	TRUE	TRUE	0	0	1	1	none	5.62729214678e-05
S130	T188	TRUE	TRUE	0	0	1	1	none	0.0001058745352464
T009	T188	FALSE	FALSE	0	0	1	1	none	6.41211734426e-05
T010	T188	FALSE	FALSE	0	0	1	1	none	6.39390444976e-05
T013	T188	FALSE	FALSE	0	0	1	1	none	5.52130238827e-05
T014	T188	TRUE	TRUE	0	0	1	1	none	5.76995523285e-05
T020	T188	TRUE	TRUE	0	0	1	1	none	5.22374433137e-05
T021	T188	FALSE	FALSE	0	0	1	1	none	6.52986641022e-05
T028	T188	TRUE	TRUE	0	0	1	1	none	2.3700853703e-05
T035a	T188	TRUE	TRUE	0	0	1	1	none	0.0001069756598807
T035b	T188	FALSE	FALSE	0	0	1	1	none	6.46123026685e-05
T040	T188	TRUE	TRUE	0	0	1	1	none	6.04868668926e-05
T056	T188	FALSE	FALSE	0	0	1	1	none	6.64904124782e-05
T059	T188	TRUE	TRUE	0	0	1	1	none	9.87997961237e-05
T065	T188	TRUE	TRUE	0	0	1	1	none	5.1586679357e-05
T069	T188	TRUE	TRUE	0	0	1	1	none	0.0001093197699428
T073	T188	FALSE	FALSE	0	0	1	1	none	6.52986641022e-05
T075	T188	TRUE	TRUE	0	0	1	1	none	5.98099877499e-05
T077	T188	FALSE	FALSE	0	0	1	1	none	6.47063543433e-05
T087	T188	FALSE	FALSE	0	0	1	1	none	6.41140445844e-05
T095	T188	TRUE	TRUE	0	0	1	1	none	0.0001052822254875
T099a	T188	TRUE	TRUE	0	0	1	1	none	0.0001057107949528
T102	T188	FALSE	FALSE	0	0	1	1	none	0.0001095916942172
T104	T188	FALSE	FALSE	0	0	1	1	none	2.73386914483e-05
T105	T188	FALSE	FALSE	0	0	1	1	none	5.33636086337e-05
T107	T188	FALSE	FALSE	0	0	1	1	none	0.0001113686234939
T126	T188	TRUE	TRUE	0	0	1	1	none	0.0001161738288188
T156	T188	FALSE	FALSE	0	0	1	1	none	5.16036004651e-05
T159a	T188	TRUE	TRUE	0	0	1	1	none	6.17448055488e-05
T182	T188	FALSE	FALSE	0	0	1	1	none	5.0882807803e-05
S002	T192	FALSE	FALSE	0	0	1	1	none	0.0001303693829527
S007	T192	FALSE	FALSE	0	0	1	1	none	0.0001289924282336
S021	T192	FALSE	FALSE	0	0	1	1	none	0.0001313146538574
S024	T192	FALSE	FALSE	0	0	1	1	none	0.0001317128842256
S025	T192	FALSE	FALSE	0	0	1	1	none	0.0001441510444397
S026	T192	FALSE	FALSE	0	0	1	1	none	0.0001299406967196
S038	T192	FALSE	FALSE	0	0	1	1	none	0.0001450982586751
S039	T192	FALSE	FALSE	0	0	1	1	none	0.0001325124104725
S040	T192	FALSE	FALSE	0	0	1	1	none	5.55799892075e-05
S042	T192	FALSE	FALSE	0	0	1	1	none	0.0001314322316854
S071	T192	FALSE	FALSE	0	0	1	1	none	3.88561132276e-05
S078	T192	FALSE	FALSE	0	0	1	1	none	0.0001303359959247
S081	T192	FALSE	FALSE	0	0	1	1	none	0.0001313669114769
S085	T192	FALSE	FALSE	0	0	1	1	none	7.66796156457e-05
S087	T192	FALSE	FALSE	0	0	1	1	none	9.16893781204e-05
S093	T192	FALSE	FALSE	0	0	1	1	none	5.37685278376e-05
S097	T192	FALSE	FALSE	0	0	1	1	none	0.0001410874376436
S102	T192	FALSE	FALSE	0	0	1	1	none	5.53367378277e-05
S106	T192	FALSE	FALSE	0	0	1	1	none	0.0001300056008247
S130	T192	FALSE	FALSE	0	0	1	1	none	8.99774220233e-05
T009	T192	FALSE	FALSE	0	0	1	1	none	0.0001378538527995
T010	T192	FALSE	FALSE	0	0	1	1	none	0.0001376717238545
T013	T192	FALSE	FALSE	0	0	1	1	none	0.0001499669986494
T014	T192	FALSE	FALSE	0	0	1	1	none	0.0001314322316854
T020	T192	FALSE	FALSE	0	0	1	1	none	0.0001469914180804
T021	T192	FALSE	FALSE	0	0	1	1	none	0.0001390313434591
T028	T192	FALSE	FALSE	0	0	1	1	none	0.0001320174619355
T035a	T192	FALSE	FALSE	0	0	1	1	none	9.10785466576e-05
T035b	T192	FALSE	FALSE	0	0	1	1	none	0.0001383449820254
T040	T192	FALSE	FALSE	0	0	1	1	none	0.0001342195462495
T056	T192	FALSE	FALSE	0	0	1	1	none	0.0001402230918351
T059	T192	FALSE	FALSE	0	0	1	1	none	6.10793970826e-05
T065	T192	FALSE	FALSE	0	0	1	1	none	0.0001463406541237
T069	T192	FALSE	FALSE	0	0	1	1	none	5.53799809557e-05
T073	T192	FALSE	FALSE	0	0	1	1	none	0.0001390313434591
T075	T192	FALSE	FALSE	0	0	1	1	none	0.0001347272866246
T077	T192	FALSE	FALSE	0	0	1	1	none	0.0001384390337002
T087	T192	FALSE	FALSE	0	0	1	1	none	0.0001378467239413
T095	T192	FALSE	FALSE	0	0	1	1	none	8.93851122644e-05
T099a	T192	FALSE	FALSE	0	0	1	1	none	8.98136817297e-05
T102	T192	FALSE	FALSE	0	0	1	1	none	9.36945809941e-05
T104	T192	FALSE	FALSE	0	0	1	1	none	0.0001299301669748
T105	T192	FALSE	FALSE	0	0	1	1	none	0.0001481175834004
T107	T192	FALSE	FALSE	0	0	1	1	none	9.54715102708e-05
T126	T192	TRUE	TRUE	1	0	1	1	anc	2.064621049e-06
T156	T192	FALSE	FALSE	0	0	1	1	none	0.0001463575752318
T159a	T192	FALSE	FALSE	0	0	1	1	none	0.0001354774849057
T182	T192	FALSE	FALSE	0	0	1	1	none	0.0001456367825697
T188	T192	FALSE	FALSE	0	0	1	1	none	0.0001273941575585
S002	T197	TRUE	TRUE	0	0	1	1	none	7.31023993303e-05
S007	T197	TRUE	TRUE	0	0	1	1	none	5.07041492014e-05
S021	T197	TRUE	TRUE	0	0	1	1	none	7.4047670235e-05
S024	T197	TRUE	TRUE	0	0	1	1	none	7.44459006032e-05
S025	T197	TRUE	TRUE	0	0	1	1	none	8.68840608173e-05
S026	T197	TRUE	TRUE	0	0	1	1	none	7.26737130972e-05
S038	T197	TRUE	TRUE	0	0	1	1	none	2.7002200829e-06
S039	T197	TRUE	TRUE	0	0	1	1	none	7.52454268501e-05
S040	T197	TRUE	TRUE	0	0	1	1	none	0.0001097660839831
S042	T197	TRUE	TRUE	0	0	1	1	none	7.4165248063e-05
S071	T197	TRUE	TRUE	0	0	1	1	none	0.0001061883595832
S078	T197	TRUE	TRUE	0	0	1	1	none	7.30690123023e-05
S081	T197	TRUE	TRUE	0	0	1	1	none	7.40999278545e-05
S085	T197	TRUE	TRUE	0	0	1	1	none	0.0001090424246033
S087	T197	TRUE	TRUE	0	0	1	1	none	0.000124052187078
S093	T197	TRUE	TRUE	0	0	1	1	none	9.12759449732e-05
S097	T197	TRUE	TRUE	0	0	1	1	none	8.38204540212e-05
S102	T197	TRUE	TRUE	0	0	1	1	none	0.0001095228326033
S106	T197	TRUE	TRUE	0	0	1	1	none	7.27386172023e-05
S130	T197	TRUE	TRUE	0	0	1	1	none	0.0001223402309809
T009	T197	FALSE	FALSE	0	0	1	1	none	8.05868691771e-05
T010	T197	FALSE	FALSE	0	0	1	1	none	8.04047402321e-05
T013	T197	FALSE	FALSE	0	0	1	1	none	7.5689600572e-06
T014	T197	TRUE	TRUE	0	0	1	1	none	7.4165248063e-05
T020	T197	TRUE	TRUE	0	0	1	1	none	4.5933794882e-06
T021	T197	FALSE	FALSE	0	0	1	1	none	8.17643598367e-05
T028	T197	TRUE	TRUE	0	0	1	1	none	5.37291829033e-05
T035a	T197	TRUE	TRUE	0	0	1	1	none	0.0001234413556152
T035b	T197	FALSE	FALSE	0	0	1	1	none	8.1077998403e-05
T040	T197	TRUE	TRUE	0	0	1	1	none	7.69525626271e-05
T056	T197	FALSE	FALSE	0	0	1	1	none	8.29561082127e-05
T059	T197	TRUE	TRUE	0	0	1	1	none	0.0001152654918582
T065	T197	TRUE	TRUE	0	0	1	1	none	3.9426155315e-06
T069	T197	TRUE	TRUE	0	0	1	1	none	0.0001257854656773
T073	T197	FALSE	FALSE	0	0	1	1	none	8.17643598367e-05
T075	T197	TRUE	TRUE	0	0	1	1	none	7.62756834844e-05
T077	T197	FALSE	FALSE	0	0	1	1	none	8.11720500778e-05
T087	T197	FALSE	FALSE	0	0	1	1	none	8.05797403189e-05
T095	T197	TRUE	TRUE	0	0	1	1	none	0.000121747921222
T099a	T197	TRUE	TRUE	0	0	1	1	none	0.0001221764906873
T102	T197	FALSE	FALSE	0	0	1	1	none	0.0001260573899517
T104	T197	FALSE	FALSE	0	0	1	1	none	5.16418879426e-05
T105	T197	FALSE	FALSE	0	0	1	1	none	5.7195448082e-06
T107	T197	FALSE	FALSE	0	0	1	1	none	0.0001278343192284
T126	T197	TRUE	TRUE	0	0	1	1	none	0.0001326395245533
T156	T197	TRUE	TRUE	0	1	1	1	desc	5.923097589e-07
T159a	T197	TRUE	TRUE	0	0	1	1	none	7.82105012833e-05
T182	T197	TRUE	TRUE	0	1	1	1	desc	5.923097589e-07
T188	T197	TRUE	TRUE	0	0	1	1	none	4.91058785263e-05
T192	T197	FALSE	FALSE	0	0	1	1	none	0.000143859853293
S002	T223	FALSE	FALSE	0	0	1	1	none	7.57967215497e-05
S007	T223	FALSE	FALSE	0	0	1	1	none	5.33984714208e-05
S021	T223	FALSE	FALSE	0	0	1	1	none	7.67419924544e-05
S024	T223	FALSE	FALSE	0	0	1	1	none	7.71402228226e-05
S025	T223	FALSE	FALSE	0	0	1	1	none	8.95783830367e-05
S026	T223	FALSE	FALSE	0	0	1	1	none	7.53680353166e-05
S038	T223	FALSE	FALSE	0	0	1	1	none	5.3945423023e-06
S039	T223	FALSE	FALSE	0	0	1	1	none	7.79397490695e-05
S040	T223	FALSE	FALSE	0	0	1	1	none	0.0001124604062025
S042	T223	FALSE	FALSE	0	0	1	1	none	7.68595702824e-05
S071	T223	FALSE	FALSE	0	0	1	1	none	0.0001088826818026
S078	T223	FALSE	FALSE	0	0	1	1	none	7.57633345217e-05
S081	T223	FALSE	FALSE	0	0	1	1	none	7.67942500739e-05
S085	T223	FALSE	FALSE	0	0	1	1	none	0.0001117367468227
S087	T223	FALSE	FALSE	0	0	1	1	none	0.0001267465092974
S093	T223	FALSE	FALSE	0	0	1	1	none	9.39702671926e-05
S097	T223	FALSE	FALSE	0	0	1	1	none	8.65147762406e-05
S102	T223	FALSE	FALSE	0	0	1	1	none	0.0001122171548227
S106	T223	FALSE	FALSE	0	0	1	1	none	7.54329394217e-05
S130	T223	FALSE	FALSE	0	0	1	1	none	0.0001250345532003
T009	T223	FALSE	FALSE	0	0	1	1	none	8.32811913965e-05
T010	T223	FALSE	FALSE	0	0	1	1	none	8.30990624515e-05
T013	T223	FALSE	FALSE	0	0	1	1	none	1.02632822766e-05
T014	T223	FALSE	FALSE	0	0	1	1	none	7.68595702824e-05
T020	T223	FALSE	FALSE	0	0	1	1	none	7.2877017076e-06
T021	T223	FALSE	FALSE	0	0	1	1	none	8.44586820561e-05
T028	T223	FALSE	FALSE	0	0	1	1	none	5.64235051227e-05
T035a	T223	FALSE	FALSE	0	0	1	1	none	0.0001261356778346
T035b	T223	FALSE	FALSE	0	0	1	1	none	8.37723206224e-05
T040	T223	FALSE	FALSE	0	0	1	1	none	7.96468848465e-05
T056	T223	FALSE	FALSE	0	0	1	1	none	8.56504304321e-05
T059	T223	FALSE	FALSE	0	0	1	1	none	0.0001179598140776
T065	T223	FALSE	FALSE	0	0	1	1	none	6.6369377509e-06
T069	T223	FALSE	FALSE	0	0	1	1	none	0.0001284797878967
T073	T223	FALSE	FALSE	0	0	1	1	none	8.44586820561e-05
T075	T223	FALSE	FALSE	0	0	1	1	none	7.89700057038e-05
T077	T223	FALSE	FALSE	0	0	1	1	none	8.38663722972e-05
T087	T223	FALSE	FALSE	0	0	1	1	none	8.32740625383e-05
T095	T223	FALSE	FALSE	0	0	1	1	none	0.0001244422434414
T099a	T223	FALSE	FALSE	0	0	1	1	none	0.0001248708129067
T102	T223	FALSE	FALSE	0	0	1	1	none	0.0001287517121711
T104	T223	FALSE	FALSE	0	0	1	1	none	5.4336210162e-05
T105	T223	FALSE	FALSE	0	0	1	1	none	8.4138670276e-06
T107	T223	FALSE	FALSE	0	0	1	1	none	0.0001305286414478
T126	T223	FALSE	FALSE	0	0	1	1	none	0.0001353338467727
T156	T223	FALSE	FALSE	0	0	1	1	none	5.1920441582e-06
T159a	T223	FALSE	FALSE	0	0	1	1	none	8.09048235027e-05
T182	T223	FALSE	FALSE	0	0	1	1	none	2.1020124605e-06
T188	T223	FALSE	FALSE	0	0	1	1	none	5.18002007457e-05
T192	T223	FALSE	FALSE	0	0	1	1	none	0.0001465541755124
T197	T223	TRUE	TRUE	1	0	1	1	anc	5.923097589e-07
S002	T225	FALSE	FALSE	0	0	1	1	none	8.28590237180001e-05
S007	T225	FALSE	FALSE	0	0	1	1	none	6.04607735891e-05
S021	T225	FALSE	FALSE	0	0	1	1	none	8.38042946227001e-05
S024	T225	FALSE	FALSE	0	0	1	1	none	8.42025249909001e-05
S025	T225	FALSE	FALSE	0	0	1	1	none	9.66406852050001e-05
S026	T225	FALSE	FALSE	0	0	1	1	none	8.24303374849001e-05
S038	T225	FALSE	FALSE	0	0	1	1	none	1.24568444706e-05
S039	T225	FALSE	FALSE	0	0	1	1	none	8.50020512378001e-05
S040	T225	FALSE	FALSE	0	0	1	1	none	0.0001195227083708
S042	T225	FALSE	FALSE	0	0	1	1	none	8.39218724507001e-05
S071	T225	FALSE	FALSE	0	0	1	1	none	0.0001159449839709
S078	T225	FALSE	FALSE	0	0	1	1	none	8.28256366900001e-05
S081	T225	FALSE	FALSE	0	0	1	1	none	8.38565522422001e-05
S085	T225	FALSE	FALSE	0	0	1	1	none	0.000118799048991
S087	T225	FALSE	FALSE	0	0	1	1	none	0.0001338088114657
S093	T225	FALSE	FALSE	0	0	1	1	none	0.0001010325693609
S097	T225	FALSE	FALSE	0	0	1	1	none	9.35770784089001e-05
S102	T225	FALSE	FALSE	0	0	1	1	none	0.000119279456991
S106	T225	FALSE	FALSE	0	0	1	1	none	8.24952415900001e-05
S130	T225	FALSE	FALSE	0	0	1	1	none	0.0001320968553686
T009	T225	FALSE	FALSE	0	0	1	1	none	9.03434935648001e-05
T010	T225	FALSE	FALSE	0	0	1	1	none	9.01613646198001e-05
T013	T225	FALSE	FALSE	0	0	1	1	none	1.73255844449e-05
T014	T225	FALSE	FALSE	0	0	1	1	none	8.39218724507001e-05
T020	T225	FALSE	FALSE	0	0	1	1	none	1.43500038759e-05
T021	T225	FALSE	FALSE	0	0	1	1	none	9.15209842244001e-05
T028	T225	FALSE	FALSE	0	0	1	1	none	6.3485807291e-05
T035a	T225	FALSE	FALSE	0	0	1	1	none	0.0001331979800029
T035b	T225	FALSE	FALSE	0	0	1	1	none	9.08346227907001e-05
T040	T225	FALSE	FALSE	0	0	1	1	none	8.67091870148001e-05
T056	T225	FALSE	FALSE	0	0	1	1	none	9.27127326004001e-05
T059	T225	FALSE	FALSE	0	0	1	1	none	0.0001250221162459
T065	T225	FALSE	FALSE	0	0	1	1	none	1.36992399192e-05
T069	T225	FALSE	FALSE	0	0	1	1	none	0.000135542090065
T073	T225	FALSE	FALSE	0	0	1	1	none	9.15209842244001e-05
T075	T225	FALSE	FALSE	0	0	1	1	none	8.60323078721e-05
T077	T225	FALSE	FALSE	0	0	1	1	none	9.09286744655001e-05
T087	T225	FALSE	FALSE	0	0	1	1	none	9.03363647066001e-05
T095	T225	FALSE	FALSE	0	0	1	1	none	0.0001315045456097
T099a	T225	FALSE	FALSE	0	0	1	1	none	0.000131933115075
T102	T225	FALSE	FALSE	0	0	1	1	none	0.0001358140143394
T104	T225	FALSE	FALSE	0	0	1	1	none	6.13985123303e-05
T105	T225	FALSE	FALSE	0	0	1	1	none	1.54761691959e-05
T107	T225	FALSE	FALSE	0	0	1	1	none	0.0001375909436161
T126	T225	FALSE	FALSE	0	0	1	1	none	0.000142396148941
T156	T225	FALSE	FALSE	0	0	1	1	none	9.6281414845e-06
T159a	T225	FALSE	FALSE	0	0	1	1	none	8.79671256710001e-05
T182	T225	FALSE	FALSE	0	0	1	1	none	1.15335536644e-05
T188	T225	FALSE	FALSE	0	0	1	1	none	5.8862502914e-05
T192	T225	FALSE	FALSE	0	0	1	1	none	0.0001536164776807
T197	T225	TRUE	TRUE	1	0	1	1	anc	5.923097589e-07
T223	T225	FALSE	FALSE	0	0	1	1	none	1.24509466071e-05
S002	T230	FALSE	FALSE	0	0	1	1	none	1.98278360848e-05
S007	T230	FALSE	FALSE	0	0	1	1	none	6.58446715857e-05
S021	T230	FALSE	FALSE	0	0	1	1	none	2.07731069895e-05
S024	T230	FALSE	FALSE	0	0	1	1	none	2.11713373577e-05
S025	T230	FALSE	FALSE	0	0	1	1	none	2.87032832978e-05
S026	T230	FALSE	FALSE	0	0	1	1	none	1.19638839857e-05
S038	T230	FALSE	FALSE	0	0	1	1	none	8.19505020272e-05
S039	T230	FALSE	FALSE	0	0	1	1	none	2.19708636046e-05
S040	T230	FALSE	FALSE	0	0	1	1	none	0.0001038853109576
S042	T230	FALSE	FALSE	0	0	1	1	none	2.08906848175e-05
S071	T230	FALSE	FALSE	0	0	1	1	none	0.0001003075865577
S078	T230	FALSE	FALSE	0	0	1	1	none	1.97944490568e-05
S081	T230	FALSE	FALSE	0	0	1	1	none	2.0825364609e-05
S085	T230	FALSE	FALSE	0	0	1	1	none	0.0001031616515778
S087	T230	FALSE	FALSE	0	0	1	1	none	0.0001181714140525
S093	T230	FALSE	FALSE	0	0	1	1	none	8.53951719477e-05
S097	T230	FALSE	FALSE	0	0	1	1	none	2.56396765017e-05
S102	T230	FALSE	FALSE	0	0	1	1	none	0.0001036420595778
S106	T230	FALSE	FALSE	0	0	1	1	none	1.94640539568e-05
S130	T230	FALSE	FALSE	0	0	1	1	none	0.0001164594579554
T009	T230	FALSE	FALSE	0	0	1	1	none	4.8779632556e-06
T010	T230	FALSE	FALSE	0	0	1	1	none	3.5112147928e-06
T013	T230	FALSE	FALSE	0	0	1	1	none	8.68192420015e-05
T014	T230	FALSE	FALSE	0	0	1	1	none	2.08906848175e-05
T020	T230	FALSE	FALSE	0	0	1	1	none	8.38436614325e-05
T021	T230	FALSE	FALSE	0	0	1	1	none	4.8708343974e-06
T028	T230	FALSE	FALSE	0	0	1	1	none	6.88697052876e-05
T035a	T230	FALSE	FALSE	0	0	1	1	none	0.0001175605825897
T035b	T230	FALSE	FALSE	0	0	1	1	none	4.1844729637e-06
T040	T230	FALSE	FALSE	0	0	1	1	none	2.36779993816e-05
T056	T230	FALSE	FALSE	0	0	1	1	none	7.2472022912e-06
T059	T230	FALSE	FALSE	0	0	1	1	none	0.0001093847188327
T065	T230	FALSE	FALSE	0	0	1	1	none	8.31928974758e-05
T069	T230	FALSE	FALSE	0	0	1	1	none	0.0001199046926518
T073	T230	FALSE	FALSE	0	0	1	1	none	4.8708343974e-06
T075	T230	FALSE	FALSE	0	0	1	1	none	7.15795299767e-05
T077	T230	FALSE	FALSE	0	0	1	1	none	4.2785246385e-06
T087	T230	FALSE	FALSE	0	0	1	1	none	2.5015953618e-06
T095	T230	FALSE	FALSE	0	0	1	1	none	0.0001158671481965
T099a	T230	FALSE	FALSE	0	0	1	1	none	0.0001162957176618
T102	T230	FALSE	FALSE	0	0	1	1	none	0.0001201766169262
T104	T230	FALSE	FALSE	0	0	1	1	none	6.67824103269e-05
T105	T230	FALSE	FALSE	0	0	1	1	none	8.49698267525e-05
T107	T230	FALSE	FALSE	0	0	1	1	none	0.0001219535462029
T126	T230	FALSE	FALSE	0	0	1	1	none	0.0001267587515278
T156	T230	FALSE	FALSE	0	0	1	1	none	8.32098185839e-05
T159a	T230	TRUE	TRUE	1	0	1	1	anc	1.316975844e-06
T182	T230	FALSE	FALSE	0	0	1	1	none	8.24890259218e-05
T188	T230	FALSE	FALSE	0	0	1	1	none	6.42464009106e-05
T192	T230	FALSE	FALSE	0	0	1	1	none	0.0001379790802675
T197	T230	FALSE	FALSE	0	0	1	1	none	8.07120966451e-05
T223	T230	FALSE	FALSE	0	0	1	1	none	8.34064188645e-05
T225	T230	FALSE	FALSE	0	0	1	1	none	9.04687210328001e-05
S002	T232	TRUE	TRUE	0	0	1	1	none	0.00011623588824
S007	T232	TRUE	TRUE	0	0	1	1	none	0.0001148589335209
S021	T232	TRUE	TRUE	0	0	1	1	none	0.0001171811591447
S024	T232	TRUE	TRUE	0	0	1	1	none	0.0001175793895129
S025	T232	TRUE	TRUE	0	0	1	1	none	0.000130017549727
S026	T232	TRUE	TRUE	0	0	1	1	none	0.0001158072020069
S038	T232	TRUE	TRUE	0	0	1	1	none	0.0001309647639624
S039	T232	TRUE	TRUE	0	0	1	1	none	0.0001183789157598
S040	T232	TRUE	TRUE	0	0	1	1	none	4.14464944948e-05
S042	T232	TRUE	TRUE	0	0	1	1	none	0.0001172987369727
S071	T232	TRUE	TRUE	0	0	1	1	none	2.47226185149e-05
S078	T232	TRUE	TRUE	0	0	1	1	none	0.000116202501212
S081	T232	TRUE	TRUE	0	0	1	1	none	0.0001172334167642
S085	T232	TRUE	TRUE	0	0	1	1	none	6.2546120933e-05
S087	T232	TRUE	TRUE	0	0	1	1	none	7.75558834077e-05
S093	T232	TRUE	TRUE	0	0	1	1	none	3.96350331249e-05
S097	T232	TRUE	TRUE	0	0	1	1	none	0.0001269539429309
S102	T232	TRUE	TRUE	0	0	1	1	none	4.1203243115e-05
S106	T232	TRUE	TRUE	0	0	1	1	none	0.000115872106112
S130	T232	TRUE	TRUE	0	0	1	1	none	7.58439273106e-05
T009	T232	FALSE	FALSE	0	0	1	1	none	0.0001237203580868
T010	T232	FALSE	FALSE	0	0	1	1	none	0.0001235382291418
T013	T232	FALSE	FALSE	0	0	1	1	none	0.0001358335039367
T014	T232	TRUE	TRUE	0	0	1	1	none	0.0001172987369727
T020	T232	TRUE	TRUE	0	0	1	1	none	0.0001328579233677
T021	T232	FALSE	FALSE	0	0	1	1	none	0.0001248978487464
T028	T232	TRUE	TRUE	0	0	1	1	none	0.0001178839672228
T035a	T232	TRUE	TRUE	0	0	1	1	none	7.69450519449e-05
T035b	T232	FALSE	FALSE	0	0	1	1	none	0.0001242114873127
T040	T232	TRUE	TRUE	0	0	1	1	none	0.0001200860515368
T056	T232	FALSE	FALSE	0	0	1	1	none	0.0001260895971224
T059	T232	TRUE	TRUE	0	0	1	1	none	4.69459023699e-05
T065	T232	TRUE	TRUE	0	0	1	1	none	0.000132207159411
T069	T232	TRUE	TRUE	0	0	1	1	none	4.1246486243e-05
T073	T232	FALSE	FALSE	0	0	1	1	none	0.0001248978487464
T075	T232	TRUE	TRUE	0	0	1	1	none	0.0001205937919119
T077	T232	FALSE	FALSE	0	0	1	1	none	0.0001243055389875
T087	T232	FALSE	FALSE	0	0	1	1	none	0.0001237132292286
T095	T232	TRUE	TRUE	0	0	1	1	none	7.52516175517e-05
T099a	T232	TRUE	TRUE	0	0	1	1	none	7.5680187017e-05
T102	T232	FALSE	FALSE	0	0	1	1	none	7.95610862814e-05
T104	T232	FALSE	FALSE	0	0	1	1	none	0.0001157966722621
T105	T232	FALSE	FALSE	0	0	1	1	none	0.0001339840886877
T107	T232	FALSE	FALSE	0	0	1	1	none	8.13380155581001e-05
T126	T232	TRUE	TRUE	0	0	1	1	none	5.359077479e-06
T156	T232	FALSE	FALSE	0	0	1	1	none	0.0001322240805191
T159a	T232	TRUE	TRUE	0	0	1	1	none	0.000121343990193
T182	T232	FALSE	FALSE	0	0	1	1	none	0.000131503287857
T188	T232	TRUE	TRUE	0	0	1	1	none	0.0001132606628458
T192	T232	FALSE	FALSE	0	0	1	1	none	1.65794062187e-05
T197	T232	TRUE	TRUE	0	0	1	1	none	0.0001297263585803
T223	T232	FALSE	FALSE	0	0	1	1	none	0.0001324206807997
T225	T232	FALSE	FALSE	0	0	1	1	none	0.000139482982968
T230	T232	FALSE	FALSE	0	0	1	1	none	0.0001238455855548
S002	T241	FALSE	FALSE	0	0	1	1	none	8.91703455335001e-05
S007	T241	FALSE	FALSE	0	0	1	1	none	6.67720954046e-05
S021	T241	FALSE	FALSE	0	0	1	1	none	9.01156164382001e-05
S024	T241	FALSE	FALSE	0	0	1	1	none	9.05138468064001e-05
S025	T241	FALSE	FALSE	0	0	1	1	none	0.0001029520070205
S026	T241	FALSE	FALSE	0	0	1	1	none	8.87416593004001e-05
S038	T241	FALSE	FALSE	0	0	1	1	none	1.75835467683e-05
S039	T241	FALSE	FALSE	0	0	1	1	none	9.13133730533001e-05
S040	T241	FALSE	FALSE	0	0	1	1	none	0.0001258340301863
S042	T241	FALSE	FALSE	0	0	1	1	none	9.02331942662001e-05
S071	T241	FALSE	FALSE	0	0	1	1	none	0.0001222563057864
S078	T241	FALSE	FALSE	0	0	1	1	none	8.91369585055001e-05
S081	T241	FALSE	FALSE	0	0	1	1	none	9.01678740577001e-05
S085	T241	FALSE	FALSE	0	0	1	1	none	0.0001251103708065
S087	T241	FALSE	FALSE	0	0	1	1	none	0.0001401201332812
S093	T241	FALSE	FALSE	0	0	1	1	none	0.0001073438911764
S097	T241	FALSE	FALSE	0	0	1	1	none	9.98884002244001e-05
S102	T241	FALSE	FALSE	0	0	1	1	none	0.0001255907788065
S106	T241	FALSE	FALSE	0	0	1	1	none	8.88065634055001e-05
S130	T241	FALSE	FALSE	0	0	1	1	none	0.0001384081771841
T009	T241	FALSE	FALSE	0	0	1	1	none	9.66548153803001e-05
T010	T241	FALSE	FALSE	0	0	1	1	none	9.64726864353001e-05
T013	T241	FALSE	FALSE	0	0	1	1	none	1.32714212586e-05
T014	T241	FALSE	FALSE	0	0	1	1	none	9.02331942662001e-05
T020	T241	FALSE	FALSE	0	0	1	1	none	1.94767061736e-05
T021	T241	FALSE	FALSE	0	0	1	1	none	9.78323060399001e-05
T028	T241	FALSE	FALSE	0	0	1	1	none	6.97971291065e-05
T035a	T241	FALSE	FALSE	0	0	1	1	none	0.0001395093018184
T035b	T241	FALSE	FALSE	0	0	1	1	none	9.71459446062001e-05
T040	T241	FALSE	FALSE	0	0	1	1	none	9.30205088303001e-05
T056	T241	FALSE	FALSE	0	0	1	1	none	9.90240544159001e-05
T059	T241	FALSE	FALSE	0	0	1	1	none	0.0001313334380614
T065	T241	FALSE	FALSE	0	0	1	1	none	1.52720836635e-05
T069	T241	FALSE	FALSE	0	0	1	1	none	0.0001418534118805
T073	T241	FALSE	FALSE	0	0	1	1	none	9.78323060399001e-05
T075	T241	FALSE	FALSE	0	0	1	1	none	9.23436296876e-05
T077	T241	FALSE	FALSE	0	0	1	1	none	9.72399962810001e-05
T087	T241	FALSE	FALSE	0	0	1	1	none	9.66476865221001e-05
T095	T241	FALSE	FALSE	0	0	1	1	none	0.0001378158674252
T099a	T241	FALSE	FALSE	0	0	1	1	none	0.0001382444368905
T102	T241	FALSE	FALSE	0	0	1	1	none	0.0001421253361549
T104	T241	FALSE	FALSE	0	0	1	1	none	6.77098341458e-05
T105	T241	FALSE	FALSE	0	0	1	1	none	1.70490129402e-05
T107	T241	FALSE	FALSE	0	0	1	1	none	0.0001439022654316
T126	T241	FALSE	FALSE	0	0	1	1	none	0.0001487074707565
T156	T241	FALSE	FALSE	0	0	1	1	none	2.00274828428e-05
T159a	T241	FALSE	FALSE	0	0	1	1	none	9.42784474865001e-05
T182	T241	FALSE	FALSE	0	0	1	1	none	1.93066901807e-05
T188	T241	FALSE	FALSE	0	0	1	1	none	6.51738247295e-05
T192	T241	FALSE	FALSE	0	0	1	1	none	0.0001599277994962
T197	T241	FALSE	FALSE	0	0	1	1	none	1.7529760904e-05
T223	T241	FALSE	FALSE	0	0	1	1	none	2.02240831234e-05
T225	T241	FALSE	FALSE	0	0	1	1	none	2.72863852917e-05
T230	T241	FALSE	FALSE	0	0	1	1	none	9.67800428483001e-05
T232	T241	FALSE	FALSE	0	0	1	1	none	0.0001457943047835
S002	T270	FALSE	FALSE	0	0	1	1	none	0.0001187105704648
S007	T270	FALSE	FALSE	0	0	1	1	none	0.0001173336157457
S021	T270	FALSE	FALSE	0	0	1	1	none	0.0001196558413695
S024	T270	FALSE	FALSE	0	0	1	1	none	0.0001200540717377
S025	T270	FALSE	FALSE	0	0	1	1	none	0.0001324922319518
S026	T270	FALSE	FALSE	0	0	1	1	none	0.0001182818842317
S038	T270	FALSE	FALSE	0	0	1	1	none	0.0001334394461872
S039	T270	FALSE	FALSE	0	0	1	1	none	0.0001208535979846
S040	T270	FALSE	FALSE	0	0	1	1	none	4.39211767196e-05
S042	T270	FALSE	FALSE	0	0	1	1	none	0.0001197734191975
S071	T270	FALSE	FALSE	0	0	1	1	none	2.71973007397e-05
S078	T270	FALSE	FALSE	0	0	1	1	none	0.0001186771834368
S081	T270	FALSE	FALSE	0	0	1	1	none	0.000119708098989
S085	T270	FALSE	FALSE	0	0	1	1	none	6.50208031578e-05
S087	T270	FALSE	FALSE	0	0	1	1	none	8.00305656325e-05
S093	T270	FALSE	FALSE	0	0	1	1	none	4.21097153497e-05
S097	T270	FALSE	FALSE	0	0	1	1	none	0.0001294286251557
S102	T270	FALSE	FALSE	0	0	1	1	none	4.36779253398e-05
S106	T270	FALSE	FALSE	0	0	1	1	none	0.0001183467883368
S130	T270	FALSE	FALSE	0	0	1	1	none	7.83186095354e-05
T009	T270	FALSE	FALSE	0	0	1	1	none	0.0001261950403116
T010	T270	FALSE	FALSE	0	0	1	1	none	0.0001260129113666
T013	T270	FALSE	FALSE	0	0	1	1	none	0.0001383081861615
T014	T270	FALSE	FALSE	0	0	1	1	none	0.0001197734191975
T020	T270	FALSE	FALSE	0	0	1	1	none	0.0001353326055925
T021	T270	FALSE	FALSE	0	0	1	1	none	0.0001273725309712
T028	T270	FALSE	FALSE	0	0	1	1	none	0.0001203586494476
T035a	T270	FALSE	FALSE	0	0	1	1	none	7.94197341697e-05
T035b	T270	FALSE	FALSE	0	0	1	1	none	0.0001266861695375
T040	T270	FALSE	FALSE	0	0	1	1	none	0.0001225607337616
T056	T270	FALSE	FALSE	0	0	1	1	none	0.0001285642793472
T059	T270	FALSE	FALSE	0	0	1	1	none	4.94205845947e-05
T065	T270	FALSE	FALSE	0	0	1	1	none	0.0001346818416358
T069	T270	FALSE	FALSE	0	0	1	1	none	4.37211684678e-05
T073	T270	FALSE	FALSE	0	0	1	1	none	0.0001273725309712
T075	T270	FALSE	FALSE	0	0	1	1	none	0.0001230684741367
T077	T270	FALSE	FALSE	0	0	1	1	none	0.0001267802212123
T087	T270	FALSE	FALSE	0	0	1	1	none	0.0001261879114534
T095	T270	FALSE	FALSE	0	0	1	1	none	7.77262997765e-05
T099a	T270	FALSE	FALSE	0	0	1	1	none	7.81548692418e-05
T102	T270	FALSE	FALSE	0	0	1	1	none	8.20357685062e-05
T104	T270	FALSE	FALSE	0	0	1	1	none	0.0001182713544869
T105	T270	FALSE	FALSE	0	0	1	1	none	0.0001364587709125
T107	T270	FALSE	FALSE	0	0	1	1	none	8.38126977829001e-05
T126	T270	FALSE	FALSE	0	0	1	1	none	7.8337597038e-06
T156	T270	FALSE	FALSE	0	0	1	1	none	0.0001346987627439
T159a	T270	FALSE	FALSE	0	0	1	1	none	0.0001238186724178
T182	T270	FALSE	FALSE	0	0	1	1	none	0.0001339779700818
T188	T270	FALSE	FALSE	0	0	1	1	none	0.0001157353450706
T192	T270	FALSE	FALSE	0	0	1	1	none	1.90540884435e-05
T197	T270	FALSE	FALSE	0	0	1	1	none	0.0001322010408051
T223	T270	FALSE	FALSE	0	0	1	1	none	0.0001348953630245
T225	T270	FALSE	FALSE	0	0	1	1	none	0.0001419576651928
T230	T270	FALSE	FALSE	0	0	1	1	none	0.0001263202677796
T232	T270	TRUE	TRUE	1	0	1	1	anc	5.923097589e-07
T241	T270	FALSE	FALSE	0	0	1	1	none	0.0001482689870083
S002	T271b	FALSE	FALSE	0	0	1	1	none	8.22667139591001e-05
S007	T271b	FALSE	FALSE	0	0	1	1	none	5.98684638302e-05
S021	T271b	FALSE	FALSE	0	0	1	1	none	8.32119848638001e-05
S024	T271b	FALSE	FALSE	0	0	1	1	none	8.36102152320001e-05
S025	T271b	FALSE	FALSE	0	0	1	1	none	9.60483754461001e-05
S026	T271b	FALSE	FALSE	0	0	1	1	none	8.18380277260001e-05
S038	T271b	FALSE	FALSE	0	0	1	1	none	1.18645347117e-05
S039	T271b	FALSE	FALSE	0	0	1	1	none	8.44097414789001e-05
S040	T271b	FALSE	FALSE	0	0	1	1	none	0.0001189303986119
S042	T271b	FALSE	FALSE	0	0	1	1	none	8.33295626918001e-05
S071	T271b	FALSE	FALSE	0	0	1	1	none	0.000115352674212
S078	T271b	FALSE	FALSE	0	0	1	1	none	8.22333269311001e-05
S081	T271b	FALSE	FALSE	0	0	1	1	none	8.32642424833001e-05
S085	T271b	FALSE	FALSE	0	0	1	1	none	0.0001182067392321
S087	T271b	FALSE	FALSE	0	0	1	1	none	0.0001332165017068
S093	T271b	FALSE	FALSE	0	0	1	1	none	0.000100440259602
S097	T271b	FALSE	FALSE	0	0	1	1	none	9.29847686500001e-05
S102	T271b	FALSE	FALSE	0	0	1	1	none	0.0001186871472321
S106	T271b	FALSE	FALSE	0	0	1	1	none	8.19029318311001e-05
S130	T271b	FALSE	FALSE	0	0	1	1	none	0.0001315045456097
T009	T271b	FALSE	FALSE	0	0	1	1	none	8.97511838059001e-05
T010	T271b	FALSE	FALSE	0	0	1	1	none	8.95690548609001e-05
T013	T271b	FALSE	FALSE	0	0	1	1	none	1.6733274686e-05
T014	T271b	FALSE	FALSE	0	0	1	1	none	8.33295626918001e-05
T020	T271b	FALSE	FALSE	0	0	1	1	none	1.3757694117e-05
T021	T271b	FALSE	FALSE	0	0	1	1	none	9.09286744655001e-05
T028	T271b	FALSE	FALSE	0	0	1	1	none	6.28934975321e-05
T035a	T271b	FALSE	FALSE	0	0	1	1	none	0.000132605670244
T035b	T271b	FALSE	FALSE	0	0	1	1	none	9.02423130318001e-05
T040	T271b	FALSE	FALSE	0	0	1	1	none	8.61168772559001e-05
T056	T271b	FALSE	FALSE	0	0	1	1	none	9.21204228415001e-05
T059	T271b	FALSE	FALSE	0	0	1	1	none	0.000124429806487
T065	T271b	FALSE	FALSE	0	0	1	1	none	1.31069301603e-05
T069	T271b	FALSE	FALSE	0	0	1	1	none	0.0001349497803061
T073	T271b	FALSE	FALSE	0	0	1	1	none	9.09286744655001e-05
T075	T271b	FALSE	FALSE	0	0	1	1	none	8.54399981132e-05
T077	T271b	FALSE	FALSE	0	0	1	1	none	9.03363647066001e-05
T087	T271b	FALSE	FALSE	0	0	1	1	none	8.97440549477e-05
T095	T271b	FALSE	FALSE	0	0	1	1	none	0.0001309122358508
T099a	T271b	FALSE	FALSE	0	0	1	1	none	0.0001313408053161
T102	T271b	FALSE	FALSE	0	0	1	1	none	0.0001352217045805
T104	T271b	FALSE	FALSE	0	0	1	1	none	6.08062025714e-05
T105	T271b	FALSE	FALSE	0	0	1	1	none	1.4883859437e-05
T107	T271b	FALSE	FALSE	0	0	1	1	none	0.0001369986338572
T126	T271b	FALSE	FALSE	0	0	1	1	none	0.0001418038391821
T156	T271b	FALSE	FALSE	0	0	1	1	none	9.0358317256e-06
T159a	T271b	FALSE	FALSE	0	0	1	1	none	8.73748159121001e-05
T182	T271b	FALSE	FALSE	0	0	1	1	none	1.09412439055e-05
T188	T271b	FALSE	FALSE	0	0	1	1	none	5.82701931551e-05
T192	T271b	FALSE	FALSE	0	0	1	1	none	0.0001530241679218
T197	T271b	TRUE	TRUE	1	0	1	1	anc	5.923097589e-07
T223	T271b	FALSE	FALSE	0	0	1	1	none	1.18586368482e-05
T225	T271b	FALSE	FALSE	0	0	1	1	none	6.5154073479e-06
T230	T271b	FALSE	FALSE	0	0	1	1	none	8.98764112739001e-05
T232	T271b	FALSE	FALSE	0	0	1	1	none	0.0001388906732091
T241	T271b	FALSE	FALSE	0	0	1	1	none	2.66940755328e-05
T270	T271b	FALSE	FALSE	0	0	1	1	none	0.0001413653554339
S002	T301	FALSE	FALSE	0	0	1	1	none	0.0001345960980038
S007	T301	FALSE	FALSE	0	0	1	1	none	0.0001332191432847
S021	T301	FALSE	FALSE	0	0	1	1	none	0.0001355413689085
S024	T301	FALSE	FALSE	0	0	1	1	none	0.0001359395992767
S025	T301	FALSE	FALSE	0	0	1	1	none	0.0001483777594908
S026	T301	FALSE	FALSE	0	0	1	1	none	0.0001341674117707
S038	T301	FALSE	FALSE	0	0	1	1	none	0.0001493249737262
S039	T301	FALSE	FALSE	0	0	1	1	none	0.0001367391255236
S040	T301	FALSE	FALSE	0	0	1	1	none	5.98067042586e-05
S042	T301	FALSE	FALSE	0	0	1	1	none	0.0001356589467365
S071	T301	FALSE	FALSE	0	0	1	1	none	4.30828282787e-05
S078	T301	FALSE	FALSE	0	0	1	1	none	0.0001345627109758
S081	T301	FALSE	FALSE	0	0	1	1	none	0.000135593626528
S085	T301	FALSE	FALSE	0	0	1	1	none	8.09063306968e-05
S087	T301	FALSE	FALSE	0	0	1	1	none	9.59160931715e-05
S093	T301	FALSE	FALSE	0	0	1	1	none	5.79952428887e-05
S097	T301	FALSE	FALSE	0	0	1	1	none	0.0001453141526947
S102	T301	FALSE	FALSE	0	0	1	1	none	5.95634528788e-05
S106	T301	FALSE	FALSE	0	0	1	1	none	0.0001342323158758
S130	T301	FALSE	FALSE	0	0	1	1	none	9.42041370744e-05
T009	T301	FALSE	FALSE	0	0	1	1	none	0.0001420805678506
T010	T301	FALSE	FALSE	0	0	1	1	none	0.0001418984389056
T013	T301	FALSE	FALSE	0	0	1	1	none	0.0001541937137005
T014	T301	FALSE	FALSE	0	0	1	1	none	0.0001356589467365
T020	T301	FALSE	FALSE	0	0	1	1	none	0.0001512181331315
T021	T301	FALSE	FALSE	0	0	1	1	none	0.0001432580585102
T028	T301	FALSE	FALSE	0	0	1	1	none	0.0001362441769866
T035a	T301	FALSE	FALSE	0	0	1	1	none	9.53052617087e-05
T035b	T301	FALSE	FALSE	0	0	1	1	none	0.0001425716970765
T040	T301	FALSE	FALSE	0	0	1	1	none	0.0001384462613006
T056	T301	FALSE	FALSE	0	0	1	1	none	0.0001444498068862
T059	T301	FALSE	FALSE	0	0	1	1	none	6.53061121337e-05
T065	T301	FALSE	FALSE	0	0	1	1	none	0.0001505673691748
T069	T301	FALSE	FALSE	0	0	1	1	none	5.96066960068e-05
T073	T301	FALSE	FALSE	0	0	1	1	none	0.0001432580585102
T075	T301	FALSE	FALSE	0	0	1	1	none	0.0001389540016757
T077	T301	FALSE	FALSE	0	0	1	1	none	0.0001426657487513
T087	T301	FALSE	FALSE	0	0	1	1	none	0.0001420734389924
T095	T301	FALSE	FALSE	0	0	1	1	none	9.36118273155e-05
T099a	T301	FALSE	FALSE	0	0	1	1	none	9.40403967808e-05
T102	T301	FALSE	FALSE	0	0	1	1	none	9.79212960452e-05
T104	T301	FALSE	FALSE	0	0	1	1	none	0.0001341568820259
T105	T301	FALSE	FALSE	0	0	1	1	none	0.0001523442984515
T107	T301	FALSE	FALSE	0	0	1	1	none	9.96982253219e-05
T126	T301	FALSE	FALSE	1	0	1	1	anc	8.2254270303e-06
T156	T301	FALSE	FALSE	0	0	1	1	none	0.0001505842902829
T159a	T301	FALSE	FALSE	0	0	1	1	none	0.0001397041999568
T182	T301	FALSE	FALSE	0	0	1	1	none	0.0001498634976208
T188	T301	FALSE	FALSE	0	0	1	1	none	0.0001316208726096
T192	T301	FALSE	FALSE	0	0	1	1	none	2.19288944593e-05
T197	T301	FALSE	FALSE	0	0	1	1	none	0.0001480865683441
T223	T301	FALSE	FALSE	0	0	1	1	none	0.0001507808905635
T225	T301	FALSE	FALSE	0	0	1	1	none	0.0001578431927318
T230	T301	FALSE	FALSE	0	0	1	1	none	0.0001422057953186
T232	T301	FALSE	FALSE	0	0	1	1	none	2.08061212698e-05
T241	T301	FALSE	FALSE	0	0	1	1	none	0.0001641545145473
T270	T301	FALSE	FALSE	0	0	1	1	none	2.32808034946e-05
T271b	T301	FALSE	FALSE	0	0	1	1	none	0.0001572508829729
S002	T303	FALSE	FALSE	0	0	1	1	none	0.0001308336575677
S007	T303	FALSE	FALSE	0	0	1	1	none	0.0001294567028486
S021	T303	FALSE	FALSE	0	0	1	1	none	0.0001317789284724
S024	T303	FALSE	FALSE	0	0	1	1	none	0.0001321771588406
S025	T303	FALSE	FALSE	0	0	1	1	none	0.0001446153190547
S026	T303	FALSE	FALSE	0	0	1	1	none	0.0001304049713346
S038	T303	FALSE	FALSE	0	0	1	1	none	0.0001455625332901
S039	T303	FALSE	FALSE	0	0	1	1	none	0.0001329766850875
S040	T303	FALSE	FALSE	0	0	1	1	none	5.60442638225e-05
S042	T303	FALSE	FALSE	0	0	1	1	none	0.0001318965063004
S071	T303	FALSE	FALSE	0	0	1	1	none	3.93203878426e-05
S078	T303	FALSE	FALSE	0	0	1	1	none	0.0001308002705397
S081	T303	FALSE	FALSE	0	0	1	1	none	0.0001318311860919
S085	T303	FALSE	FALSE	0	0	1	1	none	7.71438902607e-05
S087	T303	FALSE	FALSE	0	0	1	1	none	9.21536527354e-05
S093	T303	FALSE	FALSE	0	0	1	1	none	5.42328024526e-05
S097	T303	FALSE	FALSE	0	0	1	1	none	0.0001415517122586
S102	T303	FALSE	FALSE	0	0	1	1	none	5.58010124427e-05
S106	T303	FALSE	FALSE	0	0	1	1	none	0.0001304698754397
S130	T303	FALSE	FALSE	0	0	1	1	none	9.04416966383e-05
T009	T303	FALSE	FALSE	0	0	1	1	none	0.0001383181274145
T010	T303	FALSE	FALSE	0	0	1	1	none	0.0001381359984695
T013	T303	FALSE	FALSE	0	0	1	1	none	0.0001504312732644
T014	T303	FALSE	FALSE	0	0	1	1	none	0.0001318965063004
T020	T303	FALSE	FALSE	0	0	1	1	none	0.0001474556926954
T021	T303	FALSE	FALSE	0	0	1	1	none	0.0001394956180741
T028	T303	FALSE	FALSE	0	0	1	1	none	0.0001324817365505
T035a	T303	FALSE	FALSE	0	0	1	1	none	9.15428212726e-05
T035b	T303	FALSE	FALSE	0	0	1	1	none	0.0001388092566404
T040	T303	FALSE	FALSE	0	0	1	1	none	0.0001346838208645
T056	T303	FALSE	FALSE	0	0	1	1	none	0.0001406873664501
T059	T303	FALSE	FALSE	0	0	1	1	none	6.15436716976e-05
T065	T303	FALSE	FALSE	0	0	1	1	none	0.0001468049287387
T069	T303	FALSE	FALSE	0	0	1	1	none	5.58442555707e-05
T073	T303	FALSE	FALSE	0	0	1	1	none	0.0001394956180741
T075	T303	FALSE	FALSE	0	0	1	1	none	0.0001351915612396
T077	T303	FALSE	FALSE	0	0	1	1	none	0.0001389033083152
T087	T303	FALSE	FALSE	0	0	1	1	none	0.0001383109985563
T095	T303	FALSE	FALSE	0	0	1	1	none	8.98493868794e-05
T099a	T303	FALSE	FALSE	0	0	1	1	none	9.02779563447e-05
T102	T303	FALSE	FALSE	0	0	1	1	none	9.41588556091e-05
T104	T303	FALSE	FALSE	0	0	1	1	none	0.0001303944415898
T105	T303	FALSE	FALSE	0	0	1	1	none	0.0001485818580154
T107	T303	FALSE	FALSE	0	0	1	1	none	9.59357848858e-05
T126	T303	FALSE	FALSE	1	0	1	1	anc	4.9029274454e-06
T156	T303	FALSE	FALSE	0	0	1	1	none	0.0001468218498468
T159a	T303	FALSE	FALSE	0	0	1	1	none	0.0001359417595207
T182	T303	FALSE	FALSE	0	0	1	1	none	0.0001461010571847
T188	T303	FALSE	FALSE	0	0	1	1	none	0.0001278584321735
T192	T303	FALSE	FALSE	0	0	1	1	none	1.57972149876e-05
T197	T303	FALSE	FALSE	0	0	1	1	none	0.000144324127908
T223	T303	FALSE	FALSE	0	0	1	1	none	0.0001470184501274
T225	T303	FALSE	FALSE	0	0	1	1	none	0.0001540807522957
T230	T303	FALSE	FALSE	0	0	1	1	none	0.0001384433548825
T232	T303	FALSE	FALSE	0	0	1	1	none	1.70436808337e-05
T241	T303	FALSE	FALSE	0	0	1	1	none	0.0001603920741112
T270	T303	FALSE	FALSE	0	0	1	1	none	1.95183630585e-05
T271b	T303	FALSE	FALSE	0	0	1	1	none	0.0001534884425368
T301	T303	FALSE	FALSE	0	0	1	1	none	2.23931690743e-05
S002	T322	FALSE	FALSE	0	0	1	1	none	8.55699082537001e-05
S007	T322	FALSE	FALSE	0	0	1	1	none	6.31716581248e-05
S021	T322	FALSE	FALSE	0	0	1	1	none	8.65151791584001e-05
S024	T322	FALSE	FALSE	0	0	1	1	none	8.69134095266001e-05
S025	T322	FALSE	FALSE	0	0	1	1	none	9.93515697407001e-05
S026	T322	FALSE	FALSE	0	0	1	1	none	8.51412220206001e-05
S038	T322	FALSE	FALSE	0	0	1	1	none	1.39831094885e-05
S039	T322	FALSE	FALSE	0	0	1	1	none	8.77129357735001e-05
S040	T322	FALSE	FALSE	0	0	1	1	none	0.0001222335929065
S042	T322	FALSE	FALSE	0	0	1	1	none	8.66327569864001e-05
S071	T322	FALSE	FALSE	0	0	1	1	none	0.0001186558685066
S078	T322	FALSE	FALSE	0	0	1	1	none	8.55365212257001e-05
S081	T322	FALSE	FALSE	0	0	1	1	none	8.65674367779001e-05
S085	T322	FALSE	FALSE	0	0	1	1	none	0.0001215099335267
S087	T322	FALSE	FALSE	0	0	1	1	none	0.0001365196960014
S093	T322	FALSE	FALSE	0	0	1	1	none	0.0001037434538966
S097	T322	FALSE	FALSE	0	0	1	1	none	9.62879629446001e-05
S102	T322	FALSE	FALSE	0	0	1	1	none	0.0001219903415267
S106	T322	FALSE	FALSE	0	0	1	1	none	8.52061261257001e-05
S130	T322	FALSE	FALSE	0	0	1	1	none	0.0001348077399043
T009	T322	FALSE	FALSE	0	0	1	1	none	9.30543781005001e-05
T010	T322	FALSE	FALSE	0	0	1	1	none	9.28722491555001e-05
T013	T322	FALSE	FALSE	0	0	1	1	none	9.6709839788e-06
T014	T322	FALSE	FALSE	0	0	1	1	none	8.66327569864001e-05
T020	T322	FALSE	FALSE	0	0	1	1	none	1.58762688938e-05
T021	T322	FALSE	FALSE	0	0	1	1	none	9.42318687601001e-05
T028	T322	FALSE	FALSE	0	0	1	1	none	6.61966918267e-05
T035a	T322	FALSE	FALSE	0	0	1	1	none	0.0001359088645386
T035b	T322	FALSE	FALSE	0	0	1	1	none	9.35455073264001e-05
T040	T322	FALSE	FALSE	0	0	1	1	none	8.94200715505001e-05
T056	T322	FALSE	FALSE	0	0	1	1	none	9.54236171361001e-05
T059	T322	FALSE	FALSE	0	0	1	1	none	0.0001277330007816
T065	T322	FALSE	FALSE	0	0	1	1	none	1.16716463837e-05
T069	T322	FALSE	FALSE	0	0	1	1	none	0.0001382529746007
T073	T322	FALSE	FALSE	0	0	1	1	none	9.42318687601001e-05
T075	T322	FALSE	FALSE	0	0	1	1	none	8.87431924078e-05
T077	T322	FALSE	FALSE	0	0	1	1	none	9.36395590012001e-05
T087	T322	FALSE	FALSE	0	0	1	1	none	9.30472492423e-05
T095	T322	FALSE	FALSE	0	0	1	1	none	0.0001342154301454
T099a	T322	FALSE	FALSE	0	0	1	1	none	0.0001346439996107
T102	T322	FALSE	FALSE	0	0	1	1	none	0.0001385248988751
T104	T322	FALSE	FALSE	0	0	1	1	none	6.4109396866e-05
T105	T322	FALSE	FALSE	0	0	1	1	none	1.34485756604e-05
T107	T322	FALSE	FALSE	0	0	1	1	none	0.0001403018281518
T126	T322	FALSE	FALSE	0	0	1	1	none	0.0001451070334767
T156	T322	FALSE	FALSE	0	0	1	1	none	1.6427045563e-05
T159a	T322	FALSE	FALSE	0	0	1	1	none	9.06780102067001e-05
T182	T322	FALSE	FALSE	0	0	1	1	none	1.57062529009e-05
T188	T322	FALSE	FALSE	0	0	1	1	none	6.15733874497e-05
T192	T322	FALSE	FALSE	0	0	1	1	none	0.0001563273622164
T197	T322	FALSE	FALSE	0	0	1	1	none	1.39293236242e-05
T223	T322	FALSE	FALSE	0	0	1	1	none	1.66236458436e-05
T225	T322	FALSE	FALSE	0	0	1	1	none	2.36859480119e-05
T230	T322	FALSE	FALSE	0	0	1	1	none	9.31796055685001e-05
T232	T322	FALSE	FALSE	0	0	1	1	none	0.0001421938675037
T241	T322	FALSE	FALSE	0	0	1	1	none	4.7850567976e-06
T270	T322	FALSE	FALSE	0	0	1	1	none	0.0001446685497285
T271b	T322	FALSE	FALSE	0	0	1	1	none	2.3093638253e-05
T301	T322	FALSE	FALSE	0	0	1	1	none	0.0001605540772675
T303	T322	FALSE	FALSE	0	0	1	1	none	0.0001567916368314
S002	T327b	TRUE	TRUE	0	0	1	1	none	0.0001115446368959
S007	T327b	TRUE	TRUE	0	0	1	1	none	0.0001101676821768
S021	T327b	TRUE	TRUE	0	0	1	1	none	0.0001124899078006
S024	T327b	TRUE	TRUE	0	0	1	1	none	0.0001128881381688
S025	T327b	TRUE	TRUE	0	0	1	1	none	0.0001253262983829
S026	T327b	TRUE	TRUE	0	0	1	1	none	0.0001111159506628
S038	T327b	TRUE	TRUE	0	0	1	1	none	0.0001262735126183
S039	T327b	TRUE	TRUE	0	0	1	1	none	0.0001136876644157
S040	T327b	TRUE	TRUE	0	0	1	1	none	3.67552431507e-05
S042	T327b	TRUE	TRUE	0	0	1	1	none	0.0001126074856286
S071	T327b	TRUE	TRUE	0	0	1	1	none	2.67916006048e-05
S078	T327b	TRUE	TRUE	0	0	1	1	none	0.0001115112498679
S081	T327b	TRUE	TRUE	0	0	1	1	none	0.0001125421654201
S085	T327b	TRUE	TRUE	0	0	1	1	none	5.78548695889e-05
S087	T327b	TRUE	TRUE	0	0	1	1	none	7.28646320636e-05
S093	T327b	TRUE	TRUE	0	0	1	1	none	3.49437817808e-05
S097	T327b	TRUE	TRUE	0	0	1	1	none	0.0001222626915868
S102	T327b	TRUE	TRUE	0	0	1	1	none	3.65119917709e-05
S106	T327b	TRUE	TRUE	0	0	1	1	none	0.0001111808547679
S130	T327b	TRUE	TRUE	0	0	1	1	none	7.11526759665e-05
T009	T327b	FALSE	FALSE	0	0	1	1	none	0.0001190291067427
T010	T327b	FALSE	FALSE	0	0	1	1	none	0.0001188469777977
T013	T327b	FALSE	FALSE	0	0	1	1	none	0.0001311422525926
T014	T327b	TRUE	TRUE	0	0	1	1	none	0.0001126074856286
T020	T327b	TRUE	TRUE	0	0	1	1	none	0.0001281666720236
T021	T327b	FALSE	FALSE	0	0	1	1	none	0.0001202065974023
T028	T327b	TRUE	TRUE	0	0	1	1	none	0.0001131927158787
T035a	T327b	TRUE	TRUE	0	0	1	1	none	7.22538006008e-05
T035b	T327b	FALSE	FALSE	0	0	1	1	none	0.0001195202359686
T040	T327b	TRUE	TRUE	0	0	1	1	none	0.0001153948001927
T056	T327b	FALSE	FALSE	0	0	1	1	none	0.0001213983457783
T059	T327b	TRUE	TRUE	0	0	1	1	none	4.22546510258e-05
T065	T327b	TRUE	TRUE	0	0	1	1	none	0.0001275159080669
T069	T327b	TRUE	TRUE	0	0	1	1	none	4.63887066989e-05
T073	T327b	FALSE	FALSE	0	0	1	1	none	0.0001202065974023
T075	T327b	TRUE	TRUE	0	0	1	1	none	0.0001159025405678
T077	T327b	FALSE	FALSE	0	0	1	1	none	0.0001196142876434
T087	T327b	FALSE	FALSE	0	0	1	1	none	0.0001190219778845
T095	T327b	TRUE	TRUE	0	0	1	1	none	7.05603662076e-05
T099a	T327b	TRUE	TRUE	0	0	1	1	none	7.09889356729e-05
T102	T327b	FALSE	FALSE	0	0	1	1	none	7.48698349373e-05
T104	T327b	FALSE	FALSE	0	0	1	1	none	0.000111105420918
T105	T327b	FALSE	FALSE	0	0	1	1	none	0.0001292928373436
T107	T327b	FALSE	FALSE	0	0	1	1	none	7.6646764214e-05
T126	T327b	TRUE	TRUE	0	0	1	1	none	5.32427655749e-05
T156	T327b	FALSE	FALSE	0	0	1	1	none	0.000127532829175
T159a	T327b	TRUE	TRUE	0	0	1	1	none	0.0001166527388489
T182	T327b	FALSE	FALSE	0	0	1	1	none	0.0001268120365129
T188	T327b	TRUE	TRUE	0	0	1	1	none	0.0001085694115017
T192	T327b	FALSE	FALSE	0	0	1	1	none	6.44630943146e-05
T197	T327b	TRUE	TRUE	0	0	1	1	none	0.0001250351072362
T223	T327b	FALSE	FALSE	0	0	1	1	none	0.0001277294294556
T225	T327b	FALSE	FALSE	0	0	1	1	none	0.0001347917316239
T230	T327b	FALSE	FALSE	0	0	1	1	none	0.0001191543342107
T232	T327b	TRUE	TRUE	0	0	1	1	none	5.03295996019e-05
T241	T327b	FALSE	FALSE	0	0	1	1	none	0.0001411030534394
T270	T327b	FALSE	FALSE	0	0	1	1	none	5.28042818267e-05
T271b	T327b	FALSE	FALSE	0	0	1	1	none	0.000134199421865
T301	T327b	FALSE	FALSE	0	0	1	1	none	6.86898093657e-05
T303	T327b	FALSE	FALSE	0	0	1	1	none	6.49273689296e-05
T322	T327b	FALSE	FALSE	0	0	1	1	none	0.0001375026161596
S002	T330	TRUE	TRUE	0	0	1	1	none	0.0001115446368959
S007	T330	TRUE	TRUE	0	0	1	1	none	0.0001101676821768
S021	T330	TRUE	TRUE	0	0	1	1	none	0.0001124899078006
S024	T330	TRUE	TRUE	0	0	1	1	none	0.0001128881381688
S025	T330	TRUE	TRUE	0	0	1	1	none	0.0001253262983829
S026	T330	TRUE	TRUE	0	0	1	1	none	0.0001111159506628
S038	T330	TRUE	TRUE	0	0	1	1	none	0.0001262735126183
S039	T330	TRUE	TRUE	0	0	1	1	none	0.0001136876644157
S040	T330	TRUE	TRUE	0	0	1	1	none	3.67552431507e-05
S042	T330	TRUE	TRUE	0	0	1	1	none	0.0001126074856286
S071	T330	TRUE	TRUE	0	0	1	1	none	2.67916006048e-05
S078	T330	TRUE	TRUE	0	0	1	1	none	0.0001115112498679
S081	T330	TRUE	TRUE	0	0	1	1	none	0.0001125421654201
S085	T330	TRUE	TRUE	0	0	1	1	none	5.78548695889e-05
S087	T330	TRUE	TRUE	0	0	1	1	none	7.28646320636e-05
S093	T330	TRUE	TRUE	0	0	1	1	none	3.49437817808e-05
S097	T330	TRUE	TRUE	0	0	1	1	none	0.0001222626915868
S102	T330	TRUE	TRUE	0	0	1	1	none	3.65119917709e-05
S106	T330	TRUE	TRUE	0	0	1	1	none	0.0001111808547679
S130	T330	TRUE	TRUE	0	0	1	1	none	7.11526759665e-05
T009	T330	FALSE	FALSE	0	0	1	1	none	0.0001190291067427
T010	T330	FALSE	FALSE	0	0	1	1	none	0.0001188469777977
T013	T330	FALSE	FALSE	0	0	1	1	none	0.0001311422525926
T014	T330	TRUE	TRUE	0	0	1	1	none	0.0001126074856286
T020	T330	TRUE	TRUE	0	0	1	1	none	0.0001281666720236
T021	T330	FALSE	FALSE	0	0	1	1	none	0.0001202065974023
T028	T330	TRUE	TRUE	0	0	1	1	none	0.0001131927158787
T035a	T330	TRUE	TRUE	0	0	1	1	none	7.22538006008e-05
T035b	T330	FALSE	FALSE	0	0	1	1	none	0.0001195202359686
T040	T330	TRUE	TRUE	0	0	1	1	none	0.0001153948001927
T056	T330	FALSE	FALSE	0	0	1	1	none	0.0001213983457783
T059	T330	TRUE	TRUE	0	0	1	1	none	4.22546510258e-05
T065	T330	TRUE	TRUE	0	0	1	1	none	0.0001275159080669
T069	T330	TRUE	TRUE	0	0	1	1	none	4.63887066989e-05
T073	T330	FALSE	FALSE	0	0	1	1	none	0.0001202065974023
T075	T330	TRUE	TRUE	0	0	1	1	none	0.0001159025405678
T077	T330	FALSE	FALSE	0	0	1	1	none	0.0001196142876434
T087	T330	FALSE	FALSE	0	0	1	1	none	0.0001190219778845
T095	T330	TRUE	TRUE	0	0	1	1	none	7.05603662076e-05
T099a	T330	TRUE	TRUE	0	0	1	1	none	7.09889356729e-05
T102	T330	FALSE	FALSE	0	0	1	1	none	7.48698349373e-05
T104	T330	FALSE	FALSE	0	0	1	1	none	0.000111105420918
T105	T330	FALSE	FALSE	0	0	1	1	none	0.0001292928373436
T107	T330	FALSE	FALSE	0	0	1	1	none	7.6646764214e-05
T126	T330	TRUE	TRUE	0	0	1	1	none	5.32427655749e-05
T156	T330	FALSE	FALSE	0	0	1	1	none	0.000127532829175
T159a	T330	TRUE	TRUE	0	0	1	1	none	0.0001166527388489
T182	T330	FALSE	FALSE	0	0	1	1	none	0.0001268120365129
T188	T330	TRUE	TRUE	0	0	1	1	none	0.0001085694115017
T192	T330	FALSE	FALSE	0	0	1	1	none	6.44630943146e-05
T197	T330	TRUE	TRUE	0	0	1	1	none	0.0001250351072362
T223	T330	FALSE	FALSE	0	0	1	1	none	0.0001277294294556
T225	T330	FALSE	FALSE	0	0	1	1	none	0.0001347917316239
T230	T330	FALSE	FALSE	0	0	1	1	none	0.0001191543342107
T232	T330	TRUE	TRUE	0	0	1	1	none	5.03295996019e-05
T241	T330	FALSE	FALSE	0	0	1	1	none	0.0001411030534394
T270	T330	FALSE	FALSE	0	0	1	1	none	5.28042818267e-05
T271b	T330	FALSE	FALSE	0	0	1	1	none	0.000134199421865
T301	T330	FALSE	FALSE	0	0	1	1	none	6.86898093657e-05
T303	T330	FALSE	FALSE	0	0	1	1	none	6.49273689296e-05
T322	T330	FALSE	FALSE	0	0	1	1	none	0.0001375026161596
T327b	T330	TRUE	TRUE	0	0	1	1	none	1.1846195178e-06
S002	T335	FALSE	FALSE	0	0	1	1	none	0.0001263154661804
S007	T335	FALSE	FALSE	0	0	1	1	none	0.0001249385114613
S021	T335	FALSE	FALSE	0	0	1	1	none	0.0001272607370851
S024	T335	FALSE	FALSE	0	0	1	1	none	0.0001276589674533
S025	T335	FALSE	FALSE	0	0	1	1	none	0.0001400971276674
S026	T335	FALSE	FALSE	0	0	1	1	none	0.0001258867799473
S038	T335	FALSE	FALSE	0	0	1	1	none	0.0001410443419028
S039	T335	FALSE	FALSE	0	0	1	1	none	0.0001284584937002
S040	T335	FALSE	FALSE	0	0	1	1	none	5.15260724352e-05
S042	T335	FALSE	FALSE	0	0	1	1	none	0.0001273783149131
S071	T335	FALSE	FALSE	0	0	1	1	none	3.48021964553e-05
S078	T335	FALSE	FALSE	0	0	1	1	none	0.0001262820791524
S081	T335	FALSE	FALSE	0	0	1	1	none	0.0001273129947046
S085	T335	FALSE	FALSE	0	0	1	1	none	7.26256988734e-05
S087	T335	FALSE	FALSE	0	0	1	1	none	8.76354613481e-05
S093	T335	FALSE	FALSE	0	0	1	1	none	4.97146110653e-05
S097	T335	FALSE	FALSE	0	0	1	1	none	0.0001370335208713
S102	T335	FALSE	FALSE	0	0	1	1	none	5.12828210554e-05
S106	T335	FALSE	FALSE	0	0	1	1	none	0.0001259516840524
S130	T335	FALSE	FALSE	0	0	1	1	none	8.5923505251e-05
T009	T335	FALSE	FALSE	0	0	1	1	none	0.0001337999360272
T010	T335	FALSE	FALSE	0	0	1	1	none	0.0001336178070822
T013	T335	FALSE	FALSE	0	0	1	1	none	0.0001459130818771
T014	T335	FALSE	FALSE	0	0	1	1	none	0.0001273783149131
T020	T335	FALSE	FALSE	0	0	1	1	none	0.0001429375013081
T021	T335	FALSE	FALSE	0	0	1	1	none	0.0001349774266868
T028	T335	FALSE	FALSE	0	0	1	1	none	0.0001279635451632
T035a	T335	FALSE	FALSE	0	0	1	1	none	8.70246298853e-05
T035b	T335	FALSE	FALSE	0	0	1	1	none	0.0001342910652531
T040	T335	FALSE	FALSE	0	0	1	1	none	0.0001301656294772
T056	T335	FALSE	FALSE	0	0	1	1	none	0.0001361691750628
T059	T335	FALSE	FALSE	0	0	1	1	none	5.70254803103e-05
T065	T335	FALSE	FALSE	0	0	1	1	none	0.0001422867373514
T069	T335	FALSE	FALSE	0	0	1	1	none	5.13260641834e-05
T073	T335	FALSE	FALSE	0	0	1	1	none	0.0001349774266868
T075	T335	FALSE	FALSE	0	0	1	1	none	0.0001306733698523
T077	T335	FALSE	FALSE	0	0	1	1	none	0.0001343851169279
T087	T335	FALSE	FALSE	0	0	1	1	none	0.000133792807169
T095	T335	FALSE	FALSE	0	0	1	1	none	8.53311954921e-05
T099a	T335	FALSE	FALSE	0	0	1	1	none	8.57597649574e-05
T102	T335	FALSE	FALSE	0	0	1	1	none	8.96406642218e-05
T104	T335	FALSE	FALSE	0	0	1	1	none	0.0001258762502025
T105	T335	FALSE	FALSE	0	0	1	1	none	0.0001440636666281
T107	T335	FALSE	FALSE	0	0	1	1	none	9.14175934985e-05
T126	T335	TRUE	TRUE	1	0	1	1	anc	5.923097589e-07
T156	T335	FALSE	FALSE	0	0	1	1	none	0.0001423036584595
[truncated: 1,161 more rows]
