# Supplementary material for: Improved characterisation of MRSA transmission using within-host bacterial sequence diversity
Source: eLife. 2019 Oct 8;8:e46402. doi: 10.7554/eLife.46402 (PMC6954020; doi:10.7554/eLife.46402)
Supplement: Figure 9—source data 1. [file elife-46402-fig9-data1.zip › Figure 9-source data 1/classifications/Classification_Posterior_ds_10percol_43.csv]

host.1	host.2	adjacent	contiguous	paths12	paths21	nodes1	nodes2	path.classification	min.distance.between.subgraphs
S002	S007	TRUE	TRUE	0	0	1	1	none	6.01234022768e-05
S002	S021	TRUE	TRUE	0	0	1	1	none	1.50852689096e-05
S007	S021	TRUE	TRUE	0	0	1	1	none	5.88336431224e-05
S002	S024	TRUE	TRUE	0	0	1	1	none	1.34046302426e-05
S007	S024	TRUE	TRUE	0	0	1	1	none	5.71530044554e-05
S021	S024	TRUE	TRUE	0	0	1	1	none	4.1167542382e-06
S002	S025	TRUE	TRUE	0	0	1	1	none	1.9746619575e-05
S007	S025	TRUE	TRUE	0	0	1	1	none	6.04195740018e-05
S021	S025	TRUE	TRUE	0	0	1	1	none	1.84568604206e-05
S024	S025	TRUE	TRUE	0	0	1	1	none	1.67762217536e-05
S002	S026	TRUE	TRUE	0	0	1	1	none	1.8807150698e-05
S007	S026	TRUE	TRUE	0	0	1	1	none	5.94801051248e-05
S021	S026	TRUE	TRUE	0	0	1	1	none	1.75173915436e-05
S024	S026	TRUE	TRUE	0	0	1	1	none	1.58367528766e-05
S025	S026	TRUE	TRUE	0	0	1	1	none	1.5095420455e-05
S002	S038	TRUE	TRUE	0	0	1	1	none	6.68854953184e-05
S007	S038	TRUE	TRUE	0	0	1	1	none	4.28462368196e-05
S021	S038	TRUE	TRUE	0	0	1	1	none	6.5595736164e-05
S024	S038	TRUE	TRUE	0	0	1	1	none	6.3915097497e-05
S025	S038	TRUE	TRUE	0	0	1	1	none	6.71816670434e-05
S026	S038	TRUE	TRUE	0	0	1	1	none	6.62421981664e-05
S002	S039	TRUE	TRUE	0	0	1	1	none	1.56819488216e-05
S007	S039	TRUE	TRUE	0	0	1	1	none	5.94303230344e-05
S021	S039	TRUE	TRUE	0	0	1	1	none	3.957957246e-06
S024	S039	TRUE	TRUE	0	0	1	1	none	4.7134341502e-06
S025	S039	TRUE	TRUE	0	0	1	1	none	1.90535403326e-05
S026	S039	TRUE	TRUE	0	0	1	1	none	1.81140714556e-05
S038	S039	TRUE	TRUE	0	0	1	1	none	6.6192416076e-05
S002	S040	TRUE	TRUE	0	0	1	1	none	0.0001021239706644
S007	S040	TRUE	TRUE	0	0	1	1	none	9.98958530112e-05
S021	S040	TRUE	TRUE	0	0	1	1	none	0.00010083421151
S024	S040	TRUE	TRUE	0	0	1	1	none	9.9153572843e-05
S025	S040	TRUE	TRUE	0	0	1	1	none	0.0001024201423894
S026	S040	TRUE	TRUE	0	0	1	1	none	0.0001014806735124
S038	S040	TRUE	TRUE	0	0	1	1	none	0.0001066579460528
S039	S040	TRUE	TRUE	0	0	1	1	none	0.000101430891422
S002	S042	TRUE	TRUE	0	0	1	1	none	1.40136591354e-05
S007	S042	TRUE	TRUE	0	0	1	1	none	5.77620333482e-05
S021	S042	TRUE	TRUE	0	0	1	1	none	3.5077253454e-06
S024	S042	TRUE	TRUE	0	0	1	1	none	3.045144464e-06
S025	S042	TRUE	TRUE	0	0	1	1	none	1.73852506464e-05
S026	S042	TRUE	TRUE	0	0	1	1	none	1.64457817694e-05
S038	S042	TRUE	TRUE	0	0	1	1	none	6.45241263898e-05
S039	S042	TRUE	TRUE	0	0	1	1	none	4.1044052574e-06
S040	S042	TRUE	TRUE	0	0	1	1	none	9.97626017358e-05
S002	S071	TRUE	TRUE	0	0	1	1	none	9.57250985428e-05
S007	S071	TRUE	TRUE	0	0	1	1	none	9.34969808896e-05
S021	S071	TRUE	TRUE	0	0	1	1	none	9.44353393884e-05
S024	S071	TRUE	TRUE	0	0	1	1	none	9.27547007214e-05
S025	S071	TRUE	TRUE	0	0	1	1	none	9.60212702678e-05
S026	S071	TRUE	TRUE	0	0	1	1	none	9.50818013908e-05
S038	S071	TRUE	TRUE	0	0	1	1	none	0.0001002590739312
S039	S071	TRUE	TRUE	0	0	1	1	none	9.50320193004e-05
S040	S071	TRUE	TRUE	0	0	1	1	none	1.62705805372e-05
S042	S071	TRUE	TRUE	0	0	1	1	none	9.33637296142e-05
S002	S078	TRUE	TRUE	0	0	1	1	none	1.4169226175e-05
S007	S078	TRUE	TRUE	0	0	1	1	none	5.79176003878e-05
S021	S078	TRUE	TRUE	0	0	1	1	none	7.7838209326e-06
S024	S078	TRUE	TRUE	0	0	1	1	none	6.1031822656e-06
S025	S078	TRUE	TRUE	0	0	1	1	none	1.7540817686e-05
S026	S078	TRUE	TRUE	0	0	1	1	none	1.6601348809e-05
S038	S078	TRUE	TRUE	0	0	1	1	none	6.46796934294e-05
S039	S078	TRUE	TRUE	0	0	1	1	none	8.3805008446e-06
S040	S078	TRUE	TRUE	0	0	1	1	none	9.99181687754e-05
S042	S078	TRUE	TRUE	0	0	1	1	none	6.7122111584e-06
S071	S078	TRUE	TRUE	0	0	1	1	none	9.35192966538e-05
S002	S081	TRUE	TRUE	0	0	1	1	none	1.41397632711e-05
S007	S081	TRUE	TRUE	0	0	1	1	none	5.78881374839e-05
S021	S081	TRUE	TRUE	0	0	1	1	none	4.8518872667e-06
S024	S081	TRUE	TRUE	0	0	1	1	none	1.9531908141e-06
S025	S081	TRUE	TRUE	0	0	1	1	none	1.75113547821e-05
S026	S081	TRUE	TRUE	0	0	1	1	none	1.65718859051e-05
S038	S081	TRUE	TRUE	0	0	1	1	none	6.46502305255e-05
S039	S081	TRUE	TRUE	0	0	1	1	none	5.4485671787e-06
S040	S081	TRUE	TRUE	0	0	1	1	none	9.98887058715e-05
S042	S081	TRUE	TRUE	0	0	1	1	none	3.7802774925e-06
S071	S081	TRUE	TRUE	0	0	1	1	none	9.34898337499e-05
S078	S081	TRUE	TRUE	0	0	1	1	none	6.8383152941e-06
S002	S085	TRUE	TRUE	0	0	1	1	none	9.83396815918e-05
S007	S085	TRUE	TRUE	0	0	1	1	none	9.61115639386e-05
S021	S085	TRUE	TRUE	0	0	1	1	none	9.70499224374e-05
S024	S085	TRUE	TRUE	0	0	1	1	none	9.53692837704e-05
S025	S085	TRUE	TRUE	0	0	1	1	none	9.86358533168e-05
S026	S085	TRUE	TRUE	0	0	1	1	none	9.76963844398e-05
S038	S085	TRUE	TRUE	0	0	1	1	none	0.0001028736569802
S039	S085	TRUE	TRUE	0	0	1	1	none	9.76466023494e-05
S040	S085	TRUE	TRUE	0	0	1	1	none	4.30942846062e-05
S042	S085	TRUE	TRUE	0	0	1	1	none	9.59783126632e-05
S071	S085	TRUE	TRUE	0	0	1	1	none	3.66954124846e-05
S078	S085	TRUE	TRUE	0	0	1	1	none	9.61338797028e-05
S081	S085	TRUE	TRUE	0	0	1	1	none	9.61044167989e-05
S002	S087	TRUE	TRUE	0	0	1	1	none	0.0001114181811582
S007	S087	TRUE	TRUE	0	0	1	1	none	0.000109190063505
S021	S087	TRUE	TRUE	0	0	1	1	none	0.0001101284220038
S024	S087	TRUE	TRUE	0	0	1	1	none	0.0001084477833368
S025	S087	TRUE	TRUE	0	0	1	1	none	0.0001117143528832
S026	S087	TRUE	TRUE	0	0	1	1	none	0.0001107748840062
S038	S087	TRUE	TRUE	0	0	1	1	none	0.0001159521565466
S039	S087	TRUE	TRUE	0	0	1	1	none	0.0001107251019158
S040	S087	TRUE	TRUE	0	0	1	1	none	5.61727841726e-05
S042	S087	TRUE	TRUE	0	0	1	1	none	0.0001090568122296
S071	S087	TRUE	TRUE	0	0	1	1	none	4.9773912051e-05
S078	S087	TRUE	TRUE	0	0	1	1	none	0.0001092123792692
S081	S087	TRUE	TRUE	0	0	1	1	none	0.0001091829163653
S085	S087	TRUE	TRUE	0	0	1	1	none	2.18481116744e-05
S002	S093	TRUE	TRUE	0	0	1	1	none	8.00337229851e-05
S007	S093	TRUE	TRUE	0	0	1	1	none	7.78056053319e-05
S021	S093	TRUE	TRUE	0	0	1	1	none	7.87439638307e-05
S024	S093	TRUE	TRUE	0	0	1	1	none	7.70633251637e-05
S025	S093	TRUE	TRUE	0	0	1	1	none	8.03298947101e-05
S026	S093	TRUE	TRUE	0	0	1	1	none	7.93904258331e-05
S038	S093	TRUE	TRUE	0	0	1	1	none	8.45676983735e-05
S039	S093	TRUE	TRUE	0	0	1	1	none	7.93406437427e-05
S040	S093	TRUE	TRUE	0	0	1	1	none	2.47883259995e-05
S042	S093	TRUE	TRUE	0	0	1	1	none	7.76723540565e-05
S071	S093	TRUE	TRUE	0	0	1	1	none	1.83894538779e-05
S078	S093	TRUE	TRUE	0	0	1	1	none	7.78279210961e-05
S081	S093	TRUE	TRUE	0	0	1	1	none	7.77984581922e-05
S085	S093	TRUE	TRUE	0	0	1	1	none	1.97859791413e-05
S087	S093	TRUE	TRUE	0	0	1	1	none	3.28644787077e-05
S002	S097	TRUE	TRUE	0	0	1	1	none	1.71970511718e-05
S007	S097	TRUE	TRUE	0	0	1	1	none	5.78700055986e-05
S021	S097	TRUE	TRUE	0	0	1	1	none	1.59072920174e-05
S024	S097	TRUE	TRUE	0	0	1	1	none	1.42266533504e-05
S025	S097	TRUE	TRUE	0	0	1	1	none	3.7676261888e-06
S026	S097	TRUE	TRUE	0	0	1	1	none	1.25458520518e-05
S038	S097	TRUE	TRUE	0	0	1	1	none	6.46320986402e-05
S039	S097	TRUE	TRUE	0	0	1	1	none	1.65039719294e-05
S040	S097	TRUE	TRUE	0	0	1	1	none	9.98705739862e-05
S042	S097	TRUE	TRUE	0	0	1	1	none	1.48356822432e-05
S071	S097	TRUE	TRUE	0	0	1	1	none	9.34717018646e-05
S078	S097	TRUE	TRUE	0	0	1	1	none	1.49912492828e-05
S081	S097	TRUE	TRUE	0	0	1	1	none	1.49617863789e-05
S085	S097	TRUE	TRUE	0	0	1	1	none	9.60862849136e-05
S087	S097	TRUE	TRUE	0	0	1	1	none	0.00010916478448
S093	S097	TRUE	TRUE	0	0	1	1	none	7.77803263069e-05
S002	S102	TRUE	TRUE	0	0	1	1	none	0.000102461244876
S007	S102	TRUE	TRUE	0	0	1	1	none	0.0001002331272228
S021	S102	TRUE	TRUE	0	0	1	1	none	0.0001011714857216
S024	S102	TRUE	TRUE	0	0	1	1	none	9.94908470546e-05
S025	S102	TRUE	TRUE	0	0	1	1	none	0.000102757416601
S026	S102	TRUE	TRUE	0	0	1	1	none	0.000101817947724
S038	S102	TRUE	TRUE	0	0	1	1	none	0.0001069952202644
S039	S102	TRUE	TRUE	0	0	1	1	none	0.0001017681656336
S040	S102	TRUE	TRUE	0	0	1	1	none	3.9914475684e-06
S042	S102	TRUE	TRUE	0	0	1	1	none	0.0001000998759474
S071	S102	TRUE	TRUE	0	0	1	1	none	1.66078547488e-05
S078	S102	TRUE	TRUE	0	0	1	1	none	0.000100255442987
S081	S102	TRUE	TRUE	0	0	1	1	none	0.0001002259800831
S085	S102	TRUE	TRUE	0	0	1	1	none	4.34315588178e-05
S087	S102	TRUE	TRUE	0	0	1	1	none	5.65100583842e-05
S093	S102	TRUE	TRUE	0	0	1	1	none	2.51256002111e-05
S097	S102	TRUE	TRUE	0	0	1	1	none	0.0001002078481978
S002	S106	TRUE	TRUE	0	0	1	1	none	1.0073472289e-05
S007	S106	TRUE	TRUE	0	0	1	1	none	5.68285878338e-05
S021	S106	TRUE	TRUE	0	0	1	1	none	1.17904544666e-05
S024	S106	TRUE	TRUE	0	0	1	1	none	1.01098157996e-05
S025	S106	TRUE	TRUE	0	0	1	1	none	1.6451805132e-05
S026	S106	TRUE	TRUE	0	0	1	1	none	1.5512336255e-05
S038	S106	TRUE	TRUE	0	0	1	1	none	6.35906808754e-05
S039	S106	TRUE	TRUE	0	0	1	1	none	1.23871343786e-05
S040	S106	TRUE	TRUE	0	0	1	1	none	9.88291562214e-05
S042	S106	TRUE	TRUE	0	0	1	1	none	1.07188446924e-05
S071	S106	TRUE	TRUE	0	0	1	1	none	9.24302840998e-05
S078	S106	TRUE	TRUE	0	0	1	1	none	1.0874411732e-05
S081	S106	TRUE	TRUE	0	0	1	1	none	1.08449488281e-05
S085	S106	TRUE	TRUE	0	0	1	1	none	9.50448671488e-05
S087	S106	TRUE	TRUE	0	0	1	1	none	0.0001081233667152
S093	S106	TRUE	TRUE	0	0	1	1	none	7.67389085421e-05
S097	S106	TRUE	TRUE	0	0	1	1	none	1.39022367288e-05
S102	S106	TRUE	TRUE	0	0	1	1	none	9.9166430433e-05
S002	S130	TRUE	TRUE	0	0	1	1	none	0.0001094738820704
S007	S130	TRUE	TRUE	0	0	1	1	none	0.0001072457644172
S021	S130	TRUE	TRUE	0	0	1	1	none	0.000108184122916
S024	S130	TRUE	TRUE	0	0	1	1	none	0.000106503484249
S025	S130	TRUE	TRUE	0	0	1	1	none	0.0001097700537954
S026	S130	TRUE	TRUE	0	0	1	1	none	0.0001088305849184
S038	S130	TRUE	TRUE	0	0	1	1	none	0.0001140078574588
S039	S130	TRUE	TRUE	0	0	1	1	none	0.000108780802828
S040	S130	TRUE	TRUE	0	0	1	1	none	5.42284850848e-05
S042	S130	TRUE	TRUE	0	0	1	1	none	0.0001071125131418
S071	S130	TRUE	TRUE	0	0	1	1	none	4.78296129632e-05
S078	S130	TRUE	TRUE	0	0	1	1	none	0.0001072680801814
S081	S130	TRUE	TRUE	0	0	1	1	none	0.0001072386172775
S085	S130	TRUE	TRUE	0	0	1	1	none	1.99038125866e-05
S087	S130	TRUE	TRUE	0	0	1	1	none	3.9941562418e-06
S093	S130	TRUE	TRUE	0	0	1	1	none	3.09201796199e-05
S097	S130	TRUE	TRUE	0	0	1	1	none	0.0001072204853922
S102	S130	TRUE	TRUE	0	0	1	1	none	5.45657592964e-05
S106	S130	TRUE	TRUE	0	0	1	1	none	0.0001061790676274
S002	T009	FALSE	FALSE	0	0	1	1	none	2.89431669638e-05
S007	T009	FALSE	FALSE	0	0	1	1	none	6.96161213906e-05
S021	T009	FALSE	FALSE	0	0	1	1	none	2.76534078094e-05
S024	T009	FALSE	FALSE	0	0	1	1	none	2.59727691424e-05
S025	T009	FALSE	FALSE	0	0	1	1	none	2.52314367208e-05
S026	T009	FALSE	FALSE	0	0	1	1	none	1.57221149118e-05
S038	T009	FALSE	FALSE	0	0	1	1	none	7.63782144322e-05
S039	T009	FALSE	FALSE	0	0	1	1	none	2.82500877214e-05
S040	T009	FALSE	FALSE	0	0	1	1	none	0.0001116166897782
S042	T009	FALSE	FALSE	0	0	1	1	none	2.65817980352e-05
S071	T009	FALSE	FALSE	0	0	1	1	none	0.0001052178176566
S078	T009	FALSE	FALSE	0	0	1	1	none	2.67373650748e-05
S081	T009	FALSE	FALSE	0	0	1	1	none	2.67079021709e-05
S085	T009	FALSE	FALSE	0	0	1	1	none	0.0001078324007056
S087	T009	FALSE	FALSE	0	0	1	1	none	0.000120910900272
S093	T009	FALSE	FALSE	0	0	1	1	none	8.95264420989e-05
S097	T009	FALSE	FALSE	0	0	1	1	none	2.26818683176e-05
S102	T009	FALSE	FALSE	0	0	1	1	none	0.0001119539639898
S106	T009	FALSE	FALSE	0	0	1	1	none	2.56483525208e-05
S130	T009	FALSE	FALSE	0	0	1	1	none	0.0001189666011842
S002	T010	FALSE	FALSE	0	0	1	1	none	2.6535062115e-05
S007	T010	FALSE	FALSE	0	0	1	1	none	6.72080165418e-05
S021	T010	FALSE	FALSE	0	0	1	1	none	2.52453029606e-05
S024	T010	FALSE	FALSE	0	0	1	1	none	2.35646642936e-05
S025	T010	FALSE	FALSE	0	0	1	1	none	2.2823331872e-05
S026	T010	FALSE	FALSE	0	0	1	1	none	1.3314010063e-05
S038	T010	FALSE	FALSE	0	0	1	1	none	7.39701095834e-05
S039	T010	FALSE	FALSE	0	0	1	1	none	2.58419828726e-05
S040	T010	FALSE	FALSE	0	0	1	1	none	0.0001092085849294
S042	T010	FALSE	FALSE	0	0	1	1	none	2.41736931864e-05
S071	T010	FALSE	FALSE	0	0	1	1	none	0.0001028097128078
S078	T010	FALSE	FALSE	0	0	1	1	none	2.4329260226e-05
S081	T010	FALSE	FALSE	0	0	1	1	none	2.42997973221e-05
S085	T010	FALSE	FALSE	0	0	1	1	none	0.0001054242958568
S087	T010	FALSE	FALSE	0	0	1	1	none	0.0001185027954232
S093	T010	FALSE	FALSE	0	0	1	1	none	8.71183372501e-05
S097	T010	FALSE	FALSE	0	0	1	1	none	2.02737634688e-05
S102	T010	FALSE	FALSE	0	0	1	1	none	0.000109545859141
S106	T010	FALSE	FALSE	0	0	1	1	none	2.3240247672e-05
S130	T010	FALSE	FALSE	0	0	1	1	none	0.0001165584963354
T009	T010	FALSE	FALSE	0	0	1	1	none	3.906750142e-06
S002	T013	FALSE	FALSE	0	0	1	1	none	7.53373555638e-05
S007	T013	FALSE	FALSE	0	0	1	1	none	5.1298097065e-05
S021	T013	FALSE	FALSE	0	0	1	1	none	7.40475964094e-05
S024	T013	FALSE	FALSE	0	0	1	1	none	7.23669577424e-05
S025	T013	FALSE	FALSE	0	0	1	1	none	7.56335272888e-05
S026	T013	FALSE	FALSE	0	0	1	1	none	7.46940584118e-05
S038	T013	FALSE	FALSE	0	0	1	1	none	1.1939394141e-05
S039	T013	FALSE	FALSE	0	0	1	1	none	7.46442763214e-05
S040	T013	FALSE	FALSE	0	0	1	1	none	0.0001151098062982
S042	T013	FALSE	FALSE	0	0	1	1	none	7.29759866352e-05
S071	T013	FALSE	FALSE	0	0	1	1	none	0.0001087109341766
S078	T013	FALSE	FALSE	0	0	1	1	none	7.31315536748e-05
S081	T013	FALSE	FALSE	0	0	1	1	none	7.31020907709e-05
S085	T013	FALSE	FALSE	0	0	1	1	none	0.0001113255172256
S087	T013	FALSE	FALSE	0	0	1	1	none	0.000124404016792
S093	T013	FALSE	FALSE	0	0	1	1	none	9.30195586189e-05
S097	T013	FALSE	FALSE	0	0	1	1	none	7.30839588856e-05
S102	T013	FALSE	FALSE	0	0	1	1	none	0.0001154470805098
S106	T013	FALSE	FALSE	0	0	1	1	none	7.20425411208e-05
S130	T013	FALSE	FALSE	0	0	1	1	none	0.0001224597177042
T009	T013	FALSE	FALSE	0	0	1	1	none	8.48300746776e-05
T010	T013	FALSE	FALSE	0	0	1	1	none	8.24219698288e-05
S002	T014	TRUE	TRUE	0	0	1	1	none	1.40136591354e-05
S007	T014	TRUE	TRUE	0	0	1	1	none	5.77620333482e-05
S021	T014	TRUE	TRUE	0	0	1	1	none	3.5077253454e-06
S024	T014	TRUE	TRUE	0	0	1	1	none	3.045144464e-06
S025	T014	TRUE	TRUE	0	0	1	1	none	1.73852506464e-05
S026	T014	TRUE	TRUE	0	0	1	1	none	1.64457817694e-05
S038	T014	TRUE	TRUE	0	0	1	1	none	6.45241263898e-05
S039	T014	TRUE	TRUE	0	0	1	1	none	4.1044052574e-06
S040	T014	TRUE	TRUE	0	0	1	1	none	9.97626017358e-05
S042	T014	TRUE	TRUE	0	0	1	1	none	1.2180577856e-06
S071	T014	TRUE	TRUE	0	0	1	1	none	9.33637296142e-05
S078	T014	TRUE	TRUE	0	0	1	1	none	6.7122111584e-06
S081	T014	TRUE	TRUE	0	0	1	1	none	3.7802774925e-06
S085	T014	TRUE	TRUE	0	0	1	1	none	9.59783126632e-05
S087	T014	TRUE	TRUE	0	0	1	1	none	0.0001090568122296
S093	T014	TRUE	TRUE	0	0	1	1	none	7.76723540565e-05
S097	T014	TRUE	TRUE	0	0	1	1	none	1.48356822432e-05
S102	T014	TRUE	TRUE	0	0	1	1	none	0.0001000998759474
S106	T014	TRUE	TRUE	0	0	1	1	none	1.07188446924e-05
S130	T014	TRUE	TRUE	0	0	1	1	none	0.0001071125131418
T009	T014	FALSE	FALSE	0	0	1	1	none	2.65817980352e-05
T010	T014	FALSE	FALSE	0	0	1	1	none	2.41736931864e-05
T013	T014	FALSE	FALSE	0	0	1	1	none	7.29759866352e-05
S002	T020	TRUE	TRUE	0	0	1	1	none	7.17747675756e-05
S007	T020	TRUE	TRUE	0	0	1	1	none	4.77355090768e-05
S021	T020	TRUE	TRUE	0	0	1	1	none	7.04850084212e-05
S024	T020	TRUE	TRUE	0	0	1	1	none	6.88043697542e-05
S025	T020	TRUE	TRUE	0	0	1	1	none	7.20709393006e-05
S026	T020	TRUE	TRUE	0	0	1	1	none	7.11314704236e-05
S038	T020	TRUE	TRUE	0	0	1	1	none	6.1073300428e-06
S039	T020	TRUE	TRUE	0	0	1	1	none	7.10816883332e-05
S040	T020	TRUE	TRUE	0	0	1	1	none	0.00011154721831
S042	T020	TRUE	TRUE	0	0	1	1	none	6.9413398647e-05
S071	T020	TRUE	TRUE	0	0	1	1	none	0.0001051483461884
S078	T020	TRUE	TRUE	0	0	1	1	none	6.95689656866e-05
S081	T020	TRUE	TRUE	0	0	1	1	none	6.95395027827e-05
S085	T020	TRUE	TRUE	0	0	1	1	none	0.0001077629292374
S087	T020	TRUE	TRUE	0	0	1	1	none	0.0001208414288038
S093	T020	TRUE	TRUE	0	0	1	1	none	8.94569706307e-05
S097	T020	TRUE	TRUE	0	0	1	1	none	6.95213708974e-05
S102	T020	TRUE	TRUE	0	0	1	1	none	0.0001118844925216
S106	T020	TRUE	TRUE	0	0	1	1	none	6.84799531326e-05
S130	T020	TRUE	TRUE	0	0	1	1	none	0.000118897129716
T009	T020	FALSE	FALSE	0	0	1	1	none	8.12674866894e-05
T010	T020	FALSE	FALSE	0	0	1	1	none	7.88593818406e-05
T013	T020	FALSE	FALSE	0	0	1	1	none	1.68286663982e-05
T014	T020	TRUE	TRUE	0	0	1	1	none	6.9413398647e-05
S002	T021	FALSE	FALSE	0	0	1	1	none	2.64493931933e-05
S007	T021	FALSE	FALSE	0	0	1	1	none	6.71223476201e-05
S021	T021	FALSE	FALSE	0	0	1	1	none	2.51596340389e-05
S024	T021	FALSE	FALSE	0	0	1	1	none	2.34789953719e-05
S025	T021	FALSE	FALSE	0	0	1	1	none	2.27376629503e-05
S026	T021	FALSE	FALSE	0	0	1	1	none	1.32283411413e-05
S038	T021	FALSE	FALSE	0	0	1	1	none	7.38844406617e-05
S039	T021	FALSE	FALSE	0	0	1	1	none	2.57563139509e-05
S040	T021	FALSE	FALSE	0	0	1	1	none	0.0001091229160077
S042	T021	FALSE	FALSE	0	0	1	1	none	2.40880242647e-05
S071	T021	FALSE	FALSE	0	0	1	1	none	0.0001027240438861
S078	T021	FALSE	FALSE	0	0	1	1	none	2.42435913043e-05
S081	T021	FALSE	FALSE	0	0	1	1	none	2.42141284004e-05
S085	T021	FALSE	FALSE	0	0	1	1	none	0.0001053386269351
S087	T021	FALSE	FALSE	0	0	1	1	none	0.0001184171265015
S093	T021	FALSE	FALSE	0	0	1	1	none	8.70326683284e-05
S097	T021	FALSE	FALSE	0	0	1	1	none	2.01880945471e-05
S102	T021	FALSE	FALSE	0	0	1	1	none	0.0001094601902193
S106	T021	FALSE	FALSE	0	0	1	1	none	2.31545787503e-05
S130	T021	FALSE	FALSE	0	0	1	1	none	0.0001164728274137
T009	T021	FALSE	FALSE	0	0	1	1	none	6.2571967915e-06
T010	T021	FALSE	FALSE	0	0	1	1	none	3.8490919427e-06
T013	T021	FALSE	FALSE	0	0	1	1	none	8.23363009071e-05
T014	T021	FALSE	FALSE	0	0	1	1	none	2.40880242647e-05
T020	T021	FALSE	FALSE	0	0	1	1	none	7.87737129189e-05
S002	T028	TRUE	TRUE	0	0	1	1	none	5.72093248136e-05
S007	T028	TRUE	TRUE	0	0	1	1	none	2.75304429568e-05
S021	T028	TRUE	TRUE	0	0	1	1	none	5.59195656592e-05
S024	T028	TRUE	TRUE	0	0	1	1	none	5.42389269922e-05
S025	T028	TRUE	TRUE	0	0	1	1	none	5.75054965386e-05
S026	T028	TRUE	TRUE	0	0	1	1	none	5.65660276616e-05
S038	T028	TRUE	TRUE	0	0	1	1	none	3.99321593564e-05
S039	T028	TRUE	TRUE	0	0	1	1	none	5.65162455712e-05
S040	T028	TRUE	TRUE	0	0	1	1	none	9.6981775548e-05
S042	T028	TRUE	TRUE	0	0	1	1	none	5.4847955885e-05
S071	T028	TRUE	TRUE	0	0	1	1	none	9.05829034264e-05
S078	T028	TRUE	TRUE	0	0	1	1	none	5.50035229246e-05
S081	T028	TRUE	TRUE	0	0	1	1	none	5.49740600207e-05
S085	T028	TRUE	TRUE	0	0	1	1	none	9.31974864754e-05
S087	T028	TRUE	TRUE	0	0	1	1	none	0.0001062759860418
S093	T028	TRUE	TRUE	0	0	1	1	none	7.48915278687e-05
S097	T028	TRUE	TRUE	0	0	1	1	none	5.49559281354e-05
S102	T028	TRUE	TRUE	0	0	1	1	none	9.73190497596e-05
S106	T028	TRUE	TRUE	0	0	1	1	none	5.39145103706e-05
S130	T028	TRUE	TRUE	0	0	1	1	none	0.000104331686954
T009	T028	FALSE	FALSE	0	0	1	1	none	6.67020439274e-05
T010	T028	FALSE	FALSE	0	0	1	1	none	6.42939390786e-05
T013	T028	FALSE	FALSE	0	0	1	1	none	4.83840196018e-05
T014	T028	TRUE	TRUE	0	0	1	1	none	5.4847955885e-05
T020	T028	TRUE	TRUE	0	0	1	1	none	4.48214316136e-05
T021	T028	FALSE	FALSE	0	0	1	1	none	6.42082701569e-05
S002	T035a	TRUE	TRUE	0	0	1	1	none	0.0001127367339426
S007	T035a	TRUE	TRUE	0	0	1	1	none	0.0001105086162894
S021	T035a	TRUE	TRUE	0	0	1	1	none	0.0001114469747882
S024	T035a	TRUE	TRUE	0	0	1	1	none	0.0001097663361212
S025	T035a	TRUE	TRUE	0	0	1	1	none	0.0001130329056676
S026	T035a	TRUE	TRUE	0	0	1	1	none	0.0001120934367906
S038	T035a	TRUE	TRUE	0	0	1	1	none	0.000117270709331
S039	T035a	TRUE	TRUE	0	0	1	1	none	0.0001120436547002
S040	T035a	TRUE	TRUE	0	0	1	1	none	5.7491336957e-05
S042	T035a	TRUE	TRUE	0	0	1	1	none	0.000110375365014
S071	T035a	TRUE	TRUE	0	0	1	1	none	5.10924648354e-05
S078	T035a	TRUE	TRUE	0	0	1	1	none	0.0001105309320536
S081	T035a	TRUE	TRUE	0	0	1	1	none	0.0001105014691497
S085	T035a	TRUE	TRUE	0	0	1	1	none	2.31666644588e-05
S087	T035a	TRUE	TRUE	0	0	1	1	none	8.4750658996e-06
S093	T035a	TRUE	TRUE	0	0	1	1	none	3.41830314921e-05
S097	T035a	TRUE	TRUE	0	0	1	1	none	0.0001104833372644
S102	T035a	TRUE	TRUE	0	0	1	1	none	5.78286111686e-05
S106	T035a	TRUE	TRUE	0	0	1	1	none	0.0001094419194996
S130	T035a	TRUE	TRUE	0	0	1	1	none	6.5307668118e-06
T009	T035a	FALSE	FALSE	0	0	1	1	none	0.0001222294530564
T010	T035a	FALSE	FALSE	0	0	1	1	none	0.0001198213482076
T013	T035a	FALSE	FALSE	0	0	1	1	none	0.0001257225695764
T014	T035a	TRUE	TRUE	0	0	1	1	none	0.000110375365014
T020	T035a	TRUE	TRUE	0	0	1	1	none	0.0001221599815882
T021	T035a	FALSE	FALSE	0	0	1	1	none	0.0001197356792859
T028	T035a	TRUE	TRUE	0	0	1	1	none	0.0001075945388262
S002	T035b	FALSE	FALSE	0	0	1	1	none	2.76128261468e-05
S007	T035b	FALSE	FALSE	0	0	1	1	none	6.82857805736e-05
S021	T035b	FALSE	FALSE	0	0	1	1	none	2.63230669924e-05
S024	T035b	FALSE	FALSE	0	0	1	1	none	2.46424283254e-05
S025	T035b	FALSE	FALSE	0	0	1	1	none	2.39010959038e-05
S026	T035b	FALSE	FALSE	0	0	1	1	none	1.43917740948e-05
S038	T035b	FALSE	FALSE	0	0	1	1	none	7.50478736152e-05
S039	T035b	FALSE	FALSE	0	0	1	1	none	2.69197469044e-05
S040	T035b	FALSE	FALSE	0	0	1	1	none	0.0001102863489612
S042	T035b	FALSE	FALSE	0	0	1	1	none	2.52514572182e-05
S071	T035b	FALSE	FALSE	0	0	1	1	none	0.0001038874768396
S078	T035b	FALSE	FALSE	0	0	1	1	none	2.54070242578e-05
S081	T035b	FALSE	FALSE	0	0	1	1	none	2.53775613539e-05
S085	T035b	FALSE	FALSE	0	0	1	1	none	0.0001065020598886
S087	T035b	FALSE	FALSE	0	0	1	1	none	0.000119580559455
S093	T035b	FALSE	FALSE	0	0	1	1	none	8.81961012819e-05
S097	T035b	FALSE	FALSE	0	0	1	1	none	2.13515275006e-05
S102	T035b	FALSE	FALSE	0	0	1	1	none	0.0001106236231728
S106	T035b	FALSE	FALSE	0	0	1	1	none	2.43180117038e-05
S130	T035b	FALSE	FALSE	0	0	1	1	none	0.0001176362603672
T009	T035b	TRUE	TRUE	0	0	1	1	none	2.5483986026e-06
T010	T035b	FALSE	FALSE	0	0	1	1	none	2.576409325e-06
T013	T035b	FALSE	FALSE	0	0	1	1	none	8.34997338606e-05
T014	T035b	FALSE	FALSE	0	0	1	1	none	2.52514572182e-05
T020	T035b	FALSE	FALSE	0	0	1	1	none	7.99371458724e-05
T021	T035b	FALSE	FALSE	0	0	1	1	none	4.9268559745e-06
T028	T035b	FALSE	FALSE	0	0	1	1	none	6.53717031104e-05
T035a	T035b	FALSE	FALSE	0	0	1	1	none	0.0001208991122394
S002	T040	TRUE	TRUE	0	0	1	1	none	1.67462196846e-05
S007	T040	TRUE	TRUE	0	0	1	1	none	6.04945938974e-05
S021	T040	TRUE	TRUE	0	0	1	1	none	7.4583436802e-06
S024	T040	TRUE	TRUE	0	0	1	1	none	4.5596472276e-06
S025	T040	TRUE	TRUE	0	0	1	1	none	2.01178111956e-05
S026	T040	TRUE	TRUE	0	0	1	1	none	1.91783423186e-05
S038	T040	TRUE	TRUE	0	0	1	1	none	6.7256686939e-05
S039	T040	TRUE	TRUE	0	0	1	1	none	8.0550235922e-06
S040	T040	TRUE	TRUE	0	0	1	1	none	0.000102495162285
S042	T040	TRUE	TRUE	0	0	1	1	none	6.386733906e-06
S071	T040	TRUE	TRUE	0	0	1	1	none	9.60962901634e-05
S078	T040	TRUE	TRUE	0	0	1	1	none	9.4447717076e-06
S081	T040	TRUE	TRUE	0	0	1	1	none	4.0767224705e-06
S085	T040	TRUE	TRUE	0	0	1	1	none	9.87108732124e-05
S087	T040	TRUE	TRUE	0	0	1	1	none	0.0001117893727788
S093	T040	TRUE	TRUE	0	0	1	1	none	8.04049146057e-05
S097	T040	TRUE	TRUE	0	0	1	1	none	1.75682427924e-05
S102	T040	TRUE	TRUE	0	0	1	1	none	0.0001028324364966
S106	T040	TRUE	TRUE	0	0	1	1	none	1.34514052416e-05
S130	T040	TRUE	TRUE	0	0	1	1	none	0.000109845073691
T009	T040	FALSE	FALSE	0	0	1	1	none	2.93143585844e-05
T010	T040	FALSE	FALSE	0	0	1	1	none	2.69062537356e-05
T013	T040	FALSE	FALSE	0	0	1	1	none	7.57085471844e-05
T014	T040	TRUE	TRUE	0	0	1	1	none	6.386733906e-06
T020	T040	TRUE	TRUE	0	0	1	1	none	7.21459591962e-05
T021	T040	FALSE	FALSE	0	0	1	1	none	2.68205848139e-05
T028	T040	TRUE	TRUE	0	0	1	1	none	5.75805164342e-05
T035a	T040	TRUE	TRUE	0	0	1	1	none	0.0001131079255632
T035b	T040	FALSE	FALSE	0	0	1	1	none	2.79840177674e-05
S002	T056	FALSE	FALSE	0	0	1	1	none	3.32699285798e-05
S007	T056	FALSE	FALSE	0	0	1	1	none	7.39428830066e-05
S021	T056	FALSE	FALSE	0	0	1	1	none	3.19801694254e-05
S024	T056	FALSE	FALSE	0	0	1	1	none	3.02995307584e-05
S025	T056	FALSE	FALSE	0	0	1	1	none	2.95581983368e-05
S026	T056	FALSE	FALSE	0	0	1	1	none	2.00488765278e-05
S038	T056	FALSE	FALSE	0	0	1	1	none	8.07049760482e-05
S039	T056	FALSE	FALSE	0	0	1	1	none	3.25768493374e-05
S040	T056	FALSE	FALSE	0	0	1	1	none	0.0001159434513942
S042	T056	FALSE	FALSE	0	0	1	1	none	3.09085596512e-05
S071	T056	FALSE	FALSE	0	0	1	1	none	0.0001095445792726
S078	T056	FALSE	FALSE	0	0	1	1	none	3.10641266908e-05
S081	T056	FALSE	FALSE	0	0	1	1	none	3.10346637869e-05
S085	T056	FALSE	FALSE	0	0	1	1	none	0.0001121591623216
S087	T056	FALSE	FALSE	0	0	1	1	none	0.000125237661888
S093	T056	FALSE	FALSE	0	0	1	1	none	9.38532037149e-05
S097	T056	FALSE	FALSE	0	0	1	1	none	2.70086299336e-05
S102	T056	FALSE	FALSE	0	0	1	1	none	0.0001162807256058
S106	T056	FALSE	FALSE	0	0	1	1	none	2.99751141368e-05
S130	T056	FALSE	FALSE	0	0	1	1	none	0.0001232933628002
T009	T056	TRUE	TRUE	1	0	1	1	anc	1.281617152e-06
T010	T056	FALSE	FALSE	0	0	1	1	none	8.233511758e-06
T013	T056	FALSE	FALSE	0	0	1	1	none	8.91568362936e-05
T014	T056	FALSE	FALSE	0	0	1	1	none	3.09085596512e-05
T020	T056	FALSE	FALSE	0	0	1	1	none	8.55942483054e-05
T021	T056	FALSE	FALSE	0	0	1	1	none	1.05839584075e-05
T028	T056	FALSE	FALSE	0	0	1	1	none	7.10288055434e-05
T035a	T056	FALSE	FALSE	0	0	1	1	none	0.0001265562146724
T035b	T056	FALSE	FALSE	0	0	1	1	none	6.8751602186e-06
T040	T056	FALSE	FALSE	0	0	1	1	none	3.36411202004e-05
S002	T059	TRUE	TRUE	0	0	1	1	none	0.0001038610878158
S007	T059	TRUE	TRUE	0	0	1	1	none	0.0001016329701626
S021	T059	TRUE	TRUE	0	0	1	1	none	0.0001025713286614
S024	T059	TRUE	TRUE	0	0	1	1	none	0.0001008906899944
S025	T059	TRUE	TRUE	0	0	1	1	none	0.0001041572595408
S026	T059	TRUE	TRUE	0	0	1	1	none	0.0001032177906638
S038	T059	TRUE	TRUE	0	0	1	1	none	0.0001083950632042
S039	T059	TRUE	TRUE	0	0	1	1	none	0.0001031680085734
S040	T059	TRUE	TRUE	0	0	1	1	none	4.1732327226e-06
S042	T059	TRUE	TRUE	0	0	1	1	none	0.0001014997188872
S071	T059	TRUE	TRUE	0	0	1	1	none	1.80076976886e-05
S078	T059	TRUE	TRUE	0	0	1	1	none	0.0001016552859268
S081	T059	TRUE	TRUE	0	0	1	1	none	0.0001016258230229
S085	T059	TRUE	TRUE	0	0	1	1	none	4.48314017576e-05
S087	T059	TRUE	TRUE	0	0	1	1	none	5.7909901324e-05
S093	T059	TRUE	TRUE	0	0	1	1	none	2.65254431509e-05
S097	T059	TRUE	TRUE	0	0	1	1	none	0.0001016076911376
S102	T059	TRUE	TRUE	0	0	1	1	none	5.7285647198e-06
S106	T059	TRUE	TRUE	0	0	1	1	none	0.0001005662733728
S130	T059	TRUE	TRUE	0	0	1	1	none	5.59656022362e-05
T009	T059	FALSE	FALSE	0	0	1	1	none	0.0001133538069296
T010	T059	FALSE	FALSE	0	0	1	1	none	0.0001109457020808
T013	T059	FALSE	FALSE	0	0	1	1	none	0.0001168469234496
T014	T059	TRUE	TRUE	0	0	1	1	none	0.0001014997188872
T020	T059	TRUE	TRUE	0	0	1	1	none	0.0001132843354614
T021	T059	FALSE	FALSE	0	0	1	1	none	0.0001108600331591
T028	T059	TRUE	TRUE	0	0	1	1	none	9.87188926994e-05
T035a	T059	TRUE	TRUE	0	0	1	1	none	5.92284541084e-05
T035b	T059	FALSE	FALSE	0	0	1	1	none	0.0001120234661126
T040	T059	TRUE	TRUE	0	0	1	1	none	0.0001042322794364
T056	T059	FALSE	FALSE	0	0	1	1	none	0.0001176805685456
S002	T065	TRUE	TRUE	0	0	1	1	none	6.81868728346e-05
S007	T065	TRUE	TRUE	0	0	1	1	none	4.41476143358e-05
S021	T065	TRUE	TRUE	0	0	1	1	none	6.68971136802e-05
S024	T065	TRUE	TRUE	0	0	1	1	none	6.52164750132e-05
S025	T065	TRUE	TRUE	0	0	1	1	none	6.84830445596e-05
S026	T065	TRUE	TRUE	0	0	1	1	none	6.75435756826e-05
S038	T065	TRUE	TRUE	0	0	1	1	none	4.7889114118e-06
S039	T065	TRUE	TRUE	0	0	1	1	none	6.74937935922e-05
S040	T065	TRUE	TRUE	0	0	1	1	none	0.000107959323569
S042	T065	TRUE	TRUE	0	0	1	1	none	6.5825503906e-05
S071	T065	TRUE	TRUE	0	0	1	1	none	0.0001015604514474
S078	T065	TRUE	TRUE	0	0	1	1	none	6.59810709456e-05
S081	T065	TRUE	TRUE	0	0	1	1	none	6.59516080417e-05
S085	T065	TRUE	TRUE	0	0	1	1	none	0.0001041750344964
S087	T065	TRUE	TRUE	0	0	1	1	none	0.0001172535340628
S093	T065	TRUE	TRUE	0	0	1	1	none	8.58690758897e-05
S097	T065	TRUE	TRUE	0	0	1	1	none	6.59334761564e-05
S102	T065	TRUE	TRUE	0	0	1	1	none	0.0001082965977806
S106	T065	TRUE	TRUE	0	0	1	1	none	6.48920583916e-05
S130	T065	TRUE	TRUE	0	0	1	1	none	0.000115309234975
T009	T065	FALSE	FALSE	0	0	1	1	none	7.76795919484e-05
T010	T065	FALSE	FALSE	0	0	1	1	none	7.52714870996e-05
T013	T065	FALSE	FALSE	0	0	1	1	none	9.5865983004e-06
T014	T065	TRUE	TRUE	0	0	1	1	none	6.5825503906e-05
T020	T065	TRUE	TRUE	0	0	1	1	none	9.678183669e-06
T021	T065	FALSE	FALSE	0	0	1	1	none	7.51858181779e-05
T028	T065	TRUE	TRUE	0	0	1	1	none	4.12335368726e-05
T035a	T065	TRUE	TRUE	0	0	1	1	none	0.0001185720868472
T035b	T065	FALSE	FALSE	0	0	1	1	none	7.63492511314e-05
T040	T065	TRUE	TRUE	0	0	1	1	none	6.85580644552e-05
T056	T065	FALSE	FALSE	0	0	1	1	none	8.20063535644e-05
T059	T065	TRUE	TRUE	0	0	1	1	none	0.0001096964407204
S002	T069	TRUE	TRUE	0	0	1	1	none	0.000124947843459
S007	T069	TRUE	TRUE	0	0	1	1	none	0.0001227197258058
S021	T069	TRUE	TRUE	0	0	1	1	none	0.0001236580843046
S024	T069	TRUE	TRUE	0	0	1	1	none	0.0001219774456376
S025	T069	TRUE	TRUE	0	0	1	1	none	0.000125244015184
S026	T069	TRUE	TRUE	0	0	1	1	none	0.000124304546307
S038	T069	TRUE	TRUE	0	0	1	1	none	0.0001294818188474
S039	T069	TRUE	TRUE	0	0	1	1	none	0.0001242547642166
S040	T069	TRUE	TRUE	0	0	1	1	none	4.54933254534e-05
S042	T069	TRUE	TRUE	0	0	1	1	none	0.0001225864745304
S071	T069	TRUE	TRUE	0	0	1	1	none	3.04408027018e-05
S078	T069	TRUE	TRUE	0	0	1	1	none	0.00012274204157
S081	T069	TRUE	TRUE	0	0	1	1	none	0.0001227125786661
S085	T069	TRUE	TRUE	0	0	1	1	none	6.59181574008e-05
S087	T069	TRUE	TRUE	0	0	1	1	none	7.89966569672e-05
S093	T069	TRUE	TRUE	0	0	1	1	none	4.76121987941e-05
S097	T069	TRUE	TRUE	0	0	1	1	none	0.0001226944467808
S102	T069	TRUE	TRUE	0	0	1	1	none	4.5830599665e-05
S106	T069	TRUE	TRUE	0	0	1	1	none	0.000121653029016
S130	T069	TRUE	TRUE	0	0	1	1	none	7.70523578794e-05
T009	T069	FALSE	FALSE	0	0	1	1	none	0.0001344405625728
T010	T069	FALSE	FALSE	0	0	1	1	none	0.000132032457724
T013	T069	FALSE	FALSE	0	0	1	1	none	0.0001379336790928
T014	T069	TRUE	TRUE	0	0	1	1	none	0.0001225864745304
T020	T069	TRUE	TRUE	0	0	1	1	none	0.0001343710911046
T021	T069	FALSE	FALSE	0	0	1	1	none	0.0001319467888023
T028	T069	TRUE	TRUE	0	0	1	1	none	0.0001198056483426
T035a	T069	TRUE	TRUE	0	0	1	1	none	8.03152097516e-05
T035b	T069	FALSE	FALSE	0	0	1	1	none	0.0001331102217558
T040	T069	TRUE	TRUE	0	0	1	1	none	0.0001253190350796
T056	T069	FALSE	FALSE	0	0	1	1	none	0.0001387673241888
T059	T069	TRUE	TRUE	0	0	1	1	none	4.72304426048e-05
T065	T069	TRUE	TRUE	0	0	1	1	none	0.0001307831963636
S002	T073	FALSE	FALSE	0	0	1	1	none	2.64493931933e-05
S007	T073	FALSE	FALSE	0	0	1	1	none	6.71223476201e-05
S021	T073	FALSE	FALSE	0	0	1	1	none	2.51596340389e-05
S024	T073	FALSE	FALSE	0	0	1	1	none	2.34789953719e-05
S025	T073	FALSE	FALSE	0	0	1	1	none	2.27376629503e-05
S026	T073	FALSE	FALSE	0	0	1	1	none	1.32283411413e-05
S038	T073	FALSE	FALSE	0	0	1	1	none	7.38844406617e-05
S039	T073	FALSE	FALSE	0	0	1	1	none	2.57563139509e-05
S040	T073	FALSE	FALSE	0	0	1	1	none	0.0001091229160077
S042	T073	FALSE	FALSE	0	0	1	1	none	2.40880242647e-05
S071	T073	FALSE	FALSE	0	0	1	1	none	0.0001027240438861
S078	T073	FALSE	FALSE	0	0	1	1	none	2.42435913043e-05
S081	T073	FALSE	FALSE	0	0	1	1	none	2.42141284004e-05
S085	T073	FALSE	FALSE	0	0	1	1	none	0.0001053386269351
S087	T073	FALSE	FALSE	0	0	1	1	none	0.0001184171265015
S093	T073	FALSE	FALSE	0	0	1	1	none	8.70326683284e-05
S097	T073	FALSE	FALSE	0	0	1	1	none	2.01880945471e-05
S102	T073	FALSE	FALSE	0	0	1	1	none	0.0001094601902193
S106	T073	FALSE	FALSE	0	0	1	1	none	2.31545787503e-05
S130	T073	FALSE	FALSE	0	0	1	1	none	0.0001164728274137
T009	T073	FALSE	FALSE	0	0	1	1	none	6.2571967915e-06
T010	T073	FALSE	FALSE	0	0	1	1	none	3.8490919427e-06
T013	T073	FALSE	FALSE	0	0	1	1	none	8.23363009071e-05
T014	T073	FALSE	FALSE	0	0	1	1	none	2.40880242647e-05
T020	T073	FALSE	FALSE	0	0	1	1	none	7.87737129189e-05
T021	T073	TRUE	TRUE	0	0	1	1	none	1.2180577856e-06
T028	T073	FALSE	FALSE	0	0	1	1	none	6.42082701569e-05
T035a	T073	FALSE	FALSE	0	0	1	1	none	0.0001197356792859
T035b	T073	FALSE	FALSE	0	0	1	1	none	4.9268559745e-06
T040	T073	FALSE	FALSE	0	0	1	1	none	2.68205848139e-05
T056	T073	FALSE	FALSE	0	0	1	1	none	1.05839584075e-05
T059	T073	FALSE	FALSE	0	0	1	1	none	0.0001108600331591
T065	T073	FALSE	FALSE	0	0	1	1	none	7.51858181779e-05
T069	T073	FALSE	FALSE	0	0	1	1	none	0.0001319467888023
S002	T075	TRUE	TRUE	0	0	1	1	none	5.74020049048e-05
S007	T075	TRUE	TRUE	0	0	1	1	none	5.3955829466e-05
S021	T075	TRUE	TRUE	0	0	1	1	none	5.61122457504e-05
S024	T075	TRUE	TRUE	0	0	1	1	none	5.44316070834e-05
S025	T075	TRUE	TRUE	0	0	1	1	none	5.76981766298e-05
S026	T075	TRUE	TRUE	0	0	1	1	none	5.67587077528e-05
S038	T075	TRUE	TRUE	0	0	1	1	none	6.07179225076e-05
S039	T075	TRUE	TRUE	0	0	1	1	none	5.67089256624e-05
S040	T075	TRUE	TRUE	0	0	1	1	none	9.71744556392e-05
S042	T075	TRUE	TRUE	0	0	1	1	none	5.50406359762e-05
S071	T075	TRUE	TRUE	0	0	1	1	none	9.07755835176e-05
S078	T075	TRUE	TRUE	0	0	1	1	none	5.51962030158e-05
S081	T075	TRUE	TRUE	0	0	1	1	none	5.51667401119e-05
S085	T075	TRUE	TRUE	0	0	1	1	none	9.33901665666e-05
S087	T075	TRUE	TRUE	0	0	1	1	none	0.000106468666133
S093	T075	TRUE	TRUE	0	0	1	1	none	7.50842079599e-05
S097	T075	TRUE	TRUE	0	0	1	1	none	5.51486082266e-05
S102	T075	TRUE	TRUE	0	0	1	1	none	9.75117298508e-05
S106	T075	TRUE	TRUE	0	0	1	1	none	5.41071904618e-05
S130	T075	TRUE	TRUE	0	0	1	1	none	0.0001045243670452
T009	T075	FALSE	FALSE	0	0	1	1	none	6.68947240186e-05
T010	T075	FALSE	FALSE	0	0	1	1	none	6.44866191698e-05
T013	T075	FALSE	FALSE	0	0	1	1	none	6.9169782753e-05
T014	T075	TRUE	TRUE	0	0	1	1	none	5.50406359762e-05
T020	T075	TRUE	TRUE	0	0	1	1	none	6.56071947648e-05
T021	T075	FALSE	FALSE	0	0	1	1	none	6.44009502481e-05
T028	T075	TRUE	TRUE	0	0	1	1	none	5.10417520028e-05
T035a	T075	TRUE	TRUE	0	0	1	1	none	0.0001077872189174
T035b	T075	FALSE	FALSE	0	0	1	1	none	6.55643832016e-05
T040	T075	TRUE	TRUE	0	0	1	1	none	5.77731965254e-05
T056	T075	FALSE	FALSE	0	0	1	1	none	7.12214856346e-05
T059	T075	TRUE	TRUE	0	0	1	1	none	9.89115727906e-05
T065	T075	TRUE	TRUE	0	0	1	1	none	6.20193000238e-05
T069	T075	TRUE	TRUE	0	0	1	1	none	0.0001199983284338
T073	T075	FALSE	FALSE	0	0	1	1	none	6.44009502481e-05
S002	T077	FALSE	FALSE	0	0	1	1	none	2.58403643005e-05
S007	T077	FALSE	FALSE	0	0	1	1	none	6.65133187273e-05
S021	T077	FALSE	FALSE	0	0	1	1	none	2.45506051461e-05
S024	T077	FALSE	FALSE	0	0	1	1	none	2.28699664791e-05
S025	T077	FALSE	FALSE	0	0	1	1	none	2.21286340575e-05
S026	T077	FALSE	FALSE	0	0	1	1	none	1.26193122485e-05
S038	T077	FALSE	FALSE	0	0	1	1	none	7.32754117689e-05
S039	T077	FALSE	FALSE	0	0	1	1	none	2.51472850581e-05
S040	T077	FALSE	FALSE	0	0	1	1	none	0.0001085138871149
S042	T077	FALSE	FALSE	0	0	1	1	none	2.34789953719e-05
S071	T077	FALSE	FALSE	0	0	1	1	none	0.0001021150149933
S078	T077	FALSE	FALSE	0	0	1	1	none	2.36345624115e-05
S081	T077	FALSE	FALSE	0	0	1	1	none	2.36050995076e-05
S085	T077	FALSE	FALSE	0	0	1	1	none	0.0001047295980423
S087	T077	FALSE	FALSE	0	0	1	1	none	0.0001178080976087
S093	T077	FALSE	FALSE	0	0	1	1	none	8.64236394356e-05
S097	T077	FALSE	FALSE	0	0	1	1	none	1.95790656543e-05
S102	T077	FALSE	FALSE	0	0	1	1	none	0.0001088511613265
S106	T077	FALSE	FALSE	0	0	1	1	none	2.25455498575e-05
S130	T077	FALSE	FALSE	0	0	1	1	none	0.0001158637985209
T009	T077	FALSE	FALSE	0	0	1	1	none	5.6481678987e-06
T010	T077	FALSE	FALSE	0	0	1	1	none	3.2400630499e-06
T013	T077	FALSE	FALSE	0	0	1	1	none	8.17272720143e-05
T014	T077	FALSE	FALSE	0	0	1	1	none	2.34789953719e-05
T020	T077	FALSE	FALSE	0	0	1	1	none	7.81646840261e-05
T021	T077	TRUE	TRUE	0	0	1	1	none	1.8270866784e-06
T028	T077	FALSE	FALSE	0	0	1	1	none	6.35992412641e-05
T035a	T077	FALSE	FALSE	0	0	1	1	none	0.0001191266503931
T035b	T077	FALSE	FALSE	0	0	1	1	none	4.3178270817e-06
T040	T077	FALSE	FALSE	0	0	1	1	none	2.62115559211e-05
T056	T077	FALSE	FALSE	0	0	1	1	none	9.9749295147e-06
T059	T077	FALSE	FALSE	0	0	1	1	none	0.0001102510042663
T065	T077	FALSE	FALSE	0	0	1	1	none	7.45767892851e-05
T069	T077	FALSE	FALSE	0	0	1	1	none	0.0001313377599095
T073	T077	TRUE	TRUE	0	0	1	1	none	1.8270866784e-06
T075	T077	FALSE	FALSE	0	0	1	1	none	6.37919213553e-05
S002	T087	FALSE	FALSE	0	0	1	1	none	2.82218550396e-05
S007	T087	FALSE	FALSE	0	0	1	1	none	6.88948094664e-05
S021	T087	FALSE	FALSE	0	0	1	1	none	2.69320958852e-05
S024	T087	FALSE	FALSE	0	0	1	1	none	2.52514572182e-05
S025	T087	FALSE	FALSE	0	0	1	1	none	2.45101247966e-05
S026	T087	FALSE	FALSE	0	0	1	1	none	1.50008029876e-05
S038	T087	FALSE	FALSE	0	0	1	1	none	7.5656902508e-05
S039	T087	FALSE	FALSE	0	0	1	1	none	2.75287757972e-05
S040	T087	FALSE	FALSE	0	0	1	1	none	0.000110895377854
S042	T087	FALSE	FALSE	0	0	1	1	none	2.5860486111e-05
S071	T087	FALSE	FALSE	0	0	1	1	none	0.0001044965057324
S078	T087	FALSE	FALSE	0	0	1	1	none	2.60160531506e-05
S081	T087	FALSE	FALSE	0	0	1	1	none	2.59865902467e-05
S085	T087	FALSE	FALSE	0	0	1	1	none	0.0001071110887814
S087	T087	FALSE	FALSE	0	0	1	1	none	0.0001201895883478
S093	T087	FALSE	FALSE	0	0	1	1	none	8.88051301747e-05
S097	T087	FALSE	FALSE	0	0	1	1	none	2.19605563934e-05
S102	T087	FALSE	FALSE	0	0	1	1	none	0.0001112326520656
S106	T087	FALSE	FALSE	0	0	1	1	none	2.49270405966e-05
S130	T087	FALSE	FALSE	0	0	1	1	none	0.00011824528926
T009	T087	TRUE	TRUE	0	0	1	1	none	1.9393697098e-06
T010	T087	FALSE	FALSE	0	0	1	1	none	3.1854382178e-06
T013	T087	FALSE	FALSE	0	0	1	1	none	8.41087627534e-05
T014	T087	FALSE	FALSE	0	0	1	1	none	2.5860486111e-05
T020	T087	FALSE	FALSE	0	0	1	1	none	8.05461747652e-05
T021	T087	FALSE	FALSE	0	0	1	1	none	5.5358848673e-06
T028	T087	FALSE	FALSE	0	0	1	1	none	6.59807320032e-05
T035a	T087	FALSE	FALSE	0	0	1	1	none	0.0001215081411322
T035b	T087	TRUE	TRUE	0	0	1	1	none	1.8270866784e-06
T040	T087	FALSE	FALSE	0	0	1	1	none	2.85930466602e-05
T056	T087	FALSE	FALSE	0	0	1	1	none	6.2661313258e-06
T059	T087	FALSE	FALSE	0	0	1	1	none	0.0001126324950054
T065	T087	FALSE	FALSE	0	0	1	1	none	7.69582800242e-05
T069	T087	FALSE	FALSE	0	0	1	1	none	0.0001337192506486
T073	T087	FALSE	FALSE	0	0	1	1	none	5.5358848673e-06
T075	T087	FALSE	FALSE	0	0	1	1	none	6.61734120944e-05
T077	T087	FALSE	FALSE	0	0	1	1	none	4.9268559745e-06
S002	T095	TRUE	TRUE	0	0	1	1	none	0.000109901013122
S007	T095	TRUE	TRUE	0	0	1	1	none	0.0001076728954688
S021	T095	TRUE	TRUE	0	0	1	1	none	0.0001086112539676
S024	T095	TRUE	TRUE	0	0	1	1	none	0.0001069306153006
S025	T095	TRUE	TRUE	0	0	1	1	none	0.000110197184847
S026	T095	TRUE	TRUE	0	0	1	1	none	0.00010925771597
S038	T095	TRUE	TRUE	0	0	1	1	none	0.0001144349885104
S039	T095	TRUE	TRUE	0	0	1	1	none	0.0001092079338796
S040	T095	TRUE	TRUE	0	0	1	1	none	5.46556161364e-05
S042	T095	TRUE	TRUE	0	0	1	1	none	0.0001075396441934
S071	T095	TRUE	TRUE	0	0	1	1	none	4.82567440148e-05
S078	T095	TRUE	TRUE	0	0	1	1	none	0.000107695211233
S081	T095	TRUE	TRUE	0	0	1	1	none	0.0001076657483291
S085	T095	TRUE	TRUE	0	0	1	1	none	2.03309436382e-05
S087	T095	TRUE	TRUE	0	0	1	1	none	3.2032295078e-06
S093	T095	TRUE	TRUE	0	0	1	1	none	3.13473106715e-05
S097	T095	TRUE	TRUE	0	0	1	1	none	0.0001076476164438
S102	T095	TRUE	TRUE	0	0	1	1	none	5.4992890348e-05
S106	T095	TRUE	TRUE	0	0	1	1	none	0.000106606198679
S130	T095	TRUE	TRUE	0	0	1	1	none	2.4769882056e-06
T009	T095	FALSE	FALSE	0	0	1	1	none	0.0001193937322358
T010	T095	FALSE	FALSE	0	0	1	1	none	0.000116985627387
T013	T095	FALSE	FALSE	0	0	1	1	none	0.0001228868487558
T014	T095	TRUE	TRUE	0	0	1	1	none	0.0001075396441934
T020	T095	TRUE	TRUE	0	0	1	1	none	0.0001193242607676
T021	T095	FALSE	FALSE	0	0	1	1	none	0.0001168999584653
T028	T095	TRUE	TRUE	0	0	1	1	none	0.0001047588180056
T035a	T095	TRUE	TRUE	0	0	1	1	none	6.9578978634e-06
T035b	T095	FALSE	FALSE	0	0	1	1	none	0.0001180633914188
T040	T095	TRUE	TRUE	0	0	1	1	none	0.0001102722047426
T056	T095	FALSE	FALSE	0	0	1	1	none	0.0001237204938518
T059	T095	TRUE	TRUE	0	0	1	1	none	5.63927332878e-05
T065	T095	TRUE	TRUE	0	0	1	1	none	0.0001157363660266
T069	T095	TRUE	TRUE	0	0	1	1	none	7.7479488931e-05
T073	T095	FALSE	FALSE	0	0	1	1	none	0.0001168999584653
T075	T095	TRUE	TRUE	0	0	1	1	none	0.0001049514980968
T077	T095	FALSE	FALSE	0	0	1	1	none	0.0001162909295725
T087	T095	FALSE	FALSE	0	0	1	1	none	0.0001186724203116
S002	T099a	TRUE	TRUE	0	0	1	1	none	0.0001083092504238
S007	T099a	TRUE	TRUE	0	0	1	1	none	0.0001060811327706
S021	T099a	TRUE	TRUE	0	0	1	1	none	0.0001070194912694
S024	T099a	TRUE	TRUE	0	0	1	1	none	0.0001053388526024
S025	T099a	TRUE	TRUE	0	0	1	1	none	0.0001086054221488
S026	T099a	TRUE	TRUE	0	0	1	1	none	0.0001076659532718
S038	T099a	TRUE	TRUE	0	0	1	1	none	0.0001128432258122
S039	T099a	TRUE	TRUE	0	0	1	1	none	0.0001076161711814
S040	T099a	TRUE	TRUE	0	0	1	1	none	5.30638534382e-05
S042	T099a	TRUE	TRUE	0	0	1	1	none	0.0001059478814952
S071	T099a	TRUE	TRUE	0	0	1	1	none	4.66649813166e-05
S078	T099a	TRUE	TRUE	0	0	1	1	none	0.0001061034485348
S081	T099a	TRUE	TRUE	0	0	1	1	none	0.0001060739856309
S085	T099a	TRUE	TRUE	0	0	1	1	none	1.873918094e-05
S087	T099a	TRUE	TRUE	0	0	1	1	none	5.2656401664e-06
S093	T099a	TRUE	TRUE	0	0	1	1	none	2.97555479733e-05
S097	T099a	TRUE	TRUE	0	0	1	1	none	0.0001060558537456
S102	T099a	TRUE	TRUE	0	0	1	1	none	5.34011276498e-05
S106	T099a	TRUE	TRUE	0	0	1	1	none	0.0001050144359808
S130	T099a	TRUE	TRUE	0	0	1	1	none	3.3213410786e-06
T009	T099a	FALSE	FALSE	0	0	1	1	none	0.0001178019695376
T010	T099a	FALSE	FALSE	0	0	1	1	none	0.0001153938646888
T013	T099a	FALSE	FALSE	0	0	1	1	none	0.0001212950860576
T014	T099a	TRUE	TRUE	0	0	1	1	none	0.0001059478814952
T020	T099a	TRUE	TRUE	0	0	1	1	none	0.0001177324980694
T021	T099a	FALSE	FALSE	0	0	1	1	none	0.0001153081957671
T028	T099a	TRUE	TRUE	0	0	1	1	none	0.0001031670553074
T035a	T099a	TRUE	TRUE	0	0	1	1	none	6.5841929508e-06
T035b	T099a	FALSE	FALSE	0	0	1	1	none	0.0001164716287206
T040	T099a	TRUE	TRUE	0	0	1	1	none	0.0001086804420444
T056	T099a	FALSE	FALSE	0	0	1	1	none	0.0001221287311536
T059	T099a	TRUE	TRUE	0	0	1	1	none	5.48009705896e-05
T065	T099a	TRUE	TRUE	0	0	1	1	none	0.0001141446033284
T069	T099a	TRUE	TRUE	0	0	1	1	none	7.58877262328e-05
T073	T099a	FALSE	FALSE	0	0	1	1	none	0.0001153081957671
T075	T099a	TRUE	TRUE	0	0	1	1	none	0.0001033597353986
T077	T099a	FALSE	FALSE	0	0	1	1	none	0.0001146991668743
T087	T099a	FALSE	FALSE	0	0	1	1	none	0.0001170806576134
T095	T099a	TRUE	TRUE	0	0	1	1	none	3.7484721302e-06
S002	T102	FALSE	FALSE	0	0	1	1	none	0.0001131411582062
S007	T102	FALSE	FALSE	0	0	1	1	none	0.000110913040553
S021	T102	FALSE	FALSE	0	0	1	1	none	0.0001118513990518
S024	T102	FALSE	FALSE	0	0	1	1	none	0.0001101707603848
S025	T102	FALSE	FALSE	0	0	1	1	none	0.0001134373299312
S026	T102	FALSE	FALSE	0	0	1	1	none	0.0001124978610542
S038	T102	FALSE	FALSE	0	0	1	1	none	0.0001176751335946
S039	T102	FALSE	FALSE	0	0	1	1	none	0.0001124480789638
S040	T102	FALSE	FALSE	0	0	1	1	none	5.78957612206e-05
S042	T102	FALSE	FALSE	0	0	1	1	none	0.0001107797892776
S071	T102	FALSE	FALSE	0	0	1	1	none	5.1496889099e-05
S078	T102	FALSE	FALSE	0	0	1	1	none	0.0001109353563172
S081	T102	FALSE	FALSE	0	0	1	1	none	0.0001109058934133
S085	T102	FALSE	FALSE	0	0	1	1	none	2.35710887224e-05
S087	T102	FALSE	FALSE	0	0	1	1	none	6.443374592e-06
S093	T102	FALSE	FALSE	0	0	1	1	none	3.45874557557e-05
S097	T102	FALSE	FALSE	0	0	1	1	none	0.000110887761528
S102	T102	FALSE	FALSE	0	0	1	1	none	5.82330354322e-05
S106	T102	FALSE	FALSE	0	0	1	1	none	0.0001098463437632
S130	T102	FALSE	FALSE	0	0	1	1	none	5.7171332898e-06
T009	T102	FALSE	FALSE	0	0	1	1	none	0.00012263387732
T010	T102	FALSE	FALSE	0	0	1	1	none	0.0001202257724712
T013	T102	FALSE	FALSE	0	0	1	1	none	0.00012612699384
T014	T102	FALSE	FALSE	0	0	1	1	none	0.0001107797892776
T020	T102	FALSE	FALSE	0	0	1	1	none	0.0001225644058518
T021	T102	FALSE	FALSE	0	0	1	1	none	0.0001201401035495
T028	T102	FALSE	FALSE	0	0	1	1	none	0.0001079989630898
T035a	T102	FALSE	FALSE	0	0	1	1	none	1.01980429476e-05
T035b	T102	FALSE	FALSE	0	0	1	1	none	0.000121303536503
T040	T102	FALSE	FALSE	0	0	1	1	none	0.0001135123498268
T056	T102	FALSE	FALSE	0	0	1	1	none	0.000126960638936
T059	T102	FALSE	FALSE	0	0	1	1	none	5.9632878372e-05
T065	T102	FALSE	FALSE	0	0	1	1	none	0.0001189765111108
T069	T102	FALSE	FALSE	0	0	1	1	none	8.07196340152e-05
T073	T102	FALSE	FALSE	0	0	1	1	none	0.0001201401035495
T075	T102	FALSE	FALSE	0	0	1	1	none	0.000108191643181
T077	T102	FALSE	FALSE	0	0	1	1	none	0.0001195310746567
T087	T102	FALSE	FALSE	0	0	1	1	none	0.0001219125653958
T095	T102	TRUE	TRUE	1	0	1	1	anc	6.090288928e-07
T099a	T102	FALSE	FALSE	0	0	1	1	none	6.9886172144e-06
S002	T104	FALSE	FALSE	0	0	1	1	none	6.35414934435e-05
S007	T104	FALSE	FALSE	0	0	1	1	none	3.38626115867e-05
S021	T104	FALSE	FALSE	0	0	1	1	none	6.22517342891e-05
S024	T104	FALSE	FALSE	0	0	1	1	none	6.05710956221e-05
S025	T104	FALSE	FALSE	0	0	1	1	none	6.38376651685e-05
S026	T104	FALSE	FALSE	0	0	1	1	none	6.28981962915e-05
S038	T104	FALSE	FALSE	0	0	1	1	none	4.62643279863e-05
S039	T104	FALSE	FALSE	0	0	1	1	none	6.28484142011e-05
S040	T104	FALSE	FALSE	0	0	1	1	none	0.0001033139441779
S042	T104	FALSE	FALSE	0	0	1	1	none	6.11801245149e-05
S071	T104	FALSE	FALSE	0	0	1	1	none	9.69150720563e-05
S078	T104	FALSE	FALSE	0	0	1	1	none	6.13356915545e-05
S081	T104	FALSE	FALSE	0	0	1	1	none	6.13062286506e-05
S085	T104	FALSE	FALSE	0	0	1	1	none	9.95296551053e-05
S087	T104	FALSE	FALSE	0	0	1	1	none	0.0001126081546717
S093	T104	FALSE	FALSE	0	0	1	1	none	8.12236964986e-05
S097	T104	FALSE	FALSE	0	0	1	1	none	6.12880967653e-05
S102	T104	FALSE	FALSE	0	0	1	1	none	0.0001036512183895
S106	T104	FALSE	FALSE	0	0	1	1	none	6.02466790005e-05
S130	T104	FALSE	FALSE	0	0	1	1	none	0.0001106638555839
T009	T104	FALSE	FALSE	0	0	1	1	none	7.30342125573e-05
T010	T104	FALSE	FALSE	0	0	1	1	none	7.06261077085e-05
T013	T104	FALSE	FALSE	0	0	1	1	none	5.47161882317e-05
T014	T104	FALSE	FALSE	0	0	1	1	none	6.11801245149e-05
T020	T104	FALSE	FALSE	0	0	1	1	none	5.11536002435e-05
T021	T104	FALSE	FALSE	0	0	1	1	none	7.05404387868e-05
T028	T104	FALSE	FALSE	0	0	1	1	none	2.97304763379e-05
T035a	T104	FALSE	FALSE	0	0	1	1	none	0.0001139267074561
T035b	T104	FALSE	FALSE	0	0	1	1	none	7.17038717403e-05
T040	T104	FALSE	FALSE	0	0	1	1	none	6.39126850641e-05
T056	T104	FALSE	FALSE	0	0	1	1	none	7.73609741733e-05
T059	T104	FALSE	FALSE	0	0	1	1	none	0.0001050510613293
T065	T104	FALSE	FALSE	0	0	1	1	none	4.75657055025e-05
T069	T104	FALSE	FALSE	0	0	1	1	none	0.0001261378169725
T073	T104	FALSE	FALSE	0	0	1	1	none	7.05404387868e-05
T075	T104	FALSE	FALSE	0	0	1	1	none	5.73739206327e-05
T077	T104	FALSE	FALSE	0	0	1	1	none	6.9931409894e-05
T087	T104	FALSE	FALSE	0	0	1	1	none	7.23129006331e-05
T095	T104	FALSE	FALSE	0	0	1	1	none	0.0001110909866355
T099a	T104	FALSE	FALSE	0	0	1	1	none	0.0001094992239373
T102	T104	FALSE	FALSE	0	0	1	1	none	0.0001143311317197
S002	T105	TRUE	TRUE	0	0	1	1	none	6.81868728346e-05
S007	T105	TRUE	TRUE	0	0	1	1	none	4.41476143358e-05
S021	T105	TRUE	TRUE	0	0	1	1	none	6.68971136802e-05
S024	T105	TRUE	TRUE	0	0	1	1	none	6.52164750132e-05
S025	T105	TRUE	TRUE	0	0	1	1	none	6.84830445596e-05
S026	T105	TRUE	TRUE	0	0	1	1	none	6.75435756826e-05
S038	T105	TRUE	TRUE	0	0	1	1	none	4.7889114118e-06
S039	T105	TRUE	TRUE	0	0	1	1	none	6.74937935922e-05
S040	T105	TRUE	TRUE	0	0	1	1	none	0.000107959323569
S042	T105	TRUE	TRUE	0	0	1	1	none	6.5825503906e-05
S071	T105	TRUE	TRUE	0	0	1	1	none	0.0001015604514474
S078	T105	TRUE	TRUE	0	0	1	1	none	6.59810709456e-05
S081	T105	TRUE	TRUE	0	0	1	1	none	6.59516080417e-05
S085	T105	TRUE	TRUE	0	0	1	1	none	0.0001041750344964
S087	T105	TRUE	TRUE	0	0	1	1	none	0.0001172535340628
S093	T105	TRUE	TRUE	0	0	1	1	none	8.58690758897e-05
S097	T105	TRUE	TRUE	0	0	1	1	none	6.59334761564e-05
S102	T105	TRUE	TRUE	0	0	1	1	none	0.0001082965977806
S106	T105	TRUE	TRUE	0	0	1	1	none	6.48920583916e-05
S130	T105	TRUE	TRUE	0	0	1	1	none	0.000115309234975
T009	T105	FALSE	FALSE	0	0	1	1	none	7.76795919484e-05
T010	T105	FALSE	FALSE	0	0	1	1	none	7.52714870996e-05
T013	T105	FALSE	FALSE	0	0	1	1	none	9.5865983004e-06
T014	T105	TRUE	TRUE	0	0	1	1	none	6.5825503906e-05
T020	T105	TRUE	TRUE	0	0	1	1	none	9.678183669e-06
T021	T105	FALSE	FALSE	0	0	1	1	none	7.51858181779e-05
T028	T105	TRUE	TRUE	0	0	1	1	none	4.12335368726e-05
T035a	T105	TRUE	TRUE	0	0	1	1	none	0.0001185720868472
T035b	T105	FALSE	FALSE	0	0	1	1	none	7.63492511314e-05
T040	T105	TRUE	TRUE	0	0	1	1	none	6.85580644552e-05
T056	T105	FALSE	FALSE	0	0	1	1	none	8.20063535644e-05
T059	T105	TRUE	TRUE	0	0	1	1	none	0.0001096964407204
T065	T105	TRUE	TRUE	0	0	1	1	none	1.2180577856e-06
T069	T105	TRUE	TRUE	0	0	1	1	none	0.0001307831963636
T073	T105	FALSE	FALSE	0	0	1	1	none	7.51858181779e-05
T075	T105	TRUE	TRUE	0	0	1	1	none	6.20193000238e-05
T077	T105	FALSE	FALSE	0	0	1	1	none	7.45767892851e-05
T087	T105	FALSE	FALSE	0	0	1	1	none	7.69582800242e-05
T095	T105	TRUE	TRUE	0	0	1	1	none	0.0001157363660266
T099a	T105	TRUE	TRUE	0	0	1	1	none	0.0001141446033284
T102	T105	FALSE	FALSE	0	0	1	1	none	0.0001189765111108
T104	T105	FALSE	FALSE	0	0	1	1	none	4.75657055025e-05
S002	T107	FALSE	FALSE	0	0	1	1	none	0.0001123371286932
S007	T107	FALSE	FALSE	0	0	1	1	none	0.00011010901104
S021	T107	FALSE	FALSE	0	0	1	1	none	0.0001110473695388
S024	T107	FALSE	FALSE	0	0	1	1	none	0.0001093667308718
S025	T107	FALSE	FALSE	0	0	1	1	none	0.0001126333004182
S026	T107	FALSE	FALSE	0	0	1	1	none	0.0001116938315412
S038	T107	FALSE	FALSE	0	0	1	1	none	0.0001168711040816
S039	T107	FALSE	FALSE	0	0	1	1	none	0.0001116440494508
S040	T107	FALSE	FALSE	0	0	1	1	none	5.70917317076e-05
S042	T107	FALSE	FALSE	0	0	1	1	none	0.0001099757597646
S071	T107	FALSE	FALSE	0	0	1	1	none	5.0692859586e-05
S078	T107	FALSE	FALSE	0	0	1	1	none	0.0001101313268042
S081	T107	FALSE	FALSE	0	0	1	1	none	0.0001101018639003
S085	T107	FALSE	FALSE	0	0	1	1	none	2.27670592094e-05
S087	T107	FALSE	FALSE	0	0	1	1	none	5.639345079e-06
S093	T107	FALSE	FALSE	0	0	1	1	none	3.37834262427e-05
S097	T107	FALSE	FALSE	0	0	1	1	none	0.000110083732015
S102	T107	FALSE	FALSE	0	0	1	1	none	5.74290059192e-05
S106	T107	FALSE	FALSE	0	0	1	1	none	0.0001090423142502
S130	T107	FALSE	FALSE	0	0	1	1	none	4.9131037768e-06
T009	T107	FALSE	FALSE	0	0	1	1	none	0.000121829847807
T010	T107	FALSE	FALSE	0	0	1	1	none	0.0001194217429582
T013	T107	FALSE	FALSE	0	0	1	1	none	0.000125322964327
T014	T107	FALSE	FALSE	0	0	1	1	none	0.0001099757597646
T020	T107	FALSE	FALSE	0	0	1	1	none	0.0001217603763388
T021	T107	FALSE	FALSE	0	0	1	1	none	0.0001193360740365
T028	T107	FALSE	FALSE	0	0	1	1	none	0.0001071949335768
T035a	T107	FALSE	FALSE	0	0	1	1	none	9.3940134346e-06
T035b	T107	FALSE	FALSE	0	0	1	1	none	0.00012049950699
T040	T107	FALSE	FALSE	0	0	1	1	none	0.0001127083203138
T056	T107	FALSE	FALSE	0	0	1	1	none	0.000126156609423
T059	T107	FALSE	FALSE	0	0	1	1	none	5.8828848859e-05
T065	T107	FALSE	FALSE	0	0	1	1	none	0.0001181724815978
T069	T107	FALSE	FALSE	0	0	1	1	none	7.99156045022e-05
T073	T107	FALSE	FALSE	0	0	1	1	none	0.0001193360740365
T075	T107	FALSE	FALSE	0	0	1	1	none	0.000107387613668
T077	T107	FALSE	FALSE	0	0	1	1	none	0.0001187270451437
T087	T107	FALSE	FALSE	0	0	1	1	none	0.0001211085358828
T095	T107	TRUE	TRUE	1	0	1	1	anc	6.090288928e-07
T099a	T107	FALSE	FALSE	0	0	1	1	none	6.1845877014e-06
T102	T107	FALSE	FALSE	0	0	1	1	none	4.4582028698e-06
T104	T107	FALSE	FALSE	0	0	1	1	none	0.0001135271022067
T105	T107	FALSE	FALSE	0	0	1	1	none	0.0001181724815978
S002	T126	TRUE	TRUE	0	0	1	1	none	0.000131246112985
S007	T126	TRUE	TRUE	0	0	1	1	none	0.0001290179953318
S021	T126	TRUE	TRUE	0	0	1	1	none	0.0001299563538306
S024	T126	TRUE	TRUE	0	0	1	1	none	0.0001282757151636
S025	T126	TRUE	TRUE	0	0	1	1	none	0.00013154228471
S026	T126	TRUE	TRUE	0	0	1	1	none	0.000130602815833
S038	T126	TRUE	TRUE	0	0	1	1	none	0.0001357800883734
S039	T126	TRUE	TRUE	0	0	1	1	none	0.0001305530337426
S040	T126	TRUE	TRUE	0	0	1	1	none	5.17915949794e-05
S042	T126	TRUE	TRUE	0	0	1	1	none	0.0001288847440564
S071	T126	TRUE	TRUE	0	0	1	1	none	3.67390722278e-05
S078	T126	TRUE	TRUE	0	0	1	1	none	0.000129040311096
S081	T126	TRUE	TRUE	0	0	1	1	none	0.0001290108481921
S085	T126	TRUE	TRUE	0	0	1	1	none	7.22164269268e-05
S087	T126	TRUE	TRUE	0	0	1	1	none	8.52949264932e-05
S093	T126	TRUE	TRUE	0	0	1	1	none	5.39104683201e-05
S097	T126	TRUE	TRUE	0	0	1	1	none	0.0001289927163068
S102	T126	TRUE	TRUE	0	0	1	1	none	5.2128869191e-05
S106	T126	TRUE	TRUE	0	0	1	1	none	0.000127951298542
S130	T126	TRUE	TRUE	0	0	1	1	none	8.33506274054e-05
T009	T126	FALSE	FALSE	0	0	1	1	none	0.0001407388320988
T010	T126	FALSE	FALSE	0	0	1	1	none	0.00013833072725
T013	T126	FALSE	FALSE	0	0	1	1	none	0.0001442319486188
T014	T126	TRUE	TRUE	0	0	1	1	none	0.0001288847440564
T020	T126	TRUE	TRUE	0	0	1	1	none	0.0001406693606306
T021	T126	FALSE	FALSE	0	0	1	1	none	0.0001382450583283
T028	T126	TRUE	TRUE	0	0	1	1	none	0.0001261039178686
T035a	T126	TRUE	TRUE	0	0	1	1	none	8.66134792776e-05
T035b	T126	FALSE	FALSE	0	0	1	1	none	0.0001394084912818
T040	T126	TRUE	TRUE	0	0	1	1	none	0.0001316173046056
T056	T126	FALSE	FALSE	0	0	1	1	none	0.0001450655937148
T059	T126	TRUE	TRUE	0	0	1	1	none	5.35287121308e-05
T065	T126	TRUE	TRUE	0	0	1	1	none	0.0001370814658896
T069	T126	TRUE	TRUE	0	0	1	1	none	5.6465854566e-05
T073	T126	FALSE	FALSE	0	0	1	1	none	0.0001382450583283
T075	T126	TRUE	TRUE	0	0	1	1	none	0.0001262965979598
T077	T126	FALSE	FALSE	0	0	1	1	none	0.0001376360294355
T087	T126	FALSE	FALSE	0	0	1	1	none	0.0001400175201746
T095	T126	TRUE	TRUE	0	0	1	1	none	8.3777758457e-05
T099a	T126	TRUE	TRUE	0	0	1	1	none	8.21859957588e-05
T102	T126	FALSE	FALSE	0	0	1	1	none	8.70179035412e-05
T104	T126	FALSE	FALSE	0	0	1	1	none	0.0001324360864985
T105	T126	TRUE	TRUE	0	0	1	1	none	0.0001370814658896
T107	T126	FALSE	FALSE	0	0	1	1	none	8.62138740282e-05
S002	T156	FALSE	FALSE	0	0	1	1	none	6.75901291265e-05
S007	T156	FALSE	FALSE	0	0	1	1	none	4.35508706277e-05
S021	T156	FALSE	FALSE	0	0	1	1	none	6.63003699721e-05
S024	T156	FALSE	FALSE	0	0	1	1	none	6.46197313051e-05
S025	T156	FALSE	FALSE	0	0	1	1	none	6.78863008515e-05
S026	T156	FALSE	FALSE	0	0	1	1	none	6.69468319745e-05
S038	T156	FALSE	FALSE	0	0	1	1	none	5.4102254893e-06
S039	T156	FALSE	FALSE	0	0	1	1	none	6.68970498841e-05
S040	T156	FALSE	FALSE	0	0	1	1	none	0.0001073625798609
S042	T156	FALSE	FALSE	0	0	1	1	none	6.52287601979e-05
S071	T156	FALSE	FALSE	0	0	1	1	none	0.0001009637077393
S078	T156	FALSE	FALSE	0	0	1	1	none	6.53843272375e-05
S081	T156	FALSE	FALSE	0	0	1	1	none	6.53548643336e-05
S085	T156	FALSE	FALSE	0	0	1	1	none	0.0001035782907883
S087	T156	FALSE	FALSE	0	0	1	1	none	0.0001166567903547
S093	T156	FALSE	FALSE	0	0	1	1	none	8.52723321816e-05
S097	T156	FALSE	FALSE	0	0	1	1	none	6.53367324483e-05
S102	T156	FALSE	FALSE	0	0	1	1	none	0.0001076998540725
S106	T156	FALSE	FALSE	0	0	1	1	none	6.42953146835e-05
S130	T156	FALSE	FALSE	0	0	1	1	none	0.0001147124912669
T009	T156	FALSE	FALSE	0	0	1	1	none	7.70828482403e-05
T010	T156	FALSE	FALSE	0	0	1	1	none	7.46747433915e-05
T013	T156	FALSE	FALSE	0	0	1	1	none	1.38620857347e-05
T014	T156	FALSE	FALSE	0	0	1	1	none	6.52287601979e-05
T020	T156	FALSE	FALSE	0	0	1	1	none	1.02994977465e-05
T021	T156	FALSE	FALSE	0	0	1	1	none	7.45890744698e-05
T028	T156	FALSE	FALSE	0	0	1	1	none	4.06367931645e-05
T035a	T156	FALSE	FALSE	0	0	1	1	none	0.0001179753431391
T035b	T156	FALSE	FALSE	0	0	1	1	none	7.57525074233e-05
T040	T156	FALSE	FALSE	0	0	1	1	none	6.79613207471e-05
T056	T156	FALSE	FALSE	0	0	1	1	none	8.14096098563e-05
T059	T156	FALSE	FALSE	0	0	1	1	none	0.0001090996970123
T065	T156	FALSE	FALSE	0	0	1	1	none	6.7116030055e-06
T069	T156	FALSE	FALSE	0	0	1	1	none	0.0001301864526555
T073	T156	FALSE	FALSE	0	0	1	1	none	7.45890744698e-05
T075	T156	FALSE	FALSE	0	0	1	1	none	6.14225563157e-05
T077	T156	FALSE	FALSE	0	0	1	1	none	7.3980045577e-05
T087	T156	FALSE	FALSE	0	0	1	1	none	7.63615363161e-05
T095	T156	FALSE	FALSE	0	0	1	1	none	0.0001151396223185
T099a	T156	FALSE	FALSE	0	0	1	1	none	0.0001135478596203
T102	T156	FALSE	FALSE	0	0	1	1	none	0.0001183797674027
T104	T156	FALSE	FALSE	0	0	1	1	none	4.69689617944e-05
T105	T156	FALSE	FALSE	0	0	1	1	none	6.7116030055e-06
T107	T156	FALSE	FALSE	0	0	1	1	none	0.0001175757378897
T126	T156	FALSE	FALSE	0	0	1	1	none	0.0001364847221815
S002	T159a	TRUE	TRUE	0	0	1	1	none	2.395865279e-05
S007	T159a	TRUE	TRUE	0	0	1	1	none	6.46316072168e-05
S021	T159a	TRUE	TRUE	0	0	1	1	none	2.26688936356e-05
S024	T159a	TRUE	TRUE	0	0	1	1	none	2.09882549686e-05
S025	T159a	TRUE	TRUE	0	0	1	1	none	2.0246922547e-05
S026	T159a	TRUE	TRUE	0	0	1	1	none	1.0737600738e-05
S038	T159a	TRUE	TRUE	0	0	1	1	none	7.13937002584e-05
S039	T159a	TRUE	TRUE	0	0	1	1	none	2.32655735476e-05
S040	T159a	TRUE	TRUE	0	0	1	1	none	0.0001066321756044
S042	T159a	TRUE	TRUE	0	0	1	1	none	2.15972838614e-05
S071	T159a	TRUE	TRUE	0	0	1	1	none	0.0001002333034828
S078	T159a	TRUE	TRUE	0	0	1	1	none	2.1752850901e-05
S081	T159a	TRUE	TRUE	0	0	1	1	none	2.17233879971e-05
S085	T159a	TRUE	TRUE	0	0	1	1	none	0.0001028478865318
S087	T159a	TRUE	TRUE	0	0	1	1	none	0.0001159263860982
S093	T159a	TRUE	TRUE	0	0	1	1	none	8.45419279251e-05
S097	T159a	TRUE	TRUE	0	0	1	1	none	1.76973541438e-05
S102	T159a	TRUE	TRUE	0	0	1	1	none	0.000106969449816
S106	T159a	TRUE	TRUE	0	0	1	1	none	2.0663838347e-05
S130	T159a	TRUE	TRUE	0	0	1	1	none	0.0001139820870104
T009	T159a	TRUE	TRUE	0	1	1	1	desc	2.5483986026e-06
T010	T159a	TRUE	TRUE	0	1	1	1	desc	7.493226466e-07
T013	T159a	FALSE	FALSE	0	0	1	1	none	7.98455605038e-05
T014	T159a	TRUE	TRUE	0	0	1	1	none	2.15972838614e-05
T020	T159a	TRUE	TRUE	0	0	1	1	none	7.62829725156e-05
T021	T159a	TRUE	TRUE	0	1	1	1	desc	1.8817115105e-06
T028	T159a	TRUE	TRUE	0	0	1	1	none	6.17175297536e-05
T035a	T159a	TRUE	TRUE	0	0	1	1	none	0.0001172449388826
T035b	T159a	TRUE	TRUE	0	1	1	1	desc	1.2180577856e-06
T040	T159a	TRUE	TRUE	0	0	1	1	none	2.43298444106e-05
T056	T159a	FALSE	FALSE	0	1	1	1	desc	6.8751602186e-06
T059	T159a	TRUE	TRUE	0	0	1	1	none	0.0001083692927558
T065	T159a	TRUE	TRUE	0	0	1	1	none	7.26950777746e-05
T069	T159a	TRUE	TRUE	0	0	1	1	none	0.000129456048399
T073	T159a	TRUE	TRUE	0	1	1	1	desc	1.8817115105e-06
T075	T159a	TRUE	TRUE	0	0	1	1	none	6.19102098448e-05
T077	T159a	TRUE	TRUE	0	1	1	1	desc	1.2726826177e-06
T087	T159a	TRUE	TRUE	0	1	1	1	desc	1.8270866784e-06
T095	T159a	TRUE	TRUE	0	0	1	1	none	0.000114409218062
T099a	T159a	TRUE	TRUE	0	0	1	1	none	0.0001128174553638
T102	T159a	FALSE	FALSE	0	0	1	1	none	0.0001176493631462
T104	T159a	FALSE	FALSE	0	0	1	1	none	6.80496983835e-05
T105	T159a	TRUE	TRUE	0	0	1	1	none	7.26950777746e-05
T107	T159a	FALSE	FALSE	0	0	1	1	none	0.0001168453336332
T126	T159a	TRUE	TRUE	0	0	1	1	none	0.000135754317925
T156	T159a	FALSE	FALSE	0	0	1	1	none	7.20983340665e-05
S002	T182	FALSE	FALSE	0	0	1	1	none	6.86921067944e-05
S007	T182	FALSE	FALSE	0	0	1	1	none	4.46528482956e-05
S021	T182	FALSE	FALSE	0	0	1	1	none	6.740234764e-05
S024	T182	FALSE	FALSE	0	0	1	1	none	6.5721708973e-05
S025	T182	FALSE	FALSE	0	0	1	1	none	6.89882785194e-05
S026	T182	FALSE	FALSE	0	0	1	1	none	6.80488096424e-05
S038	T182	FALSE	FALSE	0	0	1	1	none	6.5122031572e-06
S039	T182	FALSE	FALSE	0	0	1	1	none	6.7999027552e-05
S040	T182	FALSE	FALSE	0	0	1	1	none	0.0001084645575288
S042	T182	FALSE	FALSE	0	0	1	1	none	6.63307378658e-05
S071	T182	FALSE	FALSE	0	0	1	1	none	0.0001020656854072
S078	T182	FALSE	FALSE	0	0	1	1	none	6.64863049054e-05
S081	T182	FALSE	FALSE	0	0	1	1	none	6.64568420015e-05
S085	T182	FALSE	FALSE	0	0	1	1	none	0.0001046802684562
S087	T182	FALSE	FALSE	0	0	1	1	none	0.0001177587680226
S093	T182	FALSE	FALSE	0	0	1	1	none	8.63743098495e-05
S097	T182	FALSE	FALSE	0	0	1	1	none	6.64387101162e-05
S102	T182	FALSE	FALSE	0	0	1	1	none	0.0001088018317404
S106	T182	FALSE	FALSE	0	0	1	1	none	6.53972923514e-05
S130	T182	FALSE	FALSE	0	0	1	1	none	0.0001158144689348
T009	T182	FALSE	FALSE	0	0	1	1	none	7.81848259082e-05
T010	T182	FALSE	FALSE	0	0	1	1	none	7.57767210594e-05
T013	T182	FALSE	FALSE	0	0	1	1	none	1.49640634026e-05
T014	T182	FALSE	FALSE	0	0	1	1	none	6.63307378658e-05
T020	T182	FALSE	FALSE	0	0	1	1	none	1.14014754144e-05
T021	T182	FALSE	FALSE	0	0	1	1	none	7.56910521377e-05
T028	T182	FALSE	FALSE	0	0	1	1	none	4.17387708324e-05
T035a	T182	FALSE	FALSE	0	0	1	1	none	0.000119077320807
T035b	T182	FALSE	FALSE	0	0	1	1	none	7.68544850912e-05
T040	T182	FALSE	FALSE	0	0	1	1	none	6.9063298415e-05
T056	T182	FALSE	FALSE	0	0	1	1	none	8.25115875242e-05
T059	T182	FALSE	FALSE	0	0	1	1	none	0.0001102016746802
T065	T182	FALSE	FALSE	0	0	1	1	none	7.8135806734e-06
T069	T182	FALSE	FALSE	0	0	1	1	none	0.0001312884303234
T073	T182	FALSE	FALSE	0	0	1	1	none	7.56910521377e-05
T075	T182	FALSE	FALSE	0	0	1	1	none	6.25245339836e-05
T077	T182	FALSE	FALSE	0	0	1	1	none	7.50820232449e-05
T087	T182	FALSE	FALSE	0	0	1	1	none	7.7463513984e-05
T095	T182	FALSE	FALSE	0	0	1	1	none	0.0001162415999864
T099a	T182	FALSE	FALSE	0	0	1	1	none	0.0001146498372882
T102	T182	FALSE	FALSE	0	0	1	1	none	0.0001194817450706
T104	T182	FALSE	FALSE	0	0	1	1	none	4.80709394623e-05
T105	T182	FALSE	FALSE	0	0	1	1	none	7.8135806734e-06
T107	T182	FALSE	FALSE	0	0	1	1	none	0.0001186777155576
T126	T182	FALSE	FALSE	0	0	1	1	none	0.0001375866998494
T156	T182	FALSE	FALSE	0	0	1	1	none	5.6638343411e-06
T159a	T182	FALSE	FALSE	0	0	1	1	none	7.32003117344e-05
S002	T188	TRUE	TRUE	0	0	1	1	none	6.55452158646e-05
S007	T188	TRUE	TRUE	0	0	1	1	none	3.58663340078e-05
S021	T188	TRUE	TRUE	0	0	1	1	none	6.42554567102e-05
S024	T188	TRUE	TRUE	0	0	1	1	none	6.25748180432e-05
S025	T188	TRUE	TRUE	0	0	1	1	none	6.58413875896e-05
S026	T188	TRUE	TRUE	0	0	1	1	none	6.49019187126e-05
S038	T188	TRUE	TRUE	0	0	1	1	none	4.82680504074e-05
S039	T188	TRUE	TRUE	0	0	1	1	none	6.48521366222e-05
S040	T188	TRUE	TRUE	0	0	1	1	none	0.000105317666599
S042	T188	TRUE	TRUE	0	0	1	1	none	6.3183846936e-05
S071	T188	TRUE	TRUE	0	0	1	1	none	9.89187944774e-05
S078	T188	TRUE	TRUE	0	0	1	1	none	6.33394139756e-05
S081	T188	TRUE	TRUE	0	0	1	1	none	6.33099510717e-05
S085	T188	TRUE	TRUE	0	0	1	1	none	0.0001015333775264
S087	T188	TRUE	TRUE	0	0	1	1	none	0.0001146118770928
S093	T188	TRUE	TRUE	0	0	1	1	none	8.32274189197e-05
S097	T188	TRUE	TRUE	0	0	1	1	none	6.32918191864e-05
S102	T188	TRUE	TRUE	0	0	1	1	none	0.0001056549408106
S106	T188	TRUE	TRUE	0	0	1	1	none	6.22504014216e-05
S130	T188	TRUE	TRUE	0	0	1	1	none	0.000112667578005
T009	T188	FALSE	FALSE	0	0	1	1	none	7.50379349784e-05
T010	T188	FALSE	FALSE	0	0	1	1	none	7.26298301296e-05
T013	T188	FALSE	FALSE	0	0	1	1	none	5.67199106528e-05
T014	T188	TRUE	TRUE	0	0	1	1	none	6.3183846936e-05
T020	T188	TRUE	TRUE	0	0	1	1	none	5.31573226646e-05
T021	T188	FALSE	FALSE	0	0	1	1	none	7.25441612079e-05
T028	T188	TRUE	TRUE	0	0	1	1	none	2.4614462769e-05
T035a	T188	TRUE	TRUE	0	0	1	1	none	0.0001159304298772
T035b	T188	FALSE	FALSE	0	0	1	1	none	7.37075941614e-05
T040	T188	TRUE	TRUE	0	0	1	1	none	6.59164074852e-05
T056	T188	FALSE	FALSE	0	0	1	1	none	7.93646965944e-05
T059	T188	TRUE	TRUE	0	0	1	1	none	0.0001070547837504
T065	T188	TRUE	TRUE	0	0	1	1	none	4.95694279236e-05
T069	T188	TRUE	TRUE	0	0	1	1	none	0.0001281415393936
T073	T188	FALSE	FALSE	0	0	1	1	none	7.25441612079e-05
T075	T188	TRUE	TRUE	0	0	1	1	none	5.93776430538e-05
T077	T188	FALSE	FALSE	0	0	1	1	none	7.19351323151e-05
T087	T188	FALSE	FALSE	0	0	1	1	none	7.43166230542e-05
T095	T188	TRUE	TRUE	0	0	1	1	none	0.0001130947090566
T099a	T188	TRUE	TRUE	0	0	1	1	none	0.0001115029463584
T102	T188	FALSE	FALSE	0	0	1	1	none	0.0001163348541408
T104	T188	FALSE	FALSE	0	0	1	1	none	3.80663673889e-05
T105	T188	TRUE	TRUE	0	0	1	1	none	4.95694279236e-05
T107	T188	FALSE	FALSE	0	0	1	1	none	0.0001155308246278
T126	T188	TRUE	TRUE	0	0	1	1	none	0.0001344398089196
T156	T188	FALSE	FALSE	0	0	1	1	none	4.89726842155e-05
T159a	T188	TRUE	TRUE	0	0	1	1	none	7.00534208046e-05
T182	T188	FALSE	FALSE	0	0	1	1	none	5.00746618834e-05
S002	T192	FALSE	FALSE	0	0	1	1	none	0.0001464301395453
S007	T192	FALSE	FALSE	0	0	1	1	none	0.0001442020218921
S021	T192	FALSE	FALSE	0	0	1	1	none	0.0001451403803909
S024	T192	FALSE	FALSE	0	0	1	1	none	0.0001434597417239
S025	T192	FALSE	FALSE	0	0	1	1	none	0.0001467263112703
S026	T192	FALSE	FALSE	0	0	1	1	none	0.0001457868423933
S038	T192	FALSE	FALSE	0	0	1	1	none	0.0001509641149337
S039	T192	FALSE	FALSE	0	0	1	1	none	0.0001457370603029
S040	T192	FALSE	FALSE	0	0	1	1	none	6.69756215397e-05
S042	T192	FALSE	FALSE	0	0	1	1	none	0.0001440687706167
S071	T192	FALSE	FALSE	0	0	1	1	none	5.19230987881e-05
S078	T192	FALSE	FALSE	0	0	1	1	none	0.0001442243376563
S081	T192	FALSE	FALSE	0	0	1	1	none	0.0001441948747524
S085	T192	FALSE	FALSE	0	0	1	1	none	8.74004534871e-05
S087	T192	FALSE	FALSE	0	0	1	1	none	0.0001004789530535
S093	T192	FALSE	FALSE	0	0	1	1	none	6.90944948804e-05
S097	T192	FALSE	FALSE	0	0	1	1	none	0.0001441767428671
S102	T192	FALSE	FALSE	0	0	1	1	none	6.73128957513e-05
S106	T192	FALSE	FALSE	0	0	1	1	none	0.0001431353251023
S130	T192	FALSE	FALSE	0	0	1	1	none	9.85346539657e-05
T009	T192	FALSE	FALSE	0	0	1	1	none	0.0001559228586591
T010	T192	FALSE	FALSE	0	0	1	1	none	0.0001535147538103
T013	T192	FALSE	FALSE	0	0	1	1	none	0.0001594159751791
T014	T192	FALSE	FALSE	0	0	1	1	none	0.0001440687706167
T020	T192	FALSE	FALSE	0	0	1	1	none	0.0001558533871909
T021	T192	FALSE	FALSE	0	0	1	1	none	0.0001534290848886
T028	T192	FALSE	FALSE	0	0	1	1	none	0.0001412879444289
T035a	T192	FALSE	FALSE	0	0	1	1	none	0.0001017975058379
T035b	T192	FALSE	FALSE	0	0	1	1	none	0.0001545925178421
T040	T192	FALSE	FALSE	0	0	1	1	none	0.0001468013311659
T056	T192	FALSE	FALSE	0	0	1	1	none	0.0001602496202751
T059	T192	FALSE	FALSE	0	0	1	1	none	6.87127386911e-05
T065	T192	FALSE	FALSE	0	0	1	1	none	0.0001522654924499
T069	T192	FALSE	FALSE	0	0	1	1	none	7.16498811263e-05
T073	T192	FALSE	FALSE	0	0	1	1	none	0.0001534290848886
T075	T192	FALSE	FALSE	0	0	1	1	none	0.0001414806245201
T077	T192	FALSE	FALSE	0	0	1	1	none	0.0001528200559958
T087	T192	FALSE	FALSE	0	0	1	1	none	0.0001552015467349
T095	T192	FALSE	FALSE	0	0	1	1	none	9.89617850173e-05
T099a	T192	FALSE	FALSE	0	0	1	1	none	9.73700223191e-05
T102	T192	FALSE	FALSE	0	0	1	1	none	0.0001022019301015
T104	T192	FALSE	FALSE	0	0	1	1	none	0.0001476201130588
T105	T192	FALSE	FALSE	0	0	1	1	none	0.0001522654924499
T107	T192	FALSE	FALSE	0	0	1	1	none	0.0001013979005885
T126	T192	TRUE	TRUE	1	0	1	1	anc	1.403479192e-06
T156	T192	FALSE	FALSE	0	0	1	1	none	0.0001516687487418
T159a	T192	FALSE	FALSE	0	0	1	1	none	0.0001509383444853
T182	T192	FALSE	FALSE	0	0	1	1	none	0.0001527707264097
T188	T192	FALSE	FALSE	0	0	1	1	none	0.0001496238354799
S002	T223	FALSE	FALSE	0	0	1	1	none	7.00098785874e-05
S007	T223	FALSE	FALSE	0	0	1	1	none	4.59706200886e-05
S021	T223	FALSE	FALSE	0	0	1	1	none	6.8720119433e-05
S024	T223	FALSE	FALSE	0	0	1	1	none	6.7039480766e-05
S025	T223	FALSE	FALSE	0	0	1	1	none	7.03060503124e-05
S026	T223	FALSE	FALSE	0	0	1	1	none	6.93665814354e-05
S038	T223	FALSE	FALSE	0	0	1	1	none	7.8299749502e-06
S039	T223	FALSE	FALSE	0	0	1	1	none	6.9316799345e-05
S040	T223	FALSE	FALSE	0	0	1	1	none	0.0001097823293218
S042	T223	FALSE	FALSE	0	0	1	1	none	6.76485096588e-05
S071	T223	FALSE	FALSE	0	0	1	1	none	0.0001033834572002
S078	T223	FALSE	FALSE	0	0	1	1	none	6.78040766984e-05
S081	T223	FALSE	FALSE	0	0	1	1	none	6.77746137945e-05
S085	T223	FALSE	FALSE	0	0	1	1	none	0.0001059980402492
S087	T223	FALSE	FALSE	0	0	1	1	none	0.0001190765398156
S093	T223	FALSE	FALSE	0	0	1	1	none	8.76920816425e-05
S097	T223	FALSE	FALSE	0	0	1	1	none	6.77564819092e-05
S102	T223	FALSE	FALSE	0	0	1	1	none	0.0001101196035334
S106	T223	FALSE	FALSE	0	0	1	1	none	6.67150641444e-05
S130	T223	FALSE	FALSE	0	0	1	1	none	0.0001171322407278
T009	T223	FALSE	FALSE	0	0	1	1	none	7.95025977012e-05
T010	T223	FALSE	FALSE	0	0	1	1	none	7.70944928524e-05
T013	T223	FALSE	FALSE	0	0	1	1	none	1.62818351956e-05
T014	T223	FALSE	FALSE	0	0	1	1	none	6.76485096588e-05
T020	T223	FALSE	FALSE	0	0	1	1	none	1.27192472074e-05
T021	T223	FALSE	FALSE	0	0	1	1	none	7.70088239307e-05
T028	T223	FALSE	FALSE	0	0	1	1	none	4.30565426254e-05
T035a	T223	FALSE	FALSE	0	0	1	1	none	0.0001203950926
T035b	T223	FALSE	FALSE	0	0	1	1	none	7.81722568842e-05
T040	T223	FALSE	FALSE	0	0	1	1	none	7.0381070208e-05
T056	T223	FALSE	FALSE	0	0	1	1	none	8.38293593172e-05
T059	T223	FALSE	FALSE	0	0	1	1	none	0.0001115194464732
T065	T223	FALSE	FALSE	0	0	1	1	none	9.1313524664e-06
T069	T223	FALSE	FALSE	0	0	1	1	none	0.0001326062021164
T073	T223	FALSE	FALSE	0	0	1	1	none	7.70088239307e-05
T075	T223	FALSE	FALSE	0	0	1	1	none	6.38423057766e-05
T077	T223	FALSE	FALSE	0	0	1	1	none	7.63997950379e-05
T087	T223	FALSE	FALSE	0	0	1	1	none	7.8781285777e-05
T095	T223	FALSE	FALSE	0	0	1	1	none	0.0001175593717794
T099a	T223	FALSE	FALSE	0	0	1	1	none	0.0001159676090812
T102	T223	FALSE	FALSE	0	0	1	1	none	0.0001207995168636
T104	T223	FALSE	FALSE	0	0	1	1	none	4.93887112553e-05
T105	T223	FALSE	FALSE	0	0	1	1	none	9.1313524664e-06
T107	T223	FALSE	FALSE	0	0	1	1	none	0.0001199954873506
T126	T223	FALSE	FALSE	0	0	1	1	none	0.0001389044716424
T156	T223	FALSE	FALSE	0	0	1	1	none	6.9816061341e-06
T159a	T223	FALSE	FALSE	0	0	1	1	none	7.45180835274e-05
T182	T223	FALSE	FALSE	0	0	1	1	none	3.7538873642e-06
T188	T223	FALSE	FALSE	0	0	1	1	none	5.13924336764e-05
T192	T223	FALSE	FALSE	0	0	1	1	none	0.0001540884982027
S002	T225	FALSE	FALSE	0	0	1	1	none	7.18533313761e-05
S007	T225	FALSE	FALSE	0	0	1	1	none	4.78140728773e-05
S021	T225	FALSE	FALSE	0	0	1	1	none	7.05635722217e-05
S024	T225	FALSE	FALSE	0	0	1	1	none	6.88829335547e-05
S025	T225	FALSE	FALSE	0	0	1	1	none	7.21495031011e-05
S026	T225	FALSE	FALSE	0	0	1	1	none	7.12100342241e-05
S038	T225	FALSE	FALSE	0	0	1	1	none	9.6734277389e-06
S039	T225	FALSE	FALSE	0	0	1	1	none	7.11602521337e-05
S040	T225	FALSE	FALSE	0	0	1	1	none	0.0001116257821105
S042	T225	FALSE	FALSE	0	0	1	1	none	6.94919624475e-05
S071	T225	FALSE	FALSE	0	0	1	1	none	0.0001052269099889
S078	T225	FALSE	FALSE	0	0	1	1	none	6.96475294871e-05
S081	T225	FALSE	FALSE	0	0	1	1	none	6.96180665832e-05
S085	T225	FALSE	FALSE	0	0	1	1	none	0.0001078414930379
S087	T225	FALSE	FALSE	0	0	1	1	none	0.0001209199926043
S093	T225	FALSE	FALSE	0	0	1	1	none	8.95355344312e-05
S097	T225	FALSE	FALSE	0	0	1	1	none	6.95999346979e-05
S102	T225	FALSE	FALSE	0	0	1	1	none	0.0001119630563221
S106	T225	FALSE	FALSE	0	0	1	1	none	6.85585169331e-05
S130	T225	FALSE	FALSE	0	0	1	1	none	0.0001189756935165
T009	T225	FALSE	FALSE	0	0	1	1	none	8.13460504899e-05
T010	T225	FALSE	FALSE	0	0	1	1	none	7.89379456411e-05
T013	T225	FALSE	FALSE	0	0	1	1	none	1.81252879843e-05
T014	T225	FALSE	FALSE	0	0	1	1	none	6.94919624475e-05
T020	T225	FALSE	FALSE	0	0	1	1	none	1.45626999961e-05
T021	T225	FALSE	FALSE	0	0	1	1	none	7.88522767194e-05
T028	T225	FALSE	FALSE	0	0	1	1	none	4.48999954141e-05
T035a	T225	FALSE	FALSE	0	0	1	1	none	0.0001222385453887
T035b	T225	FALSE	FALSE	0	0	1	1	none	8.00157096729e-05
T040	T225	FALSE	FALSE	0	0	1	1	none	7.22245229967e-05
T056	T225	FALSE	FALSE	0	0	1	1	none	8.56728121059e-05
T059	T225	FALSE	FALSE	0	0	1	1	none	0.0001133628992619
T065	T225	FALSE	FALSE	0	0	1	1	none	1.09748052551e-05
T069	T225	FALSE	FALSE	0	0	1	1	none	0.0001344496549051
T073	T225	FALSE	FALSE	0	0	1	1	none	7.88522767194e-05
T075	T225	FALSE	FALSE	0	0	1	1	none	6.56857585653e-05
T077	T225	FALSE	FALSE	0	0	1	1	none	7.82432478266e-05
T087	T225	FALSE	FALSE	0	0	1	1	none	8.06247385657e-05
T095	T225	FALSE	FALSE	0	0	1	1	none	0.0001194028245681
T099a	T225	FALSE	FALSE	0	0	1	1	none	0.0001178110618699
T102	T225	FALSE	FALSE	0	0	1	1	none	0.0001226429696523
T104	T225	FALSE	FALSE	0	0	1	1	none	5.1232164044e-05
T105	T225	FALSE	FALSE	0	0	1	1	none	1.09748052551e-05
T107	T225	FALSE	FALSE	0	0	1	1	none	0.0001218389401393
T126	T225	FALSE	FALSE	0	0	1	1	none	0.0001407479244311
T156	T225	FALSE	FALSE	0	0	1	1	none	5.4812600352e-06
T159a	T225	FALSE	FALSE	0	0	1	1	none	7.63615363161e-05
T182	T225	FALSE	FALSE	0	0	1	1	none	9.9270365907e-06
T188	T225	FALSE	FALSE	0	0	1	1	none	5.32358864651e-05
T192	T225	FALSE	FALSE	0	0	1	1	none	0.0001559319509914
T223	T225	FALSE	FALSE	0	0	1	1	none	1.12448083837e-05
S002	T230	FALSE	FALSE	0	0	1	1	none	2.73636885154e-05
S007	T230	FALSE	FALSE	0	0	1	1	none	6.80366429422e-05
S021	T230	FALSE	FALSE	0	0	1	1	none	2.6073929361e-05
S024	T230	FALSE	FALSE	0	0	1	1	none	2.4393290694e-05
S025	T230	FALSE	FALSE	0	0	1	1	none	2.36519582724e-05
S026	T230	FALSE	FALSE	0	0	1	1	none	1.41426364634e-05
S038	T230	FALSE	FALSE	0	0	1	1	none	7.47987359838e-05
S039	T230	FALSE	FALSE	0	0	1	1	none	2.6670609273e-05
S040	T230	FALSE	FALSE	0	0	1	1	none	0.0001100372113298
S042	T230	FALSE	FALSE	0	0	1	1	none	2.50023195868e-05
S071	T230	FALSE	FALSE	0	0	1	1	none	0.0001036383392082
S078	T230	FALSE	FALSE	0	0	1	1	none	2.51578866264e-05
S081	T230	FALSE	FALSE	0	0	1	1	none	2.51284237225e-05
S085	T230	FALSE	FALSE	0	0	1	1	none	0.0001062529222572
S087	T230	FALSE	FALSE	0	0	1	1	none	0.0001193314218236
S093	T230	FALSE	FALSE	0	0	1	1	none	8.79469636505e-05
S097	T230	FALSE	FALSE	0	0	1	1	none	2.11023898692e-05
S102	T230	FALSE	FALSE	0	0	1	1	none	0.0001103744855414
S106	T230	FALSE	FALSE	0	0	1	1	none	2.40688740724e-05
S130	T230	FALSE	FALSE	0	0	1	1	none	0.0001173871227358
T009	T230	FALSE	FALSE	0	0	1	1	none	5.953434328e-06
T010	T230	FALSE	FALSE	0	0	1	1	none	3.5453294792e-06
T013	T230	FALSE	FALSE	0	0	1	1	none	8.32505962292e-05
T014	T230	FALSE	FALSE	0	0	1	1	none	2.50023195868e-05
T020	T230	FALSE	FALSE	0	0	1	1	none	7.9688008241e-05
T021	T230	FALSE	FALSE	0	0	1	1	none	4.6777183431e-06
T028	T230	FALSE	FALSE	0	0	1	1	none	6.5122565479e-05
T035a	T230	FALSE	FALSE	0	0	1	1	none	0.000120649974608
T035b	T230	FALSE	FALSE	0	0	1	1	none	4.623093511e-06
T040	T230	FALSE	FALSE	0	0	1	1	none	2.7734880136e-05
T056	T230	FALSE	FALSE	0	0	1	1	none	1.0280195944e-05
T059	T230	FALSE	FALSE	0	0	1	1	none	0.0001117743284812
T065	T230	FALSE	FALSE	0	0	1	1	none	7.61001135e-05
T069	T230	FALSE	FALSE	0	0	1	1	none	0.0001328610841244
T073	T230	FALSE	FALSE	0	0	1	1	none	4.6777183431e-06
T075	T230	FALSE	FALSE	0	0	1	1	none	6.53152455702e-05
T077	T230	FALSE	FALSE	0	0	1	1	none	4.0686894503e-06
T087	T230	FALSE	FALSE	0	0	1	1	none	5.2321224038e-06
T095	T230	FALSE	FALSE	0	0	1	1	none	0.0001178142537874
T099a	T230	FALSE	FALSE	0	0	1	1	none	0.0001162224910892
T102	T230	FALSE	FALSE	0	0	1	1	none	0.0001210543988716
T104	T230	FALSE	FALSE	0	0	1	1	none	7.14547341089e-05
T105	T230	FALSE	FALSE	0	0	1	1	none	7.61001135e-05
T107	T230	FALSE	FALSE	0	0	1	1	none	0.0001202503693586
T126	T230	FALSE	FALSE	0	0	1	1	none	0.0001391593536504
T156	T230	FALSE	FALSE	0	0	1	1	none	7.55033697919e-05
T159a	T230	TRUE	TRUE	1	0	1	1	anc	2.1869779398e-06
T182	T230	FALSE	FALSE	0	0	1	1	none	7.66053474598e-05
T188	T230	FALSE	FALSE	0	0	1	1	none	7.345845653e-05
T192	T230	FALSE	FALSE	0	0	1	1	none	0.0001543433802107
T223	T230	FALSE	FALSE	0	0	1	1	none	7.79231192528e-05
T225	T230	FALSE	FALSE	0	0	1	1	none	7.97665720415e-05
S002	T232	TRUE	TRUE	0	0	1	1	none	0.000130996192905
S007	T232	TRUE	TRUE	0	0	1	1	none	0.0001287680752518
S021	T232	TRUE	TRUE	0	0	1	1	none	0.0001297064337506
S024	T232	TRUE	TRUE	0	0	1	1	none	0.0001280257950836
S025	T232	TRUE	TRUE	0	0	1	1	none	0.00013129236463
S026	T232	TRUE	TRUE	0	0	1	1	none	0.000130352895753
S038	T232	TRUE	TRUE	0	0	1	1	none	0.0001355301682934
S039	T232	TRUE	TRUE	0	0	1	1	none	0.0001303031136626
S040	T232	TRUE	TRUE	0	0	1	1	none	5.15416748994e-05
S042	T232	TRUE	TRUE	0	0	1	1	none	0.0001286348239764
S071	T232	TRUE	TRUE	0	0	1	1	none	3.64891521478e-05
S078	T232	TRUE	TRUE	0	0	1	1	none	0.000128790391016
S081	T232	TRUE	TRUE	0	0	1	1	none	0.0001287609281121
S085	T232	TRUE	TRUE	0	0	1	1	none	7.19665068468e-05
S087	T232	TRUE	TRUE	0	0	1	1	none	8.50450064132e-05
S093	T232	TRUE	TRUE	0	0	1	1	none	5.36605482401e-05
S097	T232	TRUE	TRUE	0	0	1	1	none	0.0001287427962268
S102	T232	TRUE	TRUE	0	0	1	1	none	5.1878949111e-05
S106	T232	TRUE	TRUE	0	0	1	1	none	0.000127701378462
S130	T232	TRUE	TRUE	0	0	1	1	none	8.31007073254e-05
T009	T232	FALSE	FALSE	0	0	1	1	none	0.0001404889120188
T010	T232	FALSE	FALSE	0	0	1	1	none	0.00013808080717
T013	T232	FALSE	FALSE	0	0	1	1	none	0.0001439820285388
T014	T232	TRUE	TRUE	0	0	1	1	none	0.0001286348239764
T020	T232	TRUE	TRUE	0	0	1	1	none	0.0001404194405506
T021	T232	FALSE	FALSE	0	0	1	1	none	0.0001379951382483
T028	T232	TRUE	TRUE	0	0	1	1	none	0.0001258539977886
T035a	T232	TRUE	TRUE	0	0	1	1	none	8.63635591976e-05
T035b	T232	FALSE	FALSE	0	0	1	1	none	0.0001391585712018
T040	T232	TRUE	TRUE	0	0	1	1	none	0.0001313673845256
T056	T232	FALSE	FALSE	0	0	1	1	none	0.0001448156736348
T059	T232	TRUE	TRUE	0	0	1	1	none	5.32787920508e-05
T065	T232	TRUE	TRUE	0	0	1	1	none	0.0001368315458096
T069	T232	TRUE	TRUE	0	0	1	1	none	5.6215934486e-05
T073	T232	FALSE	FALSE	0	0	1	1	none	0.0001379951382483
T075	T232	TRUE	TRUE	0	0	1	1	none	0.0001260466778798
T077	T232	FALSE	FALSE	0	0	1	1	none	0.0001373861093555
T087	T232	FALSE	FALSE	0	0	1	1	none	0.0001397676000946
T095	T232	TRUE	TRUE	0	0	1	1	none	8.3527838377e-05
T099a	T232	TRUE	TRUE	0	0	1	1	none	8.19360756788e-05
T102	T232	FALSE	FALSE	0	0	1	1	none	8.67679834612e-05
T104	T232	FALSE	FALSE	0	0	1	1	none	0.0001321861664185
T105	T232	TRUE	TRUE	0	0	1	1	none	0.0001368315458096
T107	T232	FALSE	FALSE	0	0	1	1	none	8.59639539482e-05
T126	T232	TRUE	TRUE	0	0	1	1	none	3.051494832e-06
T156	T232	FALSE	FALSE	0	0	1	1	none	0.0001362348021015
T159a	T232	TRUE	TRUE	0	0	1	1	none	0.000135504397845
T182	T232	FALSE	FALSE	0	0	1	1	none	0.0001373367797694
T188	T232	TRUE	TRUE	0	0	1	1	none	0.0001341898888396
T192	T232	FALSE	FALSE	0	0	1	1	none	1.82355213923e-05
T223	T232	FALSE	FALSE	0	0	1	1	none	0.0001386545515624
T225	T232	FALSE	FALSE	0	0	1	1	none	0.0001404980043511
T230	T232	FALSE	FALSE	0	0	1	1	none	0.0001389094335704
S002	T241	FALSE	FALSE	0	0	1	1	none	9.06760233657e-05
S007	T241	FALSE	FALSE	0	0	1	1	none	6.66367648669e-05
S021	T241	FALSE	FALSE	0	0	1	1	none	8.93862642112999e-05
S024	T241	FALSE	FALSE	0	0	1	1	none	8.77056255443e-05
S025	T241	FALSE	FALSE	0	0	1	1	none	9.09721950907e-05
S026	T241	FALSE	FALSE	0	0	1	1	none	9.00327262137e-05
S038	T241	FALSE	FALSE	0	0	1	1	none	2.72780619429e-05
S039	T241	FALSE	FALSE	0	0	1	1	none	8.99829441232999e-05
S040	T241	FALSE	FALSE	0	0	1	1	none	0.0001304484741001
S042	T241	FALSE	FALSE	0	0	1	1	none	8.83146544371e-05
S071	T241	FALSE	FALSE	0	0	1	1	none	0.0001240496019785
S078	T241	FALSE	FALSE	0	0	1	1	none	8.84702214767e-05
S081	T241	FALSE	FALSE	0	0	1	1	none	8.84407585728e-05
S085	T241	FALSE	FALSE	0	0	1	1	none	0.0001266641850275
S087	T241	FALSE	FALSE	0	0	1	1	none	0.0001397426845939
S093	T241	FALSE	FALSE	0	0	1	1	none	0.0001083582264208
S097	T241	FALSE	FALSE	0	0	1	1	none	8.84226266875e-05
S102	T241	FALSE	FALSE	0	0	1	1	none	0.0001307857483117
S106	T241	FALSE	FALSE	0	0	1	1	none	8.73812089227e-05
S130	T241	FALSE	FALSE	0	0	1	1	none	0.0001377983855061
T009	T241	FALSE	FALSE	0	0	1	1	none	0.0001001687424795
T010	T241	FALSE	FALSE	0	0	1	1	none	9.77606376307e-05
T013	T241	FALSE	FALSE	0	0	1	1	none	1.84396302639e-05
T014	T241	FALSE	FALSE	0	0	1	1	none	8.83146544371e-05
T020	T241	FALSE	FALSE	0	0	1	1	none	3.21673342001e-05
T021	T241	FALSE	FALSE	0	0	1	1	none	9.7674968709e-05
T028	T241	FALSE	FALSE	0	0	1	1	none	6.37226874037e-05
T035a	T241	FALSE	FALSE	0	0	1	1	none	0.0001410612373783
T035b	T241	FALSE	FALSE	0	0	1	1	none	9.88384016624999e-05
T040	T241	FALSE	FALSE	0	0	1	1	none	9.10472149862999e-05
T056	T241	FALSE	FALSE	0	0	1	1	none	0.0001044955040955
T059	T241	FALSE	FALSE	0	0	1	1	none	0.0001321855912515
T065	T241	FALSE	FALSE	0	0	1	1	none	2.49252661023e-05
T069	T241	FALSE	FALSE	0	0	1	1	none	0.0001532723468947
T073	T241	FALSE	FALSE	0	0	1	1	none	9.7674968709e-05
T075	T241	FALSE	FALSE	0	0	1	1	none	8.45084505548999e-05
T077	T241	FALSE	FALSE	0	0	1	1	none	9.70659398162e-05
T087	T241	FALSE	FALSE	0	0	1	1	none	9.94474305552999e-05
T095	T241	FALSE	FALSE	0	0	1	1	none	0.0001382255165577
T099a	T241	FALSE	FALSE	0	0	1	1	none	0.0001366337538595
T102	T241	FALSE	FALSE	0	0	1	1	none	0.0001414656616419
T104	T241	FALSE	FALSE	0	0	1	1	none	7.00548560336e-05
T105	T241	FALSE	FALSE	0	0	1	1	none	2.49252661023e-05
T107	T241	FALSE	FALSE	0	0	1	1	none	0.0001406616321289
T126	T241	FALSE	FALSE	0	0	1	1	none	0.0001595706164207
T156	T241	FALSE	FALSE	0	0	1	1	none	2.92007535366e-05
T159a	T241	FALSE	FALSE	0	0	1	1	none	9.51842283056999e-05
T182	T241	FALSE	FALSE	0	0	1	1	none	3.03027312045e-05
T188	T241	FALSE	FALSE	0	0	1	1	none	7.20585784547e-05
T192	T241	FALSE	FALSE	0	0	1	1	none	0.000174754642981
T223	T241	FALSE	FALSE	0	0	1	1	none	3.16205029975e-05
T225	T241	FALSE	FALSE	0	0	1	1	none	3.34639557862e-05
T230	T241	FALSE	FALSE	0	0	1	1	none	9.85892640311e-05
T232	T241	FALSE	FALSE	0	0	1	1	none	0.0001593206963407
S002	T270	FALSE	FALSE	0	0	1	1	none	0.0001328232795834
S007	T270	FALSE	FALSE	0	0	1	1	none	0.0001305951619302
S021	T270	FALSE	FALSE	0	0	1	1	none	0.000131533520429
S024	T270	FALSE	FALSE	0	0	1	1	none	0.000129852881762
S025	T270	FALSE	FALSE	0	0	1	1	none	0.0001331194513084
S026	T270	FALSE	FALSE	0	0	1	1	none	0.0001321799824314
S038	T270	FALSE	FALSE	0	0	1	1	none	0.0001373572549718
S039	T270	FALSE	FALSE	0	0	1	1	none	0.000132130200341
S040	T270	FALSE	FALSE	0	0	1	1	none	5.33687615778e-05
S042	T270	FALSE	FALSE	0	0	1	1	none	0.0001304619106548
S071	T270	FALSE	FALSE	0	0	1	1	none	3.83162388262e-05
S078	T270	FALSE	FALSE	0	0	1	1	none	0.0001306174776944
S081	T270	FALSE	FALSE	0	0	1	1	none	0.0001305880147905
S085	T270	FALSE	FALSE	0	0	1	1	none	7.37935935252e-05
S087	T270	FALSE	FALSE	0	0	1	1	none	8.68720930916e-05
S093	T270	FALSE	FALSE	0	0	1	1	none	5.54876349185e-05
S097	T270	FALSE	FALSE	0	0	1	1	none	0.0001305698829052
S102	T270	FALSE	FALSE	0	0	1	1	none	5.37060357894e-05
S106	T270	FALSE	FALSE	0	0	1	1	none	0.0001295284651404
S130	T270	FALSE	FALSE	0	0	1	1	none	8.49277940038e-05
T009	T270	FALSE	FALSE	0	0	1	1	none	0.0001423159986972
T010	T270	FALSE	FALSE	0	0	1	1	none	0.0001399078938484
T013	T270	FALSE	FALSE	0	0	1	1	none	0.0001458091152172
T014	T270	FALSE	FALSE	0	0	1	1	none	0.0001304619106548
T020	T270	FALSE	FALSE	0	0	1	1	none	0.000142246527229
T021	T270	FALSE	FALSE	0	0	1	1	none	0.0001398222249267
T028	T270	FALSE	FALSE	0	0	1	1	none	0.000127681084467
T035a	T270	FALSE	FALSE	0	0	1	1	none	8.8190645876e-05
T035b	T270	FALSE	FALSE	0	0	1	1	none	0.0001409856578802
T040	T270	FALSE	FALSE	0	0	1	1	none	0.000133194471204
T056	T270	FALSE	FALSE	0	0	1	1	none	0.0001466427603132
T059	T270	FALSE	FALSE	0	0	1	1	none	5.51058787292e-05
T065	T270	FALSE	FALSE	0	0	1	1	none	0.000138658632488
T069	T270	FALSE	FALSE	0	0	1	1	none	5.80430211644e-05
T073	T270	FALSE	FALSE	0	0	1	1	none	0.0001398222249267
T075	T270	FALSE	FALSE	0	0	1	1	none	0.0001278737645582
T077	T270	FALSE	FALSE	0	0	1	1	none	0.0001392131960339
T087	T270	FALSE	FALSE	0	0	1	1	none	0.000141594686773
T095	T270	FALSE	FALSE	0	0	1	1	none	8.53549250554e-05
T099a	T270	FALSE	FALSE	0	0	1	1	none	8.37631623572e-05
T102	T270	FALSE	FALSE	0	0	1	1	none	8.85950701396e-05
T104	T270	FALSE	FALSE	0	0	1	1	none	0.0001340132530969
T105	T270	FALSE	FALSE	0	0	1	1	none	0.000138658632488
T107	T270	FALSE	FALSE	0	0	1	1	none	8.77910406266e-05
T126	T270	FALSE	FALSE	0	0	1	1	none	4.8785815104e-06
T156	T270	FALSE	FALSE	0	0	1	1	none	0.0001380618887799
T159a	T270	FALSE	FALSE	0	0	1	1	none	0.0001373314845234
T182	T270	FALSE	FALSE	0	0	1	1	none	0.0001391638664478
T188	T270	FALSE	FALSE	0	0	1	1	none	0.000136016975518
T192	T270	FALSE	FALSE	0	0	1	1	none	2.00626080707e-05
T223	T270	FALSE	FALSE	0	0	1	1	none	0.0001404816382408
T225	T270	FALSE	FALSE	0	0	1	1	none	0.0001423250910295
T230	T270	FALSE	FALSE	0	0	1	1	none	0.0001407365202488
T232	T270	TRUE	TRUE	1	0	1	1	anc	6.090288928e-07
T241	T270	FALSE	FALSE	0	0	1	1	none	0.0001611477830191
S002	T271b	FALSE	FALSE	0	0	1	1	none	7.22933922103e-05
S007	T271b	FALSE	FALSE	0	0	1	1	none	4.82541337115e-05
S021	T271b	FALSE	FALSE	0	0	1	1	none	7.10036330559e-05
S024	T271b	FALSE	FALSE	0	0	1	1	none	6.93229943889e-05
S025	T271b	FALSE	FALSE	0	0	1	1	none	7.25895639353e-05
S026	T271b	FALSE	FALSE	0	0	1	1	none	7.16500950583e-05
S038	T271b	FALSE	FALSE	0	0	1	1	none	1.01134885731e-05
S039	T271b	FALSE	FALSE	0	0	1	1	none	7.16003129679e-05
S040	T271b	FALSE	FALSE	0	0	1	1	none	0.0001120658429447
S042	T271b	FALSE	FALSE	0	0	1	1	none	6.99320232817e-05
S071	T271b	FALSE	FALSE	0	0	1	1	none	0.0001056669708231
S078	T271b	FALSE	FALSE	0	0	1	1	none	7.00875903213e-05
S081	T271b	FALSE	FALSE	0	0	1	1	none	7.00581274174e-05
S085	T271b	FALSE	FALSE	0	0	1	1	none	0.0001082815538721
S087	T271b	FALSE	FALSE	0	0	1	1	none	0.0001213600534385
S093	T271b	FALSE	FALSE	0	0	1	1	none	8.99755952654e-05
S097	T271b	FALSE	FALSE	0	0	1	1	none	7.00399955321e-05
S102	T271b	FALSE	FALSE	0	0	1	1	none	0.0001124031171563
S106	T271b	FALSE	FALSE	0	0	1	1	none	6.89985777673e-05
S130	T271b	FALSE	FALSE	0	0	1	1	none	0.0001194157543507
T009	T271b	FALSE	FALSE	0	0	1	1	none	8.17861113241e-05
T010	T271b	FALSE	FALSE	0	0	1	1	none	7.93780064753e-05
T013	T271b	FALSE	FALSE	0	0	1	1	none	1.85653488185e-05
T014	T271b	FALSE	FALSE	0	0	1	1	none	6.99320232817e-05
T020	T271b	FALSE	FALSE	0	0	1	1	none	1.50027608303e-05
T021	T271b	FALSE	FALSE	0	0	1	1	none	7.92923375536e-05
T028	T271b	FALSE	FALSE	0	0	1	1	none	4.53400562483e-05
T035a	T271b	FALSE	FALSE	0	0	1	1	none	0.0001226786062229
T035b	T271b	FALSE	FALSE	0	0	1	1	none	8.04557705071e-05
T040	T271b	FALSE	FALSE	0	0	1	1	none	7.26645838309e-05
T056	T271b	FALSE	FALSE	0	0	1	1	none	8.61128729401e-05
T059	T271b	FALSE	FALSE	0	0	1	1	none	0.0001138029600961
T065	T271b	FALSE	FALSE	0	0	1	1	none	1.14148660893e-05
T069	T271b	FALSE	FALSE	0	0	1	1	none	0.0001348897157393
T073	T271b	FALSE	FALSE	0	0	1	1	none	7.92923375536e-05
T075	T271b	FALSE	FALSE	0	0	1	1	none	6.61258193995e-05
T077	T271b	FALSE	FALSE	0	0	1	1	none	7.86833086608e-05
T087	T271b	FALSE	FALSE	0	0	1	1	none	8.10647993999e-05
T095	T271b	FALSE	FALSE	0	0	1	1	none	0.0001198428854023
T099a	T271b	FALSE	FALSE	0	0	1	1	none	0.0001182511227041
T102	T271b	FALSE	FALSE	0	0	1	1	none	0.0001230830304865
T104	T271b	FALSE	FALSE	0	0	1	1	none	5.16722248782e-05
T105	T271b	FALSE	FALSE	0	0	1	1	none	1.14148660893e-05
T107	T271b	FALSE	FALSE	0	0	1	1	none	0.0001222790009735
T126	T271b	FALSE	FALSE	0	0	1	1	none	0.0001411879852653
T156	T271b	FALSE	FALSE	0	0	1	1	none	5.9213208694e-06
T159a	T271b	FALSE	FALSE	0	0	1	1	none	7.68015971503e-05
T182	T271b	FALSE	FALSE	0	0	1	1	none	1.03670974249e-05
T188	T271b	FALSE	FALSE	0	0	1	1	none	5.36759472993e-05
T192	T271b	FALSE	FALSE	0	0	1	1	none	0.0001563720118256
T223	T271b	FALSE	FALSE	0	0	1	1	none	1.16848692179e-05
T225	T271b	TRUE	TRUE	0	0	1	1	none	1.6581186198e-06
T230	T271b	FALSE	FALSE	0	0	1	1	none	8.02066328757e-05
T232	T271b	FALSE	FALSE	0	0	1	1	none	0.0001409380651853
T241	T271b	FALSE	FALSE	0	0	1	1	none	3.39040166204e-05
T270	T271b	FALSE	FALSE	0	0	1	1	none	0.0001427651518637
S002	T301	FALSE	FALSE	0	0	1	1	none	0.0001379454308058
S007	T301	FALSE	FALSE	0	0	1	1	none	0.0001357173131526
S021	T301	FALSE	FALSE	0	0	1	1	none	0.0001366556716514
S024	T301	FALSE	FALSE	0	0	1	1	none	0.0001349750329844
S025	T301	FALSE	FALSE	0	0	1	1	none	0.0001382416025308
S026	T301	FALSE	FALSE	0	0	1	1	none	0.0001373021336538
S038	T301	FALSE	FALSE	0	0	1	1	none	0.0001424794061942
S039	T301	FALSE	FALSE	0	0	1	1	none	0.0001372523515634
S040	T301	FALSE	FALSE	0	0	1	1	none	5.84909128002e-05
S042	T301	FALSE	FALSE	0	0	1	1	none	0.0001355840618772
S071	T301	FALSE	FALSE	0	0	1	1	none	4.34383900486e-05
S078	T301	FALSE	FALSE	0	0	1	1	none	0.0001357396289168
S081	T301	FALSE	FALSE	0	0	1	1	none	0.0001357101660129
S085	T301	FALSE	FALSE	0	0	1	1	none	7.89157447476e-05
S087	T301	FALSE	FALSE	0	0	1	1	none	9.1994244314e-05
S093	T301	FALSE	FALSE	0	0	1	1	none	6.06097861409e-05
S097	T301	FALSE	FALSE	0	0	1	1	none	0.0001356920341276
S102	T301	FALSE	FALSE	0	0	1	1	none	5.88281870118e-05
S106	T301	FALSE	FALSE	0	0	1	1	none	0.0001346506163628
S130	T301	FALSE	FALSE	0	0	1	1	none	9.00499452262e-05
T009	T301	FALSE	FALSE	0	0	1	1	none	0.0001474381499196
T010	T301	FALSE	FALSE	0	0	1	1	none	0.0001450300450708
T013	T301	FALSE	FALSE	0	0	1	1	none	0.0001509312664396
T014	T301	FALSE	FALSE	0	0	1	1	none	0.0001355840618772
T020	T301	FALSE	FALSE	0	0	1	1	none	0.0001473686784514
T021	T301	FALSE	FALSE	0	0	1	1	none	0.0001449443761491
T028	T301	FALSE	FALSE	0	0	1	1	none	0.0001328032356894
T035a	T301	FALSE	FALSE	0	0	1	1	none	9.33127970984e-05
T035b	T301	FALSE	FALSE	0	0	1	1	none	0.0001461078091026
T040	T301	FALSE	FALSE	0	0	1	1	none	0.0001383166224264
T056	T301	FALSE	FALSE	0	0	1	1	none	0.0001517649115356
T059	T301	FALSE	FALSE	0	0	1	1	none	6.02280299516e-05
T065	T301	FALSE	FALSE	0	0	1	1	none	0.0001437807837104
T069	T301	FALSE	FALSE	0	0	1	1	none	6.31651723868e-05
T073	T301	FALSE	FALSE	0	0	1	1	none	0.0001449443761491
T075	T301	FALSE	FALSE	0	0	1	1	none	0.0001329959157806
T077	T301	FALSE	FALSE	0	0	1	1	none	0.0001443353472563
T087	T301	FALSE	FALSE	0	0	1	1	none	0.0001467168379954
T095	T301	FALSE	FALSE	0	0	1	1	none	9.04770762778e-05
T099a	T301	FALSE	FALSE	0	0	1	1	none	8.88853135796e-05
T102	T301	FALSE	FALSE	0	0	1	1	none	9.3717221362e-05
T104	T301	FALSE	FALSE	0	0	1	1	none	0.0001391354043193
T105	T301	FALSE	FALSE	0	0	1	1	none	0.0001437807837104
T107	T301	FALSE	FALSE	0	0	1	1	none	9.2913191849e-05
T126	T301	FALSE	FALSE	1	0	1	1	anc	3.045144464e-06
T156	T301	FALSE	FALSE	0	0	1	1	none	0.0001431840400023
T159a	T301	FALSE	FALSE	0	0	1	1	none	0.0001424536357458
T182	T301	FALSE	FALSE	0	0	1	1	none	0.0001442860176702
T188	T301	FALSE	FALSE	0	0	1	1	none	0.0001411391267404
T192	T301	FALSE	FALSE	0	0	1	1	none	1.82291710243e-05
T223	T301	FALSE	FALSE	0	0	1	1	none	0.0001456037894632
T225	T301	FALSE	FALSE	0	0	1	1	none	0.0001474472422519
T230	T301	FALSE	FALSE	0	0	1	1	none	0.0001458586714712
T232	T301	FALSE	FALSE	0	0	1	1	none	9.7508126528e-06
T241	T301	FALSE	FALSE	0	0	1	1	none	0.0001662699342415
T270	T301	FALSE	FALSE	0	0	1	1	none	1.15778993312e-05
T271b	T301	FALSE	FALSE	0	0	1	1	none	0.0001478873030861
S002	T303	FALSE	FALSE	0	0	1	1	none	0.0001435541369502
S007	T303	FALSE	FALSE	0	0	1	1	none	0.000141326019297
S021	T303	FALSE	FALSE	0	0	1	1	none	0.0001422643777958
S024	T303	FALSE	FALSE	0	0	1	1	none	0.0001405837391288
S025	T303	FALSE	FALSE	0	0	1	1	none	0.0001438503086752
S026	T303	FALSE	FALSE	0	0	1	1	none	0.0001429108397982
S038	T303	FALSE	FALSE	0	0	1	1	none	0.0001480881123386
S039	T303	FALSE	FALSE	0	0	1	1	none	0.0001428610577078
S040	T303	FALSE	FALSE	0	0	1	1	none	6.40996189446e-05
S042	T303	FALSE	FALSE	0	0	1	1	none	0.0001411927680216
S071	T303	FALSE	FALSE	0	0	1	1	none	4.9047096193e-05
S078	T303	FALSE	FALSE	0	0	1	1	none	0.0001413483350612
S081	T303	FALSE	FALSE	0	0	1	1	none	0.0001413188721573
S085	T303	FALSE	FALSE	0	0	1	1	none	8.4524450892e-05
S087	T303	FALSE	FALSE	0	0	1	1	none	9.76029504584e-05
S093	T303	FALSE	FALSE	0	0	1	1	none	6.62184922853e-05
S097	T303	FALSE	FALSE	0	0	1	1	none	0.000141300740272
S102	T303	FALSE	FALSE	0	0	1	1	none	6.44368931562e-05
S106	T303	FALSE	FALSE	0	0	1	1	none	0.0001402593225072
S130	T303	FALSE	FALSE	0	0	1	1	none	9.56586513706e-05
T009	T303	FALSE	FALSE	0	0	1	1	none	0.000153046856064
T010	T303	FALSE	FALSE	0	0	1	1	none	0.0001506387512152
T013	T303	FALSE	FALSE	0	0	1	1	none	0.000156539972584
T014	T303	FALSE	FALSE	0	0	1	1	none	0.0001411927680216
T020	T303	FALSE	FALSE	0	0	1	1	none	0.0001529773845958
T021	T303	FALSE	FALSE	0	0	1	1	none	0.0001505530822935
T028	T303	FALSE	FALSE	0	0	1	1	none	0.0001384119418338
T035a	T303	FALSE	FALSE	0	0	1	1	none	9.89215032428e-05
T035b	T303	FALSE	FALSE	0	0	1	1	none	0.000151716515247
T040	T303	FALSE	FALSE	0	0	1	1	none	0.0001439253285708
T056	T303	FALSE	FALSE	0	0	1	1	none	0.00015737361768
T059	T303	FALSE	FALSE	0	0	1	1	none	6.5836736096e-05
T065	T303	FALSE	FALSE	0	0	1	1	none	0.0001493894898548
T069	T303	FALSE	FALSE	0	0	1	1	none	6.87738785312e-05
T073	T303	FALSE	FALSE	0	0	1	1	none	0.0001505530822935
T075	T303	FALSE	FALSE	0	0	1	1	none	0.000138604621925
T077	T303	FALSE	FALSE	0	0	1	1	none	0.0001499440534007
T087	T303	FALSE	FALSE	0	0	1	1	none	0.0001523255441398
T095	T303	FALSE	FALSE	0	0	1	1	none	9.60857824222e-05
T099a	T303	FALSE	FALSE	0	0	1	1	none	9.4494019724e-05
T102	T303	FALSE	FALSE	0	0	1	1	none	9.93259275063999e-05
T104	T303	FALSE	FALSE	0	0	1	1	none	0.0001447441104637
T105	T303	FALSE	FALSE	0	0	1	1	none	0.0001493894898548
T107	T303	FALSE	FALSE	0	0	1	1	none	9.85218979934e-05
T126	T303	FALSE	FALSE	1	0	1	1	anc	5.6087061444e-06
T156	T303	FALSE	FALSE	0	0	1	1	none	0.0001487927461467
T159a	T303	FALSE	FALSE	0	0	1	1	none	0.0001480623418902
T182	T303	FALSE	FALSE	0	0	1	1	none	0.0001498947238146
T188	T303	FALSE	FALSE	0	0	1	1	none	0.0001467478328848
T192	T303	FALSE	FALSE	0	0	1	1	none	1.89656460263e-05
T223	T303	FALSE	FALSE	0	0	1	1	none	0.0001512124956076
T225	T303	FALSE	FALSE	0	0	1	1	none	0.0001530559483963
T230	T303	FALSE	FALSE	0	0	1	1	none	0.0001514673776156
T232	T303	FALSE	FALSE	0	0	1	1	none	1.53595187972e-05
T241	T303	FALSE	FALSE	0	0	1	1	none	0.0001718786403859
T270	T303	FALSE	FALSE	0	0	1	1	none	1.71866054756e-05
T271b	T303	FALSE	FALSE	0	0	1	1	none	0.0001534960092305
T301	T303	FALSE	FALSE	0	0	1	1	none	1.53531684292e-05
S002	T322	FALSE	FALSE	0	0	1	1	none	8.59793063438e-05
S007	T322	FALSE	FALSE	0	0	1	1	none	6.1940047845e-05
S021	T322	FALSE	FALSE	0	0	1	1	none	8.46895471894e-05
S024	T322	FALSE	FALSE	0	0	1	1	none	8.30089085224e-05
S025	T322	FALSE	FALSE	0	0	1	1	none	8.62754780688e-05
S026	T322	FALSE	FALSE	0	0	1	1	none	8.53360091918e-05
S038	T322	FALSE	FALSE	0	0	1	1	none	2.2581344921e-05
S039	T322	FALSE	FALSE	0	0	1	1	none	8.52862271014e-05
S040	T322	FALSE	FALSE	0	0	1	1	none	0.0001257517570782
S042	T322	FALSE	FALSE	0	0	1	1	none	8.36179374152e-05
S071	T322	FALSE	FALSE	0	0	1	1	none	0.0001193528849566
S078	T322	FALSE	FALSE	0	0	1	1	none	8.37735044548e-05
S081	T322	FALSE	FALSE	0	0	1	1	none	8.37440415509e-05
S085	T322	FALSE	FALSE	0	0	1	1	none	0.0001219674680056
S087	T322	FALSE	FALSE	0	0	1	1	none	0.000135045967572
S093	T322	FALSE	FALSE	0	0	1	1	none	0.0001036615093989
S097	T322	FALSE	FALSE	0	0	1	1	none	8.37259096656e-05
S102	T322	FALSE	FALSE	0	0	1	1	none	0.0001260890312898
S106	T322	FALSE	FALSE	0	0	1	1	none	8.26844919008e-05
S130	T322	FALSE	FALSE	0	0	1	1	none	0.0001331016684842
T009	T322	FALSE	FALSE	0	0	1	1	none	9.54720254576e-05
T010	T322	FALSE	FALSE	0	0	1	1	none	9.30639206088e-05
T013	T322	FALSE	FALSE	0	0	1	1	none	1.3742913242e-05
T014	T322	FALSE	FALSE	0	0	1	1	none	8.36179374152e-05
T020	T322	FALSE	FALSE	0	0	1	1	none	2.74706171782e-05
T021	T322	FALSE	FALSE	0	0	1	1	none	9.29782516871e-05
T028	T322	FALSE	FALSE	0	0	1	1	none	5.90259703818e-05
T035a	T322	FALSE	FALSE	0	0	1	1	none	0.0001363645203564
T035b	T322	FALSE	FALSE	0	0	1	1	none	9.41416846405999e-05
T040	T322	FALSE	FALSE	0	0	1	1	none	8.63504979644e-05
T056	T322	FALSE	FALSE	0	0	1	1	none	9.97987870735999e-05
T059	T322	FALSE	FALSE	0	0	1	1	none	0.0001274888742296
T065	T322	FALSE	FALSE	0	0	1	1	none	2.02285490804e-05
T069	T322	FALSE	FALSE	0	0	1	1	none	0.0001485756298728
T073	T322	FALSE	FALSE	0	0	1	1	none	9.29782516871e-05
T075	T322	FALSE	FALSE	0	0	1	1	none	7.9811733533e-05
T077	T322	FALSE	FALSE	0	0	1	1	none	9.23692227943e-05
T087	T322	FALSE	FALSE	0	0	1	1	none	9.47507135334e-05
T095	T322	FALSE	FALSE	0	0	1	1	none	0.0001335287995358
T099a	T322	FALSE	FALSE	0	0	1	1	none	0.0001319370368376
T102	T322	FALSE	FALSE	0	0	1	1	none	0.00013676894462
T104	T322	FALSE	FALSE	0	0	1	1	none	6.53581390117e-05
T105	T322	FALSE	FALSE	0	0	1	1	none	2.02285490804e-05
T107	T322	FALSE	FALSE	0	0	1	1	none	0.000135964915107
T126	T322	FALSE	FALSE	0	0	1	1	none	0.0001548738993988
T156	T322	FALSE	FALSE	0	0	1	1	none	2.45040365147e-05
T159a	T322	FALSE	FALSE	0	0	1	1	none	9.04875112838e-05
T182	T322	FALSE	FALSE	0	0	1	1	none	2.56060141826e-05
T188	T322	FALSE	FALSE	0	0	1	1	none	6.73618614328e-05
T192	T322	FALSE	FALSE	0	0	1	1	none	0.0001700579259591
T223	T322	FALSE	FALSE	0	0	1	1	none	2.69237859756e-05
T225	T322	FALSE	FALSE	0	0	1	1	none	2.87672387643e-05
T230	T322	FALSE	FALSE	0	0	1	1	none	9.38925470092e-05
T232	T322	FALSE	FALSE	0	0	1	1	none	0.0001546239793188
T241	T322	FALSE	FALSE	0	0	1	1	none	8.5533484279e-06
T270	T322	FALSE	FALSE	0	0	1	1	none	0.0001564510659972
T271b	T322	FALSE	FALSE	0	0	1	1	none	2.92072995985e-05
T301	T322	FALSE	FALSE	0	0	1	1	none	0.0001615732172196
T303	T322	FALSE	FALSE	0	0	1	1	none	0.000167181923364
S002	T327b	FALSE	FALSE	0	0	1	1	none	0.0001135481771094
S007	T327b	FALSE	FALSE	0	0	1	1	none	0.0001113200594562
S021	T327b	FALSE	FALSE	0	0	1	1	none	0.000112258417955
S024	T327b	FALSE	FALSE	0	0	1	1	none	0.000110577779288
S025	T327b	FALSE	FALSE	0	0	1	1	none	0.0001138443488344
S026	T327b	FALSE	FALSE	0	0	1	1	none	0.0001129048799574
S038	T327b	FALSE	FALSE	0	0	1	1	none	0.0001180821524978
S039	T327b	FALSE	FALSE	0	0	1	1	none	0.000112855097867
S040	T327b	FALSE	FALSE	0	0	1	1	none	3.40936591038e-05
S042	T327b	FALSE	FALSE	0	0	1	1	none	0.0001111868081808
S071	T327b	FALSE	FALSE	0	0	1	1	none	2.24735658302e-05
S078	T327b	FALSE	FALSE	0	0	1	1	none	0.0001113423752204
S081	T327b	FALSE	FALSE	0	0	1	1	none	0.0001113129123165
S085	T327b	FALSE	FALSE	0	0	1	1	none	5.45184910512e-05
S087	T327b	FALSE	FALSE	0	0	1	1	none	6.75969906176e-05
S093	T327b	FALSE	FALSE	0	0	1	1	none	3.62125324445e-05
S097	T327b	FALSE	FALSE	0	0	1	1	none	0.0001112947804312
S102	T327b	FALSE	FALSE	0	0	1	1	none	3.44309333154e-05
S106	T327b	FALSE	FALSE	0	0	1	1	none	0.0001102533626664
S130	T327b	FALSE	FALSE	0	0	1	1	none	6.56526915298e-05
T009	T327b	FALSE	FALSE	0	0	1	1	none	0.0001230408962232
T010	T327b	FALSE	FALSE	0	0	1	1	none	0.0001206327913744
T013	T327b	FALSE	FALSE	0	0	1	1	none	0.0001265340127432
T014	T327b	FALSE	FALSE	0	0	1	1	none	0.0001111868081808
T020	T327b	FALSE	FALSE	0	0	1	1	none	0.000122971424755
T021	T327b	FALSE	FALSE	0	0	1	1	none	0.0001205471224527
T028	T327b	FALSE	FALSE	0	0	1	1	none	0.000108405981993
T035a	T327b	FALSE	FALSE	0	0	1	1	none	6.8915543402e-05
T035b	T327b	FALSE	FALSE	0	0	1	1	none	0.0001217105554062
T040	T327b	FALSE	FALSE	0	0	1	1	none	0.00011391936873
T056	T327b	FALSE	FALSE	0	0	1	1	none	0.0001273676578392
T059	T327b	FALSE	FALSE	0	0	1	1	none	3.58307762552e-05
T065	T327b	FALSE	FALSE	0	0	1	1	none	0.000119383530014
T069	T327b	FALSE	FALSE	0	0	1	1	none	5.16963107464e-05
T073	T327b	FALSE	FALSE	0	0	1	1	none	0.0001205471224527
T075	T327b	FALSE	FALSE	0	0	1	1	none	0.0001085986620842
T077	T327b	FALSE	FALSE	0	0	1	1	none	0.0001199380935599
T087	T327b	FALSE	FALSE	0	0	1	1	none	0.000122319584299
T095	T327b	FALSE	FALSE	0	0	1	1	none	6.60798225814e-05
T099a	T327b	FALSE	FALSE	0	0	1	1	none	6.44880598832e-05
T102	T327b	FALSE	FALSE	0	0	1	1	none	6.93199676656e-05
T104	T327b	FALSE	FALSE	0	0	1	1	none	0.0001147381506229
T105	T327b	FALSE	FALSE	0	0	1	1	none	0.000119383530014
T107	T327b	FALSE	FALSE	0	0	1	1	none	6.85159381526e-05
T126	T327b	FALSE	FALSE	0	0	1	1	none	5.79945802724e-05
T156	T327b	FALSE	FALSE	0	0	1	1	none	0.0001187867863059
T159a	T327b	FALSE	FALSE	0	0	1	1	none	0.0001180563820494
T182	T327b	FALSE	FALSE	0	0	1	1	none	0.0001198887639738
T188	T327b	FALSE	FALSE	0	0	1	1	none	0.000116741873044
T192	T327b	FALSE	FALSE	0	0	1	1	none	7.31786068327e-05
T223	T327b	FALSE	FALSE	0	0	1	1	none	0.0001212065357668
T225	T327b	FALSE	FALSE	0	0	1	1	none	0.0001230499885555
T230	T327b	FALSE	FALSE	0	0	1	1	none	0.0001214614177748
T232	T327b	FALSE	FALSE	0	0	1	1	none	5.77446601924e-05
T241	T327b	FALSE	FALSE	0	0	1	1	none	0.0001418726805451
T270	T327b	FALSE	FALSE	0	0	1	1	none	5.95717468708e-05
T271b	T327b	FALSE	FALSE	0	0	1	1	none	0.0001234900493897
T301	T327b	FALSE	FALSE	0	0	1	1	none	6.46938980932e-05
T303	T327b	FALSE	FALSE	0	0	1	1	none	7.03026042376e-05
T322	T327b	FALSE	FALSE	0	0	1	1	none	0.0001371759635232
S002	T330	TRUE	TRUE	0	0	1	1	none	0.000111721090431
S007	T330	TRUE	TRUE	0	0	1	1	none	0.0001094929727778
S021	T330	TRUE	TRUE	0	0	1	1	none	0.0001104313312766
S024	T330	TRUE	TRUE	0	0	1	1	none	0.0001087506926096
S025	T330	TRUE	TRUE	0	0	1	1	none	0.000112017262156
S026	T330	TRUE	TRUE	0	0	1	1	none	0.000111077793279
S038	T330	TRUE	TRUE	0	0	1	1	none	0.0001162550658194
S039	T330	TRUE	TRUE	0	0	1	1	none	0.0001110280111886
S040	T330	TRUE	TRUE	0	0	1	1	none	3.22665724254e-05
S042	T330	TRUE	TRUE	0	0	1	1	none	0.0001093597215024
S071	T330	TRUE	TRUE	0	0	1	1	none	2.06464791518e-05
S078	T330	TRUE	TRUE	0	0	1	1	none	0.000109515288542
S081	T330	TRUE	TRUE	0	0	1	1	none	0.0001094858256381
S085	T330	TRUE	TRUE	0	0	1	1	none	5.26914043728e-05
S087	T330	TRUE	TRUE	0	0	1	1	none	6.57699039392e-05
S093	T330	TRUE	TRUE	0	0	1	1	none	3.43854457661e-05
S097	T330	TRUE	TRUE	0	0	1	1	none	0.0001094676937528
S102	T330	TRUE	TRUE	0	0	1	1	none	3.2603846637e-05
S106	T330	TRUE	TRUE	0	0	1	1	none	0.000108426275988
S130	T330	TRUE	TRUE	0	0	1	1	none	6.38256048514e-05
T009	T330	FALSE	FALSE	0	0	1	1	none	0.0001212138095448
T010	T330	FALSE	FALSE	0	0	1	1	none	0.000118805704696
T013	T330	FALSE	FALSE	0	0	1	1	none	0.0001247069260648
T014	T330	TRUE	TRUE	0	0	1	1	none	0.0001093597215024
T020	T330	TRUE	TRUE	0	0	1	1	none	0.0001211443380766
T021	T330	FALSE	FALSE	0	0	1	1	none	0.0001187200357743
T028	T330	TRUE	TRUE	0	0	1	1	none	0.0001065788953146
T035a	T330	TRUE	TRUE	0	0	1	1	none	6.70884567236e-05
T035b	T330	FALSE	FALSE	0	0	1	1	none	0.0001198834687278
T040	T330	TRUE	TRUE	0	0	1	1	none	0.0001120922820516
T056	T330	FALSE	FALSE	0	0	1	1	none	0.0001255405711608
T059	T330	TRUE	TRUE	0	0	1	1	none	3.40036895768e-05
T065	T330	TRUE	TRUE	0	0	1	1	none	0.0001175564433356
T069	T330	TRUE	TRUE	0	0	1	1	none	4.9869224068e-05
T073	T330	FALSE	FALSE	0	0	1	1	none	0.0001187200357743
T075	T330	TRUE	TRUE	0	0	1	1	none	0.0001067715754058
T077	T330	FALSE	FALSE	0	0	1	1	none	0.0001181110068815
T087	T330	FALSE	FALSE	0	0	1	1	none	0.0001204924976206
T095	T330	TRUE	TRUE	0	0	1	1	none	6.4252735903e-05
T099a	T330	TRUE	TRUE	0	0	1	1	none	6.26609732048e-05
T102	T330	FALSE	FALSE	0	0	1	1	none	6.74928809872e-05
T104	T330	FALSE	FALSE	0	0	1	1	none	0.0001129110639445
T105	T330	TRUE	TRUE	0	0	1	1	none	0.0001175564433356
T107	T330	FALSE	FALSE	0	0	1	1	none	6.66888514742e-05
T126	T330	TRUE	TRUE	0	0	1	1	none	5.6167493594e-05
T156	T330	FALSE	FALSE	0	0	1	1	none	0.0001169596996275
T159a	T330	TRUE	TRUE	0	0	1	1	none	0.000116229295371
T182	T330	FALSE	FALSE	0	0	1	1	none	0.0001180616772954
T188	T330	TRUE	TRUE	0	0	1	1	none	0.0001149147863656
T192	T330	FALSE	FALSE	0	0	1	1	none	7.13515201543e-05
T223	T330	FALSE	FALSE	0	0	1	1	none	0.0001193794490884
T225	T330	FALSE	FALSE	0	0	1	1	none	0.0001212229018771
T230	T330	FALSE	FALSE	0	0	1	1	none	0.0001196343310964
T232	T330	TRUE	TRUE	0	0	1	1	none	5.5917573514e-05
T241	T330	FALSE	FALSE	0	0	1	1	none	0.0001400455938667
T270	T330	FALSE	FALSE	0	0	1	1	none	5.77446601924e-05
T271b	T330	FALSE	FALSE	0	0	1	1	none	0.0001216629627113
T301	T330	FALSE	FALSE	0	0	1	1	none	6.28668114148e-05
T303	T330	FALSE	FALSE	0	0	1	1	none	6.84755175592e-05
T322	T330	FALSE	FALSE	0	0	1	1	none	0.0001353488768448
T327b	T330	TRUE	TRUE	0	1	1	1	desc	6.090288928e-07
S002	T335	FALSE	FALSE	0	0	1	1	none	0.0001415080527256
S007	T335	FALSE	FALSE	0	0	1	1	none	0.0001392799350724
S021	T335	FALSE	FALSE	0	0	1	1	none	0.0001402182935712
S024	T335	FALSE	FALSE	0	0	1	1	none	0.0001385376549042
S025	T335	FALSE	FALSE	0	0	1	1	none	0.0001418042244506
S026	T335	FALSE	FALSE	0	0	1	1	none	0.0001408647555736
S038	T335	FALSE	FALSE	0	0	1	1	none	0.000146042028114
S039	T335	FALSE	FALSE	0	0	1	1	none	0.0001408149734832
S040	T335	FALSE	FALSE	0	0	1	1	none	6.205353472e-05
S042	T335	FALSE	FALSE	0	0	1	1	none	0.000139146683797
S071	T335	FALSE	FALSE	0	0	1	1	none	4.70010119684e-05
S078	T335	FALSE	FALSE	0	0	1	1	none	0.0001393022508366
S081	T335	FALSE	FALSE	0	0	1	1	none	0.0001392727879327
S085	T335	FALSE	FALSE	0	0	1	1	none	8.24783666674e-05
S087	T335	FALSE	FALSE	0	0	1	1	none	9.55568662338e-05
S093	T335	FALSE	FALSE	0	0	1	1	none	6.41724080607e-05
S097	T335	FALSE	FALSE	0	0	1	1	none	0.0001392546560474
S102	T335	FALSE	FALSE	0	0	1	1	none	6.23908089316e-05
S106	T335	FALSE	FALSE	0	0	1	1	none	0.0001382132382826
S130	T335	FALSE	FALSE	0	0	1	1	none	9.3612567146e-05
T009	T335	FALSE	FALSE	0	0	1	1	none	0.0001510007718394
T010	T335	FALSE	FALSE	0	0	1	1	none	0.0001485926669906
T013	T335	FALSE	FALSE	0	0	1	1	none	0.0001544938883594
T014	T335	FALSE	FALSE	0	0	1	1	none	0.000139146683797
T020	T335	FALSE	FALSE	0	0	1	1	none	0.0001509313003712
T021	T335	FALSE	FALSE	0	0	1	1	none	0.0001485069980689
T028	T335	FALSE	FALSE	0	0	1	1	none	0.0001363658576092
T035a	T335	FALSE	FALSE	0	0	1	1	none	9.68754190182e-05
T035b	T335	FALSE	FALSE	0	0	1	1	none	0.0001496704310224
T040	T335	FALSE	FALSE	0	0	1	1	none	0.0001418792443462
T056	T335	FALSE	FALSE	0	0	1	1	none	0.0001553275334554
T059	T335	FALSE	FALSE	0	0	1	1	none	6.37906518714e-05
T065	T335	FALSE	FALSE	0	0	1	1	none	0.0001473434056302
T069	T335	FALSE	FALSE	0	0	1	1	none	6.67277943066e-05
T073	T335	FALSE	FALSE	0	0	1	1	none	0.0001485069980689
T075	T335	FALSE	FALSE	0	0	1	1	none	0.0001365585377004
T077	T335	FALSE	FALSE	0	0	1	1	none	0.0001478979691761
T087	T335	FALSE	FALSE	0	0	1	1	none	0.0001502794599152
T095	T335	FALSE	FALSE	0	0	1	1	none	9.40396981976e-05
T099a	T335	FALSE	FALSE	0	0	1	1	none	9.24479354994e-05
T102	T335	FALSE	FALSE	0	0	1	1	none	9.72798432818e-05
T104	T335	FALSE	FALSE	0	0	1	1	none	0.0001426980262391
T105	T335	FALSE	FALSE	0	0	1	1	none	0.0001473434056302
T107	T335	FALSE	FALSE	0	0	1	1	none	9.64758137688e-05
T126	T335	TRUE	TRUE	1	0	1	1	anc	6.090288928e-07
T156	T335	FALSE	FALSE	0	0	1	1	none	0.0001467466619221
T159a	T335	FALSE	FALSE	0	0	1	1	none	0.0001460162576656
T182	T335	FALSE	FALSE	0	0	1	1	none	0.00014784863959
T188	T335	FALSE	FALSE	0	0	1	1	none	0.0001447017486602
T192	T335	FALSE	FALSE	0	0	1	1	none	1.20473306593e-05
T223	T335	FALSE	FALSE	0	0	1	1	none	0.000149166411383
T225	T335	FALSE	FALSE	0	0	1	1	none	0.0001510098641717
T230	T335	FALSE	FALSE	0	0	1	1	none	0.000149421293391
T232	T335	FALSE	FALSE	0	0	1	1	none	1.33134345726e-05
T241	T335	FALSE	FALSE	0	0	1	1	none	0.0001698325561613
T270	T335	FALSE	FALSE	0	0	1	1	none	1.5140521251e-05
T271b	T335	FALSE	FALSE	0	0	1	1	none	0.0001514499250059
T301	T335	FALSE	FALSE	0	0	1	1	none	1.33070842046e-05
T303	T335	FALSE	FALSE	0	0	1	1	none	1.40435592066e-05
T322	T335	FALSE	FALSE	0	0	1	1	none	0.0001651358391394
T327b	T335	FALSE	FALSE	0	0	1	1	none	6.8256520013e-05
T330	T335	FALSE	FALSE	0	0	1	1	none	6.64294333346e-05
S002	T341	TRUE	TRUE	0	0	1	1	none	2.0352579022e-05
S007	T341	TRUE	TRUE	0	0	1	1	none	6.10255334488e-05
S021	T341	TRUE	TRUE	0	0	1	1	none	1.90628198676e-05
S024	T341	TRUE	TRUE	0	0	1	1	none	1.73821812006e-05
S025	T341	TRUE	TRUE	0	0	1	1	none	1.6640848779e-05
S026	T341	TRUE	TRUE	0	0	1	1	none	4.04550908e-06
S038	T341	TRUE	TRUE	0	0	1	1	none	6.77876264904e-05
S039	T341	TRUE	TRUE	0	0	1	1	none	1.96594997796e-05
S040	T341	TRUE	TRUE	0	0	1	1	none	0.0001030261018364
S042	T341	TRUE	TRUE	0	0	1	1	none	1.79912100934e-05
S071	T341	TRUE	TRUE	0	0	1	1	none	9.66272297148e-05
S078	T341	TRUE	TRUE	0	0	1	1	none	1.8146777133e-05
S081	T341	TRUE	TRUE	0	0	1	1	none	1.81173142291e-05
S085	T341	TRUE	TRUE	0	0	1	1	none	9.92418127638e-05
S087	T341	TRUE	TRUE	0	0	1	1	none	0.0001123203123302
S093	T341	TRUE	TRUE	0	0	1	1	none	8.09358541571e-05
S097	T341	TRUE	TRUE	0	0	1	1	none	1.40912803758e-05
S102	T341	TRUE	TRUE	0	0	1	1	none	0.000103363376048
S106	T341	TRUE	TRUE	0	0	1	1	none	1.7057764579e-05
S130	T341	TRUE	TRUE	0	0	1	1	none	0.0001103760132424
T009	T341	FALSE	FALSE	0	0	1	1	none	1.72675432358e-05
T010	T341	FALSE	FALSE	0	0	1	1	none	1.4859438387e-05
T013	T341	FALSE	FALSE	0	0	1	1	none	7.62394867358e-05
T014	T341	TRUE	TRUE	0	0	1	1	none	1.79912100934e-05
T020	T341	TRUE	TRUE	0	0	1	1	none	7.26768987476e-05
T021	T341	FALSE	FALSE	0	0	1	1	none	1.47737694653e-05
T028	T341	TRUE	TRUE	0	0	1	1	none	5.81114559856e-05
T035a	T341	TRUE	TRUE	0	0	1	1	none	0.0001136388651146
T035b	T341	FALSE	FALSE	0	0	1	1	none	1.59372024188e-05
T040	T341	TRUE	TRUE	0	0	1	1	none	2.07237706426e-05
T056	T341	FALSE	FALSE	0	0	1	1	none	2.15943048518e-05
T059	T341	TRUE	TRUE	0	0	1	1	none	0.0001047632189878
T065	T341	TRUE	TRUE	0	0	1	1	none	6.90890040066e-05
T069	T341	TRUE	TRUE	0	0	1	1	none	0.000125849974631
T073	T341	FALSE	FALSE	0	0	1	1	none	1.47737694653e-05
T075	T341	TRUE	TRUE	0	0	1	1	none	5.83041360768e-05
T077	T341	FALSE	FALSE	0	0	1	1	none	1.41647405725e-05
T087	T341	FALSE	FALSE	0	0	1	1	none	1.65462313116e-05
T095	T341	TRUE	TRUE	0	0	1	1	none	0.000110803144294
T099a	T341	TRUE	TRUE	0	0	1	1	none	0.0001092113815958
T102	T341	FALSE	FALSE	0	0	1	1	none	0.0001140432893782
T104	T341	FALSE	FALSE	0	0	1	1	none	6.44436246155e-05
T105	T341	TRUE	TRUE	0	0	1	1	none	6.90890040066e-05
T107	T341	FALSE	FALSE	0	0	1	1	none	0.0001132392598652
T126	T341	TRUE	TRUE	0	0	1	1	none	0.000132148244157
T156	T341	FALSE	FALSE	0	0	1	1	none	6.84922602985e-05
[truncated: 1,161 more rows]
