# Supplementary material for: Improved characterisation of MRSA transmission using within-host bacterial sequence diversity
Source: eLife. 2019 Oct 8;8:e46402. doi: 10.7554/eLife.46402 (PMC6954020; doi:10.7554/eLife.46402)
Supplement: Figure 9—source data 1. [file elife-46402-fig9-data1.zip › Figure 9-source data 1/classifications/Classification_Posterior_ds_10percol_57.csv]

host.1	host.2	adjacent	contiguous	paths12	paths21	nodes1	nodes2	path.classification	min.distance.between.subgraphs
S002	S007	TRUE	TRUE	0	0	1	1	none	6.79784852176e-05
S002	S021	TRUE	TRUE	0	0	1	1	none	1.46019141076e-05
S007	S021	TRUE	TRUE	0	0	1	1	none	6.73291367272e-05
S002	S024	TRUE	TRUE	0	0	1	1	none	1.64675531701e-05
S007	S024	TRUE	TRUE	0	0	1	1	none	6.91947757897e-05
S021	S024	TRUE	TRUE	0	0	1	1	none	4.6026619759e-06
S002	S025	TRUE	TRUE	0	0	1	1	none	2.2747964333e-05
S007	S025	TRUE	TRUE	0	0	1	1	none	6.75667834886e-05
S021	S025	TRUE	TRUE	0	0	1	1	none	2.20986158426e-05
S024	S025	TRUE	TRUE	0	0	1	1	none	2.39642549051e-05
S002	S026	TRUE	TRUE	0	0	1	1	none	1.80634725885e-05
S007	S026	TRUE	TRUE	0	0	1	1	none	6.28822917441e-05
S021	S026	TRUE	TRUE	0	0	1	1	none	1.74141240981e-05
S024	S026	TRUE	TRUE	0	0	1	1	none	1.92797631606e-05
S025	S026	TRUE	TRUE	0	0	1	1	none	1.38943366475e-05
S002	S038	TRUE	TRUE	0	0	1	1	none	7.57073697546e-05
S007	S038	TRUE	TRUE	0	0	1	1	none	5.7903905425e-05
S021	S038	TRUE	TRUE	0	0	1	1	none	7.50580212642e-05
S024	S038	TRUE	TRUE	0	0	1	1	none	7.69236603267e-05
S025	S038	TRUE	TRUE	0	0	1	1	none	7.52956680256e-05
S026	S038	TRUE	TRUE	0	0	1	1	none	7.06111762811e-05
S002	S039	TRUE	TRUE	0	0	1	1	none	1.4583026952e-05
S007	S039	TRUE	TRUE	0	0	1	1	none	6.73102495716e-05
S021	S039	TRUE	TRUE	0	0	1	1	none	1.2095425148e-06
S024	S039	TRUE	TRUE	0	0	1	1	none	4.5837748203e-06
S025	S039	TRUE	TRUE	0	0	1	1	none	2.2079728687e-05
S026	S039	TRUE	TRUE	0	0	1	1	none	1.73952369425e-05
S038	S039	TRUE	TRUE	0	0	1	1	none	7.50391341086e-05
S002	S040	TRUE	TRUE	0	0	1	1	none	9.80993572618e-05
S007	S040	TRUE	TRUE	0	0	1	1	none	9.62010669574e-05
S021	S040	TRUE	TRUE	0	0	1	1	none	9.74500087714e-05
S024	S040	TRUE	TRUE	0	0	1	1	none	9.93156478339e-05
S025	S040	TRUE	TRUE	0	0	1	1	none	9.76876555328e-05
S026	S040	TRUE	TRUE	0	0	1	1	none	9.30031637883e-05
S038	S040	TRUE	TRUE	0	0	1	1	none	0.0001039299514944
S039	S040	TRUE	TRUE	0	0	1	1	none	9.74311216158e-05
S002	S042	TRUE	TRUE	0	0	1	1	none	1.53915190667e-05
S007	S042	TRUE	TRUE	0	0	1	1	none	6.81187416863e-05
S021	S042	TRUE	TRUE	0	0	1	1	none	3.5266278725e-06
S024	S042	TRUE	TRUE	0	0	1	1	none	4.2016115758e-06
S025	S042	TRUE	TRUE	0	0	1	1	none	2.28882208017e-05
S026	S042	TRUE	TRUE	0	0	1	1	none	1.82037290572e-05
S038	S042	TRUE	TRUE	0	0	1	1	none	7.58476262233e-05
S039	S042	TRUE	TRUE	0	0	1	1	none	3.5077407169e-06
S040	S042	TRUE	TRUE	0	0	1	1	none	9.82396137305e-05
S002	S071	TRUE	TRUE	0	0	1	1	none	9.06218769212e-05
S007	S071	TRUE	TRUE	0	0	1	1	none	8.87235866168e-05
S021	S071	TRUE	TRUE	0	0	1	1	none	8.99725284308e-05
S024	S071	TRUE	TRUE	0	0	1	1	none	9.18381674933e-05
S025	S071	TRUE	TRUE	0	0	1	1	none	9.02101751922e-05
S026	S071	TRUE	TRUE	0	0	1	1	none	8.55256834477e-05
S038	S071	TRUE	TRUE	0	0	1	1	none	9.64524711538e-05
S039	S071	TRUE	TRUE	0	0	1	1	none	8.99536412752e-05
S040	S071	TRUE	TRUE	0	0	1	1	none	2.9514565037e-05
S042	S071	TRUE	TRUE	0	0	1	1	none	9.07621333899e-05
S002	S078	TRUE	TRUE	0	0	1	1	none	1.6179215268e-05
S007	S078	TRUE	TRUE	0	0	1	1	none	6.89064378876e-05
S021	S078	TRUE	TRUE	0	0	1	1	none	6.2896394936e-06
S024	S078	TRUE	TRUE	0	0	1	1	none	8.1552785561e-06
S025	S078	TRUE	TRUE	0	0	1	1	none	2.3675917003e-05
S026	S078	TRUE	TRUE	0	0	1	1	none	1.89914252585e-05
S038	S078	TRUE	TRUE	0	0	1	1	none	7.66353224246e-05
S039	S078	TRUE	TRUE	0	0	1	1	none	6.270752338e-06
S040	S078	TRUE	TRUE	0	0	1	1	none	9.90273099318e-05
S042	S078	TRUE	TRUE	0	0	1	1	none	7.0792444527e-06
S071	S078	TRUE	TRUE	0	0	1	1	none	9.15498295912e-05
S002	S081	TRUE	TRUE	0	0	1	1	none	1.56623477849e-05
S007	S081	TRUE	TRUE	0	0	1	1	none	6.83895704045e-05
S021	S081	TRUE	TRUE	0	0	1	1	none	3.7974565907e-06
S024	S081	TRUE	TRUE	0	0	1	1	none	3.2817849348e-06
S025	S081	TRUE	TRUE	0	0	1	1	none	2.31590495199e-05
S026	S081	TRUE	TRUE	0	0	1	1	none	1.84745577754e-05
S038	S081	TRUE	TRUE	0	0	1	1	none	7.61184549415e-05
S039	S081	TRUE	TRUE	0	0	1	1	none	3.7785694351e-06
S040	S081	TRUE	TRUE	0	0	1	1	none	9.85104424487e-05
S042	S081	TRUE	TRUE	0	0	1	1	none	3.3964061906e-06
S071	S081	TRUE	TRUE	0	0	1	1	none	9.10329621081e-05
S078	S081	TRUE	TRUE	0	0	1	1	none	7.3500731709e-06
S002	S085	TRUE	TRUE	0	0	1	1	none	9.1717326028e-05
S007	S085	TRUE	TRUE	0	0	1	1	none	8.98190357236e-05
S021	S085	TRUE	TRUE	0	0	1	1	none	9.10679775376e-05
S024	S085	TRUE	TRUE	0	0	1	1	none	9.29336166001e-05
S025	S085	TRUE	TRUE	0	0	1	1	none	9.1305624299e-05
S026	S085	TRUE	TRUE	0	0	1	1	none	8.66211325545e-05
S038	S085	TRUE	TRUE	0	0	1	1	none	9.75479202606e-05
S039	S085	TRUE	TRUE	0	0	1	1	none	9.1049090382e-05
S040	S085	TRUE	TRUE	0	0	1	1	none	4.94048587278e-05
S042	S085	TRUE	TRUE	0	0	1	1	none	9.18575824967e-05
S071	S085	TRUE	TRUE	0	0	1	1	none	4.19273783872e-05
S078	S085	TRUE	TRUE	0	0	1	1	none	9.2645278698e-05
S081	S085	TRUE	TRUE	0	0	1	1	none	9.21284112149e-05
S002	S087	TRUE	TRUE	0	0	1	1	none	0.0001023492378798
S007	S087	TRUE	TRUE	0	0	1	1	none	0.0001004509475754
S021	S087	TRUE	TRUE	0	0	1	1	none	0.0001016998893894
S024	S087	TRUE	TRUE	0	0	1	1	none	0.0001035655284519
S025	S087	TRUE	TRUE	0	0	1	1	none	0.0001019375361508
S026	S087	TRUE	TRUE	0	0	1	1	none	9.72530444063e-05
S038	S087	TRUE	TRUE	0	0	1	1	none	0.0001081798321124
S039	S087	TRUE	TRUE	0	0	1	1	none	0.0001016810022338
S040	S087	TRUE	TRUE	0	0	1	1	none	6.00367705796e-05
S042	S087	TRUE	TRUE	0	0	1	1	none	0.0001024894943485
S071	S087	TRUE	TRUE	0	0	1	1	none	5.2559290239e-05
S078	S087	TRUE	TRUE	0	0	1	1	none	0.0001032771905498
S081	S087	TRUE	TRUE	0	0	1	1	none	0.0001027603230667
S085	S087	TRUE	TRUE	0	0	1	1	none	2.28117086938e-05
S002	S093	TRUE	TRUE	0	0	1	1	none	7.33754083266e-05
S007	S093	TRUE	TRUE	0	0	1	1	none	7.14771180222e-05
S021	S093	TRUE	TRUE	0	0	1	1	none	7.27260598362e-05
S024	S093	TRUE	TRUE	0	0	1	1	none	7.45916988987e-05
S025	S093	TRUE	TRUE	0	0	1	1	none	7.29637065976e-05
S026	S093	TRUE	TRUE	0	0	1	1	none	6.82792148531e-05
S038	S093	TRUE	TRUE	0	0	1	1	none	7.92060025592e-05
S039	S093	TRUE	TRUE	0	0	1	1	none	7.27071726806e-05
S040	S093	TRUE	TRUE	0	0	1	1	none	3.10629410264e-05
S042	S093	TRUE	TRUE	0	0	1	1	none	7.35156647953e-05
S071	S093	TRUE	TRUE	0	0	1	1	none	2.35854606858e-05
S078	S093	TRUE	TRUE	0	0	1	1	none	7.43033609966e-05
S081	S093	TRUE	TRUE	0	0	1	1	none	7.37864935135e-05
S085	S093	TRUE	TRUE	0	0	1	1	none	1.95325730606e-05
S087	S093	TRUE	TRUE	0	0	1	1	none	3.01644849124e-05
S002	S097	TRUE	TRUE	0	0	1	1	none	2.11479015328e-05
S007	S097	TRUE	TRUE	0	0	1	1	none	6.59667206884e-05
S021	S097	TRUE	TRUE	0	0	1	1	none	2.04985530424e-05
S024	S097	TRUE	TRUE	0	0	1	1	none	2.23641921049e-05
S025	S097	TRUE	TRUE	0	0	1	1	none	3.5122961618e-06
S026	S097	TRUE	TRUE	0	0	1	1	none	1.22942738473e-05
S038	S097	TRUE	TRUE	0	0	1	1	none	7.36956052254e-05
S039	S097	TRUE	TRUE	0	0	1	1	none	2.04796658868e-05
S040	S097	TRUE	TRUE	0	0	1	1	none	9.60875927326e-05
S042	S097	TRUE	TRUE	0	0	1	1	none	2.12881580015e-05
S071	S097	TRUE	TRUE	0	0	1	1	none	8.8610112392e-05
S078	S097	TRUE	TRUE	0	0	1	1	none	2.20758542028e-05
S081	S097	TRUE	TRUE	0	0	1	1	none	2.15589867197e-05
S085	S097	TRUE	TRUE	0	0	1	1	none	8.97055614988e-05
S087	S097	TRUE	TRUE	0	0	1	1	none	0.0001003374733506
S093	S097	TRUE	TRUE	0	0	1	1	none	7.13636437974e-05
S002	S102	TRUE	TRUE	0	0	1	1	none	0.000100011962539
S007	S102	TRUE	TRUE	0	0	1	1	none	9.81136722346e-05
S021	S102	TRUE	TRUE	0	0	1	1	none	9.93626140486e-05
S024	S102	TRUE	TRUE	0	0	1	1	none	0.0001012282531111
S025	S102	TRUE	TRUE	0	0	1	1	none	9.960026081e-05
S026	S102	TRUE	TRUE	0	0	1	1	none	9.49157690655e-05
S038	S102	TRUE	TRUE	0	0	1	1	none	0.0001058425567716
S039	S102	TRUE	TRUE	0	0	1	1	none	9.9343726893e-05
S040	S102	TRUE	TRUE	0	0	1	1	none	5.4845713548e-06
S042	S102	TRUE	TRUE	0	0	1	1	none	0.0001001522190077
S071	S102	TRUE	TRUE	0	0	1	1	none	3.14271703142e-05
S078	S102	TRUE	TRUE	0	0	1	1	none	0.000100939915209
S081	S102	TRUE	TRUE	0	0	1	1	none	0.0001004230477259
S085	S102	TRUE	TRUE	0	0	1	1	none	5.1317464005e-05
S087	S102	TRUE	TRUE	0	0	1	1	none	6.19493758568e-05
S093	S102	TRUE	TRUE	0	0	1	1	none	3.29755463036e-05
S097	S102	TRUE	TRUE	0	0	1	1	none	9.80001980098e-05
S002	S106	TRUE	TRUE	0	0	1	1	none	1.4337100922e-05
S007	S106	TRUE	TRUE	0	0	1	1	none	6.92862726736e-05
S021	S106	TRUE	TRUE	0	0	1	1	none	1.59097015636e-05
S024	S106	TRUE	TRUE	0	0	1	1	none	1.77753406261e-05
S025	S106	TRUE	TRUE	0	0	1	1	none	2.4055751789e-05
S026	S106	TRUE	TRUE	0	0	1	1	none	1.93712600445e-05
S038	S106	TRUE	TRUE	0	0	1	1	none	7.70151572106e-05
S039	S106	TRUE	TRUE	0	0	1	1	none	1.5890814408e-05
S040	S106	TRUE	TRUE	0	0	1	1	none	9.94071447178e-05
S042	S106	TRUE	TRUE	0	0	1	1	none	1.66993065227e-05
S071	S106	TRUE	TRUE	0	0	1	1	none	9.19296643772e-05
S078	S106	TRUE	TRUE	0	0	1	1	none	1.7487002724e-05
S081	S106	TRUE	TRUE	0	0	1	1	none	1.69701352409e-05
S085	S106	TRUE	TRUE	0	0	1	1	none	9.3025113484e-05
S087	S106	TRUE	TRUE	0	0	1	1	none	0.0001036570253358
S093	S106	TRUE	TRUE	0	0	1	1	none	7.46831957826e-05
S097	S106	TRUE	TRUE	0	0	1	1	none	2.24556889888e-05
S102	S106	TRUE	TRUE	0	0	1	1	none	0.000101319749995
S002	S130	TRUE	TRUE	0	0	1	1	none	0.0001020654369146
S007	S130	TRUE	TRUE	0	0	1	1	none	0.0001001671466102
S021	S130	TRUE	TRUE	0	0	1	1	none	0.0001014160884242
S024	S130	TRUE	TRUE	0	0	1	1	none	0.0001032817274867
S025	S130	TRUE	TRUE	0	0	1	1	none	0.0001016537351856
S026	S130	TRUE	TRUE	0	0	1	1	none	9.69692434411e-05
S038	S130	TRUE	TRUE	0	0	1	1	none	0.0001078960311472
S039	S130	TRUE	TRUE	0	0	1	1	none	0.0001013972012686
S040	S130	TRUE	TRUE	0	0	1	1	none	5.97529696144e-05
S042	S130	TRUE	TRUE	0	0	1	1	none	0.0001022056933833
S071	S130	TRUE	TRUE	0	0	1	1	none	5.22754892738e-05
S078	S130	TRUE	TRUE	0	0	1	1	none	0.0001029933895846
S081	S130	TRUE	TRUE	0	0	1	1	none	0.0001024765221015
S085	S130	TRUE	TRUE	0	0	1	1	none	2.25279077286e-05
S087	S130	TRUE	TRUE	0	0	1	1	none	1.7409486428e-06
S093	S130	TRUE	TRUE	0	0	1	1	none	2.98806839472e-05
S097	S130	TRUE	TRUE	0	0	1	1	none	0.0001000536723854
S102	S130	TRUE	TRUE	0	0	1	1	none	6.16655748916e-05
S106	S130	TRUE	TRUE	0	0	1	1	none	0.0001033732243706
S002	T009	FALSE	FALSE	0	0	1	1	none	3.08741796749e-05
S007	T009	FALSE	FALSE	0	0	1	1	none	7.56929988305e-05
S021	T009	FALSE	FALSE	0	0	1	1	none	3.02248311845e-05
S024	T009	FALSE	FALSE	0	0	1	1	none	3.2090470247e-05
S025	T009	FALSE	FALSE	0	0	1	1	none	2.67050437339e-05
S026	T009	FALSE	FALSE	0	0	1	1	none	1.74155950994e-05
S038	T009	FALSE	FALSE	0	0	1	1	none	8.34218833675e-05
S039	T009	FALSE	FALSE	0	0	1	1	none	3.02059440289e-05
S040	T009	FALSE	FALSE	0	0	1	1	none	0.0001058138708747
S042	T009	FALSE	FALSE	0	0	1	1	none	3.10144361436e-05
S071	T009	FALSE	FALSE	0	0	1	1	none	9.83363905341e-05
S078	T009	FALSE	FALSE	0	0	1	1	none	3.18021323449e-05
S081	T009	FALSE	FALSE	0	0	1	1	none	3.12852648618e-05
S085	T009	FALSE	FALSE	0	0	1	1	none	9.94318396409e-05
S087	T009	FALSE	FALSE	0	0	1	1	none	0.0001100637514927
S093	T009	FALSE	FALSE	0	0	1	1	none	8.10899219395e-05
S097	T009	FALSE	FALSE	0	0	1	1	none	2.51049809337e-05
S102	T009	FALSE	FALSE	0	0	1	1	none	0.0001077264761519
S106	T009	FALSE	FALSE	0	0	1	1	none	3.21819671309e-05
S130	T009	FALSE	FALSE	0	0	1	1	none	0.0001097799505275
S002	T010	TRUE	TRUE	0	0	1	1	none	2.75740838008e-05
S007	T010	TRUE	TRUE	0	0	1	1	none	7.23929029564e-05
S021	T010	TRUE	TRUE	0	0	1	1	none	2.69247353104e-05
S024	T010	TRUE	TRUE	0	0	1	1	none	2.87903743729e-05
S025	T010	TRUE	TRUE	0	0	1	1	none	2.34049478598e-05
S026	T010	TRUE	TRUE	0	0	1	1	none	1.41154992253e-05
S038	T010	TRUE	TRUE	0	0	1	1	none	8.01217874934e-05
S039	T010	TRUE	TRUE	0	0	1	1	none	2.69058481548e-05
S040	T010	TRUE	TRUE	0	0	1	1	none	0.0001025137750006
S042	T010	TRUE	TRUE	0	0	1	1	none	2.77143402695e-05
S071	T010	TRUE	TRUE	0	0	1	1	none	9.503629466e-05
S078	T010	TRUE	TRUE	0	0	1	1	none	2.85020364708e-05
S081	T010	TRUE	TRUE	0	0	1	1	none	2.79851689877e-05
S085	T010	TRUE	TRUE	0	0	1	1	none	9.61317437668e-05
S087	T010	TRUE	TRUE	0	0	1	1	none	0.0001067636556186
S093	T010	TRUE	TRUE	0	0	1	1	none	7.77898260654e-05
S097	T010	TRUE	TRUE	0	0	1	1	none	2.18048850596e-05
S102	T010	TRUE	TRUE	0	0	1	1	none	0.0001044263802778
S106	T010	TRUE	TRUE	0	0	1	1	none	2.88818712568e-05
S130	T010	TRUE	TRUE	0	0	1	1	none	0.0001064798546534
T009	T010	FALSE	FALSE	0	0	1	1	none	4.4907512333e-06
S002	T013	FALSE	FALSE	0	0	1	1	none	8.30654791205e-05
S007	T013	FALSE	FALSE	0	0	1	1	none	6.52620147909e-05
S021	T013	FALSE	FALSE	0	0	1	1	none	8.24161306301e-05
S024	T013	FALSE	FALSE	0	0	1	1	none	8.42817696926e-05
S025	T013	FALSE	FALSE	0	0	1	1	none	8.26537773915e-05
S026	T013	FALSE	FALSE	0	0	1	1	none	7.7969285647e-05
S038	T013	FALSE	FALSE	0	0	1	1	none	1.16511805291e-05
S039	T013	FALSE	FALSE	0	0	1	1	none	8.23972434745e-05
S040	T013	FALSE	FALSE	0	0	1	1	none	0.0001112880608603
S042	T013	FALSE	FALSE	0	0	1	1	none	8.32057355892e-05
S071	T013	FALSE	FALSE	0	0	1	1	none	0.0001038105805197
S078	T013	FALSE	FALSE	0	0	1	1	none	8.39934317905e-05
S081	T013	FALSE	FALSE	0	0	1	1	none	8.34765643074e-05
S085	T013	FALSE	FALSE	0	0	1	1	none	0.0001049060296265
S087	T013	FALSE	FALSE	0	0	1	1	none	0.0001155379414783
S093	T013	FALSE	FALSE	0	0	1	1	none	8.65641119251e-05
S097	T013	FALSE	FALSE	0	0	1	1	none	8.10537145913e-05
S102	T013	FALSE	FALSE	0	0	1	1	none	0.0001132006661375
S106	T013	FALSE	FALSE	0	0	1	1	none	8.43732665765e-05
S130	T013	FALSE	FALSE	0	0	1	1	none	0.0001152541405131
T009	T013	FALSE	FALSE	0	0	1	1	none	9.07799927334e-05
T010	T013	FALSE	FALSE	0	0	1	1	none	8.74798968593e-05
S002	T014	TRUE	TRUE	0	0	1	1	none	1.66448032251e-05
S007	T014	TRUE	TRUE	0	0	1	1	none	6.93720258447e-05
S021	T014	TRUE	TRUE	0	0	1	1	none	4.7799120309e-06
S024	T014	TRUE	TRUE	0	0	1	1	none	5.4548957342e-06
S025	T014	TRUE	TRUE	0	0	1	1	none	2.41415049601e-05
S026	T014	TRUE	TRUE	0	0	1	1	none	1.94570132156e-05
S038	T014	TRUE	TRUE	0	0	1	1	none	7.71009103817e-05
S039	T014	TRUE	TRUE	0	0	1	1	none	4.7610248753e-06
S040	T014	TRUE	TRUE	0	0	1	1	none	9.94928978889e-05
S042	T014	TRUE	TRUE	0	0	1	1	none	2.4439395176e-06
S071	T014	TRUE	TRUE	0	0	1	1	none	9.20154175483e-05
S078	T014	TRUE	TRUE	0	0	1	1	none	8.3325286111e-06
S081	T014	TRUE	TRUE	0	0	1	1	none	4.649690349e-06
S085	T014	TRUE	TRUE	0	0	1	1	none	9.31108666551e-05
S087	T014	TRUE	TRUE	0	0	1	1	none	0.0001037427785069
S093	T014	TRUE	TRUE	0	0	1	1	none	7.47689489537e-05
S097	T014	TRUE	TRUE	0	0	1	1	none	2.25414421599e-05
S102	T014	TRUE	TRUE	0	0	1	1	none	0.0001014055031661
S106	T014	TRUE	TRUE	0	0	1	1	none	1.79525906811e-05
S130	T014	TRUE	TRUE	0	0	1	1	none	0.0001034589775417
T009	T014	FALSE	FALSE	0	0	1	1	none	3.2267720302e-05
T010	T014	TRUE	TRUE	0	0	1	1	none	2.89676244279e-05
T013	T014	FALSE	FALSE	0	0	1	1	none	8.44590197476e-05
S002	T020	TRUE	TRUE	0	0	1	1	none	7.92264040016e-05
S007	T020	TRUE	TRUE	0	0	1	1	none	6.1422939672e-05
S021	T020	TRUE	TRUE	0	0	1	1	none	7.85770555112e-05
S024	T020	TRUE	TRUE	0	0	1	1	none	8.04426945737e-05
S025	T020	TRUE	TRUE	0	0	1	1	none	7.88147022726e-05
S026	T020	TRUE	TRUE	0	0	1	1	none	7.41302105281e-05
S038	T020	TRUE	TRUE	0	0	1	1	none	6.621450051e-06
S039	T020	TRUE	TRUE	0	0	1	1	none	7.85581683556e-05
S040	T020	TRUE	TRUE	0	0	1	1	none	0.0001074489857414
S042	T020	TRUE	TRUE	0	0	1	1	none	7.93666604703e-05
S071	T020	TRUE	TRUE	0	0	1	1	none	9.99715054008e-05
S078	T020	TRUE	TRUE	0	0	1	1	none	8.01543566716e-05
S081	T020	TRUE	TRUE	0	0	1	1	none	7.96374891885e-05
S085	T020	TRUE	TRUE	0	0	1	1	none	0.0001010669545076
S087	T020	TRUE	TRUE	0	0	1	1	none	0.0001116988663594
S093	T020	TRUE	TRUE	0	0	1	1	none	8.27250368062e-05
S097	T020	TRUE	TRUE	0	0	1	1	none	7.72146394724e-05
S102	T020	TRUE	TRUE	0	0	1	1	none	0.0001093615910186
S106	T020	TRUE	TRUE	0	0	1	1	none	8.05341914576e-05
S130	T020	TRUE	TRUE	0	0	1	1	none	0.0001114150653942
T009	T020	FALSE	FALSE	0	0	1	1	none	8.69409176145e-05
T010	T020	TRUE	TRUE	0	0	1	1	none	8.36408217404e-05
T013	T020	FALSE	FALSE	0	0	1	1	none	1.51702147761e-05
T014	T020	TRUE	TRUE	0	0	1	1	none	8.06199446287e-05
S002	T021	TRUE	TRUE	0	0	1	1	none	2.91526189802e-05
S007	T021	TRUE	TRUE	0	0	1	1	none	7.39714381358e-05
S021	T021	TRUE	TRUE	0	0	1	1	none	2.85032704898e-05
S024	T021	TRUE	TRUE	0	0	1	1	none	3.03689095523e-05
S025	T021	TRUE	TRUE	0	0	1	1	none	2.49834830392e-05
S026	T021	TRUE	TRUE	0	0	1	1	none	1.56940344047e-05
S038	T021	TRUE	TRUE	0	0	1	1	none	8.17003226728e-05
S039	T021	TRUE	TRUE	0	0	1	1	none	2.84843833342e-05
S040	T021	TRUE	TRUE	0	0	1	1	none	0.00010409231018
S042	T021	TRUE	TRUE	0	0	1	1	none	2.92928754489e-05
S071	T021	TRUE	TRUE	0	0	1	1	none	9.66148298394e-05
S078	T021	TRUE	TRUE	0	0	1	1	none	3.00805716502e-05
S081	T021	TRUE	TRUE	0	0	1	1	none	2.95637041671e-05
S085	T021	TRUE	TRUE	0	0	1	1	none	9.77102789462e-05
S087	T021	TRUE	TRUE	0	0	1	1	none	0.000108342190798
S093	T021	TRUE	TRUE	0	0	1	1	none	7.93683612448e-05
S097	T021	TRUE	TRUE	0	0	1	1	none	2.3383420239e-05
S102	T021	TRUE	TRUE	0	0	1	1	none	0.0001060049154572
S106	T021	TRUE	TRUE	0	0	1	1	none	3.04604064362e-05
S130	T021	TRUE	TRUE	0	0	1	1	none	0.0001080583898328
T009	T021	FALSE	FALSE	0	0	1	1	none	7.2599417719e-06
T010	T021	TRUE	TRUE	0	0	1	1	none	3.9598458978e-06
T013	T021	FALSE	FALSE	0	0	1	1	none	8.90584320387e-05
T014	T021	TRUE	TRUE	0	0	1	1	none	3.05461596073e-05
T020	T021	TRUE	TRUE	0	0	1	1	none	8.52193569198e-05
S002	T028	TRUE	TRUE	0	0	1	1	none	6.54559205692e-05
S007	T028	TRUE	TRUE	0	0	1	1	none	2.76719745916e-05
S021	T028	TRUE	TRUE	0	0	1	1	none	6.48065720788e-05
S024	T028	TRUE	TRUE	0	0	1	1	none	6.66722111413e-05
S025	T028	TRUE	TRUE	0	0	1	1	none	6.50442188402e-05
S026	T028	TRUE	TRUE	0	0	1	1	none	6.03597270957e-05
S038	T028	TRUE	TRUE	0	0	1	1	none	5.53813407766e-05
S039	T028	TRUE	TRUE	0	0	1	1	none	6.47876849232e-05
S040	T028	TRUE	TRUE	0	0	1	1	none	9.3678502309e-05
S042	T028	TRUE	TRUE	0	0	1	1	none	6.55961770379e-05
S071	T028	TRUE	TRUE	0	0	1	1	none	8.62010219684e-05
S078	T028	TRUE	TRUE	0	0	1	1	none	6.63838732392e-05
S081	T028	TRUE	TRUE	0	0	1	1	none	6.58670057561e-05
S085	T028	TRUE	TRUE	0	0	1	1	none	8.72964710752e-05
S087	T028	TRUE	TRUE	0	0	1	1	none	9.7928382927e-05
S093	T028	TRUE	TRUE	0	0	1	1	none	6.89545533738e-05
S097	T028	TRUE	TRUE	0	0	1	1	none	6.344415604e-05
S102	T028	TRUE	TRUE	0	0	1	1	none	9.55911075862e-05
S106	T028	TRUE	TRUE	0	0	1	1	none	6.67637080252e-05
S130	T028	TRUE	TRUE	0	0	1	1	none	9.76445819618e-05
T009	T028	FALSE	FALSE	0	0	1	1	none	7.31704341821e-05
T010	T028	TRUE	TRUE	0	0	1	1	none	6.9870338308e-05
T013	T028	FALSE	FALSE	0	0	1	1	none	6.27394501425e-05
T014	T028	TRUE	TRUE	0	0	1	1	none	6.68494611963e-05
T020	T028	TRUE	TRUE	0	0	1	1	none	5.89003750236e-05
T021	T028	TRUE	TRUE	0	0	1	1	none	7.14488734874e-05
S002	T035a	TRUE	TRUE	0	0	1	1	none	0.0001053946891856
S007	T035a	TRUE	TRUE	0	0	1	1	none	0.0001034963988812
S021	T035a	TRUE	TRUE	0	0	1	1	none	0.0001047453406952
S024	T035a	TRUE	TRUE	0	0	1	1	none	0.0001066109797577
S025	T035a	TRUE	TRUE	0	0	1	1	none	0.0001049829874566
S026	T035a	TRUE	TRUE	0	0	1	1	none	0.0001002984957121
S038	T035a	TRUE	TRUE	0	0	1	1	none	0.0001112252834182
S039	T035a	TRUE	TRUE	0	0	1	1	none	0.0001047264535396
S040	T035a	TRUE	TRUE	0	0	1	1	none	6.30822218854e-05
S042	T035a	TRUE	TRUE	0	0	1	1	none	0.0001055349456543
S071	T035a	TRUE	TRUE	0	0	1	1	none	5.56047415448e-05
S078	T035a	TRUE	TRUE	0	0	1	1	none	0.0001063226418556
S081	T035a	TRUE	TRUE	0	0	1	1	none	0.0001058057743725
S085	T035a	TRUE	TRUE	0	0	1	1	none	2.58571599996e-05
S087	T035a	TRUE	TRUE	0	0	1	1	none	7.4515116322e-06
S093	T035a	TRUE	TRUE	0	0	1	1	none	3.32099362182e-05
S097	T035a	TRUE	TRUE	0	0	1	1	none	0.0001033829246564
S102	T035a	TRUE	TRUE	0	0	1	1	none	6.49948271626e-05
S106	T035a	TRUE	TRUE	0	0	1	1	none	0.0001067024766416
S130	T035a	TRUE	TRUE	0	0	1	1	none	7.167710667e-06
T009	T035a	FALSE	FALSE	0	0	1	1	none	0.0001131092027985
T010	T035a	TRUE	TRUE	0	0	1	1	none	0.0001098091069244
T013	T035a	FALSE	FALSE	0	0	1	1	none	0.0001185833927841
T014	T035a	TRUE	TRUE	0	0	1	1	none	0.0001067882298127
T020	T035a	TRUE	TRUE	0	0	1	1	none	0.0001147443176652
T021	T035a	TRUE	TRUE	0	0	1	1	none	0.0001113876421038
T028	T035a	TRUE	TRUE	0	0	1	1	none	0.0001009738342328
S002	T035b	FALSE	FALSE	0	0	1	1	none	3.11077042822e-05
S007	T035b	FALSE	FALSE	0	0	1	1	none	7.59265234378e-05
S021	T035b	FALSE	FALSE	0	0	1	1	none	3.04583557918e-05
S024	T035b	FALSE	FALSE	0	0	1	1	none	3.23239948543e-05
S025	T035b	FALSE	FALSE	0	0	1	1	none	2.69385683412e-05
S026	T035b	FALSE	FALSE	0	0	1	1	none	1.76491197067e-05
S038	T035b	FALSE	FALSE	0	0	1	1	none	8.36554079748e-05
S039	T035b	FALSE	FALSE	0	0	1	1	none	3.04394686362e-05
S040	T035b	FALSE	FALSE	0	0	1	1	none	0.000106047395482
S042	T035b	FALSE	FALSE	0	0	1	1	none	3.12479607509e-05
S071	T035b	FALSE	FALSE	0	0	1	1	none	9.85699151414e-05
S078	T035b	FALSE	FALSE	0	0	1	1	none	3.20356569522e-05
S081	T035b	FALSE	FALSE	0	0	1	1	none	3.15187894691e-05
S085	T035b	FALSE	FALSE	0	0	1	1	none	9.96653642482e-05
S087	T035b	FALSE	FALSE	0	0	1	1	none	0.0001102972761
S093	T035b	FALSE	FALSE	0	0	1	1	none	8.13234465468e-05
S097	T035b	FALSE	FALSE	0	0	1	1	none	2.5338505541e-05
S102	T035b	FALSE	FALSE	0	0	1	1	none	0.0001079600007592
S106	T035b	FALSE	FALSE	0	0	1	1	none	3.24154917382e-05
S130	T035b	FALSE	FALSE	0	0	1	1	none	0.0001100134751348
T009	T035b	TRUE	TRUE	0	0	1	1	none	2.0710949187e-06
T010	T035b	FALSE	FALSE	0	0	1	1	none	4.7242758406e-06
T013	T035b	FALSE	FALSE	0	0	1	1	none	9.10135173407e-05
T014	T035b	FALSE	FALSE	0	0	1	1	none	3.25012449093e-05
T020	T035b	FALSE	FALSE	0	0	1	1	none	8.71744422218e-05
T021	T035b	FALSE	FALSE	0	0	1	1	none	7.4934663792e-06
T028	T035b	FALSE	FALSE	0	0	1	1	none	7.34039587894e-05
T035a	T035b	FALSE	FALSE	0	0	1	1	none	0.0001133427274058
S002	T040	TRUE	TRUE	0	0	1	1	none	1.75792258633e-05
S007	T040	TRUE	TRUE	0	0	1	1	none	7.03064484829e-05
S021	T040	TRUE	TRUE	0	0	1	1	none	5.7143346691e-06
S024	T040	TRUE	TRUE	0	0	1	1	none	5.1986630132e-06
S025	T040	TRUE	TRUE	0	0	1	1	none	2.50759275983e-05
S026	T040	TRUE	TRUE	0	0	1	1	none	2.03914358538e-05
S038	T040	TRUE	TRUE	0	0	1	1	none	7.80353330199e-05
S039	T040	TRUE	TRUE	0	0	1	1	none	5.6954475135e-06
S040	T040	TRUE	TRUE	0	0	1	1	none	0.0001004273205271
S042	T040	TRUE	TRUE	0	0	1	1	none	5.313284269e-06
S071	T040	TRUE	TRUE	0	0	1	1	none	9.29498401865e-05
S078	T040	TRUE	TRUE	0	0	1	1	none	9.2669512493e-06
S081	T040	TRUE	TRUE	0	0	1	1	none	3.1075334376e-06
S085	T040	TRUE	TRUE	0	0	1	1	none	9.40452892933e-05
S087	T040	TRUE	TRUE	0	0	1	1	none	0.0001046772011451
S093	T040	TRUE	TRUE	0	0	1	1	none	7.57033715919e-05
S097	T040	TRUE	TRUE	0	0	1	1	none	2.34758647981e-05
S102	T040	TRUE	TRUE	0	0	1	1	none	0.0001023399258043
S106	T040	TRUE	TRUE	0	0	1	1	none	1.88870133193e-05
S130	T040	TRUE	TRUE	0	0	1	1	none	0.0001043934001799
T009	T040	FALSE	FALSE	0	0	1	1	none	3.32021429402e-05
T010	T040	TRUE	TRUE	0	0	1	1	none	2.99020470661e-05
T013	T040	FALSE	FALSE	0	0	1	1	none	8.53934423858e-05
T014	T040	TRUE	TRUE	0	0	1	1	none	6.5665684274e-06
T020	T040	TRUE	TRUE	0	0	1	1	none	8.15543672669e-05
T021	T040	TRUE	TRUE	0	0	1	1	none	3.14805822455e-05
T028	T040	TRUE	TRUE	0	0	1	1	none	6.77838838345e-05
T035a	T040	TRUE	TRUE	0	0	1	1	none	0.0001077226524509
T035b	T040	FALSE	FALSE	0	0	1	1	none	3.34356675475e-05
S002	T056	FALSE	FALSE	0	0	1	1	none	3.54860701369e-05
S007	T056	FALSE	FALSE	0	0	1	1	none	8.03048892925e-05
S021	T056	FALSE	FALSE	0	0	1	1	none	3.48367216465e-05
S024	T056	FALSE	FALSE	0	0	1	1	none	3.6702360709e-05
S025	T056	FALSE	FALSE	0	0	1	1	none	3.13169341959e-05
S026	T056	FALSE	FALSE	0	0	1	1	none	2.20274855614e-05
S038	T056	FALSE	FALSE	0	0	1	1	none	8.80337738295e-05
S039	T056	FALSE	FALSE	0	0	1	1	none	3.48178344909e-05
S040	T056	FALSE	FALSE	0	0	1	1	none	0.0001104257613367
S042	T056	FALSE	FALSE	0	0	1	1	none	3.56263266056e-05
S071	T056	FALSE	FALSE	0	0	1	1	none	0.0001029482809961
S078	T056	FALSE	FALSE	0	0	1	1	none	3.64140228069e-05
S081	T056	FALSE	FALSE	0	0	1	1	none	3.58971553238e-05
S085	T056	FALSE	FALSE	0	0	1	1	none	0.0001040437301029
S087	T056	FALSE	FALSE	0	0	1	1	none	0.0001146756419547
S093	T056	FALSE	FALSE	0	0	1	1	none	8.57018124015e-05
S097	T056	FALSE	FALSE	0	0	1	1	none	2.97168713957e-05
S102	T056	FALSE	FALSE	0	0	1	1	none	0.0001123383666139
S106	T056	FALSE	FALSE	0	0	1	1	none	3.67938575929e-05
S130	T056	FALSE	FALSE	0	0	1	1	none	0.0001143918409895
T009	T056	TRUE	TRUE	1	0	1	1	anc	1.635252064e-06
T010	T056	FALSE	FALSE	0	0	1	1	none	9.1026416953e-06
T013	T056	FALSE	FALSE	0	0	1	1	none	9.53918831953999e-05
T014	T056	FALSE	FALSE	0	0	1	1	none	3.6879610764e-05
T020	T056	FALSE	FALSE	0	0	1	1	none	9.15528080765e-05
T021	T056	FALSE	FALSE	0	0	1	1	none	1.18718322339e-05
T028	T056	FALSE	FALSE	0	0	1	1	none	7.77823246441e-05
T035a	T056	FALSE	FALSE	0	0	1	1	none	0.0001177210932605
T035b	T056	FALSE	FALSE	0	0	1	1	none	6.6829853807e-06
T040	T056	FALSE	FALSE	0	0	1	1	none	3.78140334022e-05
S002	T059	TRUE	TRUE	0	0	1	1	none	0.0001017454666846
S007	T059	TRUE	TRUE	0	0	1	1	none	9.98471763802e-05
S021	T059	TRUE	TRUE	0	0	1	1	none	0.0001010961181942
S024	T059	TRUE	TRUE	0	0	1	1	none	0.0001029617572567
S025	T059	TRUE	TRUE	0	0	1	1	none	0.0001013337649556
S026	T059	TRUE	TRUE	0	0	1	1	none	9.66492732111e-05
S038	T059	TRUE	TRUE	0	0	1	1	none	0.0001075760609172
S039	T059	TRUE	TRUE	0	0	1	1	none	0.0001010772310386
S040	T059	TRUE	TRUE	0	0	1	1	none	6.0274201412e-06
S042	T059	TRUE	TRUE	0	0	1	1	none	0.0001018857231533
S071	T059	TRUE	TRUE	0	0	1	1	none	3.31606744598e-05
S078	T059	TRUE	TRUE	0	0	1	1	none	0.0001026734193546
S081	T059	TRUE	TRUE	0	0	1	1	none	0.0001021565518715
S085	T059	TRUE	TRUE	0	0	1	1	none	5.30509681506e-05
S087	T059	TRUE	TRUE	0	0	1	1	none	6.36828800024e-05
S093	T059	TRUE	TRUE	0	0	1	1	none	3.47090504492e-05
S097	T059	TRUE	TRUE	0	0	1	1	none	9.97337021554e-05
S102	T059	TRUE	TRUE	0	0	1	1	none	9.1306807776e-06
S106	T059	TRUE	TRUE	0	0	1	1	none	0.0001030532541406
S130	T059	TRUE	TRUE	0	0	1	1	none	6.33990790372e-05
T009	T059	FALSE	FALSE	0	0	1	1	none	0.0001094599802975
T010	T059	TRUE	TRUE	0	0	1	1	none	0.0001061598844234
T013	T059	FALSE	FALSE	0	0	1	1	none	0.0001149341702831
T014	T059	TRUE	TRUE	0	0	1	1	none	0.0001031390073117
T020	T059	TRUE	TRUE	0	0	1	1	none	0.0001110950951642
T021	T059	TRUE	TRUE	0	0	1	1	none	0.0001077384196028
T028	T059	TRUE	TRUE	0	0	1	1	none	9.73246117318e-05
T035a	T059	TRUE	TRUE	0	0	1	1	none	6.67283313082e-05
T035b	T059	FALSE	FALSE	0	0	1	1	none	0.0001096935049048
T040	T059	TRUE	TRUE	0	0	1	1	none	0.0001040734299499
T056	T059	FALSE	FALSE	0	0	1	1	none	0.0001140718707595
S002	T065	TRUE	TRUE	0	0	1	1	none	7.73787874388e-05
S007	T065	TRUE	TRUE	0	0	1	1	none	5.95753231092e-05
S021	T065	TRUE	TRUE	0	0	1	1	none	7.67294389484e-05
S024	T065	TRUE	TRUE	0	0	1	1	none	7.85950780109e-05
S025	T065	TRUE	TRUE	0	0	1	1	none	7.69670857098e-05
S026	T065	TRUE	TRUE	0	0	1	1	none	7.22825939653e-05
S038	T065	TRUE	TRUE	0	0	1	1	none	5.9644888474e-06
S039	T065	TRUE	TRUE	0	0	1	1	none	7.67105517928e-05
S040	T065	TRUE	TRUE	0	0	1	1	none	0.0001056013691786
S042	T065	TRUE	TRUE	0	0	1	1	none	7.75190439075e-05
S071	T065	TRUE	TRUE	0	0	1	1	none	9.8123888838e-05
S078	T065	TRUE	TRUE	0	0	1	1	none	7.83067401088e-05
S081	T065	TRUE	TRUE	0	0	1	1	none	7.77898726257e-05
S085	T065	TRUE	TRUE	0	0	1	1	none	9.92193379448e-05
S087	T065	TRUE	TRUE	0	0	1	1	none	0.0001098512497966
S093	T065	TRUE	TRUE	0	0	1	1	none	8.08774202434e-05
S097	T065	TRUE	TRUE	0	0	1	1	none	7.53670229096e-05
S102	T065	TRUE	TRUE	0	0	1	1	none	0.0001075139744558
S106	T065	TRUE	TRUE	0	0	1	1	none	7.86865748948e-05
S130	T065	TRUE	TRUE	0	0	1	1	none	0.0001095674488314
T009	T065	FALSE	FALSE	0	0	1	1	none	8.50933010517e-05
T010	T065	TRUE	TRUE	0	0	1	1	none	8.17932051776e-05
T013	T065	FALSE	FALSE	0	0	1	1	none	8.0680024001e-06
T014	T065	TRUE	TRUE	0	0	1	1	none	7.87723280659e-05
T020	T065	TRUE	TRUE	0	0	1	1	none	9.4835230944e-06
T021	T065	TRUE	TRUE	0	0	1	1	none	8.3371740357e-05
T028	T065	TRUE	TRUE	0	0	1	1	none	5.70527584608e-05
T035a	T065	TRUE	TRUE	0	0	1	1	none	0.0001128967011024
T035b	T065	FALSE	FALSE	0	0	1	1	none	8.5326825659e-05
T040	T065	TRUE	TRUE	0	0	1	1	none	7.97067507041e-05
T056	T065	FALSE	FALSE	0	0	1	1	none	8.97051915136999e-05
T059	T065	TRUE	TRUE	0	0	1	1	none	0.0001092474786014
S002	T069	TRUE	TRUE	0	0	1	1	none	0.000107424725532
S007	T069	TRUE	TRUE	0	0	1	1	none	0.0001055264352276
S021	T069	TRUE	TRUE	0	0	1	1	none	0.0001067753770416
S024	T069	TRUE	TRUE	0	0	1	1	none	0.0001086410161041
S025	T069	TRUE	TRUE	0	0	1	1	none	0.000107013023803
S026	T069	TRUE	TRUE	0	0	1	1	none	0.0001023285320585
S038	T069	TRUE	TRUE	0	0	1	1	none	0.0001132553197646
S039	T069	TRUE	TRUE	0	0	1	1	none	0.000106756489886
S040	T069	TRUE	TRUE	0	0	1	1	none	4.63174136478e-05
S042	T069	TRUE	TRUE	0	0	1	1	none	0.0001075649820007
S071	T069	TRUE	TRUE	0	0	1	1	none	1.91841593292e-05
S078	T069	TRUE	TRUE	0	0	1	1	none	0.000108352678202
S081	T069	TRUE	TRUE	0	0	1	1	none	0.0001078358107189
S085	T069	TRUE	TRUE	0	0	1	1	none	5.8730226998e-05
S087	T069	TRUE	TRUE	0	0	1	1	none	6.93621388498e-05
S093	T069	TRUE	TRUE	0	0	1	1	none	4.03883092966e-05
S097	T069	TRUE	TRUE	0	0	1	1	none	0.0001054129610028
S102	T069	TRUE	TRUE	0	0	1	1	none	4.8230018925e-05
S106	T069	TRUE	TRUE	0	0	1	1	none	0.000108732512988
S130	T069	TRUE	TRUE	0	0	1	1	none	6.90783378846e-05
T009	T069	FALSE	FALSE	0	0	1	1	none	0.0001151392391449
T010	T069	TRUE	TRUE	0	0	1	1	none	0.0001118391432708
T013	T069	FALSE	FALSE	0	0	1	1	none	0.0001206134291305
T014	T069	TRUE	TRUE	0	0	1	1	none	0.0001088182661591
T020	T069	TRUE	TRUE	0	0	1	1	none	0.0001167743540116
T021	T069	TRUE	TRUE	0	0	1	1	none	0.0001134176784502
T028	T069	TRUE	TRUE	0	0	1	1	none	0.0001030038705792
T035a	T069	TRUE	TRUE	0	0	1	1	none	7.24075901556e-05
T035b	T069	FALSE	FALSE	0	0	1	1	none	0.0001153727637522
T040	T069	TRUE	TRUE	0	0	1	1	none	0.0001097526887973
T056	T069	FALSE	FALSE	0	0	1	1	none	0.0001197511296069
T059	T069	TRUE	TRUE	0	0	1	1	none	4.99635230706e-05
T065	T069	TRUE	TRUE	0	0	1	1	none	0.0001149267374488
S002	T071	FALSE	FALSE	0	0	1	1	none	6.94956120882e-05
S007	T071	FALSE	FALSE	0	0	1	1	none	3.17116661106e-05
S021	T071	FALSE	FALSE	0	0	1	1	none	6.88462635978e-05
S024	T071	FALSE	FALSE	0	0	1	1	none	7.07119026603e-05
S025	T071	FALSE	FALSE	0	0	1	1	none	6.90839103592e-05
S026	T071	FALSE	FALSE	0	0	1	1	none	6.43994186147e-05
S038	T071	FALSE	FALSE	0	0	1	1	none	5.94210322956e-05
S039	T071	FALSE	FALSE	0	0	1	1	none	6.88273764422e-05
S040	T071	FALSE	FALSE	0	0	1	1	none	9.7718193828e-05
S042	T071	FALSE	FALSE	0	0	1	1	none	6.96358685569e-05
S071	T071	FALSE	FALSE	0	0	1	1	none	9.02407134874e-05
S078	T071	FALSE	FALSE	0	0	1	1	none	7.04235647582e-05
S081	T071	FALSE	FALSE	0	0	1	1	none	6.99066972751e-05
S085	T071	FALSE	FALSE	0	0	1	1	none	9.13361625942e-05
S087	T071	FALSE	FALSE	0	0	1	1	none	0.000101968074446
S093	T071	FALSE	FALSE	0	0	1	1	none	7.29942448928e-05
S097	T071	FALSE	FALSE	0	0	1	1	none	6.7483847559e-05
S102	T071	FALSE	FALSE	0	0	1	1	none	9.96307991052e-05
S106	T071	FALSE	FALSE	0	0	1	1	none	7.08033995442e-05
S130	T071	FALSE	FALSE	0	0	1	1	none	0.0001016842734808
T009	T071	FALSE	FALSE	0	0	1	1	none	7.72101257011e-05
T010	T071	FALSE	FALSE	0	0	1	1	none	7.3910029827e-05
T013	T071	FALSE	FALSE	0	0	1	1	none	6.67791416615e-05
T014	T071	FALSE	FALSE	0	0	1	1	none	7.08891527153e-05
T020	T071	FALSE	FALSE	0	0	1	1	none	6.29400665426e-05
T021	T071	FALSE	FALSE	0	0	1	1	none	7.54885650064e-05
T028	T071	FALSE	FALSE	0	0	1	1	none	2.7998446103e-05
T035a	T071	FALSE	FALSE	0	0	1	1	none	0.0001050135257518
T035b	T071	FALSE	FALSE	0	0	1	1	none	7.74436503084e-05
T040	T071	FALSE	FALSE	0	0	1	1	none	7.18235753535e-05
T056	T071	FALSE	FALSE	0	0	1	1	none	8.18220161631e-05
T059	T071	FALSE	FALSE	0	0	1	1	none	0.0001013643032508
T065	T071	FALSE	FALSE	0	0	1	1	none	6.10924499798e-05
T069	T071	FALSE	FALSE	0	0	1	1	none	0.0001070435620982
S002	T073	TRUE	TRUE	0	0	1	1	none	2.81694114804e-05
S007	T073	TRUE	TRUE	0	0	1	1	none	7.2988230636e-05
S021	T073	TRUE	TRUE	0	0	1	1	none	2.752006299e-05
S024	T073	TRUE	TRUE	0	0	1	1	none	2.93857020525e-05
S025	T073	TRUE	TRUE	0	0	1	1	none	2.40002755394e-05
S026	T073	TRUE	TRUE	0	0	1	1	none	1.47108269049e-05
S038	T073	TRUE	TRUE	0	0	1	1	none	8.0717115173e-05
S039	T073	TRUE	TRUE	0	0	1	1	none	2.75011758344e-05
S040	T073	TRUE	TRUE	0	0	1	1	none	0.0001031091026802
S042	T073	TRUE	TRUE	0	0	1	1	none	2.83096679491e-05
S071	T073	TRUE	TRUE	0	0	1	1	none	9.56316223396e-05
S078	T073	TRUE	TRUE	0	0	1	1	none	2.90973641504e-05
S081	T073	TRUE	TRUE	0	0	1	1	none	2.85804966673e-05
S085	T073	TRUE	TRUE	0	0	1	1	none	9.67270714464e-05
S087	T073	TRUE	TRUE	0	0	1	1	none	0.0001073589832982
S093	T073	TRUE	TRUE	0	0	1	1	none	7.8385153745e-05
S097	T073	TRUE	TRUE	0	0	1	1	none	2.24002127392e-05
S102	T073	TRUE	TRUE	0	0	1	1	none	0.0001050217079574
S106	T073	TRUE	TRUE	0	0	1	1	none	2.94771989364e-05
S130	T073	TRUE	TRUE	0	0	1	1	none	0.000107075182333
T009	T073	FALSE	FALSE	0	0	1	1	none	6.2767342721e-06
T010	T073	TRUE	TRUE	0	0	1	1	none	2.976638398e-06
T013	T073	FALSE	FALSE	0	0	1	1	none	8.80752245389e-05
T014	T073	TRUE	TRUE	0	0	1	1	none	2.95629521075e-05
T020	T073	TRUE	TRUE	0	0	1	1	none	8.423614942e-05
T021	T073	TRUE	TRUE	0	0	1	1	none	3.3645182182e-06
T028	T073	TRUE	TRUE	0	0	1	1	none	7.04656659876e-05
T035a	T073	TRUE	TRUE	0	0	1	1	none	0.000110404434604
T035b	T073	FALSE	FALSE	0	0	1	1	none	6.5102588794e-06
T040	T073	TRUE	TRUE	0	0	1	1	none	3.04973747457e-05
T056	T073	FALSE	FALSE	0	0	1	1	none	1.08886247341e-05
T059	T073	TRUE	TRUE	0	0	1	1	none	0.000106755212103
T065	T073	TRUE	TRUE	0	0	1	1	none	8.23885328572e-05
T069	T073	TRUE	TRUE	0	0	1	1	none	0.0001124344709504
T071	T073	FALSE	FALSE	0	0	1	1	none	7.45053575066e-05
S002	T075	TRUE	TRUE	0	0	1	1	none	6.23262009526e-05
S007	T075	TRUE	TRUE	0	0	1	1	none	5.9237255289e-05
S021	T075	TRUE	TRUE	0	0	1	1	none	6.16768524622e-05
S024	T075	TRUE	TRUE	0	0	1	1	none	6.35424915247e-05
S025	T075	TRUE	TRUE	0	0	1	1	none	6.19144992236e-05
S026	T075	TRUE	TRUE	0	0	1	1	none	5.72300074791e-05
S038	T075	TRUE	TRUE	0	0	1	1	none	6.6966139826e-05
S039	T075	TRUE	TRUE	0	0	1	1	none	6.16579653066e-05
S040	T075	TRUE	TRUE	0	0	1	1	none	9.05487826924e-05
S042	T075	TRUE	TRUE	0	0	1	1	none	6.24664574213e-05
S071	T075	TRUE	TRUE	0	0	1	1	none	8.30713023518e-05
S078	T075	TRUE	TRUE	0	0	1	1	none	6.32541536226e-05
S081	T075	TRUE	TRUE	0	0	1	1	none	6.27372861395e-05
S085	T075	TRUE	TRUE	0	0	1	1	none	8.41667514586e-05
S087	T075	TRUE	TRUE	0	0	1	1	none	9.47986633104e-05
S093	T075	TRUE	TRUE	0	0	1	1	none	6.58248337572e-05
S097	T075	TRUE	TRUE	0	0	1	1	none	6.03144364234e-05
S102	T075	TRUE	TRUE	0	0	1	1	none	9.24613879696e-05
S106	T075	TRUE	TRUE	0	0	1	1	none	6.36339884086e-05
S130	T075	TRUE	TRUE	0	0	1	1	none	9.45148623452e-05
T009	T075	FALSE	FALSE	0	0	1	1	none	7.00407145655e-05
T010	T075	TRUE	TRUE	0	0	1	1	none	6.67406186914e-05
T013	T075	FALSE	FALSE	0	0	1	1	none	7.43242491919e-05
T014	T075	TRUE	TRUE	0	0	1	1	none	6.37197415797e-05
T020	T075	TRUE	TRUE	0	0	1	1	none	7.0485174073e-05
T021	T075	TRUE	TRUE	0	0	1	1	none	6.83191538708e-05
T028	T075	TRUE	TRUE	0	0	1	1	none	5.67146906406e-05
T035a	T075	TRUE	TRUE	0	0	1	1	none	9.78441146162e-05
T035b	T075	FALSE	FALSE	0	0	1	1	none	7.02742391728e-05
T040	T075	TRUE	TRUE	0	0	1	1	none	6.46541642179e-05
T056	T075	FALSE	FALSE	0	0	1	1	none	7.46526050275e-05
T059	T075	TRUE	TRUE	0	0	1	1	none	9.41948921152e-05
T065	T075	TRUE	TRUE	0	0	1	1	none	6.86375575102e-05
T069	T075	TRUE	TRUE	0	0	1	1	none	9.98741509626e-05
T071	T075	FALSE	FALSE	0	0	1	1	none	6.07543821596e-05
T073	T075	TRUE	TRUE	0	0	1	1	none	6.7335946371e-05
S002	T077	TRUE	TRUE	0	0	1	1	none	2.81694114804e-05
S007	T077	TRUE	TRUE	0	0	1	1	none	7.2988230636e-05
S021	T077	TRUE	TRUE	0	0	1	1	none	2.752006299e-05
S024	T077	TRUE	TRUE	0	0	1	1	none	2.93857020525e-05
S025	T077	TRUE	TRUE	0	0	1	1	none	2.40002755394e-05
S026	T077	TRUE	TRUE	0	0	1	1	none	1.47108269049e-05
S038	T077	TRUE	TRUE	0	0	1	1	none	8.0717115173e-05
S039	T077	TRUE	TRUE	0	0	1	1	none	2.75011758344e-05
S040	T077	TRUE	TRUE	0	0	1	1	none	0.0001031091026802
S042	T077	TRUE	TRUE	0	0	1	1	none	2.83096679491e-05
S071	T077	TRUE	TRUE	0	0	1	1	none	9.56316223396e-05
S078	T077	TRUE	TRUE	0	0	1	1	none	2.90973641504e-05
S081	T077	TRUE	TRUE	0	0	1	1	none	2.85804966673e-05
S085	T077	TRUE	TRUE	0	0	1	1	none	9.67270714464e-05
S087	T077	TRUE	TRUE	0	0	1	1	none	0.0001073589832982
S093	T077	TRUE	TRUE	0	0	1	1	none	7.8385153745e-05
S097	T077	TRUE	TRUE	0	0	1	1	none	2.24002127392e-05
S102	T077	TRUE	TRUE	0	0	1	1	none	0.0001050217079574
S106	T077	TRUE	TRUE	0	0	1	1	none	2.94771989364e-05
S130	T077	TRUE	TRUE	0	0	1	1	none	0.000107075182333
T009	T077	FALSE	FALSE	0	0	1	1	none	6.2767342721e-06
T010	T077	TRUE	TRUE	0	0	1	1	none	2.976638398e-06
T013	T077	FALSE	FALSE	0	0	1	1	none	8.80752245389e-05
T014	T077	TRUE	TRUE	0	0	1	1	none	2.95629521075e-05
T020	T077	TRUE	TRUE	0	0	1	1	none	8.423614942e-05
T021	T077	TRUE	TRUE	0	0	1	1	none	3.3645182182e-06
T028	T077	TRUE	TRUE	0	0	1	1	none	7.04656659876e-05
T035a	T077	TRUE	TRUE	0	0	1	1	none	0.000110404434604
T035b	T077	FALSE	FALSE	0	0	1	1	none	6.5102588794e-06
T040	T077	TRUE	TRUE	0	0	1	1	none	3.04973747457e-05
T056	T077	FALSE	FALSE	0	0	1	1	none	1.08886247341e-05
T059	T077	TRUE	TRUE	0	0	1	1	none	0.000106755212103
T065	T077	TRUE	TRUE	0	0	1	1	none	8.23885328572e-05
T069	T077	TRUE	TRUE	0	0	1	1	none	0.0001124344709504
T071	T077	FALSE	FALSE	0	0	1	1	none	7.45053575066e-05
T073	T077	TRUE	TRUE	0	0	1	1	none	1.1906553592e-06
T075	T077	TRUE	TRUE	0	0	1	1	none	6.7335946371e-05
S002	T087	FALSE	FALSE	0	0	1	1	none	3.0458391944e-05
S007	T087	FALSE	FALSE	0	0	1	1	none	7.52772110996e-05
S021	T087	FALSE	FALSE	0	0	1	1	none	2.98090434536e-05
S024	T087	FALSE	FALSE	0	0	1	1	none	3.16746825161e-05
S025	T087	FALSE	FALSE	0	0	1	1	none	2.6289256003e-05
S026	T087	FALSE	FALSE	0	0	1	1	none	1.69998073685e-05
S038	T087	FALSE	FALSE	0	0	1	1	none	8.30060956366e-05
S039	T087	FALSE	FALSE	0	0	1	1	none	2.9790156298e-05
S040	T087	FALSE	FALSE	0	0	1	1	none	0.0001053980831438
S042	T087	FALSE	FALSE	0	0	1	1	none	3.05986484127e-05
S071	T087	FALSE	FALSE	0	0	1	1	none	9.79206028032e-05
S078	T087	FALSE	FALSE	0	0	1	1	none	3.1386344614e-05
S081	T087	FALSE	FALSE	0	0	1	1	none	3.08694771309e-05
S085	T087	FALSE	FALSE	0	0	1	1	none	9.901605191e-05
S087	T087	FALSE	FALSE	0	0	1	1	none	0.0001096479637618
S093	T087	FALSE	FALSE	0	0	1	1	none	8.06741342086e-05
S097	T087	FALSE	FALSE	0	0	1	1	none	2.46891932028e-05
S102	T087	FALSE	FALSE	0	0	1	1	none	0.000107310688421
S106	T087	FALSE	FALSE	0	0	1	1	none	3.17661794e-05
S130	T087	FALSE	FALSE	0	0	1	1	none	0.0001093641627966
T009	T087	FALSE	FALSE	0	0	1	1	none	3.8030932989e-06
T010	T087	FALSE	FALSE	0	0	1	1	none	4.0749635024e-06
T013	T087	FALSE	FALSE	0	0	1	1	none	9.03642050025e-05
T014	T087	FALSE	FALSE	0	0	1	1	none	3.18519325711e-05
T020	T087	FALSE	FALSE	0	0	1	1	none	8.65251298836e-05
T021	T087	FALSE	FALSE	0	0	1	1	none	6.844154041e-06
T028	T087	FALSE	FALSE	0	0	1	1	none	7.27546464512e-05
T035a	T087	FALSE	FALSE	0	0	1	1	none	0.0001126934150676
T035b	T087	FALSE	FALSE	0	0	1	1	none	4.0366179062e-06
T040	T087	FALSE	FALSE	0	0	1	1	none	3.27863552093e-05
T056	T087	FALSE	FALSE	0	0	1	1	none	8.4149837609e-06
T059	T087	FALSE	FALSE	0	0	1	1	none	0.0001090441925666
T065	T087	FALSE	FALSE	0	0	1	1	none	8.46775133208e-05
T069	T087	FALSE	FALSE	0	0	1	1	none	0.000114723451414
T071	T087	FALSE	FALSE	0	0	1	1	none	7.67943379702e-05
T073	T087	FALSE	FALSE	0	0	1	1	none	5.8609465412e-06
T075	T087	FALSE	FALSE	0	0	1	1	none	6.96249268346e-05
T077	T087	FALSE	FALSE	0	0	1	1	none	5.8609465412e-06
S002	T095	TRUE	TRUE	0	0	1	1	none	0.0001022242504242
S007	T095	TRUE	TRUE	0	0	1	1	none	0.0001003259601198
S021	T095	TRUE	TRUE	0	0	1	1	none	0.0001015749019338
S024	T095	TRUE	TRUE	0	0	1	1	none	0.0001034405409963
S025	T095	TRUE	TRUE	0	0	1	1	none	0.0001018125486952
S026	T095	TRUE	TRUE	0	0	1	1	none	9.71280569507e-05
S038	T095	TRUE	TRUE	0	0	1	1	none	0.0001080548446568
S039	T095	TRUE	TRUE	0	0	1	1	none	0.0001015560147782
S040	T095	TRUE	TRUE	0	0	1	1	none	5.9911783124e-05
S042	T095	TRUE	TRUE	0	0	1	1	none	0.0001023645068929
S071	T095	TRUE	TRUE	0	0	1	1	none	5.24343027834e-05
S078	T095	TRUE	TRUE	0	0	1	1	none	0.0001031522030942
S081	T095	TRUE	TRUE	0	0	1	1	none	0.0001026353356111
S085	T095	TRUE	TRUE	0	0	1	1	none	2.26867212382e-05
S087	T095	TRUE	TRUE	0	0	1	1	none	3.0904175116e-06
S093	T095	TRUE	TRUE	0	0	1	1	none	3.00394974568e-05
S097	T095	TRUE	TRUE	0	0	1	1	none	0.000100212485895
S102	T095	TRUE	TRUE	0	0	1	1	none	6.18243884012e-05
S106	T095	TRUE	TRUE	0	0	1	1	none	0.0001035320378802
S130	T095	TRUE	TRUE	0	0	1	1	none	2.8066165464e-06
T009	T095	FALSE	FALSE	0	0	1	1	none	0.0001099387640371
T010	T095	TRUE	TRUE	0	0	1	1	none	0.000106638668163
T013	T095	FALSE	FALSE	0	0	1	1	none	0.0001154129540227
T014	T095	TRUE	TRUE	0	0	1	1	none	0.0001036177910513
T020	T095	TRUE	TRUE	0	0	1	1	none	0.0001115738789038
T021	T095	TRUE	TRUE	0	0	1	1	none	0.0001082172033424
T028	T095	TRUE	TRUE	0	0	1	1	none	9.78033954714e-05
T035a	T095	TRUE	TRUE	0	0	1	1	none	7.3265241766e-06
T035b	T095	FALSE	FALSE	0	0	1	1	none	0.0001101722886444
T040	T095	TRUE	TRUE	0	0	1	1	none	0.0001045522136895
T056	T095	FALSE	FALSE	0	0	1	1	none	0.0001145506544991
T059	T095	TRUE	TRUE	0	0	1	1	none	6.35578925468e-05
T065	T095	TRUE	TRUE	0	0	1	1	none	0.000109726262341
T069	T095	TRUE	TRUE	0	0	1	1	none	6.92371513942e-05
T071	T095	FALSE	FALSE	0	0	1	1	none	0.0001018430869904
T073	T095	TRUE	TRUE	0	0	1	1	none	0.0001072339958426
T075	T095	TRUE	TRUE	0	0	1	1	none	9.46736758548e-05
T077	T095	TRUE	TRUE	0	0	1	1	none	0.0001072339958426
T087	T095	FALSE	FALSE	0	0	1	1	none	0.0001095229763062
S002	T099a	TRUE	TRUE	0	0	1	1	none	0.0001002682802508
S007	T099a	TRUE	TRUE	0	0	1	1	none	9.83699899464e-05
S021	T099a	TRUE	TRUE	0	0	1	1	none	9.96189317604e-05
S024	T099a	TRUE	TRUE	0	0	1	1	none	0.0001014845708229
S025	T099a	TRUE	TRUE	0	0	1	1	none	9.98565785218e-05
S026	T099a	TRUE	TRUE	0	0	1	1	none	9.51720867773e-05
S038	T099a	TRUE	TRUE	0	0	1	1	none	0.0001060988744834
S039	T099a	TRUE	TRUE	0	0	1	1	none	9.96000446048e-05
S040	T099a	TRUE	TRUE	0	0	1	1	none	5.79558129506e-05
S042	T099a	TRUE	TRUE	0	0	1	1	none	0.0001004085367195
S071	T099a	TRUE	TRUE	0	0	1	1	none	5.047833261e-05
S078	T099a	TRUE	TRUE	0	0	1	1	none	0.0001011962329208
S081	T099a	TRUE	TRUE	0	0	1	1	none	0.0001006793654377
S085	T099a	TRUE	TRUE	0	0	1	1	none	2.07307510648e-05
S087	T099a	TRUE	TRUE	0	0	1	1	none	3.5157580566e-06
S093	T099a	TRUE	TRUE	0	0	1	1	none	2.80835272834e-05
S097	T099a	TRUE	TRUE	0	0	1	1	none	9.82565157216e-05
S102	T099a	TRUE	TRUE	0	0	1	1	none	5.98684182278e-05
S106	T099a	TRUE	TRUE	0	0	1	1	none	0.0001015760677068
S130	T099a	TRUE	TRUE	0	0	1	1	none	3.2319570914e-06
T009	T099a	FALSE	FALSE	0	0	1	1	none	0.0001079827938637
T010	T099a	TRUE	TRUE	0	0	1	1	none	0.0001046826979896
T013	T099a	FALSE	FALSE	0	0	1	1	none	0.0001134569838493
T014	T099a	TRUE	TRUE	0	0	1	1	none	0.0001016618208779
T020	T099a	TRUE	TRUE	0	0	1	1	none	0.0001096179087304
T021	T099a	TRUE	TRUE	0	0	1	1	none	0.000106261233169
T028	T099a	TRUE	TRUE	0	0	1	1	none	9.5847425298e-05
T035a	T099a	TRUE	TRUE	0	0	1	1	none	6.5612093624e-06
T035b	T099a	FALSE	FALSE	0	0	1	1	none	0.000108216318471
T040	T099a	TRUE	TRUE	0	0	1	1	none	0.0001025962435161
T056	T099a	FALSE	FALSE	0	0	1	1	none	0.0001125946843257
T059	T099a	TRUE	TRUE	0	0	1	1	none	6.16019223734e-05
T065	T099a	TRUE	TRUE	0	0	1	1	none	0.0001077702921676
T069	T099a	TRUE	TRUE	0	0	1	1	none	6.72811812208e-05
T071	T099a	FALSE	FALSE	0	0	1	1	none	9.9887116817e-05
T073	T099a	TRUE	TRUE	0	0	1	1	none	0.0001052780256692
T075	T099a	TRUE	TRUE	0	0	1	1	none	9.27177056814e-05
T077	T099a	TRUE	TRUE	0	0	1	1	none	0.0001052780256692
T087	T099a	FALSE	FALSE	0	0	1	1	none	0.0001075670061328
T095	T099a	TRUE	TRUE	0	0	1	1	none	3.390770601e-06
S002	T102	FALSE	FALSE	0	0	1	1	none	0.0001063374832272
S007	T102	FALSE	FALSE	0	0	1	1	none	0.0001044391929228
S021	T102	FALSE	FALSE	0	0	1	1	none	0.0001056881347368
S024	T102	FALSE	FALSE	0	0	1	1	none	0.0001075537737993
S025	T102	FALSE	FALSE	0	0	1	1	none	0.0001059257814982
S026	T102	FALSE	FALSE	0	0	1	1	none	0.0001012412897537
S038	T102	FALSE	FALSE	0	0	1	1	none	0.0001121680774598
S039	T102	FALSE	FALSE	0	0	1	1	none	0.0001056692475812
S040	T102	FALSE	FALSE	0	0	1	1	none	6.4025015927e-05
S042	T102	FALSE	FALSE	0	0	1	1	none	0.0001064777396959
S071	T102	FALSE	FALSE	0	0	1	1	none	5.65475355864e-05
S078	T102	FALSE	FALSE	0	0	1	1	none	0.0001072654358972
S081	T102	FALSE	FALSE	0	0	1	1	none	0.0001067485684141
S085	T102	FALSE	FALSE	0	0	1	1	none	2.67999540412e-05
S087	T102	FALSE	FALSE	0	0	1	1	none	7.2036503146e-06
S093	T102	FALSE	FALSE	0	0	1	1	none	3.41527302598e-05
S097	T102	FALSE	FALSE	0	0	1	1	none	0.000104325718698
S102	T102	FALSE	FALSE	0	0	1	1	none	6.59376212042e-05
S106	T102	FALSE	FALSE	0	0	1	1	none	0.0001076452706832
S130	T102	FALSE	FALSE	0	0	1	1	none	6.9198493494e-06
T009	T102	FALSE	FALSE	0	0	1	1	none	0.0001140519968401
T010	T102	FALSE	FALSE	0	0	1	1	none	0.000110751900966
T013	T102	FALSE	FALSE	0	0	1	1	none	0.0001195261868257
T014	T102	FALSE	FALSE	0	0	1	1	none	0.0001077310238543
T020	T102	FALSE	FALSE	0	0	1	1	none	0.0001156871117068
T021	T102	FALSE	FALSE	0	0	1	1	none	0.0001123304361454
T028	T102	FALSE	FALSE	0	0	1	1	none	0.0001019166282744
T035a	T102	FALSE	FALSE	0	0	1	1	none	1.14397569796e-05
T035b	T102	FALSE	FALSE	0	0	1	1	none	0.0001142855214474
T040	T102	FALSE	FALSE	0	0	1	1	none	0.0001086654464925
T056	T102	FALSE	FALSE	0	0	1	1	none	0.0001186638873021
T059	T102	FALSE	FALSE	0	0	1	1	none	6.76711253498e-05
T065	T102	FALSE	FALSE	0	0	1	1	none	0.000113839495144
T069	T102	FALSE	FALSE	0	0	1	1	none	7.33503841972e-05
T071	T102	FALSE	FALSE	0	0	1	1	none	0.0001059563197934
T073	T102	FALSE	FALSE	0	0	1	1	none	0.0001113472286456
T075	T102	FALSE	FALSE	0	0	1	1	none	9.87869086578e-05
T077	T102	FALSE	FALSE	0	0	1	1	none	0.0001113472286456
T087	T102	FALSE	FALSE	0	0	1	1	none	0.0001136362091092
T095	T102	TRUE	TRUE	1	0	1	1	anc	5.953276796e-07
T099a	T102	FALSE	FALSE	0	0	1	1	none	7.504003404e-06
S002	T104	FALSE	FALSE	0	0	1	1	none	7.66395442433999e-05
S007	T104	FALSE	FALSE	0	0	1	1	none	3.88555982658e-05
S021	T104	FALSE	FALSE	0	0	1	1	none	7.5990195753e-05
S024	T104	FALSE	FALSE	0	0	1	1	none	7.78558348155e-05
S025	T104	FALSE	FALSE	0	0	1	1	none	7.62278425144e-05
S026	T104	FALSE	FALSE	0	0	1	1	none	7.15433507699e-05
S038	T104	FALSE	FALSE	0	0	1	1	none	6.65649644508e-05
S039	T104	FALSE	FALSE	0	0	1	1	none	7.59713085973999e-05
S040	T104	FALSE	FALSE	0	0	1	1	none	0.0001048621259832
S042	T104	FALSE	FALSE	0	0	1	1	none	7.67798007121e-05
S071	T104	FALSE	FALSE	0	0	1	1	none	9.73846456425999e-05
S078	T104	FALSE	FALSE	0	0	1	1	none	7.75674969134e-05
S081	T104	FALSE	FALSE	0	0	1	1	none	7.70506294303e-05
S085	T104	FALSE	FALSE	0	0	1	1	none	9.84800947494e-05
S087	T104	FALSE	FALSE	0	0	1	1	none	0.0001091120066012
S093	T104	FALSE	FALSE	0	0	1	1	none	8.0138177048e-05
S097	T104	FALSE	FALSE	0	0	1	1	none	7.46277797142e-05
S102	T104	FALSE	FALSE	0	0	1	1	none	0.0001067747312604
S106	T104	FALSE	FALSE	0	0	1	1	none	7.79473316994e-05
S130	T104	FALSE	FALSE	0	0	1	1	none	0.000108828205636
T009	T104	FALSE	FALSE	0	0	1	1	none	8.43540578562999e-05
T010	T104	FALSE	FALSE	0	0	1	1	none	8.10539619822e-05
T013	T104	FALSE	FALSE	0	0	1	1	none	7.39230738167e-05
T014	T104	FALSE	FALSE	0	0	1	1	none	7.80330848705e-05
T020	T104	FALSE	FALSE	0	0	1	1	none	7.00839986978e-05
T021	T104	FALSE	FALSE	0	0	1	1	none	8.26324971616e-05
T028	T104	FALSE	FALSE	0	0	1	1	none	3.51423782582e-05
T035a	T104	FALSE	FALSE	0	0	1	1	none	0.000112157457907
T035b	T104	FALSE	FALSE	0	0	1	1	none	8.45875824635999e-05
T040	T104	FALSE	FALSE	0	0	1	1	none	7.89675075087e-05
T056	T104	FALSE	FALSE	0	0	1	1	none	8.89659483182999e-05
T059	T104	FALSE	FALSE	0	0	1	1	none	0.000108508235406
T065	T104	FALSE	FALSE	0	0	1	1	none	6.8236382135e-05
T069	T104	FALSE	FALSE	0	0	1	1	none	0.0001141874942534
T071	T104	TRUE	TRUE	1	0	1	1	anc	1.1906553592e-06
T073	T104	FALSE	FALSE	0	0	1	1	none	8.16492896617999e-05
T075	T104	FALSE	FALSE	0	0	1	1	none	6.78983143148e-05
T077	T104	FALSE	FALSE	0	0	1	1	none	8.16492896617999e-05
T087	T104	FALSE	FALSE	0	0	1	1	none	8.39382701253999e-05
T095	T104	FALSE	FALSE	0	0	1	1	none	0.0001089870191456
T099a	T104	FALSE	FALSE	0	0	1	1	none	0.0001070310489722
T102	T104	FALSE	FALSE	0	0	1	1	none	0.0001131002519486
S002	T105	FALSE	FALSE	0	0	1	1	none	7.9776896164e-05
S007	T105	FALSE	FALSE	0	0	1	1	none	6.19734318344e-05
S021	T105	FALSE	FALSE	0	0	1	1	none	7.91275476736e-05
S024	T105	FALSE	FALSE	0	0	1	1	none	8.09931867361e-05
S025	T105	FALSE	FALSE	0	0	1	1	none	7.9365194435e-05
S026	T105	FALSE	FALSE	0	0	1	1	none	7.46807026905e-05
S038	T105	FALSE	FALSE	0	0	1	1	none	8.3625975726e-06
S039	T105	FALSE	FALSE	0	0	1	1	none	7.9108660518e-05
S040	T105	FALSE	FALSE	0	0	1	1	none	0.0001079994779038
S042	T105	FALSE	FALSE	0	0	1	1	none	7.99171526327e-05
S071	T105	FALSE	FALSE	0	0	1	1	none	0.0001005219975632
S078	T105	FALSE	FALSE	0	0	1	1	none	8.0704848834e-05
S081	T105	FALSE	FALSE	0	0	1	1	none	8.01879813509e-05
S085	T105	FALSE	FALSE	0	0	1	1	none	0.00010161744667
S087	T105	FALSE	FALSE	0	0	1	1	none	0.0001122493585218
S093	T105	FALSE	FALSE	0	0	1	1	none	8.32755289686e-05
S097	T105	FALSE	FALSE	0	0	1	1	none	7.77651316348e-05
S102	T105	FALSE	FALSE	0	0	1	1	none	0.000109912083181
S106	T105	FALSE	FALSE	0	0	1	1	none	8.108468362e-05
S130	T105	FALSE	FALSE	0	0	1	1	none	0.0001119655575566
T009	T105	FALSE	FALSE	0	0	1	1	none	8.74914097769e-05
T010	T105	FALSE	FALSE	0	0	1	1	none	8.41913139028e-05
T013	T105	FALSE	FALSE	0	0	1	1	none	1.04661111253e-05
T014	T105	FALSE	FALSE	0	0	1	1	none	8.11704367911e-05
T020	T105	FALSE	FALSE	0	0	1	1	none	1.18816318196e-05
T021	T105	FALSE	FALSE	0	0	1	1	none	8.57698490822e-05
T028	T105	FALSE	FALSE	0	0	1	1	none	5.9450867186e-05
T035a	T105	FALSE	FALSE	0	0	1	1	none	0.0001152948098276
T035b	T105	FALSE	FALSE	0	0	1	1	none	8.77249343842e-05
T040	T105	FALSE	FALSE	0	0	1	1	none	8.21048594293e-05
T056	T105	FALSE	FALSE	0	0	1	1	none	9.21033002388999e-05
T059	T105	FALSE	FALSE	0	0	1	1	none	0.0001116455873266
T065	T105	TRUE	TRUE	1	0	1	1	anc	1.207453366e-06
T069	T105	FALSE	FALSE	0	0	1	1	none	0.000117324846174
T071	T105	FALSE	FALSE	0	0	1	1	none	6.3490558705e-05
T073	T105	FALSE	FALSE	0	0	1	1	none	8.47866415824e-05
T075	T105	FALSE	FALSE	0	0	1	1	none	7.10356662354e-05
T077	T105	FALSE	FALSE	0	0	1	1	none	8.47866415824e-05
T087	T105	FALSE	FALSE	0	0	1	1	none	8.7075622046e-05
T095	T105	FALSE	FALSE	0	0	1	1	none	0.0001121243710662
T099a	T105	FALSE	FALSE	0	0	1	1	none	0.0001101684008928
T102	T105	FALSE	FALSE	0	0	1	1	none	0.0001162376038692
T104	T105	FALSE	FALSE	0	0	1	1	none	7.06344908602e-05
S002	T107	FALSE	FALSE	0	0	1	1	none	0.000105146827868
S007	T107	FALSE	FALSE	0	0	1	1	none	0.0001032485375636
S021	T107	FALSE	FALSE	0	0	1	1	none	0.0001044974793776
S024	T107	FALSE	FALSE	0	0	1	1	none	0.0001063631184401
S025	T107	FALSE	FALSE	0	0	1	1	none	0.000104735126139
S026	T107	FALSE	FALSE	0	0	1	1	none	0.0001000506343945
S038	T107	FALSE	FALSE	0	0	1	1	none	0.0001109774221006
S039	T107	FALSE	FALSE	0	0	1	1	none	0.000104478592222
S040	T107	FALSE	FALSE	0	0	1	1	none	6.28343605678e-05
S042	T107	FALSE	FALSE	0	0	1	1	none	0.0001052870843367
S071	T107	FALSE	FALSE	0	0	1	1	none	5.53568802272e-05
S078	T107	FALSE	FALSE	0	0	1	1	none	0.000106074780538
S081	T107	FALSE	FALSE	0	0	1	1	none	0.0001055579130549
S085	T107	FALSE	FALSE	0	0	1	1	none	2.5609298682e-05
S087	T107	FALSE	FALSE	0	0	1	1	none	6.0129949554e-06
S093	T107	FALSE	FALSE	0	0	1	1	none	3.29620749006e-05
S097	T107	FALSE	FALSE	0	0	1	1	none	0.0001031350633388
S102	T107	FALSE	FALSE	0	0	1	1	none	6.4746965845e-05
S106	T107	FALSE	FALSE	0	0	1	1	none	0.000106454615324
S130	T107	FALSE	FALSE	0	0	1	1	none	5.7291939902e-06
T009	T107	FALSE	FALSE	0	0	1	1	none	0.0001128613414809
T010	T107	FALSE	FALSE	0	0	1	1	none	0.0001095612456068
T013	T107	FALSE	FALSE	0	0	1	1	none	0.0001183355314665
T014	T107	FALSE	FALSE	0	0	1	1	none	0.0001065403684951
T020	T107	FALSE	FALSE	0	0	1	1	none	0.0001144964563476
T021	T107	FALSE	FALSE	0	0	1	1	none	0.0001111397807862
T028	T107	FALSE	FALSE	0	0	1	1	none	0.0001007259729152
T035a	T107	FALSE	FALSE	0	0	1	1	none	1.02491016204e-05
T035b	T107	FALSE	FALSE	0	0	1	1	none	0.0001130948660882
T040	T107	FALSE	FALSE	0	0	1	1	none	0.0001074747911333
T056	T107	FALSE	FALSE	0	0	1	1	none	0.0001174732319429
T059	T107	FALSE	FALSE	0	0	1	1	none	6.64804699906e-05
T065	T107	FALSE	FALSE	0	0	1	1	none	0.0001126488397848
T069	T107	FALSE	FALSE	0	0	1	1	none	7.2159728838e-05
T071	T107	FALSE	FALSE	0	0	1	1	none	0.0001047656644342
T073	T107	FALSE	FALSE	0	0	1	1	none	0.0001101565732864
T075	T107	FALSE	FALSE	0	0	1	1	none	9.75962532986e-05
T077	T107	FALSE	FALSE	0	0	1	1	none	0.0001101565732864
T087	T107	FALSE	FALSE	0	0	1	1	none	0.00011244555375
T095	T107	TRUE	TRUE	1	0	1	1	anc	5.953276796e-07
T099a	T107	FALSE	FALSE	0	0	1	1	none	6.3133480448e-06
T102	T107	FALSE	FALSE	0	0	1	1	none	3.5719660776e-06
T104	T107	FALSE	FALSE	0	0	1	1	none	0.0001119095965894
T105	T107	FALSE	FALSE	0	0	1	1	none	0.00011504694851
S002	T126	TRUE	TRUE	0	0	1	1	none	0.0001148433457266
S007	T126	TRUE	TRUE	0	0	1	1	none	0.0001129450554222
S021	T126	TRUE	TRUE	0	0	1	1	none	0.0001141939972362
S024	T126	TRUE	TRUE	0	0	1	1	none	0.0001160596362987
S025	T126	TRUE	TRUE	0	0	1	1	none	0.0001144316439976
S026	T126	TRUE	TRUE	0	0	1	1	none	0.0001097471522531
S038	T126	TRUE	TRUE	0	0	1	1	none	0.0001206739399592
S039	T126	TRUE	TRUE	0	0	1	1	none	0.0001141751100806
S040	T126	TRUE	TRUE	0	0	1	1	none	5.37360338424e-05
S042	T126	TRUE	TRUE	0	0	1	1	none	0.0001149836021953
S071	T126	TRUE	TRUE	0	0	1	1	none	2.54121241646e-05
S078	T126	TRUE	TRUE	0	0	1	1	none	0.0001157712983966
S081	T126	TRUE	TRUE	0	0	1	1	none	0.0001152544309135
S085	T126	TRUE	TRUE	0	0	1	1	none	6.61488471926e-05
S087	T126	TRUE	TRUE	0	0	1	1	none	7.67807590444e-05
S093	T126	TRUE	TRUE	0	0	1	1	none	4.78069294912e-05
S097	T126	TRUE	TRUE	0	0	1	1	none	0.0001128315811974
S102	T126	TRUE	TRUE	0	0	1	1	none	5.56486391196e-05
S106	T126	TRUE	TRUE	0	0	1	1	none	0.0001161511331826
S130	T126	TRUE	TRUE	0	0	1	1	none	7.64969580792e-05
T009	T126	FALSE	FALSE	0	0	1	1	none	0.0001225578593395
T010	T126	TRUE	TRUE	0	0	1	1	none	0.0001192577634654
T013	T126	FALSE	FALSE	0	0	1	1	none	0.0001280320493251
T014	T126	TRUE	TRUE	0	0	1	1	none	0.0001162368863537
T020	T126	TRUE	TRUE	0	0	1	1	none	0.0001241929742062
T021	T126	TRUE	TRUE	0	0	1	1	none	0.0001208362986448
T028	T126	TRUE	TRUE	0	0	1	1	none	0.0001104224907738
T035a	T126	TRUE	TRUE	0	0	1	1	none	7.98262103502e-05
T035b	T126	FALSE	FALSE	0	0	1	1	none	0.0001227913839468
T040	T126	TRUE	TRUE	0	0	1	1	none	0.0001171713089919
T056	T126	FALSE	FALSE	0	0	1	1	none	0.0001271697498015
T059	T126	TRUE	TRUE	0	0	1	1	none	5.73821432652e-05
T065	T126	TRUE	TRUE	0	0	1	1	none	0.0001223453576434
T069	T126	TRUE	TRUE	0	0	1	1	none	4.34056281346e-05
T071	T126	FALSE	FALSE	0	0	1	1	none	0.0001144621822928
T073	T126	TRUE	TRUE	0	0	1	1	none	0.000119853091145
T075	T126	TRUE	TRUE	0	0	1	1	none	0.0001072927711572
T077	T126	TRUE	TRUE	0	0	1	1	none	0.000119853091145
T087	T126	FALSE	FALSE	0	0	1	1	none	0.0001221420716086
T095	T126	TRUE	TRUE	0	0	1	1	none	7.66557715888e-05
T099a	T126	TRUE	TRUE	0	0	1	1	none	7.46998014154e-05
T102	T126	FALSE	FALSE	0	0	1	1	none	8.07690043918e-05
T104	T126	FALSE	FALSE	0	0	1	1	none	0.000121606114448
T105	T126	FALSE	FALSE	0	0	1	1	none	0.0001247434663686
T107	T126	FALSE	FALSE	0	0	1	1	none	7.95783490326e-05
S002	T156	FALSE	FALSE	0	0	1	1	none	7.69290620585e-05
S007	T156	FALSE	FALSE	0	0	1	1	none	5.91255977289e-05
S021	T156	FALSE	FALSE	0	0	1	1	none	7.62797135681e-05
S024	T156	FALSE	FALSE	0	0	1	1	none	7.81453526306e-05
S025	T156	FALSE	FALSE	0	0	1	1	none	7.65173603295e-05
S026	T156	FALSE	FALSE	0	0	1	1	none	7.1832868585e-05
S038	T156	FALSE	FALSE	0	0	1	1	none	7.1283617659e-06
S039	T156	FALSE	FALSE	0	0	1	1	none	7.62608264125e-05
S040	T156	FALSE	FALSE	0	0	1	1	none	0.0001051516437983
S042	T156	FALSE	FALSE	0	0	1	1	none	7.70693185272e-05
S071	T156	FALSE	FALSE	0	0	1	1	none	9.76741634577e-05
S078	T156	FALSE	FALSE	0	0	1	1	none	7.78570147285e-05
S081	T156	FALSE	FALSE	0	0	1	1	none	7.73401472454e-05
S085	T156	FALSE	FALSE	0	0	1	1	none	9.87696125645e-05
S087	T156	FALSE	FALSE	0	0	1	1	none	0.0001094015244163
S093	T156	FALSE	FALSE	0	0	1	1	none	8.04276948631e-05
S097	T156	FALSE	FALSE	0	0	1	1	none	7.49172975293e-05
S102	T156	FALSE	FALSE	0	0	1	1	none	0.0001070642490755
S106	T156	FALSE	FALSE	0	0	1	1	none	7.82368495145e-05
S130	T156	FALSE	FALSE	0	0	1	1	none	0.0001091177234511
T009	T156	FALSE	FALSE	0	0	1	1	none	8.46435756714e-05
T010	T156	FALSE	FALSE	0	0	1	1	none	8.13434797973e-05
T013	T156	FALSE	FALSE	0	0	1	1	none	1.44864711318e-05
T014	T156	FALSE	FALSE	0	0	1	1	none	7.83226026856e-05
T020	T156	FALSE	FALSE	0	0	1	1	none	1.06473960129e-05
T021	T156	FALSE	FALSE	0	0	1	1	none	8.29220149767e-05
T028	T156	FALSE	FALSE	0	0	1	1	none	5.66030330805e-05
T035a	T156	FALSE	FALSE	0	0	1	1	none	0.0001124469757221
T035b	T156	FALSE	FALSE	0	0	1	1	none	8.48771002787e-05
T040	T156	FALSE	FALSE	0	0	1	1	none	7.92570253238e-05
T056	T156	FALSE	FALSE	0	0	1	1	none	8.92554661334e-05
T059	T156	FALSE	FALSE	0	0	1	1	none	0.0001087977532211
T065	T156	FALSE	FALSE	0	0	1	1	none	8.7997794501e-06
T069	T156	FALSE	FALSE	0	0	1	1	none	0.0001144770120685
T071	T156	FALSE	FALSE	0	0	1	1	none	6.06427245995e-05
T073	T156	FALSE	FALSE	0	0	1	1	none	8.19388074769e-05
T075	T156	FALSE	FALSE	0	0	1	1	none	6.81878321299e-05
T077	T156	FALSE	FALSE	0	0	1	1	none	8.19388074769e-05
T087	T156	FALSE	FALSE	0	0	1	1	none	8.42277879405e-05
T095	T156	FALSE	FALSE	0	0	1	1	none	0.0001092765369607
T099a	T156	FALSE	FALSE	0	0	1	1	none	0.0001073205667873
T102	T156	FALSE	FALSE	0	0	1	1	none	0.0001133897697637
T104	T156	FALSE	FALSE	0	0	1	1	none	6.77866567547e-05
T105	T156	FALSE	FALSE	0	0	1	1	none	1.11978881753e-05
T107	T156	FALSE	FALSE	0	0	1	1	none	0.0001121991144045
T126	T156	FALSE	FALSE	0	0	1	1	none	0.0001218956322631
S002	T159a	TRUE	TRUE	0	0	1	1	none	2.75740838008e-05
S007	T159a	TRUE	TRUE	0	0	1	1	none	7.23929029564e-05
S021	T159a	TRUE	TRUE	0	0	1	1	none	2.69247353104e-05
S024	T159a	TRUE	TRUE	0	0	1	1	none	2.87903743729e-05
S025	T159a	TRUE	TRUE	0	0	1	1	none	2.34049478598e-05
S026	T159a	TRUE	TRUE	0	0	1	1	none	1.41154992253e-05
S038	T159a	TRUE	TRUE	0	0	1	1	none	8.01217874934e-05
S039	T159a	TRUE	TRUE	0	0	1	1	none	2.69058481548e-05
S040	T159a	TRUE	TRUE	0	0	1	1	none	0.0001025137750006
S042	T159a	TRUE	TRUE	0	0	1	1	none	2.77143402695e-05
S071	T159a	TRUE	TRUE	0	0	1	1	none	9.503629466e-05
S078	T159a	TRUE	TRUE	0	0	1	1	none	2.85020364708e-05
S081	T159a	TRUE	TRUE	0	0	1	1	none	2.79851689877e-05
S085	T159a	TRUE	TRUE	0	0	1	1	none	9.61317437668e-05
S087	T159a	TRUE	TRUE	0	0	1	1	none	0.0001067636556186
S093	T159a	TRUE	TRUE	0	0	1	1	none	7.77898260654e-05
S097	T159a	TRUE	TRUE	0	0	1	1	none	2.18048850596e-05
S102	T159a	TRUE	TRUE	0	0	1	1	none	0.0001044263802778
S106	T159a	TRUE	TRUE	0	0	1	1	none	2.88818712568e-05
S130	T159a	TRUE	TRUE	0	0	1	1	none	0.0001064798546534
T009	T159a	TRUE	TRUE	0	1	1	1	desc	1.5141128353e-06
T010	T159a	TRUE	TRUE	0	0	1	1	none	1.1906553592e-06
T013	T159a	FALSE	FALSE	0	0	1	1	none	8.74798968593e-05
T014	T159a	TRUE	TRUE	0	0	1	1	none	2.89676244279e-05
T020	T159a	TRUE	TRUE	0	0	1	1	none	8.36408217404e-05
T021	T159a	TRUE	TRUE	0	0	1	1	none	3.9598458978e-06
T028	T159a	TRUE	TRUE	0	0	1	1	none	6.9870338308e-05
T035a	T159a	TRUE	TRUE	0	0	1	1	none	0.0001098091069244
T035b	T159a	TRUE	TRUE	0	1	1	1	desc	1.7476374426e-06
T040	T159a	TRUE	TRUE	0	0	1	1	none	2.99020470661e-05
T056	T159a	FALSE	FALSE	0	1	1	1	desc	6.1260032973e-06
T059	T159a	TRUE	TRUE	0	0	1	1	none	0.0001061598844234
T065	T159a	TRUE	TRUE	0	0	1	1	none	8.17932051776e-05
T069	T159a	TRUE	TRUE	0	0	1	1	none	0.0001118391432708
T071	T159a	FALSE	FALSE	0	0	1	1	none	7.3910029827e-05
T073	T159a	TRUE	TRUE	0	0	1	1	none	2.976638398e-06
T075	T159a	TRUE	TRUE	0	0	1	1	none	6.67406186914e-05
T077	T159a	TRUE	TRUE	0	0	1	1	none	2.976638398e-06
T087	T159a	TRUE	TRUE	0	1	1	1	desc	1.693652784e-06
T095	T159a	TRUE	TRUE	0	0	1	1	none	0.000106638668163
T099a	T159a	TRUE	TRUE	0	0	1	1	none	0.0001046826979896
T102	T159a	FALSE	FALSE	0	0	1	1	none	0.000110751900966
T104	T159a	FALSE	FALSE	0	0	1	1	none	8.10539619822e-05
T105	T159a	FALSE	FALSE	0	0	1	1	none	8.41913139028e-05
T107	T159a	FALSE	FALSE	0	0	1	1	none	0.0001095612456068
T126	T159a	TRUE	TRUE	0	0	1	1	none	0.0001192577634654
T156	T159a	FALSE	FALSE	0	0	1	1	none	8.13434797973e-05
S002	T182	FALSE	FALSE	0	0	1	1	none	7.75538581564e-05
S007	T182	FALSE	FALSE	0	0	1	1	none	5.97503938268e-05
S021	T182	FALSE	FALSE	0	0	1	1	none	7.6904509666e-05
S024	T182	FALSE	FALSE	0	0	1	1	none	7.87701487285e-05
S025	T182	FALSE	FALSE	0	0	1	1	none	7.71421564274e-05
S026	T182	FALSE	FALSE	0	0	1	1	none	7.24576646829e-05
S038	T182	FALSE	FALSE	0	0	1	1	none	7.7531578638e-06
S039	T182	FALSE	FALSE	0	0	1	1	none	7.68856225104e-05
S040	T182	FALSE	FALSE	0	0	1	1	none	0.0001057764398962
S042	T182	FALSE	FALSE	0	0	1	1	none	7.76941146251e-05
S071	T182	FALSE	FALSE	0	0	1	1	none	9.82989595556e-05
S078	T182	FALSE	FALSE	0	0	1	1	none	7.84818108264e-05
S081	T182	FALSE	FALSE	0	0	1	1	none	7.79649433433e-05
S085	T182	FALSE	FALSE	0	0	1	1	none	9.93944086624e-05
S087	T182	FALSE	FALSE	0	0	1	1	none	0.0001100263205142
S093	T182	FALSE	FALSE	0	0	1	1	none	8.1052490961e-05
S097	T182	FALSE	FALSE	0	0	1	1	none	7.55420936272e-05
S102	T182	FALSE	FALSE	0	0	1	1	none	0.0001076890451734
S106	T182	FALSE	FALSE	0	0	1	1	none	7.88616456124e-05
S130	T182	FALSE	FALSE	0	0	1	1	none	0.000109742519549
T009	T182	FALSE	FALSE	0	0	1	1	none	8.52683717693e-05
T010	T182	FALSE	FALSE	0	0	1	1	none	8.19682758952e-05
T013	T182	FALSE	FALSE	0	0	1	1	none	1.51112672297e-05
T014	T182	FALSE	FALSE	0	0	1	1	none	7.89473987835e-05
T020	T182	FALSE	FALSE	0	0	1	1	none	1.12721921108e-05
T021	T182	FALSE	FALSE	0	0	1	1	none	8.35468110746e-05
T028	T182	FALSE	FALSE	0	0	1	1	none	5.72278291784e-05
T035a	T182	FALSE	FALSE	0	0	1	1	none	0.00011307177182
T035b	T182	FALSE	FALSE	0	0	1	1	none	8.55018963766e-05
T040	T182	FALSE	FALSE	0	0	1	1	none	7.98818214217e-05
T056	T182	FALSE	FALSE	0	0	1	1	none	8.98802622312999e-05
T059	T182	FALSE	FALSE	0	0	1	1	none	0.000109422549319
T065	T182	FALSE	FALSE	0	0	1	1	none	9.424575548e-06
T069	T182	FALSE	FALSE	0	0	1	1	none	0.0001151018081664
T071	T182	FALSE	FALSE	0	0	1	1	none	6.12675206974e-05
T073	T182	FALSE	FALSE	0	0	1	1	none	8.25636035748e-05
T075	T182	FALSE	FALSE	0	0	1	1	none	6.88126282278e-05
T077	T182	FALSE	FALSE	0	0	1	1	none	8.25636035748e-05
T087	T182	FALSE	FALSE	0	0	1	1	none	8.48525840384e-05
T095	T182	FALSE	FALSE	0	0	1	1	none	0.0001099013330586
T099a	T182	FALSE	FALSE	0	0	1	1	none	0.0001079453628852
T102	T182	FALSE	FALSE	0	0	1	1	none	0.0001140145658616
T104	T182	FALSE	FALSE	0	0	1	1	none	6.84114528526e-05
T105	T182	FALSE	FALSE	0	0	1	1	none	1.18226842732e-05
T107	T182	FALSE	FALSE	0	0	1	1	none	0.0001128239105024
T126	T182	FALSE	FALSE	0	0	1	1	none	0.000122520428361
T156	T182	FALSE	FALSE	0	0	1	1	none	7.2564288805e-06
T159a	T182	FALSE	FALSE	0	0	1	1	none	8.19682758952e-05
S002	T188	TRUE	TRUE	0	0	1	1	none	7.44390034642e-05
S007	T188	TRUE	TRUE	0	0	1	1	none	3.66550574866e-05
S021	T188	TRUE	TRUE	0	0	1	1	none	7.37896549738e-05
S024	T188	TRUE	TRUE	0	0	1	1	none	7.56552940363e-05
S025	T188	TRUE	TRUE	0	0	1	1	none	7.40273017352e-05
S026	T188	TRUE	TRUE	0	0	1	1	none	6.93428099907e-05
S038	T188	TRUE	TRUE	0	0	1	1	none	6.43644236716e-05
S039	T188	TRUE	TRUE	0	0	1	1	none	7.37707678182e-05
S040	T188	TRUE	TRUE	0	0	1	1	none	0.000102661585204
S042	T188	TRUE	TRUE	0	0	1	1	none	7.45792599329e-05
S071	T188	TRUE	TRUE	0	0	1	1	none	9.51841048634e-05
S078	T188	TRUE	TRUE	0	0	1	1	none	7.53669561342e-05
S081	T188	TRUE	TRUE	0	0	1	1	none	7.48500886511e-05
S085	T188	TRUE	TRUE	0	0	1	1	none	9.62795539702e-05
S087	T188	TRUE	TRUE	0	0	1	1	none	0.000106911465822
S093	T188	TRUE	TRUE	0	0	1	1	none	7.79376362688e-05
S097	T188	TRUE	TRUE	0	0	1	1	none	7.2427238935e-05
S102	T188	TRUE	TRUE	0	0	1	1	none	0.0001045741904812
S106	T188	TRUE	TRUE	0	0	1	1	none	7.57467909202e-05
S130	T188	TRUE	TRUE	0	0	1	1	none	0.0001066276648568
T009	T188	FALSE	FALSE	0	0	1	1	none	8.21535170771e-05
T010	T188	TRUE	TRUE	0	0	1	1	none	7.8853421203e-05
T013	T188	FALSE	FALSE	0	0	1	1	none	7.17225330375e-05
T014	T188	TRUE	TRUE	0	0	1	1	none	7.58325440913e-05
T020	T188	TRUE	TRUE	0	0	1	1	none	6.78834579186e-05
T021	T188	TRUE	TRUE	0	0	1	1	none	8.04319563824e-05
T028	T188	TRUE	TRUE	0	0	1	1	none	2.5257834505e-05
T035a	T188	TRUE	TRUE	0	0	1	1	none	0.0001099569171278
T035b	T188	FALSE	FALSE	0	0	1	1	none	8.23870416844e-05
T040	T188	TRUE	TRUE	0	0	1	1	none	7.67669667295e-05
T056	T188	FALSE	FALSE	0	0	1	1	none	8.67654075390999e-05
T059	T188	TRUE	TRUE	0	0	1	1	none	0.0001063076946268
T065	T188	TRUE	TRUE	0	0	1	1	none	6.60358413558e-05
T069	T188	TRUE	TRUE	0	0	1	1	none	0.0001119869534742
T071	T188	FALSE	FALSE	0	0	1	1	none	3.6981528998e-05
T073	T188	TRUE	TRUE	0	0	1	1	none	7.94487488826e-05
T075	T188	TRUE	TRUE	0	0	1	1	none	6.56977735356e-05
T077	T188	TRUE	TRUE	0	0	1	1	none	7.94487488826e-05
T087	T188	FALSE	FALSE	0	0	1	1	none	8.17377293462e-05
T095	T188	TRUE	TRUE	0	0	1	1	none	0.0001067864783664
T099a	T188	TRUE	TRUE	0	0	1	1	none	0.000104830508193
T102	T188	FALSE	FALSE	0	0	1	1	none	0.0001108997111694
T104	T188	FALSE	FALSE	0	0	1	1	none	4.41254611532e-05
T105	T188	FALSE	FALSE	0	0	1	1	none	6.8433950081e-05
T107	T188	FALSE	FALSE	0	0	1	1	none	0.0001097090558102
T126	T188	TRUE	TRUE	0	0	1	1	none	0.0001194055736688
T156	T188	FALSE	FALSE	0	0	1	1	none	6.55861159755e-05
T159a	T188	TRUE	TRUE	0	0	1	1	none	7.8853421203e-05
T182	T188	FALSE	FALSE	0	0	1	1	none	6.62109120734e-05
S002	T192	FALSE	FALSE	0	0	1	1	none	0.0001259069853002
S007	T192	FALSE	FALSE	0	0	1	1	none	0.0001240086949958
S021	T192	FALSE	FALSE	0	0	1	1	none	0.0001252576368098
S024	T192	FALSE	FALSE	0	0	1	1	none	0.0001271232758723
S025	T192	FALSE	FALSE	0	0	1	1	none	0.0001254952835712
S026	T192	FALSE	FALSE	0	0	1	1	none	0.0001208107918267
S038	T192	FALSE	FALSE	0	0	1	1	none	0.0001317375795328
S039	T192	FALSE	FALSE	0	0	1	1	none	0.0001252387496542
S040	T192	FALSE	FALSE	0	0	1	1	none	6.47996734159999e-05
S042	T192	FALSE	FALSE	0	0	1	1	none	0.0001260472417689
S071	T192	FALSE	FALSE	0	0	1	1	none	3.64757637382e-05
S078	T192	FALSE	FALSE	0	0	1	1	none	0.0001268349379702
S081	T192	FALSE	FALSE	0	0	1	1	none	0.0001263180704871
S085	T192	FALSE	FALSE	0	0	1	1	none	7.72124867662e-05
S087	T192	FALSE	FALSE	0	0	1	1	none	8.78443986179999e-05
S093	T192	FALSE	FALSE	0	0	1	1	none	5.88705690648e-05
S097	T192	FALSE	FALSE	0	0	1	1	none	0.000123895220771
S102	T192	FALSE	FALSE	0	0	1	1	none	6.67122786932e-05
S106	T192	FALSE	FALSE	0	0	1	1	none	0.0001272147727562
S130	T192	FALSE	FALSE	0	0	1	1	none	8.75605976527999e-05
T009	T192	FALSE	FALSE	0	0	1	1	none	0.0001336214989131
T010	T192	FALSE	FALSE	0	0	1	1	none	0.000130321403039
T013	T192	FALSE	FALSE	0	0	1	1	none	0.0001390956888987
T014	T192	FALSE	FALSE	0	0	1	1	none	0.0001273005259273
T020	T192	FALSE	FALSE	0	0	1	1	none	0.0001352566137798
T021	T192	FALSE	FALSE	0	0	1	1	none	0.0001318999382184
T028	T192	FALSE	FALSE	0	0	1	1	none	0.0001214861303474
T035a	T192	FALSE	FALSE	0	0	1	1	none	9.08898499237999e-05
T035b	T192	FALSE	FALSE	0	0	1	1	none	0.0001338550235204
T040	T192	FALSE	FALSE	0	0	1	1	none	0.0001282349485655
T056	T192	FALSE	FALSE	0	0	1	1	none	0.0001382333893751
T059	T192	FALSE	FALSE	0	0	1	1	none	6.84457828387999e-05
T065	T192	FALSE	FALSE	0	0	1	1	none	0.000133408997217
T069	T192	FALSE	FALSE	0	0	1	1	none	5.44692677082e-05
T071	T192	FALSE	FALSE	0	0	1	1	none	0.0001255258218664
T073	T192	FALSE	FALSE	0	0	1	1	none	0.0001309167307186
T075	T192	FALSE	FALSE	0	0	1	1	none	0.0001183564107308
T077	T192	FALSE	FALSE	0	0	1	1	none	0.0001309167307186
T087	T192	FALSE	FALSE	0	0	1	1	none	0.0001332057111822
T095	T192	FALSE	FALSE	0	0	1	1	none	8.77194111623999e-05
T099a	T192	FALSE	FALSE	0	0	1	1	none	8.57634409889999e-05
T102	T192	FALSE	FALSE	0	0	1	1	none	9.18326439653999e-05
T104	T192	FALSE	FALSE	0	0	1	1	none	0.0001326697540216
T105	T192	FALSE	FALSE	0	0	1	1	none	0.0001358071059422
T107	T192	FALSE	FALSE	0	0	1	1	none	9.06419886061999e-05
T126	T192	TRUE	TRUE	1	0	1	1	anc	5.953276796e-07
T156	T192	FALSE	FALSE	0	0	1	1	none	0.0001329592718367
T159a	T192	FALSE	FALSE	0	0	1	1	none	0.000130321403039
T182	T192	FALSE	FALSE	0	0	1	1	none	0.0001335840679346
T188	T192	FALSE	FALSE	0	0	1	1	none	0.0001304692132424
S002	T223	FALSE	FALSE	0	0	1	1	none	7.99351688748e-05
S007	T223	FALSE	FALSE	0	0	1	1	none	6.21317045452e-05
S021	T223	FALSE	FALSE	0	0	1	1	none	7.92858203844e-05
S024	T223	FALSE	FALSE	0	0	1	1	none	8.11514594469e-05
S025	T223	FALSE	FALSE	0	0	1	1	none	7.95234671458e-05
S026	T223	FALSE	FALSE	0	0	1	1	none	7.48389754013e-05
S038	T223	FALSE	FALSE	0	0	1	1	none	1.01344685822e-05
S039	T223	FALSE	FALSE	0	0	1	1	none	7.92669332288e-05
S040	T223	FALSE	FALSE	0	0	1	1	none	0.0001081577506146
S042	T223	FALSE	FALSE	0	0	1	1	none	8.00754253435e-05
S071	T223	FALSE	FALSE	0	0	1	1	none	0.000100680270274
S078	T223	FALSE	FALSE	0	0	1	1	none	8.08631215448e-05
S081	T223	FALSE	FALSE	0	0	1	1	none	8.03462540617e-05
S085	T223	FALSE	FALSE	0	0	1	1	none	0.0001017757193808
S087	T223	FALSE	FALSE	0	0	1	1	none	0.0001124076312326
S093	T223	FALSE	FALSE	0	0	1	1	none	8.34338016794e-05
S097	T223	FALSE	FALSE	0	0	1	1	none	7.79234043456e-05
S102	T223	FALSE	FALSE	0	0	1	1	none	0.0001100703558918
S106	T223	FALSE	FALSE	0	0	1	1	none	8.12429563308e-05
S130	T223	FALSE	FALSE	0	0	1	1	none	0.0001121238302674
T009	T223	FALSE	FALSE	0	0	1	1	none	8.76496824877e-05
T010	T223	FALSE	FALSE	0	0	1	1	none	8.43495866136e-05
T013	T223	FALSE	FALSE	0	0	1	1	none	1.74925779481e-05
T014	T223	FALSE	FALSE	0	0	1	1	none	8.13287095019e-05
T020	T223	FALSE	FALSE	0	0	1	1	none	1.36535028292e-05
T021	T223	FALSE	FALSE	0	0	1	1	none	8.5928121793e-05
T028	T223	FALSE	FALSE	0	0	1	1	none	5.96091398968e-05
T035a	T223	FALSE	FALSE	0	0	1	1	none	0.0001154530825384
T035b	T223	FALSE	FALSE	0	0	1	1	none	8.7883207095e-05
T040	T223	FALSE	FALSE	0	0	1	1	none	8.22631321401e-05
T056	T223	FALSE	FALSE	0	0	1	1	none	9.22615729496999e-05
T059	T223	FALSE	FALSE	0	0	1	1	none	0.0001118038600374
T065	T223	FALSE	FALSE	0	0	1	1	none	1.18058862664e-05
T069	T223	FALSE	FALSE	0	0	1	1	none	0.0001174831188848
T071	T223	FALSE	FALSE	0	0	1	1	none	6.36488314158e-05
T073	T223	FALSE	FALSE	0	0	1	1	none	8.49449142932e-05
T075	T223	FALSE	FALSE	0	0	1	1	none	7.11939389462e-05
T077	T223	FALSE	FALSE	0	0	1	1	none	8.49449142932e-05
T087	T223	FALSE	FALSE	0	0	1	1	none	8.72338947568e-05
T095	T223	FALSE	FALSE	0	0	1	1	none	0.000112282643777
T099a	T223	FALSE	FALSE	0	0	1	1	none	0.0001103266736036
T102	T223	FALSE	FALSE	0	0	1	1	none	0.00011639587658
T104	T223	FALSE	FALSE	0	0	1	1	none	7.07927635709999e-05
T105	T223	FALSE	FALSE	0	0	1	1	none	1.42039949916e-05
T107	T223	FALSE	FALSE	0	0	1	1	none	0.0001152052212208
T126	T223	FALSE	FALSE	0	0	1	1	none	0.0001249017390794
T156	T223	FALSE	FALSE	0	0	1	1	none	9.6377395989e-06
T159a	T223	FALSE	FALSE	0	0	1	1	none	8.43495866136e-05
T182	T223	FALSE	FALSE	0	0	1	1	none	3.5719660776e-06
T188	T223	FALSE	FALSE	0	0	1	1	none	6.85922227918e-05
T192	T223	FALSE	FALSE	0	0	1	1	none	0.000135965378653
S002	T225	FALSE	FALSE	0	0	1	1	none	8.51473236300999e-05
S007	T225	FALSE	FALSE	0	0	1	1	none	6.73438593004999e-05
S021	T225	FALSE	FALSE	0	0	1	1	none	8.44979751396999e-05
S024	T225	FALSE	FALSE	0	0	1	1	none	8.63636142021999e-05
S025	T225	FALSE	FALSE	0	0	1	1	none	8.47356219010999e-05
S026	T225	FALSE	FALSE	0	0	1	1	none	8.00511301565999e-05
S038	T225	FALSE	FALSE	0	0	1	1	none	1.53466233375e-05
S039	T225	FALSE	FALSE	0	0	1	1	none	8.44790879840999e-05
S040	T225	FALSE	FALSE	0	0	1	1	none	0.0001133699053699
S042	T225	FALSE	FALSE	0	0	1	1	none	8.52875800987999e-05
S071	T225	FALSE	FALSE	0	0	1	1	none	0.0001058924250293
S078	T225	FALSE	FALSE	0	0	1	1	none	8.60752763001e-05
S081	T225	FALSE	FALSE	0	0	1	1	none	8.55584088169999e-05
S085	T225	FALSE	FALSE	0	0	1	1	none	0.0001069878741361
S087	T225	FALSE	FALSE	0	0	1	1	none	0.0001176197859879
S093	T225	FALSE	FALSE	0	0	1	1	none	8.86459564346999e-05
S097	T225	FALSE	FALSE	0	0	1	1	none	8.31355591008999e-05
S102	T225	FALSE	FALSE	0	0	1	1	none	0.0001152825106471
S106	T225	FALSE	FALSE	0	0	1	1	none	8.64551110860999e-05
S130	T225	FALSE	FALSE	0	0	1	1	none	0.0001173359850227
T009	T225	FALSE	FALSE	0	0	1	1	none	9.28618372429999e-05
T010	T225	FALSE	FALSE	0	0	1	1	none	8.95617413688999e-05
T013	T225	FALSE	FALSE	0	0	1	1	none	2.27047327034e-05
T014	T225	FALSE	FALSE	0	0	1	1	none	8.65408642572e-05
T020	T225	FALSE	FALSE	0	0	1	1	none	1.88656575845e-05
T021	T225	FALSE	FALSE	0	0	1	1	none	9.11402765482999e-05
T028	T225	FALSE	FALSE	0	0	1	1	none	6.48212946520999e-05
T035a	T225	FALSE	FALSE	0	0	1	1	none	0.0001206652372937
T035b	T225	FALSE	FALSE	0	0	1	1	none	9.30953618502999e-05
T040	T225	FALSE	FALSE	0	0	1	1	none	8.74752868953999e-05
T056	T225	FALSE	FALSE	0	0	1	1	none	9.74737277049999e-05
T059	T225	FALSE	FALSE	0	0	1	1	none	0.0001170160147927
T065	T225	FALSE	FALSE	0	0	1	1	none	1.70180410217e-05
T069	T225	FALSE	FALSE	0	0	1	1	none	0.0001226952736401
T071	T225	FALSE	FALSE	0	0	1	1	none	6.88609861710999e-05
T073	T225	FALSE	FALSE	0	0	1	1	none	9.01570690484999e-05
T075	T225	FALSE	FALSE	0	0	1	1	none	7.64060937014999e-05
T077	T225	FALSE	FALSE	0	0	1	1	none	9.01570690484999e-05
T087	T225	FALSE	FALSE	0	0	1	1	none	9.24460495120999e-05
T095	T225	FALSE	FALSE	0	0	1	1	none	0.0001174947985323
T099a	T225	FALSE	FALSE	0	0	1	1	none	0.0001155388283589
T102	T225	FALSE	FALSE	0	0	1	1	none	0.0001216080313353
T104	T225	FALSE	FALSE	0	0	1	1	none	7.60049183262999e-05
T105	T225	FALSE	FALSE	0	0	1	1	none	1.94161497469e-05
T107	T225	FALSE	FALSE	0	0	1	1	none	0.0001204173759761
T126	T225	FALSE	FALSE	0	0	1	1	none	0.0001301138938347
T156	T225	FALSE	FALSE	0	0	1	1	none	9.6415688164e-06
T159a	T225	FALSE	FALSE	0	0	1	1	none	8.95617413688999e-05
T182	T225	FALSE	FALSE	0	0	1	1	none	1.54746904521e-05
T188	T225	FALSE	FALSE	0	0	1	1	none	7.38043775470999e-05
T192	T225	FALSE	FALSE	0	0	1	1	none	0.0001411775334083
T223	T225	FALSE	FALSE	0	0	1	1	none	1.78560011705e-05
S002	T230	FALSE	FALSE	0	0	1	1	none	2.876473916e-05
S007	T230	FALSE	FALSE	0	0	1	1	none	7.35835583156e-05
S021	T230	FALSE	FALSE	0	0	1	1	none	2.81153906696e-05
S024	T230	FALSE	FALSE	0	0	1	1	none	2.99810297321e-05
S025	T230	FALSE	FALSE	0	0	1	1	none	2.4595603219e-05
S026	T230	FALSE	FALSE	0	0	1	1	none	1.53061545845e-05
S038	T230	FALSE	FALSE	0	0	1	1	none	8.13124428526e-05
S039	T230	FALSE	FALSE	0	0	1	1	none	2.8096503514e-05
S040	T230	FALSE	FALSE	0	0	1	1	none	0.0001037044303598
S042	T230	FALSE	FALSE	0	0	1	1	none	2.89049956287e-05
S071	T230	FALSE	FALSE	0	0	1	1	none	9.62269500192e-05
S078	T230	FALSE	FALSE	0	0	1	1	none	2.969269183e-05
S081	T230	FALSE	FALSE	0	0	1	1	none	2.91758243469e-05
S085	T230	FALSE	FALSE	0	0	1	1	none	9.7322399126e-05
S087	T230	FALSE	FALSE	0	0	1	1	none	0.0001079543109778
S093	T230	FALSE	FALSE	0	0	1	1	none	7.89804814246e-05
S097	T230	FALSE	FALSE	0	0	1	1	none	2.29955404188e-05
S102	T230	FALSE	FALSE	0	0	1	1	none	0.000105617035637
S106	T230	FALSE	FALSE	0	0	1	1	none	3.0072526616e-05
S130	T230	FALSE	FALSE	0	0	1	1	none	0.0001076705100126
T009	T230	FALSE	FALSE	0	0	1	1	none	3.3000958741e-06
T010	T230	FALSE	FALSE	0	0	1	1	none	2.3813107184e-06
T013	T230	FALSE	FALSE	0	0	1	1	none	8.86705522185e-05
T014	T230	FALSE	FALSE	0	0	1	1	none	3.01582797871e-05
T020	T230	FALSE	FALSE	0	0	1	1	none	8.48314770996e-05
T021	T230	FALSE	FALSE	0	0	1	1	none	5.150501257e-06
T028	T230	FALSE	FALSE	0	0	1	1	none	7.10609936672e-05
T035a	T230	FALSE	FALSE	0	0	1	1	none	0.0001109997622836
T035b	T230	FALSE	FALSE	0	0	1	1	none	3.5336204814e-06
T040	T230	FALSE	FALSE	0	0	1	1	none	3.10927024253e-05
T056	T230	FALSE	FALSE	0	0	1	1	none	7.9119863361e-06
T059	T230	FALSE	FALSE	0	0	1	1	none	0.0001073505397826
T065	T230	FALSE	FALSE	0	0	1	1	none	8.29838605368e-05
T069	T230	FALSE	FALSE	0	0	1	1	none	0.00011302979863
T071	T230	FALSE	FALSE	0	0	1	1	none	7.51006851862e-05
T073	T230	FALSE	FALSE	0	0	1	1	none	4.1672937572e-06
T075	T230	FALSE	FALSE	0	0	1	1	none	6.79312740506e-05
T077	T230	FALSE	FALSE	0	0	1	1	none	4.1672937572e-06
T087	T230	FALSE	FALSE	0	0	1	1	none	2.8843081432e-06
T095	T230	FALSE	FALSE	0	0	1	1	none	0.0001078293235222
T099a	T230	FALSE	FALSE	0	0	1	1	none	0.0001058733533488
T102	T230	FALSE	FALSE	0	0	1	1	none	0.0001119425563252
T104	T230	FALSE	FALSE	0	0	1	1	none	8.22446173413999e-05
T105	T230	FALSE	FALSE	0	0	1	1	none	8.5381969262e-05
T107	T230	FALSE	FALSE	0	0	1	1	none	0.000110751900966
T126	T230	FALSE	FALSE	0	0	1	1	none	0.0001204484188246
T156	T230	FALSE	FALSE	0	0	1	1	none	8.25341351565e-05
T159a	T230	TRUE	TRUE	1	0	1	1	anc	5.953276796e-07
T182	T230	FALSE	FALSE	0	0	1	1	none	8.31589312544e-05
T188	T230	FALSE	FALSE	0	0	1	1	none	8.00440765622e-05
T192	T230	FALSE	FALSE	0	0	1	1	none	0.0001315120583982
T223	T230	FALSE	FALSE	0	0	1	1	none	8.55402419728e-05
T225	T230	FALSE	FALSE	0	0	1	1	none	9.07523967280999e-05
S002	T232	TRUE	TRUE	0	0	1	1	none	0.0001137349243016
S007	T232	TRUE	TRUE	0	0	1	1	none	0.0001118366339972
S021	T232	TRUE	TRUE	0	0	1	1	none	0.0001130855758112
S024	T232	TRUE	TRUE	0	0	1	1	none	0.0001149512148737
S025	T232	TRUE	TRUE	0	0	1	1	none	0.0001133232225726
S026	T232	TRUE	TRUE	0	0	1	1	none	0.0001086387308281
S038	T232	TRUE	TRUE	0	0	1	1	none	0.0001195655185342
S039	T232	TRUE	TRUE	0	0	1	1	none	0.0001130666886556
S040	T232	TRUE	TRUE	0	0	1	1	none	5.26276124174e-05
S042	T232	TRUE	TRUE	0	0	1	1	none	0.0001138751807703
S071	T232	TRUE	TRUE	0	0	1	1	none	2.43037027396e-05
S078	T232	TRUE	TRUE	0	0	1	1	none	0.0001146628769716
S081	T232	TRUE	TRUE	0	0	1	1	none	0.0001141460094885
S085	T232	TRUE	TRUE	0	0	1	1	none	6.50404257676e-05
S087	T232	TRUE	TRUE	0	0	1	1	none	7.56723376194e-05
S093	T232	TRUE	TRUE	0	0	1	1	none	4.66985080662e-05
S097	T232	TRUE	TRUE	0	0	1	1	none	0.0001117231597724
S102	T232	TRUE	TRUE	0	0	1	1	none	5.45402176946e-05
S106	T232	TRUE	TRUE	0	0	1	1	none	0.0001150427117576
S130	T232	TRUE	TRUE	0	0	1	1	none	7.53885366542e-05
T009	T232	FALSE	FALSE	0	0	1	1	none	0.0001214494379145
T010	T232	TRUE	TRUE	0	0	1	1	none	0.0001181493420404
T013	T232	FALSE	FALSE	0	0	1	1	none	0.0001269236279001
T014	T232	TRUE	TRUE	0	0	1	1	none	0.0001151284649287
T020	T232	TRUE	TRUE	0	0	1	1	none	0.0001230845527812
T021	T232	TRUE	TRUE	0	0	1	1	none	0.0001197278772198
T028	T232	TRUE	TRUE	0	0	1	1	none	0.0001093140693488
T035a	T232	TRUE	TRUE	0	0	1	1	none	7.87177889252e-05
T035b	T232	FALSE	FALSE	0	0	1	1	none	0.0001216829625218
T040	T232	TRUE	TRUE	0	0	1	1	none	0.0001160628875669
T056	T232	FALSE	FALSE	0	0	1	1	none	0.0001260613283765
T059	T232	TRUE	TRUE	0	0	1	1	none	5.62737218402e-05
T065	T232	TRUE	TRUE	0	0	1	1	none	0.0001212369362184
T069	T232	TRUE	TRUE	0	0	1	1	none	4.22972067096e-05
T071	T232	FALSE	FALSE	0	0	1	1	none	0.0001133537608678
T073	T232	TRUE	TRUE	0	0	1	1	none	0.00011874466972
T075	T232	TRUE	TRUE	0	0	1	1	none	0.0001061843497322
T077	T232	TRUE	TRUE	0	0	1	1	none	0.00011874466972
T087	T232	FALSE	FALSE	0	0	1	1	none	0.0001210336501836
T095	T232	TRUE	TRUE	0	0	1	1	none	7.55473501638e-05
T099a	T232	TRUE	TRUE	0	0	1	1	none	7.35913799904e-05
T102	T232	FALSE	FALSE	0	0	1	1	none	7.96605829668e-05
T104	T232	FALSE	FALSE	0	0	1	1	none	0.000120497693023
T105	T232	FALSE	FALSE	0	0	1	1	none	0.0001236350449436
T107	T232	FALSE	FALSE	0	0	1	1	none	7.84699276076e-05
T126	T232	TRUE	TRUE	0	0	1	1	none	3.360068005e-06
T156	T232	FALSE	FALSE	0	0	1	1	none	0.0001207872108381
T159a	T232	TRUE	TRUE	0	0	1	1	none	0.0001181493420404
T182	T232	FALSE	FALSE	0	0	1	1	none	0.000121412006936
T188	T232	TRUE	TRUE	0	0	1	1	none	0.0001182971522438
T192	T232	FALSE	FALSE	0	0	1	1	none	1.44237075786e-05
T223	T232	FALSE	FALSE	0	0	1	1	none	0.0001237933176544
T225	T232	FALSE	FALSE	0	0	1	1	none	0.0001290054724097
T230	T232	FALSE	FALSE	0	0	1	1	none	0.0001193399973996
S002	T241	FALSE	FALSE	0	0	1	1	none	9.62383921394999e-05
S007	T241	FALSE	FALSE	0	0	1	1	none	7.84349278098999e-05
S021	T241	FALSE	FALSE	0	0	1	1	none	9.55890436490999e-05
S024	T241	FALSE	FALSE	0	0	1	1	none	9.74546827115999e-05
S025	T241	FALSE	FALSE	0	0	1	1	none	9.58266904104999e-05
S026	T241	FALSE	FALSE	0	0	1	1	none	9.11421986659999e-05
S038	T241	FALSE	FALSE	0	0	1	1	none	2.48240935481e-05
S039	T241	FALSE	FALSE	0	0	1	1	none	9.55701564934999e-05
S040	T241	FALSE	FALSE	0	0	1	1	none	0.0001244609738793
S042	T241	FALSE	FALSE	0	0	1	1	none	9.63786486081999e-05
S071	T241	FALSE	FALSE	0	0	1	1	none	0.0001169834935387
S078	T241	FALSE	FALSE	0	0	1	1	none	9.71663448094999e-05
S081	T241	FALSE	FALSE	0	0	1	1	none	9.66494773263999e-05
S085	T241	FALSE	FALSE	0	0	1	1	none	0.0001180789426455
S087	T241	FALSE	FALSE	0	0	1	1	none	0.0001287108544973
S093	T241	FALSE	FALSE	0	0	1	1	none	9.97370249440999e-05
S097	T241	FALSE	FALSE	0	0	1	1	none	9.42266276102999e-05
S102	T241	FALSE	FALSE	0	0	1	1	none	0.0001263735791565
S106	T241	FALSE	FALSE	0	0	1	1	none	9.75461795954999e-05
S130	T241	FALSE	FALSE	0	0	1	1	none	0.0001284270535321
T009	T241	FALSE	FALSE	0	0	1	1	none	0.0001039529057524
T010	T241	FALSE	FALSE	0	0	1	1	none	0.0001006528098783
T013	T241	FALSE	FALSE	0	0	1	1	none	1.81846484096e-05
T014	T241	FALSE	FALSE	0	0	1	1	none	9.76319327665999e-05
T020	T241	FALSE	FALSE	0	0	1	1	none	2.83431277951e-05
T021	T241	FALSE	FALSE	0	0	1	1	none	0.0001022313450577
T028	T241	FALSE	FALSE	0	0	1	1	none	7.59123631614999e-05
T035a	T241	FALSE	FALSE	0	0	1	1	none	0.0001317563058031
T035b	T241	FALSE	FALSE	0	0	1	1	none	0.0001041864303597
T040	T241	FALSE	FALSE	0	0	1	1	none	9.85663554047999e-05
T056	T241	FALSE	FALSE	0	0	1	1	none	0.0001085647962144
T059	T241	FALSE	FALSE	0	0	1	1	none	0.0001281070833021
T065	T241	FALSE	FALSE	0	0	1	1	none	2.12409154191e-05
T069	T241	FALSE	FALSE	0	0	1	1	none	0.0001337863421495
T071	T241	FALSE	FALSE	0	0	1	1	none	7.99520546804999e-05
T073	T241	FALSE	FALSE	0	0	1	1	none	0.0001012481375579
T075	T241	FALSE	FALSE	0	0	1	1	none	8.74971622109e-05
T077	T241	FALSE	FALSE	0	0	1	1	none	0.0001012481375579
T087	T241	FALSE	FALSE	0	0	1	1	none	0.0001035371180215
T095	T241	FALSE	FALSE	0	0	1	1	none	0.0001285858670417
T099a	T241	FALSE	FALSE	0	0	1	1	none	0.0001266298968683
T102	T241	FALSE	FALSE	0	0	1	1	none	0.0001326990998447
T104	T241	FALSE	FALSE	0	0	1	1	none	8.70959868356999e-05
T105	T241	FALSE	FALSE	0	0	1	1	none	2.36390241443e-05
T107	T241	FALSE	FALSE	0	0	1	1	none	0.0001315084444855
T126	T241	FALSE	FALSE	0	0	1	1	none	0.0001412049623441
T156	T241	FALSE	FALSE	0	0	1	1	none	2.76593841508e-05
T159a	T241	FALSE	FALSE	0	0	1	1	none	0.0001006528098783
T182	T241	FALSE	FALSE	0	0	1	1	none	2.82841802487e-05
T188	T241	FALSE	FALSE	0	0	1	1	none	8.48954460564999e-05
T192	T241	FALSE	FALSE	0	0	1	1	none	0.0001522686019177
T223	T241	FALSE	FALSE	0	0	1	1	none	3.06654909671e-05
T225	T241	FALSE	FALSE	0	0	1	1	none	3.58776457224e-05
T230	T241	FALSE	FALSE	0	0	1	1	none	0.0001018434652375
T232	T241	FALSE	FALSE	0	0	1	1	none	0.0001400965409191
S002	T270	FALSE	FALSE	0	0	1	1	none	0.0001158123153164
S007	T270	FALSE	FALSE	0	0	1	1	none	0.000113914025012
S021	T270	FALSE	FALSE	0	0	1	1	none	0.000115162966826
S024	T270	FALSE	FALSE	0	0	1	1	none	0.0001170286058885
S025	T270	FALSE	FALSE	0	0	1	1	none	0.0001154006135874
S026	T270	FALSE	FALSE	0	0	1	1	none	0.0001107161218429
S038	T270	FALSE	FALSE	0	0	1	1	none	0.000121642909549
S039	T270	FALSE	FALSE	0	0	1	1	none	0.0001151440796704
S040	T270	FALSE	FALSE	0	0	1	1	none	5.47050034322e-05
S042	T270	FALSE	FALSE	0	0	1	1	none	0.0001159525717851
S071	T270	FALSE	FALSE	0	0	1	1	none	2.63810937544e-05
S078	T270	FALSE	FALSE	0	0	1	1	none	0.0001167402679864
S081	T270	FALSE	FALSE	0	0	1	1	none	0.0001162234005033
S085	T270	FALSE	FALSE	0	0	1	1	none	6.71178167824e-05
S087	T270	FALSE	FALSE	0	0	1	1	none	7.77497286342e-05
S093	T270	FALSE	FALSE	0	0	1	1	none	4.8775899081e-05
S097	T270	FALSE	FALSE	0	0	1	1	none	0.0001138005507872
S102	T270	FALSE	FALSE	0	0	1	1	none	5.66176087094e-05
S106	T270	FALSE	FALSE	0	0	1	1	none	0.0001171201027724
S130	T270	FALSE	FALSE	0	0	1	1	none	7.7465927669e-05
T009	T270	FALSE	FALSE	0	0	1	1	none	0.0001235268289293
T010	T270	FALSE	FALSE	0	0	1	1	none	0.0001202267330552
T013	T270	FALSE	FALSE	0	0	1	1	none	0.0001290010189149
T014	T270	FALSE	FALSE	0	0	1	1	none	0.0001172058559435
T020	T270	FALSE	FALSE	0	0	1	1	none	0.000125161943796
T021	T270	FALSE	FALSE	0	0	1	1	none	0.0001218052682346
T028	T270	FALSE	FALSE	0	0	1	1	none	0.0001113914603636
T035a	T270	FALSE	FALSE	0	0	1	1	none	8.079517994e-05
T035b	T270	FALSE	FALSE	0	0	1	1	none	0.0001237603535366
T040	T270	FALSE	FALSE	0	0	1	1	none	0.0001181402785817
T056	T270	FALSE	FALSE	0	0	1	1	none	0.0001281387193913
T059	T270	FALSE	FALSE	0	0	1	1	none	5.8351112855e-05
T065	T270	FALSE	FALSE	0	0	1	1	none	0.0001233143272332
T069	T270	FALSE	FALSE	0	0	1	1	none	4.43745977244e-05
T071	T270	FALSE	FALSE	0	0	1	1	none	0.0001154311518826
T073	T270	FALSE	FALSE	0	0	1	1	none	0.0001208220607348
T075	T270	FALSE	FALSE	0	0	1	1	none	0.000108261740747
T077	T270	FALSE	FALSE	0	0	1	1	none	0.0001208220607348
T087	T270	FALSE	FALSE	0	0	1	1	none	0.0001231110411984
T095	T270	FALSE	FALSE	0	0	1	1	none	7.76247411786e-05
T099a	T270	FALSE	FALSE	0	0	1	1	none	7.56687710052e-05
T102	T270	FALSE	FALSE	0	0	1	1	none	8.17379739816e-05
T104	T270	FALSE	FALSE	0	0	1	1	none	0.0001225750840378
T105	T270	FALSE	FALSE	0	0	1	1	none	0.0001257124359584
T107	T270	FALSE	FALSE	0	0	1	1	none	8.05473186224e-05
T126	T270	FALSE	FALSE	0	0	1	1	none	5.4374590198e-06
T156	T270	FALSE	FALSE	0	0	1	1	none	0.0001228646018529
T159a	T270	FALSE	FALSE	0	0	1	1	none	0.0001202267330552
T182	T270	FALSE	FALSE	0	0	1	1	none	0.0001234893979508
T188	T270	FALSE	FALSE	0	0	1	1	none	0.0001203745432586
T192	T270	FALSE	FALSE	0	0	1	1	none	1.65010985934e-05
T223	T270	FALSE	FALSE	0	0	1	1	none	0.0001258707086692
T225	T270	FALSE	FALSE	0	0	1	1	none	0.0001310828634245
T230	T270	FALSE	FALSE	0	0	1	1	none	0.0001214173884144
T232	T270	TRUE	TRUE	1	0	1	1	anc	8.867356556e-07
T241	T270	FALSE	FALSE	0	0	1	1	none	0.0001421739319339
S002	T271b	FALSE	FALSE	0	0	1	1	none	8.13964081783e-05
S007	T271b	FALSE	FALSE	0	0	1	1	none	6.35929438487e-05
S021	T271b	FALSE	FALSE	0	0	1	1	none	8.07470596879e-05
S024	T271b	FALSE	FALSE	0	0	1	1	none	8.26126987504e-05
S025	T271b	FALSE	FALSE	0	0	1	1	none	8.09847064493e-05
S026	T271b	FALSE	FALSE	0	0	1	1	none	7.63002147048e-05
S038	T271b	FALSE	FALSE	0	0	1	1	none	1.15957078857e-05
S039	T271b	FALSE	FALSE	0	0	1	1	none	8.07281725323e-05
S040	T271b	FALSE	FALSE	0	0	1	1	none	0.0001096189899181
S042	T271b	FALSE	FALSE	0	0	1	1	none	8.1536664647e-05
S071	T271b	FALSE	FALSE	0	0	1	1	none	0.0001021415095775
S078	T271b	FALSE	FALSE	0	0	1	1	none	8.23243608483e-05
S081	T271b	FALSE	FALSE	0	0	1	1	none	8.18074933652e-05
S085	T271b	FALSE	FALSE	0	0	1	1	none	0.0001032369586843
S087	T271b	FALSE	FALSE	0	0	1	1	none	0.0001138688705361
S093	T271b	FALSE	FALSE	0	0	1	1	none	8.48950409829e-05
S097	T271b	FALSE	FALSE	0	0	1	1	none	7.93846436491e-05
S102	T271b	FALSE	FALSE	0	0	1	1	none	0.0001115315951953
S106	T271b	FALSE	FALSE	0	0	1	1	none	8.27041956343e-05
S130	T271b	FALSE	FALSE	0	0	1	1	none	0.0001135850695709
T009	T271b	FALSE	FALSE	0	0	1	1	none	8.91109217911999e-05
T010	T271b	FALSE	FALSE	0	0	1	1	none	8.58108259171e-05
T013	T271b	FALSE	FALSE	0	0	1	1	none	1.89538172516e-05
T014	T271b	FALSE	FALSE	0	0	1	1	none	8.27899488054e-05
T020	T271b	FALSE	FALSE	0	0	1	1	none	1.51147421327e-05
T021	T271b	FALSE	FALSE	0	0	1	1	none	8.73893610965e-05
T028	T271b	FALSE	FALSE	0	0	1	1	none	6.10703792003e-05
T035a	T271b	FALSE	FALSE	0	0	1	1	none	0.0001169143218419
T035b	T271b	FALSE	FALSE	0	0	1	1	none	8.93444463985e-05
T040	T271b	FALSE	FALSE	0	0	1	1	none	8.37243714436e-05
T056	T271b	FALSE	FALSE	0	0	1	1	none	9.37228122531999e-05
T059	T271b	FALSE	FALSE	0	0	1	1	none	0.0001132650993409
T065	T271b	FALSE	FALSE	0	0	1	1	none	1.32671255699e-05
T069	T271b	FALSE	FALSE	0	0	1	1	none	0.0001189443581883
T071	T271b	FALSE	FALSE	0	0	1	1	none	6.51100707193e-05
T073	T271b	FALSE	FALSE	0	0	1	1	none	8.64061535967e-05
T075	T271b	FALSE	FALSE	0	0	1	1	none	7.26551782497e-05
T077	T271b	FALSE	FALSE	0	0	1	1	none	8.64061535967e-05
T087	T271b	FALSE	FALSE	0	0	1	1	none	8.86951340602999e-05
T095	T271b	FALSE	FALSE	0	0	1	1	none	0.0001137438830805
T099a	T271b	FALSE	FALSE	0	0	1	1	none	0.0001117879129071
T102	T271b	FALSE	FALSE	0	0	1	1	none	0.0001178571158835
T104	T271b	FALSE	FALSE	0	0	1	1	none	7.22540028744999e-05
T105	T271b	FALSE	FALSE	0	0	1	1	none	1.56652342951e-05
T107	T271b	FALSE	FALSE	0	0	1	1	none	0.0001166664605243
T126	T271b	FALSE	FALSE	0	0	1	1	none	0.0001263629783829
T156	T271b	FALSE	FALSE	0	0	1	1	none	5.8906533646e-06
T159a	T271b	FALSE	FALSE	0	0	1	1	none	8.58108259171e-05
T182	T271b	FALSE	FALSE	0	0	1	1	none	1.17237750003e-05
T188	T271b	FALSE	FALSE	0	0	1	1	none	7.00534620953e-05
T192	T271b	FALSE	FALSE	0	0	1	1	none	0.0001374266179565
T223	T271b	FALSE	FALSE	0	0	1	1	none	1.41050857187e-05
T225	T271b	FALSE	FALSE	0	0	1	1	none	6.964982781e-06
T230	T271b	FALSE	FALSE	0	0	1	1	none	8.70014812763e-05
T232	T271b	FALSE	FALSE	0	0	1	1	none	0.0001252545569579
T241	T271b	FALSE	FALSE	0	0	1	1	none	3.21267302706e-05
T270	T271b	FALSE	FALSE	0	0	1	1	none	0.0001273319479727
S002	T301	FALSE	FALSE	0	0	1	1	none	0.000125201047675
S007	T301	FALSE	FALSE	0	0	1	1	none	0.0001233027573706
S021	T301	FALSE	FALSE	0	0	1	1	none	0.0001245516991846
S024	T301	FALSE	FALSE	0	0	1	1	none	0.0001264173382471
S025	T301	FALSE	FALSE	0	0	1	1	none	0.000124789345946
S026	T301	FALSE	FALSE	0	0	1	1	none	0.0001201048542015
S038	T301	FALSE	FALSE	0	0	1	1	none	0.0001310316419076
S039	T301	FALSE	FALSE	0	0	1	1	none	0.000124532812029
S040	T301	FALSE	FALSE	0	0	1	1	none	6.40937357908e-05
S042	T301	FALSE	FALSE	0	0	1	1	none	0.0001253413041437
S071	T301	FALSE	FALSE	0	0	1	1	none	3.5769826113e-05
S078	T301	FALSE	FALSE	0	0	1	1	none	0.000126129000345
S081	T301	FALSE	FALSE	0	0	1	1	none	0.0001256121328619
S085	T301	FALSE	FALSE	0	0	1	1	none	7.6506549141e-05
S087	T301	FALSE	FALSE	0	0	1	1	none	8.71384609927999e-05
S093	T301	FALSE	FALSE	0	0	1	1	none	5.81646314396e-05
S097	T301	FALSE	FALSE	0	0	1	1	none	0.0001231892831458
S102	T301	FALSE	FALSE	0	0	1	1	none	6.6006341068e-05
S106	T301	FALSE	FALSE	0	0	1	1	none	0.000126508835131
S130	T301	FALSE	FALSE	0	0	1	1	none	8.68546600275999e-05
T009	T301	FALSE	FALSE	0	0	1	1	none	0.0001329155612879
T010	T301	FALSE	FALSE	0	0	1	1	none	0.0001296154654138
T013	T301	FALSE	FALSE	0	0	1	1	none	0.0001383897512735
T014	T301	FALSE	FALSE	0	0	1	1	none	0.0001265945883021
T020	T301	FALSE	FALSE	0	0	1	1	none	0.0001345506761546
T021	T301	FALSE	FALSE	0	0	1	1	none	0.0001311940005932
T028	T301	FALSE	FALSE	0	0	1	1	none	0.0001207801927222
T035a	T301	FALSE	FALSE	0	0	1	1	none	9.01839122986e-05
T035b	T301	FALSE	FALSE	0	0	1	1	none	0.0001331490858952
T040	T301	FALSE	FALSE	0	0	1	1	none	0.0001275290109403
T056	T301	FALSE	FALSE	0	0	1	1	none	0.0001375274517499
T059	T301	FALSE	FALSE	0	0	1	1	none	6.77398452136e-05
T065	T301	FALSE	FALSE	0	0	1	1	none	0.0001327030595918
T069	T301	FALSE	FALSE	0	0	1	1	none	5.3763330083e-05
T071	T301	FALSE	FALSE	0	0	1	1	none	0.0001248198842412
T073	T301	FALSE	FALSE	0	0	1	1	none	0.0001302107930934
T075	T301	FALSE	FALSE	0	0	1	1	none	0.0001176504731056
T077	T301	FALSE	FALSE	0	0	1	1	none	0.0001302107930934
T087	T301	FALSE	FALSE	0	0	1	1	none	0.000132499773557
T095	T301	FALSE	FALSE	0	0	1	1	none	8.70134735371999e-05
T099a	T301	FALSE	FALSE	0	0	1	1	none	8.50575033638e-05
T102	T301	FALSE	FALSE	0	0	1	1	none	9.11267063401999e-05
T104	T301	FALSE	FALSE	0	0	1	1	none	0.0001319638163964
T105	T301	FALSE	FALSE	0	0	1	1	none	0.000135101168317
T107	T301	FALSE	FALSE	0	0	1	1	none	8.99360509809999e-05
T126	T301	FALSE	FALSE	1	0	1	1	anc	7.3810635504e-06
T156	T301	FALSE	FALSE	0	0	1	1	none	0.0001322533342115
T159a	T301	FALSE	FALSE	0	0	1	1	none	0.0001296154654138
T182	T301	FALSE	FALSE	0	0	1	1	none	0.0001328781303094
T188	T301	FALSE	FALSE	0	0	1	1	none	0.0001297632756172
T192	T301	FALSE	FALSE	0	0	1	1	none	1.78493754444e-05
T223	T301	FALSE	FALSE	0	0	1	1	none	0.0001352594410278
T225	T301	FALSE	FALSE	0	0	1	1	none	0.0001404715957831
T230	T301	FALSE	FALSE	0	0	1	1	none	0.000130806120773
T232	T301	FALSE	FALSE	0	0	1	1	none	1.37177699534e-05
T241	T301	FALSE	FALSE	0	0	1	1	none	0.0001515626642925
T270	T301	FALSE	FALSE	0	0	1	1	none	1.57951609682e-05
T271b	T301	FALSE	FALSE	0	0	1	1	none	0.0001367206803313
S002	T303	FALSE	FALSE	0	0	1	1	none	0.0001297282588213
S007	T303	FALSE	FALSE	0	0	1	1	none	0.0001278299685169
S021	T303	FALSE	FALSE	0	0	1	1	none	0.0001290789103309
S024	T303	FALSE	FALSE	0	0	1	1	none	0.0001309445493934
S025	T303	FALSE	FALSE	0	0	1	1	none	0.0001293165570923
S026	T303	FALSE	FALSE	0	0	1	1	none	0.0001246320653478
S038	T303	FALSE	FALSE	0	0	1	1	none	0.0001355588530539
S039	T303	FALSE	FALSE	0	0	1	1	none	0.0001290600231753
S040	T303	FALSE	FALSE	0	0	1	1	none	6.86209469370999e-05
S042	T303	FALSE	FALSE	0	0	1	1	none	0.00012986851529
S071	T303	FALSE	FALSE	0	0	1	1	none	4.02970372593e-05
S078	T303	FALSE	FALSE	0	0	1	1	none	0.0001306562114913
S081	T303	FALSE	FALSE	0	0	1	1	none	0.0001301393440082
S085	T303	FALSE	FALSE	0	0	1	1	none	8.10337602873e-05
S087	T303	FALSE	FALSE	0	0	1	1	none	9.16656721390999e-05
S093	T303	FALSE	FALSE	0	0	1	1	none	6.26918425859e-05
S097	T303	FALSE	FALSE	0	0	1	1	none	0.0001277164942921
S102	T303	FALSE	FALSE	0	0	1	1	none	7.05335522143e-05
S106	T303	FALSE	FALSE	0	0	1	1	none	0.0001310360462773
S130	T303	FALSE	FALSE	0	0	1	1	none	9.13818711738999e-05
T009	T303	FALSE	FALSE	0	0	1	1	none	0.0001374427724342
T010	T303	FALSE	FALSE	0	0	1	1	none	0.0001341426765601
T013	T303	FALSE	FALSE	0	0	1	1	none	0.0001429169624198
T014	T303	FALSE	FALSE	0	0	1	1	none	0.0001311217994484
T020	T303	FALSE	FALSE	0	0	1	1	none	0.0001390778873009
T021	T303	FALSE	FALSE	0	0	1	1	none	0.0001357212117395
T028	T303	FALSE	FALSE	0	0	1	1	none	0.0001253074038685
T035a	T303	FALSE	FALSE	0	0	1	1	none	9.47111234449e-05
T035b	T303	FALSE	FALSE	0	0	1	1	none	0.0001376762970415
T040	T303	FALSE	FALSE	0	0	1	1	none	0.0001320562220866
T056	T303	FALSE	FALSE	0	0	1	1	none	0.0001420546628962
T059	T303	FALSE	FALSE	0	0	1	1	none	7.22670563598999e-05
T065	T303	FALSE	FALSE	0	0	1	1	none	0.0001372302707381
T069	T303	FALSE	FALSE	0	0	1	1	none	5.82905412293e-05
T071	T303	FALSE	FALSE	0	0	1	1	none	0.0001293470953875
T073	T303	FALSE	FALSE	0	0	1	1	none	0.0001347380042397
T075	T303	FALSE	FALSE	0	0	1	1	none	0.0001221776842519
T077	T303	FALSE	FALSE	0	0	1	1	none	0.0001347380042397
T087	T303	FALSE	FALSE	0	0	1	1	none	0.0001370269847033
T095	T303	FALSE	FALSE	0	0	1	1	none	9.15406846834999e-05
T099a	T303	FALSE	FALSE	0	0	1	1	none	8.95847145100999e-05
T102	T303	FALSE	FALSE	0	0	1	1	none	9.56539174864999e-05
T104	T303	FALSE	FALSE	0	0	1	1	none	0.0001364910275427
T105	T303	FALSE	FALSE	0	0	1	1	none	0.0001396283794633
T107	T303	FALSE	FALSE	0	0	1	1	none	9.44632621272999e-05
T126	T303	FALSE	FALSE	1	0	1	1	anc	4.0986428752e-06
T156	T303	FALSE	FALSE	0	0	1	1	none	0.0001367805453578
T159a	T303	FALSE	FALSE	0	0	1	1	none	0.0001341426765601
T182	T303	FALSE	FALSE	0	0	1	1	none	0.0001374053414557
T188	T303	FALSE	FALSE	0	0	1	1	none	0.0001342904867635
T192	T303	FALSE	FALSE	0	0	1	1	none	2.35672419499e-05
T223	T303	FALSE	FALSE	0	0	1	1	none	0.0001397866521741
T225	T303	FALSE	FALSE	0	0	1	1	none	0.0001449988069294
T230	T303	FALSE	FALSE	0	0	1	1	none	0.0001353333319193
T232	T303	FALSE	FALSE	0	0	1	1	none	1.82449810997e-05
T241	T303	FALSE	FALSE	0	0	1	1	none	0.0001560898754388
T270	T303	FALSE	FALSE	0	0	1	1	none	2.03223721145e-05
T271b	T303	FALSE	FALSE	0	0	1	1	none	0.0001412478914776
T301	T303	FALSE	FALSE	0	0	1	1	none	2.28613043247e-05
S002	T322	FALSE	FALSE	0	0	1	1	none	9.16143247121999e-05
S007	T322	FALSE	FALSE	0	0	1	1	none	7.38108603825999e-05
S021	T322	FALSE	FALSE	0	0	1	1	none	9.09649762217999e-05
S024	T322	FALSE	FALSE	0	0	1	1	none	9.28306152842999e-05
S025	T322	FALSE	FALSE	0	0	1	1	none	9.12026229831999e-05
S026	T322	FALSE	FALSE	0	0	1	1	none	8.65181312386999e-05
S038	T322	FALSE	FALSE	0	0	1	1	none	2.02000261208e-05
S039	T322	FALSE	FALSE	0	0	1	1	none	9.09460890661999e-05
S040	T322	FALSE	FALSE	0	0	1	1	none	0.000119836906452
S042	T322	FALSE	FALSE	0	0	1	1	none	9.17545811808999e-05
S071	T322	FALSE	FALSE	0	0	1	1	none	0.0001123594261114
S078	T322	FALSE	FALSE	0	0	1	1	none	9.25422773821999e-05
S081	T322	FALSE	FALSE	0	0	1	1	none	9.20254098990999e-05
S085	T322	FALSE	FALSE	0	0	1	1	none	0.0001134548752182
S087	T322	FALSE	FALSE	0	0	1	1	none	0.00012408678707
S093	T322	FALSE	FALSE	0	0	1	1	none	9.51129575167999e-05
S097	T322	FALSE	FALSE	0	0	1	1	none	8.96025601829999e-05
S102	T322	FALSE	FALSE	0	0	1	1	none	0.0001217495117292
S106	T322	FALSE	FALSE	0	0	1	1	none	9.29221121681999e-05
S130	T322	FALSE	FALSE	0	0	1	1	none	0.0001238029861048
T009	T322	FALSE	FALSE	0	0	1	1	none	9.93288383250999e-05
T010	T322	FALSE	FALSE	0	0	1	1	none	9.60287424509999e-05
T013	T322	FALSE	FALSE	0	0	1	1	none	1.35605809823e-05
T014	T322	FALSE	FALSE	0	0	1	1	none	9.30078653392999e-05
T020	T322	FALSE	FALSE	0	0	1	1	none	2.37190603678e-05
T021	T322	FALSE	FALSE	0	0	1	1	none	9.76072776303999e-05
T028	T322	FALSE	FALSE	0	0	1	1	none	7.12882957341999e-05
T035a	T322	FALSE	FALSE	0	0	1	1	none	0.0001271322383758
T035b	T322	FALSE	FALSE	0	0	1	1	none	9.95623629323999e-05
T040	T322	FALSE	FALSE	0	0	1	1	none	9.39422879774999e-05
T056	T322	FALSE	FALSE	0	0	1	1	none	0.0001039407287871
T059	T322	FALSE	FALSE	0	0	1	1	none	0.0001234830158748
T065	T322	FALSE	FALSE	0	0	1	1	none	1.66168479918e-05
T069	T322	FALSE	FALSE	0	0	1	1	none	0.0001291622747222
T071	T322	FALSE	FALSE	0	0	1	1	none	7.53279872531999e-05
T073	T322	FALSE	FALSE	0	0	1	1	none	9.66240701305999e-05
T075	T322	FALSE	FALSE	0	0	1	1	none	8.28730947835999e-05
T077	T322	FALSE	FALSE	0	0	1	1	none	9.66240701305999e-05
T087	T322	FALSE	FALSE	0	0	1	1	none	9.89130505941999e-05
T095	T322	FALSE	FALSE	0	0	1	1	none	0.0001239617996144
T099a	T322	FALSE	FALSE	0	0	1	1	none	0.000122005829441
T102	T322	FALSE	FALSE	0	0	1	1	none	0.0001280750324174
T104	T322	FALSE	FALSE	0	0	1	1	none	8.24719194083999e-05
T105	T322	FALSE	FALSE	0	0	1	1	none	1.9014956717e-05
T107	T322	FALSE	FALSE	0	0	1	1	none	0.0001268843770582
T126	T322	FALSE	FALSE	0	0	1	1	none	0.0001365808949168
T156	T322	FALSE	FALSE	0	0	1	1	none	2.30353167235e-05
T159a	T322	FALSE	FALSE	0	0	1	1	none	9.60287424509999e-05
T182	T322	FALSE	FALSE	0	0	1	1	none	2.36601128214e-05
T188	T322	FALSE	FALSE	0	0	1	1	none	8.02713786291999e-05
T192	T322	FALSE	FALSE	0	0	1	1	none	0.0001476445344904
T223	T322	FALSE	FALSE	0	0	1	1	none	2.60414235398e-05
T225	T322	FALSE	FALSE	0	0	1	1	none	3.12535782951e-05
T230	T322	FALSE	FALSE	0	0	1	1	none	9.72193978101999e-05
T232	T322	FALSE	FALSE	0	0	1	1	none	0.0001354724734918
T241	T322	FALSE	FALSE	0	0	1	1	none	8.1960335049e-06
T270	T322	FALSE	FALSE	0	0	1	1	none	0.0001375498645066
T271b	T322	FALSE	FALSE	0	0	1	1	none	2.75026628433e-05
T301	T322	FALSE	FALSE	0	0	1	1	none	0.0001469385968652
T303	T322	FALSE	FALSE	0	0	1	1	none	0.0001514658080115
S002	T327b	FALSE	FALSE	0	0	1	1	none	0.000107746976621
S007	T327b	FALSE	FALSE	0	0	1	1	none	0.0001058486863166
S021	T327b	FALSE	FALSE	0	0	1	1	none	0.0001070976281306
S024	T327b	FALSE	FALSE	0	0	1	1	none	0.0001089632671931
S025	T327b	FALSE	FALSE	0	0	1	1	none	0.000107335274892
S026	T327b	FALSE	FALSE	0	0	1	1	none	0.0001026507831475
S038	T327b	FALSE	FALSE	0	0	1	1	none	0.0001135775708536
S039	T327b	FALSE	FALSE	0	0	1	1	none	0.000107078740975
S040	T327b	FALSE	FALSE	0	0	1	1	none	4.66396647368e-05
S042	T327b	FALSE	FALSE	0	0	1	1	none	0.0001078872330897
S071	T327b	FALSE	FALSE	0	0	1	1	none	3.12899117562e-05
S078	T327b	FALSE	FALSE	0	0	1	1	none	0.000108674929291
S081	T327b	FALSE	FALSE	0	0	1	1	none	0.0001081580618079
S085	T327b	FALSE	FALSE	0	0	1	1	none	5.9052478087e-05
S087	T327b	FALSE	FALSE	0	0	1	1	none	6.96843899388e-05
S093	T327b	FALSE	FALSE	0	0	1	1	none	4.07105603856e-05
S097	T327b	FALSE	FALSE	0	0	1	1	none	0.0001057352120918
S102	T327b	FALSE	FALSE	0	0	1	1	none	4.8552270014e-05
S106	T327b	FALSE	FALSE	0	0	1	1	none	0.000109054764077
S130	T327b	FALSE	FALSE	0	0	1	1	none	6.94005889736e-05
T009	T327b	FALSE	FALSE	0	0	1	1	none	0.0001154614902339
T010	T327b	FALSE	FALSE	0	0	1	1	none	0.0001121613943598
T013	T327b	FALSE	FALSE	0	0	1	1	none	0.0001209356802195
T014	T327b	FALSE	FALSE	0	0	1	1	none	0.0001091405172481
T020	T327b	FALSE	FALSE	0	0	1	1	none	0.0001170966051006
T021	T327b	FALSE	FALSE	0	0	1	1	none	0.0001137399295392
T028	T327b	FALSE	FALSE	0	0	1	1	none	0.0001033261216682
T035a	T327b	FALSE	FALSE	0	0	1	1	none	7.27298412446e-05
T035b	T327b	FALSE	FALSE	0	0	1	1	none	0.0001156950148412
T040	T327b	FALSE	FALSE	0	0	1	1	none	0.0001100749398863
T056	T327b	FALSE	FALSE	0	0	1	1	none	0.0001200733806959
T059	T327b	FALSE	FALSE	0	0	1	1	none	5.02857741596e-05
T065	T327b	FALSE	FALSE	0	0	1	1	none	0.0001152489885378
T069	T327b	FALSE	FALSE	0	0	1	1	none	4.8092760367e-05
T071	T327b	FALSE	FALSE	0	0	1	1	none	0.0001073658131872
T073	T327b	FALSE	FALSE	0	0	1	1	none	0.0001127567220394
T075	T327b	FALSE	FALSE	0	0	1	1	none	0.0001001964020516
T077	T327b	FALSE	FALSE	0	0	1	1	none	0.0001127567220394
T087	T327b	FALSE	FALSE	0	0	1	1	none	0.000115045702503
T095	T327b	FALSE	FALSE	0	0	1	1	none	6.95594024832e-05
T099a	T327b	FALSE	FALSE	0	0	1	1	none	6.76034323098e-05
T102	T327b	FALSE	FALSE	0	0	1	1	none	7.36726352862e-05
T104	T327b	FALSE	FALSE	0	0	1	1	none	0.0001145097453424
T105	T327b	FALSE	FALSE	0	0	1	1	none	0.000117647097263
T107	T327b	FALSE	FALSE	0	0	1	1	none	7.2481979927e-05
T126	T327b	FALSE	FALSE	0	0	1	1	none	5.55113805616e-05
T156	T327b	FALSE	FALSE	0	0	1	1	none	0.0001147992631575
T159a	T327b	FALSE	FALSE	0	0	1	1	none	0.0001121613943598
T182	T327b	FALSE	FALSE	0	0	1	1	none	0.0001154240592554
T188	T327b	FALSE	FALSE	0	0	1	1	none	0.0001123092045632
T192	T327b	FALSE	FALSE	0	0	1	1	none	6.65750201351999e-05
T223	T327b	FALSE	FALSE	0	0	1	1	none	0.0001178053699738
T225	T327b	FALSE	FALSE	0	0	1	1	none	0.0001230175247291
T230	T327b	FALSE	FALSE	0	0	1	1	none	0.000113352049719
T232	T327b	FALSE	FALSE	0	0	1	1	none	5.44029591366e-05
T241	T327b	FALSE	FALSE	0	0	1	1	none	0.0001341085932385
T270	T327b	FALSE	FALSE	0	0	1	1	none	5.64803501514e-05
T271b	T327b	FALSE	FALSE	0	0	1	1	none	0.0001192666092773
T301	T327b	FALSE	FALSE	0	0	1	1	none	6.58690825099999e-05
T303	T327b	FALSE	FALSE	0	0	1	1	none	7.03962936562999e-05
T322	T327b	FALSE	FALSE	0	0	1	1	none	0.0001294845258112
S002	T330	TRUE	TRUE	0	0	1	1	none	0.000104770338223
S007	T330	TRUE	TRUE	0	0	1	1	none	0.0001028720479186
S021	T330	TRUE	TRUE	0	0	1	1	none	0.0001041209897326
S024	T330	TRUE	TRUE	0	0	1	1	none	0.0001059866287951
S025	T330	TRUE	TRUE	0	0	1	1	none	0.000104358636494
S026	T330	TRUE	TRUE	0	0	1	1	none	9.96741447495e-05
S038	T330	TRUE	TRUE	0	0	1	1	none	0.0001106009324556
S039	T330	TRUE	TRUE	0	0	1	1	none	0.000104102102577
S040	T330	TRUE	TRUE	0	0	1	1	none	4.36630263388e-05
S042	T330	TRUE	TRUE	0	0	1	1	none	0.0001049105946917
S071	T330	TRUE	TRUE	0	0	1	1	none	2.83132733582e-05
S078	T330	TRUE	TRUE	0	0	1	1	none	0.000105698290893
S081	T330	TRUE	TRUE	0	0	1	1	none	0.0001051814234099
S085	T330	TRUE	TRUE	0	0	1	1	none	5.6075839689e-05
S087	T330	TRUE	TRUE	0	0	1	1	none	6.67077515408e-05
S093	T330	TRUE	TRUE	0	0	1	1	none	3.77339219876e-05
S097	T330	TRUE	TRUE	0	0	1	1	none	0.0001027585736938
S102	T330	TRUE	TRUE	0	0	1	1	none	4.5575631616e-05
S106	T330	TRUE	TRUE	0	0	1	1	none	0.000106078125679
S130	T330	TRUE	TRUE	0	0	1	1	none	6.64239505756e-05
T009	T330	FALSE	FALSE	0	0	1	1	none	0.0001124848518359
T010	T330	TRUE	TRUE	0	0	1	1	none	0.0001091847559618
T013	T330	FALSE	FALSE	0	0	1	1	none	0.0001179590418215
T014	T330	TRUE	TRUE	0	0	1	1	none	0.0001061638788501
T020	T330	TRUE	TRUE	0	0	1	1	none	0.0001141199667026
T021	T330	TRUE	TRUE	0	0	1	1	none	0.0001107632911412
T028	T330	TRUE	TRUE	0	0	1	1	none	0.0001003494832702
T035a	T330	TRUE	TRUE	0	0	1	1	none	6.97532028466e-05
T035b	T330	FALSE	FALSE	0	0	1	1	none	0.0001127183764432
T040	T330	TRUE	TRUE	0	0	1	1	none	0.0001070983014883
T056	T330	FALSE	FALSE	0	0	1	1	none	0.0001170967422979
T059	T330	TRUE	TRUE	0	0	1	1	none	4.73091357616e-05
T065	T330	TRUE	TRUE	0	0	1	1	none	0.0001122723501398
T069	T330	TRUE	TRUE	0	0	1	1	none	4.5116121969e-05
T071	T330	FALSE	FALSE	0	0	1	1	none	0.0001043891747892
T073	T330	TRUE	TRUE	0	0	1	1	none	0.0001097800836414
T075	T330	TRUE	TRUE	0	0	1	1	none	9.72197636536e-05
T077	T330	TRUE	TRUE	0	0	1	1	none	0.0001097800836414
T087	T330	FALSE	FALSE	0	0	1	1	none	0.000112069064105
T095	T330	TRUE	TRUE	0	0	1	1	none	6.65827640852e-05
T099a	T330	TRUE	TRUE	0	0	1	1	none	6.46267939118e-05
T102	T330	FALSE	FALSE	0	0	1	1	none	7.06959968882e-05
T104	T330	FALSE	FALSE	0	0	1	1	none	0.0001115331069444
T105	T330	FALSE	FALSE	0	0	1	1	none	0.000114670458865
T107	T330	FALSE	FALSE	0	0	1	1	none	6.9505341529e-05
T126	T330	TRUE	TRUE	0	0	1	1	none	5.25347421636e-05
T156	T330	FALSE	FALSE	0	0	1	1	none	0.0001118226247595
T159a	T330	TRUE	TRUE	0	0	1	1	none	0.0001091847559618
T182	T330	FALSE	FALSE	0	0	1	1	none	0.0001124474208574
T188	T330	TRUE	TRUE	0	0	1	1	none	0.0001093325661652
T192	T330	FALSE	FALSE	0	0	1	1	none	6.35983817372e-05
T223	T330	FALSE	FALSE	0	0	1	1	none	0.0001148287315758
T225	T330	FALSE	FALSE	0	0	1	1	none	0.0001200408863311
T230	T330	FALSE	FALSE	0	0	1	1	none	0.000110375411321
T232	T330	TRUE	TRUE	0	0	1	1	none	5.14263207386e-05
T241	T330	FALSE	FALSE	0	0	1	1	none	0.0001311319548405
T270	T330	FALSE	FALSE	0	0	1	1	none	5.35037117534e-05
T271b	T330	FALSE	FALSE	0	0	1	1	none	0.0001162899708793
T301	T330	FALSE	FALSE	0	0	1	1	none	6.2892444112e-05
T303	T330	FALSE	FALSE	0	0	1	1	none	6.74196552583e-05
T322	T330	FALSE	FALSE	0	0	1	1	none	0.0001265078874132
T327b	T330	TRUE	TRUE	0	1	1	1	desc	5.953276796e-07
S002	T335	FALSE	FALSE	0	0	1	1	none	0.0001220645036962
S007	T335	FALSE	FALSE	0	0	1	1	none	0.0001201662133918
S021	T335	FALSE	FALSE	0	0	1	1	none	0.0001214151552058
S024	T335	FALSE	FALSE	0	0	1	1	none	0.0001232807942683
S025	T335	FALSE	FALSE	0	0	1	1	none	0.0001216528019672
S026	T335	FALSE	FALSE	0	0	1	1	none	0.0001169683102227
S038	T335	FALSE	FALSE	0	0	1	1	none	0.0001278950979288
S039	T335	FALSE	FALSE	0	0	1	1	none	0.0001213962680502
S040	T335	FALSE	FALSE	0	0	1	1	none	6.0957191812e-05
S042	T335	FALSE	FALSE	0	0	1	1	none	0.0001222047601649
S071	T335	FALSE	FALSE	0	0	1	1	none	3.26332821342e-05
S078	T335	FALSE	FALSE	0	0	1	1	none	0.0001229924563662
S081	T335	FALSE	FALSE	0	0	1	1	none	0.0001224755888831
S085	T335	FALSE	FALSE	0	0	1	1	none	7.33700051622e-05
S087	T335	FALSE	FALSE	0	0	1	1	none	8.4001917014e-05
S093	T335	FALSE	FALSE	0	0	1	1	none	5.50280874608e-05
S097	T335	FALSE	FALSE	0	0	1	1	none	0.000120052739167
S102	T335	FALSE	FALSE	0	0	1	1	none	6.28697970892e-05
S106	T335	FALSE	FALSE	0	0	1	1	none	0.0001233722911522
S130	T335	FALSE	FALSE	0	0	1	1	none	8.37181160488e-05
T009	T335	FALSE	FALSE	0	0	1	1	none	0.0001297790173091
T010	T335	FALSE	FALSE	0	0	1	1	none	0.000126478921435
T013	T335	FALSE	FALSE	0	0	1	1	none	0.0001352532072947
T014	T335	FALSE	FALSE	0	0	1	1	none	0.0001234580443233
T020	T335	FALSE	FALSE	0	0	1	1	none	0.0001314141321758
T021	T335	FALSE	FALSE	0	0	1	1	none	0.0001280574566144
T028	T335	FALSE	FALSE	0	0	1	1	none	0.0001176436487434
T035a	T335	FALSE	FALSE	0	0	1	1	none	8.70473683198e-05
T035b	T335	FALSE	FALSE	0	0	1	1	none	0.0001300125419164
T040	T335	FALSE	FALSE	0	0	1	1	none	0.0001243924669615
T056	T335	FALSE	FALSE	0	0	1	1	none	0.0001343909077711
T059	T335	FALSE	FALSE	0	0	1	1	none	6.46033012348e-05
T065	T335	FALSE	FALSE	0	0	1	1	none	0.000129566515613
T069	T335	FALSE	FALSE	0	0	1	1	none	5.06267861042e-05
T071	T335	FALSE	FALSE	0	0	1	1	none	0.0001216833402624
T073	T335	FALSE	FALSE	0	0	1	1	none	0.0001270742491146
T075	T335	FALSE	FALSE	0	0	1	1	none	0.0001145139291268
T077	T335	FALSE	FALSE	0	0	1	1	none	0.0001270742491146
T087	T335	FALSE	FALSE	0	0	1	1	none	0.0001293632295782
T095	T335	FALSE	FALSE	0	0	1	1	none	8.38769295584e-05
T099a	T335	FALSE	FALSE	0	0	1	1	none	8.1920959385e-05
T102	T335	FALSE	FALSE	0	0	1	1	none	8.79901623614e-05
T104	T335	FALSE	FALSE	0	0	1	1	none	0.0001288272724176
T105	T335	FALSE	FALSE	0	0	1	1	none	0.0001319646243382
T107	T335	FALSE	FALSE	0	0	1	1	none	8.67995070022e-05
T126	T335	TRUE	TRUE	1	0	1	1	anc	5.953276796e-07
[truncated: 1,161 more rows]
