# Supplementary material for: Improved characterisation of MRSA transmission using within-host bacterial sequence diversity
Source: eLife. 2019 Oct 8;8:e46402. doi: 10.7554/eLife.46402 (PMC6954020; doi:10.7554/eLife.46402)
Supplement: Figure 9—source data 1. [file elife-46402-fig9-data1.zip › Figure 9-source data 1/classifications/Classification_Posterior_ds_10percol_41.csv]

host.1	host.2	adjacent	contiguous	paths12	paths21	nodes1	nodes2	path.classification	min.distance.between.subgraphs
S002	S007	TRUE	TRUE	0	0	1	1	none	6.77453176224e-05
S002	S021	TRUE	TRUE	0	0	1	1	none	1.5191663031e-05
S007	S021	TRUE	TRUE	0	0	1	1	none	7.27893138074e-05
S002	S024	TRUE	TRUE	0	0	1	1	none	1.52506550478e-05
S007	S024	TRUE	TRUE	0	0	1	1	none	7.28483058242e-05
S021	S024	TRUE	TRUE	0	0	1	1	none	3.7624537548e-06
S002	S025	TRUE	TRUE	0	0	1	1	none	1.7872185754e-05
S007	S025	TRUE	TRUE	0	0	1	1	none	7.12524891724e-05
S021	S025	TRUE	TRUE	0	0	1	1	none	2.2916181939e-05
S024	S025	TRUE	TRUE	0	0	1	1	none	2.29751739558e-05
S002	S026	TRUE	TRUE	0	0	1	1	none	1.7556420254e-05
S007	S026	TRUE	TRUE	0	0	1	1	none	7.09367236724e-05
S021	S026	TRUE	TRUE	0	0	1	1	none	2.2600416439e-05
S024	S026	TRUE	TRUE	0	0	1	1	none	2.26594084558e-05
S025	S026	TRUE	TRUE	0	0	1	1	none	1.8576338156e-05
S002	S038	TRUE	TRUE	0	0	1	1	none	6.66204834708e-05
S007	S038	TRUE	TRUE	0	0	1	1	none	4.56531270104e-05
S021	S038	TRUE	TRUE	0	0	1	1	none	7.16644796558e-05
S024	S038	TRUE	TRUE	0	0	1	1	none	7.17234716726e-05
S025	S038	TRUE	TRUE	0	0	1	1	none	7.01276550208e-05
S026	S038	TRUE	TRUE	0	0	1	1	none	6.98118895208e-05
S002	S039	TRUE	TRUE	0	0	1	1	none	1.714523972e-05
S007	S039	TRUE	TRUE	0	0	1	1	none	7.47428904964e-05
S021	S039	TRUE	TRUE	0	0	1	1	none	3.543419067e-06
S024	S039	TRUE	TRUE	0	0	1	1	none	5.7160304438e-06
S025	S039	TRUE	TRUE	0	0	1	1	none	2.4869758628e-05
S026	S039	TRUE	TRUE	0	0	1	1	none	2.4553993128e-05
S038	S039	TRUE	TRUE	0	0	1	1	none	7.36180563448e-05
S002	S040	TRUE	TRUE	0	0	1	1	none	0.0001121345956722
S007	S040	TRUE	TRUE	0	0	1	1	none	0.0001098124414706
S021	S040	TRUE	TRUE	0	0	1	1	none	0.0001171785918572
S024	S040	TRUE	TRUE	0	0	1	1	none	0.000117237583874
S025	S040	TRUE	TRUE	0	0	1	1	none	0.0001156417672222
S026	S040	TRUE	TRUE	0	0	1	1	none	0.0001153260017222
S038	S040	TRUE	TRUE	0	0	1	1	none	0.000108687607319
S039	S040	TRUE	TRUE	0	0	1	1	none	0.0001191321685462
S002	S042	TRUE	TRUE	0	0	1	1	none	1.52013880422e-05
S007	S042	TRUE	TRUE	0	0	1	1	none	7.27990388186e-05
S021	S042	TRUE	TRUE	0	0	1	1	none	3.7131867492e-06
S024	S042	TRUE	TRUE	0	0	1	1	none	2.5312081792e-06
S025	S042	TRUE	TRUE	0	0	1	1	none	2.29259069502e-05
S026	S042	TRUE	TRUE	0	0	1	1	none	2.26101414502e-05
S038	S042	TRUE	TRUE	0	0	1	1	none	7.1674204667e-05
S039	S042	TRUE	TRUE	0	0	1	1	none	5.6667634382e-06
S040	S042	TRUE	TRUE	0	0	1	1	none	0.0001171883168684
S002	S071	TRUE	TRUE	0	0	1	1	none	0.0001088450231918
S007	S071	TRUE	TRUE	0	0	1	1	none	0.0001065228689902
S021	S071	TRUE	TRUE	0	0	1	1	none	0.0001138890193768
S024	S071	TRUE	TRUE	0	0	1	1	none	0.0001139480113936
S025	S071	TRUE	TRUE	0	0	1	1	none	0.0001123521947418
S026	S071	TRUE	TRUE	0	0	1	1	none	0.0001120364292418
S038	S071	TRUE	TRUE	0	0	1	1	none	0.0001053980348386
S039	S071	TRUE	TRUE	0	0	1	1	none	0.0001158425960658
S040	S071	TRUE	TRUE	0	0	1	1	none	2.239895652e-05
S042	S071	TRUE	TRUE	0	0	1	1	none	0.000113898744388
S002	S078	TRUE	TRUE	0	0	1	1	none	1.5485470167e-05
S007	S078	TRUE	TRUE	0	0	1	1	none	7.30831209434e-05
S021	S078	TRUE	TRUE	0	0	1	1	none	6.326602258e-06
S024	S078	TRUE	TRUE	0	0	1	1	none	6.3855942748e-06
S025	S078	TRUE	TRUE	0	0	1	1	none	2.3209989075e-05
S026	S078	TRUE	TRUE	0	0	1	1	none	2.2894223575e-05
S038	S078	TRUE	TRUE	0	0	1	1	none	7.19582867918e-05
S039	S078	TRUE	TRUE	0	0	1	1	none	8.280178947e-06
S040	S078	TRUE	TRUE	0	0	1	1	none	0.0001174723989932
S042	S078	TRUE	TRUE	0	0	1	1	none	6.3363272692e-06
S071	S078	TRUE	TRUE	0	0	1	1	none	0.0001141828265128
S002	S081	TRUE	TRUE	0	0	1	1	none	1.58711403412e-05
S007	S081	TRUE	TRUE	0	0	1	1	none	7.34687911176e-05
S021	S081	TRUE	TRUE	0	0	1	1	none	4.3829390482e-06
S024	S081	TRUE	TRUE	0	0	1	1	none	1.8614558802e-06
S025	S081	TRUE	TRUE	0	0	1	1	none	2.35956592492e-05
S026	S081	TRUE	TRUE	0	0	1	1	none	2.32798937492e-05
S038	S081	TRUE	TRUE	0	0	1	1	none	7.2343956966e-05
S039	S081	TRUE	TRUE	0	0	1	1	none	6.3365157372e-06
S040	S081	TRUE	TRUE	0	0	1	1	none	0.0001178580691674
S042	S081	TRUE	TRUE	0	0	1	1	none	3.1516934726e-06
S071	S081	TRUE	TRUE	0	0	1	1	none	0.000114568496687
S078	S081	TRUE	TRUE	0	0	1	1	none	7.0060795682e-06
S002	S085	TRUE	TRUE	0	0	1	1	none	0.000111316162981
S007	S085	TRUE	TRUE	0	0	1	1	none	0.0001089940087794
S021	S085	TRUE	TRUE	0	0	1	1	none	0.000116360159166
S024	S085	TRUE	TRUE	0	0	1	1	none	0.0001164191511828
S025	S085	TRUE	TRUE	0	0	1	1	none	0.000114823334531
S026	S085	TRUE	TRUE	0	0	1	1	none	0.000114507569031
S038	S085	TRUE	TRUE	0	0	1	1	none	0.0001078691746278
S039	S085	TRUE	TRUE	0	0	1	1	none	0.000118313735855
S040	S085	TRUE	TRUE	0	0	1	1	none	4.73551587492e-05
S042	S085	TRUE	TRUE	0	0	1	1	none	0.0001163698841772
S071	S085	TRUE	TRUE	0	0	1	1	none	4.40655862688e-05
S078	S085	TRUE	TRUE	0	0	1	1	none	0.000116653966302
S081	S085	TRUE	TRUE	0	0	1	1	none	0.0001170396364762
S002	S087	TRUE	TRUE	0	0	1	1	none	0.000125894674333
S007	S087	TRUE	TRUE	0	0	1	1	none	0.0001235725201314
S021	S087	TRUE	TRUE	0	0	1	1	none	0.000130938670518
S024	S087	TRUE	TRUE	0	0	1	1	none	0.0001309976625348
S025	S087	TRUE	TRUE	0	0	1	1	none	0.000129401845883
S026	S087	TRUE	TRUE	0	0	1	1	none	0.000129086080383
S038	S087	TRUE	TRUE	0	0	1	1	none	0.0001224476859798
S039	S087	TRUE	TRUE	0	0	1	1	none	0.000132892247207
S040	S087	TRUE	TRUE	0	0	1	1	none	6.19336701012e-05
S042	S087	TRUE	TRUE	0	0	1	1	none	0.0001309483955292
S071	S087	TRUE	TRUE	0	0	1	1	none	5.86440976208e-05
S078	S087	TRUE	TRUE	0	0	1	1	none	0.000131232477654
S081	S087	TRUE	TRUE	0	0	1	1	none	0.0001316181478282
S085	S087	TRUE	TRUE	0	0	1	1	none	2.4496157186e-05
S002	S093	TRUE	TRUE	0	0	1	1	none	9.54409441152e-05
S007	S093	TRUE	TRUE	0	0	1	1	none	9.31187899136e-05
S021	S093	TRUE	TRUE	0	0	1	1	none	0.0001004849403002
S024	S093	TRUE	TRUE	0	0	1	1	none	0.000100543932317
S025	S093	TRUE	TRUE	0	0	1	1	none	9.89481156652e-05
S026	S093	TRUE	TRUE	0	0	1	1	none	9.86323501652e-05
S038	S093	TRUE	TRUE	0	0	1	1	none	9.1993955762e-05
S039	S093	TRUE	TRUE	0	0	1	1	none	0.0001024385169892
S040	S093	TRUE	TRUE	0	0	1	1	none	3.14799398834e-05
S042	S093	TRUE	TRUE	0	0	1	1	none	0.0001004946653114
S071	S093	TRUE	TRUE	0	0	1	1	none	2.8190367403e-05
S078	S093	TRUE	TRUE	0	0	1	1	none	0.0001007787474362
S081	S093	TRUE	TRUE	0	0	1	1	none	0.0001011644176104
S085	S093	TRUE	TRUE	0	0	1	1	none	1.78747024282e-05
S087	S093	TRUE	TRUE	0	0	1	1	none	3.24532137802e-05
S002	S097	TRUE	TRUE	0	0	1	1	none	1.60215463374e-05
S007	S097	TRUE	TRUE	0	0	1	1	none	6.94018497558e-05
S021	S097	TRUE	TRUE	0	0	1	1	none	2.10655425224e-05
S024	S097	TRUE	TRUE	0	0	1	1	none	2.11245345392e-05
S025	S097	TRUE	TRUE	0	0	1	1	none	3.0916100034e-06
S026	S097	TRUE	TRUE	0	0	1	1	none	1.67256987394e-05
S038	S097	TRUE	TRUE	0	0	1	1	none	6.82770156042e-05
S039	S097	TRUE	TRUE	0	0	1	1	none	2.30191192114e-05
S040	S097	TRUE	TRUE	0	0	1	1	none	0.0001137911278056
S042	S097	TRUE	TRUE	0	0	1	1	none	2.10752675336e-05
S071	S097	TRUE	TRUE	0	0	1	1	none	0.0001105015553252
S078	S097	TRUE	TRUE	0	0	1	1	none	2.13593496584e-05
S081	S097	TRUE	TRUE	0	0	1	1	none	2.17450198326e-05
S085	S097	TRUE	TRUE	0	0	1	1	none	0.0001129726951144
S087	S097	TRUE	TRUE	0	0	1	1	none	0.0001275512064664
S093	S097	TRUE	TRUE	0	0	1	1	none	9.70974762486e-05
S002	S102	TRUE	TRUE	0	0	1	1	none	0.000111414495855
S007	S102	TRUE	TRUE	0	0	1	1	none	0.0001090923416534
S021	S102	TRUE	TRUE	0	0	1	1	none	0.00011645849204
S024	S102	TRUE	TRUE	0	0	1	1	none	0.0001165174840568
S025	S102	TRUE	TRUE	0	0	1	1	none	0.000114921667405
S026	S102	TRUE	TRUE	0	0	1	1	none	0.000114605901905
S038	S102	TRUE	TRUE	0	0	1	1	none	0.0001079675075018
S039	S102	TRUE	TRUE	0	0	1	1	none	0.000118412068729
S040	S102	TRUE	TRUE	0	0	1	1	none	3.0028119432e-06
S042	S102	TRUE	TRUE	0	0	1	1	none	0.0001164682170512
S071	S102	TRUE	TRUE	0	0	1	1	none	2.16788567028e-05
S078	S102	TRUE	TRUE	0	0	1	1	none	0.000116752299176
S081	S102	TRUE	TRUE	0	0	1	1	none	0.0001171379693502
S085	S102	TRUE	TRUE	0	0	1	1	none	4.6635058932e-05
S087	S102	TRUE	TRUE	0	0	1	1	none	6.1213570284e-05
S093	S102	TRUE	TRUE	0	0	1	1	none	3.07598400662e-05
S097	S102	TRUE	TRUE	0	0	1	1	none	0.0001130710279884
S002	S106	TRUE	TRUE	0	0	1	1	none	9.802272477e-06
S007	S106	TRUE	TRUE	0	0	1	1	none	7.00585055414e-05
S021	S106	TRUE	TRUE	0	0	1	1	none	1.750485095e-05
S024	S106	TRUE	TRUE	0	0	1	1	none	1.75638429668e-05
S025	S106	TRUE	TRUE	0	0	1	1	none	2.0185373673e-05
S026	S106	TRUE	TRUE	0	0	1	1	none	1.9869608173e-05
S038	S106	TRUE	TRUE	0	0	1	1	none	6.89336713898e-05
S039	S106	TRUE	TRUE	0	0	1	1	none	1.9458427639e-05
S040	S106	TRUE	TRUE	0	0	1	1	none	0.0001144477835912
S042	S106	TRUE	TRUE	0	0	1	1	none	1.75145759612e-05
S071	S106	TRUE	TRUE	0	0	1	1	none	0.0001111582111108
S078	S106	TRUE	TRUE	0	0	1	1	none	1.7798658086e-05
S081	S106	TRUE	TRUE	0	0	1	1	none	1.81843282602e-05
S085	S106	TRUE	TRUE	0	0	1	1	none	0.0001136293509
S087	S106	TRUE	TRUE	0	0	1	1	none	0.000128207862252
S093	S106	TRUE	TRUE	0	0	1	1	none	9.77541320342e-05
S097	S106	TRUE	TRUE	0	0	1	1	none	1.83347342564e-05
S102	S106	TRUE	TRUE	0	0	1	1	none	0.000113727683774
S002	S130	TRUE	TRUE	0	0	1	1	none	0.0001255454634249
S007	S130	TRUE	TRUE	0	0	1	1	none	0.0001232233092233
S021	S130	TRUE	TRUE	0	0	1	1	none	0.0001305894596099
S024	S130	TRUE	TRUE	0	0	1	1	none	0.0001306484516267
S025	S130	TRUE	TRUE	0	0	1	1	none	0.0001290526349749
S026	S130	TRUE	TRUE	0	0	1	1	none	0.0001287368694749
S038	S130	TRUE	TRUE	0	0	1	1	none	0.0001220984750717
S039	S130	TRUE	TRUE	0	0	1	1	none	0.0001325430362989
S040	S130	TRUE	TRUE	0	0	1	1	none	6.15844591931e-05
S042	S130	TRUE	TRUE	0	0	1	1	none	0.0001305991846211
S071	S130	TRUE	TRUE	0	0	1	1	none	5.82948867127e-05
S078	S130	TRUE	TRUE	0	0	1	1	none	0.0001308832667459
S081	S130	TRUE	TRUE	0	0	1	1	none	0.0001312689369201
S085	S130	TRUE	TRUE	0	0	1	1	none	2.41469462779e-05
S087	S130	TRUE	TRUE	0	0	1	1	none	1.5901814949e-06
S093	S130	TRUE	TRUE	0	0	1	1	none	3.21040028721e-05
S097	S130	TRUE	TRUE	0	0	1	1	none	0.0001272019955583
S102	S130	TRUE	TRUE	0	0	1	1	none	6.08643593759e-05
S106	S130	TRUE	TRUE	0	0	1	1	none	0.0001278586513439
S002	T009	FALSE	FALSE	0	0	1	1	none	2.53351453652e-05
S007	T009	FALSE	FALSE	0	0	1	1	none	7.87154487836e-05
S021	T009	FALSE	FALSE	0	0	1	1	none	3.03791415502e-05
S024	T009	FALSE	FALSE	0	0	1	1	none	3.0438133567e-05
S025	T009	FALSE	FALSE	0	0	1	1	none	2.63550632672e-05
S026	T009	FALSE	FALSE	0	0	1	1	none	1.75960677212e-05
S038	T009	FALSE	FALSE	0	0	1	1	none	7.7590614632e-05
S039	T009	FALSE	FALSE	0	0	1	1	none	3.23327182392e-05
S040	T009	FALSE	FALSE	0	0	1	1	none	0.0001231047268334
S042	T009	FALSE	FALSE	0	0	1	1	none	3.03888665614e-05
S071	T009	FALSE	FALSE	0	0	1	1	none	0.000119815154353
S078	T009	FALSE	FALSE	0	0	1	1	none	3.06729486862e-05
S081	T009	FALSE	FALSE	0	0	1	1	none	3.10586188604e-05
S085	T009	FALSE	FALSE	0	0	1	1	none	0.0001222862941422
S087	T009	FALSE	FALSE	0	0	1	1	none	0.0001368648054942
S093	T009	FALSE	FALSE	0	0	1	1	none	0.0001064110752764
S097	T009	FALSE	FALSE	0	0	1	1	none	2.45044238506e-05
S102	T009	FALSE	FALSE	0	0	1	1	none	0.0001223846270162
S106	T009	FALSE	FALSE	0	0	1	1	none	2.76483332842e-05
S130	T009	FALSE	FALSE	0	0	1	1	none	0.0001365155945861
S002	T010	TRUE	TRUE	0	0	1	1	none	2.16122336048e-05
S007	T010	TRUE	TRUE	0	0	1	1	none	7.49925370232e-05
S021	T010	TRUE	TRUE	0	0	1	1	none	2.66562297898e-05
S024	T010	TRUE	TRUE	0	0	1	1	none	2.67152218066e-05
S025	T010	TRUE	TRUE	0	0	1	1	none	2.26321515068e-05
S026	T010	TRUE	TRUE	0	0	1	1	none	1.38731559608e-05
S038	T010	TRUE	TRUE	0	0	1	1	none	7.38677028716e-05
S039	T010	TRUE	TRUE	0	0	1	1	none	2.86098064788e-05
S040	T010	TRUE	TRUE	0	0	1	1	none	0.000119381815073
S042	T010	TRUE	TRUE	0	0	1	1	none	2.6665954801e-05
S071	T010	TRUE	TRUE	0	0	1	1	none	0.0001160922425926
S078	T010	TRUE	TRUE	0	0	1	1	none	2.69500369258e-05
S081	T010	TRUE	TRUE	0	0	1	1	none	2.73357071e-05
S085	T010	TRUE	TRUE	0	0	1	1	none	0.0001185633823818
S087	T010	TRUE	TRUE	0	0	1	1	none	0.0001331418937338
S093	T010	TRUE	TRUE	0	0	1	1	none	0.000102688163516
S097	T010	TRUE	TRUE	0	0	1	1	none	2.07815120902e-05
S102	T010	TRUE	TRUE	0	0	1	1	none	0.0001186617152558
S106	T010	TRUE	TRUE	0	0	1	1	none	2.39254215238e-05
S130	T010	TRUE	TRUE	0	0	1	1	none	0.0001327926828257
T009	T010	FALSE	FALSE	0	0	1	1	none	4.9638823472e-06
S002	T013	FALSE	FALSE	0	0	1	1	none	7.24727306058e-05
S007	T013	FALSE	FALSE	0	0	1	1	none	5.15053741454e-05
S021	T013	FALSE	FALSE	0	0	1	1	none	7.75167267908e-05
S024	T013	FALSE	FALSE	0	0	1	1	none	7.75757188076e-05
S025	T013	FALSE	FALSE	0	0	1	1	none	7.59799021558e-05
S026	T013	FALSE	FALSE	0	0	1	1	none	7.56641366558e-05
S038	T013	FALSE	FALSE	0	0	1	1	none	9.302600607e-06
S039	T013	FALSE	FALSE	0	0	1	1	none	7.94703034798e-05
S040	T013	FALSE	FALSE	0	0	1	1	none	0.000114539854454
S042	T013	FALSE	FALSE	0	0	1	1	none	7.7526451802e-05
S071	T013	FALSE	FALSE	0	0	1	1	none	0.0001112502819736
S078	T013	FALSE	FALSE	0	0	1	1	none	7.78105339268e-05
S081	T013	FALSE	FALSE	0	0	1	1	none	7.8196204101e-05
S085	T013	FALSE	FALSE	0	0	1	1	none	0.0001137214217628
S087	T013	FALSE	FALSE	0	0	1	1	none	0.0001282999331148
S093	T013	FALSE	FALSE	0	0	1	1	none	9.7846202897e-05
S097	T013	FALSE	FALSE	0	0	1	1	none	7.41292627392e-05
S102	T013	FALSE	FALSE	0	0	1	1	none	0.0001138197546368
S106	T013	FALSE	FALSE	0	0	1	1	none	7.47859185248e-05
S130	T013	FALSE	FALSE	0	0	1	1	none	0.0001279507222067
T009	T013	FALSE	FALSE	0	0	1	1	none	8.3442861767e-05
T010	T013	FALSE	FALSE	0	0	1	1	none	7.97199500066e-05
S002	T014	TRUE	TRUE	0	0	1	1	none	1.63063674078e-05
S007	T014	TRUE	TRUE	0	0	1	1	none	7.39040181842e-05
S021	T014	TRUE	TRUE	0	0	1	1	none	4.8181661148e-06
S024	T014	TRUE	TRUE	0	0	1	1	none	3.6361875448e-06
S025	T014	TRUE	TRUE	0	0	1	1	none	2.40308863158e-05
S026	T014	TRUE	TRUE	0	0	1	1	none	2.37151208158e-05
S038	T014	TRUE	TRUE	0	0	1	1	none	7.27791840326e-05
S039	T014	TRUE	TRUE	0	0	1	1	none	6.7717428038e-06
S040	T014	TRUE	TRUE	0	0	1	1	none	0.000118293296234
S042	T014	TRUE	TRUE	0	0	1	1	none	2.3459499524e-06
S071	T014	TRUE	TRUE	0	0	1	1	none	0.0001150037237536
S078	T014	TRUE	TRUE	0	0	1	1	none	7.4413066348e-06
S081	T014	TRUE	TRUE	0	0	1	1	none	4.2566728382e-06
S085	T014	TRUE	TRUE	0	0	1	1	none	0.0001174748635428
S087	T014	TRUE	TRUE	0	0	1	1	none	0.0001320533748948
S093	T014	TRUE	TRUE	0	0	1	1	none	0.000101599644677
S097	T014	TRUE	TRUE	0	0	1	1	none	2.21802468992e-05
S102	T014	TRUE	TRUE	0	0	1	1	none	0.0001175731964168
S106	T014	TRUE	TRUE	0	0	1	1	none	1.86195553268e-05
S130	T014	TRUE	TRUE	0	0	1	1	none	0.0001317041639867
T009	T014	FALSE	FALSE	0	0	1	1	none	3.1493845927e-05
T010	T014	TRUE	TRUE	0	0	1	1	none	2.77709341666e-05
T013	T014	FALSE	FALSE	0	0	1	1	none	7.86314311676e-05
S002	T020	TRUE	TRUE	0	0	1	1	none	6.82146070368e-05
S007	T020	TRUE	TRUE	0	0	1	1	none	4.72472505764e-05
S021	T020	TRUE	TRUE	0	0	1	1	none	7.32586032218e-05
S024	T020	TRUE	TRUE	0	0	1	1	none	7.33175952386e-05
S025	T020	TRUE	TRUE	0	0	1	1	none	7.17217785868e-05
S026	T020	TRUE	TRUE	0	0	1	1	none	7.14060130868e-05
S038	T020	TRUE	TRUE	0	0	1	1	none	2.876666962e-06
S039	T020	TRUE	TRUE	0	0	1	1	none	7.52121799108e-05
S040	T020	TRUE	TRUE	0	0	1	1	none	0.000110281730885
S042	T020	TRUE	TRUE	0	0	1	1	none	7.3268328233e-05
S071	T020	TRUE	TRUE	0	0	1	1	none	0.0001069921584046
S078	T020	TRUE	TRUE	0	0	1	1	none	7.35524103578e-05
S081	T020	TRUE	TRUE	0	0	1	1	none	7.3938080532e-05
S085	T020	TRUE	TRUE	0	0	1	1	none	0.0001094632981938
S087	T020	TRUE	TRUE	0	0	1	1	none	0.0001240418095458
S093	T020	TRUE	TRUE	0	0	1	1	none	9.3588079328e-05
S097	T020	TRUE	TRUE	0	0	1	1	none	6.98711391702e-05
S102	T020	TRUE	TRUE	0	0	1	1	none	0.0001095616310678
S106	T020	TRUE	TRUE	0	0	1	1	none	7.05277949558e-05
S130	T020	TRUE	TRUE	0	0	1	1	none	0.0001236925986377
T009	T020	FALSE	FALSE	0	0	1	1	none	7.9184738198e-05
T010	T020	TRUE	TRUE	0	0	1	1	none	7.54618264376e-05
T013	T020	FALSE	FALSE	0	0	1	1	none	1.0896724173e-05
T014	T020	TRUE	TRUE	0	0	1	1	none	7.43733075986e-05
S002	T021	FALSE	FALSE	0	0	1	1	none	2.6576115952e-05
S007	T021	FALSE	FALSE	0	0	1	1	none	7.99564193704e-05
S021	T021	FALSE	FALSE	0	0	1	1	none	3.1620112137e-05
S024	T021	FALSE	FALSE	0	0	1	1	none	3.16791041538e-05
S025	T021	FALSE	FALSE	0	0	1	1	none	2.7596033854e-05
S026	T021	FALSE	FALSE	0	0	1	1	none	1.8837038308e-05
S038	T021	FALSE	FALSE	0	0	1	1	none	7.88315852188e-05
S039	T021	FALSE	FALSE	0	0	1	1	none	3.3573688826e-05
S040	T021	FALSE	FALSE	0	0	1	1	none	0.0001243456974202
S042	T021	FALSE	FALSE	0	0	1	1	none	3.16298371482e-05
S071	T021	FALSE	FALSE	0	0	1	1	none	0.0001210561249398
S078	T021	FALSE	FALSE	0	0	1	1	none	3.1913919273e-05
S081	T021	FALSE	FALSE	0	0	1	1	none	3.22995894472e-05
S085	T021	FALSE	FALSE	0	0	1	1	none	0.000123527264729
S087	T021	FALSE	FALSE	0	0	1	1	none	0.000138105776081
S093	T021	FALSE	FALSE	0	0	1	1	none	0.0001076520458632
S097	T021	FALSE	FALSE	0	0	1	1	none	2.57453944374e-05
S102	T021	FALSE	FALSE	0	0	1	1	none	0.000123625597603
S106	T021	FALSE	FALSE	0	0	1	1	none	2.8889303871e-05
S130	T021	FALSE	FALSE	0	0	1	1	none	0.0001377565651729
T009	T021	TRUE	TRUE	0	0	1	1	none	2.4819411736e-06
T010	T021	FALSE	FALSE	0	0	1	1	none	6.204852934e-06
T013	T021	FALSE	FALSE	0	0	1	1	none	8.46838323538e-05
T014	T021	FALSE	FALSE	0	0	1	1	none	3.27348165138e-05
T020	T021	FALSE	FALSE	0	0	1	1	none	8.04257087848e-05
S002	T028	TRUE	TRUE	0	0	1	1	none	7.05558711888e-05
S007	T028	TRUE	TRUE	0	0	1	1	none	3.65257336064e-05
S021	T028	TRUE	TRUE	0	0	1	1	none	7.55998673738e-05
S024	T028	TRUE	TRUE	0	0	1	1	none	7.56588593906e-05
S025	T028	TRUE	TRUE	0	0	1	1	none	7.40630427388e-05
S026	T028	TRUE	TRUE	0	0	1	1	none	7.37472772388e-05
S038	T028	TRUE	TRUE	0	0	1	1	none	4.84636805768e-05
S039	T028	TRUE	TRUE	0	0	1	1	none	7.75534440628e-05
S040	T028	TRUE	TRUE	0	0	1	1	none	0.000112622995037
S042	T028	TRUE	TRUE	0	0	1	1	none	7.5609592385e-05
S071	T028	TRUE	TRUE	0	0	1	1	none	0.0001093334225566
S078	T028	TRUE	TRUE	0	0	1	1	none	7.58936745098e-05
S081	T028	TRUE	TRUE	0	0	1	1	none	7.6279344684e-05
S085	T028	TRUE	TRUE	0	0	1	1	none	0.0001118045623458
S087	T028	TRUE	TRUE	0	0	1	1	none	0.0001263830736978
S093	T028	TRUE	TRUE	0	0	1	1	none	9.592934348e-05
S097	T028	TRUE	TRUE	0	0	1	1	none	7.22124033222e-05
S102	T028	TRUE	TRUE	0	0	1	1	none	0.0001119028952198
S106	T028	TRUE	TRUE	0	0	1	1	none	7.28690591078e-05
S130	T028	TRUE	TRUE	0	0	1	1	none	0.0001260338627897
T009	T028	FALSE	FALSE	0	0	1	1	none	8.152600235e-05
T010	T028	TRUE	TRUE	0	0	1	1	none	7.78030905896e-05
T013	T028	FALSE	FALSE	0	0	1	1	none	5.43159277118e-05
T014	T028	TRUE	TRUE	0	0	1	1	none	7.67145717506e-05
T020	T028	TRUE	TRUE	0	0	1	1	none	5.00578041428e-05
T021	T028	FALSE	FALSE	0	0	1	1	none	8.27669729368e-05
S002	T035a	TRUE	TRUE	0	0	1	1	none	0.0001259998470974
S007	T035a	TRUE	TRUE	0	0	1	1	none	0.0001236776928958
S021	T035a	TRUE	TRUE	0	0	1	1	none	0.0001310438432824
S024	T035a	TRUE	TRUE	0	0	1	1	none	0.0001311028352992
S025	T035a	TRUE	TRUE	0	0	1	1	none	0.0001295070186474
S026	T035a	TRUE	TRUE	0	0	1	1	none	0.0001291912531474
S038	T035a	TRUE	TRUE	0	0	1	1	none	0.0001225528587442
S039	T035a	TRUE	TRUE	0	0	1	1	none	0.0001329974199714
S040	T035a	TRUE	TRUE	0	0	1	1	none	6.20388428656e-05
S042	T035a	TRUE	TRUE	0	0	1	1	none	0.0001310535682936
S071	T035a	TRUE	TRUE	0	0	1	1	none	5.87492703852e-05
S078	T035a	TRUE	TRUE	0	0	1	1	none	0.0001313376504184
S081	T035a	TRUE	TRUE	0	0	1	1	none	0.0001317233205926
S085	T035a	TRUE	TRUE	0	0	1	1	none	2.46013299504e-05
S087	T035a	TRUE	TRUE	0	0	1	1	none	4.6397994356e-06
S093	T035a	TRUE	TRUE	0	0	1	1	none	3.25583865446e-05
S097	T035a	TRUE	TRUE	0	0	1	1	none	0.0001276563792308
S102	T035a	TRUE	TRUE	0	0	1	1	none	6.13187430484e-05
S106	T035a	TRUE	TRUE	0	0	1	1	none	0.0001283130350164
S130	T035a	TRUE	TRUE	0	0	1	1	none	4.2905885275e-06
T009	T035a	FALSE	FALSE	0	0	1	1	none	0.0001369699782586
T010	T035a	TRUE	TRUE	0	0	1	1	none	0.0001332470664982
T013	T035a	FALSE	FALSE	0	0	1	1	none	0.0001284051058792
T014	T035a	TRUE	TRUE	0	0	1	1	none	0.0001321585476592
T020	T035a	TRUE	TRUE	0	0	1	1	none	0.0001241469823102
T021	T035a	FALSE	FALSE	0	0	1	1	none	0.0001382109488454
T028	T035a	TRUE	TRUE	0	0	1	1	none	0.0001264882464622
S002	T035b	TRUE	TRUE	0	0	1	1	none	2.11585576956e-05
S007	T035b	TRUE	TRUE	0	0	1	1	none	7.4538861114e-05
S021	T035b	TRUE	TRUE	0	0	1	1	none	2.62025538806e-05
S024	T035b	TRUE	TRUE	0	0	1	1	none	2.62615458974e-05
S025	T035b	TRUE	TRUE	0	0	1	1	none	2.21784755976e-05
S026	T035b	TRUE	TRUE	0	0	1	1	none	1.34194800516e-05
S038	T035b	TRUE	TRUE	0	0	1	1	none	7.34140269624e-05
S039	T035b	TRUE	TRUE	0	0	1	1	none	2.81561305696e-05
S040	T035b	TRUE	TRUE	0	0	1	1	none	0.0001189281391638
S042	T035b	TRUE	TRUE	0	0	1	1	none	2.62122788918e-05
S071	T035b	TRUE	TRUE	0	0	1	1	none	0.0001156385666834
S078	T035b	TRUE	TRUE	0	0	1	1	none	2.64963610166e-05
S081	T035b	TRUE	TRUE	0	0	1	1	none	2.68820311908e-05
S085	T035b	TRUE	TRUE	0	0	1	1	none	0.0001181097064726
S087	T035b	TRUE	TRUE	0	0	1	1	none	0.0001326882178246
S093	T035b	TRUE	TRUE	0	0	1	1	none	0.0001022344876068
S097	T035b	TRUE	TRUE	0	0	1	1	none	2.0327836181e-05
S102	T035b	TRUE	TRUE	0	0	1	1	none	0.0001182080393466
S106	T035b	TRUE	TRUE	0	0	1	1	none	2.34717456146e-05
S130	T035b	TRUE	TRUE	0	0	1	1	none	0.0001323390069165
T009	T035b	FALSE	FALSE	0	0	1	1	none	5.7511770248e-06
T010	T035b	TRUE	TRUE	0	0	1	1	none	2.0282652644e-06
T013	T035b	FALSE	FALSE	0	0	1	1	none	7.92662740974e-05
T014	T035b	TRUE	TRUE	0	0	1	1	none	2.73172582574e-05
T020	T035b	TRUE	TRUE	0	0	1	1	none	7.50081505284e-05
T021	T035b	FALSE	FALSE	0	0	1	1	none	6.9921476116e-06
T028	T035b	TRUE	TRUE	0	0	1	1	none	7.73494146804e-05
T035a	T035b	TRUE	TRUE	0	0	1	1	none	0.000132793390589
S002	T040	TRUE	TRUE	0	0	1	1	none	1.75329092298e-05
S007	T040	TRUE	TRUE	0	0	1	1	none	7.51305600062e-05
S021	T040	TRUE	TRUE	0	0	1	1	none	6.0447079368e-06
S024	T040	TRUE	TRUE	0	0	1	1	none	3.5232247688e-06
S025	T040	TRUE	TRUE	0	0	1	1	none	2.52574281378e-05
S026	T040	TRUE	TRUE	0	0	1	1	none	2.49416626378e-05
S038	T040	TRUE	TRUE	0	0	1	1	none	7.40057258546e-05
S039	T040	TRUE	TRUE	0	0	1	1	none	7.9982846258e-06
S040	T040	TRUE	TRUE	0	0	1	1	none	0.000119519838056
S042	T040	TRUE	TRUE	0	0	1	1	none	4.8134623612e-06
S071	T040	TRUE	TRUE	0	0	1	1	none	0.0001162302655756
S078	T040	TRUE	TRUE	0	0	1	1	none	8.6678484568e-06
S081	T040	TRUE	TRUE	0	0	1	1	none	2.9027394754e-06
S085	T040	TRUE	TRUE	0	0	1	1	none	0.0001187014053648
S087	T040	TRUE	TRUE	0	0	1	1	none	0.0001332799167168
S093	T040	TRUE	TRUE	0	0	1	1	none	0.000102826186499
S097	T040	TRUE	TRUE	0	0	1	1	none	2.34067887212e-05
S102	T040	TRUE	TRUE	0	0	1	1	none	0.0001187997382388
S106	T040	TRUE	TRUE	0	0	1	1	none	1.98460971488e-05
S130	T040	TRUE	TRUE	0	0	1	1	none	0.0001329307058087
T009	T040	FALSE	FALSE	0	0	1	1	none	3.2720387749e-05
T010	T040	TRUE	TRUE	0	0	1	1	none	2.89974759886e-05
T013	T040	FALSE	FALSE	0	0	1	1	none	7.98579729896e-05
T014	T040	TRUE	TRUE	0	0	1	1	none	5.9184417268e-06
T020	T040	TRUE	TRUE	0	0	1	1	none	7.55998494206e-05
T021	T040	FALSE	FALSE	0	0	1	1	none	3.39613583358e-05
T028	T040	TRUE	TRUE	0	0	1	1	none	7.79411135726e-05
T035a	T040	TRUE	TRUE	0	0	1	1	none	0.0001333850894812
T035b	T040	TRUE	TRUE	0	0	1	1	none	2.85438000794e-05
S002	T056	FALSE	FALSE	0	0	1	1	none	3.01090404606e-05
S007	T056	FALSE	FALSE	0	0	1	1	none	8.3489343879e-05
S021	T056	FALSE	FALSE	0	0	1	1	none	3.51530366456e-05
S024	T056	FALSE	FALSE	0	0	1	1	none	3.52120286624e-05
S025	T056	FALSE	FALSE	0	0	1	1	none	3.11289583626e-05
S026	T056	FALSE	FALSE	0	0	1	1	none	2.23699628166e-05
S038	T056	FALSE	FALSE	0	0	1	1	none	8.23645097274e-05
S039	T056	FALSE	FALSE	0	0	1	1	none	3.71066133346e-05
S040	T056	FALSE	FALSE	0	0	1	1	none	0.0001278786219288
S042	T056	FALSE	FALSE	0	0	1	1	none	3.51627616568e-05
S071	T056	FALSE	FALSE	0	0	1	1	none	0.0001245890494484
S078	T056	FALSE	FALSE	0	0	1	1	none	3.54468437816e-05
S081	T056	FALSE	FALSE	0	0	1	1	none	3.58325139558e-05
S085	T056	FALSE	FALSE	0	0	1	1	none	0.0001270601892376
S087	T056	FALSE	FALSE	0	0	1	1	none	0.0001416387005896
S093	T056	FALSE	FALSE	0	0	1	1	none	0.0001111849703718
S097	T056	FALSE	FALSE	0	0	1	1	none	2.9278318946e-05
S102	T056	FALSE	FALSE	0	0	1	1	none	0.0001271585221116
S106	T056	FALSE	FALSE	0	0	1	1	none	3.24222283796e-05
S130	T056	FALSE	FALSE	0	0	1	1	none	0.0001412894896815
T009	T056	TRUE	TRUE	1	0	1	1	anc	1.050983335e-06
T010	T056	FALSE	FALSE	0	0	1	1	none	9.7377774426e-06
T013	T056	FALSE	FALSE	0	0	1	1	none	8.82167568624e-05
T014	T056	FALSE	FALSE	0	0	1	1	none	3.62677410224e-05
T020	T056	FALSE	FALSE	0	0	1	1	none	8.39586332934e-05
T021	T056	FALSE	FALSE	0	0	1	1	none	7.255836269e-06
T028	T056	FALSE	FALSE	0	0	1	1	none	8.62998974454e-05
T035a	T056	FALSE	FALSE	0	0	1	1	none	0.000141743873354
T035b	T056	FALSE	FALSE	0	0	1	1	none	1.05250721202e-05
T040	T056	FALSE	FALSE	0	0	1	1	none	3.74942828444e-05
S002	T059	TRUE	TRUE	0	0	1	1	none	0.0001198727356044
S007	T059	TRUE	TRUE	0	0	1	1	none	0.0001175505814028
S021	T059	TRUE	TRUE	0	0	1	1	none	0.0001249167317894
S024	T059	TRUE	TRUE	0	0	1	1	none	0.0001249757238062
S025	T059	TRUE	TRUE	0	0	1	1	none	0.0001233799071544
S026	T059	TRUE	TRUE	0	0	1	1	none	0.0001230641416544
S038	T059	TRUE	TRUE	0	0	1	1	none	0.0001164257472512
S039	T059	TRUE	TRUE	0	0	1	1	none	0.0001268703084784
S040	T059	TRUE	TRUE	0	0	1	1	none	1.02200811058e-05
S042	T059	TRUE	TRUE	0	0	1	1	none	0.0001249264568006
S071	T059	TRUE	TRUE	0	0	1	1	none	3.01370964522e-05
S078	T059	TRUE	TRUE	0	0	1	1	none	0.0001252105389254
S081	T059	TRUE	TRUE	0	0	1	1	none	0.0001255962090996
S085	T059	TRUE	TRUE	0	0	1	1	none	5.50932986814e-05
S087	T059	TRUE	TRUE	0	0	1	1	none	6.96718100334e-05
S093	T059	TRUE	TRUE	0	0	1	1	none	3.92180798156e-05
S097	T059	TRUE	TRUE	0	0	1	1	none	0.0001215292677378
S102	T059	TRUE	TRUE	0	0	1	1	none	1.07409518754e-05
S106	T059	TRUE	TRUE	0	0	1	1	none	0.0001221859235234
S130	T059	TRUE	TRUE	0	0	1	1	none	6.93225991253e-05
T009	T059	FALSE	FALSE	0	0	1	1	none	0.0001308428667656
T010	T059	TRUE	TRUE	0	0	1	1	none	0.0001271199550052
T013	T059	FALSE	FALSE	0	0	1	1	none	0.0001222779943862
T014	T059	TRUE	TRUE	0	0	1	1	none	0.0001260314361662
T020	T059	TRUE	TRUE	0	0	1	1	none	0.0001180198708172
T021	T059	FALSE	FALSE	0	0	1	1	none	0.0001320838373524
T028	T059	TRUE	TRUE	0	0	1	1	none	0.0001203611349692
T035a	T059	TRUE	TRUE	0	0	1	1	none	6.97769827978e-05
T035b	T059	TRUE	TRUE	0	0	1	1	none	0.000126666279096
T040	T059	TRUE	TRUE	0	0	1	1	none	0.0001272579779882
T056	T059	FALSE	FALSE	0	0	1	1	none	0.000135616761861
S002	T065	TRUE	TRUE	0	0	1	1	none	6.8736473193e-05
S007	T065	TRUE	TRUE	0	0	1	1	none	4.77691167326e-05
S021	T065	TRUE	TRUE	0	0	1	1	none	7.3780469378e-05
S024	T065	TRUE	TRUE	0	0	1	1	none	7.38394613948e-05
S025	T065	TRUE	TRUE	0	0	1	1	none	7.2243644743e-05
S026	T065	TRUE	TRUE	0	0	1	1	none	7.1927879243e-05
S038	T065	TRUE	TRUE	0	0	1	1	none	5.5663431942e-06
S039	T065	TRUE	TRUE	0	0	1	1	none	7.5734046067e-05
S040	T065	TRUE	TRUE	0	0	1	1	none	0.0001108035970412
S042	T065	TRUE	TRUE	0	0	1	1	none	7.37901943892e-05
S071	T065	TRUE	TRUE	0	0	1	1	none	0.0001075140245608
S078	T065	TRUE	TRUE	0	0	1	1	none	7.4074276514e-05
S081	T065	TRUE	TRUE	0	0	1	1	none	7.44599466882e-05
S085	T065	TRUE	TRUE	0	0	1	1	none	0.00010998516435
S087	T065	TRUE	TRUE	0	0	1	1	none	0.000124563675702
S093	T065	TRUE	TRUE	0	0	1	1	none	9.41099454842e-05
S097	T065	TRUE	TRUE	0	0	1	1	none	7.03930053264e-05
S102	T065	TRUE	TRUE	0	0	1	1	none	0.000110083497224
S106	T065	TRUE	TRUE	0	0	1	1	none	7.1049661112e-05
S130	T065	TRUE	TRUE	0	0	1	1	none	0.0001242144647939
T009	T065	FALSE	FALSE	0	0	1	1	none	7.97066043542e-05
T010	T065	TRUE	TRUE	0	0	1	1	none	7.59836925938e-05
T013	T065	FALSE	FALSE	0	0	1	1	none	6.2181985864e-06
T014	T065	TRUE	TRUE	0	0	1	1	none	7.48951737548e-05
T020	T065	TRUE	TRUE	0	0	1	1	none	7.1604667602e-06
T021	T065	FALSE	FALSE	0	0	1	1	none	8.0947574941e-05
T028	T065	TRUE	TRUE	0	0	1	1	none	5.0579670299e-05
T035a	T065	TRUE	TRUE	0	0	1	1	none	0.0001246688484664
T035b	T065	TRUE	TRUE	0	0	1	1	none	7.55300166846e-05
T040	T065	TRUE	TRUE	0	0	1	1	none	7.61217155768e-05
T056	T065	FALSE	FALSE	0	0	1	1	none	8.44804994496e-05
T059	T065	TRUE	TRUE	0	0	1	1	none	0.0001185417369734
S002	T069	TRUE	TRUE	0	0	1	1	none	0.000125767258265
S007	T069	TRUE	TRUE	0	0	1	1	none	0.0001234451040634
S021	T069	TRUE	TRUE	0	0	1	1	none	0.00013081125445
S024	T069	TRUE	TRUE	0	0	1	1	none	0.0001308702464668
S025	T069	TRUE	TRUE	0	0	1	1	none	0.000129274429815
S026	T069	TRUE	TRUE	0	0	1	1	none	0.000128958664315
S038	T069	TRUE	TRUE	0	0	1	1	none	0.0001223202699118
S039	T069	TRUE	TRUE	0	0	1	1	none	0.000132764831139
S040	T069	TRUE	TRUE	0	0	1	1	none	3.93211915932e-05
S042	T069	TRUE	TRUE	0	0	1	1	none	0.0001308209794612
S071	T069	TRUE	TRUE	0	0	1	1	none	1.94041762468e-05
S078	T069	TRUE	TRUE	0	0	1	1	none	0.000131105061586
S081	T069	TRUE	TRUE	0	0	1	1	none	0.0001314907317602
S085	T069	TRUE	TRUE	0	0	1	1	none	6.0987821342e-05
S087	T069	TRUE	TRUE	0	0	1	1	none	7.5566332694e-05
S093	T069	TRUE	TRUE	0	0	1	1	none	4.51126024762e-05
S097	T069	TRUE	TRUE	0	0	1	1	none	0.0001274237903984
S102	T069	TRUE	TRUE	0	0	1	1	none	3.8601091776e-05
S106	T069	TRUE	TRUE	0	0	1	1	none	0.000128080446184
S130	T069	TRUE	TRUE	0	0	1	1	none	7.52171217859e-05
T009	T069	FALSE	FALSE	0	0	1	1	none	0.0001367373894262
T010	T069	TRUE	TRUE	0	0	1	1	none	0.0001330144776658
T013	T069	FALSE	FALSE	0	0	1	1	none	0.0001281725170468
T014	T069	TRUE	TRUE	0	0	1	1	none	0.0001319259588268
T020	T069	TRUE	TRUE	0	0	1	1	none	0.0001239143934778
T021	T069	FALSE	FALSE	0	0	1	1	none	0.000137978360013
T028	T069	TRUE	TRUE	0	0	1	1	none	0.0001262556576298
T035a	T069	TRUE	TRUE	0	0	1	1	none	7.56715054584e-05
T035b	T069	TRUE	TRUE	0	0	1	1	none	0.0001325608017566
T040	T069	TRUE	TRUE	0	0	1	1	none	0.0001331525006488
T056	T069	FALSE	FALSE	0	0	1	1	none	0.0001415112845216
T059	T069	TRUE	TRUE	0	0	1	1	none	4.70593315254e-05
T065	T069	TRUE	TRUE	0	0	1	1	none	0.000124436259634
S002	T073	FALSE	FALSE	0	0	1	1	none	2.59556306586e-05
S007	T073	FALSE	FALSE	0	0	1	1	none	7.9335934077e-05
S021	T073	FALSE	FALSE	0	0	1	1	none	3.09996268436e-05
S024	T073	FALSE	FALSE	0	0	1	1	none	3.10586188604e-05
S025	T073	FALSE	FALSE	0	0	1	1	none	2.69755485606e-05
S026	T073	FALSE	FALSE	0	0	1	1	none	1.82165530146e-05
S038	T073	FALSE	FALSE	0	0	1	1	none	7.82110999254e-05
S039	T073	FALSE	FALSE	0	0	1	1	none	3.29532035326e-05
S040	T073	FALSE	FALSE	0	0	1	1	none	0.0001237252121268
S042	T073	FALSE	FALSE	0	0	1	1	none	3.10093518548e-05
S071	T073	FALSE	FALSE	0	0	1	1	none	0.0001204356396464
S078	T073	FALSE	FALSE	0	0	1	1	none	3.12934339796e-05
S081	T073	FALSE	FALSE	0	0	1	1	none	3.16791041538e-05
S085	T073	FALSE	FALSE	0	0	1	1	none	0.0001229067794356
S087	T073	FALSE	FALSE	0	0	1	1	none	0.0001374852907876
S093	T073	FALSE	FALSE	0	0	1	1	none	0.0001070315605698
S097	T073	FALSE	FALSE	0	0	1	1	none	2.5124909144e-05
S102	T073	FALSE	FALSE	0	0	1	1	none	0.0001230051123096
S106	T073	FALSE	FALSE	0	0	1	1	none	2.82688185776e-05
S130	T073	FALSE	FALSE	0	0	1	1	none	0.0001371360798795
T009	T073	TRUE	TRUE	0	0	1	1	none	1.8614558802e-06
T010	T073	FALSE	FALSE	0	0	1	1	none	5.5843676406e-06
T013	T073	FALSE	FALSE	0	0	1	1	none	8.40633470604e-05
T014	T073	FALSE	FALSE	0	0	1	1	none	3.21143312204e-05
T020	T073	FALSE	FALSE	0	0	1	1	none	7.98052234914e-05
T021	T073	TRUE	TRUE	0	0	1	1	none	1.8614558802e-06
T028	T073	FALSE	FALSE	0	0	1	1	none	8.21464876434e-05
T035a	T073	FALSE	FALSE	0	0	1	1	none	0.000137590463552
T035b	T073	FALSE	FALSE	0	0	1	1	none	6.3716623182e-06
T040	T073	FALSE	FALSE	0	0	1	1	none	3.33408730424e-05
T056	T073	FALSE	FALSE	0	0	1	1	none	6.6353509756e-06
T059	T073	FALSE	FALSE	0	0	1	1	none	0.000131463352059
T065	T073	FALSE	FALSE	0	0	1	1	none	8.03270896476e-05
T069	T073	FALSE	FALSE	0	0	1	1	none	0.0001373578747196
S002	T075	TRUE	TRUE	0	0	1	1	none	7.00186545684e-05
S007	T075	TRUE	TRUE	0	0	1	1	none	6.645552978e-05
S021	T075	TRUE	TRUE	0	0	1	1	none	7.50626507534e-05
S024	T075	TRUE	TRUE	0	0	1	1	none	7.51216427702e-05
S025	T075	TRUE	TRUE	0	0	1	1	none	7.35258261184e-05
S026	T075	TRUE	TRUE	0	0	1	1	none	7.32100606184e-05
S038	T075	TRUE	TRUE	0	0	1	1	none	6.53306956284e-05
S039	T075	TRUE	TRUE	0	0	1	1	none	7.70162274424e-05
S040	T075	TRUE	TRUE	0	0	1	1	none	0.0001120857784166
S042	T075	TRUE	TRUE	0	0	1	1	none	7.50723757646e-05
S071	T075	TRUE	TRUE	0	0	1	1	none	0.0001087962059362
S078	T075	TRUE	TRUE	0	0	1	1	none	7.53564578894e-05
S081	T075	TRUE	TRUE	0	0	1	1	none	7.57421280636e-05
S085	T075	TRUE	TRUE	0	0	1	1	none	0.0001112673457254
S087	T075	TRUE	TRUE	0	0	1	1	none	0.0001258458570774
S093	T075	TRUE	TRUE	0	0	1	1	none	9.53921268596e-05
S097	T075	TRUE	TRUE	0	0	1	1	none	7.16751867018e-05
S102	T075	TRUE	TRUE	0	0	1	1	none	0.0001113656785994
S106	T075	TRUE	TRUE	0	0	1	1	none	7.23318424874e-05
S130	T075	TRUE	TRUE	0	0	1	1	none	0.0001254966461693
T009	T075	FALSE	FALSE	0	0	1	1	none	8.09887857296e-05
T010	T075	TRUE	TRUE	0	0	1	1	none	7.72658739692e-05
T013	T075	FALSE	FALSE	0	0	1	1	none	7.11829427634e-05
T014	T075	TRUE	TRUE	0	0	1	1	none	7.61773551302e-05
T020	T075	TRUE	TRUE	0	0	1	1	none	6.69248191944e-05
T021	T075	FALSE	FALSE	0	0	1	1	none	8.22297563164e-05
T028	T075	TRUE	TRUE	0	0	1	1	none	6.92660833464e-05
T035a	T075	TRUE	TRUE	0	0	1	1	none	0.0001259510298418
T035b	T075	TRUE	TRUE	0	0	1	1	none	7.681219806e-05
T040	T075	TRUE	TRUE	0	0	1	1	none	7.74038969522e-05
T056	T075	FALSE	FALSE	0	0	1	1	none	8.5762680825e-05
T059	T075	TRUE	TRUE	0	0	1	1	none	0.0001198239183488
T065	T075	TRUE	TRUE	0	0	1	1	none	6.74466853506e-05
T069	T075	TRUE	TRUE	0	0	1	1	none	0.0001257184410094
T073	T075	FALSE	FALSE	0	0	1	1	none	8.1609271023e-05
S002	T077	FALSE	FALSE	0	0	1	1	none	2.6576115952e-05
S007	T077	FALSE	FALSE	0	0	1	1	none	7.99564193704e-05
S021	T077	FALSE	FALSE	0	0	1	1	none	3.1620112137e-05
S024	T077	FALSE	FALSE	0	0	1	1	none	3.16791041538e-05
S025	T077	FALSE	FALSE	0	0	1	1	none	2.7596033854e-05
S026	T077	FALSE	FALSE	0	0	1	1	none	1.8837038308e-05
S038	T077	FALSE	FALSE	0	0	1	1	none	7.88315852188e-05
S039	T077	FALSE	FALSE	0	0	1	1	none	3.3573688826e-05
S040	T077	FALSE	FALSE	0	0	1	1	none	0.0001243456974202
S042	T077	FALSE	FALSE	0	0	1	1	none	3.16298371482e-05
S071	T077	FALSE	FALSE	0	0	1	1	none	0.0001210561249398
S078	T077	FALSE	FALSE	0	0	1	1	none	3.1913919273e-05
S081	T077	FALSE	FALSE	0	0	1	1	none	3.22995894472e-05
S085	T077	FALSE	FALSE	0	0	1	1	none	0.000123527264729
S087	T077	FALSE	FALSE	0	0	1	1	none	0.000138105776081
S093	T077	FALSE	FALSE	0	0	1	1	none	0.0001076520458632
S097	T077	FALSE	FALSE	0	0	1	1	none	2.57453944374e-05
S102	T077	FALSE	FALSE	0	0	1	1	none	0.000123625597603
S106	T077	FALSE	FALSE	0	0	1	1	none	2.8889303871e-05
S130	T077	FALSE	FALSE	0	0	1	1	none	0.0001377565651729
T009	T077	TRUE	TRUE	0	0	1	1	none	2.4819411736e-06
T010	T077	FALSE	FALSE	0	0	1	1	none	6.204852934e-06
T013	T077	FALSE	FALSE	0	0	1	1	none	8.46838323538e-05
T014	T077	FALSE	FALSE	0	0	1	1	none	3.27348165138e-05
T020	T077	FALSE	FALSE	0	0	1	1	none	8.04257087848e-05
T021	T077	TRUE	TRUE	0	0	1	1	none	1.2409705868e-06
T028	T077	FALSE	FALSE	0	0	1	1	none	8.27669729368e-05
T035a	T077	FALSE	FALSE	0	0	1	1	none	0.0001382109488454
T035b	T077	FALSE	FALSE	0	0	1	1	none	6.9921476116e-06
T040	T077	FALSE	FALSE	0	0	1	1	none	3.39613583358e-05
T056	T077	FALSE	FALSE	0	0	1	1	none	7.255836269e-06
T059	T077	FALSE	FALSE	0	0	1	1	none	0.0001320838373524
T065	T077	FALSE	FALSE	0	0	1	1	none	8.0947574941e-05
T069	T077	FALSE	FALSE	0	0	1	1	none	0.000137978360013
T073	T077	TRUE	TRUE	0	0	1	1	none	1.8614558802e-06
T075	T077	FALSE	FALSE	0	0	1	1	none	8.22297563164e-05
S002	T087	TRUE	TRUE	0	0	1	1	none	2.27998790098e-05
S007	T087	TRUE	TRUE	0	0	1	1	none	7.61801824282e-05
S021	T087	TRUE	TRUE	0	0	1	1	none	2.78438751948e-05
S024	T087	TRUE	TRUE	0	0	1	1	none	2.79028672116e-05
S025	T087	TRUE	TRUE	0	0	1	1	none	2.38197969118e-05
S026	T087	TRUE	TRUE	0	0	1	1	none	1.50608013658e-05
S038	T087	TRUE	TRUE	0	0	1	1	none	7.50553482766e-05
S039	T087	TRUE	TRUE	0	0	1	1	none	2.97974518838e-05
S040	T087	TRUE	TRUE	0	0	1	1	none	0.000120569460478
S042	T087	TRUE	TRUE	0	0	1	1	none	2.7853600206e-05
S071	T087	TRUE	TRUE	0	0	1	1	none	0.0001172798879976
S078	T087	TRUE	TRUE	0	0	1	1	none	2.81376823308e-05
S081	T087	TRUE	TRUE	0	0	1	1	none	2.8523352505e-05
S085	T087	TRUE	TRUE	0	0	1	1	none	0.0001197510277868
S087	T087	TRUE	TRUE	0	0	1	1	none	0.0001343295391388
S093	T087	TRUE	TRUE	0	0	1	1	none	0.000103875808921
S097	T087	TRUE	TRUE	0	0	1	1	none	2.19691574952e-05
S102	T087	TRUE	TRUE	0	0	1	1	none	0.0001198493606608
S106	T087	TRUE	TRUE	0	0	1	1	none	2.51130669288e-05
S130	T087	TRUE	TRUE	0	0	1	1	none	0.0001339803282307
T009	T087	FALSE	FALSE	0	0	1	1	none	4.9105571654e-06
T010	T087	TRUE	TRUE	0	0	1	1	none	2.4286159918e-06
T013	T087	FALSE	FALSE	0	0	1	1	none	8.09075954116e-05
T014	T087	TRUE	TRUE	0	0	1	1	none	2.89585795716e-05
T020	T087	TRUE	TRUE	0	0	1	1	none	7.66494718426e-05
T021	T087	FALSE	FALSE	0	0	1	1	none	6.1515277522e-06
T028	T087	TRUE	TRUE	0	0	1	1	none	7.89907359946e-05
T035a	T087	TRUE	TRUE	0	0	1	1	none	0.0001344347119032
T035b	T087	TRUE	TRUE	0	0	1	1	none	3.2159106694e-06
T040	T087	TRUE	TRUE	0	0	1	1	none	3.01851213936e-05
T056	T087	FALSE	FALSE	0	0	1	1	none	9.6844522608e-06
T059	T087	TRUE	TRUE	0	0	1	1	none	0.0001283076004102
T065	T087	TRUE	TRUE	0	0	1	1	none	7.71713379988e-05
T069	T087	TRUE	TRUE	0	0	1	1	none	0.0001342021230708
T073	T087	FALSE	FALSE	0	0	1	1	none	5.5310424588e-06
T075	T087	TRUE	TRUE	0	0	1	1	none	7.84535193742e-05
T077	T087	FALSE	FALSE	0	0	1	1	none	6.1515277522e-06
S002	T095	TRUE	TRUE	0	0	1	1	none	0.0001249249781315
S007	T095	TRUE	TRUE	0	0	1	1	none	0.0001226028239299
S021	T095	TRUE	TRUE	0	0	1	1	none	0.0001299689743165
S024	T095	TRUE	TRUE	0	0	1	1	none	0.0001300279663333
S025	T095	TRUE	TRUE	0	0	1	1	none	0.0001284321496815
S026	T095	TRUE	TRUE	0	0	1	1	none	0.0001281163841815
S038	T095	TRUE	TRUE	0	0	1	1	none	0.0001214779897783
S039	T095	TRUE	TRUE	0	0	1	1	none	0.0001319225510055
S040	T095	TRUE	TRUE	0	0	1	1	none	6.09639738997e-05
S042	T095	TRUE	TRUE	0	0	1	1	none	0.0001299786993277
S071	T095	TRUE	TRUE	0	0	1	1	none	5.76744014193e-05
S078	T095	TRUE	TRUE	0	0	1	1	none	0.0001302627814525
S081	T095	TRUE	TRUE	0	0	1	1	none	0.0001306484516267
S085	T095	TRUE	TRUE	0	0	1	1	none	2.35264609845e-05
S087	T095	TRUE	TRUE	0	0	1	1	none	2.2106667883e-06
S093	T095	TRUE	TRUE	0	0	1	1	none	3.14835175787e-05
S097	T095	TRUE	TRUE	0	0	1	1	none	0.0001265815102649
S102	T095	TRUE	TRUE	0	0	1	1	none	6.02438740825e-05
S106	T095	TRUE	TRUE	0	0	1	1	none	0.0001272381660505
S130	T095	TRUE	TRUE	0	0	1	1	none	1.8614558802e-06
T009	T095	FALSE	FALSE	0	0	1	1	none	0.0001358951092927
T010	T095	TRUE	TRUE	0	0	1	1	none	0.0001321721975323
T013	T095	FALSE	FALSE	0	0	1	1	none	0.0001273302369133
T014	T095	TRUE	TRUE	0	0	1	1	none	0.0001310836786933
T020	T095	TRUE	TRUE	0	0	1	1	none	0.0001230721133443
T021	T095	FALSE	FALSE	0	0	1	1	none	0.0001371360798795
T028	T095	TRUE	TRUE	0	0	1	1	none	0.0001254133774963
T035a	T095	TRUE	TRUE	0	0	1	1	none	3.6701032341e-06
T035b	T095	TRUE	TRUE	0	0	1	1	none	0.0001317185216231
T040	T095	TRUE	TRUE	0	0	1	1	none	0.0001323102205153
T056	T095	FALSE	FALSE	0	0	1	1	none	0.0001406690043881
T059	T095	TRUE	TRUE	0	0	1	1	none	6.87021138319e-05
T065	T095	TRUE	TRUE	0	0	1	1	none	0.0001235939795005
T069	T095	TRUE	TRUE	0	0	1	1	none	7.45966364925e-05
T073	T095	FALSE	FALSE	0	0	1	1	none	0.0001365155945861
T075	T095	TRUE	TRUE	0	0	1	1	none	0.0001248761608759
T077	T095	FALSE	FALSE	0	0	1	1	none	0.0001371360798795
T087	T095	TRUE	TRUE	0	0	1	1	none	0.0001333598429373
S002	T099a	TRUE	TRUE	0	0	1	1	none	0.000123991860233
S007	T099a	TRUE	TRUE	0	0	1	1	none	0.0001216697060314
S021	T099a	TRUE	TRUE	0	0	1	1	none	0.000129035856418
S024	T099a	TRUE	TRUE	0	0	1	1	none	0.0001290948484348
S025	T099a	TRUE	TRUE	0	0	1	1	none	0.000127499031783
S026	T099a	TRUE	TRUE	0	0	1	1	none	0.000127183266283
S038	T099a	TRUE	TRUE	0	0	1	1	none	0.0001205448718798
S039	T099a	TRUE	TRUE	0	0	1	1	none	0.000130989433107
S040	T099a	TRUE	TRUE	0	0	1	1	none	6.00308560012e-05
S042	T099a	TRUE	TRUE	0	0	1	1	none	0.0001290455814292
S071	T099a	TRUE	TRUE	0	0	1	1	none	5.67412835208e-05
S078	T099a	TRUE	TRUE	0	0	1	1	none	0.000129329663554
S081	T099a	TRUE	TRUE	0	0	1	1	none	0.0001297153337282
S085	T099a	TRUE	TRUE	0	0	1	1	none	2.2593343086e-05
S087	T099a	TRUE	TRUE	0	0	1	1	none	3.872783158e-06
S093	T099a	TRUE	TRUE	0	0	1	1	none	3.05503996802e-05
S097	T099a	TRUE	TRUE	0	0	1	1	none	0.0001256483923664
S102	T099a	TRUE	TRUE	0	0	1	1	none	5.9310756184e-05
S106	T099a	TRUE	TRUE	0	0	1	1	none	0.000126305048152
S130	T099a	TRUE	TRUE	0	0	1	1	none	3.5235722499e-06
T009	T099a	FALSE	FALSE	0	0	1	1	none	0.0001349619913942
T010	T099a	TRUE	TRUE	0	0	1	1	none	0.0001312390796338
T013	T099a	FALSE	FALSE	0	0	1	1	none	0.0001263971190148
T014	T099a	TRUE	TRUE	0	0	1	1	none	0.0001301505607948
T020	T099a	TRUE	TRUE	0	0	1	1	none	0.0001221389954458
T021	T099a	FALSE	FALSE	0	0	1	1	none	0.000136202961981
T028	T099a	TRUE	TRUE	0	0	1	1	none	0.0001244802595978
T035a	T099a	TRUE	TRUE	0	0	1	1	none	3.9779559224e-06
T035b	T099a	TRUE	TRUE	0	0	1	1	none	0.0001307854037246
T040	T099a	TRUE	TRUE	0	0	1	1	none	0.0001313771026168
T056	T099a	FALSE	FALSE	0	0	1	1	none	0.0001397358864896
T059	T099a	TRUE	TRUE	0	0	1	1	none	6.77689959334e-05
T065	T099a	TRUE	TRUE	0	0	1	1	none	0.000122660861602
T069	T099a	TRUE	TRUE	0	0	1	1	none	7.3663518594e-05
T073	T099a	FALSE	FALSE	0	0	1	1	none	0.0001355824766876
T075	T099a	TRUE	TRUE	0	0	1	1	none	0.0001239430429774
T077	T099a	FALSE	FALSE	0	0	1	1	none	0.000136202961981
T087	T099a	TRUE	TRUE	0	0	1	1	none	0.0001324267250388
T095	T099a	TRUE	TRUE	0	0	1	1	none	2.9030869565e-06
S002	T102	FALSE	FALSE	0	0	1	1	none	0.0001293237839365
S007	T102	FALSE	FALSE	0	0	1	1	none	0.0001270016297349
S021	T102	FALSE	FALSE	0	0	1	1	none	0.0001343677801215
S024	T102	FALSE	FALSE	0	0	1	1	none	0.0001344267721383
S025	T102	FALSE	FALSE	0	0	1	1	none	0.0001328309554865
S026	T102	FALSE	FALSE	0	0	1	1	none	0.0001325151899865
S038	T102	FALSE	FALSE	0	0	1	1	none	0.0001258767955833
S039	T102	FALSE	FALSE	0	0	1	1	none	0.0001363213568105
S040	T102	FALSE	FALSE	0	0	1	1	none	6.53627797047e-05
S042	T102	FALSE	FALSE	0	0	1	1	none	0.0001343775051327
S071	T102	FALSE	FALSE	0	0	1	1	none	6.20732072243e-05
S078	T102	FALSE	FALSE	0	0	1	1	none	0.0001346615872575
S081	T102	FALSE	FALSE	0	0	1	1	none	0.0001350472574317
S085	T102	FALSE	FALSE	0	0	1	1	none	2.79252667895e-05
S087	T102	FALSE	FALSE	0	0	1	1	none	6.6094725933e-06
S093	T102	FALSE	FALSE	0	0	1	1	none	3.58823233837e-05
S097	T102	FALSE	FALSE	0	0	1	1	none	0.0001309803160699
S102	T102	FALSE	FALSE	0	0	1	1	none	6.46426798875e-05
S106	T102	FALSE	FALSE	0	0	1	1	none	0.0001316369718555
S130	T102	FALSE	FALSE	0	0	1	1	none	6.2602616852e-06
T009	T102	FALSE	FALSE	0	0	1	1	none	0.0001402939150977
T010	T102	FALSE	FALSE	0	0	1	1	none	0.0001365710033373
T013	T102	FALSE	FALSE	0	0	1	1	none	0.0001317290427183
T014	T102	FALSE	FALSE	0	0	1	1	none	0.0001354824844983
T020	T102	FALSE	FALSE	0	0	1	1	none	0.0001274709191493
T021	T102	FALSE	FALSE	0	0	1	1	none	0.0001415348856845
T028	T102	FALSE	FALSE	0	0	1	1	none	0.0001298121833013
T035a	T102	FALSE	FALSE	0	0	1	1	none	8.0689090391e-06
T035b	T102	FALSE	FALSE	0	0	1	1	none	0.0001361173274281
T040	T102	FALSE	FALSE	0	0	1	1	none	0.0001367090263203
T056	T102	FALSE	FALSE	0	0	1	1	none	0.0001450678101931
T059	T102	FALSE	FALSE	0	0	1	1	none	7.31009196369e-05
T065	T102	FALSE	FALSE	0	0	1	1	none	0.0001279927853055
T069	T102	FALSE	FALSE	0	0	1	1	none	7.89954422975e-05
T073	T102	FALSE	FALSE	0	0	1	1	none	0.0001409144003911
T075	T102	FALSE	FALSE	0	0	1	1	none	0.0001292749666809
T077	T102	FALSE	FALSE	0	0	1	1	none	0.0001415348856845
T087	T102	FALSE	FALSE	0	0	1	1	none	0.0001377586487423
T095	T102	TRUE	TRUE	1	0	1	1	anc	6.204852934e-07
T099a	T102	FALSE	FALSE	0	0	1	1	none	7.3018927615e-06
S002	T104	FALSE	FALSE	0	0	1	1	none	6.55248855639e-05
S007	T104	FALSE	FALSE	0	0	1	1	none	3.14947479815e-05
S021	T104	FALSE	FALSE	0	0	1	1	none	7.05688817489e-05
S024	T104	FALSE	FALSE	0	0	1	1	none	7.06278737657001e-05
S025	T104	FALSE	FALSE	0	0	1	1	none	6.90320571139e-05
S026	T104	FALSE	FALSE	0	0	1	1	none	6.87162916139e-05
S038	T104	FALSE	FALSE	0	0	1	1	none	4.34326949519e-05
S039	T104	FALSE	FALSE	0	0	1	1	none	7.25224584379e-05
S040	T104	FALSE	FALSE	0	0	1	1	none	0.0001075920094121
S042	T104	FALSE	FALSE	0	0	1	1	none	7.05786067601001e-05
S071	T104	FALSE	FALSE	0	0	1	1	none	0.0001043024369317
S078	T104	FALSE	FALSE	0	0	1	1	none	7.08626888849001e-05
S081	T104	FALSE	FALSE	0	0	1	1	none	7.12483590591e-05
S085	T104	FALSE	FALSE	0	0	1	1	none	0.0001067735767209
S087	T104	FALSE	FALSE	0	0	1	1	none	0.0001213520880729
S093	T104	FALSE	FALSE	0	0	1	1	none	9.08983578551001e-05
S097	T104	FALSE	FALSE	0	0	1	1	none	6.71814176973e-05
S102	T104	FALSE	FALSE	0	0	1	1	none	0.0001068719095949
S106	T104	FALSE	FALSE	0	0	1	1	none	6.78380734829e-05
S130	T104	FALSE	FALSE	0	0	1	1	none	0.0001210028771648
T009	T104	FALSE	FALSE	0	0	1	1	none	7.64950167251001e-05
T010	T104	FALSE	FALSE	0	0	1	1	none	7.27721049647e-05
T013	T104	FALSE	FALSE	0	0	1	1	none	4.92849420869e-05
T014	T104	FALSE	FALSE	0	0	1	1	none	7.16835861257e-05
T020	T104	FALSE	FALSE	0	0	1	1	none	4.50268185179e-05
T021	T104	FALSE	FALSE	0	0	1	1	none	7.77359873119001e-05
T028	T104	FALSE	FALSE	0	0	1	1	none	3.30643309611e-05
T035a	T104	FALSE	FALSE	0	0	1	1	none	0.0001214572608373
T035b	T104	FALSE	FALSE	0	0	1	1	none	7.23184290555001e-05
T040	T104	FALSE	FALSE	0	0	1	1	none	7.29101279477e-05
T056	T104	FALSE	FALSE	0	0	1	1	none	8.12689118205001e-05
T059	T104	FALSE	FALSE	0	0	1	1	none	0.0001153301493443
T065	T104	FALSE	FALSE	0	0	1	1	none	4.55486846741e-05
T069	T104	FALSE	FALSE	0	0	1	1	none	0.0001212246720049
T073	T104	FALSE	FALSE	0	0	1	1	none	7.71155020185e-05
T075	T104	FALSE	FALSE	0	0	1	1	none	6.42350977215e-05
T077	T104	FALSE	FALSE	0	0	1	1	none	7.77359873119001e-05
T087	T104	FALSE	FALSE	0	0	1	1	none	7.39597503697001e-05
T095	T104	FALSE	FALSE	0	0	1	1	none	0.0001203823918714
T099a	T104	FALSE	FALSE	0	0	1	1	none	0.0001194492739729
T102	T104	FALSE	FALSE	0	0	1	1	none	0.0001247811976764
S002	T105	FALSE	FALSE	0	0	1	1	none	6.99774437798e-05
S007	T105	FALSE	FALSE	0	0	1	1	none	4.90100873194e-05
S021	T105	FALSE	FALSE	0	0	1	1	none	7.50214399648e-05
S024	T105	FALSE	FALSE	0	0	1	1	none	7.50804319816e-05
S025	T105	FALSE	FALSE	0	0	1	1	none	7.34846153298e-05
S026	T105	FALSE	FALSE	0	0	1	1	none	7.31688498298e-05
S038	T105	FALSE	FALSE	0	0	1	1	none	6.807313781e-06
S039	T105	FALSE	FALSE	0	0	1	1	none	7.69750166538e-05
S040	T105	FALSE	FALSE	0	0	1	1	none	0.000112044567628
S042	T105	FALSE	FALSE	0	0	1	1	none	7.5031164976e-05
S071	T105	FALSE	FALSE	0	0	1	1	none	0.0001087549951476
S078	T105	FALSE	FALSE	0	0	1	1	none	7.53152471008e-05
S081	T105	FALSE	FALSE	0	0	1	1	none	7.5700917275e-05
S085	T105	FALSE	FALSE	0	0	1	1	none	0.0001112261349368
S087	T105	FALSE	FALSE	0	0	1	1	none	0.0001258046462888
S093	T105	FALSE	FALSE	0	0	1	1	none	9.5350916071e-05
S097	T105	FALSE	FALSE	0	0	1	1	none	7.16339759132e-05
S102	T105	FALSE	FALSE	0	0	1	1	none	0.0001113244678108
S106	T105	FALSE	FALSE	0	0	1	1	none	7.22906316988e-05
S130	T105	FALSE	FALSE	0	0	1	1	none	0.0001254554353807
T009	T105	FALSE	FALSE	0	0	1	1	none	8.0947574941e-05
T010	T105	FALSE	FALSE	0	0	1	1	none	7.72246631806e-05
T013	T105	FALSE	FALSE	0	0	1	1	none	7.4591691732e-06
T014	T105	FALSE	FALSE	0	0	1	1	none	7.61361443416e-05
T020	T105	FALSE	FALSE	0	0	1	1	none	8.401437347e-06
T021	T105	FALSE	FALSE	0	0	1	1	none	8.21885455278e-05
T028	T105	FALSE	FALSE	0	0	1	1	none	5.18206408858e-05
T035a	T105	FALSE	FALSE	0	0	1	1	none	0.0001259098190532
T035b	T105	FALSE	FALSE	0	0	1	1	none	7.67709872714e-05
T040	T105	FALSE	FALSE	0	0	1	1	none	7.73626861636e-05
T056	T105	FALSE	FALSE	0	0	1	1	none	8.57214700364e-05
T059	T105	FALSE	FALSE	0	0	1	1	none	0.0001197827075602
T065	T105	TRUE	TRUE	1	0	1	1	anc	6.204852934e-07
T069	T105	FALSE	FALSE	0	0	1	1	none	0.0001256772302208
T073	T105	FALSE	FALSE	0	0	1	1	none	8.15680602344e-05
T075	T105	FALSE	FALSE	0	0	1	1	none	6.86876559374e-05
T077	T105	FALSE	FALSE	0	0	1	1	none	8.21885455278e-05
T087	T105	FALSE	FALSE	0	0	1	1	none	7.84123085856e-05
T095	T105	FALSE	FALSE	0	0	1	1	none	0.0001248349500873
T099a	T105	FALSE	FALSE	0	0	1	1	none	0.0001239018321888
T102	T105	FALSE	FALSE	0	0	1	1	none	0.0001292337558923
T104	T105	FALSE	FALSE	0	0	1	1	none	4.67896552609e-05
S002	T107	FALSE	FALSE	0	0	1	1	none	0.0001294103819275
S007	T107	FALSE	FALSE	0	0	1	1	none	0.0001270882277259
S021	T107	FALSE	FALSE	0	0	1	1	none	0.0001344543781125
S024	T107	FALSE	FALSE	0	0	1	1	none	0.0001345133701293
S025	T107	FALSE	FALSE	0	0	1	1	none	0.0001329175534775
S026	T107	FALSE	FALSE	0	0	1	1	none	0.0001326017879775
S038	T107	FALSE	FALSE	0	0	1	1	none	0.0001259633935743
S039	T107	FALSE	FALSE	0	0	1	1	none	0.0001364079548015
S040	T107	FALSE	FALSE	0	0	1	1	none	6.54493776957e-05
S042	T107	FALSE	FALSE	0	0	1	1	none	0.0001344641031237
S071	T107	FALSE	FALSE	0	0	1	1	none	6.21598052153e-05
S078	T107	FALSE	FALSE	0	0	1	1	none	0.0001347481852485
S081	T107	FALSE	FALSE	0	0	1	1	none	0.0001351338554227
S085	T107	FALSE	FALSE	0	0	1	1	none	2.80118647805e-05
S087	T107	FALSE	FALSE	0	0	1	1	none	6.6960705843e-06
S093	T107	FALSE	FALSE	0	0	1	1	none	3.59689213747e-05
S097	T107	FALSE	FALSE	0	0	1	1	none	0.0001310669140609
S102	T107	FALSE	FALSE	0	0	1	1	none	6.47292778785e-05
S106	T107	FALSE	FALSE	0	0	1	1	none	0.0001317235698465
S130	T107	FALSE	FALSE	0	0	1	1	none	6.3468596762e-06
T009	T107	FALSE	FALSE	0	0	1	1	none	0.0001403805130887
T010	T107	FALSE	FALSE	0	0	1	1	none	0.0001366576013283
T013	T107	FALSE	FALSE	0	0	1	1	none	0.0001318156407093
T014	T107	FALSE	FALSE	0	0	1	1	none	0.0001355690824893
T020	T107	FALSE	FALSE	0	0	1	1	none	0.0001275575171403
T021	T107	FALSE	FALSE	0	0	1	1	none	0.0001416214836755
T028	T107	FALSE	FALSE	0	0	1	1	none	0.0001298987812923
T035a	T107	FALSE	FALSE	0	0	1	1	none	8.1555070301e-06
T035b	T107	FALSE	FALSE	0	0	1	1	none	0.0001362039254191
T040	T107	FALSE	FALSE	0	0	1	1	none	0.0001367956243113
T056	T107	FALSE	FALSE	0	0	1	1	none	0.0001451544081841
T059	T107	FALSE	FALSE	0	0	1	1	none	7.31875176279e-05
T065	T107	FALSE	FALSE	0	0	1	1	none	0.0001280793832965
T069	T107	FALSE	FALSE	0	0	1	1	none	7.90820402885e-05
T073	T107	FALSE	FALSE	0	0	1	1	none	0.0001410009983821
T075	T107	FALSE	FALSE	0	0	1	1	none	0.0001293615646719
T077	T107	FALSE	FALSE	0	0	1	1	none	0.0001416214836755
T087	T107	FALSE	FALSE	0	0	1	1	none	0.0001378452467333
T095	T107	TRUE	TRUE	1	0	1	1	anc	6.204852934e-07
T099a	T107	FALSE	FALSE	0	0	1	1	none	7.3884907525e-06
T102	T107	FALSE	FALSE	0	0	1	1	none	3.8095097514e-06
T104	T107	FALSE	FALSE	0	0	1	1	none	0.0001248677956674
T105	T107	FALSE	FALSE	0	0	1	1	none	0.0001293203538833
S002	T126	TRUE	TRUE	0	0	1	1	none	0.0001425249106674
S007	T126	TRUE	TRUE	0	0	1	1	none	0.0001402027564658
S021	T126	TRUE	TRUE	0	0	1	1	none	0.0001475689068524
S024	T126	TRUE	TRUE	0	0	1	1	none	0.0001476278988692
S025	T126	TRUE	TRUE	0	0	1	1	none	0.0001460320822174
S026	T126	TRUE	TRUE	0	0	1	1	none	0.0001457163167174
S038	T126	TRUE	TRUE	0	0	1	1	none	0.0001390779223142
S039	T126	TRUE	TRUE	0	0	1	1	none	0.0001495224835414
S040	T126	TRUE	TRUE	0	0	1	1	none	5.60788439956e-05
S042	T126	TRUE	TRUE	0	0	1	1	none	0.0001475786318636
S071	T126	TRUE	TRUE	0	0	1	1	none	3.49208580624e-05
S078	T126	TRUE	TRUE	0	0	1	1	none	0.0001478627139884
S081	T126	TRUE	TRUE	0	0	1	1	none	0.0001482483841626
S085	T126	TRUE	TRUE	0	0	1	1	none	7.77454737444e-05
S087	T126	TRUE	TRUE	0	0	1	1	none	9.23239850964e-05
S093	T126	TRUE	TRUE	0	0	1	1	none	6.18702548786e-05
S097	T126	TRUE	TRUE	0	0	1	1	none	0.0001441814428008
S102	T126	TRUE	TRUE	0	0	1	1	none	5.53587441784e-05
S106	T126	TRUE	TRUE	0	0	1	1	none	0.0001448380985864
S130	T126	TRUE	TRUE	0	0	1	1	none	9.19747741883e-05
T009	T126	FALSE	FALSE	0	0	1	1	none	0.0001534950418286
T010	T126	TRUE	TRUE	0	0	1	1	none	0.0001497721300682
T013	T126	FALSE	FALSE	0	0	1	1	none	0.0001449301694492
T014	T126	TRUE	TRUE	0	0	1	1	none	0.0001486836112292
T020	T126	TRUE	TRUE	0	0	1	1	none	0.0001406720458802
T021	T126	FALSE	FALSE	0	0	1	1	none	0.0001547360124154
T028	T126	TRUE	TRUE	0	0	1	1	none	0.0001430133100322
T035a	T126	TRUE	TRUE	0	0	1	1	none	9.24291578608e-05
T035b	T126	TRUE	TRUE	0	0	1	1	none	0.000149318454159
T040	T126	TRUE	TRUE	0	0	1	1	none	0.0001499101530512
T056	T126	FALSE	FALSE	0	0	1	1	none	0.000158268936924
T059	T126	TRUE	TRUE	0	0	1	1	none	6.38169839278e-05
T065	T126	TRUE	TRUE	0	0	1	1	none	0.0001411939120364
T069	T126	TRUE	TRUE	0	0	1	1	none	5.30840637224e-05
T073	T126	FALSE	FALSE	0	0	1	1	none	0.000154115527122
T075	T126	TRUE	TRUE	0	0	1	1	none	0.0001424760934118
T077	T126	FALSE	FALSE	0	0	1	1	none	0.0001547360124154
T087	T126	TRUE	TRUE	0	0	1	1	none	0.0001509597754732
T095	T126	TRUE	TRUE	0	0	1	1	none	9.13542888949e-05
T099a	T126	TRUE	TRUE	0	0	1	1	none	9.04211709964e-05
T102	T126	FALSE	FALSE	0	0	1	1	none	9.57530946999001e-05
T104	T126	FALSE	FALSE	0	0	1	1	none	0.0001379823244073
T105	T126	FALSE	FALSE	0	0	1	1	none	0.0001424348826232
T107	T126	FALSE	FALSE	0	0	1	1	none	9.58396926909e-05
S002	T156	FALSE	FALSE	0	0	1	1	none	7.20527305477001e-05
S007	T156	FALSE	FALSE	0	0	1	1	none	5.10853740873e-05
S021	T156	FALSE	FALSE	0	0	1	1	none	7.70967267327001e-05
S024	T156	FALSE	FALSE	0	0	1	1	none	7.71557187495001e-05
S025	T156	FALSE	FALSE	0	0	1	1	none	7.55599020977001e-05
S026	T156	FALSE	FALSE	0	0	1	1	none	7.52441365977001e-05
S038	T156	FALSE	FALSE	0	0	1	1	none	1.01235711357e-05
S039	T156	FALSE	FALSE	0	0	1	1	none	7.90503034217001e-05
S040	T156	FALSE	FALSE	0	0	1	1	none	0.0001141198543959
S042	T156	FALSE	FALSE	0	0	1	1	none	7.71064517439001e-05
S071	T156	FALSE	FALSE	0	0	1	1	none	0.0001108302819155
S078	T156	FALSE	FALSE	0	0	1	1	none	7.73905338687001e-05
S081	T156	FALSE	FALSE	0	0	1	1	none	7.77762040429001e-05
S085	T156	FALSE	FALSE	0	0	1	1	none	0.0001133014217047
S087	T156	FALSE	FALSE	0	0	1	1	none	0.0001278799330567
S093	T156	FALSE	FALSE	0	0	1	1	none	9.74262028389001e-05
S097	T156	FALSE	FALSE	0	0	1	1	none	7.37092626811001e-05
S102	T156	FALSE	FALSE	0	0	1	1	none	0.0001133997545787
S106	T156	FALSE	FALSE	0	0	1	1	none	7.43659184667001e-05
S130	T156	FALSE	FALSE	0	0	1	1	none	0.0001275307221486
T009	T156	FALSE	FALSE	0	0	1	1	none	8.30228617089001e-05
T010	T156	FALSE	FALSE	0	0	1	1	none	7.92999499485001e-05
T013	T156	FALSE	FALSE	0	0	1	1	none	1.59758182707e-05
T014	T156	FALSE	FALSE	0	0	1	1	none	7.82114311095001e-05
T020	T156	FALSE	FALSE	0	0	1	1	none	1.17176947017e-05
T021	T156	FALSE	FALSE	0	0	1	1	none	8.42638322957001e-05
T028	T156	FALSE	FALSE	0	0	1	1	none	5.38959276537e-05
T035a	T156	FALSE	FALSE	0	0	1	1	none	0.0001279851058211
T035b	T156	FALSE	FALSE	0	0	1	1	none	7.88462740393001e-05
T040	T156	FALSE	FALSE	0	0	1	1	none	7.94379729315001e-05
T056	T156	FALSE	FALSE	0	0	1	1	none	8.77967568043001e-05
T059	T156	FALSE	FALSE	0	0	1	1	none	0.0001218579943281
T065	T156	FALSE	FALSE	0	0	1	1	none	1.22395608579e-05
T069	T156	FALSE	FALSE	0	0	1	1	none	0.0001277525169887
T073	T156	FALSE	FALSE	0	0	1	1	none	8.36433470023001e-05
T075	T156	FALSE	FALSE	0	0	1	1	none	7.07629427053e-05
T077	T156	FALSE	FALSE	0	0	1	1	none	8.42638322957001e-05
T087	T156	FALSE	FALSE	0	0	1	1	none	8.04875953535001e-05
T095	T156	FALSE	FALSE	0	0	1	1	none	0.0001269102368552
T099a	T156	FALSE	FALSE	0	0	1	1	none	0.0001259771189567
T102	T156	FALSE	FALSE	0	0	1	1	none	0.0001313090426602
T104	T156	FALSE	FALSE	0	0	1	1	none	4.88649420288e-05
T105	T156	FALSE	FALSE	0	0	1	1	none	1.34805314447e-05
T107	T156	FALSE	FALSE	0	0	1	1	none	0.0001313956406512
T126	T156	FALSE	FALSE	0	0	1	1	none	0.0001445101693911
S002	T159a	TRUE	TRUE	0	0	1	1	none	2.3473689485e-05
S007	T159a	TRUE	TRUE	0	0	1	1	none	7.68539929034e-05
S021	T159a	TRUE	TRUE	0	0	1	1	none	2.851768567e-05
S024	T159a	TRUE	TRUE	0	0	1	1	none	2.85766776868e-05
S025	T159a	TRUE	TRUE	0	0	1	1	none	2.4493607387e-05
S026	T159a	TRUE	TRUE	0	0	1	1	none	1.5734611841e-05
S038	T159a	TRUE	TRUE	0	0	1	1	none	7.57291587518e-05
S039	T159a	TRUE	TRUE	0	0	1	1	none	3.0471262359e-05
S040	T159a	TRUE	TRUE	0	0	1	1	none	0.0001212432709532
S042	T159a	TRUE	TRUE	0	0	1	1	none	2.85274106812e-05
S071	T159a	TRUE	TRUE	0	0	1	1	none	0.0001179536984728
S078	T159a	TRUE	TRUE	0	0	1	1	none	2.8811492806e-05
S081	T159a	TRUE	TRUE	0	0	1	1	none	2.91971629802e-05
S085	T159a	TRUE	TRUE	0	0	1	1	none	0.000120424838262
S087	T159a	TRUE	TRUE	0	0	1	1	none	0.000135003349614
S093	T159a	TRUE	TRUE	0	0	1	1	none	0.0001045496193962
S097	T159a	TRUE	TRUE	0	0	1	1	none	2.26429679704e-05
S102	T159a	TRUE	TRUE	0	0	1	1	none	0.000120523171136
S106	T159a	TRUE	TRUE	0	0	1	1	none	2.5786877404e-05
S130	T159a	TRUE	TRUE	0	0	1	1	none	0.0001346541387059
T009	T159a	TRUE	TRUE	0	1	1	1	desc	1.2409705868e-06
T010	T159a	TRUE	TRUE	0	0	1	1	none	3.102426467e-06
T013	T159a	FALSE	FALSE	0	0	1	1	none	8.15814058868e-05
T014	T159a	TRUE	TRUE	0	0	1	1	none	2.96323900468e-05
T020	T159a	TRUE	TRUE	0	0	1	1	none	7.73232823178e-05
T021	T159a	TRUE	TRUE	0	1	1	1	desc	2.4819411736e-06
T028	T159a	TRUE	TRUE	0	0	1	1	none	7.96645464698e-05
T035a	T159a	TRUE	TRUE	0	0	1	1	none	0.0001351085223784
T035b	T159a	TRUE	TRUE	0	0	1	1	none	3.8897211446e-06
T040	T159a	TRUE	TRUE	0	0	1	1	none	3.08589318688e-05
T056	T159a	FALSE	FALSE	0	1	1	1	desc	6.0148656822e-06
T059	T159a	TRUE	TRUE	0	0	1	1	none	0.0001289814108854
T065	T159a	TRUE	TRUE	0	0	1	1	none	7.7845148474e-05
T069	T159a	TRUE	TRUE	0	0	1	1	none	0.000134875933546
T073	T159a	TRUE	TRUE	0	1	1	1	desc	1.8614558802e-06
T075	T159a	TRUE	TRUE	0	0	1	1	none	7.91273298494e-05
T077	T159a	TRUE	TRUE	0	1	1	1	desc	2.4819411736e-06
T087	T159a	TRUE	TRUE	0	0	1	1	none	3.0491012852e-06
T095	T159a	TRUE	TRUE	0	0	1	1	none	0.0001340336534125
T099a	T159a	TRUE	TRUE	0	0	1	1	none	0.000133100535514
T102	T159a	FALSE	FALSE	0	0	1	1	none	0.0001384324592175
T104	T159a	FALSE	FALSE	0	0	1	1	none	7.46335608449001e-05
T105	T159a	FALSE	FALSE	0	0	1	1	none	7.90861190608e-05
T107	T159a	FALSE	FALSE	0	0	1	1	none	0.0001385190572085
T126	T159a	TRUE	TRUE	0	0	1	1	none	0.0001516335859484
T156	T159a	FALSE	FALSE	0	0	1	1	none	8.11614058287001e-05
S002	T182	FALSE	FALSE	0	0	1	1	none	6.89210522142e-05
S007	T182	FALSE	FALSE	0	0	1	1	none	4.79536957538e-05
S021	T182	FALSE	FALSE	0	0	1	1	none	7.39650483992e-05
S024	T182	FALSE	FALSE	0	0	1	1	none	7.4024040416e-05
S025	T182	FALSE	FALSE	0	0	1	1	none	7.24282237642e-05
S026	T182	FALSE	FALSE	0	0	1	1	none	7.21124582642e-05
S038	T182	FALSE	FALSE	0	0	1	1	none	6.9918928022e-06
S039	T182	FALSE	FALSE	0	0	1	1	none	7.59186250882e-05
S040	T182	FALSE	FALSE	0	0	1	1	none	0.0001109881760624
S042	T182	FALSE	FALSE	0	0	1	1	none	7.39747734104e-05
S071	T182	FALSE	FALSE	0	0	1	1	none	0.000107698603582
S078	T182	FALSE	FALSE	0	0	1	1	none	7.42588555352e-05
S081	T182	FALSE	FALSE	0	0	1	1	none	7.46445257094e-05
S085	T182	FALSE	FALSE	0	0	1	1	none	0.0001101697433712
S087	T182	FALSE	FALSE	0	0	1	1	none	0.0001247482547232
S093	T182	FALSE	FALSE	0	0	1	1	none	9.42945245054e-05
S097	T182	FALSE	FALSE	0	0	1	1	none	7.05775843476e-05
S102	T182	FALSE	FALSE	0	0	1	1	none	0.0001102680762452
S106	T182	FALSE	FALSE	0	0	1	1	none	7.12342401332e-05
S130	T182	FALSE	FALSE	0	0	1	1	none	0.0001243990438151
T009	T182	FALSE	FALSE	0	0	1	1	none	7.98911833754e-05
T010	T182	FALSE	FALSE	0	0	1	1	none	7.6168271615e-05
T013	T182	FALSE	FALSE	0	0	1	1	none	1.28441399372e-05
T014	T182	FALSE	FALSE	0	0	1	1	none	7.5079752776e-05
T020	T182	FALSE	FALSE	0	0	1	1	none	8.5860163682e-06
T021	T182	FALSE	FALSE	0	0	1	1	none	8.11321539622e-05
T028	T182	FALSE	FALSE	0	0	1	1	none	5.07642493202e-05
T035a	T182	FALSE	FALSE	0	0	1	1	none	0.0001248534274876
T035b	T182	FALSE	FALSE	0	0	1	1	none	7.57145957058e-05
T040	T182	FALSE	FALSE	0	0	1	1	none	7.6306294598e-05
T056	T182	FALSE	FALSE	0	0	1	1	none	8.46650784708e-05
T059	T182	FALSE	FALSE	0	0	1	1	none	0.0001187263159946
T065	T182	FALSE	FALSE	0	0	1	1	none	9.1078825244e-06
T069	T182	FALSE	FALSE	0	0	1	1	none	0.0001246208386552
T073	T182	FALSE	FALSE	0	0	1	1	none	8.05116686688e-05
T075	T182	FALSE	FALSE	0	0	1	1	none	6.76312643718e-05
T077	T182	FALSE	FALSE	0	0	1	1	none	8.11321539622e-05
T087	T182	FALSE	FALSE	0	0	1	1	none	7.735591702e-05
T095	T182	FALSE	FALSE	0	0	1	1	none	0.0001237785585217
T099a	T182	FALSE	FALSE	0	0	1	1	none	0.0001228454406232
T102	T182	FALSE	FALSE	0	0	1	1	none	0.0001281773643267
T104	T182	FALSE	FALSE	0	0	1	1	none	4.57332636953e-05
T105	T182	FALSE	FALSE	0	0	1	1	none	1.03488531112e-05
T107	T182	FALSE	FALSE	0	0	1	1	none	0.0001282639623177
T126	T182	FALSE	FALSE	0	0	1	1	none	0.0001413784910576
T156	T182	FALSE	FALSE	0	0	1	1	none	1.11449063891e-05
T159a	T182	FALSE	FALSE	0	0	1	1	none	7.80297274952e-05
S002	T183	TRUE	TRUE	0	0	1	1	none	6.93161980726e-05
S007	T183	TRUE	TRUE	0	0	1	1	none	4.83488416122e-05
S021	T183	TRUE	TRUE	0	0	1	1	none	7.43601942576e-05
S024	T183	TRUE	TRUE	0	0	1	1	none	7.44191862744e-05
S025	T183	TRUE	TRUE	0	0	1	1	none	7.28233696226e-05
S026	T183	TRUE	TRUE	0	0	1	1	none	7.25076041226e-05
S038	T183	TRUE	TRUE	0	0	1	1	none	6.1460680738e-06
S039	T183	TRUE	TRUE	0	0	1	1	none	7.63137709466e-05
S040	T183	TRUE	TRUE	0	0	1	1	none	0.0001113833219208
S042	T183	TRUE	TRUE	0	0	1	1	none	7.43699192688e-05
S071	T183	TRUE	TRUE	0	0	1	1	none	0.0001080937494404
S078	T183	TRUE	TRUE	0	0	1	1	none	7.46540013936e-05
S081	T183	TRUE	TRUE	0	0	1	1	none	7.50396715678e-05
S085	T183	TRUE	TRUE	0	0	1	1	none	0.0001105648892296
S087	T183	TRUE	TRUE	0	0	1	1	none	0.0001251434005816
S093	T183	TRUE	TRUE	0	0	1	1	none	9.46896703638e-05
S097	T183	TRUE	TRUE	0	0	1	1	none	7.0972730206e-05
S102	T183	TRUE	TRUE	0	0	1	1	none	0.0001106632221036
S106	T183	TRUE	TRUE	0	0	1	1	none	7.16293859916e-05
S130	T183	TRUE	TRUE	0	0	1	1	none	0.0001247941896735
T009	T183	FALSE	FALSE	0	0	1	1	none	8.02863292338e-05
T010	T183	TRUE	TRUE	0	0	1	1	none	7.65634174734e-05
T013	T183	FALSE	FALSE	0	0	1	1	none	5.5569528792e-06
T014	T183	TRUE	TRUE	0	0	1	1	none	7.54748986344e-05
T020	T183	TRUE	TRUE	0	0	1	1	none	7.7401916398e-06
T021	T183	FALSE	FALSE	0	0	1	1	none	8.15272998206e-05
T028	T183	TRUE	TRUE	0	0	1	1	none	5.11593951786e-05
T035a	T183	TRUE	TRUE	0	0	1	1	none	0.000125248573346
T035b	T183	TRUE	TRUE	0	0	1	1	none	7.61097415642e-05
T040	T183	TRUE	TRUE	0	0	1	1	none	7.67014404564e-05
T056	T183	FALSE	FALSE	0	0	1	1	none	8.50602243292e-05
T059	T183	TRUE	TRUE	0	0	1	1	none	0.000119121461853
T065	T183	TRUE	TRUE	0	0	1	1	none	3.0616660532e-06
T069	T183	TRUE	TRUE	0	0	1	1	none	0.0001250159845136
T073	T183	FALSE	FALSE	0	0	1	1	none	8.09068145272e-05
T075	T183	TRUE	TRUE	0	0	1	1	none	6.80264102302e-05
T077	T183	FALSE	FALSE	0	0	1	1	none	8.15272998206e-05
T087	T183	TRUE	TRUE	0	0	1	1	none	7.77510628784e-05
T095	T183	TRUE	TRUE	0	0	1	1	none	0.0001241737043801
T099a	T183	TRUE	TRUE	0	0	1	1	none	0.0001232405864816
T102	T183	FALSE	FALSE	0	0	1	1	none	0.0001285725101851
T104	T183	FALSE	FALSE	0	0	1	1	none	4.61284095537e-05
T105	T183	FALSE	FALSE	0	0	1	1	none	4.30263664e-06
T107	T183	FALSE	FALSE	0	0	1	1	none	0.0001286591081761
T126	T183	TRUE	TRUE	0	0	1	1	none	0.000141773636916
T156	T183	FALSE	FALSE	0	0	1	1	none	1.28192857375e-05
T159a	T183	TRUE	TRUE	0	0	1	1	none	7.84248733536e-05
T182	T183	FALSE	FALSE	0	0	1	1	none	9.687607404e-06
S002	T188	TRUE	TRUE	0	0	1	1	none	6.56806862588e-05
S007	T188	TRUE	TRUE	0	0	1	1	none	3.16505486764e-05
S021	T188	TRUE	TRUE	0	0	1	1	none	7.07246824438e-05
S024	T188	TRUE	TRUE	0	0	1	1	none	7.07836744606e-05
S025	T188	TRUE	TRUE	0	0	1	1	none	6.91878578088e-05
S026	T188	TRUE	TRUE	0	0	1	1	none	6.88720923088e-05
S038	T188	TRUE	TRUE	0	0	1	1	none	4.35884956468e-05
S039	T188	TRUE	TRUE	0	0	1	1	none	7.26782591328e-05
S040	T188	TRUE	TRUE	0	0	1	1	none	0.000107747810107
S042	T188	TRUE	TRUE	0	0	1	1	none	7.0734407455e-05
S071	T188	TRUE	TRUE	0	0	1	1	none	0.0001044582376266
S078	T188	TRUE	TRUE	0	0	1	1	none	7.10184895798e-05
S081	T188	TRUE	TRUE	0	0	1	1	none	7.1404159754e-05
S085	T188	TRUE	TRUE	0	0	1	1	none	0.0001069293774158
S087	T188	TRUE	TRUE	0	0	1	1	none	0.0001215078887678
S093	T188	TRUE	TRUE	0	0	1	1	none	9.105415855e-05
S097	T188	TRUE	TRUE	0	0	1	1	none	6.73372183922e-05
S102	T188	TRUE	TRUE	0	0	1	1	none	0.0001070277102898
S106	T188	TRUE	TRUE	0	0	1	1	none	6.79938741778e-05
S130	T188	TRUE	TRUE	0	0	1	1	none	0.0001211586778597
T009	T188	FALSE	FALSE	0	0	1	1	none	7.665081742e-05
T010	T188	TRUE	TRUE	0	0	1	1	none	7.29279056596e-05
T013	T188	FALSE	FALSE	0	0	1	1	none	4.94407427818e-05
T014	T188	TRUE	TRUE	0	0	1	1	none	7.18393868206e-05
T020	T188	TRUE	TRUE	0	0	1	1	none	4.51826192128e-05
T021	T188	FALSE	FALSE	0	0	1	1	none	7.78917880068e-05
T028	T188	TRUE	TRUE	0	0	1	1	none	2.761979179e-05
T035a	T188	TRUE	TRUE	0	0	1	1	none	0.0001216130615322
T035b	T188	TRUE	TRUE	0	0	1	1	none	7.24742297504e-05
T040	T188	TRUE	TRUE	0	0	1	1	none	7.30659286426e-05
T056	T188	FALSE	FALSE	0	0	1	1	none	8.14247125154e-05
T059	T188	TRUE	TRUE	0	0	1	1	none	0.0001154859500392
T065	T188	TRUE	TRUE	0	0	1	1	none	4.5704485369e-05
T069	T188	TRUE	TRUE	0	0	1	1	none	0.0001213804726998
T073	T188	FALSE	FALSE	0	0	1	1	none	7.72713027134e-05
T075	T188	TRUE	TRUE	0	0	1	1	none	6.43908984164e-05
T077	T188	FALSE	FALSE	0	0	1	1	none	7.78917880068e-05
T087	T188	TRUE	TRUE	0	0	1	1	none	7.41155510646e-05
T095	T188	TRUE	TRUE	0	0	1	1	none	0.0001205381925663
T099a	T188	TRUE	TRUE	0	0	1	1	none	0.0001196050746678
T102	T188	FALSE	FALSE	0	0	1	1	none	0.0001249369983713
T104	T188	FALSE	FALSE	0	0	1	1	none	2.81891460311e-05
T105	T188	FALSE	FALSE	0	0	1	1	none	4.69454559558e-05
T107	T188	FALSE	FALSE	0	0	1	1	none	0.0001250235963623
T126	T188	TRUE	TRUE	0	0	1	1	none	0.0001381381251022
T156	T188	FALSE	FALSE	0	0	1	1	none	4.90207427237e-05
T159a	T188	TRUE	TRUE	0	0	1	1	none	7.47893615398e-05
T182	T188	FALSE	FALSE	0	0	1	1	none	4.58890643902e-05
T183	T188	TRUE	TRUE	0	0	1	1	none	4.62842102486e-05
S002	T192	FALSE	FALSE	0	0	1	1	none	0.0001537253200086
S007	T192	FALSE	FALSE	0	0	1	1	none	0.000151403165807
S021	T192	FALSE	FALSE	0	0	1	1	none	0.0001587693161936
S024	T192	FALSE	FALSE	0	0	1	1	none	0.0001588283082104
S025	T192	FALSE	FALSE	0	0	1	1	none	0.0001572324915586
S026	T192	FALSE	FALSE	0	0	1	1	none	0.0001569167260586
S038	T192	FALSE	FALSE	0	0	1	1	none	0.0001502783316554
S039	T192	FALSE	FALSE	0	0	1	1	none	0.0001607228928826
S040	T192	FALSE	FALSE	0	0	1	1	none	6.72792533368e-05
S042	T192	FALSE	FALSE	0	0	1	1	none	0.0001587790412048
S071	T192	FALSE	FALSE	0	0	1	1	none	4.61212674036e-05
S078	T192	FALSE	FALSE	0	0	1	1	none	0.0001590631233296
S081	T192	FALSE	FALSE	0	0	1	1	none	0.0001594487935038
S085	T192	FALSE	FALSE	0	0	1	1	none	8.89458830856e-05
S087	T192	FALSE	FALSE	0	0	1	1	none	0.0001035243944376
S093	T192	FALSE	FALSE	0	0	1	1	none	7.30706642198e-05
S097	T192	FALSE	FALSE	0	0	1	1	none	0.000155381852142
S102	T192	FALSE	FALSE	0	0	1	1	none	6.65591535196e-05
S106	T192	FALSE	FALSE	0	0	1	1	none	0.0001560385079276
S130	T192	FALSE	FALSE	0	0	1	1	none	0.0001031751835295
T009	T192	FALSE	FALSE	0	0	1	1	none	0.0001646954511698
T010	T192	FALSE	FALSE	0	0	1	1	none	0.0001609725394094
T013	T192	FALSE	FALSE	0	0	1	1	none	0.0001561305787904
T014	T192	FALSE	FALSE	0	0	1	1	none	0.0001598840205704
T020	T192	FALSE	FALSE	0	0	1	1	none	0.0001518724552214
T021	T192	FALSE	FALSE	0	0	1	1	none	0.0001659364217566
T028	T192	FALSE	FALSE	0	0	1	1	none	0.0001542137193734
T035a	T192	FALSE	FALSE	0	0	1	1	none	0.000103629567202
T035b	T192	FALSE	FALSE	0	0	1	1	none	0.0001605188635002
T040	T192	FALSE	FALSE	0	0	1	1	none	0.0001611105623924
T056	T192	FALSE	FALSE	0	0	1	1	none	0.0001694693462652
T059	T192	FALSE	FALSE	0	0	1	1	none	7.5017393269e-05
T065	T192	FALSE	FALSE	0	0	1	1	none	0.0001523943213776
T069	T192	FALSE	FALSE	0	0	1	1	none	6.42844730636e-05
T073	T192	FALSE	FALSE	0	0	1	1	none	0.0001653159364632
T075	T192	FALSE	FALSE	0	0	1	1	none	0.000153676502753
T077	T192	FALSE	FALSE	0	0	1	1	none	0.0001659364217566
T087	T192	FALSE	FALSE	0	0	1	1	none	0.0001621601848144
T095	T192	FALSE	FALSE	0	0	1	1	none	0.0001025546982361
T099a	T192	FALSE	FALSE	0	0	1	1	none	0.0001016215803376
T102	T192	FALSE	FALSE	0	0	1	1	none	0.0001069535040411
T104	T192	FALSE	FALSE	0	0	1	1	none	0.0001491827337485
T105	T192	FALSE	FALSE	0	0	1	1	none	0.0001536352919644
T107	T192	FALSE	FALSE	0	0	1	1	none	0.0001070401020321
T126	T192	TRUE	TRUE	1	0	1	1	anc	6.204852934e-07
T156	T192	FALSE	FALSE	0	0	1	1	none	0.0001557105787323
T159a	T192	FALSE	FALSE	0	0	1	1	none	0.0001628339952896
T182	T192	FALSE	FALSE	0	0	1	1	none	0.0001525789003988
T183	T192	FALSE	FALSE	0	0	1	1	none	0.0001529740462572
T188	T192	FALSE	FALSE	0	0	1	1	none	0.0001493385344434
S002	T223	FALSE	FALSE	0	0	1	1	none	7.0162022801e-05
S007	T223	FALSE	FALSE	0	0	1	1	none	4.91946663406e-05
S021	T223	FALSE	FALSE	0	0	1	1	none	7.5206018986e-05
S024	T223	FALSE	FALSE	0	0	1	1	none	7.52650110028e-05
S025	T223	FALSE	FALSE	0	0	1	1	none	7.3669194351e-05
S026	T223	FALSE	FALSE	0	0	1	1	none	7.3353428851e-05
S038	T223	FALSE	FALSE	0	0	1	1	none	8.232863389e-06
S039	T223	FALSE	FALSE	0	0	1	1	none	7.7159595675e-05
S040	T223	FALSE	FALSE	0	0	1	1	none	0.0001122291466492
S042	T223	FALSE	FALSE	0	0	1	1	none	7.52157439972e-05
S071	T223	FALSE	FALSE	0	0	1	1	none	0.0001089395741688
S078	T223	FALSE	FALSE	0	0	1	1	none	7.5499826122e-05
S081	T223	FALSE	FALSE	0	0	1	1	none	7.58854962962e-05
S085	T223	FALSE	FALSE	0	0	1	1	none	0.000111410713958
S087	T223	FALSE	FALSE	0	0	1	1	none	0.00012598922531
S093	T223	FALSE	FALSE	0	0	1	1	none	9.55354950922e-05
S097	T223	FALSE	FALSE	0	0	1	1	none	7.18185549344e-05
S102	T223	FALSE	FALSE	0	0	1	1	none	0.000111509046832
S106	T223	FALSE	FALSE	0	0	1	1	none	7.247521072e-05
S130	T223	FALSE	FALSE	0	0	1	1	none	0.0001256400144019
T009	T223	FALSE	FALSE	0	0	1	1	none	8.11321539622e-05
T010	T223	FALSE	FALSE	0	0	1	1	none	7.74092422018e-05
T013	T223	FALSE	FALSE	0	0	1	1	none	1.4085110524e-05
T014	T223	FALSE	FALSE	0	0	1	1	none	7.63207233628e-05
T020	T223	FALSE	FALSE	0	0	1	1	none	9.826986955e-06
T021	T223	FALSE	FALSE	0	0	1	1	none	8.2373124549e-05
T028	T223	FALSE	FALSE	0	0	1	1	none	5.2005219907e-05
T035a	T223	FALSE	FALSE	0	0	1	1	none	0.0001260943980744
T035b	T223	FALSE	FALSE	0	0	1	1	none	7.69555662926e-05
T040	T223	FALSE	FALSE	0	0	1	1	none	7.75472651848e-05
T056	T223	FALSE	FALSE	0	0	1	1	none	8.59060490576e-05
T059	T223	FALSE	FALSE	0	0	1	1	none	0.0001199672865814
T065	T223	FALSE	FALSE	0	0	1	1	none	1.03488531112e-05
T069	T223	FALSE	FALSE	0	0	1	1	none	0.000125861809242
T073	T223	FALSE	FALSE	0	0	1	1	none	8.17526392556e-05
T075	T223	FALSE	FALSE	0	0	1	1	none	6.88722349586e-05
T077	T223	FALSE	FALSE	0	0	1	1	none	8.2373124549e-05
T087	T223	FALSE	FALSE	0	0	1	1	none	7.85968876068e-05
T095	T223	FALSE	FALSE	0	0	1	1	none	0.0001250195291085
T099a	T223	FALSE	FALSE	0	0	1	1	none	0.00012408641121
T102	T223	FALSE	FALSE	0	0	1	1	none	0.0001294183349135
T104	T223	FALSE	FALSE	0	0	1	1	none	4.69742342821e-05
T105	T223	FALSE	FALSE	0	0	1	1	none	1.1589823698e-05
T107	T223	FALSE	FALSE	0	0	1	1	none	0.0001295049329045
T126	T223	FALSE	FALSE	0	0	1	1	none	0.0001426194616444
T156	T223	FALSE	FALSE	0	0	1	1	none	1.23858769759e-05
T159a	T223	FALSE	FALSE	0	0	1	1	none	7.9270698082e-05
T182	T223	FALSE	FALSE	0	0	1	1	none	2.4819411736e-06
T183	T223	FALSE	FALSE	0	0	1	1	none	1.09285779908e-05
T188	T223	FALSE	FALSE	0	0	1	1	none	4.7130034977e-05
T192	T223	FALSE	FALSE	0	0	1	1	none	0.0001538198709856
S002	T225	FALSE	FALSE	0	0	1	1	none	8.14516296884002e-05
S007	T225	FALSE	FALSE	0	0	1	1	none	6.0484273228e-05
S021	T225	FALSE	FALSE	0	0	1	1	none	8.64956258734002e-05
S024	T225	FALSE	FALSE	0	0	1	1	none	8.65546178902002e-05
S025	T225	FALSE	FALSE	0	0	1	1	none	8.49588012384002e-05
S026	T225	FALSE	FALSE	0	0	1	1	none	8.46430357384002e-05
S038	T225	FALSE	FALSE	0	0	1	1	none	1.95224702764e-05
S039	T225	FALSE	FALSE	0	0	1	1	none	8.84492025624002e-05
S040	T225	FALSE	FALSE	0	0	1	1	none	0.0001235187535366
S042	T225	FALSE	FALSE	0	0	1	1	none	8.65053508846002e-05
S071	T225	FALSE	FALSE	0	0	1	1	none	0.0001202291810562
S078	T225	FALSE	FALSE	0	0	1	1	none	8.67894330094002e-05
S081	T225	FALSE	FALSE	0	0	1	1	none	8.71751031836002e-05
S085	T225	FALSE	FALSE	0	0	1	1	none	0.0001227003208454
S087	T225	FALSE	FALSE	0	0	1	1	none	0.0001372788321974
S093	T225	FALSE	FALSE	0	0	1	1	none	0.0001068251019796
S097	T225	FALSE	FALSE	0	0	1	1	none	8.31081618218002e-05
S102	T225	FALSE	FALSE	0	0	1	1	none	0.0001227986537194
S106	T225	FALSE	FALSE	0	0	1	1	none	8.37648176074002e-05
S130	T225	FALSE	FALSE	0	0	1	1	none	0.0001369296212893
T009	T225	FALSE	FALSE	0	0	1	1	none	9.24217608496001e-05
T010	T225	FALSE	FALSE	0	0	1	1	none	8.86988490892002e-05
T013	T225	FALSE	FALSE	0	0	1	1	none	2.53747174114e-05
T014	T225	FALSE	FALSE	0	0	1	1	none	8.76103302502002e-05
T020	T225	FALSE	FALSE	0	0	1	1	none	2.11165938424e-05
T021	T225	FALSE	FALSE	0	0	1	1	none	9.36627314364002e-05
T028	T225	FALSE	FALSE	0	0	1	1	none	6.32948267944e-05
T035a	T225	FALSE	FALSE	0	0	1	1	none	0.0001373840049618
T035b	T225	FALSE	FALSE	0	0	1	1	none	8.82451731800002e-05
T040	T225	FALSE	FALSE	0	0	1	1	none	8.88368720722002e-05
T056	T225	FALSE	FALSE	0	0	1	1	none	9.71956559450001e-05
T059	T225	FALSE	FALSE	0	0	1	1	none	0.0001312568934688
T065	T225	FALSE	FALSE	0	0	1	1	none	2.16384599986e-05
T069	T225	FALSE	FALSE	0	0	1	1	none	0.0001371514161294
T073	T225	FALSE	FALSE	0	0	1	1	none	9.30422461430002e-05
T075	T225	FALSE	FALSE	0	0	1	1	none	8.0161841846e-05
T077	T225	FALSE	FALSE	0	0	1	1	none	9.36627314364002e-05
T087	T225	FALSE	FALSE	0	0	1	1	none	8.98864944942002e-05
T095	T225	FALSE	FALSE	0	0	1	1	none	0.0001363091359959
T099a	T225	FALSE	FALSE	0	0	1	1	none	0.0001353760180974
T102	T225	FALSE	FALSE	0	0	1	1	none	0.0001407079418009
T104	T225	FALSE	FALSE	0	0	1	1	none	5.82638411695e-05
T105	T225	FALSE	FALSE	0	0	1	1	none	2.28794305854e-05
T107	T225	FALSE	FALSE	0	0	1	1	none	0.0001407945397919
T126	T225	FALSE	FALSE	0	0	1	1	none	0.0001539090685318
T156	T225	FALSE	FALSE	0	0	1	1	none	1.06398697275e-05
T159a	T225	FALSE	FALSE	0	0	1	1	none	9.05603049694002e-05
T182	T225	FALSE	FALSE	0	0	1	1	none	2.05438055298e-05
T183	T225	FALSE	FALSE	0	0	1	1	none	2.22181848782e-05
T188	T225	FALSE	FALSE	0	0	1	1	none	5.84196418644e-05
T192	T225	FALSE	FALSE	0	0	1	1	none	0.000165109477873
T223	T225	FALSE	FALSE	0	0	1	1	none	2.17847761166e-05
S002	T230	TRUE	TRUE	0	0	1	1	none	2.33181851582e-05
S007	T230	TRUE	TRUE	0	0	1	1	none	7.66984885766e-05
S021	T230	TRUE	TRUE	0	0	1	1	none	2.83621813432e-05
S024	T230	TRUE	TRUE	0	0	1	1	none	2.842117336e-05
S025	T230	TRUE	TRUE	0	0	1	1	none	2.43381030602e-05
S026	T230	TRUE	TRUE	0	0	1	1	none	1.55791075142e-05
S038	T230	TRUE	TRUE	0	0	1	1	none	7.5573654425e-05
S039	T230	TRUE	TRUE	0	0	1	1	none	3.03157580322e-05
S040	T230	TRUE	TRUE	0	0	1	1	none	0.0001210877666264
S042	T230	TRUE	TRUE	0	0	1	1	none	2.83719063544e-05
S071	T230	TRUE	TRUE	0	0	1	1	none	0.000117798194146
S078	T230	TRUE	TRUE	0	0	1	1	none	2.86559884792e-05
S081	T230	TRUE	TRUE	0	0	1	1	none	2.90416586534e-05
S085	T230	TRUE	TRUE	0	0	1	1	none	0.0001202693339352
S087	T230	TRUE	TRUE	0	0	1	1	none	0.0001348478452872
S093	T230	TRUE	TRUE	0	0	1	1	none	0.0001043941150694
S097	T230	TRUE	TRUE	0	0	1	1	none	2.24874636436e-05
S102	T230	TRUE	TRUE	0	0	1	1	none	0.0001203676668092
S106	T230	TRUE	TRUE	0	0	1	1	none	2.56313730772e-05
S130	T230	TRUE	TRUE	0	0	1	1	none	0.0001344986343791
T009	T230	FALSE	FALSE	0	0	1	1	none	4.187892727e-06
T010	T230	TRUE	TRUE	0	0	1	1	none	2.9469221402e-06
T013	T230	FALSE	FALSE	0	0	1	1	none	8.142590156e-05
T014	T230	TRUE	TRUE	0	0	1	1	none	2.947688572e-05
T020	T230	TRUE	TRUE	0	0	1	1	none	7.7167777991e-05
T021	T230	FALSE	FALSE	0	0	1	1	none	5.4288633138e-06
T028	T230	TRUE	TRUE	0	0	1	1	none	7.9509042143e-05
T035a	T230	TRUE	TRUE	0	0	1	1	none	0.0001349530180516
T035b	T230	TRUE	TRUE	0	0	1	1	none	3.7342168178e-06
T040	T230	TRUE	TRUE	0	0	1	1	none	3.0703427542e-05
T056	T230	FALSE	FALSE	0	0	1	1	none	8.9617878224e-06
T059	T230	TRUE	TRUE	0	0	1	1	none	0.0001288259065586
T065	T230	TRUE	TRUE	0	0	1	1	none	7.76896441472e-05
T069	T230	TRUE	TRUE	0	0	1	1	none	0.0001347204292192
T073	T230	FALSE	FALSE	0	0	1	1	none	4.8083780204e-06
T075	T230	TRUE	TRUE	0	0	1	1	none	7.89718255226e-05
T077	T230	FALSE	FALSE	0	0	1	1	none	5.4288633138e-06
T087	T230	TRUE	TRUE	0	0	1	1	none	2.8935969584e-06
T095	T230	TRUE	TRUE	0	0	1	1	none	0.0001338781490857
T099a	T230	TRUE	TRUE	0	0	1	1	none	0.0001329450311872
T102	T230	FALSE	FALSE	0	0	1	1	none	0.0001382769548907
T104	T230	FALSE	FALSE	0	0	1	1	none	7.44780565181e-05
T105	T230	FALSE	FALSE	0	0	1	1	none	7.8930614734e-05
T107	T230	FALSE	FALSE	0	0	1	1	none	0.0001383635528817
T126	T230	TRUE	TRUE	0	0	1	1	none	0.0001514780816216
T156	T230	FALSE	FALSE	0	0	1	1	none	8.10059015019001e-05
T159a	T230	TRUE	TRUE	0	0	1	1	none	2.3264368468e-06
T182	T230	FALSE	FALSE	0	0	1	1	none	7.78742231684e-05
T183	T230	TRUE	TRUE	0	0	1	1	none	7.82693690268e-05
T188	T230	TRUE	TRUE	0	0	1	1	none	7.4633857213e-05
T192	T230	FALSE	FALSE	0	0	1	1	none	0.0001626784909628
T223	T230	FALSE	FALSE	0	0	1	1	none	7.91151937552e-05
T225	T230	FALSE	FALSE	0	0	1	1	none	9.04048006426002e-05
S002	T232	TRUE	TRUE	0	0	1	1	none	0.0001396662268515
S007	T232	TRUE	TRUE	0	0	1	1	none	0.0001373440726499
S021	T232	TRUE	TRUE	0	0	1	1	none	0.0001447102230365
S024	T232	TRUE	TRUE	0	0	1	1	none	0.0001447692150533
S025	T232	TRUE	TRUE	0	0	1	1	none	0.0001431733984015
S026	T232	TRUE	TRUE	0	0	1	1	none	0.0001428576329015
S038	T232	TRUE	TRUE	0	0	1	1	none	0.0001362192384983
S039	T232	TRUE	TRUE	0	0	1	1	none	0.0001466637997255
S040	T232	TRUE	TRUE	0	0	1	1	none	5.32201601797e-05
S042	T232	TRUE	TRUE	0	0	1	1	none	0.0001447199480477
S071	T232	TRUE	TRUE	0	0	1	1	none	3.20621742465e-05
S078	T232	TRUE	TRUE	0	0	1	1	none	0.0001450040301725
S081	T232	TRUE	TRUE	0	0	1	1	none	0.0001453897003467
S085	T232	TRUE	TRUE	0	0	1	1	none	7.48867899285e-05
S087	T232	TRUE	TRUE	0	0	1	1	none	8.94653012805e-05
S093	T232	TRUE	TRUE	0	0	1	1	none	5.90115710627e-05
S097	T232	TRUE	TRUE	0	0	1	1	none	0.0001413227589849
S102	T232	TRUE	TRUE	0	0	1	1	none	5.25000603625e-05
S106	T232	TRUE	TRUE	0	0	1	1	none	0.0001419794147705
S130	T232	TRUE	TRUE	0	0	1	1	none	8.91160903724e-05
T009	T232	FALSE	FALSE	0	0	1	1	none	0.0001506363580127
T010	T232	TRUE	TRUE	0	0	1	1	none	0.0001469134462523
T013	T232	FALSE	FALSE	0	0	1	1	none	0.0001420714856333
T014	T232	TRUE	TRUE	0	0	1	1	none	0.0001458249274133
T020	T232	TRUE	TRUE	0	0	1	1	none	0.0001378133620643
T021	T232	FALSE	FALSE	0	0	1	1	none	0.0001518773285995
T028	T232	TRUE	TRUE	0	0	1	1	none	0.0001401546262163
T035a	T232	TRUE	TRUE	0	0	1	1	none	8.95704740449e-05
T035b	T232	TRUE	TRUE	0	0	1	1	none	0.0001464597703431
T040	T232	TRUE	TRUE	0	0	1	1	none	0.0001470514692353
T056	T232	FALSE	FALSE	0	0	1	1	none	0.0001554102531081
T059	T232	TRUE	TRUE	0	0	1	1	none	6.09583001119e-05
T065	T232	TRUE	TRUE	0	0	1	1	none	0.0001383352282205
T069	T232	TRUE	TRUE	0	0	1	1	none	5.02253799065e-05
T073	T232	FALSE	FALSE	0	0	1	1	none	0.0001512568433061
T075	T232	TRUE	TRUE	0	0	1	1	none	0.0001396174095959
T077	T232	FALSE	FALSE	0	0	1	1	none	0.0001518773285995
T087	T232	TRUE	TRUE	0	0	1	1	none	0.0001481010916573
T095	T232	TRUE	TRUE	0	0	1	1	none	8.8495605079e-05
T099a	T232	TRUE	TRUE	0	0	1	1	none	8.75624871805e-05
T102	T232	FALSE	FALSE	0	0	1	1	none	9.28944108840001e-05
T104	T232	FALSE	FALSE	0	0	1	1	none	0.0001351236405914
T105	T232	FALSE	FALSE	0	0	1	1	none	0.0001395761988073
T107	T232	FALSE	FALSE	0	0	1	1	none	9.2981008875e-05
T126	T232	TRUE	TRUE	0	0	1	1	none	4.4237565021e-06
T156	T232	FALSE	FALSE	0	0	1	1	none	0.0001416514855752
T159a	T232	TRUE	TRUE	0	0	1	1	none	0.0001487749021325
T182	T232	FALSE	FALSE	0	0	1	1	none	0.0001385198072417
T183	T232	TRUE	TRUE	0	0	1	1	none	0.0001389149531001
T188	T232	TRUE	TRUE	0	0	1	1	none	0.0001352794412863
T192	T232	FALSE	FALSE	0	0	1	1	none	1.56241658433e-05
T223	T232	FALSE	FALSE	0	0	1	1	none	0.0001397607778285
T225	T232	FALSE	FALSE	0	0	1	1	none	0.0001510503847159
T230	T232	TRUE	TRUE	0	0	1	1	none	0.0001486193978057
S002	T241	FALSE	FALSE	0	0	1	1	none	8.63797593960002e-05
S007	T241	FALSE	FALSE	0	0	1	1	none	6.54124029356e-05
S021	T241	FALSE	FALSE	0	0	1	1	none	9.14237555810002e-05
S024	T241	FALSE	FALSE	0	0	1	1	none	9.14827475978002e-05
S025	T241	FALSE	FALSE	0	0	1	1	none	8.98869309460002e-05
S026	T241	FALSE	FALSE	0	0	1	1	none	8.95711654460002e-05
S038	T241	FALSE	FALSE	0	0	1	1	none	2.32096293972e-05
S039	T241	FALSE	FALSE	0	0	1	1	none	9.33773322700002e-05
S040	T241	FALSE	FALSE	0	0	1	1	none	0.0001284468832442
S042	T241	FALSE	FALSE	0	0	1	1	none	9.14334805922002e-05
S071	T241	FALSE	FALSE	0	0	1	1	none	0.0001251573107638
S078	T241	FALSE	FALSE	0	0	1	1	none	9.17175627170002e-05
S081	T241	FALSE	FALSE	0	0	1	1	none	9.21032328912002e-05
S085	T241	FALSE	FALSE	0	0	1	1	none	0.000127628450553
S087	T241	FALSE	FALSE	0	0	1	1	none	0.000142206961905
S093	T241	FALSE	FALSE	0	0	1	1	none	0.0001117532316872
S097	T241	FALSE	FALSE	0	0	1	1	none	8.80362915294002e-05
S102	T241	FALSE	FALSE	0	0	1	1	none	0.000127726783427
S106	T241	FALSE	FALSE	0	0	1	1	none	8.86929473150002e-05
S130	T241	FALSE	FALSE	0	0	1	1	none	0.0001418577509969
T009	T241	FALSE	FALSE	0	0	1	1	none	9.73498905572002e-05
T010	T241	FALSE	FALSE	0	0	1	1	none	9.36269787968002e-05
T013	T241	FALSE	FALSE	0	0	1	1	none	1.66534334462e-05
T014	T241	FALSE	FALSE	0	0	1	1	none	9.25384599578002e-05
T020	T241	FALSE	FALSE	0	0	1	1	none	2.48037529632e-05
T021	T241	FALSE	FALSE	0	0	1	1	none	9.85908611440002e-05
T028	T241	FALSE	FALSE	0	0	1	1	none	6.8222956502e-05
T035a	T241	FALSE	FALSE	0	0	1	1	none	0.0001423121346694
T035b	T241	FALSE	FALSE	0	0	1	1	none	9.31733028876002e-05
T040	T241	FALSE	FALSE	0	0	1	1	none	9.37650017798002e-05
T056	T241	FALSE	FALSE	0	0	1	1	none	0.0001021237856526
T059	T241	FALSE	FALSE	0	0	1	1	none	0.0001361850231764
T065	T241	FALSE	FALSE	0	0	1	1	none	2.01252273766e-05
T069	T241	FALSE	FALSE	0	0	1	1	none	0.000142079545837
T073	T241	FALSE	FALSE	0	0	1	1	none	9.79703758506002e-05
T075	T241	FALSE	FALSE	0	0	1	1	none	8.50899715536e-05
T077	T241	FALSE	FALSE	0	0	1	1	none	9.85908611440002e-05
T087	T241	FALSE	FALSE	0	0	1	1	none	9.48146242018002e-05
T095	T241	FALSE	FALSE	0	0	1	1	none	0.0001412372657035
T099a	T241	FALSE	FALSE	0	0	1	1	none	0.000140304147805
T102	T241	FALSE	FALSE	0	0	1	1	none	0.0001456360715085
T104	T241	FALSE	FALSE	0	0	1	1	none	6.31919708771e-05
T105	T241	FALSE	FALSE	0	0	1	1	none	2.13661979634e-05
T107	T241	FALSE	FALSE	0	0	1	1	none	0.0001457226694995
T126	T241	FALSE	FALSE	0	0	1	1	none	0.0001588371982394
T156	T241	FALSE	FALSE	0	0	1	1	none	2.98828470609e-05
T159a	T241	FALSE	FALSE	0	0	1	1	none	9.54884346770002e-05
T182	T241	FALSE	FALSE	0	0	1	1	none	2.67511687274e-05
T183	T241	FALSE	FALSE	0	0	1	1	none	1.94639816694e-05
T188	T241	FALSE	FALSE	0	0	1	1	none	6.3347771572e-05
T192	T241	FALSE	FALSE	0	0	1	1	none	0.0001700376075806
T223	T241	FALSE	FALSE	0	0	1	1	none	2.79921393142e-05
T225	T241	FALSE	FALSE	0	0	1	1	none	3.92817462016e-05
T230	T241	FALSE	FALSE	0	0	1	1	none	9.53329303502002e-05
T232	T241	FALSE	FALSE	0	0	1	1	none	0.0001559785144235
S002	T270	FALSE	FALSE	0	0	1	1	none	0.0001425093889613
S007	T270	FALSE	FALSE	0	0	1	1	none	0.0001401872347597
S021	T270	FALSE	FALSE	0	0	1	1	none	0.0001475533851463
S024	T270	FALSE	FALSE	0	0	1	1	none	0.0001476123771631
S025	T270	FALSE	FALSE	0	0	1	1	none	0.0001460165605113
S026	T270	FALSE	FALSE	0	0	1	1	none	0.0001457007950113
S038	T270	FALSE	FALSE	0	0	1	1	none	0.0001390624006081
S039	T270	FALSE	FALSE	0	0	1	1	none	0.0001495069618353
S040	T270	FALSE	FALSE	0	0	1	1	none	5.60633222895e-05
S042	T270	FALSE	FALSE	0	0	1	1	none	0.0001475631101575
S071	T270	FALSE	FALSE	0	0	1	1	none	3.49053363563e-05
S078	T270	FALSE	FALSE	0	0	1	1	none	0.0001478471922823
S081	T270	FALSE	FALSE	0	0	1	1	none	0.0001482328624565
S085	T270	FALSE	FALSE	0	0	1	1	none	7.77299520383e-05
S087	T270	FALSE	FALSE	0	0	1	1	none	9.23084633903e-05
S093	T270	FALSE	FALSE	0	0	1	1	none	6.18547331725e-05
S097	T270	FALSE	FALSE	0	0	1	1	none	0.0001441659210947
S102	T270	FALSE	FALSE	0	0	1	1	none	5.53432224723e-05
S106	T270	FALSE	FALSE	0	0	1	1	none	0.0001448225768803
S130	T270	FALSE	FALSE	0	0	1	1	none	9.19592524822e-05
T009	T270	FALSE	FALSE	0	0	1	1	none	0.0001534795201225
T010	T270	FALSE	FALSE	0	0	1	1	none	0.0001497566083621
T013	T270	FALSE	FALSE	0	0	1	1	none	0.0001449146477431
T014	T270	FALSE	FALSE	0	0	1	1	none	0.0001486680895231
T020	T270	FALSE	FALSE	0	0	1	1	none	0.0001406565241741
T021	T270	FALSE	FALSE	0	0	1	1	none	0.0001547204907093
T028	T270	FALSE	FALSE	0	0	1	1	none	0.0001429977883261
T035a	T270	FALSE	FALSE	0	0	1	1	none	9.24136361547e-05
T035b	T270	FALSE	FALSE	0	0	1	1	none	0.0001493029324529
T040	T270	FALSE	FALSE	0	0	1	1	none	0.0001498946313451
T056	T270	FALSE	FALSE	0	0	1	1	none	0.0001582534152179
T059	T270	FALSE	FALSE	0	0	1	1	none	6.38014622217e-05
T065	T270	FALSE	FALSE	0	0	1	1	none	0.0001411783903303
T069	T270	FALSE	FALSE	0	0	1	1	none	5.30685420163e-05
T073	T270	FALSE	FALSE	0	0	1	1	none	0.0001541000054159
T075	T270	FALSE	FALSE	0	0	1	1	none	0.0001424605717057
T077	T270	FALSE	FALSE	0	0	1	1	none	0.0001547204907093
T087	T270	FALSE	FALSE	0	0	1	1	none	0.0001509442537671
T095	T270	FALSE	FALSE	0	0	1	1	none	9.13387671888e-05
T099a	T270	FALSE	FALSE	0	0	1	1	none	9.04056492903e-05
T102	T270	FALSE	FALSE	0	0	1	1	none	9.57375729938e-05
T104	T270	FALSE	FALSE	0	0	1	1	none	0.0001379668027012
T105	T270	FALSE	FALSE	0	0	1	1	none	0.0001424193609171
T107	T270	FALSE	FALSE	0	0	1	1	none	9.58241709848e-05
T126	T270	FALSE	FALSE	0	0	1	1	none	7.2669186119e-06
T156	T270	FALSE	FALSE	0	0	1	1	none	0.000144494647685
T159a	T270	FALSE	FALSE	0	0	1	1	none	0.0001516180642423
T182	T270	FALSE	FALSE	0	0	1	1	none	0.0001413629693515
T183	T270	FALSE	FALSE	0	0	1	1	none	0.0001417581152099
T188	T270	FALSE	FALSE	0	0	1	1	none	0.0001381226033961
T192	T270	FALSE	FALSE	0	0	1	1	none	1.84673279531e-05
T223	T270	FALSE	FALSE	0	0	1	1	none	0.0001426039399383
T225	T270	FALSE	FALSE	0	0	1	1	none	0.0001538935468257
T230	T270	FALSE	FALSE	0	0	1	1	none	0.0001514625599155
T232	T270	TRUE	TRUE	1	0	1	1	anc	6.204852934e-07
T241	T270	FALSE	FALSE	0	0	1	1	none	0.0001588216765333
S002	T271b	FALSE	FALSE	0	0	1	1	none	8.25906837170002e-05
S007	T271b	FALSE	FALSE	0	0	1	1	none	6.16233272566e-05
S021	T271b	FALSE	FALSE	0	0	1	1	none	8.76346799020002e-05
S024	T271b	FALSE	FALSE	0	0	1	1	none	8.76936719188002e-05
S025	T271b	FALSE	FALSE	0	0	1	1	none	8.60978552670002e-05
S026	T271b	FALSE	FALSE	0	0	1	1	none	8.57820897670002e-05
S038	T271b	FALSE	FALSE	0	0	1	1	none	2.0661524305e-05
S039	T271b	FALSE	FALSE	0	0	1	1	none	8.95882565910002e-05
S040	T271b	FALSE	FALSE	0	0	1	1	none	0.0001246578075652
S042	T271b	FALSE	FALSE	0	0	1	1	none	8.76444049132002e-05
S071	T271b	FALSE	FALSE	0	0	1	1	none	0.0001213682350848
S078	T271b	FALSE	FALSE	0	0	1	1	none	8.79284870380002e-05
S081	T271b	FALSE	FALSE	0	0	1	1	none	8.83141572122002e-05
S085	T271b	FALSE	FALSE	0	0	1	1	none	0.000123839374874
S087	T271b	FALSE	FALSE	0	0	1	1	none	0.000138417886226
S093	T271b	FALSE	FALSE	0	0	1	1	none	0.0001079641560082
S097	T271b	FALSE	FALSE	0	0	1	1	none	8.42472158504002e-05
S102	T271b	FALSE	FALSE	0	0	1	1	none	0.000123937707748
S106	T271b	FALSE	FALSE	0	0	1	1	none	8.49038716360002e-05
S130	T271b	FALSE	FALSE	0	0	1	1	none	0.0001380686753179
T009	T271b	FALSE	FALSE	0	0	1	1	none	9.35608148782001e-05
T010	T271b	FALSE	FALSE	0	0	1	1	none	8.98379031178002e-05
T013	T271b	FALSE	FALSE	0	0	1	1	none	2.651377144e-05
T014	T271b	FALSE	FALSE	0	0	1	1	none	8.87493842788002e-05
T020	T271b	FALSE	FALSE	0	0	1	1	none	2.2255647871e-05
T021	T271b	FALSE	FALSE	0	0	1	1	none	9.48017854650002e-05
T028	T271b	FALSE	FALSE	0	0	1	1	none	6.4433880823e-05
T035a	T271b	FALSE	FALSE	0	0	1	1	none	0.0001385230589904
T035b	T271b	FALSE	FALSE	0	0	1	1	none	8.93842272086002e-05
T040	T271b	FALSE	FALSE	0	0	1	1	none	8.99759261008002e-05
T056	T271b	FALSE	FALSE	0	0	1	1	none	9.83347099736001e-05
T059	T271b	FALSE	FALSE	0	0	1	1	none	0.0001323959474974
T065	T271b	FALSE	FALSE	0	0	1	1	none	2.27775140272e-05
T069	T271b	FALSE	FALSE	0	0	1	1	none	0.000138290470158
T073	T271b	FALSE	FALSE	0	0	1	1	none	9.41813001716002e-05
T075	T271b	FALSE	FALSE	0	0	1	1	none	8.13008958746e-05
T077	T271b	FALSE	FALSE	0	0	1	1	none	9.48017854650002e-05
T087	T271b	FALSE	FALSE	0	0	1	1	none	9.10255485228002e-05
T095	T271b	FALSE	FALSE	0	0	1	1	none	0.0001374481900245
T099a	T271b	FALSE	FALSE	0	0	1	1	none	0.000136515072126
T102	T271b	FALSE	FALSE	0	0	1	1	none	0.0001418469958295
T104	T271b	FALSE	FALSE	0	0	1	1	none	5.94028951981e-05
T105	T271b	FALSE	FALSE	0	0	1	1	none	2.4018484614e-05
T107	T271b	FALSE	FALSE	0	0	1	1	none	0.0001419335938205
T126	T271b	FALSE	FALSE	0	0	1	1	none	0.0001550481225604
T156	T271b	FALSE	FALSE	0	0	1	1	none	1.17789237561e-05
T159a	T271b	FALSE	FALSE	0	0	1	1	none	9.16993589980002e-05
T182	T271b	FALSE	FALSE	0	0	1	1	none	2.16828595584e-05
T183	T271b	FALSE	FALSE	0	0	1	1	none	2.33572389068e-05
T188	T271b	FALSE	FALSE	0	0	1	1	none	5.9558695893e-05
T192	T271b	FALSE	FALSE	0	0	1	1	none	0.0001662485319016
T223	T271b	FALSE	FALSE	0	0	1	1	none	2.29238301452e-05
T225	T271b	FALSE	FALSE	0	0	1	1	none	3.6209952022e-06
T230	T271b	FALSE	FALSE	0	0	1	1	none	9.15438546712002e-05
T232	T271b	FALSE	FALSE	0	0	1	1	none	0.0001521894387445
T241	T271b	FALSE	FALSE	0	0	1	1	none	4.04208002302e-05
T270	T271b	FALSE	FALSE	0	0	1	1	none	0.0001550326008543
S002	T301	FALSE	FALSE	0	0	1	1	none	0.000153877928126
S007	T301	FALSE	FALSE	0	0	1	1	none	0.0001515557739244
S021	T301	FALSE	FALSE	0	0	1	1	none	0.000158921924311
S024	T301	FALSE	FALSE	0	0	1	1	none	0.0001589809163278
S025	T301	FALSE	FALSE	0	0	1	1	none	0.000157385099676
S026	T301	FALSE	FALSE	0	0	1	1	none	0.000157069334176
S038	T301	FALSE	FALSE	0	0	1	1	none	0.0001504309397728
S039	T301	FALSE	FALSE	0	0	1	1	none	0.000160875501
S040	T301	FALSE	FALSE	0	0	1	1	none	6.74318614542e-05
S042	T301	FALSE	FALSE	0	0	1	1	none	0.0001589316493222
S071	T301	FALSE	FALSE	0	0	1	1	none	4.6273875521e-05
S078	T301	FALSE	FALSE	0	0	1	1	none	0.000159215731447
S081	T301	FALSE	FALSE	0	0	1	1	none	0.0001596014016212
S085	T301	FALSE	FALSE	0	0	1	1	none	8.9098491203e-05
S087	T301	FALSE	FALSE	0	0	1	1	none	0.000103677002555
S093	T301	FALSE	FALSE	0	0	1	1	none	7.32232723372e-05
S097	T301	FALSE	FALSE	0	0	1	1	none	0.0001555344602594
S102	T301	FALSE	FALSE	0	0	1	1	none	6.6711761637e-05
S106	T301	FALSE	FALSE	0	0	1	1	none	0.000156191116045
S130	T301	FALSE	FALSE	0	0	1	1	none	0.0001033277916469
T009	T301	FALSE	FALSE	0	0	1	1	none	0.0001648480592872
T010	T301	FALSE	FALSE	0	0	1	1	none	0.0001611251475268
T013	T301	FALSE	FALSE	0	0	1	1	none	0.0001562831869078
T014	T301	FALSE	FALSE	0	0	1	1	none	0.0001600366286878
T020	T301	FALSE	FALSE	0	0	1	1	none	0.0001520250633388
T021	T301	FALSE	FALSE	0	0	1	1	none	0.000166089029874
T028	T301	FALSE	FALSE	0	0	1	1	none	0.0001543663274908
T035a	T301	FALSE	FALSE	0	0	1	1	none	0.0001037821753194
T035b	T301	FALSE	FALSE	0	0	1	1	none	0.0001606714716176
T040	T301	FALSE	FALSE	0	0	1	1	none	0.0001612631705098
T056	T301	FALSE	FALSE	0	0	1	1	none	0.0001696219543826
T059	T301	FALSE	FALSE	0	0	1	1	none	7.51700013864e-05
T065	T301	FALSE	FALSE	0	0	1	1	none	0.000152546929495
T069	T301	FALSE	FALSE	0	0	1	1	none	6.4437081181e-05
T073	T301	FALSE	FALSE	0	0	1	1	none	0.0001654685445806
T075	T301	FALSE	FALSE	0	0	1	1	none	0.0001538291108704
T077	T301	FALSE	FALSE	0	0	1	1	none	0.000166089029874
T087	T301	FALSE	FALSE	0	0	1	1	none	0.0001623127929318
T095	T301	FALSE	FALSE	0	0	1	1	none	0.0001027073063535
T099a	T301	FALSE	FALSE	0	0	1	1	none	0.000101774188455
T102	T301	FALSE	FALSE	0	0	1	1	none	0.0001071061121585
T104	T301	FALSE	FALSE	0	0	1	1	none	0.0001493353418659
T105	T301	FALSE	FALSE	0	0	1	1	none	0.0001537879000818
T107	T301	FALSE	FALSE	0	0	1	1	none	0.0001071927101495
T126	T301	FALSE	FALSE	1	0	1	1	anc	5.768649818e-06
T156	T301	FALSE	FALSE	0	0	1	1	none	0.0001558631868497
T159a	T301	FALSE	FALSE	0	0	1	1	none	0.000162986603407
T182	T301	FALSE	FALSE	0	0	1	1	none	0.0001527315085162
T183	T301	FALSE	FALSE	0	0	1	1	none	0.0001531266543746
T188	T301	FALSE	FALSE	0	0	1	1	none	0.0001494911425608
T192	T301	FALSE	FALSE	0	0	1	1	none	1.26256621054e-05
T223	T301	FALSE	FALSE	0	0	1	1	none	0.000153972479103
T225	T301	FALSE	FALSE	0	0	1	1	none	0.0001652620859904
T230	T301	FALSE	FALSE	0	0	1	1	none	0.0001628310990802
T232	T301	FALSE	FALSE	0	0	1	1	none	1.57767739607e-05
T241	T301	FALSE	FALSE	0	0	1	1	none	0.000170190215698
T270	T301	FALSE	FALSE	0	0	1	1	none	1.86199360705e-05
T271b	T301	FALSE	FALSE	0	0	1	1	none	0.000166401140019
S002	T303	FALSE	FALSE	0	0	1	1	none	0.0001619484786484
S007	T303	FALSE	FALSE	0	0	1	1	none	0.0001596263244468
S021	T303	FALSE	FALSE	0	0	1	1	none	0.0001669924748334
S024	T303	FALSE	FALSE	0	0	1	1	none	0.0001670514668502
S025	T303	FALSE	FALSE	0	0	1	1	none	0.0001654556501984
S026	T303	FALSE	FALSE	0	0	1	1	none	0.0001651398846984
S038	T303	FALSE	FALSE	0	0	1	1	none	0.0001585014902952
S039	T303	FALSE	FALSE	0	0	1	1	none	0.0001689460515224
S040	T303	FALSE	FALSE	0	0	1	1	none	7.55024119766e-05
S042	T303	FALSE	FALSE	0	0	1	1	none	0.0001670021998446
S071	T303	FALSE	FALSE	0	0	1	1	none	5.43444260434e-05
S078	T303	FALSE	FALSE	0	0	1	1	none	0.0001672862819694
S081	T303	FALSE	FALSE	0	0	1	1	none	0.0001676719521436
S085	T303	FALSE	FALSE	0	0	1	1	none	9.71690417254001e-05
S087	T303	FALSE	FALSE	0	0	1	1	none	0.0001117475530774
S093	T303	FALSE	FALSE	0	0	1	1	none	8.12938228596001e-05
S097	T303	FALSE	FALSE	0	0	1	1	none	0.0001636050107818
S102	T303	FALSE	FALSE	0	0	1	1	none	7.47823121594e-05
S106	T303	FALSE	FALSE	0	0	1	1	none	0.0001642616665674
S130	T303	FALSE	FALSE	0	0	1	1	none	0.0001113983421693
T009	T303	FALSE	FALSE	0	0	1	1	none	0.0001729186098096
T010	T303	FALSE	FALSE	0	0	1	1	none	0.0001691956980492
T013	T303	FALSE	FALSE	0	0	1	1	none	0.0001643537374302
T014	T303	FALSE	FALSE	0	0	1	1	none	0.0001681071792102
T020	T303	FALSE	FALSE	0	0	1	1	none	0.0001600956138612
T021	T303	FALSE	FALSE	0	0	1	1	none	0.0001741595803964
T028	T303	FALSE	FALSE	0	0	1	1	none	0.0001624368780132
T035a	T303	FALSE	FALSE	0	0	1	1	none	0.0001118527258418
T035b	T303	FALSE	FALSE	0	0	1	1	none	0.00016874202214
T040	T303	FALSE	FALSE	0	0	1	1	none	0.0001693337210322
T056	T303	FALSE	FALSE	0	0	1	1	none	0.000177692504905
T059	T303	FALSE	FALSE	0	0	1	1	none	8.32405519088e-05
T065	T303	FALSE	FALSE	0	0	1	1	none	0.0001606174800174
T069	T303	FALSE	FALSE	0	0	1	1	none	7.25076317034e-05
T073	T303	FALSE	FALSE	0	0	1	1	none	0.000173539095103
T075	T303	FALSE	FALSE	0	0	1	1	none	0.0001618996613928
T077	T303	FALSE	FALSE	0	0	1	1	none	0.0001741595803964
T087	T303	FALSE	FALSE	0	0	1	1	none	0.0001703833434542
T095	T303	FALSE	FALSE	0	0	1	1	none	0.0001107778568759
T099a	T303	FALSE	FALSE	0	0	1	1	none	0.0001098447389774
T102	T303	FALSE	FALSE	0	0	1	1	none	0.0001151766626809
T104	T303	FALSE	FALSE	0	0	1	1	none	0.0001574058923883
T105	T303	FALSE	FALSE	0	0	1	1	none	0.0001618584506042
T107	T303	FALSE	FALSE	0	0	1	1	none	0.0001152632606719
T126	T303	FALSE	FALSE	1	0	1	1	anc	7.013862113e-06
T156	T303	FALSE	FALSE	0	0	1	1	none	0.0001639337373721
T159a	T303	FALSE	FALSE	0	0	1	1	none	0.0001710571539294
T182	T303	FALSE	FALSE	0	0	1	1	none	0.0001608020590386
T183	T303	FALSE	FALSE	0	0	1	1	none	0.000161197204897
T188	T303	FALSE	FALSE	0	0	1	1	none	0.0001575616930832
T192	T303	FALSE	FALSE	0	0	1	1	none	2.19371832146e-05
T223	T303	FALSE	FALSE	0	0	1	1	none	0.0001620430296254
T225	T303	FALSE	FALSE	0	0	1	1	none	0.0001733326365128
T230	T303	FALSE	FALSE	0	0	1	1	none	0.0001709016496026
T232	T303	FALSE	FALSE	0	0	1	1	none	2.38473244831e-05
T241	T303	FALSE	FALSE	0	0	1	1	none	0.0001782607662204
T270	T303	FALSE	FALSE	0	0	1	1	none	2.66904865929e-05
T271b	T303	FALSE	FALSE	0	0	1	1	none	0.0001744716905414
T301	T303	FALSE	FALSE	0	0	1	1	none	2.2089791332e-05
S002	T322	FALSE	FALSE	0	0	1	1	none	8.14357536300001e-05
S007	T322	FALSE	FALSE	0	0	1	1	none	6.04683971696e-05
S021	T322	FALSE	FALSE	0	0	1	1	none	8.64797498150001e-05
S024	T322	FALSE	FALSE	0	0	1	1	none	8.65387418318001e-05
S025	T322	FALSE	FALSE	0	0	1	1	none	8.49429251800001e-05
S026	T322	FALSE	FALSE	0	0	1	1	none	8.46271596800001e-05
S038	T322	FALSE	FALSE	0	0	1	1	none	1.82656236312e-05
S039	T322	FALSE	FALSE	0	0	1	1	none	8.84333265040001e-05
S040	T322	FALSE	FALSE	0	0	1	1	none	0.0001235028774782
S042	T322	FALSE	FALSE	0	0	1	1	none	8.64894748262001e-05
S071	T322	FALSE	FALSE	0	0	1	1	none	0.0001202133049978
S078	T322	FALSE	FALSE	0	0	1	1	none	8.67735569510001e-05
S081	T322	FALSE	FALSE	0	0	1	1	none	8.71592271252001e-05
S085	T322	FALSE	FALSE	0	0	1	1	none	0.000122684444787
S087	T322	FALSE	FALSE	0	0	1	1	none	0.000137262956139
S093	T322	FALSE	FALSE	0	0	1	1	none	0.0001068092259212
S097	T322	FALSE	FALSE	0	0	1	1	none	8.30922857634001e-05
S102	T322	FALSE	FALSE	0	0	1	1	none	0.000122782777661
S106	T322	FALSE	FALSE	0	0	1	1	none	8.37489415490001e-05
S130	T322	FALSE	FALSE	0	0	1	1	none	0.0001369137452309
T009	T322	FALSE	FALSE	0	0	1	1	none	9.24058847912001e-05
T010	T322	FALSE	FALSE	0	0	1	1	none	8.86829730308001e-05
T013	T322	FALSE	FALSE	0	0	1	1	none	1.17094276802e-05
T014	T322	FALSE	FALSE	0	0	1	1	none	8.75944541918001e-05
T020	T322	FALSE	FALSE	0	0	1	1	none	1.98597471972e-05
T021	T322	FALSE	FALSE	0	0	1	1	none	9.36468553780001e-05
T028	T322	FALSE	FALSE	0	0	1	1	none	6.3278950736e-05
T035a	T322	FALSE	FALSE	0	0	1	1	none	0.0001373681289034
T035b	T322	FALSE	FALSE	0	0	1	1	none	8.82292971216001e-05
T040	T322	FALSE	FALSE	0	0	1	1	none	8.88209960138001e-05
T056	T322	FALSE	FALSE	0	0	1	1	none	9.71797798866001e-05
T059	T322	FALSE	FALSE	0	0	1	1	none	0.0001312410174104
T065	T322	FALSE	FALSE	0	0	1	1	none	1.51812216106e-05
T069	T322	FALSE	FALSE	0	0	1	1	none	0.000137135540071
T073	T322	FALSE	FALSE	0	0	1	1	none	9.30263700846001e-05
T075	T322	FALSE	FALSE	0	0	1	1	none	8.01459657876e-05
T077	T322	FALSE	FALSE	0	0	1	1	none	9.36468553780001e-05
T087	T322	FALSE	FALSE	0	0	1	1	none	8.98706184358001e-05
T095	T322	FALSE	FALSE	0	0	1	1	none	0.0001362932599375
T099a	T322	FALSE	FALSE	0	0	1	1	none	0.000135360142039
T102	T322	FALSE	FALSE	0	0	1	1	none	0.0001406920657425
T104	T322	FALSE	FALSE	0	0	1	1	none	5.82479651111e-05
T105	T322	FALSE	FALSE	0	0	1	1	none	1.64221921974e-05
T107	T322	FALSE	FALSE	0	0	1	1	none	0.0001407786637335
T126	T322	FALSE	FALSE	0	0	1	1	none	0.0001538931924734
T156	T322	FALSE	FALSE	0	0	1	1	none	2.49388412949e-05
T159a	T322	FALSE	FALSE	0	0	1	1	none	9.05444289110001e-05
T182	T322	FALSE	FALSE	0	0	1	1	none	2.18071629614e-05
T183	T322	FALSE	FALSE	0	0	1	1	none	1.45199759034e-05
T188	T322	FALSE	FALSE	0	0	1	1	none	5.8403765806e-05
T192	T322	FALSE	FALSE	0	0	1	1	none	0.0001650936018146
T223	T322	FALSE	FALSE	0	0	1	1	none	2.30481335482e-05
T225	T322	FALSE	FALSE	0	0	1	1	none	3.43377404356e-05
T230	T322	FALSE	FALSE	0	0	1	1	none	9.03889245842001e-05
T232	T322	FALSE	FALSE	0	0	1	1	none	0.0001510345086575
T241	T322	FALSE	FALSE	0	0	1	1	none	9.9476412756e-06
T270	T322	FALSE	FALSE	0	0	1	1	none	0.0001538776707673
T271b	T322	FALSE	FALSE	0	0	1	1	none	3.54767944642e-05
T301	T322	FALSE	FALSE	0	0	1	1	none	0.000165246209932
T303	T322	FALSE	FALSE	0	0	1	1	none	0.0001733167604544
S002	T327b	FALSE	FALSE	0	0	1	1	none	0.000125091885626
S007	T327b	FALSE	FALSE	0	0	1	1	none	0.0001227697314244
S021	T327b	FALSE	FALSE	0	0	1	1	none	0.000130135881811
S024	T327b	FALSE	FALSE	0	0	1	1	none	0.0001301948738278
S025	T327b	FALSE	FALSE	0	0	1	1	none	0.000128599057176
S026	T327b	FALSE	FALSE	0	0	1	1	none	0.000128283291676
S038	T327b	FALSE	FALSE	0	0	1	1	none	0.0001216448972728
S039	T327b	FALSE	FALSE	0	0	1	1	none	0.0001320894585
S040	T327b	FALSE	FALSE	0	0	1	1	none	3.86458189542e-05
S042	T327b	FALSE	FALSE	0	0	1	1	none	0.0001301456068222
S071	T327b	FALSE	FALSE	0	0	1	1	none	2.94313982998e-05
S078	T327b	FALSE	FALSE	0	0	1	1	none	0.000130429688947
S081	T327b	FALSE	FALSE	0	0	1	1	none	0.0001308153591212
S085	T327b	FALSE	FALSE	0	0	1	1	none	6.0312448703e-05
S087	T327b	FALSE	FALSE	0	0	1	1	none	7.4890960055e-05
S093	T327b	FALSE	FALSE	0	0	1	1	none	4.44372298372e-05
S097	T327b	FALSE	FALSE	0	0	1	1	none	0.0001267484177594
S102	T327b	FALSE	FALSE	0	0	1	1	none	3.7925719137e-05
S106	T327b	FALSE	FALSE	0	0	1	1	none	0.000127405073545
S130	T327b	FALSE	FALSE	0	0	1	1	none	7.45417491469e-05
T009	T327b	FALSE	FALSE	0	0	1	1	none	0.0001360620167872
T010	T327b	FALSE	FALSE	0	0	1	1	none	0.0001323391050268
T013	T327b	FALSE	FALSE	0	0	1	1	none	0.0001274971444078
T014	T327b	FALSE	FALSE	0	0	1	1	none	0.0001312505861878
T020	T327b	FALSE	FALSE	0	0	1	1	none	0.0001232390208388
T021	T327b	FALSE	FALSE	0	0	1	1	none	0.000137302987374
T028	T327b	FALSE	FALSE	0	0	1	1	none	0.0001255802849908
T035a	T327b	FALSE	FALSE	0	0	1	1	none	7.49961328194e-05
T035b	T327b	FALSE	FALSE	0	0	1	1	none	0.0001318854291176
T040	T327b	FALSE	FALSE	0	0	1	1	none	0.0001324771280098
T056	T327b	FALSE	FALSE	0	0	1	1	none	0.0001408359118826
T059	T327b	FALSE	FALSE	0	0	1	1	none	4.63839588864e-05
T065	T327b	FALSE	FALSE	0	0	1	1	none	0.000123760886995
T069	T327b	FALSE	FALSE	0	0	1	1	none	4.6353633373e-05
T073	T327b	FALSE	FALSE	0	0	1	1	none	0.0001366825020806
T075	T327b	FALSE	FALSE	0	0	1	1	none	0.0001250430683704
T077	T327b	FALSE	FALSE	0	0	1	1	none	0.000137302987374
T087	T327b	FALSE	FALSE	0	0	1	1	none	0.0001335267504318
T095	T327b	FALSE	FALSE	0	0	1	1	none	7.39212638535e-05
T099a	T327b	FALSE	FALSE	0	0	1	1	none	7.2988145955e-05
T102	T327b	FALSE	FALSE	0	0	1	1	none	7.83200696585e-05
T104	T327b	FALSE	FALSE	0	0	1	1	none	0.0001205492993659
T105	T327b	FALSE	FALSE	0	0	1	1	none	0.0001250018575818
T107	T327b	FALSE	FALSE	0	0	1	1	none	7.84066676495e-05
T126	T327b	FALSE	FALSE	0	0	1	1	none	6.31112857754e-05
T156	T327b	FALSE	FALSE	0	0	1	1	none	0.0001270771443497
T159a	T327b	FALSE	FALSE	0	0	1	1	none	0.000134200560907
T182	T327b	FALSE	FALSE	0	0	1	1	none	0.0001239454660162
T183	T327b	FALSE	FALSE	0	0	1	1	none	0.0001243406118746
T188	T327b	FALSE	FALSE	0	0	1	1	none	0.0001207051000608
T192	T327b	FALSE	FALSE	0	0	1	1	none	7.43116951166e-05
T223	T327b	FALSE	FALSE	0	0	1	1	none	0.000125186436603
T225	T327b	FALSE	FALSE	0	0	1	1	none	0.0001364760434904
T230	T327b	FALSE	FALSE	0	0	1	1	none	0.0001340450565802
T232	T327b	FALSE	FALSE	0	0	1	1	none	6.02526019595e-05
T241	T327b	FALSE	FALSE	0	0	1	1	none	0.000141404173198
T270	T327b	FALSE	FALSE	0	0	1	1	none	6.30957640693e-05
T271b	T327b	FALSE	FALSE	0	0	1	1	none	0.000137615097519
T301	T327b	FALSE	FALSE	0	0	1	1	none	7.4464303234e-05
T303	T327b	FALSE	FALSE	0	0	1	1	none	8.25348537564e-05
T322	T327b	FALSE	FALSE	0	0	1	1	none	0.000136460167432
S002	T330	TRUE	TRUE	0	0	1	1	none	0.000121989459159
S007	T330	TRUE	TRUE	0	0	1	1	none	0.0001196673049574
S021	T330	TRUE	TRUE	0	0	1	1	none	0.000127033455344
S024	T330	TRUE	TRUE	0	0	1	1	none	0.0001270924473608
S025	T330	TRUE	TRUE	0	0	1	1	none	0.000125496630709
S026	T330	TRUE	TRUE	0	0	1	1	none	0.000125180865209
S038	T330	TRUE	TRUE	0	0	1	1	none	0.0001185424708058
S039	T330	TRUE	TRUE	0	0	1	1	none	0.000128987032033
S040	T330	TRUE	TRUE	0	0	1	1	none	3.55433924872e-05
S042	T330	TRUE	TRUE	0	0	1	1	none	0.0001270431803552
S071	T330	TRUE	TRUE	0	0	1	1	none	2.63289718328e-05
S078	T330	TRUE	TRUE	0	0	1	1	none	0.00012732726248
S081	T330	TRUE	TRUE	0	0	1	1	none	0.0001277129326542
S085	T330	TRUE	TRUE	0	0	1	1	none	5.7210022236e-05
S087	T330	TRUE	TRUE	0	0	1	1	none	7.1788533588e-05
S093	T330	TRUE	TRUE	0	0	1	1	none	4.13348033702e-05
S097	T330	TRUE	TRUE	0	0	1	1	none	0.0001236459912924
S102	T330	TRUE	TRUE	0	0	1	1	none	3.482329267e-05
S106	T330	TRUE	TRUE	0	0	1	1	none	0.000124302647078
S130	T330	TRUE	TRUE	0	0	1	1	none	7.14393226799e-05
T009	T330	FALSE	FALSE	0	0	1	1	none	0.0001329595903202
T010	T330	TRUE	TRUE	0	0	1	1	none	0.0001292366785598
T013	T330	FALSE	FALSE	0	0	1	1	none	0.0001243947179408
T014	T330	TRUE	TRUE	0	0	1	1	none	0.0001281481597208
T020	T330	TRUE	TRUE	0	0	1	1	none	0.0001201365943718
T021	T330	FALSE	FALSE	0	0	1	1	none	0.000134200560907
T028	T330	TRUE	TRUE	0	0	1	1	none	0.0001224778585238
T035a	T330	TRUE	TRUE	0	0	1	1	none	7.18937063524e-05
T035b	T330	TRUE	TRUE	0	0	1	1	none	0.0001287830026506
T040	T330	TRUE	TRUE	0	0	1	1	none	0.0001293747015428
T056	T330	FALSE	FALSE	0	0	1	1	none	0.0001377334854156
T059	T330	TRUE	TRUE	0	0	1	1	none	4.32815324194e-05
T065	T330	TRUE	TRUE	0	0	1	1	none	0.000120658460528
T069	T330	TRUE	TRUE	0	0	1	1	none	4.3251206906e-05
T073	T330	FALSE	FALSE	0	0	1	1	none	0.0001335800756136
T075	T330	TRUE	TRUE	0	0	1	1	none	0.0001219406419034
T077	T330	FALSE	FALSE	0	0	1	1	none	0.000134200560907
T087	T330	TRUE	TRUE	0	0	1	1	none	0.0001304243239648
T095	T330	TRUE	TRUE	0	0	1	1	none	7.08188373865e-05
T099a	T330	TRUE	TRUE	0	0	1	1	none	6.9885719488e-05
T102	T330	FALSE	FALSE	0	0	1	1	none	7.52176431915e-05
T104	T330	FALSE	FALSE	0	0	1	1	none	0.0001174468728989
T105	T330	FALSE	FALSE	0	0	1	1	none	0.0001218994311148
T107	T330	FALSE	FALSE	0	0	1	1	none	7.53042411825e-05
T126	T330	TRUE	TRUE	0	0	1	1	none	6.00088593084e-05
T156	T330	FALSE	FALSE	0	0	1	1	none	0.0001239747178827
T159a	T330	TRUE	TRUE	0	0	1	1	none	0.00013109813444
T182	T330	FALSE	FALSE	0	0	1	1	none	0.0001208430395492
T183	T330	TRUE	TRUE	0	0	1	1	none	0.0001212381854076
T188	T330	TRUE	TRUE	0	0	1	1	none	0.0001176026735938
T192	T330	FALSE	FALSE	0	0	1	1	none	7.12092686496e-05
T223	T330	FALSE	FALSE	0	0	1	1	none	0.000122084010136
T225	T330	FALSE	FALSE	0	0	1	1	none	0.0001333736170234
T230	T330	TRUE	TRUE	0	0	1	1	none	0.0001309426301132
T232	T330	TRUE	TRUE	0	0	1	1	none	5.71501754925e-05
T241	T330	FALSE	FALSE	0	0	1	1	none	0.000138301746731
T270	T330	FALSE	FALSE	0	0	1	1	none	5.99933376023e-05
T271b	T330	FALSE	FALSE	0	0	1	1	none	0.000134512671052
T301	T330	FALSE	FALSE	0	0	1	1	none	7.1361876767e-05
T303	T330	FALSE	FALSE	0	0	1	1	none	7.94324272894e-05
T322	T330	FALSE	FALSE	0	0	1	1	none	0.000133357740965
T327b	T330	TRUE	TRUE	0	1	1	1	desc	6.204852934e-07
S002	T335	FALSE	FALSE	0	0	1	1	none	0.0001495668942592
S007	T335	FALSE	FALSE	0	0	1	1	none	0.0001472447400576
S021	T335	FALSE	FALSE	0	0	1	1	none	0.0001546108904442
S024	T335	FALSE	FALSE	0	0	1	1	none	0.000154669882461
S025	T335	FALSE	FALSE	0	0	1	1	none	0.0001530740658092
S026	T335	FALSE	FALSE	0	0	1	1	none	0.0001527583003092
S038	T335	FALSE	FALSE	0	0	1	1	none	0.000146119905906
S039	T335	FALSE	FALSE	0	0	1	1	none	0.0001565644671332
S040	T335	FALSE	FALSE	0	0	1	1	none	6.31208275874e-05
S042	T335	FALSE	FALSE	0	0	1	1	none	0.0001546206154554
S071	T335	FALSE	FALSE	0	0	1	1	none	4.19628416542e-05
S078	T335	FALSE	FALSE	0	0	1	1	none	0.0001549046975802
S081	T335	FALSE	FALSE	0	0	1	1	none	0.0001552903677544
S085	T335	FALSE	FALSE	0	0	1	1	none	8.47874573362e-05
S087	T335	FALSE	FALSE	0	0	1	1	none	9.93659686882e-05
S093	T335	FALSE	FALSE	0	0	1	1	none	6.89122384704e-05
S097	T335	FALSE	FALSE	0	0	1	1	none	0.0001512234263926
S102	T335	FALSE	FALSE	0	0	1	1	none	6.24007277702e-05
S106	T335	FALSE	FALSE	0	0	1	1	none	0.0001518800821782
S130	T335	FALSE	FALSE	0	0	1	1	none	9.90167577801e-05
T009	T335	FALSE	FALSE	0	0	1	1	none	0.0001605370254204
T010	T335	FALSE	FALSE	0	0	1	1	none	0.00015681411366
T013	T335	FALSE	FALSE	0	0	1	1	none	0.000151972153041
T014	T335	FALSE	FALSE	0	0	1	1	none	0.000155725594821
T020	T335	FALSE	FALSE	0	0	1	1	none	0.000147714029472
T021	T335	FALSE	FALSE	0	0	1	1	none	0.0001617779960072
T028	T335	FALSE	FALSE	0	0	1	1	none	0.000150055293624
T035a	T335	FALSE	FALSE	0	0	1	1	none	9.94711414526e-05
T035b	T335	FALSE	FALSE	0	0	1	1	none	0.0001563604377508
T040	T335	FALSE	FALSE	0	0	1	1	none	0.000156952136643
T056	T335	FALSE	FALSE	0	0	1	1	none	0.0001653109205158
T059	T335	FALSE	FALSE	0	0	1	1	none	7.08589675196e-05
T065	T335	FALSE	FALSE	0	0	1	1	none	0.0001482358956282
T069	T335	FALSE	FALSE	0	0	1	1	none	6.01260473142e-05
T073	T335	FALSE	FALSE	0	0	1	1	none	0.0001611575107138
T075	T335	FALSE	FALSE	0	0	1	1	none	0.0001495180770036
T077	T335	FALSE	FALSE	0	0	1	1	none	0.0001617779960072
T087	T335	FALSE	FALSE	0	0	1	1	none	0.000158001759065
T095	T335	FALSE	FALSE	0	0	1	1	none	9.83962724867e-05
T099a	T335	FALSE	FALSE	0	0	1	1	none	9.74631545882e-05
T102	T335	FALSE	FALSE	0	0	1	1	none	0.0001027950782917
T104	T335	FALSE	FALSE	0	0	1	1	none	0.0001450243079991
T105	T335	FALSE	FALSE	0	0	1	1	none	0.000149476866215
T107	T335	FALSE	FALSE	0	0	1	1	none	0.0001028816762827
T126	T335	TRUE	TRUE	1	0	1	1	anc	6.204852934e-07
T156	T335	FALSE	FALSE	0	0	1	1	none	0.0001515521529829
[truncated: 1,161 more rows]
