# Supplementary material for: Improved characterisation of MRSA transmission using within-host bacterial sequence diversity
Source: eLife. 2019 Oct 8;8:e46402. doi: 10.7554/eLife.46402 (PMC6954020; doi:10.7554/eLife.46402)
Supplement: Figure 9—source data 1. [file elife-46402-fig9-data1.zip › Figure 9-source data 1/classifications/Classification_Posterior_ds_10percol_55.csv]

host.1	host.2	adjacent	contiguous	paths12	paths21	nodes1	nodes2	path.classification	min.distance.between.subgraphs
S002	S007	TRUE	TRUE	0	0	1	1	none	6.19924264199e-05
S002	S021	TRUE	TRUE	0	0	1	1	none	1.40654498606e-05
S007	S021	TRUE	TRUE	0	0	1	1	none	6.19451335597e-05
S002	S024	TRUE	TRUE	0	0	1	1	none	1.46722159102e-05
S007	S024	TRUE	TRUE	0	0	1	1	none	6.25518996093e-05
S021	S024	TRUE	TRUE	0	0	1	1	none	3.033830248e-06
S002	S025	TRUE	TRUE	0	0	1	1	none	2.34986814984e-05
S007	S025	TRUE	TRUE	0	0	1	1	none	6.34353027655e-05
S021	S025	TRUE	TRUE	0	0	1	1	none	2.34513886382e-05
S024	S025	TRUE	TRUE	0	0	1	1	none	2.40581546878e-05
S002	S026	TRUE	TRUE	0	0	1	1	none	2.32937110894e-05
S007	S026	TRUE	TRUE	0	0	1	1	none	6.32303323565e-05
S021	S026	TRUE	TRUE	0	0	1	1	none	2.32464182292e-05
S024	S026	TRUE	TRUE	0	0	1	1	none	2.38531842788e-05
S025	S026	TRUE	TRUE	0	0	1	1	none	2.0821828917e-05
S002	S038	TRUE	TRUE	0	0	1	1	none	7.7116242714e-05
S007	S038	TRUE	TRUE	0	0	1	1	none	5.05715313541e-05
S021	S038	TRUE	TRUE	0	0	1	1	none	7.70689498538e-05
S024	S038	TRUE	TRUE	0	0	1	1	none	7.76757159034e-05
S025	S038	TRUE	TRUE	0	0	1	1	none	7.85591190596e-05
S026	S038	TRUE	TRUE	0	0	1	1	none	7.83541486506e-05
S002	S039	TRUE	TRUE	0	0	1	1	none	1.6099495124e-05
S007	S039	TRUE	TRUE	0	0	1	1	none	6.39791788231e-05
S021	S039	TRUE	TRUE	0	0	1	1	none	3.2475773626e-06
S024	S039	TRUE	TRUE	0	0	1	1	none	5.0678755114e-06
S025	S039	TRUE	TRUE	0	0	1	1	none	2.54854339016e-05
S026	S039	TRUE	TRUE	0	0	1	1	none	2.52804634926e-05
S038	S039	TRUE	TRUE	0	0	1	1	none	7.91029951172e-05
S002	S040	TRUE	TRUE	0	0	1	1	none	0.0001073824077658
S007	S040	TRUE	TRUE	0	0	1	1	none	0.0001129738502329
S021	S040	TRUE	TRUE	0	0	1	1	none	0.0001073351149056
S024	S040	TRUE	TRUE	0	0	1	1	none	0.0001079418809552
S025	S040	TRUE	TRUE	0	0	1	1	none	0.0001088252841114
S026	S040	TRUE	TRUE	0	0	1	1	none	0.0001086203137024
S038	S040	TRUE	TRUE	0	0	1	1	none	0.000128097666527
S039	S040	TRUE	TRUE	0	0	1	1	none	0.000109369160169
S002	S042	TRUE	TRUE	0	0	1	1	none	1.51712799566e-05
S007	S042	TRUE	TRUE	0	0	1	1	none	6.30509636557e-05
S021	S042	TRUE	TRUE	0	0	1	1	none	3.5328942944e-06
S024	S042	TRUE	TRUE	0	0	1	1	none	2.9261282448e-06
S025	S042	TRUE	TRUE	0	0	1	1	none	2.45572187342e-05
S026	S042	TRUE	TRUE	0	0	1	1	none	2.43522483252e-05
S038	S042	TRUE	TRUE	0	0	1	1	none	7.81747799498e-05
S039	S042	TRUE	TRUE	0	0	1	1	none	5.5669395578e-06
S040	S042	TRUE	TRUE	0	0	1	1	none	0.0001084409450016
S002	S071	TRUE	TRUE	0	0	1	1	none	9.4772673187e-05
S007	S071	TRUE	TRUE	0	0	1	1	none	0.0001003641156541
S021	S071	TRUE	TRUE	0	0	1	1	none	9.47253803268e-05
S024	S071	TRUE	TRUE	0	0	1	1	none	9.53321463764e-05
S025	S071	TRUE	TRUE	0	0	1	1	none	9.62155495326e-05
S026	S071	TRUE	TRUE	0	0	1	1	none	9.60105791236e-05
S038	S071	TRUE	TRUE	0	0	1	1	none	0.0001154879319482
S039	S071	TRUE	TRUE	0	0	1	1	none	9.67594255902e-05
S040	S071	TRUE	TRUE	0	0	1	1	none	2.4230408896e-05
S042	S071	TRUE	TRUE	0	0	1	1	none	9.58312104228e-05
S002	S078	TRUE	TRUE	0	0	1	1	none	1.29351510104e-05
S007	S078	TRUE	TRUE	0	0	1	1	none	6.08148347095e-05
S021	S078	TRUE	TRUE	0	0	1	1	none	6.2104753222e-06
S024	S078	TRUE	TRUE	0	0	1	1	none	6.8172413718e-06
S025	S078	TRUE	TRUE	0	0	1	1	none	2.2321089788e-05
S026	S078	TRUE	TRUE	0	0	1	1	none	2.2116119379e-05
S038	S078	TRUE	TRUE	0	0	1	1	none	7.59386510036e-05
S039	S078	TRUE	TRUE	0	0	1	1	none	8.2445205856e-06
S040	S078	TRUE	TRUE	0	0	1	1	none	0.0001062048160554
S042	S078	TRUE	TRUE	0	0	1	1	none	7.3163054182e-06
S071	S078	TRUE	TRUE	0	0	1	1	none	9.35950814766e-05
S002	S081	TRUE	TRUE	0	0	1	1	none	1.52789819598e-05
S007	S081	TRUE	TRUE	0	0	1	1	none	6.31586656589e-05
S021	S081	TRUE	TRUE	0	0	1	1	none	3.6405962976e-06
S024	S081	TRUE	TRUE	0	0	1	1	none	1.8202981488e-06
S025	S081	TRUE	TRUE	0	0	1	1	none	2.46649207374e-05
S026	S081	TRUE	TRUE	0	0	1	1	none	2.44599503284e-05
S038	S081	TRUE	TRUE	0	0	1	1	none	7.8282481953e-05
S039	S081	TRUE	TRUE	0	0	1	1	none	5.674641561e-06
S040	S081	TRUE	TRUE	0	0	1	1	none	0.0001085486470048
S042	S081	TRUE	TRUE	0	0	1	1	none	3.5328942944e-06
S071	S081	TRUE	TRUE	0	0	1	1	none	9.5938912426e-05
S078	S081	TRUE	TRUE	0	0	1	1	none	7.4240074214e-06
S002	S085	TRUE	TRUE	0	0	1	1	none	9.43255785484e-05
S007	S085	TRUE	TRUE	0	0	1	1	none	9.99170210155e-05
S021	S085	TRUE	TRUE	0	0	1	1	none	9.42782856882e-05
S024	S085	TRUE	TRUE	0	0	1	1	none	9.48850517378e-05
S025	S085	TRUE	TRUE	0	0	1	1	none	9.5768454894e-05
S026	S085	TRUE	TRUE	0	0	1	1	none	9.5563484485e-05
S038	S085	TRUE	TRUE	0	0	1	1	none	0.0001150408373096
S039	S085	TRUE	TRUE	0	0	1	1	none	9.63123309516e-05
S040	S085	TRUE	TRUE	0	0	1	1	none	4.88903469014e-05
S042	S085	TRUE	TRUE	0	0	1	1	none	9.53841157842e-05
S071	S085	TRUE	TRUE	0	0	1	1	none	3.62806123226e-05
S078	S085	TRUE	TRUE	0	0	1	1	none	9.3147986838e-05
S081	S085	TRUE	TRUE	0	0	1	1	none	9.54918177874e-05
S002	S087	TRUE	TRUE	0	0	1	1	none	0.0001129002775486
S007	S087	TRUE	TRUE	0	0	1	1	none	0.0001184917200157
S021	S087	TRUE	TRUE	0	0	1	1	none	0.0001128529846884
S024	S087	TRUE	TRUE	0	0	1	1	none	0.000113459750738
S025	S087	TRUE	TRUE	0	0	1	1	none	0.0001143431538942
S026	S087	TRUE	TRUE	0	0	1	1	none	0.0001141381834852
S038	S087	TRUE	TRUE	0	0	1	1	none	0.0001336155363098
S039	S087	TRUE	TRUE	0	0	1	1	none	0.0001148870299518
S040	S087	TRUE	TRUE	0	0	1	1	none	6.74650459016e-05
S042	S087	TRUE	TRUE	0	0	1	1	none	0.0001139588147844
S071	S087	TRUE	TRUE	0	0	1	1	none	5.48553113228e-05
S078	S087	TRUE	TRUE	0	0	1	1	none	0.0001117226858382
S081	S087	TRUE	TRUE	0	0	1	1	none	0.0001140665167876
S085	S087	TRUE	TRUE	0	0	1	1	none	3.25838164042e-05
S002	S093	TRUE	TRUE	0	0	1	1	none	8.0694768406e-05
S007	S093	TRUE	TRUE	0	0	1	1	none	8.62862108731e-05
S021	S093	TRUE	TRUE	0	0	1	1	none	8.06474755458e-05
S024	S093	TRUE	TRUE	0	0	1	1	none	8.12542415954e-05
S025	S093	TRUE	TRUE	0	0	1	1	none	8.21376447516e-05
S026	S093	TRUE	TRUE	0	0	1	1	none	8.19326743426e-05
S038	S093	TRUE	TRUE	0	0	1	1	none	0.0001014100271672
S039	S093	TRUE	TRUE	0	0	1	1	none	8.26815208092e-05
S040	S093	TRUE	TRUE	0	0	1	1	none	2.7901171459e-05
S042	S093	TRUE	TRUE	0	0	1	1	none	8.17533056418e-05
S071	S093	TRUE	TRUE	0	0	1	1	none	1.52914368802e-05
S078	S093	TRUE	TRUE	0	0	1	1	none	7.95171766956e-05
S081	S093	TRUE	TRUE	0	0	1	1	none	8.1861007645e-05
S085	S093	TRUE	TRUE	0	0	1	1	none	2.22027075416e-05
S087	S093	TRUE	TRUE	0	0	1	1	none	4.07774065418e-05
S002	S097	TRUE	TRUE	0	0	1	1	none	1.906432297e-05
S007	S097	TRUE	TRUE	0	0	1	1	none	5.90009442371e-05
S021	S097	TRUE	TRUE	0	0	1	1	none	1.90170301098e-05
S024	S097	TRUE	TRUE	0	0	1	1	none	1.96237961594e-05
S025	S097	TRUE	TRUE	0	0	1	1	none	5.6478906276e-06
S026	S097	TRUE	TRUE	0	0	1	1	none	1.63874703886e-05
S038	S097	TRUE	TRUE	0	0	1	1	none	7.41247605312e-05
S039	S097	TRUE	TRUE	0	0	1	1	none	2.10510753732e-05
S040	S097	TRUE	TRUE	0	0	1	1	none	0.000104390925583
S042	S097	TRUE	TRUE	0	0	1	1	none	2.01228602058e-05
S071	S097	TRUE	TRUE	0	0	1	1	none	9.17811910042e-05
S078	S097	TRUE	TRUE	0	0	1	1	none	1.78867312596e-05
S081	S097	TRUE	TRUE	0	0	1	1	none	2.0230562209e-05
S085	S097	TRUE	TRUE	0	0	1	1	none	9.13340963656e-05
S087	S097	TRUE	TRUE	0	0	1	1	none	0.0001099087953658
S093	S097	TRUE	TRUE	0	0	1	1	none	7.77032862232e-05
S002	S102	TRUE	TRUE	0	0	1	1	none	0.0001090647579424
S007	S102	TRUE	TRUE	0	0	1	1	none	0.0001146562004095
S021	S102	TRUE	TRUE	0	0	1	1	none	0.0001090174650822
S024	S102	TRUE	TRUE	0	0	1	1	none	0.0001096242311318
S025	S102	TRUE	TRUE	0	0	1	1	none	0.000110507634288
S026	S102	TRUE	TRUE	0	0	1	1	none	0.000110302663879
S038	S102	TRUE	TRUE	0	0	1	1	none	0.0001297800167036
S039	S102	TRUE	TRUE	0	0	1	1	none	0.0001110515103456
S040	S102	TRUE	TRUE	0	0	1	1	none	5.3453004314e-06
S042	S102	TRUE	TRUE	0	0	1	1	none	0.0001101232951782
S071	S102	TRUE	TRUE	0	0	1	1	none	2.59127590726e-05
S078	S102	TRUE	TRUE	0	0	1	1	none	0.000107887166232
S081	S102	TRUE	TRUE	0	0	1	1	none	0.0001102309971814
S085	S102	TRUE	TRUE	0	0	1	1	none	5.0572697078e-05
S087	S102	TRUE	TRUE	0	0	1	1	none	6.91473960782e-05
S093	S102	TRUE	TRUE	0	0	1	1	none	2.95835216356e-05
S097	S102	TRUE	TRUE	0	0	1	1	none	0.0001060732757596
S002	S106	TRUE	TRUE	0	0	1	1	none	1.4820021131e-05
S007	S106	TRUE	TRUE	0	0	1	1	none	6.43383304329e-05
S021	S106	TRUE	TRUE	0	0	1	1	none	1.64113538736e-05
S024	S106	TRUE	TRUE	0	0	1	1	none	1.70181199232e-05
S025	S106	TRUE	TRUE	0	0	1	1	none	2.58445855114e-05
S026	S106	TRUE	TRUE	0	0	1	1	none	2.56396151024e-05
S038	S106	TRUE	TRUE	0	0	1	1	none	7.9462146727e-05
S039	S106	TRUE	TRUE	0	0	1	1	none	1.8445399137e-05
S040	S106	TRUE	TRUE	0	0	1	1	none	0.0001097283117788
S042	S106	TRUE	TRUE	0	0	1	1	none	1.75171839696e-05
S071	S106	TRUE	TRUE	0	0	1	1	none	9.71185772e-05
S078	S106	TRUE	TRUE	0	0	1	1	none	1.52810550234e-05
S081	S106	TRUE	TRUE	0	0	1	1	none	1.76248859728e-05
S085	S106	TRUE	TRUE	0	0	1	1	none	9.66714825614e-05
S087	S106	TRUE	TRUE	0	0	1	1	none	0.0001152461815616
S093	S106	TRUE	TRUE	0	0	1	1	none	8.3040672419e-05
S097	S106	TRUE	TRUE	0	0	1	1	none	2.1410226983e-05
S102	S106	TRUE	TRUE	0	0	1	1	none	0.0001114106619554
S002	S130	TRUE	TRUE	0	0	1	1	none	0.0001127443411032
S007	S130	TRUE	TRUE	0	0	1	1	none	0.0001183357835703
S021	S130	TRUE	TRUE	0	0	1	1	none	0.000112697048243
S024	S130	TRUE	TRUE	0	0	1	1	none	0.0001133038142926
S025	S130	TRUE	TRUE	0	0	1	1	none	0.0001141872174488
S026	S130	TRUE	TRUE	0	0	1	1	none	0.0001139822470398
S038	S130	TRUE	TRUE	0	0	1	1	none	0.0001334595998644
S039	S130	TRUE	TRUE	0	0	1	1	none	0.0001147310935064
S040	S130	TRUE	TRUE	0	0	1	1	none	6.73091094562e-05
S042	S130	TRUE	TRUE	0	0	1	1	none	0.000113802878339
S071	S130	TRUE	TRUE	0	0	1	1	none	5.46993748774e-05
S078	S130	TRUE	TRUE	0	0	1	1	none	0.0001115667493928
S081	S130	TRUE	TRUE	0	0	1	1	none	0.0001139105803422
S085	S130	TRUE	TRUE	0	0	1	1	none	3.24278799588e-05
S087	S130	TRUE	TRUE	0	0	1	1	none	3.4079324806e-06
S093	S130	TRUE	TRUE	0	0	1	1	none	4.06214700964e-05
S097	S130	TRUE	TRUE	0	0	1	1	none	0.0001097528589204
S102	S130	TRUE	TRUE	0	0	1	1	none	6.89914596328e-05
S106	S130	TRUE	TRUE	0	0	1	1	none	0.0001150902451162
S002	T009	FALSE	FALSE	0	0	1	1	none	2.79683447165e-05
S007	T009	FALSE	FALSE	0	0	1	1	none	6.79049659836e-05
S021	T009	FALSE	FALSE	0	0	1	1	none	2.79210518563e-05
S024	T009	FALSE	FALSE	0	0	1	1	none	2.85278179059e-05
S025	T009	FALSE	FALSE	0	0	1	1	none	2.54964625441e-05
S026	T009	FALSE	FALSE	0	0	1	1	none	1.91671256071e-05
S038	T009	FALSE	FALSE	0	0	1	1	none	8.30287822777e-05
S039	T009	FALSE	FALSE	0	0	1	1	none	2.99550971197e-05
S040	T009	FALSE	FALSE	0	0	1	1	none	0.0001132949473295
S042	T009	FALSE	FALSE	0	0	1	1	none	2.90268819523e-05
S071	T009	FALSE	FALSE	0	0	1	1	none	0.0001006852127507
S078	T009	FALSE	FALSE	0	0	1	1	none	2.67907530061e-05
S081	T009	FALSE	FALSE	0	0	1	1	none	2.91345839555e-05
S085	T009	FALSE	FALSE	0	0	1	1	none	0.0001002381181121
S087	T009	FALSE	FALSE	0	0	1	1	none	0.0001188128171123
S093	T009	FALSE	FALSE	0	0	1	1	none	8.66073079697e-05
S097	T009	FALSE	FALSE	0	0	1	1	none	2.10621040157e-05
S102	T009	FALSE	FALSE	0	0	1	1	none	0.0001149772975061
S106	T009	FALSE	FALSE	0	0	1	1	none	3.03142487295e-05
S130	T009	FALSE	FALSE	0	0	1	1	none	0.0001186568806669
S002	T010	TRUE	TRUE	0	0	1	1	none	2.90867767751e-05
S007	T010	TRUE	TRUE	0	0	1	1	none	6.90233980422e-05
S021	T010	TRUE	TRUE	0	0	1	1	none	2.90394839149e-05
S024	T010	TRUE	TRUE	0	0	1	1	none	2.96462499645e-05
S025	T010	TRUE	TRUE	0	0	1	1	none	2.66148946027e-05
S026	T010	TRUE	TRUE	0	0	1	1	none	2.02855576657e-05
S038	T010	TRUE	TRUE	0	0	1	1	none	8.41472143363e-05
S039	T010	TRUE	TRUE	0	0	1	1	none	3.10735291783e-05
S040	T010	TRUE	TRUE	0	0	1	1	none	0.0001144133793881
S042	T010	TRUE	TRUE	0	0	1	1	none	3.01453140109e-05
S071	T010	TRUE	TRUE	0	0	1	1	none	0.0001018036448093
S078	T010	TRUE	TRUE	0	0	1	1	none	2.79091850647e-05
S081	T010	TRUE	TRUE	0	0	1	1	none	3.02530160141e-05
S085	T010	TRUE	TRUE	0	0	1	1	none	0.0001013565501707
S087	T010	TRUE	TRUE	0	0	1	1	none	0.0001199312491709
S093	T010	TRUE	TRUE	0	0	1	1	none	8.77257400283e-05
S097	T010	TRUE	TRUE	0	0	1	1	none	2.21805360743e-05
S102	T010	TRUE	TRUE	0	0	1	1	none	0.0001160957295647
S106	T010	TRUE	TRUE	0	0	1	1	none	3.14326807881e-05
S130	T010	TRUE	TRUE	0	0	1	1	none	0.0001197753127255
T009	T010	FALSE	FALSE	0	0	1	1	none	5.0627087308e-06
S002	T013	FALSE	FALSE	0	0	1	1	none	8.57084657405e-05
S007	T013	FALSE	FALSE	0	0	1	1	none	5.91637543806e-05
S021	T013	FALSE	FALSE	0	0	1	1	none	8.56611728803e-05
S024	T013	FALSE	FALSE	0	0	1	1	none	8.62679389299e-05
S025	T013	FALSE	FALSE	0	0	1	1	none	8.71513420861e-05
S026	T013	FALSE	FALSE	0	0	1	1	none	8.69463716771e-05
S038	T013	FALSE	FALSE	0	0	1	1	none	1.30500994755e-05
S039	T013	FALSE	FALSE	0	0	1	1	none	8.76952181437e-05
S040	T013	FALSE	FALSE	0	0	1	1	none	0.0001366898895535
S042	T013	FALSE	FALSE	0	0	1	1	none	8.67670029763e-05
S071	T013	FALSE	FALSE	0	0	1	1	none	0.0001240801549747
S078	T013	FALSE	FALSE	0	0	1	1	none	8.45308740301e-05
S081	T013	FALSE	FALSE	0	0	1	1	none	8.68747049795e-05
S085	T013	FALSE	FALSE	0	0	1	1	none	0.0001236330603361
S087	T013	FALSE	FALSE	0	0	1	1	none	0.0001422077593363
S093	T013	FALSE	FALSE	0	0	1	1	none	0.0001100022501937
S097	T013	FALSE	FALSE	0	0	1	1	none	8.27169835577e-05
S102	T013	FALSE	FALSE	0	0	1	1	none	0.0001383722397301
S106	T013	FALSE	FALSE	0	0	1	1	none	8.80543697535e-05
S130	T013	FALSE	FALSE	0	0	1	1	none	0.0001420518228909
T009	T013	FALSE	FALSE	0	0	1	1	none	9.16210053042e-05
T010	T013	FALSE	FALSE	0	0	1	1	none	9.27394373628e-05
S002	T014	TRUE	TRUE	0	0	1	1	none	1.67286323256e-05
S007	T014	TRUE	TRUE	0	0	1	1	none	6.46083160247e-05
S021	T014	TRUE	TRUE	0	0	1	1	none	5.0902466634e-06
S024	T014	TRUE	TRUE	0	0	1	1	none	4.4834806138e-06
S025	T014	TRUE	TRUE	0	0	1	1	none	2.61145711032e-05
S026	T014	TRUE	TRUE	0	0	1	1	none	2.59096006942e-05
S038	T014	TRUE	TRUE	0	0	1	1	none	7.97321323188e-05
S039	T014	TRUE	TRUE	0	0	1	1	none	7.1242919268e-06
S040	T014	TRUE	TRUE	0	0	1	1	none	0.0001099982973706
S042	T014	TRUE	TRUE	0	0	1	1	none	3.769012561e-06
S071	T014	TRUE	TRUE	0	0	1	1	none	9.73885627918e-05
S078	T014	TRUE	TRUE	0	0	1	1	none	8.8736577872e-06
S081	T014	TRUE	TRUE	0	0	1	1	none	5.0902466634e-06
S085	T014	TRUE	TRUE	0	0	1	1	none	9.69414681532e-05
S087	T014	TRUE	TRUE	0	0	1	1	none	0.0001155161671534
S093	T014	TRUE	TRUE	0	0	1	1	none	8.33106580108e-05
S097	T014	TRUE	TRUE	0	0	1	1	none	2.16802125748e-05
S102	T014	TRUE	TRUE	0	0	1	1	none	0.0001116806475472
S106	T014	TRUE	TRUE	0	0	1	1	none	1.90745363386e-05
S130	T014	TRUE	TRUE	0	0	1	1	none	0.000115360230708
T009	T014	FALSE	FALSE	0	0	1	1	none	3.05842343213e-05
T010	T014	TRUE	TRUE	0	0	1	1	none	3.17026663799e-05
T013	T014	FALSE	FALSE	0	0	1	1	none	8.83243553453e-05
S002	T020	TRUE	TRUE	0	0	1	1	none	7.9499868707e-05
S007	T020	TRUE	TRUE	0	0	1	1	none	5.29551573471e-05
S021	T020	TRUE	TRUE	0	0	1	1	none	7.94525758468e-05
S024	T020	TRUE	TRUE	0	0	1	1	none	8.00593418964e-05
S025	T020	TRUE	TRUE	0	0	1	1	none	8.09427450526e-05
S026	T020	TRUE	TRUE	0	0	1	1	none	8.07377746436e-05
S038	T020	TRUE	TRUE	0	0	1	1	none	5.340455011e-06
S039	T020	TRUE	TRUE	0	0	1	1	none	8.14866211102e-05
S040	T020	TRUE	TRUE	0	0	1	1	none	0.00013048129252
S042	T020	TRUE	TRUE	0	0	1	1	none	8.05584059428e-05
S071	T020	TRUE	TRUE	0	0	1	1	none	0.0001178715579412
S078	T020	TRUE	TRUE	0	0	1	1	none	7.83222769966e-05
S081	T020	TRUE	TRUE	0	0	1	1	none	8.0666107946e-05
S085	T020	TRUE	TRUE	0	0	1	1	none	0.0001174244633026
S087	T020	TRUE	TRUE	0	0	1	1	none	0.0001359991623028
S093	T020	TRUE	TRUE	0	0	1	1	none	0.0001037936531602
S097	T020	TRUE	TRUE	0	0	1	1	none	7.65083865242e-05
S102	T020	TRUE	TRUE	0	0	1	1	none	0.0001321636426966
S106	T020	TRUE	TRUE	0	0	1	1	none	8.184577272e-05
S130	T020	TRUE	TRUE	0	0	1	1	none	0.0001358432258574
T009	T020	FALSE	FALSE	0	0	1	1	none	8.54124082707e-05
T010	T020	TRUE	TRUE	0	0	1	1	none	8.65308403293e-05
T013	T020	FALSE	FALSE	0	0	1	1	none	1.54337254685e-05
T014	T020	TRUE	TRUE	0	0	1	1	none	8.21157583118e-05
S002	T021	TRUE	TRUE	0	0	1	1	none	2.9636802678e-05
S007	T021	TRUE	TRUE	0	0	1	1	none	6.95734239451e-05
S021	T021	TRUE	TRUE	0	0	1	1	none	2.95895098178e-05
S024	T021	TRUE	TRUE	0	0	1	1	none	3.01962758674e-05
S025	T021	TRUE	TRUE	0	0	1	1	none	2.71649205056e-05
S026	T021	TRUE	TRUE	0	0	1	1	none	2.08355835686e-05
S038	T021	TRUE	TRUE	0	0	1	1	none	8.46972402392e-05
S039	T021	TRUE	TRUE	0	0	1	1	none	3.16235550812e-05
S040	T021	TRUE	TRUE	0	0	1	1	none	0.000114963405291
S042	T021	TRUE	TRUE	0	0	1	1	none	3.06953399138e-05
S071	T021	TRUE	TRUE	0	0	1	1	none	0.0001023536707122
S078	T021	TRUE	TRUE	0	0	1	1	none	2.84592109676e-05
S081	T021	TRUE	TRUE	0	0	1	1	none	3.0803041917e-05
S085	T021	TRUE	TRUE	0	0	1	1	none	0.0001019065760736
S087	T021	TRUE	TRUE	0	0	1	1	none	0.0001204812750738
S093	T021	TRUE	TRUE	0	0	1	1	none	8.82757659312e-05
S097	T021	TRUE	TRUE	0	0	1	1	none	2.27305619772e-05
S102	T021	TRUE	TRUE	0	0	1	1	none	0.0001166457554676
S106	T021	TRUE	TRUE	0	0	1	1	none	3.1982706691e-05
S130	T021	TRUE	TRUE	0	0	1	1	none	0.0001203253386284
T009	T021	FALSE	FALSE	0	0	1	1	none	5.6127346337e-06
T010	T021	TRUE	TRUE	0	0	1	1	none	3.0905703947e-06
T013	T021	FALSE	FALSE	0	0	1	1	none	9.32894632657e-05
T014	T021	TRUE	TRUE	0	0	1	1	none	3.22526922828e-05
T020	T021	TRUE	TRUE	0	0	1	1	none	8.70808662322e-05
S002	T028	TRUE	TRUE	0	0	1	1	none	6.46148437695e-05
S007	T028	TRUE	TRUE	0	0	1	1	none	3.57276749696e-05
S021	T028	TRUE	TRUE	0	0	1	1	none	6.45675509093e-05
S024	T028	TRUE	TRUE	0	0	1	1	none	6.51743169589e-05
S025	T028	TRUE	TRUE	0	0	1	1	none	6.60577201151e-05
S026	T028	TRUE	TRUE	0	0	1	1	none	6.58527497061e-05
S038	T028	TRUE	TRUE	0	0	1	1	none	5.31939487037e-05
S039	T028	TRUE	TRUE	0	0	1	1	none	6.66015961727e-05
S040	T028	TRUE	TRUE	0	0	1	1	none	0.0001155962675825
S042	T028	TRUE	TRUE	0	0	1	1	none	6.56733810053e-05
S071	T028	TRUE	TRUE	0	0	1	1	none	0.0001029865330037
S078	T028	TRUE	TRUE	0	0	1	1	none	6.34372520591e-05
S081	T028	TRUE	TRUE	0	0	1	1	none	6.57810830085e-05
S085	T028	TRUE	TRUE	0	0	1	1	none	0.0001025394383651
S087	T028	TRUE	TRUE	0	0	1	1	none	0.0001211141373653
S093	T028	TRUE	TRUE	0	0	1	1	none	8.89086282227e-05
S097	T028	TRUE	TRUE	0	0	1	1	none	6.16233615867e-05
S102	T028	TRUE	TRUE	0	0	1	1	none	0.0001172786177591
S106	T028	TRUE	TRUE	0	0	1	1	none	6.69607477825e-05
S130	T028	TRUE	TRUE	0	0	1	1	none	0.0001209582009199
T009	T028	FALSE	FALSE	0	0	1	1	none	7.05273833332e-05
T010	T028	TRUE	TRUE	0	0	1	1	none	7.16458153918e-05
T013	T028	FALSE	FALSE	0	0	1	1	none	6.17861717302e-05
T014	T028	TRUE	TRUE	0	0	1	1	none	6.72307333743e-05
T020	T028	TRUE	TRUE	0	0	1	1	none	5.55775746967e-05
T021	T028	TRUE	TRUE	0	0	1	1	none	7.21958412947e-05
S002	T035a	TRUE	TRUE	0	0	1	1	none	0.0001132857894114
S007	T035a	TRUE	TRUE	0	0	1	1	none	0.0001188772318785
S021	T035a	TRUE	TRUE	0	0	1	1	none	0.0001132384965512
S024	T035a	TRUE	TRUE	0	0	1	1	none	0.0001138452626008
S025	T035a	TRUE	TRUE	0	0	1	1	none	0.000114728665757
S026	T035a	TRUE	TRUE	0	0	1	1	none	0.000114523695348
S038	T035a	TRUE	TRUE	0	0	1	1	none	0.0001340010481726
S039	T035a	TRUE	TRUE	0	0	1	1	none	0.0001152725418146
S040	T035a	TRUE	TRUE	0	0	1	1	none	6.78505577644e-05
S042	T035a	TRUE	TRUE	0	0	1	1	none	0.0001143443266472
S071	T035a	TRUE	TRUE	0	0	1	1	none	5.52408231856e-05
S078	T035a	TRUE	TRUE	0	0	1	1	none	0.000112108197701
S081	T035a	TRUE	TRUE	0	0	1	1	none	0.0001144520286504
S085	T035a	TRUE	TRUE	0	0	1	1	none	3.2969328267e-05
S087	T035a	TRUE	TRUE	0	0	1	1	none	6.3764449872e-06
S093	T035a	TRUE	TRUE	0	0	1	1	none	4.11629184046e-05
S097	T035a	TRUE	TRUE	0	0	1	1	none	0.0001102943072286
S102	T035a	TRUE	TRUE	0	0	1	1	none	6.9532907941e-05
S106	T035a	TRUE	TRUE	0	0	1	1	none	0.0001156316934244
S130	T035a	TRUE	TRUE	0	0	1	1	none	6.2205085418e-06
T009	T035a	FALSE	FALSE	0	0	1	1	none	0.0001191983289751
T010	T035a	TRUE	TRUE	0	0	1	1	none	0.0001203167610337
T013	T035a	FALSE	FALSE	0	0	1	1	none	0.0001425932711991
T014	T035a	TRUE	TRUE	0	0	1	1	none	0.0001159016790162
T020	T035a	TRUE	TRUE	0	0	1	1	none	0.0001363846741656
T021	T035a	TRUE	TRUE	0	0	1	1	none	0.0001208667869366
T028	T035a	TRUE	TRUE	0	0	1	1	none	0.0001214996492281
S002	T035b	FALSE	FALSE	0	0	1	1	none	2.85692939779e-05
S007	T035b	FALSE	FALSE	0	0	1	1	none	6.8505915245e-05
S021	T035b	FALSE	FALSE	0	0	1	1	none	2.85220011177e-05
S024	T035b	FALSE	FALSE	0	0	1	1	none	2.91287671673e-05
S025	T035b	FALSE	FALSE	0	0	1	1	none	2.60974118055e-05
S026	T035b	FALSE	FALSE	0	0	1	1	none	1.97680748685e-05
S038	T035b	FALSE	FALSE	0	0	1	1	none	8.36297315391e-05
S039	T035b	FALSE	FALSE	0	0	1	1	none	3.05560463811e-05
S040	T035b	FALSE	FALSE	0	0	1	1	none	0.0001138958965909
S042	T035b	FALSE	FALSE	0	0	1	1	none	2.96278312137e-05
S071	T035b	FALSE	FALSE	0	0	1	1	none	0.0001012861620121
S078	T035b	FALSE	FALSE	0	0	1	1	none	2.73917022675e-05
S081	T035b	FALSE	FALSE	0	0	1	1	none	2.97355332169e-05
S085	T035b	FALSE	FALSE	0	0	1	1	none	0.0001008390673735
S087	T035b	FALSE	FALSE	0	0	1	1	none	0.0001194137663737
S093	T035b	FALSE	FALSE	0	0	1	1	none	8.72082572311e-05
S097	T035b	FALSE	FALSE	0	0	1	1	none	2.16630532771e-05
S102	T035b	FALSE	FALSE	0	0	1	1	none	0.0001155782467675
S106	T035b	FALSE	FALSE	0	0	1	1	none	3.09151979909e-05
S130	T035b	FALSE	FALSE	0	0	1	1	none	0.0001192578299283
T009	T035b	FALSE	FALSE	0	0	1	1	none	2.1181617352e-06
T010	T035b	FALSE	FALSE	0	0	1	1	none	5.6636579922e-06
T013	T035b	FALSE	FALSE	0	0	1	1	none	9.22219545656e-05
T014	T035b	FALSE	FALSE	0	0	1	1	none	3.11851835827e-05
T020	T035b	FALSE	FALSE	0	0	1	1	none	8.60133575321e-05
T021	T035b	FALSE	FALSE	0	0	1	1	none	6.2136838951e-06
T028	T035b	FALSE	FALSE	0	0	1	1	none	7.11283325946e-05
T035a	T035b	FALSE	FALSE	0	0	1	1	none	0.0001197992782365
S002	T040	TRUE	TRUE	0	0	1	1	none	1.83295316482e-05
S007	T040	TRUE	TRUE	0	0	1	1	none	6.62092153473e-05
S021	T040	TRUE	TRUE	0	0	1	1	none	6.691145986e-06
S024	T040	TRUE	TRUE	0	0	1	1	none	4.8708478372e-06
S025	T040	TRUE	TRUE	0	0	1	1	none	2.77154704258e-05
S026	T040	TRUE	TRUE	0	0	1	1	none	2.75105000168e-05
S038	T040	TRUE	TRUE	0	0	1	1	none	8.13330316414e-05
S039	T040	TRUE	TRUE	0	0	1	1	none	8.7251912494e-06
S040	T040	TRUE	TRUE	0	0	1	1	none	0.0001115991966932
S042	T040	TRUE	TRUE	0	0	1	1	none	6.5834439828e-06
S071	T040	TRUE	TRUE	0	0	1	1	none	9.89894621144e-05
S078	T040	TRUE	TRUE	0	0	1	1	none	1.04745571098e-05
S081	T040	TRUE	TRUE	0	0	1	1	none	4.2640817876e-06
S085	T040	TRUE	TRUE	0	0	1	1	none	9.85423674758e-05
S087	T040	TRUE	TRUE	0	0	1	1	none	0.000117117066476
S093	T040	TRUE	TRUE	0	0	1	1	none	8.49115573334e-05
S097	T040	TRUE	TRUE	0	0	1	1	none	2.32811118974e-05
S102	T040	TRUE	TRUE	0	0	1	1	none	0.0001132815468698
S106	T040	TRUE	TRUE	0	0	1	1	none	2.06754356612e-05
S130	T040	TRUE	TRUE	0	0	1	1	none	0.0001169611300306
T009	T040	FALSE	FALSE	0	0	1	1	none	3.21851336439e-05
T010	T040	TRUE	TRUE	0	0	1	1	none	3.33035657025e-05
T013	T040	FALSE	FALSE	0	0	1	1	none	8.99252546679e-05
T014	T040	TRUE	TRUE	0	0	1	1	none	8.1407963518e-06
T020	T040	TRUE	TRUE	0	0	1	1	none	8.37166576344e-05
T021	T040	TRUE	TRUE	0	0	1	1	none	3.38535916054e-05
T028	T040	TRUE	TRUE	0	0	1	1	none	6.88316326969e-05
T035a	T040	TRUE	TRUE	0	0	1	1	none	0.0001175025783388
T035b	T040	FALSE	FALSE	0	0	1	1	none	3.27860829053e-05
S002	T056	FALSE	FALSE	0	0	1	1	none	3.24675598209e-05
S007	T056	FALSE	FALSE	0	0	1	1	none	7.2404181088e-05
S021	T056	FALSE	FALSE	0	0	1	1	none	3.24202669607e-05
S024	T056	FALSE	FALSE	0	0	1	1	none	3.30270330103e-05
S025	T056	FALSE	FALSE	0	0	1	1	none	2.99956776485e-05
S026	T056	FALSE	FALSE	0	0	1	1	none	2.36663407115e-05
S038	T056	FALSE	FALSE	0	0	1	1	none	8.75279973821e-05
S039	T056	FALSE	FALSE	0	0	1	1	none	3.44543122241e-05
S040	T056	FALSE	FALSE	0	0	1	1	none	0.0001177941624339
S042	T056	FALSE	FALSE	0	0	1	1	none	3.35260970567e-05
S071	T056	FALSE	FALSE	0	0	1	1	none	0.0001051844278551
S078	T056	FALSE	FALSE	0	0	1	1	none	3.12899681105e-05
S081	T056	FALSE	FALSE	0	0	1	1	none	3.36337990599e-05
S085	T056	FALSE	FALSE	0	0	1	1	none	0.0001047373332165
S087	T056	FALSE	FALSE	0	0	1	1	none	0.0001233120322167
S093	T056	FALSE	FALSE	0	0	1	1	none	9.11065230741e-05
S097	T056	FALSE	FALSE	0	0	1	1	none	2.55613191201e-05
S102	T056	FALSE	FALSE	0	0	1	1	none	0.0001194765126105
S106	T056	FALSE	FALSE	0	0	1	1	none	3.48134638339e-05
S130	T056	FALSE	FALSE	0	0	1	1	none	0.0001231560957713
T009	T056	TRUE	TRUE	1	0	1	1	anc	1.026154113e-06
T010	T056	FALSE	FALSE	0	0	1	1	none	9.5619238352e-06
T013	T056	FALSE	FALSE	0	0	1	1	none	9.61202204086e-05
T014	T056	FALSE	FALSE	0	0	1	1	none	3.50834494257e-05
T020	T056	FALSE	FALSE	0	0	1	1	none	8.99116233751e-05
T021	T056	FALSE	FALSE	0	0	1	1	none	1.01119497381e-05
T028	T056	FALSE	FALSE	0	0	1	1	none	7.50265984376e-05
T035a	T056	FALSE	FALSE	0	0	1	1	none	0.0001236975440795
T035b	T056	FALSE	FALSE	0	0	1	1	none	6.6173768396e-06
T040	T056	FALSE	FALSE	0	0	1	1	none	3.66843487483e-05
S002	T059	TRUE	TRUE	0	0	1	1	none	0.0001108476657482
S007	T059	TRUE	TRUE	0	0	1	1	none	0.0001164391082153
S021	T059	TRUE	TRUE	0	0	1	1	none	0.000110800372888
S024	T059	TRUE	TRUE	0	0	1	1	none	0.0001114071389376
S025	T059	TRUE	TRUE	0	0	1	1	none	0.0001122905420938
S026	T059	TRUE	TRUE	0	0	1	1	none	0.0001120855716848
S038	T059	TRUE	TRUE	0	0	1	1	none	0.0001315629245094
S039	T059	TRUE	TRUE	0	0	1	1	none	0.0001128344181514
S040	T059	TRUE	TRUE	0	0	1	1	none	4.6787900816e-06
S042	T059	TRUE	TRUE	0	0	1	1	none	0.000111906202984
S071	T059	TRUE	TRUE	0	0	1	1	none	2.76956668784e-05
S078	T059	TRUE	TRUE	0	0	1	1	none	0.0001096700740378
S081	T059	TRUE	TRUE	0	0	1	1	none	0.0001120139049872
S085	T059	TRUE	TRUE	0	0	1	1	none	5.23556048838e-05
S087	T059	TRUE	TRUE	0	0	1	1	none	7.0930303884e-05
S093	T059	TRUE	TRUE	0	0	1	1	none	3.13664294414e-05
S097	T059	TRUE	TRUE	0	0	1	1	none	0.0001078561835654
S102	T059	TRUE	TRUE	0	0	1	1	none	8.8105584138e-06
S106	T059	TRUE	TRUE	0	0	1	1	none	0.0001131935697612
S130	T059	TRUE	TRUE	0	0	1	1	none	7.07743674386e-05
T009	T059	FALSE	FALSE	0	0	1	1	none	0.0001167602053119
T010	T059	TRUE	TRUE	0	0	1	1	none	0.0001178786373705
T013	T059	FALSE	FALSE	0	0	1	1	none	0.0001401551475359
T014	T059	TRUE	TRUE	0	0	1	1	none	0.000113463555353
T020	T059	TRUE	TRUE	0	0	1	1	none	0.0001339465505024
T021	T059	TRUE	TRUE	0	0	1	1	none	0.0001184286632734
T028	T059	TRUE	TRUE	0	0	1	1	none	0.0001190615255649
T035a	T059	TRUE	TRUE	0	0	1	1	none	7.13158157468e-05
T035b	T059	FALSE	FALSE	0	0	1	1	none	0.0001173611545733
T040	T059	TRUE	TRUE	0	0	1	1	none	0.0001150644546756
T056	T059	FALSE	FALSE	0	0	1	1	none	0.0001212594204163
S002	T065	TRUE	TRUE	0	0	1	1	none	7.69123474991e-05
S007	T065	TRUE	TRUE	0	0	1	1	none	5.03676361392e-05
S021	T065	TRUE	TRUE	0	0	1	1	none	7.68650546389e-05
S024	T065	TRUE	TRUE	0	0	1	1	none	7.74718206885e-05
S025	T065	TRUE	TRUE	0	0	1	1	none	7.83552238447e-05
S026	T065	TRUE	TRUE	0	0	1	1	none	7.81502534357e-05
S038	T065	TRUE	TRUE	0	0	1	1	none	4.2539812341e-06
S039	T065	TRUE	TRUE	0	0	1	1	none	7.88990999023e-05
S040	T065	TRUE	TRUE	0	0	1	1	none	0.0001278937713121
S042	T065	TRUE	TRUE	0	0	1	1	none	7.79708847349e-05
S071	T065	TRUE	TRUE	0	0	1	1	none	0.0001152840367333
S078	T065	TRUE	TRUE	0	0	1	1	none	7.57347557887e-05
S081	T065	TRUE	TRUE	0	0	1	1	none	7.80785867381e-05
S085	T065	TRUE	TRUE	0	0	1	1	none	0.0001148369420947
S087	T065	TRUE	TRUE	0	0	1	1	none	0.0001334116410949
S093	T065	TRUE	TRUE	0	0	1	1	none	0.0001012061319523
S097	T065	TRUE	TRUE	0	0	1	1	none	7.39208653163e-05
S102	T065	TRUE	TRUE	0	0	1	1	none	0.0001295761214887
S106	T065	TRUE	TRUE	0	0	1	1	none	7.92582515121e-05
S130	T065	TRUE	TRUE	0	0	1	1	none	0.0001332557046495
T009	T065	FALSE	FALSE	0	0	1	1	none	8.28248870628e-05
T010	T065	TRUE	TRUE	0	0	1	1	none	8.39433191214e-05
T013	T065	FALSE	FALSE	0	0	1	1	none	1.00096503406e-05
T014	T065	TRUE	TRUE	0	0	1	1	none	7.95282371039e-05
T020	T065	TRUE	TRUE	0	0	1	1	none	6.6376072271e-06
T021	T065	TRUE	TRUE	0	0	1	1	none	8.44933450243e-05
T028	T065	TRUE	TRUE	0	0	1	1	none	5.29900534888e-05
T035a	T065	TRUE	TRUE	0	0	1	1	none	0.0001337971529577
T035b	T065	FALSE	FALSE	0	0	1	1	none	8.34258363242e-05
T040	T065	TRUE	TRUE	0	0	1	1	none	8.11291364265e-05
T056	T065	FALSE	FALSE	0	0	1	1	none	8.73241021672e-05
T059	T065	TRUE	TRUE	0	0	1	1	none	0.0001313590292945
S002	T069	TRUE	TRUE	0	0	1	1	none	0.0001202804303724
S007	T069	TRUE	TRUE	0	0	1	1	none	0.0001258718728395
S021	T069	TRUE	TRUE	0	0	1	1	none	0.0001202331375122
S024	T069	TRUE	TRUE	0	0	1	1	none	0.0001208399035618
S025	T069	TRUE	TRUE	0	0	1	1	none	0.000121723306718
S026	T069	TRUE	TRUE	0	0	1	1	none	0.000121518336309
S038	T069	TRUE	TRUE	0	0	1	1	none	0.0001409956891336
S039	T069	TRUE	TRUE	0	0	1	1	none	0.0001222671827756
S040	T069	TRUE	TRUE	0	0	1	1	none	4.97381660814e-05
S042	T069	TRUE	TRUE	0	0	1	1	none	0.0001213389676082
S071	T069	TRUE	TRUE	0	0	1	1	none	2.67212892846e-05
S078	T069	TRUE	TRUE	0	0	1	1	none	0.000119102838662
S081	T069	TRUE	TRUE	0	0	1	1	none	0.0001214466696114
S085	T069	TRUE	TRUE	0	0	1	1	none	6.1788369508e-05
S087	T069	TRUE	TRUE	0	0	1	1	none	8.03630685082e-05
S093	T069	TRUE	TRUE	0	0	1	1	none	4.07991940656e-05
S097	T069	TRUE	TRUE	0	0	1	1	none	0.0001172889481896
S102	T069	TRUE	TRUE	0	0	1	1	none	5.1420516258e-05
S106	T069	TRUE	TRUE	0	0	1	1	none	0.0001226263343854
S130	T069	TRUE	TRUE	0	0	1	1	none	8.02071320628e-05
T009	T069	FALSE	FALSE	0	0	1	1	none	0.0001261929699361
T010	T069	TRUE	TRUE	0	0	1	1	none	0.0001273114019947
T013	T069	FALSE	FALSE	0	0	1	1	none	0.0001495879121601
T014	T069	TRUE	TRUE	0	0	1	1	none	0.0001228963199772
T020	T069	TRUE	TRUE	0	0	1	1	none	0.0001433793151266
T021	T069	TRUE	TRUE	0	0	1	1	none	0.0001278614278976
T028	T069	TRUE	TRUE	0	0	1	1	none	0.0001284942901891
T035a	T069	TRUE	TRUE	0	0	1	1	none	8.0748580371e-05
T035b	T069	FALSE	FALSE	0	0	1	1	none	0.0001267939191975
T040	T069	TRUE	TRUE	0	0	1	1	none	0.0001244972192998
T056	T069	FALSE	FALSE	0	0	1	1	none	0.0001306921850405
T059	T069	TRUE	TRUE	0	0	1	1	none	5.32034240638e-05
T065	T069	TRUE	TRUE	0	0	1	1	none	0.0001407917939187
S002	T073	TRUE	TRUE	0	0	1	1	none	2.9636802678e-05
S007	T073	TRUE	TRUE	0	0	1	1	none	6.95734239451e-05
S021	T073	TRUE	TRUE	0	0	1	1	none	2.95895098178e-05
S024	T073	TRUE	TRUE	0	0	1	1	none	3.01962758674e-05
S025	T073	TRUE	TRUE	0	0	1	1	none	2.71649205056e-05
S026	T073	TRUE	TRUE	0	0	1	1	none	2.08355835686e-05
S038	T073	TRUE	TRUE	0	0	1	1	none	8.46972402392e-05
S039	T073	TRUE	TRUE	0	0	1	1	none	3.16235550812e-05
S040	T073	TRUE	TRUE	0	0	1	1	none	0.000114963405291
S042	T073	TRUE	TRUE	0	0	1	1	none	3.06953399138e-05
S071	T073	TRUE	TRUE	0	0	1	1	none	0.0001023536707122
S078	T073	TRUE	TRUE	0	0	1	1	none	2.84592109676e-05
S081	T073	TRUE	TRUE	0	0	1	1	none	3.0803041917e-05
S085	T073	TRUE	TRUE	0	0	1	1	none	0.0001019065760736
S087	T073	TRUE	TRUE	0	0	1	1	none	0.0001204812750738
S093	T073	TRUE	TRUE	0	0	1	1	none	8.82757659312e-05
S097	T073	TRUE	TRUE	0	0	1	1	none	2.27305619772e-05
S102	T073	TRUE	TRUE	0	0	1	1	none	0.0001166457554676
S106	T073	TRUE	TRUE	0	0	1	1	none	3.1982706691e-05
S130	T073	TRUE	TRUE	0	0	1	1	none	0.0001203253386284
T009	T073	FALSE	FALSE	0	0	1	1	none	5.6127346337e-06
T010	T073	TRUE	TRUE	0	0	1	1	none	3.0905703947e-06
T013	T073	FALSE	FALSE	0	0	1	1	none	9.32894632657e-05
T014	T073	TRUE	TRUE	0	0	1	1	none	3.22526922828e-05
T020	T073	TRUE	TRUE	0	0	1	1	none	8.70808662322e-05
T021	T073	TRUE	TRUE	0	0	1	1	none	1.2135320992e-06
T028	T073	TRUE	TRUE	0	0	1	1	none	7.21958412947e-05
T035a	T073	TRUE	TRUE	0	0	1	1	none	0.0001208667869366
T035b	T073	FALSE	FALSE	0	0	1	1	none	6.2136838951e-06
T040	T073	TRUE	TRUE	0	0	1	1	none	3.38535916054e-05
T056	T073	FALSE	FALSE	0	0	1	1	none	1.01119497381e-05
T059	T073	TRUE	TRUE	0	0	1	1	none	0.0001184286632734
T065	T073	TRUE	TRUE	0	0	1	1	none	8.44933450243e-05
T069	T073	TRUE	TRUE	0	0	1	1	none	0.0001278614278976
S002	T075	TRUE	TRUE	0	0	1	1	none	6.16467022649e-05
S007	T075	TRUE	TRUE	0	0	1	1	none	6.5275994225e-05
S021	T075	TRUE	TRUE	0	0	1	1	none	6.15994094047e-05
S024	T075	TRUE	TRUE	0	0	1	1	none	6.22061754543e-05
S025	T075	TRUE	TRUE	0	0	1	1	none	6.30895786105e-05
S026	T075	TRUE	TRUE	0	0	1	1	none	6.28846082015e-05
S038	T075	TRUE	TRUE	0	0	1	1	none	8.03998105191e-05
S039	T075	TRUE	TRUE	0	0	1	1	none	6.36334546681e-05
S040	T075	TRUE	TRUE	0	0	1	1	none	0.0001126281260779
S042	T075	TRUE	TRUE	0	0	1	1	none	6.27052395007e-05
S071	T075	TRUE	TRUE	0	0	1	1	none	0.0001000183914991
S078	T075	TRUE	TRUE	0	0	1	1	none	6.04691105545e-05
S081	T075	TRUE	TRUE	0	0	1	1	none	6.28129415039e-05
S085	T075	TRUE	TRUE	0	0	1	1	none	9.95712968605e-05
S087	T075	TRUE	TRUE	0	0	1	1	none	0.0001181459958607
S093	T075	TRUE	TRUE	0	0	1	1	none	8.59404867181e-05
S097	T075	TRUE	TRUE	0	0	1	1	none	5.86552200821e-05
S102	T075	TRUE	TRUE	0	0	1	1	none	0.0001143104762545
S106	T075	TRUE	TRUE	0	0	1	1	none	6.39926062779e-05
S130	T075	TRUE	TRUE	0	0	1	1	none	0.0001179900594153
T009	T075	FALSE	FALSE	0	0	1	1	none	6.75592418286e-05
T010	T075	TRUE	TRUE	0	0	1	1	none	6.86776738872e-05
T013	T075	FALSE	FALSE	0	0	1	1	none	8.89920335456e-05
T014	T075	TRUE	TRUE	0	0	1	1	none	6.42625918697e-05
T020	T075	TRUE	TRUE	0	0	1	1	none	8.27834365121e-05
T021	T075	TRUE	TRUE	0	0	1	1	none	6.92276997901e-05
T028	T075	TRUE	TRUE	0	0	1	1	none	6.78984115746e-05
T035a	T075	TRUE	TRUE	0	0	1	1	none	0.0001185315077235
T035b	T075	FALSE	FALSE	0	0	1	1	none	6.816019109e-05
T040	T075	TRUE	TRUE	0	0	1	1	none	6.58634911923e-05
T056	T075	FALSE	FALSE	0	0	1	1	none	7.2058456933e-05
T059	T075	TRUE	TRUE	0	0	1	1	none	0.0001160933840603
T065	T075	TRUE	TRUE	0	0	1	1	none	8.01959153042e-05
T069	T075	TRUE	TRUE	0	0	1	1	none	0.0001255261486845
T073	T075	TRUE	TRUE	0	0	1	1	none	6.92276997901e-05
S002	T077	TRUE	TRUE	0	0	1	1	none	2.90300366284e-05
S007	T077	TRUE	TRUE	0	0	1	1	none	6.89666578955e-05
S021	T077	TRUE	TRUE	0	0	1	1	none	2.89827437682e-05
S024	T077	TRUE	TRUE	0	0	1	1	none	2.95895098178e-05
S025	T077	TRUE	TRUE	0	0	1	1	none	2.6558154456e-05
S026	T077	TRUE	TRUE	0	0	1	1	none	2.0228817519e-05
S038	T077	TRUE	TRUE	0	0	1	1	none	8.40904741896e-05
S039	T077	TRUE	TRUE	0	0	1	1	none	3.10167890316e-05
S040	T077	TRUE	TRUE	0	0	1	1	none	0.0001143566392414
S042	T077	TRUE	TRUE	0	0	1	1	none	3.00885738642e-05
S071	T077	TRUE	TRUE	0	0	1	1	none	0.0001017469046626
S078	T077	TRUE	TRUE	0	0	1	1	none	2.7852444918e-05
S081	T077	TRUE	TRUE	0	0	1	1	none	3.01962758674e-05
S085	T077	TRUE	TRUE	0	0	1	1	none	0.000101299810024
S087	T077	TRUE	TRUE	0	0	1	1	none	0.0001198745090242
S093	T077	TRUE	TRUE	0	0	1	1	none	8.76689998816e-05
S097	T077	TRUE	TRUE	0	0	1	1	none	2.21237959276e-05
S102	T077	TRUE	TRUE	0	0	1	1	none	0.000116038989418
S106	T077	TRUE	TRUE	0	0	1	1	none	3.13759406414e-05
S130	T077	TRUE	TRUE	0	0	1	1	none	0.0001197185725788
T009	T077	FALSE	FALSE	0	0	1	1	none	5.0059685841e-06
T010	T077	TRUE	TRUE	0	0	1	1	none	2.4838043451e-06
T013	T077	FALSE	FALSE	0	0	1	1	none	9.26826972161e-05
T014	T077	TRUE	TRUE	0	0	1	1	none	3.16459262332e-05
T020	T077	TRUE	TRUE	0	0	1	1	none	8.64741001826e-05
T021	T077	TRUE	TRUE	0	0	1	1	none	1.8202981488e-06
T028	T077	TRUE	TRUE	0	0	1	1	none	7.15890752451e-05
T035a	T077	TRUE	TRUE	0	0	1	1	none	0.000120260020887
T035b	T077	FALSE	FALSE	0	0	1	1	none	5.6069178455e-06
T040	T077	TRUE	TRUE	0	0	1	1	none	3.32468255558e-05
T056	T077	FALSE	FALSE	0	0	1	1	none	9.5051836885e-06
T059	T077	TRUE	TRUE	0	0	1	1	none	0.0001178218972238
T065	T077	TRUE	TRUE	0	0	1	1	none	8.38865789747e-05
T069	T077	TRUE	TRUE	0	0	1	1	none	0.000127254661848
T073	T077	TRUE	TRUE	0	0	1	1	none	1.8202981488e-06
T075	T077	TRUE	TRUE	0	0	1	1	none	6.86209337405e-05
S002	T087	TRUE	TRUE	0	0	1	1	none	2.78165045292e-05
S007	T087	TRUE	TRUE	0	0	1	1	none	6.77531257963e-05
S021	T087	TRUE	TRUE	0	0	1	1	none	2.7769211669e-05
S024	T087	TRUE	TRUE	0	0	1	1	none	2.83759777186e-05
S025	T087	TRUE	TRUE	0	0	1	1	none	2.53446223568e-05
S026	T087	TRUE	TRUE	0	0	1	1	none	1.90152854198e-05
S038	T087	TRUE	TRUE	0	0	1	1	none	8.28769420904e-05
S039	T087	TRUE	TRUE	0	0	1	1	none	2.98032569324e-05
S040	T087	TRUE	TRUE	0	0	1	1	none	0.0001131431071422
S042	T087	TRUE	TRUE	0	0	1	1	none	2.8875041765e-05
S071	T087	TRUE	TRUE	0	0	1	1	none	0.0001005333725634
S078	T087	TRUE	TRUE	0	0	1	1	none	2.66389128188e-05
S081	T087	TRUE	TRUE	0	0	1	1	none	2.89827437682e-05
S085	T087	TRUE	TRUE	0	0	1	1	none	0.0001000862779248
S087	T087	TRUE	TRUE	0	0	1	1	none	0.000118660976925
S093	T087	TRUE	TRUE	0	0	1	1	none	8.64554677824e-05
S097	T087	TRUE	TRUE	0	0	1	1	none	2.09102638284e-05
S102	T087	TRUE	TRUE	0	0	1	1	none	0.0001148254573188
S106	T087	TRUE	TRUE	0	0	1	1	none	3.01624085422e-05
S130	T087	TRUE	TRUE	0	0	1	1	none	0.0001185050404796
T009	T087	FALSE	FALSE	0	0	1	1	none	3.7924364849e-06
T010	T087	TRUE	TRUE	0	0	1	1	none	2.4838043451e-06
T013	T087	FALSE	FALSE	0	0	1	1	none	9.14691651169e-05
T014	T087	TRUE	TRUE	0	0	1	1	none	3.0432394134e-05
T020	T087	TRUE	TRUE	0	0	1	1	none	8.52605680834e-05
T021	T087	TRUE	TRUE	0	0	1	1	none	3.033830248e-06
T028	T087	TRUE	TRUE	0	0	1	1	none	7.03755431459e-05
T035a	T087	TRUE	TRUE	0	0	1	1	none	0.0001190464887878
T035b	T087	FALSE	FALSE	0	0	1	1	none	4.3933857463e-06
T040	T087	TRUE	TRUE	0	0	1	1	none	3.20332934566e-05
T056	T087	FALSE	FALSE	0	0	1	1	none	8.2916515893e-06
T059	T087	TRUE	TRUE	0	0	1	1	none	0.0001166083651246
T065	T087	TRUE	TRUE	0	0	1	1	none	8.26730468755e-05
T069	T087	TRUE	TRUE	0	0	1	1	none	0.0001260411297488
T073	T087	TRUE	TRUE	0	0	1	1	none	3.033830248e-06
T075	T087	TRUE	TRUE	0	0	1	1	none	6.74074016413e-05
T077	T087	TRUE	TRUE	0	0	1	1	none	2.4270641984e-06
S002	T092	TRUE	TRUE	0	0	1	1	none	6.34201347295e-05
S007	T092	TRUE	TRUE	0	0	1	1	none	3.45329659296e-05
S021	T092	TRUE	TRUE	0	0	1	1	none	6.33728418693e-05
S024	T092	TRUE	TRUE	0	0	1	1	none	6.39796079189e-05
S025	T092	TRUE	TRUE	0	0	1	1	none	6.48630110751e-05
S026	T092	TRUE	TRUE	0	0	1	1	none	6.46580406661e-05
S038	T092	TRUE	TRUE	0	0	1	1	none	5.19992396637e-05
S039	T092	TRUE	TRUE	0	0	1	1	none	6.54068871327e-05
S040	T092	TRUE	TRUE	0	0	1	1	none	0.0001144015585425
S042	T092	TRUE	TRUE	0	0	1	1	none	6.44786719653e-05
S071	T092	TRUE	TRUE	0	0	1	1	none	0.0001017918239637
S078	T092	TRUE	TRUE	0	0	1	1	none	6.22425430191e-05
S081	T092	TRUE	TRUE	0	0	1	1	none	6.45863739685e-05
S085	T092	TRUE	TRUE	0	0	1	1	none	0.0001013447293251
S087	T092	TRUE	TRUE	0	0	1	1	none	0.0001199194283253
S093	T092	TRUE	TRUE	0	0	1	1	none	8.77139191827e-05
S097	T092	TRUE	TRUE	0	0	1	1	none	6.04286525467e-05
S102	T092	TRUE	TRUE	0	0	1	1	none	0.0001160839087191
S106	T092	TRUE	TRUE	0	0	1	1	none	6.57660387425e-05
S130	T092	TRUE	TRUE	0	0	1	1	none	0.0001197634918799
T009	T092	FALSE	FALSE	0	0	1	1	none	6.93326742932e-05
T010	T092	TRUE	TRUE	0	0	1	1	none	7.04511063518e-05
T013	T092	FALSE	FALSE	0	0	1	1	none	6.05914626902e-05
T014	T092	TRUE	TRUE	0	0	1	1	none	6.60360243343e-05
T020	T092	TRUE	TRUE	0	0	1	1	none	5.43828656567e-05
T021	T092	TRUE	TRUE	0	0	1	1	none	7.10011322547e-05
T028	T092	TRUE	TRUE	0	0	1	1	none	3.594185118e-05
T035a	T092	TRUE	TRUE	0	0	1	1	none	0.0001203049401881
T035b	T092	FALSE	FALSE	0	0	1	1	none	6.99336235546e-05
T040	T092	TRUE	TRUE	0	0	1	1	none	6.76369236569e-05
T056	T092	FALSE	FALSE	0	0	1	1	none	7.38318893976e-05
T059	T092	TRUE	TRUE	0	0	1	1	none	0.0001178668165249
T065	T092	TRUE	TRUE	0	0	1	1	none	5.17953444488e-05
T069	T092	TRUE	TRUE	0	0	1	1	none	0.0001272995811491
T073	T092	TRUE	TRUE	0	0	1	1	none	7.10011322547e-05
T075	T092	TRUE	TRUE	0	0	1	1	none	6.67037025346e-05
T077	T092	TRUE	TRUE	0	0	1	1	none	7.03943662051e-05
T087	T092	TRUE	TRUE	0	0	1	1	none	6.91808341059e-05
S002	T095	TRUE	TRUE	0	0	1	1	none	0.0001129200215302
S007	T095	TRUE	TRUE	0	0	1	1	none	0.0001185114639973
S021	T095	TRUE	TRUE	0	0	1	1	none	0.00011287272867
S024	T095	TRUE	TRUE	0	0	1	1	none	0.0001134794947196
S025	T095	TRUE	TRUE	0	0	1	1	none	0.0001143628978758
S026	T095	TRUE	TRUE	0	0	1	1	none	0.0001141579274668
S038	T095	TRUE	TRUE	0	0	1	1	none	0.0001336352802914
S039	T095	TRUE	TRUE	0	0	1	1	none	0.0001149067739334
S040	T095	TRUE	TRUE	0	0	1	1	none	6.74847898832e-05
S042	T095	TRUE	TRUE	0	0	1	1	none	0.000113978558766
S071	T095	TRUE	TRUE	0	0	1	1	none	5.48750553044e-05
S078	T095	TRUE	TRUE	0	0	1	1	none	0.0001117424298198
S081	T095	TRUE	TRUE	0	0	1	1	none	0.0001140862607692
S085	T095	TRUE	TRUE	0	0	1	1	none	3.26035603858e-05
S087	T095	TRUE	TRUE	0	0	1	1	none	3.5836129076e-06
S093	T095	TRUE	TRUE	0	0	1	1	none	4.07971505234e-05
S097	T095	TRUE	TRUE	0	0	1	1	none	0.0001099285393474
S102	T095	TRUE	TRUE	0	0	1	1	none	6.91671400598e-05
S106	T095	TRUE	TRUE	0	0	1	1	none	0.0001152659255432
S130	T095	TRUE	TRUE	0	0	1	1	none	2.214144363e-06
T009	T095	FALSE	FALSE	0	0	1	1	none	0.0001188325610939
T010	T095	TRUE	TRUE	0	0	1	1	none	0.0001199509931525
T013	T095	FALSE	FALSE	0	0	1	1	none	0.0001422275033179
T014	T095	TRUE	TRUE	0	0	1	1	none	0.000115535911135
T020	T095	TRUE	TRUE	0	0	1	1	none	0.0001360189062844
T021	T095	TRUE	TRUE	0	0	1	1	none	0.0001205010190554
T028	T095	TRUE	TRUE	0	0	1	1	none	0.0001211338813469
T035a	T095	TRUE	TRUE	0	0	1	1	none	6.3961889688e-06
T035b	T095	FALSE	FALSE	0	0	1	1	none	0.0001194335103553
T040	T095	TRUE	TRUE	0	0	1	1	none	0.0001171368104576
T056	T095	FALSE	FALSE	0	0	1	1	none	0.0001233317761983
T059	T095	TRUE	TRUE	0	0	1	1	none	7.09500478656e-05
T065	T095	TRUE	TRUE	0	0	1	1	none	0.0001334313850765
T069	T095	TRUE	TRUE	0	0	1	1	none	8.03828124898e-05
T073	T095	TRUE	TRUE	0	0	1	1	none	0.0001205010190554
T075	T095	TRUE	TRUE	0	0	1	1	none	0.0001181657398423
T077	T095	TRUE	TRUE	0	0	1	1	none	0.0001198942530058
T087	T095	TRUE	TRUE	0	0	1	1	none	0.0001186807209066
T092	T095	TRUE	TRUE	0	0	1	1	none	0.0001199391723069
S002	T099a	TRUE	TRUE	0	0	1	1	none	0.000112988204192
S007	T099a	TRUE	TRUE	0	0	1	1	none	0.0001185796466591
S021	T099a	TRUE	TRUE	0	0	1	1	none	0.0001129409113318
S024	T099a	TRUE	TRUE	0	0	1	1	none	0.0001135476773814
S025	T099a	TRUE	TRUE	0	0	1	1	none	0.0001144310805376
S026	T099a	TRUE	TRUE	0	0	1	1	none	0.0001142261101286
S038	T099a	TRUE	TRUE	0	0	1	1	none	0.0001337034629532
S039	T099a	TRUE	TRUE	0	0	1	1	none	0.0001149749565952
S040	T099a	TRUE	TRUE	0	0	1	1	none	6.7552972545e-05
S042	T099a	TRUE	TRUE	0	0	1	1	none	0.0001140467414278
S071	T099a	TRUE	TRUE	0	0	1	1	none	5.49432379662e-05
S078	T099a	TRUE	TRUE	0	0	1	1	none	0.0001118106124816
S081	T099a	TRUE	TRUE	0	0	1	1	none	0.000114154443431
S085	T099a	TRUE	TRUE	0	0	1	1	none	3.26717430476e-05
S087	T099a	TRUE	TRUE	0	0	1	1	none	4.8653276686e-06
S093	T099a	TRUE	TRUE	0	0	1	1	none	4.08653331852e-05
S097	T099a	TRUE	TRUE	0	0	1	1	none	0.0001099967220092
S102	T099a	TRUE	TRUE	0	0	1	1	none	6.92353227216e-05
S106	T099a	TRUE	TRUE	0	0	1	1	none	0.000115334108205
S130	T099a	TRUE	TRUE	0	0	1	1	none	4.7093912232e-06
T009	T099a	FALSE	FALSE	0	0	1	1	none	0.0001189007437557
T010	T099a	TRUE	TRUE	0	0	1	1	none	0.0001200191758143
T013	T099a	FALSE	FALSE	0	0	1	1	none	0.0001422956859797
T014	T099a	TRUE	TRUE	0	0	1	1	none	0.0001156040937968
T020	T099a	TRUE	TRUE	0	0	1	1	none	0.0001360870889462
T021	T099a	TRUE	TRUE	0	0	1	1	none	0.0001205692017172
T028	T099a	TRUE	TRUE	0	0	1	1	none	0.0001212020640087
T035a	T099a	TRUE	TRUE	0	0	1	1	none	6.4643716306e-06
T035b	T099a	FALSE	FALSE	0	0	1	1	none	0.0001195016930171
T040	T099a	TRUE	TRUE	0	0	1	1	none	0.0001172049931194
T056	T099a	FALSE	FALSE	0	0	1	1	none	0.0001233999588601
T059	T099a	TRUE	TRUE	0	0	1	1	none	7.10182305274e-05
T065	T099a	TRUE	TRUE	0	0	1	1	none	0.0001334995677383
T069	T099a	TRUE	TRUE	0	0	1	1	none	8.04509951516e-05
T073	T099a	TRUE	TRUE	0	0	1	1	none	0.0001205692017172
T075	T099a	TRUE	TRUE	0	0	1	1	none	0.0001182339225041
T077	T099a	TRUE	TRUE	0	0	1	1	none	0.0001199624356676
T087	T099a	TRUE	TRUE	0	0	1	1	none	0.0001187489035684
T092	T099a	TRUE	TRUE	0	0	1	1	none	0.0001200073549687
T095	T099a	TRUE	TRUE	0	0	1	1	none	4.8850716502e-06
S002	T102	FALSE	FALSE	0	0	1	1	none	0.0001171673838774
S007	T102	FALSE	FALSE	0	0	1	1	none	0.0001227588263445
S021	T102	FALSE	FALSE	0	0	1	1	none	0.0001171200910172
S024	T102	FALSE	FALSE	0	0	1	1	none	0.0001177268570668
S025	T102	FALSE	FALSE	0	0	1	1	none	0.000118610260223
S026	T102	FALSE	FALSE	0	0	1	1	none	0.000118405289814
S038	T102	FALSE	FALSE	0	0	1	1	none	0.0001378826426386
S039	T102	FALSE	FALSE	0	0	1	1	none	0.0001191541362806
S040	T102	FALSE	FALSE	0	0	1	1	none	7.17321522304e-05
S042	T102	FALSE	FALSE	0	0	1	1	none	0.0001182259211132
S071	T102	FALSE	FALSE	0	0	1	1	none	5.91224176516e-05
S078	T102	FALSE	FALSE	0	0	1	1	none	0.000115989792167
S081	T102	FALSE	FALSE	0	0	1	1	none	0.0001183336231164
S085	T102	FALSE	FALSE	0	0	1	1	none	3.6850922733e-05
S087	T102	FALSE	FALSE	0	0	1	1	none	7.8309752548e-06
S093	T102	FALSE	FALSE	0	0	1	1	none	4.50445128706e-05
S097	T102	FALSE	FALSE	0	0	1	1	none	0.0001141759016946
S102	T102	FALSE	FALSE	0	0	1	1	none	7.3414502407e-05
S106	T102	FALSE	FALSE	0	0	1	1	none	0.0001195132878904
S130	T102	FALSE	FALSE	0	0	1	1	none	6.4615067102e-06
T009	T102	FALSE	FALSE	0	0	1	1	none	0.0001230799234411
T010	T102	FALSE	FALSE	0	0	1	1	none	0.0001241983554997
T013	T102	FALSE	FALSE	0	0	1	1	none	0.0001464748656651
T014	T102	FALSE	FALSE	0	0	1	1	none	0.0001197832734822
T020	T102	FALSE	FALSE	0	0	1	1	none	0.0001402662686316
T021	T102	FALSE	FALSE	0	0	1	1	none	0.0001247483814026
T028	T102	FALSE	FALSE	0	0	1	1	none	0.0001253812436941
T035a	T102	FALSE	FALSE	0	0	1	1	none	1.0643551316e-05
T035b	T102	FALSE	FALSE	0	0	1	1	none	0.0001236808727025
T040	T102	FALSE	FALSE	0	0	1	1	none	0.0001213841728048
T056	T102	FALSE	FALSE	0	0	1	1	none	0.0001275791385455
T059	T102	FALSE	FALSE	0	0	1	1	none	7.51974102128e-05
T065	T102	FALSE	FALSE	0	0	1	1	none	0.0001376787474237
T069	T102	FALSE	FALSE	0	0	1	1	none	8.4630174837e-05
T073	T102	FALSE	FALSE	0	0	1	1	none	0.0001247483814026
T075	T102	FALSE	FALSE	0	0	1	1	none	0.0001224131021895
T077	T102	FALSE	FALSE	0	0	1	1	none	0.000124141615353
T087	T102	FALSE	FALSE	0	0	1	1	none	0.0001229280832538
T092	T102	FALSE	FALSE	0	0	1	1	none	0.0001241865346541
T095	T102	TRUE	TRUE	1	0	1	1	anc	6.067660496e-07
T099a	T102	FALSE	FALSE	0	0	1	1	none	9.1324339974e-06
S002	T104	FALSE	FALSE	0	0	1	1	none	6.76674970767e-05
S007	T104	FALSE	FALSE	0	0	1	1	none	3.87803282768e-05
S021	T104	FALSE	FALSE	0	0	1	1	none	6.76202042165e-05
S024	T104	FALSE	FALSE	0	0	1	1	none	6.82269702661e-05
S025	T104	FALSE	FALSE	0	0	1	1	none	6.91103734223e-05
S026	T104	FALSE	FALSE	0	0	1	1	none	6.89054030133e-05
S038	T104	FALSE	FALSE	0	0	1	1	none	5.62466020109e-05
S039	T104	FALSE	FALSE	0	0	1	1	none	6.96542494799e-05
S040	T104	FALSE	FALSE	0	0	1	1	none	0.0001186489208897
S042	T104	FALSE	FALSE	0	0	1	1	none	6.87260343125e-05
S071	T104	FALSE	FALSE	0	0	1	1	none	0.0001060391863109
S078	T104	FALSE	FALSE	0	0	1	1	none	6.64899053663e-05
S081	T104	FALSE	FALSE	0	0	1	1	none	6.88337363157e-05
S085	T104	FALSE	FALSE	0	0	1	1	none	0.0001055920916723
S087	T104	FALSE	FALSE	0	0	1	1	none	0.0001241667906725
S093	T104	FALSE	FALSE	0	0	1	1	none	9.19612815299e-05
S097	T104	FALSE	FALSE	0	0	1	1	none	6.46760148939e-05
S102	T104	FALSE	FALSE	0	0	1	1	none	0.0001203312710663
S106	T104	FALSE	FALSE	0	0	1	1	none	7.00134010897e-05
S130	T104	FALSE	FALSE	0	0	1	1	none	0.0001240108542271
T009	T104	FALSE	FALSE	0	0	1	1	none	7.35800366404e-05
T010	T104	FALSE	FALSE	0	0	1	1	none	7.4698468699e-05
T013	T104	FALSE	FALSE	0	0	1	1	none	6.48388250374e-05
T014	T104	FALSE	FALSE	0	0	1	1	none	7.02833866815e-05
T020	T104	FALSE	FALSE	0	0	1	1	none	5.86302280039e-05
T021	T104	FALSE	FALSE	0	0	1	1	none	7.52484946019e-05
T028	T104	FALSE	FALSE	0	0	1	1	none	4.01892135272e-05
T035a	T104	FALSE	FALSE	0	0	1	1	none	0.0001245523025353
T035b	T104	FALSE	FALSE	0	0	1	1	none	7.41809859018e-05
T040	T104	FALSE	FALSE	0	0	1	1	none	7.18842860041e-05
T056	T104	FALSE	FALSE	0	0	1	1	none	7.80792517448e-05
T059	T104	FALSE	FALSE	0	0	1	1	none	0.0001221141788721
T065	T104	FALSE	FALSE	0	0	1	1	none	5.6042706796e-05
T069	T104	FALSE	FALSE	0	0	1	1	none	0.0001315469434963
T073	T104	FALSE	FALSE	0	0	1	1	none	7.52484946019e-05
T075	T104	FALSE	FALSE	0	0	1	1	none	7.09510648818e-05
T077	T104	FALSE	FALSE	0	0	1	1	none	7.46417285523e-05
T087	T104	FALSE	FALSE	0	0	1	1	none	7.34281964531e-05
T092	T104	TRUE	TRUE	1	0	1	1	anc	1.2135320992e-06
T095	T104	FALSE	FALSE	0	0	1	1	none	0.0001241865346541
T099a	T104	FALSE	FALSE	0	0	1	1	none	0.0001242547173159
T102	T104	FALSE	FALSE	0	0	1	1	none	0.0001284338970013
S002	T105	FALSE	FALSE	0	0	1	1	none	7.95821902427e-05
S007	T105	FALSE	FALSE	0	0	1	1	none	5.30374788828e-05
S021	T105	FALSE	FALSE	0	0	1	1	none	7.95348973825e-05
S024	T105	FALSE	FALSE	0	0	1	1	none	8.01416634321e-05
S025	T105	FALSE	FALSE	0	0	1	1	none	8.10250665883e-05
S026	T105	FALSE	FALSE	0	0	1	1	none	8.08200961793e-05
S038	T105	FALSE	FALSE	0	0	1	1	none	6.9238239777e-06
S039	T105	FALSE	FALSE	0	0	1	1	none	8.15689426459e-05
S040	T105	FALSE	FALSE	0	0	1	1	none	0.0001305636140557
S042	T105	FALSE	FALSE	0	0	1	1	none	8.06407274785e-05
S071	T105	FALSE	FALSE	0	0	1	1	none	0.0001179538794769
S078	T105	FALSE	FALSE	0	0	1	1	none	7.84045985323e-05
S081	T105	FALSE	FALSE	0	0	1	1	none	8.07484294817e-05
S085	T105	FALSE	FALSE	0	0	1	1	none	0.0001175067848383
S087	T105	FALSE	FALSE	0	0	1	1	none	0.0001360814838385
S093	T105	FALSE	FALSE	0	0	1	1	none	0.0001038759746959
S097	T105	FALSE	FALSE	0	0	1	1	none	7.65907080599e-05
S102	T105	FALSE	FALSE	0	0	1	1	none	0.0001322459642323
S106	T105	FALSE	FALSE	0	0	1	1	none	8.19280942557e-05
S130	T105	FALSE	FALSE	0	0	1	1	none	0.0001359255473931
T009	T105	FALSE	FALSE	0	0	1	1	none	8.54947298064e-05
T010	T105	FALSE	FALSE	0	0	1	1	none	8.6613161865e-05
T013	T105	FALSE	FALSE	0	0	1	1	none	1.26794930842e-05
T014	T105	FALSE	FALSE	0	0	1	1	none	8.21980798475e-05
T020	T105	FALSE	FALSE	0	0	1	1	none	9.3074499707e-06
T021	T105	FALSE	FALSE	0	0	1	1	none	8.71631877679e-05
T028	T105	FALSE	FALSE	0	0	1	1	none	5.56598962324e-05
T035a	T105	FALSE	FALSE	0	0	1	1	none	0.0001364669957013
T035b	T105	FALSE	FALSE	0	0	1	1	none	8.60956790678e-05
T040	T105	FALSE	FALSE	0	0	1	1	none	8.37989791701e-05
T056	T105	FALSE	FALSE	0	0	1	1	none	8.99939449108e-05
T059	T105	FALSE	FALSE	0	0	1	1	none	0.0001340288720381
T065	T105	TRUE	TRUE	1	0	1	1	anc	2.063076694e-06
T069	T105	FALSE	FALSE	0	0	1	1	none	0.0001434616366623
T073	T105	FALSE	FALSE	0	0	1	1	none	8.71631877679e-05
T075	T105	FALSE	FALSE	0	0	1	1	none	8.28657580478e-05
T077	T105	FALSE	FALSE	0	0	1	1	none	8.65564217183e-05
T087	T105	FALSE	FALSE	0	0	1	1	none	8.53428896191e-05
T092	T105	FALSE	FALSE	0	0	1	1	none	5.44651871924e-05
T095	T105	FALSE	FALSE	0	0	1	1	none	0.0001361012278201
T099a	T105	FALSE	FALSE	0	0	1	1	none	0.0001361694104819
T102	T105	FALSE	FALSE	0	0	1	1	none	0.0001403485901673
T104	T105	FALSE	FALSE	0	0	1	1	none	5.87125495396e-05
S002	T107	FALSE	FALSE	0	0	1	1	none	0.0001153470857286
S007	T107	FALSE	FALSE	0	0	1	1	none	0.0001209385281957
S021	T107	FALSE	FALSE	0	0	1	1	none	0.0001152997928684
S024	T107	FALSE	FALSE	0	0	1	1	none	0.000115906558918
S025	T107	FALSE	FALSE	0	0	1	1	none	0.0001167899620742
S026	T107	FALSE	FALSE	0	0	1	1	none	0.0001165849916652
S038	T107	FALSE	FALSE	0	0	1	1	none	0.0001360623444898
S039	T107	FALSE	FALSE	0	0	1	1	none	0.0001173338381318
S040	T107	FALSE	FALSE	0	0	1	1	none	6.99118540816e-05
S042	T107	FALSE	FALSE	0	0	1	1	none	0.0001164056229644
S071	T107	FALSE	FALSE	0	0	1	1	none	5.73021195028e-05
S078	T107	FALSE	FALSE	0	0	1	1	none	0.0001141694940182
S081	T107	FALSE	FALSE	0	0	1	1	none	0.0001165133249676
S085	T107	FALSE	FALSE	0	0	1	1	none	3.50306245842e-05
S087	T107	FALSE	FALSE	0	0	1	1	none	6.010677106e-06
S093	T107	FALSE	FALSE	0	0	1	1	none	4.32242147218e-05
S097	T107	FALSE	FALSE	0	0	1	1	none	0.0001123556035458
S102	T107	FALSE	FALSE	0	0	1	1	none	7.15942042582e-05
S106	T107	FALSE	FALSE	0	0	1	1	none	0.0001176929897416
S130	T107	FALSE	FALSE	0	0	1	1	none	4.6412085614e-06
T009	T107	FALSE	FALSE	0	0	1	1	none	0.0001212596252923
T010	T107	FALSE	FALSE	0	0	1	1	none	0.0001223780573509
T013	T107	FALSE	FALSE	0	0	1	1	none	0.0001446545675163
T014	T107	FALSE	FALSE	0	0	1	1	none	0.0001179629753334
T020	T107	FALSE	FALSE	0	0	1	1	none	0.0001384459704828
T021	T107	FALSE	FALSE	0	0	1	1	none	0.0001229280832538
T028	T107	FALSE	FALSE	0	0	1	1	none	0.0001235609455453
T035a	T107	FALSE	FALSE	0	0	1	1	none	8.8232531672e-06
T035b	T107	FALSE	FALSE	0	0	1	1	none	0.0001218605745537
T040	T107	FALSE	FALSE	0	0	1	1	none	0.000119563874656
T056	T107	FALSE	FALSE	0	0	1	1	none	0.0001257588403967
T059	T107	FALSE	FALSE	0	0	1	1	none	7.3377112064e-05
T065	T107	FALSE	FALSE	0	0	1	1	none	0.0001358584492749
T069	T107	FALSE	FALSE	0	0	1	1	none	8.28098766882e-05
T073	T107	FALSE	FALSE	0	0	1	1	none	0.0001229280832538
T075	T107	FALSE	FALSE	0	0	1	1	none	0.0001205928040407
T077	T107	FALSE	FALSE	0	0	1	1	none	0.0001223213172042
T087	T107	FALSE	FALSE	0	0	1	1	none	0.000121107785105
T092	T107	FALSE	FALSE	0	0	1	1	none	0.0001223662365053
T095	T107	TRUE	TRUE	1	0	1	1	anc	6.067660496e-07
T099a	T107	FALSE	FALSE	0	0	1	1	none	7.3121358486e-06
T102	T107	FALSE	FALSE	0	0	1	1	none	4.2473623472e-06
T104	T107	FALSE	FALSE	0	0	1	1	none	0.0001266135988525
T105	T107	FALSE	FALSE	0	0	1	1	none	0.0001385282920185
S002	T126	TRUE	TRUE	0	0	1	1	none	0.0001305217346554
S007	T126	TRUE	TRUE	0	0	1	1	none	0.0001361131771225
S021	T126	TRUE	TRUE	0	0	1	1	none	0.0001304744417952
S024	T126	TRUE	TRUE	0	0	1	1	none	0.0001310812078448
S025	T126	TRUE	TRUE	0	0	1	1	none	0.000131964611001
S026	T126	TRUE	TRUE	0	0	1	1	none	0.000131759640592
S038	T126	TRUE	TRUE	0	0	1	1	none	0.0001512369934166
S039	T126	TRUE	TRUE	0	0	1	1	none	0.0001325084870586
S040	T126	TRUE	TRUE	0	0	1	1	none	5.99794703644e-05
S042	T126	TRUE	TRUE	0	0	1	1	none	0.0001315802718912
S071	T126	TRUE	TRUE	0	0	1	1	none	3.69625935676e-05
S078	T126	TRUE	TRUE	0	0	1	1	none	0.000129344142945
S081	T126	TRUE	TRUE	0	0	1	1	none	0.0001316879738944
S085	T126	TRUE	TRUE	0	0	1	1	none	7.2029673791e-05
S087	T126	TRUE	TRUE	0	0	1	1	none	9.06043727912e-05
S093	T126	TRUE	TRUE	0	0	1	1	none	5.10404983486e-05
S097	T126	TRUE	TRUE	0	0	1	1	none	0.0001275302524726
S102	T126	TRUE	TRUE	0	0	1	1	none	6.1661820541e-05
S106	T126	TRUE	TRUE	0	0	1	1	none	0.0001328676386684
S130	T126	TRUE	TRUE	0	0	1	1	none	9.04484363458e-05
T009	T126	FALSE	FALSE	0	0	1	1	none	0.0001364342742191
T010	T126	TRUE	TRUE	0	0	1	1	none	0.0001375527062777
T013	T126	FALSE	FALSE	0	0	1	1	none	0.0001598292164431
T014	T126	TRUE	TRUE	0	0	1	1	none	0.0001331376242602
T020	T126	TRUE	TRUE	0	0	1	1	none	0.0001536206194096
T021	T126	TRUE	TRUE	0	0	1	1	none	0.0001381027321806
T028	T126	TRUE	TRUE	0	0	1	1	none	0.0001387355944721
T035a	T126	TRUE	TRUE	0	0	1	1	none	9.0989884654e-05
T035b	T126	FALSE	FALSE	0	0	1	1	none	0.0001370352234805
T040	T126	TRUE	TRUE	0	0	1	1	none	0.0001347385235828
T056	T126	FALSE	FALSE	0	0	1	1	none	0.0001409334893235
T059	T126	TRUE	TRUE	0	0	1	1	none	6.34447283468e-05
T065	T126	TRUE	TRUE	0	0	1	1	none	0.0001510330982017
T069	T126	TRUE	TRUE	0	0	1	1	none	5.3127130543e-05
T073	T126	TRUE	TRUE	0	0	1	1	none	0.0001381027321806
T075	T126	TRUE	TRUE	0	0	1	1	none	0.0001357674529675
T077	T126	TRUE	TRUE	0	0	1	1	none	0.000137495966131
T087	T126	TRUE	TRUE	0	0	1	1	none	0.0001362824340318
T092	T126	TRUE	TRUE	0	0	1	1	none	0.0001375408854321
T095	T126	TRUE	TRUE	0	0	1	1	none	9.06241167728e-05
T099a	T126	TRUE	TRUE	0	0	1	1	none	9.06922994346e-05
T102	T126	FALSE	FALSE	0	0	1	1	none	9.487147912e-05
T104	T126	FALSE	FALSE	0	0	1	1	none	0.0001417882477793
T105	T126	FALSE	FALSE	0	0	1	1	none	0.0001537029409453
T107	T126	FALSE	FALSE	0	0	1	1	none	9.30511809712e-05
S002	T156	FALSE	FALSE	0	0	1	1	none	8.33445273567e-05
S007	T156	FALSE	FALSE	0	0	1	1	none	5.67998159968e-05
S021	T156	FALSE	FALSE	0	0	1	1	none	8.32972344965e-05
S024	T156	FALSE	FALSE	0	0	1	1	none	8.39040005461e-05
S025	T156	FALSE	FALSE	0	0	1	1	none	8.47874037023e-05
S026	T156	FALSE	FALSE	0	0	1	1	none	8.45824332933e-05
S038	T156	FALSE	FALSE	0	0	1	1	none	1.18996931909e-05
S039	T156	FALSE	FALSE	0	0	1	1	none	8.53312797599e-05
S040	T156	FALSE	FALSE	0	0	1	1	none	0.0001343259511697
S042	T156	FALSE	FALSE	0	0	1	1	none	8.44030645925e-05
S071	T156	FALSE	FALSE	0	0	1	1	none	0.0001217162165909
S078	T156	FALSE	FALSE	0	0	1	1	none	8.21669356463e-05
S081	T156	FALSE	FALSE	0	0	1	1	none	8.45107665957e-05
S085	T156	FALSE	FALSE	0	0	1	1	none	0.0001212691219523
S087	T156	FALSE	FALSE	0	0	1	1	none	0.0001398438209525
S093	T156	FALSE	FALSE	0	0	1	1	none	0.0001076383118099
S097	T156	FALSE	FALSE	0	0	1	1	none	8.03530451739e-05
S102	T156	FALSE	FALSE	0	0	1	1	none	0.0001360083013463
S106	T156	FALSE	FALSE	0	0	1	1	none	8.56904313697e-05
S130	T156	FALSE	FALSE	0	0	1	1	none	0.0001396878845071
T009	T156	FALSE	FALSE	0	0	1	1	none	8.92570669204e-05
T010	T156	FALSE	FALSE	0	0	1	1	none	9.0375498979e-05
T013	T156	FALSE	FALSE	0	0	1	1	none	2.04919162174e-05
T014	T156	FALSE	FALSE	0	0	1	1	none	8.59604169615e-05
T020	T156	FALSE	FALSE	0	0	1	1	none	1.42833191839e-05
T021	T156	FALSE	FALSE	0	0	1	1	none	9.09255248819e-05
T028	T156	FALSE	FALSE	0	0	1	1	none	5.94222333464e-05
T035a	T156	FALSE	FALSE	0	0	1	1	none	0.0001402293328153
T035b	T156	FALSE	FALSE	0	0	1	1	none	8.98580161818e-05
T040	T156	FALSE	FALSE	0	0	1	1	none	8.75613162841e-05
T056	T156	FALSE	FALSE	0	0	1	1	none	9.37562820248e-05
T059	T156	FALSE	FALSE	0	0	1	1	none	0.0001377912091521
T065	T156	FALSE	FALSE	0	0	1	1	none	1.1695797976e-05
T069	T156	FALSE	FALSE	0	0	1	1	none	0.0001472239737763
T073	T156	FALSE	FALSE	0	0	1	1	none	9.09255248819e-05
T075	T156	FALSE	FALSE	0	0	1	1	none	8.66280951618e-05
T077	T156	FALSE	FALSE	0	0	1	1	none	9.03187588323e-05
T087	T156	FALSE	FALSE	0	0	1	1	none	8.91052267331e-05
T092	T156	FALSE	FALSE	0	0	1	1	none	5.82275243064e-05
T095	T156	FALSE	FALSE	0	0	1	1	none	0.0001398635649341
T099a	T156	FALSE	FALSE	0	0	1	1	none	0.0001399317475959
T102	T156	FALSE	FALSE	0	0	1	1	none	0.0001441109272813
T104	T156	FALSE	FALSE	0	0	1	1	none	6.24748866536e-05
T105	T156	FALSE	FALSE	0	0	1	1	none	1.43656407196e-05
T107	T156	FALSE	FALSE	0	0	1	1	none	0.0001422906291325
T126	T156	FALSE	FALSE	0	0	1	1	none	0.0001574652780593
S002	T159a	TRUE	TRUE	0	0	1	1	none	2.660297243e-05
S007	T159a	TRUE	TRUE	0	0	1	1	none	6.65395936971e-05
S021	T159a	TRUE	TRUE	0	0	1	1	none	2.65556795698e-05
S024	T159a	TRUE	TRUE	0	0	1	1	none	2.71624456194e-05
S025	T159a	TRUE	TRUE	0	0	1	1	none	2.41310902576e-05
S026	T159a	TRUE	TRUE	0	0	1	1	none	1.78017533206e-05
S038	T159a	TRUE	TRUE	0	0	1	1	none	8.16634099912e-05
S039	T159a	TRUE	TRUE	0	0	1	1	none	2.85897248332e-05
S040	T159a	TRUE	TRUE	0	0	1	1	none	0.000111929575043
S042	T159a	TRUE	TRUE	0	0	1	1	none	2.76615096658e-05
S071	T159a	TRUE	TRUE	0	0	1	1	none	9.93198404642e-05
S078	T159a	TRUE	TRUE	0	0	1	1	none	2.54253807196e-05
S081	T159a	TRUE	TRUE	0	0	1	1	none	2.7769211669e-05
S085	T159a	TRUE	TRUE	0	0	1	1	none	9.88727458256e-05
S087	T159a	TRUE	TRUE	0	0	1	1	none	0.0001174474448258
S093	T159a	TRUE	TRUE	0	0	1	1	none	8.52419356832e-05
S097	T159a	TRUE	TRUE	0	0	1	1	none	1.96967317292e-05
S102	T159a	TRUE	TRUE	0	0	1	1	none	0.0001136119252196
S106	T159a	TRUE	TRUE	0	0	1	1	none	2.8948876443e-05
S130	T159a	TRUE	TRUE	0	0	1	1	none	0.0001172915083804
T009	T159a	TRUE	TRUE	0	1	1	1	desc	7.586062369e-07
T010	T159a	TRUE	TRUE	0	0	1	1	none	3.6973364443e-06
T013	T159a	FALSE	FALSE	0	0	1	1	none	9.02556330177e-05
T014	T159a	TRUE	TRUE	0	0	1	1	none	2.92188620348e-05
T020	T159a	TRUE	TRUE	0	0	1	1	none	8.40470359842e-05
T021	T159a	TRUE	TRUE	0	0	1	1	none	4.2473623472e-06
T028	T159a	TRUE	TRUE	0	0	1	1	none	6.91620110467e-05
T035a	T159a	TRUE	TRUE	0	0	1	1	none	0.0001178329566886
T035b	T159a	TRUE	TRUE	0	1	1	1	desc	7.527894487e-07
T040	T159a	TRUE	TRUE	0	0	1	1	none	3.08197613574e-05
T056	T159a	FALSE	FALSE	0	1	1	1	desc	5.2578213413e-06
T059	T159a	TRUE	TRUE	0	0	1	1	none	0.0001153948330254
T065	T159a	TRUE	TRUE	0	0	1	1	none	8.14595147763e-05
T069	T159a	TRUE	TRUE	0	0	1	1	none	0.0001248275976496
T073	T159a	TRUE	TRUE	0	0	1	1	none	4.2473623472e-06
T075	T159a	TRUE	TRUE	0	0	1	1	none	6.61938695421e-05
T077	T159a	TRUE	TRUE	0	0	1	1	none	3.6405962976e-06
T087	T159a	TRUE	TRUE	0	0	1	1	none	2.4270641984e-06
T092	T159a	TRUE	TRUE	0	0	1	1	none	6.79673020067e-05
T095	T159a	TRUE	TRUE	0	0	1	1	none	0.0001174671888074
T099a	T159a	TRUE	TRUE	0	0	1	1	none	0.0001175353714692
T102	T159a	FALSE	FALSE	0	0	1	1	none	0.0001217145511546
T104	T159a	FALSE	FALSE	0	0	1	1	none	7.22146643539e-05
T105	T159a	FALSE	FALSE	0	0	1	1	none	8.41293575199e-05
T107	T159a	FALSE	FALSE	0	0	1	1	none	0.0001198942530058
T126	T159a	TRUE	TRUE	0	0	1	1	none	0.0001350689019326
T156	T159a	FALSE	FALSE	0	0	1	1	none	8.78916946339e-05
S002	T182	FALSE	FALSE	0	0	1	1	none	7.80044355374e-05
S007	T182	FALSE	FALSE	0	0	1	1	none	5.14597241775e-05
S021	T182	FALSE	FALSE	0	0	1	1	none	7.79571426772e-05
S024	T182	FALSE	FALSE	0	0	1	1	none	7.85639087268e-05
S025	T182	FALSE	FALSE	0	0	1	1	none	7.9447311883e-05
S026	T182	FALSE	FALSE	0	0	1	1	none	7.9242341474e-05
S038	T182	FALSE	FALSE	0	0	1	1	none	6.5596013716e-06
S039	T182	FALSE	FALSE	0	0	1	1	none	7.99911879406e-05
S040	T182	FALSE	FALSE	0	0	1	1	none	0.0001289858593504
S042	T182	FALSE	FALSE	0	0	1	1	none	7.90629727732e-05
S071	T182	FALSE	FALSE	0	0	1	1	none	0.0001163761247716
S078	T182	FALSE	FALSE	0	0	1	1	none	7.6826843827e-05
S081	T182	FALSE	FALSE	0	0	1	1	none	7.91706747764e-05
S085	T182	FALSE	FALSE	0	0	1	1	none	0.000115929030133
S087	T182	FALSE	FALSE	0	0	1	1	none	0.0001345037291332
S093	T182	FALSE	FALSE	0	0	1	1	none	0.0001022982199906
S097	T182	FALSE	FALSE	0	0	1	1	none	7.50129533546e-05
S102	T182	FALSE	FALSE	0	0	1	1	none	0.000130668209527
S106	T182	FALSE	FALSE	0	0	1	1	none	8.03503395504e-05
S130	T182	FALSE	FALSE	0	0	1	1	none	0.0001343477926878
T009	T182	FALSE	FALSE	0	0	1	1	none	8.39169751011e-05
T010	T182	FALSE	FALSE	0	0	1	1	none	8.50354071597e-05
T013	T182	FALSE	FALSE	0	0	1	1	none	1.51518243981e-05
T014	T182	FALSE	FALSE	0	0	1	1	none	8.06203251422e-05
T020	T182	FALSE	FALSE	0	0	1	1	none	8.9432273646e-06
T021	T182	FALSE	FALSE	0	0	1	1	none	8.55854330626e-05
T028	T182	FALSE	FALSE	0	0	1	1	none	5.40821415271e-05
T035a	T182	FALSE	FALSE	0	0	1	1	none	0.000134889240996
T035b	T182	FALSE	FALSE	0	0	1	1	none	8.45179243625e-05
T040	T182	FALSE	FALSE	0	0	1	1	none	8.22212244648e-05
T056	T182	FALSE	FALSE	0	0	1	1	none	8.84161902055e-05
T059	T182	FALSE	FALSE	0	0	1	1	none	0.0001324511173328
T065	T182	FALSE	FALSE	0	0	1	1	none	6.3557061567e-06
T069	T182	FALSE	FALSE	0	0	1	1	none	0.000141883881957
T073	T182	FALSE	FALSE	0	0	1	1	none	8.55854330626e-05
T075	T182	FALSE	FALSE	0	0	1	1	none	8.12880033425e-05
T077	T182	FALSE	FALSE	0	0	1	1	none	8.4978667013e-05
T087	T182	FALSE	FALSE	0	0	1	1	none	8.37651349138e-05
T092	T182	FALSE	FALSE	0	0	1	1	none	5.28874324871e-05
T095	T182	FALSE	FALSE	0	0	1	1	none	0.0001345234731148
T099a	T182	FALSE	FALSE	0	0	1	1	none	0.0001345916557766
T102	T182	FALSE	FALSE	0	0	1	1	none	0.000138770835462
T104	T182	FALSE	FALSE	0	0	1	1	none	5.71347948343e-05
T105	T182	FALSE	FALSE	0	0	1	1	none	9.0255489003e-06
T107	T182	FALSE	FALSE	0	0	1	1	none	0.0001369505373132
T126	T182	FALSE	FALSE	0	0	1	1	none	0.00015212518624
T156	T182	FALSE	FALSE	0	0	1	1	none	1.15743539151e-05
T159a	T182	FALSE	FALSE	0	0	1	1	none	8.25516028146e-05
S002	T188	TRUE	TRUE	0	0	1	1	none	6.14592052895e-05
S007	T188	TRUE	TRUE	0	0	1	1	none	3.25720364896e-05
S021	T188	TRUE	TRUE	0	0	1	1	none	6.14119124293e-05
S024	T188	TRUE	TRUE	0	0	1	1	none	6.20186784789e-05
S025	T188	TRUE	TRUE	0	0	1	1	none	6.29020816351e-05
S026	T188	TRUE	TRUE	0	0	1	1	none	6.26971112261e-05
S038	T188	TRUE	TRUE	0	0	1	1	none	5.00383102237e-05
S039	T188	TRUE	TRUE	0	0	1	1	none	6.34459576927e-05
S040	T188	TRUE	TRUE	0	0	1	1	none	0.0001124406291025
S042	T188	TRUE	TRUE	0	0	1	1	none	6.25177425253e-05
S071	T188	TRUE	TRUE	0	0	1	1	none	9.98308945237e-05
S078	T188	TRUE	TRUE	0	0	1	1	none	6.02816135791e-05
S081	T188	TRUE	TRUE	0	0	1	1	none	6.26254445285e-05
S085	T188	TRUE	TRUE	0	0	1	1	none	9.93837998851e-05
S087	T188	TRUE	TRUE	0	0	1	1	none	0.0001179584988853
S093	T188	TRUE	TRUE	0	0	1	1	none	8.57529897427e-05
S097	T188	TRUE	TRUE	0	0	1	1	none	5.84677231067e-05
S102	T188	TRUE	TRUE	0	0	1	1	none	0.0001141229792791
S106	T188	TRUE	TRUE	0	0	1	1	none	6.38051093025e-05
S130	T188	TRUE	TRUE	0	0	1	1	none	0.0001178025624399
T009	T188	FALSE	FALSE	0	0	1	1	none	6.73717448532e-05
T010	T188	TRUE	TRUE	0	0	1	1	none	6.84901769118e-05
T013	T188	FALSE	FALSE	0	0	1	1	none	5.86305332502e-05
T014	T188	TRUE	TRUE	0	0	1	1	none	6.40750948943e-05
T020	T188	TRUE	TRUE	0	0	1	1	none	5.24219362167e-05
T021	T188	TRUE	TRUE	0	0	1	1	none	6.90402028147e-05
T028	T188	TRUE	TRUE	0	0	1	1	none	2.766686006e-05
T035a	T188	TRUE	TRUE	0	0	1	1	none	0.0001183440107481
T035b	T188	FALSE	FALSE	0	0	1	1	none	6.79726941146e-05
T040	T188	TRUE	TRUE	0	0	1	1	none	6.56759942169e-05
T056	T188	FALSE	FALSE	0	0	1	1	none	7.18709599576e-05
T059	T188	TRUE	TRUE	0	0	1	1	none	0.0001159058870849
T065	T188	TRUE	TRUE	0	0	1	1	none	4.98344150088e-05
T069	T188	TRUE	TRUE	0	0	1	1	none	0.0001253386517091
T073	T188	TRUE	TRUE	0	0	1	1	none	6.90402028147e-05
T075	T188	TRUE	TRUE	0	0	1	1	none	6.47427730946e-05
T077	T188	TRUE	TRUE	0	0	1	1	none	6.84334367651e-05
T087	T188	TRUE	TRUE	0	0	1	1	none	6.72199046659e-05
T092	T188	TRUE	TRUE	0	0	1	1	none	3.27862127e-05
T095	T188	TRUE	TRUE	0	0	1	1	none	0.0001179782428669
T099a	T188	TRUE	TRUE	0	0	1	1	none	0.0001180464255287
T102	T188	FALSE	FALSE	0	0	1	1	none	0.0001222256052141
T104	T188	FALSE	FALSE	0	0	1	1	none	3.70335750472e-05
T105	T188	FALSE	FALSE	0	0	1	1	none	5.25042577524e-05
T107	T188	FALSE	FALSE	0	0	1	1	none	0.0001204053070653
T126	T188	TRUE	TRUE	0	0	1	1	none	0.0001355799559921
T156	T188	FALSE	FALSE	0	0	1	1	none	5.62665948664e-05
T159a	T188	TRUE	TRUE	0	0	1	1	none	6.60063725667e-05
T182	T188	FALSE	FALSE	0	0	1	1	none	5.09265030471e-05
S002	T192	FALSE	FALSE	0	0	1	1	none	0.0001407658786492
S007	T192	FALSE	FALSE	0	0	1	1	none	0.0001463573211163
S021	T192	FALSE	FALSE	0	0	1	1	none	0.000140718585789
S024	T192	FALSE	FALSE	0	0	1	1	none	0.0001413253518386
S025	T192	FALSE	FALSE	0	0	1	1	none	0.0001422087549948
S026	T192	FALSE	FALSE	0	0	1	1	none	0.0001420037845858
S038	T192	FALSE	FALSE	0	0	1	1	none	0.0001614811374104
S039	T192	FALSE	FALSE	0	0	1	1	none	0.0001427526310524
S040	T192	FALSE	FALSE	0	0	1	1	none	7.02236143582e-05
S042	T192	FALSE	FALSE	0	0	1	1	none	0.000141824415885
S071	T192	FALSE	FALSE	0	0	1	1	none	4.72067375614e-05
S078	T192	FALSE	FALSE	0	0	1	1	none	0.0001395882869388
S081	T192	FALSE	FALSE	0	0	1	1	none	0.0001419321178882
S085	T192	FALSE	FALSE	0	0	1	1	none	8.22738177848e-05
S087	T192	FALSE	FALSE	0	0	1	1	none	0.000100848516785
S093	T192	FALSE	FALSE	0	0	1	1	none	6.12846423424e-05
S097	T192	FALSE	FALSE	0	0	1	1	none	0.0001377743964664
S102	T192	FALSE	FALSE	0	0	1	1	none	7.19059645348e-05
S106	T192	FALSE	FALSE	0	0	1	1	none	0.0001431117826622
S130	T192	FALSE	FALSE	0	0	1	1	none	0.0001006925803396
T009	T192	FALSE	FALSE	0	0	1	1	none	0.0001466784182129
T010	T192	FALSE	FALSE	0	0	1	1	none	0.0001477968502715
T013	T192	FALSE	FALSE	0	0	1	1	none	0.0001700733604369
T014	T192	FALSE	FALSE	0	0	1	1	none	0.000143381768254
T020	T192	FALSE	FALSE	0	0	1	1	none	0.0001638647634034
T021	T192	FALSE	FALSE	0	0	1	1	none	0.0001483468761744
T028	T192	FALSE	FALSE	0	0	1	1	none	0.0001489797384659
T035a	T192	FALSE	FALSE	0	0	1	1	none	0.0001012340286478
T035b	T192	FALSE	FALSE	0	0	1	1	none	0.0001472793674743
T040	T192	FALSE	FALSE	0	0	1	1	none	0.0001449826675766
T056	T192	FALSE	FALSE	0	0	1	1	none	0.0001511776333173
T059	T192	FALSE	FALSE	0	0	1	1	none	7.36888723406e-05
T065	T192	FALSE	FALSE	0	0	1	1	none	0.0001612772421955
T069	T192	FALSE	FALSE	0	0	1	1	none	6.33712745368e-05
T073	T192	FALSE	FALSE	0	0	1	1	none	0.0001483468761744
T075	T192	FALSE	FALSE	0	0	1	1	none	0.0001460115969613
T077	T192	FALSE	FALSE	0	0	1	1	none	0.0001477401101248
T087	T192	FALSE	FALSE	0	0	1	1	none	0.0001465265780256
T092	T192	FALSE	FALSE	0	0	1	1	none	0.0001477850294259
T095	T192	FALSE	FALSE	0	0	1	1	none	0.0001008682607666
T099a	T192	FALSE	FALSE	0	0	1	1	none	0.0001009364434284
T102	T192	FALSE	FALSE	0	0	1	1	none	0.0001051156231138
T104	T192	FALSE	FALSE	0	0	1	1	none	0.0001520323917731
T105	T192	FALSE	FALSE	0	0	1	1	none	0.0001639470849391
T107	T192	FALSE	FALSE	0	0	1	1	none	0.000103295324965
T126	T192	TRUE	TRUE	1	0	1	1	anc	1.269792893e-06
T156	T192	FALSE	FALSE	0	0	1	1	none	0.0001677094220531
T159a	T192	FALSE	FALSE	0	0	1	1	none	0.0001453130459264
T182	T192	FALSE	FALSE	0	0	1	1	none	0.0001623693302338
T188	T192	FALSE	FALSE	0	0	1	1	none	0.0001458240999859
S002	T197	TRUE	TRUE	0	0	1	1	none	7.48873044895e-05
S007	T197	TRUE	TRUE	0	0	1	1	none	4.83425931296e-05
S021	T197	TRUE	TRUE	0	0	1	1	none	7.48400116293e-05
S024	T197	TRUE	TRUE	0	0	1	1	none	7.54467776789e-05
S025	T197	TRUE	TRUE	0	0	1	1	none	7.63301808351e-05
S026	T197	TRUE	TRUE	0	0	1	1	none	7.61252104261e-05
S038	T197	TRUE	TRUE	0	0	1	1	none	3.4424703237e-06
S039	T197	TRUE	TRUE	0	0	1	1	none	7.68740568927e-05
S040	T197	TRUE	TRUE	0	0	1	1	none	0.0001258687283025
S042	T197	TRUE	TRUE	0	0	1	1	none	7.59458417253e-05
S071	T197	TRUE	TRUE	0	0	1	1	none	0.0001132589937237
S078	T197	TRUE	TRUE	0	0	1	1	none	7.37097127791e-05
S081	T197	TRUE	TRUE	0	0	1	1	none	7.60535437285e-05
S085	T197	TRUE	TRUE	0	0	1	1	none	0.0001128118990851
S087	T197	TRUE	TRUE	0	0	1	1	none	0.0001313865980853
S093	T197	TRUE	TRUE	0	0	1	1	none	9.91810889427e-05
S097	T197	TRUE	TRUE	0	0	1	1	none	7.18958223067e-05
S102	T197	TRUE	TRUE	0	0	1	1	none	0.0001275510784791
S106	T197	TRUE	TRUE	0	0	1	1	none	7.72332085025e-05
S130	T197	TRUE	TRUE	0	0	1	1	none	0.0001312306616399
T009	T197	FALSE	FALSE	0	0	1	1	none	8.07998440532e-05
T010	T197	TRUE	TRUE	0	0	1	1	none	8.19182761118e-05
T013	T197	FALSE	FALSE	0	0	1	1	none	1.20346933502e-05
T014	T197	TRUE	TRUE	0	0	1	1	none	7.75031940943e-05
T020	T197	TRUE	TRUE	0	0	1	1	none	5.8260963167e-06
T021	T197	TRUE	TRUE	0	0	1	1	none	8.24683020147e-05
T028	T197	TRUE	TRUE	0	0	1	1	none	5.09650104792e-05
T035a	T197	TRUE	TRUE	0	0	1	1	none	0.0001317721099481
T035b	T197	FALSE	FALSE	0	0	1	1	none	8.14007933146e-05
T040	T197	TRUE	TRUE	0	0	1	1	none	7.91040934169e-05
T056	T197	FALSE	FALSE	0	0	1	1	none	8.52990591576e-05
T059	T197	TRUE	TRUE	0	0	1	1	none	0.0001293339862849
T065	T197	TRUE	TRUE	0	0	1	1	none	3.2385751088e-06
T069	T197	TRUE	TRUE	0	0	1	1	none	0.0001387667509091
T073	T197	TRUE	TRUE	0	0	1	1	none	8.24683020147e-05
T075	T197	TRUE	TRUE	0	0	1	1	none	7.81708722946e-05
T077	T197	TRUE	TRUE	0	0	1	1	none	8.18615359651e-05
T087	T197	TRUE	TRUE	0	0	1	1	none	8.06480038659e-05
T092	T197	TRUE	TRUE	0	0	1	1	none	4.97703014392e-05
T095	T197	TRUE	TRUE	0	0	1	1	none	0.0001314063420669
T099a	T197	TRUE	TRUE	0	0	1	1	none	0.0001314745247287
T102	T197	FALSE	FALSE	0	0	1	1	none	0.0001356537044141
T104	T197	FALSE	FALSE	0	0	1	1	none	5.40176637864e-05
T105	T197	FALSE	FALSE	0	0	1	1	none	5.9084178524e-06
T107	T197	FALSE	FALSE	0	0	1	1	none	0.0001338334062653
T126	T197	TRUE	TRUE	0	0	1	1	none	0.0001490080551921
T156	T197	TRUE	TRUE	0	1	1	1	desc	6.067660496e-07
T159a	T197	TRUE	TRUE	0	0	1	1	none	7.94344717667e-05
T182	T197	FALSE	FALSE	0	1	1	1	desc	2.4270641984e-06
T188	T197	TRUE	TRUE	0	0	1	1	none	4.78093719992e-05
T192	T197	FALSE	FALSE	0	0	1	1	none	0.0001592521991859
S002	T223	FALSE	FALSE	0	0	1	1	none	7.67909034382e-05
S007	T223	FALSE	FALSE	0	0	1	1	none	5.02461920783e-05
S021	T223	FALSE	FALSE	0	0	1	1	none	7.6743610578e-05
S024	T223	FALSE	FALSE	0	0	1	1	none	7.73503766276e-05
S025	T223	FALSE	FALSE	0	0	1	1	none	7.82337797838e-05
S026	T223	FALSE	FALSE	0	0	1	1	none	7.80288093748e-05
S038	T223	FALSE	FALSE	0	0	1	1	none	5.3460692724e-06
S039	T223	FALSE	FALSE	0	0	1	1	none	7.87776558414e-05
S040	T223	FALSE	FALSE	0	0	1	1	none	0.0001277723272512
S042	T223	FALSE	FALSE	0	0	1	1	none	7.7849440674e-05
S071	T223	FALSE	FALSE	0	0	1	1	none	0.0001151625926724
S078	T223	FALSE	FALSE	0	0	1	1	none	7.56133117278e-05
S081	T223	FALSE	FALSE	0	0	1	1	none	7.79571426772e-05
S085	T223	FALSE	FALSE	0	0	1	1	none	0.0001147154980338
S087	T223	FALSE	FALSE	0	0	1	1	none	0.000133290197034
S093	T223	FALSE	FALSE	0	0	1	1	none	0.0001010846878914
S097	T223	FALSE	FALSE	0	0	1	1	none	7.37994212554e-05
S102	T223	FALSE	FALSE	0	0	1	1	none	0.0001294546774278
S106	T223	FALSE	FALSE	0	0	1	1	none	7.91368074512e-05
S130	T223	FALSE	FALSE	0	0	1	1	none	0.0001331342605886
T009	T223	FALSE	FALSE	0	0	1	1	none	8.27034430019e-05
T010	T223	FALSE	FALSE	0	0	1	1	none	8.38218750605e-05
T013	T223	FALSE	FALSE	0	0	1	1	none	1.39382922989e-05
T014	T223	FALSE	FALSE	0	0	1	1	none	7.9406793043e-05
T020	T223	FALSE	FALSE	0	0	1	1	none	7.7296952654e-06
T021	T223	FALSE	FALSE	0	0	1	1	none	8.43719009634e-05
T028	T223	FALSE	FALSE	0	0	1	1	none	5.28686094279e-05
T035a	T223	FALSE	FALSE	0	0	1	1	none	0.0001336757088968
T035b	T223	FALSE	FALSE	0	0	1	1	none	8.33043922633e-05
T040	T223	FALSE	FALSE	0	0	1	1	none	8.10076923656e-05
T056	T223	FALSE	FALSE	0	0	1	1	none	8.72026581063e-05
T059	T223	FALSE	FALSE	0	0	1	1	none	0.0001312375852336
T065	T223	FALSE	FALSE	0	0	1	1	none	5.1421740575e-06
T069	T223	FALSE	FALSE	0	0	1	1	none	0.0001406703498578
T073	T223	FALSE	FALSE	0	0	1	1	none	8.43719009634e-05
T075	T223	FALSE	FALSE	0	0	1	1	none	8.00744712433e-05
T077	T223	FALSE	FALSE	0	0	1	1	none	8.37651349138e-05
T087	T223	FALSE	FALSE	0	0	1	1	none	8.25516028146e-05
T092	T223	FALSE	FALSE	0	0	1	1	none	5.16739003879e-05
T095	T223	FALSE	FALSE	0	0	1	1	none	0.0001333099410156
T099a	T223	FALSE	FALSE	0	0	1	1	none	0.0001333781236774
T102	T223	FALSE	FALSE	0	0	1	1	none	0.0001375573033628
T104	T223	FALSE	FALSE	0	0	1	1	none	5.59212627351e-05
T105	T223	FALSE	FALSE	0	0	1	1	none	7.8120168011e-06
T107	T223	FALSE	FALSE	0	0	1	1	none	0.000135737005214
T126	T223	FALSE	FALSE	0	0	1	1	none	0.0001509116541408
T156	T223	FALSE	FALSE	0	0	1	1	none	1.03608218159e-05
T159a	T223	FALSE	FALSE	0	0	1	1	none	8.13380707154e-05
T182	T223	FALSE	FALSE	0	0	1	1	none	3.6405962976e-06
T188	T223	FALSE	FALSE	0	0	1	1	none	4.97129709479e-05
T192	T223	FALSE	FALSE	0	0	1	1	none	0.0001611557981346
T197	T223	TRUE	TRUE	1	0	1	1	anc	6.067660496e-07
S002	T225	FALSE	FALSE	0	0	1	1	none	8.27377613071e-05
S007	T225	FALSE	FALSE	0	0	1	1	none	5.61930499472e-05
S021	T225	FALSE	FALSE	0	0	1	1	none	8.26904684469e-05
S024	T225	FALSE	FALSE	0	0	1	1	none	8.32972344965e-05
S025	T225	FALSE	FALSE	0	0	1	1	none	8.41806376527e-05
S026	T225	FALSE	FALSE	0	0	1	1	none	8.39756672437e-05
S038	T225	FALSE	FALSE	0	0	1	1	none	1.12929271413e-05
S039	T225	FALSE	FALSE	0	0	1	1	none	8.47245137103e-05
S040	T225	FALSE	FALSE	0	0	1	1	none	0.0001337191851201
S042	T225	FALSE	FALSE	0	0	1	1	none	8.37962985429e-05
S071	T225	FALSE	FALSE	0	0	1	1	none	0.0001211094505413
S078	T225	FALSE	FALSE	0	0	1	1	none	8.15601695967e-05
S081	T225	FALSE	FALSE	0	0	1	1	none	8.39040005461e-05
S085	T225	FALSE	FALSE	0	0	1	1	none	0.0001206623559027
S087	T225	FALSE	FALSE	0	0	1	1	none	0.0001392370549029
S093	T225	FALSE	FALSE	0	0	1	1	none	0.0001070315457603
S097	T225	FALSE	FALSE	0	0	1	1	none	7.97462791243e-05
S102	T225	FALSE	FALSE	0	0	1	1	none	0.0001354015352967
S106	T225	FALSE	FALSE	0	0	1	1	none	8.50836653201e-05
S130	T225	FALSE	FALSE	0	0	1	1	none	0.0001390811184575
T009	T225	FALSE	FALSE	0	0	1	1	none	8.86503008708e-05
T010	T225	FALSE	FALSE	0	0	1	1	none	8.97687329294e-05
T013	T225	FALSE	FALSE	0	0	1	1	none	1.98851501678e-05
T014	T225	FALSE	FALSE	0	0	1	1	none	8.53536509119e-05
T020	T225	FALSE	FALSE	0	0	1	1	none	1.36765531343e-05
T021	T225	FALSE	FALSE	0	0	1	1	none	9.03187588323e-05
T028	T225	FALSE	FALSE	0	0	1	1	none	5.88154672968e-05
T035a	T225	FALSE	FALSE	0	0	1	1	none	0.0001396225667657
T035b	T225	FALSE	FALSE	0	0	1	1	none	8.92512501322e-05
T040	T225	FALSE	FALSE	0	0	1	1	none	8.69545502345e-05
T056	T225	FALSE	FALSE	0	0	1	1	none	9.31495159752e-05
T059	T225	FALSE	FALSE	0	0	1	1	none	0.0001371844431025
T065	T225	FALSE	FALSE	0	0	1	1	none	1.10890319264e-05
T069	T225	FALSE	FALSE	0	0	1	1	none	0.0001466172077267
T073	T225	FALSE	FALSE	0	0	1	1	none	9.03187588323e-05
T075	T225	FALSE	FALSE	0	0	1	1	none	8.60213291122e-05
T077	T225	FALSE	FALSE	0	0	1	1	none	8.97119927827e-05
T087	T225	FALSE	FALSE	0	0	1	1	none	8.84984606835e-05
T092	T225	FALSE	FALSE	0	0	1	1	none	5.76207582568e-05
T095	T225	FALSE	FALSE	0	0	1	1	none	0.0001392567988845
T099a	T225	FALSE	FALSE	0	0	1	1	none	0.0001393249815463
T102	T225	FALSE	FALSE	0	0	1	1	none	0.0001435041612317
T104	T225	FALSE	FALSE	0	0	1	1	none	6.1868120604e-05
T105	T225	FALSE	FALSE	0	0	1	1	none	1.375887467e-05
T107	T225	FALSE	FALSE	0	0	1	1	none	0.0001416838630829
T126	T225	FALSE	FALSE	0	0	1	1	none	0.0001568585120097
T156	T225	FALSE	FALSE	0	0	1	1	none	7.8879586448e-06
T159a	T225	FALSE	FALSE	0	0	1	1	none	8.72849285843e-05
T182	T225	FALSE	FALSE	0	0	1	1	none	1.09675878655e-05
T188	T225	FALSE	FALSE	0	0	1	1	none	5.56598288168e-05
T192	T225	FALSE	FALSE	0	0	1	1	none	0.0001671026560035
T197	T225	TRUE	TRUE	1	0	1	1	anc	6.067660496e-07
T223	T225	FALSE	FALSE	0	0	1	1	none	9.7540557663e-06
S002	T230	TRUE	TRUE	0	0	1	1	none	2.91315784068e-05
S007	T230	TRUE	TRUE	0	0	1	1	none	6.90681996739e-05
S021	T230	TRUE	TRUE	0	0	1	1	none	2.90842855466e-05
S024	T230	TRUE	TRUE	0	0	1	1	none	2.96910515962e-05
S025	T230	TRUE	TRUE	0	0	1	1	none	2.66596962344e-05
S026	T230	TRUE	TRUE	0	0	1	1	none	2.03303592974e-05
S038	T230	TRUE	TRUE	0	0	1	1	none	8.4192015968e-05
S039	T230	TRUE	TRUE	0	0	1	1	none	3.111833081e-05
S040	T230	TRUE	TRUE	0	0	1	1	none	0.0001144581810198
S042	T230	TRUE	TRUE	0	0	1	1	none	3.01901156426e-05
S071	T230	TRUE	TRUE	0	0	1	1	none	0.000101848446441
S078	T230	TRUE	TRUE	0	0	1	1	none	2.79539866964e-05
S081	T230	TRUE	TRUE	0	0	1	1	none	3.02978176458e-05
S085	T230	TRUE	TRUE	0	0	1	1	none	0.0001014013518024
S087	T230	TRUE	TRUE	0	0	1	1	none	0.0001199760508026
S093	T230	TRUE	TRUE	0	0	1	1	none	8.777054166e-05
S097	T230	TRUE	TRUE	0	0	1	1	none	2.2225337706e-05
S102	T230	TRUE	TRUE	0	0	1	1	none	0.0001161405311964
S106	T230	TRUE	TRUE	0	0	1	1	none	3.14774824198e-05
S130	T230	TRUE	TRUE	0	0	1	1	none	0.0001198201143572
T009	T230	FALSE	FALSE	0	0	1	1	none	5.1075103625e-06
T010	T230	TRUE	TRUE	0	0	1	1	none	1.3718140243e-06
T013	T230	FALSE	FALSE	0	0	1	1	none	9.27842389945e-05
T014	T230	TRUE	TRUE	0	0	1	1	none	3.17474680116e-05
T020	T230	TRUE	TRUE	0	0	1	1	none	8.6575641961e-05
T021	T230	TRUE	TRUE	0	0	1	1	none	3.1353720264e-06
T028	T230	TRUE	TRUE	0	0	1	1	none	7.16906170235e-05
T035a	T230	TRUE	TRUE	0	0	1	1	none	0.0001203615626654
T035b	T230	FALSE	FALSE	0	0	1	1	none	5.7084596239e-06
T040	T230	TRUE	TRUE	0	0	1	1	none	3.33483673342e-05
T056	T230	FALSE	FALSE	0	0	1	1	none	9.6067254669e-06
T059	T230	TRUE	TRUE	0	0	1	1	none	0.0001179234390022
T065	T230	TRUE	TRUE	0	0	1	1	none	8.39881207531e-05
T069	T230	TRUE	TRUE	0	0	1	1	none	0.0001273562036264
T073	T230	TRUE	TRUE	0	0	1	1	none	3.1353720264e-06
T075	T230	TRUE	TRUE	0	0	1	1	none	6.87224755189e-05
T077	T230	TRUE	TRUE	0	0	1	1	none	2.5286059768e-06
T087	T230	TRUE	TRUE	0	0	1	1	none	2.5286059768e-06
T092	T230	TRUE	TRUE	0	0	1	1	none	7.04959079835e-05
T095	T230	TRUE	TRUE	0	0	1	1	none	0.0001199957947842
T099a	T230	TRUE	TRUE	0	0	1	1	none	0.000120063977446
T102	T230	FALSE	FALSE	0	0	1	1	none	0.0001242431571314
T104	T230	FALSE	FALSE	0	0	1	1	none	7.47432703307e-05
T105	T230	FALSE	FALSE	0	0	1	1	none	8.66579634967e-05
T107	T230	FALSE	FALSE	0	0	1	1	none	0.0001224228589826
T126	T230	TRUE	TRUE	0	0	1	1	none	0.0001375975079094
T156	T230	FALSE	FALSE	0	0	1	1	none	9.04203006107e-05
T159a	T230	TRUE	TRUE	0	0	1	1	none	3.742138076e-06
T182	T230	FALSE	FALSE	0	0	1	1	none	8.50802087914e-05
T188	T230	TRUE	TRUE	0	0	1	1	none	6.85349785435e-05
T192	T230	FALSE	FALSE	0	0	1	1	none	0.0001478416519032
T197	T230	TRUE	TRUE	0	0	1	1	none	8.19630777435e-05
T223	T230	FALSE	FALSE	0	0	1	1	none	8.38666766922e-05
T225	T230	FALSE	FALSE	0	0	1	1	none	8.98135345611e-05
S002	T232	TRUE	TRUE	0	0	1	1	none	0.0001276446051914
S007	T232	TRUE	TRUE	0	0	1	1	none	0.0001332360476585
S021	T232	TRUE	TRUE	0	0	1	1	none	0.0001275973123312
S024	T232	TRUE	TRUE	0	0	1	1	none	0.0001282040783808
S025	T232	TRUE	TRUE	0	0	1	1	none	0.000129087481537
S026	T232	TRUE	TRUE	0	0	1	1	none	0.000128882511128
S038	T232	TRUE	TRUE	0	0	1	1	none	0.0001483598639526
S039	T232	TRUE	TRUE	0	0	1	1	none	0.0001296313575946
S040	T232	TRUE	TRUE	0	0	1	1	none	5.71023409004e-05
S042	T232	TRUE	TRUE	0	0	1	1	none	0.0001287031424272
S071	T232	TRUE	TRUE	0	0	1	1	none	3.40854641036e-05
S078	T232	TRUE	TRUE	0	0	1	1	none	0.000126467013481
S081	T232	TRUE	TRUE	0	0	1	1	none	0.0001288108444304
S085	T232	TRUE	TRUE	0	0	1	1	none	6.9152544327e-05
S087	T232	TRUE	TRUE	0	0	1	1	none	8.77272433272e-05
S093	T232	TRUE	TRUE	0	0	1	1	none	4.81633688846e-05
S097	T232	TRUE	TRUE	0	0	1	1	none	0.0001246531230086
S102	T232	TRUE	TRUE	0	0	1	1	none	5.8784691077e-05
S106	T232	TRUE	TRUE	0	0	1	1	none	0.0001299905092044
S130	T232	TRUE	TRUE	0	0	1	1	none	8.75713068818e-05
T009	T232	FALSE	FALSE	0	0	1	1	none	0.0001335571447551
T010	T232	TRUE	TRUE	0	0	1	1	none	0.0001346755768137
T013	T232	FALSE	FALSE	0	0	1	1	none	0.0001569520869791
T014	T232	TRUE	TRUE	0	0	1	1	none	0.0001302604947962
T020	T232	TRUE	TRUE	0	0	1	1	none	0.0001507434899456
T021	T232	TRUE	TRUE	0	0	1	1	none	0.0001352256027166
T028	T232	TRUE	TRUE	0	0	1	1	none	0.0001358584650081
T035a	T232	TRUE	TRUE	0	0	1	1	none	8.811275519e-05
T035b	T232	FALSE	FALSE	0	0	1	1	none	0.0001341580940165
T040	T232	TRUE	TRUE	0	0	1	1	none	0.0001318613941188
T056	T232	FALSE	FALSE	0	0	1	1	none	0.0001380563598595
T059	T232	TRUE	TRUE	0	0	1	1	none	6.05675988828e-05
T065	T232	TRUE	TRUE	0	0	1	1	none	0.0001481559687377
T069	T232	TRUE	TRUE	0	0	1	1	none	5.0250001079e-05
T073	T232	TRUE	TRUE	0	0	1	1	none	0.0001352256027166
T075	T232	TRUE	TRUE	0	0	1	1	none	0.0001328903235035
T077	T232	TRUE	TRUE	0	0	1	1	none	0.000134618836667
T087	T232	TRUE	TRUE	0	0	1	1	none	0.0001334053045678
T092	T232	TRUE	TRUE	0	0	1	1	none	0.0001346637559681
T095	T232	TRUE	TRUE	0	0	1	1	none	8.77469873088e-05
T099a	T232	TRUE	TRUE	0	0	1	1	none	8.78151699706e-05
T102	T232	FALSE	FALSE	0	0	1	1	none	9.1994349656e-05
T104	T232	FALSE	FALSE	0	0	1	1	none	0.0001389111183153
T105	T232	FALSE	FALSE	0	0	1	1	none	0.0001508258114813
T107	T232	FALSE	FALSE	0	0	1	1	none	9.01740515072e-05
T126	T232	TRUE	TRUE	0	0	1	1	none	5.204359062e-06
T156	T232	FALSE	FALSE	0	0	1	1	none	0.0001545881485953
T159a	T232	TRUE	TRUE	0	0	1	1	none	0.0001321917724686
T182	T232	FALSE	FALSE	0	0	1	1	none	0.000149248056776
T188	T232	TRUE	TRUE	0	0	1	1	none	0.0001327028265281
T192	T232	FALSE	FALSE	0	0	1	1	none	1.54485030558e-05
T197	T232	TRUE	TRUE	0	0	1	1	none	0.0001461309257281
T223	T232	FALSE	FALSE	0	0	1	1	none	0.0001480345246768
T225	T232	FALSE	FALSE	0	0	1	1	none	0.0001539813825457
T230	T232	TRUE	TRUE	0	0	1	1	none	0.0001347203784454
S002	T241	FALSE	FALSE	0	0	1	1	none	9.57537163711e-05
S007	T241	FALSE	FALSE	0	0	1	1	none	6.92090050112e-05
S021	T241	FALSE	FALSE	0	0	1	1	none	9.57064235109e-05
S024	T241	FALSE	FALSE	0	0	1	1	none	9.63131895605e-05
S025	T241	FALSE	FALSE	0	0	1	1	none	9.71965927167e-05
S026	T241	FALSE	FALSE	0	0	1	1	none	9.69916223077e-05
S038	T241	FALSE	FALSE	0	0	1	1	none	2.30953501061e-05
S039	T241	FALSE	FALSE	0	0	1	1	none	9.77404687743e-05
S040	T241	FALSE	FALSE	0	0	1	1	none	0.0001467351401841
S042	T241	FALSE	FALSE	0	0	1	1	none	9.68122536069e-05
S071	T241	FALSE	FALSE	0	0	1	1	none	0.0001341254056053
S078	T241	FALSE	FALSE	0	0	1	1	none	9.45761246607e-05
S081	T241	FALSE	FALSE	0	0	1	1	none	9.69199556101e-05
S085	T241	FALSE	FALSE	0	0	1	1	none	0.0001336783109667
S087	T241	FALSE	FALSE	0	0	1	1	none	0.0001522530099669
S093	T241	FALSE	FALSE	0	0	1	1	none	0.0001200475008243
S097	T241	FALSE	FALSE	0	0	1	1	none	9.27622341883e-05
S102	T241	FALSE	FALSE	0	0	1	1	none	0.0001484174903607
S106	T241	FALSE	FALSE	0	0	1	1	none	9.80996203841e-05
S130	T241	FALSE	FALSE	0	0	1	1	none	0.0001520970735215
T009	T241	FALSE	FALSE	0	0	1	1	none	0.0001016662559348
T010	T241	FALSE	FALSE	0	0	1	1	none	0.0001027846879934
T013	T241	FALSE	FALSE	0	0	1	1	none	1.63965829738e-05
T014	T241	FALSE	FALSE	0	0	1	1	none	9.83696059759e-05
T020	T241	FALSE	FALSE	0	0	1	1	none	2.54789760991e-05
T021	T241	FALSE	FALSE	0	0	1	1	none	0.0001033347138963
T028	T241	FALSE	FALSE	0	0	1	1	none	7.18314223608e-05
T035a	T241	FALSE	FALSE	0	0	1	1	none	0.0001526385218297
T035b	T241	FALSE	FALSE	0	0	1	1	none	0.0001022672051962
T040	T241	FALSE	FALSE	0	0	1	1	none	9.99705052985e-05
T056	T241	FALSE	FALSE	0	0	1	1	none	0.0001061654710392
T059	T241	FALSE	FALSE	0	0	1	1	none	0.0001502003981665
T065	T241	FALSE	FALSE	0	0	1	1	none	2.00549009712e-05
T069	T241	FALSE	FALSE	0	0	1	1	none	0.0001596331627907
T073	T241	FALSE	FALSE	0	0	1	1	none	0.0001033347138963
T075	T241	FALSE	FALSE	0	0	1	1	none	9.90372841762e-05
T077	T241	FALSE	FALSE	0	0	1	1	none	0.0001027279478467
T087	T241	FALSE	FALSE	0	0	1	1	none	0.0001015144157475
T092	T241	FALSE	FALSE	0	0	1	1	none	7.06367133208e-05
T095	T241	FALSE	FALSE	0	0	1	1	none	0.0001522727539485
T099a	T241	FALSE	FALSE	0	0	1	1	none	0.0001523409366103
T102	T241	FALSE	FALSE	0	0	1	1	none	0.0001565201162957
T104	T241	FALSE	FALSE	0	0	1	1	none	7.4884075668e-05
T105	T241	FALSE	FALSE	0	0	1	1	none	2.27247437148e-05
T107	T241	FALSE	FALSE	0	0	1	1	none	0.0001546998181469
T126	T241	FALSE	FALSE	0	0	1	1	none	0.0001698744670737
T156	T241	FALSE	FALSE	0	0	1	1	none	3.0537166848e-05
T159a	T241	FALSE	FALSE	0	0	1	1	none	0.0001003008836483
T182	T241	FALSE	FALSE	0	0	1	1	none	2.51970750287e-05
T188	T241	FALSE	FALSE	0	0	1	1	none	6.86757838808e-05
T192	T241	FALSE	FALSE	0	0	1	1	none	0.0001801186110675
T197	T241	FALSE	FALSE	0	0	1	1	none	2.20799439808e-05
T223	T241	FALSE	FALSE	0	0	1	1	none	2.39835429295e-05
T225	T241	FALSE	FALSE	0	0	1	1	none	2.99304007984e-05
T230	T241	FALSE	FALSE	0	0	1	1	none	0.0001028294896251
T232	T241	FALSE	FALSE	0	0	1	1	none	0.0001669973376097
S002	T270	FALSE	FALSE	0	0	1	1	none	0.0001288581372906
S007	T270	FALSE	FALSE	0	0	1	1	none	0.0001344495797577
S021	T270	FALSE	FALSE	0	0	1	1	none	0.0001288108444304
S024	T270	FALSE	FALSE	0	0	1	1	none	0.00012941761048
S025	T270	FALSE	FALSE	0	0	1	1	none	0.0001303010136362
S026	T270	FALSE	FALSE	0	0	1	1	none	0.0001300960432272
S038	T270	FALSE	FALSE	0	0	1	1	none	0.0001495733960518
S039	T270	FALSE	FALSE	0	0	1	1	none	0.0001308448896938
S040	T270	FALSE	FALSE	0	0	1	1	none	5.83158729996e-05
S042	T270	FALSE	FALSE	0	0	1	1	none	0.0001299166745264
S071	T270	FALSE	FALSE	0	0	1	1	none	3.52989962028e-05
S078	T270	FALSE	FALSE	0	0	1	1	none	0.0001276805455802
S081	T270	FALSE	FALSE	0	0	1	1	none	0.0001300243765296
S085	T270	FALSE	FALSE	0	0	1	1	none	7.03660764262e-05
S087	T270	FALSE	FALSE	0	0	1	1	none	8.89407754264e-05
S093	T270	FALSE	FALSE	0	0	1	1	none	4.93769009838e-05
S097	T270	FALSE	FALSE	0	0	1	1	none	0.0001258666551078
S102	T270	FALSE	FALSE	0	0	1	1	none	5.99982231762e-05
S106	T270	FALSE	FALSE	0	0	1	1	none	0.0001312040413036
S130	T270	FALSE	FALSE	0	0	1	1	none	8.8784838981e-05
T009	T270	FALSE	FALSE	0	0	1	1	none	0.0001347706768543
T010	T270	FALSE	FALSE	0	0	1	1	none	0.0001358891089129
T013	T270	FALSE	FALSE	0	0	1	1	none	0.0001581656190783
T014	T270	FALSE	FALSE	0	0	1	1	none	0.0001314740268954
T020	T270	FALSE	FALSE	0	0	1	1	none	0.0001519570220448
T021	T270	FALSE	FALSE	0	0	1	1	none	0.0001364391348158
T028	T270	FALSE	FALSE	0	0	1	1	none	0.0001370719971073
T035a	T270	FALSE	FALSE	0	0	1	1	none	8.93262872892e-05
T035b	T270	FALSE	FALSE	0	0	1	1	none	0.0001353716261157
T040	T270	FALSE	FALSE	0	0	1	1	none	0.000133074926218
T056	T270	FALSE	FALSE	0	0	1	1	none	0.0001392698919587
T059	T270	FALSE	FALSE	0	0	1	1	none	6.1781130982e-05
T065	T270	FALSE	FALSE	0	0	1	1	none	0.0001493695008369
T069	T270	FALSE	FALSE	0	0	1	1	none	5.14635331782e-05
T073	T270	FALSE	FALSE	0	0	1	1	none	0.0001364391348158
T075	T270	FALSE	FALSE	0	0	1	1	none	0.0001341038556027
T077	T270	FALSE	FALSE	0	0	1	1	none	0.0001358323687662
T087	T270	FALSE	FALSE	0	0	1	1	none	0.000134618836667
T092	T270	FALSE	FALSE	0	0	1	1	none	0.0001358772880673
T095	T270	FALSE	FALSE	0	0	1	1	none	8.8960519408e-05
T099a	T270	FALSE	FALSE	0	0	1	1	none	8.90287020698e-05
T102	T270	FALSE	FALSE	0	0	1	1	none	9.32078817552e-05
T104	T270	FALSE	FALSE	0	0	1	1	none	0.0001401246504145
T105	T270	FALSE	FALSE	0	0	1	1	none	0.0001520393435805
T107	T270	FALSE	FALSE	0	0	1	1	none	9.13875836064e-05
T126	T270	FALSE	FALSE	0	0	1	1	none	6.4178911612e-06
T156	T270	FALSE	FALSE	0	0	1	1	none	0.0001558016806945
T159a	T270	FALSE	FALSE	0	0	1	1	none	0.0001334053045678
T182	T270	FALSE	FALSE	0	0	1	1	none	0.0001504615888752
T188	T270	FALSE	FALSE	0	0	1	1	none	0.0001339163586273
T192	T270	FALSE	FALSE	0	0	1	1	none	1.6662035155e-05
T197	T270	FALSE	FALSE	0	0	1	1	none	0.0001473444578273
T223	T270	FALSE	FALSE	0	0	1	1	none	0.000149248056776
T225	T270	FALSE	FALSE	0	0	1	1	none	0.0001551949146449
T230	T270	FALSE	FALSE	0	0	1	1	none	0.0001359339105446
T232	T270	TRUE	TRUE	1	0	1	1	anc	6.067660496e-07
T241	T270	FALSE	FALSE	0	0	1	1	none	0.0001682108697089
S002	T271b	FALSE	FALSE	0	0	1	1	none	8.69851236543001e-05
S007	T271b	FALSE	FALSE	0	0	1	1	none	6.04404122944e-05
S021	T271b	FALSE	FALSE	0	0	1	1	none	8.69378307941e-05
S024	T271b	FALSE	FALSE	0	0	1	1	none	8.75445968437e-05
S025	T271b	FALSE	FALSE	0	0	1	1	none	8.84279999999001e-05
S026	T271b	FALSE	FALSE	0	0	1	1	none	8.82230295909e-05
S038	T271b	FALSE	FALSE	0	0	1	1	none	1.55402894885e-05
S039	T271b	FALSE	FALSE	0	0	1	1	none	8.89718760575e-05
S040	T271b	FALSE	FALSE	0	0	1	1	none	0.0001379665474673
S042	T271b	FALSE	FALSE	0	0	1	1	none	8.80436608901e-05
S071	T271b	FALSE	FALSE	0	0	1	1	none	0.0001253568128885
S078	T271b	FALSE	FALSE	0	0	1	1	none	8.58075319439e-05
S081	T271b	FALSE	FALSE	0	0	1	1	none	8.81513628933e-05
S085	T271b	FALSE	FALSE	0	0	1	1	none	0.0001249097182499
S087	T271b	FALSE	FALSE	0	0	1	1	none	0.0001434844172501
S093	T271b	FALSE	FALSE	0	0	1	1	none	0.0001112789081075
S097	T271b	FALSE	FALSE	0	0	1	1	none	8.39936414715e-05
S102	T271b	FALSE	FALSE	0	0	1	1	none	0.0001396488976439
S106	T271b	FALSE	FALSE	0	0	1	1	none	8.93310276673e-05
S130	T271b	FALSE	FALSE	0	0	1	1	none	0.0001433284808047
T009	T271b	FALSE	FALSE	0	0	1	1	none	9.2897663218e-05
T010	T271b	FALSE	FALSE	0	0	1	1	none	9.40160952766e-05
T013	T271b	FALSE	FALSE	0	0	1	1	none	2.4132512515e-05
T014	T271b	FALSE	FALSE	0	0	1	1	none	8.96010132591e-05
T020	T271b	FALSE	FALSE	0	0	1	1	none	1.79239154815e-05
T021	T271b	FALSE	FALSE	0	0	1	1	none	9.45661211795e-05
T028	T271b	FALSE	FALSE	0	0	1	1	none	6.3062829644e-05
T035a	T271b	FALSE	FALSE	0	0	1	1	none	0.0001438699291129
T035b	T271b	FALSE	FALSE	0	0	1	1	none	9.34986124794e-05
T040	T271b	FALSE	FALSE	0	0	1	1	none	9.12019125817e-05
T056	T271b	FALSE	FALSE	0	0	1	1	none	9.73968783224001e-05
T059	T271b	FALSE	FALSE	0	0	1	1	none	0.0001414318054497
T065	T271b	FALSE	FALSE	0	0	1	1	none	1.53363942736e-05
T069	T271b	FALSE	FALSE	0	0	1	1	none	0.0001508645700739
T073	T271b	FALSE	FALSE	0	0	1	1	none	9.45661211795e-05
T075	T271b	FALSE	FALSE	0	0	1	1	none	9.02686914594e-05
T077	T271b	FALSE	FALSE	0	0	1	1	none	9.39593551299e-05
T087	T271b	FALSE	FALSE	0	0	1	1	none	9.27458230307e-05
T092	T271b	FALSE	FALSE	0	0	1	1	none	6.1868120604e-05
T095	T271b	FALSE	FALSE	0	0	1	1	none	0.0001435041612317
T099a	T271b	FALSE	FALSE	0	0	1	1	none	0.0001435723438935
T102	T271b	FALSE	FALSE	0	0	1	1	none	0.0001477515235789
T104	T271b	FALSE	FALSE	0	0	1	1	none	6.61154829512e-05
T105	T271b	FALSE	FALSE	0	0	1	1	none	1.80062370172e-05
T107	T271b	FALSE	FALSE	0	0	1	1	none	0.0001459312254301
T126	T271b	FALSE	FALSE	0	0	1	1	none	0.0001611058743569
T156	T271b	FALSE	FALSE	0	0	1	1	none	1.2135320992e-05
T159a	T271b	FALSE	FALSE	0	0	1	1	none	9.15322909315e-05
T182	T271b	FALSE	FALSE	0	0	1	1	none	1.52149502127e-05
T188	T271b	FALSE	FALSE	0	0	1	1	none	5.9907191164e-05
T192	T271b	FALSE	FALSE	0	0	1	1	none	0.0001713500183507
T197	T271b	TRUE	TRUE	1	0	1	1	anc	6.067660496e-07
T223	T271b	FALSE	FALSE	0	0	1	1	none	1.40014181135e-05
T225	T271b	FALSE	FALSE	0	0	1	1	none	6.6744265456e-06
T230	T271b	FALSE	FALSE	0	0	1	1	none	9.40608969083e-05
T232	T271b	FALSE	FALSE	0	0	1	1	none	0.0001582287448929
T241	T271b	FALSE	FALSE	0	0	1	1	none	3.41777631456e-05
T270	T271b	FALSE	FALSE	0	0	1	1	none	0.0001594422769921
S002	T301	FALSE	FALSE	0	0	1	1	none	0.0001426570556474
S007	T301	FALSE	FALSE	0	0	1	1	none	0.0001482484981145
S021	T301	FALSE	FALSE	0	0	1	1	none	0.0001426097627872
S024	T301	FALSE	FALSE	0	0	1	1	none	0.0001432165288368
S025	T301	FALSE	FALSE	0	0	1	1	none	0.000144099931993
S026	T301	FALSE	FALSE	0	0	1	1	none	0.000143894961584
S038	T301	FALSE	FALSE	0	0	1	1	none	0.0001633723144086
S039	T301	FALSE	FALSE	0	0	1	1	none	0.0001446438080506
S040	T301	FALSE	FALSE	0	0	1	1	none	7.21147913564001e-05
S042	T301	FALSE	FALSE	0	0	1	1	none	0.0001437155928832
S071	T301	FALSE	FALSE	0	0	1	1	none	4.90979145596e-05
S078	T301	FALSE	FALSE	0	0	1	1	none	0.000141479463937
S081	T301	FALSE	FALSE	0	0	1	1	none	0.0001438232948864
S085	T301	FALSE	FALSE	0	0	1	1	none	8.4164994783e-05
S087	T301	FALSE	FALSE	0	0	1	1	none	0.0001027396937832
S093	T301	FALSE	FALSE	0	0	1	1	none	6.31758193406001e-05
S097	T301	FALSE	FALSE	0	0	1	1	none	0.0001396655734646
S102	T301	FALSE	FALSE	0	0	1	1	none	7.37971415330001e-05
S106	T301	FALSE	FALSE	0	0	1	1	none	0.0001450029596604
S130	T301	FALSE	FALSE	0	0	1	1	none	0.0001025837573378
T009	T301	FALSE	FALSE	0	0	1	1	none	0.0001485695952111
T010	T301	FALSE	FALSE	0	0	1	1	none	0.0001496880272697
T013	T301	FALSE	FALSE	0	0	1	1	none	0.0001719645374351
T014	T301	FALSE	FALSE	0	0	1	1	none	0.0001452729452522
T020	T301	FALSE	FALSE	0	0	1	1	none	0.0001657559404016
T021	T301	FALSE	FALSE	0	0	1	1	none	0.0001502380531726
T028	T301	FALSE	FALSE	0	0	1	1	none	0.0001508709154641
T035a	T301	FALSE	FALSE	0	0	1	1	none	0.000103125205646
T035b	T301	FALSE	FALSE	0	0	1	1	none	0.0001491705444725
T040	T301	FALSE	FALSE	0	0	1	1	none	0.0001468738445748
T056	T301	FALSE	FALSE	0	0	1	1	none	0.0001530688103155
T059	T301	FALSE	FALSE	0	0	1	1	none	7.55800493388001e-05
T065	T301	FALSE	FALSE	0	0	1	1	none	0.0001631684191937
T069	T301	FALSE	FALSE	0	0	1	1	none	6.5262451535e-05
T073	T301	FALSE	FALSE	0	0	1	1	none	0.0001502380531726
T075	T301	FALSE	FALSE	0	0	1	1	none	0.0001479027739595
T077	T301	FALSE	FALSE	0	0	1	1	none	0.000149631287123
T087	T301	FALSE	FALSE	0	0	1	1	none	0.0001484177550238
T092	T301	FALSE	FALSE	0	0	1	1	none	0.0001496762064241
T095	T301	FALSE	FALSE	0	0	1	1	none	0.0001027594377648
T099a	T301	FALSE	FALSE	0	0	1	1	none	0.0001028276204266
T102	T301	FALSE	FALSE	0	0	1	1	none	0.000107006800112
T104	T301	FALSE	FALSE	0	0	1	1	none	0.0001539235687713
T105	T301	FALSE	FALSE	0	0	1	1	none	0.0001658382619373
T107	T301	FALSE	FALSE	0	0	1	1	none	0.0001051865019632
T126	T301	FALSE	FALSE	1	0	1	1	anc	6.067660496e-06
T156	T301	FALSE	FALSE	0	0	1	1	none	0.0001696005990513
T159a	T301	FALSE	FALSE	0	0	1	1	none	0.0001472042229246
T182	T301	FALSE	FALSE	0	0	1	1	none	0.000164260507232
T188	T301	FALSE	FALSE	0	0	1	1	none	0.0001477152769841
T192	T301	FALSE	FALSE	0	0	1	1	none	1.38847402914e-05
T197	T301	FALSE	FALSE	0	0	1	1	none	0.0001611433761841
T223	T301	FALSE	FALSE	0	0	1	1	none	0.0001630469751328
T225	T301	FALSE	FALSE	0	0	1	1	none	0.0001689938330017
T230	T301	FALSE	FALSE	0	0	1	1	none	0.0001497328289014
T232	T301	FALSE	FALSE	0	0	1	1	none	1.7339680054e-05
T241	T301	FALSE	FALSE	0	0	1	1	none	0.0001820097880657
T270	T301	FALSE	FALSE	0	0	1	1	none	1.85532121532e-05
T271b	T301	FALSE	FALSE	0	0	1	1	none	0.0001732411953489
S002	T303	FALSE	FALSE	0	0	1	1	none	0.0001402745499414
S007	T303	FALSE	FALSE	0	0	1	1	none	0.0001458659924085
S021	T303	FALSE	FALSE	0	0	1	1	none	0.0001402272570812
S024	T303	FALSE	FALSE	0	0	1	1	none	0.0001408340231308
S025	T303	FALSE	FALSE	0	0	1	1	none	0.000141717426287
S026	T303	FALSE	FALSE	0	0	1	1	none	0.000141512455878
S038	T303	FALSE	FALSE	0	0	1	1	none	0.0001609898087026
S039	T303	FALSE	FALSE	0	0	1	1	none	0.0001422613023446
S040	T303	FALSE	FALSE	0	0	1	1	none	6.97322856504e-05
S042	T303	FALSE	FALSE	0	0	1	1	none	0.0001413330871772
S071	T303	FALSE	FALSE	0	0	1	1	none	4.67154088536e-05
S078	T303	FALSE	FALSE	0	0	1	1	none	0.000139096958231
S081	T303	FALSE	FALSE	0	0	1	1	none	0.0001414407891804
S085	T303	FALSE	FALSE	0	0	1	1	none	8.1782489077e-05
S087	T303	FALSE	FALSE	0	0	1	1	none	0.0001003571880772
S093	T303	FALSE	FALSE	0	0	1	1	none	6.07933136346e-05
S097	T303	FALSE	FALSE	0	0	1	1	none	0.0001372830677586
S102	T303	FALSE	FALSE	0	0	1	1	none	7.1414635827e-05
S106	T303	FALSE	FALSE	0	0	1	1	none	0.0001426204539544
S130	T303	FALSE	FALSE	0	0	1	1	none	0.0001002012516318
T009	T303	FALSE	FALSE	0	0	1	1	none	0.0001461870895051
T010	T303	FALSE	FALSE	0	0	1	1	none	0.0001473055215637
T013	T303	FALSE	FALSE	0	0	1	1	none	0.0001695820317291
T014	T303	FALSE	FALSE	0	0	1	1	none	0.0001428904395462
T020	T303	FALSE	FALSE	0	0	1	1	none	0.0001633734346956
T021	T303	FALSE	FALSE	0	0	1	1	none	0.0001478555474666
T028	T303	FALSE	FALSE	0	0	1	1	none	0.0001484884097581
T035a	T303	FALSE	FALSE	0	0	1	1	none	0.00010074269994
T035b	T303	FALSE	FALSE	0	0	1	1	none	0.0001467880387665
T040	T303	FALSE	FALSE	0	0	1	1	none	0.0001444913388688
T056	T303	FALSE	FALSE	0	0	1	1	none	0.0001506863046095
T059	T303	FALSE	FALSE	0	0	1	1	none	7.31975436328e-05
T065	T303	FALSE	FALSE	0	0	1	1	none	0.0001607859134877
T069	T303	FALSE	FALSE	0	0	1	1	none	6.2879945829e-05
T073	T303	FALSE	FALSE	0	0	1	1	none	0.0001478555474666
T075	T303	FALSE	FALSE	0	0	1	1	none	0.0001455202682535
T077	T303	FALSE	FALSE	0	0	1	1	none	0.000147248781417
T087	T303	FALSE	FALSE	0	0	1	1	none	0.0001460352493178
T092	T303	FALSE	FALSE	0	0	1	1	none	0.0001472937007181
T095	T303	FALSE	FALSE	0	0	1	1	none	0.0001003769320588
T099a	T303	FALSE	FALSE	0	0	1	1	none	0.0001004451147206
T102	T303	FALSE	FALSE	0	0	1	1	none	0.000104624294406
T104	T303	FALSE	FALSE	0	0	1	1	none	0.0001515410630653
T105	T303	FALSE	FALSE	0	0	1	1	none	0.0001634557562313
T107	T303	FALSE	FALSE	0	0	1	1	none	0.0001028039962572
T126	T303	FALSE	FALSE	1	0	1	1	anc	4.2919208396e-06
T156	T303	FALSE	FALSE	0	0	1	1	none	0.0001672180933453
T159a	T303	FALSE	FALSE	0	0	1	1	none	0.0001448217172186
T182	T303	FALSE	FALSE	0	0	1	1	none	0.000161878001526
T188	T303	FALSE	FALSE	0	0	1	1	none	0.0001453327712781
T192	T303	FALSE	FALSE	0	0	1	1	none	1.5142830883e-05
T197	T303	FALSE	FALSE	0	0	1	1	none	0.0001587608704781
T223	T303	FALSE	FALSE	0	0	1	1	none	0.0001606644694268
T225	T303	FALSE	FALSE	0	0	1	1	none	0.0001666113272957
T230	T303	FALSE	FALSE	0	0	1	1	none	0.0001473503231954
T232	T303	FALSE	FALSE	0	0	1	1	none	1.4957174348e-05
T241	T303	FALSE	FALSE	0	0	1	1	none	0.0001796272823597
T270	T303	FALSE	FALSE	0	0	1	1	none	1.61707064472e-05
T271b	T303	FALSE	FALSE	0	0	1	1	none	0.0001708586896429
T301	T303	FALSE	FALSE	0	0	1	1	none	1.70340078812e-05
S002	T322	FALSE	FALSE	0	0	1	1	none	9.03604639373e-05
S007	T322	FALSE	FALSE	0	0	1	1	none	6.38157525774e-05
S021	T322	FALSE	FALSE	0	0	1	1	none	9.03131710771e-05
S024	T322	FALSE	FALSE	0	0	1	1	none	9.09199371267e-05
S025	T322	FALSE	FALSE	0	0	1	1	none	9.18033402829e-05
S026	T322	FALSE	FALSE	0	0	1	1	none	9.15983698739e-05
S038	T322	FALSE	FALSE	0	0	1	1	none	1.77020976723e-05
S039	T322	FALSE	FALSE	0	0	1	1	none	9.23472163405e-05
S040	T322	FALSE	FALSE	0	0	1	1	none	0.0001413418877503
S042	T322	FALSE	FALSE	0	0	1	1	none	9.14190011731e-05
S071	T322	FALSE	FALSE	0	0	1	1	none	0.0001287321531715
S078	T322	FALSE	FALSE	0	0	1	1	none	8.91828722269e-05
S081	T322	FALSE	FALSE	0	0	1	1	none	9.15267031763e-05
S085	T322	FALSE	FALSE	0	0	1	1	none	0.0001282850585329
S087	T322	FALSE	FALSE	0	0	1	1	none	0.0001468597575331
S093	T322	FALSE	FALSE	0	0	1	1	none	0.0001146542483905
S097	T322	FALSE	FALSE	0	0	1	1	none	8.73689817545e-05
S102	T322	FALSE	FALSE	0	0	1	1	none	0.0001430242379269
S106	T322	FALSE	FALSE	0	0	1	1	none	9.27063679503e-05
S130	T322	FALSE	FALSE	0	0	1	1	none	0.0001467038210877
T009	T322	FALSE	FALSE	0	0	1	1	none	9.6273003501e-05
T010	T322	FALSE	FALSE	0	0	1	1	none	9.73914355596e-05
T013	T322	FALSE	FALSE	0	0	1	1	none	1.100333054e-05
T014	T322	FALSE	FALSE	0	0	1	1	none	9.29763535421e-05
T020	T322	FALSE	FALSE	0	0	1	1	none	2.00857236653e-05
T021	T322	FALSE	FALSE	0	0	1	1	none	9.79414614625e-05
T028	T322	FALSE	FALSE	0	0	1	1	none	6.6438169927e-05
T035a	T322	FALSE	FALSE	0	0	1	1	none	0.0001472452693959
T035b	T322	FALSE	FALSE	0	0	1	1	none	9.68739527624e-05
T040	T322	FALSE	FALSE	0	0	1	1	none	9.45772528647e-05
T056	T322	FALSE	FALSE	0	0	1	1	none	0.0001007722186054
T059	T322	FALSE	FALSE	0	0	1	1	none	0.0001448071457327
T065	T322	FALSE	FALSE	0	0	1	1	none	1.46616485374e-05
T069	T322	FALSE	FALSE	0	0	1	1	none	0.0001542399103569
T073	T322	FALSE	FALSE	0	0	1	1	none	9.79414614625e-05
T075	T322	FALSE	FALSE	0	0	1	1	none	9.36440317424e-05
T077	T322	FALSE	FALSE	0	0	1	1	none	9.73346954129e-05
T087	T322	FALSE	FALSE	0	0	1	1	none	9.61211633137e-05
T092	T322	FALSE	FALSE	0	0	1	1	none	6.5243460887e-05
T095	T322	FALSE	FALSE	0	0	1	1	none	0.0001468795015147
T099a	T322	FALSE	FALSE	0	0	1	1	none	0.0001469476841765
T102	T322	FALSE	FALSE	0	0	1	1	none	0.0001511268638619
T104	T322	FALSE	FALSE	0	0	1	1	none	6.94908232342e-05
T105	T322	FALSE	FALSE	0	0	1	1	none	1.7331491281e-05
T107	T322	FALSE	FALSE	0	0	1	1	none	0.0001493065657131
T126	T322	FALSE	FALSE	0	0	1	1	none	0.0001644812146399
T156	T322	FALSE	FALSE	0	0	1	1	none	2.51439144142e-05
T159a	T322	FALSE	FALSE	0	0	1	1	none	9.49076312145e-05
T182	T322	FALSE	FALSE	0	0	1	1	none	1.98038225949e-05
T188	T322	FALSE	FALSE	0	0	1	1	none	6.3282531447e-05
T192	T322	FALSE	FALSE	0	0	1	1	none	0.0001747253586337
T197	T322	FALSE	FALSE	0	0	1	1	none	1.6686691547e-05
T223	T322	FALSE	FALSE	0	0	1	1	none	1.85902904957e-05
T225	T322	FALSE	FALSE	0	0	1	1	none	2.45371483646e-05
T230	T322	FALSE	FALSE	0	0	1	1	none	9.74362371913e-05
T232	T322	FALSE	FALSE	0	0	1	1	none	0.0001616040851759
T241	T322	FALSE	FALSE	0	0	1	1	none	6.606784533e-06
T270	T322	FALSE	FALSE	0	0	1	1	none	0.0001628176172751
T271b	T322	FALSE	FALSE	0	0	1	1	none	2.87845107118e-05
T301	T322	FALSE	FALSE	0	0	1	1	none	0.0001766165356319
T303	T322	FALSE	FALSE	0	0	1	1	none	0.0001742340299259
S002	T327b	FALSE	FALSE	0	0	1	1	none	0.000117940494448
S007	T327b	FALSE	FALSE	0	0	1	1	none	0.0001235319369151
S021	T327b	FALSE	FALSE	0	0	1	1	none	0.0001178932015878
S024	T327b	FALSE	FALSE	0	0	1	1	none	0.0001184999676374
S025	T327b	FALSE	FALSE	0	0	1	1	none	0.0001193833707936
S026	T327b	FALSE	FALSE	0	0	1	1	none	0.0001191784003846
S038	T327b	FALSE	FALSE	0	0	1	1	none	0.0001386557532092
S039	T327b	FALSE	FALSE	0	0	1	1	none	0.0001199272468512
S040	T327b	FALSE	FALSE	0	0	1	1	none	4.7398230157e-05
S042	T327b	FALSE	FALSE	0	0	1	1	none	0.0001189990316838
S071	T327b	FALSE	FALSE	0	0	1	1	none	2.77918983342e-05
S078	T327b	FALSE	FALSE	0	0	1	1	none	0.0001167629027376
S081	T327b	FALSE	FALSE	0	0	1	1	none	0.000119106733687
S085	T327b	FALSE	FALSE	0	0	1	1	none	5.94484335836e-05
S087	T327b	FALSE	FALSE	0	0	1	1	none	7.80231325838e-05
S093	T327b	FALSE	FALSE	0	0	1	1	none	3.84592581412e-05
S097	T327b	FALSE	FALSE	0	0	1	1	none	0.0001149490122652
S102	T327b	FALSE	FALSE	0	0	1	1	none	4.90805803336e-05
S106	T327b	FALSE	FALSE	0	0	1	1	none	0.000120286398461
S130	T327b	FALSE	FALSE	0	0	1	1	none	7.78671961384e-05
T009	T327b	FALSE	FALSE	0	0	1	1	none	0.0001238530340117
T010	T327b	FALSE	FALSE	0	0	1	1	none	0.0001249714660703
T013	T327b	FALSE	FALSE	0	0	1	1	none	0.0001472479762357
T014	T327b	FALSE	FALSE	0	0	1	1	none	0.0001205563840528
T020	T327b	FALSE	FALSE	0	0	1	1	none	0.0001410393792022
T021	T327b	FALSE	FALSE	0	0	1	1	none	0.0001255214919732
T028	T327b	FALSE	FALSE	0	0	1	1	none	0.0001261543542647
T035a	T327b	FALSE	FALSE	0	0	1	1	none	7.84086444466e-05
T035b	T327b	FALSE	FALSE	0	0	1	1	none	0.0001244539832731
T040	T327b	FALSE	FALSE	0	0	1	1	none	0.0001221572833754
T056	T327b	FALSE	FALSE	0	0	1	1	none	0.0001283522491161
T059	T327b	FALSE	FALSE	0	0	1	1	none	5.08634881394e-05
T065	T327b	FALSE	FALSE	0	0	1	1	none	0.0001384518579943
T069	T327b	FALSE	FALSE	0	0	1	1	none	5.32996555196e-05
T073	T327b	FALSE	FALSE	0	0	1	1	none	0.0001255214919732
T075	T327b	FALSE	FALSE	0	0	1	1	none	0.0001231862127601
T077	T327b	FALSE	FALSE	0	0	1	1	none	0.0001249147259236
T087	T327b	FALSE	FALSE	0	0	1	1	none	0.0001237011938244
T092	T327b	FALSE	FALSE	0	0	1	1	none	0.0001249596452247
T095	T327b	FALSE	FALSE	0	0	1	1	none	7.80428765654e-05
T099a	T327b	FALSE	FALSE	0	0	1	1	none	7.81110592272e-05
T102	T327b	FALSE	FALSE	0	0	1	1	none	8.22902389126e-05
T104	T327b	FALSE	FALSE	0	0	1	1	none	0.0001292070075719
T105	T327b	FALSE	FALSE	0	0	1	1	none	0.0001411217007379
T107	T327b	FALSE	FALSE	0	0	1	1	none	8.04699407638e-05
T126	T327b	FALSE	FALSE	0	0	1	1	none	6.35409598026e-05
T156	T327b	FALSE	FALSE	0	0	1	1	none	0.0001448840378519
T159a	T327b	FALSE	FALSE	0	0	1	1	none	0.0001224876617252
T182	T327b	FALSE	FALSE	0	0	1	1	none	0.0001395439460326
T188	T327b	FALSE	FALSE	0	0	1	1	none	0.0001229987157847
T192	T327b	FALSE	FALSE	0	0	1	1	none	7.37851037964e-05
T197	T327b	FALSE	FALSE	0	0	1	1	none	0.0001364268149847
T223	T327b	FALSE	FALSE	0	0	1	1	none	0.0001383304139334
T225	T327b	FALSE	FALSE	0	0	1	1	none	0.0001442772718023
T230	T327b	FALSE	FALSE	0	0	1	1	none	0.000125016267702
T232	T327b	FALSE	FALSE	0	0	1	1	none	6.06638303386e-05
T241	T327b	FALSE	FALSE	0	0	1	1	none	0.0001572932268663
T270	T327b	FALSE	FALSE	0	0	1	1	none	6.18773624378e-05
T271b	T327b	FALSE	FALSE	0	0	1	1	none	0.0001485246341495
T301	T327b	FALSE	FALSE	0	0	1	1	none	7.56762807946001e-05
T303	T327b	FALSE	FALSE	0	0	1	1	none	7.32937750886e-05
T322	T327b	FALSE	FALSE	0	0	1	1	none	0.0001518999744325
S002	T330	TRUE	TRUE	0	0	1	1	none	0.0001142998981504
S007	T330	TRUE	TRUE	0	0	1	1	none	0.0001198913406175
S021	T330	TRUE	TRUE	0	0	1	1	none	0.0001142526052902
S024	T330	TRUE	TRUE	0	0	1	1	none	0.0001148593713398
S025	T330	TRUE	TRUE	0	0	1	1	none	0.000115742774496
S026	T330	TRUE	TRUE	0	0	1	1	none	0.000115537804087
S038	T330	TRUE	TRUE	0	0	1	1	none	0.0001350151569116
S039	T330	TRUE	TRUE	0	0	1	1	none	0.0001162866505536
S040	T330	TRUE	TRUE	0	0	1	1	none	4.37576338594e-05
S042	T330	TRUE	TRUE	0	0	1	1	none	0.0001153584353862
S071	T330	TRUE	TRUE	0	0	1	1	none	2.41513020366e-05
S078	T330	TRUE	TRUE	0	0	1	1	none	0.00011312230644
S081	T330	TRUE	TRUE	0	0	1	1	none	0.0001154661373894
S085	T330	TRUE	TRUE	0	0	1	1	none	5.5807837286e-05
S087	T330	TRUE	TRUE	0	0	1	1	none	7.43825362862e-05
S093	T330	TRUE	TRUE	0	0	1	1	none	3.48186618436e-05
S097	T330	TRUE	TRUE	0	0	1	1	none	0.0001113084159676
S102	T330	TRUE	TRUE	0	0	1	1	none	4.5439984036e-05
S106	T330	TRUE	TRUE	0	0	1	1	none	0.0001166458021634
S130	T330	TRUE	TRUE	0	0	1	1	none	7.42265998408e-05
T009	T330	FALSE	FALSE	0	0	1	1	none	0.0001202124377141
T010	T330	TRUE	TRUE	0	0	1	1	none	0.0001213308697727
T013	T330	FALSE	FALSE	0	0	1	1	none	0.0001436073799381
T014	T330	TRUE	TRUE	0	0	1	1	none	0.0001169157877552
T020	T330	TRUE	TRUE	0	0	1	1	none	0.0001373987829046
T021	T330	TRUE	TRUE	0	0	1	1	none	0.0001218808956756
T028	T330	TRUE	TRUE	0	0	1	1	none	0.0001225137579671
T035a	T330	TRUE	TRUE	0	0	1	1	none	7.4768048149e-05
T035b	T330	FALSE	FALSE	0	0	1	1	none	0.0001208133869755
T040	T330	TRUE	TRUE	0	0	1	1	none	0.0001185166870778
T056	T330	FALSE	FALSE	0	0	1	1	none	0.0001247116528185
T059	T330	TRUE	TRUE	0	0	1	1	none	4.72228918418e-05
T065	T330	TRUE	TRUE	0	0	1	1	none	0.0001348112616967
T069	T330	TRUE	TRUE	0	0	1	1	none	4.9659059222e-05
T073	T330	TRUE	TRUE	0	0	1	1	none	0.0001218808956756
T075	T330	TRUE	TRUE	0	0	1	1	none	0.0001195456164625
T077	T330	TRUE	TRUE	0	0	1	1	none	0.000121274129626
T087	T330	TRUE	TRUE	0	0	1	1	none	0.0001200605975268
T092	T330	TRUE	TRUE	0	0	1	1	none	0.0001213190489271
T095	T330	TRUE	TRUE	0	0	1	1	none	7.44022802678e-05
T099a	T330	TRUE	TRUE	0	0	1	1	none	7.44704629296e-05
T102	T330	FALSE	FALSE	0	0	1	1	none	7.8649642615e-05
T104	T330	FALSE	FALSE	0	0	1	1	none	0.0001255664112743
T105	T330	FALSE	FALSE	0	0	1	1	none	0.0001374811044403
T107	T330	FALSE	FALSE	0	0	1	1	none	7.68293444662e-05
T126	T330	TRUE	TRUE	0	0	1	1	none	5.9900363505e-05
[truncated: 1,161 more rows]
