# Supplementary material for: Improved characterisation of MRSA transmission using within-host bacterial sequence diversity
Source: eLife. 2019 Oct 8;8:e46402. doi: 10.7554/eLife.46402 (PMC6954020; doi:10.7554/eLife.46402)
Supplement: Figure 9—source data 1. [file elife-46402-fig9-data1.zip › Figure 9-source data 1/classifications/Classification_Posterior_ds_10percol_69.csv]

host.1	host.2	adjacent	contiguous	paths12	paths21	nodes1	nodes2	path.classification	min.distance.between.subgraphs
S002	S007	TRUE	TRUE	0	0	1	1	none	5.97195684162e-05
S002	S021	TRUE	TRUE	0	0	1	1	none	1.03810887114e-05
S007	S021	TRUE	TRUE	0	0	1	1	none	6.09149734114e-05
S002	S024	TRUE	TRUE	0	0	1	1	none	8.6130360923e-06
S007	S024	TRUE	TRUE	0	0	1	1	none	5.91469207923e-05
S021	S024	TRUE	TRUE	0	0	1	1	none	5.3477664093e-06
S002	S025	TRUE	TRUE	0	0	1	1	none	2.10729900241e-05
S007	S025	TRUE	TRUE	0	0	1	1	none	6.75691711761e-05
S021	S025	TRUE	TRUE	0	0	1	1	none	2.22683950193e-05
S024	S025	TRUE	TRUE	0	0	1	1	none	2.05003424002e-05
S002	S026	TRUE	TRUE	0	0	1	1	none	1.34230617621e-05
S007	S026	TRUE	TRUE	0	0	1	1	none	5.99192429141e-05
S021	S026	TRUE	TRUE	0	0	1	1	none	1.46184667573e-05
S024	S026	TRUE	TRUE	0	0	1	1	none	1.28504141382e-05
S025	S026	TRUE	TRUE	0	0	1	1	none	1.681509881e-05
S002	S038	TRUE	TRUE	0	0	1	1	none	6.49097582245e-05
S007	S038	TRUE	TRUE	0	0	1	1	none	3.97201827383e-05
S021	S038	TRUE	TRUE	0	0	1	1	none	6.61051632197e-05
S024	S038	TRUE	TRUE	0	0	1	1	none	6.43371106006e-05
S025	S038	TRUE	TRUE	0	0	1	1	none	7.27593609844e-05
S026	S038	TRUE	TRUE	0	0	1	1	none	6.51094327224e-05
S002	S039	TRUE	TRUE	0	0	1	1	none	9.7377348814e-06
S007	S039	TRUE	TRUE	0	0	1	1	none	6.02716195814e-05
S021	S039	TRUE	TRUE	0	0	1	1	none	4.069144074e-06
S024	S039	TRUE	TRUE	0	0	1	1	none	4.7044125793e-06
S025	S039	TRUE	TRUE	0	0	1	1	none	2.16250411893e-05
S026	S039	TRUE	TRUE	0	0	1	1	none	1.39751129273e-05
S038	S039	TRUE	TRUE	0	0	1	1	none	6.54618093897e-05
S002	S040	TRUE	TRUE	0	0	1	1	none	9.54799242954e-05
S007	S040	TRUE	TRUE	0	0	1	1	none	9.05989976074e-05
S021	S040	TRUE	TRUE	0	0	1	1	none	9.66753292906e-05
S024	S040	TRUE	TRUE	0	0	1	1	none	9.49072766715e-05
S025	S040	TRUE	TRUE	0	0	1	1	none	0.0001033295270553
S026	S040	TRUE	TRUE	0	0	1	1	none	9.56795987933e-05
S038	S040	TRUE	TRUE	0	0	1	1	none	9.57891874157e-05
S039	S040	TRUE	TRUE	0	0	1	1	none	9.60319754606e-05
S002	S042	TRUE	TRUE	0	0	1	1	none	8.6798098622e-06
S007	S042	TRUE	TRUE	0	0	1	1	none	5.92136945622e-05
S021	S042	TRUE	TRUE	0	0	1	1	none	4.212879617e-06
S024	S042	TRUE	TRUE	0	0	1	1	none	3.6464875601e-06
S025	S042	TRUE	TRUE	0	0	1	1	none	2.05671161701e-05
S026	S042	TRUE	TRUE	0	0	1	1	none	1.29171879081e-05
S038	S042	TRUE	TRUE	0	0	1	1	none	6.44038843705e-05
S039	S042	TRUE	TRUE	0	0	1	1	none	3.569525787e-06
S040	S042	TRUE	TRUE	0	0	1	1	none	9.49740504414e-05
S002	S071	TRUE	TRUE	0	0	1	1	none	8.45951795682e-05
S007	S071	TRUE	TRUE	0	0	1	1	none	7.97142528802e-05
S021	S071	TRUE	TRUE	0	0	1	1	none	8.57905845634e-05
S024	S071	TRUE	TRUE	0	0	1	1	none	8.40225319443e-05
S025	S071	TRUE	TRUE	0	0	1	1	none	9.24447823281e-05
S026	S071	TRUE	TRUE	0	0	1	1	none	8.47948540661e-05
S038	S071	TRUE	TRUE	0	0	1	1	none	8.49044426885e-05
S039	S071	TRUE	TRUE	0	0	1	1	none	8.51472307334e-05
S040	S071	TRUE	TRUE	0	0	1	1	none	1.99921706994e-05
S042	S071	TRUE	TRUE	0	0	1	1	none	8.40893057142e-05
S002	S078	TRUE	TRUE	0	0	1	1	none	8.9347443921e-06
S007	S078	TRUE	TRUE	0	0	1	1	none	5.94686290921e-05
S021	S078	TRUE	TRUE	0	0	1	1	none	6.8711352713e-06
S024	S078	TRUE	TRUE	0	0	1	1	none	5.1030826522e-06
S025	S078	TRUE	TRUE	0	0	1	1	none	2.08220507e-05
S026	S078	TRUE	TRUE	0	0	1	1	none	1.3172122438e-05
S038	S078	TRUE	TRUE	0	0	1	1	none	6.46588189004e-05
S039	S078	TRUE	TRUE	0	0	1	1	none	6.2277814413e-06
S040	S078	TRUE	TRUE	0	0	1	1	none	9.52289849713e-05
S042	S078	TRUE	TRUE	0	0	1	1	none	5.1698564221e-06
S071	S078	TRUE	TRUE	0	0	1	1	none	8.43442402441e-05
S002	S081	TRUE	TRUE	0	0	1	1	none	1.02024922064e-05
S007	S081	TRUE	TRUE	0	0	1	1	none	6.07363769064e-05
S021	S081	TRUE	TRUE	0	0	1	1	none	6.9372225234e-06
S024	S081	TRUE	TRUE	0	0	1	1	none	3.9675093421e-06
S025	S081	TRUE	TRUE	0	0	1	1	none	2.20897985143e-05
S026	S081	TRUE	TRUE	0	0	1	1	none	1.44398702523e-05
S038	S081	TRUE	TRUE	0	0	1	1	none	6.59265667147e-05
S039	S081	TRUE	TRUE	0	0	1	1	none	6.2938686934e-06
S040	S081	TRUE	TRUE	0	0	1	1	none	9.64967327856e-05
S042	S081	TRUE	TRUE	0	0	1	1	none	5.2359436742e-06
S071	S081	TRUE	TRUE	0	0	1	1	none	8.56119880584e-05
S078	S081	TRUE	TRUE	0	0	1	1	none	6.6925387663e-06
S002	S085	TRUE	TRUE	0	0	1	1	none	8.74663892243e-05
S007	S085	TRUE	TRUE	0	0	1	1	none	8.25854625363e-05
S021	S085	TRUE	TRUE	0	0	1	1	none	8.86617942195e-05
S024	S085	TRUE	TRUE	0	0	1	1	none	8.68937416004e-05
S025	S085	TRUE	TRUE	0	0	1	1	none	9.53159919842e-05
S026	S085	TRUE	TRUE	0	0	1	1	none	8.76660637222e-05
S038	S085	TRUE	TRUE	0	0	1	1	none	8.77756523446e-05
S039	S085	TRUE	TRUE	0	0	1	1	none	8.80184403895e-05
S040	S085	TRUE	TRUE	0	0	1	1	none	4.61461097755e-05
S042	S085	TRUE	TRUE	0	0	1	1	none	8.69605153703e-05
S071	S085	TRUE	TRUE	0	0	1	1	none	3.52613650483e-05
S078	S085	TRUE	TRUE	0	0	1	1	none	8.72154499002e-05
S081	S085	TRUE	TRUE	0	0	1	1	none	8.84831977145e-05
S002	S087	TRUE	TRUE	0	0	1	1	none	9.83752708904e-05
S007	S087	TRUE	TRUE	0	0	1	1	none	9.34943442024e-05
S021	S087	TRUE	TRUE	0	0	1	1	none	9.95706758856e-05
S024	S087	TRUE	TRUE	0	0	1	1	none	9.78026232665e-05
S025	S087	TRUE	TRUE	0	0	1	1	none	0.0001062248736503
S026	S087	TRUE	TRUE	0	0	1	1	none	9.85749453883e-05
S038	S087	TRUE	TRUE	0	0	1	1	none	9.86845340107e-05
S039	S087	TRUE	TRUE	0	0	1	1	none	9.89273220556e-05
S040	S087	TRUE	TRUE	0	0	1	1	none	5.70549914416e-05
S042	S087	TRUE	TRUE	0	0	1	1	none	9.78693970364e-05
S071	S087	TRUE	TRUE	0	0	1	1	none	4.61702467144e-05
S078	S087	TRUE	TRUE	0	0	1	1	none	9.81243315663e-05
S081	S087	TRUE	TRUE	0	0	1	1	none	9.93920793806e-05
S085	S087	TRUE	TRUE	0	0	1	1	none	2.11643293021e-05
S002	S093	TRUE	TRUE	0	0	1	1	none	8.20317886032e-05
S007	S093	TRUE	TRUE	0	0	1	1	none	7.71508619152e-05
S021	S093	TRUE	TRUE	0	0	1	1	none	8.32271935984e-05
S024	S093	TRUE	TRUE	0	0	1	1	none	8.14591409793e-05
S025	S093	TRUE	TRUE	0	0	1	1	none	8.98813913631e-05
S026	S093	TRUE	TRUE	0	0	1	1	none	8.22314631011e-05
S038	S093	TRUE	TRUE	0	0	1	1	none	8.23410517235e-05
S039	S093	TRUE	TRUE	0	0	1	1	none	8.25838397684e-05
S040	S093	TRUE	TRUE	0	0	1	1	none	4.07115091544e-05
S042	S093	TRUE	TRUE	0	0	1	1	none	8.15259147492e-05
S071	S093	TRUE	TRUE	0	0	1	1	none	2.98267644272e-05
S078	S093	TRUE	TRUE	0	0	1	1	none	8.17808492791e-05
S081	S093	TRUE	TRUE	0	0	1	1	none	8.30485970934e-05
S085	S093	TRUE	TRUE	0	0	1	1	none	6.6362611833e-06
S087	S093	TRUE	TRUE	0	0	1	1	none	1.75451428494e-05
S002	S097	TRUE	TRUE	0	0	1	1	none	1.92293797492e-05
S007	S097	TRUE	TRUE	0	0	1	1	none	6.57255609012e-05
S021	S097	TRUE	TRUE	0	0	1	1	none	2.04247847444e-05
S024	S097	TRUE	TRUE	0	0	1	1	none	1.86567321253e-05
S025	S097	TRUE	TRUE	0	0	1	1	none	3.0452708371e-06
S026	S097	TRUE	TRUE	0	0	1	1	none	1.49714885351e-05
S038	S097	TRUE	TRUE	0	0	1	1	none	7.09157507095e-05
S039	S097	TRUE	TRUE	0	0	1	1	none	1.97814309144e-05
S040	S097	TRUE	TRUE	0	0	1	1	none	0.0001014859167804
S042	S097	TRUE	TRUE	0	0	1	1	none	1.87235058952e-05
S071	S097	TRUE	TRUE	0	0	1	1	none	9.06011720532e-05
S078	S097	TRUE	TRUE	0	0	1	1	none	1.89784404251e-05
S081	S097	TRUE	TRUE	0	0	1	1	none	2.02461882394e-05
S085	S097	TRUE	TRUE	0	0	1	1	none	9.34723817093e-05
S087	S097	TRUE	TRUE	0	0	1	1	none	0.0001043812633754
S093	S097	TRUE	TRUE	0	0	1	1	none	8.80377810882e-05
S002	S102	TRUE	TRUE	0	0	1	1	none	9.88470424891e-05
S007	S102	TRUE	TRUE	0	0	1	1	none	9.39661158011e-05
S021	S102	TRUE	TRUE	0	0	1	1	none	0.0001000424474843
S024	S102	TRUE	TRUE	0	0	1	1	none	9.82743948652e-05
S025	S102	TRUE	TRUE	0	0	1	1	none	0.000106696645249
S026	S102	TRUE	TRUE	0	0	1	1	none	9.9046716987e-05
S038	S102	TRUE	TRUE	0	0	1	1	none	9.91563056094e-05
S039	S102	TRUE	TRUE	0	0	1	1	none	9.93990936543e-05
S040	S102	TRUE	TRUE	0	0	1	1	none	6.9720998803e-06
S042	S102	TRUE	TRUE	0	0	1	1	none	9.83411686351e-05
S071	S102	TRUE	TRUE	0	0	1	1	none	2.33592888931e-05
S078	S102	TRUE	TRUE	0	0	1	1	none	9.8596103165e-05
S081	S102	TRUE	TRUE	0	0	1	1	none	9.98638509793e-05
S085	S102	TRUE	TRUE	0	0	1	1	none	4.95132279692e-05
S087	S102	TRUE	TRUE	0	0	1	1	none	6.04221096353e-05
S093	S102	TRUE	TRUE	0	0	1	1	none	4.40786273481e-05
S097	S102	TRUE	TRUE	0	0	1	1	none	0.0001048530349741
S002	S106	TRUE	TRUE	0	0	1	1	none	1.1048649972e-05
S007	S106	TRUE	TRUE	0	0	1	1	none	6.27841952342e-05
S021	S106	TRUE	TRUE	0	0	1	1	none	1.34457155294e-05
S024	S106	TRUE	TRUE	0	0	1	1	none	1.16776629103e-05
S025	S106	TRUE	TRUE	0	0	1	1	none	2.41376168421e-05
S026	S106	TRUE	TRUE	0	0	1	1	none	1.64876885801e-05
S038	S106	TRUE	TRUE	0	0	1	1	none	6.79743850425e-05
S039	S106	TRUE	TRUE	0	0	1	1	none	1.28023616994e-05
S040	S106	TRUE	TRUE	0	0	1	1	none	9.85445511134e-05
S042	S106	TRUE	TRUE	0	0	1	1	none	1.17444366802e-05
S071	S106	TRUE	TRUE	0	0	1	1	none	8.76598063862e-05
S078	S106	TRUE	TRUE	0	0	1	1	none	1.19993712101e-05
S081	S106	TRUE	TRUE	0	0	1	1	none	1.32671190244e-05
S085	S106	TRUE	TRUE	0	0	1	1	none	9.05310160423e-05
S087	S106	TRUE	TRUE	0	0	1	1	none	0.0001014398977084
S093	S106	TRUE	TRUE	0	0	1	1	none	8.50964154212e-05
S097	S106	TRUE	TRUE	0	0	1	1	none	2.22940065672e-05
S102	S106	TRUE	TRUE	0	0	1	1	none	0.0001019116693071
S002	S130	TRUE	TRUE	0	0	1	1	none	9.74879858986e-05
S007	S130	TRUE	TRUE	0	0	1	1	none	9.26070592106e-05
S021	S130	TRUE	TRUE	0	0	1	1	none	9.86833908938e-05
S024	S130	TRUE	TRUE	0	0	1	1	none	9.69153382747e-05
S025	S130	TRUE	TRUE	0	0	1	1	none	0.0001053375886585
S026	S130	TRUE	TRUE	0	0	1	1	none	9.76876603965e-05
S038	S130	TRUE	TRUE	0	0	1	1	none	9.77972490189e-05
S039	S130	TRUE	TRUE	0	0	1	1	none	9.80400370638e-05
S040	S130	TRUE	TRUE	0	0	1	1	none	5.61677064498e-05
S042	S130	TRUE	TRUE	0	0	1	1	none	9.69821120446e-05
S071	S130	TRUE	TRUE	0	0	1	1	none	4.52829617226e-05
S078	S130	TRUE	TRUE	0	0	1	1	none	9.72370465745e-05
S081	S130	TRUE	TRUE	0	0	1	1	none	9.85047943888e-05
S085	S130	TRUE	TRUE	0	0	1	1	none	2.02770443103e-05
S087	S130	TRUE	TRUE	0	0	1	1	none	3.2906061162e-06
S093	S130	TRUE	TRUE	0	0	1	1	none	1.66578578576e-05
S097	S130	TRUE	TRUE	0	0	1	1	none	0.0001034939783836
S102	S130	TRUE	TRUE	0	0	1	1	none	5.95348246435e-05
S106	S130	TRUE	TRUE	0	0	1	1	none	0.0001005526127166
S002	T009	FALSE	FALSE	0	0	1	1	none	2.21073304745e-05
S007	T009	FALSE	FALSE	0	0	1	1	none	6.86035116265e-05
S021	T009	FALSE	FALSE	0	0	1	1	none	2.33027354697e-05
S024	T009	FALSE	FALSE	0	0	1	1	none	2.15346828506e-05
S025	T009	FALSE	FALSE	0	0	1	1	none	2.54993675224e-05
S026	T009	FALSE	FALSE	0	0	1	1	none	1.28390989664e-05
S038	T009	FALSE	FALSE	0	0	1	1	none	7.37937014348e-05
S039	T009	FALSE	FALSE	0	0	1	1	none	2.26593816397e-05
S040	T009	FALSE	FALSE	0	0	1	1	none	0.0001043638675057
S042	T009	FALSE	FALSE	0	0	1	1	none	2.16014566205e-05
S071	T009	FALSE	FALSE	0	0	1	1	none	9.34791227785e-05
S078	T009	FALSE	FALSE	0	0	1	1	none	2.18563911504e-05
S081	T009	FALSE	FALSE	0	0	1	1	none	2.31241389647e-05
S085	T009	FALSE	FALSE	0	0	1	1	none	9.63503324346e-05
S087	T009	FALSE	FALSE	0	0	1	1	none	0.0001072592141007
S093	T009	FALSE	FALSE	0	0	1	1	none	9.09157318135e-05
S097	T009	FALSE	FALSE	0	0	1	1	none	2.36557572475e-05
S102	T009	FALSE	FALSE	0	0	1	1	none	0.0001077309856994
S106	T009	FALSE	FALSE	0	0	1	1	none	2.51719572925e-05
S130	T009	FALSE	FALSE	0	0	1	1	none	0.0001063719291089
S002	T010	FALSE	FALSE	0	0	1	1	none	2.27081607556e-05
S007	T010	FALSE	FALSE	0	0	1	1	none	6.92043419076e-05
S021	T010	FALSE	FALSE	0	0	1	1	none	2.39035657508e-05
S024	T010	FALSE	FALSE	0	0	1	1	none	2.21355131317e-05
S025	T010	FALSE	FALSE	0	0	1	1	none	2.61001978035e-05
S026	T010	FALSE	FALSE	0	0	1	1	none	1.34399292475e-05
S038	T010	FALSE	FALSE	0	0	1	1	none	7.43945317159e-05
S039	T010	FALSE	FALSE	0	0	1	1	none	2.32602119208e-05
S040	T010	FALSE	FALSE	0	0	1	1	none	0.0001049646977868
S042	T010	FALSE	FALSE	0	0	1	1	none	2.22022869016e-05
S071	T010	FALSE	FALSE	0	0	1	1	none	9.40799530596e-05
S078	T010	FALSE	FALSE	0	0	1	1	none	2.24572214315e-05
S081	T010	FALSE	FALSE	0	0	1	1	none	2.37249692458e-05
S085	T010	FALSE	FALSE	0	0	1	1	none	9.69511627157e-05
S087	T010	FALSE	FALSE	0	0	1	1	none	0.0001078600443818
S093	T010	FALSE	FALSE	0	0	1	1	none	9.15165620946e-05
S097	T010	FALSE	FALSE	0	0	1	1	none	2.42565875286e-05
S102	T010	FALSE	FALSE	0	0	1	1	none	0.0001083318159805
S106	T010	FALSE	FALSE	0	0	1	1	none	2.57727875736e-05
S130	T010	FALSE	FALSE	0	0	1	1	none	0.00010697275939
T009	T010	FALSE	FALSE	0	0	1	1	none	3.0041514055e-06
S002	T013	FALSE	FALSE	0	0	1	1	none	7.3000790772e-05
S007	T013	FALSE	FALSE	0	0	1	1	none	4.78112152858e-05
S021	T013	FALSE	FALSE	0	0	1	1	none	7.41961957672e-05
S024	T013	FALSE	FALSE	0	0	1	1	none	7.24281431481e-05
S025	T013	FALSE	FALSE	0	0	1	1	none	8.08503935319e-05
S026	T013	FALSE	FALSE	0	0	1	1	none	7.32004652699e-05
S038	T013	FALSE	FALSE	0	0	1	1	none	1.04943536719e-05
S039	T013	FALSE	FALSE	0	0	1	1	none	7.35528419372e-05
S040	T013	FALSE	FALSE	0	0	1	1	none	0.0001038802199632
S042	T013	FALSE	FALSE	0	0	1	1	none	7.2494916918e-05
S071	T013	FALSE	FALSE	0	0	1	1	none	9.2995475236e-05
S078	T013	FALSE	FALSE	0	0	1	1	none	7.27498514479e-05
S081	T013	FALSE	FALSE	0	0	1	1	none	7.40175992622e-05
S085	T013	FALSE	FALSE	0	0	1	1	none	9.58666848921e-05
S087	T013	FALSE	FALSE	0	0	1	1	none	0.0001067755665582
S093	T013	FALSE	FALSE	0	0	1	1	none	9.0432084271e-05
S097	T013	FALSE	FALSE	0	0	1	1	none	7.9006783257e-05
S102	T013	FALSE	FALSE	0	0	1	1	none	0.0001072473381569
S106	T013	FALSE	FALSE	0	0	1	1	none	7.606541759e-05
S130	T013	FALSE	FALSE	0	0	1	1	none	0.0001058882815664
T009	T013	FALSE	FALSE	0	0	1	1	none	8.18847339823e-05
T010	T013	FALSE	FALSE	0	0	1	1	none	8.24855642634e-05
S002	T014	TRUE	TRUE	0	0	1	1	none	8.8643132112e-06
S007	T014	TRUE	TRUE	0	0	1	1	none	5.93981979112e-05
S021	T014	TRUE	TRUE	0	0	1	1	none	4.397382966e-06
S024	T014	TRUE	TRUE	0	0	1	1	none	3.8309909091e-06
S025	T014	TRUE	TRUE	0	0	1	1	none	2.07516195191e-05
S026	T014	TRUE	TRUE	0	0	1	1	none	1.31016912571e-05
S038	T014	TRUE	TRUE	0	0	1	1	none	6.45883877195e-05
S039	T014	TRUE	TRUE	0	0	1	1	none	3.754029136e-06
S040	T014	TRUE	TRUE	0	0	1	1	none	9.51585537904e-05
S042	T014	TRUE	TRUE	0	0	1	1	none	1.4944435546e-06
S071	T014	TRUE	TRUE	0	0	1	1	none	8.42738090632e-05
S078	T014	TRUE	TRUE	0	0	1	1	none	5.3543597711e-06
S081	T014	TRUE	TRUE	0	0	1	1	none	5.4204470232e-06
S085	T014	TRUE	TRUE	0	0	1	1	none	8.71450187193e-05
S087	T014	TRUE	TRUE	0	0	1	1	none	9.80539003854e-05
S093	T014	TRUE	TRUE	0	0	1	1	none	8.17104180982e-05
S097	T014	TRUE	TRUE	0	0	1	1	none	1.89080092442e-05
S102	T014	TRUE	TRUE	0	0	1	1	none	9.85256719841e-05
S106	T014	TRUE	TRUE	0	0	1	1	none	1.19289400292e-05
S130	T014	TRUE	TRUE	0	0	1	1	none	9.71666153936e-05
T009	T014	FALSE	FALSE	0	0	1	1	none	2.17859599695e-05
T010	T014	FALSE	FALSE	0	0	1	1	none	2.23867902506e-05
T013	T014	FALSE	FALSE	0	0	1	1	none	7.2679420267e-05
S002	T020	TRUE	TRUE	0	0	1	1	none	6.63964339424e-05
S007	T020	TRUE	TRUE	0	0	1	1	none	4.12068584562e-05
S021	T020	TRUE	TRUE	0	0	1	1	none	6.75918389376e-05
S024	T020	TRUE	TRUE	0	0	1	1	none	6.58237863185e-05
S025	T020	TRUE	TRUE	0	0	1	1	none	7.42460367023e-05
S026	T020	TRUE	TRUE	0	0	1	1	none	6.65961084403e-05
S038	T020	TRUE	TRUE	0	0	1	1	none	2.6883362801e-06
S039	T020	TRUE	TRUE	0	0	1	1	none	6.69484851076e-05
S040	T020	TRUE	TRUE	0	0	1	1	none	9.72758631336e-05
S042	T020	TRUE	TRUE	0	0	1	1	none	6.58905600884e-05
S071	T020	TRUE	TRUE	0	0	1	1	none	8.63911184064e-05
S078	T020	TRUE	TRUE	0	0	1	1	none	6.61454946183e-05
S081	T020	TRUE	TRUE	0	0	1	1	none	6.74132424326e-05
S085	T020	TRUE	TRUE	0	0	1	1	none	8.92623280625e-05
S087	T020	TRUE	TRUE	0	0	1	1	none	0.0001001712097286
S093	T020	TRUE	TRUE	0	0	1	1	none	8.38277274414e-05
S097	T020	TRUE	TRUE	0	0	1	1	none	7.24024264274e-05
S102	T020	TRUE	TRUE	0	0	1	1	none	0.0001006429813273
S106	T020	TRUE	TRUE	0	0	1	1	none	6.94610607604e-05
S130	T020	TRUE	TRUE	0	0	1	1	none	9.92839247368e-05
T009	T020	FALSE	FALSE	0	0	1	1	none	7.52803771527e-05
T010	T020	FALSE	FALSE	0	0	1	1	none	7.58812074338e-05
T013	T020	FALSE	FALSE	0	0	1	1	none	1.19810293898e-05
T014	T020	TRUE	TRUE	0	0	1	1	none	6.60750634374e-05
S002	T021	FALSE	FALSE	0	0	1	1	none	2.50626056828e-05
S007	T021	FALSE	FALSE	0	0	1	1	none	7.15587868348e-05
S021	T021	FALSE	FALSE	0	0	1	1	none	2.6258010678e-05
S024	T021	FALSE	FALSE	0	0	1	1	none	2.44899580589e-05
S025	T021	FALSE	FALSE	0	0	1	1	none	2.84546427307e-05
S026	T021	FALSE	FALSE	0	0	1	1	none	1.57943741747e-05
S038	T021	FALSE	FALSE	0	0	1	1	none	7.67489766431e-05
S039	T021	FALSE	FALSE	0	0	1	1	none	2.5614656848e-05
S040	T021	FALSE	FALSE	0	0	1	1	none	0.000107319142714
S042	T021	FALSE	FALSE	0	0	1	1	none	2.45567318288e-05
S071	T021	FALSE	FALSE	0	0	1	1	none	9.64343979868e-05
S078	T021	FALSE	FALSE	0	0	1	1	none	2.48116663587e-05
S081	T021	FALSE	FALSE	0	0	1	1	none	2.6079414173e-05
S085	T021	FALSE	FALSE	0	0	1	1	none	9.93056076429e-05
S087	T021	FALSE	FALSE	0	0	1	1	none	0.000110214489309
S093	T021	FALSE	FALSE	0	0	1	1	none	9.38710070218e-05
S097	T021	FALSE	FALSE	0	0	1	1	none	2.66110324558e-05
S102	T021	FALSE	FALSE	0	0	1	1	none	0.0001106862609077
S106	T021	FALSE	FALSE	0	0	1	1	none	2.81272325008e-05
S130	T021	FALSE	FALSE	0	0	1	1	none	0.0001093272043172
T009	T021	FALSE	FALSE	0	0	1	1	none	4.1569357705e-06
T010	T021	FALSE	FALSE	0	0	1	1	none	5.9594266138e-06
T013	T021	FALSE	FALSE	0	0	1	1	none	8.48400091906e-05
T014	T021	FALSE	FALSE	0	0	1	1	none	2.47412351778e-05
T020	T021	FALSE	FALSE	0	0	1	1	none	7.8235652361e-05
S002	T028	TRUE	TRUE	0	0	1	1	none	6.11773102832e-05
S007	T028	TRUE	TRUE	0	0	1	1	none	2.7843711387e-05
S021	T028	TRUE	TRUE	0	0	1	1	none	6.23727152784e-05
S024	T028	TRUE	TRUE	0	0	1	1	none	6.06046626593e-05
S025	T028	TRUE	TRUE	0	0	1	1	none	6.90269130431e-05
S026	T028	TRUE	TRUE	0	0	1	1	none	6.13769847811e-05
S038	T028	TRUE	TRUE	0	0	1	1	none	4.11779246053e-05
S039	T028	TRUE	TRUE	0	0	1	1	none	6.17293614484e-05
S040	T028	TRUE	TRUE	0	0	1	1	none	9.20567394744e-05
S042	T028	TRUE	TRUE	0	0	1	1	none	6.06714364292e-05
S071	T028	TRUE	TRUE	0	0	1	1	none	8.11719947472e-05
S078	T028	TRUE	TRUE	0	0	1	1	none	6.09263709591e-05
S081	T028	TRUE	TRUE	0	0	1	1	none	6.21941187734e-05
S085	T028	TRUE	TRUE	0	0	1	1	none	8.40432044033e-05
S087	T028	TRUE	TRUE	0	0	1	1	none	9.49520860694e-05
S093	T028	TRUE	TRUE	0	0	1	1	none	7.86086037822e-05
S097	T028	TRUE	TRUE	0	0	1	1	none	6.71833027682e-05
S102	T028	TRUE	TRUE	0	0	1	1	none	9.54238576681e-05
S106	T028	TRUE	TRUE	0	0	1	1	none	6.42419371012e-05
S130	T028	TRUE	TRUE	0	0	1	1	none	9.40648010776e-05
T009	T028	FALSE	FALSE	0	0	1	1	none	7.00612534935e-05
T010	T028	FALSE	FALSE	0	0	1	1	none	7.06620837746e-05
T013	T028	FALSE	FALSE	0	0	1	1	none	4.92689571528e-05
T014	T028	TRUE	TRUE	0	0	1	1	none	6.08559397782e-05
T020	T028	TRUE	TRUE	0	0	1	1	none	4.26646003232e-05
T021	T028	FALSE	FALSE	0	0	1	1	none	7.30165287018e-05
S002	T035a	TRUE	TRUE	0	0	1	1	none	9.73320784303e-05
S007	T035a	TRUE	TRUE	0	0	1	1	none	9.24511517423e-05
S021	T035a	TRUE	TRUE	0	0	1	1	none	9.85274834255e-05
S024	T035a	TRUE	TRUE	0	0	1	1	none	9.67594308064e-05
S025	T035a	TRUE	TRUE	0	0	1	1	none	0.0001051816811902
S026	T035a	TRUE	TRUE	0	0	1	1	none	9.75317529282e-05
S038	T035a	TRUE	TRUE	0	0	1	1	none	9.76413415506e-05
S039	T035a	TRUE	TRUE	0	0	1	1	none	9.78841295955e-05
S040	T035a	TRUE	TRUE	0	0	1	1	none	5.60117989815e-05
S042	T035a	TRUE	TRUE	0	0	1	1	none	9.68262045763e-05
S071	T035a	TRUE	TRUE	0	0	1	1	none	4.51270542543e-05
S078	T035a	TRUE	TRUE	0	0	1	1	none	9.70811391062e-05
S081	T035a	TRUE	TRUE	0	0	1	1	none	9.83488869205e-05
S085	T035a	TRUE	TRUE	0	0	1	1	none	2.0121136842e-05
S087	T035a	TRUE	TRUE	0	0	1	1	none	7.2587319681e-06
S093	T035a	TRUE	TRUE	0	0	1	1	none	1.65019503893e-05
S097	T035a	TRUE	TRUE	0	0	1	1	none	0.0001033380709153
S102	T035a	TRUE	TRUE	0	0	1	1	none	5.93789171752e-05
S106	T035a	TRUE	TRUE	0	0	1	1	none	0.0001003967052483
S130	T035a	TRUE	TRUE	0	0	1	1	none	6.3714469763e-06
T009	T035a	FALSE	FALSE	0	0	1	1	none	0.0001062160216406
T010	T035a	FALSE	FALSE	0	0	1	1	none	0.0001068168519217
T013	T035a	FALSE	FALSE	0	0	1	1	none	0.0001057323740981
T014	T035a	TRUE	TRUE	0	0	1	1	none	9.70107079253e-05
T020	T035a	TRUE	TRUE	0	0	1	1	none	9.91280172685e-05
T021	T035a	FALSE	FALSE	0	0	1	1	none	0.0001091712968489
T028	T035a	TRUE	TRUE	0	0	1	1	none	9.39088936093e-05
S002	T035b	FALSE	FALSE	0	0	1	1	none	2.21782868019e-05
S007	T035b	FALSE	FALSE	0	0	1	1	none	6.86744679539e-05
S021	T035b	FALSE	FALSE	0	0	1	1	none	2.33736917971e-05
S024	T035b	FALSE	FALSE	0	0	1	1	none	2.1605639178e-05
S025	T035b	FALSE	FALSE	0	0	1	1	none	2.55703238498e-05
S026	T035b	FALSE	FALSE	0	0	1	1	none	1.29100552938e-05
S038	T035b	FALSE	FALSE	0	0	1	1	none	7.38646577622e-05
S039	T035b	FALSE	FALSE	0	0	1	1	none	2.27303379671e-05
S040	T035b	FALSE	FALSE	0	0	1	1	none	0.0001044348238331
S042	T035b	FALSE	FALSE	0	0	1	1	none	2.16724129479e-05
S071	T035b	FALSE	FALSE	0	0	1	1	none	9.35500791059e-05
S078	T035b	FALSE	FALSE	0	0	1	1	none	2.19273474778e-05
S081	T035b	FALSE	FALSE	0	0	1	1	none	2.31950952921e-05
S085	T035b	FALSE	FALSE	0	0	1	1	none	9.6421288762e-05
S087	T035b	FALSE	FALSE	0	0	1	1	none	0.0001073301704281
S093	T035b	FALSE	FALSE	0	0	1	1	none	9.09866881409e-05
S097	T035b	FALSE	FALSE	0	0	1	1	none	2.37267135749e-05
S102	T035b	FALSE	FALSE	0	0	1	1	none	0.0001078019420268
S106	T035b	FALSE	FALSE	0	0	1	1	none	2.52429136199e-05
S130	T035b	FALSE	FALSE	0	0	1	1	none	0.0001064428854363
T009	T035b	FALSE	FALSE	0	0	1	1	none	2.4742774518e-06
T010	T035b	FALSE	FALSE	0	0	1	1	none	1.8734471707e-06
T013	T035b	FALSE	FALSE	0	0	1	1	none	8.19556903097e-05
T014	T035b	FALSE	FALSE	0	0	1	1	none	2.18569162969e-05
T020	T035b	FALSE	FALSE	0	0	1	1	none	7.53513334801e-05
T021	T035b	FALSE	FALSE	0	0	1	1	none	5.4295526601e-06
T028	T035b	FALSE	FALSE	0	0	1	1	none	7.01322098209e-05
T035a	T035b	FALSE	FALSE	0	0	1	1	none	0.000106286977968
S002	T040	TRUE	TRUE	0	0	1	1	none	1.06459489444e-05
S007	T040	TRUE	TRUE	0	0	1	1	none	6.11798336444e-05
S021	T040	TRUE	TRUE	0	0	1	1	none	7.3806792614e-06
S024	T040	TRUE	TRUE	0	0	1	1	none	4.4109660801e-06
S025	T040	TRUE	TRUE	0	0	1	1	none	2.25332552523e-05
S026	T040	TRUE	TRUE	0	0	1	1	none	1.48833269903e-05
S038	T040	TRUE	TRUE	0	0	1	1	none	6.63700234527e-05
S039	T040	TRUE	TRUE	0	0	1	1	none	6.7373254314e-06
S040	T040	TRUE	TRUE	0	0	1	1	none	9.69401895236e-05
S042	T040	TRUE	TRUE	0	0	1	1	none	5.6794004122e-06
S071	T040	TRUE	TRUE	0	0	1	1	none	8.60554447964e-05
S078	T040	TRUE	TRUE	0	0	1	1	none	7.1359955043e-06
S081	T040	TRUE	TRUE	0	0	1	1	none	4.798761632e-06
S085	T040	TRUE	TRUE	0	0	1	1	none	8.89266544525e-05
S087	T040	TRUE	TRUE	0	0	1	1	none	9.98355361186e-05
S093	T040	TRUE	TRUE	0	0	1	1	none	8.34920538314e-05
S097	T040	TRUE	TRUE	0	0	1	1	none	2.06896449774e-05
S102	T040	TRUE	TRUE	0	0	1	1	none	0.0001003073077173
S106	T040	TRUE	TRUE	0	0	1	1	none	1.37105757624e-05
S130	T040	TRUE	TRUE	0	0	1	1	none	9.89482511268e-05
T009	T040	FALSE	FALSE	0	0	1	1	none	2.35675957027e-05
T010	T040	FALSE	FALSE	0	0	1	1	none	2.41684259838e-05
T013	T040	FALSE	FALSE	0	0	1	1	none	7.44610560002e-05
T014	T040	TRUE	TRUE	0	0	1	1	none	5.8639037612e-06
T020	T040	TRUE	TRUE	0	0	1	1	none	6.78566991706e-05
T021	T040	FALSE	FALSE	0	0	1	1	none	2.6522870911e-05
T028	T040	TRUE	TRUE	0	0	1	1	none	6.26375755114e-05
T035a	T040	TRUE	TRUE	0	0	1	1	none	9.87923436585e-05
T035b	T040	FALSE	FALSE	0	0	1	1	none	2.36385520301e-05
S002	T056	FALSE	FALSE	0	0	1	1	none	2.40877958961e-05
S007	T056	FALSE	FALSE	0	0	1	1	none	7.05839770481e-05
S021	T056	FALSE	FALSE	0	0	1	1	none	2.52832008913e-05
S024	T056	FALSE	FALSE	0	0	1	1	none	2.35151482722e-05
S025	T056	FALSE	FALSE	0	0	1	1	none	2.7479832944e-05
S026	T056	FALSE	FALSE	0	0	1	1	none	1.4819564388e-05
S038	T056	FALSE	FALSE	0	0	1	1	none	7.57741668564e-05
S039	T056	FALSE	FALSE	0	0	1	1	none	2.46398470613e-05
S040	T056	FALSE	FALSE	0	0	1	1	none	0.0001063443329273
S042	T056	FALSE	FALSE	0	0	1	1	none	2.35819220421e-05
S071	T056	FALSE	FALSE	0	0	1	1	none	9.54595882001e-05
S078	T056	FALSE	FALSE	0	0	1	1	none	2.3836856572e-05
S081	T056	FALSE	FALSE	0	0	1	1	none	2.51046043863e-05
S085	T056	FALSE	FALSE	0	0	1	1	none	9.83307978562e-05
S087	T056	FALSE	FALSE	0	0	1	1	none	0.0001092396795223
S093	T056	FALSE	FALSE	0	0	1	1	none	9.28961972351e-05
S097	T056	FALSE	FALSE	0	0	1	1	none	2.56362226691e-05
S102	T056	FALSE	FALSE	0	0	1	1	none	0.000109711451121
S106	T056	FALSE	FALSE	0	0	1	1	none	2.71524227141e-05
S130	T056	FALSE	FALSE	0	0	1	1	none	0.0001083523945305
T009	T056	TRUE	TRUE	1	0	1	1	anc	7.788048594e-07
T010	T056	FALSE	FALSE	0	0	1	1	none	4.9846168271e-06
T013	T056	FALSE	FALSE	0	0	1	1	none	8.38651994039e-05
T014	T056	FALSE	FALSE	0	0	1	1	none	2.37664253911e-05
T020	T056	FALSE	FALSE	0	0	1	1	none	7.72608425743e-05
T021	T056	FALSE	FALSE	0	0	1	1	none	6.1374011921e-06
T028	T056	FALSE	FALSE	0	0	1	1	none	7.20417189151e-05
T035a	T056	FALSE	FALSE	0	0	1	1	none	0.0001081964870622
T035b	T056	FALSE	FALSE	0	0	1	1	none	4.4547428734e-06
T040	T056	FALSE	FALSE	0	0	1	1	none	2.55480611243e-05
S002	T059	TRUE	TRUE	0	0	1	1	none	0.0001019339745963
S007	T059	TRUE	TRUE	0	0	1	1	none	9.70530479083e-05
S021	T059	TRUE	TRUE	0	0	1	1	none	0.0001031293795915
S024	T059	TRUE	TRUE	0	0	1	1	none	0.0001013613269724
S025	T059	TRUE	TRUE	0	0	1	1	none	0.0001097835773562
S026	T059	TRUE	TRUE	0	0	1	1	none	0.0001021336490942
S038	T059	TRUE	TRUE	0	0	1	1	none	0.0001022432377166
S039	T059	TRUE	TRUE	0	0	1	1	none	0.0001024860257615
S040	T059	TRUE	TRUE	0	0	1	1	none	7.6557108631e-06
S042	T059	TRUE	TRUE	0	0	1	1	none	0.0001014281007423
S071	T059	TRUE	TRUE	0	0	1	1	none	2.64462210003e-05
S078	T059	TRUE	TRUE	0	0	1	1	none	0.0001016830352722
S081	T059	TRUE	TRUE	0	0	1	1	none	0.0001029507830865
S085	T059	TRUE	TRUE	0	0	1	1	none	5.26001600764e-05
S087	T059	TRUE	TRUE	0	0	1	1	none	6.35090417425e-05
S093	T059	TRUE	TRUE	0	0	1	1	none	4.71655594553e-05
S097	T059	TRUE	TRUE	0	0	1	1	none	0.0001079399670813
S102	T059	TRUE	TRUE	0	0	1	1	none	1.34261501812e-05
S106	T059	TRUE	TRUE	0	0	1	1	none	0.0001049986014143
S130	T059	TRUE	TRUE	0	0	1	1	none	6.26217567507e-05
T009	T059	FALSE	FALSE	0	0	1	1	none	0.0001108179178066
T010	T059	FALSE	FALSE	0	0	1	1	none	0.0001114187480877
T013	T059	FALSE	FALSE	0	0	1	1	none	0.0001103342702641
T014	T059	TRUE	TRUE	0	0	1	1	none	0.0001016126040913
T020	T059	TRUE	TRUE	0	0	1	1	none	0.0001037299134345
T021	T059	FALSE	FALSE	0	0	1	1	none	0.0001137731930149
T028	T059	TRUE	TRUE	0	0	1	1	none	9.85107897753e-05
T035a	T059	TRUE	TRUE	0	0	1	1	none	6.24658492824e-05
T035b	T059	FALSE	FALSE	0	0	1	1	none	0.000110888874134
T040	T059	TRUE	TRUE	0	0	1	1	none	0.0001033942398245
T056	T059	FALSE	FALSE	0	0	1	1	none	0.0001127983832282
S002	T065	TRUE	TRUE	0	0	1	1	none	6.55105885056e-05
S007	T065	TRUE	TRUE	0	0	1	1	none	4.03210130194e-05
S021	T065	TRUE	TRUE	0	0	1	1	none	6.67059935008e-05
S024	T065	TRUE	TRUE	0	0	1	1	none	6.49379408817e-05
S025	T065	TRUE	TRUE	0	0	1	1	none	7.33601912655e-05
S026	T065	TRUE	TRUE	0	0	1	1	none	6.57102630035e-05
S038	T065	TRUE	TRUE	0	0	1	1	none	3.0041514055e-06
S039	T065	TRUE	TRUE	0	0	1	1	none	6.60626396708e-05
S040	T065	TRUE	TRUE	0	0	1	1	none	9.63900176968e-05
S042	T065	TRUE	TRUE	0	0	1	1	none	6.50047146516e-05
S071	T065	TRUE	TRUE	0	0	1	1	none	8.55052729696e-05
S078	T065	TRUE	TRUE	0	0	1	1	none	6.52596491815e-05
S081	T065	TRUE	TRUE	0	0	1	1	none	6.65273969958e-05
S085	T065	TRUE	TRUE	0	0	1	1	none	8.83764826257e-05
S087	T065	TRUE	TRUE	0	0	1	1	none	9.92853642918e-05
S093	T065	TRUE	TRUE	0	0	1	1	none	8.29418820046e-05
S097	T065	TRUE	TRUE	0	0	1	1	none	7.15165809906e-05
S102	T065	TRUE	TRUE	0	0	1	1	none	9.97571358905e-05
S106	T065	TRUE	TRUE	0	0	1	1	none	6.85752153236e-05
S130	T065	TRUE	TRUE	0	0	1	1	none	9.83980793e-05
T009	T065	FALSE	FALSE	0	0	1	1	none	7.43945317159e-05
T010	T065	FALSE	FALSE	0	0	1	1	none	7.4995361997e-05
T013	T065	FALSE	FALSE	0	0	1	1	none	8.6918628286e-06
T014	T065	TRUE	TRUE	0	0	1	1	none	6.51892180006e-05
T020	T065	TRUE	TRUE	0	0	1	1	none	4.4908271234e-06
T021	T065	FALSE	FALSE	0	0	1	1	none	7.73498069242e-05
T028	T065	TRUE	TRUE	0	0	1	1	none	4.17787548864e-05
T035a	T065	TRUE	TRUE	0	0	1	1	none	9.82421718317e-05
T035b	T065	FALSE	FALSE	0	0	1	1	none	7.44654880433e-05
T040	T065	TRUE	TRUE	0	0	1	1	none	6.69708537338e-05
T056	T065	FALSE	FALSE	0	0	1	1	none	7.63749971375e-05
T059	T065	TRUE	TRUE	0	0	1	1	none	0.0001028440679977
S002	T069	TRUE	TRUE	0	0	1	1	none	0.0001121266080242
S007	T069	TRUE	TRUE	0	0	1	1	none	0.0001072456813362
S021	T069	TRUE	TRUE	0	0	1	1	none	0.0001133220130194
S024	T069	TRUE	TRUE	0	0	1	1	none	0.0001115539604003
S025	T069	TRUE	TRUE	0	0	1	1	none	0.0001199762107841
S026	T069	TRUE	TRUE	0	0	1	1	none	0.0001123262825221
S038	T069	TRUE	TRUE	0	0	1	1	none	0.0001124358711445
S039	T069	TRUE	TRUE	0	0	1	1	none	0.0001126786591894
S040	T069	TRUE	TRUE	0	0	1	1	none	4.75235991554e-05
S042	T069	TRUE	TRUE	0	0	1	1	none	0.0001116207341702
S071	T069	TRUE	TRUE	0	0	1	1	none	3.0058739662e-05
S078	T069	TRUE	TRUE	0	0	1	1	none	0.0001118756687001
S081	T069	TRUE	TRUE	0	0	1	1	none	0.0001131434165144
S085	T069	TRUE	TRUE	0	0	1	1	none	6.27927935043e-05
S087	T069	TRUE	TRUE	0	0	1	1	none	7.37016751704e-05
S093	T069	TRUE	TRUE	0	0	1	1	none	5.73581928832e-05
S097	T069	TRUE	TRUE	0	0	1	1	none	0.0001181326005092
S102	T069	TRUE	TRUE	0	0	1	1	none	5.08907173491e-05
S106	T069	TRUE	TRUE	0	0	1	1	none	0.0001151912348422
S130	T069	TRUE	TRUE	0	0	1	1	none	7.28143901786e-05
T009	T069	FALSE	FALSE	0	0	1	1	none	0.0001210105512345
T010	T069	FALSE	FALSE	0	0	1	1	none	0.0001216113815156
T013	T069	FALSE	FALSE	0	0	1	1	none	0.000120526903692
T014	T069	TRUE	TRUE	0	0	1	1	none	0.0001118052375192
T020	T069	TRUE	TRUE	0	0	1	1	none	0.0001139225468624
T021	T069	FALSE	FALSE	0	0	1	1	none	0.0001239658264428
T028	T069	TRUE	TRUE	0	0	1	1	none	0.0001087034232032
T035a	T069	TRUE	TRUE	0	0	1	1	none	7.26584827103e-05
T035b	T069	FALSE	FALSE	0	0	1	1	none	0.0001210815075619
T040	T069	TRUE	TRUE	0	0	1	1	none	0.0001135868732524
T056	T069	FALSE	FALSE	0	0	1	1	none	0.0001229910166561
T059	T069	TRUE	TRUE	0	0	1	1	none	5.39776494563e-05
T065	T069	TRUE	TRUE	0	0	1	1	none	0.0001130367014256
S002	T073	FALSE	FALSE	0	0	1	1	none	2.45106515989e-05
S007	T073	FALSE	FALSE	0	0	1	1	none	7.10068327509e-05
S021	T073	FALSE	FALSE	0	0	1	1	none	2.57060565941e-05
S024	T073	FALSE	FALSE	0	0	1	1	none	2.3938003975e-05
S025	T073	FALSE	FALSE	0	0	1	1	none	2.79026886468e-05
S026	T073	FALSE	FALSE	0	0	1	1	none	1.52424200908e-05
S038	T073	FALSE	FALSE	0	0	1	1	none	7.61970225592e-05
S039	T073	FALSE	FALSE	0	0	1	1	none	2.50627027641e-05
S040	T073	FALSE	FALSE	0	0	1	1	none	0.0001067671886301
S042	T073	FALSE	FALSE	0	0	1	1	none	2.40047777449e-05
S071	T073	FALSE	FALSE	0	0	1	1	none	9.58824439029e-05
S078	T073	FALSE	FALSE	0	0	1	1	none	2.42597122748e-05
S081	T073	FALSE	FALSE	0	0	1	1	none	2.55274600891e-05
S085	T073	FALSE	FALSE	0	0	1	1	none	9.8753653559e-05
S087	T073	FALSE	FALSE	0	0	1	1	none	0.0001096625352251
S093	T073	FALSE	FALSE	0	0	1	1	none	9.33190529379e-05
S097	T073	FALSE	FALSE	0	0	1	1	none	2.60590783719e-05
S102	T073	FALSE	FALSE	0	0	1	1	none	0.0001101343068238
S106	T073	FALSE	FALSE	0	0	1	1	none	2.75752784169e-05
S130	T073	FALSE	FALSE	0	0	1	1	none	0.0001087752502333
T009	T073	FALSE	FALSE	0	0	1	1	none	3.6049816866e-06
T010	T073	FALSE	FALSE	0	0	1	1	none	5.4074725299e-06
T013	T073	FALSE	FALSE	0	0	1	1	none	8.42880551067e-05
T014	T073	FALSE	FALSE	0	0	1	1	none	2.41892810939e-05
T020	T073	FALSE	FALSE	0	0	1	1	none	7.76836982771e-05
T021	T073	TRUE	TRUE	0	0	1	1	none	1.7536146461e-06
T028	T073	FALSE	FALSE	0	0	1	1	none	7.24645746179e-05
T035a	T073	FALSE	FALSE	0	0	1	1	none	0.000108619342765
T035b	T073	FALSE	FALSE	0	0	1	1	none	4.8775985762e-06
T040	T073	FALSE	FALSE	0	0	1	1	none	2.59709168271e-05
T056	T073	FALSE	FALSE	0	0	1	1	none	5.5854471082e-06
T059	T073	FALSE	FALSE	0	0	1	1	none	0.000113221238931
T065	T073	FALSE	FALSE	0	0	1	1	none	7.67978528403e-05
T069	T073	FALSE	FALSE	0	0	1	1	none	0.0001234138723589
S002	T075	TRUE	TRUE	0	0	1	1	none	6.12510570152e-05
S007	T075	TRUE	TRUE	0	0	1	1	none	5.5084678873e-05
S021	T075	TRUE	TRUE	0	0	1	1	none	6.24464620104e-05
S024	T075	TRUE	TRUE	0	0	1	1	none	6.06784093913e-05
S025	T075	TRUE	TRUE	0	0	1	1	none	6.91006597751e-05
S026	T075	TRUE	TRUE	0	0	1	1	none	6.14507315131e-05
S038	T075	TRUE	TRUE	0	0	1	1	none	6.02748686813e-05
S039	T075	TRUE	TRUE	0	0	1	1	none	6.18031081804e-05
S040	T075	TRUE	TRUE	0	0	1	1	none	9.21304862064e-05
S042	T075	TRUE	TRUE	0	0	1	1	none	6.07451831612e-05
S071	T075	TRUE	TRUE	0	0	1	1	none	8.12457414792e-05
S078	T075	TRUE	TRUE	0	0	1	1	none	6.10001176911e-05
S081	T075	TRUE	TRUE	0	0	1	1	none	6.22678655054e-05
S085	T075	TRUE	TRUE	0	0	1	1	none	8.41169511353e-05
S087	T075	TRUE	TRUE	0	0	1	1	none	9.50258328014e-05
S093	T075	TRUE	TRUE	0	0	1	1	none	7.86823505142e-05
S097	T075	TRUE	TRUE	0	0	1	1	none	6.72570495002e-05
S102	T075	TRUE	TRUE	0	0	1	1	none	9.54976044001e-05
S106	T075	TRUE	TRUE	0	0	1	1	none	6.43156838332e-05
S130	T075	TRUE	TRUE	0	0	1	1	none	9.41385478096e-05
T009	T075	FALSE	FALSE	0	0	1	1	none	7.01350002255e-05
T010	T075	FALSE	FALSE	0	0	1	1	none	7.07358305066e-05
T013	T075	FALSE	FALSE	0	0	1	1	none	6.83659012288e-05
T014	T075	TRUE	TRUE	0	0	1	1	none	6.09296865102e-05
T020	T075	TRUE	TRUE	0	0	1	1	none	6.17615443992e-05
T021	T075	FALSE	FALSE	0	0	1	1	none	7.30902754338e-05
T028	T075	TRUE	TRUE	0	0	1	1	none	5.654242074e-05
T035a	T075	TRUE	TRUE	0	0	1	1	none	9.39826403413e-05
T035b	T075	FALSE	FALSE	0	0	1	1	none	7.02059565529e-05
T040	T075	TRUE	TRUE	0	0	1	1	none	6.27113222434e-05
T056	T075	FALSE	FALSE	0	0	1	1	none	7.21154656471e-05
T059	T075	TRUE	TRUE	0	0	1	1	none	9.85845365073e-05
T065	T075	TRUE	TRUE	0	0	1	1	none	6.08756989624e-05
T069	T075	TRUE	TRUE	0	0	1	1	none	0.0001087771699352
T073	T075	FALSE	FALSE	0	0	1	1	none	7.25383213499e-05
S002	T077	FALSE	FALSE	0	0	1	1	none	2.39098213178e-05
S007	T077	FALSE	FALSE	0	0	1	1	none	7.04060024698e-05
S021	T077	FALSE	FALSE	0	0	1	1	none	2.5105226313e-05
S024	T077	FALSE	FALSE	0	0	1	1	none	2.33371736939e-05
S025	T077	FALSE	FALSE	0	0	1	1	none	2.73018583657e-05
S026	T077	FALSE	FALSE	0	0	1	1	none	1.46415898097e-05
S038	T077	FALSE	FALSE	0	0	1	1	none	7.55961922781e-05
S039	T077	FALSE	FALSE	0	0	1	1	none	2.4461872483e-05
S040	T077	FALSE	FALSE	0	0	1	1	none	0.000106166358349
S042	T077	FALSE	FALSE	0	0	1	1	none	2.34039474638e-05
S071	T077	FALSE	FALSE	0	0	1	1	none	9.52816136218e-05
S078	T077	FALSE	FALSE	0	0	1	1	none	2.36588819937e-05
S081	T077	FALSE	FALSE	0	0	1	1	none	2.4926629808e-05
S085	T077	FALSE	FALSE	0	0	1	1	none	9.81528232779e-05
S087	T077	FALSE	FALSE	0	0	1	1	none	0.000109061704944
S093	T077	FALSE	FALSE	0	0	1	1	none	9.27182226568e-05
S097	T077	FALSE	FALSE	0	0	1	1	none	2.54582480908e-05
S102	T077	FALSE	FALSE	0	0	1	1	none	0.0001095334765427
S106	T077	FALSE	FALSE	0	0	1	1	none	2.69744481358e-05
S130	T077	FALSE	FALSE	0	0	1	1	none	0.0001081744199522
T009	T077	FALSE	FALSE	0	0	1	1	none	3.0041514055e-06
T010	T077	FALSE	FALSE	0	0	1	1	none	4.8066422488e-06
T013	T077	FALSE	FALSE	0	0	1	1	none	8.36872248256e-05
T014	T077	FALSE	FALSE	0	0	1	1	none	2.35884508128e-05
T020	T077	FALSE	FALSE	0	0	1	1	none	7.7082867996e-05
T021	T077	TRUE	TRUE	0	0	1	1	none	2.3544449272e-06
T028	T077	FALSE	FALSE	0	0	1	1	none	7.18637443368e-05
T035a	T077	FALSE	FALSE	0	0	1	1	none	0.0001080185124839
T035b	T077	FALSE	FALSE	0	0	1	1	none	4.2767682951e-06
T040	T077	FALSE	FALSE	0	0	1	1	none	2.5370086546e-05
T056	T077	FALSE	FALSE	0	0	1	1	none	4.9846168271e-06
T059	T077	FALSE	FALSE	0	0	1	1	none	0.0001126204086499
T065	T077	FALSE	FALSE	0	0	1	1	none	7.61970225592e-05
T069	T077	FALSE	FALSE	0	0	1	1	none	0.0001228130420778
T073	T077	TRUE	TRUE	0	0	1	1	none	1.8024908433e-06
T075	T077	FALSE	FALSE	0	0	1	1	none	7.19374910688e-05
S002	T087	TRUE	TRUE	0	0	1	1	none	2.16735714071e-05
S007	T087	TRUE	TRUE	0	0	1	1	none	6.81697525591e-05
S021	T087	TRUE	TRUE	0	0	1	1	none	2.28689764023e-05
S024	T087	TRUE	TRUE	0	0	1	1	none	2.11009237832e-05
S025	T087	TRUE	TRUE	0	0	1	1	none	2.5065608455e-05
S026	T087	TRUE	TRUE	0	0	1	1	none	1.2405339899e-05
S038	T087	TRUE	TRUE	0	0	1	1	none	7.33599423674e-05
S039	T087	TRUE	TRUE	0	0	1	1	none	2.22256225723e-05
S040	T087	TRUE	TRUE	0	0	1	1	none	0.0001039301084383
S042	T087	TRUE	TRUE	0	0	1	1	none	2.11676975531e-05
S071	T087	TRUE	TRUE	0	0	1	1	none	9.30453637111e-05
S078	T087	TRUE	TRUE	0	0	1	1	none	2.1422632083e-05
S081	T087	TRUE	TRUE	0	0	1	1	none	2.26903798973e-05
S085	T087	TRUE	TRUE	0	0	1	1	none	9.59165733672e-05
S087	T087	TRUE	TRUE	0	0	1	1	none	0.0001068254550333
S093	T087	TRUE	TRUE	0	0	1	1	none	9.04819727461e-05
S097	T087	TRUE	TRUE	0	0	1	1	none	2.32219981801e-05
S102	T087	TRUE	TRUE	0	0	1	1	none	0.000107297226632
S106	T087	TRUE	TRUE	0	0	1	1	none	2.47381982251e-05
S130	T087	TRUE	TRUE	0	0	1	1	none	0.0001059381700415
T009	T087	FALSE	FALSE	0	0	1	1	none	4.3728831814e-06
T010	T087	FALSE	FALSE	0	0	1	1	none	4.9737134625e-06
T013	T087	FALSE	FALSE	0	0	1	1	none	8.14509749149e-05
T014	T087	TRUE	TRUE	0	0	1	1	none	2.13522009021e-05
T020	T087	TRUE	TRUE	0	0	1	1	none	7.48466180853e-05
T021	T087	FALSE	FALSE	0	0	1	1	none	7.3281583897e-06
T028	T087	TRUE	TRUE	0	0	1	1	none	6.96274944261e-05
T035a	T087	TRUE	TRUE	0	0	1	1	none	0.0001057822625732
T035b	T087	FALSE	FALSE	0	0	1	1	none	4.4438395088e-06
T040	T087	TRUE	TRUE	0	0	1	1	none	2.31338366353e-05
T056	T087	FALSE	FALSE	0	0	1	1	none	6.353348603e-06
T059	T087	TRUE	TRUE	0	0	1	1	none	0.0001103841587392
T065	T087	TRUE	TRUE	0	0	1	1	none	7.39607726485e-05
T069	T087	TRUE	TRUE	0	0	1	1	none	0.0001205767921671
T073	T087	FALSE	FALSE	0	0	1	1	none	6.7762043058e-06
T075	T087	TRUE	TRUE	0	0	1	1	none	6.97012411581e-05
T077	T087	FALSE	FALSE	0	0	1	1	none	6.1753740247e-06
S002	T095	TRUE	TRUE	0	0	1	1	none	9.74879858986e-05
S007	T095	TRUE	TRUE	0	0	1	1	none	9.26070592106e-05
S021	T095	TRUE	TRUE	0	0	1	1	none	9.86833908938e-05
S024	T095	TRUE	TRUE	0	0	1	1	none	9.69153382747e-05
S025	T095	TRUE	TRUE	0	0	1	1	none	0.0001053375886585
S026	T095	TRUE	TRUE	0	0	1	1	none	9.76876603965e-05
S038	T095	TRUE	TRUE	0	0	1	1	none	9.77972490189e-05
S039	T095	TRUE	TRUE	0	0	1	1	none	9.80400370638e-05
S040	T095	TRUE	TRUE	0	0	1	1	none	5.61677064498e-05
S042	T095	TRUE	TRUE	0	0	1	1	none	9.69821120446e-05
S071	T095	TRUE	TRUE	0	0	1	1	none	4.52829617226e-05
S078	T095	TRUE	TRUE	0	0	1	1	none	9.72370465745e-05
S081	T095	TRUE	TRUE	0	0	1	1	none	9.85047943888e-05
S085	T095	TRUE	TRUE	0	0	1	1	none	2.02770443103e-05
S087	T095	TRUE	TRUE	0	0	1	1	none	3.2906061162e-06
S093	T095	TRUE	TRUE	0	0	1	1	none	1.66578578576e-05
S097	T095	TRUE	TRUE	0	0	1	1	none	0.0001034939783836
S102	T095	TRUE	TRUE	0	0	1	1	none	5.95348246435e-05
S106	T095	TRUE	TRUE	0	0	1	1	none	0.0001005526127166
S130	T095	TRUE	TRUE	0	0	1	1	none	1.2016605622e-06
T009	T095	FALSE	FALSE	0	0	1	1	none	0.0001063719291089
T010	T095	FALSE	FALSE	0	0	1	1	none	0.00010697275939
T013	T095	FALSE	FALSE	0	0	1	1	none	0.0001058882815664
T014	T095	TRUE	TRUE	0	0	1	1	none	9.71666153936e-05
T020	T095	TRUE	TRUE	0	0	1	1	none	9.92839247368e-05
T021	T095	FALSE	FALSE	0	0	1	1	none	0.0001093272043172
T028	T095	TRUE	TRUE	0	0	1	1	none	9.40648010776e-05
T035a	T095	TRUE	TRUE	0	0	1	1	none	6.3714469763e-06
T035b	T095	FALSE	FALSE	0	0	1	1	none	0.0001064428854363
T040	T095	TRUE	TRUE	0	0	1	1	none	9.89482511268e-05
T056	T095	FALSE	FALSE	0	0	1	1	none	0.0001083523945305
T059	T095	TRUE	TRUE	0	0	1	1	none	6.26217567507e-05
T065	T095	TRUE	TRUE	0	0	1	1	none	9.83980793e-05
T069	T095	TRUE	TRUE	0	0	1	1	none	7.28143901786e-05
T073	T095	FALSE	FALSE	0	0	1	1	none	0.0001087752502333
T075	T095	TRUE	TRUE	0	0	1	1	none	9.41385478096e-05
T077	T095	FALSE	FALSE	0	0	1	1	none	0.0001081744199522
T087	T095	TRUE	TRUE	0	0	1	1	none	0.0001059381700415
S002	T099a	TRUE	TRUE	0	0	1	1	none	9.62999982494e-05
S007	T099a	TRUE	TRUE	0	0	1	1	none	9.14190715614e-05
S021	T099a	TRUE	TRUE	0	0	1	1	none	9.74954032446e-05
S024	T099a	TRUE	TRUE	0	0	1	1	none	9.57273506255e-05
S025	T099a	TRUE	TRUE	0	0	1	1	none	0.0001041496010093
S026	T099a	TRUE	TRUE	0	0	1	1	none	9.64996727473e-05
S038	T099a	TRUE	TRUE	0	0	1	1	none	9.66092613697e-05
S039	T099a	TRUE	TRUE	0	0	1	1	none	9.68520494146e-05
S040	T099a	TRUE	TRUE	0	0	1	1	none	5.49797188006e-05
S042	T099a	TRUE	TRUE	0	0	1	1	none	9.57941243954e-05
S071	T099a	TRUE	TRUE	0	0	1	1	none	4.40949740734e-05
S078	T099a	TRUE	TRUE	0	0	1	1	none	9.60490589253e-05
S081	T099a	TRUE	TRUE	0	0	1	1	none	9.73168067396e-05
S085	T099a	TRUE	TRUE	0	0	1	1	none	1.90890566611e-05
S087	T099a	TRUE	TRUE	0	0	1	1	none	5.024991225e-06
S093	T099a	TRUE	TRUE	0	0	1	1	none	1.54698702084e-05
S097	T099a	TRUE	TRUE	0	0	1	1	none	0.0001023059907344
S102	T099a	TRUE	TRUE	0	0	1	1	none	5.83468369943e-05
S106	T099a	TRUE	TRUE	0	0	1	1	none	9.93646250674e-05
S130	T099a	TRUE	TRUE	0	0	1	1	none	4.1377062332e-06
T009	T099a	FALSE	FALSE	0	0	1	1	none	0.0001051839414597
T010	T099a	FALSE	FALSE	0	0	1	1	none	0.0001057847717408
T013	T099a	FALSE	FALSE	0	0	1	1	none	0.0001047002939172
T014	T099a	TRUE	TRUE	0	0	1	1	none	9.59786277444e-05
T020	T099a	TRUE	TRUE	0	0	1	1	none	9.80959370876e-05
T021	T099a	FALSE	FALSE	0	0	1	1	none	0.000108139216668
T028	T099a	TRUE	TRUE	0	0	1	1	none	9.28768134284e-05
T035a	T099a	TRUE	TRUE	0	0	1	1	none	5.1834593271e-06
T035b	T099a	FALSE	FALSE	0	0	1	1	none	0.0001052548977871
T040	T099a	TRUE	TRUE	0	0	1	1	none	9.77602634776e-05
T056	T099a	FALSE	FALSE	0	0	1	1	none	0.0001071644068813
T059	T099a	TRUE	TRUE	0	0	1	1	none	6.14337691015e-05
T065	T099a	TRUE	TRUE	0	0	1	1	none	9.72100916508e-05
T069	T099a	TRUE	TRUE	0	0	1	1	none	7.16264025294e-05
T073	T099a	FALSE	FALSE	0	0	1	1	none	0.0001075872625841
T075	T099a	TRUE	TRUE	0	0	1	1	none	9.29505601604e-05
T077	T099a	FALSE	FALSE	0	0	1	1	none	0.000106986432303
T087	T099a	TRUE	TRUE	0	0	1	1	none	0.0001047501823923
T095	T099a	TRUE	TRUE	0	0	1	1	none	4.1377062332e-06
S002	T102	FALSE	FALSE	0	0	1	1	none	0.0001007500049069
S007	T102	FALSE	FALSE	0	0	1	1	none	9.58690782189e-05
S021	T102	FALSE	FALSE	0	0	1	1	none	0.0001019454099021
S024	T102	FALSE	FALSE	0	0	1	1	none	0.000100177357283
S025	T102	FALSE	FALSE	0	0	1	1	none	0.0001085996076668
S026	T102	FALSE	FALSE	0	0	1	1	none	0.0001009496794048
S038	T102	FALSE	FALSE	0	0	1	1	none	0.0001010592680272
S039	T102	FALSE	FALSE	0	0	1	1	none	0.0001013020560721
S040	T102	FALSE	FALSE	0	0	1	1	none	5.94297254581e-05
S042	T102	FALSE	FALSE	0	0	1	1	none	0.0001002441310529
S071	T102	FALSE	FALSE	0	0	1	1	none	4.85449807309e-05
S078	T102	FALSE	FALSE	0	0	1	1	none	0.0001004990655828
S081	T102	FALSE	FALSE	0	0	1	1	none	0.0001017668133971
S085	T102	FALSE	FALSE	0	0	1	1	none	2.35390633186e-05
S087	T102	FALSE	FALSE	0	0	1	1	none	6.5526251245e-06
S093	T102	FALSE	FALSE	0	0	1	1	none	1.99198768659e-05
S097	T102	FALSE	FALSE	0	0	1	1	none	0.0001067559973919
S102	T102	FALSE	FALSE	0	0	1	1	none	6.27968436518e-05
S106	T102	FALSE	FALSE	0	0	1	1	none	0.0001038146317249
S130	T102	FALSE	FALSE	0	0	1	1	none	4.4636795705e-06
T009	T102	FALSE	FALSE	0	0	1	1	none	0.0001096339481172
T010	T102	FALSE	FALSE	0	0	1	1	none	0.0001102347783983
T013	T102	FALSE	FALSE	0	0	1	1	none	0.0001091503005747
T014	T102	FALSE	FALSE	0	0	1	1	none	0.0001004286344019
T020	T102	FALSE	FALSE	0	0	1	1	none	0.0001025459437451
T021	T102	FALSE	FALSE	0	0	1	1	none	0.0001125892233255
T028	T102	FALSE	FALSE	0	0	1	1	none	9.73268200859e-05
T035a	T102	FALSE	FALSE	0	0	1	1	none	9.6334659846e-06
T035b	T102	FALSE	FALSE	0	0	1	1	none	0.0001097049044446
T040	T102	FALSE	FALSE	0	0	1	1	none	0.0001022102701351
T056	T102	FALSE	FALSE	0	0	1	1	none	0.0001116144135388
T059	T102	FALSE	FALSE	0	0	1	1	none	6.5883775759e-05
T065	T102	FALSE	FALSE	0	0	1	1	none	0.0001016600983083
T069	T102	FALSE	FALSE	0	0	1	1	none	7.60764091869e-05
T073	T102	FALSE	FALSE	0	0	1	1	none	0.0001120372692416
T075	T102	FALSE	FALSE	0	0	1	1	none	9.74005668179e-05
T077	T102	FALSE	FALSE	0	0	1	1	none	0.0001114364389605
T087	T102	FALSE	FALSE	0	0	1	1	none	0.0001092001890498
T095	T102	TRUE	TRUE	1	0	1	1	anc	6.008302811e-07
T099a	T102	FALSE	FALSE	0	0	1	1	none	7.3997252415e-06
S002	T104	FALSE	FALSE	0	0	1	1	none	6.63893203521e-05
S007	T104	FALSE	FALSE	0	0	1	1	none	3.30557214559e-05
S021	T104	FALSE	FALSE	0	0	1	1	none	6.75847253473e-05
S024	T104	FALSE	FALSE	0	0	1	1	none	6.58166727282e-05
S025	T104	FALSE	FALSE	0	0	1	1	none	7.4238923112e-05
S026	T104	FALSE	FALSE	0	0	1	1	none	6.658899485e-05
S038	T104	FALSE	FALSE	0	0	1	1	none	4.63899346742e-05
S039	T104	FALSE	FALSE	0	0	1	1	none	6.69413715173e-05
S040	T104	FALSE	FALSE	0	0	1	1	none	9.72687495433001e-05
S042	T104	FALSE	FALSE	0	0	1	1	none	6.58834464981e-05
S071	T104	FALSE	FALSE	0	0	1	1	none	8.63840048161e-05
S078	T104	FALSE	FALSE	0	0	1	1	none	6.6138381028e-05
S081	T104	FALSE	FALSE	0	0	1	1	none	6.74061288423e-05
S085	T104	FALSE	FALSE	0	0	1	1	none	8.92552144722e-05
S087	T104	FALSE	FALSE	0	0	1	1	none	0.0001001640961383
S093	T104	FALSE	FALSE	0	0	1	1	none	8.38206138511e-05
S097	T104	FALSE	FALSE	0	0	1	1	none	7.23953128371e-05
S102	T104	FALSE	FALSE	0	0	1	1	none	0.000100635867737
S106	T104	FALSE	FALSE	0	0	1	1	none	6.94539471701e-05
S130	T104	FALSE	FALSE	0	0	1	1	none	9.92768111465001e-05
T009	T104	FALSE	FALSE	0	0	1	1	none	7.52732635624e-05
T010	T104	FALSE	FALSE	0	0	1	1	none	7.58740938435e-05
T013	T104	FALSE	FALSE	0	0	1	1	none	5.44809672217e-05
T014	T104	FALSE	FALSE	0	0	1	1	none	6.60679498471e-05
T020	T104	FALSE	FALSE	0	0	1	1	none	4.78766103921e-05
T021	T104	FALSE	FALSE	0	0	1	1	none	7.82285387707e-05
T028	T104	FALSE	FALSE	0	0	1	1	none	3.07672368849e-05
T035a	T104	FALSE	FALSE	0	0	1	1	none	9.91209036782e-05
T035b	T104	FALSE	FALSE	0	0	1	1	none	7.53442198898e-05
T040	T104	FALSE	FALSE	0	0	1	1	none	6.78495855803e-05
T056	T104	FALSE	FALSE	0	0	1	1	none	7.7253728984e-05
T059	T104	FALSE	FALSE	0	0	1	1	none	0.0001037227998442
T065	T104	FALSE	FALSE	0	0	1	1	none	4.69907649553e-05
T069	T104	FALSE	FALSE	0	0	1	1	none	0.0001139154332721
T073	T104	FALSE	FALSE	0	0	1	1	none	7.76765846868e-05
T075	T104	FALSE	FALSE	0	0	1	1	none	6.17544308089e-05
T077	T104	FALSE	FALSE	0	0	1	1	none	7.70757544057e-05
T087	T104	FALSE	FALSE	0	0	1	1	none	7.4839504495e-05
T095	T104	FALSE	FALSE	0	0	1	1	none	9.92768111465001e-05
T099a	T104	FALSE	FALSE	0	0	1	1	none	9.80888234973001e-05
T102	T104	FALSE	FALSE	0	0	1	1	none	0.0001025388301548
S002	T105	FALSE	FALSE	0	0	1	1	none	6.78800299878e-05
S007	T105	FALSE	FALSE	0	0	1	1	none	4.26904545016e-05
S021	T105	FALSE	FALSE	0	0	1	1	none	6.9075434983e-05
S024	T105	FALSE	FALSE	0	0	1	1	none	6.73073823639e-05
S025	T105	FALSE	FALSE	0	0	1	1	none	7.57296327477e-05
S026	T105	FALSE	FALSE	0	0	1	1	none	6.80797044857e-05
S038	T105	FALSE	FALSE	0	0	1	1	none	5.3735928877e-06
S039	T105	FALSE	FALSE	0	0	1	1	none	6.8432081153e-05
S040	T105	FALSE	FALSE	0	0	1	1	none	9.8759459179e-05
S042	T105	FALSE	FALSE	0	0	1	1	none	6.73741561338e-05
S071	T105	FALSE	FALSE	0	0	1	1	none	8.78747144518e-05
S078	T105	FALSE	FALSE	0	0	1	1	none	6.76290906637e-05
S081	T105	FALSE	FALSE	0	0	1	1	none	6.8896838478e-05
S085	T105	FALSE	FALSE	0	0	1	1	none	9.07459241079e-05
S087	T105	FALSE	FALSE	0	0	1	1	none	0.000101654805774
S093	T105	FALSE	FALSE	0	0	1	1	none	8.53113234868e-05
S097	T105	FALSE	FALSE	0	0	1	1	none	7.38860224728e-05
S102	T105	FALSE	FALSE	0	0	1	1	none	0.0001021265773727
S106	T105	FALSE	FALSE	0	0	1	1	none	7.09446568058e-05
S130	T105	FALSE	FALSE	0	0	1	1	none	0.0001007675207822
T009	T105	FALSE	FALSE	0	0	1	1	none	7.67639731981e-05
T010	T105	FALSE	FALSE	0	0	1	1	none	7.73648034792e-05
T013	T105	FALSE	FALSE	0	0	1	1	none	1.10613043108e-05
T014	T105	FALSE	FALSE	0	0	1	1	none	6.75586594828e-05
T020	T105	FALSE	FALSE	0	0	1	1	none	6.8602686056e-06
T021	T105	FALSE	FALSE	0	0	1	1	none	7.97192484064e-05
T028	T105	FALSE	FALSE	0	0	1	1	none	4.41481963686e-05
T035a	T105	FALSE	FALSE	0	0	1	1	none	0.0001006116133139
T035b	T105	FALSE	FALSE	0	0	1	1	none	7.68349295255e-05
T040	T105	FALSE	FALSE	0	0	1	1	none	6.9340295216e-05
T056	T105	FALSE	FALSE	0	0	1	1	none	7.87444386197e-05
T059	T105	FALSE	FALSE	0	0	1	1	none	0.0001052135094799
T065	T105	TRUE	TRUE	1	0	1	1	anc	1.16778092e-06
T069	T105	FALSE	FALSE	0	0	1	1	none	0.0001154061429078
T073	T105	FALSE	FALSE	0	0	1	1	none	7.91672943225e-05
T075	T105	FALSE	FALSE	0	0	1	1	none	6.32451404446e-05
T077	T105	FALSE	FALSE	0	0	1	1	none	7.85664640414e-05
T087	T105	FALSE	FALSE	0	0	1	1	none	7.63302141307e-05
T095	T105	FALSE	FALSE	0	0	1	1	none	0.0001007675207822
T099a	T105	FALSE	FALSE	0	0	1	1	none	9.9579533133e-05
T102	T105	FALSE	FALSE	0	0	1	1	none	0.0001040295397905
T104	T105	FALSE	FALSE	0	0	1	1	none	4.93602064375e-05
S002	T107	FALSE	FALSE	0	0	1	1	none	0.0001019516654691
S007	T107	FALSE	FALSE	0	0	1	1	none	9.70707387811e-05
S021	T107	FALSE	FALSE	0	0	1	1	none	0.0001031470704643
S024	T107	FALSE	FALSE	0	0	1	1	none	0.0001013790178452
S025	T107	FALSE	FALSE	0	0	1	1	none	0.000109801268229
S026	T107	FALSE	FALSE	0	0	1	1	none	0.000102151339967
S038	T107	FALSE	FALSE	0	0	1	1	none	0.0001022609285894
S039	T107	FALSE	FALSE	0	0	1	1	none	0.0001025037166343
S040	T107	FALSE	FALSE	0	0	1	1	none	6.06313860203e-05
S042	T107	FALSE	FALSE	0	0	1	1	none	0.0001014457916151
S071	T107	FALSE	FALSE	0	0	1	1	none	4.97466412931e-05
S078	T107	FALSE	FALSE	0	0	1	1	none	0.000101700726145
S081	T107	FALSE	FALSE	0	0	1	1	none	0.0001029684739593
S085	T107	FALSE	FALSE	0	0	1	1	none	2.47407238808e-05
S087	T107	FALSE	FALSE	0	0	1	1	none	7.7542856867e-06
S093	T107	FALSE	FALSE	0	0	1	1	none	2.11215374281e-05
S097	T107	FALSE	FALSE	0	0	1	1	none	0.0001079576579541
S102	T107	FALSE	FALSE	0	0	1	1	none	6.3998504214e-05
S106	T107	FALSE	FALSE	0	0	1	1	none	0.0001050162922871
S130	T107	FALSE	FALSE	0	0	1	1	none	5.6653401327e-06
T009	T107	FALSE	FALSE	0	0	1	1	none	0.0001108356086794
T010	T107	FALSE	FALSE	0	0	1	1	none	0.0001114364389605
T013	T107	FALSE	FALSE	0	0	1	1	none	0.0001103519611369
T014	T107	FALSE	FALSE	0	0	1	1	none	0.0001016302949641
T020	T107	FALSE	FALSE	0	0	1	1	none	0.0001037476043073
T021	T107	FALSE	FALSE	0	0	1	1	none	0.0001137908838877
T028	T107	FALSE	FALSE	0	0	1	1	none	9.85284806481e-05
T035a	T107	FALSE	FALSE	0	0	1	1	none	1.08351265468e-05
T035b	T107	FALSE	FALSE	0	0	1	1	none	0.0001109065650068
T040	T107	FALSE	FALSE	0	0	1	1	none	0.0001034119306973
T056	T107	FALSE	FALSE	0	0	1	1	none	0.000112816074101
T059	T107	FALSE	FALSE	0	0	1	1	none	6.70854363212e-05
T065	T107	FALSE	FALSE	0	0	1	1	none	0.0001028617588705
T069	T107	FALSE	FALSE	0	0	1	1	none	7.72780697491e-05
T073	T107	FALSE	FALSE	0	0	1	1	none	0.0001132389298038
T075	T107	FALSE	FALSE	0	0	1	1	none	9.86022273801e-05
T077	T107	FALSE	FALSE	0	0	1	1	none	0.0001126380995227
T087	T107	FALSE	FALSE	0	0	1	1	none	0.000110401849612
T095	T107	TRUE	TRUE	1	0	1	1	anc	6.008302811e-07
T099a	T107	FALSE	FALSE	0	0	1	1	none	8.6013858037e-06
T102	T107	FALSE	FALSE	0	0	1	1	none	4.8066422488e-06
T104	T107	FALSE	FALSE	0	0	1	1	none	0.000103740490717
T105	T107	FALSE	FALSE	0	0	1	1	none	0.0001052312003527
S002	T126	TRUE	TRUE	0	0	1	1	none	0.0001171229836692
S007	T126	TRUE	TRUE	0	0	1	1	none	0.0001122420569812
S021	T126	TRUE	TRUE	0	0	1	1	none	0.0001183183886644
S024	T126	TRUE	TRUE	0	0	1	1	none	0.0001165503360453
S025	T126	TRUE	TRUE	0	0	1	1	none	0.0001249725864291
S026	T126	TRUE	TRUE	0	0	1	1	none	0.0001173226581671
S038	T126	TRUE	TRUE	0	0	1	1	none	0.0001174322467895
S039	T126	TRUE	TRUE	0	0	1	1	none	0.0001176750348344
S040	T126	TRUE	TRUE	0	0	1	1	none	5.25199748004e-05
S042	T126	TRUE	TRUE	0	0	1	1	none	0.0001166171098152
S071	T126	TRUE	TRUE	0	0	1	1	none	3.5055115307e-05
S078	T126	TRUE	TRUE	0	0	1	1	none	0.0001168720443451
S081	T126	TRUE	TRUE	0	0	1	1	none	0.0001181397921594
S085	T126	TRUE	TRUE	0	0	1	1	none	6.77891691493e-05
S087	T126	TRUE	TRUE	0	0	1	1	none	7.86980508154e-05
S093	T126	TRUE	TRUE	0	0	1	1	none	6.23545685282e-05
S097	T126	TRUE	TRUE	0	0	1	1	none	0.0001231289761542
S102	T126	TRUE	TRUE	0	0	1	1	none	5.58870929941e-05
S106	T126	TRUE	TRUE	0	0	1	1	none	0.0001201876104872
S130	T126	TRUE	TRUE	0	0	1	1	none	7.78107658236e-05
T009	T126	FALSE	FALSE	0	0	1	1	none	0.0001260069268795
T010	T126	FALSE	FALSE	0	0	1	1	none	0.0001266077571606
T013	T126	FALSE	FALSE	0	0	1	1	none	0.000125523279337
T014	T126	TRUE	TRUE	0	0	1	1	none	0.0001168016131642
T020	T126	TRUE	TRUE	0	0	1	1	none	0.0001189189225074
T021	T126	FALSE	FALSE	0	0	1	1	none	0.0001289622020878
T028	T126	TRUE	TRUE	0	0	1	1	none	0.0001136997988482
T035a	T126	TRUE	TRUE	0	0	1	1	none	7.76548583553e-05
T035b	T126	FALSE	FALSE	0	0	1	1	none	0.0001260778832069
T040	T126	TRUE	TRUE	0	0	1	1	none	0.0001185832488974
T056	T126	FALSE	FALSE	0	0	1	1	none	0.0001279873923011
T059	T126	TRUE	TRUE	0	0	1	1	none	5.89740251013e-05
T065	T126	TRUE	TRUE	0	0	1	1	none	0.0001180330770706
T069	T126	TRUE	TRUE	0	0	1	1	none	5.1577075685e-05
T073	T126	FALSE	FALSE	0	0	1	1	none	0.0001284102480039
T075	T126	TRUE	TRUE	0	0	1	1	none	0.0001137735455802
T077	T126	FALSE	FALSE	0	0	1	1	none	0.0001278094177228
T087	T126	TRUE	TRUE	0	0	1	1	none	0.0001255731678121
T095	T126	TRUE	TRUE	0	0	1	1	none	7.78107658236e-05
T099a	T126	TRUE	TRUE	0	0	1	1	none	7.66227781744e-05
T102	T126	FALSE	FALSE	0	0	1	1	none	8.10727848319e-05
T104	T126	FALSE	FALSE	0	0	1	1	none	0.0001189118089171
T105	T126	FALSE	FALSE	0	0	1	1	none	0.0001204025185528
T107	T126	FALSE	FALSE	0	0	1	1	none	8.22744453941e-05
S002	T156	FALSE	FALSE	0	0	1	1	none	6.79922419988e-05
S007	T156	FALSE	FALSE	0	0	1	1	none	4.28026665126e-05
S021	T156	FALSE	FALSE	0	0	1	1	none	6.9187646994e-05
S024	T156	FALSE	FALSE	0	0	1	1	none	6.74195943749e-05
S025	T156	FALSE	FALSE	0	0	1	1	none	7.58418447587e-05
S026	T156	FALSE	FALSE	0	0	1	1	none	6.81919164967e-05
S038	T156	FALSE	FALSE	0	0	1	1	none	6.6874654609e-06
S039	T156	FALSE	FALSE	0	0	1	1	none	6.8544293164e-05
S040	T156	FALSE	FALSE	0	0	1	1	none	9.887167119e-05
S042	T156	FALSE	FALSE	0	0	1	1	none	6.74863681448e-05
S071	T156	FALSE	FALSE	0	0	1	1	none	8.79869264628e-05
S078	T156	FALSE	FALSE	0	0	1	1	none	6.77413026747e-05
S081	T156	FALSE	FALSE	0	0	1	1	none	6.9009050489e-05
S085	T156	FALSE	FALSE	0	0	1	1	none	9.08581361189e-05
S087	T156	FALSE	FALSE	0	0	1	1	none	0.000101767017785
S093	T156	FALSE	FALSE	0	0	1	1	none	8.54235354978e-05
S097	T156	FALSE	FALSE	0	0	1	1	none	7.39982344838e-05
S102	T156	FALSE	FALSE	0	0	1	1	none	0.0001022387893837
S106	T156	FALSE	FALSE	0	0	1	1	none	7.10568688168e-05
S130	T156	FALSE	FALSE	0	0	1	1	none	0.0001008797327932
T009	T156	FALSE	FALSE	0	0	1	1	none	7.68761852091e-05
T010	T156	FALSE	FALSE	0	0	1	1	none	7.74770154902e-05
T013	T156	FALSE	FALSE	0	0	1	1	none	1.47784980084e-05
T014	T156	FALSE	FALSE	0	0	1	1	none	6.76708714938e-05
T020	T156	FALSE	FALSE	0	0	1	1	none	8.1741411788e-06
T021	T156	FALSE	FALSE	0	0	1	1	none	7.98314604174e-05
T028	T156	FALSE	FALSE	0	0	1	1	none	4.42604083796e-05
T035a	T156	FALSE	FALSE	0	0	1	1	none	0.0001007238253249
T035b	T156	FALSE	FALSE	0	0	1	1	none	7.69471415365e-05
T040	T156	FALSE	FALSE	0	0	1	1	none	6.9452507227e-05
T056	T156	FALSE	FALSE	0	0	1	1	none	7.88566506307e-05
T059	T156	FALSE	FALSE	0	0	1	1	none	0.0001053257214909
T065	T156	FALSE	FALSE	0	0	1	1	none	7.288295742e-06
T069	T156	FALSE	FALSE	0	0	1	1	none	0.0001155183549188
T073	T156	FALSE	FALSE	0	0	1	1	none	7.92795063335e-05
T075	T156	FALSE	FALSE	0	0	1	1	none	6.33573524556e-05
T077	T156	FALSE	FALSE	0	0	1	1	none	7.86786760524e-05
T087	T156	FALSE	FALSE	0	0	1	1	none	7.64424261417e-05
T095	T156	FALSE	FALSE	0	0	1	1	none	0.0001008797327932
T099a	T156	FALSE	FALSE	0	0	1	1	none	9.9691745144e-05
T102	T156	FALSE	FALSE	0	0	1	1	none	0.0001041417518015
T104	T156	FALSE	FALSE	0	0	1	1	none	4.94724184485e-05
T105	T156	FALSE	FALSE	0	0	1	1	none	9.6577372242e-06
T107	T156	FALSE	FALSE	0	0	1	1	none	0.0001053434123637
T126	T156	FALSE	FALSE	0	0	1	1	none	0.0001205147305638
S002	T159a	TRUE	TRUE	0	0	1	1	none	2.09056699123e-05
S007	T159a	TRUE	TRUE	0	0	1	1	none	6.74018510643e-05
S021	T159a	TRUE	TRUE	0	0	1	1	none	2.21010749075e-05
S024	T159a	TRUE	TRUE	0	0	1	1	none	2.03330222884e-05
S025	T159a	TRUE	TRUE	0	0	1	1	none	2.42977069602e-05
S026	T159a	TRUE	TRUE	0	0	1	1	none	1.16374384042e-05
S038	T159a	TRUE	TRUE	0	0	1	1	none	7.25920408726e-05
S039	T159a	TRUE	TRUE	0	0	1	1	none	2.14577210775e-05
S040	T159a	TRUE	TRUE	0	0	1	1	none	0.0001031622069435
S042	T159a	TRUE	TRUE	0	0	1	1	none	2.03997960583e-05
S071	T159a	TRUE	TRUE	0	0	1	1	none	9.22774622163e-05
S078	T159a	TRUE	TRUE	0	0	1	1	none	2.06547305882e-05
S081	T159a	TRUE	TRUE	0	0	1	1	none	2.19224784025e-05
S085	T159a	TRUE	TRUE	0	0	1	1	none	9.51486718724e-05
S087	T159a	TRUE	TRUE	0	0	1	1	none	0.0001060575535385
S093	T159a	TRUE	TRUE	0	0	1	1	none	8.97140712513e-05
S097	T159a	TRUE	TRUE	0	0	1	1	none	2.24540966853e-05
S102	T159a	TRUE	TRUE	0	0	1	1	none	0.0001065293251372
S106	T159a	TRUE	TRUE	0	0	1	1	none	2.39702967303e-05
S130	T159a	TRUE	TRUE	0	0	1	1	none	0.0001051702685467
T009	T159a	TRUE	TRUE	0	1	1	1	desc	6.008302811e-07
T010	T159a	TRUE	TRUE	0	1	1	1	desc	6.008302811e-07
T013	T159a	FALSE	FALSE	0	0	1	1	none	8.06830734201e-05
T014	T159a	TRUE	TRUE	0	0	1	1	none	2.05842994073e-05
T020	T159a	TRUE	TRUE	0	0	1	1	none	7.40787165905e-05
T021	T159a	TRUE	TRUE	0	1	1	1	desc	2.3544449272e-06
T028	T159a	TRUE	TRUE	0	0	1	1	none	6.88595929313e-05
T035a	T159a	TRUE	TRUE	0	0	1	1	none	0.0001050143610784
T035b	T159a	TRUE	TRUE	0	1	1	1	desc	6.717866085e-07
T040	T159a	TRUE	TRUE	0	0	1	1	none	2.23659351405e-05
T056	T159a	FALSE	FALSE	0	1	1	1	desc	2.5812957027e-06
T059	T159a	TRUE	TRUE	0	0	1	1	none	0.0001096162572444
T065	T159a	TRUE	TRUE	0	0	1	1	none	7.31928711537e-05
T069	T159a	TRUE	TRUE	0	0	1	1	none	0.0001198088906723
T073	T159a	TRUE	TRUE	0	1	1	1	desc	1.8024908433e-06
T075	T159a	TRUE	TRUE	0	0	1	1	none	6.89333396633e-05
T077	T159a	TRUE	TRUE	0	1	1	1	desc	1.2016605622e-06
T087	T159a	TRUE	TRUE	0	0	1	1	none	3.1712226192e-06
T095	T159a	TRUE	TRUE	0	0	1	1	none	0.0001051702685467
T099a	T159a	TRUE	TRUE	0	0	1	1	none	0.0001039822808975
T102	T159a	FALSE	FALSE	0	0	1	1	none	0.000108432287555
T104	T159a	FALSE	FALSE	0	0	1	1	none	7.40716030002e-05
T105	T159a	FALSE	FALSE	0	0	1	1	none	7.55623126359e-05
T107	T159a	FALSE	FALSE	0	0	1	1	none	0.0001096339481172
T126	T159a	TRUE	TRUE	0	0	1	1	none	0.0001248052663173
T156	T159a	FALSE	FALSE	0	0	1	1	none	7.56745246469e-05
S002	T182	FALSE	FALSE	0	0	1	1	none	6.90052575429e-05
S007	T182	FALSE	FALSE	0	0	1	1	none	4.38156820567e-05
S021	T182	FALSE	FALSE	0	0	1	1	none	7.02006625381e-05
S024	T182	FALSE	FALSE	0	0	1	1	none	6.8432609919e-05
S025	T182	FALSE	FALSE	0	0	1	1	none	7.68548603028e-05
S026	T182	FALSE	FALSE	0	0	1	1	none	6.92049320408e-05
S038	T182	FALSE	FALSE	0	0	1	1	none	7.700481005e-06
S039	T182	FALSE	FALSE	0	0	1	1	none	6.95573087081e-05
S040	T182	FALSE	FALSE	0	0	1	1	none	9.98846867341e-05
S042	T182	FALSE	FALSE	0	0	1	1	none	6.84993836889e-05
S071	T182	FALSE	FALSE	0	0	1	1	none	8.89999420069e-05
S078	T182	FALSE	FALSE	0	0	1	1	none	6.87543182188e-05
S081	T182	FALSE	FALSE	0	0	1	1	none	7.00220660331e-05
S085	T182	FALSE	FALSE	0	0	1	1	none	9.1871151663e-05
S087	T182	FALSE	FALSE	0	0	1	1	none	0.0001027800333291
S093	T182	FALSE	FALSE	0	0	1	1	none	8.64365510419e-05
S097	T182	FALSE	FALSE	0	0	1	1	none	7.50112500279e-05
S102	T182	FALSE	FALSE	0	0	1	1	none	0.0001032518049278
S106	T182	FALSE	FALSE	0	0	1	1	none	7.20698843609e-05
S130	T182	FALSE	FALSE	0	0	1	1	none	0.0001018927483373
T009	T182	FALSE	FALSE	0	0	1	1	none	7.78892007532e-05
T010	T182	FALSE	FALSE	0	0	1	1	none	7.84900310343e-05
T013	T182	FALSE	FALSE	0	0	1	1	none	1.57915135525e-05
T014	T182	FALSE	FALSE	0	0	1	1	none	6.86838870379e-05
T020	T182	FALSE	FALSE	0	0	1	1	none	9.1871567229e-06
T021	T182	FALSE	FALSE	0	0	1	1	none	8.08444759615e-05
T028	T182	FALSE	FALSE	0	0	1	1	none	4.52734239237e-05
T035a	T182	FALSE	FALSE	0	0	1	1	none	0.000101736840869
T035b	T182	FALSE	FALSE	0	0	1	1	none	7.79601570806e-05
T040	T182	FALSE	FALSE	0	0	1	1	none	7.04655227711e-05
T056	T182	FALSE	FALSE	0	0	1	1	none	7.98696661748e-05
T059	T182	FALSE	FALSE	0	0	1	1	none	0.000106338737035
T065	T182	FALSE	FALSE	0	0	1	1	none	8.3013112861e-06
T069	T182	FALSE	FALSE	0	0	1	1	none	0.0001165313704629
T073	T182	FALSE	FALSE	0	0	1	1	none	8.02925218776e-05
T075	T182	FALSE	FALSE	0	0	1	1	none	6.43703679997e-05
T077	T182	FALSE	FALSE	0	0	1	1	none	7.96916915965e-05
T087	T182	FALSE	FALSE	0	0	1	1	none	7.74554416858e-05
T095	T182	FALSE	FALSE	0	0	1	1	none	0.0001018927483373
T099a	T182	FALSE	FALSE	0	0	1	1	none	0.0001007047606881
T102	T182	FALSE	FALSE	0	0	1	1	none	0.0001051547673456
T104	T182	FALSE	FALSE	0	0	1	1	none	5.04854339926e-05
T105	T182	FALSE	FALSE	0	0	1	1	none	1.06707527683e-05
T107	T182	FALSE	FALSE	0	0	1	1	none	0.0001063564279078
T126	T182	FALSE	FALSE	0	0	1	1	none	0.0001215277461079
T156	T182	FALSE	FALSE	0	0	1	1	none	9.5813042171e-06
T159a	T182	FALSE	FALSE	0	0	1	1	none	7.6687540191e-05
S002	T188	TRUE	TRUE	0	0	1	1	none	5.86870352822e-05
S007	T188	TRUE	TRUE	0	0	1	1	none	2.5353436386e-05
S021	T188	TRUE	TRUE	0	0	1	1	none	5.98824402774e-05
S024	T188	TRUE	TRUE	0	0	1	1	none	5.81143876583e-05
S025	T188	TRUE	TRUE	0	0	1	1	none	6.65366380421e-05
S026	T188	TRUE	TRUE	0	0	1	1	none	5.88867097801e-05
S038	T188	TRUE	TRUE	0	0	1	1	none	3.86876496043e-05
S039	T188	TRUE	TRUE	0	0	1	1	none	5.92390864474e-05
S040	T188	TRUE	TRUE	0	0	1	1	none	8.95664644734e-05
S042	T188	TRUE	TRUE	0	0	1	1	none	5.81811614282e-05
S071	T188	TRUE	TRUE	0	0	1	1	none	7.86817197462e-05
S078	T188	TRUE	TRUE	0	0	1	1	none	5.84360959581e-05
S081	T188	TRUE	TRUE	0	0	1	1	none	5.97038437724e-05
S085	T188	TRUE	TRUE	0	0	1	1	none	8.15529294023e-05
S087	T188	TRUE	TRUE	0	0	1	1	none	9.24618110684e-05
S093	T188	TRUE	TRUE	0	0	1	1	none	7.61183287812e-05
S097	T188	TRUE	TRUE	0	0	1	1	none	6.46930277672e-05
S102	T188	TRUE	TRUE	0	0	1	1	none	9.29335826671e-05
S106	T188	TRUE	TRUE	0	0	1	1	none	6.17516621002e-05
S130	T188	TRUE	TRUE	0	0	1	1	none	9.15745260766e-05
T009	T188	FALSE	FALSE	0	0	1	1	none	6.75709784925e-05
T010	T188	FALSE	FALSE	0	0	1	1	none	6.81718087736e-05
T013	T188	FALSE	FALSE	0	0	1	1	none	4.67786821518e-05
T014	T188	TRUE	TRUE	0	0	1	1	none	5.83656647772e-05
T020	T188	TRUE	TRUE	0	0	1	1	none	4.01743253222e-05
T021	T188	FALSE	FALSE	0	0	1	1	none	7.05262537008e-05
T028	T188	TRUE	TRUE	0	0	1	1	none	1.9246812759e-05
T035a	T188	TRUE	TRUE	0	0	1	1	none	9.14186186083e-05
T035b	T188	FALSE	FALSE	0	0	1	1	none	6.76419348199e-05
T040	T188	TRUE	TRUE	0	0	1	1	none	6.01473005104e-05
T056	T188	FALSE	FALSE	0	0	1	1	none	6.95514439141e-05
T059	T188	TRUE	TRUE	0	0	1	1	none	9.60205147743e-05
T065	T188	TRUE	TRUE	0	0	1	1	none	3.92884798854e-05
T069	T188	TRUE	TRUE	0	0	1	1	none	0.0001062131482022
T073	T188	FALSE	FALSE	0	0	1	1	none	6.99742996169e-05
T075	T188	TRUE	TRUE	0	0	1	1	none	5.4052145739e-05
T077	T188	FALSE	FALSE	0	0	1	1	none	6.93734693358e-05
T087	T188	TRUE	TRUE	0	0	1	1	none	6.71372194251e-05
T095	T188	TRUE	TRUE	0	0	1	1	none	9.15745260766e-05
T099a	T188	TRUE	TRUE	0	0	1	1	none	9.03865384274e-05
T102	T188	FALSE	FALSE	0	0	1	1	none	9.48365450849e-05
T104	T188	FALSE	FALSE	0	0	1	1	none	2.82769618839e-05
T105	T188	FALSE	FALSE	0	0	1	1	none	4.16579213676e-05
T107	T188	FALSE	FALSE	0	0	1	1	none	9.60382056471e-05
T126	T188	TRUE	TRUE	0	0	1	1	none	0.0001112095238472
T156	T188	FALSE	FALSE	0	0	1	1	none	4.17701333786e-05
T159a	T188	TRUE	TRUE	0	0	1	1	none	6.63693179303e-05
T182	T188	FALSE	FALSE	0	0	1	1	none	4.27831489227e-05
S002	T192	FALSE	FALSE	0	0	1	1	none	0.000123296865055
S007	T192	FALSE	FALSE	0	0	1	1	none	0.000118415938367
S021	T192	FALSE	FALSE	0	0	1	1	none	0.0001244922700502
S024	T192	FALSE	FALSE	0	0	1	1	none	0.0001227242174311
S025	T192	FALSE	FALSE	0	0	1	1	none	0.0001311464678149
S026	T192	FALSE	FALSE	0	0	1	1	none	0.0001234965395529
S038	T192	FALSE	FALSE	0	0	1	1	none	0.0001236061281753
S039	T192	FALSE	FALSE	0	0	1	1	none	0.0001238489162202
S040	T192	FALSE	FALSE	0	0	1	1	none	5.86938561862e-05
S042	T192	FALSE	FALSE	0	0	1	1	none	0.000122790991201
S071	T192	FALSE	FALSE	0	0	1	1	none	4.12289966928e-05
S078	T192	FALSE	FALSE	0	0	1	1	none	0.0001230459257309
S081	T192	FALSE	FALSE	0	0	1	1	none	0.0001243136735452
S085	T192	FALSE	FALSE	0	0	1	1	none	7.39630505351e-05
S087	T192	FALSE	FALSE	0	0	1	1	none	8.48719322012e-05
S093	T192	FALSE	FALSE	0	0	1	1	none	6.8528449914e-05
S097	T192	FALSE	FALSE	0	0	1	1	none	0.00012930285754
S102	T192	FALSE	FALSE	0	0	1	1	none	6.20609743799e-05
S106	T192	FALSE	FALSE	0	0	1	1	none	0.000126361491873
S130	T192	FALSE	FALSE	0	0	1	1	none	8.39846472094e-05
T009	T192	FALSE	FALSE	0	0	1	1	none	0.0001321808082653
T010	T192	FALSE	FALSE	0	0	1	1	none	0.0001327816385464
T013	T192	FALSE	FALSE	0	0	1	1	none	0.0001316971607228
T014	T192	FALSE	FALSE	0	0	1	1	none	0.00012297549455
T020	T192	FALSE	FALSE	0	0	1	1	none	0.0001250928038932
T021	T192	FALSE	FALSE	0	0	1	1	none	0.0001351360834736
T028	T192	FALSE	FALSE	0	0	1	1	none	0.000119873680234
T035a	T192	FALSE	FALSE	0	0	1	1	none	8.38287397411e-05
T035b	T192	FALSE	FALSE	0	0	1	1	none	0.0001322517645927
T040	T192	FALSE	FALSE	0	0	1	1	none	0.0001247571302832
T056	T192	FALSE	FALSE	0	0	1	1	none	0.0001341612736869
T059	T192	FALSE	FALSE	0	0	1	1	none	6.51479064871e-05
T065	T192	FALSE	FALSE	0	0	1	1	none	0.0001242069584564
T069	T192	FALSE	FALSE	0	0	1	1	none	5.77509570708e-05
T073	T192	FALSE	FALSE	0	0	1	1	none	0.0001345841293897
T075	T192	FALSE	FALSE	0	0	1	1	none	0.000119947426966
T077	T192	FALSE	FALSE	0	0	1	1	none	0.0001339832991086
T087	T192	FALSE	FALSE	0	0	1	1	none	0.0001317470491979
T095	T192	FALSE	FALSE	0	0	1	1	none	8.39846472094e-05
T099a	T192	FALSE	FALSE	0	0	1	1	none	8.27966595602e-05
T102	T192	FALSE	FALSE	0	0	1	1	none	8.72466662177e-05
T104	T192	FALSE	FALSE	0	0	1	1	none	0.0001250856903029
T105	T192	FALSE	FALSE	0	0	1	1	none	0.0001265763999386
T107	T192	FALSE	FALSE	0	0	1	1	none	8.84483267799e-05
T126	T192	TRUE	TRUE	1	0	1	1	anc	6.008302811e-07
T156	T192	FALSE	FALSE	0	0	1	1	none	0.0001266886119496
T159a	T192	FALSE	FALSE	0	0	1	1	none	0.0001309791477031
T182	T192	FALSE	FALSE	0	0	1	1	none	0.0001277016274937
T188	T192	FALSE	FALSE	0	0	1	1	none	0.000117383405233
S002	T223	FALSE	FALSE	0	0	1	1	none	6.9606087824e-05
S007	T223	FALSE	FALSE	0	0	1	1	none	4.44165123378e-05
S021	T223	FALSE	FALSE	0	0	1	1	none	7.08014928192e-05
S024	T223	FALSE	FALSE	0	0	1	1	none	6.90334402001e-05
S025	T223	FALSE	FALSE	0	0	1	1	none	7.74556905839e-05
S026	T223	FALSE	FALSE	0	0	1	1	none	6.98057623219e-05
S038	T223	FALSE	FALSE	0	0	1	1	none	8.3013112861e-06
S039	T223	FALSE	FALSE	0	0	1	1	none	7.01581389892e-05
S040	T223	FALSE	FALSE	0	0	1	1	none	0.0001004855170152
S042	T223	FALSE	FALSE	0	0	1	1	none	6.910021397e-05
S071	T223	FALSE	FALSE	0	0	1	1	none	8.9600772288e-05
S078	T223	FALSE	FALSE	0	0	1	1	none	6.93551484999e-05
S081	T223	FALSE	FALSE	0	0	1	1	none	7.06228963142e-05
S085	T223	FALSE	FALSE	0	0	1	1	none	9.24719819441e-05
S087	T223	FALSE	FALSE	0	0	1	1	none	0.0001033808636102
S093	T223	FALSE	FALSE	0	0	1	1	none	8.7037381323e-05
S097	T223	FALSE	FALSE	0	0	1	1	none	7.5612080309e-05
S102	T223	FALSE	FALSE	0	0	1	1	none	0.0001038526352089
S106	T223	FALSE	FALSE	0	0	1	1	none	7.2670714642e-05
S130	T223	FALSE	FALSE	0	0	1	1	none	0.0001024935786184
T009	T223	FALSE	FALSE	0	0	1	1	none	7.84900310343e-05
T010	T223	FALSE	FALSE	0	0	1	1	none	7.90908613154e-05
T013	T223	FALSE	FALSE	0	0	1	1	none	1.63923438336e-05
T014	T223	FALSE	FALSE	0	0	1	1	none	6.9284717319e-05
T020	T223	FALSE	FALSE	0	0	1	1	none	9.787987004e-06
T021	T223	FALSE	FALSE	0	0	1	1	none	8.14453062426e-05
T028	T223	FALSE	FALSE	0	0	1	1	none	4.58742542048e-05
T035a	T223	FALSE	FALSE	0	0	1	1	none	0.0001023376711501
T035b	T223	FALSE	FALSE	0	0	1	1	none	7.85609873617e-05
T040	T223	FALSE	FALSE	0	0	1	1	none	7.10663530522e-05
T056	T223	FALSE	FALSE	0	0	1	1	none	8.04704964559e-05
T059	T223	FALSE	FALSE	0	0	1	1	none	0.0001069395673161
T065	T223	FALSE	FALSE	0	0	1	1	none	8.9021415672e-06
T069	T223	FALSE	FALSE	0	0	1	1	none	0.000117132200744
T073	T223	FALSE	FALSE	0	0	1	1	none	8.08933521587e-05
T075	T223	FALSE	FALSE	0	0	1	1	none	6.49711982808e-05
T077	T223	FALSE	FALSE	0	0	1	1	none	8.02925218776e-05
T087	T223	FALSE	FALSE	0	0	1	1	none	7.80562719669e-05
T095	T223	FALSE	FALSE	0	0	1	1	none	0.0001024935786184
T099a	T223	FALSE	FALSE	0	0	1	1	none	0.0001013055909692
T102	T223	FALSE	FALSE	0	0	1	1	none	0.0001057555976267
T104	T223	FALSE	FALSE	0	0	1	1	none	5.10862642737e-05
T105	T223	FALSE	FALSE	0	0	1	1	none	1.12715830494e-05
T107	T223	FALSE	FALSE	0	0	1	1	none	0.0001069572581889
T126	T223	FALSE	FALSE	0	0	1	1	none	0.000122128576389
T156	T223	FALSE	FALSE	0	0	1	1	none	1.01821344982e-05
T159a	T223	FALSE	FALSE	0	0	1	1	none	7.72883704721e-05
T182	T223	TRUE	TRUE	0	0	1	1	none	1.8024908433e-06
T188	T223	FALSE	FALSE	0	0	1	1	none	4.33839792038e-05
T192	T223	FALSE	FALSE	0	0	1	1	none	0.0001283024577748
S002	T225	FALSE	FALSE	0	0	1	1	none	7.52022053720001e-05
S007	T225	FALSE	FALSE	0	0	1	1	none	5.00126298858e-05
S021	T225	FALSE	FALSE	0	0	1	1	none	7.63976103672001e-05
S024	T225	FALSE	FALSE	0	0	1	1	none	7.46295577481001e-05
S025	T225	FALSE	FALSE	0	0	1	1	none	8.30518081319001e-05
S026	T225	FALSE	FALSE	0	0	1	1	none	7.54018798699001e-05
S038	T225	FALSE	FALSE	0	0	1	1	none	1.38974288341e-05
S039	T225	FALSE	FALSE	0	0	1	1	none	7.57542565372001e-05
S040	T225	FALSE	FALSE	0	0	1	1	none	0.0001060816345632
S042	T225	FALSE	FALSE	0	0	1	1	none	7.46963315180001e-05
S071	T225	FALSE	FALSE	0	0	1	1	none	9.51968898360001e-05
S078	T225	FALSE	FALSE	0	0	1	1	none	7.49512660479001e-05
S081	T225	FALSE	FALSE	0	0	1	1	none	7.62190138622001e-05
S085	T225	FALSE	FALSE	0	0	1	1	none	9.80680994921001e-05
S087	T225	FALSE	FALSE	0	0	1	1	none	0.0001089769811582
S093	T225	FALSE	FALSE	0	0	1	1	none	9.26334988710001e-05
S097	T225	FALSE	FALSE	0	0	1	1	none	8.12081978570001e-05
S102	T225	FALSE	FALSE	0	0	1	1	none	0.0001094487527569
S106	T225	FALSE	FALSE	0	0	1	1	none	7.82668321900001e-05
S130	T225	FALSE	FALSE	0	0	1	1	none	0.0001080896961664
T009	T225	FALSE	FALSE	0	0	1	1	none	8.40861485823001e-05
T010	T225	FALSE	FALSE	0	0	1	1	none	8.46869788634001e-05
T013	T225	FALSE	FALSE	0	0	1	1	none	2.19884613816e-05
T014	T225	FALSE	FALSE	0	0	1	1	none	7.48808348670001e-05
T020	T225	FALSE	FALSE	0	0	1	1	none	1.5384104552e-05
T021	T225	FALSE	FALSE	0	0	1	1	none	8.70414237906001e-05
T028	T225	FALSE	FALSE	0	0	1	1	none	5.14703717528e-05
T035a	T225	FALSE	FALSE	0	0	1	1	none	0.0001079337886981
T035b	T225	FALSE	FALSE	0	0	1	1	none	8.41571049097001e-05
T040	T225	FALSE	FALSE	0	0	1	1	none	7.66624706002001e-05
T056	T225	FALSE	FALSE	0	0	1	1	none	8.60666140039001e-05
T059	T225	FALSE	FALSE	0	0	1	1	none	0.0001125356848641
T065	T225	FALSE	FALSE	0	0	1	1	none	1.44982591152e-05
T069	T225	FALSE	FALSE	0	0	1	1	none	0.000122728318292
T073	T225	FALSE	FALSE	0	0	1	1	none	8.64894697067001e-05
T075	T225	FALSE	FALSE	0	0	1	1	none	7.05673158288e-05
T077	T225	FALSE	FALSE	0	0	1	1	none	8.58886394256001e-05
T087	T225	FALSE	FALSE	0	0	1	1	none	8.36523895149001e-05
T095	T225	FALSE	FALSE	0	0	1	1	none	0.0001080896961664
T099a	T225	FALSE	FALSE	0	0	1	1	none	0.0001069017085172
T102	T225	FALSE	FALSE	0	0	1	1	none	0.0001113517151747
T104	T225	FALSE	FALSE	0	0	1	1	none	5.66823818217e-05
T105	T225	FALSE	FALSE	0	0	1	1	none	1.68677005974e-05
T107	T225	FALSE	FALSE	0	0	1	1	none	0.0001125533757369
T126	T225	FALSE	FALSE	0	0	1	1	none	0.000127724693937
T156	T225	FALSE	FALSE	0	0	1	1	none	8.4116239354e-06
T159a	T225	FALSE	FALSE	0	0	1	1	none	8.28844880201001e-05
T182	T225	FALSE	FALSE	0	0	1	1	none	1.67912675903e-05
T188	T225	FALSE	FALSE	0	0	1	1	none	4.89800967518e-05
T192	T225	FALSE	FALSE	0	0	1	1	none	0.0001338985753228
T223	T225	FALSE	FALSE	0	0	1	1	none	1.73920978714e-05
S002	T230	FALSE	FALSE	0	0	1	1	none	2.27081607556e-05
S007	T230	FALSE	FALSE	0	0	1	1	none	6.92043419076e-05
S021	T230	FALSE	FALSE	0	0	1	1	none	2.39035657508e-05
S024	T230	FALSE	FALSE	0	0	1	1	none	2.21355131317e-05
S025	T230	FALSE	FALSE	0	0	1	1	none	2.61001978035e-05
S026	T230	FALSE	FALSE	0	0	1	1	none	1.34399292475e-05
S038	T230	FALSE	FALSE	0	0	1	1	none	7.43945317159e-05
S039	T230	FALSE	FALSE	0	0	1	1	none	2.32602119208e-05
S040	T230	FALSE	FALSE	0	0	1	1	none	0.0001049646977868
S042	T230	FALSE	FALSE	0	0	1	1	none	2.22022869016e-05
S071	T230	FALSE	FALSE	0	0	1	1	none	9.40799530596e-05
S078	T230	FALSE	FALSE	0	0	1	1	none	2.24572214315e-05
S081	T230	FALSE	FALSE	0	0	1	1	none	2.37249692458e-05
S085	T230	FALSE	FALSE	0	0	1	1	none	9.69511627157e-05
S087	T230	FALSE	FALSE	0	0	1	1	none	0.0001078600443818
S093	T230	FALSE	FALSE	0	0	1	1	none	9.15165620946e-05
S097	T230	FALSE	FALSE	0	0	1	1	none	2.42565875286e-05
S102	T230	FALSE	FALSE	0	0	1	1	none	0.0001083318159805
S106	T230	FALSE	FALSE	0	0	1	1	none	2.57727875736e-05
S130	T230	FALSE	FALSE	0	0	1	1	none	0.00010697275939
T009	T230	FALSE	FALSE	0	0	1	1	none	1.8024908433e-06
T010	T230	FALSE	FALSE	0	0	1	1	none	3.6049816866e-06
T013	T230	FALSE	FALSE	0	0	1	1	none	8.24855642634e-05
T014	T230	FALSE	FALSE	0	0	1	1	none	2.23867902506e-05
T020	T230	FALSE	FALSE	0	0	1	1	none	7.58812074338e-05
T021	T230	FALSE	FALSE	0	0	1	1	none	3.5561054894e-06
T028	T230	FALSE	FALSE	0	0	1	1	none	7.06620837746e-05
T035a	T230	FALSE	FALSE	0	0	1	1	none	0.0001068168519217
T035b	T230	FALSE	FALSE	0	0	1	1	none	3.0751077329e-06
T040	T230	FALSE	FALSE	0	0	1	1	none	2.41684259838e-05
T056	T230	FALSE	FALSE	0	0	1	1	none	3.7829562649e-06
T059	T230	FALSE	FALSE	0	0	1	1	none	0.0001114187480877
T065	T230	FALSE	FALSE	0	0	1	1	none	7.4995361997e-05
T069	T230	FALSE	FALSE	0	0	1	1	none	0.0001216113815156
T073	T230	FALSE	FALSE	0	0	1	1	none	3.0041514055e-06
T075	T230	FALSE	FALSE	0	0	1	1	none	7.07358305066e-05
T077	T230	FALSE	FALSE	0	0	1	1	none	2.4033211244e-06
T087	T230	FALSE	FALSE	0	0	1	1	none	4.9737134625e-06
T095	T230	FALSE	FALSE	0	0	1	1	none	0.00010697275939
T099a	T230	FALSE	FALSE	0	0	1	1	none	0.0001057847717408
T102	T230	FALSE	FALSE	0	0	1	1	none	0.0001102347783983
T104	T230	FALSE	FALSE	0	0	1	1	none	7.58740938435e-05
T105	T230	FALSE	FALSE	0	0	1	1	none	7.73648034792e-05
T107	T230	FALSE	FALSE	0	0	1	1	none	0.0001114364389605
T126	T230	FALSE	FALSE	0	0	1	1	none	0.0001266077571606
T156	T230	FALSE	FALSE	0	0	1	1	none	7.74770154902e-05
T159a	T230	TRUE	TRUE	1	0	1	1	anc	6.008302811e-07
T182	T230	FALSE	FALSE	0	0	1	1	none	7.84900310343e-05
T188	T230	FALSE	FALSE	0	0	1	1	none	6.81718087736e-05
T192	T230	FALSE	FALSE	0	0	1	1	none	0.0001327816385464
T223	T230	FALSE	FALSE	0	0	1	1	none	7.90908613154e-05
T225	T230	FALSE	FALSE	0	0	1	1	none	8.46869788634001e-05
S002	T232	TRUE	TRUE	0	0	1	1	none	0.0001140462574254
S007	T232	TRUE	TRUE	0	0	1	1	none	0.0001091653307374
S021	T232	TRUE	TRUE	0	0	1	1	none	0.0001152416624206
S024	T232	TRUE	TRUE	0	0	1	1	none	0.0001134736098015
S025	T232	TRUE	TRUE	0	0	1	1	none	0.0001218958601853
S026	T232	TRUE	TRUE	0	0	1	1	none	0.0001142459319233
S038	T232	TRUE	TRUE	0	0	1	1	none	0.0001143555205457
S039	T232	TRUE	TRUE	0	0	1	1	none	0.0001145983085906
S040	T232	TRUE	TRUE	0	0	1	1	none	4.94432485566e-05
S042	T232	TRUE	TRUE	0	0	1	1	none	0.0001135403835714
S071	T232	TRUE	TRUE	0	0	1	1	none	3.19783890632e-05
S078	T232	TRUE	TRUE	0	0	1	1	none	0.0001137953181013
S081	T232	TRUE	TRUE	0	0	1	1	none	0.0001150630659156
S085	T232	TRUE	TRUE	0	0	1	1	none	6.47124429055e-05
S087	T232	TRUE	TRUE	0	0	1	1	none	7.56213245716e-05
S093	T232	TRUE	TRUE	0	0	1	1	none	5.92778422844e-05
S097	T232	TRUE	TRUE	0	0	1	1	none	0.0001200522499104
S102	T232	TRUE	TRUE	0	0	1	1	none	5.28103667503e-05
S106	T232	TRUE	TRUE	0	0	1	1	none	0.0001171108842434
S130	T232	TRUE	TRUE	0	0	1	1	none	7.47340395798e-05
T009	T232	FALSE	FALSE	0	0	1	1	none	0.0001229302006357
T010	T232	FALSE	FALSE	0	0	1	1	none	0.0001235310309168
T013	T232	FALSE	FALSE	0	0	1	1	none	0.0001224465530932
T014	T232	TRUE	TRUE	0	0	1	1	none	0.0001137248869204
T020	T232	TRUE	TRUE	0	0	1	1	none	0.0001158421962636
T021	T232	FALSE	FALSE	0	0	1	1	none	0.000125885475844
T028	T232	TRUE	TRUE	0	0	1	1	none	0.0001106230726044
T035a	T232	TRUE	TRUE	0	0	1	1	none	7.45781321115e-05
T035b	T232	FALSE	FALSE	0	0	1	1	none	0.0001230011569631
T040	T232	TRUE	TRUE	0	0	1	1	none	0.0001155065226536
T056	T232	FALSE	FALSE	0	0	1	1	none	0.0001249106660573
T059	T232	TRUE	TRUE	0	0	1	1	none	5.58972988575e-05
T065	T232	TRUE	TRUE	0	0	1	1	none	0.0001149563508268
T069	T232	TRUE	TRUE	0	0	1	1	none	4.85003494412e-05
T073	T232	FALSE	FALSE	0	0	1	1	none	0.0001253335217601
T075	T232	TRUE	TRUE	0	0	1	1	none	0.0001106968193364
T077	T232	FALSE	FALSE	0	0	1	1	none	0.000124732691479
T087	T232	TRUE	TRUE	0	0	1	1	none	0.0001224964415683
T095	T232	TRUE	TRUE	0	0	1	1	none	7.47340395798e-05
T099a	T232	TRUE	TRUE	0	0	1	1	none	7.35460519306e-05
T102	T232	FALSE	FALSE	0	0	1	1	none	7.79960585881e-05
T104	T232	FALSE	FALSE	0	0	1	1	none	0.0001158350826733
T105	T232	FALSE	FALSE	0	0	1	1	none	0.000117325792309
T107	T232	FALSE	FALSE	0	0	1	1	none	7.91977191503e-05
T126	T232	TRUE	TRUE	0	0	1	1	none	4.7544862262e-06
T156	T232	FALSE	FALSE	0	0	1	1	none	0.00011743800432
T159a	T232	TRUE	TRUE	0	0	1	1	none	0.0001217285400735
T182	T232	FALSE	FALSE	0	0	1	1	none	0.0001184510198641
T188	T232	TRUE	TRUE	0	0	1	1	none	0.0001081327976034
T192	T232	FALSE	FALSE	0	0	1	1	none	1.0928367612e-05
T223	T232	FALSE	FALSE	0	0	1	1	none	0.0001190518501452
T225	T232	FALSE	FALSE	0	0	1	1	none	0.0001246479676932
T230	T232	FALSE	FALSE	0	0	1	1	none	0.0001235310309168
S002	T241	FALSE	FALSE	0	0	1	1	none	8.64243161509001e-05
S007	T241	FALSE	FALSE	0	0	1	1	none	6.12347406646999e-05
S021	T241	FALSE	FALSE	0	0	1	1	none	8.76197211461001e-05
S024	T241	FALSE	FALSE	0	0	1	1	none	8.58516685270001e-05
S025	T241	FALSE	FALSE	0	0	1	1	none	9.42739189108001e-05
S026	T241	FALSE	FALSE	0	0	1	1	none	8.66239906488001e-05
S038	T241	FALSE	FALSE	0	0	1	1	none	2.39178790508e-05
S039	T241	FALSE	FALSE	0	0	1	1	none	8.69763673161001e-05
S040	T241	FALSE	FALSE	0	0	1	1	none	0.0001173037453421
S042	T241	FALSE	FALSE	0	0	1	1	none	8.59184422969001e-05
S071	T241	FALSE	FALSE	0	0	1	1	none	0.0001064190006149
S078	T241	FALSE	FALSE	0	0	1	1	none	8.61733768268001e-05
S081	T241	FALSE	FALSE	0	0	1	1	none	8.74411246411001e-05
S085	T241	FALSE	FALSE	0	0	1	1	none	0.000109290210271
S087	T241	FALSE	FALSE	0	0	1	1	none	0.0001201990919371
S093	T241	FALSE	FALSE	0	0	1	1	none	0.0001038556096499
S097	T241	FALSE	FALSE	0	0	1	1	none	9.24303086359001e-05
S102	T241	FALSE	FALSE	0	0	1	1	none	0.0001206708635358
S106	T241	FALSE	FALSE	0	0	1	1	none	8.94889429689001e-05
S130	T241	FALSE	FALSE	0	0	1	1	none	0.0001193118069453
T009	T241	FALSE	FALSE	0	0	1	1	none	9.53082593612001e-05
T010	T241	FALSE	FALSE	0	0	1	1	none	9.59090896423001e-05
T013	T241	FALSE	FALSE	0	0	1	1	none	1.97418398093e-05
T014	T241	FALSE	FALSE	0	0	1	1	none	8.61029456459001e-05
T020	T241	FALSE	FALSE	0	0	1	1	none	2.54045547687e-05
T021	T241	FALSE	FALSE	0	0	1	1	none	9.82635345695001e-05
T028	T241	FALSE	FALSE	0	0	1	1	none	6.26924825316999e-05
T035a	T241	FALSE	FALSE	0	0	1	1	none	0.000119155899477
T035b	T241	FALSE	FALSE	0	0	1	1	none	9.53792156886001e-05
T040	T241	FALSE	FALSE	0	0	1	1	none	8.78845813791001e-05
T056	T241	FALSE	FALSE	0	0	1	1	none	9.72887247828001e-05
T059	T241	FALSE	FALSE	0	0	1	1	none	0.000123757795643
T065	T241	FALSE	FALSE	0	0	1	1	none	2.21153882075e-05
T069	T241	FALSE	FALSE	0	0	1	1	none	0.0001339504290709
T073	T241	FALSE	FALSE	0	0	1	1	none	9.77115804856001e-05
T075	T241	FALSE	FALSE	0	0	1	1	none	8.17894266076999e-05
T077	T241	FALSE	FALSE	0	0	1	1	none	9.71107502045001e-05
T087	T241	FALSE	FALSE	0	0	1	1	none	9.48745002938001e-05
T095	T241	FALSE	FALSE	0	0	1	1	none	0.0001193118069453
T099a	T241	FALSE	FALSE	0	0	1	1	none	0.0001181238192961
T102	T241	FALSE	FALSE	0	0	1	1	none	0.0001225738259536
T104	T241	FALSE	FALSE	0	0	1	1	none	6.79044926006e-05
T105	T241	FALSE	FALSE	0	0	1	1	none	2.44848296897e-05
T107	T241	FALSE	FALSE	0	0	1	1	none	0.0001237754865158
T126	T241	FALSE	FALSE	0	0	1	1	none	0.0001389468047159
T156	T241	FALSE	FALSE	0	0	1	1	none	2.82020233873e-05
T159a	T241	FALSE	FALSE	0	0	1	1	none	9.41065987990001e-05
T182	T241	FALSE	FALSE	0	0	1	1	none	2.92150389314e-05
T188	T241	FALSE	FALSE	0	0	1	1	none	6.02022075306999e-05
T192	T241	FALSE	FALSE	0	0	1	1	none	0.0001451206861017
T223	T241	FALSE	FALSE	0	0	1	1	none	2.98158692125e-05
T225	T241	FALSE	FALSE	0	0	1	1	none	3.54119867605e-05
T230	T241	FALSE	FALSE	0	0	1	1	none	9.59090896423001e-05
T232	T241	FALSE	FALSE	0	0	1	1	none	0.0001358700784721
S002	T270	FALSE	FALSE	0	0	1	1	none	0.0001161832620086
S007	T270	FALSE	FALSE	0	0	1	1	none	0.0001113023353206
S021	T270	FALSE	FALSE	0	0	1	1	none	0.0001173786670038
S024	T270	FALSE	FALSE	0	0	1	1	none	0.0001156106143847
S025	T270	FALSE	FALSE	0	0	1	1	none	0.0001240328647685
S026	T270	FALSE	FALSE	0	0	1	1	none	0.0001163829365065
S038	T270	FALSE	FALSE	0	0	1	1	none	0.0001164925251289
S039	T270	FALSE	FALSE	0	0	1	1	none	0.0001167353131738
S040	T270	FALSE	FALSE	0	0	1	1	none	5.15802531398e-05
S042	T270	FALSE	FALSE	0	0	1	1	none	0.0001156773881546
S071	T270	FALSE	FALSE	0	0	1	1	none	3.41153936464e-05
S078	T270	FALSE	FALSE	0	0	1	1	none	0.0001159323226845
S081	T270	FALSE	FALSE	0	0	1	1	none	0.0001172000704988
S085	T270	FALSE	FALSE	0	0	1	1	none	6.68494474887e-05
S087	T270	FALSE	FALSE	0	0	1	1	none	7.77583291548e-05
S093	T270	FALSE	FALSE	0	0	1	1	none	6.14148468676e-05
S097	T270	FALSE	FALSE	0	0	1	1	none	0.0001221892544936
S102	T270	FALSE	FALSE	0	0	1	1	none	5.49473713335e-05
S106	T270	FALSE	FALSE	0	0	1	1	none	0.0001192478888266
S130	T270	FALSE	FALSE	0	0	1	1	none	7.6871044163e-05
T009	T270	FALSE	FALSE	0	0	1	1	none	0.0001250672052189
T010	T270	FALSE	FALSE	0	0	1	1	none	0.0001256680355
T013	T270	FALSE	FALSE	0	0	1	1	none	0.0001245835576764
T014	T270	FALSE	FALSE	0	0	1	1	none	0.0001158618915036
T020	T270	FALSE	FALSE	0	0	1	1	none	0.0001179792008468
T021	T270	FALSE	FALSE	0	0	1	1	none	0.0001280224804272
T028	T270	FALSE	FALSE	0	0	1	1	none	0.0001127600771876
T035a	T270	FALSE	FALSE	0	0	1	1	none	7.67151366947e-05
T035b	T270	FALSE	FALSE	0	0	1	1	none	0.0001251381615463
T040	T270	FALSE	FALSE	0	0	1	1	none	0.0001176435272368
T056	T270	FALSE	FALSE	0	0	1	1	none	0.0001270476706405
T059	T270	FALSE	FALSE	0	0	1	1	none	5.80343034407e-05
T065	T270	FALSE	FALSE	0	0	1	1	none	0.00011709335541
T069	T270	FALSE	FALSE	0	0	1	1	none	5.06373540244e-05
T073	T270	FALSE	FALSE	0	0	1	1	none	0.0001274705263433
T075	T270	FALSE	FALSE	0	0	1	1	none	0.0001128338239196
T077	T270	FALSE	FALSE	0	0	1	1	none	0.0001268696960622
T087	T270	FALSE	FALSE	0	0	1	1	none	0.0001246334461515
T095	T270	FALSE	FALSE	0	0	1	1	none	7.6871044163e-05
T099a	T270	FALSE	FALSE	0	0	1	1	none	7.56830565138e-05
T102	T270	FALSE	FALSE	0	0	1	1	none	8.01330631713e-05
T104	T270	FALSE	FALSE	0	0	1	1	none	0.0001179720872565
T105	T270	FALSE	FALSE	0	0	1	1	none	0.0001194627968922
T107	T270	FALSE	FALSE	0	0	1	1	none	8.13347237335e-05
T126	T270	FALSE	FALSE	0	0	1	1	none	6.8914908094e-06
T156	T270	FALSE	FALSE	0	0	1	1	none	0.0001195750089032
T159a	T270	FALSE	FALSE	0	0	1	1	none	0.0001238655446567
T182	T270	FALSE	FALSE	0	0	1	1	none	0.0001205880244473
T188	T270	FALSE	FALSE	0	0	1	1	none	0.0001102698021866
T192	T270	FALSE	FALSE	0	0	1	1	none	1.30653721952e-05
T223	T270	FALSE	FALSE	0	0	1	1	none	0.0001211888547284
T225	T270	FALSE	FALSE	0	0	1	1	none	0.0001267849722764
T230	T270	FALSE	FALSE	0	0	1	1	none	0.0001256680355
T232	T270	TRUE	TRUE	1	0	1	1	anc	9.35344021e-07
T241	T270	FALSE	FALSE	0	0	1	1	none	0.0001380070830553
S002	T271b	FALSE	FALSE	0	0	1	1	none	7.15972236854e-05
S007	T271b	FALSE	FALSE	0	0	1	1	none	4.64076481992e-05
S021	T271b	FALSE	FALSE	0	0	1	1	none	7.27926286806e-05
S024	T271b	FALSE	FALSE	0	0	1	1	none	7.10245760615e-05
S025	T271b	FALSE	FALSE	0	0	1	1	none	7.94468264453e-05
S026	T271b	FALSE	FALSE	0	0	1	1	none	7.17968981833e-05
S038	T271b	FALSE	FALSE	0	0	1	1	none	1.02924471475e-05
S039	T271b	FALSE	FALSE	0	0	1	1	none	7.21492748506e-05
S040	T271b	FALSE	FALSE	0	0	1	1	none	0.0001024766528766
S042	T271b	FALSE	FALSE	0	0	1	1	none	7.10913498314e-05
S071	T271b	FALSE	FALSE	0	0	1	1	none	9.15919081494e-05
S078	T271b	FALSE	FALSE	0	0	1	1	none	7.13462843613e-05
S081	T271b	FALSE	FALSE	0	0	1	1	none	7.26140321756e-05
S085	T271b	FALSE	FALSE	0	0	1	1	none	9.44631178055e-05
S087	T271b	FALSE	FALSE	0	0	1	1	none	0.0001053719994716
S093	T271b	FALSE	FALSE	0	0	1	1	none	8.90285171844e-05
S097	T271b	FALSE	FALSE	0	0	1	1	none	7.76032161704e-05
S102	T271b	FALSE	FALSE	0	0	1	1	none	0.0001058437710703
S106	T271b	FALSE	FALSE	0	0	1	1	none	7.46618505034e-05
S130	T271b	FALSE	FALSE	0	0	1	1	none	0.0001044847144798
T009	T271b	FALSE	FALSE	0	0	1	1	none	8.04811668957e-05
T010	T271b	FALSE	FALSE	0	0	1	1	none	8.10819971768e-05
T013	T271b	FALSE	FALSE	0	0	1	1	none	1.8383479695e-05
T014	T271b	FALSE	FALSE	0	0	1	1	none	7.12758531804e-05
T020	T271b	FALSE	FALSE	0	0	1	1	none	1.17791228654e-05
T021	T271b	FALSE	FALSE	0	0	1	1	none	8.3436442104e-05
T028	T271b	FALSE	FALSE	0	0	1	1	none	4.78653900662e-05
T035a	T271b	FALSE	FALSE	0	0	1	1	none	0.0001043288070115
T035b	T271b	FALSE	FALSE	0	0	1	1	none	8.05521232231e-05
T040	T271b	FALSE	FALSE	0	0	1	1	none	7.30574889136e-05
T056	T271b	FALSE	FALSE	0	0	1	1	none	8.24616323173e-05
T059	T271b	FALSE	FALSE	0	0	1	1	none	0.0001089307031775
T065	T271b	FALSE	FALSE	0	0	1	1	none	1.08932774286e-05
T069	T271b	FALSE	FALSE	0	0	1	1	none	0.0001191233366054
T073	T271b	FALSE	FALSE	0	0	1	1	none	8.28844880201e-05
T075	T271b	FALSE	FALSE	0	0	1	1	none	6.69623341422e-05
T077	T271b	FALSE	FALSE	0	0	1	1	none	8.2283657739e-05
T087	T271b	FALSE	FALSE	0	0	1	1	none	8.00474078283e-05
T095	T271b	FALSE	FALSE	0	0	1	1	none	0.0001044847144798
T099a	T271b	FALSE	FALSE	0	0	1	1	none	0.0001032967268306
T102	T271b	FALSE	FALSE	0	0	1	1	none	0.0001077467334881
T104	T271b	FALSE	FALSE	0	0	1	1	none	5.30774001351e-05
T105	T271b	FALSE	FALSE	0	0	1	1	none	1.32627189108e-05
T107	T271b	FALSE	FALSE	0	0	1	1	none	0.0001089483940503
T126	T271b	FALSE	FALSE	0	0	1	1	none	0.0001241197122504
T156	T271b	FALSE	FALSE	0	0	1	1	none	4.8066422488e-06
T159a	T271b	FALSE	FALSE	0	0	1	1	none	7.92795063335e-05
T182	T271b	FALSE	FALSE	0	0	1	1	none	1.31862859037e-05
T188	T271b	FALSE	FALSE	0	0	1	1	none	4.53751150652e-05
T192	T271b	FALSE	FALSE	0	0	1	1	none	0.0001302935936362
T223	T271b	FALSE	FALSE	0	0	1	1	none	1.37871161848e-05
T225	T271b	FALSE	FALSE	0	0	1	1	none	8.4116239354e-06
T230	T271b	FALSE	FALSE	0	0	1	1	none	8.10819971768e-05
T232	T271b	FALSE	FALSE	0	0	1	1	none	0.0001210429860066
T241	T271b	FALSE	FALSE	0	0	1	1	none	3.18070050739e-05
T270	T271b	FALSE	FALSE	0	0	1	1	none	0.0001231799905898
S002	T301	FALSE	FALSE	0	0	1	1	none	0.0001278478619708
S007	T301	FALSE	FALSE	0	0	1	1	none	0.0001229669352828
S021	T301	FALSE	FALSE	0	0	1	1	none	0.000129043266966
S024	T301	FALSE	FALSE	0	0	1	1	none	0.0001272752143469
S025	T301	FALSE	FALSE	0	0	1	1	none	0.0001356974647307
S026	T301	FALSE	FALSE	0	0	1	1	none	0.0001280475364687
S038	T301	FALSE	FALSE	0	0	1	1	none	0.0001281571250911
S039	T301	FALSE	FALSE	0	0	1	1	none	0.000128399913136
S040	T301	FALSE	FALSE	0	0	1	1	none	6.3244853102e-05
S042	T301	FALSE	FALSE	0	0	1	1	none	0.0001273419881168
S071	T301	FALSE	FALSE	0	0	1	1	none	4.57799936086e-05
S078	T301	FALSE	FALSE	0	0	1	1	none	0.0001275969226467
S081	T301	FALSE	FALSE	0	0	1	1	none	0.000128864670461
S085	T301	FALSE	FALSE	0	0	1	1	none	7.85140474509e-05
S087	T301	FALSE	FALSE	0	0	1	1	none	8.9422929117e-05
S093	T301	FALSE	FALSE	0	0	1	1	none	7.30794468298e-05
S097	T301	FALSE	FALSE	0	0	1	1	none	0.0001338538544558
S102	T301	FALSE	FALSE	0	0	1	1	none	6.66119712957e-05
S106	T301	FALSE	FALSE	0	0	1	1	none	0.0001309124887888
S130	T301	FALSE	FALSE	0	0	1	1	none	8.85356441252e-05
T009	T301	FALSE	FALSE	0	0	1	1	none	0.0001367318051811
T010	T301	FALSE	FALSE	0	0	1	1	none	0.0001373326354622
T013	T301	FALSE	FALSE	0	0	1	1	none	0.0001362481576386
T014	T301	FALSE	FALSE	0	0	1	1	none	0.0001275264914658
T020	T301	FALSE	FALSE	0	0	1	1	none	0.000129643800809
T021	T301	FALSE	FALSE	0	0	1	1	none	0.0001396870803894
T028	T301	FALSE	FALSE	0	0	1	1	none	0.0001244246771498
T035a	T301	FALSE	FALSE	0	0	1	1	none	8.83797366569e-05
T035b	T301	FALSE	FALSE	0	0	1	1	none	0.0001368027615085
T040	T301	FALSE	FALSE	0	0	1	1	none	0.000129308127199
T056	T301	FALSE	FALSE	0	0	1	1	none	0.0001387122706027
T059	T301	FALSE	FALSE	0	0	1	1	none	6.96989034029e-05
T065	T301	FALSE	FALSE	0	0	1	1	none	0.0001287579553722
T069	T301	FALSE	FALSE	0	0	1	1	none	6.23019539866e-05
T073	T301	FALSE	FALSE	0	0	1	1	none	0.0001391351263055
T075	T301	FALSE	FALSE	0	0	1	1	none	0.0001244984238818
T077	T301	FALSE	FALSE	0	0	1	1	none	0.0001385342960244
T087	T301	FALSE	FALSE	0	0	1	1	none	0.0001362980461137
T095	T301	FALSE	FALSE	0	0	1	1	none	8.85356441252e-05
T099a	T301	FALSE	FALSE	0	0	1	1	none	8.7347656476e-05
T102	T301	FALSE	FALSE	0	0	1	1	none	9.17976631335e-05
T104	T301	FALSE	FALSE	0	0	1	1	none	0.0001296366872187
T105	T301	FALSE	FALSE	0	0	1	1	none	0.0001311273968544
T107	T301	FALSE	FALSE	0	0	1	1	none	9.29993236957e-05
T126	T301	FALSE	FALSE	1	0	1	1	anc	7.7207268961e-06
T156	T301	FALSE	FALSE	0	0	1	1	none	0.0001312396088654
T159a	T301	FALSE	FALSE	0	0	1	1	none	0.0001355301446189
T182	T301	FALSE	FALSE	0	0	1	1	none	0.0001322526244095
T188	T301	FALSE	FALSE	0	0	1	1	none	0.0001219344021488
T192	T301	FALSE	FALSE	0	0	1	1	none	1.56970991252e-05
T223	T301	FALSE	FALSE	0	0	1	1	none	0.0001328534546906
T225	T301	FALSE	FALSE	0	0	1	1	none	0.0001384495722386
T230	T301	FALSE	FALSE	0	0	1	1	none	0.0001373326354622
T232	T301	FALSE	FALSE	0	0	1	1	none	1.54793645278e-05
T241	T301	FALSE	FALSE	0	0	1	1	none	0.0001496716830175
T270	T301	FALSE	FALSE	0	0	1	1	none	1.7616369111e-05
T271b	T301	FALSE	FALSE	0	0	1	1	none	0.000134844590552
S002	T303	FALSE	FALSE	0	0	1	1	none	0.000133084919678
S007	T303	FALSE	FALSE	0	0	1	1	none	0.00012820399299
S021	T303	FALSE	FALSE	0	0	1	1	none	0.0001342803246732
S024	T303	FALSE	FALSE	0	0	1	1	none	0.0001325122720541
S025	T303	FALSE	FALSE	0	0	1	1	none	0.0001409345224379
S026	T303	FALSE	FALSE	0	0	1	1	none	0.0001332845941759
S038	T303	FALSE	FALSE	0	0	1	1	none	0.0001333941827983
S039	T303	FALSE	FALSE	0	0	1	1	none	0.0001336369708432
S040	T303	FALSE	FALSE	0	0	1	1	none	6.84819108092e-05
S042	T303	FALSE	FALSE	0	0	1	1	none	0.000132579045824
S071	T303	FALSE	FALSE	0	0	1	1	none	5.10170513158e-05
S078	T303	FALSE	FALSE	0	0	1	1	none	0.0001328339803539
S081	T303	FALSE	FALSE	0	0	1	1	none	0.0001341017281682
S085	T303	FALSE	FALSE	0	0	1	1	none	8.37511051581e-05
S087	T303	FALSE	FALSE	0	0	1	1	none	9.46599868242e-05
S093	T303	FALSE	FALSE	0	0	1	1	none	7.8316504537e-05
S097	T303	FALSE	FALSE	0	0	1	1	none	0.000139090912163
S102	T303	FALSE	FALSE	0	0	1	1	none	7.18490290029e-05
S106	T303	FALSE	FALSE	0	0	1	1	none	0.000136149546496
S130	T303	FALSE	FALSE	0	0	1	1	none	9.37727018324e-05
T009	T303	FALSE	FALSE	0	0	1	1	none	0.0001419688628883
T010	T303	FALSE	FALSE	0	0	1	1	none	0.0001425696931694
T013	T303	FALSE	FALSE	0	0	1	1	none	0.0001414852153458
T014	T303	FALSE	FALSE	0	0	1	1	none	0.000132763549173
T020	T303	FALSE	FALSE	0	0	1	1	none	0.0001348808585162
T021	T303	FALSE	FALSE	0	0	1	1	none	0.0001449241380966
T028	T303	FALSE	FALSE	0	0	1	1	none	0.000129661734857
T035a	T303	FALSE	FALSE	0	0	1	1	none	9.36167943641e-05
T035b	T303	FALSE	FALSE	0	0	1	1	none	0.0001420398192157
T040	T303	FALSE	FALSE	0	0	1	1	none	0.0001345451849062
T056	T303	FALSE	FALSE	0	0	1	1	none	0.0001439493283099
T059	T303	FALSE	FALSE	0	0	1	1	none	7.49359611101e-05
T065	T303	FALSE	FALSE	0	0	1	1	none	0.0001339950130794
T069	T303	FALSE	FALSE	0	0	1	1	none	6.75390116938e-05
T073	T303	FALSE	FALSE	0	0	1	1	none	0.0001443721840127
T075	T303	FALSE	FALSE	0	0	1	1	none	0.000129735481589
T077	T303	FALSE	FALSE	0	0	1	1	none	0.0001437713537316
T087	T303	FALSE	FALSE	0	0	1	1	none	0.0001415351038209
T095	T303	FALSE	FALSE	0	0	1	1	none	9.37727018324e-05
T099a	T303	FALSE	FALSE	0	0	1	1	none	9.25847141832e-05
T102	T303	FALSE	FALSE	0	0	1	1	none	9.70347208407e-05
T104	T303	FALSE	FALSE	0	0	1	1	none	0.0001348737449259
T105	T303	FALSE	FALSE	0	0	1	1	none	0.0001363644545616
T107	T303	FALSE	FALSE	0	0	1	1	none	9.82363814029e-05
T126	T303	FALSE	FALSE	1	0	1	1	anc	7.5503120734e-06
T156	T303	FALSE	FALSE	0	0	1	1	none	0.0001364766665726
T159a	T303	FALSE	FALSE	0	0	1	1	none	0.0001407672023261
T182	T303	FALSE	FALSE	0	0	1	1	none	0.0001374896821167
T188	T303	FALSE	FALSE	0	0	1	1	none	0.000127171459856
T192	T303	FALSE	FALSE	0	0	1	1	none	2.09341568324e-05
T223	T303	FALSE	FALSE	0	0	1	1	none	0.0001380905123978
T225	T303	FALSE	FALSE	0	0	1	1	none	0.0001436866299458
T230	T303	FALSE	FALSE	0	0	1	1	none	0.0001425696931694
T232	T303	FALSE	FALSE	0	0	1	1	none	2.0716422235e-05
T241	T303	FALSE	FALSE	0	0	1	1	none	0.0001549087407247
T270	T303	FALSE	FALSE	0	0	1	1	none	2.28534268182e-05
T271b	T303	FALSE	FALSE	0	0	1	1	none	0.0001400816482592
T301	T303	FALSE	FALSE	0	0	1	1	none	2.4283493186e-05
S002	T322	FALSE	FALSE	0	0	1	1	none	8.14072475411001e-05
S007	T322	FALSE	FALSE	0	0	1	1	none	5.62176720548999e-05
S021	T322	FALSE	FALSE	0	0	1	1	none	8.26026525363001e-05
S024	T322	FALSE	FALSE	0	0	1	1	none	8.08345999172001e-05
S025	T322	FALSE	FALSE	0	0	1	1	none	8.92568503010001e-05
S026	T322	FALSE	FALSE	0	0	1	1	none	8.16069220390001e-05
S038	T322	FALSE	FALSE	0	0	1	1	none	1.8900810441e-05
S039	T322	FALSE	FALSE	0	0	1	1	none	8.19592987063001e-05
S040	T322	FALSE	FALSE	0	0	1	1	none	0.0001122866767323
S042	T322	FALSE	FALSE	0	0	1	1	none	8.09013736871001e-05
S071	T322	FALSE	FALSE	0	0	1	1	none	0.0001014019320051
S078	T322	FALSE	FALSE	0	0	1	1	none	8.11563082170001e-05
S081	T322	FALSE	FALSE	0	0	1	1	none	8.24240560313001e-05
S085	T322	FALSE	FALSE	0	0	1	1	none	0.0001042731416612
S087	T322	FALSE	FALSE	0	0	1	1	none	0.0001151820233273
S093	T322	FALSE	FALSE	0	0	1	1	none	9.88385410401001e-05
S097	T322	FALSE	FALSE	0	0	1	1	none	8.74132400261001e-05
S102	T322	FALSE	FALSE	0	0	1	1	none	0.000115653794926
S106	T322	FALSE	FALSE	0	0	1	1	none	8.44718743591001e-05
S130	T322	FALSE	FALSE	0	0	1	1	none	0.0001142947383355
T009	T322	FALSE	FALSE	0	0	1	1	none	9.02911907514001e-05
T010	T322	FALSE	FALSE	0	0	1	1	none	9.08920210325001e-05
T013	T322	FALSE	FALSE	0	0	1	1	none	1.47247711995e-05
T014	T322	FALSE	FALSE	0	0	1	1	none	8.10858770361001e-05
T020	T322	FALSE	FALSE	0	0	1	1	none	2.03874861589e-05
T021	T322	FALSE	FALSE	0	0	1	1	none	9.32464659597001e-05
T028	T322	FALSE	FALSE	0	0	1	1	none	5.76754139218999e-05
T035a	T322	FALSE	FALSE	0	0	1	1	none	0.0001141388308672
T035b	T322	FALSE	FALSE	0	0	1	1	none	9.03621470788001e-05
T040	T322	FALSE	FALSE	0	0	1	1	none	8.28675127693001e-05
T056	T322	FALSE	FALSE	0	0	1	1	none	9.22716561730001e-05
T059	T322	FALSE	FALSE	0	0	1	1	none	0.0001187407270332
T065	T322	FALSE	FALSE	0	0	1	1	none	1.70983195977e-05
T069	T322	FALSE	FALSE	0	0	1	1	none	0.0001289333604611
T073	T322	FALSE	FALSE	0	0	1	1	none	9.26945118758001e-05
T075	T322	FALSE	FALSE	0	0	1	1	none	7.67723579979e-05
T077	T322	FALSE	FALSE	0	0	1	1	none	9.20936815947001e-05
T087	T322	FALSE	FALSE	0	0	1	1	none	8.98574316840001e-05
T095	T322	FALSE	FALSE	0	0	1	1	none	0.0001142947383355
T099a	T322	FALSE	FALSE	0	0	1	1	none	0.0001131067506863
T102	T322	FALSE	FALSE	0	0	1	1	none	0.0001175567573438
T104	T322	FALSE	FALSE	0	0	1	1	none	6.28874239908e-05
T105	T322	FALSE	FALSE	0	0	1	1	none	1.94677610799e-05
T107	T322	FALSE	FALSE	0	0	1	1	none	0.000118758417906
T126	T322	FALSE	FALSE	0	0	1	1	none	0.0001339297361061
T156	T322	FALSE	FALSE	0	0	1	1	none	2.31849547775e-05
T159a	T322	FALSE	FALSE	0	0	1	1	none	8.90895301892001e-05
T182	T322	FALSE	FALSE	0	0	1	1	none	2.41979703216e-05
T188	T322	FALSE	FALSE	0	0	1	1	none	5.51851389208999e-05
T192	T322	FALSE	FALSE	0	0	1	1	none	0.0001401036174919
T223	T322	FALSE	FALSE	0	0	1	1	none	2.47988006027e-05
T225	T322	FALSE	FALSE	0	0	1	1	none	3.03949181507e-05
T230	T322	FALSE	FALSE	0	0	1	1	none	9.08920210325001e-05
T232	T322	FALSE	FALSE	0	0	1	1	none	0.0001308530098623
T241	T322	FALSE	FALSE	0	0	1	1	none	6.5184064588e-06
T270	T322	FALSE	FALSE	0	0	1	1	none	0.0001329900144455
T271b	T322	FALSE	FALSE	0	0	1	1	none	2.67899364641e-05
T301	T322	FALSE	FALSE	0	0	1	1	none	0.0001446546144077
T303	T322	FALSE	FALSE	0	0	1	1	none	0.0001498916721149
S002	T327b	TRUE	TRUE	0	0	1	1	none	0.0001021730821752
S007	T327b	TRUE	TRUE	0	0	1	1	none	9.72921554872e-05
S021	T327b	TRUE	TRUE	0	0	1	1	none	0.0001033684871704
S024	T327b	TRUE	TRUE	0	0	1	1	none	0.0001016004345513
S025	T327b	TRUE	TRUE	0	0	1	1	none	0.0001100226849351
S026	T327b	TRUE	TRUE	0	0	1	1	none	0.0001023727566731
S038	T327b	TRUE	TRUE	0	0	1	1	none	0.0001024823452955
S039	T327b	TRUE	TRUE	0	0	1	1	none	0.0001027251333404
S040	T327b	TRUE	TRUE	0	0	1	1	none	3.75700733064e-05
S042	T327b	TRUE	TRUE	0	0	1	1	none	0.0001016672083212
S071	T327b	TRUE	TRUE	0	0	1	1	none	2.13068743752e-05
S078	T327b	TRUE	TRUE	0	0	1	1	none	0.0001019221428511
S081	T327b	TRUE	TRUE	0	0	1	1	none	0.0001031898906654
S085	T327b	TRUE	TRUE	0	0	1	1	none	5.28392676553e-05
S087	T327b	TRUE	TRUE	0	0	1	1	none	6.37481493214e-05
S093	T327b	TRUE	TRUE	0	0	1	1	none	4.74046670342e-05
S097	T327b	TRUE	TRUE	0	0	1	1	none	0.0001081790746602
S102	T327b	TRUE	TRUE	0	0	1	1	none	4.09371915001e-05
S106	T327b	TRUE	TRUE	0	0	1	1	none	0.0001052377089932
S130	T327b	TRUE	TRUE	0	0	1	1	none	6.28608643296e-05
T009	T327b	FALSE	FALSE	0	0	1	1	none	0.0001110570253855
T010	T327b	FALSE	FALSE	0	0	1	1	none	0.0001116578556666
T013	T327b	FALSE	FALSE	0	0	1	1	none	0.000110573377843
T014	T327b	TRUE	TRUE	0	0	1	1	none	0.0001018517116702
T020	T327b	TRUE	TRUE	0	0	1	1	none	0.0001039690210134
T021	T327b	FALSE	FALSE	0	0	1	1	none	0.0001140123005938
T028	T327b	TRUE	TRUE	0	0	1	1	none	9.87498973542e-05
T035a	T327b	TRUE	TRUE	0	0	1	1	none	6.27049568613e-05
T035b	T327b	FALSE	FALSE	0	0	1	1	none	0.0001111279817129
T040	T327b	TRUE	TRUE	0	0	1	1	none	0.0001036333474034
T056	T327b	FALSE	FALSE	0	0	1	1	none	0.0001130374908071
T059	T327b	TRUE	TRUE	0	0	1	1	none	4.40241236073e-05
T065	T327b	TRUE	TRUE	0	0	1	1	none	0.0001030831755766
T069	T327b	TRUE	TRUE	0	0	1	1	none	4.88383028312e-05
T073	T327b	FALSE	FALSE	0	0	1	1	none	0.0001134603465099
T075	T327b	TRUE	TRUE	0	0	1	1	none	9.88236440862e-05
T077	T327b	FALSE	FALSE	0	0	1	1	none	0.0001128595162288
T087	T327b	TRUE	TRUE	0	0	1	1	none	0.0001106232663181
T095	T327b	TRUE	TRUE	0	0	1	1	none	6.28608643296e-05
T099a	T327b	TRUE	TRUE	0	0	1	1	none	6.16728766804e-05
T102	T327b	FALSE	FALSE	0	0	1	1	none	6.61228833379e-05
T104	T327b	FALSE	FALSE	0	0	1	1	none	0.0001039619074231
T105	T327b	FALSE	FALSE	0	0	1	1	none	0.0001054526170588
T107	T327b	FALSE	FALSE	0	0	1	1	none	6.73245439001e-05
T126	T327b	TRUE	TRUE	0	0	1	1	none	5.38346784762e-05
T156	T327b	FALSE	FALSE	0	0	1	1	none	0.0001055648290698
T159a	T327b	TRUE	TRUE	0	0	1	1	none	0.0001098553648233
T182	T327b	FALSE	FALSE	0	0	1	1	none	0.0001065778446139
T188	T327b	TRUE	TRUE	0	0	1	1	none	9.62596223532e-05
T192	T327b	FALSE	FALSE	0	0	1	1	none	6.0008559862e-05
T223	T327b	FALSE	FALSE	0	0	1	1	none	0.000107178674895
T225	T327b	FALSE	FALSE	0	0	1	1	none	0.000112774792443
T230	T327b	FALSE	FALSE	0	0	1	1	none	0.0001116578556666
T232	T327b	TRUE	TRUE	0	0	1	1	none	5.07579522324e-05
T241	T327b	FALSE	FALSE	0	0	1	1	none	0.0001239969032219
T270	T327b	FALSE	FALSE	0	0	1	1	none	5.28949568156e-05
T271b	T327b	FALSE	FALSE	0	0	1	1	none	0.0001091698107564
T301	T327b	FALSE	FALSE	0	0	1	1	none	6.45595567778e-05
T303	T327b	FALSE	FALSE	0	0	1	1	none	6.9796614485e-05
T322	T327b	FALSE	FALSE	0	0	1	1	none	0.0001189798346121
S002	T330	TRUE	TRUE	0	0	1	1	none	0.0001021730821752
S007	T330	TRUE	TRUE	0	0	1	1	none	9.72921554872e-05
S021	T330	TRUE	TRUE	0	0	1	1	none	0.0001033684871704
S024	T330	TRUE	TRUE	0	0	1	1	none	0.0001016004345513
S025	T330	TRUE	TRUE	0	0	1	1	none	0.0001100226849351
S026	T330	TRUE	TRUE	0	0	1	1	none	0.0001023727566731
S038	T330	TRUE	TRUE	0	0	1	1	none	0.0001024823452955
S039	T330	TRUE	TRUE	0	0	1	1	none	0.0001027251333404
S040	T330	TRUE	TRUE	0	0	1	1	none	3.75700733064e-05
S042	T330	TRUE	TRUE	0	0	1	1	none	0.0001016672083212
S071	T330	TRUE	TRUE	0	0	1	1	none	2.13068743752e-05
S078	T330	TRUE	TRUE	0	0	1	1	none	0.0001019221428511
S081	T330	TRUE	TRUE	0	0	1	1	none	0.0001031898906654
S085	T330	TRUE	TRUE	0	0	1	1	none	5.28392676553e-05
S087	T330	TRUE	TRUE	0	0	1	1	none	6.37481493214e-05
S093	T330	TRUE	TRUE	0	0	1	1	none	4.74046670342e-05
S097	T330	TRUE	TRUE	0	0	1	1	none	0.0001081790746602
S102	T330	TRUE	TRUE	0	0	1	1	none	4.09371915001e-05
S106	T330	TRUE	TRUE	0	0	1	1	none	0.0001052377089932
S130	T330	TRUE	TRUE	0	0	1	1	none	6.28608643296e-05
T009	T330	FALSE	FALSE	0	0	1	1	none	0.0001110570253855
T010	T330	FALSE	FALSE	0	0	1	1	none	0.0001116578556666
T013	T330	FALSE	FALSE	0	0	1	1	none	0.000110573377843
T014	T330	TRUE	TRUE	0	0	1	1	none	0.0001018517116702
T020	T330	TRUE	TRUE	0	0	1	1	none	0.0001039690210134
T021	T330	FALSE	FALSE	0	0	1	1	none	0.0001140123005938
T028	T330	TRUE	TRUE	0	0	1	1	none	9.87498973542e-05
T035a	T330	TRUE	TRUE	0	0	1	1	none	6.27049568613e-05
T035b	T330	FALSE	FALSE	0	0	1	1	none	0.0001111279817129
T040	T330	TRUE	TRUE	0	0	1	1	none	0.0001036333474034
T056	T330	FALSE	FALSE	0	0	1	1	none	0.0001130374908071
T059	T330	TRUE	TRUE	0	0	1	1	none	4.40241236073e-05
T065	T330	TRUE	TRUE	0	0	1	1	none	0.0001030831755766
T069	T330	TRUE	TRUE	0	0	1	1	none	4.88383028312e-05
T073	T330	FALSE	FALSE	0	0	1	1	none	0.0001134603465099
T075	T330	TRUE	TRUE	0	0	1	1	none	9.88236440862e-05
T077	T330	FALSE	FALSE	0	0	1	1	none	0.0001128595162288
T087	T330	TRUE	TRUE	0	0	1	1	none	0.0001106232663181
T095	T330	TRUE	TRUE	0	0	1	1	none	6.28608643296e-05
T099a	T330	TRUE	TRUE	0	0	1	1	none	6.16728766804e-05
T102	T330	FALSE	FALSE	0	0	1	1	none	6.61228833379e-05
T104	T330	FALSE	FALSE	0	0	1	1	none	0.0001039619074231
T105	T330	FALSE	FALSE	0	0	1	1	none	0.0001054526170588
T107	T330	FALSE	FALSE	0	0	1	1	none	6.73245439001e-05
T126	T330	TRUE	TRUE	0	0	1	1	none	5.38346784762e-05
T156	T330	FALSE	FALSE	0	0	1	1	none	0.0001055648290698
T159a	T330	TRUE	TRUE	0	0	1	1	none	0.0001098553648233
T182	T330	FALSE	FALSE	0	0	1	1	none	0.0001065778446139
T188	T330	TRUE	TRUE	0	0	1	1	none	9.62596223532e-05
T192	T330	FALSE	FALSE	0	0	1	1	none	6.0008559862e-05
T223	T330	FALSE	FALSE	0	0	1	1	none	0.000107178674895
T225	T330	FALSE	FALSE	0	0	1	1	none	0.000112774792443
T230	T330	FALSE	FALSE	0	0	1	1	none	0.0001116578556666
T232	T330	TRUE	TRUE	0	0	1	1	none	5.07579522324e-05
T241	T330	FALSE	FALSE	0	0	1	1	none	0.0001239969032219
T270	T330	FALSE	FALSE	0	0	1	1	none	5.28949568156e-05
T271b	T330	FALSE	FALSE	0	0	1	1	none	0.0001091698107564
T301	T330	FALSE	FALSE	0	0	1	1	none	6.45595567778e-05
T303	T330	FALSE	FALSE	0	0	1	1	none	6.9796614485e-05
T322	T330	FALSE	FALSE	0	0	1	1	none	0.0001189798346121
T327b	T330	TRUE	TRUE	0	0	1	1	none	1.2016605622e-06
S002	T335	FALSE	FALSE	0	0	1	1	none	0.000125318776104
S007	T335	FALSE	FALSE	0	0	1	1	none	0.000120437849416
S021	T335	FALSE	FALSE	0	0	1	1	none	0.0001265141810992
S024	T335	FALSE	FALSE	0	0	1	1	none	0.0001247461284801
S025	T335	FALSE	FALSE	0	0	1	1	none	0.0001331683788639
S026	T335	FALSE	FALSE	0	0	1	1	none	0.0001255184506019
S038	T335	FALSE	FALSE	0	0	1	1	none	0.0001256280392243
S039	T335	FALSE	FALSE	0	0	1	1	none	0.0001258708272692
S040	T335	FALSE	FALSE	0	0	1	1	none	6.07157672352e-05
S042	T335	FALSE	FALSE	0	0	1	1	none	0.00012481290225
S071	T335	FALSE	FALSE	0	0	1	1	none	4.32509077418e-05
S078	T335	FALSE	FALSE	0	0	1	1	none	0.0001250678367799
S081	T335	FALSE	FALSE	0	0	1	1	none	0.0001263355845942
S085	T335	FALSE	FALSE	0	0	1	1	none	7.59849615841e-05
S087	T335	FALSE	FALSE	0	0	1	1	none	8.68938432502e-05
S093	T335	FALSE	FALSE	0	0	1	1	none	7.0550360963e-05
S097	T335	FALSE	FALSE	0	0	1	1	none	0.000131324768589
S102	T335	FALSE	FALSE	0	0	1	1	none	6.40828854289e-05
S106	T335	FALSE	FALSE	0	0	1	1	none	0.000128383402922
S130	T335	FALSE	FALSE	0	0	1	1	none	8.60065582584e-05
T009	T335	FALSE	FALSE	0	0	1	1	none	0.0001342027193143
T010	T335	FALSE	FALSE	0	0	1	1	none	0.0001348035495954
T013	T335	FALSE	FALSE	0	0	1	1	none	0.0001337190717718
T014	T335	FALSE	FALSE	0	0	1	1	none	0.000124997405599
T020	T335	FALSE	FALSE	0	0	1	1	none	0.0001271147149422
T021	T335	FALSE	FALSE	0	0	1	1	none	0.0001371579945226
T028	T335	FALSE	FALSE	0	0	1	1	none	0.000121895591283
T035a	T335	FALSE	FALSE	0	0	1	1	none	8.58506507901e-05
T035b	T335	FALSE	FALSE	0	0	1	1	none	0.0001342736756417
T040	T335	FALSE	FALSE	0	0	1	1	none	0.0001267790413322
T056	T335	FALSE	FALSE	0	0	1	1	none	0.0001361831847359
T059	T335	FALSE	FALSE	0	0	1	1	none	6.71698175361e-05
T065	T335	FALSE	FALSE	0	0	1	1	none	0.0001262288695054
T069	T335	FALSE	FALSE	0	0	1	1	none	5.97728681198e-05
T073	T335	FALSE	FALSE	0	0	1	1	none	0.0001366060404387
T075	T335	FALSE	FALSE	0	0	1	1	none	0.000121969338015
T077	T335	FALSE	FALSE	0	0	1	1	none	0.0001360052101576
T087	T335	FALSE	FALSE	0	0	1	1	none	0.0001337689602469
T095	T335	FALSE	FALSE	0	0	1	1	none	8.60065582584e-05
T099a	T335	FALSE	FALSE	0	0	1	1	none	8.48185706092e-05
T102	T335	FALSE	FALSE	0	0	1	1	none	8.92685772667e-05
T104	T335	FALSE	FALSE	0	0	1	1	none	0.0001271076013519
T105	T335	FALSE	FALSE	0	0	1	1	none	0.0001285983109876
T107	T335	FALSE	FALSE	0	0	1	1	none	9.04702378289e-05
T126	T335	TRUE	TRUE	1	0	1	1	anc	6.008302811e-07
T156	T335	FALSE	FALSE	0	0	1	1	none	0.0001287105229986
T159a	T335	FALSE	FALSE	0	0	1	1	none	0.0001330010587521
T182	T335	FALSE	FALSE	0	0	1	1	none	0.0001297235385427
T188	T335	FALSE	FALSE	0	0	1	1	none	0.000119405316282
T192	T335	FALSE	FALSE	0	0	1	1	none	1.31680132584e-05
T223	T335	FALSE	FALSE	0	0	1	1	none	0.0001303243688238
T225	T335	FALSE	FALSE	0	0	1	1	none	0.0001359204863718
T230	T335	FALSE	FALSE	0	0	1	1	none	0.0001348035495954
T232	T335	FALSE	FALSE	0	0	1	1	none	1.2950278661e-05
T241	T335	FALSE	FALSE	0	0	1	1	none	0.0001471425971507
T270	T335	FALSE	FALSE	0	0	1	1	none	1.50872832442e-05
T271b	T335	FALSE	FALSE	0	0	1	1	none	0.0001323155046852
T301	T335	FALSE	FALSE	0	0	1	1	none	1.6517349612e-05
T303	T335	FALSE	FALSE	0	0	1	1	none	2.0552746757e-05
T322	T335	FALSE	FALSE	0	0	1	1	none	0.0001421255285409
T327b	T335	FALSE	FALSE	0	0	1	1	none	6.2030470911e-05
T330	T335	FALSE	FALSE	0	0	1	1	none	6.2030470911e-05
S002	T341	TRUE	TRUE	0	0	1	1	none	1.49671584031e-05
S007	T341	TRUE	TRUE	0	0	1	1	none	6.14633395551e-05
S021	T341	TRUE	TRUE	0	0	1	1	none	1.61625633983e-05
S024	T341	TRUE	TRUE	0	0	1	1	none	1.43945107792e-05
S025	T341	TRUE	TRUE	0	0	1	1	none	1.8359195451e-05
S026	T341	TRUE	TRUE	0	0	1	1	none	3.619578865e-06
S038	T341	TRUE	TRUE	0	0	1	1	none	6.66535293634e-05
S039	T341	TRUE	TRUE	0	0	1	1	none	1.55192095683e-05
S040	T341	TRUE	TRUE	0	0	1	1	none	9.72236954343e-05
S042	T341	TRUE	TRUE	0	0	1	1	none	1.44612845491e-05
S071	T341	TRUE	TRUE	0	0	1	1	none	8.63389507071e-05
S078	T341	TRUE	TRUE	0	0	1	1	none	1.4716219079e-05
S081	T341	TRUE	TRUE	0	0	1	1	none	1.59839668933e-05
S085	T341	TRUE	TRUE	0	0	1	1	none	8.92101603632e-05
S087	T341	TRUE	TRUE	0	0	1	1	none	0.0001001190420293
S093	T341	TRUE	TRUE	0	0	1	1	none	8.37755597421e-05
S097	T341	TRUE	TRUE	0	0	1	1	none	1.65155851761e-05
S102	T341	TRUE	TRUE	0	0	1	1	none	0.000100590813628
S106	T341	TRUE	TRUE	0	0	1	1	none	1.80317852211e-05
S130	T341	TRUE	TRUE	0	0	1	1	none	9.92317570375e-05
T009	T341	FALSE	FALSE	0	0	1	1	none	1.43831956074e-05
T010	T341	FALSE	FALSE	0	0	1	1	none	1.49840258885e-05
T013	T341	FALSE	FALSE	0	0	1	1	none	7.47445619109e-05
T014	T341	TRUE	TRUE	0	0	1	1	none	1.46457878981e-05
T020	T341	TRUE	TRUE	0	0	1	1	none	6.81402050813e-05
T021	T341	FALSE	FALSE	0	0	1	1	none	1.73384708157e-05
T028	T341	TRUE	TRUE	0	0	1	1	none	6.29210814221e-05
T035a	T341	TRUE	TRUE	0	0	1	1	none	9.90758495692e-05
T035b	T341	FALSE	FALSE	0	0	1	1	none	1.44541519348e-05
T040	T341	TRUE	TRUE	0	0	1	1	none	1.64274236313e-05
T056	T341	FALSE	FALSE	0	0	1	1	none	1.6363661029e-05
T059	T341	TRUE	TRUE	0	0	1	1	none	0.0001036777457352
T065	T341	TRUE	TRUE	0	0	1	1	none	6.72543596445e-05
T069	T341	TRUE	TRUE	0	0	1	1	none	0.0001138703791631
T073	T341	FALSE	FALSE	0	0	1	1	none	1.67865167318e-05
T075	T341	TRUE	TRUE	0	0	1	1	none	6.29948281541e-05
T077	T341	FALSE	FALSE	0	0	1	1	none	1.61856864507e-05
T087	T341	TRUE	TRUE	0	0	1	1	none	1.394943654e-05
T095	T341	TRUE	TRUE	0	0	1	1	none	9.92317570375e-05
T099a	T341	TRUE	TRUE	0	0	1	1	none	9.80437693883e-05
T102	T341	FALSE	FALSE	0	0	1	1	none	0.0001024937760458
T104	T341	FALSE	FALSE	0	0	1	1	none	6.8133091491e-05
T105	T341	FALSE	FALSE	0	0	1	1	none	6.96238011267e-05
T107	T341	FALSE	FALSE	0	0	1	1	none	0.000103695436608
T126	T341	TRUE	TRUE	0	0	1	1	none	0.0001188667548081
T156	T341	FALSE	FALSE	0	0	1	1	none	6.97360131377e-05
[truncated: 1,161 more rows]
