# Supplementary material for: Improved characterisation of MRSA transmission using within-host bacterial sequence diversity
Source: eLife. 2019 Oct 8;8:e46402. doi: 10.7554/eLife.46402 (PMC6954020; doi:10.7554/eLife.46402)
Supplement: Figure 9—source data 1. [file elife-46402-fig9-data1.zip › Figure 9-source data 1/classifications/Classification_Posterior_ds_10percol_82.csv]

host.1	host.2	adjacent	contiguous	paths12	paths21	nodes1	nodes2	path.classification	min.distance.between.subgraphs
S002	S007	TRUE	TRUE	0	0	1	1	none	7.56144795882e-05
S002	S021	TRUE	TRUE	0	0	1	1	none	1.55323500167e-05
S007	S021	TRUE	TRUE	0	0	1	1	none	7.90227540365e-05
S002	S024	TRUE	TRUE	0	0	1	1	none	1.65230578042e-05
S007	S024	TRUE	TRUE	0	0	1	1	none	8.0013461824e-05
S021	S024	TRUE	TRUE	0	0	1	1	none	4.0801992005e-06
S002	S025	TRUE	TRUE	0	0	1	1	none	2.45554952202e-05
S007	S025	TRUE	TRUE	0	0	1	1	none	7.9997311416e-05
S021	S025	TRUE	TRUE	0	0	1	1	none	2.79637696685e-05
S024	S025	TRUE	TRUE	0	0	1	1	none	2.8954477456e-05
S002	S026	TRUE	TRUE	0	0	1	1	none	2.03837935124e-05
S007	S026	TRUE	TRUE	0	0	1	1	none	7.58256097082e-05
S021	S026	TRUE	TRUE	0	0	1	1	none	2.37920679607e-05
S024	S026	TRUE	TRUE	0	0	1	1	none	2.47827757482e-05
S025	S026	TRUE	TRUE	0	0	1	1	none	2.12128145882e-05
S002	S038	TRUE	TRUE	0	0	1	1	none	7.52366377965e-05
S007	S038	TRUE	TRUE	0	0	1	1	none	4.71563877683e-05
S021	S038	TRUE	TRUE	0	0	1	1	none	7.86449122448e-05
S024	S038	TRUE	TRUE	0	0	1	1	none	7.96356200323e-05
S025	S038	TRUE	TRUE	0	0	1	1	none	7.96194696243e-05
S026	S038	TRUE	TRUE	0	0	1	1	none	7.54477679165e-05
S002	S039	TRUE	TRUE	0	0	1	1	none	1.74764707017e-05
S007	S039	TRUE	TRUE	0	0	1	1	none	8.09668747215e-05
S021	S039	TRUE	TRUE	0	0	1	1	none	3.744067293e-06
S024	S039	TRUE	TRUE	0	0	1	1	none	6.0243198855e-06
S025	S039	TRUE	TRUE	0	0	1	1	none	2.99078903535e-05
S026	S039	TRUE	TRUE	0	0	1	1	none	2.57361886457e-05
S038	S039	TRUE	TRUE	0	0	1	1	none	8.05890329298e-05
S002	S040	TRUE	TRUE	0	0	1	1	none	0.0001241605080426
S007	S040	TRUE	TRUE	0	0	1	1	none	0.0001106084245984
S021	S040	TRUE	TRUE	0	0	1	1	none	0.0001275687824909
S024	S040	TRUE	TRUE	0	0	1	1	none	0.0001285594902784
S025	S040	TRUE	TRUE	0	0	1	1	none	0.0001285433398704
S026	S040	TRUE	TRUE	0	0	1	1	none	0.0001243716381626
S038	S040	TRUE	TRUE	0	0	1	1	none	0.0001102305828067
S039	S040	TRUE	TRUE	0	0	1	1	none	0.0001295129031759
S002	S042	TRUE	TRUE	0	0	1	1	none	1.58179780568e-05
S007	S042	TRUE	TRUE	0	0	1	1	none	7.93083820766e-05
S021	S042	TRUE	TRUE	0	0	1	1	none	3.3751194531e-06
S024	S042	TRUE	TRUE	0	0	1	1	none	3.1455780762e-06
S025	S042	TRUE	TRUE	0	0	1	1	none	2.82493977086e-05
S026	S042	TRUE	TRUE	0	0	1	1	none	2.40776960008e-05
S038	S042	TRUE	TRUE	0	0	1	1	none	7.89305402849e-05
S039	S042	TRUE	TRUE	0	0	1	1	none	5.3192401381e-06
S040	S042	TRUE	TRUE	0	0	1	1	none	0.000127854410531
S002	S071	TRUE	TRUE	0	0	1	1	none	0.0001142274288527
S007	S071	TRUE	TRUE	0	0	1	1	none	0.0001006753454085
S021	S071	TRUE	TRUE	0	0	1	1	none	0.000117635703301
S024	S071	TRUE	TRUE	0	0	1	1	none	0.0001186264110885
S025	S071	TRUE	TRUE	0	0	1	1	none	0.0001186102606805
S026	S071	TRUE	TRUE	0	0	1	1	none	0.0001144385589727
S038	S071	TRUE	TRUE	0	0	1	1	none	0.0001002975036168
S039	S071	TRUE	TRUE	0	0	1	1	none	0.000119579823986
S040	S071	TRUE	TRUE	0	0	1	1	none	2.13766921729e-05
S042	S071	TRUE	TRUE	0	0	1	1	none	0.0001179213313411
S002	S078	TRUE	TRUE	0	0	1	1	none	1.42205127082e-05
S007	S078	TRUE	TRUE	0	0	1	1	none	7.7710916728e-05
S021	S078	TRUE	TRUE	0	0	1	1	none	4.0279938245e-06
S024	S078	TRUE	TRUE	0	0	1	1	none	5.018701612e-06
S025	S078	TRUE	TRUE	0	0	1	1	none	2.665193236e-05
S026	S078	TRUE	TRUE	0	0	1	1	none	2.24802306522e-05
S038	S078	TRUE	TRUE	0	0	1	1	none	7.73330749363e-05
S039	S078	TRUE	TRUE	0	0	1	1	none	5.9721145095e-06
S040	S078	TRUE	TRUE	0	0	1	1	none	0.0001262569451824
S042	S078	TRUE	TRUE	0	0	1	1	none	4.3136218646e-06
S071	S078	TRUE	TRUE	0	0	1	1	none	0.0001163238659925
S002	S081	TRUE	TRUE	0	0	1	1	none	1.65451926206e-05
S007	S081	TRUE	TRUE	0	0	1	1	none	8.00355966404e-05
S021	S081	TRUE	TRUE	0	0	1	1	none	4.1023340169e-06
S024	S081	TRUE	TRUE	0	0	1	1	none	2.4183635124e-06
S025	S081	TRUE	TRUE	0	0	1	1	none	2.89766122724e-05
S026	S081	TRUE	TRUE	0	0	1	1	none	2.48049105646e-05
S038	S081	TRUE	TRUE	0	0	1	1	none	7.96577548487e-05
S039	S081	TRUE	TRUE	0	0	1	1	none	6.0464547019e-06
S040	S081	TRUE	TRUE	0	0	1	1	none	0.0001285816250948
S042	S081	TRUE	TRUE	0	0	1	1	none	3.1677128926e-06
S071	S081	TRUE	TRUE	0	0	1	1	none	0.0001186485459049
S078	S081	TRUE	TRUE	0	0	1	1	none	5.0408364284e-06
S002	S085	TRUE	TRUE	0	0	1	1	none	0.0001280959439162
S007	S085	TRUE	TRUE	0	0	1	1	none	0.000114543860472
S021	S085	TRUE	TRUE	0	0	1	1	none	0.0001315042183645
S024	S085	TRUE	TRUE	0	0	1	1	none	0.000132494926152
S025	S085	TRUE	TRUE	0	0	1	1	none	0.000132478775744
S026	S085	TRUE	TRUE	0	0	1	1	none	0.0001283070740362
S038	S085	TRUE	TRUE	0	0	1	1	none	0.0001141660186803
S039	S085	TRUE	TRUE	0	0	1	1	none	0.0001334483390495
S040	S085	TRUE	TRUE	0	0	1	1	none	5.92091715764e-05
S042	S085	TRUE	TRUE	0	0	1	1	none	0.0001317898464046
S071	S085	TRUE	TRUE	0	0	1	1	none	4.92760923865e-05
S078	S085	TRUE	TRUE	0	0	1	1	none	0.000130192381056
S081	S085	TRUE	TRUE	0	0	1	1	none	0.0001325170609684
S002	S087	TRUE	TRUE	0	0	1	1	none	0.0001332877970146
S007	S087	TRUE	TRUE	0	0	1	1	none	0.0001197357135704
S021	S087	TRUE	TRUE	0	0	1	1	none	0.0001366960714629
S024	S087	TRUE	TRUE	0	0	1	1	none	0.0001376867792504
S025	S087	TRUE	TRUE	0	0	1	1	none	0.0001376706288424
S026	S087	TRUE	TRUE	0	0	1	1	none	0.0001334989271346
S038	S087	TRUE	TRUE	0	0	1	1	none	0.0001193578717787
S039	S087	TRUE	TRUE	0	0	1	1	none	0.0001386401921479
S040	S087	TRUE	TRUE	0	0	1	1	none	6.44010246748e-05
S042	S087	TRUE	TRUE	0	0	1	1	none	0.000136981699503
S071	S087	TRUE	TRUE	0	0	1	1	none	5.44679454849e-05
S078	S087	TRUE	TRUE	0	0	1	1	none	0.0001353842341544
S081	S087	TRUE	TRUE	0	0	1	1	none	0.0001377089140668
S085	S087	TRUE	TRUE	0	0	1	1	none	2.43468562484e-05
S002	S093	TRUE	TRUE	0	0	1	1	none	0.0001009407654624
S007	S093	TRUE	TRUE	0	0	1	1	none	8.73886820182e-05
S021	S093	TRUE	TRUE	0	0	1	1	none	0.0001043490399107
S024	S093	TRUE	TRUE	0	0	1	1	none	0.0001053397476982
S025	S093	TRUE	TRUE	0	0	1	1	none	0.0001053235972902
S026	S093	TRUE	TRUE	0	0	1	1	none	0.0001011518955824
S038	S093	TRUE	TRUE	0	0	1	1	none	8.70108402265e-05
S039	S093	TRUE	TRUE	0	0	1	1	none	0.0001062931605957
S040	S093	TRUE	TRUE	0	0	1	1	none	2.44399917446e-05
S042	S093	TRUE	TRUE	0	0	1	1	none	0.0001046346679508
S071	S093	TRUE	TRUE	0	0	1	1	none	1.45069125547e-05
S078	S093	TRUE	TRUE	0	0	1	1	none	0.0001030372026022
S081	S093	TRUE	TRUE	0	0	1	1	none	0.0001053618825146
S085	S093	TRUE	TRUE	0	0	1	1	none	3.59894289962e-05
S087	S093	TRUE	TRUE	0	0	1	1	none	4.11812820946e-05
S002	S097	TRUE	TRUE	0	0	1	1	none	2.37335008344e-05
S007	S097	TRUE	TRUE	0	0	1	1	none	7.91753170302e-05
S021	S097	TRUE	TRUE	0	0	1	1	none	2.71417752827e-05
S024	S097	TRUE	TRUE	0	0	1	1	none	2.81324830702e-05
S025	S097	TRUE	TRUE	0	0	1	1	none	2.0422435502e-06
S026	S097	TRUE	TRUE	0	0	1	1	none	2.03908202024e-05
S038	S097	TRUE	TRUE	0	0	1	1	none	7.87974752385e-05
S039	S097	TRUE	TRUE	0	0	1	1	none	2.90858959677e-05
S040	S097	TRUE	TRUE	0	0	1	1	none	0.0001277213454846
S042	S097	TRUE	TRUE	0	0	1	1	none	2.74274033228e-05
S071	S097	TRUE	TRUE	0	0	1	1	none	0.0001177882662947
S078	S097	TRUE	TRUE	0	0	1	1	none	2.58299379742e-05
S081	S097	TRUE	TRUE	0	0	1	1	none	2.81546178866e-05
S085	S097	TRUE	TRUE	0	0	1	1	none	0.0001316567813582
S087	S097	TRUE	TRUE	0	0	1	1	none	0.0001368486344566
S093	S097	TRUE	TRUE	0	0	1	1	none	0.0001045016029044
S002	S102	TRUE	TRUE	0	0	1	1	none	0.0001247396008722
S007	S102	TRUE	TRUE	0	0	1	1	none	0.000111187517428
S021	S102	TRUE	TRUE	0	0	1	1	none	0.0001281478753205
S024	S102	TRUE	TRUE	0	0	1	1	none	0.000129138583108
S025	S102	TRUE	TRUE	0	0	1	1	none	0.0001291224327
S026	S102	TRUE	TRUE	0	0	1	1	none	0.0001249507309922
S038	S102	TRUE	TRUE	0	0	1	1	none	0.0001108096756363
S039	S102	TRUE	TRUE	0	0	1	1	none	0.0001300919960055
S040	S102	TRUE	TRUE	0	0	1	1	none	6.2560788524e-06
S042	S102	TRUE	TRUE	0	0	1	1	none	0.0001284335033606
S071	S102	TRUE	TRUE	0	0	1	1	none	2.19557850025e-05
S078	S102	TRUE	TRUE	0	0	1	1	none	0.000126836038012
S081	S102	TRUE	TRUE	0	0	1	1	none	0.0001291607179244
S085	S102	TRUE	TRUE	0	0	1	1	none	5.9788264406e-05
S087	S102	TRUE	TRUE	0	0	1	1	none	6.49801175044e-05
S093	S102	TRUE	TRUE	0	0	1	1	none	2.50190845742e-05
S097	S102	TRUE	TRUE	0	0	1	1	none	0.0001283004383142
S002	S106	TRUE	TRUE	0	0	1	1	none	1.191800736e-05
S007	S106	TRUE	TRUE	0	0	1	1	none	7.66286605442e-05
S021	S106	TRUE	TRUE	0	0	1	1	none	1.65465309727e-05
S024	S106	TRUE	TRUE	0	0	1	1	none	1.75372387602e-05
S025	S106	TRUE	TRUE	0	0	1	1	none	2.55696761762e-05
S026	S106	TRUE	TRUE	0	0	1	1	none	2.13979744684e-05
S038	S106	TRUE	TRUE	0	0	1	1	none	7.62508187525e-05
S039	S106	TRUE	TRUE	0	0	1	1	none	1.84906516577e-05
S040	S106	TRUE	TRUE	0	0	1	1	none	0.0001251746889986
S042	S106	TRUE	TRUE	0	0	1	1	none	1.68321590128e-05
S071	S106	TRUE	TRUE	0	0	1	1	none	0.0001152416098087
S078	S106	TRUE	TRUE	0	0	1	1	none	1.52346936642e-05
S081	S106	TRUE	TRUE	0	0	1	1	none	1.75593735766e-05
S085	S106	TRUE	TRUE	0	0	1	1	none	0.0001291101248722
S087	S106	TRUE	TRUE	0	0	1	1	none	0.0001343019779706
S093	S106	TRUE	TRUE	0	0	1	1	none	0.0001019549464184
S097	S106	TRUE	TRUE	0	0	1	1	none	2.47476817904e-05
S102	S106	TRUE	TRUE	0	0	1	1	none	0.0001257537818282
S002	S130	TRUE	TRUE	0	0	1	1	none	0.0001327808223994
S007	S130	TRUE	TRUE	0	0	1	1	none	0.0001192287389552
S021	S130	TRUE	TRUE	0	0	1	1	none	0.0001361890968477
S024	S130	TRUE	TRUE	0	0	1	1	none	0.0001371798046352
S025	S130	TRUE	TRUE	0	0	1	1	none	0.0001371636542272
S026	S130	TRUE	TRUE	0	0	1	1	none	0.0001329919525194
S038	S130	TRUE	TRUE	0	0	1	1	none	0.0001188508971635
S039	S130	TRUE	TRUE	0	0	1	1	none	0.0001381332175327
S040	S130	TRUE	TRUE	0	0	1	1	none	6.38940500596e-05
S042	S130	TRUE	TRUE	0	0	1	1	none	0.0001364747248878
S071	S130	TRUE	TRUE	0	0	1	1	none	5.39609708697e-05
S078	S130	TRUE	TRUE	0	0	1	1	none	0.0001348772595392
S081	S130	TRUE	TRUE	0	0	1	1	none	0.0001372019394516
S085	S130	TRUE	TRUE	0	0	1	1	none	2.38398816332e-05
S087	S130	TRUE	TRUE	0	0	1	1	none	2.7384760072e-06
S093	S130	TRUE	TRUE	0	0	1	1	none	4.06743074794e-05
S097	S130	TRUE	TRUE	0	0	1	1	none	0.0001363416598414
S102	S130	TRUE	TRUE	0	0	1	1	none	6.44731428892e-05
S106	S130	TRUE	TRUE	0	0	1	1	none	0.0001337950033554
S002	T009	TRUE	TRUE	0	0	1	1	none	2.65504882144e-05
S007	T009	TRUE	TRUE	0	0	1	1	none	8.19923044102e-05
S021	T009	TRUE	TRUE	0	0	1	1	none	2.99587626627e-05
S024	T009	TRUE	TRUE	0	0	1	1	none	3.09494704502e-05
S025	T009	TRUE	TRUE	0	0	1	1	none	2.73795092902e-05
S026	T009	TRUE	TRUE	0	0	1	1	none	1.49038951584e-05
S038	T009	TRUE	TRUE	0	0	1	1	none	8.16144626185e-05
S039	T009	TRUE	TRUE	0	0	1	1	none	3.19028833477e-05
S040	T009	TRUE	TRUE	0	0	1	1	none	0.0001305383328646
S042	T009	TRUE	TRUE	0	0	1	1	none	3.02443907028e-05
S071	T009	TRUE	TRUE	0	0	1	1	none	0.0001206052536747
S078	T009	TRUE	TRUE	0	0	1	1	none	2.86469253542e-05
S081	T009	TRUE	TRUE	0	0	1	1	none	3.09716052666e-05
S085	T009	TRUE	TRUE	0	0	1	1	none	0.0001344737687382
S087	T009	TRUE	TRUE	0	0	1	1	none	0.0001396656218366
S093	T009	TRUE	TRUE	0	0	1	1	none	0.0001073185902844
S097	T009	TRUE	TRUE	0	0	1	1	none	2.65575149044e-05
S102	T009	TRUE	TRUE	0	0	1	1	none	0.0001311174256942
S106	T009	TRUE	TRUE	0	0	1	1	none	2.75646691704e-05
S130	T009	TRUE	TRUE	0	0	1	1	none	0.0001391586472214
S002	T010	TRUE	TRUE	0	0	1	1	none	2.66990404694e-05
S007	T010	TRUE	TRUE	0	0	1	1	none	8.21408566652e-05
S021	T010	TRUE	TRUE	0	0	1	1	none	3.01073149177e-05
S024	T010	TRUE	TRUE	0	0	1	1	none	3.10980227052e-05
S025	T010	TRUE	TRUE	0	0	1	1	none	2.75280615452e-05
S026	T010	TRUE	TRUE	0	0	1	1	none	1.50524474134e-05
S038	T010	TRUE	TRUE	0	0	1	1	none	8.17630148735e-05
S039	T010	TRUE	TRUE	0	0	1	1	none	3.20514356027e-05
S040	T010	TRUE	TRUE	0	0	1	1	none	0.0001306868851196
S042	T010	TRUE	TRUE	0	0	1	1	none	3.03929429578e-05
S071	T010	TRUE	TRUE	0	0	1	1	none	0.0001207538059297
S078	T010	TRUE	TRUE	0	0	1	1	none	2.87954776092e-05
S081	T010	TRUE	TRUE	0	0	1	1	none	3.11201575216e-05
S085	T010	TRUE	TRUE	0	0	1	1	none	0.0001346223209932
S087	T010	TRUE	TRUE	0	0	1	1	none	0.0001398141740916
S093	T010	TRUE	TRUE	0	0	1	1	none	0.0001074671425394
S097	T010	TRUE	TRUE	0	0	1	1	none	2.67060671594e-05
S102	T010	TRUE	TRUE	0	0	1	1	none	0.0001312659779492
S106	T010	TRUE	TRUE	0	0	1	1	none	2.77132214254e-05
S130	T010	TRUE	TRUE	0	0	1	1	none	0.0001393071994764
T009	T010	TRUE	TRUE	0	0	1	1	none	2.381100525e-06
S002	T013	FALSE	FALSE	0	0	1	1	none	8.01560217636e-05
S007	T013	FALSE	FALSE	0	0	1	1	none	5.20757717354e-05
S021	T013	FALSE	FALSE	0	0	1	1	none	8.35642962119e-05
S024	T013	FALSE	FALSE	0	0	1	1	none	8.45550039994e-05
S025	T013	FALSE	FALSE	0	0	1	1	none	8.45388535914e-05
S026	T013	FALSE	FALSE	0	0	1	1	none	8.03671518836e-05
S038	T013	FALSE	FALSE	0	0	1	1	none	8.2204791793e-06
S039	T013	FALSE	FALSE	0	0	1	1	none	8.55084168969e-05
S040	T013	FALSE	FALSE	0	0	1	1	none	0.0001151499667738
S042	T013	FALSE	FALSE	0	0	1	1	none	8.3849924252e-05
S071	T013	FALSE	FALSE	0	0	1	1	none	0.0001052168875839
S078	T013	FALSE	FALSE	0	0	1	1	none	8.22524589034e-05
S081	T013	FALSE	FALSE	0	0	1	1	none	8.45771388158e-05
S085	T013	FALSE	FALSE	0	0	1	1	none	0.0001190854026474
S087	T013	FALSE	FALSE	0	0	1	1	none	0.0001242772557458
S093	T013	FALSE	FALSE	0	0	1	1	none	9.19302241936e-05
S097	T013	FALSE	FALSE	0	0	1	1	none	8.37168592056e-05
S102	T013	FALSE	FALSE	0	0	1	1	none	0.0001157290596034
S106	T013	FALSE	FALSE	0	0	1	1	none	8.11702027196e-05
S130	T013	FALSE	FALSE	0	0	1	1	none	0.0001237702811306
T009	T013	FALSE	FALSE	0	0	1	1	none	8.65338465856e-05
T010	T013	FALSE	FALSE	0	0	1	1	none	8.66823988406e-05
S002	T014	TRUE	TRUE	0	0	1	1	none	1.69634474086e-05
S007	T014	TRUE	TRUE	0	0	1	1	none	8.04538514284e-05
S021	T014	TRUE	TRUE	0	0	1	1	none	4.5205888049e-06
S024	T014	TRUE	TRUE	0	0	1	1	none	4.291047428e-06
S025	T014	TRUE	TRUE	0	0	1	1	none	2.93948670604e-05
S026	T014	TRUE	TRUE	0	0	1	1	none	2.52231653526e-05
S038	T014	TRUE	TRUE	0	0	1	1	none	8.00760096367e-05
S039	T014	TRUE	TRUE	0	0	1	1	none	6.4647094899e-06
S040	T014	TRUE	TRUE	0	0	1	1	none	0.0001289998798828
S042	T014	TRUE	TRUE	0	0	1	1	none	2.3657185162e-06
S071	T014	TRUE	TRUE	0	0	1	1	none	0.0001190668006929
S078	T014	TRUE	TRUE	0	0	1	1	none	5.4590912164e-06
S081	T014	TRUE	TRUE	0	0	1	1	none	4.3131822444e-06
S085	T014	TRUE	TRUE	0	0	1	1	none	0.0001329353157564
S087	T014	TRUE	TRUE	0	0	1	1	none	0.0001381271688548
S093	T014	TRUE	TRUE	0	0	1	1	none	0.0001057801373026
S097	T014	TRUE	TRUE	0	0	1	1	none	2.85728726746e-05
S102	T014	TRUE	TRUE	0	0	1	1	none	0.0001295789727124
S106	T014	TRUE	TRUE	0	0	1	1	none	1.79776283646e-05
S130	T014	TRUE	TRUE	0	0	1	1	none	0.0001376201942396
T009	T014	TRUE	TRUE	0	0	1	1	none	3.13898600546e-05
T010	T014	TRUE	TRUE	0	0	1	1	none	3.15384123096e-05
T013	T014	FALSE	FALSE	0	0	1	1	none	8.49953936038e-05
S002	T020	TRUE	TRUE	0	0	1	1	none	7.62496554845e-05
S007	T020	TRUE	TRUE	0	0	1	1	none	4.81694054563e-05
S021	T020	TRUE	TRUE	0	0	1	1	none	7.96579299328e-05
S024	T020	TRUE	TRUE	0	0	1	1	none	8.06486377203e-05
S025	T020	TRUE	TRUE	0	0	1	1	none	8.06324873123e-05
S026	T020	TRUE	TRUE	0	0	1	1	none	7.64607856045e-05
S038	T020	TRUE	TRUE	0	0	1	1	none	2.706656048e-06
S039	T020	TRUE	TRUE	0	0	1	1	none	8.16020506178e-05
S040	T020	TRUE	TRUE	0	0	1	1	none	0.0001112436004947
S042	T020	TRUE	TRUE	0	0	1	1	none	7.99435579729e-05
S071	T020	TRUE	TRUE	0	0	1	1	none	0.0001013105213048
S078	T020	TRUE	TRUE	0	0	1	1	none	7.83460926243e-05
S081	T020	TRUE	TRUE	0	0	1	1	none	8.06707725367e-05
S085	T020	TRUE	TRUE	0	0	1	1	none	0.0001151790363683
S087	T020	TRUE	TRUE	0	0	1	1	none	0.0001203708894667
S093	T020	TRUE	TRUE	0	0	1	1	none	8.80238579145e-05
S097	T020	TRUE	TRUE	0	0	1	1	none	7.98104929265e-05
S102	T020	TRUE	TRUE	0	0	1	1	none	0.0001118226933243
S106	T020	TRUE	TRUE	0	0	1	1	none	7.72638364405e-05
S130	T020	TRUE	TRUE	0	0	1	1	none	0.0001198639148515
T009	T020	TRUE	TRUE	0	0	1	1	none	8.26274803065e-05
T010	T020	TRUE	TRUE	0	0	1	1	none	8.27760325615e-05
T013	T020	FALSE	FALSE	0	0	1	1	none	9.2334968673e-06
T014	T020	TRUE	TRUE	0	0	1	1	none	8.10890273247e-05
S002	T021	TRUE	TRUE	0	0	1	1	none	2.60746247939e-05
S007	T021	TRUE	TRUE	0	0	1	1	none	8.15164409897e-05
S021	T021	TRUE	TRUE	0	0	1	1	none	2.94828992422e-05
S024	T021	TRUE	TRUE	0	0	1	1	none	3.04736070297e-05
S025	T021	TRUE	TRUE	0	0	1	1	none	2.69036458697e-05
S026	T021	TRUE	TRUE	0	0	1	1	none	1.44280317379e-05
S038	T021	TRUE	TRUE	0	0	1	1	none	8.1138599198e-05
S039	T021	TRUE	TRUE	0	0	1	1	none	3.14270199272e-05
S040	T021	TRUE	TRUE	0	0	1	1	none	0.0001300624694441
S042	T021	TRUE	TRUE	0	0	1	1	none	2.97685272823e-05
S071	T021	TRUE	TRUE	0	0	1	1	none	0.0001201293902542
S078	T021	TRUE	TRUE	0	0	1	1	none	2.81710619337e-05
S081	T021	TRUE	TRUE	0	0	1	1	none	3.04957418461e-05
S085	T021	TRUE	TRUE	0	0	1	1	none	0.0001339979053177
S087	T021	TRUE	TRUE	0	0	1	1	none	0.0001391897584161
S093	T021	TRUE	TRUE	0	0	1	1	none	0.0001068427268639
S097	T021	TRUE	TRUE	0	0	1	1	none	2.60816514839e-05
S102	T021	TRUE	TRUE	0	0	1	1	none	0.0001306415622737
S106	T021	TRUE	TRUE	0	0	1	1	none	2.70888057499e-05
S130	T021	TRUE	TRUE	0	0	1	1	none	0.0001386827838009
T009	T021	TRUE	TRUE	0	0	1	1	none	6.5746427719e-06
T010	T021	TRUE	TRUE	0	0	1	1	none	6.7231950269e-06
T013	T021	FALSE	FALSE	0	0	1	1	none	8.60579831651e-05
T014	T021	TRUE	TRUE	0	0	1	1	none	3.09139966341e-05
T020	T021	TRUE	TRUE	0	0	1	1	none	8.2151616886e-05
S002	T028	TRUE	TRUE	0	0	1	1	none	7.44334807094e-05
S007	T028	TRUE	TRUE	0	0	1	1	none	3.77030576212e-05
S021	T028	TRUE	TRUE	0	0	1	1	none	7.78417551577e-05
S024	T028	TRUE	TRUE	0	0	1	1	none	7.88324629452e-05
S025	T028	TRUE	TRUE	0	0	1	1	none	7.88163125372e-05
S026	T028	TRUE	TRUE	0	0	1	1	none	7.46446108294e-05
S038	T028	TRUE	TRUE	0	0	1	1	none	4.59753888895e-05
S039	T028	TRUE	TRUE	0	0	1	1	none	7.97858758427e-05
S040	T028	TRUE	TRUE	0	0	1	1	none	0.0001094274257196
S042	T028	TRUE	TRUE	0	0	1	1	none	7.81273831978e-05
S071	T028	TRUE	TRUE	0	0	1	1	none	9.94943465297e-05
S078	T028	TRUE	TRUE	0	0	1	1	none	7.65299178492e-05
S081	T028	TRUE	TRUE	0	0	1	1	none	7.88545977616e-05
S085	T028	TRUE	TRUE	0	0	1	1	none	0.0001133628615932
S087	T028	TRUE	TRUE	0	0	1	1	none	0.0001185547146916
S093	T028	TRUE	TRUE	0	0	1	1	none	8.62076831394e-05
S097	T028	TRUE	TRUE	0	0	1	1	none	7.79943181514e-05
S102	T028	TRUE	TRUE	0	0	1	1	none	0.0001100065185492
S106	T028	TRUE	TRUE	0	0	1	1	none	7.54476616654e-05
S130	T028	TRUE	TRUE	0	0	1	1	none	0.0001180477400764
T009	T028	TRUE	TRUE	0	0	1	1	none	8.08113055314e-05
T010	T028	TRUE	TRUE	0	0	1	1	none	8.09598577864e-05
T013	T028	FALSE	FALSE	0	0	1	1	none	5.08947728566e-05
T014	T028	TRUE	TRUE	0	0	1	1	none	7.92728525496e-05
T020	T028	TRUE	TRUE	0	0	1	1	none	4.69884065775e-05
T021	T028	TRUE	TRUE	0	0	1	1	none	8.03354421109e-05
S002	T035a	TRUE	TRUE	0	0	1	1	none	0.0001349626305584
S007	T035a	TRUE	TRUE	0	0	1	1	none	0.0001214105471142
S021	T035a	TRUE	TRUE	0	0	1	1	none	0.0001383709050067
S024	T035a	TRUE	TRUE	0	0	1	1	none	0.0001393616127942
S025	T035a	TRUE	TRUE	0	0	1	1	none	0.0001393454623862
S026	T035a	TRUE	TRUE	0	0	1	1	none	0.0001351737606784
S038	T035a	TRUE	TRUE	0	0	1	1	none	0.0001210327053225
S039	T035a	TRUE	TRUE	0	0	1	1	none	0.0001403150256917
S040	T035a	TRUE	TRUE	0	0	1	1	none	6.60758582186e-05
S042	T035a	TRUE	TRUE	0	0	1	1	none	0.0001386565330468
S071	T035a	TRUE	TRUE	0	0	1	1	none	5.61427790287e-05
S078	T035a	TRUE	TRUE	0	0	1	1	none	0.0001370590676982
S081	T035a	TRUE	TRUE	0	0	1	1	none	0.0001393837476106
S085	T035a	TRUE	TRUE	0	0	1	1	none	2.60216897922e-05
S087	T035a	TRUE	TRUE	0	0	1	1	none	6.1405333306e-06
S093	T035a	TRUE	TRUE	0	0	1	1	none	4.28561156384e-05
S097	T035a	TRUE	TRUE	0	0	1	1	none	0.0001385234680004
S102	T035a	TRUE	TRUE	0	0	1	1	none	6.66549510482e-05
S106	T035a	TRUE	TRUE	0	0	1	1	none	0.0001359768115144
S130	T035a	TRUE	TRUE	0	0	1	1	none	5.6335587154e-06
T009	T035a	TRUE	TRUE	0	0	1	1	none	0.0001413404553804
T010	T035a	TRUE	TRUE	0	0	1	1	none	0.0001414890076354
T013	T035a	FALSE	FALSE	0	0	1	1	none	0.0001259520892896
T014	T035a	TRUE	TRUE	0	0	1	1	none	0.0001398020023986
T020	T035a	TRUE	TRUE	0	0	1	1	none	0.0001220457230105
T021	T035a	TRUE	TRUE	0	0	1	1	none	0.0001408645919599
T028	T035a	TRUE	TRUE	0	0	1	1	none	0.0001202295482354
S002	T035b	TRUE	TRUE	0	0	1	1	none	2.76894917696e-05
S007	T035b	TRUE	TRUE	0	0	1	1	none	8.31313079654e-05
S021	T035b	TRUE	TRUE	0	0	1	1	none	3.10977662179e-05
S024	T035b	TRUE	TRUE	0	0	1	1	none	3.20884740054e-05
S025	T035b	TRUE	TRUE	0	0	1	1	none	2.85185128454e-05
S026	T035b	TRUE	TRUE	0	0	1	1	none	1.60428987136e-05
S038	T035b	TRUE	TRUE	0	0	1	1	none	8.27534661737e-05
S039	T035b	TRUE	TRUE	0	0	1	1	none	3.30418869029e-05
S040	T035b	TRUE	TRUE	0	0	1	1	none	0.0001316773364198
S042	T035b	TRUE	TRUE	0	0	1	1	none	3.1383394258e-05
S071	T035b	TRUE	TRUE	0	0	1	1	none	0.0001217442572299
S078	T035b	TRUE	TRUE	0	0	1	1	none	2.97859289094e-05
S081	T035b	TRUE	TRUE	0	0	1	1	none	3.21106088218e-05
S085	T035b	TRUE	TRUE	0	0	1	1	none	0.0001356127722934
S087	T035b	TRUE	TRUE	0	0	1	1	none	0.0001408046253918
S093	T035b	TRUE	TRUE	0	0	1	1	none	0.0001084575938396
S097	T035b	TRUE	TRUE	0	0	1	1	none	2.76965184596e-05
S102	T035b	TRUE	TRUE	0	0	1	1	none	0.0001322564292494
S106	T035b	TRUE	TRUE	0	0	1	1	none	2.87036727256e-05
S130	T035b	TRUE	TRUE	0	0	1	1	none	0.0001402976507766
T009	T035b	TRUE	TRUE	0	0	1	1	none	4.5918009896e-06
T010	T035b	TRUE	TRUE	0	0	1	1	none	4.7403532446e-06
T013	T035b	FALSE	FALSE	0	0	1	1	none	8.76728501408e-05
T014	T035b	TRUE	TRUE	0	0	1	1	none	3.25288636098e-05
T020	T035b	TRUE	TRUE	0	0	1	1	none	8.37664838617e-05
T021	T035b	TRUE	TRUE	0	0	1	1	none	7.7136463271e-06
T028	T035b	TRUE	TRUE	0	0	1	1	none	8.19503090866e-05
T035a	T035b	TRUE	TRUE	0	0	1	1	none	0.0001424794589356
S002	T040	TRUE	TRUE	0	0	1	1	none	1.85417745364e-05
S007	T040	TRUE	TRUE	0	0	1	1	none	8.20321785562e-05
S021	T040	TRUE	TRUE	0	0	1	1	none	6.0989159327e-06
S024	T040	TRUE	TRUE	0	0	1	1	none	4.4149454282e-06
S025	T040	TRUE	TRUE	0	0	1	1	none	3.09731941882e-05
S026	T040	TRUE	TRUE	0	0	1	1	none	2.68014924804e-05
S038	T040	TRUE	TRUE	0	0	1	1	none	8.16543367645e-05
S039	T040	TRUE	TRUE	0	0	1	1	none	8.0430366177e-06
S040	T040	TRUE	TRUE	0	0	1	1	none	0.0001305782070106
S042	T040	TRUE	TRUE	0	0	1	1	none	5.1642948084e-06
S071	T040	TRUE	TRUE	0	0	1	1	none	0.0001206451278207
S078	T040	TRUE	TRUE	0	0	1	1	none	7.0374183442e-06
S081	T040	TRUE	TRUE	0	0	1	1	none	3.2168310802e-06
S085	T040	TRUE	TRUE	0	0	1	1	none	0.0001345136428842
S087	T040	TRUE	TRUE	0	0	1	1	none	0.0001397054959826
S093	T040	TRUE	TRUE	0	0	1	1	none	0.0001073584644304
S097	T040	TRUE	TRUE	0	0	1	1	none	3.01511998024e-05
S102	T040	TRUE	TRUE	0	0	1	1	none	0.0001311572998402
S106	T040	TRUE	TRUE	0	0	1	1	none	1.95559554924e-05
S130	T040	TRUE	TRUE	0	0	1	1	none	0.0001391985213674
T009	T040	TRUE	TRUE	0	0	1	1	none	3.29681871824e-05
T010	T040	TRUE	TRUE	0	0	1	1	none	3.31167394374e-05
T013	T040	FALSE	FALSE	0	0	1	1	none	8.65737207316e-05
T014	T040	TRUE	TRUE	0	0	1	1	none	6.3097641602e-06
T020	T040	TRUE	TRUE	0	0	1	1	none	8.26673544525e-05
T021	T040	TRUE	TRUE	0	0	1	1	none	3.24923237619e-05
T028	T040	TRUE	TRUE	0	0	1	1	none	8.08511796774e-05
T035a	T040	TRUE	TRUE	0	0	1	1	none	0.0001413803295264
T035b	T040	TRUE	TRUE	0	0	1	1	none	3.41071907376e-05
S002	T056	FALSE	FALSE	0	0	1	1	none	2.94745821028e-05
S007	T056	FALSE	FALSE	0	0	1	1	none	8.49163982986e-05
S021	T056	FALSE	FALSE	0	0	1	1	none	3.28828565511e-05
S024	T056	FALSE	FALSE	0	0	1	1	none	3.38735643386e-05
S025	T056	FALSE	FALSE	0	0	1	1	none	3.03036031786e-05
S026	T056	FALSE	FALSE	0	0	1	1	none	1.78279890468e-05
S038	T056	FALSE	FALSE	0	0	1	1	none	8.45385565069e-05
S039	T056	FALSE	FALSE	0	0	1	1	none	3.48269772361e-05
S040	T056	FALSE	FALSE	0	0	1	1	none	0.000133462426753
S042	T056	FALSE	FALSE	0	0	1	1	none	3.31684845912e-05
S071	T056	FALSE	FALSE	0	0	1	1	none	0.0001235293475631
S078	T056	FALSE	FALSE	0	0	1	1	none	3.15710192426e-05
S081	T056	FALSE	FALSE	0	0	1	1	none	3.3895699155e-05
S085	T056	FALSE	FALSE	0	0	1	1	none	0.0001373978626266
S087	T056	FALSE	FALSE	0	0	1	1	none	0.000142589715725
S093	T056	FALSE	FALSE	0	0	1	1	none	0.0001102426841728
S097	T056	FALSE	FALSE	0	0	1	1	none	2.94816087928e-05
S102	T056	FALSE	FALSE	0	0	1	1	none	0.0001340415195826
S106	T056	FALSE	FALSE	0	0	1	1	none	3.04887630588e-05
S130	T056	FALSE	FALSE	0	0	1	1	none	0.0001420827411098
T009	T056	TRUE	TRUE	1	0	1	1	anc	1.703844724e-06
T010	T056	FALSE	FALSE	0	0	1	1	none	5.3051944134e-06
T013	T056	FALSE	FALSE	0	0	1	1	none	8.9457940474e-05
T014	T056	FALSE	FALSE	0	0	1	1	none	3.4313953943e-05
T020	T056	FALSE	FALSE	0	0	1	1	none	8.55515741949e-05
T021	T056	FALSE	FALSE	0	0	1	1	none	9.4987366603e-06
T028	T056	FALSE	FALSE	0	0	1	1	none	8.37353994198e-05
T035a	T056	FALSE	FALSE	0	0	1	1	none	0.0001442645492688
T035b	T056	FALSE	FALSE	0	0	1	1	none	7.515894878e-06
T040	T056	FALSE	FALSE	0	0	1	1	none	3.58922810708e-05
S002	T059	TRUE	TRUE	0	0	1	1	none	0.0001300508587042
S007	T059	TRUE	TRUE	0	0	1	1	none	0.00011649877526
S021	T059	TRUE	TRUE	0	0	1	1	none	0.0001334591331525
S024	T059	TRUE	TRUE	0	0	1	1	none	0.00013444984094
S025	T059	TRUE	TRUE	0	0	1	1	none	0.000134433690532
S026	T059	TRUE	TRUE	0	0	1	1	none	0.0001302619888242
S038	T059	TRUE	TRUE	0	0	1	1	none	0.0001161209334683
S039	T059	TRUE	TRUE	0	0	1	1	none	0.0001354032538375
S040	T059	TRUE	TRUE	0	0	1	1	none	8.3308489904e-06
S042	T059	TRUE	TRUE	0	0	1	1	none	0.0001337447611926
S071	T059	TRUE	TRUE	0	0	1	1	none	2.72670428345e-05
S078	T059	TRUE	TRUE	0	0	1	1	none	0.000132147295844
S081	T059	TRUE	TRUE	0	0	1	1	none	0.0001344719757564
S085	T059	TRUE	TRUE	0	0	1	1	none	6.5099522238e-05
S087	T059	TRUE	TRUE	0	0	1	1	none	7.02913753364e-05
S093	T059	TRUE	TRUE	0	0	1	1	none	3.03303424062e-05
S097	T059	TRUE	TRUE	0	0	1	1	none	0.0001336116961462
S102	T059	TRUE	TRUE	0	0	1	1	none	1.2146429514e-05
S106	T059	TRUE	TRUE	0	0	1	1	none	0.0001310650396602
S130	T059	TRUE	TRUE	0	0	1	1	none	6.97844007212e-05
T009	T059	TRUE	TRUE	0	0	1	1	none	0.0001364286835262
T010	T059	TRUE	TRUE	0	0	1	1	none	0.0001365772357812
T013	T059	FALSE	FALSE	0	0	1	1	none	0.0001210403174354
T014	T059	TRUE	TRUE	0	0	1	1	none	0.0001348902305444
T020	T059	TRUE	TRUE	0	0	1	1	none	0.0001171339511563
T021	T059	TRUE	TRUE	0	0	1	1	none	0.0001359528201057
T028	T059	TRUE	TRUE	0	0	1	1	none	0.0001153177763812
T035a	T059	TRUE	TRUE	0	0	1	1	none	7.19662088802e-05
T035b	T059	TRUE	TRUE	0	0	1	1	none	0.0001375676870814
T040	T059	TRUE	TRUE	0	0	1	1	none	0.0001364685576722
T056	T059	FALSE	FALSE	0	0	1	1	none	0.0001393527774146
S002	T065	TRUE	TRUE	0	0	1	1	none	7.55451483857e-05
S007	T065	TRUE	TRUE	0	0	1	1	none	4.74648983575e-05
S021	T065	TRUE	TRUE	0	0	1	1	none	7.8953422834e-05
S024	T065	TRUE	TRUE	0	0	1	1	none	7.99441306215e-05
S025	T065	TRUE	TRUE	0	0	1	1	none	7.99279802135e-05
S026	T065	TRUE	TRUE	0	0	1	1	none	7.57562785057e-05
S038	T065	TRUE	TRUE	0	0	1	1	none	3.6096058014e-06
S039	T065	TRUE	TRUE	0	0	1	1	none	8.0897543519e-05
S040	T065	TRUE	TRUE	0	0	1	1	none	0.0001105390933959
S042	T065	TRUE	TRUE	0	0	1	1	none	7.92390508741e-05
S071	T065	TRUE	TRUE	0	0	1	1	none	0.000100606014206
S078	T065	TRUE	TRUE	0	0	1	1	none	7.76415855255e-05
S081	T065	TRUE	TRUE	0	0	1	1	none	7.99662654379e-05
S085	T065	TRUE	TRUE	0	0	1	1	none	0.0001144745292695
S087	T065	TRUE	TRUE	0	0	1	1	none	0.0001196663823679
S093	T065	TRUE	TRUE	0	0	1	1	none	8.73193508157e-05
S097	T065	TRUE	TRUE	0	0	1	1	none	7.91059858277e-05
S102	T065	TRUE	TRUE	0	0	1	1	none	0.0001111181862255
S106	T065	TRUE	TRUE	0	0	1	1	none	7.65593293417e-05
S130	T065	TRUE	TRUE	0	0	1	1	none	0.0001191594077527
T009	T065	TRUE	TRUE	0	0	1	1	none	8.19229732077e-05
T010	T065	TRUE	TRUE	0	0	1	1	none	8.20715254627e-05
T013	T065	FALSE	FALSE	0	0	1	1	none	6.0884914397e-06
T014	T065	TRUE	TRUE	0	0	1	1	none	8.03845202259e-05
T020	T065	TRUE	TRUE	0	0	1	1	none	4.6226234894e-06
T021	T065	TRUE	TRUE	0	0	1	1	none	8.14471097872e-05
T028	T065	TRUE	TRUE	0	0	1	1	none	4.62838994787e-05
T035a	T065	TRUE	TRUE	0	0	1	1	none	0.0001213412159117
T035b	T065	TRUE	TRUE	0	0	1	1	none	8.30619767629e-05
T040	T065	TRUE	TRUE	0	0	1	1	none	8.19628473537e-05
T056	T065	FALSE	FALSE	0	0	1	1	none	8.48470670961e-05
T059	T065	TRUE	TRUE	0	0	1	1	none	0.0001164294440575
S002	T069	TRUE	TRUE	0	0	1	1	none	0.0001304134213532
S007	T069	TRUE	TRUE	0	0	1	1	none	0.000116861337909
S021	T069	TRUE	TRUE	0	0	1	1	none	0.0001338216958015
S024	T069	TRUE	TRUE	0	0	1	1	none	0.000134812403589
S025	T069	TRUE	TRUE	0	0	1	1	none	0.000134796253181
S026	T069	TRUE	TRUE	0	0	1	1	none	0.0001306245514732
S038	T069	TRUE	TRUE	0	0	1	1	none	0.0001164834961173
S039	T069	TRUE	TRUE	0	0	1	1	none	0.0001357658164865
S040	T069	TRUE	TRUE	0	0	1	1	none	3.75626846734e-05
S042	T069	TRUE	TRUE	0	0	1	1	none	0.0001341073238416
S071	T069	TRUE	TRUE	0	0	1	1	none	1.75198180915e-05
S078	T069	TRUE	TRUE	0	0	1	1	none	0.000132509858493
S081	T069	TRUE	TRUE	0	0	1	1	none	0.0001348345384054
S085	T069	TRUE	TRUE	0	0	1	1	none	6.5462084887e-05
S087	T069	TRUE	TRUE	0	0	1	1	none	7.06539379854e-05
S093	T069	TRUE	TRUE	0	0	1	1	none	3.06929050552e-05
S097	T069	TRUE	TRUE	0	0	1	1	none	0.0001339742587952
S102	T069	TRUE	TRUE	0	0	1	1	none	3.8141777503e-05
S106	T069	TRUE	TRUE	0	0	1	1	none	0.0001314276023092
S130	T069	TRUE	TRUE	0	0	1	1	none	7.01469633702e-05
T009	T069	TRUE	TRUE	0	0	1	1	none	0.0001367912461752
T010	T069	TRUE	TRUE	0	0	1	1	none	0.0001369397984302
T013	T069	FALSE	FALSE	0	0	1	1	none	0.0001214028800844
T014	T069	TRUE	TRUE	0	0	1	1	none	0.0001352527931934
T020	T069	TRUE	TRUE	0	0	1	1	none	0.0001174965138053
T021	T069	TRUE	TRUE	0	0	1	1	none	0.0001363153827547
T028	T069	TRUE	TRUE	0	0	1	1	none	0.0001156803390302
T035a	T069	TRUE	TRUE	0	0	1	1	none	7.23287715292e-05
T035b	T069	TRUE	TRUE	0	0	1	1	none	0.0001379302497304
T040	T069	TRUE	TRUE	0	0	1	1	none	0.0001368311203212
T056	T069	FALSE	FALSE	0	0	1	1	none	0.0001397153400636
T059	T069	TRUE	TRUE	0	0	1	1	none	4.3453035335e-05
T065	T069	TRUE	TRUE	0	0	1	1	none	0.0001167920067065
S002	T073	TRUE	TRUE	0	0	1	1	none	2.60746247939e-05
S007	T073	TRUE	TRUE	0	0	1	1	none	8.15164409897e-05
S021	T073	TRUE	TRUE	0	0	1	1	none	2.94828992422e-05
S024	T073	TRUE	TRUE	0	0	1	1	none	3.04736070297e-05
S025	T073	TRUE	TRUE	0	0	1	1	none	2.69036458697e-05
S026	T073	TRUE	TRUE	0	0	1	1	none	1.44280317379e-05
S038	T073	TRUE	TRUE	0	0	1	1	none	8.1138599198e-05
S039	T073	TRUE	TRUE	0	0	1	1	none	3.14270199272e-05
S040	T073	TRUE	TRUE	0	0	1	1	none	0.0001300624694441
S042	T073	TRUE	TRUE	0	0	1	1	none	2.97685272823e-05
S071	T073	TRUE	TRUE	0	0	1	1	none	0.0001201293902542
S078	T073	TRUE	TRUE	0	0	1	1	none	2.81710619337e-05
S081	T073	TRUE	TRUE	0	0	1	1	none	3.04957418461e-05
S085	T073	TRUE	TRUE	0	0	1	1	none	0.0001339979053177
S087	T073	TRUE	TRUE	0	0	1	1	none	0.0001391897584161
S093	T073	TRUE	TRUE	0	0	1	1	none	0.0001068427268639
S097	T073	TRUE	TRUE	0	0	1	1	none	2.60816514839e-05
S102	T073	TRUE	TRUE	0	0	1	1	none	0.0001306415622737
S106	T073	TRUE	TRUE	0	0	1	1	none	2.70888057499e-05
S130	T073	TRUE	TRUE	0	0	1	1	none	0.0001386827838009
T009	T073	TRUE	TRUE	0	0	1	1	none	6.5746427719e-06
T010	T073	TRUE	TRUE	0	0	1	1	none	6.7231950269e-06
T013	T073	FALSE	FALSE	0	0	1	1	none	8.60579831651e-05
T014	T073	TRUE	TRUE	0	0	1	1	none	3.09139966341e-05
T020	T073	TRUE	TRUE	0	0	1	1	none	8.2151616886e-05
T021	T073	TRUE	TRUE	0	0	1	1	none	1.2202491644e-06
T028	T073	TRUE	TRUE	0	0	1	1	none	8.03354421109e-05
T035a	T073	TRUE	TRUE	0	0	1	1	none	0.0001408645919599
T035b	T073	TRUE	TRUE	0	0	1	1	none	7.7136463271e-06
T040	T073	TRUE	TRUE	0	0	1	1	none	3.24923237619e-05
T056	T073	FALSE	FALSE	0	0	1	1	none	9.4987366603e-06
T059	T073	TRUE	TRUE	0	0	1	1	none	0.0001359528201057
T065	T073	TRUE	TRUE	0	0	1	1	none	8.14471097872e-05
T069	T073	TRUE	TRUE	0	0	1	1	none	0.0001363153827547
S002	T075	TRUE	TRUE	0	0	1	1	none	7.89726491662e-05
S007	T075	TRUE	TRUE	0	0	1	1	none	6.5420565722e-05
S021	T075	TRUE	TRUE	0	0	1	1	none	8.23809236145e-05
S024	T075	TRUE	TRUE	0	0	1	1	none	8.3371631402e-05
S025	T075	TRUE	TRUE	0	0	1	1	none	8.3355480994e-05
S026	T075	TRUE	TRUE	0	0	1	1	none	7.91837792862e-05
S038	T075	TRUE	TRUE	0	0	1	1	none	6.50427239303e-05
S039	T075	TRUE	TRUE	0	0	1	1	none	8.43250442995e-05
S040	T075	TRUE	TRUE	0	0	1	1	none	0.0001101188941264
S042	T075	TRUE	TRUE	0	0	1	1	none	8.26665516546e-05
S071	T075	TRUE	TRUE	0	0	1	1	none	0.0001001858149365
S078	T075	TRUE	TRUE	0	0	1	1	none	8.1069086306e-05
S081	T075	TRUE	TRUE	0	0	1	1	none	8.33937662184e-05
S085	T075	TRUE	TRUE	0	0	1	1	none	0.00011405433
S087	T075	TRUE	TRUE	0	0	1	1	none	0.0001192461830984
S093	T075	TRUE	TRUE	0	0	1	1	none	8.68991515462e-05
S097	T075	TRUE	TRUE	0	0	1	1	none	8.25334866082e-05
S102	T075	TRUE	TRUE	0	0	1	1	none	0.000110697986956
S106	T075	TRUE	TRUE	0	0	1	1	none	7.99868301222e-05
S130	T075	TRUE	TRUE	0	0	1	1	none	0.0001187392084832
T009	T075	TRUE	TRUE	0	0	1	1	none	8.53504739882e-05
T010	T075	TRUE	TRUE	0	0	1	1	none	8.54990262432e-05
T013	T075	FALSE	FALSE	0	0	1	1	none	6.99621078974e-05
T014	T075	TRUE	TRUE	0	0	1	1	none	8.38120210064e-05
T020	T075	TRUE	TRUE	0	0	1	1	none	6.60557416183e-05
T021	T075	TRUE	TRUE	0	0	1	1	none	8.48746105677e-05
T028	T075	TRUE	TRUE	0	0	1	1	none	6.42395668432e-05
T035a	T075	TRUE	TRUE	0	0	1	1	none	0.0001209210166422
T035b	T075	TRUE	TRUE	0	0	1	1	none	8.64894775434e-05
T040	T075	TRUE	TRUE	0	0	1	1	none	8.53903481342e-05
T056	T075	FALSE	FALSE	0	0	1	1	none	8.82745678766e-05
T059	T075	TRUE	TRUE	0	0	1	1	none	0.000116009244788
T065	T075	TRUE	TRUE	0	0	1	1	none	6.53512345195e-05
T069	T075	TRUE	TRUE	0	0	1	1	none	0.000116371807437
T073	T075	TRUE	TRUE	0	0	1	1	none	8.48746105677e-05
S002	T077	TRUE	TRUE	0	0	1	1	none	2.54645002117e-05
S007	T077	TRUE	TRUE	0	0	1	1	none	8.09063164075e-05
S021	T077	TRUE	TRUE	0	0	1	1	none	2.887277466e-05
S024	T077	TRUE	TRUE	0	0	1	1	none	2.98634824475e-05
S025	T077	TRUE	TRUE	0	0	1	1	none	2.62935212875e-05
S026	T077	TRUE	TRUE	0	0	1	1	none	1.38179071557e-05
S038	T077	TRUE	TRUE	0	0	1	1	none	8.05284746158e-05
S039	T077	TRUE	TRUE	0	0	1	1	none	3.0816895345e-05
S040	T077	TRUE	TRUE	0	0	1	1	none	0.0001294523448619
S042	T077	TRUE	TRUE	0	0	1	1	none	2.91584027001e-05
S071	T077	TRUE	TRUE	0	0	1	1	none	0.000119519265672
S078	T077	TRUE	TRUE	0	0	1	1	none	2.75609373515e-05
S081	T077	TRUE	TRUE	0	0	1	1	none	2.98856172639e-05
S085	T077	TRUE	TRUE	0	0	1	1	none	0.0001333877807355
S087	T077	TRUE	TRUE	0	0	1	1	none	0.0001385796338339
S093	T077	TRUE	TRUE	0	0	1	1	none	0.0001062326022817
S097	T077	TRUE	TRUE	0	0	1	1	none	2.54715269017e-05
S102	T077	TRUE	TRUE	0	0	1	1	none	0.0001300314376915
S106	T077	TRUE	TRUE	0	0	1	1	none	2.64786811677e-05
S130	T077	TRUE	TRUE	0	0	1	1	none	0.0001380726592187
T009	T077	TRUE	TRUE	0	0	1	1	none	5.9645181897e-06
T010	T077	TRUE	TRUE	0	0	1	1	none	6.1130704447e-06
T013	T077	FALSE	FALSE	0	0	1	1	none	8.54478585829e-05
T014	T077	TRUE	TRUE	0	0	1	1	none	3.03038720519e-05
T020	T077	TRUE	TRUE	0	0	1	1	none	8.15414923038e-05
T021	T077	TRUE	TRUE	0	0	1	1	none	1.8303737466e-06
T028	T077	TRUE	TRUE	0	0	1	1	none	7.97253175287e-05
T035a	T077	TRUE	TRUE	0	0	1	1	none	0.0001402544673777
T035b	T077	TRUE	TRUE	0	0	1	1	none	7.1035217449e-06
T040	T077	TRUE	TRUE	0	0	1	1	none	3.18821991797e-05
T056	T077	FALSE	FALSE	0	0	1	1	none	8.8886120781e-06
T059	T077	TRUE	TRUE	0	0	1	1	none	0.0001353426955235
T065	T077	TRUE	TRUE	0	0	1	1	none	8.0836985205e-05
T069	T077	TRUE	TRUE	0	0	1	1	none	0.0001357052581725
T073	T077	TRUE	TRUE	0	0	1	1	none	1.8303737466e-06
T075	T077	TRUE	TRUE	0	0	1	1	none	8.42644859855e-05
S002	T087	TRUE	TRUE	0	0	1	1	none	2.702839223e-05
S007	T087	TRUE	TRUE	0	0	1	1	none	8.24702084258e-05
S021	T087	TRUE	TRUE	0	0	1	1	none	3.04366666783e-05
S024	T087	TRUE	TRUE	0	0	1	1	none	3.14273744658e-05
S025	T087	TRUE	TRUE	0	0	1	1	none	2.78574133058e-05
S026	T087	TRUE	TRUE	0	0	1	1	none	1.5381799174e-05
S038	T087	TRUE	TRUE	0	0	1	1	none	8.20923666341e-05
S039	T087	TRUE	TRUE	0	0	1	1	none	3.23807873633e-05
S040	T087	TRUE	TRUE	0	0	1	1	none	0.0001310162368802
S042	T087	TRUE	TRUE	0	0	1	1	none	3.07222947184e-05
S071	T087	TRUE	TRUE	0	0	1	1	none	0.0001210831576903
S078	T087	TRUE	TRUE	0	0	1	1	none	2.91248293698e-05
S081	T087	TRUE	TRUE	0	0	1	1	none	3.14495092822e-05
S085	T087	TRUE	TRUE	0	0	1	1	none	0.0001349516727538
S087	T087	TRUE	TRUE	0	0	1	1	none	0.0001401435258522
S093	T087	TRUE	TRUE	0	0	1	1	none	0.0001077964943
S097	T087	TRUE	TRUE	0	0	1	1	none	2.703541892e-05
S102	T087	TRUE	TRUE	0	0	1	1	none	0.0001315953297098
S106	T087	TRUE	TRUE	0	0	1	1	none	2.8042573186e-05
S130	T087	TRUE	TRUE	0	0	1	1	none	0.000139636551237
T009	T087	TRUE	TRUE	0	0	1	1	none	3.93070145e-06
T010	T087	TRUE	TRUE	0	0	1	1	none	4.079253705e-06
T013	T087	FALSE	FALSE	0	0	1	1	none	8.70117506012e-05
T014	T087	TRUE	TRUE	0	0	1	1	none	3.18677640702e-05
T020	T087	TRUE	TRUE	0	0	1	1	none	8.31053843221e-05
T021	T087	TRUE	TRUE	0	0	1	1	none	7.0525467875e-06
T028	T087	TRUE	TRUE	0	0	1	1	none	8.1289209547e-05
T035a	T087	TRUE	TRUE	0	0	1	1	none	0.000141818359396
T035b	T087	TRUE	TRUE	0	0	1	1	none	2.6292066764e-06
T040	T087	TRUE	TRUE	0	0	1	1	none	3.3446091198e-05
T056	T087	FALSE	FALSE	0	0	1	1	none	6.8547953384e-06
T059	T087	TRUE	TRUE	0	0	1	1	none	0.0001369065875418
T065	T087	TRUE	TRUE	0	0	1	1	none	8.24008772233e-05
T069	T087	TRUE	TRUE	0	0	1	1	none	0.0001372691501908
T073	T087	TRUE	TRUE	0	0	1	1	none	7.0525467875e-06
T075	T087	TRUE	TRUE	0	0	1	1	none	8.58283780038e-05
T077	T087	TRUE	TRUE	0	0	1	1	none	6.4424222053e-06
S002	T095	TRUE	TRUE	0	0	1	1	none	0.0001332939437776
S007	T095	TRUE	TRUE	0	0	1	1	none	0.0001197418603334
S021	T095	TRUE	TRUE	0	0	1	1	none	0.0001367022182259
S024	T095	TRUE	TRUE	0	0	1	1	none	0.0001376929260134
S025	T095	TRUE	TRUE	0	0	1	1	none	0.0001376767756054
S026	T095	TRUE	TRUE	0	0	1	1	none	0.0001335050738976
S038	T095	TRUE	TRUE	0	0	1	1	none	0.0001193640185417
S039	T095	TRUE	TRUE	0	0	1	1	none	0.0001386463389109
S040	T095	TRUE	TRUE	0	0	1	1	none	6.44071714378e-05
S042	T095	TRUE	TRUE	0	0	1	1	none	0.000136987846266
S071	T095	TRUE	TRUE	0	0	1	1	none	5.44740922479e-05
S078	T095	TRUE	TRUE	0	0	1	1	none	0.0001353903809174
S081	T095	TRUE	TRUE	0	0	1	1	none	0.0001377150608298
S085	T095	TRUE	TRUE	0	0	1	1	none	2.43530030114e-05
S087	T095	TRUE	TRUE	0	0	1	1	none	2.031348221e-06
S093	T095	TRUE	TRUE	0	0	1	1	none	4.11874288576e-05
S097	T095	TRUE	TRUE	0	0	1	1	none	0.0001368547812196
S102	T095	TRUE	TRUE	0	0	1	1	none	6.49862642674e-05
S106	T095	TRUE	TRUE	0	0	1	1	none	0.0001343081247336
S130	T095	TRUE	TRUE	0	0	1	1	none	2.7446227702e-06
T009	T095	TRUE	TRUE	0	0	1	1	none	0.0001396717685996
T010	T095	TRUE	TRUE	0	0	1	1	none	0.0001398203208546
T013	T095	FALSE	FALSE	0	0	1	1	none	0.0001242834025088
T014	T095	TRUE	TRUE	0	0	1	1	none	0.0001381333156178
T020	T095	TRUE	TRUE	0	0	1	1	none	0.0001203770362297
T021	T095	TRUE	TRUE	0	0	1	1	none	0.0001391959051791
T028	T095	TRUE	TRUE	0	0	1	1	none	0.0001185608614546
T035a	T095	TRUE	TRUE	0	0	1	1	none	6.1466800936e-06
T035b	T095	TRUE	TRUE	0	0	1	1	none	0.0001408107721548
T040	T095	TRUE	TRUE	0	0	1	1	none	0.0001397116427456
T056	T095	FALSE	FALSE	0	0	1	1	none	0.000142595862488
T059	T095	TRUE	TRUE	0	0	1	1	none	7.02975220994e-05
T065	T095	TRUE	TRUE	0	0	1	1	none	0.0001196725291309
T069	T095	TRUE	TRUE	0	0	1	1	none	7.06600847484e-05
T073	T095	TRUE	TRUE	0	0	1	1	none	0.0001391959051791
T075	T095	TRUE	TRUE	0	0	1	1	none	0.0001192523298614
T077	T095	TRUE	TRUE	0	0	1	1	none	0.0001385857805969
T087	T095	TRUE	TRUE	0	0	1	1	none	0.0001401496726152
S002	T099a	TRUE	TRUE	0	0	1	1	none	0.0001335607278964
S007	T099a	TRUE	TRUE	0	0	1	1	none	0.0001200086444522
S021	T099a	TRUE	TRUE	0	0	1	1	none	0.0001369690023447
S024	T099a	TRUE	TRUE	0	0	1	1	none	0.0001379597101322
S025	T099a	TRUE	TRUE	0	0	1	1	none	0.0001379435597242
S026	T099a	TRUE	TRUE	0	0	1	1	none	0.0001337718580164
S038	T099a	TRUE	TRUE	0	0	1	1	none	0.0001196308026605
S039	T099a	TRUE	TRUE	0	0	1	1	none	0.0001389131230297
S040	T099a	TRUE	TRUE	0	0	1	1	none	6.46739555566e-05
S042	T099a	TRUE	TRUE	0	0	1	1	none	0.0001372546303848
S071	T099a	TRUE	TRUE	0	0	1	1	none	5.47408763667e-05
S078	T099a	TRUE	TRUE	0	0	1	1	none	0.0001356571650362
S081	T099a	TRUE	TRUE	0	0	1	1	none	0.0001379818449486
S085	T099a	TRUE	TRUE	0	0	1	1	none	2.46197871302e-05
S087	T099a	TRUE	TRUE	0	0	1	1	none	4.7386306686e-06
S093	T099a	TRUE	TRUE	0	0	1	1	none	4.14542129764e-05
S097	T099a	TRUE	TRUE	0	0	1	1	none	0.0001371215653384
S102	T099a	TRUE	TRUE	0	0	1	1	none	6.52530483862e-05
S106	T099a	TRUE	TRUE	0	0	1	1	none	0.0001345749088524
S130	T099a	TRUE	TRUE	0	0	1	1	none	4.2316560534e-06
T009	T099a	TRUE	TRUE	0	0	1	1	none	0.0001399385527184
T010	T099a	TRUE	TRUE	0	0	1	1	none	0.0001400871049734
T013	T099a	FALSE	FALSE	0	0	1	1	none	0.0001245501866276
T014	T099a	TRUE	TRUE	0	0	1	1	none	0.0001384000997366
T020	T099a	TRUE	TRUE	0	0	1	1	none	0.0001206438203485
T021	T099a	TRUE	TRUE	0	0	1	1	none	0.0001394626892979
T028	T099a	TRUE	TRUE	0	0	1	1	none	0.0001188276455734
T035a	T099a	TRUE	TRUE	0	0	1	1	none	5.193215048e-06
T035b	T099a	TRUE	TRUE	0	0	1	1	none	0.0001410775562736
T040	T099a	TRUE	TRUE	0	0	1	1	none	0.0001399784268644
T056	T099a	FALSE	FALSE	0	0	1	1	none	0.0001428626466068
T059	T099a	TRUE	TRUE	0	0	1	1	none	7.05643062182e-05
T065	T099a	TRUE	TRUE	0	0	1	1	none	0.0001199393132497
T069	T099a	TRUE	TRUE	0	0	1	1	none	7.09268688672e-05
T073	T099a	TRUE	TRUE	0	0	1	1	none	0.0001394626892979
T075	T099a	TRUE	TRUE	0	0	1	1	none	0.0001195191139802
T077	T099a	TRUE	TRUE	0	0	1	1	none	0.0001388525647157
T087	T099a	TRUE	TRUE	0	0	1	1	none	0.000140416456734
T095	T099a	TRUE	TRUE	0	0	1	1	none	4.7447774316e-06
S002	T102	FALSE	FALSE	0	0	1	1	none	0.0001370735749072
S007	T102	FALSE	FALSE	0	0	1	1	none	0.000123521491463
S021	T102	FALSE	FALSE	0	0	1	1	none	0.0001404818493555
S024	T102	FALSE	FALSE	0	0	1	1	none	0.000141472557143
S025	T102	FALSE	FALSE	0	0	1	1	none	0.000141456406735
S026	T102	FALSE	FALSE	0	0	1	1	none	0.0001372847050272
S038	T102	FALSE	FALSE	0	0	1	1	none	0.0001231436496713
S039	T102	FALSE	FALSE	0	0	1	1	none	0.0001424259700405
S040	T102	FALSE	FALSE	0	0	1	1	none	6.81868025674e-05
S042	T102	FALSE	FALSE	0	0	1	1	none	0.0001407674773956
S071	T102	FALSE	FALSE	0	0	1	1	none	5.82537233775e-05
S078	T102	FALSE	FALSE	0	0	1	1	none	0.000139170012047
S081	T102	FALSE	FALSE	0	0	1	1	none	0.0001414946919594
S085	T102	FALSE	FALSE	0	0	1	1	none	2.8132634141e-05
S087	T102	FALSE	FALSE	0	0	1	1	none	5.8109793506e-06
S093	T102	FALSE	FALSE	0	0	1	1	none	4.49670599872e-05
S097	T102	FALSE	FALSE	0	0	1	1	none	0.0001406344123492
S102	T102	FALSE	FALSE	0	0	1	1	none	6.8765895397e-05
S106	T102	FALSE	FALSE	0	0	1	1	none	0.0001380877558632
S130	T102	FALSE	FALSE	0	0	1	1	none	6.5242538998e-06
T009	T102	FALSE	FALSE	0	0	1	1	none	0.0001434513997292
T010	T102	FALSE	FALSE	0	0	1	1	none	0.0001435999519842
T013	T102	FALSE	FALSE	0	0	1	1	none	0.0001280630336384
T014	T102	FALSE	FALSE	0	0	1	1	none	0.0001419129467474
T020	T102	FALSE	FALSE	0	0	1	1	none	0.0001241566673593
T021	T102	FALSE	FALSE	0	0	1	1	none	0.0001429755363087
T028	T102	FALSE	FALSE	0	0	1	1	none	0.0001223404925842
T035a	T102	FALSE	FALSE	0	0	1	1	none	9.9263112232e-06
T035b	T102	FALSE	FALSE	0	0	1	1	none	0.0001445904032844
T040	T102	FALSE	FALSE	0	0	1	1	none	0.0001434912738752
T056	T102	FALSE	FALSE	0	0	1	1	none	0.0001463754936176
T059	T102	FALSE	FALSE	0	0	1	1	none	7.4077153229e-05
T065	T102	FALSE	FALSE	0	0	1	1	none	0.0001234521602605
T069	T102	FALSE	FALSE	0	0	1	1	none	7.4439715878e-05
T073	T102	FALSE	FALSE	0	0	1	1	none	0.0001429755363087
T075	T102	FALSE	FALSE	0	0	1	1	none	0.000123031960991
T077	T102	FALSE	FALSE	0	0	1	1	none	0.0001423654117265
T087	T102	FALSE	FALSE	0	0	1	1	none	0.0001439293037448
T095	T102	TRUE	TRUE	1	0	1	1	anc	6.101245822e-07
T099a	T102	FALSE	FALSE	0	0	1	1	none	8.5244085612e-06
S002	T104	FALSE	FALSE	0	0	1	1	none	7.36852836192e-05
S007	T104	FALSE	FALSE	0	0	1	1	none	3.6954860531e-05
S021	T104	FALSE	FALSE	0	0	1	1	none	7.70935580675e-05
S024	T104	FALSE	FALSE	0	0	1	1	none	7.8084265855e-05
S025	T104	FALSE	FALSE	0	0	1	1	none	7.8068115447e-05
S026	T104	FALSE	FALSE	0	0	1	1	none	7.38964137392e-05
S038	T104	FALSE	FALSE	0	0	1	1	none	4.52271917993e-05
S039	T104	FALSE	FALSE	0	0	1	1	none	7.90376787525e-05
S040	T104	FALSE	FALSE	0	0	1	1	none	0.0001086792286294
S042	T104	FALSE	FALSE	0	0	1	1	none	7.73791861076e-05
S071	T104	FALSE	FALSE	0	0	1	1	none	9.87461494395e-05
S078	T104	FALSE	FALSE	0	0	1	1	none	7.5781720759e-05
S081	T104	FALSE	FALSE	0	0	1	1	none	7.81064006714e-05
S085	T104	FALSE	FALSE	0	0	1	1	none	0.000112614664503
S087	T104	FALSE	FALSE	0	0	1	1	none	0.0001178065176014
S093	T104	FALSE	FALSE	0	0	1	1	none	8.54594860492e-05
S097	T104	FALSE	FALSE	0	0	1	1	none	7.72461210612e-05
S102	T104	FALSE	FALSE	0	0	1	1	none	0.000109258321459
S106	T104	FALSE	FALSE	0	0	1	1	none	7.46994645752e-05
S130	T104	FALSE	FALSE	0	0	1	1	none	0.0001172995429862
T009	T104	FALSE	FALSE	0	0	1	1	none	8.00631084412e-05
T010	T104	FALSE	FALSE	0	0	1	1	none	8.02116606962e-05
T013	T104	FALSE	FALSE	0	0	1	1	none	5.01465757664e-05
T014	T104	FALSE	FALSE	0	0	1	1	none	7.85246554594e-05
T020	T104	FALSE	FALSE	0	0	1	1	none	4.62402094873e-05
T021	T104	FALSE	FALSE	0	0	1	1	none	7.95872450207e-05
T028	T104	FALSE	FALSE	0	0	1	1	none	3.45536124878e-05
T035a	T104	FALSE	FALSE	0	0	1	1	none	0.0001194813511452
T035b	T104	FALSE	FALSE	0	0	1	1	none	8.12021119964e-05
T040	T104	FALSE	FALSE	0	0	1	1	none	8.01029825872e-05
T056	T104	FALSE	FALSE	0	0	1	1	none	8.29872023296e-05
T059	T104	FALSE	FALSE	0	0	1	1	none	0.000114569579291
T065	T104	FALSE	FALSE	0	0	1	1	none	4.55357023885e-05
T069	T104	FALSE	FALSE	0	0	1	1	none	0.00011493214194
T073	T104	FALSE	FALSE	0	0	1	1	none	7.95872450207e-05
T075	T104	FALSE	FALSE	0	0	1	1	none	6.3491369753e-05
T077	T104	FALSE	FALSE	0	0	1	1	none	7.89771204385e-05
T087	T104	FALSE	FALSE	0	0	1	1	none	8.05410124568e-05
T095	T104	FALSE	FALSE	0	0	1	1	none	0.0001178126643644
T099a	T104	FALSE	FALSE	0	0	1	1	none	0.0001180794484832
T102	T104	FALSE	FALSE	0	0	1	1	none	0.000121592295494
S002	T105	FALSE	FALSE	0	0	1	1	none	7.73755221323e-05
S007	T105	FALSE	FALSE	0	0	1	1	none	4.92952721041e-05
S021	T105	FALSE	FALSE	0	0	1	1	none	8.07837965806e-05
S024	T105	FALSE	FALSE	0	0	1	1	none	8.17745043681e-05
S025	T105	FALSE	FALSE	0	0	1	1	none	8.17583539601e-05
S026	T105	FALSE	FALSE	0	0	1	1	none	7.75866522523e-05
S038	T105	FALSE	FALSE	0	0	1	1	none	5.439979548e-06
S039	T105	FALSE	FALSE	0	0	1	1	none	8.27279172656e-05
S040	T105	FALSE	FALSE	0	0	1	1	none	0.0001123694671425
S042	T105	FALSE	FALSE	0	0	1	1	none	8.10694246207e-05
S071	T105	FALSE	FALSE	0	0	1	1	none	0.0001024363879526
S078	T105	FALSE	FALSE	0	0	1	1	none	7.94719592721e-05
S081	T105	FALSE	FALSE	0	0	1	1	none	8.17966391845e-05
S085	T105	FALSE	FALSE	0	0	1	1	none	0.0001163049030161
S087	T105	FALSE	FALSE	0	0	1	1	none	0.0001214967561145
S093	T105	FALSE	FALSE	0	0	1	1	none	8.91497245623e-05
S097	T105	FALSE	FALSE	0	0	1	1	none	8.09363595743e-05
S102	T105	FALSE	FALSE	0	0	1	1	none	0.0001129485599721
S106	T105	FALSE	FALSE	0	0	1	1	none	7.83897030883e-05
S130	T105	FALSE	FALSE	0	0	1	1	none	0.0001209897814993
T009	T105	FALSE	FALSE	0	0	1	1	none	8.37533469543e-05
T010	T105	FALSE	FALSE	0	0	1	1	none	8.39018992093e-05
T013	T105	FALSE	FALSE	0	0	1	1	none	7.9188651863e-06
T014	T105	FALSE	FALSE	0	0	1	1	none	8.22148939725e-05
T020	T105	FALSE	FALSE	0	0	1	1	none	6.452997236e-06
T021	T105	FALSE	FALSE	0	0	1	1	none	8.32774835338e-05
T028	T105	FALSE	FALSE	0	0	1	1	none	4.81142732253e-05
T035a	T105	FALSE	FALSE	0	0	1	1	none	0.0001231715896583
T035b	T105	FALSE	FALSE	0	0	1	1	none	8.48923505095e-05
T040	T105	FALSE	FALSE	0	0	1	1	none	8.37932211003e-05
T056	T105	FALSE	FALSE	0	0	1	1	none	8.66774408427e-05
T059	T105	FALSE	FALSE	0	0	1	1	none	0.0001182598178041
T065	T105	TRUE	TRUE	1	0	1	1	anc	6.101245822e-07
T069	T105	FALSE	FALSE	0	0	1	1	none	0.0001186223804531
T073	T105	FALSE	FALSE	0	0	1	1	none	8.32774835338e-05
T075	T105	FALSE	FALSE	0	0	1	1	none	6.71816082661e-05
T077	T105	FALSE	FALSE	0	0	1	1	none	8.26673589516e-05
T087	T105	FALSE	FALSE	0	0	1	1	none	8.42312509699e-05
T095	T105	FALSE	FALSE	0	0	1	1	none	0.0001215029028775
T099a	T105	FALSE	FALSE	0	0	1	1	none	0.0001217696869963
T102	T105	FALSE	FALSE	0	0	1	1	none	0.0001252825340071
T104	T105	FALSE	FALSE	0	0	1	1	none	4.73660761351e-05
S002	T107	FALSE	FALSE	0	0	1	1	none	0.0001400534929158
S007	T107	FALSE	FALSE	0	0	1	1	none	0.0001265014094716
S021	T107	FALSE	FALSE	0	0	1	1	none	0.0001434617673641
S024	T107	FALSE	FALSE	0	0	1	1	none	0.0001444524751516
S025	T107	FALSE	FALSE	0	0	1	1	none	0.0001444363247436
S026	T107	FALSE	FALSE	0	0	1	1	none	0.0001402646230358
S038	T107	FALSE	FALSE	0	0	1	1	none	0.0001261235676799
S039	T107	FALSE	FALSE	0	0	1	1	none	0.0001454058880491
S040	T107	FALSE	FALSE	0	0	1	1	none	7.11667205759999e-05
S042	T107	FALSE	FALSE	0	0	1	1	none	0.0001437473954042
S071	T107	FALSE	FALSE	0	0	1	1	none	6.12336413861e-05
S078	T107	FALSE	FALSE	0	0	1	1	none	0.0001421499300556
S081	T107	FALSE	FALSE	0	0	1	1	none	0.000144474609968
S085	T107	FALSE	FALSE	0	0	1	1	none	3.11125521496e-05
S087	T107	FALSE	FALSE	0	0	1	1	none	8.7908973592e-06
S093	T107	FALSE	FALSE	0	0	1	1	none	4.79469779958e-05
S097	T107	FALSE	FALSE	0	0	1	1	none	0.0001436143303578
S102	T107	FALSE	FALSE	0	0	1	1	none	7.17458134055999e-05
S106	T107	FALSE	FALSE	0	0	1	1	none	0.0001410676738718
S130	T107	FALSE	FALSE	0	0	1	1	none	9.5041719084e-06
T009	T107	FALSE	FALSE	0	0	1	1	none	0.0001464313177378
T010	T107	FALSE	FALSE	0	0	1	1	none	0.0001465798699928
T013	T107	FALSE	FALSE	0	0	1	1	none	0.000131042951647
T014	T107	FALSE	FALSE	0	0	1	1	none	0.000144892864756
T020	T107	FALSE	FALSE	0	0	1	1	none	0.0001271365853679
T021	T107	FALSE	FALSE	0	0	1	1	none	0.0001459554543173
T028	T107	FALSE	FALSE	0	0	1	1	none	0.0001253204105928
T035a	T107	FALSE	FALSE	0	0	1	1	none	1.29062292318e-05
T035b	T107	FALSE	FALSE	0	0	1	1	none	0.000147570321293
T040	T107	FALSE	FALSE	0	0	1	1	none	0.0001464711918838
T056	T107	FALSE	FALSE	0	0	1	1	none	0.0001493554116262
T059	T107	FALSE	FALSE	0	0	1	1	none	7.70570712375999e-05
T065	T107	FALSE	FALSE	0	0	1	1	none	0.0001264320782691
T069	T107	FALSE	FALSE	0	0	1	1	none	7.74196338865999e-05
T073	T107	FALSE	FALSE	0	0	1	1	none	0.0001459554543173
T075	T107	FALSE	FALSE	0	0	1	1	none	0.0001260118789996
T077	T107	FALSE	FALSE	0	0	1	1	none	0.0001453453297351
T087	T107	FALSE	FALSE	0	0	1	1	none	0.0001469092217534
T095	T107	TRUE	TRUE	1	0	1	1	anc	6.101245822e-07
T099a	T107	FALSE	FALSE	0	0	1	1	none	1.15043265698e-05
T102	T107	FALSE	FALSE	0	0	1	1	none	5.4204163374e-06
T104	T107	FALSE	FALSE	0	0	1	1	none	0.0001245722135026
T105	T107	FALSE	FALSE	0	0	1	1	none	0.0001282624520157
S002	T126	TRUE	TRUE	0	0	1	1	none	0.0001328759299332
S007	T126	TRUE	TRUE	0	0	1	1	none	0.000119323846489
S021	T126	TRUE	TRUE	0	0	1	1	none	0.0001362842043815
S024	T126	TRUE	TRUE	0	0	1	1	none	0.000137274912169
S025	T126	TRUE	TRUE	0	0	1	1	none	0.000137258761761
S026	T126	TRUE	TRUE	0	0	1	1	none	0.0001330870600532
S038	T126	TRUE	TRUE	0	0	1	1	none	0.0001189460046973
S039	T126	TRUE	TRUE	0	0	1	1	none	0.0001382283250665
S040	T126	TRUE	TRUE	0	0	1	1	none	4.00251932534e-05
S042	T126	TRUE	TRUE	0	0	1	1	none	0.0001365698324216
S071	T126	TRUE	TRUE	0	0	1	1	none	1.99823266715e-05
S078	T126	TRUE	TRUE	0	0	1	1	none	0.000134972367073
S081	T126	TRUE	TRUE	0	0	1	1	none	0.0001372970469854
S085	T126	TRUE	TRUE	0	0	1	1	none	6.7924593467e-05
S087	T126	TRUE	TRUE	0	0	1	1	none	7.31164465654e-05
S093	T126	TRUE	TRUE	0	0	1	1	none	3.31554136352e-05
S097	T126	TRUE	TRUE	0	0	1	1	none	0.0001364367673752
S102	T126	TRUE	TRUE	0	0	1	1	none	4.0604286083e-05
S106	T126	TRUE	TRUE	0	0	1	1	none	0.0001338901108892
S130	T126	TRUE	TRUE	0	0	1	1	none	7.26094719502e-05
T009	T126	TRUE	TRUE	0	0	1	1	none	0.0001392537547552
T010	T126	TRUE	TRUE	0	0	1	1	none	0.0001394023070102
T013	T126	FALSE	FALSE	0	0	1	1	none	0.0001238653886644
T014	T126	TRUE	TRUE	0	0	1	1	none	0.0001377153017734
T020	T126	TRUE	TRUE	0	0	1	1	none	0.0001199590223853
T021	T126	TRUE	TRUE	0	0	1	1	none	0.0001387778913347
T028	T126	TRUE	TRUE	0	0	1	1	none	0.0001181428476102
T035a	T126	TRUE	TRUE	0	0	1	1	none	7.47912801092e-05
T035b	T126	TRUE	TRUE	0	0	1	1	none	0.0001403927583104
T040	T126	TRUE	TRUE	0	0	1	1	none	0.0001392936289012
T056	T126	FALSE	FALSE	0	0	1	1	none	0.0001421778486436
T059	T126	TRUE	TRUE	0	0	1	1	none	4.5915543915e-05
T065	T126	TRUE	TRUE	0	0	1	1	none	0.0001192545152865
T069	T126	TRUE	TRUE	0	0	1	1	none	2.924714606e-05
T073	T126	TRUE	TRUE	0	0	1	1	none	0.0001387778913347
T075	T126	TRUE	TRUE	0	0	1	1	none	0.000118834316017
T077	T126	TRUE	TRUE	0	0	1	1	none	0.0001381677667525
T087	T126	TRUE	TRUE	0	0	1	1	none	0.0001397316587708
T095	T126	TRUE	TRUE	0	0	1	1	none	7.31225933284e-05
T099a	T126	TRUE	TRUE	0	0	1	1	none	7.33893774472e-05
T102	T126	FALSE	FALSE	0	0	1	1	none	7.6902224458e-05
T104	T126	FALSE	FALSE	0	0	1	1	none	0.00011739465052
T105	T126	FALSE	FALSE	0	0	1	1	none	0.0001210848890331
T107	T126	FALSE	FALSE	0	0	1	1	none	7.98821424665999e-05
S002	T156	FALSE	FALSE	0	0	1	1	none	8.01019601798e-05
S007	T156	FALSE	FALSE	0	0	1	1	none	5.20217101516e-05
S021	T156	FALSE	FALSE	0	0	1	1	none	8.35102346281e-05
S024	T156	FALSE	FALSE	0	0	1	1	none	8.45009424156e-05
S025	T156	FALSE	FALSE	0	0	1	1	none	8.44847920076e-05
S026	T156	FALSE	FALSE	0	0	1	1	none	8.03130902998e-05
S038	T156	FALSE	FALSE	0	0	1	1	none	9.3866667599e-06
S039	T156	FALSE	FALSE	0	0	1	1	none	8.54543553131e-05
S040	T156	FALSE	FALSE	0	0	1	1	none	0.00011509590519
S042	T156	FALSE	FALSE	0	0	1	1	none	8.37958626682e-05
S071	T156	FALSE	FALSE	0	0	1	1	none	0.0001051628260001
S078	T156	FALSE	FALSE	0	0	1	1	none	8.21983973196e-05
S081	T156	FALSE	FALSE	0	0	1	1	none	8.4523077232e-05
S085	T156	FALSE	FALSE	0	0	1	1	none	0.0001190313410636
S087	T156	FALSE	FALSE	0	0	1	1	none	0.000124223194162
S093	T156	FALSE	FALSE	0	0	1	1	none	9.18761626097999e-05
S097	T156	FALSE	FALSE	0	0	1	1	none	8.36627976218e-05
S102	T156	FALSE	FALSE	0	0	1	1	none	0.0001156749980196
S106	T156	FALSE	FALSE	0	0	1	1	none	8.11161411358e-05
S130	T156	FALSE	FALSE	0	0	1	1	none	0.0001237162195468
T009	T156	FALSE	FALSE	0	0	1	1	none	8.64797850018e-05
T010	T156	FALSE	FALSE	0	0	1	1	none	8.66283372568e-05
T013	T156	FALSE	FALSE	0	0	1	1	none	1.4306050727e-05
T014	T156	FALSE	FALSE	0	0	1	1	none	8.494133202e-05
T020	T156	FALSE	FALSE	0	0	1	1	none	1.03996844479e-05
T021	T156	FALSE	FALSE	0	0	1	1	none	8.60039215813e-05
T028	T156	FALSE	FALSE	0	0	1	1	none	5.08407112728e-05
T035a	T156	FALSE	FALSE	0	0	1	1	none	0.0001258980277058
T035b	T156	FALSE	FALSE	0	0	1	1	none	8.7618788557e-05
T040	T156	FALSE	FALSE	0	0	1	1	none	8.65196591478e-05
T056	T156	FALSE	FALSE	0	0	1	1	none	8.94038788902e-05
T059	T156	FALSE	FALSE	0	0	1	1	none	0.0001209862558516
T065	T156	FALSE	FALSE	0	0	1	1	none	9.6951773491e-06
T069	T156	FALSE	FALSE	0	0	1	1	none	0.0001213488185006
T073	T156	FALSE	FALSE	0	0	1	1	none	8.60039215813e-05
T075	T156	FALSE	FALSE	0	0	1	1	none	6.99080463136e-05
T077	T156	FALSE	FALSE	0	0	1	1	none	8.53937969991e-05
T087	T156	FALSE	FALSE	0	0	1	1	none	8.69576890174e-05
T095	T156	FALSE	FALSE	0	0	1	1	none	0.000124229340925
T099a	T156	FALSE	FALSE	0	0	1	1	none	0.0001244961250438
T102	T156	FALSE	FALSE	0	0	1	1	none	0.0001280089720546
T104	T156	FALSE	FALSE	0	0	1	1	none	5.00925141826e-05
T105	T156	FALSE	FALSE	0	0	1	1	none	1.15255510957e-05
T107	T156	FALSE	FALSE	0	0	1	1	none	0.0001309888900632
T126	T156	FALSE	FALSE	0	0	1	1	none	0.0001238113270806
S002	T159a	TRUE	TRUE	0	0	1	1	none	2.42454842826e-05
S007	T159a	TRUE	TRUE	0	0	1	1	none	7.96873004784e-05
S021	T159a	TRUE	TRUE	0	0	1	1	none	2.76537587309e-05
S024	T159a	TRUE	TRUE	0	0	1	1	none	2.86444665184e-05
S025	T159a	TRUE	TRUE	0	0	1	1	none	2.50745053584e-05
S026	T159a	TRUE	TRUE	0	0	1	1	none	1.25988912266e-05
S038	T159a	TRUE	TRUE	0	0	1	1	none	7.93094586867e-05
S039	T159a	TRUE	TRUE	0	0	1	1	none	2.95978794159e-05
S040	T159a	TRUE	TRUE	0	0	1	1	none	0.0001282333289328
S042	T159a	TRUE	TRUE	0	0	1	1	none	2.7939386771e-05
S071	T159a	TRUE	TRUE	0	0	1	1	none	0.0001183002497429
S078	T159a	TRUE	TRUE	0	0	1	1	none	2.63419214224e-05
S081	T159a	TRUE	TRUE	0	0	1	1	none	2.86666013348e-05
S085	T159a	TRUE	TRUE	0	0	1	1	none	0.0001321687648064
S087	T159a	TRUE	TRUE	0	0	1	1	none	0.0001373606179048
S093	T159a	TRUE	TRUE	0	0	1	1	none	0.0001050135863526
S097	T159a	TRUE	TRUE	0	0	1	1	none	2.42525109726e-05
S102	T159a	TRUE	TRUE	0	0	1	1	none	0.0001288124217624
S106	T159a	TRUE	TRUE	0	0	1	1	none	2.52596652386e-05
S130	T159a	TRUE	TRUE	0	0	1	1	none	0.0001368536432896
T009	T159a	TRUE	TRUE	0	0	1	1	none	4.7455022606e-06
T010	T159a	TRUE	TRUE	0	0	1	1	none	4.8940545156e-06
T013	T159a	FALSE	FALSE	0	0	1	1	none	8.42288426538e-05
T014	T159a	TRUE	TRUE	0	0	1	1	none	2.90848561228e-05
T020	T159a	TRUE	TRUE	0	0	1	1	none	8.03224763747e-05
T021	T159a	TRUE	TRUE	0	0	1	1	none	3.0493896757e-06
T028	T159a	TRUE	TRUE	0	0	1	1	none	7.85063015996e-05
T035a	T159a	TRUE	TRUE	0	0	1	1	none	0.0001390354514486
T035b	T159a	TRUE	TRUE	0	0	1	1	none	5.8845058158e-06
T040	T159a	TRUE	TRUE	0	0	1	1	none	3.06631832506e-05
T056	T159a	FALSE	FALSE	0	0	1	1	none	7.669596149e-06
T059	T159a	TRUE	TRUE	0	0	1	1	none	0.0001341236795944
T065	T159a	TRUE	TRUE	0	0	1	1	none	7.96179692759e-05
T069	T159a	TRUE	TRUE	0	0	1	1	none	0.0001344862422434
T073	T159a	TRUE	TRUE	0	0	1	1	none	3.0493896757e-06
T075	T159a	TRUE	TRUE	0	0	1	1	none	8.30454700564e-05
T077	T159a	TRUE	TRUE	0	0	1	1	none	2.4392650935e-06
T087	T159a	TRUE	TRUE	0	0	1	1	none	5.2234062762e-06
T095	T159a	TRUE	TRUE	0	0	1	1	none	0.0001373667646678
T099a	T159a	TRUE	TRUE	0	0	1	1	none	0.0001376335487866
T102	T159a	FALSE	FALSE	0	0	1	1	none	0.0001411463957974
T104	T159a	FALSE	FALSE	0	0	1	1	none	7.77581045094e-05
T105	T159a	FALSE	FALSE	0	0	1	1	none	8.14483430225e-05
T107	T159a	FALSE	FALSE	0	0	1	1	none	0.000144126313806
T126	T159a	TRUE	TRUE	0	0	1	1	none	0.0001369487508234
T156	T159a	FALSE	FALSE	0	0	1	1	none	8.417478107e-05
S002	T182	FALSE	FALSE	0	0	1	1	none	7.74742013653e-05
S007	T182	FALSE	FALSE	0	0	1	1	none	4.93939513371e-05
S021	T182	FALSE	FALSE	0	0	1	1	none	8.08824758136e-05
S024	T182	FALSE	FALSE	0	0	1	1	none	8.18731836011e-05
S025	T182	FALSE	FALSE	0	0	1	1	none	8.18570331931e-05
S026	T182	FALSE	FALSE	0	0	1	1	none	7.76853314853e-05
S038	T182	FALSE	FALSE	0	0	1	1	none	6.7589079454e-06
S039	T182	FALSE	FALSE	0	0	1	1	none	8.28265964986e-05
S040	T182	FALSE	FALSE	0	0	1	1	none	0.0001124681463755
S042	T182	FALSE	FALSE	0	0	1	1	none	8.11681038537e-05
S071	T182	FALSE	FALSE	0	0	1	1	none	0.0001025350671856
S078	T182	FALSE	FALSE	0	0	1	1	none	7.95706385051e-05
S081	T182	FALSE	FALSE	0	0	1	1	none	8.18953184175e-05
S085	T182	FALSE	FALSE	0	0	1	1	none	0.0001164035822491
S087	T182	FALSE	FALSE	0	0	1	1	none	0.0001215954353475
S093	T182	FALSE	FALSE	0	0	1	1	none	8.92484037953e-05
S097	T182	FALSE	FALSE	0	0	1	1	none	8.10350388073e-05
S102	T182	FALSE	FALSE	0	0	1	1	none	0.0001130472392051
S106	T182	FALSE	FALSE	0	0	1	1	none	7.84883823213e-05
S130	T182	FALSE	FALSE	0	0	1	1	none	0.0001210884607323
T009	T182	FALSE	FALSE	0	0	1	1	none	8.38520261873e-05
T010	T182	FALSE	FALSE	0	0	1	1	none	8.40005784423e-05
T013	T182	FALSE	FALSE	0	0	1	1	none	1.16782919125e-05
T014	T182	FALSE	FALSE	0	0	1	1	none	8.23135732055e-05
T020	T182	FALSE	FALSE	0	0	1	1	none	7.7719256334e-06
T021	T182	FALSE	FALSE	0	0	1	1	none	8.33761627668e-05
T028	T182	FALSE	FALSE	0	0	1	1	none	4.82129524583e-05
T035a	T182	FALSE	FALSE	0	0	1	1	none	0.0001232702688913
T035b	T182	FALSE	FALSE	0	0	1	1	none	8.49910297425e-05
T040	T182	FALSE	FALSE	0	0	1	1	none	8.38919003333e-05
T056	T182	FALSE	FALSE	0	0	1	1	none	8.67761200757e-05
T059	T182	FALSE	FALSE	0	0	1	1	none	0.0001183584970371
T065	T182	FALSE	FALSE	0	0	1	1	none	7.0674185346e-06
T069	T182	FALSE	FALSE	0	0	1	1	none	0.0001187210596861
T073	T182	FALSE	FALSE	0	0	1	1	none	8.33761627668e-05
T075	T182	FALSE	FALSE	0	0	1	1	none	6.72802874991e-05
T077	T182	FALSE	FALSE	0	0	1	1	none	8.27660381846e-05
T087	T182	FALSE	FALSE	0	0	1	1	none	8.43299302029e-05
T095	T182	FALSE	FALSE	0	0	1	1	none	0.0001216015821105
T099a	T182	FALSE	FALSE	0	0	1	1	none	0.0001218683662293
T102	T182	FALSE	FALSE	0	0	1	1	none	0.0001253812132401
T104	T182	FALSE	FALSE	0	0	1	1	none	4.74647553681e-05
T105	T182	FALSE	FALSE	0	0	1	1	none	8.8977922812e-06
T107	T182	FALSE	FALSE	0	0	1	1	none	0.0001283611312487
T126	T182	FALSE	FALSE	0	0	1	1	none	0.0001211835682661
T156	T182	FALSE	FALSE	0	0	1	1	none	1.04039811643e-05
T159a	T182	FALSE	FALSE	0	0	1	1	none	8.15470222555e-05
S002	T188	TRUE	TRUE	0	0	1	1	none	7.16364424894e-05
S007	T188	TRUE	TRUE	0	0	1	1	none	3.49060194012e-05
S021	T188	TRUE	TRUE	0	0	1	1	none	7.50447169377e-05
S024	T188	TRUE	TRUE	0	0	1	1	none	7.60354247252e-05
S025	T188	TRUE	TRUE	0	0	1	1	none	7.60192743172e-05
S026	T188	TRUE	TRUE	0	0	1	1	none	7.18475726094e-05
S038	T188	TRUE	TRUE	0	0	1	1	none	4.31783506695e-05
S039	T188	TRUE	TRUE	0	0	1	1	none	7.69888376227e-05
S040	T188	TRUE	TRUE	0	0	1	1	none	0.0001066303874996
S042	T188	TRUE	TRUE	0	0	1	1	none	7.53303449778e-05
S071	T188	TRUE	TRUE	0	0	1	1	none	9.66973083097e-05
S078	T188	TRUE	TRUE	0	0	1	1	none	7.37328796292e-05
S081	T188	TRUE	TRUE	0	0	1	1	none	7.60575595416e-05
S085	T188	TRUE	TRUE	0	0	1	1	none	0.0001105658233732
S087	T188	TRUE	TRUE	0	0	1	1	none	0.0001157576764716
S093	T188	TRUE	TRUE	0	0	1	1	none	8.34106449194e-05
S097	T188	TRUE	TRUE	0	0	1	1	none	7.51972799314e-05
S102	T188	TRUE	TRUE	0	0	1	1	none	0.0001072094803292
S106	T188	TRUE	TRUE	0	0	1	1	none	7.26506234454e-05
S130	T188	TRUE	TRUE	0	0	1	1	none	0.0001152507018564
T009	T188	TRUE	TRUE	0	0	1	1	none	7.80142673114e-05
T010	T188	TRUE	TRUE	0	0	1	1	none	7.81628195664e-05
T013	T188	FALSE	FALSE	0	0	1	1	none	4.80977346366e-05
T014	T188	TRUE	TRUE	0	0	1	1	none	7.64758143296e-05
T020	T188	TRUE	TRUE	0	0	1	1	none	4.41913683575e-05
T021	T188	TRUE	TRUE	0	0	1	1	none	7.75384038909e-05
T028	T188	TRUE	TRUE	0	0	1	1	none	2.478292494e-05
T035a	T188	TRUE	TRUE	0	0	1	1	none	0.0001174325100154
T035b	T188	TRUE	TRUE	0	0	1	1	none	7.91532708666e-05
T040	T188	TRUE	TRUE	0	0	1	1	none	7.80541414574e-05
T056	T188	FALSE	FALSE	0	0	1	1	none	8.09383611998e-05
T059	T188	TRUE	TRUE	0	0	1	1	none	0.0001125207381612
T065	T188	TRUE	TRUE	0	0	1	1	none	4.34868612587e-05
T069	T188	TRUE	TRUE	0	0	1	1	none	0.0001128833008102
T073	T188	TRUE	TRUE	0	0	1	1	none	7.75384038909e-05
T075	T188	TRUE	TRUE	0	0	1	1	none	6.14425286232e-05
T077	T188	TRUE	TRUE	0	0	1	1	none	7.69282793087e-05
T087	T188	TRUE	TRUE	0	0	1	1	none	7.8492171327e-05
T095	T188	TRUE	TRUE	0	0	1	1	none	0.0001157638232346
T099a	T188	TRUE	TRUE	0	0	1	1	none	0.0001160306073534
T102	T188	FALSE	FALSE	0	0	1	1	none	0.0001195434543642
T104	T188	FALSE	FALSE	0	0	1	1	none	3.17565742678e-05
T105	T188	FALSE	FALSE	0	0	1	1	none	4.53172350053e-05
T107	T188	FALSE	FALSE	0	0	1	1	none	0.0001225233723728
T126	T188	TRUE	TRUE	0	0	1	1	none	0.0001153458093902
T156	T188	FALSE	FALSE	0	0	1	1	none	4.80436730528e-05
T159a	T188	TRUE	TRUE	0	0	1	1	none	7.57092633796e-05
T182	T188	FALSE	FALSE	0	0	1	1	none	4.54159142383e-05
S002	T192	FALSE	FALSE	0	0	1	1	none	0.0001426379232484
S007	T192	FALSE	FALSE	0	0	1	1	none	0.0001290858398042
S021	T192	FALSE	FALSE	0	0	1	1	none	0.0001460461976967
S024	T192	FALSE	FALSE	0	0	1	1	none	0.0001470369054842
S025	T192	FALSE	FALSE	0	0	1	1	none	0.0001470207550762
S026	T192	FALSE	FALSE	0	0	1	1	none	0.0001428490533684
S038	T192	FALSE	FALSE	0	0	1	1	none	0.0001287079980125
S039	T192	FALSE	FALSE	0	0	1	1	none	0.0001479903183817
S040	T192	FALSE	FALSE	0	0	1	1	none	4.97871865686e-05
S042	T192	FALSE	FALSE	0	0	1	1	none	0.0001463318257368
S071	T192	FALSE	FALSE	0	0	1	1	none	2.97443199867e-05
S078	T192	FALSE	FALSE	0	0	1	1	none	0.0001447343603882
S081	T192	FALSE	FALSE	0	0	1	1	none	0.0001470590403006
S085	T192	FALSE	FALSE	0	0	1	1	none	7.76865867822e-05
S087	T192	FALSE	FALSE	0	0	1	1	none	8.28784398806e-05
S093	T192	FALSE	FALSE	0	0	1	1	none	4.29174069504e-05
S097	T192	FALSE	FALSE	0	0	1	1	none	0.0001461987606904
S102	T192	FALSE	FALSE	0	0	1	1	none	5.03662793982e-05
S106	T192	FALSE	FALSE	0	0	1	1	none	0.0001436521042044
S130	T192	FALSE	FALSE	0	0	1	1	none	8.23714652654e-05
T009	T192	FALSE	FALSE	0	0	1	1	none	0.0001490157480704
T010	T192	FALSE	FALSE	0	0	1	1	none	0.0001491643003254
T013	T192	FALSE	FALSE	0	0	1	1	none	0.0001336273819796
T014	T192	FALSE	FALSE	0	0	1	1	none	0.0001474772950886
T020	T192	FALSE	FALSE	0	0	1	1	none	0.0001297210157005
T021	T192	FALSE	FALSE	0	0	1	1	none	0.0001485398846499
T028	T192	FALSE	FALSE	0	0	1	1	none	0.0001279048409254
T035a	T192	FALSE	FALSE	0	0	1	1	none	8.45532734244e-05
T035b	T192	FALSE	FALSE	0	0	1	1	none	0.0001501547516256
T040	T192	FALSE	FALSE	0	0	1	1	none	0.0001490556222164
T056	T192	FALSE	FALSE	0	0	1	1	none	0.0001519398419588
T059	T192	FALSE	FALSE	0	0	1	1	none	5.56775372302e-05
T065	T192	FALSE	FALSE	0	0	1	1	none	0.0001290165086017
T069	T192	FALSE	FALSE	0	0	1	1	none	3.90091393752e-05
T073	T192	FALSE	FALSE	0	0	1	1	none	0.0001485398846499
T075	T192	FALSE	FALSE	0	0	1	1	none	0.0001285963093322
T077	T192	FALSE	FALSE	0	0	1	1	none	0.0001479297600677
T087	T192	FALSE	FALSE	0	0	1	1	none	0.000149493652086
T095	T192	FALSE	FALSE	0	0	1	1	none	8.28845866436e-05
T099a	T192	FALSE	FALSE	0	0	1	1	none	8.31513707624e-05
T102	T192	FALSE	FALSE	0	0	1	1	none	8.66642177732e-05
T104	T192	FALSE	FALSE	0	0	1	1	none	0.0001271566438352
T105	T192	FALSE	FALSE	0	0	1	1	none	0.0001308468823483
T107	T192	FALSE	FALSE	0	0	1	1	none	8.96441357817999e-05
T126	T192	TRUE	TRUE	1	0	1	1	anc	6.101245822e-07
T156	T192	FALSE	FALSE	0	0	1	1	none	0.0001335733203958
T159a	T192	FALSE	FALSE	0	0	1	1	none	0.0001467107441386
T182	T192	FALSE	FALSE	0	0	1	1	none	0.0001309455615813
T188	T192	FALSE	FALSE	0	0	1	1	none	0.0001251078027054
S002	T197	TRUE	TRUE	0	0	1	1	none	7.35860901904e-05
S007	T197	TRUE	TRUE	0	0	1	1	none	4.55058401622e-05
S021	T197	TRUE	TRUE	0	0	1	1	none	7.69943646387e-05
S024	T197	TRUE	TRUE	0	0	1	1	none	7.79850724262e-05
S025	T197	TRUE	TRUE	0	0	1	1	none	7.79689220182e-05
S026	T197	TRUE	TRUE	0	0	1	1	none	7.37972203104e-05
S038	T197	TRUE	TRUE	0	0	1	1	none	2.8707967705e-06
S039	T197	TRUE	TRUE	0	0	1	1	none	7.89384853237e-05
S040	T197	TRUE	TRUE	0	0	1	1	none	0.0001085800352006
S042	T197	TRUE	TRUE	0	0	1	1	none	7.72799926788e-05
S071	T197	TRUE	TRUE	0	0	1	1	none	9.86469560107e-05
S078	T197	TRUE	TRUE	0	0	1	1	none	7.56825273302e-05
S081	T197	TRUE	TRUE	0	0	1	1	none	7.80072072426e-05
S085	T197	TRUE	TRUE	0	0	1	1	none	0.0001125154710742
S087	T197	TRUE	TRUE	0	0	1	1	none	0.0001177073241726
S093	T197	TRUE	TRUE	0	0	1	1	none	8.53602926204e-05
S097	T197	TRUE	TRUE	0	0	1	1	none	7.71469276324e-05
S102	T197	TRUE	TRUE	0	0	1	1	none	0.0001091591280302
S106	T197	TRUE	TRUE	0	0	1	1	none	7.46002711464e-05
S130	T197	TRUE	TRUE	0	0	1	1	none	0.0001172003495574
T009	T197	TRUE	TRUE	0	0	1	1	none	7.99639150124e-05
T010	T197	TRUE	TRUE	0	0	1	1	none	8.01124672674e-05
T013	T197	FALSE	FALSE	0	0	1	1	none	7.7901807376e-06
T014	T197	TRUE	TRUE	0	0	1	1	none	7.84254620306e-05
T020	T197	TRUE	TRUE	0	0	1	1	none	3.8838144585e-06
T021	T197	TRUE	TRUE	0	0	1	1	none	7.94880515919e-05
T028	T197	TRUE	TRUE	0	0	1	1	none	4.43248412834e-05
T035a	T197	TRUE	TRUE	0	0	1	1	none	0.0001193821577164
T035b	T197	TRUE	TRUE	0	0	1	1	none	8.11029185676e-05
T040	T197	TRUE	TRUE	0	0	1	1	none	8.00037891584e-05
T056	T197	FALSE	FALSE	0	0	1	1	none	8.28880089008e-05
T059	T197	TRUE	TRUE	0	0	1	1	none	0.0001144703858622
T065	T197	TRUE	TRUE	0	0	1	1	none	3.1793073597e-06
T069	T197	TRUE	TRUE	0	0	1	1	none	0.0001148329485112
T073	T197	TRUE	TRUE	0	0	1	1	none	7.94880515919e-05
T075	T197	TRUE	TRUE	0	0	1	1	none	6.33921763242e-05
T077	T197	TRUE	TRUE	0	0	1	1	none	7.88779270097e-05
T087	T197	TRUE	TRUE	0	0	1	1	none	8.0441819028e-05
T095	T197	TRUE	TRUE	0	0	1	1	none	0.0001177134709356
T099a	T197	TRUE	TRUE	0	0	1	1	none	0.0001179802550544
T102	T197	FALSE	FALSE	0	0	1	1	none	0.0001214931020652
T104	T197	FALSE	FALSE	0	0	1	1	none	4.35766441932e-05
T105	T197	FALSE	FALSE	0	0	1	1	none	5.0096811063e-06
T107	T197	FALSE	FALSE	0	0	1	1	none	0.0001244730200738
T126	T197	TRUE	TRUE	0	0	1	1	none	0.0001172954570912
T156	T197	TRUE	TRUE	0	1	1	1	desc	1.552947203e-06
T159a	T197	TRUE	TRUE	0	0	1	1	none	7.76589110806e-05
T182	T197	FALSE	FALSE	0	1	1	1	desc	3.050622911e-06
T188	T197	TRUE	TRUE	0	0	1	1	none	4.15278030634e-05
T192	T197	FALSE	FALSE	0	0	1	1	none	0.0001270574504064
S002	T223	FALSE	FALSE	0	0	1	1	none	7.56438276187e-05
S007	T223	FALSE	FALSE	0	0	1	1	none	4.75635775905e-05
S021	T223	FALSE	FALSE	0	0	1	1	none	7.9052102067e-05
S024	T223	FALSE	FALSE	0	0	1	1	none	8.00428098545e-05
S025	T223	FALSE	FALSE	0	0	1	1	none	8.00266594465e-05
S026	T223	FALSE	FALSE	0	0	1	1	none	7.58549577387e-05
S038	T223	FALSE	FALSE	0	0	1	1	none	4.9285341988e-06
S039	T223	FALSE	FALSE	0	0	1	1	none	8.0996222752e-05
S040	T223	FALSE	FALSE	0	0	1	1	none	0.0001106377726289
S042	T223	FALSE	FALSE	0	0	1	1	none	7.93377301071e-05
S071	T223	FALSE	FALSE	0	0	1	1	none	0.000100704693439
S078	T223	FALSE	FALSE	0	0	1	1	none	7.77402647585e-05
S081	T223	FALSE	FALSE	0	0	1	1	none	8.00649446709e-05
S085	T223	FALSE	FALSE	0	0	1	1	none	0.0001145732085025
S087	T223	FALSE	FALSE	0	0	1	1	none	0.0001197650616009
S093	T223	FALSE	FALSE	0	0	1	1	none	8.74180300487e-05
S097	T223	FALSE	FALSE	0	0	1	1	none	7.92046650607e-05
S102	T223	FALSE	FALSE	0	0	1	1	none	0.0001112168654585
S106	T223	FALSE	FALSE	0	0	1	1	none	7.66580085747e-05
S130	T223	FALSE	FALSE	0	0	1	1	none	0.0001192580869857
T009	T223	FALSE	FALSE	0	0	1	1	none	8.20216524407e-05
T010	T223	FALSE	FALSE	0	0	1	1	none	8.21702046957e-05
T013	T223	FALSE	FALSE	0	0	1	1	none	9.8479181659e-06
T014	T223	FALSE	FALSE	0	0	1	1	none	8.04831994589e-05
T020	T223	FALSE	FALSE	0	0	1	1	none	5.9415518868e-06
T021	T223	FALSE	FALSE	0	0	1	1	none	8.15457890202e-05
T028	T223	FALSE	FALSE	0	0	1	1	none	4.63825787117e-05
T035a	T223	FALSE	FALSE	0	0	1	1	none	0.0001214398951447
T035b	T223	FALSE	FALSE	0	0	1	1	none	8.31606559959e-05
T040	T223	FALSE	FALSE	0	0	1	1	none	8.20615265867e-05
T056	T223	FALSE	FALSE	0	0	1	1	none	8.49457463291e-05
T059	T223	FALSE	FALSE	0	0	1	1	none	0.0001165281232905
T065	T223	FALSE	FALSE	0	0	1	1	none	5.237044788e-06
T069	T223	FALSE	FALSE	0	0	1	1	none	0.0001168906859395
T073	T223	FALSE	FALSE	0	0	1	1	none	8.15457890202e-05
T075	T223	FALSE	FALSE	0	0	1	1	none	6.54499137525e-05
T077	T223	FALSE	FALSE	0	0	1	1	none	8.0935664438e-05
T087	T223	FALSE	FALSE	0	0	1	1	none	8.24995564563e-05
T095	T223	FALSE	FALSE	0	0	1	1	none	0.0001197712083639
T099a	T223	FALSE	FALSE	0	0	1	1	none	0.0001200379924827
T102	T223	FALSE	FALSE	0	0	1	1	none	0.0001235508394935
T104	T223	FALSE	FALSE	0	0	1	1	none	4.56343816215e-05
T105	T223	FALSE	FALSE	0	0	1	1	none	7.0674185346e-06
T107	T223	FALSE	FALSE	0	0	1	1	none	0.0001265307575021
T126	T223	FALSE	FALSE	0	0	1	1	none	0.0001193531945195
T156	T223	FALSE	FALSE	0	0	1	1	none	8.5736074177e-06
T159a	T223	FALSE	FALSE	0	0	1	1	none	7.97166485089e-05
T182	T223	FALSE	FALSE	0	0	1	1	none	4.2708720754e-06
T188	T223	FALSE	FALSE	0	0	1	1	none	4.35855404917e-05
T192	T223	FALSE	FALSE	0	0	1	1	none	0.0001291151878347
T197	T223	TRUE	TRUE	1	0	1	1	anc	6.101245822e-07
S002	T225	FALSE	FALSE	0	0	1	1	none	8.76865878525e-05
S007	T225	FALSE	FALSE	0	0	1	1	none	5.96063378243e-05
S021	T225	FALSE	FALSE	0	0	1	1	none	9.10948623008e-05
S024	T225	FALSE	FALSE	0	0	1	1	none	9.20855700883e-05
S025	T225	FALSE	FALSE	0	0	1	1	none	9.20694196803e-05
S026	T225	FALSE	FALSE	0	0	1	1	none	8.78977179725e-05
S038	T225	FALSE	FALSE	0	0	1	1	none	1.69712944326e-05
S039	T225	FALSE	FALSE	0	0	1	1	none	9.30389829858e-05
S040	T225	FALSE	FALSE	0	0	1	1	none	0.0001226805328627
S042	T225	FALSE	FALSE	0	0	1	1	none	9.13804903409e-05
S071	T225	FALSE	FALSE	0	0	1	1	none	0.0001127474536728
S078	T225	FALSE	FALSE	0	0	1	1	none	8.97830249923e-05
S081	T225	FALSE	FALSE	0	0	1	1	none	9.21077049047e-05
S085	T225	FALSE	FALSE	0	0	1	1	none	0.0001266159687363
S087	T225	FALSE	FALSE	0	0	1	1	none	0.0001318078218347
S093	T225	FALSE	FALSE	0	0	1	1	none	9.94607902824999e-05
S097	T225	FALSE	FALSE	0	0	1	1	none	9.12474252945e-05
S102	T225	FALSE	FALSE	0	0	1	1	none	0.0001232596256923
S106	T225	FALSE	FALSE	0	0	1	1	none	8.87007688085e-05
S130	T225	FALSE	FALSE	0	0	1	1	none	0.0001313008472195
T009	T225	FALSE	FALSE	0	0	1	1	none	9.40644126745e-05
T010	T225	FALSE	FALSE	0	0	1	1	none	9.42129649295e-05
T013	T225	FALSE	FALSE	0	0	1	1	none	2.18906783997e-05
T014	T225	FALSE	FALSE	0	0	1	1	none	9.25259596927e-05
T020	T225	FALSE	FALSE	0	0	1	1	none	1.79843121206e-05
T021	T225	FALSE	FALSE	0	0	1	1	none	9.3588549254e-05
T028	T225	FALSE	FALSE	0	0	1	1	none	5.84253389455e-05
T035a	T225	FALSE	FALSE	0	0	1	1	none	0.0001334826553785
T035b	T225	FALSE	FALSE	0	0	1	1	none	9.52034162297e-05
T040	T225	FALSE	FALSE	0	0	1	1	none	9.41042868205e-05
T056	T225	FALSE	FALSE	0	0	1	1	none	9.69885065629e-05
T059	T225	FALSE	FALSE	0	0	1	1	none	0.0001285708835243
T065	T225	FALSE	FALSE	0	0	1	1	none	1.72798050218e-05
T069	T225	FALSE	FALSE	0	0	1	1	none	0.0001289334461733
T073	T225	FALSE	FALSE	0	0	1	1	none	9.3588549254e-05
T075	T225	FALSE	FALSE	0	0	1	1	none	7.74926739863e-05
T077	T225	FALSE	FALSE	0	0	1	1	none	9.29784246718e-05
T087	T225	FALSE	FALSE	0	0	1	1	none	9.45423166901e-05
T095	T225	FALSE	FALSE	0	0	1	1	none	0.0001318139685977
T099a	T225	FALSE	FALSE	0	0	1	1	none	0.0001320807527165
T102	T225	FALSE	FALSE	0	0	1	1	none	0.0001355935997273
T104	T225	FALSE	FALSE	0	0	1	1	none	5.76771418553e-05
T105	T225	FALSE	FALSE	0	0	1	1	none	1.91101787684e-05
T107	T225	FALSE	FALSE	0	0	1	1	none	0.0001385735177359
T126	T225	FALSE	FALSE	0	0	1	1	none	0.0001313959547533
T156	T225	FALSE	FALSE	0	0	1	1	none	1.31596081221e-05
T159a	T225	FALSE	FALSE	0	0	1	1	none	9.17594087427e-05
T182	T225	FALSE	FALSE	0	0	1	1	none	1.7988608837e-05
T188	T225	FALSE	FALSE	0	0	1	1	none	5.56283007255e-05
T192	T225	FALSE	FALSE	0	0	1	1	none	0.0001411579480685
T197	T225	TRUE	TRUE	1	0	1	1	anc	6.101245822e-07
T223	T225	FALSE	FALSE	0	0	1	1	none	1.61582350904e-05
S002	T230	TRUE	TRUE	0	0	1	1	none	2.53108092293e-05
S007	T230	TRUE	TRUE	0	0	1	1	none	8.07526254251e-05
S021	T230	TRUE	TRUE	0	0	1	1	none	2.87190836776e-05
S024	T230	TRUE	TRUE	0	0	1	1	none	2.97097914651e-05
S025	T230	TRUE	TRUE	0	0	1	1	none	2.61398303051e-05
S026	T230	TRUE	TRUE	0	0	1	1	none	1.36642161733e-05
S038	T230	TRUE	TRUE	0	0	1	1	none	8.03747836334e-05
S039	T230	TRUE	TRUE	0	0	1	1	none	3.06632043626e-05
S040	T230	TRUE	TRUE	0	0	1	1	none	0.0001292986538795
S042	T230	TRUE	TRUE	0	0	1	1	none	2.90047117177e-05
S071	T230	TRUE	TRUE	0	0	1	1	none	0.0001193655746896
S078	T230	TRUE	TRUE	0	0	1	1	none	2.74072463691e-05
S081	T230	TRUE	TRUE	0	0	1	1	none	2.97319262815e-05
S085	T230	TRUE	TRUE	0	0	1	1	none	0.0001332340897531
S087	T230	TRUE	TRUE	0	0	1	1	none	0.0001384259428515
S093	T230	TRUE	TRUE	0	0	1	1	none	0.0001060789112993
S097	T230	TRUE	TRUE	0	0	1	1	none	2.53178359193e-05
S102	T230	TRUE	TRUE	0	0	1	1	none	0.0001298777467091
S106	T230	TRUE	TRUE	0	0	1	1	none	2.63249901853e-05
S130	T230	TRUE	TRUE	0	0	1	1	none	0.0001379189682363
T009	T230	TRUE	TRUE	0	0	1	1	none	5.8108272073e-06
T010	T230	TRUE	TRUE	0	0	1	1	none	5.9593794623e-06
T013	T230	FALSE	FALSE	0	0	1	1	none	8.52941676005e-05
T014	T230	TRUE	TRUE	0	0	1	1	none	3.01501810695e-05
T020	T230	TRUE	TRUE	0	0	1	1	none	8.13878013214e-05
T021	T230	TRUE	TRUE	0	0	1	1	none	2.8969319286e-06
T028	T230	TRUE	TRUE	0	0	1	1	none	7.95716265463e-05
T035a	T230	TRUE	TRUE	0	0	1	1	none	0.0001401007763953
T035b	T230	TRUE	TRUE	0	0	1	1	none	6.9498307625e-06
T040	T230	TRUE	TRUE	0	0	1	1	none	3.17285081973e-05
T056	T230	FALSE	FALSE	0	0	1	1	none	8.7349210957e-06
T059	T230	TRUE	TRUE	0	0	1	1	none	0.0001351890045411
T065	T230	TRUE	TRUE	0	0	1	1	none	8.06832942226e-05
T069	T230	TRUE	TRUE	0	0	1	1	none	0.0001355515671901
T073	T230	TRUE	TRUE	0	0	1	1	none	2.8969319286e-06
T075	T230	TRUE	TRUE	0	0	1	1	none	8.41107950031e-05
T077	T230	TRUE	TRUE	0	0	1	1	none	2.2868073464e-06
T087	T230	TRUE	TRUE	0	0	1	1	none	6.2887312229e-06
T095	T230	TRUE	TRUE	0	0	1	1	none	0.0001384320896145
T099a	T230	TRUE	TRUE	0	0	1	1	none	0.0001386988737333
T102	T230	FALSE	FALSE	0	0	1	1	none	0.0001422117207441
T104	T230	FALSE	FALSE	0	0	1	1	none	7.88234294561e-05
T105	T230	FALSE	FALSE	0	0	1	1	none	8.25136679692e-05
T107	T230	FALSE	FALSE	0	0	1	1	none	0.0001451916387527
T126	T230	TRUE	TRUE	0	0	1	1	none	0.0001380140757701
T156	T230	FALSE	FALSE	0	0	1	1	none	8.52401060167e-05
T159a	T230	TRUE	TRUE	0	0	1	1	none	2.2855741111e-06
T182	T230	FALSE	FALSE	0	0	1	1	none	8.26123472022e-05
T188	T230	TRUE	TRUE	0	0	1	1	none	7.67745883263e-05
T192	T230	FALSE	FALSE	0	0	1	1	none	0.0001477760690853
T197	T230	TRUE	TRUE	0	0	1	1	none	7.87242360273e-05
T223	T230	FALSE	FALSE	0	0	1	1	none	8.07819734556e-05
T225	T230	FALSE	FALSE	0	0	1	1	none	9.28247336894e-05
S002	T232	TRUE	TRUE	0	0	1	1	none	0.0001323082829316
S007	T232	TRUE	TRUE	0	0	1	1	none	0.0001187561994874
S021	T232	TRUE	TRUE	0	0	1	1	none	0.0001357165573799
S024	T232	TRUE	TRUE	0	0	1	1	none	0.0001367072651674
S025	T232	TRUE	TRUE	0	0	1	1	none	0.0001366911147594
S026	T232	TRUE	TRUE	0	0	1	1	none	0.0001325194130516
S038	T232	TRUE	TRUE	0	0	1	1	none	0.0001183783576957
S039	T232	TRUE	TRUE	0	0	1	1	none	0.0001376606780649
S040	T232	TRUE	TRUE	0	0	1	1	none	3.94575462518e-05
S042	T232	TRUE	TRUE	0	0	1	1	none	0.00013600218542
S071	T232	TRUE	TRUE	0	0	1	1	none	1.94146796699e-05
S078	T232	TRUE	TRUE	0	0	1	1	none	0.0001344047200714
S081	T232	TRUE	TRUE	0	0	1	1	none	0.0001367293999838
S085	T232	TRUE	TRUE	0	0	1	1	none	6.73569464654e-05
S087	T232	TRUE	TRUE	0	0	1	1	none	7.25487995638e-05
S093	T232	TRUE	TRUE	0	0	1	1	none	3.25877666336e-05
S097	T232	TRUE	TRUE	0	0	1	1	none	0.0001358691203736
S102	T232	TRUE	TRUE	0	0	1	1	none	4.00366390814e-05
S106	T232	TRUE	TRUE	0	0	1	1	none	0.0001333224638876
S130	T232	TRUE	TRUE	0	0	1	1	none	7.20418249486e-05
T009	T232	TRUE	TRUE	0	0	1	1	none	0.0001386861077536
T010	T232	TRUE	TRUE	0	0	1	1	none	0.0001388346600086
T013	T232	FALSE	FALSE	0	0	1	1	none	0.0001232977416628
T014	T232	TRUE	TRUE	0	0	1	1	none	0.0001371476547718
T020	T232	TRUE	TRUE	0	0	1	1	none	0.0001193913753837
T021	T232	TRUE	TRUE	0	0	1	1	none	0.0001382102443331
T028	T232	TRUE	TRUE	0	0	1	1	none	0.0001175752006086
T035a	T232	TRUE	TRUE	0	0	1	1	none	7.42236331076e-05
T035b	T232	TRUE	TRUE	0	0	1	1	none	0.0001398251113088
T040	T232	TRUE	TRUE	0	0	1	1	none	0.0001387259818996
T056	T232	FALSE	FALSE	0	0	1	1	none	0.000141610201642
T059	T232	TRUE	TRUE	0	0	1	1	none	4.53478969134e-05
T065	T232	TRUE	TRUE	0	0	1	1	none	0.0001186868682849
T069	T232	TRUE	TRUE	0	0	1	1	none	2.86794990584e-05
T073	T232	TRUE	TRUE	0	0	1	1	none	0.0001382102443331
T075	T232	TRUE	TRUE	0	0	1	1	none	0.0001182666690154
T077	T232	TRUE	TRUE	0	0	1	1	none	0.0001376001197509
T087	T232	TRUE	TRUE	0	0	1	1	none	0.0001391640117692
T095	T232	TRUE	TRUE	0	0	1	1	none	7.25549463268e-05
T099a	T232	TRUE	TRUE	0	0	1	1	none	7.28217304456e-05
T102	T232	FALSE	FALSE	0	0	1	1	none	7.63345774564e-05
T104	T232	FALSE	FALSE	0	0	1	1	none	0.0001168270035184
T105	T232	FALSE	FALSE	0	0	1	1	none	0.0001205172420315
T107	T232	FALSE	FALSE	0	0	1	1	none	7.93144954649999e-05
T126	T232	TRUE	TRUE	0	0	1	1	none	1.8222014784e-06
T156	T232	FALSE	FALSE	0	0	1	1	none	0.000123243680079
T159a	T232	TRUE	TRUE	0	0	1	1	none	0.0001363811038218
T182	T232	FALSE	FALSE	0	0	1	1	none	0.0001206159212645
T188	T232	TRUE	TRUE	0	0	1	1	none	0.0001147781623886
T192	T232	FALSE	FALSE	0	0	1	1	none	1.15841947936e-05
T197	T232	TRUE	TRUE	0	0	1	1	none	0.0001167278100896
T223	T232	FALSE	FALSE	0	0	1	1	none	0.0001187855475179
T225	T232	FALSE	FALSE	0	0	1	1	none	0.0001308283077517
T230	T232	TRUE	TRUE	0	0	1	1	none	0.0001374464287685
S002	T241	FALSE	FALSE	0	0	1	1	none	0.0001010679313604
S007	T241	FALSE	FALSE	0	0	1	1	none	7.29876813322e-05
S021	T241	FALSE	FALSE	0	0	1	1	none	0.0001044762058087
S024	T241	FALSE	FALSE	0	0	1	1	none	0.0001054669135962
S025	T241	FALSE	FALSE	0	0	1	1	none	0.0001054507631882
S026	T241	FALSE	FALSE	0	0	1	1	none	0.0001012790614804
S038	T241	FALSE	FALSE	0	0	1	1	none	2.91323887761e-05
S039	T241	FALSE	FALSE	0	0	1	1	none	0.0001064203264937
S040	T241	FALSE	FALSE	0	0	1	1	none	0.0001360618763706
S042	T241	FALSE	FALSE	0	0	1	1	none	0.0001047618338488
S071	T241	FALSE	FALSE	0	0	1	1	none	0.0001261287971807
S078	T241	FALSE	FALSE	0	0	1	1	none	0.0001031643685002
S081	T241	FALSE	FALSE	0	0	1	1	none	0.0001054890484126
S085	T241	FALSE	FALSE	0	0	1	1	none	0.0001399973122442
S087	T241	FALSE	FALSE	0	0	1	1	none	0.0001451891653426
S093	T241	FALSE	FALSE	0	0	1	1	none	0.0001128421337904
S097	T241	FALSE	FALSE	0	0	1	1	none	0.0001046287688024
S102	T241	FALSE	FALSE	0	0	1	1	none	0.0001366409692002
S106	T241	FALSE	FALSE	0	0	1	1	none	0.0001020821123164
S130	T241	FALSE	FALSE	0	0	1	1	none	0.0001446821907274
T009	T241	FALSE	FALSE	0	0	1	1	none	0.0001074457561824
T010	T241	FALSE	FALSE	0	0	1	1	none	0.0001075943084374
T013	T241	FALSE	FALSE	0	0	1	1	none	2.23330890476e-05
T014	T241	FALSE	FALSE	0	0	1	1	none	0.0001059073032006
T020	T241	FALSE	FALSE	0	0	1	1	none	3.01454064641e-05
T021	T241	FALSE	FALSE	0	0	1	1	none	0.0001069698927619
T028	T241	FALSE	FALSE	0	0	1	1	none	7.18066824534e-05
T035a	T241	FALSE	FALSE	0	0	1	1	none	0.0001468639988864
T035b	T241	FALSE	FALSE	0	0	1	1	none	0.0001085847597376
T040	T241	FALSE	FALSE	0	0	1	1	none	0.0001074856303284
T056	T241	FALSE	FALSE	0	0	1	1	none	0.0001103698500708
T059	T241	FALSE	FALSE	0	0	1	1	none	0.0001419522270322
T065	T241	FALSE	FALSE	0	0	1	1	none	2.70004010365e-05
T069	T241	FALSE	FALSE	0	0	1	1	none	0.0001423147896812
T073	T241	FALSE	FALSE	0	0	1	1	none	0.0001069698927619
T075	T241	FALSE	FALSE	0	0	1	1	none	9.08740174942e-05
T077	T241	FALSE	FALSE	0	0	1	1	none	0.0001063597681797
T087	T241	FALSE	FALSE	0	0	1	1	none	0.000107923660198
T095	T241	FALSE	FALSE	0	0	1	1	none	0.0001451953121056
T099a	T241	FALSE	FALSE	0	0	1	1	none	0.0001454620962244
T102	T241	FALSE	FALSE	0	0	1	1	none	0.0001489749432352
T104	T241	FALSE	FALSE	0	0	1	1	none	7.10584853632e-05
T105	T241	FALSE	FALSE	0	0	1	1	none	2.88307747831e-05
T107	T241	FALSE	FALSE	0	0	1	1	none	0.0001519548612438
T126	T241	FALSE	FALSE	0	0	1	1	none	0.0001447772982612
T156	T241	FALSE	FALSE	0	0	1	1	none	3.52179603238e-05
T159a	T241	FALSE	FALSE	0	0	1	1	none	0.0001051407522506
T182	T241	FALSE	FALSE	0	0	1	1	none	3.25902015093e-05
T188	T241	FALSE	FALSE	0	0	1	1	none	6.90096442334e-05
T192	T241	FALSE	FALSE	0	0	1	1	none	0.0001545392915764
T197	T241	FALSE	FALSE	0	0	1	1	none	2.87020903344e-05
T223	T241	FALSE	FALSE	0	0	1	1	none	3.07598277627e-05
T225	T241	FALSE	FALSE	0	0	1	1	none	4.28025879965e-05
T230	T241	FALSE	FALSE	0	0	1	1	none	0.0001062060771973
T232	T241	FALSE	FALSE	0	0	1	1	none	0.0001442096512596
S002	T270	FALSE	FALSE	0	0	1	1	none	0.0001344020080637
S007	T270	FALSE	FALSE	0	0	1	1	none	0.0001208499246195
S021	T270	FALSE	FALSE	0	0	1	1	none	0.000137810282512
S024	T270	FALSE	FALSE	0	0	1	1	none	0.0001388009902995
S025	T270	FALSE	FALSE	0	0	1	1	none	0.0001387848398915
S026	T270	FALSE	FALSE	0	0	1	1	none	0.0001346131381837
S038	T270	FALSE	FALSE	0	0	1	1	none	0.0001204720828278
S039	T270	FALSE	FALSE	0	0	1	1	none	0.000139754403197
S040	T270	FALSE	FALSE	0	0	1	1	none	4.15512713839e-05
S042	T270	FALSE	FALSE	0	0	1	1	none	0.0001380959105521
S071	T270	FALSE	FALSE	0	0	1	1	none	2.1508404802e-05
S078	T270	FALSE	FALSE	0	0	1	1	none	0.0001364984452035
S081	T270	FALSE	FALSE	0	0	1	1	none	0.0001388231251159
S085	T270	FALSE	FALSE	0	0	1	1	none	6.94506715975e-05
S087	T270	FALSE	FALSE	0	0	1	1	none	7.46425246959e-05
S093	T270	FALSE	FALSE	0	0	1	1	none	3.46814917657e-05
S097	T270	FALSE	FALSE	0	0	1	1	none	0.0001379628455057
S102	T270	FALSE	FALSE	0	0	1	1	none	4.21303642135e-05
S106	T270	FALSE	FALSE	0	0	1	1	none	0.0001354161890197
S130	T270	FALSE	FALSE	0	0	1	1	none	7.41355500807e-05
T009	T270	FALSE	FALSE	0	0	1	1	none	0.0001407798328857
T010	T270	FALSE	FALSE	0	0	1	1	none	0.0001409283851407
T013	T270	FALSE	FALSE	0	0	1	1	none	0.0001253914667949
T014	T270	FALSE	FALSE	0	0	1	1	none	0.0001392413799039
T020	T270	FALSE	FALSE	0	0	1	1	none	0.0001214851005158
T021	T270	FALSE	FALSE	0	0	1	1	none	0.0001403039694652
T028	T270	FALSE	FALSE	0	0	1	1	none	0.0001196689257407
T035a	T270	FALSE	FALSE	0	0	1	1	none	7.63173582397e-05
T035b	T270	FALSE	FALSE	0	0	1	1	none	0.0001419188364409
T040	T270	FALSE	FALSE	0	0	1	1	none	0.0001408197070317
T056	T270	FALSE	FALSE	0	0	1	1	none	0.0001437039267741
T059	T270	FALSE	FALSE	0	0	1	1	none	4.74416220455e-05
T065	T270	FALSE	FALSE	0	0	1	1	none	0.000120780593417
T069	T270	FALSE	FALSE	0	0	1	1	none	3.07732241905e-05
T073	T270	FALSE	FALSE	0	0	1	1	none	0.0001403039694652
T075	T270	FALSE	FALSE	0	0	1	1	none	0.0001203603941475
T077	T270	FALSE	FALSE	0	0	1	1	none	0.000139693844883
T087	T270	FALSE	FALSE	0	0	1	1	none	0.0001412577369013
T095	T270	FALSE	FALSE	0	0	1	1	none	7.46486714589e-05
T099a	T270	FALSE	FALSE	0	0	1	1	none	7.49154555777e-05
T102	T270	FALSE	FALSE	0	0	1	1	none	7.84283025885e-05
T104	T270	FALSE	FALSE	0	0	1	1	none	0.0001189207286505
T105	T270	FALSE	FALSE	0	0	1	1	none	0.0001226109671636
T107	T270	FALSE	FALSE	0	0	1	1	none	8.14082205970999e-05
T126	T270	FALSE	FALSE	0	0	1	1	none	3.9159266105e-06
T156	T270	FALSE	FALSE	0	0	1	1	none	0.0001253374052111
T159a	T270	FALSE	FALSE	0	0	1	1	none	0.0001384748289539
T182	T270	FALSE	FALSE	0	0	1	1	none	0.0001227096463966
T188	T270	FALSE	FALSE	0	0	1	1	none	0.0001168718875207
T192	T270	FALSE	FALSE	0	0	1	1	none	1.36779199257e-05
T197	T270	FALSE	FALSE	0	0	1	1	none	0.0001188215352217
T223	T270	FALSE	FALSE	0	0	1	1	none	0.00012087927265
T225	T270	FALSE	FALSE	0	0	1	1	none	0.0001329220328838
T230	T270	FALSE	FALSE	0	0	1	1	none	0.0001395401539006
T232	T270	TRUE	TRUE	1	0	1	1	anc	8.734759677e-07
T241	T270	FALSE	FALSE	0	0	1	1	none	0.0001463033763917
S002	T271b	FALSE	FALSE	0	0	1	1	none	8.52460895237e-05
S007	T271b	FALSE	FALSE	0	0	1	1	none	5.71658394955e-05
S021	T271b	FALSE	FALSE	0	0	1	1	none	8.8654363972e-05
S024	T271b	FALSE	FALSE	0	0	1	1	none	8.96450717595e-05
S025	T271b	FALSE	FALSE	0	0	1	1	none	8.96289213515e-05
S026	T271b	FALSE	FALSE	0	0	1	1	none	8.54572196437e-05
S038	T271b	FALSE	FALSE	0	0	1	1	none	1.45307961038e-05
S039	T271b	FALSE	FALSE	0	0	1	1	none	9.0598484657e-05
S040	T271b	FALSE	FALSE	0	0	1	1	none	0.0001202400345339
S042	T271b	FALSE	FALSE	0	0	1	1	none	8.89399920121e-05
S071	T271b	FALSE	FALSE	0	0	1	1	none	0.000110306955344
S078	T271b	FALSE	FALSE	0	0	1	1	none	8.73425266635e-05
S081	T271b	FALSE	FALSE	0	0	1	1	none	8.96672065759e-05
S085	T271b	FALSE	FALSE	0	0	1	1	none	0.0001241754704075
S087	T271b	FALSE	FALSE	0	0	1	1	none	0.0001293673235059
S093	T271b	FALSE	FALSE	0	0	1	1	none	9.70202919536999e-05
S097	T271b	FALSE	FALSE	0	0	1	1	none	8.88069269657e-05
S102	T271b	FALSE	FALSE	0	0	1	1	none	0.0001208191273635
S106	T271b	FALSE	FALSE	0	0	1	1	none	8.62602704797e-05
S130	T271b	FALSE	FALSE	0	0	1	1	none	0.0001288603488907
T009	T271b	FALSE	FALSE	0	0	1	1	none	9.16239143457e-05
T010	T271b	FALSE	FALSE	0	0	1	1	none	9.17724666007e-05
T013	T271b	FALSE	FALSE	0	0	1	1	none	1.94501800709e-05
T014	T271b	FALSE	FALSE	0	0	1	1	none	9.00854613639e-05
T020	T271b	FALSE	FALSE	0	0	1	1	none	1.55438137918e-05
T021	T271b	FALSE	FALSE	0	0	1	1	none	9.11480509252e-05
T028	T271b	FALSE	FALSE	0	0	1	1	none	5.59848406167e-05
T035a	T271b	FALSE	FALSE	0	0	1	1	none	0.0001310421570497
T035b	T271b	FALSE	FALSE	0	0	1	1	none	9.27629179009e-05
T040	T271b	FALSE	FALSE	0	0	1	1	none	9.16637884917e-05
T056	T271b	FALSE	FALSE	0	0	1	1	none	9.45480082341e-05
T059	T271b	FALSE	FALSE	0	0	1	1	none	0.0001261303851955
T065	T271b	FALSE	FALSE	0	0	1	1	none	1.4839306693e-05
T069	T271b	FALSE	FALSE	0	0	1	1	none	0.0001264929478445
T073	T271b	FALSE	FALSE	0	0	1	1	none	9.11480509252e-05
T075	T271b	FALSE	FALSE	0	0	1	1	none	7.50521756575e-05
T077	T271b	FALSE	FALSE	0	0	1	1	none	9.0537926343e-05
T087	T271b	FALSE	FALSE	0	0	1	1	none	9.21018183613e-05
T095	T271b	FALSE	FALSE	0	0	1	1	none	0.0001293734702689
T099a	T271b	FALSE	FALSE	0	0	1	1	none	0.0001296402543877
T102	T271b	FALSE	FALSE	0	0	1	1	none	0.0001331531013985
T104	T271b	FALSE	FALSE	0	0	1	1	none	5.52366435265e-05
T105	T271b	FALSE	FALSE	0	0	1	1	none	1.66696804396e-05
T107	T271b	FALSE	FALSE	0	0	1	1	none	0.0001361330194071
T126	T271b	FALSE	FALSE	0	0	1	1	none	0.0001289554564245
T156	T271b	FALSE	FALSE	0	0	1	1	none	1.07191097933e-05
T159a	T271b	FALSE	FALSE	0	0	1	1	none	8.93189104139e-05
T182	T271b	FALSE	FALSE	0	0	1	1	none	1.55481105082e-05
T188	T271b	FALSE	FALSE	0	0	1	1	none	5.31878023967e-05
T192	T271b	FALSE	FALSE	0	0	1	1	none	0.0001387174497397
T197	T271b	TRUE	TRUE	1	0	1	1	anc	6.101245822e-07
T223	T271b	FALSE	FALSE	0	0	1	1	none	1.37177367616e-05
T225	T271b	FALSE	FALSE	0	0	1	1	none	3.6607474932e-06
T230	T271b	FALSE	FALSE	0	0	1	1	none	9.03842353606e-05
T232	T271b	FALSE	FALSE	0	0	1	1	none	0.0001283878094229
T241	T271b	FALSE	FALSE	0	0	1	1	none	4.03620896677e-05
T270	T271b	FALSE	FALSE	0	0	1	1	none	0.000130481534555
S002	T301	FALSE	FALSE	0	0	1	1	none	0.0001468531880764
S007	T301	FALSE	FALSE	0	0	1	1	none	0.0001333011046322
S021	T301	FALSE	FALSE	0	0	1	1	none	0.0001502614625247
S024	T301	FALSE	FALSE	0	0	1	1	none	0.0001512521703122
S025	T301	FALSE	FALSE	0	0	1	1	none	0.0001512360199042
S026	T301	FALSE	FALSE	0	0	1	1	none	0.0001470643181964
S038	T301	FALSE	FALSE	0	0	1	1	none	0.0001329232628405
S039	T301	FALSE	FALSE	0	0	1	1	none	0.0001522055832097
S040	T301	FALSE	FALSE	0	0	1	1	none	5.40024513966e-05
S042	T301	FALSE	FALSE	0	0	1	1	none	0.0001505470905648
S071	T301	FALSE	FALSE	0	0	1	1	none	3.39595848147e-05
S078	T301	FALSE	FALSE	0	0	1	1	none	0.0001489496252162
S081	T301	FALSE	FALSE	0	0	1	1	none	0.0001512743051286
S085	T301	FALSE	FALSE	0	0	1	1	none	8.19018516102e-05
S087	T301	FALSE	FALSE	0	0	1	1	none	8.70937047086e-05
S093	T301	FALSE	FALSE	0	0	1	1	none	4.71326717784e-05
S097	T301	FALSE	FALSE	0	0	1	1	none	0.0001504140255184
S102	T301	FALSE	FALSE	0	0	1	1	none	5.45815442262e-05
S106	T301	FALSE	FALSE	0	0	1	1	none	0.0001478673690324
S130	T301	FALSE	FALSE	0	0	1	1	none	8.65867300934e-05
T009	T301	FALSE	FALSE	0	0	1	1	none	0.0001532310128984
T010	T301	FALSE	FALSE	0	0	1	1	none	0.0001533795651534
T013	T301	FALSE	FALSE	0	0	1	1	none	0.0001378426468076
T014	T301	FALSE	FALSE	0	0	1	1	none	0.0001516925599166
T020	T301	FALSE	FALSE	0	0	1	1	none	0.0001339362805285
T021	T301	FALSE	FALSE	0	0	1	1	none	0.0001527551494779
T028	T301	FALSE	FALSE	0	0	1	1	none	0.0001321201057534
T035a	T301	FALSE	FALSE	0	0	1	1	none	8.87685382524e-05
T035b	T301	FALSE	FALSE	0	0	1	1	none	0.0001543700164536
T040	T301	FALSE	FALSE	0	0	1	1	none	0.0001532708870444
T056	T301	FALSE	FALSE	0	0	1	1	none	0.0001561551067868
T059	T301	FALSE	FALSE	0	0	1	1	none	5.98928020582e-05
T065	T301	FALSE	FALSE	0	0	1	1	none	0.0001332317734297
T069	T301	FALSE	FALSE	0	0	1	1	none	4.32244042032e-05
T073	T301	FALSE	FALSE	0	0	1	1	none	0.0001527551494779
T075	T301	FALSE	FALSE	0	0	1	1	none	0.0001328115741602
T077	T301	FALSE	FALSE	0	0	1	1	none	0.0001521450248957
T087	T301	FALSE	FALSE	0	0	1	1	none	0.000153708916914
T095	T301	FALSE	FALSE	0	0	1	1	none	8.70998514716e-05
T099a	T301	FALSE	FALSE	0	0	1	1	none	8.73666355904e-05
T102	T301	FALSE	FALSE	0	0	1	1	none	9.08794826012e-05
T104	T301	FALSE	FALSE	0	0	1	1	none	0.0001313719086632
T105	T301	FALSE	FALSE	0	0	1	1	none	0.0001350621471763
T107	T301	FALSE	FALSE	0	0	1	1	none	9.38594006098e-05
T126	T301	FALSE	FALSE	1	0	1	1	anc	8.4861369034e-06
T156	T301	FALSE	FALSE	0	0	1	1	none	0.0001377885852238
T159a	T301	FALSE	FALSE	0	0	1	1	none	0.0001509260089666
T182	T301	FALSE	FALSE	0	0	1	1	none	0.0001351608264093
T188	T301	FALSE	FALSE	0	0	1	1	none	0.0001293230675334
T192	T301	FALSE	FALSE	0	0	1	1	none	2.37392514584e-05
T197	T301	FALSE	FALSE	0	0	1	1	none	0.0001312727152344
T223	T301	FALSE	FALSE	0	0	1	1	none	0.0001333304526627
T225	T301	FALSE	FALSE	0	0	1	1	none	0.0001453732128965
T230	T301	FALSE	FALSE	0	0	1	1	none	0.0001519913339133
T232	T301	FALSE	FALSE	0	0	1	1	none	1.57994596216e-05
T241	T301	FALSE	FALSE	0	0	1	1	none	0.0001587545564044
T270	T301	FALSE	FALSE	0	0	1	1	none	1.78931847537e-05
T271b	T301	FALSE	FALSE	0	0	1	1	none	0.0001429327145677
S002	T303	FALSE	FALSE	0	0	1	1	none	0.000148254290706
S007	T303	FALSE	FALSE	0	0	1	1	none	0.0001347022072618
S021	T303	FALSE	FALSE	0	0	1	1	none	0.0001516625651543
S024	T303	FALSE	FALSE	0	0	1	1	none	0.0001526532729418
S025	T303	FALSE	FALSE	0	0	1	1	none	0.0001526371225338
S026	T303	FALSE	FALSE	0	0	1	1	none	0.000148465420826
S038	T303	FALSE	FALSE	0	0	1	1	none	0.0001343243654701
S039	T303	FALSE	FALSE	0	0	1	1	none	0.0001536066858393
S040	T303	FALSE	FALSE	0	0	1	1	none	5.54035540262e-05
S042	T303	FALSE	FALSE	0	0	1	1	none	0.0001519481931944
S071	T303	FALSE	FALSE	0	0	1	1	none	3.53606874443e-05
S078	T303	FALSE	FALSE	0	0	1	1	none	0.0001503507278458
S081	T303	FALSE	FALSE	0	0	1	1	none	0.0001526754077582
S085	T303	FALSE	FALSE	0	0	1	1	none	8.33029542398e-05
S087	T303	FALSE	FALSE	0	0	1	1	none	8.84948073382e-05
S093	T303	FALSE	FALSE	0	0	1	1	none	4.8533774408e-05
S097	T303	FALSE	FALSE	0	0	1	1	none	0.000151815128148
S102	T303	FALSE	FALSE	0	0	1	1	none	5.59826468558e-05
S106	T303	FALSE	FALSE	0	0	1	1	none	0.000149268471662
S130	T303	FALSE	FALSE	0	0	1	1	none	8.7987832723e-05
T009	T303	FALSE	FALSE	0	0	1	1	none	0.000154632115528
T010	T303	FALSE	FALSE	0	0	1	1	none	0.000154780667783
T013	T303	FALSE	FALSE	0	0	1	1	none	0.0001392437494372
T014	T303	FALSE	FALSE	0	0	1	1	none	0.0001530936625462
T020	T303	FALSE	FALSE	0	0	1	1	none	0.0001353373831581
T021	T303	FALSE	FALSE	0	0	1	1	none	0.0001541562521075
T028	T303	FALSE	FALSE	0	0	1	1	none	0.000133521208383
T035a	T303	FALSE	FALSE	0	0	1	1	none	9.0169640882e-05
T035b	T303	FALSE	FALSE	0	0	1	1	none	0.0001557711190832
T040	T303	FALSE	FALSE	0	0	1	1	none	0.000154671989674
T056	T303	FALSE	FALSE	0	0	1	1	none	0.0001575562094164
T059	T303	FALSE	FALSE	0	0	1	1	none	6.12939046878e-05
T065	T303	FALSE	FALSE	0	0	1	1	none	0.0001346328760593
T069	T303	FALSE	FALSE	0	0	1	1	none	4.46255068328e-05
T073	T303	FALSE	FALSE	0	0	1	1	none	0.0001541562521075
T075	T303	FALSE	FALSE	0	0	1	1	none	0.0001342126767898
T077	T303	FALSE	FALSE	0	0	1	1	none	0.0001535461275253
T087	T303	FALSE	FALSE	0	0	1	1	none	0.0001551100195436
T095	T303	FALSE	FALSE	0	0	1	1	none	8.85009541012e-05
T099a	T303	FALSE	FALSE	0	0	1	1	none	8.876773822e-05
T102	T303	FALSE	FALSE	0	0	1	1	none	9.22805852308e-05
T104	T303	FALSE	FALSE	0	0	1	1	none	0.0001327730112928
T105	T303	FALSE	FALSE	0	0	1	1	none	0.0001364632498059
T107	T303	FALSE	FALSE	0	0	1	1	none	9.52605032393999e-05
T126	T303	FALSE	FALSE	1	0	1	1	anc	6.6174404439e-06
T156	T303	FALSE	FALSE	0	0	1	1	none	0.0001391896878534
T159a	T303	FALSE	FALSE	0	0	1	1	none	0.0001523271115962
T182	T303	FALSE	FALSE	0	0	1	1	none	0.0001365619290389
T188	T303	FALSE	FALSE	0	0	1	1	none	0.000130724170163
T192	T303	FALSE	FALSE	0	0	1	1	none	2.14796065948e-05
T197	T303	FALSE	FALSE	0	0	1	1	none	0.000132673817864
T223	T303	FALSE	FALSE	0	0	1	1	none	0.0001347315552923
T225	T303	FALSE	FALSE	0	0	1	1	none	0.0001467743155261
T230	T303	FALSE	FALSE	0	0	1	1	none	0.0001533924365429
T232	T303	FALSE	FALSE	0	0	1	1	none	1.72005622512e-05
T241	T303	FALSE	FALSE	0	0	1	1	none	0.000160155659034
T270	T303	FALSE	FALSE	0	0	1	1	none	1.92942873833e-05
T271b	T303	FALSE	FALSE	0	0	1	1	none	0.0001443338171973
T301	T303	FALSE	FALSE	0	0	1	1	none	2.9355618916e-05
S002	T322	FALSE	FALSE	0	0	1	1	none	9.22649799092e-05
S007	T322	FALSE	FALSE	0	0	1	1	none	6.4184729881e-05
S021	T322	FALSE	FALSE	0	0	1	1	none	9.56732543575e-05
S024	T322	FALSE	FALSE	0	0	1	1	none	9.6663962145e-05
S025	T322	FALSE	FALSE	0	0	1	1	none	9.6647811737e-05
S026	T322	FALSE	FALSE	0	0	1	1	none	9.24761100292e-05
S038	T322	FALSE	FALSE	0	0	1	1	none	2.03294373249e-05
S039	T322	FALSE	FALSE	0	0	1	1	none	9.76173750425e-05
S040	T322	FALSE	FALSE	0	0	1	1	none	0.0001272589249194
S042	T322	FALSE	FALSE	0	0	1	1	none	9.59588823976e-05
S071	T322	FALSE	FALSE	0	0	1	1	none	0.0001173258457295
S078	T322	FALSE	FALSE	0	0	1	1	none	9.4361417049e-05
S081	T322	FALSE	FALSE	0	0	1	1	none	9.66860969614e-05
S085	T322	FALSE	FALSE	0	0	1	1	none	0.000131194360793
S087	T322	FALSE	FALSE	0	0	1	1	none	0.0001363862138914
S093	T322	FALSE	FALSE	0	0	1	1	none	0.0001040391823392
S097	T322	FALSE	FALSE	0	0	1	1	none	9.58258173512e-05
S102	T322	FALSE	FALSE	0	0	1	1	none	0.000127838017749
S106	T322	FALSE	FALSE	0	0	1	1	none	9.32791608652e-05
S130	T322	FALSE	FALSE	0	0	1	1	none	0.0001358792392762
T009	T322	FALSE	FALSE	0	0	1	1	none	9.86428047312e-05
T010	T322	FALSE	FALSE	0	0	1	1	none	9.87913569862e-05
T013	T322	FALSE	FALSE	0	0	1	1	none	1.35301375964e-05
T014	T322	FALSE	FALSE	0	0	1	1	none	9.71043517494e-05
T020	T322	FALSE	FALSE	0	0	1	1	none	2.13424550129e-05
T021	T322	FALSE	FALSE	0	0	1	1	none	9.81669413107e-05
T028	T322	FALSE	FALSE	0	0	1	1	none	6.30037310022e-05
T035a	T322	FALSE	FALSE	0	0	1	1	none	0.0001380610474352
T035b	T322	FALSE	FALSE	0	0	1	1	none	9.97818082864e-05
T040	T322	FALSE	FALSE	0	0	1	1	none	9.86826788772e-05
T056	T322	FALSE	FALSE	0	0	1	1	none	0.0001015668986196
T059	T322	FALSE	FALSE	0	0	1	1	none	0.000133149275581
T065	T322	FALSE	FALSE	0	0	1	1	none	1.81974495853e-05
T069	T322	FALSE	FALSE	0	0	1	1	none	0.00013351183823
T073	T322	FALSE	FALSE	0	0	1	1	none	9.81669413107e-05
T075	T322	FALSE	FALSE	0	0	1	1	none	8.2071066043e-05
T077	T322	FALSE	FALSE	0	0	1	1	none	9.75568167285e-05
T087	T322	FALSE	FALSE	0	0	1	1	none	9.91207087468e-05
T095	T322	FALSE	FALSE	0	0	1	1	none	0.0001363923606544
T099a	T322	FALSE	FALSE	0	0	1	1	none	0.0001366591447732
T102	T322	FALSE	FALSE	0	0	1	1	none	0.000140171991784
T104	T322	FALSE	FALSE	0	0	1	1	none	6.2255533912e-05
T105	T322	FALSE	FALSE	0	0	1	1	none	2.00278233319e-05
T107	T322	FALSE	FALSE	0	0	1	1	none	0.0001431519097926
T126	T322	FALSE	FALSE	0	0	1	1	none	0.00013597434681
T156	T322	FALSE	FALSE	0	0	1	1	none	2.64150088726e-05
T159a	T322	FALSE	FALSE	0	0	1	1	none	9.63378007994e-05
T182	T322	FALSE	FALSE	0	0	1	1	none	2.37872500581e-05
T188	T322	FALSE	FALSE	0	0	1	1	none	6.02066927822e-05
T192	T322	FALSE	FALSE	0	0	1	1	none	0.0001457363401252
T197	T322	FALSE	FALSE	0	0	1	1	none	1.98991388832e-05
T223	T322	FALSE	FALSE	0	0	1	1	none	2.19568763115e-05
T225	T322	FALSE	FALSE	0	0	1	1	none	3.39996365453e-05
T230	T322	FALSE	FALSE	0	0	1	1	none	9.74031257461e-05
T232	T322	FALSE	FALSE	0	0	1	1	none	0.0001354066998084
T241	T322	FALSE	FALSE	0	0	1	1	none	1.07210351792e-05
T270	T322	FALSE	FALSE	0	0	1	1	none	0.0001375004249405
T271b	T322	FALSE	FALSE	0	0	1	1	none	3.15591382165e-05
T301	T322	FALSE	FALSE	0	0	1	1	none	0.0001499516049532
T303	T322	FALSE	FALSE	0	0	1	1	none	0.0001513527075828
S002	T327b	FALSE	FALSE	0	0	1	1	none	0.0001268947601678
S007	T327b	FALSE	FALSE	0	0	1	1	none	0.0001133426767236
S021	T327b	FALSE	FALSE	0	0	1	1	none	0.0001303030346161
S024	T327b	FALSE	FALSE	0	0	1	1	none	0.0001312937424036
S025	T327b	FALSE	FALSE	0	0	1	1	none	0.0001312775919956
S026	T327b	FALSE	FALSE	0	0	1	1	none	0.0001271058902878
S038	T327b	FALSE	FALSE	0	0	1	1	none	0.0001129648349319
S039	T327b	FALSE	FALSE	0	0	1	1	none	0.0001322471553011
S040	T327b	FALSE	FALSE	0	0	1	1	none	3.4044023488e-05
S042	T327b	FALSE	FALSE	0	0	1	1	none	0.0001305886626562
S071	T327b	FALSE	FALSE	0	0	1	1	none	1.78619744021e-05
S078	T327b	FALSE	FALSE	0	0	1	1	none	0.0001289911973076
S081	T327b	FALSE	FALSE	0	0	1	1	none	0.00013131587722
S085	T327b	FALSE	FALSE	0	0	1	1	none	6.19434237016e-05
S087	T327b	FALSE	FALSE	0	0	1	1	none	6.71352768e-05
S093	T327b	FALSE	FALSE	0	0	1	1	none	2.71742438698e-05
S097	T327b	FALSE	FALSE	0	0	1	1	none	0.0001304555976098
S102	T327b	FALSE	FALSE	0	0	1	1	none	3.46231163176e-05
S106	T327b	FALSE	FALSE	0	0	1	1	none	0.0001279089411238
S130	T327b	FALSE	FALSE	0	0	1	1	none	6.66283021848e-05
T009	T327b	FALSE	FALSE	0	0	1	1	none	0.0001332725849898
T010	T327b	FALSE	FALSE	0	0	1	1	none	0.0001334211372448
T013	T327b	FALSE	FALSE	0	0	1	1	none	0.000117884218899
T014	T327b	FALSE	FALSE	0	0	1	1	none	0.000131734132008
T020	T327b	FALSE	FALSE	0	0	1	1	none	0.0001139778526199
T021	T327b	FALSE	FALSE	0	0	1	1	none	0.0001327967215693
T028	T327b	FALSE	FALSE	0	0	1	1	none	0.0001121616778448
T035a	T327b	FALSE	FALSE	0	0	1	1	none	6.88101103438e-05
T035b	T327b	FALSE	FALSE	0	0	1	1	none	0.000134411588545
T040	T327b	FALSE	FALSE	0	0	1	1	none	0.0001333124591358
T056	T327b	FALSE	FALSE	0	0	1	1	none	0.0001361966788782
T059	T327b	FALSE	FALSE	0	0	1	1	none	3.99343741496e-05
T065	T327b	FALSE	FALSE	0	0	1	1	none	0.0001132733455211
T069	T327b	FALSE	FALSE	0	0	1	1	none	3.40479669026e-05
T073	T327b	FALSE	FALSE	0	0	1	1	none	0.0001327967215693
T075	T327b	FALSE	FALSE	0	0	1	1	none	0.0001128531462516
T077	T327b	FALSE	FALSE	0	0	1	1	none	0.0001321865969871
T087	T327b	FALSE	FALSE	0	0	1	1	none	0.0001337504890054
T095	T327b	FALSE	FALSE	0	0	1	1	none	6.7141423563e-05
T099a	T327b	FALSE	FALSE	0	0	1	1	none	6.74082076818e-05
T102	T327b	FALSE	FALSE	0	0	1	1	none	7.09210546926e-05
T104	T327b	FALSE	FALSE	0	0	1	1	none	0.0001114134807546
T105	T327b	FALSE	FALSE	0	0	1	1	none	0.0001151037192677
T107	T327b	FALSE	FALSE	0	0	1	1	none	7.39009727011999e-05
T126	T327b	FALSE	FALSE	0	0	1	1	none	3.65104754826e-05
T156	T327b	FALSE	FALSE	0	0	1	1	none	0.0001178301573152
T159a	T327b	FALSE	FALSE	0	0	1	1	none	0.000130967581058
T182	T327b	FALSE	FALSE	0	0	1	1	none	0.0001152023985007
T188	T327b	FALSE	FALSE	0	0	1	1	none	0.0001093646396248
T192	T327b	FALSE	FALSE	0	0	1	1	none	4.62724687978e-05
T197	T327b	FALSE	FALSE	0	0	1	1	none	0.0001113142873258
T223	T327b	FALSE	FALSE	0	0	1	1	none	0.0001133720247541
T225	T327b	FALSE	FALSE	0	0	1	1	none	0.0001254147849879
T230	T327b	FALSE	FALSE	0	0	1	1	none	0.0001320329060047
T232	T327b	FALSE	FALSE	0	0	1	1	none	3.5942828481e-05
T241	T327b	FALSE	FALSE	0	0	1	1	none	0.0001387961284958
T270	T327b	FALSE	FALSE	0	0	1	1	none	3.80365536131e-05
T271b	T327b	FALSE	FALSE	0	0	1	1	none	0.0001229742866591
T301	T327b	FALSE	FALSE	0	0	1	1	none	5.04877336258e-05
T303	T327b	FALSE	FALSE	0	0	1	1	none	5.18888362554e-05
T322	T327b	FALSE	FALSE	0	0	1	1	none	0.0001299931770446
S002	T330	TRUE	TRUE	0	0	1	1	none	0.0001243842582592
S007	T330	TRUE	TRUE	0	0	1	1	none	0.000110832174815
S021	T330	TRUE	TRUE	0	0	1	1	none	0.0001277925327075
S024	T330	TRUE	TRUE	0	0	1	1	none	0.000128783240495
S025	T330	TRUE	TRUE	0	0	1	1	none	0.000128767090087
S026	T330	TRUE	TRUE	0	0	1	1	none	0.0001245953883792
S038	T330	TRUE	TRUE	0	0	1	1	none	0.0001104543330233
S039	T330	TRUE	TRUE	0	0	1	1	none	0.0001297366533925
S040	T330	TRUE	TRUE	0	0	1	1	none	3.15335215794e-05
S042	T330	TRUE	TRUE	0	0	1	1	none	0.0001280781607476
S071	T330	TRUE	TRUE	0	0	1	1	none	1.53514724935e-05
S078	T330	TRUE	TRUE	0	0	1	1	none	0.000126480695399
S081	T330	TRUE	TRUE	0	0	1	1	none	0.0001288053753114
S085	T330	TRUE	TRUE	0	0	1	1	none	5.9432921793e-05
S087	T330	TRUE	TRUE	0	0	1	1	none	6.46247748914e-05
S093	T330	TRUE	TRUE	0	0	1	1	none	2.46637419612e-05
S097	T330	TRUE	TRUE	0	0	1	1	none	0.0001279450957012
S102	T330	TRUE	TRUE	0	0	1	1	none	3.2112614409e-05
S106	T330	TRUE	TRUE	0	0	1	1	none	0.0001253984392152
S130	T330	TRUE	TRUE	0	0	1	1	none	6.41178002762e-05
T009	T330	TRUE	TRUE	0	0	1	1	none	0.0001307620830812
T010	T330	TRUE	TRUE	0	0	1	1	none	0.0001309106353362
T013	T330	FALSE	FALSE	0	0	1	1	none	0.0001153737169904
T014	T330	TRUE	TRUE	0	0	1	1	none	0.0001292236300994
T020	T330	TRUE	TRUE	0	0	1	1	none	0.0001114673507113
T021	T330	TRUE	TRUE	0	0	1	1	none	0.0001302862196607
T028	T330	TRUE	TRUE	0	0	1	1	none	0.0001096511759362
T035a	T330	TRUE	TRUE	0	0	1	1	none	6.62996084352e-05
T035b	T330	TRUE	TRUE	0	0	1	1	none	0.0001319010866364
T040	T330	TRUE	TRUE	0	0	1	1	none	0.0001308019572272
T056	T330	FALSE	FALSE	0	0	1	1	none	0.0001336861769696
T059	T330	TRUE	TRUE	0	0	1	1	none	3.7423872241e-05
T065	T330	TRUE	TRUE	0	0	1	1	none	0.0001107628436125
T069	T330	TRUE	TRUE	0	0	1	1	none	3.1537464994e-05
T073	T330	TRUE	TRUE	0	0	1	1	none	0.0001302862196607
T075	T330	TRUE	TRUE	0	0	1	1	none	0.000110342644343
T077	T330	TRUE	TRUE	0	0	1	1	none	0.0001296760950785
T087	T330	TRUE	TRUE	0	0	1	1	none	0.0001312399870968
T095	T330	TRUE	TRUE	0	0	1	1	none	6.46309216544e-05
T099a	T330	TRUE	TRUE	0	0	1	1	none	6.48977057732e-05
T102	T330	FALSE	FALSE	0	0	1	1	none	6.8410552784e-05
T104	T330	FALSE	FALSE	0	0	1	1	none	0.000108902978846
T105	T330	FALSE	FALSE	0	0	1	1	none	0.0001125932173591
T107	T330	FALSE	FALSE	0	0	1	1	none	7.13904707925999e-05
T126	T330	TRUE	TRUE	0	0	1	1	none	3.3999973574e-05
T156	T330	FALSE	FALSE	0	0	1	1	none	0.0001153196554066
T159a	T330	TRUE	TRUE	0	0	1	1	none	0.0001284570791494
T182	T330	FALSE	FALSE	0	0	1	1	none	0.0001126918965921
T188	T330	TRUE	TRUE	0	0	1	1	none	0.0001068541377162
T192	T330	FALSE	FALSE	0	0	1	1	none	4.37619668892e-05
T197	T330	TRUE	TRUE	0	0	1	1	none	0.0001088037854172
T223	T330	FALSE	FALSE	0	0	1	1	none	0.0001108615228455
T225	T330	FALSE	FALSE	0	0	1	1	none	0.0001229042830793
T230	T330	TRUE	TRUE	0	0	1	1	none	0.0001295224040961
T232	T330	TRUE	TRUE	0	0	1	1	none	3.34323265724e-05
T241	T330	FALSE	FALSE	0	0	1	1	none	0.0001362856265872
T270	T330	FALSE	FALSE	0	0	1	1	none	3.55260517045e-05
T271b	T330	FALSE	FALSE	0	0	1	1	none	0.0001204637847505
T301	T330	FALSE	FALSE	0	0	1	1	none	4.79772317172e-05
T303	T330	FALSE	FALSE	0	0	1	1	none	4.93783343468e-05
T322	T330	FALSE	FALSE	0	0	1	1	none	0.000127482675136
T327b	T330	TRUE	TRUE	0	1	1	1	desc	6.813613973e-07
S002	T335	FALSE	FALSE	0	0	1	1	none	0.0001410794587632
S007	T335	FALSE	FALSE	0	0	1	1	none	0.000127527375319
S021	T335	FALSE	FALSE	0	0	1	1	none	0.0001444877332115
S024	T335	FALSE	FALSE	0	0	1	1	none	0.000145478440999
S025	T335	FALSE	FALSE	0	0	1	1	none	0.000145462290591
S026	T335	FALSE	FALSE	0	0	1	1	none	0.0001412905888832
S038	T335	FALSE	FALSE	0	0	1	1	none	0.0001271495335273
S039	T335	FALSE	FALSE	0	0	1	1	none	0.0001464318538965
S040	T335	FALSE	FALSE	0	0	1	1	none	4.82287220834e-05
S042	T335	FALSE	FALSE	0	0	1	1	none	0.0001447733612516
S071	T335	FALSE	FALSE	0	0	1	1	none	2.81858555015e-05
S078	T335	FALSE	FALSE	0	0	1	1	none	0.000143175895903
S081	T335	FALSE	FALSE	0	0	1	1	none	0.0001455005758154
S085	T335	FALSE	FALSE	0	0	1	1	none	7.6128122297e-05
S087	T335	FALSE	FALSE	0	0	1	1	none	8.13199753954e-05
S093	T335	FALSE	FALSE	0	0	1	1	none	4.13589424652e-05
S097	T335	FALSE	FALSE	0	0	1	1	none	0.0001446402962052
S102	T335	FALSE	FALSE	0	0	1	1	none	4.8807814913e-05
S106	T335	FALSE	FALSE	0	0	1	1	none	0.0001420936397192
S130	T335	FALSE	FALSE	0	0	1	1	none	8.08130007802e-05
T009	T335	FALSE	FALSE	0	0	1	1	none	0.0001474572835852
T010	T335	FALSE	FALSE	0	0	1	1	none	0.0001476058358402
T013	T335	FALSE	FALSE	0	0	1	1	none	0.0001320689174944
T014	T335	FALSE	FALSE	0	0	1	1	none	0.0001459188306034
T020	T335	FALSE	FALSE	0	0	1	1	none	0.0001281625512153
T021	T335	FALSE	FALSE	0	0	1	1	none	0.0001469814201647
T028	T335	FALSE	FALSE	0	0	1	1	none	0.0001263463764402
T035a	T335	FALSE	FALSE	0	0	1	1	none	8.29948089392e-05
T035b	T335	FALSE	FALSE	0	0	1	1	none	0.0001485962871404
T040	T335	FALSE	FALSE	0	0	1	1	none	0.0001474971577312
T056	T335	FALSE	FALSE	0	0	1	1	none	0.0001503813774736
T059	T335	FALSE	FALSE	0	0	1	1	none	5.4119072745e-05
T065	T335	FALSE	FALSE	0	0	1	1	none	0.0001274580441165
T069	T335	FALSE	FALSE	0	0	1	1	none	3.745067489e-05
T073	T335	FALSE	FALSE	0	0	1	1	none	0.0001469814201647
T075	T335	FALSE	FALSE	0	0	1	1	none	0.000127037844847
T077	T335	FALSE	FALSE	0	0	1	1	none	0.0001463712955825
T087	T335	FALSE	FALSE	0	0	1	1	none	0.0001479351876008
T095	T335	FALSE	FALSE	0	0	1	1	none	8.13261221584e-05
T099a	T335	FALSE	FALSE	0	0	1	1	none	8.15929062772e-05
T102	T335	FALSE	FALSE	0	0	1	1	none	8.5105753288e-05
T104	T335	FALSE	FALSE	0	0	1	1	none	0.00012559817935
T105	T335	FALSE	FALSE	0	0	1	1	none	0.0001292884178631
T107	T335	FALSE	FALSE	0	0	1	1	none	8.80856712965999e-05
T126	T335	TRUE	TRUE	1	0	1	1	anc	6.101245822e-07
T156	T335	FALSE	FALSE	0	0	1	1	none	0.0001320148559106
[truncated: 1,161 more rows]
