# Supplementary material for: Improved characterisation of MRSA transmission using within-host bacterial sequence diversity
Source: eLife. 2019 Oct 8;8:e46402. doi: 10.7554/eLife.46402 (PMC6954020; doi:10.7554/eLife.46402)
Supplement: Figure 9—source data 1. [file elife-46402-fig9-data1.zip › Figure 9-source data 1/classifications/Classification_Posterior_ds_10percol_96.csv]

host.1	host.2	adjacent	contiguous	paths12	paths21	nodes1	nodes2	path.classification	min.distance.between.subgraphs
S002	S007	TRUE	TRUE	0	0	1	1	none	7.2495738325e-05
S002	S021	TRUE	TRUE	0	0	1	1	none	1.6446756505e-05
S007	S021	TRUE	TRUE	0	0	1	1	none	7.1036760088e-05
S002	S024	TRUE	TRUE	0	0	1	1	none	1.4631431572e-05
S007	S024	TRUE	TRUE	0	0	1	1	none	6.9221435155e-05
S021	S024	TRUE	TRUE	0	0	1	1	none	4.190737105e-06
S002	S025	TRUE	TRUE	0	0	1	1	none	2.1944753992e-05
S007	S025	TRUE	TRUE	0	0	1	1	none	7.4431490149e-05
S021	S025	TRUE	TRUE	0	0	1	1	none	2.0485775755e-05
S024	S025	TRUE	TRUE	0	0	1	1	none	1.8670450822e-05
S002	S026	TRUE	TRUE	0	0	1	1	none	1.7936666502e-05
S007	S026	TRUE	TRUE	0	0	1	1	none	7.0423402659e-05
S021	S026	TRUE	TRUE	0	0	1	1	none	1.6477688265e-05
S024	S026	TRUE	TRUE	0	0	1	1	none	1.4662363332e-05
S025	S026	TRUE	TRUE	0	0	1	1	none	1.6360071236e-05
S002	S038	TRUE	TRUE	0	0	1	1	none	7.68191799564e-05
S007	S038	TRUE	TRUE	0	0	1	1	none	6.38915457494e-05
S021	S038	TRUE	TRUE	0	0	1	1	none	7.53602017194e-05
S024	S038	TRUE	TRUE	0	0	1	1	none	7.35448767864e-05
S025	S038	TRUE	TRUE	0	0	1	1	none	7.87549317804e-05
S026	S038	TRUE	TRUE	0	0	1	1	none	7.47468442904e-05
S002	S039	TRUE	TRUE	0	0	1	1	none	1.7091060618e-05
S007	S039	TRUE	TRUE	0	0	1	1	none	7.1681064201e-05
S021	S039	TRUE	TRUE	0	0	1	1	none	3.201079361e-06
S024	S039	TRUE	TRUE	0	0	1	1	none	4.835041218e-06
S025	S039	TRUE	TRUE	0	0	1	1	none	2.1130079868e-05
S026	S039	TRUE	TRUE	0	0	1	1	none	1.7121992378e-05
S038	S039	TRUE	TRUE	0	0	1	1	none	7.60045058324e-05
S002	S040	TRUE	TRUE	0	0	1	1	none	0.0001049317726475
S007	S040	TRUE	TRUE	0	0	1	1	none	0.0001097985572645
S021	S040	TRUE	TRUE	0	0	1	1	none	0.0001034727944105
S024	S040	TRUE	TRUE	0	0	1	1	none	0.0001016574694775
S025	S040	TRUE	TRUE	0	0	1	1	none	0.0001068675244715
S026	S040	TRUE	TRUE	0	0	1	1	none	0.0001028594369815
S038	S040	TRUE	TRUE	0	0	1	1	none	0.0001141219988959
S039	S040	TRUE	TRUE	0	0	1	1	none	0.0001041170985235
S002	S042	TRUE	TRUE	0	0	1	1	none	1.5225284615e-05
S007	S042	TRUE	TRUE	0	0	1	1	none	6.9815288198e-05
S021	S042	TRUE	TRUE	0	0	1	1	none	3.596884062e-06
S024	S042	TRUE	TRUE	0	0	1	1	none	2.969265215e-06
S025	S042	TRUE	TRUE	0	0	1	1	none	1.9264303865e-05
S026	S042	TRUE	TRUE	0	0	1	1	none	1.5256216375e-05
S038	S042	TRUE	TRUE	0	0	1	1	none	7.41387298294e-05
S039	S042	TRUE	TRUE	0	0	1	1	none	4.241188175e-06
S040	S042	TRUE	TRUE	0	0	1	1	none	0.0001022513225205
S002	S071	TRUE	TRUE	0	0	1	1	none	9.1104622409e-05
S007	S071	TRUE	TRUE	0	0	1	1	none	9.5971407026e-05
S021	S071	TRUE	TRUE	0	0	1	1	none	8.9645644172e-05
S024	S071	TRUE	TRUE	0	0	1	1	none	8.7830319239e-05
S025	S071	TRUE	TRUE	0	0	1	1	none	9.3040374233e-05
S026	S071	TRUE	TRUE	0	0	1	1	none	8.9032286743e-05
S038	S071	TRUE	TRUE	0	0	1	1	none	0.0001002948486574
S039	S071	TRUE	TRUE	0	0	1	1	none	9.0289948285e-05
S040	S071	TRUE	TRUE	0	0	1	1	none	2.39098221085e-05
S042	S071	TRUE	TRUE	0	0	1	1	none	8.8424172282e-05
S002	S078	TRUE	TRUE	0	0	1	1	none	1.6201380094e-05
S007	S078	TRUE	TRUE	0	0	1	1	none	7.0791383677e-05
S021	S078	TRUE	TRUE	0	0	1	1	none	8.866776607e-06
S024	S078	TRUE	TRUE	0	0	1	1	none	7.051451674e-06
S025	S078	TRUE	TRUE	0	0	1	1	none	2.0240399344e-05
S026	S078	TRUE	TRUE	0	0	1	1	none	1.6232311854e-05
S038	S078	TRUE	TRUE	0	0	1	1	none	7.51148253084e-05
S039	S078	TRUE	TRUE	0	0	1	1	none	9.51108072e-06
S040	S078	TRUE	TRUE	0	0	1	1	none	0.0001032274179995
S042	S078	TRUE	TRUE	0	0	1	1	none	7.645304717e-06
S071	S078	TRUE	TRUE	0	0	1	1	none	8.9400267761e-05
S002	S081	TRUE	TRUE	0	0	1	1	none	1.53937584942e-05
S007	S081	TRUE	TRUE	0	0	1	1	none	6.99837620772e-05
S021	S081	TRUE	TRUE	0	0	1	1	none	4.9530640272e-06
S024	S081	TRUE	TRUE	0	0	1	1	none	1.9500330082e-06
S025	S081	TRUE	TRUE	0	0	1	1	none	1.94327777442e-05
S026	S081	TRUE	TRUE	0	0	1	1	none	1.54246902542e-05
S038	S081	TRUE	TRUE	0	0	1	1	none	7.43072037086e-05
S039	S081	TRUE	TRUE	0	0	1	1	none	5.5973681402e-06
S040	S081	TRUE	TRUE	0	0	1	1	none	0.0001024197963997
S042	S081	TRUE	TRUE	0	0	1	1	none	3.7315921372e-06
S071	S081	TRUE	TRUE	0	0	1	1	none	8.85926461612e-05
S078	S081	TRUE	TRUE	0	0	1	1	none	7.8137785962e-06
S002	S085	TRUE	TRUE	0	0	1	1	none	9.8080109845e-05
S007	S085	TRUE	TRUE	0	0	1	1	none	0.000102946894462
S021	S085	TRUE	TRUE	0	0	1	1	none	9.6621131608e-05
S024	S085	TRUE	TRUE	0	0	1	1	none	9.4805806675e-05
S025	S085	TRUE	TRUE	0	0	1	1	none	0.000100015861669
S026	S085	TRUE	TRUE	0	0	1	1	none	9.6007774179e-05
S038	S085	TRUE	TRUE	0	0	1	1	none	0.0001072703360934
S039	S085	TRUE	TRUE	0	0	1	1	none	9.7265435721e-05
S040	S085	TRUE	TRUE	0	0	1	1	none	5.35293919045e-05
S042	S085	TRUE	TRUE	0	0	1	1	none	9.5399659718e-05
S071	S085	TRUE	TRUE	0	0	1	1	none	3.9702241666e-05
S078	S085	TRUE	TRUE	0	0	1	1	none	9.6375755197e-05
S081	S085	TRUE	TRUE	0	0	1	1	none	9.55681335972e-05
S002	S087	TRUE	TRUE	0	0	1	1	none	0.000112572586986
S007	S087	TRUE	TRUE	0	0	1	1	none	0.000117439371603
S021	S087	TRUE	TRUE	0	0	1	1	none	0.000111113608749
S024	S087	TRUE	TRUE	0	0	1	1	none	0.000109298283816
S025	S087	TRUE	TRUE	0	0	1	1	none	0.00011450833881
S026	S087	TRUE	TRUE	0	0	1	1	none	0.00011050025132
S038	S087	TRUE	TRUE	0	0	1	1	none	0.0001217628132344
S039	S087	TRUE	TRUE	0	0	1	1	none	0.000111757912862
S040	S087	TRUE	TRUE	0	0	1	1	none	6.80218690455e-05
S042	S087	TRUE	TRUE	0	0	1	1	none	0.000109892136859
S071	S087	TRUE	TRUE	0	0	1	1	none	5.4194718807e-05
S078	S087	TRUE	TRUE	0	0	1	1	none	0.000110868232338
S081	S087	TRUE	TRUE	0	0	1	1	none	0.0001100606107382
S085	S087	TRUE	TRUE	0	0	1	1	none	2.9454845437e-05
S002	S093	TRUE	TRUE	0	0	1	1	none	7.592895138e-05
S007	S093	TRUE	TRUE	0	0	1	1	none	8.0795735997e-05
S021	S093	TRUE	TRUE	0	0	1	1	none	7.4469973143e-05
S024	S093	TRUE	TRUE	0	0	1	1	none	7.265464821e-05
S025	S093	TRUE	TRUE	0	0	1	1	none	7.7864703204e-05
S026	S093	TRUE	TRUE	0	0	1	1	none	7.3856615714e-05
S038	S093	TRUE	TRUE	0	0	1	1	none	8.51191776284e-05
S039	S093	TRUE	TRUE	0	0	1	1	none	7.5114277256e-05
S040	S093	TRUE	TRUE	0	0	1	1	none	3.13782334395e-05
S042	S093	TRUE	TRUE	0	0	1	1	none	7.3248501253e-05
S071	S093	TRUE	TRUE	0	0	1	1	none	1.7551083201e-05
S078	S093	TRUE	TRUE	0	0	1	1	none	7.4224596732e-05
S081	S093	TRUE	TRUE	0	0	1	1	none	7.34169751322e-05
S085	S093	TRUE	TRUE	0	0	1	1	none	2.3338864551e-05
S087	S093	TRUE	TRUE	0	0	1	1	none	3.7831341692e-05
S002	S097	TRUE	TRUE	0	0	1	1	none	1.9886102745e-05
S007	S097	TRUE	TRUE	0	0	1	1	none	7.2372838902e-05
S021	S097	TRUE	TRUE	0	0	1	1	none	1.8427124508e-05
S024	S097	TRUE	TRUE	0	0	1	1	none	1.6611799575e-05
S025	S097	TRUE	TRUE	0	0	1	1	none	3.246357333e-06
S026	S097	TRUE	TRUE	0	0	1	1	none	1.4301419989e-05
S038	S097	TRUE	TRUE	0	0	1	1	none	7.66962805334e-05
S039	S097	TRUE	TRUE	0	0	1	1	none	1.9071428621e-05
S040	S097	TRUE	TRUE	0	0	1	1	none	0.0001048088732245
S042	S097	TRUE	TRUE	0	0	1	1	none	1.7205652618e-05
S071	S097	TRUE	TRUE	0	0	1	1	none	9.0981722986e-05
S078	S097	TRUE	TRUE	0	0	1	1	none	1.8181748097e-05
S081	S097	TRUE	TRUE	0	0	1	1	none	1.73741264972e-05
S085	S097	TRUE	TRUE	0	0	1	1	none	9.7957210422e-05
S087	S097	TRUE	TRUE	0	0	1	1	none	0.000112449687563
S093	S097	TRUE	TRUE	0	0	1	1	none	7.5806051957e-05
S002	S102	TRUE	TRUE	0	0	1	1	none	0.000105635831223
S007	S102	TRUE	TRUE	0	0	1	1	none	0.00011050261584
S021	S102	TRUE	TRUE	0	0	1	1	none	0.000104176852986
S024	S102	TRUE	TRUE	0	0	1	1	none	0.000102361528053
S025	S102	TRUE	TRUE	0	0	1	1	none	0.000107571583047
S026	S102	TRUE	TRUE	0	0	1	1	none	0.000103563495557
S038	S102	TRUE	TRUE	0	0	1	1	none	0.0001148260574714
S039	S102	TRUE	TRUE	0	0	1	1	none	0.000104821157099
S040	S102	TRUE	TRUE	0	0	1	1	none	4.8737158225e-06
S042	S102	TRUE	TRUE	0	0	1	1	none	0.000102955381096
S071	S102	TRUE	TRUE	0	0	1	1	none	2.4613880684e-05
S078	S102	TRUE	TRUE	0	0	1	1	none	0.000103931476575
S081	S102	TRUE	TRUE	0	0	1	1	none	0.0001031238549752
S085	S102	TRUE	TRUE	0	0	1	1	none	5.423345048e-05
S087	S102	TRUE	TRUE	0	0	1	1	none	6.8725927621e-05
S093	S102	TRUE	TRUE	0	0	1	1	none	3.2082292015e-05
S097	S102	TRUE	TRUE	0	0	1	1	none	0.0001055129318
S002	S106	TRUE	TRUE	0	0	1	1	none	1.3450491416e-05
S007	S106	TRUE	TRUE	0	0	1	1	none	7.0219767101e-05
S021	S106	TRUE	TRUE	0	0	1	1	none	1.4170785281e-05
S024	S106	TRUE	TRUE	0	0	1	1	none	1.2355460348e-05
S025	S106	TRUE	TRUE	0	0	1	1	none	1.9668782768e-05
S026	S106	TRUE	TRUE	0	0	1	1	none	1.5660695278e-05
S038	S106	TRUE	TRUE	0	0	1	1	none	7.45432087324e-05
S039	S106	TRUE	TRUE	0	0	1	1	none	1.4815089394e-05
S040	S106	TRUE	TRUE	0	0	1	1	none	0.0001026558014235
S042	S106	TRUE	TRUE	0	0	1	1	none	1.2949313391e-05
S071	S106	TRUE	TRUE	0	0	1	1	none	8.8828651185e-05
S078	S106	TRUE	TRUE	0	0	1	1	none	1.392540887e-05
S081	S106	TRUE	TRUE	0	0	1	1	none	1.31177872702e-05
S085	S106	TRUE	TRUE	0	0	1	1	none	9.5804138621e-05
S087	S106	TRUE	TRUE	0	0	1	1	none	0.000110296615762
S093	S106	TRUE	TRUE	0	0	1	1	none	7.3652980156e-05
S097	S106	TRUE	TRUE	0	0	1	1	none	1.7610131521e-05
S102	S106	TRUE	TRUE	0	0	1	1	none	0.000103359859999
S002	S130	TRUE	TRUE	0	0	1	1	none	0.000112405152762
S007	S130	TRUE	TRUE	0	0	1	1	none	0.000117271937379
S021	S130	TRUE	TRUE	0	0	1	1	none	0.000110946174525
S024	S130	TRUE	TRUE	0	0	1	1	none	0.000109130849592
S025	S130	TRUE	TRUE	0	0	1	1	none	0.000114340904586
S026	S130	TRUE	TRUE	0	0	1	1	none	0.000110332817096
S038	S130	TRUE	TRUE	0	0	1	1	none	0.0001215953790104
S039	S130	TRUE	TRUE	0	0	1	1	none	0.000111590478638
S040	S130	TRUE	TRUE	0	0	1	1	none	6.78544348215e-05
S042	S130	TRUE	TRUE	0	0	1	1	none	0.000109724702635
S071	S130	TRUE	TRUE	0	0	1	1	none	5.4027284583e-05
S078	S130	TRUE	TRUE	0	0	1	1	none	0.000110700798114
S081	S130	TRUE	TRUE	0	0	1	1	none	0.0001098931765142
S085	S130	TRUE	TRUE	0	0	1	1	none	2.9287411213e-05
S087	S130	TRUE	TRUE	0	0	1	1	none	2.386768276e-06
S093	S130	TRUE	TRUE	0	0	1	1	none	3.7663907468e-05
S097	S130	TRUE	TRUE	0	0	1	1	none	0.000112282253339
S102	S130	TRUE	TRUE	0	0	1	1	none	6.8558493397e-05
S106	S130	TRUE	TRUE	0	0	1	1	none	0.000110129181538
S002	T009	FALSE	FALSE	0	0	1	1	none	2.2899568565e-05
S007	T009	FALSE	FALSE	0	0	1	1	none	7.5386304722e-05
S021	T009	FALSE	FALSE	0	0	1	1	none	2.1440590328e-05
S024	T009	FALSE	FALSE	0	0	1	1	none	1.9625265395e-05
S025	T009	FALSE	FALSE	0	0	1	1	none	2.1322973299e-05
S026	T009	FALSE	FALSE	0	0	1	1	none	1.2460370493e-05
S038	T009	FALSE	FALSE	0	0	1	1	none	7.97097463534e-05
S039	T009	FALSE	FALSE	0	0	1	1	none	2.2084894441e-05
S040	T009	FALSE	FALSE	0	0	1	1	none	0.0001078223390445
S042	T009	FALSE	FALSE	0	0	1	1	none	2.0219118438e-05
S071	T009	FALSE	FALSE	0	0	1	1	none	9.3995188806e-05
S078	T009	FALSE	FALSE	0	0	1	1	none	2.1195213917e-05
S081	T009	FALSE	FALSE	0	0	1	1	none	2.03875923172e-05
S085	T009	FALSE	FALSE	0	0	1	1	none	0.000100970676242
S087	T009	FALSE	FALSE	0	0	1	1	none	0.000115463153383
S093	T009	FALSE	FALSE	0	0	1	1	none	7.8819517777e-05
S097	T009	FALSE	FALSE	0	0	1	1	none	1.9264322052e-05
S102	T009	FALSE	FALSE	0	0	1	1	none	0.00010852639762
S106	T009	FALSE	FALSE	0	0	1	1	none	2.0623597341e-05
S130	T009	FALSE	FALSE	0	0	1	1	none	0.000115295719159
S002	T010	TRUE	TRUE	0	0	1	1	none	1.98388255231e-05
S007	T010	TRUE	TRUE	0	0	1	1	none	7.23255616801e-05
S021	T010	TRUE	TRUE	0	0	1	1	none	1.83798472861e-05
S024	T010	TRUE	TRUE	0	0	1	1	none	1.65645223531e-05
S025	T010	TRUE	TRUE	0	0	1	1	none	1.82622302571e-05
S026	T010	TRUE	TRUE	0	0	1	1	none	9.3996274511e-06
S038	T010	TRUE	TRUE	0	0	1	1	none	7.66490033115e-05
S039	T010	TRUE	TRUE	0	0	1	1	none	1.90241513991e-05
S040	T010	TRUE	TRUE	0	0	1	1	none	0.0001047615960026
S042	T010	TRUE	TRUE	0	0	1	1	none	1.71583753961e-05
S071	T010	TRUE	TRUE	0	0	1	1	none	9.09344457641e-05
S078	T010	TRUE	TRUE	0	0	1	1	none	1.81344708751e-05
S081	T010	TRUE	TRUE	0	0	1	1	none	1.73268492753e-05
S085	T010	TRUE	TRUE	0	0	1	1	none	9.79099332001e-05
S087	T010	TRUE	TRUE	0	0	1	1	none	0.0001124024103411
S093	T010	TRUE	TRUE	0	0	1	1	none	7.57587747351e-05
S097	T010	TRUE	TRUE	0	0	1	1	none	1.62035790101e-05
S102	T010	TRUE	TRUE	0	0	1	1	none	0.0001054656545781
S106	T010	TRUE	TRUE	0	0	1	1	none	1.75628542991e-05
S130	T010	TRUE	TRUE	0	0	1	1	none	0.0001122349761171
T009	T010	FALSE	FALSE	0	0	1	1	none	4.4405349801e-06
S002	T013	FALSE	FALSE	0	0	1	1	none	8.60705523643e-05
S007	T013	FALSE	FALSE	0	0	1	1	none	7.31429181573e-05
S021	T013	FALSE	FALSE	0	0	1	1	none	8.46115741273e-05
S024	T013	FALSE	FALSE	0	0	1	1	none	8.27962491943e-05
S025	T013	FALSE	FALSE	0	0	1	1	none	8.80063041883e-05
S026	T013	FALSE	FALSE	0	0	1	1	none	8.39982166983e-05
S038	T013	FALSE	FALSE	0	0	1	1	none	1.41604125819e-05
S039	T013	FALSE	FALSE	0	0	1	1	none	8.52558782403e-05
S040	T013	FALSE	FALSE	0	0	1	1	none	0.0001233733713038
S042	T013	FALSE	FALSE	0	0	1	1	none	8.33901022373e-05
S071	T013	FALSE	FALSE	0	0	1	1	none	0.0001095462210653
S078	T013	FALSE	FALSE	0	0	1	1	none	8.43661977163e-05
S081	T013	FALSE	FALSE	0	0	1	1	none	8.35585761165e-05
S085	T013	FALSE	FALSE	0	0	1	1	none	0.0001165217085013
S087	T013	FALSE	FALSE	0	0	1	1	none	0.0001310141856423
S093	T013	FALSE	FALSE	0	0	1	1	none	9.43705500363e-05
S097	T013	FALSE	FALSE	0	0	1	1	none	8.59476529413e-05
S102	T013	FALSE	FALSE	0	0	1	1	none	0.0001240774298793
S106	T013	FALSE	FALSE	0	0	1	1	none	8.37945811403e-05
S130	T013	FALSE	FALSE	0	0	1	1	none	0.0001308467514183
T009	T013	FALSE	FALSE	0	0	1	1	none	8.89611187613e-05
T010	T013	FALSE	FALSE	0	0	1	1	none	8.59003757194e-05
S002	T014	TRUE	TRUE	0	0	1	1	none	1.5225284615e-05
S007	T014	TRUE	TRUE	0	0	1	1	none	6.9815288198e-05
S021	T014	TRUE	TRUE	0	0	1	1	none	3.596884062e-06
S024	T014	TRUE	TRUE	0	0	1	1	none	2.969265215e-06
S025	T014	TRUE	TRUE	0	0	1	1	none	1.9264303865e-05
S026	T014	TRUE	TRUE	0	0	1	1	none	1.5256216375e-05
S038	T014	TRUE	TRUE	0	0	1	1	none	7.41387298294e-05
S039	T014	TRUE	TRUE	0	0	1	1	none	4.241188175e-06
S040	T014	TRUE	TRUE	0	0	1	1	none	0.0001022513225205
S042	T014	TRUE	TRUE	0	0	1	1	none	1.187706086e-06
S071	T014	TRUE	TRUE	0	0	1	1	none	8.8424172282e-05
S078	T014	TRUE	TRUE	0	0	1	1	none	7.645304717e-06
S081	T014	TRUE	TRUE	0	0	1	1	none	3.7315921372e-06
S085	T014	TRUE	TRUE	0	0	1	1	none	9.5399659718e-05
S087	T014	TRUE	TRUE	0	0	1	1	none	0.000109892136859
S093	T014	TRUE	TRUE	0	0	1	1	none	7.3248501253e-05
S097	T014	TRUE	TRUE	0	0	1	1	none	1.7205652618e-05
S102	T014	TRUE	TRUE	0	0	1	1	none	0.000102955381096
S106	T014	TRUE	TRUE	0	0	1	1	none	1.2949313391e-05
S130	T014	TRUE	TRUE	0	0	1	1	none	0.000109724702635
T009	T014	FALSE	FALSE	0	0	1	1	none	2.0219118438e-05
T010	T014	TRUE	TRUE	0	0	1	1	none	1.71583753961e-05
T013	T014	FALSE	FALSE	0	0	1	1	none	8.33901022373e-05
S002	T020	TRUE	TRUE	0	0	1	1	none	7.78109884234e-05
S007	T020	TRUE	TRUE	0	0	1	1	none	6.48833542164e-05
S021	T020	TRUE	TRUE	0	0	1	1	none	7.63520101864e-05
S024	T020	TRUE	TRUE	0	0	1	1	none	7.45366852534e-05
S025	T020	TRUE	TRUE	0	0	1	1	none	7.97467402474e-05
S026	T020	TRUE	TRUE	0	0	1	1	none	7.57386527574e-05
S038	T020	TRUE	TRUE	0	0	1	1	none	2.179514553e-06
S039	T020	TRUE	TRUE	0	0	1	1	none	7.69963142994e-05
S040	T020	TRUE	TRUE	0	0	1	1	none	0.0001151138073629
S042	T020	TRUE	TRUE	0	0	1	1	none	7.51305382964e-05
S071	T020	TRUE	TRUE	0	0	1	1	none	0.0001012866571244
S078	T020	TRUE	TRUE	0	0	1	1	none	7.61066337754e-05
S081	T020	TRUE	TRUE	0	0	1	1	none	7.52990121756e-05
S085	T020	TRUE	TRUE	0	0	1	1	none	0.0001082621445604
S087	T020	TRUE	TRUE	0	0	1	1	none	0.0001227546217014
S093	T020	TRUE	TRUE	0	0	1	1	none	8.61109860954e-05
S097	T020	TRUE	TRUE	0	0	1	1	none	7.76880890004e-05
S102	T020	TRUE	TRUE	0	0	1	1	none	0.0001158178659384
S106	T020	TRUE	TRUE	0	0	1	1	none	7.55350171994e-05
S130	T020	TRUE	TRUE	0	0	1	1	none	0.0001225871874774
T009	T020	FALSE	FALSE	0	0	1	1	none	8.07015548204e-05
T010	T020	TRUE	TRUE	0	0	1	1	none	7.76408117785e-05
T013	T020	FALSE	FALSE	0	0	1	1	none	1.51522210489e-05
T014	T020	TRUE	TRUE	0	0	1	1	none	7.51305382964e-05
S002	T021	FALSE	FALSE	0	0	1	1	none	2.36920622989e-05
S007	T021	FALSE	FALSE	0	0	1	1	none	7.61787984559e-05
S021	T021	FALSE	FALSE	0	0	1	1	none	2.22330840619e-05
S024	T021	FALSE	FALSE	0	0	1	1	none	2.04177591289e-05
S025	T021	FALSE	FALSE	0	0	1	1	none	2.21154670329e-05
S026	T021	FALSE	FALSE	0	0	1	1	none	1.32528642269e-05
S038	T021	FALSE	FALSE	0	0	1	1	none	8.05022400873e-05
S039	T021	FALSE	FALSE	0	0	1	1	none	2.28773881749e-05
S040	T021	FALSE	FALSE	0	0	1	1	none	0.0001086148327784
S042	T021	FALSE	FALSE	0	0	1	1	none	2.10116121719e-05
S071	T021	FALSE	FALSE	0	0	1	1	none	9.47876825399001e-05
S078	T021	FALSE	FALSE	0	0	1	1	none	2.19877076509e-05
S081	T021	FALSE	FALSE	0	0	1	1	none	2.11800860511e-05
S085	T021	FALSE	FALSE	0	0	1	1	none	0.0001017631699759
S087	T021	FALSE	FALSE	0	0	1	1	none	0.0001162556471169
S093	T021	FALSE	FALSE	0	0	1	1	none	7.96120115109001e-05
S097	T021	FALSE	FALSE	0	0	1	1	none	2.00568157859e-05
S102	T021	FALSE	FALSE	0	0	1	1	none	0.0001093188913539
S106	T021	FALSE	FALSE	0	0	1	1	none	2.14160910749e-05
S130	T021	FALSE	FALSE	0	0	1	1	none	0.0001160882128929
T009	T021	TRUE	TRUE	0	0	1	1	none	4.7306534979e-06
T010	T021	FALSE	FALSE	0	0	1	1	none	5.233028714e-06
T013	T021	FALSE	FALSE	0	0	1	1	none	8.97536124952e-05
T014	T021	FALSE	FALSE	0	0	1	1	none	2.10116121719e-05
T020	T021	FALSE	FALSE	0	0	1	1	none	8.14940485543e-05
S002	T028	TRUE	TRUE	0	0	1	1	none	6.0717929531e-05
S007	T028	TRUE	TRUE	0	0	1	1	none	3.8799549626e-05
S021	T028	TRUE	TRUE	0	0	1	1	none	5.9258951294e-05
S024	T028	TRUE	TRUE	0	0	1	1	none	5.7443626361e-05
S025	T028	TRUE	TRUE	0	0	1	1	none	6.2653681355e-05
S026	T028	TRUE	TRUE	0	0	1	1	none	5.8645593865e-05
S038	T028	TRUE	TRUE	0	0	1	1	none	5.21137369554e-05
S039	T028	TRUE	TRUE	0	0	1	1	none	5.9903255407e-05
S040	T028	TRUE	TRUE	0	0	1	1	none	9.80207484705e-05
S042	T028	TRUE	TRUE	0	0	1	1	none	5.8037479404e-05
S071	T028	TRUE	TRUE	0	0	1	1	none	8.4193598232e-05
S078	T028	TRUE	TRUE	0	0	1	1	none	5.9013574883e-05
S081	T028	TRUE	TRUE	0	0	1	1	none	5.82059532832e-05
S085	T028	TRUE	TRUE	0	0	1	1	none	9.1169085668e-05
S087	T028	TRUE	TRUE	0	0	1	1	none	0.000105661562809
S093	T028	TRUE	TRUE	0	0	1	1	none	6.9017927203e-05
S097	T028	TRUE	TRUE	0	0	1	1	none	6.0595030108e-05
S102	T028	TRUE	TRUE	0	0	1	1	none	9.8724807046e-05
S106	T028	TRUE	TRUE	0	0	1	1	none	5.8441958307e-05
S130	T028	TRUE	TRUE	0	0	1	1	none	0.000105494128585
T009	T028	FALSE	FALSE	0	0	1	1	none	6.3608495928e-05
T010	T028	TRUE	TRUE	0	0	1	1	none	6.05477528861e-05
T013	T028	FALSE	FALSE	0	0	1	1	none	6.13651093633e-05
T014	T028	TRUE	TRUE	0	0	1	1	none	5.8037479404e-05
T020	T028	TRUE	TRUE	0	0	1	1	none	5.31055454224e-05
T021	T028	FALSE	FALSE	0	0	1	1	none	6.44009896619e-05
S002	T035a	TRUE	TRUE	0	0	1	1	none	0.000112837668453
S007	T035a	TRUE	TRUE	0	0	1	1	none	0.00011770445307
S021	T035a	TRUE	TRUE	0	0	1	1	none	0.000111378690216
S024	T035a	TRUE	TRUE	0	0	1	1	none	0.000109563365283
S025	T035a	TRUE	TRUE	0	0	1	1	none	0.000114773420277
S026	T035a	TRUE	TRUE	0	0	1	1	none	0.000110765332787
S038	T035a	TRUE	TRUE	0	0	1	1	none	0.0001220278947014
S039	T035a	TRUE	TRUE	0	0	1	1	none	0.000112022994329
S040	T035a	TRUE	TRUE	0	0	1	1	none	6.82869505125e-05
S042	T035a	TRUE	TRUE	0	0	1	1	none	0.000110157218326
S071	T035a	TRUE	TRUE	0	0	1	1	none	5.4459800274e-05
S078	T035a	TRUE	TRUE	0	0	1	1	none	0.000111133313805
S081	T035a	TRUE	TRUE	0	0	1	1	none	0.0001103256922052
S085	T035a	TRUE	TRUE	0	0	1	1	none	2.9719926904e-05
S087	T035a	TRUE	TRUE	0	0	1	1	none	6.382402225e-06
S093	T035a	TRUE	TRUE	0	0	1	1	none	3.8096423159e-05
S097	T035a	TRUE	TRUE	0	0	1	1	none	0.00011271476903
S102	T035a	TRUE	TRUE	0	0	1	1	none	6.8991009088e-05
S106	T035a	TRUE	TRUE	0	0	1	1	none	0.000110561697229
S130	T035a	TRUE	TRUE	0	0	1	1	none	6.214968001e-06
T009	T035a	FALSE	FALSE	0	0	1	1	none	0.00011572823485
T010	T035a	TRUE	TRUE	0	0	1	1	none	0.0001126674918081
T013	T035a	FALSE	FALSE	0	0	1	1	none	0.0001312792671093
T014	T035a	TRUE	TRUE	0	0	1	1	none	0.000110157218326
T020	T035a	TRUE	TRUE	0	0	1	1	none	0.0001230197031684
T021	T035a	FALSE	FALSE	0	0	1	1	none	0.0001165207285839
T028	T035a	TRUE	TRUE	0	0	1	1	none	0.000105926644276
S002	T035b	TRUE	TRUE	0	0	1	1	none	1.9742782597e-05
S007	T035b	TRUE	TRUE	0	0	1	1	none	7.2229518754e-05
S021	T035b	TRUE	TRUE	0	0	1	1	none	1.828380436e-05
S024	T035b	TRUE	TRUE	0	0	1	1	none	1.6468479427e-05
S025	T035b	TRUE	TRUE	0	0	1	1	none	1.8166187331e-05
S026	T035b	TRUE	TRUE	0	0	1	1	none	9.303584525e-06
S038	T035b	TRUE	TRUE	0	0	1	1	none	7.65529603854e-05
S039	T035b	TRUE	TRUE	0	0	1	1	none	1.8928108473e-05
S040	T035b	TRUE	TRUE	0	0	1	1	none	0.0001046655530765
S042	T035b	TRUE	TRUE	0	0	1	1	none	1.706233247e-05
S071	T035b	TRUE	TRUE	0	0	1	1	none	9.0838402838e-05
S078	T035b	TRUE	TRUE	0	0	1	1	none	1.8038427949e-05
S081	T035b	TRUE	TRUE	0	0	1	1	none	1.72308063492e-05
S085	T035b	TRUE	TRUE	0	0	1	1	none	9.7813890274e-05
S087	T035b	TRUE	TRUE	0	0	1	1	none	0.000112306367415
S093	T035b	TRUE	TRUE	0	0	1	1	none	7.5662731809e-05
S097	T035b	TRUE	TRUE	0	0	1	1	none	1.6107536084e-05
S102	T035b	TRUE	TRUE	0	0	1	1	none	0.000105369611652
S106	T035b	TRUE	TRUE	0	0	1	1	none	1.7466811373e-05
S130	T035b	TRUE	TRUE	0	0	1	1	none	0.000112138933191
T009	T035b	FALSE	FALSE	0	0	1	1	none	5.53219814e-06
T010	T035b	TRUE	TRUE	0	0	1	1	none	2.4714550981e-06
T013	T035b	FALSE	FALSE	0	0	1	1	none	8.58043327933e-05
T014	T035b	TRUE	TRUE	0	0	1	1	none	1.706233247e-05
T020	T035b	TRUE	TRUE	0	0	1	1	none	7.75447688524e-05
T021	T035b	FALSE	FALSE	0	0	1	1	none	6.3246918739e-06
T028	T035b	TRUE	TRUE	0	0	1	1	none	6.045170996e-05
T035a	T035b	TRUE	TRUE	0	0	1	1	none	0.000112571448882
S002	T040	TRUE	TRUE	0	0	1	1	none	1.71514724662e-05
S007	T040	TRUE	TRUE	0	0	1	1	none	7.17414760492e-05
S021	T040	TRUE	TRUE	0	0	1	1	none	6.7107779992e-06
S024	T040	TRUE	TRUE	0	0	1	1	none	3.7077469802e-06
S025	T040	TRUE	TRUE	0	0	1	1	none	2.11904917162e-05
S026	T040	TRUE	TRUE	0	0	1	1	none	1.71824042262e-05
S038	T040	TRUE	TRUE	0	0	1	1	none	7.60649176806e-05
S039	T040	TRUE	TRUE	0	0	1	1	none	7.3550821122e-06
S040	T040	TRUE	TRUE	0	0	1	1	none	0.0001041775103717
S042	T040	TRUE	TRUE	0	0	1	1	none	5.4893061092e-06
S071	T040	TRUE	TRUE	0	0	1	1	none	9.03503601332e-05
S078	T040	TRUE	TRUE	0	0	1	1	none	9.5714925682e-06
S081	T040	TRUE	TRUE	0	0	1	1	none	2.945420058e-06
S085	T040	TRUE	TRUE	0	0	1	1	none	9.73258475692e-05
S087	T040	TRUE	TRUE	0	0	1	1	none	0.0001118183247102
S093	T040	TRUE	TRUE	0	0	1	1	none	7.51746891042e-05
S097	T040	TRUE	TRUE	0	0	1	1	none	1.91318404692e-05
S102	T040	TRUE	TRUE	0	0	1	1	none	0.0001048815689472
S106	T040	TRUE	TRUE	0	0	1	1	none	1.48755012422e-05
S130	T040	TRUE	TRUE	0	0	1	1	none	0.0001116508904862
T009	T040	FALSE	FALSE	0	0	1	1	none	2.21453062892e-05
T010	T040	TRUE	TRUE	0	0	1	1	none	1.90845632473e-05
T013	T040	FALSE	FALSE	0	0	1	1	none	8.53162900885e-05
T014	T040	TRUE	TRUE	0	0	1	1	none	5.4893061092e-06
T020	T040	TRUE	TRUE	0	0	1	1	none	7.70567261476e-05
T021	T040	FALSE	FALSE	0	0	1	1	none	2.29378000231e-05
T028	T040	TRUE	TRUE	0	0	1	1	none	5.99636672552e-05
T035a	T040	TRUE	TRUE	0	0	1	1	none	0.0001120834061772
T035b	T040	TRUE	TRUE	0	0	1	1	none	1.89885203212e-05
S002	T056	FALSE	FALSE	0	0	1	1	none	2.54386864639e-05
S007	T056	FALSE	FALSE	0	0	1	1	none	7.79254226209e-05
S021	T056	FALSE	FALSE	0	0	1	1	none	2.39797082269e-05
S024	T056	FALSE	FALSE	0	0	1	1	none	2.21643832939e-05
S025	T056	FALSE	FALSE	0	0	1	1	none	2.38620911979e-05
S026	T056	FALSE	FALSE	0	0	1	1	none	1.49994883919e-05
S038	T056	FALSE	FALSE	0	0	1	1	none	8.22488642523e-05
S039	T056	FALSE	FALSE	0	0	1	1	none	2.46240123399e-05
S040	T056	FALSE	FALSE	0	0	1	1	none	0.0001103614569434
S042	T056	FALSE	FALSE	0	0	1	1	none	2.27582363369e-05
S071	T056	FALSE	FALSE	0	0	1	1	none	9.65343067049001e-05
S078	T056	FALSE	FALSE	0	0	1	1	none	2.37343318159e-05
S081	T056	FALSE	FALSE	0	0	1	1	none	2.29267102161e-05
S085	T056	FALSE	FALSE	0	0	1	1	none	0.0001035097941409
S087	T056	FALSE	FALSE	0	0	1	1	none	0.0001180022712819
S093	T056	FALSE	FALSE	0	0	1	1	none	8.13586356759001e-05
S097	T056	FALSE	FALSE	0	0	1	1	none	2.18034399509e-05
S102	T056	FALSE	FALSE	0	0	1	1	none	0.0001110655155189
S106	T056	FALSE	FALSE	0	0	1	1	none	2.31627152399e-05
S130	T056	FALSE	FALSE	0	0	1	1	none	0.0001178348370579
T009	T056	TRUE	TRUE	1	0	1	1	anc	7.575587699e-07
T010	T056	FALSE	FALSE	0	0	1	1	none	6.979652879e-06
T013	T056	FALSE	FALSE	0	0	1	1	none	9.15002366602e-05
T014	T056	FALSE	FALSE	0	0	1	1	none	2.27582363369e-05
T020	T056	FALSE	FALSE	0	0	1	1	none	8.32406727193e-05
T021	T056	FALSE	FALSE	0	0	1	1	none	7.2697713968e-06
T028	T056	FALSE	FALSE	0	0	1	1	none	6.61476138269e-05
T035a	T056	FALSE	FALSE	0	0	1	1	none	0.0001182673527489
T035b	T056	FALSE	FALSE	0	0	1	1	none	8.0713160389e-06
T040	T056	FALSE	FALSE	0	0	1	1	none	2.46844241881e-05
S002	T059	TRUE	TRUE	0	0	1	1	none	0.0001081187199125
S007	T059	TRUE	TRUE	0	0	1	1	none	0.0001129855045295
S021	T059	TRUE	TRUE	0	0	1	1	none	0.0001066597416755
S024	T059	TRUE	TRUE	0	0	1	1	none	0.0001048444167425
S025	T059	TRUE	TRUE	0	0	1	1	none	0.0001100544717365
S026	T059	TRUE	TRUE	0	0	1	1	none	0.0001060463842465
S038	T059	TRUE	TRUE	0	0	1	1	none	0.0001173089461609
S039	T059	TRUE	TRUE	0	0	1	1	none	0.0001073040457885
S040	T059	TRUE	TRUE	0	0	1	1	none	5.562359437e-06
S042	T059	TRUE	TRUE	0	0	1	1	none	0.0001054382697855
S071	T059	TRUE	TRUE	0	0	1	1	none	2.70967693735e-05
S078	T059	TRUE	TRUE	0	0	1	1	none	0.0001064143652645
S081	T059	TRUE	TRUE	0	0	1	1	none	0.0001056067436647
S085	T059	TRUE	TRUE	0	0	1	1	none	5.67163391695e-05
S087	T059	TRUE	TRUE	0	0	1	1	none	7.12088163105e-05
S093	T059	TRUE	TRUE	0	0	1	1	none	3.45651807045e-05
S097	T059	TRUE	TRUE	0	0	1	1	none	0.0001079958204895
S102	T059	TRUE	TRUE	0	0	1	1	none	8.0606630875e-06
S106	T059	TRUE	TRUE	0	0	1	1	none	0.0001058427486885
S130	T059	TRUE	TRUE	0	0	1	1	none	7.10413820865e-05
T009	T059	FALSE	FALSE	0	0	1	1	none	0.0001110092863095
T010	T059	TRUE	TRUE	0	0	1	1	none	0.0001079485432676
T013	T059	FALSE	FALSE	0	0	1	1	none	0.0001265603185688
T014	T059	TRUE	TRUE	0	0	1	1	none	0.0001054382697855
T020	T059	TRUE	TRUE	0	0	1	1	none	0.0001183007546279
T021	T059	FALSE	FALSE	0	0	1	1	none	0.0001118017800434
T028	T059	TRUE	TRUE	0	0	1	1	none	0.0001012076957355
T035a	T059	TRUE	TRUE	0	0	1	1	none	7.14738977775e-05
T035b	T059	TRUE	TRUE	0	0	1	1	none	0.0001078525003415
T040	T059	TRUE	TRUE	0	0	1	1	none	0.0001073644576367
T056	T059	FALSE	FALSE	0	0	1	1	none	0.0001135484042084
S002	T065	TRUE	TRUE	0	0	1	1	none	7.65684262504e-05
S007	T065	TRUE	TRUE	0	0	1	1	none	6.36407920434e-05
S021	T065	TRUE	TRUE	0	0	1	1	none	7.51094480134e-05
S024	T065	TRUE	TRUE	0	0	1	1	none	7.32941230804e-05
S025	T065	TRUE	TRUE	0	0	1	1	none	7.85041780744e-05
S026	T065	TRUE	TRUE	0	0	1	1	none	7.44960905844e-05
S038	T065	TRUE	TRUE	0	0	1	1	none	4.658286468e-06
S039	T065	TRUE	TRUE	0	0	1	1	none	7.57537521264e-05
S040	T065	TRUE	TRUE	0	0	1	1	none	0.0001138712451899
S042	T065	TRUE	TRUE	0	0	1	1	none	7.38879761234e-05
S071	T065	TRUE	TRUE	0	0	1	1	none	0.0001000440949514
S078	T065	TRUE	TRUE	0	0	1	1	none	7.48640716024e-05
S081	T065	TRUE	TRUE	0	0	1	1	none	7.40564500026e-05
S085	T065	TRUE	TRUE	0	0	1	1	none	0.0001070195823874
S087	T065	TRUE	TRUE	0	0	1	1	none	0.0001215120595284
S093	T065	TRUE	TRUE	0	0	1	1	none	8.48684239224e-05
S097	T065	TRUE	TRUE	0	0	1	1	none	7.64455268274e-05
S102	T065	TRUE	TRUE	0	0	1	1	none	0.0001145753037654
S106	T065	TRUE	TRUE	0	0	1	1	none	7.42924550264e-05
S130	T065	TRUE	TRUE	0	0	1	1	none	0.0001213446253044
T009	T065	FALSE	FALSE	0	0	1	1	none	7.94589926474e-05
T010	T065	TRUE	TRUE	0	0	1	1	none	7.63982496055e-05
T013	T065	FALSE	FALSE	0	0	1	1	none	1.06898321999e-05
T014	T065	TRUE	TRUE	0	0	1	1	none	7.38879761234e-05
T020	T065	TRUE	TRUE	0	0	1	1	none	5.650094935e-06
T021	T065	FALSE	FALSE	0	0	1	1	none	8.02514863813e-05
T028	T065	TRUE	TRUE	0	0	1	1	none	5.18629832494e-05
T035a	T065	TRUE	TRUE	0	0	1	1	none	0.0001217771409954
T035b	T065	TRUE	TRUE	0	0	1	1	none	7.63022066794e-05
T040	T065	TRUE	TRUE	0	0	1	1	none	7.58141639746e-05
T056	T065	FALSE	FALSE	0	0	1	1	none	8.19981105463e-05
T059	T065	TRUE	TRUE	0	0	1	1	none	0.0001170581924549
S002	T069	TRUE	TRUE	0	0	1	1	none	0.000109720322592
S007	T069	TRUE	TRUE	0	0	1	1	none	0.000114587107209
S021	T069	TRUE	TRUE	0	0	1	1	none	0.000108261344355
S024	T069	TRUE	TRUE	0	0	1	1	none	0.000106446019422
S025	T069	TRUE	TRUE	0	0	1	1	none	0.000111656074416
S026	T069	TRUE	TRUE	0	0	1	1	none	0.000107647986926
S038	T069	TRUE	TRUE	0	0	1	1	none	0.0001189105488404
S039	T069	TRUE	TRUE	0	0	1	1	none	0.000108905648468
S040	T069	TRUE	TRUE	0	0	1	1	none	4.25255222915e-05
S042	T069	TRUE	TRUE	0	0	1	1	none	0.000107039872465
S071	T069	TRUE	TRUE	0	0	1	1	none	2.0991112355e-05
S078	T069	TRUE	TRUE	0	0	1	1	none	0.000108015967944
S081	T069	TRUE	TRUE	0	0	1	1	none	0.0001072083463442
S085	T069	TRUE	TRUE	0	0	1	1	none	5.8317941849e-05
S087	T069	TRUE	TRUE	0	0	1	1	none	7.281041899e-05
S093	T069	TRUE	TRUE	0	0	1	1	none	3.6166783384e-05
S097	T069	TRUE	TRUE	0	0	1	1	none	0.000109597423169
S102	T069	TRUE	TRUE	0	0	1	1	none	4.3229580867e-05
S106	T069	TRUE	TRUE	0	0	1	1	none	0.000107444351368
S130	T069	TRUE	TRUE	0	0	1	1	none	7.2642984766e-05
T009	T069	FALSE	FALSE	0	0	1	1	none	0.000112610888989
T010	T069	TRUE	TRUE	0	0	1	1	none	0.0001095501459471
T013	T069	FALSE	FALSE	0	0	1	1	none	0.0001281619212483
T014	T069	TRUE	TRUE	0	0	1	1	none	0.000107039872465
T020	T069	TRUE	TRUE	0	0	1	1	none	0.0001199023573074
T021	T069	FALSE	FALSE	0	0	1	1	none	0.0001134033827229
T028	T069	TRUE	TRUE	0	0	1	1	none	0.000102809298415
T035a	T069	TRUE	TRUE	0	0	1	1	none	7.3075500457e-05
T035b	T069	TRUE	TRUE	0	0	1	1	none	0.000109454103021
T040	T069	TRUE	TRUE	0	0	1	1	none	0.0001089660603162
T056	T069	FALSE	FALSE	0	0	1	1	none	0.0001151500068879
T059	T069	TRUE	TRUE	0	0	1	1	none	4.57124695565e-05
T065	T069	TRUE	TRUE	0	0	1	1	none	0.0001186597951344
S002	T073	FALSE	FALSE	0	0	1	1	none	2.3679773073e-05
S007	T073	FALSE	FALSE	0	0	1	1	none	7.616650923e-05
S021	T073	FALSE	FALSE	0	0	1	1	none	2.2220794836e-05
S024	T073	FALSE	FALSE	0	0	1	1	none	2.0405469903e-05
S025	T073	FALSE	FALSE	0	0	1	1	none	2.2103177807e-05
S026	T073	FALSE	FALSE	0	0	1	1	none	1.3240575001e-05
S038	T073	FALSE	FALSE	0	0	1	1	none	8.04899508614e-05
S039	T073	FALSE	FALSE	0	0	1	1	none	2.2865098949e-05
S040	T073	FALSE	FALSE	0	0	1	1	none	0.0001086025435525
S042	T073	FALSE	FALSE	0	0	1	1	none	2.0999322946e-05
S071	T073	FALSE	FALSE	0	0	1	1	none	9.47753933140001e-05
S078	T073	FALSE	FALSE	0	0	1	1	none	2.1975418425e-05
S081	T073	FALSE	FALSE	0	0	1	1	none	2.11677968252e-05
S085	T073	FALSE	FALSE	0	0	1	1	none	0.00010175088075
S087	T073	FALSE	FALSE	0	0	1	1	none	0.000116243357891
S093	T073	FALSE	FALSE	0	0	1	1	none	7.95997222850001e-05
S097	T073	FALSE	FALSE	0	0	1	1	none	2.004452656e-05
S102	T073	FALSE	FALSE	0	0	1	1	none	0.000109306602128
S106	T073	FALSE	FALSE	0	0	1	1	none	2.1403801849e-05
S130	T073	FALSE	FALSE	0	0	1	1	none	0.000116075923667
T009	T073	TRUE	TRUE	0	0	1	1	none	4.718364272e-06
T010	T073	FALSE	FALSE	0	0	1	1	none	5.2207394881e-06
T013	T073	FALSE	FALSE	0	0	1	1	none	8.97413232693e-05
T014	T073	FALSE	FALSE	0	0	1	1	none	2.0999322946e-05
T020	T073	FALSE	FALSE	0	0	1	1	none	8.14817593284e-05
T021	T073	TRUE	TRUE	0	0	1	1	none	1.1999953119e-06
T028	T073	FALSE	FALSE	0	0	1	1	none	6.4388700436e-05
T035a	T073	FALSE	FALSE	0	0	1	1	none	0.000116508439358
T035b	T073	FALSE	FALSE	0	0	1	1	none	6.312402648e-06
T040	T073	FALSE	FALSE	0	0	1	1	none	2.29255107972e-05
T056	T073	FALSE	FALSE	0	0	1	1	none	7.2574821709e-06
T059	T073	FALSE	FALSE	0	0	1	1	none	0.0001117894908175
T065	T073	FALSE	FALSE	0	0	1	1	none	8.02391971554e-05
T069	T073	FALSE	FALSE	0	0	1	1	none	0.000113391093497
S002	T075	TRUE	TRUE	0	0	1	1	none	7.2176596658e-05
S007	T075	TRUE	TRUE	0	0	1	1	none	7.5855675189e-05
S021	T075	TRUE	TRUE	0	0	1	1	none	7.0717618421e-05
S024	T075	TRUE	TRUE	0	0	1	1	none	6.8902293488e-05
S025	T075	TRUE	TRUE	0	0	1	1	none	7.4112348482e-05
S026	T075	TRUE	TRUE	0	0	1	1	none	7.0104260992e-05
S038	T075	TRUE	TRUE	0	0	1	1	none	8.01791168204e-05
S039	T075	TRUE	TRUE	0	0	1	1	none	7.1361922534e-05
S040	T075	TRUE	TRUE	0	0	1	1	none	0.0001094794155975
S042	T075	TRUE	TRUE	0	0	1	1	none	6.9496146531e-05
S071	T075	TRUE	TRUE	0	0	1	1	none	9.5652265359e-05
S078	T075	TRUE	TRUE	0	0	1	1	none	7.047224201e-05
S081	T075	TRUE	TRUE	0	0	1	1	none	6.96646204102e-05
S085	T075	TRUE	TRUE	0	0	1	1	none	0.000102627752795
S087	T075	TRUE	TRUE	0	0	1	1	none	0.000117120229936
S093	T075	TRUE	TRUE	0	0	1	1	none	8.047659433e-05
S097	T075	TRUE	TRUE	0	0	1	1	none	7.2053697235e-05
S102	T075	TRUE	TRUE	0	0	1	1	none	0.000110183474173
S106	T075	TRUE	TRUE	0	0	1	1	none	6.9900625434e-05
S130	T075	TRUE	TRUE	0	0	1	1	none	0.000116952795712
T009	T075	FALSE	FALSE	0	0	1	1	none	7.5067163055e-05
T010	T075	TRUE	TRUE	0	0	1	1	none	7.20064200131e-05
T013	T075	FALSE	FALSE	0	0	1	1	none	8.94304892283e-05
T014	T075	TRUE	TRUE	0	0	1	1	none	6.9496146531e-05
T020	T075	TRUE	TRUE	0	0	1	1	none	8.11709252874e-05
T021	T075	FALSE	FALSE	0	0	1	1	none	7.58596567889e-05
T028	T075	TRUE	TRUE	0	0	1	1	none	6.4077866395e-05
T035a	T075	TRUE	TRUE	0	0	1	1	none	0.000117385311403
T035b	T075	TRUE	TRUE	0	0	1	1	none	7.1910377087e-05
T040	T075	TRUE	TRUE	0	0	1	1	none	7.14223343822e-05
T056	T075	FALSE	FALSE	0	0	1	1	none	7.76062809539e-05
T059	T075	TRUE	TRUE	0	0	1	1	none	0.0001126663628625
T065	T075	TRUE	TRUE	0	0	1	1	none	7.99283631144e-05
T069	T075	TRUE	TRUE	0	0	1	1	none	0.000114267965542
T073	T075	FALSE	FALSE	0	0	1	1	none	7.5847367563e-05
S002	T077	FALSE	FALSE	0	0	1	1	none	2.308592003e-05
S007	T077	FALSE	FALSE	0	0	1	1	none	7.5572656187e-05
S021	T077	FALSE	FALSE	0	0	1	1	none	2.1626941793e-05
S024	T077	FALSE	FALSE	0	0	1	1	none	1.981161686e-05
S025	T077	FALSE	FALSE	0	0	1	1	none	2.1509324764e-05
S026	T077	FALSE	FALSE	0	0	1	1	none	1.2646721958e-05
S038	T077	FALSE	FALSE	0	0	1	1	none	7.98960978184e-05
S039	T077	FALSE	FALSE	0	0	1	1	none	2.2271245906e-05
S040	T077	FALSE	FALSE	0	0	1	1	none	0.0001080086905095
S042	T077	FALSE	FALSE	0	0	1	1	none	2.0405469903e-05
S071	T077	FALSE	FALSE	0	0	1	1	none	9.41815402710001e-05
S078	T077	FALSE	FALSE	0	0	1	1	none	2.1381565382e-05
S081	T077	FALSE	FALSE	0	0	1	1	none	2.05739437822e-05
S085	T077	FALSE	FALSE	0	0	1	1	none	0.000101157027707
S087	T077	FALSE	FALSE	0	0	1	1	none	0.000115649504848
S093	T077	FALSE	FALSE	0	0	1	1	none	7.90058692420001e-05
S097	T077	FALSE	FALSE	0	0	1	1	none	1.9450673517e-05
S102	T077	FALSE	FALSE	0	0	1	1	none	0.000108712749085
S106	T077	FALSE	FALSE	0	0	1	1	none	2.0809948806e-05
S130	T077	FALSE	FALSE	0	0	1	1	none	0.000115482070624
T009	T077	TRUE	TRUE	0	0	1	1	none	4.124511229e-06
T010	T077	FALSE	FALSE	0	0	1	1	none	4.6268864451e-06
T013	T077	FALSE	FALSE	0	0	1	1	none	8.91474702263e-05
T014	T077	FALSE	FALSE	0	0	1	1	none	2.0405469903e-05
T020	T077	FALSE	FALSE	0	0	1	1	none	8.08879062854e-05
T021	T077	TRUE	TRUE	0	0	1	1	none	1.7938483549e-06
T028	T077	FALSE	FALSE	0	0	1	1	none	6.3794847393e-05
T035a	T077	FALSE	FALSE	0	0	1	1	none	0.000115914586315
T035b	T077	FALSE	FALSE	0	0	1	1	none	5.718549605e-06
T040	T077	FALSE	FALSE	0	0	1	1	none	2.23316577542e-05
T056	T077	FALSE	FALSE	0	0	1	1	none	6.6636291279e-06
T059	T077	FALSE	FALSE	0	0	1	1	none	0.0001111956377745
T065	T077	FALSE	FALSE	0	0	1	1	none	7.96453441124e-05
T069	T077	FALSE	FALSE	0	0	1	1	none	0.000112797240454
T073	T077	TRUE	TRUE	0	0	1	1	none	1.781559129e-06
T075	T077	FALSE	FALSE	0	0	1	1	none	7.525351452e-05
S002	T087	TRUE	TRUE	0	0	1	1	none	2.1559304918e-05
S007	T087	TRUE	TRUE	0	0	1	1	none	7.4046041075e-05
S021	T087	TRUE	TRUE	0	0	1	1	none	2.0100326681e-05
S024	T087	TRUE	TRUE	0	0	1	1	none	1.8285001748e-05
S025	T087	TRUE	TRUE	0	0	1	1	none	1.9982709652e-05
S026	T087	TRUE	TRUE	0	0	1	1	none	1.1120106846e-05
S038	T087	TRUE	TRUE	0	0	1	1	none	7.83694827064e-05
S039	T087	TRUE	TRUE	0	0	1	1	none	2.0744630794e-05
S040	T087	TRUE	TRUE	0	0	1	1	none	0.0001064820753975
S042	T087	TRUE	TRUE	0	0	1	1	none	1.8878854791e-05
S071	T087	TRUE	TRUE	0	0	1	1	none	9.2654925159e-05
S078	T087	TRUE	TRUE	0	0	1	1	none	1.985495027e-05
S081	T087	TRUE	TRUE	0	0	1	1	none	1.90473286702e-05
S085	T087	TRUE	TRUE	0	0	1	1	none	9.9630412595e-05
S087	T087	TRUE	TRUE	0	0	1	1	none	0.000114122889736
S093	T087	TRUE	TRUE	0	0	1	1	none	7.747925413e-05
S097	T087	TRUE	TRUE	0	0	1	1	none	1.7924058405e-05
S102	T087	TRUE	TRUE	0	0	1	1	none	0.000107186133973
S106	T087	TRUE	TRUE	0	0	1	1	none	1.9283333694e-05
S130	T087	TRUE	TRUE	0	0	1	1	none	0.000113955455512
T009	T087	FALSE	FALSE	0	0	1	1	none	7.348720461e-06
T010	T087	TRUE	TRUE	0	0	1	1	none	4.2879774191e-06
T013	T087	FALSE	FALSE	0	0	1	1	none	8.76208551143e-05
T014	T087	TRUE	TRUE	0	0	1	1	none	1.8878854791e-05
T020	T087	TRUE	TRUE	0	0	1	1	none	7.93612911734e-05
T021	T087	FALSE	FALSE	0	0	1	1	none	8.1412141949e-06
T028	T087	TRUE	TRUE	0	0	1	1	none	6.2268232281e-05
T035a	T087	TRUE	TRUE	0	0	1	1	none	0.000114387971203
T035b	T087	TRUE	TRUE	0	0	1	1	none	3.004228407e-06
T040	T087	TRUE	TRUE	0	0	1	1	none	2.08050426422e-05
T056	T087	FALSE	FALSE	0	0	1	1	none	9.8878383599e-06
T059	T087	TRUE	TRUE	0	0	1	1	none	0.0001096690226625
T065	T087	TRUE	TRUE	0	0	1	1	none	7.81187290004e-05
T069	T087	TRUE	TRUE	0	0	1	1	none	0.000111270625342
T073	T087	FALSE	FALSE	0	0	1	1	none	8.128924969e-06
T075	T087	TRUE	TRUE	0	0	1	1	none	7.3726899408e-05
T077	T087	FALSE	FALSE	0	0	1	1	none	7.535071926e-06
S002	T095	TRUE	TRUE	0	0	1	1	none	0.000111295485736
S007	T095	TRUE	TRUE	0	0	1	1	none	0.000116162270353
S021	T095	TRUE	TRUE	0	0	1	1	none	0.000109836507499
S024	T095	TRUE	TRUE	0	0	1	1	none	0.000108021182566
S025	T095	TRUE	TRUE	0	0	1	1	none	0.00011323123756
S026	T095	TRUE	TRUE	0	0	1	1	none	0.00010922315007
S038	T095	TRUE	TRUE	0	0	1	1	none	0.0001204857119844
S039	T095	TRUE	TRUE	0	0	1	1	none	0.000110480811612
S040	T095	TRUE	TRUE	0	0	1	1	none	6.67447677955e-05
S042	T095	TRUE	TRUE	0	0	1	1	none	0.000108615035609
S071	T095	TRUE	TRUE	0	0	1	1	none	5.2917617557e-05
S078	T095	TRUE	TRUE	0	0	1	1	none	0.000109591131088
S081	T095	TRUE	TRUE	0	0	1	1	none	0.0001087835094882
S085	T095	TRUE	TRUE	0	0	1	1	none	2.8177744187e-05
S087	T095	TRUE	TRUE	0	0	1	1	none	2.464807336e-06
S093	T095	TRUE	TRUE	0	0	1	1	none	3.6554240442e-05
S097	T095	TRUE	TRUE	0	0	1	1	none	0.000111172586313
S102	T095	TRUE	TRUE	0	0	1	1	none	6.7448826371e-05
S106	T095	TRUE	TRUE	0	0	1	1	none	0.000109019514512
S130	T095	TRUE	TRUE	0	0	1	1	none	2.297373112e-06
T009	T095	FALSE	FALSE	0	0	1	1	none	0.000114186052133
T010	T095	TRUE	TRUE	0	0	1	1	none	0.0001111253090911
T013	T095	FALSE	FALSE	0	0	1	1	none	0.0001297370843923
T014	T095	TRUE	TRUE	0	0	1	1	none	0.000108615035609
T020	T095	TRUE	TRUE	0	0	1	1	none	0.0001214775204514
T021	T095	FALSE	FALSE	0	0	1	1	none	0.0001149785458669
T028	T095	TRUE	TRUE	0	0	1	1	none	0.000104384461559
T035a	T095	TRUE	TRUE	0	0	1	1	none	5.105300975e-06
T035b	T095	TRUE	TRUE	0	0	1	1	none	0.000111029266165
T040	T095	TRUE	TRUE	0	0	1	1	none	0.0001105412234602
T056	T095	FALSE	FALSE	0	0	1	1	none	0.0001167251700319
T059	T095	TRUE	TRUE	0	0	1	1	none	6.99317150605e-05
T065	T095	TRUE	TRUE	0	0	1	1	none	0.0001202349582784
T069	T095	TRUE	TRUE	0	0	1	1	none	7.153331774e-05
T073	T095	FALSE	FALSE	0	0	1	1	none	0.000114966256641
T075	T095	TRUE	TRUE	0	0	1	1	none	0.000115843128686
T077	T095	FALSE	FALSE	0	0	1	1	none	0.000114372403598
T087	T095	TRUE	TRUE	0	0	1	1	none	0.000112845788486
S002	T099a	TRUE	TRUE	0	0	1	1	none	0.000111803861541
S007	T099a	TRUE	TRUE	0	0	1	1	none	0.000116670646158
S021	T099a	TRUE	TRUE	0	0	1	1	none	0.000110344883304
S024	T099a	TRUE	TRUE	0	0	1	1	none	0.000108529558371
S025	T099a	TRUE	TRUE	0	0	1	1	none	0.000113739613365
S026	T099a	TRUE	TRUE	0	0	1	1	none	0.000109731525875
S038	T099a	TRUE	TRUE	0	0	1	1	none	0.0001209940877894
S039	T099a	TRUE	TRUE	0	0	1	1	none	0.000110989187417
S040	T099a	TRUE	TRUE	0	0	1	1	none	6.72531436005e-05
S042	T099a	TRUE	TRUE	0	0	1	1	none	0.000109123411414
S071	T099a	TRUE	TRUE	0	0	1	1	none	5.3425993362e-05
S078	T099a	TRUE	TRUE	0	0	1	1	none	0.000110099506893
S081	T099a	TRUE	TRUE	0	0	1	1	none	0.0001092918852932
S085	T099a	TRUE	TRUE	0	0	1	1	none	2.8686119992e-05
S087	T099a	TRUE	TRUE	0	0	1	1	none	4.160889227e-06
S093	T099a	TRUE	TRUE	0	0	1	1	none	3.7062616247e-05
S097	T099a	TRUE	TRUE	0	0	1	1	none	0.000111680962118
S102	T099a	TRUE	TRUE	0	0	1	1	none	6.7957202176e-05
S106	T099a	TRUE	TRUE	0	0	1	1	none	0.000109527890317
S130	T099a	TRUE	TRUE	0	0	1	1	none	3.993455003e-06
T009	T099a	FALSE	FALSE	0	0	1	1	none	0.000114694427938
T010	T099a	TRUE	TRUE	0	0	1	1	none	0.0001116336848961
T013	T099a	FALSE	FALSE	0	0	1	1	none	0.0001302454601973
T014	T099a	TRUE	TRUE	0	0	1	1	none	0.000109123411414
T020	T099a	TRUE	TRUE	0	0	1	1	none	0.0001219858962564
T021	T099a	FALSE	FALSE	0	0	1	1	none	0.0001154869216719
T028	T099a	TRUE	TRUE	0	0	1	1	none	0.000104892837364
T035a	T099a	TRUE	TRUE	0	0	1	1	none	5.61367678e-06
T035b	T099a	TRUE	TRUE	0	0	1	1	none	0.00011153764197
T040	T099a	TRUE	TRUE	0	0	1	1	none	0.0001110495992652
T056	T099a	FALSE	FALSE	0	0	1	1	none	0.0001172335458369
T059	T099a	TRUE	TRUE	0	0	1	1	none	7.04400908655e-05
T065	T099a	TRUE	TRUE	0	0	1	1	none	0.0001207433340834
T069	T099a	TRUE	TRUE	0	0	1	1	none	7.2041693545e-05
T073	T099a	FALSE	FALSE	0	0	1	1	none	0.000115474632446
T075	T099a	TRUE	TRUE	0	0	1	1	none	0.000116351504491
T077	T099a	FALSE	FALSE	0	0	1	1	none	0.000114880779403
T087	T099a	TRUE	TRUE	0	0	1	1	none	0.000113354164291
T095	T099a	TRUE	TRUE	0	0	1	1	none	2.883787977e-06
S002	T102	FALSE	FALSE	0	0	1	1	none	0.000118270515681
S007	T102	FALSE	FALSE	0	0	1	1	none	0.000123137300298
S021	T102	FALSE	FALSE	0	0	1	1	none	0.000116811537444
S024	T102	FALSE	FALSE	0	0	1	1	none	0.000114996212511
S025	T102	FALSE	FALSE	0	0	1	1	none	0.000120206267505
S026	T102	FALSE	FALSE	0	0	1	1	none	0.000116198180015
S038	T102	FALSE	FALSE	0	0	1	1	none	0.0001274607419294
S039	T102	FALSE	FALSE	0	0	1	1	none	0.000117455841557
S040	T102	FALSE	FALSE	0	0	1	1	none	7.37197977405001e-05
S042	T102	FALSE	FALSE	0	0	1	1	none	0.000115590065554
S071	T102	FALSE	FALSE	0	0	1	1	none	5.9892647502e-05
S078	T102	FALSE	FALSE	0	0	1	1	none	0.000116566161033
S081	T102	FALSE	FALSE	0	0	1	1	none	0.0001157585394332
S085	T102	FALSE	FALSE	0	0	1	1	none	3.5152774132e-05
S087	T102	FALSE	FALSE	0	0	1	1	none	9.439837281e-06
S093	T102	FALSE	FALSE	0	0	1	1	none	4.3529270387e-05
S097	T102	FALSE	FALSE	0	0	1	1	none	0.000118147616258
S102	T102	FALSE	FALSE	0	0	1	1	none	7.44238563160001e-05
S106	T102	FALSE	FALSE	0	0	1	1	none	0.000115994544457
S130	T102	FALSE	FALSE	0	0	1	1	none	9.272403057e-06
T009	T102	FALSE	FALSE	0	0	1	1	none	0.000121161082078
T010	T102	FALSE	FALSE	0	0	1	1	none	0.0001181003390361
T013	T102	FALSE	FALSE	0	0	1	1	none	0.0001367121143373
T014	T102	FALSE	FALSE	0	0	1	1	none	0.000115590065554
T020	T102	FALSE	FALSE	0	0	1	1	none	0.0001284525503964
T021	T102	FALSE	FALSE	0	0	1	1	none	0.0001219535758119
T028	T102	FALSE	FALSE	0	0	1	1	none	0.000111359491504
T035a	T102	FALSE	FALSE	0	0	1	1	none	1.208033092e-05
T035b	T102	FALSE	FALSE	0	0	1	1	none	0.00011800429611
T040	T102	FALSE	FALSE	0	0	1	1	none	0.0001175162534052
T056	T102	FALSE	FALSE	0	0	1	1	none	0.0001237001999769
T059	T102	FALSE	FALSE	0	0	1	1	none	7.69067450055001e-05
T065	T102	FALSE	FALSE	0	0	1	1	none	0.0001272099882234
T069	T102	FALSE	FALSE	0	0	1	1	none	7.85083476850001e-05
T073	T102	FALSE	FALSE	0	0	1	1	none	0.000121941286586
T075	T102	FALSE	FALSE	0	0	1	1	none	0.000122818158631
T077	T102	FALSE	FALSE	0	0	1	1	none	0.000121347433543
T087	T102	FALSE	FALSE	0	0	1	1	none	0.000119820818431
T095	T102	TRUE	TRUE	1	0	1	1	anc	1.541443929e-06
T099a	T102	FALSE	FALSE	0	0	1	1	none	9.858817922e-06
S002	T104	FALSE	FALSE	0	0	1	1	none	6.6684051052e-05
S007	T104	FALSE	FALSE	0	0	1	1	none	4.4765671147e-05
S021	T104	FALSE	FALSE	0	0	1	1	none	6.52250728150001e-05
S024	T104	FALSE	FALSE	0	0	1	1	none	6.3409747882e-05
S025	T104	FALSE	FALSE	0	0	1	1	none	6.8619802876e-05
S026	T104	FALSE	FALSE	0	0	1	1	none	6.46117153860001e-05
S038	T104	FALSE	FALSE	0	0	1	1	none	5.80798584764e-05
S039	T104	FALSE	FALSE	0	0	1	1	none	6.58693769280001e-05
S040	T104	FALSE	FALSE	0	0	1	1	none	0.0001039868699915
S042	T104	FALSE	FALSE	0	0	1	1	none	6.4003600925e-05
S071	T104	FALSE	FALSE	0	0	1	1	none	9.0159719753e-05
S078	T104	FALSE	FALSE	0	0	1	1	none	6.4979696404e-05
S081	T104	FALSE	FALSE	0	0	1	1	none	6.41720748042e-05
S085	T104	FALSE	FALSE	0	0	1	1	none	9.7135207189e-05
S087	T104	FALSE	FALSE	0	0	1	1	none	0.00011162768433
S093	T104	FALSE	FALSE	0	0	1	1	none	7.49840487240001e-05
S097	T104	FALSE	FALSE	0	0	1	1	none	6.6561151629e-05
S102	T104	FALSE	FALSE	0	0	1	1	none	0.000104690928567
S106	T104	FALSE	FALSE	0	0	1	1	none	6.4408079828e-05
S130	T104	FALSE	FALSE	0	0	1	1	none	0.000111460250106
T009	T104	FALSE	FALSE	0	0	1	1	none	6.9574617449e-05
T010	T104	FALSE	FALSE	0	0	1	1	none	6.65138744071e-05
T013	T104	FALSE	FALSE	0	0	1	1	none	6.73312308843001e-05
T014	T104	FALSE	FALSE	0	0	1	1	none	6.4003600925e-05
T020	T104	FALSE	FALSE	0	0	1	1	none	5.90716669434e-05
T021	T104	FALSE	FALSE	0	0	1	1	none	7.03671111829e-05
T028	T104	FALSE	FALSE	0	0	1	1	none	3.0138555181e-05
T035a	T104	FALSE	FALSE	0	0	1	1	none	0.000111892765797
T035b	T104	FALSE	FALSE	0	0	1	1	none	6.6417831481e-05
T040	T104	FALSE	FALSE	0	0	1	1	none	6.59297887762001e-05
T056	T104	FALSE	FALSE	0	0	1	1	none	7.21137353479e-05
T059	T104	FALSE	FALSE	0	0	1	1	none	0.0001071738172565
T065	T104	FALSE	FALSE	0	0	1	1	none	5.78291047704e-05
T069	T104	FALSE	FALSE	0	0	1	1	none	0.000108775419936
T073	T104	FALSE	FALSE	0	0	1	1	none	7.0354821957e-05
T075	T104	FALSE	FALSE	0	0	1	1	none	7.0043987916e-05
T077	T104	FALSE	FALSE	0	0	1	1	none	6.9760968914e-05
T087	T104	FALSE	FALSE	0	0	1	1	none	6.82343538020001e-05
T095	T104	FALSE	FALSE	0	0	1	1	none	0.00011035058308
T099a	T104	FALSE	FALSE	0	0	1	1	none	0.000110858958885
T102	T104	FALSE	FALSE	0	0	1	1	none	0.000117325613025
S002	T105	FALSE	FALSE	0	0	1	1	none	7.90568565994e-05
S007	T105	FALSE	FALSE	0	0	1	1	none	6.61292223924e-05
S021	T105	FALSE	FALSE	0	0	1	1	none	7.75978783624e-05
S024	T105	FALSE	FALSE	0	0	1	1	none	7.57825534294e-05
S025	T105	FALSE	FALSE	0	0	1	1	none	8.09926084234e-05
S026	T105	FALSE	FALSE	0	0	1	1	none	7.69845209334e-05
S038	T105	FALSE	FALSE	0	0	1	1	none	7.146716817e-06
S039	T105	FALSE	FALSE	0	0	1	1	none	7.82421824754e-05
S040	T105	FALSE	FALSE	0	0	1	1	none	0.0001163596755389
S042	T105	FALSE	FALSE	0	0	1	1	none	7.63764064724e-05
S071	T105	FALSE	FALSE	0	0	1	1	none	0.0001025325253004
S078	T105	FALSE	FALSE	0	0	1	1	none	7.73525019514e-05
S081	T105	FALSE	FALSE	0	0	1	1	none	7.65448803516e-05
S085	T105	FALSE	FALSE	0	0	1	1	none	0.0001095080127364
S087	T105	FALSE	FALSE	0	0	1	1	none	0.0001240004898774
S093	T105	FALSE	FALSE	0	0	1	1	none	8.73568542714e-05
S097	T105	FALSE	FALSE	0	0	1	1	none	7.89339571764e-05
S102	T105	FALSE	FALSE	0	0	1	1	none	0.0001170637341144
S106	T105	FALSE	FALSE	0	0	1	1	none	7.67808853754e-05
S130	T105	FALSE	FALSE	0	0	1	1	none	0.0001238330556534
T009	T105	FALSE	FALSE	0	0	1	1	none	8.19474229964e-05
T010	T105	FALSE	FALSE	0	0	1	1	none	7.88866799545e-05
T013	T105	FALSE	FALSE	0	0	1	1	none	1.31782625489e-05
T014	T105	FALSE	FALSE	0	0	1	1	none	7.63764064724e-05
T020	T105	FALSE	FALSE	0	0	1	1	none	8.138525284e-06
T021	T105	FALSE	FALSE	0	0	1	1	none	8.27399167303e-05
T028	T105	FALSE	FALSE	0	0	1	1	none	5.43514135984e-05
T035a	T105	FALSE	FALSE	0	0	1	1	none	0.0001242655713444
T035b	T105	FALSE	FALSE	0	0	1	1	none	7.87906370284e-05
T040	T105	FALSE	FALSE	0	0	1	1	none	7.83025943236e-05
T056	T105	FALSE	FALSE	0	0	1	1	none	8.44865408953e-05
T059	T105	FALSE	FALSE	0	0	1	1	none	0.0001195466228039
T065	T105	TRUE	TRUE	1	0	1	1	anc	1.300724263e-06
T069	T105	FALSE	FALSE	0	0	1	1	none	0.0001211482254834
T073	T105	FALSE	FALSE	0	0	1	1	none	8.27276275044e-05
T075	T105	FALSE	FALSE	0	0	1	1	none	8.24167934634e-05
T077	T105	FALSE	FALSE	0	0	1	1	none	8.21337744614e-05
T087	T105	FALSE	FALSE	0	0	1	1	none	8.06071593494e-05
T095	T105	FALSE	FALSE	0	0	1	1	none	0.0001227233886274
T099a	T105	FALSE	FALSE	0	0	1	1	none	0.0001232317644324
T102	T105	FALSE	FALSE	0	0	1	1	none	0.0001296984185724
T104	T105	FALSE	FALSE	0	0	1	1	none	6.03175351194e-05
S002	T107	FALSE	FALSE	0	0	1	1	none	0.000118270515681
S007	T107	FALSE	FALSE	0	0	1	1	none	0.000123137300298
S021	T107	FALSE	FALSE	0	0	1	1	none	0.000116811537444
S024	T107	FALSE	FALSE	0	0	1	1	none	0.000114996212511
S025	T107	FALSE	FALSE	0	0	1	1	none	0.000120206267505
S026	T107	FALSE	FALSE	0	0	1	1	none	0.000116198180015
S038	T107	FALSE	FALSE	0	0	1	1	none	0.0001274607419294
S039	T107	FALSE	FALSE	0	0	1	1	none	0.000117455841557
S040	T107	FALSE	FALSE	0	0	1	1	none	7.37197977405001e-05
S042	T107	FALSE	FALSE	0	0	1	1	none	0.000115590065554
S071	T107	FALSE	FALSE	0	0	1	1	none	5.9892647502e-05
S078	T107	FALSE	FALSE	0	0	1	1	none	0.000116566161033
S081	T107	FALSE	FALSE	0	0	1	1	none	0.0001157585394332
S085	T107	FALSE	FALSE	0	0	1	1	none	3.5152774132e-05
S087	T107	FALSE	FALSE	0	0	1	1	none	9.439837281e-06
S093	T107	FALSE	FALSE	0	0	1	1	none	4.3529270387e-05
S097	T107	FALSE	FALSE	0	0	1	1	none	0.000118147616258
S102	T107	FALSE	FALSE	0	0	1	1	none	7.44238563160001e-05
S106	T107	FALSE	FALSE	0	0	1	1	none	0.000115994544457
S130	T107	FALSE	FALSE	0	0	1	1	none	9.272403057e-06
T009	T107	FALSE	FALSE	0	0	1	1	none	0.000121161082078
T010	T107	FALSE	FALSE	0	0	1	1	none	0.0001181003390361
T013	T107	FALSE	FALSE	0	0	1	1	none	0.0001367121143373
T014	T107	FALSE	FALSE	0	0	1	1	none	0.000115590065554
T020	T107	FALSE	FALSE	0	0	1	1	none	0.0001284525503964
T021	T107	FALSE	FALSE	0	0	1	1	none	0.0001219535758119
T028	T107	FALSE	FALSE	0	0	1	1	none	0.000111359491504
T035a	T107	FALSE	FALSE	0	0	1	1	none	1.208033092e-05
T035b	T107	FALSE	FALSE	0	0	1	1	none	0.00011800429611
T040	T107	FALSE	FALSE	0	0	1	1	none	0.0001175162534052
T056	T107	FALSE	FALSE	0	0	1	1	none	0.0001237001999769
T059	T107	FALSE	FALSE	0	0	1	1	none	7.69067450055001e-05
T065	T107	FALSE	FALSE	0	0	1	1	none	0.0001272099882234
T069	T107	FALSE	FALSE	0	0	1	1	none	7.85083476850001e-05
T073	T107	FALSE	FALSE	0	0	1	1	none	0.000121941286586
T075	T107	FALSE	FALSE	0	0	1	1	none	0.000122818158631
T077	T107	FALSE	FALSE	0	0	1	1	none	0.000121347433543
T087	T107	FALSE	FALSE	0	0	1	1	none	0.000119820818431
T095	T107	TRUE	TRUE	1	0	1	1	anc	1.541443929e-06
T099a	T107	FALSE	FALSE	0	0	1	1	none	9.858817922e-06
T102	T107	TRUE	TRUE	0	0	1	1	none	1.187706086e-06
T104	T107	FALSE	FALSE	0	0	1	1	none	0.000117325613025
T105	T107	FALSE	FALSE	0	0	1	1	none	0.0001296984185724
S002	T126	TRUE	TRUE	0	0	1	1	none	0.000120398079846
S007	T126	TRUE	TRUE	0	0	1	1	none	0.000125264864463
S021	T126	TRUE	TRUE	0	0	1	1	none	0.000118939101609
S024	T126	TRUE	TRUE	0	0	1	1	none	0.000117123776676
S025	T126	TRUE	TRUE	0	0	1	1	none	0.00012233383167
S026	T126	TRUE	TRUE	0	0	1	1	none	0.00011832574418
S038	T126	TRUE	TRUE	0	0	1	1	none	0.0001295883060944
S039	T126	TRUE	TRUE	0	0	1	1	none	0.000119583405722
S040	T126	TRUE	TRUE	0	0	1	1	none	5.32032795455e-05
S042	T126	TRUE	TRUE	0	0	1	1	none	0.000117717629719
S071	T126	TRUE	TRUE	0	0	1	1	none	3.1668869609e-05
S078	T126	TRUE	TRUE	0	0	1	1	none	0.000118693725198
S081	T126	TRUE	TRUE	0	0	1	1	none	0.0001178861035982
S085	T126	TRUE	TRUE	0	0	1	1	none	6.8995699103e-05
S087	T126	TRUE	TRUE	0	0	1	1	none	8.3488176244e-05
S093	T126	TRUE	TRUE	0	0	1	1	none	4.6844540638e-05
S097	T126	TRUE	TRUE	0	0	1	1	none	0.000120275180423
S102	T126	TRUE	TRUE	0	0	1	1	none	5.3907338121e-05
S106	T126	TRUE	TRUE	0	0	1	1	none	0.000118122108622
S130	T126	TRUE	TRUE	0	0	1	1	none	8.332074202e-05
T009	T126	FALSE	FALSE	0	0	1	1	none	0.000123288646243
T010	T126	TRUE	TRUE	0	0	1	1	none	0.0001202279032011
T013	T126	FALSE	FALSE	0	0	1	1	none	0.0001388396785023
T014	T126	TRUE	TRUE	0	0	1	1	none	0.000117717629719
T020	T126	TRUE	TRUE	0	0	1	1	none	0.0001305801145614
T021	T126	FALSE	FALSE	0	0	1	1	none	0.0001240811399769
T028	T126	TRUE	TRUE	0	0	1	1	none	0.000113487055669
T035a	T126	TRUE	TRUE	0	0	1	1	none	8.3753257711e-05
T035b	T126	TRUE	TRUE	0	0	1	1	none	0.000120131860275
T040	T126	TRUE	TRUE	0	0	1	1	none	0.0001196438175702
T056	T126	FALSE	FALSE	0	0	1	1	none	0.0001258277641419
T059	T126	TRUE	TRUE	0	0	1	1	none	5.63902268105e-05
T065	T126	TRUE	TRUE	0	0	1	1	none	0.0001293375523884
T069	T126	TRUE	TRUE	0	0	1	1	none	4.1629291594e-05
T073	T126	FALSE	FALSE	0	0	1	1	none	0.000124068850751
T075	T126	TRUE	TRUE	0	0	1	1	none	0.000124945722796
T077	T126	FALSE	FALSE	0	0	1	1	none	0.000123474997708
T087	T126	TRUE	TRUE	0	0	1	1	none	0.000121948382596
T095	T126	TRUE	TRUE	0	0	1	1	none	8.2211074994e-05
T099a	T126	TRUE	TRUE	0	0	1	1	none	8.2719450799e-05
T102	T126	FALSE	FALSE	0	0	1	1	none	8.91861049390001e-05
T104	T126	FALSE	FALSE	0	0	1	1	none	0.00011945317719
T105	T126	FALSE	FALSE	0	0	1	1	none	0.0001318259827374
T107	T126	FALSE	FALSE	0	0	1	1	none	8.91861049390001e-05
S002	T156	FALSE	FALSE	0	0	1	1	none	7.7941833896e-05
S007	T156	FALSE	FALSE	0	0	1	1	none	6.5014199689e-05
S021	T156	FALSE	FALSE	0	0	1	1	none	7.6482855659e-05
S024	T156	FALSE	FALSE	0	0	1	1	none	7.4667530726e-05
S025	T156	FALSE	FALSE	0	0	1	1	none	7.987758572e-05
S026	T156	FALSE	FALSE	0	0	1	1	none	7.586949823e-05
S038	T156	FALSE	FALSE	0	0	1	1	none	7.9407984404e-06
S039	T156	FALSE	FALSE	0	0	1	1	none	7.7127159772e-05
S040	T156	FALSE	FALSE	0	0	1	1	none	0.0001152446528355
S042	T156	FALSE	FALSE	0	0	1	1	none	7.5261383769e-05
S071	T156	FALSE	FALSE	0	0	1	1	none	0.000101417502597
S078	T156	FALSE	FALSE	0	0	1	1	none	7.6237479248e-05
S081	T156	FALSE	FALSE	0	0	1	1	none	7.54298576482e-05
S085	T156	FALSE	FALSE	0	0	1	1	none	0.000108392990033
S087	T156	FALSE	FALSE	0	0	1	1	none	0.000122885467174
S093	T156	FALSE	FALSE	0	0	1	1	none	8.6241831568e-05
S097	T156	FALSE	FALSE	0	0	1	1	none	7.7818934473e-05
S102	T156	FALSE	FALSE	0	0	1	1	none	0.000115948711411
S106	T156	FALSE	FALSE	0	0	1	1	none	7.5665862672e-05
S130	T156	FALSE	FALSE	0	0	1	1	none	0.00012271803295
T009	T156	FALSE	FALSE	0	0	1	1	none	8.0832400293e-05
T010	T156	FALSE	FALSE	0	0	1	1	none	7.77716572511e-05
T013	T156	FALSE	FALSE	0	0	1	1	none	1.71921708483e-05
T014	T156	FALSE	FALSE	0	0	1	1	none	7.5261383769e-05
T020	T156	FALSE	FALSE	0	0	1	1	none	8.9326069074e-06
T021	T156	FALSE	FALSE	0	0	1	1	none	8.16248940269e-05
T028	T156	FALSE	FALSE	0	0	1	1	none	5.3236390895e-05
T035a	T156	FALSE	FALSE	0	0	1	1	none	0.000123150548641
T035b	T156	FALSE	FALSE	0	0	1	1	none	7.7675614325e-05
T040	T156	FALSE	FALSE	0	0	1	1	none	7.71875716202e-05
T056	T156	FALSE	FALSE	0	0	1	1	none	8.33715181919e-05
T059	T156	FALSE	FALSE	0	0	1	1	none	0.0001184316001005
T065	T156	FALSE	FALSE	0	0	1	1	none	7.6900447344e-06
T069	T156	FALSE	FALSE	0	0	1	1	none	0.00012003320278
T073	T156	FALSE	FALSE	0	0	1	1	none	8.1612604801e-05
T075	T156	FALSE	FALSE	0	0	1	1	none	8.130177076e-05
T077	T156	FALSE	FALSE	0	0	1	1	none	8.1018751758e-05
T087	T156	FALSE	FALSE	0	0	1	1	none	7.9492136646e-05
T095	T156	FALSE	FALSE	0	0	1	1	none	0.000121608365924
T099a	T156	FALSE	FALSE	0	0	1	1	none	0.000122116741729
T102	T156	FALSE	FALSE	0	0	1	1	none	0.000128583395869
T104	T156	FALSE	FALSE	0	0	1	1	none	5.9202512416e-05
T105	T156	FALSE	FALSE	0	0	1	1	none	1.01784750834e-05
T107	T156	FALSE	FALSE	0	0	1	1	none	0.000128583395869
T126	T156	FALSE	FALSE	0	0	1	1	none	0.000130710960034
S002	T159a	TRUE	TRUE	0	0	1	1	none	1.9742782597e-05
S007	T159a	TRUE	TRUE	0	0	1	1	none	7.2229518754e-05
S021	T159a	TRUE	TRUE	0	0	1	1	none	1.828380436e-05
S024	T159a	TRUE	TRUE	0	0	1	1	none	1.6468479427e-05
S025	T159a	TRUE	TRUE	0	0	1	1	none	1.8166187331e-05
S026	T159a	TRUE	TRUE	0	0	1	1	none	9.303584525e-06
S038	T159a	TRUE	TRUE	0	0	1	1	none	7.65529603854e-05
S039	T159a	TRUE	TRUE	0	0	1	1	none	1.8928108473e-05
S040	T159a	TRUE	TRUE	0	0	1	1	none	0.0001046655530765
S042	T159a	TRUE	TRUE	0	0	1	1	none	1.706233247e-05
S071	T159a	TRUE	TRUE	0	0	1	1	none	9.0838402838e-05
S078	T159a	TRUE	TRUE	0	0	1	1	none	1.8038427949e-05
S081	T159a	TRUE	TRUE	0	0	1	1	none	1.72308063492e-05
S085	T159a	TRUE	TRUE	0	0	1	1	none	9.7813890274e-05
S087	T159a	TRUE	TRUE	0	0	1	1	none	0.000112306367415
S093	T159a	TRUE	TRUE	0	0	1	1	none	7.5662731809e-05
S097	T159a	TRUE	TRUE	0	0	1	1	none	1.6107536084e-05
S102	T159a	TRUE	TRUE	0	0	1	1	none	0.000105369611652
S106	T159a	TRUE	TRUE	0	0	1	1	none	1.7466811373e-05
S130	T159a	TRUE	TRUE	0	0	1	1	none	0.000112138933191
T009	T159a	TRUE	TRUE	0	1	1	1	desc	2.562932925e-06
T010	T159a	TRUE	TRUE	0	0	1	1	none	1.2837490121e-06
T013	T159a	FALSE	FALSE	0	0	1	1	none	8.58043327933e-05
T014	T159a	TRUE	TRUE	0	0	1	1	none	1.706233247e-05
T020	T159a	TRUE	TRUE	0	0	1	1	none	7.75447688524e-05
T021	T159a	TRUE	TRUE	0	1	1	1	desc	3.3554266589e-06
T028	T159a	TRUE	TRUE	0	0	1	1	none	6.045170996e-05
T035a	T159a	TRUE	TRUE	0	0	1	1	none	0.000112571448882
T035b	T159a	TRUE	TRUE	0	0	1	1	none	2.375412172e-06
T040	T159a	TRUE	TRUE	0	0	1	1	none	1.89885203212e-05
T056	T159a	FALSE	FALSE	0	1	1	1	desc	5.1020508239e-06
T059	T159a	TRUE	TRUE	0	0	1	1	none	0.0001078525003415
T065	T159a	TRUE	TRUE	0	0	1	1	none	7.63022066794e-05
T069	T159a	TRUE	TRUE	0	0	1	1	none	0.000109454103021
T073	T159a	TRUE	TRUE	0	1	1	1	desc	3.343137433e-06
T075	T159a	TRUE	TRUE	0	0	1	1	none	7.1910377087e-05
T077	T159a	TRUE	TRUE	0	1	1	1	desc	2.74928439e-06
T087	T159a	TRUE	TRUE	0	0	1	1	none	4.191934493e-06
T095	T159a	TRUE	TRUE	0	0	1	1	none	0.000111029266165
T099a	T159a	TRUE	TRUE	0	0	1	1	none	0.00011153764197
T102	T159a	FALSE	FALSE	0	0	1	1	none	0.00011800429611
T104	T159a	FALSE	FALSE	0	0	1	1	none	6.6417831481e-05
T105	T159a	FALSE	FALSE	0	0	1	1	none	7.87906370284e-05
T107	T159a	FALSE	FALSE	0	0	1	1	none	0.00011800429611
T126	T159a	TRUE	TRUE	0	0	1	1	none	0.000120131860275
T156	T159a	FALSE	FALSE	0	0	1	1	none	7.7675614325e-05
S002	T182	FALSE	FALSE	0	0	1	1	none	8.0004540343e-05
S007	T182	FALSE	FALSE	0	0	1	1	none	6.7076906136e-05
S021	T182	FALSE	FALSE	0	0	1	1	none	7.8545562106e-05
S024	T182	FALSE	FALSE	0	0	1	1	none	7.6730237173e-05
S025	T182	FALSE	FALSE	0	0	1	1	none	8.1940292167e-05
S026	T182	FALSE	FALSE	0	0	1	1	none	7.7932204677e-05
S038	T182	FALSE	FALSE	0	0	1	1	none	1.00035048874e-05
S039	T182	FALSE	FALSE	0	0	1	1	none	7.9189866219e-05
S040	T182	FALSE	FALSE	0	0	1	1	none	0.0001173073592825
S042	T182	FALSE	FALSE	0	0	1	1	none	7.7324090216e-05
S071	T182	FALSE	FALSE	0	0	1	1	none	0.000103480209044
S078	T182	FALSE	FALSE	0	0	1	1	none	7.8300185695e-05
S081	T182	FALSE	FALSE	0	0	1	1	none	7.74925640952e-05
S085	T182	FALSE	FALSE	0	0	1	1	none	0.00011045569648
S087	T182	FALSE	FALSE	0	0	1	1	none	0.000124948173621
S093	T182	FALSE	FALSE	0	0	1	1	none	8.8304538015e-05
S097	T182	FALSE	FALSE	0	0	1	1	none	7.988164092e-05
S102	T182	FALSE	FALSE	0	0	1	1	none	0.000118011417858
S106	T182	FALSE	FALSE	0	0	1	1	none	7.7728569119e-05
S130	T182	FALSE	FALSE	0	0	1	1	none	0.000124780739397
T009	T182	FALSE	FALSE	0	0	1	1	none	8.289510674e-05
T010	T182	FALSE	FALSE	0	0	1	1	none	7.98343636981e-05
T013	T182	FALSE	FALSE	0	0	1	1	none	1.92548772953e-05
T014	T182	FALSE	FALSE	0	0	1	1	none	7.7324090216e-05
T020	T182	FALSE	FALSE	0	0	1	1	none	1.09953133544e-05
T021	T182	FALSE	FALSE	0	0	1	1	none	8.36876004739e-05
T028	T182	FALSE	FALSE	0	0	1	1	none	5.5299097342e-05
T035a	T182	FALSE	FALSE	0	0	1	1	none	0.000125213255088
T035b	T182	FALSE	FALSE	0	0	1	1	none	7.9738320772e-05
T040	T182	FALSE	FALSE	0	0	1	1	none	7.92502780672e-05
T056	T182	FALSE	FALSE	0	0	1	1	none	8.54342246389e-05
T059	T182	FALSE	FALSE	0	0	1	1	none	0.0001204943065475
T065	T182	FALSE	FALSE	0	0	1	1	none	9.7527511814e-06
T069	T182	FALSE	FALSE	0	0	1	1	none	0.000122095909227
T073	T182	FALSE	FALSE	0	0	1	1	none	8.3675311248e-05
T075	T182	FALSE	FALSE	0	0	1	1	none	8.3364477207e-05
T077	T182	FALSE	FALSE	0	0	1	1	none	8.3081458205e-05
T087	T182	FALSE	FALSE	0	0	1	1	none	8.1554843093e-05
T095	T182	FALSE	FALSE	0	0	1	1	none	0.000123671072371
T099a	T182	FALSE	FALSE	0	0	1	1	none	0.000124179448176
T102	T182	FALSE	FALSE	0	0	1	1	none	0.000130646102316
T104	T182	FALSE	FALSE	0	0	1	1	none	6.1265218863e-05
T105	T182	FALSE	FALSE	0	0	1	1	none	1.22411815304e-05
T107	T182	FALSE	FALSE	0	0	1	1	none	0.000130646102316
T126	T182	FALSE	FALSE	0	0	1	1	none	0.000132773666481
T156	T182	FALSE	FALSE	0	0	1	1	none	8.854110685e-06
T159a	T182	FALSE	FALSE	0	0	1	1	none	7.9738320772e-05
S002	T188	TRUE	TRUE	0	0	1	1	none	6.6867550047e-05
S007	T188	TRUE	TRUE	0	0	1	1	none	4.4949170142e-05
S021	T188	TRUE	TRUE	0	0	1	1	none	6.540857181e-05
S024	T188	TRUE	TRUE	0	0	1	1	none	6.3593246877e-05
S025	T188	TRUE	TRUE	0	0	1	1	none	6.8803301871e-05
S026	T188	TRUE	TRUE	0	0	1	1	none	6.4795214381e-05
S038	T188	TRUE	TRUE	0	0	1	1	none	5.82633574714e-05
S039	T188	TRUE	TRUE	0	0	1	1	none	6.6052875923e-05
S040	T188	TRUE	TRUE	0	0	1	1	none	0.0001041703689865
S042	T188	TRUE	TRUE	0	0	1	1	none	6.418709992e-05
S071	T188	TRUE	TRUE	0	0	1	1	none	9.0343218748e-05
S078	T188	TRUE	TRUE	0	0	1	1	none	6.5163195399e-05
S081	T188	TRUE	TRUE	0	0	1	1	none	6.43555737992e-05
S085	T188	TRUE	TRUE	0	0	1	1	none	9.7318706184e-05
S087	T188	TRUE	TRUE	0	0	1	1	none	0.000111811183325
S093	T188	TRUE	TRUE	0	0	1	1	none	7.5167547719e-05
S097	T188	TRUE	TRUE	0	0	1	1	none	6.6744650624e-05
S102	T188	TRUE	TRUE	0	0	1	1	none	0.000104874427562
S106	T188	TRUE	TRUE	0	0	1	1	none	6.4591578823e-05
S130	T188	TRUE	TRUE	0	0	1	1	none	0.000111643749101
T009	T188	FALSE	FALSE	0	0	1	1	none	6.9758116444e-05
T010	T188	TRUE	TRUE	0	0	1	1	none	6.66973734021e-05
T013	T188	FALSE	FALSE	0	0	1	1	none	6.75147298793e-05
T014	T188	TRUE	TRUE	0	0	1	1	none	6.418709992e-05
T020	T188	TRUE	TRUE	0	0	1	1	none	5.92551659384e-05
T021	T188	FALSE	FALSE	0	0	1	1	none	7.05506101779e-05
T028	T188	TRUE	TRUE	0	0	1	1	none	2.3285801764e-05
T035a	T188	TRUE	TRUE	0	0	1	1	none	0.000112076264792
T035b	T188	TRUE	TRUE	0	0	1	1	none	6.6601330476e-05
T040	T188	TRUE	TRUE	0	0	1	1	none	6.61132877712e-05
T056	T188	FALSE	FALSE	0	0	1	1	none	7.22972343429e-05
T059	T188	TRUE	TRUE	0	0	1	1	none	0.0001073573162515
T065	T188	TRUE	TRUE	0	0	1	1	none	5.80126037654e-05
T069	T188	TRUE	TRUE	0	0	1	1	none	0.000108958918931
T073	T188	FALSE	FALSE	0	0	1	1	none	7.0538320952e-05
T075	T188	TRUE	TRUE	0	0	1	1	none	7.0227486911e-05
T077	T188	FALSE	FALSE	0	0	1	1	none	6.9944467909e-05
T087	T188	TRUE	TRUE	0	0	1	1	none	6.8417852797e-05
T095	T188	TRUE	TRUE	0	0	1	1	none	0.000110534082075
T099a	T188	TRUE	TRUE	0	0	1	1	none	0.00011104245788
T102	T188	FALSE	FALSE	0	0	1	1	none	0.00011750911202
T104	T188	FALSE	FALSE	0	0	1	1	none	3.6288175697e-05
T105	T188	FALSE	FALSE	0	0	1	1	none	6.05010341144e-05
T107	T188	FALSE	FALSE	0	0	1	1	none	0.00011750911202
T126	T188	TRUE	TRUE	0	0	1	1	none	0.000119636676185
T156	T188	FALSE	FALSE	0	0	1	1	none	5.9386011411e-05
T159a	T188	TRUE	TRUE	0	0	1	1	none	6.6601330476e-05
T182	T188	FALSE	FALSE	0	0	1	1	none	6.1448717858e-05
S002	T192	FALSE	FALSE	0	0	1	1	none	0.0001320453493236
S007	T192	FALSE	FALSE	0	0	1	1	none	0.0001369121339406
S021	T192	FALSE	FALSE	0	0	1	1	none	0.0001305863710866
S024	T192	FALSE	FALSE	0	0	1	1	none	0.0001287710461536
S025	T192	FALSE	FALSE	0	0	1	1	none	0.0001339811011476
S026	T192	FALSE	FALSE	0	0	1	1	none	0.0001299730136576
S038	T192	FALSE	FALSE	0	0	1	1	none	0.000141235575572
S039	T192	FALSE	FALSE	0	0	1	1	none	0.0001312306751996
S040	T192	FALSE	FALSE	0	0	1	1	none	6.48505490231e-05
S042	T192	FALSE	FALSE	0	0	1	1	none	0.0001293648991966
S071	T192	FALSE	FALSE	0	0	1	1	none	4.33161390866e-05
S078	T192	FALSE	FALSE	0	0	1	1	none	0.0001303409946756
S081	T192	FALSE	FALSE	0	0	1	1	none	0.0001295333730758
S085	T192	FALSE	FALSE	0	0	1	1	none	8.06429685806e-05
S087	T192	FALSE	FALSE	0	0	1	1	none	9.51354457216e-05
S093	T192	FALSE	FALSE	0	0	1	1	none	5.84918101156e-05
S097	T192	FALSE	FALSE	0	0	1	1	none	0.0001319224499006
S102	T192	FALSE	FALSE	0	0	1	1	none	6.55546075986e-05
S106	T192	FALSE	FALSE	0	0	1	1	none	0.0001297693780996
S130	T192	FALSE	FALSE	0	0	1	1	none	9.49680114976e-05
T009	T192	FALSE	FALSE	0	0	1	1	none	0.0001349359157206
T010	T192	FALSE	FALSE	0	0	1	1	none	0.0001318751726787
T013	T192	FALSE	FALSE	0	0	1	1	none	0.0001504869479799
T014	T192	FALSE	FALSE	0	0	1	1	none	0.0001293648991966
T020	T192	FALSE	FALSE	0	0	1	1	none	0.000142227384039
T021	T192	FALSE	FALSE	0	0	1	1	none	0.0001357284094545
T028	T192	FALSE	FALSE	0	0	1	1	none	0.0001251343251466
T035a	T192	FALSE	FALSE	0	0	1	1	none	9.54005271886e-05
T035b	T192	FALSE	FALSE	0	0	1	1	none	0.0001317791297526
T040	T192	FALSE	FALSE	0	0	1	1	none	0.0001312910870478
T056	T192	FALSE	FALSE	0	0	1	1	none	0.0001374750336195
T059	T192	FALSE	FALSE	0	0	1	1	none	6.80374962881e-05
T065	T192	FALSE	FALSE	0	0	1	1	none	0.000140984821866
T069	T192	FALSE	FALSE	0	0	1	1	none	5.32765610716e-05
T073	T192	FALSE	FALSE	0	0	1	1	none	0.0001357161202286
T075	T192	FALSE	FALSE	0	0	1	1	none	0.0001365929922736
T077	T192	FALSE	FALSE	0	0	1	1	none	0.0001351222671856
T087	T192	FALSE	FALSE	0	0	1	1	none	0.0001335956520736
T095	T192	FALSE	FALSE	0	0	1	1	none	9.38583444716e-05
T099a	T192	FALSE	FALSE	0	0	1	1	none	9.43667202766e-05
T102	T192	FALSE	FALSE	0	0	1	1	none	0.0001008333744166
T104	T192	FALSE	FALSE	0	0	1	1	none	0.0001311004466676
T105	T192	FALSE	FALSE	0	0	1	1	none	0.000143473252215
T107	T192	FALSE	FALSE	0	0	1	1	none	0.0001008333744166
T126	T192	TRUE	TRUE	1	0	1	1	anc	5.93853043e-07
T156	T192	FALSE	FALSE	0	0	1	1	none	0.0001423582295116
T159a	T192	FALSE	FALSE	0	0	1	1	none	0.0001317791297526
T182	T192	FALSE	FALSE	0	0	1	1	none	0.0001444209359586
T188	T192	FALSE	FALSE	0	0	1	1	none	0.0001312839456626
S002	T223	FALSE	FALSE	0	0	1	1	none	7.9291018115e-05
S007	T223	FALSE	FALSE	0	0	1	1	none	6.6363383908e-05
S021	T223	FALSE	FALSE	0	0	1	1	none	7.7832039878e-05
S024	T223	FALSE	FALSE	0	0	1	1	none	7.6016714945e-05
S025	T223	FALSE	FALSE	0	0	1	1	none	8.1226769939e-05
S026	T223	FALSE	FALSE	0	0	1	1	none	7.7218682449e-05
S038	T223	FALSE	FALSE	0	0	1	1	none	9.2899826594e-06
S039	T223	FALSE	FALSE	0	0	1	1	none	7.8476343991e-05
S040	T223	FALSE	FALSE	0	0	1	1	none	0.0001165938370545
S042	T223	FALSE	FALSE	0	0	1	1	none	7.6610567988e-05
S071	T223	FALSE	FALSE	0	0	1	1	none	0.000102766686816
S078	T223	FALSE	FALSE	0	0	1	1	none	7.7586663467e-05
S081	T223	FALSE	FALSE	0	0	1	1	none	7.67790418672e-05
S085	T223	FALSE	FALSE	0	0	1	1	none	0.000109742174252
S087	T223	FALSE	FALSE	0	0	1	1	none	0.000124234651393
S093	T223	FALSE	FALSE	0	0	1	1	none	8.7591015787e-05
S097	T223	FALSE	FALSE	0	0	1	1	none	7.9168118692e-05
S102	T223	FALSE	FALSE	0	0	1	1	none	0.00011729789563
S106	T223	FALSE	FALSE	0	0	1	1	none	7.7015046891e-05
S130	T223	FALSE	FALSE	0	0	1	1	none	0.000124067217169
T009	T223	FALSE	FALSE	0	0	1	1	none	8.2181584512e-05
T010	T223	FALSE	FALSE	0	0	1	1	none	7.91208414701e-05
T013	T223	FALSE	FALSE	0	0	1	1	none	1.85413550673e-05
T014	T223	FALSE	FALSE	0	0	1	1	none	7.6610567988e-05
T020	T223	FALSE	FALSE	0	0	1	1	none	1.02817911264e-05
T021	T223	FALSE	FALSE	0	0	1	1	none	8.29740782459e-05
T028	T223	FALSE	FALSE	0	0	1	1	none	5.4585575114e-05
T035a	T223	FALSE	FALSE	0	0	1	1	none	0.00012449973286
T035b	T223	FALSE	FALSE	0	0	1	1	none	7.9024798544e-05
T040	T223	FALSE	FALSE	0	0	1	1	none	7.85367558392e-05
T056	T223	FALSE	FALSE	0	0	1	1	none	8.47207024109e-05
T059	T223	FALSE	FALSE	0	0	1	1	none	0.0001197807843195
T065	T223	FALSE	FALSE	0	0	1	1	none	9.0392289534e-06
T069	T223	FALSE	FALSE	0	0	1	1	none	0.000121382386999
T073	T223	FALSE	FALSE	0	0	1	1	none	8.296178902e-05
T075	T223	FALSE	FALSE	0	0	1	1	none	8.2650954979e-05
T077	T223	FALSE	FALSE	0	0	1	1	none	8.2367935977e-05
T087	T223	FALSE	FALSE	0	0	1	1	none	8.0841320865e-05
T095	T223	FALSE	FALSE	0	0	1	1	none	0.000122957550143
T099a	T223	FALSE	FALSE	0	0	1	1	none	0.000123465925948
T102	T223	FALSE	FALSE	0	0	1	1	none	0.000129932580088
T104	T223	FALSE	FALSE	0	0	1	1	none	6.0551696635e-05
T105	T223	FALSE	FALSE	0	0	1	1	none	1.15276593024e-05
T107	T223	FALSE	FALSE	0	0	1	1	none	0.000129932580088
T126	T223	FALSE	FALSE	0	0	1	1	none	0.000132060144253
T156	T223	FALSE	FALSE	0	0	1	1	none	8.140588457e-06
T159a	T223	FALSE	FALSE	0	0	1	1	none	7.9024798544e-05
T182	T223	FALSE	FALSE	0	0	1	1	none	4.037302116e-06
T188	T223	FALSE	FALSE	0	0	1	1	none	6.073519563e-05
T192	T223	FALSE	FALSE	0	0	1	1	none	0.0001437074137306
S002	T225	FALSE	FALSE	0	0	1	1	none	8.29481061200001e-05
S007	T225	FALSE	FALSE	0	0	1	1	none	7.0020471913e-05
S021	T225	FALSE	FALSE	0	0	1	1	none	8.14891278830001e-05
S024	T225	FALSE	FALSE	0	0	1	1	none	7.96738029500001e-05
S025	T225	FALSE	FALSE	0	0	1	1	none	8.48838579440001e-05
S026	T225	FALSE	FALSE	0	0	1	1	none	8.08757704540001e-05
S038	T225	FALSE	FALSE	0	0	1	1	none	1.29470706644e-05
S039	T225	FALSE	FALSE	0	0	1	1	none	8.21334319960001e-05
S040	T225	FALSE	FALSE	0	0	1	1	none	0.0001202509250595
S042	T225	FALSE	FALSE	0	0	1	1	none	8.02676559930001e-05
S071	T225	FALSE	FALSE	0	0	1	1	none	0.000106423774821
S078	T225	FALSE	FALSE	0	0	1	1	none	8.12437514720001e-05
S081	T225	FALSE	FALSE	0	0	1	1	none	8.04361298722001e-05
S085	T225	FALSE	FALSE	0	0	1	1	none	0.000113399262257
S087	T225	FALSE	FALSE	0	0	1	1	none	0.000127891739398
S093	T225	FALSE	FALSE	0	0	1	1	none	9.12481037920001e-05
S097	T225	FALSE	FALSE	0	0	1	1	none	8.28252066970001e-05
S102	T225	FALSE	FALSE	0	0	1	1	none	0.000120954983635
S106	T225	FALSE	FALSE	0	0	1	1	none	8.06721348960001e-05
S130	T225	FALSE	FALSE	0	0	1	1	none	0.000127724305174
T009	T225	FALSE	FALSE	0	0	1	1	none	8.58386725170001e-05
T010	T225	FALSE	FALSE	0	0	1	1	none	8.27779294751001e-05
T013	T225	FALSE	FALSE	0	0	1	1	none	2.21984430723e-05
T014	T225	FALSE	FALSE	0	0	1	1	none	8.02676559930001e-05
T020	T225	FALSE	FALSE	0	0	1	1	none	1.39388791314e-05
T021	T225	FALSE	FALSE	0	0	1	1	none	8.66311662509001e-05
T028	T225	FALSE	FALSE	0	0	1	1	none	5.8242663119e-05
T035a	T225	FALSE	FALSE	0	0	1	1	none	0.000128156820865
T035b	T225	FALSE	FALSE	0	0	1	1	none	8.26818865490001e-05
T040	T225	FALSE	FALSE	0	0	1	1	none	8.21938438442001e-05
T056	T225	FALSE	FALSE	0	0	1	1	none	8.83777904159001e-05
T059	T225	FALSE	FALSE	0	0	1	1	none	0.0001234378723245
T065	T225	FALSE	FALSE	0	0	1	1	none	1.26963169584e-05
T069	T225	FALSE	FALSE	0	0	1	1	none	0.000125039475004
T073	T225	FALSE	FALSE	0	0	1	1	none	8.66188770250001e-05
T075	T225	FALSE	FALSE	0	0	1	1	none	8.6308042984e-05
T077	T225	FALSE	FALSE	0	0	1	1	none	8.60250239820001e-05
T087	T225	FALSE	FALSE	0	0	1	1	none	8.44984088700001e-05
T095	T225	FALSE	FALSE	0	0	1	1	none	0.000126614638148
T099a	T225	FALSE	FALSE	0	0	1	1	none	0.000127123013953
T102	T225	FALSE	FALSE	0	0	1	1	none	0.000133589668093
T104	T225	FALSE	FALSE	0	0	1	1	none	6.420878464e-05
T105	T225	FALSE	FALSE	0	0	1	1	none	1.51847473074e-05
T107	T225	FALSE	FALSE	0	0	1	1	none	0.000133589668093
T126	T225	FALSE	FALSE	0	0	1	1	none	0.000135717232258
T156	T225	FALSE	FALSE	0	0	1	1	none	7.362635668e-06
T159a	T225	FALSE	FALSE	0	0	1	1	none	8.26818865490001e-05
T182	T225	FALSE	FALSE	0	0	1	1	none	1.3860382909e-05
T188	T225	FALSE	FALSE	0	0	1	1	none	6.4392283635e-05
T192	T225	FALSE	FALSE	0	0	1	1	none	0.0001473645017356
T223	T225	FALSE	FALSE	0	0	1	1	none	1.3146860681e-05
S002	T230	TRUE	TRUE	0	0	1	1	none	2.03555030757e-05
S007	T230	TRUE	TRUE	0	0	1	1	none	7.28422392327e-05
S021	T230	TRUE	TRUE	0	0	1	1	none	1.88965248387e-05
S024	T230	TRUE	TRUE	0	0	1	1	none	1.70811999057e-05
S025	T230	TRUE	TRUE	0	0	1	1	none	1.87789078097e-05
S026	T230	TRUE	TRUE	0	0	1	1	none	9.9163050037e-06
S038	T230	TRUE	TRUE	0	0	1	1	none	7.71656808641e-05
S039	T230	TRUE	TRUE	0	0	1	1	none	1.95408289517e-05
S040	T230	TRUE	TRUE	0	0	1	1	none	0.0001052782735552
S042	T230	TRUE	TRUE	0	0	1	1	none	1.76750529487e-05
S071	T230	TRUE	TRUE	0	0	1	1	none	9.14511233167e-05
S078	T230	TRUE	TRUE	0	0	1	1	none	1.86511484277e-05
S081	T230	TRUE	TRUE	0	0	1	1	none	1.78435268279e-05
S085	T230	TRUE	TRUE	0	0	1	1	none	9.84266107527e-05
S087	T230	TRUE	TRUE	0	0	1	1	none	0.0001129190878937
S093	T230	TRUE	TRUE	0	0	1	1	none	7.62754522877e-05
S097	T230	TRUE	TRUE	0	0	1	1	none	1.67202565627e-05
S102	T230	TRUE	TRUE	0	0	1	1	none	0.0001059823321307
S106	T230	TRUE	TRUE	0	0	1	1	none	1.80795318517e-05
S130	T230	TRUE	TRUE	0	0	1	1	none	0.0001127516536697
T009	T230	FALSE	FALSE	0	0	1	1	none	6.1449186187e-06
T010	T230	TRUE	TRUE	0	0	1	1	none	3.0841755768e-06
T013	T230	FALSE	FALSE	0	0	1	1	none	8.6417053272e-05
T014	T230	TRUE	TRUE	0	0	1	1	none	1.76750529487e-05
T020	T230	TRUE	TRUE	0	0	1	1	none	7.81574893311e-05
T021	T230	FALSE	FALSE	0	0	1	1	none	6.9374123526e-06
T028	T230	TRUE	TRUE	0	0	1	1	none	6.10644304387e-05
T035a	T230	TRUE	TRUE	0	0	1	1	none	0.0001131841693607
T035b	T230	TRUE	TRUE	0	0	1	1	none	1.8004265647e-06
T040	T230	TRUE	TRUE	0	0	1	1	none	1.96012407999e-05
T056	T230	FALSE	FALSE	0	0	1	1	none	8.6840365176e-06
T059	T230	TRUE	TRUE	0	0	1	1	none	0.0001084652208202
T065	T230	TRUE	TRUE	0	0	1	1	none	7.69149271581e-05
T069	T230	TRUE	TRUE	0	0	1	1	none	0.0001100668234997
T073	T230	FALSE	FALSE	0	0	1	1	none	6.9251231267e-06
T075	T230	TRUE	TRUE	0	0	1	1	none	7.25230975657e-05
T077	T230	FALSE	FALSE	0	0	1	1	none	6.3312700837e-06
T087	T230	TRUE	TRUE	0	0	1	1	none	2.4292427997e-06
T095	T230	TRUE	TRUE	0	0	1	1	none	0.0001116419866437
T099a	T230	TRUE	TRUE	0	0	1	1	none	0.0001121503624487
T102	T230	FALSE	FALSE	0	0	1	1	none	0.0001186170165887
T104	T230	FALSE	FALSE	0	0	1	1	none	6.70305519597e-05
T105	T230	FALSE	FALSE	0	0	1	1	none	7.94033575071e-05
T107	T230	FALSE	FALSE	0	0	1	1	none	0.0001186170165887
T126	T230	TRUE	TRUE	0	0	1	1	none	0.0001207445807537
T156	T230	FALSE	FALSE	0	0	1	1	none	7.82883348037e-05
T159a	T230	TRUE	TRUE	0	0	1	1	none	2.9881326507e-06
T182	T230	FALSE	FALSE	0	0	1	1	none	8.03510412507e-05
T188	T230	TRUE	TRUE	0	0	1	1	none	6.72140509547e-05
T192	T230	FALSE	FALSE	0	0	1	1	none	0.0001323918502313
T223	T230	FALSE	FALSE	0	0	1	1	none	7.96375190227e-05
T225	T230	FALSE	FALSE	0	0	1	1	none	8.32946070277001e-05
S002	T232	TRUE	TRUE	0	0	1	1	none	0.000119921335745
S007	T232	TRUE	TRUE	0	0	1	1	none	0.000124788120362
S021	T232	TRUE	TRUE	0	0	1	1	none	0.000118462357508
S024	T232	TRUE	TRUE	0	0	1	1	none	0.000116647032575
S025	T232	TRUE	TRUE	0	0	1	1	none	0.000121857087569
S026	T232	TRUE	TRUE	0	0	1	1	none	0.000117849000079
S038	T232	TRUE	TRUE	0	0	1	1	none	0.0001291115619934
S039	T232	TRUE	TRUE	0	0	1	1	none	0.000119106661621
S040	T232	TRUE	TRUE	0	0	1	1	none	5.27265354445e-05
S042	T232	TRUE	TRUE	0	0	1	1	none	0.000117240885618
S071	T232	TRUE	TRUE	0	0	1	1	none	3.1192125508e-05
S078	T232	TRUE	TRUE	0	0	1	1	none	0.000118216981097
S081	T232	TRUE	TRUE	0	0	1	1	none	0.0001174093594972
S085	T232	TRUE	TRUE	0	0	1	1	none	6.8518955002e-05
S087	T232	TRUE	TRUE	0	0	1	1	none	8.3011432143e-05
S093	T232	TRUE	TRUE	0	0	1	1	none	4.6367796537e-05
S097	T232	TRUE	TRUE	0	0	1	1	none	0.000119798436322
S102	T232	TRUE	TRUE	0	0	1	1	none	5.343059402e-05
S106	T232	TRUE	TRUE	0	0	1	1	none	0.000117645364521
S130	T232	TRUE	TRUE	0	0	1	1	none	8.2843997919e-05
T009	T232	FALSE	FALSE	0	0	1	1	none	0.000122811902142
T010	T232	TRUE	TRUE	0	0	1	1	none	0.0001197511591001
T013	T232	FALSE	FALSE	0	0	1	1	none	0.0001383629344013
T014	T232	TRUE	TRUE	0	0	1	1	none	0.000117240885618
T020	T232	TRUE	TRUE	0	0	1	1	none	0.0001301033704604
T021	T232	FALSE	FALSE	0	0	1	1	none	0.0001236043958759
T028	T232	TRUE	TRUE	0	0	1	1	none	0.000113010311568
T035a	T232	TRUE	TRUE	0	0	1	1	none	8.327651361e-05
T035b	T232	TRUE	TRUE	0	0	1	1	none	0.000119655116174
T040	T232	TRUE	TRUE	0	0	1	1	none	0.0001191670734692
T056	T232	FALSE	FALSE	0	0	1	1	none	0.0001253510200409
T059	T232	TRUE	TRUE	0	0	1	1	none	5.59134827095e-05
T065	T232	TRUE	TRUE	0	0	1	1	none	0.0001288608082874
T069	T232	TRUE	TRUE	0	0	1	1	none	4.1152547493e-05
T073	T232	FALSE	FALSE	0	0	1	1	none	0.00012359210665
T075	T232	TRUE	TRUE	0	0	1	1	none	0.000124468978695
T077	T232	FALSE	FALSE	0	0	1	1	none	0.000122998253607
T087	T232	TRUE	TRUE	0	0	1	1	none	0.000121471638495
T095	T232	TRUE	TRUE	0	0	1	1	none	8.1734330893e-05
T099a	T232	TRUE	TRUE	0	0	1	1	none	8.2242706698e-05
T102	T232	FALSE	FALSE	0	0	1	1	none	8.87093608380001e-05
T104	T232	FALSE	FALSE	0	0	1	1	none	0.000118976433089
T105	T232	FALSE	FALSE	0	0	1	1	none	0.0001313492386364
T107	T232	FALSE	FALSE	0	0	1	1	none	8.87093608380001e-05
T126	T232	TRUE	TRUE	0	0	1	1	none	1.664450187e-06
T156	T232	FALSE	FALSE	0	0	1	1	none	0.000130234215933
T159a	T232	TRUE	TRUE	0	0	1	1	none	0.000119655116174
T182	T232	FALSE	FALSE	0	0	1	1	none	0.00013229692238
T188	T232	TRUE	TRUE	0	0	1	1	none	0.000119159932084
T192	T232	FALSE	FALSE	0	0	1	1	none	1.33117196646e-05
T223	T232	FALSE	FALSE	0	0	1	1	none	0.000131583400152
T225	T232	FALSE	FALSE	0	0	1	1	none	0.000135240488157
T230	T232	TRUE	TRUE	0	0	1	1	none	0.0001202678366527
S002	T241	FALSE	FALSE	0	0	1	1	none	9.44614266506001e-05
S007	T241	FALSE	FALSE	0	0	1	1	none	8.15337924436e-05
S021	T241	FALSE	FALSE	0	0	1	1	none	9.30024484136001e-05
S024	T241	FALSE	FALSE	0	0	1	1	none	9.11871234806001e-05
S025	T241	FALSE	FALSE	0	0	1	1	none	9.63971784746001e-05
S026	T241	FALSE	FALSE	0	0	1	1	none	9.23890909846001e-05
S038	T241	FALSE	FALSE	0	0	1	1	none	2.25512868682e-05
S039	T241	FALSE	FALSE	0	0	1	1	none	9.36467525266001e-05
S040	T241	FALSE	FALSE	0	0	1	1	none	0.0001317642455901
S042	T241	FALSE	FALSE	0	0	1	1	none	9.17809765236001e-05
S071	T241	FALSE	FALSE	0	0	1	1	none	0.0001179370953516
S078	T241	FALSE	FALSE	0	0	1	1	none	9.27570720026001e-05
S081	T241	FALSE	FALSE	0	0	1	1	none	9.19494504028001e-05
S085	T241	FALSE	FALSE	0	0	1	1	none	0.0001249125827876
S087	T241	FALSE	FALSE	0	0	1	1	none	0.0001394050599286
S093	T241	FALSE	FALSE	0	0	1	1	none	0.0001027614243226
S097	T241	FALSE	FALSE	0	0	1	1	none	9.43385272276001e-05
S102	T241	FALSE	FALSE	0	0	1	1	none	0.0001324683041656
S106	T241	FALSE	FALSE	0	0	1	1	none	9.21854554266001e-05
S130	T241	FALSE	FALSE	0	0	1	1	none	0.0001392376257046
T009	T241	FALSE	FALSE	0	0	1	1	none	9.73519930476001e-05
T010	T241	FALSE	FALSE	0	0	1	1	none	9.42912500057001e-05
T013	T241	FALSE	FALSE	0	0	1	1	none	1.73696922063e-05
T014	T241	FALSE	FALSE	0	0	1	1	none	9.17809765236001e-05
T020	T241	FALSE	FALSE	0	0	1	1	none	2.35430953352e-05
T021	T241	FALSE	FALSE	0	0	1	1	none	9.81444867815001e-05
T028	T241	FALSE	FALSE	0	0	1	1	none	6.97559836496e-05
T035a	T241	FALSE	FALSE	0	0	1	1	none	0.0001396701413956
T035b	T241	FALSE	FALSE	0	0	1	1	none	9.41952070796001e-05
T040	T241	FALSE	FALSE	0	0	1	1	none	9.37071643748001e-05
T056	T241	FALSE	FALSE	0	0	1	1	none	9.98911109465001e-05
T059	T241	FALSE	FALSE	0	0	1	1	none	0.0001349511928551
T065	T241	FALSE	FALSE	0	0	1	1	none	1.90807064862e-05
T069	T241	FALSE	FALSE	0	0	1	1	none	0.0001365527955346
T073	T241	FALSE	FALSE	0	0	1	1	none	9.81321975556001e-05
T075	T241	FALSE	FALSE	0	0	1	1	none	9.78213635146e-05
T077	T241	FALSE	FALSE	0	0	1	1	none	9.75383445126001e-05
T087	T241	FALSE	FALSE	0	0	1	1	none	9.60117294006001e-05
T095	T241	FALSE	FALSE	0	0	1	1	none	0.0001381279586786
T099a	T241	FALSE	FALSE	0	0	1	1	none	0.0001386363344836
T102	T241	FALSE	FALSE	0	0	1	1	none	0.0001451029886236
T104	T241	FALSE	FALSE	0	0	1	1	none	7.57221051706e-05
T105	T241	FALSE	FALSE	0	0	1	1	none	2.15691368352e-05
T107	T241	FALSE	FALSE	0	0	1	1	none	0.0001451029886236
T126	T241	FALSE	FALSE	0	0	1	1	none	0.0001472305527886
T156	T241	FALSE	FALSE	0	0	1	1	none	2.55830451346e-05
T159a	T241	FALSE	FALSE	0	0	1	1	none	9.41952070796001e-05
T182	T241	FALSE	FALSE	0	0	1	1	none	2.76457515816e-05
T188	T241	FALSE	FALSE	0	0	1	1	none	7.59056041656e-05
T192	T241	FALSE	FALSE	0	0	1	1	none	0.0001588778222662
T223	T241	FALSE	FALSE	0	0	1	1	none	2.69322293536e-05
T225	T241	FALSE	FALSE	0	0	1	1	none	3.05893173586e-05
T230	T241	FALSE	FALSE	0	0	1	1	none	9.48079275583001e-05
T232	T241	FALSE	FALSE	0	0	1	1	none	0.0001467538086876
S002	T270	FALSE	FALSE	0	0	1	1	none	0.000121702894874
S007	T270	FALSE	FALSE	0	0	1	1	none	0.000126569679491
S021	T270	FALSE	FALSE	0	0	1	1	none	0.000120243916637
S024	T270	FALSE	FALSE	0	0	1	1	none	0.000118428591704
S025	T270	FALSE	FALSE	0	0	1	1	none	0.000123638646698
S026	T270	FALSE	FALSE	0	0	1	1	none	0.000119630559208
S038	T270	FALSE	FALSE	0	0	1	1	none	0.0001308931211224
S039	T270	FALSE	FALSE	0	0	1	1	none	0.00012088822075
S040	T270	FALSE	FALSE	0	0	1	1	none	5.45080945735e-05
S042	T270	FALSE	FALSE	0	0	1	1	none	0.000119022444747
S071	T270	FALSE	FALSE	0	0	1	1	none	3.2973684637e-05
S078	T270	FALSE	FALSE	0	0	1	1	none	0.000119998540226
S081	T270	FALSE	FALSE	0	0	1	1	none	0.0001191909186262
S085	T270	FALSE	FALSE	0	0	1	1	none	7.0300514131e-05
S087	T270	FALSE	FALSE	0	0	1	1	none	8.4792991272e-05
S093	T270	FALSE	FALSE	0	0	1	1	none	4.8149355666e-05
S097	T270	FALSE	FALSE	0	0	1	1	none	0.000121579995451
S102	T270	FALSE	FALSE	0	0	1	1	none	5.5212153149e-05
S106	T270	FALSE	FALSE	0	0	1	1	none	0.00011942692365
S130	T270	FALSE	FALSE	0	0	1	1	none	8.4625557048e-05
T009	T270	FALSE	FALSE	0	0	1	1	none	0.000124593461271
T010	T270	FALSE	FALSE	0	0	1	1	none	0.0001215327182291
T013	T270	FALSE	FALSE	0	0	1	1	none	0.0001401444935303
T014	T270	FALSE	FALSE	0	0	1	1	none	0.000119022444747
T020	T270	FALSE	FALSE	0	0	1	1	none	0.0001318849295894
T021	T270	FALSE	FALSE	0	0	1	1	none	0.0001253859550049
T028	T270	FALSE	FALSE	0	0	1	1	none	0.000114791870697
T035a	T270	FALSE	FALSE	0	0	1	1	none	8.5058072739e-05
T035b	T270	FALSE	FALSE	0	0	1	1	none	0.000121436675303
T040	T270	FALSE	FALSE	0	0	1	1	none	0.0001209486325982
T056	T270	FALSE	FALSE	0	0	1	1	none	0.0001271325791699
T059	T270	FALSE	FALSE	0	0	1	1	none	5.76950418385e-05
T065	T270	FALSE	FALSE	0	0	1	1	none	0.0001306423674164
T069	T270	FALSE	FALSE	0	0	1	1	none	4.2934106622e-05
T073	T270	FALSE	FALSE	0	0	1	1	none	0.000125373665779
T075	T270	FALSE	FALSE	0	0	1	1	none	0.000126250537824
T077	T270	FALSE	FALSE	0	0	1	1	none	0.000124779812736
T087	T270	FALSE	FALSE	0	0	1	1	none	0.000123253197624
T095	T270	FALSE	FALSE	0	0	1	1	none	8.3515890022e-05
T099a	T270	FALSE	FALSE	0	0	1	1	none	8.4024265827e-05
T102	T270	FALSE	FALSE	0	0	1	1	none	9.04909199670001e-05
T104	T270	FALSE	FALSE	0	0	1	1	none	0.000120757992218
T105	T270	FALSE	FALSE	0	0	1	1	none	0.0001331307977654
T107	T270	FALSE	FALSE	0	0	1	1	none	9.04909199670001e-05
T126	T270	FALSE	FALSE	0	0	1	1	none	3.446009316e-06
T156	T270	FALSE	FALSE	0	0	1	1	none	0.000132015775062
T159a	T270	FALSE	FALSE	0	0	1	1	none	0.000121436675303
T182	T270	FALSE	FALSE	0	0	1	1	none	0.000134078481509
T188	T270	FALSE	FALSE	0	0	1	1	none	0.000120941491213
T192	T270	FALSE	FALSE	0	0	1	1	none	1.50932787936e-05
T223	T270	FALSE	FALSE	0	0	1	1	none	0.000133364959281
T225	T270	FALSE	FALSE	0	0	1	1	none	0.000137022047286
T230	T270	FALSE	FALSE	0	0	1	1	none	0.0001220493957817
T232	T270	TRUE	TRUE	1	0	1	1	anc	5.93853043e-07
T241	T270	FALSE	FALSE	0	0	1	1	none	0.0001485353678166
S002	T271b	FALSE	FALSE	0	0	1	1	none	8.0623858398e-05
S007	T271b	FALSE	FALSE	0	0	1	1	none	6.7696224191e-05
S021	T271b	FALSE	FALSE	0	0	1	1	none	7.9164880161e-05
S024	T271b	FALSE	FALSE	0	0	1	1	none	7.7349555228e-05
S025	T271b	FALSE	FALSE	0	0	1	1	none	8.2559610222e-05
S026	T271b	FALSE	FALSE	0	0	1	1	none	7.8551522732e-05
S038	T271b	FALSE	FALSE	0	0	1	1	none	1.06228229424e-05
S039	T271b	FALSE	FALSE	0	0	1	1	none	7.9809184274e-05
S040	T271b	FALSE	FALSE	0	0	1	1	none	0.0001179266773375
S042	T271b	FALSE	FALSE	0	0	1	1	none	7.7943408271e-05
S071	T271b	FALSE	FALSE	0	0	1	1	none	0.000104099527099
S078	T271b	FALSE	FALSE	0	0	1	1	none	7.891950375e-05
S081	T271b	FALSE	FALSE	0	0	1	1	none	7.81118821502e-05
S085	T271b	FALSE	FALSE	0	0	1	1	none	0.000111075014535
S087	T271b	FALSE	FALSE	0	0	1	1	none	0.000125567491676
S093	T271b	FALSE	FALSE	0	0	1	1	none	8.892385607e-05
S097	T271b	FALSE	FALSE	0	0	1	1	none	8.0500958975e-05
S102	T271b	FALSE	FALSE	0	0	1	1	none	0.000118630735913
S106	T271b	FALSE	FALSE	0	0	1	1	none	7.8347887174e-05
S130	T271b	FALSE	FALSE	0	0	1	1	none	0.000125400057452
T009	T271b	FALSE	FALSE	0	0	1	1	none	8.3514424795e-05
T010	T271b	FALSE	FALSE	0	0	1	1	none	8.04536817531e-05
T013	T271b	FALSE	FALSE	0	0	1	1	none	1.98741953503e-05
T014	T271b	FALSE	FALSE	0	0	1	1	none	7.7943408271e-05
T020	T271b	FALSE	FALSE	0	0	1	1	none	1.16146314094e-05
T021	T271b	FALSE	FALSE	0	0	1	1	none	8.43069185289e-05
T028	T271b	FALSE	FALSE	0	0	1	1	none	5.5918415397e-05
T035a	T271b	FALSE	FALSE	0	0	1	1	none	0.000125832573143
T035b	T271b	FALSE	FALSE	0	0	1	1	none	8.0357638827e-05
T040	T271b	FALSE	FALSE	0	0	1	1	none	7.98695961222e-05
T056	T271b	FALSE	FALSE	0	0	1	1	none	8.60535426939e-05
T059	T271b	FALSE	FALSE	0	0	1	1	none	0.0001211136246025
T065	T271b	FALSE	FALSE	0	0	1	1	none	1.03720692364e-05
T069	T271b	FALSE	FALSE	0	0	1	1	none	0.000122715227282
T073	T271b	FALSE	FALSE	0	0	1	1	none	8.4294629303e-05
T075	T271b	FALSE	FALSE	0	0	1	1	none	8.3983795262e-05
T077	T271b	FALSE	FALSE	0	0	1	1	none	8.370077626e-05
T087	T271b	FALSE	FALSE	0	0	1	1	none	8.2174161148e-05
T095	T271b	FALSE	FALSE	0	0	1	1	none	0.000124290390426
T099a	T271b	FALSE	FALSE	0	0	1	1	none	0.000124798766231
T102	T271b	FALSE	FALSE	0	0	1	1	none	0.000131265420371
T104	T271b	FALSE	FALSE	0	0	1	1	none	6.1884536918e-05
T105	T271b	FALSE	FALSE	0	0	1	1	none	1.28604995854e-05
T107	T271b	FALSE	FALSE	0	0	1	1	none	0.000131265420371
T126	T271b	FALSE	FALSE	0	0	1	1	none	0.000133392984536
T156	T271b	FALSE	FALSE	0	0	1	1	none	5.038387946e-06
T159a	T271b	FALSE	FALSE	0	0	1	1	none	8.0357638827e-05
T182	T271b	FALSE	FALSE	0	0	1	1	none	1.1536135187e-05
T188	T271b	FALSE	FALSE	0	0	1	1	none	6.2068035913e-05
T192	T271b	FALSE	FALSE	0	0	1	1	none	0.0001450402540136
T223	T271b	FALSE	FALSE	0	0	1	1	none	1.0822612959e-05
T225	T271b	FALSE	FALSE	0	0	1	1	none	3.614282708e-06
T230	T271b	FALSE	FALSE	0	0	1	1	none	8.09703593057e-05
T232	T271b	FALSE	FALSE	0	0	1	1	none	0.000132916240435
T241	T271b	FALSE	FALSE	0	0	1	1	none	2.82650696366e-05
T270	T271b	FALSE	FALSE	0	0	1	1	none	0.000134697799564
S002	T301	FALSE	FALSE	0	0	1	1	none	0.000133542841439
S007	T301	FALSE	FALSE	0	0	1	1	none	0.000138409626056
S021	T301	FALSE	FALSE	0	0	1	1	none	0.000132083863202
S024	T301	FALSE	FALSE	0	0	1	1	none	0.000130268538269
S025	T301	FALSE	FALSE	0	0	1	1	none	0.000135478593263
S026	T301	FALSE	FALSE	0	0	1	1	none	0.000131470505773
S038	T301	FALSE	FALSE	0	0	1	1	none	0.0001427330676874
S039	T301	FALSE	FALSE	0	0	1	1	none	0.000132728167315
S040	T301	FALSE	FALSE	0	0	1	1	none	6.63480411385e-05
S042	T301	FALSE	FALSE	0	0	1	1	none	0.000130862391312
S071	T301	FALSE	FALSE	0	0	1	1	none	4.4813631202e-05
S078	T301	FALSE	FALSE	0	0	1	1	none	0.000131838486791
S081	T301	FALSE	FALSE	0	0	1	1	none	0.0001310308651912
S085	T301	FALSE	FALSE	0	0	1	1	none	8.2140460696e-05
S087	T301	FALSE	FALSE	0	0	1	1	none	9.6632937837e-05
S093	T301	FALSE	FALSE	0	0	1	1	none	5.9989302231e-05
S097	T301	FALSE	FALSE	0	0	1	1	none	0.000133419942016
S102	T301	FALSE	FALSE	0	0	1	1	none	6.7052099714e-05
S106	T301	FALSE	FALSE	0	0	1	1	none	0.000131266870215
S130	T301	FALSE	FALSE	0	0	1	1	none	9.6465503613e-05
T009	T301	FALSE	FALSE	0	0	1	1	none	0.000136433407836
T010	T301	FALSE	FALSE	0	0	1	1	none	0.0001333726647941
T013	T301	FALSE	FALSE	0	0	1	1	none	0.0001519844400953
T014	T301	FALSE	FALSE	0	0	1	1	none	0.000130862391312
T020	T301	FALSE	FALSE	0	0	1	1	none	0.0001437248761544
T021	T301	FALSE	FALSE	0	0	1	1	none	0.0001372259015699
T028	T301	FALSE	FALSE	0	0	1	1	none	0.000126631817262
T035a	T301	FALSE	FALSE	0	0	1	1	none	9.6898019304e-05
T035b	T301	FALSE	FALSE	0	0	1	1	none	0.000133276621868
T040	T301	FALSE	FALSE	0	0	1	1	none	0.0001327885791632
T056	T301	FALSE	FALSE	0	0	1	1	none	0.0001389725257349
T059	T301	FALSE	FALSE	0	0	1	1	none	6.95349884035e-05
T065	T301	FALSE	FALSE	0	0	1	1	none	0.0001424823139814
T069	T301	FALSE	FALSE	0	0	1	1	none	5.4774053187e-05
T073	T301	FALSE	FALSE	0	0	1	1	none	0.000137213612344
T075	T301	FALSE	FALSE	0	0	1	1	none	0.000138090484389
T077	T301	FALSE	FALSE	0	0	1	1	none	0.000136619759301
T087	T301	FALSE	FALSE	0	0	1	1	none	0.000135093144189
T095	T301	FALSE	FALSE	0	0	1	1	none	9.5355836587e-05
T099a	T301	FALSE	FALSE	0	0	1	1	none	9.5864212392e-05
T102	T301	FALSE	FALSE	0	0	1	1	none	0.000102330866532
T104	T301	FALSE	FALSE	0	0	1	1	none	0.000132597938783
T105	T301	FALSE	FALSE	0	0	1	1	none	0.0001449707443304
T107	T301	FALSE	FALSE	0	0	1	1	none	0.000102330866532
T126	T301	FALSE	FALSE	1	0	1	1	anc	6.018525077e-06
T156	T301	FALSE	FALSE	0	0	1	1	none	0.000143855721627
T159a	T301	FALSE	FALSE	0	0	1	1	none	0.000133276621868
T182	T301	FALSE	FALSE	0	0	1	1	none	0.000145918428074
T188	T301	FALSE	FALSE	0	0	1	1	none	0.000132781437778
T192	T301	FALSE	FALSE	0	0	1	1	none	1.64780884686e-05
T223	T301	FALSE	FALSE	0	0	1	1	none	0.000145204905846
T225	T301	FALSE	FALSE	0	0	1	1	none	0.000148861993851
T230	T301	FALSE	FALSE	0	0	1	1	none	0.0001338893423467
T232	T301	FALSE	FALSE	0	0	1	1	none	1.480921178e-05
T241	T301	FALSE	FALSE	0	0	1	1	none	0.0001603753143816
T270	T301	FALSE	FALSE	0	0	1	1	none	1.6590770909e-05
T271b	T301	FALSE	FALSE	0	0	1	1	none	0.000146537746129
S002	T303	FALSE	FALSE	0	0	1	1	none	0.000136644421884
S007	T303	FALSE	FALSE	0	0	1	1	none	0.000141511206501
S021	T303	FALSE	FALSE	0	0	1	1	none	0.000135185443647
S024	T303	FALSE	FALSE	0	0	1	1	none	0.000133370118714
S025	T303	FALSE	FALSE	0	0	1	1	none	0.000138580173708
S026	T303	FALSE	FALSE	0	0	1	1	none	0.000134572086218
S038	T303	FALSE	FALSE	0	0	1	1	none	0.0001458346481324
S039	T303	FALSE	FALSE	0	0	1	1	none	0.00013582974776
S040	T303	FALSE	FALSE	0	0	1	1	none	6.94496215835e-05
S042	T303	FALSE	FALSE	0	0	1	1	none	0.000133963971757
S071	T303	FALSE	FALSE	0	0	1	1	none	4.7915211647e-05
S078	T303	FALSE	FALSE	0	0	1	1	none	0.000134940067236
S081	T303	FALSE	FALSE	0	0	1	1	none	0.0001341324456362
S085	T303	FALSE	FALSE	0	0	1	1	none	8.5242041141e-05
S087	T303	FALSE	FALSE	0	0	1	1	none	9.9734518282e-05
S093	T303	FALSE	FALSE	0	0	1	1	none	6.3090882676e-05
S097	T303	FALSE	FALSE	0	0	1	1	none	0.000136521522461
S102	T303	FALSE	FALSE	0	0	1	1	none	7.0153680159e-05
S106	T303	FALSE	FALSE	0	0	1	1	none	0.00013436845066
S130	T303	FALSE	FALSE	0	0	1	1	none	9.9567084058e-05
T009	T303	FALSE	FALSE	0	0	1	1	none	0.000139534988281
T010	T303	FALSE	FALSE	0	0	1	1	none	0.0001364742452391
T013	T303	FALSE	FALSE	0	0	1	1	none	0.0001550860205403
T014	T303	FALSE	FALSE	0	0	1	1	none	0.000133963971757
T020	T303	FALSE	FALSE	0	0	1	1	none	0.0001468264565994
T021	T303	FALSE	FALSE	0	0	1	1	none	0.0001403274820149
T028	T303	FALSE	FALSE	0	0	1	1	none	0.000129733397707
T035a	T303	FALSE	FALSE	0	0	1	1	none	9.9999599749e-05
T035b	T303	FALSE	FALSE	0	0	1	1	none	0.000136378202313
T040	T303	FALSE	FALSE	0	0	1	1	none	0.0001358901596082
T056	T303	FALSE	FALSE	0	0	1	1	none	0.0001420741061799
T059	T303	FALSE	FALSE	0	0	1	1	none	7.26365688485e-05
T065	T303	FALSE	FALSE	0	0	1	1	none	0.0001455838944264
T069	T303	FALSE	FALSE	0	0	1	1	none	5.7875633632e-05
T073	T303	FALSE	FALSE	0	0	1	1	none	0.000140315192789
T075	T303	FALSE	FALSE	0	0	1	1	none	0.000141192064834
T077	T303	FALSE	FALSE	0	0	1	1	none	0.000139721339746
T087	T303	FALSE	FALSE	0	0	1	1	none	0.000138194724634
T095	T303	FALSE	FALSE	0	0	1	1	none	9.8457417032e-05
T099a	T303	FALSE	FALSE	0	0	1	1	none	9.8965792837e-05
T102	T303	FALSE	FALSE	0	0	1	1	none	0.000105432446977
T104	T303	FALSE	FALSE	0	0	1	1	none	0.000135699519228
T105	T303	FALSE	FALSE	0	0	1	1	none	0.0001480723247754
T107	T303	FALSE	FALSE	0	0	1	1	none	0.000105432446977
T126	T303	FALSE	FALSE	1	0	1	1	anc	3.181575092e-06
T156	T303	FALSE	FALSE	0	0	1	1	none	0.000146957302072
T159a	T303	FALSE	FALSE	0	0	1	1	none	0.000136378202313
T182	T303	FALSE	FALSE	0	0	1	1	none	0.000149020008519
T188	T303	FALSE	FALSE	0	0	1	1	none	0.000135883018223
T192	T303	FALSE	FALSE	0	0	1	1	none	1.60165506556e-05
T223	T303	FALSE	FALSE	0	0	1	1	none	0.000148306486291
T225	T303	FALSE	FALSE	0	0	1	1	none	0.000151963574296
T230	T303	FALSE	FALSE	0	0	1	1	none	0.0001369909227917
T232	T303	FALSE	FALSE	0	0	1	1	none	1.7910792225e-05
T241	T303	FALSE	FALSE	0	0	1	1	none	0.0001634768948266
T270	T303	FALSE	FALSE	0	0	1	1	none	1.9692351354e-05
T271b	T303	FALSE	FALSE	0	0	1	1	none	0.000149639326574
T301	T303	FALSE	FALSE	0	0	1	1	none	2.1077161029e-05
S002	T322	FALSE	FALSE	0	0	1	1	none	9.01342112816001e-05
S007	T322	FALSE	FALSE	0	0	1	1	none	7.72065770746e-05
S021	T322	FALSE	FALSE	0	0	1	1	none	8.86752330446001e-05
S024	T322	FALSE	FALSE	0	0	1	1	none	8.68599081116001e-05
S025	T322	FALSE	FALSE	0	0	1	1	none	9.20699631056001e-05
S026	T322	FALSE	FALSE	0	0	1	1	none	8.80618756156001e-05
S038	T322	FALSE	FALSE	0	0	1	1	none	1.82240714992e-05
S039	T322	FALSE	FALSE	0	0	1	1	none	8.93195371576001e-05
S040	T322	FALSE	FALSE	0	0	1	1	none	0.0001274370302211
S042	T322	FALSE	FALSE	0	0	1	1	none	8.74537611546001e-05
S071	T322	FALSE	FALSE	0	0	1	1	none	0.0001136098799826
S078	T322	FALSE	FALSE	0	0	1	1	none	8.84298566336001e-05
S081	T322	FALSE	FALSE	0	0	1	1	none	8.76222350338001e-05
S085	T322	FALSE	FALSE	0	0	1	1	none	0.0001205853674186
S087	T322	FALSE	FALSE	0	0	1	1	none	0.0001350778445596
S093	T322	FALSE	FALSE	0	0	1	1	none	9.84342089536001e-05
S097	T322	FALSE	FALSE	0	0	1	1	none	9.00113118586001e-05
S102	T322	FALSE	FALSE	0	0	1	1	none	0.0001281410887966
S106	T322	FALSE	FALSE	0	0	1	1	none	8.78582400576001e-05
S130	T322	FALSE	FALSE	0	0	1	1	none	0.0001349104103356
T009	T322	FALSE	FALSE	0	0	1	1	none	9.30247776786001e-05
T010	T322	FALSE	FALSE	0	0	1	1	none	8.99640346367001e-05
T013	T322	FALSE	FALSE	0	0	1	1	none	1.30424768373e-05
T014	T322	FALSE	FALSE	0	0	1	1	none	8.74537611546001e-05
T020	T322	FALSE	FALSE	0	0	1	1	none	1.92158799662e-05
T021	T322	FALSE	FALSE	0	0	1	1	none	9.38172714125001e-05
T028	T322	FALSE	FALSE	0	0	1	1	none	6.54287682806e-05
T035a	T322	FALSE	FALSE	0	0	1	1	none	0.0001353429260266
T035b	T322	FALSE	FALSE	0	0	1	1	none	8.98679917106001e-05
T040	T322	FALSE	FALSE	0	0	1	1	none	8.93799490058001e-05
T056	T322	FALSE	FALSE	0	0	1	1	none	9.55638955775001e-05
T059	T322	FALSE	FALSE	0	0	1	1	none	0.0001306239774861
T065	T322	FALSE	FALSE	0	0	1	1	none	1.47534911172e-05
T069	T322	FALSE	FALSE	0	0	1	1	none	0.0001322255801656
T073	T322	FALSE	FALSE	0	0	1	1	none	9.38049821866001e-05
T075	T322	FALSE	FALSE	0	0	1	1	none	9.34941481456e-05
T077	T322	FALSE	FALSE	0	0	1	1	none	9.32111291436001e-05
T087	T322	FALSE	FALSE	0	0	1	1	none	9.16845140316001e-05
T095	T322	FALSE	FALSE	0	0	1	1	none	0.0001338007433096
T099a	T322	FALSE	FALSE	0	0	1	1	none	0.0001343091191146
T102	T322	FALSE	FALSE	0	0	1	1	none	0.0001407757732546
T104	T322	FALSE	FALSE	0	0	1	1	none	7.13948898016001e-05
T105	T322	FALSE	FALSE	0	0	1	1	none	1.72419214662e-05
T107	T322	FALSE	FALSE	0	0	1	1	none	0.0001407757732546
T126	T322	FALSE	FALSE	0	0	1	1	none	0.0001429033374196
T156	T322	FALSE	FALSE	0	0	1	1	none	2.12558297656e-05
T159a	T322	FALSE	FALSE	0	0	1	1	none	8.98679917106001e-05
T182	T322	FALSE	FALSE	0	0	1	1	none	2.33185362126e-05
T188	T322	FALSE	FALSE	0	0	1	1	none	7.15783887966e-05
T192	T322	FALSE	FALSE	0	0	1	1	none	0.0001545506068972
T223	T322	FALSE	FALSE	0	0	1	1	none	2.26050139846e-05
T225	T322	FALSE	FALSE	0	0	1	1	none	2.62621019896e-05
T230	T322	FALSE	FALSE	0	0	1	1	none	9.04807121893001e-05
T232	T322	FALSE	FALSE	0	0	1	1	none	0.0001424265933186
T241	T322	FALSE	FALSE	0	0	1	1	none	6.362546351e-06
T270	T322	FALSE	FALSE	0	0	1	1	none	0.0001442081524476
T271b	T322	FALSE	FALSE	0	0	1	1	none	2.39378542676e-05
T301	T322	FALSE	FALSE	0	0	1	1	none	0.0001560480990126
T303	T322	FALSE	FALSE	0	0	1	1	none	0.0001591496794576
S002	T327b	TRUE	TRUE	0	0	1	1	none	0.000109523477899
S007	T327b	TRUE	TRUE	0	0	1	1	none	0.000114390262516
S021	T327b	TRUE	TRUE	0	0	1	1	none	0.000108064499662
S024	T327b	TRUE	TRUE	0	0	1	1	none	0.000106249174729
S025	T327b	TRUE	TRUE	0	0	1	1	none	0.000111459229723
S026	T327b	TRUE	TRUE	0	0	1	1	none	0.000107451142233
S038	T327b	TRUE	TRUE	0	0	1	1	none	0.0001187137041474
S039	T327b	TRUE	TRUE	0	0	1	1	none	0.000108708803775
S040	T327b	TRUE	TRUE	0	0	1	1	none	4.23286775985e-05
S042	T327b	TRUE	TRUE	0	0	1	1	none	0.000106843027772
S071	T327b	TRUE	TRUE	0	0	1	1	none	1.9606561576e-05
S078	T327b	TRUE	TRUE	0	0	1	1	none	0.000107819123251
S081	T327b	TRUE	TRUE	0	0	1	1	none	0.0001070115016512
S085	T327b	TRUE	TRUE	0	0	1	1	none	5.8121097156e-05
S087	T327b	TRUE	TRUE	0	0	1	1	none	7.2613574297e-05
S093	T327b	TRUE	TRUE	0	0	1	1	none	3.5969938691e-05
S097	T327b	TRUE	TRUE	0	0	1	1	none	0.000109400578476
S102	T327b	TRUE	TRUE	0	0	1	1	none	4.3032736174e-05
S106	T327b	TRUE	TRUE	0	0	1	1	none	0.000107247506675
S130	T327b	TRUE	TRUE	0	0	1	1	none	7.2446140073e-05
T009	T327b	FALSE	FALSE	0	0	1	1	none	0.000112414044296
T010	T327b	TRUE	TRUE	0	0	1	1	none	0.0001093533012541
T013	T327b	FALSE	FALSE	0	0	1	1	none	0.0001279650765553
T014	T327b	TRUE	TRUE	0	0	1	1	none	0.000106843027772
T020	T327b	TRUE	TRUE	0	0	1	1	none	0.0001197055126144
T021	T327b	FALSE	FALSE	0	0	1	1	none	0.0001132065380299
T028	T327b	TRUE	TRUE	0	0	1	1	none	0.000102612453722
T035a	T327b	TRUE	TRUE	0	0	1	1	none	7.2878655764e-05
T035b	T327b	TRUE	TRUE	0	0	1	1	none	0.000109257258328
T040	T327b	TRUE	TRUE	0	0	1	1	none	0.0001087692156232
T056	T327b	FALSE	FALSE	0	0	1	1	none	0.0001149531621949
T059	T327b	TRUE	TRUE	0	0	1	1	none	4.55156248635e-05
T065	T327b	TRUE	TRUE	0	0	1	1	none	0.0001184629504414
T069	T327b	TRUE	TRUE	0	0	1	1	none	3.9409967845e-05
T073	T327b	FALSE	FALSE	0	0	1	1	none	0.000113194248804
T075	T327b	TRUE	TRUE	0	0	1	1	none	0.000114071120849
T077	T327b	FALSE	FALSE	0	0	1	1	none	0.000112600395761
T087	T327b	TRUE	TRUE	0	0	1	1	none	0.000111073780649
T095	T327b	TRUE	TRUE	0	0	1	1	none	7.1336473047e-05
T099a	T327b	TRUE	TRUE	0	0	1	1	none	7.1844848852e-05
T102	T327b	FALSE	FALSE	0	0	1	1	none	7.83115029920001e-05
T104	T327b	FALSE	FALSE	0	0	1	1	none	0.000108578575243
T105	T327b	FALSE	FALSE	0	0	1	1	none	0.0001209513807904
T107	T327b	FALSE	FALSE	0	0	1	1	none	7.83115029920001e-05
T126	T327b	TRUE	TRUE	0	0	1	1	none	5.0087725099e-05
T156	T327b	FALSE	FALSE	0	0	1	1	none	0.000119836358087
T159a	T327b	TRUE	TRUE	0	0	1	1	none	0.000109257258328
T182	T327b	FALSE	FALSE	0	0	1	1	none	0.000121899064534
T188	T327b	TRUE	TRUE	0	0	1	1	none	0.000108762074238
T192	T327b	FALSE	FALSE	0	0	1	1	none	6.17349945766e-05
T223	T327b	FALSE	FALSE	0	0	1	1	none	0.000121185542306
T225	T327b	FALSE	FALSE	0	0	1	1	none	0.000124842630311
T230	T327b	TRUE	TRUE	0	0	1	1	none	0.0001098699788067
T232	T327b	TRUE	TRUE	0	0	1	1	none	4.9610980998e-05
T241	T327b	FALSE	FALSE	0	0	1	1	none	0.0001363559508416
T270	T327b	FALSE	FALSE	0	0	1	1	none	5.1392540127e-05
T271b	T327b	FALSE	FALSE	0	0	1	1	none	0.000122518382589
T301	T327b	FALSE	FALSE	0	0	1	1	none	6.3232486692e-05
T303	T327b	FALSE	FALSE	0	0	1	1	none	6.6334067137e-05
T322	T327b	FALSE	FALSE	0	0	1	1	none	0.0001320287354726
S002	T330	TRUE	TRUE	0	0	1	1	none	0.000109523477899
S007	T330	TRUE	TRUE	0	0	1	1	none	0.000114390262516
S021	T330	TRUE	TRUE	0	0	1	1	none	0.000108064499662
S024	T330	TRUE	TRUE	0	0	1	1	none	0.000106249174729
S025	T330	TRUE	TRUE	0	0	1	1	none	0.000111459229723
S026	T330	TRUE	TRUE	0	0	1	1	none	0.000107451142233
S038	T330	TRUE	TRUE	0	0	1	1	none	0.0001187137041474
S039	T330	TRUE	TRUE	0	0	1	1	none	0.000108708803775
S040	T330	TRUE	TRUE	0	0	1	1	none	4.23286775985e-05
S042	T330	TRUE	TRUE	0	0	1	1	none	0.000106843027772
S071	T330	TRUE	TRUE	0	0	1	1	none	1.9606561576e-05
S078	T330	TRUE	TRUE	0	0	1	1	none	0.000107819123251
S081	T330	TRUE	TRUE	0	0	1	1	none	0.0001070115016512
S085	T330	TRUE	TRUE	0	0	1	1	none	5.8121097156e-05
S087	T330	TRUE	TRUE	0	0	1	1	none	7.2613574297e-05
S093	T330	TRUE	TRUE	0	0	1	1	none	3.5969938691e-05
S097	T330	TRUE	TRUE	0	0	1	1	none	0.000109400578476
S102	T330	TRUE	TRUE	0	0	1	1	none	4.3032736174e-05
S106	T330	TRUE	TRUE	0	0	1	1	none	0.000107247506675
S130	T330	TRUE	TRUE	0	0	1	1	none	7.2446140073e-05
T009	T330	FALSE	FALSE	0	0	1	1	none	0.000112414044296
T010	T330	TRUE	TRUE	0	0	1	1	none	0.0001093533012541
T013	T330	FALSE	FALSE	0	0	1	1	none	0.0001279650765553
T014	T330	TRUE	TRUE	0	0	1	1	none	0.000106843027772
T020	T330	TRUE	TRUE	0	0	1	1	none	0.0001197055126144
T021	T330	FALSE	FALSE	0	0	1	1	none	0.0001132065380299
T028	T330	TRUE	TRUE	0	0	1	1	none	0.000102612453722
T035a	T330	TRUE	TRUE	0	0	1	1	none	7.2878655764e-05
T035b	T330	TRUE	TRUE	0	0	1	1	none	0.000109257258328
T040	T330	TRUE	TRUE	0	0	1	1	none	0.0001087692156232
T056	T330	FALSE	FALSE	0	0	1	1	none	0.0001149531621949
T059	T330	TRUE	TRUE	0	0	1	1	none	4.55156248635e-05
T065	T330	TRUE	TRUE	0	0	1	1	none	0.0001184629504414
T069	T330	TRUE	TRUE	0	0	1	1	none	3.9409967845e-05
T073	T330	FALSE	FALSE	0	0	1	1	none	0.000113194248804
T075	T330	TRUE	TRUE	0	0	1	1	none	0.000114071120849
T077	T330	FALSE	FALSE	0	0	1	1	none	0.000112600395761
T087	T330	TRUE	TRUE	0	0	1	1	none	0.000111073780649
T095	T330	TRUE	TRUE	0	0	1	1	none	7.1336473047e-05
T099a	T330	TRUE	TRUE	0	0	1	1	none	7.1844848852e-05
T102	T330	FALSE	FALSE	0	0	1	1	none	7.83115029920001e-05
T104	T330	FALSE	FALSE	0	0	1	1	none	0.000108578575243
T105	T330	FALSE	FALSE	0	0	1	1	none	0.0001209513807904
T107	T330	FALSE	FALSE	0	0	1	1	none	7.83115029920001e-05
T126	T330	TRUE	TRUE	0	0	1	1	none	5.0087725099e-05
T156	T330	FALSE	FALSE	0	0	1	1	none	0.000119836358087
T159a	T330	TRUE	TRUE	0	0	1	1	none	0.000109257258328
T182	T330	FALSE	FALSE	0	0	1	1	none	0.000121899064534
T188	T330	TRUE	TRUE	0	0	1	1	none	0.000108762074238
T192	T330	FALSE	FALSE	0	0	1	1	none	6.17349945766e-05
T223	T330	FALSE	FALSE	0	0	1	1	none	0.000121185542306
T225	T330	FALSE	FALSE	0	0	1	1	none	0.000124842630311
T230	T330	TRUE	TRUE	0	0	1	1	none	0.0001098699788067
T232	T330	TRUE	TRUE	0	0	1	1	none	4.9610980998e-05
T241	T330	FALSE	FALSE	0	0	1	1	none	0.0001363559508416
T270	T330	FALSE	FALSE	0	0	1	1	none	5.1392540127e-05
T271b	T330	FALSE	FALSE	0	0	1	1	none	0.000122518382589
T301	T330	FALSE	FALSE	0	0	1	1	none	6.3232486692e-05
T303	T330	FALSE	FALSE	0	0	1	1	none	6.6334067137e-05
T322	T330	FALSE	FALSE	0	0	1	1	none	0.0001320287354726
T327b	T330	TRUE	TRUE	0	0	1	1	none	1.187706086e-06
S002	T335	FALSE	FALSE	0	0	1	1	none	0.000128134538841
S007	T335	FALSE	FALSE	0	0	1	1	none	0.000133001323458
S021	T335	FALSE	FALSE	0	0	1	1	none	0.000126675560604
S024	T335	FALSE	FALSE	0	0	1	1	none	0.000124860235671
S025	T335	FALSE	FALSE	0	0	1	1	none	0.000130070290665
S026	T335	FALSE	FALSE	0	0	1	1	none	0.000126062203175
S038	T335	FALSE	FALSE	0	0	1	1	none	0.0001373247650894
S039	T335	FALSE	FALSE	0	0	1	1	none	0.000127319864717
S040	T335	FALSE	FALSE	0	0	1	1	none	6.09397385405e-05
S042	T335	FALSE	FALSE	0	0	1	1	none	0.000125454088714
S071	T335	FALSE	FALSE	0	0	1	1	none	3.9405328604e-05
S078	T335	FALSE	FALSE	0	0	1	1	none	0.000126430184193
S081	T335	FALSE	FALSE	0	0	1	1	none	0.0001256225625932
S085	T335	FALSE	FALSE	0	0	1	1	none	7.6732158098e-05
S087	T335	FALSE	FALSE	0	0	1	1	none	9.1224635239e-05
S093	T335	FALSE	FALSE	0	0	1	1	none	5.4580999633e-05
S097	T335	FALSE	FALSE	0	0	1	1	none	0.000128011639418
S102	T335	FALSE	FALSE	0	0	1	1	none	6.1643797116e-05
S106	T335	FALSE	FALSE	0	0	1	1	none	0.000125858567617
S130	T335	FALSE	FALSE	0	0	1	1	none	9.1057201015e-05
T009	T335	FALSE	FALSE	0	0	1	1	none	0.000131025105238
T010	T335	FALSE	FALSE	0	0	1	1	none	0.0001279643621961
T013	T335	FALSE	FALSE	0	0	1	1	none	0.0001465761374973
T014	T335	FALSE	FALSE	0	0	1	1	none	0.000125454088714
T020	T335	FALSE	FALSE	0	0	1	1	none	0.0001383165735564
T021	T335	FALSE	FALSE	0	0	1	1	none	0.0001318175989719
T028	T335	FALSE	FALSE	0	0	1	1	none	0.000121223514664
T035a	T335	FALSE	FALSE	0	0	1	1	none	9.1489716706e-05
T035b	T335	FALSE	FALSE	0	0	1	1	none	0.00012786831927
T040	T335	FALSE	FALSE	0	0	1	1	none	0.0001273802765652
T056	T335	FALSE	FALSE	0	0	1	1	none	0.0001335642231369
T059	T335	FALSE	FALSE	0	0	1	1	none	6.41266858055e-05
T065	T335	FALSE	FALSE	0	0	1	1	none	0.0001370740113834
T069	T335	FALSE	FALSE	0	0	1	1	none	4.9365750589e-05
T073	T335	FALSE	FALSE	0	0	1	1	none	0.000131805309746
T075	T335	FALSE	FALSE	0	0	1	1	none	0.000132682181791
T077	T335	FALSE	FALSE	0	0	1	1	none	0.000131211456703
T087	T335	FALSE	FALSE	0	0	1	1	none	0.000129684841591
T095	T335	FALSE	FALSE	0	0	1	1	none	8.9947533989e-05
T099a	T335	FALSE	FALSE	0	0	1	1	none	9.0455909794e-05
T102	T335	FALSE	FALSE	0	0	1	1	none	9.69225639340001e-05
T104	T335	FALSE	FALSE	0	0	1	1	none	0.000127189636185
T105	T335	FALSE	FALSE	0	0	1	1	none	0.0001395624417324
T107	T335	FALSE	FALSE	0	0	1	1	none	9.69225639340001e-05
T126	T335	TRUE	TRUE	1	0	1	1	anc	5.93853043e-07
T156	T335	FALSE	FALSE	0	0	1	1	none	0.000138447419029
T159a	T335	FALSE	FALSE	0	0	1	1	none	0.00012786831927
T182	T335	FALSE	FALSE	0	0	1	1	none	0.000140510125476
T188	T335	FALSE	FALSE	0	0	1	1	none	0.00012737313518
T192	T335	FALSE	FALSE	0	0	1	1	none	1.81960223866e-05
T223	T335	FALSE	FALSE	0	0	1	1	none	0.000139796603248
T225	T335	FALSE	FALSE	0	0	1	1	none	0.000143453691253
T230	T335	FALSE	FALSE	0	0	1	1	none	0.0001284810397487
T232	T335	FALSE	FALSE	0	0	1	1	none	9.400909182e-06
T241	T335	FALSE	FALSE	0	0	1	1	none	0.0001549670117836
T270	T335	FALSE	FALSE	0	0	1	1	none	1.1182468311e-05
T271b	T335	FALSE	FALSE	0	0	1	1	none	0.000141129443531
T301	T335	FALSE	FALSE	0	0	1	1	none	1.9693514502e-05
T303	T335	FALSE	FALSE	0	0	1	1	none	2.2795094947e-05
T322	T335	FALSE	FALSE	0	0	1	1	none	0.0001506397964146
T327b	T335	FALSE	FALSE	0	0	1	1	none	5.7824184094e-05
T330	T335	FALSE	FALSE	0	0	1	1	none	5.7824184094e-05
S002	T341	TRUE	TRUE	0	0	1	1	none	2.0719517719e-05
S007	T341	TRUE	TRUE	0	0	1	1	none	7.3206253876e-05
S021	T341	TRUE	TRUE	0	0	1	1	none	1.9260539482e-05
S024	T341	TRUE	TRUE	0	0	1	1	none	1.7445214549e-05
S025	T341	TRUE	TRUE	0	0	1	1	none	1.9142922453e-05
S026	T341	TRUE	TRUE	0	0	1	1	none	3.970557303e-06
S038	T341	TRUE	TRUE	0	0	1	1	none	7.75296955074e-05
S039	T341	TRUE	TRUE	0	0	1	1	none	1.9904843595e-05
S040	T341	TRUE	TRUE	0	0	1	1	none	0.0001056422881985
S042	T341	TRUE	TRUE	0	0	1	1	none	1.8039067592e-05
S071	T341	TRUE	TRUE	0	0	1	1	none	9.181513796e-05
S078	T341	TRUE	TRUE	0	0	1	1	none	1.9015163071e-05
S081	T341	TRUE	TRUE	0	0	1	1	none	1.82075414712e-05
S085	T341	TRUE	TRUE	0	0	1	1	none	9.8790625396e-05
S087	T341	TRUE	TRUE	0	0	1	1	none	0.000113283102537
S093	T341	TRUE	TRUE	0	0	1	1	none	7.6639466931e-05
S097	T341	TRUE	TRUE	0	0	1	1	none	1.7084271206e-05
S102	T341	TRUE	TRUE	0	0	1	1	none	0.000106346346774
S106	T341	TRUE	TRUE	0	0	1	1	none	1.8443546495e-05
S130	T341	TRUE	TRUE	0	0	1	1	none	0.000113115668313
T009	T341	FALSE	FALSE	0	0	1	1	none	1.524322171e-05
T010	T341	TRUE	TRUE	0	0	1	1	none	1.21824786681e-05
T013	T341	FALSE	FALSE	0	0	1	1	none	8.67810679153e-05
T014	T341	TRUE	TRUE	0	0	1	1	none	1.8039067592e-05
T020	T341	TRUE	TRUE	0	0	1	1	none	7.85215039744e-05
T021	T341	FALSE	FALSE	0	0	1	1	none	1.60357154439e-05
T028	T341	TRUE	TRUE	0	0	1	1	none	6.1428445082e-05
T035a	T341	TRUE	TRUE	0	0	1	1	none	0.000113548184004
T035b	T341	TRUE	TRUE	0	0	1	1	none	1.2086435742e-05
T040	T341	TRUE	TRUE	0	0	1	1	none	1.99652554432e-05
T056	T341	FALSE	FALSE	0	0	1	1	none	1.77823396089e-05
T059	T341	TRUE	TRUE	0	0	1	1	none	0.0001088292354635
T065	T341	TRUE	TRUE	0	0	1	1	none	7.72789418014e-05
T069	T341	TRUE	TRUE	0	0	1	1	none	0.000110430838143
T073	T341	FALSE	FALSE	0	0	1	1	none	1.6023426218e-05
T075	T341	TRUE	TRUE	0	0	1	1	none	7.2887112209e-05
T077	T341	FALSE	FALSE	0	0	1	1	none	1.5429573175e-05
T087	T341	TRUE	TRUE	0	0	1	1	none	1.3902958063e-05
T095	T341	TRUE	TRUE	0	0	1	1	none	0.000112006001287
T099a	T341	TRUE	TRUE	0	0	1	1	none	0.000112514377092
T102	T341	FALSE	FALSE	0	0	1	1	none	0.000118981031232
T104	T341	FALSE	FALSE	0	0	1	1	none	6.7394566603e-05
T105	T341	FALSE	FALSE	0	0	1	1	none	7.97673721504e-05
T107	T341	FALSE	FALSE	0	0	1	1	none	0.000118981031232
T126	T341	TRUE	TRUE	0	0	1	1	none	0.000121108595397
T156	T341	FALSE	FALSE	0	0	1	1	none	7.8652349447e-05
[truncated: 1,161 more rows]
