# Supplementary material for: Improved characterisation of MRSA transmission using within-host bacterial sequence diversity
Source: eLife. 2019 Oct 8;8:e46402. doi: 10.7554/eLife.46402 (PMC6954020; doi:10.7554/eLife.46402)
Supplement: Figure 9—source data 1. [file elife-46402-fig9-data1.zip › Figure 9-source data 1/classifications/Classification_Posterior_ds_10percol_97.csv]

host.1	host.2	adjacent	contiguous	paths12	paths21	nodes1	nodes2	path.classification	min.distance.between.subgraphs
S002	S007	TRUE	TRUE	0	0	1	1	none	6.8186339939e-05
S002	S021	TRUE	TRUE	0	0	1	1	none	1.68207681716e-05
S007	S021	TRUE	TRUE	0	0	1	1	none	6.41337886546e-05
S002	S024	TRUE	TRUE	0	0	1	1	none	1.63943738334e-05
S007	S024	TRUE	TRUE	0	0	1	1	none	6.37073943164e-05
S021	S024	TRUE	TRUE	0	0	1	1	none	4.4095081406e-06
S002	S025	TRUE	TRUE	0	0	1	1	none	2.4830439431e-05
S007	S025	TRUE	TRUE	0	0	1	1	none	6.78790122e-05
S021	S025	TRUE	TRUE	0	0	1	1	none	2.07778881466e-05
S024	S025	TRUE	TRUE	0	0	1	1	none	2.03514938084e-05
S002	S026	TRUE	TRUE	0	0	1	1	none	2.11592998024e-05
S007	S026	TRUE	TRUE	0	0	1	1	none	6.42078725714e-05
S021	S026	TRUE	TRUE	0	0	1	1	none	1.7106748518e-05
S024	S026	TRUE	TRUE	0	0	1	1	none	1.66803541798e-05
S025	S026	TRUE	TRUE	0	0	1	1	none	1.68210142874e-05
S002	S038	TRUE	TRUE	0	0	1	1	none	7.29314691567e-05
S007	S038	TRUE	TRUE	0	0	1	1	none	5.56503432677e-05
S021	S038	TRUE	TRUE	0	0	1	1	none	6.88789178723e-05
S024	S038	TRUE	TRUE	0	0	1	1	none	6.84525235341e-05
S025	S038	TRUE	TRUE	0	0	1	1	none	7.26241414177e-05
S026	S038	TRUE	TRUE	0	0	1	1	none	6.89530017891e-05
S002	S039	TRUE	TRUE	0	0	1	1	none	1.74364934096e-05
S007	S039	TRUE	TRUE	0	0	1	1	none	6.47495138926e-05
S021	S039	TRUE	TRUE	0	0	1	1	none	3.04890376e-06
S024	S039	TRUE	TRUE	0	0	1	1	none	5.0252333786e-06
S025	S039	TRUE	TRUE	0	0	1	1	none	2.13936133846e-05
S026	S039	TRUE	TRUE	0	0	1	1	none	1.7722473756e-05
S038	S039	TRUE	TRUE	0	0	1	1	none	6.94946431103e-05
S002	S040	TRUE	TRUE	0	0	1	1	none	0.0001019793917478
S007	S040	TRUE	TRUE	0	0	1	1	none	0.0001017406779368
S021	S040	TRUE	TRUE	0	0	1	1	none	9.79268404634e-05
S024	S040	TRUE	TRUE	0	0	1	1	none	9.75004461252e-05
S025	S040	TRUE	TRUE	0	0	1	1	none	0.0001016720640088
S026	S040	TRUE	TRUE	0	0	1	1	none	9.80009243802e-05
S038	S040	TRUE	TRUE	0	0	1	1	none	0.0001064858071545
S039	S040	TRUE	TRUE	0	0	1	1	none	9.85425657014e-05
S002	S042	TRUE	TRUE	0	0	1	1	none	1.62048598998e-05
S007	S042	TRUE	TRUE	0	0	1	1	none	6.35178803828e-05
S021	S042	TRUE	TRUE	0	0	1	1	none	3.0186322286e-06
S024	S042	TRUE	TRUE	0	0	1	1	none	3.7935998688e-06
S025	S042	TRUE	TRUE	0	0	1	1	none	2.01619798748e-05
S026	S042	TRUE	TRUE	0	0	1	1	none	1.64908402462e-05
S038	S042	TRUE	TRUE	0	0	1	1	none	6.82630096005e-05
S039	S042	TRUE	TRUE	0	0	1	1	none	3.6343574666e-06
S040	S042	TRUE	TRUE	0	0	1	1	none	9.73109321916e-05
S002	S071	TRUE	TRUE	0	0	1	1	none	9.26831800282e-05
S007	S071	TRUE	TRUE	0	0	1	1	none	9.24444662172e-05
S021	S071	TRUE	TRUE	0	0	1	1	none	8.86306287438e-05
S024	S071	TRUE	TRUE	0	0	1	1	none	8.82042344056e-05
S025	S071	TRUE	TRUE	0	0	1	1	none	9.23758522892e-05
S026	S071	TRUE	TRUE	0	0	1	1	none	8.87047126606e-05
S038	S071	TRUE	TRUE	0	0	1	1	none	9.71895954349e-05
S039	S071	TRUE	TRUE	0	0	1	1	none	8.92463539818e-05
S040	S071	TRUE	TRUE	0	0	1	1	none	2.39903875156e-05
S042	S071	TRUE	TRUE	0	0	1	1	none	8.8014720472e-05
S002	S078	TRUE	TRUE	0	0	1	1	none	1.6353385947e-05
S007	S078	TRUE	TRUE	0	0	1	1	none	6.366640643e-05
S021	S078	TRUE	TRUE	0	0	1	1	none	5.5698822326e-06
S024	S078	TRUE	TRUE	0	0	1	1	none	5.1434878944e-06
S025	S078	TRUE	TRUE	0	0	1	1	none	2.0310505922e-05
S026	S078	TRUE	TRUE	0	0	1	1	none	1.66393662934e-05
S038	S078	TRUE	TRUE	0	0	1	1	none	6.84115356477e-05
S039	S078	TRUE	TRUE	0	0	1	1	none	6.1856074706e-06
S040	S078	TRUE	TRUE	0	0	1	1	none	9.74594582388e-05
S042	S078	TRUE	TRUE	0	0	1	1	none	4.9539739608e-06
S071	S078	TRUE	TRUE	0	0	1	1	none	8.81632465192e-05
S002	S081	TRUE	TRUE	0	0	1	1	none	1.63390148238e-05
S007	S081	TRUE	TRUE	0	0	1	1	none	6.36520353068e-05
S021	S081	TRUE	TRUE	0	0	1	1	none	4.354149131e-06
S024	S081	TRUE	TRUE	0	0	1	1	none	2.7263928144e-06
S025	S081	TRUE	TRUE	0	0	1	1	none	2.02961347988e-05
S026	S081	TRUE	TRUE	0	0	1	1	none	1.66249951702e-05
S038	S081	TRUE	TRUE	0	0	1	1	none	6.83971645245e-05
S039	S081	TRUE	TRUE	0	0	1	1	none	4.969874369e-06
S040	S081	TRUE	TRUE	0	0	1	1	none	9.74450871156e-05
S042	S081	TRUE	TRUE	0	0	1	1	none	3.7382408592e-06
S071	S081	TRUE	TRUE	0	0	1	1	none	8.8148875396e-05
S078	S081	TRUE	TRUE	0	0	1	1	none	5.0881288848e-06
S002	S085	TRUE	TRUE	0	0	1	1	none	9.85348091852e-05
S007	S085	TRUE	TRUE	0	0	1	1	none	9.82960953742e-05
S021	S085	TRUE	TRUE	0	0	1	1	none	9.44822579008e-05
S024	S085	TRUE	TRUE	0	0	1	1	none	9.40558635626e-05
S025	S085	TRUE	TRUE	0	0	1	1	none	9.82274814462e-05
S026	S085	TRUE	TRUE	0	0	1	1	none	9.45563418176e-05
S038	S085	TRUE	TRUE	0	0	1	1	none	0.0001030412245919
S039	S085	TRUE	TRUE	0	0	1	1	none	9.50979831388e-05
S040	S085	TRUE	TRUE	0	0	1	1	none	4.34478217246e-05
S042	S085	TRUE	TRUE	0	0	1	1	none	9.3866349629e-05
S071	S085	TRUE	TRUE	0	0	1	1	none	3.4151610005e-05
S078	S085	TRUE	TRUE	0	0	1	1	none	9.40148756762e-05
S081	S085	TRUE	TRUE	0	0	1	1	none	9.4000504553e-05
S002	S087	TRUE	TRUE	0	0	1	1	none	0.0001087731147944
S007	S087	TRUE	TRUE	0	0	1	1	none	0.0001085344009834
S021	S087	TRUE	TRUE	0	0	1	1	none	0.00010472056351
S024	S087	TRUE	TRUE	0	0	1	1	none	0.0001042941691718
S025	S087	TRUE	TRUE	0	0	1	1	none	0.0001084657870554
S026	S087	TRUE	TRUE	0	0	1	1	none	0.0001047946474268
S038	S087	TRUE	TRUE	0	0	1	1	none	0.0001132795302011
S039	S087	TRUE	TRUE	0	0	1	1	none	0.000105336288748
S040	S087	TRUE	TRUE	0	0	1	1	none	5.36861273338e-05
S042	S087	TRUE	TRUE	0	0	1	1	none	0.0001041046552382
S071	S087	TRUE	TRUE	0	0	1	1	none	4.43899156142e-05
S078	S087	TRUE	TRUE	0	0	1	1	none	0.0001042531812854
S081	S087	TRUE	TRUE	0	0	1	1	none	0.0001042388101622
S085	S087	TRUE	TRUE	0	0	1	1	none	2.55025491792e-05
S002	S093	TRUE	TRUE	0	0	1	1	none	8.94781745922e-05
S007	S093	TRUE	TRUE	0	0	1	1	none	8.92394607812e-05
S021	S093	TRUE	TRUE	0	0	1	1	none	8.54256233078e-05
S024	S093	TRUE	TRUE	0	0	1	1	none	8.49992289696e-05
S025	S093	TRUE	TRUE	0	0	1	1	none	8.91708468532e-05
S026	S093	TRUE	TRUE	0	0	1	1	none	8.54997072246e-05
S038	S093	TRUE	TRUE	0	0	1	1	none	9.39845899989e-05
S039	S093	TRUE	TRUE	0	0	1	1	none	8.60413485458e-05
S040	S093	TRUE	TRUE	0	0	1	1	none	3.43911871316e-05
S042	S093	TRUE	TRUE	0	0	1	1	none	8.4809715036e-05
S071	S093	TRUE	TRUE	0	0	1	1	none	2.5094975412e-05
S078	S093	TRUE	TRUE	0	0	1	1	none	8.49582410832e-05
S081	S093	TRUE	TRUE	0	0	1	1	none	8.494386996e-05
S085	S093	TRUE	TRUE	0	0	1	1	none	1.0981495377e-05
S087	S093	TRUE	TRUE	0	0	1	1	none	2.12198009862e-05
S002	S097	TRUE	TRUE	0	0	1	1	none	2.32658820432e-05
S007	S097	TRUE	TRUE	0	0	1	1	none	6.63144548122e-05
S021	S097	TRUE	TRUE	0	0	1	1	none	1.92133307588e-05
S024	S097	TRUE	TRUE	0	0	1	1	none	1.87869364206e-05
S025	S097	TRUE	TRUE	0	0	1	1	none	2.7659193662e-06
S026	S097	TRUE	TRUE	0	0	1	1	none	1.52564568996e-05
S038	S097	TRUE	TRUE	0	0	1	1	none	7.10595840299e-05
S039	S097	TRUE	TRUE	0	0	1	1	none	1.98290559968e-05
S040	S097	TRUE	TRUE	0	0	1	1	none	0.000100107506621
S042	S097	TRUE	TRUE	0	0	1	1	none	1.8597422487e-05
S071	S097	TRUE	TRUE	0	0	1	1	none	9.08112949014e-05
S078	S097	TRUE	TRUE	0	0	1	1	none	1.87459485342e-05
S081	S097	TRUE	TRUE	0	0	1	1	none	1.8731577411e-05
S085	S097	TRUE	TRUE	0	0	1	1	none	9.66629240584e-05
S087	S097	TRUE	TRUE	0	0	1	1	none	0.0001069012296676
S093	S097	TRUE	TRUE	0	0	1	1	none	8.76062894654e-05
S002	S102	TRUE	TRUE	0	0	1	1	none	0.0001059714750662
S007	S102	TRUE	TRUE	0	0	1	1	none	0.0001057327612552
S021	S102	TRUE	TRUE	0	0	1	1	none	0.0001019189237818
S024	S102	TRUE	TRUE	0	0	1	1	none	0.0001014925294436
S025	S102	TRUE	TRUE	0	0	1	1	none	0.0001056641473272
S026	S102	TRUE	TRUE	0	0	1	1	none	0.0001019930076986
S038	S102	TRUE	TRUE	0	0	1	1	none	0.0001104778904729
S039	S102	TRUE	TRUE	0	0	1	1	none	0.0001025346490198
S040	S102	TRUE	TRUE	0	0	1	1	none	7.5961692536e-06
S042	S102	TRUE	TRUE	0	0	1	1	none	0.00010130301551
S071	S102	TRUE	TRUE	0	0	1	1	none	2.7982470834e-05
S078	S102	TRUE	TRUE	0	0	1	1	none	0.0001014515415572
S081	S102	TRUE	TRUE	0	0	1	1	none	0.000101437170434
S085	S102	TRUE	TRUE	0	0	1	1	none	4.7439905043e-05
S087	S102	TRUE	TRUE	0	0	1	1	none	5.76782106522e-05
S093	S102	TRUE	TRUE	0	0	1	1	none	3.838327045e-05
S097	S102	TRUE	TRUE	0	0	1	1	none	0.0001040995899394
S002	S106	TRUE	TRUE	0	0	1	1	none	1.514268872e-05
S007	S106	TRUE	TRUE	0	0	1	1	none	6.5690852425e-05
S021	S106	TRUE	TRUE	0	0	1	1	none	1.43252806576e-05
S024	S106	TRUE	TRUE	0	0	1	1	none	1.38988863194e-05
S025	S106	TRUE	TRUE	0	0	1	1	none	2.2334951917e-05
S026	S106	TRUE	TRUE	0	0	1	1	none	1.86638122884e-05
S038	S106	TRUE	TRUE	0	0	1	1	none	7.04359816427e-05
S039	S106	TRUE	TRUE	0	0	1	1	none	1.49410058956e-05
S040	S106	TRUE	TRUE	0	0	1	1	none	9.94839042338e-05
S042	S106	TRUE	TRUE	0	0	1	1	none	1.37093723858e-05
S071	S106	TRUE	TRUE	0	0	1	1	none	9.01876925142e-05
S078	S106	TRUE	TRUE	0	0	1	1	none	1.3857898433e-05
S081	S106	TRUE	TRUE	0	0	1	1	none	1.38435273098e-05
S085	S106	TRUE	TRUE	0	0	1	1	none	9.60393216712e-05
S087	S106	TRUE	TRUE	0	0	1	1	none	0.0001062776272804
S093	S106	TRUE	TRUE	0	0	1	1	none	8.69826870782e-05
S097	S106	TRUE	TRUE	0	0	1	1	none	2.07703945292e-05
S102	S106	TRUE	TRUE	0	0	1	1	none	0.0001034759875522
S002	S130	TRUE	TRUE	0	0	1	1	none	0.0001091338248591
S007	S130	TRUE	TRUE	0	0	1	1	none	0.0001088951110481
S021	S130	TRUE	TRUE	0	0	1	1	none	0.0001050812735747
S024	S130	TRUE	TRUE	0	0	1	1	none	0.0001046548792365
S025	S130	TRUE	TRUE	0	0	1	1	none	0.0001088264971201
S026	S130	TRUE	TRUE	0	0	1	1	none	0.0001051553574915
S038	S130	TRUE	TRUE	0	0	1	1	none	0.0001136402402658
S039	S130	TRUE	TRUE	0	0	1	1	none	0.0001056969988127
S040	S130	TRUE	TRUE	0	0	1	1	none	5.40468373985e-05
S042	S130	TRUE	TRUE	0	0	1	1	none	0.0001044653653029
S071	S130	TRUE	TRUE	0	0	1	1	none	4.47506256789e-05
S078	S130	TRUE	TRUE	0	0	1	1	none	0.0001046138913501
S081	S130	TRUE	TRUE	0	0	1	1	none	0.0001045995202269
S085	S130	TRUE	TRUE	0	0	1	1	none	2.58632592439e-05
S087	S130	TRUE	TRUE	0	0	1	1	none	2.5510725147e-06
S093	S130	TRUE	TRUE	0	0	1	1	none	2.15805110509e-05
S097	S130	TRUE	TRUE	0	0	1	1	none	0.0001072619397323
S102	S130	TRUE	TRUE	0	0	1	1	none	5.80389207169e-05
S106	S130	TRUE	TRUE	0	0	1	1	none	0.0001066383373451
S002	T009	TRUE	TRUE	0	0	1	1	none	3.20623426668e-05
S007	T009	TRUE	TRUE	0	0	1	1	none	7.51109154358e-05
S021	T009	TRUE	TRUE	0	0	1	1	none	2.80097913824e-05
S024	T009	TRUE	TRUE	0	0	1	1	none	2.75833970442e-05
S025	T009	TRUE	TRUE	0	0	1	1	none	2.77240571518e-05
S026	T009	TRUE	TRUE	0	0	1	1	none	1.83312960272e-05
S038	T009	TRUE	TRUE	0	0	1	1	none	7.98560446535e-05
S039	T009	TRUE	TRUE	0	0	1	1	none	2.86255166204e-05
S040	T009	TRUE	TRUE	0	0	1	1	none	0.0001089039672446
S042	T009	TRUE	TRUE	0	0	1	1	none	2.73938831106e-05
S071	T009	TRUE	TRUE	0	0	1	1	none	9.9607755525e-05
S078	T009	TRUE	TRUE	0	0	1	1	none	2.75424091578e-05
S081	T009	TRUE	TRUE	0	0	1	1	none	2.75280380346e-05
S085	T009	TRUE	TRUE	0	0	1	1	none	0.000105459384682
S087	T009	TRUE	TRUE	0	0	1	1	none	0.0001156976902912
S093	T009	TRUE	TRUE	0	0	1	1	none	9.6402750089e-05
S097	T009	TRUE	TRUE	0	0	1	1	none	2.6159499764e-05
S102	T009	TRUE	TRUE	0	0	1	1	none	0.000112896050563
S106	T009	TRUE	TRUE	0	0	1	1	none	2.95668551528e-05
S130	T009	TRUE	TRUE	0	0	1	1	none	0.0001160584003559
S002	T010	TRUE	TRUE	0	0	1	1	none	2.87857480017e-05
S007	T010	TRUE	TRUE	0	0	1	1	none	7.18343207707e-05
S021	T010	TRUE	TRUE	0	0	1	1	none	2.47331967173e-05
S024	T010	TRUE	TRUE	0	0	1	1	none	2.43068023791e-05
S025	T010	TRUE	TRUE	0	0	1	1	none	2.44474624867e-05
S026	T010	TRUE	TRUE	0	0	1	1	none	1.50547013621e-05
S038	T010	TRUE	TRUE	0	0	1	1	none	7.65794499884e-05
S039	T010	TRUE	TRUE	0	0	1	1	none	2.53489219553e-05
S040	T010	TRUE	TRUE	0	0	1	1	none	0.0001056273725795
S042	T010	TRUE	TRUE	0	0	1	1	none	2.41172884455e-05
S071	T010	TRUE	TRUE	0	0	1	1	none	9.63311608599e-05
S078	T010	TRUE	TRUE	0	0	1	1	none	2.42658144927e-05
S081	T010	TRUE	TRUE	0	0	1	1	none	2.42514433695e-05
S085	T010	TRUE	TRUE	0	0	1	1	none	0.0001021827900169
S087	T010	TRUE	TRUE	0	0	1	1	none	0.0001124210956261
S093	T010	TRUE	TRUE	0	0	1	1	none	9.31261554239e-05
S097	T010	TRUE	TRUE	0	0	1	1	none	2.28829050989e-05
S102	T010	TRUE	TRUE	0	0	1	1	none	0.0001096194558979
S106	T010	TRUE	TRUE	0	0	1	1	none	2.62902604877e-05
S130	T010	TRUE	TRUE	0	0	1	1	none	0.0001127818056908
T009	T010	TRUE	TRUE	0	0	1	1	none	4.7565484665e-06
S002	T013	FALSE	FALSE	0	0	1	1	none	8.16578899881e-05
S007	T013	FALSE	FALSE	0	0	1	1	none	6.43767640991e-05
S021	T013	FALSE	FALSE	0	0	1	1	none	7.76053387037e-05
S024	T013	FALSE	FALSE	0	0	1	1	none	7.71789443655e-05
S025	T013	FALSE	FALSE	0	0	1	1	none	8.13505622491e-05
S026	T013	FALSE	FALSE	0	0	1	1	none	7.76794226205e-05
S038	T013	FALSE	FALSE	0	0	1	1	none	1.19315038598e-05
S039	T013	FALSE	FALSE	0	0	1	1	none	7.82210639417e-05
S040	T013	FALSE	FALSE	0	0	1	1	none	0.0001152122279859
S042	T013	FALSE	FALSE	0	0	1	1	none	7.69894304319e-05
S071	T013	FALSE	FALSE	0	0	1	1	none	0.0001059160162663
S078	T013	FALSE	FALSE	0	0	1	1	none	7.71379564791e-05
S081	T013	FALSE	FALSE	0	0	1	1	none	7.71235853559e-05
S085	T013	FALSE	FALSE	0	0	1	1	none	0.0001117676454233
S087	T013	FALSE	FALSE	0	0	1	1	none	0.0001220059510325
S093	T013	FALSE	FALSE	0	0	1	1	none	0.0001027110108303
S097	T013	FALSE	FALSE	0	0	1	1	none	7.97860048613e-05
S102	T013	FALSE	FALSE	0	0	1	1	none	0.0001192043113043
S106	T013	FALSE	FALSE	0	0	1	1	none	7.91624024741e-05
S130	T013	FALSE	FALSE	0	0	1	1	none	0.0001223666610972
T009	T013	FALSE	FALSE	0	0	1	1	none	8.85824654849e-05
T010	T013	FALSE	FALSE	0	0	1	1	none	8.53058708198e-05
S002	T014	TRUE	TRUE	0	0	1	1	none	1.76183467396e-05
S007	T014	TRUE	TRUE	0	0	1	1	none	6.49313672226e-05
S021	T014	TRUE	TRUE	0	0	1	1	none	4.4321190684e-06
S024	T014	TRUE	TRUE	0	0	1	1	none	5.2070867086e-06
S025	T014	TRUE	TRUE	0	0	1	1	none	2.15754667146e-05
S026	T014	TRUE	TRUE	0	0	1	1	none	1.7904327086e-05
S038	T014	TRUE	TRUE	0	0	1	1	none	6.96764964403e-05
S039	T014	TRUE	TRUE	0	0	1	1	none	5.0478443064e-06
S040	T014	TRUE	TRUE	0	0	1	1	none	9.87244190314e-05
S042	T014	TRUE	TRUE	0	0	1	1	none	2.6148488182e-06
S071	T014	TRUE	TRUE	0	0	1	1	none	8.94282073118e-05
S078	T014	TRUE	TRUE	0	0	1	1	none	6.3674608006e-06
S081	T014	TRUE	TRUE	0	0	1	1	none	5.151727699e-06
S085	T014	TRUE	TRUE	0	0	1	1	none	9.52798364688e-05
S087	T014	TRUE	TRUE	0	0	1	1	none	0.000105518142078
S093	T014	TRUE	TRUE	0	0	1	1	none	8.62232018758e-05
S097	T014	TRUE	TRUE	0	0	1	1	none	2.00109093268e-05
S102	T014	TRUE	TRUE	0	0	1	1	none	0.0001027165023498
S106	T014	TRUE	TRUE	0	0	1	1	none	1.51228592256e-05
S130	T014	TRUE	TRUE	0	0	1	1	none	0.0001058788521427
T009	T014	TRUE	TRUE	0	0	1	1	none	2.88073699504e-05
T010	T014	TRUE	TRUE	0	0	1	1	none	2.55307752853e-05
T013	T014	FALSE	FALSE	0	0	1	1	none	7.84029172717e-05
S002	T020	TRUE	TRUE	0	0	1	1	none	7.63812901285e-05
S007	T020	TRUE	TRUE	0	0	1	1	none	5.91001642395e-05
S021	T020	TRUE	TRUE	0	0	1	1	none	7.23287388441e-05
S024	T020	TRUE	TRUE	0	0	1	1	none	7.19023445059e-05
S025	T020	TRUE	TRUE	0	0	1	1	none	7.60739623895e-05
S026	T020	TRUE	TRUE	0	0	1	1	none	7.24028227609e-05
S038	T020	TRUE	TRUE	0	0	1	1	none	4.6511829502e-06
S039	T020	TRUE	TRUE	0	0	1	1	none	7.29444640821e-05
S040	T020	TRUE	TRUE	0	0	1	1	none	0.0001099356281263
S042	T020	TRUE	TRUE	0	0	1	1	none	7.17128305723e-05
S071	T020	TRUE	TRUE	0	0	1	1	none	0.0001006394164067
S078	T020	TRUE	TRUE	0	0	1	1	none	7.18613566195e-05
S081	T020	TRUE	TRUE	0	0	1	1	none	7.18469854963e-05
S085	T020	TRUE	TRUE	0	0	1	1	none	0.0001064910455637
S087	T020	TRUE	TRUE	0	0	1	1	none	0.0001167293511729
S093	T020	TRUE	TRUE	0	0	1	1	none	9.74344109707e-05
S097	T020	TRUE	TRUE	0	0	1	1	none	7.45094050017e-05
S102	T020	TRUE	TRUE	0	0	1	1	none	0.0001139277114447
S106	T020	TRUE	TRUE	0	0	1	1	none	7.38858026145e-05
S130	T020	TRUE	TRUE	0	0	1	1	none	0.0001170900612376
T009	T020	TRUE	TRUE	0	0	1	1	none	8.33058656253e-05
T010	T020	TRUE	TRUE	0	0	1	1	none	8.00292709602e-05
T013	T020	FALSE	FALSE	0	0	1	1	none	1.53813248316e-05
T014	T020	TRUE	TRUE	0	0	1	1	none	7.31263174121e-05
S002	T021	FALSE	FALSE	0	0	1	1	none	3.14844731948e-05
S007	T021	FALSE	FALSE	0	0	1	1	none	7.45330459638e-05
S021	T021	FALSE	FALSE	0	0	1	1	none	2.74319219104e-05
S024	T021	FALSE	FALSE	0	0	1	1	none	2.70055275722e-05
S025	T021	FALSE	FALSE	0	0	1	1	none	2.71461876798e-05
S026	T021	FALSE	FALSE	0	0	1	1	none	1.77534265552e-05
S038	T021	FALSE	FALSE	0	0	1	1	none	7.92781751815e-05
S039	T021	FALSE	FALSE	0	0	1	1	none	2.80476471484e-05
S040	T021	FALSE	FALSE	0	0	1	1	none	0.0001083260977726
S042	T021	FALSE	FALSE	0	0	1	1	none	2.68160136386e-05
S071	T021	FALSE	FALSE	0	0	1	1	none	9.9029886053e-05
S078	T021	FALSE	FALSE	0	0	1	1	none	2.69645396858e-05
S081	T021	FALSE	FALSE	0	0	1	1	none	2.69501685626e-05
S085	T021	FALSE	FALSE	0	0	1	1	none	0.00010488151521
S087	T021	FALSE	FALSE	0	0	1	1	none	0.0001151198208192
S093	T021	FALSE	FALSE	0	0	1	1	none	9.5824880617e-05
S097	T021	FALSE	FALSE	0	0	1	1	none	2.5581630292e-05
S102	T021	FALSE	FALSE	0	0	1	1	none	0.000112318181091
S106	T021	FALSE	FALSE	0	0	1	1	none	2.89889856808e-05
S130	T021	FALSE	FALSE	0	0	1	1	none	0.0001154805308839
T009	T021	FALSE	FALSE	0	0	1	1	none	6.2539116812e-06
T010	T021	FALSE	FALSE	0	0	1	1	none	4.1786789945e-06
T013	T021	FALSE	FALSE	0	0	1	1	none	8.80045960129e-05
T014	T021	FALSE	FALSE	0	0	1	1	none	2.82295004784e-05
T020	T021	FALSE	FALSE	0	0	1	1	none	8.27279961533e-05
S002	T028	TRUE	TRUE	0	0	1	1	none	6.20637152653e-05
S007	T028	TRUE	TRUE	0	0	1	1	none	3.01909224263e-05
S021	T028	TRUE	TRUE	0	0	1	1	none	5.80111639809e-05
S024	T028	TRUE	TRUE	0	0	1	1	none	5.75847696427e-05
S025	T028	TRUE	TRUE	0	0	1	1	none	6.17563875263e-05
S026	T028	TRUE	TRUE	0	0	1	1	none	5.80852478977e-05
S038	T028	TRUE	TRUE	0	0	1	1	none	4.9527718594e-05
S039	T028	TRUE	TRUE	0	0	1	1	none	5.86268892189e-05
S040	T028	TRUE	TRUE	0	0	1	1	none	9.56180532631e-05
S042	T028	TRUE	TRUE	0	0	1	1	none	5.73952557091e-05
S071	T028	TRUE	TRUE	0	0	1	1	none	8.63218415435e-05
S078	T028	TRUE	TRUE	0	0	1	1	none	5.75437817563e-05
S081	T028	TRUE	TRUE	0	0	1	1	none	5.75294106331e-05
S085	T028	TRUE	TRUE	0	0	1	1	none	9.21734707005e-05
S087	T028	TRUE	TRUE	0	0	1	1	none	0.0001024117763097
S093	T028	TRUE	TRUE	0	0	1	1	none	8.31168361075e-05
S097	T028	TRUE	TRUE	0	0	1	1	none	6.01918301385e-05
S102	T028	TRUE	TRUE	0	0	1	1	none	9.96101365815e-05
S106	T028	TRUE	TRUE	0	0	1	1	none	5.95682277513e-05
S130	T028	TRUE	TRUE	0	0	1	1	none	0.0001027724863744
T009	T028	TRUE	TRUE	0	0	1	1	none	6.89882907621e-05
T010	T028	TRUE	TRUE	0	0	1	1	none	6.5711696097e-05
T013	T028	FALSE	FALSE	0	0	1	1	none	5.82541394254e-05
T014	T028	TRUE	TRUE	0	0	1	1	none	5.88087425489e-05
T020	T028	TRUE	TRUE	0	0	1	1	none	5.29775395658e-05
T021	T028	FALSE	FALSE	0	0	1	1	none	6.84104212901e-05
S002	T035a	TRUE	TRUE	0	0	1	1	none	0.0001119397929884
S007	T035a	TRUE	TRUE	0	0	1	1	none	0.0001117010791774
S021	T035a	TRUE	TRUE	0	0	1	1	none	0.000107887241704
S024	T035a	TRUE	TRUE	0	0	1	1	none	0.0001074608473658
S025	T035a	TRUE	TRUE	0	0	1	1	none	0.0001116324652494
S026	T035a	TRUE	TRUE	0	0	1	1	none	0.0001079613256208
S038	T035a	TRUE	TRUE	0	0	1	1	none	0.0001164462083951
S039	T035a	TRUE	TRUE	0	0	1	1	none	0.000108502966942
S040	T035a	TRUE	TRUE	0	0	1	1	none	5.68528055278e-05
S042	T035a	TRUE	TRUE	0	0	1	1	none	0.0001072713334322
S071	T035a	TRUE	TRUE	0	0	1	1	none	4.75565938082e-05
S078	T035a	TRUE	TRUE	0	0	1	1	none	0.0001074198594794
S081	T035a	TRUE	TRUE	0	0	1	1	none	0.0001074054883562
S085	T035a	TRUE	TRUE	0	0	1	1	none	2.86692273732e-05
S087	T035a	TRUE	TRUE	0	0	1	1	none	6.5584026224e-06
S093	T035a	TRUE	TRUE	0	0	1	1	none	2.43864791802e-05
S097	T035a	TRUE	TRUE	0	0	1	1	none	0.0001100679078616
S102	T035a	TRUE	TRUE	0	0	1	1	none	6.08448888462e-05
S106	T035a	TRUE	TRUE	0	0	1	1	none	0.0001094443054744
S130	T035a	TRUE	TRUE	0	0	1	1	none	6.9191126871e-06
T009	T035a	TRUE	TRUE	0	0	1	1	none	0.0001188643684852
T010	T035a	TRUE	TRUE	0	0	1	1	none	0.0001155877738201
T013	T035a	FALSE	FALSE	0	0	1	1	none	0.0001251726292265
T014	T035a	TRUE	TRUE	0	0	1	1	none	0.000108684820272
T020	T035a	TRUE	TRUE	0	0	1	1	none	0.0001198960293669
T021	T035a	FALSE	FALSE	0	0	1	1	none	0.0001182864990132
T028	T035a	TRUE	TRUE	0	0	1	1	none	0.0001055784545037
S002	T035b	TRUE	TRUE	0	0	1	1	none	3.05243312023e-05
S007	T035b	TRUE	TRUE	0	0	1	1	none	7.35729039713e-05
S021	T035b	TRUE	TRUE	0	0	1	1	none	2.64717799179e-05
S024	T035b	TRUE	TRUE	0	0	1	1	none	2.60453855797e-05
S025	T035b	TRUE	TRUE	0	0	1	1	none	2.61860456873e-05
S026	T035b	TRUE	TRUE	0	0	1	1	none	1.67932845627e-05
S038	T035b	TRUE	TRUE	0	0	1	1	none	7.8318033189e-05
S039	T035b	TRUE	TRUE	0	0	1	1	none	2.70875051559e-05
S040	T035b	TRUE	TRUE	0	0	1	1	none	0.0001073659557801
S042	T035b	TRUE	TRUE	0	0	1	1	none	2.58558716461e-05
S071	T035b	TRUE	TRUE	0	0	1	1	none	9.80697440605e-05
S078	T035b	TRUE	TRUE	0	0	1	1	none	2.60043976933e-05
S081	T035b	TRUE	TRUE	0	0	1	1	none	2.59900265701e-05
S085	T035b	TRUE	TRUE	0	0	1	1	none	0.0001039213732175
S087	T035b	TRUE	TRUE	0	0	1	1	none	0.0001141596788267
S093	T035b	TRUE	TRUE	0	0	1	1	none	9.48647386245e-05
S097	T035b	TRUE	TRUE	0	0	1	1	none	2.46214882995e-05
S102	T035b	TRUE	TRUE	0	0	1	1	none	0.0001113580390985
S106	T035b	TRUE	TRUE	0	0	1	1	none	2.80288436883e-05
S130	T035b	TRUE	TRUE	0	0	1	1	none	0.0001145203888914
T009	T035b	TRUE	TRUE	0	0	1	1	none	2.8910457319e-06
T010	T035b	TRUE	TRUE	0	0	1	1	none	3.218537002e-06
T013	T035b	FALSE	FALSE	0	0	1	1	none	8.70444540204e-05
T014	T035b	TRUE	TRUE	0	0	1	1	none	2.72693584859e-05
T020	T035b	TRUE	TRUE	0	0	1	1	none	8.17678541608e-05
T021	T035b	FALSE	FALSE	0	0	1	1	none	4.7159002167e-06
T028	T035b	TRUE	TRUE	0	0	1	1	none	6.74502792976e-05
T035a	T035b	TRUE	TRUE	0	0	1	1	none	0.0001173263570207
S002	T040	TRUE	TRUE	0	0	1	1	none	1.85371634096e-05
S007	T040	TRUE	TRUE	0	0	1	1	none	6.58501838926e-05
S021	T040	TRUE	TRUE	0	0	1	1	none	6.5522977168e-06
S024	T040	TRUE	TRUE	0	0	1	1	none	4.9245414002e-06
S025	T040	TRUE	TRUE	0	0	1	1	none	2.24942833846e-05
S026	T040	TRUE	TRUE	0	0	1	1	none	1.8823143756e-05
S038	T040	TRUE	TRUE	0	0	1	1	none	7.05953131103e-05
S039	T040	TRUE	TRUE	0	0	1	1	none	7.1680229548e-06
S040	T040	TRUE	TRUE	0	0	1	1	none	9.96432357014e-05
S042	T040	TRUE	TRUE	0	0	1	1	none	5.936389445e-06
S071	T040	TRUE	TRUE	0	0	1	1	none	9.03470239818e-05
S078	T040	TRUE	TRUE	0	0	1	1	none	7.2862774706e-06
S081	T040	TRUE	TRUE	0	0	1	1	none	3.6678204122e-06
S085	T040	TRUE	TRUE	0	0	1	1	none	9.61986531388e-05
S087	T040	TRUE	TRUE	0	0	1	1	none	0.000106436958748
S093	T040	TRUE	TRUE	0	0	1	1	none	8.71420185458e-05
S097	T040	TRUE	TRUE	0	0	1	1	none	2.09297259968e-05
S102	T040	TRUE	TRUE	0	0	1	1	none	0.0001036353190198
S106	T040	TRUE	TRUE	0	0	1	1	none	1.60416758956e-05
S130	T040	TRUE	TRUE	0	0	1	1	none	0.0001067976688127
T009	T040	TRUE	TRUE	0	0	1	1	none	2.97261866204e-05
T010	T040	TRUE	TRUE	0	0	1	1	none	2.64495919553e-05
T013	T040	FALSE	FALSE	0	0	1	1	none	7.93217339417e-05
T014	T040	TRUE	TRUE	0	0	1	1	none	7.3498762848e-06
T020	T040	TRUE	TRUE	0	0	1	1	none	7.40451340821e-05
T021	T040	FALSE	FALSE	0	0	1	1	none	2.91483171484e-05
T028	T040	TRUE	TRUE	0	0	1	1	none	5.97275592189e-05
T035a	T040	TRUE	TRUE	0	0	1	1	none	0.000109603636942
T035b	T040	TRUE	TRUE	0	0	1	1	none	2.81881751559e-05
S002	T056	FALSE	FALSE	0	0	1	1	none	3.71420153019e-05
S007	T056	FALSE	FALSE	0	0	1	1	none	8.01905880709e-05
S021	T056	FALSE	FALSE	0	0	1	1	none	3.30894640175e-05
S024	T056	FALSE	FALSE	0	0	1	1	none	3.26630696793e-05
S025	T056	FALSE	FALSE	0	0	1	1	none	3.28037297869e-05
S026	T056	FALSE	FALSE	0	0	1	1	none	2.34109686623e-05
S038	T056	FALSE	FALSE	0	0	1	1	none	8.49357172886e-05
S039	T056	FALSE	FALSE	0	0	1	1	none	3.37051892555e-05
S040	T056	FALSE	FALSE	0	0	1	1	none	0.0001139836398797
S042	T056	FALSE	FALSE	0	0	1	1	none	3.24735557457e-05
S071	T056	FALSE	FALSE	0	0	1	1	none	0.0001046874281601
S078	T056	FALSE	FALSE	0	0	1	1	none	3.26220817929e-05
S081	T056	FALSE	FALSE	0	0	1	1	none	3.26077106697e-05
S085	T056	FALSE	FALSE	0	0	1	1	none	0.0001105390573171
S087	T056	FALSE	FALSE	0	0	1	1	none	0.0001207773629263
S093	T056	FALSE	FALSE	0	0	1	1	none	0.0001014824227241
S097	T056	FALSE	FALSE	0	0	1	1	none	3.12391723991e-05
S102	T056	FALSE	FALSE	0	0	1	1	none	0.0001179757231981
S106	T056	FALSE	FALSE	0	0	1	1	none	3.46465277879e-05
S130	T056	FALSE	FALSE	0	0	1	1	none	0.000121138072991
T009	T056	TRUE	TRUE	1	0	1	1	anc	3.23188961e-06
T010	T056	FALSE	FALSE	0	0	1	1	none	9.8362211016e-06
T013	T056	FALSE	FALSE	0	0	1	1	none	9.366213812e-05
T014	T056	FALSE	FALSE	0	0	1	1	none	3.38870425855e-05
T020	T056	FALSE	FALSE	0	0	1	1	none	8.83855382604e-05
T021	T056	FALSE	FALSE	0	0	1	1	none	1.13335843163e-05
T028	T056	FALSE	FALSE	0	0	1	1	none	7.40679633972e-05
T035a	T056	FALSE	FALSE	0	0	1	1	none	0.0001239440411203
T035b	T056	FALSE	FALSE	0	0	1	1	none	7.970718367e-06
T040	T056	FALSE	FALSE	0	0	1	1	none	3.48058592555e-05
S002	T059	TRUE	TRUE	0	0	1	1	none	0.0001096107204374
S007	T059	TRUE	TRUE	0	0	1	1	none	0.0001093720066264
S021	T059	TRUE	TRUE	0	0	1	1	none	0.000105558169153
S024	T059	TRUE	TRUE	0	0	1	1	none	0.0001051317748148
S025	T059	TRUE	TRUE	0	0	1	1	none	0.0001093033926984
S026	T059	TRUE	TRUE	0	0	1	1	none	0.0001056322530698
S038	T059	TRUE	TRUE	0	0	1	1	none	0.0001141171358441
S039	T059	TRUE	TRUE	0	0	1	1	none	0.000106173894391
S040	T059	TRUE	TRUE	0	0	1	1	none	1.00340526464e-05
S042	T059	TRUE	TRUE	0	0	1	1	none	0.0001049422608812
S071	T059	TRUE	TRUE	0	0	1	1	none	3.16217162052e-05
S078	T059	TRUE	TRUE	0	0	1	1	none	0.0001050907869284
S081	T059	TRUE	TRUE	0	0	1	1	none	0.0001050764158052
S085	T059	TRUE	TRUE	0	0	1	1	none	5.10791504142e-05
S087	T059	TRUE	TRUE	0	0	1	1	none	6.13174560234e-05
S093	T059	TRUE	TRUE	0	0	1	1	none	4.20225158212e-05
S097	T059	TRUE	TRUE	0	0	1	1	none	0.0001077388353106
S102	T059	TRUE	TRUE	0	0	1	1	none	1.52274979432e-05
S106	T059	TRUE	TRUE	0	0	1	1	none	0.0001071152329234
S130	T059	TRUE	TRUE	0	0	1	1	none	6.16781660881e-05
T009	T059	TRUE	TRUE	0	0	1	1	none	0.0001165352959342
T010	T059	TRUE	TRUE	0	0	1	1	none	0.0001132587012691
T013	T059	FALSE	FALSE	0	0	1	1	none	0.0001228435566755
T014	T059	TRUE	TRUE	0	0	1	1	none	0.000106355747721
T020	T059	TRUE	TRUE	0	0	1	1	none	0.0001175669568159
T021	T059	FALSE	FALSE	0	0	1	1	none	0.0001159574264622
T028	T059	TRUE	TRUE	0	0	1	1	none	0.0001032493819527
T035a	T059	TRUE	TRUE	0	0	1	1	none	6.44841342174e-05
T035b	T059	TRUE	TRUE	0	0	1	1	none	0.0001149972844697
T040	T059	TRUE	TRUE	0	0	1	1	none	0.000107274564391
T056	T059	FALSE	FALSE	0	0	1	1	none	0.0001216149685693
S002	T065	TRUE	TRUE	0	0	1	1	none	7.37316515993e-05
S007	T065	TRUE	TRUE	0	0	1	1	none	5.64505257103e-05
S021	T065	TRUE	TRUE	0	0	1	1	none	6.96791003149e-05
S024	T065	TRUE	TRUE	0	0	1	1	none	6.92527059767e-05
S025	T065	TRUE	TRUE	0	0	1	1	none	7.34243238603e-05
S026	T065	TRUE	TRUE	0	0	1	1	none	6.97531842317e-05
S038	T065	TRUE	TRUE	0	0	1	1	none	4.005265471e-06
S039	T065	TRUE	TRUE	0	0	1	1	none	7.02948255529e-05
S040	T065	TRUE	TRUE	0	0	1	1	none	0.0001072859895971
S042	T065	TRUE	TRUE	0	0	1	1	none	6.90631920431e-05
S071	T065	TRUE	TRUE	0	0	1	1	none	9.79897778775e-05
S078	T065	TRUE	TRUE	0	0	1	1	none	6.92117180903e-05
S081	T065	TRUE	TRUE	0	0	1	1	none	6.91973469671e-05
S085	T065	TRUE	TRUE	0	0	1	1	none	0.0001038414070345
S087	T065	TRUE	TRUE	0	0	1	1	none	0.0001140797126437
S093	T065	TRUE	TRUE	0	0	1	1	none	9.47847724415e-05
S097	T065	TRUE	TRUE	0	0	1	1	none	7.18597664725e-05
S102	T065	TRUE	TRUE	0	0	1	1	none	0.0001112780729155
S106	T065	TRUE	TRUE	0	0	1	1	none	7.12361640853e-05
S130	T065	TRUE	TRUE	0	0	1	1	none	0.0001144404227084
T009	T065	TRUE	TRUE	0	0	1	1	none	8.06562270961e-05
T010	T065	TRUE	TRUE	0	0	1	1	none	7.7379632431e-05
T013	T065	FALSE	FALSE	0	0	1	1	none	9.1276003672e-06
T014	T065	TRUE	TRUE	0	0	1	1	none	7.04766788829e-05
T020	T065	TRUE	TRUE	0	0	1	1	none	7.4550864428e-06
T021	T065	FALSE	FALSE	0	0	1	1	none	8.00783576241e-05
T028	T065	TRUE	TRUE	0	0	1	1	none	5.03279010366e-05
T035a	T065	TRUE	TRUE	0	0	1	1	none	0.0001172463908377
T035b	T065	TRUE	TRUE	0	0	1	1	none	7.91182156316e-05
T040	T065	TRUE	TRUE	0	0	1	1	none	7.13954955529e-05
T056	T065	FALSE	FALSE	0	0	1	1	none	8.57358997312e-05
T059	T065	TRUE	TRUE	0	0	1	1	none	0.0001149173182867
S002	T069	TRUE	TRUE	0	0	1	1	none	0.0001064689804662
S007	T069	TRUE	TRUE	0	0	1	1	none	0.0001062302666552
S021	T069	TRUE	TRUE	0	0	1	1	none	0.0001024164291818
S024	T069	TRUE	TRUE	0	0	1	1	none	0.0001019900348436
S025	T069	TRUE	TRUE	0	0	1	1	none	0.0001061616527272
S026	T069	TRUE	TRUE	0	0	1	1	none	0.0001024905130986
S038	T069	TRUE	TRUE	0	0	1	1	none	0.0001109753958729
S039	T069	TRUE	TRUE	0	0	1	1	none	0.0001030321544198
S040	T069	TRUE	TRUE	0	0	1	1	none	3.77761879536e-05
S042	T069	TRUE	TRUE	0	0	1	1	none	0.00010180052091
S071	T069	TRUE	TRUE	0	0	1	1	none	1.6705866822e-05
S078	T069	TRUE	TRUE	0	0	1	1	none	0.0001019490469572
S081	T069	TRUE	TRUE	0	0	1	1	none	0.000101934675834
S085	T069	TRUE	TRUE	0	0	1	1	none	4.7937410443e-05
S087	T069	TRUE	TRUE	0	0	1	1	none	5.81757160522e-05
S093	T069	TRUE	TRUE	0	0	1	1	none	3.888077585e-05
S097	T069	TRUE	TRUE	0	0	1	1	none	0.0001045970953394
S102	T069	TRUE	TRUE	0	0	1	1	none	4.1768271272e-05
S106	T069	TRUE	TRUE	0	0	1	1	none	0.0001039734929522
S130	T069	TRUE	TRUE	0	0	1	1	none	5.85364261169e-05
T009	T069	TRUE	TRUE	0	0	1	1	none	0.000113393555963
T010	T069	TRUE	TRUE	0	0	1	1	none	0.0001101169612979
T013	T069	FALSE	FALSE	0	0	1	1	none	0.0001197018167043
T014	T069	TRUE	TRUE	0	0	1	1	none	0.0001032140077498
T020	T069	TRUE	TRUE	0	0	1	1	none	0.0001144252168447
T021	T069	FALSE	FALSE	0	0	1	1	none	0.000112815686491
T028	T069	TRUE	TRUE	0	0	1	1	none	0.0001001076419815
T035a	T069	TRUE	TRUE	0	0	1	1	none	6.13423942462e-05
T035b	T069	TRUE	TRUE	0	0	1	1	none	0.0001118555444985
T040	T069	TRUE	TRUE	0	0	1	1	none	0.0001041328244198
T056	T069	FALSE	FALSE	0	0	1	1	none	0.0001184732285981
T059	T069	TRUE	TRUE	0	0	1	1	none	4.54075166432e-05
T065	T069	TRUE	TRUE	0	0	1	1	none	0.0001117755783155
S002	T073	FALSE	FALSE	0	0	1	1	none	3.16498570362e-05
S007	T073	FALSE	FALSE	0	0	1	1	none	7.46984298052e-05
S021	T073	FALSE	FALSE	0	0	1	1	none	2.75973057518e-05
S024	T073	FALSE	FALSE	0	0	1	1	none	2.71709114136e-05
S025	T073	FALSE	FALSE	0	0	1	1	none	2.73115715212e-05
S026	T073	FALSE	FALSE	0	0	1	1	none	1.79188103966e-05
S038	T073	FALSE	FALSE	0	0	1	1	none	7.94435590229e-05
S039	T073	FALSE	FALSE	0	0	1	1	none	2.82130309898e-05
S040	T073	FALSE	FALSE	0	0	1	1	none	0.000108491481614
S042	T073	FALSE	FALSE	0	0	1	1	none	2.698139748e-05
S071	T073	FALSE	FALSE	0	0	1	1	none	9.91952698944e-05
S078	T073	FALSE	FALSE	0	0	1	1	none	2.71299235272e-05
S081	T073	FALSE	FALSE	0	0	1	1	none	2.7115552404e-05
S085	T073	FALSE	FALSE	0	0	1	1	none	0.0001050468990514
S087	T073	FALSE	FALSE	0	0	1	1	none	0.0001152852046606
S093	T073	FALSE	FALSE	0	0	1	1	none	9.59902644584e-05
S097	T073	FALSE	FALSE	0	0	1	1	none	2.57470141334e-05
S102	T073	FALSE	FALSE	0	0	1	1	none	0.0001124835649324
S106	T073	FALSE	FALSE	0	0	1	1	none	2.91543695222e-05
S130	T073	FALSE	FALSE	0	0	1	1	none	0.0001156459147253
T009	T073	FALSE	FALSE	0	0	1	1	none	6.4192955226e-06
T010	T073	FALSE	FALSE	0	0	1	1	none	4.3440628359e-06
T013	T073	FALSE	FALSE	0	0	1	1	none	8.81699798543e-05
T014	T073	FALSE	FALSE	0	0	1	1	none	2.83948843198e-05
T020	T073	FALSE	FALSE	0	0	1	1	none	8.28933799947e-05
T021	T073	TRUE	TRUE	0	0	1	1	none	2.2373401154e-06
T028	T073	FALSE	FALSE	0	0	1	1	none	6.85758051315e-05
T035a	T073	FALSE	FALSE	0	0	1	1	none	0.0001184518828546
T035b	T073	FALSE	FALSE	0	0	1	1	none	4.8812840581e-06
T040	T073	FALSE	FALSE	0	0	1	1	none	2.93137009898e-05
T056	T073	FALSE	FALSE	0	0	1	1	none	1.14989681577e-05
T059	T073	FALSE	FALSE	0	0	1	1	none	0.0001161228103036
T065	T073	FALSE	FALSE	0	0	1	1	none	8.02437414655e-05
T069	T073	FALSE	FALSE	0	0	1	1	none	0.0001129810703324
S002	T075	TRUE	TRUE	0	0	1	1	none	7.03379611612e-05
S007	T075	TRUE	TRUE	0	0	1	1	none	7.00992473502e-05
S021	T075	TRUE	TRUE	0	0	1	1	none	6.62854098768e-05
S024	T075	TRUE	TRUE	0	0	1	1	none	6.58590155386e-05
S025	T075	TRUE	TRUE	0	0	1	1	none	7.00306334222e-05
S026	T075	TRUE	TRUE	0	0	1	1	none	6.63594937936e-05
S038	T075	TRUE	TRUE	0	0	1	1	none	7.48443765679e-05
S039	T075	TRUE	TRUE	0	0	1	1	none	6.69011351148e-05
S040	T075	TRUE	TRUE	0	0	1	1	none	0.0001026909371806
S042	T075	TRUE	TRUE	0	0	1	1	none	6.5669501605e-05
S071	T075	TRUE	TRUE	0	0	1	1	none	9.3394725461e-05
S078	T075	TRUE	TRUE	0	0	1	1	none	6.58180276522e-05
S081	T075	TRUE	TRUE	0	0	1	1	none	6.5803656529e-05
S085	T075	TRUE	TRUE	0	0	1	1	none	9.9246354618e-05
S087	T075	TRUE	TRUE	0	0	1	1	none	0.0001094846602272
S093	T075	TRUE	TRUE	0	0	1	1	none	9.0189720025e-05
S097	T075	TRUE	TRUE	0	0	1	1	none	6.84660760344e-05
S102	T075	TRUE	TRUE	0	0	1	1	none	0.000106683020499
S106	T075	TRUE	TRUE	0	0	1	1	none	6.78424736472e-05
S130	T075	TRUE	TRUE	0	0	1	1	none	0.0001098453702919
T009	T075	TRUE	TRUE	0	0	1	1	none	7.7262536658e-05
T010	T075	TRUE	TRUE	0	0	1	1	none	7.39859419929e-05
T013	T075	FALSE	FALSE	0	0	1	1	none	8.35707973993e-05
T014	T075	TRUE	TRUE	0	0	1	1	none	6.70829884448e-05
T020	T075	TRUE	TRUE	0	0	1	1	none	7.82941975397e-05
T021	T075	FALSE	FALSE	0	0	1	1	none	7.6684667186e-05
T028	T075	TRUE	TRUE	0	0	1	1	none	6.39766226765e-05
T035a	T075	TRUE	TRUE	0	0	1	1	none	0.0001126513384212
T035b	T075	TRUE	TRUE	0	0	1	1	none	7.57245251935e-05
T040	T075	TRUE	TRUE	0	0	1	1	none	6.80018051148e-05
T056	T075	FALSE	FALSE	0	0	1	1	none	8.23422092931e-05
T059	T075	TRUE	TRUE	0	0	1	1	none	0.0001103222658702
T065	T075	TRUE	TRUE	0	0	1	1	none	7.56445590105e-05
T069	T075	TRUE	TRUE	0	0	1	1	none	0.000107180525899
T073	T075	FALSE	FALSE	0	0	1	1	none	7.68500510274e-05
S002	T077	FALSE	FALSE	0	0	1	1	none	3.16498570362e-05
S007	T077	FALSE	FALSE	0	0	1	1	none	7.46984298052e-05
S021	T077	FALSE	FALSE	0	0	1	1	none	2.75973057518e-05
S024	T077	FALSE	FALSE	0	0	1	1	none	2.71709114136e-05
S025	T077	FALSE	FALSE	0	0	1	1	none	2.73115715212e-05
S026	T077	FALSE	FALSE	0	0	1	1	none	1.79188103966e-05
S038	T077	FALSE	FALSE	0	0	1	1	none	7.94435590229e-05
S039	T077	FALSE	FALSE	0	0	1	1	none	2.82130309898e-05
S040	T077	FALSE	FALSE	0	0	1	1	none	0.000108491481614
S042	T077	FALSE	FALSE	0	0	1	1	none	2.698139748e-05
S071	T077	FALSE	FALSE	0	0	1	1	none	9.91952698944e-05
S078	T077	FALSE	FALSE	0	0	1	1	none	2.71299235272e-05
S081	T077	FALSE	FALSE	0	0	1	1	none	2.7115552404e-05
S085	T077	FALSE	FALSE	0	0	1	1	none	0.0001050468990514
S087	T077	FALSE	FALSE	0	0	1	1	none	0.0001152852046606
S093	T077	FALSE	FALSE	0	0	1	1	none	9.59902644584e-05
S097	T077	FALSE	FALSE	0	0	1	1	none	2.57470141334e-05
S102	T077	FALSE	FALSE	0	0	1	1	none	0.0001124835649324
S106	T077	FALSE	FALSE	0	0	1	1	none	2.91543695222e-05
S130	T077	FALSE	FALSE	0	0	1	1	none	0.0001156459147253
T009	T077	FALSE	FALSE	0	0	1	1	none	6.4192955226e-06
T010	T077	FALSE	FALSE	0	0	1	1	none	4.3440628359e-06
T013	T077	FALSE	FALSE	0	0	1	1	none	8.81699798543e-05
T014	T077	FALSE	FALSE	0	0	1	1	none	2.83948843198e-05
T020	T077	FALSE	FALSE	0	0	1	1	none	8.28933799947e-05
T021	T077	TRUE	TRUE	0	0	1	1	none	2.2373401154e-06
T028	T077	FALSE	FALSE	0	0	1	1	none	6.85758051315e-05
T035a	T077	FALSE	FALSE	0	0	1	1	none	0.0001184518828546
T035b	T077	FALSE	FALSE	0	0	1	1	none	4.8812840581e-06
T040	T077	FALSE	FALSE	0	0	1	1	none	2.93137009898e-05
T056	T077	FALSE	FALSE	0	0	1	1	none	1.14989681577e-05
T059	T077	FALSE	FALSE	0	0	1	1	none	0.0001161228103036
T065	T077	FALSE	FALSE	0	0	1	1	none	8.02437414655e-05
T069	T077	FALSE	FALSE	0	0	1	1	none	0.0001129810703324
T073	T077	TRUE	TRUE	0	0	1	1	none	1.2013619784e-06
T075	T077	FALSE	FALSE	0	0	1	1	none	7.68500510274e-05
S002	T087	TRUE	TRUE	0	0	1	1	none	3.1092562136e-05
S007	T087	TRUE	TRUE	0	0	1	1	none	7.4141134905e-05
S021	T087	TRUE	TRUE	0	0	1	1	none	2.70400108516e-05
S024	T087	TRUE	TRUE	0	0	1	1	none	2.66136165134e-05
S025	T087	TRUE	TRUE	0	0	1	1	none	2.6754276621e-05
S026	T087	TRUE	TRUE	0	0	1	1	none	1.73615154964e-05
S038	T087	TRUE	TRUE	0	0	1	1	none	7.88862641227e-05
S039	T087	TRUE	TRUE	0	0	1	1	none	2.76557360896e-05
S040	T087	TRUE	TRUE	0	0	1	1	none	0.0001079341867138
S042	T087	TRUE	TRUE	0	0	1	1	none	2.64241025798e-05
S071	T087	TRUE	TRUE	0	0	1	1	none	9.86379749942e-05
S078	T087	TRUE	TRUE	0	0	1	1	none	2.6572628627e-05
S081	T087	TRUE	TRUE	0	0	1	1	none	2.65582575038e-05
S085	T087	TRUE	TRUE	0	0	1	1	none	0.0001044896041512
S087	T087	TRUE	TRUE	0	0	1	1	none	0.0001147279097604
S093	T087	TRUE	TRUE	0	0	1	1	none	9.54329695582e-05
S097	T087	TRUE	TRUE	0	0	1	1	none	2.51897192332e-05
S102	T087	TRUE	TRUE	0	0	1	1	none	0.0001119262700322
S106	T087	TRUE	TRUE	0	0	1	1	none	2.8597074622e-05
S130	T087	TRUE	TRUE	0	0	1	1	none	0.0001150886198251
T009	T087	TRUE	TRUE	0	0	1	1	none	2.2579146872e-06
T010	T087	TRUE	TRUE	0	0	1	1	none	3.7867679357e-06
T013	T087	FALSE	FALSE	0	0	1	1	none	8.76126849541e-05
T014	T087	TRUE	TRUE	0	0	1	1	none	2.78375894196e-05
T020	T087	TRUE	TRUE	0	0	1	1	none	8.23360850945e-05
T021	T087	FALSE	FALSE	0	0	1	1	none	5.2841311504e-06
T028	T087	TRUE	TRUE	0	0	1	1	none	6.80185102313e-05
T035a	T087	TRUE	TRUE	0	0	1	1	none	0.0001178945879544
T035b	T087	TRUE	TRUE	0	0	1	1	none	1.9212652011e-06
T040	T087	TRUE	TRUE	0	0	1	1	none	2.87564060896e-05
T056	T087	FALSE	FALSE	0	0	1	1	none	7.3375873223e-06
T059	T087	TRUE	TRUE	0	0	1	1	none	0.0001155655154034
T065	T087	TRUE	TRUE	0	0	1	1	none	7.96864465653e-05
T069	T087	TRUE	TRUE	0	0	1	1	none	0.0001124237754322
T073	T087	FALSE	FALSE	0	0	1	1	none	5.4495149918e-06
T075	T087	TRUE	TRUE	0	0	1	1	none	7.62927561272e-05
T077	T087	FALSE	FALSE	0	0	1	1	none	5.4495149918e-06
S002	T095	TRUE	TRUE	0	0	1	1	none	0.0001093134175566
S007	T095	TRUE	TRUE	0	0	1	1	none	0.0001090747037456
S021	T095	TRUE	TRUE	0	0	1	1	none	0.0001052608662722
S024	T095	TRUE	TRUE	0	0	1	1	none	0.000104834471934
S025	T095	TRUE	TRUE	0	0	1	1	none	0.0001090060898176
S026	T095	TRUE	TRUE	0	0	1	1	none	0.000105334950189
S038	T095	TRUE	TRUE	0	0	1	1	none	0.0001138198329633
S039	T095	TRUE	TRUE	0	0	1	1	none	0.0001058765915102
S040	T095	TRUE	TRUE	0	0	1	1	none	5.4226430096e-05
S042	T095	TRUE	TRUE	0	0	1	1	none	0.0001046449580004
S071	T095	TRUE	TRUE	0	0	1	1	none	4.49302183764e-05
S078	T095	TRUE	TRUE	0	0	1	1	none	0.0001047934840476
S081	T095	TRUE	TRUE	0	0	1	1	none	0.0001047791129244
S085	T095	TRUE	TRUE	0	0	1	1	none	2.60428519414e-05
S087	T095	TRUE	TRUE	0	0	1	1	none	2.7306652122e-06
S093	T095	TRUE	TRUE	0	0	1	1	none	2.17601037484e-05
S097	T095	TRUE	TRUE	0	0	1	1	none	0.0001074415324298
S102	T095	TRUE	TRUE	0	0	1	1	none	5.82185134144e-05
S106	T095	TRUE	TRUE	0	0	1	1	none	0.0001068179300426
S130	T095	TRUE	TRUE	0	0	1	1	none	1.8900132985e-06
T009	T095	TRUE	TRUE	0	0	1	1	none	0.0001162379930534
T010	T095	TRUE	TRUE	0	0	1	1	none	0.0001129613983883
T013	T095	FALSE	FALSE	0	0	1	1	none	0.0001225462537947
T014	T095	TRUE	TRUE	0	0	1	1	none	0.0001060584448402
T020	T095	TRUE	TRUE	0	0	1	1	none	0.0001172696539351
T021	T095	FALSE	FALSE	0	0	1	1	none	0.0001156601235814
T028	T095	TRUE	TRUE	0	0	1	1	none	0.0001029520790719
T035a	T095	TRUE	TRUE	0	0	1	1	none	7.0987053846e-06
T035b	T095	TRUE	TRUE	0	0	1	1	none	0.0001146999815889
T040	T095	TRUE	TRUE	0	0	1	1	none	0.0001069772615102
T056	T095	FALSE	FALSE	0	0	1	1	none	0.0001213176656885
T059	T095	TRUE	TRUE	0	0	1	1	none	6.18577587856e-05
T065	T095	TRUE	TRUE	0	0	1	1	none	0.0001146200154059
T069	T095	TRUE	TRUE	0	0	1	1	none	5.87160188144e-05
T073	T095	FALSE	FALSE	0	0	1	1	none	0.0001158255074228
T075	T095	TRUE	TRUE	0	0	1	1	none	0.0001100249629894
T077	T095	FALSE	FALSE	0	0	1	1	none	0.0001158255074228
T087	T095	TRUE	TRUE	0	0	1	1	none	0.0001152682125226
S002	T099a	TRUE	TRUE	0	0	1	1	none	0.0001091604248194
S007	T099a	TRUE	TRUE	0	0	1	1	none	0.0001089217110084
S021	T099a	TRUE	TRUE	0	0	1	1	none	0.000105107873535
S024	T099a	TRUE	TRUE	0	0	1	1	none	0.0001046814791968
S025	T099a	TRUE	TRUE	0	0	1	1	none	0.0001088530970804
S026	T099a	TRUE	TRUE	0	0	1	1	none	0.0001051819574518
S038	T099a	TRUE	TRUE	0	0	1	1	none	0.0001136668402261
S039	T099a	TRUE	TRUE	0	0	1	1	none	0.000105723598773
S040	T099a	TRUE	TRUE	0	0	1	1	none	5.40734373588e-05
S042	T099a	TRUE	TRUE	0	0	1	1	none	0.0001044919652632
S071	T099a	TRUE	TRUE	0	0	1	1	none	4.47772256392e-05
S078	T099a	TRUE	TRUE	0	0	1	1	none	0.0001046404913104
S081	T099a	TRUE	TRUE	0	0	1	1	none	0.0001046261201872
S085	T099a	TRUE	TRUE	0	0	1	1	none	2.58898592042e-05
S087	T099a	TRUE	TRUE	0	0	1	1	none	3.7790344534e-06
S093	T099a	TRUE	TRUE	0	0	1	1	none	2.16071110112e-05
S097	T099a	TRUE	TRUE	0	0	1	1	none	0.0001072885396926
S102	T099a	TRUE	TRUE	0	0	1	1	none	5.80655206772e-05
S106	T099a	TRUE	TRUE	0	0	1	1	none	0.0001066649373054
S130	T099a	TRUE	TRUE	0	0	1	1	none	4.1397445181e-06
T009	T099a	TRUE	TRUE	0	0	1	1	none	0.0001160850003162
T010	T099a	TRUE	TRUE	0	0	1	1	none	0.0001128084056511
T013	T099a	FALSE	FALSE	0	0	1	1	none	0.0001223932610575
T014	T099a	TRUE	TRUE	0	0	1	1	none	0.000105905452103
T020	T099a	TRUE	TRUE	0	0	1	1	none	0.0001171166611979
T021	T099a	FALSE	FALSE	0	0	1	1	none	0.0001155071308442
T028	T099a	TRUE	TRUE	0	0	1	1	none	0.0001027990863347
T035a	T099a	TRUE	TRUE	0	0	1	1	none	5.744350669e-06
T035b	T099a	TRUE	TRUE	0	0	1	1	none	0.0001145469888517
T040	T099a	TRUE	TRUE	0	0	1	1	none	0.000106824268773
T056	T099a	FALSE	FALSE	0	0	1	1	none	0.0001211646729513
T059	T099a	TRUE	TRUE	0	0	1	1	none	6.17047660484e-05
T065	T099a	TRUE	TRUE	0	0	1	1	none	0.0001144670226687
T069	T099a	TRUE	TRUE	0	0	1	1	none	5.85630260772e-05
T073	T099a	FALSE	FALSE	0	0	1	1	none	0.0001156725146856
T075	T099a	TRUE	TRUE	0	0	1	1	none	0.0001098719702522
T077	T099a	FALSE	FALSE	0	0	1	1	none	0.0001156725146856
T087	T099a	TRUE	TRUE	0	0	1	1	none	0.0001151152197854
T095	T099a	TRUE	TRUE	0	0	1	1	none	4.3193372156e-06
S002	T102	FALSE	FALSE	0	0	1	1	none	0.0001159939526802
S007	T102	FALSE	FALSE	0	0	1	1	none	0.0001157552388692
S021	T102	FALSE	FALSE	0	0	1	1	none	0.0001119414013958
S024	T102	FALSE	FALSE	0	0	1	1	none	0.0001115150070576
S025	T102	FALSE	FALSE	0	0	1	1	none	0.0001156866249412
S026	T102	FALSE	FALSE	0	0	1	1	none	0.0001120154853126
S038	T102	FALSE	FALSE	0	0	1	1	none	0.0001205003680869
S039	T102	FALSE	FALSE	0	0	1	1	none	0.0001125571266338
S040	T102	FALSE	FALSE	0	0	1	1	none	6.09069652196e-05
S042	T102	FALSE	FALSE	0	0	1	1	none	0.000111325493124
S071	T102	FALSE	FALSE	0	0	1	1	none	5.16107535e-05
S078	T102	FALSE	FALSE	0	0	1	1	none	0.0001114740191712
S081	T102	FALSE	FALSE	0	0	1	1	none	0.000111459648048
S085	T102	FALSE	FALSE	0	0	1	1	none	3.2723387065e-05
S087	T102	FALSE	FALSE	0	0	1	1	none	9.4112003358e-06
S093	T102	FALSE	FALSE	0	0	1	1	none	2.8440638872e-05
S097	T102	FALSE	FALSE	0	0	1	1	none	0.0001141220675534
S102	T102	FALSE	FALSE	0	0	1	1	none	6.4899048538e-05
S106	T102	FALSE	FALSE	0	0	1	1	none	0.0001134984651662
S130	T102	FALSE	FALSE	0	0	1	1	none	8.5705484221e-06
T009	T102	FALSE	FALSE	0	0	1	1	none	0.000122918528177
T010	T102	FALSE	FALSE	0	0	1	1	none	0.0001196419335119
T013	T102	FALSE	FALSE	0	0	1	1	none	0.0001292267889183
T014	T102	FALSE	FALSE	0	0	1	1	none	0.0001127389799638
T020	T102	FALSE	FALSE	0	0	1	1	none	0.0001239501890587
T021	T102	FALSE	FALSE	0	0	1	1	none	0.000122340658705
T028	T102	FALSE	FALSE	0	0	1	1	none	0.0001096326141955
T035a	T102	FALSE	FALSE	0	0	1	1	none	1.37792405082e-05
T035b	T102	FALSE	FALSE	0	0	1	1	none	0.0001213805167125
T040	T102	FALSE	FALSE	0	0	1	1	none	0.0001136577966338
T056	T102	FALSE	FALSE	0	0	1	1	none	0.0001279982008121
T059	T102	FALSE	FALSE	0	0	1	1	none	6.85382939092e-05
T065	T102	FALSE	FALSE	0	0	1	1	none	0.0001213005505295
T069	T102	FALSE	FALSE	0	0	1	1	none	6.5396553938e-05
T073	T102	FALSE	FALSE	0	0	1	1	none	0.0001225060425464
T075	T102	FALSE	FALSE	0	0	1	1	none	0.000116705498113
T077	T102	FALSE	FALSE	0	0	1	1	none	0.0001225060425464
T087	T102	FALSE	FALSE	0	0	1	1	none	0.0001219487476462
T095	T102	TRUE	TRUE	1	0	1	1	anc	6.006809892e-07
T099a	T102	FALSE	FALSE	0	0	1	1	none	1.09998723392e-05
S002	T104	FALSE	FALSE	0	0	1	1	none	6.58637407345e-05
S007	T104	FALSE	FALSE	0	0	1	1	none	3.39909478955e-05
S021	T104	FALSE	FALSE	0	0	1	1	none	6.18111894501e-05
S024	T104	FALSE	FALSE	0	0	1	1	none	6.13847951119e-05
S025	T104	FALSE	FALSE	0	0	1	1	none	6.55564129955e-05
S026	T104	FALSE	FALSE	0	0	1	1	none	6.18852733669e-05
S038	T104	FALSE	FALSE	0	0	1	1	none	5.33277440632e-05
S039	T104	FALSE	FALSE	0	0	1	1	none	6.24269146881e-05
S040	T104	FALSE	FALSE	0	0	1	1	none	9.94180787323e-05
S042	T104	FALSE	FALSE	0	0	1	1	none	6.11952811783e-05
S071	T104	FALSE	FALSE	0	0	1	1	none	9.01218670127e-05
S078	T104	FALSE	FALSE	0	0	1	1	none	6.13438072255e-05
S081	T104	FALSE	FALSE	0	0	1	1	none	6.13294361023e-05
S085	T104	FALSE	FALSE	0	0	1	1	none	9.59734961697e-05
S087	T104	FALSE	FALSE	0	0	1	1	none	0.0001062118017789
S093	T104	FALSE	FALSE	0	0	1	1	none	8.69168615767e-05
S097	T104	FALSE	FALSE	0	0	1	1	none	6.39918556077e-05
S102	T104	FALSE	FALSE	0	0	1	1	none	0.0001034101620507
S106	T104	FALSE	FALSE	0	0	1	1	none	6.33682532205e-05
S130	T104	FALSE	FALSE	0	0	1	1	none	0.0001065725118436
T009	T104	FALSE	FALSE	0	0	1	1	none	7.27883162313e-05
T010	T104	FALSE	FALSE	0	0	1	1	none	6.95117215662e-05
T013	T104	FALSE	FALSE	0	0	1	1	none	6.20541648946e-05
T014	T104	FALSE	FALSE	0	0	1	1	none	6.26087680181e-05
T020	T104	FALSE	FALSE	0	0	1	1	none	5.6777565035e-05
T021	T104	FALSE	FALSE	0	0	1	1	none	7.22104467593e-05
T028	T104	FALSE	FALSE	0	0	1	1	none	2.59319345412e-05
T035a	T104	FALSE	FALSE	0	0	1	1	none	0.0001093784799729
T035b	T104	FALSE	FALSE	0	0	1	1	none	7.12503047668e-05
T040	T104	FALSE	FALSE	0	0	1	1	none	6.35275846881e-05
T056	T104	FALSE	FALSE	0	0	1	1	none	7.78679888664e-05
T059	T104	FALSE	FALSE	0	0	1	1	none	0.0001070494074219
T065	T104	FALSE	FALSE	0	0	1	1	none	5.41279265058e-05
T069	T104	FALSE	FALSE	0	0	1	1	none	0.0001039076674507
T073	T104	FALSE	FALSE	0	0	1	1	none	7.23758306007e-05
T075	T104	FALSE	FALSE	0	0	1	1	none	6.77766481457e-05
T077	T104	FALSE	FALSE	0	0	1	1	none	7.23758306007e-05
T087	T104	FALSE	FALSE	0	0	1	1	none	7.18185357005e-05
T095	T104	FALSE	FALSE	0	0	1	1	none	0.0001067521045411
T099a	T104	FALSE	FALSE	0	0	1	1	none	0.0001065991118039
T102	T104	FALSE	FALSE	0	0	1	1	none	0.0001134326396647
S002	T105	FALSE	FALSE	0	0	1	1	none	7.49330135777e-05
S007	T105	FALSE	FALSE	0	0	1	1	none	5.76518876887e-05
S021	T105	FALSE	FALSE	0	0	1	1	none	7.08804622933e-05
S024	T105	FALSE	FALSE	0	0	1	1	none	7.04540679551e-05
S025	T105	FALSE	FALSE	0	0	1	1	none	7.46256858387e-05
S026	T105	FALSE	FALSE	0	0	1	1	none	7.09545462101e-05
S038	T105	FALSE	FALSE	0	0	1	1	none	5.2066274494e-06
S039	T105	FALSE	FALSE	0	0	1	1	none	7.14961875313e-05
S040	T105	FALSE	FALSE	0	0	1	1	none	0.0001084873515755
S042	T105	FALSE	FALSE	0	0	1	1	none	7.02645540215e-05
S071	T105	FALSE	FALSE	0	0	1	1	none	9.91911398559e-05
S078	T105	FALSE	FALSE	0	0	1	1	none	7.04130800687e-05
S081	T105	FALSE	FALSE	0	0	1	1	none	7.03987089455e-05
S085	T105	FALSE	FALSE	0	0	1	1	none	0.0001050427690129
S087	T105	FALSE	FALSE	0	0	1	1	none	0.0001152810746221
S093	T105	FALSE	FALSE	0	0	1	1	none	9.59861344199e-05
S097	T105	FALSE	FALSE	0	0	1	1	none	7.30611284509e-05
S102	T105	FALSE	FALSE	0	0	1	1	none	0.0001124794348939
S106	T105	FALSE	FALSE	0	0	1	1	none	7.24375260637e-05
S130	T105	FALSE	FALSE	0	0	1	1	none	0.0001156417846868
T009	T105	FALSE	FALSE	0	0	1	1	none	8.18575890745e-05
T010	T105	FALSE	FALSE	0	0	1	1	none	7.85809944094e-05
T013	T105	FALSE	FALSE	0	0	1	1	none	1.03289623456e-05
T014	T105	FALSE	FALSE	0	0	1	1	none	7.16780408613e-05
T020	T105	FALSE	FALSE	0	0	1	1	none	8.6564484212e-06
T021	T105	FALSE	FALSE	0	0	1	1	none	8.12797196025e-05
T028	T105	FALSE	FALSE	0	0	1	1	none	5.1529263015e-05
T035a	T105	FALSE	FALSE	0	0	1	1	none	0.0001184477528161
T035b	T105	FALSE	FALSE	0	0	1	1	none	8.031957761e-05
T040	T105	FALSE	FALSE	0	0	1	1	none	7.25968575313e-05
T056	T105	FALSE	FALSE	0	0	1	1	none	8.69372617096e-05
T059	T105	FALSE	FALSE	0	0	1	1	none	0.0001161186802651
T065	T105	TRUE	TRUE	1	0	1	1	anc	6.006809892e-07
T069	T105	FALSE	FALSE	0	0	1	1	none	0.0001129769402939
T073	T105	FALSE	FALSE	0	0	1	1	none	8.14451034439e-05
T075	T105	FALSE	FALSE	0	0	1	1	none	7.68459209889e-05
T077	T105	FALSE	FALSE	0	0	1	1	none	8.14451034439e-05
T087	T105	FALSE	FALSE	0	0	1	1	none	8.08878085437e-05
T095	T105	FALSE	FALSE	0	0	1	1	none	0.0001158213773843
T099a	T105	FALSE	FALSE	0	0	1	1	none	0.0001156683846471
T102	T105	FALSE	FALSE	0	0	1	1	none	0.0001225019125079
T104	T105	FALSE	FALSE	0	0	1	1	none	5.53292884842e-05
S002	T107	FALSE	FALSE	0	0	1	1	none	0.0001117891857558
S007	T107	FALSE	FALSE	0	0	1	1	none	0.0001115504719448
S021	T107	FALSE	FALSE	0	0	1	1	none	0.0001077366344714
S024	T107	FALSE	FALSE	0	0	1	1	none	0.0001073102401332
S025	T107	FALSE	FALSE	0	0	1	1	none	0.0001114818580168
S026	T107	FALSE	FALSE	0	0	1	1	none	0.0001078107183882
S038	T107	FALSE	FALSE	0	0	1	1	none	0.0001162956011625
S039	T107	FALSE	FALSE	0	0	1	1	none	0.0001083523597094
S040	T107	FALSE	FALSE	0	0	1	1	none	5.67021982952e-05
S042	T107	FALSE	FALSE	0	0	1	1	none	0.0001071207261996
S071	T107	FALSE	FALSE	0	0	1	1	none	4.74059865756e-05
S078	T107	FALSE	FALSE	0	0	1	1	none	0.0001072692522468
S081	T107	FALSE	FALSE	0	0	1	1	none	0.0001072548811236
S085	T107	FALSE	FALSE	0	0	1	1	none	2.85186201406e-05
S087	T107	FALSE	FALSE	0	0	1	1	none	5.2064334114e-06
S093	T107	FALSE	FALSE	0	0	1	1	none	2.42358719476e-05
S097	T107	FALSE	FALSE	0	0	1	1	none	0.000109917300629
S102	T107	FALSE	FALSE	0	0	1	1	none	6.06942816136e-05
S106	T107	FALSE	FALSE	0	0	1	1	none	0.0001092936982418
S130	T107	FALSE	FALSE	0	0	1	1	none	4.3657814977e-06
T009	T107	FALSE	FALSE	0	0	1	1	none	0.0001187137612526
T010	T107	FALSE	FALSE	0	0	1	1	none	0.0001154371665875
T013	T107	FALSE	FALSE	0	0	1	1	none	0.0001250220219939
T014	T107	FALSE	FALSE	0	0	1	1	none	0.0001085342130394
T020	T107	FALSE	FALSE	0	0	1	1	none	0.0001197454221343
T021	T107	FALSE	FALSE	0	0	1	1	none	0.0001181358917806
T028	T107	FALSE	FALSE	0	0	1	1	none	0.0001054278472711
T035a	T107	FALSE	FALSE	0	0	1	1	none	9.5744735838e-06
T035b	T107	FALSE	FALSE	0	0	1	1	none	0.0001171757497881
T040	T107	FALSE	FALSE	0	0	1	1	none	0.0001094530297094
T056	T107	FALSE	FALSE	0	0	1	1	none	0.0001237934338877
T059	T107	FALSE	FALSE	0	0	1	1	none	6.43335269848e-05
T065	T107	FALSE	FALSE	0	0	1	1	none	0.0001170957836051
T069	T107	FALSE	FALSE	0	0	1	1	none	6.11917870136e-05
T073	T107	FALSE	FALSE	0	0	1	1	none	0.000118301275622
T075	T107	FALSE	FALSE	0	0	1	1	none	0.0001125007311886
T077	T107	FALSE	FALSE	0	0	1	1	none	0.000118301275622
T087	T107	FALSE	FALSE	0	0	1	1	none	0.0001177439807218
T095	T107	TRUE	TRUE	1	0	1	1	anc	6.006809892e-07
T099a	T107	FALSE	FALSE	0	0	1	1	none	6.7951054148e-06
T102	T107	FALSE	FALSE	0	0	1	1	none	5.4061289028e-06
T104	T107	FALSE	FALSE	0	0	1	1	none	0.0001092278727403
T105	T107	FALSE	FALSE	0	0	1	1	none	0.0001182971455835
S002	T126	TRUE	TRUE	0	0	1	1	none	0.0001147773705682
S007	T126	TRUE	TRUE	0	0	1	1	none	0.0001145386567572
S021	T126	TRUE	TRUE	0	0	1	1	none	0.0001107248192838
S024	T126	TRUE	TRUE	0	0	1	1	none	0.0001102984249456
S025	T126	TRUE	TRUE	0	0	1	1	none	0.0001144700428292
S026	T126	TRUE	TRUE	0	0	1	1	none	0.0001107989032006
S038	T126	TRUE	TRUE	0	0	1	1	none	0.0001192837859749
S039	T126	TRUE	TRUE	0	0	1	1	none	0.0001113405445218
S040	T126	TRUE	TRUE	0	0	1	1	none	4.60845780556e-05
S042	T126	TRUE	TRUE	0	0	1	1	none	0.000110108911012
S071	T126	TRUE	TRUE	0	0	1	1	none	2.32955525184e-05
S078	T126	TRUE	TRUE	0	0	1	1	none	0.0001102574370592
S081	T126	TRUE	TRUE	0	0	1	1	none	0.000110243065936
S085	T126	TRUE	TRUE	0	0	1	1	none	5.6245800545e-05
S087	T126	TRUE	TRUE	0	0	1	1	none	6.64841061542e-05
S093	T126	TRUE	TRUE	0	0	1	1	none	4.7189165952e-05
S097	T126	TRUE	TRUE	0	0	1	1	none	0.0001129054854414
S102	T126	TRUE	TRUE	0	0	1	1	none	5.0076661374e-05
S106	T126	TRUE	TRUE	0	0	1	1	none	0.0001122818830542
S130	T126	TRUE	TRUE	0	0	1	1	none	6.68448162189e-05
T009	T126	TRUE	TRUE	0	0	1	1	none	0.000121701946065
T010	T126	TRUE	TRUE	0	0	1	1	none	0.0001184253513999
T013	T126	FALSE	FALSE	0	0	1	1	none	0.0001280102068063
T014	T126	TRUE	TRUE	0	0	1	1	none	0.0001115223978518
T020	T126	TRUE	TRUE	0	0	1	1	none	0.0001227336069467
T021	T126	FALSE	FALSE	0	0	1	1	none	0.000121124076593
T028	T126	TRUE	TRUE	0	0	1	1	none	0.0001084160320835
T035a	T126	TRUE	TRUE	0	0	1	1	none	6.96507843482e-05
T035b	T126	TRUE	TRUE	0	0	1	1	none	0.0001201639346005
T040	T126	TRUE	TRUE	0	0	1	1	none	0.0001124412145218
T056	T126	FALSE	FALSE	0	0	1	1	none	0.0001267816187001
T059	T126	TRUE	TRUE	0	0	1	1	none	5.37159067452e-05
T065	T126	TRUE	TRUE	0	0	1	1	none	0.0001200839684175
T069	T126	TRUE	TRUE	0	0	1	1	none	3.8800057362e-05
T073	T126	FALSE	FALSE	0	0	1	1	none	0.0001212894604344
T075	T126	TRUE	TRUE	0	0	1	1	none	0.000115488916001
T077	T126	FALSE	FALSE	0	0	1	1	none	0.0001212894604344
T087	T126	TRUE	TRUE	0	0	1	1	none	0.0001207321655342
T095	T126	TRUE	TRUE	0	0	1	1	none	6.70244089164e-05
T099a	T126	TRUE	TRUE	0	0	1	1	none	6.68714161792e-05
T102	T126	FALSE	FALSE	0	0	1	1	none	7.370494404e-05
T104	T126	FALSE	FALSE	0	0	1	1	none	0.0001122160575527
T105	T126	FALSE	FALSE	0	0	1	1	none	0.0001212853303959
T107	T126	FALSE	FALSE	0	0	1	1	none	6.95001771156e-05
S002	T156	FALSE	FALSE	0	0	1	1	none	7.53486623276e-05
S007	T156	FALSE	FALSE	0	0	1	1	none	5.80675364386e-05
S021	T156	FALSE	FALSE	0	0	1	1	none	7.12961110432e-05
S024	T156	FALSE	FALSE	0	0	1	1	none	7.0869716705e-05
S025	T156	FALSE	FALSE	0	0	1	1	none	7.50413345886e-05
S026	T156	FALSE	FALSE	0	0	1	1	none	7.137019496e-05
S038	T156	FALSE	FALSE	0	0	1	1	none	7.1937026563e-06
S039	T156	FALSE	FALSE	0	0	1	1	none	7.19118362812e-05
S040	T156	FALSE	FALSE	0	0	1	1	none	0.0001089030003254
S042	T156	FALSE	FALSE	0	0	1	1	none	7.06802027714e-05
S071	T156	FALSE	FALSE	0	0	1	1	none	9.96067886058e-05
S078	T156	FALSE	FALSE	0	0	1	1	none	7.08287288186e-05
S081	T156	FALSE	FALSE	0	0	1	1	none	7.08143576954e-05
S085	T156	FALSE	FALSE	0	0	1	1	none	0.0001054584177628
S087	T156	FALSE	FALSE	0	0	1	1	none	0.000115696723372
S093	T156	FALSE	FALSE	0	0	1	1	none	9.64017831698e-05
S097	T156	FALSE	FALSE	0	0	1	1	none	7.34767772008e-05
S102	T156	FALSE	FALSE	0	0	1	1	none	0.0001128950836438
S106	T156	FALSE	FALSE	0	0	1	1	none	7.28531748136e-05
S130	T156	FALSE	FALSE	0	0	1	1	none	0.0001160574334367
T009	T156	FALSE	FALSE	0	0	1	1	none	8.22732378244e-05
T010	T156	FALSE	FALSE	0	0	1	1	none	7.89966431593e-05
T013	T156	FALSE	FALSE	0	0	1	1	none	1.59201234877e-05
T014	T156	FALSE	FALSE	0	0	1	1	none	7.20936896111999e-05
T020	T156	FALSE	FALSE	0	0	1	1	none	1.06435236281e-05
T021	T156	FALSE	FALSE	0	0	1	1	none	8.16953683524e-05
T028	T156	FALSE	FALSE	0	0	1	1	none	5.19449117649e-05
T035a	T156	FALSE	FALSE	0	0	1	1	none	0.000118863401566
T035b	T156	FALSE	FALSE	0	0	1	1	none	8.07352263599e-05
T040	T156	FALSE	FALSE	0	0	1	1	none	7.30125062812e-05
T056	T156	FALSE	FALSE	0	0	1	1	none	8.73529104595e-05
T059	T156	FALSE	FALSE	0	0	1	1	none	0.000116534329015
T065	T156	FALSE	FALSE	0	0	1	1	none	7.9938850989e-06
T069	T156	FALSE	FALSE	0	0	1	1	none	0.0001133925890438
T073	T156	FALSE	FALSE	0	0	1	1	none	8.18607521938e-05
T075	T156	FALSE	FALSE	0	0	1	1	none	7.72615697388e-05
T077	T156	FALSE	FALSE	0	0	1	1	none	8.18607521938e-05
T087	T156	FALSE	FALSE	0	0	1	1	none	8.13034572936e-05
T095	T156	FALSE	FALSE	0	0	1	1	none	0.0001162370261342
T099a	T156	FALSE	FALSE	0	0	1	1	none	0.000116084033397
T102	T156	FALSE	FALSE	0	0	1	1	none	0.0001229175612578
T104	T156	FALSE	FALSE	0	0	1	1	none	5.57449372341e-05
T105	T156	FALSE	FALSE	0	0	1	1	none	9.1952470773e-06
T107	T156	FALSE	FALSE	0	0	1	1	none	0.0001187127943334
T126	T156	FALSE	FALSE	0	0	1	1	none	0.0001217009791458
S002	T159a	TRUE	TRUE	0	0	1	1	none	2.92471330794e-05
S007	T159a	TRUE	TRUE	0	0	1	1	none	7.22957058484e-05
S021	T159a	TRUE	TRUE	0	0	1	1	none	2.5194581795e-05
S024	T159a	TRUE	TRUE	0	0	1	1	none	2.47681874568e-05
S025	T159a	TRUE	TRUE	0	0	1	1	none	2.49088475644e-05
S026	T159a	TRUE	TRUE	0	0	1	1	none	1.55160864398e-05
S038	T159a	TRUE	TRUE	0	0	1	1	none	7.70408350661e-05
S039	T159a	TRUE	TRUE	0	0	1	1	none	2.5810307033e-05
S040	T159a	TRUE	TRUE	0	0	1	1	none	0.0001060887576572
S042	T159a	TRUE	TRUE	0	0	1	1	none	2.45786735232e-05
S071	T159a	TRUE	TRUE	0	0	1	1	none	9.67925459376e-05
S078	T159a	TRUE	TRUE	0	0	1	1	none	2.47271995704e-05
S081	T159a	TRUE	TRUE	0	0	1	1	none	2.47128284472e-05
S085	T159a	TRUE	TRUE	0	0	1	1	none	0.0001026441750946
S087	T159a	TRUE	TRUE	0	0	1	1	none	0.0001128824807038
S093	T159a	TRUE	TRUE	0	0	1	1	none	9.35875405016e-05
S097	T159a	TRUE	TRUE	0	0	1	1	none	2.33442901766e-05
S102	T159a	TRUE	TRUE	0	0	1	1	none	0.0001100808409756
S106	T159a	TRUE	TRUE	0	0	1	1	none	2.67516455654e-05
S130	T159a	TRUE	TRUE	0	0	1	1	none	0.0001132431907685
T009	T159a	TRUE	TRUE	0	0	1	1	none	4.0165715658e-06
T010	T159a	TRUE	TRUE	0	0	1	1	none	1.9413388791e-06
T013	T159a	FALSE	FALSE	0	0	1	1	none	8.57672558975e-05
T014	T159a	TRUE	TRUE	0	0	1	1	none	2.5992160363e-05
T020	T159a	TRUE	TRUE	0	0	1	1	none	8.04906560379e-05
T021	T159a	TRUE	TRUE	0	1	1	1	desc	1.6366591262e-06
T028	T159a	TRUE	TRUE	0	0	1	1	none	6.61730811747e-05
T035a	T159a	TRUE	TRUE	0	0	1	1	none	0.0001160491588978
T035b	T159a	TRUE	TRUE	0	0	1	1	none	2.4785601013e-06
T040	T159a	TRUE	TRUE	0	0	1	1	none	2.6910977033e-05
T056	T159a	FALSE	FALSE	0	0	1	1	none	9.0962442009e-06
T059	T159a	TRUE	TRUE	0	0	1	1	none	0.0001137200863468
T065	T159a	TRUE	TRUE	0	0	1	1	none	7.78410175087e-05
T069	T159a	TRUE	TRUE	0	0	1	1	none	0.0001105783463756
T073	T159a	TRUE	TRUE	0	1	1	1	desc	1.8020429676e-06
T075	T159a	TRUE	TRUE	0	0	1	1	none	7.44473270706e-05
T077	T159a	TRUE	TRUE	0	1	1	1	desc	1.8020429676e-06
T087	T159a	TRUE	TRUE	0	0	1	1	none	3.046791035e-06
T095	T159a	TRUE	TRUE	0	0	1	1	none	0.000113422783466
T099a	T159a	TRUE	TRUE	0	0	1	1	none	0.0001132697907288
T102	T159a	FALSE	FALSE	0	0	1	1	none	0.0001201033185896
T104	T159a	FALSE	FALSE	0	0	1	1	none	6.99731066439e-05
T105	T159a	FALSE	FALSE	0	0	1	1	none	7.90423794871e-05
T107	T159a	FALSE	FALSE	0	0	1	1	none	0.0001158985516652
T126	T159a	TRUE	TRUE	0	0	1	1	none	0.0001188867364776
T156	T159a	FALSE	FALSE	0	0	1	1	none	7.9458028237e-05
S002	T182	FALSE	FALSE	0	0	1	1	none	7.43392911288e-05
S007	T182	FALSE	FALSE	0	0	1	1	none	5.70581652398e-05
S021	T182	FALSE	FALSE	0	0	1	1	none	7.02867398444e-05
S024	T182	FALSE	FALSE	0	0	1	1	none	6.98603455062e-05
S025	T182	FALSE	FALSE	0	0	1	1	none	7.40319633898e-05
S026	T182	FALSE	FALSE	0	0	1	1	none	7.03608237612e-05
S038	T182	FALSE	FALSE	0	0	1	1	none	6.1843314575e-06
S039	T182	FALSE	FALSE	0	0	1	1	none	7.09024650824e-05
S040	T182	FALSE	FALSE	0	0	1	1	none	0.0001078936291266
S042	T182	FALSE	FALSE	0	0	1	1	none	6.96708315726e-05
S071	T182	FALSE	FALSE	0	0	1	1	none	9.8597417407e-05
S078	T182	FALSE	FALSE	0	0	1	1	none	6.98193576198e-05
S081	T182	FALSE	FALSE	0	0	1	1	none	6.98049864966e-05
S085	T182	FALSE	FALSE	0	0	1	1	none	0.000104449046564
S087	T182	FALSE	FALSE	0	0	1	1	none	0.0001146873521732
S093	T182	FALSE	FALSE	0	0	1	1	none	9.5392411971e-05
S097	T182	FALSE	FALSE	0	0	1	1	none	7.2467406002e-05
S102	T182	FALSE	FALSE	0	0	1	1	none	0.000111885712445
S106	T182	FALSE	FALSE	0	0	1	1	none	7.18438036148e-05
S130	T182	FALSE	FALSE	0	0	1	1	none	0.0001150480622379
T009	T182	FALSE	FALSE	0	0	1	1	none	8.12638666256e-05
T010	T182	FALSE	FALSE	0	0	1	1	none	7.79872719605e-05
T013	T182	FALSE	FALSE	0	0	1	1	none	1.49107522889e-05
T014	T182	FALSE	FALSE	0	0	1	1	none	7.10843184124e-05
T020	T182	FALSE	FALSE	0	0	1	1	none	9.6341524293e-06
T021	T182	FALSE	FALSE	0	0	1	1	none	8.06859971536e-05
T028	T182	FALSE	FALSE	0	0	1	1	none	5.09355405661e-05
T035a	T182	FALSE	FALSE	0	0	1	1	none	0.0001178540303672
T035b	T182	FALSE	FALSE	0	0	1	1	none	7.97258551611e-05
T040	T182	FALSE	FALSE	0	0	1	1	none	7.20031350824e-05
T056	T182	FALSE	FALSE	0	0	1	1	none	8.63435392607e-05
T059	T182	FALSE	FALSE	0	0	1	1	none	0.0001155249578162
T065	T182	FALSE	FALSE	0	0	1	1	none	6.9845139001e-06
T069	T182	FALSE	FALSE	0	0	1	1	none	0.000112383217845
T073	T182	FALSE	FALSE	0	0	1	1	none	8.0851380995e-05
T075	T182	FALSE	FALSE	0	0	1	1	none	7.625219854e-05
T077	T182	FALSE	FALSE	0	0	1	1	none	8.0851380995e-05
T087	T182	FALSE	FALSE	0	0	1	1	none	8.02940860948e-05
T095	T182	FALSE	FALSE	0	0	1	1	none	0.0001152276549354
T099a	T182	FALSE	FALSE	0	0	1	1	none	0.0001150746621982
T102	T182	FALSE	FALSE	0	0	1	1	none	0.000121908190059
T104	T182	FALSE	FALSE	0	0	1	1	none	5.47355660353e-05
T105	T182	FALSE	FALSE	0	0	1	1	none	8.1858758785e-06
T107	T182	FALSE	FALSE	0	0	1	1	none	0.0001177034231346
T126	T182	FALSE	FALSE	0	0	1	1	none	0.000120691607947
T156	T182	FALSE	FALSE	0	0	1	1	none	7.40016265e-06
T159a	T182	FALSE	FALSE	0	0	1	1	none	7.84486570382e-05
S002	T188	TRUE	TRUE	0	0	1	1	none	6.88919940973e-05
S007	T188	TRUE	TRUE	0	0	1	1	none	3.70192012583e-05
S021	T188	TRUE	TRUE	0	0	1	1	none	6.48394428129e-05
S024	T188	TRUE	TRUE	0	0	1	1	none	6.44130484747e-05
S025	T188	TRUE	TRUE	0	0	1	1	none	6.85846663583e-05
S026	T188	TRUE	TRUE	0	0	1	1	none	6.49135267297e-05
S038	T188	TRUE	TRUE	0	0	1	1	none	5.6355997426e-05
S039	T188	TRUE	TRUE	0	0	1	1	none	6.54551680509e-05
S040	T188	TRUE	TRUE	0	0	1	1	none	0.0001024463320951
S042	T188	TRUE	TRUE	0	0	1	1	none	6.42235345411e-05
S071	T188	TRUE	TRUE	0	0	1	1	none	9.31501203755e-05
S078	T188	TRUE	TRUE	0	0	1	1	none	6.43720605883e-05
S081	T188	TRUE	TRUE	0	0	1	1	none	6.43576894651e-05
S085	T188	TRUE	TRUE	0	0	1	1	none	9.90017495325e-05
S087	T188	TRUE	TRUE	0	0	1	1	none	0.0001092400551417
S093	T188	TRUE	TRUE	0	0	1	1	none	8.99451149395e-05
S097	T188	TRUE	TRUE	0	0	1	1	none	6.70201089705e-05
S102	T188	TRUE	TRUE	0	0	1	1	none	0.0001064384154135
S106	T188	TRUE	TRUE	0	0	1	1	none	6.63965065833e-05
S130	T188	TRUE	TRUE	0	0	1	1	none	0.0001096007652064
T009	T188	TRUE	TRUE	0	0	1	1	none	7.58165695941e-05
T010	T188	TRUE	TRUE	0	0	1	1	none	7.2539974929e-05
T013	T188	FALSE	FALSE	0	0	1	1	none	6.50824182574e-05
T014	T188	TRUE	TRUE	0	0	1	1	none	6.56370213809e-05
T020	T188	TRUE	TRUE	0	0	1	1	none	5.98058183978e-05
T021	T188	FALSE	FALSE	0	0	1	1	none	7.52387001221e-05
T028	T188	TRUE	TRUE	0	0	1	1	none	2.4639683008e-05
T035a	T188	TRUE	TRUE	0	0	1	1	none	0.0001124067333357
T035b	T188	TRUE	TRUE	0	0	1	1	none	7.42785581296e-05
T040	T188	TRUE	TRUE	0	0	1	1	none	6.65558380509e-05
T056	T188	FALSE	FALSE	0	0	1	1	none	8.08962422292e-05
T059	T188	TRUE	TRUE	0	0	1	1	none	0.0001100776607847
T065	T188	TRUE	TRUE	0	0	1	1	none	5.71561798686e-05
T069	T188	TRUE	TRUE	0	0	1	1	none	0.0001069359208135
T073	T188	FALSE	FALSE	0	0	1	1	none	7.54040839635e-05
T075	T188	TRUE	TRUE	0	0	1	1	none	7.08049015085e-05
T077	T188	FALSE	FALSE	0	0	1	1	none	7.54040839635e-05
T087	T188	TRUE	TRUE	0	0	1	1	none	7.48467890633e-05
T095	T188	TRUE	TRUE	0	0	1	1	none	0.0001097803579039
T099a	T188	TRUE	TRUE	0	0	1	1	none	0.0001096273651667
T102	T188	FALSE	FALSE	0	0	1	1	none	0.0001164608930275
T104	T188	FALSE	FALSE	0	0	1	1	none	3.27602133732e-05
T105	T188	FALSE	FALSE	0	0	1	1	none	5.8357541847e-05
T107	T188	FALSE	FALSE	0	0	1	1	none	0.0001122561261031
T126	T188	TRUE	TRUE	0	0	1	1	none	0.0001152443109155
T156	T188	FALSE	FALSE	0	0	1	1	none	5.87731905969e-05
T159a	T188	TRUE	TRUE	0	0	1	1	none	7.30013600067e-05
T182	T188	FALSE	FALSE	0	0	1	1	none	5.77638193981e-05
S002	T192	FALSE	FALSE	0	0	1	1	none	0.0001322440522695
S007	T192	FALSE	FALSE	0	0	1	1	none	0.0001320053384585
S021	T192	FALSE	FALSE	0	0	1	1	none	0.0001281915009851
S024	T192	FALSE	FALSE	0	0	1	1	none	0.0001277651066469
S025	T192	FALSE	FALSE	0	0	1	1	none	0.0001319367245305
S026	T192	FALSE	FALSE	0	0	1	1	none	0.0001282655849019
S038	T192	FALSE	FALSE	0	0	1	1	none	0.0001367504676762
S039	T192	FALSE	FALSE	0	0	1	1	none	0.0001288072262231
S040	T192	FALSE	FALSE	0	0	1	1	none	6.35512597569e-05
S042	T192	FALSE	FALSE	0	0	1	1	none	0.0001275755927133
S071	T192	FALSE	FALSE	0	0	1	1	none	4.07622342197e-05
S078	T192	FALSE	FALSE	0	0	1	1	none	0.0001277241187605
S081	T192	FALSE	FALSE	0	0	1	1	none	0.0001277097476373
S085	T192	FALSE	FALSE	0	0	1	1	none	7.37124822463e-05
S087	T192	FALSE	FALSE	0	0	1	1	none	8.39507878555e-05
S093	T192	FALSE	FALSE	0	0	1	1	none	6.46558476533e-05
S097	T192	FALSE	FALSE	0	0	1	1	none	0.0001303721671427
S102	T192	FALSE	FALSE	0	0	1	1	none	6.75433430753e-05
S106	T192	FALSE	FALSE	0	0	1	1	none	0.0001297485647555
S130	T192	FALSE	FALSE	0	0	1	1	none	8.43114979202e-05
T009	T192	FALSE	FALSE	0	0	1	1	none	0.0001391686277663
T010	T192	FALSE	FALSE	0	0	1	1	none	0.0001358920331012
T013	T192	FALSE	FALSE	0	0	1	1	none	0.0001454768885076
T014	T192	FALSE	FALSE	0	0	1	1	none	0.0001289890795531
T020	T192	FALSE	FALSE	0	0	1	1	none	0.000140200288648
T021	T192	FALSE	FALSE	0	0	1	1	none	0.0001385907582943
T028	T192	FALSE	FALSE	0	0	1	1	none	0.0001258827137848
T035a	T192	FALSE	FALSE	0	0	1	1	none	8.71174660495e-05
T035b	T192	FALSE	FALSE	0	0	1	1	none	0.0001376306163018
T040	T192	FALSE	FALSE	0	0	1	1	none	0.0001299078962231
T056	T192	FALSE	FALSE	0	0	1	1	none	0.0001442483004014
T059	T192	FALSE	FALSE	0	0	1	1	none	7.11825884465e-05
T065	T192	FALSE	FALSE	0	0	1	1	none	0.0001375506501188
T069	T192	FALSE	FALSE	0	0	1	1	none	5.62667390633e-05
T073	T192	FALSE	FALSE	0	0	1	1	none	0.0001387561421357
T075	T192	FALSE	FALSE	0	0	1	1	none	0.0001329555977023
T077	T192	FALSE	FALSE	0	0	1	1	none	0.0001387561421357
T087	T192	FALSE	FALSE	0	0	1	1	none	0.0001381988472355
T095	T192	FALSE	FALSE	0	0	1	1	none	8.44910906177e-05
T099a	T192	FALSE	FALSE	0	0	1	1	none	8.43380978805e-05
T102	T192	FALSE	FALSE	0	0	1	1	none	9.11716257413e-05
T104	T192	FALSE	FALSE	0	0	1	1	none	0.000129682739254
T105	T192	FALSE	FALSE	0	0	1	1	none	0.0001387520120972
T107	T192	FALSE	FALSE	0	0	1	1	none	8.69668588169e-05
T126	T192	TRUE	TRUE	1	0	1	1	anc	1.538817313e-06
T156	T192	FALSE	FALSE	0	0	1	1	none	0.0001391676608471
T159a	T192	FALSE	FALSE	0	0	1	1	none	0.0001363534181789
T182	T192	FALSE	FALSE	0	0	1	1	none	0.0001381582896483
T188	T192	FALSE	FALSE	0	0	1	1	none	0.0001327109926168
S002	T223	FALSE	FALSE	0	0	1	1	none	7.70728784904e-05
S007	T223	FALSE	FALSE	0	0	1	1	none	5.97917526014e-05
S021	T223	FALSE	FALSE	0	0	1	1	none	7.3020327206e-05
S024	T223	FALSE	FALSE	0	0	1	1	none	7.25939328677999e-05
S025	T223	FALSE	FALSE	0	0	1	1	none	7.67655507514e-05
S026	T223	FALSE	FALSE	0	0	1	1	none	7.30944111227999e-05
S038	T223	FALSE	FALSE	0	0	1	1	none	8.9179188191e-06
S039	T223	FALSE	FALSE	0	0	1	1	none	7.36360524439999e-05
S040	T223	FALSE	FALSE	0	0	1	1	none	0.0001106272164882
S042	T223	FALSE	FALSE	0	0	1	1	none	7.24044189341999e-05
S071	T223	FALSE	FALSE	0	0	1	1	none	0.0001013310047686
S078	T223	FALSE	FALSE	0	0	1	1	none	7.25529449814e-05
S081	T223	FALSE	FALSE	0	0	1	1	none	7.25385738581999e-05
S085	T223	FALSE	FALSE	0	0	1	1	none	0.0001071826339256
S087	T223	FALSE	FALSE	0	0	1	1	none	0.0001174209395348
S093	T223	FALSE	FALSE	0	0	1	1	none	9.81259993326e-05
S097	T223	FALSE	FALSE	0	0	1	1	none	7.52009933636e-05
S102	T223	FALSE	FALSE	0	0	1	1	none	0.0001146192998066
S106	T223	FALSE	FALSE	0	0	1	1	none	7.45773909764e-05
S130	T223	FALSE	FALSE	0	0	1	1	none	0.0001177816495995
T009	T223	FALSE	FALSE	0	0	1	1	none	8.39974539872e-05
T010	T223	FALSE	FALSE	0	0	1	1	none	8.07208593221e-05
T013	T223	FALSE	FALSE	0	0	1	1	none	1.76443396505e-05
T014	T223	FALSE	FALSE	0	0	1	1	none	7.38179057739999e-05
T020	T223	FALSE	FALSE	0	0	1	1	none	1.23677397909e-05
T021	T223	FALSE	FALSE	0	0	1	1	none	8.34195845152e-05
T028	T223	FALSE	FALSE	0	0	1	1	none	5.36691279277e-05
T035a	T223	FALSE	FALSE	0	0	1	1	none	0.0001205876177288
T035b	T223	FALSE	FALSE	0	0	1	1	none	8.24594425227e-05
T040	T223	FALSE	FALSE	0	0	1	1	none	7.4736722444e-05
T056	T223	FALSE	FALSE	0	0	1	1	none	8.90771266223e-05
T059	T223	FALSE	FALSE	0	0	1	1	none	0.0001182585451778
T065	T223	FALSE	FALSE	0	0	1	1	none	9.7181012617e-06
T069	T223	FALSE	FALSE	0	0	1	1	none	0.0001151168052066
T073	T223	FALSE	FALSE	0	0	1	1	none	8.35849683566e-05
T075	T223	FALSE	FALSE	0	0	1	1	none	7.89857859016e-05
T077	T223	FALSE	FALSE	0	0	1	1	none	8.35849683566e-05
T087	T223	FALSE	FALSE	0	0	1	1	none	8.30276734564e-05
T095	T223	FALSE	FALSE	0	0	1	1	none	0.000117961242297
T099a	T223	FALSE	FALSE	0	0	1	1	none	0.0001178082495598
T102	T223	FALSE	FALSE	0	0	1	1	none	0.0001246417774206
T104	T223	FALSE	FALSE	0	0	1	1	none	5.74691533969e-05
T105	T223	FALSE	FALSE	0	0	1	1	none	1.09194632401e-05
T107	T223	FALSE	FALSE	0	0	1	1	none	0.0001204370104962
T126	T223	FALSE	FALSE	0	0	1	1	none	0.0001234251953086
T156	T223	FALSE	FALSE	0	0	1	1	none	1.01337500116e-05
T159a	T223	FALSE	FALSE	0	0	1	1	none	8.11822443998e-05
T182	T223	FALSE	FALSE	0	0	1	1	none	3.93494934e-06
T188	T223	FALSE	FALSE	0	0	1	1	none	6.04974067597e-05
T192	T223	FALSE	FALSE	0	0	1	1	none	0.0001408918770099
S002	T225	FALSE	FALSE	0	0	1	1	none	7.89527482627999e-05
S007	T225	FALSE	FALSE	0	0	1	1	none	6.16716223738e-05
S021	T225	FALSE	FALSE	0	0	1	1	none	7.49001969783999e-05
S024	T225	FALSE	FALSE	0	0	1	1	none	7.44738026401999e-05
S025	T225	FALSE	FALSE	0	0	1	1	none	7.86454205237999e-05
S026	T225	FALSE	FALSE	0	0	1	1	none	7.49742808951999e-05
S038	T225	FALSE	FALSE	0	0	1	1	none	1.07977885915e-05
S039	T225	FALSE	FALSE	0	0	1	1	none	7.55159222163999e-05
S040	T225	FALSE	FALSE	0	0	1	1	none	0.0001125070862606
S042	T225	FALSE	FALSE	0	0	1	1	none	7.42842887065999e-05
S071	T225	FALSE	FALSE	0	0	1	1	none	0.000103210874541
S078	T225	FALSE	FALSE	0	0	1	1	none	7.44328147537999e-05
S081	T225	FALSE	FALSE	0	0	1	1	none	7.44184436305999e-05
S085	T225	FALSE	FALSE	0	0	1	1	none	0.000109062503698
S087	T225	FALSE	FALSE	0	0	1	1	none	0.0001193008093072
S093	T225	FALSE	FALSE	0	0	1	1	none	0.000100005869105
S097	T225	FALSE	FALSE	0	0	1	1	none	7.70808631359999e-05
S102	T225	FALSE	FALSE	0	0	1	1	none	0.000116499169579
S106	T225	FALSE	FALSE	0	0	1	1	none	7.64572607487999e-05
S130	T225	FALSE	FALSE	0	0	1	1	none	0.0001196615193719
T009	T225	FALSE	FALSE	0	0	1	1	none	8.58773237595999e-05
T010	T225	FALSE	FALSE	0	0	1	1	none	8.26007290944999e-05
T013	T225	FALSE	FALSE	0	0	1	1	none	1.95242094229e-05
T014	T225	FALSE	FALSE	0	0	1	1	none	7.56977755463999e-05
T020	T225	FALSE	FALSE	0	0	1	1	none	1.42476095633e-05
T021	T225	FALSE	FALSE	0	0	1	1	none	8.52994542875999e-05
T028	T225	FALSE	FALSE	0	0	1	1	none	5.55489977001e-05
T035a	T225	FALSE	FALSE	0	0	1	1	none	0.0001224674875012
T035b	T225	FALSE	FALSE	0	0	1	1	none	8.43393122950999e-05
T040	T225	FALSE	FALSE	0	0	1	1	none	7.66165922163999e-05
T056	T225	FALSE	FALSE	0	0	1	1	none	9.09569963946999e-05
T059	T225	FALSE	FALSE	0	0	1	1	none	0.0001201384149502
T065	T225	FALSE	FALSE	0	0	1	1	none	1.15979710341e-05
T069	T225	FALSE	FALSE	0	0	1	1	none	0.000116996674979
T073	T225	FALSE	FALSE	0	0	1	1	none	8.54648381289999e-05
T075	T225	FALSE	FALSE	0	0	1	1	none	8.0865655674e-05
T077	T225	FALSE	FALSE	0	0	1	1	none	8.54648381289999e-05
T087	T225	FALSE	FALSE	0	0	1	1	none	8.49075432287999e-05
T095	T225	FALSE	FALSE	0	0	1	1	none	0.0001198411120694
T099a	T225	FALSE	FALSE	0	0	1	1	none	0.0001196881193322
T102	T225	FALSE	FALSE	0	0	1	1	none	0.000126521647193
T104	T225	FALSE	FALSE	0	0	1	1	none	5.93490231693e-05
T105	T225	FALSE	FALSE	0	0	1	1	none	1.27993330125e-05
T107	T225	FALSE	FALSE	0	0	1	1	none	0.0001223168802686
T126	T225	FALSE	FALSE	0	0	1	1	none	0.000125305065081
T156	T225	FALSE	FALSE	0	0	1	1	none	7.2081718704e-06
T159a	T225	FALSE	FALSE	0	0	1	1	none	8.30621141721999e-05
T182	T225	FALSE	FALSE	0	0	1	1	none	1.10042485852e-05
T188	T225	FALSE	FALSE	0	0	1	1	none	6.23772765321e-05
T192	T225	FALSE	FALSE	0	0	1	1	none	0.0001427717467823
T223	T225	FALSE	FALSE	0	0	1	1	none	1.37378359468e-05
S002	T230	TRUE	TRUE	0	0	1	1	none	3.30263398716e-05
S007	T230	TRUE	TRUE	0	0	1	1	none	7.60749126406e-05
S021	T230	TRUE	TRUE	0	0	1	1	none	2.89737885872e-05
S024	T230	TRUE	TRUE	0	0	1	1	none	2.8547394249e-05
S025	T230	TRUE	TRUE	0	0	1	1	none	2.86880543566e-05
S026	T230	TRUE	TRUE	0	0	1	1	none	1.9295293232e-05
S038	T230	TRUE	TRUE	0	0	1	1	none	8.08200418583e-05
S039	T230	TRUE	TRUE	0	0	1	1	none	2.95895138252e-05
S040	T230	TRUE	TRUE	0	0	1	1	none	0.0001098679644494
S042	T230	TRUE	TRUE	0	0	1	1	none	2.83578803154e-05
S071	T230	TRUE	TRUE	0	0	1	1	none	0.0001005717527298
S078	T230	TRUE	TRUE	0	0	1	1	none	2.85064063626e-05
S081	T230	TRUE	TRUE	0	0	1	1	none	2.84920352394e-05
S085	T230	TRUE	TRUE	0	0	1	1	none	0.0001064233818868
S087	T230	TRUE	TRUE	0	0	1	1	none	0.000116661687496
S093	T230	TRUE	TRUE	0	0	1	1	none	9.73667472938e-05
S097	T230	TRUE	TRUE	0	0	1	1	none	2.71234969688e-05
S102	T230	TRUE	TRUE	0	0	1	1	none	0.0001138600477678
S106	T230	TRUE	TRUE	0	0	1	1	none	3.05308523576e-05
S130	T230	TRUE	TRUE	0	0	1	1	none	0.0001170223975607
T009	T230	TRUE	TRUE	0	0	1	1	none	6.5944163796e-06
T010	T230	TRUE	TRUE	0	0	1	1	none	5.7205456713e-06
T013	T230	FALSE	FALSE	0	0	1	1	none	8.95464626897e-05
T014	T230	TRUE	TRUE	0	0	1	1	none	2.97713671552e-05
T020	T230	TRUE	TRUE	0	0	1	1	none	8.42698628301e-05
T021	T230	FALSE	FALSE	0	0	1	1	none	7.217908886e-06
T028	T230	TRUE	TRUE	0	0	1	1	none	6.99522879669e-05
T035a	T230	TRUE	TRUE	0	0	1	1	none	0.00011982836569
T035b	T230	TRUE	TRUE	0	0	1	1	none	5.0564049151e-06
T040	T230	TRUE	TRUE	0	0	1	1	none	3.06901838252e-05
T056	T230	FALSE	FALSE	0	0	1	1	none	1.16740890147e-05
T059	T230	TRUE	TRUE	0	0	1	1	none	0.000117499293139
T065	T230	TRUE	TRUE	0	0	1	1	none	8.16202243009e-05
T069	T230	TRUE	TRUE	0	0	1	1	none	0.0001143575531678
T073	T230	FALSE	FALSE	0	0	1	1	none	7.3832927274e-06
T075	T230	TRUE	TRUE	0	0	1	1	none	7.82265338628e-05
T077	T230	FALSE	FALSE	0	0	1	1	none	7.3832927274e-06
T087	T230	TRUE	TRUE	0	0	1	1	none	5.6246358488e-06
T095	T230	TRUE	TRUE	0	0	1	1	none	0.0001172019902582
T099a	T230	TRUE	TRUE	0	0	1	1	none	0.000117048997521
T102	T230	FALSE	FALSE	0	0	1	1	none	0.0001238825253818
T104	T230	FALSE	FALSE	0	0	1	1	none	7.37523134361e-05
T105	T230	FALSE	FALSE	0	0	1	1	none	8.28215862793e-05
T107	T230	FALSE	FALSE	0	0	1	1	none	0.0001196777584574
T126	T230	TRUE	TRUE	0	0	1	1	none	0.0001226659432698
T156	T230	FALSE	FALSE	0	0	1	1	none	8.32372350292e-05
T159a	T230	TRUE	TRUE	0	0	1	1	none	4.9805687706e-06
T182	T230	FALSE	FALSE	0	0	1	1	none	8.22278638304e-05
T188	T230	TRUE	TRUE	0	0	1	1	none	7.67805667989e-05
T192	T230	FALSE	FALSE	0	0	1	1	none	0.0001401326249711
T223	T230	FALSE	FALSE	0	0	1	1	none	8.4961451192e-05
T225	T230	FALSE	FALSE	0	0	1	1	none	8.68413209643999e-05
S002	T232	TRUE	TRUE	0	0	1	1	none	0.000115838949867
S007	T232	TRUE	TRUE	0	0	1	1	none	0.000115600236056
S021	T232	TRUE	TRUE	0	0	1	1	none	0.0001117863985826
S024	T232	TRUE	TRUE	0	0	1	1	none	0.0001113600042444
S025	T232	TRUE	TRUE	0	0	1	1	none	0.000115531622128
S026	T232	TRUE	TRUE	0	0	1	1	none	0.0001118604824994
S038	T232	TRUE	TRUE	0	0	1	1	none	0.0001203453652737
S039	T232	TRUE	TRUE	0	0	1	1	none	0.0001124021238206
S040	T232	TRUE	TRUE	0	0	1	1	none	4.71461573544e-05
S042	T232	TRUE	TRUE	0	0	1	1	none	0.0001111704903108
S071	T232	TRUE	TRUE	0	0	1	1	none	2.43571318172e-05
S078	T232	TRUE	TRUE	0	0	1	1	none	0.000111319016358
S081	T232	TRUE	TRUE	0	0	1	1	none	0.0001113046452348
S085	T232	TRUE	TRUE	0	0	1	1	none	5.73073798438e-05
S087	T232	TRUE	TRUE	0	0	1	1	none	6.7545685453e-05
S093	T232	TRUE	TRUE	0	0	1	1	none	4.82507452508e-05
S097	T232	TRUE	TRUE	0	0	1	1	none	0.0001139670647402
S102	T232	TRUE	TRUE	0	0	1	1	none	5.11382406728e-05
S106	T232	TRUE	TRUE	0	0	1	1	none	0.000113343462353
S130	T232	TRUE	TRUE	0	0	1	1	none	6.79063955177e-05
T009	T232	TRUE	TRUE	0	0	1	1	none	0.0001227635253638
T010	T232	TRUE	TRUE	0	0	1	1	none	0.0001194869306987
T013	T232	FALSE	FALSE	0	0	1	1	none	0.0001290717861051
T014	T232	TRUE	TRUE	0	0	1	1	none	0.0001125839771506
T020	T232	TRUE	TRUE	0	0	1	1	none	0.0001237951862455
T021	T232	FALSE	FALSE	0	0	1	1	none	0.0001221856558918
T028	T232	TRUE	TRUE	0	0	1	1	none	0.0001094776113823
T035a	T232	TRUE	TRUE	0	0	1	1	none	7.0712363647e-05
T035b	T232	TRUE	TRUE	0	0	1	1	none	0.0001212255138993
T040	T232	TRUE	TRUE	0	0	1	1	none	0.0001135027938206
T056	T232	FALSE	FALSE	0	0	1	1	none	0.0001278431979989
T059	T232	TRUE	TRUE	0	0	1	1	none	5.4777486044e-05
T065	T232	TRUE	TRUE	0	0	1	1	none	0.0001211455477163
T069	T232	TRUE	TRUE	0	0	1	1	none	3.98616366608e-05
T073	T232	FALSE	FALSE	0	0	1	1	none	0.0001223510397332
T075	T232	TRUE	TRUE	0	0	1	1	none	0.0001165504952998
T077	T232	FALSE	FALSE	0	0	1	1	none	0.0001223510397332
T087	T232	TRUE	TRUE	0	0	1	1	none	0.000121793744833
T095	T232	TRUE	TRUE	0	0	1	1	none	6.80859882152e-05
T099a	T232	TRUE	TRUE	0	0	1	1	none	6.7932995478e-05
T102	T232	FALSE	FALSE	0	0	1	1	none	7.47665233388e-05
T104	T232	FALSE	FALSE	0	0	1	1	none	0.0001132776368515
T105	T232	FALSE	FALSE	0	0	1	1	none	0.0001223469096947
T107	T232	FALSE	FALSE	0	0	1	1	none	7.05617564144e-05
T126	T232	TRUE	TRUE	0	0	1	1	none	2.2629412772e-06
T156	T232	FALSE	FALSE	0	0	1	1	none	0.0001227625584446
T159a	T232	TRUE	TRUE	0	0	1	1	none	0.0001199483157764
T182	T232	FALSE	FALSE	0	0	1	1	none	0.0001217531872458
T188	T232	TRUE	TRUE	0	0	1	1	none	0.0001163058902143
T192	T232	FALSE	FALSE	0	0	1	1	none	1.97296229785e-05
T223	T232	FALSE	FALSE	0	0	1	1	none	0.0001244867746074
T225	T232	FALSE	FALSE	0	0	1	1	none	0.0001263666443798
T230	T232	TRUE	TRUE	0	0	1	1	none	0.0001237275225686
S002	T241	FALSE	FALSE	0	0	1	1	none	9.72902347168999e-05
S007	T241	FALSE	FALSE	0	0	1	1	none	8.00091088278999e-05
S021	T241	FALSE	FALSE	0	0	1	1	none	9.32376834324998e-05
S024	T241	FALSE	FALSE	0	0	1	1	none	9.28112890942999e-05
S025	T241	FALSE	FALSE	0	0	1	1	none	9.69829069778998e-05
S026	T241	FALSE	FALSE	0	0	1	1	none	9.33117673492998e-05
S038	T241	FALSE	FALSE	0	0	1	1	none	2.75638485886e-05
S039	T241	FALSE	FALSE	0	0	1	1	none	9.38534086704998e-05
S040	T241	FALSE	FALSE	0	0	1	1	none	0.0001308445727147
S042	T241	FALSE	FALSE	0	0	1	1	none	9.26217751606998e-05
S071	T241	FALSE	FALSE	0	0	1	1	none	0.0001215483609951
S078	T241	FALSE	FALSE	0	0	1	1	none	9.27703012078999e-05
S081	T241	FALSE	FALSE	0	0	1	1	none	9.27559300846998e-05
S085	T241	FALSE	FALSE	0	0	1	1	none	0.0001273999901521
S087	T241	FALSE	FALSE	0	0	1	1	none	0.0001376382957613
S093	T241	FALSE	FALSE	0	0	1	1	none	0.0001183433555591
S097	T241	FALSE	FALSE	0	0	1	1	none	9.54183495900999e-05
S102	T241	FALSE	FALSE	0	0	1	1	none	0.0001348366560331
S106	T241	FALSE	FALSE	0	0	1	1	none	9.47947472028998e-05
S130	T241	FALSE	FALSE	0	0	1	1	none	0.000137999005826
T009	T241	FALSE	FALSE	0	0	1	1	none	0.0001042148102137
T010	T241	FALSE	FALSE	0	0	1	1	none	0.0001009382155486
T013	T241	FALSE	FALSE	0	0	1	1	none	2.37828532416e-05
T014	T241	FALSE	FALSE	0	0	1	1	none	9.40352620004998e-05
T020	T241	FALSE	FALSE	0	0	1	1	none	3.10136695604e-05
T021	T241	FALSE	FALSE	0	0	1	1	none	0.0001036369407417
T028	T241	FALSE	FALSE	0	0	1	1	none	7.38864841541999e-05
T035a	T241	FALSE	FALSE	0	0	1	1	none	0.0001408049739553
T035b	T241	FALSE	FALSE	0	0	1	1	none	0.0001026767987492
T040	T241	FALSE	FALSE	0	0	1	1	none	9.49540786704999e-05
T056	T241	FALSE	FALSE	0	0	1	1	none	0.0001092944828488
T059	T241	FALSE	FALSE	0	0	1	1	none	0.0001384759014043
T065	T241	FALSE	FALSE	0	0	1	1	none	2.4759945096e-05
T069	T241	FALSE	FALSE	0	0	1	1	none	0.0001353341614331
T073	T241	FALSE	FALSE	0	0	1	1	none	0.0001038023245831
T075	T241	FALSE	FALSE	0	0	1	1	none	9.92031421281e-05
T077	T241	FALSE	FALSE	0	0	1	1	none	0.0001038023245831
T087	T241	FALSE	FALSE	0	0	1	1	none	0.0001032450296829
T095	T241	FALSE	FALSE	0	0	1	1	none	0.0001381785985235
T099a	T241	FALSE	FALSE	0	0	1	1	none	0.0001380256057863
T102	T241	FALSE	FALSE	0	0	1	1	none	0.0001448591336471
T104	T241	FALSE	FALSE	0	0	1	1	none	7.76865096233999e-05
T105	T241	FALSE	FALSE	0	0	1	1	none	2.59613070744e-05
T107	T241	FALSE	FALSE	0	0	1	1	none	0.0001406543667227
T126	T241	FALSE	FALSE	0	0	1	1	none	0.0001436425515351
T156	T241	FALSE	FALSE	0	0	1	1	none	3.15524682165e-05
T159a	T241	FALSE	FALSE	0	0	1	1	none	0.0001013996006263
T182	T241	FALSE	FALSE	0	0	1	1	none	3.05430970177e-05
T188	T241	FALSE	FALSE	0	0	1	1	none	8.07147629861999e-05
T192	T241	FALSE	FALSE	0	0	1	1	none	0.0001611092332364
T223	T241	FALSE	FALSE	0	0	1	1	none	3.32766843793e-05
T225	T241	FALSE	FALSE	0	0	1	1	none	3.51565541517e-05
T230	T241	FALSE	FALSE	0	0	1	1	none	0.0001051788074185
T232	T241	FALSE	FALSE	0	0	1	1	none	0.0001447041308339
S002	T270	FALSE	FALSE	0	0	1	1	none	0.0001176564919062
S007	T270	FALSE	FALSE	0	0	1	1	none	0.0001174177780952
S021	T270	FALSE	FALSE	0	0	1	1	none	0.0001136039406218
S024	T270	FALSE	FALSE	0	0	1	1	none	0.0001131775462836
S025	T270	FALSE	FALSE	0	0	1	1	none	0.0001173491641672
S026	T270	FALSE	FALSE	0	0	1	1	none	0.0001136780245386
S038	T270	FALSE	FALSE	0	0	1	1	none	0.0001221629073129
S039	T270	FALSE	FALSE	0	0	1	1	none	0.0001142196658598
S040	T270	FALSE	FALSE	0	0	1	1	none	4.89636993936e-05
S042	T270	FALSE	FALSE	0	0	1	1	none	0.00011298803235
S071	T270	FALSE	FALSE	0	0	1	1	none	2.61746738564e-05
S078	T270	FALSE	FALSE	0	0	1	1	none	0.0001131365583972
S081	T270	FALSE	FALSE	0	0	1	1	none	0.000113122187274
S085	T270	FALSE	FALSE	0	0	1	1	none	5.9124921883e-05
S087	T270	FALSE	FALSE	0	0	1	1	none	6.93632274922e-05
S093	T270	FALSE	FALSE	0	0	1	1	none	5.006828729e-05
S097	T270	FALSE	FALSE	0	0	1	1	none	0.0001157846067794
S102	T270	FALSE	FALSE	0	0	1	1	none	5.2955782712e-05
S106	T270	FALSE	FALSE	0	0	1	1	none	0.0001151610043922
S130	T270	FALSE	FALSE	0	0	1	1	none	6.97239375569e-05
T009	T270	FALSE	FALSE	0	0	1	1	none	0.000124581067403
T010	T270	FALSE	FALSE	0	0	1	1	none	0.0001213044727379
T013	T270	FALSE	FALSE	0	0	1	1	none	0.0001308893281443
T014	T270	FALSE	FALSE	0	0	1	1	none	0.0001144015191898
T020	T270	FALSE	FALSE	0	0	1	1	none	0.0001256127282847
T021	T270	FALSE	FALSE	0	0	1	1	none	0.000124003197931
T028	T270	FALSE	FALSE	0	0	1	1	none	0.0001112951534215
T035a	T270	FALSE	FALSE	0	0	1	1	none	7.25299056862e-05
T035b	T270	FALSE	FALSE	0	0	1	1	none	0.0001230430559385
T040	T270	FALSE	FALSE	0	0	1	1	none	0.0001153203358598
T056	T270	FALSE	FALSE	0	0	1	1	none	0.0001296607400381
T059	T270	FALSE	FALSE	0	0	1	1	none	5.65950280832e-05
T065	T270	FALSE	FALSE	0	0	1	1	none	0.0001229630897555
T069	T270	FALSE	FALSE	0	0	1	1	none	4.16791787e-05
T073	T270	FALSE	FALSE	0	0	1	1	none	0.0001241685817724
T075	T270	FALSE	FALSE	0	0	1	1	none	0.000118368037339
T077	T270	FALSE	FALSE	0	0	1	1	none	0.0001241685817724
T087	T270	FALSE	FALSE	0	0	1	1	none	0.0001236112868722
T095	T270	FALSE	FALSE	0	0	1	1	none	6.99035302544e-05
T099a	T270	FALSE	FALSE	0	0	1	1	none	6.97505375172e-05
T102	T270	FALSE	FALSE	0	0	1	1	none	7.6584065378e-05
T104	T270	FALSE	FALSE	0	0	1	1	none	0.0001150951788907
T105	T270	FALSE	FALSE	0	0	1	1	none	0.0001241644517339
T107	T270	FALSE	FALSE	0	0	1	1	none	7.23792984536e-05
T126	T270	FALSE	FALSE	0	0	1	1	none	4.0804833164e-06
T156	T270	FALSE	FALSE	0	0	1	1	none	0.0001245801004838
T159a	T270	FALSE	FALSE	0	0	1	1	none	0.0001217658578156
T182	T270	FALSE	FALSE	0	0	1	1	none	0.000123570729285
T188	T270	FALSE	FALSE	0	0	1	1	none	0.0001181234322535
T192	T270	FALSE	FALSE	0	0	1	1	none	2.15471650177e-05
T223	T270	FALSE	FALSE	0	0	1	1	none	0.0001263043166466
T225	T270	FALSE	FALSE	0	0	1	1	none	0.000128184186419
T230	T270	FALSE	FALSE	0	0	1	1	none	0.0001255450646078
T232	T270	TRUE	TRUE	1	0	1	1	anc	6.006809892e-07
T241	T270	FALSE	FALSE	0	0	1	1	none	0.0001465216728731
S002	T271b	FALSE	FALSE	0	0	1	1	none	8.19561532087999e-05
S007	T271b	FALSE	FALSE	0	0	1	1	none	6.46750273198e-05
S021	T271b	FALSE	FALSE	0	0	1	1	none	7.79036019243999e-05
S024	T271b	FALSE	FALSE	0	0	1	1	none	7.74772075861999e-05
S025	T271b	FALSE	FALSE	0	0	1	1	none	8.16488254697999e-05
S026	T271b	FALSE	FALSE	0	0	1	1	none	7.79776858411999e-05
S038	T271b	FALSE	FALSE	0	0	1	1	none	1.38011935375e-05
S039	T271b	FALSE	FALSE	0	0	1	1	none	7.85193271623999e-05
S040	T271b	FALSE	FALSE	0	0	1	1	none	0.0001155104912066
S042	T271b	FALSE	FALSE	0	0	1	1	none	7.72876936525999e-05
S071	T271b	FALSE	FALSE	0	0	1	1	none	0.000106214279487
S078	T271b	FALSE	FALSE	0	0	1	1	none	7.74362196997999e-05
S081	T271b	FALSE	FALSE	0	0	1	1	none	7.74218485765999e-05
S085	T271b	FALSE	FALSE	0	0	1	1	none	0.000112065908644
S087	T271b	FALSE	FALSE	0	0	1	1	none	0.0001223042142532
S093	T271b	FALSE	FALSE	0	0	1	1	none	0.000103009274051
S097	T271b	FALSE	FALSE	0	0	1	1	none	8.00842680819999e-05
S102	T271b	FALSE	FALSE	0	0	1	1	none	0.000119502574525
S106	T271b	FALSE	FALSE	0	0	1	1	none	7.94606656947999e-05
S130	T271b	FALSE	FALSE	0	0	1	1	none	0.0001226649243179
T009	T271b	FALSE	FALSE	0	0	1	1	none	8.88807287055999e-05
T010	T271b	FALSE	FALSE	0	0	1	1	none	8.56041340404999e-05
T013	T271b	FALSE	FALSE	0	0	1	1	none	2.25276143689e-05
T014	T271b	FALSE	FALSE	0	0	1	1	none	7.87011804923999e-05
T020	T271b	FALSE	FALSE	0	0	1	1	none	1.72510145093e-05
T021	T271b	FALSE	FALSE	0	0	1	1	none	8.83028592335999e-05
T028	T271b	FALSE	FALSE	0	0	1	1	none	5.85524026461e-05
T035a	T271b	FALSE	FALSE	0	0	1	1	none	0.0001254708924472
T035b	T271b	FALSE	FALSE	0	0	1	1	none	8.73427172410999e-05
T040	T271b	FALSE	FALSE	0	0	1	1	none	7.96199971623999e-05
T056	T271b	FALSE	FALSE	0	0	1	1	none	9.39604013406999e-05
T059	T271b	FALSE	FALSE	0	0	1	1	none	0.0001231418198962
T065	T271b	FALSE	FALSE	0	0	1	1	none	1.46013759801e-05
T069	T271b	FALSE	FALSE	0	0	1	1	none	0.000120000079925
T073	T271b	FALSE	FALSE	0	0	1	1	none	8.84682430749999e-05
T075	T271b	FALSE	FALSE	0	0	1	1	none	8.386906062e-05
T077	T271b	FALSE	FALSE	0	0	1	1	none	8.84682430749999e-05
T087	T271b	FALSE	FALSE	0	0	1	1	none	8.79109481747999e-05
T095	T271b	FALSE	FALSE	0	0	1	1	none	0.0001228445170154
T099a	T271b	FALSE	FALSE	0	0	1	1	none	0.0001226915242782
T102	T271b	FALSE	FALSE	0	0	1	1	none	0.000129525052139
T104	T271b	FALSE	FALSE	0	0	1	1	none	6.23524281153e-05
T105	T271b	FALSE	FALSE	0	0	1	1	none	1.58027379585e-05
T107	T271b	FALSE	FALSE	0	0	1	1	none	0.0001253202852146
T126	T271b	FALSE	FALSE	0	0	1	1	none	0.000128308470027
T156	T271b	FALSE	FALSE	0	0	1	1	none	1.02115768164e-05
T159a	T271b	FALSE	FALSE	0	0	1	1	none	8.60655191181999e-05
T182	T271b	FALSE	FALSE	0	0	1	1	none	1.40076535312e-05
T188	T271b	FALSE	FALSE	0	0	1	1	none	6.53806814781e-05
T192	T271b	FALSE	FALSE	0	0	1	1	none	0.0001457751517283
T223	T271b	FALSE	FALSE	0	0	1	1	none	1.67412408928e-05
T225	T271b	FALSE	FALSE	0	0	1	1	none	6.6074908812e-06
T230	T271b	FALSE	FALSE	0	0	1	1	none	8.98447259103999e-05
T232	T271b	FALSE	FALSE	0	0	1	1	none	0.0001293700493258
T241	T271b	FALSE	FALSE	0	0	1	1	none	3.81599590977e-05
T270	T271b	FALSE	FALSE	0	0	1	1	none	0.000131187591365
S002	T301	FALSE	FALSE	0	0	1	1	none	0.0001273143297236
S007	T301	FALSE	FALSE	0	0	1	1	none	0.0001270756159126
S021	T301	FALSE	FALSE	0	0	1	1	none	0.0001232617784392
S024	T301	FALSE	FALSE	0	0	1	1	none	0.000122835384101
S025	T301	FALSE	FALSE	0	0	1	1	none	0.0001270070019846
S026	T301	FALSE	FALSE	0	0	1	1	none	0.000123335862356
S038	T301	FALSE	FALSE	0	0	1	1	none	0.0001318207451303
S039	T301	FALSE	FALSE	0	0	1	1	none	0.0001238775036772
S040	T301	FALSE	FALSE	0	0	1	1	none	5.8621537211e-05
S042	T301	FALSE	FALSE	0	0	1	1	none	0.0001226458701674
S071	T301	FALSE	FALSE	0	0	1	1	none	3.58325116738e-05
S078	T301	FALSE	FALSE	0	0	1	1	none	0.0001227943962146
S081	T301	FALSE	FALSE	0	0	1	1	none	0.0001227800250914
S085	T301	FALSE	FALSE	0	0	1	1	none	6.87827597004e-05
S087	T301	FALSE	FALSE	0	0	1	1	none	7.90210653096e-05
S093	T301	FALSE	FALSE	0	0	1	1	none	5.97261251074e-05
S097	T301	FALSE	FALSE	0	0	1	1	none	0.0001254424445968
S102	T301	FALSE	FALSE	0	0	1	1	none	6.26136205294e-05
S106	T301	FALSE	FALSE	0	0	1	1	none	0.0001248188422096
S130	T301	FALSE	FALSE	0	0	1	1	none	7.93817753743e-05
T009	T301	FALSE	FALSE	0	0	1	1	none	0.0001342389052204
T010	T301	FALSE	FALSE	0	0	1	1	none	0.0001309623105553
T013	T301	FALSE	FALSE	0	0	1	1	none	0.0001405471659617
T014	T301	FALSE	FALSE	0	0	1	1	none	0.0001240593570072
T020	T301	FALSE	FALSE	0	0	1	1	none	0.0001352705661021
T021	T301	FALSE	FALSE	0	0	1	1	none	0.0001336610357484
T028	T301	FALSE	FALSE	0	0	1	1	none	0.0001209529912389
T035a	T301	FALSE	FALSE	0	0	1	1	none	8.21877435036e-05
T035b	T301	FALSE	FALSE	0	0	1	1	none	0.0001327008937559
T040	T301	FALSE	FALSE	0	0	1	1	none	0.0001249781736772
T056	T301	FALSE	FALSE	0	0	1	1	none	0.0001393185778555
T059	T301	FALSE	FALSE	0	0	1	1	none	6.62528659006e-05
T065	T301	FALSE	FALSE	0	0	1	1	none	0.0001326209275729
T069	T301	FALSE	FALSE	0	0	1	1	none	5.13370165174e-05
T073	T301	FALSE	FALSE	0	0	1	1	none	0.0001338264195898
T075	T301	FALSE	FALSE	0	0	1	1	none	0.0001280258751564
T077	T301	FALSE	FALSE	0	0	1	1	none	0.0001338264195898
T087	T301	FALSE	FALSE	0	0	1	1	none	0.0001332691246896
T095	T301	FALSE	FALSE	0	0	1	1	none	7.95613680718e-05
T099a	T301	FALSE	FALSE	0	0	1	1	none	7.94083753346e-05
T102	T301	FALSE	FALSE	0	0	1	1	none	8.62419031954e-05
T104	T301	FALSE	FALSE	0	0	1	1	none	0.0001247530167081
T105	T301	FALSE	FALSE	0	0	1	1	none	0.0001338222895513
T107	T301	FALSE	FALSE	0	0	1	1	none	8.2037136271e-05
T126	T301	FALSE	FALSE	1	0	1	1	anc	4.6289988198e-06
T156	T301	FALSE	FALSE	0	0	1	1	none	0.0001342379383012
T159a	T301	FALSE	FALSE	0	0	1	1	none	0.000131423695633
T182	T301	FALSE	FALSE	0	0	1	1	none	0.0001332285671024
T188	T301	FALSE	FALSE	0	0	1	1	none	0.0001277812700709
T192	T301	FALSE	FALSE	0	0	1	1	none	1.67886590943e-05
T223	T301	FALSE	FALSE	0	0	1	1	none	0.000135962154464
T225	T301	FALSE	FALSE	0	0	1	1	none	0.0001378420242364
T230	T301	FALSE	FALSE	0	0	1	1	none	0.0001352029024252
T232	T301	FALSE	FALSE	0	0	1	1	none	1.47999004326e-05
T241	T301	FALSE	FALSE	0	0	1	1	none	0.0001561795106905
T270	T301	FALSE	FALSE	0	0	1	1	none	1.66174424718e-05
T271b	T301	FALSE	FALSE	0	0	1	1	none	0.0001408454291824
S002	T303	FALSE	FALSE	0	0	1	1	none	0.0001309553337556
S007	T303	FALSE	FALSE	0	0	1	1	none	0.0001307166199446
S021	T303	FALSE	FALSE	0	0	1	1	none	0.0001269027824712
S024	T303	FALSE	FALSE	0	0	1	1	none	0.000126476388133
S025	T303	FALSE	FALSE	0	0	1	1	none	0.0001306480060166
S026	T303	FALSE	FALSE	0	0	1	1	none	0.000126976866388
S038	T303	FALSE	FALSE	0	0	1	1	none	0.0001354617491623
S039	T303	FALSE	FALSE	0	0	1	1	none	0.0001275185077092
S040	T303	FALSE	FALSE	0	0	1	1	none	6.2262541243e-05
S042	T303	FALSE	FALSE	0	0	1	1	none	0.0001262868741994
S071	T303	FALSE	FALSE	0	0	1	1	none	3.94735157058e-05
S078	T303	FALSE	FALSE	0	0	1	1	none	0.0001264354002466
S081	T303	FALSE	FALSE	0	0	1	1	none	0.0001264210291234
S085	T303	FALSE	FALSE	0	0	1	1	none	7.24237637324e-05
S087	T303	FALSE	FALSE	0	0	1	1	none	8.26620693416001e-05
S093	T303	FALSE	FALSE	0	0	1	1	none	6.33671291394001e-05
S097	T303	FALSE	FALSE	0	0	1	1	none	0.0001290834486288
S102	T303	FALSE	FALSE	0	0	1	1	none	6.62546245614e-05
S106	T303	FALSE	FALSE	0	0	1	1	none	0.0001284598462416
S130	T303	FALSE	FALSE	0	0	1	1	none	8.30227794063e-05
T009	T303	FALSE	FALSE	0	0	1	1	none	0.0001378799092524
T010	T303	FALSE	FALSE	0	0	1	1	none	0.0001346033145873
T013	T303	FALSE	FALSE	0	0	1	1	none	0.0001441881699937
T014	T303	FALSE	FALSE	0	0	1	1	none	0.0001277003610392
T020	T303	FALSE	FALSE	0	0	1	1	none	0.0001389115701341
T021	T303	FALSE	FALSE	0	0	1	1	none	0.0001373020397804
T028	T303	FALSE	FALSE	0	0	1	1	none	0.0001245939952709
T035a	T303	FALSE	FALSE	0	0	1	1	none	8.58287475356e-05
T035b	T303	FALSE	FALSE	0	0	1	1	none	0.0001363418977879
T040	T303	FALSE	FALSE	0	0	1	1	none	0.0001286191777092
T056	T303	FALSE	FALSE	0	0	1	1	none	0.0001429595818875
T059	T303	FALSE	FALSE	0	0	1	1	none	6.98938699326e-05
T065	T303	FALSE	FALSE	0	0	1	1	none	0.0001362619316049
T069	T303	FALSE	FALSE	0	0	1	1	none	5.49780205494e-05
T073	T303	FALSE	FALSE	0	0	1	1	none	0.0001374674236218
T075	T303	FALSE	FALSE	0	0	1	1	none	0.0001316668791884
T077	T303	FALSE	FALSE	0	0	1	1	none	0.0001374674236218
T087	T303	FALSE	FALSE	0	0	1	1	none	0.0001369101287216
T095	T303	FALSE	FALSE	0	0	1	1	none	8.32023721038001e-05
T099a	T303	FALSE	FALSE	0	0	1	1	none	8.30493793666e-05
T102	T303	FALSE	FALSE	0	0	1	1	none	8.98829072274e-05
T104	T303	FALSE	FALSE	0	0	1	1	none	0.0001283940207401
T105	T303	FALSE	FALSE	0	0	1	1	none	0.0001374632935833
T107	T303	FALSE	FALSE	0	0	1	1	none	8.5678140303e-05
T126	T303	FALSE	FALSE	1	0	1	1	anc	5.3657053818e-06
T156	T303	FALSE	FALSE	0	0	1	1	none	0.0001378789423332
T159a	T303	FALSE	FALSE	0	0	1	1	none	0.000135064699665
T182	T303	FALSE	FALSE	0	0	1	1	none	0.0001368695711344
T188	T303	FALSE	FALSE	0	0	1	1	none	0.0001314222741029
T192	T303	FALSE	FALSE	0	0	1	1	none	1.92283011479e-05
T223	T303	FALSE	FALSE	0	0	1	1	none	0.000139603158496
T225	T303	FALSE	FALSE	0	0	1	1	none	0.0001414830282684
T230	T303	FALSE	FALSE	0	0	1	1	none	0.0001388439064572
T232	T303	FALSE	FALSE	0	0	1	1	none	1.84409044646e-05
T241	T303	FALSE	FALSE	0	0	1	1	none	0.0001598205147225
T270	T303	FALSE	FALSE	0	0	1	1	none	2.02584465038e-05
T271b	T303	FALSE	FALSE	0	0	1	1	none	0.0001444864332144
T301	T303	FALSE	FALSE	0	0	1	1	none	1.54999405804e-05
S002	T322	FALSE	FALSE	0	0	1	1	none	8.52007290145e-05
S007	T322	FALSE	FALSE	0	0	1	1	none	6.79196031255e-05
S021	T322	FALSE	FALSE	0	0	1	1	none	8.11481777300999e-05
S024	T322	FALSE	FALSE	0	0	1	1	none	8.07217833918999e-05
S025	T322	FALSE	FALSE	0	0	1	1	none	8.48934012754999e-05
S026	T322	FALSE	FALSE	0	0	1	1	none	8.12222616468999e-05
S038	T322	FALSE	FALSE	0	0	1	1	none	1.54743428862e-05
S039	T322	FALSE	FALSE	0	0	1	1	none	8.17639029680999e-05
S040	T322	FALSE	FALSE	0	0	1	1	none	0.0001187550670123
S042	T322	FALSE	FALSE	0	0	1	1	none	8.05322694582999e-05
S071	T322	FALSE	FALSE	0	0	1	1	none	0.0001094588552927
S078	T322	FALSE	FALSE	0	0	1	1	none	8.06807955055e-05
S081	T322	FALSE	FALSE	0	0	1	1	none	8.06664243822999e-05
S085	T322	FALSE	FALSE	0	0	1	1	none	0.0001153104844497
S087	T322	FALSE	FALSE	0	0	1	1	none	0.0001255487900589
S093	T322	FALSE	FALSE	0	0	1	1	none	0.0001062538498567
S097	T322	FALSE	FALSE	0	0	1	1	none	8.33288438877e-05
S102	T322	FALSE	FALSE	0	0	1	1	none	0.0001227471503307
S106	T322	FALSE	FALSE	0	0	1	1	none	8.27052415004999e-05
S130	T322	FALSE	FALSE	0	0	1	1	none	0.0001259095001236
T009	T322	FALSE	FALSE	0	0	1	1	none	9.21253045113e-05
T010	T322	FALSE	FALSE	0	0	1	1	none	8.88487098462e-05
T013	T322	FALSE	FALSE	0	0	1	1	none	1.16933475392e-05
T014	T322	FALSE	FALSE	0	0	1	1	none	8.19457562980999e-05
T020	T322	FALSE	FALSE	0	0	1	1	none	1.8924163858e-05
T021	T322	FALSE	FALSE	0	0	1	1	none	9.15474350392999e-05
T028	T322	FALSE	FALSE	0	0	1	1	none	6.17969784518e-05
T035a	T322	FALSE	FALSE	0	0	1	1	none	0.0001287154682529
T035b	T322	FALSE	FALSE	0	0	1	1	none	9.05872930468e-05
T040	T322	FALSE	FALSE	0	0	1	1	none	8.28645729681e-05
T056	T322	FALSE	FALSE	0	0	1	1	none	9.72049771464e-05
T059	T322	FALSE	FALSE	0	0	1	1	none	0.0001263863957019
T065	T322	FALSE	FALSE	0	0	1	1	none	1.26704393936e-05
T069	T322	FALSE	FALSE	0	0	1	1	none	0.0001232446557307
T073	T322	FALSE	FALSE	0	0	1	1	none	9.17128188807e-05
T075	T322	FALSE	FALSE	0	0	1	1	none	8.71136364257e-05
T077	T322	FALSE	FALSE	0	0	1	1	none	9.17128188807e-05
T087	T322	FALSE	FALSE	0	0	1	1	none	9.11555239805e-05
T095	T322	FALSE	FALSE	0	0	1	1	none	0.0001260890928211
T099a	T322	FALSE	FALSE	0	0	1	1	none	0.0001259361000839
T102	T322	FALSE	FALSE	0	0	1	1	none	0.0001327696279447
T104	T322	FALSE	FALSE	0	0	1	1	none	6.5597003921e-05
T105	T322	FALSE	FALSE	0	0	1	1	none	1.3871801372e-05
T107	T322	FALSE	FALSE	0	0	1	1	none	0.0001285648610203
T126	T322	FALSE	FALSE	0	0	1	1	none	0.0001315530458327
T156	T322	FALSE	FALSE	0	0	1	1	none	1.94629625141e-05
T159a	T322	FALSE	FALSE	0	0	1	1	none	8.93100949239e-05
T182	T322	FALSE	FALSE	0	0	1	1	none	1.84535913153e-05
T188	T322	FALSE	FALSE	0	0	1	1	none	6.86252572838e-05
T192	T322	FALSE	FALSE	0	0	1	1	none	0.000149019727534
T223	T322	FALSE	FALSE	0	0	1	1	none	2.11871786769e-05
T225	T322	FALSE	FALSE	0	0	1	1	none	2.30670484493e-05
T230	T322	FALSE	FALSE	0	0	1	1	none	9.30893017160999e-05
T232	T322	FALSE	FALSE	0	0	1	1	none	0.0001326146251315
T241	T322	FALSE	FALSE	0	0	1	1	none	1.32908676808e-05
T270	T322	FALSE	FALSE	0	0	1	1	none	0.0001344321671707
T271b	T322	FALSE	FALSE	0	0	1	1	none	2.60704533953e-05
T301	T322	FALSE	FALSE	0	0	1	1	none	0.0001440900049881
T303	T322	FALSE	FALSE	0	0	1	1	none	0.0001477310090201
S002	T327b	FALSE	FALSE	0	0	1	1	none	0.0001101283769127
S007	T327b	FALSE	FALSE	0	0	1	1	none	0.0001098896631017
S021	T327b	FALSE	FALSE	0	0	1	1	none	0.0001060758256283
S024	T327b	FALSE	FALSE	0	0	1	1	none	0.0001056494312901
S025	T327b	FALSE	FALSE	0	0	1	1	none	0.0001098210491737
S026	T327b	FALSE	FALSE	0	0	1	1	none	0.0001061499095451
S038	T327b	FALSE	FALSE	0	0	1	1	none	0.0001146347923194
S039	T327b	FALSE	FALSE	0	0	1	1	none	0.0001066915508663
S040	T327b	FALSE	FALSE	0	0	1	1	none	4.14355844001e-05
S042	T327b	FALSE	FALSE	0	0	1	1	none	0.0001054599173565
S071	T327b	FALSE	FALSE	0	0	1	1	none	2.71733332365e-05
S078	T327b	FALSE	FALSE	0	0	1	1	none	0.0001056084434037
S081	T327b	FALSE	FALSE	0	0	1	1	none	0.0001055940722805
S085	T327b	FALSE	FALSE	0	0	1	1	none	5.15968068895e-05
S087	T327b	FALSE	FALSE	0	0	1	1	none	6.18351124987e-05
S093	T327b	FALSE	FALSE	0	0	1	1	none	4.25401722965e-05
S097	T327b	FALSE	FALSE	0	0	1	1	none	0.0001082564917859
S102	T327b	FALSE	FALSE	0	0	1	1	none	4.54276677185e-05
S106	T327b	FALSE	FALSE	0	0	1	1	none	0.0001076328893987
S130	T327b	FALSE	FALSE	0	0	1	1	none	6.21958225634e-05
T009	T327b	FALSE	FALSE	0	0	1	1	none	0.0001170529524095
T010	T327b	FALSE	FALSE	0	0	1	1	none	0.0001137763577444
T013	T327b	FALSE	FALSE	0	0	1	1	none	0.0001233612131508
T014	T327b	FALSE	FALSE	0	0	1	1	none	0.0001068734041963
T020	T327b	FALSE	FALSE	0	0	1	1	none	0.0001180846132912
T021	T327b	FALSE	FALSE	0	0	1	1	none	0.0001164750829375
T028	T327b	FALSE	FALSE	0	0	1	1	none	0.000103767038428
T035a	T327b	FALSE	FALSE	0	0	1	1	none	6.50017906927e-05
T035b	T327b	FALSE	FALSE	0	0	1	1	none	0.000115514940945
T040	T327b	FALSE	FALSE	0	0	1	1	none	0.0001077922208663
T056	T327b	FALSE	FALSE	0	0	1	1	none	0.0001221326250446
T059	T327b	FALSE	FALSE	0	0	1	1	none	4.90669130897e-05
T065	T327b	FALSE	FALSE	0	0	1	1	none	0.000115434974762
T069	T327b	FALSE	FALSE	0	0	1	1	none	4.09591336745e-05
T073	T327b	FALSE	FALSE	0	0	1	1	none	0.0001166404667789
T075	T327b	FALSE	FALSE	0	0	1	1	none	0.0001108399223455
T077	T327b	FALSE	FALSE	0	0	1	1	none	0.0001166404667789
T087	T327b	FALSE	FALSE	0	0	1	1	none	0.0001160831718787
T095	T327b	FALSE	FALSE	0	0	1	1	none	6.23754152609e-05
T099a	T327b	FALSE	FALSE	0	0	1	1	none	6.22224225237e-05
T102	T327b	FALSE	FALSE	0	0	1	1	none	6.90559503845e-05
T104	T327b	FALSE	FALSE	0	0	1	1	none	0.0001075670638972
T105	T327b	FALSE	FALSE	0	0	1	1	none	0.0001166363367404
T107	T327b	FALSE	FALSE	0	0	1	1	none	6.48511834601e-05
T126	T327b	FALSE	FALSE	0	0	1	1	none	4.92675237765e-05
T156	T327b	FALSE	FALSE	0	0	1	1	none	0.0001170519854903
T159a	T327b	FALSE	FALSE	0	0	1	1	none	0.0001142377428221
T182	T327b	FALSE	FALSE	0	0	1	1	none	0.0001160426142915
T188	T327b	FALSE	FALSE	0	0	1	1	none	0.00011059531726
T192	T327b	FALSE	FALSE	0	0	1	1	none	6.67342054778e-05
T223	T327b	FALSE	FALSE	0	0	1	1	none	0.0001187762016531
T225	T327b	FALSE	FALSE	0	0	1	1	none	0.0001206560714255
T230	T327b	FALSE	FALSE	0	0	1	1	none	0.0001180169496143
T232	T327b	FALSE	FALSE	0	0	1	1	none	5.03291030753e-05
T241	T327b	FALSE	FALSE	0	0	1	1	none	0.0001389935578796
T270	T327b	FALSE	FALSE	0	0	1	1	none	5.21466451145e-05
T271b	T327b	FALSE	FALSE	0	0	1	1	none	0.0001236594763715
T301	T327b	FALSE	FALSE	0	0	1	1	none	6.18044829319e-05
T303	T327b	FALSE	FALSE	0	0	1	1	none	6.54454869639e-05
T322	T327b	FALSE	FALSE	0	0	1	1	none	0.0001269040521772
S002	T330	TRUE	TRUE	0	0	1	1	none	0.0001067519220822
S007	T330	TRUE	TRUE	0	0	1	1	none	0.0001065132082712
S021	T330	TRUE	TRUE	0	0	1	1	none	0.0001026993707978
S024	T330	TRUE	TRUE	0	0	1	1	none	0.0001022729764596
S025	T330	TRUE	TRUE	0	0	1	1	none	0.0001064445943432
S026	T330	TRUE	TRUE	0	0	1	1	none	0.0001027734547146
S038	T330	TRUE	TRUE	0	0	1	1	none	0.0001112583374889
S039	T330	TRUE	TRUE	0	0	1	1	none	0.0001033150960358
S040	T330	TRUE	TRUE	0	0	1	1	none	3.80591295696e-05
S042	T330	TRUE	TRUE	0	0	1	1	none	0.000102083462526
S071	T330	TRUE	TRUE	0	0	1	1	none	2.3796878406e-05
S078	T330	TRUE	TRUE	0	0	1	1	none	0.0001022319885732
S081	T330	TRUE	TRUE	0	0	1	1	none	0.00010221761745
S085	T330	TRUE	TRUE	0	0	1	1	none	4.8220352059e-05
S087	T330	TRUE	TRUE	0	0	1	1	none	5.84586576682e-05
S093	T330	TRUE	TRUE	0	0	1	1	none	3.9163717466e-05
S097	T330	TRUE	TRUE	0	0	1	1	none	0.0001048800369554
S102	T330	TRUE	TRUE	0	0	1	1	none	4.2051212888e-05
S106	T330	TRUE	TRUE	0	0	1	1	none	0.0001042564345682
S130	T330	TRUE	TRUE	0	0	1	1	none	5.88193677329e-05
T009	T330	TRUE	TRUE	0	0	1	1	none	0.000113676497579
T010	T330	TRUE	TRUE	0	0	1	1	none	0.0001103999029139
T013	T330	FALSE	FALSE	0	0	1	1	none	0.0001199847583203
T014	T330	TRUE	TRUE	0	0	1	1	none	0.0001034969493658
T020	T330	TRUE	TRUE	0	0	1	1	none	0.0001147081584607
T021	T330	FALSE	FALSE	0	0	1	1	none	0.000113098628107
T028	T330	TRUE	TRUE	0	0	1	1	none	0.0001003905835975
T035a	T330	TRUE	TRUE	0	0	1	1	none	6.16253358622e-05
T035b	T330	TRUE	TRUE	0	0	1	1	none	0.0001121384861145
T040	T330	TRUE	TRUE	0	0	1	1	none	0.0001044157660358
T056	T330	FALSE	FALSE	0	0	1	1	none	0.0001187561702141
T059	T330	TRUE	TRUE	0	0	1	1	none	4.56904582592e-05
T065	T330	TRUE	TRUE	0	0	1	1	none	0.0001120585199315
T069	T330	TRUE	TRUE	0	0	1	1	none	3.7582678844e-05
T073	T330	FALSE	FALSE	0	0	1	1	none	0.0001132640119484
T075	T330	TRUE	TRUE	0	0	1	1	none	0.000107463467515
T077	T330	FALSE	FALSE	0	0	1	1	none	0.0001132640119484
T087	T330	TRUE	TRUE	0	0	1	1	none	0.0001127067170482
T095	T330	TRUE	TRUE	0	0	1	1	none	5.89989604304e-05
T099a	T330	TRUE	TRUE	0	0	1	1	none	5.88459676932e-05
T102	T330	FALSE	FALSE	0	0	1	1	none	6.5679495554e-05
T104	T330	FALSE	FALSE	0	0	1	1	none	0.0001041906090667
T105	T330	FALSE	FALSE	0	0	1	1	none	0.0001132598819099
T107	T330	FALSE	FALSE	0	0	1	1	none	6.14747286296e-05
T126	T330	TRUE	TRUE	0	0	1	1	none	4.5891068946e-05
T156	T330	FALSE	FALSE	0	0	1	1	none	0.0001136755306598
T159a	T330	TRUE	TRUE	0	0	1	1	none	0.0001108612879916
T182	T330	FALSE	FALSE	0	0	1	1	none	0.000112666159461
T188	T330	TRUE	TRUE	0	0	1	1	none	0.0001072188624295
T192	T330	FALSE	FALSE	0	0	1	1	none	6.33577506473e-05
T223	T330	FALSE	FALSE	0	0	1	1	none	0.0001153997468226
T225	T330	FALSE	FALSE	0	0	1	1	none	0.000117279616595
T230	T330	TRUE	TRUE	0	0	1	1	none	0.0001146404947838
T232	T330	TRUE	TRUE	0	0	1	1	none	4.69526482448e-05
T241	T330	FALSE	FALSE	0	0	1	1	none	0.0001356171030491
T270	T330	FALSE	FALSE	0	0	1	1	none	4.8770190284e-05
T271b	T330	FALSE	FALSE	0	0	1	1	none	0.000120283021541
T301	T330	FALSE	FALSE	0	0	1	1	none	5.84280281014e-05
T303	T330	FALSE	FALSE	0	0	1	1	none	6.20690321334e-05
T322	T330	FALSE	FALSE	0	0	1	1	none	0.0001235275973467
T327b	T330	TRUE	TRUE	0	1	1	1	desc	6.006809892e-07
S002	T335	FALSE	FALSE	0	0	1	1	none	0.000122540529244
S007	T335	FALSE	FALSE	0	0	1	1	none	0.000122301815433
S021	T335	FALSE	FALSE	0	0	1	1	none	0.0001184879779596
S024	T335	FALSE	FALSE	0	0	1	1	none	0.0001180615836214
S025	T335	FALSE	FALSE	0	0	1	1	none	0.000122233201505
S026	T335	FALSE	FALSE	0	0	1	1	none	0.0001185620618764
S038	T335	FALSE	FALSE	0	0	1	1	none	0.0001270469446507
S039	T335	FALSE	FALSE	0	0	1	1	none	0.0001191037031976
S040	T335	FALSE	FALSE	0	0	1	1	none	5.38477367314e-05
S042	T335	FALSE	FALSE	0	0	1	1	none	0.0001178720696878
S071	T335	FALSE	FALSE	0	0	1	1	none	3.10587111942e-05
S078	T335	FALSE	FALSE	0	0	1	1	none	0.000118020595735
S081	T335	FALSE	FALSE	0	0	1	1	none	0.0001180062246118
S085	T335	FALSE	FALSE	0	0	1	1	none	6.40089592208e-05
S087	T335	FALSE	FALSE	0	0	1	1	none	7.424726483e-05
S093	T335	FALSE	FALSE	0	0	1	1	none	5.49523246278e-05
S097	T335	FALSE	FALSE	0	0	1	1	none	0.0001206686441172
S102	T335	FALSE	FALSE	0	0	1	1	none	5.78398200498e-05
S106	T335	FALSE	FALSE	0	0	1	1	none	0.00012004504173
S130	T335	FALSE	FALSE	0	0	1	1	none	7.46079748947e-05
T009	T335	FALSE	FALSE	0	0	1	1	none	0.0001294651047408
T010	T335	FALSE	FALSE	0	0	1	1	none	0.0001261885100757
T013	T335	FALSE	FALSE	0	0	1	1	none	0.0001357733654821
T014	T335	FALSE	FALSE	0	0	1	1	none	0.0001192855565276
T020	T335	FALSE	FALSE	0	0	1	1	none	0.0001304967656225
T021	T335	FALSE	FALSE	0	0	1	1	none	0.0001288872352688
T028	T335	FALSE	FALSE	0	0	1	1	none	0.0001161791907593
T035a	T335	FALSE	FALSE	0	0	1	1	none	7.7413943024e-05
T035b	T335	FALSE	FALSE	0	0	1	1	none	0.0001279270932763
T040	T335	FALSE	FALSE	0	0	1	1	none	0.0001202043731976
T056	T335	FALSE	FALSE	0	0	1	1	none	0.0001345447773759
T059	T335	FALSE	FALSE	0	0	1	1	none	6.1479065421e-05
T065	T335	FALSE	FALSE	0	0	1	1	none	0.0001278471270933
T069	T335	FALSE	FALSE	0	0	1	1	none	4.65632160378e-05
T073	T335	FALSE	FALSE	0	0	1	1	none	0.0001290526191102
T075	T335	FALSE	FALSE	0	0	1	1	none	0.0001232520746768
T077	T335	FALSE	FALSE	0	0	1	1	none	0.0001290526191102
T087	T335	FALSE	FALSE	0	0	1	1	none	0.00012849532421
T095	T335	FALSE	FALSE	0	0	1	1	none	7.47875675922e-05
T099a	T335	FALSE	FALSE	0	0	1	1	none	7.4634574855e-05
T102	T335	FALSE	FALSE	0	0	1	1	none	8.14681027158e-05
T104	T335	FALSE	FALSE	0	0	1	1	none	0.0001199792162285
T105	T335	FALSE	FALSE	0	0	1	1	none	0.0001290484890717
T107	T335	FALSE	FALSE	0	0	1	1	none	7.72633357914e-05
T126	T335	TRUE	TRUE	1	0	1	1	anc	6.006809892e-07
T156	T335	FALSE	FALSE	0	0	1	1	none	0.0001294641378216
T159a	T335	FALSE	FALSE	0	0	1	1	none	0.0001266498951534
T182	T335	FALSE	FALSE	0	0	1	1	none	0.0001284547666228
T188	T335	FALSE	FALSE	0	0	1	1	none	0.0001230074695913
T192	T335	FALSE	FALSE	0	0	1	1	none	1.80216685067e-05
T223	T335	FALSE	FALSE	0	0	1	1	none	0.0001311883539844
T225	T335	FALSE	FALSE	0	0	1	1	none	0.0001330682237568
T230	T335	FALSE	FALSE	0	0	1	1	none	0.0001304291019456
T232	T335	FALSE	FALSE	0	0	1	1	none	1.0026099953e-05
T241	T335	FALSE	FALSE	0	0	1	1	none	0.0001514057102109
T270	T335	FALSE	FALSE	0	0	1	1	none	1.18436419922e-05
T271b	T335	FALSE	FALSE	0	0	1	1	none	0.0001360716287028
T301	T335	FALSE	FALSE	0	0	1	1	none	1.30919459608e-05
T303	T335	FALSE	FALSE	0	0	1	1	none	1.67329499928e-05
T322	T335	FALSE	FALSE	0	0	1	1	none	0.0001393162045085
T327b	T335	FALSE	FALSE	0	0	1	1	none	5.70306824523e-05
T330	T335	FALSE	FALSE	0	0	1	1	none	5.36542276218e-05
S002	T341	TRUE	TRUE	0	0	1	1	none	2.4300281495e-05
S007	T341	TRUE	TRUE	0	0	1	1	none	6.7348854264e-05
S021	T341	TRUE	TRUE	0	0	1	1	none	2.02477302106e-05
S024	T341	TRUE	TRUE	0	0	1	1	none	1.98213358724e-05
S025	T341	TRUE	TRUE	0	0	1	1	none	1.996199598e-05
S026	T341	TRUE	TRUE	0	0	1	1	none	5.0962100934e-06
S038	T341	TRUE	TRUE	0	0	1	1	none	7.20939834817e-05
S039	T341	TRUE	TRUE	0	0	1	1	none	2.08634554486e-05
S040	T341	TRUE	TRUE	0	0	1	1	none	0.0001011419060728
S042	T341	TRUE	TRUE	0	0	1	1	none	1.96318219388e-05
S071	T341	TRUE	TRUE	0	0	1	1	none	9.18456943532e-05
S078	T341	TRUE	TRUE	0	0	1	1	none	1.9780347986e-05
S081	T341	TRUE	TRUE	0	0	1	1	none	1.97659768628e-05
S085	T341	TRUE	TRUE	0	0	1	1	none	9.76973235102e-05
S087	T341	TRUE	TRUE	0	0	1	1	none	0.0001079356291194
S093	T341	TRUE	TRUE	0	0	1	1	none	8.86406889172e-05
S097	T341	TRUE	TRUE	0	0	1	1	none	1.83974385922e-05
S102	T341	TRUE	TRUE	0	0	1	1	none	0.0001051339893912
S106	T341	TRUE	TRUE	0	0	1	1	none	2.1804793981e-05
S130	T341	TRUE	TRUE	0	0	1	1	none	0.0001082963391841
T009	T341	TRUE	TRUE	0	0	1	1	none	2.14722777198e-05
T010	T341	TRUE	TRUE	0	0	1	1	none	1.81956830547e-05
T013	T341	FALSE	FALSE	0	0	1	1	none	8.08204043131e-05
T014	T341	TRUE	TRUE	0	0	1	1	none	2.10453087786e-05
T020	T341	TRUE	TRUE	0	0	1	1	none	7.55438044535e-05
T021	T341	FALSE	FALSE	0	0	1	1	none	2.08944082478e-05
T028	T341	TRUE	TRUE	0	0	1	1	none	6.12262295903e-05
T035a	T341	TRUE	TRUE	0	0	1	1	none	0.0001111023073134
T035b	T341	TRUE	TRUE	0	0	1	1	none	1.99342662553e-05
T040	T341	TRUE	TRUE	0	0	1	1	none	2.19641254486e-05
T056	T341	FALSE	FALSE	0	0	1	1	none	2.65519503549e-05
T059	T341	TRUE	TRUE	0	0	1	1	none	0.0001087732347624
T065	T341	TRUE	TRUE	0	0	1	1	none	7.28941659243e-05
T069	T341	TRUE	TRUE	0	0	1	1	none	0.0001056314947912
T073	T341	FALSE	FALSE	0	0	1	1	none	2.10597920892e-05
T075	T341	TRUE	TRUE	0	0	1	1	none	6.95004754862e-05
T077	T341	FALSE	FALSE	0	0	1	1	none	2.10597920892e-05
T087	T341	TRUE	TRUE	0	0	1	1	none	2.0502497189e-05
T095	T341	TRUE	TRUE	0	0	1	1	none	0.0001084759318816
T099a	T341	TRUE	TRUE	0	0	1	1	none	0.0001083229391444
T102	T341	FALSE	FALSE	0	0	1	1	none	0.0001151564670052
T104	T341	FALSE	FALSE	0	0	1	1	none	6.50262550595e-05
T105	T341	FALSE	FALSE	0	0	1	1	none	7.40955279027e-05
T107	T341	FALSE	FALSE	0	0	1	1	none	0.0001109517000808
T126	T341	TRUE	TRUE	0	0	1	1	none	0.0001139398848932
T156	T341	FALSE	FALSE	0	0	1	1	none	7.45111766526e-05
[truncated: 1,161 more rows]
