# Supplementary material for: Improved characterisation of MRSA transmission using within-host bacterial sequence diversity
Source: eLife. 2019 Oct 8;8:e46402. doi: 10.7554/eLife.46402 (PMC6954020; doi:10.7554/eLife.46402)
Supplement: Figure 9—source data 1. [file elife-46402-fig9-data1.zip › Figure 9-source data 1/classifications/Classification_Posterior_ds_10percol_83.csv]

host.1	host.2	adjacent	contiguous	paths12	paths21	nodes1	nodes2	path.classification	min.distance.between.subgraphs
S002	S007	TRUE	TRUE	0	0	1	1	none	5.71048526639e-05
S002	S021	TRUE	TRUE	0	0	1	1	none	1.47513717811e-05
S007	S021	TRUE	TRUE	0	0	1	1	none	5.91778521672e-05
S002	S024	TRUE	TRUE	0	0	1	1	none	1.32600770365e-05
S007	S024	TRUE	TRUE	0	0	1	1	none	5.76865574226e-05
S021	S024	TRUE	TRUE	0	0	1	1	none	4.0047255356e-06
S002	S025	TRUE	TRUE	0	0	1	1	none	1.99124387749e-05
S007	S025	TRUE	TRUE	0	0	1	1	none	5.9749094467e-05
S021	S025	TRUE	TRUE	0	0	1	1	none	2.19854382782e-05
S024	S025	TRUE	TRUE	0	0	1	1	none	2.04941435336e-05
S002	S026	TRUE	TRUE	0	0	1	1	none	1.74200025269e-05
S007	S026	TRUE	TRUE	0	0	1	1	none	5.7256658219e-05
S021	S026	TRUE	TRUE	0	0	1	1	none	1.94930020302e-05
S024	S026	TRUE	TRUE	0	0	1	1	none	1.80017072856e-05
S025	S026	TRUE	TRUE	0	0	1	1	none	1.7052185548e-05
S002	S038	TRUE	TRUE	0	0	1	1	none	5.797798708e-05
S007	S038	TRUE	TRUE	0	0	1	1	none	4.49175895421e-05
S021	S038	TRUE	TRUE	0	0	1	1	none	6.00509865833e-05
S024	S038	TRUE	TRUE	0	0	1	1	none	5.85596918387e-05
S025	S038	TRUE	TRUE	0	0	1	1	none	6.06222288831e-05
S026	S038	TRUE	TRUE	0	0	1	1	none	5.81297926351e-05
S002	S039	TRUE	TRUE	0	0	1	1	none	1.42027981881e-05
S007	S039	TRUE	TRUE	0	0	1	1	none	5.86292785742e-05
S021	S039	TRUE	TRUE	0	0	1	1	none	3.743415629e-06
S024	S039	TRUE	TRUE	0	0	1	1	none	3.4561519426e-06
S025	S039	TRUE	TRUE	0	0	1	1	none	2.14368646852e-05
S026	S039	TRUE	TRUE	0	0	1	1	none	1.89444284372e-05
S038	S039	TRUE	TRUE	0	0	1	1	none	5.95024129903e-05
S002	S040	TRUE	TRUE	0	0	1	1	none	0.0001279249159313
S007	S040	TRUE	TRUE	0	0	1	1	none	0.0001223010381834
S021	S040	TRUE	TRUE	0	0	1	1	none	0.0001299979154346
S024	S040	TRUE	TRUE	0	0	1	1	none	0.00012850662069
S025	S040	TRUE	TRUE	0	0	1	1	none	0.0001305691577344
S026	S040	TRUE	TRUE	0	0	1	1	none	0.0001280767214864
S038	S040	TRUE	TRUE	0	0	1	1	none	0.0001231741725995
S039	S040	TRUE	TRUE	0	0	1	1	none	0.0001294493418416
S002	S042	TRUE	TRUE	0	0	1	1	none	1.26053771701e-05
S007	S042	TRUE	TRUE	0	0	1	1	none	5.70318575562e-05
S021	S042	TRUE	TRUE	0	0	1	1	none	4.5540567274e-06
S024	S042	TRUE	TRUE	0	0	1	1	none	3.0627619828e-06
S025	S042	TRUE	TRUE	0	0	1	1	none	1.98394436672e-05
S026	S042	TRUE	TRUE	0	0	1	1	none	1.73470074192e-05
S038	S042	TRUE	TRUE	0	0	1	1	none	5.79049919723e-05
S039	S042	TRUE	TRUE	0	0	1	1	none	4.0054831344e-06
S040	S042	TRUE	TRUE	0	0	1	1	none	0.0001278519208236
S002	S071	TRUE	TRUE	0	0	1	1	none	0.0001184402159422
S007	S071	TRUE	TRUE	0	0	1	1	none	0.0001128163381943
S021	S071	TRUE	TRUE	0	0	1	1	none	0.0001205132154455
S024	S071	TRUE	TRUE	0	0	1	1	none	0.0001190219207009
S025	S071	TRUE	TRUE	0	0	1	1	none	0.0001210844577453
S026	S071	TRUE	TRUE	0	0	1	1	none	0.0001185920214973
S038	S071	TRUE	TRUE	0	0	1	1	none	0.0001136894726104
S039	S071	TRUE	TRUE	0	0	1	1	none	0.0001199646418525
S040	S071	TRUE	TRUE	0	0	1	1	none	3.20498044455e-05
S042	S071	TRUE	TRUE	0	0	1	1	none	0.0001183672208345
S002	S078	TRUE	TRUE	0	0	1	1	none	1.35099090449e-05
S007	S078	TRUE	TRUE	0	0	1	1	none	5.7936389431e-05
S021	S078	TRUE	TRUE	0	0	1	1	none	8.0731833842e-06
S024	S078	TRUE	TRUE	0	0	1	1	none	6.5818886396e-06
S025	S078	TRUE	TRUE	0	0	1	1	none	2.0743975542e-05
S026	S078	TRUE	TRUE	0	0	1	1	none	1.8251539294e-05
S038	S078	TRUE	TRUE	0	0	1	1	none	5.88095238471e-05
S039	S078	TRUE	TRUE	0	0	1	1	none	7.5246097912e-06
S040	S078	TRUE	TRUE	0	0	1	1	none	0.0001287564526984
S042	S078	TRUE	TRUE	0	0	1	1	none	5.9271887732e-06
S071	S078	TRUE	TRUE	0	0	1	1	none	0.0001192717527093
S002	S081	TRUE	TRUE	0	0	1	1	none	1.38094082283e-05
S007	S081	TRUE	TRUE	0	0	1	1	none	5.82358886144e-05
S021	S081	TRUE	TRUE	0	0	1	1	none	4.5540567274e-06
S024	S081	TRUE	TRUE	0	0	1	1	none	1.8587309246e-06
S025	S081	TRUE	TRUE	0	0	1	1	none	2.10434747254e-05
S026	S081	TRUE	TRUE	0	0	1	1	none	1.85510384774e-05
S038	S081	TRUE	TRUE	0	0	1	1	none	5.91090230305e-05
S039	S081	TRUE	TRUE	0	0	1	1	none	4.0054831344e-06
S040	S081	TRUE	TRUE	0	0	1	1	none	0.0001290559518818
S042	S081	TRUE	TRUE	0	0	1	1	none	3.6120931746e-06
S071	S081	TRUE	TRUE	0	0	1	1	none	0.0001195712518927
S078	S081	TRUE	TRUE	0	0	1	1	none	7.1312198314e-06
S002	S085	TRUE	TRUE	0	0	1	1	none	0.000112757337854
S007	S085	TRUE	TRUE	0	0	1	1	none	0.0001071334601061
S021	S085	TRUE	TRUE	0	0	1	1	none	0.0001148303373573
S024	S085	TRUE	TRUE	0	0	1	1	none	0.0001133390426127
S025	S085	TRUE	TRUE	0	0	1	1	none	0.0001154015796571
S026	S085	TRUE	TRUE	0	0	1	1	none	0.0001129091434091
S038	S085	TRUE	TRUE	0	0	1	1	none	0.0001080065945222
S039	S085	TRUE	TRUE	0	0	1	1	none	0.0001142817637643
S040	S085	TRUE	TRUE	0	0	1	1	none	5.14683558173e-05
S042	S085	TRUE	TRUE	0	0	1	1	none	0.0001126843427463
S071	S085	TRUE	TRUE	0	0	1	1	none	4.19836558282e-05
S078	S085	TRUE	TRUE	0	0	1	1	none	0.0001135888746211
S081	S085	TRUE	TRUE	0	0	1	1	none	0.0001138883738045
S002	S087	TRUE	TRUE	0	0	1	1	none	0.0001271749387393
S007	S087	TRUE	TRUE	0	0	1	1	none	0.0001215510609914
S021	S087	TRUE	TRUE	0	0	1	1	none	0.0001292479382426
S024	S087	TRUE	TRUE	0	0	1	1	none	0.000127756643498
S025	S087	TRUE	TRUE	0	0	1	1	none	0.0001298191805424
S026	S087	TRUE	TRUE	0	0	1	1	none	0.0001273267442944
S038	S087	TRUE	TRUE	0	0	1	1	none	0.0001224241954075
S039	S087	TRUE	TRUE	0	0	1	1	none	0.0001286993646496
S040	S087	TRUE	TRUE	0	0	1	1	none	6.58859567026e-05
S042	S087	TRUE	TRUE	0	0	1	1	none	0.0001271019436316
S071	S087	TRUE	TRUE	0	0	1	1	none	5.64012567135e-05
S078	S087	TRUE	TRUE	0	0	1	1	none	0.0001280064755064
S081	S087	TRUE	TRUE	0	0	1	1	none	0.0001283059746898
S085	S087	TRUE	TRUE	0	0	1	1	none	2.69516934873e-05
S002	S093	TRUE	TRUE	0	0	1	1	none	0.0001009663121561
S007	S093	TRUE	TRUE	0	0	1	1	none	9.53424344082e-05
S021	S093	TRUE	TRUE	0	0	1	1	none	0.0001030393116594
S024	S093	TRUE	TRUE	0	0	1	1	none	0.0001015480169148
S025	S093	TRUE	TRUE	0	0	1	1	none	0.0001036105539592
S026	S093	TRUE	TRUE	0	0	1	1	none	0.0001011181177112
S038	S093	TRUE	TRUE	0	0	1	1	none	9.62155688243e-05
S039	S093	TRUE	TRUE	0	0	1	1	none	0.0001024907380664
S040	S093	TRUE	TRUE	0	0	1	1	none	3.96773301194e-05
S042	S093	TRUE	TRUE	0	0	1	1	none	0.0001008933170484
S071	S093	TRUE	TRUE	0	0	1	1	none	3.01926301303e-05
S078	S093	TRUE	TRUE	0	0	1	1	none	0.0001017978489232
S081	S093	TRUE	TRUE	0	0	1	1	none	0.0001020973481066
S085	S093	TRUE	TRUE	0	0	1	1	none	1.29950567561e-05
S087	S093	TRUE	TRUE	0	0	1	1	none	2.74126576414e-05
S002	S097	TRUE	TRUE	0	0	1	1	none	1.7615149569e-05
S007	S097	TRUE	TRUE	0	0	1	1	none	5.74518052611e-05
S021	S097	TRUE	TRUE	0	0	1	1	none	1.96881490723e-05
S024	S097	TRUE	TRUE	0	0	1	1	none	1.81968543277e-05
S025	S097	TRUE	TRUE	0	0	1	1	none	3.5013202641e-06
S026	S097	TRUE	TRUE	0	0	1	1	none	1.47548963421e-05
S038	S097	TRUE	TRUE	0	0	1	1	none	5.83249396772e-05
S039	S097	TRUE	TRUE	0	0	1	1	none	1.91395754793e-05
S040	S097	TRUE	TRUE	0	0	1	1	none	0.0001282718685285
S042	S097	TRUE	TRUE	0	0	1	1	none	1.75421544613e-05
S071	S097	TRUE	TRUE	0	0	1	1	none	0.0001187871685394
S078	S097	TRUE	TRUE	0	0	1	1	none	1.84466863361e-05
S081	S097	TRUE	TRUE	0	0	1	1	none	1.87461855195e-05
S085	S097	TRUE	TRUE	0	0	1	1	none	0.0001131042904512
S087	S097	TRUE	TRUE	0	0	1	1	none	0.0001275218913365
S093	S097	TRUE	TRUE	0	0	1	1	none	0.0001013132647533
S002	S102	TRUE	TRUE	0	0	1	1	none	0.000128038616302
S007	S102	TRUE	TRUE	0	0	1	1	none	0.0001224147385541
S021	S102	TRUE	TRUE	0	0	1	1	none	0.0001301116158053
S024	S102	TRUE	TRUE	0	0	1	1	none	0.0001286203210607
S025	S102	TRUE	TRUE	0	0	1	1	none	0.0001306828581051
S026	S102	TRUE	TRUE	0	0	1	1	none	0.0001281904218571
S038	S102	TRUE	TRUE	0	0	1	1	none	0.0001232878729702
S039	S102	TRUE	TRUE	0	0	1	1	none	0.0001295630422123
S040	S102	TRUE	TRUE	0	0	1	1	none	3.7257935453e-06
S042	S102	TRUE	TRUE	0	0	1	1	none	0.0001279656211943
S071	S102	TRUE	TRUE	0	0	1	1	none	3.21635048162e-05
S078	S102	TRUE	TRUE	0	0	1	1	none	0.0001288701530691
S081	S102	TRUE	TRUE	0	0	1	1	none	0.0001291696522525
S085	S102	TRUE	TRUE	0	0	1	1	none	5.1582056188e-05
S087	S102	TRUE	TRUE	0	0	1	1	none	6.59996570733e-05
S093	S102	TRUE	TRUE	0	0	1	1	none	3.97910304901e-05
S097	S102	TRUE	TRUE	0	0	1	1	none	0.0001283855688992
S002	S106	TRUE	TRUE	0	0	1	1	none	1.1134532942e-05
S007	S106	TRUE	TRUE	0	0	1	1	none	5.72481949219e-05
S021	S106	TRUE	TRUE	0	0	1	1	none	1.48947140391e-05
S024	S106	TRUE	TRUE	0	0	1	1	none	1.34034192945e-05
S025	S106	TRUE	TRUE	0	0	1	1	none	2.00557810329e-05
S026	S106	TRUE	TRUE	0	0	1	1	none	1.75633447849e-05
S038	S106	TRUE	TRUE	0	0	1	1	none	5.8121329338e-05
S039	S106	TRUE	TRUE	0	0	1	1	none	1.43461404461e-05
S040	S106	TRUE	TRUE	0	0	1	1	none	0.0001280682581893
S042	S106	TRUE	TRUE	0	0	1	1	none	1.27487194281e-05
S071	S106	TRUE	TRUE	0	0	1	1	none	0.0001185835582002
S078	S106	TRUE	TRUE	0	0	1	1	none	1.36532513029e-05
S081	S106	TRUE	TRUE	0	0	1	1	none	1.39527504863e-05
S085	S106	TRUE	TRUE	0	0	1	1	none	0.000112900680112
S087	S106	TRUE	TRUE	0	0	1	1	none	0.0001273182809973
S093	S106	TRUE	TRUE	0	0	1	1	none	0.0001011096544141
S097	S106	TRUE	TRUE	0	0	1	1	none	1.7758491827e-05
S102	S106	TRUE	TRUE	0	0	1	1	none	0.00012818195856
S002	S130	TRUE	TRUE	0	0	1	1	none	0.0001267980729183
S007	S130	TRUE	TRUE	0	0	1	1	none	0.0001211741951704
S021	S130	TRUE	TRUE	0	0	1	1	none	0.0001288710724216
S024	S130	TRUE	TRUE	0	0	1	1	none	0.000127379777677
S025	S130	TRUE	TRUE	0	0	1	1	none	0.0001294423147214
S026	S130	TRUE	TRUE	0	0	1	1	none	0.0001269498784734
S038	S130	TRUE	TRUE	0	0	1	1	none	0.0001220473295865
S039	S130	TRUE	TRUE	0	0	1	1	none	0.0001283224988286
S040	S130	TRUE	TRUE	0	0	1	1	none	6.55090908816e-05
S042	S130	TRUE	TRUE	0	0	1	1	none	0.0001267250778106
S071	S130	TRUE	TRUE	0	0	1	1	none	5.60243908925e-05
S078	S130	TRUE	TRUE	0	0	1	1	none	0.0001276296096854
S081	S130	TRUE	TRUE	0	0	1	1	none	0.0001279291088688
S085	S130	TRUE	TRUE	0	0	1	1	none	2.65748276663e-05
S087	S130	TRUE	TRUE	0	0	1	1	none	3.955696937e-06
S093	S130	TRUE	TRUE	0	0	1	1	none	2.70357918204e-05
S097	S130	TRUE	TRUE	0	0	1	1	none	0.0001271450255155
S102	S130	TRUE	TRUE	0	0	1	1	none	6.56227912523e-05
S106	S130	TRUE	TRUE	0	0	1	1	none	0.0001269414151763
S002	T009	FALSE	FALSE	0	0	1	1	none	2.19434689453e-05
S007	T009	FALSE	FALSE	0	0	1	1	none	6.17801246374e-05
S021	T009	FALSE	FALSE	0	0	1	1	none	2.40164684486e-05
S024	T009	FALSE	FALSE	0	0	1	1	none	2.2525173704e-05
S025	T009	FALSE	FALSE	0	0	1	1	none	2.15756519664e-05
S026	T009	FALSE	FALSE	0	0	1	1	none	1.24322043504e-05
S038	T009	FALSE	FALSE	0	0	1	1	none	6.26532590535e-05
S039	T009	FALSE	FALSE	0	0	1	1	none	2.34678948556e-05
S040	T009	FALSE	FALSE	0	0	1	1	none	0.0001326001879048
S042	T009	FALSE	FALSE	0	0	1	1	none	2.18704738376e-05
S071	T009	FALSE	FALSE	0	0	1	1	none	0.0001231154879157
S078	T009	FALSE	FALSE	0	0	1	1	none	2.27750057124e-05
S081	T009	FALSE	FALSE	0	0	1	1	none	2.30745048958e-05
S085	T009	FALSE	FALSE	0	0	1	1	none	0.0001174326098275
S087	T009	FALSE	FALSE	0	0	1	1	none	0.0001318502107128
S093	T009	FALSE	FALSE	0	0	1	1	none	0.0001056415841296
S097	T009	FALSE	FALSE	0	0	1	1	none	1.92783627605e-05
S102	T009	FALSE	FALSE	0	0	1	1	none	0.0001327138882755
S106	T009	FALSE	FALSE	0	0	1	1	none	2.20868112033e-05
S130	T009	FALSE	FALSE	0	0	1	1	none	0.0001314733448918
S002	T010	FALSE	FALSE	0	0	1	1	none	2.00994966502e-05
S007	T010	FALSE	FALSE	0	0	1	1	none	5.99361523423e-05
S021	T010	FALSE	FALSE	0	0	1	1	none	2.21724961535e-05
S024	T010	FALSE	FALSE	0	0	1	1	none	2.06812014089e-05
S025	T010	FALSE	FALSE	0	0	1	1	none	1.97316796713e-05
S026	T010	FALSE	FALSE	0	0	1	1	none	1.05882320553e-05
S038	T010	FALSE	FALSE	0	0	1	1	none	6.08092867584e-05
S039	T010	FALSE	FALSE	0	0	1	1	none	2.16239225605e-05
S040	T010	FALSE	FALSE	0	0	1	1	none	0.0001307562156097
S042	T010	FALSE	FALSE	0	0	1	1	none	2.00265015425e-05
S071	T010	FALSE	FALSE	0	0	1	1	none	0.0001212715156206
S078	T010	FALSE	FALSE	0	0	1	1	none	2.09310334173e-05
S081	T010	FALSE	FALSE	0	0	1	1	none	2.12305326007e-05
S085	T010	FALSE	FALSE	0	0	1	1	none	0.0001155886375324
S087	T010	FALSE	FALSE	0	0	1	1	none	0.0001300062384177
S093	T010	FALSE	FALSE	0	0	1	1	none	0.0001037976118345
S097	T010	FALSE	FALSE	0	0	1	1	none	1.74343904654e-05
S102	T010	FALSE	FALSE	0	0	1	1	none	0.0001308699159804
S106	T010	FALSE	FALSE	0	0	1	1	none	2.02428389082e-05
S130	T010	FALSE	FALSE	0	0	1	1	none	0.0001296293725967
T009	T010	FALSE	FALSE	0	0	1	1	none	3.0480033533e-06
S002	T013	FALSE	FALSE	0	0	1	1	none	6.54019162754e-05
S007	T013	FALSE	FALSE	0	0	1	1	none	5.23415187375e-05
S021	T013	FALSE	FALSE	0	0	1	1	none	6.74749157787e-05
S024	T013	FALSE	FALSE	0	0	1	1	none	6.59836210341e-05
S025	T013	FALSE	FALSE	0	0	1	1	none	6.80461580785e-05
S026	T013	FALSE	FALSE	0	0	1	1	none	6.55537218305e-05
S038	T013	FALSE	FALSE	0	0	1	1	none	1.13050054554e-05
S039	T013	FALSE	FALSE	0	0	1	1	none	6.69263421857e-05
S040	T013	FALSE	FALSE	0	0	1	1	none	0.0001305981017949
S042	T013	FALSE	FALSE	0	0	1	1	none	6.53289211677e-05
S071	T013	FALSE	FALSE	0	0	1	1	none	0.0001211134018058
S078	T013	FALSE	FALSE	0	0	1	1	none	6.62334530425e-05
S081	T013	FALSE	FALSE	0	0	1	1	none	6.65329522259e-05
S085	T013	FALSE	FALSE	0	0	1	1	none	0.0001154305237176
S087	T013	FALSE	FALSE	0	0	1	1	none	0.0001298481246029
S093	T013	FALSE	FALSE	0	0	1	1	none	0.0001036394980197
S097	T013	FALSE	FALSE	0	0	1	1	none	6.57488688726e-05
S102	T013	FALSE	FALSE	0	0	1	1	none	0.0001307118021656
S106	T013	FALSE	FALSE	0	0	1	1	none	6.55452585334e-05
S130	T013	FALSE	FALSE	0	0	1	1	none	0.0001294712587819
T009	T013	FALSE	FALSE	0	0	1	1	none	7.00771882489e-05
T010	T013	FALSE	FALSE	0	0	1	1	none	6.82332159538e-05
S002	T014	TRUE	TRUE	0	0	1	1	none	1.3999774429e-05
S007	T014	TRUE	TRUE	0	0	1	1	none	5.84262548151e-05
S021	T014	TRUE	TRUE	0	0	1	1	none	5.9484539863e-06
S024	T014	TRUE	TRUE	0	0	1	1	none	4.4571592417e-06
S025	T014	TRUE	TRUE	0	0	1	1	none	2.12338409261e-05
S026	T014	TRUE	TRUE	0	0	1	1	none	1.87414046781e-05
S038	T014	TRUE	TRUE	0	0	1	1	none	5.92993892312e-05
S039	T014	TRUE	TRUE	0	0	1	1	none	5.3998803933e-06
S040	T014	TRUE	TRUE	0	0	1	1	none	0.0001292463180825
S042	T014	TRUE	TRUE	0	0	1	1	none	2.5984283171e-06
S071	T014	TRUE	TRUE	0	0	1	1	none	0.0001197616180934
S078	T014	TRUE	TRUE	0	0	1	1	none	7.3215860321e-06
S081	T014	TRUE	TRUE	0	0	1	1	none	5.0064904335e-06
S085	T014	TRUE	TRUE	0	0	1	1	none	0.0001140787400052
S087	T014	TRUE	TRUE	0	0	1	1	none	0.0001284963408905
S093	T014	TRUE	TRUE	0	0	1	1	none	0.0001022877143073
S097	T014	TRUE	TRUE	0	0	1	1	none	1.89365517202e-05
S102	T014	TRUE	TRUE	0	0	1	1	none	0.0001293600184532
S106	T014	TRUE	TRUE	0	0	1	1	none	1.4143116687e-05
S130	T014	TRUE	TRUE	0	0	1	1	none	0.0001281194750695
T009	T014	FALSE	FALSE	0	0	1	1	none	2.32648710965e-05
T010	T014	FALSE	FALSE	0	0	1	1	none	2.14208988014e-05
T013	T014	FALSE	FALSE	0	0	1	1	none	6.67233184266e-05
S002	T020	TRUE	TRUE	0	0	1	1	none	5.9454406505e-05
S007	T020	TRUE	TRUE	0	0	1	1	none	4.63940089671e-05
S021	T020	TRUE	TRUE	0	0	1	1	none	6.15274060083e-05
S024	T020	TRUE	TRUE	0	0	1	1	none	6.00361112637e-05
S025	T020	TRUE	TRUE	0	0	1	1	none	6.20986483081e-05
S026	T020	TRUE	TRUE	0	0	1	1	none	5.96062120601e-05
S038	T020	TRUE	TRUE	0	0	1	1	none	3.018164405e-06
S039	T020	TRUE	TRUE	0	0	1	1	none	6.09788324153e-05
S040	T020	TRUE	TRUE	0	0	1	1	none	0.0001246505920245
S042	T020	TRUE	TRUE	0	0	1	1	none	5.93814113973e-05
S071	T020	TRUE	TRUE	0	0	1	1	none	0.0001151658920354
S078	T020	TRUE	TRUE	0	0	1	1	none	6.02859432721e-05
S081	T020	TRUE	TRUE	0	0	1	1	none	6.05854424555e-05
S085	T020	TRUE	TRUE	0	0	1	1	none	0.0001094830139472
S087	T020	TRUE	TRUE	0	0	1	1	none	0.0001239006148325
S093	T020	TRUE	TRUE	0	0	1	1	none	9.76919882493e-05
S097	T020	TRUE	TRUE	0	0	1	1	none	5.98013591022e-05
S102	T020	TRUE	TRUE	0	0	1	1	none	0.0001247642923952
S106	T020	TRUE	TRUE	0	0	1	1	none	5.9597748763e-05
S130	T020	TRUE	TRUE	0	0	1	1	none	0.0001235237490115
T009	T020	FALSE	FALSE	0	0	1	1	none	6.41296784785e-05
T010	T020	FALSE	FALSE	0	0	1	1	none	6.22857061834e-05
T013	T020	FALSE	FALSE	0	0	1	1	none	1.27814248804e-05
T014	T020	TRUE	TRUE	0	0	1	1	none	6.07758086562e-05
S002	T021	TRUE	TRUE	0	0	1	1	none	1.94974811211e-05
S007	T021	TRUE	TRUE	0	0	1	1	none	5.93341368132e-05
S021	T021	TRUE	TRUE	0	0	1	1	none	2.15704806244e-05
S024	T021	TRUE	TRUE	0	0	1	1	none	2.00791858798e-05
S025	T021	TRUE	TRUE	0	0	1	1	none	1.91296641422e-05
S026	T021	TRUE	TRUE	0	0	1	1	none	9.9862165262e-06
S038	T021	TRUE	TRUE	0	0	1	1	none	6.02072712293e-05
S039	T021	TRUE	TRUE	0	0	1	1	none	2.10219070314e-05
S040	T021	TRUE	TRUE	0	0	1	1	none	0.0001301542000806
S042	T021	TRUE	TRUE	0	0	1	1	none	1.94244860134e-05
S071	T021	TRUE	TRUE	0	0	1	1	none	0.0001206695000915
S078	T021	TRUE	TRUE	0	0	1	1	none	2.03290178882e-05
S081	T021	TRUE	TRUE	0	0	1	1	none	2.06285170716e-05
S085	T021	TRUE	TRUE	0	0	1	1	none	0.0001149866220033
S087	T021	TRUE	TRUE	0	0	1	1	none	0.0001294042228886
S093	T021	TRUE	TRUE	0	0	1	1	none	0.0001031955963054
S097	T021	TRUE	TRUE	0	0	1	1	none	1.68323749363e-05
S102	T021	TRUE	TRUE	0	0	1	1	none	0.0001302679004513
S106	T021	TRUE	TRUE	0	0	1	1	none	1.96408233791e-05
S130	T021	TRUE	TRUE	0	0	1	1	none	0.0001290273570676
T009	T021	FALSE	FALSE	0	0	1	1	none	4.8540499406e-06
T010	T021	FALSE	FALSE	0	0	1	1	none	3.0100776455e-06
T013	T021	FALSE	FALSE	0	0	1	1	none	6.76312004247e-05
T014	T021	TRUE	TRUE	0	0	1	1	none	2.08188832723e-05
T020	T021	TRUE	TRUE	0	0	1	1	none	6.16836906543e-05
S002	T028	TRUE	TRUE	0	0	1	1	none	5.91998786027e-05
S007	T028	TRUE	TRUE	0	0	1	1	none	3.33555361388e-05
S021	T028	TRUE	TRUE	0	0	1	1	none	6.1272878106e-05
S024	T028	TRUE	TRUE	0	0	1	1	none	5.97815833614e-05
S025	T028	TRUE	TRUE	0	0	1	1	none	6.18441204058e-05
S026	T028	TRUE	TRUE	0	0	1	1	none	5.93516841578e-05
S038	T028	TRUE	TRUE	0	0	1	1	none	4.70126154809e-05
S039	T028	TRUE	TRUE	0	0	1	1	none	6.0724304513e-05
S040	T028	TRUE	TRUE	0	0	1	1	none	0.0001243960641222
S042	T028	TRUE	TRUE	0	0	1	1	none	5.9126883495e-05
S071	T028	TRUE	TRUE	0	0	1	1	none	0.0001149113641331
S078	T028	TRUE	TRUE	0	0	1	1	none	6.00314153698e-05
S081	T028	TRUE	TRUE	0	0	1	1	none	6.03309145532e-05
S085	T028	TRUE	TRUE	0	0	1	1	none	0.0001092284860449
S087	T028	TRUE	TRUE	0	0	1	1	none	0.0001236460869302
S093	T028	TRUE	TRUE	0	0	1	1	none	9.7437460347e-05
S097	T028	TRUE	TRUE	0	0	1	1	none	5.95468311999e-05
S102	T028	TRUE	TRUE	0	0	1	1	none	0.0001245097644929
S106	T028	TRUE	TRUE	0	0	1	1	none	5.93432208607e-05
S130	T028	TRUE	TRUE	0	0	1	1	none	0.0001232692211092
T009	T028	FALSE	FALSE	0	0	1	1	none	6.38751505762e-05
T010	T028	FALSE	FALSE	0	0	1	1	none	6.20311782811e-05
T013	T028	FALSE	FALSE	0	0	1	1	none	5.44365446763e-05
T014	T028	TRUE	TRUE	0	0	1	1	none	6.05212807539e-05
T020	T028	TRUE	TRUE	0	0	1	1	none	4.84890349059e-05
T021	T028	TRUE	TRUE	0	0	1	1	none	6.1429162752e-05
S002	T035a	TRUE	TRUE	0	0	1	1	none	0.000127484422093
S007	T035a	TRUE	TRUE	0	0	1	1	none	0.0001218605443451
S021	T035a	TRUE	TRUE	0	0	1	1	none	0.0001295574215963
S024	T035a	TRUE	TRUE	0	0	1	1	none	0.0001280661268517
S025	T035a	TRUE	TRUE	0	0	1	1	none	0.0001301286638961
S026	T035a	TRUE	TRUE	0	0	1	1	none	0.0001276362276481
S038	T035a	TRUE	TRUE	0	0	1	1	none	0.0001227336787612
S039	T035a	TRUE	TRUE	0	0	1	1	none	0.0001290088480033
S040	T035a	TRUE	TRUE	0	0	1	1	none	6.61954400563e-05
S042	T035a	TRUE	TRUE	0	0	1	1	none	0.0001274114269853
S071	T035a	TRUE	TRUE	0	0	1	1	none	5.67107400672e-05
S078	T035a	TRUE	TRUE	0	0	1	1	none	0.0001283159588601
S081	T035a	TRUE	TRUE	0	0	1	1	none	0.0001286154580435
S085	T035a	TRUE	TRUE	0	0	1	1	none	2.7261176841e-05
S087	T035a	TRUE	TRUE	0	0	1	1	none	8.2541392863e-06
S093	T035a	TRUE	TRUE	0	0	1	1	none	2.77221409951e-05
S097	T035a	TRUE	TRUE	0	0	1	1	none	0.0001278313746902
S102	T035a	TRUE	TRUE	0	0	1	1	none	6.6309140427e-05
S106	T035a	TRUE	TRUE	0	0	1	1	none	0.000127627764351
S130	T035a	TRUE	TRUE	0	0	1	1	none	7.8772734653e-06
T009	T035a	FALSE	FALSE	0	0	1	1	none	0.0001321596940665
T010	T035a	FALSE	FALSE	0	0	1	1	none	0.0001303157217714
T013	T035a	FALSE	FALSE	0	0	1	1	none	0.0001301576079566
T014	T035a	TRUE	TRUE	0	0	1	1	none	0.0001288058242442
T020	T035a	TRUE	TRUE	0	0	1	1	none	0.0001242100981862
T021	T035a	TRUE	TRUE	0	0	1	1	none	0.0001297137062423
T028	T035a	TRUE	TRUE	0	0	1	1	none	0.0001239555702839
S002	T035b	FALSE	FALSE	0	0	1	1	none	2.00994966502e-05
S007	T035b	FALSE	FALSE	0	0	1	1	none	5.99361523423e-05
S021	T035b	FALSE	FALSE	0	0	1	1	none	2.21724961535e-05
S024	T035b	FALSE	FALSE	0	0	1	1	none	2.06812014089e-05
S025	T035b	FALSE	FALSE	0	0	1	1	none	1.97316796713e-05
S026	T035b	FALSE	FALSE	0	0	1	1	none	1.05882320553e-05
S038	T035b	FALSE	FALSE	0	0	1	1	none	6.08092867584e-05
S039	T035b	FALSE	FALSE	0	0	1	1	none	2.16239225605e-05
S040	T035b	FALSE	FALSE	0	0	1	1	none	0.0001307562156097
S042	T035b	FALSE	FALSE	0	0	1	1	none	2.00265015425e-05
S071	T035b	FALSE	FALSE	0	0	1	1	none	0.0001212715156206
S078	T035b	FALSE	FALSE	0	0	1	1	none	2.09310334173e-05
S081	T035b	FALSE	FALSE	0	0	1	1	none	2.12305326007e-05
S085	T035b	FALSE	FALSE	0	0	1	1	none	0.0001155886375324
S087	T035b	FALSE	FALSE	0	0	1	1	none	0.0001300062384177
S093	T035b	FALSE	FALSE	0	0	1	1	none	0.0001037976118345
S097	T035b	FALSE	FALSE	0	0	1	1	none	1.74343904654e-05
S102	T035b	FALSE	FALSE	0	0	1	1	none	0.0001308699159804
S106	T035b	FALSE	FALSE	0	0	1	1	none	2.02428389082e-05
S130	T035b	FALSE	FALSE	0	0	1	1	none	0.0001296293725967
T009	T035b	FALSE	FALSE	0	0	1	1	none	4.2520344115e-06
T010	T035b	FALSE	FALSE	0	0	1	1	none	2.4080621164e-06
T013	T035b	FALSE	FALSE	0	0	1	1	none	6.82332159538e-05
T014	T035b	FALSE	FALSE	0	0	1	1	none	2.14208988014e-05
T020	T035b	FALSE	FALSE	0	0	1	1	none	6.22857061834e-05
T021	T035b	FALSE	FALSE	0	0	1	1	none	3.0100776455e-06
T028	T035b	FALSE	FALSE	0	0	1	1	none	6.20311782811e-05
T035a	T035b	FALSE	FALSE	0	0	1	1	none	0.0001303157217714
S002	T040	TRUE	TRUE	0	0	1	1	none	1.65717368982e-05
S007	T040	TRUE	TRUE	0	0	1	1	none	6.09982172843e-05
S021	T040	TRUE	TRUE	0	0	1	1	none	7.3163853973e-06
S024	T040	TRUE	TRUE	0	0	1	1	none	4.6210595945e-06
S025	T040	TRUE	TRUE	0	0	1	1	none	2.38058033953e-05
S026	T040	TRUE	TRUE	0	0	1	1	none	2.13133671473e-05
S038	T040	TRUE	TRUE	0	0	1	1	none	6.18713517004e-05
S039	T040	TRUE	TRUE	0	0	1	1	none	6.7678118043e-06
S040	T040	TRUE	TRUE	0	0	1	1	none	0.0001318182805517
S042	T040	TRUE	TRUE	0	0	1	1	none	6.3744218445e-06
S071	T040	TRUE	TRUE	0	0	1	1	none	0.0001223335805626
S078	T040	TRUE	TRUE	0	0	1	1	none	9.8935485013e-06
S081	T040	TRUE	TRUE	0	0	1	1	none	3.9663597281e-06
S085	T040	TRUE	TRUE	0	0	1	1	none	0.0001166507024744
S087	T040	TRUE	TRUE	0	0	1	1	none	0.0001310683033597
S093	T040	TRUE	TRUE	0	0	1	1	none	0.0001048596767765
S097	T040	TRUE	TRUE	0	0	1	1	none	2.15085141894e-05
S102	T040	TRUE	TRUE	0	0	1	1	none	0.0001319319809224
S106	T040	TRUE	TRUE	0	0	1	1	none	1.67150791562e-05
S130	T040	TRUE	TRUE	0	0	1	1	none	0.0001306914375387
T009	T040	FALSE	FALSE	0	0	1	1	none	2.58368335657e-05
T010	T040	FALSE	FALSE	0	0	1	1	none	2.39928612706e-05
T013	T040	FALSE	FALSE	0	0	1	1	none	6.92952808958e-05
T014	T040	TRUE	TRUE	0	0	1	1	none	7.7688191034e-06
T020	T040	TRUE	TRUE	0	0	1	1	none	6.33477711254e-05
T021	T040	TRUE	TRUE	0	0	1	1	none	2.33908457415e-05
T028	T040	TRUE	TRUE	0	0	1	1	none	6.30932432231e-05
T035a	T040	TRUE	TRUE	0	0	1	1	none	0.0001313777867134
T035b	T040	FALSE	FALSE	0	0	1	1	none	2.39928612706e-05
S002	T056	FALSE	FALSE	0	0	1	1	none	2.66759277189e-05
S007	T056	FALSE	FALSE	0	0	1	1	none	6.6512583411e-05
S021	T056	FALSE	FALSE	0	0	1	1	none	2.87489272222e-05
S024	T056	FALSE	FALSE	0	0	1	1	none	2.72576324776e-05
S025	T056	FALSE	FALSE	0	0	1	1	none	2.630811074e-05
S026	T056	FALSE	FALSE	0	0	1	1	none	1.7164663124e-05
S038	T056	FALSE	FALSE	0	0	1	1	none	6.73857178271e-05
S039	T056	FALSE	FALSE	0	0	1	1	none	2.82003536292e-05
S040	T056	FALSE	FALSE	0	0	1	1	none	0.0001373326466784
S042	T056	FALSE	FALSE	0	0	1	1	none	2.66029326112e-05
S071	T056	FALSE	FALSE	0	0	1	1	none	0.0001278479466893
S078	T056	FALSE	FALSE	0	0	1	1	none	2.7507464486e-05
S081	T056	FALSE	FALSE	0	0	1	1	none	2.78069636694e-05
S085	T056	FALSE	FALSE	0	0	1	1	none	0.0001221650686011
S087	T056	FALSE	FALSE	0	0	1	1	none	0.0001365826694864
S093	T056	FALSE	FALSE	0	0	1	1	none	0.0001103740429032
S097	T056	FALSE	FALSE	0	0	1	1	none	2.40108215341e-05
S102	T056	FALSE	FALSE	0	0	1	1	none	0.0001374463470491
S106	T056	FALSE	FALSE	0	0	1	1	none	2.68192699769e-05
S130	T056	FALSE	FALSE	0	0	1	1	none	0.0001362058036654
T009	T056	TRUE	TRUE	1	0	1	1	anc	1.120365599e-06
T010	T056	FALSE	FALSE	0	0	1	1	none	7.7804621269e-06
T013	T056	FALSE	FALSE	0	0	1	1	none	7.48096470225e-05
T014	T056	FALSE	FALSE	0	0	1	1	none	2.79973298701e-05
T020	T056	FALSE	FALSE	0	0	1	1	none	6.88621372521e-05
T021	T056	FALSE	FALSE	0	0	1	1	none	9.5865087142e-06
T028	T056	FALSE	FALSE	0	0	1	1	none	6.86076093498e-05
T035a	T056	FALSE	FALSE	0	0	1	1	none	0.0001368921528401
T035b	T056	FALSE	FALSE	0	0	1	1	none	8.9844931851e-06
T040	T056	FALSE	FALSE	0	0	1	1	none	3.05692923393e-05
S002	T059	TRUE	TRUE	0	0	1	1	none	0.0001338761751972
S007	T059	TRUE	TRUE	0	0	1	1	none	0.0001282522974493
S021	T059	TRUE	TRUE	0	0	1	1	none	0.0001359491747005
S024	T059	TRUE	TRUE	0	0	1	1	none	0.0001344578799559
S025	T059	TRUE	TRUE	0	0	1	1	none	0.0001365204170003
S026	T059	TRUE	TRUE	0	0	1	1	none	0.0001340279807523
S038	T059	TRUE	TRUE	0	0	1	1	none	0.0001291254318654
S039	T059	TRUE	TRUE	0	0	1	1	none	0.0001354006011075
S040	T059	TRUE	TRUE	0	0	1	1	none	7.1552903241e-06
S042	T059	TRUE	TRUE	0	0	1	1	none	0.0001338031800895
S071	T059	TRUE	TRUE	0	0	1	1	none	3.80010637114e-05
S078	T059	TRUE	TRUE	0	0	1	1	none	0.0001347077119643
S081	T059	TRUE	TRUE	0	0	1	1	none	0.0001350072111477
S085	T059	TRUE	TRUE	0	0	1	1	none	5.74196150832e-05
S087	T059	TRUE	TRUE	0	0	1	1	none	7.18372159685e-05
S093	T059	TRUE	TRUE	0	0	1	1	none	4.56285893853e-05
S097	T059	TRUE	TRUE	0	0	1	1	none	0.0001342231277944
S102	T059	TRUE	TRUE	0	0	1	1	none	9.6770528112e-06
S106	T059	TRUE	TRUE	0	0	1	1	none	0.0001340195174552
S130	T059	TRUE	TRUE	0	0	1	1	none	7.14603501475e-05
T009	T059	FALSE	FALSE	0	0	1	1	none	0.0001385514471707
T010	T059	FALSE	FALSE	0	0	1	1	none	0.0001367074748756
T013	T059	FALSE	FALSE	0	0	1	1	none	0.0001365493610608
T014	T059	TRUE	TRUE	0	0	1	1	none	0.0001351975773484
T020	T059	TRUE	TRUE	0	0	1	1	none	0.0001306018512904
T021	T059	TRUE	TRUE	0	0	1	1	none	0.0001361054593465
T028	T059	TRUE	TRUE	0	0	1	1	none	0.0001303473233881
T035a	T059	TRUE	TRUE	0	0	1	1	none	7.21466993222e-05
T035b	T059	FALSE	FALSE	0	0	1	1	none	0.0001367074748756
T040	T059	TRUE	TRUE	0	0	1	1	none	0.0001377695398176
T056	T059	FALSE	FALSE	0	0	1	1	none	0.0001432839059443
S002	T065	TRUE	TRUE	0	0	1	1	none	5.89594751314e-05
S007	T065	TRUE	TRUE	0	0	1	1	none	4.58990775935e-05
S021	T065	TRUE	TRUE	0	0	1	1	none	6.10324746347e-05
S024	T065	TRUE	TRUE	0	0	1	1	none	5.95411798901e-05
S025	T065	TRUE	TRUE	0	0	1	1	none	6.16037169345e-05
S026	T065	TRUE	TRUE	0	0	1	1	none	5.91112806865e-05
S038	T065	TRUE	TRUE	0	0	1	1	none	4.8625643114e-06
S039	T065	TRUE	TRUE	0	0	1	1	none	6.04839010417e-05
S040	T065	TRUE	TRUE	0	0	1	1	none	0.0001241556606509
S042	T065	TRUE	TRUE	0	0	1	1	none	5.88864800237e-05
S071	T065	TRUE	TRUE	0	0	1	1	none	0.0001146709606618
S078	T065	TRUE	TRUE	0	0	1	1	none	5.97910118985e-05
S081	T065	TRUE	TRUE	0	0	1	1	none	6.00905110819e-05
S085	T065	TRUE	TRUE	0	0	1	1	none	0.0001089880825736
S087	T065	TRUE	TRUE	0	0	1	1	none	0.0001234056834589
S093	T065	TRUE	TRUE	0	0	1	1	none	9.71970568757e-05
S097	T065	TRUE	TRUE	0	0	1	1	none	5.93064277286e-05
S102	T065	TRUE	TRUE	0	0	1	1	none	0.0001242693610216
S106	T065	TRUE	TRUE	0	0	1	1	none	5.91028173894e-05
S130	T065	TRUE	TRUE	0	0	1	1	none	0.0001230288176379
T009	T065	FALSE	FALSE	0	0	1	1	none	6.36347471049e-05
T010	T065	FALSE	FALSE	0	0	1	1	none	6.17907748098e-05
T013	T065	FALSE	FALSE	0	0	1	1	none	9.520539276e-06
T014	T065	TRUE	TRUE	0	0	1	1	none	6.02808772826e-05
T020	T065	TRUE	TRUE	0	0	1	1	none	6.3389837364e-06
T021	T065	TRUE	TRUE	0	0	1	1	none	6.11887592807e-05
T028	T065	TRUE	TRUE	0	0	1	1	none	4.79941035323e-05
T035a	T065	TRUE	TRUE	0	0	1	1	none	0.0001237151668126
T035b	T065	FALSE	FALSE	0	0	1	1	none	6.17907748098e-05
T040	T065	TRUE	TRUE	0	0	1	1	none	6.28528397518e-05
T056	T065	FALSE	FALSE	0	0	1	1	none	6.83672058785e-05
T059	T065	TRUE	TRUE	0	0	1	1	none	0.0001301069199168
S002	T069	TRUE	TRUE	0	0	1	1	none	0.000142484871784
S007	T069	TRUE	TRUE	0	0	1	1	none	0.0001368609940361
S021	T069	TRUE	TRUE	0	0	1	1	none	0.0001445578712873
S024	T069	TRUE	TRUE	0	0	1	1	none	0.0001430665765427
S025	T069	TRUE	TRUE	0	0	1	1	none	0.0001451291135871
S026	T069	TRUE	TRUE	0	0	1	1	none	0.0001426366773391
S038	T069	TRUE	TRUE	0	0	1	1	none	0.0001377341284522
S039	T069	TRUE	TRUE	0	0	1	1	none	0.0001440092976943
S040	T069	TRUE	TRUE	0	0	1	1	none	5.60944602873e-05
S042	T069	TRUE	TRUE	0	0	1	1	none	0.0001424118766763
S071	T069	TRUE	TRUE	0	0	1	1	none	2.64527179582e-05
S078	T069	TRUE	TRUE	0	0	1	1	none	0.0001433164085511
S081	T069	TRUE	TRUE	0	0	1	1	none	0.0001436159077345
S085	T069	TRUE	TRUE	0	0	1	1	none	6.602831167e-05
S087	T069	TRUE	TRUE	0	0	1	1	none	8.04459125553e-05
S093	T069	TRUE	TRUE	0	0	1	1	none	5.42372859721e-05
S097	T069	TRUE	TRUE	0	0	1	1	none	0.0001428318243812
S102	T069	TRUE	TRUE	0	0	1	1	none	5.6208160658e-05
S106	T069	TRUE	TRUE	0	0	1	1	none	0.000142628214042
S130	T069	TRUE	TRUE	0	0	1	1	none	8.00690467343e-05
T009	T069	FALSE	FALSE	0	0	1	1	none	0.0001471601437575
T010	T069	FALSE	FALSE	0	0	1	1	none	0.0001453161714624
T013	T069	FALSE	FALSE	0	0	1	1	none	0.0001451580576476
T014	T069	TRUE	TRUE	0	0	1	1	none	0.0001438062739352
T020	T069	TRUE	TRUE	0	0	1	1	none	0.0001392105478772
T021	T069	TRUE	TRUE	0	0	1	1	none	0.0001447141559333
T028	T069	TRUE	TRUE	0	0	1	1	none	0.0001389560199749
T035a	T069	TRUE	TRUE	0	0	1	1	none	8.0755395909e-05
T035b	T069	FALSE	FALSE	0	0	1	1	none	0.0001453161714624
T040	T069	TRUE	TRUE	0	0	1	1	none	0.0001463782364044
T056	T069	FALSE	FALSE	0	0	1	1	none	0.0001518926025311
T059	T069	TRUE	TRUE	0	0	1	1	none	6.20457195532e-05
T065	T069	TRUE	TRUE	0	0	1	1	none	0.0001387156165036
S002	T073	TRUE	TRUE	0	0	1	1	none	2.00994966502e-05
S007	T073	TRUE	TRUE	0	0	1	1	none	5.99361523423e-05
S021	T073	TRUE	TRUE	0	0	1	1	none	2.21724961535e-05
S024	T073	TRUE	TRUE	0	0	1	1	none	2.06812014089e-05
S025	T073	TRUE	TRUE	0	0	1	1	none	1.97316796713e-05
S026	T073	TRUE	TRUE	0	0	1	1	none	1.05882320553e-05
S038	T073	TRUE	TRUE	0	0	1	1	none	6.08092867584e-05
S039	T073	TRUE	TRUE	0	0	1	1	none	2.16239225605e-05
S040	T073	TRUE	TRUE	0	0	1	1	none	0.0001307562156097
S042	T073	TRUE	TRUE	0	0	1	1	none	2.00265015425e-05
S071	T073	TRUE	TRUE	0	0	1	1	none	0.0001212715156206
S078	T073	TRUE	TRUE	0	0	1	1	none	2.09310334173e-05
S081	T073	TRUE	TRUE	0	0	1	1	none	2.12305326007e-05
S085	T073	TRUE	TRUE	0	0	1	1	none	0.0001155886375324
S087	T073	TRUE	TRUE	0	0	1	1	none	0.0001300062384177
S093	T073	TRUE	TRUE	0	0	1	1	none	0.0001037976118345
S097	T073	TRUE	TRUE	0	0	1	1	none	1.74343904654e-05
S102	T073	TRUE	TRUE	0	0	1	1	none	0.0001308699159804
S106	T073	TRUE	TRUE	0	0	1	1	none	2.02428389082e-05
S130	T073	TRUE	TRUE	0	0	1	1	none	0.0001296293725967
T009	T073	FALSE	FALSE	0	0	1	1	none	5.4560654697e-06
T010	T073	FALSE	FALSE	0	0	1	1	none	3.6120931746e-06
T013	T073	FALSE	FALSE	0	0	1	1	none	6.82332159538e-05
T014	T073	TRUE	TRUE	0	0	1	1	none	2.14208988014e-05
T020	T073	TRUE	TRUE	0	0	1	1	none	6.22857061834e-05
T021	T073	TRUE	TRUE	0	0	1	1	none	1.8060465873e-06
T028	T073	TRUE	TRUE	0	0	1	1	none	6.20311782811e-05
T035a	T073	TRUE	TRUE	0	0	1	1	none	0.0001303157217714
T035b	T073	FALSE	FALSE	0	0	1	1	none	3.6120931746e-06
T040	T073	TRUE	TRUE	0	0	1	1	none	2.39928612706e-05
T056	T073	FALSE	FALSE	0	0	1	1	none	1.01885242433e-05
T059	T073	TRUE	TRUE	0	0	1	1	none	0.0001367074748756
T065	T073	TRUE	TRUE	0	0	1	1	none	6.17907748098e-05
T069	T073	TRUE	TRUE	0	0	1	1	none	0.0001453161714624
S002	T075	TRUE	TRUE	0	0	1	1	none	5.8231914776e-05
S007	T075	TRUE	TRUE	0	0	1	1	none	5.26080370281e-05
S021	T075	TRUE	TRUE	0	0	1	1	none	6.03049142793e-05
S024	T075	TRUE	TRUE	0	0	1	1	none	5.88136195347e-05
S025	T075	TRUE	TRUE	0	0	1	1	none	6.08761565791e-05
S026	T075	TRUE	TRUE	0	0	1	1	none	5.83837203311e-05
S038	T075	TRUE	TRUE	0	0	1	1	none	5.34811714442e-05
S039	T075	TRUE	TRUE	0	0	1	1	none	5.97563406863e-05
S040	T075	TRUE	TRUE	0	0	1	1	none	0.0001214549024593
S042	T075	TRUE	TRUE	0	0	1	1	none	5.81589196683e-05
S071	T075	TRUE	TRUE	0	0	1	1	none	0.0001119702024702
S078	T075	TRUE	TRUE	0	0	1	1	none	5.90634515431e-05
S081	T075	TRUE	TRUE	0	0	1	1	none	5.93629507265e-05
S085	T075	TRUE	TRUE	0	0	1	1	none	0.000106287324382
S087	T075	TRUE	TRUE	0	0	1	1	none	0.0001207049252673
S093	T075	TRUE	TRUE	0	0	1	1	none	9.44962986841e-05
S097	T075	TRUE	TRUE	0	0	1	1	none	5.85788673732e-05
S102	T075	TRUE	TRUE	0	0	1	1	none	0.00012156860283
S106	T075	TRUE	TRUE	0	0	1	1	none	5.8375257034e-05
S130	T075	TRUE	TRUE	0	0	1	1	none	0.0001203280594463
T009	T075	FALSE	FALSE	0	0	1	1	none	6.29071867495e-05
T010	T075	FALSE	FALSE	0	0	1	1	none	6.10632144544e-05
T013	T075	FALSE	FALSE	0	0	1	1	none	6.09051006396e-05
T014	T075	TRUE	TRUE	0	0	1	1	none	5.95533169272e-05
T020	T075	TRUE	TRUE	0	0	1	1	none	5.49575908692e-05
T021	T075	TRUE	TRUE	0	0	1	1	none	6.04611989253e-05
T028	T075	TRUE	TRUE	0	0	1	1	none	5.47030629669e-05
T035a	T075	TRUE	TRUE	0	0	1	1	none	0.000121014408621
T035b	T075	FALSE	FALSE	0	0	1	1	none	6.10632144544e-05
T040	T075	TRUE	TRUE	0	0	1	1	none	6.21252793964e-05
T056	T075	FALSE	FALSE	0	0	1	1	none	6.76396455231e-05
T059	T075	TRUE	TRUE	0	0	1	1	none	0.0001274061617252
T065	T075	TRUE	TRUE	0	0	1	1	none	5.44626594956e-05
T069	T075	TRUE	TRUE	0	0	1	1	none	0.000136014858312
T073	T075	TRUE	TRUE	0	0	1	1	none	6.10632144544e-05
S002	T077	TRUE	TRUE	0	0	1	1	none	2.00994966502e-05
S007	T077	TRUE	TRUE	0	0	1	1	none	5.99361523423e-05
S021	T077	TRUE	TRUE	0	0	1	1	none	2.21724961535e-05
S024	T077	TRUE	TRUE	0	0	1	1	none	2.06812014089e-05
S025	T077	TRUE	TRUE	0	0	1	1	none	1.97316796713e-05
S026	T077	TRUE	TRUE	0	0	1	1	none	1.05882320553e-05
S038	T077	TRUE	TRUE	0	0	1	1	none	6.08092867584e-05
S039	T077	TRUE	TRUE	0	0	1	1	none	2.16239225605e-05
S040	T077	TRUE	TRUE	0	0	1	1	none	0.0001307562156097
S042	T077	TRUE	TRUE	0	0	1	1	none	2.00265015425e-05
S071	T077	TRUE	TRUE	0	0	1	1	none	0.0001212715156206
S078	T077	TRUE	TRUE	0	0	1	1	none	2.09310334173e-05
S081	T077	TRUE	TRUE	0	0	1	1	none	2.12305326007e-05
S085	T077	TRUE	TRUE	0	0	1	1	none	0.0001155886375324
S087	T077	TRUE	TRUE	0	0	1	1	none	0.0001300062384177
S093	T077	TRUE	TRUE	0	0	1	1	none	0.0001037976118345
S097	T077	TRUE	TRUE	0	0	1	1	none	1.74343904654e-05
S102	T077	TRUE	TRUE	0	0	1	1	none	0.0001308699159804
S106	T077	TRUE	TRUE	0	0	1	1	none	2.02428389082e-05
S130	T077	TRUE	TRUE	0	0	1	1	none	0.0001296293725967
T009	T077	FALSE	FALSE	0	0	1	1	none	5.4560654697e-06
T010	T077	FALSE	FALSE	0	0	1	1	none	3.6120931746e-06
T013	T077	FALSE	FALSE	0	0	1	1	none	6.82332159538e-05
T014	T077	TRUE	TRUE	0	0	1	1	none	2.14208988014e-05
T020	T077	TRUE	TRUE	0	0	1	1	none	6.22857061834e-05
T021	T077	TRUE	TRUE	0	0	1	1	none	1.8060465873e-06
T028	T077	TRUE	TRUE	0	0	1	1	none	6.20311782811e-05
T035a	T077	TRUE	TRUE	0	0	1	1	none	0.0001303157217714
T035b	T077	FALSE	FALSE	0	0	1	1	none	3.6120931746e-06
T040	T077	TRUE	TRUE	0	0	1	1	none	2.39928612706e-05
T056	T077	FALSE	FALSE	0	0	1	1	none	1.01885242433e-05
T059	T077	TRUE	TRUE	0	0	1	1	none	0.0001367074748756
T065	T077	TRUE	TRUE	0	0	1	1	none	6.17907748098e-05
T069	T077	TRUE	TRUE	0	0	1	1	none	0.0001453161714624
T073	T077	TRUE	TRUE	0	0	1	1	none	1.2040310582e-06
T075	T077	TRUE	TRUE	0	0	1	1	none	6.10632144544e-05
S002	T087	FALSE	FALSE	0	0	1	1	none	2.13035277084e-05
S007	T087	FALSE	FALSE	0	0	1	1	none	6.11401834005e-05
S021	T087	FALSE	FALSE	0	0	1	1	none	2.33765272117e-05
S024	T087	FALSE	FALSE	0	0	1	1	none	2.18852324671e-05
S025	T087	FALSE	FALSE	0	0	1	1	none	2.09357107295e-05
S026	T087	FALSE	FALSE	0	0	1	1	none	1.17922631135e-05
S038	T087	FALSE	FALSE	0	0	1	1	none	6.20133178166e-05
S039	T087	FALSE	FALSE	0	0	1	1	none	2.28279536187e-05
S040	T087	FALSE	FALSE	0	0	1	1	none	0.0001319602466679
S042	T087	FALSE	FALSE	0	0	1	1	none	2.12305326007e-05
S071	T087	FALSE	FALSE	0	0	1	1	none	0.0001224755466788
S078	T087	FALSE	FALSE	0	0	1	1	none	2.21350644755e-05
S081	T087	FALSE	FALSE	0	0	1	1	none	2.24345636589e-05
S085	T087	FALSE	FALSE	0	0	1	1	none	0.0001167926685906
S087	T087	FALSE	FALSE	0	0	1	1	none	0.0001312102694759
S093	T087	FALSE	FALSE	0	0	1	1	none	0.0001050016428927
S097	T087	FALSE	FALSE	0	0	1	1	none	1.86384215236e-05
S102	T087	FALSE	FALSE	0	0	1	1	none	0.0001320739470386
S106	T087	FALSE	FALSE	0	0	1	1	none	2.14468699664e-05
S130	T087	FALSE	FALSE	0	0	1	1	none	0.0001308334036549
T009	T087	TRUE	TRUE	0	0	1	1	none	1.8439722951e-06
T010	T087	FALSE	FALSE	0	0	1	1	none	2.4080621164e-06
T013	T087	FALSE	FALSE	0	0	1	1	none	6.9437247012e-05
T014	T087	FALSE	FALSE	0	0	1	1	none	2.26249298596e-05
T020	T087	FALSE	FALSE	0	0	1	1	none	6.34897372416e-05
T021	T087	FALSE	FALSE	0	0	1	1	none	4.2141087037e-06
T028	T087	FALSE	FALSE	0	0	1	1	none	6.32352093393e-05
T035a	T087	FALSE	FALSE	0	0	1	1	none	0.0001315197528296
T035b	T087	FALSE	FALSE	0	0	1	1	none	3.6120931746e-06
T040	T087	FALSE	FALSE	0	0	1	1	none	2.51968923288e-05
T056	T087	FALSE	FALSE	0	0	1	1	none	6.5764310687e-06
T059	T087	FALSE	FALSE	0	0	1	1	none	0.0001379115059338
T065	T087	FALSE	FALSE	0	0	1	1	none	6.2994805868e-05
T069	T087	FALSE	FALSE	0	0	1	1	none	0.0001465202025206
T073	T087	FALSE	FALSE	0	0	1	1	none	4.8161242328e-06
T075	T087	FALSE	FALSE	0	0	1	1	none	6.22672455126e-05
T077	T087	FALSE	FALSE	0	0	1	1	none	4.8161242328e-06
S002	T095	TRUE	TRUE	0	0	1	1	none	0.0001251612570267
S007	T095	TRUE	TRUE	0	0	1	1	none	0.0001195373792788
S021	T095	TRUE	TRUE	0	0	1	1	none	0.00012723425653
S024	T095	TRUE	TRUE	0	0	1	1	none	0.0001257429617854
S025	T095	TRUE	TRUE	0	0	1	1	none	0.0001278054988298
S026	T095	TRUE	TRUE	0	0	1	1	none	0.0001253130625818
S038	T095	TRUE	TRUE	0	0	1	1	none	0.0001204105136949
S039	T095	TRUE	TRUE	0	0	1	1	none	0.000126685682937
S040	T095	TRUE	TRUE	0	0	1	1	none	6.387227499e-05
S042	T095	TRUE	TRUE	0	0	1	1	none	0.000125088261919
S071	T095	TRUE	TRUE	0	0	1	1	none	5.43875750009e-05
S078	T095	TRUE	TRUE	0	0	1	1	none	0.0001259927937938
S081	T095	TRUE	TRUE	0	0	1	1	none	0.0001262922929772
S085	T095	TRUE	TRUE	0	0	1	1	none	2.49380117747e-05
S087	T095	TRUE	TRUE	0	0	1	1	none	3.5229121036e-06
S093	T095	TRUE	TRUE	0	0	1	1	none	2.53989759288e-05
S097	T095	TRUE	TRUE	0	0	1	1	none	0.0001255082096239
S102	T095	TRUE	TRUE	0	0	1	1	none	6.39859753607e-05
S106	T095	TRUE	TRUE	0	0	1	1	none	0.0001253045992847
S130	T095	TRUE	TRUE	0	0	1	1	none	3.1460462826e-06
T009	T095	FALSE	FALSE	0	0	1	1	none	0.0001298365290002
T010	T095	FALSE	FALSE	0	0	1	1	none	0.0001279925567051
T013	T095	FALSE	FALSE	0	0	1	1	none	0.0001278344428903
T014	T095	TRUE	TRUE	0	0	1	1	none	0.0001264826591779
T020	T095	TRUE	TRUE	0	0	1	1	none	0.0001218869331199
T021	T095	TRUE	TRUE	0	0	1	1	none	0.000127390541176
T028	T095	TRUE	TRUE	0	0	1	1	none	0.0001216324052176
T035a	T095	TRUE	TRUE	0	0	1	1	none	6.2404575737e-06
T035b	T095	FALSE	FALSE	0	0	1	1	none	0.0001279925567051
T040	T095	TRUE	TRUE	0	0	1	1	none	0.0001290546216471
T056	T095	FALSE	FALSE	0	0	1	1	none	0.0001345689877738
T059	T095	TRUE	TRUE	0	0	1	1	none	6.98235342559e-05
T065	T095	TRUE	TRUE	0	0	1	1	none	0.0001213920017463
T069	T095	TRUE	TRUE	0	0	1	1	none	7.84322308427e-05
T073	T095	TRUE	TRUE	0	0	1	1	none	0.0001279925567051
T075	T095	TRUE	TRUE	0	0	1	1	none	0.0001186912435547
T077	T095	TRUE	TRUE	0	0	1	1	none	0.0001279925567051
T087	T095	FALSE	FALSE	0	0	1	1	none	0.0001291965877633
S002	T099a	TRUE	TRUE	0	0	1	1	none	0.0001244066418312
S007	T099a	TRUE	TRUE	0	0	1	1	none	0.0001187827640833
S021	T099a	TRUE	TRUE	0	0	1	1	none	0.0001264796413345
S024	T099a	TRUE	TRUE	0	0	1	1	none	0.0001249883465899
S025	T099a	TRUE	TRUE	0	0	1	1	none	0.0001270508836343
S026	T099a	TRUE	TRUE	0	0	1	1	none	0.0001245584473863
S038	T099a	TRUE	TRUE	0	0	1	1	none	0.0001196558984994
S039	T099a	TRUE	TRUE	0	0	1	1	none	0.0001259310677415
S040	T099a	TRUE	TRUE	0	0	1	1	none	6.31176597945e-05
S042	T099a	TRUE	TRUE	0	0	1	1	none	0.0001243336467235
S071	T099a	TRUE	TRUE	0	0	1	1	none	5.36329598054e-05
S078	T099a	TRUE	TRUE	0	0	1	1	none	0.0001252381785983
S081	T099a	TRUE	TRUE	0	0	1	1	none	0.0001255376777817
S085	T099a	TRUE	TRUE	0	0	1	1	none	2.41833965792e-05
S087	T099a	TRUE	TRUE	0	0	1	1	none	3.9723279663e-06
S093	T099a	TRUE	TRUE	0	0	1	1	none	2.46443607333e-05
S097	T099a	TRUE	TRUE	0	0	1	1	none	0.0001247535944284
S102	T099a	TRUE	TRUE	0	0	1	1	none	6.32313601652e-05
S106	T099a	TRUE	TRUE	0	0	1	1	none	0.0001245499840892
S130	T099a	TRUE	TRUE	0	0	1	1	none	3.5954621453e-06
T009	T099a	FALSE	FALSE	0	0	1	1	none	0.0001290819138047
T010	T099a	FALSE	FALSE	0	0	1	1	none	0.0001272379415096
T013	T099a	FALSE	FALSE	0	0	1	1	none	0.0001270798276948
T014	T099a	TRUE	TRUE	0	0	1	1	none	0.0001257280439824
T020	T099a	TRUE	TRUE	0	0	1	1	none	0.0001211323179244
T021	T099a	TRUE	TRUE	0	0	1	1	none	0.0001266359259805
T028	T099a	TRUE	TRUE	0	0	1	1	none	0.0001208777900221
T035a	T099a	TRUE	TRUE	0	0	1	1	none	5.4858423782e-06
T035b	T099a	FALSE	FALSE	0	0	1	1	none	0.0001272379415096
T040	T099a	TRUE	TRUE	0	0	1	1	none	0.0001283000064516
T056	T099a	FALSE	FALSE	0	0	1	1	none	0.0001338143725783
T059	T099a	TRUE	TRUE	0	0	1	1	none	6.90689190604e-05
T065	T099a	TRUE	TRUE	0	0	1	1	none	0.0001206373865508
T069	T099a	TRUE	TRUE	0	0	1	1	none	7.76776156472e-05
T073	T099a	TRUE	TRUE	0	0	1	1	none	0.0001272379415096
T075	T099a	TRUE	TRUE	0	0	1	1	none	0.0001179366283592
T077	T099a	TRUE	TRUE	0	0	1	1	none	0.0001272379415096
T087	T099a	FALSE	FALSE	0	0	1	1	none	0.0001284419725678
T095	T099a	TRUE	TRUE	0	0	1	1	none	1.9586462537e-06
S002	T102	FALSE	FALSE	0	0	1	1	none	0.0001309592872631
S007	T102	FALSE	FALSE	0	0	1	1	none	0.0001253354095152
S021	T102	FALSE	FALSE	0	0	1	1	none	0.0001330322867664
S024	T102	FALSE	FALSE	0	0	1	1	none	0.0001315409920218
S025	T102	FALSE	FALSE	0	0	1	1	none	0.0001336035290662
S026	T102	FALSE	FALSE	0	0	1	1	none	0.0001311110928182
S038	T102	FALSE	FALSE	0	0	1	1	none	0.0001262085439313
S039	T102	FALSE	FALSE	0	0	1	1	none	0.0001324837131734
S040	T102	FALSE	FALSE	0	0	1	1	none	6.96703052264e-05
S042	T102	FALSE	FALSE	0	0	1	1	none	0.0001308862921554
S071	T102	FALSE	FALSE	0	0	1	1	none	6.01856052373e-05
S078	T102	FALSE	FALSE	0	0	1	1	none	0.0001317908240302
S081	T102	FALSE	FALSE	0	0	1	1	none	0.0001320903232136
S085	T102	FALSE	FALSE	0	0	1	1	none	3.07360420111e-05
S087	T102	FALSE	FALSE	0	0	1	1	none	9.32094234e-06
S093	T102	FALSE	FALSE	0	0	1	1	none	3.11970061652e-05
S097	T102	FALSE	FALSE	0	0	1	1	none	0.0001313062398603
S102	T102	FALSE	FALSE	0	0	1	1	none	6.97840055971e-05
S106	T102	FALSE	FALSE	0	0	1	1	none	0.0001311026295211
S130	T102	FALSE	FALSE	0	0	1	1	none	8.944076519e-06
T009	T102	FALSE	FALSE	0	0	1	1	none	0.0001356345592366
T010	T102	FALSE	FALSE	0	0	1	1	none	0.0001337905869415
T013	T102	FALSE	FALSE	0	0	1	1	none	0.0001336324731267
T014	T102	FALSE	FALSE	0	0	1	1	none	0.0001322806894143
T020	T102	FALSE	FALSE	0	0	1	1	none	0.0001276849633563
T021	T102	FALSE	FALSE	0	0	1	1	none	0.0001331885714124
T028	T102	FALSE	FALSE	0	0	1	1	none	0.000127430435454
T035a	T102	FALSE	FALSE	0	0	1	1	none	1.20384878101e-05
T035b	T102	FALSE	FALSE	0	0	1	1	none	0.0001337905869415
T040	T102	FALSE	FALSE	0	0	1	1	none	0.0001348526518835
T056	T102	FALSE	FALSE	0	0	1	1	none	0.0001403670180102
T059	T102	FALSE	FALSE	0	0	1	1	none	7.56215644923e-05
T065	T102	FALSE	FALSE	0	0	1	1	none	0.0001271900319827
T069	T102	FALSE	FALSE	0	0	1	1	none	8.42302610791e-05
T073	T102	FALSE	FALSE	0	0	1	1	none	0.0001337905869415
T075	T102	FALSE	FALSE	0	0	1	1	none	0.0001244892737911
T077	T102	FALSE	FALSE	0	0	1	1	none	0.0001337905869415
T087	T102	FALSE	FALSE	0	0	1	1	none	0.0001349946179997
T095	T102	TRUE	TRUE	1	0	1	1	anc	6.020155291e-07
T099a	T102	FALSE	FALSE	0	0	1	1	none	7.7566764901e-06
S002	T104	FALSE	FALSE	0	0	1	1	none	6.53865769279e-05
S007	T104	FALSE	FALSE	0	0	1	1	none	3.9542234464e-05
S021	T104	FALSE	FALSE	0	0	1	1	none	6.74595764312e-05
S024	T104	FALSE	FALSE	0	0	1	1	none	6.59682816866e-05
S025	T104	FALSE	FALSE	0	0	1	1	none	6.8030818731e-05
S026	T104	FALSE	FALSE	0	0	1	1	none	6.5538382483e-05
S038	T104	FALSE	FALSE	0	0	1	1	none	5.31993138061e-05
S039	T104	FALSE	FALSE	0	0	1	1	none	6.69110028382e-05
S040	T104	FALSE	FALSE	0	0	1	1	none	0.0001305827624474
S042	T104	FALSE	FALSE	0	0	1	1	none	6.53135818202e-05
S071	T104	FALSE	FALSE	0	0	1	1	none	0.0001210980624583
S078	T104	FALSE	FALSE	0	0	1	1	none	6.6218113695e-05
S081	T104	FALSE	FALSE	0	0	1	1	none	6.65176128784e-05
S085	T104	FALSE	FALSE	0	0	1	1	none	0.0001154151843701
S087	T104	FALSE	FALSE	0	0	1	1	none	0.0001298327852554
S093	T104	FALSE	FALSE	0	0	1	1	none	0.0001036241586722
S097	T104	FALSE	FALSE	0	0	1	1	none	6.57335295251e-05
S102	T104	FALSE	FALSE	0	0	1	1	none	0.0001306964628181
S106	T104	FALSE	FALSE	0	0	1	1	none	6.55299191859e-05
S130	T104	FALSE	FALSE	0	0	1	1	none	0.0001294559194344
T009	T104	FALSE	FALSE	0	0	1	1	none	7.00618489014e-05
T010	T104	FALSE	FALSE	0	0	1	1	none	6.82178766063e-05
T013	T104	FALSE	FALSE	0	0	1	1	none	6.06232430015e-05
T014	T104	FALSE	FALSE	0	0	1	1	none	6.67079790791e-05
T020	T104	FALSE	FALSE	0	0	1	1	none	5.46757332311e-05
T021	T104	FALSE	FALSE	0	0	1	1	none	6.76158610772e-05
T028	T104	FALSE	FALSE	0	0	1	1	none	3.99605070812e-05
T035a	T104	FALSE	FALSE	0	0	1	1	none	0.0001301422686091
T035b	T104	FALSE	FALSE	0	0	1	1	none	6.82178766063e-05
T040	T104	FALSE	FALSE	0	0	1	1	none	6.92799415483e-05
T056	T104	FALSE	FALSE	0	0	1	1	none	7.4794307675e-05
T059	T104	FALSE	FALSE	0	0	1	1	none	0.0001365340217133
T065	T104	FALSE	FALSE	0	0	1	1	none	5.41808018575e-05
T069	T104	FALSE	FALSE	0	0	1	1	none	0.0001451427183001
T073	T104	FALSE	FALSE	0	0	1	1	none	6.82178766063e-05
T075	T104	FALSE	FALSE	0	0	1	1	none	6.08897612921e-05
T077	T104	FALSE	FALSE	0	0	1	1	none	6.82178766063e-05
T087	T104	FALSE	FALSE	0	0	1	1	none	6.94219076645e-05
T095	T104	FALSE	FALSE	0	0	1	1	none	0.0001278191035428
T099a	T104	FALSE	FALSE	0	0	1	1	none	0.0001270644883473
T102	T104	FALSE	FALSE	0	0	1	1	none	0.0001336171337792
S002	T105	FALSE	FALSE	0	0	1	1	none	6.01635061896e-05
S007	T105	FALSE	FALSE	0	0	1	1	none	4.71031086517e-05
S021	T105	FALSE	FALSE	0	0	1	1	none	6.22365056929e-05
S024	T105	FALSE	FALSE	0	0	1	1	none	6.07452109483e-05
S025	T105	FALSE	FALSE	0	0	1	1	none	6.28077479927e-05
S026	T105	FALSE	FALSE	0	0	1	1	none	6.03153117447e-05
S038	T105	FALSE	FALSE	0	0	1	1	none	6.0665953696e-06
S039	T105	FALSE	FALSE	0	0	1	1	none	6.16879320999e-05
S040	T105	FALSE	FALSE	0	0	1	1	none	0.0001253596917091
S042	T105	FALSE	FALSE	0	0	1	1	none	6.00905110819e-05
S071	T105	FALSE	FALSE	0	0	1	1	none	0.00011587499172
S078	T105	FALSE	FALSE	0	0	1	1	none	6.09950429567e-05
S081	T105	FALSE	FALSE	0	0	1	1	none	6.12945421401e-05
S085	T105	FALSE	FALSE	0	0	1	1	none	0.0001101921136318
S087	T105	FALSE	FALSE	0	0	1	1	none	0.0001246097145171
S093	T105	FALSE	FALSE	0	0	1	1	none	9.84010879339e-05
S097	T105	FALSE	FALSE	0	0	1	1	none	6.05104587868e-05
S102	T105	FALSE	FALSE	0	0	1	1	none	0.0001254733920798
S106	T105	FALSE	FALSE	0	0	1	1	none	6.03068484476e-05
S130	T105	FALSE	FALSE	0	0	1	1	none	0.0001242328486961
T009	T105	FALSE	FALSE	0	0	1	1	none	6.48387781631e-05
T010	T105	FALSE	FALSE	0	0	1	1	none	6.2994805868e-05
T013	T105	FALSE	FALSE	0	0	1	1	none	1.07245703342e-05
T014	T105	FALSE	FALSE	0	0	1	1	none	6.14849083408e-05
T020	T105	FALSE	FALSE	0	0	1	1	none	7.5430147946e-06
T021	T105	FALSE	FALSE	0	0	1	1	none	6.23927903389e-05
T028	T105	FALSE	FALSE	0	0	1	1	none	4.91981345905e-05
T035a	T105	FALSE	FALSE	0	0	1	1	none	0.0001249191978708
T035b	T105	FALSE	FALSE	0	0	1	1	none	6.2994805868e-05
T040	T105	FALSE	FALSE	0	0	1	1	none	6.405687081e-05
T056	T105	FALSE	FALSE	0	0	1	1	none	6.95712369367e-05
T059	T105	FALSE	FALSE	0	0	1	1	none	0.000131310950975
T065	T105	TRUE	TRUE	1	0	1	1	anc	6.020155291e-07
T069	T105	FALSE	FALSE	0	0	1	1	none	0.0001399196475618
T073	T105	FALSE	FALSE	0	0	1	1	none	6.2994805868e-05
T075	T105	FALSE	FALSE	0	0	1	1	none	5.56666905538e-05
T077	T105	FALSE	FALSE	0	0	1	1	none	6.2994805868e-05
T087	T105	FALSE	FALSE	0	0	1	1	none	6.41988369262e-05
T095	T105	FALSE	FALSE	0	0	1	1	none	0.0001225960328045
T099a	T105	FALSE	FALSE	0	0	1	1	none	0.000121841417609
T102	T105	FALSE	FALSE	0	0	1	1	none	0.0001283940630409
T104	T105	FALSE	FALSE	0	0	1	1	none	5.53848329157e-05
S002	T107	FALSE	FALSE	0	0	1	1	none	0.0001327653338504
S007	T107	FALSE	FALSE	0	0	1	1	none	0.0001271414561025
S021	T107	FALSE	FALSE	0	0	1	1	none	0.0001348383333537
S024	T107	FALSE	FALSE	0	0	1	1	none	0.0001333470386091
S025	T107	FALSE	FALSE	0	0	1	1	none	0.0001354095756535
S026	T107	FALSE	FALSE	0	0	1	1	none	0.0001329171394055
S038	T107	FALSE	FALSE	0	0	1	1	none	0.0001280145905186
S039	T107	FALSE	FALSE	0	0	1	1	none	0.0001342897597607
S040	T107	FALSE	FALSE	0	0	1	1	none	7.14763518137e-05
S042	T107	FALSE	FALSE	0	0	1	1	none	0.0001326923387427
S071	T107	FALSE	FALSE	0	0	1	1	none	6.19916518246e-05
S078	T107	FALSE	FALSE	0	0	1	1	none	0.0001335968706175
S081	T107	FALSE	FALSE	0	0	1	1	none	0.0001338963698009
S085	T107	FALSE	FALSE	0	0	1	1	none	3.25420885984e-05
S087	T107	FALSE	FALSE	0	0	1	1	none	1.11269889273e-05
S093	T107	FALSE	FALSE	0	0	1	1	none	3.30030527525e-05
S097	T107	FALSE	FALSE	0	0	1	1	none	0.0001331122864476
S102	T107	FALSE	FALSE	0	0	1	1	none	7.15900521844e-05
S106	T107	FALSE	FALSE	0	0	1	1	none	0.0001329086761084
S130	T107	FALSE	FALSE	0	0	1	1	none	1.07501231063e-05
T009	T107	FALSE	FALSE	0	0	1	1	none	0.0001374406058239
T010	T107	FALSE	FALSE	0	0	1	1	none	0.0001355966335288
T013	T107	FALSE	FALSE	0	0	1	1	none	0.000135438519714
T014	T107	FALSE	FALSE	0	0	1	1	none	0.0001340867360016
T020	T107	FALSE	FALSE	0	0	1	1	none	0.0001294910099436
T021	T107	FALSE	FALSE	0	0	1	1	none	0.0001349946179997
T028	T107	FALSE	FALSE	0	0	1	1	none	0.0001292364820413
T035a	T107	FALSE	FALSE	0	0	1	1	none	1.38445343974e-05
T035b	T107	FALSE	FALSE	0	0	1	1	none	0.0001355966335288
T040	T107	FALSE	FALSE	0	0	1	1	none	0.0001366586984708
T056	T107	FALSE	FALSE	0	0	1	1	none	0.0001421730645975
T059	T107	FALSE	FALSE	0	0	1	1	none	7.74276110796e-05
T065	T107	FALSE	FALSE	0	0	1	1	none	0.00012899607857
T069	T107	FALSE	FALSE	0	0	1	1	none	8.60363076664e-05
T073	T107	FALSE	FALSE	0	0	1	1	none	0.0001355966335288
T075	T107	FALSE	FALSE	0	0	1	1	none	0.0001262953203784
T077	T107	FALSE	FALSE	0	0	1	1	none	0.0001355966335288
T087	T107	FALSE	FALSE	0	0	1	1	none	0.000136800664587
T095	T107	TRUE	TRUE	1	0	1	1	anc	6.020155291e-07
T099a	T107	FALSE	FALSE	0	0	1	1	none	9.5627230774e-06
T102	T107	FALSE	FALSE	0	0	1	1	none	4.2141087037e-06
T104	T107	FALSE	FALSE	0	0	1	1	none	0.0001354231803665
T105	T107	FALSE	FALSE	0	0	1	1	none	0.0001302001096282
S002	T126	TRUE	TRUE	0	0	1	1	none	0.0001486476412261
S007	T126	TRUE	TRUE	0	0	1	1	none	0.0001430237634782
S021	T126	TRUE	TRUE	0	0	1	1	none	0.0001507206407294
S024	T126	TRUE	TRUE	0	0	1	1	none	0.0001492293459848
S025	T126	TRUE	TRUE	0	0	1	1	none	0.0001512918830292
S026	T126	TRUE	TRUE	0	0	1	1	none	0.0001487994467812
S038	T126	TRUE	TRUE	0	0	1	1	none	0.0001438968978943
S039	T126	TRUE	TRUE	0	0	1	1	none	0.0001501720671364
S040	T126	TRUE	TRUE	0	0	1	1	none	6.22572297294e-05
S042	T126	TRUE	TRUE	0	0	1	1	none	0.0001485746461184
S071	T126	TRUE	TRUE	0	0	1	1	none	3.14114563421e-05
S078	T126	TRUE	TRUE	0	0	1	1	none	0.0001494791779932
S081	T126	TRUE	TRUE	0	0	1	1	none	0.0001497786771766
S085	T126	TRUE	TRUE	0	0	1	1	none	7.21910811121e-05
S087	T126	TRUE	TRUE	0	0	1	1	none	8.66086819974e-05
S093	T126	TRUE	TRUE	0	0	1	1	none	6.04000554142e-05
S097	T126	TRUE	TRUE	0	0	1	1	none	0.0001489945938233
S102	T126	TRUE	TRUE	0	0	1	1	none	6.23709301001e-05
S106	T126	TRUE	TRUE	0	0	1	1	none	0.0001487909834841
S130	T126	TRUE	TRUE	0	0	1	1	none	8.62318161764e-05
T009	T126	FALSE	FALSE	0	0	1	1	none	0.0001533229131996
T010	T126	FALSE	FALSE	0	0	1	1	none	0.0001514789409045
T013	T126	FALSE	FALSE	0	0	1	1	none	0.0001513208270897
T014	T126	TRUE	TRUE	0	0	1	1	none	0.0001499690433773
T020	T126	TRUE	TRUE	0	0	1	1	none	0.0001453733173193
T021	T126	TRUE	TRUE	0	0	1	1	none	0.0001508769253754
T028	T126	TRUE	TRUE	0	0	1	1	none	0.000145118789417
T035a	T126	TRUE	TRUE	0	0	1	1	none	8.69181653511e-05
T035b	T126	FALSE	FALSE	0	0	1	1	none	0.0001514789409045
T040	T126	TRUE	TRUE	0	0	1	1	none	0.0001525410058465
T056	T126	FALSE	FALSE	0	0	1	1	none	0.0001580553719732
T059	T126	TRUE	TRUE	0	0	1	1	none	6.82084889953e-05
T065	T126	TRUE	TRUE	0	0	1	1	none	0.0001448783859457
T069	T126	TRUE	TRUE	0	0	1	1	none	5.66601432421e-05
T073	T126	TRUE	TRUE	0	0	1	1	none	0.0001514789409045
T075	T126	TRUE	TRUE	0	0	1	1	none	0.0001421776277541
T077	T126	TRUE	TRUE	0	0	1	1	none	0.0001514789409045
T087	T126	FALSE	FALSE	0	0	1	1	none	0.0001526829719627
T095	T126	TRUE	TRUE	0	0	1	1	none	8.45950002848e-05
T099a	T126	TRUE	TRUE	0	0	1	1	none	8.38403850893e-05
T102	T126	FALSE	FALSE	0	0	1	1	none	9.03930305212e-05
T104	T126	FALSE	FALSE	0	0	1	1	none	0.0001513054877422
T105	T126	FALSE	FALSE	0	0	1	1	none	0.0001460824170039
T107	T126	FALSE	FALSE	0	0	1	1	none	9.21990771085e-05
S002	T156	FALSE	FALSE	0	0	1	1	none	6.10124369225e-05
S007	T156	FALSE	FALSE	0	0	1	1	none	4.79520393846e-05
S021	T156	FALSE	FALSE	0	0	1	1	none	6.30854364258e-05
S024	T156	FALSE	FALSE	0	0	1	1	none	6.15941416812e-05
S025	T156	FALSE	FALSE	0	0	1	1	none	6.36566787256e-05
S026	T156	FALSE	FALSE	0	0	1	1	none	6.11642424776e-05
S038	T156	FALSE	FALSE	0	0	1	1	none	8.1195571607e-06
S039	T156	FALSE	FALSE	0	0	1	1	none	6.25368628328e-05
S040	T156	FALSE	FALSE	0	0	1	1	none	0.000126208622442
S042	T156	FALSE	FALSE	0	0	1	1	none	6.09394418148e-05
S071	T156	FALSE	FALSE	0	0	1	1	none	0.0001167239224529
S078	T156	FALSE	FALSE	0	0	1	1	none	6.18439736896e-05
S081	T156	FALSE	FALSE	0	0	1	1	none	6.2143472873e-05
S085	T156	FALSE	FALSE	0	0	1	1	none	0.0001110410443647
S087	T156	FALSE	FALSE	0	0	1	1	none	0.00012545864525
S093	T156	FALSE	FALSE	0	0	1	1	none	9.92500186668e-05
S097	T156	FALSE	FALSE	0	0	1	1	none	6.13593895197e-05
S102	T156	FALSE	FALSE	0	0	1	1	none	0.0001263223228127
S106	T156	FALSE	FALSE	0	0	1	1	none	6.11557791805e-05
S130	T156	FALSE	FALSE	0	0	1	1	none	0.000125081779429
T009	T156	FALSE	FALSE	0	0	1	1	none	6.5687708896e-05
T010	T156	FALSE	FALSE	0	0	1	1	none	6.38437366009e-05
T013	T156	FALSE	FALSE	0	0	1	1	none	1.55434863561e-05
T014	T156	FALSE	FALSE	0	0	1	1	none	6.23338390737e-05
T020	T156	FALSE	FALSE	0	0	1	1	none	9.5959765857e-06
T021	T156	FALSE	FALSE	0	0	1	1	none	6.32417210718e-05
T028	T156	FALSE	FALSE	0	0	1	1	none	5.00470653234e-05
T035a	T156	FALSE	FALSE	0	0	1	1	none	0.0001257681286037
T035b	T156	FALSE	FALSE	0	0	1	1	none	6.38437366009e-05
T040	T156	FALSE	FALSE	0	0	1	1	none	6.49058015429e-05
T056	T156	FALSE	FALSE	0	0	1	1	none	7.04201676696e-05
T059	T156	FALSE	FALSE	0	0	1	1	none	0.0001321598817079
T065	T156	FALSE	FALSE	0	0	1	1	none	9.1010452121e-06
T069	T156	FALSE	FALSE	0	0	1	1	none	0.0001407685782947
T073	T156	FALSE	FALSE	0	0	1	1	none	6.38437366009e-05
T075	T156	FALSE	FALSE	0	0	1	1	none	5.65156212867e-05
T077	T156	FALSE	FALSE	0	0	1	1	none	6.38437366009e-05
T087	T156	FALSE	FALSE	0	0	1	1	none	6.50477676591e-05
T095	T156	FALSE	FALSE	0	0	1	1	none	0.0001234449635374
T099a	T156	FALSE	FALSE	0	0	1	1	none	0.0001226903483419
T102	T156	FALSE	FALSE	0	0	1	1	none	0.0001292429937738
T104	T156	FALSE	FALSE	0	0	1	1	none	5.62337636486e-05
T105	T156	FALSE	FALSE	0	0	1	1	none	1.03050762703e-05
T107	T156	FALSE	FALSE	0	0	1	1	none	0.0001310490403611
T126	T156	FALSE	FALSE	0	0	1	1	none	0.0001469313477368
S002	T159a	TRUE	TRUE	0	0	1	1	none	1.8895465592e-05
S007	T159a	TRUE	TRUE	0	0	1	1	none	5.87321212841e-05
S021	T159a	TRUE	TRUE	0	0	1	1	none	2.09684650953e-05
S024	T159a	TRUE	TRUE	0	0	1	1	none	1.94771703507e-05
S025	T159a	TRUE	TRUE	0	0	1	1	none	1.85276486131e-05
S026	T159a	TRUE	TRUE	0	0	1	1	none	9.3842009971e-06
S038	T159a	TRUE	TRUE	0	0	1	1	none	5.96052557002e-05
S039	T159a	TRUE	TRUE	0	0	1	1	none	2.04198915023e-05
S040	T159a	TRUE	TRUE	0	0	1	1	none	0.0001295521845515
S042	T159a	TRUE	TRUE	0	0	1	1	none	1.88224704843e-05
S071	T159a	TRUE	TRUE	0	0	1	1	none	0.0001200674845624
S078	T159a	TRUE	TRUE	0	0	1	1	none	1.97270023591e-05
S081	T159a	TRUE	TRUE	0	0	1	1	none	2.00265015425e-05
S085	T159a	TRUE	TRUE	0	0	1	1	none	0.0001143846064742
S087	T159a	TRUE	TRUE	0	0	1	1	none	0.0001288022073595
S093	T159a	TRUE	TRUE	0	0	1	1	none	0.0001025935807763
S097	T159a	TRUE	TRUE	0	0	1	1	none	1.62303594072e-05
S102	T159a	TRUE	TRUE	0	0	1	1	none	0.0001296658849222
S106	T159a	TRUE	TRUE	0	0	1	1	none	1.903880785e-05
S130	T159a	TRUE	TRUE	0	0	1	1	none	0.0001284253415385
T009	T159a	TRUE	TRUE	0	1	1	1	desc	1.8439722951e-06
T010	T159a	TRUE	TRUE	0	1	1	1	desc	6.020155291e-07
T013	T159a	FALSE	FALSE	0	0	1	1	none	6.70291848956e-05
T014	T159a	TRUE	TRUE	0	0	1	1	none	2.02168677432e-05
T020	T159a	TRUE	TRUE	0	0	1	1	none	6.10816751252e-05
T021	T159a	TRUE	TRUE	0	0	1	1	none	1.8060465873e-06
T028	T159a	TRUE	TRUE	0	0	1	1	none	6.08271472229e-05
T035a	T159a	TRUE	TRUE	0	0	1	1	none	0.0001291116907132
T035b	T159a	TRUE	TRUE	0	1	1	1	desc	6.020155291e-07
T040	T159a	TRUE	TRUE	0	0	1	1	none	2.27888302124e-05
T056	T159a	FALSE	FALSE	0	1	1	1	desc	6.5764310687e-06
T059	T159a	TRUE	TRUE	0	0	1	1	none	0.0001355034438174
T065	T159a	TRUE	TRUE	0	0	1	1	none	6.05867437516e-05
T069	T159a	TRUE	TRUE	0	0	1	1	none	0.0001441121404042
T073	T159a	TRUE	TRUE	0	0	1	1	none	2.4080621164e-06
T075	T159a	TRUE	TRUE	0	0	1	1	none	5.98591833962e-05
T077	T159a	TRUE	TRUE	0	0	1	1	none	2.4080621164e-06
T087	T159a	TRUE	TRUE	0	1	1	1	desc	1.2040310582e-06
T095	T159a	TRUE	TRUE	0	0	1	1	none	0.0001267885256469
T099a	T159a	TRUE	TRUE	0	0	1	1	none	0.0001260339104514
T102	T159a	FALSE	FALSE	0	0	1	1	none	0.0001325865558833
T104	T159a	FALSE	FALSE	0	0	1	1	none	6.70138455481e-05
T105	T159a	FALSE	FALSE	0	0	1	1	none	6.17907748098e-05
T107	T159a	FALSE	FALSE	0	0	1	1	none	0.0001343926024706
T126	T159a	TRUE	TRUE	0	0	1	1	none	0.0001502749098463
T156	T159a	FALSE	FALSE	0	0	1	1	none	6.26397055427e-05
S002	T182	FALSE	FALSE	0	0	1	1	none	5.93712124153e-05
S007	T182	FALSE	FALSE	0	0	1	1	none	4.63108148774e-05
S021	T182	FALSE	FALSE	0	0	1	1	none	6.14442119186e-05
S024	T182	FALSE	FALSE	0	0	1	1	none	5.9952917174e-05
S025	T182	FALSE	FALSE	0	0	1	1	none	6.20154542184e-05
S026	T182	FALSE	FALSE	0	0	1	1	none	5.95230179704e-05
S038	T182	FALSE	FALSE	0	0	1	1	none	6.4783326535e-06
S039	T182	FALSE	FALSE	0	0	1	1	none	6.08956383256e-05
S040	T182	FALSE	FALSE	0	0	1	1	none	0.0001245673979348
S042	T182	FALSE	FALSE	0	0	1	1	none	5.92982173076e-05
S071	T182	FALSE	FALSE	0	0	1	1	none	0.0001150826979457
S078	T182	FALSE	FALSE	0	0	1	1	none	6.02027491824e-05
S081	T182	FALSE	FALSE	0	0	1	1	none	6.05022483658e-05
S085	T182	FALSE	FALSE	0	0	1	1	none	0.0001093998198575
S087	T182	FALSE	FALSE	0	0	1	1	none	0.0001238174207428
S093	T182	FALSE	FALSE	0	0	1	1	none	9.76087941596e-05
S097	T182	FALSE	FALSE	0	0	1	1	none	5.97181650125e-05
S102	T182	FALSE	FALSE	0	0	1	1	none	0.0001246810983055
S106	T182	FALSE	FALSE	0	0	1	1	none	5.95145546733e-05
S130	T182	FALSE	FALSE	0	0	1	1	none	0.0001234405549218
T009	T182	FALSE	FALSE	0	0	1	1	none	6.40464843888e-05
T010	T182	FALSE	FALSE	0	0	1	1	none	6.22025120937e-05
T013	T182	FALSE	FALSE	0	0	1	1	none	1.39022618489e-05
T014	T182	FALSE	FALSE	0	0	1	1	none	6.06926145665e-05
T020	T182	FALSE	FALSE	0	0	1	1	none	7.9547520785e-06
T021	T182	FALSE	FALSE	0	0	1	1	none	6.16004965646e-05
T028	T182	FALSE	FALSE	0	0	1	1	none	4.84058408162e-05
T035a	T182	FALSE	FALSE	0	0	1	1	none	0.0001241269040965
T035b	T182	FALSE	FALSE	0	0	1	1	none	6.22025120937e-05
T040	T182	FALSE	FALSE	0	0	1	1	none	6.32645770357e-05
T056	T182	FALSE	FALSE	0	0	1	1	none	6.87789431624e-05
T059	T182	FALSE	FALSE	0	0	1	1	none	0.0001305186572007
T065	T182	FALSE	FALSE	0	0	1	1	none	7.4598207049e-06
T069	T182	FALSE	FALSE	0	0	1	1	none	0.0001391273537875
T073	T182	FALSE	FALSE	0	0	1	1	none	6.22025120937e-05
T075	T182	FALSE	FALSE	0	0	1	1	none	5.48743967795e-05
T077	T182	FALSE	FALSE	0	0	1	1	none	6.22025120937e-05
T087	T182	FALSE	FALSE	0	0	1	1	none	6.34065431519e-05
T095	T182	FALSE	FALSE	0	0	1	1	none	0.0001218037390302
T099a	T182	FALSE	FALSE	0	0	1	1	none	0.0001210491238347
T102	T182	FALSE	FALSE	0	0	1	1	none	0.0001276017692666
T104	T182	FALSE	FALSE	0	0	1	1	none	5.45925391414e-05
T105	T182	FALSE	FALSE	0	0	1	1	none	8.6638517631e-06
T107	T182	FALSE	FALSE	0	0	1	1	none	0.0001294078158539
T126	T182	FALSE	FALSE	0	0	1	1	none	0.0001452901232296
T156	T182	FALSE	FALSE	0	0	1	1	none	7.6202084198e-06
T159a	T182	FALSE	FALSE	0	0	1	1	none	6.09984810355e-05
S002	T188	TRUE	TRUE	0	0	1	1	none	6.16025720727e-05
S007	T188	TRUE	TRUE	0	0	1	1	none	3.57582296088e-05
S021	T188	TRUE	TRUE	0	0	1	1	none	6.3675571576e-05
S024	T188	TRUE	TRUE	0	0	1	1	none	6.21842768314e-05
S025	T188	TRUE	TRUE	0	0	1	1	none	6.42468138758e-05
S026	T188	TRUE	TRUE	0	0	1	1	none	6.17543776278e-05
S038	T188	TRUE	TRUE	0	0	1	1	none	4.94153089509e-05
S039	T188	TRUE	TRUE	0	0	1	1	none	6.3126997983e-05
S040	T188	TRUE	TRUE	0	0	1	1	none	0.0001267987575922
S042	T188	TRUE	TRUE	0	0	1	1	none	6.1529576965e-05
S071	T188	TRUE	TRUE	0	0	1	1	none	0.0001173140576031
S078	T188	TRUE	TRUE	0	0	1	1	none	6.24341088398e-05
S081	T188	TRUE	TRUE	0	0	1	1	none	6.27336080232e-05
S085	T188	TRUE	TRUE	0	0	1	1	none	0.0001116311795149
S087	T188	TRUE	TRUE	0	0	1	1	none	0.0001260487804002
S093	T188	TRUE	TRUE	0	0	1	1	none	9.9840153817e-05
S097	T188	TRUE	TRUE	0	0	1	1	none	6.19495246699e-05
S102	T188	TRUE	TRUE	0	0	1	1	none	0.0001269124579629
S106	T188	TRUE	TRUE	0	0	1	1	none	6.17459143307e-05
S130	T188	TRUE	TRUE	0	0	1	1	none	0.0001256719145792
T009	T188	FALSE	FALSE	0	0	1	1	none	6.62778440462e-05
T010	T188	FALSE	FALSE	0	0	1	1	none	6.44338717511e-05
T013	T188	FALSE	FALSE	0	0	1	1	none	5.68392381463e-05
T014	T188	TRUE	TRUE	0	0	1	1	none	6.29239742239e-05
T020	T188	TRUE	TRUE	0	0	1	1	none	5.08917283759e-05
T021	T188	TRUE	TRUE	0	0	1	1	none	6.3831856222e-05
T028	T188	TRUE	TRUE	0	0	1	1	none	2.748947063e-05
T035a	T188	TRUE	TRUE	0	0	1	1	none	0.0001263582637539
T035b	T188	FALSE	FALSE	0	0	1	1	none	6.44338717511e-05
T040	T188	TRUE	TRUE	0	0	1	1	none	6.54959366931e-05
T056	T188	FALSE	FALSE	0	0	1	1	none	7.10103028198e-05
T059	T188	TRUE	TRUE	0	0	1	1	none	0.0001327500168581
T065	T188	TRUE	TRUE	0	0	1	1	none	5.03967970023e-05
T069	T188	TRUE	TRUE	0	0	1	1	none	0.0001413587134449
T073	T188	TRUE	TRUE	0	0	1	1	none	6.44338717511e-05
T075	T188	TRUE	TRUE	0	0	1	1	none	5.71057564369e-05
T077	T188	TRUE	TRUE	0	0	1	1	none	6.44338717511e-05
T087	T188	FALSE	FALSE	0	0	1	1	none	6.56379028093e-05
T095	T188	TRUE	TRUE	0	0	1	1	none	0.0001240350986876
T099a	T188	TRUE	TRUE	0	0	1	1	none	0.0001232804834921
T102	T188	FALSE	FALSE	0	0	1	1	none	0.000129833128924
T104	T188	FALSE	FALSE	0	0	1	1	none	4.23632005512e-05
T105	T188	FALSE	FALSE	0	0	1	1	none	5.16008280605e-05
T107	T188	FALSE	FALSE	0	0	1	1	none	0.0001316391755113
T126	T188	TRUE	TRUE	0	0	1	1	none	0.000147521482887
T156	T188	FALSE	FALSE	0	0	1	1	none	5.24497587934e-05
T159a	T188	TRUE	TRUE	0	0	1	1	none	6.32298406929e-05
T182	T188	FALSE	FALSE	0	0	1	1	none	5.08085342862e-05
S002	T192	FALSE	FALSE	0	0	1	1	none	0.0001627881444403
S007	T192	FALSE	FALSE	0	0	1	1	none	0.0001571642666924
S021	T192	FALSE	FALSE	0	0	1	1	none	0.0001648611439436
S024	T192	FALSE	FALSE	0	0	1	1	none	0.000163369849199
S025	T192	FALSE	FALSE	0	0	1	1	none	0.0001654323862434
S026	T192	FALSE	FALSE	0	0	1	1	none	0.0001629399499954
S038	T192	FALSE	FALSE	0	0	1	1	none	0.0001580374011085
S039	T192	FALSE	FALSE	0	0	1	1	none	0.0001643125703506
S040	T192	FALSE	FALSE	0	0	1	1	none	7.63977329435999e-05
S042	T192	FALSE	FALSE	0	0	1	1	none	0.0001627151493326
S071	T192	FALSE	FALSE	0	0	1	1	none	4.55519595563e-05
S078	T192	FALSE	FALSE	0	0	1	1	none	0.0001636196812074
S081	T192	FALSE	FALSE	0	0	1	1	none	0.0001639191803908
S085	T192	FALSE	FALSE	0	0	1	1	none	8.63315843262999e-05
S087	T192	FALSE	FALSE	0	0	1	1	none	0.0001007491852116
S093	T192	FALSE	FALSE	0	0	1	1	none	7.45405586284e-05
S097	T192	FALSE	FALSE	0	0	1	1	none	0.0001631350970375
S102	T192	FALSE	FALSE	0	0	1	1	none	7.65114333143e-05
S106	T192	FALSE	FALSE	0	0	1	1	none	0.0001629314866983
S130	T192	FALSE	FALSE	0	0	1	1	none	0.0001003723193906
T009	T192	FALSE	FALSE	0	0	1	1	none	0.0001674634164138
T010	T192	FALSE	FALSE	0	0	1	1	none	0.0001656194441187
T013	T192	FALSE	FALSE	0	0	1	1	none	0.0001654613303039
T014	T192	FALSE	FALSE	0	0	1	1	none	0.0001641095465915
T020	T192	FALSE	FALSE	0	0	1	1	none	0.0001595138205335
T021	T192	FALSE	FALSE	0	0	1	1	none	0.0001650174285896
T028	T192	FALSE	FALSE	0	0	1	1	none	0.0001592592926312
T035a	T192	FALSE	FALSE	0	0	1	1	none	0.0001010586685653
T035b	T192	FALSE	FALSE	0	0	1	1	none	0.0001656194441187
T040	T192	FALSE	FALSE	0	0	1	1	none	0.0001666815090607
T056	T192	FALSE	FALSE	0	0	1	1	none	0.0001721958751874
T059	T192	FALSE	FALSE	0	0	1	1	none	8.23489922095e-05
T065	T192	FALSE	FALSE	0	0	1	1	none	0.0001590188891599
T069	T192	FALSE	FALSE	0	0	1	1	none	7.08006464563e-05
T073	T192	FALSE	FALSE	0	0	1	1	none	0.0001656194441187
T075	T192	FALSE	FALSE	0	0	1	1	none	0.0001563181309683
T077	T192	FALSE	FALSE	0	0	1	1	none	0.0001656194441187
T087	T192	FALSE	FALSE	0	0	1	1	none	0.0001668234751769
T095	T192	FALSE	FALSE	0	0	1	1	none	9.87355034989999e-05
T099a	T192	FALSE	FALSE	0	0	1	1	none	9.79808883035e-05
T102	T192	FALSE	FALSE	0	0	1	1	none	0.0001045335337354
T104	T192	FALSE	FALSE	0	0	1	1	none	0.0001654459909564
T105	T192	FALSE	FALSE	0	0	1	1	none	0.0001602229202181
T107	T192	FALSE	FALSE	0	0	1	1	none	0.0001063395803227
T126	T192	TRUE	TRUE	1	0	1	1	anc	1.257148959e-06
T156	T192	FALSE	FALSE	0	0	1	1	none	0.000161071850951
T159a	T192	FALSE	FALSE	0	0	1	1	none	0.0001644154130605
T182	T192	FALSE	FALSE	0	0	1	1	none	0.0001594306264438
T188	T192	FALSE	FALSE	0	0	1	1	none	0.0001616619861012
S002	T197	TRUE	TRUE	0	0	1	1	none	5.6381720459e-05
S007	T197	TRUE	TRUE	0	0	1	1	none	4.33213229211e-05
S021	T197	TRUE	TRUE	0	0	1	1	none	5.84547199623e-05
S024	T197	TRUE	TRUE	0	0	1	1	none	5.69634252177e-05
S025	T197	TRUE	TRUE	0	0	1	1	none	5.90259622621e-05
S026	T197	TRUE	TRUE	0	0	1	1	none	5.65335260141e-05
S038	T197	TRUE	TRUE	0	0	1	1	none	3.4888406972e-06
S039	T197	TRUE	TRUE	0	0	1	1	none	5.79061463693e-05
S040	T197	TRUE	TRUE	0	0	1	1	none	0.0001215779059785
S042	T197	TRUE	TRUE	0	0	1	1	none	5.63087253513e-05
S071	T197	TRUE	TRUE	0	0	1	1	none	0.0001120932059894
S078	T197	TRUE	TRUE	0	0	1	1	none	5.72132572261e-05
S081	T197	TRUE	TRUE	0	0	1	1	none	5.75127564095e-05
S085	T197	TRUE	TRUE	0	0	1	1	none	0.0001064103279012
S087	T197	TRUE	TRUE	0	0	1	1	none	0.0001208279287865
S093	T197	TRUE	TRUE	0	0	1	1	none	9.46193022033e-05
S097	T197	TRUE	TRUE	0	0	1	1	none	5.67286730562e-05
S102	T197	TRUE	TRUE	0	0	1	1	none	0.0001216916063492
S106	T197	TRUE	TRUE	0	0	1	1	none	5.6525062717e-05
S130	T197	TRUE	TRUE	0	0	1	1	none	0.0001204510629655
T009	T197	FALSE	FALSE	0	0	1	1	none	6.10569924325e-05
T010	T197	FALSE	FALSE	0	0	1	1	none	5.92130201374e-05
T013	T197	FALSE	FALSE	0	0	1	1	none	1.09127698926e-05
T014	T197	TRUE	TRUE	0	0	1	1	none	5.77031226102e-05
T020	T197	TRUE	TRUE	0	0	1	1	none	4.9652601222e-06
T021	T197	TRUE	TRUE	0	0	1	1	none	5.86110046083e-05
T028	T197	TRUE	TRUE	0	0	1	1	none	4.54163488599e-05
T035a	T197	TRUE	TRUE	0	0	1	1	none	0.0001211374121402
T035b	T197	FALSE	FALSE	0	0	1	1	none	5.92130201374e-05
T040	T197	TRUE	TRUE	0	0	1	1	none	6.02750850794e-05
T056	T197	FALSE	FALSE	0	0	1	1	none	6.57894512061e-05
T059	T197	TRUE	TRUE	0	0	1	1	none	0.0001275291652444
T065	T197	TRUE	TRUE	0	0	1	1	none	4.4703287486e-06
T069	T197	TRUE	TRUE	0	0	1	1	none	0.0001361378618312
T073	T197	TRUE	TRUE	0	0	1	1	none	5.92130201374e-05
T075	T197	TRUE	TRUE	0	0	1	1	none	5.18849048232e-05
T077	T197	TRUE	TRUE	0	0	1	1	none	5.92130201374e-05
T087	T197	FALSE	FALSE	0	0	1	1	none	6.04170511956e-05
T095	T197	TRUE	TRUE	0	0	1	1	none	0.0001188142470739
T099a	T197	TRUE	TRUE	0	0	1	1	none	0.0001180596318784
T102	T197	FALSE	FALSE	0	0	1	1	none	0.0001246122773103
T104	T197	FALSE	FALSE	0	0	1	1	none	5.16030471851e-05
T105	T197	FALSE	FALSE	0	0	1	1	none	5.6743598068e-06
T107	T197	FALSE	FALSE	0	0	1	1	none	0.0001264183238976
T126	T197	TRUE	TRUE	0	0	1	1	none	0.0001423006312733
T156	T197	TRUE	TRUE	0	1	1	1	desc	6.020155291e-07
T159a	T197	TRUE	TRUE	0	0	1	1	none	5.80089890792e-05
T182	T197	FALSE	FALSE	0	1	1	1	desc	1.8060465873e-06
T188	T197	TRUE	TRUE	0	0	1	1	none	4.78190423299e-05
T192	T197	FALSE	FALSE	0	0	1	1	none	0.0001564411344875
S002	T223	FALSE	FALSE	0	0	1	1	none	5.92990423301e-05
S007	T223	FALSE	FALSE	0	0	1	1	none	4.62386447922e-05
S021	T223	FALSE	FALSE	0	0	1	1	none	6.13720418334e-05
S024	T223	FALSE	FALSE	0	0	1	1	none	5.98807470888e-05
S025	T223	FALSE	FALSE	0	0	1	1	none	6.19432841332e-05
S026	T223	FALSE	FALSE	0	0	1	1	none	5.94508478852e-05
S038	T223	FALSE	FALSE	0	0	1	1	none	6.4061625683e-06
S039	T223	FALSE	FALSE	0	0	1	1	none	6.08234682404e-05
S040	T223	FALSE	FALSE	0	0	1	1	none	0.0001244952278496
S042	T223	FALSE	FALSE	0	0	1	1	none	5.92260472224e-05
S071	T223	FALSE	FALSE	0	0	1	1	none	0.0001150105278605
S078	T223	FALSE	FALSE	0	0	1	1	none	6.01305790972e-05
S081	T223	FALSE	FALSE	0	0	1	1	none	6.04300782806e-05
S085	T223	FALSE	FALSE	0	0	1	1	none	0.0001093276497723
S087	T223	FALSE	FALSE	0	0	1	1	none	0.0001237452506576
S093	T223	FALSE	FALSE	0	0	1	1	none	9.75366240744e-05
S097	T223	FALSE	FALSE	0	0	1	1	none	5.96459949273e-05
S102	T223	FALSE	FALSE	0	0	1	1	none	0.0001246089282203
S106	T223	FALSE	FALSE	0	0	1	1	none	5.94423845881e-05
S130	T223	FALSE	FALSE	0	0	1	1	none	0.0001233683848366
T009	T223	FALSE	FALSE	0	0	1	1	none	6.39743143036e-05
T010	T223	FALSE	FALSE	0	0	1	1	none	6.21303420085e-05
T013	T223	FALSE	FALSE	0	0	1	1	none	1.38300917637e-05
T014	T223	FALSE	FALSE	0	0	1	1	none	6.06204444813e-05
T020	T223	FALSE	FALSE	0	0	1	1	none	7.8825819933e-06
T021	T223	FALSE	FALSE	0	0	1	1	none	6.15283264794e-05
T028	T223	FALSE	FALSE	0	0	1	1	none	4.8333670731e-05
T035a	T223	FALSE	FALSE	0	0	1	1	none	0.0001240547340113
T035b	T223	FALSE	FALSE	0	0	1	1	none	6.21303420085e-05
T040	T223	FALSE	FALSE	0	0	1	1	none	6.31924069505e-05
T056	T223	FALSE	FALSE	0	0	1	1	none	6.87067730772e-05
T059	T223	FALSE	FALSE	0	0	1	1	none	0.0001304464871155
T065	T223	FALSE	FALSE	0	0	1	1	none	7.3876506197e-06
T069	T223	FALSE	FALSE	0	0	1	1	none	0.0001390551837023
T073	T223	FALSE	FALSE	0	0	1	1	none	6.21303420085e-05
T075	T223	FALSE	FALSE	0	0	1	1	none	5.48022266943e-05
T077	T223	FALSE	FALSE	0	0	1	1	none	6.21303420085e-05
T087	T223	FALSE	FALSE	0	0	1	1	none	6.33343730667e-05
T095	T223	FALSE	FALSE	0	0	1	1	none	0.000121731568945
T099a	T223	FALSE	FALSE	0	0	1	1	none	0.0001209769537495
T102	T223	FALSE	FALSE	0	0	1	1	none	0.0001275295991814
T104	T223	FALSE	FALSE	0	0	1	1	none	5.45203690562e-05
T105	T223	FALSE	FALSE	0	0	1	1	none	8.5916816779e-06
T107	T223	FALSE	FALSE	0	0	1	1	none	0.0001293356457687
T126	T223	FALSE	FALSE	0	0	1	1	none	0.0001452179531444
T156	T223	FALSE	FALSE	0	0	1	1	none	7.5480383346e-06
T159a	T223	FALSE	FALSE	0	0	1	1	none	6.09263109503e-05
T182	T223	FALSE	FALSE	0	0	1	1	none	3.5399230894e-06
T188	T223	FALSE	FALSE	0	0	1	1	none	5.0736364201e-05
T192	T223	FALSE	FALSE	0	0	1	1	none	0.0001593584563586
T197	T223	TRUE	TRUE	1	0	1	1	anc	6.020155291e-07
S002	T225	FALSE	FALSE	0	0	1	1	none	6.97894124061e-05
S007	T225	FALSE	FALSE	0	0	1	1	none	5.67290148682e-05
S021	T225	FALSE	FALSE	0	0	1	1	none	7.18624119094e-05
S024	T225	FALSE	FALSE	0	0	1	1	none	7.03711171648e-05
S025	T225	FALSE	FALSE	0	0	1	1	none	7.24336542092e-05
S026	T225	FALSE	FALSE	0	0	1	1	none	6.99412179612e-05
S038	T225	FALSE	FALSE	0	0	1	1	none	1.68965326443e-05
S039	T225	FALSE	FALSE	0	0	1	1	none	7.13138383164e-05
S040	T225	FALSE	FALSE	0	0	1	1	none	0.0001349855979256
S042	T225	FALSE	FALSE	0	0	1	1	none	6.97164172984e-05
S071	T225	FALSE	FALSE	0	0	1	1	none	0.0001255008979365
S078	T225	FALSE	FALSE	0	0	1	1	none	7.06209491732e-05
S081	T225	FALSE	FALSE	0	0	1	1	none	7.09204483566e-05
S085	T225	FALSE	FALSE	0	0	1	1	none	0.0001198180198483
S087	T225	FALSE	FALSE	0	0	1	1	none	0.0001342356207336
S093	T225	FALSE	FALSE	0	0	1	1	none	0.0001080269941504
S097	T225	FALSE	FALSE	0	0	1	1	none	7.01363650033e-05
S102	T225	FALSE	FALSE	0	0	1	1	none	0.0001350992982963
S106	T225	FALSE	FALSE	0	0	1	1	none	6.99327546641e-05
S130	T225	FALSE	FALSE	0	0	1	1	none	0.0001338587549126
T009	T225	FALSE	FALSE	0	0	1	1	none	7.44646843796e-05
T010	T225	FALSE	FALSE	0	0	1	1	none	7.26207120845e-05
T013	T225	FALSE	FALSE	0	0	1	1	none	2.43204618397e-05
T014	T225	FALSE	FALSE	0	0	1	1	none	7.11108145573e-05
T020	T225	FALSE	FALSE	0	0	1	1	none	1.83729520693e-05
T021	T225	FALSE	FALSE	0	0	1	1	none	7.20186965554e-05
T028	T225	FALSE	FALSE	0	0	1	1	none	5.8824040807e-05
T035a	T225	FALSE	FALSE	0	0	1	1	none	0.0001345451040873
T035b	T225	FALSE	FALSE	0	0	1	1	none	7.26207120845e-05
T040	T225	FALSE	FALSE	0	0	1	1	none	7.36827770265e-05
T056	T225	FALSE	FALSE	0	0	1	1	none	7.91971431532e-05
T059	T225	FALSE	FALSE	0	0	1	1	none	0.0001409368571915
T065	T225	FALSE	FALSE	0	0	1	1	none	1.78780206957e-05
T069	T225	FALSE	FALSE	0	0	1	1	none	0.0001495455537783
T073	T225	FALSE	FALSE	0	0	1	1	none	7.26207120845e-05
T075	T225	FALSE	FALSE	0	0	1	1	none	6.52925967703e-05
T077	T225	FALSE	FALSE	0	0	1	1	none	7.26207120845e-05
T087	T225	FALSE	FALSE	0	0	1	1	none	7.38247431427e-05
T095	T225	FALSE	FALSE	0	0	1	1	none	0.000132221939021
T099a	T225	FALSE	FALSE	0	0	1	1	none	0.0001314673238255
T102	T225	FALSE	FALSE	0	0	1	1	none	0.0001380199692574
T104	T225	FALSE	FALSE	0	0	1	1	none	6.50107391322e-05
T105	T225	FALSE	FALSE	0	0	1	1	none	1.90820517539e-05
T107	T225	FALSE	FALSE	0	0	1	1	none	0.0001398260158447
T126	T225	FALSE	FALSE	0	0	1	1	none	0.0001557083232204
T156	T225	FALSE	FALSE	0	0	1	1	none	1.11850376e-05
T159a	T225	FALSE	FALSE	0	0	1	1	none	7.14166810263e-05
T182	T225	FALSE	FALSE	0	0	1	1	none	1.63971839034e-05
T188	T225	FALSE	FALSE	0	0	1	1	none	6.1226734277e-05
T192	T225	FALSE	FALSE	0	0	1	1	none	0.0001698488264346
T197	T225	TRUE	TRUE	1	0	1	1	anc	6.020155291e-07
T223	T225	FALSE	FALSE	0	0	1	1	none	1.63250138182e-05
S002	T230	FALSE	FALSE	0	0	1	1	none	2.30448804344e-05
S007	T230	FALSE	FALSE	0	0	1	1	none	6.28815361265e-05
S021	T230	FALSE	FALSE	0	0	1	1	none	2.51178799377e-05
S024	T230	FALSE	FALSE	0	0	1	1	none	2.36265851931e-05
S025	T230	FALSE	FALSE	0	0	1	1	none	2.26770634555e-05
S026	T230	FALSE	FALSE	0	0	1	1	none	1.35336158395e-05
S038	T230	FALSE	FALSE	0	0	1	1	none	6.37546705426e-05
S039	T230	FALSE	FALSE	0	0	1	1	none	2.45693063447e-05
S040	T230	FALSE	FALSE	0	0	1	1	none	0.0001337015993939
S042	T230	FALSE	FALSE	0	0	1	1	none	2.29718853267e-05
S071	T230	FALSE	FALSE	0	0	1	1	none	0.0001242168994048
S078	T230	FALSE	FALSE	0	0	1	1	none	2.38764172015e-05
S081	T230	FALSE	FALSE	0	0	1	1	none	2.41759163849e-05
S085	T230	FALSE	FALSE	0	0	1	1	none	0.0001185340213166
S087	T230	FALSE	FALSE	0	0	1	1	none	0.0001329516222019
S093	T230	FALSE	FALSE	0	0	1	1	none	0.0001067429956187
S097	T230	FALSE	FALSE	0	0	1	1	none	2.03797742496e-05
S102	T230	FALSE	FALSE	0	0	1	1	none	0.0001338152997646
S106	T230	FALSE	FALSE	0	0	1	1	none	2.31882226924e-05
S130	T230	FALSE	FALSE	0	0	1	1	none	0.0001325747563809
T009	T230	FALSE	FALSE	0	0	1	1	none	4.7893560793e-06
T010	T230	FALSE	FALSE	0	0	1	1	none	4.1494148424e-06
T013	T230	FALSE	FALSE	0	0	1	1	none	7.1178599738e-05
T014	T230	FALSE	FALSE	0	0	1	1	none	2.43662825856e-05
T020	T230	FALSE	FALSE	0	0	1	1	none	6.52310899676e-05
T021	T230	FALSE	FALSE	0	0	1	1	none	5.9554614297e-06
T028	T230	FALSE	FALSE	0	0	1	1	none	6.49765620653e-05
T035a	T230	FALSE	FALSE	0	0	1	1	none	0.0001332611055556
T035b	T230	FALSE	FALSE	0	0	1	1	none	5.3534459006e-06
T040	T230	FALSE	FALSE	0	0	1	1	none	2.69382450548e-05
T056	T230	FALSE	FALSE	0	0	1	1	none	9.5218148529e-06
T059	T230	FALSE	FALSE	0	0	1	1	none	0.0001396528586598
T065	T230	FALSE	FALSE	0	0	1	1	none	6.4736158594e-05
T069	T230	FALSE	FALSE	0	0	1	1	none	0.0001482615552466
T073	T230	FALSE	FALSE	0	0	1	1	none	6.5574769588e-06
T075	T230	FALSE	FALSE	0	0	1	1	none	6.40085982386e-05
T077	T230	FALSE	FALSE	0	0	1	1	none	6.5574769588e-06
T087	T230	FALSE	FALSE	0	0	1	1	none	4.1494148424e-06
T095	T230	FALSE	FALSE	0	0	1	1	none	0.0001309379404893
T099a	T230	FALSE	FALSE	0	0	1	1	none	0.0001301833252938
T102	T230	FALSE	FALSE	0	0	1	1	none	0.0001367359707257
T104	T230	FALSE	FALSE	0	0	1	1	none	7.11632603905e-05
T105	T230	FALSE	FALSE	0	0	1	1	none	6.59401896522e-05
T107	T230	FALSE	FALSE	0	0	1	1	none	0.000138542017313
T126	T230	FALSE	FALSE	0	0	1	1	none	0.0001544243246887
T156	T230	FALSE	FALSE	0	0	1	1	none	6.67891203851e-05
T159a	T230	TRUE	TRUE	1	0	1	1	anc	2.3433682551e-06
T182	T230	FALSE	FALSE	0	0	1	1	none	6.51478958779e-05
T188	T230	FALSE	FALSE	0	0	1	1	none	6.73792555353e-05
T192	T230	FALSE	FALSE	0	0	1	1	none	0.0001685648279029
T197	T230	FALSE	FALSE	0	0	1	1	none	6.21584039216e-05
T223	T230	FALSE	FALSE	0	0	1	1	none	6.50757257927e-05
T225	T230	FALSE	FALSE	0	0	1	1	none	7.55660958687e-05
S002	T232	TRUE	TRUE	0	0	1	1	none	0.0001500704947561
S007	T232	TRUE	TRUE	0	0	1	1	none	0.0001444466170082
S021	T232	TRUE	TRUE	0	0	1	1	none	0.0001521434942594
S024	T232	TRUE	TRUE	0	0	1	1	none	0.0001506521995148
S025	T232	TRUE	TRUE	0	0	1	1	none	0.0001527147365592
S026	T232	TRUE	TRUE	0	0	1	1	none	0.0001502223003112
S038	T232	TRUE	TRUE	0	0	1	1	none	0.0001453197514243
S039	T232	TRUE	TRUE	0	0	1	1	none	0.0001515949206664
S040	T232	TRUE	TRUE	0	0	1	1	none	6.36800832594e-05
S042	T232	TRUE	TRUE	0	0	1	1	none	0.0001499974996484
S071	T232	TRUE	TRUE	0	0	1	1	none	3.28343098721e-05
S078	T232	TRUE	TRUE	0	0	1	1	none	0.0001509020315232
S081	T232	TRUE	TRUE	0	0	1	1	none	0.0001512015307066
S085	T232	TRUE	TRUE	0	0	1	1	none	7.36139346421e-05
S087	T232	TRUE	TRUE	0	0	1	1	none	8.80315355274e-05
S093	T232	TRUE	TRUE	0	0	1	1	none	6.18229089442e-05
S097	T232	TRUE	TRUE	0	0	1	1	none	0.0001504174473533
S102	T232	TRUE	TRUE	0	0	1	1	none	6.37937836301e-05
S106	T232	TRUE	TRUE	0	0	1	1	none	0.0001502138370141
S130	T232	TRUE	TRUE	0	0	1	1	none	8.76546697064e-05
T009	T232	FALSE	FALSE	0	0	1	1	none	0.0001547457667296
T010	T232	FALSE	FALSE	0	0	1	1	none	0.0001529017944345
T013	T232	FALSE	FALSE	0	0	1	1	none	0.0001527436806197
T014	T232	TRUE	TRUE	0	0	1	1	none	0.0001513918969073
T020	T232	TRUE	TRUE	0	0	1	1	none	0.0001467961708493
T021	T232	TRUE	TRUE	0	0	1	1	none	0.0001522997789054
T028	T232	TRUE	TRUE	0	0	1	1	none	0.000146541642947
T035a	T232	TRUE	TRUE	0	0	1	1	none	8.83410188811e-05
T035b	T232	FALSE	FALSE	0	0	1	1	none	0.0001529017944345
T040	T232	TRUE	TRUE	0	0	1	1	none	0.0001539638593765
T056	T232	FALSE	FALSE	0	0	1	1	none	0.0001594782255032
T059	T232	TRUE	TRUE	0	0	1	1	none	6.96313425253e-05
T065	T232	TRUE	TRUE	0	0	1	1	none	0.0001463012394757
T069	T232	TRUE	TRUE	0	0	1	1	none	5.80829967721e-05
T073	T232	TRUE	TRUE	0	0	1	1	none	0.0001529017944345
T075	T232	TRUE	TRUE	0	0	1	1	none	0.0001436004812841
T077	T232	TRUE	TRUE	0	0	1	1	none	0.0001529017944345
T087	T232	FALSE	FALSE	0	0	1	1	none	0.0001541058254927
T095	T232	TRUE	TRUE	0	0	1	1	none	8.60178538148e-05
T099a	T232	TRUE	TRUE	0	0	1	1	none	8.52632386193e-05
T102	T232	FALSE	FALSE	0	0	1	1	none	9.18158840512e-05
T104	T232	FALSE	FALSE	0	0	1	1	none	0.0001527283412722
T105	T232	FALSE	FALSE	0	0	1	1	none	0.0001475052705339
T107	T232	FALSE	FALSE	0	0	1	1	none	9.36219306385e-05
T126	T232	TRUE	TRUE	0	0	1	1	none	4.709872756e-06
T156	T232	FALSE	FALSE	0	0	1	1	none	0.0001483542012668
T159a	T232	TRUE	TRUE	0	0	1	1	none	0.0001516977633763
T182	T232	FALSE	FALSE	0	0	1	1	none	0.0001467129767596
T188	T232	TRUE	TRUE	0	0	1	1	none	0.000148944336417
T192	T232	FALSE	FALSE	0	0	1	1	none	1.88503759702e-05
T197	T232	TRUE	TRUE	0	0	1	1	none	0.0001437234848033
T223	T232	FALSE	FALSE	0	0	1	1	none	0.0001466408066744
T225	T232	FALSE	FALSE	0	0	1	1	none	0.0001571311767504
T230	T232	FALSE	FALSE	0	0	1	1	none	0.0001558471782187
S002	T241	FALSE	FALSE	0	0	1	1	none	7.72101302991999e-05
S007	T241	FALSE	FALSE	0	0	1	1	none	6.41497327613e-05
S021	T241	FALSE	FALSE	0	0	1	1	none	7.92831298024999e-05
S024	T241	FALSE	FALSE	0	0	1	1	none	7.77918350578999e-05
S025	T241	FALSE	FALSE	0	0	1	1	none	7.98543721023e-05
S026	T241	FALSE	FALSE	0	0	1	1	none	7.73619358542999e-05
S038	T241	FALSE	FALSE	0	0	1	1	none	2.31132194792e-05
S039	T241	FALSE	FALSE	0	0	1	1	none	7.87345562094999e-05
S040	T241	FALSE	FALSE	0	0	1	1	none	0.0001424063158187
S042	T241	FALSE	FALSE	0	0	1	1	none	7.71371351914999e-05
S071	T241	FALSE	FALSE	0	0	1	1	none	0.0001329216158296
S078	T241	FALSE	FALSE	0	0	1	1	none	7.80416670662999e-05
S081	T241	FALSE	FALSE	0	0	1	1	none	7.83411662496999e-05
S085	T241	FALSE	FALSE	0	0	1	1	none	0.0001272387377414
S087	T241	FALSE	FALSE	0	0	1	1	none	0.0001416563386267
S093	T241	FALSE	FALSE	0	0	1	1	none	0.0001154477120435
S097	T241	FALSE	FALSE	0	0	1	1	none	7.75570828964e-05
S102	T241	FALSE	FALSE	0	0	1	1	none	0.0001425200161894
S106	T241	FALSE	FALSE	0	0	1	1	none	7.73534725571999e-05
S130	T241	FALSE	FALSE	0	0	1	1	none	0.0001412794728057
T009	T241	FALSE	FALSE	0	0	1	1	none	8.18854022727e-05
T010	T241	FALSE	FALSE	0	0	1	1	none	8.00414299776e-05
T013	T241	FALSE	FALSE	0	0	1	1	none	1.76391343564e-05
T014	T241	FALSE	FALSE	0	0	1	1	none	7.85315324503999e-05
T020	T241	FALSE	FALSE	0	0	1	1	none	2.45896389042e-05
T021	T241	FALSE	FALSE	0	0	1	1	none	7.94394144485e-05
T028	T241	FALSE	FALSE	0	0	1	1	none	6.62447587000999e-05
T035a	T241	FALSE	FALSE	0	0	1	1	none	0.0001419658219804
T035b	T241	FALSE	FALSE	0	0	1	1	none	8.00414299776e-05
T040	T241	FALSE	FALSE	0	0	1	1	none	8.11034949195999e-05
T056	T241	FALSE	FALSE	0	0	1	1	none	8.66178610462999e-05
T059	T241	FALSE	FALSE	0	0	1	1	none	0.0001483575750846
T065	T241	FALSE	FALSE	0	0	1	1	none	2.13287532998e-05
T069	T241	FALSE	FALSE	0	0	1	1	none	0.0001569662716714
T073	T241	FALSE	FALSE	0	0	1	1	none	8.00414299776e-05
T075	T241	FALSE	FALSE	0	0	1	1	none	7.27133146633999e-05
T077	T241	FALSE	FALSE	0	0	1	1	none	8.00414299776e-05
T087	T241	FALSE	FALSE	0	0	1	1	none	8.12454610357999e-05
T095	T241	FALSE	FALSE	0	0	1	1	none	0.0001396426569141
T099a	T241	FALSE	FALSE	0	0	1	1	none	0.0001388880417186
T102	T241	FALSE	FALSE	0	0	1	1	none	0.0001454406871505
T104	T241	FALSE	FALSE	0	0	1	1	none	7.24314570252999e-05
T105	T241	FALSE	FALSE	0	0	1	1	none	2.2532784358e-05
T107	T241	FALSE	FALSE	0	0	1	1	none	0.0001472467337378
T126	T241	FALSE	FALSE	0	0	1	1	none	0.0001631290411135
T156	T241	FALSE	FALSE	0	0	1	1	none	2.73517003799e-05
T159a	T241	FALSE	FALSE	0	0	1	1	none	7.88373989194e-05
T182	T241	FALSE	FALSE	0	0	1	1	none	2.57104758727e-05
T188	T241	FALSE	FALSE	0	0	1	1	none	6.86474521701e-05
T192	T241	FALSE	FALSE	0	0	1	1	none	0.0001772695443277
T197	T241	FALSE	FALSE	0	0	1	1	none	2.27209839164e-05
T223	T241	FALSE	FALSE	0	0	1	1	none	2.56383057875e-05
T225	T241	FALSE	FALSE	0	0	1	1	none	3.61286758635e-05
T230	T241	FALSE	FALSE	0	0	1	1	none	8.29868137618e-05
T232	T241	FALSE	FALSE	0	0	1	1	none	0.0001645518946435
S002	T270	FALSE	FALSE	0	0	1	1	none	0.0001520313724375
S007	T270	FALSE	FALSE	0	0	1	1	none	0.0001464074946896
S021	T270	FALSE	FALSE	0	0	1	1	none	0.0001541043719408
S024	T270	FALSE	FALSE	0	0	1	1	none	0.0001526130771962
S025	T270	FALSE	FALSE	0	0	1	1	none	0.0001546756142406
S026	T270	FALSE	FALSE	0	0	1	1	none	0.0001521831779926
S038	T270	FALSE	FALSE	0	0	1	1	none	0.0001472806291057
S039	T270	FALSE	FALSE	0	0	1	1	none	0.0001535557983478
S040	T270	FALSE	FALSE	0	0	1	1	none	6.56409609408e-05
S042	T270	FALSE	FALSE	0	0	1	1	none	0.0001519583773298
S071	T270	FALSE	FALSE	0	0	1	1	none	3.47951875535e-05
S078	T270	FALSE	FALSE	0	0	1	1	none	0.0001528629092046
S081	T270	FALSE	FALSE	0	0	1	1	none	0.000153162408388
S085	T270	FALSE	FALSE	0	0	1	1	none	7.55748123235e-05
S087	T270	FALSE	FALSE	0	0	1	1	none	8.99924132088e-05
S093	T270	FALSE	FALSE	0	0	1	1	none	6.37837866256e-05
S097	T270	FALSE	FALSE	0	0	1	1	none	0.0001523783250347
S102	T270	FALSE	FALSE	0	0	1	1	none	6.57546613115e-05
S106	T270	FALSE	FALSE	0	0	1	1	none	0.0001521747146955
S130	T270	FALSE	FALSE	0	0	1	1	none	8.96155473878e-05
T009	T270	FALSE	FALSE	0	0	1	1	none	0.000156706644411
T010	T270	FALSE	FALSE	0	0	1	1	none	0.0001548626721159
T013	T270	FALSE	FALSE	0	0	1	1	none	0.0001547045583011
T014	T270	FALSE	FALSE	0	0	1	1	none	0.0001533527745887
T020	T270	FALSE	FALSE	0	0	1	1	none	0.0001487570485307
T021	T270	FALSE	FALSE	0	0	1	1	none	0.0001542606565868
T028	T270	FALSE	FALSE	0	0	1	1	none	0.0001485025206284
T035a	T270	FALSE	FALSE	0	0	1	1	none	9.03018965625e-05
T035b	T270	FALSE	FALSE	0	0	1	1	none	0.0001548626721159
T040	T270	FALSE	FALSE	0	0	1	1	none	0.0001559247370579
T056	T270	FALSE	FALSE	0	0	1	1	none	0.0001614391031846
T059	T270	FALSE	FALSE	0	0	1	1	none	7.15922202067e-05
T065	T270	FALSE	FALSE	0	0	1	1	none	0.0001482621171571
T069	T270	FALSE	FALSE	0	0	1	1	none	6.00438744535e-05
T073	T270	FALSE	FALSE	0	0	1	1	none	0.0001548626721159
T075	T270	FALSE	FALSE	0	0	1	1	none	0.0001455613589655
T077	T270	FALSE	FALSE	0	0	1	1	none	0.0001548626721159
T087	T270	FALSE	FALSE	0	0	1	1	none	0.0001560667031741
T095	T270	FALSE	FALSE	0	0	1	1	none	8.79787314962e-05
T099a	T270	FALSE	FALSE	0	0	1	1	none	8.72241163007e-05
T102	T270	FALSE	FALSE	0	0	1	1	none	9.37767617326e-05
T104	T270	FALSE	FALSE	0	0	1	1	none	0.0001546892189536
T105	T270	FALSE	FALSE	0	0	1	1	none	0.0001494661482153
T107	T270	FALSE	FALSE	0	0	1	1	none	9.55828083199e-05
T126	T270	FALSE	FALSE	0	0	1	1	none	6.6707504374e-06
T156	T270	FALSE	FALSE	0	0	1	1	none	0.0001503150789482
T159a	T270	FALSE	FALSE	0	0	1	1	none	0.0001536586410577
T182	T270	FALSE	FALSE	0	0	1	1	none	0.000148673854441
T188	T270	FALSE	FALSE	0	0	1	1	none	0.0001509052140984
T192	T270	FALSE	FALSE	0	0	1	1	none	2.08112536516e-05
T197	T270	FALSE	FALSE	0	0	1	1	none	0.0001456843624847
T223	T270	FALSE	FALSE	0	0	1	1	none	0.0001486016843558
T225	T270	FALSE	FALSE	0	0	1	1	none	0.0001590920544318
T230	T270	FALSE	FALSE	0	0	1	1	none	0.0001578080559001
T232	T270	TRUE	TRUE	1	0	1	1	anc	6.020155291e-07
T241	T270	FALSE	FALSE	0	0	1	1	none	0.0001665127723249
S002	T271b	FALSE	FALSE	0	0	1	1	none	6.83874356581e-05
S007	T271b	FALSE	FALSE	0	0	1	1	none	5.53270381202e-05
S021	T271b	FALSE	FALSE	0	0	1	1	none	7.04604351614e-05
S024	T271b	FALSE	FALSE	0	0	1	1	none	6.89691404168e-05
S025	T271b	FALSE	FALSE	0	0	1	1	none	7.10316774612e-05
S026	T271b	FALSE	FALSE	0	0	1	1	none	6.85392412132e-05
S038	T271b	FALSE	FALSE	0	0	1	1	none	1.54945558963e-05
S039	T271b	FALSE	FALSE	0	0	1	1	none	6.99118615684e-05
S040	T271b	FALSE	FALSE	0	0	1	1	none	0.0001335836211776
S042	T271b	FALSE	FALSE	0	0	1	1	none	6.83144405504e-05
S071	T271b	FALSE	FALSE	0	0	1	1	none	0.0001240989211885
S078	T271b	FALSE	FALSE	0	0	1	1	none	6.92189724252e-05
S081	T271b	FALSE	FALSE	0	0	1	1	none	6.95184716086e-05
S085	T271b	FALSE	FALSE	0	0	1	1	none	0.0001184160431003
S087	T271b	FALSE	FALSE	0	0	1	1	none	0.0001328336439856
S093	T271b	FALSE	FALSE	0	0	1	1	none	0.0001066250174024
S097	T271b	FALSE	FALSE	0	0	1	1	none	6.87343882553e-05
S102	T271b	FALSE	FALSE	0	0	1	1	none	0.0001336973215483
S106	T271b	FALSE	FALSE	0	0	1	1	none	6.85307779161e-05
S130	T271b	FALSE	FALSE	0	0	1	1	none	0.0001324567781646
T009	T271b	FALSE	FALSE	0	0	1	1	none	7.30627076316e-05
T010	T271b	FALSE	FALSE	0	0	1	1	none	7.12187353365e-05
T013	T271b	FALSE	FALSE	0	0	1	1	none	2.29184850917e-05
T014	T271b	FALSE	FALSE	0	0	1	1	none	6.97088378093e-05
T020	T271b	FALSE	FALSE	0	0	1	1	none	1.69709753213e-05
T021	T271b	FALSE	FALSE	0	0	1	1	none	7.06167198074e-05
T028	T271b	FALSE	FALSE	0	0	1	1	none	5.7422064059e-05
T035a	T271b	FALSE	FALSE	0	0	1	1	none	0.0001331431273393
T035b	T271b	FALSE	FALSE	0	0	1	1	none	7.12187353365e-05
T040	T271b	FALSE	FALSE	0	0	1	1	none	7.22808002785e-05
T056	T271b	FALSE	FALSE	0	0	1	1	none	7.77951664052e-05
T059	T271b	FALSE	FALSE	0	0	1	1	none	0.0001395348804435
T065	T271b	FALSE	FALSE	0	0	1	1	none	1.64760439477e-05
T069	T271b	FALSE	FALSE	0	0	1	1	none	0.0001481435770303
T073	T271b	FALSE	FALSE	0	0	1	1	none	7.12187353365e-05
T075	T271b	FALSE	FALSE	0	0	1	1	none	6.38906200223e-05
T077	T271b	FALSE	FALSE	0	0	1	1	none	7.12187353365e-05
T087	T271b	FALSE	FALSE	0	0	1	1	none	7.24227663947e-05
T095	T271b	FALSE	FALSE	0	0	1	1	none	0.000130819962273
T099a	T271b	FALSE	FALSE	0	0	1	1	none	0.0001300653470775
T102	T271b	FALSE	FALSE	0	0	1	1	none	0.0001366179925094
T104	T271b	FALSE	FALSE	0	0	1	1	none	6.36087623842e-05
T105	T271b	FALSE	FALSE	0	0	1	1	none	1.76800750059e-05
T107	T271b	FALSE	FALSE	0	0	1	1	none	0.0001384240390967
T126	T271b	FALSE	FALSE	0	0	1	1	none	0.0001543063464724
T156	T271b	FALSE	FALSE	0	0	1	1	none	9.783060852e-06
T159a	T271b	FALSE	FALSE	0	0	1	1	none	7.00147042783e-05
T182	T271b	FALSE	FALSE	0	0	1	1	none	1.49952071554e-05
T188	T271b	FALSE	FALSE	0	0	1	1	none	5.9824757529e-05
T192	T271b	FALSE	FALSE	0	0	1	1	none	0.0001684468496866
T197	T271b	TRUE	TRUE	1	0	1	1	anc	6.020155291e-07
T223	T271b	FALSE	FALSE	0	0	1	1	none	1.49230370702e-05
T225	T271b	FALSE	FALSE	0	0	1	1	none	6.2181009808e-06
T230	T271b	FALSE	FALSE	0	0	1	1	none	7.41641191207e-05
T232	T271b	FALSE	FALSE	0	0	1	1	none	0.0001557292000024
T241	T271b	FALSE	FALSE	0	0	1	1	none	3.47266991155e-05
T270	T271b	FALSE	FALSE	0	0	1	1	none	0.0001576900776838
S002	T301	FALSE	FALSE	0	0	1	1	none	0.0001582017552135
S007	T301	FALSE	FALSE	0	0	1	1	none	0.0001525778774656
S021	T301	FALSE	FALSE	0	0	1	1	none	0.0001602747547168
S024	T301	FALSE	FALSE	0	0	1	1	none	0.0001587834599722
S025	T301	FALSE	FALSE	0	0	1	1	none	0.0001608459970166
S026	T301	FALSE	FALSE	0	0	1	1	none	0.0001583535607686
S038	T301	FALSE	FALSE	0	0	1	1	none	0.0001534510118817
S039	T301	FALSE	FALSE	0	0	1	1	none	0.0001597261811238
S040	T301	FALSE	FALSE	0	0	1	1	none	7.18113437168e-05
S042	T301	FALSE	FALSE	0	0	1	1	none	0.0001581287601058
S071	T301	FALSE	FALSE	0	0	1	1	none	4.09655703295e-05
S078	T301	FALSE	FALSE	0	0	1	1	none	0.0001590332919806
S081	T301	FALSE	FALSE	0	0	1	1	none	0.000159332791164
S085	T301	FALSE	FALSE	0	0	1	1	none	8.17451950995e-05
S087	T301	FALSE	FALSE	0	0	1	1	none	9.61627959848e-05
S093	T301	FALSE	FALSE	0	0	1	1	none	6.99541694016e-05
S097	T301	FALSE	FALSE	0	0	1	1	none	0.0001585487078107
S102	T301	FALSE	FALSE	0	0	1	1	none	7.19250440875e-05
S106	T301	FALSE	FALSE	0	0	1	1	none	0.0001583450974715
S130	T301	FALSE	FALSE	0	0	1	1	none	9.57859301638e-05
T009	T301	FALSE	FALSE	0	0	1	1	none	0.000162877027187
T010	T301	FALSE	FALSE	0	0	1	1	none	0.0001610330548919
T013	T301	FALSE	FALSE	0	0	1	1	none	0.0001608749410771
T014	T301	FALSE	FALSE	0	0	1	1	none	0.0001595231573647
T020	T301	FALSE	FALSE	0	0	1	1	none	0.0001549274313067
T021	T301	FALSE	FALSE	0	0	1	1	none	0.0001604310393628
T028	T301	FALSE	FALSE	0	0	1	1	none	0.0001546729034044
T035a	T301	FALSE	FALSE	0	0	1	1	none	9.64722793385e-05
T035b	T301	FALSE	FALSE	0	0	1	1	none	0.0001610330548919
T040	T301	FALSE	FALSE	0	0	1	1	none	0.0001620951198339
T056	T301	FALSE	FALSE	0	0	1	1	none	0.0001676094859606
T059	T301	FALSE	FALSE	0	0	1	1	none	7.77626029827e-05
T065	T301	FALSE	FALSE	0	0	1	1	none	0.0001544324999331
T069	T301	FALSE	FALSE	0	0	1	1	none	6.62142572295e-05
T073	T301	FALSE	FALSE	0	0	1	1	none	0.0001610330548919
T075	T301	FALSE	FALSE	0	0	1	1	none	0.0001517317417415
T077	T301	FALSE	FALSE	0	0	1	1	none	0.0001610330548919
T087	T301	FALSE	FALSE	0	0	1	1	none	0.0001622370859501
T095	T301	FALSE	FALSE	0	0	1	1	none	9.41491142722e-05
T099a	T301	FALSE	FALSE	0	0	1	1	none	9.33944990767e-05
T102	T301	FALSE	FALSE	0	0	1	1	none	9.99471445086e-05
T104	T301	FALSE	FALSE	0	0	1	1	none	0.0001608596017296
T105	T301	FALSE	FALSE	0	0	1	1	none	0.0001556365309913
T107	T301	FALSE	FALSE	0	0	1	1	none	0.0001017531910959
T126	T301	FALSE	FALSE	1	0	1	1	anc	7.7480674001e-06
T156	T301	FALSE	FALSE	0	0	1	1	none	0.0001564854617242
T159a	T301	FALSE	FALSE	0	0	1	1	none	0.0001598290238337
T182	T301	FALSE	FALSE	0	0	1	1	none	0.000154844237217
T188	T301	FALSE	FALSE	0	0	1	1	none	0.0001570755968744
T192	T301	FALSE	FALSE	0	0	1	1	none	2.24905861434e-05
T197	T301	FALSE	FALSE	0	0	1	1	none	0.0001518547452607
T223	T301	FALSE	FALSE	0	0	1	1	none	0.0001547720671318
T225	T301	FALSE	FALSE	0	0	1	1	none	0.0001652624372078
T230	T301	FALSE	FALSE	0	0	1	1	none	0.0001639784386761
T232	T301	FALSE	FALSE	0	0	1	1	none	1.42639867434e-05
T241	T301	FALSE	FALSE	0	0	1	1	none	0.0001726831551009
T270	T301	FALSE	FALSE	0	0	1	1	none	1.62248644248e-05
T271b	T301	FALSE	FALSE	0	0	1	1	none	0.0001638604604598
S002	T303	FALSE	FALSE	0	0	1	1	none	0.0001611147515282
S007	T303	FALSE	FALSE	0	0	1	1	none	0.0001554908737803
S021	T303	FALSE	FALSE	0	0	1	1	none	0.0001631877510315
S024	T303	FALSE	FALSE	0	0	1	1	none	0.0001616964562869
S025	T303	FALSE	FALSE	0	0	1	1	none	0.0001637589933313
S026	T303	FALSE	FALSE	0	0	1	1	none	0.0001612665570833
S038	T303	FALSE	FALSE	0	0	1	1	none	0.0001563640081964
S039	T303	FALSE	FALSE	0	0	1	1	none	0.0001626391774385
S040	T303	FALSE	FALSE	0	0	1	1	none	7.47243400315e-05
S042	T303	FALSE	FALSE	0	0	1	1	none	0.0001610417564205
S071	T303	FALSE	FALSE	0	0	1	1	none	4.38785666442e-05
S078	T303	FALSE	FALSE	0	0	1	1	none	0.0001619462882953
S081	T303	FALSE	FALSE	0	0	1	1	none	0.0001622457874787
S085	T303	FALSE	FALSE	0	0	1	1	none	8.46581914142e-05
S087	T303	FALSE	FALSE	0	0	1	1	none	9.90757922995e-05
S093	T303	FALSE	FALSE	0	0	1	1	none	7.28671657163e-05
S097	T303	FALSE	FALSE	0	0	1	1	none	0.0001614617041254
S102	T303	FALSE	FALSE	0	0	1	1	none	7.48380404022e-05
S106	T303	FALSE	FALSE	0	0	1	1	none	0.0001612580937862
S130	T303	FALSE	FALSE	0	0	1	1	none	9.86989264785e-05
T009	T303	FALSE	FALSE	0	0	1	1	none	0.0001657900235017
T010	T303	FALSE	FALSE	0	0	1	1	none	0.0001639460512066
T013	T303	FALSE	FALSE	0	0	1	1	none	0.0001637879373918
T014	T303	FALSE	FALSE	0	0	1	1	none	0.0001624361536794
T020	T303	FALSE	FALSE	0	0	1	1	none	0.0001578404276214
T021	T303	FALSE	FALSE	0	0	1	1	none	0.0001633440356775
T028	T303	FALSE	FALSE	0	0	1	1	none	0.0001575858997191
T035a	T303	FALSE	FALSE	0	0	1	1	none	9.93852756532e-05
T035b	T303	FALSE	FALSE	0	0	1	1	none	0.0001639460512066
T040	T303	FALSE	FALSE	0	0	1	1	none	0.0001650081161486
T056	T303	FALSE	FALSE	0	0	1	1	none	0.0001705224822753
T059	T303	FALSE	FALSE	0	0	1	1	none	8.06755992974e-05
T065	T303	FALSE	FALSE	0	0	1	1	none	0.0001573454962478
T069	T303	FALSE	FALSE	0	0	1	1	none	6.91272535442e-05
T073	T303	FALSE	FALSE	0	0	1	1	none	0.0001639460512066
T075	T303	FALSE	FALSE	0	0	1	1	none	0.0001546447380562
T077	T303	FALSE	FALSE	0	0	1	1	none	0.0001639460512066
T087	T303	FALSE	FALSE	0	0	1	1	none	0.0001651500822648
T095	T303	FALSE	FALSE	0	0	1	1	none	9.70621105869e-05
T099a	T303	FALSE	FALSE	0	0	1	1	none	9.63074953914e-05
T102	T303	FALSE	FALSE	0	0	1	1	none	0.0001028601408233
T104	T303	FALSE	FALSE	0	0	1	1	none	0.0001637725980443
T105	T303	FALSE	FALSE	0	0	1	1	none	0.000158549527306
T107	T303	FALSE	FALSE	0	0	1	1	none	0.0001046661874106
T126	T303	FALSE	FALSE	1	0	1	1	anc	5.8225289413e-06
T156	T303	FALSE	FALSE	0	0	1	1	none	0.0001593984580389
T159a	T303	FALSE	FALSE	0	0	1	1	none	0.0001627420201484
T182	T303	FALSE	FALSE	0	0	1	1	none	0.0001577572335317
T188	T303	FALSE	FALSE	0	0	1	1	none	0.0001599885931891
T192	T303	FALSE	FALSE	0	0	1	1	none	2.29955203417e-05
T197	T303	FALSE	FALSE	0	0	1	1	none	0.0001547677415754
T223	T303	FALSE	FALSE	0	0	1	1	none	0.0001576850634465
T225	T303	FALSE	FALSE	0	0	1	1	none	0.0001681754335225
T230	T303	FALSE	FALSE	0	0	1	1	none	0.0001668914349908
T232	T303	FALSE	FALSE	0	0	1	1	none	1.71769830581e-05
T241	T303	FALSE	FALSE	0	0	1	1	none	0.0001755961514156
T270	T303	FALSE	FALSE	0	0	1	1	none	1.91378607395e-05
T271b	T303	FALSE	FALSE	0	0	1	1	none	0.0001667734567745
T301	T303	FALSE	FALSE	0	0	1	1	none	2.08171932313e-05
S002	T322	FALSE	FALSE	0	0	1	1	none	6.74144847271e-05
S007	T322	FALSE	FALSE	0	0	1	1	none	5.43540871892e-05
S021	T322	FALSE	FALSE	0	0	1	1	none	6.94874842304e-05
S024	T322	FALSE	FALSE	0	0	1	1	none	6.79961894858e-05
S025	T322	FALSE	FALSE	0	0	1	1	none	7.00587265302e-05
S026	T322	FALSE	FALSE	0	0	1	1	none	6.75662902822e-05
S038	T322	FALSE	FALSE	0	0	1	1	none	1.33175739071e-05
S039	T322	FALSE	FALSE	0	0	1	1	none	6.89389106374e-05
S040	T322	FALSE	FALSE	0	0	1	1	none	0.0001326106702466
S042	T322	FALSE	FALSE	0	0	1	1	none	6.73414896194e-05
S071	T322	FALSE	FALSE	0	0	1	1	none	0.0001231259702575
S078	T322	FALSE	FALSE	0	0	1	1	none	6.82460214942e-05
S081	T322	FALSE	FALSE	0	0	1	1	none	6.85455206776e-05
S085	T322	FALSE	FALSE	0	0	1	1	none	0.0001174430921693
S087	T322	FALSE	FALSE	0	0	1	1	none	0.0001318606930546
S093	T322	FALSE	FALSE	0	0	1	1	none	0.0001056520664714
S097	T322	FALSE	FALSE	0	0	1	1	none	6.77614373243e-05
S102	T322	FALSE	FALSE	0	0	1	1	none	0.0001327243706173
S106	T322	FALSE	FALSE	0	0	1	1	none	6.75578269851e-05
S130	T322	FALSE	FALSE	0	0	1	1	none	0.0001314838272336
T009	T322	FALSE	FALSE	0	0	1	1	none	7.20897567006e-05
T010	T322	FALSE	FALSE	0	0	1	1	none	7.02457844055e-05
T013	T322	FALSE	FALSE	0	0	1	1	none	7.8434887843e-06
T014	T322	FALSE	FALSE	0	0	1	1	none	6.87358868783e-05
T020	T322	FALSE	FALSE	0	0	1	1	none	1.47939933321e-05
T021	T322	FALSE	FALSE	0	0	1	1	none	6.96437688764e-05
T028	T322	FALSE	FALSE	0	0	1	1	none	5.6449113128e-05
T035a	T322	FALSE	FALSE	0	0	1	1	none	0.0001321701764083
T035b	T322	FALSE	FALSE	0	0	1	1	none	7.02457844055e-05
T040	T322	FALSE	FALSE	0	0	1	1	none	7.13078493475e-05
T056	T322	FALSE	FALSE	0	0	1	1	none	7.68222154742e-05
T059	T322	FALSE	FALSE	0	0	1	1	none	0.0001385619295125
T065	T322	FALSE	FALSE	0	0	1	1	none	1.15331077277e-05
T069	T322	FALSE	FALSE	0	0	1	1	none	0.0001471706260993
T073	T322	FALSE	FALSE	0	0	1	1	none	7.02457844055e-05
T075	T322	FALSE	FALSE	0	0	1	1	none	6.29176690913e-05
T077	T322	FALSE	FALSE	0	0	1	1	none	7.02457844055e-05
T087	T322	FALSE	FALSE	0	0	1	1	none	7.14498154637e-05
T095	T322	FALSE	FALSE	0	0	1	1	none	0.000129847011342
T099a	T322	FALSE	FALSE	0	0	1	1	none	0.0001290923961465
T102	T322	FALSE	FALSE	0	0	1	1	none	0.0001356450415784
T104	T322	FALSE	FALSE	0	0	1	1	none	6.26358114531999e-05
T105	T322	FALSE	FALSE	0	0	1	1	none	1.27371387859e-05
T107	T322	FALSE	FALSE	0	0	1	1	none	0.0001374510881657
T126	T322	FALSE	FALSE	0	0	1	1	none	0.0001533333955414
T156	T322	FALSE	FALSE	0	0	1	1	none	1.75560548078e-05
T159a	T322	FALSE	FALSE	0	0	1	1	none	6.90417533473e-05
T182	T322	FALSE	FALSE	0	0	1	1	none	1.59148303006e-05
T188	T322	FALSE	FALSE	0	0	1	1	none	5.8851806598e-05
T192	T322	FALSE	FALSE	0	0	1	1	none	0.0001674738987556
T197	T322	FALSE	FALSE	0	0	1	1	none	1.29253383443e-05
T223	T322	FALSE	FALSE	0	0	1	1	none	1.58426602154e-05
T225	T322	FALSE	FALSE	0	0	1	1	none	2.63330302914e-05
T230	T322	FALSE	FALSE	0	0	1	1	none	7.31911681897e-05
T232	T322	FALSE	FALSE	0	0	1	1	none	0.0001547562490714
T241	T322	FALSE	FALSE	0	0	1	1	none	1.09996766303e-05
T270	T322	FALSE	FALSE	0	0	1	1	none	0.0001567171267528
T271b	T322	FALSE	FALSE	0	0	1	1	none	2.49310535434e-05
T301	T322	FALSE	FALSE	0	0	1	1	none	0.0001628875095288
T303	T322	FALSE	FALSE	0	0	1	1	none	0.0001658005058435
S002	T327b	FALSE	FALSE	0	0	1	1	none	0.0001406141589495
S007	T327b	FALSE	FALSE	0	0	1	1	none	0.0001349902812016
S021	T327b	FALSE	FALSE	0	0	1	1	none	0.0001426871584528
S024	T327b	FALSE	FALSE	0	0	1	1	none	0.0001411958637082
S025	T327b	FALSE	FALSE	0	0	1	1	none	0.0001432584007526
S026	T327b	FALSE	FALSE	0	0	1	1	none	0.0001407659645046
S038	T327b	FALSE	FALSE	0	0	1	1	none	0.0001358634156177
S039	T327b	FALSE	FALSE	0	0	1	1	none	0.0001421385848598
S040	T327b	FALSE	FALSE	0	0	1	1	none	5.42237474528e-05
S042	T327b	FALSE	FALSE	0	0	1	1	none	0.0001405411638418
S071	T327b	FALSE	FALSE	0	0	1	1	none	3.46195063637e-05
S078	T327b	FALSE	FALSE	0	0	1	1	none	0.0001414456957166
S081	T327b	FALSE	FALSE	0	0	1	1	none	0.0001417451949
S085	T327b	FALSE	FALSE	0	0	1	1	none	6.41575988355e-05
S087	T327b	FALSE	FALSE	0	0	1	1	none	7.85751997208e-05
S093	T327b	FALSE	FALSE	0	0	1	1	none	5.23665731376e-05
S097	T327b	FALSE	FALSE	0	0	1	1	none	0.0001409611115467
S102	T327b	FALSE	FALSE	0	0	1	1	none	5.43374478235e-05
S106	T327b	FALSE	FALSE	0	0	1	1	none	0.0001407575012075
S130	T327b	FALSE	FALSE	0	0	1	1	none	7.81983338998e-05
T009	T327b	FALSE	FALSE	0	0	1	1	none	0.000145289430923
T010	T327b	FALSE	FALSE	0	0	1	1	none	0.0001434454586279
T013	T327b	FALSE	FALSE	0	0	1	1	none	0.0001432873448131
T014	T327b	FALSE	FALSE	0	0	1	1	none	0.0001419355611007
T020	T327b	FALSE	FALSE	0	0	1	1	none	0.0001373398350427
T021	T327b	FALSE	FALSE	0	0	1	1	none	0.0001428434430988
T028	T327b	FALSE	FALSE	0	0	1	1	none	0.0001370853071404
T035a	T327b	FALSE	FALSE	0	0	1	1	none	7.88846830745e-05
T035b	T327b	FALSE	FALSE	0	0	1	1	none	0.0001434454586279
T040	T327b	FALSE	FALSE	0	0	1	1	none	0.0001445075235699
T056	T327b	FALSE	FALSE	0	0	1	1	none	0.0001500218896966
T059	T327b	FALSE	FALSE	0	0	1	1	none	6.01750067187e-05
T065	T327b	FALSE	FALSE	0	0	1	1	none	0.0001368449036691
T069	T327b	FALSE	FALSE	0	0	1	1	none	5.86641622055e-05
T073	T327b	FALSE	FALSE	0	0	1	1	none	0.0001434454586279
T075	T327b	FALSE	FALSE	0	0	1	1	none	0.0001341441454775
T077	T327b	FALSE	FALSE	0	0	1	1	none	0.0001434454586279
T087	T327b	FALSE	FALSE	0	0	1	1	none	0.0001446494896861
T095	T327b	FALSE	FALSE	0	0	1	1	none	7.65615180082e-05
T099a	T327b	FALSE	FALSE	0	0	1	1	none	7.58069028127e-05
T102	T327b	FALSE	FALSE	0	0	1	1	none	8.23595482446e-05
T104	T327b	FALSE	FALSE	0	0	1	1	none	0.0001432720054656
T105	T327b	FALSE	FALSE	0	0	1	1	none	0.0001380489347273
T107	T327b	FALSE	FALSE	0	0	1	1	none	8.41655948319e-05
T126	T327b	FALSE	FALSE	0	0	1	1	none	6.48269316476e-05
T156	T327b	FALSE	FALSE	0	0	1	1	none	0.0001388978654602
T159a	T327b	FALSE	FALSE	0	0	1	1	none	0.0001422414275697
T182	T327b	FALSE	FALSE	0	0	1	1	none	0.000137256640953
T188	T327b	FALSE	FALSE	0	0	1	1	none	0.0001394880006104
T192	T327b	FALSE	FALSE	0	0	1	1	none	7.89674348617999e-05
T197	T327b	FALSE	FALSE	0	0	1	1	none	0.0001342671489967
T223	T327b	FALSE	FALSE	0	0	1	1	none	0.0001371844708678
T225	T327b	FALSE	FALSE	0	0	1	1	none	0.0001476748409438
T230	T327b	FALSE	FALSE	0	0	1	1	none	0.0001463908424121
T232	T327b	FALSE	FALSE	0	0	1	1	none	6.62497851776e-05
T241	T327b	FALSE	FALSE	0	0	1	1	none	0.0001550955588369
T270	T327b	FALSE	FALSE	0	0	1	1	none	6.8210662859e-05
T271b	T327b	FALSE	FALSE	0	0	1	1	none	0.0001462728641958
T301	T327b	FALSE	FALSE	0	0	1	1	none	7.4381045635e-05
T303	T327b	FALSE	FALSE	0	0	1	1	none	7.72940419497e-05
T322	T327b	FALSE	FALSE	0	0	1	1	none	0.0001452999132648
S002	T330	TRUE	TRUE	0	0	1	1	none	0.000137604081304
S007	T330	TRUE	TRUE	0	0	1	1	none	0.0001319802035561
S021	T330	TRUE	TRUE	0	0	1	1	none	0.0001396770808073
S024	T330	TRUE	TRUE	0	0	1	1	none	0.0001381857860627
S025	T330	TRUE	TRUE	0	0	1	1	none	0.0001402483231071
S026	T330	TRUE	TRUE	0	0	1	1	none	0.0001377558868591
S038	T330	TRUE	TRUE	0	0	1	1	none	0.0001328533379722
S039	T330	TRUE	TRUE	0	0	1	1	none	0.0001391285072143
S040	T330	TRUE	TRUE	0	0	1	1	none	5.12136698073e-05
S042	T330	TRUE	TRUE	0	0	1	1	none	0.0001375310861963
S071	T330	TRUE	TRUE	0	0	1	1	none	3.16094287182e-05
S078	T330	TRUE	TRUE	0	0	1	1	none	0.0001384356180711
S081	T330	TRUE	TRUE	0	0	1	1	none	0.0001387351172545
S085	T330	TRUE	TRUE	0	0	1	1	none	6.114752119e-05
S087	T330	TRUE	TRUE	0	0	1	1	none	7.55651220753e-05
S093	T330	TRUE	TRUE	0	0	1	1	none	4.93564954921e-05
S097	T330	TRUE	TRUE	0	0	1	1	none	0.0001379510339012
S102	T330	TRUE	TRUE	0	0	1	1	none	5.1327370178e-05
S106	T330	TRUE	TRUE	0	0	1	1	none	0.000137747423562
S130	T330	TRUE	TRUE	0	0	1	1	none	7.51882562543e-05
T009	T330	FALSE	FALSE	0	0	1	1	none	0.0001422793532775
T010	T330	FALSE	FALSE	0	0	1	1	none	0.0001404353809824
T013	T330	FALSE	FALSE	0	0	1	1	none	0.0001402772671676
T014	T330	TRUE	TRUE	0	0	1	1	none	0.0001389254834552
T020	T330	TRUE	TRUE	0	0	1	1	none	0.0001343297573972
T021	T330	TRUE	TRUE	0	0	1	1	none	0.0001398333654533
T028	T330	TRUE	TRUE	0	0	1	1	none	0.0001340752294949
T035a	T330	TRUE	TRUE	0	0	1	1	none	7.5874605429e-05
T035b	T330	FALSE	FALSE	0	0	1	1	none	0.0001404353809824
T040	T330	TRUE	TRUE	0	0	1	1	none	0.0001414974459244
T056	T330	FALSE	FALSE	0	0	1	1	none	0.0001470118120511
T059	T330	TRUE	TRUE	0	0	1	1	none	5.71649290732e-05
T065	T330	TRUE	TRUE	0	0	1	1	none	0.0001338348260236
T069	T330	TRUE	TRUE	0	0	1	1	none	5.565408456e-05
T073	T330	TRUE	TRUE	0	0	1	1	none	0.0001404353809824
T075	T330	TRUE	TRUE	0	0	1	1	none	0.000131134067832
T077	T330	TRUE	TRUE	0	0	1	1	none	0.0001404353809824
T087	T330	FALSE	FALSE	0	0	1	1	none	0.0001416394120406
T095	T330	TRUE	TRUE	0	0	1	1	none	7.35514403627e-05
T099a	T330	TRUE	TRUE	0	0	1	1	none	7.27968251672e-05
T102	T330	FALSE	FALSE	0	0	1	1	none	7.93494705991e-05
T104	T330	FALSE	FALSE	0	0	1	1	none	0.0001402619278201
T105	T330	FALSE	FALSE	0	0	1	1	none	0.0001350388570818
T107	T330	FALSE	FALSE	0	0	1	1	none	8.11555171864e-05
T126	T330	TRUE	TRUE	0	0	1	1	none	6.18168540021e-05
T156	T330	FALSE	FALSE	0	0	1	1	none	0.0001358877878147
T159a	T330	TRUE	TRUE	0	0	1	1	none	0.0001392313499242
T182	T330	FALSE	FALSE	0	0	1	1	none	0.0001342465633075
T188	T330	TRUE	TRUE	0	0	1	1	none	0.0001364779229649
T192	T330	FALSE	FALSE	0	0	1	1	none	7.59573572163e-05
T197	T330	TRUE	TRUE	0	0	1	1	none	0.0001312570713512
T223	T330	FALSE	FALSE	0	0	1	1	none	0.0001341743932223
T225	T330	FALSE	FALSE	0	0	1	1	none	0.0001446647632983
T230	T330	FALSE	FALSE	0	0	1	1	none	0.0001433807647666
T232	T330	TRUE	TRUE	0	0	1	1	none	6.32397075321e-05
T241	T330	FALSE	FALSE	0	0	1	1	none	0.0001520854811914
T270	T330	FALSE	FALSE	0	0	1	1	none	6.52005852135e-05
T271b	T330	FALSE	FALSE	0	0	1	1	none	0.0001432627865503
T301	T330	FALSE	FALSE	0	0	1	1	none	7.13709679895e-05
T303	T330	FALSE	FALSE	0	0	1	1	none	7.42839643042e-05
T322	T330	FALSE	FALSE	0	0	1	1	none	0.0001422898356193
T327b	T330	TRUE	TRUE	0	1	1	1	desc	6.020155291e-07
S002	T335	FALSE	FALSE	0	0	1	1	none	0.0001558347971566
S007	T335	FALSE	FALSE	0	0	1	1	none	0.0001502109194087
S021	T335	FALSE	FALSE	0	0	1	1	none	0.0001579077966599
S024	T335	FALSE	FALSE	0	0	1	1	none	0.0001564165019153
S025	T335	FALSE	FALSE	0	0	1	1	none	0.0001584790389597
S026	T335	FALSE	FALSE	0	0	1	1	none	0.0001559866027117
S038	T335	FALSE	FALSE	0	0	1	1	none	0.0001510840538248
S039	T335	FALSE	FALSE	0	0	1	1	none	0.0001573592230669
S040	T335	FALSE	FALSE	0	0	1	1	none	6.94443856599e-05
S042	T335	FALSE	FALSE	0	0	1	1	none	0.0001557618020489
S071	T335	FALSE	FALSE	0	0	1	1	none	3.85986122726e-05
S078	T335	FALSE	FALSE	0	0	1	1	none	0.0001566663339237
S081	T335	FALSE	FALSE	0	0	1	1	none	0.0001569658331071
S085	T335	FALSE	FALSE	0	0	1	1	none	7.93782370426e-05
S087	T335	FALSE	FALSE	0	0	1	1	none	9.37958379279e-05
S093	T335	FALSE	FALSE	0	0	1	1	none	6.75872113447e-05
S097	T335	FALSE	FALSE	0	0	1	1	none	0.0001561817497538
S102	T335	FALSE	FALSE	0	0	1	1	none	6.95580860306e-05
S106	T335	FALSE	FALSE	0	0	1	1	none	0.0001559781394146
S130	T335	FALSE	FALSE	0	0	1	1	none	9.34189721069e-05
T009	T335	FALSE	FALSE	0	0	1	1	none	0.0001605100691301
T010	T335	FALSE	FALSE	0	0	1	1	none	0.000158666096835
T013	T335	FALSE	FALSE	0	0	1	1	none	0.0001585079830202
T014	T335	FALSE	FALSE	0	0	1	1	none	0.0001571561993078
T020	T335	FALSE	FALSE	0	0	1	1	none	0.0001525604732498
T021	T335	FALSE	FALSE	0	0	1	1	none	0.0001580640813059
T028	T335	FALSE	FALSE	0	0	1	1	none	0.0001523059453475
T035a	T335	FALSE	FALSE	0	0	1	1	none	9.41053212816e-05
T035b	T335	FALSE	FALSE	0	0	1	1	none	0.000158666096835
T040	T335	FALSE	FALSE	0	0	1	1	none	0.000159728161777
T056	T335	FALSE	FALSE	0	0	1	1	none	0.0001652425279037
T059	T335	FALSE	FALSE	0	0	1	1	none	7.53956449258e-05
T065	T335	FALSE	FALSE	0	0	1	1	none	0.0001520655418762
T069	T335	FALSE	FALSE	0	0	1	1	none	6.38472991726e-05
T073	T335	FALSE	FALSE	0	0	1	1	none	0.000158666096835
T075	T335	FALSE	FALSE	0	0	1	1	none	0.0001493647836846
T077	T335	FALSE	FALSE	0	0	1	1	none	0.000158666096835
T087	T335	FALSE	FALSE	0	0	1	1	none	0.0001598701278932
T095	T335	FALSE	FALSE	0	0	1	1	none	9.17821562153e-05
T099a	T335	FALSE	FALSE	0	0	1	1	none	9.10275410198e-05
T102	T335	FALSE	FALSE	0	0	1	1	none	9.75801864517e-05
T104	T335	FALSE	FALSE	0	0	1	1	none	0.0001584926436727
T105	T335	FALSE	FALSE	0	0	1	1	none	0.0001532695729344
T107	T335	FALSE	FALSE	0	0	1	1	none	9.9386233039e-05
T126	T335	TRUE	TRUE	1	0	1	1	anc	6.020155291e-07
T156	T335	FALSE	FALSE	0	0	1	1	none	0.0001541185036673
[truncated: 1,161 more rows]
