# Supplementary material for: Improved characterisation of MRSA transmission using within-host bacterial sequence diversity
Source: eLife. 2019 Oct 8;8:e46402. doi: 10.7554/eLife.46402 (PMC6954020; doi:10.7554/eLife.46402)
Supplement: Figure 9—source data 1. [file elife-46402-fig9-data1.zip › Figure 9-source data 1/classifications/Classification_Posterior_ds_10percol_68.csv]

host.1	host.2	adjacent	contiguous	paths12	paths21	nodes1	nodes2	path.classification	min.distance.between.subgraphs
S002	S007	TRUE	TRUE	0	0	1	1	none	5.94387012307e-05
S002	S021	TRUE	TRUE	0	0	1	1	none	1.35712539937e-05
S007	S021	TRUE	TRUE	0	0	1	1	none	6.30973904864e-05
S002	S024	TRUE	TRUE	0	0	1	1	none	1.38058177507e-05
S007	S024	TRUE	TRUE	0	0	1	1	none	6.33319542434e-05
S021	S024	TRUE	TRUE	0	0	1	1	none	6.1046328084e-06
S002	S025	TRUE	TRUE	0	0	1	1	none	2.1980565716e-05
S007	S025	TRUE	TRUE	0	0	1	1	none	6.70378593967e-05
S021	S025	TRUE	TRUE	0	0	1	1	none	2.56392549717e-05
S024	S025	TRUE	TRUE	0	0	1	1	none	2.58738187287e-05
S002	S026	TRUE	TRUE	0	0	1	1	none	1.42766945999e-05
S007	S026	TRUE	TRUE	0	0	1	1	none	5.93339882806e-05
S021	S026	TRUE	TRUE	0	0	1	1	none	1.79353838556e-05
S024	S026	TRUE	TRUE	0	0	1	1	none	1.81699476126e-05
S025	S026	TRUE	TRUE	0	0	1	1	none	1.77002797319e-05
S002	S038	TRUE	TRUE	0	0	1	1	none	6.91730374477e-05
S007	S038	TRUE	TRUE	0	0	1	1	none	4.6073580281e-05
S021	S038	TRUE	TRUE	0	0	1	1	none	7.28317267034e-05
S024	S038	TRUE	TRUE	0	0	1	1	none	7.30662904604e-05
S025	S038	TRUE	TRUE	0	0	1	1	none	7.67721956137e-05
S026	S038	TRUE	TRUE	0	0	1	1	none	6.90683244976e-05
S002	S039	TRUE	TRUE	0	0	1	1	none	1.56436788087e-05
S007	S039	TRUE	TRUE	0	0	1	1	none	6.51698153014e-05
S021	S039	TRUE	TRUE	0	0	1	1	none	6.747881899e-06
S024	S039	TRUE	TRUE	0	0	1	1	none	8.1770576234e-06
S025	S039	TRUE	TRUE	0	0	1	1	none	2.77116797867e-05
S026	S039	TRUE	TRUE	0	0	1	1	none	2.00078086706e-05
S038	S039	TRUE	TRUE	0	0	1	1	none	7.49041515184e-05
S002	S040	TRUE	TRUE	0	0	1	1	none	0.0001032350980313
S007	S040	TRUE	TRUE	0	0	1	1	none	9.3732616392e-05
S021	S040	TRUE	TRUE	0	0	1	1	none	0.000106893787287
S024	S040	TRUE	TRUE	0	0	1	1	none	0.000107128351044
S025	S040	TRUE	TRUE	0	0	1	1	none	0.0001108342561973
S026	S040	TRUE	TRUE	0	0	1	1	none	0.0001031303850812
S038	S040	TRUE	TRUE	0	0	1	1	none	0.000103466952609
S039	S040	TRUE	TRUE	0	0	1	1	none	0.000108966212102
S002	S042	TRUE	TRUE	0	0	1	1	none	1.24281374191e-05
S007	S042	TRUE	TRUE	0	0	1	1	none	6.19542739118e-05
S021	S042	TRUE	TRUE	0	0	1	1	none	4.7269524768e-06
S024	S042	TRUE	TRUE	0	0	1	1	none	3.7669042664e-06
S025	S042	TRUE	TRUE	0	0	1	1	none	2.44961383971e-05
S026	S042	TRUE	TRUE	0	0	1	1	none	1.6792267281e-05
S038	S042	TRUE	TRUE	0	0	1	1	none	7.16886101288e-05
S039	S042	TRUE	TRUE	0	0	1	1	none	6.7993772918e-06
S040	S042	TRUE	TRUE	0	0	1	1	none	0.0001057506707124
S002	S071	TRUE	TRUE	0	0	1	1	none	9.51487213369e-05
S007	S071	TRUE	TRUE	0	0	1	1	none	8.56462396976e-05
S021	S071	TRUE	TRUE	0	0	1	1	none	9.88074105926e-05
S024	S071	TRUE	TRUE	0	0	1	1	none	9.90419743496e-05
S025	S071	TRUE	TRUE	0	0	1	1	none	0.0001027478795029
S026	S071	TRUE	TRUE	0	0	1	1	none	9.50440083868e-05
S038	S071	TRUE	TRUE	0	0	1	1	none	9.53805759146e-05
S039	S071	TRUE	TRUE	0	0	1	1	none	0.0001008798354076
S040	S071	TRUE	TRUE	0	0	1	1	none	1.88068984782e-05
S042	S071	TRUE	TRUE	0	0	1	1	none	9.7664294018e-05
S002	S078	TRUE	TRUE	0	0	1	1	none	1.3039297024e-05
S007	S078	TRUE	TRUE	0	0	1	1	none	6.25654335167e-05
S021	S078	TRUE	TRUE	0	0	1	1	none	7.4436489197e-06
S024	S078	TRUE	TRUE	0	0	1	1	none	7.6782126767e-06
S025	S078	TRUE	TRUE	0	0	1	1	none	2.5107298002e-05
S026	S078	TRUE	TRUE	0	0	1	1	none	1.74034268859e-05
S038	S078	TRUE	TRUE	0	0	1	1	none	7.22997697337e-05
S039	S078	TRUE	TRUE	0	0	1	1	none	9.5160737347e-06
S040	S078	TRUE	TRUE	0	0	1	1	none	0.0001063618303173
S042	S078	TRUE	TRUE	0	0	1	1	none	6.3005323451e-06
S071	S078	TRUE	TRUE	0	0	1	1	none	9.82754536229e-05
S002	S081	TRUE	TRUE	0	0	1	1	none	1.37356811141e-05
S007	S081	TRUE	TRUE	0	0	1	1	none	6.32618176068e-05
S021	S081	TRUE	TRUE	0	0	1	1	none	6.0344961718e-06
S024	S081	TRUE	TRUE	0	0	1	1	none	2.4593605714e-06
S025	S081	TRUE	TRUE	0	0	1	1	none	2.58036820921e-05
S026	S081	TRUE	TRUE	0	0	1	1	none	1.8099810976e-05
S038	S081	TRUE	TRUE	0	0	1	1	none	7.29961538238e-05
S039	S081	TRUE	TRUE	0	0	1	1	none	8.1069209868e-06
S040	S081	TRUE	TRUE	0	0	1	1	none	0.0001070582144074
S042	S081	TRUE	TRUE	0	0	1	1	none	3.6967676298e-06
S071	S081	TRUE	TRUE	0	0	1	1	none	9.8971837713e-05
S078	S081	TRUE	TRUE	0	0	1	1	none	7.6080760401e-06
S002	S085	TRUE	TRUE	0	0	1	1	none	0.000100423868859
S007	S085	TRUE	TRUE	0	0	1	1	none	9.09213872197e-05
S021	S085	TRUE	TRUE	0	0	1	1	none	0.0001040825581147
S024	S085	TRUE	TRUE	0	0	1	1	none	0.0001043171218717
S025	S085	TRUE	TRUE	0	0	1	1	none	0.000108023027025
S026	S085	TRUE	TRUE	0	0	1	1	none	0.0001003191559089
S038	S085	TRUE	TRUE	0	0	1	1	none	0.0001006557234367
S039	S085	TRUE	TRUE	0	0	1	1	none	0.0001061549829297
S040	S085	TRUE	TRUE	0	0	1	1	none	4.90888109603e-05
S042	S085	TRUE	TRUE	0	0	1	1	none	0.0001029394415401
S071	S085	TRUE	TRUE	0	0	1	1	none	4.10024342659e-05
S078	S085	TRUE	TRUE	0	0	1	1	none	0.000103550601145
S081	S085	TRUE	TRUE	0	0	1	1	none	0.0001042469852351
S002	S087	TRUE	TRUE	0	0	1	1	none	0.0001105230258175
S007	S087	TRUE	TRUE	0	0	1	1	none	0.0001010205441782
S021	S087	TRUE	TRUE	0	0	1	1	none	0.0001141817150732
S024	S087	TRUE	TRUE	0	0	1	1	none	0.0001144162788302
S025	S087	TRUE	TRUE	0	0	1	1	none	0.0001181221839835
S026	S087	TRUE	TRUE	0	0	1	1	none	0.0001104183128674
S038	S087	TRUE	TRUE	0	0	1	1	none	0.0001107548803952
S039	S087	TRUE	TRUE	0	0	1	1	none	0.0001162541398882
S040	S087	TRUE	TRUE	0	0	1	1	none	5.91879679188e-05
S042	S087	TRUE	TRUE	0	0	1	1	none	0.0001130385984986
S071	S087	TRUE	TRUE	0	0	1	1	none	5.11015912244e-05
S078	S087	TRUE	TRUE	0	0	1	1	none	0.0001136497581035
S081	S087	TRUE	TRUE	0	0	1	1	none	0.0001143461421936
S085	S087	TRUE	TRUE	0	0	1	1	none	2.44501621985e-05
S002	S093	TRUE	TRUE	0	0	1	1	none	8.96510465077e-05
S007	S093	TRUE	TRUE	0	0	1	1	none	8.01485648684e-05
S021	S093	TRUE	TRUE	0	0	1	1	none	9.33097357634e-05
S024	S093	TRUE	TRUE	0	0	1	1	none	9.35442995204e-05
S025	S093	TRUE	TRUE	0	0	1	1	none	9.72502046737e-05
S026	S093	TRUE	TRUE	0	0	1	1	none	8.95463335576e-05
S038	S093	TRUE	TRUE	0	0	1	1	none	8.98829010854e-05
S039	S093	TRUE	TRUE	0	0	1	1	none	9.53821605784e-05
S040	S093	TRUE	TRUE	0	0	1	1	none	3.8315988609e-05
S042	S093	TRUE	TRUE	0	0	1	1	none	9.21666191888e-05
S071	S093	TRUE	TRUE	0	0	1	1	none	3.02296119146e-05
S078	S093	TRUE	TRUE	0	0	1	1	none	9.27777787937e-05
S081	S093	TRUE	TRUE	0	0	1	1	none	9.34741628838e-05
S085	S093	TRUE	TRUE	0	0	1	1	none	1.20041208367e-05
S087	S093	TRUE	TRUE	0	0	1	1	none	2.21032777952e-05
S002	S097	TRUE	TRUE	0	0	1	1	none	1.81989658495e-05
S007	S097	TRUE	TRUE	0	0	1	1	none	6.32562595302e-05
S021	S097	TRUE	TRUE	0	0	1	1	none	2.18576551052e-05
S024	S097	TRUE	TRUE	0	0	1	1	none	2.20922188622e-05
S025	S097	TRUE	TRUE	0	0	1	1	none	4.9989545275e-06
S026	S097	TRUE	TRUE	0	0	1	1	none	1.39186798654e-05
S038	S097	TRUE	TRUE	0	0	1	1	none	7.29905957472e-05
S039	S097	TRUE	TRUE	0	0	1	1	none	2.39300799202e-05
S040	S097	TRUE	TRUE	0	0	1	1	none	0.0001070526563308
S042	S097	TRUE	TRUE	0	0	1	1	none	2.07145385306e-05
S071	S097	TRUE	TRUE	0	0	1	1	none	9.89662796364e-05
S078	S097	TRUE	TRUE	0	0	1	1	none	2.13256981355e-05
S081	S097	TRUE	TRUE	0	0	1	1	none	2.20220822256e-05
S085	S097	TRUE	TRUE	0	0	1	1	none	0.0001042414271585
S087	S097	TRUE	TRUE	0	0	1	1	none	0.000114340584117
S093	S097	TRUE	TRUE	0	0	1	1	none	9.34686048072e-05
S002	S102	TRUE	TRUE	0	0	1	1	none	0.000106253450864
S007	S102	TRUE	TRUE	0	0	1	1	none	9.67509692247e-05
S021	S102	TRUE	TRUE	0	0	1	1	none	0.0001099121401197
S024	S102	TRUE	TRUE	0	0	1	1	none	0.0001101467038767
S025	S102	TRUE	TRUE	0	0	1	1	none	0.00011385260903
S026	S102	TRUE	TRUE	0	0	1	1	none	0.0001061487379139
S038	S102	TRUE	TRUE	0	0	1	1	none	0.0001064853054417
S039	S102	TRUE	TRUE	0	0	1	1	none	0.0001119845649347
S040	S102	TRUE	TRUE	0	0	1	1	none	6.9507646253e-06
S042	S102	TRUE	TRUE	0	0	1	1	none	0.0001087690235451
S071	S102	TRUE	TRUE	0	0	1	1	none	2.18252513109e-05
S078	S102	TRUE	TRUE	0	0	1	1	none	0.00010938018315
S081	S102	TRUE	TRUE	0	0	1	1	none	0.0001100765672401
S085	S102	TRUE	TRUE	0	0	1	1	none	5.2107163793e-05
S087	S102	TRUE	TRUE	0	0	1	1	none	6.22063207515e-05
S093	S102	TRUE	TRUE	0	0	1	1	none	4.13343414417e-05
S097	S102	TRUE	TRUE	0	0	1	1	none	0.0001100710091635
S002	S106	TRUE	TRUE	0	0	1	1	none	1.1348941837e-05
S007	S106	TRUE	TRUE	0	0	1	1	none	6.38579482837e-05
S021	S106	TRUE	TRUE	0	0	1	1	none	1.79905010467e-05
S024	S106	TRUE	TRUE	0	0	1	1	none	1.82250648037e-05
S025	S106	TRUE	TRUE	0	0	1	1	none	2.6399812769e-05
S026	S106	TRUE	TRUE	0	0	1	1	none	1.86959416529e-05
S038	S106	TRUE	TRUE	0	0	1	1	none	7.35922845007e-05
S039	S106	TRUE	TRUE	0	0	1	1	none	2.00629258617e-05
S040	S106	TRUE	TRUE	0	0	1	1	none	0.0001076543450843
S042	S106	TRUE	TRUE	0	0	1	1	none	1.68473844721e-05
S071	S106	TRUE	TRUE	0	0	1	1	none	9.95679683899e-05
S078	S106	TRUE	TRUE	0	0	1	1	none	1.7458544077e-05
S081	S106	TRUE	TRUE	0	0	1	1	none	1.81549281671e-05
S085	S106	TRUE	TRUE	0	0	1	1	none	0.000104843115912
S087	S106	TRUE	TRUE	0	0	1	1	none	0.0001149422728705
S093	S106	TRUE	TRUE	0	0	1	1	none	9.40702935607e-05
S097	S106	TRUE	TRUE	0	0	1	1	none	2.26182129025e-05
S102	S106	TRUE	TRUE	0	0	1	1	none	0.000110672697917
S002	S130	TRUE	TRUE	0	0	1	1	none	0.0001104928307378
S007	S130	TRUE	TRUE	0	0	1	1	none	0.0001009903490985
S021	S130	TRUE	TRUE	0	0	1	1	none	0.0001141515199935
S024	S130	TRUE	TRUE	0	0	1	1	none	0.0001143860837505
S025	S130	TRUE	TRUE	0	0	1	1	none	0.0001180919889038
S026	S130	TRUE	TRUE	0	0	1	1	none	0.0001103881177877
S038	S130	TRUE	TRUE	0	0	1	1	none	0.0001107246853155
S039	S130	TRUE	TRUE	0	0	1	1	none	0.0001162239448085
S040	S130	TRUE	TRUE	0	0	1	1	none	5.91577728391e-05
S042	S130	TRUE	TRUE	0	0	1	1	none	0.0001130084034189
S071	S130	TRUE	TRUE	0	0	1	1	none	5.10713961447e-05
S078	S130	TRUE	TRUE	0	0	1	1	none	0.0001136195630238
S081	S130	TRUE	TRUE	0	0	1	1	none	0.0001143159471139
S085	S130	TRUE	TRUE	0	0	1	1	none	2.44199671188e-05
S087	S130	TRUE	TRUE	0	0	1	1	none	1.3554275037e-06
S093	S130	TRUE	TRUE	0	0	1	1	none	2.20730827155e-05
S097	S130	TRUE	TRUE	0	0	1	1	none	0.0001143103890373
S102	S130	TRUE	TRUE	0	0	1	1	none	6.21761256718e-05
S106	S130	TRUE	TRUE	0	0	1	1	none	0.0001149120777908
S002	T009	FALSE	FALSE	0	0	1	1	none	2.41049355941e-05
S007	T009	FALSE	FALSE	0	0	1	1	none	6.91622292748e-05
S021	T009	FALSE	FALSE	0	0	1	1	none	2.77636248498e-05
S024	T009	FALSE	FALSE	0	0	1	1	none	2.79981886068e-05
S025	T009	FALSE	FALSE	0	0	1	1	none	2.75285207261e-05
S026	T009	FALSE	FALSE	0	0	1	1	none	1.3102949792e-05
S038	T009	FALSE	FALSE	0	0	1	1	none	7.88965654918e-05
S039	T009	FALSE	FALSE	0	0	1	1	none	2.98360496648e-05
S040	T009	FALSE	FALSE	0	0	1	1	none	0.0001129586260754
S042	T009	FALSE	FALSE	0	0	1	1	none	2.66205082752e-05
S071	T009	FALSE	FALSE	0	0	1	1	none	0.000104872249381
S078	T009	FALSE	FALSE	0	0	1	1	none	2.72316678801e-05
S081	T009	FALSE	FALSE	0	0	1	1	none	2.79280519702e-05
S085	T009	FALSE	FALSE	0	0	1	1	none	0.0001101473969031
S087	T009	FALSE	FALSE	0	0	1	1	none	0.0001202465538616
S093	T009	FALSE	FALSE	0	0	1	1	none	9.93745745518e-05
S097	T009	FALSE	FALSE	0	0	1	1	none	2.37469208596e-05
S102	T009	FALSE	FALSE	0	0	1	1	none	0.0001159769789081
S106	T009	FALSE	FALSE	0	0	1	1	none	2.85241826471e-05
S130	T009	FALSE	FALSE	0	0	1	1	none	0.0001202163587819
S002	T010	FALSE	FALSE	0	0	1	1	none	2.27740004021e-05
S007	T010	FALSE	FALSE	0	0	1	1	none	6.78312940828e-05
S021	T010	FALSE	FALSE	0	0	1	1	none	2.64326896578e-05
S024	T010	FALSE	FALSE	0	0	1	1	none	2.66672534148e-05
S025	T010	FALSE	FALSE	0	0	1	1	none	2.61975855341e-05
S026	T010	FALSE	FALSE	0	0	1	1	none	1.17720146e-05
S038	T010	FALSE	FALSE	0	0	1	1	none	7.75656302998e-05
S039	T010	FALSE	FALSE	0	0	1	1	none	2.85051144728e-05
S040	T010	FALSE	FALSE	0	0	1	1	none	0.0001116276908834
S042	T010	FALSE	FALSE	0	0	1	1	none	2.52895730832e-05
S071	T010	FALSE	FALSE	0	0	1	1	none	0.000103541314189
S078	T010	FALSE	FALSE	0	0	1	1	none	2.59007326881e-05
S081	T010	FALSE	FALSE	0	0	1	1	none	2.65971167782e-05
S085	T010	FALSE	FALSE	0	0	1	1	none	0.0001088164617111
S087	T010	FALSE	FALSE	0	0	1	1	none	0.0001189156186696
S093	T010	FALSE	FALSE	0	0	1	1	none	9.80436393598e-05
S097	T010	FALSE	FALSE	0	0	1	1	none	2.24159856676e-05
S102	T010	FALSE	FALSE	0	0	1	1	none	0.0001146460437161
S106	T010	FALSE	FALSE	0	0	1	1	none	2.71932474551e-05
S130	T010	FALSE	FALSE	0	0	1	1	none	0.0001188854235899
T009	T010	FALSE	FALSE	0	0	1	1	none	4.9147710942e-06
S002	T013	TRUE	TRUE	0	0	1	1	none	7.16304112149e-05
S007	T013	TRUE	TRUE	0	0	1	1	none	4.85309540482e-05
S021	T013	TRUE	TRUE	0	0	1	1	none	7.52891004706e-05
S024	T013	TRUE	TRUE	0	0	1	1	none	7.55236642276e-05
S025	T013	TRUE	TRUE	0	0	1	1	none	7.92295693809e-05
S026	T013	TRUE	TRUE	0	0	1	1	none	7.15256982648e-05
S038	T013	TRUE	TRUE	0	0	1	1	none	7.0311990178e-06
S039	T013	TRUE	TRUE	0	0	1	1	none	7.73615252856e-05
S040	T013	TRUE	TRUE	0	0	1	1	none	0.0001059243263762
S042	T013	TRUE	TRUE	0	0	1	1	none	7.4145983896e-05
S071	T013	TRUE	TRUE	0	0	1	1	none	9.78379496818e-05
S078	T013	TRUE	TRUE	0	0	1	1	none	7.47571435009e-05
S081	T013	TRUE	TRUE	0	0	1	1	none	7.5453527591e-05
S085	T013	TRUE	TRUE	0	0	1	1	none	0.0001031130972039
S087	T013	TRUE	TRUE	0	0	1	1	none	0.0001132122541624
S093	T013	TRUE	TRUE	0	0	1	1	none	9.23402748526e-05
S097	T013	TRUE	TRUE	0	0	1	1	none	7.54479695144e-05
S102	T013	TRUE	TRUE	0	0	1	1	none	0.0001089426792089
S106	T013	TRUE	TRUE	0	0	1	1	none	7.60496582679e-05
S130	T013	TRUE	TRUE	0	0	1	1	none	0.0001131820590827
T009	T013	FALSE	FALSE	0	0	1	1	none	8.1353939259e-05
T010	T013	FALSE	FALSE	0	0	1	1	none	8.0023004067e-05
S002	T014	TRUE	TRUE	0	0	1	1	none	1.24929337881e-05
S007	T014	TRUE	TRUE	0	0	1	1	none	6.20190702808e-05
S021	T014	TRUE	TRUE	0	0	1	1	none	4.7917488458e-06
S024	T014	TRUE	TRUE	0	0	1	1	none	3.8317006354e-06
S025	T014	TRUE	TRUE	0	0	1	1	none	2.45609347661e-05
S026	T014	TRUE	TRUE	0	0	1	1	none	1.685706365e-05
S038	T014	TRUE	TRUE	0	0	1	1	none	7.17534064978e-05
S039	T014	TRUE	TRUE	0	0	1	1	none	6.8641736608e-06
S040	T014	TRUE	TRUE	0	0	1	1	none	0.0001058154670814
S042	T014	TRUE	TRUE	0	0	1	1	none	1.2594083364e-06
S071	T014	TRUE	TRUE	0	0	1	1	none	9.7729090387e-05
S078	T014	TRUE	TRUE	0	0	1	1	none	6.3653287141e-06
S081	T014	TRUE	TRUE	0	0	1	1	none	3.7615639988e-06
S085	T014	TRUE	TRUE	0	0	1	1	none	0.0001030042379091
S087	T014	TRUE	TRUE	0	0	1	1	none	0.0001131033948676
S093	T014	TRUE	TRUE	0	0	1	1	none	9.22314155578e-05
S097	T014	TRUE	TRUE	0	0	1	1	none	2.07793348996e-05
S102	T014	TRUE	TRUE	0	0	1	1	none	0.0001088338199141
S106	T014	TRUE	TRUE	0	0	1	1	none	1.69121808411e-05
S130	T014	TRUE	TRUE	0	0	1	1	none	0.0001130731997879
T009	T014	FALSE	FALSE	0	0	1	1	none	2.66853046442e-05
T010	T014	FALSE	FALSE	0	0	1	1	none	2.53543694522e-05
T013	T014	TRUE	TRUE	0	0	1	1	none	7.4210780265e-05
S002	T020	TRUE	TRUE	0	0	1	1	none	7.15991971884e-05
S007	T020	TRUE	TRUE	0	0	1	1	none	4.84997400217e-05
S021	T020	TRUE	TRUE	0	0	1	1	none	7.52578864441e-05
S024	T020	TRUE	TRUE	0	0	1	1	none	7.54924502011e-05
S025	T020	TRUE	TRUE	0	0	1	1	none	7.91983553544e-05
S026	T020	TRUE	TRUE	0	0	1	1	none	7.14944842383e-05
S038	T020	TRUE	TRUE	0	0	1	1	none	4.1909139033e-06
S039	T020	TRUE	TRUE	0	0	1	1	none	7.73303112591e-05
S040	T020	TRUE	TRUE	0	0	1	1	none	0.0001058931123497
S042	T020	TRUE	TRUE	0	0	1	1	none	7.41147698695e-05
S071	T020	TRUE	TRUE	0	0	1	1	none	9.78067356553e-05
S078	T020	TRUE	TRUE	0	0	1	1	none	7.47259294744e-05
S081	T020	TRUE	TRUE	0	0	1	1	none	7.54223135645e-05
S085	T020	TRUE	TRUE	0	0	1	1	none	0.0001030818831774
S087	T020	TRUE	TRUE	0	0	1	1	none	0.0001131810401359
S093	T020	TRUE	TRUE	0	0	1	1	none	9.23090608261e-05
S097	T020	TRUE	TRUE	0	0	1	1	none	7.54167554879e-05
S102	T020	TRUE	TRUE	0	0	1	1	none	0.0001089114651824
S106	T020	TRUE	TRUE	0	0	1	1	none	7.60184442414e-05
S130	T020	TRUE	TRUE	0	0	1	1	none	0.0001131508450562
T009	T020	FALSE	FALSE	0	0	1	1	none	8.13227252325e-05
T010	T020	FALSE	FALSE	0	0	1	1	none	7.99917900405e-05
T013	T020	TRUE	TRUE	0	0	1	1	none	9.4573587585e-06
T014	T020	TRUE	TRUE	0	0	1	1	none	7.41795662385e-05
S002	T021	FALSE	FALSE	0	0	1	1	none	2.45659183532e-05
S007	T021	FALSE	FALSE	0	0	1	1	none	6.96232120339e-05
S021	T021	FALSE	FALSE	0	0	1	1	none	2.82246076089e-05
S024	T021	FALSE	FALSE	0	0	1	1	none	2.84591713659e-05
S025	T021	FALSE	FALSE	0	0	1	1	none	2.79895034852e-05
S026	T021	FALSE	FALSE	0	0	1	1	none	1.35639325511e-05
S038	T021	FALSE	FALSE	0	0	1	1	none	7.93575482509e-05
S039	T021	FALSE	FALSE	0	0	1	1	none	3.02970324239e-05
S040	T021	FALSE	FALSE	0	0	1	1	none	0.0001134196088345
S042	T021	FALSE	FALSE	0	0	1	1	none	2.70814910343e-05
S071	T021	FALSE	FALSE	0	0	1	1	none	0.0001053332321401
S078	T021	FALSE	FALSE	0	0	1	1	none	2.76926506392e-05
S081	T021	FALSE	FALSE	0	0	1	1	none	2.83890347293e-05
S085	T021	FALSE	FALSE	0	0	1	1	none	0.0001106083796622
S087	T021	FALSE	FALSE	0	0	1	1	none	0.0001207075366207
S093	T021	FALSE	FALSE	0	0	1	1	none	9.98355573109e-05
S097	T021	FALSE	FALSE	0	0	1	1	none	2.42079036187e-05
S102	T021	FALSE	FALSE	0	0	1	1	none	0.0001164379616672
S106	T021	FALSE	FALSE	0	0	1	1	none	2.89851654062e-05
S130	T021	FALSE	FALSE	0	0	1	1	none	0.000120677341541
T009	T021	FALSE	FALSE	0	0	1	1	none	6.7066890453e-06
T010	T021	FALSE	FALSE	0	0	1	1	none	2.9865299185e-06
T013	T021	FALSE	FALSE	0	0	1	1	none	8.18149220181e-05
T014	T021	FALSE	FALSE	0	0	1	1	none	2.71462874033e-05
T020	T021	FALSE	FALSE	0	0	1	1	none	8.17837079916e-05
S002	T028	TRUE	TRUE	0	0	1	1	none	6.57245554107e-05
S007	T028	TRUE	TRUE	0	0	1	1	none	3.286031736e-05
S021	T028	TRUE	TRUE	0	0	1	1	none	6.93832446664e-05
S024	T028	TRUE	TRUE	0	0	1	1	none	6.96178084234e-05
S025	T028	TRUE	TRUE	0	0	1	1	none	7.33237135767e-05
S026	T028	TRUE	TRUE	0	0	1	1	none	6.56198424606e-05
S038	T028	TRUE	TRUE	0	0	1	1	none	5.2359434461e-05
S039	T028	TRUE	TRUE	0	0	1	1	none	7.14556694814e-05
S040	T028	TRUE	TRUE	0	0	1	1	none	0.000100018470572
S042	T028	TRUE	TRUE	0	0	1	1	none	6.82401280918e-05
S071	T028	TRUE	TRUE	0	0	1	1	none	9.19320938776e-05
S078	T028	TRUE	TRUE	0	0	1	1	none	6.88512876967e-05
S081	T028	TRUE	TRUE	0	0	1	1	none	6.95476717868e-05
S085	T028	TRUE	TRUE	0	0	1	1	none	9.72072413997e-05
S087	T028	TRUE	TRUE	0	0	1	1	none	0.0001073063983582
S093	T028	TRUE	TRUE	0	0	1	1	none	8.64344190484e-05
S097	T028	TRUE	TRUE	0	0	1	1	none	6.95421137102e-05
S102	T028	TRUE	TRUE	0	0	1	1	none	0.0001030368234047
S106	T028	TRUE	TRUE	0	0	1	1	none	7.01438024637e-05
S130	T028	TRUE	TRUE	0	0	1	1	none	0.0001072762032785
T009	T028	FALSE	FALSE	0	0	1	1	none	7.54480834548e-05
T010	T028	FALSE	FALSE	0	0	1	1	none	7.41171482628e-05
T013	T028	TRUE	TRUE	0	0	1	1	none	5.48168082282e-05
T014	T028	TRUE	TRUE	0	0	1	1	none	6.83049244608e-05
T020	T028	TRUE	TRUE	0	0	1	1	none	5.47855942017e-05
T021	T028	FALSE	FALSE	0	0	1	1	none	7.59090662139e-05
S002	T035a	TRUE	TRUE	0	0	1	1	none	0.000112739911209
S007	T035a	TRUE	TRUE	0	0	1	1	none	0.0001032374295697
S021	T035a	TRUE	TRUE	0	0	1	1	none	0.0001163986004647
S024	T035a	TRUE	TRUE	0	0	1	1	none	0.0001166331642217
S025	T035a	TRUE	TRUE	0	0	1	1	none	0.000120339069375
S026	T035a	TRUE	TRUE	0	0	1	1	none	0.0001126351982589
S038	T035a	TRUE	TRUE	0	0	1	1	none	0.0001129717657867
S039	T035a	TRUE	TRUE	0	0	1	1	none	0.0001184710252797
S040	T035a	TRUE	TRUE	0	0	1	1	none	6.14048533103e-05
S042	T035a	TRUE	TRUE	0	0	1	1	none	0.0001152554838901
S071	T035a	TRUE	TRUE	0	0	1	1	none	5.33184766159e-05
S078	T035a	TRUE	TRUE	0	0	1	1	none	0.000115866643495
S081	T035a	TRUE	TRUE	0	0	1	1	none	0.0001165630275851
S085	T035a	TRUE	TRUE	0	0	1	1	none	2.666704759e-05
S087	T035a	TRUE	TRUE	0	0	1	1	none	7.5940151485e-06
S093	T035a	TRUE	TRUE	0	0	1	1	none	2.43201631867e-05
S097	T035a	TRUE	TRUE	0	0	1	1	none	0.0001165574695085
S102	T035a	TRUE	TRUE	0	0	1	1	none	6.4423206143e-05
S106	T035a	TRUE	TRUE	0	0	1	1	none	0.000117159158262
S130	T035a	TRUE	TRUE	0	0	1	1	none	7.5638200688e-06
T009	T035a	FALSE	FALSE	0	0	1	1	none	0.0001224634392531
T010	T035a	FALSE	FALSE	0	0	1	1	none	0.0001211325040611
T013	T035a	TRUE	TRUE	0	0	1	1	none	0.0001154291395539
T014	T035a	TRUE	TRUE	0	0	1	1	none	0.0001153202802591
T020	T035a	TRUE	TRUE	0	0	1	1	none	0.0001153979255274
T021	T035a	FALSE	FALSE	0	0	1	1	none	0.0001229244220122
T028	T035a	TRUE	TRUE	0	0	1	1	none	0.0001095232837497
S002	T035b	FALSE	FALSE	0	0	1	1	none	2.34886887977e-05
S007	T035b	FALSE	FALSE	0	0	1	1	none	6.85459824784e-05
S021	T035b	FALSE	FALSE	0	0	1	1	none	2.71473780534e-05
S024	T035b	FALSE	FALSE	0	0	1	1	none	2.73819418104e-05
S025	T035b	FALSE	FALSE	0	0	1	1	none	2.69122739297e-05
S026	T035b	FALSE	FALSE	0	0	1	1	none	1.24867029956e-05
S038	T035b	FALSE	FALSE	0	0	1	1	none	7.82803186954e-05
S039	T035b	FALSE	FALSE	0	0	1	1	none	2.92198028684e-05
S040	T035b	FALSE	FALSE	0	0	1	1	none	0.000112342379279
S042	T035b	FALSE	FALSE	0	0	1	1	none	2.60042614788e-05
S071	T035b	FALSE	FALSE	0	0	1	1	none	0.0001042560025846
S078	T035b	FALSE	FALSE	0	0	1	1	none	2.66154210837e-05
S081	T035b	FALSE	FALSE	0	0	1	1	none	2.73118051738e-05
S085	T035b	FALSE	FALSE	0	0	1	1	none	0.0001095311501067
S087	T035b	FALSE	FALSE	0	0	1	1	none	0.0001196303070652
S093	T035b	FALSE	FALSE	0	0	1	1	none	9.87583277554e-05
S097	T035b	FALSE	FALSE	0	0	1	1	none	2.31306740632e-05
S102	T035b	FALSE	FALSE	0	0	1	1	none	0.0001153607321117
S106	T035b	FALSE	FALSE	0	0	1	1	none	2.79079358507e-05
S130	T035b	FALSE	FALSE	0	0	1	1	none	0.0001196001119855
T009	T035b	TRUE	TRUE	0	0	1	1	none	2.0456235876e-06
T010	T035b	FALSE	FALSE	0	0	1	1	none	4.2985242978e-06
T013	T035b	FALSE	FALSE	0	0	1	1	none	8.07376924626e-05
T014	T035b	FALSE	FALSE	0	0	1	1	none	2.60690578478e-05
T020	T035b	FALSE	FALSE	0	0	1	1	none	8.07064784361e-05
T021	T035b	FALSE	FALSE	0	0	1	1	none	6.0904422489e-06
T028	T035b	FALSE	FALSE	0	0	1	1	none	7.48318366584e-05
T035a	T035b	FALSE	FALSE	0	0	1	1	none	0.0001218471924567
S002	T040	TRUE	TRUE	0	0	1	1	none	1.50056974734e-05
S007	T040	TRUE	TRUE	0	0	1	1	none	6.45318339661e-05
S021	T040	TRUE	TRUE	0	0	1	1	none	7.3045125311e-06
S024	T040	TRUE	TRUE	0	0	1	1	none	3.7293769307e-06
S025	T040	TRUE	TRUE	0	0	1	1	none	2.70736984514e-05
S026	T040	TRUE	TRUE	0	0	1	1	none	1.93698273353e-05
S038	T040	TRUE	TRUE	0	0	1	1	none	7.42661701831e-05
S039	T040	TRUE	TRUE	0	0	1	1	none	9.3769373461e-06
S040	T040	TRUE	TRUE	0	0	1	1	none	0.0001083282307667
S042	T040	TRUE	TRUE	0	0	1	1	none	4.9667839891e-06
S071	T040	TRUE	TRUE	0	0	1	1	none	0.0001002418540723
S078	T040	TRUE	TRUE	0	0	1	1	none	8.8780923994e-06
S081	T040	TRUE	TRUE	0	0	1	1	none	2.4646283267e-06
S085	T040	TRUE	TRUE	0	0	1	1	none	0.0001055170015944
S087	T040	TRUE	TRUE	0	0	1	1	none	0.0001156161585529
S093	T040	TRUE	TRUE	0	0	1	1	none	9.47441792431e-05
S097	T040	TRUE	TRUE	0	0	1	1	none	2.32920985849e-05
S102	T040	TRUE	TRUE	0	0	1	1	none	0.0001113465835994
S106	T040	TRUE	TRUE	0	0	1	1	none	1.94249445264e-05
S130	T040	TRUE	TRUE	0	0	1	1	none	0.0001155859634732
T009	T040	FALSE	FALSE	0	0	1	1	none	2.91980683295e-05
T010	T040	FALSE	FALSE	0	0	1	1	none	2.78671331375e-05
T013	T040	TRUE	TRUE	0	0	1	1	none	7.67235439503e-05
T014	T040	TRUE	TRUE	0	0	1	1	none	5.0315803581e-06
T020	T040	TRUE	TRUE	0	0	1	1	none	7.66923299238e-05
T021	T040	FALSE	FALSE	0	0	1	1	none	2.96590510886e-05
T028	T040	TRUE	TRUE	0	0	1	1	none	7.08176881461e-05
T035a	T040	TRUE	TRUE	0	0	1	1	none	0.0001178330439444
T035b	T040	FALSE	FALSE	0	0	1	1	none	2.85818215331e-05
S002	T056	FALSE	FALSE	0	0	1	1	none	2.70468579932e-05
S007	T056	FALSE	FALSE	0	0	1	1	none	7.21041516739e-05
S021	T056	FALSE	FALSE	0	0	1	1	none	3.07055472489e-05
S024	T056	FALSE	FALSE	0	0	1	1	none	3.09401110059e-05
S025	T056	FALSE	FALSE	0	0	1	1	none	3.04704431252e-05
S026	T056	FALSE	FALSE	0	0	1	1	none	1.60448721911e-05
S038	T056	FALSE	FALSE	0	0	1	1	none	8.18384878909e-05
S039	T056	FALSE	FALSE	0	0	1	1	none	3.27779720639e-05
S040	T056	FALSE	FALSE	0	0	1	1	none	0.0001159005484745
S042	T056	FALSE	FALSE	0	0	1	1	none	2.95624306743e-05
S071	T056	FALSE	FALSE	0	0	1	1	none	0.0001078141717801
S078	T056	FALSE	FALSE	0	0	1	1	none	3.01735902792e-05
S081	T056	FALSE	FALSE	0	0	1	1	none	3.08699743693e-05
S085	T056	FALSE	FALSE	0	0	1	1	none	0.0001130893193022
S087	T056	FALSE	FALSE	0	0	1	1	none	0.0001231884762607
S093	T056	FALSE	FALSE	0	0	1	1	none	0.0001023164969509
S097	T056	FALSE	FALSE	0	0	1	1	none	2.66888432587e-05
S102	T056	FALSE	FALSE	0	0	1	1	none	0.0001189189013072
S106	T056	FALSE	FALSE	0	0	1	1	none	3.14661050462e-05
S130	T056	FALSE	FALSE	0	0	1	1	none	0.000123158281181
T009	T056	TRUE	TRUE	1	0	1	1	anc	1.150004448e-06
T010	T056	FALSE	FALSE	0	0	1	1	none	7.8566934933e-06
T013	T056	FALSE	FALSE	0	0	1	1	none	8.42958616581e-05
T014	T056	FALSE	FALSE	0	0	1	1	none	2.96272270433e-05
T020	T056	FALSE	FALSE	0	0	1	1	none	8.42646476316e-05
T021	T056	FALSE	FALSE	0	0	1	1	none	9.6486114444e-06
T028	T056	FALSE	FALSE	0	0	1	1	none	7.83900058539e-05
T035a	T056	FALSE	FALSE	0	0	1	1	none	0.0001254053616522
T035b	T056	FALSE	FALSE	0	0	1	1	none	4.9875459867e-06
T040	T056	FALSE	FALSE	0	0	1	1	none	3.21399907286e-05
S002	T059	TRUE	TRUE	0	0	1	1	none	0.0001076389356076
S007	T059	TRUE	TRUE	0	0	1	1	none	9.81364539683e-05
S021	T059	TRUE	TRUE	0	0	1	1	none	0.0001112976248633
S024	T059	TRUE	TRUE	0	0	1	1	none	0.0001115321886203
S025	T059	TRUE	TRUE	0	0	1	1	none	0.0001152380937736
S026	T059	TRUE	TRUE	0	0	1	1	none	0.0001075342226575
S038	T059	TRUE	TRUE	0	0	1	1	none	0.0001078707901853
S039	T059	TRUE	TRUE	0	0	1	1	none	0.0001133700496783
S040	T059	TRUE	TRUE	0	0	1	1	none	5.5984495437e-06
S042	T059	TRUE	TRUE	0	0	1	1	none	0.0001101545082887
S071	T059	TRUE	TRUE	0	0	1	1	none	2.32107360545e-05
S078	T059	TRUE	TRUE	0	0	1	1	none	0.0001107656678936
S081	T059	TRUE	TRUE	0	0	1	1	none	0.0001114620519837
S085	T059	TRUE	TRUE	0	0	1	1	none	5.34926485366e-05
S087	T059	TRUE	TRUE	0	0	1	1	none	6.35918054951e-05
S093	T059	TRUE	TRUE	0	0	1	1	none	4.27198261853e-05
S097	T059	TRUE	TRUE	0	0	1	1	none	0.0001114564939071
S102	T059	TRUE	TRUE	0	0	1	1	none	1.13546022016e-05
S106	T059	TRUE	TRUE	0	0	1	1	none	0.0001120581826606
S130	T059	TRUE	TRUE	0	0	1	1	none	6.35616104154e-05
T009	T059	FALSE	FALSE	0	0	1	1	none	0.0001173624636517
T010	T059	FALSE	FALSE	0	0	1	1	none	0.0001160315284597
T013	T059	TRUE	TRUE	0	0	1	1	none	0.0001103281639525
T014	T059	TRUE	TRUE	0	0	1	1	none	0.0001102193046577
T020	T059	TRUE	TRUE	0	0	1	1	none	0.000110296949926
T021	T059	FALSE	FALSE	0	0	1	1	none	0.0001178234464108
T028	T059	TRUE	TRUE	0	0	1	1	none	0.0001044223081483
T035a	T059	TRUE	TRUE	0	0	1	1	none	6.58086908866e-05
T035b	T059	FALSE	FALSE	0	0	1	1	none	0.0001167462168553
T040	T059	TRUE	TRUE	0	0	1	1	none	0.000112732068343
T056	T059	FALSE	FALSE	0	0	1	1	none	0.0001203043860508
S002	T065	TRUE	TRUE	0	0	1	1	none	7.01913167436e-05
S007	T065	TRUE	TRUE	0	0	1	1	none	4.70918595769e-05
S021	T065	TRUE	TRUE	0	0	1	1	none	7.38500059993e-05
S024	T065	TRUE	TRUE	0	0	1	1	none	7.40845697563e-05
S025	T065	TRUE	TRUE	0	0	1	1	none	7.77904749096e-05
S026	T065	TRUE	TRUE	0	0	1	1	none	7.00866037935e-05
S038	T065	TRUE	TRUE	0	0	1	1	none	5.5921045465e-06
S039	T065	TRUE	TRUE	0	0	1	1	none	7.59224308143e-05
S040	T065	TRUE	TRUE	0	0	1	1	none	0.0001044852319049
S042	T065	TRUE	TRUE	0	0	1	1	none	7.27068894247e-05
S071	T065	TRUE	TRUE	0	0	1	1	none	9.63988552105e-05
S078	T065	TRUE	TRUE	0	0	1	1	none	7.33180490296e-05
S081	T065	TRUE	TRUE	0	0	1	1	none	7.40144331197e-05
S085	T065	TRUE	TRUE	0	0	1	1	none	0.0001016740027326
S087	T065	TRUE	TRUE	0	0	1	1	none	0.0001117731596911
S093	T065	TRUE	TRUE	0	0	1	1	none	9.09011803813e-05
S097	T065	TRUE	TRUE	0	0	1	1	none	7.40088750431e-05
S102	T065	TRUE	TRUE	0	0	1	1	none	0.0001075035847376
S106	T065	TRUE	TRUE	0	0	1	1	none	7.46105637966e-05
S130	T065	TRUE	TRUE	0	0	1	1	none	0.0001117429646114
T009	T065	FALSE	FALSE	0	0	1	1	none	7.99148447877e-05
T010	T065	FALSE	FALSE	0	0	1	1	none	7.85839095957e-05
T013	T065	TRUE	TRUE	0	0	1	1	none	4.2935370243e-06
T014	T065	TRUE	TRUE	0	0	1	1	none	7.27716857937e-05
T020	T065	TRUE	TRUE	0	0	1	1	none	8.0182642872e-06
T021	T065	FALSE	FALSE	0	0	1	1	none	8.03758275468e-05
T028	T065	TRUE	TRUE	0	0	1	1	none	5.33777137569e-05
T035a	T065	TRUE	TRUE	0	0	1	1	none	0.0001139900450826
T035b	T065	FALSE	FALSE	0	0	1	1	none	7.92985979913e-05
T040	T065	TRUE	TRUE	0	0	1	1	none	7.5284449479e-05
T056	T065	FALSE	FALSE	0	0	1	1	none	8.28567671868e-05
T059	T065	TRUE	TRUE	0	0	1	1	none	0.0001088890694812
S002	T069	TRUE	TRUE	0	0	1	1	none	0.0001289464301917
S007	T069	TRUE	TRUE	0	0	1	1	none	0.0001194439485524
S021	T069	TRUE	TRUE	0	0	1	1	none	0.0001326051194474
S024	T069	TRUE	TRUE	0	0	1	1	none	0.0001328396832044
S025	T069	TRUE	TRUE	0	0	1	1	none	0.0001365455883577
S026	T069	TRUE	TRUE	0	0	1	1	none	0.0001288417172416
S038	T069	TRUE	TRUE	0	0	1	1	none	0.0001291782847694
S039	T069	TRUE	TRUE	0	0	1	1	none	0.0001346775442624
S040	T069	TRUE	TRUE	0	0	1	1	none	5.2604607333e-05
S042	T069	TRUE	TRUE	0	0	1	1	none	0.0001314620028728
S071	T069	TRUE	TRUE	0	0	1	1	none	3.53820343266e-05
S078	T069	TRUE	TRUE	0	0	1	1	none	0.0001320731624777
S081	T069	TRUE	TRUE	0	0	1	1	none	0.0001327695465678
S085	T069	TRUE	TRUE	0	0	1	1	none	7.48001431207e-05
S087	T069	TRUE	TRUE	0	0	1	1	none	8.48993000792e-05
S093	T069	TRUE	TRUE	0	0	1	1	none	6.40273207694e-05
S097	T069	TRUE	TRUE	0	0	1	1	none	0.0001327639884912
S102	T069	TRUE	TRUE	0	0	1	1	none	5.56229601657e-05
S106	T069	TRUE	TRUE	0	0	1	1	none	0.0001333656772447
S130	T069	TRUE	TRUE	0	0	1	1	none	8.48691049995e-05
T009	T069	FALSE	FALSE	0	0	1	1	none	0.0001386699582358
T010	T069	FALSE	FALSE	0	0	1	1	none	0.0001373390230438
T013	T069	TRUE	TRUE	0	0	1	1	none	0.0001316356585366
T014	T069	TRUE	TRUE	0	0	1	1	none	0.0001315267992418
T020	T069	TRUE	TRUE	0	0	1	1	none	0.0001316044445101
T021	T069	FALSE	FALSE	0	0	1	1	none	0.0001391309409949
T028	T069	TRUE	TRUE	0	0	1	1	none	0.0001257298027324
T035a	T069	TRUE	TRUE	0	0	1	1	none	8.71161854707e-05
T035b	T069	FALSE	FALSE	0	0	1	1	none	0.0001380537114394
T040	T069	TRUE	TRUE	0	0	1	1	none	0.0001340395629271
T056	T069	FALSE	FALSE	0	0	1	1	none	0.0001416118806349
T059	T069	TRUE	TRUE	0	0	1	1	none	5.70084449093e-05
T065	T069	TRUE	TRUE	0	0	1	1	none	0.0001301965640653
S002	T073	FALSE	FALSE	0	0	1	1	none	2.45659183532e-05
S007	T073	FALSE	FALSE	0	0	1	1	none	6.96232120339e-05
S021	T073	FALSE	FALSE	0	0	1	1	none	2.82246076089e-05
S024	T073	FALSE	FALSE	0	0	1	1	none	2.84591713659e-05
S025	T073	FALSE	FALSE	0	0	1	1	none	2.79895034852e-05
S026	T073	FALSE	FALSE	0	0	1	1	none	1.35639325511e-05
S038	T073	FALSE	FALSE	0	0	1	1	none	7.93575482509e-05
S039	T073	FALSE	FALSE	0	0	1	1	none	3.02970324239e-05
S040	T073	FALSE	FALSE	0	0	1	1	none	0.0001134196088345
S042	T073	FALSE	FALSE	0	0	1	1	none	2.70814910343e-05
S071	T073	FALSE	FALSE	0	0	1	1	none	0.0001053332321401
S078	T073	FALSE	FALSE	0	0	1	1	none	2.76926506392e-05
S081	T073	FALSE	FALSE	0	0	1	1	none	2.83890347293e-05
S085	T073	FALSE	FALSE	0	0	1	1	none	0.0001106083796622
S087	T073	FALSE	FALSE	0	0	1	1	none	0.0001207075366207
S093	T073	FALSE	FALSE	0	0	1	1	none	9.98355573109e-05
S097	T073	FALSE	FALSE	0	0	1	1	none	2.42079036187e-05
S102	T073	FALSE	FALSE	0	0	1	1	none	0.0001164379616672
S106	T073	FALSE	FALSE	0	0	1	1	none	2.89851654062e-05
S130	T073	FALSE	FALSE	0	0	1	1	none	0.000120677341541
T009	T073	FALSE	FALSE	0	0	1	1	none	6.7066890453e-06
T010	T073	FALSE	FALSE	0	0	1	1	none	2.9865299185e-06
T013	T073	FALSE	FALSE	0	0	1	1	none	8.18149220181e-05
T014	T073	FALSE	FALSE	0	0	1	1	none	2.71462874033e-05
T020	T073	FALSE	FALSE	0	0	1	1	none	8.17837079916e-05
T021	T073	TRUE	TRUE	0	0	1	1	none	1.1946119674e-06
T028	T073	FALSE	FALSE	0	0	1	1	none	7.59090662139e-05
T035a	T073	FALSE	FALSE	0	0	1	1	none	0.0001229244220122
T035b	T073	FALSE	FALSE	0	0	1	1	none	6.0904422489e-06
T040	T073	FALSE	FALSE	0	0	1	1	none	2.96590510886e-05
T056	T073	FALSE	FALSE	0	0	1	1	none	9.6486114444e-06
T059	T073	FALSE	FALSE	0	0	1	1	none	0.0001178234464108
T065	T073	FALSE	FALSE	0	0	1	1	none	8.03758275468e-05
T069	T073	FALSE	FALSE	0	0	1	1	none	0.0001391309409949
S002	T075	TRUE	TRUE	0	0	1	1	none	7.50370339687e-05
S007	T075	TRUE	TRUE	0	0	1	1	none	6.4339940362e-05
S021	T075	TRUE	TRUE	0	0	1	1	none	7.86957232244e-05
S024	T075	TRUE	TRUE	0	0	1	1	none	7.89302869814e-05
S025	T075	TRUE	TRUE	0	0	1	1	none	8.26361921347e-05
S026	T075	TRUE	TRUE	0	0	1	1	none	7.49323210186e-05
S038	T075	TRUE	TRUE	0	0	1	1	none	7.4074276579e-05
S039	T075	TRUE	TRUE	0	0	1	1	none	8.07681480394e-05
S040	T075	TRUE	TRUE	0	0	1	1	none	0.00010933094913
S042	T075	TRUE	TRUE	0	0	1	1	none	7.75526066498e-05
S071	T075	TRUE	TRUE	0	0	1	1	none	0.0001012445724356
S078	T075	TRUE	TRUE	0	0	1	1	none	7.81637662547e-05
S081	T075	TRUE	TRUE	0	0	1	1	none	7.88601503448e-05
S085	T075	TRUE	TRUE	0	0	1	1	none	0.0001065197199577
S087	T075	TRUE	TRUE	0	0	1	1	none	0.0001166188769162
S093	T075	TRUE	TRUE	0	0	1	1	none	9.57468976064e-05
S097	T075	TRUE	TRUE	0	0	1	1	none	7.88545922682e-05
S102	T075	TRUE	TRUE	0	0	1	1	none	0.0001123493019627
S106	T075	TRUE	TRUE	0	0	1	1	none	7.94562810217e-05
S130	T075	TRUE	TRUE	0	0	1	1	none	0.0001165886818365
T009	T075	FALSE	FALSE	0	0	1	1	none	8.47605620128e-05
T010	T075	FALSE	FALSE	0	0	1	1	none	8.34296268208e-05
T013	T075	TRUE	TRUE	0	0	1	1	none	7.65316503462e-05
T014	T075	TRUE	TRUE	0	0	1	1	none	7.76174030188e-05
T020	T075	TRUE	TRUE	0	0	1	1	none	7.65004363197e-05
T021	T075	FALSE	FALSE	0	0	1	1	none	8.52215447719e-05
T028	T075	TRUE	TRUE	0	0	1	1	none	7.0625794542e-05
T035a	T075	TRUE	TRUE	0	0	1	1	none	0.0001188357623077
T035b	T075	FALSE	FALSE	0	0	1	1	none	8.41443152164e-05
T040	T075	TRUE	TRUE	0	0	1	1	none	8.01301667041e-05
T056	T075	FALSE	FALSE	0	0	1	1	none	8.77024844119e-05
T059	T075	TRUE	TRUE	0	0	1	1	none	0.0001137347867063
T065	T075	TRUE	TRUE	0	0	1	1	none	7.50925558749e-05
T069	T075	TRUE	TRUE	0	0	1	1	none	0.0001350422812904
T073	T075	FALSE	FALSE	0	0	1	1	none	8.52215447719e-05
S002	T077	FALSE	FALSE	0	0	1	1	none	2.39686123695e-05
S007	T077	FALSE	FALSE	0	0	1	1	none	6.90259060502e-05
S021	T077	FALSE	FALSE	0	0	1	1	none	2.76273016252e-05
S024	T077	FALSE	FALSE	0	0	1	1	none	2.78618653822e-05
S025	T077	FALSE	FALSE	0	0	1	1	none	2.73921975015e-05
S026	T077	FALSE	FALSE	0	0	1	1	none	1.29666265674e-05
S038	T077	FALSE	FALSE	0	0	1	1	none	7.87602422672e-05
S039	T077	FALSE	FALSE	0	0	1	1	none	2.96997264402e-05
S040	T077	FALSE	FALSE	0	0	1	1	none	0.0001128223028508
S042	T077	FALSE	FALSE	0	0	1	1	none	2.64841850506e-05
S071	T077	FALSE	FALSE	0	0	1	1	none	0.0001047359261564
S078	T077	FALSE	FALSE	0	0	1	1	none	2.70953446555e-05
S081	T077	FALSE	FALSE	0	0	1	1	none	2.77917287456e-05
S085	T077	FALSE	FALSE	0	0	1	1	none	0.0001100110736785
S087	T077	FALSE	FALSE	0	0	1	1	none	0.000120110230637
S093	T077	FALSE	FALSE	0	0	1	1	none	9.92382513272e-05
S097	T077	FALSE	FALSE	0	0	1	1	none	2.3610597635e-05
S102	T077	FALSE	FALSE	0	0	1	1	none	0.0001158406556835
S106	T077	FALSE	FALSE	0	0	1	1	none	2.83878594225e-05
S130	T077	FALSE	FALSE	0	0	1	1	none	0.0001200800355573
T009	T077	FALSE	FALSE	0	0	1	1	none	6.1093830616e-06
T010	T077	FALSE	FALSE	0	0	1	1	none	2.3892239348e-06
T013	T077	FALSE	FALSE	0	0	1	1	none	8.12176160344e-05
T014	T077	FALSE	FALSE	0	0	1	1	none	2.65489814196e-05
T020	T077	FALSE	FALSE	0	0	1	1	none	8.11864020079e-05
T021	T077	TRUE	TRUE	0	0	1	1	none	1.7919179511e-06
T028	T077	FALSE	FALSE	0	0	1	1	none	7.53117602302e-05
T035a	T077	FALSE	FALSE	0	0	1	1	none	0.0001223271160285
T035b	T077	FALSE	FALSE	0	0	1	1	none	5.4931362652e-06
T040	T077	FALSE	FALSE	0	0	1	1	none	2.90617451049e-05
T056	T077	FALSE	FALSE	0	0	1	1	none	9.0513054607e-06
T059	T077	FALSE	FALSE	0	0	1	1	none	0.0001172261404271
T065	T077	FALSE	FALSE	0	0	1	1	none	7.97785215631e-05
T069	T077	FALSE	FALSE	0	0	1	1	none	0.0001385336350112
T073	T077	TRUE	TRUE	0	0	1	1	none	1.7919179511e-06
T075	T077	FALSE	FALSE	0	0	1	1	none	8.46242387882e-05
S002	T087	FALSE	FALSE	0	0	1	1	none	2.30109981977e-05
S007	T087	FALSE	FALSE	0	0	1	1	none	6.80682918784e-05
S021	T087	FALSE	FALSE	0	0	1	1	none	2.66696874534e-05
S024	T087	FALSE	FALSE	0	0	1	1	none	2.69042512104e-05
S025	T087	FALSE	FALSE	0	0	1	1	none	2.64345833297e-05
S026	T087	FALSE	FALSE	0	0	1	1	none	1.20090123956e-05
S038	T087	FALSE	FALSE	0	0	1	1	none	7.78026280954e-05
S039	T087	FALSE	FALSE	0	0	1	1	none	2.87421122684e-05
S040	T087	FALSE	FALSE	0	0	1	1	none	0.000111864688679
S042	T087	FALSE	FALSE	0	0	1	1	none	2.55265708788e-05
S071	T087	FALSE	FALSE	0	0	1	1	none	0.0001037783119846
S078	T087	FALSE	FALSE	0	0	1	1	none	2.61377304837e-05
S081	T087	FALSE	FALSE	0	0	1	1	none	2.68341145738e-05
S085	T087	FALSE	FALSE	0	0	1	1	none	0.0001090534595067
S087	T087	FALSE	FALSE	0	0	1	1	none	0.0001191526164652
S093	T087	FALSE	FALSE	0	0	1	1	none	9.82806371554e-05
S097	T087	FALSE	FALSE	0	0	1	1	none	2.26529834632e-05
S102	T087	FALSE	FALSE	0	0	1	1	none	0.0001148830415117
S106	T087	FALSE	FALSE	0	0	1	1	none	2.74302452507e-05
S130	T087	FALSE	FALSE	0	0	1	1	none	0.0001191224213855
T009	T087	FALSE	FALSE	0	0	1	1	none	5.1517688898e-06
T010	T087	FALSE	FALSE	0	0	1	1	none	2.6262217304e-06
T013	T087	FALSE	FALSE	0	0	1	1	none	8.02600018626e-05
T014	T087	FALSE	FALSE	0	0	1	1	none	2.55913672478e-05
T020	T087	FALSE	FALSE	0	0	1	1	none	8.02287878361e-05
T021	T087	FALSE	FALSE	0	0	1	1	none	4.4181396815e-06
T028	T087	FALSE	FALSE	0	0	1	1	none	7.43541460584e-05
T035a	T087	FALSE	FALSE	0	0	1	1	none	0.0001213695018567
T035b	T087	FALSE	FALSE	0	0	1	1	none	4.5355220934e-06
T040	T087	FALSE	FALSE	0	0	1	1	none	2.81041309331e-05
T056	T087	FALSE	FALSE	0	0	1	1	none	8.0936912889e-06
T059	T087	FALSE	FALSE	0	0	1	1	none	0.0001162685262553
T065	T087	FALSE	FALSE	0	0	1	1	none	7.88209073913e-05
T069	T087	FALSE	FALSE	0	0	1	1	none	0.0001375760208394
T073	T087	FALSE	FALSE	0	0	1	1	none	4.4181396815e-06
T075	T087	FALSE	FALSE	0	0	1	1	none	8.36666246164e-05
T077	T087	FALSE	FALSE	0	0	1	1	none	3.8208336978e-06
S002	T092	TRUE	TRUE	0	0	1	1	none	5.77818243597e-05
S007	T092	TRUE	TRUE	0	0	1	1	none	2.4917586309e-05
S021	T092	TRUE	TRUE	0	0	1	1	none	6.14405136154e-05
S024	T092	TRUE	TRUE	0	0	1	1	none	6.16750773724e-05
S025	T092	TRUE	TRUE	0	0	1	1	none	6.53809825257e-05
S026	T092	TRUE	TRUE	0	0	1	1	none	5.76771114096e-05
S038	T092	TRUE	TRUE	0	0	1	1	none	4.441670341e-05
S039	T092	TRUE	TRUE	0	0	1	1	none	6.35129384304e-05
S040	T092	TRUE	TRUE	0	0	1	1	none	9.2075739521e-05
S042	T092	TRUE	TRUE	0	0	1	1	none	6.02973970408e-05
S071	T092	TRUE	TRUE	0	0	1	1	none	8.39893628266e-05
S078	T092	TRUE	TRUE	0	0	1	1	none	6.09085566457e-05
S081	T092	TRUE	TRUE	0	0	1	1	none	6.16049407358e-05
S085	T092	TRUE	TRUE	0	0	1	1	none	8.92645103487e-05
S087	T092	TRUE	TRUE	0	0	1	1	none	9.93636673072e-05
S093	T092	TRUE	TRUE	0	0	1	1	none	7.84916879974e-05
S097	T092	TRUE	TRUE	0	0	1	1	none	6.15993826592e-05
S102	T092	TRUE	TRUE	0	0	1	1	none	9.50940923537e-05
S106	T092	TRUE	TRUE	0	0	1	1	none	6.22010714127e-05
S130	T092	TRUE	TRUE	0	0	1	1	none	9.93334722275e-05
T009	T092	FALSE	FALSE	0	0	1	1	none	6.75053524038e-05
T010	T092	FALSE	FALSE	0	0	1	1	none	6.61744172118e-05
T013	T092	TRUE	TRUE	0	0	1	1	none	4.68740771772e-05
T014	T092	TRUE	TRUE	0	0	1	1	none	6.03621934098e-05
T020	T092	TRUE	TRUE	0	0	1	1	none	4.68428631507e-05
T021	T092	FALSE	FALSE	0	0	1	1	none	6.79663351629e-05
T028	T092	TRUE	TRUE	0	0	1	1	none	2.7769562215e-05
T035a	T092	TRUE	TRUE	0	0	1	1	none	0.0001015805526987
T035b	T092	FALSE	FALSE	0	0	1	1	none	6.68891056074e-05
T040	T092	TRUE	TRUE	0	0	1	1	none	6.28749570951e-05
T056	T092	FALSE	FALSE	0	0	1	1	none	7.04472748029e-05
T059	T092	TRUE	TRUE	0	0	1	1	none	9.64795770973e-05
T065	T092	TRUE	TRUE	0	0	1	1	none	4.54349827059e-05
T069	T092	TRUE	TRUE	0	0	1	1	none	0.0001177870716814
T073	T092	FALSE	FALSE	0	0	1	1	none	6.79663351629e-05
T075	T092	TRUE	TRUE	0	0	1	1	none	6.2683063491e-05
T077	T092	FALSE	FALSE	0	0	1	1	none	6.73690291792e-05
T087	T092	FALSE	FALSE	0	0	1	1	none	6.64114150074e-05
S002	T095	TRUE	TRUE	0	0	1	1	none	0.0001098302145258
S007	T095	TRUE	TRUE	0	0	1	1	none	0.0001003277328865
S021	T095	TRUE	TRUE	0	0	1	1	none	0.0001134889037815
S024	T095	TRUE	TRUE	0	0	1	1	none	0.0001137234675385
S025	T095	TRUE	TRUE	0	0	1	1	none	0.0001174293726918
S026	T095	TRUE	TRUE	0	0	1	1	none	0.0001097255015757
S038	T095	TRUE	TRUE	0	0	1	1	none	0.0001100620691035
S039	T095	TRUE	TRUE	0	0	1	1	none	0.0001155613285965
S040	T095	TRUE	TRUE	0	0	1	1	none	5.84951566271e-05
S042	T095	TRUE	TRUE	0	0	1	1	none	0.0001123457872069
S071	T095	TRUE	TRUE	0	0	1	1	none	5.04087799327e-05
S078	T095	TRUE	TRUE	0	0	1	1	none	0.0001129569468118
S081	T095	TRUE	TRUE	0	0	1	1	none	0.0001136533309019
S085	T095	TRUE	TRUE	0	0	1	1	none	2.37573509068e-05
S087	T095	TRUE	TRUE	0	0	1	1	none	1.8874232591e-06
S093	T095	TRUE	TRUE	0	0	1	1	none	2.14104665035e-05
S097	T095	TRUE	TRUE	0	0	1	1	none	0.0001136477728253
S102	T095	TRUE	TRUE	0	0	1	1	none	6.15135094598e-05
S106	T095	TRUE	TRUE	0	0	1	1	none	0.0001142494615788
S130	T095	TRUE	TRUE	0	0	1	1	none	1.8572281794e-06
T009	T095	FALSE	FALSE	0	0	1	1	none	0.0001195537425699
T010	T095	FALSE	FALSE	0	0	1	1	none	0.0001182228073779
T013	T095	TRUE	TRUE	0	0	1	1	none	0.0001125194428707
T014	T095	TRUE	TRUE	0	0	1	1	none	0.0001124105835759
T020	T095	TRUE	TRUE	0	0	1	1	none	0.0001124882288442
T021	T095	FALSE	FALSE	0	0	1	1	none	0.000120014725329
T028	T095	TRUE	TRUE	0	0	1	1	none	0.0001066135870665
T035a	T095	TRUE	TRUE	0	0	1	1	none	6.9012038568e-06
T035b	T095	FALSE	FALSE	0	0	1	1	none	0.0001189374957735
T040	T095	TRUE	TRUE	0	0	1	1	none	0.0001149233472612
T056	T095	FALSE	FALSE	0	0	1	1	none	0.000122495664969
T059	T095	TRUE	TRUE	0	0	1	1	none	6.28989942034e-05
T065	T095	TRUE	TRUE	0	0	1	1	none	0.0001110803483994
T069	T095	TRUE	TRUE	0	0	1	1	none	8.42064887875e-05
T073	T095	FALSE	FALSE	0	0	1	1	none	0.000120014725329
T075	T095	TRUE	TRUE	0	0	1	1	none	0.0001159260656245
T077	T095	FALSE	FALSE	0	0	1	1	none	0.0001194174193453
T087	T095	FALSE	FALSE	0	0	1	1	none	0.0001184598051735
T092	T095	TRUE	TRUE	0	0	1	1	none	9.86708560155e-05
S002	T099a	TRUE	TRUE	0	0	1	1	none	0.0001099383090637
S007	T099a	TRUE	TRUE	0	0	1	1	none	0.0001004358274244
S021	T099a	TRUE	TRUE	0	0	1	1	none	0.0001135969983194
S024	T099a	TRUE	TRUE	0	0	1	1	none	0.0001138315620764
S025	T099a	TRUE	TRUE	0	0	1	1	none	0.0001175374672297
S026	T099a	TRUE	TRUE	0	0	1	1	none	0.0001098335961136
S038	T099a	TRUE	TRUE	0	0	1	1	none	0.0001101701636414
S039	T099a	TRUE	TRUE	0	0	1	1	none	0.0001156694231344
S040	T099a	TRUE	TRUE	0	0	1	1	none	5.8603251165e-05
S042	T099a	TRUE	TRUE	0	0	1	1	none	0.0001124538817448
S071	T099a	TRUE	TRUE	0	0	1	1	none	5.05168744706e-05
S078	T099a	TRUE	TRUE	0	0	1	1	none	0.0001130650413497
S081	T099a	TRUE	TRUE	0	0	1	1	none	0.0001137614254398
S085	T099a	TRUE	TRUE	0	0	1	1	none	2.38654454447e-05
S087	T099a	TRUE	TRUE	0	0	1	1	none	3.5978010358e-06
S093	T099a	TRUE	TRUE	0	0	1	1	none	2.15185610414e-05
S097	T099a	TRUE	TRUE	0	0	1	1	none	0.0001137558673632
S102	T099a	TRUE	TRUE	0	0	1	1	none	6.16216039977e-05
S106	T099a	TRUE	TRUE	0	0	1	1	none	0.0001143575561167
S130	T099a	TRUE	TRUE	0	0	1	1	none	3.5676059561e-06
T009	T099a	FALSE	FALSE	0	0	1	1	none	0.0001196618371078
T010	T099a	FALSE	FALSE	0	0	1	1	none	0.0001183309019158
T013	T099a	TRUE	TRUE	0	0	1	1	none	0.0001126275374086
T014	T099a	TRUE	TRUE	0	0	1	1	none	0.0001125186781138
T020	T099a	TRUE	TRUE	0	0	1	1	none	0.0001125963233821
T021	T099a	FALSE	FALSE	0	0	1	1	none	0.0001201228198669
T028	T099a	TRUE	TRUE	0	0	1	1	none	0.0001067216816044
T035a	T099a	TRUE	TRUE	0	0	1	1	none	7.0092983947e-06
T035b	T099a	FALSE	FALSE	0	0	1	1	none	0.0001190455903114
T040	T099a	TRUE	TRUE	0	0	1	1	none	0.0001150314417991
T056	T099a	FALSE	FALSE	0	0	1	1	none	0.0001226037595069
T059	T099a	TRUE	TRUE	0	0	1	1	none	6.30070887413e-05
T065	T099a	TRUE	TRUE	0	0	1	1	none	0.0001111884429373
T069	T099a	TRUE	TRUE	0	0	1	1	none	8.43145833254e-05
T073	T099a	FALSE	FALSE	0	0	1	1	none	0.0001201228198669
T075	T099a	TRUE	TRUE	0	0	1	1	none	0.0001160341601624
T077	T099a	FALSE	FALSE	0	0	1	1	none	0.0001195255138832
T087	T099a	FALSE	FALSE	0	0	1	1	none	0.0001185678997114
T092	T099a	TRUE	TRUE	0	0	1	1	none	9.87789505534e-05
T095	T099a	TRUE	TRUE	0	0	1	1	none	2.9049897441e-06
S002	T102	FALSE	FALSE	0	0	1	1	none	0.0001129994149369
S007	T102	FALSE	FALSE	0	0	1	1	none	0.0001034969332976
S021	T102	FALSE	FALSE	0	0	1	1	none	0.0001166581041926
S024	T102	FALSE	FALSE	0	0	1	1	none	0.0001168926679496
S025	T102	FALSE	FALSE	0	0	1	1	none	0.0001205985731029
S026	T102	FALSE	FALSE	0	0	1	1	none	0.0001128947019868
S038	T102	FALSE	FALSE	0	0	1	1	none	0.0001132312695146
S039	T102	FALSE	FALSE	0	0	1	1	none	0.0001187305290076
S040	T102	FALSE	FALSE	0	0	1	1	none	6.16643570382e-05
S042	T102	FALSE	FALSE	0	0	1	1	none	0.000115514987618
S071	T102	FALSE	FALSE	0	0	1	1	none	5.35779803438e-05
S078	T102	FALSE	FALSE	0	0	1	1	none	0.0001161261472229
S081	T102	FALSE	FALSE	0	0	1	1	none	0.000116822531313
S085	T102	FALSE	FALSE	0	0	1	1	none	2.69265513179e-05
S087	T102	FALSE	FALSE	0	0	1	1	none	5.0566236702e-06
S093	T102	FALSE	FALSE	0	0	1	1	none	2.45796669146e-05
S097	T102	FALSE	FALSE	0	0	1	1	none	0.0001168169732364
S102	T102	FALSE	FALSE	0	0	1	1	none	6.46827098709e-05
S106	T102	FALSE	FALSE	0	0	1	1	none	0.0001174186619899
S130	T102	FALSE	FALSE	0	0	1	1	none	5.0264285905e-06
T009	T102	FALSE	FALSE	0	0	1	1	none	0.000122722942981
T010	T102	FALSE	FALSE	0	0	1	1	none	0.000121392007789
T013	T102	FALSE	FALSE	0	0	1	1	none	0.0001156886432818
T014	T102	FALSE	FALSE	0	0	1	1	none	0.000115579783987
T020	T102	FALSE	FALSE	0	0	1	1	none	0.0001156574292553
T021	T102	FALSE	FALSE	0	0	1	1	none	0.0001231839257401
T028	T102	FALSE	FALSE	0	0	1	1	none	0.0001097827874776
T035a	T102	FALSE	FALSE	0	0	1	1	none	1.00704042679e-05
T035b	T102	FALSE	FALSE	0	0	1	1	none	0.0001221066961846
T040	T102	FALSE	FALSE	0	0	1	1	none	0.0001180925476723
T056	T102	FALSE	FALSE	0	0	1	1	none	0.0001256648653801
T059	T102	FALSE	FALSE	0	0	1	1	none	6.60681946145e-05
T065	T102	FALSE	FALSE	0	0	1	1	none	0.0001142495488105
T069	T102	FALSE	FALSE	0	0	1	1	none	8.73756891986e-05
T073	T102	FALSE	FALSE	0	0	1	1	none	0.0001231839257401
T075	T102	FALSE	FALSE	0	0	1	1	none	0.0001190952660356
T077	T102	FALSE	FALSE	0	0	1	1	none	0.0001225866197564
T087	T102	FALSE	FALSE	0	0	1	1	none	0.0001216290055846
T092	T102	FALSE	FALSE	0	0	1	1	none	0.0001018400564266
T095	T102	TRUE	TRUE	1	0	1	1	anc	5.973059837e-07
T099a	T102	FALSE	FALSE	0	0	1	1	none	6.0741901552e-06
S002	T104	FALSE	FALSE	0	0	1	1	none	6.14034230493e-05
S007	T104	FALSE	FALSE	0	0	1	1	none	2.85391849986e-05
S021	T104	FALSE	FALSE	0	0	1	1	none	6.5062112305e-05
S024	T104	FALSE	FALSE	0	0	1	1	none	6.5296676062e-05
S025	T104	FALSE	FALSE	0	0	1	1	none	6.90025812153e-05
S026	T104	FALSE	FALSE	0	0	1	1	none	6.12987100992e-05
S038	T104	FALSE	FALSE	0	0	1	1	none	4.80383020996e-05
S039	T104	FALSE	FALSE	0	0	1	1	none	6.713453712e-05
S040	T104	FALSE	FALSE	0	0	1	1	none	9.56973382106e-05
S042	T104	FALSE	FALSE	0	0	1	1	none	6.39189957304e-05
S071	T104	FALSE	FALSE	0	0	1	1	none	8.76109615162e-05
S078	T104	FALSE	FALSE	0	0	1	1	none	6.45301553353e-05
S081	T104	FALSE	FALSE	0	0	1	1	none	6.52265394254e-05
S085	T104	FALSE	FALSE	0	0	1	1	none	9.28861090383e-05
S087	T104	FALSE	FALSE	0	0	1	1	none	0.0001029852659968
S093	T104	FALSE	FALSE	0	0	1	1	none	8.2113286687e-05
S097	T104	FALSE	FALSE	0	0	1	1	none	6.52209813488e-05
S102	T104	FALSE	FALSE	0	0	1	1	none	9.87156910433e-05
S106	T104	FALSE	FALSE	0	0	1	1	none	6.58226701023e-05
S130	T104	FALSE	FALSE	0	0	1	1	none	0.0001029550709171
T009	T104	FALSE	FALSE	0	0	1	1	none	7.11269510934e-05
T010	T104	FALSE	FALSE	0	0	1	1	none	6.97960159014e-05
T013	T104	FALSE	FALSE	0	0	1	1	none	5.04956758668e-05
T014	T104	FALSE	FALSE	0	0	1	1	none	6.39837920994e-05
T020	T104	FALSE	FALSE	0	0	1	1	none	5.04644618403e-05
T021	T104	FALSE	FALSE	0	0	1	1	none	7.15879338525e-05
T028	T104	FALSE	FALSE	0	0	1	1	none	3.13911609046e-05
T035a	T104	FALSE	FALSE	0	0	1	1	none	0.0001052021513883
T035b	T104	FALSE	FALSE	0	0	1	1	none	7.0510704297e-05
T040	T104	FALSE	FALSE	0	0	1	1	none	6.64965557847e-05
T056	T104	FALSE	FALSE	0	0	1	1	none	7.40688734925e-05
T059	T104	FALSE	FALSE	0	0	1	1	none	0.0001001011757869
T065	T104	FALSE	FALSE	0	0	1	1	none	4.90565813955e-05
T069	T104	FALSE	FALSE	0	0	1	1	none	0.000121408670371
T073	T104	FALSE	FALSE	0	0	1	1	none	7.15879338525e-05
T075	T104	FALSE	FALSE	0	0	1	1	none	6.63046621806e-05
T077	T104	FALSE	FALSE	0	0	1	1	none	7.09906278688e-05
T087	T104	FALSE	FALSE	0	0	1	1	none	7.0033013697e-05
T092	T104	TRUE	TRUE	1	0	1	1	anc	5.973059837e-07
T095	T104	FALSE	FALSE	0	0	1	1	none	0.0001022924547051
T099a	T104	FALSE	FALSE	0	0	1	1	none	0.000102400549243
T102	T104	FALSE	FALSE	0	0	1	1	none	0.0001054616551162
S002	T105	FALSE	FALSE	0	0	1	1	none	7.1385928711e-05
S007	T105	FALSE	FALSE	0	0	1	1	none	4.82864715443e-05
S021	T105	FALSE	FALSE	0	0	1	1	none	7.50446179667e-05
S024	T105	FALSE	FALSE	0	0	1	1	none	7.52791817237e-05
S025	T105	FALSE	FALSE	0	0	1	1	none	7.8985086877e-05
S026	T105	FALSE	FALSE	0	0	1	1	none	7.12812157609e-05
S038	T105	FALSE	FALSE	0	0	1	1	none	6.7867165139e-06
S039	T105	FALSE	FALSE	0	0	1	1	none	7.71170427817e-05
S040	T105	FALSE	FALSE	0	0	1	1	none	0.0001056798438723
S042	T105	FALSE	FALSE	0	0	1	1	none	7.39015013921e-05
S071	T105	FALSE	FALSE	0	0	1	1	none	9.75934671779e-05
S078	T105	FALSE	FALSE	0	0	1	1	none	7.4512660997e-05
S081	T105	FALSE	FALSE	0	0	1	1	none	7.52090450871e-05
S085	T105	FALSE	FALSE	0	0	1	1	none	0.0001028686147
S087	T105	FALSE	FALSE	0	0	1	1	none	0.0001129677716585
S093	T105	FALSE	FALSE	0	0	1	1	none	9.20957923487e-05
S097	T105	FALSE	FALSE	0	0	1	1	none	7.52034870105e-05
S102	T105	FALSE	FALSE	0	0	1	1	none	0.000108698196705
S106	T105	FALSE	FALSE	0	0	1	1	none	7.5805175764e-05
S130	T105	FALSE	FALSE	0	0	1	1	none	0.0001129375765788
T009	T105	FALSE	FALSE	0	0	1	1	none	8.11094567551e-05
T010	T105	FALSE	FALSE	0	0	1	1	none	7.97785215631e-05
T013	T105	FALSE	FALSE	0	0	1	1	none	5.4881489917e-06
T014	T105	FALSE	FALSE	0	0	1	1	none	7.39662977611e-05
T020	T105	FALSE	FALSE	0	0	1	1	none	9.2128762546e-06
T021	T105	FALSE	FALSE	0	0	1	1	none	8.15704395142e-05
T028	T105	FALSE	FALSE	0	0	1	1	none	5.45723257243e-05
T035a	T105	FALSE	FALSE	0	0	1	1	none	0.00011518465705
T035b	T105	FALSE	FALSE	0	0	1	1	none	8.04932099587e-05
T040	T105	FALSE	FALSE	0	0	1	1	none	7.64790614464e-05
T056	T105	FALSE	FALSE	0	0	1	1	none	8.40513791542e-05
T059	T105	FALSE	FALSE	0	0	1	1	none	0.0001100836814486
T065	T105	TRUE	TRUE	1	0	1	1	anc	5.973059837e-07
T069	T105	FALSE	FALSE	0	0	1	1	none	0.0001313911760327
T073	T105	FALSE	FALSE	0	0	1	1	none	8.15704395142e-05
T075	T105	FALSE	FALSE	0	0	1	1	none	7.62871678423e-05
T077	T105	FALSE	FALSE	0	0	1	1	none	8.09731335305e-05
T087	T105	FALSE	FALSE	0	0	1	1	none	8.00155193587e-05
T092	T105	FALSE	FALSE	0	0	1	1	none	4.66295946733e-05
T095	T105	FALSE	FALSE	0	0	1	1	none	0.0001122749603668
T099a	T105	FALSE	FALSE	0	0	1	1	none	0.0001123830549047
T102	T105	FALSE	FALSE	0	0	1	1	none	0.0001154441607779
T104	T105	FALSE	FALSE	0	0	1	1	none	5.02511933629e-05
S002	T107	FALSE	FALSE	0	0	1	1	none	0.0001171805568228
S007	T107	FALSE	FALSE	0	0	1	1	none	0.0001076780751835
S021	T107	FALSE	FALSE	0	0	1	1	none	0.0001208392460785
S024	T107	FALSE	FALSE	0	0	1	1	none	0.0001210738098355
S025	T107	FALSE	FALSE	0	0	1	1	none	0.0001247797149888
S026	T107	FALSE	FALSE	0	0	1	1	none	0.0001170758438727
S038	T107	FALSE	FALSE	0	0	1	1	none	0.0001174124114005
S039	T107	FALSE	FALSE	0	0	1	1	none	0.0001229116708935
S040	T107	FALSE	FALSE	0	0	1	1	none	6.58454989241e-05
S042	T107	FALSE	FALSE	0	0	1	1	none	0.0001196961295039
S071	T107	FALSE	FALSE	0	0	1	1	none	5.77591222297e-05
S078	T107	FALSE	FALSE	0	0	1	1	none	0.0001203072891088
S081	T107	FALSE	FALSE	0	0	1	1	none	0.0001210036731989
S085	T107	FALSE	FALSE	0	0	1	1	none	3.11076932038e-05
S087	T107	FALSE	FALSE	0	0	1	1	none	9.2377655561e-06
S093	T107	FALSE	FALSE	0	0	1	1	none	2.87608088005e-05
S097	T107	FALSE	FALSE	0	0	1	1	none	0.0001209981151223
S102	T107	FALSE	FALSE	0	0	1	1	none	6.88638517568e-05
S106	T107	FALSE	FALSE	0	0	1	1	none	0.0001215998038758
S130	T107	FALSE	FALSE	0	0	1	1	none	9.2075704764e-06
T009	T107	FALSE	FALSE	0	0	1	1	none	0.0001269040848669
T010	T107	FALSE	FALSE	0	0	1	1	none	0.0001255731496749
T013	T107	FALSE	FALSE	0	0	1	1	none	0.0001198697851677
T014	T107	FALSE	FALSE	0	0	1	1	none	0.0001197609258729
T020	T107	FALSE	FALSE	0	0	1	1	none	0.0001198385711412
T021	T107	FALSE	FALSE	0	0	1	1	none	0.000127365067626
T028	T107	FALSE	FALSE	0	0	1	1	none	0.0001139639293635
T035a	T107	FALSE	FALSE	0	0	1	1	none	1.42515461538e-05
T035b	T107	FALSE	FALSE	0	0	1	1	none	0.0001262878380705
T040	T107	FALSE	FALSE	0	0	1	1	none	0.0001222736895582
T056	T107	FALSE	FALSE	0	0	1	1	none	0.000129846007266
T059	T107	FALSE	FALSE	0	0	1	1	none	7.02493365004e-05
T065	T107	FALSE	FALSE	0	0	1	1	none	0.0001184306906964
T069	T107	FALSE	FALSE	0	0	1	1	none	9.15568310845e-05
T073	T107	FALSE	FALSE	0	0	1	1	none	0.000127365067626
T075	T107	FALSE	FALSE	0	0	1	1	none	0.0001232764079215
T077	T107	FALSE	FALSE	0	0	1	1	none	0.0001267677616423
T087	T107	FALSE	FALSE	0	0	1	1	none	0.0001258101474705
T092	T107	FALSE	FALSE	0	0	1	1	none	0.0001060211983125
T095	T107	TRUE	TRUE	1	0	1	1	anc	5.973059837e-07
T099a	T107	FALSE	FALSE	0	0	1	1	none	1.02553320411e-05
T102	T107	FALSE	FALSE	0	0	1	1	none	5.3757538533e-06
T104	T107	FALSE	FALSE	0	0	1	1	none	0.0001096427970021
T105	T107	FALSE	FALSE	0	0	1	1	none	0.0001196253026638
S002	T126	TRUE	TRUE	0	0	1	1	none	0.0001251471667737
S007	T126	TRUE	TRUE	0	0	1	1	none	0.0001156446851344
S021	T126	TRUE	TRUE	0	0	1	1	none	0.0001288058560294
S024	T126	TRUE	TRUE	0	0	1	1	none	0.0001290404197864
S025	T126	TRUE	TRUE	0	0	1	1	none	0.0001327463249397
S026	T126	TRUE	TRUE	0	0	1	1	none	0.0001250424538236
S038	T126	TRUE	TRUE	0	0	1	1	none	0.0001253790213514
S039	T126	TRUE	TRUE	0	0	1	1	none	0.0001308782808444
S040	T126	TRUE	TRUE	0	0	1	1	none	4.8805343915e-05
S042	T126	TRUE	TRUE	0	0	1	1	none	0.0001276627394548
S071	T126	TRUE	TRUE	0	0	1	1	none	3.15827709086e-05
S078	T126	TRUE	TRUE	0	0	1	1	none	0.0001282738990597
S081	T126	TRUE	TRUE	0	0	1	1	none	0.0001289702831498
S085	T126	TRUE	TRUE	0	0	1	1	none	7.10008797027e-05
S087	T126	TRUE	TRUE	0	0	1	1	none	8.11000366612e-05
S093	T126	TRUE	TRUE	0	0	1	1	none	6.02280573514e-05
S097	T126	TRUE	TRUE	0	0	1	1	none	0.0001289647250732
S102	T126	TRUE	TRUE	0	0	1	1	none	5.18236967477e-05
S106	T126	TRUE	TRUE	0	0	1	1	none	0.0001295664138267
S130	T126	TRUE	TRUE	0	0	1	1	none	8.10698415815e-05
T009	T126	FALSE	FALSE	0	0	1	1	none	0.0001348706948178
T010	T126	FALSE	FALSE	0	0	1	1	none	0.0001335397596258
T013	T126	TRUE	TRUE	0	0	1	1	none	0.0001278363951186
T014	T126	TRUE	TRUE	0	0	1	1	none	0.0001277275358238
T020	T126	TRUE	TRUE	0	0	1	1	none	0.0001278051810921
T021	T126	FALSE	FALSE	0	0	1	1	none	0.0001353316775769
T028	T126	TRUE	TRUE	0	0	1	1	none	0.0001219305393144
T035a	T126	TRUE	TRUE	0	0	1	1	none	8.33169220527e-05
T035b	T126	FALSE	FALSE	0	0	1	1	none	0.0001342544480214
T040	T126	TRUE	TRUE	0	0	1	1	none	0.0001302402995091
T056	T126	FALSE	FALSE	0	0	1	1	none	0.0001378126172169
T059	T126	TRUE	TRUE	0	0	1	1	none	5.32091814913e-05
T065	T126	TRUE	TRUE	0	0	1	1	none	0.0001263973006473
T069	T126	TRUE	TRUE	0	0	1	1	none	5.4880249302e-05
T073	T126	FALSE	FALSE	0	0	1	1	none	0.0001353316775769
T075	T126	TRUE	TRUE	0	0	1	1	none	0.0001312430178724
T077	T126	FALSE	FALSE	0	0	1	1	none	0.0001347343715932
T087	T126	FALSE	FALSE	0	0	1	1	none	0.0001337767574214
T092	T126	TRUE	TRUE	0	0	1	1	none	0.0001139878082634
T095	T126	TRUE	TRUE	0	0	1	1	none	8.04072253695e-05
T099a	T126	TRUE	TRUE	0	0	1	1	none	8.05153199074e-05
T102	T126	FALSE	FALSE	0	0	1	1	none	8.35764257806e-05
T104	T126	FALSE	FALSE	0	0	1	1	none	0.000117609406953
T105	T126	FALSE	FALSE	0	0	1	1	none	0.0001275919126147
T107	T126	FALSE	FALSE	0	0	1	1	none	8.77575676665e-05
S002	T156	FALSE	FALSE	0	0	1	1	none	6.95862898798e-05
S007	T156	FALSE	FALSE	0	0	1	1	none	4.64868327131e-05
S021	T156	FALSE	FALSE	0	0	1	1	none	7.32449791355e-05
S024	T156	FALSE	FALSE	0	0	1	1	none	7.34795428925e-05
S025	T156	FALSE	FALSE	0	0	1	1	none	7.71854480458e-05
S026	T156	FALSE	FALSE	0	0	1	1	none	6.94815769297e-05
S038	T156	FALSE	FALSE	0	0	1	1	none	6.1816896501e-06
S039	T156	FALSE	FALSE	0	0	1	1	none	7.53174039505e-05
S040	T156	FALSE	FALSE	0	0	1	1	none	0.0001038802050411
S042	T156	FALSE	FALSE	0	0	1	1	none	7.21018625609e-05
S071	T156	FALSE	FALSE	0	0	1	1	none	9.57938283467e-05
S078	T156	FALSE	FALSE	0	0	1	1	none	7.27130221658e-05
S081	T156	FALSE	FALSE	0	0	1	1	none	7.34094062559e-05
S085	T156	FALSE	FALSE	0	0	1	1	none	0.0001010689758688
S087	T156	FALSE	FALSE	0	0	1	1	none	0.0001111681328273
S093	T156	FALSE	FALSE	0	0	1	1	none	9.02961535175e-05
S097	T156	FALSE	FALSE	0	0	1	1	none	7.34038481793e-05
S102	T156	FALSE	FALSE	0	0	1	1	none	0.0001068985578738
S106	T156	FALSE	FALSE	0	0	1	1	none	7.40055369328e-05
S130	T156	FALSE	FALSE	0	0	1	1	none	0.0001111379377476
T009	T156	FALSE	FALSE	0	0	1	1	none	7.93098179239e-05
T010	T156	FALSE	FALSE	0	0	1	1	none	7.79788827319e-05
T013	T156	FALSE	FALSE	0	0	1	1	none	8.6390634173e-06
T014	T156	FALSE	FALSE	0	0	1	1	none	7.21666589299e-05
T020	T156	FALSE	FALSE	0	0	1	1	none	8.6078493908e-06
T021	T156	FALSE	FALSE	0	0	1	1	none	7.9770800683e-05
T028	T156	FALSE	FALSE	0	0	1	1	none	5.27726868931e-05
T035a	T156	FALSE	FALSE	0	0	1	1	none	0.0001133850182188
T035b	T156	FALSE	FALSE	0	0	1	1	none	7.86935711275e-05
T040	T156	FALSE	FALSE	0	0	1	1	none	7.46794226152e-05
T056	T156	FALSE	FALSE	0	0	1	1	none	8.2251740323e-05
T059	T156	FALSE	FALSE	0	0	1	1	none	0.0001082840426174
T065	T156	FALSE	FALSE	0	0	1	1	none	7.199968946e-06
T069	T156	FALSE	FALSE	0	0	1	1	none	0.0001295915372015
T073	T156	FALSE	FALSE	0	0	1	1	none	7.9770800683e-05
T075	T156	FALSE	FALSE	0	0	1	1	none	7.44875290111e-05
T077	T156	FALSE	FALSE	0	0	1	1	none	7.91734946993e-05
T087	T156	FALSE	FALSE	0	0	1	1	none	7.82158805275e-05
T092	T156	FALSE	FALSE	0	0	1	1	none	4.48299558421e-05
T095	T156	FALSE	FALSE	0	0	1	1	none	0.0001104753215356
T099a	T156	FALSE	FALSE	0	0	1	1	none	0.0001105834160735
T102	T156	FALSE	FALSE	0	0	1	1	none	0.0001136445219467
T104	T156	FALSE	FALSE	0	0	1	1	none	4.84515545317e-05
T105	T156	FALSE	FALSE	0	0	1	1	none	8.3945809134e-06
T107	T156	FALSE	FALSE	0	0	1	1	none	0.0001178256638326
T126	T156	FALSE	FALSE	0	0	1	1	none	0.0001257922737835
S002	T159a	TRUE	TRUE	0	0	1	1	none	2.0982082451e-05
S007	T159a	TRUE	TRUE	0	0	1	1	none	6.60393761317e-05
S021	T159a	TRUE	TRUE	0	0	1	1	none	2.46407717067e-05
S024	T159a	TRUE	TRUE	0	0	1	1	none	2.48753354637e-05
S025	T159a	TRUE	TRUE	0	0	1	1	none	2.4405667583e-05
S026	T159a	TRUE	TRUE	0	0	1	1	none	9.9800966489e-06
S038	T159a	TRUE	TRUE	0	0	1	1	none	7.57737123487e-05
S039	T159a	TRUE	TRUE	0	0	1	1	none	2.67131965217e-05
S040	T159a	TRUE	TRUE	0	0	1	1	none	0.0001098357729323
S042	T159a	TRUE	TRUE	0	0	1	1	none	2.34976551321e-05
S071	T159a	TRUE	TRUE	0	0	1	1	none	0.0001017493962379
S078	T159a	TRUE	TRUE	0	0	1	1	none	2.4108814737e-05
S081	T159a	TRUE	TRUE	0	0	1	1	none	2.48051988271e-05
S085	T159a	TRUE	TRUE	0	0	1	1	none	0.00010702454376
S087	T159a	TRUE	TRUE	0	0	1	1	none	0.0001171237007185
S093	T159a	TRUE	TRUE	0	0	1	1	none	9.62517214087e-05
S097	T159a	TRUE	TRUE	0	0	1	1	none	2.06240677165e-05
S102	T159a	TRUE	TRUE	0	0	1	1	none	0.000112854125765
S106	T159a	TRUE	TRUE	0	0	1	1	none	2.5401329504e-05
S130	T159a	TRUE	TRUE	0	0	1	1	none	0.0001170935056388
T009	T159a	TRUE	TRUE	0	1	1	1	desc	2.5255471594e-06
T010	T159a	TRUE	TRUE	0	1	1	1	desc	5.973059837e-07
T013	T159a	TRUE	TRUE	0	0	1	1	none	7.82310861159e-05
T014	T159a	TRUE	TRUE	0	0	1	1	none	2.35624515011e-05
T020	T159a	TRUE	TRUE	0	0	1	1	none	7.81998720894e-05
T021	T159a	TRUE	TRUE	0	1	1	1	desc	1.7919179511e-06
T028	T159a	TRUE	TRUE	0	0	1	1	none	7.23252303117e-05
T035a	T159a	TRUE	TRUE	0	0	1	1	none	0.00011934058611
T035b	T159a	TRUE	TRUE	0	1	1	1	desc	1.909300363e-06
T040	T159a	TRUE	TRUE	0	0	1	1	none	2.60752151864e-05
T056	T159a	FALSE	FALSE	0	1	1	1	desc	5.4674695585e-06
T059	T159a	TRUE	TRUE	0	0	1	1	none	0.0001142396105086
T065	T159a	TRUE	TRUE	0	0	1	1	none	7.67919916446e-05
T069	T159a	TRUE	TRUE	0	0	1	1	none	0.0001355471050927
T073	T159a	TRUE	TRUE	0	1	1	1	desc	1.7919179511e-06
T075	T159a	TRUE	TRUE	0	0	1	1	none	8.16377088697e-05
T077	T159a	TRUE	TRUE	0	1	1	1	desc	1.1946119674e-06
T087	T159a	TRUE	TRUE	0	1	1	1	desc	1.431609763e-06
T092	T159a	TRUE	TRUE	0	0	1	1	none	6.43824992607e-05
T095	T159a	TRUE	TRUE	0	0	1	1	none	0.0001164308894268
T099a	T159a	TRUE	TRUE	0	0	1	1	none	0.0001165389839647
T102	T159a	FALSE	FALSE	0	0	1	1	none	0.0001196000898379
T104	T159a	FALSE	FALSE	0	0	1	1	none	6.80040979503e-05
T105	T159a	FALSE	FALSE	0	0	1	1	none	7.7986603612e-05
T107	T159a	FALSE	FALSE	0	0	1	1	none	0.0001237812317238
T126	T159a	TRUE	TRUE	0	0	1	1	none	0.0001317478416747
T156	T159a	FALSE	FALSE	0	0	1	1	none	7.61869647808e-05
S002	T182	FALSE	FALSE	0	0	1	1	none	7.03246302105e-05
S007	T182	FALSE	FALSE	0	0	1	1	none	4.72251730438e-05
S021	T182	FALSE	FALSE	0	0	1	1	none	7.39833194662e-05
S024	T182	FALSE	FALSE	0	0	1	1	none	7.42178832232e-05
S025	T182	FALSE	FALSE	0	0	1	1	none	7.79237883765e-05
S026	T182	FALSE	FALSE	0	0	1	1	none	7.02199172604e-05
S038	T182	FALSE	FALSE	0	0	1	1	none	6.9200299808e-06
S039	T182	FALSE	FALSE	0	0	1	1	none	7.60557442812e-05
S040	T182	FALSE	FALSE	0	0	1	1	none	0.0001046185453718
S042	T182	FALSE	FALSE	0	0	1	1	none	7.28402028916e-05
S071	T182	FALSE	FALSE	0	0	1	1	none	9.65321686774e-05
S078	T182	FALSE	FALSE	0	0	1	1	none	7.34513624965e-05
S081	T182	FALSE	FALSE	0	0	1	1	none	7.41477465866e-05
S085	T182	FALSE	FALSE	0	0	1	1	none	0.0001018073161995
S087	T182	FALSE	FALSE	0	0	1	1	none	0.000111906473158
S093	T182	FALSE	FALSE	0	0	1	1	none	9.10344938482e-05
S097	T182	FALSE	FALSE	0	0	1	1	none	7.414218851e-05
S102	T182	FALSE	FALSE	0	0	1	1	none	0.0001076368982045
S106	T182	FALSE	FALSE	0	0	1	1	none	7.47438772635e-05
S130	T182	FALSE	FALSE	0	0	1	1	none	0.0001118762780783
T009	T182	FALSE	FALSE	0	0	1	1	none	8.00481582546e-05
T010	T182	FALSE	FALSE	0	0	1	1	none	7.87172230626e-05
T013	T182	FALSE	FALSE	0	0	1	1	none	9.377403748e-06
T014	T182	FALSE	FALSE	0	0	1	1	none	7.29049992606e-05
T020	T182	FALSE	FALSE	0	0	1	1	none	9.3461897215e-06
T021	T182	FALSE	FALSE	0	0	1	1	none	8.05091410137e-05
T028	T182	FALSE	FALSE	0	0	1	1	none	5.35110272238e-05
T035a	T182	FALSE	FALSE	0	0	1	1	none	0.0001141233585495
T035b	T182	FALSE	FALSE	0	0	1	1	none	7.94319114582e-05
T040	T182	FALSE	FALSE	0	0	1	1	none	7.54177629459e-05
T056	T182	FALSE	FALSE	0	0	1	1	none	8.29900806537e-05
T059	T182	FALSE	FALSE	0	0	1	1	none	0.0001090223829481
T065	T182	FALSE	FALSE	0	0	1	1	none	7.9383092767e-06
T069	T182	FALSE	FALSE	0	0	1	1	none	0.0001303298775322
T073	T182	FALSE	FALSE	0	0	1	1	none	8.05091410137e-05
T075	T182	FALSE	FALSE	0	0	1	1	none	7.52258693418e-05
T077	T182	FALSE	FALSE	0	0	1	1	none	7.991183503e-05
T087	T182	FALSE	FALSE	0	0	1	1	none	7.89542208582e-05
T092	T182	FALSE	FALSE	0	0	1	1	none	4.55682961728e-05
T095	T182	FALSE	FALSE	0	0	1	1	none	0.0001112136618663
T099a	T182	FALSE	FALSE	0	0	1	1	none	0.0001113217564042
T102	T182	FALSE	FALSE	0	0	1	1	none	0.0001143828622774
T104	T182	FALSE	FALSE	0	0	1	1	none	4.91898948624e-05
T105	T182	FALSE	FALSE	0	0	1	1	none	9.1329212441e-06
T107	T182	FALSE	FALSE	0	0	1	1	none	0.0001185640041633
T126	T182	FALSE	FALSE	0	0	1	1	none	0.0001265306141142
T156	T182	FALSE	FALSE	0	0	1	1	none	6.1386704455e-06
T159a	T182	FALSE	FALSE	0	0	1	1	none	7.69253051115e-05
S002	T188	TRUE	TRUE	0	0	1	1	none	6.48537231907e-05
S007	T188	TRUE	TRUE	0	0	1	1	none	3.198948514e-05
S021	T188	TRUE	TRUE	0	0	1	1	none	6.85124124464e-05
S024	T188	TRUE	TRUE	0	0	1	1	none	6.87469762034e-05
S025	T188	TRUE	TRUE	0	0	1	1	none	7.24528813567e-05
S026	T188	TRUE	TRUE	0	0	1	1	none	6.47490102406e-05
S038	T188	TRUE	TRUE	0	0	1	1	none	5.1488602241e-05
S039	T188	TRUE	TRUE	0	0	1	1	none	7.05848372614e-05
S040	T188	TRUE	TRUE	0	0	1	1	none	9.9147638352e-05
S042	T188	TRUE	TRUE	0	0	1	1	none	6.73692958718e-05
S071	T188	TRUE	TRUE	0	0	1	1	none	9.10612616576e-05
S078	T188	TRUE	TRUE	0	0	1	1	none	6.79804554767e-05
S081	T188	TRUE	TRUE	0	0	1	1	none	6.86768395668e-05
S085	T188	TRUE	TRUE	0	0	1	1	none	9.63364091797e-05
S087	T188	TRUE	TRUE	0	0	1	1	none	0.0001064355661382
S093	T188	TRUE	TRUE	0	0	1	1	none	8.55635868284e-05
S097	T188	TRUE	TRUE	0	0	1	1	none	6.86712814902e-05
S102	T188	TRUE	TRUE	0	0	1	1	none	0.0001021659911847
S106	T188	TRUE	TRUE	0	0	1	1	none	6.92729702437e-05
S130	T188	TRUE	TRUE	0	0	1	1	none	0.0001064053710585
T009	T188	FALSE	FALSE	0	0	1	1	none	7.45772512348e-05
T010	T188	FALSE	FALSE	0	0	1	1	none	7.32463160428e-05
T013	T188	TRUE	TRUE	0	0	1	1	none	5.39459760082e-05
T014	T188	TRUE	TRUE	0	0	1	1	none	6.74340922408e-05
T020	T188	TRUE	TRUE	0	0	1	1	none	5.39147619817e-05
T021	T188	FALSE	FALSE	0	0	1	1	none	7.50382339939e-05
T028	T188	TRUE	TRUE	0	0	1	1	none	2.525070436e-05
T035a	T188	TRUE	TRUE	0	0	1	1	none	0.0001086524515297
T035b	T188	FALSE	FALSE	0	0	1	1	none	7.39610044384e-05
T040	T188	TRUE	TRUE	0	0	1	1	none	6.99468559261e-05
T056	T188	FALSE	FALSE	0	0	1	1	none	7.75191736339e-05
T059	T188	TRUE	TRUE	0	0	1	1	none	0.0001035514759283
T065	T188	TRUE	TRUE	0	0	1	1	none	5.25068815369e-05
T069	T188	TRUE	TRUE	0	0	1	1	none	0.0001248589705124
T073	T188	FALSE	FALSE	0	0	1	1	none	7.50382339939e-05
T075	T188	TRUE	TRUE	0	0	1	1	none	6.9754962322e-05
T077	T188	FALSE	FALSE	0	0	1	1	none	7.44409280102e-05
T087	T188	FALSE	FALSE	0	0	1	1	none	7.34833138384e-05
T092	T188	TRUE	TRUE	0	0	1	1	none	2.6898729995e-05
T095	T188	TRUE	TRUE	0	0	1	1	none	0.0001057427548465
T099a	T188	TRUE	TRUE	0	0	1	1	none	0.0001058508493844
T102	T188	FALSE	FALSE	0	0	1	1	none	0.0001089119552576
T104	T188	FALSE	FALSE	0	0	1	1	none	3.05203286846e-05
T105	T188	FALSE	FALSE	0	0	1	1	none	5.37014935043e-05
T107	T188	FALSE	FALSE	0	0	1	1	none	0.0001130930971435
T126	T188	TRUE	TRUE	0	0	1	1	none	0.0001210597070944
T156	T188	FALSE	FALSE	0	0	1	1	none	5.19018546731e-05
T159a	T188	TRUE	TRUE	0	0	1	1	none	7.14543980917e-05
T182	T188	FALSE	FALSE	0	0	1	1	none	5.26401950038e-05
S002	T192	FALSE	FALSE	0	0	1	1	none	0.000140438750437
S007	T192	FALSE	FALSE	0	0	1	1	none	0.0001309362687977
S021	T192	FALSE	FALSE	0	0	1	1	none	0.0001440974396927
S024	T192	FALSE	FALSE	0	0	1	1	none	0.0001443320034497
S025	T192	FALSE	FALSE	0	0	1	1	none	0.000148037908603
S026	T192	FALSE	FALSE	0	0	1	1	none	0.0001403340374869
S038	T192	FALSE	FALSE	0	0	1	1	none	0.0001406706050147
S039	T192	FALSE	FALSE	0	0	1	1	none	0.0001461698645077
S040	T192	FALSE	FALSE	0	0	1	1	none	6.40969275783e-05
S042	T192	FALSE	FALSE	0	0	1	1	none	0.0001429543231181
S071	T192	FALSE	FALSE	0	0	1	1	none	4.68743545719e-05
S078	T192	FALSE	FALSE	0	0	1	1	none	0.000143565482723
S081	T192	FALSE	FALSE	0	0	1	1	none	0.0001442618668131
S085	T192	FALSE	FALSE	0	0	1	1	none	8.6292463366e-05
S087	T192	FALSE	FALSE	0	0	1	1	none	9.63916203245e-05
S093	T192	FALSE	FALSE	0	0	1	1	none	7.55196410147e-05
S097	T192	FALSE	FALSE	0	0	1	1	none	0.0001442563087365
S102	T192	FALSE	FALSE	0	0	1	1	none	6.7115280411e-05
S106	T192	FALSE	FALSE	0	0	1	1	none	0.00014485799749
S130	T192	FALSE	FALSE	0	0	1	1	none	9.63614252448e-05
T009	T192	FALSE	FALSE	0	0	1	1	none	0.0001501622784811
T010	T192	FALSE	FALSE	0	0	1	1	none	0.0001488313432891
T013	T192	FALSE	FALSE	0	0	1	1	none	0.0001431279787819
T014	T192	FALSE	FALSE	0	0	1	1	none	0.0001430191194871
T020	T192	FALSE	FALSE	0	0	1	1	none	0.0001430967647554
T021	T192	FALSE	FALSE	0	0	1	1	none	0.0001506232612402
T028	T192	FALSE	FALSE	0	0	1	1	none	0.0001372221229777
T035a	T192	FALSE	FALSE	0	0	1	1	none	9.8608505716e-05
T035b	T192	FALSE	FALSE	0	0	1	1	none	0.0001495460316847
T040	T192	FALSE	FALSE	0	0	1	1	none	0.0001455318831724
T056	T192	FALSE	FALSE	0	0	1	1	none	0.0001531042008802
T059	T192	FALSE	FALSE	0	0	1	1	none	6.85007651546e-05
T065	T192	FALSE	FALSE	0	0	1	1	none	0.0001416888843106
T069	T192	FALSE	FALSE	0	0	1	1	none	7.01718329653e-05
T073	T192	FALSE	FALSE	0	0	1	1	none	0.0001506232612402
T075	T192	FALSE	FALSE	0	0	1	1	none	0.0001465346015357
T077	T192	FALSE	FALSE	0	0	1	1	none	0.0001500259552565
T087	T192	FALSE	FALSE	0	0	1	1	none	0.0001490683410847
T092	T192	FALSE	FALSE	0	0	1	1	none	0.0001292793919267
T095	T192	FALSE	FALSE	0	0	1	1	none	9.56988090328e-05
T099a	T192	FALSE	FALSE	0	0	1	1	none	9.58069035707e-05
T102	T192	FALSE	FALSE	0	0	1	1	none	9.88680094439e-05
T104	T192	FALSE	FALSE	0	0	1	1	none	0.0001329009906163
T105	T192	FALSE	FALSE	0	0	1	1	none	0.000142883496278
T107	T192	FALSE	FALSE	0	0	1	1	none	0.0001030491513298
T126	T192	TRUE	TRUE	1	0	1	1	anc	1.553194321e-06
T156	T192	FALSE	FALSE	0	0	1	1	none	0.0001410838574468
T159a	T192	FALSE	FALSE	0	0	1	1	none	0.000147039425338
T182	T192	FALSE	FALSE	0	0	1	1	none	0.0001418221977775
T188	T192	FALSE	FALSE	0	0	1	1	none	0.0001363512907577
S002	T223	FALSE	FALSE	0	0	1	1	none	7.20240721485e-05
S007	T223	FALSE	FALSE	0	0	1	1	none	4.89246149818e-05
S021	T223	FALSE	FALSE	0	0	1	1	none	7.56827614042e-05
S024	T223	FALSE	FALSE	0	0	1	1	none	7.59173251612e-05
S025	T223	FALSE	FALSE	0	0	1	1	none	7.96232303145e-05
S026	T223	FALSE	FALSE	0	0	1	1	none	7.19193591984e-05
S038	T223	FALSE	FALSE	0	0	1	1	none	8.6194719188e-06
S039	T223	FALSE	FALSE	0	0	1	1	none	7.77551862192e-05
S040	T223	FALSE	FALSE	0	0	1	1	none	0.0001063179873098
S042	T223	FALSE	FALSE	0	0	1	1	none	7.45396448296e-05
S071	T223	FALSE	FALSE	0	0	1	1	none	9.82316106154e-05
S078	T223	FALSE	FALSE	0	0	1	1	none	7.51508044345e-05
S081	T223	FALSE	FALSE	0	0	1	1	none	7.58471885246e-05
S085	T223	FALSE	FALSE	0	0	1	1	none	0.0001035067581375
S087	T223	FALSE	FALSE	0	0	1	1	none	0.000113605915096
S093	T223	FALSE	FALSE	0	0	1	1	none	9.27339357862e-05
S097	T223	FALSE	FALSE	0	0	1	1	none	7.5841630448e-05
S102	T223	FALSE	FALSE	0	0	1	1	none	0.0001093363401425
S106	T223	FALSE	FALSE	0	0	1	1	none	7.64433192015e-05
S130	T223	FALSE	FALSE	0	0	1	1	none	0.0001135757200163
T009	T223	FALSE	FALSE	0	0	1	1	none	8.17476001926e-05
T010	T223	FALSE	FALSE	0	0	1	1	none	8.04166650006e-05
T013	T223	FALSE	FALSE	0	0	1	1	none	1.1076845686e-05
T014	T223	FALSE	FALSE	0	0	1	1	none	7.46044411986e-05
T020	T223	FALSE	FALSE	0	0	1	1	none	1.10456316595e-05
T021	T223	FALSE	FALSE	0	0	1	1	none	8.22085829517e-05
T028	T223	FALSE	FALSE	0	0	1	1	none	5.52104691618e-05
T035a	T223	FALSE	FALSE	0	0	1	1	none	0.0001158228004875
T035b	T223	FALSE	FALSE	0	0	1	1	none	8.11313533962e-05
T040	T223	FALSE	FALSE	0	0	1	1	none	7.71172048839e-05
T056	T223	FALSE	FALSE	0	0	1	1	none	8.46895225917e-05
T059	T223	FALSE	FALSE	0	0	1	1	none	0.0001107218248861
T065	T223	FALSE	FALSE	0	0	1	1	none	9.6377512147e-06
T069	T223	FALSE	FALSE	0	0	1	1	none	0.0001320293194702
T073	T223	FALSE	FALSE	0	0	1	1	none	8.22085829517e-05
T075	T223	FALSE	FALSE	0	0	1	1	none	7.69253112798e-05
T077	T223	FALSE	FALSE	0	0	1	1	none	8.1611276968e-05
T087	T223	FALSE	FALSE	0	0	1	1	none	8.06536627962e-05
T092	T223	FALSE	FALSE	0	0	1	1	none	4.72677381108e-05
T095	T223	FALSE	FALSE	0	0	1	1	none	0.0001129131038043
T099a	T223	FALSE	FALSE	0	0	1	1	none	0.0001130211983422
T102	T223	FALSE	FALSE	0	0	1	1	none	0.0001160823042154
T104	T223	FALSE	FALSE	0	0	1	1	none	5.08893368004e-05
T105	T223	FALSE	FALSE	0	0	1	1	none	1.08323631821e-05
T107	T223	FALSE	FALSE	0	0	1	1	none	0.0001202634461013
T126	T223	FALSE	FALSE	0	0	1	1	none	0.0001282300560522
T156	T223	FALSE	FALSE	0	0	1	1	none	7.8381123835e-06
T159a	T223	FALSE	FALSE	0	0	1	1	none	7.86247470495e-05
T182	T223	TRUE	TRUE	0	0	1	1	none	2.8940539054e-06
T188	T223	FALSE	FALSE	0	0	1	1	none	5.43396369418e-05
T192	T223	FALSE	FALSE	0	0	1	1	none	0.0001435216397155
S002	T225	FALSE	FALSE	0	0	1	1	none	7.6514433188e-05
S007	T225	FALSE	FALSE	0	0	1	1	none	5.34149760213e-05
S021	T225	FALSE	FALSE	0	0	1	1	none	8.01731224437e-05
S024	T225	FALSE	FALSE	0	0	1	1	none	8.04076862007e-05
S025	T225	FALSE	FALSE	0	0	1	1	none	8.4113591354e-05
S026	T225	FALSE	FALSE	0	0	1	1	none	7.64097202379e-05
S038	T225	FALSE	FALSE	0	0	1	1	none	1.31098329583e-05
S039	T225	FALSE	FALSE	0	0	1	1	none	8.22455472587e-05
S040	T225	FALSE	FALSE	0	0	1	1	none	0.0001108083483493
S042	T225	FALSE	FALSE	0	0	1	1	none	7.90300058691e-05
S071	T225	FALSE	FALSE	0	0	1	1	none	0.0001027219716549
S078	T225	FALSE	FALSE	0	0	1	1	none	7.9641165474e-05
S081	T225	FALSE	FALSE	0	0	1	1	none	8.03375495641e-05
S085	T225	FALSE	FALSE	0	0	1	1	none	0.000107997119177
S087	T225	FALSE	FALSE	0	0	1	1	none	0.0001180962761355
S093	T225	FALSE	FALSE	0	0	1	1	none	9.72242968257e-05
S097	T225	FALSE	FALSE	0	0	1	1	none	8.03319914875e-05
S102	T225	FALSE	FALSE	0	0	1	1	none	0.000113826701182
S106	T225	FALSE	FALSE	0	0	1	1	none	8.0933680241e-05
S130	T225	FALSE	FALSE	0	0	1	1	none	0.0001180660810558
T009	T225	FALSE	FALSE	0	0	1	1	none	8.62379612321e-05
T010	T225	FALSE	FALSE	0	0	1	1	none	8.49070260401e-05
T013	T225	FALSE	FALSE	0	0	1	1	none	1.55672067255e-05
T014	T225	FALSE	FALSE	0	0	1	1	none	7.90948022381e-05
T020	T225	FALSE	FALSE	0	0	1	1	none	1.5535992699e-05
T021	T225	FALSE	FALSE	0	0	1	1	none	8.66989439912e-05
T028	T225	FALSE	FALSE	0	0	1	1	none	5.97008302013e-05
T035a	T225	FALSE	FALSE	0	0	1	1	none	0.000120313161527
T035b	T225	FALSE	FALSE	0	0	1	1	none	8.56217144357e-05
T040	T225	FALSE	FALSE	0	0	1	1	none	8.16075659234e-05
T056	T225	FALSE	FALSE	0	0	1	1	none	8.91798836312e-05
T059	T225	FALSE	FALSE	0	0	1	1	none	0.0001152121859256
T065	T225	FALSE	FALSE	0	0	1	1	none	1.41281122542e-05
T069	T225	FALSE	FALSE	0	0	1	1	none	0.0001365196805097
T073	T225	FALSE	FALSE	0	0	1	1	none	8.66989439912e-05
T075	T225	FALSE	FALSE	0	0	1	1	none	8.14156723193e-05
T077	T225	FALSE	FALSE	0	0	1	1	none	8.61016380075e-05
T087	T225	FALSE	FALSE	0	0	1	1	none	8.51440238357e-05
T092	T225	FALSE	FALSE	0	0	1	1	none	5.17580991503e-05
T095	T225	FALSE	FALSE	0	0	1	1	none	0.0001174034648438
T099a	T225	FALSE	FALSE	0	0	1	1	none	0.0001175115593817
T102	T225	FALSE	FALSE	0	0	1	1	none	0.0001205726652549
T104	T225	FALSE	FALSE	0	0	1	1	none	5.53796978399e-05
T105	T225	FALSE	FALSE	0	0	1	1	none	1.53227242216e-05
T107	T225	FALSE	FALSE	0	0	1	1	none	0.0001247538071408
T126	T225	FALSE	FALSE	0	0	1	1	none	0.0001327204170917
T156	T225	FALSE	FALSE	0	0	1	1	none	8.4625327692e-06
T159a	T225	FALSE	FALSE	0	0	1	1	none	8.3115108089e-05
T182	T225	FALSE	FALSE	0	0	1	1	none	1.30668137537e-05
T188	T225	FALSE	FALSE	0	0	1	1	none	5.88299979813e-05
T192	T225	FALSE	FALSE	0	0	1	1	none	0.000148012000755
T223	T225	FALSE	FALSE	0	0	1	1	none	1.47662556917e-05
S002	T230	FALSE	FALSE	0	0	1	1	none	2.27740004021e-05
S007	T230	FALSE	FALSE	0	0	1	1	none	6.78312940828e-05
S021	T230	FALSE	FALSE	0	0	1	1	none	2.64326896578e-05
S024	T230	FALSE	FALSE	0	0	1	1	none	2.66672534148e-05
S025	T230	FALSE	FALSE	0	0	1	1	none	2.61975855341e-05
S026	T230	FALSE	FALSE	0	0	1	1	none	1.17720146e-05
S038	T230	FALSE	FALSE	0	0	1	1	none	7.75656302998e-05
S039	T230	FALSE	FALSE	0	0	1	1	none	2.85051144728e-05
S040	T230	FALSE	FALSE	0	0	1	1	none	0.0001116276908834
S042	T230	FALSE	FALSE	0	0	1	1	none	2.52895730832e-05
S071	T230	FALSE	FALSE	0	0	1	1	none	0.000103541314189
S078	T230	FALSE	FALSE	0	0	1	1	none	2.59007326881e-05
S081	T230	FALSE	FALSE	0	0	1	1	none	2.65971167782e-05
S085	T230	FALSE	FALSE	0	0	1	1	none	0.0001088164617111
S087	T230	FALSE	FALSE	0	0	1	1	none	0.0001189156186696
S093	T230	FALSE	FALSE	0	0	1	1	none	9.80436393598e-05
S097	T230	FALSE	FALSE	0	0	1	1	none	2.24159856676e-05
S102	T230	FALSE	FALSE	0	0	1	1	none	0.0001146460437161
S106	T230	FALSE	FALSE	0	0	1	1	none	2.71932474551e-05
S130	T230	FALSE	FALSE	0	0	1	1	none	0.0001188854235899
T009	T230	FALSE	FALSE	0	0	1	1	none	3.7201591268e-06
T010	T230	FALSE	FALSE	0	0	1	1	none	3.5838359022e-06
T013	T230	FALSE	FALSE	0	0	1	1	none	8.0023004067e-05
T014	T230	FALSE	FALSE	0	0	1	1	none	2.53543694522e-05
T020	T230	FALSE	FALSE	0	0	1	1	none	7.99917900405e-05
T021	T230	FALSE	FALSE	0	0	1	1	none	5.3757538533e-06
T028	T230	FALSE	FALSE	0	0	1	1	none	7.41171482628e-05
T035a	T230	FALSE	FALSE	0	0	1	1	none	0.0001211325040611
T035b	T230	FALSE	FALSE	0	0	1	1	none	3.1039123304e-06
T040	T230	FALSE	FALSE	0	0	1	1	none	2.78671331375e-05
T056	T230	FALSE	FALSE	0	0	1	1	none	6.6620815259e-06
T059	T230	FALSE	FALSE	0	0	1	1	none	0.0001160315284597
T065	T230	FALSE	FALSE	0	0	1	1	none	7.85839095957e-05
T069	T230	FALSE	FALSE	0	0	1	1	none	0.0001373390230438
T073	T230	FALSE	FALSE	0	0	1	1	none	5.3757538533e-06
T075	T230	FALSE	FALSE	0	0	1	1	none	8.34296268208e-05
T077	T230	FALSE	FALSE	0	0	1	1	none	4.7784478696e-06
T087	T230	FALSE	FALSE	0	0	1	1	none	3.8208336978e-06
T092	T230	FALSE	FALSE	0	0	1	1	none	6.61744172118e-05
T095	T230	FALSE	FALSE	0	0	1	1	none	0.0001182228073779
T099a	T230	FALSE	FALSE	0	0	1	1	none	0.0001183309019158
T102	T230	FALSE	FALSE	0	0	1	1	none	0.000121392007789
T104	T230	FALSE	FALSE	0	0	1	1	none	6.97960159014e-05
T105	T230	FALSE	FALSE	0	0	1	1	none	7.97785215631e-05
T107	T230	FALSE	FALSE	0	0	1	1	none	0.0001255731496749
T126	T230	FALSE	FALSE	0	0	1	1	none	0.0001335397596258
T156	T230	FALSE	FALSE	0	0	1	1	none	7.79788827319e-05
T159a	T230	TRUE	TRUE	1	0	1	1	anc	5.973059837e-07
T182	T230	FALSE	FALSE	0	0	1	1	none	7.87172230626e-05
T188	T230	FALSE	FALSE	0	0	1	1	none	7.32463160428e-05
T192	T230	FALSE	FALSE	0	0	1	1	none	0.0001488313432891
T223	T230	FALSE	FALSE	0	0	1	1	none	8.04166650006e-05
T225	T230	FALSE	FALSE	0	0	1	1	none	8.49070260401e-05
S002	T232	TRUE	TRUE	0	0	1	1	none	0.0001222937220752
S007	T232	TRUE	TRUE	0	0	1	1	none	0.0001127912404359
S021	T232	TRUE	TRUE	0	0	1	1	none	0.0001259524113309
S024	T232	TRUE	TRUE	0	0	1	1	none	0.0001261869750879
S025	T232	TRUE	TRUE	0	0	1	1	none	0.0001298928802412
S026	T232	TRUE	TRUE	0	0	1	1	none	0.0001221890091251
S038	T232	TRUE	TRUE	0	0	1	1	none	0.0001225255766529
S039	T232	TRUE	TRUE	0	0	1	1	none	0.0001280248361459
S040	T232	TRUE	TRUE	0	0	1	1	none	4.59518992165e-05
S042	T232	TRUE	TRUE	0	0	1	1	none	0.0001248092947563
S071	T232	TRUE	TRUE	0	0	1	1	none	2.87293262101e-05
S078	T232	TRUE	TRUE	0	0	1	1	none	0.0001254204543612
S081	T232	TRUE	TRUE	0	0	1	1	none	0.0001261168384513
S085	T232	TRUE	TRUE	0	0	1	1	none	6.81474350042e-05
S087	T232	TRUE	TRUE	0	0	1	1	none	7.82465919627e-05
S093	T232	TRUE	TRUE	0	0	1	1	none	5.73746126529e-05
S097	T232	TRUE	TRUE	0	0	1	1	none	0.0001261112803747
S102	T232	TRUE	TRUE	0	0	1	1	none	4.89702520492e-05
S106	T232	TRUE	TRUE	0	0	1	1	none	0.0001267129691282
S130	T232	TRUE	TRUE	0	0	1	1	none	7.8216396883e-05
T009	T232	FALSE	FALSE	0	0	1	1	none	0.0001320172501193
T010	T232	FALSE	FALSE	0	0	1	1	none	0.0001306863149273
T013	T232	TRUE	TRUE	0	0	1	1	none	0.0001249829504201
T014	T232	TRUE	TRUE	0	0	1	1	none	0.0001248740911253
T020	T232	TRUE	TRUE	0	0	1	1	none	0.0001249517363936
T021	T232	FALSE	FALSE	0	0	1	1	none	0.0001324782328784
T028	T232	TRUE	TRUE	0	0	1	1	none	0.0001190770946159
T035a	T232	TRUE	TRUE	0	0	1	1	none	8.04634773542e-05
T035b	T232	FALSE	FALSE	0	0	1	1	none	0.0001314010033229
T040	T232	TRUE	TRUE	0	0	1	1	none	0.0001273868548106
T056	T232	FALSE	FALSE	0	0	1	1	none	0.0001349591725184
T059	T232	TRUE	TRUE	0	0	1	1	none	5.03557367928e-05
T065	T232	TRUE	TRUE	0	0	1	1	none	0.0001235438559488
T069	T232	TRUE	TRUE	0	0	1	1	none	5.20268046035e-05
T073	T232	FALSE	FALSE	0	0	1	1	none	0.0001324782328784
T075	T232	TRUE	TRUE	0	0	1	1	none	0.0001283895731739
T077	T232	FALSE	FALSE	0	0	1	1	none	0.0001318809268947
T087	T232	FALSE	FALSE	0	0	1	1	none	0.0001309233127229
T092	T232	TRUE	TRUE	0	0	1	1	none	0.0001111343635649
T095	T232	TRUE	TRUE	0	0	1	1	none	7.7553780671e-05
T099a	T232	TRUE	TRUE	0	0	1	1	none	7.76618752089e-05
T102	T232	FALSE	FALSE	0	0	1	1	none	8.07229810821e-05
T104	T232	FALSE	FALSE	0	0	1	1	none	0.0001147559622545
T105	T232	FALSE	FALSE	0	0	1	1	none	0.0001247384679162
T107	T232	FALSE	FALSE	0	0	1	1	none	8.4904122968e-05
T126	T232	TRUE	TRUE	0	0	1	1	none	4.5418447255e-06
T156	T232	FALSE	FALSE	0	0	1	1	none	0.000122938829085
T159a	T232	TRUE	TRUE	0	0	1	1	none	0.0001288943969762
T182	T232	FALSE	FALSE	0	0	1	1	none	0.0001236771694157
T188	T232	TRUE	TRUE	0	0	1	1	none	0.0001182062623959
T192	T232	FALSE	FALSE	0	0	1	1	none	1.98334283888e-05
T223	T232	FALSE	FALSE	0	0	1	1	none	0.0001253766113537
T225	T232	FALSE	FALSE	0	0	1	1	none	0.0001298669723932
T230	T232	FALSE	FALSE	0	0	1	1	none	0.0001306863149273
S002	T241	FALSE	FALSE	0	0	1	1	none	8.90460763344e-05
S007	T241	FALSE	FALSE	0	0	1	1	none	6.59466191677e-05
S021	T241	FALSE	FALSE	0	0	1	1	none	9.27047655901e-05
S024	T241	FALSE	FALSE	0	0	1	1	none	9.29393293471e-05
S025	T241	FALSE	FALSE	0	0	1	1	none	9.66452345004e-05
S026	T241	FALSE	FALSE	0	0	1	1	none	8.89413633843e-05
S038	T241	FALSE	FALSE	0	0	1	1	none	2.44468641373e-05
S039	T241	FALSE	FALSE	0	0	1	1	none	9.47771904051e-05
S040	T241	FALSE	FALSE	0	0	1	1	none	0.0001233399914957
S042	T241	FALSE	FALSE	0	0	1	1	none	9.15616490155e-05
S071	T241	FALSE	FALSE	0	0	1	1	none	0.0001152536148013
S078	T241	FALSE	FALSE	0	0	1	1	none	9.21728086204e-05
S081	T241	FALSE	FALSE	0	0	1	1	none	9.28691927105e-05
S085	T241	FALSE	FALSE	0	0	1	1	none	0.0001205287623234
S087	T241	FALSE	FALSE	0	0	1	1	none	0.0001306279192819
S093	T241	FALSE	FALSE	0	0	1	1	none	0.0001097559399721
S097	T241	FALSE	FALSE	0	0	1	1	none	9.28636346339e-05
S102	T241	FALSE	FALSE	0	0	1	1	none	0.0001263583443284
S106	T241	FALSE	FALSE	0	0	1	1	none	9.34653233874e-05
S130	T241	FALSE	FALSE	0	0	1	1	none	0.0001305977242022
T009	T241	FALSE	FALSE	0	0	1	1	none	9.87696043785e-05
T010	T241	FALSE	FALSE	0	0	1	1	none	9.74386691865e-05
T013	T241	FALSE	FALSE	0	0	1	1	none	1.86102770869e-05
T014	T241	FALSE	FALSE	0	0	1	1	none	9.16264453845e-05
T020	T241	FALSE	FALSE	0	0	1	1	none	2.6873023878e-05
T021	T241	FALSE	FALSE	0	0	1	1	none	9.92305871376e-05
T028	T241	FALSE	FALSE	0	0	1	1	none	7.22324733477e-05
T035a	T241	FALSE	FALSE	0	0	1	1	none	0.0001328448046734
T035b	T241	FALSE	FALSE	0	0	1	1	none	9.81533575821e-05
T040	T241	FALSE	FALSE	0	0	1	1	none	9.41392090698e-05
T056	T241	FALSE	FALSE	0	0	1	1	none	0.0001017115267776
T059	T241	FALSE	FALSE	0	0	1	1	none	0.000127743829072
T065	T241	FALSE	FALSE	0	0	1	1	none	2.17092021438e-05
T069	T241	FALSE	FALSE	0	0	1	1	none	0.0001490513236561
T073	T241	FALSE	FALSE	0	0	1	1	none	9.92305871376e-05
T075	T241	FALSE	FALSE	0	0	1	1	none	9.39473154657e-05
T077	T241	FALSE	FALSE	0	0	1	1	none	9.86332811539e-05
T087	T241	FALSE	FALSE	0	0	1	1	none	9.76756669821e-05
T092	T241	FALSE	FALSE	0	0	1	1	none	6.42897422967e-05
T095	T241	FALSE	FALSE	0	0	1	1	none	0.0001299351079902
T099a	T241	FALSE	FALSE	0	0	1	1	none	0.0001300432025281
T102	T241	FALSE	FALSE	0	0	1	1	none	0.0001331043084013
T104	T241	FALSE	FALSE	0	0	1	1	none	6.79113409863e-05
T105	T241	FALSE	FALSE	0	0	1	1	none	2.29038141112e-05
T107	T241	FALSE	FALSE	0	0	1	1	none	0.0001372854502872
T126	T241	FALSE	FALSE	0	0	1	1	none	0.0001452520602381
T156	T241	FALSE	FALSE	0	0	1	1	none	2.60547285368e-05
T159a	T241	FALSE	FALSE	0	0	1	1	none	9.56467512354e-05
T182	T241	FALSE	FALSE	0	0	1	1	none	2.67930688675e-05
T188	T241	FALSE	FALSE	0	0	1	1	none	7.13616411277e-05
T192	T241	FALSE	FALSE	0	0	1	1	none	0.0001605436439014
T223	T241	FALSE	FALSE	0	0	1	1	none	2.84925108055e-05
T225	T241	FALSE	FALSE	0	0	1	1	none	3.2982871845e-05
T230	T241	FALSE	FALSE	0	0	1	1	none	9.74386691865e-05
T232	T241	FALSE	FALSE	0	0	1	1	none	0.0001423986155396
S002	T270	FALSE	FALSE	0	0	1	1	none	0.0001240883103759
S007	T270	FALSE	FALSE	0	0	1	1	none	0.0001145858287366
S021	T270	FALSE	FALSE	0	0	1	1	none	0.0001277469996316
S024	T270	FALSE	FALSE	0	0	1	1	none	0.0001279815633886
S025	T270	FALSE	FALSE	0	0	1	1	none	0.0001316874685419
S026	T270	FALSE	FALSE	0	0	1	1	none	0.0001239835974258
S038	T270	FALSE	FALSE	0	0	1	1	none	0.0001243201649536
S039	T270	FALSE	FALSE	0	0	1	1	none	0.0001298194244466
S040	T270	FALSE	FALSE	0	0	1	1	none	4.77464875172e-05
S042	T270	FALSE	FALSE	0	0	1	1	none	0.000126603883057
S071	T270	FALSE	FALSE	0	0	1	1	none	3.05239145108e-05
S078	T270	FALSE	FALSE	0	0	1	1	none	0.0001272150426619
S081	T270	FALSE	FALSE	0	0	1	1	none	0.000127911426752
S085	T270	FALSE	FALSE	0	0	1	1	none	6.99420233049e-05
S087	T270	FALSE	FALSE	0	0	1	1	none	8.00411802634e-05
S093	T270	FALSE	FALSE	0	0	1	1	none	5.91692009536e-05
S097	T270	FALSE	FALSE	0	0	1	1	none	0.0001279058686754
S102	T270	FALSE	FALSE	0	0	1	1	none	5.07648403499e-05
S106	T270	FALSE	FALSE	0	0	1	1	none	0.0001285075574289
S130	T270	FALSE	FALSE	0	0	1	1	none	8.00109851837e-05
T009	T270	FALSE	FALSE	0	0	1	1	none	0.00013381183842
T010	T270	FALSE	FALSE	0	0	1	1	none	0.000132480903228
T013	T270	FALSE	FALSE	0	0	1	1	none	0.0001267775387208
T014	T270	FALSE	FALSE	0	0	1	1	none	0.000126668679426
T020	T270	FALSE	FALSE	0	0	1	1	none	0.0001267463246943
T021	T270	FALSE	FALSE	0	0	1	1	none	0.0001342728211791
T028	T270	FALSE	FALSE	0	0	1	1	none	0.0001208716829166
T035a	T270	FALSE	FALSE	0	0	1	1	none	8.22580656549e-05
T035b	T270	FALSE	FALSE	0	0	1	1	none	0.0001331955916236
T040	T270	FALSE	FALSE	0	0	1	1	none	0.0001291814431113
T056	T270	FALSE	FALSE	0	0	1	1	none	0.0001367537608191
T059	T270	FALSE	FALSE	0	0	1	1	none	5.21503250935e-05
T065	T270	FALSE	FALSE	0	0	1	1	none	0.0001253384442495
T069	T270	FALSE	FALSE	0	0	1	1	none	5.38213929042e-05
T073	T270	FALSE	FALSE	0	0	1	1	none	0.0001342728211791
T075	T270	FALSE	FALSE	0	0	1	1	none	0.0001301841614746
T077	T270	FALSE	FALSE	0	0	1	1	none	0.0001336755151954
T087	T270	FALSE	FALSE	0	0	1	1	none	0.0001327179010236
T092	T270	FALSE	FALSE	0	0	1	1	none	0.0001129289518656
T095	T270	FALSE	FALSE	0	0	1	1	none	7.93483689717e-05
T099a	T270	FALSE	FALSE	0	0	1	1	none	7.94564635096e-05
T102	T270	FALSE	FALSE	0	0	1	1	none	8.25175693828e-05
T104	T270	FALSE	FALSE	0	0	1	1	none	0.0001165505505552
T105	T270	FALSE	FALSE	0	0	1	1	none	0.0001265330562169
T107	T270	FALSE	FALSE	0	0	1	1	none	8.66987112687e-05
T126	T270	FALSE	FALSE	0	0	1	1	none	6.3364330262e-06
T156	T270	FALSE	FALSE	0	0	1	1	none	0.0001247334173857
T159a	T270	FALSE	FALSE	0	0	1	1	none	0.0001306889852769
T182	T270	FALSE	FALSE	0	0	1	1	none	0.0001254717577164
T188	T270	FALSE	FALSE	0	0	1	1	none	0.0001200008506966
T192	T270	FALSE	FALSE	0	0	1	1	none	2.16280166895e-05
T223	T270	FALSE	FALSE	0	0	1	1	none	0.0001271711996544
T225	T270	FALSE	FALSE	0	0	1	1	none	0.0001316615606939
T230	T270	FALSE	FALSE	0	0	1	1	none	0.000132480903228
T232	T270	TRUE	TRUE	1	0	1	1	anc	5.973059837e-07
T241	T270	FALSE	FALSE	0	0	1	1	none	0.0001441932038403
S002	T271b	FALSE	FALSE	0	0	1	1	none	7.18056250678e-05
S007	T271b	FALSE	FALSE	0	0	1	1	none	4.87061679011e-05
S021	T271b	FALSE	FALSE	0	0	1	1	none	7.54643143235e-05
S024	T271b	FALSE	FALSE	0	0	1	1	none	7.56988780805e-05
S025	T271b	FALSE	FALSE	0	0	1	1	none	7.94047832338e-05
S026	T271b	FALSE	FALSE	0	0	1	1	none	7.17009121177e-05
S038	T271b	FALSE	FALSE	0	0	1	1	none	8.4010248381e-06
S039	T271b	FALSE	FALSE	0	0	1	1	none	7.75367391385e-05
S040	T271b	FALSE	FALSE	0	0	1	1	none	0.0001060995402291
S042	T271b	FALSE	FALSE	0	0	1	1	none	7.43211977489e-05
S071	T271b	FALSE	FALSE	0	0	1	1	none	9.80131635347e-05
S078	T271b	FALSE	FALSE	0	0	1	1	none	7.49323573538e-05
S081	T271b	FALSE	FALSE	0	0	1	1	none	7.56287414439e-05
S085	T271b	FALSE	FALSE	0	0	1	1	none	0.0001032883110568
S087	T271b	FALSE	FALSE	0	0	1	1	none	0.0001133874680153
S093	T271b	FALSE	FALSE	0	0	1	1	none	9.25154887055e-05
S097	T271b	FALSE	FALSE	0	0	1	1	none	7.56231833673e-05
S102	T271b	FALSE	FALSE	0	0	1	1	none	0.0001091178930618
S106	T271b	FALSE	FALSE	0	0	1	1	none	7.62248721208e-05
S130	T271b	FALSE	FALSE	0	0	1	1	none	0.0001133572729356
T009	T271b	FALSE	FALSE	0	0	1	1	none	8.15291531119e-05
T010	T271b	FALSE	FALSE	0	0	1	1	none	8.01982179199e-05
T013	T271b	FALSE	FALSE	0	0	1	1	none	1.08583986053e-05
T014	T271b	FALSE	FALSE	0	0	1	1	none	7.43859941179e-05
T020	T271b	FALSE	FALSE	0	0	1	1	none	1.08271845788e-05
T021	T271b	FALSE	FALSE	0	0	1	1	none	8.1990135871e-05
T028	T271b	FALSE	FALSE	0	0	1	1	none	5.49920220811e-05
T035a	T271b	FALSE	FALSE	0	0	1	1	none	0.0001156043534068
T035b	T271b	FALSE	FALSE	0	0	1	1	none	8.09129063155e-05
T040	T271b	FALSE	FALSE	0	0	1	1	none	7.68987578032e-05
T056	T271b	FALSE	FALSE	0	0	1	1	none	8.4471075511e-05
T059	T271b	FALSE	FALSE	0	0	1	1	none	0.0001105033778054
T065	T271b	FALSE	FALSE	0	0	1	1	none	9.419304134e-06
T069	T271b	FALSE	FALSE	0	0	1	1	none	0.0001318108723895
T073	T271b	FALSE	FALSE	0	0	1	1	none	8.1990135871e-05
T075	T271b	FALSE	FALSE	0	0	1	1	none	7.67068641991e-05
T077	T271b	FALSE	FALSE	0	0	1	1	none	8.13928298873e-05
T087	T271b	FALSE	FALSE	0	0	1	1	none	8.04352157155e-05
T092	T271b	FALSE	FALSE	0	0	1	1	none	4.70492910301e-05
T095	T271b	FALSE	FALSE	0	0	1	1	none	0.0001126946567236
T099a	T271b	FALSE	FALSE	0	0	1	1	none	0.0001128027512615
T102	T271b	FALSE	FALSE	0	0	1	1	none	0.0001158638571347
T104	T271b	FALSE	FALSE	0	0	1	1	none	5.06708897197e-05
T105	T271b	FALSE	FALSE	0	0	1	1	none	1.06139161014e-05
T107	T271b	FALSE	FALSE	0	0	1	1	none	0.0001200449990206
T126	T271b	FALSE	FALSE	0	0	1	1	none	0.0001280116089715
T156	T271b	FALSE	FALSE	0	0	1	1	none	3.753724649e-06
T159a	T271b	FALSE	FALSE	0	0	1	1	none	7.84062999688e-05
T182	T271b	FALSE	FALSE	0	0	1	1	none	8.3580056335e-06
T188	T271b	FALSE	FALSE	0	0	1	1	none	5.41211898611e-05
T192	T271b	FALSE	FALSE	0	0	1	1	none	0.0001433031926348
T223	T271b	FALSE	FALSE	0	0	1	1	none	1.00574475715e-05
T225	T271b	FALSE	FALSE	0	0	1	1	none	5.9034200876e-06
T230	T271b	FALSE	FALSE	0	0	1	1	none	8.01982179199e-05
T232	T271b	FALSE	FALSE	0	0	1	1	none	0.000125158164273
T241	T271b	FALSE	FALSE	0	0	1	1	none	2.82740637248e-05
T270	T271b	FALSE	FALSE	0	0	1	1	none	0.0001269527525737
S002	T301	FALSE	FALSE	0	0	1	1	none	0.0001422278686209
S007	T301	FALSE	FALSE	0	0	1	1	none	0.0001327253869816
S021	T301	FALSE	FALSE	0	0	1	1	none	0.0001458865578766
S024	T301	FALSE	FALSE	0	0	1	1	none	0.0001461211216336
S025	T301	FALSE	FALSE	0	0	1	1	none	0.0001498270267869
S026	T301	FALSE	FALSE	0	0	1	1	none	0.0001421231556708
S038	T301	FALSE	FALSE	0	0	1	1	none	0.0001424597231986
S039	T301	FALSE	FALSE	0	0	1	1	none	0.0001479589826916
S040	T301	FALSE	FALSE	0	0	1	1	none	6.58860457622e-05
S042	T301	FALSE	FALSE	0	0	1	1	none	0.000144743441302
S071	T301	FALSE	FALSE	0	0	1	1	none	4.86634727558e-05
S078	T301	FALSE	FALSE	0	0	1	1	none	0.0001453546009069
S081	T301	FALSE	FALSE	0	0	1	1	none	0.000146050984997
S085	T301	FALSE	FALSE	0	0	1	1	none	8.80815815499e-05
S087	T301	FALSE	FALSE	0	0	1	1	none	9.81807385084e-05
S093	T301	FALSE	FALSE	0	0	1	1	none	7.73087591986e-05
S097	T301	FALSE	FALSE	0	0	1	1	none	0.0001460454269204
S102	T301	FALSE	FALSE	0	0	1	1	none	6.89043985949e-05
S106	T301	FALSE	FALSE	0	0	1	1	none	0.0001466471156739
S130	T301	FALSE	FALSE	0	0	1	1	none	9.81505434287e-05
T009	T301	FALSE	FALSE	0	0	1	1	none	0.000151951396665
T010	T301	FALSE	FALSE	0	0	1	1	none	0.000150620461473
T013	T301	FALSE	FALSE	0	0	1	1	none	0.0001449170969658
T014	T301	FALSE	FALSE	0	0	1	1	none	0.000144808237671
T020	T301	FALSE	FALSE	0	0	1	1	none	0.0001448858829393
T021	T301	FALSE	FALSE	0	0	1	1	none	0.0001524123794241
T028	T301	FALSE	FALSE	0	0	1	1	none	0.0001390112411616
T035a	T301	FALSE	FALSE	0	0	1	1	none	0.0001003976238999
T035b	T301	FALSE	FALSE	0	0	1	1	none	0.0001513351498686
T040	T301	FALSE	FALSE	0	0	1	1	none	0.0001473210013563
T056	T301	FALSE	FALSE	0	0	1	1	none	0.0001548933190641
T059	T301	FALSE	FALSE	0	0	1	1	none	7.02898833385e-05
T065	T301	FALSE	FALSE	0	0	1	1	none	0.0001434780024945
T069	T301	FALSE	FALSE	0	0	1	1	none	7.19609511492e-05
T073	T301	FALSE	FALSE	0	0	1	1	none	0.0001524123794241
T075	T301	FALSE	FALSE	0	0	1	1	none	0.0001483237197196
T077	T301	FALSE	FALSE	0	0	1	1	none	0.0001518150734404
T087	T301	FALSE	FALSE	0	0	1	1	none	0.0001508574592686
T092	T301	FALSE	FALSE	0	0	1	1	none	0.0001310685101106
T095	T301	FALSE	FALSE	0	0	1	1	none	9.74879272167e-05
T099a	T301	FALSE	FALSE	0	0	1	1	none	9.75960217546e-05
T102	T301	FALSE	FALSE	0	0	1	1	none	0.0001006571276278
T104	T301	FALSE	FALSE	0	0	1	1	none	0.0001346901088002
T105	T301	FALSE	FALSE	0	0	1	1	none	0.0001446726144619
T107	T301	FALSE	FALSE	0	0	1	1	none	0.0001048382695137
T126	T301	FALSE	FALSE	1	0	1	1	anc	6.9265001243e-06
T156	T301	FALSE	FALSE	0	0	1	1	none	0.0001428729756307
T159a	T301	FALSE	FALSE	0	0	1	1	none	0.0001488285435219
T182	T301	FALSE	FALSE	0	0	1	1	none	0.0001436113159614
T188	T301	FALSE	FALSE	0	0	1	1	none	0.0001381404089416
T192	T301	FALSE	FALSE	0	0	1	1	none	1.92315538691e-05
T223	T301	FALSE	FALSE	0	0	1	1	none	0.0001453107578994
T225	T301	FALSE	FALSE	0	0	1	1	none	0.0001498011189389
T230	T301	FALSE	FALSE	0	0	1	1	none	0.000150620461473
T232	T301	FALSE	FALSE	0	0	1	1	none	2.16225465727e-05
T241	T301	FALSE	FALSE	0	0	1	1	none	0.0001623327620853
T270	T301	FALSE	FALSE	0	0	1	1	none	2.34171348734e-05
T271b	T301	FALSE	FALSE	0	0	1	1	none	0.0001450923108187
S002	T303	FALSE	FALSE	0	0	1	1	none	0.0001367819266268
S007	T303	FALSE	FALSE	0	0	1	1	none	0.0001272794449875
S021	T303	FALSE	FALSE	0	0	1	1	none	0.0001404406158825
S024	T303	FALSE	FALSE	0	0	1	1	none	0.0001406751796395
S025	T303	FALSE	FALSE	0	0	1	1	none	0.0001443810847928
S026	T303	FALSE	FALSE	0	0	1	1	none	0.0001366772136767
S038	T303	FALSE	FALSE	0	0	1	1	none	0.0001370137812045
S039	T303	FALSE	FALSE	0	0	1	1	none	0.0001425130406975
S040	T303	FALSE	FALSE	0	0	1	1	none	6.04401037681e-05
S042	T303	FALSE	FALSE	0	0	1	1	none	0.0001392974993079
S071	T303	FALSE	FALSE	0	0	1	1	none	4.32175307617e-05
S078	T303	FALSE	FALSE	0	0	1	1	none	0.0001399086589128
S081	T303	FALSE	FALSE	0	0	1	1	none	0.0001406050430029
S085	T303	FALSE	FALSE	0	0	1	1	none	8.26356395558e-05
S087	T303	FALSE	FALSE	0	0	1	1	none	9.27347965143e-05
S093	T303	FALSE	FALSE	0	0	1	1	none	7.18628172045e-05
S097	T303	FALSE	FALSE	0	0	1	1	none	0.0001405994849263
S102	T303	FALSE	FALSE	0	0	1	1	none	6.34584566008e-05
S106	T303	FALSE	FALSE	0	0	1	1	none	0.0001412011736798
S130	T303	FALSE	FALSE	0	0	1	1	none	9.27046014346e-05
T009	T303	FALSE	FALSE	0	0	1	1	none	0.0001465054546709
T010	T303	FALSE	FALSE	0	0	1	1	none	0.0001451745194789
T013	T303	FALSE	FALSE	0	0	1	1	none	0.0001394711549717
T014	T303	FALSE	FALSE	0	0	1	1	none	0.0001393622956769
T020	T303	FALSE	FALSE	0	0	1	1	none	0.0001394399409452
T021	T303	FALSE	FALSE	0	0	1	1	none	0.00014696643743
T028	T303	FALSE	FALSE	0	0	1	1	none	0.0001335652991675
T035a	T303	FALSE	FALSE	0	0	1	1	none	9.49516819058e-05
T035b	T303	FALSE	FALSE	0	0	1	1	none	0.0001458892078745
T040	T303	FALSE	FALSE	0	0	1	1	none	0.0001418750593622
T056	T303	FALSE	FALSE	0	0	1	1	none	0.00014944737707
T059	T303	FALSE	FALSE	0	0	1	1	none	6.48439413444e-05
T065	T303	FALSE	FALSE	0	0	1	1	none	0.0001380320605004
T069	T303	FALSE	FALSE	0	0	1	1	none	6.65150091551e-05
T073	T303	FALSE	FALSE	0	0	1	1	none	0.00014696643743
T075	T303	FALSE	FALSE	0	0	1	1	none	0.0001428777777255
T077	T303	FALSE	FALSE	0	0	1	1	none	0.0001463691314463
T087	T303	FALSE	FALSE	0	0	1	1	none	0.0001454115172745
T092	T303	FALSE	FALSE	0	0	1	1	none	0.0001256225681165
T095	T303	FALSE	FALSE	0	0	1	1	none	9.20419852226e-05
T099a	T303	FALSE	FALSE	0	0	1	1	none	9.21500797605e-05
T102	T303	FALSE	FALSE	0	0	1	1	none	9.52111856337e-05
T104	T303	FALSE	FALSE	0	0	1	1	none	0.0001292441668061
T105	T303	FALSE	FALSE	0	0	1	1	none	0.0001392266724678
T107	T303	FALSE	FALSE	0	0	1	1	none	9.93923275196e-05
T126	T303	FALSE	FALSE	1	0	1	1	anc	6.8563119835e-06
T156	T303	FALSE	FALSE	0	0	1	1	none	0.0001374270336366
T159a	T303	FALSE	FALSE	0	0	1	1	none	0.0001433826015278
T182	T303	FALSE	FALSE	0	0	1	1	none	0.0001381653739673
T188	T303	FALSE	FALSE	0	0	1	1	none	0.0001326944669475
T192	T303	FALSE	FALSE	0	0	1	1	none	2.45371195816e-05
T223	T303	FALSE	FALSE	0	0	1	1	none	0.0001398648159053
T225	T303	FALSE	FALSE	0	0	1	1	none	0.0001443551769448
T230	T303	FALSE	FALSE	0	0	1	1	none	0.0001451745194789
T232	T303	FALSE	FALSE	0	0	1	1	none	1.61766045786e-05
T241	T303	FALSE	FALSE	0	0	1	1	none	0.0001568868200912
T270	T303	FALSE	FALSE	0	0	1	1	none	1.79711928793e-05
T271b	T303	FALSE	FALSE	0	0	1	1	none	0.0001396463688246
T301	T303	FALSE	FALSE	0	0	1	1	none	2.63262377655e-05
S002	T322	FALSE	FALSE	0	0	1	1	none	8.1839917415e-05
S007	T322	FALSE	FALSE	0	0	1	1	none	5.87404602483e-05
S021	T322	FALSE	FALSE	0	0	1	1	none	8.54986066707e-05
S024	T322	FALSE	FALSE	0	0	1	1	none	8.57331704277e-05
S025	T322	FALSE	FALSE	0	0	1	1	none	8.9439075581e-05
S026	T322	FALSE	FALSE	0	0	1	1	none	8.17352044649e-05
S038	T322	FALSE	FALSE	0	0	1	1	none	1.72407052179e-05
S039	T322	FALSE	FALSE	0	0	1	1	none	8.75710314857e-05
S040	T322	FALSE	FALSE	0	0	1	1	none	0.0001161338325763
S042	T322	FALSE	FALSE	0	0	1	1	none	8.43554900961e-05
S071	T322	FALSE	FALSE	0	0	1	1	none	0.0001080474558819
S078	T322	FALSE	FALSE	0	0	1	1	none	8.4966649701e-05
S081	T322	FALSE	FALSE	0	0	1	1	none	8.56630337911e-05
S085	T322	FALSE	FALSE	0	0	1	1	none	0.000113322603404
S087	T322	FALSE	FALSE	0	0	1	1	none	0.0001234217603625
S093	T322	FALSE	FALSE	0	0	1	1	none	0.0001025497810527
S097	T322	FALSE	FALSE	0	0	1	1	none	8.56574757145e-05
S102	T322	FALSE	FALSE	0	0	1	1	none	0.000119152185409
S106	T322	FALSE	FALSE	0	0	1	1	none	8.6259164468e-05
S130	T322	FALSE	FALSE	0	0	1	1	none	0.0001233915652828
T009	T322	FALSE	FALSE	0	0	1	1	none	9.15634454591e-05
T010	T322	FALSE	FALSE	0	0	1	1	none	9.02325102671e-05
T013	T322	FALSE	FALSE	0	0	1	1	none	1.14041181675e-05
T014	T322	FALSE	FALSE	0	0	1	1	none	8.44202864651e-05
T020	T322	FALSE	FALSE	0	0	1	1	none	1.96668649586e-05
T021	T322	FALSE	FALSE	0	0	1	1	none	9.20244282182e-05
T028	T322	FALSE	FALSE	0	0	1	1	none	6.50263144283e-05
T035a	T322	FALSE	FALSE	0	0	1	1	none	0.000125638645754
T035b	T322	FALSE	FALSE	0	0	1	1	none	9.09471986627e-05
T040	T322	FALSE	FALSE	0	0	1	1	none	8.69330501504e-05
T056	T322	FALSE	FALSE	0	0	1	1	none	9.45053678582e-05
T059	T322	FALSE	FALSE	0	0	1	1	none	0.0001205376701526
T065	T322	FALSE	FALSE	0	0	1	1	none	1.45030432244e-05
T069	T322	FALSE	FALSE	0	0	1	1	none	0.0001418451647367
T073	T322	FALSE	FALSE	0	0	1	1	none	9.20244282182e-05
T075	T322	FALSE	FALSE	0	0	1	1	none	8.67411565463e-05
T077	T322	FALSE	FALSE	0	0	1	1	none	9.14271222345e-05
T087	T322	FALSE	FALSE	0	0	1	1	none	9.04695080627e-05
T092	T322	FALSE	FALSE	0	0	1	1	none	5.70835833773e-05
T095	T322	FALSE	FALSE	0	0	1	1	none	0.0001227289490708
T099a	T322	FALSE	FALSE	0	0	1	1	none	0.0001228370436087
T102	T322	FALSE	FALSE	0	0	1	1	none	0.0001258981494819
T104	T322	FALSE	FALSE	0	0	1	1	none	6.07051820669e-05
T105	T322	FALSE	FALSE	0	0	1	1	none	1.56976551918e-05
T107	T322	FALSE	FALSE	0	0	1	1	none	0.0001300792913678
T126	T322	FALSE	FALSE	0	0	1	1	none	0.0001380459013187
T156	T322	FALSE	FALSE	0	0	1	1	none	1.88485696174e-05
T159a	T322	FALSE	FALSE	0	0	1	1	none	8.8440592316e-05
T182	T322	FALSE	FALSE	0	0	1	1	none	1.95869099481e-05
T188	T322	FALSE	FALSE	0	0	1	1	none	6.41554822083e-05
T192	T322	FALSE	FALSE	0	0	1	1	none	0.000153337484982
T223	T322	FALSE	FALSE	0	0	1	1	none	2.12863518861e-05
T225	T322	FALSE	FALSE	0	0	1	1	none	2.57767129256e-05
T230	T322	FALSE	FALSE	0	0	1	1	none	9.02325102671e-05
T232	T322	FALSE	FALSE	0	0	1	1	none	0.0001351924566202
T241	T322	FALSE	FALSE	0	0	1	1	none	9.2672249774e-06
T270	T322	FALSE	FALSE	0	0	1	1	none	0.0001369870449209
T271b	T322	FALSE	FALSE	0	0	1	1	none	2.10679048054e-05
T301	T322	FALSE	FALSE	0	0	1	1	none	0.0001551266031659
T303	T322	FALSE	FALSE	0	0	1	1	none	0.0001496806611718
S002	T327b	FALSE	FALSE	0	0	1	1	none	0.0001103166947867
S007	T327b	FALSE	FALSE	0	0	1	1	none	0.0001008142131474
S021	T327b	FALSE	FALSE	0	0	1	1	none	0.0001139753840424
S024	T327b	FALSE	FALSE	0	0	1	1	none	0.0001142099477994
S025	T327b	FALSE	FALSE	0	0	1	1	none	0.0001179158529527
S026	T327b	FALSE	FALSE	0	0	1	1	none	0.0001102119818366
S038	T327b	FALSE	FALSE	0	0	1	1	none	0.0001105485493644
S039	T327b	FALSE	FALSE	0	0	1	1	none	0.0001160478088574
S040	T327b	FALSE	FALSE	0	0	1	1	none	3.3974871928e-05
S042	T327b	FALSE	FALSE	0	0	1	1	none	0.0001128322674678
S071	T327b	FALSE	FALSE	0	0	1	1	none	1.67522989216e-05
S078	T327b	FALSE	FALSE	0	0	1	1	none	0.0001134434270727
S081	T327b	FALSE	FALSE	0	0	1	1	none	0.0001141398111628
S085	T327b	FALSE	FALSE	0	0	1	1	none	5.61704077157e-05
S087	T327b	FALSE	FALSE	0	0	1	1	none	6.62695646742e-05
S093	T327b	FALSE	FALSE	0	0	1	1	none	4.53975853644e-05
S097	T327b	FALSE	FALSE	0	0	1	1	none	0.0001141342530862
S102	T327b	FALSE	FALSE	0	0	1	1	none	3.69932247607e-05
S106	T327b	FALSE	FALSE	0	0	1	1	none	0.0001147359418397
S130	T327b	FALSE	FALSE	0	0	1	1	none	6.62393695945e-05
T009	T327b	FALSE	FALSE	0	0	1	1	none	0.0001200402228308
T010	T327b	FALSE	FALSE	0	0	1	1	none	0.0001187092876388
T013	T327b	FALSE	FALSE	0	0	1	1	none	0.0001130059231316
T014	T327b	FALSE	FALSE	0	0	1	1	none	0.0001128970638368
T020	T327b	FALSE	FALSE	0	0	1	1	none	0.0001129747091051
T021	T327b	FALSE	FALSE	0	0	1	1	none	0.0001205012055899
T028	T327b	FALSE	FALSE	0	0	1	1	none	0.0001071000673274
T035a	T327b	FALSE	FALSE	0	0	1	1	none	6.84864500657e-05
T035b	T327b	FALSE	FALSE	0	0	1	1	none	0.0001194239760344
T040	T327b	FALSE	FALSE	0	0	1	1	none	0.0001154098275221
T056	T327b	FALSE	FALSE	0	0	1	1	none	0.0001229821452299
T059	T327b	FALSE	FALSE	0	0	1	1	none	3.83787095043e-05
T065	T327b	FALSE	FALSE	0	0	1	1	none	0.0001115668286603
T069	T327b	FALSE	FALSE	0	0	1	1	none	4.9355395809e-05
T073	T327b	FALSE	FALSE	0	0	1	1	none	0.0001205012055899
T075	T327b	FALSE	FALSE	0	0	1	1	none	0.0001164125458854
T077	T327b	FALSE	FALSE	0	0	1	1	none	0.0001199038996062
T087	T327b	FALSE	FALSE	0	0	1	1	none	0.0001189462854344
T092	T327b	FALSE	FALSE	0	0	1	1	none	9.91573362764e-05
T095	T327b	FALSE	FALSE	0	0	1	1	none	6.55767533825e-05
T099a	T327b	FALSE	FALSE	0	0	1	1	none	6.56848479204e-05
T102	T327b	FALSE	FALSE	0	0	1	1	none	6.87459537936e-05
T104	T327b	FALSE	FALSE	0	0	1	1	none	0.000102778934966
T105	T327b	FALSE	FALSE	0	0	1	1	none	0.0001127614406277
T107	T327b	FALSE	FALSE	0	0	1	1	none	7.29270956795e-05
T126	T327b	FALSE	FALSE	0	0	1	1	none	4.5556132391e-05
T156	T327b	FALSE	FALSE	0	0	1	1	none	0.0001109618017965
T159a	T327b	FALSE	FALSE	0	0	1	1	none	0.0001169173696877
T182	T327b	FALSE	FALSE	0	0	1	1	none	0.0001117001421272
T188	T327b	FALSE	FALSE	0	0	1	1	none	0.0001062292351074
T192	T327b	FALSE	FALSE	0	0	1	1	none	6.08477160543e-05
T223	T327b	FALSE	FALSE	0	0	1	1	none	0.0001133995840652
T225	T327b	FALSE	FALSE	0	0	1	1	none	0.0001178899451047
T230	T327b	FALSE	FALSE	0	0	1	1	none	0.0001187092876388
T232	T327b	FALSE	FALSE	0	0	1	1	none	4.27026876925e-05
T241	T327b	FALSE	FALSE	0	0	1	1	none	0.0001304215882511
T270	T327b	FALSE	FALSE	0	0	1	1	none	4.44972759932e-05
T271b	T327b	FALSE	FALSE	0	0	1	1	none	0.0001131811369845
T301	T327b	FALSE	FALSE	0	0	1	1	none	6.26368342382e-05
T303	T327b	FALSE	FALSE	0	0	1	1	none	5.71908922441e-05
T322	T327b	FALSE	FALSE	0	0	1	1	none	0.0001232154293317
S002	T330	TRUE	TRUE	0	0	1	1	none	0.0001066993700247
S007	T330	TRUE	TRUE	0	0	1	1	none	9.71968883854e-05
S021	T330	TRUE	TRUE	0	0	1	1	none	0.0001103580592804
S024	T330	TRUE	TRUE	0	0	1	1	none	0.0001105926230374
S025	T330	TRUE	TRUE	0	0	1	1	none	0.0001142985281907
S026	T330	TRUE	TRUE	0	0	1	1	none	0.0001065946570746
S038	T330	TRUE	TRUE	0	0	1	1	none	0.0001069312246024
S039	T330	TRUE	TRUE	0	0	1	1	none	0.0001124304840954
S040	T330	TRUE	TRUE	0	0	1	1	none	3.0357547166e-05
S042	T330	TRUE	TRUE	0	0	1	1	none	0.0001092149427058
S071	T330	TRUE	TRUE	0	0	1	1	none	1.31349741596e-05
S078	T330	TRUE	TRUE	0	0	1	1	none	0.0001098261023107
S081	T330	TRUE	TRUE	0	0	1	1	none	0.0001105224864008
S085	T330	TRUE	TRUE	0	0	1	1	none	5.25530829537e-05
S087	T330	TRUE	TRUE	0	0	1	1	none	6.26522399122e-05
S093	T330	TRUE	TRUE	0	0	1	1	none	4.17802606024e-05
S097	T330	TRUE	TRUE	0	0	1	1	none	0.0001105169283242
S102	T330	TRUE	TRUE	0	0	1	1	none	3.33758999987e-05
S106	T330	TRUE	TRUE	0	0	1	1	none	0.0001111186170777
S130	T330	TRUE	TRUE	0	0	1	1	none	6.26220448325e-05
T009	T330	FALSE	FALSE	0	0	1	1	none	0.0001164228980688
T010	T330	FALSE	FALSE	0	0	1	1	none	0.0001150919628768
T013	T330	TRUE	TRUE	0	0	1	1	none	0.0001093885983696
T014	T330	TRUE	TRUE	0	0	1	1	none	0.0001092797390748
T020	T330	TRUE	TRUE	0	0	1	1	none	0.0001093573843431
T021	T330	FALSE	FALSE	0	0	1	1	none	0.0001168838808279
T028	T330	TRUE	TRUE	0	0	1	1	none	0.0001034827425654
T035a	T330	TRUE	TRUE	0	0	1	1	none	6.48691253037e-05
T035b	T330	FALSE	FALSE	0	0	1	1	none	0.0001158066512724
T040	T330	TRUE	TRUE	0	0	1	1	none	0.0001117925027601
T056	T330	FALSE	FALSE	0	0	1	1	none	0.0001193648204679
T059	T330	TRUE	TRUE	0	0	1	1	none	3.47613847423e-05
T065	T330	TRUE	TRUE	0	0	1	1	none	0.0001079495038983
T069	T330	TRUE	TRUE	0	0	1	1	none	4.5738071047e-05
T073	T330	FALSE	FALSE	0	0	1	1	none	0.0001168838808279
T075	T330	TRUE	TRUE	0	0	1	1	none	0.0001127952211234
T077	T330	FALSE	FALSE	0	0	1	1	none	0.0001162865748442
T087	T330	FALSE	FALSE	0	0	1	1	none	0.0001153289606724
T092	T330	TRUE	TRUE	0	0	1	1	none	9.55400115144e-05
T095	T330	TRUE	TRUE	0	0	1	1	none	6.19594286205e-05
T099a	T330	TRUE	TRUE	0	0	1	1	none	6.20675231584e-05
T102	T330	FALSE	FALSE	0	0	1	1	none	6.51286290316e-05
T104	T330	FALSE	FALSE	0	0	1	1	none	9.9161610204e-05
T105	T330	FALSE	FALSE	0	0	1	1	none	0.0001091441158657
T107	T330	FALSE	FALSE	0	0	1	1	none	6.93097709175e-05
T126	T330	TRUE	TRUE	0	0	1	1	none	4.1938807629e-05
T156	T330	FALSE	FALSE	0	0	1	1	none	0.0001073444770345
T159a	T330	TRUE	TRUE	0	0	1	1	none	0.0001133000449257
T182	T330	FALSE	FALSE	0	0	1	1	none	0.0001080828173652
T188	T330	TRUE	TRUE	0	0	1	1	none	0.0001026119103454
T192	T330	FALSE	FALSE	0	0	1	1	none	5.72303912923e-05
T223	T330	FALSE	FALSE	0	0	1	1	none	0.0001097822593032
T225	T330	FALSE	FALSE	0	0	1	1	none	0.0001142726203427
T230	T330	FALSE	FALSE	0	0	1	1	none	0.0001150919628768
T232	T330	TRUE	TRUE	0	0	1	1	none	3.90853629305e-05
T241	T330	FALSE	FALSE	0	0	1	1	none	0.0001268042634891
T270	T330	FALSE	FALSE	0	0	1	1	none	4.08799512312e-05
T271b	T330	FALSE	FALSE	0	0	1	1	none	0.0001095638122225
T301	T330	FALSE	FALSE	0	0	1	1	none	5.90195094762e-05
T303	T330	FALSE	FALSE	0	0	1	1	none	5.35735674821e-05
T322	T330	FALSE	FALSE	0	0	1	1	none	0.0001195981045697
T327b	T330	TRUE	TRUE	0	1	1	1	desc	5.973059837e-07
S002	T335	FALSE	FALSE	0	0	1	1	none	0.0001351387707953
S007	T335	FALSE	FALSE	0	0	1	1	none	0.000125636289156
S021	T335	FALSE	FALSE	0	0	1	1	none	0.000138797460051
S024	T335	FALSE	FALSE	0	0	1	1	none	0.000139032023808
S025	T335	FALSE	FALSE	0	0	1	1	none	0.0001427379289613
S026	T335	FALSE	FALSE	0	0	1	1	none	0.0001350340578452
S038	T335	FALSE	FALSE	0	0	1	1	none	0.000135370625373
S039	T335	FALSE	FALSE	0	0	1	1	none	0.000140869884866
S040	T335	FALSE	FALSE	0	0	1	1	none	5.87969479366e-05
S042	T335	FALSE	FALSE	0	0	1	1	none	0.0001376543434764
S071	T335	FALSE	FALSE	0	0	1	1	none	4.15743749302e-05
S078	T335	FALSE	FALSE	0	0	1	1	none	0.0001382655030813
S081	T335	FALSE	FALSE	0	0	1	1	none	0.0001389618871714
S085	T335	FALSE	FALSE	0	0	1	1	none	8.09924837243e-05
S087	T335	FALSE	FALSE	0	0	1	1	none	9.10916406828e-05
S093	T335	FALSE	FALSE	0	0	1	1	none	7.0219661373e-05
S097	T335	FALSE	FALSE	0	0	1	1	none	0.0001389563290948
S102	T335	FALSE	FALSE	0	0	1	1	none	6.18153007693e-05
S106	T335	FALSE	FALSE	0	0	1	1	none	0.0001395580178483
S130	T335	FALSE	FALSE	0	0	1	1	none	9.10614456031e-05
T009	T335	FALSE	FALSE	0	0	1	1	none	0.0001448622988394
T010	T335	FALSE	FALSE	0	0	1	1	none	0.0001435313636474
T013	T335	FALSE	FALSE	0	0	1	1	none	0.0001378279991402
T014	T335	FALSE	FALSE	0	0	1	1	none	0.0001377191398454
T020	T335	FALSE	FALSE	0	0	1	1	none	0.0001377967851137
T021	T335	FALSE	FALSE	0	0	1	1	none	0.0001453232815985
T028	T335	FALSE	FALSE	0	0	1	1	none	0.000131922143336
T035a	T335	FALSE	FALSE	0	0	1	1	none	9.33085260743e-05
T035b	T335	FALSE	FALSE	0	0	1	1	none	0.000144246052043
T040	T335	FALSE	FALSE	0	0	1	1	none	0.0001402319035307
T056	T335	FALSE	FALSE	0	0	1	1	none	0.0001478042212385
T059	T335	FALSE	FALSE	0	0	1	1	none	6.32007855129e-05
T065	T335	FALSE	FALSE	0	0	1	1	none	0.0001363889046689
T069	T335	FALSE	FALSE	0	0	1	1	none	6.48718533236e-05
T073	T335	FALSE	FALSE	0	0	1	1	none	0.0001453232815985
T075	T335	FALSE	FALSE	0	0	1	1	none	0.000141234621894
T077	T335	FALSE	FALSE	0	0	1	1	none	0.0001447259756148
T087	T335	FALSE	FALSE	0	0	1	1	none	0.000143768361443
T092	T335	FALSE	FALSE	0	0	1	1	none	0.000123979412285
T095	T335	FALSE	FALSE	0	0	1	1	none	9.03988293911e-05
T099a	T335	FALSE	FALSE	0	0	1	1	none	9.0506923929e-05
T102	T335	FALSE	FALSE	0	0	1	1	none	9.35680298022e-05
T104	T335	FALSE	FALSE	0	0	1	1	none	0.0001276010109746
T105	T335	FALSE	FALSE	0	0	1	1	none	0.0001375835166363
T107	T335	FALSE	FALSE	0	0	1	1	none	9.77491716881e-05
T126	T335	TRUE	TRUE	1	0	1	1	anc	5.973059837e-07
[truncated: 1,161 more rows]
