# Supplementary material for: Improved characterisation of MRSA transmission using within-host bacterial sequence diversity
Source: eLife. 2019 Oct 8;8:e46402. doi: 10.7554/eLife.46402 (PMC6954020; doi:10.7554/eLife.46402)
Supplement: Figure 9—source data 1. [file elife-46402-fig9-data1.zip › Figure 9-source data 1/classifications/Classification_Posterior_ds_10percol_54.csv]

host.1	host.2	adjacent	contiguous	paths12	paths21	nodes1	nodes2	path.classification	min.distance.between.subgraphs
S002	S007	TRUE	TRUE	0	0	1	1	none	4.79508352663e-05
S002	S021	TRUE	TRUE	0	0	1	1	none	1.16037263337e-05
S007	S021	TRUE	TRUE	0	0	1	1	none	4.85458611754e-05
S002	S024	TRUE	TRUE	0	0	1	1	none	1.08499212989e-05
S007	S024	TRUE	TRUE	0	0	1	1	none	4.77920561406e-05
S021	S024	TRUE	TRUE	0	0	1	1	none	3.158680084e-06
S002	S025	TRUE	TRUE	0	0	1	1	none	2.31977037763e-05
S007	S025	TRUE	TRUE	0	0	1	1	none	4.9108136846e-05
S021	S025	TRUE	TRUE	0	0	1	1	none	2.37927296854e-05
S024	S025	TRUE	TRUE	0	0	1	1	none	2.30389246506e-05
S002	S026	TRUE	TRUE	0	0	1	1	none	1.49535785719e-05
S007	S026	TRUE	TRUE	0	0	1	1	none	4.08640116416e-05
S021	S026	TRUE	TRUE	0	0	1	1	none	1.5548604481e-05
S024	S026	TRUE	TRUE	0	0	1	1	none	1.47947994462e-05
S025	S026	TRUE	TRUE	0	0	1	1	none	1.40202980816e-05
S002	S038	TRUE	TRUE	0	0	1	1	none	6.56228893852e-05
S007	S038	TRUE	TRUE	0	0	1	1	none	4.51139924349e-05
S021	S038	TRUE	TRUE	0	0	1	1	none	6.62179152943e-05
S024	S038	TRUE	TRUE	0	0	1	1	none	6.54641102595e-05
S025	S038	TRUE	TRUE	0	0	1	1	none	6.67801909649e-05
S026	S038	TRUE	TRUE	0	0	1	1	none	5.85360657605e-05
S002	S039	TRUE	TRUE	0	0	1	1	none	1.42573155459e-05
S007	S039	TRUE	TRUE	0	0	1	1	none	5.11994503876e-05
S021	S039	TRUE	TRUE	0	0	1	1	none	4.1611992818e-06
S024	S039	TRUE	TRUE	0	0	1	1	none	5.8122692962e-06
S025	S039	TRUE	TRUE	0	0	1	1	none	2.64463188976e-05
S026	S039	TRUE	TRUE	0	0	1	1	none	1.82021936932e-05
S038	S039	TRUE	TRUE	0	0	1	1	none	6.88715045065e-05
S002	S040	TRUE	TRUE	0	0	1	1	none	0.0001029936159625
S007	S040	TRUE	TRUE	0	0	1	1	none	8.82008720522e-05
S021	S040	TRUE	TRUE	0	0	1	1	none	0.0001035886418716
S024	S040	TRUE	TRUE	0	0	1	1	none	0.0001028348368368
S025	S040	TRUE	TRUE	0	0	1	1	none	0.0001041509175422
S026	S040	TRUE	TRUE	0	0	1	1	none	9.59067923378e-05
S038	S040	TRUE	TRUE	0	0	1	1	none	0.0001058729261711
S039	S040	TRUE	TRUE	0	0	1	1	none	0.0001062422310838
S002	S042	TRUE	TRUE	0	0	1	1	none	1.14511400612e-05
S007	S042	TRUE	TRUE	0	0	1	1	none	4.83932749029e-05
S021	S042	TRUE	TRUE	0	0	1	1	none	2.5574613217e-06
S024	S042	TRUE	TRUE	0	0	1	1	none	3.0060938115e-06
S025	S042	TRUE	TRUE	0	0	1	1	none	2.36401434129e-05
S026	S042	TRUE	TRUE	0	0	1	1	none	1.53960182085e-05
S038	S042	TRUE	TRUE	0	0	1	1	none	6.60653290218e-05
S039	S042	TRUE	TRUE	0	0	1	1	none	5.2110505339e-06
S040	S042	TRUE	TRUE	0	0	1	1	none	0.0001034360555991
S002	S071	TRUE	TRUE	0	0	1	1	none	8.86605627819e-05
S007	S071	TRUE	TRUE	0	0	1	1	none	7.38678188716e-05
S021	S071	TRUE	TRUE	0	0	1	1	none	8.9255588691e-05
S024	S071	TRUE	TRUE	0	0	1	1	none	8.85017836562e-05
S025	S071	TRUE	TRUE	0	0	1	1	none	8.98178643616e-05
S026	S071	TRUE	TRUE	0	0	1	1	none	8.15737391572e-05
S038	S071	TRUE	TRUE	0	0	1	1	none	9.15398729905e-05
S039	S071	TRUE	TRUE	0	0	1	1	none	9.19091779032e-05
S040	S071	TRUE	TRUE	0	0	1	1	none	2.17150258732e-05
S042	S071	TRUE	TRUE	0	0	1	1	none	8.91030024185e-05
S002	S078	TRUE	TRUE	0	0	1	1	none	9.8245233923e-06
S007	S078	TRUE	TRUE	0	0	1	1	none	4.6766658234e-05
S021	S078	TRUE	TRUE	0	0	1	1	none	4.7533889694e-06
S024	S078	TRUE	TRUE	0	0	1	1	none	3.9995839346e-06
S025	S078	TRUE	TRUE	0	0	1	1	none	2.2013526744e-05
S026	S078	TRUE	TRUE	0	0	1	1	none	1.37694015396e-05
S038	S078	TRUE	TRUE	0	0	1	1	none	6.44387123529e-05
S039	S078	TRUE	TRUE	0	0	1	1	none	7.4069781816e-06
S040	S078	TRUE	TRUE	0	0	1	1	none	0.0001018094389302
S042	S078	TRUE	TRUE	0	0	1	1	none	4.6008026969e-06
S071	S078	TRUE	TRUE	0	0	1	1	none	8.74763857496e-05
S002	S081	TRUE	TRUE	0	0	1	1	none	1.14511400612e-05
S007	S081	TRUE	TRUE	0	0	1	1	none	4.83932749029e-05
S021	S081	TRUE	TRUE	0	0	1	1	none	3.7598988463e-06
S024	S081	TRUE	TRUE	0	0	1	1	none	1.8036562869e-06
S025	S081	TRUE	TRUE	0	0	1	1	none	2.36401434129e-05
S026	S081	TRUE	TRUE	0	0	1	1	none	1.53960182085e-05
S038	S081	TRUE	TRUE	0	0	1	1	none	6.60653290218e-05
S039	S081	TRUE	TRUE	0	0	1	1	none	6.4134880585e-06
S040	S081	TRUE	TRUE	0	0	1	1	none	0.0001034360555991
S042	S081	TRUE	TRUE	0	0	1	1	none	3.6073125738e-06
S071	S081	TRUE	TRUE	0	0	1	1	none	8.91030024185e-05
S078	S081	TRUE	TRUE	0	0	1	1	none	4.6008026969e-06
S002	S085	TRUE	TRUE	0	0	1	1	none	9.49198580916e-05
S007	S085	TRUE	TRUE	0	0	1	1	none	8.01271141813e-05
S021	S085	TRUE	TRUE	0	0	1	1	none	9.55148840007e-05
S024	S085	TRUE	TRUE	0	0	1	1	none	9.47610789659e-05
S025	S085	TRUE	TRUE	0	0	1	1	none	9.60771596713e-05
S026	S085	TRUE	TRUE	0	0	1	1	none	8.78330344669e-05
S038	S085	TRUE	TRUE	0	0	1	1	none	9.77991683002e-05
S039	S085	TRUE	TRUE	0	0	1	1	none	9.81684732129e-05
S040	S085	TRUE	TRUE	0	0	1	1	none	5.16356598929e-05
S042	S085	TRUE	TRUE	0	0	1	1	none	9.53622977282e-05
S071	S085	TRUE	TRUE	0	0	1	1	none	3.73026067123e-05
S078	S085	TRUE	TRUE	0	0	1	1	none	9.37356810593e-05
S081	S085	TRUE	TRUE	0	0	1	1	none	9.53622977282e-05
S002	S087	TRUE	TRUE	0	0	1	1	none	0.0001068980715192
S007	S087	TRUE	TRUE	0	0	1	1	none	9.21053276089e-05
S021	S087	TRUE	TRUE	0	0	1	1	none	0.0001074930974283
S024	S087	TRUE	TRUE	0	0	1	1	none	0.0001067392923935
S025	S087	TRUE	TRUE	0	0	1	1	none	0.0001080553730989
S026	S087	TRUE	TRUE	0	0	1	1	none	9.98112478945e-05
S038	S087	TRUE	TRUE	0	0	1	1	none	0.0001097773817278
S039	S087	TRUE	TRUE	0	0	1	1	none	0.0001101466866405
S040	S087	TRUE	TRUE	0	0	1	1	none	6.36138733205e-05
S042	S087	TRUE	TRUE	0	0	1	1	none	0.0001073405111558
S071	S087	TRUE	TRUE	0	0	1	1	none	4.92808201399e-05
S078	S087	TRUE	TRUE	0	0	1	1	none	0.0001057138944869
S081	S087	TRUE	TRUE	0	0	1	1	none	0.0001073405111558
S085	S087	TRUE	TRUE	0	0	1	1	none	3.85695319876e-05
S002	S093	TRUE	TRUE	0	0	1	1	none	7.79171391249e-05
S007	S093	TRUE	TRUE	0	0	1	1	none	6.31243952146e-05
S021	S093	TRUE	TRUE	0	0	1	1	none	7.8512165034e-05
S024	S093	TRUE	TRUE	0	0	1	1	none	7.77583599992e-05
S025	S093	TRUE	TRUE	0	0	1	1	none	7.90744407046e-05
S026	S093	TRUE	TRUE	0	0	1	1	none	7.08303155002e-05
S038	S093	TRUE	TRUE	0	0	1	1	none	8.07964493335e-05
S039	S093	TRUE	TRUE	0	0	1	1	none	8.11657542462e-05
S040	S093	TRUE	TRUE	0	0	1	1	none	2.62789143622e-05
S042	S093	TRUE	TRUE	0	0	1	1	none	7.83595787615e-05
S071	S093	TRUE	TRUE	0	0	1	1	none	1.19458611816e-05
S078	S093	TRUE	TRUE	0	0	1	1	none	7.67329620926e-05
S081	S093	TRUE	TRUE	0	0	1	1	none	7.83595787615e-05
S085	S093	TRUE	TRUE	0	0	1	1	none	2.65591830553e-05
S087	S093	TRUE	TRUE	0	0	1	1	none	3.85373964829e-05
S002	S097	TRUE	TRUE	0	0	1	1	none	2.20506290886e-05
S007	S097	TRUE	TRUE	0	0	1	1	none	4.79610621583e-05
S021	S097	TRUE	TRUE	0	0	1	1	none	2.26456549977e-05
S024	S097	TRUE	TRUE	0	0	1	1	none	2.18918499629e-05
S025	S097	TRUE	TRUE	0	0	1	1	none	2.3495122123e-06
S026	S097	TRUE	TRUE	0	0	1	1	none	1.28732233939e-05
S038	S097	TRUE	TRUE	0	0	1	1	none	6.56331162772e-05
S039	S097	TRUE	TRUE	0	0	1	1	none	2.52992442099e-05
S040	S097	TRUE	TRUE	0	0	1	1	none	0.0001030038428545
S042	S097	TRUE	TRUE	0	0	1	1	none	2.24930687252e-05
S071	S097	TRUE	TRUE	0	0	1	1	none	8.86707896739e-05
S078	S097	TRUE	TRUE	0	0	1	1	none	2.08664520563e-05
S081	S097	TRUE	TRUE	0	0	1	1	none	2.24930687252e-05
S085	S097	TRUE	TRUE	0	0	1	1	none	9.49300849836e-05
S087	S097	TRUE	TRUE	0	0	1	1	none	0.0001069082984112
S093	S097	TRUE	TRUE	0	0	1	1	none	7.79273660169e-05
S002	S102	TRUE	TRUE	0	0	1	1	none	0.0001047022689936
S007	S102	TRUE	TRUE	0	0	1	1	none	8.99095250833e-05
S021	S102	TRUE	TRUE	0	0	1	1	none	0.0001052972949027
S024	S102	TRUE	TRUE	0	0	1	1	none	0.0001045434898679
S025	S102	TRUE	TRUE	0	0	1	1	none	0.0001058595705733
S026	S102	TRUE	TRUE	0	0	1	1	none	9.76154453689e-05
S038	S102	TRUE	TRUE	0	0	1	1	none	0.0001075815792022
S039	S102	TRUE	TRUE	0	0	1	1	none	0.0001079508841149
S040	S102	TRUE	TRUE	0	0	1	1	none	5.3159656049e-06
S042	S102	TRUE	TRUE	0	0	1	1	none	0.0001051447086302
S071	S102	TRUE	TRUE	0	0	1	1	none	2.34236789043e-05
S078	S102	TRUE	TRUE	0	0	1	1	none	0.0001035180919613
S081	S102	TRUE	TRUE	0	0	1	1	none	0.0001051447086302
S085	S102	TRUE	TRUE	0	0	1	1	none	5.3344312924e-05
S087	S102	TRUE	TRUE	0	0	1	1	none	6.53225263516e-05
S093	S102	TRUE	TRUE	0	0	1	1	none	2.79875673933e-05
S097	S102	TRUE	TRUE	0	0	1	1	none	0.0001047124958856
S002	S106	TRUE	TRUE	0	0	1	1	none	1.1893174311e-05
S007	S106	TRUE	TRUE	0	0	1	1	none	5.00377466773e-05
S021	S106	TRUE	TRUE	0	0	1	1	none	1.36906377447e-05
S024	S106	TRUE	TRUE	0	0	1	1	none	1.29368327099e-05
S025	S106	TRUE	TRUE	0	0	1	1	none	2.52846151873e-05
S026	S106	TRUE	TRUE	0	0	1	1	none	1.70404899829e-05
S038	S106	TRUE	TRUE	0	0	1	1	none	6.77098007962e-05
S039	S106	TRUE	TRUE	0	0	1	1	none	1.63442269569e-05
S040	S106	TRUE	TRUE	0	0	1	1	none	0.0001050805273735
S042	S106	TRUE	TRUE	0	0	1	1	none	1.35380514722e-05
S071	S106	TRUE	TRUE	0	0	1	1	none	9.07474741929e-05
S078	S106	TRUE	TRUE	0	0	1	1	none	1.19114348033e-05
S081	S106	TRUE	TRUE	0	0	1	1	none	1.35380514722e-05
S085	S106	TRUE	TRUE	0	0	1	1	none	9.70067695026e-05
S087	S106	TRUE	TRUE	0	0	1	1	none	0.0001089849829302
S093	S106	TRUE	TRUE	0	0	1	1	none	8.00040505359e-05
S097	S106	TRUE	TRUE	0	0	1	1	none	2.41375404996e-05
S102	S106	TRUE	TRUE	0	0	1	1	none	0.0001067891804046
S002	S130	TRUE	TRUE	0	0	1	1	none	0.0001074247565579
S007	S130	TRUE	TRUE	0	0	1	1	none	9.26320126476e-05
S021	S130	TRUE	TRUE	0	0	1	1	none	0.000108019782467
S024	S130	TRUE	TRUE	0	0	1	1	none	0.0001072659774322
S025	S130	TRUE	TRUE	0	0	1	1	none	0.0001085820581376
S026	S130	TRUE	TRUE	0	0	1	1	none	0.0001003379329332
S038	S130	TRUE	TRUE	0	0	1	1	none	0.0001103040667665
S039	S130	TRUE	TRUE	0	0	1	1	none	0.0001106733716792
S040	S130	TRUE	TRUE	0	0	1	1	none	6.41405583592e-05
S042	S130	TRUE	TRUE	0	0	1	1	none	0.0001078671961945
S071	S130	TRUE	TRUE	0	0	1	1	none	4.98075051786e-05
S078	S130	TRUE	TRUE	0	0	1	1	none	0.0001062405795256
S081	S130	TRUE	TRUE	0	0	1	1	none	0.0001078671961945
S085	S130	TRUE	TRUE	0	0	1	1	none	3.90962170263e-05
S087	S130	TRUE	TRUE	0	0	1	1	none	5.7346803493e-06
S093	S130	TRUE	TRUE	0	0	1	1	none	3.90640815216e-05
S097	S130	TRUE	TRUE	0	0	1	1	none	0.0001074349834499
S102	S130	TRUE	TRUE	0	0	1	1	none	6.58492113903e-05
S106	S130	TRUE	TRUE	0	0	1	1	none	0.0001095116679689
S002	T009	FALSE	FALSE	0	0	1	1	none	2.90435774011e-05
S007	T009	FALSE	FALSE	0	0	1	1	none	5.49540104708e-05
S021	T009	FALSE	FALSE	0	0	1	1	none	2.96386033102e-05
S024	T009	FALSE	FALSE	0	0	1	1	none	2.88847982754e-05
S025	T009	FALSE	FALSE	0	0	1	1	none	2.81102969108e-05
S026	T009	FALSE	FALSE	0	0	1	1	none	1.64948738784e-05
S038	T009	FALSE	FALSE	0	0	1	1	none	7.26260645897e-05
S039	T009	FALSE	FALSE	0	0	1	1	none	3.22921925224e-05
S040	T009	FALSE	FALSE	0	0	1	1	none	0.000109996791167
S042	T009	FALSE	FALSE	0	0	1	1	none	2.94860170377e-05
S071	T009	FALSE	FALSE	0	0	1	1	none	9.56637379864e-05
S078	T009	FALSE	FALSE	0	0	1	1	none	2.78594003688e-05
S081	T009	FALSE	FALSE	0	0	1	1	none	2.94860170377e-05
S085	T009	FALSE	FALSE	0	0	1	1	none	0.0001019230332961
S087	T009	FALSE	FALSE	0	0	1	1	none	0.0001139012467237
S093	T009	FALSE	FALSE	0	0	1	1	none	8.49203143294e-05
S097	T009	FALSE	FALSE	0	0	1	1	none	2.69632222231e-05
S102	T009	FALSE	FALSE	0	0	1	1	none	0.0001117054441981
S106	T009	FALSE	FALSE	0	0	1	1	none	3.11304888121e-05
S130	T009	FALSE	FALSE	0	0	1	1	none	0.0001144279317624
S002	T010	FALSE	FALSE	0	0	1	1	none	2.88158689901e-05
S007	T010	FALSE	FALSE	0	0	1	1	none	5.47263020598e-05
S021	T010	FALSE	FALSE	0	0	1	1	none	2.94108948992e-05
S024	T010	FALSE	FALSE	0	0	1	1	none	2.86570898644e-05
S025	T010	FALSE	FALSE	0	0	1	1	none	2.78825884998e-05
S026	T010	FALSE	FALSE	0	0	1	1	none	1.62671654674e-05
S038	T010	FALSE	FALSE	0	0	1	1	none	7.23983561787e-05
S039	T010	FALSE	FALSE	0	0	1	1	none	3.20644841114e-05
S040	T010	FALSE	FALSE	0	0	1	1	none	0.000109769082756
S042	T010	FALSE	FALSE	0	0	1	1	none	2.92583086267e-05
S071	T010	FALSE	FALSE	0	0	1	1	none	9.54360295754e-05
S078	T010	FALSE	FALSE	0	0	1	1	none	2.76316919578e-05
S081	T010	FALSE	FALSE	0	0	1	1	none	2.92583086267e-05
S085	T010	FALSE	FALSE	0	0	1	1	none	0.0001016953248851
S087	T010	FALSE	FALSE	0	0	1	1	none	0.0001136735383127
S093	T010	FALSE	FALSE	0	0	1	1	none	8.46926059184e-05
S097	T010	FALSE	FALSE	0	0	1	1	none	2.67355138121e-05
S102	T010	FALSE	FALSE	0	0	1	1	none	0.0001114777357871
S106	T010	FALSE	FALSE	0	0	1	1	none	3.09027804011e-05
S130	T010	FALSE	FALSE	0	0	1	1	none	0.0001142002233514
T009	T010	TRUE	TRUE	0	0	1	1	none	2.1771666382e-06
S002	T013	FALSE	FALSE	0	0	1	1	none	7.49285982199e-05
S007	T013	FALSE	FALSE	0	0	1	1	none	5.44197012696e-05
S021	T013	FALSE	FALSE	0	0	1	1	none	7.5523624129e-05
S024	T013	FALSE	FALSE	0	0	1	1	none	7.47698190942e-05
S025	T013	FALSE	FALSE	0	0	1	1	none	7.60858997996e-05
S026	T013	FALSE	FALSE	0	0	1	1	none	6.78417745952e-05
S038	T013	FALSE	FALSE	0	0	1	1	none	1.17105838839e-05
S039	T013	FALSE	FALSE	0	0	1	1	none	7.81772133412e-05
S040	T013	FALSE	FALSE	0	0	1	1	none	0.0001151786350058
S042	T013	FALSE	FALSE	0	0	1	1	none	7.53710378565e-05
S071	T013	FALSE	FALSE	0	0	1	1	none	0.0001008455818252
S078	T013	FALSE	FALSE	0	0	1	1	none	7.37444211876e-05
S081	T013	FALSE	FALSE	0	0	1	1	none	7.53710378565e-05
S085	T013	FALSE	FALSE	0	0	1	1	none	0.0001071048771349
S087	T013	FALSE	FALSE	0	0	1	1	none	0.0001190830905625
S093	T013	FALSE	FALSE	0	0	1	1	none	9.01021581682e-05
S097	T013	FALSE	FALSE	0	0	1	1	none	7.49388251119e-05
S102	T013	FALSE	FALSE	0	0	1	1	none	0.0001168872880369
S106	T013	FALSE	FALSE	0	0	1	1	none	7.70155096309e-05
S130	T013	FALSE	FALSE	0	0	1	1	none	0.0001196097756012
T009	T013	FALSE	FALSE	0	0	1	1	none	8.19317734244e-05
T010	T013	FALSE	FALSE	0	0	1	1	none	8.17040650134e-05
S002	T014	TRUE	TRUE	0	0	1	1	none	1.27995510869e-05
S007	T014	TRUE	TRUE	0	0	1	1	none	4.97416859286e-05
S021	T014	TRUE	TRUE	0	0	1	1	none	3.9058723474e-06
S024	T014	TRUE	TRUE	0	0	1	1	none	4.3545048372e-06
S025	T014	TRUE	TRUE	0	0	1	1	none	2.49885544386e-05
S026	T014	TRUE	TRUE	0	0	1	1	none	1.67444292342e-05
S038	T014	TRUE	TRUE	0	0	1	1	none	6.74137400475e-05
S039	T014	TRUE	TRUE	0	0	1	1	none	6.5594615596e-06
S040	T014	TRUE	TRUE	0	0	1	1	none	0.0001047844666248
S042	T014	TRUE	TRUE	0	0	1	1	none	2.5508485503e-06
S071	T014	TRUE	TRUE	0	0	1	1	none	9.04514134442e-05
S078	T014	TRUE	TRUE	0	0	1	1	none	5.9492137226e-06
S081	T014	TRUE	TRUE	0	0	1	1	none	4.9557235995e-06
S085	T014	TRUE	TRUE	0	0	1	1	none	9.67107087539e-05
S087	T014	TRUE	TRUE	0	0	1	1	none	0.0001086889221815
S093	T014	TRUE	TRUE	0	0	1	1	none	7.97079897872e-05
S097	T014	TRUE	TRUE	0	0	1	1	none	2.38414797509e-05
S102	T014	TRUE	TRUE	0	0	1	1	none	0.0001064931196559
S106	T014	TRUE	TRUE	0	0	1	1	none	1.48864624979e-05
S130	T014	TRUE	TRUE	0	0	1	1	none	0.0001092156072202
T009	T014	FALSE	FALSE	0	0	1	1	none	3.08344280634e-05
T010	T014	FALSE	FALSE	0	0	1	1	none	3.06067196524e-05
T013	T014	FALSE	FALSE	0	0	1	1	none	7.67194488822e-05
S002	T020	TRUE	TRUE	0	0	1	1	none	6.71528347529e-05
S007	T020	TRUE	TRUE	0	0	1	1	none	4.66439378026e-05
S021	T020	TRUE	TRUE	0	0	1	1	none	6.7747860662e-05
S024	T020	TRUE	TRUE	0	0	1	1	none	6.69940556272e-05
S025	T020	TRUE	TRUE	0	0	1	1	none	6.83101363326e-05
S026	T020	TRUE	TRUE	0	0	1	1	none	6.00660111282e-05
S038	T020	TRUE	TRUE	0	0	1	1	none	2.7323828923e-06
S039	T020	TRUE	TRUE	0	0	1	1	none	7.04014498742e-05
S040	T020	TRUE	TRUE	0	0	1	1	none	0.0001074028715388
S042	T020	TRUE	TRUE	0	0	1	1	none	6.75952743895e-05
S071	T020	TRUE	TRUE	0	0	1	1	none	9.30698183582e-05
S078	T020	TRUE	TRUE	0	0	1	1	none	6.59686577206e-05
S081	T020	TRUE	TRUE	0	0	1	1	none	6.75952743895e-05
S085	T020	TRUE	TRUE	0	0	1	1	none	9.93291136679e-05
S087	T020	TRUE	TRUE	0	0	1	1	none	0.0001113073270955
S093	T020	TRUE	TRUE	0	0	1	1	none	8.23263947012e-05
S097	T020	TRUE	TRUE	0	0	1	1	none	6.71630616449e-05
S102	T020	TRUE	TRUE	0	0	1	1	none	0.0001091115245699
S106	T020	TRUE	TRUE	0	0	1	1	none	6.92397461639e-05
S130	T020	TRUE	TRUE	0	0	1	1	none	0.0001118340121342
T009	T020	FALSE	FALSE	0	0	1	1	none	7.41560099574e-05
T010	T020	FALSE	FALSE	0	0	1	1	none	7.39283015464e-05
T013	T020	FALSE	FALSE	0	0	1	1	none	1.32405292516e-05
T014	T020	TRUE	TRUE	0	0	1	1	none	6.89436854152e-05
S002	T021	TRUE	TRUE	0	0	1	1	none	2.78411398765e-05
S007	T021	TRUE	TRUE	0	0	1	1	none	5.37515729462e-05
S021	T021	TRUE	TRUE	0	0	1	1	none	2.84361657856e-05
S024	T021	TRUE	TRUE	0	0	1	1	none	2.76823607508e-05
S025	T021	TRUE	TRUE	0	0	1	1	none	2.69078593862e-05
S026	T021	TRUE	TRUE	0	0	1	1	none	1.52924363538e-05
S038	T021	TRUE	TRUE	0	0	1	1	none	7.14236270651e-05
S039	T021	TRUE	TRUE	0	0	1	1	none	3.10897549978e-05
S040	T021	TRUE	TRUE	0	0	1	1	none	0.0001087943536424
S042	T021	TRUE	TRUE	0	0	1	1	none	2.82835795131e-05
S071	T021	TRUE	TRUE	0	0	1	1	none	9.44613004618e-05
S078	T021	TRUE	TRUE	0	0	1	1	none	2.66569628442e-05
S081	T021	TRUE	TRUE	0	0	1	1	none	2.82835795131e-05
S085	T021	TRUE	TRUE	0	0	1	1	none	0.0001007205957715
S087	T021	TRUE	TRUE	0	0	1	1	none	0.0001126988091991
S093	T021	TRUE	TRUE	0	0	1	1	none	8.37178768048e-05
S097	T021	TRUE	TRUE	0	0	1	1	none	2.57607846985e-05
S102	T021	TRUE	TRUE	0	0	1	1	none	0.0001105030066735
S106	T021	TRUE	TRUE	0	0	1	1	none	2.99280512875e-05
S130	T021	TRUE	TRUE	0	0	1	1	none	0.0001132254942378
T009	T021	FALSE	FALSE	0	0	1	1	none	4.8097500984e-06
T010	T021	FALSE	FALSE	0	0	1	1	none	4.5820416874e-06
T013	T021	FALSE	FALSE	0	0	1	1	none	8.07293358998e-05
T014	T021	TRUE	TRUE	0	0	1	1	none	2.96319905388e-05
T020	T021	TRUE	TRUE	0	0	1	1	none	7.29535724328e-05
S002	T028	TRUE	TRUE	0	0	1	1	none	5.25930247876e-05
S007	T028	TRUE	TRUE	0	0	1	1	none	2.38323084213e-05
S021	T028	TRUE	TRUE	0	0	1	1	none	5.31880506967e-05
S024	T028	TRUE	TRUE	0	0	1	1	none	5.24342456619e-05
S025	T028	TRUE	TRUE	0	0	1	1	none	5.37503263673e-05
S026	T028	TRUE	TRUE	0	0	1	1	none	4.55062011629e-05
S038	T028	TRUE	TRUE	0	0	1	1	none	4.97561819562e-05
S039	T028	TRUE	TRUE	0	0	1	1	none	5.58416399089e-05
S040	T028	TRUE	TRUE	0	0	1	1	none	9.28430615735e-05
S042	T028	TRUE	TRUE	0	0	1	1	none	5.30354644242e-05
S071	T028	TRUE	TRUE	0	0	1	1	none	7.85100083929e-05
S078	T028	TRUE	TRUE	0	0	1	1	none	5.14088477553e-05
S081	T028	TRUE	TRUE	0	0	1	1	none	5.30354644242e-05
S085	T028	TRUE	TRUE	0	0	1	1	none	8.47693037026e-05
S087	T028	TRUE	TRUE	0	0	1	1	none	9.67475171302e-05
S093	T028	TRUE	TRUE	0	0	1	1	none	6.77665847359e-05
S097	T028	TRUE	TRUE	0	0	1	1	none	5.26032516796e-05
S102	T028	TRUE	TRUE	0	0	1	1	none	9.45517146046e-05
S106	T028	TRUE	TRUE	0	0	1	1	none	5.46799361986e-05
S130	T028	TRUE	TRUE	0	0	1	1	none	9.72742021689e-05
T009	T028	FALSE	FALSE	0	0	1	1	none	5.95961999921e-05
T010	T028	FALSE	FALSE	0	0	1	1	none	5.93684915811e-05
T013	T028	FALSE	FALSE	0	0	1	1	none	5.90618907909e-05
T014	T028	TRUE	TRUE	0	0	1	1	none	5.43838754499e-05
T020	T028	TRUE	TRUE	0	0	1	1	none	5.12861273239e-05
T021	T028	TRUE	TRUE	0	0	1	1	none	5.83937624675e-05
S002	T035a	TRUE	TRUE	0	0	1	1	none	0.0001084336217479
S007	T035a	TRUE	TRUE	0	0	1	1	none	9.36408778376e-05
S021	T035a	TRUE	TRUE	0	0	1	1	none	0.000109028647657
S024	T035a	TRUE	TRUE	0	0	1	1	none	0.0001082748426222
S025	T035a	TRUE	TRUE	0	0	1	1	none	0.0001095909233276
S026	T035a	TRUE	TRUE	0	0	1	1	none	0.0001013467981232
S038	T035a	TRUE	TRUE	0	0	1	1	none	0.0001113129319565
S039	T035a	TRUE	TRUE	0	0	1	1	none	0.0001116822368692
S040	T035a	TRUE	TRUE	0	0	1	1	none	6.51494235492e-05
S042	T035a	TRUE	TRUE	0	0	1	1	none	0.0001088760613845
S071	T035a	TRUE	TRUE	0	0	1	1	none	5.08163703686e-05
S078	T035a	TRUE	TRUE	0	0	1	1	none	0.0001072494447156
S081	T035a	TRUE	TRUE	0	0	1	1	none	0.0001088760613845
S085	T035a	TRUE	TRUE	0	0	1	1	none	4.01050822163e-05
S087	T035a	TRUE	TRUE	0	0	1	1	none	7.9459830639e-06
S093	T035a	TRUE	TRUE	0	0	1	1	none	4.00729467116e-05
S097	T035a	TRUE	TRUE	0	0	1	1	none	0.0001084438486399
S102	T035a	TRUE	TRUE	0	0	1	1	none	6.68580765803e-05
S106	T035a	TRUE	TRUE	0	0	1	1	none	0.0001105205331589
S130	T035a	TRUE	TRUE	0	0	1	1	none	8.4726681026e-06
T009	T035a	FALSE	FALSE	0	0	1	1	none	0.0001154367969524
T010	T035a	FALSE	FALSE	0	0	1	1	none	0.0001152090885414
T013	T035a	FALSE	FALSE	0	0	1	1	none	0.0001206186407912
T014	T035a	TRUE	TRUE	0	0	1	1	none	0.0001102244724102
T020	T035a	TRUE	TRUE	0	0	1	1	none	0.0001128428773242
T021	T035a	TRUE	TRUE	0	0	1	1	none	0.0001142343594278
T028	T035a	TRUE	TRUE	0	0	1	1	none	9.82830673589e-05
S002	T035b	FALSE	FALSE	0	0	1	1	none	2.78411398765e-05
S007	T035b	FALSE	FALSE	0	0	1	1	none	5.37515729462e-05
S021	T035b	FALSE	FALSE	0	0	1	1	none	2.84361657856e-05
S024	T035b	FALSE	FALSE	0	0	1	1	none	2.76823607508e-05
S025	T035b	FALSE	FALSE	0	0	1	1	none	2.69078593862e-05
S026	T035b	FALSE	FALSE	0	0	1	1	none	1.52924363538e-05
S038	T035b	FALSE	FALSE	0	0	1	1	none	7.14236270651e-05
S039	T035b	FALSE	FALSE	0	0	1	1	none	3.10897549978e-05
S040	T035b	FALSE	FALSE	0	0	1	1	none	0.0001087943536424
S042	T035b	FALSE	FALSE	0	0	1	1	none	2.82835795131e-05
S071	T035b	FALSE	FALSE	0	0	1	1	none	9.44613004618e-05
S078	T035b	FALSE	FALSE	0	0	1	1	none	2.66569628442e-05
S081	T035b	FALSE	FALSE	0	0	1	1	none	2.82835795131e-05
S085	T035b	FALSE	FALSE	0	0	1	1	none	0.0001007205957715
S087	T035b	FALSE	FALSE	0	0	1	1	none	0.0001126988091991
S093	T035b	FALSE	FALSE	0	0	1	1	none	8.37178768048e-05
S097	T035b	FALSE	FALSE	0	0	1	1	none	2.57607846985e-05
S102	T035b	FALSE	FALSE	0	0	1	1	none	0.0001105030066735
S106	T035b	FALSE	FALSE	0	0	1	1	none	2.99280512875e-05
S130	T035b	FALSE	FALSE	0	0	1	1	none	0.0001132254942378
T009	T035b	FALSE	FALSE	0	0	1	1	none	3.6073125738e-06
T010	T035b	FALSE	FALSE	0	0	1	1	none	3.3796041628e-06
T013	T035b	FALSE	FALSE	0	0	1	1	none	8.07293358998e-05
T014	T035b	FALSE	FALSE	0	0	1	1	none	2.96319905388e-05
T020	T035b	FALSE	FALSE	0	0	1	1	none	7.29535724328e-05
T021	T035b	FALSE	FALSE	0	0	1	1	none	3.6073125738e-06
T028	T035b	FALSE	FALSE	0	0	1	1	none	5.83937624675e-05
T035a	T035b	FALSE	FALSE	0	0	1	1	none	0.0001142343594278
S002	T040	TRUE	TRUE	0	0	1	1	none	1.31182474719e-05
S007	T040	TRUE	TRUE	0	0	1	1	none	5.00603823136e-05
S021	T040	TRUE	TRUE	0	0	1	1	none	5.427006257e-06
S024	T040	TRUE	TRUE	0	0	1	1	none	3.4707636976e-06
S025	T040	TRUE	TRUE	0	0	1	1	none	2.53072508236e-05
S026	T040	TRUE	TRUE	0	0	1	1	none	1.70631256192e-05
S038	T040	TRUE	TRUE	0	0	1	1	none	6.77324364325e-05
S039	T040	TRUE	TRUE	0	0	1	1	none	8.0805954692e-06
S040	T040	TRUE	TRUE	0	0	1	1	none	0.0001051031630098
S042	T040	TRUE	TRUE	0	0	1	1	none	5.2744199845e-06
S071	T040	TRUE	TRUE	0	0	1	1	none	9.07701098292e-05
S078	T040	TRUE	TRUE	0	0	1	1	none	6.2679101076e-06
S081	T040	TRUE	TRUE	0	0	1	1	none	2.8695449353e-06
S085	T040	TRUE	TRUE	0	0	1	1	none	9.70294051389e-05
S087	T040	TRUE	TRUE	0	0	1	1	none	0.0001090076185665
S093	T040	TRUE	TRUE	0	0	1	1	none	8.00266861722e-05
S097	T040	TRUE	TRUE	0	0	1	1	none	2.41601761359e-05
S102	T040	TRUE	TRUE	0	0	1	1	none	0.0001068118160409
S106	T040	TRUE	TRUE	0	0	1	1	none	1.52051588829e-05
S130	T040	TRUE	TRUE	0	0	1	1	none	0.0001095343036052
T009	T040	FALSE	FALSE	0	0	1	1	none	3.11531244484e-05
T010	T040	FALSE	FALSE	0	0	1	1	none	3.09254160374e-05
T013	T040	FALSE	FALSE	0	0	1	1	none	7.70381452672e-05
T014	T040	TRUE	TRUE	0	0	1	1	none	6.6228310102e-06
T020	T040	TRUE	TRUE	0	0	1	1	none	6.92623818002e-05
T021	T040	TRUE	TRUE	0	0	1	1	none	2.99506869238e-05
T028	T040	TRUE	TRUE	0	0	1	1	none	5.47025718349e-05
T035a	T040	TRUE	TRUE	0	0	1	1	none	0.0001105431687952
T035b	T040	FALSE	FALSE	0	0	1	1	none	2.99506869238e-05
S002	T056	FALSE	FALSE	0	0	1	1	none	3.57321584118e-05
S007	T056	FALSE	FALSE	0	0	1	1	none	6.16425914815e-05
S021	T056	FALSE	FALSE	0	0	1	1	none	3.63271843209e-05
S024	T056	FALSE	FALSE	0	0	1	1	none	3.55733792861e-05
S025	T056	FALSE	FALSE	0	0	1	1	none	3.47988779215e-05
S026	T056	FALSE	FALSE	0	0	1	1	none	2.31834548891e-05
S038	T056	FALSE	FALSE	0	0	1	1	none	7.93146456004e-05
S039	T056	FALSE	FALSE	0	0	1	1	none	3.89807735331e-05
S040	T056	FALSE	FALSE	0	0	1	1	none	0.0001166853721777
S042	T056	FALSE	FALSE	0	0	1	1	none	3.61745980484e-05
S071	T056	FALSE	FALSE	0	0	1	1	none	0.0001023523189971
S078	T056	FALSE	FALSE	0	0	1	1	none	3.45479813795e-05
S081	T056	FALSE	FALSE	0	0	1	1	none	3.61745980484e-05
S085	T056	FALSE	FALSE	0	0	1	1	none	0.0001086116143068
S087	T056	FALSE	FALSE	0	0	1	1	none	0.0001205898277344
S093	T056	FALSE	FALSE	0	0	1	1	none	9.16088953401e-05
S097	T056	FALSE	FALSE	0	0	1	1	none	3.36518032338e-05
S102	T056	FALSE	FALSE	0	0	1	1	none	0.0001183940252088
S106	T056	FALSE	FALSE	0	0	1	1	none	3.78190698228e-05
S130	T056	FALSE	FALSE	0	0	1	1	none	0.0001211165127731
T009	T056	TRUE	TRUE	1	0	1	1	anc	1.27761215e-06
T010	T056	FALSE	FALSE	0	0	1	1	none	8.8657476489e-06
T013	T056	FALSE	FALSE	0	0	1	1	none	8.86203544351e-05
T014	T056	FALSE	FALSE	0	0	1	1	none	3.75230090741e-05
T020	T056	FALSE	FALSE	0	0	1	1	none	8.08445909681e-05
T021	T056	FALSE	FALSE	0	0	1	1	none	1.14983311091e-05
T028	T056	FALSE	FALSE	0	0	1	1	none	6.62847810028e-05
T035a	T056	FALSE	FALSE	0	0	1	1	none	0.0001221253779631
T035b	T056	FALSE	FALSE	0	0	1	1	none	1.02958935845e-05
T040	T056	FALSE	FALSE	0	0	1	1	none	3.78417054591e-05
S002	T059	TRUE	TRUE	0	0	1	1	none	0.0001104497391922
S007	T059	TRUE	TRUE	0	0	1	1	none	9.56569952819e-05
S021	T059	TRUE	TRUE	0	0	1	1	none	0.0001110447651013
S024	T059	TRUE	TRUE	0	0	1	1	none	0.0001102909600665
S025	T059	TRUE	TRUE	0	0	1	1	none	0.0001116070407719
S026	T059	TRUE	TRUE	0	0	1	1	none	0.0001033629155675
S038	T059	TRUE	TRUE	0	0	1	1	none	0.0001133290494008
S039	T059	TRUE	TRUE	0	0	1	1	none	0.0001136983543135
S040	T059	TRUE	TRUE	0	0	1	1	none	8.6585607543e-06
S042	T059	TRUE	TRUE	0	0	1	1	none	0.0001108921788288
S071	T059	TRUE	TRUE	0	0	1	1	none	2.91711491029e-05
S078	T059	TRUE	TRUE	0	0	1	1	none	0.0001092655621599
S081	T059	TRUE	TRUE	0	0	1	1	none	0.0001108921788288
S085	T059	TRUE	TRUE	0	0	1	1	none	5.90917831226e-05
S087	T059	TRUE	TRUE	0	0	1	1	none	7.10699965502e-05
S093	T059	TRUE	TRUE	0	0	1	1	none	3.37350375919e-05
S097	T059	TRUE	TRUE	0	0	1	1	none	0.0001104599660842
S102	T059	TRUE	TRUE	0	0	1	1	none	1.27720888346e-05
S106	T059	TRUE	TRUE	0	0	1	1	none	0.0001125366506032
S130	T059	TRUE	TRUE	0	0	1	1	none	7.15966815889e-05
T009	T059	FALSE	FALSE	0	0	1	1	none	0.0001174529143967
T010	T059	FALSE	FALSE	0	0	1	1	none	0.0001172252059857
T013	T059	FALSE	FALSE	0	0	1	1	none	0.0001226347582355
T014	T059	TRUE	TRUE	0	0	1	1	none	0.0001122405898545
T020	T059	TRUE	TRUE	0	0	1	1	none	0.0001148589947685
T021	T059	TRUE	TRUE	0	0	1	1	none	0.0001162504768721
T028	T059	TRUE	TRUE	0	0	1	1	none	0.0001002991848032
T035a	T059	TRUE	TRUE	0	0	1	1	none	7.26055467789e-05
T035b	T059	FALSE	FALSE	0	0	1	1	none	0.0001162504768721
T040	T059	TRUE	TRUE	0	0	1	1	none	0.0001125592862395
T056	T059	FALSE	FALSE	0	0	1	1	none	0.0001241414954074
S002	T065	TRUE	TRUE	0	0	1	1	none	6.72664854935e-05
S007	T065	TRUE	TRUE	0	0	1	1	none	4.67575885432e-05
S021	T065	TRUE	TRUE	0	0	1	1	none	6.78615114026e-05
S024	T065	TRUE	TRUE	0	0	1	1	none	6.71077063678e-05
S025	T065	TRUE	TRUE	0	0	1	1	none	6.84237870732e-05
S026	T065	TRUE	TRUE	0	0	1	1	none	6.01796618688e-05
S038	T065	TRUE	TRUE	0	0	1	1	none	4.0484711575e-06
S039	T065	TRUE	TRUE	0	0	1	1	none	7.05151006148e-05
S040	T065	TRUE	TRUE	0	0	1	1	none	0.0001075165222794
S042	T065	TRUE	TRUE	0	0	1	1	none	6.77089251301e-05
S071	T065	TRUE	TRUE	0	0	1	1	none	9.31834690988e-05
S078	T065	TRUE	TRUE	0	0	1	1	none	6.60823084612e-05
S081	T065	TRUE	TRUE	0	0	1	1	none	6.77089251301e-05
S085	T065	TRUE	TRUE	0	0	1	1	none	9.94427644085e-05
S087	T065	TRUE	TRUE	0	0	1	1	none	0.0001114209778361
S093	T065	TRUE	TRUE	0	0	1	1	none	8.24400454418e-05
S097	T065	TRUE	TRUE	0	0	1	1	none	6.72767123855e-05
S102	T065	TRUE	TRUE	0	0	1	1	none	0.0001092251753105
S106	T065	TRUE	TRUE	0	0	1	1	none	6.93533969045e-05
S130	T065	TRUE	TRUE	0	0	1	1	none	0.0001119476628748
T009	T065	FALSE	FALSE	0	0	1	1	none	7.4269660698e-05
T010	T065	FALSE	FALSE	0	0	1	1	none	7.4041952287e-05
T013	T065	FALSE	FALSE	0	0	1	1	none	1.0949304943e-05
T014	T065	TRUE	TRUE	0	0	1	1	none	6.90573361558e-05
T020	T065	TRUE	TRUE	0	0	1	1	none	5.5784165252e-06
T021	T065	TRUE	TRUE	0	0	1	1	none	7.30672231734e-05
T028	T065	TRUE	TRUE	0	0	1	1	none	5.13997780645e-05
T035a	T065	TRUE	TRUE	0	0	1	1	none	0.0001129565280648
T035b	T065	FALSE	FALSE	0	0	1	1	none	7.30672231734e-05
T040	T065	TRUE	TRUE	0	0	1	1	none	6.93760325408e-05
T056	T065	FALSE	FALSE	0	0	1	1	none	8.09582417087e-05
T059	T065	TRUE	TRUE	0	0	1	1	none	0.0001149726455091
S002	T069	TRUE	TRUE	0	0	1	1	none	0.0001071055581719
S007	T069	TRUE	TRUE	0	0	1	1	none	9.23128142616e-05
S021	T069	TRUE	TRUE	0	0	1	1	none	0.000107700584081
S024	T069	TRUE	TRUE	0	0	1	1	none	0.0001069467790462
S025	T069	TRUE	TRUE	0	0	1	1	none	0.0001082628597516
S026	T069	TRUE	TRUE	0	0	1	1	none	0.0001000187345472
S038	T069	TRUE	TRUE	0	0	1	1	none	0.0001099848683805
S039	T069	TRUE	TRUE	0	0	1	1	none	0.0001103541732932
S040	T069	TRUE	TRUE	0	0	1	1	none	4.01600212632e-05
S042	T069	TRUE	TRUE	0	0	1	1	none	0.0001075479978085
S071	T069	TRUE	TRUE	0	0	1	1	none	1.96474329146e-05
S078	T069	TRUE	TRUE	0	0	1	1	none	0.0001059213811396
S081	T069	TRUE	TRUE	0	0	1	1	none	0.0001075479978085
S085	T069	TRUE	TRUE	0	0	1	1	none	5.57476021023e-05
S087	T069	TRUE	TRUE	0	0	1	1	none	6.77258155299e-05
S093	T069	TRUE	TRUE	0	0	1	1	none	3.03908565716e-05
S097	T069	TRUE	TRUE	0	0	1	1	none	0.0001071157850639
S102	T069	TRUE	TRUE	0	0	1	1	none	4.18686742943e-05
S106	T069	TRUE	TRUE	0	0	1	1	none	0.0001091924695829
S130	T069	TRUE	TRUE	0	0	1	1	none	6.82525005686e-05
T009	T069	FALSE	FALSE	0	0	1	1	none	0.0001141087333764
T010	T069	FALSE	FALSE	0	0	1	1	none	0.0001138810249654
T013	T069	FALSE	FALSE	0	0	1	1	none	0.0001192905772152
T014	T069	TRUE	TRUE	0	0	1	1	none	0.0001088964088342
T020	T069	TRUE	TRUE	0	0	1	1	none	0.0001115148137482
T021	T069	TRUE	TRUE	0	0	1	1	none	0.0001129062958518
T028	T069	TRUE	TRUE	0	0	1	1	none	9.69550037829e-05
T035a	T069	TRUE	TRUE	0	0	1	1	none	6.92613657586e-05
T035b	T069	FALSE	FALSE	0	0	1	1	none	0.0001129062958518
T040	T069	TRUE	TRUE	0	0	1	1	none	0.0001092151052192
T056	T069	FALSE	FALSE	0	0	1	1	none	0.0001207973143871
T059	T069	TRUE	TRUE	0	0	1	1	none	4.76161444929e-05
T065	T069	TRUE	TRUE	0	0	1	1	none	0.0001116284644888
S002	T071	TRUE	TRUE	0	0	1	1	none	5.27774020586e-05
S007	T071	TRUE	TRUE	0	0	1	1	none	2.40166856923e-05
S021	T071	TRUE	TRUE	0	0	1	1	none	5.33724279677e-05
S024	T071	TRUE	TRUE	0	0	1	1	none	5.26186229329e-05
S025	T071	TRUE	TRUE	0	0	1	1	none	5.39347036383e-05
S026	T071	TRUE	TRUE	0	0	1	1	none	4.56905784339e-05
S038	T071	TRUE	TRUE	0	0	1	1	none	4.99405592272e-05
S039	T071	TRUE	TRUE	0	0	1	1	none	5.60260171799e-05
S040	T071	TRUE	TRUE	0	0	1	1	none	9.30274388445e-05
S042	T071	TRUE	TRUE	0	0	1	1	none	5.32198416952e-05
S071	T071	TRUE	TRUE	0	0	1	1	none	7.86943856639e-05
S078	T071	TRUE	TRUE	0	0	1	1	none	5.15932250263e-05
S081	T071	TRUE	TRUE	0	0	1	1	none	5.32198416952e-05
S085	T071	TRUE	TRUE	0	0	1	1	none	8.49536809736e-05
S087	T071	TRUE	TRUE	0	0	1	1	none	9.69318944012e-05
S093	T071	TRUE	TRUE	0	0	1	1	none	6.79509620069e-05
S097	T071	TRUE	TRUE	0	0	1	1	none	5.27876289506e-05
S102	T071	TRUE	TRUE	0	0	1	1	none	9.47360918756e-05
S106	T071	TRUE	TRUE	0	0	1	1	none	5.48643134696e-05
S130	T071	TRUE	TRUE	0	0	1	1	none	9.74585794399e-05
T009	T071	FALSE	FALSE	0	0	1	1	none	5.97805772631e-05
T010	T071	FALSE	FALSE	0	0	1	1	none	5.95528688521e-05
T013	T071	FALSE	FALSE	0	0	1	1	none	5.92462680619e-05
T014	T071	TRUE	TRUE	0	0	1	1	none	5.45682527209e-05
T020	T071	TRUE	TRUE	0	0	1	1	none	5.14705045949e-05
T021	T071	TRUE	TRUE	0	0	1	1	none	5.85781397385e-05
T028	T071	TRUE	TRUE	0	0	1	1	none	2.7456437689e-05
T035a	T071	TRUE	TRUE	0	0	1	1	none	9.84674446299e-05
T035b	T071	FALSE	FALSE	0	0	1	1	none	5.85781397385e-05
T040	T071	TRUE	TRUE	0	0	1	1	none	5.48869491059e-05
T056	T071	FALSE	FALSE	0	0	1	1	none	6.64691582738e-05
T059	T071	TRUE	TRUE	0	0	1	1	none	0.0001004835620742
T065	T071	TRUE	TRUE	0	0	1	1	none	5.15841553355e-05
T069	T071	TRUE	TRUE	0	0	1	1	none	9.71393810539e-05
S002	T073	TRUE	TRUE	0	0	1	1	none	2.72399211142e-05
S007	T073	TRUE	TRUE	0	0	1	1	none	5.31503541839e-05
S021	T073	TRUE	TRUE	0	0	1	1	none	2.78349470233e-05
S024	T073	TRUE	TRUE	0	0	1	1	none	2.70811419885e-05
S025	T073	TRUE	TRUE	0	0	1	1	none	2.63066406239e-05
S026	T073	TRUE	TRUE	0	0	1	1	none	1.46912175915e-05
S038	T073	TRUE	TRUE	0	0	1	1	none	7.08224083028e-05
S039	T073	TRUE	TRUE	0	0	1	1	none	3.04885362355e-05
S040	T073	TRUE	TRUE	0	0	1	1	none	0.0001081931348801
S042	T073	TRUE	TRUE	0	0	1	1	none	2.76823607508e-05
S071	T073	TRUE	TRUE	0	0	1	1	none	9.38600816995e-05
S078	T073	TRUE	TRUE	0	0	1	1	none	2.60557440819e-05
S081	T073	TRUE	TRUE	0	0	1	1	none	2.76823607508e-05
S085	T073	TRUE	TRUE	0	0	1	1	none	0.0001001193770092
S087	T073	TRUE	TRUE	0	0	1	1	none	0.0001120975904368
S093	T073	TRUE	TRUE	0	0	1	1	none	8.31166580425e-05
S097	T073	TRUE	TRUE	0	0	1	1	none	2.51595659362e-05
S102	T073	TRUE	TRUE	0	0	1	1	none	0.0001099017879112
S106	T073	TRUE	TRUE	0	0	1	1	none	2.93268325252e-05
S130	T073	TRUE	TRUE	0	0	1	1	none	0.0001126242754755
T009	T073	FALSE	FALSE	0	0	1	1	none	4.2085313361e-06
T010	T073	FALSE	FALSE	0	0	1	1	none	3.9808229251e-06
T013	T073	FALSE	FALSE	0	0	1	1	none	8.01281171375e-05
T014	T073	TRUE	TRUE	0	0	1	1	none	2.90307717765e-05
T020	T073	TRUE	TRUE	0	0	1	1	none	7.23523536705e-05
T021	T073	TRUE	TRUE	0	0	1	1	none	1.8036562869e-06
T028	T073	TRUE	TRUE	0	0	1	1	none	5.77925437052e-05
T035a	T073	TRUE	TRUE	0	0	1	1	none	0.0001136331406655
T035b	T073	FALSE	FALSE	0	0	1	1	none	3.0060938115e-06
T040	T073	TRUE	TRUE	0	0	1	1	none	2.93494681615e-05
T056	T073	FALSE	FALSE	0	0	1	1	none	1.08971123468e-05
T059	T073	TRUE	TRUE	0	0	1	1	none	0.0001156492581098
T065	T073	TRUE	TRUE	0	0	1	1	none	7.24660044111e-05
T069	T073	TRUE	TRUE	0	0	1	1	none	0.0001123050770895
T071	T073	TRUE	TRUE	0	0	1	1	none	5.79769209762e-05
S002	T075	TRUE	TRUE	0	0	1	1	none	5.82680101956e-05
S007	T075	TRUE	TRUE	0	0	1	1	none	4.34752662853e-05
S021	T075	TRUE	TRUE	0	0	1	1	none	5.88630361047e-05
S024	T075	TRUE	TRUE	0	0	1	1	none	5.81092310699e-05
S025	T075	TRUE	TRUE	0	0	1	1	none	5.94253117753e-05
S026	T075	TRUE	TRUE	0	0	1	1	none	5.11811865709e-05
S038	T075	TRUE	TRUE	0	0	1	1	none	6.11473204042e-05
S039	T075	TRUE	TRUE	0	0	1	1	none	6.15166253169e-05
S040	T075	TRUE	TRUE	0	0	1	1	none	9.73156094569e-05
S042	T075	TRUE	TRUE	0	0	1	1	none	5.87104498322e-05
S071	T075	TRUE	TRUE	0	0	1	1	none	8.29825562763e-05
S078	T075	TRUE	TRUE	0	0	1	1	none	5.70838331633e-05
S081	T075	TRUE	TRUE	0	0	1	1	none	5.87104498322e-05
S085	T075	TRUE	TRUE	0	0	1	1	none	8.9241851586e-05
S087	T075	TRUE	TRUE	0	0	1	1	none	0.0001012200650136
S093	T075	TRUE	TRUE	0	0	1	1	none	7.22391326193e-05
S097	T075	TRUE	TRUE	0	0	1	1	none	5.82782370876e-05
S102	T075	TRUE	TRUE	0	0	1	1	none	9.9024262488e-05
S106	T075	TRUE	TRUE	0	0	1	1	none	6.03549216066e-05
S130	T075	TRUE	TRUE	0	0	1	1	none	0.0001017467500523
T009	T075	FALSE	FALSE	0	0	1	1	none	6.52711854001e-05
T010	T075	FALSE	FALSE	0	0	1	1	none	6.50434769891e-05
T013	T075	FALSE	FALSE	0	0	1	1	none	7.04530292389e-05
T014	T075	TRUE	TRUE	0	0	1	1	none	6.00588608579e-05
T020	T075	TRUE	TRUE	0	0	1	1	none	6.26772657719e-05
T021	T075	TRUE	TRUE	0	0	1	1	none	6.40687478755e-05
T028	T075	TRUE	TRUE	0	0	1	1	none	4.81174558066e-05
T035a	T075	TRUE	TRUE	0	0	1	1	none	0.0001027556152423
T035b	T075	FALSE	FALSE	0	0	1	1	none	6.40687478755e-05
T040	T075	TRUE	TRUE	0	0	1	1	none	6.03775572429e-05
T056	T075	FALSE	FALSE	0	0	1	1	none	7.19597664108e-05
T059	T075	TRUE	TRUE	0	0	1	1	none	0.0001047717326866
T065	T075	TRUE	TRUE	0	0	1	1	none	6.27909165125e-05
T069	T075	TRUE	TRUE	0	0	1	1	none	0.0001014275516663
T071	T075	TRUE	TRUE	0	0	1	1	none	4.83018330776e-05
T073	T075	TRUE	TRUE	0	0	1	1	none	6.34675291132e-05
S002	T077	TRUE	TRUE	0	0	1	1	none	2.78411398765e-05
S007	T077	TRUE	TRUE	0	0	1	1	none	5.37515729462e-05
S021	T077	TRUE	TRUE	0	0	1	1	none	2.84361657856e-05
S024	T077	TRUE	TRUE	0	0	1	1	none	2.76823607508e-05
S025	T077	TRUE	TRUE	0	0	1	1	none	2.69078593862e-05
S026	T077	TRUE	TRUE	0	0	1	1	none	1.52924363538e-05
S038	T077	TRUE	TRUE	0	0	1	1	none	7.14236270651e-05
S039	T077	TRUE	TRUE	0	0	1	1	none	3.10897549978e-05
S040	T077	TRUE	TRUE	0	0	1	1	none	0.0001087943536424
S042	T077	TRUE	TRUE	0	0	1	1	none	2.82835795131e-05
S071	T077	TRUE	TRUE	0	0	1	1	none	9.44613004618e-05
S078	T077	TRUE	TRUE	0	0	1	1	none	2.66569628442e-05
S081	T077	TRUE	TRUE	0	0	1	1	none	2.82835795131e-05
S085	T077	TRUE	TRUE	0	0	1	1	none	0.0001007205957715
S087	T077	TRUE	TRUE	0	0	1	1	none	0.0001126988091991
S093	T077	TRUE	TRUE	0	0	1	1	none	8.37178768048e-05
S097	T077	TRUE	TRUE	0	0	1	1	none	2.57607846985e-05
S102	T077	TRUE	TRUE	0	0	1	1	none	0.0001105030066735
S106	T077	TRUE	TRUE	0	0	1	1	none	2.99280512875e-05
S130	T077	TRUE	TRUE	0	0	1	1	none	0.0001132254942378
T009	T077	FALSE	FALSE	0	0	1	1	none	4.8097500984e-06
T010	T077	FALSE	FALSE	0	0	1	1	none	4.5820416874e-06
T013	T077	FALSE	FALSE	0	0	1	1	none	8.07293358998e-05
T014	T077	TRUE	TRUE	0	0	1	1	none	2.96319905388e-05
T020	T077	TRUE	TRUE	0	0	1	1	none	7.29535724328e-05
T021	T077	TRUE	TRUE	0	0	1	1	none	1.2024375246e-06
T028	T077	TRUE	TRUE	0	0	1	1	none	5.83937624675e-05
T035a	T077	TRUE	TRUE	0	0	1	1	none	0.0001142343594278
T035b	T077	FALSE	FALSE	0	0	1	1	none	3.6073125738e-06
T040	T077	TRUE	TRUE	0	0	1	1	none	2.99506869238e-05
T056	T077	FALSE	FALSE	0	0	1	1	none	1.14983311091e-05
T059	T077	TRUE	TRUE	0	0	1	1	none	0.0001162504768721
T065	T077	TRUE	TRUE	0	0	1	1	none	7.30672231734e-05
T069	T077	TRUE	TRUE	0	0	1	1	none	0.0001129062958518
T071	T077	TRUE	TRUE	0	0	1	1	none	5.85781397385e-05
T073	T077	TRUE	TRUE	0	0	1	1	none	1.8036562869e-06
T075	T077	TRUE	TRUE	0	0	1	1	none	6.40687478755e-05
S002	T087	TRUE	TRUE	0	0	1	1	none	2.66387023519e-05
S007	T087	TRUE	TRUE	0	0	1	1	none	5.25491354216e-05
S021	T087	TRUE	TRUE	0	0	1	1	none	2.7233728261e-05
S024	T087	TRUE	TRUE	0	0	1	1	none	2.64799232262e-05
S025	T087	TRUE	TRUE	0	0	1	1	none	2.57054218616e-05
S026	T087	TRUE	TRUE	0	0	1	1	none	1.40899988292e-05
S038	T087	TRUE	TRUE	0	0	1	1	none	7.02211895405e-05
S039	T087	TRUE	TRUE	0	0	1	1	none	2.98873174732e-05
S040	T087	TRUE	TRUE	0	0	1	1	none	0.0001075919161178
S042	T087	TRUE	TRUE	0	0	1	1	none	2.70811419885e-05
S071	T087	TRUE	TRUE	0	0	1	1	none	9.32588629372e-05
S078	T087	TRUE	TRUE	0	0	1	1	none	2.54545253196e-05
S081	T087	TRUE	TRUE	0	0	1	1	none	2.70811419885e-05
S085	T087	TRUE	TRUE	0	0	1	1	none	9.95181582469e-05
S087	T087	TRUE	TRUE	0	0	1	1	none	0.0001114963716745
S093	T087	TRUE	TRUE	0	0	1	1	none	8.25154392802e-05
S097	T087	TRUE	TRUE	0	0	1	1	none	2.45583471739e-05
S102	T087	TRUE	TRUE	0	0	1	1	none	0.0001093005691489
S106	T087	TRUE	TRUE	0	0	1	1	none	2.87256137629e-05
S130	T087	TRUE	TRUE	0	0	1	1	none	0.0001120230567132
T009	T087	FALSE	FALSE	0	0	1	1	none	4.8097500984e-06
T010	T087	FALSE	FALSE	0	0	1	1	none	4.5820416874e-06
T013	T087	FALSE	FALSE	0	0	1	1	none	7.95268983752e-05
T014	T087	TRUE	TRUE	0	0	1	1	none	2.84295530142e-05
T020	T087	TRUE	TRUE	0	0	1	1	none	7.17511349082e-05
T021	T087	TRUE	TRUE	0	0	1	1	none	3.6073125738e-06
T028	T087	TRUE	TRUE	0	0	1	1	none	5.71913249429e-05
T035a	T087	TRUE	TRUE	0	0	1	1	none	0.0001130319219032
T035b	T087	FALSE	FALSE	0	0	1	1	none	3.6073125738e-06
T040	T087	TRUE	TRUE	0	0	1	1	none	2.87482493992e-05
T056	T087	FALSE	FALSE	0	0	1	1	none	1.14983311091e-05
T059	T087	TRUE	TRUE	0	0	1	1	none	0.0001150480393475
T065	T087	TRUE	TRUE	0	0	1	1	none	7.18647856488e-05
T069	T087	TRUE	TRUE	0	0	1	1	none	0.0001117038583272
T071	T087	TRUE	TRUE	0	0	1	1	none	5.73757022139e-05
T073	T087	TRUE	TRUE	0	0	1	1	none	3.0060938115e-06
T075	T087	TRUE	TRUE	0	0	1	1	none	6.28663103509e-05
T077	T087	TRUE	TRUE	0	0	1	1	none	3.6073125738e-06
S002	T095	TRUE	TRUE	0	0	1	1	none	0.0001064804740182
S007	T095	TRUE	TRUE	0	0	1	1	none	9.16877301079e-05
S021	T095	TRUE	TRUE	0	0	1	1	none	0.0001070754999273
S024	T095	TRUE	TRUE	0	0	1	1	none	0.0001063216948925
S025	T095	TRUE	TRUE	0	0	1	1	none	0.0001076377755979
S026	T095	TRUE	TRUE	0	0	1	1	none	9.93936503935e-05
S038	T095	TRUE	TRUE	0	0	1	1	none	0.0001093597842268
S039	T095	TRUE	TRUE	0	0	1	1	none	0.0001097290891395
S040	T095	TRUE	TRUE	0	0	1	1	none	6.31962758195e-05
S042	T095	TRUE	TRUE	0	0	1	1	none	0.0001069229136548
S071	T095	TRUE	TRUE	0	0	1	1	none	4.88632226389e-05
S078	T095	TRUE	TRUE	0	0	1	1	none	0.0001052962969859
S081	T095	TRUE	TRUE	0	0	1	1	none	0.0001069229136548
S085	T095	TRUE	TRUE	0	0	1	1	none	3.81519344866e-05
S087	T095	TRUE	TRUE	0	0	1	1	none	3.587960285e-06
S093	T095	TRUE	TRUE	0	0	1	1	none	3.81197989819e-05
S097	T095	TRUE	TRUE	0	0	1	1	none	0.0001064907009102
S102	T095	TRUE	TRUE	0	0	1	1	none	6.49049288506e-05
S106	T095	TRUE	TRUE	0	0	1	1	none	0.0001085673854292
S130	T095	TRUE	TRUE	0	0	1	1	none	5.3170828483e-06
T009	T095	FALSE	FALSE	0	0	1	1	none	0.0001134836492227
T010	T095	FALSE	FALSE	0	0	1	1	none	0.0001132559408117
T013	T095	FALSE	FALSE	0	0	1	1	none	0.0001186654930615
T014	T095	TRUE	TRUE	0	0	1	1	none	0.0001082713246805
T020	T095	TRUE	TRUE	0	0	1	1	none	0.0001108897295945
T021	T095	TRUE	TRUE	0	0	1	1	none	0.0001122812116981
T028	T095	TRUE	TRUE	0	0	1	1	none	9.63299196292e-05
T035a	T095	TRUE	TRUE	0	0	1	1	none	7.5283855629e-06
T035b	T095	FALSE	FALSE	0	0	1	1	none	0.0001122812116981
T040	T095	TRUE	TRUE	0	0	1	1	none	0.0001085900210655
T056	T095	FALSE	FALSE	0	0	1	1	none	0.0001201722302334
T059	T095	TRUE	TRUE	0	0	1	1	none	7.06523990492e-05
T065	T095	TRUE	TRUE	0	0	1	1	none	0.0001110033803351
T069	T095	TRUE	TRUE	0	0	1	1	none	6.73082180289e-05
T071	T095	TRUE	TRUE	0	0	1	1	none	9.65142969002e-05
T073	T095	TRUE	TRUE	0	0	1	1	none	0.0001116799929358
T075	T095	TRUE	TRUE	0	0	1	1	none	0.0001008024675126
T077	T095	TRUE	TRUE	0	0	1	1	none	0.0001122812116981
T087	T095	TRUE	TRUE	0	0	1	1	none	0.0001110787741735
S002	T099a	TRUE	TRUE	0	0	1	1	none	0.000104921289048
S007	T099a	TRUE	TRUE	0	0	1	1	none	9.01285451377e-05
S021	T099a	TRUE	TRUE	0	0	1	1	none	0.0001055163149571
S024	T099a	TRUE	TRUE	0	0	1	1	none	0.0001047625099223
S025	T099a	TRUE	TRUE	0	0	1	1	none	0.0001060785906277
S026	T099a	TRUE	TRUE	0	0	1	1	none	9.78344654233e-05
S038	T099a	TRUE	TRUE	0	0	1	1	none	0.0001078005992566
S039	T099a	TRUE	TRUE	0	0	1	1	none	0.0001081699041693
S040	T099a	TRUE	TRUE	0	0	1	1	none	6.16370908493e-05
S042	T099a	TRUE	TRUE	0	0	1	1	none	0.0001053637286846
S071	T099a	TRUE	TRUE	0	0	1	1	none	4.73040376687e-05
S078	T099a	TRUE	TRUE	0	0	1	1	none	0.0001037371120157
S081	T099a	TRUE	TRUE	0	0	1	1	none	0.0001053637286846
S085	T099a	TRUE	TRUE	0	0	1	1	none	3.65927495164e-05
S087	T099a	TRUE	TRUE	0	0	1	1	none	4.433650364e-06
S093	T099a	TRUE	TRUE	0	0	1	1	none	3.65606140117e-05
S097	T099a	TRUE	TRUE	0	0	1	1	none	0.00010493151594
S102	T099a	TRUE	TRUE	0	0	1	1	none	6.33457438804e-05
S106	T099a	TRUE	TRUE	0	0	1	1	none	0.000107008200459
S130	T099a	TRUE	TRUE	0	0	1	1	none	4.9603354027e-06
T009	T099a	FALSE	FALSE	0	0	1	1	none	0.0001119244642525
T010	T099a	FALSE	FALSE	0	0	1	1	none	0.0001116967558415
T013	T099a	FALSE	FALSE	0	0	1	1	none	0.0001171063080913
T014	T099a	TRUE	TRUE	0	0	1	1	none	0.0001067121397103
T020	T099a	TRUE	TRUE	0	0	1	1	none	0.0001093305446243
T021	T099a	TRUE	TRUE	0	0	1	1	none	0.0001107220267279
T028	T099a	TRUE	TRUE	0	0	1	1	none	9.4770734659e-05
T035a	T099a	TRUE	TRUE	0	0	1	1	none	4.7667630681e-06
T035b	T099a	FALSE	FALSE	0	0	1	1	none	0.0001107220267279
T040	T099a	TRUE	TRUE	0	0	1	1	none	0.0001070308360953
T056	T099a	FALSE	FALSE	0	0	1	1	none	0.0001186130452632
T059	T099a	TRUE	TRUE	0	0	1	1	none	6.9093214079e-05
T065	T099a	TRUE	TRUE	0	0	1	1	none	0.0001094441953649
T069	T099a	TRUE	TRUE	0	0	1	1	none	6.57490330587e-05
T071	T099a	TRUE	TRUE	0	0	1	1	none	9.495511193e-05
T073	T099a	TRUE	TRUE	0	0	1	1	none	0.0001101208079656
T075	T099a	TRUE	TRUE	0	0	1	1	none	9.92432825424e-05
T077	T099a	TRUE	TRUE	0	0	1	1	none	0.0001107220267279
T087	T099a	TRUE	TRUE	0	0	1	1	none	0.0001095195892033
T095	T099a	TRUE	TRUE	0	0	1	1	none	4.016052863e-06
S002	T102	FALSE	FALSE	0	0	1	1	none	0.0001090661290645
S007	T102	FALSE	FALSE	0	0	1	1	none	9.42733851542e-05
S021	T102	FALSE	FALSE	0	0	1	1	none	0.0001096611549736
S024	T102	FALSE	FALSE	0	0	1	1	none	0.0001089073499388
S025	T102	FALSE	FALSE	0	0	1	1	none	0.0001102234306442
S026	T102	FALSE	FALSE	0	0	1	1	none	0.0001019793054398
S038	T102	FALSE	FALSE	0	0	1	1	none	0.0001119454392731
S039	T102	FALSE	FALSE	0	0	1	1	none	0.0001123147441858
S040	T102	FALSE	FALSE	0	0	1	1	none	6.57819308658e-05
S042	T102	FALSE	FALSE	0	0	1	1	none	0.0001095085687011
S071	T102	FALSE	FALSE	0	0	1	1	none	5.14488776852e-05
S078	T102	FALSE	FALSE	0	0	1	1	none	0.0001078819520322
S081	T102	FALSE	FALSE	0	0	1	1	none	0.0001095085687011
S085	T102	FALSE	FALSE	0	0	1	1	none	4.07375895329e-05
S087	T102	FALSE	FALSE	0	0	1	1	none	6.1736153313e-06
S093	T102	FALSE	FALSE	0	0	1	1	none	4.07054540282e-05
S097	T102	FALSE	FALSE	0	0	1	1	none	0.0001090763559565
S102	T102	FALSE	FALSE	0	0	1	1	none	6.74905838969e-05
S106	T102	FALSE	FALSE	0	0	1	1	none	0.0001111530404755
S130	T102	FALSE	FALSE	0	0	1	1	none	7.9027378946e-06
T009	T102	FALSE	FALSE	0	0	1	1	none	0.000116069304269
T010	T102	FALSE	FALSE	0	0	1	1	none	0.000115841595858
T013	T102	FALSE	FALSE	0	0	1	1	none	0.0001212511481078
T014	T102	FALSE	FALSE	0	0	1	1	none	0.0001108569797268
T020	T102	FALSE	FALSE	0	0	1	1	none	0.0001134753846408
T021	T102	FALSE	FALSE	0	0	1	1	none	0.0001148668667444
T028	T102	FALSE	FALSE	0	0	1	1	none	9.89155746755e-05
T035a	T102	FALSE	FALSE	0	0	1	1	none	1.01140406092e-05
T035b	T102	FALSE	FALSE	0	0	1	1	none	0.0001148668667444
T040	T102	FALSE	FALSE	0	0	1	1	none	0.0001111756761118
T056	T102	FALSE	FALSE	0	0	1	1	none	0.0001227578852797
T059	T102	FALSE	FALSE	0	0	1	1	none	7.32380540955e-05
T065	T102	FALSE	FALSE	0	0	1	1	none	0.0001135890353814
T069	T102	FALSE	FALSE	0	0	1	1	none	6.98938730752e-05
T071	T102	FALSE	FALSE	0	0	1	1	none	9.90999519465e-05
T073	T102	FALSE	FALSE	0	0	1	1	none	0.0001142656479821
T075	T102	FALSE	FALSE	0	0	1	1	none	0.0001033881225589
T077	T102	FALSE	FALSE	0	0	1	1	none	0.0001148668667444
T087	T102	FALSE	FALSE	0	0	1	1	none	0.0001136644292198
T095	T102	TRUE	TRUE	1	0	1	1	anc	6.012187623e-07
T099a	T102	FALSE	FALSE	0	0	1	1	none	6.6017079093e-06
S002	T104	FALSE	FALSE	0	0	1	1	none	6.16163625665e-05
S007	T104	FALSE	FALSE	0	0	1	1	none	3.28556462002e-05
S021	T104	FALSE	FALSE	0	0	1	1	none	6.22113884756e-05
S024	T104	FALSE	FALSE	0	0	1	1	none	6.14575834408e-05
S025	T104	FALSE	FALSE	0	0	1	1	none	6.27736641462e-05
S026	T104	FALSE	FALSE	0	0	1	1	none	5.45295389418e-05
S038	T104	FALSE	FALSE	0	0	1	1	none	5.87795197351e-05
S039	T104	FALSE	FALSE	0	0	1	1	none	6.48649776878e-05
S040	T104	FALSE	FALSE	0	0	1	1	none	0.0001018663993524
S042	T104	FALSE	FALSE	0	0	1	1	none	6.20588022031e-05
S071	T104	FALSE	FALSE	0	0	1	1	none	8.75333461718e-05
S078	T104	FALSE	FALSE	0	0	1	1	none	6.04321855342e-05
S081	T104	FALSE	FALSE	0	0	1	1	none	6.20588022031e-05
S085	T104	FALSE	FALSE	0	0	1	1	none	9.37926414815e-05
S087	T104	FALSE	FALSE	0	0	1	1	none	0.0001057708549091
S093	T104	FALSE	FALSE	0	0	1	1	none	7.67899225148e-05
S097	T104	FALSE	FALSE	0	0	1	1	none	6.16265894585e-05
S102	T104	FALSE	FALSE	0	0	1	1	none	0.0001035750523835
S106	T104	FALSE	FALSE	0	0	1	1	none	6.37032739775e-05
S130	T104	FALSE	FALSE	0	0	1	1	none	0.0001062975399478
T009	T104	FALSE	FALSE	0	0	1	1	none	6.8619537771e-05
T010	T104	FALSE	FALSE	0	0	1	1	none	6.839182936e-05
T013	T104	FALSE	FALSE	0	0	1	1	none	6.80852285698e-05
T014	T104	FALSE	FALSE	0	0	1	1	none	6.34072132288e-05
T020	T104	FALSE	FALSE	0	0	1	1	none	6.03094651028e-05
T021	T104	FALSE	FALSE	0	0	1	1	none	6.74171002464e-05
T028	T104	FALSE	FALSE	0	0	1	1	none	3.62953981969e-05
T035a	T104	FALSE	FALSE	0	0	1	1	none	0.0001073064051378
T035b	T104	FALSE	FALSE	0	0	1	1	none	6.74171002464e-05
T040	T104	FALSE	FALSE	0	0	1	1	none	6.37259096138e-05
T056	T104	FALSE	FALSE	0	0	1	1	none	7.53081187817e-05
T059	T104	FALSE	FALSE	0	0	1	1	none	0.0001093225225821
T065	T104	FALSE	FALSE	0	0	1	1	none	6.04231158434e-05
T069	T104	FALSE	FALSE	0	0	1	1	none	0.0001059783415618
T071	T104	TRUE	TRUE	1	0	1	1	anc	6.012187623e-07
T073	T104	FALSE	FALSE	0	0	1	1	none	6.68158814841e-05
T075	T104	FALSE	FALSE	0	0	1	1	none	5.71407935855e-05
T077	T104	FALSE	FALSE	0	0	1	1	none	6.74171002464e-05
T087	T104	FALSE	FALSE	0	0	1	1	none	6.62146627218e-05
T095	T104	FALSE	FALSE	0	0	1	1	none	0.0001053532574081
T099a	T104	FALSE	FALSE	0	0	1	1	none	0.0001037940724379
T102	T104	FALSE	FALSE	0	0	1	1	none	0.0001079389124544
S002	T105	FALSE	FALSE	0	0	1	1	none	6.90701417804e-05
S007	T105	FALSE	FALSE	0	0	1	1	none	4.85612448301e-05
S021	T105	FALSE	FALSE	0	0	1	1	none	6.96651676895e-05
S024	T105	FALSE	FALSE	0	0	1	1	none	6.89113626547e-05
S025	T105	FALSE	FALSE	0	0	1	1	none	7.02274433601e-05
S026	T105	FALSE	FALSE	0	0	1	1	none	6.19833181557e-05
S038	T105	FALSE	FALSE	0	0	1	1	none	5.8521274444e-06
S039	T105	FALSE	FALSE	0	0	1	1	none	7.23187569017e-05
S040	T105	FALSE	FALSE	0	0	1	1	none	0.0001093201785663
S042	T105	FALSE	FALSE	0	0	1	1	none	6.9512581417e-05
S071	T105	FALSE	FALSE	0	0	1	1	none	9.49871253857e-05
S078	T105	FALSE	FALSE	0	0	1	1	none	6.78859647481e-05
S081	T105	FALSE	FALSE	0	0	1	1	none	6.9512581417e-05
S085	T105	FALSE	FALSE	0	0	1	1	none	0.0001012464206954
S087	T105	FALSE	FALSE	0	0	1	1	none	0.000113224634123
S093	T105	FALSE	FALSE	0	0	1	1	none	8.42437017287e-05
S097	T105	FALSE	FALSE	0	0	1	1	none	6.90803686724e-05
S102	T105	FALSE	FALSE	0	0	1	1	none	0.0001110288315974
S106	T105	FALSE	FALSE	0	0	1	1	none	7.11570531914e-05
S130	T105	FALSE	FALSE	0	0	1	1	none	0.0001137513191617
T009	T105	FALSE	FALSE	0	0	1	1	none	7.60733169849e-05
T010	T105	FALSE	FALSE	0	0	1	1	none	7.58456085739e-05
T013	T105	FALSE	FALSE	0	0	1	1	none	1.27529612299e-05
T014	T105	FALSE	FALSE	0	0	1	1	none	7.08609924427e-05
T020	T105	FALSE	FALSE	0	0	1	1	none	7.3820728121e-06
T021	T105	FALSE	FALSE	0	0	1	1	none	7.48708794603e-05
T028	T105	FALSE	FALSE	0	0	1	1	none	5.32034343514e-05
T035a	T105	FALSE	FALSE	0	0	1	1	none	0.0001147601843517
T035b	T105	FALSE	FALSE	0	0	1	1	none	7.48708794603e-05
T040	T105	FALSE	FALSE	0	0	1	1	none	7.11796888277e-05
T056	T105	FALSE	FALSE	0	0	1	1	none	8.27618979956e-05
T059	T105	FALSE	FALSE	0	0	1	1	none	0.000116776301796
T065	T105	TRUE	TRUE	1	0	1	1	anc	6.012187623e-07
T069	T105	FALSE	FALSE	0	0	1	1	none	0.0001134321207757
T071	T105	FALSE	FALSE	0	0	1	1	none	5.33878116224e-05
T073	T105	FALSE	FALSE	0	0	1	1	none	7.4269660698e-05
T075	T105	FALSE	FALSE	0	0	1	1	none	6.45945727994e-05
T077	T105	FALSE	FALSE	0	0	1	1	none	7.48708794603e-05
T087	T105	FALSE	FALSE	0	0	1	1	none	7.36684419357e-05
T095	T105	FALSE	FALSE	0	0	1	1	none	0.000112807036622
T099a	T105	FALSE	FALSE	0	0	1	1	none	0.0001112478516518
T102	T105	FALSE	FALSE	0	0	1	1	none	0.0001153926916683
T104	T105	FALSE	FALSE	0	0	1	1	none	6.22267721303e-05
S002	T107	FALSE	FALSE	0	0	1	1	none	0.0001128256950552
S007	T107	FALSE	FALSE	0	0	1	1	none	9.80329511449e-05
S021	T107	FALSE	FALSE	0	0	1	1	none	0.0001134207209643
S024	T107	FALSE	FALSE	0	0	1	1	none	0.0001126669159295
S025	T107	FALSE	FALSE	0	0	1	1	none	0.0001139829966349
S026	T107	FALSE	FALSE	0	0	1	1	none	0.0001057388714305
S038	T107	FALSE	FALSE	0	0	1	1	none	0.0001157050052638
S039	T107	FALSE	FALSE	0	0	1	1	none	0.0001160743101765
S040	T107	FALSE	FALSE	0	0	1	1	none	6.95414968565e-05
S042	T107	FALSE	FALSE	0	0	1	1	none	0.0001132681346918
S071	T107	FALSE	FALSE	0	0	1	1	none	5.52084436759e-05
S078	T107	FALSE	FALSE	0	0	1	1	none	0.0001116415180229
S081	T107	FALSE	FALSE	0	0	1	1	none	0.0001132681346918
S085	T107	FALSE	FALSE	0	0	1	1	none	4.44971555236e-05
S087	T107	FALSE	FALSE	0	0	1	1	none	9.933181322e-06
S093	T107	FALSE	FALSE	0	0	1	1	none	4.44650200189e-05
S097	T107	FALSE	FALSE	0	0	1	1	none	0.0001128359219472
S102	T107	FALSE	FALSE	0	0	1	1	none	7.12501498876e-05
S106	T107	FALSE	FALSE	0	0	1	1	none	0.0001149126064662
S130	T107	FALSE	FALSE	0	0	1	1	none	1.16623038853e-05
T009	T107	FALSE	FALSE	0	0	1	1	none	0.0001198288702597
T010	T107	FALSE	FALSE	0	0	1	1	none	0.0001196011618487
T013	T107	FALSE	FALSE	0	0	1	1	none	0.0001250107140985
T014	T107	FALSE	FALSE	0	0	1	1	none	0.0001146165457175
T020	T107	FALSE	FALSE	0	0	1	1	none	0.0001172349506315
T021	T107	FALSE	FALSE	0	0	1	1	none	0.0001186264327351
T028	T107	FALSE	FALSE	0	0	1	1	none	0.0001026751406662
T035a	T107	FALSE	FALSE	0	0	1	1	none	1.38736065999e-05
T035b	T107	FALSE	FALSE	0	0	1	1	none	0.0001186264327351
T040	T107	FALSE	FALSE	0	0	1	1	none	0.0001149352421025
T056	T107	FALSE	FALSE	0	0	1	1	none	0.0001265174512704
T059	T107	FALSE	FALSE	0	0	1	1	none	7.69976200862e-05
T065	T107	FALSE	FALSE	0	0	1	1	none	0.0001173486013721
T069	T107	FALSE	FALSE	0	0	1	1	none	7.36534390659e-05
T071	T107	FALSE	FALSE	0	0	1	1	none	0.0001028595179372
T073	T107	FALSE	FALSE	0	0	1	1	none	0.0001180252139728
T075	T107	FALSE	FALSE	0	0	1	1	none	0.0001071476885496
T077	T107	FALSE	FALSE	0	0	1	1	none	0.0001186264327351
T087	T107	FALSE	FALSE	0	0	1	1	none	0.0001174239952105
T095	T107	TRUE	TRUE	1	0	1	1	anc	6.012187623e-07
T099a	T107	FALSE	FALSE	0	0	1	1	none	1.03612739e-05
T102	T107	FALSE	FALSE	0	0	1	1	none	6.1644410399e-06
T104	T107	FALSE	FALSE	0	0	1	1	none	0.0001116984784451
T105	T107	FALSE	FALSE	0	0	1	1	none	0.000119152257659
S002	T126	TRUE	TRUE	0	0	1	1	none	0.000114797956317
S007	T126	TRUE	TRUE	0	0	1	1	none	0.0001000052124067
S021	T126	TRUE	TRUE	0	0	1	1	none	0.0001153929822261
S024	T126	TRUE	TRUE	0	0	1	1	none	0.0001146391771913
S025	T126	TRUE	TRUE	0	0	1	1	none	0.0001159552578967
S026	T126	TRUE	TRUE	0	0	1	1	none	0.0001077111326923
S038	T126	TRUE	TRUE	0	0	1	1	none	0.0001176772665256
S039	T126	TRUE	TRUE	0	0	1	1	none	0.0001180465714383
S040	T126	TRUE	TRUE	0	0	1	1	none	4.78524194083e-05
S042	T126	TRUE	TRUE	0	0	1	1	none	0.0001152403959536
S071	T126	TRUE	TRUE	0	0	1	1	none	2.73398310597e-05
S078	T126	TRUE	TRUE	0	0	1	1	none	0.0001136137792847
S081	T126	TRUE	TRUE	0	0	1	1	none	0.0001152403959536
S085	T126	TRUE	TRUE	0	0	1	1	none	6.34400002474e-05
S087	T126	TRUE	TRUE	0	0	1	1	none	7.5418213675e-05
S093	T126	TRUE	TRUE	0	0	1	1	none	3.80832547167e-05
S097	T126	TRUE	TRUE	0	0	1	1	none	0.000114808183209
S102	T126	TRUE	TRUE	0	0	1	1	none	4.95610724394e-05
S106	T126	TRUE	TRUE	0	0	1	1	none	0.000116884867728
S130	T126	TRUE	TRUE	0	0	1	1	none	7.59448987137e-05
T009	T126	FALSE	FALSE	0	0	1	1	none	0.0001218011315215
T010	T126	FALSE	FALSE	0	0	1	1	none	0.0001215734231105
T013	T126	FALSE	FALSE	0	0	1	1	none	0.0001269829753603
T014	T126	TRUE	TRUE	0	0	1	1	none	0.0001165888069793
T020	T126	TRUE	TRUE	0	0	1	1	none	0.0001192072118933
T021	T126	TRUE	TRUE	0	0	1	1	none	0.0001205986939969
T028	T126	TRUE	TRUE	0	0	1	1	none	0.000104647401928
T035a	T126	TRUE	TRUE	0	0	1	1	none	7.69537639037e-05
T035b	T126	FALSE	FALSE	0	0	1	1	none	0.0001205986939969
T040	T126	TRUE	TRUE	0	0	1	1	none	0.0001169075033643
T056	T126	FALSE	FALSE	0	0	1	1	none	0.0001284897125322
T059	T126	TRUE	TRUE	0	0	1	1	none	5.5308542638e-05
T065	T126	TRUE	TRUE	0	0	1	1	none	0.0001193208626339
T069	T126	TRUE	TRUE	0	0	1	1	none	4.45823889251e-05
T071	T126	TRUE	TRUE	0	0	1	1	none	0.000104831779199
T073	T126	TRUE	TRUE	0	0	1	1	none	0.0001199974752346
T075	T126	TRUE	TRUE	0	0	1	1	none	0.0001091199498114
T077	T126	TRUE	TRUE	0	0	1	1	none	0.0001205986939969
T087	T126	TRUE	TRUE	0	0	1	1	none	0.0001193962564723
T095	T126	TRUE	TRUE	0	0	1	1	none	7.5000616174e-05
T099a	T126	TRUE	TRUE	0	0	1	1	none	7.34414312038e-05
T102	T126	FALSE	FALSE	0	0	1	1	none	7.75862712203e-05
T104	T126	FALSE	FALSE	0	0	1	1	none	0.0001136707397069
T105	T126	FALSE	FALSE	0	0	1	1	none	0.0001211245189208
T107	T126	FALSE	FALSE	0	0	1	1	none	8.1345837211e-05
S002	T156	FALSE	FALSE	0	0	1	1	none	7.12945782413e-05
S007	T156	FALSE	FALSE	0	0	1	1	none	5.0785681291e-05
S021	T156	FALSE	FALSE	0	0	1	1	none	7.18896041504e-05
S024	T156	FALSE	FALSE	0	0	1	1	none	7.11357991156e-05
S025	T156	FALSE	FALSE	0	0	1	1	none	7.2451879821e-05
S026	T156	FALSE	FALSE	0	0	1	1	none	6.42077546166e-05
S038	T156	FALSE	FALSE	0	0	1	1	none	9.2790014299e-06
S039	T156	FALSE	FALSE	0	0	1	1	none	7.45431933626e-05
S040	T156	FALSE	FALSE	0	0	1	1	none	0.0001115446150272
S042	T156	FALSE	FALSE	0	0	1	1	none	7.17370178779e-05
S071	T156	FALSE	FALSE	0	0	1	1	none	9.72115618466e-05
S078	T156	FALSE	FALSE	0	0	1	1	none	7.0110401209e-05
S081	T156	FALSE	FALSE	0	0	1	1	none	7.17370178779e-05
S085	T156	FALSE	FALSE	0	0	1	1	none	0.0001034708571563
S087	T156	FALSE	FALSE	0	0	1	1	none	0.0001154490705839
S093	T156	FALSE	FALSE	0	0	1	1	none	8.64681381896e-05
S097	T156	FALSE	FALSE	0	0	1	1	none	7.13048051333e-05
S102	T156	FALSE	FALSE	0	0	1	1	none	0.0001132532680583
S106	T156	FALSE	FALSE	0	0	1	1	none	7.33814896523e-05
S130	T156	FALSE	FALSE	0	0	1	1	none	0.0001159757556226
T009	T156	FALSE	FALSE	0	0	1	1	none	7.82977534458e-05
T010	T156	FALSE	FALSE	0	0	1	1	none	7.80700450348e-05
T013	T156	FALSE	FALSE	0	0	1	1	none	1.85847102646e-05
T014	T156	FALSE	FALSE	0	0	1	1	none	7.30854289036e-05
T020	T156	FALSE	FALSE	0	0	1	1	none	1.08089467976e-05
T021	T156	FALSE	FALSE	0	0	1	1	none	7.70953159212e-05
T028	T156	FALSE	FALSE	0	0	1	1	none	5.54278708123e-05
T035a	T156	FALSE	FALSE	0	0	1	1	none	0.0001169846208126
T035b	T156	FALSE	FALSE	0	0	1	1	none	7.70953159212e-05
T040	T156	FALSE	FALSE	0	0	1	1	none	7.34041252886e-05
T056	T156	FALSE	FALSE	0	0	1	1	none	8.49863344565e-05
T059	T156	FALSE	FALSE	0	0	1	1	none	0.0001190007382569
T065	T156	FALSE	FALSE	0	0	1	1	none	1.09225975382e-05
T069	T156	FALSE	FALSE	0	0	1	1	none	0.0001156565572366
T071	T156	FALSE	FALSE	0	0	1	1	none	5.56122480833e-05
T073	T156	FALSE	FALSE	0	0	1	1	none	7.64940971589e-05
T075	T156	FALSE	FALSE	0	0	1	1	none	6.68190092603e-05
T077	T156	FALSE	FALSE	0	0	1	1	none	7.70953159212e-05
T087	T156	FALSE	FALSE	0	0	1	1	none	7.58928783966e-05
T095	T156	FALSE	FALSE	0	0	1	1	none	0.0001150314730829
T099a	T156	FALSE	FALSE	0	0	1	1	none	0.0001134722881127
T102	T156	FALSE	FALSE	0	0	1	1	none	0.0001176171281292
T104	T156	FALSE	FALSE	0	0	1	1	none	6.44512085912e-05
T105	T156	FALSE	FALSE	0	0	1	1	none	1.27262538251e-05
T107	T156	FALSE	FALSE	0	0	1	1	none	0.0001213766941199
T126	T156	FALSE	FALSE	0	0	1	1	none	0.0001233489553817
S002	T159a	TRUE	TRUE	0	0	1	1	none	2.66387023519e-05
S007	T159a	TRUE	TRUE	0	0	1	1	none	5.25491354216e-05
S021	T159a	TRUE	TRUE	0	0	1	1	none	2.7233728261e-05
S024	T159a	TRUE	TRUE	0	0	1	1	none	2.64799232262e-05
S025	T159a	TRUE	TRUE	0	0	1	1	none	2.57054218616e-05
S026	T159a	TRUE	TRUE	0	0	1	1	none	1.40899988292e-05
S038	T159a	TRUE	TRUE	0	0	1	1	none	7.02211895405e-05
S039	T159a	TRUE	TRUE	0	0	1	1	none	2.98873174732e-05
S040	T159a	TRUE	TRUE	0	0	1	1	none	0.0001075919161178
S042	T159a	TRUE	TRUE	0	0	1	1	none	2.70811419885e-05
S071	T159a	TRUE	TRUE	0	0	1	1	none	9.32588629372e-05
S078	T159a	TRUE	TRUE	0	0	1	1	none	2.54545253196e-05
S081	T159a	TRUE	TRUE	0	0	1	1	none	2.70811419885e-05
S085	T159a	TRUE	TRUE	0	0	1	1	none	9.95181582469e-05
S087	T159a	TRUE	TRUE	0	0	1	1	none	0.0001114963716745
S093	T159a	TRUE	TRUE	0	0	1	1	none	8.25154392802e-05
S097	T159a	TRUE	TRUE	0	0	1	1	none	2.45583471739e-05
S102	T159a	TRUE	TRUE	0	0	1	1	none	0.0001093005691489
S106	T159a	TRUE	TRUE	0	0	1	1	none	2.87256137629e-05
S130	T159a	TRUE	TRUE	0	0	1	1	none	0.0001120230567132
T009	T159a	TRUE	TRUE	0	1	1	1	desc	1.8036562869e-06
T010	T159a	TRUE	TRUE	0	1	1	1	desc	1.5759478759e-06
T013	T159a	FALSE	FALSE	0	0	1	1	none	7.95268983752e-05
T014	T159a	TRUE	TRUE	0	0	1	1	none	2.84295530142e-05
T020	T159a	TRUE	TRUE	0	0	1	1	none	7.17511349082e-05
T021	T159a	TRUE	TRUE	0	0	1	1	none	2.4048750492e-06
T028	T159a	TRUE	TRUE	0	0	1	1	none	5.71913249429e-05
T035a	T159a	TRUE	TRUE	0	0	1	1	none	0.0001130319219032
T035b	T159a	TRUE	TRUE	0	1	1	1	desc	6.012187623e-07
T040	T159a	TRUE	TRUE	0	0	1	1	none	2.87482493992e-05
T056	T159a	FALSE	FALSE	0	1	1	1	desc	8.4922372976e-06
T059	T159a	TRUE	TRUE	0	0	1	1	none	0.0001150480393475
T065	T159a	TRUE	TRUE	0	0	1	1	none	7.18647856488e-05
T069	T159a	TRUE	TRUE	0	0	1	1	none	0.0001117038583272
T071	T159a	TRUE	TRUE	0	0	1	1	none	5.73757022139e-05
T073	T159a	TRUE	TRUE	0	0	1	1	none	1.8036562869e-06
T075	T159a	TRUE	TRUE	0	0	1	1	none	6.28663103509e-05
T077	T159a	TRUE	TRUE	0	0	1	1	none	2.4048750492e-06
T087	T159a	TRUE	TRUE	0	0	1	1	none	2.4048750492e-06
T095	T159a	TRUE	TRUE	0	0	1	1	none	0.0001110787741735
T099a	T159a	TRUE	TRUE	0	0	1	1	none	0.0001095195892033
T102	T159a	FALSE	FALSE	0	0	1	1	none	0.0001136644292198
T104	T159a	FALSE	FALSE	0	0	1	1	none	6.62146627218e-05
T105	T159a	FALSE	FALSE	0	0	1	1	none	7.36684419357e-05
T107	T159a	FALSE	FALSE	0	0	1	1	none	0.0001174239952105
T126	T159a	TRUE	TRUE	0	0	1	1	none	0.0001193962564723
T156	T159a	FALSE	FALSE	0	0	1	1	none	7.58928783966e-05
S002	T182	FALSE	FALSE	0	0	1	1	none	6.85144100961e-05
S007	T182	FALSE	FALSE	0	0	1	1	none	4.80055131458e-05
S021	T182	FALSE	FALSE	0	0	1	1	none	6.91094360052e-05
S024	T182	FALSE	FALSE	0	0	1	1	none	6.83556309704e-05
S025	T182	FALSE	FALSE	0	0	1	1	none	6.96717116758e-05
S026	T182	FALSE	FALSE	0	0	1	1	none	6.14275864714e-05
S038	T182	FALSE	FALSE	0	0	1	1	none	6.4988332847e-06
S039	T182	FALSE	FALSE	0	0	1	1	none	7.17630252174e-05
S040	T182	FALSE	FALSE	0	0	1	1	none	0.000108764446882
S042	T182	FALSE	FALSE	0	0	1	1	none	6.89568497327e-05
S071	T182	FALSE	FALSE	0	0	1	1	none	9.44313937014e-05
S078	T182	FALSE	FALSE	0	0	1	1	none	6.73302330638e-05
S081	T182	FALSE	FALSE	0	0	1	1	none	6.89568497327e-05
S085	T182	FALSE	FALSE	0	0	1	1	none	0.0001006906890111
S087	T182	FALSE	FALSE	0	0	1	1	none	0.0001126689024387
S093	T182	FALSE	FALSE	0	0	1	1	none	8.36879700444e-05
S097	T182	FALSE	FALSE	0	0	1	1	none	6.85246369881e-05
S102	T182	FALSE	FALSE	0	0	1	1	none	0.0001104730999131
S106	T182	FALSE	FALSE	0	0	1	1	none	7.06013215071e-05
S130	T182	FALSE	FALSE	0	0	1	1	none	0.0001131955874774
T009	T182	FALSE	FALSE	0	0	1	1	none	7.55175853006e-05
T010	T182	FALSE	FALSE	0	0	1	1	none	7.52898768896e-05
T013	T182	FALSE	FALSE	0	0	1	1	none	1.58045421194e-05
T014	T182	FALSE	FALSE	0	0	1	1	none	7.03052607584e-05
T020	T182	FALSE	FALSE	0	0	1	1	none	8.0287786524e-06
T021	T182	FALSE	FALSE	0	0	1	1	none	7.4315147776e-05
T028	T182	FALSE	FALSE	0	0	1	1	none	5.26477026671e-05
T035a	T182	FALSE	FALSE	0	0	1	1	none	0.0001142044526674
T035b	T182	FALSE	FALSE	0	0	1	1	none	7.4315147776e-05
T040	T182	FALSE	FALSE	0	0	1	1	none	7.06239571434e-05
T056	T182	FALSE	FALSE	0	0	1	1	none	8.22061663113e-05
T059	T182	FALSE	FALSE	0	0	1	1	none	0.0001162205701117
T065	T182	FALSE	FALSE	0	0	1	1	none	8.142429393e-06
T069	T182	FALSE	FALSE	0	0	1	1	none	0.0001128763890914
T071	T182	FALSE	FALSE	0	0	1	1	none	5.28320799381e-05
T073	T182	FALSE	FALSE	0	0	1	1	none	7.37139290137e-05
T075	T182	FALSE	FALSE	0	0	1	1	none	6.40388411151e-05
T077	T182	FALSE	FALSE	0	0	1	1	none	7.4315147776e-05
T087	T182	FALSE	FALSE	0	0	1	1	none	7.31127102514e-05
T095	T182	FALSE	FALSE	0	0	1	1	none	0.0001122513049377
T099a	T182	FALSE	FALSE	0	0	1	1	none	0.0001106921199675
T102	T182	FALSE	FALSE	0	0	1	1	none	0.000114836959984
T104	T182	FALSE	FALSE	0	0	1	1	none	6.1671040446e-05
T105	T182	FALSE	FALSE	0	0	1	1	none	9.9460856799e-06
T107	T182	FALSE	FALSE	0	0	1	1	none	0.0001185965259747
T126	T182	FALSE	FALSE	0	0	1	1	none	0.0001205687872365
T156	T182	FALSE	FALSE	0	0	1	1	none	1.09680846162e-05
T159a	T182	FALSE	FALSE	0	0	1	1	none	7.31127102514e-05
S002	T188	TRUE	TRUE	0	0	1	1	none	5.55904211016e-05
S007	T188	TRUE	TRUE	0	0	1	1	none	2.68297047353e-05
S021	T188	TRUE	TRUE	0	0	1	1	none	5.61854470107e-05
S024	T188	TRUE	TRUE	0	0	1	1	none	5.54316419759e-05
S025	T188	TRUE	TRUE	0	0	1	1	none	5.67477226813e-05
S026	T188	TRUE	TRUE	0	0	1	1	none	4.85035974769e-05
S038	T188	TRUE	TRUE	0	0	1	1	none	5.27535782702e-05
S039	T188	TRUE	TRUE	0	0	1	1	none	5.88390362229e-05
S040	T188	TRUE	TRUE	0	0	1	1	none	9.58404578875e-05
S042	T188	TRUE	TRUE	0	0	1	1	none	5.60328607382e-05
S071	T188	TRUE	TRUE	0	0	1	1	none	8.15074047069e-05
S078	T188	TRUE	TRUE	0	0	1	1	none	5.44062440693e-05
S081	T188	TRUE	TRUE	0	0	1	1	none	5.60328607382e-05
S085	T188	TRUE	TRUE	0	0	1	1	none	8.77667000166e-05
S087	T188	TRUE	TRUE	0	0	1	1	none	9.97449134442e-05
S093	T188	TRUE	TRUE	0	0	1	1	none	7.07639810499e-05
S097	T188	TRUE	TRUE	0	0	1	1	none	5.56006479936e-05
S102	T188	TRUE	TRUE	0	0	1	1	none	9.75491109186e-05
S106	T188	TRUE	TRUE	0	0	1	1	none	5.76773325126e-05
S130	T188	TRUE	TRUE	0	0	1	1	none	0.0001002715984829
T009	T188	FALSE	FALSE	0	0	1	1	none	6.25935963061e-05
T010	T188	FALSE	FALSE	0	0	1	1	none	6.23658878951e-05
T013	T188	FALSE	FALSE	0	0	1	1	none	6.20592871049e-05
T014	T188	TRUE	TRUE	0	0	1	1	none	5.73812717639e-05
T020	T188	TRUE	TRUE	0	0	1	1	none	5.42835236379e-05
T021	T188	TRUE	TRUE	0	0	1	1	none	6.13911587815e-05
T028	T188	TRUE	TRUE	0	0	1	1	none	2.0920584886e-05
T035a	T188	TRUE	TRUE	0	0	1	1	none	0.0001012804636729
T035b	T188	FALSE	FALSE	0	0	1	1	none	6.13911587815e-05
T040	T188	TRUE	TRUE	0	0	1	1	none	5.76999681489e-05
T056	T188	FALSE	FALSE	0	0	1	1	none	6.92821773168e-05
T059	T188	TRUE	TRUE	0	0	1	1	none	0.0001032965811172
T065	T188	TRUE	TRUE	0	0	1	1	none	5.43971743785e-05
T069	T188	TRUE	TRUE	0	0	1	1	none	9.99524000969e-05
T071	T188	TRUE	TRUE	0	0	1	1	none	3.0453834003e-05
T073	T188	TRUE	TRUE	0	0	1	1	none	6.07899400192e-05
T075	T188	TRUE	TRUE	0	0	1	1	none	5.11148521206e-05
T077	T188	TRUE	TRUE	0	0	1	1	none	6.13911587815e-05
T087	T188	TRUE	TRUE	0	0	1	1	none	6.01887212569e-05
T095	T188	TRUE	TRUE	0	0	1	1	none	9.93273159432e-05
T099a	T188	TRUE	TRUE	0	0	1	1	none	9.7768130973e-05
T102	T188	FALSE	FALSE	0	0	1	1	none	0.0001019129709895
T104	T188	FALSE	FALSE	0	0	1	1	none	3.92927945109e-05
T105	T188	FALSE	FALSE	0	0	1	1	none	5.62008306654e-05
T107	T188	FALSE	FALSE	0	0	1	1	none	0.0001056725369802
T126	T188	TRUE	TRUE	0	0	1	1	none	0.000107644798242
T156	T188	FALSE	FALSE	0	0	1	1	none	5.84252671263e-05
T159a	T188	TRUE	TRUE	0	0	1	1	none	6.01887212569e-05
T182	T188	FALSE	FALSE	0	0	1	1	none	5.56450989811e-05
S002	T192	FALSE	FALSE	0	0	1	1	none	0.0001319345475498
S007	T192	FALSE	FALSE	0	0	1	1	none	0.0001171418036395
S021	T192	FALSE	FALSE	0	0	1	1	none	0.0001325295734589
S024	T192	FALSE	FALSE	0	0	1	1	none	0.0001317757684241
S025	T192	FALSE	FALSE	0	0	1	1	none	0.0001330918491295
S026	T192	FALSE	FALSE	0	0	1	1	none	0.0001248477239251
S038	T192	FALSE	FALSE	0	0	1	1	none	0.0001348138577584
S039	T192	FALSE	FALSE	0	0	1	1	none	0.0001351831626711
S040	T192	FALSE	FALSE	0	0	1	1	none	6.49890106411e-05
S042	T192	FALSE	FALSE	0	0	1	1	none	0.0001323769871864
S071	T192	FALSE	FALSE	0	0	1	1	none	4.44764222925e-05
S078	T192	FALSE	FALSE	0	0	1	1	none	0.0001307503705175
S081	T192	FALSE	FALSE	0	0	1	1	none	0.0001323769871864
S085	T192	FALSE	FALSE	0	0	1	1	none	8.05765914802e-05
S087	T192	FALSE	FALSE	0	0	1	1	none	9.25548049078e-05
S093	T192	FALSE	FALSE	0	0	1	1	none	5.52198459495e-05
S097	T192	FALSE	FALSE	0	0	1	1	none	0.0001319447744418
S102	T192	FALSE	FALSE	0	0	1	1	none	6.66976636722e-05
S106	T192	FALSE	FALSE	0	0	1	1	none	0.0001340214589608
S130	T192	FALSE	FALSE	0	0	1	1	none	9.30814899465e-05
T009	T192	FALSE	FALSE	0	0	1	1	none	0.0001389377227543
T010	T192	FALSE	FALSE	0	0	1	1	none	0.0001387100143433
T013	T192	FALSE	FALSE	0	0	1	1	none	0.0001441195665931
T014	T192	FALSE	FALSE	0	0	1	1	none	0.0001337253982121
T020	T192	FALSE	FALSE	0	0	1	1	none	0.0001363438031261
T021	T192	FALSE	FALSE	0	0	1	1	none	0.0001377352852297
T028	T192	FALSE	FALSE	0	0	1	1	none	0.0001217839931608
T035a	T192	FALSE	FALSE	0	0	1	1	none	9.40903551365e-05
T035b	T192	FALSE	FALSE	0	0	1	1	none	0.0001377352852297
T040	T192	FALSE	FALSE	0	0	1	1	none	0.0001340440945971
T056	T192	FALSE	FALSE	0	0	1	1	none	0.000145626303765
T059	T192	FALSE	FALSE	0	0	1	1	none	7.24451338708e-05
T065	T192	FALSE	FALSE	0	0	1	1	none	0.0001364574538667
T069	T192	FALSE	FALSE	0	0	1	1	none	6.17189801579e-05
T071	T192	FALSE	FALSE	0	0	1	1	none	0.0001219683704318
T073	T192	FALSE	FALSE	0	0	1	1	none	0.0001371340664674
T075	T192	FALSE	FALSE	0	0	1	1	none	0.0001262565410442
T077	T192	FALSE	FALSE	0	0	1	1	none	0.0001377352852297
T087	T192	FALSE	FALSE	0	0	1	1	none	0.0001365328477051
T095	T192	FALSE	FALSE	0	0	1	1	none	9.21372074068e-05
T099a	T192	FALSE	FALSE	0	0	1	1	none	9.05780224366e-05
T102	T192	FALSE	FALSE	0	0	1	1	none	9.47228624531e-05
T104	T192	FALSE	FALSE	0	0	1	1	none	0.0001308073309397
T105	T192	FALSE	FALSE	0	0	1	1	none	0.0001382611101536
T107	T192	FALSE	FALSE	0	0	1	1	none	9.84824284438e-05
T126	T192	TRUE	TRUE	1	0	1	1	anc	6.012187623e-07
T156	T192	FALSE	FALSE	0	0	1	1	none	0.0001404855466145
T159a	T192	FALSE	FALSE	0	0	1	1	none	0.0001365328477051
T182	T192	FALSE	FALSE	0	0	1	1	none	0.0001377053784693
T188	T192	FALSE	FALSE	0	0	1	1	none	0.0001247813894748
S002	T223	FALSE	FALSE	0	0	1	1	none	6.73119725715e-05
S007	T223	FALSE	FALSE	0	0	1	1	none	4.68030756212e-05
S021	T223	FALSE	FALSE	0	0	1	1	none	6.79069984806e-05
S024	T223	FALSE	FALSE	0	0	1	1	none	6.71531934458e-05
S025	T223	FALSE	FALSE	0	0	1	1	none	6.84692741512e-05
S026	T223	FALSE	FALSE	0	0	1	1	none	6.02251489468e-05
S038	T223	FALSE	FALSE	0	0	1	1	none	5.2963957601e-06
S039	T223	FALSE	FALSE	0	0	1	1	none	7.05605876928e-05
S040	T223	FALSE	FALSE	0	0	1	1	none	0.0001075620093574
S042	T223	FALSE	FALSE	0	0	1	1	none	6.77544122081e-05
S071	T223	FALSE	FALSE	0	0	1	1	none	9.32289561768e-05
S078	T223	FALSE	FALSE	0	0	1	1	none	6.61277955392e-05
S081	T223	FALSE	FALSE	0	0	1	1	none	6.77544122081e-05
S085	T223	FALSE	FALSE	0	0	1	1	none	9.94882514865e-05
S087	T223	FALSE	FALSE	0	0	1	1	none	0.0001114664649141
S093	T223	FALSE	FALSE	0	0	1	1	none	8.24855325198e-05
S097	T223	FALSE	FALSE	0	0	1	1	none	6.73221994635e-05
S102	T223	FALSE	FALSE	0	0	1	1	none	0.0001092706623885
S106	T223	FALSE	FALSE	0	0	1	1	none	6.93988839825e-05
S130	T223	FALSE	FALSE	0	0	1	1	none	0.0001119931499528
T009	T223	FALSE	FALSE	0	0	1	1	none	7.4315147776e-05
T010	T223	FALSE	FALSE	0	0	1	1	none	7.4087439365e-05
T013	T223	FALSE	FALSE	0	0	1	1	none	1.46021045948e-05
T014	T223	FALSE	FALSE	0	0	1	1	none	6.91028232338e-05
T020	T223	FALSE	FALSE	0	0	1	1	none	6.8263411278e-06
T021	T223	FALSE	FALSE	0	0	1	1	none	7.31127102514e-05
T028	T223	FALSE	FALSE	0	0	1	1	none	5.14452651425e-05
T035a	T223	FALSE	FALSE	0	0	1	1	none	0.0001130020151428
T035b	T223	FALSE	FALSE	0	0	1	1	none	7.31127102514e-05
T040	T223	FALSE	FALSE	0	0	1	1	none	6.94215196188e-05
T056	T223	FALSE	FALSE	0	0	1	1	none	8.10037287867e-05
T059	T223	FALSE	FALSE	0	0	1	1	none	0.0001150181325871
T065	T223	FALSE	FALSE	0	0	1	1	none	6.9399918684e-06
T069	T223	FALSE	FALSE	0	0	1	1	none	0.0001116739515668
T071	T223	FALSE	FALSE	0	0	1	1	none	5.16296424135e-05
T073	T223	FALSE	FALSE	0	0	1	1	none	7.25114914891e-05
T075	T223	FALSE	FALSE	0	0	1	1	none	6.28364035905e-05
T077	T223	FALSE	FALSE	0	0	1	1	none	7.31127102514e-05
T087	T223	FALSE	FALSE	0	0	1	1	none	7.19102727268e-05
T095	T223	FALSE	FALSE	0	0	1	1	none	0.0001110488674131
T099a	T223	FALSE	FALSE	0	0	1	1	none	0.0001094896824429
T102	T223	FALSE	FALSE	0	0	1	1	none	0.0001136345224594
T104	T223	FALSE	FALSE	0	0	1	1	none	6.04686029214e-05
T105	T223	FALSE	FALSE	0	0	1	1	none	8.7436481553e-06
T107	T223	FALSE	FALSE	0	0	1	1	none	0.0001173940884501
T126	T223	FALSE	FALSE	0	0	1	1	none	0.0001193663497119
T156	T223	FALSE	FALSE	0	0	1	1	none	9.7656470916e-06
T159a	T223	FALSE	FALSE	0	0	1	1	none	7.19102727268e-05
T182	T223	FALSE	FALSE	0	0	1	1	none	4.8097500984e-06
T188	T223	FALSE	FALSE	0	0	1	1	none	5.44426614565e-05
T192	T223	FALSE	FALSE	0	0	1	1	none	0.0001365029409447
S002	T225	FALSE	FALSE	0	0	1	1	none	7.36994532905e-05
S007	T225	FALSE	FALSE	0	0	1	1	none	5.31905563402e-05
S021	T225	FALSE	FALSE	0	0	1	1	none	7.42944791996e-05
S024	T225	FALSE	FALSE	0	0	1	1	none	7.35406741648e-05
S025	T225	FALSE	FALSE	0	0	1	1	none	7.48567548702e-05
S026	T225	FALSE	FALSE	0	0	1	1	none	6.66126296658e-05
S038	T225	FALSE	FALSE	0	0	1	1	none	1.16838764791e-05
S039	T225	FALSE	FALSE	0	0	1	1	none	7.69480684118e-05
S040	T225	FALSE	FALSE	0	0	1	1	none	0.0001139494900764
S042	T225	FALSE	FALSE	0	0	1	1	none	7.41418929271e-05
S071	T225	FALSE	FALSE	0	0	1	1	none	9.96164368958e-05
S078	T225	FALSE	FALSE	0	0	1	1	none	7.25152762582e-05
S081	T225	FALSE	FALSE	0	0	1	1	none	7.41418929271e-05
S085	T225	FALSE	FALSE	0	0	1	1	none	0.0001058757322055
S087	T225	FALSE	FALSE	0	0	1	1	none	0.0001178539456331
S093	T225	FALSE	FALSE	0	0	1	1	none	8.88730132388e-05
S097	T225	FALSE	FALSE	0	0	1	1	none	7.37096801825e-05
S102	T225	FALSE	FALSE	0	0	1	1	none	0.0001156581431075
S106	T225	FALSE	FALSE	0	0	1	1	none	7.57863647015e-05
S130	T225	FALSE	FALSE	0	0	1	1	none	0.0001183806306718
T009	T225	FALSE	FALSE	0	0	1	1	none	8.0702628495e-05
T010	T225	FALSE	FALSE	0	0	1	1	none	8.0474920084e-05
T013	T225	FALSE	FALSE	0	0	1	1	none	2.09895853138e-05
T014	T225	FALSE	FALSE	0	0	1	1	none	7.54903039528e-05
T020	T225	FALSE	FALSE	0	0	1	1	none	1.32138218468e-05
T021	T225	FALSE	FALSE	0	0	1	1	none	7.95001909704e-05
T028	T225	FALSE	FALSE	0	0	1	1	none	5.78327458615e-05
T035a	T225	FALSE	FALSE	0	0	1	1	none	0.0001193894958618
T035b	T225	FALSE	FALSE	0	0	1	1	none	7.95001909704e-05
T040	T225	FALSE	FALSE	0	0	1	1	none	7.58090003378e-05
T056	T225	FALSE	FALSE	0	0	1	1	none	8.73912095057e-05
T059	T225	FALSE	FALSE	0	0	1	1	none	0.0001214056133061
T065	T225	FALSE	FALSE	0	0	1	1	none	1.33274725874e-05
T069	T225	FALSE	FALSE	0	0	1	1	none	0.0001180614322858
T071	T225	FALSE	FALSE	0	0	1	1	none	5.80171231325e-05
T073	T225	FALSE	FALSE	0	0	1	1	none	7.88989722081e-05
T075	T225	FALSE	FALSE	0	0	1	1	none	6.92238843095e-05
T077	T225	FALSE	FALSE	0	0	1	1	none	7.95001909704e-05
T087	T225	FALSE	FALSE	0	0	1	1	none	7.82977534458e-05
T095	T225	FALSE	FALSE	0	0	1	1	none	0.0001174363481321
T099a	T225	FALSE	FALSE	0	0	1	1	none	0.0001158771631619
T102	T225	FALSE	FALSE	0	0	1	1	none	0.0001200220031784
T104	T225	FALSE	FALSE	0	0	1	1	none	6.68560836404e-05
T105	T225	FALSE	FALSE	0	0	1	1	none	1.51311288743e-05
T107	T225	FALSE	FALSE	0	0	1	1	none	0.0001237815691691
T126	T225	FALSE	FALSE	0	0	1	1	none	0.0001257538304309
T156	T225	FALSE	FALSE	0	0	1	1	none	1.08219377214e-05
T159a	T225	FALSE	FALSE	0	0	1	1	none	7.82977534458e-05
T182	T225	FALSE	FALSE	0	0	1	1	none	1.33729596654e-05
T188	T225	FALSE	FALSE	0	0	1	1	none	6.08301421755e-05
T192	T225	FALSE	FALSE	0	0	1	1	none	0.0001428904216637
T223	T225	FALSE	FALSE	0	0	1	1	none	1.21705221408e-05
S002	T230	TRUE	TRUE	0	0	1	1	none	2.67923287734e-05
S007	T230	TRUE	TRUE	0	0	1	1	none	5.27027618431e-05
S021	T230	TRUE	TRUE	0	0	1	1	none	2.73873546825e-05
S024	T230	TRUE	TRUE	0	0	1	1	none	2.66335496477e-05
S025	T230	TRUE	TRUE	0	0	1	1	none	2.58590482831e-05
S026	T230	TRUE	TRUE	0	0	1	1	none	1.42436252507e-05
S038	T230	TRUE	TRUE	0	0	1	1	none	7.0374815962e-05
S039	T230	TRUE	TRUE	0	0	1	1	none	3.00409438947e-05
S040	T230	TRUE	TRUE	0	0	1	1	none	0.0001077455425393
S042	T230	TRUE	TRUE	0	0	1	1	none	2.723476841e-05
S071	T230	TRUE	TRUE	0	0	1	1	none	9.34124893587e-05
S078	T230	TRUE	TRUE	0	0	1	1	none	2.56081517411e-05
S081	T230	TRUE	TRUE	0	0	1	1	none	2.723476841e-05
S085	T230	TRUE	TRUE	0	0	1	1	none	9.96717846684e-05
S087	T230	TRUE	TRUE	0	0	1	1	none	0.000111649998096
S093	T230	TRUE	TRUE	0	0	1	1	none	8.26690657017e-05
S097	T230	TRUE	TRUE	0	0	1	1	none	2.47119735954e-05
S102	T230	TRUE	TRUE	0	0	1	1	none	0.0001094541955704
S106	T230	TRUE	TRUE	0	0	1	1	none	2.88792401844e-05
S130	T230	TRUE	TRUE	0	0	1	1	none	0.0001121766831347
T009	T230	FALSE	FALSE	0	0	1	1	none	4.9633765199e-06
T010	T230	FALSE	FALSE	0	0	1	1	none	4.7356681089e-06
T013	T230	FALSE	FALSE	0	0	1	1	none	7.96805247967e-05
T014	T230	TRUE	TRUE	0	0	1	1	none	2.85831794357e-05
T020	T230	TRUE	TRUE	0	0	1	1	none	7.19047613297e-05
T021	T230	TRUE	TRUE	0	0	1	1	none	3.7609389953e-06
T028	T230	TRUE	TRUE	0	0	1	1	none	5.73449513644e-05
T035a	T230	TRUE	TRUE	0	0	1	1	none	0.0001131855483247
T035b	T230	FALSE	FALSE	0	0	1	1	none	3.7609389953e-06
T040	T230	TRUE	TRUE	0	0	1	1	none	2.89018758207e-05
T056	T230	FALSE	FALSE	0	0	1	1	none	1.16519575306e-05
T059	T230	TRUE	TRUE	0	0	1	1	none	0.000115201665769
T065	T230	TRUE	TRUE	0	0	1	1	none	7.20184120703e-05
T069	T230	TRUE	TRUE	0	0	1	1	none	0.0001118574847487
T071	T230	TRUE	TRUE	0	0	1	1	none	5.75293286354e-05
T073	T230	TRUE	TRUE	0	0	1	1	none	3.159720233e-06
T075	T230	TRUE	TRUE	0	0	1	1	none	6.30199367724e-05
T077	T230	TRUE	TRUE	0	0	1	1	none	3.7609389953e-06
T087	T230	TRUE	TRUE	0	0	1	1	none	1.3560639461e-06
T095	T230	TRUE	TRUE	0	0	1	1	none	0.000111232400595
T099a	T230	TRUE	TRUE	0	0	1	1	none	0.0001096732156248
T102	T230	FALSE	FALSE	0	0	1	1	none	0.0001138180556413
T104	T230	FALSE	FALSE	0	0	1	1	none	6.63682891433e-05
T105	T230	FALSE	FALSE	0	0	1	1	none	7.38220683572e-05
T107	T230	FALSE	FALSE	0	0	1	1	none	0.000117577621632
T126	T230	TRUE	TRUE	0	0	1	1	none	0.0001195498828938
T156	T230	FALSE	FALSE	0	0	1	1	none	7.60465048181e-05
T159a	T230	TRUE	TRUE	0	0	1	1	none	2.5585014707e-06
T182	T230	FALSE	FALSE	0	0	1	1	none	7.32663366729e-05
T188	T230	TRUE	TRUE	0	0	1	1	none	6.03423476784e-05
T192	T230	FALSE	FALSE	0	0	1	1	none	0.0001366864741266
T223	T230	FALSE	FALSE	0	0	1	1	none	7.20638991483e-05
T225	T230	FALSE	FALSE	0	0	1	1	none	7.84513798673e-05
S002	T232	TRUE	TRUE	0	0	1	1	none	0.0001144165277742
S007	T232	TRUE	TRUE	0	0	1	1	none	9.96237838639e-05
S021	T232	TRUE	TRUE	0	0	1	1	none	0.0001150115536833
S024	T232	TRUE	TRUE	0	0	1	1	none	0.0001142577486485
S025	T232	TRUE	TRUE	0	0	1	1	none	0.0001155738293539
S026	T232	TRUE	TRUE	0	0	1	1	none	0.0001073297041495
S038	T232	TRUE	TRUE	0	0	1	1	none	0.0001172958379828
S039	T232	TRUE	TRUE	0	0	1	1	none	0.0001176651428955
S040	T232	TRUE	TRUE	0	0	1	1	none	4.74709908655e-05
S042	T232	TRUE	TRUE	0	0	1	1	none	0.0001148589674108
S071	T232	TRUE	TRUE	0	0	1	1	none	2.69584025169e-05
S078	T232	TRUE	TRUE	0	0	1	1	none	0.0001132323507419
S081	T232	TRUE	TRUE	0	0	1	1	none	0.0001148589674108
S085	T232	TRUE	TRUE	0	0	1	1	none	6.30585717046e-05
S087	T232	TRUE	TRUE	0	0	1	1	none	7.50367851322e-05
S093	T232	TRUE	TRUE	0	0	1	1	none	3.77018261739e-05
S097	T232	TRUE	TRUE	0	0	1	1	none	0.0001144267546662
S102	T232	TRUE	TRUE	0	0	1	1	none	4.91796438966e-05
S106	T232	TRUE	TRUE	0	0	1	1	none	0.0001165034391852
S130	T232	TRUE	TRUE	0	0	1	1	none	7.55634701709e-05
T009	T232	FALSE	FALSE	0	0	1	1	none	0.0001214197029787
T010	T232	FALSE	FALSE	0	0	1	1	none	0.0001211919945677
T013	T232	FALSE	FALSE	0	0	1	1	none	0.0001266015468175
T014	T232	TRUE	TRUE	0	0	1	1	none	0.0001162073784365
T020	T232	TRUE	TRUE	0	0	1	1	none	0.0001188257833505
T021	T232	TRUE	TRUE	0	0	1	1	none	0.0001202172654541
T028	T232	TRUE	TRUE	0	0	1	1	none	0.0001042659733852
T035a	T232	TRUE	TRUE	0	0	1	1	none	7.65723353609e-05
T035b	T232	FALSE	FALSE	0	0	1	1	none	0.0001202172654541
T040	T232	TRUE	TRUE	0	0	1	1	none	0.0001165260748215
T056	T232	FALSE	FALSE	0	0	1	1	none	0.0001281082839894
T059	T232	TRUE	TRUE	0	0	1	1	none	5.49271140952e-05
T065	T232	TRUE	TRUE	0	0	1	1	none	0.0001189394340911
T069	T232	TRUE	TRUE	0	0	1	1	none	4.42009603823e-05
T071	T232	TRUE	TRUE	0	0	1	1	none	0.0001044503506562
T073	T232	TRUE	TRUE	0	0	1	1	none	0.0001196160466918
T075	T232	TRUE	TRUE	0	0	1	1	none	0.0001087385212686
T077	T232	TRUE	TRUE	0	0	1	1	none	0.0001202172654541
T087	T232	TRUE	TRUE	0	0	1	1	none	0.0001190148279295
T095	T232	TRUE	TRUE	0	0	1	1	none	7.46191876312e-05
T099a	T232	TRUE	TRUE	0	0	1	1	none	7.3060002661e-05
T102	T232	FALSE	FALSE	0	0	1	1	none	7.72048426775e-05
T104	T232	FALSE	FALSE	0	0	1	1	none	0.0001132893111641
T105	T232	FALSE	FALSE	0	0	1	1	none	0.000120743090378
T107	T232	FALSE	FALSE	0	0	1	1	none	8.09644086682e-05
T126	T232	TRUE	TRUE	0	0	1	1	none	1.5838660674e-06
T156	T232	FALSE	FALSE	0	0	1	1	none	0.0001229675268389
T159a	T232	TRUE	TRUE	0	0	1	1	none	0.0001190148279295
T182	T232	FALSE	FALSE	0	0	1	1	none	0.0001201873586937
T188	T232	TRUE	TRUE	0	0	1	1	none	0.0001072633696992
T192	T232	FALSE	FALSE	0	0	1	1	none	1.87204573002e-05
T223	T232	FALSE	FALSE	0	0	1	1	none	0.0001189849211691
T225	T232	FALSE	FALSE	0	0	1	1	none	0.0001253724018881
T230	T232	TRUE	TRUE	0	0	1	1	none	0.000119168454351
S002	T241	FALSE	FALSE	0	0	1	1	none	7.41105811708e-05
S007	T241	FALSE	FALSE	0	0	1	1	none	5.36016842205e-05
S021	T241	FALSE	FALSE	0	0	1	1	none	7.47056070799e-05
S024	T241	FALSE	FALSE	0	0	1	1	none	7.39518020451e-05
S025	T241	FALSE	FALSE	0	0	1	1	none	7.52678827505e-05
S026	T241	FALSE	FALSE	0	0	1	1	none	6.70237575461e-05
S038	T241	FALSE	FALSE	0	0	1	1	none	1.08925668348e-05
S039	T241	FALSE	FALSE	0	0	1	1	none	7.73591962921e-05
S040	T241	FALSE	FALSE	0	0	1	1	none	0.0001143606179567
S042	T241	FALSE	FALSE	0	0	1	1	none	7.45530208074e-05
S071	T241	FALSE	FALSE	0	0	1	1	none	0.0001000275647761
S078	T241	FALSE	FALSE	0	0	1	1	none	7.29264041385e-05
S081	T241	FALSE	FALSE	0	0	1	1	none	7.45530208074e-05
S085	T241	FALSE	FALSE	0	0	1	1	none	0.0001062868600858
S087	T241	FALSE	FALSE	0	0	1	1	none	0.0001182650735134
S093	T241	FALSE	FALSE	0	0	1	1	none	8.92841411191e-05
S097	T241	FALSE	FALSE	0	0	1	1	none	7.41208080628e-05
S102	T241	FALSE	FALSE	0	0	1	1	none	0.0001160692709878
S106	T241	FALSE	FALSE	0	0	1	1	none	7.61974925818e-05
S130	T241	FALSE	FALSE	0	0	1	1	none	0.0001187917585521
T009	T241	FALSE	FALSE	0	0	1	1	none	8.11137563753e-05
T010	T241	FALSE	FALSE	0	0	1	1	none	8.08860479643e-05
T013	T241	FALSE	FALSE	0	0	1	1	none	1.32023379919e-05
T014	T241	FALSE	FALSE	0	0	1	1	none	7.59014318331e-05
T020	T241	FALSE	FALSE	0	0	1	1	none	1.24225122025e-05
T021	T241	FALSE	FALSE	0	0	1	1	none	7.99113188507e-05
T028	T241	FALSE	FALSE	0	0	1	1	none	5.82438737418e-05
T035a	T241	FALSE	FALSE	0	0	1	1	none	0.0001198006237421
T035b	T241	FALSE	FALSE	0	0	1	1	none	7.99113188507e-05
T040	T241	FALSE	FALSE	0	0	1	1	none	7.62201282181e-05
T056	T241	FALSE	FALSE	0	0	1	1	none	8.7802337386e-05
T059	T241	FALSE	FALSE	0	0	1	1	none	0.0001218167411864
T065	T241	FALSE	FALSE	0	0	1	1	none	1.01312878939e-05
T069	T241	FALSE	FALSE	0	0	1	1	none	0.0001184725601661
T071	T241	FALSE	FALSE	0	0	1	1	none	5.84282510128e-05
T073	T241	FALSE	FALSE	0	0	1	1	none	7.93101000884e-05
T075	T241	FALSE	FALSE	0	0	1	1	none	6.96350121898e-05
T077	T241	FALSE	FALSE	0	0	1	1	none	7.99113188507e-05
T087	T241	FALSE	FALSE	0	0	1	1	none	7.87088813261e-05
T095	T241	FALSE	FALSE	0	0	1	1	none	0.0001178474760124
T099a	T241	FALSE	FALSE	0	0	1	1	none	0.0001162882910422
T102	T241	FALSE	FALSE	0	0	1	1	none	0.0001204331310587
T104	T241	FALSE	FALSE	0	0	1	1	none	6.72672115207e-05
T105	T241	FALSE	FALSE	0	0	1	1	none	1.19349441808e-05
T107	T241	FALSE	FALSE	0	0	1	1	none	0.0001241926970494
T126	T241	FALSE	FALSE	0	0	1	1	none	0.0001261649583112
T156	T241	FALSE	FALSE	0	0	1	1	none	1.77666932155e-05
T159a	T241	FALSE	FALSE	0	0	1	1	none	7.87088813261e-05
T182	T241	FALSE	FALSE	0	0	1	1	none	1.49865250703e-05
T188	T241	FALSE	FALSE	0	0	1	1	none	6.12412700558e-05
T192	T241	FALSE	FALSE	0	0	1	1	none	0.000143301549544
T223	T241	FALSE	FALSE	0	0	1	1	none	1.37840875457e-05
T225	T241	FALSE	FALSE	0	0	1	1	none	2.01715682647e-05
T230	T241	FALSE	FALSE	0	0	1	1	none	7.88625077476e-05
T232	T241	FALSE	FALSE	0	0	1	1	none	0.0001257835297684
S002	T270	FALSE	FALSE	0	0	1	1	none	0.0001162201840611
S007	T270	FALSE	FALSE	0	0	1	1	none	0.0001014274401508
S021	T270	FALSE	FALSE	0	0	1	1	none	0.0001168152099702
S024	T270	FALSE	FALSE	0	0	1	1	none	0.0001160614049354
S025	T270	FALSE	FALSE	0	0	1	1	none	0.0001173774856408
S026	T270	FALSE	FALSE	0	0	1	1	none	0.0001091333604364
S038	T270	FALSE	FALSE	0	0	1	1	none	0.0001190994942697
S039	T270	FALSE	FALSE	0	0	1	1	none	0.0001194687991824
S040	T270	FALSE	FALSE	0	0	1	1	none	4.92746471524e-05
S042	T270	FALSE	FALSE	0	0	1	1	none	0.0001166626236977
S071	T270	FALSE	FALSE	0	0	1	1	none	2.87620588038e-05
S078	T270	FALSE	FALSE	0	0	1	1	none	0.0001150360070288
S081	T270	FALSE	FALSE	0	0	1	1	none	0.0001166626236977
S085	T270	FALSE	FALSE	0	0	1	1	none	6.48622279915e-05
S087	T270	FALSE	FALSE	0	0	1	1	none	7.68404414191e-05
S093	T270	FALSE	FALSE	0	0	1	1	none	3.95054824608e-05
S097	T270	FALSE	FALSE	0	0	1	1	none	0.0001162304109531
S102	T270	FALSE	FALSE	0	0	1	1	none	5.09833001835e-05
S106	T270	FALSE	FALSE	0	0	1	1	none	0.0001183070954721
S130	T270	FALSE	FALSE	0	0	1	1	none	7.73671264578e-05
T009	T270	FALSE	FALSE	0	0	1	1	none	0.0001232233592656
T010	T270	FALSE	FALSE	0	0	1	1	none	0.0001229956508546
T013	T270	FALSE	FALSE	0	0	1	1	none	0.0001284052031044
T014	T270	FALSE	FALSE	0	0	1	1	none	0.0001180110347234
T020	T270	FALSE	FALSE	0	0	1	1	none	0.0001206294396374
T021	T270	FALSE	FALSE	0	0	1	1	none	0.000122020921741
T028	T270	FALSE	FALSE	0	0	1	1	none	0.0001060696296721
T035a	T270	FALSE	FALSE	0	0	1	1	none	7.83759916478e-05
T035b	T270	FALSE	FALSE	0	0	1	1	none	0.000122020921741
T040	T270	FALSE	FALSE	0	0	1	1	none	0.0001183297311084
T056	T270	FALSE	FALSE	0	0	1	1	none	0.0001299119402763
T059	T270	FALSE	FALSE	0	0	1	1	none	5.67307703821e-05
T065	T270	FALSE	FALSE	0	0	1	1	none	0.000120743090378
T069	T270	FALSE	FALSE	0	0	1	1	none	4.60046166692e-05
T071	T270	FALSE	FALSE	0	0	1	1	none	0.0001062540069431
T073	T270	FALSE	FALSE	0	0	1	1	none	0.0001214197029787
T075	T270	FALSE	FALSE	0	0	1	1	none	0.0001105421775555
T077	T270	FALSE	FALSE	0	0	1	1	none	0.000122020921741
T087	T270	FALSE	FALSE	0	0	1	1	none	0.0001208184842164
T095	T270	FALSE	FALSE	0	0	1	1	none	7.64228439181e-05
T099a	T270	FALSE	FALSE	0	0	1	1	none	7.48636589479e-05
T102	T270	FALSE	FALSE	0	0	1	1	none	7.90084989644e-05
T104	T270	FALSE	FALSE	0	0	1	1	none	0.000115092967451
T105	T270	FALSE	FALSE	0	0	1	1	none	0.0001225467466649
T107	T270	FALSE	FALSE	0	0	1	1	none	8.27680649551e-05
T126	T270	FALSE	FALSE	0	0	1	1	none	3.3875223543e-06
T156	T270	FALSE	FALSE	0	0	1	1	none	0.0001247711831258
T159a	T270	FALSE	FALSE	0	0	1	1	none	0.0001208184842164
T182	T270	FALSE	FALSE	0	0	1	1	none	0.0001219910149806
T188	T270	FALSE	FALSE	0	0	1	1	none	0.0001090670259861
T192	T270	FALSE	FALSE	0	0	1	1	none	2.05241135871e-05
T223	T270	FALSE	FALSE	0	0	1	1	none	0.000120788577456
T225	T270	FALSE	FALSE	0	0	1	1	none	0.000127176058175
T230	T270	FALSE	FALSE	0	0	1	1	none	0.0001209721106379
T232	T270	TRUE	TRUE	1	0	1	1	anc	6.012187623e-07
T241	T270	FALSE	FALSE	0	0	1	1	none	0.0001275871860553
S002	T271b	FALSE	FALSE	0	0	1	1	none	7.36994532905e-05
S007	T271b	FALSE	FALSE	0	0	1	1	none	5.31905563402e-05
S021	T271b	FALSE	FALSE	0	0	1	1	none	7.42944791996e-05
S024	T271b	FALSE	FALSE	0	0	1	1	none	7.35406741648e-05
S025	T271b	FALSE	FALSE	0	0	1	1	none	7.48567548702e-05
S026	T271b	FALSE	FALSE	0	0	1	1	none	6.66126296658e-05
S038	T271b	FALSE	FALSE	0	0	1	1	none	1.16838764791e-05
S039	T271b	FALSE	FALSE	0	0	1	1	none	7.69480684118e-05
S040	T271b	FALSE	FALSE	0	0	1	1	none	0.0001139494900764
S042	T271b	FALSE	FALSE	0	0	1	1	none	7.41418929271e-05
S071	T271b	FALSE	FALSE	0	0	1	1	none	9.96164368958e-05
S078	T271b	FALSE	FALSE	0	0	1	1	none	7.25152762582e-05
S081	T271b	FALSE	FALSE	0	0	1	1	none	7.41418929271e-05
S085	T271b	FALSE	FALSE	0	0	1	1	none	0.0001058757322055
S087	T271b	FALSE	FALSE	0	0	1	1	none	0.0001178539456331
S093	T271b	FALSE	FALSE	0	0	1	1	none	8.88730132388e-05
S097	T271b	FALSE	FALSE	0	0	1	1	none	7.37096801825e-05
S102	T271b	FALSE	FALSE	0	0	1	1	none	0.0001156581431075
S106	T271b	FALSE	FALSE	0	0	1	1	none	7.57863647015e-05
S130	T271b	FALSE	FALSE	0	0	1	1	none	0.0001183806306718
T009	T271b	FALSE	FALSE	0	0	1	1	none	8.0702628495e-05
T010	T271b	FALSE	FALSE	0	0	1	1	none	8.0474920084e-05
T013	T271b	FALSE	FALSE	0	0	1	1	none	2.09895853138e-05
T014	T271b	FALSE	FALSE	0	0	1	1	none	7.54903039528e-05
T020	T271b	FALSE	FALSE	0	0	1	1	none	1.32138218468e-05
T021	T271b	FALSE	FALSE	0	0	1	1	none	7.95001909704e-05
T028	T271b	FALSE	FALSE	0	0	1	1	none	5.78327458615e-05
T035a	T271b	FALSE	FALSE	0	0	1	1	none	0.0001193894958618
T035b	T271b	FALSE	FALSE	0	0	1	1	none	7.95001909704e-05
T040	T271b	FALSE	FALSE	0	0	1	1	none	7.58090003378e-05
T056	T271b	FALSE	FALSE	0	0	1	1	none	8.73912095057e-05
T059	T271b	FALSE	FALSE	0	0	1	1	none	0.0001214056133061
T065	T271b	FALSE	FALSE	0	0	1	1	none	1.33274725874e-05
T069	T271b	FALSE	FALSE	0	0	1	1	none	0.0001180614322858
T071	T271b	FALSE	FALSE	0	0	1	1	none	5.80171231325e-05
T073	T271b	FALSE	FALSE	0	0	1	1	none	7.88989722081e-05
T075	T271b	FALSE	FALSE	0	0	1	1	none	6.92238843095e-05
T077	T271b	FALSE	FALSE	0	0	1	1	none	7.95001909704e-05
T087	T271b	FALSE	FALSE	0	0	1	1	none	7.82977534458e-05
T095	T271b	FALSE	FALSE	0	0	1	1	none	0.0001174363481321
T099a	T271b	FALSE	FALSE	0	0	1	1	none	0.0001158771631619
T102	T271b	FALSE	FALSE	0	0	1	1	none	0.0001200220031784
T104	T271b	FALSE	FALSE	0	0	1	1	none	6.68560836404e-05
T105	T271b	FALSE	FALSE	0	0	1	1	none	1.51311288743e-05
T107	T271b	FALSE	FALSE	0	0	1	1	none	0.0001237815691691
T126	T271b	FALSE	FALSE	0	0	1	1	none	0.0001257538304309
T156	T271b	FALSE	FALSE	0	0	1	1	none	1.08219377214e-05
T159a	T271b	FALSE	FALSE	0	0	1	1	none	7.82977534458e-05
T182	T271b	FALSE	FALSE	0	0	1	1	none	1.33729596654e-05
T188	T271b	FALSE	FALSE	0	0	1	1	none	6.08301421755e-05
T192	T271b	FALSE	FALSE	0	0	1	1	none	0.0001428904216637
T223	T271b	FALSE	FALSE	0	0	1	1	none	1.21705221408e-05
T225	T271b	FALSE	FALSE	0	0	1	1	none	3.6073125738e-06
T230	T271b	FALSE	FALSE	0	0	1	1	none	7.84513798673e-05
T232	T271b	FALSE	FALSE	0	0	1	1	none	0.0001253724018881
T241	T271b	FALSE	FALSE	0	0	1	1	none	2.01715682647e-05
T270	T271b	FALSE	FALSE	0	0	1	1	none	0.000127176058175
S002	T301	FALSE	FALSE	0	0	1	1	none	0.0001199322742033
S007	T301	FALSE	FALSE	0	0	1	1	none	0.000105139530293
S021	T301	FALSE	FALSE	0	0	1	1	none	0.0001205273001124
S024	T301	FALSE	FALSE	0	0	1	1	none	0.0001197734950776
S025	T301	FALSE	FALSE	0	0	1	1	none	0.000121089575783
S026	T301	FALSE	FALSE	0	0	1	1	none	0.0001128454505786
S038	T301	FALSE	FALSE	0	0	1	1	none	0.0001228115844119
S039	T301	FALSE	FALSE	0	0	1	1	none	0.0001231808893246
S040	T301	FALSE	FALSE	0	0	1	1	none	5.29867372946e-05
S042	T301	FALSE	FALSE	0	0	1	1	none	0.0001203747138399
S071	T301	FALSE	FALSE	0	0	1	1	none	3.2474148946e-05
S078	T301	FALSE	FALSE	0	0	1	1	none	0.000118748097171
S081	T301	FALSE	FALSE	0	0	1	1	none	0.0001203747138399
S085	T301	FALSE	FALSE	0	0	1	1	none	6.85743181337e-05
S087	T301	FALSE	FALSE	0	0	1	1	none	8.05525315613e-05
S093	T301	FALSE	FALSE	0	0	1	1	none	4.3217572603e-05
S097	T301	FALSE	FALSE	0	0	1	1	none	0.0001199425010953
S102	T301	FALSE	FALSE	0	0	1	1	none	5.46953903257e-05
S106	T301	FALSE	FALSE	0	0	1	1	none	0.0001220191856143
S130	T301	FALSE	FALSE	0	0	1	1	none	8.10792166e-05
T009	T301	FALSE	FALSE	0	0	1	1	none	0.0001269354494078
T010	T301	FALSE	FALSE	0	0	1	1	none	0.0001267077409968
T013	T301	FALSE	FALSE	0	0	1	1	none	0.0001321172932466
T014	T301	FALSE	FALSE	0	0	1	1	none	0.0001217231248656
T020	T301	FALSE	FALSE	0	0	1	1	none	0.0001243415297796
T021	T301	FALSE	FALSE	0	0	1	1	none	0.0001257330118832
T028	T301	FALSE	FALSE	0	0	1	1	none	0.0001097817198143
T035a	T301	FALSE	FALSE	0	0	1	1	none	8.208808179e-05
T035b	T301	FALSE	FALSE	0	0	1	1	none	0.0001257330118832
T040	T301	FALSE	FALSE	0	0	1	1	none	0.0001220418212506
T056	T301	FALSE	FALSE	0	0	1	1	none	0.0001336240304185
T059	T301	FALSE	FALSE	0	0	1	1	none	6.04428605243e-05
T065	T301	FALSE	FALSE	0	0	1	1	none	0.0001244551805202
T069	T301	FALSE	FALSE	0	0	1	1	none	4.97167068114e-05
T071	T301	FALSE	FALSE	0	0	1	1	none	0.0001099660970853
T073	T301	FALSE	FALSE	0	0	1	1	none	0.0001251317931209
T075	T301	FALSE	FALSE	0	0	1	1	none	0.0001142542676977
T077	T301	FALSE	FALSE	0	0	1	1	none	0.0001257330118832
T087	T301	FALSE	FALSE	0	0	1	1	none	0.0001245305743586
T095	T301	FALSE	FALSE	0	0	1	1	none	8.01349340603e-05
T099a	T301	FALSE	FALSE	0	0	1	1	none	7.85757490901e-05
T102	T301	FALSE	FALSE	0	0	1	1	none	8.27205891066e-05
T104	T301	FALSE	FALSE	0	0	1	1	none	0.0001188050575932
T105	T301	FALSE	FALSE	0	0	1	1	none	0.0001262588368071
T107	T301	FALSE	FALSE	0	0	1	1	none	8.64801550973e-05
T126	T301	FALSE	FALSE	1	0	1	1	anc	3.9318803617e-06
T156	T301	FALSE	FALSE	0	0	1	1	none	0.000128483273268
T159a	T301	FALSE	FALSE	0	0	1	1	none	0.0001245305743586
T182	T301	FALSE	FALSE	0	0	1	1	none	0.0001257031051228
T188	T301	FALSE	FALSE	0	0	1	1	none	0.0001127791161283
T192	T301	FALSE	FALSE	0	0	1	1	none	2.10684715945e-05
T223	T301	FALSE	FALSE	0	0	1	1	none	0.0001245006675982
T225	T301	FALSE	FALSE	0	0	1	1	none	0.0001308881483172
T230	T301	FALSE	FALSE	0	0	1	1	none	0.0001246842007801
T232	T301	FALSE	FALSE	0	0	1	1	none	6.7181839537e-06
T241	T301	FALSE	FALSE	0	0	1	1	none	0.0001312992761975
T270	T301	FALSE	FALSE	0	0	1	1	none	8.5218402406e-06
T271b	T301	FALSE	FALSE	0	0	1	1	none	0.0001308881483172
S002	T303	FALSE	FALSE	0	0	1	1	none	0.0001262612611939
S007	T303	FALSE	FALSE	0	0	1	1	none	0.0001114685172836
S021	T303	FALSE	FALSE	0	0	1	1	none	0.000126856287103
S024	T303	FALSE	FALSE	0	0	1	1	none	0.0001261024820682
S025	T303	FALSE	FALSE	0	0	1	1	none	0.0001274185627736
S026	T303	FALSE	FALSE	0	0	1	1	none	0.0001191744375692
S038	T303	FALSE	FALSE	0	0	1	1	none	0.0001291405714025
S039	T303	FALSE	FALSE	0	0	1	1	none	0.0001295098763152
S040	T303	FALSE	FALSE	0	0	1	1	none	5.93157242852e-05
S042	T303	FALSE	FALSE	0	0	1	1	none	0.0001267037008305
S071	T303	FALSE	FALSE	0	0	1	1	none	3.88031359366e-05
S078	T303	FALSE	FALSE	0	0	1	1	none	0.0001250770841616
S081	T303	FALSE	FALSE	0	0	1	1	none	0.0001267037008305
S085	T303	FALSE	FALSE	0	0	1	1	none	7.49033051243e-05
S087	T303	FALSE	FALSE	0	0	1	1	none	8.68815185519e-05
S093	T303	FALSE	FALSE	0	0	1	1	none	4.95465595936e-05
S097	T303	FALSE	FALSE	0	0	1	1	none	0.0001262714880859
S102	T303	FALSE	FALSE	0	0	1	1	none	6.10243773163e-05
S106	T303	FALSE	FALSE	0	0	1	1	none	0.0001283481726049
S130	T303	FALSE	FALSE	0	0	1	1	none	8.74082035906e-05
T009	T303	FALSE	FALSE	0	0	1	1	none	0.0001332644363984
T010	T303	FALSE	FALSE	0	0	1	1	none	0.0001330367279874
T013	T303	FALSE	FALSE	0	0	1	1	none	0.0001384462802372
T014	T303	FALSE	FALSE	0	0	1	1	none	0.0001280521118562
T020	T303	FALSE	FALSE	0	0	1	1	none	0.0001306705167702
T021	T303	FALSE	FALSE	0	0	1	1	none	0.0001320619988738
T028	T303	FALSE	FALSE	0	0	1	1	none	0.0001161107068049
T035a	T303	FALSE	FALSE	0	0	1	1	none	8.84170687806e-05
T035b	T303	FALSE	FALSE	0	0	1	1	none	0.0001320619988738
T040	T303	FALSE	FALSE	0	0	1	1	none	0.0001283708082412
T056	T303	FALSE	FALSE	0	0	1	1	none	0.0001399530174091
T059	T303	FALSE	FALSE	0	0	1	1	none	6.67718475149e-05
T065	T303	FALSE	FALSE	0	0	1	1	none	0.0001307841675108
T069	T303	FALSE	FALSE	0	0	1	1	none	5.6045693802e-05
T071	T303	FALSE	FALSE	0	0	1	1	none	0.0001162950840759
T073	T303	FALSE	FALSE	0	0	1	1	none	0.0001314607801115
T075	T303	FALSE	FALSE	0	0	1	1	none	0.0001205832546883
T077	T303	FALSE	FALSE	0	0	1	1	none	0.0001320619988738
T087	T303	FALSE	FALSE	0	0	1	1	none	0.0001308595613492
T095	T303	FALSE	FALSE	0	0	1	1	none	8.64639210509e-05
T099a	T303	FALSE	FALSE	0	0	1	1	none	8.49047360807e-05
T102	T303	FALSE	FALSE	0	0	1	1	none	8.90495760972e-05
T104	T303	FALSE	FALSE	0	0	1	1	none	0.0001251340445838
T105	T303	FALSE	FALSE	0	0	1	1	none	0.0001325878237977
T107	T303	FALSE	FALSE	0	0	1	1	none	9.28091420879e-05
T126	T303	FALSE	FALSE	1	0	1	1	anc	4.1147426472e-06
T156	T303	FALSE	FALSE	0	0	1	1	none	0.0001348122602586
T159a	T303	FALSE	FALSE	0	0	1	1	none	0.0001308595613492
T182	T303	FALSE	FALSE	0	0	1	1	none	0.0001320320921134
T188	T303	FALSE	FALSE	0	0	1	1	none	0.0001191081031189
T192	T303	FALSE	FALSE	0	0	1	1	none	2.13852709621e-05
T223	T303	FALSE	FALSE	0	0	1	1	none	0.0001308296545888
T225	T303	FALSE	FALSE	0	0	1	1	none	0.0001372171353078
T230	T303	FALSE	FALSE	0	0	1	1	none	0.0001310131877707
T232	T303	FALSE	FALSE	0	0	1	1	none	1.30471709443e-05
T241	T303	FALSE	FALSE	0	0	1	1	none	0.0001376282631881
T270	T303	FALSE	FALSE	0	0	1	1	none	1.48508272312e-05
T271b	T303	FALSE	FALSE	0	0	1	1	none	0.0001372171353078
T301	T303	FALSE	FALSE	0	0	1	1	none	1.53951852386e-05
S002	T322	FALSE	FALSE	0	0	1	1	none	7.1437219241e-05
S007	T322	FALSE	FALSE	0	0	1	1	none	5.09283222907e-05
S021	T322	FALSE	FALSE	0	0	1	1	none	7.20322451501e-05
S024	T322	FALSE	FALSE	0	0	1	1	none	7.12784401153e-05
S025	T322	FALSE	FALSE	0	0	1	1	none	7.25945208207e-05
S026	T322	FALSE	FALSE	0	0	1	1	none	6.43503956163e-05
S038	T322	FALSE	FALSE	0	0	1	1	none	8.219204905e-06
S039	T322	FALSE	FALSE	0	0	1	1	none	7.46858343623e-05
S040	T322	FALSE	FALSE	0	0	1	1	none	0.0001116872560269
S042	T322	FALSE	FALSE	0	0	1	1	none	7.18796588776e-05
S071	T322	FALSE	FALSE	0	0	1	1	none	9.73542028463e-05
S078	T322	FALSE	FALSE	0	0	1	1	none	7.02530422087e-05
S081	T322	FALSE	FALSE	0	0	1	1	none	7.18796588776e-05
S085	T322	FALSE	FALSE	0	0	1	1	none	0.000103613498156
S087	T322	FALSE	FALSE	0	0	1	1	none	0.0001155917115836
S093	T322	FALSE	FALSE	0	0	1	1	none	8.66107791893e-05
S097	T322	FALSE	FALSE	0	0	1	1	none	7.1447446133e-05
S102	T322	FALSE	FALSE	0	0	1	1	none	0.000113395909058
S106	T322	FALSE	FALSE	0	0	1	1	none	7.3524130652e-05
S130	T322	FALSE	FALSE	0	0	1	1	none	0.0001161183966223
T009	T322	FALSE	FALSE	0	0	1	1	none	7.84403944455e-05
T010	T322	FALSE	FALSE	0	0	1	1	none	7.82126860345e-05
T013	T322	FALSE	FALSE	0	0	1	1	none	1.05289760621e-05
T014	T322	FALSE	FALSE	0	0	1	1	none	7.32280699033e-05
T020	T322	FALSE	FALSE	0	0	1	1	none	9.7491502727e-06
T021	T322	FALSE	FALSE	0	0	1	1	none	7.72379569209e-05
T028	T322	FALSE	FALSE	0	0	1	1	none	5.5570511812e-05
T035a	T322	FALSE	FALSE	0	0	1	1	none	0.0001171272618123
T035b	T322	FALSE	FALSE	0	0	1	1	none	7.72379569209e-05
T040	T322	FALSE	FALSE	0	0	1	1	none	7.35467662883e-05
T056	T322	FALSE	FALSE	0	0	1	1	none	8.51289754562e-05
T059	T322	FALSE	FALSE	0	0	1	1	none	0.0001191433792566
T065	T322	FALSE	FALSE	0	0	1	1	none	7.4579259641e-06
T069	T322	FALSE	FALSE	0	0	1	1	none	0.0001157991982363
T071	T322	FALSE	FALSE	0	0	1	1	none	5.5754889083e-05
T073	T322	FALSE	FALSE	0	0	1	1	none	7.66367381586e-05
T075	T322	FALSE	FALSE	0	0	1	1	none	6.696165026e-05
T077	T322	FALSE	FALSE	0	0	1	1	none	7.72379569209e-05
T087	T322	FALSE	FALSE	0	0	1	1	none	7.60355193963e-05
T095	T322	FALSE	FALSE	0	0	1	1	none	0.0001151741140826
T099a	T322	FALSE	FALSE	0	0	1	1	none	0.0001136149291124
T102	T322	FALSE	FALSE	0	0	1	1	none	0.0001177597691289
T104	T322	FALSE	FALSE	0	0	1	1	none	6.45938495909e-05
T105	T322	FALSE	FALSE	0	0	1	1	none	9.261582251e-06
T107	T322	FALSE	FALSE	0	0	1	1	none	0.0001215193351196
T126	T322	FALSE	FALSE	0	0	1	1	none	0.0001234915963814
T156	T322	FALSE	FALSE	0	0	1	1	none	1.50933312857e-05
T159a	T322	FALSE	FALSE	0	0	1	1	none	7.60355193963e-05
T182	T322	FALSE	FALSE	0	0	1	1	none	1.23131631405e-05
T188	T322	FALSE	FALSE	0	0	1	1	none	5.8567908126e-05
T192	T322	FALSE	FALSE	0	0	1	1	none	0.0001406281876142
T223	T322	FALSE	FALSE	0	0	1	1	none	1.11107256159e-05
T225	T322	FALSE	FALSE	0	0	1	1	none	1.74982063349e-05
T230	T322	FALSE	FALSE	0	0	1	1	none	7.61891458178e-05
T232	T322	FALSE	FALSE	0	0	1	1	none	0.0001231101678386
T241	T322	FALSE	FALSE	0	0	1	1	none	4.6177974986e-06
T270	T322	FALSE	FALSE	0	0	1	1	none	0.0001249138241255
T271b	T322	FALSE	FALSE	0	0	1	1	none	1.74982063349e-05
T301	T322	FALSE	FALSE	0	0	1	1	none	0.0001286259142677
T303	T322	FALSE	FALSE	0	0	1	1	none	0.0001349549012583
S002	T327b	FALSE	FALSE	0	0	1	1	none	0.0001192204227045
S007	T327b	FALSE	FALSE	0	0	1	1	none	0.0001044276787942
S021	T327b	FALSE	FALSE	0	0	1	1	none	0.0001198154486136
S024	T327b	FALSE	FALSE	0	0	1	1	none	0.0001190616435788
S025	T327b	FALSE	FALSE	0	0	1	1	none	0.0001203777242842
S026	T327b	FALSE	FALSE	0	0	1	1	none	0.0001121335990798
S038	T327b	FALSE	FALSE	0	0	1	1	none	0.0001220997329131
S039	T327b	FALSE	FALSE	0	0	1	1	none	0.0001224690378258
S040	T327b	FALSE	FALSE	0	0	1	1	none	5.22748857958e-05
S042	T327b	FALSE	FALSE	0	0	1	1	none	0.0001196628623411
S071	T327b	FALSE	FALSE	0	0	1	1	none	3.52468630072e-05
S078	T327b	FALSE	FALSE	0	0	1	1	none	0.0001180362456722
S081	T327b	FALSE	FALSE	0	0	1	1	none	0.0001196628623411
S085	T327b	FALSE	FALSE	0	0	1	1	none	6.78624666349e-05
S087	T327b	FALSE	FALSE	0	0	1	1	none	7.98406800625e-05
S093	T327b	FALSE	FALSE	0	0	1	1	none	4.25057211042e-05
S097	T327b	FALSE	FALSE	0	0	1	1	none	0.0001192306495965
S102	T327b	FALSE	FALSE	0	0	1	1	none	5.39835388269e-05
S106	T327b	FALSE	FALSE	0	0	1	1	none	0.0001213073341155
S130	T327b	FALSE	FALSE	0	0	1	1	none	8.03673651012e-05
T009	T327b	FALSE	FALSE	0	0	1	1	none	0.000126223597909
T010	T327b	FALSE	FALSE	0	0	1	1	none	0.000125995889498
T013	T327b	FALSE	FALSE	0	0	1	1	none	0.0001314054417478
T014	T327b	FALSE	FALSE	0	0	1	1	none	0.0001210112733668
T020	T327b	FALSE	FALSE	0	0	1	1	none	0.0001236296782808
T021	T327b	FALSE	FALSE	0	0	1	1	none	0.0001250211603844
T028	T327b	FALSE	FALSE	0	0	1	1	none	0.0001090698683155
T035a	T327b	FALSE	FALSE	0	0	1	1	none	8.13762302912e-05
T035b	T327b	FALSE	FALSE	0	0	1	1	none	0.0001250211603844
T040	T327b	FALSE	FALSE	0	0	1	1	none	0.0001213299697518
T056	T327b	FALSE	FALSE	0	0	1	1	none	0.0001329121789197
T059	T327b	FALSE	FALSE	0	0	1	1	none	5.97310090255e-05
T065	T327b	FALSE	FALSE	0	0	1	1	none	0.0001237433290214
T069	T327b	FALSE	FALSE	0	0	1	1	none	5.36918583972e-05
T071	T327b	FALSE	FALSE	0	0	1	1	none	0.0001092542455865
T073	T327b	FALSE	FALSE	0	0	1	1	none	0.0001244199416221
T075	T327b	FALSE	FALSE	0	0	1	1	none	0.0001135424161989
T077	T327b	FALSE	FALSE	0	0	1	1	none	0.0001250211603844
T087	T327b	FALSE	FALSE	0	0	1	1	none	0.0001238187228598
T095	T327b	FALSE	FALSE	0	0	1	1	none	7.94230825615e-05
T099a	T327b	FALSE	FALSE	0	0	1	1	none	7.78638975913e-05
T102	T327b	FALSE	FALSE	0	0	1	1	none	8.20087376078e-05
T104	T327b	FALSE	FALSE	0	0	1	1	none	0.0001180932060944
T105	T327b	FALSE	FALSE	0	0	1	1	none	0.0001255469853083
T107	T327b	FALSE	FALSE	0	0	1	1	none	8.57683035985e-05
T126	T327b	FALSE	FALSE	0	0	1	1	none	6.13842565423e-05
T156	T327b	FALSE	FALSE	0	0	1	1	none	0.0001277714217692
T159a	T327b	FALSE	FALSE	0	0	1	1	none	0.0001238187228598
T182	T327b	FALSE	FALSE	0	0	1	1	none	0.000124991253624
T188	T327b	FALSE	FALSE	0	0	1	1	none	0.0001120672646295
T192	T327b	FALSE	FALSE	0	0	1	1	none	7.85208477751e-05
T223	T327b	FALSE	FALSE	0	0	1	1	none	0.0001237888160994
T225	T327b	FALSE	FALSE	0	0	1	1	none	0.0001301762968184
T230	T327b	FALSE	FALSE	0	0	1	1	none	0.0001239723492813
T232	T327b	FALSE	FALSE	0	0	1	1	none	6.10028279995e-05
T241	T327b	FALSE	FALSE	0	0	1	1	none	0.0001305874246987
T270	T327b	FALSE	FALSE	0	0	1	1	none	6.28064842864e-05
T271b	T327b	FALSE	FALSE	0	0	1	1	none	0.0001301762968184
T301	T327b	FALSE	FALSE	0	0	1	1	none	6.65185744286e-05
T303	T327b	FALSE	FALSE	0	0	1	1	none	7.28475614192e-05
T322	T327b	FALSE	FALSE	0	0	1	1	none	0.0001279140627689
S002	T330	TRUE	TRUE	0	0	1	1	none	0.0001142694583496
S007	T330	TRUE	TRUE	0	0	1	1	none	9.94767144393e-05
S021	T330	TRUE	TRUE	0	0	1	1	none	0.0001148644842587
S024	T330	TRUE	TRUE	0	0	1	1	none	0.0001141106792239
S025	T330	TRUE	TRUE	0	0	1	1	none	0.0001154267599293
S026	T330	TRUE	TRUE	0	0	1	1	none	0.0001071826347249
S038	T330	TRUE	TRUE	0	0	1	1	none	0.0001171487685582
S039	T330	TRUE	TRUE	0	0	1	1	none	0.0001175180734709
S040	T330	TRUE	TRUE	0	0	1	1	none	4.73239214409e-05
S042	T330	TRUE	TRUE	0	0	1	1	none	0.0001147118979862
S071	T330	TRUE	TRUE	0	0	1	1	none	3.02958986523e-05
S078	T330	TRUE	TRUE	0	0	1	1	none	0.0001130852813173
S081	T330	TRUE	TRUE	0	0	1	1	none	0.0001147118979862
S085	T330	TRUE	TRUE	0	0	1	1	none	6.291150228e-05
S087	T330	TRUE	TRUE	0	0	1	1	none	7.48897157076e-05
S093	T330	TRUE	TRUE	0	0	1	1	none	3.75547567493e-05
S097	T330	TRUE	TRUE	0	0	1	1	none	0.0001142796852416
S102	T330	TRUE	TRUE	0	0	1	1	none	4.9032574472e-05
S106	T330	TRUE	TRUE	0	0	1	1	none	0.0001163563697606
S130	T330	TRUE	TRUE	0	0	1	1	none	7.54164007463e-05
T009	T330	FALSE	FALSE	0	0	1	1	none	0.0001212726335541
T010	T330	FALSE	FALSE	0	0	1	1	none	0.0001210449251431
T013	T330	FALSE	FALSE	0	0	1	1	none	0.0001264544773929
T014	T330	TRUE	TRUE	0	0	1	1	none	0.0001160603090119
T020	T330	TRUE	TRUE	0	0	1	1	none	0.0001186787139259
T021	T330	TRUE	TRUE	0	0	1	1	none	0.0001200701960295
T028	T330	TRUE	TRUE	0	0	1	1	none	0.0001041189039606
T035a	T330	TRUE	TRUE	0	0	1	1	none	7.64252659363e-05
T035b	T330	FALSE	FALSE	0	0	1	1	none	0.0001200701960295
T040	T330	TRUE	TRUE	0	0	1	1	none	0.0001163790053969
T056	T330	FALSE	FALSE	0	0	1	1	none	0.0001279612145648
T059	T330	TRUE	TRUE	0	0	1	1	none	5.47800446706e-05
T065	T330	TRUE	TRUE	0	0	1	1	none	0.0001187923646665
T069	T330	TRUE	TRUE	0	0	1	1	none	4.87408940423e-05
T071	T330	TRUE	TRUE	0	0	1	1	none	0.0001043032812316
T073	T330	TRUE	TRUE	0	0	1	1	none	0.0001194689772672
T075	T330	TRUE	TRUE	0	0	1	1	none	0.000108591451844
T077	T330	TRUE	TRUE	0	0	1	1	none	0.0001200701960295
T087	T330	TRUE	TRUE	0	0	1	1	none	0.0001188677585049
T095	T330	TRUE	TRUE	0	0	1	1	none	7.44721182066e-05
T099a	T330	TRUE	TRUE	0	0	1	1	none	7.29129332364e-05
T102	T330	FALSE	FALSE	0	0	1	1	none	7.70577732529e-05
T104	T330	FALSE	FALSE	0	0	1	1	none	0.0001131422417395
T105	T330	FALSE	FALSE	0	0	1	1	none	0.0001205960209534
T107	T330	FALSE	FALSE	0	0	1	1	none	8.08173392436e-05
T126	T330	TRUE	TRUE	0	0	1	1	none	5.64332921874e-05
T156	T330	FALSE	FALSE	0	0	1	1	none	0.0001228204574143
T159a	T330	TRUE	TRUE	0	0	1	1	none	0.0001188677585049
T182	T330	FALSE	FALSE	0	0	1	1	none	0.0001200402892691
T188	T330	TRUE	TRUE	0	0	1	1	none	0.0001071163002746
T192	T330	FALSE	FALSE	0	0	1	1	none	7.35698834202e-05
T223	T330	FALSE	FALSE	0	0	1	1	none	0.0001188378517445
T225	T330	FALSE	FALSE	0	0	1	1	none	0.0001252253324635
T230	T330	TRUE	TRUE	0	0	1	1	none	0.0001190213849264
T232	T330	TRUE	TRUE	0	0	1	1	none	5.60518636446e-05
T241	T330	FALSE	FALSE	0	0	1	1	none	0.0001256364603438
T270	T330	FALSE	FALSE	0	0	1	1	none	5.78555199315e-05
T271b	T330	FALSE	FALSE	0	0	1	1	none	0.0001252253324635
T301	T330	FALSE	FALSE	0	0	1	1	none	6.15676100737e-05
T303	T330	FALSE	FALSE	0	0	1	1	none	6.78965970643e-05
T322	T330	FALSE	FALSE	0	0	1	1	none	0.000122963098414
T327b	T330	TRUE	TRUE	0	1	1	1	desc	6.012187623e-07
S002	T335	FALSE	FALSE	0	0	1	1	none	0.0001299682740378
S007	T335	FALSE	FALSE	0	0	1	1	none	0.0001151755301275
S021	T335	FALSE	FALSE	0	0	1	1	none	0.0001305632999469
S024	T335	FALSE	FALSE	0	0	1	1	none	0.0001298094949121
S025	T335	FALSE	FALSE	0	0	1	1	none	0.0001311255756175
S026	T335	FALSE	FALSE	0	0	1	1	none	0.0001228814504131
S038	T335	FALSE	FALSE	0	0	1	1	none	0.0001328475842464
S039	T335	FALSE	FALSE	0	0	1	1	none	0.0001332168891591
S040	T335	FALSE	FALSE	0	0	1	1	none	6.30227371291e-05
S042	T335	FALSE	FALSE	0	0	1	1	none	0.0001304107136744
S071	T335	FALSE	FALSE	0	0	1	1	none	4.25101487805e-05
S078	T335	FALSE	FALSE	0	0	1	1	none	0.0001287840970055
S081	T335	FALSE	FALSE	0	0	1	1	none	0.0001304107136744
S085	T335	FALSE	FALSE	0	0	1	1	none	7.86103179682e-05
S087	T335	FALSE	FALSE	0	0	1	1	none	9.05885313958e-05
S093	T335	FALSE	FALSE	0	0	1	1	none	5.32535724375e-05
S097	T335	FALSE	FALSE	0	0	1	1	none	0.0001299785009298
S102	T335	FALSE	FALSE	0	0	1	1	none	6.47313901602e-05
S106	T335	FALSE	FALSE	0	0	1	1	none	0.0001320551854488
S130	T335	FALSE	FALSE	0	0	1	1	none	9.11152164345e-05
T009	T335	FALSE	FALSE	0	0	1	1	none	0.0001369714492423
T010	T335	FALSE	FALSE	0	0	1	1	none	0.0001367437408313
T013	T335	FALSE	FALSE	0	0	1	1	none	0.0001421532930811
T014	T335	FALSE	FALSE	0	0	1	1	none	0.0001317591247001
T020	T335	FALSE	FALSE	0	0	1	1	none	0.0001343775296141
T021	T335	FALSE	FALSE	0	0	1	1	none	0.0001357690117177
T028	T335	FALSE	FALSE	0	0	1	1	none	0.0001198177196488
T035a	T335	FALSE	FALSE	0	0	1	1	none	9.21240816245e-05
T035b	T335	FALSE	FALSE	0	0	1	1	none	0.0001357690117177
T040	T335	FALSE	FALSE	0	0	1	1	none	0.0001320778210851
T056	T335	FALSE	FALSE	0	0	1	1	none	0.000143660030253
T059	T335	FALSE	FALSE	0	0	1	1	none	7.04788603588e-05
T065	T335	FALSE	FALSE	0	0	1	1	none	0.0001344911803547
T069	T335	FALSE	FALSE	0	0	1	1	none	5.97527066459e-05
T071	T335	FALSE	FALSE	0	0	1	1	none	0.0001200020969198
T073	T335	FALSE	FALSE	0	0	1	1	none	0.0001351677929554
T075	T335	FALSE	FALSE	0	0	1	1	none	0.0001242902675322
T077	T335	FALSE	FALSE	0	0	1	1	none	0.0001357690117177
T087	T335	FALSE	FALSE	0	0	1	1	none	0.0001345665741931
T095	T335	FALSE	FALSE	0	0	1	1	none	9.01709338948e-05
T099a	T335	FALSE	FALSE	0	0	1	1	none	8.86117489246e-05
T102	T335	FALSE	FALSE	0	0	1	1	none	9.27565889411e-05
T104	T335	FALSE	FALSE	0	0	1	1	none	0.0001288410574277
T105	T335	FALSE	FALSE	0	0	1	1	none	0.0001362948366416
T107	T335	FALSE	FALSE	0	0	1	1	none	9.65161549318e-05
T126	T335	TRUE	TRUE	1	0	1	1	anc	6.012187623e-07
[truncated: 1,161 more rows]
