# Supplementary material for: Improved characterisation of MRSA transmission using within-host bacterial sequence diversity
Source: eLife. 2019 Oct 8;8:e46402. doi: 10.7554/eLife.46402 (PMC6954020; doi:10.7554/eLife.46402)
Supplement: Figure 9—source data 1. [file elife-46402-fig9-data1.zip › Figure 9-source data 1/classifications/Classification_Posterior_ds_10percol_40.csv]

host.1	host.2	adjacent	contiguous	paths12	paths21	nodes1	nodes2	path.classification	min.distance.between.subgraphs
S002	S007	TRUE	TRUE	0	0	1	1	none	7.35121901172e-05
S002	S021	TRUE	TRUE	0	0	1	1	none	1.31684559176e-05
S007	S021	TRUE	TRUE	0	0	1	1	none	7.53356881816e-05
S002	S024	TRUE	TRUE	0	0	1	1	none	1.42533223492e-05
S007	S024	TRUE	TRUE	0	0	1	1	none	7.64205546132e-05
S021	S024	TRUE	TRUE	0	0	1	1	none	4.1277022064e-06
S002	S025	TRUE	TRUE	0	0	1	1	none	2.38719500872e-05
S007	S025	TRUE	TRUE	0	0	1	1	none	8.20714462232e-05
S021	S025	TRUE	TRUE	0	0	1	1	none	2.56954481516e-05
S024	S025	TRUE	TRUE	0	0	1	1	none	2.67803145832e-05
S002	S026	TRUE	TRUE	0	0	1	1	none	1.28916315924e-05
S007	S026	TRUE	TRUE	0	0	1	1	none	7.10911277284e-05
S021	S026	TRUE	TRUE	0	0	1	1	none	1.47151296568e-05
S024	S026	TRUE	TRUE	0	0	1	1	none	1.57999960884e-05
S025	S026	TRUE	TRUE	0	0	1	1	none	2.02479505752e-05
S002	S038	TRUE	TRUE	0	0	1	1	none	7.76996945251e-05
S007	S038	TRUE	TRUE	0	0	1	1	none	5.79005001979e-05
S021	S038	TRUE	TRUE	0	0	1	1	none	7.95231925895e-05
S024	S038	TRUE	TRUE	0	0	1	1	none	8.06080590211e-05
S025	S038	TRUE	TRUE	0	0	1	1	none	8.62589506311e-05
S026	S038	TRUE	TRUE	0	0	1	1	none	7.52786321363e-05
S002	S039	TRUE	TRUE	0	0	1	1	none	1.31958855011e-05
S007	S039	TRUE	TRUE	0	0	1	1	none	7.53631177651e-05
S021	S039	TRUE	TRUE	0	0	1	1	none	1.8673282351e-06
S024	S039	TRUE	TRUE	0	0	1	1	none	4.1551317899e-06
S025	S039	TRUE	TRUE	0	0	1	1	none	2.57228777351e-05
S026	S039	TRUE	TRUE	0	0	1	1	none	1.47425592403e-05
S038	S039	TRUE	TRUE	0	0	1	1	none	7.9550622173e-05
S002	S040	TRUE	TRUE	0	0	1	1	none	0.0001071968410968
S007	S040	TRUE	TRUE	0	0	1	1	none	0.0001167071677328
S021	S040	TRUE	TRUE	0	0	1	1	none	0.0001090203391612
S024	S040	TRUE	TRUE	0	0	1	1	none	0.0001101052055928
S025	S040	TRUE	TRUE	0	0	1	1	none	0.0001157560972028
S026	S040	TRUE	TRUE	0	0	1	1	none	0.000104775778708
S038	S040	TRUE	TRUE	0	0	1	1	none	0.0001208946721407
S039	S040	TRUE	TRUE	0	0	1	1	none	0.0001090477687447
S002	S042	TRUE	TRUE	0	0	1	1	none	1.22485065918e-05
S007	S042	TRUE	TRUE	0	0	1	1	none	7.44157388558e-05
S021	S042	TRUE	TRUE	0	0	1	1	none	3.3258235722e-06
S024	S042	TRUE	TRUE	0	0	1	1	none	4.4106900038e-06
S025	S042	TRUE	TRUE	0	0	1	1	none	2.47754988258e-05
S026	S042	TRUE	TRUE	0	0	1	1	none	1.3795180331e-05
S038	S042	TRUE	TRUE	0	0	1	1	none	7.86032432637e-05
S039	S042	TRUE	TRUE	0	0	1	1	none	3.3532531557e-06
S040	S042	TRUE	TRUE	0	0	1	1	none	0.0001081003898354
S002	S071	TRUE	TRUE	0	0	1	1	none	8.98940088922e-05
S007	S071	TRUE	TRUE	0	0	1	1	none	9.94043355282e-05
S021	S071	TRUE	TRUE	0	0	1	1	none	9.17175069566e-05
S024	S071	TRUE	TRUE	0	0	1	1	none	9.28023733882e-05
S025	S071	TRUE	TRUE	0	0	1	1	none	9.84532649982e-05
S026	S071	TRUE	TRUE	0	0	1	1	none	8.74729465034e-05
S038	S071	TRUE	TRUE	0	0	1	1	none	0.0001035918399361
S039	S071	TRUE	TRUE	0	0	1	1	none	9.17449365401e-05
S040	S071	TRUE	TRUE	0	0	1	1	none	2.06735809498e-05
S042	S071	TRUE	TRUE	0	0	1	1	none	9.07975576308e-05
S002	S078	TRUE	TRUE	0	0	1	1	none	1.30154606616e-05
S007	S078	TRUE	TRUE	0	0	1	1	none	7.51826929256e-05
S021	S078	TRUE	TRUE	0	0	1	1	none	6.786773086e-06
S024	S078	TRUE	TRUE	0	0	1	1	none	7.8716395176e-06
S025	S078	TRUE	TRUE	0	0	1	1	none	2.55424528956e-05
S026	S078	TRUE	TRUE	0	0	1	1	none	1.45621344008e-05
S038	S078	TRUE	TRUE	0	0	1	1	none	7.93701973335e-05
S039	S078	TRUE	TRUE	0	0	1	1	none	6.8142026695e-06
S040	S078	TRUE	TRUE	0	0	1	1	none	0.0001088673439052
S042	S078	TRUE	TRUE	0	0	1	1	none	5.8668237602e-06
S071	S078	TRUE	TRUE	0	0	1	1	none	9.15645117006e-05
S002	S081	TRUE	TRUE	0	0	1	1	none	1.40629676414e-05
S007	S081	TRUE	TRUE	0	0	1	1	none	7.62301999054e-05
S021	S081	TRUE	TRUE	0	0	1	1	none	3.9373474986e-06
S024	S081	TRUE	TRUE	0	0	1	1	none	2.5962289542e-06
S025	S081	TRUE	TRUE	0	0	1	1	none	2.65899598754e-05
S026	S081	TRUE	TRUE	0	0	1	1	none	1.56096413806e-05
S038	S081	TRUE	TRUE	0	0	1	1	none	8.04177043133e-05
S039	S081	TRUE	TRUE	0	0	1	1	none	3.9647770821e-06
S040	S081	TRUE	TRUE	0	0	1	1	none	0.000109914850885
S042	S081	TRUE	TRUE	0	0	1	1	none	4.220335296e-06
S071	S081	TRUE	TRUE	0	0	1	1	none	9.26120186804e-05
S078	S081	TRUE	TRUE	0	0	1	1	none	7.6812848098e-06
S002	S085	TRUE	TRUE	0	0	1	1	none	9.63239030666e-05
S007	S085	TRUE	TRUE	0	0	1	1	none	0.0001058342297026
S021	S085	TRUE	TRUE	0	0	1	1	none	9.8147401131e-05
S024	S085	TRUE	TRUE	0	0	1	1	none	9.92322675626e-05
S025	S085	TRUE	TRUE	0	0	1	1	none	0.0001048831591726
S026	S085	TRUE	TRUE	0	0	1	1	none	9.39028406778e-05
S038	S085	TRUE	TRUE	0	0	1	1	none	0.0001100217341105
S039	S085	TRUE	TRUE	0	0	1	1	none	9.81748307145e-05
S040	S085	TRUE	TRUE	0	0	1	1	none	4.74201144822e-05
S042	S085	TRUE	TRUE	0	0	1	1	none	9.72274518052e-05
S071	S085	TRUE	TRUE	0	0	1	1	none	3.01172822776e-05
S078	S085	TRUE	TRUE	0	0	1	1	none	9.7994405875e-05
S081	S085	TRUE	TRUE	0	0	1	1	none	9.90419128548e-05
S002	S087	TRUE	TRUE	0	0	1	1	none	0.0001145610562708
S007	S087	TRUE	TRUE	0	0	1	1	none	0.0001240713829068
S021	S087	TRUE	TRUE	0	0	1	1	none	0.0001163845543352
S024	S087	TRUE	TRUE	0	0	1	1	none	0.0001174694207668
S025	S087	TRUE	TRUE	0	0	1	1	none	0.0001231203123768
S026	S087	TRUE	TRUE	0	0	1	1	none	0.000112139993882
S038	S087	TRUE	TRUE	0	0	1	1	none	0.0001282588873147
S039	S087	TRUE	TRUE	0	0	1	1	none	0.0001164119839187
S040	S087	TRUE	TRUE	0	0	1	1	none	6.56572676864e-05
S042	S087	TRUE	TRUE	0	0	1	1	none	0.0001154646050094
S071	S087	TRUE	TRUE	0	0	1	1	none	4.83544354818e-05
S078	S087	TRUE	TRUE	0	0	1	1	none	0.0001162315590792
S081	S087	TRUE	TRUE	0	0	1	1	none	0.000117279066059
S085	S087	TRUE	TRUE	0	0	1	1	none	2.64344381162e-05
S002	S093	TRUE	TRUE	0	0	1	1	none	8.46821262332e-05
S007	S093	TRUE	TRUE	0	0	1	1	none	9.41924528692e-05
S021	S093	TRUE	TRUE	0	0	1	1	none	8.65056242976e-05
S024	S093	TRUE	TRUE	0	0	1	1	none	8.75904907292e-05
S025	S093	TRUE	TRUE	0	0	1	1	none	9.32413823392e-05
S026	S093	TRUE	TRUE	0	0	1	1	none	8.22610638444e-05
S038	S093	TRUE	TRUE	0	0	1	1	none	9.83799572771e-05
S039	S093	TRUE	TRUE	0	0	1	1	none	8.65330538811e-05
S040	S093	TRUE	TRUE	0	0	1	1	none	2.37176519868e-05
S042	S093	TRUE	TRUE	0	0	1	1	none	8.55856749718e-05
S071	S093	TRUE	TRUE	0	0	1	1	none	6.4148197822e-06
S078	S093	TRUE	TRUE	0	0	1	1	none	8.63526290416e-05
S081	S093	TRUE	TRUE	0	0	1	1	none	8.74001360214e-05
S085	S093	TRUE	TRUE	0	0	1	1	none	2.49053996186e-05
S087	S093	TRUE	TRUE	0	0	1	1	none	4.31425528228e-05
S002	S097	TRUE	TRUE	0	0	1	1	none	2.20520309573e-05
S007	S097	TRUE	TRUE	0	0	1	1	none	8.02515270933e-05
S021	S097	TRUE	TRUE	0	0	1	1	none	2.38755290217e-05
S024	S097	TRUE	TRUE	0	0	1	1	none	2.49603954533e-05
S025	S097	TRUE	TRUE	0	0	1	1	none	3.3024266401e-06
S026	S097	TRUE	TRUE	0	0	1	1	none	1.84280314453e-05
S038	S097	TRUE	TRUE	0	0	1	1	none	8.44390315012e-05
S039	S097	TRUE	TRUE	0	0	1	1	none	2.39029586052e-05
S040	S097	TRUE	TRUE	0	0	1	1	none	0.0001139361780729
S042	S097	TRUE	TRUE	0	0	1	1	none	2.29555796959e-05
S071	S097	TRUE	TRUE	0	0	1	1	none	9.66333458683e-05
S078	S097	TRUE	TRUE	0	0	1	1	none	2.37225337657e-05
S081	S097	TRUE	TRUE	0	0	1	1	none	2.47700407455e-05
S085	S097	TRUE	TRUE	0	0	1	1	none	0.0001030632400427
S087	S097	TRUE	TRUE	0	0	1	1	none	0.0001213003932469
S093	S097	TRUE	TRUE	0	0	1	1	none	9.14214632093e-05
S002	S102	TRUE	TRUE	0	0	1	1	none	0.0001069758392006
S007	S102	TRUE	TRUE	0	0	1	1	none	0.0001164861658366
S021	S102	TRUE	TRUE	0	0	1	1	none	0.000108799337265
S024	S102	TRUE	TRUE	0	0	1	1	none	0.0001098842036966
S025	S102	TRUE	TRUE	0	0	1	1	none	0.0001155350953066
S026	S102	TRUE	TRUE	0	0	1	1	none	0.0001045547768118
S038	S102	TRUE	TRUE	0	0	1	1	none	0.0001206736702445
S039	S102	TRUE	TRUE	0	0	1	1	none	0.0001088267668485
S040	S102	TRUE	TRUE	0	0	1	1	none	5.1154066582e-06
S042	S102	TRUE	TRUE	0	0	1	1	none	0.0001078793879392
S071	S102	TRUE	TRUE	0	0	1	1	none	2.04525790536e-05
S078	S102	TRUE	TRUE	0	0	1	1	none	0.000108646342009
S081	S102	TRUE	TRUE	0	0	1	1	none	0.0001096938489888
S085	S102	TRUE	TRUE	0	0	1	1	none	4.7199112586e-05
S087	S102	TRUE	TRUE	0	0	1	1	none	6.54362657902e-05
S093	S102	TRUE	TRUE	0	0	1	1	none	2.34966500906e-05
S097	S102	TRUE	TRUE	0	0	1	1	none	0.0001137151761767
S002	S106	TRUE	TRUE	0	0	1	1	none	1.1469958826e-05
S007	S106	TRUE	TRUE	0	0	1	1	none	7.48401282132e-05
S021	S106	TRUE	TRUE	0	0	1	1	none	1.44963940136e-05
S024	S106	TRUE	TRUE	0	0	1	1	none	1.55812604452e-05
S025	S106	TRUE	TRUE	0	0	1	1	none	2.51998881832e-05
S026	S106	TRUE	TRUE	0	0	1	1	none	1.42195696884e-05
S038	S106	TRUE	TRUE	0	0	1	1	none	7.90276326211e-05
S039	S106	TRUE	TRUE	0	0	1	1	none	1.45238235971e-05
S040	S106	TRUE	TRUE	0	0	1	1	none	0.0001085247791928
S042	S106	TRUE	TRUE	0	0	1	1	none	1.35764446878e-05
S071	S106	TRUE	TRUE	0	0	1	1	none	9.12219469882e-05
S078	S106	TRUE	TRUE	0	0	1	1	none	1.43433987576e-05
S081	S106	TRUE	TRUE	0	0	1	1	none	1.53909057374e-05
S085	S106	TRUE	TRUE	0	0	1	1	none	9.76518411626e-05
S087	S106	TRUE	TRUE	0	0	1	1	none	0.0001158889943668
S093	S106	TRUE	TRUE	0	0	1	1	none	8.60100643292e-05
S097	S106	TRUE	TRUE	0	0	1	1	none	2.33799690533e-05
S102	S106	TRUE	TRUE	0	0	1	1	none	0.0001083037772966
S002	S130	TRUE	TRUE	0	0	1	1	none	0.0001133125696154
S007	S130	TRUE	TRUE	0	0	1	1	none	0.0001228228962514
S021	S130	TRUE	TRUE	0	0	1	1	none	0.0001151360676798
S024	S130	TRUE	TRUE	0	0	1	1	none	0.0001162209341114
S025	S130	TRUE	TRUE	0	0	1	1	none	0.0001218718257214
S026	S130	TRUE	TRUE	0	0	1	1	none	0.0001108915072266
S038	S130	TRUE	TRUE	0	0	1	1	none	0.0001270104006593
S039	S130	TRUE	TRUE	0	0	1	1	none	0.0001151634972633
S040	S130	TRUE	TRUE	0	0	1	1	none	6.4408781031e-05
S042	S130	TRUE	TRUE	0	0	1	1	none	0.000114216118354
S071	S130	TRUE	TRUE	0	0	1	1	none	4.71059488264e-05
S078	S130	TRUE	TRUE	0	0	1	1	none	0.0001149830724238
S081	S130	TRUE	TRUE	0	0	1	1	none	0.0001160305794036
S085	S130	TRUE	TRUE	0	0	1	1	none	2.51859514608e-05
S087	S130	TRUE	TRUE	0	0	1	1	none	2.4514237786e-06
S093	S130	TRUE	TRUE	0	0	1	1	none	4.18940661674e-05
S097	S130	TRUE	TRUE	0	0	1	1	none	0.0001200519065915
S102	S130	TRUE	TRUE	0	0	1	1	none	6.41877791348e-05
S106	S130	TRUE	TRUE	0	0	1	1	none	0.0001146405077114
S002	T009	FALSE	FALSE	0	0	1	1	none	2.48294900167e-05
S007	T009	FALSE	FALSE	0	0	1	1	none	8.30289861527e-05
S021	T009	FALSE	FALSE	0	0	1	1	none	2.66529880811e-05
S024	T009	FALSE	FALSE	0	0	1	1	none	2.77378545127e-05
S025	T009	FALSE	FALSE	0	0	1	1	none	3.21858089995e-05
S026	T009	FALSE	FALSE	0	0	1	1	none	1.43437326707e-05
S038	T009	FALSE	FALSE	0	0	1	1	none	8.72164905606e-05
S039	T009	FALSE	FALSE	0	0	1	1	none	2.66804176646e-05
S040	T009	FALSE	FALSE	0	0	1	1	none	0.0001167136371323
S042	T009	FALSE	FALSE	0	0	1	1	none	2.57330387553e-05
S071	T009	FALSE	FALSE	0	0	1	1	none	9.94108049277e-05
S078	T009	FALSE	FALSE	0	0	1	1	none	2.64999928251e-05
S081	T009	FALSE	FALSE	0	0	1	1	none	2.75474998049e-05
S085	T009	FALSE	FALSE	0	0	1	1	none	0.0001058406991021
S087	T009	FALSE	FALSE	0	0	1	1	none	0.0001240778523063
S093	T009	FALSE	FALSE	0	0	1	1	none	9.41989222687e-05
S097	T009	FALSE	FALSE	0	0	1	1	none	3.03658898696e-05
S102	T009	FALSE	FALSE	0	0	1	1	none	0.0001164926352361
S106	T009	FALSE	FALSE	0	0	1	1	none	2.61574281127e-05
S130	T009	FALSE	FALSE	0	0	1	1	none	0.0001228293656509
S002	T010	FALSE	FALSE	0	0	1	1	none	2.5192732955e-05
S007	T010	FALSE	FALSE	0	0	1	1	none	8.3392229091e-05
S021	T010	FALSE	FALSE	0	0	1	1	none	2.70162310194e-05
S024	T010	FALSE	FALSE	0	0	1	1	none	2.8101097451e-05
S025	T010	FALSE	FALSE	0	0	1	1	none	3.25490519378e-05
S026	T010	FALSE	FALSE	0	0	1	1	none	1.4706975609e-05
S038	T010	FALSE	FALSE	0	0	1	1	none	8.75797334989e-05
S039	T010	FALSE	FALSE	0	0	1	1	none	2.70436606029e-05
S040	T010	FALSE	FALSE	0	0	1	1	none	0.0001170768800706
S042	T010	FALSE	FALSE	0	0	1	1	none	2.60962816936e-05
S071	T010	FALSE	FALSE	0	0	1	1	none	9.9774047866e-05
S078	T010	FALSE	FALSE	0	0	1	1	none	2.68632357634e-05
S081	T010	FALSE	FALSE	0	0	1	1	none	2.79107427432e-05
S085	T010	FALSE	FALSE	0	0	1	1	none	0.0001062039420404
S087	T010	FALSE	FALSE	0	0	1	1	none	0.0001244410952446
S093	T010	FALSE	FALSE	0	0	1	1	none	9.4562165207e-05
S097	T010	FALSE	FALSE	0	0	1	1	none	3.07291328079e-05
S102	T010	FALSE	FALSE	0	0	1	1	none	0.0001168558781744
S106	T010	FALSE	FALSE	0	0	1	1	none	2.6520671051e-05
S130	T010	FALSE	FALSE	0	0	1	1	none	0.0001231926085892
T009	T010	FALSE	FALSE	0	0	1	1	none	4.3615906701e-06
S002	T013	FALSE	FALSE	0	0	1	1	none	8.23823970712e-05
S007	T013	FALSE	FALSE	0	0	1	1	none	6.2583202744e-05
S021	T013	FALSE	FALSE	0	0	1	1	none	8.42058951356e-05
S024	T013	FALSE	FALSE	0	0	1	1	none	8.52907615672e-05
S025	T013	FALSE	FALSE	0	0	1	1	none	9.09416531772e-05
S026	T013	FALSE	FALSE	0	0	1	1	none	7.99613346824e-05
S038	T013	FALSE	FALSE	0	0	1	1	none	1.02070503487e-05
S039	T013	FALSE	FALSE	0	0	1	1	none	8.42333247191e-05
S040	T013	FALSE	FALSE	0	0	1	1	none	0.0001255773746868
S042	T013	FALSE	FALSE	0	0	1	1	none	8.32859458098e-05
S071	T013	FALSE	FALSE	0	0	1	1	none	0.0001082745424822
S078	T013	FALSE	FALSE	0	0	1	1	none	8.40528998796e-05
S081	T013	FALSE	FALSE	0	0	1	1	none	8.51004068594e-05
S085	T013	FALSE	FALSE	0	0	1	1	none	0.0001147044366566
S087	T013	FALSE	FALSE	0	0	1	1	none	0.0001329415898608
S093	T013	FALSE	FALSE	0	0	1	1	none	0.0001030626598232
S097	T013	FALSE	FALSE	0	0	1	1	none	8.91217340473e-05
S102	T013	FALSE	FALSE	0	0	1	1	none	0.0001253563727906
S106	T013	FALSE	FALSE	0	0	1	1	none	8.37103351672e-05
S130	T013	FALSE	FALSE	0	0	1	1	none	0.0001316931032054
T009	T013	FALSE	FALSE	0	0	1	1	none	9.18991931067e-05
T010	T013	FALSE	FALSE	0	0	1	1	none	9.2262436045e-05
S002	T014	TRUE	TRUE	0	0	1	1	none	1.43925435232e-05
S007	T014	TRUE	TRUE	0	0	1	1	none	7.65597757872e-05
S021	T014	TRUE	TRUE	0	0	1	1	none	5.4698605036e-06
S024	T014	TRUE	TRUE	0	0	1	1	none	6.5547269352e-06
S025	T014	TRUE	TRUE	0	0	1	1	none	2.69195357572e-05
S026	T014	TRUE	TRUE	0	0	1	1	none	1.59392172624e-05
S038	T014	TRUE	TRUE	0	0	1	1	none	8.07472801951e-05
S039	T014	TRUE	TRUE	0	0	1	1	none	5.4972900871e-06
S040	T014	TRUE	TRUE	0	0	1	1	none	0.0001102444267668
S042	T014	TRUE	TRUE	0	0	1	1	none	3.3469740546e-06
S071	T014	TRUE	TRUE	0	0	1	1	none	9.29415945622e-05
S078	T014	TRUE	TRUE	0	0	1	1	none	8.0108606916e-06
S081	T014	TRUE	TRUE	0	0	1	1	none	6.3643722274e-06
S085	T014	TRUE	TRUE	0	0	1	1	none	9.93714887366e-05
S087	T014	TRUE	TRUE	0	0	1	1	none	0.0001176086419408
S093	T014	TRUE	TRUE	0	0	1	1	none	8.77297119032e-05
S097	T014	TRUE	TRUE	0	0	1	1	none	2.50996166273e-05
S102	T014	TRUE	TRUE	0	0	1	1	none	0.0001100234248706
S106	T014	TRUE	TRUE	0	0	1	1	none	1.57204816192e-05
S130	T014	TRUE	TRUE	0	0	1	1	none	0.0001163601552854
T009	T014	FALSE	FALSE	0	0	1	1	none	2.78770756867e-05
T010	T014	FALSE	FALSE	0	0	1	1	none	2.8240318625e-05
T013	T014	FALSE	FALSE	0	0	1	1	none	8.54299827412e-05
S002	T020	TRUE	TRUE	0	0	1	1	none	8.12459776878e-05
S007	T020	TRUE	TRUE	0	0	1	1	none	6.14467833606e-05
S021	T020	TRUE	TRUE	0	0	1	1	none	8.30694757522e-05
S024	T020	TRUE	TRUE	0	0	1	1	none	8.41543421838e-05
S025	T020	TRUE	TRUE	0	0	1	1	none	8.98052337938e-05
S026	T020	TRUE	TRUE	0	0	1	1	none	7.8824915299e-05
S038	T020	TRUE	TRUE	0	0	1	1	none	5.1408328373e-06
S039	T020	TRUE	TRUE	0	0	1	1	none	8.30969053357e-05
S040	T020	TRUE	TRUE	0	0	1	1	none	0.0001244409553034
S042	T020	TRUE	TRUE	0	0	1	1	none	8.21495264264e-05
S071	T020	TRUE	TRUE	0	0	1	1	none	0.0001071381230988
S078	T020	TRUE	TRUE	0	0	1	1	none	8.29164804962e-05
S081	T020	TRUE	TRUE	0	0	1	1	none	8.3963987476e-05
S085	T020	TRUE	TRUE	0	0	1	1	none	0.0001135680172732
S087	T020	TRUE	TRUE	0	0	1	1	none	0.0001318051704774
S093	T020	TRUE	TRUE	0	0	1	1	none	0.0001019262404398
S097	T020	TRUE	TRUE	0	0	1	1	none	8.79853146639e-05
S102	T020	TRUE	TRUE	0	0	1	1	none	0.0001242199534072
S106	T020	TRUE	TRUE	0	0	1	1	none	8.25739157838e-05
S130	T020	TRUE	TRUE	0	0	1	1	none	0.000130556683822
T009	T020	FALSE	FALSE	0	0	1	1	none	9.07627737233e-05
T010	T020	FALSE	FALSE	0	0	1	1	none	9.11260166616e-05
T013	T020	FALSE	FALSE	0	0	1	1	none	1.37533335114e-05
T014	T020	TRUE	TRUE	0	0	1	1	none	8.42935633578e-05
S002	T021	FALSE	FALSE	0	0	1	1	none	2.58376589588e-05
S007	T021	FALSE	FALSE	0	0	1	1	none	8.40371550948e-05
S021	T021	FALSE	FALSE	0	0	1	1	none	2.76611570232e-05
S024	T021	FALSE	FALSE	0	0	1	1	none	2.87460234548e-05
S025	T021	FALSE	FALSE	0	0	1	1	none	3.31939779416e-05
S026	T021	FALSE	FALSE	0	0	1	1	none	1.53519016128e-05
S038	T021	FALSE	FALSE	0	0	1	1	none	8.82246595027e-05
S039	T021	FALSE	FALSE	0	0	1	1	none	2.76885866067e-05
S040	T021	FALSE	FALSE	0	0	1	1	none	0.0001177218060744
S042	T021	FALSE	FALSE	0	0	1	1	none	2.67412076974e-05
S071	T021	FALSE	FALSE	0	0	1	1	none	0.0001004189738698
S078	T021	FALSE	FALSE	0	0	1	1	none	2.75081617672e-05
S081	T021	FALSE	FALSE	0	0	1	1	none	2.8555668747e-05
S085	T021	FALSE	FALSE	0	0	1	1	none	0.0001068488680442
S087	T021	FALSE	FALSE	0	0	1	1	none	0.0001250860212484
S093	T021	FALSE	FALSE	0	0	1	1	none	9.52070912108e-05
S097	T021	FALSE	FALSE	0	0	1	1	none	3.13740588117e-05
S102	T021	FALSE	FALSE	0	0	1	1	none	0.0001175008041782
S106	T021	FALSE	FALSE	0	0	1	1	none	2.71655970548e-05
S130	T021	FALSE	FALSE	0	0	1	1	none	0.000123837534593
T009	T021	TRUE	TRUE	0	0	1	1	none	3.8035795507e-06
T010	T021	FALSE	FALSE	0	0	1	1	none	5.3697596122e-06
T013	T021	FALSE	FALSE	0	0	1	1	none	9.29073620488e-05
T014	T021	FALSE	FALSE	0	0	1	1	none	2.88852446288e-05
T020	T021	FALSE	FALSE	0	0	1	1	none	9.17709426654e-05
S002	T028	TRUE	TRUE	0	0	1	1	none	7.66932397358e-05
S007	T028	TRUE	TRUE	0	0	1	1	none	3.97067977386e-05
S021	T028	TRUE	TRUE	0	0	1	1	none	7.85167378002e-05
S024	T028	TRUE	TRUE	0	0	1	1	none	7.96016042318e-05
S025	T028	TRUE	TRUE	0	0	1	1	none	8.52524958418e-05
S026	T028	TRUE	TRUE	0	0	1	1	none	7.4272177347e-05
S038	T028	TRUE	TRUE	0	0	1	1	none	6.10815498165e-05
S039	T028	TRUE	TRUE	0	0	1	1	none	7.85441673837e-05
S040	T028	TRUE	TRUE	0	0	1	1	none	0.0001198882173514
S042	T028	TRUE	TRUE	0	0	1	1	none	7.75967884744e-05
S071	T028	TRUE	TRUE	0	0	1	1	none	0.0001025853851468
S078	T028	TRUE	TRUE	0	0	1	1	none	7.83637425442e-05
S081	T028	TRUE	TRUE	0	0	1	1	none	7.9411249524e-05
S085	T028	TRUE	TRUE	0	0	1	1	none	0.0001090152793212
S087	T028	TRUE	TRUE	0	0	1	1	none	0.0001272524325254
S093	T028	TRUE	TRUE	0	0	1	1	none	9.73735024878e-05
S097	T028	TRUE	TRUE	0	0	1	1	none	8.34325767119e-05
S102	T028	TRUE	TRUE	0	0	1	1	none	0.0001196672154552
S106	T028	TRUE	TRUE	0	0	1	1	none	7.80211778318e-05
S130	T028	TRUE	TRUE	0	0	1	1	none	0.00012600394587
T009	T028	FALSE	FALSE	0	0	1	1	none	8.62100357713e-05
T010	T028	FALSE	FALSE	0	0	1	1	none	8.65732787096e-05
T013	T028	FALSE	FALSE	0	0	1	1	none	6.57642523626e-05
T014	T028	TRUE	TRUE	0	0	1	1	none	7.97408254058e-05
T020	T028	TRUE	TRUE	0	0	1	1	none	6.46278329792e-05
T021	T028	FALSE	FALSE	0	0	1	1	none	8.72182047134e-05
S002	T035a	TRUE	TRUE	0	0	1	1	none	0.0001141399245502
S007	T035a	TRUE	TRUE	0	0	1	1	none	0.0001236502511862
S021	T035a	TRUE	TRUE	0	0	1	1	none	0.0001159634226146
S024	T035a	TRUE	TRUE	0	0	1	1	none	0.0001170482890462
S025	T035a	TRUE	TRUE	0	0	1	1	none	0.0001226991806562
S026	T035a	TRUE	TRUE	0	0	1	1	none	0.0001117188621614
S038	T035a	TRUE	TRUE	0	0	1	1	none	0.0001278377555941
S039	T035a	TRUE	TRUE	0	0	1	1	none	0.0001159908521981
S040	T035a	TRUE	TRUE	0	0	1	1	none	6.52361359658e-05
S042	T035a	TRUE	TRUE	0	0	1	1	none	0.0001150434732888
S071	T035a	TRUE	TRUE	0	0	1	1	none	4.79333037612e-05
S078	T035a	TRUE	TRUE	0	0	1	1	none	0.0001158104273586
S081	T035a	TRUE	TRUE	0	0	1	1	none	0.0001168579343384
S085	T035a	TRUE	TRUE	0	0	1	1	none	2.60133063956e-05
S087	T035a	TRUE	TRUE	0	0	1	1	none	5.6846529598e-06
S093	T035a	TRUE	TRUE	0	0	1	1	none	4.27214211022e-05
S097	T035a	TRUE	TRUE	0	0	1	1	none	0.0001208792615263
S102	T035a	TRUE	TRUE	0	0	1	1	none	6.50151340696e-05
S106	T035a	TRUE	TRUE	0	0	1	1	none	0.0001154678626462
S130	T035a	TRUE	TRUE	0	0	1	1	none	4.4361663044e-06
T009	T035a	FALSE	FALSE	0	0	1	1	none	0.0001236567205857
T010	T035a	FALSE	FALSE	0	0	1	1	none	0.000124019963524
T013	T035a	FALSE	FALSE	0	0	1	1	none	0.0001325204581402
T014	T035a	TRUE	TRUE	0	0	1	1	none	0.0001171875102202
T020	T035a	TRUE	TRUE	0	0	1	1	none	0.0001313840387568
T021	T035a	FALSE	FALSE	0	0	1	1	none	0.0001246648895278
T028	T035a	TRUE	TRUE	0	0	1	1	none	0.0001268313008048
S002	T035b	FALSE	FALSE	0	0	1	1	none	2.4033253274e-05
S007	T035b	FALSE	FALSE	0	0	1	1	none	8.223274941e-05
S021	T035b	FALSE	FALSE	0	0	1	1	none	2.58567513384e-05
S024	T035b	FALSE	FALSE	0	0	1	1	none	2.694161777e-05
S025	T035b	FALSE	FALSE	0	0	1	1	none	3.13895722568e-05
S026	T035b	FALSE	FALSE	0	0	1	1	none	1.3547495928e-05
S038	T035b	FALSE	FALSE	0	0	1	1	none	8.64202538179e-05
S039	T035b	FALSE	FALSE	0	0	1	1	none	2.58841809219e-05
S040	T035b	FALSE	FALSE	0	0	1	1	none	0.0001159174003896
S042	T035b	FALSE	FALSE	0	0	1	1	none	2.49368020126e-05
S071	T035b	FALSE	FALSE	0	0	1	1	none	9.8614568185e-05
S078	T035b	FALSE	FALSE	0	0	1	1	none	2.57037560824e-05
S081	T035b	FALSE	FALSE	0	0	1	1	none	2.67512630622e-05
S085	T035b	FALSE	FALSE	0	0	1	1	none	0.0001050444623594
S087	T035b	FALSE	FALSE	0	0	1	1	none	0.0001232816155636
S093	T035b	FALSE	FALSE	0	0	1	1	none	9.3402685526e-05
S097	T035b	FALSE	FALSE	0	0	1	1	none	2.95696531269e-05
S102	T035b	FALSE	FALSE	0	0	1	1	none	0.0001156963984934
S106	T035b	FALSE	FALSE	0	0	1	1	none	2.536119137e-05
S130	T035b	FALSE	FALSE	0	0	1	1	none	0.0001220331289082
T009	T035b	FALSE	FALSE	0	0	1	1	none	3.2021109891e-06
T010	T035b	FALSE	FALSE	0	0	1	1	none	2.3624168042e-06
T013	T035b	FALSE	FALSE	0	0	1	1	none	9.1102956364e-05
T014	T035b	FALSE	FALSE	0	0	1	1	none	2.7080838944e-05
T020	T035b	FALSE	FALSE	0	0	1	1	none	8.99665369806e-05
T021	T035b	FALSE	FALSE	0	0	1	1	none	4.2102799312e-06
T028	T035b	FALSE	FALSE	0	0	1	1	none	8.54137990286e-05
T035a	T035b	FALSE	FALSE	0	0	1	1	none	0.000122860483843
S002	T040	TRUE	TRUE	0	0	1	1	none	1.58352425828e-05
S007	T040	TRUE	TRUE	0	0	1	1	none	7.80024748468e-05
S021	T040	TRUE	TRUE	0	0	1	1	none	5.70962244e-06
S024	T040	TRUE	TRUE	0	0	1	1	none	4.3685038956e-06
S025	T040	TRUE	TRUE	0	0	1	1	none	2.83622348168e-05
S026	T040	TRUE	TRUE	0	0	1	1	none	1.7381916322e-05
S038	T040	TRUE	TRUE	0	0	1	1	none	8.21899792547e-05
S039	T040	TRUE	TRUE	0	0	1	1	none	5.7370520235e-06
S040	T040	TRUE	TRUE	0	0	1	1	none	0.0001116871258264
S042	T040	TRUE	TRUE	0	0	1	1	none	5.9926102374e-06
S071	T040	TRUE	TRUE	0	0	1	1	none	9.43842936218e-05
S078	T040	TRUE	TRUE	0	0	1	1	none	9.4535597512e-06
S081	T040	TRUE	TRUE	0	0	1	1	none	2.9752120646e-06
S085	T040	TRUE	TRUE	0	0	1	1	none	0.0001008141877962
S087	T040	TRUE	TRUE	0	0	1	1	none	0.0001190513410004
S093	T040	TRUE	TRUE	0	0	1	1	none	8.91724109628e-05
S097	T040	TRUE	TRUE	0	0	1	1	none	2.65423156869e-05
S102	T040	TRUE	TRUE	0	0	1	1	none	0.0001114661239302
S106	T040	TRUE	TRUE	0	0	1	1	none	1.71631806788e-05
S130	T040	TRUE	TRUE	0	0	1	1	none	0.000117802854345
T009	T040	FALSE	FALSE	0	0	1	1	none	2.93197747463e-05
T010	T040	FALSE	FALSE	0	0	1	1	none	2.96830176846e-05
T013	T040	FALSE	FALSE	0	0	1	1	none	8.68726818008e-05
T014	T040	TRUE	TRUE	0	0	1	1	none	8.1366471688e-06
T020	T040	TRUE	TRUE	0	0	1	1	none	8.57362624174e-05
T021	T040	FALSE	FALSE	0	0	1	1	none	3.03279436884e-05
T028	T040	TRUE	TRUE	0	0	1	1	none	8.11835244654e-05
T035a	T040	TRUE	TRUE	0	0	1	1	none	0.0001186302092798
T035b	T040	FALSE	FALSE	0	0	1	1	none	2.85235380036e-05
S002	T056	FALSE	FALSE	0	0	1	1	none	3.05673425373e-05
S007	T056	FALSE	FALSE	0	0	1	1	none	8.87668386733e-05
S021	T056	FALSE	FALSE	0	0	1	1	none	3.23908406017e-05
S024	T056	FALSE	FALSE	0	0	1	1	none	3.34757070333e-05
S025	T056	FALSE	FALSE	0	0	1	1	none	3.79236615201e-05
S026	T056	FALSE	FALSE	0	0	1	1	none	2.00815851913e-05
S038	T056	FALSE	FALSE	0	0	1	1	none	9.29543430812e-05
S039	T056	FALSE	FALSE	0	0	1	1	none	3.24182701852e-05
S040	T056	FALSE	FALSE	0	0	1	1	none	0.0001224514896529
S042	T056	FALSE	FALSE	0	0	1	1	none	3.14708912759e-05
S071	T056	FALSE	FALSE	0	0	1	1	none	0.0001051486574483
S078	T056	FALSE	FALSE	0	0	1	1	none	3.22378453457e-05
S081	T056	FALSE	FALSE	0	0	1	1	none	3.32853523255e-05
S085	T056	FALSE	FALSE	0	0	1	1	none	0.0001115785516227
S087	T056	FALSE	FALSE	0	0	1	1	none	0.0001298157048269
S093	T056	FALSE	FALSE	0	0	1	1	none	9.99367747893001e-05
S097	T056	FALSE	FALSE	0	0	1	1	none	3.61037423902e-05
S102	T056	FALSE	FALSE	0	0	1	1	none	0.0001222304877567
S106	T056	FALSE	FALSE	0	0	1	1	none	3.18952806333e-05
S130	T056	FALSE	FALSE	0	0	1	1	none	0.0001285672181715
T009	T056	TRUE	TRUE	1	0	1	1	anc	9.261040278e-07
T010	T056	FALSE	FALSE	0	0	1	1	none	1.00994431907e-05
T013	T056	FALSE	FALSE	0	0	1	1	none	9.76370456273e-05
T014	T056	FALSE	FALSE	0	0	1	1	none	3.36149282073e-05
T020	T056	FALSE	FALSE	0	0	1	1	none	9.65006262439e-05
T021	T056	FALSE	FALSE	0	0	1	1	none	9.5414320713e-06
T028	T056	FALSE	FALSE	0	0	1	1	none	9.19478882919e-05
T035a	T056	FALSE	FALSE	0	0	1	1	none	0.0001293945731063
T035b	T056	FALSE	FALSE	0	0	1	1	none	8.9399635097e-06
T040	T056	FALSE	FALSE	0	0	1	1	none	3.50576272669e-05
S002	T059	TRUE	TRUE	0	0	1	1	none	0.0001166157471036
S007	T059	TRUE	TRUE	0	0	1	1	none	0.0001261260737396
S021	T059	TRUE	TRUE	0	0	1	1	none	0.000118439245168
S024	T059	TRUE	TRUE	0	0	1	1	none	0.0001195241115996
S025	T059	TRUE	TRUE	0	0	1	1	none	0.0001251750032096
S026	T059	TRUE	TRUE	0	0	1	1	none	0.0001141946847148
S038	T059	TRUE	TRUE	0	0	1	1	none	0.0001303135781475
S039	T059	TRUE	TRUE	0	0	1	1	none	0.0001184666747515
S040	T059	TRUE	TRUE	0	0	1	1	none	1.18247802532e-05
S042	T059	TRUE	TRUE	0	0	1	1	none	0.0001175192958422
S071	T059	TRUE	TRUE	0	0	1	1	none	3.00924869566e-05
S078	T059	TRUE	TRUE	0	0	1	1	none	0.000118286249912
S081	T059	TRUE	TRUE	0	0	1	1	none	0.0001193337568918
S085	T059	TRUE	TRUE	0	0	1	1	none	5.6839020489e-05
S087	T059	TRUE	TRUE	0	0	1	1	none	7.50761736932e-05
S093	T059	TRUE	TRUE	0	0	1	1	none	3.31365579936e-05
S097	T059	TRUE	TRUE	0	0	1	1	none	0.0001233550840797
S102	T059	TRUE	TRUE	0	0	1	1	none	1.4534312665e-05
S106	T059	TRUE	TRUE	0	0	1	1	none	0.0001179436851996
S130	T059	TRUE	TRUE	0	0	1	1	none	7.38276870378e-05
T009	T059	FALSE	FALSE	0	0	1	1	none	0.0001261325431391
T010	T059	FALSE	FALSE	0	0	1	1	none	0.0001264957860774
T013	T059	FALSE	FALSE	0	0	1	1	none	0.0001349962806936
T014	T059	TRUE	TRUE	0	0	1	1	none	0.0001196633327736
T020	T059	TRUE	TRUE	0	0	1	1	none	0.0001338598613102
T021	T059	FALSE	FALSE	0	0	1	1	none	0.0001271407120812
T028	T059	TRUE	TRUE	0	0	1	1	none	0.0001293071233582
T035a	T059	TRUE	TRUE	0	0	1	1	none	7.46550419726e-05
T035b	T059	FALSE	FALSE	0	0	1	1	none	0.0001253363063964
T040	T059	TRUE	TRUE	0	0	1	1	none	0.0001211060318332
T056	T059	FALSE	FALSE	0	0	1	1	none	0.0001318703956597
S002	T065	TRUE	TRUE	0	0	1	1	none	7.73433948702e-05
S007	T065	TRUE	TRUE	0	0	1	1	none	5.7544200543e-05
S021	T065	TRUE	TRUE	0	0	1	1	none	7.91668929346e-05
S024	T065	TRUE	TRUE	0	0	1	1	none	8.02517593662e-05
S025	T065	TRUE	TRUE	0	0	1	1	none	8.59026509762e-05
S026	T065	TRUE	TRUE	0	0	1	1	none	7.49223324814e-05
S038	T065	TRUE	TRUE	0	0	1	1	none	5.1680481477e-06
S039	T065	TRUE	TRUE	0	0	1	1	none	7.91943225181e-05
S040	T065	TRUE	TRUE	0	0	1	1	none	0.0001205383724858
S042	T065	TRUE	TRUE	0	0	1	1	none	7.82469436088e-05
S071	T065	TRUE	TRUE	0	0	1	1	none	0.0001032355402812
S078	T065	TRUE	TRUE	0	0	1	1	none	7.90138976786e-05
S081	T065	TRUE	TRUE	0	0	1	1	none	8.00614046584e-05
S085	T065	TRUE	TRUE	0	0	1	1	none	0.0001096654344556
S087	T065	TRUE	TRUE	0	0	1	1	none	0.0001279025876598
S093	T065	TRUE	TRUE	0	0	1	1	none	9.80236576222e-05
S097	T065	TRUE	TRUE	0	0	1	1	none	8.40827318463e-05
S102	T065	TRUE	TRUE	0	0	1	1	none	0.0001203173705896
S106	T065	TRUE	TRUE	0	0	1	1	none	7.86713329662e-05
S130	T065	TRUE	TRUE	0	0	1	1	none	0.0001266541010044
T009	T065	FALSE	FALSE	0	0	1	1	none	8.68601909057e-05
T010	T065	FALSE	FALSE	0	0	1	1	none	8.7223433844e-05
T013	T065	FALSE	FALSE	0	0	1	1	none	6.2419393242e-06
T014	T065	TRUE	TRUE	0	0	1	1	none	8.03909805402e-05
T020	T065	TRUE	TRUE	0	0	1	1	none	8.7143313104e-06
T021	T065	FALSE	FALSE	0	0	1	1	none	8.78683598478e-05
T028	T065	TRUE	TRUE	0	0	1	1	none	6.07252501616e-05
T035a	T065	TRUE	TRUE	0	0	1	1	none	0.0001274814559392
T035b	T065	FALSE	FALSE	0	0	1	1	none	8.6063954163e-05
T040	T065	TRUE	TRUE	0	0	1	1	none	8.18336795998e-05
T056	T065	FALSE	FALSE	0	0	1	1	none	9.25980434263e-05
T059	T065	TRUE	TRUE	0	0	1	1	none	0.0001299572784926
S002	T069	TRUE	TRUE	0	0	1	1	none	0.0001165286472566
S007	T069	TRUE	TRUE	0	0	1	1	none	0.0001260389738926
S021	T069	TRUE	TRUE	0	0	1	1	none	0.000118352145321
S024	T069	TRUE	TRUE	0	0	1	1	none	0.0001194370117526
S025	T069	TRUE	TRUE	0	0	1	1	none	0.0001250879033626
S026	T069	TRUE	TRUE	0	0	1	1	none	0.0001141075848678
S038	T069	TRUE	TRUE	0	0	1	1	none	0.0001302264783005
S039	T069	TRUE	TRUE	0	0	1	1	none	0.0001183795749045
S040	T069	TRUE	TRUE	0	0	1	1	none	4.73082193142e-05
S042	T069	TRUE	TRUE	0	0	1	1	none	0.0001174321959952
S071	T069	TRUE	TRUE	0	0	1	1	none	2.78375754876e-05
S078	T069	TRUE	TRUE	0	0	1	1	none	0.000118199150065
S081	T069	TRUE	TRUE	0	0	1	1	none	0.0001192466570448
S085	T069	TRUE	TRUE	0	0	1	1	none	5.6751920642e-05
S087	T069	TRUE	TRUE	0	0	1	1	none	7.49890738462e-05
S093	T069	TRUE	TRUE	0	0	1	1	none	3.30494581466e-05
S097	T069	TRUE	TRUE	0	0	1	1	none	0.0001232679842327
S102	T069	TRUE	TRUE	0	0	1	1	none	4.7087217418e-05
S106	T069	TRUE	TRUE	0	0	1	1	none	0.0001178565853526
S130	T069	TRUE	TRUE	0	0	1	1	none	7.37405871908e-05
T009	T069	FALSE	FALSE	0	0	1	1	none	0.0001260454432921
T010	T069	FALSE	FALSE	0	0	1	1	none	0.0001264086862304
T013	T069	FALSE	FALSE	0	0	1	1	none	0.0001349091808466
T014	T069	TRUE	TRUE	0	0	1	1	none	0.0001195762329266
T020	T069	TRUE	TRUE	0	0	1	1	none	0.0001337727614632
T021	T069	FALSE	FALSE	0	0	1	1	none	0.0001270536122342
T028	T069	TRUE	TRUE	0	0	1	1	none	0.0001292200235112
T035a	T069	TRUE	TRUE	0	0	1	1	none	7.45679421256e-05
T035b	T069	FALSE	FALSE	0	0	1	1	none	0.0001252492065494
T040	T069	TRUE	TRUE	0	0	1	1	none	0.0001210189319862
T056	T069	FALSE	FALSE	0	0	1	1	none	0.0001317832958127
T059	T069	TRUE	TRUE	0	0	1	1	none	5.6727125321e-05
T065	T069	TRUE	TRUE	0	0	1	1	none	0.0001298701786456
S002	T071	TRUE	TRUE	0	0	1	1	none	6.30917387368e-05
S007	T071	TRUE	TRUE	0	0	1	1	none	2.61052967396e-05
S021	T071	TRUE	TRUE	0	0	1	1	none	6.49152368012e-05
S024	T071	TRUE	TRUE	0	0	1	1	none	6.60001032328e-05
S025	T071	TRUE	TRUE	0	0	1	1	none	7.16509948428e-05
S026	T071	TRUE	TRUE	0	0	1	1	none	6.0670676348e-05
S038	T071	TRUE	TRUE	0	0	1	1	none	4.74800488175e-05
S039	T071	TRUE	TRUE	0	0	1	1	none	6.49426663847e-05
S040	T071	TRUE	TRUE	0	0	1	1	none	0.0001062867163524
S042	T071	TRUE	TRUE	0	0	1	1	none	6.39952874754e-05
S071	T071	TRUE	TRUE	0	0	1	1	none	8.89838841478e-05
S078	T071	TRUE	TRUE	0	0	1	1	none	6.47622415452e-05
S081	T071	TRUE	TRUE	0	0	1	1	none	6.5809748525e-05
S085	T071	TRUE	TRUE	0	0	1	1	none	9.54137783222e-05
S087	T071	TRUE	TRUE	0	0	1	1	none	0.0001136509315264
S093	T071	TRUE	TRUE	0	0	1	1	none	8.37720014888e-05
S097	T071	TRUE	TRUE	0	0	1	1	none	6.98310757129e-05
S102	T071	TRUE	TRUE	0	0	1	1	none	0.0001060657144562
S106	T071	TRUE	TRUE	0	0	1	1	none	6.44196768328e-05
S130	T071	TRUE	TRUE	0	0	1	1	none	0.000112402444871
T009	T071	FALSE	FALSE	0	0	1	1	none	7.26085347723e-05
T010	T071	FALSE	FALSE	0	0	1	1	none	7.29717777106e-05
T013	T071	FALSE	FALSE	0	0	1	1	none	5.21627513636e-05
T014	T071	TRUE	TRUE	0	0	1	1	none	6.61393244068e-05
T020	T071	TRUE	TRUE	0	0	1	1	none	5.10263319802e-05
T021	T071	FALSE	FALSE	0	0	1	1	none	7.36167037144e-05
T028	T071	TRUE	TRUE	0	0	1	1	none	2.8083409235e-05
T035a	T071	TRUE	TRUE	0	0	1	1	none	0.0001132297998058
T035b	T071	FALSE	FALSE	0	0	1	1	none	7.18122980296e-05
T040	T071	TRUE	TRUE	0	0	1	1	none	6.75820234664e-05
T056	T071	FALSE	FALSE	0	0	1	1	none	7.83463872929e-05
T059	T071	TRUE	TRUE	0	0	1	1	none	0.0001157056223592
T065	T071	TRUE	TRUE	0	0	1	1	none	4.71237491626e-05
T069	T071	TRUE	TRUE	0	0	1	1	none	0.0001156185225122
S002	T073	FALSE	FALSE	0	0	1	1	none	2.58376589588e-05
S007	T073	FALSE	FALSE	0	0	1	1	none	8.40371550948e-05
S021	T073	FALSE	FALSE	0	0	1	1	none	2.76611570232e-05
S024	T073	FALSE	FALSE	0	0	1	1	none	2.87460234548e-05
S025	T073	FALSE	FALSE	0	0	1	1	none	3.31939779416e-05
S026	T073	FALSE	FALSE	0	0	1	1	none	1.53519016128e-05
S038	T073	FALSE	FALSE	0	0	1	1	none	8.82246595027e-05
S039	T073	FALSE	FALSE	0	0	1	1	none	2.76885866067e-05
S040	T073	FALSE	FALSE	0	0	1	1	none	0.0001177218060744
S042	T073	FALSE	FALSE	0	0	1	1	none	2.67412076974e-05
S071	T073	FALSE	FALSE	0	0	1	1	none	0.0001004189738698
S078	T073	FALSE	FALSE	0	0	1	1	none	2.75081617672e-05
S081	T073	FALSE	FALSE	0	0	1	1	none	2.8555668747e-05
S085	T073	FALSE	FALSE	0	0	1	1	none	0.0001068488680442
S087	T073	FALSE	FALSE	0	0	1	1	none	0.0001250860212484
S093	T073	FALSE	FALSE	0	0	1	1	none	9.52070912108e-05
S097	T073	FALSE	FALSE	0	0	1	1	none	3.13740588117e-05
S102	T073	FALSE	FALSE	0	0	1	1	none	0.0001175008041782
S106	T073	FALSE	FALSE	0	0	1	1	none	2.71655970548e-05
S130	T073	FALSE	FALSE	0	0	1	1	none	0.000123837534593
T009	T073	TRUE	TRUE	0	0	1	1	none	3.8035795507e-06
T010	T073	FALSE	FALSE	0	0	1	1	none	5.3697596122e-06
T013	T073	FALSE	FALSE	0	0	1	1	none	9.29073620488e-05
T014	T073	FALSE	FALSE	0	0	1	1	none	2.88852446288e-05
T020	T073	FALSE	FALSE	0	0	1	1	none	9.17709426654e-05
T021	T073	TRUE	TRUE	0	0	1	1	none	1.2029371232e-06
T028	T073	FALSE	FALSE	0	0	1	1	none	8.72182047134e-05
T035a	T073	FALSE	FALSE	0	0	1	1	none	0.0001246648895278
T035b	T073	FALSE	FALSE	0	0	1	1	none	4.2102799312e-06
T040	T073	FALSE	FALSE	0	0	1	1	none	3.03279436884e-05
T056	T073	FALSE	FALSE	0	0	1	1	none	9.5414320713e-06
T059	T073	FALSE	FALSE	0	0	1	1	none	0.0001271407120812
T065	T073	FALSE	FALSE	0	0	1	1	none	8.78683598478e-05
T069	T073	FALSE	FALSE	0	0	1	1	none	0.0001270536122342
T071	T073	FALSE	FALSE	0	0	1	1	none	7.36167037144e-05
S002	T075	TRUE	TRUE	0	0	1	1	none	7.15027426922e-05
S007	T075	TRUE	TRUE	0	0	1	1	none	7.9810132205e-05
S021	T075	TRUE	TRUE	0	0	1	1	none	7.33262407566e-05
S024	T075	TRUE	TRUE	0	0	1	1	none	7.44111071882e-05
S025	T075	TRUE	TRUE	0	0	1	1	none	8.00619987982e-05
S026	T075	TRUE	TRUE	0	0	1	1	none	6.90816803034e-05
S038	T075	TRUE	TRUE	0	0	1	1	none	8.39976366129e-05
S039	T075	TRUE	TRUE	0	0	1	1	none	7.33536703401e-05
S040	T075	TRUE	TRUE	0	0	1	1	none	0.0001146977203078
S042	T075	TRUE	TRUE	0	0	1	1	none	7.24062914308e-05
S071	T075	TRUE	TRUE	0	0	1	1	none	9.73948881032e-05
S078	T075	TRUE	TRUE	0	0	1	1	none	7.31732455006e-05
S081	T075	TRUE	TRUE	0	0	1	1	none	7.42207524804e-05
S085	T075	TRUE	TRUE	0	0	1	1	none	0.0001038247822776
S087	T075	TRUE	TRUE	0	0	1	1	none	0.0001220619354818
S093	T075	TRUE	TRUE	0	0	1	1	none	9.21830054442e-05
S097	T075	TRUE	TRUE	0	0	1	1	none	7.82420796683e-05
S102	T075	TRUE	TRUE	0	0	1	1	none	0.0001144767184116
S106	T075	TRUE	TRUE	0	0	1	1	none	7.28306807882e-05
S130	T075	TRUE	TRUE	0	0	1	1	none	0.0001208134488264
T009	T075	FALSE	FALSE	0	0	1	1	none	8.10195387277e-05
T010	T075	FALSE	FALSE	0	0	1	1	none	8.1382781666e-05
T013	T075	FALSE	FALSE	0	0	1	1	none	8.8680339159e-05
T014	T075	TRUE	TRUE	0	0	1	1	none	7.45503283622e-05
T020	T075	TRUE	TRUE	0	0	1	1	none	8.75439197756e-05
T021	T075	FALSE	FALSE	0	0	1	1	none	8.20277076698e-05
T028	T075	TRUE	TRUE	0	0	1	1	none	8.29911818236e-05
T035a	T075	TRUE	TRUE	0	0	1	1	none	0.0001216408037612
T035b	T075	FALSE	FALSE	0	0	1	1	none	8.0223301985e-05
T040	T075	TRUE	TRUE	0	0	1	1	none	7.59930274218e-05
T056	T075	FALSE	FALSE	0	0	1	1	none	8.67573912483e-05
T059	T075	TRUE	TRUE	0	0	1	1	none	0.0001241166263146
T065	T075	TRUE	TRUE	0	0	1	1	none	8.3641336958e-05
T069	T075	TRUE	TRUE	0	0	1	1	none	0.0001240295264676
T071	T075	TRUE	TRUE	0	0	1	1	none	6.93896808246e-05
T073	T075	FALSE	FALSE	0	0	1	1	none	8.20277076698e-05
S002	T077	FALSE	FALSE	0	0	1	1	none	2.52361903972e-05
S007	T077	FALSE	FALSE	0	0	1	1	none	8.34356865332e-05
S021	T077	FALSE	FALSE	0	0	1	1	none	2.70596884616e-05
S024	T077	FALSE	FALSE	0	0	1	1	none	2.81445548932e-05
S025	T077	FALSE	FALSE	0	0	1	1	none	3.259250938e-05
S026	T077	FALSE	FALSE	0	0	1	1	none	1.47504330512e-05
S038	T077	FALSE	FALSE	0	0	1	1	none	8.76231909411e-05
S039	T077	FALSE	FALSE	0	0	1	1	none	2.70871180451e-05
S040	T077	FALSE	FALSE	0	0	1	1	none	0.0001171203375128
S042	T077	FALSE	FALSE	0	0	1	1	none	2.61397391358e-05
S071	T077	FALSE	FALSE	0	0	1	1	none	9.98175053082e-05
S078	T077	FALSE	FALSE	0	0	1	1	none	2.69066932056e-05
S081	T077	FALSE	FALSE	0	0	1	1	none	2.79542001854e-05
S085	T077	FALSE	FALSE	0	0	1	1	none	0.0001062473994826
S087	T077	FALSE	FALSE	0	0	1	1	none	0.0001244845526868
S093	T077	FALSE	FALSE	0	0	1	1	none	9.46056226492e-05
S097	T077	FALSE	FALSE	0	0	1	1	none	3.07725902501e-05
S102	T077	FALSE	FALSE	0	0	1	1	none	0.0001168993356166
S106	T077	FALSE	FALSE	0	0	1	1	none	2.65641284932e-05
S130	T077	FALSE	FALSE	0	0	1	1	none	0.0001232360660314
T009	T077	TRUE	TRUE	0	0	1	1	none	3.2021109891e-06
T010	T077	FALSE	FALSE	0	0	1	1	none	4.7682910506e-06
T013	T077	FALSE	FALSE	0	0	1	1	none	9.23058934872e-05
T014	T077	FALSE	FALSE	0	0	1	1	none	2.82837760672e-05
T020	T077	FALSE	FALSE	0	0	1	1	none	9.11694741038e-05
T021	T077	TRUE	TRUE	0	0	1	1	none	1.8044056848e-06
T028	T077	FALSE	FALSE	0	0	1	1	none	8.66167361518e-05
T035a	T077	FALSE	FALSE	0	0	1	1	none	0.0001240634209662
T035b	T077	FALSE	FALSE	0	0	1	1	none	3.6088113696e-06
T040	T077	FALSE	FALSE	0	0	1	1	none	2.97264751268e-05
T056	T077	FALSE	FALSE	0	0	1	1	none	8.9399635097e-06
T059	T077	FALSE	FALSE	0	0	1	1	none	0.0001265392435196
T065	T077	FALSE	FALSE	0	0	1	1	none	8.72668912862e-05
T069	T077	FALSE	FALSE	0	0	1	1	none	0.0001264521436726
T071	T077	FALSE	FALSE	0	0	1	1	none	7.30152351528e-05
T073	T077	TRUE	TRUE	0	0	1	1	none	1.8044056848e-06
T075	T077	FALSE	FALSE	0	0	1	1	none	8.14262391082e-05
S002	T087	FALSE	FALSE	0	0	1	1	none	2.54760623259e-05
S007	T087	FALSE	FALSE	0	0	1	1	none	8.36755584619e-05
S021	T087	FALSE	FALSE	0	0	1	1	none	2.72995603903e-05
S024	T087	FALSE	FALSE	0	0	1	1	none	2.83844268219e-05
S025	T087	FALSE	FALSE	0	0	1	1	none	3.28323813087e-05
S026	T087	FALSE	FALSE	0	0	1	1	none	1.49903049799e-05
S038	T087	FALSE	FALSE	0	0	1	1	none	8.78630628698e-05
S039	T087	FALSE	FALSE	0	0	1	1	none	2.73269899738e-05
S040	T087	FALSE	FALSE	0	0	1	1	none	0.0001173602094415
S042	T087	FALSE	FALSE	0	0	1	1	none	2.63796110645e-05
S071	T087	FALSE	FALSE	0	0	1	1	none	0.0001000573772369
S078	T087	FALSE	FALSE	0	0	1	1	none	2.71465651343e-05
S081	T087	FALSE	FALSE	0	0	1	1	none	2.81940721141e-05
S085	T087	FALSE	FALSE	0	0	1	1	none	0.0001064872714113
S087	T087	FALSE	FALSE	0	0	1	1	none	0.0001247244246155
S093	T087	FALSE	FALSE	0	0	1	1	none	9.48454945779e-05
S097	T087	FALSE	FALSE	0	0	1	1	none	3.10124621788e-05
S102	T087	FALSE	FALSE	0	0	1	1	none	0.0001171392075453
S106	T087	FALSE	FALSE	0	0	1	1	none	2.68040004219e-05
S130	T087	FALSE	FALSE	0	0	1	1	none	0.0001234759379601
T009	T087	TRUE	TRUE	0	0	1	1	none	3.4419829178e-06
T010	T087	FALSE	FALSE	0	0	1	1	none	5.0081629793e-06
T013	T087	FALSE	FALSE	0	0	1	1	none	9.25457654159e-05
T014	T087	FALSE	FALSE	0	0	1	1	none	2.85236479959e-05
T020	T087	FALSE	FALSE	0	0	1	1	none	9.14093460325e-05
T021	T087	TRUE	TRUE	0	0	1	1	none	3.2472147367e-06
T028	T087	FALSE	FALSE	0	0	1	1	none	8.68566080805e-05
T035a	T087	FALSE	FALSE	0	0	1	1	none	0.0001243032928949
T035b	T087	FALSE	FALSE	0	0	1	1	none	3.8486832983e-06
T040	T087	FALSE	FALSE	0	0	1	1	none	2.99663470555e-05
T056	T087	FALSE	FALSE	0	0	1	1	none	9.1798354384e-06
T059	T087	FALSE	FALSE	0	0	1	1	none	0.0001267791154483
T065	T087	FALSE	FALSE	0	0	1	1	none	8.75067632149e-05
T069	T087	FALSE	FALSE	0	0	1	1	none	0.0001266920156013
T071	T087	FALSE	FALSE	0	0	1	1	none	7.32551070815e-05
T073	T087	TRUE	TRUE	0	0	1	1	none	3.2472147367e-06
T075	T087	FALSE	FALSE	0	0	1	1	none	8.16661110369e-05
T077	T087	TRUE	TRUE	0	0	1	1	none	2.6457461751e-06
S002	T095	TRUE	TRUE	0	0	1	1	none	0.0001127111010538
S007	T095	TRUE	TRUE	0	0	1	1	none	0.0001222214276898
S021	T095	TRUE	TRUE	0	0	1	1	none	0.0001145345991182
S024	T095	TRUE	TRUE	0	0	1	1	none	0.0001156194655498
S025	T095	TRUE	TRUE	0	0	1	1	none	0.0001212703571598
S026	T095	TRUE	TRUE	0	0	1	1	none	0.000110290038665
S038	T095	TRUE	TRUE	0	0	1	1	none	0.0001264089320977
S039	T095	TRUE	TRUE	0	0	1	1	none	0.0001145620287017
S040	T095	TRUE	TRUE	0	0	1	1	none	6.38073124694e-05
S042	T095	TRUE	TRUE	0	0	1	1	none	0.0001136146497924
S071	T095	TRUE	TRUE	0	0	1	1	none	4.65044802648e-05
S078	T095	TRUE	TRUE	0	0	1	1	none	0.0001143816038622
S081	T095	TRUE	TRUE	0	0	1	1	none	0.000115429110842
S085	T095	TRUE	TRUE	0	0	1	1	none	2.45844828992e-05
S087	T095	TRUE	TRUE	0	0	1	1	none	3.0528923402e-06
S093	T095	TRUE	TRUE	0	0	1	1	none	4.12925976058e-05
S097	T095	TRUE	TRUE	0	0	1	1	none	0.0001194504380299
S102	T095	TRUE	TRUE	0	0	1	1	none	6.35863105732e-05
S106	T095	TRUE	TRUE	0	0	1	1	none	0.0001140390391498
S130	T095	TRUE	TRUE	0	0	1	1	none	1.8044056848e-06
T009	T095	FALSE	FALSE	0	0	1	1	none	0.0001222278970893
T010	T095	FALSE	FALSE	0	0	1	1	none	0.0001225911400276
T013	T095	FALSE	FALSE	0	0	1	1	none	0.0001310916346438
T014	T095	TRUE	TRUE	0	0	1	1	none	0.0001157586867238
T020	T095	TRUE	TRUE	0	0	1	1	none	0.0001299552152604
T021	T095	FALSE	FALSE	0	0	1	1	none	0.0001232360660314
T028	T095	TRUE	TRUE	0	0	1	1	none	0.0001254024773084
T035a	T095	TRUE	TRUE	0	0	1	1	none	3.8346977428e-06
T035b	T095	FALSE	FALSE	0	0	1	1	none	0.0001214316603466
T040	T095	TRUE	TRUE	0	0	1	1	none	0.0001172013857834
T056	T095	FALSE	FALSE	0	0	1	1	none	0.0001279657496099
T059	T095	TRUE	TRUE	0	0	1	1	none	7.32262184762e-05
T065	T095	TRUE	TRUE	0	0	1	1	none	0.0001260526324428
T069	T095	TRUE	TRUE	0	0	1	1	none	7.31391186292e-05
T071	T095	TRUE	TRUE	0	0	1	1	none	0.0001118009763094
T073	T095	FALSE	FALSE	0	0	1	1	none	0.0001232360660314
T075	T095	TRUE	TRUE	0	0	1	1	none	0.0001202119802648
T077	T095	FALSE	FALSE	0	0	1	1	none	0.0001226345974698
T087	T095	FALSE	FALSE	0	0	1	1	none	0.0001228744693985
S002	T099a	TRUE	TRUE	0	0	1	1	none	0.0001136266694172
S007	T099a	TRUE	TRUE	0	0	1	1	none	0.0001231369960532
S021	T099a	TRUE	TRUE	0	0	1	1	none	0.0001154501674816
S024	T099a	TRUE	TRUE	0	0	1	1	none	0.0001165350339132
S025	T099a	TRUE	TRUE	0	0	1	1	none	0.0001221859255232
S026	T099a	TRUE	TRUE	0	0	1	1	none	0.0001112056070284
S038	T099a	TRUE	TRUE	0	0	1	1	none	0.0001273245004611
S039	T099a	TRUE	TRUE	0	0	1	1	none	0.0001154775970651
S040	T099a	TRUE	TRUE	0	0	1	1	none	6.47228808328e-05
S042	T099a	TRUE	TRUE	0	0	1	1	none	0.0001145302181558
S071	T099a	TRUE	TRUE	0	0	1	1	none	4.74200486282e-05
S078	T099a	TRUE	TRUE	0	0	1	1	none	0.0001152971722256
S081	T099a	TRUE	TRUE	0	0	1	1	none	0.0001163446792054
S085	T099a	TRUE	TRUE	0	0	1	1	none	2.55000512626e-05
S087	T099a	TRUE	TRUE	0	0	1	1	none	5.1713978268e-06
S093	T099a	TRUE	TRUE	0	0	1	1	none	4.22081659692e-05
S097	T099a	TRUE	TRUE	0	0	1	1	none	0.0001203660063933
S102	T099a	TRUE	TRUE	0	0	1	1	none	6.45018789366e-05
S106	T099a	TRUE	TRUE	0	0	1	1	none	0.0001149546075132
S130	T099a	TRUE	TRUE	0	0	1	1	none	3.9229111714e-06
T009	T099a	FALSE	FALSE	0	0	1	1	none	0.0001231434654527
T010	T099a	FALSE	FALSE	0	0	1	1	none	0.000123506708391
T013	T099a	FALSE	FALSE	0	0	1	1	none	0.0001320072030072
T014	T099a	TRUE	TRUE	0	0	1	1	none	0.0001166742550872
T020	T099a	TRUE	TRUE	0	0	1	1	none	0.0001308707836238
T021	T099a	FALSE	FALSE	0	0	1	1	none	0.0001241516343948
T028	T099a	TRUE	TRUE	0	0	1	1	none	0.0001263180456718
T035a	T099a	TRUE	TRUE	0	0	1	1	none	3.547328983e-06
T035b	T099a	FALSE	FALSE	0	0	1	1	none	0.00012234722871
T040	T099a	TRUE	TRUE	0	0	1	1	none	0.0001181169541468
T056	T099a	FALSE	FALSE	0	0	1	1	none	0.0001288813179733
T059	T099a	TRUE	TRUE	0	0	1	1	none	7.41417868396e-05
T065	T099a	TRUE	TRUE	0	0	1	1	none	0.0001269682008062
T069	T099a	TRUE	TRUE	0	0	1	1	none	7.40546869926e-05
T071	T099a	TRUE	TRUE	0	0	1	1	none	0.0001127165446728
T073	T099a	FALSE	FALSE	0	0	1	1	none	0.0001241516343948
T075	T099a	TRUE	TRUE	0	0	1	1	none	0.0001211275486282
T077	T099a	FALSE	FALSE	0	0	1	1	none	0.0001235501658332
T087	T099a	FALSE	FALSE	0	0	1	1	none	0.0001237900377619
T095	T099a	TRUE	TRUE	0	0	1	1	none	3.3214426098e-06
S002	T102	FALSE	FALSE	0	0	1	1	none	0.0001186815018444
S007	T102	FALSE	FALSE	0	0	1	1	none	0.0001281918284804
S021	T102	FALSE	FALSE	0	0	1	1	none	0.0001205049999088
S024	T102	FALSE	FALSE	0	0	1	1	none	0.0001215898663404
S025	T102	FALSE	FALSE	0	0	1	1	none	0.0001272407579504
S026	T102	FALSE	FALSE	0	0	1	1	none	0.0001162604394556
S038	T102	FALSE	FALSE	0	0	1	1	none	0.0001323793328883
S039	T102	FALSE	FALSE	0	0	1	1	none	0.0001205324294923
S040	T102	FALSE	FALSE	0	0	1	1	none	6.977771326e-05
S042	T102	FALSE	FALSE	0	0	1	1	none	0.000119585050583
S071	T102	FALSE	FALSE	0	0	1	1	none	5.24748810554e-05
S078	T102	FALSE	FALSE	0	0	1	1	none	0.0001203520046528
S081	T102	FALSE	FALSE	0	0	1	1	none	0.0001213995116326
S085	T102	FALSE	FALSE	0	0	1	1	none	3.05548836898e-05
S087	T102	FALSE	FALSE	0	0	1	1	none	9.0232931308e-06
S093	T102	FALSE	FALSE	0	0	1	1	none	4.72629983964e-05
S097	T102	FALSE	FALSE	0	0	1	1	none	0.0001254208388205
S102	T102	FALSE	FALSE	0	0	1	1	none	6.95567113638e-05
S106	T102	FALSE	FALSE	0	0	1	1	none	0.0001200094399404
S130	T102	FALSE	FALSE	0	0	1	1	none	7.7748064754e-06
T009	T102	FALSE	FALSE	0	0	1	1	none	0.0001281982978799
T010	T102	FALSE	FALSE	0	0	1	1	none	0.0001285615408182
T013	T102	FALSE	FALSE	0	0	1	1	none	0.0001370620354344
T014	T102	FALSE	FALSE	0	0	1	1	none	0.0001217290875144
T020	T102	FALSE	FALSE	0	0	1	1	none	0.000135925616051
T021	T102	FALSE	FALSE	0	0	1	1	none	0.000129206466822
T028	T102	FALSE	FALSE	0	0	1	1	none	0.000131372878099
T035a	T102	FALSE	FALSE	0	0	1	1	none	9.8050985334e-06
T035b	T102	FALSE	FALSE	0	0	1	1	none	0.0001274020611372
T040	T102	FALSE	FALSE	0	0	1	1	none	0.000123171786574
T056	T102	FALSE	FALSE	0	0	1	1	none	0.0001339361504005
T059	T102	FALSE	FALSE	0	0	1	1	none	7.91966192668e-05
T065	T102	FALSE	FALSE	0	0	1	1	none	0.0001320230332334
T069	T102	FALSE	FALSE	0	0	1	1	none	7.91095194198e-05
T071	T102	FALSE	FALSE	0	0	1	1	none	0.0001177713771
T073	T102	FALSE	FALSE	0	0	1	1	none	0.000129206466822
T075	T102	FALSE	FALSE	0	0	1	1	none	0.0001261823810554
T077	T102	FALSE	FALSE	0	0	1	1	none	0.0001286049982604
T087	T102	FALSE	FALSE	0	0	1	1	none	0.0001288448701891
T095	T102	TRUE	TRUE	1	0	1	1	anc	6.014685616e-07
T099a	T102	FALSE	FALSE	0	0	1	1	none	9.2918434004e-06
S002	T104	FALSE	FALSE	0	0	1	1	none	6.85049557912e-05
S007	T104	FALSE	FALSE	0	0	1	1	none	3.1518513794e-05
S021	T104	FALSE	FALSE	0	0	1	1	none	7.03284538556e-05
S024	T104	FALSE	FALSE	0	0	1	1	none	7.14133202872e-05
S025	T104	FALSE	FALSE	0	0	1	1	none	7.70642118972001e-05
S026	T104	FALSE	FALSE	0	0	1	1	none	6.60838934024e-05
S038	T104	FALSE	FALSE	0	0	1	1	none	5.28932658719e-05
S039	T104	FALSE	FALSE	0	0	1	1	none	7.03558834391e-05
S040	T104	FALSE	FALSE	0	0	1	1	none	0.0001116999334068
S042	T104	FALSE	FALSE	0	0	1	1	none	6.94085045298e-05
S071	T104	FALSE	FALSE	0	0	1	1	none	9.43971012022e-05
S078	T104	FALSE	FALSE	0	0	1	1	none	7.01754585996e-05
S081	T104	FALSE	FALSE	0	0	1	1	none	7.12229655794e-05
S085	T104	FALSE	FALSE	0	0	1	1	none	0.0001008269953766
S087	T104	FALSE	FALSE	0	0	1	1	none	0.0001190641485808
S093	T104	FALSE	FALSE	0	0	1	1	none	8.91852185432001e-05
S097	T104	FALSE	FALSE	0	0	1	1	none	7.52442927673001e-05
S102	T104	FALSE	FALSE	0	0	1	1	none	0.0001114789315106
S106	T104	FALSE	FALSE	0	0	1	1	none	6.98328938872e-05
S130	T104	FALSE	FALSE	0	0	1	1	none	0.0001178156619254
T009	T104	FALSE	FALSE	0	0	1	1	none	7.80217518267e-05
T010	T104	FALSE	FALSE	0	0	1	1	none	7.83849947650001e-05
T013	T104	FALSE	FALSE	0	0	1	1	none	5.7575968418e-05
T014	T104	FALSE	FALSE	0	0	1	1	none	7.15525414612e-05
T020	T104	FALSE	FALSE	0	0	1	1	none	5.64395490346e-05
T021	T104	FALSE	FALSE	0	0	1	1	none	7.90299207688001e-05
T028	T104	FALSE	FALSE	0	0	1	1	none	3.34966262894e-05
T035a	T104	FALSE	FALSE	0	0	1	1	none	0.0001186430168602
T035b	T104	FALSE	FALSE	0	0	1	1	none	7.7225515084e-05
T040	T104	FALSE	FALSE	0	0	1	1	none	7.29952405208e-05
T056	T104	FALSE	FALSE	0	0	1	1	none	8.37596043473e-05
T059	T104	FALSE	FALSE	0	0	1	1	none	0.0001211188394136
T065	T104	FALSE	FALSE	0	0	1	1	none	5.2536966217e-05
T069	T104	FALSE	FALSE	0	0	1	1	none	0.0001210317395666
T071	T104	TRUE	TRUE	1	0	1	1	anc	6.014685616e-07
T073	T104	FALSE	FALSE	0	0	1	1	none	7.90299207688001e-05
T075	T104	FALSE	FALSE	0	0	1	1	none	7.4802897879e-05
T077	T104	FALSE	FALSE	0	0	1	1	none	7.84284522072e-05
T087	T104	FALSE	FALSE	0	0	1	1	none	7.86683241359001e-05
T095	T104	FALSE	FALSE	0	0	1	1	none	0.0001172141933638
T099a	T104	FALSE	FALSE	0	0	1	1	none	0.0001181297617272
T102	T104	FALSE	FALSE	0	0	1	1	none	0.0001231845941544
S002	T105	FALSE	FALSE	0	0	1	1	none	7.91924317678e-05
S007	T105	FALSE	FALSE	0	0	1	1	none	5.93932374406e-05
S021	T105	FALSE	FALSE	0	0	1	1	none	8.10159298322e-05
S024	T105	FALSE	FALSE	0	0	1	1	none	8.21007962638e-05
S025	T105	FALSE	FALSE	0	0	1	1	none	8.77516878738e-05
S026	T105	FALSE	FALSE	0	0	1	1	none	7.6771369379e-05
S038	T105	FALSE	FALSE	0	0	1	1	none	7.0170850453e-06
S039	T105	FALSE	FALSE	0	0	1	1	none	8.10433594157e-05
S040	T105	FALSE	FALSE	0	0	1	1	none	0.0001223874093834
S042	T105	FALSE	FALSE	0	0	1	1	none	8.00959805064e-05
S071	T105	FALSE	FALSE	0	0	1	1	none	0.0001050845771788
S078	T105	FALSE	FALSE	0	0	1	1	none	8.08629345762e-05
S081	T105	FALSE	FALSE	0	0	1	1	none	8.1910441556e-05
S085	T105	FALSE	FALSE	0	0	1	1	none	0.0001115144713532
S087	T105	FALSE	FALSE	0	0	1	1	none	0.0001297516245574
S093	T105	FALSE	FALSE	0	0	1	1	none	9.98726945198e-05
S097	T105	FALSE	FALSE	0	0	1	1	none	8.59317687439e-05
S102	T105	FALSE	FALSE	0	0	1	1	none	0.0001221664074872
S106	T105	FALSE	FALSE	0	0	1	1	none	8.05203698638e-05
S130	T105	FALSE	FALSE	0	0	1	1	none	0.000128503137902
T009	T105	FALSE	FALSE	0	0	1	1	none	8.87092278033e-05
T010	T105	FALSE	FALSE	0	0	1	1	none	8.90724707416e-05
T013	T105	FALSE	FALSE	0	0	1	1	none	8.0909762218e-06
T014	T105	FALSE	FALSE	0	0	1	1	none	8.22400174378e-05
T020	T105	FALSE	FALSE	0	0	1	1	none	1.0563368208e-05
T021	T105	FALSE	FALSE	0	0	1	1	none	8.97173967454e-05
T028	T105	FALSE	FALSE	0	0	1	1	none	6.25742870592e-05
T035a	T105	FALSE	FALSE	0	0	1	1	none	0.0001293304928368
T035b	T105	FALSE	FALSE	0	0	1	1	none	8.79129910606e-05
T040	T105	FALSE	FALSE	0	0	1	1	none	8.36827164974e-05
T056	T105	FALSE	FALSE	0	0	1	1	none	9.44470803239e-05
T059	T105	FALSE	FALSE	0	0	1	1	none	0.0001318063153902
T065	T105	TRUE	TRUE	1	0	1	1	anc	1.247568336e-06
T069	T105	FALSE	FALSE	0	0	1	1	none	0.0001317192155432
T071	T105	FALSE	FALSE	0	0	1	1	none	4.89727860602e-05
T073	T105	FALSE	FALSE	0	0	1	1	none	8.97173967454e-05
T075	T105	FALSE	FALSE	0	0	1	1	none	8.54903738556e-05
T077	T105	FALSE	FALSE	0	0	1	1	none	8.91159281838e-05
T087	T105	FALSE	FALSE	0	0	1	1	none	8.93558001125e-05
T095	T105	FALSE	FALSE	0	0	1	1	none	0.0001279016693404
T099a	T105	FALSE	FALSE	0	0	1	1	none	0.0001288172377038
T102	T105	FALSE	FALSE	0	0	1	1	none	0.000133872070131
T104	T105	FALSE	FALSE	0	0	1	1	none	5.43860031146e-05
S002	T107	FALSE	FALSE	0	0	1	1	none	0.000116275627598
S007	T107	FALSE	FALSE	0	0	1	1	none	0.000125785954234
S021	T107	FALSE	FALSE	0	0	1	1	none	0.0001180991256624
S024	T107	FALSE	FALSE	0	0	1	1	none	0.000119183992094
S025	T107	FALSE	FALSE	0	0	1	1	none	0.000124834883704
S026	T107	FALSE	FALSE	0	0	1	1	none	0.0001138545652092
S038	T107	FALSE	FALSE	0	0	1	1	none	0.0001299734586419
S039	T107	FALSE	FALSE	0	0	1	1	none	0.0001181265552459
S040	T107	FALSE	FALSE	0	0	1	1	none	6.73718390136e-05
S042	T107	FALSE	FALSE	0	0	1	1	none	0.0001171791763366
S071	T107	FALSE	FALSE	0	0	1	1	none	5.0069006809e-05
S078	T107	FALSE	FALSE	0	0	1	1	none	0.0001179461304064
S081	T107	FALSE	FALSE	0	0	1	1	none	0.0001189936373862
S085	T107	FALSE	FALSE	0	0	1	1	none	2.81490094434e-05
S087	T107	FALSE	FALSE	0	0	1	1	none	6.6174188844e-06
S093	T107	FALSE	FALSE	0	0	1	1	none	4.485712415e-05
S097	T107	FALSE	FALSE	0	0	1	1	none	0.0001230149645741
S102	T107	FALSE	FALSE	0	0	1	1	none	6.71508371174e-05
S106	T107	FALSE	FALSE	0	0	1	1	none	0.000117603565694
S130	T107	FALSE	FALSE	0	0	1	1	none	5.368932229e-06
T009	T107	FALSE	FALSE	0	0	1	1	none	0.0001257924236335
T010	T107	FALSE	FALSE	0	0	1	1	none	0.0001261556665718
T013	T107	FALSE	FALSE	0	0	1	1	none	0.000134656161188
T014	T107	FALSE	FALSE	0	0	1	1	none	0.000119323213268
T020	T107	FALSE	FALSE	0	0	1	1	none	0.0001335197418046
T021	T107	FALSE	FALSE	0	0	1	1	none	0.0001268005925756
T028	T107	FALSE	FALSE	0	0	1	1	none	0.0001289670038526
T035a	T107	FALSE	FALSE	0	0	1	1	none	7.399224287e-06
T035b	T107	FALSE	FALSE	0	0	1	1	none	0.0001249961868908
T040	T107	FALSE	FALSE	0	0	1	1	none	0.0001207659123276
T056	T107	FALSE	FALSE	0	0	1	1	none	0.0001315302761541
T059	T107	FALSE	FALSE	0	0	1	1	none	7.67907450204e-05
T065	T107	FALSE	FALSE	0	0	1	1	none	0.000129617158987
T069	T107	FALSE	FALSE	0	0	1	1	none	7.67036451734e-05
T071	T107	FALSE	FALSE	0	0	1	1	none	0.0001153655028536
T073	T107	FALSE	FALSE	0	0	1	1	none	0.0001268005925756
T075	T107	FALSE	FALSE	0	0	1	1	none	0.000123776506809
T077	T107	FALSE	FALSE	0	0	1	1	none	0.000126199124014
T087	T107	FALSE	FALSE	0	0	1	1	none	0.0001264389959427
T095	T107	TRUE	TRUE	1	0	1	1	anc	6.014685616e-07
T099a	T107	FALSE	FALSE	0	0	1	1	none	6.885969154e-06
T102	T107	FALSE	FALSE	0	0	1	1	none	4.8117484928e-06
T104	T107	FALSE	FALSE	0	0	1	1	none	0.000120778719908
T105	T107	FALSE	FALSE	0	0	1	1	none	0.0001314661958846
S002	T126	TRUE	TRUE	0	0	1	1	none	0.0001302002148976
S007	T126	TRUE	TRUE	0	0	1	1	none	0.0001397105415336
S021	T126	TRUE	TRUE	0	0	1	1	none	0.000132023712962
S024	T126	TRUE	TRUE	0	0	1	1	none	0.0001331085793936
S025	T126	TRUE	TRUE	0	0	1	1	none	0.0001387594710036
S026	T126	TRUE	TRUE	0	0	1	1	none	0.0001277791525088
S038	T126	TRUE	TRUE	0	0	1	1	none	0.0001438980459415
S039	T126	TRUE	TRUE	0	0	1	1	none	0.0001320511425455
S040	T126	TRUE	TRUE	0	0	1	1	none	6.09797869552e-05
S042	T126	TRUE	TRUE	0	0	1	1	none	0.0001311037636362
S071	T126	TRUE	TRUE	0	0	1	1	none	4.15091431286e-05
S078	T126	TRUE	TRUE	0	0	1	1	none	0.000131870717706
S081	T126	TRUE	TRUE	0	0	1	1	none	0.0001329182246858
S085	T126	TRUE	TRUE	0	0	1	1	none	7.0423488283e-05
S087	T126	TRUE	TRUE	0	0	1	1	none	8.86606414872e-05
S093	T126	TRUE	TRUE	0	0	1	1	none	4.67210257876e-05
S097	T126	TRUE	TRUE	0	0	1	1	none	0.0001369395518737
S102	T126	TRUE	TRUE	0	0	1	1	none	6.0758785059e-05
S106	T126	TRUE	TRUE	0	0	1	1	none	0.0001315281529936
S130	T126	TRUE	TRUE	0	0	1	1	none	8.74121548318e-05
T009	T126	FALSE	FALSE	0	0	1	1	none	0.0001397170109331
T010	T126	FALSE	FALSE	0	0	1	1	none	0.0001400802538714
T013	T126	FALSE	FALSE	0	0	1	1	none	0.0001485807484876
T014	T126	TRUE	TRUE	0	0	1	1	none	0.0001332478005676
T020	T126	TRUE	TRUE	0	0	1	1	none	0.0001474443291042
T021	T126	FALSE	FALSE	0	0	1	1	none	0.0001407251798752
T028	T126	TRUE	TRUE	0	0	1	1	none	0.0001428915911522
T035a	T126	TRUE	TRUE	0	0	1	1	none	8.82395097666e-05
T035b	T126	FALSE	FALSE	0	0	1	1	none	0.0001389207741904
T040	T126	TRUE	TRUE	0	0	1	1	none	0.0001346904996272
T056	T126	FALSE	FALSE	0	0	1	1	none	0.0001454548634537
T059	T126	TRUE	TRUE	0	0	1	1	none	7.0398692962e-05
T065	T126	TRUE	TRUE	0	0	1	1	none	0.0001435417462866
T069	T126	TRUE	TRUE	0	0	1	1	none	5.0942323961e-05
T071	T126	TRUE	TRUE	0	0	1	1	none	0.0001292900901532
T073	T126	FALSE	FALSE	0	0	1	1	none	0.0001407251798752
T075	T126	TRUE	TRUE	0	0	1	1	none	0.0001377010941086
T077	T126	FALSE	FALSE	0	0	1	1	none	0.0001401237113136
T087	T126	FALSE	FALSE	0	0	1	1	none	0.0001403635832423
T095	T126	TRUE	TRUE	0	0	1	1	none	8.68106862702e-05
T099a	T126	TRUE	TRUE	0	0	1	1	none	8.77262546336e-05
T102	T126	FALSE	FALSE	0	0	1	1	none	9.27810870608e-05
T104	T126	FALSE	FALSE	0	0	1	1	none	0.0001347033072076
T105	T126	FALSE	FALSE	0	0	1	1	none	0.0001453907831842
T107	T126	FALSE	FALSE	0	0	1	1	none	9.03752128144e-05
S002	T156	FALSE	FALSE	0	0	1	1	none	8.27142521858e-05
S007	T156	FALSE	FALSE	0	0	1	1	none	6.29150578586e-05
S021	T156	FALSE	FALSE	0	0	1	1	none	8.45377502502e-05
S024	T156	FALSE	FALSE	0	0	1	1	none	8.56226166818e-05
S025	T156	FALSE	FALSE	0	0	1	1	none	9.12735082918e-05
S026	T156	FALSE	FALSE	0	0	1	1	none	8.0293189797e-05
S038	T156	FALSE	FALSE	0	0	1	1	none	1.17418425865e-05
S039	T156	FALSE	FALSE	0	0	1	1	none	8.45651798337e-05
S040	T156	FALSE	FALSE	0	0	1	1	none	0.0001259092298014
S042	T156	FALSE	FALSE	0	0	1	1	none	8.36178009244e-05
S071	T156	FALSE	FALSE	0	0	1	1	none	0.0001086063975968
S078	T156	FALSE	FALSE	0	0	1	1	none	8.43847549942e-05
S081	T156	FALSE	FALSE	0	0	1	1	none	8.5432261974e-05
S085	T156	FALSE	FALSE	0	0	1	1	none	0.0001150362917712
S087	T156	FALSE	FALSE	0	0	1	1	none	0.0001332734449754
S093	T156	FALSE	FALSE	0	0	1	1	none	0.0001033945149378
S097	T156	FALSE	FALSE	0	0	1	1	none	8.94535891619e-05
S102	T156	FALSE	FALSE	0	0	1	1	none	0.0001256882279052
S106	T156	FALSE	FALSE	0	0	1	1	none	8.40421902818e-05
S130	T156	FALSE	FALSE	0	0	1	1	none	0.00013202495832
T009	T156	FALSE	FALSE	0	0	1	1	none	9.22310482213e-05
T010	T156	FALSE	FALSE	0	0	1	1	none	9.25942911596e-05
T013	T156	FALSE	FALSE	0	0	1	1	none	1.64245451326e-05
T014	T156	FALSE	FALSE	0	0	1	1	none	8.57618378558e-05
T020	T156	FALSE	FALSE	0	0	1	1	none	1.52881257492e-05
T021	T156	FALSE	FALSE	0	0	1	1	none	9.32392171634e-05
T028	T156	FALSE	FALSE	0	0	1	1	none	6.60961074772e-05
T035a	T156	FALSE	FALSE	0	0	1	1	none	0.0001328523132548
T035b	T156	FALSE	FALSE	0	0	1	1	none	9.14348114786e-05
T040	T156	FALSE	FALSE	0	0	1	1	none	8.72045369154e-05
T056	T156	FALSE	FALSE	0	0	1	1	none	9.79689007419e-05
T059	T156	FALSE	FALSE	0	0	1	1	none	0.0001353281358082
T065	T156	FALSE	FALSE	0	0	1	1	none	1.13855429316e-05
T069	T156	FALSE	FALSE	0	0	1	1	none	0.0001352410359612
T071	T156	FALSE	FALSE	0	0	1	1	none	5.24946064782e-05
T073	T156	FALSE	FALSE	0	0	1	1	none	9.32392171634e-05
T075	T156	FALSE	FALSE	0	0	1	1	none	8.90121942736e-05
T077	T156	FALSE	FALSE	0	0	1	1	none	9.26377486018e-05
T087	T156	FALSE	FALSE	0	0	1	1	none	9.28776205305e-05
T095	T156	FALSE	FALSE	0	0	1	1	none	0.0001314234897584
T099a	T156	FALSE	FALSE	0	0	1	1	none	0.0001323390581218
T102	T156	FALSE	FALSE	0	0	1	1	none	0.000137393890549
T104	T156	FALSE	FALSE	0	0	1	1	none	5.79078235326e-05
T105	T156	FALSE	FALSE	0	0	1	1	none	1.32345798292e-05
T107	T156	FALSE	FALSE	0	0	1	1	none	0.0001349880163026
T126	T156	FALSE	FALSE	0	0	1	1	none	0.0001489126036022
S002	T159a	TRUE	TRUE	0	0	1	1	none	2.22288475892e-05
S007	T159a	TRUE	TRUE	0	0	1	1	none	8.04283437252e-05
S021	T159a	TRUE	TRUE	0	0	1	1	none	2.40523456536e-05
S024	T159a	TRUE	TRUE	0	0	1	1	none	2.51372120852e-05
S025	T159a	TRUE	TRUE	0	0	1	1	none	2.9585166572e-05
S026	T159a	TRUE	TRUE	0	0	1	1	none	1.17430902432e-05
S038	T159a	TRUE	TRUE	0	0	1	1	none	8.46158481331e-05
S039	T159a	TRUE	TRUE	0	0	1	1	none	2.40797752371e-05
S040	T159a	TRUE	TRUE	0	0	1	1	none	0.0001141129947048
S042	T159a	TRUE	TRUE	0	0	1	1	none	2.31323963278e-05
S071	T159a	TRUE	TRUE	0	0	1	1	none	9.68101625002e-05
S078	T159a	TRUE	TRUE	0	0	1	1	none	2.38993503976e-05
S081	T159a	TRUE	TRUE	0	0	1	1	none	2.49468573774e-05
S085	T159a	TRUE	TRUE	0	0	1	1	none	0.0001032400566746
S087	T159a	TRUE	TRUE	0	0	1	1	none	0.0001214772098788
S093	T159a	TRUE	TRUE	0	0	1	1	none	9.15982798412e-05
S097	T159a	TRUE	TRUE	0	0	1	1	none	2.77652474421e-05
S102	T159a	TRUE	TRUE	0	0	1	1	none	0.0001138919928086
S106	T159a	TRUE	TRUE	0	0	1	1	none	2.35567856852e-05
S130	T159a	TRUE	TRUE	0	0	1	1	none	0.0001202287232234
T009	T159a	TRUE	TRUE	0	1	1	1	desc	1.9991738659e-06
T010	T159a	TRUE	TRUE	0	1	1	1	desc	1.159479681e-06
T013	T159a	FALSE	FALSE	0	0	1	1	none	8.92985506792e-05
T014	T159a	TRUE	TRUE	0	0	1	1	none	2.52764332592e-05
T020	T159a	TRUE	TRUE	0	0	1	1	none	8.81621312958e-05
T021	T159a	TRUE	TRUE	0	1	1	1	desc	3.007342808e-06
T028	T159a	TRUE	TRUE	0	0	1	1	none	8.36093933438e-05
T035a	T159a	TRUE	TRUE	0	0	1	1	none	0.0001210560781582
T035b	T159a	TRUE	TRUE	0	1	1	1	desc	6.014685616e-07
T040	T159a	TRUE	TRUE	0	0	1	1	none	2.67191323188e-05
T056	T159a	FALSE	FALSE	0	1	1	1	desc	7.7370263865e-06
T059	T159a	TRUE	TRUE	0	0	1	1	none	0.0001235319007116
T065	T159a	TRUE	TRUE	0	0	1	1	none	8.42595484782e-05
T069	T159a	TRUE	TRUE	0	0	1	1	none	0.0001234448008646
T071	T159a	TRUE	TRUE	0	0	1	1	none	7.00078923448e-05
T073	T159a	TRUE	TRUE	0	1	1	1	desc	3.007342808e-06
T075	T159a	TRUE	TRUE	0	0	1	1	none	7.84188963002e-05
T077	T159a	TRUE	TRUE	0	1	1	1	desc	2.4058742464e-06
T087	T159a	TRUE	TRUE	0	1	1	1	desc	2.6457461751e-06
T095	T159a	TRUE	TRUE	0	0	1	1	none	0.0001196272546618
T099a	T159a	TRUE	TRUE	0	0	1	1	none	0.0001205428230252
T102	T159a	FALSE	FALSE	0	0	1	1	none	0.0001255976554524
T104	T159a	FALSE	FALSE	0	0	1	1	none	7.54211093992001e-05
T105	T159a	FALSE	FALSE	0	0	1	1	none	8.61085853758e-05
T107	T159a	FALSE	FALSE	0	0	1	1	none	0.000123191781206
T126	T159a	TRUE	TRUE	0	0	1	1	none	0.0001371163685056
T156	T159a	FALSE	FALSE	0	0	1	1	none	8.96304057938e-05
S002	T182	FALSE	FALSE	0	0	1	1	none	8.04046175776e-05
S007	T182	FALSE	FALSE	0	0	1	1	none	6.06054232504e-05
S021	T182	FALSE	FALSE	0	0	1	1	none	8.2228115642e-05
S024	T182	FALSE	FALSE	0	0	1	1	none	8.33129820736e-05
S025	T182	FALSE	FALSE	0	0	1	1	none	8.89638736836e-05
S026	T182	FALSE	FALSE	0	0	1	1	none	7.79835551888e-05
S038	T182	FALSE	FALSE	0	0	1	1	none	9.4322079783e-06
S039	T182	FALSE	FALSE	0	0	1	1	none	8.22555452255e-05
S040	T182	FALSE	FALSE	0	0	1	1	none	0.0001235995951932
S042	T182	FALSE	FALSE	0	0	1	1	none	8.13081663162e-05
S071	T182	FALSE	FALSE	0	0	1	1	none	0.0001062967629886
S078	T182	FALSE	FALSE	0	0	1	1	none	8.2075120386e-05
S081	T182	FALSE	FALSE	0	0	1	1	none	8.31226273658e-05
S085	T182	FALSE	FALSE	0	0	1	1	none	0.000112726657163
S087	T182	FALSE	FALSE	0	0	1	1	none	0.0001309638103672
S093	T182	FALSE	FALSE	0	0	1	1	none	0.0001010848803296
S097	T182	FALSE	FALSE	0	0	1	1	none	8.71439545537e-05
S102	T182	FALSE	FALSE	0	0	1	1	none	0.000123378593297
S106	T182	FALSE	FALSE	0	0	1	1	none	8.17325556736e-05
S130	T182	FALSE	FALSE	0	0	1	1	none	0.0001297153237118
T009	T182	FALSE	FALSE	0	0	1	1	none	8.99214136131e-05
T010	T182	FALSE	FALSE	0	0	1	1	none	9.02846565514e-05
T013	T182	FALSE	FALSE	0	0	1	1	none	1.41149105244e-05
T014	T182	FALSE	FALSE	0	0	1	1	none	8.34522032476e-05
T020	T182	FALSE	FALSE	0	0	1	1	none	1.2978491141e-05
T021	T182	FALSE	FALSE	0	0	1	1	none	9.09295825552e-05
T028	T182	FALSE	FALSE	0	0	1	1	none	6.3786472869e-05
T035a	T182	FALSE	FALSE	0	0	1	1	none	0.0001305426786466
T035b	T182	FALSE	FALSE	0	0	1	1	none	8.91251768704e-05
T040	T182	FALSE	FALSE	0	0	1	1	none	8.48949023072e-05
T056	T182	FALSE	FALSE	0	0	1	1	none	9.56592661337e-05
T059	T182	FALSE	FALSE	0	0	1	1	none	0.0001330185012
T065	T182	FALSE	FALSE	0	0	1	1	none	9.0759083234e-06
T069	T182	FALSE	FALSE	0	0	1	1	none	0.000132931401353
T071	T182	FALSE	FALSE	0	0	1	1	none	5.018497187e-05
T073	T182	FALSE	FALSE	0	0	1	1	none	9.09295825552e-05
T075	T182	FALSE	FALSE	0	0	1	1	none	8.67025596654e-05
T077	T182	FALSE	FALSE	0	0	1	1	none	9.03281139936e-05
T087	T182	FALSE	FALSE	0	0	1	1	none	9.05679859223e-05
T095	T182	FALSE	FALSE	0	0	1	1	none	0.0001291138551502
T099a	T182	FALSE	FALSE	0	0	1	1	none	0.0001300294235136
T102	T182	FALSE	FALSE	0	0	1	1	none	0.0001350842559408
T104	T182	FALSE	FALSE	0	0	1	1	none	5.55981889244e-05
T105	T182	FALSE	FALSE	0	0	1	1	none	1.0924945221e-05
T107	T182	FALSE	FALSE	0	0	1	1	none	0.0001326783816944
T126	T182	FALSE	FALSE	0	0	1	1	none	0.000146602968994
T156	T182	FALSE	FALSE	0	0	1	1	none	9.441369651e-06
T159a	T182	FALSE	FALSE	0	0	1	1	none	8.73207711856e-05
S002	T188	TRUE	TRUE	0	0	1	1	none	7.39271150358e-05
S007	T188	TRUE	TRUE	0	0	1	1	none	3.69406730386e-05
S021	T188	TRUE	TRUE	0	0	1	1	none	7.57506131002e-05
S024	T188	TRUE	TRUE	0	0	1	1	none	7.68354795318e-05
S025	T188	TRUE	TRUE	0	0	1	1	none	8.24863711418e-05
S026	T188	TRUE	TRUE	0	0	1	1	none	7.1506052647e-05
S038	T188	TRUE	TRUE	0	0	1	1	none	5.83154251165e-05
S039	T188	TRUE	TRUE	0	0	1	1	none	7.57780426837e-05
S040	T188	TRUE	TRUE	0	0	1	1	none	0.0001171220926514
S042	T188	TRUE	TRUE	0	0	1	1	none	7.48306637744e-05
S071	T188	TRUE	TRUE	0	0	1	1	none	9.98192604468e-05
S078	T188	TRUE	TRUE	0	0	1	1	none	7.55976178442e-05
S081	T188	TRUE	TRUE	0	0	1	1	none	7.6645124824e-05
S085	T188	TRUE	TRUE	0	0	1	1	none	0.0001062491546212
S087	T188	TRUE	TRUE	0	0	1	1	none	0.0001244863078254
S093	T188	TRUE	TRUE	0	0	1	1	none	9.46073777878e-05
S097	T188	TRUE	TRUE	0	0	1	1	none	8.06664520119e-05
S102	T188	TRUE	TRUE	0	0	1	1	none	0.0001169010907552
S106	T188	TRUE	TRUE	0	0	1	1	none	7.52550531318e-05
S130	T188	TRUE	TRUE	0	0	1	1	none	0.00012323782117
T009	T188	FALSE	FALSE	0	0	1	1	none	8.34439110713e-05
T010	T188	FALSE	FALSE	0	0	1	1	none	8.38071540096e-05
T013	T188	FALSE	FALSE	0	0	1	1	none	6.29981276626e-05
T014	T188	TRUE	TRUE	0	0	1	1	none	7.69747007058e-05
T020	T188	TRUE	TRUE	0	0	1	1	none	6.18617082792e-05
T021	T188	FALSE	FALSE	0	0	1	1	none	8.44520800134e-05
T028	T188	TRUE	TRUE	0	0	1	1	none	3.158627188e-05
T035a	T188	TRUE	TRUE	0	0	1	1	none	0.0001240651761048
T035b	T188	FALSE	FALSE	0	0	1	1	none	8.26476743286e-05
T040	T188	TRUE	TRUE	0	0	1	1	none	7.84173997654e-05
T056	T188	FALSE	FALSE	0	0	1	1	none	8.91817635919e-05
T059	T188	TRUE	TRUE	0	0	1	1	none	0.0001265409986582
T065	T188	TRUE	TRUE	0	0	1	1	none	5.79591254616e-05
T069	T188	TRUE	TRUE	0	0	1	1	none	0.0001264538988112
T071	T188	TRUE	TRUE	0	0	1	1	none	2.5317284535e-05
T073	T188	FALSE	FALSE	0	0	1	1	none	8.44520800134e-05
T075	T188	TRUE	TRUE	0	0	1	1	none	8.02250571236e-05
T077	T188	FALSE	FALSE	0	0	1	1	none	8.38506114518e-05
T087	T188	FALSE	FALSE	0	0	1	1	none	8.40904833805e-05
T095	T188	TRUE	TRUE	0	0	1	1	none	0.0001226363526084
T099a	T188	TRUE	TRUE	0	0	1	1	none	0.0001235519209718
T102	T188	FALSE	FALSE	0	0	1	1	none	0.000128606753399
T104	T188	FALSE	FALSE	0	0	1	1	none	3.07305015894e-05
T105	T188	FALSE	FALSE	0	0	1	1	none	5.98081623592e-05
T107	T188	FALSE	FALSE	0	0	1	1	none	0.0001262008791526
T126	T188	TRUE	TRUE	0	0	1	1	none	0.0001401254664522
T156	T188	FALSE	FALSE	0	0	1	1	none	6.33299827772e-05
T159a	T188	TRUE	TRUE	0	0	1	1	none	8.08432686438e-05
T182	T188	FALSE	FALSE	0	0	1	1	none	6.1020348169e-05
S002	T192	FALSE	FALSE	0	0	1	1	none	0.0001420442418253
S007	T192	FALSE	FALSE	0	0	1	1	none	0.0001515545684613
S021	T192	FALSE	FALSE	0	0	1	1	none	0.0001438677398897
S024	T192	FALSE	FALSE	0	0	1	1	none	0.0001449526063213
S025	T192	FALSE	FALSE	0	0	1	1	none	0.0001506034979313
S026	T192	FALSE	FALSE	0	0	1	1	none	0.0001396231794365
S038	T192	FALSE	FALSE	0	0	1	1	none	0.0001557420728692
S039	T192	FALSE	FALSE	0	0	1	1	none	0.0001438951694732
S040	T192	FALSE	FALSE	0	0	1	1	none	7.28238138829e-05
S042	T192	FALSE	FALSE	0	0	1	1	none	0.0001429477905639
S071	T192	FALSE	FALSE	0	0	1	1	none	5.33531700563e-05
S078	T192	FALSE	FALSE	0	0	1	1	none	0.0001437147446337
S081	T192	FALSE	FALSE	0	0	1	1	none	0.0001447622516135
S085	T192	FALSE	FALSE	0	0	1	1	none	8.22675152107e-05
S087	T192	FALSE	FALSE	0	0	1	1	none	0.0001005046684149
S093	T192	FALSE	FALSE	0	0	1	1	none	5.85650527153e-05
S097	T192	FALSE	FALSE	0	0	1	1	none	0.0001487835788014
S102	T192	FALSE	FALSE	0	0	1	1	none	7.26028119867e-05
S106	T192	FALSE	FALSE	0	0	1	1	none	0.0001433721799213
S130	T192	FALSE	FALSE	0	0	1	1	none	9.92561817595e-05
T009	T192	FALSE	FALSE	0	0	1	1	none	0.0001515610378608
T010	T192	FALSE	FALSE	0	0	1	1	none	0.0001519242807991
T013	T192	FALSE	FALSE	0	0	1	1	none	0.0001604247754153
T014	T192	FALSE	FALSE	0	0	1	1	none	0.0001450918274953
T020	T192	FALSE	FALSE	0	0	1	1	none	0.0001592883560319
T021	T192	FALSE	FALSE	0	0	1	1	none	0.0001525692068029
T028	T192	FALSE	FALSE	0	0	1	1	none	0.0001547356180799
T035a	T192	FALSE	FALSE	0	0	1	1	none	0.0001000835366943
T035b	T192	FALSE	FALSE	0	0	1	1	none	0.0001507648011181
T040	T192	FALSE	FALSE	0	0	1	1	none	0.0001465345265549
T056	T192	FALSE	FALSE	0	0	1	1	none	0.0001572988903814
T059	T192	FALSE	FALSE	0	0	1	1	none	8.22427198897e-05
T065	T192	FALSE	FALSE	0	0	1	1	none	0.0001553857732143
T069	T192	FALSE	FALSE	0	0	1	1	none	6.27863508887e-05
T071	T192	FALSE	FALSE	0	0	1	1	none	0.0001411341170809
T073	T192	FALSE	FALSE	0	0	1	1	none	0.0001525692068029
T075	T192	FALSE	FALSE	0	0	1	1	none	0.0001495451210363
T077	T192	FALSE	FALSE	0	0	1	1	none	0.0001519677382413
T087	T192	FALSE	FALSE	0	0	1	1	none	0.00015220761017
T095	T192	FALSE	FALSE	0	0	1	1	none	9.86547131979e-05
T099a	T192	FALSE	FALSE	0	0	1	1	none	9.95702815613e-05
T102	T192	FALSE	FALSE	0	0	1	1	none	0.0001046251139885
T104	T192	FALSE	FALSE	0	0	1	1	none	0.0001465473341353
T105	T192	FALSE	FALSE	0	0	1	1	none	0.0001572348101119
T107	T192	FALSE	FALSE	0	0	1	1	none	0.0001022192397421
T126	T192	TRUE	TRUE	1	0	1	1	anc	1.890082097e-06
T156	T192	FALSE	FALSE	0	0	1	1	none	0.0001607566305299
T159a	T192	FALSE	FALSE	0	0	1	1	none	0.0001489603954333
T182	T192	FALSE	FALSE	0	0	1	1	none	0.0001584469959217
T188	T192	FALSE	FALSE	0	0	1	1	none	0.0001519694933799
S002	T223	FALSE	FALSE	0	0	1	1	none	8.16075547008e-05
S007	T223	FALSE	FALSE	0	0	1	1	none	6.18083603736e-05
S021	T223	FALSE	FALSE	0	0	1	1	none	8.34310527652e-05
S024	T223	FALSE	FALSE	0	0	1	1	none	8.45159191968e-05
S025	T223	FALSE	FALSE	0	0	1	1	none	9.01668108068e-05
S026	T223	FALSE	FALSE	0	0	1	1	none	7.9186492312e-05
S038	T223	FALSE	FALSE	0	0	1	1	none	1.06351451015e-05
S039	T223	FALSE	FALSE	0	0	1	1	none	8.34584823487e-05
S040	T223	FALSE	FALSE	0	0	1	1	none	0.0001248025323164
S042	T223	FALSE	FALSE	0	0	1	1	none	8.25111034394e-05
S071	T223	FALSE	FALSE	0	0	1	1	none	0.0001074997001118
S078	T223	FALSE	FALSE	0	0	1	1	none	8.32780575092e-05
S081	T223	FALSE	FALSE	0	0	1	1	none	8.4325564489e-05
S085	T223	FALSE	FALSE	0	0	1	1	none	0.0001139295942862
S087	T223	FALSE	FALSE	0	0	1	1	none	0.0001321667474904
S093	T223	FALSE	FALSE	0	0	1	1	none	0.0001022878174528
S097	T223	FALSE	FALSE	0	0	1	1	none	8.83468916769e-05
S102	T223	FALSE	FALSE	0	0	1	1	none	0.0001245815304202
S106	T223	FALSE	FALSE	0	0	1	1	none	8.29354927968e-05
S130	T223	FALSE	FALSE	0	0	1	1	none	0.000130918260835
T009	T223	FALSE	FALSE	0	0	1	1	none	9.11243507363e-05
T010	T223	FALSE	FALSE	0	0	1	1	none	9.14875936746e-05
T013	T223	FALSE	FALSE	0	0	1	1	none	1.53178476476e-05
T014	T223	FALSE	FALSE	0	0	1	1	none	8.46551403708e-05
T020	T223	FALSE	FALSE	0	0	1	1	none	1.41814282642e-05
T021	T223	FALSE	FALSE	0	0	1	1	none	9.21325196784e-05
T028	T223	FALSE	FALSE	0	0	1	1	none	6.49894099922e-05
T035a	T223	FALSE	FALSE	0	0	1	1	none	0.0001317456157698
T035b	T223	FALSE	FALSE	0	0	1	1	none	9.03281139936e-05
T040	T223	FALSE	FALSE	0	0	1	1	none	8.60978394304e-05
T056	T223	FALSE	FALSE	0	0	1	1	none	9.68622032569e-05
T059	T223	FALSE	FALSE	0	0	1	1	none	0.0001342214383232
T065	T223	FALSE	FALSE	0	0	1	1	none	1.02788454466e-05
T069	T223	FALSE	FALSE	0	0	1	1	none	0.0001341343384762
T071	T223	FALSE	FALSE	0	0	1	1	none	5.13879089932e-05
T073	T223	FALSE	FALSE	0	0	1	1	none	9.21325196784e-05
T075	T223	FALSE	FALSE	0	0	1	1	none	8.79054967886e-05
T077	T223	FALSE	FALSE	0	0	1	1	none	9.15310511168e-05
T087	T223	FALSE	FALSE	0	0	1	1	none	9.17709230455e-05
T095	T223	FALSE	FALSE	0	0	1	1	none	0.0001303167922734
T099a	T223	FALSE	FALSE	0	0	1	1	none	0.0001312323606368
T102	T223	FALSE	FALSE	0	0	1	1	none	0.000136287193064
T104	T223	FALSE	FALSE	0	0	1	1	none	5.68011260476e-05
T105	T223	FALSE	FALSE	0	0	1	1	none	1.21278823442e-05
T107	T223	FALSE	FALSE	0	0	1	1	none	0.0001338813188176
T126	T223	FALSE	FALSE	0	0	1	1	none	0.0001478059061172
T156	T223	FALSE	FALSE	0	0	1	1	none	1.06443067742e-05
T159a	T223	FALSE	FALSE	0	0	1	1	none	8.85237083088e-05
T182	T223	FALSE	FALSE	0	0	1	1	none	4.8117484928e-06
T188	T223	FALSE	FALSE	0	0	1	1	none	6.22232852922e-05
T192	T223	FALSE	FALSE	0	0	1	1	none	0.0001596499330449
S002	T225	FALSE	FALSE	0	0	1	1	none	8.74369857650001e-05
S007	T225	FALSE	FALSE	0	0	1	1	none	6.76377914378e-05
S021	T225	FALSE	FALSE	0	0	1	1	none	8.92604838294001e-05
S024	T225	FALSE	FALSE	0	0	1	1	none	9.03453502610001e-05
S025	T225	FALSE	FALSE	0	0	1	1	none	9.59962418710001e-05
S026	T225	FALSE	FALSE	0	0	1	1	none	8.50159233762001e-05
S038	T225	FALSE	FALSE	0	0	1	1	none	1.64645761657e-05
S039	T225	FALSE	FALSE	0	0	1	1	none	8.92879134129001e-05
S040	T225	FALSE	FALSE	0	0	1	1	none	0.0001306319633806
S042	T225	FALSE	FALSE	0	0	1	1	none	8.83405345036001e-05
S071	T225	FALSE	FALSE	0	0	1	1	none	0.000113329131176
S078	T225	FALSE	FALSE	0	0	1	1	none	8.91074885734001e-05
S081	T225	FALSE	FALSE	0	0	1	1	none	9.01549955532001e-05
S085	T225	FALSE	FALSE	0	0	1	1	none	0.0001197590253504
S087	T225	FALSE	FALSE	0	0	1	1	none	0.0001379961785546
S093	T225	FALSE	FALSE	0	0	1	1	none	0.000108117248517
S097	T225	FALSE	FALSE	0	0	1	1	none	9.41763227411001e-05
S102	T225	FALSE	FALSE	0	0	1	1	none	0.0001304109614844
S106	T225	FALSE	FALSE	0	0	1	1	none	8.87649238610001e-05
S130	T225	FALSE	FALSE	0	0	1	1	none	0.0001367476918992
T009	T225	FALSE	FALSE	0	0	1	1	none	9.69537818005001e-05
T010	T225	FALSE	FALSE	0	0	1	1	none	9.73170247388001e-05
T013	T225	FALSE	FALSE	0	0	1	1	none	2.11472787118e-05
T014	T225	FALSE	FALSE	0	0	1	1	none	9.04845714350001e-05
T020	T225	FALSE	FALSE	0	0	1	1	none	2.00108593284e-05
T021	T225	FALSE	FALSE	0	0	1	1	none	9.79619507426001e-05
T028	T225	FALSE	FALSE	0	0	1	1	none	7.08188410564001e-05
T035a	T225	FALSE	FALSE	0	0	1	1	none	0.000137575046834
T035b	T225	FALSE	FALSE	0	0	1	1	none	9.61575450578001e-05
T040	T225	FALSE	FALSE	0	0	1	1	none	9.19272704946001e-05
T056	T225	FALSE	FALSE	0	0	1	1	none	0.0001026916343211
T059	T225	FALSE	FALSE	0	0	1	1	none	0.0001400508693874
T065	T225	FALSE	FALSE	0	0	1	1	none	1.61082765108e-05
T069	T225	FALSE	FALSE	0	0	1	1	none	0.0001399637695404
T071	T225	FALSE	FALSE	0	0	1	1	none	5.72173400574e-05
T073	T225	FALSE	FALSE	0	0	1	1	none	9.79619507426001e-05
T075	T225	FALSE	FALSE	0	0	1	1	none	9.37349278528e-05
T077	T225	FALSE	FALSE	0	0	1	1	none	9.73604821810001e-05
T087	T225	FALSE	FALSE	0	0	1	1	none	9.76003541097001e-05
T095	T225	FALSE	FALSE	0	0	1	1	none	0.0001361462233376
T099a	T225	FALSE	FALSE	0	0	1	1	none	0.000137061791701
T102	T225	FALSE	FALSE	0	0	1	1	none	0.0001421166241282
T104	T225	FALSE	FALSE	0	0	1	1	none	6.26305571118e-05
T105	T225	FALSE	FALSE	0	0	1	1	none	1.79573134084e-05
T107	T225	FALSE	FALSE	0	0	1	1	none	0.0001397107498818
T126	T225	FALSE	FALSE	0	0	1	1	none	0.0001536353371814
T156	T225	FALSE	FALSE	0	0	1	1	none	9.2561150992e-06
T159a	T225	FALSE	FALSE	0	0	1	1	none	9.43531393730001e-05
T182	T225	FALSE	FALSE	0	0	1	1	none	1.41641032302e-05
T188	T225	FALSE	FALSE	0	0	1	1	none	6.80527163564e-05
T192	T225	FALSE	FALSE	0	0	1	1	none	0.0001654793641091
T223	T225	FALSE	FALSE	0	0	1	1	none	1.53670403534e-05
S002	T230	FALSE	FALSE	0	0	1	1	none	2.5572654955e-05
S007	T230	FALSE	FALSE	0	0	1	1	none	8.3772151091e-05
S021	T230	FALSE	FALSE	0	0	1	1	none	2.73961530194e-05
S024	T230	FALSE	FALSE	0	0	1	1	none	2.8481019451e-05
S025	T230	FALSE	FALSE	0	0	1	1	none	3.29289739378e-05
S026	T230	FALSE	FALSE	0	0	1	1	none	1.5086897609e-05
S038	T230	FALSE	FALSE	0	0	1	1	none	8.79596554989e-05
S039	T230	FALSE	FALSE	0	0	1	1	none	2.74235826029e-05
S040	T230	FALSE	FALSE	0	0	1	1	none	0.0001174568020706
S042	T230	FALSE	FALSE	0	0	1	1	none	2.64762036936e-05
S071	T230	FALSE	FALSE	0	0	1	1	none	0.000100153969866
S078	T230	FALSE	FALSE	0	0	1	1	none	2.72431577634e-05
S081	T230	FALSE	FALSE	0	0	1	1	none	2.82906647432e-05
S085	T230	FALSE	FALSE	0	0	1	1	none	0.0001065838640404
S087	T230	FALSE	FALSE	0	0	1	1	none	0.0001248210172446
S093	T230	FALSE	FALSE	0	0	1	1	none	9.4942087207e-05
S097	T230	FALSE	FALSE	0	0	1	1	none	3.11090548079e-05
S102	T230	FALSE	FALSE	0	0	1	1	none	0.0001172358001744
S106	T230	FALSE	FALSE	0	0	1	1	none	2.6900593051e-05
S130	T230	FALSE	FALSE	0	0	1	1	none	0.0001235725305892
T009	T230	TRUE	TRUE	0	0	1	1	none	2.3356384237e-06
T010	T230	FALSE	FALSE	0	0	1	1	none	5.1047556084e-06
T013	T230	FALSE	FALSE	0	0	1	1	none	9.2642358045e-05
T014	T230	FALSE	FALSE	0	0	1	1	none	2.8620240625e-05
T020	T230	FALSE	FALSE	0	0	1	1	none	9.15059386616e-05
T021	T230	TRUE	TRUE	0	0	1	1	none	4.546744489e-06
T028	T230	FALSE	FALSE	0	0	1	1	none	8.69532007096e-05
T035a	T230	FALSE	FALSE	0	0	1	1	none	0.000124399885524
T035b	T230	FALSE	FALSE	0	0	1	1	none	3.9452759274e-06
T040	T230	FALSE	FALSE	0	0	1	1	none	3.00629396846e-05
T056	T230	FALSE	FALSE	0	0	1	1	none	8.0734909443e-06
T059	T230	FALSE	FALSE	0	0	1	1	none	0.0001268757080774
T065	T230	FALSE	FALSE	0	0	1	1	none	8.7603355844e-05
T069	T230	FALSE	FALSE	0	0	1	1	none	0.0001267886082304
T071	T230	FALSE	FALSE	0	0	1	1	none	7.33516997106e-05
T073	T230	TRUE	TRUE	0	0	1	1	none	4.546744489e-06
T075	T230	FALSE	FALSE	0	0	1	1	none	8.1762703666e-05
T077	T230	TRUE	TRUE	0	0	1	1	none	3.9452759274e-06
T087	T230	TRUE	TRUE	0	0	1	1	none	4.1851478561e-06
T095	T230	FALSE	FALSE	0	0	1	1	none	0.0001229710620276
T099a	T230	FALSE	FALSE	0	0	1	1	none	0.000123886630391
T102	T230	FALSE	FALSE	0	0	1	1	none	0.0001289414628182
T104	T230	FALSE	FALSE	0	0	1	1	none	7.8764916765e-05
T105	T230	FALSE	FALSE	0	0	1	1	none	8.94523927416e-05
T107	T230	FALSE	FALSE	0	0	1	1	none	0.0001265355885718
T126	T230	FALSE	FALSE	0	0	1	1	none	0.0001404601758714
T156	T230	FALSE	FALSE	0	0	1	1	none	9.29742131596e-05
T159a	T230	TRUE	TRUE	1	0	1	1	anc	2.7423388042e-06
T182	T230	FALSE	FALSE	0	0	1	1	none	9.06645785514e-05
T188	T230	FALSE	FALSE	0	0	1	1	none	8.41870760096e-05
T192	T230	FALSE	FALSE	0	0	1	1	none	0.0001523042027991
T223	T230	FALSE	FALSE	0	0	1	1	none	9.18675156746e-05
T225	T230	FALSE	FALSE	0	0	1	1	none	9.76969467388001e-05
S002	T232	TRUE	TRUE	0	0	1	1	none	0.0001286392569982
S007	T232	TRUE	TRUE	0	0	1	1	none	0.0001381495836342
S021	T232	TRUE	TRUE	0	0	1	1	none	0.0001304627550626
S024	T232	TRUE	TRUE	0	0	1	1	none	0.0001315476214942
S025	T232	TRUE	TRUE	0	0	1	1	none	0.0001371985131042
S026	T232	TRUE	TRUE	0	0	1	1	none	0.0001262181946094
S038	T232	TRUE	TRUE	0	0	1	1	none	0.0001423370880421
S039	T232	TRUE	TRUE	0	0	1	1	none	0.0001304901846461
S040	T232	TRUE	TRUE	0	0	1	1	none	5.94188290558e-05
S042	T232	TRUE	TRUE	0	0	1	1	none	0.0001295428057368
S071	T232	TRUE	TRUE	0	0	1	1	none	3.99481852292e-05
S078	T232	TRUE	TRUE	0	0	1	1	none	0.0001303097598066
S081	T232	TRUE	TRUE	0	0	1	1	none	0.0001313572667864
S085	T232	TRUE	TRUE	0	0	1	1	none	6.88625303836e-05
S087	T232	TRUE	TRUE	0	0	1	1	none	8.70996835878e-05
S093	T232	TRUE	TRUE	0	0	1	1	none	4.51600678882e-05
S097	T232	TRUE	TRUE	0	0	1	1	none	0.0001353785939743
S102	T232	TRUE	TRUE	0	0	1	1	none	5.91978271596e-05
S106	T232	TRUE	TRUE	0	0	1	1	none	0.0001299671950942
S130	T232	TRUE	TRUE	0	0	1	1	none	8.58511969324e-05
T009	T232	FALSE	FALSE	0	0	1	1	none	0.0001381560530337
T010	T232	FALSE	FALSE	0	0	1	1	none	0.000138519295972
T013	T232	FALSE	FALSE	0	0	1	1	none	0.0001470197905882
T014	T232	TRUE	TRUE	0	0	1	1	none	0.0001316868426682
T020	T232	TRUE	TRUE	0	0	1	1	none	0.0001458833712048
T021	T232	FALSE	FALSE	0	0	1	1	none	0.0001391642219758
T028	T232	TRUE	TRUE	0	0	1	1	none	0.0001413306332528
T035a	T232	TRUE	TRUE	0	0	1	1	none	8.66785518672e-05
T035b	T232	FALSE	FALSE	0	0	1	1	none	0.000137359816291
T040	T232	TRUE	TRUE	0	0	1	1	none	0.0001331295417278
T056	T232	FALSE	FALSE	0	0	1	1	none	0.0001438939055543
T059	T232	TRUE	TRUE	0	0	1	1	none	6.88377350626e-05
T065	T232	TRUE	TRUE	0	0	1	1	none	0.0001419807883872
T069	T232	TRUE	TRUE	0	0	1	1	none	4.93813660616e-05
T071	T232	TRUE	TRUE	0	0	1	1	none	0.0001277291322538
T073	T232	FALSE	FALSE	0	0	1	1	none	0.0001391642219758
T075	T232	TRUE	TRUE	0	0	1	1	none	0.0001361401362092
T077	T232	FALSE	FALSE	0	0	1	1	none	0.0001385627534142
T087	T232	FALSE	FALSE	0	0	1	1	none	0.0001388026253429
T095	T232	TRUE	TRUE	0	0	1	1	none	8.52497283708e-05
T099a	T232	TRUE	TRUE	0	0	1	1	none	8.61652967342e-05
T102	T232	FALSE	FALSE	0	0	1	1	none	9.12201291614001e-05
T104	T232	FALSE	FALSE	0	0	1	1	none	0.0001331423493082
T105	T232	FALSE	FALSE	0	0	1	1	none	0.0001438298252848
T107	T232	FALSE	FALSE	0	0	1	1	none	8.8814254915e-05
T126	T232	TRUE	TRUE	0	0	1	1	none	2.7638950226e-06
T156	T232	FALSE	FALSE	0	0	1	1	none	0.0001473516457028
T159a	T232	TRUE	TRUE	0	0	1	1	none	0.0001355554106062
T182	T232	FALSE	FALSE	0	0	1	1	none	0.0001450420110946
T188	T232	TRUE	TRUE	0	0	1	1	none	0.0001385645085528
T192	T232	FALSE	FALSE	0	0	1	1	none	1.46079219503e-05
T223	T232	FALSE	FALSE	0	0	1	1	none	0.0001462449482178
T225	T232	FALSE	FALSE	0	0	1	1	none	0.000152074379282
T230	T232	FALSE	FALSE	0	0	1	1	none	0.000138899217972
S002	T241	FALSE	FALSE	0	0	1	1	none	0.0001061566893586
S007	T241	FALSE	FALSE	0	0	1	1	none	8.63574950314001e-05
S021	T241	FALSE	FALSE	0	0	1	1	none	0.000107980187423
S024	T241	FALSE	FALSE	0	0	1	1	none	0.0001090650538546
S025	T241	FALSE	FALSE	0	0	1	1	none	0.0001147159454646
S026	T241	FALSE	FALSE	0	0	1	1	none	0.0001037356269698
S038	T241	FALSE	FALSE	0	0	1	1	none	3.39813426361e-05
S039	T241	FALSE	FALSE	0	0	1	1	none	0.0001080076170065
S040	T241	FALSE	FALSE	0	0	1	1	none	0.0001493516669742
S042	T241	FALSE	FALSE	0	0	1	1	none	0.0001070602380972
S071	T241	FALSE	FALSE	0	0	1	1	none	0.0001320488347696
S078	T241	FALSE	FALSE	0	0	1	1	none	0.000107827192167
S081	T241	FALSE	FALSE	0	0	1	1	none	0.0001088746991468
S085	T241	FALSE	FALSE	0	0	1	1	none	0.000138478728944
S087	T241	FALSE	FALSE	0	0	1	1	none	0.0001567158821482
S093	T241	FALSE	FALSE	0	0	1	1	none	0.0001268369521106
S097	T241	FALSE	FALSE	0	0	1	1	none	0.0001128960263347
S102	T241	FALSE	FALSE	0	0	1	1	none	0.000149130665078
S106	T241	FALSE	FALSE	0	0	1	1	none	0.0001074846274546
S130	T241	FALSE	FALSE	0	0	1	1	none	0.0001554673954928
T009	T241	FALSE	FALSE	0	0	1	1	none	0.0001156734853941
T010	T241	FALSE	FALSE	0	0	1	1	none	0.0001160367283324
T013	T241	FALSE	FALSE	0	0	1	1	none	2.71393429974e-05
T014	T241	FALSE	FALSE	0	0	1	1	none	0.0001092042750286
T020	T241	FALSE	FALSE	0	0	1	1	none	3.75276257988e-05
T021	T241	FALSE	FALSE	0	0	1	1	none	0.0001166816543362
T028	T241	FALSE	FALSE	0	0	1	1	none	8.95385446500002e-05
T035a	T241	FALSE	FALSE	0	0	1	1	none	0.0001562947504276
T035b	T241	FALSE	FALSE	0	0	1	1	none	0.0001148772486514
T040	T241	FALSE	FALSE	0	0	1	1	none	0.0001106469740882
T056	T241	FALSE	FALSE	0	0	1	1	none	0.0001214113379147
T059	T241	FALSE	FALSE	0	0	1	1	none	0.000158770572981
T065	T241	FALSE	FALSE	0	0	1	1	none	3.00162316116e-05
T069	T241	FALSE	FALSE	0	0	1	1	none	0.000158683473134
T071	T241	FALSE	FALSE	0	0	1	1	none	7.59370436510001e-05
T073	T241	FALSE	FALSE	0	0	1	1	none	0.0001166816543362
T075	T241	FALSE	FALSE	0	0	1	1	none	0.0001124546314464
T077	T241	FALSE	FALSE	0	0	1	1	none	0.0001160801857746
T087	T241	FALSE	FALSE	0	0	1	1	none	0.0001163200577033
T095	T241	FALSE	FALSE	0	0	1	1	none	0.0001548659269312
T099a	T241	FALSE	FALSE	0	0	1	1	none	0.0001557814952946
T102	T241	FALSE	FALSE	0	0	1	1	none	0.0001608363277218
T104	T241	FALSE	FALSE	0	0	1	1	none	8.13502607054001e-05
T105	T241	FALSE	FALSE	0	0	1	1	none	3.18652685092e-05
T107	T241	FALSE	FALSE	0	0	1	1	none	0.0001584304534754
T126	T241	FALSE	FALSE	0	0	1	1	none	0.000172355040775
T156	T241	FALSE	FALSE	0	0	1	1	none	4.019883742e-05
T159a	T241	FALSE	FALSE	0	0	1	1	none	0.0001130728429666
T182	T241	FALSE	FALSE	0	0	1	1	none	3.78892028118e-05
T188	T241	FALSE	FALSE	0	0	1	1	none	8.67724199500002e-05
T192	T241	FALSE	FALSE	0	0	1	1	none	0.0001841990677027
T223	T241	FALSE	FALSE	0	0	1	1	none	3.9092139935e-05
T225	T241	FALSE	FALSE	0	0	1	1	none	4.49215709992e-05
T230	T241	FALSE	FALSE	0	0	1	1	none	0.0001164166503324
T232	T241	FALSE	FALSE	0	0	1	1	none	0.0001707940828756
S002	T270	FALSE	FALSE	0	0	1	1	none	0.0001305176992144
S007	T270	FALSE	FALSE	0	0	1	1	none	0.0001400280258504
S021	T270	FALSE	FALSE	0	0	1	1	none	0.0001323411972788
S024	T270	FALSE	FALSE	0	0	1	1	none	0.0001334260637104
S025	T270	FALSE	FALSE	0	0	1	1	none	0.0001390769553204
S026	T270	FALSE	FALSE	0	0	1	1	none	0.0001280966368256
S038	T270	FALSE	FALSE	0	0	1	1	none	0.0001442155302583
S039	T270	FALSE	FALSE	0	0	1	1	none	0.0001323686268623
S040	T270	FALSE	FALSE	0	0	1	1	none	6.1297271272e-05
S042	T270	FALSE	FALSE	0	0	1	1	none	0.000131421247953
S071	T270	FALSE	FALSE	0	0	1	1	none	4.18266274454e-05
S078	T270	FALSE	FALSE	0	0	1	1	none	0.0001321882020228
S081	T270	FALSE	FALSE	0	0	1	1	none	0.0001332357090026
S085	T270	FALSE	FALSE	0	0	1	1	none	7.07409725998e-05
S087	T270	FALSE	FALSE	0	0	1	1	none	8.8978125804e-05
S093	T270	FALSE	FALSE	0	0	1	1	none	4.70385101044e-05
S097	T270	FALSE	FALSE	0	0	1	1	none	0.0001372570361905
S102	T270	FALSE	FALSE	0	0	1	1	none	6.10762693758e-05
S106	T270	FALSE	FALSE	0	0	1	1	none	0.0001318456373104
S130	T270	FALSE	FALSE	0	0	1	1	none	8.77296391486e-05
T009	T270	FALSE	FALSE	0	0	1	1	none	0.0001400344952499
T010	T270	FALSE	FALSE	0	0	1	1	none	0.0001403977381882
T013	T270	FALSE	FALSE	0	0	1	1	none	0.0001488982328044
T014	T270	FALSE	FALSE	0	0	1	1	none	0.0001335652848844
T020	T270	FALSE	FALSE	0	0	1	1	none	0.000147761813421
T021	T270	FALSE	FALSE	0	0	1	1	none	0.000141042664192
T028	T270	FALSE	FALSE	0	0	1	1	none	0.000143209075469
T035a	T270	FALSE	FALSE	0	0	1	1	none	8.85569940834e-05
T035b	T270	FALSE	FALSE	0	0	1	1	none	0.0001392382585072
T040	T270	FALSE	FALSE	0	0	1	1	none	0.000135007983944
T056	T270	FALSE	FALSE	0	0	1	1	none	0.0001457723477705
T059	T270	FALSE	FALSE	0	0	1	1	none	7.07161772788e-05
T065	T270	FALSE	FALSE	0	0	1	1	none	0.0001438592306034
T069	T270	FALSE	FALSE	0	0	1	1	none	5.12598082778e-05
T071	T270	FALSE	FALSE	0	0	1	1	none	0.00012960757447
T073	T270	FALSE	FALSE	0	0	1	1	none	0.000141042664192
T075	T270	FALSE	FALSE	0	0	1	1	none	0.0001380185784254
T077	T270	FALSE	FALSE	0	0	1	1	none	0.0001404411956304
T087	T270	FALSE	FALSE	0	0	1	1	none	0.0001406810675591
T095	T270	FALSE	FALSE	0	0	1	1	none	8.7128170587e-05
T099a	T270	FALSE	FALSE	0	0	1	1	none	8.80437389504e-05
T102	T270	FALSE	FALSE	0	0	1	1	none	9.30985713776e-05
T104	T270	FALSE	FALSE	0	0	1	1	none	0.0001350207915244
T105	T270	FALSE	FALSE	0	0	1	1	none	0.000145708267501
T107	T270	FALSE	FALSE	0	0	1	1	none	9.06926971312e-05
T126	T270	FALSE	FALSE	0	0	1	1	none	4.6423372388e-06
T156	T270	FALSE	FALSE	0	0	1	1	none	0.000149230087919
T159a	T270	FALSE	FALSE	0	0	1	1	none	0.0001374338528224
T182	T270	FALSE	FALSE	0	0	1	1	none	0.0001469204533108
T188	T270	FALSE	FALSE	0	0	1	1	none	0.000140442950769
T192	T270	FALSE	FALSE	0	0	1	1	none	1.64863641665e-05
T223	T270	FALSE	FALSE	0	0	1	1	none	0.000148123390434
T225	T270	FALSE	FALSE	0	0	1	1	none	0.0001539528214982
T230	T270	FALSE	FALSE	0	0	1	1	none	0.0001407776601882
T232	T270	TRUE	TRUE	1	0	1	1	anc	6.014685616e-07
T241	T270	FALSE	FALSE	0	0	1	1	none	0.0001726725250918
S002	T271b	FALSE	FALSE	0	0	1	1	none	8.98428600114001e-05
S007	T271b	FALSE	FALSE	0	0	1	1	none	7.00436656842e-05
S021	T271b	FALSE	FALSE	0	0	1	1	none	9.16663580758001e-05
S024	T271b	FALSE	FALSE	0	0	1	1	none	9.27512245074001e-05
S025	T271b	FALSE	FALSE	0	0	1	1	none	9.84021161174001e-05
S026	T271b	FALSE	FALSE	0	0	1	1	none	8.74217976226001e-05
S038	T271b	FALSE	FALSE	0	0	1	1	none	1.88704504121e-05
S039	T271b	FALSE	FALSE	0	0	1	1	none	9.16937876593001e-05
S040	T271b	FALSE	FALSE	0	0	1	1	none	0.000133037837627
S042	T271b	FALSE	FALSE	0	0	1	1	none	9.07464087500001e-05
S071	T271b	FALSE	FALSE	0	0	1	1	none	0.0001157350054224
S078	T271b	FALSE	FALSE	0	0	1	1	none	9.15133628198001e-05
S081	T271b	FALSE	FALSE	0	0	1	1	none	9.25608697996001e-05
S085	T271b	FALSE	FALSE	0	0	1	1	none	0.0001221648995968
S087	T271b	FALSE	FALSE	0	0	1	1	none	0.000140402052801
S093	T271b	FALSE	FALSE	0	0	1	1	none	0.0001105231227634
S097	T271b	FALSE	FALSE	0	0	1	1	none	9.65821969875001e-05
S102	T271b	FALSE	FALSE	0	0	1	1	none	0.0001328168357308
S106	T271b	FALSE	FALSE	0	0	1	1	none	9.11707981074001e-05
S130	T271b	FALSE	FALSE	0	0	1	1	none	0.0001391535661456
T009	T271b	FALSE	FALSE	0	0	1	1	none	9.93596560469001e-05
T010	T271b	FALSE	FALSE	0	0	1	1	none	9.97228989852001e-05
T013	T271b	FALSE	FALSE	0	0	1	1	none	2.35531529582e-05
T014	T271b	FALSE	FALSE	0	0	1	1	none	9.28904456814001e-05
T020	T271b	FALSE	FALSE	0	0	1	1	none	2.24167335748e-05
T021	T271b	FALSE	FALSE	0	0	1	1	none	0.000100367824989
T028	T271b	FALSE	FALSE	0	0	1	1	none	7.32247153028001e-05
T035a	T271b	FALSE	FALSE	0	0	1	1	none	0.0001399809210804
T035b	T271b	FALSE	FALSE	0	0	1	1	none	9.85634193042001e-05
T040	T271b	FALSE	FALSE	0	0	1	1	none	9.43331447410001e-05
T056	T271b	FALSE	FALSE	0	0	1	1	none	0.0001050975085675
T059	T271b	FALSE	FALSE	0	0	1	1	none	0.0001424567436338
T065	T271b	FALSE	FALSE	0	0	1	1	none	1.85141507572e-05
T069	T271b	FALSE	FALSE	0	0	1	1	none	0.0001423696437868
T071	T271b	FALSE	FALSE	0	0	1	1	none	5.96232143038e-05
T073	T271b	FALSE	FALSE	0	0	1	1	none	0.000100367824989
T075	T271b	FALSE	FALSE	0	0	1	1	none	9.61408020992e-05
T077	T271b	FALSE	FALSE	0	0	1	1	none	9.97663564274001e-05
T087	T271b	FALSE	FALSE	0	0	1	1	none	0.0001000062283561
T095	T271b	FALSE	FALSE	0	0	1	1	none	0.000138552097584
T099a	T271b	FALSE	FALSE	0	0	1	1	none	0.0001394676659474
T102	T271b	FALSE	FALSE	0	0	1	1	none	0.0001445224983746
T104	T271b	FALSE	FALSE	0	0	1	1	none	6.50364313582e-05
T105	T271b	FALSE	FALSE	0	0	1	1	none	2.03631876548e-05
T107	T271b	FALSE	FALSE	0	0	1	1	none	0.0001421166241282
T126	T271b	FALSE	FALSE	0	0	1	1	none	0.0001560412114278
T156	T271b	FALSE	FALSE	0	0	1	1	none	1.16619893456e-05
T159a	T271b	FALSE	FALSE	0	0	1	1	none	9.67590136194001e-05
T182	T271b	FALSE	FALSE	0	0	1	1	none	1.65699774766e-05
T188	T271b	FALSE	FALSE	0	0	1	1	none	7.04585906028001e-05
T192	T271b	FALSE	FALSE	0	0	1	1	none	0.0001678852383555
T223	T271b	FALSE	FALSE	0	0	1	1	none	1.77729145998e-05
T225	T271b	FALSE	FALSE	0	0	1	1	none	3.6088113696e-06
T230	T271b	FALSE	FALSE	0	0	1	1	none	0.0001001028209852
T232	T271b	FALSE	FALSE	0	0	1	1	none	0.0001544802535284
T241	T271b	FALSE	FALSE	0	0	1	1	none	4.73274452456e-05
T270	T271b	FALSE	FALSE	0	0	1	1	none	0.0001563586957446
S002	T301	FALSE	FALSE	0	0	1	1	none	0.0001411914031676
S007	T301	FALSE	FALSE	0	0	1	1	none	0.0001507017298036
S021	T301	FALSE	FALSE	0	0	1	1	none	0.000143014901232
S024	T301	FALSE	FALSE	0	0	1	1	none	0.0001440997676636
S025	T301	FALSE	FALSE	0	0	1	1	none	0.0001497506592736
S026	T301	FALSE	FALSE	0	0	1	1	none	0.0001387703407788
S038	T301	FALSE	FALSE	0	0	1	1	none	0.0001548892342115
S039	T301	FALSE	FALSE	0	0	1	1	none	0.0001430423308155
S040	T301	FALSE	FALSE	0	0	1	1	none	7.19709752252e-05
S042	T301	FALSE	FALSE	0	0	1	1	none	0.0001420949519062
S071	T301	FALSE	FALSE	0	0	1	1	none	5.25003313986e-05
S078	T301	FALSE	FALSE	0	0	1	1	none	0.000142861905976
S081	T301	FALSE	FALSE	0	0	1	1	none	0.0001439094129558
S085	T301	FALSE	FALSE	0	0	1	1	none	8.1414676553e-05
S087	T301	FALSE	FALSE	0	0	1	1	none	9.96518297572e-05
S093	T301	FALSE	FALSE	0	0	1	1	none	5.77122140576e-05
S097	T301	FALSE	FALSE	0	0	1	1	none	0.0001479307401437
S102	T301	FALSE	FALSE	0	0	1	1	none	7.1749973329e-05
S106	T301	FALSE	FALSE	0	0	1	1	none	0.0001425193412636
S130	T301	FALSE	FALSE	0	0	1	1	none	9.84033431018e-05
T009	T301	FALSE	FALSE	0	0	1	1	none	0.0001507081992031
T010	T301	FALSE	FALSE	0	0	1	1	none	0.0001510714421414
T013	T301	FALSE	FALSE	0	0	1	1	none	0.0001595719367576
T014	T301	FALSE	FALSE	0	0	1	1	none	0.0001442389888376
T020	T301	FALSE	FALSE	0	0	1	1	none	0.0001584355173742
T021	T301	FALSE	FALSE	0	0	1	1	none	0.0001517163681452
T028	T301	FALSE	FALSE	0	0	1	1	none	0.0001538827794222
T035a	T301	FALSE	FALSE	0	0	1	1	none	9.92306980366e-05
T035b	T301	FALSE	FALSE	0	0	1	1	none	0.0001499119624604
T040	T301	FALSE	FALSE	0	0	1	1	none	0.0001456816878972
T056	T301	FALSE	FALSE	0	0	1	1	none	0.0001564460517237
T059	T301	FALSE	FALSE	0	0	1	1	none	8.1389881232e-05
T065	T301	FALSE	FALSE	0	0	1	1	none	0.0001545329345566
T069	T301	FALSE	FALSE	0	0	1	1	none	6.1933512231e-05
T071	T301	FALSE	FALSE	0	0	1	1	none	0.0001402812784232
T073	T301	FALSE	FALSE	0	0	1	1	none	0.0001517163681452
T075	T301	FALSE	FALSE	0	0	1	1	none	0.0001486922823786
T077	T301	FALSE	FALSE	0	0	1	1	none	0.0001511148995836
T087	T301	FALSE	FALSE	0	0	1	1	none	0.0001513547715123
T095	T301	FALSE	FALSE	0	0	1	1	none	9.78018745402e-05
T099a	T301	FALSE	FALSE	0	0	1	1	none	9.87174429036e-05
T102	T301	FALSE	FALSE	0	0	1	1	none	0.0001037722753308
T104	T301	FALSE	FALSE	0	0	1	1	none	0.0001456944954776
T105	T301	FALSE	FALSE	0	0	1	1	none	0.0001563819714542
T107	T301	FALSE	FALSE	0	0	1	1	none	0.0001013664010844
T126	T301	TRUE	TRUE	1	0	1	1	anc	3.1720969692e-06
T156	T301	FALSE	FALSE	0	0	1	1	none	0.0001599037918722
T159a	T301	FALSE	FALSE	0	0	1	1	none	0.0001481075567756
T182	T301	FALSE	FALSE	0	0	1	1	none	0.000157594157264
T188	T301	FALSE	FALSE	0	0	1	1	none	0.0001511166547222
T192	T301	FALSE	FALSE	0	0	1	1	none	1.32117182121e-05
T223	T301	FALSE	FALSE	0	0	1	1	none	0.0001587970943872
T225	T301	FALSE	FALSE	0	0	1	1	none	0.0001646265254514
T230	T301	FALSE	FALSE	0	0	1	1	none	0.0001514513641414
T232	T301	FALSE	FALSE	0	0	1	1	none	1.37550832926e-05
T241	T301	FALSE	FALSE	0	0	1	1	none	0.000183346229045
T270	T301	FALSE	FALSE	0	0	1	1	none	1.56335255088e-05
T271b	T301	FALSE	FALSE	0	0	1	1	none	0.0001670323996978
S002	T303	FALSE	FALSE	0	0	1	1	none	0.0001501563554192
S007	T303	FALSE	FALSE	0	0	1	1	none	0.0001596666820552
S021	T303	FALSE	FALSE	0	0	1	1	none	0.0001519798534836
S024	T303	FALSE	FALSE	0	0	1	1	none	0.0001530647199152
S025	T303	FALSE	FALSE	0	0	1	1	none	0.0001587156115252
S026	T303	FALSE	FALSE	0	0	1	1	none	0.0001477352930304
S038	T303	FALSE	FALSE	0	0	1	1	none	0.0001638541864631
S039	T303	FALSE	FALSE	0	0	1	1	none	0.0001520072830671
S040	T303	FALSE	FALSE	0	0	1	1	none	8.09359274768e-05
S042	T303	FALSE	FALSE	0	0	1	1	none	0.0001510599041578
S071	T303	FALSE	FALSE	0	0	1	1	none	6.14652836502e-05
S078	T303	FALSE	FALSE	0	0	1	1	none	0.0001518268582276
S081	T303	FALSE	FALSE	0	0	1	1	none	0.0001528743652074
S085	T303	FALSE	FALSE	0	0	1	1	none	9.03796288046e-05
S087	T303	FALSE	FALSE	0	0	1	1	none	0.0001086167820088
S093	T303	FALSE	FALSE	0	0	1	1	none	6.66771663092e-05
S097	T303	FALSE	FALSE	0	0	1	1	none	0.0001568956923953
S102	T303	FALSE	FALSE	0	0	1	1	none	8.07149255806e-05
S106	T303	FALSE	FALSE	0	0	1	1	none	0.0001514842935152
S130	T303	FALSE	FALSE	0	0	1	1	none	0.0001073682953534
T009	T303	FALSE	FALSE	0	0	1	1	none	0.0001596731514547
T010	T303	FALSE	FALSE	0	0	1	1	none	0.000160036394393
T013	T303	FALSE	FALSE	0	0	1	1	none	0.0001685368890092
T014	T303	FALSE	FALSE	0	0	1	1	none	0.0001532039410892
T020	T303	FALSE	FALSE	0	0	1	1	none	0.0001674004696258
T021	T303	FALSE	FALSE	0	0	1	1	none	0.0001606813203968
T028	T303	FALSE	FALSE	0	0	1	1	none	0.0001628477316738
T035a	T303	FALSE	FALSE	0	0	1	1	none	0.0001081956502882
T035b	T303	FALSE	FALSE	0	0	1	1	none	0.000158876914712
T040	T303	FALSE	FALSE	0	0	1	1	none	0.0001546466401488
T056	T303	FALSE	FALSE	0	0	1	1	none	0.0001654110039753
T059	T303	FALSE	FALSE	0	0	1	1	none	9.03548334836e-05
T065	T303	FALSE	FALSE	0	0	1	1	none	0.0001634978868082
T069	T303	FALSE	FALSE	0	0	1	1	none	7.08984644826e-05
T071	T303	FALSE	FALSE	0	0	1	1	none	0.0001492462306748
T073	T303	FALSE	FALSE	0	0	1	1	none	0.0001606813203968
T075	T303	FALSE	FALSE	0	0	1	1	none	0.0001576572346302
T077	T303	FALSE	FALSE	0	0	1	1	none	0.0001600798518352
T087	T303	FALSE	FALSE	0	0	1	1	none	0.0001603197237639
T095	T303	FALSE	FALSE	0	0	1	1	none	0.0001067668267918
T099a	T303	FALSE	FALSE	0	0	1	1	none	0.0001076823951552
T102	T303	FALSE	FALSE	0	0	1	1	none	0.0001127372275824
T104	T303	FALSE	FALSE	0	0	1	1	none	0.0001546594477292
T105	T303	FALSE	FALSE	0	0	1	1	none	0.0001653469237058
T107	T303	FALSE	FALSE	0	0	1	1	none	0.000110331353336
T126	T303	FALSE	FALSE	1	0	1	1	anc	6.5125064836e-06
T156	T303	FALSE	FALSE	0	0	1	1	none	0.0001688687441238
T159a	T303	FALSE	FALSE	0	0	1	1	none	0.0001570725090272
T182	T303	FALSE	FALSE	0	0	1	1	none	0.0001665591095156
T188	T303	FALSE	FALSE	0	0	1	1	none	0.0001600816069738
T192	T303	FALSE	FALSE	0	0	1	1	none	2.21766704637e-05
T223	T303	FALSE	FALSE	0	0	1	1	none	0.0001677620466388
T225	T303	FALSE	FALSE	0	0	1	1	none	0.000173591477703
T230	T303	FALSE	FALSE	0	0	1	1	none	0.000160416316393
T232	T303	FALSE	FALSE	0	0	1	1	none	2.27200355442e-05
T241	T303	FALSE	FALSE	0	0	1	1	none	0.0001923111812966
T270	T303	FALSE	FALSE	0	0	1	1	none	2.45984777604e-05
T271b	T303	FALSE	FALSE	0	0	1	1	none	0.0001759973519494
T301	T303	FALSE	FALSE	0	0	1	1	none	1.77150204364e-05
S002	T322	FALSE	FALSE	0	0	1	1	none	9.83375980578001e-05
S007	T322	FALSE	FALSE	0	0	1	1	none	7.85384037306001e-05
S021	T322	FALSE	FALSE	0	0	1	1	none	0.0001001610961222
S024	T322	FALSE	FALSE	0	0	1	1	none	0.0001012459625538
S025	T322	FALSE	FALSE	0	0	1	1	none	0.0001068968541638
S026	T322	FALSE	FALSE	0	0	1	1	none	9.59165356690001e-05
S038	T322	FALSE	FALSE	0	0	1	1	none	2.61622513353e-05
S039	T322	FALSE	FALSE	0	0	1	1	none	0.0001001885257057
S040	T322	FALSE	FALSE	0	0	1	1	none	0.0001415325756734
S042	T322	FALSE	FALSE	0	0	1	1	none	9.92411467964001e-05
S071	T322	FALSE	FALSE	0	0	1	1	none	0.0001242297434688
S078	T322	FALSE	FALSE	0	0	1	1	none	0.0001000081008662
S081	T322	FALSE	FALSE	0	0	1	1	none	0.000101055607846
S085	T322	FALSE	FALSE	0	0	1	1	none	0.0001306596376432
S087	T322	FALSE	FALSE	0	0	1	1	none	0.0001488967908474
S093	T322	FALSE	FALSE	0	0	1	1	none	0.0001190178608098
S097	T322	FALSE	FALSE	0	0	1	1	none	0.0001050769350339
S102	T322	FALSE	FALSE	0	0	1	1	none	0.0001413115737772
S106	T322	FALSE	FALSE	0	0	1	1	none	9.96655361538001e-05
S130	T322	FALSE	FALSE	0	0	1	1	none	0.000147648304192
T009	T322	FALSE	FALSE	0	0	1	1	none	0.0001078543940933
T010	T322	FALSE	FALSE	0	0	1	1	none	0.0001082176370316
T013	T322	FALSE	FALSE	0	0	1	1	none	1.93202516966e-05
T014	T322	FALSE	FALSE	0	0	1	1	none	0.0001013851837278
T020	T322	FALSE	FALSE	0	0	1	1	none	2.9708534498e-05
T021	T322	FALSE	FALSE	0	0	1	1	none	0.0001088625630354
T028	T322	FALSE	FALSE	0	0	1	1	none	8.17194533492001e-05
T035a	T322	FALSE	FALSE	0	0	1	1	none	0.0001484756591268
T035b	T322	FALSE	FALSE	0	0	1	1	none	0.0001070581573506
T040	T322	FALSE	FALSE	0	0	1	1	none	0.0001028278827874
T056	T322	FALSE	FALSE	0	0	1	1	none	0.0001135922466139
T059	T322	FALSE	FALSE	0	0	1	1	none	0.0001509514816802
T065	T322	FALSE	FALSE	0	0	1	1	none	2.21971403108e-05
T069	T322	FALSE	FALSE	0	0	1	1	none	0.0001508643818332
T071	T322	FALSE	FALSE	0	0	1	1	none	6.81179523502e-05
T073	T322	FALSE	FALSE	0	0	1	1	none	0.0001088625630354
T075	T322	FALSE	FALSE	0	0	1	1	none	0.0001046355401456
T077	T322	FALSE	FALSE	0	0	1	1	none	0.0001082610944738
T087	T322	FALSE	FALSE	0	0	1	1	none	0.0001085009664025
T095	T322	FALSE	FALSE	0	0	1	1	none	0.0001470468356304
T099a	T322	FALSE	FALSE	0	0	1	1	none	0.0001479624039938
T102	T322	FALSE	FALSE	0	0	1	1	none	0.000153017236421
T104	T322	FALSE	FALSE	0	0	1	1	none	7.35311694046001e-05
T105	T322	FALSE	FALSE	0	0	1	1	none	2.40461772084e-05
T107	T322	FALSE	FALSE	0	0	1	1	none	0.0001506113621746
T126	T322	FALSE	FALSE	0	0	1	1	none	0.0001645359494742
T156	T322	FALSE	FALSE	0	0	1	1	none	3.23797461192e-05
T159a	T322	FALSE	FALSE	0	0	1	1	none	0.0001052537516658
T182	T322	FALSE	FALSE	0	0	1	1	none	3.0070111511e-05
T188	T322	FALSE	FALSE	0	0	1	1	none	7.89533286492001e-05
T192	T322	FALSE	FALSE	0	0	1	1	none	0.0001763799764019
T223	T322	FALSE	FALSE	0	0	1	1	none	3.12730486342e-05
T225	T322	FALSE	FALSE	0	0	1	1	none	3.71024796984e-05
T230	T322	FALSE	FALSE	0	0	1	1	none	0.0001085975590316
T232	T322	FALSE	FALSE	0	0	1	1	none	0.0001629749915748
T241	T322	FALSE	FALSE	0	0	1	1	none	9.022028424e-06
T270	T322	FALSE	FALSE	0	0	1	1	none	0.000164853433791
T271b	T322	FALSE	FALSE	0	0	1	1	none	3.95083539448e-05
T301	T322	FALSE	FALSE	0	0	1	1	none	0.0001755271377442
T303	T322	FALSE	FALSE	0	0	1	1	none	0.0001844920899958
S002	T327b	TRUE	TRUE	0	0	1	1	none	0.0001145976213952
S007	T327b	TRUE	TRUE	0	0	1	1	none	0.0001241079480312
S021	T327b	TRUE	TRUE	0	0	1	1	none	0.0001164211194596
S024	T327b	TRUE	TRUE	0	0	1	1	none	0.0001175059858912
S025	T327b	TRUE	TRUE	0	0	1	1	none	0.0001231568775012
S026	T327b	TRUE	TRUE	0	0	1	1	none	0.0001121765590064
S038	T327b	TRUE	TRUE	0	0	1	1	none	0.0001282954524391
S039	T327b	TRUE	TRUE	0	0	1	1	none	0.0001164485490431
S040	T327b	TRUE	TRUE	0	0	1	1	none	4.53771934528e-05
S042	T327b	TRUE	TRUE	0	0	1	1	none	0.0001155011701338
S071	T327b	TRUE	TRUE	0	0	1	1	none	2.59065496262e-05
S078	T327b	TRUE	TRUE	0	0	1	1	none	0.0001162681242036
S081	T327b	TRUE	TRUE	0	0	1	1	none	0.0001173156311834
S085	T327b	TRUE	TRUE	0	0	1	1	none	5.48208947806e-05
S087	T327b	TRUE	TRUE	0	0	1	1	none	7.30580479848e-05
S093	T327b	TRUE	TRUE	0	0	1	1	none	3.11184322852e-05
S097	T327b	TRUE	TRUE	0	0	1	1	none	0.0001213369583713
S102	T327b	TRUE	TRUE	0	0	1	1	none	4.51561915566e-05
S106	T327b	TRUE	TRUE	0	0	1	1	none	0.0001159255594912
S130	T327b	TRUE	TRUE	0	0	1	1	none	7.18095613294e-05
T009	T327b	FALSE	FALSE	0	0	1	1	none	0.0001241144174307
T010	T327b	FALSE	FALSE	0	0	1	1	none	0.000124477660369
T013	T327b	FALSE	FALSE	0	0	1	1	none	0.0001329781549852
T014	T327b	TRUE	TRUE	0	0	1	1	none	0.0001176452070652
T020	T327b	TRUE	TRUE	0	0	1	1	none	0.0001318417356018
T021	T327b	FALSE	FALSE	0	0	1	1	none	0.0001251225863728
T028	T327b	TRUE	TRUE	0	0	1	1	none	0.0001272889976498
T035a	T327b	TRUE	TRUE	0	0	1	1	none	7.26369162642e-05
T035b	T327b	FALSE	FALSE	0	0	1	1	none	0.000123318180688
T040	T327b	TRUE	TRUE	0	0	1	1	none	0.0001190879061248
T056	T327b	FALSE	FALSE	0	0	1	1	none	0.0001298522699513
T059	T327b	TRUE	TRUE	0	0	1	1	none	5.47960994596e-05
T065	T327b	TRUE	TRUE	0	0	1	1	none	0.0001279391527842
T069	T327b	TRUE	TRUE	0	0	1	1	none	4.78911173646e-05
T071	T327b	TRUE	TRUE	0	0	1	1	none	0.0001136874966508
T073	T327b	FALSE	FALSE	0	0	1	1	none	0.0001251225863728
T075	T327b	TRUE	TRUE	0	0	1	1	none	0.0001220985006062
T077	T327b	FALSE	FALSE	0	0	1	1	none	0.0001245211178112
T087	T327b	FALSE	FALSE	0	0	1	1	none	0.0001247609897399
T095	T327b	TRUE	TRUE	0	0	1	1	none	7.12080927678e-05
T099a	T327b	TRUE	TRUE	0	0	1	1	none	7.21236611312e-05
T102	T327b	FALSE	FALSE	0	0	1	1	none	7.71784935584e-05
T104	T327b	FALSE	FALSE	0	0	1	1	none	0.0001191007137052
T105	T327b	FALSE	FALSE	0	0	1	1	none	0.0001297881896818
T107	T327b	FALSE	FALSE	0	0	1	1	none	7.4772619312e-05
T126	T327b	TRUE	TRUE	0	0	1	1	none	6.15626850056e-05
T156	T327b	FALSE	FALSE	0	0	1	1	none	0.0001333100100998
T159a	T327b	TRUE	TRUE	0	0	1	1	none	0.0001215137750032
T182	T327b	FALSE	FALSE	0	0	1	1	none	0.0001310003754916
T188	T327b	TRUE	TRUE	0	0	1	1	none	0.0001245228729498
T192	T327b	FALSE	FALSE	0	0	1	1	none	7.34067119333e-05
T223	T327b	FALSE	FALSE	0	0	1	1	none	0.0001322033126148
T225	T327b	FALSE	FALSE	0	0	1	1	none	0.000138032743679
T230	T327b	FALSE	FALSE	0	0	1	1	none	0.000124857582369
T232	T327b	TRUE	TRUE	0	0	1	1	none	6.00017271062e-05
T241	T327b	FALSE	FALSE	0	0	1	1	none	0.0001567524472726
T270	T327b	FALSE	FALSE	0	0	1	1	none	6.18801693224e-05
T271b	T327b	FALSE	FALSE	0	0	1	1	none	0.0001404386179254
T301	T327b	FALSE	FALSE	0	0	1	1	none	7.25538732756e-05
T303	T327b	FALSE	FALSE	0	0	1	1	none	8.15188255272e-05
T322	T327b	FALSE	FALSE	0	0	1	1	none	0.0001489333559718
S002	T330	TRUE	TRUE	0	0	1	1	none	0.0001145976213952
S007	T330	TRUE	TRUE	0	0	1	1	none	0.0001241079480312
S021	T330	TRUE	TRUE	0	0	1	1	none	0.0001164211194596
S024	T330	TRUE	TRUE	0	0	1	1	none	0.0001175059858912
S025	T330	TRUE	TRUE	0	0	1	1	none	0.0001231568775012
S026	T330	TRUE	TRUE	0	0	1	1	none	0.0001121765590064
S038	T330	TRUE	TRUE	0	0	1	1	none	0.0001282954524391
S039	T330	TRUE	TRUE	0	0	1	1	none	0.0001164485490431
S040	T330	TRUE	TRUE	0	0	1	1	none	4.53771934528e-05
S042	T330	TRUE	TRUE	0	0	1	1	none	0.0001155011701338
S071	T330	TRUE	TRUE	0	0	1	1	none	2.59065496262e-05
S078	T330	TRUE	TRUE	0	0	1	1	none	0.0001162681242036
S081	T330	TRUE	TRUE	0	0	1	1	none	0.0001173156311834
S085	T330	TRUE	TRUE	0	0	1	1	none	5.48208947806e-05
S087	T330	TRUE	TRUE	0	0	1	1	none	7.30580479848e-05
S093	T330	TRUE	TRUE	0	0	1	1	none	3.11184322852e-05
S097	T330	TRUE	TRUE	0	0	1	1	none	0.0001213369583713
S102	T330	TRUE	TRUE	0	0	1	1	none	4.51561915566e-05
S106	T330	TRUE	TRUE	0	0	1	1	none	0.0001159255594912
S130	T330	TRUE	TRUE	0	0	1	1	none	7.18095613294e-05
T009	T330	FALSE	FALSE	0	0	1	1	none	0.0001241144174307
T010	T330	FALSE	FALSE	0	0	1	1	none	0.000124477660369
T013	T330	FALSE	FALSE	0	0	1	1	none	0.0001329781549852
T014	T330	TRUE	TRUE	0	0	1	1	none	0.0001176452070652
T020	T330	TRUE	TRUE	0	0	1	1	none	0.0001318417356018
T021	T330	FALSE	FALSE	0	0	1	1	none	0.0001251225863728
T028	T330	TRUE	TRUE	0	0	1	1	none	0.0001272889976498
T035a	T330	TRUE	TRUE	0	0	1	1	none	7.26369162642e-05
T035b	T330	FALSE	FALSE	0	0	1	1	none	0.000123318180688
T040	T330	TRUE	TRUE	0	0	1	1	none	0.0001190879061248
T056	T330	FALSE	FALSE	0	0	1	1	none	0.0001298522699513
T059	T330	TRUE	TRUE	0	0	1	1	none	5.47960994596e-05
T065	T330	TRUE	TRUE	0	0	1	1	none	0.0001279391527842
T069	T330	TRUE	TRUE	0	0	1	1	none	4.78911173646e-05
T071	T330	TRUE	TRUE	0	0	1	1	none	0.0001136874966508
T073	T330	FALSE	FALSE	0	0	1	1	none	0.0001251225863728
T075	T330	TRUE	TRUE	0	0	1	1	none	0.0001220985006062
T077	T330	FALSE	FALSE	0	0	1	1	none	0.0001245211178112
T087	T330	FALSE	FALSE	0	0	1	1	none	0.0001247609897399
T095	T330	TRUE	TRUE	0	0	1	1	none	7.12080927678e-05
T099a	T330	TRUE	TRUE	0	0	1	1	none	7.21236611312e-05
T102	T330	FALSE	FALSE	0	0	1	1	none	7.71784935584e-05
T104	T330	FALSE	FALSE	0	0	1	1	none	0.0001191007137052
T105	T330	FALSE	FALSE	0	0	1	1	none	0.0001297881896818
T107	T330	FALSE	FALSE	0	0	1	1	none	7.4772619312e-05
T126	T330	TRUE	TRUE	0	0	1	1	none	6.15626850056e-05
T156	T330	FALSE	FALSE	0	0	1	1	none	0.0001333100100998
T159a	T330	TRUE	TRUE	0	0	1	1	none	0.0001215137750032
T182	T330	FALSE	FALSE	0	0	1	1	none	0.0001310003754916
T188	T330	TRUE	TRUE	0	0	1	1	none	0.0001245228729498
T192	T330	FALSE	FALSE	0	0	1	1	none	7.34067119333e-05
T223	T330	FALSE	FALSE	0	0	1	1	none	0.0001322033126148
T225	T330	FALSE	FALSE	0	0	1	1	none	0.000138032743679
T230	T330	FALSE	FALSE	0	0	1	1	none	0.000124857582369
T232	T330	TRUE	TRUE	0	0	1	1	none	6.00017271062e-05
T241	T330	FALSE	FALSE	0	0	1	1	none	0.0001567524472726
T270	T330	FALSE	FALSE	0	0	1	1	none	6.18801693224e-05
T271b	T330	FALSE	FALSE	0	0	1	1	none	0.0001404386179254
T301	T330	FALSE	FALSE	0	0	1	1	none	7.25538732756e-05
T303	T330	FALSE	FALSE	0	0	1	1	none	8.15188255272e-05
T322	T330	FALSE	FALSE	0	0	1	1	none	0.0001489333559718
T327b	T330	TRUE	TRUE	0	0	1	1	none	1.2029371232e-06
S002	T335	FALSE	FALSE	0	0	1	1	none	0.000134048128328
S007	T335	FALSE	FALSE	0	0	1	1	none	0.000143558454964
S021	T335	FALSE	FALSE	0	0	1	1	none	0.0001358716263924
S024	T335	FALSE	FALSE	0	0	1	1	none	0.000136956492824
S025	T335	FALSE	FALSE	0	0	1	1	none	0.000142607384434
S026	T335	FALSE	FALSE	0	0	1	1	none	0.0001316270659392
S038	T335	FALSE	FALSE	0	0	1	1	none	0.0001477459593719
S039	T335	FALSE	FALSE	0	0	1	1	none	0.0001358990559759
S040	T335	FALSE	FALSE	0	0	1	1	none	6.48277003856e-05
S042	T335	FALSE	FALSE	0	0	1	1	none	0.0001349516770666
S071	T335	FALSE	FALSE	0	0	1	1	none	4.5357056559e-05
S078	T335	FALSE	FALSE	0	0	1	1	none	0.0001357186311364
S081	T335	FALSE	FALSE	0	0	1	1	none	0.0001367661381162
S085	T335	FALSE	FALSE	0	0	1	1	none	7.42714017134e-05
S087	T335	FALSE	FALSE	0	0	1	1	none	9.25085549176e-05
S093	T335	FALSE	FALSE	0	0	1	1	none	5.0568939218e-05
S097	T335	FALSE	FALSE	0	0	1	1	none	0.0001407874653041
S102	T335	FALSE	FALSE	0	0	1	1	none	6.46066984894e-05
S106	T335	FALSE	FALSE	0	0	1	1	none	0.000135376066424
S130	T335	FALSE	FALSE	0	0	1	1	none	9.12600682622e-05
T009	T335	FALSE	FALSE	0	0	1	1	none	0.0001435649243635
T010	T335	FALSE	FALSE	0	0	1	1	none	0.0001439281673018
T013	T335	FALSE	FALSE	0	0	1	1	none	0.000152428661918
T014	T335	FALSE	FALSE	0	0	1	1	none	0.000137095713998
T020	T335	FALSE	FALSE	0	0	1	1	none	0.0001512922425346
T021	T335	FALSE	FALSE	0	0	1	1	none	0.0001445730933056
T028	T335	FALSE	FALSE	0	0	1	1	none	0.0001467395045826
T035a	T335	FALSE	FALSE	0	0	1	1	none	9.2087423197e-05
T035b	T335	FALSE	FALSE	0	0	1	1	none	0.0001427686876208
T040	T335	FALSE	FALSE	0	0	1	1	none	0.0001385384130576
T056	T335	FALSE	FALSE	0	0	1	1	none	0.0001493027768841
T059	T335	FALSE	FALSE	0	0	1	1	none	7.42466063924e-05
T065	T335	FALSE	FALSE	0	0	1	1	none	0.000147389659717
T069	T335	FALSE	FALSE	0	0	1	1	none	5.47902373914e-05
T071	T335	FALSE	FALSE	0	0	1	1	none	0.0001331380035836
T073	T335	FALSE	FALSE	0	0	1	1	none	0.0001445730933056
T075	T335	FALSE	FALSE	0	0	1	1	none	0.000141549007539
T077	T335	FALSE	FALSE	0	0	1	1	none	0.000143971624744
T087	T335	FALSE	FALSE	0	0	1	1	none	0.0001442114966727
T095	T335	FALSE	FALSE	0	0	1	1	none	9.06585997006e-05
T099a	T335	FALSE	FALSE	0	0	1	1	none	9.1574168064e-05
T102	T335	FALSE	FALSE	0	0	1	1	none	9.66290004912e-05
T104	T335	FALSE	FALSE	0	0	1	1	none	0.000138551220638
T105	T335	FALSE	FALSE	0	0	1	1	none	0.0001492386966146
T107	T335	FALSE	FALSE	0	0	1	1	none	9.42231262448e-05
T126	T335	TRUE	TRUE	1	0	1	1	anc	6.014685616e-07
[truncated: 1,161 more rows]
