# Supplementary material for: Improved characterisation of MRSA transmission using within-host bacterial sequence diversity
Source: eLife. 2019 Oct 8;8:e46402. doi: 10.7554/eLife.46402 (PMC6954020; doi:10.7554/eLife.46402)
Supplement: Figure 9—source data 1. [file elife-46402-fig9-data1.zip › Figure 9-source data 1/classifications/Classification_Posterior_ds_10percol_78.csv]

host.1	host.2	adjacent	contiguous	paths12	paths21	nodes1	nodes2	path.classification	min.distance.between.subgraphs
S002	S007	TRUE	TRUE	0	0	1	1	none	5.66008244659e-05
S002	S021	TRUE	TRUE	0	0	1	1	none	1.57409161258e-05
S007	S021	TRUE	TRUE	0	0	1	1	none	5.86333535417e-05
S002	S024	TRUE	TRUE	0	0	1	1	none	1.36749545156e-05
S007	S024	TRUE	TRUE	0	0	1	1	none	5.65673919315e-05
S021	S024	TRUE	TRUE	0	0	1	1	none	5.6183766014e-06
S002	S025	TRUE	TRUE	0	0	1	1	none	1.9635849343e-05
S007	S025	TRUE	TRUE	0	0	1	1	none	5.72926077909e-05
S021	S025	TRUE	TRUE	0	0	1	1	none	2.16683784188e-05
S024	S025	TRUE	TRUE	0	0	1	1	none	1.96024168086e-05
S002	S026	TRUE	TRUE	0	0	1	1	none	1.9812600265e-05
S007	S026	TRUE	TRUE	0	0	1	1	none	5.74693587129e-05
S021	S026	TRUE	TRUE	0	0	1	1	none	2.18451293408e-05
S024	S026	TRUE	TRUE	0	0	1	1	none	1.97791677306e-05
S025	S026	TRUE	TRUE	0	0	1	1	none	1.2757605566e-05
S002	S038	TRUE	TRUE	0	0	1	1	none	5.86827249646e-05
S007	S038	TRUE	TRUE	0	0	1	1	none	4.95554447247e-05
S021	S038	TRUE	TRUE	0	0	1	1	none	6.07152540404e-05
S024	S038	TRUE	TRUE	0	0	1	1	none	5.86492924302e-05
S025	S038	TRUE	TRUE	0	0	1	1	none	5.93745082896e-05
S026	S038	TRUE	TRUE	0	0	1	1	none	5.95512592116e-05
S002	S039	TRUE	TRUE	0	0	1	1	none	1.47993892888e-05
S007	S039	TRUE	TRUE	0	0	1	1	none	5.76918267047e-05
S021	S039	TRUE	TRUE	0	0	1	1	none	4.221891421e-06
S024	S039	TRUE	TRUE	0	0	1	1	none	4.6768497644e-06
S025	S039	TRUE	TRUE	0	0	1	1	none	2.07268515818e-05
S026	S039	TRUE	TRUE	0	0	1	1	none	2.09036025038e-05
S038	S039	TRUE	TRUE	0	0	1	1	none	5.97737272034e-05
S002	S040	TRUE	TRUE	0	0	1	1	none	9.31823429287e-05
S007	S040	TRUE	TRUE	0	0	1	1	none	0.0001055191526766
S021	S040	TRUE	TRUE	0	0	1	1	none	9.52148720045e-05
S024	S040	TRUE	TRUE	0	0	1	1	none	9.31489103943e-05
S025	S040	TRUE	TRUE	0	0	1	1	none	9.38741262537e-05
S026	S040	TRUE	TRUE	0	0	1	1	none	9.40508771757e-05
S038	S040	TRUE	TRUE	0	0	1	1	none	0.0001076010531753
S039	S040	TRUE	TRUE	0	0	1	1	none	9.42733451675e-05
S002	S042	TRUE	TRUE	0	0	1	1	none	1.44703664548e-05
S007	S042	TRUE	TRUE	0	0	1	1	none	5.73628038707e-05
S021	S042	TRUE	TRUE	0	0	1	1	none	5.1819352528e-06
S024	S042	TRUE	TRUE	0	0	1	1	none	4.3478269304e-06
S025	S042	TRUE	TRUE	0	0	1	1	none	2.03978287478e-05
S026	S042	TRUE	TRUE	0	0	1	1	none	2.05745796698e-05
S038	S042	TRUE	TRUE	0	0	1	1	none	5.94447043694e-05
S039	S042	TRUE	TRUE	0	0	1	1	none	4.2404084158e-06
S040	S042	TRUE	TRUE	0	0	1	1	none	9.39443223335e-05
S002	S071	TRUE	TRUE	0	0	1	1	none	9.11898592169e-05
S007	S071	TRUE	TRUE	0	0	1	1	none	0.0001035266689648
S021	S071	TRUE	TRUE	0	0	1	1	none	9.32223882927e-05
S024	S071	TRUE	TRUE	0	0	1	1	none	9.11564266825e-05
S025	S071	TRUE	TRUE	0	0	1	1	none	9.18816425419e-05
S026	S071	TRUE	TRUE	0	0	1	1	none	9.20583934639e-05
S038	S071	TRUE	TRUE	0	0	1	1	none	0.0001056085694635
S039	S071	TRUE	TRUE	0	0	1	1	none	9.22808614557e-05
S040	S071	TRUE	TRUE	0	0	1	1	none	2.14755317996e-05
S042	S071	TRUE	TRUE	0	0	1	1	none	9.19518386217e-05
S002	S078	TRUE	TRUE	0	0	1	1	none	1.1838492941e-05
S007	S078	TRUE	TRUE	0	0	1	1	none	5.47309303569e-05
S021	S078	TRUE	TRUE	0	0	1	1	none	9.2552998108e-06
S024	S078	TRUE	TRUE	0	0	1	1	none	7.1893382006e-06
S025	S078	TRUE	TRUE	0	0	1	1	none	1.7765955234e-05
S026	S078	TRUE	TRUE	0	0	1	1	none	1.7942706156e-05
S038	S078	TRUE	TRUE	0	0	1	1	none	5.68128308556e-05
S039	S078	TRUE	TRUE	0	0	1	1	none	8.3137729738e-06
S040	S078	TRUE	TRUE	0	0	1	1	none	9.13124488197e-05
S042	S078	TRUE	TRUE	0	0	1	1	none	7.9847501398e-06
S071	S078	TRUE	TRUE	0	0	1	1	none	8.93199651079e-05
S002	S081	TRUE	TRUE	0	0	1	1	none	1.45152122771e-05
S007	S081	TRUE	TRUE	0	0	1	1	none	5.7407649693e-05
S021	S081	TRUE	TRUE	0	0	1	1	none	6.4586343629e-06
S024	S081	TRUE	TRUE	0	0	1	1	none	2.6829221663e-06
S025	S081	TRUE	TRUE	0	0	1	1	none	2.04426745701e-05
S026	S081	TRUE	TRUE	0	0	1	1	none	2.06194254921e-05
S038	S081	TRUE	TRUE	0	0	1	1	none	5.94895501917e-05
S039	S081	TRUE	TRUE	0	0	1	1	none	5.5171075259e-06
S040	S081	TRUE	TRUE	0	0	1	1	none	9.39891681558e-05
S042	S081	TRUE	TRUE	0	0	1	1	none	5.1880846919e-06
S071	S081	TRUE	TRUE	0	0	1	1	none	9.1996684444e-05
S078	S081	TRUE	TRUE	0	0	1	1	none	8.0295959621e-06
S002	S085	TRUE	TRUE	0	0	1	1	none	8.7319509688e-05
S007	S085	TRUE	TRUE	0	0	1	1	none	9.96563194359e-05
S021	S085	TRUE	TRUE	0	0	1	1	none	8.93520387638e-05
S024	S085	TRUE	TRUE	0	0	1	1	none	8.72860771536e-05
S025	S085	TRUE	TRUE	0	0	1	1	none	8.8011293013e-05
S026	S085	TRUE	TRUE	0	0	1	1	none	8.8188043935e-05
S038	S085	TRUE	TRUE	0	0	1	1	none	0.0001017382199346
S039	S085	TRUE	TRUE	0	0	1	1	none	8.84105119268e-05
S040	S085	TRUE	TRUE	0	0	1	1	none	4.09253795787e-05
S042	S085	TRUE	TRUE	0	0	1	1	none	8.80814890928e-05
S071	S085	TRUE	TRUE	0	0	1	1	none	3.89328958669e-05
S078	S085	TRUE	TRUE	0	0	1	1	none	8.5449615579e-05
S081	S085	TRUE	TRUE	0	0	1	1	none	8.81263349151e-05
S002	S087	TRUE	TRUE	0	0	1	1	none	0.0001018236302497
S007	S087	TRUE	TRUE	0	0	1	1	none	0.0001141604399976
S021	S087	TRUE	TRUE	0	0	1	1	none	0.0001038561593255
S024	S087	TRUE	TRUE	0	0	1	1	none	0.0001017901977153
S025	S087	TRUE	TRUE	0	0	1	1	none	0.0001025154135747
S026	S087	TRUE	TRUE	0	0	1	1	none	0.0001026921644967
S038	S087	TRUE	TRUE	0	0	1	1	none	0.0001162423404963
S039	S087	TRUE	TRUE	0	0	1	1	none	0.0001029146324885
S040	S087	TRUE	TRUE	0	0	1	1	none	5.54295001404e-05
S042	S087	TRUE	TRUE	0	0	1	1	none	0.0001025856096545
S071	S087	TRUE	TRUE	0	0	1	1	none	5.34370164286e-05
S078	S087	TRUE	TRUE	0	0	1	1	none	9.99537361407e-05
S081	S087	TRUE	TRUE	0	0	1	1	none	0.0001026304554768
S085	S087	TRUE	TRUE	0	0	1	1	none	2.78783885797e-05
S002	S093	TRUE	TRUE	0	0	1	1	none	7.66614727209e-05
S007	S093	TRUE	TRUE	0	0	1	1	none	8.89982824688e-05
S021	S093	TRUE	TRUE	0	0	1	1	none	7.86940017967e-05
S024	S093	TRUE	TRUE	0	0	1	1	none	7.66280401865e-05
S025	S093	TRUE	TRUE	0	0	1	1	none	7.73532560459e-05
S026	S093	TRUE	TRUE	0	0	1	1	none	7.75300069679e-05
S038	S093	TRUE	TRUE	0	0	1	1	none	9.10801829675e-05
S039	S093	TRUE	TRUE	0	0	1	1	none	7.77524749597e-05
S040	S093	TRUE	TRUE	0	0	1	1	none	1.77527234956e-05
S042	S093	TRUE	TRUE	0	0	1	1	none	7.74234521257e-05
S071	S093	TRUE	TRUE	0	0	1	1	none	1.57602397838e-05
S078	S093	TRUE	TRUE	0	0	1	1	none	7.47915786119e-05
S081	S093	TRUE	TRUE	0	0	1	1	none	7.7468297948e-05
S085	S093	TRUE	TRUE	0	0	1	1	none	2.44045093709e-05
S087	S093	TRUE	TRUE	0	0	1	1	none	3.89086299326e-05
S002	S097	TRUE	TRUE	0	0	1	1	none	1.8849811909e-05
S007	S097	TRUE	TRUE	0	0	1	1	none	5.65065703569e-05
S021	S097	TRUE	TRUE	0	0	1	1	none	2.08823409848e-05
S024	S097	TRUE	TRUE	0	0	1	1	none	1.88163793746e-05
S025	S097	TRUE	TRUE	0	0	1	1	none	2.84866793e-06
S026	S097	TRUE	TRUE	0	0	1	1	none	1.1971568132e-05
S038	S097	TRUE	TRUE	0	0	1	1	none	5.85884708556e-05
S039	S097	TRUE	TRUE	0	0	1	1	none	1.99408141478e-05
S040	S097	TRUE	TRUE	0	0	1	1	none	9.30880888197e-05
S042	S097	TRUE	TRUE	0	0	1	1	none	1.96117913138e-05
S071	S097	TRUE	TRUE	0	0	1	1	none	9.10956051079e-05
S078	S097	TRUE	TRUE	0	0	1	1	none	1.69799178e-05
S081	S097	TRUE	TRUE	0	0	1	1	none	1.96566371361e-05
S085	S097	TRUE	TRUE	0	0	1	1	none	8.7225255579e-05
S087	S097	TRUE	TRUE	0	0	1	1	none	0.0001017293761407
S093	S097	TRUE	TRUE	0	0	1	1	none	7.65672186119e-05
S002	S102	TRUE	TRUE	0	0	1	1	none	9.4206139847e-05
S007	S102	TRUE	TRUE	0	0	1	1	none	0.0001065429495949
S021	S102	TRUE	TRUE	0	0	1	1	none	9.62386689228e-05
S024	S102	TRUE	TRUE	0	0	1	1	none	9.41727073126e-05
S025	S102	TRUE	TRUE	0	0	1	1	none	9.4897923172e-05
S026	S102	TRUE	TRUE	0	0	1	1	none	9.5074674094e-05
S038	S102	TRUE	TRUE	0	0	1	1	none	0.0001086248500936
S039	S102	TRUE	TRUE	0	0	1	1	none	9.52971420858e-05
S040	S102	TRUE	TRUE	0	0	1	1	none	4.7193567817e-06
S042	S102	TRUE	TRUE	0	0	1	1	none	9.49681192518e-05
S071	S102	TRUE	TRUE	0	0	1	1	none	2.24993287179e-05
S078	S102	TRUE	TRUE	0	0	1	1	none	9.2336245738e-05
S081	S102	TRUE	TRUE	0	0	1	1	none	9.50129650741e-05
S085	S102	TRUE	TRUE	0	0	1	1	none	4.1949176497e-05
S087	S102	TRUE	TRUE	0	0	1	1	none	5.64532970587e-05
S093	S102	TRUE	TRUE	0	0	1	1	none	1.87765204139e-05
S097	S102	TRUE	TRUE	0	0	1	1	none	9.4111885738e-05
S002	S106	TRUE	TRUE	0	0	1	1	none	1.021803301e-05
S007	S106	TRUE	TRUE	0	0	1	1	none	5.63409159159e-05
S021	S106	TRUE	TRUE	0	0	1	1	none	1.54810075758e-05
S024	S106	TRUE	TRUE	0	0	1	1	none	1.34150459656e-05
S025	S106	TRUE	TRUE	0	0	1	1	none	1.9375940793e-05
S026	S106	TRUE	TRUE	0	0	1	1	none	1.9552691715e-05
S038	S106	TRUE	TRUE	0	0	1	1	none	5.84228164146e-05
S039	S106	TRUE	TRUE	0	0	1	1	none	1.45394807388e-05
S040	S106	TRUE	TRUE	0	0	1	1	none	9.29224343787e-05
S042	S106	TRUE	TRUE	0	0	1	1	none	1.42104579048e-05
S071	S106	TRUE	TRUE	0	0	1	1	none	9.09299506669e-05
S078	S106	TRUE	TRUE	0	0	1	1	none	1.1578584391e-05
S081	S106	TRUE	TRUE	0	0	1	1	none	1.42553037271e-05
S085	S106	TRUE	TRUE	0	0	1	1	none	8.7059601138e-05
S087	S106	TRUE	TRUE	0	0	1	1	none	0.0001015637216997
S093	S106	TRUE	TRUE	0	0	1	1	none	7.64015641709e-05
S097	S106	TRUE	TRUE	0	0	1	1	none	1.8589903359e-05
S102	S106	TRUE	TRUE	0	0	1	1	none	9.3946231297e-05
S002	S130	TRUE	TRUE	0	0	1	1	none	0.0001002350889907
S007	S130	TRUE	TRUE	0	0	1	1	none	0.0001125718987386
S021	S130	TRUE	TRUE	0	0	1	1	none	0.0001022676180665
S024	S130	TRUE	TRUE	0	0	1	1	none	0.0001002016564563
S025	S130	TRUE	TRUE	0	0	1	1	none	0.0001009268723157
S026	S130	TRUE	TRUE	0	0	1	1	none	0.0001011036232377
S038	S130	TRUE	TRUE	0	0	1	1	none	0.0001146537992373
S039	S130	TRUE	TRUE	0	0	1	1	none	0.0001013260912295
S040	S130	TRUE	TRUE	0	0	1	1	none	5.38409588814e-05
S042	S130	TRUE	TRUE	0	0	1	1	none	0.0001009970683955
S071	S130	TRUE	TRUE	0	0	1	1	none	5.18484751696e-05
S078	S130	TRUE	TRUE	0	0	1	1	none	9.83651948817e-05
S081	S130	TRUE	TRUE	0	0	1	1	none	0.0001010419142178
S085	S130	TRUE	TRUE	0	0	1	1	none	2.62898473207e-05
S087	S130	TRUE	TRUE	0	0	1	1	none	2.8203945468e-06
S093	S130	TRUE	TRUE	0	0	1	1	none	3.73200886736e-05
S097	S130	TRUE	TRUE	0	0	1	1	none	0.0001001408348817
S102	S130	TRUE	TRUE	0	0	1	1	none	5.48647557997e-05
S106	S130	TRUE	TRUE	0	0	1	1	none	9.99751804407e-05
S002	T009	FALSE	FALSE	0	0	1	1	none	2.27384278187e-05
S007	T009	FALSE	FALSE	0	0	1	1	none	6.03951862666e-05
S021	T009	FALSE	FALSE	0	0	1	1	none	2.47709568945e-05
S024	T009	FALSE	FALSE	0	0	1	1	none	2.27049952843e-05
S025	T009	FALSE	FALSE	0	0	1	1	none	1.56834331197e-05
S026	T009	FALSE	FALSE	0	0	1	1	none	1.03786528457e-05
S038	T009	FALSE	FALSE	0	0	1	1	none	6.24770867653e-05
S039	T009	FALSE	FALSE	0	0	1	1	none	2.38294300575e-05
S040	T009	FALSE	FALSE	0	0	1	1	none	9.69767047294e-05
S042	T009	FALSE	FALSE	0	0	1	1	none	2.35004072235e-05
S071	T009	FALSE	FALSE	0	0	1	1	none	9.49842210176e-05
S078	T009	FALSE	FALSE	0	0	1	1	none	2.08685337097e-05
S081	T009	FALSE	FALSE	0	0	1	1	none	2.35452530458e-05
S085	T009	FALSE	FALSE	0	0	1	1	none	9.11138714887e-05
S087	T009	FALSE	FALSE	0	0	1	1	none	0.0001056179920504
S093	T009	FALSE	FALSE	0	0	1	1	none	8.04558345216e-05
S097	T009	FALSE	FALSE	0	0	1	1	none	1.48973956857e-05
S102	T009	FALSE	FALSE	0	0	1	1	none	9.80005016477e-05
S106	T009	FALSE	FALSE	0	0	1	1	none	2.24785192687e-05
S130	T009	FALSE	FALSE	0	0	1	1	none	0.0001040294507914
S002	T010	FALSE	FALSE	0	0	1	1	none	2.40775600747e-05
S007	T010	FALSE	FALSE	0	0	1	1	none	6.17343185226e-05
S021	T010	FALSE	FALSE	0	0	1	1	none	2.61100891505e-05
S024	T010	FALSE	FALSE	0	0	1	1	none	2.40441275403e-05
S025	T010	FALSE	FALSE	0	0	1	1	none	1.70225653757e-05
S026	T010	FALSE	FALSE	0	0	1	1	none	1.17177851017e-05
S038	T010	FALSE	FALSE	0	0	1	1	none	6.38162190213e-05
S039	T010	FALSE	FALSE	0	0	1	1	none	2.51685623135e-05
S040	T010	FALSE	FALSE	0	0	1	1	none	9.83158369854001e-05
S042	T010	FALSE	FALSE	0	0	1	1	none	2.48395394795e-05
S071	T010	FALSE	FALSE	0	0	1	1	none	9.63233532736e-05
S078	T010	FALSE	FALSE	0	0	1	1	none	2.22076659657e-05
S081	T010	FALSE	FALSE	0	0	1	1	none	2.48843853018e-05
S085	T010	FALSE	FALSE	0	0	1	1	none	9.24530037447e-05
S087	T010	FALSE	FALSE	0	0	1	1	none	0.0001069571243064
S093	T010	FALSE	FALSE	0	0	1	1	none	8.17949667776e-05
S097	T010	FALSE	FALSE	0	0	1	1	none	1.62365279417e-05
S102	T010	FALSE	FALSE	0	0	1	1	none	9.93396339037e-05
S106	T010	FALSE	FALSE	0	0	1	1	none	2.38176515247e-05
S130	T010	FALSE	FALSE	0	0	1	1	none	0.0001053685830474
T009	T010	TRUE	TRUE	0	0	1	1	none	2.5709855438e-06
S002	T013	FALSE	FALSE	0	0	1	1	none	6.04359953055e-05
S007	T013	FALSE	FALSE	0	0	1	1	none	5.13087150656e-05
S021	T013	FALSE	FALSE	0	0	1	1	none	6.24685243813e-05
S024	T013	FALSE	FALSE	0	0	1	1	none	6.04025627711e-05
S025	T013	FALSE	FALSE	0	0	1	1	none	6.11277786305e-05
S026	T013	FALSE	FALSE	0	0	1	1	none	6.13045295525e-05
S038	T013	FALSE	FALSE	0	0	1	1	none	8.0651276765e-06
S039	T013	FALSE	FALSE	0	0	1	1	none	6.15269975443e-05
S040	T013	FALSE	FALSE	0	0	1	1	none	0.0001093543235162
S042	T013	FALSE	FALSE	0	0	1	1	none	6.11979747103e-05
S071	T013	FALSE	FALSE	0	0	1	1	none	0.0001073618398044
S078	T013	FALSE	FALSE	0	0	1	1	none	5.85661011965e-05
S081	T013	FALSE	FALSE	0	0	1	1	none	6.12428205326e-05
S085	T013	FALSE	FALSE	0	0	1	1	none	0.0001034914902755
S087	T013	FALSE	FALSE	0	0	1	1	none	0.0001179956108372
S093	T013	FALSE	FALSE	0	0	1	1	none	9.28334533084e-05
S097	T013	FALSE	FALSE	0	0	1	1	none	6.03417411965e-05
S102	T013	FALSE	FALSE	0	0	1	1	none	0.0001103781204345
S106	T013	FALSE	FALSE	0	0	1	1	none	6.01760867555e-05
S130	T013	FALSE	FALSE	0	0	1	1	none	0.0001164070695782
T009	T013	FALSE	FALSE	0	0	1	1	none	6.42303571062e-05
T010	T013	FALSE	FALSE	0	0	1	1	none	6.55694893622e-05
S002	T014	TRUE	TRUE	0	0	1	1	none	1.47233571166e-05
S007	T014	TRUE	TRUE	0	0	1	1	none	5.76157945325e-05
S021	T014	TRUE	TRUE	0	0	1	1	none	5.4349259146e-06
S024	T014	TRUE	TRUE	0	0	1	1	none	4.6008175922e-06
S025	T014	TRUE	TRUE	0	0	1	1	none	2.06508194096e-05
S026	T014	TRUE	TRUE	0	0	1	1	none	2.08275703316e-05
S038	T014	TRUE	TRUE	0	0	1	1	none	5.96976950312e-05
S039	T014	TRUE	TRUE	0	0	1	1	none	4.4933990776e-06
S040	T014	TRUE	TRUE	0	0	1	1	none	9.41973129953e-05
S042	T014	TRUE	TRUE	0	0	1	1	none	1.4848439496e-06
S071	T014	TRUE	TRUE	0	0	1	1	none	9.22048292835e-05
S078	T014	TRUE	TRUE	0	0	1	1	none	8.2377408016e-06
S081	T014	TRUE	TRUE	0	0	1	1	none	5.4410753537e-06
S085	T014	TRUE	TRUE	0	0	1	1	none	8.83344797546e-05
S087	T014	TRUE	TRUE	0	0	1	1	none	0.0001028386003163
S093	T014	TRUE	TRUE	0	0	1	1	none	7.76764427875e-05
S097	T014	TRUE	TRUE	0	0	1	1	none	1.98647819756e-05
S102	T014	TRUE	TRUE	0	0	1	1	none	9.52211099136e-05
S106	T014	TRUE	TRUE	0	0	1	1	none	1.44634485666e-05
S130	T014	TRUE	TRUE	0	0	1	1	none	0.0001012500590573
T009	T014	FALSE	FALSE	0	0	1	1	none	2.37533978853e-05
T010	T014	FALSE	FALSE	0	0	1	1	none	2.50925301413e-05
T013	T014	FALSE	FALSE	0	0	1	1	none	6.14509653721e-05
S002	T020	TRUE	TRUE	0	0	1	1	none	6.08924931128e-05
S007	T020	TRUE	TRUE	0	0	1	1	none	5.17652128729e-05
S021	T020	TRUE	TRUE	0	0	1	1	none	6.29250221886e-05
S024	T020	TRUE	TRUE	0	0	1	1	none	6.08590605784e-05
S025	T020	TRUE	TRUE	0	0	1	1	none	6.15842764378e-05
S026	T020	TRUE	TRUE	0	0	1	1	none	6.17610273598e-05
S038	T020	TRUE	TRUE	0	0	1	1	none	4.0194089158e-06
S039	T020	TRUE	TRUE	0	0	1	1	none	6.19834953516e-05
S040	T020	TRUE	TRUE	0	0	1	1	none	0.0001098108213235
S042	T020	TRUE	TRUE	0	0	1	1	none	6.16544725176e-05
S071	T020	TRUE	TRUE	0	0	1	1	none	0.0001078183376117
S078	T020	TRUE	TRUE	0	0	1	1	none	5.90225990038e-05
S081	T020	TRUE	TRUE	0	0	1	1	none	6.16993183399e-05
S085	T020	TRUE	TRUE	0	0	1	1	none	0.0001039479880828
S087	T020	TRUE	TRUE	0	0	1	1	none	0.0001184521086445
S093	T020	TRUE	TRUE	0	0	1	1	none	9.32899511157e-05
S097	T020	TRUE	TRUE	0	0	1	1	none	6.07982390038e-05
S102	T020	TRUE	TRUE	0	0	1	1	none	0.0001108346182418
S106	T020	TRUE	TRUE	0	0	1	1	none	6.06325845628e-05
S130	T020	TRUE	TRUE	0	0	1	1	none	0.0001168635673855
T009	T020	FALSE	FALSE	0	0	1	1	none	6.46868549135e-05
T010	T020	FALSE	FALSE	0	0	1	1	none	6.60259871695e-05
T013	T020	FALSE	FALSE	0	0	1	1	none	1.02748958247e-05
T014	T020	TRUE	TRUE	0	0	1	1	none	6.19074631794e-05
S002	T021	FALSE	FALSE	0	0	1	1	none	2.58180610382e-05
S007	T021	FALSE	FALSE	0	0	1	1	none	6.34748194861e-05
S021	T021	FALSE	FALSE	0	0	1	1	none	2.7850590114e-05
S024	T021	FALSE	FALSE	0	0	1	1	none	2.57846285038e-05
S025	T021	FALSE	FALSE	0	0	1	1	none	1.87630663392e-05
S026	T021	FALSE	FALSE	0	0	1	1	none	1.34582860652e-05
S038	T021	FALSE	FALSE	0	0	1	1	none	6.55567199848e-05
S039	T021	FALSE	FALSE	0	0	1	1	none	2.6909063277e-05
S040	T021	FALSE	FALSE	0	0	1	1	none	0.0001000563379489
S042	T021	FALSE	FALSE	0	0	1	1	none	2.6580040443e-05
S071	T021	FALSE	FALSE	0	0	1	1	none	9.80638542371001e-05
S078	T021	FALSE	FALSE	0	0	1	1	none	2.39481669292e-05
S081	T021	FALSE	FALSE	0	0	1	1	none	2.66248862653e-05
S085	T021	FALSE	FALSE	0	0	1	1	none	9.41935047082e-05
S087	T021	FALSE	FALSE	0	0	1	1	none	0.0001086976252699
S093	T021	FALSE	FALSE	0	0	1	1	none	8.35354677411e-05
S097	T021	FALSE	FALSE	0	0	1	1	none	1.79770289052e-05
S102	T021	FALSE	FALSE	0	0	1	1	none	0.0001010801348672
S106	T021	FALSE	FALSE	0	0	1	1	none	2.55581524882e-05
S130	T021	FALSE	FALSE	0	0	1	1	none	0.0001071090840109
T009	T021	TRUE	TRUE	0	0	1	1	none	4.3114865073e-06
T010	T021	TRUE	TRUE	0	0	1	1	none	4.4187654755e-06
T013	T021	FALSE	FALSE	0	0	1	1	none	6.73099903257e-05
T014	T021	FALSE	FALSE	0	0	1	1	none	2.68330311048e-05
T020	T021	FALSE	FALSE	0	0	1	1	none	6.7766488133e-05
S002	T028	TRUE	TRUE	0	0	1	1	none	5.17203389848e-05
S007	T028	TRUE	TRUE	0	0	1	1	none	3.41426136589e-05
S021	T028	TRUE	TRUE	0	0	1	1	none	5.37528680606e-05
S024	T028	TRUE	TRUE	0	0	1	1	none	5.16869064504e-05
S025	T028	TRUE	TRUE	0	0	1	1	none	5.24121223098e-05
S026	T028	TRUE	TRUE	0	0	1	1	none	5.25888732318e-05
S038	T028	TRUE	TRUE	0	0	1	1	none	4.46749592436e-05
S039	T028	TRUE	TRUE	0	0	1	1	none	5.28113412236e-05
S040	T028	TRUE	TRUE	0	0	1	1	none	0.0001006386671955
S042	T028	TRUE	TRUE	0	0	1	1	none	5.24823183896e-05
S071	T028	TRUE	TRUE	0	0	1	1	none	9.86461834837e-05
S078	T028	TRUE	TRUE	0	0	1	1	none	4.98504448758e-05
S081	T028	TRUE	TRUE	0	0	1	1	none	5.25271642119e-05
S085	T028	TRUE	TRUE	0	0	1	1	none	9.47758339548e-05
S087	T028	TRUE	TRUE	0	0	1	1	none	0.0001092799545165
S093	T028	TRUE	TRUE	0	0	1	1	none	8.41177969877e-05
S097	T028	TRUE	TRUE	0	0	1	1	none	5.16260848758e-05
S102	T028	TRUE	TRUE	0	0	1	1	none	0.0001016624641138
S106	T028	TRUE	TRUE	0	0	1	1	none	5.14604304348e-05
S130	T028	TRUE	TRUE	0	0	1	1	none	0.0001076914132575
T009	T028	FALSE	FALSE	0	0	1	1	none	5.55147007855e-05
T010	T028	FALSE	FALSE	0	0	1	1	none	5.68538330415e-05
T013	T028	FALSE	FALSE	0	0	1	1	none	4.64282295845e-05
T014	T028	TRUE	TRUE	0	0	1	1	none	5.27353090514e-05
T020	T028	TRUE	TRUE	0	0	1	1	none	4.68847273918e-05
T021	T028	FALSE	FALSE	0	0	1	1	none	5.8594334005e-05
S002	T035a	TRUE	TRUE	0	0	1	1	none	0.000101720340243
S007	T035a	TRUE	TRUE	0	0	1	1	none	0.0001140571499909
S021	T035a	TRUE	TRUE	0	0	1	1	none	0.0001037528693188
S024	T035a	TRUE	TRUE	0	0	1	1	none	0.0001016869077086
S025	T035a	TRUE	TRUE	0	0	1	1	none	0.000102412123568
S026	T035a	TRUE	TRUE	0	0	1	1	none	0.00010258887449
S038	T035a	TRUE	TRUE	0	0	1	1	none	0.0001161390504896
S039	T035a	TRUE	TRUE	0	0	1	1	none	0.0001028113424818
S040	T035a	TRUE	TRUE	0	0	1	1	none	5.53262101337e-05
S042	T035a	TRUE	TRUE	0	0	1	1	none	0.0001024823196478
S071	T035a	TRUE	TRUE	0	0	1	1	none	5.33337264219e-05
S078	T035a	TRUE	TRUE	0	0	1	1	none	9.9850446134e-05
S081	T035a	TRUE	TRUE	0	0	1	1	none	0.0001025271654701
S085	T035a	TRUE	TRUE	0	0	1	1	none	2.7775098573e-05
S087	T035a	TRUE	TRUE	0	0	1	1	none	6.7693523747e-06
S093	T035a	TRUE	TRUE	0	0	1	1	none	3.88053399259e-05
S097	T035a	TRUE	TRUE	0	0	1	1	none	0.000101626086134
S102	T035a	TRUE	TRUE	0	0	1	1	none	5.6350007052e-05
S106	T035a	TRUE	TRUE	0	0	1	1	none	0.000101460431693
S130	T035a	TRUE	TRUE	0	0	1	1	none	5.1808111157e-06
T009	T035a	FALSE	FALSE	0	0	1	1	none	0.0001055147020437
T010	T035a	FALSE	FALSE	0	0	1	1	none	0.0001068538342997
T013	T035a	FALSE	FALSE	0	0	1	1	none	0.0001178923208305
T014	T035a	TRUE	TRUE	0	0	1	1	none	0.0001027353103096
T020	T035a	TRUE	TRUE	0	0	1	1	none	0.0001183488186378
T021	T035a	FALSE	FALSE	0	0	1	1	none	0.0001085943352632
T028	T035a	TRUE	TRUE	0	0	1	1	none	0.0001091766645098
S002	T035b	FALSE	FALSE	0	0	1	1	none	2.50848858496e-05
S007	T035b	FALSE	FALSE	0	0	1	1	none	6.27416442975e-05
S021	T035b	FALSE	FALSE	0	0	1	1	none	2.71174149254e-05
S024	T035b	FALSE	FALSE	0	0	1	1	none	2.50514533152e-05
S025	T035b	FALSE	FALSE	0	0	1	1	none	1.80298911506e-05
S026	T035b	FALSE	FALSE	0	0	1	1	none	1.27251108766e-05
S038	T035b	FALSE	FALSE	0	0	1	1	none	6.48235447962e-05
S039	T035b	FALSE	FALSE	0	0	1	1	none	2.61758880884e-05
S040	T035b	FALSE	FALSE	0	0	1	1	none	9.93231627603e-05
S042	T035b	FALSE	FALSE	0	0	1	1	none	2.58468652544e-05
S071	T035b	FALSE	FALSE	0	0	1	1	none	9.73306790485e-05
S078	T035b	FALSE	FALSE	0	0	1	1	none	2.32149917406e-05
S081	T035b	FALSE	FALSE	0	0	1	1	none	2.58917110767e-05
S085	T035b	FALSE	FALSE	0	0	1	1	none	9.34603295196e-05
S087	T035b	FALSE	FALSE	0	0	1	1	none	0.0001079644500813
S093	T035b	FALSE	FALSE	0	0	1	1	none	8.28022925525e-05
S097	T035b	FALSE	FALSE	0	0	1	1	none	1.72438537166e-05
S102	T035b	FALSE	FALSE	0	0	1	1	none	0.0001003469596786
S106	T035b	FALSE	FALSE	0	0	1	1	none	2.48249772996e-05
S130	T035b	FALSE	FALSE	0	0	1	1	none	0.0001063759088223
T009	T035b	TRUE	TRUE	0	0	1	1	none	3.5783113187e-06
T010	T035b	TRUE	TRUE	0	0	1	1	none	2.4537369991e-06
T013	T035b	FALSE	FALSE	0	0	1	1	none	6.65768151371e-05
T014	T035b	FALSE	FALSE	0	0	1	1	none	2.60998559162e-05
T020	T035b	FALSE	FALSE	0	0	1	1	none	6.70333129444e-05
T021	T035b	TRUE	TRUE	0	0	1	1	none	5.4260912504e-06
T028	T035b	FALSE	FALSE	0	0	1	1	none	5.78611588164e-05
T035a	T035b	FALSE	FALSE	0	0	1	1	none	0.0001078611600746
S002	T040	TRUE	TRUE	0	0	1	1	none	1.63456784992e-05
S007	T040	TRUE	TRUE	0	0	1	1	none	5.92381159151e-05
S021	T040	TRUE	TRUE	0	0	1	1	none	8.289100585e-06
S024	T040	TRUE	TRUE	0	0	1	1	none	4.5133883884e-06
S025	T040	TRUE	TRUE	0	0	1	1	none	2.22731407922e-05
S026	T040	TRUE	TRUE	0	0	1	1	none	2.24498917142e-05
S038	T040	TRUE	TRUE	0	0	1	1	none	6.13200164138e-05
S039	T040	TRUE	TRUE	0	0	1	1	none	7.347573748e-06
S040	T040	TRUE	TRUE	0	0	1	1	none	9.58196343779e-05
S042	T040	TRUE	TRUE	0	0	1	1	none	7.018550914e-06
S071	T040	TRUE	TRUE	0	0	1	1	none	9.38271506661e-05
S078	T040	TRUE	TRUE	0	0	1	1	none	9.8600621842e-06
S081	T040	TRUE	TRUE	0	0	1	1	none	3.0623195099e-06
S085	T040	TRUE	TRUE	0	0	1	1	none	8.99568011372e-05
S087	T040	TRUE	TRUE	0	0	1	1	none	0.0001044609216989
S093	T040	TRUE	TRUE	0	0	1	1	none	7.92987641701e-05
S097	T040	TRUE	TRUE	0	0	1	1	none	2.14871033582e-05
S102	T040	TRUE	TRUE	0	0	1	1	none	9.68434312962e-05
S106	T040	TRUE	TRUE	0	0	1	1	none	1.60857699492e-05
S130	T040	TRUE	TRUE	0	0	1	1	none	0.0001028723804399
T009	T040	FALSE	FALSE	0	0	1	1	none	2.53757192679e-05
T010	T040	FALSE	FALSE	0	0	1	1	none	2.67148515239e-05
T013	T040	FALSE	FALSE	0	0	1	1	none	6.30732867547e-05
T014	T040	TRUE	TRUE	0	0	1	1	none	7.2715415758e-06
T020	T040	TRUE	TRUE	0	0	1	1	none	6.3529784562e-05
T021	T040	FALSE	FALSE	0	0	1	1	none	2.84553524874e-05
T028	T040	TRUE	TRUE	0	0	1	1	none	5.4357630434e-05
T035a	T040	TRUE	TRUE	0	0	1	1	none	0.0001043576316922
T035b	T040	FALSE	FALSE	0	0	1	1	none	2.77221772988e-05
S002	T056	FALSE	FALSE	0	0	1	1	none	2.66472112819e-05
S007	T056	FALSE	FALSE	0	0	1	1	none	6.43039697298e-05
S021	T056	FALSE	FALSE	0	0	1	1	none	2.86797403577e-05
S024	T056	FALSE	FALSE	0	0	1	1	none	2.66137787475e-05
S025	T056	FALSE	FALSE	0	0	1	1	none	1.95922165829e-05
S026	T056	FALSE	FALSE	0	0	1	1	none	1.42874363089e-05
S038	T056	FALSE	FALSE	0	0	1	1	none	6.63858702285e-05
S039	T056	FALSE	FALSE	0	0	1	1	none	2.77382135207e-05
S040	T056	FALSE	FALSE	0	0	1	1	none	0.0001008854881926
S042	T056	FALSE	FALSE	0	0	1	1	none	2.74091906867e-05
S071	T056	FALSE	FALSE	0	0	1	1	none	9.88930044808001e-05
S078	T056	FALSE	FALSE	0	0	1	1	none	2.47773171729e-05
S081	T056	FALSE	FALSE	0	0	1	1	none	2.7454036509e-05
S085	T056	FALSE	FALSE	0	0	1	1	none	9.50226549519e-05
S087	T056	FALSE	FALSE	0	0	1	1	none	0.0001095267755136
S093	T056	FALSE	FALSE	0	0	1	1	none	8.43646179848e-05
S097	T056	FALSE	FALSE	0	0	1	1	none	1.88061791489e-05
S102	T056	FALSE	FALSE	0	0	1	1	none	0.0001019092851109
S106	T056	FALSE	FALSE	0	0	1	1	none	2.63873027319e-05
S130	T056	FALSE	FALSE	0	0	1	1	none	0.0001079382342546
T009	T056	TRUE	TRUE	1	0	1	1	anc	8.291502437e-07
T010	T056	FALSE	FALSE	0	0	1	1	none	6.479769007e-06
T013	T056	FALSE	FALSE	0	0	1	1	none	6.81391405694e-05
T014	T056	FALSE	FALSE	0	0	1	1	none	2.76621813485e-05
T020	T056	FALSE	FALSE	0	0	1	1	none	6.85956383767e-05
T021	T056	FALSE	FALSE	0	0	1	1	none	8.2202699705e-06
T028	T056	FALSE	FALSE	0	0	1	1	none	5.94234842487e-05
T035a	T056	FALSE	FALSE	0	0	1	1	none	0.0001094234855069
T035b	T056	FALSE	FALSE	0	0	1	1	none	7.4870947819e-06
T040	T056	FALSE	FALSE	0	0	1	1	none	2.92845027311e-05
S002	T059	TRUE	TRUE	0	0	1	1	none	9.77947375169e-05
S007	T059	TRUE	TRUE	0	0	1	1	none	0.0001101315472648
S021	T059	TRUE	TRUE	0	0	1	1	none	9.98272665927e-05
S024	T059	TRUE	TRUE	0	0	1	1	none	9.77613049825e-05
S025	T059	TRUE	TRUE	0	0	1	1	none	9.84865208419e-05
S026	T059	TRUE	TRUE	0	0	1	1	none	9.86632717639e-05
S038	T059	TRUE	TRUE	0	0	1	1	none	0.0001122134477635
S039	T059	TRUE	TRUE	0	0	1	1	none	9.88857397557e-05
S040	T059	TRUE	TRUE	0	0	1	1	none	7.0761011638e-06
S042	T059	TRUE	TRUE	0	0	1	1	none	9.85567169217e-05
S071	T059	TRUE	TRUE	0	0	1	1	none	2.60879263878e-05
S078	T059	TRUE	TRUE	0	0	1	1	none	9.59248434079e-05
S081	T059	TRUE	TRUE	0	0	1	1	none	9.8601562744e-05
S085	T059	TRUE	TRUE	0	0	1	1	none	4.55377741669e-05
S087	T059	TRUE	TRUE	0	0	1	1	none	6.00418947286e-05
S093	T059	TRUE	TRUE	0	0	1	1	none	2.23651180838e-05
S097	T059	TRUE	TRUE	0	0	1	1	none	9.77004834079e-05
S102	T059	TRUE	TRUE	0	0	1	1	none	9.3317513699e-06
S106	T059	TRUE	TRUE	0	0	1	1	none	9.75348289669e-05
S130	T059	TRUE	TRUE	0	0	1	1	none	5.84533534696e-05
T009	T059	FALSE	FALSE	0	0	1	1	none	0.0001015890993176
T010	T059	FALSE	FALSE	0	0	1	1	none	0.0001029282315736
T013	T059	FALSE	FALSE	0	0	1	1	none	0.0001139667181044
T014	T059	TRUE	TRUE	0	0	1	1	none	9.88097075835e-05
T020	T059	TRUE	TRUE	0	0	1	1	none	0.0001144232159117
T021	T059	FALSE	FALSE	0	0	1	1	none	0.0001046687325371
T028	T059	TRUE	TRUE	0	0	1	1	none	0.0001052510617837
T035a	T059	TRUE	TRUE	0	0	1	1	none	5.99386047219e-05
T035b	T059	FALSE	FALSE	0	0	1	1	none	0.0001039355573485
T040	T059	TRUE	TRUE	0	0	1	1	none	0.0001004320289661
T056	T059	FALSE	FALSE	0	0	1	1	none	0.0001054978827808
S002	T065	TRUE	TRUE	0	0	1	1	none	5.85005816585e-05
S007	T065	TRUE	TRUE	0	0	1	1	none	4.93733014186e-05
S021	T065	TRUE	TRUE	0	0	1	1	none	6.05331107343e-05
S024	T065	TRUE	TRUE	0	0	1	1	none	5.84671491241e-05
S025	T065	TRUE	TRUE	0	0	1	1	none	5.91923649835e-05
S026	T065	TRUE	TRUE	0	0	1	1	none	5.93691159055e-05
S038	T065	TRUE	TRUE	0	0	1	1	none	6.1297140295e-06
S039	T065	TRUE	TRUE	0	0	1	1	none	5.95915838973e-05
S040	T065	TRUE	TRUE	0	0	1	1	none	0.0001074189098692
S042	T065	TRUE	TRUE	0	0	1	1	none	5.92625610633e-05
S071	T065	TRUE	TRUE	0	0	1	1	none	0.0001054264261574
S078	T065	TRUE	TRUE	0	0	1	1	none	5.66306875495e-05
S081	T065	TRUE	TRUE	0	0	1	1	none	5.93074068856e-05
S085	T065	TRUE	TRUE	0	0	1	1	none	0.0001015560766285
S087	T065	TRUE	TRUE	0	0	1	1	none	0.0001160601971902
S093	T065	TRUE	TRUE	0	0	1	1	none	9.08980396614e-05
S097	T065	TRUE	TRUE	0	0	1	1	none	5.84063275495e-05
S102	T065	TRUE	TRUE	0	0	1	1	none	0.0001084427067875
S106	T065	TRUE	TRUE	0	0	1	1	none	5.82406731085e-05
S130	T065	TRUE	TRUE	0	0	1	1	none	0.0001144716559312
T009	T065	FALSE	FALSE	0	0	1	1	none	6.22949434592e-05
T010	T065	FALSE	FALSE	0	0	1	1	none	6.36340757152e-05
T013	T065	FALSE	FALSE	0	0	1	1	none	4.3991202226e-06
T014	T065	TRUE	TRUE	0	0	1	1	none	5.95155517251e-05
T020	T065	TRUE	TRUE	0	0	1	1	none	8.3394821777e-06
T021	T065	FALSE	FALSE	0	0	1	1	none	6.53745766787e-05
T028	T065	TRUE	TRUE	0	0	1	1	none	4.44928159375e-05
T035a	T065	TRUE	TRUE	0	0	1	1	none	0.0001159569071835
T035b	T065	FALSE	FALSE	0	0	1	1	none	6.46414014901e-05
T040	T065	TRUE	TRUE	0	0	1	1	none	6.11378731077e-05
T056	T065	FALSE	FALSE	0	0	1	1	none	6.62037269224e-05
T059	T065	TRUE	TRUE	0	0	1	1	none	0.0001120313044574
S002	T069	TRUE	TRUE	0	0	1	1	none	0.0001163626539469
S007	T069	TRUE	TRUE	0	0	1	1	none	0.0001286994636948
S021	T069	TRUE	TRUE	0	0	1	1	none	0.0001183951830227
S024	T069	TRUE	TRUE	0	0	1	1	none	0.0001163292214125
S025	T069	TRUE	TRUE	0	0	1	1	none	0.0001170544372719
S026	T069	TRUE	TRUE	0	0	1	1	none	0.0001172311881939
S038	T069	TRUE	TRUE	0	0	1	1	none	0.0001307813641935
S039	T069	TRUE	TRUE	0	0	1	1	none	0.0001174536561857
S040	T069	TRUE	TRUE	0	0	1	1	none	4.66483265296e-05
S042	T069	TRUE	TRUE	0	0	1	1	none	0.0001171246333517
S071	T069	TRUE	TRUE	0	0	1	1	none	2.64046480178e-05
S078	T069	TRUE	TRUE	0	0	1	1	none	0.0001144927598379
S081	T069	TRUE	TRUE	0	0	1	1	none	0.000117169479174
S085	T069	TRUE	TRUE	0	0	1	1	none	6.41056905969e-05
S087	T069	TRUE	TRUE	0	0	1	1	none	7.86098111586e-05
S093	T069	TRUE	TRUE	0	0	1	1	none	4.09330345138e-05
S097	T069	TRUE	TRUE	0	0	1	1	none	0.0001162683998379
S102	T069	TRUE	TRUE	0	0	1	1	none	4.76721234479e-05
S106	T069	TRUE	TRUE	0	0	1	1	none	0.0001161027453969
S130	T069	TRUE	TRUE	0	0	1	1	none	7.70212698996e-05
T009	T069	FALSE	FALSE	0	0	1	1	none	0.0001201570157476
T010	T069	FALSE	FALSE	0	0	1	1	none	0.0001214961480036
T013	T069	FALSE	FALSE	0	0	1	1	none	0.0001325346345344
T014	T069	TRUE	TRUE	0	0	1	1	none	0.0001173776240135
T020	T069	TRUE	TRUE	0	0	1	1	none	0.0001329911323417
T021	T069	FALSE	FALSE	0	0	1	1	none	0.0001232366489671
T028	T069	TRUE	TRUE	0	0	1	1	none	0.0001238189782137
T035a	T069	TRUE	TRUE	0	0	1	1	none	7.85065211519e-05
T035b	T069	FALSE	FALSE	0	0	1	1	none	0.0001225034737785
T040	T069	TRUE	TRUE	0	0	1	1	none	0.0001189999453961
T056	T069	FALSE	FALSE	0	0	1	1	none	0.0001240657992108
T059	T069	TRUE	TRUE	0	0	1	1	none	5.12607211178e-05
T065	T069	TRUE	TRUE	0	0	1	1	none	0.0001305992208874
S002	T073	FALSE	FALSE	0	0	1	1	none	2.58180610382e-05
S007	T073	FALSE	FALSE	0	0	1	1	none	6.34748194861e-05
S021	T073	FALSE	FALSE	0	0	1	1	none	2.7850590114e-05
S024	T073	FALSE	FALSE	0	0	1	1	none	2.57846285038e-05
S025	T073	FALSE	FALSE	0	0	1	1	none	1.87630663392e-05
S026	T073	FALSE	FALSE	0	0	1	1	none	1.34582860652e-05
S038	T073	FALSE	FALSE	0	0	1	1	none	6.55567199848e-05
S039	T073	FALSE	FALSE	0	0	1	1	none	2.6909063277e-05
S040	T073	FALSE	FALSE	0	0	1	1	none	0.0001000563379489
S042	T073	FALSE	FALSE	0	0	1	1	none	2.6580040443e-05
S071	T073	FALSE	FALSE	0	0	1	1	none	9.80638542371001e-05
S078	T073	FALSE	FALSE	0	0	1	1	none	2.39481669292e-05
S081	T073	FALSE	FALSE	0	0	1	1	none	2.66248862653e-05
S085	T073	FALSE	FALSE	0	0	1	1	none	9.41935047082e-05
S087	T073	FALSE	FALSE	0	0	1	1	none	0.0001086976252699
S093	T073	FALSE	FALSE	0	0	1	1	none	8.35354677411e-05
S097	T073	FALSE	FALSE	0	0	1	1	none	1.79770289052e-05
S102	T073	FALSE	FALSE	0	0	1	1	none	0.0001010801348672
S106	T073	FALSE	FALSE	0	0	1	1	none	2.55581524882e-05
S130	T073	FALSE	FALSE	0	0	1	1	none	0.0001071090840109
T009	T073	TRUE	TRUE	0	0	1	1	none	4.3114865073e-06
T010	T073	TRUE	TRUE	0	0	1	1	none	4.4187654755e-06
T013	T073	FALSE	FALSE	0	0	1	1	none	6.73099903257e-05
T014	T073	FALSE	FALSE	0	0	1	1	none	2.68330311048e-05
T020	T073	FALSE	FALSE	0	0	1	1	none	6.7766488133e-05
T021	T073	TRUE	TRUE	0	0	1	1	none	1.2318532878e-06
T028	T073	FALSE	FALSE	0	0	1	1	none	5.8594334005e-05
T035a	T073	FALSE	FALSE	0	0	1	1	none	0.0001085943352632
T035b	T073	TRUE	TRUE	0	0	1	1	none	5.4260912504e-06
T040	T073	FALSE	FALSE	0	0	1	1	none	2.84553524874e-05
T056	T073	FALSE	FALSE	0	0	1	1	none	8.2202699705e-06
T059	T073	FALSE	FALSE	0	0	1	1	none	0.0001046687325371
T065	T073	FALSE	FALSE	0	0	1	1	none	6.53745766787e-05
T069	T073	FALSE	FALSE	0	0	1	1	none	0.0001232366489671
S002	T075	TRUE	TRUE	0	0	1	1	none	6.29907707619e-05
S007	T075	TRUE	TRUE	0	0	1	1	none	7.4095727222e-05
S021	T075	TRUE	TRUE	0	0	1	1	none	6.50232998377e-05
S024	T075	TRUE	TRUE	0	0	1	1	none	6.29573382275e-05
S025	T075	TRUE	TRUE	0	0	1	1	none	6.36825540869e-05
S026	T075	TRUE	TRUE	0	0	1	1	none	6.38593050089e-05
S038	T075	TRUE	TRUE	0	0	1	1	none	7.61776277207e-05
S039	T075	TRUE	TRUE	0	0	1	1	none	6.40817730007e-05
S040	T075	TRUE	TRUE	0	0	1	1	none	0.0001119090989726
S042	T075	TRUE	TRUE	0	0	1	1	none	6.37527501667e-05
S071	T075	TRUE	TRUE	0	0	1	1	none	0.0001099166152608
S078	T075	TRUE	TRUE	0	0	1	1	none	6.11208766529e-05
S081	T075	TRUE	TRUE	0	0	1	1	none	6.3797595989e-05
S085	T075	TRUE	TRUE	0	0	1	1	none	0.0001060462657319
S087	T075	TRUE	TRUE	0	0	1	1	none	0.0001205503862936
S093	T075	TRUE	TRUE	0	0	1	1	none	9.53882287648e-05
S097	T075	TRUE	TRUE	0	0	1	1	none	6.28965166529e-05
S102	T075	TRUE	TRUE	0	0	1	1	none	0.0001129328958909
S106	T075	TRUE	TRUE	0	0	1	1	none	6.27308622119e-05
S130	T075	TRUE	TRUE	0	0	1	1	none	0.0001189618450346
T009	T075	FALSE	FALSE	0	0	1	1	none	6.67851325626e-05
T010	T075	FALSE	FALSE	0	0	1	1	none	6.81242648186e-05
T013	T075	FALSE	FALSE	0	0	1	1	none	7.79308980616e-05
T014	T075	TRUE	TRUE	0	0	1	1	none	6.40057408285e-05
T020	T075	TRUE	TRUE	0	0	1	1	none	7.83873958689e-05
T021	T075	FALSE	FALSE	0	0	1	1	none	6.98647657821e-05
T028	T075	TRUE	TRUE	0	0	1	1	none	6.92152417409e-05
T035a	T075	TRUE	TRUE	0	0	1	1	none	0.0001204470962869
T035b	T075	FALSE	FALSE	0	0	1	1	none	6.91315905935e-05
T040	T075	TRUE	TRUE	0	0	1	1	none	6.56280622111e-05
T056	T075	FALSE	FALSE	0	0	1	1	none	7.06939160258e-05
T059	T075	TRUE	TRUE	0	0	1	1	none	0.0001165214935608
T065	T075	TRUE	TRUE	0	0	1	1	none	7.59954844146e-05
T069	T075	TRUE	TRUE	0	0	1	1	none	0.0001350894099908
T073	T075	FALSE	FALSE	0	0	1	1	none	6.98647657821e-05
S002	T077	FALSE	FALSE	0	0	1	1	none	2.52021343943e-05
S007	T077	FALSE	FALSE	0	0	1	1	none	6.28588928422e-05
S021	T077	FALSE	FALSE	0	0	1	1	none	2.72346634701e-05
S024	T077	FALSE	FALSE	0	0	1	1	none	2.51687018599e-05
S025	T077	FALSE	FALSE	0	0	1	1	none	1.81471396953e-05
S026	T077	FALSE	FALSE	0	0	1	1	none	1.28423594213e-05
S038	T077	FALSE	FALSE	0	0	1	1	none	6.49407933409e-05
S039	T077	FALSE	FALSE	0	0	1	1	none	2.62931366331e-05
S040	T077	FALSE	FALSE	0	0	1	1	none	9.94404113050001e-05
S042	T077	FALSE	FALSE	0	0	1	1	none	2.59641137991e-05
S071	T077	FALSE	FALSE	0	0	1	1	none	9.74479275932e-05
S078	T077	FALSE	FALSE	0	0	1	1	none	2.33322402853e-05
S081	T077	FALSE	FALSE	0	0	1	1	none	2.60089596214e-05
S085	T077	FALSE	FALSE	0	0	1	1	none	9.35775780643e-05
S087	T077	FALSE	FALSE	0	0	1	1	none	0.000108081698626
S093	T077	FALSE	FALSE	0	0	1	1	none	8.29195410972e-05
S097	T077	FALSE	FALSE	0	0	1	1	none	1.73611022613e-05
S102	T077	FALSE	FALSE	0	0	1	1	none	0.0001004642082233
S106	T077	FALSE	FALSE	0	0	1	1	none	2.49422258443e-05
S130	T077	FALSE	FALSE	0	0	1	1	none	0.000106493157367
T009	T077	TRUE	TRUE	0	0	1	1	none	3.6955598634e-06
T010	T077	TRUE	TRUE	0	0	1	1	none	3.8028388316e-06
T013	T077	FALSE	FALSE	0	0	1	1	none	6.66940636818e-05
T014	T077	FALSE	FALSE	0	0	1	1	none	2.62171044609e-05
T020	T077	FALSE	FALSE	0	0	1	1	none	6.71505614891e-05
T021	T077	TRUE	TRUE	0	0	1	1	none	1.8477799317e-06
T028	T077	FALSE	FALSE	0	0	1	1	none	5.79784073611e-05
T035a	T077	FALSE	FALSE	0	0	1	1	none	0.0001079784086193
T035b	T077	TRUE	TRUE	0	0	1	1	none	4.8101646065e-06
T040	T077	FALSE	FALSE	0	0	1	1	none	2.78394258435e-05
T056	T077	FALSE	FALSE	0	0	1	1	none	7.6043433266e-06
T059	T077	FALSE	FALSE	0	0	1	1	none	0.0001040528058932
T065	T077	FALSE	FALSE	0	0	1	1	none	6.47586500348e-05
T069	T077	FALSE	FALSE	0	0	1	1	none	0.0001226207223232
T073	T077	TRUE	TRUE	0	0	1	1	none	1.8477799317e-06
T075	T077	FALSE	FALSE	0	0	1	1	none	6.92488391382e-05
S002	T087	FALSE	FALSE	0	0	1	1	none	2.27384278187e-05
S007	T087	FALSE	FALSE	0	0	1	1	none	6.03951862666e-05
S021	T087	FALSE	FALSE	0	0	1	1	none	2.47709568945e-05
S024	T087	FALSE	FALSE	0	0	1	1	none	2.27049952843e-05
S025	T087	FALSE	FALSE	0	0	1	1	none	1.56834331197e-05
S026	T087	FALSE	FALSE	0	0	1	1	none	1.03786528457e-05
S038	T087	FALSE	FALSE	0	0	1	1	none	6.24770867653e-05
S039	T087	FALSE	FALSE	0	0	1	1	none	2.38294300575e-05
S040	T087	FALSE	FALSE	0	0	1	1	none	9.69767047294e-05
S042	T087	FALSE	FALSE	0	0	1	1	none	2.35004072235e-05
S071	T087	FALSE	FALSE	0	0	1	1	none	9.49842210176e-05
S078	T087	FALSE	FALSE	0	0	1	1	none	2.08685337097e-05
S081	T087	FALSE	FALSE	0	0	1	1	none	2.35452530458e-05
S085	T087	FALSE	FALSE	0	0	1	1	none	9.11138714887e-05
S087	T087	FALSE	FALSE	0	0	1	1	none	0.0001056179920504
S093	T087	FALSE	FALSE	0	0	1	1	none	8.04558345216e-05
S097	T087	FALSE	FALSE	0	0	1	1	none	1.48973956857e-05
S102	T087	FALSE	FALSE	0	0	1	1	none	9.80005016477e-05
S106	T087	FALSE	FALSE	0	0	1	1	none	2.24785192687e-05
S130	T087	FALSE	FALSE	0	0	1	1	none	0.0001040294507914
T009	T087	FALSE	FALSE	0	0	1	1	none	2.4637065756e-06
T010	T087	FALSE	FALSE	0	0	1	1	none	3.8028388316e-06
T013	T087	FALSE	FALSE	0	0	1	1	none	6.42303571062e-05
T014	T087	FALSE	FALSE	0	0	1	1	none	2.37533978853e-05
T020	T087	FALSE	FALSE	0	0	1	1	none	6.46868549135e-05
T021	T087	FALSE	FALSE	0	0	1	1	none	5.5433397951e-06
T028	T087	FALSE	FALSE	0	0	1	1	none	5.55147007855e-05
T035a	T087	FALSE	FALSE	0	0	1	1	none	0.0001055147020437
T035b	T087	FALSE	FALSE	0	0	1	1	none	4.8101646065e-06
T040	T087	FALSE	FALSE	0	0	1	1	none	2.53757192679e-05
T056	T087	FALSE	FALSE	0	0	1	1	none	6.3724900388e-06
T059	T087	FALSE	FALSE	0	0	1	1	none	0.0001015890993176
T065	T087	FALSE	FALSE	0	0	1	1	none	6.22949434592e-05
T069	T087	FALSE	FALSE	0	0	1	1	none	0.0001201570157476
T073	T087	FALSE	FALSE	0	0	1	1	none	5.5433397951e-06
T075	T087	FALSE	FALSE	0	0	1	1	none	6.67851325626e-05
T077	T087	FALSE	FALSE	0	0	1	1	none	4.9274131512e-06
S002	T095	TRUE	TRUE	0	0	1	1	none	0.0001010371782111
S007	T095	TRUE	TRUE	0	0	1	1	none	0.000113373987959
S021	T095	TRUE	TRUE	0	0	1	1	none	0.0001030697072869
S024	T095	TRUE	TRUE	0	0	1	1	none	0.0001010037456767
S025	T095	TRUE	TRUE	0	0	1	1	none	0.0001017289615361
S026	T095	TRUE	TRUE	0	0	1	1	none	0.0001019057124581
S038	T095	TRUE	TRUE	0	0	1	1	none	0.0001154558884577
S039	T095	TRUE	TRUE	0	0	1	1	none	0.0001021281804499
S040	T095	TRUE	TRUE	0	0	1	1	none	5.46430481018e-05
S042	T095	TRUE	TRUE	0	0	1	1	none	0.0001017991576159
S071	T095	TRUE	TRUE	0	0	1	1	none	5.265056439e-05
S078	T095	TRUE	TRUE	0	0	1	1	none	9.91672841021e-05
S081	T095	TRUE	TRUE	0	0	1	1	none	0.0001018440034382
S085	T095	TRUE	TRUE	0	0	1	1	none	2.70919365411e-05
S087	T095	TRUE	TRUE	0	0	1	1	none	2.3906304794e-06
S093	T095	TRUE	TRUE	0	0	1	1	none	3.8122177894e-05
S097	T095	TRUE	TRUE	0	0	1	1	none	0.0001009429241021
S102	T095	TRUE	TRUE	0	0	1	1	none	5.56668450201e-05
S106	T095	TRUE	TRUE	0	0	1	1	none	0.0001007772696611
S130	T095	TRUE	TRUE	0	0	1	1	none	2.0339425082e-06
T009	T095	FALSE	FALSE	0	0	1	1	none	0.0001048315400118
T010	T095	FALSE	FALSE	0	0	1	1	none	0.0001061706722678
T013	T095	FALSE	FALSE	0	0	1	1	none	0.0001172091587986
T014	T095	TRUE	TRUE	0	0	1	1	none	0.0001020521482777
T020	T095	TRUE	TRUE	0	0	1	1	none	0.0001176656566059
T021	T095	FALSE	FALSE	0	0	1	1	none	0.0001079111732313
T028	T095	TRUE	TRUE	0	0	1	1	none	0.0001084935024779
T035a	T095	TRUE	TRUE	0	0	1	1	none	5.9829003361e-06
T035b	T095	FALSE	FALSE	0	0	1	1	none	0.0001071779980427
T040	T095	TRUE	TRUE	0	0	1	1	none	0.0001036744696603
T056	T095	FALSE	FALSE	0	0	1	1	none	0.000108740323475
T059	T095	TRUE	TRUE	0	0	1	1	none	5.925544269e-05
T065	T095	TRUE	TRUE	0	0	1	1	none	0.0001152737451516
T069	T095	TRUE	TRUE	0	0	1	1	none	7.782335912e-05
T073	T095	FALSE	FALSE	0	0	1	1	none	0.0001079111732313
T075	T095	TRUE	TRUE	0	0	1	1	none	0.000119763934255
T077	T095	FALSE	FALSE	0	0	1	1	none	0.0001072952465874
T087	T095	FALSE	FALSE	0	0	1	1	none	0.0001048315400118
S002	T099a	TRUE	TRUE	0	0	1	1	none	0.0001002502829089
S007	T099a	TRUE	TRUE	0	0	1	1	none	0.0001125870926568
S021	T099a	TRUE	TRUE	0	0	1	1	none	0.0001022828119847
S024	T099a	TRUE	TRUE	0	0	1	1	none	0.0001002168503745
S025	T099a	TRUE	TRUE	0	0	1	1	none	0.0001009420662339
S026	T099a	TRUE	TRUE	0	0	1	1	none	0.0001011188171559
S038	T099a	TRUE	TRUE	0	0	1	1	none	0.0001146689931555
S039	T099a	TRUE	TRUE	0	0	1	1	none	0.0001013412851477
S040	T099a	TRUE	TRUE	0	0	1	1	none	5.38561527996e-05
S042	T099a	TRUE	TRUE	0	0	1	1	none	0.0001010122623137
S071	T099a	TRUE	TRUE	0	0	1	1	none	5.18636690878e-05
S078	T099a	TRUE	TRUE	0	0	1	1	none	9.83803887999e-05
S081	T099a	TRUE	TRUE	0	0	1	1	none	0.000101057108136
S085	T099a	TRUE	TRUE	0	0	1	1	none	2.63050412389e-05
S087	T099a	TRUE	TRUE	0	0	1	1	none	4.0674417528e-06
S093	T099a	TRUE	TRUE	0	0	1	1	none	3.73352825918e-05
S097	T099a	TRUE	TRUE	0	0	1	1	none	0.0001001560287999
S102	T099a	TRUE	TRUE	0	0	1	1	none	5.48799497179e-05
S106	T099a	TRUE	TRUE	0	0	1	1	none	9.99903743589e-05
S130	T099a	TRUE	TRUE	0	0	1	1	none	2.4789004938e-06
T009	T099a	FALSE	FALSE	0	0	1	1	none	0.0001040446447096
T010	T099a	FALSE	FALSE	0	0	1	1	none	0.0001053837769656
T013	T099a	FALSE	FALSE	0	0	1	1	none	0.0001164222634964
T014	T099a	TRUE	TRUE	0	0	1	1	none	0.0001012652529755
T020	T099a	TRUE	TRUE	0	0	1	1	none	0.0001168787613037
T021	T099a	FALSE	FALSE	0	0	1	1	none	0.0001071242779291
T028	T099a	TRUE	TRUE	0	0	1	1	none	0.0001077066071757
T035a	T099a	TRUE	TRUE	0	0	1	1	none	5.1960050339e-06
T035b	T099a	FALSE	FALSE	0	0	1	1	none	0.0001063911027405
T040	T099a	TRUE	TRUE	0	0	1	1	none	0.0001028875743581
T056	T099a	FALSE	FALSE	0	0	1	1	none	0.0001079534281728
T059	T099a	TRUE	TRUE	0	0	1	1	none	5.84685473878e-05
T065	T099a	TRUE	TRUE	0	0	1	1	none	0.0001144868498494
T069	T099a	TRUE	TRUE	0	0	1	1	none	7.70364638178e-05
T073	T099a	FALSE	FALSE	0	0	1	1	none	0.0001071242779291
T075	T099a	TRUE	TRUE	0	0	1	1	none	0.0001189770389528
T077	T099a	FALSE	FALSE	0	0	1	1	none	0.0001065083512852
T087	T099a	FALSE	FALSE	0	0	1	1	none	0.0001040446447096
T095	T099a	TRUE	TRUE	0	0	1	1	none	3.2809897142e-06
S002	T102	FALSE	FALSE	0	0	1	1	none	0.0001038533692391
S007	T102	FALSE	FALSE	0	0	1	1	none	0.000116190178987
S021	T102	FALSE	FALSE	0	0	1	1	none	0.0001058858983149
S024	T102	FALSE	FALSE	0	0	1	1	none	0.0001038199367047
S025	T102	FALSE	FALSE	0	0	1	1	none	0.0001045451525641
S026	T102	FALSE	FALSE	0	0	1	1	none	0.0001047219034861
S038	T102	FALSE	FALSE	0	0	1	1	none	0.0001182720794857
S039	T102	FALSE	FALSE	0	0	1	1	none	0.0001049443714779
S040	T102	FALSE	FALSE	0	0	1	1	none	5.74592391298e-05
S042	T102	FALSE	FALSE	0	0	1	1	none	0.0001046153486439
S071	T102	FALSE	FALSE	0	0	1	1	none	5.5466755418e-05
S078	T102	FALSE	FALSE	0	0	1	1	none	0.0001019834751301
S081	T102	FALSE	FALSE	0	0	1	1	none	0.0001046601944662
S085	T102	FALSE	FALSE	0	0	1	1	none	2.99081275691e-05
S087	T102	FALSE	FALSE	0	0	1	1	none	5.2068215074e-06
S093	T102	FALSE	FALSE	0	0	1	1	none	4.0938368922e-05
S097	T102	FALSE	FALSE	0	0	1	1	none	0.0001037591151301
S102	T102	FALSE	FALSE	0	0	1	1	none	5.84830360481e-05
S106	T102	FALSE	FALSE	0	0	1	1	none	0.0001035934606891
S130	T102	FALSE	FALSE	0	0	1	1	none	4.8501335362e-06
T009	T102	FALSE	FALSE	0	0	1	1	none	0.0001076477310398
T010	T102	FALSE	FALSE	0	0	1	1	none	0.0001089868632958
T013	T102	FALSE	FALSE	0	0	1	1	none	0.0001200253498266
T014	T102	FALSE	FALSE	0	0	1	1	none	0.0001048683393057
T020	T102	FALSE	FALSE	0	0	1	1	none	0.0001204818476339
T021	T102	FALSE	FALSE	0	0	1	1	none	0.0001107273642593
T028	T102	FALSE	FALSE	0	0	1	1	none	0.0001113096935059
T035a	T102	FALSE	FALSE	0	0	1	1	none	8.7990913641e-06
T035b	T102	FALSE	FALSE	0	0	1	1	none	0.0001099941890707
T040	T102	FALSE	FALSE	0	0	1	1	none	0.0001064906606883
T056	T102	FALSE	FALSE	0	0	1	1	none	0.000111556514503
T059	T102	FALSE	FALSE	0	0	1	1	none	6.2071633718e-05
T065	T102	FALSE	FALSE	0	0	1	1	none	0.0001180899361796
T069	T102	FALSE	FALSE	0	0	1	1	none	8.0639550148e-05
T073	T102	FALSE	FALSE	0	0	1	1	none	0.0001107273642593
T075	T102	FALSE	FALSE	0	0	1	1	none	0.000122580125283
T077	T102	FALSE	FALSE	0	0	1	1	none	0.0001101114376154
T087	T102	FALSE	FALSE	0	0	1	1	none	0.0001076477310398
T095	T102	TRUE	TRUE	1	0	1	1	anc	6.159266439e-07
T099a	T102	FALSE	FALSE	0	0	1	1	none	6.0971807422e-06
S002	T104	FALSE	FALSE	0	0	1	1	none	6.23349843979e-05
S007	T104	FALSE	FALSE	0	0	1	1	none	4.4757259072e-05
S021	T104	FALSE	FALSE	0	0	1	1	none	6.43675134737e-05
S024	T104	FALSE	FALSE	0	0	1	1	none	6.23015518635e-05
S025	T104	FALSE	FALSE	0	0	1	1	none	6.30267677229e-05
S026	T104	FALSE	FALSE	0	0	1	1	none	6.32035186449e-05
S038	T104	FALSE	FALSE	0	0	1	1	none	5.52896046567e-05
S039	T104	FALSE	FALSE	0	0	1	1	none	6.34259866367e-05
S040	T104	FALSE	FALSE	0	0	1	1	none	0.0001112533126086
S042	T104	FALSE	FALSE	0	0	1	1	none	6.30969638027e-05
S071	T104	FALSE	FALSE	0	0	1	1	none	0.0001092608288968
S078	T104	FALSE	FALSE	0	0	1	1	none	6.04650902889e-05
S081	T104	FALSE	FALSE	0	0	1	1	none	6.3141809625e-05
S085	T104	FALSE	FALSE	0	0	1	1	none	0.0001053904793679
S087	T104	FALSE	FALSE	0	0	1	1	none	0.0001198945999296
S093	T104	FALSE	FALSE	0	0	1	1	none	9.47324424008001e-05
S097	T104	FALSE	FALSE	0	0	1	1	none	6.22407302889e-05
S102	T104	FALSE	FALSE	0	0	1	1	none	0.0001122771095269
S106	T104	FALSE	FALSE	0	0	1	1	none	6.20750758479e-05
S130	T104	FALSE	FALSE	0	0	1	1	none	0.0001183060586706
T009	T104	FALSE	FALSE	0	0	1	1	none	6.61293461986e-05
T010	T104	FALSE	FALSE	0	0	1	1	none	6.74684784546001e-05
T013	T104	FALSE	FALSE	0	0	1	1	none	5.70428749976e-05
T014	T104	FALSE	FALSE	0	0	1	1	none	6.33499544645e-05
T020	T104	FALSE	FALSE	0	0	1	1	none	5.74993728049e-05
T021	T104	FALSE	FALSE	0	0	1	1	none	6.92089794181001e-05
T028	T104	FALSE	FALSE	0	0	1	1	none	3.86449203031e-05
T035a	T104	FALSE	FALSE	0	0	1	1	none	0.0001197913099229
T035b	T104	FALSE	FALSE	0	0	1	1	none	6.84758042295001e-05
T040	T104	FALSE	FALSE	0	0	1	1	none	6.49722758471e-05
T056	T104	FALSE	FALSE	0	0	1	1	none	7.00381296618001e-05
T059	T104	FALSE	FALSE	0	0	1	1	none	0.0001158657071968
T065	T104	FALSE	FALSE	0	0	1	1	none	5.51074613506e-05
T069	T104	FALSE	FALSE	0	0	1	1	none	0.0001344336236268
T073	T104	FALSE	FALSE	0	0	1	1	none	6.92089794181001e-05
T075	T104	FALSE	FALSE	0	0	1	1	none	7.9829887154e-05
T077	T104	FALSE	FALSE	0	0	1	1	none	6.85930527742e-05
T087	T104	FALSE	FALSE	0	0	1	1	none	6.61293461986e-05
T095	T104	FALSE	FALSE	0	0	1	1	none	0.000119108147891
T099a	T104	FALSE	FALSE	0	0	1	1	none	0.0001183212525888
T102	T104	FALSE	FALSE	0	0	1	1	none	0.000121924338919
S002	T105	FALSE	FALSE	0	0	1	1	none	6.07042433417e-05
S007	T105	FALSE	FALSE	0	0	1	1	none	5.15769631018e-05
S021	T105	FALSE	FALSE	0	0	1	1	none	6.27367724175e-05
S024	T105	FALSE	FALSE	0	0	1	1	none	6.06708108073e-05
S025	T105	FALSE	FALSE	0	0	1	1	none	6.13960266667e-05
S026	T105	FALSE	FALSE	0	0	1	1	none	6.15727775887e-05
S038	T105	FALSE	FALSE	0	0	1	1	none	8.3333757127e-06
S039	T105	FALSE	FALSE	0	0	1	1	none	6.17952455805e-05
S040	T105	FALSE	FALSE	0	0	1	1	none	0.0001096225715524
S042	T105	FALSE	FALSE	0	0	1	1	none	6.14662227465e-05
S071	T105	FALSE	FALSE	0	0	1	1	none	0.0001076300878406
S078	T105	FALSE	FALSE	0	0	1	1	none	5.88343492327e-05
S081	T105	FALSE	FALSE	0	0	1	1	none	6.15110685688e-05
S085	T105	FALSE	FALSE	0	0	1	1	none	0.0001037597383117
S087	T105	FALSE	FALSE	0	0	1	1	none	0.0001182638588734
S093	T105	FALSE	FALSE	0	0	1	1	none	9.31017013446e-05
S097	T105	FALSE	FALSE	0	0	1	1	none	6.06099892327e-05
S102	T105	FALSE	FALSE	0	0	1	1	none	0.0001106463684707
S106	T105	FALSE	FALSE	0	0	1	1	none	6.04443347917e-05
S130	T105	FALSE	FALSE	0	0	1	1	none	0.0001166753176144
T009	T105	FALSE	FALSE	0	0	1	1	none	6.44986051424e-05
T010	T105	FALSE	FALSE	0	0	1	1	none	6.58377373984e-05
T013	T105	FALSE	FALSE	0	0	1	1	none	6.6027819058e-06
T014	T105	FALSE	FALSE	0	0	1	1	none	6.17192134083e-05
T020	T105	FALSE	FALSE	0	0	1	1	none	1.05431438609e-05
T021	T105	FALSE	FALSE	0	0	1	1	none	6.75782383619e-05
T028	T105	FALSE	FALSE	0	0	1	1	none	4.66964776207e-05
T035a	T105	FALSE	FALSE	0	0	1	1	none	0.0001181605688667
T035b	T105	FALSE	FALSE	0	0	1	1	none	6.68450631733e-05
T040	T105	FALSE	FALSE	0	0	1	1	none	6.33415347909e-05
T056	T105	FALSE	FALSE	0	0	1	1	none	6.84073886056e-05
T059	T105	FALSE	FALSE	0	0	1	1	none	0.0001142349661406
T065	T105	TRUE	TRUE	1	0	1	1	anc	9.718083954e-07
T069	T105	FALSE	FALSE	0	0	1	1	none	0.0001328028825706
T073	T105	FALSE	FALSE	0	0	1	1	none	6.75782383619e-05
T075	T105	FALSE	FALSE	0	0	1	1	none	7.81991460978e-05
T077	T105	FALSE	FALSE	0	0	1	1	none	6.6962311718e-05
T087	T105	FALSE	FALSE	0	0	1	1	none	6.44986051424e-05
T095	T105	FALSE	FALSE	0	0	1	1	none	0.0001174774068348
T099a	T105	FALSE	FALSE	0	0	1	1	none	0.0001166905115326
T102	T105	FALSE	FALSE	0	0	1	1	none	0.0001202935978628
T104	T105	FALSE	FALSE	0	0	1	1	none	5.73111230338e-05
S002	T107	FALSE	FALSE	0	0	1	1	none	0.000104469295883
S007	T107	FALSE	FALSE	0	0	1	1	none	0.0001168061056309
S021	T107	FALSE	FALSE	0	0	1	1	none	0.0001065018249588
S024	T107	FALSE	FALSE	0	0	1	1	none	0.0001044358633486
S025	T107	FALSE	FALSE	0	0	1	1	none	0.000105161079208
S026	T107	FALSE	FALSE	0	0	1	1	none	0.00010533783013
S038	T107	FALSE	FALSE	0	0	1	1	none	0.0001188880061296
S039	T107	FALSE	FALSE	0	0	1	1	none	0.0001055602981218
S040	T107	FALSE	FALSE	0	0	1	1	none	5.80751657737e-05
S042	T107	FALSE	FALSE	0	0	1	1	none	0.0001052312752878
S071	T107	FALSE	FALSE	0	0	1	1	none	5.60826820619e-05
S078	T107	FALSE	FALSE	0	0	1	1	none	0.000102599401774
S081	T107	FALSE	FALSE	0	0	1	1	none	0.0001052761211101
S085	T107	FALSE	FALSE	0	0	1	1	none	3.0524054213e-05
S087	T107	FALSE	FALSE	0	0	1	1	none	5.8227481513e-06
S093	T107	FALSE	FALSE	0	0	1	1	none	4.15542955659e-05
S097	T107	FALSE	FALSE	0	0	1	1	none	0.000104375041774
S102	T107	FALSE	FALSE	0	0	1	1	none	5.9098962692e-05
S106	T107	FALSE	FALSE	0	0	1	1	none	0.000104209387333
S130	T107	FALSE	FALSE	0	0	1	1	none	5.4660601801e-06
T009	T107	FALSE	FALSE	0	0	1	1	none	0.0001082636576837
T010	T107	FALSE	FALSE	0	0	1	1	none	0.0001096027899397
T013	T107	FALSE	FALSE	0	0	1	1	none	0.0001206412764705
T014	T107	FALSE	FALSE	0	0	1	1	none	0.0001054842659496
T020	T107	FALSE	FALSE	0	0	1	1	none	0.0001210977742778
T021	T107	FALSE	FALSE	0	0	1	1	none	0.0001113432909032
T028	T107	FALSE	FALSE	0	0	1	1	none	0.0001119256201498
T035a	T107	FALSE	FALSE	0	0	1	1	none	9.415018008e-06
T035b	T107	FALSE	FALSE	0	0	1	1	none	0.0001106101157146
T040	T107	FALSE	FALSE	0	0	1	1	none	0.0001071065873322
T056	T107	FALSE	FALSE	0	0	1	1	none	0.0001121724411469
T059	T107	FALSE	FALSE	0	0	1	1	none	6.26875603619e-05
T065	T107	FALSE	FALSE	0	0	1	1	none	0.0001187058628235
T069	T107	FALSE	FALSE	0	0	1	1	none	8.12554767919e-05
T073	T107	FALSE	FALSE	0	0	1	1	none	0.0001113432909032
T075	T107	FALSE	FALSE	0	0	1	1	none	0.0001231960519269
T077	T107	FALSE	FALSE	0	0	1	1	none	0.0001107273642593
T087	T107	FALSE	FALSE	0	0	1	1	none	0.0001082636576837
T095	T107	TRUE	TRUE	1	0	1	1	anc	6.159266439e-07
T099a	T107	FALSE	FALSE	0	0	1	1	none	6.7131073861e-06
T102	T107	FALSE	FALSE	0	0	1	1	none	3.0796332195e-06
T104	T107	FALSE	FALSE	0	0	1	1	none	0.0001225402655629
T105	T107	FALSE	FALSE	0	0	1	1	none	0.0001209095245067
S002	T126	TRUE	TRUE	0	0	1	1	none	0.0001190660424029
S007	T126	TRUE	TRUE	0	0	1	1	none	0.0001314028521508
S021	T126	TRUE	TRUE	0	0	1	1	none	0.0001210985714787
S024	T126	TRUE	TRUE	0	0	1	1	none	0.0001190326098685
S025	T126	TRUE	TRUE	0	0	1	1	none	0.0001197578257279
S026	T126	TRUE	TRUE	0	0	1	1	none	0.0001199345766499
S038	T126	TRUE	TRUE	0	0	1	1	none	0.0001334847526495
S039	T126	TRUE	TRUE	0	0	1	1	none	0.0001201570446417
S040	T126	TRUE	TRUE	0	0	1	1	none	4.93517149856e-05
S042	T126	TRUE	TRUE	0	0	1	1	none	0.0001198280218077
S071	T126	TRUE	TRUE	0	0	1	1	none	2.91080364738e-05
S078	T126	TRUE	TRUE	0	0	1	1	none	0.0001171961482939
S081	T126	TRUE	TRUE	0	0	1	1	none	0.00011987286763
S085	T126	TRUE	TRUE	0	0	1	1	none	6.68090790529e-05
S087	T126	TRUE	TRUE	0	0	1	1	none	8.13131996146e-05
S093	T126	TRUE	TRUE	0	0	1	1	none	4.36364229698e-05
S097	T126	TRUE	TRUE	0	0	1	1	none	0.0001189717882939
S102	T126	TRUE	TRUE	0	0	1	1	none	5.03755119039e-05
S106	T126	TRUE	TRUE	0	0	1	1	none	0.0001188061338529
S130	T126	TRUE	TRUE	0	0	1	1	none	7.97246583556e-05
T009	T126	FALSE	FALSE	0	0	1	1	none	0.0001228604042036
T010	T126	FALSE	FALSE	0	0	1	1	none	0.0001241995364596
T013	T126	FALSE	FALSE	0	0	1	1	none	0.0001352380229904
T014	T126	TRUE	TRUE	0	0	1	1	none	0.0001200810124695
T020	T126	TRUE	TRUE	0	0	1	1	none	0.0001356945207977
T021	T126	FALSE	FALSE	0	0	1	1	none	0.0001259400374231
T028	T126	TRUE	TRUE	0	0	1	1	none	0.0001265223666697
T035a	T126	TRUE	TRUE	0	0	1	1	none	8.12099096079e-05
T035b	T126	FALSE	FALSE	0	0	1	1	none	0.0001252068622345
T040	T126	TRUE	TRUE	0	0	1	1	none	0.0001217033338521
T056	T126	FALSE	FALSE	0	0	1	1	none	0.0001267691876668
T059	T126	TRUE	TRUE	0	0	1	1	none	5.39641095738e-05
T065	T126	TRUE	TRUE	0	0	1	1	none	0.0001333026093434
T069	T126	TRUE	TRUE	0	0	1	1	none	5.3048977916e-05
T073	T126	FALSE	FALSE	0	0	1	1	none	0.0001259400374231
T075	T126	TRUE	TRUE	0	0	1	1	none	0.0001377927984468
T077	T126	FALSE	FALSE	0	0	1	1	none	0.0001253241107792
T087	T126	FALSE	FALSE	0	0	1	1	none	0.0001228604042036
T095	T126	TRUE	TRUE	0	0	1	1	none	8.0526747576e-05
T099a	T126	TRUE	TRUE	0	0	1	1	none	7.97398522738e-05
T102	T126	FALSE	FALSE	0	0	1	1	none	8.3342938604e-05
T104	T126	FALSE	FALSE	0	0	1	1	none	0.0001371370120828
T105	T126	FALSE	FALSE	0	0	1	1	none	0.0001355062710266
T107	T126	FALSE	FALSE	0	0	1	1	none	8.39588652479e-05
S002	T156	TRUE	TRUE	0	0	1	1	none	5.81933507448e-05
S007	T156	TRUE	TRUE	0	0	1	1	none	4.90660705049e-05
S021	T156	TRUE	TRUE	0	0	1	1	none	6.02258798206e-05
S024	T156	TRUE	TRUE	0	0	1	1	none	5.81599182104e-05
S025	T156	TRUE	TRUE	0	0	1	1	none	5.88851340698e-05
S026	T156	TRUE	TRUE	0	0	1	1	none	5.90618849918e-05
S038	T156	TRUE	TRUE	0	0	1	1	none	7.0543364036e-06
S039	T156	TRUE	TRUE	0	0	1	1	none	5.92843529836e-05
S040	T156	TRUE	TRUE	0	0	1	1	none	0.0001071116789555
S042	T156	TRUE	TRUE	0	0	1	1	none	5.89553301496e-05
S071	T156	TRUE	TRUE	0	0	1	1	none	0.0001051191952437
S078	T156	TRUE	TRUE	0	0	1	1	none	5.63234566358e-05
S081	T156	TRUE	TRUE	0	0	1	1	none	5.90001759719e-05
S085	T156	TRUE	TRUE	0	0	1	1	none	0.0001012488457148
S087	T156	TRUE	TRUE	0	0	1	1	none	0.0001157529662765
S093	T156	TRUE	TRUE	0	0	1	1	none	9.05908087477e-05
S097	T156	TRUE	TRUE	0	0	1	1	none	5.80990966358e-05
S102	T156	TRUE	TRUE	0	0	1	1	none	0.0001081354758738
S106	T156	TRUE	TRUE	0	0	1	1	none	5.79334421948e-05
S130	T156	TRUE	TRUE	0	0	1	1	none	0.0001141644250175
T009	T156	FALSE	FALSE	0	0	1	1	none	6.19877125455e-05
T010	T156	FALSE	FALSE	0	0	1	1	none	6.33268448015e-05
T013	T156	FALSE	FALSE	0	0	1	1	none	8.8076067445e-06
T014	T156	TRUE	TRUE	0	0	1	1	none	5.92083208114e-05
T020	T156	TRUE	TRUE	0	0	1	1	none	9.2641045518e-06
T021	T156	FALSE	FALSE	0	0	1	1	none	6.5067345765e-05
T028	T156	TRUE	TRUE	0	0	1	1	none	4.41855850238e-05
T035a	T156	TRUE	TRUE	0	0	1	1	none	0.0001156496762698
T035b	T156	FALSE	FALSE	0	0	1	1	none	6.43341705764e-05
T040	T156	TRUE	TRUE	0	0	1	1	none	6.0830642194e-05
T056	T156	FALSE	FALSE	0	0	1	1	none	6.58964960087e-05
T059	T156	TRUE	TRUE	0	0	1	1	none	0.0001117240735437
T065	T156	TRUE	TRUE	0	0	1	1	none	6.8721930975e-06
T069	T156	TRUE	TRUE	0	0	1	1	none	0.0001302919899737
T073	T156	FALSE	FALSE	0	0	1	1	none	6.5067345765e-05
T075	T156	TRUE	TRUE	0	0	1	1	none	7.56882535009e-05
T077	T156	FALSE	FALSE	0	0	1	1	none	6.44514191211e-05
T087	T156	FALSE	FALSE	0	0	1	1	none	6.19877125455e-05
T095	T156	TRUE	TRUE	0	0	1	1	none	0.0001149665142379
T099a	T156	TRUE	TRUE	0	0	1	1	none	0.0001141796189357
T102	T156	FALSE	FALSE	0	0	1	1	none	0.0001177827052659
T104	T156	FALSE	FALSE	0	0	1	1	none	5.48002304369e-05
T105	T156	FALSE	FALSE	0	0	1	1	none	9.0758547807e-06
T107	T156	FALSE	FALSE	0	0	1	1	none	0.0001183986319098
T126	T156	TRUE	TRUE	0	0	1	1	none	0.0001329953784297
S002	T159a	TRUE	TRUE	0	0	1	1	none	2.0890647887e-05
S007	T159a	TRUE	TRUE	0	0	1	1	none	5.85474063349e-05
S021	T159a	TRUE	TRUE	0	0	1	1	none	2.29231769628e-05
S024	T159a	TRUE	TRUE	0	0	1	1	none	2.08572153526e-05
S025	T159a	TRUE	TRUE	0	0	1	1	none	1.3835653188e-05
S026	T159a	TRUE	TRUE	0	0	1	1	none	8.530872914e-06
S038	T159a	TRUE	TRUE	0	0	1	1	none	6.06293068336e-05
S039	T159a	TRUE	TRUE	0	0	1	1	none	2.19816501258e-05
S040	T159a	TRUE	TRUE	0	0	1	1	none	9.51289247977e-05
S042	T159a	TRUE	TRUE	0	0	1	1	none	2.16526272918e-05
S071	T159a	TRUE	TRUE	0	0	1	1	none	9.31364410859e-05
S078	T159a	TRUE	TRUE	0	0	1	1	none	1.9020753778e-05
S081	T159a	TRUE	TRUE	0	0	1	1	none	2.16974731141e-05
S085	T159a	TRUE	TRUE	0	0	1	1	none	8.9266091557e-05
S087	T159a	TRUE	TRUE	0	0	1	1	none	0.0001037702121187
S093	T159a	TRUE	TRUE	0	0	1	1	none	7.86080545899e-05
S097	T159a	TRUE	TRUE	0	0	1	1	none	1.3049615754e-05
S102	T159a	TRUE	TRUE	0	0	1	1	none	9.6152721716e-05
S106	T159a	TRUE	TRUE	0	0	1	1	none	2.0630739337e-05
S130	T159a	TRUE	TRUE	0	0	1	1	none	0.0001021816708597
T009	T159a	TRUE	TRUE	0	1	1	1	desc	1.2318532878e-06
T010	T159a	TRUE	TRUE	0	1	1	1	desc	2.5709855438e-06
T013	T159a	FALSE	FALSE	0	0	1	1	none	6.23825771745e-05
T014	T159a	TRUE	TRUE	0	0	1	1	none	2.19056179536e-05
T020	T159a	TRUE	TRUE	0	0	1	1	none	6.28390749818e-05
T021	T159a	TRUE	TRUE	0	1	1	1	desc	4.3114865073e-06
T028	T159a	TRUE	TRUE	0	0	1	1	none	5.36669208538e-05
T035a	T159a	TRUE	TRUE	0	0	1	1	none	0.000103666922112
T035b	T159a	TRUE	TRUE	0	1	1	1	desc	3.5783113187e-06
T040	T159a	TRUE	TRUE	0	0	1	1	none	2.35279393362e-05
T056	T159a	FALSE	FALSE	0	1	1	1	desc	5.140636751e-06
T059	T159a	TRUE	TRUE	0	0	1	1	none	9.97413193859e-05
T065	T159a	TRUE	TRUE	0	0	1	1	none	6.04471635275e-05
T069	T159a	TRUE	TRUE	0	0	1	1	none	0.0001183092358159
T073	T159a	TRUE	TRUE	0	1	1	1	desc	4.3114865073e-06
T075	T159a	TRUE	TRUE	0	0	1	1	none	6.49373526309e-05
T077	T159a	TRUE	TRUE	0	1	1	1	desc	3.6955598634e-06
T087	T159a	TRUE	TRUE	0	1	1	1	desc	6.159266439e-07
T095	T159a	TRUE	TRUE	0	0	1	1	none	0.0001029837600801
T099a	T159a	TRUE	TRUE	0	0	1	1	none	0.0001021968647779
T102	T159a	FALSE	FALSE	0	0	1	1	none	0.0001057999511081
T104	T159a	FALSE	FALSE	0	0	1	1	none	6.42815662669e-05
T105	T159a	FALSE	FALSE	0	0	1	1	none	6.26508252107e-05
T107	T159a	FALSE	FALSE	0	0	1	1	none	0.000106415877752
T126	T159a	TRUE	TRUE	0	0	1	1	none	0.0001210126242719
T156	T159a	TRUE	TRUE	0	0	1	1	none	6.01399326138e-05
S002	T182	FALSE	FALSE	0	0	1	1	none	6.03046618093e-05
S007	T182	FALSE	FALSE	0	0	1	1	none	5.11773815694e-05
S021	T182	FALSE	FALSE	0	0	1	1	none	6.23371908851e-05
S024	T182	FALSE	FALSE	0	0	1	1	none	6.02712292749e-05
S025	T182	FALSE	FALSE	0	0	1	1	none	6.09964451343e-05
S026	T182	FALSE	FALSE	0	0	1	1	none	6.11731960563e-05
S038	T182	FALSE	FALSE	0	0	1	1	none	9.1656474681e-06
S039	T182	FALSE	FALSE	0	0	1	1	none	6.13956640481e-05
S040	T182	FALSE	FALSE	0	0	1	1	none	0.00010922299002
S042	T182	FALSE	FALSE	0	0	1	1	none	6.10666412141e-05
S071	T182	FALSE	FALSE	0	0	1	1	none	0.0001072305063082
S078	T182	FALSE	FALSE	0	0	1	1	none	5.84347677003e-05
S081	T182	FALSE	FALSE	0	0	1	1	none	6.11114870364e-05
S085	T182	FALSE	FALSE	0	0	1	1	none	0.0001033601567793
S087	T182	FALSE	FALSE	0	0	1	1	none	0.000117864277341
S093	T182	FALSE	FALSE	0	0	1	1	none	9.27021198122e-05
S097	T182	FALSE	FALSE	0	0	1	1	none	6.02104077003e-05
S102	T182	FALSE	FALSE	0	0	1	1	none	0.0001102467869383
S106	T182	FALSE	FALSE	0	0	1	1	none	6.00447532593e-05
S130	T182	FALSE	FALSE	0	0	1	1	none	0.000116275736082
T009	T182	FALSE	FALSE	0	0	1	1	none	6.409902361e-05
T010	T182	FALSE	FALSE	0	0	1	1	none	6.5438155866e-05
T013	T182	FALSE	FALSE	0	0	1	1	none	1.0918917809e-05
T014	T182	FALSE	FALSE	0	0	1	1	none	6.13196318759e-05
T020	T182	FALSE	FALSE	0	0	1	1	none	1.13754156163e-05
T021	T182	FALSE	FALSE	0	0	1	1	none	6.71786568295e-05
T028	T182	FALSE	FALSE	0	0	1	1	none	4.62968960883e-05
T035a	T182	FALSE	FALSE	0	0	1	1	none	0.0001177609873343
T035b	T182	FALSE	FALSE	0	0	1	1	none	6.64454816409e-05
T040	T182	FALSE	FALSE	0	0	1	1	none	6.29419532585e-05
T056	T182	FALSE	FALSE	0	0	1	1	none	6.80078070732e-05
T059	T182	FALSE	FALSE	0	0	1	1	none	0.0001138353846082
T065	T182	FALSE	FALSE	0	0	1	1	none	8.983504162e-06
T069	T182	FALSE	FALSE	0	0	1	1	none	0.0001324033010382
T073	T182	FALSE	FALSE	0	0	1	1	none	6.71786568295e-05
T075	T182	FALSE	FALSE	0	0	1	1	none	7.77995645654e-05
T077	T182	FALSE	FALSE	0	0	1	1	none	6.65627301856e-05
T087	T182	FALSE	FALSE	0	0	1	1	none	6.409902361e-05
T095	T182	FALSE	FALSE	0	0	1	1	none	0.0001170778253024
T099a	T182	FALSE	FALSE	0	0	1	1	none	0.0001162909300002
T102	T182	FALSE	FALSE	0	0	1	1	none	0.0001198940163304
T104	T182	FALSE	FALSE	0	0	1	1	none	5.69115415014e-05
T105	T182	FALSE	FALSE	0	0	1	1	none	1.11871658452e-05
T107	T182	FALSE	FALSE	0	0	1	1	none	0.0001205099429743
T126	T182	FALSE	FALSE	0	0	1	1	none	0.0001351066894942
T156	T182	FALSE	FALSE	0	0	1	1	none	7.4444199605e-06
T159a	T182	FALSE	FALSE	0	0	1	1	none	6.22512436783e-05
S002	T183	FALSE	FALSE	0	0	1	1	none	6.14727853344e-05
S007	T183	FALSE	FALSE	0	0	1	1	none	5.23455050945e-05
S021	T183	FALSE	FALSE	0	0	1	1	none	6.35053144102e-05
S024	T183	FALSE	FALSE	0	0	1	1	none	6.14393528e-05
S025	T183	FALSE	FALSE	0	0	1	1	none	6.21645686594e-05
S026	T183	FALSE	FALSE	0	0	1	1	none	6.23413195814e-05
S038	T183	FALSE	FALSE	0	0	1	1	none	9.1019177054e-06
S039	T183	FALSE	FALSE	0	0	1	1	none	6.25637875732e-05
S040	T183	FALSE	FALSE	0	0	1	1	none	0.0001103911135451
S042	T183	FALSE	FALSE	0	0	1	1	none	6.22347647392e-05
S071	T183	FALSE	FALSE	0	0	1	1	none	0.0001083986298333
S078	T183	FALSE	FALSE	0	0	1	1	none	5.96028912254e-05
S081	T183	FALSE	FALSE	0	0	1	1	none	6.22796105615e-05
S085	T183	FALSE	FALSE	0	0	1	1	none	0.0001045282803044
S087	T183	FALSE	FALSE	0	0	1	1	none	0.0001190324008661
S093	T183	FALSE	FALSE	0	0	1	1	none	9.38702433373e-05
S097	T183	FALSE	FALSE	0	0	1	1	none	6.13785312254e-05
S102	T183	FALSE	FALSE	0	0	1	1	none	0.0001114149104634
S106	T183	FALSE	FALSE	0	0	1	1	none	6.12128767844e-05
S130	T183	FALSE	FALSE	0	0	1	1	none	0.0001174438596071
T009	T183	FALSE	FALSE	0	0	1	1	none	6.52671471351e-05
T010	T183	FALSE	FALSE	0	0	1	1	none	6.66062793911e-05
T013	T183	FALSE	FALSE	0	0	1	1	none	5.6302712223e-06
T014	T183	FALSE	FALSE	0	0	1	1	none	6.2487755401e-05
T020	T183	FALSE	FALSE	0	0	1	1	none	1.13116858536e-05
T021	T183	FALSE	FALSE	0	0	1	1	none	6.83467803546e-05
T028	T183	FALSE	FALSE	0	0	1	1	none	4.74650196134e-05
T035a	T183	FALSE	FALSE	0	0	1	1	none	0.0001189291108594
T035b	T183	FALSE	FALSE	0	0	1	1	none	6.7613605166e-05
T040	T183	FALSE	FALSE	0	0	1	1	none	6.41100767836e-05
T056	T183	FALSE	FALSE	0	0	1	1	none	6.91759305983e-05
T059	T183	FALSE	FALSE	0	0	1	1	none	0.0001150035081333
T065	T183	FALSE	FALSE	0	0	1	1	none	5.4359102515e-06
T069	T183	FALSE	FALSE	0	0	1	1	none	0.0001335714245633
T073	T183	FALSE	FALSE	0	0	1	1	none	6.83467803546e-05
T075	T183	FALSE	FALSE	0	0	1	1	none	7.89676880905e-05
T077	T183	FALSE	FALSE	0	0	1	1	none	6.77308537107e-05
T087	T183	FALSE	FALSE	0	0	1	1	none	6.52671471351e-05
T095	T183	FALSE	FALSE	0	0	1	1	none	0.0001182459488275
T099a	T183	FALSE	FALSE	0	0	1	1	none	0.0001174590535253
T102	T183	FALSE	FALSE	0	0	1	1	none	0.0001210621398555
T104	T183	FALSE	FALSE	0	0	1	1	none	5.80796650265e-05
T105	T183	FALSE	FALSE	0	0	1	1	none	7.6395719347e-06
T107	T183	FALSE	FALSE	0	0	1	1	none	0.0001216780664994
T126	T183	FALSE	FALSE	0	0	1	1	none	0.0001362748130193
T156	T183	FALSE	FALSE	0	0	1	1	none	9.8443967734e-06
T159a	T183	FALSE	FALSE	0	0	1	1	none	6.34193672034e-05
T182	T183	FALSE	FALSE	0	0	1	1	none	1.19557078379e-05
S002	T188	TRUE	TRUE	0	0	1	1	none	5.88229677418e-05
S007	T188	TRUE	TRUE	0	0	1	1	none	4.12452424159e-05
S021	T188	TRUE	TRUE	0	0	1	1	none	6.08554968176e-05
S024	T188	TRUE	TRUE	0	0	1	1	none	5.87895352074e-05
S025	T188	TRUE	TRUE	0	0	1	1	none	5.95147510668e-05
S026	T188	TRUE	TRUE	0	0	1	1	none	5.96915019888e-05
S038	T188	TRUE	TRUE	0	0	1	1	none	5.17775880006e-05
S039	T188	TRUE	TRUE	0	0	1	1	none	5.99139699806e-05
S040	T188	TRUE	TRUE	0	0	1	1	none	0.0001077412959525
S042	T188	TRUE	TRUE	0	0	1	1	none	5.95849471466e-05
S071	T188	TRUE	TRUE	0	0	1	1	none	0.0001057488122407
S078	T188	TRUE	TRUE	0	0	1	1	none	5.69530736328e-05
S081	T188	TRUE	TRUE	0	0	1	1	none	5.96297929689e-05
S085	T188	TRUE	TRUE	0	0	1	1	none	0.0001018784627118
S087	T188	TRUE	TRUE	0	0	1	1	none	0.0001163825832735
S093	T188	TRUE	TRUE	0	0	1	1	none	9.12204257447e-05
S097	T188	TRUE	TRUE	0	0	1	1	none	5.87287136328e-05
S102	T188	TRUE	TRUE	0	0	1	1	none	0.0001087650928708
S106	T188	TRUE	TRUE	0	0	1	1	none	5.85630591918e-05
S130	T188	TRUE	TRUE	0	0	1	1	none	0.0001147940420145
T009	T188	FALSE	FALSE	0	0	1	1	none	6.26173295425e-05
T010	T188	FALSE	FALSE	0	0	1	1	none	6.39564617985e-05
T013	T188	FALSE	FALSE	0	0	1	1	none	5.35308583415e-05
T014	T188	TRUE	TRUE	0	0	1	1	none	5.98379378084e-05
T020	T188	TRUE	TRUE	0	0	1	1	none	5.39873561488e-05
T021	T188	FALSE	FALSE	0	0	1	1	none	6.5696962762e-05
T028	T188	TRUE	TRUE	0	0	1	1	none	2.3884080103e-05
T035a	T188	TRUE	TRUE	0	0	1	1	none	0.0001162792932668
T035b	T188	FALSE	FALSE	0	0	1	1	none	6.49637875734e-05
T040	T188	TRUE	TRUE	0	0	1	1	none	6.1460259191e-05
T056	T188	FALSE	FALSE	0	0	1	1	none	6.65261130057e-05
T059	T188	TRUE	TRUE	0	0	1	1	none	0.0001123536905407
T065	T188	TRUE	TRUE	0	0	1	1	none	5.15954446945e-05
T069	T188	TRUE	TRUE	0	0	1	1	none	0.0001309216069707
T073	T188	FALSE	FALSE	0	0	1	1	none	6.5696962762e-05
T075	T188	TRUE	TRUE	0	0	1	1	none	7.63178704979e-05
T077	T188	FALSE	FALSE	0	0	1	1	none	6.50810361181e-05
T087	T188	FALSE	FALSE	0	0	1	1	none	6.26173295425e-05
T095	T188	TRUE	TRUE	0	0	1	1	none	0.0001155961312349
T099a	T188	TRUE	TRUE	0	0	1	1	none	0.0001148092359327
T102	T188	FALSE	FALSE	0	0	1	1	none	0.0001184123222629
T104	T188	FALSE	FALSE	0	0	1	1	none	4.57475490601e-05
T105	T188	FALSE	FALSE	0	0	1	1	none	5.37991063777e-05
T107	T188	FALSE	FALSE	0	0	1	1	none	0.0001190282489068
T126	T188	TRUE	TRUE	0	0	1	1	none	0.0001336249954267
T156	T188	TRUE	TRUE	0	0	1	1	none	5.12882137808e-05
T159a	T188	TRUE	TRUE	0	0	1	1	none	6.07695496108e-05
T182	T188	FALSE	FALSE	0	0	1	1	none	5.33995248453e-05
T183	T188	FALSE	FALSE	0	0	1	1	none	5.45676483704e-05
S002	T192	FALSE	FALSE	0	0	1	1	none	0.000125677925957
S007	T192	FALSE	FALSE	0	0	1	1	none	0.0001380147357049
S021	T192	FALSE	FALSE	0	0	1	1	none	0.0001277104550328
S024	T192	FALSE	FALSE	0	0	1	1	none	0.0001256444934226
S025	T192	FALSE	FALSE	0	0	1	1	none	0.000126369709282
S026	T192	FALSE	FALSE	0	0	1	1	none	0.000126546460204
S038	T192	FALSE	FALSE	0	0	1	1	none	0.0001400966362036
S039	T192	FALSE	FALSE	0	0	1	1	none	0.0001267689281958
S040	T192	FALSE	FALSE	0	0	1	1	none	5.59635985397e-05
S042	T192	FALSE	FALSE	0	0	1	1	none	0.0001264399053618
S071	T192	FALSE	FALSE	0	0	1	1	none	3.57199200279e-05
S078	T192	FALSE	FALSE	0	0	1	1	none	0.000123808031848
S081	T192	FALSE	FALSE	0	0	1	1	none	0.0001264847511841
S085	T192	FALSE	FALSE	0	0	1	1	none	7.3420962607e-05
S087	T192	FALSE	FALSE	0	0	1	1	none	8.79250831687e-05
S093	T192	FALSE	FALSE	0	0	1	1	none	5.02483065239e-05
S097	T192	FALSE	FALSE	0	0	1	1	none	0.000125583671848
S102	T192	FALSE	FALSE	0	0	1	1	none	5.6987395458e-05
S106	T192	FALSE	FALSE	0	0	1	1	none	0.000125418017407
S130	T192	FALSE	FALSE	0	0	1	1	none	8.63365419097e-05
T009	T192	FALSE	FALSE	0	0	1	1	none	0.0001294722877577
T010	T192	FALSE	FALSE	0	0	1	1	none	0.0001308114200137
T013	T192	FALSE	FALSE	0	0	1	1	none	0.0001418499065445
T014	T192	FALSE	FALSE	0	0	1	1	none	0.0001266928960236
T020	T192	FALSE	FALSE	0	0	1	1	none	0.0001423064043518
T021	T192	FALSE	FALSE	0	0	1	1	none	0.0001325519209772
T028	T192	FALSE	FALSE	0	0	1	1	none	0.0001331342502238
T035a	T192	FALSE	FALSE	0	0	1	1	none	8.7821793162e-05
T035b	T192	FALSE	FALSE	0	0	1	1	none	0.0001318187457886
T040	T192	FALSE	FALSE	0	0	1	1	none	0.0001283152174062
T056	T192	FALSE	FALSE	0	0	1	1	none	0.0001333810712209
T059	T192	FALSE	FALSE	0	0	1	1	none	6.05759931279e-05
T065	T192	FALSE	FALSE	0	0	1	1	none	0.0001399144928975
T069	T192	FALSE	FALSE	0	0	1	1	none	5.96608614701e-05
T073	T192	FALSE	FALSE	0	0	1	1	none	0.0001325519209772
T075	T192	FALSE	FALSE	0	0	1	1	none	0.0001444046820009
T077	T192	FALSE	FALSE	0	0	1	1	none	0.0001319359943333
T087	T192	FALSE	FALSE	0	0	1	1	none	0.0001294722877577
T095	T192	FALSE	FALSE	0	0	1	1	none	8.71386311301e-05
T099a	T192	FALSE	FALSE	0	0	1	1	none	8.63517358279e-05
T102	T192	FALSE	FALSE	0	0	1	1	none	8.99548221581e-05
T104	T192	FALSE	FALSE	0	0	1	1	none	0.0001437488956369
T105	T192	FALSE	FALSE	0	0	1	1	none	0.0001421181545807
T107	T192	FALSE	FALSE	0	0	1	1	none	9.0570748802e-05
T126	T192	TRUE	TRUE	1	0	1	1	anc	6.159266439e-07
T156	T192	FALSE	FALSE	0	0	1	1	none	0.0001396072619838
T159a	T192	FALSE	FALSE	0	0	1	1	none	0.000127624507826
T182	T192	FALSE	FALSE	0	0	1	1	none	0.0001417185730483
T183	T192	FALSE	FALSE	0	0	1	1	none	0.0001428866965734
T188	T192	FALSE	FALSE	0	0	1	1	none	0.0001402368789808
S002	T223	FALSE	FALSE	0	0	1	1	none	5.96887351654e-05
S007	T223	FALSE	FALSE	0	0	1	1	none	5.05614549255e-05
S021	T223	FALSE	FALSE	0	0	1	1	none	6.17212642412e-05
S024	T223	FALSE	FALSE	0	0	1	1	none	5.9655302631e-05
S025	T223	FALSE	FALSE	0	0	1	1	none	6.03805184904e-05
S026	T223	FALSE	FALSE	0	0	1	1	none	6.05572694124e-05
S038	T223	FALSE	FALSE	0	0	1	1	none	8.5497208242e-06
S039	T223	FALSE	FALSE	0	0	1	1	none	6.07797374042e-05
S040	T223	FALSE	FALSE	0	0	1	1	none	0.0001086070633761
S042	T223	FALSE	FALSE	0	0	1	1	none	6.04507145702e-05
S071	T223	FALSE	FALSE	0	0	1	1	none	0.0001066145796643
S078	T223	FALSE	FALSE	0	0	1	1	none	5.78188410564e-05
S081	T223	FALSE	FALSE	0	0	1	1	none	6.04955603925e-05
S085	T223	FALSE	FALSE	0	0	1	1	none	0.0001027442301354
S087	T223	FALSE	FALSE	0	0	1	1	none	0.0001172483506971
S093	T223	FALSE	FALSE	0	0	1	1	none	9.20861931683e-05
S097	T223	FALSE	FALSE	0	0	1	1	none	5.95944810564e-05
S102	T223	FALSE	FALSE	0	0	1	1	none	0.0001096308602944
S106	T223	FALSE	FALSE	0	0	1	1	none	5.94288266154e-05
S130	T223	FALSE	FALSE	0	0	1	1	none	0.0001156598094381
T009	T223	FALSE	FALSE	0	0	1	1	none	6.34830969661e-05
T010	T223	FALSE	FALSE	0	0	1	1	none	6.48222292221e-05
T013	T223	FALSE	FALSE	0	0	1	1	none	1.03029911651e-05
T014	T223	FALSE	FALSE	0	0	1	1	none	6.0703705232e-05
T020	T223	FALSE	FALSE	0	0	1	1	none	1.07594889724e-05
T021	T223	FALSE	FALSE	0	0	1	1	none	6.65627301856e-05
T028	T223	FALSE	FALSE	0	0	1	1	none	4.56809694444e-05
T035a	T223	FALSE	FALSE	0	0	1	1	none	0.0001171450606904
T035b	T223	FALSE	FALSE	0	0	1	1	none	6.5829554997e-05
T040	T223	FALSE	FALSE	0	0	1	1	none	6.23260266146e-05
T056	T223	FALSE	FALSE	0	0	1	1	none	6.73918804293e-05
T059	T223	FALSE	FALSE	0	0	1	1	none	0.0001132194579643
T065	T223	FALSE	FALSE	0	0	1	1	none	8.3675775181e-06
T069	T223	FALSE	FALSE	0	0	1	1	none	0.0001317873743943
T073	T223	FALSE	FALSE	0	0	1	1	none	6.65627301856e-05
T075	T223	FALSE	FALSE	0	0	1	1	none	7.71836379215e-05
T077	T223	FALSE	FALSE	0	0	1	1	none	6.59468035417e-05
T087	T223	FALSE	FALSE	0	0	1	1	none	6.34830969661e-05
T095	T223	FALSE	FALSE	0	0	1	1	none	0.0001164618986585
T099a	T223	FALSE	FALSE	0	0	1	1	none	0.0001156750033563
T102	T223	FALSE	FALSE	0	0	1	1	none	0.0001192780896865
T104	T223	FALSE	FALSE	0	0	1	1	none	5.62956148575e-05
T105	T223	FALSE	FALSE	0	0	1	1	none	1.05712392013e-05
T107	T223	FALSE	FALSE	0	0	1	1	none	0.0001198940163304
T126	T223	FALSE	FALSE	0	0	1	1	none	0.0001344907628503
T156	T223	FALSE	FALSE	0	0	1	1	none	6.8284933166e-06
T159a	T223	FALSE	FALSE	0	0	1	1	none	6.16353170344e-05
T182	T223	FALSE	FALSE	0	0	1	1	none	3.0796332195e-06
T183	T223	FALSE	FALSE	0	0	1	1	none	1.1339781194e-05
T188	T223	FALSE	FALSE	0	0	1	1	none	5.27835982014e-05
T192	T223	FALSE	FALSE	0	0	1	1	none	0.0001411026464044
S002	T225	FALSE	FALSE	0	0	1	1	none	6.66468457572001e-05
S007	T225	FALSE	FALSE	0	0	1	1	none	5.75195655173e-05
S021	T225	FALSE	FALSE	0	0	1	1	none	6.86793748330001e-05
S024	T225	FALSE	FALSE	0	0	1	1	none	6.66134132228001e-05
S025	T225	FALSE	FALSE	0	0	1	1	none	6.73386290822001e-05
S026	T225	FALSE	FALSE	0	0	1	1	none	6.75153800042001e-05
S038	T225	FALSE	FALSE	0	0	1	1	none	1.5507831416e-05
S039	T225	FALSE	FALSE	0	0	1	1	none	6.77378479960001e-05
S040	T225	FALSE	FALSE	0	0	1	1	none	0.0001155651739679
S042	T225	FALSE	FALSE	0	0	1	1	none	6.74088251620001e-05
S071	T225	FALSE	FALSE	0	0	1	1	none	0.0001135726902561
S078	T225	FALSE	FALSE	0	0	1	1	none	6.47769516482e-05
S081	T225	FALSE	FALSE	0	0	1	1	none	6.74536709843001e-05
S085	T225	FALSE	FALSE	0	0	1	1	none	0.0001097023407272
S087	T225	FALSE	FALSE	0	0	1	1	none	0.0001242064612889
S093	T225	FALSE	FALSE	0	0	1	1	none	9.90443037601001e-05
S097	T225	FALSE	FALSE	0	0	1	1	none	6.65525916482e-05
S102	T225	FALSE	FALSE	0	0	1	1	none	0.0001165889708862
S106	T225	FALSE	FALSE	0	0	1	1	none	6.63869372072e-05
S130	T225	FALSE	FALSE	0	0	1	1	none	0.0001226179200299
T009	T225	FALSE	FALSE	0	0	1	1	none	7.04412075579001e-05
T010	T225	FALSE	FALSE	0	0	1	1	none	7.17803398139001e-05
T013	T225	FALSE	FALSE	0	0	1	1	none	1.72611017569e-05
T014	T225	FALSE	FALSE	0	0	1	1	none	6.76618158238001e-05
T020	T225	FALSE	FALSE	0	0	1	1	none	1.77175995642e-05
T021	T225	FALSE	FALSE	0	0	1	1	none	7.35208407774001e-05
T028	T225	FALSE	FALSE	0	0	1	1	none	5.26390800362e-05
T035a	T225	FALSE	FALSE	0	0	1	1	none	0.0001241031712822
T035b	T225	FALSE	FALSE	0	0	1	1	none	7.27876655888001e-05
T040	T225	FALSE	FALSE	0	0	1	1	none	6.92841372064001e-05
T056	T225	FALSE	FALSE	0	0	1	1	none	7.43499910211001e-05
T059	T225	FALSE	FALSE	0	0	1	1	none	0.0001201775685561
T065	T225	FALSE	FALSE	0	0	1	1	none	1.53256881099e-05
T069	T225	FALSE	FALSE	0	0	1	1	none	0.0001387454849861
T073	T225	FALSE	FALSE	0	0	1	1	none	7.35208407774001e-05
T075	T225	FALSE	FALSE	0	0	1	1	none	8.41417485133e-05
T077	T225	FALSE	FALSE	0	0	1	1	none	7.29049141335001e-05
T087	T225	FALSE	FALSE	0	0	1	1	none	7.04412075579001e-05
T095	T225	FALSE	FALSE	0	0	1	1	none	0.0001234200092503
T099a	T225	FALSE	FALSE	0	0	1	1	none	0.0001226331139481
T102	T225	FALSE	FALSE	0	0	1	1	none	0.0001262362002783
T104	T225	FALSE	FALSE	0	0	1	1	none	6.32537254493e-05
T105	T225	FALSE	FALSE	0	0	1	1	none	1.75293497931e-05
T107	T225	FALSE	FALSE	0	0	1	1	none	0.0001268521269222
T126	T225	FALSE	FALSE	0	0	1	1	none	0.0001414488734421
T156	T225	FALSE	FALSE	0	0	1	1	none	1.12561575924e-05
T159a	T225	FALSE	FALSE	0	0	1	1	none	6.85934276262001e-05
T182	T225	FALSE	FALSE	0	0	1	1	none	1.58979149729e-05
T183	T225	FALSE	FALSE	0	0	1	1	none	1.82978917858e-05
T188	T225	FALSE	FALSE	0	0	1	1	none	5.97417087932e-05
T192	T225	FALSE	FALSE	0	0	1	1	none	0.0001480607569962
T223	T225	FALSE	FALSE	0	0	1	1	none	1.5281988329e-05
S002	T230	FALSE	FALSE	0	0	1	1	none	2.39702811065e-05
S007	T230	FALSE	FALSE	0	0	1	1	none	6.16270395544e-05
S021	T230	FALSE	FALSE	0	0	1	1	none	2.60028101823e-05
S024	T230	FALSE	FALSE	0	0	1	1	none	2.39368485721e-05
S025	T230	FALSE	FALSE	0	0	1	1	none	1.69152864075e-05
S026	T230	FALSE	FALSE	0	0	1	1	none	1.16105061335e-05
S038	T230	FALSE	FALSE	0	0	1	1	none	6.37089400531e-05
S039	T230	FALSE	FALSE	0	0	1	1	none	2.50612833453e-05
S040	T230	FALSE	FALSE	0	0	1	1	none	9.82085580172001e-05
S042	T230	FALSE	FALSE	0	0	1	1	none	2.47322605113e-05
S071	T230	FALSE	FALSE	0	0	1	1	none	9.62160743054001e-05
S078	T230	FALSE	FALSE	0	0	1	1	none	2.21003869975e-05
S081	T230	FALSE	FALSE	0	0	1	1	none	2.47771063336e-05
S085	T230	FALSE	FALSE	0	0	1	1	none	9.23457247765e-05
S087	T230	FALSE	FALSE	0	0	1	1	none	0.0001068498453382
S093	T230	FALSE	FALSE	0	0	1	1	none	8.16876878094e-05
S097	T230	FALSE	FALSE	0	0	1	1	none	1.61292489735e-05
S102	T230	FALSE	FALSE	0	0	1	1	none	9.92323549355e-05
S106	T230	FALSE	FALSE	0	0	1	1	none	2.37103725565e-05
S130	T230	FALSE	FALSE	0	0	1	1	none	0.0001052613040792
T009	T230	TRUE	TRUE	0	0	1	1	none	2.4637065756e-06
T010	T230	TRUE	TRUE	0	0	1	1	none	2.5709855438e-06
T013	T230	FALSE	FALSE	0	0	1	1	none	6.5462210394e-05
T014	T230	FALSE	FALSE	0	0	1	1	none	2.49852511731e-05
T020	T230	FALSE	FALSE	0	0	1	1	none	6.59187082013e-05
T021	T230	TRUE	TRUE	0	0	1	1	none	3.0796332195e-06
T028	T230	FALSE	FALSE	0	0	1	1	none	5.67465540733e-05
T035a	T230	FALSE	FALSE	0	0	1	1	none	0.0001067465553315
T035b	T230	TRUE	TRUE	0	0	1	1	none	3.5783113187e-06
T040	T230	FALSE	FALSE	0	0	1	1	none	2.66075725557e-05
T056	T230	FALSE	FALSE	0	0	1	1	none	6.3724900388e-06
T059	T230	FALSE	FALSE	0	0	1	1	none	0.0001028209526054
T065	T230	FALSE	FALSE	0	0	1	1	none	6.3526796747e-05
T069	T230	FALSE	FALSE	0	0	1	1	none	0.0001213888690354
T073	T230	TRUE	TRUE	0	0	1	1	none	3.0796332195e-06
T075	T230	FALSE	FALSE	0	0	1	1	none	6.80169858504e-05
T077	T230	TRUE	TRUE	0	0	1	1	none	2.4637065756e-06
T087	T230	FALSE	FALSE	0	0	1	1	none	3.6955598634e-06
T095	T230	FALSE	FALSE	0	0	1	1	none	0.0001060633932996
T099a	T230	FALSE	FALSE	0	0	1	1	none	0.0001052764979974
T102	T230	FALSE	FALSE	0	0	1	1	none	0.0001088795843276
T104	T230	FALSE	FALSE	0	0	1	1	none	6.73611994864e-05
T105	T230	FALSE	FALSE	0	0	1	1	none	6.57304584302e-05
T107	T230	FALSE	FALSE	0	0	1	1	none	0.0001094955109715
T126	T230	FALSE	FALSE	0	0	1	1	none	0.0001240922574914
T156	T230	FALSE	FALSE	0	0	1	1	none	6.32195658333e-05
T159a	T230	TRUE	TRUE	1	0	1	1	anc	2.4637065756e-06
T182	T230	FALSE	FALSE	0	0	1	1	none	6.53308768978e-05
T183	T230	FALSE	FALSE	0	0	1	1	none	6.64990004229e-05
T188	T230	FALSE	FALSE	0	0	1	1	none	6.38491828303e-05
T192	T230	FALSE	FALSE	0	0	1	1	none	0.0001307041410455
T223	T230	FALSE	FALSE	0	0	1	1	none	6.47149502539e-05
T225	T230	FALSE	FALSE	0	0	1	1	none	7.16730608457001e-05
S002	T232	TRUE	TRUE	0	0	1	1	none	0.0001188822034499
S007	T232	TRUE	TRUE	0	0	1	1	none	0.0001312190131978
S021	T232	TRUE	TRUE	0	0	1	1	none	0.0001209147325257
S024	T232	TRUE	TRUE	0	0	1	1	none	0.0001188487709155
S025	T232	TRUE	TRUE	0	0	1	1	none	0.0001195739867749
S026	T232	TRUE	TRUE	0	0	1	1	none	0.0001197507376969
S038	T232	TRUE	TRUE	0	0	1	1	none	0.0001333009136965
S039	T232	TRUE	TRUE	0	0	1	1	none	0.0001199732056887
S040	T232	TRUE	TRUE	0	0	1	1	none	4.91678760326e-05
S042	T232	TRUE	TRUE	0	0	1	1	none	0.0001196441828547
S071	T232	TRUE	TRUE	0	0	1	1	none	2.89241975208e-05
S078	T232	TRUE	TRUE	0	0	1	1	none	0.0001170123093409
S081	T232	TRUE	TRUE	0	0	1	1	none	0.000119689028677
S085	T232	TRUE	TRUE	0	0	1	1	none	6.66252400999e-05
S087	T232	TRUE	TRUE	0	0	1	1	none	8.11293606616e-05
S093	T232	TRUE	TRUE	0	0	1	1	none	4.34525840168e-05
S097	T232	TRUE	TRUE	0	0	1	1	none	0.0001187879493409
S102	T232	TRUE	TRUE	0	0	1	1	none	5.01916729509e-05
S106	T232	TRUE	TRUE	0	0	1	1	none	0.0001186222948999
S130	T232	TRUE	TRUE	0	0	1	1	none	7.95408194026e-05
T009	T232	FALSE	FALSE	0	0	1	1	none	0.0001226765652506
T010	T232	FALSE	FALSE	0	0	1	1	none	0.0001240156975066
T013	T232	FALSE	FALSE	0	0	1	1	none	0.0001350541840374
T014	T232	TRUE	TRUE	0	0	1	1	none	0.0001198971735165
T020	T232	TRUE	TRUE	0	0	1	1	none	0.0001355106818447
T021	T232	FALSE	FALSE	0	0	1	1	none	0.0001257561984701
T028	T232	TRUE	TRUE	0	0	1	1	none	0.0001263385277167
T035a	T232	TRUE	TRUE	0	0	1	1	none	8.10260706549e-05
T035b	T232	FALSE	FALSE	0	0	1	1	none	0.0001250230232815
T040	T232	TRUE	TRUE	0	0	1	1	none	0.0001215194948991
T056	T232	FALSE	FALSE	0	0	1	1	none	0.0001265853487138
T059	T232	TRUE	TRUE	0	0	1	1	none	5.37802706208e-05
T065	T232	TRUE	TRUE	0	0	1	1	none	0.0001331187703904
T069	T232	TRUE	TRUE	0	0	1	1	none	5.2865138963e-05
T073	T232	FALSE	FALSE	0	0	1	1	none	0.0001257561984701
T075	T232	TRUE	TRUE	0	0	1	1	none	0.0001376089594938
T077	T232	FALSE	FALSE	0	0	1	1	none	0.0001251402718262
T087	T232	FALSE	FALSE	0	0	1	1	none	0.0001226765652506
T095	T232	TRUE	TRUE	0	0	1	1	none	8.0342908623e-05
T099a	T232	TRUE	TRUE	0	0	1	1	none	7.95560133208e-05
T102	T232	FALSE	FALSE	0	0	1	1	none	8.3159099651e-05
T104	T232	FALSE	FALSE	0	0	1	1	none	0.0001369531731298
T105	T232	FALSE	FALSE	0	0	1	1	none	0.0001353224320736
T107	T232	FALSE	FALSE	0	0	1	1	none	8.37750262949e-05
T126	T232	TRUE	TRUE	0	0	1	1	none	2.971251699e-06
T156	T232	TRUE	TRUE	0	0	1	1	none	0.0001328115394767
T159a	T232	TRUE	TRUE	0	0	1	1	none	0.0001208287853189
T182	T232	FALSE	FALSE	0	0	1	1	none	0.0001349228505412
T183	T232	FALSE	FALSE	0	0	1	1	none	0.0001360909740663
T188	T232	TRUE	TRUE	0	0	1	1	none	0.0001334411564737
T192	T232	FALSE	FALSE	0	0	1	1	none	9.5831352531e-06
T223	T232	FALSE	FALSE	0	0	1	1	none	0.0001343069238973
T225	T232	FALSE	FALSE	0	0	1	1	none	0.0001412650344891
T230	T232	FALSE	FALSE	0	0	1	1	none	0.0001239084185384
S002	T241	FALSE	FALSE	0	0	1	1	none	7.99289349980002e-05
S007	T241	FALSE	FALSE	0	0	1	1	none	7.08016547581e-05
S021	T241	FALSE	FALSE	0	0	1	1	none	8.19614640738002e-05
S024	T241	FALSE	FALSE	0	0	1	1	none	7.98955024636002e-05
S025	T241	FALSE	FALSE	0	0	1	1	none	8.06207183230002e-05
S026	T241	FALSE	FALSE	0	0	1	1	none	8.07974692450002e-05
S038	T241	FALSE	FALSE	0	0	1	1	none	2.7558067369e-05
S039	T241	FALSE	FALSE	0	0	1	1	none	8.10199372368002e-05
S040	T241	FALSE	FALSE	0	0	1	1	none	0.0001288472632087
S042	T241	FALSE	FALSE	0	0	1	1	none	8.06909144028002e-05
S071	T241	FALSE	FALSE	0	0	1	1	none	0.0001268547794969
S078	T241	FALSE	FALSE	0	0	1	1	none	7.80590408890002e-05
S081	T241	FALSE	FALSE	0	0	1	1	none	8.07357602251002e-05
S085	T241	FALSE	FALSE	0	0	1	1	none	0.000122984429968
S087	T241	FALSE	FALSE	0	0	1	1	none	0.0001374885505297
S093	T241	FALSE	FALSE	0	0	1	1	none	0.0001123263930009
S097	T241	FALSE	FALSE	0	0	1	1	none	7.98346808890002e-05
S102	T241	FALSE	FALSE	0	0	1	1	none	0.000129871060127
S106	T241	FALSE	FALSE	0	0	1	1	none	7.96690264480002e-05
S130	T241	FALSE	FALSE	0	0	1	1	none	0.0001359000092707
T009	T241	FALSE	FALSE	0	0	1	1	none	8.37232967987002e-05
T010	T241	FALSE	FALSE	0	0	1	1	none	8.50624290547002e-05
T013	T241	FALSE	FALSE	0	0	1	1	none	2.11582188049e-05
T014	T241	FALSE	FALSE	0	0	1	1	none	8.09439050646002e-05
T020	T241	FALSE	FALSE	0	0	1	1	none	2.97678355172e-05
T021	T241	FALSE	FALSE	0	0	1	1	none	8.68029300182002e-05
T028	T241	FALSE	FALSE	0	0	1	1	none	6.5921169277e-05
T035a	T241	FALSE	FALSE	0	0	1	1	none	0.000137385260523
T035b	T241	FALSE	FALSE	0	0	1	1	none	8.60697548296002e-05
T040	T241	FALSE	FALSE	0	0	1	1	none	8.25662264472002e-05
T056	T241	FALSE	FALSE	0	0	1	1	none	8.76320802619002e-05
T059	T241	FALSE	FALSE	0	0	1	1	none	0.0001334596577969
T065	T241	FALSE	FALSE	0	0	1	1	none	2.38920599151e-05
T069	T241	FALSE	FALSE	0	0	1	1	none	0.0001520275742269
T073	T241	FALSE	FALSE	0	0	1	1	none	8.68029300182002e-05
T075	T241	FALSE	FALSE	0	0	1	1	none	9.74238377541e-05
T077	T241	FALSE	FALSE	0	0	1	1	none	8.61870033743002e-05
T087	T241	FALSE	FALSE	0	0	1	1	none	8.37232967987002e-05
T095	T241	FALSE	FALSE	0	0	1	1	none	0.0001367020984911
T099a	T241	FALSE	FALSE	0	0	1	1	none	0.0001359152031889
T102	T241	FALSE	FALSE	0	0	1	1	none	0.0001395182895191
T104	T241	FALSE	FALSE	0	0	1	1	none	7.65358146901e-05
T105	T241	FALSE	FALSE	0	0	1	1	none	2.60957215983e-05
T107	T241	FALSE	FALSE	0	0	1	1	none	0.000140134216163
T126	T241	FALSE	FALSE	0	0	1	1	none	0.0001547309626829
T156	T241	FALSE	FALSE	0	0	1	1	none	2.8300546437e-05
T159a	T241	FALSE	FALSE	0	0	1	1	none	8.18755168670002e-05
T182	T241	FALSE	FALSE	0	0	1	1	none	3.04118575015e-05
T183	T241	FALSE	FALSE	0	0	1	1	none	2.51232109148e-05
T188	T241	FALSE	FALSE	0	0	1	1	none	7.3023798034e-05
T192	T241	FALSE	FALSE	0	0	1	1	none	0.000161342846237
T223	T241	FALSE	FALSE	0	0	1	1	none	2.97959308576e-05
T225	T241	FALSE	FALSE	0	0	1	1	none	3.67540414494e-05
T230	T241	FALSE	FALSE	0	0	1	1	none	8.49551500865002e-05
T232	T241	FALSE	FALSE	0	0	1	1	none	0.0001545471237299
S002	T270	FALSE	FALSE	0	0	1	1	none	0.000121108971518
S007	T270	FALSE	FALSE	0	0	1	1	none	0.0001334457812659
S021	T270	FALSE	FALSE	0	0	1	1	none	0.0001231415005938
S024	T270	FALSE	FALSE	0	0	1	1	none	0.0001210755389836
S025	T270	FALSE	FALSE	0	0	1	1	none	0.000121800754843
S026	T270	FALSE	FALSE	0	0	1	1	none	0.000121977505765
S038	T270	FALSE	FALSE	0	0	1	1	none	0.0001355276817646
S039	T270	FALSE	FALSE	0	0	1	1	none	0.0001221999737568
S040	T270	FALSE	FALSE	0	0	1	1	none	5.13946441007e-05
S042	T270	FALSE	FALSE	0	0	1	1	none	0.0001218709509228
S071	T270	FALSE	FALSE	0	0	1	1	none	3.11509655889e-05
S078	T270	FALSE	FALSE	0	0	1	1	none	0.000119239077409
S081	T270	FALSE	FALSE	0	0	1	1	none	0.0001219157967451
S085	T270	FALSE	FALSE	0	0	1	1	none	6.8852008168e-05
S087	T270	FALSE	FALSE	0	0	1	1	none	8.33561287297e-05
S093	T270	FALSE	FALSE	0	0	1	1	none	4.56793520849e-05
S097	T270	FALSE	FALSE	0	0	1	1	none	0.000121014717409
S102	T270	FALSE	FALSE	0	0	1	1	none	5.2418441019e-05
S106	T270	FALSE	FALSE	0	0	1	1	none	0.000120849062968
S130	T270	FALSE	FALSE	0	0	1	1	none	8.17675874707e-05
T009	T270	FALSE	FALSE	0	0	1	1	none	0.0001249033333187
T010	T270	FALSE	FALSE	0	0	1	1	none	0.0001262424655747
T013	T270	FALSE	FALSE	0	0	1	1	none	0.0001372809521055
T014	T270	FALSE	FALSE	0	0	1	1	none	0.0001221239415846
T020	T270	FALSE	FALSE	0	0	1	1	none	0.0001377374499128
T021	T270	FALSE	FALSE	0	0	1	1	none	0.0001279829665382
T028	T270	FALSE	FALSE	0	0	1	1	none	0.0001285652957848
T035a	T270	FALSE	FALSE	0	0	1	1	none	8.3252838723e-05
T035b	T270	FALSE	FALSE	0	0	1	1	none	0.0001272497913496
T040	T270	FALSE	FALSE	0	0	1	1	none	0.0001237462629672
T056	T270	FALSE	FALSE	0	0	1	1	none	0.0001288121167819
T059	T270	FALSE	FALSE	0	0	1	1	none	5.60070386889e-05
T065	T270	FALSE	FALSE	0	0	1	1	none	0.0001353455384585
T069	T270	FALSE	FALSE	0	0	1	1	none	5.50919070311e-05
T073	T270	FALSE	FALSE	0	0	1	1	none	0.0001279829665382
T075	T270	FALSE	FALSE	0	0	1	1	none	0.0001398357275619
T077	T270	FALSE	FALSE	0	0	1	1	none	0.0001273670398943
T087	T270	FALSE	FALSE	0	0	1	1	none	0.0001249033333187
T095	T270	FALSE	FALSE	0	0	1	1	none	8.25696766911e-05
T099a	T270	FALSE	FALSE	0	0	1	1	none	8.17827813889e-05
T102	T270	FALSE	FALSE	0	0	1	1	none	8.53858677191e-05
T104	T270	FALSE	FALSE	0	0	1	1	none	0.0001391799411979
T105	T270	FALSE	FALSE	0	0	1	1	none	0.0001375492001417
T107	T270	FALSE	FALSE	0	0	1	1	none	8.6001794363e-05
T126	T270	FALSE	FALSE	0	0	1	1	none	5.1980197671e-06
T156	T270	FALSE	FALSE	0	0	1	1	none	0.0001350383075448
T159a	T270	FALSE	FALSE	0	0	1	1	none	0.000123055553387
T182	T270	FALSE	FALSE	0	0	1	1	none	0.0001371496186093
T183	T270	FALSE	FALSE	0	0	1	1	none	0.0001383177421344
T188	T270	FALSE	FALSE	0	0	1	1	none	0.0001356679245418
T192	T270	FALSE	FALSE	0	0	1	1	none	1.18099033212e-05
T223	T270	FALSE	FALSE	0	0	1	1	none	0.0001365336919654
T225	T270	FALSE	FALSE	0	0	1	1	none	0.0001434918025572
T230	T270	FALSE	FALSE	0	0	1	1	none	0.0001261351866065
T232	T270	TRUE	TRUE	1	0	1	1	anc	6.159266439e-07
T241	T270	FALSE	FALSE	0	0	1	1	none	0.000156773891798
S002	T271b	FALSE	FALSE	0	0	1	1	none	6.41831391816e-05
S007	T271b	FALSE	FALSE	0	0	1	1	none	5.50558589417e-05
S021	T271b	FALSE	FALSE	0	0	1	1	none	6.62156682574e-05
S024	T271b	FALSE	FALSE	0	0	1	1	none	6.41497066472e-05
S025	T271b	FALSE	FALSE	0	0	1	1	none	6.48749225066e-05
S026	T271b	FALSE	FALSE	0	0	1	1	none	6.50516734286e-05
S038	T271b	FALSE	FALSE	0	0	1	1	none	1.30441248404e-05
S039	T271b	FALSE	FALSE	0	0	1	1	none	6.52741414204e-05
S040	T271b	FALSE	FALSE	0	0	1	1	none	0.0001131014673923
S042	T271b	FALSE	FALSE	0	0	1	1	none	6.49451185864e-05
S071	T271b	FALSE	FALSE	0	0	1	1	none	0.0001111089836805
S078	T271b	FALSE	FALSE	0	0	1	1	none	6.23132450726e-05
S081	T271b	FALSE	FALSE	0	0	1	1	none	6.49899644087e-05
S085	T271b	FALSE	FALSE	0	0	1	1	none	0.0001072386341516
S087	T271b	FALSE	FALSE	0	0	1	1	none	0.0001217427547133
S093	T271b	FALSE	FALSE	0	0	1	1	none	9.65805971845001e-05
S097	T271b	FALSE	FALSE	0	0	1	1	none	6.40888850726e-05
S102	T271b	FALSE	FALSE	0	0	1	1	none	0.0001141252643106
S106	T271b	FALSE	FALSE	0	0	1	1	none	6.39232306316e-05
S130	T271b	FALSE	FALSE	0	0	1	1	none	0.0001201542134543
T009	T271b	FALSE	FALSE	0	0	1	1	none	6.79775009823001e-05
T010	T271b	FALSE	FALSE	0	0	1	1	none	6.93166332383001e-05
T013	T271b	FALSE	FALSE	0	0	1	1	none	1.47973951813e-05
T014	T271b	FALSE	FALSE	0	0	1	1	none	6.51981092482e-05
T020	T271b	FALSE	FALSE	0	0	1	1	none	1.52538929886e-05
T021	T271b	FALSE	FALSE	0	0	1	1	none	7.10571342018001e-05
T028	T271b	FALSE	FALSE	0	0	1	1	none	5.01753734606e-05
T035a	T271b	FALSE	FALSE	0	0	1	1	none	0.0001216394647066
T035b	T271b	FALSE	FALSE	0	0	1	1	none	7.03239590132001e-05
T040	T271b	FALSE	FALSE	0	0	1	1	none	6.68204306308001e-05
T056	T271b	FALSE	FALSE	0	0	1	1	none	7.18862844455001e-05
T059	T271b	FALSE	FALSE	0	0	1	1	none	0.0001177138619805
T065	T271b	FALSE	FALSE	0	0	1	1	none	1.28619815343e-05
T069	T271b	FALSE	FALSE	0	0	1	1	none	0.0001362817784105
T073	T271b	FALSE	FALSE	0	0	1	1	none	7.10571342018001e-05
T075	T271b	FALSE	FALSE	0	0	1	1	none	8.16780419377e-05
T077	T271b	FALSE	FALSE	0	0	1	1	none	7.04412075579001e-05
T087	T271b	FALSE	FALSE	0	0	1	1	none	6.79775009823001e-05
T095	T271b	FALSE	FALSE	0	0	1	1	none	0.0001209563026747
T099a	T271b	FALSE	FALSE	0	0	1	1	none	0.0001201694073725
T102	T271b	FALSE	FALSE	0	0	1	1	none	0.0001237724937027
T104	T271b	FALSE	FALSE	0	0	1	1	none	6.07900188737e-05
T105	T271b	FALSE	FALSE	0	0	1	1	none	1.50656432175e-05
T107	T271b	FALSE	FALSE	0	0	1	1	none	0.0001243884203466
T126	T271b	FALSE	FALSE	0	0	1	1	none	0.0001389851668665
T156	T271b	FALSE	FALSE	0	0	1	1	none	8.7924510168e-06
T159a	T271b	FALSE	FALSE	0	0	1	1	none	6.61297210506e-05
T182	T271b	FALSE	FALSE	0	0	1	1	none	1.34342083973e-05
T183	T271b	FALSE	FALSE	0	0	1	1	none	1.58341852102e-05
T188	T271b	FALSE	FALSE	0	0	1	1	none	5.72780022176e-05
T192	T271b	FALSE	FALSE	0	0	1	1	none	0.0001455970504206
T223	T271b	FALSE	FALSE	0	0	1	1	none	1.28182817534e-05
T225	T271b	FALSE	FALSE	0	0	1	1	none	4.9274131512e-06
T230	T271b	FALSE	FALSE	0	0	1	1	none	6.92093542701001e-05
T232	T271b	FALSE	FALSE	0	0	1	1	none	0.0001388013279135
T241	T271b	FALSE	FALSE	0	0	1	1	none	3.42903348738e-05
T270	T271b	FALSE	FALSE	0	0	1	1	none	0.0001410280959816
S002	T301	FALSE	FALSE	0	0	1	1	none	0.0001330993123412
S007	T301	FALSE	FALSE	0	0	1	1	none	0.0001454361220891
S021	T301	FALSE	FALSE	0	0	1	1	none	0.000135131841417
S024	T301	FALSE	FALSE	0	0	1	1	none	0.0001330658798068
S025	T301	FALSE	FALSE	0	0	1	1	none	0.0001337910956662
S026	T301	FALSE	FALSE	0	0	1	1	none	0.0001339678465882
S038	T301	FALSE	FALSE	0	0	1	1	none	0.0001475180225878
S039	T301	FALSE	FALSE	0	0	1	1	none	0.00013419031458
S040	T301	FALSE	FALSE	0	0	1	1	none	6.33849849239e-05
S042	T301	FALSE	FALSE	0	0	1	1	none	0.000133861291746
S071	T301	FALSE	FALSE	0	0	1	1	none	4.31413064121e-05
S078	T301	FALSE	FALSE	0	0	1	1	none	0.0001312294182322
S081	T301	FALSE	FALSE	0	0	1	1	none	0.0001339061375683
S085	T301	FALSE	FALSE	0	0	1	1	none	8.08423489912e-05
S087	T301	FALSE	FALSE	0	0	1	1	none	9.53464695529e-05
S093	T301	FALSE	FALSE	0	0	1	1	none	5.76696929081e-05
S097	T301	FALSE	FALSE	0	0	1	1	none	0.0001330050582322
S102	T301	FALSE	FALSE	0	0	1	1	none	6.44087818422e-05
S106	T301	FALSE	FALSE	0	0	1	1	none	0.0001328394037912
S130	T301	FALSE	FALSE	0	0	1	1	none	9.37579282939e-05
T009	T301	FALSE	FALSE	0	0	1	1	none	0.0001368936741419
T010	T301	FALSE	FALSE	0	0	1	1	none	0.0001382328063979
T013	T301	FALSE	FALSE	0	0	1	1	none	0.0001492712929287
T014	T301	FALSE	FALSE	0	0	1	1	none	0.0001341142824078
T020	T301	FALSE	FALSE	0	0	1	1	none	0.000149727790736
T021	T301	FALSE	FALSE	0	0	1	1	none	0.0001399733073614
T028	T301	FALSE	FALSE	0	0	1	1	none	0.000140555636608
T035a	T301	FALSE	FALSE	0	0	1	1	none	9.52431795462e-05
T035b	T301	FALSE	FALSE	0	0	1	1	none	0.0001392401321728
T040	T301	FALSE	FALSE	0	0	1	1	none	0.0001357366037904
T056	T301	FALSE	FALSE	0	0	1	1	none	0.0001408024576051
T059	T301	FALSE	FALSE	0	0	1	1	none	6.79973795121e-05
T065	T301	FALSE	FALSE	0	0	1	1	none	0.0001473358792817
T069	T301	FALSE	FALSE	0	0	1	1	none	6.70822478543e-05
T073	T301	FALSE	FALSE	0	0	1	1	none	0.0001399733073614
T075	T301	FALSE	FALSE	0	0	1	1	none	0.0001518260683851
T077	T301	FALSE	FALSE	0	0	1	1	none	0.0001393573807175
T087	T301	FALSE	FALSE	0	0	1	1	none	0.0001368936741419
T095	T301	FALSE	FALSE	0	0	1	1	none	9.45600175143e-05
T099a	T301	FALSE	FALSE	0	0	1	1	none	9.37731222121e-05
T102	T301	FALSE	FALSE	0	0	1	1	none	9.73762085423e-05
T104	T301	FALSE	FALSE	0	0	1	1	none	0.0001511702820211
T105	T301	FALSE	FALSE	0	0	1	1	none	0.0001495395409649
T107	T301	FALSE	FALSE	0	0	1	1	none	9.79921351862e-05
T126	T301	FALSE	FALSE	1	0	1	1	anc	6.6421502115e-06
T156	T301	FALSE	FALSE	0	0	1	1	none	0.000147028648368
T159a	T301	FALSE	FALSE	0	0	1	1	none	0.0001350458942102
T182	T301	FALSE	FALSE	0	0	1	1	none	0.0001491399594325
T183	T301	FALSE	FALSE	0	0	1	1	none	0.0001503080829576
T188	T301	FALSE	FALSE	0	0	1	1	none	0.000147658265365
T192	T301	FALSE	FALSE	0	0	1	1	none	1.94133002046e-05
T223	T301	FALSE	FALSE	0	0	1	1	none	0.0001485240327886
T225	T301	FALSE	FALSE	0	0	1	1	none	0.0001554821433804
T230	T301	FALSE	FALSE	0	0	1	1	none	0.0001381255274297
T232	T301	FALSE	FALSE	0	0	1	1	none	1.70045216373e-05
T241	T301	FALSE	FALSE	0	0	1	1	none	0.0001687642326212
T270	T301	FALSE	FALSE	0	0	1	1	none	1.92312897054e-05
T271b	T301	FALSE	FALSE	0	0	1	1	none	0.0001530184368048
S002	T303	FALSE	FALSE	0	0	1	1	none	0.0001304630965066
S007	T303	FALSE	FALSE	0	0	1	1	none	0.0001427999062545
S021	T303	FALSE	FALSE	0	0	1	1	none	0.0001324956255824
S024	T303	FALSE	FALSE	0	0	1	1	none	0.0001304296639722
S025	T303	FALSE	FALSE	0	0	1	1	none	0.0001311548798316
S026	T303	FALSE	FALSE	0	0	1	1	none	0.0001313316307536
S038	T303	FALSE	FALSE	0	0	1	1	none	0.0001448818067532
S039	T303	FALSE	FALSE	0	0	1	1	none	0.0001315540987454
S040	T303	FALSE	FALSE	0	0	1	1	none	6.07487690893e-05
S042	T303	FALSE	FALSE	0	0	1	1	none	0.0001312250759114
S071	T303	FALSE	FALSE	0	0	1	1	none	4.05050905775e-05
S078	T303	FALSE	FALSE	0	0	1	1	none	0.0001285932023976
S081	T303	FALSE	FALSE	0	0	1	1	none	0.0001312699217337
S085	T303	FALSE	FALSE	0	0	1	1	none	7.82061331566e-05
S087	T303	FALSE	FALSE	0	0	1	1	none	9.27102537183e-05
S093	T303	FALSE	FALSE	0	0	1	1	none	5.50334770735e-05
S097	T303	FALSE	FALSE	0	0	1	1	none	0.0001303688423976
S102	T303	FALSE	FALSE	0	0	1	1	none	6.17725660076e-05
S106	T303	FALSE	FALSE	0	0	1	1	none	0.0001302031879566
S130	T303	FALSE	FALSE	0	0	1	1	none	9.11217124593e-05
T009	T303	FALSE	FALSE	0	0	1	1	none	0.0001342574583073
T010	T303	FALSE	FALSE	0	0	1	1	none	0.0001355965905633
T013	T303	FALSE	FALSE	0	0	1	1	none	0.0001466350770941
T014	T303	FALSE	FALSE	0	0	1	1	none	0.0001314780665732
T020	T303	FALSE	FALSE	0	0	1	1	none	0.0001470915749014
T021	T303	FALSE	FALSE	0	0	1	1	none	0.0001373370915268
T028	T303	FALSE	FALSE	0	0	1	1	none	0.0001379194207734
T035a	T303	FALSE	FALSE	0	0	1	1	none	9.26069637116e-05
T035b	T303	FALSE	FALSE	0	0	1	1	none	0.0001366039163382
T040	T303	FALSE	FALSE	0	0	1	1	none	0.0001331003879558
T056	T303	FALSE	FALSE	0	0	1	1	none	0.0001381662417705
T059	T303	FALSE	FALSE	0	0	1	1	none	6.53611636775e-05
T065	T303	FALSE	FALSE	0	0	1	1	none	0.0001446996634471
T069	T303	FALSE	FALSE	0	0	1	1	none	6.44460320197e-05
T073	T303	FALSE	FALSE	0	0	1	1	none	0.0001373370915268
T075	T303	FALSE	FALSE	0	0	1	1	none	0.0001491898525505
T077	T303	FALSE	FALSE	0	0	1	1	none	0.0001367211648829
T087	T303	FALSE	FALSE	0	0	1	1	none	0.0001342574583073
T095	T303	FALSE	FALSE	0	0	1	1	none	9.19238016797e-05
T099a	T303	FALSE	FALSE	0	0	1	1	none	9.11369063775e-05
T102	T303	FALSE	FALSE	0	0	1	1	none	9.47399927077e-05
T104	T303	FALSE	FALSE	0	0	1	1	none	0.0001485340661865
T105	T303	FALSE	FALSE	0	0	1	1	none	0.0001469033251303
T107	T303	FALSE	FALSE	0	0	1	1	none	9.53559193516e-05
T126	T303	FALSE	FALSE	1	0	1	1	anc	5.2377876647e-06
T156	T303	FALSE	FALSE	0	0	1	1	none	0.0001443924325334
T159a	T303	FALSE	FALSE	0	0	1	1	none	0.0001324096783756
T182	T303	FALSE	FALSE	0	0	1	1	none	0.0001465037435979
T183	T303	FALSE	FALSE	0	0	1	1	none	0.000147671867123
T188	T303	FALSE	FALSE	0	0	1	1	none	0.0001450220495304
T192	T303	FALSE	FALSE	0	0	1	1	none	1.677708437e-05
T223	T303	FALSE	FALSE	0	0	1	1	none	0.000145887816954
T225	T303	FALSE	FALSE	0	0	1	1	none	0.0001528459275458
T230	T303	FALSE	FALSE	0	0	1	1	none	0.0001354893115951
T232	T303	FALSE	FALSE	0	0	1	1	none	1.43683058027e-05
T241	T303	FALSE	FALSE	0	0	1	1	none	0.0001661280167866
T270	T303	FALSE	FALSE	0	0	1	1	none	1.65950738708e-05
T271b	T303	FALSE	FALSE	0	0	1	1	none	0.0001503822209702
T301	T303	FALSE	FALSE	0	0	1	1	none	1.68073510274e-05
S002	T322	FALSE	FALSE	0	0	1	1	none	7.13059619834001e-05
S007	T322	FALSE	FALSE	0	0	1	1	none	6.21786817435e-05
S021	T322	FALSE	FALSE	0	0	1	1	none	7.33384910592001e-05
S024	T322	FALSE	FALSE	0	0	1	1	none	7.12725294490001e-05
S025	T322	FALSE	FALSE	0	0	1	1	none	7.19977453084001e-05
S026	T322	FALSE	FALSE	0	0	1	1	none	7.21744962304001e-05
S038	T322	FALSE	FALSE	0	0	1	1	none	1.89350943544e-05
S039	T322	FALSE	FALSE	0	0	1	1	none	7.23969642222001e-05
S040	T322	FALSE	FALSE	0	0	1	1	none	0.0001202242901941
S042	T322	FALSE	FALSE	0	0	1	1	none	7.20679413882001e-05
S071	T322	FALSE	FALSE	0	0	1	1	none	0.0001182318064823
S078	T322	FALSE	FALSE	0	0	1	1	none	6.94360678744001e-05
S081	T322	FALSE	FALSE	0	0	1	1	none	7.21127872105001e-05
S085	T322	FALSE	FALSE	0	0	1	1	none	0.0001143614569534
S087	T322	FALSE	FALSE	0	0	1	1	none	0.0001288655775151
S093	T322	FALSE	FALSE	0	0	1	1	none	0.0001037034199863
S097	T322	FALSE	FALSE	0	0	1	1	none	7.12117078744001e-05
S102	T322	FALSE	FALSE	0	0	1	1	none	0.0001212480871124
S106	T322	FALSE	FALSE	0	0	1	1	none	7.10460534334001e-05
S130	T322	FALSE	FALSE	0	0	1	1	none	0.0001272770362561
T009	T322	FALSE	FALSE	0	0	1	1	none	7.51003237841001e-05
T010	T322	FALSE	FALSE	0	0	1	1	none	7.64394560401001e-05
T013	T322	FALSE	FALSE	0	0	1	1	none	1.25352457903e-05
T014	T322	FALSE	FALSE	0	0	1	1	none	7.23209320500001e-05
T020	T322	FALSE	FALSE	0	0	1	1	none	2.11448625026e-05
T021	T322	FALSE	FALSE	0	0	1	1	none	7.81799570036001e-05
T028	T322	FALSE	FALSE	0	0	1	1	none	5.72981962624e-05
T035a	T322	FALSE	FALSE	0	0	1	1	none	0.0001287622875084
T035b	T322	FALSE	FALSE	0	0	1	1	none	7.74467818150001e-05
T040	T322	FALSE	FALSE	0	0	1	1	none	7.39432534326001e-05
T056	T322	FALSE	FALSE	0	0	1	1	none	7.90091072473001e-05
T059	T322	FALSE	FALSE	0	0	1	1	none	0.0001248366847823
T065	T322	FALSE	FALSE	0	0	1	1	none	1.52690869005e-05
T069	T322	FALSE	FALSE	0	0	1	1	none	0.0001434046012123
T073	T322	FALSE	FALSE	0	0	1	1	none	7.81799570036001e-05
T075	T322	FALSE	FALSE	0	0	1	1	none	8.88008647395e-05
T077	T322	FALSE	FALSE	0	0	1	1	none	7.75640303597001e-05
T087	T322	FALSE	FALSE	0	0	1	1	none	7.51003237841001e-05
T095	T322	FALSE	FALSE	0	0	1	1	none	0.0001280791254765
T099a	T322	FALSE	FALSE	0	0	1	1	none	0.0001272922301743
T102	T322	FALSE	FALSE	0	0	1	1	none	0.0001308953165045
T104	T322	FALSE	FALSE	0	0	1	1	none	6.79128416755e-05
T105	T322	FALSE	FALSE	0	0	1	1	none	1.74727485837e-05
T107	T322	FALSE	FALSE	0	0	1	1	none	0.0001315112431484
T126	T322	FALSE	FALSE	0	0	1	1	none	0.0001461079896683
T156	T322	FALSE	FALSE	0	0	1	1	none	1.96775734224e-05
T159a	T322	FALSE	FALSE	0	0	1	1	none	7.32525438524001e-05
T182	T322	FALSE	FALSE	0	0	1	1	none	2.17888844869e-05
T183	T322	FALSE	FALSE	0	0	1	1	none	1.65002379002e-05
T188	T322	FALSE	FALSE	0	0	1	1	none	6.44008250194e-05
T192	T322	FALSE	FALSE	0	0	1	1	none	0.0001527198732224
T223	T322	FALSE	FALSE	0	0	1	1	none	2.1172957843e-05
T225	T322	FALSE	FALSE	0	0	1	1	none	2.81310684348e-05
T230	T322	FALSE	FALSE	0	0	1	1	none	7.63321770719001e-05
T232	T322	FALSE	FALSE	0	0	1	1	none	0.0001459241507153
T241	T322	FALSE	FALSE	0	0	1	1	none	9.8548263024e-06
T270	T322	FALSE	FALSE	0	0	1	1	none	0.0001481509187834
T271b	T322	FALSE	FALSE	0	0	1	1	none	2.56673618592e-05
T301	T322	FALSE	FALSE	0	0	1	1	none	0.0001601412596066
T303	T322	FALSE	FALSE	0	0	1	1	none	0.000157505043772
S002	T327b	FALSE	FALSE	0	0	1	1	none	0.0001113653603804
S007	T327b	FALSE	FALSE	0	0	1	1	none	0.0001237021701283
S021	T327b	FALSE	FALSE	0	0	1	1	none	0.0001133978894562
S024	T327b	FALSE	FALSE	0	0	1	1	none	0.000111331927846
S025	T327b	FALSE	FALSE	0	0	1	1	none	0.0001120571437054
S026	T327b	FALSE	FALSE	0	0	1	1	none	0.0001122338946274
S038	T327b	FALSE	FALSE	0	0	1	1	none	0.000125784070627
S039	T327b	FALSE	FALSE	0	0	1	1	none	0.0001124563626192
S040	T327b	FALSE	FALSE	0	0	1	1	none	4.16510329631e-05
S042	T327b	FALSE	FALSE	0	0	1	1	none	0.0001121273397852
S071	T327b	FALSE	FALSE	0	0	1	1	none	3.05560455433e-05
S078	T327b	FALSE	FALSE	0	0	1	1	none	0.0001094954662714
S081	T327b	FALSE	FALSE	0	0	1	1	none	0.0001121721856075
S085	T327b	FALSE	FALSE	0	0	1	1	none	5.91083970304e-05
S087	T327b	FALSE	FALSE	0	0	1	1	none	7.36125175921e-05
S093	T327b	FALSE	FALSE	0	0	1	1	none	3.59357409473e-05
S097	T327b	FALSE	FALSE	0	0	1	1	none	0.0001112711062714
S102	T327b	FALSE	FALSE	0	0	1	1	none	4.26748298814e-05
S106	T327b	FALSE	FALSE	0	0	1	1	none	0.0001111054518304
S130	T327b	FALSE	FALSE	0	0	1	1	none	7.20239763331e-05
T009	T327b	FALSE	FALSE	0	0	1	1	none	0.0001151597221811
T010	T327b	FALSE	FALSE	0	0	1	1	none	0.0001164988544371
T013	T327b	FALSE	FALSE	0	0	1	1	none	0.0001275373409679
T014	T327b	FALSE	FALSE	0	0	1	1	none	0.000112380330447
T020	T327b	FALSE	FALSE	0	0	1	1	none	0.0001279938387752
T021	T327b	FALSE	FALSE	0	0	1	1	none	0.0001182393554006
T028	T327b	FALSE	FALSE	0	0	1	1	none	0.0001188216846472
T035a	T327b	FALSE	FALSE	0	0	1	1	none	7.35092275854e-05
T035b	T327b	FALSE	FALSE	0	0	1	1	none	0.000117506180212
T040	T327b	FALSE	FALSE	0	0	1	1	none	0.0001140026518296
T056	T327b	FALSE	FALSE	0	0	1	1	none	0.0001190685056443
T059	T327b	FALSE	FALSE	0	0	1	1	none	4.62634275513e-05
T065	T327b	FALSE	FALSE	0	0	1	1	none	0.0001256019273209
T069	T327b	FALSE	FALSE	0	0	1	1	none	5.57288402733e-05
T073	T327b	FALSE	FALSE	0	0	1	1	none	0.0001182393554006
T075	T327b	FALSE	FALSE	0	0	1	1	none	0.0001300921164243
T077	T327b	FALSE	FALSE	0	0	1	1	none	0.0001176234287567
T087	T327b	FALSE	FALSE	0	0	1	1	none	0.0001151597221811
T095	T327b	FALSE	FALSE	0	0	1	1	none	7.28260655535e-05
T099a	T327b	FALSE	FALSE	0	0	1	1	none	7.20391702513e-05
T102	T327b	FALSE	FALSE	0	0	1	1	none	7.56422565815e-05
T104	T327b	FALSE	FALSE	0	0	1	1	none	0.0001294363300603
T105	T327b	FALSE	FALSE	0	0	1	1	none	0.0001278055890041
T107	T327b	FALSE	FALSE	0	0	1	1	none	7.62581832254e-05
T126	T327b	FALSE	FALSE	0	0	1	1	none	5.84322287293e-05
T156	T327b	FALSE	FALSE	0	0	1	1	none	0.0001252946964072
T159a	T327b	FALSE	FALSE	0	0	1	1	none	0.0001133119422494
T182	T327b	FALSE	FALSE	0	0	1	1	none	0.0001274060074717
T183	T327b	FALSE	FALSE	0	0	1	1	none	0.0001285741309968
T188	T327b	FALSE	FALSE	0	0	1	1	none	0.0001259243134042
T192	T327b	FALSE	FALSE	0	0	1	1	none	6.50441122834e-05
T223	T327b	FALSE	FALSE	0	0	1	1	none	0.0001267900808278
T225	T327b	FALSE	FALSE	0	0	1	1	none	0.0001337481914196
T230	T327b	FALSE	FALSE	0	0	1	1	none	0.0001163915754689
T232	T327b	FALSE	FALSE	0	0	1	1	none	5.82483897763e-05
T241	T327b	FALSE	FALSE	0	0	1	1	none	0.0001470302806604
T270	T327b	FALSE	FALSE	0	0	1	1	none	6.04751578444e-05
T271b	T327b	FALSE	FALSE	0	0	1	1	none	0.000131284484844
T301	T327b	FALSE	FALSE	0	0	1	1	none	7.24654986676e-05
T303	T327b	FALSE	FALSE	0	0	1	1	none	6.9829282833e-05
T322	T327b	FALSE	FALSE	0	0	1	1	none	0.0001384073076458
S002	T330	TRUE	TRUE	0	0	1	1	none	0.000107669800517
S007	T330	TRUE	TRUE	0	0	1	1	none	0.0001200066102649
S021	T330	TRUE	TRUE	0	0	1	1	none	0.0001097023295928
S024	T330	TRUE	TRUE	0	0	1	1	none	0.0001076363679826
S025	T330	TRUE	TRUE	0	0	1	1	none	0.000108361583842
S026	T330	TRUE	TRUE	0	0	1	1	none	0.000108538334764
S038	T330	TRUE	TRUE	0	0	1	1	none	0.0001220885107636
S039	T330	TRUE	TRUE	0	0	1	1	none	0.0001087608027558
S040	T330	TRUE	TRUE	0	0	1	1	none	3.79554730997e-05
S042	T330	TRUE	TRUE	0	0	1	1	none	0.0001084317799218
S071	T330	TRUE	TRUE	0	0	1	1	none	2.68604856799e-05
S078	T330	TRUE	TRUE	0	0	1	1	none	0.000105799906408
S081	T330	TRUE	TRUE	0	0	1	1	none	0.0001084766257441
S085	T330	TRUE	TRUE	0	0	1	1	none	5.5412837167e-05
S087	T330	TRUE	TRUE	0	0	1	1	none	6.99169577287e-05
S093	T330	TRUE	TRUE	0	0	1	1	none	3.22401810839e-05
S097	T330	TRUE	TRUE	0	0	1	1	none	0.000107575546408
S102	T330	TRUE	TRUE	0	0	1	1	none	3.8979270018e-05
S106	T330	TRUE	TRUE	0	0	1	1	none	0.000107409891967
S130	T330	TRUE	TRUE	0	0	1	1	none	6.83284164697e-05
T009	T330	FALSE	FALSE	0	0	1	1	none	0.0001114641623177
T010	T330	FALSE	FALSE	0	0	1	1	none	0.0001128032945737
T013	T330	FALSE	FALSE	0	0	1	1	none	0.0001238417811045
T014	T330	TRUE	TRUE	0	0	1	1	none	0.0001086847705836
T020	T330	TRUE	TRUE	0	0	1	1	none	0.0001242982789118
T021	T330	FALSE	FALSE	0	0	1	1	none	0.0001145437955372
T028	T330	TRUE	TRUE	0	0	1	1	none	0.0001151261247838
T035a	T330	TRUE	TRUE	0	0	1	1	none	6.9813667722e-05
T035b	T330	FALSE	FALSE	0	0	1	1	none	0.0001138106203486
T040	T330	TRUE	TRUE	0	0	1	1	none	0.0001103070919662
T056	T330	FALSE	FALSE	0	0	1	1	none	0.0001153729457809
T059	T330	TRUE	TRUE	0	0	1	1	none	4.25678676879e-05
T065	T330	TRUE	TRUE	0	0	1	1	none	0.0001219063674575
T069	T330	TRUE	TRUE	0	0	1	1	none	5.20332804099e-05
T073	T330	FALSE	FALSE	0	0	1	1	none	0.0001145437955372
T075	T330	TRUE	TRUE	0	0	1	1	none	0.0001263965565609
T077	T330	FALSE	FALSE	0	0	1	1	none	0.0001139278688933
T087	T330	FALSE	FALSE	0	0	1	1	none	0.0001114641623177
T095	T330	TRUE	TRUE	0	0	1	1	none	6.91305056901e-05
T099a	T330	TRUE	TRUE	0	0	1	1	none	6.83436103879e-05
T102	T330	FALSE	FALSE	0	0	1	1	none	7.19466967181e-05
T104	T330	FALSE	FALSE	0	0	1	1	none	0.0001257407701969
T105	T330	FALSE	FALSE	0	0	1	1	none	0.0001241100291407
T107	T330	FALSE	FALSE	0	0	1	1	none	7.2562623362e-05
T126	T330	TRUE	TRUE	0	0	1	1	none	5.47366688659e-05
T156	T330	TRUE	TRUE	0	0	1	1	none	0.0001215991365438
T159a	T330	TRUE	TRUE	0	0	1	1	none	0.000109616382386
T182	T330	FALSE	FALSE	0	0	1	1	none	0.0001237104476083
T183	T330	FALSE	FALSE	0	0	1	1	none	0.0001248785711334
T188	T330	TRUE	TRUE	0	0	1	1	none	0.0001222287535408
T192	T330	FALSE	FALSE	0	0	1	1	none	6.134855242e-05
T223	T330	FALSE	FALSE	0	0	1	1	none	0.0001230945209644
T225	T330	FALSE	FALSE	0	0	1	1	none	0.0001300526315562
T230	T330	FALSE	FALSE	0	0	1	1	none	0.0001126960156055
T232	T330	TRUE	TRUE	0	0	1	1	none	5.45528299129e-05
T241	T330	FALSE	FALSE	0	0	1	1	none	0.000143334720797
T270	T330	FALSE	FALSE	0	0	1	1	none	5.6779597981e-05
T271b	T330	FALSE	FALSE	0	0	1	1	none	0.0001275889249806
T301	T330	FALSE	FALSE	0	0	1	1	none	6.87699388042e-05
T303	T330	FALSE	FALSE	0	0	1	1	none	6.61337229696e-05
T322	T330	FALSE	FALSE	0	0	1	1	none	0.0001347117477824
T327b	T330	TRUE	TRUE	0	1	1	1	desc	6.159266439e-07
S002	T335	FALSE	FALSE	0	0	1	1	none	0.0001303908473652
S007	T335	FALSE	FALSE	0	0	1	1	none	0.0001427276571131
S021	T335	FALSE	FALSE	0	0	1	1	none	0.000132423376441
S024	T335	FALSE	FALSE	0	0	1	1	none	0.0001303574148308
S025	T335	FALSE	FALSE	0	0	1	1	none	0.0001310826306902
S026	T335	FALSE	FALSE	0	0	1	1	none	0.0001312593816122
S038	T335	FALSE	FALSE	0	0	1	1	none	0.0001448095576118
S039	T335	FALSE	FALSE	0	0	1	1	none	0.000131481849604
S040	T335	FALSE	FALSE	0	0	1	1	none	6.06765199479e-05
S042	T335	FALSE	FALSE	0	0	1	1	none	0.00013115282677
S071	T335	FALSE	FALSE	0	0	1	1	none	4.04328414361e-05
S078	T335	FALSE	FALSE	0	0	1	1	none	0.0001285209532562
S081	T335	FALSE	FALSE	0	0	1	1	none	0.0001311976725923
S085	T335	FALSE	FALSE	0	0	1	1	none	7.81338840152e-05
S087	T335	FALSE	FALSE	0	0	1	1	none	9.26380045769e-05
S093	T335	FALSE	FALSE	0	0	1	1	none	5.49612279321e-05
S097	T335	FALSE	FALSE	0	0	1	1	none	0.0001302965932562
S102	T335	FALSE	FALSE	0	0	1	1	none	6.17003168662e-05
S106	T335	FALSE	FALSE	0	0	1	1	none	0.0001301309388152
S130	T335	FALSE	FALSE	0	0	1	1	none	9.10494633179e-05
T009	T335	FALSE	FALSE	0	0	1	1	none	0.0001341852091659
T010	T335	FALSE	FALSE	0	0	1	1	none	0.0001355243414219
T013	T335	FALSE	FALSE	0	0	1	1	none	0.0001465628279527
T014	T335	FALSE	FALSE	0	0	1	1	none	0.0001314058174318
T020	T335	FALSE	FALSE	0	0	1	1	none	0.00014701932576
T021	T335	FALSE	FALSE	0	0	1	1	none	0.0001372648423854
T028	T335	FALSE	FALSE	0	0	1	1	none	0.000137847171632
T035a	T335	FALSE	FALSE	0	0	1	1	none	9.25347145702e-05
T035b	T335	FALSE	FALSE	0	0	1	1	none	0.0001365316671968
T040	T335	FALSE	FALSE	0	0	1	1	none	0.0001330281388144
T056	T335	FALSE	FALSE	0	0	1	1	none	0.0001380939926291
T059	T335	FALSE	FALSE	0	0	1	1	none	6.52889145361e-05
T065	T335	FALSE	FALSE	0	0	1	1	none	0.0001446274143057
T069	T335	FALSE	FALSE	0	0	1	1	none	6.43737828783e-05
T073	T335	FALSE	FALSE	0	0	1	1	none	0.0001372648423854
T075	T335	FALSE	FALSE	0	0	1	1	none	0.0001491176034091
T077	T335	FALSE	FALSE	0	0	1	1	none	0.0001366489157415
T087	T335	FALSE	FALSE	0	0	1	1	none	0.0001341852091659
T095	T335	FALSE	FALSE	0	0	1	1	none	9.18515525383e-05
T099a	T335	FALSE	FALSE	0	0	1	1	none	9.10646572361e-05
T102	T335	FALSE	FALSE	0	0	1	1	none	9.46677435663e-05
T104	T335	FALSE	FALSE	0	0	1	1	none	0.0001484618170451
T105	T335	FALSE	FALSE	0	0	1	1	none	0.0001468310759889
T107	T335	FALSE	FALSE	0	0	1	1	none	9.52836702102e-05
T126	T335	TRUE	TRUE	1	0	1	1	anc	6.159266439e-07
T156	T335	FALSE	FALSE	0	0	1	1	none	0.000144320183392
[truncated: 1,161 more rows]
