# Supplementary material for: Improved characterisation of MRSA transmission using within-host bacterial sequence diversity
Source: eLife. 2019 Oct 8;8:e46402. doi: 10.7554/eLife.46402 (PMC6954020; doi:10.7554/eLife.46402)
Supplement: Figure 9—source data 1. [file elife-46402-fig9-data1.zip › Figure 9-source data 1/classifications/Classification_Posterior_ds_10percol_44.csv]

host.1	host.2	adjacent	contiguous	paths12	paths21	nodes1	nodes2	path.classification	min.distance.between.subgraphs
S002	S007	TRUE	TRUE	0	0	1	1	none	5.94561309305e-05
S002	S021	TRUE	TRUE	0	0	1	1	none	1.4931390171e-05
S007	S021	TRUE	TRUE	0	0	1	1	none	6.29690673325e-05
S002	S024	TRUE	TRUE	0	0	1	1	none	1.65085684265e-05
S007	S024	TRUE	TRUE	0	0	1	1	none	6.4546245588e-05
S021	S024	TRUE	TRUE	0	0	1	1	none	4.8467389585e-06
S002	S025	TRUE	TRUE	0	0	1	1	none	2.17327981965e-05
S007	S025	TRUE	TRUE	0	0	1	1	none	6.3506927172e-05
S021	S025	TRUE	TRUE	0	0	1	1	none	2.52457345985e-05
S024	S025	TRUE	TRUE	0	0	1	1	none	2.6822912854e-05
S002	S026	TRUE	TRUE	0	0	1	1	none	1.68424039947e-05
S007	S026	TRUE	TRUE	0	0	1	1	none	5.86165329702e-05
S021	S026	TRUE	TRUE	0	0	1	1	none	2.03553403967e-05
S024	S026	TRUE	TRUE	0	0	1	1	none	2.19325186522e-05
S025	S026	TRUE	TRUE	0	0	1	1	none	1.75373418802e-05
S002	S038	TRUE	TRUE	0	0	1	1	none	6.65513722546e-05
S007	S038	TRUE	TRUE	0	0	1	1	none	3.78942878101e-05
S021	S038	TRUE	TRUE	0	0	1	1	none	7.00643086566e-05
S024	S038	TRUE	TRUE	0	0	1	1	none	7.16414869121e-05
S025	S038	TRUE	TRUE	0	0	1	1	none	7.06021684961e-05
S026	S038	TRUE	TRUE	0	0	1	1	none	6.57117742943e-05
S002	S039	TRUE	TRUE	0	0	1	1	none	1.5383877083e-05
S007	S039	TRUE	TRUE	0	0	1	1	none	6.34215542445e-05
S021	S039	TRUE	TRUE	0	0	1	1	none	2.530349216e-06
S024	S039	TRUE	TRUE	0	0	1	1	none	5.2992258705e-06
S025	S039	TRUE	TRUE	0	0	1	1	none	2.56982215105e-05
S026	S039	TRUE	TRUE	0	0	1	1	none	2.08078273087e-05
S038	S039	TRUE	TRUE	0	0	1	1	none	7.05167955686e-05
S002	S040	TRUE	TRUE	0	0	1	1	none	0.0001015034410769
S007	S040	TRUE	TRUE	0	0	1	1	none	9.35314645924e-05
S021	S040	TRUE	TRUE	0	0	1	1	none	0.0001050163774789
S024	S040	TRUE	TRUE	0	0	1	1	none	0.0001065935557344
S025	S040	TRUE	TRUE	0	0	1	1	none	0.0001055542373184
S026	S040	TRUE	TRUE	0	0	1	1	none	0.0001006638431166
S038	S040	TRUE	TRUE	0	0	1	1	none	0.0001006267059165
S039	S040	TRUE	TRUE	0	0	1	1	none	0.0001054688643909
S002	S042	TRUE	TRUE	0	0	1	1	none	1.5084157418e-05
S007	S042	TRUE	TRUE	0	0	1	1	none	6.31218345795e-05
S021	S042	TRUE	TRUE	0	0	1	1	none	3.42232795e-06
S024	S042	TRUE	TRUE	0	0	1	1	none	3.8078078065e-06
S025	S042	TRUE	TRUE	0	0	1	1	none	2.53985018455e-05
S026	S042	TRUE	TRUE	0	0	1	1	none	2.05081076437e-05
S038	S042	TRUE	TRUE	0	0	1	1	none	7.02170759036e-05
S039	S042	TRUE	TRUE	0	0	1	1	none	3.874814862e-06
S040	S042	TRUE	TRUE	0	0	1	1	none	0.0001051691447259
S002	S071	TRUE	TRUE	0	0	1	1	none	8.0674303046e-05
S007	S071	TRUE	TRUE	0	0	1	1	none	7.27023265615e-05
S021	S071	TRUE	TRUE	0	0	1	1	none	8.4187239448e-05
S024	S071	TRUE	TRUE	0	0	1	1	none	8.57644177035e-05
S025	S071	TRUE	TRUE	0	0	1	1	none	8.47250992875e-05
S026	S071	TRUE	TRUE	0	0	1	1	none	7.98347050857e-05
S038	S071	TRUE	TRUE	0	0	1	1	none	7.97975678856e-05
S039	S071	TRUE	TRUE	0	0	1	1	none	8.463972636e-05
S040	S071	TRUE	TRUE	0	0	1	1	none	3.10619430469e-05
S042	S071	TRUE	TRUE	0	0	1	1	none	8.4340006695e-05
S002	S078	TRUE	TRUE	0	0	1	1	none	1.67986343175e-05
S007	S078	TRUE	TRUE	0	0	1	1	none	6.4836311479e-05
S021	S078	TRUE	TRUE	0	0	1	1	none	7.4139875975e-06
S024	S078	TRUE	TRUE	0	0	1	1	none	8.991165853e-06
S025	S078	TRUE	TRUE	0	0	1	1	none	2.7112978745e-05
S026	S078	TRUE	TRUE	0	0	1	1	none	2.22225845432e-05
S038	S078	TRUE	TRUE	0	0	1	1	none	7.19315528031e-05
S039	S078	TRUE	TRUE	0	0	1	1	none	7.8664745095e-06
S040	S078	TRUE	TRUE	0	0	1	1	none	0.0001068836216254
S042	S078	TRUE	TRUE	0	0	1	1	none	7.5667548445e-06
S071	S078	TRUE	TRUE	0	0	1	1	none	8.60544835945e-05
S002	S081	TRUE	TRUE	0	0	1	1	none	1.56800066175e-05
S007	S081	TRUE	TRUE	0	0	1	1	none	6.3717683779e-05
S021	S081	TRUE	TRUE	0	0	1	1	none	4.0181771495e-06
S024	S081	TRUE	TRUE	0	0	1	1	none	3.211958607e-06
S025	S081	TRUE	TRUE	0	0	1	1	none	2.5994351045e-05
S026	S081	TRUE	TRUE	0	0	1	1	none	2.11039568432e-05
S038	S081	TRUE	TRUE	0	0	1	1	none	7.08129251031e-05
S039	S081	TRUE	TRUE	0	0	1	1	none	4.4706640615e-06
S040	S081	TRUE	TRUE	0	0	1	1	none	0.0001057649939254
S042	S081	TRUE	TRUE	0	0	1	1	none	2.9792459975e-06
S071	S081	TRUE	TRUE	0	0	1	1	none	8.49358558945e-05
S078	S081	TRUE	TRUE	0	0	1	1	none	8.162604044e-06
S002	S085	TRUE	TRUE	0	0	1	1	none	8.62993847325e-05
S007	S085	TRUE	TRUE	0	0	1	1	none	7.8327408248e-05
S021	S085	TRUE	TRUE	0	0	1	1	none	8.98123211345e-05
S024	S085	TRUE	TRUE	0	0	1	1	none	9.138949939e-05
S025	S085	TRUE	TRUE	0	0	1	1	none	9.0350180974e-05
S026	S085	TRUE	TRUE	0	0	1	1	none	8.54597867722e-05
S038	S085	TRUE	TRUE	0	0	1	1	none	8.54226495721e-05
S039	S085	TRUE	TRUE	0	0	1	1	none	9.02648080465e-05
S040	S085	TRUE	TRUE	0	0	1	1	none	4.94132023754e-05
S042	S085	TRUE	TRUE	0	0	1	1	none	8.99650883815e-05
S071	S085	TRUE	TRUE	0	0	1	1	none	2.85840643445e-05
S078	S085	TRUE	TRUE	0	0	1	1	none	9.1679565281e-05
S081	S085	TRUE	TRUE	0	0	1	1	none	9.0560937581e-05
S002	S087	TRUE	TRUE	0	0	1	1	none	9.8271618192e-05
S007	S087	TRUE	TRUE	0	0	1	1	none	9.02996417075e-05
S021	S087	TRUE	TRUE	0	0	1	1	none	0.000101784554594
S024	S087	TRUE	TRUE	0	0	1	1	none	0.0001033617328495
S025	S087	TRUE	TRUE	0	0	1	1	none	0.0001023224144335
S026	S087	TRUE	TRUE	0	0	1	1	none	9.74320202317e-05
S038	S087	TRUE	TRUE	0	0	1	1	none	9.73948830316e-05
S039	S087	TRUE	TRUE	0	0	1	1	none	0.000102237041506
S040	S087	TRUE	TRUE	0	0	1	1	none	6.13854358349e-05
S042	S087	TRUE	TRUE	0	0	1	1	none	0.000101937321841
S071	S087	TRUE	TRUE	0	0	1	1	none	4.0556297804e-05
S078	S087	TRUE	TRUE	0	0	1	1	none	0.0001036517987405
S081	S087	TRUE	TRUE	0	0	1	1	none	0.0001025331710405
S085	S087	TRUE	TRUE	0	0	1	1	none	2.57785872775e-05
S002	S093	TRUE	TRUE	0	0	1	1	none	7.93962078235e-05
S007	S093	TRUE	TRUE	0	0	1	1	none	7.1424231339e-05
S021	S093	TRUE	TRUE	0	0	1	1	none	8.29091442255e-05
S024	S093	TRUE	TRUE	0	0	1	1	none	8.4486322481e-05
S025	S093	TRUE	TRUE	0	0	1	1	none	8.3447004065e-05
S026	S093	TRUE	TRUE	0	0	1	1	none	7.85566098632e-05
S038	S093	TRUE	TRUE	0	0	1	1	none	7.85194726631e-05
S039	S093	TRUE	TRUE	0	0	1	1	none	8.33616311375e-05
S040	S093	TRUE	TRUE	0	0	1	1	none	4.25100254664e-05
S042	S093	TRUE	TRUE	0	0	1	1	none	8.30619114725e-05
S071	S093	TRUE	TRUE	0	0	1	1	none	2.16808874355e-05
S078	S093	TRUE	TRUE	0	0	1	1	none	8.4776388372e-05
S081	S093	TRUE	TRUE	0	0	1	1	none	8.3657760672e-05
S085	S093	TRUE	TRUE	0	0	1	1	none	8.094875308e-06
S087	S093	TRUE	TRUE	0	0	1	1	none	2.00671087675e-05
S002	S097	TRUE	TRUE	0	0	1	1	none	2.10001455385e-05
S007	S097	TRUE	TRUE	0	0	1	1	none	6.2774274514e-05
S021	S097	TRUE	TRUE	0	0	1	1	none	2.45130819405e-05
S024	S097	TRUE	TRUE	0	0	1	1	none	2.6090260196e-05
S025	S097	TRUE	TRUE	0	0	1	1	none	4.983040174e-06
S026	S097	TRUE	TRUE	0	0	1	1	none	1.68046892222e-05
S038	S097	TRUE	TRUE	0	0	1	1	none	6.98695158381e-05
S039	S097	TRUE	TRUE	0	0	1	1	none	2.49655688525e-05
S040	S097	TRUE	TRUE	0	0	1	1	none	0.0001048215846604
S042	S097	TRUE	TRUE	0	0	1	1	none	2.46658491875e-05
S071	S097	TRUE	TRUE	0	0	1	1	none	8.39924466295e-05
S078	S097	TRUE	TRUE	0	0	1	1	none	2.6380326087e-05
S081	S097	TRUE	TRUE	0	0	1	1	none	2.5261698387e-05
S085	S097	TRUE	TRUE	0	0	1	1	none	8.9617528316e-05
S087	S097	TRUE	TRUE	0	0	1	1	none	0.0001015897617755
S093	S097	TRUE	TRUE	0	0	1	1	none	8.2714351407e-05
S002	S102	TRUE	TRUE	0	0	1	1	none	0.000103206108397
S007	S102	TRUE	TRUE	0	0	1	1	none	9.52341319125e-05
S021	S102	TRUE	TRUE	0	0	1	1	none	0.000106719044799
S024	S102	TRUE	TRUE	0	0	1	1	none	0.0001082962230545
S025	S102	TRUE	TRUE	0	0	1	1	none	0.0001072569046385
S026	S102	TRUE	TRUE	0	0	1	1	none	0.0001023665104367
S038	S102	TRUE	TRUE	0	0	1	1	none	0.0001023293732366
S039	S102	TRUE	TRUE	0	0	1	1	none	0.000107171531711
S040	S102	TRUE	TRUE	0	0	1	1	none	5.4770028779e-06
S042	S102	TRUE	TRUE	0	0	1	1	none	0.000106871812046
S071	S102	TRUE	TRUE	0	0	1	1	none	3.2764610367e-05
S078	S102	TRUE	TRUE	0	0	1	1	none	0.0001085862889455
S081	S102	TRUE	TRUE	0	0	1	1	none	0.0001074676612455
S085	S102	TRUE	TRUE	0	0	1	1	none	5.11158696955e-05
S087	S102	TRUE	TRUE	0	0	1	1	none	6.3088103155e-05
S093	S102	TRUE	TRUE	0	0	1	1	none	4.42126927865e-05
S097	S102	TRUE	TRUE	0	0	1	1	none	0.0001065242519805
S002	S106	TRUE	TRUE	0	0	1	1	none	9.510260972e-06
S007	S106	TRUE	TRUE	0	0	1	1	none	5.87396365325e-05
S021	S106	TRUE	TRUE	0	0	1	1	none	1.4214895773e-05
S024	S106	TRUE	TRUE	0	0	1	1	none	1.57920740285e-05
S025	S106	TRUE	TRUE	0	0	1	1	none	2.10163037985e-05
S026	S106	TRUE	TRUE	0	0	1	1	none	1.61259095967e-05
S038	S106	TRUE	TRUE	0	0	1	1	none	6.58348778566e-05
S039	S106	TRUE	TRUE	0	0	1	1	none	1.4667382685e-05
S040	S106	TRUE	TRUE	0	0	1	1	none	0.0001007869466789
S042	S106	TRUE	TRUE	0	0	1	1	none	1.436766302e-05
S071	S106	TRUE	TRUE	0	0	1	1	none	7.9957808648e-05
S078	S106	TRUE	TRUE	0	0	1	1	none	1.60821399195e-05
S081	S106	TRUE	TRUE	0	0	1	1	none	1.49635122195e-05
S085	S106	TRUE	TRUE	0	0	1	1	none	8.55828903345e-05
S087	S106	TRUE	TRUE	0	0	1	1	none	9.7555123794e-05
S093	S106	TRUE	TRUE	0	0	1	1	none	7.86797134255e-05
S097	S106	TRUE	TRUE	0	0	1	1	none	2.02836511405e-05
S102	S106	TRUE	TRUE	0	0	1	1	none	0.000102489613999
S002	S130	TRUE	TRUE	0	0	1	1	none	9.83459427911e-05
S007	S130	TRUE	TRUE	0	0	1	1	none	9.03739663066e-05
S021	S130	TRUE	TRUE	0	0	1	1	none	0.0001018588791931
S024	S130	TRUE	TRUE	0	0	1	1	none	0.0001034360574486
S025	S130	TRUE	TRUE	0	0	1	1	none	0.0001023967390326
S026	S130	TRUE	TRUE	0	0	1	1	none	9.75063448308e-05
S038	S130	TRUE	TRUE	0	0	1	1	none	9.74692076307e-05
S039	S130	TRUE	TRUE	0	0	1	1	none	0.0001023113661051
S040	S130	TRUE	TRUE	0	0	1	1	none	6.1459760434e-05
S042	S130	TRUE	TRUE	0	0	1	1	none	0.0001020116464401
S071	S130	TRUE	TRUE	0	0	1	1	none	4.06306224031e-05
S078	S130	TRUE	TRUE	0	0	1	1	none	0.0001037261233396
S081	S130	TRUE	TRUE	0	0	1	1	none	0.0001026074956396
S085	S130	TRUE	TRUE	0	0	1	1	none	2.58529118766e-05
S087	S130	TRUE	TRUE	0	0	1	1	none	2.7718796571e-06
S093	S130	TRUE	TRUE	0	0	1	1	none	2.01414333666e-05
S097	S130	TRUE	TRUE	0	0	1	1	none	0.0001016640863746
S102	S130	TRUE	TRUE	0	0	1	1	none	6.31624277541e-05
S106	S130	TRUE	TRUE	0	0	1	1	none	9.76294483931e-05
S002	T009	FALSE	FALSE	0	0	1	1	none	2.5430392676e-05
S007	T009	FALSE	FALSE	0	0	1	1	none	6.72045216515e-05
S021	T009	FALSE	FALSE	0	0	1	1	none	2.8943329078e-05
S024	T009	FALSE	FALSE	0	0	1	1	none	3.05205073335e-05
S025	T009	FALSE	FALSE	0	0	1	1	none	2.61253305615e-05
S026	T009	FALSE	FALSE	0	0	1	1	none	1.52978715297e-05
S038	T009	FALSE	FALSE	0	0	1	1	none	7.42997629756e-05
S039	T009	FALSE	FALSE	0	0	1	1	none	2.939581599e-05
S040	T009	FALSE	FALSE	0	0	1	1	none	0.0001092518317979
S042	T009	FALSE	FALSE	0	0	1	1	none	2.9096096325e-05
S071	T009	FALSE	FALSE	0	0	1	1	none	8.8422693767e-05
S078	T009	FALSE	FALSE	0	0	1	1	none	3.08105732245e-05
S081	T009	FALSE	FALSE	0	0	1	1	none	2.96919455245e-05
S085	T009	FALSE	FALSE	0	0	1	1	none	9.40477754535e-05
S087	T009	FALSE	FALSE	0	0	1	1	none	0.000106020008913
S093	T009	FALSE	FALSE	0	0	1	1	none	8.71445985445e-05
S097	T009	FALSE	FALSE	0	0	1	1	none	2.53926779035e-05
S102	T009	FALSE	FALSE	0	0	1	1	none	0.000110954499118
S106	T009	FALSE	FALSE	0	0	1	1	none	2.4713898278e-05
S130	T009	FALSE	FALSE	0	0	1	1	none	0.0001060943335121
S002	T010	FALSE	FALSE	0	0	1	1	none	2.58761747779e-05
S007	T010	FALSE	FALSE	0	0	1	1	none	6.76503037534e-05
S021	T010	FALSE	FALSE	0	0	1	1	none	2.93891111799e-05
S024	T010	FALSE	FALSE	0	0	1	1	none	3.09662894354e-05
S025	T010	FALSE	FALSE	0	0	1	1	none	2.65711126634e-05
S026	T010	FALSE	FALSE	0	0	1	1	none	1.57436536316e-05
S038	T010	FALSE	FALSE	0	0	1	1	none	7.47455450775e-05
S039	T010	FALSE	FALSE	0	0	1	1	none	2.98415980919e-05
S040	T010	FALSE	FALSE	0	0	1	1	none	0.0001096976138998
S042	T010	FALSE	FALSE	0	0	1	1	none	2.95418784269e-05
S071	T010	FALSE	FALSE	0	0	1	1	none	8.88684758689e-05
S078	T010	FALSE	FALSE	0	0	1	1	none	3.12563553264e-05
S081	T010	FALSE	FALSE	0	0	1	1	none	3.01377276264e-05
S085	T010	FALSE	FALSE	0	0	1	1	none	9.44935575554e-05
S087	T010	FALSE	FALSE	0	0	1	1	none	0.0001064657910149
S093	T010	FALSE	FALSE	0	0	1	1	none	8.75903806464e-05
S097	T010	FALSE	FALSE	0	0	1	1	none	2.58384600054e-05
S102	T010	FALSE	FALSE	0	0	1	1	none	0.0001114002812199
S106	T010	FALSE	FALSE	0	0	1	1	none	2.51596803799e-05
S130	T010	FALSE	FALSE	0	0	1	1	none	0.000106540115614
T009	T010	TRUE	TRUE	0	0	1	1	none	2.3896506739e-06
S002	T013	FALSE	FALSE	0	0	1	1	none	7.37104795753e-05
S007	T013	FALSE	FALSE	0	0	1	1	none	4.50533951308e-05
S021	T013	FALSE	FALSE	0	0	1	1	none	7.72234159773e-05
S024	T013	FALSE	FALSE	0	0	1	1	none	7.88005942328e-05
S025	T013	FALSE	FALSE	0	0	1	1	none	7.77612758168e-05
S026	T013	FALSE	FALSE	0	0	1	1	none	7.2870881615e-05
S038	T013	FALSE	FALSE	0	0	1	1	none	9.7421937683e-06
S039	T013	FALSE	FALSE	0	0	1	1	none	7.76759028893e-05
S040	T013	FALSE	FALSE	0	0	1	1	none	0.0001077858132372
S042	T013	FALSE	FALSE	0	0	1	1	none	7.73761832243e-05
S071	T013	FALSE	FALSE	0	0	1	1	none	8.69566752063e-05
S078	T013	FALSE	FALSE	0	0	1	1	none	7.90906601238e-05
S081	T013	FALSE	FALSE	0	0	1	1	none	7.79720324238e-05
S085	T013	FALSE	FALSE	0	0	1	1	none	9.25817568928e-05
S087	T013	FALSE	FALSE	0	0	1	1	none	0.0001045539903523
S093	T013	FALSE	FALSE	0	0	1	1	none	8.56785799838e-05
S097	T013	FALSE	FALSE	0	0	1	1	none	7.70286231588e-05
S102	T013	FALSE	FALSE	0	0	1	1	none	0.0001094884805573
S106	T013	FALSE	FALSE	0	0	1	1	none	7.29939851773e-05
S130	T013	FALSE	FALSE	0	0	1	1	none	0.0001046283149514
T009	T013	FALSE	FALSE	0	0	1	1	none	8.14588702963e-05
T010	T013	FALSE	FALSE	0	0	1	1	none	8.19046523982e-05
S002	T014	TRUE	TRUE	0	0	1	1	none	1.71458151015e-05
S007	T014	TRUE	TRUE	0	0	1	1	none	6.5183492263e-05
S021	T014	TRUE	TRUE	0	0	1	1	none	5.4839856335e-06
S024	T014	TRUE	TRUE	0	0	1	1	none	5.86946549e-06
S025	T014	TRUE	TRUE	0	0	1	1	none	2.7460159529e-05
S026	T014	TRUE	TRUE	0	0	1	1	none	2.25697653272e-05
S038	T014	TRUE	TRUE	0	0	1	1	none	7.22787335871e-05
S039	T014	TRUE	TRUE	0	0	1	1	none	5.9364725455e-06
S040	T014	TRUE	TRUE	0	0	1	1	none	0.0001072308024094
S042	T014	TRUE	TRUE	0	0	1	1	none	3.2533560825e-06
S071	T014	TRUE	TRUE	0	0	1	1	none	8.64016643785e-05
S078	T014	TRUE	TRUE	0	0	1	1	none	9.628412528e-06
S081	T014	TRUE	TRUE	0	0	1	1	none	5.040903681e-06
S085	T014	TRUE	TRUE	0	0	1	1	none	9.2026746065e-05
S087	T014	TRUE	TRUE	0	0	1	1	none	0.0001039989795245
S093	T014	TRUE	TRUE	0	0	1	1	none	8.5123569156e-05
S097	T014	TRUE	TRUE	0	0	1	1	none	2.6727506871e-05
S102	T014	TRUE	TRUE	0	0	1	1	none	0.0001089334697295
S106	T014	TRUE	TRUE	0	0	1	1	none	1.64293207035e-05
S130	T014	TRUE	TRUE	0	0	1	1	none	0.0001040733041236
T009	T014	FALSE	FALSE	0	0	1	1	none	3.11577540085e-05
T010	T014	FALSE	FALSE	0	0	1	1	none	3.16035361104e-05
T013	T014	FALSE	FALSE	0	0	1	1	none	7.94378409078e-05
S002	T020	TRUE	TRUE	0	0	1	1	none	7.00213079403e-05
S007	T020	TRUE	TRUE	0	0	1	1	none	4.13642234958e-05
S021	T020	TRUE	TRUE	0	0	1	1	none	7.35342443423e-05
S024	T020	TRUE	TRUE	0	0	1	1	none	7.51114225978e-05
S025	T020	TRUE	TRUE	0	0	1	1	none	7.40721041818e-05
S026	T020	TRUE	TRUE	0	0	1	1	none	6.918170998e-05
S038	T020	TRUE	TRUE	0	0	1	1	none	4.8613237343e-06
S039	T020	TRUE	TRUE	0	0	1	1	none	7.39867312543e-05
S040	T020	TRUE	TRUE	0	0	1	1	none	0.0001040966416022
S042	T020	TRUE	TRUE	0	0	1	1	none	7.36870115893e-05
S071	T020	TRUE	TRUE	0	0	1	1	none	8.32675035713e-05
S078	T020	TRUE	TRUE	0	0	1	1	none	7.54014884888e-05
S081	T020	TRUE	TRUE	0	0	1	1	none	7.42828607888e-05
S085	T020	TRUE	TRUE	0	0	1	1	none	8.88925852578e-05
S087	T020	TRUE	TRUE	0	0	1	1	none	0.0001008648187173
S093	T020	TRUE	TRUE	0	0	1	1	none	8.19894083488e-05
S097	T020	TRUE	TRUE	0	0	1	1	none	7.33394515238e-05
S102	T020	TRUE	TRUE	0	0	1	1	none	0.0001057993089223
S106	T020	TRUE	TRUE	0	0	1	1	none	6.93048135423e-05
S130	T020	TRUE	TRUE	0	0	1	1	none	0.0001009391433164
T009	T020	FALSE	FALSE	0	0	1	1	none	7.77696986613e-05
T010	T020	FALSE	FALSE	0	0	1	1	none	7.82154807632e-05
T013	T020	FALSE	FALSE	0	0	1	1	none	1.3212129454e-05
T014	T020	TRUE	TRUE	0	0	1	1	none	7.57486692728e-05
S002	T021	FALSE	FALSE	0	0	1	1	none	2.38626091905e-05
S007	T021	FALSE	FALSE	0	0	1	1	none	6.5636738166e-05
S021	T021	FALSE	FALSE	0	0	1	1	none	2.73755455925e-05
S024	T021	FALSE	FALSE	0	0	1	1	none	2.8952723848e-05
S025	T021	FALSE	FALSE	0	0	1	1	none	2.4557547076e-05
S026	T021	FALSE	FALSE	0	0	1	1	none	1.37300880442e-05
S038	T021	FALSE	FALSE	0	0	1	1	none	7.27319794901e-05
S039	T021	FALSE	FALSE	0	0	1	1	none	2.78280325045e-05
S040	T021	FALSE	FALSE	0	0	1	1	none	0.0001076840483124
S042	T021	FALSE	FALSE	0	0	1	1	none	2.75283128395e-05
S071	T021	FALSE	FALSE	0	0	1	1	none	8.68549102815e-05
S078	T021	FALSE	FALSE	0	0	1	1	none	2.9242789739e-05
S081	T021	FALSE	FALSE	0	0	1	1	none	2.8124162039e-05
S085	T021	FALSE	FALSE	0	0	1	1	none	9.2479991968e-05
S087	T021	FALSE	FALSE	0	0	1	1	none	0.0001044522254275
S093	T021	FALSE	FALSE	0	0	1	1	none	8.5576815059e-05
S097	T021	FALSE	FALSE	0	0	1	1	none	2.3824894418e-05
S102	T021	FALSE	FALSE	0	0	1	1	none	0.0001093867156325
S106	T021	FALSE	FALSE	0	0	1	1	none	2.31461147925e-05
S130	T021	FALSE	FALSE	0	0	1	1	none	0.0001045265500266
T009	T021	FALSE	FALSE	0	0	1	1	none	5.1428786825e-06
T010	T021	FALSE	FALSE	0	0	1	1	none	5.5886607844e-06
T013	T021	FALSE	FALSE	0	0	1	1	none	7.98910868108e-05
T014	T021	FALSE	FALSE	0	0	1	1	none	2.9589970523e-05
T020	T021	FALSE	FALSE	0	0	1	1	none	7.62019151758e-05
S002	T028	TRUE	TRUE	0	0	1	1	none	6.9021565303e-05
S007	T028	TRUE	TRUE	0	0	1	1	none	2.71839607205e-05
S021	T028	TRUE	TRUE	0	0	1	1	none	7.2534501705e-05
S024	T028	TRUE	TRUE	0	0	1	1	none	7.41116799605e-05
S025	T028	TRUE	TRUE	0	0	1	1	none	7.30723615445e-05
S026	T028	TRUE	TRUE	0	0	1	1	none	6.81819673427e-05
S038	T028	TRUE	TRUE	0	0	1	1	none	4.74597221826e-05
S039	T028	TRUE	TRUE	0	0	1	1	none	7.2986988617e-05
S040	T028	TRUE	TRUE	0	0	1	1	none	0.0001030968989649
S042	T028	TRUE	TRUE	0	0	1	1	none	7.2687268952e-05
S071	T028	TRUE	TRUE	0	0	1	1	none	8.2267760934e-05
S078	T028	TRUE	TRUE	0	0	1	1	none	7.44017458515e-05
S081	T028	TRUE	TRUE	0	0	1	1	none	7.32831181515e-05
S085	T028	TRUE	TRUE	0	0	1	1	none	8.78928426205e-05
S087	T028	TRUE	TRUE	0	0	1	1	none	9.986507608e-05
S093	T028	TRUE	TRUE	0	0	1	1	none	8.09896657115e-05
S097	T028	TRUE	TRUE	0	0	1	1	none	7.23397088865e-05
S102	T028	TRUE	TRUE	0	0	1	1	none	0.000104799566285
S106	T028	TRUE	TRUE	0	0	1	1	none	6.8305070905e-05
S130	T028	TRUE	TRUE	0	0	1	1	none	9.99394006791e-05
T009	T028	FALSE	FALSE	0	0	1	1	none	7.6769956024e-05
T010	T028	FALSE	FALSE	0	0	1	1	none	7.72157381259e-05
T013	T028	FALSE	FALSE	0	0	1	1	none	5.46188295033e-05
T014	T028	TRUE	TRUE	0	0	1	1	none	7.47489266355e-05
T020	T028	TRUE	TRUE	0	0	1	1	none	5.09296578683e-05
T021	T028	FALSE	FALSE	0	0	1	1	none	7.52021725385e-05
S002	T035a	TRUE	TRUE	0	0	1	1	none	9.8730077513e-05
S007	T035a	TRUE	TRUE	0	0	1	1	none	9.07581010285e-05
S021	T035a	TRUE	TRUE	0	0	1	1	none	0.000102243013915
S024	T035a	TRUE	TRUE	0	0	1	1	none	0.0001038201921705
S025	T035a	TRUE	TRUE	0	0	1	1	none	0.0001027808737545
S026	T035a	TRUE	TRUE	0	0	1	1	none	9.78904795527e-05
S038	T035a	TRUE	TRUE	0	0	1	1	none	9.78533423526e-05
S039	T035a	TRUE	TRUE	0	0	1	1	none	0.000102695500827
S040	T035a	TRUE	TRUE	0	0	1	1	none	6.18438951559e-05
S042	T035a	TRUE	TRUE	0	0	1	1	none	0.000102395781162
S071	T035a	TRUE	TRUE	0	0	1	1	none	4.1014757125e-05
S078	T035a	TRUE	TRUE	0	0	1	1	none	0.0001041102580615
S081	T035a	TRUE	TRUE	0	0	1	1	none	0.0001029916303615
S085	T035a	TRUE	TRUE	0	0	1	1	none	2.62370465985e-05
S087	T035a	TRUE	TRUE	0	0	1	1	none	4.347712778e-06
S093	T035a	TRUE	TRUE	0	0	1	1	none	2.05255680885e-05
S097	T035a	TRUE	TRUE	0	0	1	1	none	0.0001020482210965
S102	T035a	TRUE	TRUE	0	0	1	1	none	6.3546562476e-05
S106	T035a	TRUE	TRUE	0	0	1	1	none	9.8013583115e-05
S130	T035a	TRUE	TRUE	0	0	1	1	none	4.4220373771e-06
T009	T035a	FALSE	FALSE	0	0	1	1	none	0.000106478468234
T010	T035a	FALSE	FALSE	0	0	1	1	none	0.0001069242503359
T013	T035a	FALSE	FALSE	0	0	1	1	none	0.0001050124496733
T014	T035a	TRUE	TRUE	0	0	1	1	none	0.0001044574388455
T020	T035a	TRUE	TRUE	0	0	1	1	none	0.0001013232780383
T021	T035a	FALSE	FALSE	0	0	1	1	none	0.0001049106847485
T028	T035a	TRUE	TRUE	0	0	1	1	none	0.000100323535401
S002	T035b	FALSE	FALSE	0	0	1	1	none	2.445845839e-05
S007	T035b	FALSE	FALSE	0	0	1	1	none	6.62325873655e-05
S021	T035b	FALSE	FALSE	0	0	1	1	none	2.7971394792e-05
S024	T035b	FALSE	FALSE	0	0	1	1	none	2.95485730475e-05
S025	T035b	FALSE	FALSE	0	0	1	1	none	2.51533962755e-05
S026	T035b	FALSE	FALSE	0	0	1	1	none	1.43259372437e-05
S038	T035b	FALSE	FALSE	0	0	1	1	none	7.33278286896e-05
S039	T035b	FALSE	FALSE	0	0	1	1	none	2.8423881704e-05
S040	T035b	FALSE	FALSE	0	0	1	1	none	0.0001082798975119
S042	T035b	FALSE	FALSE	0	0	1	1	none	2.8124162039e-05
S071	T035b	FALSE	FALSE	0	0	1	1	none	8.7450759481e-05
S078	T035b	FALSE	FALSE	0	0	1	1	none	2.98386389385e-05
S081	T035b	FALSE	FALSE	0	0	1	1	none	2.87200112385e-05
S085	T035b	FALSE	FALSE	0	0	1	1	none	9.30758411675e-05
S087	T035b	FALSE	FALSE	0	0	1	1	none	0.000105048074627
S093	T035b	FALSE	FALSE	0	0	1	1	none	8.61726642585e-05
S097	T035b	FALSE	FALSE	0	0	1	1	none	2.44207436175e-05
S102	T035b	FALSE	FALSE	0	0	1	1	none	0.000109982564832
S106	T035b	FALSE	FALSE	0	0	1	1	none	2.3741963992e-05
S130	T035b	FALSE	FALSE	0	0	1	1	none	0.0001051223992261
T009	T035b	TRUE	TRUE	0	0	1	1	none	2.163632685e-06
T010	T035b	TRUE	TRUE	0	0	1	1	none	2.6094147869e-06
T013	T035b	FALSE	FALSE	0	0	1	1	none	8.04869360103e-05
T014	T035b	FALSE	FALSE	0	0	1	1	none	3.01858197225e-05
T020	T035b	FALSE	FALSE	0	0	1	1	none	7.67977643753e-05
T021	T035b	FALSE	FALSE	0	0	1	1	none	4.1709443965e-06
T028	T035b	FALSE	FALSE	0	0	1	1	none	7.5798021738e-05
T035a	T035b	FALSE	FALSE	0	0	1	1	none	0.000105506533948
S002	T040	TRUE	TRUE	0	0	1	1	none	1.7712974713e-05
S007	T040	TRUE	TRUE	0	0	1	1	none	6.57506518745e-05
S021	T040	TRUE	TRUE	0	0	1	1	none	6.051145245e-06
S024	T040	TRUE	TRUE	0	0	1	1	none	5.2449267025e-06
S025	T040	TRUE	TRUE	0	0	1	1	none	2.80273191405e-05
S026	T040	TRUE	TRUE	0	0	1	1	none	2.31369249387e-05
S038	T040	TRUE	TRUE	0	0	1	1	none	7.28458931986e-05
S039	T040	TRUE	TRUE	0	0	1	1	none	6.503632157e-06
S040	T040	TRUE	TRUE	0	0	1	1	none	0.0001077979620209
S042	T040	TRUE	TRUE	0	0	1	1	none	5.012214093e-06
S071	T040	TRUE	TRUE	0	0	1	1	none	8.696882399e-05
S078	T040	TRUE	TRUE	0	0	1	1	none	1.01955721395e-05
S081	T040	TRUE	TRUE	0	0	1	1	none	3.2246664945e-06
S085	T040	TRUE	TRUE	0	0	1	1	none	9.25939056765e-05
S087	T040	TRUE	TRUE	0	0	1	1	none	0.000104566139136
S093	T040	TRUE	TRUE	0	0	1	1	none	8.56907287675e-05
S097	T040	TRUE	TRUE	0	0	1	1	none	2.72946664825e-05
S102	T040	TRUE	TRUE	0	0	1	1	none	0.000109500629341
S106	T040	TRUE	TRUE	0	0	1	1	none	1.6996480315e-05
S130	T040	TRUE	TRUE	0	0	1	1	none	0.0001046404637351
T009	T040	FALSE	FALSE	0	0	1	1	none	3.172491362e-05
T010	T040	FALSE	FALSE	0	0	1	1	none	3.21706957219e-05
T013	T040	FALSE	FALSE	0	0	1	1	none	8.00050005193e-05
T014	T040	TRUE	TRUE	0	0	1	1	none	7.0738717765e-06
T020	T040	TRUE	TRUE	0	0	1	1	none	7.63158288843e-05
T021	T040	FALSE	FALSE	0	0	1	1	none	3.01571301345e-05
T028	T040	TRUE	TRUE	0	0	1	1	none	7.5316086247e-05
T035a	T040	TRUE	TRUE	0	0	1	1	none	0.000105024598457
T035b	T040	FALSE	FALSE	0	0	1	1	none	3.0752979334e-05
S002	T056	FALSE	FALSE	0	0	1	1	none	2.8629567764e-05
S007	T056	FALSE	FALSE	0	0	1	1	none	7.04036967395e-05
S021	T056	FALSE	FALSE	0	0	1	1	none	3.2142504166e-05
S024	T056	FALSE	FALSE	0	0	1	1	none	3.37196824215e-05
S025	T056	FALSE	FALSE	0	0	1	1	none	2.93245056495e-05
S026	T056	FALSE	FALSE	0	0	1	1	none	1.84970466177e-05
S038	T056	FALSE	FALSE	0	0	1	1	none	7.74989380636e-05
S039	T056	FALSE	FALSE	0	0	1	1	none	3.2594991078e-05
S040	T056	FALSE	FALSE	0	0	1	1	none	0.0001124510068859
S042	T056	FALSE	FALSE	0	0	1	1	none	3.2295271413e-05
S071	T056	FALSE	FALSE	0	0	1	1	none	9.1621868855e-05
S078	T056	FALSE	FALSE	0	0	1	1	none	3.40097483125e-05
S081	T056	FALSE	FALSE	0	0	1	1	none	3.28911206125e-05
S085	T056	FALSE	FALSE	0	0	1	1	none	9.72469505415e-05
S087	T056	FALSE	FALSE	0	0	1	1	none	0.000109219184001
S093	T056	FALSE	FALSE	0	0	1	1	none	9.03437736325e-05
S097	T056	FALSE	FALSE	0	0	1	1	none	2.85918529915e-05
S102	T056	FALSE	FALSE	0	0	1	1	none	0.000114153674206
S106	T056	FALSE	FALSE	0	0	1	1	none	2.7913073366e-05
S130	T056	FALSE	FALSE	0	0	1	1	none	0.0001092935086001
T009	T056	TRUE	TRUE	1	0	1	1	anc	2.007476689e-06
T010	T056	FALSE	FALSE	0	0	1	1	none	5.5888257619e-06
T013	T056	FALSE	FALSE	0	0	1	1	none	8.46580453843e-05
T014	T056	FALSE	FALSE	0	0	1	1	none	3.43569290965e-05
T020	T056	FALSE	FALSE	0	0	1	1	none	8.09688737493e-05
T021	T056	FALSE	FALSE	0	0	1	1	none	8.3420537705e-06
T028	T056	FALSE	FALSE	0	0	1	1	none	7.9969131112e-05
T035a	T056	FALSE	FALSE	0	0	1	1	none	0.000109677643322
T035b	T056	FALSE	FALSE	0	0	1	1	none	5.362807773e-06
T040	T056	FALSE	FALSE	0	0	1	1	none	3.4924088708e-05
S002	T059	TRUE	TRUE	0	0	1	1	none	0.0001053973974449
S007	T059	TRUE	TRUE	0	0	1	1	none	9.74254209604e-05
S021	T059	TRUE	TRUE	0	0	1	1	none	0.0001089103338469
S024	T059	TRUE	TRUE	0	0	1	1	none	0.0001104875121024
S025	T059	TRUE	TRUE	0	0	1	1	none	0.0001094481936864
S026	T059	TRUE	TRUE	0	0	1	1	none	0.0001045577994846
S038	T059	TRUE	TRUE	0	0	1	1	none	0.0001045206622845
S039	T059	TRUE	TRUE	0	0	1	1	none	0.0001093628207589
S040	T059	TRUE	TRUE	0	0	1	1	none	6.277353166e-06
S042	T059	TRUE	TRUE	0	0	1	1	none	0.0001090631010939
S071	T059	TRUE	TRUE	0	0	1	1	none	3.49558994149e-05
S078	T059	TRUE	TRUE	0	0	1	1	none	0.0001107775779934
S081	T059	TRUE	TRUE	0	0	1	1	none	0.0001096589502934
S085	T059	TRUE	TRUE	0	0	1	1	none	5.33071587434e-05
S087	T059	TRUE	TRUE	0	0	1	1	none	6.52793922029e-05
S093	T059	TRUE	TRUE	0	0	1	1	none	4.64039818344e-05
S097	T059	TRUE	TRUE	0	0	1	1	none	0.0001087155410284
S102	T059	TRUE	TRUE	0	0	1	1	none	9.3709592459e-06
S106	T059	TRUE	TRUE	0	0	1	1	none	0.0001046809030469
S130	T059	TRUE	TRUE	0	0	1	1	none	6.5353716802e-05
T009	T059	FALSE	FALSE	0	0	1	1	none	0.0001131457881659
T010	T059	FALSE	FALSE	0	0	1	1	none	0.0001135915702678
T013	T059	FALSE	FALSE	0	0	1	1	none	0.0001116797696052
T014	T059	TRUE	TRUE	0	0	1	1	none	0.0001111247587774
T020	T059	TRUE	TRUE	0	0	1	1	none	0.0001079905979702
T021	T059	FALSE	FALSE	0	0	1	1	none	0.0001115780046804
T028	T059	TRUE	TRUE	0	0	1	1	none	0.0001069908553329
T035a	T059	TRUE	TRUE	0	0	1	1	none	6.57378515239e-05
T035b	T059	FALSE	FALSE	0	0	1	1	none	0.0001121738538799
T040	T059	TRUE	TRUE	0	0	1	1	none	0.0001116919183889
T056	T059	FALSE	FALSE	0	0	1	1	none	0.0001163449632539
S002	T065	TRUE	TRUE	0	0	1	1	none	6.82011074353e-05
S007	T065	TRUE	TRUE	0	0	1	1	none	3.95440229908e-05
S021	T065	TRUE	TRUE	0	0	1	1	none	7.17140438373e-05
S024	T065	TRUE	TRUE	0	0	1	1	none	7.32912220928e-05
S025	T065	TRUE	TRUE	0	0	1	1	none	7.22519036768e-05
S026	T065	TRUE	TRUE	0	0	1	1	none	6.7361509475e-05
S038	T065	TRUE	TRUE	0	0	1	1	none	4.2328216283e-06
S039	T065	TRUE	TRUE	0	0	1	1	none	7.21665307493e-05
S040	T065	TRUE	TRUE	0	0	1	1	none	0.0001022764410972
S042	T065	TRUE	TRUE	0	0	1	1	none	7.18668110843e-05
S071	T065	TRUE	TRUE	0	0	1	1	none	8.14473030663e-05
S078	T065	TRUE	TRUE	0	0	1	1	none	7.35812879838e-05
S081	T065	TRUE	TRUE	0	0	1	1	none	7.24626602838e-05
S085	T065	TRUE	TRUE	0	0	1	1	none	8.70723847528e-05
S087	T065	TRUE	TRUE	0	0	1	1	none	9.90446182123e-05
S093	T065	TRUE	TRUE	0	0	1	1	none	8.01692078438e-05
S097	T065	TRUE	TRUE	0	0	1	1	none	7.15192510188e-05
S102	T065	TRUE	TRUE	0	0	1	1	none	0.0001039791084173
S106	T065	TRUE	TRUE	0	0	1	1	none	6.74846130373e-05
S130	T065	TRUE	TRUE	0	0	1	1	none	9.91189428114e-05
T009	T065	FALSE	FALSE	0	0	1	1	none	7.59494981563e-05
T010	T065	FALSE	FALSE	0	0	1	1	none	7.63952802582e-05
T013	T065	FALSE	FALSE	0	0	1	1	none	7.892768938e-06
T014	T065	TRUE	TRUE	0	0	1	1	none	7.39284687678e-05
T020	T065	TRUE	TRUE	0	0	1	1	none	7.702757314e-06
T021	T065	FALSE	FALSE	0	0	1	1	none	7.43817146708e-05
T028	T065	TRUE	TRUE	0	0	1	1	none	4.91094573633e-05
T035a	T065	TRUE	TRUE	0	0	1	1	none	9.95030775333e-05
T035b	T065	FALSE	FALSE	0	0	1	1	none	7.49775638703e-05
T040	T065	TRUE	TRUE	0	0	1	1	none	7.44956283793e-05
T056	T065	FALSE	FALSE	0	0	1	1	none	7.91486732443e-05
T059	T065	TRUE	TRUE	0	0	1	1	none	0.0001061703974652
S002	T069	TRUE	TRUE	0	0	1	1	none	0.000103898866631
S007	T069	TRUE	TRUE	0	0	1	1	none	9.59268901465e-05
S021	T069	TRUE	TRUE	0	0	1	1	none	0.000107411803033
S024	T069	TRUE	TRUE	0	0	1	1	none	0.0001089889812885
S025	T069	TRUE	TRUE	0	0	1	1	none	0.0001079496628725
S026	T069	TRUE	TRUE	0	0	1	1	none	0.0001030592686707
S038	T069	TRUE	TRUE	0	0	1	1	none	0.0001030221314706
S039	T069	TRUE	TRUE	0	0	1	1	none	0.000107864289945
S040	T069	TRUE	TRUE	0	0	1	1	none	5.42865066319e-05
S042	T069	TRUE	TRUE	0	0	1	1	none	0.00010756457028
S071	T069	TRUE	TRUE	0	0	1	1	none	2.5719811959e-05
S078	T069	TRUE	TRUE	0	0	1	1	none	0.0001092790471795
S081	T069	TRUE	TRUE	0	0	1	1	none	0.0001081604194795
S085	T069	TRUE	TRUE	0	0	1	1	none	5.18086279295e-05
S087	T069	TRUE	TRUE	0	0	1	1	none	6.3780861389e-05
S093	T069	TRUE	TRUE	0	0	1	1	none	4.49054510205e-05
S097	T069	TRUE	TRUE	0	0	1	1	none	0.0001072170102145
S102	T069	TRUE	TRUE	0	0	1	1	none	5.5989173952e-05
S106	T069	TRUE	TRUE	0	0	1	1	none	0.000103182372233
S130	T069	TRUE	TRUE	0	0	1	1	none	6.38551859881e-05
T009	T069	FALSE	FALSE	0	0	1	1	none	0.000111647257352
T010	T069	FALSE	FALSE	0	0	1	1	none	0.0001120930394539
T013	T069	FALSE	FALSE	0	0	1	1	none	0.0001101812387913
T014	T069	TRUE	TRUE	0	0	1	1	none	0.0001096262279635
T020	T069	TRUE	TRUE	0	0	1	1	none	0.0001064920671563
T021	T069	FALSE	FALSE	0	0	1	1	none	0.0001100794738665
T028	T069	TRUE	TRUE	0	0	1	1	none	0.000105492324519
T035a	T069	TRUE	TRUE	0	0	1	1	none	6.423932071e-05
T035b	T069	FALSE	FALSE	0	0	1	1	none	0.000110675323066
T040	T069	TRUE	TRUE	0	0	1	1	none	0.000110193387575
T056	T069	FALSE	FALSE	0	0	1	1	none	0.00011484643244
T059	T069	TRUE	TRUE	0	0	1	1	none	5.81804629999e-05
T065	T069	TRUE	TRUE	0	0	1	1	none	0.0001046718666513
S002	T073	FALSE	FALSE	0	0	1	1	none	2.3266759991e-05
S007	T073	FALSE	FALSE	0	0	1	1	none	6.50408889665e-05
S021	T073	FALSE	FALSE	0	0	1	1	none	2.6779696393e-05
S024	T073	FALSE	FALSE	0	0	1	1	none	2.83568746485e-05
S025	T073	FALSE	FALSE	0	0	1	1	none	2.39616978765e-05
S026	T073	FALSE	FALSE	0	0	1	1	none	1.31342388447e-05
S038	T073	FALSE	FALSE	0	0	1	1	none	7.21361302906e-05
S039	T073	FALSE	FALSE	0	0	1	1	none	2.7232183305e-05
S040	T073	FALSE	FALSE	0	0	1	1	none	0.0001070881991129
S042	T073	FALSE	FALSE	0	0	1	1	none	2.693246364e-05
S071	T073	FALSE	FALSE	0	0	1	1	none	8.6259061082e-05
S078	T073	FALSE	FALSE	0	0	1	1	none	2.86469405395e-05
S081	T073	FALSE	FALSE	0	0	1	1	none	2.75283128395e-05
S085	T073	FALSE	FALSE	0	0	1	1	none	9.18841427685e-05
S087	T073	FALSE	FALSE	0	0	1	1	none	0.000103856376228
S093	T073	FALSE	FALSE	0	0	1	1	none	8.49809658595e-05
S097	T073	FALSE	FALSE	0	0	1	1	none	2.32290452185e-05
S102	T073	FALSE	FALSE	0	0	1	1	none	0.000108790866433
S106	T073	FALSE	FALSE	0	0	1	1	none	2.2550265593e-05
S130	T073	FALSE	FALSE	0	0	1	1	none	0.0001039307008271
T009	T073	FALSE	FALSE	0	0	1	1	none	4.547029483e-06
T010	T073	FALSE	FALSE	0	0	1	1	none	4.9928115849e-06
T013	T073	FALSE	FALSE	0	0	1	1	none	7.92952376113e-05
T014	T073	FALSE	FALSE	0	0	1	1	none	2.89941213235e-05
T020	T073	FALSE	FALSE	0	0	1	1	none	7.56060659763e-05
T021	T073	TRUE	TRUE	0	0	1	1	none	1.7875475985e-06
T028	T073	FALSE	FALSE	0	0	1	1	none	7.4606323339e-05
T035a	T073	FALSE	FALSE	0	0	1	1	none	0.000104314835549
T035b	T073	FALSE	FALSE	0	0	1	1	none	3.575095197e-06
T040	T073	FALSE	FALSE	0	0	1	1	none	2.9561280935e-05
T056	T073	FALSE	FALSE	0	0	1	1	none	7.746204571e-06
T059	T073	FALSE	FALSE	0	0	1	1	none	0.0001109821554809
T065	T073	FALSE	FALSE	0	0	1	1	none	7.37858654713e-05
T069	T073	FALSE	FALSE	0	0	1	1	none	0.000109483624667
S002	T075	TRUE	TRUE	0	0	1	1	none	5.4357348073e-05
S007	T075	TRUE	TRUE	0	0	1	1	none	4.63853715885e-05
S021	T075	TRUE	TRUE	0	0	1	1	none	5.7870284475e-05
S024	T075	TRUE	TRUE	0	0	1	1	none	5.94474627305e-05
S025	T075	TRUE	TRUE	0	0	1	1	none	5.84081443145e-05
S026	T075	TRUE	TRUE	0	0	1	1	none	5.35177501127e-05
S038	T075	TRUE	TRUE	0	0	1	1	none	5.34806129126e-05
S039	T075	TRUE	TRUE	0	0	1	1	none	5.8322771387e-05
S040	T075	TRUE	TRUE	0	0	1	1	none	8.72409833359e-05
S042	T075	TRUE	TRUE	0	0	1	1	none	5.8023051722e-05
S071	T075	TRUE	TRUE	0	0	1	1	none	6.6411845305e-05
S078	T075	TRUE	TRUE	0	0	1	1	none	5.97375286215e-05
S081	T075	TRUE	TRUE	0	0	1	1	none	5.86189009215e-05
S085	T075	TRUE	TRUE	0	0	1	1	none	7.20369269915e-05
S087	T075	TRUE	TRUE	0	0	1	1	none	8.4009160451e-05
S093	T075	TRUE	TRUE	0	0	1	1	none	6.51337500825e-05
S097	T075	TRUE	TRUE	0	0	1	1	none	5.76754916565e-05
S102	T075	TRUE	TRUE	0	0	1	1	none	8.8943650656e-05
S106	T075	TRUE	TRUE	0	0	1	1	none	5.3640853675e-05
S130	T075	TRUE	TRUE	0	0	1	1	none	8.40834850501e-05
T009	T075	FALSE	FALSE	0	0	1	1	none	6.2105738794e-05
T010	T075	FALSE	FALSE	0	0	1	1	none	6.25515208959e-05
T013	T075	FALSE	FALSE	0	0	1	1	none	6.06397202333e-05
T014	T075	TRUE	TRUE	0	0	1	1	none	6.00847094055e-05
T020	T075	TRUE	TRUE	0	0	1	1	none	5.69505485983e-05
T021	T075	FALSE	FALSE	0	0	1	1	none	6.05379553085e-05
T028	T075	TRUE	TRUE	0	0	1	1	none	5.5950805961e-05
T035a	T075	TRUE	TRUE	0	0	1	1	none	8.4467619772e-05
T035b	T075	FALSE	FALSE	0	0	1	1	none	6.1133804508e-05
T040	T075	TRUE	TRUE	0	0	1	1	none	6.0651869017e-05
T056	T075	FALSE	FALSE	0	0	1	1	none	6.5304913882e-05
T059	T075	TRUE	TRUE	0	0	1	1	none	9.11349397039e-05
T065	T075	TRUE	TRUE	0	0	1	1	none	5.51303480933e-05
T069	T075	TRUE	TRUE	0	0	1	1	none	8.963640889e-05
T073	T075	FALSE	FALSE	0	0	1	1	none	5.9942106109e-05
S002	T077	FALSE	FALSE	0	0	1	1	none	2.38626091905e-05
S007	T077	FALSE	FALSE	0	0	1	1	none	6.5636738166e-05
S021	T077	FALSE	FALSE	0	0	1	1	none	2.73755455925e-05
S024	T077	FALSE	FALSE	0	0	1	1	none	2.8952723848e-05
S025	T077	FALSE	FALSE	0	0	1	1	none	2.4557547076e-05
S026	T077	FALSE	FALSE	0	0	1	1	none	1.37300880442e-05
S038	T077	FALSE	FALSE	0	0	1	1	none	7.27319794901e-05
S039	T077	FALSE	FALSE	0	0	1	1	none	2.78280325045e-05
S040	T077	FALSE	FALSE	0	0	1	1	none	0.0001076840483124
S042	T077	FALSE	FALSE	0	0	1	1	none	2.75283128395e-05
S071	T077	FALSE	FALSE	0	0	1	1	none	8.68549102815e-05
S078	T077	FALSE	FALSE	0	0	1	1	none	2.9242789739e-05
S081	T077	FALSE	FALSE	0	0	1	1	none	2.8124162039e-05
S085	T077	FALSE	FALSE	0	0	1	1	none	9.2479991968e-05
S087	T077	FALSE	FALSE	0	0	1	1	none	0.0001044522254275
S093	T077	FALSE	FALSE	0	0	1	1	none	8.5576815059e-05
S097	T077	FALSE	FALSE	0	0	1	1	none	2.3824894418e-05
S102	T077	FALSE	FALSE	0	0	1	1	none	0.0001093867156325
S106	T077	FALSE	FALSE	0	0	1	1	none	2.31461147925e-05
S130	T077	FALSE	FALSE	0	0	1	1	none	0.0001045265500266
T009	T077	FALSE	FALSE	0	0	1	1	none	5.1428786825e-06
T010	T077	FALSE	FALSE	0	0	1	1	none	5.5886607844e-06
T013	T077	FALSE	FALSE	0	0	1	1	none	7.98910868108e-05
T014	T077	FALSE	FALSE	0	0	1	1	none	2.9589970523e-05
T020	T077	FALSE	FALSE	0	0	1	1	none	7.62019151758e-05
T021	T077	TRUE	TRUE	0	0	1	1	none	1.191698399e-06
T028	T077	FALSE	FALSE	0	0	1	1	none	7.52021725385e-05
T035a	T077	FALSE	FALSE	0	0	1	1	none	0.0001049106847485
T035b	T077	FALSE	FALSE	0	0	1	1	none	4.1709443965e-06
T040	T077	FALSE	FALSE	0	0	1	1	none	3.01571301345e-05
T056	T077	FALSE	FALSE	0	0	1	1	none	8.3420537705e-06
T059	T077	FALSE	FALSE	0	0	1	1	none	0.0001115780046804
T065	T077	FALSE	FALSE	0	0	1	1	none	7.43817146708e-05
T069	T077	FALSE	FALSE	0	0	1	1	none	0.0001100794738665
T073	T077	TRUE	TRUE	0	0	1	1	none	1.7875475985e-06
T075	T077	FALSE	FALSE	0	0	1	1	none	6.05379553085e-05
S002	T087	FALSE	FALSE	0	0	1	1	none	2.445845839e-05
S007	T087	FALSE	FALSE	0	0	1	1	none	6.62325873655e-05
S021	T087	FALSE	FALSE	0	0	1	1	none	2.7971394792e-05
S024	T087	FALSE	FALSE	0	0	1	1	none	2.95485730475e-05
S025	T087	FALSE	FALSE	0	0	1	1	none	2.51533962755e-05
S026	T087	FALSE	FALSE	0	0	1	1	none	1.43259372437e-05
S038	T087	FALSE	FALSE	0	0	1	1	none	7.33278286896e-05
S039	T087	FALSE	FALSE	0	0	1	1	none	2.8423881704e-05
S040	T087	FALSE	FALSE	0	0	1	1	none	0.0001082798975119
S042	T087	FALSE	FALSE	0	0	1	1	none	2.8124162039e-05
S071	T087	FALSE	FALSE	0	0	1	1	none	8.7450759481e-05
S078	T087	FALSE	FALSE	0	0	1	1	none	2.98386389385e-05
S081	T087	FALSE	FALSE	0	0	1	1	none	2.87200112385e-05
S085	T087	FALSE	FALSE	0	0	1	1	none	9.30758411675e-05
S087	T087	FALSE	FALSE	0	0	1	1	none	0.000105048074627
S093	T087	FALSE	FALSE	0	0	1	1	none	8.61726642585e-05
S097	T087	FALSE	FALSE	0	0	1	1	none	2.44207436175e-05
S102	T087	FALSE	FALSE	0	0	1	1	none	0.000109982564832
S106	T087	FALSE	FALSE	0	0	1	1	none	2.3741963992e-05
S130	T087	FALSE	FALSE	0	0	1	1	none	0.0001051223992261
T009	T087	FALSE	FALSE	0	0	1	1	none	3.355331084e-06
T010	T087	FALSE	FALSE	0	0	1	1	none	3.8011131859e-06
T013	T087	FALSE	FALSE	0	0	1	1	none	8.04869360103e-05
T014	T087	FALSE	FALSE	0	0	1	1	none	3.01858197225e-05
T020	T087	FALSE	FALSE	0	0	1	1	none	7.67977643753e-05
T021	T087	FALSE	FALSE	0	0	1	1	none	4.1709443965e-06
T028	T087	FALSE	FALSE	0	0	1	1	none	7.5798021738e-05
T035a	T087	FALSE	FALSE	0	0	1	1	none	0.000105506533948
T035b	T087	FALSE	FALSE	0	0	1	1	none	2.383396798e-06
T040	T087	FALSE	FALSE	0	0	1	1	none	3.0752979334e-05
T056	T087	FALSE	FALSE	0	0	1	1	none	6.554506172e-06
T059	T087	FALSE	FALSE	0	0	1	1	none	0.0001121738538799
T065	T087	FALSE	FALSE	0	0	1	1	none	7.49775638703e-05
T069	T087	FALSE	FALSE	0	0	1	1	none	0.000110675323066
T073	T087	FALSE	FALSE	0	0	1	1	none	3.575095197e-06
T075	T087	FALSE	FALSE	0	0	1	1	none	6.1133804508e-05
T077	T087	FALSE	FALSE	0	0	1	1	none	4.1709443965e-06
S002	T095	TRUE	TRUE	0	0	1	1	none	9.8114539062e-05
S007	T095	TRUE	TRUE	0	0	1	1	none	9.01425625775e-05
S021	T095	TRUE	TRUE	0	0	1	1	none	0.000101627475464
S024	T095	TRUE	TRUE	0	0	1	1	none	0.0001032046537195
S025	T095	TRUE	TRUE	0	0	1	1	none	0.0001021653353035
S026	T095	TRUE	TRUE	0	0	1	1	none	9.72749411017e-05
S038	T095	TRUE	TRUE	0	0	1	1	none	9.72378039016e-05
S039	T095	TRUE	TRUE	0	0	1	1	none	0.000102079962376
S040	T095	TRUE	TRUE	0	0	1	1	none	6.12283567049e-05
S042	T095	TRUE	TRUE	0	0	1	1	none	0.000101780242711
S071	T095	TRUE	TRUE	0	0	1	1	none	4.0399218674e-05
S078	T095	TRUE	TRUE	0	0	1	1	none	0.0001034947196105
S081	T095	TRUE	TRUE	0	0	1	1	none	0.0001023760919105
S085	T095	TRUE	TRUE	0	0	1	1	none	2.56215081475e-05
S087	T095	TRUE	TRUE	0	0	1	1	none	2.540475928e-06
S093	T095	TRUE	TRUE	0	0	1	1	none	1.99100296375e-05
S097	T095	TRUE	TRUE	0	0	1	1	none	0.0001014326826455
S102	T095	TRUE	TRUE	0	0	1	1	none	6.2931024025e-05
S106	T095	TRUE	TRUE	0	0	1	1	none	9.7398044664e-05
S130	T095	TRUE	TRUE	0	0	1	1	none	1.4231021281e-06
T009	T095	FALSE	FALSE	0	0	1	1	none	0.000105862929783
T010	T095	FALSE	FALSE	0	0	1	1	none	0.0001063087118849
T013	T095	FALSE	FALSE	0	0	1	1	none	0.0001043969112223
T014	T095	TRUE	TRUE	0	0	1	1	none	0.0001038419003945
T020	T095	TRUE	TRUE	0	0	1	1	none	0.0001007077395873
T021	T095	FALSE	FALSE	0	0	1	1	none	0.0001042951462975
T028	T095	TRUE	TRUE	0	0	1	1	none	9.970799695e-05
T035a	T095	TRUE	TRUE	0	0	1	1	none	4.190633648e-06
T035b	T095	FALSE	FALSE	0	0	1	1	none	0.000104890995497
T040	T095	TRUE	TRUE	0	0	1	1	none	0.000104409060006
T056	T095	FALSE	FALSE	0	0	1	1	none	0.000109062104871
T059	T095	TRUE	TRUE	0	0	1	1	none	6.51223130729e-05
T065	T095	TRUE	TRUE	0	0	1	1	none	9.88875390823e-05
T069	T095	TRUE	TRUE	0	0	1	1	none	6.3623782259e-05
T073	T095	FALSE	FALSE	0	0	1	1	none	0.000103699297098
T075	T095	TRUE	TRUE	0	0	1	1	none	8.3852081321e-05
T077	T095	FALSE	FALSE	0	0	1	1	none	0.0001042951462975
T087	T095	FALSE	FALSE	0	0	1	1	none	0.000104890995497
S002	T099a	TRUE	TRUE	0	0	1	1	none	9.8488110197e-05
S007	T099a	TRUE	TRUE	0	0	1	1	none	9.05161337125e-05
S021	T099a	TRUE	TRUE	0	0	1	1	none	0.000102001046599
S024	T099a	TRUE	TRUE	0	0	1	1	none	0.0001035782248545
S025	T099a	TRUE	TRUE	0	0	1	1	none	0.0001025389064385
S026	T099a	TRUE	TRUE	0	0	1	1	none	9.76485122367e-05
S038	T099a	TRUE	TRUE	0	0	1	1	none	9.76113750366e-05
S039	T099a	TRUE	TRUE	0	0	1	1	none	0.000102453533511
S040	T099a	TRUE	TRUE	0	0	1	1	none	6.16019278399e-05
S042	T099a	TRUE	TRUE	0	0	1	1	none	0.000102153813846
S071	T099a	TRUE	TRUE	0	0	1	1	none	4.0772789809e-05
S078	T099a	TRUE	TRUE	0	0	1	1	none	0.0001038682907455
S081	T099a	TRUE	TRUE	0	0	1	1	none	0.0001027496630455
S085	T099a	TRUE	TRUE	0	0	1	1	none	2.59950792825e-05
S087	T099a	TRUE	TRUE	0	0	1	1	none	4.105745462e-06
S093	T099a	TRUE	TRUE	0	0	1	1	none	2.02836007725e-05
S097	T099a	TRUE	TRUE	0	0	1	1	none	0.0001018062537805
S102	T099a	TRUE	TRUE	0	0	1	1	none	6.330459516e-05
S106	T099a	TRUE	TRUE	0	0	1	1	none	9.7771615799e-05
S130	T099a	TRUE	TRUE	0	0	1	1	none	4.1800700611e-06
T009	T099a	FALSE	FALSE	0	0	1	1	none	0.000106236500918
T010	T099a	FALSE	FALSE	0	0	1	1	none	0.0001066822830199
T013	T099a	FALSE	FALSE	0	0	1	1	none	0.0001047704823573
T014	T099a	TRUE	TRUE	0	0	1	1	none	0.0001042154715295
T020	T099a	TRUE	TRUE	0	0	1	1	none	0.0001010813107223
T021	T099a	FALSE	FALSE	0	0	1	1	none	0.0001046687174325
T028	T099a	TRUE	TRUE	0	0	1	1	none	0.000100081568085
T035a	T099a	TRUE	TRUE	0	0	1	1	none	3.372506384e-06
T035b	T099a	FALSE	FALSE	0	0	1	1	none	0.000105264566632
T040	T099a	TRUE	TRUE	0	0	1	1	none	0.000104782631141
T056	T099a	FALSE	FALSE	0	0	1	1	none	0.000109435676006
T059	T099a	TRUE	TRUE	0	0	1	1	none	6.54958842079e-05
T065	T099a	TRUE	TRUE	0	0	1	1	none	9.92611102173e-05
T069	T099a	TRUE	TRUE	0	0	1	1	none	6.3997353394e-05
T073	T099a	FALSE	FALSE	0	0	1	1	none	0.000104072868233
T075	T099a	TRUE	TRUE	0	0	1	1	none	8.4225652456e-05
T077	T099a	FALSE	FALSE	0	0	1	1	none	0.0001046687174325
T087	T099a	FALSE	FALSE	0	0	1	1	none	0.000105264566632
T095	T099a	TRUE	TRUE	0	0	1	1	none	3.948666332e-06
S002	T102	FALSE	FALSE	0	0	1	1	none	0.000100843276435
S007	T102	FALSE	FALSE	0	0	1	1	none	9.28712999505e-05
S021	T102	FALSE	FALSE	0	0	1	1	none	0.000104356212837
S024	T102	FALSE	FALSE	0	0	1	1	none	0.0001059333910925
S025	T102	FALSE	FALSE	0	0	1	1	none	0.0001048940726765
S026	T102	FALSE	FALSE	0	0	1	1	none	0.0001000036784747
S038	T102	FALSE	FALSE	0	0	1	1	none	9.99665412746e-05
S039	T102	FALSE	FALSE	0	0	1	1	none	0.000104808699749
S040	T102	FALSE	FALSE	0	0	1	1	none	6.39570940779e-05
S042	T102	FALSE	FALSE	0	0	1	1	none	0.000104508980084
S071	T102	FALSE	FALSE	0	0	1	1	none	4.3127956047e-05
S078	T102	FALSE	FALSE	0	0	1	1	none	0.0001062234569835
S081	T102	FALSE	FALSE	0	0	1	1	none	0.0001051048292835
S085	T102	FALSE	FALSE	0	0	1	1	none	2.83502455205e-05
S087	T102	FALSE	FALSE	0	0	1	1	none	5.269213301e-06
S093	T102	FALSE	FALSE	0	0	1	1	none	2.26387670105e-05
S097	T102	FALSE	FALSE	0	0	1	1	none	0.0001041614200185
S102	T102	FALSE	FALSE	0	0	1	1	none	6.5659761398e-05
S106	T102	FALSE	FALSE	0	0	1	1	none	0.000100126782037
S130	T102	FALSE	FALSE	0	0	1	1	none	4.1518395011e-06
T009	T102	FALSE	FALSE	0	0	1	1	none	0.000108591667156
T010	T102	FALSE	FALSE	0	0	1	1	none	0.0001090374492579
T013	T102	FALSE	FALSE	0	0	1	1	none	0.0001071256485953
T014	T102	FALSE	FALSE	0	0	1	1	none	0.0001065706377675
T020	T102	FALSE	FALSE	0	0	1	1	none	0.0001034364769603
T021	T102	FALSE	FALSE	0	0	1	1	none	0.0001070238836705
T028	T102	FALSE	FALSE	0	0	1	1	none	0.000102436734323
T035a	T102	FALSE	FALSE	0	0	1	1	none	6.919371021e-06
T035b	T102	FALSE	FALSE	0	0	1	1	none	0.00010761973287
T040	T102	FALSE	FALSE	0	0	1	1	none	0.000107137797379
T056	T102	FALSE	FALSE	0	0	1	1	none	0.000111790842244
T059	T102	FALSE	FALSE	0	0	1	1	none	6.78510504459e-05
T065	T102	FALSE	FALSE	0	0	1	1	none	0.0001016162764553
T069	T102	FALSE	FALSE	0	0	1	1	none	6.6352519632e-05
T073	T102	FALSE	FALSE	0	0	1	1	none	0.000106428034471
T075	T102	FALSE	FALSE	0	0	1	1	none	8.6580818694e-05
T077	T102	FALSE	FALSE	0	0	1	1	none	0.0001070238836705
T087	T102	FALSE	FALSE	0	0	1	1	none	0.00010761973287
T095	T102	TRUE	TRUE	1	0	1	1	anc	5.958491995e-07
T099a	T102	FALSE	FALSE	0	0	1	1	none	6.677403705e-06
S002	T104	FALSE	FALSE	0	0	1	1	none	6.96858052685e-05
S007	T104	FALSE	FALSE	0	0	1	1	none	2.7848200686e-05
S021	T104	FALSE	FALSE	0	0	1	1	none	7.31987416705e-05
S024	T104	FALSE	FALSE	0	0	1	1	none	7.4775919926e-05
S025	T104	FALSE	FALSE	0	0	1	1	none	7.373660151e-05
S026	T104	FALSE	FALSE	0	0	1	1	none	6.88462073082e-05
S038	T104	FALSE	FALSE	0	0	1	1	none	4.81239621481e-05
S039	T104	FALSE	FALSE	0	0	1	1	none	7.36512285825e-05
S040	T104	FALSE	FALSE	0	0	1	1	none	0.0001037611389304
S042	T104	FALSE	FALSE	0	0	1	1	none	7.33515089175e-05
S071	T104	FALSE	FALSE	0	0	1	1	none	8.29320008995e-05
S078	T104	FALSE	FALSE	0	0	1	1	none	7.5065985817e-05
S081	T104	FALSE	FALSE	0	0	1	1	none	7.3947358117e-05
S085	T104	FALSE	FALSE	0	0	1	1	none	8.8557082586e-05
S087	T104	FALSE	FALSE	0	0	1	1	none	0.0001005293160455
S093	T104	FALSE	FALSE	0	0	1	1	none	8.1653905677e-05
S097	T104	FALSE	FALSE	0	0	1	1	none	7.3003948852e-05
S102	T104	FALSE	FALSE	0	0	1	1	none	0.0001054638062505
S106	T104	FALSE	FALSE	0	0	1	1	none	6.89693108705e-05
S130	T104	FALSE	FALSE	0	0	1	1	none	0.0001006036406446
T009	T104	FALSE	FALSE	0	0	1	1	none	7.74341959895e-05
T010	T104	FALSE	FALSE	0	0	1	1	none	7.78799780914e-05
T013	T104	FALSE	FALSE	0	0	1	1	none	5.52830694688e-05
T014	T104	FALSE	FALSE	0	0	1	1	none	7.5413166601e-05
T020	T104	FALSE	FALSE	0	0	1	1	none	5.15938978338e-05
T021	T104	FALSE	FALSE	0	0	1	1	none	7.5866412504e-05
T028	T104	FALSE	FALSE	0	0	1	1	none	3.62219366595e-05
T035a	T104	FALSE	FALSE	0	0	1	1	none	0.0001009877753665
T035b	T104	FALSE	FALSE	0	0	1	1	none	7.64622617035e-05
T040	T104	FALSE	FALSE	0	0	1	1	none	7.59803262125e-05
T056	T104	FALSE	FALSE	0	0	1	1	none	8.06333710775e-05
T059	T104	FALSE	FALSE	0	0	1	1	none	0.0001076550952984
T065	T104	FALSE	FALSE	0	0	1	1	none	4.97736973288e-05
T069	T104	FALSE	FALSE	0	0	1	1	none	0.0001061565644845
T073	T104	FALSE	FALSE	0	0	1	1	none	7.52705633045e-05
T075	T104	FALSE	FALSE	0	0	1	1	none	5.66150459265e-05
T077	T104	FALSE	FALSE	0	0	1	1	none	7.5866412504e-05
T087	T104	FALSE	FALSE	0	0	1	1	none	7.64622617035e-05
T095	T104	FALSE	FALSE	0	0	1	1	none	0.0001003722369155
T099a	T104	FALSE	FALSE	0	0	1	1	none	0.0001007458080505
T102	T104	FALSE	FALSE	0	0	1	1	none	0.0001031009742885
S002	T105	FALSE	FALSE	0	0	1	1	none	6.93928058343e-05
S007	T105	FALSE	FALSE	0	0	1	1	none	4.07357213898e-05
S021	T105	FALSE	FALSE	0	0	1	1	none	7.29057422363e-05
S024	T105	FALSE	FALSE	0	0	1	1	none	7.44829204918e-05
S025	T105	FALSE	FALSE	0	0	1	1	none	7.34436020758e-05
S026	T105	FALSE	FALSE	0	0	1	1	none	6.8553207874e-05
S038	T105	FALSE	FALSE	0	0	1	1	none	5.4245200273e-06
S039	T105	FALSE	FALSE	0	0	1	1	none	7.33582291483e-05
S040	T105	FALSE	FALSE	0	0	1	1	none	0.0001034681394962
S042	T105	FALSE	FALSE	0	0	1	1	none	7.30585094833e-05
S071	T105	FALSE	FALSE	0	0	1	1	none	8.26390014653e-05
S078	T105	FALSE	FALSE	0	0	1	1	none	7.47729863828e-05
S081	T105	FALSE	FALSE	0	0	1	1	none	7.36543586828e-05
S085	T105	FALSE	FALSE	0	0	1	1	none	8.82640831518e-05
S087	T105	FALSE	FALSE	0	0	1	1	none	0.0001002363166113
S093	T105	FALSE	FALSE	0	0	1	1	none	8.13609062428e-05
S097	T105	FALSE	FALSE	0	0	1	1	none	7.27109494178e-05
S102	T105	FALSE	FALSE	0	0	1	1	none	0.0001051708068163
S106	T105	FALSE	FALSE	0	0	1	1	none	6.86763114363e-05
S130	T105	FALSE	FALSE	0	0	1	1	none	0.0001003106412104
T009	T105	FALSE	FALSE	0	0	1	1	none	7.71411965553e-05
T010	T105	FALSE	FALSE	0	0	1	1	none	7.75869786572e-05
T013	T105	FALSE	FALSE	0	0	1	1	none	9.084467337e-06
T014	T105	FALSE	FALSE	0	0	1	1	none	7.51201671668e-05
T020	T105	FALSE	FALSE	0	0	1	1	none	8.894455713e-06
T021	T105	FALSE	FALSE	0	0	1	1	none	7.55734130698e-05
T028	T105	FALSE	FALSE	0	0	1	1	none	5.03011557623e-05
T035a	T105	FALSE	FALSE	0	0	1	1	none	0.0001006947759323
T035b	T105	FALSE	FALSE	0	0	1	1	none	7.61692622693e-05
T040	T105	FALSE	FALSE	0	0	1	1	none	7.56873267783e-05
T056	T105	FALSE	FALSE	0	0	1	1	none	8.03403716433e-05
T059	T105	FALSE	FALSE	0	0	1	1	none	0.0001073620958642
T065	T105	TRUE	TRUE	1	0	1	1	anc	5.958491995e-07
T069	T105	FALSE	FALSE	0	0	1	1	none	0.0001058635650503
T073	T105	FALSE	FALSE	0	0	1	1	none	7.49775638703e-05
T075	T105	FALSE	FALSE	0	0	1	1	none	5.63220464923e-05
T077	T105	FALSE	FALSE	0	0	1	1	none	7.55734130698e-05
T087	T105	FALSE	FALSE	0	0	1	1	none	7.61692622693e-05
T095	T105	FALSE	FALSE	0	0	1	1	none	0.0001000792374813
T099a	T105	FALSE	FALSE	0	0	1	1	none	0.0001004528086163
T102	T105	FALSE	FALSE	0	0	1	1	none	0.0001028079748543
T104	T105	FALSE	FALSE	0	0	1	1	none	5.09653957278e-05
S002	T107	FALSE	FALSE	0	0	1	1	none	0.0001050056327708
S007	T107	FALSE	FALSE	0	0	1	1	none	9.70336562863e-05
S021	T107	FALSE	FALSE	0	0	1	1	none	0.0001085185691728
S024	T107	FALSE	FALSE	0	0	1	1	none	0.0001100957474283
S025	T107	FALSE	FALSE	0	0	1	1	none	0.0001090564290123
S026	T107	FALSE	FALSE	0	0	1	1	none	0.0001041660348105
S038	T107	FALSE	FALSE	0	0	1	1	none	0.0001041288976104
S039	T107	FALSE	FALSE	0	0	1	1	none	0.0001089710560848
S040	T107	FALSE	FALSE	0	0	1	1	none	6.81194504137e-05
S042	T107	FALSE	FALSE	0	0	1	1	none	0.0001086713364198
S071	T107	FALSE	FALSE	0	0	1	1	none	4.72903123828e-05
S078	T107	FALSE	FALSE	0	0	1	1	none	0.0001103858133193
S081	T107	FALSE	FALSE	0	0	1	1	none	0.0001092671856193
S085	T107	FALSE	FALSE	0	0	1	1	none	3.25126018563e-05
S087	T107	FALSE	FALSE	0	0	1	1	none	9.4315696368e-06
S093	T107	FALSE	FALSE	0	0	1	1	none	2.68011233463e-05
S097	T107	FALSE	FALSE	0	0	1	1	none	0.0001083237763543
S102	T107	FALSE	FALSE	0	0	1	1	none	6.98221177338e-05
S106	T107	FALSE	FALSE	0	0	1	1	none	0.0001042891383728
S130	T107	FALSE	FALSE	0	0	1	1	none	8.3141958369e-06
T009	T107	FALSE	FALSE	0	0	1	1	none	0.0001127540234918
T010	T107	FALSE	FALSE	0	0	1	1	none	0.0001131998055937
T013	T107	FALSE	FALSE	0	0	1	1	none	0.0001112880049311
T014	T107	FALSE	FALSE	0	0	1	1	none	0.0001107329941033
T020	T107	FALSE	FALSE	0	0	1	1	none	0.0001075988332961
T021	T107	FALSE	FALSE	0	0	1	1	none	0.0001111862400063
T028	T107	FALSE	FALSE	0	0	1	1	none	0.0001065990906588
T035a	T107	FALSE	FALSE	0	0	1	1	none	1.10817273568e-05
T035b	T107	FALSE	FALSE	0	0	1	1	none	0.0001117820892058
T040	T107	FALSE	FALSE	0	0	1	1	none	0.0001113001537148
T056	T107	FALSE	FALSE	0	0	1	1	none	0.0001159531985798
T059	T107	FALSE	FALSE	0	0	1	1	none	7.20134067817e-05
T065	T107	FALSE	FALSE	0	0	1	1	none	0.0001057786327911
T069	T107	FALSE	FALSE	0	0	1	1	none	7.05148759678e-05
T073	T107	FALSE	FALSE	0	0	1	1	none	0.0001105903908068
T075	T107	FALSE	FALSE	0	0	1	1	none	9.07431750298e-05
T077	T107	FALSE	FALSE	0	0	1	1	none	0.0001111862400063
T087	T107	FALSE	FALSE	0	0	1	1	none	0.0001117820892058
T095	T107	TRUE	TRUE	1	0	1	1	anc	5.958491995e-07
T099a	T107	FALSE	FALSE	0	0	1	1	none	1.08397600408e-05
T102	T107	FALSE	FALSE	0	0	1	1	none	5.3540547348e-06
T104	T107	FALSE	FALSE	0	0	1	1	none	0.0001072633306243
T105	T107	FALSE	FALSE	0	0	1	1	none	0.0001069703311901
S002	T126	TRUE	TRUE	0	0	1	1	none	0.000113054170971
S007	T126	TRUE	TRUE	0	0	1	1	none	0.0001050821944865
S021	T126	TRUE	TRUE	0	0	1	1	none	0.000116567107373
S024	T126	TRUE	TRUE	0	0	1	1	none	0.0001181442856285
S025	T126	TRUE	TRUE	0	0	1	1	none	0.0001171049672125
S026	T126	TRUE	TRUE	0	0	1	1	none	0.0001122145730107
S038	T126	TRUE	TRUE	0	0	1	1	none	0.0001121774358106
S039	T126	TRUE	TRUE	0	0	1	1	none	0.000117019594285
S040	T126	TRUE	TRUE	0	0	1	1	none	6.34418109719e-05
S042	T126	TRUE	TRUE	0	0	1	1	none	0.00011671987462
S071	T126	TRUE	TRUE	0	0	1	1	none	3.4875116299e-05
S078	T126	TRUE	TRUE	0	0	1	1	none	0.0001184343515195
S081	T126	TRUE	TRUE	0	0	1	1	none	0.0001173157238195
S085	T126	TRUE	TRUE	0	0	1	1	none	6.09639322695e-05
S087	T126	TRUE	TRUE	0	0	1	1	none	7.2936165729e-05
S093	T126	TRUE	TRUE	0	0	1	1	none	5.40607553605e-05
S097	T126	TRUE	TRUE	0	0	1	1	none	0.0001163723145545
S102	T126	TRUE	TRUE	0	0	1	1	none	6.5144478292e-05
S106	T126	TRUE	TRUE	0	0	1	1	none	0.000112337676573
S130	T126	TRUE	TRUE	0	0	1	1	none	7.30104903281e-05
T009	T126	FALSE	FALSE	0	0	1	1	none	0.000120802561692
T010	T126	FALSE	FALSE	0	0	1	1	none	0.0001212483437939
T013	T126	FALSE	FALSE	0	0	1	1	none	0.0001193365431313
T014	T126	TRUE	TRUE	0	0	1	1	none	0.0001187815323035
T020	T126	TRUE	TRUE	0	0	1	1	none	0.0001156473714963
T021	T126	FALSE	FALSE	0	0	1	1	none	0.0001192347782065
T028	T126	TRUE	TRUE	0	0	1	1	none	0.000114647628859
T035a	T126	TRUE	TRUE	0	0	1	1	none	7.339462505e-05
T035b	T126	FALSE	FALSE	0	0	1	1	none	0.000119830627406
T040	T126	TRUE	TRUE	0	0	1	1	none	0.000119348691915
T056	T126	FALSE	FALSE	0	0	1	1	none	0.00012400173678
T059	T126	TRUE	TRUE	0	0	1	1	none	6.73357673399e-05
T065	T126	TRUE	TRUE	0	0	1	1	none	0.0001138271709913
T069	T126	TRUE	TRUE	0	0	1	1	none	5.429557404e-05
T073	T126	FALSE	FALSE	0	0	1	1	none	0.000118638929007
T075	T126	TRUE	TRUE	0	0	1	1	none	9.879171323e-05
T077	T126	FALSE	FALSE	0	0	1	1	none	0.0001192347782065
T087	T126	FALSE	FALSE	0	0	1	1	none	0.000119830627406
T095	T126	TRUE	TRUE	0	0	1	1	none	7.2779086599e-05
T099a	T126	TRUE	TRUE	0	0	1	1	none	7.3152657734e-05
T102	T126	FALSE	FALSE	0	0	1	1	none	7.5507823972e-05
T104	T126	FALSE	FALSE	0	0	1	1	none	0.0001153118688245
T105	T126	FALSE	FALSE	0	0	1	1	none	0.0001150188693903
T107	T126	FALSE	FALSE	0	0	1	1	none	7.96701803078e-05
S002	T156	FALSE	FALSE	0	0	1	1	none	7.37467969156e-05
S007	T156	FALSE	FALSE	0	0	1	1	none	4.50897124711e-05
S021	T156	FALSE	FALSE	0	0	1	1	none	7.72597333176e-05
S024	T156	FALSE	FALSE	0	0	1	1	none	7.88369115731e-05
S025	T156	FALSE	FALSE	0	0	1	1	none	7.77975931571e-05
S026	T156	FALSE	FALSE	0	0	1	1	none	7.29071989553e-05
S038	T156	FALSE	FALSE	0	0	1	1	none	1.10741761552e-05
S039	T156	FALSE	FALSE	0	0	1	1	none	7.77122202296e-05
S040	T156	FALSE	FALSE	0	0	1	1	none	0.0001078221305775
S042	T156	FALSE	FALSE	0	0	1	1	none	7.74125005646e-05
S071	T156	FALSE	FALSE	0	0	1	1	none	8.69929925466e-05
S078	T156	FALSE	FALSE	0	0	1	1	none	7.91269774641e-05
S081	T156	FALSE	FALSE	0	0	1	1	none	7.80083497641e-05
S085	T156	FALSE	FALSE	0	0	1	1	none	9.26180742331e-05
S087	T156	FALSE	FALSE	0	0	1	1	none	0.0001045903076926
S093	T156	FALSE	FALSE	0	0	1	1	none	8.57148973241e-05
S097	T156	FALSE	FALSE	0	0	1	1	none	7.70649404991e-05
S102	T156	FALSE	FALSE	0	0	1	1	none	0.0001095247978976
S106	T156	FALSE	FALSE	0	0	1	1	none	7.30303025176e-05
S130	T156	FALSE	FALSE	0	0	1	1	none	0.0001046646322917
T009	T156	FALSE	FALSE	0	0	1	1	none	8.14951876366001e-05
T010	T156	FALSE	FALSE	0	0	1	1	none	8.19409697385e-05
T013	T156	FALSE	FALSE	0	0	1	1	none	1.82332834759e-05
T014	T156	FALSE	FALSE	0	0	1	1	none	7.94741582481e-05
T020	T156	FALSE	FALSE	0	0	1	1	none	1.45441118409e-05
T021	T156	FALSE	FALSE	0	0	1	1	none	7.99274041511e-05
T028	T156	FALSE	FALSE	0	0	1	1	none	5.46551468436e-05
T035a	T156	FALSE	FALSE	0	0	1	1	none	0.0001050487670136
T035b	T156	FALSE	FALSE	0	0	1	1	none	8.05232533506e-05
T040	T156	FALSE	FALSE	0	0	1	1	none	8.00413178596e-05
T056	T156	FALSE	FALSE	0	0	1	1	none	8.46943627246001e-05
T059	T156	FALSE	FALSE	0	0	1	1	none	0.0001117160869455
T065	T156	FALSE	FALSE	0	0	1	1	none	1.27239113359e-05
T069	T156	FALSE	FALSE	0	0	1	1	none	0.0001102175561316
T073	T156	FALSE	FALSE	0	0	1	1	none	7.93315549516e-05
T075	T156	FALSE	FALSE	0	0	1	1	none	6.06760375736e-05
T077	T156	FALSE	FALSE	0	0	1	1	none	7.99274041511e-05
T087	T156	FALSE	FALSE	0	0	1	1	none	8.05232533506e-05
T095	T156	FALSE	FALSE	0	0	1	1	none	0.0001044332285626
T099a	T156	FALSE	FALSE	0	0	1	1	none	0.0001048067996976
T102	T156	FALSE	FALSE	0	0	1	1	none	0.0001071619659356
T104	T156	FALSE	FALSE	0	0	1	1	none	5.53193868091e-05
T105	T156	FALSE	FALSE	0	0	1	1	none	1.39156097349e-05
T107	T156	FALSE	FALSE	0	0	1	1	none	0.0001113243222714
T126	T156	FALSE	FALSE	0	0	1	1	none	0.0001193728604716
S002	T159a	TRUE	TRUE	0	0	1	1	none	2.14792123925e-05
S007	T159a	TRUE	TRUE	0	0	1	1	none	6.3253341368e-05
S021	T159a	TRUE	TRUE	0	0	1	1	none	2.49921487945e-05
S024	T159a	TRUE	TRUE	0	0	1	1	none	2.656932705e-05
S025	T159a	TRUE	TRUE	0	0	1	1	none	2.2174150278e-05
S026	T159a	TRUE	TRUE	0	0	1	1	none	1.13466912462e-05
S038	T159a	TRUE	TRUE	0	0	1	1	none	7.03485826921e-05
S039	T159a	TRUE	TRUE	0	0	1	1	none	2.54446357065e-05
S040	T159a	TRUE	TRUE	0	0	1	1	none	0.0001053006515144
S042	T159a	TRUE	TRUE	0	0	1	1	none	2.51449160415e-05
S071	T159a	TRUE	TRUE	0	0	1	1	none	8.44715134835e-05
S078	T159a	TRUE	TRUE	0	0	1	1	none	2.6859392941e-05
S081	T159a	TRUE	TRUE	0	0	1	1	none	2.5740765241e-05
S085	T159a	TRUE	TRUE	0	0	1	1	none	9.009659517e-05
S087	T159a	TRUE	TRUE	0	0	1	1	none	0.0001020688286295
S093	T159a	TRUE	TRUE	0	0	1	1	none	8.3193418261e-05
S097	T159a	TRUE	TRUE	0	0	1	1	none	2.144149762e-05
S102	T159a	TRUE	TRUE	0	0	1	1	none	0.0001070033188345
S106	T159a	TRUE	TRUE	0	0	1	1	none	2.07627179945e-05
S130	T159a	TRUE	TRUE	0	0	1	1	none	0.0001021431532286
T009	T159a	TRUE	TRUE	0	1	1	1	desc	2.163632685e-06
T010	T159a	TRUE	TRUE	0	1	1	1	desc	2.6094147869e-06
T013	T159a	FALSE	FALSE	0	0	1	1	none	7.75076900128e-05
T014	T159a	TRUE	TRUE	0	0	1	1	none	2.7206573725e-05
T020	T159a	TRUE	TRUE	0	0	1	1	none	7.38185183778e-05
T021	T159a	TRUE	TRUE	0	1	1	1	desc	1.7875475985e-06
T028	T159a	TRUE	TRUE	0	0	1	1	none	7.28187757405e-05
T035a	T159a	TRUE	TRUE	0	0	1	1	none	0.0001025272879505
T035b	T159a	TRUE	TRUE	0	1	1	1	desc	1.191698399e-06
T040	T159a	TRUE	TRUE	0	0	1	1	none	2.77737333365e-05
T056	T159a	FALSE	FALSE	0	1	1	1	desc	5.362807773e-06
T059	T159a	TRUE	TRUE	0	0	1	1	none	0.0001091946078824
T065	T159a	TRUE	TRUE	0	0	1	1	none	7.19983178728e-05
T069	T159a	TRUE	TRUE	0	0	1	1	none	0.0001076960770685
T073	T159a	TRUE	TRUE	0	1	1	1	desc	1.191698399e-06
T075	T159a	TRUE	TRUE	0	0	1	1	none	5.81545585105e-05
T077	T159a	TRUE	TRUE	0	1	1	1	desc	1.7875475985e-06
T087	T159a	TRUE	TRUE	0	1	1	1	desc	5.958491995e-07
T095	T159a	TRUE	TRUE	0	0	1	1	none	0.0001019117494995
T099a	T159a	TRUE	TRUE	0	0	1	1	none	0.0001022853206345
T102	T159a	FALSE	FALSE	0	0	1	1	none	0.0001046404868725
T104	T159a	FALSE	FALSE	0	0	1	1	none	7.3483015706e-05
T105	T159a	FALSE	FALSE	0	0	1	1	none	7.31900162718e-05
T107	T159a	FALSE	FALSE	0	0	1	1	none	0.0001088028432083
T126	T159a	TRUE	TRUE	0	0	1	1	none	0.0001168513814085
T156	T159a	FALSE	FALSE	0	0	1	1	none	7.75440073531e-05
S002	T182	FALSE	FALSE	0	0	1	1	none	6.82056989955e-05
S007	T182	FALSE	FALSE	0	0	1	1	none	3.9548614551e-05
S021	T182	FALSE	FALSE	0	0	1	1	none	7.17186353975e-05
S024	T182	FALSE	FALSE	0	0	1	1	none	7.3295813653e-05
S025	T182	FALSE	FALSE	0	0	1	1	none	7.2256495237e-05
S026	T182	FALSE	FALSE	0	0	1	1	none	6.73661010352e-05
S038	T182	FALSE	FALSE	0	0	1	1	none	5.5330782351e-06
S039	T182	FALSE	FALSE	0	0	1	1	none	7.21711223095e-05
S040	T182	FALSE	FALSE	0	0	1	1	none	0.0001022810326574
S042	T182	FALSE	FALSE	0	0	1	1	none	7.18714026445e-05
S071	T182	FALSE	FALSE	0	0	1	1	none	8.14518946265e-05
S078	T182	FALSE	FALSE	0	0	1	1	none	7.3585879544e-05
S081	T182	FALSE	FALSE	0	0	1	1	none	7.2467251844e-05
S085	T182	FALSE	FALSE	0	0	1	1	none	8.7076976313e-05
S087	T182	FALSE	FALSE	0	0	1	1	none	9.90492097725e-05
S093	T182	FALSE	FALSE	0	0	1	1	none	8.0173799404e-05
S097	T182	FALSE	FALSE	0	0	1	1	none	7.1523842579e-05
S102	T182	FALSE	FALSE	0	0	1	1	none	0.0001039836999775
S106	T182	FALSE	FALSE	0	0	1	1	none	6.74892045975e-05
S130	T182	FALSE	FALSE	0	0	1	1	none	9.91235343716e-05
T009	T182	FALSE	FALSE	0	0	1	1	none	7.59540897165e-05
T010	T182	FALSE	FALSE	0	0	1	1	none	7.63998718184e-05
T013	T182	FALSE	FALSE	0	0	1	1	none	1.26921855558e-05
T014	T182	FALSE	FALSE	0	0	1	1	none	7.3933060328e-05
T020	T182	FALSE	FALSE	0	0	1	1	none	9.0030139208e-06
T021	T182	FALSE	FALSE	0	0	1	1	none	7.4386306231e-05
T028	T182	FALSE	FALSE	0	0	1	1	none	4.91140489235e-05
T035a	T182	FALSE	FALSE	0	0	1	1	none	9.95076690935e-05
T035b	T182	FALSE	FALSE	0	0	1	1	none	7.49821554305e-05
T040	T182	FALSE	FALSE	0	0	1	1	none	7.45002199395e-05
T056	T182	FALSE	FALSE	0	0	1	1	none	7.91532648045e-05
T059	T182	FALSE	FALSE	0	0	1	1	none	0.0001061749890254
T065	T182	FALSE	FALSE	0	0	1	1	none	7.1828134158e-06
T069	T182	FALSE	FALSE	0	0	1	1	none	0.0001046764582115
T073	T182	FALSE	FALSE	0	0	1	1	none	7.37904570315e-05
T075	T182	FALSE	FALSE	0	0	1	1	none	5.51349396535e-05
T077	T182	FALSE	FALSE	0	0	1	1	none	7.4386306231e-05
T087	T182	FALSE	FALSE	0	0	1	1	none	7.49821554305e-05
T095	T182	FALSE	FALSE	0	0	1	1	none	9.88921306425e-05
T099a	T182	FALSE	FALSE	0	0	1	1	none	9.92657017775e-05
T102	T182	FALSE	FALSE	0	0	1	1	none	0.0001016208680155
T104	T182	FALSE	FALSE	0	0	1	1	none	4.9778288889e-05
T105	T182	FALSE	FALSE	0	0	1	1	none	8.3745118148e-06
T107	T182	FALSE	FALSE	0	0	1	1	none	0.0001057832243513
T126	T182	FALSE	FALSE	0	0	1	1	none	0.0001138317625515
T156	T182	FALSE	FALSE	0	0	1	1	none	1.15368044971e-05
T159a	T182	FALSE	FALSE	0	0	1	1	none	7.2002909433e-05
S002	T188	TRUE	TRUE	0	0	1	1	none	7.5453057743e-05
S007	T188	TRUE	TRUE	0	0	1	1	none	3.36154531605e-05
S021	T188	TRUE	TRUE	0	0	1	1	none	7.8965994145e-05
S024	T188	TRUE	TRUE	0	0	1	1	none	8.05431724005e-05
S025	T188	TRUE	TRUE	0	0	1	1	none	7.95038539845e-05
S026	T188	TRUE	TRUE	0	0	1	1	none	7.46134597827e-05
S038	T188	TRUE	TRUE	0	0	1	1	none	5.38912146226e-05
S039	T188	TRUE	TRUE	0	0	1	1	none	7.9418481057e-05
S040	T188	TRUE	TRUE	0	0	1	1	none	0.0001095283914049
S042	T188	TRUE	TRUE	0	0	1	1	none	7.9118761392e-05
S071	T188	TRUE	TRUE	0	0	1	1	none	8.8699253374e-05
S078	T188	TRUE	TRUE	0	0	1	1	none	8.08332382915e-05
S081	T188	TRUE	TRUE	0	0	1	1	none	7.97146105915e-05
S085	T188	TRUE	TRUE	0	0	1	1	none	9.43243350605e-05
S087	T188	TRUE	TRUE	0	0	1	1	none	0.00010629656852
S093	T188	TRUE	TRUE	0	0	1	1	none	8.74211581515e-05
S097	T188	TRUE	TRUE	0	0	1	1	none	7.87712013265e-05
S102	T188	TRUE	TRUE	0	0	1	1	none	0.000111231058725
S106	T188	TRUE	TRUE	0	0	1	1	none	7.4736563345e-05
S130	T188	TRUE	TRUE	0	0	1	1	none	0.0001063708931191
T009	T188	FALSE	FALSE	0	0	1	1	none	8.3201448464e-05
T010	T188	FALSE	FALSE	0	0	1	1	none	8.36472305659e-05
T013	T188	FALSE	FALSE	0	0	1	1	none	6.10503219433e-05
T014	T188	TRUE	TRUE	0	0	1	1	none	8.11804190755e-05
T020	T188	TRUE	TRUE	0	0	1	1	none	5.73611503083e-05
T021	T188	FALSE	FALSE	0	0	1	1	none	8.16336649785e-05
T028	T188	TRUE	TRUE	0	0	1	1	none	3.201443028e-05
T035a	T188	TRUE	TRUE	0	0	1	1	none	0.000106755027841
T035b	T188	FALSE	FALSE	0	0	1	1	none	8.2229514178e-05
T040	T188	TRUE	TRUE	0	0	1	1	none	8.1747578687e-05
T056	T188	FALSE	FALSE	0	0	1	1	none	8.6400623552e-05
T059	T188	TRUE	TRUE	0	0	1	1	none	0.0001134223477729
T065	T188	TRUE	TRUE	0	0	1	1	none	5.55409498033e-05
T069	T188	TRUE	TRUE	0	0	1	1	none	0.000111923816959
T073	T188	FALSE	FALSE	0	0	1	1	none	8.1037815779e-05
T075	T188	TRUE	TRUE	0	0	1	1	none	6.2382298401e-05
T077	T188	FALSE	FALSE	0	0	1	1	none	8.16336649785e-05
T087	T188	FALSE	FALSE	0	0	1	1	none	8.2229514178e-05
T095	T188	TRUE	TRUE	0	0	1	1	none	0.00010613948939
T099a	T188	TRUE	TRUE	0	0	1	1	none	0.000106513060525
T102	T188	FALSE	FALSE	0	0	1	1	none	0.000108868226763
T104	T188	FALSE	FALSE	0	0	1	1	none	4.26534290995e-05
T105	T188	FALSE	FALSE	0	0	1	1	none	5.67326482023e-05
T107	T188	FALSE	FALSE	0	0	1	1	none	0.0001130305830988
T126	T188	TRUE	TRUE	0	0	1	1	none	0.000121079121299
T156	T188	FALSE	FALSE	0	0	1	1	none	6.10866392836e-05
T159a	T188	TRUE	TRUE	0	0	1	1	none	7.92502681805e-05
T182	T188	FALSE	FALSE	0	0	1	1	none	5.55455413635e-05
S002	T192	FALSE	FALSE	0	0	1	1	none	0.0001219833209028
S007	T192	FALSE	FALSE	0	0	1	1	none	0.0001140113444183
S021	T192	FALSE	FALSE	0	0	1	1	none	0.0001254962573048
S024	T192	FALSE	FALSE	0	0	1	1	none	0.0001270734355603
S025	T192	FALSE	FALSE	0	0	1	1	none	0.0001260341171443
S026	T192	FALSE	FALSE	0	0	1	1	none	0.0001211437229425
S038	T192	FALSE	FALSE	0	0	1	1	none	0.0001211065857424
S039	T192	FALSE	FALSE	0	0	1	1	none	0.0001259487442168
S040	T192	FALSE	FALSE	0	0	1	1	none	7.23709609037e-05
S042	T192	FALSE	FALSE	0	0	1	1	none	0.0001256490245518
S071	T192	FALSE	FALSE	0	0	1	1	none	4.38042662308e-05
S078	T192	FALSE	FALSE	0	0	1	1	none	0.0001273635014513
S081	T192	FALSE	FALSE	0	0	1	1	none	0.0001262448737513
S085	T192	FALSE	FALSE	0	0	1	1	none	6.98930822013e-05
S087	T192	FALSE	FALSE	0	0	1	1	none	8.18653156608e-05
S093	T192	FALSE	FALSE	0	0	1	1	none	6.29899052923e-05
S097	T192	FALSE	FALSE	0	0	1	1	none	0.0001253014644863
S102	T192	FALSE	FALSE	0	0	1	1	none	7.40736282238e-05
S106	T192	FALSE	FALSE	0	0	1	1	none	0.0001212668265048
S130	T192	FALSE	FALSE	0	0	1	1	none	8.19396402599001e-05
T009	T192	FALSE	FALSE	0	0	1	1	none	0.0001297317116238
T010	T192	FALSE	FALSE	0	0	1	1	none	0.0001301774937257
T013	T192	FALSE	FALSE	0	0	1	1	none	0.0001282656930631
T014	T192	FALSE	FALSE	0	0	1	1	none	0.0001277106822353
T020	T192	FALSE	FALSE	0	0	1	1	none	0.0001245765214281
T021	T192	FALSE	FALSE	0	0	1	1	none	0.0001281639281383
T028	T192	FALSE	FALSE	0	0	1	1	none	0.0001235767787908
T035a	T192	FALSE	FALSE	0	0	1	1	none	8.23237749818001e-05
T035b	T192	FALSE	FALSE	0	0	1	1	none	0.0001287597773378
T040	T192	FALSE	FALSE	0	0	1	1	none	0.0001282778418468
T056	T192	FALSE	FALSE	0	0	1	1	none	0.0001329308867118
T059	T192	FALSE	FALSE	0	0	1	1	none	7.62649172717e-05
T065	T192	FALSE	FALSE	0	0	1	1	none	0.0001227563209231
T069	T192	FALSE	FALSE	0	0	1	1	none	6.32247239718e-05
T073	T192	FALSE	FALSE	0	0	1	1	none	0.0001275680789388
T075	T192	FALSE	FALSE	0	0	1	1	none	0.0001077208631618
T077	T192	FALSE	FALSE	0	0	1	1	none	0.0001281639281383
T087	T192	FALSE	FALSE	0	0	1	1	none	0.0001287597773378
T095	T192	FALSE	FALSE	0	0	1	1	none	8.17082365308001e-05
T099a	T192	FALSE	FALSE	0	0	1	1	none	8.20818076658e-05
T102	T192	FALSE	FALSE	0	0	1	1	none	8.44369739038001e-05
T104	T192	FALSE	FALSE	0	0	1	1	none	0.0001242410187563
T105	T192	FALSE	FALSE	0	0	1	1	none	0.0001239480193221
T107	T192	FALSE	FALSE	0	0	1	1	none	8.85993302396001e-05
T126	T192	TRUE	TRUE	1	0	1	1	anc	5.958491995e-07
T156	T192	FALSE	FALSE	0	0	1	1	none	0.0001283020104034
T159a	T192	FALSE	FALSE	0	0	1	1	none	0.0001257805313403
T182	T192	FALSE	FALSE	0	0	1	1	none	0.0001227609124833
T188	T192	FALSE	FALSE	0	0	1	1	none	0.0001300082712308
S002	T223	FALSE	FALSE	0	0	1	1	none	6.78127393073e-05
S007	T223	FALSE	FALSE	0	0	1	1	none	3.91556548628e-05
S021	T223	FALSE	FALSE	0	0	1	1	none	7.13256757093e-05
S024	T223	FALSE	FALSE	0	0	1	1	none	7.29028539648e-05
S025	T223	FALSE	FALSE	0	0	1	1	none	7.18635355488e-05
S026	T223	FALSE	FALSE	0	0	1	1	none	6.6973141347e-05
S038	T223	FALSE	FALSE	0	0	1	1	none	5.1401185469e-06
S039	T223	FALSE	FALSE	0	0	1	1	none	7.17781626213e-05
S040	T223	FALSE	FALSE	0	0	1	1	none	0.0001018880729692
S042	T223	FALSE	FALSE	0	0	1	1	none	7.14784429563e-05
S071	T223	FALSE	FALSE	0	0	1	1	none	8.10589349383e-05
S078	T223	FALSE	FALSE	0	0	1	1	none	7.31929198558e-05
S081	T223	FALSE	FALSE	0	0	1	1	none	7.20742921558e-05
S085	T223	FALSE	FALSE	0	0	1	1	none	8.66840166248e-05
S087	T223	FALSE	FALSE	0	0	1	1	none	9.86562500843e-05
S093	T223	FALSE	FALSE	0	0	1	1	none	7.97808397158e-05
S097	T223	FALSE	FALSE	0	0	1	1	none	7.11308828908e-05
S102	T223	FALSE	FALSE	0	0	1	1	none	0.0001035907402893
S106	T223	FALSE	FALSE	0	0	1	1	none	6.70962449093e-05
S130	T223	FALSE	FALSE	0	0	1	1	none	9.87305746834e-05
T009	T223	FALSE	FALSE	0	0	1	1	none	7.55611300283e-05
T010	T223	FALSE	FALSE	0	0	1	1	none	7.60069121302e-05
T013	T223	FALSE	FALSE	0	0	1	1	none	1.22992258676e-05
T014	T223	FALSE	FALSE	0	0	1	1	none	7.35401006398e-05
T020	T223	FALSE	FALSE	0	0	1	1	none	8.6100542326e-06
T021	T223	FALSE	FALSE	0	0	1	1	none	7.39933465428e-05
T028	T223	FALSE	FALSE	0	0	1	1	none	4.87210892353e-05
T035a	T223	FALSE	FALSE	0	0	1	1	none	9.91147094053e-05
T035b	T223	FALSE	FALSE	0	0	1	1	none	7.45891957423e-05
T040	T223	FALSE	FALSE	0	0	1	1	none	7.41072602513e-05
T056	T223	FALSE	FALSE	0	0	1	1	none	7.87603051163e-05
T059	T223	FALSE	FALSE	0	0	1	1	none	0.0001057820293372
T065	T223	FALSE	FALSE	0	0	1	1	none	6.7898537276e-06
T069	T223	FALSE	FALSE	0	0	1	1	none	0.0001042834985233
T073	T223	FALSE	FALSE	0	0	1	1	none	7.33974973433e-05
T075	T223	FALSE	FALSE	0	0	1	1	none	5.47419799653e-05
T077	T223	FALSE	FALSE	0	0	1	1	none	7.39933465428e-05
T087	T223	FALSE	FALSE	0	0	1	1	none	7.45891957423e-05
T095	T223	FALSE	FALSE	0	0	1	1	none	9.84991709543e-05
T099a	T223	FALSE	FALSE	0	0	1	1	none	9.88727420893e-05
T102	T223	FALSE	FALSE	0	0	1	1	none	0.0001012279083273
T104	T223	FALSE	FALSE	0	0	1	1	none	4.93853292008e-05
T105	T223	FALSE	FALSE	0	0	1	1	none	7.9815521266e-06
T107	T223	FALSE	FALSE	0	0	1	1	none	0.0001053902646631
T126	T223	FALSE	FALSE	0	0	1	1	none	0.0001134388028633
T156	T223	FALSE	FALSE	0	0	1	1	none	1.11438448089e-05
T159a	T223	FALSE	FALSE	0	0	1	1	none	7.16099497448e-05
T182	T223	FALSE	FALSE	0	0	1	1	none	3.1821355088e-06
T188	T223	FALSE	FALSE	0	0	1	1	none	5.51525816753e-05
T192	T223	FALSE	FALSE	0	0	1	1	none	0.0001223679527951
S002	T225	FALSE	FALSE	0	0	1	1	none	7.41563174296e-05
S007	T225	FALSE	FALSE	0	0	1	1	none	4.54992329851e-05
S021	T225	FALSE	FALSE	0	0	1	1	none	7.76692538316e-05
S024	T225	FALSE	FALSE	0	0	1	1	none	7.92464320871e-05
S025	T225	FALSE	FALSE	0	0	1	1	none	7.82071136711e-05
S026	T225	FALSE	FALSE	0	0	1	1	none	7.33167194693e-05
S038	T225	FALSE	FALSE	0	0	1	1	none	1.14836966692e-05
S039	T225	FALSE	FALSE	0	0	1	1	none	7.81217407436e-05
S040	T225	FALSE	FALSE	0	0	1	1	none	0.0001082316510915
S042	T225	FALSE	FALSE	0	0	1	1	none	7.78220210786e-05
S071	T225	FALSE	FALSE	0	0	1	1	none	8.74025130606e-05
S078	T225	FALSE	FALSE	0	0	1	1	none	7.95364979781e-05
S081	T225	FALSE	FALSE	0	0	1	1	none	7.84178702781e-05
S085	T225	FALSE	FALSE	0	0	1	1	none	9.30275947471e-05
S087	T225	FALSE	FALSE	0	0	1	1	none	0.0001049998282066
S093	T225	FALSE	FALSE	0	0	1	1	none	8.61244178381e-05
S097	T225	FALSE	FALSE	0	0	1	1	none	7.74744610131e-05
S102	T225	FALSE	FALSE	0	0	1	1	none	0.0001099343184116
S106	T225	FALSE	FALSE	0	0	1	1	none	7.34398230316e-05
S130	T225	FALSE	FALSE	0	0	1	1	none	0.0001050741528057
T009	T225	FALSE	FALSE	0	0	1	1	none	8.19047081506001e-05
T010	T225	FALSE	FALSE	0	0	1	1	none	8.23504902525001e-05
T013	T225	FALSE	FALSE	0	0	1	1	none	1.86428039899e-05
T014	T225	FALSE	FALSE	0	0	1	1	none	7.98836787621e-05
T020	T225	FALSE	FALSE	0	0	1	1	none	1.49536323549e-05
T021	T225	FALSE	FALSE	0	0	1	1	none	8.03369246651e-05
T028	T225	FALSE	FALSE	0	0	1	1	none	5.50646673576e-05
T035a	T225	FALSE	FALSE	0	0	1	1	none	0.0001054582875276
T035b	T225	FALSE	FALSE	0	0	1	1	none	8.09327738646e-05
T040	T225	FALSE	FALSE	0	0	1	1	none	8.04508383736e-05
T056	T225	FALSE	FALSE	0	0	1	1	none	8.51038832386001e-05
T059	T225	FALSE	FALSE	0	0	1	1	none	0.0001121256074595
T065	T225	FALSE	FALSE	0	0	1	1	none	1.31334318499e-05
T069	T225	FALSE	FALSE	0	0	1	1	none	0.0001106270766456
T073	T225	FALSE	FALSE	0	0	1	1	none	7.97410754656e-05
T075	T225	FALSE	FALSE	0	0	1	1	none	6.10855580876e-05
T077	T225	FALSE	FALSE	0	0	1	1	none	8.03369246651e-05
T087	T225	FALSE	FALSE	0	0	1	1	none	8.09327738646e-05
T095	T225	FALSE	FALSE	0	0	1	1	none	0.0001048427490766
T099a	T225	FALSE	FALSE	0	0	1	1	none	0.0001052163202116
T102	T225	FALSE	FALSE	0	0	1	1	none	0.0001075714864496
T104	T225	FALSE	FALSE	0	0	1	1	none	5.57289073231e-05
T105	T225	FALSE	FALSE	0	0	1	1	none	1.43251302489e-05
T107	T225	FALSE	FALSE	0	0	1	1	none	0.0001117338427854
T126	T225	FALSE	FALSE	0	0	1	1	none	0.0001197823809856
T156	T225	FALSE	FALSE	0	0	1	1	none	1.2699161875e-05
T159a	T225	FALSE	FALSE	0	0	1	1	none	7.79535278671e-05
T182	T225	FALSE	FALSE	0	0	1	1	none	1.19463250111e-05
T188	T225	FALSE	FALSE	0	0	1	1	none	6.14961597976e-05
T192	T225	FALSE	FALSE	0	0	1	1	none	0.0001287115309174
T223	T225	FALSE	FALSE	0	0	1	1	none	1.15533653229e-05
S002	T230	FALSE	FALSE	0	0	1	1	none	2.3266759991e-05
S007	T230	FALSE	FALSE	0	0	1	1	none	6.50408889665e-05
S021	T230	FALSE	FALSE	0	0	1	1	none	2.6779696393e-05
S024	T230	FALSE	FALSE	0	0	1	1	none	2.83568746485e-05
S025	T230	FALSE	FALSE	0	0	1	1	none	2.39616978765e-05
S026	T230	FALSE	FALSE	0	0	1	1	none	1.31342388447e-05
S038	T230	FALSE	FALSE	0	0	1	1	none	7.21361302906e-05
S039	T230	FALSE	FALSE	0	0	1	1	none	2.7232183305e-05
S040	T230	FALSE	FALSE	0	0	1	1	none	0.0001070881991129
S042	T230	FALSE	FALSE	0	0	1	1	none	2.693246364e-05
S071	T230	FALSE	FALSE	0	0	1	1	none	8.6259061082e-05
S078	T230	FALSE	FALSE	0	0	1	1	none	2.86469405395e-05
S081	T230	FALSE	FALSE	0	0	1	1	none	2.75283128395e-05
S085	T230	FALSE	FALSE	0	0	1	1	none	9.18841427685e-05
S087	T230	FALSE	FALSE	0	0	1	1	none	0.000103856376228
S093	T230	FALSE	FALSE	0	0	1	1	none	8.49809658595e-05
S097	T230	FALSE	FALSE	0	0	1	1	none	2.32290452185e-05
S102	T230	FALSE	FALSE	0	0	1	1	none	0.000108790866433
S106	T230	FALSE	FALSE	0	0	1	1	none	2.2550265593e-05
S130	T230	FALSE	FALSE	0	0	1	1	none	0.0001039307008271
T009	T230	FALSE	FALSE	0	0	1	1	none	3.355331084e-06
T010	T230	FALSE	FALSE	0	0	1	1	none	3.8011131859e-06
T013	T230	FALSE	FALSE	0	0	1	1	none	7.92952376113e-05
T014	T230	FALSE	FALSE	0	0	1	1	none	2.89941213235e-05
T020	T230	FALSE	FALSE	0	0	1	1	none	7.56060659763e-05
T021	T230	FALSE	FALSE	0	0	1	1	none	2.9792459975e-06
T028	T230	FALSE	FALSE	0	0	1	1	none	7.4606323339e-05
T035a	T230	FALSE	FALSE	0	0	1	1	none	0.000104314835549
T035b	T230	FALSE	FALSE	0	0	1	1	none	2.383396798e-06
T040	T230	FALSE	FALSE	0	0	1	1	none	2.9561280935e-05
T056	T230	FALSE	FALSE	0	0	1	1	none	6.554506172e-06
T059	T230	FALSE	FALSE	0	0	1	1	none	0.0001109821554809
T065	T230	FALSE	FALSE	0	0	1	1	none	7.37858654713e-05
T069	T230	FALSE	FALSE	0	0	1	1	none	0.000109483624667
T073	T230	FALSE	FALSE	0	0	1	1	none	2.383396798e-06
T075	T230	FALSE	FALSE	0	0	1	1	none	5.9942106109e-05
T077	T230	FALSE	FALSE	0	0	1	1	none	2.9792459975e-06
T087	T230	FALSE	FALSE	0	0	1	1	none	2.383396798e-06
T095	T230	FALSE	FALSE	0	0	1	1	none	0.000103699297098
T099a	T230	FALSE	FALSE	0	0	1	1	none	0.000104072868233
T102	T230	FALSE	FALSE	0	0	1	1	none	0.000106428034471
T104	T230	FALSE	FALSE	0	0	1	1	none	7.52705633045e-05
T105	T230	FALSE	FALSE	0	0	1	1	none	7.49775638703e-05
T107	T230	FALSE	FALSE	0	0	1	1	none	0.0001105903908068
T126	T230	FALSE	FALSE	0	0	1	1	none	0.000118638929007
T156	T230	FALSE	FALSE	0	0	1	1	none	7.93315549516e-05
T159a	T230	TRUE	TRUE	1	0	1	1	anc	5.958491995e-07
T182	T230	FALSE	FALSE	0	0	1	1	none	7.37904570315e-05
T188	T230	FALSE	FALSE	0	0	1	1	none	8.1037815779e-05
T192	T230	FALSE	FALSE	0	0	1	1	none	0.0001275680789388
T223	T230	FALSE	FALSE	0	0	1	1	none	7.33974973433e-05
T225	T230	FALSE	FALSE	0	0	1	1	none	7.97410754656e-05
S002	T232	TRUE	TRUE	0	0	1	1	none	0.0001126394836934
S007	T232	TRUE	TRUE	0	0	1	1	none	0.0001046675072089
S021	T232	TRUE	TRUE	0	0	1	1	none	0.0001161524200954
S024	T232	TRUE	TRUE	0	0	1	1	none	0.0001177295983509
S025	T232	TRUE	TRUE	0	0	1	1	none	0.0001166902799349
S026	T232	TRUE	TRUE	0	0	1	1	none	0.0001117998857331
S038	T232	TRUE	TRUE	0	0	1	1	none	0.000111762748533
S039	T232	TRUE	TRUE	0	0	1	1	none	0.0001166049070074
S040	T232	TRUE	TRUE	0	0	1	1	none	6.30271236943e-05
S042	T232	TRUE	TRUE	0	0	1	1	none	0.0001163051873424
S071	T232	TRUE	TRUE	0	0	1	1	none	3.44604290214e-05
S078	T232	TRUE	TRUE	0	0	1	1	none	0.0001180196642419
S081	T232	TRUE	TRUE	0	0	1	1	none	0.0001169010365419
S085	T232	TRUE	TRUE	0	0	1	1	none	6.05492449919e-05
S087	T232	TRUE	TRUE	0	0	1	1	none	7.25214784514e-05
S093	T232	TRUE	TRUE	0	0	1	1	none	5.36460680829e-05
S097	T232	TRUE	TRUE	0	0	1	1	none	0.0001159576272769
S102	T232	TRUE	TRUE	0	0	1	1	none	6.47297910144e-05
S106	T232	TRUE	TRUE	0	0	1	1	none	0.0001119229892954
S130	T232	TRUE	TRUE	0	0	1	1	none	7.25958030505e-05
T009	T232	FALSE	FALSE	0	0	1	1	none	0.0001203878744144
T010	T232	FALSE	FALSE	0	0	1	1	none	0.0001208336565163
T013	T232	FALSE	FALSE	0	0	1	1	none	0.0001189218558537
T014	T232	TRUE	TRUE	0	0	1	1	none	0.0001183668450259
T020	T232	TRUE	TRUE	0	0	1	1	none	0.0001152326842187
T021	T232	FALSE	FALSE	0	0	1	1	none	0.0001188200909289
T028	T232	TRUE	TRUE	0	0	1	1	none	0.0001142329415814
T035a	T232	TRUE	TRUE	0	0	1	1	none	7.29799377724e-05
T035b	T232	FALSE	FALSE	0	0	1	1	none	0.0001194159401284
T040	T232	TRUE	TRUE	0	0	1	1	none	0.0001189340046374
T056	T232	FALSE	FALSE	0	0	1	1	none	0.0001235870495024
T059	T232	TRUE	TRUE	0	0	1	1	none	6.69210800623e-05
T065	T232	TRUE	TRUE	0	0	1	1	none	0.0001134124837137
T069	T232	TRUE	TRUE	0	0	1	1	none	5.38808867624e-05
T073	T232	FALSE	FALSE	0	0	1	1	none	0.0001182242417294
T075	T232	TRUE	TRUE	0	0	1	1	none	9.83770259524e-05
T077	T232	FALSE	FALSE	0	0	1	1	none	0.0001188200909289
T087	T232	FALSE	FALSE	0	0	1	1	none	0.0001194159401284
T095	T232	TRUE	TRUE	0	0	1	1	none	7.23643993214e-05
T099a	T232	TRUE	TRUE	0	0	1	1	none	7.27379704564e-05
T102	T232	FALSE	FALSE	0	0	1	1	none	7.50931366944e-05
T104	T232	FALSE	FALSE	0	0	1	1	none	0.0001148971815469
T105	T232	FALSE	FALSE	0	0	1	1	none	0.0001146041821127
T107	T232	FALSE	FALSE	0	0	1	1	none	7.92554930302e-05
T126	T232	TRUE	TRUE	0	0	1	1	none	1.9041355024e-06
T156	T232	FALSE	FALSE	0	0	1	1	none	0.000118958173194
T159a	T232	TRUE	TRUE	0	0	1	1	none	0.0001164366941309
T182	T232	FALSE	FALSE	0	0	1	1	none	0.0001134170752739
T188	T232	TRUE	TRUE	0	0	1	1	none	0.0001206644340214
T192	T232	FALSE	FALSE	0	0	1	1	none	1.08332854342e-05
T223	T232	FALSE	FALSE	0	0	1	1	none	0.0001130241155857
T225	T232	FALSE	FALSE	0	0	1	1	none	0.000119367693708
T230	T232	FALSE	FALSE	0	0	1	1	none	0.0001182242417294
S002	T241	FALSE	FALSE	0	0	1	1	none	9.10221733500001e-05
S007	T241	FALSE	FALSE	0	0	1	1	none	6.23650889055001e-05
S021	T241	FALSE	FALSE	0	0	1	1	none	9.45351097520001e-05
S024	T241	FALSE	FALSE	0	0	1	1	none	9.61122880075001e-05
S025	T241	FALSE	FALSE	0	0	1	1	none	9.50729695915001e-05
S026	T241	FALSE	FALSE	0	0	1	1	none	9.01825753897001e-05
S038	T241	FALSE	FALSE	0	0	1	1	none	2.7053887543e-05
S039	T241	FALSE	FALSE	0	0	1	1	none	9.49875966640001e-05
S040	T241	FALSE	FALSE	0	0	1	1	none	0.0001250975070119
S042	T241	FALSE	FALSE	0	0	1	1	none	9.46878769990001e-05
S071	T241	FALSE	FALSE	0	0	1	1	none	0.000104268368981
S078	T241	FALSE	FALSE	0	0	1	1	none	9.64023538985001e-05
S081	T241	FALSE	FALSE	0	0	1	1	none	9.52837261985001e-05
S085	T241	FALSE	FALSE	0	0	1	1	none	0.0001098934506675
S087	T241	FALSE	FALSE	0	0	1	1	none	0.000121865684127
S093	T241	FALSE	FALSE	0	0	1	1	none	0.0001029902737585
S097	T241	FALSE	FALSE	0	0	1	1	none	9.43403169335001e-05
S102	T241	FALSE	FALSE	0	0	1	1	none	0.000126800174332
S106	T241	FALSE	FALSE	0	0	1	1	none	9.03056789520001e-05
S130	T241	FALSE	FALSE	0	0	1	1	none	0.0001219400087261
T009	T241	FALSE	FALSE	0	0	1	1	none	9.87705640710001e-05
T010	T241	FALSE	FALSE	0	0	1	1	none	9.92163461729001e-05
T013	T241	FALSE	FALSE	0	0	1	1	none	1.85033921737e-05
T014	T241	FALSE	FALSE	0	0	1	1	none	9.67495346825001e-05
T020	T241	FALSE	FALSE	0	0	1	1	none	3.05238232287e-05
T021	T241	FALSE	FALSE	0	0	1	1	none	9.72027805855001e-05
T028	T241	FALSE	FALSE	0	0	1	1	none	7.1930523278e-05
T035a	T241	FALSE	FALSE	0	0	1	1	none	0.000122324143448
T035b	T241	FALSE	FALSE	0	0	1	1	none	9.77986297850001e-05
T040	T241	FALSE	FALSE	0	0	1	1	none	9.73166942940001e-05
T056	T241	FALSE	FALSE	0	0	1	1	none	0.000101969739159
T059	T241	FALSE	FALSE	0	0	1	1	none	0.0001289914633799
T065	T241	FALSE	FALSE	0	0	1	1	none	2.52044627127e-05
T069	T241	FALSE	FALSE	0	0	1	1	none	0.000127492932566
T073	T241	FALSE	FALSE	0	0	1	1	none	9.66069313860001e-05
T075	T241	FALSE	FALSE	0	0	1	1	none	7.79514140080001e-05
T077	T241	FALSE	FALSE	0	0	1	1	none	9.72027805855001e-05
T087	T241	FALSE	FALSE	0	0	1	1	none	9.77986297850001e-05
T095	T241	FALSE	FALSE	0	0	1	1	none	0.000121708604997
T099a	T241	FALSE	FALSE	0	0	1	1	none	0.000122082176132
T102	T241	FALSE	FALSE	0	0	1	1	none	0.00012443734237
T104	T241	FALSE	FALSE	0	0	1	1	none	7.25947632435e-05
T105	T241	FALSE	FALSE	0	0	1	1	none	2.63961611117e-05
T107	T241	FALSE	FALSE	0	0	1	1	none	0.0001285996987058
T126	T241	FALSE	FALSE	0	0	1	1	none	0.000136648236906
T156	T241	FALSE	FALSE	0	0	1	1	none	3.55449772506e-05
T159a	T241	FALSE	FALSE	0	0	1	1	none	9.48193837875001e-05
T182	T241	FALSE	FALSE	0	0	1	1	none	3.00038793305e-05
T188	T241	FALSE	FALSE	0	0	1	1	none	7.83620157180001e-05
T192	T241	FALSE	FALSE	0	0	1	1	none	0.0001455773868378
T223	T241	FALSE	FALSE	0	0	1	1	none	2.96109196423e-05
T225	T241	FALSE	FALSE	0	0	1	1	none	3.59544977646e-05
T230	T241	FALSE	FALSE	0	0	1	1	none	9.66069313860001e-05
T232	T241	FALSE	FALSE	0	0	1	1	none	0.0001362335496284
S002	T270	FALSE	FALSE	0	0	1	1	none	0.0001151161979164
S007	T270	FALSE	FALSE	0	0	1	1	none	0.0001071442214319
S021	T270	FALSE	FALSE	0	0	1	1	none	0.0001186291343184
S024	T270	FALSE	FALSE	0	0	1	1	none	0.0001202063125739
S025	T270	FALSE	FALSE	0	0	1	1	none	0.0001191669941579
S026	T270	FALSE	FALSE	0	0	1	1	none	0.0001142765999561
S038	T270	FALSE	FALSE	0	0	1	1	none	0.000114239462756
S039	T270	FALSE	FALSE	0	0	1	1	none	0.0001190816212304
S040	T270	FALSE	FALSE	0	0	1	1	none	6.55038379173e-05
S042	T270	FALSE	FALSE	0	0	1	1	none	0.0001187819015654
S071	T270	FALSE	FALSE	0	0	1	1	none	3.69371432444e-05
S078	T270	FALSE	FALSE	0	0	1	1	none	0.0001204963784649
S081	T270	FALSE	FALSE	0	0	1	1	none	0.0001193777507649
S085	T270	FALSE	FALSE	0	0	1	1	none	6.30259592149e-05
S087	T270	FALSE	FALSE	0	0	1	1	none	7.49981926744e-05
S093	T270	FALSE	FALSE	0	0	1	1	none	5.61227823059e-05
S097	T270	FALSE	FALSE	0	0	1	1	none	0.0001184343414999
S102	T270	FALSE	FALSE	0	0	1	1	none	6.72065052374e-05
S106	T270	FALSE	FALSE	0	0	1	1	none	0.0001143997035184
S130	T270	FALSE	FALSE	0	0	1	1	none	7.50725172735e-05
T009	T270	FALSE	FALSE	0	0	1	1	none	0.0001228645886374
T010	T270	FALSE	FALSE	0	0	1	1	none	0.0001233103707393
T013	T270	FALSE	FALSE	0	0	1	1	none	0.0001213985700767
T014	T270	FALSE	FALSE	0	0	1	1	none	0.0001208435592489
T020	T270	FALSE	FALSE	0	0	1	1	none	0.0001177093984417
T021	T270	FALSE	FALSE	0	0	1	1	none	0.0001212968051519
T028	T270	FALSE	FALSE	0	0	1	1	none	0.0001167096558044
T035a	T270	FALSE	FALSE	0	0	1	1	none	7.54566519954e-05
T035b	T270	FALSE	FALSE	0	0	1	1	none	0.0001218926543514
T040	T270	FALSE	FALSE	0	0	1	1	none	0.0001214107188604
T056	T270	FALSE	FALSE	0	0	1	1	none	0.0001260637637254
T059	T270	FALSE	FALSE	0	0	1	1	none	6.93977942853e-05
T065	T270	FALSE	FALSE	0	0	1	1	none	0.0001158891979367
T069	T270	FALSE	FALSE	0	0	1	1	none	5.63576009854e-05
T073	T270	FALSE	FALSE	0	0	1	1	none	0.0001207009559524
T075	T270	FALSE	FALSE	0	0	1	1	none	0.0001008537401754
T077	T270	FALSE	FALSE	0	0	1	1	none	0.0001212968051519
T087	T270	FALSE	FALSE	0	0	1	1	none	0.0001218926543514
T095	T270	FALSE	FALSE	0	0	1	1	none	7.48411135444e-05
T099a	T270	FALSE	FALSE	0	0	1	1	none	7.52146846794e-05
T102	T270	FALSE	FALSE	0	0	1	1	none	7.75698509174e-05
T104	T270	FALSE	FALSE	0	0	1	1	none	0.0001173738957699
T105	T270	FALSE	FALSE	0	0	1	1	none	0.0001170808963357
T107	T270	FALSE	FALSE	0	0	1	1	none	8.17322072532e-05
T126	T270	FALSE	FALSE	0	0	1	1	none	4.3808497254e-06
T156	T270	FALSE	FALSE	0	0	1	1	none	0.000121434887417
T159a	T270	FALSE	FALSE	0	0	1	1	none	0.0001189134083539
T182	T270	FALSE	FALSE	0	0	1	1	none	0.0001158937894969
T188	T270	FALSE	FALSE	0	0	1	1	none	0.0001231411482444
T192	T270	FALSE	FALSE	0	0	1	1	none	1.33099996572e-05
T223	T270	FALSE	FALSE	0	0	1	1	none	0.0001155008298087
T225	T270	FALSE	FALSE	0	0	1	1	none	0.000121844407931
T230	T270	FALSE	FALSE	0	0	1	1	none	0.0001207009559524
T232	T270	TRUE	TRUE	1	0	1	1	anc	5.958491995e-07
T241	T270	FALSE	FALSE	0	0	1	1	none	0.0001387102638514
S002	T271b	FALSE	FALSE	0	0	1	1	none	7.23687698311e-05
S007	T271b	FALSE	FALSE	0	0	1	1	none	4.37116853866e-05
S021	T271b	FALSE	FALSE	0	0	1	1	none	7.58817062331e-05
S024	T271b	FALSE	FALSE	0	0	1	1	none	7.74588844886e-05
S025	T271b	FALSE	FALSE	0	0	1	1	none	7.64195660726e-05
S026	T271b	FALSE	FALSE	0	0	1	1	none	7.15291718708e-05
S038	T271b	FALSE	FALSE	0	0	1	1	none	9.6961490707e-06
S039	T271b	FALSE	FALSE	0	0	1	1	none	7.63341931451e-05
S040	T271b	FALSE	FALSE	0	0	1	1	none	0.000106444103493
S042	T271b	FALSE	FALSE	0	0	1	1	none	7.60344734801e-05
S071	T271b	FALSE	FALSE	0	0	1	1	none	8.56149654621e-05
S078	T271b	FALSE	FALSE	0	0	1	1	none	7.77489503796e-05
S081	T271b	FALSE	FALSE	0	0	1	1	none	7.66303226796e-05
S085	T271b	FALSE	FALSE	0	0	1	1	none	9.12400471486e-05
S087	T271b	FALSE	FALSE	0	0	1	1	none	0.0001032122806081
S093	T271b	FALSE	FALSE	0	0	1	1	none	8.43368702396e-05
S097	T271b	FALSE	FALSE	0	0	1	1	none	7.56869134146e-05
S102	T271b	FALSE	FALSE	0	0	1	1	none	0.0001081467708131
S106	T271b	FALSE	FALSE	0	0	1	1	none	7.16522754331e-05
S130	T271b	FALSE	FALSE	0	0	1	1	none	0.0001032866052072
T009	T271b	FALSE	FALSE	0	0	1	1	none	8.01171605521e-05
T010	T271b	FALSE	FALSE	0	0	1	1	none	8.0562942654e-05
T013	T271b	FALSE	FALSE	0	0	1	1	none	1.68552563914e-05
T014	T271b	FALSE	FALSE	0	0	1	1	none	7.80961311636e-05
T020	T271b	FALSE	FALSE	0	0	1	1	none	1.31660847564e-05
T021	T271b	FALSE	FALSE	0	0	1	1	none	7.85493770666e-05
T028	T271b	FALSE	FALSE	0	0	1	1	none	5.32771197591e-05
T035a	T271b	FALSE	FALSE	0	0	1	1	none	0.0001036707399291
T035b	T271b	FALSE	FALSE	0	0	1	1	none	7.91452262661e-05
T040	T271b	FALSE	FALSE	0	0	1	1	none	7.86632907751e-05
T056	T271b	FALSE	FALSE	0	0	1	1	none	8.33163356401e-05
T059	T271b	FALSE	FALSE	0	0	1	1	none	0.000110338059861
T065	T271b	FALSE	FALSE	0	0	1	1	none	1.13458842514e-05
T069	T271b	FALSE	FALSE	0	0	1	1	none	0.0001088395290471
T073	T271b	FALSE	FALSE	0	0	1	1	none	7.79535278671e-05
T075	T271b	FALSE	FALSE	0	0	1	1	none	5.92980104891e-05
T077	T271b	FALSE	FALSE	0	0	1	1	none	7.85493770666e-05
T087	T271b	FALSE	FALSE	0	0	1	1	none	7.91452262661e-05
T095	T271b	FALSE	FALSE	0	0	1	1	none	0.0001030552014781
T099a	T271b	FALSE	FALSE	0	0	1	1	none	0.0001034287726131
T102	T271b	FALSE	FALSE	0	0	1	1	none	0.0001057839388511
T104	T271b	FALSE	FALSE	0	0	1	1	none	5.39413597246e-05
T105	T271b	FALSE	FALSE	0	0	1	1	none	1.25375826504e-05
T107	T271b	FALSE	FALSE	0	0	1	1	none	0.0001099462951869
T126	T271b	FALSE	FALSE	0	0	1	1	none	0.0001179948333871
T156	T271b	FALSE	FALSE	0	0	1	1	none	1.09116142765e-05
T159a	T271b	FALSE	FALSE	0	0	1	1	none	7.61659802686e-05
T182	T271b	FALSE	FALSE	0	0	1	1	none	1.01587774126e-05
T188	T271b	FALSE	FALSE	0	0	1	1	none	5.97086121991e-05
T192	T271b	FALSE	FALSE	0	0	1	1	none	0.0001269239833189
T223	T271b	FALSE	FALSE	0	0	1	1	none	9.7658177244e-06
T225	T271b	FALSE	FALSE	0	0	1	1	none	2.9792459975e-06
T230	T271b	FALSE	FALSE	0	0	1	1	none	7.79535278671e-05
T232	T271b	FALSE	FALSE	0	0	1	1	none	0.0001175801461095
T241	T271b	FALSE	FALSE	0	0	1	1	none	3.41669501661e-05
T270	T271b	FALSE	FALSE	0	0	1	1	none	0.0001200568603325
S002	T301	FALSE	FALSE	0	0	1	1	none	0.0001191135844566
S007	T301	FALSE	FALSE	0	0	1	1	none	0.0001111416079721
S021	T301	FALSE	FALSE	0	0	1	1	none	0.0001226265208586
S024	T301	FALSE	FALSE	0	0	1	1	none	0.0001242036991141
S025	T301	FALSE	FALSE	0	0	1	1	none	0.0001231643806981
S026	T301	FALSE	FALSE	0	0	1	1	none	0.0001182739864963
S038	T301	FALSE	FALSE	0	0	1	1	none	0.0001182368492962
S039	T301	FALSE	FALSE	0	0	1	1	none	0.0001230790077706
S040	T301	FALSE	FALSE	0	0	1	1	none	6.95012244575e-05
S042	T301	FALSE	FALSE	0	0	1	1	none	0.0001227792881056
S071	T301	FALSE	FALSE	0	0	1	1	none	4.09345297846e-05
S078	T301	FALSE	FALSE	0	0	1	1	none	0.0001244937650051
S081	T301	FALSE	FALSE	0	0	1	1	none	0.0001233751373051
S085	T301	FALSE	FALSE	0	0	1	1	none	6.70233457551e-05
S087	T301	FALSE	FALSE	0	0	1	1	none	7.89955792146e-05
S093	T301	FALSE	FALSE	0	0	1	1	none	6.01201688461e-05
S097	T301	FALSE	FALSE	0	0	1	1	none	0.0001224317280401
S102	T301	FALSE	FALSE	0	0	1	1	none	7.12038917776e-05
S106	T301	FALSE	FALSE	0	0	1	1	none	0.0001183970900586
S130	T301	FALSE	FALSE	0	0	1	1	none	7.90699038137e-05
T009	T301	FALSE	FALSE	0	0	1	1	none	0.0001268619751776
T010	T301	FALSE	FALSE	0	0	1	1	none	0.0001273077572795
T013	T301	FALSE	FALSE	0	0	1	1	none	0.0001253959566169
T014	T301	FALSE	FALSE	0	0	1	1	none	0.0001248409457891
T020	T301	FALSE	FALSE	0	0	1	1	none	0.0001217067849819
T021	T301	FALSE	FALSE	0	0	1	1	none	0.0001252941916921
T028	T301	FALSE	FALSE	0	0	1	1	none	0.0001207070423446
T035a	T301	FALSE	FALSE	0	0	1	1	none	7.94540385356e-05
T035b	T301	FALSE	FALSE	0	0	1	1	none	0.0001258900408916
T040	T301	FALSE	FALSE	0	0	1	1	none	0.0001254081054006
T056	T301	FALSE	FALSE	0	0	1	1	none	0.0001300611502656
T059	T301	FALSE	FALSE	0	0	1	1	none	7.33951808255e-05
T065	T301	FALSE	FALSE	0	0	1	1	none	0.0001198865844769
T069	T301	FALSE	FALSE	0	0	1	1	none	6.03549875256e-05
T073	T301	FALSE	FALSE	0	0	1	1	none	0.0001246983424926
T075	T301	FALSE	FALSE	0	0	1	1	none	0.0001048511267156
T077	T301	FALSE	FALSE	0	0	1	1	none	0.0001252941916921
T087	T301	FALSE	FALSE	0	0	1	1	none	0.0001258900408916
T095	T301	FALSE	FALSE	0	0	1	1	none	7.88385000846e-05
T099a	T301	FALSE	FALSE	0	0	1	1	none	7.92120712196e-05
T102	T301	FALSE	FALSE	0	0	1	1	none	8.15672374576e-05
T104	T301	FALSE	FALSE	0	0	1	1	none	0.0001213712823101
T105	T301	FALSE	FALSE	0	0	1	1	none	0.0001210782828759
T107	T301	FALSE	FALSE	0	0	1	1	none	8.57295937934e-05
T126	T301	FALSE	FALSE	1	0	1	1	anc	3.0801674881e-06
T156	T301	FALSE	FALSE	0	0	1	1	none	0.0001254322739572
T159a	T301	FALSE	FALSE	0	0	1	1	none	0.0001229107948941
T182	T301	FALSE	FALSE	0	0	1	1	none	0.0001198911760371
T188	T301	FALSE	FALSE	0	0	1	1	none	0.0001271385347846
T192	T301	FALSE	FALSE	0	0	1	1	none	1.49885634174e-05
T223	T301	FALSE	FALSE	0	0	1	1	none	0.0001194982163489
T225	T301	FALSE	FALSE	0	0	1	1	none	0.0001258417944712
T230	T301	FALSE	FALSE	0	0	1	1	none	0.0001246983424926
T232	T301	FALSE	FALSE	0	0	1	1	none	7.963548988e-06
T241	T301	FALSE	FALSE	0	0	1	1	none	0.0001427076503916
T270	T301	FALSE	FALSE	0	0	1	1	none	1.0440263211e-05
T271b	T301	FALSE	FALSE	0	0	1	1	none	0.0001240542468727
S002	T303	FALSE	FALSE	0	0	1	1	none	0.0001221263280305
S007	T303	FALSE	FALSE	0	0	1	1	none	0.000114154351546
S021	T303	FALSE	FALSE	0	0	1	1	none	0.0001256392644325
S024	T303	FALSE	FALSE	0	0	1	1	none	0.000127216442688
S025	T303	FALSE	FALSE	0	0	1	1	none	0.000126177124272
S026	T303	FALSE	FALSE	0	0	1	1	none	0.0001212867300702
S038	T303	FALSE	FALSE	0	0	1	1	none	0.0001212495928701
S039	T303	FALSE	FALSE	0	0	1	1	none	0.0001260917513445
S040	T303	FALSE	FALSE	0	0	1	1	none	7.25139680314e-05
S042	T303	FALSE	FALSE	0	0	1	1	none	0.0001257920316795
S071	T303	FALSE	FALSE	0	0	1	1	none	4.39472733585e-05
S078	T303	FALSE	FALSE	0	0	1	1	none	0.000127506508579
S081	T303	FALSE	FALSE	0	0	1	1	none	0.000126387880879
S085	T303	FALSE	FALSE	0	0	1	1	none	7.0036089329e-05
S087	T303	FALSE	FALSE	0	0	1	1	none	8.20083227885e-05
S093	T303	FALSE	FALSE	0	0	1	1	none	6.313291242e-05
S097	T303	FALSE	FALSE	0	0	1	1	none	0.000125444471614
S102	T303	FALSE	FALSE	0	0	1	1	none	7.42166353515e-05
S106	T303	FALSE	FALSE	0	0	1	1	none	0.0001214098336325
S130	T303	FALSE	FALSE	0	0	1	1	none	8.20826473876e-05
T009	T303	FALSE	FALSE	0	0	1	1	none	0.0001298747187515
T010	T303	FALSE	FALSE	0	0	1	1	none	0.0001303205008534
T013	T303	FALSE	FALSE	0	0	1	1	none	0.0001284087001908
T014	T303	FALSE	FALSE	0	0	1	1	none	0.000127853689363
T020	T303	FALSE	FALSE	0	0	1	1	none	0.0001247195285558
T021	T303	FALSE	FALSE	0	0	1	1	none	0.000128306935266
T028	T303	FALSE	FALSE	0	0	1	1	none	0.0001237197859185
T035a	T303	FALSE	FALSE	0	0	1	1	none	8.24667821095e-05
T035b	T303	FALSE	FALSE	0	0	1	1	none	0.0001289027844655
T040	T303	FALSE	FALSE	0	0	1	1	none	0.0001284208489745
T056	T303	FALSE	FALSE	0	0	1	1	none	0.0001330738938395
T059	T303	FALSE	FALSE	0	0	1	1	none	7.64079243994e-05
T065	T303	FALSE	FALSE	0	0	1	1	none	0.0001228993280508
T069	T303	FALSE	FALSE	0	0	1	1	none	6.33677310995e-05
T073	T303	FALSE	FALSE	0	0	1	1	none	0.0001277110860665
T075	T303	FALSE	FALSE	0	0	1	1	none	0.0001078638702895
T077	T303	FALSE	FALSE	0	0	1	1	none	0.000128306935266
T087	T303	FALSE	FALSE	0	0	1	1	none	0.0001289027844655
T095	T303	FALSE	FALSE	0	0	1	1	none	8.18512436585e-05
T099a	T303	FALSE	FALSE	0	0	1	1	none	8.22248147935e-05
T102	T303	FALSE	FALSE	0	0	1	1	none	8.45799810315e-05
T104	T303	FALSE	FALSE	0	0	1	1	none	0.000124384025884
T105	T303	FALSE	FALSE	0	0	1	1	none	0.0001240910264498
T107	T303	FALSE	FALSE	0	0	1	1	none	8.87423373673e-05
T126	T303	FALSE	FALSE	1	0	1	1	anc	5.4970618625e-06
T156	T303	FALSE	FALSE	0	0	1	1	none	0.0001284450175311
T159a	T303	FALSE	FALSE	0	0	1	1	none	0.000125923538468
T182	T303	FALSE	FALSE	0	0	1	1	none	0.000122903919611
T188	T303	FALSE	FALSE	0	0	1	1	none	0.0001301512783585
T192	T303	FALSE	FALSE	0	0	1	1	none	1.80013069913e-05
T223	T303	FALSE	FALSE	0	0	1	1	none	0.0001225109599228
T225	T303	FALSE	FALSE	0	0	1	1	none	0.0001288545380451
T230	T303	FALSE	FALSE	0	0	1	1	none	0.0001277110860665
T232	T303	FALSE	FALSE	0	0	1	1	none	1.09762925619e-05
T241	T303	FALSE	FALSE	0	0	1	1	none	0.0001457203939655
T270	T303	FALSE	FALSE	0	0	1	1	none	1.34530067849e-05
T271b	T303	FALSE	FALSE	0	0	1	1	none	0.0001270669904466
T301	T303	FALSE	FALSE	0	0	1	1	none	1.27481737471e-05
S002	T322	FALSE	FALSE	0	0	1	1	none	8.32912413138e-05
S007	T322	FALSE	FALSE	0	0	1	1	none	5.46341568693e-05
S021	T322	FALSE	FALSE	0	0	1	1	none	8.68041777158e-05
S024	T322	FALSE	FALSE	0	0	1	1	none	8.83813559713e-05
S025	T322	FALSE	FALSE	0	0	1	1	none	8.73420375553e-05
S026	T322	FALSE	FALSE	0	0	1	1	none	8.24516433535e-05
S038	T322	FALSE	FALSE	0	0	1	1	none	1.93229555068e-05
S039	T322	FALSE	FALSE	0	0	1	1	none	8.72566646278e-05
S040	T322	FALSE	FALSE	0	0	1	1	none	0.0001173665749757
S042	T322	FALSE	FALSE	0	0	1	1	none	8.69569449628e-05
S071	T322	FALSE	FALSE	0	0	1	1	none	9.65374369448e-05
S078	T322	FALSE	FALSE	0	0	1	1	none	8.86714218623e-05
S081	T322	FALSE	FALSE	0	0	1	1	none	8.75527941623e-05
S085	T322	FALSE	FALSE	0	0	1	1	none	0.0001021625186313
S087	T322	FALSE	FALSE	0	0	1	1	none	0.0001141347520908
S093	T322	FALSE	FALSE	0	0	1	1	none	9.52593417223001e-05
S097	T322	FALSE	FALSE	0	0	1	1	none	8.66093848973e-05
S102	T322	FALSE	FALSE	0	0	1	1	none	0.0001190692422958
S106	T322	FALSE	FALSE	0	0	1	1	none	8.25747469158e-05
S130	T322	FALSE	FALSE	0	0	1	1	none	0.0001142090766899
T009	T322	FALSE	FALSE	0	0	1	1	none	9.10396320348e-05
T010	T322	FALSE	FALSE	0	0	1	1	none	9.14854141367e-05
T013	T322	FALSE	FALSE	0	0	1	1	none	1.07724601375e-05
T014	T322	FALSE	FALSE	0	0	1	1	none	8.90186026463e-05
T020	T322	FALSE	FALSE	0	0	1	1	none	2.27928911925e-05
T021	T322	FALSE	FALSE	0	0	1	1	none	8.94718485493e-05
T028	T322	FALSE	FALSE	0	0	1	1	none	6.41995912418e-05
T035a	T322	FALSE	FALSE	0	0	1	1	none	0.0001145932114118
T035b	T322	FALSE	FALSE	0	0	1	1	none	9.00676977488e-05
T040	T322	FALSE	FALSE	0	0	1	1	none	8.95857622578e-05
T056	T322	FALSE	FALSE	0	0	1	1	none	9.42388071228e-05
T059	T322	FALSE	FALSE	0	0	1	1	none	0.0001212605313437
T065	T322	FALSE	FALSE	0	0	1	1	none	1.74735306765e-05
T069	T322	FALSE	FALSE	0	0	1	1	none	0.0001197620005298
T073	T322	FALSE	FALSE	0	0	1	1	none	8.88759993498e-05
T075	T322	FALSE	FALSE	0	0	1	1	none	7.02204819718e-05
T077	T322	FALSE	FALSE	0	0	1	1	none	8.94718485493e-05
T087	T322	FALSE	FALSE	0	0	1	1	none	9.00676977488e-05
T095	T322	FALSE	FALSE	0	0	1	1	none	0.0001139776729608
T099a	T322	FALSE	FALSE	0	0	1	1	none	0.0001143512440958
T102	T322	FALSE	FALSE	0	0	1	1	none	0.0001167064103338
T104	T322	FALSE	FALSE	0	0	1	1	none	6.48638312073e-05
T105	T322	FALSE	FALSE	0	0	1	1	none	1.86652290755e-05
T107	T322	FALSE	FALSE	0	0	1	1	none	0.0001208687666696
T126	T322	FALSE	FALSE	0	0	1	1	none	0.0001289173048698
T156	T322	FALSE	FALSE	0	0	1	1	none	2.78140452144e-05
T159a	T322	FALSE	FALSE	0	0	1	1	none	8.70884517513e-05
T182	T322	FALSE	FALSE	0	0	1	1	none	2.22729472943e-05
T188	T322	FALSE	FALSE	0	0	1	1	none	7.06310836818e-05
T192	T322	FALSE	FALSE	0	0	1	1	none	0.0001378464548016
T223	T322	FALSE	FALSE	0	0	1	1	none	2.18799876061e-05
T225	T322	FALSE	FALSE	0	0	1	1	none	2.82235657284e-05
T230	T322	FALSE	FALSE	0	0	1	1	none	8.88759993498e-05
T232	T322	FALSE	FALSE	0	0	1	1	none	0.0001285026175922
T241	T322	FALSE	FALSE	0	0	1	1	none	9.3401338178e-06
T270	T322	FALSE	FALSE	0	0	1	1	none	0.0001309793318152
T271b	T322	FALSE	FALSE	0	0	1	1	none	2.64360181299e-05
T301	T322	FALSE	FALSE	0	0	1	1	none	0.0001349767183554
T303	T322	FALSE	FALSE	0	0	1	1	none	0.0001379894619293
S002	T327b	FALSE	FALSE	0	0	1	1	none	0.0001013475162815
S007	T327b	FALSE	FALSE	0	0	1	1	none	9.3375539797e-05
S021	T327b	FALSE	FALSE	0	0	1	1	none	0.0001048604526835
S024	T327b	FALSE	FALSE	0	0	1	1	none	0.000106437630939
S025	T327b	FALSE	FALSE	0	0	1	1	none	0.000105398312523
S026	T327b	FALSE	FALSE	0	0	1	1	none	0.0001005079183212
S038	T327b	FALSE	FALSE	0	0	1	1	none	0.0001004707811211
S039	T327b	FALSE	FALSE	0	0	1	1	none	0.0001053129395955
S040	T327b	FALSE	FALSE	0	0	1	1	none	5.17351562824e-05
S042	T327b	FALSE	FALSE	0	0	1	1	none	0.0001050132199305
S071	T327b	FALSE	FALSE	0	0	1	1	none	2.53793807015e-05
S078	T327b	FALSE	FALSE	0	0	1	1	none	0.00010672769683
S081	T327b	FALSE	FALSE	0	0	1	1	none	0.00010560906913
S085	T327b	FALSE	FALSE	0	0	1	1	none	4.925727758e-05
S087	T327b	FALSE	FALSE	0	0	1	1	none	6.12295110395e-05
S093	T327b	FALSE	FALSE	0	0	1	1	none	4.2354100671e-05
S097	T327b	FALSE	FALSE	0	0	1	1	none	0.000104665659865
S102	T327b	FALSE	FALSE	0	0	1	1	none	5.34378236025e-05
S106	T327b	FALSE	FALSE	0	0	1	1	none	0.0001006310218835
S130	T327b	FALSE	FALSE	0	0	1	1	none	6.13038356386e-05
T009	T327b	FALSE	FALSE	0	0	1	1	none	0.0001090959070025
T010	T327b	FALSE	FALSE	0	0	1	1	none	0.0001095416891044
T013	T327b	FALSE	FALSE	0	0	1	1	none	0.0001076298884418
T014	T327b	FALSE	FALSE	0	0	1	1	none	0.000107074877614
T020	T327b	FALSE	FALSE	0	0	1	1	none	0.0001039407168068
T021	T327b	FALSE	FALSE	0	0	1	1	none	0.000107528123517
T028	T327b	FALSE	FALSE	0	0	1	1	none	0.0001029409741695
T035a	T327b	FALSE	FALSE	0	0	1	1	none	6.16879703605e-05
T035b	T327b	FALSE	FALSE	0	0	1	1	none	0.0001081239727165
T040	T327b	FALSE	FALSE	0	0	1	1	none	0.0001076420372255
T056	T327b	FALSE	FALSE	0	0	1	1	none	0.0001122950820905
T059	T327b	FALSE	FALSE	0	0	1	1	none	5.56291126504e-05
T065	T327b	FALSE	FALSE	0	0	1	1	none	0.0001021205163018
T069	T327b	FALSE	FALSE	0	0	1	1	none	4.86039442865e-05
T073	T327b	FALSE	FALSE	0	0	1	1	none	0.0001069322743175
T075	T327b	FALSE	FALSE	0	0	1	1	none	8.70850585405e-05
T077	T327b	FALSE	FALSE	0	0	1	1	none	0.000107528123517
T087	T327b	FALSE	FALSE	0	0	1	1	none	0.0001081239727165
T095	T327b	FALSE	FALSE	0	0	1	1	none	6.10724319095e-05
T099a	T327b	FALSE	FALSE	0	0	1	1	none	6.14460030445e-05
T102	T327b	FALSE	FALSE	0	0	1	1	none	6.38011692825e-05
T104	T327b	FALSE	FALSE	0	0	1	1	none	0.000103605214135
T105	T327b	FALSE	FALSE	0	0	1	1	none	0.0001033122147008
T107	T327b	FALSE	FALSE	0	0	1	1	none	6.79635256183e-05
T126	T327b	FALSE	FALSE	0	0	1	1	none	5.77592486265e-05
T156	T327b	FALSE	FALSE	0	0	1	1	none	0.0001076662057821
T159a	T327b	FALSE	FALSE	0	0	1	1	none	0.000105144726719
T182	T327b	FALSE	FALSE	0	0	1	1	none	0.000102125107862
T188	T327b	FALSE	FALSE	0	0	1	1	none	0.0001093724666095
T192	T327b	FALSE	FALSE	0	0	1	1	none	6.66883985583e-05
T223	T327b	FALSE	FALSE	0	0	1	1	none	0.0001017321481738
T225	T327b	FALSE	FALSE	0	0	1	1	none	0.0001080757262961
T230	T327b	FALSE	FALSE	0	0	1	1	none	0.0001069322743175
T232	T327b	FALSE	FALSE	0	0	1	1	none	5.73445613489e-05
T241	T327b	FALSE	FALSE	0	0	1	1	none	0.0001249415822165
T270	T327b	FALSE	FALSE	0	0	1	1	none	5.98212755719e-05
T271b	T327b	FALSE	FALSE	0	0	1	1	none	0.0001062881786976
T301	T327b	FALSE	FALSE	0	0	1	1	none	6.38186621121e-05
T303	T327b	FALSE	FALSE	0	0	1	1	none	6.6831405686e-05
T322	T327b	FALSE	FALSE	0	0	1	1	none	0.0001172106501803
S002	T330	TRUE	TRUE	0	0	1	1	none	9.9559968683e-05
S007	T330	TRUE	TRUE	0	0	1	1	none	9.15879921985e-05
S021	T330	TRUE	TRUE	0	0	1	1	none	0.000103072905085
S024	T330	TRUE	TRUE	0	0	1	1	none	0.0001046500833405
S025	T330	TRUE	TRUE	0	0	1	1	none	0.0001036107649245
S026	T330	TRUE	TRUE	0	0	1	1	none	9.87203707227e-05
S038	T330	TRUE	TRUE	0	0	1	1	none	9.86832335226e-05
S039	T330	TRUE	TRUE	0	0	1	1	none	0.000103525391997
S040	T330	TRUE	TRUE	0	0	1	1	none	4.99476086839e-05
S042	T330	TRUE	TRUE	0	0	1	1	none	0.000103225672332
S071	T330	TRUE	TRUE	0	0	1	1	none	2.3591833103e-05
S078	T330	TRUE	TRUE	0	0	1	1	none	0.0001049401492315
S081	T330	TRUE	TRUE	0	0	1	1	none	0.0001038215215315
S085	T330	TRUE	TRUE	0	0	1	1	none	4.74697299815e-05
S087	T330	TRUE	TRUE	0	0	1	1	none	5.9441963441e-05
S093	T330	TRUE	TRUE	0	0	1	1	none	4.05665530725e-05
S097	T330	TRUE	TRUE	0	0	1	1	none	0.0001028781122665
S102	T330	TRUE	TRUE	0	0	1	1	none	5.1650276004e-05
S106	T330	TRUE	TRUE	0	0	1	1	none	9.8843474285e-05
S130	T330	TRUE	TRUE	0	0	1	1	none	5.95162880401e-05
T009	T330	FALSE	FALSE	0	0	1	1	none	0.000107308359404
T010	T330	FALSE	FALSE	0	0	1	1	none	0.0001077541415059
T013	T330	FALSE	FALSE	0	0	1	1	none	0.0001058423408433
T014	T330	TRUE	TRUE	0	0	1	1	none	0.0001052873300155
T020	T330	TRUE	TRUE	0	0	1	1	none	0.0001021531692083
T021	T330	FALSE	FALSE	0	0	1	1	none	0.0001057405759185
T028	T330	TRUE	TRUE	0	0	1	1	none	0.000101153426571
T035a	T330	TRUE	TRUE	0	0	1	1	none	5.9900422762e-05
T035b	T330	FALSE	FALSE	0	0	1	1	none	0.000106336425118
T040	T330	TRUE	TRUE	0	0	1	1	none	0.000105854489627
T056	T330	FALSE	FALSE	0	0	1	1	none	0.000110507534492
T059	T330	TRUE	TRUE	0	0	1	1	none	5.38415650519e-05
T065	T330	TRUE	TRUE	0	0	1	1	none	0.0001003329687033
T069	T330	TRUE	TRUE	0	0	1	1	none	4.6816396688e-05
T073	T330	FALSE	FALSE	0	0	1	1	none	0.000105144726719
T075	T330	TRUE	TRUE	0	0	1	1	none	8.5297510942e-05
T077	T330	FALSE	FALSE	0	0	1	1	none	0.0001057405759185
T087	T330	FALSE	FALSE	0	0	1	1	none	0.000106336425118
T095	T330	TRUE	TRUE	0	0	1	1	none	5.9284884311e-05
T099a	T330	TRUE	TRUE	0	0	1	1	none	5.9658455446e-05
T102	T330	FALSE	FALSE	0	0	1	1	none	6.2013621684e-05
T104	T330	FALSE	FALSE	0	0	1	1	none	0.0001018176665365
T105	T330	FALSE	FALSE	0	0	1	1	none	0.0001015246671023
T107	T330	FALSE	FALSE	0	0	1	1	none	6.61759780198e-05
T126	T330	TRUE	TRUE	0	0	1	1	none	5.5971701028e-05
T156	T330	FALSE	FALSE	0	0	1	1	none	0.0001058786581836
T159a	T330	TRUE	TRUE	0	0	1	1	none	0.0001033571791205
T182	T330	FALSE	FALSE	0	0	1	1	none	0.0001003375602635
T188	T330	TRUE	TRUE	0	0	1	1	none	0.000107584919011
T192	T330	FALSE	FALSE	0	0	1	1	none	6.49008509598e-05
T223	T330	FALSE	FALSE	0	0	1	1	none	9.99446005753e-05
T225	T330	FALSE	FALSE	0	0	1	1	none	0.0001062881786976
T230	T330	FALSE	FALSE	0	0	1	1	none	0.000105144726719
T232	T330	TRUE	TRUE	0	0	1	1	none	5.55570137504e-05
T241	T330	FALSE	FALSE	0	0	1	1	none	0.000123154034618
T270	T330	FALSE	FALSE	0	0	1	1	none	5.80337279734e-05
T271b	T330	FALSE	FALSE	0	0	1	1	none	0.0001045006310991
T301	T330	FALSE	FALSE	0	0	1	1	none	6.20311145136e-05
T303	T330	FALSE	FALSE	0	0	1	1	none	6.50438580875e-05
T322	T330	FALSE	FALSE	0	0	1	1	none	0.0001154231025818
T327b	T330	TRUE	TRUE	0	1	1	1	desc	5.958491995e-07
S002	T335	FALSE	FALSE	0	0	1	1	none	0.0001203007830925
S007	T335	FALSE	FALSE	0	0	1	1	none	0.000112328806608
S021	T335	FALSE	FALSE	0	0	1	1	none	0.0001238137194945
S024	T335	FALSE	FALSE	0	0	1	1	none	0.00012539089775
S025	T335	FALSE	FALSE	0	0	1	1	none	0.000124351579334
S026	T335	FALSE	FALSE	0	0	1	1	none	0.0001194611851322
S038	T335	FALSE	FALSE	0	0	1	1	none	0.0001194240479321
S039	T335	FALSE	FALSE	0	0	1	1	none	0.0001242662064065
S040	T335	FALSE	FALSE	0	0	1	1	none	7.06884230934e-05
S042	T335	FALSE	FALSE	0	0	1	1	none	0.0001239664867415
S071	T335	FALSE	FALSE	0	0	1	1	none	4.21217284205e-05
S078	T335	FALSE	FALSE	0	0	1	1	none	0.000125680963641
S081	T335	FALSE	FALSE	0	0	1	1	none	0.000124562335941
S085	T335	FALSE	FALSE	0	0	1	1	none	6.8210544391e-05
S087	T335	FALSE	FALSE	0	0	1	1	none	8.01827778505e-05
S093	T335	FALSE	FALSE	0	0	1	1	none	6.1307367482e-05
S097	T335	FALSE	FALSE	0	0	1	1	none	0.000123618926676
S102	T335	FALSE	FALSE	0	0	1	1	none	7.23910904135e-05
S106	T335	FALSE	FALSE	0	0	1	1	none	0.0001195842886945
S130	T335	FALSE	FALSE	0	0	1	1	none	8.02571024496e-05
T009	T335	FALSE	FALSE	0	0	1	1	none	0.0001280491738135
T010	T335	FALSE	FALSE	0	0	1	1	none	0.0001284949559154
T013	T335	FALSE	FALSE	0	0	1	1	none	0.0001265831552528
T014	T335	FALSE	FALSE	0	0	1	1	none	0.000126028144425
T020	T335	FALSE	FALSE	0	0	1	1	none	0.0001228939836178
T021	T335	FALSE	FALSE	0	0	1	1	none	0.000126481390328
T028	T335	FALSE	FALSE	0	0	1	1	none	0.0001218942409805
T035a	T335	FALSE	FALSE	0	0	1	1	none	8.06412371715e-05
T035b	T335	FALSE	FALSE	0	0	1	1	none	0.0001270772395275
T040	T335	FALSE	FALSE	0	0	1	1	none	0.0001265953040365
T056	T335	FALSE	FALSE	0	0	1	1	none	0.0001312483489015
T059	T335	FALSE	FALSE	0	0	1	1	none	7.45823794614e-05
T065	T335	FALSE	FALSE	0	0	1	1	none	0.0001210737831128
T069	T335	FALSE	FALSE	0	0	1	1	none	6.15421861615e-05
T073	T335	FALSE	FALSE	0	0	1	1	none	0.0001258855411285
T075	T335	FALSE	FALSE	0	0	1	1	none	0.0001060383253515
T077	T335	FALSE	FALSE	0	0	1	1	none	0.000126481390328
T087	T335	FALSE	FALSE	0	0	1	1	none	0.0001270772395275
T095	T335	FALSE	FALSE	0	0	1	1	none	8.00256987205e-05
T099a	T335	FALSE	FALSE	0	0	1	1	none	8.03992698555e-05
T102	T335	FALSE	FALSE	0	0	1	1	none	8.27544360935e-05
T104	T335	FALSE	FALSE	0	0	1	1	none	0.000122558480946
T105	T335	FALSE	FALSE	0	0	1	1	none	0.0001222654815118
T107	T335	FALSE	FALSE	0	0	1	1	none	8.69167924293e-05
T126	T335	TRUE	TRUE	1	0	1	1	anc	5.958491995e-07
T156	T335	FALSE	FALSE	0	0	1	1	none	0.0001266194725931
T159a	T335	FALSE	FALSE	0	0	1	1	none	0.00012409799353
T182	T335	FALSE	FALSE	0	0	1	1	none	0.000121078374673
T188	T335	FALSE	FALSE	0	0	1	1	none	0.0001283257334205
T192	T335	FALSE	FALSE	0	0	1	1	none	1.37923652553e-05
T223	T335	FALSE	FALSE	0	0	1	1	none	0.0001206854149848
T225	T335	FALSE	FALSE	0	0	1	1	none	0.0001270289931071
T230	T335	FALSE	FALSE	0	0	1	1	none	0.0001258855411285
T232	T335	FALSE	FALSE	0	0	1	1	none	9.1507476239e-06
T241	T335	FALSE	FALSE	0	0	1	1	none	0.0001438948490275
T270	T335	FALSE	FALSE	0	0	1	1	none	1.16274618469e-05
T271b	T335	FALSE	FALSE	0	0	1	1	none	0.0001252414455086
T301	T335	FALSE	FALSE	0	0	1	1	none	1.33060256071e-05
T303	T335	FALSE	FALSE	0	0	1	1	none	1.6318769181e-05
T322	T335	FALSE	FALSE	0	0	1	1	none	0.0001361639169913
T327b	T335	FALSE	FALSE	0	0	1	1	none	6.5005860748e-05
T330	T335	FALSE	FALSE	0	0	1	1	none	6.32183131495e-05
S002	T341	TRUE	TRUE	0	0	1	1	none	1.74836984875e-05
S007	T341	TRUE	TRUE	0	0	1	1	none	5.9257827463e-05
S021	T341	TRUE	TRUE	0	0	1	1	none	2.09966348895e-05
S024	T341	TRUE	TRUE	0	0	1	1	none	2.2573813145e-05
S025	T341	TRUE	TRUE	0	0	1	1	none	1.8178636373e-05
S026	T341	TRUE	TRUE	0	0	1	1	none	2.3329396212e-06
S038	T341	TRUE	TRUE	0	0	1	1	none	6.63530687871e-05
S039	T341	TRUE	TRUE	0	0	1	1	none	2.14491218015e-05
S040	T341	TRUE	TRUE	0	0	1	1	none	0.0001013051376094
S042	T341	TRUE	TRUE	0	0	1	1	none	2.11494021365e-05
S071	T341	TRUE	TRUE	0	0	1	1	none	8.04759995785e-05
S078	T341	TRUE	TRUE	0	0	1	1	none	2.2863879036e-05
S081	T341	TRUE	TRUE	0	0	1	1	none	2.1745251336e-05
S085	T341	TRUE	TRUE	0	0	1	1	none	8.6101081265e-05
S087	T341	TRUE	TRUE	0	0	1	1	none	9.80733147245e-05
S093	T341	TRUE	TRUE	0	0	1	1	none	7.9197904356e-05
S097	T341	TRUE	TRUE	0	0	1	1	none	1.7445983715e-05
S102	T341	TRUE	TRUE	0	0	1	1	none	0.0001030078049295
S106	T341	TRUE	TRUE	0	0	1	1	none	1.67672040895e-05
S130	T341	TRUE	TRUE	0	0	1	1	none	9.81476393236e-05
T009	T341	FALSE	FALSE	0	0	1	1	none	1.59391660225e-05
T010	T341	FALSE	FALSE	0	0	1	1	none	1.63849481244e-05
T013	T341	FALSE	FALSE	0	0	1	1	none	7.35121761078e-05
T014	T341	TRUE	TRUE	0	0	1	1	none	2.321105982e-05
T020	T341	TRUE	TRUE	0	0	1	1	none	6.98230044728e-05
T021	T341	FALSE	FALSE	0	0	1	1	none	1.4371382537e-05
T028	T341	TRUE	TRUE	0	0	1	1	none	6.88232618355e-05
T035a	T341	TRUE	TRUE	0	0	1	1	none	9.85317740455e-05
T035b	T341	FALSE	FALSE	0	0	1	1	none	1.49672317365e-05
T040	T341	TRUE	TRUE	0	0	1	1	none	2.37782194315e-05
T056	T341	FALSE	FALSE	0	0	1	1	none	1.91383411105e-05
T059	T341	TRUE	TRUE	0	0	1	1	none	0.0001051990939774
T065	T341	TRUE	TRUE	0	0	1	1	none	6.80028039678e-05
T069	T341	TRUE	TRUE	0	0	1	1	none	0.0001037005631635
T073	T341	FALSE	FALSE	0	0	1	1	none	1.37755333375e-05
T075	T341	TRUE	TRUE	0	0	1	1	none	5.41590446055e-05
T077	T341	FALSE	FALSE	0	0	1	1	none	1.4371382537e-05
T087	T341	FALSE	FALSE	0	0	1	1	none	1.49672317365e-05
T095	T341	TRUE	TRUE	0	0	1	1	none	9.79162355945e-05
T099a	T341	TRUE	TRUE	0	0	1	1	none	9.82898067295e-05
T102	T341	FALSE	FALSE	0	0	1	1	none	0.0001006449729675
T104	T341	FALSE	FALSE	0	0	1	1	none	6.9487501801e-05
T105	T341	FALSE	FALSE	0	0	1	1	none	6.91945023668e-05
T107	T341	FALSE	FALSE	0	0	1	1	none	0.0001048073293033
T126	T341	TRUE	TRUE	0	0	1	1	none	0.0001128558675035
T156	T341	FALSE	FALSE	0	0	1	1	none	7.35484934481e-05
[truncated: 1,161 more rows]
