# Supplementary material for: Improved characterisation of MRSA transmission using within-host bacterial sequence diversity
Source: eLife. 2019 Oct 8;8:e46402. doi: 10.7554/eLife.46402 (PMC6954020; doi:10.7554/eLife.46402)
Supplement: Figure 9—source data 1. [file elife-46402-fig9-data1.zip › Figure 9-source data 1/classifications/Classification_Posterior_ds_10percol_50.csv]

host.1	host.2	adjacent	contiguous	paths12	paths21	nodes1	nodes2	path.classification	min.distance.between.subgraphs
S002	S007	TRUE	TRUE	0	0	1	1	none	6.88784215486e-05
S002	S021	TRUE	TRUE	0	0	1	1	none	1.18292856797e-05
S007	S021	TRUE	TRUE	0	0	1	1	none	7.13332060017e-05
S002	S024	TRUE	TRUE	0	0	1	1	none	1.17276074191e-05
S007	S024	TRUE	TRUE	0	0	1	1	none	7.12315277411e-05
S021	S024	TRUE	TRUE	0	0	1	1	none	3.4555014452e-06
S002	S025	TRUE	TRUE	0	0	1	1	none	2.54727233263e-05
S007	S025	TRUE	TRUE	0	0	1	1	none	7.57710959643e-05
S021	S025	TRUE	TRUE	0	0	1	1	none	2.79275077794e-05
S024	S025	TRUE	TRUE	0	0	1	1	none	2.78258295188e-05
S002	S026	TRUE	TRUE	0	0	1	1	none	1.53062398729e-05
S007	S026	TRUE	TRUE	0	0	1	1	none	6.56046125109e-05
S021	S026	TRUE	TRUE	0	0	1	1	none	1.7761024326e-05
S024	S026	TRUE	TRUE	0	0	1	1	none	1.76593460654e-05
S025	S026	TRUE	TRUE	0	0	1	1	none	1.86559765366e-05
S002	S038	TRUE	TRUE	0	0	1	1	none	7.66480770499e-05
S007	S038	TRUE	TRUE	0	0	1	1	none	5.06233785993e-05
S021	S038	TRUE	TRUE	0	0	1	1	none	7.9102861503e-05
S024	S038	TRUE	TRUE	0	0	1	1	none	7.90011832424e-05
S025	S038	TRUE	TRUE	0	0	1	1	none	8.35407514656e-05
S026	S038	TRUE	TRUE	0	0	1	1	none	7.33742680122e-05
S002	S039	TRUE	TRUE	0	0	1	1	none	1.26374008584e-05
S007	S039	TRUE	TRUE	0	0	1	1	none	7.21413211804e-05
S021	S039	TRUE	TRUE	0	0	1	1	none	1.9938417473e-06
S024	S039	TRUE	TRUE	0	0	1	1	none	4.2636166239e-06
S025	S039	TRUE	TRUE	0	0	1	1	none	2.87356229581e-05
S026	S039	TRUE	TRUE	0	0	1	1	none	1.85691395047e-05
S038	S039	TRUE	TRUE	0	0	1	1	none	7.99109766817e-05
S002	S040	TRUE	TRUE	0	0	1	1	none	0.0001030323982609
S007	S040	TRUE	TRUE	0	0	1	1	none	9.82663082789e-05
S021	S040	TRUE	TRUE	0	0	1	1	none	0.000105487182714
S024	S040	TRUE	TRUE	0	0	1	1	none	0.0001053855044534
S025	S040	TRUE	TRUE	0	0	1	1	none	0.0001099250726766
S026	S040	TRUE	TRUE	0	0	1	1	none	9.97585892232e-05
S038	S040	TRUE	TRUE	0	0	1	1	none	0.0001060359637802
S039	S040	TRUE	TRUE	0	0	1	1	none	0.0001062952978927
S002	S042	TRUE	TRUE	0	0	1	1	none	1.18292856797e-05
S007	S042	TRUE	TRUE	0	0	1	1	none	7.13332060017e-05
S021	S042	TRUE	TRUE	0	0	1	1	none	2.3714531372e-06
S024	S042	TRUE	TRUE	0	0	1	1	none	3.4555014452e-06
S025	S042	TRUE	TRUE	0	0	1	1	none	2.79275077794e-05
S026	S042	TRUE	TRUE	0	0	1	1	none	1.7761024326e-05
S038	S042	TRUE	TRUE	0	0	1	1	none	7.9102861503e-05
S039	S042	TRUE	TRUE	0	0	1	1	none	3.1795683159e-06
S040	S042	TRUE	TRUE	0	0	1	1	none	0.000105487182714
S002	S071	TRUE	TRUE	0	0	1	1	none	9.53199623836e-05
S007	S071	TRUE	TRUE	0	0	1	1	none	9.05538724016e-05
S021	S071	TRUE	TRUE	0	0	1	1	none	9.77747468367e-05
S024	S071	TRUE	TRUE	0	0	1	1	none	9.76730685761e-05
S025	S071	TRUE	TRUE	0	0	1	1	none	0.0001022126367993
S026	S071	TRUE	TRUE	0	0	1	1	none	9.20461533459e-05
S038	S071	TRUE	TRUE	0	0	1	1	none	9.83235279029e-05
S039	S071	TRUE	TRUE	0	0	1	1	none	9.85828620154e-05
S040	S071	TRUE	TRUE	0	0	1	1	none	2.45759265599e-05
S042	S071	TRUE	TRUE	0	0	1	1	none	9.77747468367e-05
S002	S078	TRUE	TRUE	0	0	1	1	none	1.24451915743e-05
S007	S078	TRUE	TRUE	0	0	1	1	none	7.19491118963e-05
S021	S078	TRUE	TRUE	0	0	1	1	none	5.9462566374e-06
S024	S078	TRUE	TRUE	0	0	1	1	none	5.8445783768e-06
S025	S078	TRUE	TRUE	0	0	1	1	none	2.8543413674e-05
S026	S078	TRUE	TRUE	0	0	1	1	none	1.83769302206e-05
S038	S078	TRUE	TRUE	0	0	1	1	none	7.97187673976e-05
S039	S078	TRUE	TRUE	0	0	1	1	none	6.7543718161e-06
S040	S078	TRUE	TRUE	0	0	1	1	none	0.0001061030886086
S042	S078	TRUE	TRUE	0	0	1	1	none	5.9462566374e-06
S071	S078	TRUE	TRUE	0	0	1	1	none	9.83906527313e-05
S002	S081	TRUE	TRUE	0	0	1	1	none	1.18395568523e-05
S007	S081	TRUE	TRUE	0	0	1	1	none	7.13434771743e-05
S021	S081	TRUE	TRUE	0	0	1	1	none	3.5674508784e-06
S024	S081	TRUE	TRUE	0	0	1	1	none	2.2800460492e-06
S025	S081	TRUE	TRUE	0	0	1	1	none	2.7937778952e-05
S026	S081	TRUE	TRUE	0	0	1	1	none	1.77712954986e-05
S038	S081	TRUE	TRUE	0	0	1	1	none	7.91131326756e-05
S039	S081	TRUE	TRUE	0	0	1	1	none	4.3755660571e-06
S040	S081	TRUE	TRUE	0	0	1	1	none	0.0001054974538866
S042	S081	TRUE	TRUE	0	0	1	1	none	3.5674508784e-06
S071	S081	TRUE	TRUE	0	0	1	1	none	9.77850180093e-05
S078	S081	TRUE	TRUE	0	0	1	1	none	5.95652781e-06
S002	S085	TRUE	TRUE	0	0	1	1	none	9.39229897733e-05
S007	S085	TRUE	TRUE	0	0	1	1	none	8.91568997913e-05
S021	S085	TRUE	TRUE	0	0	1	1	none	9.63777742264e-05
S024	S085	TRUE	TRUE	0	0	1	1	none	9.62760959658e-05
S025	S085	TRUE	TRUE	0	0	1	1	none	0.000100815664189
S026	S085	TRUE	TRUE	0	0	1	1	none	9.06491807356e-05
S038	S085	TRUE	TRUE	0	0	1	1	none	9.69265552926e-05
S039	S085	TRUE	TRUE	0	0	1	1	none	9.71858894051e-05
S040	S085	TRUE	TRUE	0	0	1	1	none	4.54611592636e-05
S042	S085	TRUE	TRUE	0	0	1	1	none	9.63777742264e-05
S071	S085	TRUE	TRUE	0	0	1	1	none	3.77487233863e-05
S078	S085	TRUE	TRUE	0	0	1	1	none	9.6993680121e-05
S081	S085	TRUE	TRUE	0	0	1	1	none	9.6388045399e-05
S002	S087	TRUE	TRUE	0	0	1	1	none	0.0001030131872399
S007	S087	TRUE	TRUE	0	0	1	1	none	9.82470972579e-05
S021	S087	TRUE	TRUE	0	0	1	1	none	0.000105467971693
S024	S087	TRUE	TRUE	0	0	1	1	none	0.0001053662934324
S025	S087	TRUE	TRUE	0	0	1	1	none	0.0001099058616556
S026	S087	TRUE	TRUE	0	0	1	1	none	9.97393782022e-05
S038	S087	TRUE	TRUE	0	0	1	1	none	0.0001060167527592
S039	S087	TRUE	TRUE	0	0	1	1	none	0.0001062760868717
S040	S087	TRUE	TRUE	0	0	1	1	none	5.45513567302e-05
S042	S087	TRUE	TRUE	0	0	1	1	none	0.000105467971693
S071	S087	TRUE	TRUE	0	0	1	1	none	4.68389208529e-05
S078	S087	TRUE	TRUE	0	0	1	1	none	0.0001060838775876
S081	S087	TRUE	TRUE	0	0	1	1	none	0.0001054782428656
S085	S087	TRUE	TRUE	0	0	1	1	none	2.26351183426e-05
S002	S093	TRUE	TRUE	0	0	1	1	none	8.61873471386e-05
S007	S093	TRUE	TRUE	0	0	1	1	none	8.14212571566e-05
S021	S093	TRUE	TRUE	0	0	1	1	none	8.86421315917e-05
S024	S093	TRUE	TRUE	0	0	1	1	none	8.85404533311e-05
S025	S093	TRUE	TRUE	0	0	1	1	none	9.30800215543e-05
S026	S093	TRUE	TRUE	0	0	1	1	none	8.29135381009e-05
S038	S093	TRUE	TRUE	0	0	1	1	none	8.91909126579e-05
S039	S093	TRUE	TRUE	0	0	1	1	none	8.94502467704e-05
S040	S093	TRUE	TRUE	0	0	1	1	none	1.80307776909e-05
S042	S093	TRUE	TRUE	0	0	1	1	none	8.86421315917e-05
S071	S093	TRUE	TRUE	0	0	1	1	none	1.03183418136e-05
S078	S093	TRUE	TRUE	0	0	1	1	none	8.92580374863e-05
S081	S093	TRUE	TRUE	0	0	1	1	none	8.86524027643e-05
S085	S093	TRUE	TRUE	0	0	1	1	none	2.86161081413e-05
S087	S093	TRUE	TRUE	0	0	1	1	none	3.77063056079e-05
S002	S097	TRUE	TRUE	0	0	1	1	none	2.36167081993e-05
S007	S097	TRUE	TRUE	0	0	1	1	none	7.39150808373e-05
S021	S097	TRUE	TRUE	0	0	1	1	none	2.60714926524e-05
S024	S097	TRUE	TRUE	0	0	1	1	none	2.59698143918e-05
S025	S097	TRUE	TRUE	0	0	1	1	none	5.437244163e-06
S026	S097	TRUE	TRUE	0	0	1	1	none	1.67999614096e-05
S038	S097	TRUE	TRUE	0	0	1	1	none	8.16847363386e-05
S039	S097	TRUE	TRUE	0	0	1	1	none	2.68796078311e-05
S040	S097	TRUE	TRUE	0	0	1	1	none	0.0001080690575496
S042	S097	TRUE	TRUE	0	0	1	1	none	2.60714926524e-05
S071	S097	TRUE	TRUE	0	0	1	1	none	0.0001003566216723
S078	S097	TRUE	TRUE	0	0	1	1	none	2.6687398547e-05
S081	S097	TRUE	TRUE	0	0	1	1	none	2.6081763825e-05
S085	S097	TRUE	TRUE	0	0	1	1	none	9.8959649062e-05
S087	S097	TRUE	TRUE	0	0	1	1	none	0.0001080498465286
S093	S097	TRUE	TRUE	0	0	1	1	none	9.12240064273e-05
S002	S102	TRUE	TRUE	0	0	1	1	none	0.0001042127787473
S007	S102	TRUE	TRUE	0	0	1	1	none	9.94466887653e-05
S021	S102	TRUE	TRUE	0	0	1	1	none	0.0001066675632004
S024	S102	TRUE	TRUE	0	0	1	1	none	0.0001065658849398
S025	S102	TRUE	TRUE	0	0	1	1	none	0.000111105453163
S026	S102	TRUE	TRUE	0	0	1	1	none	0.0001009389697096
S038	S102	TRUE	TRUE	0	0	1	1	none	0.0001072163442666
S039	S102	TRUE	TRUE	0	0	1	1	none	0.0001074756783791
S040	S102	TRUE	TRUE	0	0	1	1	none	3.5518336236e-06
S042	S102	TRUE	TRUE	0	0	1	1	none	0.0001066675632004
S071	S102	TRUE	TRUE	0	0	1	1	none	2.57563070463e-05
S078	S102	TRUE	TRUE	0	0	1	1	none	0.000107283469095
S081	S102	TRUE	TRUE	0	0	1	1	none	0.000106677834373
S085	S102	TRUE	TRUE	0	0	1	1	none	4.664153975e-05
S087	S102	TRUE	TRUE	0	0	1	1	none	5.57317372166e-05
S093	S102	TRUE	TRUE	0	0	1	1	none	1.92111581773e-05
S097	S102	TRUE	TRUE	0	0	1	1	none	0.000109249438036
S002	S106	TRUE	TRUE	0	0	1	1	none	9.223494208e-06
S007	S106	TRUE	TRUE	0	0	1	1	none	7.02653221826e-05
S021	S106	TRUE	TRUE	0	0	1	1	none	1.32161863137e-05
S024	S106	TRUE	TRUE	0	0	1	1	none	1.31145080531e-05
S025	S106	TRUE	TRUE	0	0	1	1	none	2.68596239603e-05
S026	S106	TRUE	TRUE	0	0	1	1	none	1.66931405069e-05
S038	S106	TRUE	TRUE	0	0	1	1	none	7.80349776839e-05
S039	S106	TRUE	TRUE	0	0	1	1	none	1.40243014924e-05
S040	S106	TRUE	TRUE	0	0	1	1	none	0.0001044192988949
S042	S106	TRUE	TRUE	0	0	1	1	none	1.32161863137e-05
S071	S106	TRUE	TRUE	0	0	1	1	none	9.67068630176e-05
S078	S106	TRUE	TRUE	0	0	1	1	none	1.38320922083e-05
S081	S106	TRUE	TRUE	0	0	1	1	none	1.32264574863e-05
S085	S106	TRUE	TRUE	0	0	1	1	none	9.53098904073e-05
S087	S106	TRUE	TRUE	0	0	1	1	none	0.0001044000878739
S093	S106	TRUE	TRUE	0	0	1	1	none	8.75742477726e-05
S097	S106	TRUE	TRUE	0	0	1	1	none	2.50036088333e-05
S102	S106	TRUE	TRUE	0	0	1	1	none	0.0001055996793813
S002	S130	TRUE	TRUE	0	0	1	1	none	0.0001039460659022
S007	S130	TRUE	TRUE	0	0	1	1	none	9.91799759202e-05
S021	S130	TRUE	TRUE	0	0	1	1	none	0.0001064008503553
S024	S130	TRUE	TRUE	0	0	1	1	none	0.0001062991720947
S025	S130	TRUE	TRUE	0	0	1	1	none	0.0001108387403179
S026	S130	TRUE	TRUE	0	0	1	1	none	0.0001006722568645
S038	S130	TRUE	TRUE	0	0	1	1	none	0.0001069496314215
S039	S130	TRUE	TRUE	0	0	1	1	none	0.000107208965534
S040	S130	TRUE	TRUE	0	0	1	1	none	5.54842353925e-05
S042	S130	TRUE	TRUE	0	0	1	1	none	0.0001064008503553
S071	S130	TRUE	TRUE	0	0	1	1	none	4.77717995152e-05
S078	S130	TRUE	TRUE	0	0	1	1	none	0.0001070167562499
S081	S130	TRUE	TRUE	0	0	1	1	none	0.0001064111215279
S085	S130	TRUE	TRUE	0	0	1	1	none	2.35679970049e-05
S087	S130	TRUE	TRUE	0	0	1	1	none	3.8277008343e-06
S093	S130	TRUE	TRUE	0	0	1	1	none	3.86391842702e-05
S097	S130	TRUE	TRUE	0	0	1	1	none	0.0001089827251909
S102	S130	TRUE	TRUE	0	0	1	1	none	5.66646158789e-05
S106	S130	TRUE	TRUE	0	0	1	1	none	0.0001053329665362
S002	T009	FALSE	FALSE	0	0	1	1	none	3.27773118292e-05
S007	T009	FALSE	FALSE	0	0	1	1	none	8.30756844672e-05
S021	T009	FALSE	FALSE	0	0	1	1	none	3.52320962823e-05
S024	T009	FALSE	FALSE	0	0	1	1	none	3.51304180217e-05
S025	T009	FALSE	FALSE	0	0	1	1	none	3.61270484929e-05
S026	T009	FALSE	FALSE	0	0	1	1	none	2.13566072155e-05
S038	T009	FALSE	FALSE	0	0	1	1	none	9.08453399685e-05
S039	T009	FALSE	FALSE	0	0	1	1	none	3.6040211461e-05
S040	T009	FALSE	FALSE	0	0	1	1	none	0.0001172296611795
S042	T009	FALSE	FALSE	0	0	1	1	none	3.52320962823e-05
S071	T009	FALSE	FALSE	0	0	1	1	none	0.0001095172253022
S078	T009	FALSE	FALSE	0	0	1	1	none	3.58480021769e-05
S081	T009	FALSE	FALSE	0	0	1	1	none	3.52423674549e-05
S085	T009	FALSE	FALSE	0	0	1	1	none	0.0001081202526919
S087	T009	FALSE	FALSE	0	0	1	1	none	0.0001172104501585
S093	T009	FALSE	FALSE	0	0	1	1	none	0.0001003846100572
S097	T009	FALSE	FALSE	0	0	1	1	none	3.42710333659e-05
S102	T009	FALSE	FALSE	0	0	1	1	none	0.0001184100416659
S106	T009	FALSE	FALSE	0	0	1	1	none	3.41642124632e-05
S130	T009	FALSE	FALSE	0	0	1	1	none	0.0001181433288208
S002	T010	FALSE	FALSE	0	0	1	1	none	3.10029535919e-05
S007	T010	FALSE	FALSE	0	0	1	1	none	8.13013262299e-05
S021	T010	FALSE	FALSE	0	0	1	1	none	3.3457738045e-05
S024	T010	FALSE	FALSE	0	0	1	1	none	3.33560597844e-05
S025	T010	FALSE	FALSE	0	0	1	1	none	3.43526902556e-05
S026	T010	FALSE	FALSE	0	0	1	1	none	1.95822489782e-05
S038	T010	FALSE	FALSE	0	0	1	1	none	8.90709817312e-05
S039	T010	FALSE	FALSE	0	0	1	1	none	3.42658532237e-05
S040	T010	FALSE	FALSE	0	0	1	1	none	0.0001154553029422
S042	T010	FALSE	FALSE	0	0	1	1	none	3.3457738045e-05
S071	T010	FALSE	FALSE	0	0	1	1	none	0.0001077428670649
S078	T010	FALSE	FALSE	0	0	1	1	none	3.40736439396e-05
S081	T010	FALSE	FALSE	0	0	1	1	none	3.34680092176e-05
S085	T010	FALSE	FALSE	0	0	1	1	none	0.0001063458944546
S087	T010	FALSE	FALSE	0	0	1	1	none	0.0001154360919212
S093	T010	FALSE	FALSE	0	0	1	1	none	9.86102518199e-05
S097	T010	FALSE	FALSE	0	0	1	1	none	3.24966751286e-05
S102	T010	FALSE	FALSE	0	0	1	1	none	0.0001166356834286
S106	T010	FALSE	FALSE	0	0	1	1	none	3.23898542259e-05
S130	T010	FALSE	FALSE	0	0	1	1	none	0.0001163689705835
T009	T010	FALSE	FALSE	0	0	1	1	none	4.1458113745e-06
S002	T013	FALSE	FALSE	0	0	1	1	none	8.15251647797e-05
S007	T013	FALSE	FALSE	0	0	1	1	none	5.55004663291e-05
S021	T013	FALSE	FALSE	0	0	1	1	none	8.39799492328e-05
S024	T013	FALSE	FALSE	0	0	1	1	none	8.38782709722e-05
S025	T013	FALSE	FALSE	0	0	1	1	none	8.84178391954e-05
S026	T013	FALSE	FALSE	0	0	1	1	none	7.8251355742e-05
S038	T013	FALSE	FALSE	0	0	1	1	none	9.5584784818e-06
S039	T013	FALSE	FALSE	0	0	1	1	none	8.47880644115e-05
S040	T013	FALSE	FALSE	0	0	1	1	none	0.00011091305151
S042	T013	FALSE	FALSE	0	0	1	1	none	8.39799492328e-05
S071	T013	FALSE	FALSE	0	0	1	1	none	0.0001032006156327
S078	T013	FALSE	FALSE	0	0	1	1	none	8.45958551274e-05
S081	T013	FALSE	FALSE	0	0	1	1	none	8.39902204054e-05
S085	T013	FALSE	FALSE	0	0	1	1	none	0.0001018036430224
S087	T013	FALSE	FALSE	0	0	1	1	none	0.000110893840489
S093	T013	FALSE	FALSE	0	0	1	1	none	9.40680003877e-05
S097	T013	FALSE	FALSE	0	0	1	1	none	8.65618240684e-05
S102	T013	FALSE	FALSE	0	0	1	1	none	0.0001120934319964
S106	T013	FALSE	FALSE	0	0	1	1	none	8.29120654137e-05
S130	T013	FALSE	FALSE	0	0	1	1	none	0.0001118267191513
T009	T013	FALSE	FALSE	0	0	1	1	none	9.57224276983e-05
T010	T013	FALSE	FALSE	0	0	1	1	none	9.3948069461e-05
S002	T014	TRUE	TRUE	0	0	1	1	none	1.22506907714e-05
S007	T014	TRUE	TRUE	0	0	1	1	none	7.17546110934e-05
S021	T014	TRUE	TRUE	0	0	1	1	none	2.7928582289e-06
S024	T014	TRUE	TRUE	0	0	1	1	none	3.8769065369e-06
S025	T014	TRUE	TRUE	0	0	1	1	none	2.83489128711e-05
S026	T014	TRUE	TRUE	0	0	1	1	none	1.81824294177e-05
S038	T014	TRUE	TRUE	0	0	1	1	none	7.95242665947e-05
S039	T014	TRUE	TRUE	0	0	1	1	none	3.6009734076e-06
S040	T014	TRUE	TRUE	0	0	1	1	none	0.0001059085878057
S042	T014	TRUE	TRUE	0	0	1	1	none	1.6071316603e-06
S071	T014	TRUE	TRUE	0	0	1	1	none	9.81961519284e-05
S078	T014	TRUE	TRUE	0	0	1	1	none	6.3676617291e-06
S081	T014	TRUE	TRUE	0	0	1	1	none	3.9888559701e-06
S085	T014	TRUE	TRUE	0	0	1	1	none	9.67991793181e-05
S087	T014	TRUE	TRUE	0	0	1	1	none	0.0001058893767847
S093	T014	TRUE	TRUE	0	0	1	1	none	8.90635366834e-05
S097	T014	TRUE	TRUE	0	0	1	1	none	2.64928977441e-05
S102	T014	TRUE	TRUE	0	0	1	1	none	0.0001070889682921
S106	T014	TRUE	TRUE	0	0	1	1	none	1.36375914054e-05
S130	T014	TRUE	TRUE	0	0	1	1	none	0.000106822255447
T009	T014	FALSE	FALSE	0	0	1	1	none	3.5653501374e-05
T010	T014	FALSE	FALSE	0	0	1	1	none	3.38791431367e-05
T013	T014	FALSE	FALSE	0	0	1	1	none	8.44013543245e-05
S002	T020	TRUE	TRUE	0	0	1	1	none	7.76512988969e-05
S007	T020	TRUE	TRUE	0	0	1	1	none	5.16266004463e-05
S021	T020	TRUE	TRUE	0	0	1	1	none	8.010608335e-05
S024	T020	TRUE	TRUE	0	0	1	1	none	8.00044050894e-05
S025	T020	TRUE	TRUE	0	0	1	1	none	8.45439733126e-05
S026	T020	TRUE	TRUE	0	0	1	1	none	7.43774898592e-05
S038	T020	TRUE	TRUE	0	0	1	1	none	3.568764539e-06
S039	T020	TRUE	TRUE	0	0	1	1	none	8.09141985287e-05
S040	T020	TRUE	TRUE	0	0	1	1	none	0.0001070391856272
S042	T020	TRUE	TRUE	0	0	1	1	none	8.010608335e-05
S071	T020	TRUE	TRUE	0	0	1	1	none	9.93267497499e-05
S078	T020	TRUE	TRUE	0	0	1	1	none	8.07219892446e-05
S081	T020	TRUE	TRUE	0	0	1	1	none	8.01163545226e-05
S085	T020	TRUE	TRUE	0	0	1	1	none	9.79297771396e-05
S087	T020	TRUE	TRUE	0	0	1	1	none	0.0001070199746062
S093	T020	TRUE	TRUE	0	0	1	1	none	9.01941345049e-05
S097	T020	TRUE	TRUE	0	0	1	1	none	8.26879581856e-05
S102	T020	TRUE	TRUE	0	0	1	1	none	0.0001082195661136
S106	T020	TRUE	TRUE	0	0	1	1	none	7.90381995309e-05
S130	T020	TRUE	TRUE	0	0	1	1	none	0.0001079528532685
T009	T020	FALSE	FALSE	0	0	1	1	none	9.18485618155e-05
T010	T020	FALSE	FALSE	0	0	1	1	none	9.00742035782e-05
T013	T020	FALSE	FALSE	0	0	1	1	none	1.05617003288e-05
T014	T020	TRUE	TRUE	0	0	1	1	none	8.05274884417e-05
S002	T021	FALSE	FALSE	0	0	1	1	none	3.28988209766e-05
S007	T021	FALSE	FALSE	0	0	1	1	none	8.31971936146e-05
S021	T021	FALSE	FALSE	0	0	1	1	none	3.53536054297e-05
S024	T021	FALSE	FALSE	0	0	1	1	none	3.52519271691e-05
S025	T021	FALSE	FALSE	0	0	1	1	none	3.62485576403e-05
S026	T021	FALSE	FALSE	0	0	1	1	none	2.14781163629e-05
S038	T021	FALSE	FALSE	0	0	1	1	none	9.09668491159e-05
S039	T021	FALSE	FALSE	0	0	1	1	none	3.61617206084e-05
S040	T021	FALSE	FALSE	0	0	1	1	none	0.0001173511703269
S042	T021	FALSE	FALSE	0	0	1	1	none	3.53536054297e-05
S071	T021	FALSE	FALSE	0	0	1	1	none	0.0001096387344496
S078	T021	FALSE	FALSE	0	0	1	1	none	3.59695113243e-05
S081	T021	FALSE	FALSE	0	0	1	1	none	3.53638766023e-05
S085	T021	FALSE	FALSE	0	0	1	1	none	0.0001082417618393
S087	T021	FALSE	FALSE	0	0	1	1	none	0.0001173319593059
S093	T021	FALSE	FALSE	0	0	1	1	none	0.0001005061192046
S097	T021	FALSE	FALSE	0	0	1	1	none	3.43925425133e-05
S102	T021	FALSE	FALSE	0	0	1	1	none	0.0001185315508133
S106	T021	FALSE	FALSE	0	0	1	1	none	3.42857216106e-05
S130	T021	FALSE	FALSE	0	0	1	1	none	0.0001182648379682
T009	T021	FALSE	FALSE	0	0	1	1	none	3.670225622e-06
T010	T021	FALSE	FALSE	0	0	1	1	none	4.2673205219e-06
T013	T021	FALSE	FALSE	0	0	1	1	none	9.58439368457e-05
T014	T021	FALSE	FALSE	0	0	1	1	none	3.57750105214e-05
T020	T021	FALSE	FALSE	0	0	1	1	none	9.19700709629e-05
S002	T028	TRUE	TRUE	0	0	1	1	none	7.81163392126e-05
S007	T028	TRUE	TRUE	0	0	1	1	none	3.4071772484e-05
S021	T028	TRUE	TRUE	0	0	1	1	none	8.05711236657e-05
S024	T028	TRUE	TRUE	0	0	1	1	none	8.04694454051e-05
S025	T028	TRUE	TRUE	0	0	1	1	none	8.50090136283e-05
S026	T028	TRUE	TRUE	0	0	1	1	none	7.48425301749e-05
S038	T028	TRUE	TRUE	0	0	1	1	none	5.98612962633e-05
S039	T028	TRUE	TRUE	0	0	1	1	none	8.13792388444e-05
S040	T028	TRUE	TRUE	0	0	1	1	none	0.0001075042259429
S042	T028	TRUE	TRUE	0	0	1	1	none	8.05711236657e-05
S071	T028	TRUE	TRUE	0	0	1	1	none	9.97917900656e-05
S078	T028	TRUE	TRUE	0	0	1	1	none	8.11870295603e-05
S081	T028	TRUE	TRUE	0	0	1	1	none	8.05813948383e-05
S085	T028	TRUE	TRUE	0	0	1	1	none	9.83948174553e-05
S087	T028	TRUE	TRUE	0	0	1	1	none	0.0001074850149219
S093	T028	TRUE	TRUE	0	0	1	1	none	9.06591748206e-05
S097	T028	TRUE	TRUE	0	0	1	1	none	8.31529985013e-05
S102	T028	TRUE	TRUE	0	0	1	1	none	0.0001086846064293
S106	T028	TRUE	TRUE	0	0	1	1	none	7.95032398466e-05
S130	T028	TRUE	TRUE	0	0	1	1	none	0.0001084178935842
T009	T028	FALSE	FALSE	0	0	1	1	none	9.23136021312e-05
T010	T028	FALSE	FALSE	0	0	1	1	none	9.05392438939e-05
T013	T028	FALSE	FALSE	0	0	1	1	none	6.47383839931e-05
T014	T028	TRUE	TRUE	0	0	1	1	none	8.09925287574e-05
T020	T028	TRUE	TRUE	0	0	1	1	none	6.08645181103e-05
T021	T028	FALSE	FALSE	0	0	1	1	none	9.24351112786e-05
S002	T035a	TRUE	TRUE	0	0	1	1	none	0.0001050481604436
S007	T035a	TRUE	TRUE	0	0	1	1	none	0.0001002820704616
S021	T035a	TRUE	TRUE	0	0	1	1	none	0.0001075029448967
S024	T035a	TRUE	TRUE	0	0	1	1	none	0.0001074012666361
S025	T035a	TRUE	TRUE	0	0	1	1	none	0.0001119408348593
S026	T035a	TRUE	TRUE	0	0	1	1	none	0.0001017743514059
S038	T035a	TRUE	TRUE	0	0	1	1	none	0.0001080517259629
S039	T035a	TRUE	TRUE	0	0	1	1	none	0.0001083110600754
S040	T035a	TRUE	TRUE	0	0	1	1	none	5.65863299339e-05
S042	T035a	TRUE	TRUE	0	0	1	1	none	0.0001075029448967
S071	T035a	TRUE	TRUE	0	0	1	1	none	4.88738940566e-05
S078	T035a	TRUE	TRUE	0	0	1	1	none	0.0001081188507913
S081	T035a	TRUE	TRUE	0	0	1	1	none	0.0001075132160693
S085	T035a	TRUE	TRUE	0	0	1	1	none	2.46700915463e-05
S087	T035a	TRUE	TRUE	0	0	1	1	none	6.1155219443e-06
S093	T035a	TRUE	TRUE	0	0	1	1	none	3.97412788116e-05
S097	T035a	TRUE	TRUE	0	0	1	1	none	0.0001100848197323
S102	T035a	TRUE	TRUE	0	0	1	1	none	5.77667104203e-05
S106	T035a	TRUE	TRUE	0	0	1	1	none	0.0001064350610776
S130	T035a	TRUE	TRUE	0	0	1	1	none	7.0484006066e-06
T009	T035a	FALSE	FALSE	0	0	1	1	none	0.0001192454233622
T010	T035a	FALSE	FALSE	0	0	1	1	none	0.0001174710651249
T013	T035a	FALSE	FALSE	0	0	1	1	none	0.0001129288136927
T014	T035a	TRUE	TRUE	0	0	1	1	none	0.0001079243499884
T020	T035a	TRUE	TRUE	0	0	1	1	none	0.0001090549478099
T021	T035a	FALSE	FALSE	0	0	1	1	none	0.0001193669325096
T028	T035a	TRUE	TRUE	0	0	1	1	none	0.0001095199881256
S002	T035b	FALSE	FALSE	0	0	1	1	none	3.27815434448e-05
S007	T035b	FALSE	FALSE	0	0	1	1	none	8.30799160828e-05
S021	T035b	FALSE	FALSE	0	0	1	1	none	3.52363278979e-05
S024	T035b	FALSE	FALSE	0	0	1	1	none	3.51346496373e-05
S025	T035b	FALSE	FALSE	0	0	1	1	none	3.61312801085e-05
S026	T035b	FALSE	FALSE	0	0	1	1	none	2.13608388311e-05
S038	T035b	FALSE	FALSE	0	0	1	1	none	9.08495715841e-05
S039	T035b	FALSE	FALSE	0	0	1	1	none	3.60444430766e-05
S040	T035b	FALSE	FALSE	0	0	1	1	none	0.0001172338927951
S042	T035b	FALSE	FALSE	0	0	1	1	none	3.52363278979e-05
S071	T035b	FALSE	FALSE	0	0	1	1	none	0.0001095214569178
S078	T035b	FALSE	FALSE	0	0	1	1	none	3.58522337925e-05
S081	T035b	FALSE	FALSE	0	0	1	1	none	3.52465990705e-05
S085	T035b	FALSE	FALSE	0	0	1	1	none	0.0001081244843075
S087	T035b	FALSE	FALSE	0	0	1	1	none	0.0001172146817741
S093	T035b	FALSE	FALSE	0	0	1	1	none	0.0001003888416728
S097	T035b	FALSE	FALSE	0	0	1	1	none	3.42752649815e-05
S102	T035b	FALSE	FALSE	0	0	1	1	none	0.0001184142732815
S106	T035b	FALSE	FALSE	0	0	1	1	none	3.41684440788e-05
S130	T035b	FALSE	FALSE	0	0	1	1	none	0.0001181475604364
T009	T035b	FALSE	FALSE	0	0	1	1	none	3.5529480902e-06
T010	T035b	FALSE	FALSE	0	0	1	1	none	4.1500429901e-06
T013	T035b	FALSE	FALSE	0	0	1	1	none	9.57266593139e-05
T014	T035b	FALSE	FALSE	0	0	1	1	none	3.56577329896e-05
T020	T035b	FALSE	FALSE	0	0	1	1	none	9.18527934311e-05
T021	T035b	TRUE	TRUE	0	0	1	1	none	2.488730669e-06
T028	T035b	FALSE	FALSE	0	0	1	1	none	9.23178337468e-05
T035a	T035b	FALSE	FALSE	0	0	1	1	none	0.0001192496549778
S002	T040	TRUE	TRUE	0	0	1	1	none	1.2981353254e-05
S007	T040	TRUE	TRUE	0	0	1	1	none	7.2485273576e-05
S021	T040	TRUE	TRUE	0	0	1	1	none	4.7092472801e-06
S024	T040	TRUE	TRUE	0	0	1	1	none	3.4218424509e-06
S025	T040	TRUE	TRUE	0	0	1	1	none	2.90795753537e-05
S026	T040	TRUE	TRUE	0	0	1	1	none	1.89130919003e-05
S038	T040	TRUE	TRUE	0	0	1	1	none	8.02549290773e-05
S039	T040	TRUE	TRUE	0	0	1	1	none	5.5173624588e-06
S040	T040	TRUE	TRUE	0	0	1	1	none	0.0001066392502883
S042	T040	TRUE	TRUE	0	0	1	1	none	4.7092472801e-06
S071	T040	TRUE	TRUE	0	0	1	1	none	9.8926814411e-05
S078	T040	TRUE	TRUE	0	0	1	1	none	7.0983242117e-06
S081	T040	TRUE	TRUE	0	0	1	1	none	2.3275229703e-06
S085	T040	TRUE	TRUE	0	0	1	1	none	9.75298418007e-05
S087	T040	TRUE	TRUE	0	0	1	1	none	0.0001066200392673
S093	T040	TRUE	TRUE	0	0	1	1	none	8.9794199166e-05
S097	T040	TRUE	TRUE	0	0	1	1	none	2.72235602267e-05
S102	T040	TRUE	TRUE	0	0	1	1	none	0.0001078196307747
S106	T040	TRUE	TRUE	0	0	1	1	none	1.4368253888e-05
S130	T040	TRUE	TRUE	0	0	1	1	none	0.0001075529179296
T009	T040	FALSE	FALSE	0	0	1	1	none	3.63841638566e-05
T010	T040	FALSE	FALSE	0	0	1	1	none	3.46098056193e-05
T013	T040	FALSE	FALSE	0	0	1	1	none	8.51320168071e-05
T014	T040	TRUE	TRUE	0	0	1	1	none	5.1306523718e-06
T020	T040	TRUE	TRUE	0	0	1	1	none	8.12581509243e-05
T021	T040	FALSE	FALSE	0	0	1	1	none	3.6505673004e-05
T028	T040	TRUE	TRUE	0	0	1	1	none	8.172319124e-05
T035a	T040	TRUE	TRUE	0	0	1	1	none	0.000108655012471
T035b	T040	FALSE	FALSE	0	0	1	1	none	3.63883954722e-05
S002	T056	FALSE	FALSE	0	0	1	1	none	3.8655176615e-05
S007	T056	FALSE	FALSE	0	0	1	1	none	8.8953549253e-05
S021	T056	FALSE	FALSE	0	0	1	1	none	4.11099610681e-05
S024	T056	FALSE	FALSE	0	0	1	1	none	4.10082828075e-05
S025	T056	FALSE	FALSE	0	0	1	1	none	4.20049132787e-05
S026	T056	FALSE	FALSE	0	0	1	1	none	2.72344720013e-05
S038	T056	FALSE	FALSE	0	0	1	1	none	9.67232047543e-05
S039	T056	FALSE	FALSE	0	0	1	1	none	4.19180762468e-05
S040	T056	FALSE	FALSE	0	0	1	1	none	0.0001231075259653
S042	T056	FALSE	FALSE	0	0	1	1	none	4.11099610681e-05
S071	T056	FALSE	FALSE	0	0	1	1	none	0.000115395090088
S078	T056	FALSE	FALSE	0	0	1	1	none	4.17258669627e-05
S081	T056	FALSE	FALSE	0	0	1	1	none	4.11202322407e-05
S085	T056	FALSE	FALSE	0	0	1	1	none	0.0001139981174777
S087	T056	FALSE	FALSE	0	0	1	1	none	0.0001230883149443
S093	T056	FALSE	FALSE	0	0	1	1	none	0.000106262474843
S097	T056	FALSE	FALSE	0	0	1	1	none	4.01488981517e-05
S102	T056	FALSE	FALSE	0	0	1	1	none	0.0001242879064517
S106	T056	FALSE	FALSE	0	0	1	1	none	4.0042077249e-05
S130	T056	FALSE	FALSE	0	0	1	1	none	0.0001240211936066
T009	T056	TRUE	TRUE	1	0	1	1	anc	2.32068508e-06
T010	T056	FALSE	FALSE	0	0	1	1	none	1.00236761603e-05
T013	T056	FALSE	FALSE	0	0	1	1	none	0.0001016002924841
T014	T056	FALSE	FALSE	0	0	1	1	none	4.15313661598e-05
T020	T056	FALSE	FALSE	0	0	1	1	none	9.77264266013e-05
T021	T056	FALSE	FALSE	0	0	1	1	none	9.5480904078e-06
T028	T056	FALSE	FALSE	0	0	1	1	none	9.8191466917e-05
T035a	T056	FALSE	FALSE	0	0	1	1	none	0.000125123288148
T035b	T056	FALSE	FALSE	0	0	1	1	none	9.430812876e-06
T040	T056	FALSE	FALSE	0	0	1	1	none	4.22620286424e-05
S002	T059	TRUE	TRUE	0	0	1	1	none	0.0001092969788909
S007	T059	TRUE	TRUE	0	0	1	1	none	0.0001045308889089
S021	T059	TRUE	TRUE	0	0	1	1	none	0.000111751763344
S024	T059	TRUE	TRUE	0	0	1	1	none	0.0001116500850834
S025	T059	TRUE	TRUE	0	0	1	1	none	0.0001161896533066
S026	T059	TRUE	TRUE	0	0	1	1	none	0.0001060231698532
S038	T059	TRUE	TRUE	0	0	1	1	none	0.0001123005444102
S039	T059	TRUE	TRUE	0	0	1	1	none	0.0001125598785227
S040	T059	TRUE	TRUE	0	0	1	1	none	7.4503071986e-06
S042	T059	TRUE	TRUE	0	0	1	1	none	0.000111751763344
S071	T059	TRUE	TRUE	0	0	1	1	none	3.08405071899e-05
S078	T059	TRUE	TRUE	0	0	1	1	none	0.0001123676692386
S081	T059	TRUE	TRUE	0	0	1	1	none	0.0001117620345166
S085	T059	TRUE	TRUE	0	0	1	1	none	5.17257398936e-05
S087	T059	TRUE	TRUE	0	0	1	1	none	6.08159373602e-05
S093	T059	TRUE	TRUE	0	0	1	1	none	2.42953583209e-05
S097	T059	TRUE	TRUE	0	0	1	1	none	0.0001143336381796
S102	T059	TRUE	TRUE	0	0	1	1	none	9.8164142536e-06
S106	T059	TRUE	TRUE	0	0	1	1	none	0.0001106838795249
S130	T059	TRUE	TRUE	0	0	1	1	none	6.17488160225e-05
T009	T059	FALSE	FALSE	0	0	1	1	none	0.0001234942418095
T010	T059	FALSE	FALSE	0	0	1	1	none	0.0001217198835722
T013	T059	FALSE	FALSE	0	0	1	1	none	0.00011717763214
T014	T059	TRUE	TRUE	0	0	1	1	none	0.0001121731684357
T020	T059	TRUE	TRUE	0	0	1	1	none	0.0001133037662572
T021	T059	FALSE	FALSE	0	0	1	1	none	0.0001236157509569
T028	T059	TRUE	TRUE	0	0	1	1	none	0.0001137688065729
T035a	T059	TRUE	TRUE	0	0	1	1	none	6.28509105639e-05
T035b	T059	FALSE	FALSE	0	0	1	1	none	0.0001234984734251
T040	T059	TRUE	TRUE	0	0	1	1	none	0.0001129038309183
T056	T059	FALSE	FALSE	0	0	1	1	none	0.0001293721065953
S002	T065	TRUE	TRUE	0	0	1	1	none	7.72716980954e-05
S007	T065	TRUE	TRUE	0	0	1	1	none	5.12469996448e-05
S021	T065	TRUE	TRUE	0	0	1	1	none	7.97264825485e-05
S024	T065	TRUE	TRUE	0	0	1	1	none	7.96248042879e-05
S025	T065	TRUE	TRUE	0	0	1	1	none	8.41643725111e-05
S026	T065	TRUE	TRUE	0	0	1	1	none	7.39978890577e-05
S038	T065	TRUE	TRUE	0	0	1	1	none	5.3050117975e-06
S039	T065	TRUE	TRUE	0	0	1	1	none	8.05345977272e-05
S040	T065	TRUE	TRUE	0	0	1	1	none	0.0001066595848257
S042	T065	TRUE	TRUE	0	0	1	1	none	7.97264825485e-05
S071	T065	TRUE	TRUE	0	0	1	1	none	9.89471489484e-05
S078	T065	TRUE	TRUE	0	0	1	1	none	8.03423884431e-05
S081	T065	TRUE	TRUE	0	0	1	1	none	7.97367537211e-05
S085	T065	TRUE	TRUE	0	0	1	1	none	9.75501763381e-05
S087	T065	TRUE	TRUE	0	0	1	1	none	0.0001066403738047
S093	T065	TRUE	TRUE	0	0	1	1	none	8.98145337034e-05
S097	T065	TRUE	TRUE	0	0	1	1	none	8.23083573841e-05
S102	T065	TRUE	TRUE	0	0	1	1	none	0.0001078399653121
S106	T065	TRUE	TRUE	0	0	1	1	none	7.86585987294e-05
S130	T065	TRUE	TRUE	0	0	1	1	none	0.000107573252467
T009	T065	FALSE	FALSE	0	0	1	1	none	9.1468961014e-05
T010	T065	FALSE	FALSE	0	0	1	1	none	8.96946027767e-05
T013	T065	FALSE	FALSE	0	0	1	1	none	7.8106463901e-06
T014	T065	TRUE	TRUE	0	0	1	1	none	8.01478876402e-05
T020	T065	TRUE	TRUE	0	0	1	1	none	6.3082336445e-06
T021	T065	FALSE	FALSE	0	0	1	1	none	9.15904701614e-05
T028	T065	TRUE	TRUE	0	0	1	1	none	6.04849173088e-05
T035a	T065	TRUE	TRUE	0	0	1	1	none	0.0001086753470084
T035b	T065	FALSE	FALSE	0	0	1	1	none	9.14731926296e-05
T040	T065	TRUE	TRUE	0	0	1	1	none	8.08785501228e-05
T056	T065	FALSE	FALSE	0	0	1	1	none	9.73468257998e-05
T059	T065	TRUE	TRUE	0	0	1	1	none	0.0001129241654557
S002	T069	TRUE	TRUE	0	0	1	1	none	0.0001082268620736
S007	T069	TRUE	TRUE	0	0	1	1	none	0.0001034607720916
S021	T069	TRUE	TRUE	0	0	1	1	none	0.0001106816465267
S024	T069	TRUE	TRUE	0	0	1	1	none	0.0001105799682661
S025	T069	TRUE	TRUE	0	0	1	1	none	0.0001151195364893
S026	T069	TRUE	TRUE	0	0	1	1	none	0.0001049530530359
S038	T069	TRUE	TRUE	0	0	1	1	none	0.0001112304275929
S039	T069	TRUE	TRUE	0	0	1	1	none	0.0001114897617054
S040	T069	TRUE	TRUE	0	0	1	1	none	3.74828262499e-05
S042	T069	TRUE	TRUE	0	0	1	1	none	0.0001106816465267
S071	T069	TRUE	TRUE	0	0	1	1	none	1.40926262586e-05
S078	T069	TRUE	TRUE	0	0	1	1	none	0.0001112975524213
S081	T069	TRUE	TRUE	0	0	1	1	none	0.0001106919176993
S085	T069	TRUE	TRUE	0	0	1	1	none	5.06556230763e-05
S087	T069	TRUE	TRUE	0	0	1	1	none	5.97458205429e-05
S093	T069	TRUE	TRUE	0	0	1	1	none	2.32252415036e-05
S097	T069	TRUE	TRUE	0	0	1	1	none	0.0001132635213623
S102	T069	TRUE	TRUE	0	0	1	1	none	3.86632067363e-05
S106	T069	TRUE	TRUE	0	0	1	1	none	0.0001096137627076
S130	T069	TRUE	TRUE	0	0	1	1	none	6.06786992052e-05
T009	T069	FALSE	FALSE	0	0	1	1	none	0.0001224241249922
T010	T069	FALSE	FALSE	0	0	1	1	none	0.0001206497667549
T013	T069	FALSE	FALSE	0	0	1	1	none	0.0001161075153227
T014	T069	TRUE	TRUE	0	0	1	1	none	0.0001111030516184
T020	T069	TRUE	TRUE	0	0	1	1	none	0.0001122336494399
T021	T069	FALSE	FALSE	0	0	1	1	none	0.0001225456341396
T028	T069	TRUE	TRUE	0	0	1	1	none	0.0001126986897556
T035a	T069	TRUE	TRUE	0	0	1	1	none	6.17807937466e-05
T035b	T069	FALSE	FALSE	0	0	1	1	none	0.0001224283566078
T040	T069	TRUE	TRUE	0	0	1	1	none	0.000111833714101
T056	T069	FALSE	FALSE	0	0	1	1	none	0.000128301989778
T059	T069	TRUE	TRUE	0	0	1	1	none	4.37474068799e-05
T065	T069	TRUE	TRUE	0	0	1	1	none	0.0001118540486384
S002	T071	TRUE	TRUE	0	0	1	1	none	6.94260246746e-05
S007	T071	TRUE	TRUE	0	0	1	1	none	2.5381457946e-05
S021	T071	TRUE	TRUE	0	0	1	1	none	7.18808091277e-05
S024	T071	TRUE	TRUE	0	0	1	1	none	7.17791308671e-05
S025	T071	TRUE	TRUE	0	0	1	1	none	7.63186990903e-05
S026	T071	TRUE	TRUE	0	0	1	1	none	6.61522156369e-05
S038	T071	TRUE	TRUE	0	0	1	1	none	5.11709817253e-05
S039	T071	TRUE	TRUE	0	0	1	1	none	7.26889243064e-05
S040	T071	TRUE	TRUE	0	0	1	1	none	9.88139114049e-05
S042	T071	TRUE	TRUE	0	0	1	1	none	7.18808091277e-05
S071	T071	TRUE	TRUE	0	0	1	1	none	9.11014755276e-05
S078	T071	TRUE	TRUE	0	0	1	1	none	7.24967150223e-05
S081	T071	TRUE	TRUE	0	0	1	1	none	7.18910803003e-05
S085	T071	TRUE	TRUE	0	0	1	1	none	8.97045029173e-05
S087	T071	TRUE	TRUE	0	0	1	1	none	9.87947003839e-05
S093	T071	TRUE	TRUE	0	0	1	1	none	8.19688602826e-05
S097	T071	TRUE	TRUE	0	0	1	1	none	7.44626839633e-05
S102	T071	TRUE	TRUE	0	0	1	1	none	9.99942918913e-05
S106	T071	TRUE	TRUE	0	0	1	1	none	7.08129253086e-05
S130	T071	TRUE	TRUE	0	0	1	1	none	9.97275790462e-05
T009	T071	FALSE	FALSE	0	0	1	1	none	8.36232875932e-05
T010	T071	FALSE	FALSE	0	0	1	1	none	8.18489293559e-05
T013	T071	FALSE	FALSE	0	0	1	1	none	5.60480694551e-05
T014	T071	TRUE	TRUE	0	0	1	1	none	7.23022142194e-05
T020	T071	TRUE	TRUE	0	0	1	1	none	5.21742035723e-05
T021	T071	FALSE	FALSE	0	0	1	1	none	8.37447967406e-05
T028	T071	TRUE	TRUE	0	0	1	1	none	3.0797122978e-05
T035a	T071	TRUE	TRUE	0	0	1	1	none	0.0001008296735876
T035b	T071	FALSE	FALSE	0	0	1	1	none	8.36275192088e-05
T040	T071	TRUE	TRUE	0	0	1	1	none	7.3032876702e-05
T056	T071	FALSE	FALSE	0	0	1	1	none	8.9501152379e-05
T059	T071	TRUE	TRUE	0	0	1	1	none	0.0001050784920349
T065	T071	TRUE	TRUE	0	0	1	1	none	5.17946027708e-05
T069	T071	TRUE	TRUE	0	0	1	1	none	0.0001040083752176
S002	T073	FALSE	FALSE	0	0	1	1	none	3.33744067291e-05
S007	T073	FALSE	FALSE	0	0	1	1	none	8.36727793671e-05
S021	T073	FALSE	FALSE	0	0	1	1	none	3.58291911822e-05
S024	T073	FALSE	FALSE	0	0	1	1	none	3.57275129216e-05
S025	T073	FALSE	FALSE	0	0	1	1	none	3.67241433928e-05
S026	T073	FALSE	FALSE	0	0	1	1	none	2.19537021154e-05
S038	T073	FALSE	FALSE	0	0	1	1	none	9.14424348684e-05
S039	T073	FALSE	FALSE	0	0	1	1	none	3.66373063609e-05
S040	T073	FALSE	FALSE	0	0	1	1	none	0.0001178267560794
S042	T073	FALSE	FALSE	0	0	1	1	none	3.58291911822e-05
S071	T073	FALSE	FALSE	0	0	1	1	none	0.0001101143202021
S078	T073	FALSE	FALSE	0	0	1	1	none	3.64450970768e-05
S081	T073	FALSE	FALSE	0	0	1	1	none	3.58394623548e-05
S085	T073	FALSE	FALSE	0	0	1	1	none	0.0001087173475918
S087	T073	FALSE	FALSE	0	0	1	1	none	0.0001178075450584
S093	T073	FALSE	FALSE	0	0	1	1	none	0.0001009817049571
S097	T073	FALSE	FALSE	0	0	1	1	none	3.48681282658e-05
S102	T073	FALSE	FALSE	0	0	1	1	none	0.0001190071365658
S106	T073	FALSE	FALSE	0	0	1	1	none	3.47613073631e-05
S130	T073	FALSE	FALSE	0	0	1	1	none	0.0001187404237207
T009	T073	FALSE	FALSE	0	0	1	1	none	4.1458113745e-06
T010	T073	FALSE	FALSE	0	0	1	1	none	4.7429062744e-06
T013	T073	FALSE	FALSE	0	0	1	1	none	9.63195225982e-05
T014	T073	FALSE	FALSE	0	0	1	1	none	3.62505962739e-05
T020	T073	FALSE	FALSE	0	0	1	1	none	9.24456567154e-05
T021	T073	TRUE	TRUE	0	0	1	1	none	1.8958673847e-06
T028	T073	FALSE	FALSE	0	0	1	1	none	9.29106970311e-05
T035a	T073	FALSE	FALSE	0	0	1	1	none	0.0001198425182621
T035b	T073	TRUE	TRUE	0	0	1	1	none	2.9643164215e-06
T040	T073	FALSE	FALSE	0	0	1	1	none	3.69812587565e-05
T056	T073	FALSE	FALSE	0	0	1	1	none	1.00236761603e-05
T059	T073	FALSE	FALSE	0	0	1	1	none	0.0001240913367094
T065	T073	FALSE	FALSE	0	0	1	1	none	9.20660559139e-05
T069	T073	FALSE	FALSE	0	0	1	1	none	0.0001230212198921
T071	T073	FALSE	FALSE	0	0	1	1	none	8.42203824931e-05
S002	T075	TRUE	TRUE	0	0	1	1	none	7.43625837106e-05
S007	T075	TRUE	TRUE	0	0	1	1	none	6.841076716e-05
S021	T075	TRUE	TRUE	0	0	1	1	none	7.68173681637e-05
S024	T075	TRUE	TRUE	0	0	1	1	none	7.67156899031e-05
S025	T075	TRUE	TRUE	0	0	1	1	none	8.12552581263e-05
S026	T075	TRUE	TRUE	0	0	1	1	none	7.10887746729e-05
S038	T075	TRUE	TRUE	0	0	1	1	none	7.61804226613e-05
S039	T075	TRUE	TRUE	0	0	1	1	none	7.76254833424e-05
S040	T075	TRUE	TRUE	0	0	1	1	none	0.0001037504704409
S042	T075	TRUE	TRUE	0	0	1	1	none	7.68173681637e-05
S071	T075	TRUE	TRUE	0	0	1	1	none	9.60380345636e-05
S078	T075	TRUE	TRUE	0	0	1	1	none	7.74332740583e-05
S081	T075	TRUE	TRUE	0	0	1	1	none	7.68276393363e-05
S085	T075	TRUE	TRUE	0	0	1	1	none	9.46410619533e-05
S087	T075	TRUE	TRUE	0	0	1	1	none	0.0001037312594199
S093	T075	TRUE	TRUE	0	0	1	1	none	8.69054193186e-05
S097	T075	TRUE	TRUE	0	0	1	1	none	7.93992429993e-05
S102	T075	TRUE	TRUE	0	0	1	1	none	0.0001049308509273
S106	T075	TRUE	TRUE	0	0	1	1	none	7.57494843446e-05
S130	T075	TRUE	TRUE	0	0	1	1	none	0.0001046641380822
T009	T075	FALSE	FALSE	0	0	1	1	none	8.85598466292e-05
T010	T075	FALSE	FALSE	0	0	1	1	none	8.67854883919e-05
T013	T075	FALSE	FALSE	0	0	1	1	none	8.10575103911e-05
T014	T075	TRUE	TRUE	0	0	1	1	none	7.72387732554e-05
T020	T075	TRUE	TRUE	0	0	1	1	none	7.71836445083e-05
T021	T075	FALSE	FALSE	0	0	1	1	none	8.86813557766e-05
T028	T075	TRUE	TRUE	0	0	1	1	none	7.7648684824e-05
T035a	T075	TRUE	TRUE	0	0	1	1	none	0.0001057662326236
T035b	T075	FALSE	FALSE	0	0	1	1	none	8.85640782448e-05
T040	T075	TRUE	TRUE	0	0	1	1	none	7.7969435738e-05
T056	T075	FALSE	FALSE	0	0	1	1	none	9.4437711415e-05
T059	T075	TRUE	TRUE	0	0	1	1	none	0.0001100150510709
T065	T075	TRUE	TRUE	0	0	1	1	none	7.68040437068e-05
T069	T075	TRUE	TRUE	0	0	1	1	none	0.0001089449342536
T071	T075	TRUE	TRUE	0	0	1	1	none	6.8958370286e-05
T073	T075	FALSE	FALSE	0	0	1	1	none	8.91569415291e-05
S002	T077	FALSE	FALSE	0	0	1	1	none	3.33744067291e-05
S007	T077	FALSE	FALSE	0	0	1	1	none	8.36727793671e-05
S021	T077	FALSE	FALSE	0	0	1	1	none	3.58291911822e-05
S024	T077	FALSE	FALSE	0	0	1	1	none	3.57275129216e-05
S025	T077	FALSE	FALSE	0	0	1	1	none	3.67241433928e-05
S026	T077	FALSE	FALSE	0	0	1	1	none	2.19537021154e-05
S038	T077	FALSE	FALSE	0	0	1	1	none	9.14424348684e-05
S039	T077	FALSE	FALSE	0	0	1	1	none	3.66373063609e-05
S040	T077	FALSE	FALSE	0	0	1	1	none	0.0001178267560794
S042	T077	FALSE	FALSE	0	0	1	1	none	3.58291911822e-05
S071	T077	FALSE	FALSE	0	0	1	1	none	0.0001101143202021
S078	T077	FALSE	FALSE	0	0	1	1	none	3.64450970768e-05
S081	T077	FALSE	FALSE	0	0	1	1	none	3.58394623548e-05
S085	T077	FALSE	FALSE	0	0	1	1	none	0.0001087173475918
S087	T077	FALSE	FALSE	0	0	1	1	none	0.0001178075450584
S093	T077	FALSE	FALSE	0	0	1	1	none	0.0001009817049571
S097	T077	FALSE	FALSE	0	0	1	1	none	3.48681282658e-05
S102	T077	FALSE	FALSE	0	0	1	1	none	0.0001190071365658
S106	T077	FALSE	FALSE	0	0	1	1	none	3.47613073631e-05
S130	T077	FALSE	FALSE	0	0	1	1	none	0.0001187404237207
T009	T077	FALSE	FALSE	0	0	1	1	none	4.1458113745e-06
T010	T077	FALSE	FALSE	0	0	1	1	none	4.7429062744e-06
T013	T077	FALSE	FALSE	0	0	1	1	none	9.63195225982e-05
T014	T077	FALSE	FALSE	0	0	1	1	none	3.62505962739e-05
T020	T077	FALSE	FALSE	0	0	1	1	none	9.24456567154e-05
T021	T077	TRUE	TRUE	0	0	1	1	none	1.8958673847e-06
T028	T077	FALSE	FALSE	0	0	1	1	none	9.29106970311e-05
T035a	T077	FALSE	FALSE	0	0	1	1	none	0.0001198425182621
T035b	T077	TRUE	TRUE	0	0	1	1	none	2.9643164215e-06
T040	T077	FALSE	FALSE	0	0	1	1	none	3.69812587565e-05
T056	T077	FALSE	FALSE	0	0	1	1	none	1.00236761603e-05
T059	T077	FALSE	FALSE	0	0	1	1	none	0.0001240913367094
T065	T077	FALSE	FALSE	0	0	1	1	none	9.20660559139e-05
T069	T077	FALSE	FALSE	0	0	1	1	none	0.0001230212198921
T071	T077	FALSE	FALSE	0	0	1	1	none	8.42203824931e-05
T073	T077	TRUE	TRUE	0	0	1	1	none	1.1857265686e-06
T075	T077	FALSE	FALSE	0	0	1	1	none	8.91569415291e-05
S002	T087	FALSE	FALSE	0	0	1	1	none	3.27945398219e-05
S007	T087	FALSE	FALSE	0	0	1	1	none	8.30929124599e-05
S021	T087	FALSE	FALSE	0	0	1	1	none	3.5249324275e-05
S024	T087	FALSE	FALSE	0	0	1	1	none	3.51476460144e-05
S025	T087	FALSE	FALSE	0	0	1	1	none	3.61442764856e-05
S026	T087	FALSE	FALSE	0	0	1	1	none	2.13738352082e-05
S038	T087	FALSE	FALSE	0	0	1	1	none	9.08625679612e-05
S039	T087	FALSE	FALSE	0	0	1	1	none	3.60574394537e-05
S040	T087	FALSE	FALSE	0	0	1	1	none	0.0001172468891722
S042	T087	FALSE	FALSE	0	0	1	1	none	3.5249324275e-05
S071	T087	FALSE	FALSE	0	0	1	1	none	0.0001095344532949
S078	T087	FALSE	FALSE	0	0	1	1	none	3.58652301696e-05
S081	T087	FALSE	FALSE	0	0	1	1	none	3.52595954476e-05
S085	T087	FALSE	FALSE	0	0	1	1	none	0.0001081374806846
S087	T087	FALSE	FALSE	0	0	1	1	none	0.0001172276781512
S093	T087	FALSE	FALSE	0	0	1	1	none	0.0001004018380499
S097	T087	FALSE	FALSE	0	0	1	1	none	3.42882613586e-05
S102	T087	FALSE	FALSE	0	0	1	1	none	0.0001184272696586
S106	T087	FALSE	FALSE	0	0	1	1	none	3.41814404559e-05
S130	T087	FALSE	FALSE	0	0	1	1	none	0.0001181605568135
T009	T087	FALSE	FALSE	0	0	1	1	none	3.5659444673e-06
T010	T087	FALSE	FALSE	0	0	1	1	none	4.1630393672e-06
T013	T087	FALSE	FALSE	0	0	1	1	none	9.5739655691e-05
T014	T087	FALSE	FALSE	0	0	1	1	none	3.56707293667e-05
T020	T087	FALSE	FALSE	0	0	1	1	none	9.18657898082e-05
T021	T087	TRUE	TRUE	0	0	1	1	none	2.5017270461e-06
T028	T087	FALSE	FALSE	0	0	1	1	none	9.23308301239e-05
T035a	T087	FALSE	FALSE	0	0	1	1	none	0.0001192626513549
T035b	T087	TRUE	TRUE	0	0	1	1	none	1.1987229457e-06
T040	T087	FALSE	FALSE	0	0	1	1	none	3.64013918493e-05
T056	T087	FALSE	FALSE	0	0	1	1	none	9.4438092531e-06
T059	T087	FALSE	FALSE	0	0	1	1	none	0.0001235114698022
T065	T087	FALSE	FALSE	0	0	1	1	none	9.14861890067e-05
T069	T087	FALSE	FALSE	0	0	1	1	none	0.0001224413529849
T071	T087	FALSE	FALSE	0	0	1	1	none	8.36405155859e-05
T073	T087	TRUE	TRUE	0	0	1	1	none	2.9773127986e-06
T075	T087	FALSE	FALSE	0	0	1	1	none	8.85770746219e-05
T077	T087	TRUE	TRUE	0	0	1	1	none	2.9773127986e-06
S002	T095	TRUE	TRUE	0	0	1	1	none	0.0001031433420046
S007	T095	TRUE	TRUE	0	0	1	1	none	9.83772520226e-05
S021	T095	TRUE	TRUE	0	0	1	1	none	0.0001055981264577
S024	T095	TRUE	TRUE	0	0	1	1	none	0.0001054964481971
S025	T095	TRUE	TRUE	0	0	1	1	none	0.0001100360164203
S026	T095	TRUE	TRUE	0	0	1	1	none	9.98695329669e-05
S038	T095	TRUE	TRUE	0	0	1	1	none	0.0001061469075239
S039	T095	TRUE	TRUE	0	0	1	1	none	0.0001064062416364
S040	T095	TRUE	TRUE	0	0	1	1	none	5.46815114949e-05
S042	T095	TRUE	TRUE	0	0	1	1	none	0.0001055981264577
S071	T095	TRUE	TRUE	0	0	1	1	none	4.69690756176e-05
S078	T095	TRUE	TRUE	0	0	1	1	none	0.0001062140323523
S081	T095	TRUE	TRUE	0	0	1	1	none	0.0001056083976303
S085	T095	TRUE	TRUE	0	0	1	1	none	2.27652731073e-05
S087	T095	TRUE	TRUE	0	0	1	1	none	3.0249769367e-06
S093	T095	TRUE	TRUE	0	0	1	1	none	3.78364603726e-05
S097	T095	TRUE	TRUE	0	0	1	1	none	0.0001081800012933
S102	T095	TRUE	TRUE	0	0	1	1	none	5.58618919813e-05
S106	T095	TRUE	TRUE	0	0	1	1	none	0.0001045302426386
S130	T095	TRUE	TRUE	0	0	1	1	none	2.7721290304e-06
T009	T095	FALSE	FALSE	0	0	1	1	none	0.0001173406049232
T010	T095	FALSE	FALSE	0	0	1	1	none	0.0001155662466859
T013	T095	FALSE	FALSE	0	0	1	1	none	0.0001110239952537
T014	T095	TRUE	TRUE	0	0	1	1	none	0.0001060195315494
T020	T095	TRUE	TRUE	0	0	1	1	none	0.0001071501293709
T021	T095	FALSE	FALSE	0	0	1	1	none	0.0001174621140706
T028	T095	TRUE	TRUE	0	0	1	1	none	0.0001076151696866
T035a	T095	TRUE	TRUE	0	0	1	1	none	6.245676709e-06
T035b	T095	FALSE	FALSE	0	0	1	1	none	0.0001173448365388
T040	T095	TRUE	TRUE	0	0	1	1	none	0.000106750194032
T056	T095	FALSE	FALSE	0	0	1	1	none	0.000123218469709
T059	T095	TRUE	TRUE	0	0	1	1	none	6.09460921249e-05
T065	T095	TRUE	TRUE	0	0	1	1	none	0.0001067705285694
T069	T095	TRUE	TRUE	0	0	1	1	none	5.98759753076e-05
T071	T095	TRUE	TRUE	0	0	1	1	none	9.89248551486e-05
T073	T095	FALSE	FALSE	0	0	1	1	none	0.0001179376998231
T075	T095	TRUE	TRUE	0	0	1	1	none	0.0001038614141846
T077	T095	FALSE	FALSE	0	0	1	1	none	0.0001179376998231
T087	T095	FALSE	FALSE	0	0	1	1	none	0.0001173578329159
S002	T099a	TRUE	TRUE	0	0	1	1	none	0.0001009729128696
S007	T099a	TRUE	TRUE	0	0	1	1	none	9.62068228876e-05
S021	T099a	TRUE	TRUE	0	0	1	1	none	0.0001034276973227
S024	T099a	TRUE	TRUE	0	0	1	1	none	0.0001033260190621
S025	T099a	TRUE	TRUE	0	0	1	1	none	0.0001078655872853
S026	T099a	TRUE	TRUE	0	0	1	1	none	9.76991038319e-05
S038	T099a	TRUE	TRUE	0	0	1	1	none	0.0001039764783889
S039	T099a	TRUE	TRUE	0	0	1	1	none	0.0001042358125014
S040	T099a	TRUE	TRUE	0	0	1	1	none	5.25110823599e-05
S042	T099a	TRUE	TRUE	0	0	1	1	none	0.0001034276973227
S071	T099a	TRUE	TRUE	0	0	1	1	none	4.47986464826e-05
S078	T099a	TRUE	TRUE	0	0	1	1	none	0.0001040436032173
S081	T099a	TRUE	TRUE	0	0	1	1	none	0.0001034379684953
S085	T099a	TRUE	TRUE	0	0	1	1	none	2.05948439723e-05
S087	T099a	TRUE	TRUE	0	0	1	1	none	3.2260009389e-06
S093	T099a	TRUE	TRUE	0	0	1	1	none	3.56660312376e-05
S097	T099a	TRUE	TRUE	0	0	1	1	none	0.0001060095721583
S102	T099a	TRUE	TRUE	0	0	1	1	none	5.36914628463e-05
S106	T099a	TRUE	TRUE	0	0	1	1	none	0.0001023598135036
S130	T099a	TRUE	TRUE	0	0	1	1	none	4.1588796012e-06
T009	T099a	FALSE	FALSE	0	0	1	1	none	0.0001151701757882
T010	T099a	FALSE	FALSE	0	0	1	1	none	0.0001133958175509
T013	T099a	FALSE	FALSE	0	0	1	1	none	0.0001088535661187
T014	T099a	TRUE	TRUE	0	0	1	1	none	0.0001038491024144
T020	T099a	TRUE	TRUE	0	0	1	1	none	0.0001049797002359
T021	T099a	FALSE	FALSE	0	0	1	1	none	0.0001152916849356
T028	T099a	TRUE	TRUE	0	0	1	1	none	0.0001054447405516
T035a	T099a	TRUE	TRUE	0	0	1	1	none	5.2609741426e-06
T035b	T099a	FALSE	FALSE	0	0	1	1	none	0.0001151744074038
T040	T099a	TRUE	TRUE	0	0	1	1	none	0.000104579764897
T056	T099a	FALSE	FALSE	0	0	1	1	none	0.000121048040574
T059	T099a	TRUE	TRUE	0	0	1	1	none	5.87756629899e-05
T065	T099a	TRUE	TRUE	0	0	1	1	none	0.0001046000994344
T069	T099a	TRUE	TRUE	0	0	1	1	none	5.77055461726e-05
T071	T099a	TRUE	TRUE	0	0	1	1	none	9.67544260136e-05
T073	T099a	FALSE	FALSE	0	0	1	1	none	0.0001157672706881
T075	T099a	TRUE	TRUE	0	0	1	1	none	0.0001016909850496
T077	T099a	FALSE	FALSE	0	0	1	1	none	0.0001157672706881
T087	T099a	FALSE	FALSE	0	0	1	1	none	0.0001151874037809
T095	T099a	TRUE	TRUE	0	0	1	1	none	3.3561557036e-06
S002	T102	FALSE	FALSE	0	0	1	1	none	0.0001050088472989
S007	T102	FALSE	FALSE	0	0	1	1	none	0.0001002427573169
S021	T102	FALSE	FALSE	0	0	1	1	none	0.000107463631752
S024	T102	FALSE	FALSE	0	0	1	1	none	0.0001073619534914
S025	T102	FALSE	FALSE	0	0	1	1	none	0.0001119015217146
S026	T102	FALSE	FALSE	0	0	1	1	none	0.0001017350382612
S038	T102	FALSE	FALSE	0	0	1	1	none	0.0001080124128182
S039	T102	FALSE	FALSE	0	0	1	1	none	0.0001082717469307
S040	T102	FALSE	FALSE	0	0	1	1	none	5.65470167892e-05
S042	T102	FALSE	FALSE	0	0	1	1	none	0.000107463631752
S071	T102	FALSE	FALSE	0	0	1	1	none	4.88345809119e-05
S078	T102	FALSE	FALSE	0	0	1	1	none	0.0001080795376466
S081	T102	FALSE	FALSE	0	0	1	1	none	0.0001074739029246
S085	T102	FALSE	FALSE	0	0	1	1	none	2.46307784016e-05
S087	T102	FALSE	FALSE	0	0	1	1	none	4.890482231e-06
S093	T102	FALSE	FALSE	0	0	1	1	none	3.97019656669e-05
S097	T102	FALSE	FALSE	0	0	1	1	none	0.0001100455065876
S102	T102	FALSE	FALSE	0	0	1	1	none	5.77273972756e-05
S106	T102	FALSE	FALSE	0	0	1	1	none	0.0001063957479329
S130	T102	FALSE	FALSE	0	0	1	1	none	4.6376343247e-06
T009	T102	FALSE	FALSE	0	0	1	1	none	0.0001192061102175
T010	T102	FALSE	FALSE	0	0	1	1	none	0.0001174317519802
T013	T102	FALSE	FALSE	0	0	1	1	none	0.000112889500548
T014	T102	FALSE	FALSE	0	0	1	1	none	0.0001078850368437
T020	T102	FALSE	FALSE	0	0	1	1	none	0.0001090156346652
T021	T102	FALSE	FALSE	0	0	1	1	none	0.0001193276193649
T028	T102	FALSE	FALSE	0	0	1	1	none	0.0001094806749809
T035a	T102	FALSE	FALSE	0	0	1	1	none	8.1111820033e-06
T035b	T102	FALSE	FALSE	0	0	1	1	none	0.0001192103418331
T040	T102	FALSE	FALSE	0	0	1	1	none	0.0001086156993263
T056	T102	FALSE	FALSE	0	0	1	1	none	0.0001250839750033
T059	T102	FALSE	FALSE	0	0	1	1	none	6.28115974192e-05
T065	T102	FALSE	FALSE	0	0	1	1	none	0.0001086360338637
T069	T102	FALSE	FALSE	0	0	1	1	none	6.17414806019e-05
T071	T102	FALSE	FALSE	0	0	1	1	none	0.0001007903604429
T073	T102	FALSE	FALSE	0	0	1	1	none	0.0001198032051174
T075	T102	FALSE	FALSE	0	0	1	1	none	0.0001057269194789
T077	T102	FALSE	FALSE	0	0	1	1	none	0.0001198032051174
T087	T102	FALSE	FALSE	0	0	1	1	none	0.0001192233382102
T095	T102	TRUE	TRUE	1	0	1	1	anc	5.928632843e-07
T099a	T102	FALSE	FALSE	0	0	1	1	none	5.2216609979e-06
S002	T104	FALSE	FALSE	0	0	1	1	none	7.43891837471e-05
S007	T104	FALSE	FALSE	0	0	1	1	none	3.03446170185e-05
S021	T104	FALSE	FALSE	0	0	1	1	none	7.68439682002e-05
S024	T104	FALSE	FALSE	0	0	1	1	none	7.67422899396e-05
S025	T104	FALSE	FALSE	0	0	1	1	none	8.12818581628e-05
S026	T104	FALSE	FALSE	0	0	1	1	none	7.11153747094e-05
S038	T104	FALSE	FALSE	0	0	1	1	none	5.61341407978e-05
S039	T104	FALSE	FALSE	0	0	1	1	none	7.76520833789e-05
S040	T104	FALSE	FALSE	0	0	1	1	none	0.0001037770704774
S042	T104	FALSE	FALSE	0	0	1	1	none	7.68439682002e-05
S071	T104	FALSE	FALSE	0	0	1	1	none	9.60646346001e-05
S078	T104	FALSE	FALSE	0	0	1	1	none	7.74598740948e-05
S081	T104	FALSE	FALSE	0	0	1	1	none	7.68542393728e-05
S085	T104	FALSE	FALSE	0	0	1	1	none	9.46676619898e-05
S087	T104	FALSE	FALSE	0	0	1	1	none	0.0001037578594564
S093	T104	FALSE	FALSE	0	0	1	1	none	8.69320193551e-05
S097	T104	FALSE	FALSE	0	0	1	1	none	7.94258430358e-05
S102	T104	FALSE	FALSE	0	0	1	1	none	0.0001049574509638
S106	T104	FALSE	FALSE	0	0	1	1	none	7.57760843811e-05
S130	T104	FALSE	FALSE	0	0	1	1	none	0.0001046907381187
T009	T104	FALSE	FALSE	0	0	1	1	none	8.85864466657e-05
T010	T104	FALSE	FALSE	0	0	1	1	none	8.68120884284e-05
T013	T104	FALSE	FALSE	0	0	1	1	none	6.10112285276e-05
T014	T104	FALSE	FALSE	0	0	1	1	none	7.72653732919e-05
T020	T104	FALSE	FALSE	0	0	1	1	none	5.71373626448e-05
T021	T104	FALSE	FALSE	0	0	1	1	none	8.87079558131e-05
T028	T104	FALSE	FALSE	0	0	1	1	none	3.57602820505e-05
T035a	T104	FALSE	FALSE	0	0	1	1	none	0.0001057928326601
T035b	T104	FALSE	FALSE	0	0	1	1	none	8.85906782813e-05
T040	T104	FALSE	FALSE	0	0	1	1	none	7.79960357745e-05
T056	T104	FALSE	FALSE	0	0	1	1	none	9.44643114515e-05
T059	T104	FALSE	FALSE	0	0	1	1	none	0.0001100416511074
T065	T104	FALSE	FALSE	0	0	1	1	none	5.67577618433e-05
T069	T104	FALSE	FALSE	0	0	1	1	none	0.0001089715342901
T071	T104	TRUE	TRUE	1	0	1	1	anc	1.1857265686e-06
T073	T104	FALSE	FALSE	0	0	1	1	none	8.91835415656e-05
T075	T104	FALSE	FALSE	0	0	1	1	none	7.39215293585e-05
T077	T104	FALSE	FALSE	0	0	1	1	none	8.91835415656e-05
T087	T104	FALSE	FALSE	0	0	1	1	none	8.86036746584e-05
T095	T104	FALSE	FALSE	0	0	1	1	none	0.0001038880142211
T099a	T104	FALSE	FALSE	0	0	1	1	none	0.0001017175850861
T102	T104	FALSE	FALSE	0	0	1	1	none	0.0001057535195154
S002	T105	TRUE	TRUE	0	0	1	1	none	7.72716980954e-05
S007	T105	TRUE	TRUE	0	0	1	1	none	5.12469996448e-05
S021	T105	TRUE	TRUE	0	0	1	1	none	7.97264825485e-05
S024	T105	TRUE	TRUE	0	0	1	1	none	7.96248042879e-05
S025	T105	TRUE	TRUE	0	0	1	1	none	8.41643725111e-05
S026	T105	TRUE	TRUE	0	0	1	1	none	7.39978890577e-05
S038	T105	TRUE	TRUE	0	0	1	1	none	5.3050117975e-06
S039	T105	TRUE	TRUE	0	0	1	1	none	8.05345977272e-05
S040	T105	TRUE	TRUE	0	0	1	1	none	0.0001066595848257
S042	T105	TRUE	TRUE	0	0	1	1	none	7.97264825485e-05
S071	T105	TRUE	TRUE	0	0	1	1	none	9.89471489484e-05
S078	T105	TRUE	TRUE	0	0	1	1	none	8.03423884431e-05
S081	T105	TRUE	TRUE	0	0	1	1	none	7.97367537211e-05
S085	T105	TRUE	TRUE	0	0	1	1	none	9.75501763381e-05
S087	T105	TRUE	TRUE	0	0	1	1	none	0.0001066403738047
S093	T105	TRUE	TRUE	0	0	1	1	none	8.98145337034e-05
S097	T105	TRUE	TRUE	0	0	1	1	none	8.23083573841e-05
S102	T105	TRUE	TRUE	0	0	1	1	none	0.0001078399653121
S106	T105	TRUE	TRUE	0	0	1	1	none	7.86585987294e-05
S130	T105	TRUE	TRUE	0	0	1	1	none	0.000107573252467
T009	T105	FALSE	FALSE	0	0	1	1	none	9.1468961014e-05
T010	T105	FALSE	FALSE	0	0	1	1	none	8.96946027767e-05
T013	T105	FALSE	FALSE	0	0	1	1	none	7.8106463901e-06
T014	T105	TRUE	TRUE	0	0	1	1	none	8.01478876402e-05
T020	T105	TRUE	TRUE	0	0	1	1	none	6.3082336445e-06
T021	T105	FALSE	FALSE	0	0	1	1	none	9.15904701614e-05
T028	T105	TRUE	TRUE	0	0	1	1	none	6.04849173088e-05
T035a	T105	TRUE	TRUE	0	0	1	1	none	0.0001086753470084
T035b	T105	FALSE	FALSE	0	0	1	1	none	9.14731926296e-05
T040	T105	TRUE	TRUE	0	0	1	1	none	8.08785501228e-05
T056	T105	FALSE	FALSE	0	0	1	1	none	9.73468257998e-05
T059	T105	TRUE	TRUE	0	0	1	1	none	0.0001129241654557
T065	T105	TRUE	TRUE	0	0	1	1	none	1.1857265686e-06
T069	T105	TRUE	TRUE	0	0	1	1	none	0.0001118540486384
T071	T105	TRUE	TRUE	0	0	1	1	none	5.17946027708e-05
T073	T105	FALSE	FALSE	0	0	1	1	none	9.20660559139e-05
T075	T105	TRUE	TRUE	0	0	1	1	none	7.68040437068e-05
T077	T105	FALSE	FALSE	0	0	1	1	none	9.20660559139e-05
T087	T105	FALSE	FALSE	0	0	1	1	none	9.14861890067e-05
T095	T105	TRUE	TRUE	0	0	1	1	none	0.0001067705285694
T099a	T105	TRUE	TRUE	0	0	1	1	none	0.0001046000994344
T102	T105	FALSE	FALSE	0	0	1	1	none	0.0001086360338637
T104	T105	FALSE	FALSE	0	0	1	1	none	5.67577618433e-05
S002	T107	FALSE	FALSE	0	0	1	1	none	0.0001061945738675
S007	T107	FALSE	FALSE	0	0	1	1	none	0.0001014284838855
S021	T107	FALSE	FALSE	0	0	1	1	none	0.0001086493583206
S024	T107	FALSE	FALSE	0	0	1	1	none	0.00010854768006
S025	T107	FALSE	FALSE	0	0	1	1	none	0.0001130872482832
S026	T107	FALSE	FALSE	0	0	1	1	none	0.0001029207648298
S038	T107	FALSE	FALSE	0	0	1	1	none	0.0001091981393868
S039	T107	FALSE	FALSE	0	0	1	1	none	0.0001094574734993
S040	T107	FALSE	FALSE	0	0	1	1	none	5.77327433578e-05
S042	T107	FALSE	FALSE	0	0	1	1	none	0.0001086493583206
S071	T107	FALSE	FALSE	0	0	1	1	none	5.00203074805e-05
S078	T107	FALSE	FALSE	0	0	1	1	none	0.0001092652642152
S081	T107	FALSE	FALSE	0	0	1	1	none	0.0001086596294932
S085	T107	FALSE	FALSE	0	0	1	1	none	2.58165049702e-05
S087	T107	FALSE	FALSE	0	0	1	1	none	6.0762087996e-06
S093	T107	FALSE	FALSE	0	0	1	1	none	4.08876922355e-05
S097	T107	FALSE	FALSE	0	0	1	1	none	0.0001112312331562
S102	T107	FALSE	FALSE	0	0	1	1	none	5.89131238442e-05
S106	T107	FALSE	FALSE	0	0	1	1	none	0.0001075814745015
S130	T107	FALSE	FALSE	0	0	1	1	none	5.8233608933e-06
T009	T107	FALSE	FALSE	0	0	1	1	none	0.0001203918367861
T010	T107	FALSE	FALSE	0	0	1	1	none	0.0001186174785488
T013	T107	FALSE	FALSE	0	0	1	1	none	0.0001140752271166
T014	T107	FALSE	FALSE	0	0	1	1	none	0.0001090707634123
T020	T107	FALSE	FALSE	0	0	1	1	none	0.0001102013612338
T021	T107	FALSE	FALSE	0	0	1	1	none	0.0001205133459335
T028	T107	FALSE	FALSE	0	0	1	1	none	0.0001106664015495
T035a	T107	FALSE	FALSE	0	0	1	1	none	9.2969085719e-06
T035b	T107	FALSE	FALSE	0	0	1	1	none	0.0001203960684017
T040	T107	FALSE	FALSE	0	0	1	1	none	0.0001098014258949
T056	T107	FALSE	FALSE	0	0	1	1	none	0.0001262697015719
T059	T107	FALSE	FALSE	0	0	1	1	none	6.39973239878e-05
T065	T107	FALSE	FALSE	0	0	1	1	none	0.0001098217604323
T069	T107	FALSE	FALSE	0	0	1	1	none	6.29272071705e-05
T071	T107	FALSE	FALSE	0	0	1	1	none	0.0001019760870115
T073	T107	FALSE	FALSE	0	0	1	1	none	0.000120988931686
T075	T107	FALSE	FALSE	0	0	1	1	none	0.0001069126460475
T077	T107	FALSE	FALSE	0	0	1	1	none	0.000120988931686
T087	T107	FALSE	FALSE	0	0	1	1	none	0.0001204090647788
T095	T107	TRUE	TRUE	1	0	1	1	anc	5.928632843e-07
T099a	T107	FALSE	FALSE	0	0	1	1	none	6.4073875665e-06
T102	T107	FALSE	FALSE	0	0	1	1	none	2.3714531372e-06
T104	T107	FALSE	FALSE	0	0	1	1	none	0.000106939246084
T105	T107	FALSE	FALSE	0	0	1	1	none	0.0001098217604323
S002	T126	TRUE	TRUE	0	0	1	1	none	0.0001268469985296
S007	T126	TRUE	TRUE	0	0	1	1	none	0.0001220809085476
S021	T126	TRUE	TRUE	0	0	1	1	none	0.0001293017829827
S024	T126	TRUE	TRUE	0	0	1	1	none	0.0001292001047221
S025	T126	TRUE	TRUE	0	0	1	1	none	0.0001337396729453
S026	T126	TRUE	TRUE	0	0	1	1	none	0.0001235731894919
S038	T126	TRUE	TRUE	0	0	1	1	none	0.0001298505640489
S039	T126	TRUE	TRUE	0	0	1	1	none	0.0001301098981614
S040	T126	TRUE	TRUE	0	0	1	1	none	5.61029627059e-05
S042	T126	TRUE	TRUE	0	0	1	1	none	0.0001293017829827
S071	T126	TRUE	TRUE	0	0	1	1	none	3.27127627146e-05
S078	T126	TRUE	TRUE	0	0	1	1	none	0.0001299176888773
S081	T126	TRUE	TRUE	0	0	1	1	none	0.0001293120541553
S085	T126	TRUE	TRUE	0	0	1	1	none	6.92757595323e-05
S087	T126	TRUE	TRUE	0	0	1	1	none	7.83659569989e-05
S093	T126	TRUE	TRUE	0	0	1	1	none	4.18453779596e-05
S097	T126	TRUE	TRUE	0	0	1	1	none	0.0001318836578183
S102	T126	TRUE	TRUE	0	0	1	1	none	5.72833431923e-05
S106	T126	TRUE	TRUE	0	0	1	1	none	0.0001282338991636
S130	T126	TRUE	TRUE	0	0	1	1	none	7.92988356612e-05
T009	T126	FALSE	FALSE	0	0	1	1	none	0.0001410442614482
T010	T126	FALSE	FALSE	0	0	1	1	none	0.0001392699032109
T013	T126	FALSE	FALSE	0	0	1	1	none	0.0001347276517787
T014	T126	TRUE	TRUE	0	0	1	1	none	0.0001297231880744
T020	T126	TRUE	TRUE	0	0	1	1	none	0.0001308537858959
T021	T126	FALSE	FALSE	0	0	1	1	none	0.0001411657705956
T028	T126	TRUE	TRUE	0	0	1	1	none	0.0001313188262116
T035a	T126	TRUE	TRUE	0	0	1	1	none	8.04009302026e-05
T035b	T126	FALSE	FALSE	0	0	1	1	none	0.0001410484930638
T040	T126	TRUE	TRUE	0	0	1	1	none	0.000130453850557
T056	T126	FALSE	FALSE	0	0	1	1	none	0.000146922126234
T059	T126	TRUE	TRUE	0	0	1	1	none	6.23675433359e-05
T065	T126	TRUE	TRUE	0	0	1	1	none	0.0001304741850944
T069	T126	TRUE	TRUE	0	0	1	1	none	4.4433935836e-05
T071	T126	TRUE	TRUE	0	0	1	1	none	0.0001226285116736
T073	T126	FALSE	FALSE	0	0	1	1	none	0.0001416413563481
T075	T126	TRUE	TRUE	0	0	1	1	none	0.0001275650707096
T077	T126	FALSE	FALSE	0	0	1	1	none	0.0001416413563481
T087	T126	FALSE	FALSE	0	0	1	1	none	0.0001410614894409
T095	T126	TRUE	TRUE	0	0	1	1	none	7.84961117636e-05
T099a	T126	TRUE	TRUE	0	0	1	1	none	7.63256826286e-05
T102	T126	FALSE	FALSE	0	0	1	1	none	8.03616170579e-05
T104	T126	FALSE	FALSE	0	0	1	1	none	0.0001275916707461
T105	T126	TRUE	TRUE	0	0	1	1	none	0.0001304741850944
T107	T126	FALSE	FALSE	0	0	1	1	none	8.15473436265e-05
S002	T156	FALSE	FALSE	0	0	1	1	none	7.90502879483e-05
S007	T156	FALSE	FALSE	0	0	1	1	none	5.30255894977e-05
S021	T156	FALSE	FALSE	0	0	1	1	none	8.15050724014e-05
S024	T156	FALSE	FALSE	0	0	1	1	none	8.14033941408e-05
S025	T156	FALSE	FALSE	0	0	1	1	none	8.5942962364e-05
S026	T156	FALSE	FALSE	0	0	1	1	none	7.57764789106e-05
S038	T156	FALSE	FALSE	0	0	1	1	none	8.269328219e-06
S039	T156	FALSE	FALSE	0	0	1	1	none	8.23131875801e-05
S040	T156	FALSE	FALSE	0	0	1	1	none	0.0001084381746786
S042	T156	FALSE	FALSE	0	0	1	1	none	8.15050724014e-05
S071	T156	FALSE	FALSE	0	0	1	1	none	0.0001007257388013
S078	T156	FALSE	FALSE	0	0	1	1	none	8.2120978296e-05
S081	T156	FALSE	FALSE	0	0	1	1	none	8.1515343574e-05
S085	T156	FALSE	FALSE	0	0	1	1	none	9.9328766191e-05
S087	T156	FALSE	FALSE	0	0	1	1	none	0.0001084189636576
S093	T156	FALSE	FALSE	0	0	1	1	none	9.15931235563e-05
S097	T156	FALSE	FALSE	0	0	1	1	none	8.4086947237e-05
S102	T156	FALSE	FALSE	0	0	1	1	none	0.000109618555165
S106	T156	FALSE	FALSE	0	0	1	1	none	8.04371885823e-05
S130	T156	FALSE	FALSE	0	0	1	1	none	0.0001093518423199
T009	T156	FALSE	FALSE	0	0	1	1	none	9.32475508669e-05
T010	T156	FALSE	FALSE	0	0	1	1	none	9.14731926296e-05
T013	T156	FALSE	FALSE	0	0	1	1	none	1.31464159488e-05
T014	T156	FALSE	FALSE	0	0	1	1	none	8.19264774931e-05
T020	T156	FALSE	FALSE	0	0	1	1	none	9.272550066e-06
T021	T156	FALSE	FALSE	0	0	1	1	none	9.33690600143e-05
T028	T156	FALSE	FALSE	0	0	1	1	none	6.22635071617e-05
T035a	T156	FALSE	FALSE	0	0	1	1	none	0.0001104539368613
T035b	T156	FALSE	FALSE	0	0	1	1	none	9.32517824825e-05
T040	T156	FALSE	FALSE	0	0	1	1	none	8.26571399757e-05
T056	T156	FALSE	FALSE	0	0	1	1	none	9.91254156527e-05
T059	T156	FALSE	FALSE	0	0	1	1	none	0.0001147027553086
T065	T156	FALSE	FALSE	0	0	1	1	none	8.8929492645e-06
T069	T156	FALSE	FALSE	0	0	1	1	none	0.0001136326384913
T071	T156	FALSE	FALSE	0	0	1	1	none	5.35731926237e-05
T073	T156	FALSE	FALSE	0	0	1	1	none	9.38446457668e-05
T075	T156	FALSE	FALSE	0	0	1	1	none	7.85826335597e-05
T077	T156	FALSE	FALSE	0	0	1	1	none	9.38446457668e-05
T087	T156	FALSE	FALSE	0	0	1	1	none	9.32647788596e-05
T095	T156	FALSE	FALSE	0	0	1	1	none	0.0001085491184223
T099a	T156	FALSE	FALSE	0	0	1	1	none	0.0001063786892873
T102	T156	FALSE	FALSE	0	0	1	1	none	0.0001104146237166
T104	T156	FALSE	FALSE	0	0	1	1	none	5.85363516962e-05
T105	T156	FALSE	FALSE	0	0	1	1	none	8.8929492645e-06
T107	T156	FALSE	FALSE	0	0	1	1	none	0.0001116003502852
T126	T156	FALSE	FALSE	0	0	1	1	none	0.0001322527749473
S002	T159a	TRUE	TRUE	0	0	1	1	none	2.98172270233e-05
S007	T159a	TRUE	TRUE	0	0	1	1	none	8.01155996613e-05
S021	T159a	TRUE	TRUE	0	0	1	1	none	3.22720114764e-05
S024	T159a	TRUE	TRUE	0	0	1	1	none	3.21703332158e-05
S025	T159a	TRUE	TRUE	0	0	1	1	none	3.3166963687e-05
S026	T159a	TRUE	TRUE	0	0	1	1	none	1.83965224096e-05
S038	T159a	TRUE	TRUE	0	0	1	1	none	8.78852551626e-05
S039	T159a	TRUE	TRUE	0	0	1	1	none	3.30801266551e-05
S040	T159a	TRUE	TRUE	0	0	1	1	none	0.0001142695763736
S042	T159a	TRUE	TRUE	0	0	1	1	none	3.22720114764e-05
S071	T159a	TRUE	TRUE	0	0	1	1	none	0.0001065571404963
S078	T159a	TRUE	TRUE	0	0	1	1	none	3.2887917371e-05
S081	T159a	TRUE	TRUE	0	0	1	1	none	3.2282282649e-05
S085	T159a	TRUE	TRUE	0	0	1	1	none	0.000105160167886
S087	T159a	TRUE	TRUE	0	0	1	1	none	0.0001142503653526
S093	T159a	TRUE	TRUE	0	0	1	1	none	9.74245252513e-05
S097	T159a	TRUE	TRUE	0	0	1	1	none	3.131094856e-05
S102	T159a	TRUE	TRUE	0	0	1	1	none	0.00011544995686
S106	T159a	TRUE	TRUE	0	0	1	1	none	3.12041276573e-05
S130	T159a	TRUE	TRUE	0	0	1	1	none	0.0001151832440149
T009	T159a	TRUE	TRUE	0	1	1	1	desc	1.181494953e-06
T010	T159a	TRUE	TRUE	0	1	1	1	desc	5.928632843e-07
T013	T159a	FALSE	FALSE	0	0	1	1	none	9.27623428924e-05
T014	T159a	TRUE	TRUE	0	0	1	1	none	3.26934165681e-05
T020	T159a	TRUE	TRUE	0	0	1	1	none	8.88884770096e-05
T021	T159a	TRUE	TRUE	0	1	1	1	desc	1.8958673847e-06
T028	T159a	TRUE	TRUE	0	0	1	1	none	8.93535173253e-05
T035a	T159a	TRUE	TRUE	0	0	1	1	none	0.0001162853385563
T035b	T159a	TRUE	TRUE	0	1	1	1	desc	1.7785898529e-06
T040	T159a	TRUE	TRUE	0	0	1	1	none	3.34240790507e-05
T056	T159a	FALSE	FALSE	0	1	1	1	desc	7.0593597388e-06
T059	T159a	TRUE	TRUE	0	0	1	1	none	0.0001205341570036
T065	T159a	TRUE	TRUE	0	0	1	1	none	8.85088762081e-05
T069	T159a	TRUE	TRUE	0	0	1	1	none	0.0001194640401863
T071	T159a	TRUE	TRUE	0	0	1	1	none	8.06632027873e-05
T073	T159a	TRUE	TRUE	0	1	1	1	desc	2.3714531372e-06
T075	T159a	TRUE	TRUE	0	0	1	1	none	8.55997618233e-05
T077	T159a	TRUE	TRUE	0	1	1	1	desc	2.3714531372e-06
T087	T159a	TRUE	TRUE	0	1	1	1	desc	1.79158623e-06
T095	T159a	TRUE	TRUE	0	0	1	1	none	0.0001143805201173
T099a	T159a	TRUE	TRUE	0	0	1	1	none	0.0001122100909823
T102	T159a	FALSE	FALSE	0	0	1	1	none	0.0001162460254116
T104	T159a	FALSE	FALSE	0	0	1	1	none	8.56263618598e-05
T105	T159a	TRUE	TRUE	0	0	1	1	none	8.85088762081e-05
T107	T159a	FALSE	FALSE	0	0	1	1	none	0.0001174317519802
T126	T159a	TRUE	TRUE	0	0	1	1	none	0.0001380841766423
T156	T159a	FALSE	FALSE	0	0	1	1	none	9.0287466061e-05
S002	T182	FALSE	FALSE	0	0	1	1	none	7.92465529927e-05
S007	T182	FALSE	FALSE	0	0	1	1	none	5.32218545421e-05
S021	T182	FALSE	FALSE	0	0	1	1	none	8.17013374458e-05
S024	T182	FALSE	FALSE	0	0	1	1	none	8.15996591852e-05
S025	T182	FALSE	FALSE	0	0	1	1	none	8.61392274084e-05
S026	T182	FALSE	FALSE	0	0	1	1	none	7.5972743955e-05
S038	T182	FALSE	FALSE	0	0	1	1	none	8.4655932634e-06
S039	T182	FALSE	FALSE	0	0	1	1	none	8.25094526245e-05
S040	T182	FALSE	FALSE	0	0	1	1	none	0.000108634439723
S042	T182	FALSE	FALSE	0	0	1	1	none	8.17013374458e-05
S071	T182	FALSE	FALSE	0	0	1	1	none	0.0001009220038457
S078	T182	FALSE	FALSE	0	0	1	1	none	8.23172433404e-05
S081	T182	FALSE	FALSE	0	0	1	1	none	8.17116086184e-05
S085	T182	FALSE	FALSE	0	0	1	1	none	9.95250312354e-05
S087	T182	FALSE	FALSE	0	0	1	1	none	0.000108615228702
S093	T182	FALSE	FALSE	0	0	1	1	none	9.17893886007e-05
S097	T182	FALSE	FALSE	0	0	1	1	none	8.42832122814e-05
S102	T182	FALSE	FALSE	0	0	1	1	none	0.0001098148202094
S106	T182	FALSE	FALSE	0	0	1	1	none	8.06334536267e-05
S130	T182	FALSE	FALSE	0	0	1	1	none	0.0001095481073643
T009	T182	FALSE	FALSE	0	0	1	1	none	9.34438159113e-05
T010	T182	FALSE	FALSE	0	0	1	1	none	9.1669457674e-05
T013	T182	FALSE	FALSE	0	0	1	1	none	1.33426809932e-05
T014	T182	FALSE	FALSE	0	0	1	1	none	8.21227425375e-05
T020	T182	FALSE	FALSE	0	0	1	1	none	9.4688151104e-06
T021	T182	FALSE	FALSE	0	0	1	1	none	9.35653250587e-05
T028	T182	FALSE	FALSE	0	0	1	1	none	6.24597722061e-05
T035a	T182	FALSE	FALSE	0	0	1	1	none	0.0001106502019057
T035b	T182	FALSE	FALSE	0	0	1	1	none	9.34480475269e-05
T040	T182	FALSE	FALSE	0	0	1	1	none	8.28534050201e-05
T056	T182	FALSE	FALSE	0	0	1	1	none	9.93216806971e-05
T059	T182	FALSE	FALSE	0	0	1	1	none	0.000114899020353
T065	T182	FALSE	FALSE	0	0	1	1	none	9.0892143089e-06
T069	T182	FALSE	FALSE	0	0	1	1	none	0.0001138289035357
T071	T182	FALSE	FALSE	0	0	1	1	none	5.37694576681e-05
T073	T182	FALSE	FALSE	0	0	1	1	none	9.40409108112e-05
T075	T182	FALSE	FALSE	0	0	1	1	none	7.87788986041e-05
T077	T182	FALSE	FALSE	0	0	1	1	none	9.40409108112e-05
T087	T182	FALSE	FALSE	0	0	1	1	none	9.3461043904e-05
T095	T182	FALSE	FALSE	0	0	1	1	none	0.0001087453834667
T099a	T182	FALSE	FALSE	0	0	1	1	none	0.0001065749543317
T102	T182	FALSE	FALSE	0	0	1	1	none	0.000110610888761
T104	T182	FALSE	FALSE	0	0	1	1	none	5.87326167406e-05
T105	T182	FALSE	FALSE	0	0	1	1	none	9.0892143089e-06
T107	T182	FALSE	FALSE	0	0	1	1	none	0.0001117966153296
T126	T182	FALSE	FALSE	0	0	1	1	none	0.0001324490399917
T156	T182	FALSE	FALSE	0	0	1	1	none	9.6820775932e-06
T159a	T182	FALSE	FALSE	0	0	1	1	none	9.04837311054e-05
S002	T188	TRUE	TRUE	0	0	1	1	none	7.64123263126e-05
S007	T188	TRUE	TRUE	0	0	1	1	none	3.2367759584e-05
S021	T188	TRUE	TRUE	0	0	1	1	none	7.88671107657e-05
S024	T188	TRUE	TRUE	0	0	1	1	none	7.87654325051e-05
S025	T188	TRUE	TRUE	0	0	1	1	none	8.33050007283e-05
S026	T188	TRUE	TRUE	0	0	1	1	none	7.31385172749e-05
S038	T188	TRUE	TRUE	0	0	1	1	none	5.81572833633e-05
S039	T188	TRUE	TRUE	0	0	1	1	none	7.96752259444e-05
S040	T188	TRUE	TRUE	0	0	1	1	none	0.0001058002130429
S042	T188	TRUE	TRUE	0	0	1	1	none	7.88671107657e-05
S071	T188	TRUE	TRUE	0	0	1	1	none	9.80877771656e-05
S078	T188	TRUE	TRUE	0	0	1	1	none	7.94830166603e-05
S081	T188	TRUE	TRUE	0	0	1	1	none	7.88773819383e-05
S085	T188	TRUE	TRUE	0	0	1	1	none	9.66908045553e-05
S087	T188	TRUE	TRUE	0	0	1	1	none	0.0001057810020219
S093	T188	TRUE	TRUE	0	0	1	1	none	8.89551619206e-05
S097	T188	TRUE	TRUE	0	0	1	1	none	8.14489856013e-05
S102	T188	TRUE	TRUE	0	0	1	1	none	0.0001069805935293
S106	T188	TRUE	TRUE	0	0	1	1	none	7.77992269466e-05
S130	T188	TRUE	TRUE	0	0	1	1	none	0.0001067138806842
T009	T188	FALSE	FALSE	0	0	1	1	none	9.06095892312e-05
T010	T188	FALSE	FALSE	0	0	1	1	none	8.88352309939e-05
T013	T188	FALSE	FALSE	0	0	1	1	none	6.30343710931e-05
T014	T188	TRUE	TRUE	0	0	1	1	none	7.92885158574e-05
T020	T188	TRUE	TRUE	0	0	1	1	none	5.91605052103e-05
T021	T188	FALSE	FALSE	0	0	1	1	none	9.07310983786e-05
T028	T188	TRUE	TRUE	0	0	1	1	none	2.929888012e-05
T035a	T188	TRUE	TRUE	0	0	1	1	none	0.0001078159752256
T035b	T188	FALSE	FALSE	0	0	1	1	none	9.06138208468e-05
T040	T188	TRUE	TRUE	0	0	1	1	none	8.001917834e-05
T056	T188	FALSE	FALSE	0	0	1	1	none	9.6487454017e-05
T059	T188	TRUE	TRUE	0	0	1	1	none	0.0001120647936729
T065	T188	TRUE	TRUE	0	0	1	1	none	5.87809044088e-05
T069	T188	TRUE	TRUE	0	0	1	1	none	0.0001109946768556
T071	T188	TRUE	TRUE	0	0	1	1	none	2.9093110078e-05
T073	T188	FALSE	FALSE	0	0	1	1	none	9.12066841311e-05
T075	T188	TRUE	TRUE	0	0	1	1	none	7.5944671924e-05
T077	T188	FALSE	FALSE	0	0	1	1	none	9.12066841311e-05
T087	T188	FALSE	FALSE	0	0	1	1	none	9.06268172239e-05
T095	T188	TRUE	TRUE	0	0	1	1	none	0.0001059111567866
T099a	T188	TRUE	TRUE	0	0	1	1	none	0.0001037407276516
T102	T188	FALSE	FALSE	0	0	1	1	none	0.0001077766620809
T104	T188	FALSE	FALSE	0	0	1	1	none	3.40562691505e-05
T105	T188	TRUE	TRUE	0	0	1	1	none	5.87809044088e-05
T107	T188	FALSE	FALSE	0	0	1	1	none	0.0001089623886495
T126	T188	TRUE	TRUE	0	0	1	1	none	0.0001296148133116
T156	T188	FALSE	FALSE	0	0	1	1	none	6.05594942617e-05
T159a	T188	TRUE	TRUE	0	0	1	1	none	8.76495044253e-05
T182	T188	FALSE	FALSE	0	0	1	1	none	6.07557593061e-05
S002	T192	FALSE	FALSE	0	0	1	1	none	0.0001366051306591
S007	T192	FALSE	FALSE	0	0	1	1	none	0.0001318390406771
S021	T192	FALSE	FALSE	0	0	1	1	none	0.0001390599151122
S024	T192	FALSE	FALSE	0	0	1	1	none	0.0001389582368516
S025	T192	FALSE	FALSE	0	0	1	1	none	0.0001434978050748
S026	T192	FALSE	FALSE	0	0	1	1	none	0.0001333313216214
S038	T192	FALSE	FALSE	0	0	1	1	none	0.0001396086961784
S039	T192	FALSE	FALSE	0	0	1	1	none	0.0001398680302909
S040	T192	FALSE	FALSE	0	0	1	1	none	6.58610948354e-05
S042	T192	FALSE	FALSE	0	0	1	1	none	0.0001390599151122
S071	T192	FALSE	FALSE	0	0	1	1	none	4.24708948441e-05
S078	T192	FALSE	FALSE	0	0	1	1	none	0.0001396758210068
S081	T192	FALSE	FALSE	0	0	1	1	none	0.0001390701862848
S085	T192	FALSE	FALSE	0	0	1	1	none	7.90338916618e-05
S087	T192	FALSE	FALSE	0	0	1	1	none	8.81240891284e-05
S093	T192	FALSE	FALSE	0	0	1	1	none	5.16035100891e-05
S097	T192	FALSE	FALSE	0	0	1	1	none	0.0001416417899478
S102	T192	FALSE	FALSE	0	0	1	1	none	6.70414753218e-05
S106	T192	FALSE	FALSE	0	0	1	1	none	0.0001379920312931
S130	T192	FALSE	FALSE	0	0	1	1	none	8.90569677907e-05
T009	T192	FALSE	FALSE	0	0	1	1	none	0.0001508023935777
T010	T192	FALSE	FALSE	0	0	1	1	none	0.0001490280353404
T013	T192	FALSE	FALSE	0	0	1	1	none	0.0001444857839082
T014	T192	FALSE	FALSE	0	0	1	1	none	0.0001394813202039
T020	T192	FALSE	FALSE	0	0	1	1	none	0.0001406119180254
T021	T192	FALSE	FALSE	0	0	1	1	none	0.0001509239027251
T028	T192	FALSE	FALSE	0	0	1	1	none	0.0001410769583411
T035a	T192	FALSE	FALSE	0	0	1	1	none	9.01590623321e-05
T035b	T192	FALSE	FALSE	0	0	1	1	none	0.0001508066251933
T040	T192	FALSE	FALSE	0	0	1	1	none	0.0001402119826865
T056	T192	FALSE	FALSE	0	0	1	1	none	0.0001566802583635
T059	T192	FALSE	FALSE	0	0	1	1	none	7.21256754654e-05
T065	T192	FALSE	FALSE	0	0	1	1	none	0.0001402323172239
T069	T192	FALSE	FALSE	0	0	1	1	none	5.41920679655e-05
T071	T192	FALSE	FALSE	0	0	1	1	none	0.0001323866438031
T073	T192	FALSE	FALSE	0	0	1	1	none	0.0001513994884776
T075	T192	FALSE	FALSE	0	0	1	1	none	0.0001373232028391
T077	T192	FALSE	FALSE	0	0	1	1	none	0.0001513994884776
T087	T192	FALSE	FALSE	0	0	1	1	none	0.0001508196215704
T095	T192	FALSE	FALSE	0	0	1	1	none	8.82542438931e-05
T099a	T192	FALSE	FALSE	0	0	1	1	none	8.60838147581e-05
T102	T192	FALSE	FALSE	0	0	1	1	none	9.01197491874e-05
T104	T192	FALSE	FALSE	0	0	1	1	none	0.0001373498028756
T105	T192	FALSE	FALSE	0	0	1	1	none	0.0001402323172239
T107	T192	FALSE	FALSE	0	0	1	1	none	9.1305475756e-05
T126	T192	TRUE	TRUE	1	0	1	1	anc	8.331854579e-07
T156	T192	FALSE	FALSE	0	0	1	1	none	0.0001420109070768
T159a	T192	FALSE	FALSE	0	0	1	1	none	0.0001478423087718
T182	T192	FALSE	FALSE	0	0	1	1	none	0.0001422071721212
T188	T192	FALSE	FALSE	0	0	1	1	none	0.0001393729454411
S002	T223	FALSE	FALSE	0	0	1	1	none	7.75411352821e-05
S007	T223	FALSE	FALSE	0	0	1	1	none	5.15164368315e-05
S021	T223	FALSE	FALSE	0	0	1	1	none	7.99959197352e-05
S024	T223	FALSE	FALSE	0	0	1	1	none	7.98942414746e-05
S025	T223	FALSE	FALSE	0	0	1	1	none	8.44338096978e-05
S026	T223	FALSE	FALSE	0	0	1	1	none	7.42673262444e-05
S038	T223	FALSE	FALSE	0	0	1	1	none	6.7601755528e-06
S039	T223	FALSE	FALSE	0	0	1	1	none	8.08040349139e-05
S040	T223	FALSE	FALSE	0	0	1	1	none	0.0001069290220124
S042	T223	FALSE	FALSE	0	0	1	1	none	7.99959197352e-05
S071	T223	FALSE	FALSE	0	0	1	1	none	9.92165861351e-05
S078	T223	FALSE	FALSE	0	0	1	1	none	8.06118256298e-05
S081	T223	FALSE	FALSE	0	0	1	1	none	8.00061909078e-05
S085	T223	FALSE	FALSE	0	0	1	1	none	9.78196135248e-05
S087	T223	FALSE	FALSE	0	0	1	1	none	0.0001069098109914
S093	T223	FALSE	FALSE	0	0	1	1	none	9.00839708901e-05
S097	T223	FALSE	FALSE	0	0	1	1	none	8.25777945708e-05
S102	T223	FALSE	FALSE	0	0	1	1	none	0.0001081094024988
S106	T223	FALSE	FALSE	0	0	1	1	none	7.89280359161e-05
S130	T223	FALSE	FALSE	0	0	1	1	none	0.0001078426896537
T009	T223	FALSE	FALSE	0	0	1	1	none	9.17383982007e-05
T010	T223	FALSE	FALSE	0	0	1	1	none	8.99640399634e-05
T013	T223	FALSE	FALSE	0	0	1	1	none	1.16372632826e-05
T014	T223	FALSE	FALSE	0	0	1	1	none	8.04173248269e-05
T020	T223	FALSE	FALSE	0	0	1	1	none	7.7633973998e-06
T021	T223	FALSE	FALSE	0	0	1	1	none	9.18599073481e-05
T028	T223	FALSE	FALSE	0	0	1	1	none	6.07543544955e-05
T035a	T223	FALSE	FALSE	0	0	1	1	none	0.0001089447841951
T035b	T223	FALSE	FALSE	0	0	1	1	none	9.17426298163e-05
T040	T223	FALSE	FALSE	0	0	1	1	none	8.11479873095e-05
T056	T223	FALSE	FALSE	0	0	1	1	none	9.76162629865e-05
T059	T223	FALSE	FALSE	0	0	1	1	none	0.0001131936026424
T065	T223	FALSE	FALSE	0	0	1	1	none	7.3837965983e-06
T069	T223	FALSE	FALSE	0	0	1	1	none	0.0001121234858251
T071	T223	FALSE	FALSE	0	0	1	1	none	5.20640399575e-05
T073	T223	FALSE	FALSE	0	0	1	1	none	9.23354931006e-05
T075	T223	FALSE	FALSE	0	0	1	1	none	7.70734808935e-05
T077	T223	FALSE	FALSE	0	0	1	1	none	9.23354931006e-05
T087	T223	FALSE	FALSE	0	0	1	1	none	9.17556261934e-05
T095	T223	FALSE	FALSE	0	0	1	1	none	0.0001070399657561
T099a	T223	FALSE	FALSE	0	0	1	1	none	0.0001048695366211
T102	T223	FALSE	FALSE	0	0	1	1	none	0.0001089054710504
T104	T223	FALSE	FALSE	0	0	1	1	none	5.702719903e-05
T105	T223	FALSE	FALSE	0	0	1	1	none	7.3837965983e-06
T107	T223	FALSE	FALSE	0	0	1	1	none	0.000110091197619
T126	T223	FALSE	FALSE	0	0	1	1	none	0.0001307436222811
T156	T223	FALSE	FALSE	0	0	1	1	none	7.9766598826e-06
T159a	T223	FALSE	FALSE	0	0	1	1	none	8.87783133948e-05
T182	T223	FALSE	FALSE	0	0	1	1	none	4.2232151324e-06
T188	T223	FALSE	FALSE	0	0	1	1	none	5.90503415955e-05
T192	T223	FALSE	FALSE	0	0	1	1	none	0.0001405017544106
S002	T225	FALSE	FALSE	0	0	1	1	none	8.49789207913e-05
S007	T225	FALSE	FALSE	0	0	1	1	none	5.89542223407e-05
S021	T225	FALSE	FALSE	0	0	1	1	none	8.74337052444e-05
S024	T225	FALSE	FALSE	0	0	1	1	none	8.73320269838e-05
S025	T225	FALSE	FALSE	0	0	1	1	none	9.1871595207e-05
S026	T225	FALSE	FALSE	0	0	1	1	none	8.17051117536e-05
S038	T225	FALSE	FALSE	0	0	1	1	none	1.4197961062e-05
S039	T225	FALSE	FALSE	0	0	1	1	none	8.82418204231e-05
S040	T225	FALSE	FALSE	0	0	1	1	none	0.0001143668075216
S042	T225	FALSE	FALSE	0	0	1	1	none	8.74337052444e-05
S071	T225	FALSE	FALSE	0	0	1	1	none	0.0001066543716443
S078	T225	FALSE	FALSE	0	0	1	1	none	8.8049611139e-05
S081	T225	FALSE	FALSE	0	0	1	1	none	8.7443976417e-05
S085	T225	FALSE	FALSE	0	0	1	1	none	0.000105257399034
S087	T225	FALSE	FALSE	0	0	1	1	none	0.0001143475965006
S093	T225	FALSE	FALSE	0	0	1	1	none	9.75217563993e-05
S097	T225	FALSE	FALSE	0	0	1	1	none	9.001558008e-05
S102	T225	FALSE	FALSE	0	0	1	1	none	0.000115547188008
S106	T225	FALSE	FALSE	0	0	1	1	none	8.63658214253e-05
S130	T225	FALSE	FALSE	0	0	1	1	none	0.0001152804751629
T009	T225	FALSE	FALSE	0	0	1	1	none	9.91761837099e-05
T010	T225	FALSE	FALSE	0	0	1	1	none	9.74018254726e-05
T013	T225	FALSE	FALSE	0	0	1	1	none	1.90750487918e-05
T014	T225	FALSE	FALSE	0	0	1	1	none	8.78551103361e-05
T020	T225	FALSE	FALSE	0	0	1	1	none	1.5201182909e-05
T021	T225	FALSE	FALSE	0	0	1	1	none	9.92976928573e-05
T028	T225	FALSE	FALSE	0	0	1	1	none	6.81921400047e-05
T035a	T225	FALSE	FALSE	0	0	1	1	none	0.0001163825697043
T035b	T225	FALSE	FALSE	0	0	1	1	none	9.91804153255e-05
T040	T225	FALSE	FALSE	0	0	1	1	none	8.85857728187e-05
T056	T225	FALSE	FALSE	0	0	1	1	none	0.0001050540484957
T059	T225	FALSE	FALSE	0	0	1	1	none	0.0001206313881516
T065	T225	FALSE	FALSE	0	0	1	1	none	1.48215821075e-05
T069	T225	FALSE	FALSE	0	0	1	1	none	0.0001195612713343
T071	T225	FALSE	FALSE	0	0	1	1	none	5.95018254667e-05
T073	T225	FALSE	FALSE	0	0	1	1	none	9.97732786098e-05
T075	T225	FALSE	FALSE	0	0	1	1	none	8.45112664027e-05
T077	T225	FALSE	FALSE	0	0	1	1	none	9.97732786098e-05
T087	T225	FALSE	FALSE	0	0	1	1	none	9.91934117026e-05
T095	T225	FALSE	FALSE	0	0	1	1	none	0.0001144777512653
T099a	T225	FALSE	FALSE	0	0	1	1	none	0.0001123073221303
T102	T225	FALSE	FALSE	0	0	1	1	none	0.0001163432565596
T104	T225	FALSE	FALSE	0	0	1	1	none	6.44649845392e-05
T105	T225	FALSE	FALSE	0	0	1	1	none	1.48215821075e-05
T107	T225	FALSE	FALSE	0	0	1	1	none	0.0001175289831282
T126	T225	FALSE	FALSE	0	0	1	1	none	0.0001381814077903
T156	T225	FALSE	FALSE	0	0	1	1	none	7.1143594116e-06
T159a	T225	FALSE	FALSE	0	0	1	1	none	9.6216098904e-05
T182	T225	FALSE	FALSE	0	0	1	1	none	1.56107104362e-05
T188	T225	FALSE	FALSE	0	0	1	1	none	6.64881271047e-05
T192	T225	FALSE	FALSE	0	0	1	1	none	0.0001479395399198
T223	T225	FALSE	FALSE	0	0	1	1	none	1.39052927256e-05
S002	T230	FALSE	FALSE	0	0	1	1	none	3.42388836095e-05
S007	T230	FALSE	FALSE	0	0	1	1	none	8.45372562475e-05
S021	T230	FALSE	FALSE	0	0	1	1	none	3.66936680626e-05
S024	T230	FALSE	FALSE	0	0	1	1	none	3.6591989802e-05
S025	T230	FALSE	FALSE	0	0	1	1	none	3.75886202732e-05
S026	T230	FALSE	FALSE	0	0	1	1	none	2.28181789958e-05
S038	T230	FALSE	FALSE	0	0	1	1	none	9.23069117488e-05
S039	T230	FALSE	FALSE	0	0	1	1	none	3.75017832413e-05
S040	T230	FALSE	FALSE	0	0	1	1	none	0.0001186912329598
S042	T230	FALSE	FALSE	0	0	1	1	none	3.66936680626e-05
S071	T230	FALSE	FALSE	0	0	1	1	none	0.0001109787970825
S078	T230	FALSE	FALSE	0	0	1	1	none	3.73095739572e-05
S081	T230	FALSE	FALSE	0	0	1	1	none	3.67039392352e-05
S085	T230	FALSE	FALSE	0	0	1	1	none	0.0001095818244722
S087	T230	FALSE	FALSE	0	0	1	1	none	0.0001186720219388
S093	T230	FALSE	FALSE	0	0	1	1	none	0.0001018461818375
S097	T230	FALSE	FALSE	0	0	1	1	none	3.57326051462e-05
S102	T230	FALSE	FALSE	0	0	1	1	none	0.0001198716134462
S106	T230	FALSE	FALSE	0	0	1	1	none	3.56257842435e-05
S130	T230	FALSE	FALSE	0	0	1	1	none	0.0001196049006011
T009	T230	FALSE	FALSE	0	0	1	1	none	3.8245616863e-06
T010	T230	FALSE	FALSE	0	0	1	1	none	5.6073831548e-06
T013	T230	FALSE	FALSE	0	0	1	1	none	9.71839994786e-05
T014	T230	FALSE	FALSE	0	0	1	1	none	3.71150731543e-05
T020	T230	FALSE	FALSE	0	0	1	1	none	9.33101335958e-05
T021	T230	FALSE	FALSE	0	0	1	1	none	5.1317974023e-06
T028	T230	FALSE	FALSE	0	0	1	1	none	9.37751739115e-05
T035a	T230	FALSE	FALSE	0	0	1	1	none	0.0001207069951425
T035b	T230	FALSE	FALSE	0	0	1	1	none	5.0145198705e-06
T040	T230	FALSE	FALSE	0	0	1	1	none	3.78457356369e-05
T056	T230	FALSE	FALSE	0	0	1	1	none	9.7024264721e-06
T059	T230	FALSE	FALSE	0	0	1	1	none	0.0001249558135898
T065	T230	FALSE	FALSE	0	0	1	1	none	9.29305327943e-05
T069	T230	FALSE	FALSE	0	0	1	1	none	0.0001238856967725
T071	T230	FALSE	FALSE	0	0	1	1	none	8.50848593735e-05
T073	T230	FALSE	FALSE	0	0	1	1	none	5.6073831548e-06
T075	T230	FALSE	FALSE	0	0	1	1	none	9.00214184095e-05
T077	T230	FALSE	FALSE	0	0	1	1	none	5.6073831548e-06
T087	T230	FALSE	FALSE	0	0	1	1	none	5.0275162476e-06
T095	T230	FALSE	FALSE	0	0	1	1	none	0.0001188021767035
T099a	T230	FALSE	FALSE	0	0	1	1	none	0.0001166317475685
T102	T230	FALSE	FALSE	0	0	1	1	none	0.0001206676819978
T104	T230	FALSE	FALSE	0	0	1	1	none	9.0048018446e-05
T105	T230	FALSE	FALSE	0	0	1	1	none	9.29305327943e-05
T107	T230	FALSE	FALSE	0	0	1	1	none	0.0001218534085664
T126	T230	FALSE	FALSE	0	0	1	1	none	0.0001425058332285
T156	T230	FALSE	FALSE	0	0	1	1	none	9.47091226472e-05
T159a	T230	TRUE	TRUE	1	0	1	1	anc	2.050203449e-06
T182	T230	FALSE	FALSE	0	0	1	1	none	9.49053876916e-05
T188	T230	FALSE	FALSE	0	0	1	1	none	9.20711610115e-05
T192	T230	FALSE	FALSE	0	0	1	1	none	0.000152263965358
T223	T230	FALSE	FALSE	0	0	1	1	none	9.3199969981e-05
T225	T230	FALSE	FALSE	0	0	1	1	none	0.0001006377554902
S002	T232	TRUE	TRUE	0	0	1	1	none	0.0001282084409826
S007	T232	TRUE	TRUE	0	0	1	1	none	0.0001234423510006
S021	T232	TRUE	TRUE	0	0	1	1	none	0.0001306632254357
S024	T232	TRUE	TRUE	0	0	1	1	none	0.0001305615471751
S025	T232	TRUE	TRUE	0	0	1	1	none	0.0001351011153983
S026	T232	TRUE	TRUE	0	0	1	1	none	0.0001249346319449
S038	T232	TRUE	TRUE	0	0	1	1	none	0.0001312120065019
S039	T232	TRUE	TRUE	0	0	1	1	none	0.0001314713406144
S040	T232	TRUE	TRUE	0	0	1	1	none	5.74644051589e-05
S042	T232	TRUE	TRUE	0	0	1	1	none	0.0001306632254357
S071	T232	TRUE	TRUE	0	0	1	1	none	3.40742051676e-05
S078	T232	TRUE	TRUE	0	0	1	1	none	0.0001312791313303
S081	T232	TRUE	TRUE	0	0	1	1	none	0.0001306734966083
S085	T232	TRUE	TRUE	0	0	1	1	none	7.06372019853e-05
S087	T232	TRUE	TRUE	0	0	1	1	none	7.97273994519e-05
S093	T232	TRUE	TRUE	0	0	1	1	none	4.32068204126e-05
S097	T232	TRUE	TRUE	0	0	1	1	none	0.0001332451002713
S102	T232	TRUE	TRUE	0	0	1	1	none	5.86447856453e-05
S106	T232	TRUE	TRUE	0	0	1	1	none	0.0001295953416166
S130	T232	TRUE	TRUE	0	0	1	1	none	8.06602781142e-05
T009	T232	FALSE	FALSE	0	0	1	1	none	0.0001424057039012
T010	T232	FALSE	FALSE	0	0	1	1	none	0.0001406313456639
T013	T232	FALSE	FALSE	0	0	1	1	none	0.0001360890942317
T014	T232	TRUE	TRUE	0	0	1	1	none	0.0001310846305274
T020	T232	TRUE	TRUE	0	0	1	1	none	0.0001322152283489
T021	T232	FALSE	FALSE	0	0	1	1	none	0.0001425272130486
T028	T232	TRUE	TRUE	0	0	1	1	none	0.0001326802686646
T035a	T232	TRUE	TRUE	0	0	1	1	none	8.17623726556e-05
T035b	T232	FALSE	FALSE	0	0	1	1	none	0.0001424099355168
T040	T232	TRUE	TRUE	0	0	1	1	none	0.00013181529301
T056	T232	FALSE	FALSE	0	0	1	1	none	0.000148283568687
T059	T232	TRUE	TRUE	0	0	1	1	none	6.37289857889e-05
T065	T232	TRUE	TRUE	0	0	1	1	none	0.0001318356275474
T069	T232	TRUE	TRUE	0	0	1	1	none	4.5795378289e-05
T071	T232	TRUE	TRUE	0	0	1	1	none	0.0001239899541266
T073	T232	FALSE	FALSE	0	0	1	1	none	0.0001430027988011
T075	T232	TRUE	TRUE	0	0	1	1	none	0.0001289265131626
T077	T232	FALSE	FALSE	0	0	1	1	none	0.0001430027988011
T087	T232	FALSE	FALSE	0	0	1	1	none	0.0001424229318939
T095	T232	TRUE	TRUE	0	0	1	1	none	7.98575542166e-05
T099a	T232	TRUE	TRUE	0	0	1	1	none	7.76871250816e-05
T102	T232	FALSE	FALSE	0	0	1	1	none	8.17230595109e-05
T104	T232	FALSE	FALSE	0	0	1	1	none	0.0001289531131991
T105	T232	TRUE	TRUE	0	0	1	1	none	0.0001318356275474
T107	T232	FALSE	FALSE	0	0	1	1	none	8.29087860795e-05
T126	T232	TRUE	TRUE	0	0	1	1	none	4.756484085e-06
T156	T232	FALSE	FALSE	0	0	1	1	none	0.0001336142174003
T159a	T232	TRUE	TRUE	0	0	1	1	none	0.0001394456190953
T182	T232	FALSE	FALSE	0	0	1	1	none	0.0001338104824447
T188	T232	TRUE	TRUE	0	0	1	1	none	0.0001309762557646
T192	T232	FALSE	FALSE	0	0	1	1	none	1.45146162145e-05
T223	T232	FALSE	FALSE	0	0	1	1	none	0.0001321050647341
T225	T232	FALSE	FALSE	0	0	1	1	none	0.0001395428502433
T230	T232	FALSE	FALSE	0	0	1	1	none	0.0001438672756815
S002	T241	FALSE	FALSE	0	0	1	1	none	9.71514782775e-05
S007	T241	FALSE	FALSE	0	0	1	1	none	7.11267798269e-05
S021	T241	FALSE	FALSE	0	0	1	1	none	9.96062627306e-05
S024	T241	FALSE	FALSE	0	0	1	1	none	9.950458447e-05
S025	T241	FALSE	FALSE	0	0	1	1	none	0.0001040441526932
S026	T241	FALSE	FALSE	0	0	1	1	none	9.38776692398e-05
S038	T241	FALSE	FALSE	0	0	1	1	none	2.51847919796e-05
S039	T241	FALSE	FALSE	0	0	1	1	none	0.0001004143779093
S040	T241	FALSE	FALSE	0	0	1	1	none	0.0001265393650078
S042	T241	FALSE	FALSE	0	0	1	1	none	9.96062627306e-05
S071	T241	FALSE	FALSE	0	0	1	1	none	0.0001188269291305
S078	T241	FALSE	FALSE	0	0	1	1	none	0.0001002221686252
S081	T241	FALSE	FALSE	0	0	1	1	none	9.96165339032e-05
S085	T241	FALSE	FALSE	0	0	1	1	none	0.0001174299565202
S087	T241	FALSE	FALSE	0	0	1	1	none	0.0001265201539868
S093	T241	FALSE	FALSE	0	0	1	1	none	0.0001096943138855
S097	T241	FALSE	FALSE	0	0	1	1	none	0.0001021881375662
S102	T241	FALSE	FALSE	0	0	1	1	none	0.0001277197454942
S106	T241	FALSE	FALSE	0	0	1	1	none	9.85383789115e-05
S130	T241	FALSE	FALSE	0	0	1	1	none	0.0001274530326491
T009	T241	FALSE	FALSE	0	0	1	1	none	0.0001113487411961
T010	T241	FALSE	FALSE	0	0	1	1	none	0.0001095743829588
T013	T241	FALSE	FALSE	0	0	1	1	none	1.85354810158e-05
T014	T241	FALSE	FALSE	0	0	1	1	none	0.0001000276678223
T020	T241	FALSE	FALSE	0	0	1	1	none	2.61880138266e-05
T021	T241	FALSE	FALSE	0	0	1	1	none	0.0001114702503435
T028	T241	FALSE	FALSE	0	0	1	1	none	8.03646974909e-05
T035a	T241	FALSE	FALSE	0	0	1	1	none	0.0001285551271905
T035b	T241	FALSE	FALSE	0	0	1	1	none	0.0001113529728117
T040	T241	FALSE	FALSE	0	0	1	1	none	0.0001007583303049
T056	T241	FALSE	FALSE	0	0	1	1	none	0.0001172266059819
T059	T241	FALSE	FALSE	0	0	1	1	none	0.0001328039456378
T065	T241	FALSE	FALSE	0	0	1	1	none	2.34369598879e-05
T069	T241	FALSE	FALSE	0	0	1	1	none	0.0001317338288205
T071	T241	FALSE	FALSE	0	0	1	1	none	7.16743829529e-05
T073	T241	FALSE	FALSE	0	0	1	1	none	0.000111945836096
T075	T241	FALSE	FALSE	0	0	1	1	none	9.66838238889e-05
T077	T241	FALSE	FALSE	0	0	1	1	none	0.000111945836096
T087	T241	FALSE	FALSE	0	0	1	1	none	0.0001113659691888
T095	T241	FALSE	FALSE	0	0	1	1	none	0.0001266503087515
T099a	T241	FALSE	FALSE	0	0	1	1	none	0.0001244798796165
T102	T241	FALSE	FALSE	0	0	1	1	none	0.0001285158140458
T104	T241	FALSE	FALSE	0	0	1	1	none	7.66375420254e-05
T105	T241	FALSE	FALSE	0	0	1	1	none	2.34369598879e-05
T107	T241	FALSE	FALSE	0	0	1	1	none	0.0001297015406144
T126	T241	FALSE	FALSE	0	0	1	1	none	0.0001503539652765
T156	T241	FALSE	FALSE	0	0	1	1	none	2.87727294466e-05
T159a	T241	FALSE	FALSE	0	0	1	1	none	0.0001083886563902
T182	T241	FALSE	FALSE	0	0	1	1	none	2.8968994491e-05
T188	T241	FALSE	FALSE	0	0	1	1	none	7.86606845909e-05
T192	T241	FALSE	FALSE	0	0	1	1	none	0.000160112097406
T223	T241	FALSE	FALSE	0	0	1	1	none	2.72635767804e-05
T225	T241	FALSE	FALSE	0	0	1	1	none	3.47013622896e-05
T230	T241	FALSE	FALSE	0	0	1	1	none	0.0001128103129764
T232	T241	FALSE	FALSE	0	0	1	1	none	0.0001517154077295
S002	T270	FALSE	FALSE	0	0	1	1	none	0.0001293941675512
S007	T270	FALSE	FALSE	0	0	1	1	none	0.0001246280775692
S021	T270	FALSE	FALSE	0	0	1	1	none	0.0001318489520043
S024	T270	FALSE	FALSE	0	0	1	1	none	0.0001317472737437
S025	T270	FALSE	FALSE	0	0	1	1	none	0.0001362868419669
S026	T270	FALSE	FALSE	0	0	1	1	none	0.0001261203585135
S038	T270	FALSE	FALSE	0	0	1	1	none	0.0001323977330705
S039	T270	FALSE	FALSE	0	0	1	1	none	0.000132657067183
S040	T270	FALSE	FALSE	0	0	1	1	none	5.86501317275e-05
S042	T270	FALSE	FALSE	0	0	1	1	none	0.0001318489520043
S071	T270	FALSE	FALSE	0	0	1	1	none	3.52599317362e-05
S078	T270	FALSE	FALSE	0	0	1	1	none	0.0001324648578989
S081	T270	FALSE	FALSE	0	0	1	1	none	0.0001318592231769
S085	T270	FALSE	FALSE	0	0	1	1	none	7.18229285539e-05
S087	T270	FALSE	FALSE	0	0	1	1	none	8.09131260205e-05
S093	T270	FALSE	FALSE	0	0	1	1	none	4.43925469812e-05
S097	T270	FALSE	FALSE	0	0	1	1	none	0.0001344308268399
S102	T270	FALSE	FALSE	0	0	1	1	none	5.98305122139e-05
S106	T270	FALSE	FALSE	0	0	1	1	none	0.0001307810681852
S130	T270	FALSE	FALSE	0	0	1	1	none	8.18460046828e-05
T009	T270	FALSE	FALSE	0	0	1	1	none	0.0001435914304698
T010	T270	FALSE	FALSE	0	0	1	1	none	0.0001418170722325
T013	T270	FALSE	FALSE	0	0	1	1	none	0.0001372748208003
T014	T270	FALSE	FALSE	0	0	1	1	none	0.000132270357096
T020	T270	FALSE	FALSE	0	0	1	1	none	0.0001334009549175
T021	T270	FALSE	FALSE	0	0	1	1	none	0.0001437129396172
T028	T270	FALSE	FALSE	0	0	1	1	none	0.0001338659952332
T035a	T270	FALSE	FALSE	0	0	1	1	none	8.29480992242e-05
T035b	T270	FALSE	FALSE	0	0	1	1	none	0.0001435956620854
T040	T270	FALSE	FALSE	0	0	1	1	none	0.0001330010195786
T056	T270	FALSE	FALSE	0	0	1	1	none	0.0001494692952556
T059	T270	FALSE	FALSE	0	0	1	1	none	6.49147123575e-05
T065	T270	FALSE	FALSE	0	0	1	1	none	0.000133021354116
T069	T270	FALSE	FALSE	0	0	1	1	none	4.69811048576e-05
T071	T270	FALSE	FALSE	0	0	1	1	none	0.0001251756806952
T073	T270	FALSE	FALSE	0	0	1	1	none	0.0001441885253697
T075	T270	FALSE	FALSE	0	0	1	1	none	0.0001301122397312
T077	T270	FALSE	FALSE	0	0	1	1	none	0.0001441885253697
T087	T270	FALSE	FALSE	0	0	1	1	none	0.0001436086584625
T095	T270	FALSE	FALSE	0	0	1	1	none	8.10432807852e-05
T099a	T270	FALSE	FALSE	0	0	1	1	none	7.88728516502e-05
T102	T270	FALSE	FALSE	0	0	1	1	none	8.29087860795e-05
T104	T270	FALSE	FALSE	0	0	1	1	none	0.0001301388397677
T105	T270	FALSE	FALSE	0	0	1	1	none	0.000133021354116
T107	T270	FALSE	FALSE	0	0	1	1	none	8.40945126481e-05
T126	T270	FALSE	FALSE	0	0	1	1	none	5.9422106536e-06
T156	T270	FALSE	FALSE	0	0	1	1	none	0.0001347999439689
T159a	T270	FALSE	FALSE	0	0	1	1	none	0.0001406313456639
T182	T270	FALSE	FALSE	0	0	1	1	none	0.0001349962090133
T188	T270	FALSE	FALSE	0	0	1	1	none	0.0001321619823332
T192	T270	FALSE	FALSE	0	0	1	1	none	1.57003427831e-05
T223	T270	FALSE	FALSE	0	0	1	1	none	0.0001332907913027
T225	T270	FALSE	FALSE	0	0	1	1	none	0.0001407285768119
T230	T270	FALSE	FALSE	0	0	1	1	none	0.0001450530022501
T232	T270	TRUE	TRUE	1	0	1	1	anc	5.928632843e-07
T241	T270	FALSE	FALSE	0	0	1	1	none	0.0001529011342981
S002	T271b	FALSE	FALSE	0	0	1	1	none	8.4386057507e-05
S007	T271b	FALSE	FALSE	0	0	1	1	none	5.83613590564e-05
S021	T271b	FALSE	FALSE	0	0	1	1	none	8.68408419601e-05
S024	T271b	FALSE	FALSE	0	0	1	1	none	8.67391636995e-05
S025	T271b	FALSE	FALSE	0	0	1	1	none	9.12787319227e-05
S026	T271b	FALSE	FALSE	0	0	1	1	none	8.11122484693e-05
S038	T271b	FALSE	FALSE	0	0	1	1	none	1.36050977777e-05
S039	T271b	FALSE	FALSE	0	0	1	1	none	8.76489571388e-05
S040	T271b	FALSE	FALSE	0	0	1	1	none	0.0001137739442373
S042	T271b	FALSE	FALSE	0	0	1	1	none	8.68408419601e-05
S071	T271b	FALSE	FALSE	0	0	1	1	none	0.00010606150836
S078	T271b	FALSE	FALSE	0	0	1	1	none	8.74567478547e-05
S081	T271b	FALSE	FALSE	0	0	1	1	none	8.68511131327e-05
S085	T271b	FALSE	FALSE	0	0	1	1	none	0.0001046645357497
S087	T271b	FALSE	FALSE	0	0	1	1	none	0.0001137547332163
S093	T271b	FALSE	FALSE	0	0	1	1	none	9.6928893115e-05
S097	T271b	FALSE	FALSE	0	0	1	1	none	8.94227167957e-05
S102	T271b	FALSE	FALSE	0	0	1	1	none	0.0001149543247237
S106	T271b	FALSE	FALSE	0	0	1	1	none	8.5772958141e-05
S130	T271b	FALSE	FALSE	0	0	1	1	none	0.0001146876118786
T009	T271b	FALSE	FALSE	0	0	1	1	none	9.85833204256e-05
T010	T271b	FALSE	FALSE	0	0	1	1	none	9.68089621883e-05
T013	T271b	FALSE	FALSE	0	0	1	1	none	1.84821855075e-05
T014	T271b	FALSE	FALSE	0	0	1	1	none	8.72622470518e-05
T020	T271b	FALSE	FALSE	0	0	1	1	none	1.46083196247e-05
T021	T271b	FALSE	FALSE	0	0	1	1	none	9.8704829573e-05
T028	T271b	FALSE	FALSE	0	0	1	1	none	6.75992767204e-05
T035a	T271b	FALSE	FALSE	0	0	1	1	none	0.00011578970642
T035b	T271b	FALSE	FALSE	0	0	1	1	none	9.85875520412e-05
T040	T271b	FALSE	FALSE	0	0	1	1	none	8.79929095344e-05
T056	T271b	FALSE	FALSE	0	0	1	1	none	0.0001044611852114
T059	T271b	FALSE	FALSE	0	0	1	1	none	0.0001200385248673
T065	T271b	FALSE	FALSE	0	0	1	1	none	1.42287188232e-05
T069	T271b	FALSE	FALSE	0	0	1	1	none	0.00011896840805
T071	T271b	FALSE	FALSE	0	0	1	1	none	5.89089621824e-05
T073	T271b	FALSE	FALSE	0	0	1	1	none	9.91804153255e-05
T075	T271b	FALSE	FALSE	0	0	1	1	none	8.39184031184e-05
T077	T271b	FALSE	FALSE	0	0	1	1	none	9.91804153255e-05
T087	T271b	FALSE	FALSE	0	0	1	1	none	9.86005484183e-05
T095	T271b	FALSE	FALSE	0	0	1	1	none	0.000113884887981
T099a	T271b	FALSE	FALSE	0	0	1	1	none	0.000111714458846
T102	T271b	FALSE	FALSE	0	0	1	1	none	0.0001157503932753
T104	T271b	FALSE	FALSE	0	0	1	1	none	6.38721212549e-05
T105	T271b	FALSE	FALSE	0	0	1	1	none	1.42287188232e-05
T107	T271b	FALSE	FALSE	0	0	1	1	none	0.0001169361198439
T126	T271b	FALSE	FALSE	0	0	1	1	none	0.000137588544506
T156	T271b	FALSE	FALSE	0	0	1	1	none	6.5214961273e-06
T159a	T271b	FALSE	FALSE	0	0	1	1	none	9.56232356197e-05
T182	T271b	FALSE	FALSE	0	0	1	1	none	1.50178471519e-05
T188	T271b	FALSE	FALSE	0	0	1	1	none	6.58952638204e-05
T192	T271b	FALSE	FALSE	0	0	1	1	none	0.0001473466766355
T223	T271b	FALSE	FALSE	0	0	1	1	none	1.33124294413e-05
T225	T271b	FALSE	FALSE	0	0	1	1	none	1.7785898529e-06
T230	T271b	FALSE	FALSE	0	0	1	1	none	0.0001000448922059
T232	T271b	FALSE	FALSE	0	0	1	1	none	0.000138949986959
T241	T271b	FALSE	FALSE	0	0	1	1	none	3.41084990053e-05
T270	T271b	FALSE	FALSE	0	0	1	1	none	0.0001401357135276
S002	T301	FALSE	FALSE	0	0	1	1	none	0.0001339403967651
S007	T301	FALSE	FALSE	0	0	1	1	none	0.0001291743067831
S021	T301	FALSE	FALSE	0	0	1	1	none	0.0001363951812182
S024	T301	FALSE	FALSE	0	0	1	1	none	0.0001362935029576
S025	T301	FALSE	FALSE	0	0	1	1	none	0.0001408330711808
S026	T301	FALSE	FALSE	0	0	1	1	none	0.0001306665877274
S038	T301	FALSE	FALSE	0	0	1	1	none	0.0001369439622844
S039	T301	FALSE	FALSE	0	0	1	1	none	0.0001372032963969
S040	T301	FALSE	FALSE	0	0	1	1	none	6.31963609414e-05
S042	T301	FALSE	FALSE	0	0	1	1	none	0.0001363951812182
S071	T301	FALSE	FALSE	0	0	1	1	none	3.98061609501e-05
S078	T301	FALSE	FALSE	0	0	1	1	none	0.0001370110871128
S081	T301	FALSE	FALSE	0	0	1	1	none	0.0001364054523908
S085	T301	FALSE	FALSE	0	0	1	1	none	7.63691577678e-05
S087	T301	FALSE	FALSE	0	0	1	1	none	8.54593552344e-05
S093	T301	FALSE	FALSE	0	0	1	1	none	4.89387761951e-05
S097	T301	FALSE	FALSE	0	0	1	1	none	0.0001389770560538
S102	T301	FALSE	FALSE	0	0	1	1	none	6.43767414278e-05
S106	T301	FALSE	FALSE	0	0	1	1	none	0.0001353272973991
S130	T301	FALSE	FALSE	0	0	1	1	none	8.63922338967e-05
T009	T301	FALSE	FALSE	0	0	1	1	none	0.0001481376596837
T010	T301	FALSE	FALSE	0	0	1	1	none	0.0001463633014464
T013	T301	FALSE	FALSE	0	0	1	1	none	0.0001418210500142
T014	T301	FALSE	FALSE	0	0	1	1	none	0.0001368165863099
T020	T301	FALSE	FALSE	0	0	1	1	none	0.0001379471841314
T021	T301	FALSE	FALSE	0	0	1	1	none	0.0001482591688311
T028	T301	FALSE	FALSE	0	0	1	1	none	0.0001384122244471
T035a	T301	FALSE	FALSE	0	0	1	1	none	8.74943284381e-05
T035b	T301	FALSE	FALSE	0	0	1	1	none	0.0001481418912993
T040	T301	FALSE	FALSE	0	0	1	1	none	0.0001375472487925
T056	T301	FALSE	FALSE	0	0	1	1	none	0.0001540155244695
T059	T301	FALSE	FALSE	0	0	1	1	none	6.94609415714e-05
T065	T301	FALSE	FALSE	0	0	1	1	none	0.0001375675833299
T069	T301	FALSE	FALSE	0	0	1	1	none	5.15273340715e-05
T071	T301	FALSE	FALSE	0	0	1	1	none	0.0001297219099091
T073	T301	FALSE	FALSE	0	0	1	1	none	0.0001487347545836
T075	T301	FALSE	FALSE	0	0	1	1	none	0.0001346584689451
T077	T301	FALSE	FALSE	0	0	1	1	none	0.0001487347545836
T087	T301	FALSE	FALSE	0	0	1	1	none	0.0001481548876764
T095	T301	FALSE	FALSE	0	0	1	1	none	8.55895099991e-05
T099a	T301	FALSE	FALSE	0	0	1	1	none	8.34190808641e-05
T102	T301	FALSE	FALSE	0	0	1	1	none	8.74550152934e-05
T104	T301	FALSE	FALSE	0	0	1	1	none	0.0001346850689816
T105	T301	FALSE	FALSE	0	0	1	1	none	0.0001375675833299
T107	T301	FALSE	FALSE	0	0	1	1	none	8.8640741862e-05
T126	T301	FALSE	FALSE	1	0	1	1	anc	4.7219450983e-06
T156	T301	FALSE	FALSE	0	0	1	1	none	0.0001393461731828
T159a	T301	FALSE	FALSE	0	0	1	1	none	0.0001451775748778
T182	T301	FALSE	FALSE	0	0	1	1	none	0.0001395424382272
T188	T301	FALSE	FALSE	0	0	1	1	none	0.0001367082115471
T192	T301	FALSE	FALSE	0	0	1	1	none	1.6851530365e-05
T223	T301	FALSE	FALSE	0	0	1	1	none	0.0001378370205166
T225	T301	FALSE	FALSE	0	0	1	1	none	0.0001452748060258
T230	T301	FALSE	FALSE	0	0	1	1	none	0.000149599231464
T232	T301	FALSE	FALSE	0	0	1	1	none	1.18498823205e-05
T241	T301	FALSE	FALSE	0	0	1	1	none	0.000157447363512
T270	T301	FALSE	FALSE	0	0	1	1	none	1.30356088891e-05
T271b	T301	FALSE	FALSE	0	0	1	1	none	0.0001446819427415
S002	T303	FALSE	FALSE	0	0	1	1	none	0.0001356793710446
S007	T303	FALSE	FALSE	0	0	1	1	none	0.0001309132810626
S021	T303	FALSE	FALSE	0	0	1	1	none	0.0001381341554977
S024	T303	FALSE	FALSE	0	0	1	1	none	0.0001380324772371
S025	T303	FALSE	FALSE	0	0	1	1	none	0.0001425720454603
S026	T303	FALSE	FALSE	0	0	1	1	none	0.0001324055620069
S038	T303	FALSE	FALSE	0	0	1	1	none	0.0001386829365639
S039	T303	FALSE	FALSE	0	0	1	1	none	0.0001389422706764
S040	T303	FALSE	FALSE	0	0	1	1	none	6.49353352209e-05
S042	T303	FALSE	FALSE	0	0	1	1	none	0.0001381341554977
S071	T303	FALSE	FALSE	0	0	1	1	none	4.15451352296e-05
S078	T303	FALSE	FALSE	0	0	1	1	none	0.0001387500613923
S081	T303	FALSE	FALSE	0	0	1	1	none	0.0001381444266703
S085	T303	FALSE	FALSE	0	0	1	1	none	7.81081320473e-05
S087	T303	FALSE	FALSE	0	0	1	1	none	8.71983295139e-05
S093	T303	FALSE	FALSE	0	0	1	1	none	5.06777504746e-05
S097	T303	FALSE	FALSE	0	0	1	1	none	0.0001407160303333
S102	T303	FALSE	FALSE	0	0	1	1	none	6.61157157073e-05
S106	T303	FALSE	FALSE	0	0	1	1	none	0.0001370662716786
S130	T303	FALSE	FALSE	0	0	1	1	none	8.81312081762e-05
T009	T303	FALSE	FALSE	0	0	1	1	none	0.0001498766339632
T010	T303	FALSE	FALSE	0	0	1	1	none	0.0001481022757259
T013	T303	FALSE	FALSE	0	0	1	1	none	0.0001435600242937
T014	T303	FALSE	FALSE	0	0	1	1	none	0.0001385555605894
T020	T303	FALSE	FALSE	0	0	1	1	none	0.0001396861584109
T021	T303	FALSE	FALSE	0	0	1	1	none	0.0001499981431106
T028	T303	FALSE	FALSE	0	0	1	1	none	0.0001401511987266
T035a	T303	FALSE	FALSE	0	0	1	1	none	8.92333027176e-05
T035b	T303	FALSE	FALSE	0	0	1	1	none	0.0001498808655788
T040	T303	FALSE	FALSE	0	0	1	1	none	0.000139286223072
T056	T303	FALSE	FALSE	0	0	1	1	none	0.000155754498749
T059	T303	FALSE	FALSE	0	0	1	1	none	7.11999158509e-05
T065	T303	FALSE	FALSE	0	0	1	1	none	0.0001393065576094
T069	T303	FALSE	FALSE	0	0	1	1	none	5.3266308351e-05
T071	T303	FALSE	FALSE	0	0	1	1	none	0.0001314608841886
T073	T303	FALSE	FALSE	0	0	1	1	none	0.0001504737288631
T075	T303	FALSE	FALSE	0	0	1	1	none	0.0001363974432246
T077	T303	FALSE	FALSE	0	0	1	1	none	0.0001504737288631
T087	T303	FALSE	FALSE	0	0	1	1	none	0.0001498938619559
T095	T303	FALSE	FALSE	0	0	1	1	none	8.73284842786e-05
T099a	T303	FALSE	FALSE	0	0	1	1	none	8.51580551436e-05
T102	T303	FALSE	FALSE	0	0	1	1	none	8.91939895729e-05
T104	T303	FALSE	FALSE	0	0	1	1	none	0.0001364240432611
T105	T303	FALSE	FALSE	0	0	1	1	none	0.0001393065576094
T107	T303	FALSE	FALSE	0	0	1	1	none	9.03797161415e-05
T126	T303	TRUE	TRUE	1	0	1	1	anc	2.0436036183e-06
T156	T303	FALSE	FALSE	0	0	1	1	none	0.0001410851474623
T159a	T303	FALSE	FALSE	0	0	1	1	none	0.0001469165491573
T182	T303	FALSE	FALSE	0	0	1	1	none	0.0001412814125067
T188	T303	FALSE	FALSE	0	0	1	1	none	0.0001384471858266
T192	T303	FALSE	FALSE	0	0	1	1	none	1.85905046445e-05
T223	T303	FALSE	FALSE	0	0	1	1	none	0.0001395759947961
T225	T303	FALSE	FALSE	0	0	1	1	none	0.0001470137803053
T230	T303	FALSE	FALSE	0	0	1	1	none	0.0001513382057435
T232	T303	FALSE	FALSE	0	0	1	1	none	1.35888566e-05
T241	T303	FALSE	FALSE	0	0	1	1	none	0.0001591863377915
T270	T303	FALSE	FALSE	0	0	1	1	none	1.47745831686e-05
T271b	T303	FALSE	FALSE	0	0	1	1	none	0.000146420917021
T301	T303	FALSE	FALSE	0	0	1	1	none	1.47400441819e-05
S002	T322	FALSE	FALSE	0	0	1	1	none	8.98158993695e-05
S007	T322	FALSE	FALSE	0	0	1	1	none	6.37912009189e-05
S021	T322	FALSE	FALSE	0	0	1	1	none	9.22706838226e-05
S024	T322	FALSE	FALSE	0	0	1	1	none	9.2169005562e-05
S025	T322	FALSE	FALSE	0	0	1	1	none	9.67085737852e-05
S026	T322	FALSE	FALSE	0	0	1	1	none	8.65420903318e-05
S038	T322	FALSE	FALSE	0	0	1	1	none	1.78492130716e-05
S039	T322	FALSE	FALSE	0	0	1	1	none	9.30787990013e-05
S040	T322	FALSE	FALSE	0	0	1	1	none	0.0001192037860998
S042	T322	FALSE	FALSE	0	0	1	1	none	9.22706838226e-05
S071	T322	FALSE	FALSE	0	0	1	1	none	0.0001114913502225
S078	T322	FALSE	FALSE	0	0	1	1	none	9.28865897172e-05
S081	T322	FALSE	FALSE	0	0	1	1	none	9.22809549952e-05
S085	T322	FALSE	FALSE	0	0	1	1	none	0.0001100943776122
S087	T322	FALSE	FALSE	0	0	1	1	none	0.0001191845750788
S093	T322	FALSE	FALSE	0	0	1	1	none	0.0001023587349775
S097	T322	FALSE	FALSE	0	0	1	1	none	9.48525586582e-05
S102	T322	FALSE	FALSE	0	0	1	1	none	0.0001203841665862
S106	T322	FALSE	FALSE	0	0	1	1	none	9.12028000035e-05
S130	T322	FALSE	FALSE	0	0	1	1	none	0.0001201174537411
T009	T322	FALSE	FALSE	0	0	1	1	none	0.0001040131622881
T010	T322	FALSE	FALSE	0	0	1	1	none	0.0001022388040508
T013	T322	FALSE	FALSE	0	0	1	1	none	1.11999021078e-05
T014	T322	FALSE	FALSE	0	0	1	1	none	9.26920889143e-05
T020	T322	FALSE	FALSE	0	0	1	1	none	1.88524349186e-05
T021	T322	FALSE	FALSE	0	0	1	1	none	0.0001041346714355
T028	T322	FALSE	FALSE	0	0	1	1	none	7.30291185829e-05
T035a	T322	FALSE	FALSE	0	0	1	1	none	0.0001212195482825
T035b	T322	FALSE	FALSE	0	0	1	1	none	0.0001040173939037
T040	T322	FALSE	FALSE	0	0	1	1	none	9.34227513969e-05
T056	T322	FALSE	FALSE	0	0	1	1	none	0.0001098910270739
T059	T322	FALSE	FALSE	0	0	1	1	none	0.0001254683667298
T065	T322	FALSE	FALSE	0	0	1	1	none	1.61013809799e-05
T069	T322	FALSE	FALSE	0	0	1	1	none	0.0001243982499125
T071	T322	FALSE	FALSE	0	0	1	1	none	6.43388040449e-05
T073	T322	FALSE	FALSE	0	0	1	1	none	0.000104610257188
T075	T322	FALSE	FALSE	0	0	1	1	none	8.93482449809e-05
T077	T322	FALSE	FALSE	0	0	1	1	none	0.000104610257188
T087	T322	FALSE	FALSE	0	0	1	1	none	0.0001040303902808
T095	T322	FALSE	FALSE	0	0	1	1	none	0.0001193147298435
T099a	T322	FALSE	FALSE	0	0	1	1	none	0.0001171443007085
T102	T322	FALSE	FALSE	0	0	1	1	none	0.0001211802351378
T104	T322	FALSE	FALSE	0	0	1	1	none	6.93019631174e-05
T105	T322	FALSE	FALSE	0	0	1	1	none	1.61013809799e-05
T107	T322	FALSE	FALSE	0	0	1	1	none	0.0001223659617064
T126	T322	FALSE	FALSE	0	0	1	1	none	0.0001430183863685
T156	T322	FALSE	FALSE	0	0	1	1	none	2.14371505386e-05
T159a	T322	FALSE	FALSE	0	0	1	1	none	0.0001010530774822
T182	T322	FALSE	FALSE	0	0	1	1	none	2.1633415583e-05
T188	T322	FALSE	FALSE	0	0	1	1	none	7.13251056829e-05
T192	T322	FALSE	FALSE	0	0	1	1	none	0.000152776518498
T223	T322	FALSE	FALSE	0	0	1	1	none	1.99279978724e-05
T225	T322	FALSE	FALSE	0	0	1	1	none	2.73657833816e-05
T230	T322	FALSE	FALSE	0	0	1	1	none	0.0001054747340684
T232	T322	FALSE	FALSE	0	0	1	1	none	0.0001443798288215
T241	T322	FALSE	FALSE	0	0	1	1	none	8.5213054766e-06
T270	T322	FALSE	FALSE	0	0	1	1	none	0.0001455655553901
T271b	T322	FALSE	FALSE	0	0	1	1	none	2.67729200973e-05
T301	T322	FALSE	FALSE	0	0	1	1	none	0.000150111784604
T303	T322	FALSE	FALSE	0	0	1	1	none	0.0001518507588835
S002	T327b	FALSE	FALSE	0	0	1	1	none	0.0001140632406245
S007	T327b	FALSE	FALSE	0	0	1	1	none	0.0001092971506425
S021	T327b	FALSE	FALSE	0	0	1	1	none	0.0001165180250776
S024	T327b	FALSE	FALSE	0	0	1	1	none	0.000116416346817
S025	T327b	FALSE	FALSE	0	0	1	1	none	0.0001209559150402
S026	T327b	FALSE	FALSE	0	0	1	1	none	0.0001107894315868
S038	T327b	FALSE	FALSE	0	0	1	1	none	0.0001170668061438
S039	T327b	FALSE	FALSE	0	0	1	1	none	0.0001173261402563
S040	T327b	FALSE	FALSE	0	0	1	1	none	4.33192048008e-05
S042	T327b	FALSE	FALSE	0	0	1	1	none	0.0001165180250776
S071	T327b	FALSE	FALSE	0	0	1	1	none	2.62265128335e-05
S078	T327b	FALSE	FALSE	0	0	1	1	none	0.0001171339309722
S081	T327b	FALSE	FALSE	0	0	1	1	none	0.0001165282962502
S085	T327b	FALSE	FALSE	0	0	1	1	none	5.64920016272e-05
S087	T327b	FALSE	FALSE	0	0	1	1	none	6.55821990938e-05
S093	T327b	FALSE	FALSE	0	0	1	1	none	2.90616200545e-05
S097	T327b	FALSE	FALSE	0	0	1	1	none	0.0001190998999132
S102	T327b	FALSE	FALSE	0	0	1	1	none	4.44995852872e-05
S106	T327b	FALSE	FALSE	0	0	1	1	none	0.0001154501412585
S130	T327b	FALSE	FALSE	0	0	1	1	none	6.65150777561e-05
T009	T327b	FALSE	FALSE	0	0	1	1	none	0.0001282605035431
T010	T327b	FALSE	FALSE	0	0	1	1	none	0.0001264861453058
T013	T327b	FALSE	FALSE	0	0	1	1	none	0.0001219438938736
T014	T327b	FALSE	FALSE	0	0	1	1	none	0.0001169394301693
T020	T327b	FALSE	FALSE	0	0	1	1	none	0.0001180700279908
T021	T327b	FALSE	FALSE	0	0	1	1	none	0.0001283820126905
T028	T327b	FALSE	FALSE	0	0	1	1	none	0.0001185350683065
T035a	T327b	FALSE	FALSE	0	0	1	1	none	6.76171722975e-05
T035b	T327b	FALSE	FALSE	0	0	1	1	none	0.0001282647351587
T040	T327b	FALSE	FALSE	0	0	1	1	none	0.0001176700926519
T056	T327b	FALSE	FALSE	0	0	1	1	none	0.0001341383683289
T059	T327b	FALSE	FALSE	0	0	1	1	none	4.95837854308e-05
T065	T327b	FALSE	FALSE	0	0	1	1	none	0.0001176904271893
T069	T327b	FALSE	FALSE	0	0	1	1	none	3.91334125235e-05
T071	T327b	FALSE	FALSE	0	0	1	1	none	0.0001098447537685
T073	T327b	FALSE	FALSE	0	0	1	1	none	0.000128857598443
T075	T327b	FALSE	FALSE	0	0	1	1	none	0.0001147813128045
T077	T327b	FALSE	FALSE	0	0	1	1	none	0.000128857598443
T087	T327b	FALSE	FALSE	0	0	1	1	none	0.0001282777315358
T095	T327b	FALSE	FALSE	0	0	1	1	none	6.57123538585e-05
T099a	T327b	FALSE	FALSE	0	0	1	1	none	6.35419247235e-05
T102	T327b	FALSE	FALSE	0	0	1	1	none	6.75778591528e-05
T104	T327b	FALSE	FALSE	0	0	1	1	none	0.000114807912841
T105	T327b	FALSE	FALSE	0	0	1	1	none	0.0001176904271893
T107	T327b	FALSE	FALSE	0	0	1	1	none	6.87635857214e-05
T126	T327b	FALSE	FALSE	0	0	1	1	none	5.77535489795e-05
T156	T327b	FALSE	FALSE	0	0	1	1	none	0.0001194690170422
T159a	T327b	FALSE	FALSE	0	0	1	1	none	0.0001253004187372
T182	T327b	FALSE	FALSE	0	0	1	1	none	0.0001196652820866
T188	T327b	FALSE	FALSE	0	0	1	1	none	0.0001168310554065
T192	T327b	FALSE	FALSE	0	0	1	1	none	6.7511681109e-05
T223	T327b	FALSE	FALSE	0	0	1	1	none	0.000117959864376
T225	T327b	FALSE	FALSE	0	0	1	1	none	0.0001253976498852
T230	T327b	FALSE	FALSE	0	0	1	1	none	0.0001297220753234
T232	T327b	FALSE	FALSE	0	0	1	1	none	5.91149914325e-05
T241	T327b	FALSE	FALSE	0	0	1	1	none	0.0001375702073714
T270	T327b	FALSE	FALSE	0	0	1	1	none	6.03007180011e-05
T271b	T327b	FALSE	FALSE	0	0	1	1	none	0.0001248047866009
T301	T327b	FALSE	FALSE	0	0	1	1	none	6.4846947215e-05
T303	T327b	FALSE	FALSE	0	0	1	1	none	6.65859214945e-05
T322	T327b	FALSE	FALSE	0	0	1	1	none	0.0001302346284634
S002	T330	TRUE	TRUE	0	0	1	1	none	0.0001116917874873
S007	T330	TRUE	TRUE	0	0	1	1	none	0.0001069256975053
S021	T330	TRUE	TRUE	0	0	1	1	none	0.0001141465719404
S024	T330	TRUE	TRUE	0	0	1	1	none	0.0001140448936798
S025	T330	TRUE	TRUE	0	0	1	1	none	0.000118584461903
S026	T330	TRUE	TRUE	0	0	1	1	none	0.0001084179784496
S038	T330	TRUE	TRUE	0	0	1	1	none	0.0001146953530066
S039	T330	TRUE	TRUE	0	0	1	1	none	0.0001149546871191
S040	T330	TRUE	TRUE	0	0	1	1	none	4.09477516636e-05
S042	T330	TRUE	TRUE	0	0	1	1	none	0.0001141465719404
S071	T330	TRUE	TRUE	0	0	1	1	none	2.38550596963e-05
S078	T330	TRUE	TRUE	0	0	1	1	none	0.000114762477835
S081	T330	TRUE	TRUE	0	0	1	1	none	0.000114156843113
S085	T330	TRUE	TRUE	0	0	1	1	none	5.412054849e-05
S087	T330	TRUE	TRUE	0	0	1	1	none	6.32107459566e-05
S093	T330	TRUE	TRUE	0	0	1	1	none	2.66901669173e-05
S097	T330	TRUE	TRUE	0	0	1	1	none	0.000116728446776
S102	T330	TRUE	TRUE	0	0	1	1	none	4.212813215e-05
S106	T330	TRUE	TRUE	0	0	1	1	none	0.0001130786881213
S130	T330	TRUE	TRUE	0	0	1	1	none	6.41436246189e-05
T009	T330	FALSE	FALSE	0	0	1	1	none	0.0001258890504059
T010	T330	FALSE	FALSE	0	0	1	1	none	0.0001241146921686
T013	T330	FALSE	FALSE	0	0	1	1	none	0.0001195724407364
T014	T330	TRUE	TRUE	0	0	1	1	none	0.0001145679770321
T020	T330	TRUE	TRUE	0	0	1	1	none	0.0001156985748536
T021	T330	FALSE	FALSE	0	0	1	1	none	0.0001260105595533
T028	T330	TRUE	TRUE	0	0	1	1	none	0.0001161636151693
T035a	T330	TRUE	TRUE	0	0	1	1	none	6.52457191603e-05
T035b	T330	FALSE	FALSE	0	0	1	1	none	0.0001258932820215
T040	T330	TRUE	TRUE	0	0	1	1	none	0.0001152986395147
T056	T330	FALSE	FALSE	0	0	1	1	none	0.0001317669151917
T059	T330	TRUE	TRUE	0	0	1	1	none	4.72123322936e-05
T065	T330	TRUE	TRUE	0	0	1	1	none	0.0001153189740521
T069	T330	TRUE	TRUE	0	0	1	1	none	3.67619593863e-05
T071	T330	TRUE	TRUE	0	0	1	1	none	0.0001074733006313
T073	T330	FALSE	FALSE	0	0	1	1	none	0.0001264861453058
T075	T330	TRUE	TRUE	0	0	1	1	none	0.0001124098596673
T077	T330	FALSE	FALSE	0	0	1	1	none	0.0001264861453058
T087	T330	FALSE	FALSE	0	0	1	1	none	0.0001259062783986
T095	T330	TRUE	TRUE	0	0	1	1	none	6.33409007213e-05
T099a	T330	TRUE	TRUE	0	0	1	1	none	6.11704715863e-05
T102	T330	FALSE	FALSE	0	0	1	1	none	6.52064060156e-05
T104	T330	FALSE	FALSE	0	0	1	1	none	0.0001124364597038
T105	T330	TRUE	TRUE	0	0	1	1	none	0.0001153189740521
T107	T330	FALSE	FALSE	0	0	1	1	none	6.63921325842e-05
T126	T330	TRUE	TRUE	0	0	1	1	none	5.53820958423e-05
T156	T330	FALSE	FALSE	0	0	1	1	none	0.000117097563905
T159a	T330	TRUE	TRUE	0	0	1	1	none	0.0001229289656
T182	T330	FALSE	FALSE	0	0	1	1	none	0.0001172938289494
T188	T330	TRUE	TRUE	0	0	1	1	none	0.0001144596022693
T192	T330	FALSE	FALSE	0	0	1	1	none	6.51402279718e-05
T223	T330	FALSE	FALSE	0	0	1	1	none	0.0001155884112388
T225	T330	FALSE	FALSE	0	0	1	1	none	0.000123026196748
T230	T330	FALSE	FALSE	0	0	1	1	none	0.0001273506221862
T232	T330	TRUE	TRUE	0	0	1	1	none	5.67435382953e-05
T241	T330	FALSE	FALSE	0	0	1	1	none	0.0001351987542342
T270	T330	FALSE	FALSE	0	0	1	1	none	5.79292648639e-05
T271b	T330	FALSE	FALSE	0	0	1	1	none	0.0001224333334637
T301	T330	FALSE	FALSE	0	0	1	1	none	6.24754940778e-05
T303	T330	FALSE	FALSE	0	0	1	1	none	6.42144683573e-05
T322	T330	FALSE	FALSE	0	0	1	1	none	0.0001278631753262
T327b	T330	TRUE	TRUE	0	1	1	1	desc	5.928632843e-07
S002	T335	FALSE	FALSE	0	0	1	1	none	0.000135876549305
S007	T335	FALSE	FALSE	0	0	1	1	none	0.000131110459323
S021	T335	FALSE	FALSE	0	0	1	1	none	0.0001383313337581
S024	T335	FALSE	FALSE	0	0	1	1	none	0.0001382296554975
S025	T335	FALSE	FALSE	0	0	1	1	none	0.0001427692237207
S026	T335	FALSE	FALSE	0	0	1	1	none	0.0001326027402673
S038	T335	FALSE	FALSE	0	0	1	1	none	0.0001388801148243
S039	T335	FALSE	FALSE	0	0	1	1	none	0.0001391394489368
S040	T335	FALSE	FALSE	0	0	1	1	none	6.51325134813e-05
S042	T335	FALSE	FALSE	0	0	1	1	none	0.0001383313337581
S071	T335	FALSE	FALSE	0	0	1	1	none	4.174231349e-05
S078	T335	FALSE	FALSE	0	0	1	1	none	0.0001389472396527
S081	T335	FALSE	FALSE	0	0	1	1	none	0.0001383416049307
S085	T335	FALSE	FALSE	0	0	1	1	none	7.83053103077e-05
S087	T335	FALSE	FALSE	0	0	1	1	none	8.73955077743e-05
S093	T335	FALSE	FALSE	0	0	1	1	none	5.0874928735e-05
S097	T335	FALSE	FALSE	0	0	1	1	none	0.0001409132085937
S102	T335	FALSE	FALSE	0	0	1	1	none	6.63128939677e-05
S106	T335	FALSE	FALSE	0	0	1	1	none	0.000137263449939
S130	T335	FALSE	FALSE	0	0	1	1	none	8.83283864366e-05
T009	T335	FALSE	FALSE	0	0	1	1	none	0.0001500738122236
T010	T335	FALSE	FALSE	0	0	1	1	none	0.0001482994539863
T013	T335	FALSE	FALSE	0	0	1	1	none	0.0001437572025541
T014	T335	FALSE	FALSE	0	0	1	1	none	0.0001387527388498
T020	T335	FALSE	FALSE	0	0	1	1	none	0.0001398833366713
T021	T335	FALSE	FALSE	0	0	1	1	none	0.000150195321371
T028	T335	FALSE	FALSE	0	0	1	1	none	0.000140348376987
T035a	T335	FALSE	FALSE	0	0	1	1	none	8.9430480978e-05
T035b	T335	FALSE	FALSE	0	0	1	1	none	0.0001500780438392
T040	T335	FALSE	FALSE	0	0	1	1	none	0.0001394834013324
T056	T335	FALSE	FALSE	0	0	1	1	none	0.0001559516770094
T059	T335	FALSE	FALSE	0	0	1	1	none	7.13970941113e-05
T065	T335	FALSE	FALSE	0	0	1	1	none	0.0001395037358698
T069	T335	FALSE	FALSE	0	0	1	1	none	5.34634866114e-05
T071	T335	FALSE	FALSE	0	0	1	1	none	0.000131658062449
T073	T335	FALSE	FALSE	0	0	1	1	none	0.0001506709071235
T075	T335	FALSE	FALSE	0	0	1	1	none	0.000136594621485
T077	T335	FALSE	FALSE	0	0	1	1	none	0.0001506709071235
T087	T335	FALSE	FALSE	0	0	1	1	none	0.0001500910402163
T095	T335	FALSE	FALSE	0	0	1	1	none	8.7525662539e-05
T099a	T335	FALSE	FALSE	0	0	1	1	none	8.5355233404e-05
T102	T335	FALSE	FALSE	0	0	1	1	none	8.93911678333e-05
T104	T335	FALSE	FALSE	0	0	1	1	none	0.0001366212215215
T105	T335	FALSE	FALSE	0	0	1	1	none	0.0001395037358698
T107	T335	FALSE	FALSE	0	0	1	1	none	9.05768944019e-05
T126	T335	TRUE	TRUE	1	0	1	1	anc	5.928632843e-07
[truncated: 1,161 more rows]
