# Supplementary material for: Improved characterisation of MRSA transmission using within-host bacterial sequence diversity
Source: eLife. 2019 Oct 8;8:e46402. doi: 10.7554/eLife.46402 (PMC6954020; doi:10.7554/eLife.46402)
Supplement: Figure 9—source data 1. [file elife-46402-fig9-data1.zip › Figure 9-source data 1/classifications/Classification_Posterior_ds_10percol_87.csv]

host.1	host.2	adjacent	contiguous	paths12	paths21	nodes1	nodes2	path.classification	min.distance.between.subgraphs
S002	S007	TRUE	TRUE	0	0	1	1	none	7.52993305655e-05
S002	S021	TRUE	TRUE	0	0	1	1	none	1.35422967334e-05
S007	S021	TRUE	TRUE	0	0	1	1	none	7.49648765569e-05
S002	S024	TRUE	TRUE	0	0	1	1	none	1.23664522204e-05
S007	S024	TRUE	TRUE	0	0	1	1	none	7.37890320439e-05
S021	S024	TRUE	TRUE	0	0	1	1	none	5.307851393e-06
S002	S025	TRUE	TRUE	0	0	1	1	none	2.0464825943e-05
S007	S025	TRUE	TRUE	0	0	1	1	none	7.82380244885e-05
S021	S025	TRUE	TRUE	0	0	1	1	none	2.01303719344e-05
S024	S025	TRUE	TRUE	0	0	1	1	none	1.89545274214e-05
S002	S026	TRUE	TRUE	0	0	1	1	none	1.44178137335e-05
S007	S026	TRUE	TRUE	0	0	1	1	none	7.2191012279e-05
S021	S026	TRUE	TRUE	0	0	1	1	none	1.40833597249e-05
S024	S026	TRUE	TRUE	0	0	1	1	none	1.29075152119e-05
S025	S026	TRUE	TRUE	0	0	1	1	none	1.47641497045e-05
S002	S038	TRUE	TRUE	0	0	1	1	none	8.033857201e-05
S007	S038	TRUE	TRUE	0	0	1	1	none	5.39048013205e-05
S021	S038	TRUE	TRUE	0	0	1	1	none	8.00041180014e-05
S024	S038	TRUE	TRUE	0	0	1	1	none	7.88282734884e-05
S025	S038	TRUE	TRUE	0	0	1	1	none	8.3277265933e-05
S026	S038	TRUE	TRUE	0	0	1	1	none	7.72302537235e-05
S002	S039	TRUE	TRUE	0	0	1	1	none	1.25263940364e-05
S007	S039	TRUE	TRUE	0	0	1	1	none	7.39489738599e-05
S021	S039	TRUE	TRUE	0	0	1	1	none	3.106298619e-06
S024	S039	TRUE	TRUE	0	0	1	1	none	4.291948696e-06
S025	S039	TRUE	TRUE	0	0	1	1	none	1.91144692374e-05
S026	S039	TRUE	TRUE	0	0	1	1	none	1.30674570279e-05
S038	S039	TRUE	TRUE	0	0	1	1	none	7.89882153044e-05
S002	S040	TRUE	TRUE	0	0	1	1	none	0.000113120137146
S007	S040	TRUE	TRUE	0	0	1	1	none	0.0001097232373515
S021	S040	TRUE	TRUE	0	0	1	1	none	0.0001127856831374
S024	S040	TRUE	TRUE	0	0	1	1	none	0.0001116098386244
S025	S040	TRUE	TRUE	0	0	1	1	none	0.000116058831069
S026	S040	TRUE	TRUE	0	0	1	1	none	0.0001100118188595
S038	S040	TRUE	TRUE	0	0	1	1	none	0.000114762478796
S039	S040	TRUE	TRUE	0	0	1	1	none	0.0001117697804404
S002	S042	TRUE	TRUE	0	0	1	1	none	1.20715697229e-05
S007	S042	TRUE	TRUE	0	0	1	1	none	7.34941495464e-05
S021	S042	TRUE	TRUE	0	0	1	1	none	3.8322216005e-06
S024	S042	TRUE	TRUE	0	0	1	1	none	3.8371243825e-06
S025	S042	TRUE	TRUE	0	0	1	1	none	1.86596449239e-05
S026	S042	TRUE	TRUE	0	0	1	1	none	1.26126327144e-05
S038	S042	TRUE	TRUE	0	0	1	1	none	7.85333909909e-05
S039	S042	TRUE	TRUE	0	0	1	1	none	2.8163189035e-06
S040	S042	TRUE	TRUE	0	0	1	1	none	0.0001113149561269
S002	S071	TRUE	TRUE	0	0	1	1	none	0.000103502891778
S007	S071	TRUE	TRUE	0	0	1	1	none	0.0001001059919835
S021	S071	TRUE	TRUE	0	0	1	1	none	0.0001031684377694
S024	S071	TRUE	TRUE	0	0	1	1	none	0.0001019925932564
S025	S071	TRUE	TRUE	0	0	1	1	none	0.000106441585701
S026	S071	TRUE	TRUE	0	0	1	1	none	0.0001003945734915
S038	S071	TRUE	TRUE	0	0	1	1	none	0.000105145233428
S039	S071	TRUE	TRUE	0	0	1	1	none	0.0001021525350724
S040	S071	TRUE	TRUE	0	0	1	1	none	2.7428946662e-05
S042	S071	TRUE	TRUE	0	0	1	1	none	0.0001016977107589
S002	S078	TRUE	TRUE	0	0	1	1	none	1.1518233113e-05
S007	S078	TRUE	TRUE	0	0	1	1	none	7.29408129365e-05
S021	S078	TRUE	TRUE	0	0	1	1	none	6.4587092704e-06
S024	S078	TRUE	TRUE	0	0	1	1	none	5.2828647574e-06
S025	S078	TRUE	TRUE	0	0	1	1	none	1.8106308314e-05
S026	S078	TRUE	TRUE	0	0	1	1	none	1.20592961045e-05
S038	S078	TRUE	TRUE	0	0	1	1	none	7.7980054381e-05
S039	S078	TRUE	TRUE	0	0	1	1	none	5.4428065734e-06
S040	S078	TRUE	TRUE	0	0	1	1	none	0.000110761619517
S042	S078	TRUE	TRUE	0	0	1	1	none	4.9879822599e-06
S071	S078	TRUE	TRUE	0	0	1	1	none	0.000101144374149
S002	S081	TRUE	TRUE	0	0	1	1	none	1.21238541954e-05
S007	S081	TRUE	TRUE	0	0	1	1	none	7.35464340189e-05
S021	S081	TRUE	TRUE	0	0	1	1	none	5.065253368e-06
S024	S081	TRUE	TRUE	0	0	1	1	none	2.604092615e-06
S025	S081	TRUE	TRUE	0	0	1	1	none	1.87119293964e-05
S026	S081	TRUE	TRUE	0	0	1	1	none	1.26649171869e-05
S038	S081	TRUE	TRUE	0	0	1	1	none	7.85856754634e-05
S039	S081	TRUE	TRUE	0	0	1	1	none	4.049350671e-06
S040	S081	TRUE	TRUE	0	0	1	1	none	0.0001113672405994
S042	S081	TRUE	TRUE	0	0	1	1	none	3.5945263575e-06
S071	S081	TRUE	TRUE	0	0	1	1	none	0.0001017499952314
S078	S081	TRUE	TRUE	0	0	1	1	none	5.0402667324e-06
S002	S085	TRUE	TRUE	0	0	1	1	none	0.000103192317068
S007	S085	TRUE	TRUE	0	0	1	1	none	9.97954172735e-05
S021	S085	TRUE	TRUE	0	0	1	1	none	0.0001028578630594
S024	S085	TRUE	TRUE	0	0	1	1	none	0.0001016820185464
S025	S085	TRUE	TRUE	0	0	1	1	none	0.000106131010991
S026	S085	TRUE	TRUE	0	0	1	1	none	0.0001000839987815
S038	S085	TRUE	TRUE	0	0	1	1	none	0.000104834658718
S039	S085	TRUE	TRUE	0	0	1	1	none	0.0001018419603624
S040	S085	TRUE	TRUE	0	0	1	1	none	4.5450061634e-05
S042	S085	TRUE	TRUE	0	0	1	1	none	0.0001013871360489
S071	S085	TRUE	TRUE	0	0	1	1	none	3.5832816266e-05
S078	S085	TRUE	TRUE	0	0	1	1	none	0.000100833799439
S081	S085	TRUE	TRUE	0	0	1	1	none	0.0001014394205214
S002	S087	TRUE	TRUE	0	0	1	1	none	0.000120555479833
S007	S087	TRUE	TRUE	0	0	1	1	none	0.0001171585800385
S021	S087	TRUE	TRUE	0	0	1	1	none	0.0001202210258244
S024	S087	TRUE	TRUE	0	0	1	1	none	0.0001190451813114
S025	S087	TRUE	TRUE	0	0	1	1	none	0.000123494173756
S026	S087	TRUE	TRUE	0	0	1	1	none	0.0001174471615465
S038	S087	TRUE	TRUE	0	0	1	1	none	0.000122197821483
S039	S087	TRUE	TRUE	0	0	1	1	none	0.0001192051231274
S040	S087	TRUE	TRUE	0	0	1	1	none	6.2813224399e-05
S042	S087	TRUE	TRUE	0	0	1	1	none	0.0001187502988139
S071	S087	TRUE	TRUE	0	0	1	1	none	5.3195979031e-05
S078	S087	TRUE	TRUE	0	0	1	1	none	0.000118196962204
S081	S087	TRUE	TRUE	0	0	1	1	none	0.0001188025832864
S085	S087	TRUE	TRUE	0	0	1	1	none	3.0623635565e-05
S002	S093	TRUE	TRUE	0	0	1	1	none	9.40844219715e-05
S007	S093	TRUE	TRUE	0	0	1	1	none	9.0687522177e-05
S021	S093	TRUE	TRUE	0	0	1	1	none	9.37499679629e-05
S024	S093	TRUE	TRUE	0	0	1	1	none	9.25741234499e-05
S025	S093	TRUE	TRUE	0	0	1	1	none	9.70231158945e-05
S026	S093	TRUE	TRUE	0	0	1	1	none	9.0976103685e-05
S038	S093	TRUE	TRUE	0	0	1	1	none	9.57267636215e-05
S039	S093	TRUE	TRUE	0	0	1	1	none	9.27340652659e-05
S040	S093	TRUE	TRUE	0	0	1	1	none	3.63421665375e-05
S042	S093	TRUE	TRUE	0	0	1	1	none	9.22792409524e-05
S071	S093	TRUE	TRUE	0	0	1	1	none	2.67249211695e-05
S078	S093	TRUE	TRUE	0	0	1	1	none	9.17259043425e-05
S081	S093	TRUE	TRUE	0	0	1	1	none	9.23315254249e-05
S085	S093	TRUE	TRUE	0	0	1	1	none	1.02886423915e-05
S087	S093	TRUE	TRUE	0	0	1	1	none	2.76518051565e-05
S002	S097	TRUE	TRUE	0	0	1	1	none	1.9819738965e-05
S007	S097	TRUE	TRUE	0	0	1	1	none	7.75929375105e-05
S021	S097	TRUE	TRUE	0	0	1	1	none	1.94852849564e-05
S024	S097	TRUE	TRUE	0	0	1	1	none	1.83094404434e-05
S025	S097	TRUE	TRUE	0	0	1	1	none	6.25166148e-06
S026	S097	TRUE	TRUE	0	0	1	1	none	1.41190627265e-05
S038	S097	TRUE	TRUE	0	0	1	1	none	8.2632178955e-05
S039	S097	TRUE	TRUE	0	0	1	1	none	1.84693822594e-05
S040	S097	TRUE	TRUE	0	0	1	1	none	0.000115413744091
S042	S097	TRUE	TRUE	0	0	1	1	none	1.80145579459e-05
S071	S097	TRUE	TRUE	0	0	1	1	none	0.000105796498723
S078	S097	TRUE	TRUE	0	0	1	1	none	1.7461221336e-05
S081	S097	TRUE	TRUE	0	0	1	1	none	1.80668424184e-05
S085	S097	TRUE	TRUE	0	0	1	1	none	0.000105485924013
S087	S097	TRUE	TRUE	0	0	1	1	none	0.000122849086778
S093	S097	TRUE	TRUE	0	0	1	1	none	9.63780289165e-05
S002	S102	TRUE	TRUE	0	0	1	1	none	0.000115510705022
S007	S102	TRUE	TRUE	0	0	1	1	none	0.0001121138052275
S021	S102	TRUE	TRUE	0	0	1	1	none	0.0001151762510134
S024	S102	TRUE	TRUE	0	0	1	1	none	0.0001140004065004
S025	S102	TRUE	TRUE	0	0	1	1	none	0.000118449398945
S026	S102	TRUE	TRUE	0	0	1	1	none	0.0001124023867355
S038	S102	TRUE	TRUE	0	0	1	1	none	0.000117153046672
S039	S102	TRUE	TRUE	0	0	1	1	none	0.0001141603483164
S040	S102	TRUE	TRUE	0	0	1	1	none	4.752062466e-06
S042	S102	TRUE	TRUE	0	0	1	1	none	0.0001137055240029
S071	S102	TRUE	TRUE	0	0	1	1	none	2.9819514538e-05
S078	S102	TRUE	TRUE	0	0	1	1	none	0.000113152187393
S081	S102	TRUE	TRUE	0	0	1	1	none	0.0001137578084754
S085	S102	TRUE	TRUE	0	0	1	1	none	4.784062951e-05
S087	S102	TRUE	TRUE	0	0	1	1	none	6.5203792275e-05
S093	S102	TRUE	TRUE	0	0	1	1	none	3.87327344135e-05
S097	S102	TRUE	TRUE	0	0	1	1	none	0.000117804311967
S002	S106	TRUE	TRUE	0	0	1	1	none	1.0734333339e-05
S007	S106	TRUE	TRUE	0	0	1	1	none	7.57805852425e-05
S021	S106	TRUE	TRUE	0	0	1	1	none	1.40235514104e-05
S024	S106	TRUE	TRUE	0	0	1	1	none	1.28477068974e-05
S025	S106	TRUE	TRUE	0	0	1	1	none	2.094608062e-05
S026	S106	TRUE	TRUE	0	0	1	1	none	1.48990684105e-05
S038	S106	TRUE	TRUE	0	0	1	1	none	8.0819826687e-05
S039	S106	TRUE	TRUE	0	0	1	1	none	1.30076487134e-05
S040	S106	TRUE	TRUE	0	0	1	1	none	0.000113601391823
S042	S106	TRUE	TRUE	0	0	1	1	none	1.25528243999e-05
S071	S106	TRUE	TRUE	0	0	1	1	none	0.000103984146455
S078	S106	TRUE	TRUE	0	0	1	1	none	1.199948779e-05
S081	S106	TRUE	TRUE	0	0	1	1	none	1.26051088724e-05
S085	S106	TRUE	TRUE	0	0	1	1	none	0.000103673571745
S087	S106	TRUE	TRUE	0	0	1	1	none	0.00012103673451
S093	S106	TRUE	TRUE	0	0	1	1	none	9.45656766485e-05
S097	S106	TRUE	TRUE	0	0	1	1	none	2.0300993642e-05
S102	S106	TRUE	TRUE	0	0	1	1	none	0.000115991959699
S002	S130	TRUE	TRUE	0	0	1	1	none	0.000118084802884
S007	S130	TRUE	TRUE	0	0	1	1	none	0.0001146879030895
S021	S130	TRUE	TRUE	0	0	1	1	none	0.0001177503488754
S024	S130	TRUE	TRUE	0	0	1	1	none	0.0001165745043624
S025	S130	TRUE	TRUE	0	0	1	1	none	0.000121023496807
S026	S130	TRUE	TRUE	0	0	1	1	none	0.0001149764845975
S038	S130	TRUE	TRUE	0	0	1	1	none	0.000119727144534
S039	S130	TRUE	TRUE	0	0	1	1	none	0.0001167344461784
S040	S130	TRUE	TRUE	0	0	1	1	none	6.034254745e-05
S042	S130	TRUE	TRUE	0	0	1	1	none	0.0001162796218649
S071	S130	TRUE	TRUE	0	0	1	1	none	5.0725302082e-05
S078	S130	TRUE	TRUE	0	0	1	1	none	0.000115726285255
S081	S130	TRUE	TRUE	0	0	1	1	none	0.0001163319063374
S085	S130	TRUE	TRUE	0	0	1	1	none	2.8152958616e-05
S087	S130	TRUE	TRUE	0	0	1	1	none	3.651424244e-06
S093	S130	TRUE	TRUE	0	0	1	1	none	2.51811282075e-05
S097	S130	TRUE	TRUE	0	0	1	1	none	0.000120378409829
S102	S130	TRUE	TRUE	0	0	1	1	none	6.2733115326e-05
S106	S130	TRUE	TRUE	0	0	1	1	none	0.000118566057561
S002	T009	FALSE	FALSE	0	0	1	1	none	2.92967857022e-05
S007	T009	FALSE	FALSE	0	0	1	1	none	8.70699842477e-05
S021	T009	FALSE	FALSE	0	0	1	1	none	2.89623316936e-05
S024	T009	FALSE	FALSE	0	0	1	1	none	2.77864871806e-05
S025	T009	FALSE	FALSE	0	0	1	1	none	2.96431216732e-05
S026	T009	FALSE	FALSE	0	0	1	1	none	1.89761964837e-05
S038	T009	FALSE	FALSE	0	0	1	1	none	9.21092256922e-05
S039	T009	FALSE	FALSE	0	0	1	1	none	2.79464289966e-05
S040	T009	FALSE	FALSE	0	0	1	1	none	0.0001248907908282
S042	T009	FALSE	FALSE	0	0	1	1	none	2.74916046831e-05
S071	T009	FALSE	FALSE	0	0	1	1	none	0.0001152735454602
S078	T009	FALSE	FALSE	0	0	1	1	none	2.69382680732e-05
S081	T009	FALSE	FALSE	0	0	1	1	none	2.75438891556e-05
S085	T009	FALSE	FALSE	0	0	1	1	none	0.0001149629707502
S087	T009	FALSE	FALSE	0	0	1	1	none	0.0001323261335152
S093	T009	FALSE	FALSE	0	0	1	1	none	0.0001058550756537
S097	T009	FALSE	FALSE	0	0	1	1	none	2.89980346952e-05
S102	T009	FALSE	FALSE	0	0	1	1	none	0.0001272813587042
S106	T009	FALSE	FALSE	0	0	1	1	none	2.97780403792e-05
S130	T009	FALSE	FALSE	0	0	1	1	none	0.0001298554565662
S002	T010	FALSE	FALSE	0	0	1	1	none	2.91129521877e-05
S007	T010	FALSE	FALSE	0	0	1	1	none	8.68861507332e-05
S021	T010	FALSE	FALSE	0	0	1	1	none	2.87784981791e-05
S024	T010	FALSE	FALSE	0	0	1	1	none	2.76026536661e-05
S025	T010	FALSE	FALSE	0	0	1	1	none	2.94592881587e-05
S026	T010	FALSE	FALSE	0	0	1	1	none	1.87923629692e-05
S038	T010	FALSE	FALSE	0	0	1	1	none	9.19253921777e-05
S039	T010	FALSE	FALSE	0	0	1	1	none	2.77625954821e-05
S040	T010	FALSE	FALSE	0	0	1	1	none	0.0001247069573137
S042	T010	FALSE	FALSE	0	0	1	1	none	2.73077711686e-05
S071	T010	FALSE	FALSE	0	0	1	1	none	0.0001150897119457
S078	T010	FALSE	FALSE	0	0	1	1	none	2.67544345587e-05
S081	T010	FALSE	FALSE	0	0	1	1	none	2.73600556411e-05
S085	T010	FALSE	FALSE	0	0	1	1	none	0.0001147791372357
S087	T010	FALSE	FALSE	0	0	1	1	none	0.0001321423000007
S093	T010	FALSE	FALSE	0	0	1	1	none	0.0001056712421392
S097	T010	FALSE	FALSE	0	0	1	1	none	2.88142011807e-05
S102	T010	FALSE	FALSE	0	0	1	1	none	0.0001270975251897
S106	T010	FALSE	FALSE	0	0	1	1	none	2.95942068647e-05
S130	T010	FALSE	FALSE	0	0	1	1	none	0.0001296716230517
T009	T010	TRUE	TRUE	0	0	1	1	none	1.3639129979e-06
S002	T013	FALSE	FALSE	0	0	1	1	none	8.943754519e-05
S007	T013	FALSE	FALSE	0	0	1	1	none	6.30037745005e-05
S021	T013	FALSE	FALSE	0	0	1	1	none	8.91030911814e-05
S024	T013	FALSE	FALSE	0	0	1	1	none	8.79272466684e-05
S025	T013	FALSE	FALSE	0	0	1	1	none	9.2376239113e-05
S026	T013	FALSE	FALSE	0	0	1	1	none	8.63292269035e-05
S038	T013	FALSE	FALSE	0	0	1	1	none	1.146046777e-05
S039	T013	FALSE	FALSE	0	0	1	1	none	8.80871884844e-05
S040	T013	FALSE	FALSE	0	0	1	1	none	0.000123861451976
S042	T013	FALSE	FALSE	0	0	1	1	none	8.76323641709e-05
S071	T013	FALSE	FALSE	0	0	1	1	none	0.000114244206608
S078	T013	FALSE	FALSE	0	0	1	1	none	8.7079027561e-05
S081	T013	FALSE	FALSE	0	0	1	1	none	8.76846486434e-05
S085	T013	FALSE	FALSE	0	0	1	1	none	0.000113933631898
S087	T013	FALSE	FALSE	0	0	1	1	none	0.000131296794663
S093	T013	FALSE	FALSE	0	0	1	1	none	0.0001048257368015
S097	T013	FALSE	FALSE	0	0	1	1	none	9.1731152135e-05
S102	T013	FALSE	FALSE	0	0	1	1	none	0.000126252019852
S106	T013	FALSE	FALSE	0	0	1	1	none	8.9918799867e-05
S130	T013	FALSE	FALSE	0	0	1	1	none	0.000128826117714
T009	T013	FALSE	FALSE	0	0	1	1	none	0.0001012081988722
T010	T013	FALSE	FALSE	0	0	1	1	none	0.0001010243653577
S002	T014	TRUE	TRUE	0	0	1	1	none	1.24793352128e-05
S007	T014	TRUE	TRUE	0	0	1	1	none	7.39019150363e-05
S021	T014	TRUE	TRUE	0	0	1	1	none	4.2399870904e-06
S024	T014	TRUE	TRUE	0	0	1	1	none	4.2448898724e-06
S025	T014	TRUE	TRUE	0	0	1	1	none	1.90674104138e-05
S026	T014	TRUE	TRUE	0	0	1	1	none	1.30203982043e-05
S038	T014	TRUE	TRUE	0	0	1	1	none	7.89411564808e-05
S039	T014	TRUE	TRUE	0	0	1	1	none	3.2240843934e-06
S040	T014	TRUE	TRUE	0	0	1	1	none	0.0001117227216168
S042	T014	TRUE	TRUE	0	0	1	1	none	1.5885127849e-06
S071	T014	TRUE	TRUE	0	0	1	1	none	0.0001021054762488
S078	T014	TRUE	TRUE	0	0	1	1	none	5.3957477498e-06
S081	T014	TRUE	TRUE	0	0	1	1	none	4.0022918474e-06
S085	T014	TRUE	TRUE	0	0	1	1	none	0.0001017949015388
S087	T014	TRUE	TRUE	0	0	1	1	none	0.0001191580643038
S093	T014	TRUE	TRUE	0	0	1	1	none	9.26870064423e-05
S097	T014	TRUE	TRUE	0	0	1	1	none	1.84223234358e-05
S102	T014	TRUE	TRUE	0	0	1	1	none	0.0001141132894928
S106	T014	TRUE	TRUE	0	0	1	1	none	1.29605898898e-05
S130	T014	TRUE	TRUE	0	0	1	1	none	0.0001166873873548
T009	T014	FALSE	FALSE	0	0	1	1	none	2.7899370173e-05
T010	T014	FALSE	FALSE	0	0	1	1	none	2.77155366585e-05
T013	T014	FALSE	FALSE	0	0	1	1	none	8.80401296608e-05
S002	T020	TRUE	TRUE	0	0	1	1	none	8.40688943995e-05
S007	T020	TRUE	TRUE	0	0	1	1	none	5.763512371e-05
S021	T020	TRUE	TRUE	0	0	1	1	none	8.37344403909e-05
S024	T020	TRUE	TRUE	0	0	1	1	none	8.25585958779e-05
S025	T020	TRUE	TRUE	0	0	1	1	none	8.70075883225e-05
S026	T020	TRUE	TRUE	0	0	1	1	none	8.0960576113e-05
S038	T020	TRUE	TRUE	0	0	1	1	none	4.9110696845e-06
S039	T020	TRUE	TRUE	0	0	1	1	none	8.27185376939e-05
S040	T020	TRUE	TRUE	0	0	1	1	none	0.0001184928011855
S042	T020	TRUE	TRUE	0	0	1	1	none	8.22637133804e-05
S071	T020	TRUE	TRUE	0	0	1	1	none	0.0001088755558175
S078	T020	TRUE	TRUE	0	0	1	1	none	8.17103767705e-05
S081	T020	TRUE	TRUE	0	0	1	1	none	8.23159978529e-05
S085	T020	TRUE	TRUE	0	0	1	1	none	0.0001085649811075
S087	T020	TRUE	TRUE	0	0	1	1	none	0.0001259281438725
S093	T020	TRUE	TRUE	0	0	1	1	none	9.9457086011e-05
S097	T020	TRUE	TRUE	0	0	1	1	none	8.63625013445e-05
S102	T020	TRUE	TRUE	0	0	1	1	none	0.0001208833690615
S106	T020	TRUE	TRUE	0	0	1	1	none	8.45501490765e-05
S130	T020	TRUE	TRUE	0	0	1	1	none	0.0001234574669235
T009	T020	FALSE	FALSE	0	0	1	1	none	9.58395480817e-05
T010	T020	FALSE	FALSE	0	0	1	1	none	9.56557145672e-05
T013	T020	FALSE	FALSE	0	0	1	1	none	1.51907901595e-05
T014	T020	TRUE	TRUE	0	0	1	1	none	8.26714788703e-05
S002	T021	TRUE	TRUE	0	0	1	1	none	2.9162752638e-05
S007	T021	TRUE	TRUE	0	0	1	1	none	8.69359511835e-05
S021	T021	TRUE	TRUE	0	0	1	1	none	2.88282986294e-05
S024	T021	TRUE	TRUE	0	0	1	1	none	2.76524541164e-05
S025	T021	TRUE	TRUE	0	0	1	1	none	2.9509088609e-05
S026	T021	TRUE	TRUE	0	0	1	1	none	1.88421634195e-05
S038	T021	TRUE	TRUE	0	0	1	1	none	9.1975192628e-05
S039	T021	TRUE	TRUE	0	0	1	1	none	2.78123959324e-05
S040	T021	TRUE	TRUE	0	0	1	1	none	0.000124756757764
S042	T021	TRUE	TRUE	0	0	1	1	none	2.73575716189e-05
S071	T021	TRUE	TRUE	0	0	1	1	none	0.000115139512396
S078	T021	TRUE	TRUE	0	0	1	1	none	2.6804235009e-05
S081	T021	TRUE	TRUE	0	0	1	1	none	2.74098560914e-05
S085	T021	TRUE	TRUE	0	0	1	1	none	0.000114828937686
S087	T021	TRUE	TRUE	0	0	1	1	none	0.000132192100451
S093	T021	TRUE	TRUE	0	0	1	1	none	0.0001057210425895
S097	T021	TRUE	TRUE	0	0	1	1	none	2.8864001631e-05
S102	T021	TRUE	TRUE	0	0	1	1	none	0.00012714732564
S106	T021	TRUE	TRUE	0	0	1	1	none	2.9644007315e-05
S130	T021	TRUE	TRUE	0	0	1	1	none	0.000129721423502
T009	T021	FALSE	FALSE	0	0	1	1	none	6.1367026282e-06
T010	T021	FALSE	FALSE	0	0	1	1	none	5.9528691137e-06
T013	T021	FALSE	FALSE	0	0	1	1	none	0.000101074165808
T014	T021	TRUE	TRUE	0	0	1	1	none	2.77653371088e-05
T020	T021	TRUE	TRUE	0	0	1	1	none	9.57055150175e-05
S002	T028	TRUE	TRUE	0	0	1	1	none	7.7489810812e-05
S007	T028	TRUE	TRUE	0	0	1	1	none	4.19952545465e-05
S021	T028	TRUE	TRUE	0	0	1	1	none	7.71553568034e-05
S024	T028	TRUE	TRUE	0	0	1	1	none	7.59795122904e-05
S025	T028	TRUE	TRUE	0	0	1	1	none	8.0428504735e-05
S026	T028	TRUE	TRUE	0	0	1	1	none	7.43814925255e-05
S038	T028	TRUE	TRUE	0	0	1	1	none	5.6095281567e-05
S039	T028	TRUE	TRUE	0	0	1	1	none	7.61394541064e-05
S040	T028	TRUE	TRUE	0	0	1	1	none	0.000111913717598
S042	T028	TRUE	TRUE	0	0	1	1	none	7.56846297929e-05
S071	T028	TRUE	TRUE	0	0	1	1	none	0.00010229647223
S078	T028	TRUE	TRUE	0	0	1	1	none	7.5131293183e-05
S081	T028	TRUE	TRUE	0	0	1	1	none	7.57369142654e-05
S085	T028	TRUE	TRUE	0	0	1	1	none	0.00010198589752
S087	T028	TRUE	TRUE	0	0	1	1	none	0.000119349060285
S093	T028	TRUE	TRUE	0	0	1	1	none	9.28780024235e-05
S097	T028	TRUE	TRUE	0	0	1	1	none	7.9783417757e-05
S102	T028	TRUE	TRUE	0	0	1	1	none	0.000114304285474
S106	T028	TRUE	TRUE	0	0	1	1	none	7.7971065489e-05
S130	T028	TRUE	TRUE	0	0	1	1	none	0.000116878383336
T009	T028	FALSE	FALSE	0	0	1	1	none	8.92604644942e-05
T010	T028	FALSE	FALSE	0	0	1	1	none	8.90766309797e-05
T013	T028	FALSE	FALSE	0	0	1	1	none	6.5194254747e-05
T014	T028	TRUE	TRUE	0	0	1	1	none	7.60923952828e-05
T020	T028	TRUE	TRUE	0	0	1	1	none	5.98256039565e-05
T021	T028	TRUE	TRUE	0	0	1	1	none	8.912643143e-05
S002	T035a	TRUE	TRUE	0	0	1	1	none	0.0001219588275205
S007	T035a	TRUE	TRUE	0	0	1	1	none	0.000118561927726
S021	T035a	TRUE	TRUE	0	0	1	1	none	0.0001216243735119
S024	T035a	TRUE	TRUE	0	0	1	1	none	0.0001204485289989
S025	T035a	TRUE	TRUE	0	0	1	1	none	0.0001248975214435
S026	T035a	TRUE	TRUE	0	0	1	1	none	0.000118850509234
S038	T035a	TRUE	TRUE	0	0	1	1	none	0.0001236011691705
S039	T035a	TRUE	TRUE	0	0	1	1	none	0.0001206084708149
S040	T035a	TRUE	TRUE	0	0	1	1	none	6.42165720865e-05
S042	T035a	TRUE	TRUE	0	0	1	1	none	0.0001201536465014
S071	T035a	TRUE	TRUE	0	0	1	1	none	5.45993267185e-05
S078	T035a	TRUE	TRUE	0	0	1	1	none	0.0001196003098915
S081	T035a	TRUE	TRUE	0	0	1	1	none	0.0001202059309739
S085	T035a	TRUE	TRUE	0	0	1	1	none	3.20269832525e-05
S087	T035a	TRUE	TRUE	0	0	1	1	none	9.1028775975e-06
S093	T035a	TRUE	TRUE	0	0	1	1	none	2.9055152844e-05
S097	T035a	TRUE	TRUE	0	0	1	1	none	0.0001242524344655
S102	T035a	TRUE	TRUE	0	0	1	1	none	6.66071399625e-05
S106	T035a	TRUE	TRUE	0	0	1	1	none	0.0001224400821975
S130	T035a	TRUE	TRUE	0	0	1	1	none	6.6322006485e-06
T009	T035a	FALSE	FALSE	0	0	1	1	none	0.0001337294812027
T010	T035a	FALSE	FALSE	0	0	1	1	none	0.0001335456476882
T013	T035a	FALSE	FALSE	0	0	1	1	none	0.0001327001423505
T014	T035a	TRUE	TRUE	0	0	1	1	none	0.0001205614119913
T020	T035a	TRUE	TRUE	0	0	1	1	none	0.00012733149156
T021	T035a	TRUE	TRUE	0	0	1	1	none	0.0001335954481385
T028	T035a	TRUE	TRUE	0	0	1	1	none	0.0001207524079725
S002	T035b	FALSE	FALSE	0	0	1	1	none	2.91132860935e-05
S007	T035b	FALSE	FALSE	0	0	1	1	none	8.6886484639e-05
S021	T035b	FALSE	FALSE	0	0	1	1	none	2.87788320849e-05
S024	T035b	FALSE	FALSE	0	0	1	1	none	2.76029875719e-05
S025	T035b	FALSE	FALSE	0	0	1	1	none	2.94596220645e-05
S026	T035b	FALSE	FALSE	0	0	1	1	none	1.8792696875e-05
S038	T035b	FALSE	FALSE	0	0	1	1	none	9.19257260835e-05
S039	T035b	FALSE	FALSE	0	0	1	1	none	2.77629293879e-05
S040	T035b	FALSE	FALSE	0	0	1	1	none	0.0001247072912195
S042	T035b	FALSE	FALSE	0	0	1	1	none	2.73081050744e-05
S071	T035b	FALSE	FALSE	0	0	1	1	none	0.0001150900458515
S078	T035b	FALSE	FALSE	0	0	1	1	none	2.67547684645e-05
S081	T035b	FALSE	FALSE	0	0	1	1	none	2.73603895469e-05
S085	T035b	FALSE	FALSE	0	0	1	1	none	0.0001147794711415
S087	T035b	FALSE	FALSE	0	0	1	1	none	0.0001321426339065
S093	T035b	FALSE	FALSE	0	0	1	1	none	0.000105671576045
S097	T035b	FALSE	FALSE	0	0	1	1	none	2.88145350865e-05
S102	T035b	FALSE	FALSE	0	0	1	1	none	0.0001270978590955
S106	T035b	FALSE	FALSE	0	0	1	1	none	2.95945407705e-05
S130	T035b	FALSE	FALSE	0	0	1	1	none	0.0001296719569575
T009	T035b	FALSE	FALSE	0	0	1	1	none	2.5449941987e-06
T010	T035b	FALSE	FALSE	0	0	1	1	none	2.3611606842e-06
T013	T035b	FALSE	FALSE	0	0	1	1	none	0.0001010246992635
T014	T035b	FALSE	FALSE	0	0	1	1	none	2.77158705643e-05
T020	T035b	FALSE	FALSE	0	0	1	1	none	9.5656048473e-05
T021	T035b	FALSE	FALSE	0	0	1	1	none	5.9532030195e-06
T028	T035b	FALSE	FALSE	0	0	1	1	none	8.90769648855e-05
T035a	T035b	FALSE	FALSE	0	0	1	1	none	0.000133545981594
S002	T040	TRUE	TRUE	0	0	1	1	none	1.45754518009e-05
S007	T040	TRUE	TRUE	0	0	1	1	none	7.59980316244e-05
S021	T040	TRUE	TRUE	0	0	1	1	none	7.5168509735e-06
S024	T040	TRUE	TRUE	0	0	1	1	none	5.0556902205e-06
S025	T040	TRUE	TRUE	0	0	1	1	none	2.11635270019e-05
S026	T040	TRUE	TRUE	0	0	1	1	none	1.51165147924e-05
S038	T040	TRUE	TRUE	0	0	1	1	none	8.10372730689e-05
S039	T040	TRUE	TRUE	0	0	1	1	none	6.5009482765e-06
S040	T040	TRUE	TRUE	0	0	1	1	none	0.0001138188382049
S042	T040	TRUE	TRUE	0	0	1	1	none	6.046123963e-06
S071	T040	TRUE	TRUE	0	0	1	1	none	0.0001042015928369
S078	T040	TRUE	TRUE	0	0	1	1	none	7.4918643379e-06
S081	T040	TRUE	TRUE	0	0	1	1	none	3.6323449005e-06
S085	T040	TRUE	TRUE	0	0	1	1	none	0.0001038910181269
S087	T040	TRUE	TRUE	0	0	1	1	none	0.0001212541808919
S093	T040	TRUE	TRUE	0	0	1	1	none	9.47831230304e-05
S097	T040	TRUE	TRUE	0	0	1	1	none	2.05184400239e-05
S102	T040	TRUE	TRUE	0	0	1	1	none	0.0001162094060809
S106	T040	TRUE	TRUE	0	0	1	1	none	1.50567064779e-05
S130	T040	TRUE	TRUE	0	0	1	1	none	0.0001187835039429
T009	T040	FALSE	FALSE	0	0	1	1	none	2.99954867611e-05
T010	T040	FALSE	FALSE	0	0	1	1	none	2.98116532466e-05
T013	T040	FALSE	FALSE	0	0	1	1	none	9.01362462489e-05
T014	T040	TRUE	TRUE	0	0	1	1	none	6.4538894529e-06
T020	T040	TRUE	TRUE	0	0	1	1	none	8.47675954584e-05
T021	T040	TRUE	TRUE	0	0	1	1	none	2.98614536969e-05
T028	T040	TRUE	TRUE	0	0	1	1	none	7.81885118709e-05
T035a	T040	TRUE	TRUE	0	0	1	1	none	0.0001226575285794
T035b	T040	FALSE	FALSE	0	0	1	1	none	2.98119871524e-05
S002	T056	FALSE	FALSE	0	0	1	1	none	3.42164308852e-05
S007	T056	FALSE	FALSE	0	0	1	1	none	9.19896294307e-05
S021	T056	FALSE	FALSE	0	0	1	1	none	3.38819768766e-05
S024	T056	FALSE	FALSE	0	0	1	1	none	3.27061323636e-05
S025	T056	FALSE	FALSE	0	0	1	1	none	3.45627668562e-05
S026	T056	FALSE	FALSE	0	0	1	1	none	2.38958416667e-05
S038	T056	FALSE	FALSE	0	0	1	1	none	9.70288708752e-05
S039	T056	FALSE	FALSE	0	0	1	1	none	3.28660741796e-05
S040	T056	FALSE	FALSE	0	0	1	1	none	0.0001298104360112
S042	T056	FALSE	FALSE	0	0	1	1	none	3.24112498661e-05
S071	T056	FALSE	FALSE	0	0	1	1	none	0.0001201931906432
S078	T056	FALSE	FALSE	0	0	1	1	none	3.18579132562e-05
S081	T056	FALSE	FALSE	0	0	1	1	none	3.24635343386e-05
S085	T056	FALSE	FALSE	0	0	1	1	none	0.0001198826159332
S087	T056	FALSE	FALSE	0	0	1	1	none	0.0001372457786982
S093	T056	FALSE	FALSE	0	0	1	1	none	0.0001107747208367
S097	T056	FALSE	FALSE	0	0	1	1	none	3.39176798782e-05
S102	T056	FALSE	FALSE	0	0	1	1	none	0.0001322010038872
S106	T056	FALSE	FALSE	0	0	1	1	none	3.46976855622e-05
S130	T056	FALSE	FALSE	0	0	1	1	none	0.0001347751017492
T009	T056	TRUE	TRUE	1	0	1	1	anc	1.377403298e-06
T010	T056	FALSE	FALSE	0	0	1	1	none	6.2835581809e-06
T013	T056	FALSE	FALSE	0	0	1	1	none	0.0001061278440552
T014	T056	FALSE	FALSE	0	0	1	1	none	3.2819015356e-05
T020	T056	FALSE	FALSE	0	0	1	1	none	0.0001007591932647
T021	T056	FALSE	FALSE	0	0	1	1	none	1.10563478112e-05
T028	T056	FALSE	FALSE	0	0	1	1	none	9.41801096772e-05
T035a	T056	FALSE	FALSE	0	0	1	1	none	0.0001386491263857
T035b	T056	FALSE	FALSE	0	0	1	1	none	7.4646393817e-06
T040	T056	FALSE	FALSE	0	0	1	1	none	3.49151319441e-05
S002	T059	TRUE	TRUE	0	0	1	1	none	0.000118585477159
S007	T059	TRUE	TRUE	0	0	1	1	none	0.0001151885773645
S021	T059	TRUE	TRUE	0	0	1	1	none	0.0001182510231504
S024	T059	TRUE	TRUE	0	0	1	1	none	0.0001170751786374
S025	T059	TRUE	TRUE	0	0	1	1	none	0.000121524171082
S026	T059	TRUE	TRUE	0	0	1	1	none	0.0001154771588725
S038	T059	TRUE	TRUE	0	0	1	1	none	0.000120227818809
S039	T059	TRUE	TRUE	0	0	1	1	none	0.0001172351204534
S040	T059	TRUE	TRUE	0	0	1	1	none	6.646087308e-06
S042	T059	TRUE	TRUE	0	0	1	1	none	0.0001167802961399
S071	T059	TRUE	TRUE	0	0	1	1	none	3.2894286675e-05
S078	T059	TRUE	TRUE	0	0	1	1	none	0.00011622695953
S081	T059	TRUE	TRUE	0	0	1	1	none	0.0001168325806124
S085	T059	TRUE	TRUE	0	0	1	1	none	5.0915401647e-05
S087	T059	TRUE	TRUE	0	0	1	1	none	6.8278564412e-05
S093	T059	TRUE	TRUE	0	0	1	1	none	4.18075065505e-05
S097	T059	TRUE	TRUE	0	0	1	1	none	0.000120879084104
S102	T059	TRUE	TRUE	0	0	1	1	none	1.0217402479e-05
S106	T059	TRUE	TRUE	0	0	1	1	none	0.000119066731836
S130	T059	TRUE	TRUE	0	0	1	1	none	6.5807887463e-05
T009	T059	FALSE	FALSE	0	0	1	1	none	0.0001303561308412
T010	T059	FALSE	FALSE	0	0	1	1	none	0.0001301722973267
T013	T059	FALSE	FALSE	0	0	1	1	none	0.000129326791989
T014	T059	TRUE	TRUE	0	0	1	1	none	0.0001171880616298
T020	T059	TRUE	TRUE	0	0	1	1	none	0.0001239581411985
T021	T059	TRUE	TRUE	0	0	1	1	none	0.000130222097777
T028	T059	TRUE	TRUE	0	0	1	1	none	0.000117379057611
T035a	T059	TRUE	TRUE	0	0	1	1	none	6.96819120995e-05
T035b	T059	FALSE	FALSE	0	0	1	1	none	0.0001301726312325
T040	T059	TRUE	TRUE	0	0	1	1	none	0.0001192841782179
T056	T059	FALSE	FALSE	0	0	1	1	none	0.0001352757760242
S002	T065	TRUE	TRUE	0	0	1	1	none	8.1519319305e-05
S007	T065	TRUE	TRUE	0	0	1	1	none	5.50855486155e-05
S021	T065	TRUE	TRUE	0	0	1	1	none	8.11848652964e-05
S024	T065	TRUE	TRUE	0	0	1	1	none	8.00090207834e-05
S025	T065	TRUE	TRUE	0	0	1	1	none	8.4458013228e-05
S026	T065	TRUE	TRUE	0	0	1	1	none	7.84110010185e-05
S038	T065	TRUE	TRUE	0	0	1	1	none	3.542241885e-06
S039	T065	TRUE	TRUE	0	0	1	1	none	8.01689625994e-05
S040	T065	TRUE	TRUE	0	0	1	1	none	0.000115943226091
S042	T065	TRUE	TRUE	0	0	1	1	none	7.97141382859e-05
S071	T065	TRUE	TRUE	0	0	1	1	none	0.000106325980723
S078	T065	TRUE	TRUE	0	0	1	1	none	7.9160801676e-05
S081	T065	TRUE	TRUE	0	0	1	1	none	7.97664227584e-05
S085	T065	TRUE	TRUE	0	0	1	1	none	0.000106015406013
S087	T065	TRUE	TRUE	0	0	1	1	none	0.000123378568778
S093	T065	TRUE	TRUE	0	0	1	1	none	9.69075109165e-05
S097	T065	TRUE	TRUE	0	0	1	1	none	8.381292625e-05
S102	T065	TRUE	TRUE	0	0	1	1	none	0.000118333793967
S106	T065	TRUE	TRUE	0	0	1	1	none	8.2000573982e-05
S130	T065	TRUE	TRUE	0	0	1	1	none	0.000120907891829
T009	T065	FALSE	FALSE	0	0	1	1	none	9.32899729872e-05
T010	T065	FALSE	FALSE	0	0	1	1	none	9.31061394727e-05
T013	T065	FALSE	FALSE	0	0	1	1	none	9.09897318e-06
T014	T065	TRUE	TRUE	0	0	1	1	none	8.01219037758e-05
T020	T065	TRUE	TRUE	0	0	1	1	none	7.2725642745e-06
T021	T065	TRUE	TRUE	0	0	1	1	none	9.3155939923e-05
T028	T065	TRUE	TRUE	0	0	1	1	none	5.7276028862e-05
T035a	T065	TRUE	TRUE	0	0	1	1	none	0.0001247819164655
T035b	T065	FALSE	FALSE	0	0	1	1	none	9.31064733785e-05
T040	T065	TRUE	TRUE	0	0	1	1	none	8.22180203639e-05
T056	T065	FALSE	FALSE	0	0	1	1	none	9.82096181702e-05
T059	T065	TRUE	TRUE	0	0	1	1	none	0.000121408566104
S002	T069	TRUE	TRUE	0	0	1	1	none	0.0001254610347225
S007	T069	TRUE	TRUE	0	0	1	1	none	0.000122064134928
S021	T069	TRUE	TRUE	0	0	1	1	none	0.0001251265807139
S024	T069	TRUE	TRUE	0	0	1	1	none	0.0001239507362009
S025	T069	TRUE	TRUE	0	0	1	1	none	0.0001283997286455
S026	T069	TRUE	TRUE	0	0	1	1	none	0.000122352716436
S038	T069	TRUE	TRUE	0	0	1	1	none	0.0001271033763725
S039	T069	TRUE	TRUE	0	0	1	1	none	0.0001241106780169
S040	T069	TRUE	TRUE	0	0	1	1	none	4.93870896065e-05
S042	T069	TRUE	TRUE	0	0	1	1	none	0.0001236558537034
S071	T069	TRUE	TRUE	0	0	1	1	none	2.66794899105e-05
S078	T069	TRUE	TRUE	0	0	1	1	none	0.0001231025170935
S081	T069	TRUE	TRUE	0	0	1	1	none	0.0001237081381759
S085	T069	TRUE	TRUE	0	0	1	1	none	5.77909592105e-05
S087	T069	TRUE	TRUE	0	0	1	1	none	7.51541219755e-05
S093	T069	TRUE	TRUE	0	0	1	1	none	4.8683064114e-05
S097	T069	TRUE	TRUE	0	0	1	1	none	0.0001277546416675
S102	T069	TRUE	TRUE	0	0	1	1	none	5.17776574825e-05
S106	T069	TRUE	TRUE	0	0	1	1	none	0.0001259422893995
S130	T069	TRUE	TRUE	0	0	1	1	none	7.26834450265e-05
T009	T069	FALSE	FALSE	0	0	1	1	none	0.0001372316884047
T010	T069	FALSE	FALSE	0	0	1	1	none	0.0001370478548902
T013	T069	FALSE	FALSE	0	0	1	1	none	0.0001362023495525
T014	T069	TRUE	TRUE	0	0	1	1	none	0.0001240636191933
T020	T069	TRUE	TRUE	0	0	1	1	none	0.000130833698762
T021	T069	TRUE	TRUE	0	0	1	1	none	0.0001370976553405
T028	T069	TRUE	TRUE	0	0	1	1	none	0.0001242546151745
T035a	T069	TRUE	TRUE	0	0	1	1	none	7.6557469663e-05
T035b	T069	FALSE	FALSE	0	0	1	1	none	0.000137048188796
T040	T069	TRUE	TRUE	0	0	1	1	none	0.0001261597357814
T056	T069	FALSE	FALSE	0	0	1	1	none	0.0001421513335877
T059	T069	TRUE	TRUE	0	0	1	1	none	5.48524296195e-05
T065	T069	TRUE	TRUE	0	0	1	1	none	0.0001282841236675
S002	T073	TRUE	TRUE	0	0	1	1	none	2.85723789905e-05
S007	T073	TRUE	TRUE	0	0	1	1	none	8.6345577536e-05
S021	T073	TRUE	TRUE	0	0	1	1	none	2.82379249819e-05
S024	T073	TRUE	TRUE	0	0	1	1	none	2.70620804689e-05
S025	T073	TRUE	TRUE	0	0	1	1	none	2.89187149615e-05
S026	T073	TRUE	TRUE	0	0	1	1	none	1.8251789772e-05
S038	T073	TRUE	TRUE	0	0	1	1	none	9.13848189805e-05
S039	T073	TRUE	TRUE	0	0	1	1	none	2.72220222849e-05
S040	T073	TRUE	TRUE	0	0	1	1	none	0.0001241663841165
S042	T073	TRUE	TRUE	0	0	1	1	none	2.67671979714e-05
S071	T073	TRUE	TRUE	0	0	1	1	none	0.0001145491387485
S078	T073	TRUE	TRUE	0	0	1	1	none	2.62138613615e-05
S081	T073	TRUE	TRUE	0	0	1	1	none	2.68194824439e-05
S085	T073	TRUE	TRUE	0	0	1	1	none	0.0001142385640385
S087	T073	TRUE	TRUE	0	0	1	1	none	0.0001316017268035
S093	T073	TRUE	TRUE	0	0	1	1	none	0.000105130668942
S097	T073	TRUE	TRUE	0	0	1	1	none	2.82736279835e-05
S102	T073	TRUE	TRUE	0	0	1	1	none	0.0001265569519925
S106	T073	TRUE	TRUE	0	0	1	1	none	2.90536336675e-05
S130	T073	TRUE	TRUE	0	0	1	1	none	0.0001291310498545
T009	T073	FALSE	FALSE	0	0	1	1	none	5.5463289807e-06
T010	T073	FALSE	FALSE	0	0	1	1	none	5.3624954662e-06
T013	T073	FALSE	FALSE	0	0	1	1	none	0.0001004837921605
T014	T073	TRUE	TRUE	0	0	1	1	none	2.71749634613e-05
T020	T073	TRUE	TRUE	0	0	1	1	none	9.511514137e-05
T021	T073	TRUE	TRUE	0	0	1	1	none	1.7711209425e-06
T028	T073	TRUE	TRUE	0	0	1	1	none	8.85360577825e-05
T035a	T073	TRUE	TRUE	0	0	1	1	none	0.000133005074491
T035b	T073	FALSE	FALSE	0	0	1	1	none	5.362829372e-06
T040	T073	TRUE	TRUE	0	0	1	1	none	2.92710800494e-05
T056	T073	FALSE	FALSE	0	0	1	1	none	1.04659741637e-05
T059	T073	TRUE	TRUE	0	0	1	1	none	0.0001296317241295
T065	T073	TRUE	TRUE	0	0	1	1	none	9.25655662755e-05
T069	T073	TRUE	TRUE	0	0	1	1	none	0.000136507281693
S002	T075	TRUE	TRUE	0	0	1	1	none	7.17903117715e-05
S007	T075	TRUE	TRUE	0	0	1	1	none	6.7212664682e-05
S021	T075	TRUE	TRUE	0	0	1	1	none	7.14558577629e-05
S024	T075	TRUE	TRUE	0	0	1	1	none	7.02800132499e-05
S025	T075	TRUE	TRUE	0	0	1	1	none	7.47290056945e-05
S026	T075	TRUE	TRUE	0	0	1	1	none	6.8681993485e-05
S038	T075	TRUE	TRUE	0	0	1	1	none	7.22519061265e-05
S039	T075	TRUE	TRUE	0	0	1	1	none	7.04399550659e-05
S040	T075	TRUE	TRUE	0	0	1	1	none	0.0001062142185575
S042	T075	TRUE	TRUE	0	0	1	1	none	6.99851307524e-05
S071	T075	TRUE	TRUE	0	0	1	1	none	9.65969731895e-05
S078	T075	TRUE	TRUE	0	0	1	1	none	6.94317941425e-05
S081	T075	TRUE	TRUE	0	0	1	1	none	7.00374152249e-05
S085	T075	TRUE	TRUE	0	0	1	1	none	9.62863984795e-05
S087	T075	TRUE	TRUE	0	0	1	1	none	0.0001136495612445
S093	T075	TRUE	TRUE	0	0	1	1	none	8.7178503383e-05
S097	T075	TRUE	TRUE	0	0	1	1	none	7.40839187165e-05
S102	T075	TRUE	TRUE	0	0	1	1	none	0.0001086047864335
S106	T075	TRUE	TRUE	0	0	1	1	none	7.22715664485e-05
S130	T075	TRUE	TRUE	0	0	1	1	none	0.0001111788842955
T009	T075	FALSE	FALSE	0	0	1	1	none	8.35609654537e-05
T010	T075	FALSE	FALSE	0	0	1	1	none	8.33771319392e-05
T013	T075	FALSE	FALSE	0	0	1	1	none	8.13508793065e-05
T014	T075	TRUE	TRUE	0	0	1	1	none	7.03928962423e-05
T020	T075	TRUE	TRUE	0	0	1	1	none	7.5982228516e-05
T021	T075	TRUE	TRUE	0	0	1	1	none	8.34269323895e-05
T028	T075	TRUE	TRUE	0	0	1	1	none	6.94031449285e-05
T035a	T075	TRUE	TRUE	0	0	1	1	none	0.000115052908932
T035b	T075	FALSE	FALSE	0	0	1	1	none	8.3377465845e-05
T040	T075	TRUE	TRUE	0	0	1	1	none	7.24890128304e-05
T056	T075	FALSE	FALSE	0	0	1	1	none	8.84806106367e-05
T059	T075	TRUE	TRUE	0	0	1	1	none	0.0001116795585705
T065	T075	TRUE	TRUE	0	0	1	1	none	7.34326534215e-05
T069	T075	TRUE	TRUE	0	0	1	1	none	0.000118555116134
T073	T075	TRUE	TRUE	0	0	1	1	none	8.2836558742e-05
S002	T077	TRUE	TRUE	0	0	1	1	none	2.9162752638e-05
S007	T077	TRUE	TRUE	0	0	1	1	none	8.69359511835e-05
S021	T077	TRUE	TRUE	0	0	1	1	none	2.88282986294e-05
S024	T077	TRUE	TRUE	0	0	1	1	none	2.76524541164e-05
S025	T077	TRUE	TRUE	0	0	1	1	none	2.9509088609e-05
S026	T077	TRUE	TRUE	0	0	1	1	none	1.88421634195e-05
S038	T077	TRUE	TRUE	0	0	1	1	none	9.1975192628e-05
S039	T077	TRUE	TRUE	0	0	1	1	none	2.78123959324e-05
S040	T077	TRUE	TRUE	0	0	1	1	none	0.000124756757764
S042	T077	TRUE	TRUE	0	0	1	1	none	2.73575716189e-05
S071	T077	TRUE	TRUE	0	0	1	1	none	0.000115139512396
S078	T077	TRUE	TRUE	0	0	1	1	none	2.6804235009e-05
S081	T077	TRUE	TRUE	0	0	1	1	none	2.74098560914e-05
S085	T077	TRUE	TRUE	0	0	1	1	none	0.000114828937686
S087	T077	TRUE	TRUE	0	0	1	1	none	0.000132192100451
S093	T077	TRUE	TRUE	0	0	1	1	none	0.0001057210425895
S097	T077	TRUE	TRUE	0	0	1	1	none	2.8864001631e-05
S102	T077	TRUE	TRUE	0	0	1	1	none	0.00012714732564
S106	T077	TRUE	TRUE	0	0	1	1	none	2.9644007315e-05
S130	T077	TRUE	TRUE	0	0	1	1	none	0.000129721423502
T009	T077	FALSE	FALSE	0	0	1	1	none	6.1367026282e-06
T010	T077	FALSE	FALSE	0	0	1	1	none	5.9528691137e-06
T013	T077	FALSE	FALSE	0	0	1	1	none	0.000101074165808
T014	T077	TRUE	TRUE	0	0	1	1	none	2.77653371088e-05
T020	T077	TRUE	TRUE	0	0	1	1	none	9.57055150175e-05
T021	T077	TRUE	TRUE	0	0	1	1	none	1.180747295e-06
T028	T077	TRUE	TRUE	0	0	1	1	none	8.912643143e-05
T035a	T077	TRUE	TRUE	0	0	1	1	none	0.0001335954481385
T035b	T077	FALSE	FALSE	0	0	1	1	none	5.9532030195e-06
T040	T077	TRUE	TRUE	0	0	1	1	none	2.98614536969e-05
T056	T077	FALSE	FALSE	0	0	1	1	none	1.10563478112e-05
T059	T077	TRUE	TRUE	0	0	1	1	none	0.000130222097777
T065	T077	TRUE	TRUE	0	0	1	1	none	9.3155939923e-05
T069	T077	TRUE	TRUE	0	0	1	1	none	0.0001370976553405
T073	T077	TRUE	TRUE	0	0	1	1	none	1.7711209425e-06
T075	T077	TRUE	TRUE	0	0	1	1	none	8.34269323895e-05
S002	T087	FALSE	FALSE	0	0	1	1	none	2.9703659741e-05
S007	T087	FALSE	FALSE	0	0	1	1	none	8.74768582865e-05
S021	T087	FALSE	FALSE	0	0	1	1	none	2.93692057324e-05
S024	T087	FALSE	FALSE	0	0	1	1	none	2.81933612194e-05
S025	T087	FALSE	FALSE	0	0	1	1	none	3.0049995712e-05
S026	T087	FALSE	FALSE	0	0	1	1	none	1.93830705225e-05
S038	T087	FALSE	FALSE	0	0	1	1	none	9.2516099731e-05
S039	T087	FALSE	FALSE	0	0	1	1	none	2.83533030354e-05
S040	T087	FALSE	FALSE	0	0	1	1	none	0.000125297664867
S042	T087	FALSE	FALSE	0	0	1	1	none	2.78984787219e-05
S071	T087	FALSE	FALSE	0	0	1	1	none	0.000115680419499
S078	T087	FALSE	FALSE	0	0	1	1	none	2.7345142112e-05
S081	T087	FALSE	FALSE	0	0	1	1	none	2.79507631944e-05
S085	T087	FALSE	FALSE	0	0	1	1	none	0.000115369844789
S087	T087	FALSE	FALSE	0	0	1	1	none	0.000132733007554
S093	T087	FALSE	FALSE	0	0	1	1	none	0.0001062619496925
S097	T087	FALSE	FALSE	0	0	1	1	none	2.9404908734e-05
S102	T087	FALSE	FALSE	0	0	1	1	none	0.000127688232743
S106	T087	FALSE	FALSE	0	0	1	1	none	3.0184914418e-05
S130	T087	FALSE	FALSE	0	0	1	1	none	0.000130262330605
T009	T087	FALSE	FALSE	0	0	1	1	none	3.1353678462e-06
T010	T087	FALSE	FALSE	0	0	1	1	none	2.9515343317e-06
T013	T087	FALSE	FALSE	0	0	1	1	none	0.000101615072911
T014	T087	FALSE	FALSE	0	0	1	1	none	2.83062442118e-05
T020	T087	FALSE	FALSE	0	0	1	1	none	9.62464221205e-05
T021	T087	FALSE	FALSE	0	0	1	1	none	6.543576667e-06
T028	T087	FALSE	FALSE	0	0	1	1	none	8.9667338533e-05
T035a	T087	FALSE	FALSE	0	0	1	1	none	0.0001341363552415
T035b	T087	FALSE	FALSE	0	0	1	1	none	1.7711209425e-06
T040	T087	FALSE	FALSE	0	0	1	1	none	3.04023607999e-05
T056	T087	FALSE	FALSE	0	0	1	1	none	8.0550130292e-06
T059	T087	FALSE	FALSE	0	0	1	1	none	0.00013076300488
T065	T087	FALSE	FALSE	0	0	1	1	none	9.3696847026e-05
T069	T087	FALSE	FALSE	0	0	1	1	none	0.0001376385624435
T073	T087	FALSE	FALSE	0	0	1	1	none	5.9532030195e-06
T075	T087	FALSE	FALSE	0	0	1	1	none	8.39678394925e-05
T077	T087	FALSE	FALSE	0	0	1	1	none	6.543576667e-06
S002	T095	TRUE	TRUE	0	0	1	1	none	0.000119391006091
S007	T095	TRUE	TRUE	0	0	1	1	none	0.0001159941062965
S021	T095	TRUE	TRUE	0	0	1	1	none	0.0001190565520824
S024	T095	TRUE	TRUE	0	0	1	1	none	0.0001178807075694
S025	T095	TRUE	TRUE	0	0	1	1	none	0.000122329700014
S026	T095	TRUE	TRUE	0	0	1	1	none	0.0001162826878045
S038	T095	TRUE	TRUE	0	0	1	1	none	0.000121033347741
S039	T095	TRUE	TRUE	0	0	1	1	none	0.0001180406493854
S040	T095	TRUE	TRUE	0	0	1	1	none	6.1648750657e-05
S042	T095	TRUE	TRUE	0	0	1	1	none	0.0001175858250719
S071	T095	TRUE	TRUE	0	0	1	1	none	5.2031505289e-05
S078	T095	TRUE	TRUE	0	0	1	1	none	0.000117032488462
S081	T095	TRUE	TRUE	0	0	1	1	none	0.0001176381095444
S085	T095	TRUE	TRUE	0	0	1	1	none	2.9459161823e-05
S087	T095	TRUE	TRUE	0	0	1	1	none	3.776880156e-06
S093	T095	TRUE	TRUE	0	0	1	1	none	2.64873314145e-05
S097	T095	TRUE	TRUE	0	0	1	1	none	0.000121684613036
S102	T095	TRUE	TRUE	0	0	1	1	none	6.4039318533e-05
S106	T095	TRUE	TRUE	0	0	1	1	none	0.000119872260768
S130	T095	TRUE	TRUE	0	0	1	1	none	2.486950502e-06
T009	T095	FALSE	FALSE	0	0	1	1	none	0.0001311616597732
T010	T095	FALSE	FALSE	0	0	1	1	none	0.0001309778262587
T013	T095	FALSE	FALSE	0	0	1	1	none	0.000130132320921
T014	T095	TRUE	TRUE	0	0	1	1	none	0.0001179935905618
T020	T095	TRUE	TRUE	0	0	1	1	none	0.0001247636701305
T021	T095	TRUE	TRUE	0	0	1	1	none	0.000131027626709
T028	T095	TRUE	TRUE	0	0	1	1	none	0.000118184586543
T035a	T095	TRUE	TRUE	0	0	1	1	none	7.9384038555e-06
T035b	T095	FALSE	FALSE	0	0	1	1	none	0.0001309781601645
T040	T095	TRUE	TRUE	0	0	1	1	none	0.0001200897071499
T056	T095	FALSE	FALSE	0	0	1	1	none	0.0001360813049562
T059	T095	TRUE	TRUE	0	0	1	1	none	6.711409067e-05
T065	T095	TRUE	TRUE	0	0	1	1	none	0.000122214095036
T069	T095	TRUE	TRUE	0	0	1	1	none	7.39896482335e-05
T073	T095	TRUE	TRUE	0	0	1	1	none	0.0001304372530615
T075	T095	TRUE	TRUE	0	0	1	1	none	0.0001124850875025
T077	T095	TRUE	TRUE	0	0	1	1	none	0.000131027626709
T087	T095	FALSE	FALSE	0	0	1	1	none	0.000131568533812
S002	T099a	TRUE	TRUE	0	0	1	1	none	0.0001187368112515
S007	T099a	TRUE	TRUE	0	0	1	1	none	0.000115339911457
S021	T099a	TRUE	TRUE	0	0	1	1	none	0.0001184023572429
S024	T099a	TRUE	TRUE	0	0	1	1	none	0.0001172265127299
S025	T099a	TRUE	TRUE	0	0	1	1	none	0.0001216755051745
S026	T099a	TRUE	TRUE	0	0	1	1	none	0.000115628492965
S038	T099a	TRUE	TRUE	0	0	1	1	none	0.0001203791529015
S039	T099a	TRUE	TRUE	0	0	1	1	none	0.0001173864545459
S040	T099a	TRUE	TRUE	0	0	1	1	none	6.09945558175e-05
S042	T099a	TRUE	TRUE	0	0	1	1	none	0.0001169316302324
S071	T099a	TRUE	TRUE	0	0	1	1	none	5.13773104495e-05
S078	T099a	TRUE	TRUE	0	0	1	1	none	0.0001163782936225
S081	T099a	TRUE	TRUE	0	0	1	1	none	0.0001169839147049
S085	T099a	TRUE	TRUE	0	0	1	1	none	2.88049669835e-05
S087	T099a	TRUE	TRUE	0	0	1	1	none	5.8808613285e-06
S093	T099a	TRUE	TRUE	0	0	1	1	none	2.5833136575e-05
S097	T099a	TRUE	TRUE	0	0	1	1	none	0.0001210304181965
S102	T099a	TRUE	TRUE	0	0	1	1	none	6.33851236935e-05
S106	T099a	TRUE	TRUE	0	0	1	1	none	0.0001192180659285
S130	T099a	TRUE	TRUE	0	0	1	1	none	3.4101843795e-06
T009	T099a	FALSE	FALSE	0	0	1	1	none	0.0001305074649337
T010	T099a	FALSE	FALSE	0	0	1	1	none	0.0001303236314192
T013	T099a	FALSE	FALSE	0	0	1	1	none	0.0001294781260815
T014	T099a	TRUE	TRUE	0	0	1	1	none	0.0001173393957223
T020	T099a	TRUE	TRUE	0	0	1	1	none	0.000124109475291
T021	T099a	TRUE	TRUE	0	0	1	1	none	0.0001303734318695
T028	T099a	TRUE	TRUE	0	0	1	1	none	0.0001175303917035
T035a	T099a	TRUE	TRUE	0	0	1	1	none	6.103461721e-06
T035b	T099a	FALSE	FALSE	0	0	1	1	none	0.000130323965325
T040	T099a	TRUE	TRUE	0	0	1	1	none	0.0001194355123104
T056	T099a	FALSE	FALSE	0	0	1	1	none	0.0001354271101167
T059	T099a	TRUE	TRUE	0	0	1	1	none	6.64598958305e-05
T065	T099a	TRUE	TRUE	0	0	1	1	none	0.0001215599001965
T069	T099a	TRUE	TRUE	0	0	1	1	none	7.3335453394e-05
T073	T099a	TRUE	TRUE	0	0	1	1	none	0.000129783058222
T075	T099a	TRUE	TRUE	0	0	1	1	none	0.000111830892663
T077	T099a	TRUE	TRUE	0	0	1	1	none	0.0001303734318695
T087	T099a	FALSE	FALSE	0	0	1	1	none	0.0001309143389725
T095	T099a	TRUE	TRUE	0	0	1	1	none	4.7163875865e-06
S002	T102	FALSE	FALSE	0	0	1	1	none	0.0001248128854187
S007	T102	FALSE	FALSE	0	0	1	1	none	0.0001214159856242
S021	T102	FALSE	FALSE	0	0	1	1	none	0.0001244784314101
S024	T102	FALSE	FALSE	0	0	1	1	none	0.0001233025868971
S025	T102	FALSE	FALSE	0	0	1	1	none	0.0001277515793417
S026	T102	FALSE	FALSE	0	0	1	1	none	0.0001217045671322
S038	T102	FALSE	FALSE	0	0	1	1	none	0.0001264552270687
S039	T102	FALSE	FALSE	0	0	1	1	none	0.0001234625287131
S040	T102	FALSE	FALSE	0	0	1	1	none	6.70706299847e-05
S042	T102	FALSE	FALSE	0	0	1	1	none	0.0001230077043996
S071	T102	FALSE	FALSE	0	0	1	1	none	5.74533846167e-05
S078	T102	FALSE	FALSE	0	0	1	1	none	0.0001224543677897
S081	T102	FALSE	FALSE	0	0	1	1	none	0.0001230599888721
S085	T102	FALSE	FALSE	0	0	1	1	none	3.48810411507e-05
S087	T102	FALSE	FALSE	0	0	1	1	none	9.1987594837e-06
S093	T102	FALSE	FALSE	0	0	1	1	none	3.19092107422e-05
S097	T102	FALSE	FALSE	0	0	1	1	none	0.0001271064923637
S102	T102	FALSE	FALSE	0	0	1	1	none	6.94611978607e-05
S106	T102	FALSE	FALSE	0	0	1	1	none	0.0001252941400957
S130	T102	FALSE	FALSE	0	0	1	1	none	7.9088298297e-06
T009	T102	FALSE	FALSE	0	0	1	1	none	0.0001365835391009
T010	T102	FALSE	FALSE	0	0	1	1	none	0.0001363997055864
T013	T102	FALSE	FALSE	0	0	1	1	none	0.0001355542002487
T014	T102	FALSE	FALSE	0	0	1	1	none	0.0001234154698895
T020	T102	FALSE	FALSE	0	0	1	1	none	0.0001301855494582
T021	T102	FALSE	FALSE	0	0	1	1	none	0.0001364495060367
T028	T102	FALSE	FALSE	0	0	1	1	none	0.0001236064658707
T035a	T102	FALSE	FALSE	0	0	1	1	none	1.33602831832e-05
T035b	T102	FALSE	FALSE	0	0	1	1	none	0.0001364000394922
T040	T102	FALSE	FALSE	0	0	1	1	none	0.0001255115864776
T056	T102	FALSE	FALSE	0	0	1	1	none	0.0001415031842839
T059	T102	FALSE	FALSE	0	0	1	1	none	7.25359699977e-05
T065	T102	FALSE	FALSE	0	0	1	1	none	0.0001276359743637
T069	T102	FALSE	FALSE	0	0	1	1	none	7.94115275612e-05
T073	T102	FALSE	FALSE	0	0	1	1	none	0.0001358591323892
T075	T102	FALSE	FALSE	0	0	1	1	none	0.0001179069668302
T077	T102	FALSE	FALSE	0	0	1	1	none	0.0001364495060367
T087	T102	FALSE	FALSE	0	0	1	1	none	0.0001369904131397
T095	T102	TRUE	TRUE	1	0	1	1	anc	5.903736475e-07
T099a	T102	FALSE	FALSE	0	0	1	1	none	1.01382669142e-05
S002	T104	FALSE	FALSE	0	0	1	1	none	7.49326906147e-05
S007	T104	FALSE	FALSE	0	0	1	1	none	3.94381343492e-05
S021	T104	FALSE	FALSE	0	0	1	1	none	7.45982366061e-05
S024	T104	FALSE	FALSE	0	0	1	1	none	7.34223920931e-05
S025	T104	FALSE	FALSE	0	0	1	1	none	7.78713845377e-05
S026	T104	FALSE	FALSE	0	0	1	1	none	7.18243723282e-05
S038	T104	FALSE	FALSE	0	0	1	1	none	5.35381613697e-05
S039	T104	FALSE	FALSE	0	0	1	1	none	7.35823339091e-05
S040	T104	FALSE	FALSE	0	0	1	1	none	0.0001093565974007
S042	T104	FALSE	FALSE	0	0	1	1	none	7.31275095956e-05
S071	T104	FALSE	FALSE	0	0	1	1	none	9.97393520327e-05
S078	T104	FALSE	FALSE	0	0	1	1	none	7.25741729857e-05
S081	T104	FALSE	FALSE	0	0	1	1	none	7.31797940681e-05
S085	T104	FALSE	FALSE	0	0	1	1	none	9.94287773227e-05
S087	T104	FALSE	FALSE	0	0	1	1	none	0.0001167919400877
S093	T104	FALSE	FALSE	0	0	1	1	none	9.03208822262e-05
S097	T104	FALSE	FALSE	0	0	1	1	none	7.72262975597e-05
S102	T104	FALSE	FALSE	0	0	1	1	none	0.0001117471652767
S106	T104	FALSE	FALSE	0	0	1	1	none	7.54139452917e-05
S130	T104	FALSE	FALSE	0	0	1	1	none	0.0001143212631387
T009	T104	FALSE	FALSE	0	0	1	1	none	8.67033442969e-05
T010	T104	FALSE	FALSE	0	0	1	1	none	8.65195107824e-05
T013	T104	FALSE	FALSE	0	0	1	1	none	6.26371345497e-05
T014	T104	FALSE	FALSE	0	0	1	1	none	7.35352750855e-05
T020	T104	FALSE	FALSE	0	0	1	1	none	5.72684837592e-05
T021	T104	FALSE	FALSE	0	0	1	1	none	8.65693112327e-05
T028	T104	FALSE	FALSE	0	0	1	1	none	4.04478673007e-05
T035a	T104	FALSE	FALSE	0	0	1	1	none	0.0001181952877752
T035b	T104	FALSE	FALSE	0	0	1	1	none	8.65198446882e-05
T040	T104	FALSE	FALSE	0	0	1	1	none	7.56313916736e-05
T056	T104	FALSE	FALSE	0	0	1	1	none	9.16229894799e-05
T059	T104	FALSE	FALSE	0	0	1	1	none	0.0001148219374137
T065	T104	FALSE	FALSE	0	0	1	1	none	5.47189086647e-05
T069	T104	FALSE	FALSE	0	0	1	1	none	0.0001216974949772
T073	T104	FALSE	FALSE	0	0	1	1	none	8.59789375852e-05
T075	T104	FALSE	FALSE	0	0	1	1	none	6.68460247312e-05
T077	T104	FALSE	FALSE	0	0	1	1	none	8.65693112327e-05
T087	T104	FALSE	FALSE	0	0	1	1	none	8.71102183357e-05
T095	T104	FALSE	FALSE	0	0	1	1	none	0.0001156274663457
T099a	T104	FALSE	FALSE	0	0	1	1	none	0.0001149732715062
T102	T104	FALSE	FALSE	0	0	1	1	none	0.0001210493456734
S002	T105	FALSE	FALSE	0	0	1	1	none	8.4010274802e-05
S007	T105	FALSE	FALSE	0	0	1	1	none	5.75765041125e-05
S021	T105	FALSE	FALSE	0	0	1	1	none	8.36758207934e-05
S024	T105	FALSE	FALSE	0	0	1	1	none	8.24999762804e-05
S025	T105	FALSE	FALSE	0	0	1	1	none	8.6948968725e-05
S026	T105	FALSE	FALSE	0	0	1	1	none	8.09019565155e-05
S038	T105	FALSE	FALSE	0	0	1	1	none	6.033197382e-06
S039	T105	FALSE	FALSE	0	0	1	1	none	8.26599180964e-05
S040	T105	FALSE	FALSE	0	0	1	1	none	0.000118434181588
S042	T105	FALSE	FALSE	0	0	1	1	none	8.22050937829e-05
S071	T105	FALSE	FALSE	0	0	1	1	none	0.00010881693622
S078	T105	FALSE	FALSE	0	0	1	1	none	8.1651757173e-05
S081	T105	FALSE	FALSE	0	0	1	1	none	8.22573782554e-05
S085	T105	FALSE	FALSE	0	0	1	1	none	0.00010850636151
S087	T105	FALSE	FALSE	0	0	1	1	none	0.000125869524275
S093	T105	FALSE	FALSE	0	0	1	1	none	9.93984664135e-05
S097	T105	FALSE	FALSE	0	0	1	1	none	8.6303881747e-05
S102	T105	FALSE	FALSE	0	0	1	1	none	0.000120824749464
S106	T105	FALSE	FALSE	0	0	1	1	none	8.4491529479e-05
S130	T105	FALSE	FALSE	0	0	1	1	none	0.000123398847326
T009	T105	FALSE	FALSE	0	0	1	1	none	9.57809284842e-05
T010	T105	FALSE	FALSE	0	0	1	1	none	9.55970949697e-05
T013	T105	FALSE	FALSE	0	0	1	1	none	1.1589928677e-05
T014	T105	FALSE	FALSE	0	0	1	1	none	8.26128592728e-05
T020	T105	FALSE	FALSE	0	0	1	1	none	9.7635197715e-06
T021	T105	FALSE	FALSE	0	0	1	1	none	9.564689542e-05
T028	T105	FALSE	FALSE	0	0	1	1	none	5.9766984359e-05
T035a	T105	FALSE	FALSE	0	0	1	1	none	0.0001272728719625
T035b	T105	FALSE	FALSE	0	0	1	1	none	9.55974288755e-05
T040	T105	FALSE	FALSE	0	0	1	1	none	8.47089758609e-05
T056	T105	FALSE	FALSE	0	0	1	1	none	0.0001007005736672
T059	T105	FALSE	FALSE	0	0	1	1	none	0.000123899521601
T065	T105	TRUE	TRUE	1	0	1	1	anc	1.310208202e-06
T069	T105	FALSE	FALSE	0	0	1	1	none	0.0001307750791645
T073	T105	FALSE	FALSE	0	0	1	1	none	9.50565217725e-05
T075	T105	FALSE	FALSE	0	0	1	1	none	7.59236089185e-05
T077	T105	FALSE	FALSE	0	0	1	1	none	9.564689542e-05
T087	T105	FALSE	FALSE	0	0	1	1	none	9.6187802523e-05
T095	T105	FALSE	FALSE	0	0	1	1	none	0.000124705050533
T099a	T105	FALSE	FALSE	0	0	1	1	none	0.0001240508556935
T102	T105	FALSE	FALSE	0	0	1	1	none	0.0001301269298607
T104	T105	FALSE	FALSE	0	0	1	1	none	5.72098641617e-05
S002	T107	FALSE	FALSE	0	0	1	1	none	0.0001254032590662
S007	T107	FALSE	FALSE	0	0	1	1	none	0.0001220063592717
S021	T107	FALSE	FALSE	0	0	1	1	none	0.0001250688050576
S024	T107	FALSE	FALSE	0	0	1	1	none	0.0001238929605446
S025	T107	FALSE	FALSE	0	0	1	1	none	0.0001283419529892
S026	T107	FALSE	FALSE	0	0	1	1	none	0.0001222949407797
S038	T107	FALSE	FALSE	0	0	1	1	none	0.0001270456007162
S039	T107	FALSE	FALSE	0	0	1	1	none	0.0001240529023606
S040	T107	FALSE	FALSE	0	0	1	1	none	6.76610036322e-05
S042	T107	FALSE	FALSE	0	0	1	1	none	0.0001235980780471
S071	T107	FALSE	FALSE	0	0	1	1	none	5.80437582642e-05
S078	T107	FALSE	FALSE	0	0	1	1	none	0.0001230447414372
S081	T107	FALSE	FALSE	0	0	1	1	none	0.0001236503625196
S085	T107	FALSE	FALSE	0	0	1	1	none	3.54714147982e-05
S087	T107	FALSE	FALSE	0	0	1	1	none	9.7891331312e-06
S093	T107	FALSE	FALSE	0	0	1	1	none	3.24995843897e-05
S097	T107	FALSE	FALSE	0	0	1	1	none	0.0001276968660112
S102	T107	FALSE	FALSE	0	0	1	1	none	7.00515715082e-05
S106	T107	FALSE	FALSE	0	0	1	1	none	0.0001258845137432
S130	T107	FALSE	FALSE	0	0	1	1	none	8.4992034772e-06
T009	T107	FALSE	FALSE	0	0	1	1	none	0.0001371739127484
T010	T107	FALSE	FALSE	0	0	1	1	none	0.0001369900792339
T013	T107	FALSE	FALSE	0	0	1	1	none	0.0001361445738962
T014	T107	FALSE	FALSE	0	0	1	1	none	0.000124005843537
T020	T107	FALSE	FALSE	0	0	1	1	none	0.0001307759231057
T021	T107	FALSE	FALSE	0	0	1	1	none	0.0001370398796842
T028	T107	FALSE	FALSE	0	0	1	1	none	0.0001241968395182
T035a	T107	FALSE	FALSE	0	0	1	1	none	1.39506568307e-05
T035b	T107	FALSE	FALSE	0	0	1	1	none	0.0001369904131397
T040	T107	FALSE	FALSE	0	0	1	1	none	0.0001261019601251
T056	T107	FALSE	FALSE	0	0	1	1	none	0.0001420935579314
T059	T107	FALSE	FALSE	0	0	1	1	none	7.31263436452e-05
T065	T107	FALSE	FALSE	0	0	1	1	none	0.0001282263480112
T069	T107	FALSE	FALSE	0	0	1	1	none	8.00019012087e-05
T073	T107	FALSE	FALSE	0	0	1	1	none	0.0001364495060367
T075	T107	FALSE	FALSE	0	0	1	1	none	0.0001184973404777
T077	T107	FALSE	FALSE	0	0	1	1	none	0.0001370398796842
T087	T107	FALSE	FALSE	0	0	1	1	none	0.0001375807867872
T095	T107	TRUE	TRUE	1	0	1	1	anc	5.903736475e-07
T099a	T107	FALSE	FALSE	0	0	1	1	none	1.07286405617e-05
T102	T107	FALSE	FALSE	0	0	1	1	none	1.7711209425e-06
T104	T107	FALSE	FALSE	0	0	1	1	none	0.0001216397193209
T105	T107	FALSE	FALSE	0	0	1	1	none	0.0001307173035082
S002	T126	TRUE	TRUE	0	0	1	1	none	0.0001223938538975
S007	T126	TRUE	TRUE	0	0	1	1	none	0.000118996954103
S021	T126	TRUE	TRUE	0	0	1	1	none	0.0001220593998889
S024	T126	TRUE	TRUE	0	0	1	1	none	0.0001208835553759
S025	T126	TRUE	TRUE	0	0	1	1	none	0.0001253325478205
S026	T126	TRUE	TRUE	0	0	1	1	none	0.000119285535611
S038	T126	TRUE	TRUE	0	0	1	1	none	0.0001240361955475
S039	T126	TRUE	TRUE	0	0	1	1	none	0.0001210434971919
S040	T126	TRUE	TRUE	0	0	1	1	none	4.63199087815e-05
S042	T126	TRUE	TRUE	0	0	1	1	none	0.0001205886728784
S071	T126	TRUE	TRUE	0	0	1	1	none	2.36123090855e-05
S078	T126	TRUE	TRUE	0	0	1	1	none	0.0001200353362685
S081	T126	TRUE	TRUE	0	0	1	1	none	0.0001206409573509
S085	T126	TRUE	TRUE	0	0	1	1	none	5.47237783855e-05
S087	T126	TRUE	TRUE	0	0	1	1	none	7.20869411505e-05
S093	T126	TRUE	TRUE	0	0	1	1	none	4.5615883289e-05
S097	T126	TRUE	TRUE	0	0	1	1	none	0.0001246874608425
S102	T126	TRUE	TRUE	0	0	1	1	none	4.87104766575e-05
S106	T126	TRUE	TRUE	0	0	1	1	none	0.0001228751085745
S130	T126	TRUE	TRUE	0	0	1	1	none	6.96162642015e-05
T009	T126	FALSE	FALSE	0	0	1	1	none	0.0001341645075797
T010	T126	FALSE	FALSE	0	0	1	1	none	0.0001339806740652
T013	T126	FALSE	FALSE	0	0	1	1	none	0.0001331351687275
T014	T126	TRUE	TRUE	0	0	1	1	none	0.0001209964383683
T020	T126	TRUE	TRUE	0	0	1	1	none	0.000127766517937
T021	T126	TRUE	TRUE	0	0	1	1	none	0.0001340304745155
T028	T126	TRUE	TRUE	0	0	1	1	none	0.0001211874343495
T035a	T126	TRUE	TRUE	0	0	1	1	none	7.3490288838e-05
T035b	T126	FALSE	FALSE	0	0	1	1	none	0.000133981007971
T040	T126	TRUE	TRUE	0	0	1	1	none	0.0001230925549564
T056	T126	FALSE	FALSE	0	0	1	1	none	0.0001390841527627
T059	T126	TRUE	TRUE	0	0	1	1	none	5.17852487945e-05
T065	T126	TRUE	TRUE	0	0	1	1	none	0.0001252169428425
T069	T126	TRUE	TRUE	0	0	1	1	none	4.4389704735e-05
T073	T126	TRUE	TRUE	0	0	1	1	none	0.000133440100868
T075	T126	TRUE	TRUE	0	0	1	1	none	0.000115487935309
T077	T126	TRUE	TRUE	0	0	1	1	none	0.0001340304745155
T087	T126	FALSE	FALSE	0	0	1	1	none	0.0001345713816185
T095	T126	TRUE	TRUE	0	0	1	1	none	7.09224674085e-05
T099a	T126	TRUE	TRUE	0	0	1	1	none	7.0268272569e-05
T102	T126	FALSE	FALSE	0	0	1	1	none	7.63443467362e-05
T104	T126	FALSE	FALSE	0	0	1	1	none	0.0001186303141522
T105	T126	FALSE	FALSE	0	0	1	1	none	0.0001277078983395
T107	T126	FALSE	FALSE	0	0	1	1	none	7.69347203837e-05
S002	T156	FALSE	FALSE	0	0	1	1	none	8.4235127855e-05
S007	T156	FALSE	FALSE	0	0	1	1	none	5.78013571655e-05
S021	T156	FALSE	FALSE	0	0	1	1	none	8.39006738464e-05
S024	T156	FALSE	FALSE	0	0	1	1	none	8.27248293334e-05
S025	T156	FALSE	FALSE	0	0	1	1	none	8.7173821778e-05
S026	T156	FALSE	FALSE	0	0	1	1	none	8.11268095685e-05
S038	T156	FALSE	FALSE	0	0	1	1	none	7.43879773e-06
S039	T156	FALSE	FALSE	0	0	1	1	none	8.28847711494e-05
S040	T156	FALSE	FALSE	0	0	1	1	none	0.000118659034641
S042	T156	FALSE	FALSE	0	0	1	1	none	8.24299468359e-05
S071	T156	FALSE	FALSE	0	0	1	1	none	0.000109041789273
S078	T156	FALSE	FALSE	0	0	1	1	none	8.1876610226e-05
S081	T156	FALSE	FALSE	0	0	1	1	none	8.24822313084e-05
S085	T156	FALSE	FALSE	0	0	1	1	none	0.000108731214563
S087	T156	FALSE	FALSE	0	0	1	1	none	0.000126094377328
S093	T156	FALSE	FALSE	0	0	1	1	none	9.96233194665e-05
S097	T156	FALSE	FALSE	0	0	1	1	none	8.65287348e-05
S102	T156	FALSE	FALSE	0	0	1	1	none	0.000121049602517
S106	T156	FALSE	FALSE	0	0	1	1	none	8.4716382532e-05
S130	T156	FALSE	FALSE	0	0	1	1	none	0.000123623700379
T009	T156	FALSE	FALSE	0	0	1	1	none	9.60057815372e-05
T010	T156	FALSE	FALSE	0	0	1	1	none	9.58219480227e-05
T013	T156	FALSE	FALSE	0	0	1	1	none	1.653777091e-05
T014	T156	FALSE	FALSE	0	0	1	1	none	8.28377123258e-05
T020	T156	FALSE	FALSE	0	0	1	1	none	1.11691201195e-05
T021	T156	FALSE	FALSE	0	0	1	1	none	9.5871748473e-05
T028	T156	FALSE	FALSE	0	0	1	1	none	5.9991837412e-05
T035a	T156	FALSE	FALSE	0	0	1	1	none	0.0001274977250155
T035b	T156	FALSE	FALSE	0	0	1	1	none	9.58222819285e-05
T040	T156	FALSE	FALSE	0	0	1	1	none	8.49338289139e-05
T056	T156	FALSE	FALSE	0	0	1	1	none	0.0001009254267202
T059	T156	FALSE	FALSE	0	0	1	1	none	0.000124124374654
T065	T156	FALSE	FALSE	0	0	1	1	none	8.619545025e-06
T069	T156	FALSE	FALSE	0	0	1	1	none	0.0001309999322175
T073	T156	FALSE	FALSE	0	0	1	1	none	9.52813748255e-05
T075	T156	FALSE	FALSE	0	0	1	1	none	7.61484619715e-05
T077	T156	FALSE	FALSE	0	0	1	1	none	9.5871748473e-05
T087	T156	FALSE	FALSE	0	0	1	1	none	9.6412655576e-05
T095	T156	FALSE	FALSE	0	0	1	1	none	0.000124929903586
T099a	T156	FALSE	FALSE	0	0	1	1	none	0.0001242757087465
T102	T156	FALSE	FALSE	0	0	1	1	none	0.0001303517829137
T104	T156	FALSE	FALSE	0	0	1	1	none	5.74347172147e-05
T105	T156	FALSE	FALSE	0	0	1	1	none	1.1110500522e-05
T107	T156	FALSE	FALSE	0	0	1	1	none	0.0001309421565612
T126	T156	FALSE	FALSE	0	0	1	1	none	0.0001279327513925
S002	T159a	TRUE	TRUE	0	0	1	1	none	2.7342165151e-05
S007	T159a	TRUE	TRUE	0	0	1	1	none	8.51153636965e-05
S021	T159a	TRUE	TRUE	0	0	1	1	none	2.70077111424e-05
S024	T159a	TRUE	TRUE	0	0	1	1	none	2.58318666294e-05
S025	T159a	TRUE	TRUE	0	0	1	1	none	2.7688501122e-05
S026	T159a	TRUE	TRUE	0	0	1	1	none	1.70215759325e-05
S038	T159a	TRUE	TRUE	0	0	1	1	none	9.0154605141e-05
S039	T159a	TRUE	TRUE	0	0	1	1	none	2.59918084454e-05
S040	T159a	TRUE	TRUE	0	0	1	1	none	0.000122936170277
S042	T159a	TRUE	TRUE	0	0	1	1	none	2.55369841319e-05
S071	T159a	TRUE	TRUE	0	0	1	1	none	0.000113318924909
S078	T159a	TRUE	TRUE	0	0	1	1	none	2.4983647522e-05
S081	T159a	TRUE	TRUE	0	0	1	1	none	2.55892686044e-05
S085	T159a	TRUE	TRUE	0	0	1	1	none	0.000113008350199
S087	T159a	TRUE	TRUE	0	0	1	1	none	0.000130371512964
S093	T159a	TRUE	TRUE	0	0	1	1	none	0.0001039004551025
S097	T159a	TRUE	TRUE	0	0	1	1	none	2.7043414144e-05
S102	T159a	TRUE	TRUE	0	0	1	1	none	0.000125326738153
S106	T159a	TRUE	TRUE	0	0	1	1	none	2.7823419828e-05
S130	T159a	TRUE	TRUE	0	0	1	1	none	0.000127900836015
T009	T159a	TRUE	TRUE	0	1	1	1	desc	1.3642469037e-06
T010	T159a	TRUE	TRUE	0	1	1	1	desc	1.1804133892e-06
T013	T159a	FALSE	FALSE	0	0	1	1	none	9.9253578321e-05
T014	T159a	TRUE	TRUE	0	0	1	1	none	2.59447496218e-05
T020	T159a	TRUE	TRUE	0	0	1	1	none	9.38849275305e-05
T021	T159a	TRUE	TRUE	0	0	1	1	none	4.182082077e-06
T028	T159a	TRUE	TRUE	0	0	1	1	none	8.7305843943e-05
T035a	T159a	TRUE	TRUE	0	0	1	1	none	0.0001317748606515
T035b	T159a	TRUE	TRUE	0	1	1	1	desc	5.903736475e-07
T040	T159a	TRUE	TRUE	0	0	1	1	none	2.80408662099e-05
T056	T159a	FALSE	FALSE	0	1	1	1	desc	6.2838920867e-06
T059	T159a	TRUE	TRUE	0	0	1	1	none	0.00012840151029
T065	T159a	TRUE	TRUE	0	0	1	1	none	9.1335352436e-05
T069	T159a	TRUE	TRUE	0	0	1	1	none	0.0001352770678535
T073	T159a	TRUE	TRUE	0	0	1	1	none	3.5917084295e-06
T075	T159a	TRUE	TRUE	0	0	1	1	none	8.16063449025e-05
T077	T159a	TRUE	TRUE	0	0	1	1	none	4.182082077e-06
T087	T159a	TRUE	TRUE	0	1	1	1	desc	5.903736475e-07
T095	T159a	TRUE	TRUE	0	0	1	1	none	0.000129207039222
T099a	T159a	TRUE	TRUE	0	0	1	1	none	0.0001285528443825
T102	T159a	FALSE	FALSE	0	0	1	1	none	0.0001346289185497
T104	T159a	FALSE	FALSE	0	0	1	1	none	8.47487237457e-05
T105	T159a	FALSE	FALSE	0	0	1	1	none	9.3826307933e-05
T107	T159a	FALSE	FALSE	0	0	1	1	none	0.0001352192921972
T126	T159a	TRUE	TRUE	0	0	1	1	none	0.0001322098870285
T156	T159a	FALSE	FALSE	0	0	1	1	none	9.4051160986e-05
S002	T182	FALSE	FALSE	0	0	1	1	none	8.44833002742e-05
S007	T182	FALSE	FALSE	0	0	1	1	none	5.80495295847e-05
S021	T182	FALSE	FALSE	0	0	1	1	none	8.41488462656e-05
S024	T182	FALSE	FALSE	0	0	1	1	none	8.29730017526e-05
S025	T182	FALSE	FALSE	0	0	1	1	none	8.74219941972e-05
S026	T182	FALSE	FALSE	0	0	1	1	none	8.13749819877e-05
S038	T182	FALSE	FALSE	0	0	1	1	none	7.6869701492e-06
S039	T182	FALSE	FALSE	0	0	1	1	none	8.31329435686e-05
S040	T182	FALSE	FALSE	0	0	1	1	none	0.0001189072070602
S042	T182	FALSE	FALSE	0	0	1	1	none	8.26781192551e-05
S071	T182	FALSE	FALSE	0	0	1	1	none	0.0001092899616922
S078	T182	FALSE	FALSE	0	0	1	1	none	8.21247826452e-05
S081	T182	FALSE	FALSE	0	0	1	1	none	8.27304037276e-05
S085	T182	FALSE	FALSE	0	0	1	1	none	0.0001089793869822
S087	T182	FALSE	FALSE	0	0	1	1	none	0.0001263425497472
S093	T182	FALSE	FALSE	0	0	1	1	none	9.98714918857e-05
S097	T182	FALSE	FALSE	0	0	1	1	none	8.67769072192e-05
S102	T182	FALSE	FALSE	0	0	1	1	none	0.0001212977749362
S106	T182	FALSE	FALSE	0	0	1	1	none	8.49645549512e-05
S130	T182	FALSE	FALSE	0	0	1	1	none	0.0001238718727982
T009	T182	FALSE	FALSE	0	0	1	1	none	9.62539539564e-05
T010	T182	FALSE	FALSE	0	0	1	1	none	9.60701204419e-05
T013	T182	FALSE	FALSE	0	0	1	1	none	1.67859433292e-05
T014	T182	FALSE	FALSE	0	0	1	1	none	8.3085884745e-05
T020	T182	FALSE	FALSE	0	0	1	1	none	1.14172925387e-05
T021	T182	FALSE	FALSE	0	0	1	1	none	9.61199208922e-05
T028	T182	FALSE	FALSE	0	0	1	1	none	6.02400098312e-05
T035a	T182	FALSE	FALSE	0	0	1	1	none	0.0001277458974347
T035b	T182	FALSE	FALSE	0	0	1	1	none	9.60704543477e-05
T040	T182	FALSE	FALSE	0	0	1	1	none	8.51820013331e-05
T056	T182	FALSE	FALSE	0	0	1	1	none	0.0001011735991394
T059	T182	FALSE	FALSE	0	0	1	1	none	0.0001243725470732
T065	T182	FALSE	FALSE	0	0	1	1	none	8.8677174442e-06
T069	T182	FALSE	FALSE	0	0	1	1	none	0.0001312481046367
T073	T182	FALSE	FALSE	0	0	1	1	none	9.55295472447e-05
T075	T182	FALSE	FALSE	0	0	1	1	none	7.63966343907e-05
T077	T182	FALSE	FALSE	0	0	1	1	none	9.61199208922e-05
T087	T182	FALSE	FALSE	0	0	1	1	none	9.66608279952e-05
T095	T182	FALSE	FALSE	0	0	1	1	none	0.0001251780760052
T099a	T182	FALSE	FALSE	0	0	1	1	none	0.0001245238811657
T102	T182	FALSE	FALSE	0	0	1	1	none	0.0001305999553329
T104	T182	FALSE	FALSE	0	0	1	1	none	5.76828896339e-05
T105	T182	FALSE	FALSE	0	0	1	1	none	1.13586729412e-05
T107	T182	FALSE	FALSE	0	0	1	1	none	0.0001311903289804
T126	T182	FALSE	FALSE	0	0	1	1	none	0.0001281809238117
T156	T182	FALSE	FALSE	0	0	1	1	none	1.02451556618e-05
T159a	T182	FALSE	FALSE	0	0	1	1	none	9.42993334052e-05
S002	T188	TRUE	TRUE	0	0	1	1	none	8.4028134402e-05
S007	T188	TRUE	TRUE	0	0	1	1	none	4.85335781365e-05
S021	T188	TRUE	TRUE	0	0	1	1	none	8.36936803934e-05
S024	T188	TRUE	TRUE	0	0	1	1	none	8.25178358804e-05
S025	T188	TRUE	TRUE	0	0	1	1	none	8.6966828325e-05
S026	T188	TRUE	TRUE	0	0	1	1	none	8.09198161155e-05
S038	T188	TRUE	TRUE	0	0	1	1	none	6.2633605157e-05
S039	T188	TRUE	TRUE	0	0	1	1	none	8.26777776964e-05
S040	T188	TRUE	TRUE	0	0	1	1	none	0.000118452041188
S042	T188	TRUE	TRUE	0	0	1	1	none	8.22229533829e-05
S071	T188	TRUE	TRUE	0	0	1	1	none	0.00010883479582
S078	T188	TRUE	TRUE	0	0	1	1	none	8.1669616773e-05
S081	T188	TRUE	TRUE	0	0	1	1	none	8.22752378554e-05
S085	T188	TRUE	TRUE	0	0	1	1	none	0.00010852422111
S087	T188	TRUE	TRUE	0	0	1	1	none	0.000125887383875
S093	T188	TRUE	TRUE	0	0	1	1	none	9.94163260135e-05
S097	T188	TRUE	TRUE	0	0	1	1	none	8.6321741347e-05
S102	T188	TRUE	TRUE	0	0	1	1	none	0.000120842609064
S106	T188	TRUE	TRUE	0	0	1	1	none	8.4509389079e-05
S130	T188	TRUE	TRUE	0	0	1	1	none	0.000123416706926
T009	T188	FALSE	FALSE	0	0	1	1	none	9.57987880842e-05
T010	T188	FALSE	FALSE	0	0	1	1	none	9.56149545697e-05
T013	T188	FALSE	FALSE	0	0	1	1	none	7.1732578337e-05
T014	T188	TRUE	TRUE	0	0	1	1	none	8.26307188728e-05
T020	T188	TRUE	TRUE	0	0	1	1	none	6.63639275465e-05
T021	T188	TRUE	TRUE	0	0	1	1	none	9.566475502e-05
T028	T188	TRUE	TRUE	0	0	1	1	none	3.471443441e-05
T035a	T188	TRUE	TRUE	0	0	1	1	none	0.0001272907315625
T035b	T188	FALSE	FALSE	0	0	1	1	none	9.56152884755e-05
T040	T188	TRUE	TRUE	0	0	1	1	none	8.47268354609e-05
T056	T188	FALSE	FALSE	0	0	1	1	none	0.0001007184332672
T059	T188	TRUE	TRUE	0	0	1	1	none	0.000123917381201
T065	T188	TRUE	TRUE	0	0	1	1	none	6.3814352452e-05
T069	T188	TRUE	TRUE	0	0	1	1	none	0.0001307929387645
T073	T188	TRUE	TRUE	0	0	1	1	none	9.50743813725e-05
T075	T188	TRUE	TRUE	0	0	1	1	none	7.59414685185e-05
T077	T188	TRUE	TRUE	0	0	1	1	none	9.566475502e-05
T087	T188	FALSE	FALSE	0	0	1	1	none	9.6205662123e-05
T095	T188	TRUE	TRUE	0	0	1	1	none	0.000124722910133
T099a	T188	TRUE	TRUE	0	0	1	1	none	0.0001240687152935
T102	T188	FALSE	FALSE	0	0	1	1	none	0.0001301447894607
T104	T188	FALSE	FALSE	0	0	1	1	none	4.69861908907e-05
T105	T188	FALSE	FALSE	0	0	1	1	none	6.6305307949e-05
T107	T188	FALSE	FALSE	0	0	1	1	none	0.0001307351631082
T126	T188	TRUE	TRUE	0	0	1	1	none	0.0001277257579395
T156	T188	FALSE	FALSE	0	0	1	1	none	6.6530161002e-05
T159a	T188	TRUE	TRUE	0	0	1	1	none	9.3844167533e-05
T182	T188	FALSE	FALSE	0	0	1	1	none	6.67783334212e-05
S002	T192	FALSE	FALSE	0	0	1	1	none	0.0001304233627706
S007	T192	FALSE	FALSE	0	0	1	1	none	0.0001270264629761
S021	T192	FALSE	FALSE	0	0	1	1	none	0.000130088908762
S024	T192	FALSE	FALSE	0	0	1	1	none	0.000128913064249
S025	T192	FALSE	FALSE	0	0	1	1	none	0.0001333620566936
S026	T192	FALSE	FALSE	0	0	1	1	none	0.0001273150444841
S038	T192	FALSE	FALSE	0	0	1	1	none	0.0001320657044206
S039	T192	FALSE	FALSE	0	0	1	1	none	0.000129073006065
S040	T192	FALSE	FALSE	0	0	1	1	none	5.43494176546e-05
S042	T192	FALSE	FALSE	0	0	1	1	none	0.0001286181817515
S071	T192	FALSE	FALSE	0	0	1	1	none	3.16418179586e-05
S078	T192	FALSE	FALSE	0	0	1	1	none	0.0001280648451416
S081	T192	FALSE	FALSE	0	0	1	1	none	0.000128670466224
S085	T192	FALSE	FALSE	0	0	1	1	none	6.27532872586e-05
S087	T192	FALSE	FALSE	0	0	1	1	none	8.01164500236e-05
S093	T192	FALSE	FALSE	0	0	1	1	none	5.36453921621e-05
S097	T192	FALSE	FALSE	0	0	1	1	none	0.0001327169697156
S102	T192	FALSE	FALSE	0	0	1	1	none	5.67399855306e-05
S106	T192	FALSE	FALSE	0	0	1	1	none	0.0001309046174476
S130	T192	FALSE	FALSE	0	0	1	1	none	7.76457730746e-05
T009	T192	FALSE	FALSE	0	0	1	1	none	0.0001421940164528
T010	T192	FALSE	FALSE	0	0	1	1	none	0.0001420101829383
T013	T192	FALSE	FALSE	0	0	1	1	none	0.0001411646776006
T014	T192	FALSE	FALSE	0	0	1	1	none	0.0001290259472414
T020	T192	FALSE	FALSE	0	0	1	1	none	0.0001357960268101
T021	T192	FALSE	FALSE	0	0	1	1	none	0.0001420599833886
T028	T192	FALSE	FALSE	0	0	1	1	none	0.0001292169432226
T035a	T192	FALSE	FALSE	0	0	1	1	none	8.15197977111e-05
T035b	T192	FALSE	FALSE	0	0	1	1	none	0.0001420105168441
T040	T192	FALSE	FALSE	0	0	1	1	none	0.0001311220638295
T056	T192	FALSE	FALSE	0	0	1	1	none	0.0001471136616358
T059	T192	FALSE	FALSE	0	0	1	1	none	5.98147576676e-05
T065	T192	FALSE	FALSE	0	0	1	1	none	0.0001332464517156
T069	T192	FALSE	FALSE	0	0	1	1	none	5.24192136081e-05
T073	T192	FALSE	FALSE	0	0	1	1	none	0.0001414696097411
T075	T192	FALSE	FALSE	0	0	1	1	none	0.0001235174441821
T077	T192	FALSE	FALSE	0	0	1	1	none	0.0001420599833886
T087	T192	FALSE	FALSE	0	0	1	1	none	0.0001426008904916
T095	T192	FALSE	FALSE	0	0	1	1	none	7.89519762816e-05
T099a	T192	FALSE	FALSE	0	0	1	1	none	7.82977814421e-05
T102	T192	FALSE	FALSE	0	0	1	1	none	8.43738556093e-05
T104	T192	FALSE	FALSE	0	0	1	1	none	0.0001266598230253
T105	T192	FALSE	FALSE	0	0	1	1	none	0.0001357374072126
T107	T192	FALSE	FALSE	0	0	1	1	none	8.49642292568e-05
T126	T192	TRUE	TRUE	1	0	1	1	anc	9.414041739e-07
T156	T192	FALSE	FALSE	0	0	1	1	none	0.0001359622602656
T159a	T192	FALSE	FALSE	0	0	1	1	none	0.0001402393959016
T182	T192	FALSE	FALSE	0	0	1	1	none	0.0001362104326848
T188	T192	FALSE	FALSE	0	0	1	1	none	0.0001357552668126
S002	T223	FALSE	FALSE	0	0	1	1	none	8.33025529792e-05
S007	T223	FALSE	FALSE	0	0	1	1	none	5.68687822897e-05
S021	T223	FALSE	FALSE	0	0	1	1	none	8.29680989706e-05
S024	T223	FALSE	FALSE	0	0	1	1	none	8.17922544576e-05
S025	T223	FALSE	FALSE	0	0	1	1	none	8.62412469022e-05
S026	T223	FALSE	FALSE	0	0	1	1	none	8.01942346927e-05
S038	T223	FALSE	FALSE	0	0	1	1	none	6.5062228542e-06
S039	T223	FALSE	FALSE	0	0	1	1	none	8.19521962736e-05
S040	T223	FALSE	FALSE	0	0	1	1	none	0.0001177264597652
S042	T223	FALSE	FALSE	0	0	1	1	none	8.14973719601e-05
S071	T223	FALSE	FALSE	0	0	1	1	none	0.0001081092143972
S078	T223	FALSE	FALSE	0	0	1	1	none	8.09440353502e-05
S081	T223	FALSE	FALSE	0	0	1	1	none	8.15496564326e-05
S085	T223	FALSE	FALSE	0	0	1	1	none	0.0001077986396872
S087	T223	FALSE	FALSE	0	0	1	1	none	0.0001251618024522
S093	T223	FALSE	FALSE	0	0	1	1	none	9.86907445907e-05
S097	T223	FALSE	FALSE	0	0	1	1	none	8.55961599242e-05
S102	T223	FALSE	FALSE	0	0	1	1	none	0.0001201170276412
S106	T223	FALSE	FALSE	0	0	1	1	none	8.37838076562e-05
S130	T223	FALSE	FALSE	0	0	1	1	none	0.0001226911255032
T009	T223	FALSE	FALSE	0	0	1	1	none	9.50732066614e-05
T010	T223	FALSE	FALSE	0	0	1	1	none	9.48893731469e-05
T013	T223	FALSE	FALSE	0	0	1	1	none	1.56051960342e-05
T014	T223	FALSE	FALSE	0	0	1	1	none	8.190513745e-05
T020	T223	FALSE	FALSE	0	0	1	1	none	1.02365452437e-05
T021	T223	FALSE	FALSE	0	0	1	1	none	9.49391735972e-05
T028	T223	FALSE	FALSE	0	0	1	1	none	5.90592625362e-05
T035a	T223	FALSE	FALSE	0	0	1	1	none	0.0001265651501397
T035b	T223	FALSE	FALSE	0	0	1	1	none	9.48897070527e-05
T040	T223	FALSE	FALSE	0	0	1	1	none	8.40012540381e-05
T056	T223	FALSE	FALSE	0	0	1	1	none	9.99928518444e-05
T059	T223	FALSE	FALSE	0	0	1	1	none	0.0001231917997782
T065	T223	FALSE	FALSE	0	0	1	1	none	7.6869701492e-06
T069	T223	FALSE	FALSE	0	0	1	1	none	0.0001300673573417
T073	T223	FALSE	FALSE	0	0	1	1	none	9.43487999497e-05
T075	T223	FALSE	FALSE	0	0	1	1	none	7.52158870957e-05
T077	T223	FALSE	FALSE	0	0	1	1	none	9.49391735972e-05
T087	T223	FALSE	FALSE	0	0	1	1	none	9.54800807002e-05
T095	T223	FALSE	FALSE	0	0	1	1	none	0.0001239973287102
T099a	T223	FALSE	FALSE	0	0	1	1	none	0.0001233431338707
T102	T223	FALSE	FALSE	0	0	1	1	none	0.0001294192080379
T104	T223	FALSE	FALSE	0	0	1	1	none	5.65021423389e-05
T105	T223	FALSE	FALSE	0	0	1	1	none	1.01779256462e-05
T107	T223	FALSE	FALSE	0	0	1	1	none	0.0001300095816854
T126	T223	FALSE	FALSE	0	0	1	1	none	0.0001270001765167
T156	T223	FALSE	FALSE	0	0	1	1	none	9.0644083668e-06
T159a	T223	FALSE	FALSE	0	0	1	1	none	9.31185861102e-05
T182	T223	FALSE	FALSE	0	0	1	1	none	3.542241885e-06
T188	T223	FALSE	FALSE	0	0	1	1	none	6.55975861262e-05
T192	T223	FALSE	FALSE	0	0	1	1	none	0.0001350296853898
S002	T225	FALSE	FALSE	0	0	1	1	none	8.66276249073e-05
S007	T225	FALSE	FALSE	0	0	1	1	none	6.01938542178e-05
S021	T225	FALSE	FALSE	0	0	1	1	none	8.62931708987e-05
S024	T225	FALSE	FALSE	0	0	1	1	none	8.51173263857e-05
S025	T225	FALSE	FALSE	0	0	1	1	none	8.95663188303e-05
S026	T225	FALSE	FALSE	0	0	1	1	none	8.35193066208e-05
S038	T225	FALSE	FALSE	0	0	1	1	none	9.8312947823e-06
S039	T225	FALSE	FALSE	0	0	1	1	none	8.52772682017e-05
S040	T225	FALSE	FALSE	0	0	1	1	none	0.0001210515316933
S042	T225	FALSE	FALSE	0	0	1	1	none	8.48224438882e-05
S071	T225	FALSE	FALSE	0	0	1	1	none	0.0001114342863253
S078	T225	FALSE	FALSE	0	0	1	1	none	8.42691072783e-05
S081	T225	FALSE	FALSE	0	0	1	1	none	8.48747283607e-05
S085	T225	FALSE	FALSE	0	0	1	1	none	0.0001111237116153
S087	T225	FALSE	FALSE	0	0	1	1	none	0.0001284868743803
S093	T225	FALSE	FALSE	0	0	1	1	none	0.0001020158165188
S097	T225	FALSE	FALSE	0	0	1	1	none	8.89212318523e-05
S102	T225	FALSE	FALSE	0	0	1	1	none	0.0001234420995693
S106	T225	FALSE	FALSE	0	0	1	1	none	8.71088795843e-05
S130	T225	FALSE	FALSE	0	0	1	1	none	0.0001260161974313
T009	T225	FALSE	FALSE	0	0	1	1	none	9.83982785895e-05
T010	T225	FALSE	FALSE	0	0	1	1	none	9.8214445075e-05
T013	T225	FALSE	FALSE	0	0	1	1	none	1.89302679623e-05
T014	T225	FALSE	FALSE	0	0	1	1	none	8.52302093781e-05
T020	T225	FALSE	FALSE	0	0	1	1	none	1.35616171718e-05
T021	T225	FALSE	FALSE	0	0	1	1	none	9.82642455253e-05
T028	T225	FALSE	FALSE	0	0	1	1	none	6.23843344643e-05
T035a	T225	FALSE	FALSE	0	0	1	1	none	0.0001298902220678
T035b	T225	FALSE	FALSE	0	0	1	1	none	9.82147789808e-05
T040	T225	FALSE	FALSE	0	0	1	1	none	8.73263259662e-05
T056	T225	FALSE	FALSE	0	0	1	1	none	0.0001033179237725
T059	T225	FALSE	FALSE	0	0	1	1	none	0.0001265168717063
T065	T225	FALSE	FALSE	0	0	1	1	none	1.10120420773e-05
T069	T225	FALSE	FALSE	0	0	1	1	none	0.0001333924292698
T073	T225	FALSE	FALSE	0	0	1	1	none	9.76738718778e-05
T075	T225	FALSE	FALSE	0	0	1	1	none	7.85409590238e-05
T077	T225	FALSE	FALSE	0	0	1	1	none	9.82642455253e-05
T087	T225	FALSE	FALSE	0	0	1	1	none	9.88051526283e-05
T095	T225	FALSE	FALSE	0	0	1	1	none	0.0001273224006383
T099a	T225	FALSE	FALSE	0	0	1	1	none	0.0001266682057988
T102	T225	FALSE	FALSE	0	0	1	1	none	0.000132744279966
T104	T225	FALSE	FALSE	0	0	1	1	none	5.9827214267e-05
T105	T225	FALSE	FALSE	0	0	1	1	none	1.35029975743e-05
T107	T225	FALSE	FALSE	0	0	1	1	none	0.0001333346536135
T126	T225	FALSE	FALSE	0	0	1	1	none	0.0001303252484448
T156	T225	FALSE	FALSE	0	0	1	1	none	9.9773369663e-06
T159a	T225	FALSE	FALSE	0	0	1	1	none	9.64436580383e-05
T182	T225	FALSE	FALSE	0	0	1	1	none	1.26376527141e-05
T188	T225	FALSE	FALSE	0	0	1	1	none	6.89226580543e-05
T192	T225	FALSE	FALSE	0	0	1	1	none	0.0001383547573179
T223	T225	FALSE	FALSE	0	0	1	1	none	1.14569054191e-05
S002	T230	FALSE	FALSE	0	0	1	1	none	3.02940333885e-05
S007	T230	FALSE	FALSE	0	0	1	1	none	8.8067231934e-05
S021	T230	FALSE	FALSE	0	0	1	1	none	2.99595793799e-05
S024	T230	FALSE	FALSE	0	0	1	1	none	2.87837348669e-05
S025	T230	FALSE	FALSE	0	0	1	1	none	3.06403693595e-05
S026	T230	FALSE	FALSE	0	0	1	1	none	1.997344417e-05
S038	T230	FALSE	FALSE	0	0	1	1	none	9.31064733785e-05
S039	T230	FALSE	FALSE	0	0	1	1	none	2.89436766829e-05
S040	T230	FALSE	FALSE	0	0	1	1	none	0.0001258880385145
S042	T230	FALSE	FALSE	0	0	1	1	none	2.84888523694e-05
S071	T230	FALSE	FALSE	0	0	1	1	none	0.0001162707931465
S078	T230	FALSE	FALSE	0	0	1	1	none	2.79355157595e-05
S081	T230	FALSE	FALSE	0	0	1	1	none	2.85411368419e-05
S085	T230	FALSE	FALSE	0	0	1	1	none	0.0001159602184365
S087	T230	FALSE	FALSE	0	0	1	1	none	0.0001333233812015
S093	T230	FALSE	FALSE	0	0	1	1	none	0.00010685232334
S097	T230	FALSE	FALSE	0	0	1	1	none	2.99952823815e-05
S102	T230	FALSE	FALSE	0	0	1	1	none	0.0001282786063905
S106	T230	FALSE	FALSE	0	0	1	1	none	3.07752880655e-05
S130	T230	FALSE	FALSE	0	0	1	1	none	0.0001308527042525
T009	T230	FALSE	FALSE	0	0	1	1	none	3.7257414937e-06
T010	T230	FALSE	FALSE	0	0	1	1	none	3.5419079792e-06
T013	T230	FALSE	FALSE	0	0	1	1	none	0.0001022054465585
T014	T230	FALSE	FALSE	0	0	1	1	none	2.88966178593e-05
T020	T230	FALSE	FALSE	0	0	1	1	none	9.6836795768e-05
T021	T230	FALSE	FALSE	0	0	1	1	none	7.1339503145e-06
T028	T230	FALSE	FALSE	0	0	1	1	none	9.02577121805e-05
T035a	T230	FALSE	FALSE	0	0	1	1	none	0.000134726728889
T035b	T230	FALSE	FALSE	0	0	1	1	none	2.36149459e-06
T040	T230	FALSE	FALSE	0	0	1	1	none	3.09927344474e-05
T056	T230	FALSE	FALSE	0	0	1	1	none	8.6453866767e-06
T059	T230	FALSE	FALSE	0	0	1	1	none	0.0001313533785275
T065	T230	FALSE	FALSE	0	0	1	1	none	9.42872206735e-05
T069	T230	FALSE	FALSE	0	0	1	1	none	0.000138228936091
T073	T230	FALSE	FALSE	0	0	1	1	none	6.543576667e-06
T075	T230	FALSE	FALSE	0	0	1	1	none	8.455821314e-05
T077	T230	FALSE	FALSE	0	0	1	1	none	7.1339503145e-06
T087	T230	FALSE	FALSE	0	0	1	1	none	1.7711209425e-06
T095	T230	FALSE	FALSE	0	0	1	1	none	0.0001321589074595
T099a	T230	FALSE	FALSE	0	0	1	1	none	0.00013150471262
T102	T230	FALSE	FALSE	0	0	1	1	none	0.0001375807867872
T104	T230	FALSE	FALSE	0	0	1	1	none	8.77005919832e-05
T105	T230	FALSE	FALSE	0	0	1	1	none	9.67781761705e-05
T107	T230	FALSE	FALSE	0	0	1	1	none	0.0001381711604347
T126	T230	FALSE	FALSE	0	0	1	1	none	0.000135161755266
T156	T230	FALSE	FALSE	0	0	1	1	none	9.70030292235e-05
T159a	T230	TRUE	TRUE	1	0	1	1	anc	5.903736475e-07
T182	T230	FALSE	FALSE	0	0	1	1	none	9.72512016427e-05
T188	T230	FALSE	FALSE	0	0	1	1	none	9.67960357705e-05
T192	T230	FALSE	FALSE	0	0	1	1	none	0.0001431912641391
T223	T230	FALSE	FALSE	0	0	1	1	none	9.60704543477e-05
T225	T230	FALSE	FALSE	0	0	1	1	none	9.93955262758e-05
S002	T232	TRUE	TRUE	0	0	1	1	none	0.0001217545180141
S007	T232	TRUE	TRUE	0	0	1	1	none	0.0001183576182196
S021	T232	TRUE	TRUE	0	0	1	1	none	0.0001214200640055
S024	T232	TRUE	TRUE	0	0	1	1	none	0.0001202442194925
S025	T232	TRUE	TRUE	0	0	1	1	none	0.0001246932119371
S026	T232	TRUE	TRUE	0	0	1	1	none	0.0001186461997276
S038	T232	TRUE	TRUE	0	0	1	1	none	0.0001233968596641
S039	T232	TRUE	TRUE	0	0	1	1	none	0.0001204041613085
S040	T232	TRUE	TRUE	0	0	1	1	none	4.56805728981e-05
S042	T232	TRUE	TRUE	0	0	1	1	none	0.000119949336995
S071	T232	TRUE	TRUE	0	0	1	1	none	2.29729732021e-05
S078	T232	TRUE	TRUE	0	0	1	1	none	0.0001193960003851
S081	T232	TRUE	TRUE	0	0	1	1	none	0.0001200016214675
S085	T232	TRUE	TRUE	0	0	1	1	none	5.40844425021e-05
S087	T232	TRUE	TRUE	0	0	1	1	none	7.14476052671e-05
S093	T232	TRUE	TRUE	0	0	1	1	none	4.49765474056e-05
S097	T232	TRUE	TRUE	0	0	1	1	none	0.0001240481249591
S102	T232	TRUE	TRUE	0	0	1	1	none	4.80711407741e-05
S106	T232	TRUE	TRUE	0	0	1	1	none	0.0001222357726911
S130	T232	TRUE	TRUE	0	0	1	1	none	6.89769283181e-05
T009	T232	FALSE	FALSE	0	0	1	1	none	0.0001335251716963
T010	T232	FALSE	FALSE	0	0	1	1	none	0.0001333413381818
T013	T232	FALSE	FALSE	0	0	1	1	none	0.0001324958328441
T014	T232	TRUE	TRUE	0	0	1	1	none	0.0001203571024849
T020	T232	TRUE	TRUE	0	0	1	1	none	0.0001271271820536
T021	T232	TRUE	TRUE	0	0	1	1	none	0.0001333911386321
T028	T232	TRUE	TRUE	0	0	1	1	none	0.0001205480984661
T035a	T232	TRUE	TRUE	0	0	1	1	none	7.28509529546e-05
T035b	T232	FALSE	FALSE	0	0	1	1	none	0.0001333416720876
T040	T232	TRUE	TRUE	0	0	1	1	none	0.000122453219073
T056	T232	FALSE	FALSE	0	0	1	1	none	0.0001384448168793
T059	T232	TRUE	TRUE	0	0	1	1	none	5.11459129111e-05
T065	T232	TRUE	TRUE	0	0	1	1	none	0.0001245776069591
T069	T232	TRUE	TRUE	0	0	1	1	none	4.37503688516e-05
T073	T232	TRUE	TRUE	0	0	1	1	none	0.0001328007649846
T075	T232	TRUE	TRUE	0	0	1	1	none	0.0001148485994256
T077	T232	TRUE	TRUE	0	0	1	1	none	0.0001333911386321
T087	T232	FALSE	FALSE	0	0	1	1	none	0.0001339320457351
T095	T232	TRUE	TRUE	0	0	1	1	none	7.02831315251e-05
T099a	T232	TRUE	TRUE	0	0	1	1	none	6.96289366856e-05
T102	T232	FALSE	FALSE	0	0	1	1	none	7.57050108528e-05
T104	T232	FALSE	FALSE	0	0	1	1	none	0.0001179909782688
T105	T232	FALSE	FALSE	0	0	1	1	none	0.0001270685624561
T107	T232	FALSE	FALSE	0	0	1	1	none	7.62953845003e-05
T126	T232	TRUE	TRUE	0	0	1	1	none	2.1986467066e-06
T156	T232	FALSE	FALSE	0	0	1	1	none	0.0001272934155091
T159a	T232	TRUE	TRUE	0	0	1	1	none	0.0001315705511451
T182	T232	FALSE	FALSE	0	0	1	1	none	0.0001275415879283
T188	T232	TRUE	TRUE	0	0	1	1	none	0.0001270864220561
T192	T232	FALSE	FALSE	0	0	1	1	none	1.02281555797e-05
T223	T232	FALSE	FALSE	0	0	1	1	none	0.0001263608406333
T225	T232	FALSE	FALSE	0	0	1	1	none	0.0001296859125614
T230	T232	FALSE	FALSE	0	0	1	1	none	0.0001345224193826
S002	T241	FALSE	FALSE	0	0	1	1	none	9.97725407452001e-05
S007	T241	FALSE	FALSE	0	0	1	1	none	7.33387700557001e-05
S021	T241	FALSE	FALSE	0	0	1	1	none	9.94380867366001e-05
S024	T241	FALSE	FALSE	0	0	1	1	none	9.82622422236001e-05
S025	T241	FALSE	FALSE	0	0	1	1	none	0.0001027112346682
S026	T241	FALSE	FALSE	0	0	1	1	none	9.66642224587001e-05
S038	T241	FALSE	FALSE	0	0	1	1	none	2.17954633252e-05
S039	T241	FALSE	FALSE	0	0	1	1	none	9.84221840396e-05
S040	T241	FALSE	FALSE	0	0	1	1	none	0.0001341964475312
S042	T241	FALSE	FALSE	0	0	1	1	none	9.79673597261001e-05
S071	T241	FALSE	FALSE	0	0	1	1	none	0.0001245792021632
S078	T241	FALSE	FALSE	0	0	1	1	none	9.74140231162001e-05
S081	T241	FALSE	FALSE	0	0	1	1	none	9.80196441986001e-05
S085	T241	FALSE	FALSE	0	0	1	1	none	0.0001242686274532
S087	T241	FALSE	FALSE	0	0	1	1	none	0.0001416317902182
S093	T241	FALSE	FALSE	0	0	1	1	none	0.0001151607323567
S097	T241	FALSE	FALSE	0	0	1	1	none	0.0001020661476902
S102	T241	FALSE	FALSE	0	0	1	1	none	0.0001365870154072
S106	T241	FALSE	FALSE	0	0	1	1	none	0.0001002537954222
S130	T241	FALSE	FALSE	0	0	1	1	none	0.0001391611132692
T009	T241	FALSE	FALSE	0	0	1	1	none	0.0001115431944274
T010	T241	FALSE	FALSE	0	0	1	1	none	0.0001113593609129
T013	T241	FALSE	FALSE	0	0	1	1	none	2.22008502842e-05
T014	T241	FALSE	FALSE	0	0	1	1	none	9.83751252160001e-05
T020	T241	FALSE	FALSE	0	0	1	1	none	2.55257857147e-05
T021	T241	FALSE	FALSE	0	0	1	1	none	0.0001114091613632
T028	T241	FALSE	FALSE	0	0	1	1	none	7.55292503022001e-05
T035a	T241	FALSE	FALSE	0	0	1	1	none	0.0001430351379057
T035b	T241	FALSE	FALSE	0	0	1	1	none	0.0001113596948187
T040	T241	FALSE	FALSE	0	0	1	1	none	0.0001004712418041
T056	T241	FALSE	FALSE	0	0	1	1	none	0.0001164628396104
T059	T241	FALSE	FALSE	0	0	1	1	none	0.0001396617875442
T065	T241	FALSE	FALSE	0	0	1	1	none	1.94339687352e-05
T069	T241	FALSE	FALSE	0	0	1	1	none	0.0001465373451077
T073	T241	FALSE	FALSE	0	0	1	1	none	0.0001108187877157
T075	T241	FALSE	FALSE	0	0	1	1	none	9.16858748617e-05
T077	T241	FALSE	FALSE	0	0	1	1	none	0.0001114091613632
T087	T241	FALSE	FALSE	0	0	1	1	none	0.0001119500684662
T095	T241	FALSE	FALSE	0	0	1	1	none	0.0001404673164762
T099a	T241	FALSE	FALSE	0	0	1	1	none	0.0001398131216367
T102	T241	FALSE	FALSE	0	0	1	1	none	0.0001458891958039
T104	T241	FALSE	FALSE	0	0	1	1	none	7.29721301049001e-05
T105	T241	FALSE	FALSE	0	0	1	1	none	2.19249242322e-05
T107	T241	FALSE	FALSE	0	0	1	1	none	0.0001464795694514
T126	T241	FALSE	FALSE	0	0	1	1	none	0.0001434701642827
T156	T241	FALSE	FALSE	0	0	1	1	none	2.68727664652e-05
T159a	T241	FALSE	FALSE	0	0	1	1	none	0.0001095885738762
T182	T241	FALSE	FALSE	0	0	1	1	none	2.71209388844e-05
T188	T241	FALSE	FALSE	0	0	1	1	none	8.20675738922001e-05
T192	T241	FALSE	FALSE	0	0	1	1	none	0.0001514996731558
T223	T241	FALSE	FALSE	0	0	1	1	none	2.59401915894e-05
T225	T241	FALSE	FALSE	0	0	1	1	none	2.92652635175e-05
T230	T241	FALSE	FALSE	0	0	1	1	none	0.0001125404421137
T232	T241	FALSE	FALSE	0	0	1	1	none	0.0001428308283993
S002	T270	FALSE	FALSE	0	0	1	1	none	0.0001235256389566
S007	T270	FALSE	FALSE	0	0	1	1	none	0.0001201287391621
S021	T270	FALSE	FALSE	0	0	1	1	none	0.000123191184948
S024	T270	FALSE	FALSE	0	0	1	1	none	0.000122015340435
S025	T270	FALSE	FALSE	0	0	1	1	none	0.0001264643328796
S026	T270	FALSE	FALSE	0	0	1	1	none	0.0001204173206701
S038	T270	FALSE	FALSE	0	0	1	1	none	0.0001251679806066
S039	T270	FALSE	FALSE	0	0	1	1	none	0.000122175282251
S040	T270	FALSE	FALSE	0	0	1	1	none	4.74516938406e-05
S042	T270	FALSE	FALSE	0	0	1	1	none	0.0001217204579375
S071	T270	FALSE	FALSE	0	0	1	1	none	2.47440941446e-05
S078	T270	FALSE	FALSE	0	0	1	1	none	0.0001211671213276
S081	T270	FALSE	FALSE	0	0	1	1	none	0.00012177274241
S085	T270	FALSE	FALSE	0	0	1	1	none	5.58555634446e-05
S087	T270	FALSE	FALSE	0	0	1	1	none	7.32187262096e-05
S093	T270	FALSE	FALSE	0	0	1	1	none	4.67476683481e-05
S097	T270	FALSE	FALSE	0	0	1	1	none	0.0001258192459016
S102	T270	FALSE	FALSE	0	0	1	1	none	4.98422617166e-05
S106	T270	FALSE	FALSE	0	0	1	1	none	0.0001240068936336
S130	T270	FALSE	FALSE	0	0	1	1	none	7.07480492606e-05
T009	T270	FALSE	FALSE	0	0	1	1	none	0.0001352962926388
T010	T270	FALSE	FALSE	0	0	1	1	none	0.0001351124591243
T013	T270	FALSE	FALSE	0	0	1	1	none	0.0001342669537866
T014	T270	FALSE	FALSE	0	0	1	1	none	0.0001221282234274
T020	T270	FALSE	FALSE	0	0	1	1	none	0.0001288983029961
T021	T270	FALSE	FALSE	0	0	1	1	none	0.0001351622595746
T028	T270	FALSE	FALSE	0	0	1	1	none	0.0001223192194086
T035a	T270	FALSE	FALSE	0	0	1	1	none	7.46220738971e-05
T035b	T270	FALSE	FALSE	0	0	1	1	none	0.0001351127930301
T040	T270	FALSE	FALSE	0	0	1	1	none	0.0001242243400155
T056	T270	FALSE	FALSE	0	0	1	1	none	0.0001402159378218
T059	T270	FALSE	FALSE	0	0	1	1	none	5.29170338536e-05
T065	T270	FALSE	FALSE	0	0	1	1	none	0.0001263487279016
T069	T270	FALSE	FALSE	0	0	1	1	none	4.55214897941e-05
T073	T270	FALSE	FALSE	0	0	1	1	none	0.0001345718859271
T075	T270	FALSE	FALSE	0	0	1	1	none	0.0001166197203681
T077	T270	FALSE	FALSE	0	0	1	1	none	0.0001351622595746
T087	T270	FALSE	FALSE	0	0	1	1	none	0.0001357031666776
T095	T270	FALSE	FALSE	0	0	1	1	none	7.20542524676e-05
T099a	T270	FALSE	FALSE	0	0	1	1	none	7.14000576281e-05
T102	T270	FALSE	FALSE	0	0	1	1	none	7.74761317953e-05
T104	T270	FALSE	FALSE	0	0	1	1	none	0.0001197620992113
T105	T270	FALSE	FALSE	0	0	1	1	none	0.0001288396833986
T107	T270	FALSE	FALSE	0	0	1	1	none	7.80665054428e-05
T126	T270	FALSE	FALSE	0	0	1	1	none	3.9697676491e-06
T156	T270	FALSE	FALSE	0	0	1	1	none	0.0001290645364516
T159a	T270	FALSE	FALSE	0	0	1	1	none	0.0001333416720876
T182	T270	FALSE	FALSE	0	0	1	1	none	0.0001293127088708
T188	T270	FALSE	FALSE	0	0	1	1	none	0.0001288575429986
T192	T270	FALSE	FALSE	0	0	1	1	none	1.19992765222e-05
T223	T270	FALSE	FALSE	0	0	1	1	none	0.0001281319615758
T225	T270	FALSE	FALSE	0	0	1	1	none	0.0001314570335039
T230	T270	FALSE	FALSE	0	0	1	1	none	0.0001362935403251
T232	T270	TRUE	TRUE	1	0	1	1	anc	5.903736475e-07
T241	T270	FALSE	FALSE	0	0	1	1	none	0.0001446019493418
S002	T271b	FALSE	FALSE	0	0	1	1	none	8.78083722023001e-05
S007	T271b	FALSE	FALSE	0	0	1	1	none	6.13746015128e-05
S021	T271b	FALSE	FALSE	0	0	1	1	none	8.74739181937e-05
S024	T271b	FALSE	FALSE	0	0	1	1	none	8.62980736807001e-05
S025	T271b	FALSE	FALSE	0	0	1	1	none	9.07470661253e-05
S026	T271b	FALSE	FALSE	0	0	1	1	none	8.47000539158e-05
S038	T271b	FALSE	FALSE	0	0	1	1	none	1.10120420773e-05
S039	T271b	FALSE	FALSE	0	0	1	1	none	8.64580154967e-05
S040	T271b	FALSE	FALSE	0	0	1	1	none	0.0001222322789883
S042	T271b	FALSE	FALSE	0	0	1	1	none	8.60031911832e-05
S071	T271b	FALSE	FALSE	0	0	1	1	none	0.0001126150336203
S078	T271b	FALSE	FALSE	0	0	1	1	none	8.54498545733001e-05
S081	T271b	FALSE	FALSE	0	0	1	1	none	8.60554756557001e-05
S085	T271b	FALSE	FALSE	0	0	1	1	none	0.0001123044589103
S087	T271b	FALSE	FALSE	0	0	1	1	none	0.0001296676216753
S093	T271b	FALSE	FALSE	0	0	1	1	none	0.0001031965638138
S097	T271b	FALSE	FALSE	0	0	1	1	none	9.01019791473e-05
S102	T271b	FALSE	FALSE	0	0	1	1	none	0.0001246228468643
S106	T271b	FALSE	FALSE	0	0	1	1	none	8.82896268793001e-05
S130	T271b	FALSE	FALSE	0	0	1	1	none	0.0001271969447263
T009	T271b	FALSE	FALSE	0	0	1	1	none	9.95790258845e-05
T010	T271b	FALSE	FALSE	0	0	1	1	none	9.939519237e-05
T013	T271b	FALSE	FALSE	0	0	1	1	none	2.01110152573e-05
T014	T271b	FALSE	FALSE	0	0	1	1	none	8.64109566731e-05
T020	T271b	FALSE	FALSE	0	0	1	1	none	1.47423644668e-05
T021	T271b	FALSE	FALSE	0	0	1	1	none	9.94449928203e-05
T028	T271b	FALSE	FALSE	0	0	1	1	none	6.35650817593e-05
T035a	T271b	FALSE	FALSE	0	0	1	1	none	0.0001310709693628
T035b	T271b	FALSE	FALSE	0	0	1	1	none	9.93955262758e-05
T040	T271b	FALSE	FALSE	0	0	1	1	none	8.85070732612001e-05
T056	T271b	FALSE	FALSE	0	0	1	1	none	0.0001044986710675
T059	T271b	FALSE	FALSE	0	0	1	1	none	0.0001276976190013
T065	T271b	FALSE	FALSE	0	0	1	1	none	1.21927893723e-05
T069	T271b	FALSE	FALSE	0	0	1	1	none	0.0001345731765648
T073	T271b	FALSE	FALSE	0	0	1	1	none	9.88546191728001e-05
T075	T271b	FALSE	FALSE	0	0	1	1	none	7.97217063188e-05
T077	T271b	FALSE	FALSE	0	0	1	1	none	9.94449928203e-05
T087	T271b	FALSE	FALSE	0	0	1	1	none	9.99858999233e-05
T095	T271b	FALSE	FALSE	0	0	1	1	none	0.0001285031479333
T099a	T271b	FALSE	FALSE	0	0	1	1	none	0.0001278489530938
T102	T271b	FALSE	FALSE	0	0	1	1	none	0.000133925027261
T104	T271b	FALSE	FALSE	0	0	1	1	none	6.1007961562e-05
T105	T271b	FALSE	FALSE	0	0	1	1	none	1.46837448693e-05
T107	T271b	FALSE	FALSE	0	0	1	1	none	0.0001345154009085
T126	T271b	FALSE	FALSE	0	0	1	1	none	0.0001315059957398
T156	T271b	FALSE	FALSE	0	0	1	1	none	1.11580842613e-05
T159a	T271b	FALSE	FALSE	0	0	1	1	none	9.76244053333001e-05
T182	T271b	FALSE	FALSE	0	0	1	1	none	1.38184000091e-05
T188	T271b	FALSE	FALSE	0	0	1	1	none	7.01034053493001e-05
T192	T271b	FALSE	FALSE	0	0	1	1	none	0.0001395355046129
T223	T271b	FALSE	FALSE	0	0	1	1	none	1.26376527141e-05
T225	T271b	FALSE	FALSE	0	0	1	1	none	3.542241885e-06
T230	T271b	FALSE	FALSE	0	0	1	1	none	0.0001005762735708
T232	T271b	FALSE	FALSE	0	0	1	1	none	0.0001308666598564
T241	T271b	FALSE	FALSE	0	0	1	1	none	3.04460108125e-05
T270	T271b	FALSE	FALSE	0	0	1	1	none	0.0001326377807989
S002	T301	FALSE	FALSE	0	0	1	1	none	0.0001358188999764
S007	T301	FALSE	FALSE	0	0	1	1	none	0.0001324220001819
S021	T301	FALSE	FALSE	0	0	1	1	none	0.0001354844459678
S024	T301	FALSE	FALSE	0	0	1	1	none	0.0001343086014548
S025	T301	FALSE	FALSE	0	0	1	1	none	0.0001387575938994
S026	T301	FALSE	FALSE	0	0	1	1	none	0.0001327105816899
S038	T301	FALSE	FALSE	0	0	1	1	none	0.0001374612416264
S039	T301	FALSE	FALSE	0	0	1	1	none	0.0001344685432708
S040	T301	FALSE	FALSE	0	0	1	1	none	5.97449548604e-05
S042	T301	FALSE	FALSE	0	0	1	1	none	0.0001340137189573
S071	T301	FALSE	FALSE	0	0	1	1	none	3.70373551644e-05
S078	T301	FALSE	FALSE	0	0	1	1	none	0.0001334603823474
S081	T301	FALSE	FALSE	0	0	1	1	none	0.0001340660034298
S085	T301	FALSE	FALSE	0	0	1	1	none	6.81488244644e-05
S087	T301	FALSE	FALSE	0	0	1	1	none	8.55119872294e-05
S093	T301	FALSE	FALSE	0	0	1	1	none	5.90409293679e-05
S097	T301	FALSE	FALSE	0	0	1	1	none	0.0001381125069214
S102	T301	FALSE	FALSE	0	0	1	1	none	6.21355227364e-05
S106	T301	FALSE	FALSE	0	0	1	1	none	0.0001363001546534
S130	T301	FALSE	FALSE	0	0	1	1	none	8.30413102804e-05
T009	T301	FALSE	FALSE	0	0	1	1	none	0.0001475895536586
T010	T301	FALSE	FALSE	0	0	1	1	none	0.0001474057201441
T013	T301	FALSE	FALSE	0	0	1	1	none	0.0001465602148064
T014	T301	FALSE	FALSE	0	0	1	1	none	0.0001344214844472
T020	T301	FALSE	FALSE	0	0	1	1	none	0.0001411915640159
T021	T301	FALSE	FALSE	0	0	1	1	none	0.0001474555205944
T028	T301	FALSE	FALSE	0	0	1	1	none	0.0001346124804284
T035a	T301	FALSE	FALSE	0	0	1	1	none	8.69153349169e-05
T035b	T301	FALSE	FALSE	0	0	1	1	none	0.0001474060540499
T040	T301	FALSE	FALSE	0	0	1	1	none	0.0001365176010353
T056	T301	FALSE	FALSE	0	0	1	1	none	0.0001525091988416
T059	T301	FALSE	FALSE	0	0	1	1	none	6.52102948734e-05
T065	T301	FALSE	FALSE	0	0	1	1	none	0.0001386419889214
T069	T301	FALSE	FALSE	0	0	1	1	none	5.78147508139e-05
T073	T301	FALSE	FALSE	0	0	1	1	none	0.0001468651469469
T075	T301	FALSE	FALSE	0	0	1	1	none	0.0001289129813879
T077	T301	FALSE	FALSE	0	0	1	1	none	0.0001474555205944
T087	T301	FALSE	FALSE	0	0	1	1	none	0.0001479964276974
T095	T301	FALSE	FALSE	0	0	1	1	none	8.43475134874e-05
T099a	T301	FALSE	FALSE	0	0	1	1	none	8.36933186479e-05
T102	T301	FALSE	FALSE	0	0	1	1	none	8.97693928151e-05
T104	T301	FALSE	FALSE	0	0	1	1	none	0.0001320553602311
T105	T301	FALSE	FALSE	0	0	1	1	none	0.0001411329444184
T107	T301	FALSE	FALSE	0	0	1	1	none	9.03597664626e-05
T126	T301	FALSE	FALSE	1	0	1	1	anc	9.8831380997e-06
T156	T301	FALSE	FALSE	0	0	1	1	none	0.0001413577974714
T159a	T301	FALSE	FALSE	0	0	1	1	none	0.0001456349331074
T182	T301	FALSE	FALSE	0	0	1	1	none	0.0001416059698906
T188	T301	FALSE	FALSE	0	0	1	1	none	0.0001411508040184
T192	T301	FALSE	FALSE	0	0	1	1	none	2.0273807657e-05
T223	T301	FALSE	FALSE	0	0	1	1	none	0.0001404252225956
T225	T301	FALSE	FALSE	0	0	1	1	none	0.0001437502945237
T230	T301	FALSE	FALSE	0	0	1	1	none	0.0001485868013449
T232	T301	FALSE	FALSE	0	0	1	1	none	1.56236927855e-05
T241	T301	FALSE	FALSE	0	0	1	1	none	0.0001568952103616
T270	T301	FALSE	FALSE	0	0	1	1	none	1.7394813728e-05
T271b	T301	FALSE	FALSE	0	0	1	1	none	0.0001449310418187
S002	T303	FALSE	FALSE	0	0	1	1	none	0.000133660929127
S007	T303	FALSE	FALSE	0	0	1	1	none	0.0001302640293325
S021	T303	FALSE	FALSE	0	0	1	1	none	0.0001333264751184
S024	T303	FALSE	FALSE	0	0	1	1	none	0.0001321506306054
S025	T303	FALSE	FALSE	0	0	1	1	none	0.00013659962305
S026	T303	FALSE	FALSE	0	0	1	1	none	0.0001305526108405
S038	T303	FALSE	FALSE	0	0	1	1	none	0.000135303270777
S039	T303	FALSE	FALSE	0	0	1	1	none	0.0001323105724214
S040	T303	FALSE	FALSE	0	0	1	1	none	5.7586984011e-05
S042	T303	FALSE	FALSE	0	0	1	1	none	0.0001318557481079
S071	T303	FALSE	FALSE	0	0	1	1	none	3.4879384315e-05
S078	T303	FALSE	FALSE	0	0	1	1	none	0.000131302411498
S081	T303	FALSE	FALSE	0	0	1	1	none	0.0001319080325804
S085	T303	FALSE	FALSE	0	0	1	1	none	6.5990853615e-05
S087	T303	FALSE	FALSE	0	0	1	1	none	8.335401638e-05
S093	T303	FALSE	FALSE	0	0	1	1	none	5.68829585185e-05
S097	T303	FALSE	FALSE	0	0	1	1	none	0.000135954536072
S102	T303	FALSE	FALSE	0	0	1	1	none	5.9977551887e-05
S106	T303	FALSE	FALSE	0	0	1	1	none	0.000134142183804
S130	T303	FALSE	FALSE	0	0	1	1	none	8.0883339431e-05
T009	T303	FALSE	FALSE	0	0	1	1	none	0.0001454315828092
T010	T303	FALSE	FALSE	0	0	1	1	none	0.0001452477492947
T013	T303	FALSE	FALSE	0	0	1	1	none	0.000144402243957
T014	T303	FALSE	FALSE	0	0	1	1	none	0.0001322635135978
T020	T303	FALSE	FALSE	0	0	1	1	none	0.0001390335931665
T021	T303	FALSE	FALSE	0	0	1	1	none	0.000145297549745
T028	T303	FALSE	FALSE	0	0	1	1	none	0.000132454509579
T035a	T303	FALSE	FALSE	0	0	1	1	none	8.47573640675e-05
T035b	T303	FALSE	FALSE	0	0	1	1	none	0.0001452480832005
T040	T303	FALSE	FALSE	0	0	1	1	none	0.0001343596301859
T056	T303	FALSE	FALSE	0	0	1	1	none	0.0001503512279922
T059	T303	FALSE	FALSE	0	0	1	1	none	6.3052324024e-05
T065	T303	FALSE	FALSE	0	0	1	1	none	0.000136484018072
T069	T303	FALSE	FALSE	0	0	1	1	none	5.56567799645e-05
T073	T303	FALSE	FALSE	0	0	1	1	none	0.0001447071760975
T075	T303	FALSE	FALSE	0	0	1	1	none	0.0001267550105385
T077	T303	FALSE	FALSE	0	0	1	1	none	0.000145297549745
T087	T303	FALSE	FALSE	0	0	1	1	none	0.000145838456848
T095	T303	FALSE	FALSE	0	0	1	1	none	8.2189542638e-05
T099a	T303	FALSE	FALSE	0	0	1	1	none	8.15353477985e-05
T102	T303	FALSE	FALSE	0	0	1	1	none	8.76114219657e-05
T104	T303	FALSE	FALSE	0	0	1	1	none	0.0001298973893817
T105	T303	FALSE	FALSE	0	0	1	1	none	0.000138974973569
T107	T303	FALSE	FALSE	0	0	1	1	none	8.82017956132e-05
T126	T303	FALSE	FALSE	1	0	1	1	anc	4.772965107e-06
T156	T303	FALSE	FALSE	0	0	1	1	none	0.000139199826622
T159a	T303	FALSE	FALSE	0	0	1	1	none	0.000143476962258
T182	T303	FALSE	FALSE	0	0	1	1	none	0.0001394479990412
T188	T303	FALSE	FALSE	0	0	1	1	none	0.000138992833169
T192	T303	FALSE	FALSE	0	0	1	1	none	1.81158368076e-05
T223	T303	FALSE	FALSE	0	0	1	1	none	0.0001382672517462
T225	T303	FALSE	FALSE	0	0	1	1	none	0.0001415923236743
T230	T303	FALSE	FALSE	0	0	1	1	none	0.0001464288304955
T232	T303	FALSE	FALSE	0	0	1	1	none	1.34657219361e-05
T241	T303	FALSE	FALSE	0	0	1	1	none	0.0001547372395122
T270	T303	FALSE	FALSE	0	0	1	1	none	1.52368428786e-05
T271b	T303	FALSE	FALSE	0	0	1	1	none	0.0001427730709693
T301	T303	FALSE	FALSE	0	0	1	1	none	2.23306267184e-05
S002	T322	FALSE	FALSE	0	0	1	1	none	9.05423907035e-05
S007	T322	FALSE	FALSE	0	0	1	1	none	6.4108620014e-05
S021	T322	FALSE	FALSE	0	0	1	1	none	9.02079366949e-05
S024	T322	FALSE	FALSE	0	0	1	1	none	8.90320921819e-05
S025	T322	FALSE	FALSE	0	0	1	1	none	9.34810846265e-05
S026	T322	FALSE	FALSE	0	0	1	1	none	8.7434072417e-05
S038	T322	FALSE	FALSE	0	0	1	1	none	1.25653132835e-05
S039	T322	FALSE	FALSE	0	0	1	1	none	8.91920339979e-05
S040	T322	FALSE	FALSE	0	0	1	1	none	0.0001249662974895
S042	T322	FALSE	FALSE	0	0	1	1	none	8.87372096844e-05
S071	T322	FALSE	FALSE	0	0	1	1	none	0.0001153490521215
S078	T322	FALSE	FALSE	0	0	1	1	none	8.81838730745e-05
S081	T322	FALSE	FALSE	0	0	1	1	none	8.87894941569e-05
S085	T322	FALSE	FALSE	0	0	1	1	none	0.0001150384774115
S087	T322	FALSE	FALSE	0	0	1	1	none	0.0001324016401765
S093	T322	FALSE	FALSE	0	0	1	1	none	0.000105930582315
S097	T322	FALSE	FALSE	0	0	1	1	none	9.28359976485e-05
S102	T322	FALSE	FALSE	0	0	1	1	none	0.0001273568653655
S106	T322	FALSE	FALSE	0	0	1	1	none	9.10236453805e-05
S130	T322	FALSE	FALSE	0	0	1	1	none	0.0001299309632275
T009	T322	FALSE	FALSE	0	0	1	1	none	0.0001023130443857
T010	T322	FALSE	FALSE	0	0	1	1	none	0.0001021292108712
T013	T322	FALSE	FALSE	0	0	1	1	none	1.29707002425e-05
T014	T322	FALSE	FALSE	0	0	1	1	none	8.91449751743e-05
T020	T322	FALSE	FALSE	0	0	1	1	none	1.6295635673e-05
T021	T322	FALSE	FALSE	0	0	1	1	none	0.0001021790113215
T028	T322	FALSE	FALSE	0	0	1	1	none	6.62991002605e-05
T035a	T322	FALSE	FALSE	0	0	1	1	none	0.000133804987864
T035b	T322	FALSE	FALSE	0	0	1	1	none	0.000102129544777
T040	T322	FALSE	FALSE	0	0	1	1	none	9.12410917624e-05
T056	T322	FALSE	FALSE	0	0	1	1	none	0.0001072326895687
T059	T322	FALSE	FALSE	0	0	1	1	none	0.0001304316375025
T065	T322	FALSE	FALSE	0	0	1	1	none	1.02038186935e-05
T069	T322	FALSE	FALSE	0	0	1	1	none	0.000137307195066
T073	T322	FALSE	FALSE	0	0	1	1	none	0.000101588637674
T075	T322	FALSE	FALSE	0	0	1	1	none	8.245572482e-05
T077	T322	FALSE	FALSE	0	0	1	1	none	0.0001021790113215
T087	T322	FALSE	FALSE	0	0	1	1	none	0.0001027199184245
T095	T322	FALSE	FALSE	0	0	1	1	none	0.0001312371664345
T099a	T322	FALSE	FALSE	0	0	1	1	none	0.000130582971595
T102	T322	FALSE	FALSE	0	0	1	1	none	0.0001366590457622
T104	T322	FALSE	FALSE	0	0	1	1	none	6.37419800632e-05
T105	T322	FALSE	FALSE	0	0	1	1	none	1.26947741905e-05
T107	T322	FALSE	FALSE	0	0	1	1	none	0.0001372494194097
T126	T322	FALSE	FALSE	0	0	1	1	none	0.000134240014241
T156	T322	FALSE	FALSE	0	0	1	1	none	1.76426164235e-05
T159a	T322	FALSE	FALSE	0	0	1	1	none	0.0001003584238345
T182	T322	FALSE	FALSE	0	0	1	1	none	1.78907888427e-05
T188	T322	FALSE	FALSE	0	0	1	1	none	7.28374238505e-05
T192	T322	FALSE	FALSE	0	0	1	1	none	0.0001422695231141
T223	T322	FALSE	FALSE	0	0	1	1	none	1.67100415477e-05
T225	T322	FALSE	FALSE	0	0	1	1	none	2.00351134758e-05
T230	T322	FALSE	FALSE	0	0	1	1	none	0.000103310292072
T232	T322	FALSE	FALSE	0	0	1	1	none	0.0001336006783576
T241	T322	FALSE	FALSE	0	0	1	1	none	1.35532872367e-05
T270	T322	FALSE	FALSE	0	0	1	1	none	0.0001353717993001
T271b	T322	FALSE	FALSE	0	0	1	1	none	2.12158607708e-05
T301	T322	FALSE	FALSE	0	0	1	1	none	0.0001476650603199
T303	T322	FALSE	FALSE	0	0	1	1	none	0.0001455070894705
S002	T327b	FALSE	FALSE	0	0	1	1	none	0.0001214412927134
S007	T327b	FALSE	FALSE	0	0	1	1	none	0.0001180443929189
S021	T327b	FALSE	FALSE	0	0	1	1	none	0.0001211068387048
S024	T327b	FALSE	FALSE	0	0	1	1	none	0.0001199309941918
S025	T327b	FALSE	FALSE	0	0	1	1	none	0.0001243799866364
S026	T327b	FALSE	FALSE	0	0	1	1	none	0.0001183329744269
S038	T327b	FALSE	FALSE	0	0	1	1	none	0.0001230836343634
S039	T327b	FALSE	FALSE	0	0	1	1	none	0.0001200909360078
S040	T327b	FALSE	FALSE	0	0	1	1	none	4.53673475974e-05
S042	T327b	FALSE	FALSE	0	0	1	1	none	0.0001196361116943
S071	T327b	FALSE	FALSE	0	0	1	1	none	2.95928370914e-05
S078	T327b	FALSE	FALSE	0	0	1	1	none	0.0001190827750844
S081	T327b	FALSE	FALSE	0	0	1	1	none	0.0001196883961668
S085	T327b	FALSE	FALSE	0	0	1	1	none	5.37712172014e-05
S087	T327b	FALSE	FALSE	0	0	1	1	none	7.11343799664e-05
S093	T327b	FALSE	FALSE	0	0	1	1	none	4.46633221049e-05
S097	T327b	FALSE	FALSE	0	0	1	1	none	0.0001237348996584
S102	T327b	FALSE	FALSE	0	0	1	1	none	4.77579154734e-05
S106	T327b	FALSE	FALSE	0	0	1	1	none	0.0001219225473904
S130	T327b	FALSE	FALSE	0	0	1	1	none	6.86637030174e-05
T009	T327b	FALSE	FALSE	0	0	1	1	none	0.0001332119463956
T010	T327b	FALSE	FALSE	0	0	1	1	none	0.0001330281128811
T013	T327b	FALSE	FALSE	0	0	1	1	none	0.0001321826075434
T014	T327b	FALSE	FALSE	0	0	1	1	none	0.0001200438771842
T020	T327b	FALSE	FALSE	0	0	1	1	none	0.0001268139567529
T021	T327b	FALSE	FALSE	0	0	1	1	none	0.0001330779133314
T028	T327b	FALSE	FALSE	0	0	1	1	none	0.0001202348731654
T035a	T327b	FALSE	FALSE	0	0	1	1	none	7.25377276539e-05
T035b	T327b	FALSE	FALSE	0	0	1	1	none	0.0001330284467869
T040	T327b	FALSE	FALSE	0	0	1	1	none	0.0001221399937723
T056	T327b	FALSE	FALSE	0	0	1	1	none	0.0001381315915786
T059	T327b	FALSE	FALSE	0	0	1	1	none	5.08326876104e-05
T065	T327b	FALSE	FALSE	0	0	1	1	none	0.0001242643816584
T069	T327b	FALSE	FALSE	0	0	1	1	none	5.15509800359e-05
T073	T327b	FALSE	FALSE	0	0	1	1	none	0.0001324875396839
T075	T327b	FALSE	FALSE	0	0	1	1	none	0.0001145353741249
T077	T327b	FALSE	FALSE	0	0	1	1	none	0.0001330779133314
T087	T327b	FALSE	FALSE	0	0	1	1	none	0.0001336188204344
T095	T327b	FALSE	FALSE	0	0	1	1	none	6.99699062244e-05
T099a	T327b	FALSE	FALSE	0	0	1	1	none	6.93157113849e-05
T102	T327b	FALSE	FALSE	0	0	1	1	none	7.53917855521e-05
T104	T327b	FALSE	FALSE	0	0	1	1	none	0.0001176777529681
T105	T327b	FALSE	FALSE	0	0	1	1	none	0.0001267553371554
T107	T327b	FALSE	FALSE	0	0	1	1	none	7.59821591996e-05
T126	T327b	FALSE	FALSE	0	0	1	1	none	4.84837992109e-05
T156	T327b	FALSE	FALSE	0	0	1	1	none	0.0001269801902084
T159a	T327b	FALSE	FALSE	0	0	1	1	none	0.0001312573258444
T182	T327b	FALSE	FALSE	0	0	1	1	none	0.0001272283626276
T188	T327b	FALSE	FALSE	0	0	1	1	none	0.0001267731967554
T192	T327b	FALSE	FALSE	0	0	1	1	none	5.6513308084e-05
T223	T327b	FALSE	FALSE	0	0	1	1	none	0.0001260476153326
T225	T327b	FALSE	FALSE	0	0	1	1	none	0.0001293726872607
T230	T327b	FALSE	FALSE	0	0	1	1	none	0.0001342091940819
T232	T327b	FALSE	FALSE	0	0	1	1	none	4.78444633275e-05
T241	T327b	FALSE	FALSE	0	0	1	1	none	0.0001425176030986
T270	T327b	FALSE	FALSE	0	0	1	1	none	4.961558427e-05
T271b	T327b	FALSE	FALSE	0	0	1	1	none	0.0001305534345557
T301	T327b	FALSE	FALSE	0	0	1	1	none	6.19088452898e-05
T303	T327b	FALSE	FALSE	0	0	1	1	none	5.97508744404e-05
T322	T327b	FALSE	FALSE	0	0	1	1	none	0.0001332874530569
S002	T330	TRUE	TRUE	0	0	1	1	none	0.00011789971864
S007	T330	TRUE	TRUE	0	0	1	1	none	0.0001145028188455
S021	T330	TRUE	TRUE	0	0	1	1	none	0.0001175652646314
S024	T330	TRUE	TRUE	0	0	1	1	none	0.0001163894201184
S025	T330	TRUE	TRUE	0	0	1	1	none	0.000120838412563
S026	T330	TRUE	TRUE	0	0	1	1	none	0.0001147914003535
S038	T330	TRUE	TRUE	0	0	1	1	none	0.00011954206029
S039	T330	TRUE	TRUE	0	0	1	1	none	0.0001165493619344
S040	T330	TRUE	TRUE	0	0	1	1	none	4.1825773524e-05
S042	T330	TRUE	TRUE	0	0	1	1	none	0.0001160945376209
S071	T330	TRUE	TRUE	0	0	1	1	none	2.6051263018e-05
S078	T330	TRUE	TRUE	0	0	1	1	none	0.000115541201011
S081	T330	TRUE	TRUE	0	0	1	1	none	0.0001161468220934
S085	T330	TRUE	TRUE	0	0	1	1	none	5.0229643128e-05
S087	T330	TRUE	TRUE	0	0	1	1	none	6.7592805893e-05
S093	T330	TRUE	TRUE	0	0	1	1	none	4.11217480315e-05
S097	T330	TRUE	TRUE	0	0	1	1	none	0.000120193325585
S102	T330	TRUE	TRUE	0	0	1	1	none	4.42163414e-05
S106	T330	TRUE	TRUE	0	0	1	1	none	0.000118380973317
S130	T330	TRUE	TRUE	0	0	1	1	none	6.5122128944e-05
T009	T330	FALSE	FALSE	0	0	1	1	none	0.0001296703723222
T010	T330	FALSE	FALSE	0	0	1	1	none	0.0001294865388077
T013	T330	FALSE	FALSE	0	0	1	1	none	0.00012864103347
T014	T330	TRUE	TRUE	0	0	1	1	none	0.0001165023031108
T020	T330	TRUE	TRUE	0	0	1	1	none	0.0001232723826795
T021	T330	TRUE	TRUE	0	0	1	1	none	0.000129536339258
T028	T330	TRUE	TRUE	0	0	1	1	none	0.000116693299092
T035a	T330	TRUE	TRUE	0	0	1	1	none	6.89961535805e-05
T035b	T330	FALSE	FALSE	0	0	1	1	none	0.0001294868727135
T040	T330	TRUE	TRUE	0	0	1	1	none	0.0001185984196989
T056	T330	FALSE	FALSE	0	0	1	1	none	0.0001345900175052
T059	T330	TRUE	TRUE	0	0	1	1	none	4.7291113537e-05
T065	T330	TRUE	TRUE	0	0	1	1	none	0.000120722807585
T069	T330	TRUE	TRUE	0	0	1	1	none	4.80094059625e-05
T073	T330	TRUE	TRUE	0	0	1	1	none	0.0001289459656105
T075	T330	TRUE	TRUE	0	0	1	1	none	0.0001109938000515
T077	T330	TRUE	TRUE	0	0	1	1	none	0.000129536339258
T087	T330	FALSE	FALSE	0	0	1	1	none	0.000130077246361
T095	T330	TRUE	TRUE	0	0	1	1	none	6.6428332151e-05
T099a	T330	TRUE	TRUE	0	0	1	1	none	6.57741373115e-05
T102	T330	FALSE	FALSE	0	0	1	1	none	7.18502114787e-05
T104	T330	FALSE	FALSE	0	0	1	1	none	0.0001141361788947
T105	T330	FALSE	FALSE	0	0	1	1	none	0.000123213763082
T107	T330	FALSE	FALSE	0	0	1	1	none	7.24405851262e-05
T126	T330	TRUE	TRUE	0	0	1	1	none	4.49422251375e-05
T156	T330	FALSE	FALSE	0	0	1	1	none	0.000123438616135
T159a	T330	TRUE	TRUE	0	0	1	1	none	0.000127715751771
T182	T330	FALSE	FALSE	0	0	1	1	none	0.0001236867885542
T188	T330	TRUE	TRUE	0	0	1	1	none	0.000123231622682
T192	T330	FALSE	FALSE	0	0	1	1	none	5.29717340106e-05
T223	T330	FALSE	FALSE	0	0	1	1	none	0.0001225060412592
T225	T330	FALSE	FALSE	0	0	1	1	none	0.0001258311131873
T230	T330	FALSE	FALSE	0	0	1	1	none	0.0001306676200085
T232	T330	TRUE	TRUE	0	0	1	1	none	4.43028892541e-05
T241	T330	FALSE	FALSE	0	0	1	1	none	0.0001389760290252
T270	T330	FALSE	FALSE	0	0	1	1	none	4.60740101966e-05
T271b	T330	FALSE	FALSE	0	0	1	1	none	0.0001270118604823
T301	T330	FALSE	FALSE	0	0	1	1	none	5.83672712164e-05
T303	T330	FALSE	FALSE	0	0	1	1	none	5.6209300367e-05
T322	T330	FALSE	FALSE	0	0	1	1	none	0.0001297458789835
T327b	T330	TRUE	TRUE	0	1	1	1	desc	5.903736475e-07
S002	T335	FALSE	FALSE	0	0	1	1	none	0.000129223086136
S007	T335	FALSE	FALSE	0	0	1	1	none	0.0001258261863415
S021	T335	FALSE	FALSE	0	0	1	1	none	0.0001288886321274
S024	T335	FALSE	FALSE	0	0	1	1	none	0.0001277127876144
S025	T335	FALSE	FALSE	0	0	1	1	none	0.000132161780059
S026	T335	FALSE	FALSE	0	0	1	1	none	0.0001261147678495
S038	T335	FALSE	FALSE	0	0	1	1	none	0.000130865427786
S039	T335	FALSE	FALSE	0	0	1	1	none	0.0001278727294304
S040	T335	FALSE	FALSE	0	0	1	1	none	5.314914102e-05
S042	T335	FALSE	FALSE	0	0	1	1	none	0.0001274179051169
S071	T335	FALSE	FALSE	0	0	1	1	none	3.0441541324e-05
S078	T335	FALSE	FALSE	0	0	1	1	none	0.000126864568507
S081	T335	FALSE	FALSE	0	0	1	1	none	0.0001274701895894
S085	T335	FALSE	FALSE	0	0	1	1	none	6.1553010624e-05
S087	T335	FALSE	FALSE	0	0	1	1	none	7.8916173389e-05
S093	T335	FALSE	FALSE	0	0	1	1	none	5.24451155275e-05
S097	T335	FALSE	FALSE	0	0	1	1	none	0.000131516693081
S102	T335	FALSE	FALSE	0	0	1	1	none	5.5539708896e-05
S106	T335	FALSE	FALSE	0	0	1	1	none	0.000129704340813
S130	T335	FALSE	FALSE	0	0	1	1	none	7.644549644e-05
T009	T335	FALSE	FALSE	0	0	1	1	none	0.0001409937398182
T010	T335	FALSE	FALSE	0	0	1	1	none	0.0001408099063037
T013	T335	FALSE	FALSE	0	0	1	1	none	0.000139964400966
T014	T335	FALSE	FALSE	0	0	1	1	none	0.0001278256706068
T020	T335	FALSE	FALSE	0	0	1	1	none	0.0001345957501755
T021	T335	FALSE	FALSE	0	0	1	1	none	0.000140859706754
T028	T335	FALSE	FALSE	0	0	1	1	none	0.000128016666588
T035a	T335	FALSE	FALSE	0	0	1	1	none	8.03195210765e-05
T035b	T335	FALSE	FALSE	0	0	1	1	none	0.0001408102402095
T040	T335	FALSE	FALSE	0	0	1	1	none	0.0001299217871949
T056	T335	FALSE	FALSE	0	0	1	1	none	0.0001459133850012
T059	T335	FALSE	FALSE	0	0	1	1	none	5.8614481033e-05
T065	T335	FALSE	FALSE	0	0	1	1	none	0.000132046175081
T069	T335	FALSE	FALSE	0	0	1	1	none	5.12189369735e-05
T073	T335	FALSE	FALSE	0	0	1	1	none	0.0001402693331065
T075	T335	FALSE	FALSE	0	0	1	1	none	0.0001223171675475
T077	T335	FALSE	FALSE	0	0	1	1	none	0.000140859706754
T087	T335	FALSE	FALSE	0	0	1	1	none	0.000141400613857
T095	T335	FALSE	FALSE	0	0	1	1	none	7.7751699647e-05
T099a	T335	FALSE	FALSE	0	0	1	1	none	7.70975048075e-05
T102	T335	FALSE	FALSE	0	0	1	1	none	8.31735789747e-05
T104	T335	FALSE	FALSE	0	0	1	1	none	0.0001254595463907
T105	T335	FALSE	FALSE	0	0	1	1	none	0.000134537130578
T107	T335	FALSE	FALSE	0	0	1	1	none	8.37639526222e-05
T126	T335	TRUE	TRUE	1	0	1	1	anc	5.903736475e-07
T156	T335	FALSE	FALSE	0	0	1	1	none	0.000134761983631
T159a	T335	FALSE	FALSE	0	0	1	1	none	0.000139039119267
T182	T335	FALSE	FALSE	0	0	1	1	none	0.0001350101560502
T188	T335	FALSE	FALSE	0	0	1	1	none	0.000134554990178
T192	T335	FALSE	FALSE	0	0	1	1	none	1.36779938166e-05
T223	T335	FALSE	FALSE	0	0	1	1	none	0.0001338294087552
T225	T335	FALSE	FALSE	0	0	1	1	none	0.0001371544806833
T230	T335	FALSE	FALSE	0	0	1	1	none	0.0001419909875045
T232	T335	FALSE	FALSE	0	0	1	1	none	9.0278789451e-06
T241	T335	FALSE	FALSE	0	0	1	1	none	0.0001502993965212
T270	T335	FALSE	FALSE	0	0	1	1	none	1.07989998876e-05
T271b	T335	FALSE	FALSE	0	0	1	1	none	0.0001383352279783
T301	T335	FALSE	FALSE	0	0	1	1	none	1.78927837274e-05
T303	T335	FALSE	FALSE	0	0	1	1	none	1.3373318288e-05
T322	T335	FALSE	FALSE	0	0	1	1	none	0.0001410692464795
T327b	T335	FALSE	FALSE	0	0	1	1	none	5.53130314494e-05
T330	T335	FALSE	FALSE	0	0	1	1	none	5.1771457376e-05
S002	T341	TRUE	TRUE	0	0	1	1	none	1.840617326e-05
S007	T341	TRUE	TRUE	0	0	1	1	none	7.61793718055e-05
S021	T341	TRUE	TRUE	0	0	1	1	none	1.80717192514e-05
S024	T341	TRUE	TRUE	0	0	1	1	none	1.68958747384e-05
S025	T341	TRUE	TRUE	0	0	1	1	none	1.8752509231e-05
S026	T341	TRUE	TRUE	0	0	1	1	none	5.1691068215e-06
S038	T341	TRUE	TRUE	0	0	1	1	none	8.121861325e-05
S039	T341	TRUE	TRUE	0	0	1	1	none	1.70558165544e-05
S040	T341	TRUE	TRUE	0	0	1	1	none	0.000114000178386
S042	T341	TRUE	TRUE	0	0	1	1	none	1.66009922409e-05
S071	T341	TRUE	TRUE	0	0	1	1	none	0.000104382933018
S078	T341	TRUE	TRUE	0	0	1	1	none	1.6047655631e-05
S081	T341	TRUE	TRUE	0	0	1	1	none	1.66532767134e-05
S085	T341	TRUE	TRUE	0	0	1	1	none	0.000104072358308
S087	T341	TRUE	TRUE	0	0	1	1	none	0.000121435521073
S093	T341	TRUE	TRUE	0	0	1	1	none	9.49644632115e-05
S097	T341	TRUE	TRUE	0	0	1	1	none	1.8107422253e-05
S102	T341	TRUE	TRUE	0	0	1	1	none	0.000116390746262
S106	T341	TRUE	TRUE	0	0	1	1	none	1.8887427937e-05
S130	T341	TRUE	TRUE	0	0	1	1	none	0.000118964844124
T009	T341	FALSE	FALSE	0	0	1	1	none	2.29645560102e-05
T010	T341	FALSE	FALSE	0	0	1	1	none	2.27807224957e-05
T013	T341	FALSE	FALSE	0	0	1	1	none	9.031758643e-05
T014	T341	TRUE	TRUE	0	0	1	1	none	1.70087577308e-05
T020	T341	TRUE	TRUE	0	0	1	1	none	8.49489356395e-05
T021	T341	TRUE	TRUE	0	0	1	1	none	2.2830522946e-05
T028	T341	TRUE	TRUE	0	0	1	1	none	7.8369852052e-05
T035a	T341	TRUE	TRUE	0	0	1	1	none	0.0001228388687605
T035b	T341	FALSE	FALSE	0	0	1	1	none	2.27810564015e-05
T040	T341	TRUE	TRUE	0	0	1	1	none	1.91048743189e-05
T056	T341	FALSE	FALSE	0	0	1	1	none	2.78842011932e-05
T059	T341	TRUE	TRUE	0	0	1	1	none	0.000119465518399
T065	T341	TRUE	TRUE	0	0	1	1	none	8.2399360545e-05
T069	T341	TRUE	TRUE	0	0	1	1	none	0.0001263410759625
T073	T341	TRUE	TRUE	0	0	1	1	none	2.22401492985e-05
T075	T341	TRUE	TRUE	0	0	1	1	none	7.26703530115e-05
T077	T341	TRUE	TRUE	0	0	1	1	none	2.2830522946e-05
T087	T341	FALSE	FALSE	0	0	1	1	none	2.3371430049e-05
T095	T341	TRUE	TRUE	0	0	1	1	none	0.000120271047331
T099a	T341	TRUE	TRUE	0	0	1	1	none	0.0001196168524915
T102	T341	FALSE	FALSE	0	0	1	1	none	0.0001256929266587
T104	T341	FALSE	FALSE	0	0	1	1	none	7.58127318547e-05
T105	T341	FALSE	FALSE	0	0	1	1	none	8.4890316042e-05
T107	T341	FALSE	FALSE	0	0	1	1	none	0.0001262833003062
T126	T341	TRUE	TRUE	0	0	1	1	none	0.0001232738951375
T156	T341	FALSE	FALSE	0	0	1	1	none	8.5115169095e-05
[truncated: 1,161 more rows]
