# Supplementary material for: Improved characterisation of MRSA transmission using within-host bacterial sequence diversity
Source: eLife. 2019 Oct 8;8:e46402. doi: 10.7554/eLife.46402 (PMC6954020; doi:10.7554/eLife.46402)
Supplement: Figure 9—source data 1. [file elife-46402-fig9-data1.zip › Figure 9-source data 1/classifications/Classification_Posterior_ds_10percol_93.csv]

host.1	host.2	adjacent	contiguous	paths12	paths21	nodes1	nodes2	path.classification	min.distance.between.subgraphs
S002	S007	TRUE	TRUE	0	0	1	1	none	6.45183770632e-05
S002	S021	TRUE	TRUE	0	0	1	1	none	1.53298224427e-05
S007	S021	TRUE	TRUE	0	0	1	1	none	6.61467161341e-05
S002	S024	TRUE	TRUE	0	0	1	1	none	1.46896371139e-05
S007	S024	TRUE	TRUE	0	0	1	1	none	6.55065308053e-05
S021	S024	TRUE	TRUE	0	0	1	1	none	3.7316819688e-06
S002	S025	TRUE	TRUE	0	0	1	1	none	2.46885649809e-05
S007	S025	TRUE	TRUE	0	0	1	1	none	6.98069831903e-05
S021	S025	TRUE	TRUE	0	0	1	1	none	2.63169040518e-05
S024	S025	TRUE	TRUE	0	0	1	1	none	2.5676718723e-05
S002	S026	TRUE	TRUE	0	0	1	1	none	1.84845028609e-05
S007	S026	TRUE	TRUE	0	0	1	1	none	6.36029210703e-05
S021	S026	TRUE	TRUE	0	0	1	1	none	2.01128419318e-05
S024	S026	TRUE	TRUE	0	0	1	1	none	1.9472656603e-05
S025	S026	TRUE	TRUE	0	0	1	1	none	1.9847934836e-05
S002	S038	TRUE	TRUE	0	0	1	1	none	7.49424984708e-05
S007	S038	TRUE	TRUE	0	0	1	1	none	5.33914524396e-05
S021	S038	TRUE	TRUE	0	0	1	1	none	7.65708375417e-05
S024	S038	TRUE	TRUE	0	0	1	1	none	7.59306522129e-05
S025	S038	TRUE	TRUE	0	0	1	1	none	8.02311045979e-05
S026	S038	TRUE	TRUE	0	0	1	1	none	7.40270424779e-05
S002	S039	TRUE	TRUE	0	0	1	1	none	1.58490122465e-05
S007	S039	TRUE	TRUE	0	0	1	1	none	6.66659059379e-05
S021	S039	TRUE	TRUE	0	0	1	1	none	2.4512958202e-06
S024	S039	TRUE	TRUE	0	0	1	1	none	4.2508717726e-06
S025	S039	TRUE	TRUE	0	0	1	1	none	2.68360938556e-05
S026	S039	TRUE	TRUE	0	0	1	1	none	2.06320317356e-05
S038	S039	TRUE	TRUE	0	0	1	1	none	7.70900273455e-05
S002	S040	TRUE	TRUE	0	0	1	1	none	7.51878275128e-05
S007	S040	TRUE	TRUE	0	0	1	1	none	7.71492331622e-05
S021	S040	TRUE	TRUE	0	0	1	1	none	7.68161665837e-05
S024	S040	TRUE	TRUE	0	0	1	1	none	7.61759812549e-05
S025	S040	TRUE	TRUE	0	0	1	1	none	8.04764336399e-05
S026	S040	TRUE	TRUE	0	0	1	1	none	7.42723715199e-05
S038	S040	TRUE	TRUE	0	0	1	1	none	8.75733545698e-05
S039	S040	TRUE	TRUE	0	0	1	1	none	7.73353563875e-05
S002	S042	TRUE	TRUE	0	0	1	1	none	1.63035462545e-05
S007	S042	TRUE	TRUE	0	0	1	1	none	6.71204399459e-05
S021	S042	TRUE	TRUE	0	0	1	1	none	4.1257104688e-06
S024	S042	TRUE	TRUE	0	0	1	1	none	4.7054057806e-06
S025	S042	TRUE	TRUE	0	0	1	1	none	2.72906278636e-05
S026	S042	TRUE	TRUE	0	0	1	1	none	2.10865657436e-05
S038	S042	TRUE	TRUE	0	0	1	1	none	7.75445613535e-05
S039	S042	TRUE	TRUE	0	0	1	1	none	4.6449002726e-06
S040	S042	TRUE	TRUE	0	0	1	1	none	7.77898903955e-05
S002	S071	TRUE	TRUE	0	0	1	1	none	7.45525684204e-05
S007	S071	TRUE	TRUE	0	0	1	1	none	7.65139740698e-05
S021	S071	TRUE	TRUE	0	0	1	1	none	7.61809074913e-05
S024	S071	TRUE	TRUE	0	0	1	1	none	7.55407221625e-05
S025	S071	TRUE	TRUE	0	0	1	1	none	7.98411745475e-05
S026	S071	TRUE	TRUE	0	0	1	1	none	7.36371124275e-05
S038	S071	TRUE	TRUE	0	0	1	1	none	8.69380954774e-05
S039	S071	TRUE	TRUE	0	0	1	1	none	7.67000972951e-05
S040	S071	TRUE	TRUE	0	0	1	1	none	2.12397956774e-05
S042	S071	TRUE	TRUE	0	0	1	1	none	7.71546313031e-05
S002	S078	TRUE	TRUE	0	0	1	1	none	1.45124971439e-05
S007	S078	TRUE	TRUE	0	0	1	1	none	6.53293908353e-05
S021	S078	TRUE	TRUE	0	0	1	1	none	6.4057186008e-06
S024	S078	TRUE	TRUE	0	0	1	1	none	5.765533272e-06
S025	S078	TRUE	TRUE	0	0	1	1	none	2.5499578753e-05
S026	S078	TRUE	TRUE	0	0	1	1	none	1.9295516633e-05
S038	S078	TRUE	TRUE	0	0	1	1	none	7.57535122429e-05
S039	S078	TRUE	TRUE	0	0	1	1	none	6.9249084046e-06
S040	S078	TRUE	TRUE	0	0	1	1	none	7.59988412849e-05
S042	S078	TRUE	TRUE	0	0	1	1	none	7.3794424126e-06
S071	S078	TRUE	TRUE	0	0	1	1	none	7.53635821925e-05
S002	S081	TRUE	TRUE	0	0	1	1	none	1.57924311535e-05
S007	S081	TRUE	TRUE	0	0	1	1	none	6.66093248449e-05
S021	S081	TRUE	TRUE	0	0	1	1	none	4.8344760084e-06
S024	S081	TRUE	TRUE	0	0	1	1	none	2.974410039e-06
S025	S081	TRUE	TRUE	0	0	1	1	none	2.67795127626e-05
S026	S081	TRUE	TRUE	0	0	1	1	none	2.05754506426e-05
S038	S081	TRUE	TRUE	0	0	1	1	none	7.70334462525e-05
S039	S081	TRUE	TRUE	0	0	1	1	none	5.3536658122e-06
S040	S081	TRUE	TRUE	0	0	1	1	none	7.72787752945e-05
S042	S081	TRUE	TRUE	0	0	1	1	none	5.8081998202e-06
S071	S081	TRUE	TRUE	0	0	1	1	none	7.66435162021e-05
S078	S081	TRUE	TRUE	0	0	1	1	none	6.8683273116e-06
S002	S085	TRUE	TRUE	0	0	1	1	none	7.95226385649e-05
S007	S085	TRUE	TRUE	0	0	1	1	none	8.14840442143e-05
S021	S085	TRUE	TRUE	0	0	1	1	none	8.11509776358e-05
S024	S085	TRUE	TRUE	0	0	1	1	none	8.0510792307e-05
S025	S085	TRUE	TRUE	0	0	1	1	none	8.4811244692e-05
S026	S085	TRUE	TRUE	0	0	1	1	none	7.8607182572e-05
S038	S085	TRUE	TRUE	0	0	1	1	none	9.19081656219e-05
S039	S085	TRUE	TRUE	0	0	1	1	none	8.16701674396e-05
S040	S085	TRUE	TRUE	0	0	1	1	none	4.46106668439e-05
S042	S085	TRUE	TRUE	0	0	1	1	none	8.21247014476e-05
S071	S085	TRUE	TRUE	0	0	1	1	none	4.39754077515e-05
S078	S085	TRUE	TRUE	0	0	1	1	none	8.0333652337e-05
S081	S085	TRUE	TRUE	0	0	1	1	none	8.16135863466e-05
S002	S087	TRUE	TRUE	0	0	1	1	none	9.06290618581e-05
S007	S087	TRUE	TRUE	0	0	1	1	none	9.25904675075e-05
S021	S087	TRUE	TRUE	0	0	1	1	none	9.2257400929e-05
S024	S087	TRUE	TRUE	0	0	1	1	none	9.16172156002e-05
S025	S087	TRUE	TRUE	0	0	1	1	none	9.59176679852e-05
S026	S087	TRUE	TRUE	0	0	1	1	none	8.97136058652e-05
S038	S087	TRUE	TRUE	0	0	1	1	none	0.0001030145889151
S039	S087	TRUE	TRUE	0	0	1	1	none	9.27765907328e-05
S040	S087	TRUE	TRUE	0	0	1	1	none	5.57170901371e-05
S042	S087	TRUE	TRUE	0	0	1	1	none	9.32311247408e-05
S071	S087	TRUE	TRUE	0	0	1	1	none	5.50818310447e-05
S078	S087	TRUE	TRUE	0	0	1	1	none	9.14400756302e-05
S081	S087	TRUE	TRUE	0	0	1	1	none	9.27200096398e-05
S085	S087	TRUE	TRUE	0	0	1	1	none	2.47243411892e-05
S002	S093	TRUE	TRUE	0	0	1	1	none	5.96636091242e-05
S007	S093	TRUE	TRUE	0	0	1	1	none	6.16250147736e-05
S021	S093	TRUE	TRUE	0	0	1	1	none	6.12919481951e-05
S024	S093	TRUE	TRUE	0	0	1	1	none	6.06517628663e-05
S025	S093	TRUE	TRUE	0	0	1	1	none	6.49522152513e-05
S026	S093	TRUE	TRUE	0	0	1	1	none	5.87481531313e-05
S038	S093	TRUE	TRUE	0	0	1	1	none	7.20491361812e-05
S039	S093	TRUE	TRUE	0	0	1	1	none	6.18111379989e-05
S040	S093	TRUE	TRUE	0	0	1	1	none	1.67440990292e-05
S042	S093	TRUE	TRUE	0	0	1	1	none	6.22656720069e-05
S071	S093	TRUE	TRUE	0	0	1	1	none	1.61088399368e-05
S078	S093	TRUE	TRUE	0	0	1	1	none	6.04746228963e-05
S081	S093	TRUE	TRUE	0	0	1	1	none	6.17545569059e-05
S085	S093	TRUE	TRUE	0	0	1	1	none	2.90864484553e-05
S087	S093	TRUE	TRUE	0	0	1	1	none	4.01928717485e-05
S002	S097	TRUE	TRUE	0	0	1	1	none	2.23610952749e-05
S007	S097	TRUE	TRUE	0	0	1	1	none	6.74795134843e-05
S021	S097	TRUE	TRUE	0	0	1	1	none	2.39894343458e-05
S024	S097	TRUE	TRUE	0	0	1	1	none	2.3349249017e-05
S025	S097	TRUE	TRUE	0	0	1	1	none	5.853488294e-06
S026	S097	TRUE	TRUE	0	0	1	1	none	1.752046513e-05
S038	S097	TRUE	TRUE	0	0	1	1	none	7.79036348919e-05
S039	S097	TRUE	TRUE	0	0	1	1	none	2.45086241496e-05
S040	S097	TRUE	TRUE	0	0	1	1	none	7.81489639339e-05
S042	S097	TRUE	TRUE	0	0	1	1	none	2.49631581576e-05
S071	S097	TRUE	TRUE	0	0	1	1	none	7.75137048415e-05
S078	S097	TRUE	TRUE	0	0	1	1	none	2.3172109047e-05
S081	S097	TRUE	TRUE	0	0	1	1	none	2.44520430566e-05
S085	S097	TRUE	TRUE	0	0	1	1	none	8.2483774986e-05
S087	S097	TRUE	TRUE	0	0	1	1	none	9.35901982792e-05
S093	S097	TRUE	TRUE	0	0	1	1	none	6.26247455453e-05
S002	S102	TRUE	TRUE	0	0	1	1	none	7.54506348599e-05
S007	S102	TRUE	TRUE	0	0	1	1	none	7.74120405093e-05
S021	S102	TRUE	TRUE	0	0	1	1	none	7.70789739308e-05
S024	S102	TRUE	TRUE	0	0	1	1	none	7.6438788602e-05
S025	S102	TRUE	TRUE	0	0	1	1	none	8.0739240987e-05
S026	S102	TRUE	TRUE	0	0	1	1	none	7.4535178867e-05
S038	S102	TRUE	TRUE	0	0	1	1	none	8.78361619169e-05
S039	S102	TRUE	TRUE	0	0	1	1	none	7.75981637346e-05
S040	S102	TRUE	TRUE	0	0	1	1	none	3.9224492689e-06
S042	S102	TRUE	TRUE	0	0	1	1	none	7.80526977426e-05
S071	S102	TRUE	TRUE	0	0	1	1	none	2.15026030245e-05
S078	S102	TRUE	TRUE	0	0	1	1	none	7.6261648632e-05
S081	S102	TRUE	TRUE	0	0	1	1	none	7.75415826416e-05
S085	S102	TRUE	TRUE	0	0	1	1	none	4.4873474191e-05
S087	S102	TRUE	TRUE	0	0	1	1	none	5.59798974842e-05
S093	S102	TRUE	TRUE	0	0	1	1	none	1.70069063763e-05
S097	S102	TRUE	TRUE	0	0	1	1	none	7.8411771281e-05
S002	S106	TRUE	TRUE	0	0	1	1	none	1.141741927e-05
S007	S106	TRUE	TRUE	0	0	1	1	none	6.42202989692e-05
S021	S106	TRUE	TRUE	0	0	1	1	none	1.50317443487e-05
S024	S106	TRUE	TRUE	0	0	1	1	none	1.43915590199e-05
S025	S106	TRUE	TRUE	0	0	1	1	none	2.43904868869e-05
S026	S106	TRUE	TRUE	0	0	1	1	none	1.81864247669e-05
S038	S106	TRUE	TRUE	0	0	1	1	none	7.46444203768e-05
S039	S106	TRUE	TRUE	0	0	1	1	none	1.55509341525e-05
S040	S106	TRUE	TRUE	0	0	1	1	none	7.48897494188e-05
S042	S106	TRUE	TRUE	0	0	1	1	none	1.60054681605e-05
S071	S106	TRUE	TRUE	0	0	1	1	none	7.42544903264e-05
S078	S106	TRUE	TRUE	0	0	1	1	none	1.42144190499e-05
S081	S106	TRUE	TRUE	0	0	1	1	none	1.54943530595e-05
S085	S106	TRUE	TRUE	0	0	1	1	none	7.92245604709e-05
S087	S106	TRUE	TRUE	0	0	1	1	none	9.03309837641e-05
S093	S106	TRUE	TRUE	0	0	1	1	none	5.93655310302e-05
S097	S106	TRUE	TRUE	0	0	1	1	none	2.20630171809e-05
S102	S106	TRUE	TRUE	0	0	1	1	none	7.51525567659e-05
S002	S130	TRUE	TRUE	0	0	1	1	none	9.00191215378e-05
S007	S130	TRUE	TRUE	0	0	1	1	none	9.19805271872e-05
S021	S130	TRUE	TRUE	0	0	1	1	none	9.16474606087e-05
S024	S130	TRUE	TRUE	0	0	1	1	none	9.10072752799e-05
S025	S130	TRUE	TRUE	0	0	1	1	none	9.53077276649e-05
S026	S130	TRUE	TRUE	0	0	1	1	none	8.91036655449e-05
S038	S130	TRUE	TRUE	0	0	1	1	none	0.0001024046485948
S039	S130	TRUE	TRUE	0	0	1	1	none	9.21666504125e-05
S040	S130	TRUE	TRUE	0	0	1	1	none	5.51071498168e-05
S042	S130	TRUE	TRUE	0	0	1	1	none	9.26211844205e-05
S071	S130	TRUE	TRUE	0	0	1	1	none	5.44718907244e-05
S078	S130	TRUE	TRUE	0	0	1	1	none	9.08301353099e-05
S081	S130	TRUE	TRUE	0	0	1	1	none	9.21100693195e-05
S085	S130	TRUE	TRUE	0	0	1	1	none	2.41144008689e-05
S087	S130	TRUE	TRUE	0	0	1	1	none	1.8298209609e-06
S093	S130	TRUE	TRUE	0	0	1	1	none	3.95829314282e-05
S097	S130	TRUE	TRUE	0	0	1	1	none	9.29802579589e-05
S102	S130	TRUE	TRUE	0	0	1	1	none	5.53699571639e-05
S106	S130	TRUE	TRUE	0	0	1	1	none	8.97210434438e-05
S002	T009	FALSE	FALSE	0	0	1	1	none	2.93509930158e-05
S007	T009	FALSE	FALSE	0	0	1	1	none	7.44694112252e-05
S021	T009	FALSE	FALSE	0	0	1	1	none	3.09793320867e-05
S024	T009	FALSE	FALSE	0	0	1	1	none	3.03391467579e-05
S025	T009	FALSE	FALSE	0	0	1	1	none	3.07144249909e-05
S026	T009	FALSE	FALSE	0	0	1	1	none	1.61916510249e-05
S038	T009	FALSE	FALSE	0	0	1	1	none	8.48935326328e-05
S039	T009	FALSE	FALSE	0	0	1	1	none	3.14985218905e-05
S040	T009	FALSE	FALSE	0	0	1	1	none	8.51388616748e-05
S042	T009	FALSE	FALSE	0	0	1	1	none	3.19530558985e-05
S071	T009	FALSE	FALSE	0	0	1	1	none	8.45036025824e-05
S078	T009	FALSE	FALSE	0	0	1	1	none	3.01620067879e-05
S081	T009	FALSE	FALSE	0	0	1	1	none	3.14419407975e-05
S085	T009	FALSE	FALSE	0	0	1	1	none	8.94736727269e-05
S087	T009	FALSE	FALSE	0	0	1	1	none	0.0001005800960201
S093	T009	FALSE	FALSE	0	0	1	1	none	6.96146432862e-05
S097	T009	FALSE	FALSE	0	0	1	1	none	2.83869552849e-05
S102	T009	FALSE	FALSE	0	0	1	1	none	8.54016690219e-05
S106	T009	FALSE	FALSE	0	0	1	1	none	2.90529149218e-05
S130	T009	FALSE	FALSE	0	0	1	1	none	9.99701556998e-05
S002	T010	TRUE	TRUE	0	0	1	1	none	2.75078578014e-05
S007	T010	TRUE	TRUE	0	0	1	1	none	7.26262760108e-05
S021	T010	TRUE	TRUE	0	0	1	1	none	2.91361968723e-05
S024	T010	TRUE	TRUE	0	0	1	1	none	2.84960115435e-05
S025	T010	TRUE	TRUE	0	0	1	1	none	2.88712897765e-05
S026	T010	TRUE	TRUE	0	0	1	1	none	1.43485158105e-05
S038	T010	TRUE	TRUE	0	0	1	1	none	8.30503974184e-05
S039	T010	TRUE	TRUE	0	0	1	1	none	2.96553866761e-05
S040	T010	TRUE	TRUE	0	0	1	1	none	8.32957264604e-05
S042	T010	TRUE	TRUE	0	0	1	1	none	3.01099206841e-05
S071	T010	TRUE	TRUE	0	0	1	1	none	8.2660467368e-05
S078	T010	TRUE	TRUE	0	0	1	1	none	2.83188715735e-05
S081	T010	TRUE	TRUE	0	0	1	1	none	2.95988055831e-05
S085	T010	TRUE	TRUE	0	0	1	1	none	8.76305375125e-05
S087	T010	TRUE	TRUE	0	0	1	1	none	9.87369608057e-05
S093	T010	TRUE	TRUE	0	0	1	1	none	6.77715080718e-05
S097	T010	TRUE	TRUE	0	0	1	1	none	2.65438200705e-05
S102	T010	TRUE	TRUE	0	0	1	1	none	8.35585338075e-05
S106	T010	TRUE	TRUE	0	0	1	1	none	2.72097797074e-05
S130	T010	TRUE	TRUE	0	0	1	1	none	9.81270204854e-05
T009	T010	FALSE	FALSE	0	0	1	1	none	4.7435932254e-06
S002	T013	TRUE	TRUE	0	0	1	1	none	7.78732450987e-05
S007	T013	TRUE	TRUE	0	0	1	1	none	5.63221990675e-05
S021	T013	TRUE	TRUE	0	0	1	1	none	7.95015841696e-05
S024	T013	TRUE	TRUE	0	0	1	1	none	7.88613988408e-05
S025	T013	TRUE	TRUE	0	0	1	1	none	8.31618512258e-05
S026	T013	TRUE	TRUE	0	0	1	1	none	7.69577891058e-05
S038	T013	TRUE	TRUE	0	0	1	1	none	7.3546154145e-06
S039	T013	TRUE	TRUE	0	0	1	1	none	8.00207739734e-05
S040	T013	TRUE	TRUE	0	0	1	1	none	9.05041011977e-05
S042	T013	TRUE	TRUE	0	0	1	1	none	8.04753079814e-05
S071	T013	TRUE	TRUE	0	0	1	1	none	8.98688421053e-05
S078	T013	TRUE	TRUE	0	0	1	1	none	7.86842588708e-05
S081	T013	TRUE	TRUE	0	0	1	1	none	7.99641928804e-05
S085	T013	TRUE	TRUE	0	0	1	1	none	9.48389122498e-05
S087	T013	TRUE	TRUE	0	0	1	1	none	0.000105945335543
S093	T013	TRUE	TRUE	0	0	1	1	none	7.49798828091e-05
S097	T013	TRUE	TRUE	0	0	1	1	none	8.08343815198e-05
S102	T013	TRUE	TRUE	0	0	1	1	none	9.07669085448e-05
S106	T013	TRUE	TRUE	0	0	1	1	none	7.75751670047e-05
S130	T013	TRUE	TRUE	0	0	1	1	none	0.0001053353952227
T009	T013	FALSE	FALSE	0	0	1	1	none	8.78242792607e-05
T010	T013	TRUE	TRUE	0	0	1	1	none	8.59811440463e-05
S002	T014	TRUE	TRUE	0	0	1	1	none	1.70193097895e-05
S007	T014	TRUE	TRUE	0	0	1	1	none	6.78362034809e-05
S021	T014	TRUE	TRUE	0	0	1	1	none	4.8414740038e-06
S024	T014	TRUE	TRUE	0	0	1	1	none	5.4211693156e-06
S025	T014	TRUE	TRUE	0	0	1	1	none	2.80063913986e-05
S026	T014	TRUE	TRUE	0	0	1	1	none	2.18023292786e-05
S038	T014	TRUE	TRUE	0	0	1	1	none	7.82603248885e-05
S039	T014	TRUE	TRUE	0	0	1	1	none	5.3606638076e-06
S040	T014	TRUE	TRUE	0	0	1	1	none	7.85056539305e-05
S042	T014	TRUE	TRUE	0	0	1	1	none	4.595317175e-06
S071	T014	TRUE	TRUE	0	0	1	1	none	7.78703948381e-05
S078	T014	TRUE	TRUE	0	0	1	1	none	8.0952059476e-06
S081	T014	TRUE	TRUE	0	0	1	1	none	6.5239633552e-06
S085	T014	TRUE	TRUE	0	0	1	1	none	8.28404649826e-05
S087	T014	TRUE	TRUE	0	0	1	1	none	9.39468882758e-05
S093	T014	TRUE	TRUE	0	0	1	1	none	6.29814355419e-05
S097	T014	TRUE	TRUE	0	0	1	1	none	2.56789216926e-05
S102	T014	TRUE	TRUE	0	0	1	1	none	7.87684612776e-05
S106	T014	TRUE	TRUE	0	0	1	1	none	1.67212316955e-05
S130	T014	TRUE	TRUE	0	0	1	1	none	9.33369479555e-05
T009	T014	FALSE	FALSE	0	0	1	1	none	3.26688194335e-05
T010	T014	TRUE	TRUE	0	0	1	1	none	3.08256842191e-05
T013	T014	TRUE	TRUE	0	0	1	1	none	8.11910715164e-05
S002	T020	TRUE	TRUE	0	0	1	1	none	7.80869655415e-05
S007	T020	TRUE	TRUE	0	0	1	1	none	5.65359195103e-05
S021	T020	TRUE	TRUE	0	0	1	1	none	7.97153046124e-05
S024	T020	TRUE	TRUE	0	0	1	1	none	7.90751192836e-05
S025	T020	TRUE	TRUE	0	0	1	1	none	8.33755716686e-05
S026	T020	TRUE	TRUE	0	0	1	1	none	7.71715095486e-05
S038	T020	TRUE	TRUE	0	0	1	1	none	4.3643477113e-06
S039	T020	TRUE	TRUE	0	0	1	1	none	8.02344944162e-05
S040	T020	TRUE	TRUE	0	0	1	1	none	9.07178216405e-05
S042	T020	TRUE	TRUE	0	0	1	1	none	8.06890284242e-05
S071	T020	TRUE	TRUE	0	0	1	1	none	9.00825625481e-05
S078	T020	TRUE	TRUE	0	0	1	1	none	7.88979793136e-05
S081	T020	TRUE	TRUE	0	0	1	1	none	8.01779133232e-05
S085	T020	TRUE	TRUE	0	0	1	1	none	9.50526326926e-05
S087	T020	TRUE	TRUE	0	0	1	1	none	0.0001061590559858
S093	T020	TRUE	TRUE	0	0	1	1	none	7.51936032519e-05
S097	T020	TRUE	TRUE	0	0	1	1	none	8.10481019626e-05
S102	T020	TRUE	TRUE	0	0	1	1	none	9.09806289876e-05
S106	T020	TRUE	TRUE	0	0	1	1	none	7.77888874475e-05
S130	T020	TRUE	TRUE	0	0	1	1	none	0.0001055491156655
T009	T020	FALSE	FALSE	0	0	1	1	none	8.80379997035e-05
T010	T020	TRUE	TRUE	0	0	1	1	none	8.61948644891e-05
T013	T020	TRUE	TRUE	0	0	1	1	none	1.04990824852e-05
T014	T020	TRUE	TRUE	0	0	1	1	none	8.14047919592e-05
S002	T021	FALSE	FALSE	0	0	1	1	none	3.14399097458e-05
S007	T021	FALSE	FALSE	0	0	1	1	none	7.65583279552e-05
S021	T021	FALSE	FALSE	0	0	1	1	none	3.30682488167e-05
S024	T021	FALSE	FALSE	0	0	1	1	none	3.24280634879e-05
S025	T021	FALSE	FALSE	0	0	1	1	none	3.28033417209e-05
S026	T021	FALSE	FALSE	0	0	1	1	none	1.82805677549e-05
S038	T021	FALSE	FALSE	0	0	1	1	none	8.69824493628e-05
S039	T021	FALSE	FALSE	0	0	1	1	none	3.35874386205e-05
S040	T021	FALSE	FALSE	0	0	1	1	none	8.72277784048e-05
S042	T021	FALSE	FALSE	0	0	1	1	none	3.40419726285e-05
S071	T021	FALSE	FALSE	0	0	1	1	none	8.65925193124e-05
S078	T021	FALSE	FALSE	0	0	1	1	none	3.22509235179e-05
S081	T021	FALSE	FALSE	0	0	1	1	none	3.35308575275e-05
S085	T021	FALSE	FALSE	0	0	1	1	none	9.15625894569e-05
S087	T021	FALSE	FALSE	0	0	1	1	none	0.0001026690127501
S093	T021	FALSE	FALSE	0	0	1	1	none	7.17035600162e-05
S097	T021	FALSE	FALSE	0	0	1	1	none	3.04758720149e-05
S102	T021	FALSE	FALSE	0	0	1	1	none	8.74905857519e-05
S106	T021	FALSE	FALSE	0	0	1	1	none	3.11418316518e-05
S130	T021	FALSE	FALSE	0	0	1	1	none	0.0001020590724298
T009	T021	FALSE	FALSE	0	0	1	1	none	6.2358838886e-06
T010	T021	FALSE	FALSE	0	0	1	1	none	6.8325099554e-06
T013	T021	FALSE	FALSE	0	0	1	1	none	8.99131959907e-05
T014	T021	FALSE	FALSE	0	0	1	1	none	3.47577361635e-05
T020	T021	FALSE	FALSE	0	0	1	1	none	9.01269164335e-05
S002	T028	TRUE	TRUE	0	0	1	1	none	6.42369537075e-05
S007	T028	TRUE	TRUE	0	0	1	1	none	3.44625916643e-05
S021	T028	TRUE	TRUE	0	0	1	1	none	6.58652927784e-05
S024	T028	TRUE	TRUE	0	0	1	1	none	6.52251074496e-05
S025	T028	TRUE	TRUE	0	0	1	1	none	6.95255598346e-05
S026	T028	TRUE	TRUE	0	0	1	1	none	6.33214977146e-05
S038	T028	TRUE	TRUE	0	0	1	1	none	5.31100290839e-05
S039	T028	TRUE	TRUE	0	0	1	1	none	6.63844825822e-05
S040	T028	TRUE	TRUE	0	0	1	1	none	7.68678098065e-05
S042	T028	TRUE	TRUE	0	0	1	1	none	6.68390165902e-05
S071	T028	TRUE	TRUE	0	0	1	1	none	7.62325507141e-05
S078	T028	TRUE	TRUE	0	0	1	1	none	6.50479674796e-05
S081	T028	TRUE	TRUE	0	0	1	1	none	6.63279014892e-05
S085	T028	TRUE	TRUE	0	0	1	1	none	8.12026208586e-05
S087	T028	TRUE	TRUE	0	0	1	1	none	9.23090441518e-05
S093	T028	TRUE	TRUE	0	0	1	1	none	6.13435914179e-05
S097	T028	TRUE	TRUE	0	0	1	1	none	6.71980901286e-05
S102	T028	TRUE	TRUE	0	0	1	1	none	7.71306171536e-05
S106	T028	TRUE	TRUE	0	0	1	1	none	6.39388756135e-05
S130	T028	TRUE	TRUE	0	0	1	1	none	9.16991038315e-05
T009	T028	FALSE	FALSE	0	0	1	1	none	7.41879878695e-05
T010	T028	TRUE	TRUE	0	0	1	1	none	7.23448526551e-05
T013	T028	TRUE	TRUE	0	0	1	1	none	5.60407757118e-05
T014	T028	TRUE	TRUE	0	0	1	1	none	6.75547801252e-05
T020	T028	TRUE	TRUE	0	0	1	1	none	5.62544961546e-05
T021	T028	FALSE	FALSE	0	0	1	1	none	7.62769045995e-05
S002	T035a	TRUE	TRUE	0	0	1	1	none	9.08523160832e-05
S007	T035a	TRUE	TRUE	0	0	1	1	none	9.28137217326e-05
S021	T035a	TRUE	TRUE	0	0	1	1	none	9.24806551541e-05
S024	T035a	TRUE	TRUE	0	0	1	1	none	9.18404698253e-05
S025	T035a	TRUE	TRUE	0	0	1	1	none	9.61409222103e-05
S026	T035a	TRUE	TRUE	0	0	1	1	none	8.99368600903e-05
S038	T035a	TRUE	TRUE	0	0	1	1	none	0.0001032378431402
S039	T035a	TRUE	TRUE	0	0	1	1	none	9.29998449579e-05
S040	T035a	TRUE	TRUE	0	0	1	1	none	5.59403443622e-05
S042	T035a	TRUE	TRUE	0	0	1	1	none	9.34543789659e-05
S071	T035a	TRUE	TRUE	0	0	1	1	none	5.53050852698e-05
S078	T035a	TRUE	TRUE	0	0	1	1	none	9.16633298553e-05
S081	T035a	TRUE	TRUE	0	0	1	1	none	9.29432638649e-05
S085	T035a	TRUE	TRUE	0	0	1	1	none	2.49475954143e-05
S087	T035a	TRUE	TRUE	0	0	1	1	none	3.8828961469e-06
S093	T035a	TRUE	TRUE	0	0	1	1	none	4.04161259736e-05
S097	T035a	TRUE	TRUE	0	0	1	1	none	9.38134525043e-05
S102	T035a	TRUE	TRUE	0	0	1	1	none	5.62031517093e-05
S106	T035a	TRUE	TRUE	0	0	1	1	none	9.05542379892e-05
S130	T035a	TRUE	TRUE	0	0	1	1	none	3.2729558266e-06
T009	T035a	FALSE	FALSE	0	0	1	1	none	0.0001008033502452
T010	T035a	TRUE	TRUE	0	0	1	1	none	9.89602150308e-05
T013	T035a	TRUE	TRUE	0	0	1	1	none	0.0001061685897681
T014	T035a	TRUE	TRUE	0	0	1	1	none	9.41701425009e-05
T020	T035a	TRUE	TRUE	0	0	1	1	none	0.0001063823102109
T021	T035a	FALSE	FALSE	0	0	1	1	none	0.0001028922669752
T028	T035a	TRUE	TRUE	0	0	1	1	none	9.25322983769e-05
S002	T035b	FALSE	FALSE	0	0	1	1	none	3.00904195054e-05
S007	T035b	FALSE	FALSE	0	0	1	1	none	7.52088377148e-05
S021	T035b	FALSE	FALSE	0	0	1	1	none	3.17187585763e-05
S024	T035b	FALSE	FALSE	0	0	1	1	none	3.10785732475e-05
S025	T035b	FALSE	FALSE	0	0	1	1	none	3.14538514805e-05
S026	T035b	FALSE	FALSE	0	0	1	1	none	1.69310775145e-05
S038	T035b	FALSE	FALSE	0	0	1	1	none	8.56329591224e-05
S039	T035b	FALSE	FALSE	0	0	1	1	none	3.22379483801e-05
S040	T035b	FALSE	FALSE	0	0	1	1	none	8.58782881644e-05
S042	T035b	FALSE	FALSE	0	0	1	1	none	3.26924823881e-05
S071	T035b	FALSE	FALSE	0	0	1	1	none	8.5243029072e-05
S078	T035b	FALSE	FALSE	0	0	1	1	none	3.09014332775e-05
S081	T035b	FALSE	FALSE	0	0	1	1	none	3.21813672871e-05
S085	T035b	FALSE	FALSE	0	0	1	1	none	9.02130992165e-05
S087	T035b	FALSE	FALSE	0	0	1	1	none	0.0001013195225097
S093	T035b	FALSE	FALSE	0	0	1	1	none	7.03540697758e-05
S097	T035b	FALSE	FALSE	0	0	1	1	none	2.91263817745e-05
S102	T035b	FALSE	FALSE	0	0	1	1	none	8.61410955115e-05
S106	T035b	FALSE	FALSE	0	0	1	1	none	2.97923414114e-05
S130	T035b	FALSE	FALSE	0	0	1	1	none	0.0001007095821894
T009	T035b	FALSE	FALSE	0	0	1	1	none	4.8863936482e-06
T010	T035b	FALSE	FALSE	0	0	1	1	none	5.483019715e-06
T013	T035b	FALSE	FALSE	0	0	1	1	none	8.85637057503e-05
T014	T035b	FALSE	FALSE	0	0	1	1	none	3.34082459231e-05
T020	T035b	FALSE	FALSE	0	0	1	1	none	8.87774261931e-05
T021	T035b	TRUE	TRUE	0	0	1	1	none	2.569370881e-06
T028	T035b	FALSE	FALSE	0	0	1	1	none	7.49274143591e-05
T035a	T035b	FALSE	FALSE	0	0	1	1	none	0.0001015427767348
S002	T040	TRUE	TRUE	0	0	1	1	none	1.82209641732e-05
S007	T040	TRUE	TRUE	0	0	1	1	none	6.90378578646e-05
S021	T040	TRUE	TRUE	0	0	1	1	none	7.2630090281e-06
S024	T040	TRUE	TRUE	0	0	1	1	none	5.4029430587e-06
S025	T040	TRUE	TRUE	0	0	1	1	none	2.92080457823e-05
S026	T040	TRUE	TRUE	0	0	1	1	none	2.30039836623e-05
S038	T040	TRUE	TRUE	0	0	1	1	none	7.94619792722e-05
S039	T040	TRUE	TRUE	0	0	1	1	none	7.7821988319e-06
S040	T040	TRUE	TRUE	0	0	1	1	none	7.97073083142e-05
S042	T040	TRUE	TRUE	0	0	1	1	none	8.2367328399e-06
S071	T040	TRUE	TRUE	0	0	1	1	none	7.90720492218e-05
S078	T040	TRUE	TRUE	0	0	1	1	none	9.2968603313e-06
S081	T040	TRUE	TRUE	0	0	1	1	none	3.6484136603e-06
S085	T040	TRUE	TRUE	0	0	1	1	none	8.40421193663e-05
S087	T040	TRUE	TRUE	0	0	1	1	none	9.51485426595e-05
S093	T040	TRUE	TRUE	0	0	1	1	none	6.41830899256e-05
S097	T040	TRUE	TRUE	0	0	1	1	none	2.68805760763e-05
S102	T040	TRUE	TRUE	0	0	1	1	none	7.99701156613e-05
S106	T040	TRUE	TRUE	0	0	1	1	none	1.79228860792e-05
S130	T040	TRUE	TRUE	0	0	1	1	none	9.45386023392e-05
T009	T040	FALSE	FALSE	0	0	1	1	none	3.38704738172e-05
T010	T040	TRUE	TRUE	0	0	1	1	none	3.20273386028e-05
T013	T040	TRUE	TRUE	0	0	1	1	none	8.23927259001e-05
T014	T040	TRUE	TRUE	0	0	1	1	none	8.9524963749e-06
T020	T040	TRUE	TRUE	0	0	1	1	none	8.26064463429e-05
T021	T040	FALSE	FALSE	0	0	1	1	none	3.59593905472e-05
T028	T040	TRUE	TRUE	0	0	1	1	none	6.87564345089e-05
T035a	T040	TRUE	TRUE	0	0	1	1	none	9.53717968846e-05
T035b	T040	FALSE	FALSE	0	0	1	1	none	3.46099003068e-05
S002	T056	FALSE	FALSE	0	0	1	1	none	3.31662319694e-05
S007	T056	FALSE	FALSE	0	0	1	1	none	7.82846501788e-05
S021	T056	FALSE	FALSE	0	0	1	1	none	3.47945710403e-05
S024	T056	FALSE	FALSE	0	0	1	1	none	3.41543857115e-05
S025	T056	FALSE	FALSE	0	0	1	1	none	3.45296639445e-05
S026	T056	FALSE	FALSE	0	0	1	1	none	2.00068899785e-05
S038	T056	FALSE	FALSE	0	0	1	1	none	8.87087715864e-05
S039	T056	FALSE	FALSE	0	0	1	1	none	3.53137608441e-05
S040	T056	FALSE	FALSE	0	0	1	1	none	8.89541006284e-05
S042	T056	FALSE	FALSE	0	0	1	1	none	3.57682948521e-05
S071	T056	FALSE	FALSE	0	0	1	1	none	8.8318841536e-05
S078	T056	FALSE	FALSE	0	0	1	1	none	3.39772457415e-05
S081	T056	FALSE	FALSE	0	0	1	1	none	3.52571797511e-05
S085	T056	FALSE	FALSE	0	0	1	1	none	9.32889116805e-05
S087	T056	FALSE	FALSE	0	0	1	1	none	0.0001043953349737
S093	T056	FALSE	FALSE	0	0	1	1	none	7.34298822398e-05
S097	T056	FALSE	FALSE	0	0	1	1	none	3.22021942385e-05
S102	T056	FALSE	FALSE	0	0	1	1	none	8.92169079755e-05
S106	T056	FALSE	FALSE	0	0	1	1	none	3.28681538754e-05
S130	T056	FALSE	FALSE	0	0	1	1	none	0.0001037853946534
T009	T056	TRUE	TRUE	1	0	1	1	anc	2.595358313e-06
T010	T056	FALSE	FALSE	0	0	1	1	none	8.558832179e-06
T013	T056	FALSE	FALSE	0	0	1	1	none	9.16395182143e-05
T014	T056	FALSE	FALSE	0	0	1	1	none	3.64840583871e-05
T020	T056	FALSE	FALSE	0	0	1	1	none	9.18532386571e-05
T021	T056	FALSE	FALSE	0	0	1	1	none	1.00511228422e-05
T028	T056	FALSE	FALSE	0	0	1	1	none	7.80032268231e-05
T035a	T056	FALSE	FALSE	0	0	1	1	none	0.0001046185891988
T035b	T056	FALSE	FALSE	0	0	1	1	none	8.7016326018e-06
T040	T056	FALSE	FALSE	0	0	1	1	none	3.76857127708e-05
S002	T059	TRUE	TRUE	0	0	1	1	none	7.78843023975e-05
S007	T059	TRUE	TRUE	0	0	1	1	none	7.98457080469e-05
S021	T059	TRUE	TRUE	0	0	1	1	none	7.95126414684e-05
S024	T059	TRUE	TRUE	0	0	1	1	none	7.88724561396e-05
S025	T059	TRUE	TRUE	0	0	1	1	none	8.31729085246e-05
S026	T059	TRUE	TRUE	0	0	1	1	none	7.69688464046e-05
S038	T059	TRUE	TRUE	0	0	1	1	none	9.02698294545e-05
S039	T059	TRUE	TRUE	0	0	1	1	none	8.00318312722e-05
S040	T059	TRUE	TRUE	0	0	1	1	none	3.9163555253e-06
S042	T059	TRUE	TRUE	0	0	1	1	none	8.04863652802e-05
S071	T059	TRUE	TRUE	0	0	1	1	none	2.39362705621e-05
S078	T059	TRUE	TRUE	0	0	1	1	none	7.86953161696e-05
S081	T059	TRUE	TRUE	0	0	1	1	none	7.99752501792e-05
S085	T059	TRUE	TRUE	0	0	1	1	none	4.73071417286e-05
S087	T059	TRUE	TRUE	0	0	1	1	none	5.84135650218e-05
S093	T059	TRUE	TRUE	0	0	1	1	none	1.94405739139e-05
S097	T059	TRUE	TRUE	0	0	1	1	none	8.08454388186e-05
S102	T059	TRUE	TRUE	0	0	1	1	none	6.6189241536e-06
S106	T059	TRUE	TRUE	0	0	1	1	none	7.75862243035e-05
S130	T059	TRUE	TRUE	0	0	1	1	none	5.78036247015e-05
T009	T059	FALSE	FALSE	0	0	1	1	none	8.78353365595e-05
T010	T059	TRUE	TRUE	0	0	1	1	none	8.59922013451e-05
T013	T059	TRUE	TRUE	0	0	1	1	none	9.32005760824e-05
T014	T059	TRUE	TRUE	0	0	1	1	none	8.12021288152e-05
T020	T059	TRUE	TRUE	0	0	1	1	none	9.34142965252e-05
T021	T059	FALSE	FALSE	0	0	1	1	none	8.99242532895e-05
T028	T059	TRUE	TRUE	0	0	1	1	none	7.95642846912e-05
T035a	T059	TRUE	TRUE	0	0	1	1	none	5.86368192469e-05
T035b	T059	FALSE	FALSE	0	0	1	1	none	8.85747630491e-05
T040	T059	TRUE	TRUE	0	0	1	1	none	8.24037831989e-05
T056	T059	FALSE	FALSE	0	0	1	1	none	9.16505755131e-05
S002	T065	TRUE	TRUE	0	0	1	1	none	7.45603850384e-05
S007	T065	TRUE	TRUE	0	0	1	1	none	5.30093390072e-05
S021	T065	TRUE	TRUE	0	0	1	1	none	7.61887241093e-05
S024	T065	TRUE	TRUE	0	0	1	1	none	7.55485387805e-05
S025	T065	TRUE	TRUE	0	0	1	1	none	7.98489911655e-05
S026	T065	TRUE	TRUE	0	0	1	1	none	7.36449290455e-05
S038	T065	TRUE	TRUE	0	0	1	1	none	4.0417553542e-06
S039	T065	TRUE	TRUE	0	0	1	1	none	7.67079139131e-05
S040	T065	TRUE	TRUE	0	0	1	1	none	8.71912411374e-05
S042	T065	TRUE	TRUE	0	0	1	1	none	7.71624479211e-05
S071	T065	TRUE	TRUE	0	0	1	1	none	8.6555982045e-05
S078	T065	TRUE	TRUE	0	0	1	1	none	7.53713988105e-05
S081	T065	TRUE	TRUE	0	0	1	1	none	7.66513328201e-05
S085	T065	TRUE	TRUE	0	0	1	1	none	9.15260521895e-05
S087	T065	TRUE	TRUE	0	0	1	1	none	0.0001026324754827
S093	T065	TRUE	TRUE	0	0	1	1	none	7.16670227488e-05
S097	T065	TRUE	TRUE	0	0	1	1	none	7.75215214595e-05
S102	T065	TRUE	TRUE	0	0	1	1	none	8.74540484845e-05
S106	T065	TRUE	TRUE	0	0	1	1	none	7.42623069444e-05
S130	T065	TRUE	TRUE	0	0	1	1	none	0.0001020225351624
T009	T065	FALSE	FALSE	0	0	1	1	none	8.45114192004e-05
T010	T065	TRUE	TRUE	0	0	1	1	none	8.2668283986e-05
T013	T065	TRUE	TRUE	0	0	1	1	none	4.5327407009e-06
T014	T065	TRUE	TRUE	0	0	1	1	none	7.78782114561e-05
T020	T065	TRUE	TRUE	0	0	1	1	none	7.1862224249e-06
T021	T065	FALSE	FALSE	0	0	1	1	none	8.66003359304e-05
T028	T065	TRUE	TRUE	0	0	1	1	none	5.27279156515e-05
T035a	T065	TRUE	TRUE	0	0	1	1	none	0.0001028557297078
T035b	T065	FALSE	FALSE	0	0	1	1	none	8.525084569e-05
T040	T065	TRUE	TRUE	0	0	1	1	none	7.90798658398e-05
T056	T065	FALSE	FALSE	0	0	1	1	none	8.8326658154e-05
T059	T065	TRUE	TRUE	0	0	1	1	none	8.98877160221e-05
S002	T069	TRUE	TRUE	0	0	1	1	none	9.08246099239e-05
S007	T069	TRUE	TRUE	0	0	1	1	none	9.27860155733e-05
S021	T069	TRUE	TRUE	0	0	1	1	none	9.24529489948e-05
S024	T069	TRUE	TRUE	0	0	1	1	none	9.1812763666e-05
S025	T069	TRUE	TRUE	0	0	1	1	none	9.6113216051e-05
S026	T069	TRUE	TRUE	0	0	1	1	none	8.9909153931e-05
S038	T069	TRUE	TRUE	0	0	1	1	none	0.0001032101369809
S039	T069	TRUE	TRUE	0	0	1	1	none	9.29721387986e-05
S040	T069	TRUE	TRUE	0	0	1	1	none	3.75118371809e-05
S042	T069	TRUE	TRUE	0	0	1	1	none	9.34266728066e-05
S071	T069	TRUE	TRUE	0	0	1	1	none	1.92846875765e-05
S078	T069	TRUE	TRUE	0	0	1	1	none	9.1635623696e-05
S081	T069	TRUE	TRUE	0	0	1	1	none	9.29155577056e-05
S085	T069	TRUE	TRUE	0	0	1	1	none	6.0247449255e-05
S087	T069	TRUE	TRUE	0	0	1	1	none	7.13538725482e-05
S093	T069	TRUE	TRUE	0	0	1	1	none	3.23808814403e-05
S097	T069	TRUE	TRUE	0	0	1	1	none	9.3785746345e-05
S102	T069	TRUE	TRUE	0	0	1	1	none	3.7774644528e-05
S106	T069	TRUE	TRUE	0	0	1	1	none	9.05265318299e-05
S130	T069	TRUE	TRUE	0	0	1	1	none	7.07439322279e-05
T009	T069	FALSE	FALSE	0	0	1	1	none	0.0001007756440859
T010	T069	TRUE	TRUE	0	0	1	1	none	9.89325088715e-05
T013	T069	TRUE	TRUE	0	0	1	1	none	0.0001061408836088
T014	T069	TRUE	TRUE	0	0	1	1	none	9.41424363416e-05
T020	T069	TRUE	TRUE	0	0	1	1	none	0.0001063546040516
T021	T069	FALSE	FALSE	0	0	1	1	none	0.0001028645608159
T028	T069	TRUE	TRUE	0	0	1	1	none	9.25045922176e-05
T035a	T069	TRUE	TRUE	0	0	1	1	none	7.15771267733e-05
T035b	T069	FALSE	FALSE	0	0	1	1	none	0.0001015150705755
T040	T069	TRUE	TRUE	0	0	1	1	none	9.53440907253e-05
T056	T069	FALSE	FALSE	0	0	1	1	none	0.0001045908830395
T059	T069	TRUE	TRUE	0	0	1	1	none	4.02083120656e-05
T065	T069	TRUE	TRUE	0	0	1	1	none	0.0001028280235485
S002	T073	FALSE	FALSE	0	0	1	1	none	3.08299694255e-05
S007	T073	FALSE	FALSE	0	0	1	1	none	7.59483876349e-05
S021	T073	FALSE	FALSE	0	0	1	1	none	3.24583084964e-05
S024	T073	FALSE	FALSE	0	0	1	1	none	3.18181231676e-05
S025	T073	FALSE	FALSE	0	0	1	1	none	3.21934014006e-05
S026	T073	FALSE	FALSE	0	0	1	1	none	1.76706274346e-05
S038	T073	FALSE	FALSE	0	0	1	1	none	8.63725090425e-05
S039	T073	FALSE	FALSE	0	0	1	1	none	3.29774983002e-05
S040	T073	FALSE	FALSE	0	0	1	1	none	8.66178380845e-05
S042	T073	FALSE	FALSE	0	0	1	1	none	3.34320323082e-05
S071	T073	FALSE	FALSE	0	0	1	1	none	8.59825789921e-05
S078	T073	FALSE	FALSE	0	0	1	1	none	3.16409831976e-05
S081	T073	FALSE	FALSE	0	0	1	1	none	3.29209172072e-05
S085	T073	FALSE	FALSE	0	0	1	1	none	9.09526491366e-05
S087	T073	FALSE	FALSE	0	0	1	1	none	0.0001020590724298
S093	T073	FALSE	FALSE	0	0	1	1	none	7.10936196959e-05
S097	T073	FALSE	FALSE	0	0	1	1	none	2.98659316946e-05
S102	T073	FALSE	FALSE	0	0	1	1	none	8.68806454316e-05
S106	T073	FALSE	FALSE	0	0	1	1	none	3.05318913315e-05
S130	T073	FALSE	FALSE	0	0	1	1	none	0.0001014491321095
T009	T073	FALSE	FALSE	0	0	1	1	none	5.6259435683e-06
T010	T073	FALSE	FALSE	0	0	1	1	none	6.2225696351e-06
T013	T073	FALSE	FALSE	0	0	1	1	none	8.93032556704e-05
T014	T073	FALSE	FALSE	0	0	1	1	none	3.41477958432e-05
T020	T073	FALSE	FALSE	0	0	1	1	none	8.95169761132e-05
T021	T073	TRUE	TRUE	0	0	1	1	none	1.8298209609e-06
T028	T073	FALSE	FALSE	0	0	1	1	none	7.56669642792e-05
T035a	T073	FALSE	FALSE	0	0	1	1	none	0.0001022823266549
T035b	T073	TRUE	TRUE	0	0	1	1	none	1.9594305607e-06
T040	T073	FALSE	FALSE	0	0	1	1	none	3.53494502269e-05
T056	T073	FALSE	FALSE	0	0	1	1	none	9.4411825219e-06
T059	T073	FALSE	FALSE	0	0	1	1	none	8.93143129692e-05
T065	T073	FALSE	FALSE	0	0	1	1	none	8.59903956101e-05
T069	T073	FALSE	FALSE	0	0	1	1	none	0.0001022546204956
S002	T075	TRUE	TRUE	0	0	1	1	none	6.80979493132e-05
S007	T075	TRUE	TRUE	0	0	1	1	none	6.8839474322e-05
S021	T075	TRUE	TRUE	0	0	1	1	none	6.97262883841e-05
S024	T075	TRUE	TRUE	0	0	1	1	none	6.90861030553e-05
S025	T075	TRUE	TRUE	0	0	1	1	none	7.33865554403e-05
S026	T075	TRUE	TRUE	0	0	1	1	none	6.71824933203e-05
S038	T075	TRUE	TRUE	0	0	1	1	none	7.92635957296e-05
S039	T075	TRUE	TRUE	0	0	1	1	none	7.02454781879e-05
S040	T075	TRUE	TRUE	0	0	1	1	none	8.07288054122e-05
S042	T075	TRUE	TRUE	0	0	1	1	none	7.07000121959e-05
S071	T075	TRUE	TRUE	0	0	1	1	none	8.00935463198e-05
S078	T075	TRUE	TRUE	0	0	1	1	none	6.89089630853e-05
S081	T075	TRUE	TRUE	0	0	1	1	none	7.01888970949e-05
S085	T075	TRUE	TRUE	0	0	1	1	none	8.50636164643e-05
S087	T075	TRUE	TRUE	0	0	1	1	none	9.61700397575e-05
S093	T075	TRUE	TRUE	0	0	1	1	none	6.52045870236e-05
S097	T075	TRUE	TRUE	0	0	1	1	none	7.10590857343e-05
S102	T075	TRUE	TRUE	0	0	1	1	none	8.09916127593e-05
S106	T075	TRUE	TRUE	0	0	1	1	none	6.77998712192e-05
S130	T075	TRUE	TRUE	0	0	1	1	none	9.55600994372e-05
T009	T075	FALSE	FALSE	0	0	1	1	none	7.80489834752e-05
T010	T075	TRUE	TRUE	0	0	1	1	none	7.62058482608e-05
T013	T075	TRUE	TRUE	0	0	1	1	none	8.21943423575e-05
T014	T075	TRUE	TRUE	0	0	1	1	none	7.14157757309e-05
T020	T075	TRUE	TRUE	0	0	1	1	none	8.24080628003e-05
T021	T075	FALSE	FALSE	0	0	1	1	none	8.01379002052e-05
T028	T075	TRUE	TRUE	0	0	1	1	none	6.85580509663e-05
T035a	T075	TRUE	TRUE	0	0	1	1	none	9.63932939826e-05
T035b	T075	FALSE	FALSE	0	0	1	1	none	7.87884099648e-05
T040	T075	TRUE	TRUE	0	0	1	1	none	7.26174301146e-05
T056	T075	FALSE	FALSE	0	0	1	1	none	8.18642224288e-05
T059	T075	TRUE	TRUE	0	0	1	1	none	8.34252802969e-05
T065	T075	TRUE	TRUE	0	0	1	1	none	7.88814822972e-05
T069	T075	TRUE	TRUE	0	0	1	1	none	9.63655878233e-05
T073	T075	FALSE	FALSE	0	0	1	1	none	7.95279598849e-05
S002	T077	FALSE	FALSE	0	0	1	1	none	3.14399097458e-05
S007	T077	FALSE	FALSE	0	0	1	1	none	7.65583279552e-05
S021	T077	FALSE	FALSE	0	0	1	1	none	3.30682488167e-05
S024	T077	FALSE	FALSE	0	0	1	1	none	3.24280634879e-05
S025	T077	FALSE	FALSE	0	0	1	1	none	3.28033417209e-05
S026	T077	FALSE	FALSE	0	0	1	1	none	1.82805677549e-05
S038	T077	FALSE	FALSE	0	0	1	1	none	8.69824493628e-05
S039	T077	FALSE	FALSE	0	0	1	1	none	3.35874386205e-05
S040	T077	FALSE	FALSE	0	0	1	1	none	8.72277784048e-05
S042	T077	FALSE	FALSE	0	0	1	1	none	3.40419726285e-05
S071	T077	FALSE	FALSE	0	0	1	1	none	8.65925193124e-05
S078	T077	FALSE	FALSE	0	0	1	1	none	3.22509235179e-05
S081	T077	FALSE	FALSE	0	0	1	1	none	3.35308575275e-05
S085	T077	FALSE	FALSE	0	0	1	1	none	9.15625894569e-05
S087	T077	FALSE	FALSE	0	0	1	1	none	0.0001026690127501
S093	T077	FALSE	FALSE	0	0	1	1	none	7.17035600162e-05
S097	T077	FALSE	FALSE	0	0	1	1	none	3.04758720149e-05
S102	T077	FALSE	FALSE	0	0	1	1	none	8.74905857519e-05
S106	T077	FALSE	FALSE	0	0	1	1	none	3.11418316518e-05
S130	T077	FALSE	FALSE	0	0	1	1	none	0.0001020590724298
T009	T077	FALSE	FALSE	0	0	1	1	none	6.2358838886e-06
T010	T077	FALSE	FALSE	0	0	1	1	none	6.8325099554e-06
T013	T077	FALSE	FALSE	0	0	1	1	none	8.99131959907e-05
T014	T077	FALSE	FALSE	0	0	1	1	none	3.47577361635e-05
T020	T077	FALSE	FALSE	0	0	1	1	none	9.01269164335e-05
T021	T077	TRUE	TRUE	0	0	1	1	none	1.2198806406e-06
T028	T077	FALSE	FALSE	0	0	1	1	none	7.62769045995e-05
T035a	T077	FALSE	FALSE	0	0	1	1	none	0.0001028922669752
T035b	T077	TRUE	TRUE	0	0	1	1	none	2.569370881e-06
T040	T077	FALSE	FALSE	0	0	1	1	none	3.59593905472e-05
T056	T077	FALSE	FALSE	0	0	1	1	none	1.00511228422e-05
T059	T077	FALSE	FALSE	0	0	1	1	none	8.99242532895e-05
T065	T077	FALSE	FALSE	0	0	1	1	none	8.66003359304e-05
T069	T077	FALSE	FALSE	0	0	1	1	none	0.0001028645608159
T073	T077	TRUE	TRUE	0	0	1	1	none	1.8298209609e-06
T075	T077	FALSE	FALSE	0	0	1	1	none	8.01379002052e-05
S002	T087	FALSE	FALSE	0	0	1	1	none	2.84973900771e-05
S007	T087	FALSE	FALSE	0	0	1	1	none	7.36158082865e-05
S021	T087	FALSE	FALSE	0	0	1	1	none	3.0125729148e-05
S024	T087	FALSE	FALSE	0	0	1	1	none	2.94855438192e-05
S025	T087	FALSE	FALSE	0	0	1	1	none	2.98608220522e-05
S026	T087	FALSE	FALSE	0	0	1	1	none	1.53380480862e-05
S038	T087	FALSE	FALSE	0	0	1	1	none	8.40399296941e-05
S039	T087	FALSE	FALSE	0	0	1	1	none	3.06449189518e-05
S040	T087	FALSE	FALSE	0	0	1	1	none	8.42852587361e-05
S042	T087	FALSE	FALSE	0	0	1	1	none	3.10994529598e-05
S071	T087	FALSE	FALSE	0	0	1	1	none	8.36499996437e-05
S078	T087	FALSE	FALSE	0	0	1	1	none	2.93084038492e-05
S081	T087	FALSE	FALSE	0	0	1	1	none	3.05883378588e-05
S085	T087	FALSE	FALSE	0	0	1	1	none	8.86200697882e-05
S087	T087	FALSE	FALSE	0	0	1	1	none	9.97264930814e-05
S093	T087	FALSE	FALSE	0	0	1	1	none	6.87610403475e-05
S097	T087	FALSE	FALSE	0	0	1	1	none	2.75333523462e-05
S102	T087	FALSE	FALSE	0	0	1	1	none	8.45480660832e-05
S106	T087	FALSE	FALSE	0	0	1	1	none	2.81993119831e-05
S130	T087	FALSE	FALSE	0	0	1	1	none	9.91165527611e-05
T009	T087	FALSE	FALSE	0	0	1	1	none	3.2933642199e-06
T010	T087	FALSE	FALSE	0	0	1	1	none	3.8899902867e-06
T013	T087	FALSE	FALSE	0	0	1	1	none	8.6970676322e-05
T014	T087	FALSE	FALSE	0	0	1	1	none	3.18152164948e-05
T020	T087	FALSE	FALSE	0	0	1	1	none	8.71843967648e-05
T021	T087	FALSE	FALSE	0	0	1	1	none	4.1624003093e-06
T028	T087	FALSE	FALSE	0	0	1	1	none	7.33343849308e-05
T035a	T087	FALSE	FALSE	0	0	1	1	none	9.99497473065e-05
T035b	T087	FALSE	FALSE	0	0	1	1	none	2.8129100689e-06
T040	T087	FALSE	FALSE	0	0	1	1	none	3.30168708785e-05
T056	T087	FALSE	FALSE	0	0	1	1	none	7.1086031735e-06
T059	T087	FALSE	FALSE	0	0	1	1	none	8.69817336208e-05
T065	T087	FALSE	FALSE	0	0	1	1	none	8.36578162617e-05
T069	T087	FALSE	FALSE	0	0	1	1	none	9.99220411472e-05
T073	T087	FALSE	FALSE	0	0	1	1	none	3.552459989e-06
T075	T087	FALSE	FALSE	0	0	1	1	none	7.71953805365e-05
T077	T087	FALSE	FALSE	0	0	1	1	none	4.1624003093e-06
S002	T095	TRUE	TRUE	0	0	1	1	none	9.19896218418e-05
S007	T095	TRUE	TRUE	0	0	1	1	none	9.39510274912e-05
S021	T095	TRUE	TRUE	0	0	1	1	none	9.36179609127e-05
S024	T095	TRUE	TRUE	0	0	1	1	none	9.29777755839e-05
S025	T095	TRUE	TRUE	0	0	1	1	none	9.72782279689e-05
S026	T095	TRUE	TRUE	0	0	1	1	none	9.10741658489e-05
S038	T095	TRUE	TRUE	0	0	1	1	none	0.0001043751488988
S039	T095	TRUE	TRUE	0	0	1	1	none	9.41371507165e-05
S040	T095	TRUE	TRUE	0	0	1	1	none	5.70776501208e-05
S042	T095	TRUE	TRUE	0	0	1	1	none	9.45916847245e-05
S071	T095	TRUE	TRUE	0	0	1	1	none	5.64423910284e-05
S078	T095	TRUE	TRUE	0	0	1	1	none	9.28006356139e-05
S081	T095	TRUE	TRUE	0	0	1	1	none	9.40805696235e-05
S085	T095	TRUE	TRUE	0	0	1	1	none	2.60849011729e-05
S087	T095	TRUE	TRUE	0	0	1	1	none	2.5804406243e-06
S093	T095	TRUE	TRUE	0	0	1	1	none	4.15534317322e-05
S097	T095	TRUE	TRUE	0	0	1	1	none	9.49507582629e-05
S102	T095	TRUE	TRUE	0	0	1	1	none	5.73404574679e-05
S106	T095	TRUE	TRUE	0	0	1	1	none	9.16915437478e-05
S130	T095	TRUE	TRUE	0	0	1	1	none	3.1903809446e-06
T009	T095	FALSE	FALSE	0	0	1	1	none	0.0001019406560038
T010	T095	TRUE	TRUE	0	0	1	1	none	0.0001000975207894
T013	T095	TRUE	TRUE	0	0	1	1	none	0.0001073058955267
T014	T095	TRUE	TRUE	0	0	1	1	none	9.53074482595e-05
T020	T095	TRUE	TRUE	0	0	1	1	none	0.0001075196159695
T021	T095	FALSE	FALSE	0	0	1	1	none	0.0001040295727338
T028	T095	TRUE	TRUE	0	0	1	1	none	9.36696041355e-05
T035a	T095	TRUE	TRUE	0	0	1	1	none	5.2434561306e-06
T035b	T095	FALSE	FALSE	0	0	1	1	none	0.0001026800824934
T040	T095	TRUE	TRUE	0	0	1	1	none	9.65091026432e-05
T056	T095	FALSE	FALSE	0	0	1	1	none	0.0001057558949574
T059	T095	TRUE	TRUE	0	0	1	1	none	5.97741250055e-05
T065	T095	TRUE	TRUE	0	0	1	1	none	0.0001039930354664
T069	T095	TRUE	TRUE	0	0	1	1	none	7.27144325319e-05
T073	T095	FALSE	FALSE	0	0	1	1	none	0.0001034196324135
T075	T095	TRUE	TRUE	0	0	1	1	none	9.75305997412e-05
T077	T095	FALSE	FALSE	0	0	1	1	none	0.0001040295727338
T087	T095	FALSE	FALSE	0	0	1	1	none	0.0001010870530651
S002	T099a	TRUE	TRUE	0	0	1	1	none	8.87992408972e-05
S007	T099a	TRUE	TRUE	0	0	1	1	none	9.07606465466e-05
S021	T099a	TRUE	TRUE	0	0	1	1	none	9.04275799681e-05
S024	T099a	TRUE	TRUE	0	0	1	1	none	8.97873946393e-05
S025	T099a	TRUE	TRUE	0	0	1	1	none	9.40878470243e-05
S026	T099a	TRUE	TRUE	0	0	1	1	none	8.78837849043e-05
S038	T099a	TRUE	TRUE	0	0	1	1	none	0.0001011847679542
S039	T099a	TRUE	TRUE	0	0	1	1	none	9.09467697719e-05
S040	T099a	TRUE	TRUE	0	0	1	1	none	5.38872691762e-05
S042	T099a	TRUE	TRUE	0	0	1	1	none	9.14013037799e-05
S071	T099a	TRUE	TRUE	0	0	1	1	none	5.32520100838e-05
S078	T099a	TRUE	TRUE	0	0	1	1	none	8.96102546693e-05
S081	T099a	TRUE	TRUE	0	0	1	1	none	9.08901886789e-05
S085	T099a	TRUE	TRUE	0	0	1	1	none	2.28945202283e-05
S087	T099a	TRUE	TRUE	0	0	1	1	none	3.0497016015e-06
S093	T099a	TRUE	TRUE	0	0	1	1	none	3.83630507876e-05
S097	T099a	TRUE	TRUE	0	0	1	1	none	9.17603773183e-05
S102	T099a	TRUE	TRUE	0	0	1	1	none	5.41500765233e-05
S106	T099a	TRUE	TRUE	0	0	1	1	none	8.85011628032e-05
S130	T099a	TRUE	TRUE	0	0	1	1	none	2.4397612812e-06
T009	T099a	FALSE	FALSE	0	0	1	1	none	9.87502750592e-05
T010	T099a	TRUE	TRUE	0	0	1	1	none	9.69071398448e-05
T013	T099a	TRUE	TRUE	0	0	1	1	none	0.0001041155145821
T014	T099a	TRUE	TRUE	0	0	1	1	none	9.21170673149e-05
T020	T099a	TRUE	TRUE	0	0	1	1	none	0.0001043292350249
T021	T099a	FALSE	FALSE	0	0	1	1	none	0.0001008391917892
T028	T099a	TRUE	TRUE	0	0	1	1	none	9.04792231909e-05
T035a	T099a	TRUE	TRUE	0	0	1	1	none	3.2729558266e-06
T035b	T099a	FALSE	FALSE	0	0	1	1	none	9.94897015488e-05
T040	T099a	TRUE	TRUE	0	0	1	1	none	9.33187216986e-05
T056	T099a	FALSE	FALSE	0	0	1	1	none	0.0001025655140128
T059	T099a	TRUE	TRUE	0	0	1	1	none	5.65837440609e-05
T065	T099a	TRUE	TRUE	0	0	1	1	none	0.0001008026545218
T069	T099a	TRUE	TRUE	0	0	1	1	none	6.95240515873e-05
T073	T099a	FALSE	FALSE	0	0	1	1	none	0.0001002292514689
T075	T099a	TRUE	TRUE	0	0	1	1	none	9.43402187966e-05
T077	T099a	FALSE	FALSE	0	0	1	1	none	0.0001008391917892
T087	T099a	FALSE	FALSE	0	0	1	1	none	9.78966721205e-05
T095	T099a	TRUE	TRUE	0	0	1	1	none	4.4102615852e-06
S002	T102	FALSE	FALSE	0	0	1	1	none	9.98716206201e-05
S007	T102	FALSE	FALSE	0	0	1	1	none	0.0001018330262695
S021	T102	FALSE	FALSE	0	0	1	1	none	0.000101499959691
S024	T102	FALSE	FALSE	0	0	1	1	none	0.0001008597743622
S025	T102	FALSE	FALSE	0	0	1	1	none	0.0001051602267472
S026	T102	FALSE	FALSE	0	0	1	1	none	9.89561646272e-05
S038	T102	FALSE	FALSE	0	0	1	1	none	0.0001122571476771
S039	T102	FALSE	FALSE	0	0	1	1	none	0.0001020191494948
S040	T102	FALSE	FALSE	0	0	1	1	none	6.49596488991e-05
S042	T102	FALSE	FALSE	0	0	1	1	none	0.0001024736835028
S071	T102	FALSE	FALSE	0	0	1	1	none	6.43243898067e-05
S078	T102	FALSE	FALSE	0	0	1	1	none	0.0001006826343922
S081	T102	FALSE	FALSE	0	0	1	1	none	0.0001019625684018
S085	T102	FALSE	FALSE	0	0	1	1	none	3.39668999512e-05
S087	T102	FALSE	FALSE	0	0	1	1	none	1.04624394026e-05
S093	T102	FALSE	FALSE	0	0	1	1	none	4.94354305105e-05
S097	T102	FALSE	FALSE	0	0	1	1	none	0.0001028327570412
S102	T102	FALSE	FALSE	0	0	1	1	none	6.52224562462e-05
S106	T102	FALSE	FALSE	0	0	1	1	none	9.95735425261e-05
S130	T102	FALSE	FALSE	0	0	1	1	none	1.10723797229e-05
T009	T102	FALSE	FALSE	0	0	1	1	none	0.0001098226547821
T010	T102	FALSE	FALSE	0	0	1	1	none	0.0001079795195677
T013	T102	FALSE	FALSE	0	0	1	1	none	0.000115187894305
T014	T102	FALSE	FALSE	0	0	1	1	none	0.0001031894470378
T020	T102	FALSE	FALSE	0	0	1	1	none	0.0001154016147478
T021	T102	FALSE	FALSE	0	0	1	1	none	0.0001119115715121
T028	T102	FALSE	FALSE	0	0	1	1	none	0.0001015516029138
T035a	T102	FALSE	FALSE	0	0	1	1	none	1.31254549089e-05
T035b	T102	FALSE	FALSE	0	0	1	1	none	0.0001105620812717
T040	T102	FALSE	FALSE	0	0	1	1	none	0.0001043911014215
T056	T102	FALSE	FALSE	0	0	1	1	none	0.0001136378937357
T059	T102	FALSE	FALSE	0	0	1	1	none	6.76561237838e-05
T065	T102	FALSE	FALSE	0	0	1	1	none	0.0001118750342447
T069	T102	FALSE	FALSE	0	0	1	1	none	8.05964313102e-05
T073	T102	FALSE	FALSE	0	0	1	1	none	0.0001113016311918
T075	T102	FALSE	FALSE	0	0	1	1	none	0.0001054125985195
T077	T102	FALSE	FALSE	0	0	1	1	none	0.0001119115715121
T087	T102	FALSE	FALSE	0	0	1	1	none	0.0001089690518434
T095	T102	TRUE	TRUE	1	0	1	1	anc	6.099403203e-07
T099a	T102	FALSE	FALSE	0	0	1	1	none	1.22922603635e-05
S002	T104	FALSE	FALSE	0	0	1	1	none	5.99529928462e-05
S007	T104	FALSE	FALSE	0	0	1	1	none	3.0178630803e-05
S021	T104	FALSE	FALSE	0	0	1	1	none	6.15813319171e-05
S024	T104	FALSE	FALSE	0	0	1	1	none	6.09411465883e-05
S025	T104	FALSE	FALSE	0	0	1	1	none	6.52415989733e-05
S026	T104	FALSE	FALSE	0	0	1	1	none	5.90375368533e-05
S038	T104	FALSE	FALSE	0	0	1	1	none	4.88260682226e-05
S039	T104	FALSE	FALSE	0	0	1	1	none	6.21005217209e-05
S040	T104	FALSE	FALSE	0	0	1	1	none	7.25838489452e-05
S042	T104	FALSE	FALSE	0	0	1	1	none	6.25550557289e-05
S071	T104	FALSE	FALSE	0	0	1	1	none	7.19485898528e-05
S078	T104	FALSE	FALSE	0	0	1	1	none	6.07640066183e-05
S081	T104	FALSE	FALSE	0	0	1	1	none	6.20439406279e-05
S085	T104	FALSE	FALSE	0	0	1	1	none	7.69186599973e-05
S087	T104	FALSE	FALSE	0	0	1	1	none	8.80250832905e-05
S093	T104	FALSE	FALSE	0	0	1	1	none	5.70596305566e-05
S097	T104	FALSE	FALSE	0	0	1	1	none	6.29141292673e-05
S102	T104	FALSE	FALSE	0	0	1	1	none	7.28466562923e-05
S106	T104	FALSE	FALSE	0	0	1	1	none	5.96549147522e-05
S130	T104	FALSE	FALSE	0	0	1	1	none	8.74151429702e-05
T009	T104	FALSE	FALSE	0	0	1	1	none	6.99040270082e-05
T010	T104	FALSE	FALSE	0	0	1	1	none	6.80608917938e-05
T013	T104	FALSE	FALSE	0	0	1	1	none	5.17568148505e-05
T014	T104	FALSE	FALSE	0	0	1	1	none	6.32708192639e-05
T020	T104	FALSE	FALSE	0	0	1	1	none	5.19705352933e-05
T021	T104	FALSE	FALSE	0	0	1	1	none	7.19929437382e-05
T028	T104	FALSE	FALSE	0	0	1	1	none	2.86773268067e-05
T035a	T104	FALSE	FALSE	0	0	1	1	none	8.82483375156e-05
T035b	T104	FALSE	FALSE	0	0	1	1	none	7.06434534978e-05
T040	T104	FALSE	FALSE	0	0	1	1	none	6.44724736476e-05
T056	T104	FALSE	FALSE	0	0	1	1	none	7.37192659618e-05
T059	T104	FALSE	FALSE	0	0	1	1	none	7.52803238299e-05
T065	T104	FALSE	FALSE	0	0	1	1	none	4.84439547902e-05
T069	T104	FALSE	FALSE	0	0	1	1	none	8.82206313563e-05
T073	T104	FALSE	FALSE	0	0	1	1	none	7.13830034179e-05
T075	T104	FALSE	FALSE	0	0	1	1	none	6.4274090105e-05
T077	T104	FALSE	FALSE	0	0	1	1	none	7.19929437382e-05
T087	T104	FALSE	FALSE	0	0	1	1	none	6.90504240695e-05
T095	T104	FALSE	FALSE	0	0	1	1	none	8.93856432742e-05
T099a	T104	FALSE	FALSE	0	0	1	1	none	8.61952623296e-05
T102	T104	FALSE	FALSE	0	0	1	1	none	9.72676420525e-05
S002	T105	FALSE	FALSE	0	0	1	1	none	7.6447057125e-05
S007	T105	FALSE	FALSE	0	0	1	1	none	5.48960110938e-05
S021	T105	FALSE	FALSE	0	0	1	1	none	7.80753961959e-05
S024	T105	FALSE	FALSE	0	0	1	1	none	7.74352108671e-05
S025	T105	FALSE	FALSE	0	0	1	1	none	8.17356632521e-05
S026	T105	FALSE	FALSE	0	0	1	1	none	7.55316011321e-05
S038	T105	FALSE	FALSE	0	0	1	1	none	5.9284274408e-06
S039	T105	FALSE	FALSE	0	0	1	1	none	7.85945859997e-05
S040	T105	FALSE	FALSE	0	0	1	1	none	8.9077913224e-05
S042	T105	FALSE	FALSE	0	0	1	1	none	7.90491200077e-05
S071	T105	FALSE	FALSE	0	0	1	1	none	8.84426541316e-05
S078	T105	FALSE	FALSE	0	0	1	1	none	7.72580708971e-05
S081	T105	FALSE	FALSE	0	0	1	1	none	7.85380049067e-05
S085	T105	FALSE	FALSE	0	0	1	1	none	9.34127242761e-05
S087	T105	FALSE	FALSE	0	0	1	1	none	0.0001045191475693
S093	T105	FALSE	FALSE	0	0	1	1	none	7.35536948354e-05
S097	T105	FALSE	FALSE	0	0	1	1	none	7.94081935461e-05
S102	T105	FALSE	FALSE	0	0	1	1	none	8.93407205711e-05
S106	T105	FALSE	FALSE	0	0	1	1	none	7.6148979031e-05
S130	T105	FALSE	FALSE	0	0	1	1	none	0.000103909207249
T009	T105	FALSE	FALSE	0	0	1	1	none	8.6398091287e-05
T010	T105	FALSE	FALSE	0	0	1	1	none	8.45549560726e-05
T013	T105	FALSE	FALSE	0	0	1	1	none	6.4194127875e-06
T014	T105	FALSE	FALSE	0	0	1	1	none	7.97648835427e-05
T020	T105	FALSE	FALSE	0	0	1	1	none	9.0728945115e-06
T021	T105	FALSE	FALSE	0	0	1	1	none	8.8487008017e-05
T028	T105	FALSE	FALSE	0	0	1	1	none	5.46145877381e-05
T035a	T105	FALSE	FALSE	0	0	1	1	none	0.0001047424017944
T035b	T105	FALSE	FALSE	0	0	1	1	none	8.71375177766e-05
T040	T105	FALSE	FALSE	0	0	1	1	none	8.09665379264e-05
T056	T105	FALSE	FALSE	0	0	1	1	none	9.02133302406e-05
T059	T105	FALSE	FALSE	0	0	1	1	none	9.17743881087e-05
T065	T105	TRUE	TRUE	1	0	1	1	anc	6.66791446e-07
T069	T105	FALSE	FALSE	0	0	1	1	none	0.0001047146956351
T073	T105	FALSE	FALSE	0	0	1	1	none	8.78770676967e-05
T075	T105	FALSE	FALSE	0	0	1	1	none	8.07681543838e-05
T077	T105	FALSE	FALSE	0	0	1	1	none	8.8487008017e-05
T087	T105	FALSE	FALSE	0	0	1	1	none	8.55444883483e-05
T095	T105	FALSE	FALSE	0	0	1	1	none	0.000105879707553
T099a	T105	FALSE	FALSE	0	0	1	1	none	0.0001026893266084
T102	T105	FALSE	FALSE	0	0	1	1	none	0.0001137617063313
T104	T105	FALSE	FALSE	0	0	1	1	none	5.03306268768e-05
S002	T107	FALSE	FALSE	0	0	1	1	none	9.68219190186e-05
S007	T107	FALSE	FALSE	0	0	1	1	none	9.8783324668e-05
S021	T107	FALSE	FALSE	0	0	1	1	none	9.84502580895e-05
S024	T107	FALSE	FALSE	0	0	1	1	none	9.78100727607e-05
S025	T107	FALSE	FALSE	0	0	1	1	none	0.0001021105251457
S026	T107	FALSE	FALSE	0	0	1	1	none	9.59064630257e-05
S038	T107	FALSE	FALSE	0	0	1	1	none	0.0001092074460756
S039	T107	FALSE	FALSE	0	0	1	1	none	9.89694478933e-05
S040	T107	FALSE	FALSE	0	0	1	1	none	6.19099472976e-05
S042	T107	FALSE	FALSE	0	0	1	1	none	9.94239819013e-05
S071	T107	FALSE	FALSE	0	0	1	1	none	6.12746882052e-05
S078	T107	FALSE	FALSE	0	0	1	1	none	9.76329327907e-05
S081	T107	FALSE	FALSE	0	0	1	1	none	9.89128668003e-05
S085	T107	FALSE	FALSE	0	0	1	1	none	3.09171983497e-05
S087	T107	FALSE	FALSE	0	0	1	1	none	7.4127378011e-06
S093	T107	FALSE	FALSE	0	0	1	1	none	4.6385728909e-05
S097	T107	FALSE	FALSE	0	0	1	1	none	9.97830554397e-05
S102	T107	FALSE	FALSE	0	0	1	1	none	6.21727546447e-05
S106	T107	FALSE	FALSE	0	0	1	1	none	9.65238409246e-05
S130	T107	FALSE	FALSE	0	0	1	1	none	8.0226781214e-06
T009	T107	FALSE	FALSE	0	0	1	1	none	0.0001067729531806
T010	T107	FALSE	FALSE	0	0	1	1	none	0.0001049298179662
T013	T107	FALSE	FALSE	0	0	1	1	none	0.0001121381927035
T014	T107	FALSE	FALSE	0	0	1	1	none	0.0001001397454363
T020	T107	FALSE	FALSE	0	0	1	1	none	0.0001123519131463
T021	T107	FALSE	FALSE	0	0	1	1	none	0.0001088618699106
T028	T107	FALSE	FALSE	0	0	1	1	none	9.85019013123e-05
T035a	T107	FALSE	FALSE	0	0	1	1	none	1.00757533074e-05
T035b	T107	FALSE	FALSE	0	0	1	1	none	0.0001075123796702
T040	T107	FALSE	FALSE	0	0	1	1	none	0.00010134139982
T056	T107	FALSE	FALSE	0	0	1	1	none	0.0001105881921342
T059	T107	FALSE	FALSE	0	0	1	1	none	6.46064221823e-05
T065	T107	FALSE	FALSE	0	0	1	1	none	0.0001088253326432
T069	T107	FALSE	FALSE	0	0	1	1	none	7.75467297087e-05
T073	T107	FALSE	FALSE	0	0	1	1	none	0.0001082519295903
T075	T107	FALSE	FALSE	0	0	1	1	none	0.000102362896918
T077	T107	FALSE	FALSE	0	0	1	1	none	0.0001088618699106
T087	T107	FALSE	FALSE	0	0	1	1	none	0.0001059193502419
T095	T107	TRUE	TRUE	1	0	1	1	anc	6.099403203e-07
T099a	T107	FALSE	FALSE	0	0	1	1	none	9.242558762e-06
T102	T107	FALSE	FALSE	0	0	1	1	none	4.2695822421e-06
T104	T107	FALSE	FALSE	0	0	1	1	none	9.4217940451e-05
T105	T107	FALSE	FALSE	0	0	1	1	none	0.0001107120047298
S002	T126	TRUE	TRUE	0	0	1	1	none	9.29196196532e-05
S007	T126	TRUE	TRUE	0	0	1	1	none	9.48810253026e-05
S021	T126	TRUE	TRUE	0	0	1	1	none	9.45479587241e-05
S024	T126	TRUE	TRUE	0	0	1	1	none	9.39077733953e-05
S025	T126	TRUE	TRUE	0	0	1	1	none	9.82082257803e-05
S026	T126	TRUE	TRUE	0	0	1	1	none	9.20041636603e-05
S038	T126	TRUE	TRUE	0	0	1	1	none	0.0001053051467102
S039	T126	TRUE	TRUE	0	0	1	1	none	9.50671485279e-05
S040	T126	TRUE	TRUE	0	0	1	1	none	3.96068469102e-05
S042	T126	TRUE	TRUE	0	0	1	1	none	9.55216825359e-05
S071	T126	TRUE	TRUE	0	0	1	1	none	2.01598166652e-05
S078	T126	TRUE	TRUE	0	0	1	1	none	9.37306334253e-05
S081	T126	TRUE	TRUE	0	0	1	1	none	9.50105674349e-05
S085	T126	TRUE	TRUE	0	0	1	1	none	6.23424589843e-05
S087	T126	TRUE	TRUE	0	0	1	1	none	7.34488822775e-05
S093	T126	TRUE	TRUE	0	0	1	1	none	3.44758911696e-05
S097	T126	TRUE	TRUE	0	0	1	1	none	9.58807560743e-05
S102	T126	TRUE	TRUE	0	0	1	1	none	3.98696542573e-05
S106	T126	TRUE	TRUE	0	0	1	1	none	9.26215415592e-05
S130	T126	TRUE	TRUE	0	0	1	1	none	7.28389419572e-05
T009	T126	FALSE	FALSE	0	0	1	1	none	0.0001028706538152
T010	T126	TRUE	TRUE	0	0	1	1	none	0.0001010275186008
T013	T126	TRUE	TRUE	0	0	1	1	none	0.0001082358933381
T014	T126	TRUE	TRUE	0	0	1	1	none	9.62374460709e-05
T020	T126	TRUE	TRUE	0	0	1	1	none	0.0001084496137809
T021	T126	FALSE	FALSE	0	0	1	1	none	0.0001049595705452
T028	T126	TRUE	TRUE	0	0	1	1	none	9.45996019469e-05
T035a	T126	TRUE	TRUE	0	0	1	1	none	7.36721365026e-05
T035b	T126	FALSE	FALSE	0	0	1	1	none	0.0001036100803048
T040	T126	TRUE	TRUE	0	0	1	1	none	9.74391004546e-05
T056	T126	FALSE	FALSE	0	0	1	1	none	0.0001066858927688
T059	T126	TRUE	TRUE	0	0	1	1	none	4.23033217949e-05
T065	T126	TRUE	TRUE	0	0	1	1	none	0.0001049230332778
T069	T126	TRUE	TRUE	0	0	1	1	none	3.76517388093e-05
T073	T126	FALSE	FALSE	0	0	1	1	none	0.0001043496302249
T075	T126	TRUE	TRUE	0	0	1	1	none	9.84605975526e-05
T077	T126	FALSE	FALSE	0	0	1	1	none	0.0001049595705452
T087	T126	FALSE	FALSE	0	0	1	1	none	0.0001020170508765
T095	T126	TRUE	TRUE	0	0	1	1	none	7.48094422612e-05
T099a	T126	TRUE	TRUE	0	0	1	1	none	7.16190613166e-05
T102	T126	FALSE	FALSE	0	0	1	1	none	8.26914410395e-05
T104	T126	FALSE	FALSE	0	0	1	1	none	9.03156410856e-05
T105	T126	FALSE	FALSE	0	0	1	1	none	0.0001068097053644
T107	T126	FALSE	FALSE	0	0	1	1	none	7.9641739438e-05
S002	T156	FALSE	FALSE	0	0	1	1	none	7.88705617614e-05
S007	T156	FALSE	FALSE	0	0	1	1	none	5.73195157302e-05
S021	T156	FALSE	FALSE	0	0	1	1	none	8.04989008323e-05
S024	T156	FALSE	FALSE	0	0	1	1	none	7.98587155035e-05
S025	T156	FALSE	FALSE	0	0	1	1	none	8.41591678885e-05
S026	T156	FALSE	FALSE	0	0	1	1	none	7.79551057685e-05
S038	T156	FALSE	FALSE	0	0	1	1	none	9.5718127178e-06
S039	T156	FALSE	FALSE	0	0	1	1	none	8.10180906361e-05
S040	T156	FALSE	FALSE	0	0	1	1	none	9.15014178604e-05
S042	T156	FALSE	FALSE	0	0	1	1	none	8.14726246441e-05
S071	T156	FALSE	FALSE	0	0	1	1	none	9.0866158768e-05
S078	T156	FALSE	FALSE	0	0	1	1	none	7.96815755335e-05
S081	T156	FALSE	FALSE	0	0	1	1	none	8.09615095431e-05
S085	T156	FALSE	FALSE	0	0	1	1	none	9.58362289125e-05
S087	T156	FALSE	FALSE	0	0	1	1	none	0.0001069426522057
S093	T156	FALSE	FALSE	0	0	1	1	none	7.59771994718e-05
S097	T156	FALSE	FALSE	0	0	1	1	none	8.18316981825e-05
S102	T156	FALSE	FALSE	0	0	1	1	none	9.17642252075e-05
S106	T156	FALSE	FALSE	0	0	1	1	none	7.85724836674e-05
S130	T156	FALSE	FALSE	0	0	1	1	none	0.0001063327118854
T009	T156	FALSE	FALSE	0	0	1	1	none	8.88215959234e-05
T010	T156	FALSE	FALSE	0	0	1	1	none	8.6978460709e-05
T013	T156	FALSE	FALSE	0	0	1	1	none	1.25025593457e-05
T014	T156	FALSE	FALSE	0	0	1	1	none	8.21883881791e-05
T020	T156	FALSE	FALSE	0	0	1	1	none	1.27162797885e-05
T021	T156	FALSE	FALSE	0	0	1	1	none	9.09105126534e-05
T028	T156	FALSE	FALSE	0	0	1	1	none	5.70380923745e-05
T035a	T156	FALSE	FALSE	0	0	1	1	none	0.0001071659064308
T035b	T156	FALSE	FALSE	0	0	1	1	none	8.9561022413e-05
T040	T156	FALSE	FALSE	0	0	1	1	none	8.33900425628e-05
T056	T156	FALSE	FALSE	0	0	1	1	none	9.2636834877e-05
T059	T156	FALSE	FALSE	0	0	1	1	none	9.41978927451e-05
T065	T156	FALSE	FALSE	0	0	1	1	none	9.1896992854e-06
T069	T156	FALSE	FALSE	0	0	1	1	none	0.0001071382002715
T073	T156	FALSE	FALSE	0	0	1	1	none	9.03005723331e-05
T075	T156	FALSE	FALSE	0	0	1	1	none	8.31916590202e-05
T077	T156	FALSE	FALSE	0	0	1	1	none	9.09105126534e-05
T087	T156	FALSE	FALSE	0	0	1	1	none	8.79679929847e-05
T095	T156	FALSE	FALSE	0	0	1	1	none	0.0001083032121894
T099a	T156	FALSE	FALSE	0	0	1	1	none	0.0001051128312448
T102	T156	FALSE	FALSE	0	0	1	1	none	0.0001161852109677
T104	T156	FALSE	FALSE	0	0	1	1	none	5.27541315132e-05
T105	T156	FALSE	FALSE	0	0	1	1	none	1.1076371372e-05
T107	T156	FALSE	FALSE	0	0	1	1	none	0.0001131355093662
T126	T156	FALSE	FALSE	0	0	1	1	none	0.0001092332100008
S002	T159a	TRUE	TRUE	0	0	1	1	none	2.66675691162e-05
S007	T159a	TRUE	TRUE	0	0	1	1	none	7.17859873256e-05
S021	T159a	TRUE	TRUE	0	0	1	1	none	2.82959081871e-05
S024	T159a	TRUE	TRUE	0	0	1	1	none	2.76557228583e-05
S025	T159a	TRUE	TRUE	0	0	1	1	none	2.80310010913e-05
S026	T159a	TRUE	TRUE	0	0	1	1	none	1.35082271253e-05
S038	T159a	TRUE	TRUE	0	0	1	1	none	8.22101087332e-05
S039	T159a	TRUE	TRUE	0	0	1	1	none	2.88150979909e-05
S040	T159a	TRUE	TRUE	0	0	1	1	none	8.24554377752e-05
S042	T159a	TRUE	TRUE	0	0	1	1	none	2.92696319989e-05
S071	T159a	TRUE	TRUE	0	0	1	1	none	8.18201786828e-05
S078	T159a	TRUE	TRUE	0	0	1	1	none	2.74785828883e-05
S081	T159a	TRUE	TRUE	0	0	1	1	none	2.87585168979e-05
S085	T159a	TRUE	TRUE	0	0	1	1	none	8.67902488273e-05
S087	T159a	TRUE	TRUE	0	0	1	1	none	9.78966721205e-05
S093	T159a	TRUE	TRUE	0	0	1	1	none	6.69312193866e-05
S097	T159a	TRUE	TRUE	0	0	1	1	none	2.57035313853e-05
S102	T159a	TRUE	TRUE	0	0	1	1	none	8.27182451223e-05
S106	T159a	TRUE	TRUE	0	0	1	1	none	2.63694910222e-05
S130	T159a	TRUE	TRUE	0	0	1	1	none	9.72867318002e-05
T009	T159a	TRUE	TRUE	0	1	1	1	desc	2.0734835793e-06
T010	T159a	TRUE	TRUE	0	0	1	1	none	2.0601693258e-06
T013	T159a	TRUE	TRUE	0	0	1	1	none	8.51408553611e-05
T014	T159a	TRUE	TRUE	0	0	1	1	none	2.99853955339e-05
T020	T159a	TRUE	TRUE	0	0	1	1	none	8.53545758039e-05
T021	T159a	TRUE	TRUE	0	1	1	1	desc	2.9425196687e-06
T028	T159a	TRUE	TRUE	0	0	1	1	none	7.15045639699e-05
T035a	T159a	TRUE	TRUE	0	0	1	1	none	9.81199263456e-05
T035b	T159a	TRUE	TRUE	0	1	1	1	desc	1.5930294283e-06
T040	T159a	TRUE	TRUE	0	0	1	1	none	3.11870499176e-05
T056	T159a	FALSE	FALSE	0	1	1	1	desc	5.8887225329e-06
T059	T159a	TRUE	TRUE	0	0	1	1	none	8.51519126599e-05
T065	T159a	TRUE	TRUE	0	0	1	1	none	8.18279953008e-05
T069	T159a	TRUE	TRUE	0	0	1	1	none	9.80922201863e-05
T073	T159a	TRUE	TRUE	0	1	1	1	desc	2.3325793484e-06
T075	T159a	TRUE	TRUE	0	0	1	1	none	7.53655595756e-05
T077	T159a	TRUE	TRUE	0	1	1	1	desc	2.9425196687e-06
T087	T159a	TRUE	TRUE	0	1	1	1	desc	6.099403203e-07
T095	T159a	TRUE	TRUE	0	0	1	1	none	9.92572321042e-05
T099a	T159a	TRUE	TRUE	0	0	1	1	none	9.60668511596e-05
T102	T159a	FALSE	FALSE	0	0	1	1	none	0.0001071392308825
T104	T159a	FALSE	FALSE	0	0	1	1	none	6.72206031086e-05
T105	T159a	FALSE	FALSE	0	0	1	1	none	8.37146673874e-05
T107	T159a	FALSE	FALSE	0	0	1	1	none	0.000104089529281
T126	T159a	TRUE	TRUE	0	0	1	1	none	0.0001001872299156
T156	T159a	FALSE	FALSE	0	0	1	1	none	8.61381720238e-05
S002	T182	FALSE	FALSE	0	0	1	1	none	7.80640415842e-05
S007	T182	FALSE	FALSE	0	0	1	1	none	5.6512995553e-05
S021	T182	FALSE	FALSE	0	0	1	1	none	7.96923806551e-05
S024	T182	FALSE	FALSE	0	0	1	1	none	7.90521953263e-05
S025	T182	FALSE	FALSE	0	0	1	1	none	8.33526477113e-05
S026	T182	FALSE	FALSE	0	0	1	1	none	7.71485855913e-05
S038	T182	FALSE	FALSE	0	0	1	1	none	8.7652925406e-06
S039	T182	FALSE	FALSE	0	0	1	1	none	8.02115704589e-05
S040	T182	FALSE	FALSE	0	0	1	1	none	9.06948976832e-05
S042	T182	FALSE	FALSE	0	0	1	1	none	8.06661044669e-05
S071	T182	FALSE	FALSE	0	0	1	1	none	9.00596385908e-05
S078	T182	FALSE	FALSE	0	0	1	1	none	7.88750553563e-05
S081	T182	FALSE	FALSE	0	0	1	1	none	8.01549893659e-05
S085	T182	FALSE	FALSE	0	0	1	1	none	9.50297087353e-05
S087	T182	FALSE	FALSE	0	0	1	1	none	0.0001061361320285
S093	T182	FALSE	FALSE	0	0	1	1	none	7.51706792946e-05
S097	T182	FALSE	FALSE	0	0	1	1	none	8.10251780053e-05
S102	T182	FALSE	FALSE	0	0	1	1	none	9.09577050303e-05
S106	T182	FALSE	FALSE	0	0	1	1	none	7.77659634902e-05
S130	T182	FALSE	FALSE	0	0	1	1	none	0.0001055261917082
T009	T182	FALSE	FALSE	0	0	1	1	none	8.80150757462e-05
T010	T182	FALSE	FALSE	0	0	1	1	none	8.61719405318e-05
T013	T182	FALSE	FALSE	0	0	1	1	none	1.16960391685e-05
T014	T182	FALSE	FALSE	0	0	1	1	none	8.13818680019e-05
T020	T182	FALSE	FALSE	0	0	1	1	none	1.19097596113e-05
T021	T182	FALSE	FALSE	0	0	1	1	none	9.01039924762e-05
T028	T182	FALSE	FALSE	0	0	1	1	none	5.62315721973e-05
T035a	T182	FALSE	FALSE	0	0	1	1	none	0.0001063593862536
T035b	T182	FALSE	FALSE	0	0	1	1	none	8.87545022358e-05
T040	T182	FALSE	FALSE	0	0	1	1	none	8.25835223856e-05
T056	T182	FALSE	FALSE	0	0	1	1	none	9.18303146998e-05
T059	T182	FALSE	FALSE	0	0	1	1	none	9.33913725679e-05
T065	T182	FALSE	FALSE	0	0	1	1	none	8.3831791082e-06
T069	T182	FALSE	FALSE	0	0	1	1	none	0.0001063316800943
T073	T182	FALSE	FALSE	0	0	1	1	none	8.94940521559e-05
T075	T182	FALSE	FALSE	0	0	1	1	none	8.2385138843e-05
T077	T182	FALSE	FALSE	0	0	1	1	none	9.01039924762e-05
T087	T182	FALSE	FALSE	0	0	1	1	none	8.71614728075e-05
T095	T182	FALSE	FALSE	0	0	1	1	none	0.0001074966920122
T099a	T182	FALSE	FALSE	0	0	1	1	none	0.0001043063110676
T102	T182	FALSE	FALSE	0	0	1	1	none	0.0001153786907905
T104	T182	FALSE	FALSE	0	0	1	1	none	5.1947611336e-05
T105	T182	FALSE	FALSE	0	0	1	1	none	1.02698511948e-05
T107	T182	FALSE	FALSE	0	0	1	1	none	0.000112328989189
T126	T182	FALSE	FALSE	0	0	1	1	none	0.0001084266898236
T156	T182	FALSE	FALSE	0	0	1	1	none	1.14067856582e-05
T159a	T182	FALSE	FALSE	0	0	1	1	none	8.53316518466e-05
S002	T188	TRUE	TRUE	0	0	1	1	none	7.42345662515e-05
S007	T188	TRUE	TRUE	0	0	1	1	none	4.44602042083e-05
S021	T188	TRUE	TRUE	0	0	1	1	none	7.58629053224e-05
S024	T188	TRUE	TRUE	0	0	1	1	none	7.52227199936e-05
S025	T188	TRUE	TRUE	0	0	1	1	none	7.95231723786e-05
S026	T188	TRUE	TRUE	0	0	1	1	none	7.33191102586e-05
S038	T188	TRUE	TRUE	0	0	1	1	none	6.31076416279e-05
S039	T188	TRUE	TRUE	0	0	1	1	none	7.63820951262e-05
S040	T188	TRUE	TRUE	0	0	1	1	none	8.68654223505e-05
S042	T188	TRUE	TRUE	0	0	1	1	none	7.68366291342e-05
S071	T188	TRUE	TRUE	0	0	1	1	none	8.62301632581e-05
S078	T188	TRUE	TRUE	0	0	1	1	none	7.50455800236e-05
S081	T188	TRUE	TRUE	0	0	1	1	none	7.63255140332e-05
S085	T188	TRUE	TRUE	0	0	1	1	none	9.12002334026e-05
S087	T188	TRUE	TRUE	0	0	1	1	none	0.0001023066566958
S093	T188	TRUE	TRUE	0	0	1	1	none	7.13412039619e-05
S097	T188	TRUE	TRUE	0	0	1	1	none	7.71957026726e-05
S102	T188	TRUE	TRUE	0	0	1	1	none	8.71282296976e-05
S106	T188	TRUE	TRUE	0	0	1	1	none	7.39364881575e-05
S130	T188	TRUE	TRUE	0	0	1	1	none	0.0001016967163755
T009	T188	FALSE	FALSE	0	0	1	1	none	8.41856004135e-05
T010	T188	TRUE	TRUE	0	0	1	1	none	8.23424651991e-05
T013	T188	TRUE	TRUE	0	0	1	1	none	6.60383882558e-05
T014	T188	TRUE	TRUE	0	0	1	1	none	7.75523926692e-05
T020	T188	TRUE	TRUE	0	0	1	1	none	6.62521086986e-05
T021	T188	FALSE	FALSE	0	0	1	1	none	8.62745171435e-05
T028	T188	TRUE	TRUE	0	0	1	1	none	2.8822688176e-05
T035a	T188	TRUE	TRUE	0	0	1	1	none	0.0001025299109209
T035b	T188	FALSE	FALSE	0	0	1	1	none	8.49250269031e-05
T040	T188	TRUE	TRUE	0	0	1	1	none	7.87540470529e-05
T056	T188	FALSE	FALSE	0	0	1	1	none	8.80008393671e-05
T059	T188	TRUE	TRUE	0	0	1	1	none	8.95618972352e-05
T065	T188	TRUE	TRUE	0	0	1	1	none	6.27255281955e-05
T069	T188	TRUE	TRUE	0	0	1	1	none	0.0001025022047616
T073	T188	FALSE	FALSE	0	0	1	1	none	8.56645768232e-05
T075	T188	TRUE	TRUE	0	0	1	1	none	7.85556635103e-05
T077	T188	FALSE	FALSE	0	0	1	1	none	8.62745171435e-05
T087	T188	FALSE	FALSE	0	0	1	1	none	8.33319974748e-05
T095	T188	TRUE	TRUE	0	0	1	1	none	0.0001036672166795
T099a	T188	TRUE	TRUE	0	0	1	1	none	0.0001004768357349
T102	T188	FALSE	FALSE	0	0	1	1	none	0.0001115492154578
T104	T188	FALSE	FALSE	0	0	1	1	none	3.86749393507e-05
T105	T188	FALSE	FALSE	0	0	1	1	none	6.46122002821e-05
T107	T188	FALSE	FALSE	0	0	1	1	none	0.0001084995138563
T126	T188	TRUE	TRUE	0	0	1	1	none	0.0001045972144909
T156	T188	FALSE	FALSE	0	0	1	1	none	6.70357049185e-05
T159a	T188	TRUE	TRUE	0	0	1	1	none	8.15021765139e-05
T182	T188	FALSE	FALSE	0	0	1	1	none	6.62291847413e-05
S002	T192	FALSE	FALSE	0	0	1	1	none	0.0001057400709444
S007	T192	FALSE	FALSE	0	0	1	1	none	0.0001077014765938
S021	T192	FALSE	FALSE	0	0	1	1	none	0.0001073684100153
S024	T192	FALSE	FALSE	0	0	1	1	none	0.0001067282246865
S025	T192	FALSE	FALSE	0	0	1	1	none	0.0001110286770715
S026	T192	FALSE	FALSE	0	0	1	1	none	0.0001048246149515
S038	T192	FALSE	FALSE	0	0	1	1	none	0.0001181255980014
S039	T192	FALSE	FALSE	0	0	1	1	none	0.0001078875998191
S040	T192	FALSE	FALSE	0	0	1	1	none	5.24272982014e-05
S042	T192	FALSE	FALSE	0	0	1	1	none	0.0001083421338271
S071	T192	FALSE	FALSE	0	0	1	1	none	3.29802679564e-05
S078	T192	FALSE	FALSE	0	0	1	1	none	0.0001065510847165
S081	T192	FALSE	FALSE	0	0	1	1	none	0.0001078310187261
S085	T192	FALSE	FALSE	0	0	1	1	none	7.51629102755e-05
S087	T192	FALSE	FALSE	0	0	1	1	none	8.62693335687e-05
S093	T192	FALSE	FALSE	0	0	1	1	none	4.72963424608e-05
S097	T192	FALSE	FALSE	0	0	1	1	none	0.0001087012073655
S102	T192	FALSE	FALSE	0	0	1	1	none	5.26901055485e-05
S106	T192	FALSE	FALSE	0	0	1	1	none	0.0001054419928504
S130	T192	FALSE	FALSE	0	0	1	1	none	8.56593932484e-05
T009	T192	FALSE	FALSE	0	0	1	1	none	0.0001156911051064
T010	T192	FALSE	FALSE	0	0	1	1	none	0.000113847969892
T013	T192	FALSE	FALSE	0	0	1	1	none	0.0001210563446293
T014	T192	FALSE	FALSE	0	0	1	1	none	0.0001090578973621
T020	T192	FALSE	FALSE	0	0	1	1	none	0.0001212700650721
T021	T192	FALSE	FALSE	0	0	1	1	none	0.0001177800218364
T028	T192	FALSE	FALSE	0	0	1	1	none	0.0001074200532381
T035a	T192	FALSE	FALSE	0	0	1	1	none	8.64925877938e-05
T035b	T192	FALSE	FALSE	0	0	1	1	none	0.000116430531596
T040	T192	FALSE	FALSE	0	0	1	1	none	0.0001102595517458
T056	T192	FALSE	FALSE	0	0	1	1	none	0.00011950634406
T059	T192	FALSE	FALSE	0	0	1	1	none	5.51237730861e-05
T065	T192	FALSE	FALSE	0	0	1	1	none	0.000117743484569
T069	T192	FALSE	FALSE	0	0	1	1	none	5.04721901005e-05
T073	T192	FALSE	FALSE	0	0	1	1	none	0.0001171700815161
T075	T192	FALSE	FALSE	0	0	1	1	none	0.0001112810488438
T077	T192	FALSE	FALSE	0	0	1	1	none	0.0001177800218364
T087	T192	FALSE	FALSE	0	0	1	1	none	0.0001148375021677
T095	T192	FALSE	FALSE	0	0	1	1	none	8.76298935524e-05
T099a	T192	FALSE	FALSE	0	0	1	1	none	8.44395126078e-05
T102	T192	FALSE	FALSE	0	0	1	1	none	9.55118923306999e-05
T104	T192	FALSE	FALSE	0	0	1	1	none	0.0001031360923768
T105	T192	FALSE	FALSE	0	0	1	1	none	0.0001196301566556
T107	T192	FALSE	FALSE	0	0	1	1	none	9.24621907291999e-05
T126	T192	TRUE	TRUE	1	0	1	1	anc	6.099403203e-07
T156	T192	FALSE	FALSE	0	0	1	1	none	0.000122053661292
T159a	T192	FALSE	FALSE	0	0	1	1	none	0.0001130076812068
T182	T192	FALSE	FALSE	0	0	1	1	none	0.0001212471411148
T188	T192	FALSE	FALSE	0	0	1	1	none	0.0001174176657821
S002	T223	FALSE	FALSE	0	0	1	1	none	7.74541012639e-05
S007	T223	FALSE	FALSE	0	0	1	1	none	5.59030552327e-05
S021	T223	FALSE	FALSE	0	0	1	1	none	7.90824403348e-05
S024	T223	FALSE	FALSE	0	0	1	1	none	7.8442255006e-05
S025	T223	FALSE	FALSE	0	0	1	1	none	8.2742707391e-05
S026	T223	FALSE	FALSE	0	0	1	1	none	7.6538645271e-05
S038	T223	FALSE	FALSE	0	0	1	1	none	8.1553522203e-06
S039	T223	FALSE	FALSE	0	0	1	1	none	7.96016301386e-05
S040	T223	FALSE	FALSE	0	0	1	1	none	9.00849573629e-05
S042	T223	FALSE	FALSE	0	0	1	1	none	8.00561641466e-05
S071	T223	FALSE	FALSE	0	0	1	1	none	8.94496982705e-05
S078	T223	FALSE	FALSE	0	0	1	1	none	7.8265115036e-05
S081	T223	FALSE	FALSE	0	0	1	1	none	7.95450490456e-05
S085	T223	FALSE	FALSE	0	0	1	1	none	9.4419768415e-05
S087	T223	FALSE	FALSE	0	0	1	1	none	0.0001055261917082
S093	T223	FALSE	FALSE	0	0	1	1	none	7.45607389743e-05
S097	T223	FALSE	FALSE	0	0	1	1	none	8.0415237685e-05
S102	T223	FALSE	FALSE	0	0	1	1	none	9.034776471e-05
S106	T223	FALSE	FALSE	0	0	1	1	none	7.71560231699e-05
S130	T223	FALSE	FALSE	0	0	1	1	none	0.0001049162513879
T009	T223	FALSE	FALSE	0	0	1	1	none	8.74051354259e-05
T010	T223	FALSE	FALSE	0	0	1	1	none	8.55620002115e-05
T013	T223	FALSE	FALSE	0	0	1	1	none	1.10860988482e-05
T014	T223	FALSE	FALSE	0	0	1	1	none	8.07719276816e-05
T020	T223	FALSE	FALSE	0	0	1	1	none	1.1299819291e-05
T021	T223	FALSE	FALSE	0	0	1	1	none	8.94940521559e-05
T028	T223	FALSE	FALSE	0	0	1	1	none	5.5621631877e-05
T035a	T223	FALSE	FALSE	0	0	1	1	none	0.0001057494459333
T035b	T223	FALSE	FALSE	0	0	1	1	none	8.81445619155e-05
T040	T223	FALSE	FALSE	0	0	1	1	none	8.19735820653e-05
T056	T223	FALSE	FALSE	0	0	1	1	none	9.12203743795e-05
T059	T223	FALSE	FALSE	0	0	1	1	none	9.27814322476e-05
T065	T223	FALSE	FALSE	0	0	1	1	none	7.7732387879e-06
T069	T223	FALSE	FALSE	0	0	1	1	none	0.000105721739774
T073	T223	FALSE	FALSE	0	0	1	1	none	8.88841118356e-05
T075	T223	FALSE	FALSE	0	0	1	1	none	8.17751985227e-05
T077	T223	FALSE	FALSE	0	0	1	1	none	8.94940521559e-05
T087	T223	FALSE	FALSE	0	0	1	1	none	8.65515324872e-05
T095	T223	FALSE	FALSE	0	0	1	1	none	0.0001068867516919
T099a	T223	FALSE	FALSE	0	0	1	1	none	0.0001036963707473
T102	T223	FALSE	FALSE	0	0	1	1	none	0.0001147687504702
T104	T223	FALSE	FALSE	0	0	1	1	none	5.13376710157e-05
T105	T223	FALSE	FALSE	0	0	1	1	none	9.6599108745e-06
T107	T223	FALSE	FALSE	0	0	1	1	none	0.0001117190488687
T126	T223	FALSE	FALSE	0	0	1	1	none	0.0001078167495033
T156	T223	FALSE	FALSE	0	0	1	1	none	1.07968453379e-05
T159a	T223	FALSE	FALSE	0	0	1	1	none	8.47217115263e-05
T182	T223	FALSE	FALSE	0	0	1	1	none	4.2695822421e-06
T188	T223	FALSE	FALSE	0	0	1	1	none	6.5619244421e-05
T192	T223	FALSE	FALSE	0	0	1	1	none	0.0001206372007945
S002	T225	FALSE	FALSE	0	0	1	1	none	7.91365873103e-05
S007	T225	FALSE	FALSE	0	0	1	1	none	5.75855412791e-05
S021	T225	FALSE	FALSE	0	0	1	1	none	8.07649263812e-05
S024	T225	FALSE	FALSE	0	0	1	1	none	8.01247410524e-05
S025	T225	FALSE	FALSE	0	0	1	1	none	8.44251934374e-05
S026	T225	FALSE	FALSE	0	0	1	1	none	7.82211313174e-05
S038	T225	FALSE	FALSE	0	0	1	1	none	9.8378382667e-06
S039	T225	FALSE	FALSE	0	0	1	1	none	8.1284116185e-05
S040	T225	FALSE	FALSE	0	0	1	1	none	9.17674434093e-05
S042	T225	FALSE	FALSE	0	0	1	1	none	8.1738650193e-05
S071	T225	FALSE	FALSE	0	0	1	1	none	9.11321843169e-05
S078	T225	FALSE	FALSE	0	0	1	1	none	7.99476010824e-05
S081	T225	FALSE	FALSE	0	0	1	1	none	8.1227535092e-05
S085	T225	FALSE	FALSE	0	0	1	1	none	9.61022544614e-05
S087	T225	FALSE	FALSE	0	0	1	1	none	0.0001072086777546
S093	T225	FALSE	FALSE	0	0	1	1	none	7.62432250207e-05
S097	T225	FALSE	FALSE	0	0	1	1	none	8.20977237314e-05
S102	T225	FALSE	FALSE	0	0	1	1	none	9.20302507564e-05
S106	T225	FALSE	FALSE	0	0	1	1	none	7.88385092163e-05
S130	T225	FALSE	FALSE	0	0	1	1	none	0.0001065987374343
T009	T225	FALSE	FALSE	0	0	1	1	none	8.90876214723e-05
T010	T225	FALSE	FALSE	0	0	1	1	none	8.72444862579e-05
T013	T225	FALSE	FALSE	0	0	1	1	none	1.27685848946e-05
T014	T225	FALSE	FALSE	0	0	1	1	none	8.2454413728e-05
T020	T225	FALSE	FALSE	0	0	1	1	none	1.29823053374e-05
T021	T225	FALSE	FALSE	0	0	1	1	none	9.11765382023e-05
T028	T225	FALSE	FALSE	0	0	1	1	none	5.73041179234e-05
T035a	T225	FALSE	FALSE	0	0	1	1	none	0.0001074319319797
T035b	T225	FALSE	FALSE	0	0	1	1	none	8.98270479619e-05
T040	T225	FALSE	FALSE	0	0	1	1	none	8.36560681117e-05
T056	T225	FALSE	FALSE	0	0	1	1	none	9.29028604259e-05
T059	T225	FALSE	FALSE	0	0	1	1	none	9.4463918294e-05
T065	T225	FALSE	FALSE	0	0	1	1	none	9.4557248343e-06
T069	T225	FALSE	FALSE	0	0	1	1	none	0.0001074042258204
T073	T225	FALSE	FALSE	0	0	1	1	none	9.0566597882e-05
T075	T225	FALSE	FALSE	0	0	1	1	none	8.34576845691e-05
T077	T225	FALSE	FALSE	0	0	1	1	none	9.11765382023e-05
T087	T225	FALSE	FALSE	0	0	1	1	none	8.82340185336e-05
T095	T225	FALSE	FALSE	0	0	1	1	none	0.0001085692377383
T099a	T225	FALSE	FALSE	0	0	1	1	none	0.0001053788567937
T102	T225	FALSE	FALSE	0	0	1	1	none	0.0001164512365166
T104	T225	FALSE	FALSE	0	0	1	1	none	5.30201570621e-05
T105	T225	FALSE	FALSE	0	0	1	1	none	1.13423969209e-05
T107	T225	FALSE	FALSE	0	0	1	1	none	0.0001134015349151
T126	T225	FALSE	FALSE	0	0	1	1	none	0.0001094992355497
T156	T225	FALSE	FALSE	0	0	1	1	none	4.6134970135e-06
T159a	T225	FALSE	FALSE	0	0	1	1	none	8.64041975727e-05
T182	T225	FALSE	FALSE	0	0	1	1	none	1.16728112071e-05
T188	T225	FALSE	FALSE	0	0	1	1	none	6.73017304674e-05
T192	T225	FALSE	FALSE	0	0	1	1	none	0.0001223196868409
T223	T225	FALSE	FALSE	0	0	1	1	none	1.10628708868e-05
S002	T230	FALSE	FALSE	0	0	1	1	none	2.84973900771e-05
S007	T230	FALSE	FALSE	0	0	1	1	none	7.36158082865e-05
S021	T230	FALSE	FALSE	0	0	1	1	none	3.0125729148e-05
S024	T230	FALSE	FALSE	0	0	1	1	none	2.94855438192e-05
S025	T230	FALSE	FALSE	0	0	1	1	none	2.98608220522e-05
S026	T230	FALSE	FALSE	0	0	1	1	none	1.53380480862e-05
S038	T230	FALSE	FALSE	0	0	1	1	none	8.40399296941e-05
S039	T230	FALSE	FALSE	0	0	1	1	none	3.06449189518e-05
S040	T230	FALSE	FALSE	0	0	1	1	none	8.42852587361e-05
S042	T230	FALSE	FALSE	0	0	1	1	none	3.10994529598e-05
S071	T230	FALSE	FALSE	0	0	1	1	none	8.36499996437e-05
S078	T230	FALSE	FALSE	0	0	1	1	none	2.93084038492e-05
S081	T230	FALSE	FALSE	0	0	1	1	none	3.05883378588e-05
S085	T230	FALSE	FALSE	0	0	1	1	none	8.86200697882e-05
S087	T230	FALSE	FALSE	0	0	1	1	none	9.97264930814e-05
S093	T230	FALSE	FALSE	0	0	1	1	none	6.87610403475e-05
S097	T230	FALSE	FALSE	0	0	1	1	none	2.75333523462e-05
S102	T230	FALSE	FALSE	0	0	1	1	none	8.45480660832e-05
S106	T230	FALSE	FALSE	0	0	1	1	none	2.81993119831e-05
S130	T230	FALSE	FALSE	0	0	1	1	none	9.91165527611e-05
T009	T230	TRUE	TRUE	0	0	1	1	none	2.0734835793e-06
T010	T230	FALSE	FALSE	0	0	1	1	none	3.8899902867e-06
T013	T230	FALSE	FALSE	0	0	1	1	none	8.6970676322e-05
T014	T230	FALSE	FALSE	0	0	1	1	none	3.18152164948e-05
T020	T230	FALSE	FALSE	0	0	1	1	none	8.71843967648e-05
T021	T230	FALSE	FALSE	0	0	1	1	none	5.3822809499e-06
T028	T230	FALSE	FALSE	0	0	1	1	none	7.33343849308e-05
T035a	T230	FALSE	FALSE	0	0	1	1	none	9.99497473065e-05
T035b	T230	FALSE	FALSE	0	0	1	1	none	4.0327907095e-06
T040	T230	FALSE	FALSE	0	0	1	1	none	3.30168708785e-05
T056	T230	FALSE	FALSE	0	0	1	1	none	5.8887225329e-06
T059	T230	FALSE	FALSE	0	0	1	1	none	8.69817336208e-05
T065	T230	FALSE	FALSE	0	0	1	1	none	8.36578162617e-05
T069	T230	FALSE	FALSE	0	0	1	1	none	9.99220411472e-05
T073	T230	FALSE	FALSE	0	0	1	1	none	4.7723406296e-06
T075	T230	FALSE	FALSE	0	0	1	1	none	7.71953805365e-05
T077	T230	FALSE	FALSE	0	0	1	1	none	5.3822809499e-06
T087	T230	FALSE	FALSE	0	0	1	1	none	2.4397612812e-06
T095	T230	FALSE	FALSE	0	0	1	1	none	0.0001010870530651
T099a	T230	FALSE	FALSE	0	0	1	1	none	9.78966721205e-05
T102	T230	FALSE	FALSE	0	0	1	1	none	0.0001089690518434
T104	T230	FALSE	FALSE	0	0	1	1	none	6.90504240695e-05
T105	T230	FALSE	FALSE	0	0	1	1	none	8.55444883483e-05
T107	T230	FALSE	FALSE	0	0	1	1	none	0.0001059193502419
T126	T230	FALSE	FALSE	0	0	1	1	none	0.0001020170508765
T156	T230	FALSE	FALSE	0	0	1	1	none	8.79679929847e-05
T159a	T230	TRUE	TRUE	1	0	1	1	anc	1.2198806406e-06
T182	T230	FALSE	FALSE	0	0	1	1	none	8.71614728075e-05
T188	T230	FALSE	FALSE	0	0	1	1	none	8.33319974748e-05
T192	T230	FALSE	FALSE	0	0	1	1	none	0.0001148375021677
T223	T230	FALSE	FALSE	0	0	1	1	none	8.65515324872e-05
T225	T230	FALSE	FALSE	0	0	1	1	none	8.82340185336e-05
S002	T232	TRUE	TRUE	0	0	1	1	none	9.18223111652e-05
S007	T232	TRUE	TRUE	0	0	1	1	none	9.37837168146e-05
S021	T232	TRUE	TRUE	0	0	1	1	none	9.34506502361e-05
S024	T232	TRUE	TRUE	0	0	1	1	none	9.28104649073e-05
S025	T232	TRUE	TRUE	0	0	1	1	none	9.71109172923e-05
S026	T232	TRUE	TRUE	0	0	1	1	none	9.09068551723e-05
S038	T232	TRUE	TRUE	0	0	1	1	none	0.0001042078382222
S039	T232	TRUE	TRUE	0	0	1	1	none	9.39698400399e-05
S040	T232	TRUE	TRUE	0	0	1	1	none	3.85095384222e-05
S042	T232	TRUE	TRUE	0	0	1	1	none	9.44243740479e-05
S071	T232	TRUE	TRUE	0	0	1	1	none	1.90625081772e-05
S078	T232	TRUE	TRUE	0	0	1	1	none	9.26333249373e-05
S081	T232	TRUE	TRUE	0	0	1	1	none	9.39132589469e-05
S085	T232	TRUE	TRUE	0	0	1	1	none	6.12451504963e-05
S087	T232	TRUE	TRUE	0	0	1	1	none	7.23515737895e-05
S093	T232	TRUE	TRUE	0	0	1	1	none	3.33785826816e-05
S097	T232	TRUE	TRUE	0	0	1	1	none	9.47834475863e-05
S102	T232	TRUE	TRUE	0	0	1	1	none	3.87723457693e-05
S106	T232	TRUE	TRUE	0	0	1	1	none	9.15242330712e-05
S130	T232	TRUE	TRUE	0	0	1	1	none	7.17416334692e-05
T009	T232	FALSE	FALSE	0	0	1	1	none	0.0001017733453272
T010	T232	TRUE	TRUE	0	0	1	1	none	9.99302101128e-05
T013	T232	TRUE	TRUE	0	0	1	1	none	0.0001071385848501
T014	T232	TRUE	TRUE	0	0	1	1	none	9.51401375829e-05
T020	T232	TRUE	TRUE	0	0	1	1	none	0.0001073523052929
T021	T232	FALSE	FALSE	0	0	1	1	none	0.0001038622620572
T028	T232	TRUE	TRUE	0	0	1	1	none	9.35022934589e-05
T035a	T232	TRUE	TRUE	0	0	1	1	none	7.25748280146e-05
T035b	T232	FALSE	FALSE	0	0	1	1	none	0.0001025127718168
T040	T232	TRUE	TRUE	0	0	1	1	none	9.63417919666e-05
T056	T232	FALSE	FALSE	0	0	1	1	none	0.0001055885842808
T059	T232	TRUE	TRUE	0	0	1	1	none	4.12060133069e-05
T065	T232	TRUE	TRUE	0	0	1	1	none	0.0001038257247898
T069	T232	TRUE	TRUE	0	0	1	1	none	3.65544303213e-05
T073	T232	FALSE	FALSE	0	0	1	1	none	0.0001032523217369
T075	T232	TRUE	TRUE	0	0	1	1	none	9.73632890646e-05
T077	T232	FALSE	FALSE	0	0	1	1	none	0.0001038622620572
T087	T232	FALSE	FALSE	0	0	1	1	none	0.0001009197423885
T095	T232	TRUE	TRUE	0	0	1	1	none	7.37121337732e-05
T099a	T232	TRUE	TRUE	0	0	1	1	none	7.05217528286e-05
T102	T232	FALSE	FALSE	0	0	1	1	none	8.15941325515e-05
T104	T232	FALSE	FALSE	0	0	1	1	none	8.92183325976e-05
T105	T232	FALSE	FALSE	0	0	1	1	none	0.0001057123968764
T107	T232	FALSE	FALSE	0	0	1	1	none	7.854443095e-05
T126	T232	TRUE	TRUE	0	0	1	1	none	3.62809681e-06
T156	T232	FALSE	FALSE	0	0	1	1	none	0.0001081359015128
T159a	T232	TRUE	TRUE	0	0	1	1	none	9.90899214276e-05
T182	T232	FALSE	FALSE	0	0	1	1	none	0.0001073293813356
T188	T232	TRUE	TRUE	0	0	1	1	none	0.0001034999060029
T192	T232	FALSE	FALSE	0	0	1	1	none	1.64485481012e-05
T223	T232	FALSE	FALSE	0	0	1	1	none	0.0001067194410153
T225	T232	FALSE	FALSE	0	0	1	1	none	0.0001084019270617
T230	T232	FALSE	FALSE	0	0	1	1	none	0.0001009197423885
S002	T241	FALSE	FALSE	0	0	1	1	none	9.247192723e-05
S007	T241	FALSE	FALSE	0	0	1	1	none	7.09208811988e-05
S021	T241	FALSE	FALSE	0	0	1	1	none	9.41002663009e-05
S024	T241	FALSE	FALSE	0	0	1	1	none	9.34600809721e-05
S025	T241	FALSE	FALSE	0	0	1	1	none	9.77605333571e-05
S026	T241	FALSE	FALSE	0	0	1	1	none	9.15564712371e-05
S038	T241	FALSE	FALSE	0	0	1	1	none	2.19532975458e-05
S039	T241	FALSE	FALSE	0	0	1	1	none	9.46194561047e-05
S040	T241	FALSE	FALSE	0	0	1	1	none	0.000105102783329
S042	T241	FALSE	FALSE	0	0	1	1	none	9.50739901127e-05
S071	T241	FALSE	FALSE	0	0	1	1	none	0.0001044675242366
S078	T241	FALSE	FALSE	0	0	1	1	none	9.32829410021e-05
S081	T241	FALSE	FALSE	0	0	1	1	none	9.45628750117e-05
S085	T241	FALSE	FALSE	0	0	1	1	none	0.0001094375943811
S087	T241	FALSE	FALSE	0	0	1	1	none	0.0001205440176743
S093	T241	FALSE	FALSE	0	0	1	1	none	8.95785649404e-05
S097	T241	FALSE	FALSE	0	0	1	1	none	9.54330636511e-05
S102	T241	FALSE	FALSE	0	0	1	1	none	0.0001053655906761
S106	T241	FALSE	FALSE	0	0	1	1	none	9.2173849136e-05
S130	T241	FALSE	FALSE	0	0	1	1	none	0.000119934077354
T009	T241	FALSE	FALSE	0	0	1	1	none	0.000102422961392
T010	T241	FALSE	FALSE	0	0	1	1	none	0.0001005798261776
T013	T241	FALSE	FALSE	0	0	1	1	none	1.73367122733e-05
T014	T241	FALSE	FALSE	0	0	1	1	none	9.57897536477e-05
T020	T241	FALSE	FALSE	0	0	1	1	none	2.50977646165e-05
T021	T241	FALSE	FALSE	0	0	1	1	none	0.000104511878122
T028	T241	FALSE	FALSE	0	0	1	1	none	7.06394578431e-05
T035a	T241	FALSE	FALSE	0	0	1	1	none	0.0001207672718994
T035b	T241	FALSE	FALSE	0	0	1	1	none	0.0001031623878816
T040	T241	FALSE	FALSE	0	0	1	1	none	9.69914080314e-05
T056	T241	FALSE	FALSE	0	0	1	1	none	0.0001062382003456
T059	T241	FALSE	FALSE	0	0	1	1	none	0.0001077992582137
T065	T241	FALSE	FALSE	0	0	1	1	none	1.91314228322e-05
T069	T241	FALSE	FALSE	0	0	1	1	none	0.0001207395657401
T073	T241	FALSE	FALSE	0	0	1	1	none	0.0001039019378017
T075	T241	FALSE	FALSE	0	0	1	1	none	9.67930244888e-05
T077	T241	FALSE	FALSE	0	0	1	1	none	0.000104511878122
T087	T241	FALSE	FALSE	0	0	1	1	none	0.0001015693584533
T095	T241	FALSE	FALSE	0	0	1	1	none	0.000121904577658
T099a	T241	FALSE	FALSE	0	0	1	1	none	0.0001187141967134
T102	T241	FALSE	FALSE	0	0	1	1	none	0.0001297865764363
T104	T241	FALSE	FALSE	0	0	1	1	none	6.63554969817999e-05
T105	T241	FALSE	FALSE	0	0	1	1	none	2.10180949188e-05
T107	T241	FALSE	FALSE	0	0	1	1	none	0.0001267368748348
T126	T241	FALSE	FALSE	0	0	1	1	none	0.0001228345754694
T156	T241	FALSE	FALSE	0	0	1	1	none	2.7101241477e-05
T159a	T241	FALSE	FALSE	0	0	1	1	none	9.97395374924e-05
T182	T241	FALSE	FALSE	0	0	1	1	none	2.62947212998e-05
T188	T241	FALSE	FALSE	0	0	1	1	none	8.06370703871e-05
T192	T241	FALSE	FALSE	0	0	1	1	none	0.0001356550267606
T223	T241	FALSE	FALSE	0	0	1	1	none	2.56847809795e-05
T225	T241	FALSE	FALSE	0	0	1	1	none	2.73672670259e-05
T230	T241	FALSE	FALSE	0	0	1	1	none	0.0001015693584533
T232	T241	FALSE	FALSE	0	0	1	1	none	0.0001217372669814
S002	T270	FALSE	FALSE	0	0	1	1	none	9.39076006193e-05
S007	T270	FALSE	FALSE	0	0	1	1	none	9.58690062687e-05
S021	T270	FALSE	FALSE	0	0	1	1	none	9.55359396902e-05
S024	T270	FALSE	FALSE	0	0	1	1	none	9.48957543614e-05
S025	T270	FALSE	FALSE	0	0	1	1	none	9.91962067464e-05
S026	T270	FALSE	FALSE	0	0	1	1	none	9.29921446264e-05
S038	T270	FALSE	FALSE	0	0	1	1	none	0.0001062931276763
S039	T270	FALSE	FALSE	0	0	1	1	none	9.6055129494e-05
S040	T270	FALSE	FALSE	0	0	1	1	none	4.05948278763e-05
S042	T270	FALSE	FALSE	0	0	1	1	none	9.6509663502e-05
S071	T270	FALSE	FALSE	0	0	1	1	none	2.11477976313e-05
S078	T270	FALSE	FALSE	0	0	1	1	none	9.47186143914e-05
S081	T270	FALSE	FALSE	0	0	1	1	none	9.5998548401e-05
S085	T270	FALSE	FALSE	0	0	1	1	none	6.33304399504e-05
S087	T270	FALSE	FALSE	0	0	1	1	none	7.44368632436e-05
S093	T270	FALSE	FALSE	0	0	1	1	none	3.54638721357e-05
S097	T270	FALSE	FALSE	0	0	1	1	none	9.68687370404e-05
S102	T270	FALSE	FALSE	0	0	1	1	none	4.08576352234e-05
S106	T270	FALSE	FALSE	0	0	1	1	none	9.36095225253e-05
S130	T270	FALSE	FALSE	0	0	1	1	none	7.38269229233e-05
T009	T270	FALSE	FALSE	0	0	1	1	none	0.0001038586347813
T010	T270	FALSE	FALSE	0	0	1	1	none	0.0001020154995669
T013	T270	FALSE	FALSE	0	0	1	1	none	0.0001092238743042
T014	T270	FALSE	FALSE	0	0	1	1	none	9.7225427037e-05
T020	T270	FALSE	FALSE	0	0	1	1	none	0.000109437594747
T021	T270	FALSE	FALSE	0	0	1	1	none	0.0001059475515113
T028	T270	FALSE	FALSE	0	0	1	1	none	9.5587582913e-05
T035a	T270	FALSE	FALSE	0	0	1	1	none	7.46601174687e-05
T035b	T270	FALSE	FALSE	0	0	1	1	none	0.0001045980612709
T040	T270	FALSE	FALSE	0	0	1	1	none	9.84270814207e-05
T056	T270	FALSE	FALSE	0	0	1	1	none	0.0001076738737349
T059	T270	FALSE	FALSE	0	0	1	1	none	4.3291302761e-05
T065	T270	FALSE	FALSE	0	0	1	1	none	0.0001059110142439
T069	T270	FALSE	FALSE	0	0	1	1	none	3.86397197754e-05
T073	T270	FALSE	FALSE	0	0	1	1	none	0.000105337611191
T075	T270	FALSE	FALSE	0	0	1	1	none	9.94485785187e-05
T077	T270	FALSE	FALSE	0	0	1	1	none	0.0001059475515113
T087	T270	FALSE	FALSE	0	0	1	1	none	0.0001030050318426
T095	T270	FALSE	FALSE	0	0	1	1	none	7.57974232273e-05
T099a	T270	FALSE	FALSE	0	0	1	1	none	7.26070422827e-05
T102	T270	FALSE	FALSE	0	0	1	1	none	8.36794220055999e-05
T104	T270	FALSE	FALSE	0	0	1	1	none	9.13036220517e-05
T105	T270	FALSE	FALSE	0	0	1	1	none	0.0001077976863305
T107	T270	FALSE	FALSE	0	0	1	1	none	8.06297204041e-05
T126	T270	FALSE	FALSE	0	0	1	1	none	5.7133862641e-06
T156	T270	FALSE	FALSE	0	0	1	1	none	0.0001102211909669
T159a	T270	FALSE	FALSE	0	0	1	1	none	0.0001011752108817
T182	T270	FALSE	FALSE	0	0	1	1	none	0.0001094146707897
T188	T270	FALSE	FALSE	0	0	1	1	none	0.000105585195457
T192	T270	FALSE	FALSE	0	0	1	1	none	1.85338375553e-05
T223	T270	FALSE	FALSE	0	0	1	1	none	0.0001088047304694
T225	T270	FALSE	FALSE	0	0	1	1	none	0.0001104872165158
T230	T270	FALSE	FALSE	0	0	1	1	none	0.0001030050318426
T232	T270	TRUE	TRUE	1	0	1	1	anc	6.099403203e-07
T241	T270	FALSE	FALSE	0	0	1	1	none	0.0001238225564355
S002	T271b	FALSE	FALSE	0	0	1	1	none	8.2959741617e-05
S007	T271b	FALSE	FALSE	0	0	1	1	none	6.14086955858e-05
S021	T271b	FALSE	FALSE	0	0	1	1	none	8.45880806879e-05
S024	T271b	FALSE	FALSE	0	0	1	1	none	8.39478953591e-05
S025	T271b	FALSE	FALSE	0	0	1	1	none	8.82483477441e-05
S026	T271b	FALSE	FALSE	0	0	1	1	none	8.20442856241e-05
S038	T271b	FALSE	FALSE	0	0	1	1	none	1.36609925734e-05
S039	T271b	FALSE	FALSE	0	0	1	1	none	8.51072704917e-05
S040	T271b	FALSE	FALSE	0	0	1	1	none	9.5590597716e-05
S042	T271b	FALSE	FALSE	0	0	1	1	none	8.55618044997e-05
S071	T271b	FALSE	FALSE	0	0	1	1	none	9.49553386236e-05
S078	T271b	FALSE	FALSE	0	0	1	1	none	8.37707553891e-05
S081	T271b	FALSE	FALSE	0	0	1	1	none	8.50506893987e-05
S085	T271b	FALSE	FALSE	0	0	1	1	none	9.99254087681e-05
S087	T271b	FALSE	FALSE	0	0	1	1	none	0.0001110318320613
S093	T271b	FALSE	FALSE	0	0	1	1	none	8.00663793274e-05
S097	T271b	FALSE	FALSE	0	0	1	1	none	8.59208780381e-05
S102	T271b	FALSE	FALSE	0	0	1	1	none	9.58534050631e-05
S106	T271b	FALSE	FALSE	0	0	1	1	none	8.2661663523e-05
S130	T271b	FALSE	FALSE	0	0	1	1	none	0.000110421891741
T009	T271b	FALSE	FALSE	0	0	1	1	none	9.2910775779e-05
T010	T271b	FALSE	FALSE	0	0	1	1	none	9.10676405646e-05
T013	T271b	FALSE	FALSE	0	0	1	1	none	1.65917392013e-05
T014	T271b	FALSE	FALSE	0	0	1	1	none	8.62775680347e-05
T020	T271b	FALSE	FALSE	0	0	1	1	none	1.68054596441e-05
T021	T271b	FALSE	FALSE	0	0	1	1	none	9.4999692509e-05
T028	T271b	FALSE	FALSE	0	0	1	1	none	6.11272722301e-05
T035a	T271b	FALSE	FALSE	0	0	1	1	none	0.0001112550862864
T035b	T271b	FALSE	FALSE	0	0	1	1	none	9.36502022686e-05
T040	T271b	FALSE	FALSE	0	0	1	1	none	8.74792224184e-05
T056	T271b	FALSE	FALSE	0	0	1	1	none	9.67260147326e-05
T059	T271b	FALSE	FALSE	0	0	1	1	none	9.82870726007e-05
T065	T271b	FALSE	FALSE	0	0	1	1	none	1.3278879141e-05
T069	T271b	FALSE	FALSE	0	0	1	1	none	0.0001112273801271
T073	T271b	FALSE	FALSE	0	0	1	1	none	9.43897521887e-05
T075	T271b	FALSE	FALSE	0	0	1	1	none	8.72808388758e-05
T077	T271b	FALSE	FALSE	0	0	1	1	none	9.4999692509e-05
T087	T271b	FALSE	FALSE	0	0	1	1	none	9.20571728403e-05
T095	T271b	FALSE	FALSE	0	0	1	1	none	0.000112392392045
T099a	T271b	FALSE	FALSE	0	0	1	1	none	0.0001092020111004
T102	T271b	FALSE	FALSE	0	0	1	1	none	0.0001202743908233
T104	T271b	FALSE	FALSE	0	0	1	1	none	5.68433113688e-05
T105	T271b	FALSE	FALSE	0	0	1	1	none	1.51655512276e-05
T107	T271b	FALSE	FALSE	0	0	1	1	none	0.0001172246892218
T126	T271b	FALSE	FALSE	0	0	1	1	none	0.0001133223898564
T156	T271b	FALSE	FALSE	0	0	1	1	none	8.4366513202e-06
T159a	T271b	FALSE	FALSE	0	0	1	1	none	9.02273518794e-05
T182	T271b	FALSE	FALSE	0	0	1	1	none	1.54959655138e-05
T188	T271b	FALSE	FALSE	0	0	1	1	none	7.11248847741e-05
T192	T271b	FALSE	FALSE	0	0	1	1	none	0.0001261428411476
T223	T271b	FALSE	FALSE	0	0	1	1	none	1.48860251935e-05
T225	T271b	FALSE	FALSE	0	0	1	1	none	5.0430349473e-06
T230	T271b	FALSE	FALSE	0	0	1	1	none	9.20571728403e-05
T232	T271b	FALSE	FALSE	0	0	1	1	none	0.0001122250813684
T241	T271b	FALSE	FALSE	0	0	1	1	none	3.11904213326e-05
T270	T271b	FALSE	FALSE	0	0	1	1	none	0.0001143103708225
S002	T301	FALSE	FALSE	0	0	1	1	none	9.97013365203e-05
S007	T301	FALSE	FALSE	0	0	1	1	none	0.0001016627421697
S021	T301	FALSE	FALSE	0	0	1	1	none	0.0001013296755912
S024	T301	FALSE	FALSE	0	0	1	1	none	0.0001006894902624
S025	T301	FALSE	FALSE	0	0	1	1	none	0.0001049899426474
S026	T301	FALSE	FALSE	0	0	1	1	none	9.87858805274e-05
S038	T301	FALSE	FALSE	0	0	1	1	none	0.0001120868635773
S039	T301	FALSE	FALSE	0	0	1	1	none	0.000101848865395
S040	T301	FALSE	FALSE	0	0	1	1	none	4.63885637773e-05
S042	T301	FALSE	FALSE	0	0	1	1	none	0.000102303399403
S071	T301	FALSE	FALSE	0	0	1	1	none	2.69415335323e-05
S078	T301	FALSE	FALSE	0	0	1	1	none	0.0001005123502924
S081	T301	FALSE	FALSE	0	0	1	1	none	0.000101792284302
S085	T301	FALSE	FALSE	0	0	1	1	none	6.91241758514e-05
S087	T301	FALSE	FALSE	0	0	1	1	none	8.02305991446e-05
S093	T301	FALSE	FALSE	0	0	1	1	none	4.12576080367e-05
S097	T301	FALSE	FALSE	0	0	1	1	none	0.0001026624729414
S102	T301	FALSE	FALSE	0	0	1	1	none	4.66513711244e-05
S106	T301	FALSE	FALSE	0	0	1	1	none	9.94032584263e-05
S130	T301	FALSE	FALSE	0	0	1	1	none	7.96206588243e-05
T009	T301	FALSE	FALSE	0	0	1	1	none	0.0001096523706823
T010	T301	FALSE	FALSE	0	0	1	1	none	0.0001078092354679
T013	T301	FALSE	FALSE	0	0	1	1	none	0.0001150176102052
T014	T301	FALSE	FALSE	0	0	1	1	none	0.000103019162938
T020	T301	FALSE	FALSE	0	0	1	1	none	0.000115231330648
T021	T301	FALSE	FALSE	0	0	1	1	none	0.0001117412874123
T028	T301	FALSE	FALSE	0	0	1	1	none	0.000101381318814
T035a	T301	FALSE	FALSE	0	0	1	1	none	8.04538533697e-05
T035b	T301	FALSE	FALSE	0	0	1	1	none	0.0001103917971719
T040	T301	FALSE	FALSE	0	0	1	1	none	0.0001042208173217
T056	T301	FALSE	FALSE	0	0	1	1	none	0.0001134676096359
T059	T301	FALSE	FALSE	0	0	1	1	none	4.9085038662e-05
T065	T301	FALSE	FALSE	0	0	1	1	none	0.0001117047501449
T069	T301	FALSE	FALSE	0	0	1	1	none	4.44334556764e-05
T073	T301	FALSE	FALSE	0	0	1	1	none	0.000111131347092
T075	T301	FALSE	FALSE	0	0	1	1	none	0.0001052423144197
T077	T301	FALSE	FALSE	0	0	1	1	none	0.0001117412874123
T087	T301	FALSE	FALSE	0	0	1	1	none	0.0001087987677436
T095	T301	FALSE	FALSE	0	0	1	1	none	8.15911591283e-05
T099a	T301	FALSE	FALSE	0	0	1	1	none	7.84007781837e-05
T102	T301	FALSE	FALSE	0	0	1	1	none	8.94731579065999e-05
T104	T301	FALSE	FALSE	0	0	1	1	none	9.70973579527e-05
T105	T301	FALSE	FALSE	0	0	1	1	none	0.0001135914222315
T107	T301	FALSE	FALSE	0	0	1	1	none	8.64234563051e-05
T126	T301	FALSE	FALSE	1	0	1	1	anc	4.3419555859e-06
T156	T301	FALSE	FALSE	0	0	1	1	none	0.0001160149268679
T159a	T301	FALSE	FALSE	0	0	1	1	none	0.0001069689467827
T182	T301	FALSE	FALSE	0	0	1	1	none	0.0001152084066907
T188	T301	FALSE	FALSE	0	0	1	1	none	0.000111378931358
T192	T301	FALSE	FALSE	0	0	1	1	none	1.96021681583e-05
T223	T301	FALSE	FALSE	0	0	1	1	none	0.0001145984663704
T225	T301	FALSE	FALSE	0	0	1	1	none	0.0001162809524168
T230	T301	FALSE	FALSE	0	0	1	1	none	0.0001087987677436
T232	T301	FALSE	FALSE	0	0	1	1	none	1.04098136771e-05
T241	T301	FALSE	FALSE	0	0	1	1	none	0.0001296162923365
T270	T301	FALSE	FALSE	0	0	1	1	none	1.24951031312e-05
T271b	T301	FALSE	FALSE	0	0	1	1	none	0.0001201041067235
S002	T303	FALSE	FALSE	0	0	1	1	none	0.0001030145045251
S007	T303	FALSE	FALSE	0	0	1	1	none	0.0001049759101745
S021	T303	FALSE	FALSE	0	0	1	1	none	0.000104642843596
S024	T303	FALSE	FALSE	0	0	1	1	none	0.0001040026582672
S025	T303	FALSE	FALSE	0	0	1	1	none	0.0001083031106522
S026	T303	FALSE	FALSE	0	0	1	1	none	0.0001020990485322
S038	T303	FALSE	FALSE	0	0	1	1	none	0.0001154000315821
S039	T303	FALSE	FALSE	0	0	1	1	none	0.0001051620333998
S040	T303	FALSE	FALSE	0	0	1	1	none	4.97017317821e-05
S042	T303	FALSE	FALSE	0	0	1	1	none	0.0001056165674078
S071	T303	FALSE	FALSE	0	0	1	1	none	3.02547015371e-05
S078	T303	FALSE	FALSE	0	0	1	1	none	0.0001038255182972
S081	T303	FALSE	FALSE	0	0	1	1	none	0.0001051054523068
S085	T303	FALSE	FALSE	0	0	1	1	none	7.24373438562e-05
S087	T303	FALSE	FALSE	0	0	1	1	none	8.35437671494e-05
S093	T303	FALSE	FALSE	0	0	1	1	none	4.45707760415e-05
S097	T303	FALSE	FALSE	0	0	1	1	none	0.0001059756409462
S102	T303	FALSE	FALSE	0	0	1	1	none	4.99645391292e-05
S106	T303	FALSE	FALSE	0	0	1	1	none	0.0001027164264311
S130	T303	FALSE	FALSE	0	0	1	1	none	8.29338268291e-05
T009	T303	FALSE	FALSE	0	0	1	1	none	0.0001129655386871
T010	T303	FALSE	FALSE	0	0	1	1	none	0.0001111224034727
T013	T303	FALSE	FALSE	0	0	1	1	none	0.00011833077821
T014	T303	FALSE	FALSE	0	0	1	1	none	0.0001063323309428
T020	T303	FALSE	FALSE	0	0	1	1	none	0.0001185444986528
T021	T303	FALSE	FALSE	0	0	1	1	none	0.0001150544554171
T028	T303	FALSE	FALSE	0	0	1	1	none	0.0001046944868188
T035a	T303	FALSE	FALSE	0	0	1	1	none	8.37670213745e-05
T035b	T303	FALSE	FALSE	0	0	1	1	none	0.0001137049651767
T040	T303	FALSE	FALSE	0	0	1	1	none	0.0001075339853265
T056	T303	FALSE	FALSE	0	0	1	1	none	0.0001167807776407
T059	T303	FALSE	FALSE	0	0	1	1	none	5.23982066668e-05
T065	T303	FALSE	FALSE	0	0	1	1	none	0.0001150179181497
T069	T303	FALSE	FALSE	0	0	1	1	none	4.77466236812e-05
T073	T303	FALSE	FALSE	0	0	1	1	none	0.0001144445150968
T075	T303	FALSE	FALSE	0	0	1	1	none	0.0001085554824245
T077	T303	FALSE	FALSE	0	0	1	1	none	0.0001150544554171
T087	T303	FALSE	FALSE	0	0	1	1	none	0.0001121119357484
T095	T303	FALSE	FALSE	0	0	1	1	none	8.49043271331e-05
T099a	T303	FALSE	FALSE	0	0	1	1	none	8.17139461885e-05
T102	T303	FALSE	FALSE	0	0	1	1	none	9.27863259113999e-05
T104	T303	FALSE	FALSE	0	0	1	1	none	0.0001004105259575
T105	T303	FALSE	FALSE	0	0	1	1	none	0.0001169045902363
T107	T303	FALSE	FALSE	0	0	1	1	none	8.97366243098999e-05
T126	T303	FALSE	FALSE	1	0	1	1	anc	2.7756010283e-06
T156	T303	FALSE	FALSE	0	0	1	1	none	0.0001193280948727
T159a	T303	FALSE	FALSE	0	0	1	1	none	0.0001102821147875
T182	T303	FALSE	FALSE	0	0	1	1	none	0.0001185215746955
T188	T303	FALSE	FALSE	0	0	1	1	none	0.0001146920993628
T192	T303	FALSE	FALSE	0	0	1	1	none	1.68159329601e-05
T223	T303	FALSE	FALSE	0	0	1	1	none	0.0001179116343752
T225	T303	FALSE	FALSE	0	0	1	1	none	0.0001195941204216
T230	T303	FALSE	FALSE	0	0	1	1	none	0.0001121119357484
T232	T303	FALSE	FALSE	0	0	1	1	none	1.37229816819e-05
T241	T303	FALSE	FALSE	0	0	1	1	none	0.0001329294603413
T270	T303	FALSE	FALSE	0	0	1	1	none	1.5808271136e-05
T271b	T303	FALSE	FALSE	0	0	1	1	none	0.0001234172747283
T301	T303	FALSE	FALSE	0	0	1	1	none	1.6876601739e-05
S002	T322	FALSE	FALSE	0	0	1	1	none	8.75925354242e-05
S007	T322	FALSE	FALSE	0	0	1	1	none	6.6041489393e-05
S021	T322	FALSE	FALSE	0	0	1	1	none	8.92208744951e-05
S024	T322	FALSE	FALSE	0	0	1	1	none	8.85806891663e-05
S025	T322	FALSE	FALSE	0	0	1	1	none	9.28811415513e-05
S026	T322	FALSE	FALSE	0	0	1	1	none	8.66770794313e-05
S038	T322	FALSE	FALSE	0	0	1	1	none	1.707390574e-05
S039	T322	FALSE	FALSE	0	0	1	1	none	8.97400642989e-05
S040	T322	FALSE	FALSE	0	0	1	1	none	0.0001002233915232
S042	T322	FALSE	FALSE	0	0	1	1	none	9.01945983069e-05
S071	T322	FALSE	FALSE	0	0	1	1	none	9.95881324308e-05
S078	T322	FALSE	FALSE	0	0	1	1	none	8.84035491963e-05
S081	T322	FALSE	FALSE	0	0	1	1	none	8.96834832059e-05
S085	T322	FALSE	FALSE	0	0	1	1	none	0.0001045582025753
S087	T322	FALSE	FALSE	0	0	1	1	none	0.0001156646258685
S093	T322	FALSE	FALSE	0	0	1	1	none	8.46991731346e-05
S097	T322	FALSE	FALSE	0	0	1	1	none	9.05536718453e-05
S102	T322	FALSE	FALSE	0	0	1	1	none	0.0001004861988703
S106	T322	FALSE	FALSE	0	0	1	1	none	8.72944573302e-05
S130	T322	FALSE	FALSE	0	0	1	1	none	0.0001150546855482
T009	T322	FALSE	FALSE	0	0	1	1	none	9.75435695862e-05
T010	T322	FALSE	FALSE	0	0	1	1	none	9.57004343718e-05
T013	T322	FALSE	FALSE	0	0	1	1	none	1.24573204675e-05
T014	T322	FALSE	FALSE	0	0	1	1	none	9.09103618419e-05
T020	T322	FALSE	FALSE	0	0	1	1	none	2.02183728107e-05
T021	T322	FALSE	FALSE	0	0	1	1	none	9.96324863162e-05
T028	T322	FALSE	FALSE	0	0	1	1	none	6.57600660373e-05
T035a	T322	FALSE	FALSE	0	0	1	1	none	0.0001158878800936
T035b	T322	FALSE	FALSE	0	0	1	1	none	9.82829960758e-05
T040	T322	FALSE	FALSE	0	0	1	1	none	9.21120162256e-05
T056	T322	FALSE	FALSE	0	0	1	1	none	0.0001013588085398
T059	T322	FALSE	FALSE	0	0	1	1	none	0.0001029198664079
T065	T322	FALSE	FALSE	0	0	1	1	none	1.42520310264e-05
T069	T322	FALSE	FALSE	0	0	1	1	none	0.0001158601739343
T073	T322	FALSE	FALSE	0	0	1	1	none	9.90225459959e-05
T075	T322	FALSE	FALSE	0	0	1	1	none	9.1913632683e-05
T077	T322	FALSE	FALSE	0	0	1	1	none	9.96324863162e-05
T087	T322	FALSE	FALSE	0	0	1	1	none	9.66899666475e-05
T095	T322	FALSE	FALSE	0	0	1	1	none	0.0001170251858522
T099a	T322	FALSE	FALSE	0	0	1	1	none	0.0001138348049076
T102	T322	FALSE	FALSE	0	0	1	1	none	0.0001249071846305
T104	T322	FALSE	FALSE	0	0	1	1	none	6.1476105176e-05
T105	T322	FALSE	FALSE	0	0	1	1	none	1.6138703113e-05
T107	T322	FALSE	FALSE	0	0	1	1	none	0.000121857483029
T126	T322	FALSE	FALSE	0	0	1	1	none	0.0001179551836636
T156	T322	FALSE	FALSE	0	0	1	1	none	2.22218496712e-05
T159a	T322	FALSE	FALSE	0	0	1	1	none	9.48601456866e-05
T182	T322	FALSE	FALSE	0	0	1	1	none	2.1415329494e-05
T188	T322	FALSE	FALSE	0	0	1	1	none	7.57576785813e-05
T192	T322	FALSE	FALSE	0	0	1	1	none	0.0001307756349548
T223	T322	FALSE	FALSE	0	0	1	1	none	2.08053891737e-05
T225	T322	FALSE	FALSE	0	0	1	1	none	2.24878752201e-05
T230	T322	FALSE	FALSE	0	0	1	1	none	9.66899666475e-05
T232	T322	FALSE	FALSE	0	0	1	1	none	0.0001168578751756
T241	T322	FALSE	FALSE	0	0	1	1	none	8.5390337276e-06
T270	T322	FALSE	FALSE	0	0	1	1	none	0.0001189431646297
T271b	T322	FALSE	FALSE	0	0	1	1	none	2.63110295268e-05
T301	T322	FALSE	FALSE	0	0	1	1	none	0.0001247369005307
T303	T322	FALSE	FALSE	0	0	1	1	none	0.0001280500685355
S002	T327b	FALSE	FALSE	0	0	1	1	none	9.79665115814e-05
S007	T327b	FALSE	FALSE	0	0	1	1	none	9.99279172308e-05
S021	T327b	FALSE	FALSE	0	0	1	1	none	9.95948506523e-05
S024	T327b	FALSE	FALSE	0	0	1	1	none	9.89546653235e-05
S025	T327b	FALSE	FALSE	0	0	1	1	none	0.0001032551177085
S026	T327b	FALSE	FALSE	0	0	1	1	none	9.70510555885e-05
S038	T327b	FALSE	FALSE	0	0	1	1	none	0.0001103520386384
S039	T327b	FALSE	FALSE	0	0	1	1	none	0.0001001140404561
S040	T327b	FALSE	FALSE	0	0	1	1	none	4.46537388384e-05
S042	T327b	FALSE	FALSE	0	0	1	1	none	0.0001005685744641
S071	T327b	FALSE	FALSE	0	0	1	1	none	3.5656462222e-05
S078	T327b	FALSE	FALSE	0	0	1	1	none	9.87775253535e-05
S081	T327b	FALSE	FALSE	0	0	1	1	none	0.0001000574593631
S085	T327b	FALSE	FALSE	0	0	1	1	none	6.73893509125e-05
S087	T327b	FALSE	FALSE	0	0	1	1	none	7.84957742057e-05
S093	T327b	FALSE	FALSE	0	0	1	1	none	3.95227830978e-05
S097	T327b	FALSE	FALSE	0	0	1	1	none	0.0001009276480025
S102	T327b	FALSE	FALSE	0	0	1	1	none	4.49165461855e-05
S106	T327b	FALSE	FALSE	0	0	1	1	none	9.76684334874e-05
S130	T327b	FALSE	FALSE	0	0	1	1	none	7.78858338854e-05
T009	T327b	FALSE	FALSE	0	0	1	1	none	0.0001079175457434
T010	T327b	FALSE	FALSE	0	0	1	1	none	0.000106074410529
T013	T327b	FALSE	FALSE	0	0	1	1	none	0.0001132827852663
T014	T327b	FALSE	FALSE	0	0	1	1	none	0.0001012843379991
T020	T327b	FALSE	FALSE	0	0	1	1	none	0.0001134965057091
T021	T327b	FALSE	FALSE	0	0	1	1	none	0.0001100064624734
T028	T327b	FALSE	FALSE	0	0	1	1	none	9.96464938751e-05
T035a	T327b	FALSE	FALSE	0	0	1	1	none	7.87190284308e-05
T035b	T327b	FALSE	FALSE	0	0	1	1	none	0.000108656972233
T040	T327b	FALSE	FALSE	0	0	1	1	none	0.0001024859923828
T056	T327b	FALSE	FALSE	0	0	1	1	none	0.000111732784697
T059	T327b	FALSE	FALSE	0	0	1	1	none	4.73502137231e-05
T065	T327b	FALSE	FALSE	0	0	1	1	none	0.000109969925206
T069	T327b	FALSE	FALSE	0	0	1	1	none	5.19285037255e-05
T073	T327b	FALSE	FALSE	0	0	1	1	none	0.0001093965221531
T075	T327b	FALSE	FALSE	0	0	1	1	none	0.0001035074894808
T077	T327b	FALSE	FALSE	0	0	1	1	none	0.0001100064624734
T087	T327b	FALSE	FALSE	0	0	1	1	none	0.0001070639428047
T095	T327b	FALSE	FALSE	0	0	1	1	none	7.98563341894e-05
T099a	T327b	FALSE	FALSE	0	0	1	1	none	7.66659532448e-05
T102	T327b	FALSE	FALSE	0	0	1	1	none	8.77383329677e-05
T104	T327b	FALSE	FALSE	0	0	1	1	none	9.53625330138e-05
T105	T327b	FALSE	FALSE	0	0	1	1	none	0.0001118565972926
T107	T327b	FALSE	FALSE	0	0	1	1	none	8.46886313662e-05
T126	T327b	FALSE	FALSE	0	0	1	1	none	5.40235134548e-05
T156	T327b	FALSE	FALSE	0	0	1	1	none	0.000114280101929
T159a	T327b	FALSE	FALSE	0	0	1	1	none	0.0001052341218438
T182	T327b	FALSE	FALSE	0	0	1	1	none	0.0001134735817518
T188	T327b	FALSE	FALSE	0	0	1	1	none	0.0001096441064191
T192	T327b	FALSE	FALSE	0	0	1	1	none	6.6843964746e-05
T223	T327b	FALSE	FALSE	0	0	1	1	none	0.0001128636414315
T225	T327b	FALSE	FALSE	0	0	1	1	none	0.0001145461274779
T230	T327b	FALSE	FALSE	0	0	1	1	none	0.0001070639428047
T232	T327b	FALSE	FALSE	0	0	1	1	none	5.29262049668e-05
T241	T327b	FALSE	FALSE	0	0	1	1	none	0.0001278814673976
T270	T327b	FALSE	FALSE	0	0	1	1	none	5.50114944209e-05
T271b	T327b	FALSE	FALSE	0	0	1	1	none	0.0001183692817846
T301	T327b	FALSE	FALSE	0	0	1	1	none	6.08052303219e-05
T303	T327b	FALSE	FALSE	0	0	1	1	none	6.41183983267e-05
T322	T327b	FALSE	FALSE	0	0	1	1	none	0.0001230020755918
S002	T330	TRUE	TRUE	0	0	1	1	none	9.49168099799e-05
S007	T330	TRUE	TRUE	0	0	1	1	none	9.68782156293e-05
S021	T330	TRUE	TRUE	0	0	1	1	none	9.65451490508e-05
S024	T330	TRUE	TRUE	0	0	1	1	none	9.5904963722e-05
S025	T330	TRUE	TRUE	0	0	1	1	none	0.000100205416107
S026	T330	TRUE	TRUE	0	0	1	1	none	9.4001353987e-05
S038	T330	TRUE	TRUE	0	0	1	1	none	0.0001073023370369
S039	T330	TRUE	TRUE	0	0	1	1	none	9.70643388546e-05
S040	T330	TRUE	TRUE	0	0	1	1	none	4.16040372369e-05
S042	T330	TRUE	TRUE	0	0	1	1	none	9.75188728626e-05
S071	T330	TRUE	TRUE	0	0	1	1	none	3.26067606205e-05
S078	T330	TRUE	TRUE	0	0	1	1	none	9.5727823752e-05
S081	T330	TRUE	TRUE	0	0	1	1	none	9.70077577616e-05
S085	T330	TRUE	TRUE	0	0	1	1	none	6.4339649311e-05
S087	T330	TRUE	TRUE	0	0	1	1	none	7.54460726042e-05
S093	T330	TRUE	TRUE	0	0	1	1	none	3.64730814963e-05
S097	T330	TRUE	TRUE	0	0	1	1	none	9.7877946401e-05
S102	T330	TRUE	TRUE	0	0	1	1	none	4.1866844584e-05
S106	T330	TRUE	TRUE	0	0	1	1	none	9.46187318859e-05
S130	T330	TRUE	TRUE	0	0	1	1	none	7.48361322839e-05
T009	T330	FALSE	FALSE	0	0	1	1	none	0.0001048678441419
T010	T330	TRUE	TRUE	0	0	1	1	none	0.0001030247089275
T013	T330	TRUE	TRUE	0	0	1	1	none	0.0001102330836648
T014	T330	TRUE	TRUE	0	0	1	1	none	9.82346363976e-05
T020	T330	TRUE	TRUE	0	0	1	1	none	0.0001104468041076
T021	T330	FALSE	FALSE	0	0	1	1	none	0.0001069567608719
T028	T330	TRUE	TRUE	0	0	1	1	none	9.65967922736e-05
T035a	T330	TRUE	TRUE	0	0	1	1	none	7.56693268293e-05
T035b	T330	FALSE	FALSE	0	0	1	1	none	0.0001056072706315
T040	T330	TRUE	TRUE	0	0	1	1	none	9.94362907813e-05
T056	T330	FALSE	FALSE	0	0	1	1	none	0.0001086830830955
T059	T330	TRUE	TRUE	0	0	1	1	none	4.43005121216e-05
T065	T330	TRUE	TRUE	0	0	1	1	none	0.0001069202236045
T069	T330	TRUE	TRUE	0	0	1	1	none	4.8878802124e-05
T073	T330	FALSE	FALSE	0	0	1	1	none	0.0001063468205516
T075	T330	TRUE	TRUE	0	0	1	1	none	0.0001004577878793
T077	T330	FALSE	FALSE	0	0	1	1	none	0.0001069567608719
T087	T330	FALSE	FALSE	0	0	1	1	none	0.0001040142412032
T095	T330	TRUE	TRUE	0	0	1	1	none	7.68066325879e-05
T099a	T330	TRUE	TRUE	0	0	1	1	none	7.36162516433e-05
T102	T330	FALSE	FALSE	0	0	1	1	none	8.46886313662e-05
T104	T330	FALSE	FALSE	0	0	1	1	none	9.23128314123e-05
T105	T330	FALSE	FALSE	0	0	1	1	none	0.0001088068956911
T107	T330	FALSE	FALSE	0	0	1	1	none	8.16389297647e-05
T126	T330	TRUE	TRUE	0	0	1	1	none	5.09738118533e-05
T156	T330	FALSE	FALSE	0	0	1	1	none	0.0001112304003275
T159a	T330	TRUE	TRUE	0	0	1	1	none	0.0001021844202423
T182	T330	FALSE	FALSE	0	0	1	1	none	0.0001104238801503
T188	T330	TRUE	TRUE	0	0	1	1	none	0.0001065944048176
T192	T330	FALSE	FALSE	0	0	1	1	none	6.37942631445e-05
T223	T330	FALSE	FALSE	0	0	1	1	none	0.00010981393983
T225	T330	FALSE	FALSE	0	0	1	1	none	0.0001114964258764
T230	T330	FALSE	FALSE	0	0	1	1	none	0.0001040142412032
T232	T330	TRUE	TRUE	0	0	1	1	none	4.98765033653e-05
T241	T330	FALSE	FALSE	0	0	1	1	none	0.0001248317657961
T270	T330	FALSE	FALSE	0	0	1	1	none	5.19617928194e-05
T271b	T330	FALSE	FALSE	0	0	1	1	none	0.0001153195801831
T301	T330	FALSE	FALSE	0	0	1	1	none	5.77555287204e-05
T303	T330	FALSE	FALSE	0	0	1	1	none	6.10686967252e-05
T322	T330	FALSE	FALSE	0	0	1	1	none	0.0001199523739903
T327b	T330	TRUE	TRUE	0	1	1	1	desc	6.099403203e-07
S002	T335	FALSE	FALSE	0	0	1	1	none	0.000101907948295
S007	T335	FALSE	FALSE	0	0	1	1	none	0.0001038693539444
S021	T335	FALSE	FALSE	0	0	1	1	none	0.0001035362873659
S024	T335	FALSE	FALSE	0	0	1	1	none	0.0001028961020371
S025	T335	FALSE	FALSE	0	0	1	1	none	0.0001071965544221
S026	T335	FALSE	FALSE	0	0	1	1	none	0.0001009924923021
S038	T335	FALSE	FALSE	0	0	1	1	none	0.000114293475352
S039	T335	FALSE	FALSE	0	0	1	1	none	0.0001040554771697
S040	T335	FALSE	FALSE	0	0	1	1	none	4.8595175552e-05
S042	T335	FALSE	FALSE	0	0	1	1	none	0.0001045100111777
S071	T335	FALSE	FALSE	0	0	1	1	none	2.9148145307e-05
S078	T335	FALSE	FALSE	0	0	1	1	none	0.0001027189620671
S081	T335	FALSE	FALSE	0	0	1	1	none	0.0001039988960767
S085	T335	FALSE	FALSE	0	0	1	1	none	7.13307876261e-05
S087	T335	FALSE	FALSE	0	0	1	1	none	8.24372109193e-05
S093	T335	FALSE	FALSE	0	0	1	1	none	4.34642198114e-05
S097	T335	FALSE	FALSE	0	0	1	1	none	0.0001048690847161
S102	T335	FALSE	FALSE	0	0	1	1	none	4.88579828991e-05
S106	T335	FALSE	FALSE	0	0	1	1	none	0.000101609870201
S130	T335	FALSE	FALSE	0	0	1	1	none	8.1827270599e-05
T009	T335	FALSE	FALSE	0	0	1	1	none	0.000111858982457
T010	T335	FALSE	FALSE	0	0	1	1	none	0.0001100158472426
T013	T335	FALSE	FALSE	0	0	1	1	none	0.0001172242219799
T014	T335	FALSE	FALSE	0	0	1	1	none	0.0001052257747127
T020	T335	FALSE	FALSE	0	0	1	1	none	0.0001174379424227
T021	T335	FALSE	FALSE	0	0	1	1	none	0.000113947899187
T028	T335	FALSE	FALSE	0	0	1	1	none	0.0001035879305887
T035a	T335	FALSE	FALSE	0	0	1	1	none	8.26604651444e-05
T035b	T335	FALSE	FALSE	0	0	1	1	none	0.0001125984089466
T040	T335	FALSE	FALSE	0	0	1	1	none	0.0001064274290964
T056	T335	FALSE	FALSE	0	0	1	1	none	0.0001156742214106
T059	T335	FALSE	FALSE	0	0	1	1	none	5.12916504367e-05
T065	T335	FALSE	FALSE	0	0	1	1	none	0.0001139113619196
T069	T335	FALSE	FALSE	0	0	1	1	none	4.66400674511e-05
T073	T335	FALSE	FALSE	0	0	1	1	none	0.0001133379588667
T075	T335	FALSE	FALSE	0	0	1	1	none	0.0001074489261944
T077	T335	FALSE	FALSE	0	0	1	1	none	0.000113947899187
T087	T335	FALSE	FALSE	0	0	1	1	none	0.0001110053795183
T095	T335	FALSE	FALSE	0	0	1	1	none	8.3797770903e-05
T099a	T335	FALSE	FALSE	0	0	1	1	none	8.06073899584e-05
T102	T335	FALSE	FALSE	0	0	1	1	none	9.16797696813e-05
T104	T335	FALSE	FALSE	0	0	1	1	none	9.93039697274e-05
T105	T335	FALSE	FALSE	0	0	1	1	none	0.0001157980340062
T107	T335	FALSE	FALSE	0	0	1	1	none	8.86300680798e-05
T126	T335	TRUE	TRUE	1	0	1	1	anc	6.099403203e-07
T156	T335	FALSE	FALSE	0	0	1	1	none	0.0001182215386426
T159a	T335	FALSE	FALSE	0	0	1	1	none	0.0001091755585574
T182	T335	FALSE	FALSE	0	0	1	1	none	0.0001174150184654
T188	T335	FALSE	FALSE	0	0	1	1	none	0.0001135855431327
T192	T335	FALSE	FALSE	0	0	1	1	none	2.1808779933e-05
T223	T335	FALSE	FALSE	0	0	1	1	none	0.0001168050781451
T225	T335	FALSE	FALSE	0	0	1	1	none	0.0001184875641915
T230	T335	FALSE	FALSE	0	0	1	1	none	0.0001110053795183
T232	T335	FALSE	FALSE	0	0	1	1	none	1.26164254518e-05
T241	T335	FALSE	FALSE	0	0	1	1	none	0.0001318229041112
T270	T335	FALSE	FALSE	0	0	1	1	none	1.47017149059e-05
T271b	T335	FALSE	FALSE	0	0	1	1	none	0.0001223107184982
T301	T335	FALSE	FALSE	0	0	1	1	none	1.45501648683e-05
T303	T335	FALSE	FALSE	0	0	1	1	none	1.90832135137e-05
T322	T335	FALSE	FALSE	0	0	1	1	none	0.0001269435123054
T327b	T335	FALSE	FALSE	0	0	1	1	none	6.30118420966e-05
T330	T335	FALSE	FALSE	0	0	1	1	none	5.99621404951e-05
S002	T341	TRUE	TRUE	0	0	1	1	none	1.98742298079e-05
S007	T341	TRUE	TRUE	0	0	1	1	none	6.49926480173e-05
S021	T341	TRUE	TRUE	0	0	1	1	none	2.15025688788e-05
S024	T341	TRUE	TRUE	0	0	1	1	none	2.086238355e-05
S025	T341	TRUE	TRUE	0	0	1	1	none	2.1237661783e-05
S026	T341	TRUE	TRUE	0	0	1	1	none	3.933083063e-06
S038	T341	TRUE	TRUE	0	0	1	1	none	7.54167694249e-05
S039	T341	TRUE	TRUE	0	0	1	1	none	2.20217586826e-05
S040	T341	TRUE	TRUE	0	0	1	1	none	7.56620984669e-05
S042	T341	TRUE	TRUE	0	0	1	1	none	2.24762926906e-05
S071	T341	TRUE	TRUE	0	0	1	1	none	7.50268393745e-05
S078	T341	TRUE	TRUE	0	0	1	1	none	2.068524358e-05
S081	T341	TRUE	TRUE	0	0	1	1	none	2.19651775896e-05
S085	T341	TRUE	TRUE	0	0	1	1	none	7.9996909519e-05
S087	T341	TRUE	TRUE	0	0	1	1	none	9.11033328122e-05
S093	T341	TRUE	TRUE	0	0	1	1	none	6.01378800783e-05
S097	T341	TRUE	TRUE	0	0	1	1	none	1.8910192077e-05
S102	T341	TRUE	TRUE	0	0	1	1	none	7.5924905814e-05
S106	T341	TRUE	TRUE	0	0	1	1	none	1.95761517139e-05
S130	T341	TRUE	TRUE	0	0	1	1	none	9.04933924919e-05
T009	T341	FALSE	FALSE	0	0	1	1	none	1.75813779719e-05
T010	T341	TRUE	TRUE	0	0	1	1	none	1.57382427575e-05
T013	T341	TRUE	TRUE	0	0	1	1	none	7.83475160528e-05
T014	T341	TRUE	TRUE	0	0	1	1	none	2.31920562256e-05
T020	T341	TRUE	TRUE	0	0	1	1	none	7.85612364956e-05
T021	T341	FALSE	FALSE	0	0	1	1	none	1.96702947019e-05
T028	T341	TRUE	TRUE	0	0	1	1	none	6.47112246616e-05
T035a	T341	TRUE	TRUE	0	0	1	1	none	9.13265870373e-05
T035b	T341	FALSE	FALSE	0	0	1	1	none	1.83208044615e-05
T040	T341	TRUE	TRUE	0	0	1	1	none	2.43937106093e-05
T056	T341	FALSE	FALSE	0	0	1	1	none	2.13966169255e-05
T059	T341	TRUE	TRUE	0	0	1	1	none	7.83585733516e-05
T065	T341	TRUE	TRUE	0	0	1	1	none	7.50346559925e-05
T069	T341	TRUE	TRUE	0	0	1	1	none	9.1298880878e-05
T073	T341	FALSE	FALSE	0	0	1	1	none	1.90603543816e-05
T075	T341	TRUE	TRUE	0	0	1	1	none	6.85722202673e-05
T077	T341	FALSE	FALSE	0	0	1	1	none	1.96702947019e-05
T087	T341	FALSE	FALSE	0	0	1	1	none	1.67277750332e-05
T095	T341	TRUE	TRUE	0	0	1	1	none	9.24638927959e-05
T099a	T341	TRUE	TRUE	0	0	1	1	none	8.92735118513e-05
T102	T341	FALSE	FALSE	0	0	1	1	none	0.0001003458915742
T104	T341	FALSE	FALSE	0	0	1	1	none	6.04272638003e-05
T105	T341	FALSE	FALSE	0	0	1	1	none	7.69213280791e-05
T107	T341	FALSE	FALSE	0	0	1	1	none	9.72961899727e-05
T126	T341	TRUE	TRUE	0	0	1	1	none	9.33938906073e-05
T156	T341	FALSE	FALSE	0	0	1	1	none	7.93448327155e-05
[truncated: 1,161 more rows]
