# Supplementary material for: Improved characterisation of MRSA transmission using within-host bacterial sequence diversity
Source: eLife. 2019 Oct 8;8:e46402. doi: 10.7554/eLife.46402 (PMC6954020; doi:10.7554/eLife.46402)
Supplement: Figure 9—source data 1. [file elife-46402-fig9-data1.zip › Figure 9-source data 1/classifications/Classification_Posterior_ds_10percol_92.csv]

host.1	host.2	adjacent	contiguous	paths12	paths21	nodes1	nodes2	path.classification	min.distance.between.subgraphs
S002	S007	TRUE	TRUE	0	0	1	1	none	5.952719131e-05
S002	S021	TRUE	TRUE	0	0	1	1	none	1.34161360312e-05
S007	S021	TRUE	TRUE	0	0	1	1	none	6.13665668512e-05
S002	S024	TRUE	TRUE	0	0	1	1	none	1.43910403555e-05
S007	S024	TRUE	TRUE	0	0	1	1	none	6.23414711755e-05
S021	S024	TRUE	TRUE	0	0	1	1	none	4.5085580155e-06
S002	S025	TRUE	TRUE	0	0	1	1	none	1.8751055188e-05
S007	S025	TRUE	TRUE	0	0	1	1	none	6.4655299762e-05
S021	S025	TRUE	TRUE	0	0	1	1	none	2.05904307292e-05
S024	S025	TRUE	TRUE	0	0	1	1	none	2.15653350535e-05
S002	S026	TRUE	TRUE	0	0	1	1	none	1.36075763966e-05
S007	S026	TRUE	TRUE	0	0	1	1	none	5.95118209706e-05
S021	S026	TRUE	TRUE	0	0	1	1	none	1.54469519378e-05
S024	S026	TRUE	TRUE	0	0	1	1	none	1.64218562621e-05
S025	S026	TRUE	TRUE	0	0	1	1	none	1.65631605826e-05
S002	S038	TRUE	TRUE	0	0	1	1	none	6.97897884082e-05
S007	S038	TRUE	TRUE	0	0	1	1	none	5.09957269482e-05
S021	S038	TRUE	TRUE	0	0	1	1	none	7.16291639494e-05
S024	S038	TRUE	TRUE	0	0	1	1	none	7.26040682737e-05
S025	S038	TRUE	TRUE	0	0	1	1	none	7.49178968602e-05
S026	S038	TRUE	TRUE	0	0	1	1	none	6.97744180688e-05
S002	S039	TRUE	TRUE	0	0	1	1	none	1.34336117262e-05
S007	S039	TRUE	TRUE	0	0	1	1	none	6.13840425462e-05
S021	S039	TRUE	TRUE	0	0	1	1	none	2.360061327e-06
S024	S039	TRUE	TRUE	0	0	1	1	none	4.5260337105e-06
S025	S039	TRUE	TRUE	0	0	1	1	none	2.06079064242e-05
S026	S039	TRUE	TRUE	0	0	1	1	none	1.54644276328e-05
S038	S039	TRUE	TRUE	0	0	1	1	none	7.16466396444e-05
S002	S040	TRUE	TRUE	0	0	1	1	none	0.0001309250859664
S007	S040	TRUE	TRUE	0	0	1	1	none	0.0001314524379404
S021	S040	TRUE	TRUE	0	0	1	1	none	0.0001327644615076
S024	S040	TRUE	TRUE	0	0	1	1	none	0.0001337393658319
S025	S040	TRUE	TRUE	0	0	1	1	none	0.0001360531944184
S026	S040	TRUE	TRUE	0	0	1	1	none	0.000130909715627
S038	S040	TRUE	TRUE	0	0	1	1	none	0.0001417150350386
S039	S040	TRUE	TRUE	0	0	1	1	none	0.0001327819372026
S002	S042	TRUE	TRUE	0	0	1	1	none	1.25772688995e-05
S007	S042	TRUE	TRUE	0	0	1	1	none	6.05276997195e-05
S021	S042	TRUE	TRUE	0	0	1	1	none	3.8858546187e-06
S024	S042	TRUE	TRUE	0	0	1	1	none	4.860758943e-06
S025	S042	TRUE	TRUE	0	0	1	1	none	1.97515635975e-05
S026	S042	TRUE	TRUE	0	0	1	1	none	1.46080848061e-05
S038	S042	TRUE	TRUE	0	0	1	1	none	7.07902968177e-05
S039	S042	TRUE	TRUE	0	0	1	1	none	3.9033303137e-06
S040	S042	TRUE	TRUE	0	0	1	1	none	0.0001319255943759
S002	S071	TRUE	TRUE	0	0	1	1	none	0.0001101887070827
S007	S071	TRUE	TRUE	0	0	1	1	none	0.0001107160590567
S021	S071	TRUE	TRUE	0	0	1	1	none	0.0001120280826239
S024	S071	TRUE	TRUE	0	0	1	1	none	0.0001130029869482
S025	S071	TRUE	TRUE	0	0	1	1	none	0.0001153168155347
S026	S071	TRUE	TRUE	0	0	1	1	none	0.0001101733367433
S038	S071	TRUE	TRUE	0	0	1	1	none	0.0001209786561549
S039	S071	TRUE	TRUE	0	0	1	1	none	0.0001120455583189
S040	S071	TRUE	TRUE	0	0	1	1	none	2.92850511739e-05
S042	S071	TRUE	TRUE	0	0	1	1	none	0.0001111892154922
S002	S078	TRUE	TRUE	0	0	1	1	none	1.3521035389e-05
S007	S078	TRUE	TRUE	0	0	1	1	none	6.1471466209e-05
S021	S078	TRUE	TRUE	0	0	1	1	none	7.0894550862e-06
S024	S078	TRUE	TRUE	0	0	1	1	none	8.0643594105e-06
S025	S078	TRUE	TRUE	0	0	1	1	none	2.0695330087e-05
S026	S078	TRUE	TRUE	0	0	1	1	none	1.55518512956e-05
S038	S078	TRUE	TRUE	0	0	1	1	none	7.17340633072e-05
S039	S078	TRUE	TRUE	0	0	1	1	none	7.1069307812e-06
S040	S078	TRUE	TRUE	0	0	1	1	none	0.0001328693608654
S042	S078	TRUE	TRUE	0	0	1	1	none	6.2505879545e-06
S071	S078	TRUE	TRUE	0	0	1	1	none	0.0001121329819817
S002	S081	TRUE	TRUE	0	0	1	1	none	1.43589916881e-05
S007	S081	TRUE	TRUE	0	0	1	1	none	6.23094225081e-05
S021	S081	TRUE	TRUE	0	0	1	1	none	4.4765093481e-06
S024	S081	TRUE	TRUE	0	0	1	1	none	3.7120769286e-06
S025	S081	TRUE	TRUE	0	0	1	1	none	2.15332863861e-05
S026	S081	TRUE	TRUE	0	0	1	1	none	1.63898075947e-05
S038	S081	TRUE	TRUE	0	0	1	1	none	7.25720196063e-05
S039	S081	TRUE	TRUE	0	0	1	1	none	4.4939850431e-06
S040	S081	TRUE	TRUE	0	0	1	1	none	0.0001337073171645
S042	S081	TRUE	TRUE	0	0	1	1	none	4.8287102756e-06
S071	S081	TRUE	TRUE	0	0	1	1	none	0.0001129709382808
S078	S081	TRUE	TRUE	0	0	1	1	none	8.0323107431e-06
S002	S085	TRUE	TRUE	0	0	1	1	none	0.0001021683062072
S007	S085	TRUE	TRUE	0	0	1	1	none	0.0001026956581812
S021	S085	TRUE	TRUE	0	0	1	1	none	0.0001040076817484
S024	S085	TRUE	TRUE	0	0	1	1	none	0.0001049825860727
S025	S085	TRUE	TRUE	0	0	1	1	none	0.0001072964146592
S026	S085	TRUE	TRUE	0	0	1	1	none	0.0001021529358678
S038	S085	TRUE	TRUE	0	0	1	1	none	0.0001129582552794
S039	S085	TRUE	TRUE	0	0	1	1	none	0.0001040251574434
S040	S085	TRUE	TRUE	0	0	1	1	none	5.29947702184e-05
S042	S085	TRUE	TRUE	0	0	1	1	none	0.0001031688146167
S071	S085	TRUE	TRUE	0	0	1	1	none	3.22583913347e-05
S078	S085	TRUE	TRUE	0	0	1	1	none	0.0001041125811062
S081	S085	TRUE	TRUE	0	0	1	1	none	0.0001049505374053
S002	S087	TRUE	TRUE	0	0	1	1	none	0.0001222958320865
S007	S087	TRUE	TRUE	0	0	1	1	none	0.0001228231840605
S021	S087	TRUE	TRUE	0	0	1	1	none	0.0001241352076277
S024	S087	TRUE	TRUE	0	0	1	1	none	0.000125110111952
S025	S087	TRUE	TRUE	0	0	1	1	none	0.0001274239405385
S026	S087	TRUE	TRUE	0	0	1	1	none	0.0001222804617471
S038	S087	TRUE	TRUE	0	0	1	1	none	0.0001330857811587
S039	S087	TRUE	TRUE	0	0	1	1	none	0.0001241526833227
S040	S087	TRUE	TRUE	0	0	1	1	none	7.31222960977e-05
S042	S087	TRUE	TRUE	0	0	1	1	none	0.000123296340496
S071	S087	TRUE	TRUE	0	0	1	1	none	5.2385917214e-05
S078	S087	TRUE	TRUE	0	0	1	1	none	0.0001242401069855
S081	S087	TRUE	TRUE	0	0	1	1	none	0.0001250780632846
S085	S087	TRUE	TRUE	0	0	1	1	none	2.87929940673e-05
S002	S093	TRUE	TRUE	0	0	1	1	none	9.12403790368e-05
S007	S093	TRUE	TRUE	0	0	1	1	none	9.17677310108e-05
S021	S093	TRUE	TRUE	0	0	1	1	none	9.3079754578e-05
S024	S093	TRUE	TRUE	0	0	1	1	none	9.40546589023e-05
S025	S093	TRUE	TRUE	0	0	1	1	none	9.63684874888e-05
S026	S093	TRUE	TRUE	0	0	1	1	none	9.12250086974e-05
S038	S093	TRUE	TRUE	0	0	1	1	none	0.000102030328109
S039	S093	TRUE	TRUE	0	0	1	1	none	9.3097230273e-05
S040	S093	TRUE	TRUE	0	0	1	1	none	4.2066843048e-05
S042	S093	TRUE	TRUE	0	0	1	1	none	9.22408874463e-05
S071	S093	TRUE	TRUE	0	0	1	1	none	2.13304641643e-05
S078	S093	TRUE	TRUE	0	0	1	1	none	9.31846539358e-05
S081	S093	TRUE	TRUE	0	0	1	1	none	9.40226102349e-05
S085	S093	TRUE	TRUE	0	0	1	1	none	1.21189952296e-05
S087	S093	TRUE	TRUE	0	0	1	1	none	3.22465211089e-05
S002	S097	TRUE	TRUE	0	0	1	1	none	1.66494515806e-05
S007	S097	TRUE	TRUE	0	0	1	1	none	6.25536961546e-05
S021	S097	TRUE	TRUE	0	0	1	1	none	1.84888271218e-05
S024	S097	TRUE	TRUE	0	0	1	1	none	1.94637314461e-05
S025	S097	TRUE	TRUE	0	0	1	1	none	3.2926716666e-06
S026	S097	TRUE	TRUE	0	0	1	1	none	1.44615569752e-05
S038	S097	TRUE	TRUE	0	0	1	1	none	7.28162932528e-05
S039	S097	TRUE	TRUE	0	0	1	1	none	1.85063028168e-05
S040	S097	TRUE	TRUE	0	0	1	1	none	0.000133951590811
S042	S097	TRUE	TRUE	0	0	1	1	none	1.76499599901e-05
S071	S097	TRUE	TRUE	0	0	1	1	none	0.0001132152119273
S078	S097	TRUE	TRUE	0	0	1	1	none	1.85937264796e-05
S081	S097	TRUE	TRUE	0	0	1	1	none	1.94316827787e-05
S085	S097	TRUE	TRUE	0	0	1	1	none	0.0001051948110518
S087	S097	TRUE	TRUE	0	0	1	1	none	0.0001253223369311
S093	S097	TRUE	TRUE	0	0	1	1	none	9.42668838814e-05
S002	S102	TRUE	TRUE	0	0	1	1	none	0.0001319206419246
S007	S102	TRUE	TRUE	0	0	1	1	none	0.0001324479938986
S021	S102	TRUE	TRUE	0	0	1	1	none	0.0001337600174658
S024	S102	TRUE	TRUE	0	0	1	1	none	0.0001347349217901
S025	S102	TRUE	TRUE	0	0	1	1	none	0.0001370487503766
S026	S102	TRUE	TRUE	0	0	1	1	none	0.0001319052715852
S038	S102	TRUE	TRUE	0	0	1	1	none	0.0001427105909968
S039	S102	TRUE	TRUE	0	0	1	1	none	0.0001337774931608
S040	S102	TRUE	TRUE	0	0	1	1	none	4.5687601358e-06
S042	S102	TRUE	TRUE	0	0	1	1	none	0.0001329211503341
S071	S102	TRUE	TRUE	0	0	1	1	none	3.02806071321e-05
S078	S102	TRUE	TRUE	0	0	1	1	none	0.0001338649168236
S081	S102	TRUE	TRUE	0	0	1	1	none	0.0001347028731227
S085	S102	TRUE	TRUE	0	0	1	1	none	5.39903261766e-05
S087	S102	TRUE	TRUE	0	0	1	1	none	7.41178520559e-05
S093	S102	TRUE	TRUE	0	0	1	1	none	4.30623990062e-05
S097	S102	TRUE	TRUE	0	0	1	1	none	0.0001349471467692
S002	S106	TRUE	TRUE	0	0	1	1	none	8.71259159e-06
S007	S106	TRUE	TRUE	0	0	1	1	none	5.9136235324e-05
S021	S106	TRUE	TRUE	0	0	1	1	none	1.30251800452e-05
S024	S106	TRUE	TRUE	0	0	1	1	none	1.40000843695e-05
S025	S106	TRUE	TRUE	0	0	1	1	none	1.8360099202e-05
S026	S106	TRUE	TRUE	0	0	1	1	none	1.32166204106e-05
S038	S106	TRUE	TRUE	0	0	1	1	none	6.93988324222e-05
S039	S106	TRUE	TRUE	0	0	1	1	none	1.30426557402e-05
S040	S106	TRUE	TRUE	0	0	1	1	none	0.0001305341299804
S042	S106	TRUE	TRUE	0	0	1	1	none	1.21863129135e-05
S071	S106	TRUE	TRUE	0	0	1	1	none	0.0001097977510967
S078	S106	TRUE	TRUE	0	0	1	1	none	1.3130079403e-05
S081	S106	TRUE	TRUE	0	0	1	1	none	1.39680357021e-05
S085	S106	TRUE	TRUE	0	0	1	1	none	0.0001017773502212
S087	S106	TRUE	TRUE	0	0	1	1	none	0.0001219048761005
S093	S106	TRUE	TRUE	0	0	1	1	none	9.08494230508e-05
S097	S106	TRUE	TRUE	0	0	1	1	none	1.62584955946e-05
S102	S106	TRUE	TRUE	0	0	1	1	none	0.0001315296859386
S002	S130	TRUE	TRUE	0	0	1	1	none	0.000123031312622
S007	S130	TRUE	TRUE	0	0	1	1	none	0.000123558664596
S021	S130	TRUE	TRUE	0	0	1	1	none	0.0001248706881632
S024	S130	TRUE	TRUE	0	0	1	1	none	0.0001258455924875
S025	S130	TRUE	TRUE	0	0	1	1	none	0.000128159421074
S026	S130	TRUE	TRUE	0	0	1	1	none	0.0001230159422826
S038	S130	TRUE	TRUE	0	0	1	1	none	0.0001338212616942
S039	S130	TRUE	TRUE	0	0	1	1	none	0.0001248881638582
S040	S130	TRUE	TRUE	0	0	1	1	none	7.38577766332e-05
S042	S130	TRUE	TRUE	0	0	1	1	none	0.0001240318210315
S071	S130	TRUE	TRUE	0	0	1	1	none	5.31213977495e-05
S078	S130	TRUE	TRUE	0	0	1	1	none	0.000124975587521
S081	S130	TRUE	TRUE	0	0	1	1	none	0.0001258135438201
S085	S130	TRUE	TRUE	0	0	1	1	none	2.95284746028e-05
S087	S130	TRUE	TRUE	0	0	1	1	none	2.5291952437e-06
S093	S130	TRUE	TRUE	0	0	1	1	none	3.29820016444e-05
S097	S130	TRUE	TRUE	0	0	1	1	none	0.0001260578174666
S102	S130	TRUE	TRUE	0	0	1	1	none	7.48533325914e-05
S106	S130	TRUE	TRUE	0	0	1	1	none	0.000122640356636
S002	T009	FALSE	FALSE	0	0	1	1	none	1.72484070255e-05
S007	T009	FALSE	FALSE	0	0	1	1	none	6.31526515995e-05
S021	T009	FALSE	FALSE	0	0	1	1	none	1.90877825667e-05
S024	T009	FALSE	FALSE	0	0	1	1	none	2.0062686891e-05
S025	T009	FALSE	FALSE	0	0	1	1	none	2.02039912115e-05
S026	T009	FALSE	FALSE	0	0	1	1	none	7.7319501181e-06
S038	T009	FALSE	FALSE	0	0	1	1	none	7.34152486977e-05
S039	T009	FALSE	FALSE	0	0	1	1	none	1.91052582617e-05
S040	T009	FALSE	FALSE	0	0	1	1	none	0.0001345505462559
S042	T009	FALSE	FALSE	0	0	1	1	none	1.8248915435e-05
S071	T009	FALSE	FALSE	0	0	1	1	none	0.0001138141673722
S078	T009	FALSE	FALSE	0	0	1	1	none	1.91926819245e-05
S081	T009	FALSE	FALSE	0	0	1	1	none	2.00306382236e-05
S085	T009	FALSE	FALSE	0	0	1	1	none	0.0001057937664967
S087	T009	FALSE	FALSE	0	0	1	1	none	0.000125921292376
S093	T009	FALSE	FALSE	0	0	1	1	none	9.48658393263e-05
S097	T009	FALSE	FALSE	0	0	1	1	none	1.81023876041e-05
S102	T009	FALSE	FALSE	0	0	1	1	none	0.0001355461022141
S106	T009	FALSE	FALSE	0	0	1	1	none	1.68574510395e-05
S130	T009	FALSE	FALSE	0	0	1	1	none	0.0001266567729115
S002	T010	FALSE	FALSE	0	0	1	1	none	1.715941865e-05
S007	T010	FALSE	FALSE	0	0	1	1	none	6.3063663224e-05
S021	T010	FALSE	FALSE	0	0	1	1	none	1.89987941912e-05
S024	T010	FALSE	FALSE	0	0	1	1	none	1.99736985155e-05
S025	T010	FALSE	FALSE	0	0	1	1	none	2.0115002836e-05
S026	T010	FALSE	FALSE	0	0	1	1	none	7.6429617426e-06
S038	T010	FALSE	FALSE	0	0	1	1	none	7.33262603222e-05
S039	T010	FALSE	FALSE	0	0	1	1	none	1.90162698862e-05
S040	T010	FALSE	FALSE	0	0	1	1	none	0.0001344615578804
S042	T010	FALSE	FALSE	0	0	1	1	none	1.81599270595e-05
S071	T010	FALSE	FALSE	0	0	1	1	none	0.0001137251789967
S078	T010	FALSE	FALSE	0	0	1	1	none	1.9103693549e-05
S081	T010	FALSE	FALSE	0	0	1	1	none	1.99416498481e-05
S085	T010	FALSE	FALSE	0	0	1	1	none	0.0001057047781212
S087	T010	FALSE	FALSE	0	0	1	1	none	0.0001258323040005
S093	T010	FALSE	FALSE	0	0	1	1	none	9.47768509508e-05
S097	T010	FALSE	FALSE	0	0	1	1	none	1.80133992286e-05
S102	T010	FALSE	FALSE	0	0	1	1	none	0.0001354571138386
S106	T010	FALSE	FALSE	0	0	1	1	none	1.6768462664e-05
S130	T010	FALSE	FALSE	0	0	1	1	none	0.000126567784536
T009	T010	FALSE	FALSE	0	0	1	1	none	3.9183346383e-06
S002	T013	FALSE	FALSE	0	0	1	1	none	7.435638944e-05
S007	T013	FALSE	FALSE	0	0	1	1	none	5.556232798e-05
S021	T013	FALSE	FALSE	0	0	1	1	none	7.61957649812e-05
S024	T013	FALSE	FALSE	0	0	1	1	none	7.71706693055e-05
S025	T013	FALSE	FALSE	0	0	1	1	none	7.9484497892e-05
S026	T013	FALSE	FALSE	0	0	1	1	none	7.43410191006e-05
S038	T013	FALSE	FALSE	0	0	1	1	none	1.0808445899e-05
S039	T013	FALSE	FALSE	0	0	1	1	none	7.62132406762e-05
S040	T013	FALSE	FALSE	0	0	1	1	none	0.0001462816360704
S042	T013	FALSE	FALSE	0	0	1	1	none	7.53568978495e-05
S071	T013	FALSE	FALSE	0	0	1	1	none	0.0001255452571867
S078	T013	FALSE	FALSE	0	0	1	1	none	7.6300664339e-05
S081	T013	FALSE	FALSE	0	0	1	1	none	7.71386206381e-05
S085	T013	FALSE	FALSE	0	0	1	1	none	0.0001175248563112
S087	T013	FALSE	FALSE	0	0	1	1	none	0.0001376523821905
S093	T013	FALSE	FALSE	0	0	1	1	none	0.0001065969291408
S097	T013	FALSE	FALSE	0	0	1	1	none	7.73828942846e-05
S102	T013	FALSE	FALSE	0	0	1	1	none	0.0001472771920286
S106	T013	FALSE	FALSE	0	0	1	1	none	7.3965433454e-05
S130	T013	FALSE	FALSE	0	0	1	1	none	0.000138387862726
T009	T013	FALSE	FALSE	0	0	1	1	none	7.79818497295e-05
T010	T013	FALSE	FALSE	0	0	1	1	none	7.7892861354e-05
S002	T014	TRUE	TRUE	0	0	1	1	none	1.2683411649e-05
S007	T014	TRUE	TRUE	0	0	1	1	none	6.0633842469e-05
S021	T014	TRUE	TRUE	0	0	1	1	none	3.9919973682e-06
S024	T014	TRUE	TRUE	0	0	1	1	none	4.9669016925e-06
S025	T014	TRUE	TRUE	0	0	1	1	none	1.9857706347e-05
S026	T014	TRUE	TRUE	0	0	1	1	none	1.47142275556e-05
S038	T014	TRUE	TRUE	0	0	1	1	none	7.08964395672e-05
S039	T014	TRUE	TRUE	0	0	1	1	none	4.0094730632e-06
S040	T014	TRUE	TRUE	0	0	1	1	none	0.0001320317371254
S042	T014	TRUE	TRUE	0	0	1	1	none	1.2972108087e-06
S071	T014	TRUE	TRUE	0	0	1	1	none	0.0001112953582417
S078	T014	TRUE	TRUE	0	0	1	1	none	6.356730704e-06
S081	T014	TRUE	TRUE	0	0	1	1	none	4.9348530251e-06
S085	T014	TRUE	TRUE	0	0	1	1	none	0.0001032749573662
S087	T014	TRUE	TRUE	0	0	1	1	none	0.0001234024832455
S093	T014	TRUE	TRUE	0	0	1	1	none	9.23470301958e-05
S097	T014	TRUE	TRUE	0	0	1	1	none	1.77561027396e-05
S102	T014	TRUE	TRUE	0	0	1	1	none	0.0001330272930836
S106	T014	TRUE	TRUE	0	0	1	1	none	1.2292455663e-05
S130	T014	TRUE	TRUE	0	0	1	1	none	0.000124137963781
T009	T014	FALSE	FALSE	0	0	1	1	none	1.83550581845e-05
T010	T014	FALSE	FALSE	0	0	1	1	none	1.8266069809e-05
T013	T014	FALSE	FALSE	0	0	1	1	none	7.5463040599e-05
S002	T020	TRUE	TRUE	0	0	1	1	none	7.18420147976e-05
S007	T020	TRUE	TRUE	0	0	1	1	none	5.30479533376e-05
S021	T020	TRUE	TRUE	0	0	1	1	none	7.36813903388e-05
S024	T020	TRUE	TRUE	0	0	1	1	none	7.46562946631e-05
S025	T020	TRUE	TRUE	0	0	1	1	none	7.69701232496e-05
S026	T020	TRUE	TRUE	0	0	1	1	none	7.18266444582e-05
S038	T020	TRUE	TRUE	0	0	1	1	none	3.2432944486e-06
S039	T020	TRUE	TRUE	0	0	1	1	none	7.36988660338e-05
S040	T020	TRUE	TRUE	0	0	1	1	none	0.000143767261428
S042	T020	TRUE	TRUE	0	0	1	1	none	7.28425232071e-05
S071	T020	TRUE	TRUE	0	0	1	1	none	0.0001230308825443
S078	T020	TRUE	TRUE	0	0	1	1	none	7.37862896966e-05
S081	T020	TRUE	TRUE	0	0	1	1	none	7.46242459957e-05
S085	T020	TRUE	TRUE	0	0	1	1	none	0.0001150104816688
S087	T020	TRUE	TRUE	0	0	1	1	none	0.0001351380075481
S093	T020	TRUE	TRUE	0	0	1	1	none	0.0001040825544984
S097	T020	TRUE	TRUE	0	0	1	1	none	7.48685196422e-05
S102	T020	TRUE	TRUE	0	0	1	1	none	0.0001447628173862
S106	T020	TRUE	TRUE	0	0	1	1	none	7.14510588116e-05
S130	T020	TRUE	TRUE	0	0	1	1	none	0.0001358734880836
T009	T020	FALSE	FALSE	0	0	1	1	none	7.54674750871e-05
T010	T020	FALSE	FALSE	0	0	1	1	none	7.53784867116e-05
T013	T020	FALSE	FALSE	0	0	1	1	none	1.28606722884e-05
T014	T020	TRUE	TRUE	0	0	1	1	none	7.29486659566e-05
S002	T021	FALSE	FALSE	0	0	1	1	none	1.7626881637e-05
S007	T021	FALSE	FALSE	0	0	1	1	none	6.3531126211e-05
S021	T021	FALSE	FALSE	0	0	1	1	none	1.94662571782e-05
S024	T021	FALSE	FALSE	0	0	1	1	none	2.04411615025e-05
S025	T021	FALSE	FALSE	0	0	1	1	none	2.0582465823e-05
S026	T021	FALSE	FALSE	0	0	1	1	none	8.1104247296e-06
S038	T021	FALSE	FALSE	0	0	1	1	none	7.37937233092e-05
S039	T021	FALSE	FALSE	0	0	1	1	none	1.94837328732e-05
S040	T021	FALSE	FALSE	0	0	1	1	none	0.0001349290208674
S042	T021	FALSE	FALSE	0	0	1	1	none	1.86273900465e-05
S071	T021	FALSE	FALSE	0	0	1	1	none	0.0001141926419837
S078	T021	FALSE	FALSE	0	0	1	1	none	1.9571156536e-05
S081	T021	FALSE	FALSE	0	0	1	1	none	2.04091128351e-05
S085	T021	FALSE	FALSE	0	0	1	1	none	0.0001061722411082
S087	T021	FALSE	FALSE	0	0	1	1	none	0.0001262997669875
S093	T021	FALSE	FALSE	0	0	1	1	none	9.52443139378e-05
S097	T021	FALSE	FALSE	0	0	1	1	none	1.84808622156e-05
S102	T021	FALSE	FALSE	0	0	1	1	none	0.0001359245768256
S106	T021	FALSE	FALSE	0	0	1	1	none	1.7235925651e-05
S130	T021	FALSE	FALSE	0	0	1	1	none	0.000127035247523
T009	T021	FALSE	FALSE	0	0	1	1	none	3.1947295661e-06
T010	T021	FALSE	FALSE	0	0	1	1	none	4.2968092498e-06
T013	T021	FALSE	FALSE	0	0	1	1	none	7.8360324341e-05
T014	T021	FALSE	FALSE	0	0	1	1	none	1.8733532796e-05
T020	T021	FALSE	FALSE	0	0	1	1	none	7.58459496986e-05
S002	T028	TRUE	TRUE	0	0	1	1	none	6.02945592354e-05
S007	T028	TRUE	TRUE	0	0	1	1	none	3.33385601254e-05
S021	T028	TRUE	TRUE	0	0	1	1	none	6.21339347766e-05
S024	T028	TRUE	TRUE	0	0	1	1	none	6.31088391009e-05
S025	T028	TRUE	TRUE	0	0	1	1	none	6.54226676874e-05
S026	T028	TRUE	TRUE	0	0	1	1	none	6.0279188896e-05
S038	T028	TRUE	TRUE	0	0	1	1	none	5.17630948736e-05
S039	T028	TRUE	TRUE	0	0	1	1	none	6.21514104716e-05
S040	T028	TRUE	TRUE	0	0	1	1	none	0.0001322198058658
S042	T028	TRUE	TRUE	0	0	1	1	none	6.12950676449e-05
S071	T028	TRUE	TRUE	0	0	1	1	none	0.0001114834269821
S078	T028	TRUE	TRUE	0	0	1	1	none	6.22388341344e-05
S081	T028	TRUE	TRUE	0	0	1	1	none	6.30767904335e-05
S085	T028	TRUE	TRUE	0	0	1	1	none	0.0001034630261066
S087	T028	TRUE	TRUE	0	0	1	1	none	0.0001235905519859
S093	T028	TRUE	TRUE	0	0	1	1	none	9.25350989362e-05
S097	T028	TRUE	TRUE	0	0	1	1	none	6.332106408e-05
S102	T028	TRUE	TRUE	0	0	1	1	none	0.000133215361824
S106	T028	TRUE	TRUE	0	0	1	1	none	5.99036032494e-05
S130	T028	TRUE	TRUE	0	0	1	1	none	0.0001243260325214
T009	T028	FALSE	FALSE	0	0	1	1	none	6.39200195249e-05
T010	T028	FALSE	FALSE	0	0	1	1	none	6.38310311494e-05
T013	T028	FALSE	FALSE	0	0	1	1	none	5.63296959054e-05
T014	T028	TRUE	TRUE	0	0	1	1	none	6.14012103944e-05
T020	T028	TRUE	TRUE	0	0	1	1	none	5.3815321263e-05
T021	T028	FALSE	FALSE	0	0	1	1	none	6.42984941364e-05
S002	T035a	TRUE	TRUE	0	0	1	1	none	0.0001247230389238
S007	T035a	TRUE	TRUE	0	0	1	1	none	0.0001252503908978
S021	T035a	TRUE	TRUE	0	0	1	1	none	0.000126562414465
S024	T035a	TRUE	TRUE	0	0	1	1	none	0.0001275373187893
S025	T035a	TRUE	TRUE	0	0	1	1	none	0.0001298511473758
S026	T035a	TRUE	TRUE	0	0	1	1	none	0.0001247076685844
S038	T035a	TRUE	TRUE	0	0	1	1	none	0.000135512987996
S039	T035a	TRUE	TRUE	0	0	1	1	none	0.00012657989016
S040	T035a	TRUE	TRUE	0	0	1	1	none	7.5549502935e-05
S042	T035a	TRUE	TRUE	0	0	1	1	none	0.0001257235473333
S071	T035a	TRUE	TRUE	0	0	1	1	none	5.48131240513e-05
S078	T035a	TRUE	TRUE	0	0	1	1	none	0.0001266673138228
S081	T035a	TRUE	TRUE	0	0	1	1	none	0.0001275052701219
S085	T035a	TRUE	TRUE	0	0	1	1	none	3.12202009046e-05
S087	T035a	TRUE	TRUE	0	0	1	1	none	5.4119896047e-06
S093	T035a	TRUE	TRUE	0	0	1	1	none	3.46737279462e-05
S097	T035a	TRUE	TRUE	0	0	1	1	none	0.0001277495437684
S102	T035a	TRUE	TRUE	0	0	1	1	none	7.65450588932e-05
S106	T035a	TRUE	TRUE	0	0	1	1	none	0.0001243320829378
S130	T035a	TRUE	TRUE	0	0	1	1	none	6.1474701402e-06
T009	T035a	FALSE	FALSE	0	0	1	1	none	0.0001283484992133
T010	T035a	FALSE	FALSE	0	0	1	1	none	0.0001282595108378
T013	T035a	FALSE	FALSE	0	0	1	1	none	0.0001400795890278
T014	T035a	TRUE	TRUE	0	0	1	1	none	0.0001258296900828
T020	T035a	TRUE	TRUE	0	0	1	1	none	0.0001375652143854
T021	T035a	FALSE	FALSE	0	0	1	1	none	0.0001287269738248
T028	T035a	TRUE	TRUE	0	0	1	1	none	0.0001260177588232
S002	T035b	FALSE	FALSE	0	0	1	1	none	1.70313476074e-05
S007	T035b	FALSE	FALSE	0	0	1	1	none	6.29355921814e-05
S021	T035b	FALSE	FALSE	0	0	1	1	none	1.88707231486e-05
S024	T035b	FALSE	FALSE	0	0	1	1	none	1.98456274729e-05
S025	T035b	FALSE	FALSE	0	0	1	1	none	1.99869317934e-05
S026	T035b	FALSE	FALSE	0	0	1	1	none	7.5148907e-06
S038	T035b	FALSE	FALSE	0	0	1	1	none	7.31981892796e-05
S039	T035b	FALSE	FALSE	0	0	1	1	none	1.88881988436e-05
S040	T035b	FALSE	FALSE	0	0	1	1	none	0.0001343334868378
S042	T035b	FALSE	FALSE	0	0	1	1	none	1.80318560169e-05
S071	T035b	FALSE	FALSE	0	0	1	1	none	0.0001135971079541
S078	T035b	FALSE	FALSE	0	0	1	1	none	1.89756225064e-05
S081	T035b	FALSE	FALSE	0	0	1	1	none	1.98135788055e-05
S085	T035b	FALSE	FALSE	0	0	1	1	none	0.0001055767070786
S087	T035b	FALSE	FALSE	0	0	1	1	none	0.0001257042329579
S093	T035b	FALSE	FALSE	0	0	1	1	none	9.46487799082e-05
S097	T035b	FALSE	FALSE	0	0	1	1	none	1.7885328186e-05
S102	T035b	FALSE	FALSE	0	0	1	1	none	0.000135329042796
S106	T035b	FALSE	FALSE	0	0	1	1	none	1.66403916214e-05
S130	T035b	FALSE	FALSE	0	0	1	1	none	0.0001264397134934
T009	T035b	FALSE	FALSE	0	0	1	1	none	3.7902635957e-06
T010	T035b	TRUE	TRUE	0	0	1	1	none	2.510207161e-06
T013	T035b	FALSE	FALSE	0	0	1	1	none	7.77647903114e-05
T014	T035b	FALSE	FALSE	0	0	1	1	none	1.81379987664e-05
T020	T035b	FALSE	FALSE	0	0	1	1	none	7.5250415669e-05
T021	T035b	FALSE	FALSE	0	0	1	1	none	4.1687382072e-06
T028	T035b	FALSE	FALSE	0	0	1	1	none	6.37029601068e-05
T035a	T035b	FALSE	FALSE	0	0	1	1	none	0.0001281314397952
S002	T040	TRUE	TRUE	0	0	1	1	none	1.77339938015e-05
S007	T040	TRUE	TRUE	0	0	1	1	none	6.56844246215e-05
S021	T040	TRUE	TRUE	0	0	1	1	none	7.8515114615e-06
S024	T040	TRUE	TRUE	0	0	1	1	none	7.087079042e-06
S025	T040	TRUE	TRUE	0	0	1	1	none	2.49082884995e-05
S026	T040	TRUE	TRUE	0	0	1	1	none	1.97648097081e-05
S038	T040	TRUE	TRUE	0	0	1	1	none	7.59470217197e-05
S039	T040	TRUE	TRUE	0	0	1	1	none	7.8689871565e-06
S040	T040	TRUE	TRUE	0	0	1	1	none	0.0001370823192779
S042	T040	TRUE	TRUE	0	0	1	1	none	8.203712389e-06
S071	T040	TRUE	TRUE	0	0	1	1	none	0.0001163459403942
S078	T040	TRUE	TRUE	0	0	1	1	none	1.14073128565e-05
S081	T040	TRUE	TRUE	0	0	1	1	none	4.5660701726e-06
S085	T040	TRUE	TRUE	0	0	1	1	none	0.0001083255395187
S087	T040	TRUE	TRUE	0	0	1	1	none	0.000128453065398
S093	T040	TRUE	TRUE	0	0	1	1	none	9.73976123483e-05
S097	T040	TRUE	TRUE	0	0	1	1	none	2.28066848921e-05
S102	T040	TRUE	TRUE	0	0	1	1	none	0.0001380778752361
S106	T040	TRUE	TRUE	0	0	1	1	none	1.73430378155e-05
S130	T040	TRUE	TRUE	0	0	1	1	none	0.0001291885459335
T009	T040	FALSE	FALSE	0	0	1	1	none	2.3405640337e-05
T010	T040	FALSE	FALSE	0	0	1	1	none	2.33166519615e-05
T013	T040	FALSE	FALSE	0	0	1	1	none	8.05136227515e-05
T014	T040	TRUE	TRUE	0	0	1	1	none	8.3098551385e-06
T020	T040	TRUE	TRUE	0	0	1	1	none	7.79992481091e-05
T021	T040	FALSE	FALSE	0	0	1	1	none	2.37841149485e-05
T028	T040	TRUE	TRUE	0	0	1	1	none	6.64517925469e-05
T035a	T040	TRUE	TRUE	0	0	1	1	none	0.0001308802722353
T035b	T040	FALSE	FALSE	0	0	1	1	none	2.31885809189e-05
S002	T056	FALSE	FALSE	0	0	1	1	none	2.06259512237e-05
S007	T056	FALSE	FALSE	0	0	1	1	none	6.65301957977e-05
S021	T056	FALSE	FALSE	0	0	1	1	none	2.24653267649e-05
S024	T056	FALSE	FALSE	0	0	1	1	none	2.34402310892e-05
S025	T056	FALSE	FALSE	0	0	1	1	none	2.35815354097e-05
S026	T056	FALSE	FALSE	0	0	1	1	none	1.11094943163e-05
S038	T056	FALSE	FALSE	0	0	1	1	none	7.67927928959e-05
S039	T056	FALSE	FALSE	0	0	1	1	none	2.24828024599e-05
S040	T056	FALSE	FALSE	0	0	1	1	none	0.0001379280904541
S042	T056	FALSE	FALSE	0	0	1	1	none	2.16264596332e-05
S071	T056	FALSE	FALSE	0	0	1	1	none	0.0001171917115704
S078	T056	FALSE	FALSE	0	0	1	1	none	2.25702261227e-05
S081	T056	FALSE	FALSE	0	0	1	1	none	2.34081824218e-05
S085	T056	FALSE	FALSE	0	0	1	1	none	0.0001091713106949
S087	T056	FALSE	FALSE	0	0	1	1	none	0.0001292988365742
S093	T056	FALSE	FALSE	0	0	1	1	none	9.82433835245e-05
S097	T056	FALSE	FALSE	0	0	1	1	none	2.14799318023e-05
S102	T056	FALSE	FALSE	0	0	1	1	none	0.0001389236464123
S106	T056	FALSE	FALSE	0	0	1	1	none	2.02349952377e-05
S130	T056	FALSE	FALSE	0	0	1	1	none	0.0001300343171097
T009	T056	TRUE	TRUE	1	0	1	1	anc	9.410547092e-07
T010	T056	FALSE	FALSE	0	0	1	1	none	7.2958788365e-06
T013	T056	FALSE	FALSE	0	0	1	1	none	8.13593939277e-05
T014	T056	FALSE	FALSE	0	0	1	1	none	2.17326023827e-05
T020	T056	FALSE	FALSE	0	0	1	1	none	7.88450192853e-05
T021	T056	FALSE	FALSE	0	0	1	1	none	6.5722737643e-06
T028	T056	FALSE	FALSE	0	0	1	1	none	6.72975637231e-05
T035a	T056	FALSE	FALSE	0	0	1	1	none	0.0001317260434115
T035b	T056	FALSE	FALSE	0	0	1	1	none	7.1678077939e-06
T040	T056	FALSE	FALSE	0	0	1	1	none	2.67831845352e-05
S002	T059	TRUE	TRUE	0	0	1	1	none	0.0001344332357728
S007	T059	TRUE	TRUE	0	0	1	1	none	0.0001349605877468
S021	T059	TRUE	TRUE	0	0	1	1	none	0.000136272611314
S024	T059	TRUE	TRUE	0	0	1	1	none	0.0001372475156383
S025	T059	TRUE	TRUE	0	0	1	1	none	0.0001395613442248
S026	T059	TRUE	TRUE	0	0	1	1	none	0.0001344178654334
S038	T059	TRUE	TRUE	0	0	1	1	none	0.000145223184845
S039	T059	TRUE	TRUE	0	0	1	1	none	0.000136290087009
S040	T059	TRUE	TRUE	0	0	1	1	none	4.6992178656e-06
S042	T059	TRUE	TRUE	0	0	1	1	none	0.0001354337441823
S071	T059	TRUE	TRUE	0	0	1	1	none	3.27932009803e-05
S078	T059	TRUE	TRUE	0	0	1	1	none	0.0001363775106718
S081	T059	TRUE	TRUE	0	0	1	1	none	0.0001372154669709
S085	T059	TRUE	TRUE	0	0	1	1	none	5.65029200248e-05
S087	T059	TRUE	TRUE	0	0	1	1	none	7.66304459041e-05
S093	T059	TRUE	TRUE	0	0	1	1	none	4.55749928544e-05
S097	T059	TRUE	TRUE	0	0	1	1	none	0.0001374597406174
S102	T059	TRUE	TRUE	0	0	1	1	none	8.0769099422e-06
S106	T059	TRUE	TRUE	0	0	1	1	none	0.0001340422797868
S130	T059	TRUE	TRUE	0	0	1	1	none	7.73659264396e-05
T009	T059	FALSE	FALSE	0	0	1	1	none	0.0001380586960623
T010	T059	FALSE	FALSE	0	0	1	1	none	0.0001379697076868
T013	T059	FALSE	FALSE	0	0	1	1	none	0.0001497897858768
T014	T059	TRUE	TRUE	0	0	1	1	none	0.0001355398869318
T020	T059	TRUE	TRUE	0	0	1	1	none	0.0001472754112344
T021	T059	FALSE	FALSE	0	0	1	1	none	0.0001384371706738
T028	T059	TRUE	TRUE	0	0	1	1	none	0.0001357279556722
T035a	T059	TRUE	TRUE	0	0	1	1	none	7.90576527414e-05
T035b	T059	FALSE	FALSE	0	0	1	1	none	0.0001378416366442
T040	T059	TRUE	TRUE	0	0	1	1	none	0.0001405904690843
T056	T059	FALSE	FALSE	0	0	1	1	none	0.0001414362402605
S002	T065	TRUE	TRUE	0	0	1	1	none	6.96465361226e-05
S007	T065	TRUE	TRUE	0	0	1	1	none	5.08524746626e-05
S021	T065	TRUE	TRUE	0	0	1	1	none	7.14859116638e-05
S024	T065	TRUE	TRUE	0	0	1	1	none	7.24608159881e-05
S025	T065	TRUE	TRUE	0	0	1	1	none	7.47746445746e-05
S026	T065	TRUE	TRUE	0	0	1	1	none	6.96311657832e-05
S038	T065	TRUE	TRUE	0	0	1	1	none	6.0985925816e-06
S039	T065	TRUE	TRUE	0	0	1	1	none	7.15033873588e-05
S040	T065	TRUE	TRUE	0	0	1	1	none	0.000141571782753
S042	T065	TRUE	TRUE	0	0	1	1	none	7.06470445321e-05
S071	T065	TRUE	TRUE	0	0	1	1	none	0.0001208354038693
S078	T065	TRUE	TRUE	0	0	1	1	none	7.15908110216e-05
S081	T065	TRUE	TRUE	0	0	1	1	none	7.24287673207e-05
S085	T065	TRUE	TRUE	0	0	1	1	none	0.0001128150029938
S087	T065	TRUE	TRUE	0	0	1	1	none	0.0001329425288731
S093	T065	TRUE	TRUE	0	0	1	1	none	0.0001018870758234
S097	T065	TRUE	TRUE	0	0	1	1	none	7.26730409672e-05
S102	T065	TRUE	TRUE	0	0	1	1	none	0.0001425673387112
S106	T065	TRUE	TRUE	0	0	1	1	none	6.92555801366e-05
S130	T065	TRUE	TRUE	0	0	1	1	none	0.0001336780094086
T009	T065	FALSE	FALSE	0	0	1	1	none	7.32719964121e-05
T010	T065	FALSE	FALSE	0	0	1	1	none	7.31830080366e-05
T013	T065	FALSE	FALSE	0	0	1	1	none	8.283057495e-06
T014	T065	TRUE	TRUE	0	0	1	1	none	7.07531872816e-05
T020	T065	TRUE	TRUE	0	0	1	1	none	8.150818971e-06
T021	T065	FALSE	FALSE	0	0	1	1	none	7.36504710236e-05
T028	T065	TRUE	TRUE	0	0	1	1	none	5.1619842588e-05
T035a	T065	TRUE	TRUE	0	0	1	1	none	0.0001353697357104
T035b	T065	FALSE	FALSE	0	0	1	1	none	7.3054936994e-05
T040	T065	TRUE	TRUE	0	0	1	1	none	7.58037694341e-05
T056	T065	FALSE	FALSE	0	0	1	1	none	7.66495406103e-05
T059	T065	TRUE	TRUE	0	0	1	1	none	0.0001450799325594
S002	T069	TRUE	TRUE	0	0	1	1	none	0.0001317054361996
S007	T069	TRUE	TRUE	0	0	1	1	none	0.0001322327881736
S021	T069	TRUE	TRUE	0	0	1	1	none	0.0001335448117408
S024	T069	TRUE	TRUE	0	0	1	1	none	0.0001345197160651
S025	T069	TRUE	TRUE	0	0	1	1	none	0.0001368335446516
S026	T069	TRUE	TRUE	0	0	1	1	none	0.0001316900658602
S038	T069	TRUE	TRUE	0	0	1	1	none	0.0001424953852718
S039	T069	TRUE	TRUE	0	0	1	1	none	0.0001335622874358
S040	T069	TRUE	TRUE	0	0	1	1	none	5.08017802908e-05
S042	T069	TRUE	TRUE	0	0	1	1	none	0.0001327059446091
S071	T069	TRUE	TRUE	0	0	1	1	none	2.43032251831e-05
S078	T069	TRUE	TRUE	0	0	1	1	none	0.0001336497110986
S081	T069	TRUE	TRUE	0	0	1	1	none	0.0001344876673977
S085	T069	TRUE	TRUE	0	0	1	1	none	5.37751204516e-05
S087	T069	TRUE	TRUE	0	0	1	1	none	7.39026463309e-05
S093	T069	TRUE	TRUE	0	0	1	1	none	4.28471932812e-05
S097	T069	TRUE	TRUE	0	0	1	1	none	0.0001347319410442
S102	T069	TRUE	TRUE	0	0	1	1	none	5.1797336249e-05
S106	T069	TRUE	TRUE	0	0	1	1	none	0.0001313144802136
S130	T069	TRUE	TRUE	0	0	1	1	none	7.46381268664e-05
T009	T069	FALSE	FALSE	0	0	1	1	none	0.0001353308964891
T010	T069	FALSE	FALSE	0	0	1	1	none	0.0001352419081136
T013	T069	FALSE	FALSE	0	0	1	1	none	0.0001470619863036
T014	T069	TRUE	TRUE	0	0	1	1	none	0.0001328120873586
T020	T069	TRUE	TRUE	0	0	1	1	none	0.0001445476116612
T021	T069	FALSE	FALSE	0	0	1	1	none	0.0001357093711006
T028	T069	TRUE	TRUE	0	0	1	1	none	0.000133000156099
T035a	T069	TRUE	TRUE	0	0	1	1	none	7.63298531682e-05
T035b	T069	FALSE	FALSE	0	0	1	1	none	0.000135113837071
T040	T069	TRUE	TRUE	0	0	1	1	none	0.0001378626695111
T056	T069	FALSE	FALSE	0	0	1	1	none	0.0001387084406873
T059	T069	TRUE	TRUE	0	0	1	1	none	5.43099300972e-05
T065	T069	TRUE	TRUE	0	0	1	1	none	0.0001423521329862
S002	T073	FALSE	FALSE	0	0	1	1	none	1.70313476074e-05
S007	T073	FALSE	FALSE	0	0	1	1	none	6.29355921814e-05
S021	T073	FALSE	FALSE	0	0	1	1	none	1.88707231486e-05
S024	T073	FALSE	FALSE	0	0	1	1	none	1.98456274729e-05
S025	T073	FALSE	FALSE	0	0	1	1	none	1.99869317934e-05
S026	T073	FALSE	FALSE	0	0	1	1	none	7.5148907e-06
S038	T073	FALSE	FALSE	0	0	1	1	none	7.31981892796e-05
S039	T073	FALSE	FALSE	0	0	1	1	none	1.88881988436e-05
S040	T073	FALSE	FALSE	0	0	1	1	none	0.0001343334868378
S042	T073	FALSE	FALSE	0	0	1	1	none	1.80318560169e-05
S071	T073	FALSE	FALSE	0	0	1	1	none	0.0001135971079541
S078	T073	FALSE	FALSE	0	0	1	1	none	1.89756225064e-05
S081	T073	FALSE	FALSE	0	0	1	1	none	1.98135788055e-05
S085	T073	FALSE	FALSE	0	0	1	1	none	0.0001055767070786
S087	T073	FALSE	FALSE	0	0	1	1	none	0.0001257042329579
S093	T073	FALSE	FALSE	0	0	1	1	none	9.46487799082e-05
S097	T073	FALSE	FALSE	0	0	1	1	none	1.7885328186e-05
S102	T073	FALSE	FALSE	0	0	1	1	none	0.000135329042796
S106	T073	FALSE	FALSE	0	0	1	1	none	1.66403916214e-05
S130	T073	FALSE	FALSE	0	0	1	1	none	0.0001264397134934
T009	T073	FALSE	FALSE	0	0	1	1	none	2.5991955365e-06
T010	T073	FALSE	FALSE	0	0	1	1	none	3.7012752202e-06
T013	T073	FALSE	FALSE	0	0	1	1	none	7.77647903114e-05
T014	T073	FALSE	FALSE	0	0	1	1	none	1.81379987664e-05
T020	T073	FALSE	FALSE	0	0	1	1	none	7.5250415669e-05
T021	T073	TRUE	TRUE	0	0	1	1	none	1.7866020888e-06
T028	T073	FALSE	FALSE	0	0	1	1	none	6.37029601068e-05
T035a	T073	FALSE	FALSE	0	0	1	1	none	0.0001281314397952
T035b	T073	FALSE	FALSE	0	0	1	1	none	3.5732041776e-06
T040	T073	FALSE	FALSE	0	0	1	1	none	2.31885809189e-05
T056	T073	FALSE	FALSE	0	0	1	1	none	5.9767397347e-06
T059	T073	FALSE	FALSE	0	0	1	1	none	0.0001378416366442
T065	T073	FALSE	FALSE	0	0	1	1	none	7.3054936994e-05
T069	T073	FALSE	FALSE	0	0	1	1	none	0.000135113837071
S002	T075	TRUE	TRUE	0	0	1	1	none	6.54417654236e-05
S007	T075	TRUE	TRUE	0	0	1	1	none	6.59691173976e-05
S021	T075	TRUE	TRUE	0	0	1	1	none	6.72811409648e-05
S024	T075	TRUE	TRUE	0	0	1	1	none	6.82560452891e-05
S025	T075	TRUE	TRUE	0	0	1	1	none	7.05698738756e-05
S026	T075	TRUE	TRUE	0	0	1	1	none	6.54263950842e-05
S038	T075	TRUE	TRUE	0	0	1	1	none	7.62317144958e-05
S039	T075	TRUE	TRUE	0	0	1	1	none	6.72986166598e-05
S040	T075	TRUE	TRUE	0	0	1	1	none	0.0001361759439948
S042	T075	TRUE	TRUE	0	0	1	1	none	6.64422738331e-05
S071	T075	TRUE	TRUE	0	0	1	1	none	0.0001154395651111
S078	T075	TRUE	TRUE	0	0	1	1	none	6.73860403226e-05
S081	T075	TRUE	TRUE	0	0	1	1	none	6.82239966217e-05
S085	T075	TRUE	TRUE	0	0	1	1	none	0.0001074191642356
S087	T075	TRUE	TRUE	0	0	1	1	none	0.0001275466901149
S093	T075	TRUE	TRUE	0	0	1	1	none	9.64912370652e-05
S097	T075	TRUE	TRUE	0	0	1	1	none	6.84682702682e-05
S102	T075	TRUE	TRUE	0	0	1	1	none	0.000137171499953
S106	T075	TRUE	TRUE	0	0	1	1	none	6.50508094376e-05
S130	T075	TRUE	TRUE	0	0	1	1	none	0.0001282821706504
T009	T075	FALSE	FALSE	0	0	1	1	none	6.90672257131e-05
T010	T075	FALSE	FALSE	0	0	1	1	none	6.89782373376e-05
T013	T075	FALSE	FALSE	0	0	1	1	none	8.07983155276e-05
T014	T075	TRUE	TRUE	0	0	1	1	none	6.65484165826e-05
T020	T075	TRUE	TRUE	0	0	1	1	none	7.82839408852e-05
T021	T075	FALSE	FALSE	0	0	1	1	none	6.94457003246e-05
T028	T075	TRUE	TRUE	0	0	1	1	none	6.6736485323e-05
T035a	T075	TRUE	TRUE	0	0	1	1	none	0.0001299738969522
T035b	T075	FALSE	FALSE	0	0	1	1	none	6.8850166295e-05
T040	T075	TRUE	TRUE	0	0	1	1	none	7.15989987351e-05
T056	T075	FALSE	FALSE	0	0	1	1	none	7.24447699113e-05
T059	T075	TRUE	TRUE	0	0	1	1	none	0.0001396840938012
T065	T075	TRUE	TRUE	0	0	1	1	none	7.60884622102e-05
T069	T075	TRUE	TRUE	0	0	1	1	none	0.000136956294228
T073	T075	FALSE	FALSE	0	0	1	1	none	6.8850166295e-05
S002	T077	FALSE	FALSE	0	0	1	1	none	1.7626881637e-05
S007	T077	FALSE	FALSE	0	0	1	1	none	6.3531126211e-05
S021	T077	FALSE	FALSE	0	0	1	1	none	1.94662571782e-05
S024	T077	FALSE	FALSE	0	0	1	1	none	2.04411615025e-05
S025	T077	FALSE	FALSE	0	0	1	1	none	2.0582465823e-05
S026	T077	FALSE	FALSE	0	0	1	1	none	8.1104247296e-06
S038	T077	FALSE	FALSE	0	0	1	1	none	7.37937233092e-05
S039	T077	FALSE	FALSE	0	0	1	1	none	1.94837328732e-05
S040	T077	FALSE	FALSE	0	0	1	1	none	0.0001349290208674
S042	T077	FALSE	FALSE	0	0	1	1	none	1.86273900465e-05
S071	T077	FALSE	FALSE	0	0	1	1	none	0.0001141926419837
S078	T077	FALSE	FALSE	0	0	1	1	none	1.9571156536e-05
S081	T077	FALSE	FALSE	0	0	1	1	none	2.04091128351e-05
S085	T077	FALSE	FALSE	0	0	1	1	none	0.0001061722411082
S087	T077	FALSE	FALSE	0	0	1	1	none	0.0001262997669875
S093	T077	FALSE	FALSE	0	0	1	1	none	9.52443139378e-05
S097	T077	FALSE	FALSE	0	0	1	1	none	1.84808622156e-05
S102	T077	FALSE	FALSE	0	0	1	1	none	0.0001359245768256
S106	T077	FALSE	FALSE	0	0	1	1	none	1.7235925651e-05
S130	T077	FALSE	FALSE	0	0	1	1	none	0.000127035247523
T009	T077	FALSE	FALSE	0	0	1	1	none	3.1947295661e-06
T010	T077	FALSE	FALSE	0	0	1	1	none	4.2968092498e-06
T013	T077	FALSE	FALSE	0	0	1	1	none	7.8360324341e-05
T014	T077	FALSE	FALSE	0	0	1	1	none	1.8733532796e-05
T020	T077	FALSE	FALSE	0	0	1	1	none	7.58459496986e-05
T021	T077	TRUE	TRUE	0	0	1	1	none	1.1910680592e-06
T028	T077	FALSE	FALSE	0	0	1	1	none	6.42984941364e-05
T035a	T077	FALSE	FALSE	0	0	1	1	none	0.0001287269738248
T035b	T077	FALSE	FALSE	0	0	1	1	none	4.1687382072e-06
T040	T077	FALSE	FALSE	0	0	1	1	none	2.37841149485e-05
T056	T077	FALSE	FALSE	0	0	1	1	none	6.5722737643e-06
T059	T077	FALSE	FALSE	0	0	1	1	none	0.0001384371706738
T065	T077	FALSE	FALSE	0	0	1	1	none	7.36504710236e-05
T069	T077	FALSE	FALSE	0	0	1	1	none	0.0001357093711006
T073	T077	TRUE	TRUE	0	0	1	1	none	1.7866020888e-06
T075	T077	FALSE	FALSE	0	0	1	1	none	6.94457003246e-05
S002	T087	FALSE	FALSE	0	0	1	1	none	1.79751716146e-05
S007	T087	FALSE	FALSE	0	0	1	1	none	6.38794161886e-05
S021	T087	FALSE	FALSE	0	0	1	1	none	1.98145471558e-05
S024	T087	FALSE	FALSE	0	0	1	1	none	2.07894514801e-05
S025	T087	FALSE	FALSE	0	0	1	1	none	2.09307558006e-05
S026	T087	FALSE	FALSE	0	0	1	1	none	8.4587147072e-06
S038	T087	FALSE	FALSE	0	0	1	1	none	7.41420132868e-05
S039	T087	FALSE	FALSE	0	0	1	1	none	1.98320228508e-05
S040	T087	FALSE	FALSE	0	0	1	1	none	0.000135277310845
S042	T087	FALSE	FALSE	0	0	1	1	none	1.89756800241e-05
S071	T087	FALSE	FALSE	0	0	1	1	none	0.0001145409319613
S078	T087	FALSE	FALSE	0	0	1	1	none	1.99194465136e-05
S081	T087	FALSE	FALSE	0	0	1	1	none	2.07574028127e-05
S085	T087	FALSE	FALSE	0	0	1	1	none	0.0001065205310858
S087	T087	FALSE	FALSE	0	0	1	1	none	0.0001266480569651
S093	T087	FALSE	FALSE	0	0	1	1	none	9.55926039154e-05
S097	T087	FALSE	FALSE	0	0	1	1	none	1.88291521932e-05
S102	T087	FALSE	FALSE	0	0	1	1	none	0.0001362728668032
S106	T087	FALSE	FALSE	0	0	1	1	none	1.75842156286e-05
S130	T087	FALSE	FALSE	0	0	1	1	none	0.0001273835375006
T009	T087	FALSE	FALSE	0	0	1	1	none	5.9251556621e-06
T010	T087	FALSE	FALSE	0	0	1	1	none	5.8361672866e-06
T013	T087	FALSE	FALSE	0	0	1	1	none	7.87086143186e-05
T014	T087	FALSE	FALSE	0	0	1	1	none	1.90818227736e-05
T020	T087	FALSE	FALSE	0	0	1	1	none	7.61942396762e-05
T021	T087	FALSE	FALSE	0	0	1	1	none	6.3036302736e-06
T028	T087	FALSE	FALSE	0	0	1	1	none	6.4646784114e-05
T035a	T087	FALSE	FALSE	0	0	1	1	none	0.0001290752638024
T035b	T087	FALSE	FALSE	0	0	1	1	none	5.708096244e-06
T040	T087	FALSE	FALSE	0	0	1	1	none	2.41324049261e-05
T056	T087	FALSE	FALSE	0	0	1	1	none	9.3026998603e-06
T059	T087	FALSE	FALSE	0	0	1	1	none	0.0001387854606514
T065	T087	FALSE	FALSE	0	0	1	1	none	7.39987610012e-05
T069	T087	FALSE	FALSE	0	0	1	1	none	0.0001360576610782
T073	T087	FALSE	FALSE	0	0	1	1	none	5.708096244e-06
T075	T087	FALSE	FALSE	0	0	1	1	none	6.97939903022e-05
T077	T087	FALSE	FALSE	0	0	1	1	none	6.3036302736e-06
S002	T095	TRUE	TRUE	0	0	1	1	none	0.000123848175949
S007	T095	TRUE	TRUE	0	0	1	1	none	0.000124375527923
S021	T095	TRUE	TRUE	0	0	1	1	none	0.0001256875514902
S024	T095	TRUE	TRUE	0	0	1	1	none	0.0001266624558145
S025	T095	TRUE	TRUE	0	0	1	1	none	0.000128976284401
S026	T095	TRUE	TRUE	0	0	1	1	none	0.0001238328056096
S038	T095	TRUE	TRUE	0	0	1	1	none	0.0001346381250212
S039	T095	TRUE	TRUE	0	0	1	1	none	0.0001257050271852
S040	T095	TRUE	TRUE	0	0	1	1	none	7.46746399602e-05
S042	T095	TRUE	TRUE	0	0	1	1	none	0.0001248486843585
S071	T095	TRUE	TRUE	0	0	1	1	none	5.39382610765e-05
S078	T095	TRUE	TRUE	0	0	1	1	none	0.000125792450848
S081	T095	TRUE	TRUE	0	0	1	1	none	0.0001266304071471
S085	T095	TRUE	TRUE	0	0	1	1	none	3.03453379298e-05
S087	T095	TRUE	TRUE	0	0	1	1	none	3.3460585707e-06
S093	T095	TRUE	TRUE	0	0	1	1	none	3.37988649714e-05
S097	T095	TRUE	TRUE	0	0	1	1	none	0.0001268746807936
S102	T095	TRUE	TRUE	0	0	1	1	none	7.56701959184e-05
S106	T095	TRUE	TRUE	0	0	1	1	none	0.000123457219963
S130	T095	TRUE	TRUE	0	0	1	1	none	2.890471047e-06
T009	T095	FALSE	FALSE	0	0	1	1	none	0.0001274736362385
T010	T095	FALSE	FALSE	0	0	1	1	none	0.000127384647863
T013	T095	FALSE	FALSE	0	0	1	1	none	0.000139204726053
T014	T095	TRUE	TRUE	0	0	1	1	none	0.000124954827108
T020	T095	TRUE	TRUE	0	0	1	1	none	0.0001366903514106
T021	T095	FALSE	FALSE	0	0	1	1	none	0.00012785211085
T028	T095	TRUE	TRUE	0	0	1	1	none	0.0001251428958484
T035a	T095	TRUE	TRUE	0	0	1	1	none	6.9643334672e-06
T035b	T095	FALSE	FALSE	0	0	1	1	none	0.0001272565768204
T040	T095	TRUE	TRUE	0	0	1	1	none	0.0001300054092605
T056	T095	FALSE	FALSE	0	0	1	1	none	0.0001308511804367
T059	T095	TRUE	TRUE	0	0	1	1	none	7.81827897666e-05
T065	T095	TRUE	TRUE	0	0	1	1	none	0.0001344948727356
T069	T095	TRUE	TRUE	0	0	1	1	none	7.54549901934e-05
T073	T095	FALSE	FALSE	0	0	1	1	none	0.0001272565768204
T075	T095	TRUE	TRUE	0	0	1	1	none	0.0001290990339774
T077	T095	FALSE	FALSE	0	0	1	1	none	0.00012785211085
T087	T095	FALSE	FALSE	0	0	1	1	none	0.0001282004008276
S002	T099a	TRUE	TRUE	0	0	1	1	none	0.0001208962397174
S007	T099a	TRUE	TRUE	0	0	1	1	none	0.0001214235916914
S021	T099a	TRUE	TRUE	0	0	1	1	none	0.0001227356152586
S024	T099a	TRUE	TRUE	0	0	1	1	none	0.0001237105195829
S025	T099a	TRUE	TRUE	0	0	1	1	none	0.0001260243481694
S026	T099a	TRUE	TRUE	0	0	1	1	none	0.000120880869378
S038	T099a	TRUE	TRUE	0	0	1	1	none	0.0001316861887896
S039	T099a	TRUE	TRUE	0	0	1	1	none	0.0001227530909536
S040	T099a	TRUE	TRUE	0	0	1	1	none	7.17227037286e-05
S042	T099a	TRUE	TRUE	0	0	1	1	none	0.0001218967481269
S071	T099a	TRUE	TRUE	0	0	1	1	none	5.09863248449e-05
S078	T099a	TRUE	TRUE	0	0	1	1	none	0.0001228405146164
S081	T099a	TRUE	TRUE	0	0	1	1	none	0.0001236784709155
S085	T099a	TRUE	TRUE	0	0	1	1	none	2.73934016982e-05
S087	T099a	TRUE	TRUE	0	0	1	1	none	2.7762584575e-06
S093	T099a	TRUE	TRUE	0	0	1	1	none	3.08469287398e-05
S097	T099a	TRUE	TRUE	0	0	1	1	none	0.000123922744562
S102	T099a	TRUE	TRUE	0	0	1	1	none	7.27182596868e-05
S106	T099a	TRUE	TRUE	0	0	1	1	none	0.0001205052837314
S130	T099a	TRUE	TRUE	0	0	1	1	none	3.511738993e-06
T009	T099a	FALSE	FALSE	0	0	1	1	none	0.0001245217000069
T010	T099a	FALSE	FALSE	0	0	1	1	none	0.0001244327116314
T013	T099a	FALSE	FALSE	0	0	1	1	none	0.0001362527898214
T014	T099a	TRUE	TRUE	0	0	1	1	none	0.0001220028908764
T020	T099a	TRUE	TRUE	0	0	1	1	none	0.000133738415179
T021	T099a	FALSE	FALSE	0	0	1	1	none	0.0001249001746184
T028	T099a	TRUE	TRUE	0	0	1	1	none	0.0001221909596168
T035a	T099a	TRUE	TRUE	0	0	1	1	none	5.2034652948e-06
T035b	T099a	FALSE	FALSE	0	0	1	1	none	0.0001243046405888
T040	T099a	TRUE	TRUE	0	0	1	1	none	0.0001270534730289
T056	T099a	FALSE	FALSE	0	0	1	1	none	0.0001278992442051
T059	T099a	TRUE	TRUE	0	0	1	1	none	7.5230853535e-05
T065	T099a	TRUE	TRUE	0	0	1	1	none	0.000131542936504
T069	T099a	TRUE	TRUE	0	0	1	1	none	7.25030539618e-05
T073	T099a	FALSE	FALSE	0	0	1	1	none	0.0001243046405888
T075	T099a	TRUE	TRUE	0	0	1	1	none	0.0001261470977458
T077	T099a	FALSE	FALSE	0	0	1	1	none	0.0001249001746184
T087	T099a	FALSE	FALSE	0	0	1	1	none	0.000125248464596
T095	T099a	TRUE	TRUE	0	0	1	1	none	4.32860232e-06
S002	T102	FALSE	FALSE	0	0	1	1	none	0.0001264512482302
S007	T102	FALSE	FALSE	0	0	1	1	none	0.0001269786002042
S021	T102	FALSE	FALSE	0	0	1	1	none	0.0001282906237714
S024	T102	FALSE	FALSE	0	0	1	1	none	0.0001292655280957
S025	T102	FALSE	FALSE	0	0	1	1	none	0.0001315793566822
S026	T102	FALSE	FALSE	0	0	1	1	none	0.0001264358778908
S038	T102	FALSE	FALSE	0	0	1	1	none	0.0001372411973024
S039	T102	FALSE	FALSE	0	0	1	1	none	0.0001283080994664
S040	T102	FALSE	FALSE	0	0	1	1	none	7.72777122414e-05
S042	T102	FALSE	FALSE	0	0	1	1	none	0.0001274517566397
S071	T102	FALSE	FALSE	0	0	1	1	none	5.65413333577e-05
S078	T102	FALSE	FALSE	0	0	1	1	none	0.0001283955231292
S081	T102	FALSE	FALSE	0	0	1	1	none	0.0001292334794283
S085	T102	FALSE	FALSE	0	0	1	1	none	3.2948410211e-05
S087	T102	FALSE	FALSE	0	0	1	1	none	5.9491308519e-06
S093	T102	FALSE	FALSE	0	0	1	1	none	3.64019372526e-05
S097	T102	FALSE	FALSE	0	0	1	1	none	0.0001294777530748
S102	T102	FALSE	FALSE	0	0	1	1	none	7.82732681996e-05
S106	T102	FALSE	FALSE	0	0	1	1	none	0.0001260602922442
S130	T102	FALSE	FALSE	0	0	1	1	none	5.4935433282e-06
T009	T102	FALSE	FALSE	0	0	1	1	none	0.0001300767085197
T010	T102	FALSE	FALSE	0	0	1	1	none	0.0001299877201442
T013	T102	FALSE	FALSE	0	0	1	1	none	0.0001418077983342
T014	T102	FALSE	FALSE	0	0	1	1	none	0.0001275578993892
T020	T102	FALSE	FALSE	0	0	1	1	none	0.0001392934236918
T021	T102	FALSE	FALSE	0	0	1	1	none	0.0001304551831312
T028	T102	FALSE	FALSE	0	0	1	1	none	0.0001277459681296
T035a	T102	FALSE	FALSE	0	0	1	1	none	9.5674057484e-06
T035b	T102	FALSE	FALSE	0	0	1	1	none	0.0001298596491016
T040	T102	FALSE	FALSE	0	0	1	1	none	0.0001326084815417
T056	T102	FALSE	FALSE	0	0	1	1	none	0.0001334542527179
T059	T102	FALSE	FALSE	0	0	1	1	none	8.07858620478e-05
T065	T102	FALSE	FALSE	0	0	1	1	none	0.0001370979450168
T069	T102	FALSE	FALSE	0	0	1	1	none	7.80580624746e-05
T073	T102	FALSE	FALSE	0	0	1	1	none	0.0001298596491016
T075	T102	FALSE	FALSE	0	0	1	1	none	0.0001317021062586
T077	T102	FALSE	FALSE	0	0	1	1	none	0.0001304551831312
T087	T102	FALSE	FALSE	0	0	1	1	none	0.0001308034731088
T095	T102	TRUE	TRUE	1	0	1	1	anc	5.955340296e-07
T099a	T102	FALSE	FALSE	0	0	1	1	none	6.9316746012e-06
S002	T104	FALSE	FALSE	0	0	1	1	none	6.33564169768e-05
S007	T104	FALSE	FALSE	0	0	1	1	none	3.64004178668e-05
S021	T104	FALSE	FALSE	0	0	1	1	none	6.5195792518e-05
S024	T104	FALSE	FALSE	0	0	1	1	none	6.61706968423e-05
S025	T104	FALSE	FALSE	0	0	1	1	none	6.84845254288e-05
S026	T104	FALSE	FALSE	0	0	1	1	none	6.33410466374e-05
S038	T104	FALSE	FALSE	0	0	1	1	none	5.4824952615e-05
S039	T104	FALSE	FALSE	0	0	1	1	none	6.5213268213e-05
S040	T104	FALSE	FALSE	0	0	1	1	none	0.0001352816636072
S042	T104	FALSE	FALSE	0	0	1	1	none	6.43569253863e-05
S071	T104	FALSE	FALSE	0	0	1	1	none	0.0001145452847235
S078	T104	FALSE	FALSE	0	0	1	1	none	6.53006918758e-05
S081	T104	FALSE	FALSE	0	0	1	1	none	6.61386481749e-05
S085	T104	FALSE	FALSE	0	0	1	1	none	0.000106524883848
S087	T104	FALSE	FALSE	0	0	1	1	none	0.0001266524097273
S093	T104	FALSE	FALSE	0	0	1	1	none	9.55969566776e-05
S097	T104	FALSE	FALSE	0	0	1	1	none	6.63829218214e-05
S102	T104	FALSE	FALSE	0	0	1	1	none	0.0001362772195654
S106	T104	FALSE	FALSE	0	0	1	1	none	6.29654609908e-05
S130	T104	FALSE	FALSE	0	0	1	1	none	0.0001273878902628
T009	T104	FALSE	FALSE	0	0	1	1	none	6.69818772663e-05
T010	T104	FALSE	FALSE	0	0	1	1	none	6.68928888908e-05
T013	T104	FALSE	FALSE	0	0	1	1	none	5.93915536468e-05
T014	T104	FALSE	FALSE	0	0	1	1	none	6.44630681358e-05
T020	T104	FALSE	FALSE	0	0	1	1	none	5.68771790044e-05
T021	T104	FALSE	FALSE	0	0	1	1	none	6.73603518778e-05
T028	T104	FALSE	FALSE	0	0	1	1	none	3.56519747714e-05
T035a	T104	FALSE	FALSE	0	0	1	1	none	0.0001290796165646
T035b	T104	FALSE	FALSE	0	0	1	1	none	6.67648178482e-05
T040	T104	FALSE	FALSE	0	0	1	1	none	6.95136502883e-05
T056	T104	FALSE	FALSE	0	0	1	1	none	7.03594214645e-05
T059	T104	FALSE	FALSE	0	0	1	1	none	0.0001387898134136
T065	T104	FALSE	FALSE	0	0	1	1	none	5.46817003294e-05
T069	T104	FALSE	FALSE	0	0	1	1	none	0.0001360620138404
T073	T104	FALSE	FALSE	0	0	1	1	none	6.67648178482e-05
T075	T104	FALSE	FALSE	0	0	1	1	none	6.97983430644e-05
T077	T104	FALSE	FALSE	0	0	1	1	none	6.73603518778e-05
T087	T104	FALSE	FALSE	0	0	1	1	none	6.77086418554e-05
T095	T104	FALSE	FALSE	0	0	1	1	none	0.0001282047535898
T099a	T104	FALSE	FALSE	0	0	1	1	none	0.0001252528173582
T102	T104	FALSE	FALSE	0	0	1	1	none	0.000130807825871
S002	T105	TRUE	TRUE	0	0	1	1	none	6.98158546374e-05
S007	T105	TRUE	TRUE	0	0	1	1	none	5.10217931774e-05
S021	T105	TRUE	TRUE	0	0	1	1	none	7.16552301786e-05
S024	T105	TRUE	TRUE	0	0	1	1	none	7.26301345029e-05
S025	T105	TRUE	TRUE	0	0	1	1	none	7.49439630894e-05
S026	T105	TRUE	TRUE	0	0	1	1	none	6.9800484298e-05
S038	T105	TRUE	TRUE	0	0	1	1	none	6.2679110964e-06
S039	T105	TRUE	TRUE	0	0	1	1	none	7.16727058736e-05
S040	T105	TRUE	TRUE	0	0	1	1	none	0.0001417411012678
S042	T105	TRUE	TRUE	0	0	1	1	none	7.08163630469e-05
S071	T105	TRUE	TRUE	0	0	1	1	none	0.0001210047223841
S078	T105	TRUE	TRUE	0	0	1	1	none	7.17601295364e-05
S081	T105	TRUE	TRUE	0	0	1	1	none	7.25980858355e-05
S085	T105	TRUE	TRUE	0	0	1	1	none	0.0001129843215086
S087	T105	TRUE	TRUE	0	0	1	1	none	0.0001331118473879
S093	T105	TRUE	TRUE	0	0	1	1	none	0.0001020563943382
S097	T105	TRUE	TRUE	0	0	1	1	none	7.2842359482e-05
S102	T105	TRUE	TRUE	0	0	1	1	none	0.000142736657226
S106	T105	TRUE	TRUE	0	0	1	1	none	6.94248986514e-05
S130	T105	TRUE	TRUE	0	0	1	1	none	0.0001338473279234
T009	T105	FALSE	FALSE	0	0	1	1	none	7.34413149269e-05
T010	T105	FALSE	FALSE	0	0	1	1	none	7.33523265514e-05
T013	T105	FALSE	FALSE	0	0	1	1	none	8.4523760098e-06
T014	T105	TRUE	TRUE	0	0	1	1	none	7.09225057964e-05
T020	T105	TRUE	TRUE	0	0	1	1	none	8.3201374858e-06
T021	T105	FALSE	FALSE	0	0	1	1	none	7.38197895384e-05
T028	T105	TRUE	TRUE	0	0	1	1	none	5.17891611028e-05
T035a	T105	TRUE	TRUE	0	0	1	1	none	0.0001355390542252
T035b	T105	FALSE	FALSE	0	0	1	1	none	7.32242555088e-05
T040	T105	TRUE	TRUE	0	0	1	1	none	7.59730879489e-05
T056	T105	FALSE	FALSE	0	0	1	1	none	7.68188591251e-05
T059	T105	TRUE	TRUE	0	0	1	1	none	0.0001452492510742
T065	T105	TRUE	TRUE	0	0	1	1	none	1.360386574e-06
T069	T105	TRUE	TRUE	0	0	1	1	none	0.000142521451501
T073	T105	FALSE	FALSE	0	0	1	1	none	7.32242555088e-05
T075	T105	TRUE	TRUE	0	0	1	1	none	7.6257780725e-05
T077	T105	FALSE	FALSE	0	0	1	1	none	7.38197895384e-05
T087	T105	FALSE	FALSE	0	0	1	1	none	7.4168079516e-05
T095	T105	TRUE	TRUE	0	0	1	1	none	0.0001346641912504
T099a	T105	TRUE	TRUE	0	0	1	1	none	0.0001317122550188
T102	T105	FALSE	FALSE	0	0	1	1	none	0.0001372672635316
T104	T105	FALSE	FALSE	0	0	1	1	none	5.48510188442e-05
S002	T107	FALSE	FALSE	0	0	1	1	none	0.0001276423162894
S007	T107	FALSE	FALSE	0	0	1	1	none	0.0001281696682634
S021	T107	FALSE	FALSE	0	0	1	1	none	0.0001294816918306
S024	T107	FALSE	FALSE	0	0	1	1	none	0.0001304565961549
S025	T107	FALSE	FALSE	0	0	1	1	none	0.0001327704247414
S026	T107	FALSE	FALSE	0	0	1	1	none	0.00012762694595
S038	T107	FALSE	FALSE	0	0	1	1	none	0.0001384322653616
S039	T107	FALSE	FALSE	0	0	1	1	none	0.0001294991675256
S040	T107	FALSE	FALSE	0	0	1	1	none	7.84687803006e-05
S042	T107	FALSE	FALSE	0	0	1	1	none	0.0001286428246989
S071	T107	FALSE	FALSE	0	0	1	1	none	5.77324014169e-05
S078	T107	FALSE	FALSE	0	0	1	1	none	0.0001295865911884
S081	T107	FALSE	FALSE	0	0	1	1	none	0.0001304245474875
S085	T107	FALSE	FALSE	0	0	1	1	none	3.41394782702e-05
S087	T107	FALSE	FALSE	0	0	1	1	none	7.1401989111e-06
S093	T107	FALSE	FALSE	0	0	1	1	none	3.75930053118e-05
S097	T107	FALSE	FALSE	0	0	1	1	none	0.000130668821134
S102	T107	FALSE	FALSE	0	0	1	1	none	7.94643362588e-05
S106	T107	FALSE	FALSE	0	0	1	1	none	0.0001272513603034
S130	T107	FALSE	FALSE	0	0	1	1	none	6.6846113874e-06
T009	T107	FALSE	FALSE	0	0	1	1	none	0.0001312677765789
T010	T107	FALSE	FALSE	0	0	1	1	none	0.0001311787882034
T013	T107	FALSE	FALSE	0	0	1	1	none	0.0001429988663934
T014	T107	FALSE	FALSE	0	0	1	1	none	0.0001287489674484
T020	T107	FALSE	FALSE	0	0	1	1	none	0.000140484491751
T021	T107	FALSE	FALSE	0	0	1	1	none	0.0001316462511904
T028	T107	FALSE	FALSE	0	0	1	1	none	0.0001289370361888
T035a	T107	FALSE	FALSE	0	0	1	1	none	1.07584738076e-05
T035b	T107	FALSE	FALSE	0	0	1	1	none	0.0001310507171608
T040	T107	FALSE	FALSE	0	0	1	1	none	0.0001337995496009
T056	T107	FALSE	FALSE	0	0	1	1	none	0.0001346453207771
T059	T107	FALSE	FALSE	0	0	1	1	none	8.1976930107e-05
T065	T107	FALSE	FALSE	0	0	1	1	none	0.000138289013076
T069	T107	FALSE	FALSE	0	0	1	1	none	7.92491305338e-05
T073	T107	FALSE	FALSE	0	0	1	1	none	0.0001310507171608
T075	T107	FALSE	FALSE	0	0	1	1	none	0.0001328931743178
T077	T107	FALSE	FALSE	0	0	1	1	none	0.0001316462511904
T087	T107	FALSE	FALSE	0	0	1	1	none	0.000131994541168
T095	T107	TRUE	TRUE	1	0	1	1	anc	5.955340296e-07
T099a	T107	FALSE	FALSE	0	0	1	1	none	8.1227426604e-06
T102	T107	FALSE	FALSE	0	0	1	1	none	3.5732041776e-06
T104	T107	FALSE	FALSE	0	0	1	1	none	0.0001319988939302
T105	T107	FALSE	FALSE	0	0	1	1	none	0.0001384583315908
S002	T126	TRUE	TRUE	0	0	1	1	none	0.0001310767689922
S007	T126	TRUE	TRUE	0	0	1	1	none	0.0001316041209662
S021	T126	TRUE	TRUE	0	0	1	1	none	0.0001329161445334
S024	T126	TRUE	TRUE	0	0	1	1	none	0.0001338910488577
S025	T126	TRUE	TRUE	0	0	1	1	none	0.0001362048774442
S026	T126	TRUE	TRUE	0	0	1	1	none	0.0001310613986528
S038	T126	TRUE	TRUE	0	0	1	1	none	0.0001418667180644
S039	T126	TRUE	TRUE	0	0	1	1	none	0.0001329336202284
S040	T126	TRUE	TRUE	0	0	1	1	none	5.01731130834e-05
S042	T126	TRUE	TRUE	0	0	1	1	none	0.0001320772774017
S071	T126	TRUE	TRUE	0	0	1	1	none	2.36745579757e-05
S078	T126	TRUE	TRUE	0	0	1	1	none	0.0001330210438912
S081	T126	TRUE	TRUE	0	0	1	1	none	0.0001338590001903
S085	T126	TRUE	TRUE	0	0	1	1	none	5.31464532442e-05
S087	T126	TRUE	TRUE	0	0	1	1	none	7.32739791235e-05
S093	T126	TRUE	TRUE	0	0	1	1	none	4.22185260738e-05
S097	T126	TRUE	TRUE	0	0	1	1	none	0.0001341032738368
S102	T126	TRUE	TRUE	0	0	1	1	none	5.11686690416e-05
S106	T126	TRUE	TRUE	0	0	1	1	none	0.0001306858130062
S130	T126	TRUE	TRUE	0	0	1	1	none	7.4009459659e-05
T009	T126	FALSE	FALSE	0	0	1	1	none	0.0001347022292817
T010	T126	FALSE	FALSE	0	0	1	1	none	0.0001346132409062
T013	T126	FALSE	FALSE	0	0	1	1	none	0.0001464333190962
T014	T126	TRUE	TRUE	0	0	1	1	none	0.0001321834201512
T020	T126	TRUE	TRUE	0	0	1	1	none	0.0001439189444538
T021	T126	FALSE	FALSE	0	0	1	1	none	0.0001350807038932
T028	T126	TRUE	TRUE	0	0	1	1	none	0.0001323714888916
T035a	T126	TRUE	TRUE	0	0	1	1	none	7.57011859608e-05
T035b	T126	FALSE	FALSE	0	0	1	1	none	0.0001344851698636
T040	T126	TRUE	TRUE	0	0	1	1	none	0.0001372340023037
T056	T126	FALSE	FALSE	0	0	1	1	none	0.0001380797734799
T059	T126	TRUE	TRUE	0	0	1	1	none	5.36812628898e-05
T065	T126	TRUE	TRUE	0	0	1	1	none	0.0001417234657788
T069	T126	TRUE	TRUE	0	0	1	1	none	4.09116121126e-05
T073	T126	FALSE	FALSE	0	0	1	1	none	0.0001344851698636
T075	T126	TRUE	TRUE	0	0	1	1	none	0.0001363276270206
T077	T126	FALSE	FALSE	0	0	1	1	none	0.0001350807038932
T087	T126	FALSE	FALSE	0	0	1	1	none	0.0001354289938708
T095	T126	TRUE	TRUE	0	0	1	1	none	7.4826322986e-05
T099a	T126	TRUE	TRUE	0	0	1	1	none	7.18743867544e-05
T102	T126	FALSE	FALSE	0	0	1	1	none	7.74293952672e-05
T104	T126	FALSE	FALSE	0	0	1	1	none	0.000135433346633
T105	T126	TRUE	TRUE	0	0	1	1	none	0.0001418927842936
T107	T126	FALSE	FALSE	0	0	1	1	none	7.86204633264e-05
S002	T156	TRUE	TRUE	0	0	1	1	none	7.16251506406e-05
S007	T156	TRUE	TRUE	0	0	1	1	none	5.28310891806e-05
S021	T156	TRUE	TRUE	0	0	1	1	none	7.34645261818e-05
S024	T156	TRUE	TRUE	0	0	1	1	none	7.44394305061e-05
S025	T156	TRUE	TRUE	0	0	1	1	none	7.67532590926e-05
S026	T156	TRUE	TRUE	0	0	1	1	none	7.16097803012e-05
S038	T156	TRUE	TRUE	0	0	1	1	none	9.2682751588e-06
S039	T156	TRUE	TRUE	0	0	1	1	none	7.34820018768e-05
S040	T156	TRUE	TRUE	0	0	1	1	none	0.000143550397271
S042	T156	TRUE	TRUE	0	0	1	1	none	7.26256590501e-05
S071	T156	TRUE	TRUE	0	0	1	1	none	0.0001228140183873
S078	T156	TRUE	TRUE	0	0	1	1	none	7.35694255396e-05
S081	T156	TRUE	TRUE	0	0	1	1	none	7.44073818387e-05
S085	T156	TRUE	TRUE	0	0	1	1	none	0.0001147936175118
S087	T156	TRUE	TRUE	0	0	1	1	none	0.0001349211433911
S093	T156	TRUE	TRUE	0	0	1	1	none	0.0001038656903414
S097	T156	TRUE	TRUE	0	0	1	1	none	7.46516554852e-05
S102	T156	TRUE	TRUE	0	0	1	1	none	0.0001445459532292
S106	T156	TRUE	TRUE	0	0	1	1	none	7.12341946546e-05
S130	T156	TRUE	TRUE	0	0	1	1	none	0.0001356566239266
T009	T156	FALSE	FALSE	0	0	1	1	none	7.52506109301e-05
T010	T156	FALSE	FALSE	0	0	1	1	none	7.51616225546e-05
T013	T156	FALSE	FALSE	0	0	1	1	none	1.38348761906e-05
T014	T156	TRUE	TRUE	0	0	1	1	none	7.27318017996e-05
T020	T156	TRUE	TRUE	0	0	1	1	none	1.13205015482e-05
T021	T156	FALSE	FALSE	0	0	1	1	none	7.56290855416e-05
T028	T156	TRUE	TRUE	0	0	1	1	none	5.3598457106e-05
T035a	T156	TRUE	TRUE	0	0	1	1	none	0.0001373483502284
T035b	T156	FALSE	FALSE	0	0	1	1	none	7.5033551512e-05
T040	T156	TRUE	TRUE	0	0	1	1	none	7.77823839521e-05
T056	T156	FALSE	FALSE	0	0	1	1	none	7.86281551283e-05
T059	T156	TRUE	TRUE	0	0	1	1	none	0.0001470585470774
T065	T156	TRUE	TRUE	0	0	1	1	none	9.1250228732e-06
T069	T156	TRUE	TRUE	0	0	1	1	none	0.0001443307475042
T073	T156	FALSE	FALSE	0	0	1	1	none	7.5033551512e-05
T075	T156	TRUE	TRUE	0	0	1	1	none	7.80670767282e-05
T077	T156	FALSE	FALSE	0	0	1	1	none	7.56290855416e-05
T087	T156	FALSE	FALSE	0	0	1	1	none	7.59773755192e-05
T095	T156	TRUE	TRUE	0	0	1	1	none	0.0001364734872536
T099a	T156	TRUE	TRUE	0	0	1	1	none	0.000133521551022
T102	T156	FALSE	FALSE	0	0	1	1	none	0.0001390765595348
T104	T156	FALSE	FALSE	0	0	1	1	none	5.66603148474e-05
T105	T156	TRUE	TRUE	0	0	1	1	none	9.294341388e-06
T107	T156	FALSE	FALSE	0	0	1	1	none	0.000140267627594
T126	T156	TRUE	TRUE	0	0	1	1	none	0.0001437020802968
S002	T159a	TRUE	TRUE	0	0	1	1	none	1.4649211489e-05
S007	T159a	TRUE	TRUE	0	0	1	1	none	6.0553456063e-05
S021	T159a	TRUE	TRUE	0	0	1	1	none	1.64885870302e-05
S024	T159a	TRUE	TRUE	0	0	1	1	none	1.74634913545e-05
S025	T159a	TRUE	TRUE	0	0	1	1	none	1.7604795675e-05
S026	T159a	TRUE	TRUE	0	0	1	1	none	5.1327545816e-06
S038	T159a	TRUE	TRUE	0	0	1	1	none	7.08160531612e-05
S039	T159a	TRUE	TRUE	0	0	1	1	none	1.65060627252e-05
S040	T159a	TRUE	TRUE	0	0	1	1	none	0.0001319513507194
S042	T159a	TRUE	TRUE	0	0	1	1	none	1.56497198985e-05
S071	T159a	TRUE	TRUE	0	0	1	1	none	0.0001112149718357
S078	T159a	TRUE	TRUE	0	0	1	1	none	1.6593486388e-05
S081	T159a	TRUE	TRUE	0	0	1	1	none	1.74314426871e-05
S085	T159a	TRUE	TRUE	0	0	1	1	none	0.0001031945709602
S087	T159a	TRUE	TRUE	0	0	1	1	none	0.0001233220968395
S093	T159a	TRUE	TRUE	0	0	1	1	none	9.22666437898e-05
S097	T159a	TRUE	TRUE	0	0	1	1	none	1.55031920676e-05
S102	T159a	TRUE	TRUE	0	0	1	1	none	0.0001329469066776
S106	T159a	TRUE	TRUE	0	0	1	1	none	1.4258255503e-05
S130	T159a	TRUE	TRUE	0	0	1	1	none	0.000124057577375
T009	T159a	TRUE	TRUE	0	1	1	1	desc	8.125934477e-07
T010	T159a	TRUE	TRUE	0	1	1	1	desc	1.9146731314e-06
T013	T159a	FALSE	FALSE	0	0	1	1	none	7.5382654193e-05
T014	T159a	TRUE	TRUE	0	0	1	1	none	1.5755862648e-05
T020	T159a	TRUE	TRUE	0	0	1	1	none	7.28682795506e-05
T021	T159a	TRUE	TRUE	0	1	1	1	desc	1.7866020888e-06
T028	T159a	TRUE	TRUE	0	0	1	1	none	6.13208239884e-05
T035a	T159a	TRUE	TRUE	0	0	1	1	none	0.0001257493036768
T035b	T159a	TRUE	TRUE	0	1	1	1	desc	1.7866020888e-06
T040	T159a	TRUE	TRUE	0	0	1	1	none	2.08064448005e-05
T056	T159a	FALSE	FALSE	0	1	1	1	desc	4.1901376459e-06
T059	T159a	TRUE	TRUE	0	0	1	1	none	0.0001354595005258
T065	T159a	TRUE	TRUE	0	0	1	1	none	7.06728008756e-05
T069	T159a	TRUE	TRUE	0	0	1	1	none	0.0001327317009526
T073	T159a	TRUE	TRUE	0	1	1	1	desc	1.1910680592e-06
T075	T159a	TRUE	TRUE	0	0	1	1	none	6.64680301766e-05
T077	T159a	TRUE	TRUE	0	1	1	1	desc	1.7866020888e-06
T087	T159a	TRUE	TRUE	0	1	1	1	desc	2.730426096e-06
T095	T159a	TRUE	TRUE	0	0	1	1	none	0.000124874440702
T099a	T159a	TRUE	TRUE	0	0	1	1	none	0.0001219225044704
T102	T159a	FALSE	FALSE	0	0	1	1	none	0.0001274775129832
T104	T159a	FALSE	FALSE	0	0	1	1	none	6.43826817298e-05
T105	T159a	TRUE	TRUE	0	0	1	1	none	7.08421193904e-05
T107	T159a	FALSE	FALSE	0	0	1	1	none	0.0001286685810424
T126	T159a	TRUE	TRUE	0	0	1	1	none	0.0001321030337452
T156	T159a	TRUE	TRUE	0	0	1	1	none	7.26514153936e-05
S002	T182	FALSE	FALSE	0	0	1	1	none	7.25874745726e-05
S007	T182	FALSE	FALSE	0	0	1	1	none	5.37934131126e-05
S021	T182	FALSE	FALSE	0	0	1	1	none	7.44268501138e-05
S024	T182	FALSE	FALSE	0	0	1	1	none	7.54017544381e-05
S025	T182	FALSE	FALSE	0	0	1	1	none	7.77155830246e-05
S026	T182	FALSE	FALSE	0	0	1	1	none	7.25721042332e-05
S038	T182	FALSE	FALSE	0	0	1	1	none	1.02305990908e-05
S039	T182	FALSE	FALSE	0	0	1	1	none	7.44443258088e-05
S040	T182	FALSE	FALSE	0	0	1	1	none	0.000144512721203
S042	T182	FALSE	FALSE	0	0	1	1	none	7.35879829821e-05
S071	T182	FALSE	FALSE	0	0	1	1	none	0.0001237763423193
S078	T182	FALSE	FALSE	0	0	1	1	none	7.45317494716e-05
S081	T182	FALSE	FALSE	0	0	1	1	none	7.53697057707e-05
S085	T182	FALSE	FALSE	0	0	1	1	none	0.0001157559414438
S087	T182	FALSE	FALSE	0	0	1	1	none	0.0001358834673231
S093	T182	FALSE	FALSE	0	0	1	1	none	0.0001048280142734
S097	T182	FALSE	FALSE	0	0	1	1	none	7.56139794172e-05
S102	T182	FALSE	FALSE	0	0	1	1	none	0.0001455082771612
S106	T182	FALSE	FALSE	0	0	1	1	none	7.21965185866e-05
S130	T182	FALSE	FALSE	0	0	1	1	none	0.0001366189478586
T009	T182	FALSE	FALSE	0	0	1	1	none	7.62129348621e-05
T010	T182	FALSE	FALSE	0	0	1	1	none	7.61239464866e-05
T013	T182	FALSE	FALSE	0	0	1	1	none	1.47972001226e-05
T014	T182	FALSE	FALSE	0	0	1	1	none	7.36941257316e-05
T020	T182	FALSE	FALSE	0	0	1	1	none	1.22828254802e-05
T021	T182	FALSE	FALSE	0	0	1	1	none	7.65914094736e-05
T028	T182	FALSE	FALSE	0	0	1	1	none	5.4560781038e-05
T035a	T182	FALSE	FALSE	0	0	1	1	none	0.0001383106741604
T035b	T182	FALSE	FALSE	0	0	1	1	none	7.5995875444e-05
T040	T182	FALSE	FALSE	0	0	1	1	none	7.87447078841e-05
T056	T182	FALSE	FALSE	0	0	1	1	none	7.95904790603e-05
T059	T182	FALSE	FALSE	0	0	1	1	none	0.0001480208710094
T065	T182	FALSE	FALSE	0	0	1	1	none	1.00873468052e-05
T069	T182	FALSE	FALSE	0	0	1	1	none	0.0001452930714362
T073	T182	FALSE	FALSE	0	0	1	1	none	7.5995875444e-05
T075	T182	FALSE	FALSE	0	0	1	1	none	7.90294006602e-05
T077	T182	FALSE	FALSE	0	0	1	1	none	7.65914094736e-05
T087	T182	FALSE	FALSE	0	0	1	1	none	7.69396994512e-05
T095	T182	FALSE	FALSE	0	0	1	1	none	0.0001374358111856
T099a	T182	FALSE	FALSE	0	0	1	1	none	0.000134483874954
T102	T182	FALSE	FALSE	0	0	1	1	none	0.0001400388834668
T104	T182	FALSE	FALSE	0	0	1	1	none	5.76226387794e-05
T105	T182	FALSE	FALSE	0	0	1	1	none	1.025666532e-05
T107	T182	FALSE	FALSE	0	0	1	1	none	0.000141229951526
T126	T182	FALSE	FALSE	0	0	1	1	none	0.0001446644042288
T156	T182	FALSE	FALSE	0	0	1	1	none	1.0874893264e-05
T159a	T182	FALSE	FALSE	0	0	1	1	none	7.36137393256e-05
S002	T188	TRUE	TRUE	0	0	1	1	none	6.42239585454e-05
S007	T188	TRUE	TRUE	0	0	1	1	none	3.72679594354e-05
S021	T188	TRUE	TRUE	0	0	1	1	none	6.60633340866e-05
S024	T188	TRUE	TRUE	0	0	1	1	none	6.70382384109e-05
S025	T188	TRUE	TRUE	0	0	1	1	none	6.93520669974e-05
S026	T188	TRUE	TRUE	0	0	1	1	none	6.4208588206e-05
S038	T188	TRUE	TRUE	0	0	1	1	none	5.56924941836e-05
S039	T188	TRUE	TRUE	0	0	1	1	none	6.60808097816e-05
S040	T188	TRUE	TRUE	0	0	1	1	none	0.0001361492051758
S042	T188	TRUE	TRUE	0	0	1	1	none	6.52244669549e-05
S071	T188	TRUE	TRUE	0	0	1	1	none	0.0001154128262921
S078	T188	TRUE	TRUE	0	0	1	1	none	6.61682334444e-05
S081	T188	TRUE	TRUE	0	0	1	1	none	6.70061897435e-05
S085	T188	TRUE	TRUE	0	0	1	1	none	0.0001073924254166
S087	T188	TRUE	TRUE	0	0	1	1	none	0.0001275199512959
S093	T188	TRUE	TRUE	0	0	1	1	none	9.64644982462e-05
S097	T188	TRUE	TRUE	0	0	1	1	none	6.725046339e-05
S102	T188	TRUE	TRUE	0	0	1	1	none	0.000137144761134
S106	T188	TRUE	TRUE	0	0	1	1	none	6.38330025594e-05
S130	T188	TRUE	TRUE	0	0	1	1	none	0.0001282554318314
T009	T188	FALSE	FALSE	0	0	1	1	none	6.78494188349e-05
T010	T188	FALSE	FALSE	0	0	1	1	none	6.77604304594e-05
T013	T188	FALSE	FALSE	0	0	1	1	none	6.02590952154e-05
T014	T188	TRUE	TRUE	0	0	1	1	none	6.53306097044e-05
T020	T188	TRUE	TRUE	0	0	1	1	none	5.7744720573e-05
T021	T188	FALSE	FALSE	0	0	1	1	none	6.82278934464e-05
T028	T188	TRUE	TRUE	0	0	1	1	none	3.088383417e-05
T035a	T188	TRUE	TRUE	0	0	1	1	none	0.0001299471581332
T035b	T188	FALSE	FALSE	0	0	1	1	none	6.76323594168e-05
T040	T188	TRUE	TRUE	0	0	1	1	none	7.03811918569e-05
T056	T188	FALSE	FALSE	0	0	1	1	none	7.12269630331e-05
T059	T188	TRUE	TRUE	0	0	1	1	none	0.0001396573549822
T065	T188	TRUE	TRUE	0	0	1	1	none	5.5549241898e-05
T069	T188	TRUE	TRUE	0	0	1	1	none	0.000136929555409
T073	T188	FALSE	FALSE	0	0	1	1	none	6.76323594168e-05
T075	T188	TRUE	TRUE	0	0	1	1	none	7.0665884633e-05
T077	T188	FALSE	FALSE	0	0	1	1	none	6.82278934464e-05
T087	T188	FALSE	FALSE	0	0	1	1	none	6.8576183424e-05
T095	T188	TRUE	TRUE	0	0	1	1	none	0.0001290722951584
T099a	T188	TRUE	TRUE	0	0	1	1	none	0.0001261203589268
T102	T188	FALSE	FALSE	0	0	1	1	none	0.0001316753674396
T104	T188	FALSE	FALSE	0	0	1	1	none	3.95813740814e-05
T105	T188	TRUE	TRUE	0	0	1	1	none	5.57185604128e-05
T107	T188	FALSE	FALSE	0	0	1	1	none	0.0001328664354988
T126	T188	TRUE	TRUE	0	0	1	1	none	0.0001363008882016
T156	T188	TRUE	TRUE	0	0	1	1	none	5.7527856416e-05
T159a	T188	TRUE	TRUE	0	0	1	1	none	6.52502232984e-05
T182	T188	FALSE	FALSE	0	0	1	1	none	5.8490180348e-05
S002	T192	FALSE	FALSE	0	0	1	1	none	0.0001412008474954
S007	T192	FALSE	FALSE	0	0	1	1	none	0.0001417281994694
S021	T192	FALSE	FALSE	0	0	1	1	none	0.0001430402230366
S024	T192	FALSE	FALSE	0	0	1	1	none	0.0001440151273609
S025	T192	FALSE	FALSE	0	0	1	1	none	0.0001463289559474
S026	T192	FALSE	FALSE	0	0	1	1	none	0.000141185477156
S038	T192	FALSE	FALSE	0	0	1	1	none	0.0001519907965676
S039	T192	FALSE	FALSE	0	0	1	1	none	0.0001430576987316
S040	T192	FALSE	FALSE	0	0	1	1	none	6.02971915866e-05
S042	T192	FALSE	FALSE	0	0	1	1	none	0.0001422013559049
S071	T192	FALSE	FALSE	0	0	1	1	none	3.37986364789e-05
S078	T192	FALSE	FALSE	0	0	1	1	none	0.0001431451223944
S081	T192	FALSE	FALSE	0	0	1	1	none	0.0001439830786935
S085	T192	FALSE	FALSE	0	0	1	1	none	6.32705317474e-05
S087	T192	FALSE	FALSE	0	0	1	1	none	8.33980576267e-05
S093	T192	FALSE	FALSE	0	0	1	1	none	5.2342604577e-05
S097	T192	FALSE	FALSE	0	0	1	1	none	0.00014422735234
S102	T192	FALSE	FALSE	0	0	1	1	none	6.12927475448e-05
S106	T192	FALSE	FALSE	0	0	1	1	none	0.0001408098915094
S130	T192	FALSE	FALSE	0	0	1	1	none	8.41335381622e-05
T009	T192	FALSE	FALSE	0	0	1	1	none	0.0001448263077849
T010	T192	FALSE	FALSE	0	0	1	1	none	0.0001447373194094
T013	T192	FALSE	FALSE	0	0	1	1	none	0.0001565573975994
T014	T192	FALSE	FALSE	0	0	1	1	none	0.0001423074986544
T020	T192	FALSE	FALSE	0	0	1	1	none	0.000154043022957
T021	T192	FALSE	FALSE	0	0	1	1	none	0.0001452047823964
T028	T192	FALSE	FALSE	0	0	1	1	none	0.0001424955673948
T035a	T192	FALSE	FALSE	0	0	1	1	none	8.5825264464e-05
T035b	T192	FALSE	FALSE	0	0	1	1	none	0.0001446092483668
T040	T192	FALSE	FALSE	0	0	1	1	none	0.0001473580808069
T056	T192	FALSE	FALSE	0	0	1	1	none	0.0001482038519831
T059	T192	FALSE	FALSE	0	0	1	1	none	6.3805341393e-05
T065	T192	FALSE	FALSE	0	0	1	1	none	0.000151847544282
T069	T192	FALSE	FALSE	0	0	1	1	none	5.10356906158e-05
T073	T192	FALSE	FALSE	0	0	1	1	none	0.0001446092483668
T075	T192	FALSE	FALSE	0	0	1	1	none	0.0001464517055238
T077	T192	FALSE	FALSE	0	0	1	1	none	0.0001452047823964
T087	T192	FALSE	FALSE	0	0	1	1	none	0.000145553072374
T095	T192	FALSE	FALSE	0	0	1	1	none	8.49504014892e-05
T099a	T192	FALSE	FALSE	0	0	1	1	none	8.19984652576e-05
T102	T192	FALSE	FALSE	0	0	1	1	none	8.75534737704e-05
T104	T192	FALSE	FALSE	0	0	1	1	none	0.0001455574251362
T105	T192	FALSE	FALSE	0	0	1	1	none	0.0001520168627968
T107	T192	FALSE	FALSE	0	0	1	1	none	8.87445418296e-05
T126	T192	TRUE	TRUE	1	0	1	1	anc	5.955340296e-07
T156	T192	FALSE	FALSE	0	0	1	1	none	0.0001538261588
T159a	T192	FALSE	FALSE	0	0	1	1	none	0.0001422271122484
T182	T192	FALSE	FALSE	0	0	1	1	none	0.000154788482732
T188	T192	FALSE	FALSE	0	0	1	1	none	0.0001464249667048
S002	T223	FALSE	FALSE	0	0	1	1	none	7.25616535504e-05
S007	T223	FALSE	FALSE	0	0	1	1	none	5.37675920904e-05
S021	T223	FALSE	FALSE	0	0	1	1	none	7.44010290916e-05
S024	T223	FALSE	FALSE	0	0	1	1	none	7.53759334159e-05
S025	T223	FALSE	FALSE	0	0	1	1	none	7.76897620024e-05
S026	T223	FALSE	FALSE	0	0	1	1	none	7.2546283211e-05
S038	T223	FALSE	FALSE	0	0	1	1	none	1.02047780686e-05
S039	T223	FALSE	FALSE	0	0	1	1	none	7.44185047866e-05
S040	T223	FALSE	FALSE	0	0	1	1	none	0.0001444869001808
S042	T223	FALSE	FALSE	0	0	1	1	none	7.35621619599e-05
S071	T223	FALSE	FALSE	0	0	1	1	none	0.0001237505212971
S078	T223	FALSE	FALSE	0	0	1	1	none	7.45059284494e-05
S081	T223	FALSE	FALSE	0	0	1	1	none	7.53438847485e-05
S085	T223	FALSE	FALSE	0	0	1	1	none	0.0001157301204216
S087	T223	FALSE	FALSE	0	0	1	1	none	0.0001358576463009
S093	T223	FALSE	FALSE	0	0	1	1	none	0.0001048021932512
S097	T223	FALSE	FALSE	0	0	1	1	none	7.5588158395e-05
S102	T223	FALSE	FALSE	0	0	1	1	none	0.000145482456139
S106	T223	FALSE	FALSE	0	0	1	1	none	7.21706975644e-05
S130	T223	FALSE	FALSE	0	0	1	1	none	0.0001365931268364
T009	T223	FALSE	FALSE	0	0	1	1	none	7.61871138399e-05
T010	T223	FALSE	FALSE	0	0	1	1	none	7.60981254644e-05
T013	T223	FALSE	FALSE	0	0	1	1	none	1.47713791004e-05
T014	T223	FALSE	FALSE	0	0	1	1	none	7.36683047094e-05
T020	T223	FALSE	FALSE	0	0	1	1	none	1.2257004458e-05
T021	T223	FALSE	FALSE	0	0	1	1	none	7.65655884514e-05
T028	T223	FALSE	FALSE	0	0	1	1	none	5.45349600158e-05
T035a	T223	FALSE	FALSE	0	0	1	1	none	0.0001382848531382
T035b	T223	FALSE	FALSE	0	0	1	1	none	7.59700544218e-05
T040	T223	FALSE	FALSE	0	0	1	1	none	7.87188868619e-05
T056	T223	FALSE	FALSE	0	0	1	1	none	7.95646580381e-05
T059	T223	FALSE	FALSE	0	0	1	1	none	0.0001479950499872
T065	T223	FALSE	FALSE	0	0	1	1	none	1.0061525783e-05
T069	T223	FALSE	FALSE	0	0	1	1	none	0.000145267250414
T073	T223	FALSE	FALSE	0	0	1	1	none	7.59700544218e-05
T075	T223	FALSE	FALSE	0	0	1	1	none	7.9003579638e-05
T077	T223	FALSE	FALSE	0	0	1	1	none	7.65655884514e-05
T087	T223	FALSE	FALSE	0	0	1	1	none	7.6913878429e-05
T095	T223	FALSE	FALSE	0	0	1	1	none	0.0001374099901634
T099a	T223	FALSE	FALSE	0	0	1	1	none	0.0001344580539318
T102	T223	FALSE	FALSE	0	0	1	1	none	0.0001400130624446
T104	T223	FALSE	FALSE	0	0	1	1	none	5.75968177572e-05
T105	T223	FALSE	FALSE	0	0	1	1	none	1.02308442978e-05
T107	T223	FALSE	FALSE	0	0	1	1	none	0.0001412041305038
T126	T223	FALSE	FALSE	0	0	1	1	none	0.0001446385832066
T156	T223	FALSE	FALSE	0	0	1	1	none	1.08490722418e-05
T159a	T223	FALSE	FALSE	0	0	1	1	none	7.35879183034e-05
T182	T223	FALSE	FALSE	0	0	1	1	none	4.7384512146e-06
T188	T223	FALSE	FALSE	0	0	1	1	none	5.84643593258e-05
T192	T223	FALSE	FALSE	0	0	1	1	none	0.0001547626617098
S002	T225	FALSE	FALSE	0	0	1	1	none	7.55306881856e-05
S007	T225	FALSE	FALSE	0	0	1	1	none	5.67366267256e-05
S021	T225	FALSE	FALSE	0	0	1	1	none	7.73700637268e-05
S024	T225	FALSE	FALSE	0	0	1	1	none	7.83449680511e-05
S025	T225	FALSE	FALSE	0	0	1	1	none	8.06587966376e-05
S026	T225	FALSE	FALSE	0	0	1	1	none	7.55153178462e-05
S038	T225	FALSE	FALSE	0	0	1	1	none	1.31738127038e-05
S039	T225	FALSE	FALSE	0	0	1	1	none	7.73875394218e-05
S040	T225	FALSE	FALSE	0	0	1	1	none	0.000147455934816
S042	T225	FALSE	FALSE	0	0	1	1	none	7.65311965951e-05
S071	T225	FALSE	FALSE	0	0	1	1	none	0.0001267195559323
S078	T225	FALSE	FALSE	0	0	1	1	none	7.74749630846e-05
S081	T225	FALSE	FALSE	0	0	1	1	none	7.83129193837e-05
S085	T225	FALSE	FALSE	0	0	1	1	none	0.0001186991550568
S087	T225	FALSE	FALSE	0	0	1	1	none	0.0001388266809361
S093	T225	FALSE	FALSE	0	0	1	1	none	0.0001077712278864
S097	T225	FALSE	FALSE	0	0	1	1	none	7.85571930302e-05
S102	T225	FALSE	FALSE	0	0	1	1	none	0.0001484514907742
S106	T225	FALSE	FALSE	0	0	1	1	none	7.51397321996e-05
S130	T225	FALSE	FALSE	0	0	1	1	none	0.0001395621614716
T009	T225	FALSE	FALSE	0	0	1	1	none	7.91561484751e-05
T010	T225	FALSE	FALSE	0	0	1	1	none	7.90671600996e-05
T013	T225	FALSE	FALSE	0	0	1	1	none	1.77404137356e-05
T014	T225	FALSE	FALSE	0	0	1	1	none	7.66373393446e-05
T020	T225	FALSE	FALSE	0	0	1	1	none	1.52260390932e-05
T021	T225	FALSE	FALSE	0	0	1	1	none	7.95346230866e-05
T028	T225	FALSE	FALSE	0	0	1	1	none	5.7503994651e-05
T035a	T225	FALSE	FALSE	0	0	1	1	none	0.0001412538877734
T035b	T225	FALSE	FALSE	0	0	1	1	none	7.8939089057e-05
T040	T225	FALSE	FALSE	0	0	1	1	none	8.16879214971e-05
T056	T225	FALSE	FALSE	0	0	1	1	none	8.25336926733e-05
T059	T225	FALSE	FALSE	0	0	1	1	none	0.0001509640846224
T065	T225	FALSE	FALSE	0	0	1	1	none	1.30305604182e-05
T069	T225	FALSE	FALSE	0	0	1	1	none	0.0001482362850492
T073	T225	FALSE	FALSE	0	0	1	1	none	7.8939089057e-05
T075	T225	FALSE	FALSE	0	0	1	1	none	8.19726142732e-05
T077	T225	FALSE	FALSE	0	0	1	1	none	7.95346230866e-05
T087	T225	FALSE	FALSE	0	0	1	1	none	7.98829130642e-05
T095	T225	FALSE	FALSE	0	0	1	1	none	0.0001403790247986
T099a	T225	FALSE	FALSE	0	0	1	1	none	0.000137427088567
T102	T225	FALSE	FALSE	0	0	1	1	none	0.0001429820970798
T104	T225	FALSE	FALSE	0	0	1	1	none	6.05658523924e-05
T105	T225	FALSE	FALSE	0	0	1	1	none	1.3199878933e-05
T107	T225	FALSE	FALSE	0	0	1	1	none	0.000144173165139
T126	T225	FALSE	FALSE	0	0	1	1	none	0.0001476076178418
T156	T225	FALSE	FALSE	0	0	1	1	none	6.835447033e-06
T159a	T225	FALSE	FALSE	0	0	1	1	none	7.65569529386e-05
T182	T225	FALSE	FALSE	0	0	1	1	none	1.4780430809e-05
T188	T225	FALSE	FALSE	0	0	1	1	none	6.1433393961e-05
T192	T225	FALSE	FALSE	0	0	1	1	none	0.000157731696345
T223	T225	FALSE	FALSE	0	0	1	1	none	1.47546097868e-05
S002	T230	FALSE	FALSE	0	0	1	1	none	1.72895554779e-05
S007	T230	FALSE	FALSE	0	0	1	1	none	6.31938000519e-05
S021	T230	FALSE	FALSE	0	0	1	1	none	1.91289310191e-05
S024	T230	FALSE	FALSE	0	0	1	1	none	2.01038353434e-05
S025	T230	FALSE	FALSE	0	0	1	1	none	2.02451396639e-05
S026	T230	FALSE	FALSE	0	0	1	1	none	7.7730985705e-06
S038	T230	FALSE	FALSE	0	0	1	1	none	7.34563971501e-05
S039	T230	FALSE	FALSE	0	0	1	1	none	1.91464067141e-05
S040	T230	FALSE	FALSE	0	0	1	1	none	0.0001345916947083
S042	T230	FALSE	FALSE	0	0	1	1	none	1.82900638874e-05
S071	T230	FALSE	FALSE	0	0	1	1	none	0.0001138553158246
S078	T230	FALSE	FALSE	0	0	1	1	none	1.92338303769e-05
S081	T230	FALSE	FALSE	0	0	1	1	none	2.0071786676e-05
S085	T230	FALSE	FALSE	0	0	1	1	none	0.0001058349149491
S087	T230	FALSE	FALSE	0	0	1	1	none	0.0001259624408284
S093	T230	FALSE	FALSE	0	0	1	1	none	9.49069877787e-05
S097	T230	FALSE	FALSE	0	0	1	1	none	1.81435360565e-05
S102	T230	FALSE	FALSE	0	0	1	1	none	0.0001355872506665
S106	T230	FALSE	FALSE	0	0	1	1	none	1.68985994919e-05
S130	T230	FALSE	FALSE	0	0	1	1	none	0.0001266979213639
T009	T230	FALSE	FALSE	0	0	1	1	none	4.0484714662e-06
T010	T230	TRUE	TRUE	0	0	1	1	none	1.5773469723e-06
T013	T230	FALSE	FALSE	0	0	1	1	none	7.80229981819e-05
T014	T230	FALSE	FALSE	0	0	1	1	none	1.83962066369e-05
T020	T230	FALSE	FALSE	0	0	1	1	none	7.55086235395e-05
T021	T230	FALSE	FALSE	0	0	1	1	none	4.4269460777e-06
T028	T230	FALSE	FALSE	0	0	1	1	none	6.39611679773e-05
T035a	T230	FALSE	FALSE	0	0	1	1	none	0.0001283896476657
T035b	T230	TRUE	TRUE	0	0	1	1	none	2.6403439889e-06
T040	T230	FALSE	FALSE	0	0	1	1	none	2.34467887894e-05
T056	T230	FALSE	FALSE	0	0	1	1	none	7.4260156644e-06
T059	T230	FALSE	FALSE	0	0	1	1	none	0.0001380998445147
T065	T230	FALSE	FALSE	0	0	1	1	none	7.33131448645e-05
T069	T230	FALSE	FALSE	0	0	1	1	none	0.0001353720449415
T073	T230	FALSE	FALSE	0	0	1	1	none	3.8314120481e-06
T075	T230	FALSE	FALSE	0	0	1	1	none	6.91083741655e-05
T077	T230	FALSE	FALSE	0	0	1	1	none	4.4269460777e-06
T087	T230	FALSE	FALSE	0	0	1	1	none	5.9663041145e-06
T095	T230	FALSE	FALSE	0	0	1	1	none	0.0001275147846909
T099a	T230	FALSE	FALSE	0	0	1	1	none	0.0001245628484593
T102	T230	FALSE	FALSE	0	0	1	1	none	0.0001301178569721
T104	T230	FALSE	FALSE	0	0	1	1	none	6.70230257187e-05
T105	T230	FALSE	FALSE	0	0	1	1	none	7.34824633793e-05
T107	T230	FALSE	FALSE	0	0	1	1	none	0.0001313089250313
T126	T230	FALSE	FALSE	0	0	1	1	none	0.0001347433777341
T156	T230	FALSE	FALSE	0	0	1	1	none	7.52917593825e-05
T159a	T230	TRUE	TRUE	1	0	1	1	anc	2.0448099593e-06
T182	T230	FALSE	FALSE	0	0	1	1	none	7.62540833145e-05
T188	T230	FALSE	FALSE	0	0	1	1	none	6.78905672873e-05
T192	T230	FALSE	FALSE	0	0	1	1	none	0.0001448674562373
T223	T230	FALSE	FALSE	0	0	1	1	none	7.62282622923e-05
T225	T230	FALSE	FALSE	0	0	1	1	none	7.91972969275e-05
S002	T232	TRUE	TRUE	0	0	1	1	none	0.0001302346682186
S007	T232	TRUE	TRUE	0	0	1	1	none	0.0001307620201926
S021	T232	TRUE	TRUE	0	0	1	1	none	0.0001320740437598
S024	T232	TRUE	TRUE	0	0	1	1	none	0.0001330489480841
S025	T232	TRUE	TRUE	0	0	1	1	none	0.0001353627766706
S026	T232	TRUE	TRUE	0	0	1	1	none	0.0001302192978792
S038	T232	TRUE	TRUE	0	0	1	1	none	0.0001410246172908
S039	T232	TRUE	TRUE	0	0	1	1	none	0.0001320915194548
S040	T232	TRUE	TRUE	0	0	1	1	none	4.93310123098e-05
S042	T232	TRUE	TRUE	0	0	1	1	none	0.0001312351766281
S071	T232	TRUE	TRUE	0	0	1	1	none	2.28324572021e-05
S078	T232	TRUE	TRUE	0	0	1	1	none	0.0001321789431176
S081	T232	TRUE	TRUE	0	0	1	1	none	0.0001330168994167
S085	T232	TRUE	TRUE	0	0	1	1	none	5.23043524706e-05
S087	T232	TRUE	TRUE	0	0	1	1	none	7.24318783499e-05
S093	T232	TRUE	TRUE	0	0	1	1	none	4.13764253002e-05
S097	T232	TRUE	TRUE	0	0	1	1	none	0.0001332611730632
S102	T232	TRUE	TRUE	0	0	1	1	none	5.0326568268e-05
S106	T232	TRUE	TRUE	0	0	1	1	none	0.0001298437122326
S130	T232	TRUE	TRUE	0	0	1	1	none	7.31673588854e-05
T009	T232	FALSE	FALSE	0	0	1	1	none	0.0001338601285081
T010	T232	FALSE	FALSE	0	0	1	1	none	0.0001337711401326
T013	T232	FALSE	FALSE	0	0	1	1	none	0.0001455912183226
T014	T232	TRUE	TRUE	0	0	1	1	none	0.0001313413193776
T020	T232	TRUE	TRUE	0	0	1	1	none	0.0001430768436802
T021	T232	FALSE	FALSE	0	0	1	1	none	0.0001342386031196
T028	T232	TRUE	TRUE	0	0	1	1	none	0.000131529388118
T035a	T232	TRUE	TRUE	0	0	1	1	none	7.48590851872e-05
T035b	T232	FALSE	FALSE	0	0	1	1	none	0.00013364306909
T040	T232	TRUE	TRUE	0	0	1	1	none	0.0001363919015301
T056	T232	FALSE	FALSE	0	0	1	1	none	0.0001372376727063
T059	T232	TRUE	TRUE	0	0	1	1	none	5.28391621162e-05
T065	T232	TRUE	TRUE	0	0	1	1	none	0.0001408813650052
T069	T232	TRUE	TRUE	0	0	1	1	none	4.0069511339e-05
T073	T232	FALSE	FALSE	0	0	1	1	none	0.00013364306909
T075	T232	TRUE	TRUE	0	0	1	1	none	0.000135485526247
T077	T232	FALSE	FALSE	0	0	1	1	none	0.0001342386031196
T087	T232	FALSE	FALSE	0	0	1	1	none	0.0001345868930972
T095	T232	TRUE	TRUE	0	0	1	1	none	7.39842222124e-05
T099a	T232	TRUE	TRUE	0	0	1	1	none	7.10322859808e-05
T102	T232	FALSE	FALSE	0	0	1	1	none	7.65872944936e-05
T104	T232	FALSE	FALSE	0	0	1	1	none	0.0001345912458594
T105	T232	TRUE	TRUE	0	0	1	1	none	0.00014105068352
T107	T232	FALSE	FALSE	0	0	1	1	none	7.77783625528e-05
T126	T232	TRUE	TRUE	0	0	1	1	none	3.3310540916e-06
T156	T232	TRUE	TRUE	0	0	1	1	none	0.0001428599795232
T159a	T232	TRUE	TRUE	0	0	1	1	none	0.0001312609329716
T182	T232	FALSE	FALSE	0	0	1	1	none	0.0001438223034552
T188	T232	TRUE	TRUE	0	0	1	1	none	0.000135458787428
T192	T232	FALSE	FALSE	0	0	1	1	none	1.34551325948e-05
T223	T232	FALSE	FALSE	0	0	1	1	none	0.000143796482433
T225	T232	FALSE	FALSE	0	0	1	1	none	0.0001467655170682
T230	T232	FALSE	FALSE	0	0	1	1	none	0.0001339012769605
S002	T241	FALSE	FALSE	0	0	1	1	none	8.57706638366e-05
S007	T241	FALSE	FALSE	0	0	1	1	none	6.69766023766e-05
S021	T241	FALSE	FALSE	0	0	1	1	none	8.76100393778e-05
S024	T241	FALSE	FALSE	0	0	1	1	none	8.85849437021e-05
S025	T241	FALSE	FALSE	0	0	1	1	none	9.08987722886e-05
S026	T241	FALSE	FALSE	0	0	1	1	none	8.57552934972e-05
S038	T241	FALSE	FALSE	0	0	1	1	none	2.22227202956e-05
S039	T241	FALSE	FALSE	0	0	1	1	none	8.76275150728e-05
S040	T241	FALSE	FALSE	0	0	1	1	none	0.000157695910467
S042	T241	FALSE	FALSE	0	0	1	1	none	8.67711722461e-05
S071	T241	FALSE	FALSE	0	0	1	1	none	0.0001369595315833
S078	T241	FALSE	FALSE	0	0	1	1	none	8.77149387356e-05
S081	T241	FALSE	FALSE	0	0	1	1	none	8.85528950347e-05
S085	T241	FALSE	FALSE	0	0	1	1	none	0.0001289391307078
S087	T241	FALSE	FALSE	0	0	1	1	none	0.0001490666565871
S093	T241	FALSE	FALSE	0	0	1	1	none	0.0001180112035374
S097	T241	FALSE	FALSE	0	0	1	1	none	8.87971686812e-05
S102	T241	FALSE	FALSE	0	0	1	1	none	0.0001586914664252
S106	T241	FALSE	FALSE	0	0	1	1	none	8.53797078506e-05
S130	T241	FALSE	FALSE	0	0	1	1	none	0.0001498021371226
T009	T241	FALSE	FALSE	0	0	1	1	none	8.93961241261e-05
T010	T241	FALSE	FALSE	0	0	1	1	none	8.93071357506e-05
T013	T241	FALSE	FALSE	0	0	1	1	none	1.54808515566e-05
T014	T241	FALSE	FALSE	0	0	1	1	none	8.68773149956e-05
T020	T241	FALSE	FALSE	0	0	1	1	none	2.4274946685e-05
T021	T241	FALSE	FALSE	0	0	1	1	none	8.97745987376e-05
T028	T241	FALSE	FALSE	0	0	1	1	none	6.7743970302e-05
T035a	T241	FALSE	FALSE	0	0	1	1	none	0.0001514938634244
T035b	T241	FALSE	FALSE	0	0	1	1	none	8.9179064708e-05
T040	T241	FALSE	FALSE	0	0	1	1	none	9.19278971481e-05
T056	T241	FALSE	FALSE	0	0	1	1	none	9.27736683243e-05
T059	T241	FALSE	FALSE	0	0	1	1	none	0.0001612040602734
T065	T241	FALSE	FALSE	0	0	1	1	none	1.96973318916e-05
T069	T241	FALSE	FALSE	0	0	1	1	none	0.0001584762607002
T073	T241	FALSE	FALSE	0	0	1	1	none	8.9179064708e-05
T075	T241	FALSE	FALSE	0	0	1	1	none	9.22125899242e-05
T077	T241	FALSE	FALSE	0	0	1	1	none	8.97745987376e-05
T087	T241	FALSE	FALSE	0	0	1	1	none	9.01228887152e-05
T095	T241	FALSE	FALSE	0	0	1	1	none	0.0001506190004496
T099a	T241	FALSE	FALSE	0	0	1	1	none	0.000147667064218
T102	T241	FALSE	FALSE	0	0	1	1	none	0.0001532220727308
T104	T241	FALSE	FALSE	0	0	1	1	none	7.08058280434e-05
T105	T241	FALSE	FALSE	0	0	1	1	none	1.98666504064e-05
T107	T241	FALSE	FALSE	0	0	1	1	none	0.00015441314079
T126	T241	FALSE	FALSE	0	0	1	1	none	0.0001578475934928
T156	T241	FALSE	FALSE	0	0	1	1	none	2.52491505872e-05
T159a	T241	FALSE	FALSE	0	0	1	1	none	8.67969285895999e-05
T182	T241	FALSE	FALSE	0	0	1	1	none	2.62114745192e-05
T188	T241	FALSE	FALSE	0	0	1	1	none	7.1673369612e-05
T192	T241	FALSE	FALSE	0	0	1	1	none	0.000167971671996
T223	T241	FALSE	FALSE	0	0	1	1	none	2.6185653497e-05
T225	T241	FALSE	FALSE	0	0	1	1	none	2.91546881322e-05
T230	T241	FALSE	FALSE	0	0	1	1	none	8.94372725785e-05
T232	T241	FALSE	FALSE	0	0	1	1	none	0.0001570054927192
S002	T270	FALSE	FALSE	0	0	1	1	none	0.0001331730269368
S007	T270	FALSE	FALSE	0	0	1	1	none	0.0001337003789108
S021	T270	FALSE	FALSE	0	0	1	1	none	0.000135012402478
S024	T270	FALSE	FALSE	0	0	1	1	none	0.0001359873068023
S025	T270	FALSE	FALSE	0	0	1	1	none	0.0001383011353888
S026	T270	FALSE	FALSE	0	0	1	1	none	0.0001331576565974
S038	T270	FALSE	FALSE	0	0	1	1	none	0.000143962976009
S039	T270	FALSE	FALSE	0	0	1	1	none	0.000135029878173
S040	T270	FALSE	FALSE	0	0	1	1	none	5.2269371028e-05
S042	T270	FALSE	FALSE	0	0	1	1	none	0.0001341735353463
S071	T270	FALSE	FALSE	0	0	1	1	none	2.57708159203e-05
S078	T270	FALSE	FALSE	0	0	1	1	none	0.0001351173018358
S081	T270	FALSE	FALSE	0	0	1	1	none	0.0001359552581349
S085	T270	FALSE	FALSE	0	0	1	1	none	5.52427111888e-05
S087	T270	FALSE	FALSE	0	0	1	1	none	7.53702370681e-05
S093	T270	FALSE	FALSE	0	0	1	1	none	4.43147840184e-05
S097	T270	FALSE	FALSE	0	0	1	1	none	0.0001361995317814
S102	T270	FALSE	FALSE	0	0	1	1	none	5.32649269862e-05
S106	T270	FALSE	FALSE	0	0	1	1	none	0.0001327820709508
S130	T270	FALSE	FALSE	0	0	1	1	none	7.61057176036e-05
T009	T270	FALSE	FALSE	0	0	1	1	none	0.0001367984872263
T010	T270	FALSE	FALSE	0	0	1	1	none	0.0001367094988508
T013	T270	FALSE	FALSE	0	0	1	1	none	0.0001485295770408
T014	T270	FALSE	FALSE	0	0	1	1	none	0.0001342796780958
T020	T270	FALSE	FALSE	0	0	1	1	none	0.0001460152023984
T021	T270	FALSE	FALSE	0	0	1	1	none	0.0001371769618378
T028	T270	FALSE	FALSE	0	0	1	1	none	0.0001344677468362
T035a	T270	FALSE	FALSE	0	0	1	1	none	7.77974439054e-05
T035b	T270	FALSE	FALSE	0	0	1	1	none	0.0001365814278082
T040	T270	FALSE	FALSE	0	0	1	1	none	0.0001393302602483
T056	T270	FALSE	FALSE	0	0	1	1	none	0.0001401760314245
T059	T270	FALSE	FALSE	0	0	1	1	none	5.57775208344e-05
T065	T270	FALSE	FALSE	0	0	1	1	none	0.0001438197237234
T069	T270	FALSE	FALSE	0	0	1	1	none	4.30078700572e-05
T073	T270	FALSE	FALSE	0	0	1	1	none	0.0001365814278082
T075	T270	FALSE	FALSE	0	0	1	1	none	0.0001384238849652
T077	T270	FALSE	FALSE	0	0	1	1	none	0.0001371769618378
T087	T270	FALSE	FALSE	0	0	1	1	none	0.0001375252518154
T095	T270	FALSE	FALSE	0	0	1	1	none	7.69225809306e-05
T099a	T270	FALSE	FALSE	0	0	1	1	none	7.3970644699e-05
T102	T270	FALSE	FALSE	0	0	1	1	none	7.95256532118e-05
T104	T270	FALSE	FALSE	0	0	1	1	none	0.0001375296045776
T105	T270	FALSE	FALSE	0	0	1	1	none	0.0001439890422382
T107	T270	FALSE	FALSE	0	0	1	1	none	8.0716721271e-05
T126	T270	FALSE	FALSE	0	0	1	1	none	6.2694128098e-06
T156	T270	FALSE	FALSE	0	0	1	1	none	0.0001457983382414
T159a	T270	FALSE	FALSE	0	0	1	1	none	0.0001341992916898
T182	T270	FALSE	FALSE	0	0	1	1	none	0.0001467606621734
T188	T270	FALSE	FALSE	0	0	1	1	none	0.0001383971461462
T192	T270	FALSE	FALSE	0	0	1	1	none	1.6393491313e-05
T223	T270	FALSE	FALSE	0	0	1	1	none	0.0001467348411512
T225	T270	FALSE	FALSE	0	0	1	1	none	0.0001497038757864
T230	T270	FALSE	FALSE	0	0	1	1	none	0.0001368396356787
T232	T270	TRUE	TRUE	1	0	1	1	anc	1.747290659e-06
T241	T270	FALSE	FALSE	0	0	1	1	none	0.0001599438514374
S002	T271b	FALSE	FALSE	0	0	1	1	none	8.02949604224e-05
S007	T271b	FALSE	FALSE	0	0	1	1	none	6.15008989624e-05
S021	T271b	FALSE	FALSE	0	0	1	1	none	8.21343359636e-05
S024	T271b	FALSE	FALSE	0	0	1	1	none	8.31092402879e-05
S025	T271b	FALSE	FALSE	0	0	1	1	none	8.54230688744e-05
S026	T271b	FALSE	FALSE	0	0	1	1	none	8.0279590083e-05
S038	T271b	FALSE	FALSE	0	0	1	1	none	1.79380849406e-05
S039	T271b	FALSE	FALSE	0	0	1	1	none	8.21518116586e-05
S040	T271b	FALSE	FALSE	0	0	1	1	none	0.0001522202070528
S042	T271b	FALSE	FALSE	0	0	1	1	none	8.12954688319e-05
S071	T271b	FALSE	FALSE	0	0	1	1	none	0.0001314838281691
S078	T271b	FALSE	FALSE	0	0	1	1	none	8.22392353214e-05
S081	T271b	FALSE	FALSE	0	0	1	1	none	8.30771916205e-05
S085	T271b	FALSE	FALSE	0	0	1	1	none	0.0001234634272936
S087	T271b	FALSE	FALSE	0	0	1	1	none	0.0001435909531729
S093	T271b	FALSE	FALSE	0	0	1	1	none	0.0001125355001232
S097	T271b	FALSE	FALSE	0	0	1	1	none	8.3321465267e-05
S102	T271b	FALSE	FALSE	0	0	1	1	none	0.000153215763011
S106	T271b	FALSE	FALSE	0	0	1	1	none	7.99040044364e-05
S130	T271b	FALSE	FALSE	0	0	1	1	none	0.0001443264337084
T009	T271b	FALSE	FALSE	0	0	1	1	none	8.39204207119e-05
T010	T271b	FALSE	FALSE	0	0	1	1	none	8.38314323364e-05
T013	T271b	FALSE	FALSE	0	0	1	1	none	2.25046859724e-05
T014	T271b	FALSE	FALSE	0	0	1	1	none	8.14016115814e-05
T020	T271b	FALSE	FALSE	0	0	1	1	none	1.999031133e-05
T021	T271b	FALSE	FALSE	0	0	1	1	none	8.42988953234e-05
T028	T271b	FALSE	FALSE	0	0	1	1	none	6.22682668878e-05
T035a	T271b	FALSE	FALSE	0	0	1	1	none	0.0001460181600102
T035b	T271b	FALSE	FALSE	0	0	1	1	none	8.37033612938e-05
T040	T271b	FALSE	FALSE	0	0	1	1	none	8.64521937339e-05
T056	T271b	FALSE	FALSE	0	0	1	1	none	8.72979649101e-05
T059	T271b	FALSE	FALSE	0	0	1	1	none	0.0001557283568592
T065	T271b	FALSE	FALSE	0	0	1	1	none	1.7794832655e-05
T069	T271b	FALSE	FALSE	0	0	1	1	none	0.000153000557286
T073	T271b	FALSE	FALSE	0	0	1	1	none	8.37033612938e-05
T075	T271b	FALSE	FALSE	0	0	1	1	none	8.673688651e-05
T077	T271b	FALSE	FALSE	0	0	1	1	none	8.42988953234e-05
T087	T271b	FALSE	FALSE	0	0	1	1	none	8.4647185301e-05
T095	T271b	FALSE	FALSE	0	0	1	1	none	0.0001451432970354
T099a	T271b	FALSE	FALSE	0	0	1	1	none	0.0001421913608038
T102	T271b	FALSE	FALSE	0	0	1	1	none	0.0001477463693166
T104	T271b	FALSE	FALSE	0	0	1	1	none	6.53301246292e-05
T105	T271b	FALSE	FALSE	0	0	1	1	none	1.79641511698e-05
T107	T271b	FALSE	FALSE	0	0	1	1	none	0.0001489374373758
T126	T271b	FALSE	FALSE	0	0	1	1	none	0.0001523718900786
T156	T271b	FALSE	FALSE	0	0	1	1	none	1.15997192698e-05
T159a	T271b	FALSE	FALSE	0	0	1	1	none	8.13212251753999e-05
T182	T271b	FALSE	FALSE	0	0	1	1	none	1.95447030458e-05
T188	T271b	FALSE	FALSE	0	0	1	1	none	6.61976661978e-05
T192	T271b	FALSE	FALSE	0	0	1	1	none	0.0001624959685818
T223	T271b	FALSE	FALSE	0	0	1	1	none	1.95188820236e-05
T225	T271b	FALSE	FALSE	0	0	1	1	none	7.1464083552e-06
T230	T271b	FALSE	FALSE	0	0	1	1	none	8.39615691643e-05
T232	T271b	FALSE	FALSE	0	0	1	1	none	0.000151529789305
T241	T271b	FALSE	FALSE	0	0	1	1	none	3.3918960369e-05
T270	T271b	FALSE	FALSE	0	0	1	1	none	0.0001544681480232
S002	T301	FALSE	FALSE	0	0	1	1	none	0.0001401339574404
S007	T301	FALSE	FALSE	0	0	1	1	none	0.0001406613094144
S021	T301	FALSE	FALSE	0	0	1	1	none	0.0001419733329816
S024	T301	FALSE	FALSE	0	0	1	1	none	0.0001429482373059
S025	T301	FALSE	FALSE	0	0	1	1	none	0.0001452620658924
S026	T301	FALSE	FALSE	0	0	1	1	none	0.000140118587101
S038	T301	FALSE	FALSE	0	0	1	1	none	0.0001509239065126
S039	T301	FALSE	FALSE	0	0	1	1	none	0.0001419908086766
S040	T301	FALSE	FALSE	0	0	1	1	none	5.92303015316e-05
S042	T301	FALSE	FALSE	0	0	1	1	none	0.0001411344658499
S071	T301	FALSE	FALSE	0	0	1	1	none	3.27317464239e-05
S078	T301	FALSE	FALSE	0	0	1	1	none	0.0001420782323394
S081	T301	FALSE	FALSE	0	0	1	1	none	0.0001429161886385
S085	T301	FALSE	FALSE	0	0	1	1	none	6.22036416924e-05
S087	T301	FALSE	FALSE	0	0	1	1	none	8.23311675717e-05
S093	T301	FALSE	FALSE	0	0	1	1	none	5.1275714522e-05
S097	T301	FALSE	FALSE	0	0	1	1	none	0.000143160462285
S102	T301	FALSE	FALSE	0	0	1	1	none	6.02258574898e-05
S106	T301	FALSE	FALSE	0	0	1	1	none	0.0001397430014544
S130	T301	FALSE	FALSE	0	0	1	1	none	8.30666481072e-05
T009	T301	FALSE	FALSE	0	0	1	1	none	0.0001437594177299
T010	T301	FALSE	FALSE	0	0	1	1	none	0.0001436704293544
T013	T301	FALSE	FALSE	0	0	1	1	none	0.0001554905075444
T014	T301	FALSE	FALSE	0	0	1	1	none	0.0001412406085994
T020	T301	FALSE	FALSE	0	0	1	1	none	0.000152976132902
T021	T301	FALSE	FALSE	0	0	1	1	none	0.0001441378923414
T028	T301	FALSE	FALSE	0	0	1	1	none	0.0001414286773398
T035a	T301	FALSE	FALSE	0	0	1	1	none	8.4758374409e-05
T035b	T301	FALSE	FALSE	0	0	1	1	none	0.0001435423583118
T040	T301	FALSE	FALSE	0	0	1	1	none	0.0001462911907519
T056	T301	FALSE	FALSE	0	0	1	1	none	0.0001471369619281
T059	T301	FALSE	FALSE	0	0	1	1	none	6.2738451338e-05
T065	T301	FALSE	FALSE	0	0	1	1	none	0.000150780654227
T069	T301	FALSE	FALSE	0	0	1	1	none	4.99688005608e-05
T073	T301	FALSE	FALSE	0	0	1	1	none	0.0001435423583118
T075	T301	FALSE	FALSE	0	0	1	1	none	0.0001453848154688
T077	T301	FALSE	FALSE	0	0	1	1	none	0.0001441378923414
T087	T301	FALSE	FALSE	0	0	1	1	none	0.000144486182319
T095	T301	FALSE	FALSE	0	0	1	1	none	8.38835114342e-05
T099a	T301	FALSE	FALSE	0	0	1	1	none	8.09315752026e-05
T102	T301	FALSE	FALSE	0	0	1	1	none	8.64865837154e-05
T104	T301	FALSE	FALSE	0	0	1	1	none	0.0001444905350812
T105	T301	FALSE	FALSE	0	0	1	1	none	0.0001509499727418
T107	T301	FALSE	FALSE	0	0	1	1	none	8.76776517746e-05
T126	T301	FALSE	FALSE	1	0	1	1	anc	3.1018481522e-06
T156	T301	FALSE	FALSE	0	0	1	1	none	0.000152759268745
T159a	T301	FALSE	FALSE	0	0	1	1	none	0.0001411602221934
T182	T301	FALSE	FALSE	0	0	1	1	none	0.000153721592677
T188	T301	FALSE	FALSE	0	0	1	1	none	0.0001453580766498
T192	T301	FALSE	FALSE	0	0	1	1	none	1.32259266554e-05
T223	T301	FALSE	FALSE	0	0	1	1	none	0.0001536957716548
T225	T301	FALSE	FALSE	0	0	1	1	none	0.00015666480629
T230	T301	FALSE	FALSE	0	0	1	1	none	0.0001438005661823
T232	T301	FALSE	FALSE	0	0	1	1	none	1.23882425398e-05
T241	T301	FALSE	FALSE	0	0	1	1	none	0.000166904781941
T270	T301	FALSE	FALSE	0	0	1	1	none	1.5326601258e-05
T271b	T301	FALSE	FALSE	0	0	1	1	none	0.0001614290785268
S002	T303	FALSE	FALSE	0	0	1	1	none	0.0001423384315542
S007	T303	FALSE	FALSE	0	0	1	1	none	0.0001428657835282
S021	T303	FALSE	FALSE	0	0	1	1	none	0.0001441778070954
S024	T303	FALSE	FALSE	0	0	1	1	none	0.0001451527114197
S025	T303	FALSE	FALSE	0	0	1	1	none	0.0001474665400062
S026	T303	FALSE	FALSE	0	0	1	1	none	0.0001423230612148
S038	T303	FALSE	FALSE	0	0	1	1	none	0.0001531283806264
S039	T303	FALSE	FALSE	0	0	1	1	none	0.0001441952827904
S040	T303	FALSE	FALSE	0	0	1	1	none	6.14347756454e-05
S042	T303	FALSE	FALSE	0	0	1	1	none	0.0001433389399637
S071	T303	FALSE	FALSE	0	0	1	1	none	3.49362205377e-05
S078	T303	FALSE	FALSE	0	0	1	1	none	0.0001442827064532
S081	T303	FALSE	FALSE	0	0	1	1	none	0.0001451206627523
S085	T303	FALSE	FALSE	0	0	1	1	none	6.44081158062e-05
S087	T303	FALSE	FALSE	0	0	1	1	none	8.45356416855e-05
S093	T303	FALSE	FALSE	0	0	1	1	none	5.34801886358e-05
S097	T303	FALSE	FALSE	0	0	1	1	none	0.0001453649363988
S102	T303	FALSE	FALSE	0	0	1	1	none	6.24303316036e-05
S106	T303	FALSE	FALSE	0	0	1	1	none	0.0001419474755682
S130	T303	FALSE	FALSE	0	0	1	1	none	8.5271122221e-05
T009	T303	FALSE	FALSE	0	0	1	1	none	0.0001459638918437
T010	T303	FALSE	FALSE	0	0	1	1	none	0.0001458749034682
T013	T303	FALSE	FALSE	0	0	1	1	none	0.0001576949816582
T014	T303	FALSE	FALSE	0	0	1	1	none	0.0001434450827132
T020	T303	FALSE	FALSE	0	0	1	1	none	0.0001551806070158
T021	T303	FALSE	FALSE	0	0	1	1	none	0.0001463423664552
T028	T303	FALSE	FALSE	0	0	1	1	none	0.0001436331514536
T035a	T303	FALSE	FALSE	0	0	1	1	none	8.69628485228e-05
T035b	T303	FALSE	FALSE	0	0	1	1	none	0.0001457468324256
T040	T303	FALSE	FALSE	0	0	1	1	none	0.0001484956648657
T056	T303	FALSE	FALSE	0	0	1	1	none	0.0001493414360419
T059	T303	FALSE	FALSE	0	0	1	1	none	6.49429254518e-05
T065	T303	FALSE	FALSE	0	0	1	1	none	0.0001529851283408
T069	T303	FALSE	FALSE	0	0	1	1	none	5.21732746746e-05
T073	T303	FALSE	FALSE	0	0	1	1	none	0.0001457468324256
T075	T303	FALSE	FALSE	0	0	1	1	none	0.0001475892895826
T077	T303	FALSE	FALSE	0	0	1	1	none	0.0001463423664552
T087	T303	FALSE	FALSE	0	0	1	1	none	0.0001466906564328
T095	T303	FALSE	FALSE	0	0	1	1	none	8.6087985548e-05
T099a	T303	FALSE	FALSE	0	0	1	1	none	8.31360493164e-05
T102	T303	FALSE	FALSE	0	0	1	1	none	8.86910578292e-05
T104	T303	FALSE	FALSE	0	0	1	1	none	0.000146695009195
T105	T303	FALSE	FALSE	0	0	1	1	none	0.0001531544468556
T107	T303	FALSE	FALSE	0	0	1	1	none	8.98821258884e-05
T126	T303	FALSE	FALSE	1	0	1	1	anc	7.0929243548e-06
T156	T303	FALSE	FALSE	0	0	1	1	none	0.0001549637428588
T159a	T303	FALSE	FALSE	0	0	1	1	none	0.0001433646963072
T182	T303	FALSE	FALSE	0	0	1	1	none	0.0001559260667908
T188	T303	FALSE	FALSE	0	0	1	1	none	0.0001475625507636
T192	T303	FALSE	FALSE	0	0	1	1	none	1.78125368876e-05
T223	T303	FALSE	FALSE	0	0	1	1	none	0.0001559002457686
T225	T303	FALSE	FALSE	0	0	1	1	none	0.0001588692804038
T230	T303	FALSE	FALSE	0	0	1	1	none	0.0001460050402961
T232	T303	FALSE	FALSE	0	0	1	1	none	1.45927166536e-05
T241	T303	FALSE	FALSE	0	0	1	1	none	0.0001691092560548
T270	T303	FALSE	FALSE	0	0	1	1	none	1.75310753718e-05
T271b	T303	FALSE	FALSE	0	0	1	1	none	0.0001636335526406
T301	T303	FALSE	FALSE	0	0	1	1	none	1.67456468326e-05
S002	T322	FALSE	FALSE	0	0	1	1	none	7.70873730968e-05
S007	T322	FALSE	FALSE	0	0	1	1	none	5.82933116368e-05
S021	T322	FALSE	FALSE	0	0	1	1	none	7.8926748638e-05
S024	T322	FALSE	FALSE	0	0	1	1	none	7.99016529623e-05
S025	T322	FALSE	FALSE	0	0	1	1	none	8.22154815488e-05
S026	T322	FALSE	FALSE	0	0	1	1	none	7.70720027574e-05
S038	T322	FALSE	FALSE	0	0	1	1	none	1.35394295558e-05
S039	T322	FALSE	FALSE	0	0	1	1	none	7.8944224333e-05
S040	T322	FALSE	FALSE	0	0	1	1	none	0.0001490126197272
S042	T322	FALSE	FALSE	0	0	1	1	none	7.80878815063e-05
S071	T322	FALSE	FALSE	0	0	1	1	none	0.0001282762408435
S078	T322	FALSE	FALSE	0	0	1	1	none	7.90316479958e-05
S081	T322	FALSE	FALSE	0	0	1	1	none	7.98696042949e-05
S085	T322	FALSE	FALSE	0	0	1	1	none	0.000120255839968
S087	T322	FALSE	FALSE	0	0	1	1	none	0.0001403833658473
S093	T322	FALSE	FALSE	0	0	1	1	none	0.0001093279127976
S097	T322	FALSE	FALSE	0	0	1	1	none	8.01138779414e-05
S102	T322	FALSE	FALSE	0	0	1	1	none	0.0001500081756854
S106	T322	FALSE	FALSE	0	0	1	1	none	7.66964171108e-05
S130	T322	FALSE	FALSE	0	0	1	1	none	0.0001411188463828
T009	T322	FALSE	FALSE	0	0	1	1	none	8.07128333863e-05
T010	T322	FALSE	FALSE	0	0	1	1	none	8.06238450108e-05
T013	T322	FALSE	FALSE	0	0	1	1	none	6.7975608168e-06
T014	T322	FALSE	FALSE	0	0	1	1	none	7.81940242558e-05
T020	T322	FALSE	FALSE	0	0	1	1	none	1.55916559452e-05
T021	T322	FALSE	FALSE	0	0	1	1	none	8.10913079978e-05
T028	T322	FALSE	FALSE	0	0	1	1	none	5.90606795622e-05
T035a	T322	FALSE	FALSE	0	0	1	1	none	0.0001428105726846
T035b	T322	FALSE	FALSE	0	0	1	1	none	8.04957739682e-05
T040	T322	FALSE	FALSE	0	0	1	1	none	8.32446064083e-05
T056	T322	FALSE	FALSE	0	0	1	1	none	8.40903775845e-05
T059	T322	FALSE	FALSE	0	0	1	1	none	0.0001525207695336
T065	T322	FALSE	FALSE	0	0	1	1	none	1.10140411518e-05
T069	T322	FALSE	FALSE	0	0	1	1	none	0.0001497929699604
T073	T322	FALSE	FALSE	0	0	1	1	none	8.04957739682e-05
T075	T322	FALSE	FALSE	0	0	1	1	none	8.35292991844e-05
T077	T322	FALSE	FALSE	0	0	1	1	none	8.10913079978e-05
T087	T322	FALSE	FALSE	0	0	1	1	none	8.14395979754e-05
T095	T322	FALSE	FALSE	0	0	1	1	none	0.0001419357097098
T099a	T322	FALSE	FALSE	0	0	1	1	none	0.0001389837734782
T102	T322	FALSE	FALSE	0	0	1	1	none	0.000144538781991
T104	T322	FALSE	FALSE	0	0	1	1	none	6.21225373036e-05
T105	T322	FALSE	FALSE	0	0	1	1	none	1.11833596666e-05
T107	T322	FALSE	FALSE	0	0	1	1	none	0.0001457298500502
T126	T322	FALSE	FALSE	0	0	1	1	none	0.000149164302753
T156	T322	FALSE	FALSE	0	0	1	1	none	1.65658598474e-05
T159a	T322	FALSE	FALSE	0	0	1	1	none	7.81136378498e-05
T182	T322	FALSE	FALSE	0	0	1	1	none	1.75281837794e-05
T188	T322	FALSE	FALSE	0	0	1	1	none	6.29900788722e-05
T192	T322	FALSE	FALSE	0	0	1	1	none	0.0001592883812562
T223	T322	FALSE	FALSE	0	0	1	1	none	1.75023627572e-05
T225	T322	FALSE	FALSE	0	0	1	1	none	2.04713973924e-05
T230	T322	FALSE	FALSE	0	0	1	1	none	8.07539818387e-05
T232	T322	FALSE	FALSE	0	0	1	1	none	0.0001483222019794
T241	T322	FALSE	FALSE	0	0	1	1	none	9.874358799e-06
T270	T322	FALSE	FALSE	0	0	1	1	none	0.0001512605606976
T271b	T322	FALSE	FALSE	0	0	1	1	none	2.52356696292e-05
T301	T322	FALSE	FALSE	0	0	1	1	none	0.0001582214912012
T303	T322	FALSE	FALSE	0	0	1	1	none	0.000160425965315
S002	T327b	FALSE	FALSE	0	0	1	1	none	0.0001330454711168
S007	T327b	FALSE	FALSE	0	0	1	1	none	0.0001335728230908
S021	T327b	FALSE	FALSE	0	0	1	1	none	0.000134884846658
S024	T327b	FALSE	FALSE	0	0	1	1	none	0.0001358597509823
S025	T327b	FALSE	FALSE	0	0	1	1	none	0.0001381735795688
S026	T327b	FALSE	FALSE	0	0	1	1	none	0.0001330301007774
S038	T327b	FALSE	FALSE	0	0	1	1	none	0.000143835420189
S039	T327b	FALSE	FALSE	0	0	1	1	none	0.000134902322353
S040	T327b	FALSE	FALSE	0	0	1	1	none	5.2141815208e-05
S042	T327b	FALSE	FALSE	0	0	1	1	none	0.0001340459795263
S071	T327b	FALSE	FALSE	0	0	1	1	none	2.44521920411e-05
S078	T327b	FALSE	FALSE	0	0	1	1	none	0.0001349897460158
S081	T327b	FALSE	FALSE	0	0	1	1	none	0.0001358277023149
S085	T327b	FALSE	FALSE	0	0	1	1	none	5.51151553688e-05
S087	T327b	FALSE	FALSE	0	0	1	1	none	7.52426812481e-05
S093	T327b	FALSE	FALSE	0	0	1	1	none	4.41872281984e-05
S097	T327b	FALSE	FALSE	0	0	1	1	none	0.0001360719759614
S102	T327b	FALSE	FALSE	0	0	1	1	none	5.31373711662e-05
S106	T327b	FALSE	FALSE	0	0	1	1	none	0.0001326545151308
S130	T327b	FALSE	FALSE	0	0	1	1	none	7.59781617836e-05
T009	T327b	FALSE	FALSE	0	0	1	1	none	0.0001366709314063
T010	T327b	FALSE	FALSE	0	0	1	1	none	0.0001365819430308
T013	T327b	FALSE	FALSE	0	0	1	1	none	0.0001484020212208
T014	T327b	FALSE	FALSE	0	0	1	1	none	0.0001341521222758
T020	T327b	FALSE	FALSE	0	0	1	1	none	0.0001458876465784
T021	T327b	FALSE	FALSE	0	0	1	1	none	0.0001370494060178
T028	T327b	FALSE	FALSE	0	0	1	1	none	0.0001343401910162
T035a	T327b	FALSE	FALSE	0	0	1	1	none	7.76698880854e-05
T035b	T327b	FALSE	FALSE	0	0	1	1	none	0.0001364538719882
T040	T327b	FALSE	FALSE	0	0	1	1	none	0.0001392027044283
T056	T327b	FALSE	FALSE	0	0	1	1	none	0.0001400484756045
T059	T327b	FALSE	FALSE	0	0	1	1	none	5.56499650144e-05
T065	T327b	FALSE	FALSE	0	0	1	1	none	0.0001436921679034
T069	T327b	FALSE	FALSE	0	0	1	1	none	4.71599892172e-05
T073	T327b	FALSE	FALSE	0	0	1	1	none	0.0001364538719882
T075	T327b	FALSE	FALSE	0	0	1	1	none	0.0001382963291452
T077	T327b	FALSE	FALSE	0	0	1	1	none	0.0001370494060178
T087	T327b	FALSE	FALSE	0	0	1	1	none	0.0001373976959954
T095	T327b	FALSE	FALSE	0	0	1	1	none	7.67950251106e-05
T099a	T327b	FALSE	FALSE	0	0	1	1	none	7.3843088879e-05
T102	T327b	FALSE	FALSE	0	0	1	1	none	7.93980973918e-05
T104	T327b	FALSE	FALSE	0	0	1	1	none	0.0001374020487576
T105	T327b	FALSE	FALSE	0	0	1	1	none	0.0001438614864182
T107	T327b	FALSE	FALSE	0	0	1	1	none	8.0589165451e-05
T126	T327b	FALSE	FALSE	0	0	1	1	none	4.65313220098e-05
T156	T327b	FALSE	FALSE	0	0	1	1	none	0.0001456707824214
T159a	T327b	FALSE	FALSE	0	0	1	1	none	0.0001340717358698
T182	T327b	FALSE	FALSE	0	0	1	1	none	0.0001466331063534
T188	T327b	FALSE	FALSE	0	0	1	1	none	0.0001382695903262
T192	T327b	FALSE	FALSE	0	0	1	1	none	5.6655400513e-05
T223	T327b	FALSE	FALSE	0	0	1	1	none	0.0001466072853312
T225	T327b	FALSE	FALSE	0	0	1	1	none	0.0001495763199664
T230	T327b	FALSE	FALSE	0	0	1	1	none	0.0001367120798587
T232	T327b	FALSE	FALSE	0	0	1	1	none	4.56892212362e-05
T241	T327b	FALSE	FALSE	0	0	1	1	none	0.0001598162956174
T270	T327b	FALSE	FALSE	0	0	1	1	none	4.86275799544e-05
T271b	T327b	FALSE	FALSE	0	0	1	1	none	0.0001543405922032
T301	T327b	FALSE	FALSE	0	0	1	1	none	5.5588510458e-05
T303	T327b	FALSE	FALSE	0	0	1	1	none	5.77929845718e-05
T322	T327b	FALSE	FALSE	0	0	1	1	none	0.0001511330048776
S002	T330	TRUE	TRUE	0	0	1	1	none	0.0001294722669392
S007	T330	TRUE	TRUE	0	0	1	1	none	0.0001299996189132
S021	T330	TRUE	TRUE	0	0	1	1	none	0.0001313116424804
S024	T330	TRUE	TRUE	0	0	1	1	none	0.0001322865468047
S025	T330	TRUE	TRUE	0	0	1	1	none	0.0001346003753912
S026	T330	TRUE	TRUE	0	0	1	1	none	0.0001294568965998
S038	T330	TRUE	TRUE	0	0	1	1	none	0.0001402622160114
S039	T330	TRUE	TRUE	0	0	1	1	none	0.0001313291181754
S040	T330	TRUE	TRUE	0	0	1	1	none	4.85686110304e-05
S042	T330	TRUE	TRUE	0	0	1	1	none	0.0001304727753487
S071	T330	TRUE	TRUE	0	0	1	1	none	2.08789878635e-05
S078	T330	TRUE	TRUE	0	0	1	1	none	0.0001314165418382
S081	T330	TRUE	TRUE	0	0	1	1	none	0.0001322544981373
S085	T330	TRUE	TRUE	0	0	1	1	none	5.15419511912e-05
S087	T330	TRUE	TRUE	0	0	1	1	none	7.16694770705e-05
S093	T330	TRUE	TRUE	0	0	1	1	none	4.06140240208e-05
S097	T330	TRUE	TRUE	0	0	1	1	none	0.0001324987717838
S102	T330	TRUE	TRUE	0	0	1	1	none	4.95641669886e-05
S106	T330	TRUE	TRUE	0	0	1	1	none	0.0001290813109532
S130	T330	TRUE	TRUE	0	0	1	1	none	7.2404957606e-05
T009	T330	FALSE	FALSE	0	0	1	1	none	0.0001330977272287
T010	T330	FALSE	FALSE	0	0	1	1	none	0.0001330087388532
T013	T330	FALSE	FALSE	0	0	1	1	none	0.0001448288170432
T014	T330	TRUE	TRUE	0	0	1	1	none	0.0001305789180982
T020	T330	TRUE	TRUE	0	0	1	1	none	0.0001423144424008
T021	T330	FALSE	FALSE	0	0	1	1	none	0.0001334762018402
T028	T330	TRUE	TRUE	0	0	1	1	none	0.0001307669868386
T035a	T330	TRUE	TRUE	0	0	1	1	none	7.40966839078e-05
T035b	T330	FALSE	FALSE	0	0	1	1	none	0.0001328806678106
T040	T330	TRUE	TRUE	0	0	1	1	none	0.0001356295002507
T056	T330	FALSE	FALSE	0	0	1	1	none	0.0001364752714269
T059	T330	TRUE	TRUE	0	0	1	1	none	5.20767608368e-05
T065	T330	TRUE	TRUE	0	0	1	1	none	0.0001401189637258
T069	T330	TRUE	TRUE	0	0	1	1	none	4.35867850396e-05
T073	T330	FALSE	FALSE	0	0	1	1	none	0.0001328806678106
T075	T330	TRUE	TRUE	0	0	1	1	none	0.0001347231249676
T077	T330	FALSE	FALSE	0	0	1	1	none	0.0001334762018402
T087	T330	FALSE	FALSE	0	0	1	1	none	0.0001338244918178
T095	T330	TRUE	TRUE	0	0	1	1	none	7.3221820933e-05
T099a	T330	TRUE	TRUE	0	0	1	1	none	7.02698847014e-05
T102	T330	FALSE	FALSE	0	0	1	1	none	7.58248932142e-05
T104	T330	FALSE	FALSE	0	0	1	1	none	0.00013382884458
T105	T330	TRUE	TRUE	0	0	1	1	none	0.0001402882822406
T107	T330	FALSE	FALSE	0	0	1	1	none	7.70159612734e-05
T126	T330	TRUE	TRUE	0	0	1	1	none	4.29581178322e-05
T156	T330	TRUE	TRUE	0	0	1	1	none	0.0001420975782438
T159a	T330	TRUE	TRUE	0	0	1	1	none	0.0001304985316922
T182	T330	FALSE	FALSE	0	0	1	1	none	0.0001430599021758
T188	T330	TRUE	TRUE	0	0	1	1	none	0.0001346963861486
T192	T330	FALSE	FALSE	0	0	1	1	none	5.30821963354e-05
T223	T330	FALSE	FALSE	0	0	1	1	none	0.0001430340811536
T225	T330	FALSE	FALSE	0	0	1	1	none	0.0001460031157888
T230	T330	FALSE	FALSE	0	0	1	1	none	0.0001331388756811
T232	T330	TRUE	TRUE	0	0	1	1	none	4.21160170586e-05
T241	T330	FALSE	FALSE	0	0	1	1	none	0.0001562430914398
T270	T330	FALSE	FALSE	0	0	1	1	none	4.50543757768e-05
T271b	T330	FALSE	FALSE	0	0	1	1	none	0.0001507673880256
T301	T330	FALSE	FALSE	0	0	1	1	none	5.20153062804e-05
T303	T330	FALSE	FALSE	0	0	1	1	none	5.42197803942e-05
T322	T330	FALSE	FALSE	0	0	1	1	none	0.0001475598007
T327b	T330	TRUE	TRUE	0	1	1	1	desc	5.955340296e-07
S002	T335	FALSE	FALSE	0	0	1	1	none	0.0001364006156224
S007	T335	FALSE	FALSE	0	0	1	1	none	0.0001369279675964
S021	T335	FALSE	FALSE	0	0	1	1	none	0.0001382399911636
S024	T335	FALSE	FALSE	0	0	1	1	none	0.0001392148954879
S025	T335	FALSE	FALSE	0	0	1	1	none	0.0001415287240744
S026	T335	FALSE	FALSE	0	0	1	1	none	0.000136385245283
S038	T335	FALSE	FALSE	0	0	1	1	none	0.0001471905646946
S039	T335	FALSE	FALSE	0	0	1	1	none	0.0001382574668586
S040	T335	FALSE	FALSE	0	0	1	1	none	5.54969597136e-05
S042	T335	FALSE	FALSE	0	0	1	1	none	0.0001374011240319
S071	T335	FALSE	FALSE	0	0	1	1	none	2.89984046059e-05
S078	T335	FALSE	FALSE	0	0	1	1	none	0.0001383448905214
S081	T335	FALSE	FALSE	0	0	1	1	none	0.0001391828468205
S085	T335	FALSE	FALSE	0	0	1	1	none	5.84702998744e-05
S087	T335	FALSE	FALSE	0	0	1	1	none	7.85978257537e-05
S093	T335	FALSE	FALSE	0	0	1	1	none	4.7542372704e-05
S097	T335	FALSE	FALSE	0	0	1	1	none	0.000139427120467
S102	T335	FALSE	FALSE	0	0	1	1	none	5.64925156718e-05
S106	T335	FALSE	FALSE	0	0	1	1	none	0.0001360096596364
S130	T335	FALSE	FALSE	0	0	1	1	none	7.93333062892e-05
T009	T335	FALSE	FALSE	0	0	1	1	none	0.0001400260759119
T010	T335	FALSE	FALSE	0	0	1	1	none	0.0001399370875364
T013	T335	FALSE	FALSE	0	0	1	1	none	0.0001517571657264
T014	T335	FALSE	FALSE	0	0	1	1	none	0.0001375072667814
T020	T335	FALSE	FALSE	0	0	1	1	none	0.000149242791084
T021	T335	FALSE	FALSE	0	0	1	1	none	0.0001404045505234
T028	T335	FALSE	FALSE	0	0	1	1	none	0.0001376953355218
T035a	T335	FALSE	FALSE	0	0	1	1	none	8.1025032591e-05
T035b	T335	FALSE	FALSE	0	0	1	1	none	0.0001398090164938
T040	T335	FALSE	FALSE	0	0	1	1	none	0.0001425578489339
T056	T335	FALSE	FALSE	0	0	1	1	none	0.0001434036201101
T059	T335	FALSE	FALSE	0	0	1	1	none	5.900510952e-05
T065	T335	FALSE	FALSE	0	0	1	1	none	0.000147047312409
T069	T335	FALSE	FALSE	0	0	1	1	none	4.62354587428e-05
T073	T335	FALSE	FALSE	0	0	1	1	none	0.0001398090164938
T075	T335	FALSE	FALSE	0	0	1	1	none	0.0001416514736508
T077	T335	FALSE	FALSE	0	0	1	1	none	0.0001404045505234
T087	T335	FALSE	FALSE	0	0	1	1	none	0.000140752840501
T095	T335	FALSE	FALSE	0	0	1	1	none	8.01501696162e-05
T099a	T335	FALSE	FALSE	0	0	1	1	none	7.71982333846e-05
T102	T335	FALSE	FALSE	0	0	1	1	none	8.27532418974e-05
T104	T335	FALSE	FALSE	0	0	1	1	none	0.0001407571932632
T105	T335	FALSE	FALSE	0	0	1	1	none	0.0001472166309238
T107	T335	FALSE	FALSE	0	0	1	1	none	8.39443099566e-05
T126	T335	TRUE	TRUE	1	0	1	1	anc	5.955340296e-07
T156	T335	FALSE	FALSE	0	0	1	1	none	0.000149025926927
T159a	T335	FALSE	FALSE	0	0	1	1	none	0.0001374268803754
T182	T335	FALSE	FALSE	0	0	1	1	none	0.000149988250859
T188	T335	FALSE	FALSE	0	0	1	1	none	0.0001416247348318
T192	T335	FALSE	FALSE	0	0	1	1	none	1.42568570742e-05
T223	T335	FALSE	FALSE	0	0	1	1	none	0.0001499624298368
T225	T335	FALSE	FALSE	0	0	1	1	none	0.000152931464472
T230	T335	FALSE	FALSE	0	0	1	1	none	0.0001400672243643
T232	T335	FALSE	FALSE	0	0	1	1	none	8.6549007218e-06
T241	T335	FALSE	FALSE	0	0	1	1	none	0.000163171440123
T270	T335	FALSE	FALSE	0	0	1	1	none	1.159325944e-05
T271b	T335	FALSE	FALSE	0	0	1	1	none	0.0001576957367088
T301	T335	FALSE	FALSE	0	0	1	1	none	1.31899670192e-05
T303	T335	FALSE	FALSE	0	0	1	1	none	1.5394441133e-05
T322	T335	FALSE	FALSE	0	0	1	1	none	0.0001544881493832
T327b	T335	FALSE	FALSE	0	0	1	1	none	5.185516864e-05
T330	T335	FALSE	FALSE	0	0	1	1	none	4.82819644624e-05
S002	T341	TRUE	TRUE	0	0	1	1	none	1.57842071786e-05
S007	T341	TRUE	TRUE	0	0	1	1	none	6.16884517526e-05
S021	T341	TRUE	TRUE	0	0	1	1	none	1.76235827198e-05
S024	T341	TRUE	TRUE	0	0	1	1	none	1.85984870441e-05
S025	T341	TRUE	TRUE	0	0	1	1	none	1.87397913646e-05
S026	T341	TRUE	TRUE	0	0	1	1	none	5.076682212e-06
S038	T341	TRUE	TRUE	0	0	1	1	none	7.19510488508e-05
S039	T341	TRUE	TRUE	0	0	1	1	none	1.76410584148e-05
S040	T341	TRUE	TRUE	0	0	1	1	none	0.000133086346409
S042	T341	TRUE	TRUE	0	0	1	1	none	1.67847155881e-05
S071	T341	TRUE	TRUE	0	0	1	1	none	0.0001123499675253
S078	T341	TRUE	TRUE	0	0	1	1	none	1.77284820776e-05
S081	T341	TRUE	TRUE	0	0	1	1	none	1.85664383767e-05
S085	T341	TRUE	TRUE	0	0	1	1	none	0.0001043295666498
S087	T341	TRUE	TRUE	0	0	1	1	none	0.0001244570925291
S093	T341	TRUE	TRUE	0	0	1	1	none	9.34016394794e-05
S097	T341	TRUE	TRUE	0	0	1	1	none	1.66381877572e-05
S102	T341	TRUE	TRUE	0	0	1	1	none	0.0001340819023672
S106	T341	TRUE	TRUE	0	0	1	1	none	1.53932511926e-05
S130	T341	TRUE	TRUE	0	0	1	1	none	0.0001251925730646
T009	T341	FALSE	FALSE	0	0	1	1	none	9.9085809001e-06
T010	T341	FALSE	FALSE	0	0	1	1	none	9.8195925246e-06
T013	T341	FALSE	FALSE	0	0	1	1	none	7.65176498826e-05
T014	T341	TRUE	TRUE	0	0	1	1	none	1.68908583376e-05
T020	T341	TRUE	TRUE	0	0	1	1	none	7.40032752402e-05
T021	T341	FALSE	FALSE	0	0	1	1	none	1.02870555116e-05
T028	T341	TRUE	TRUE	0	0	1	1	none	6.2455819678e-05
T035a	T341	TRUE	TRUE	0	0	1	1	none	0.0001268842993664
T035b	T341	FALSE	FALSE	0	0	1	1	none	9.691521482e-06
T040	T341	TRUE	TRUE	0	0	1	1	none	2.19414404901e-05
T056	T341	FALSE	FALSE	0	0	1	1	none	1.32861250983e-05
T059	T341	TRUE	TRUE	0	0	1	1	none	0.0001365944962154
T065	T341	TRUE	TRUE	0	0	1	1	none	7.18077965652e-05
T069	T341	TRUE	TRUE	0	0	1	1	none	0.0001338666966422
T073	T341	FALSE	FALSE	0	0	1	1	none	9.691521482e-06
T075	T341	TRUE	TRUE	0	0	1	1	none	6.76030258662e-05
T077	T341	FALSE	FALSE	0	0	1	1	none	1.02870555116e-05
T087	T341	FALSE	FALSE	0	0	1	1	none	1.06353454892e-05
T095	T341	TRUE	TRUE	0	0	1	1	none	0.0001260094363916
T099a	T341	TRUE	TRUE	0	0	1	1	none	0.00012305750016
T102	T341	FALSE	FALSE	0	0	1	1	none	0.0001286125086728
T104	T341	FALSE	FALSE	0	0	1	1	none	6.55176774194e-05
T105	T341	TRUE	TRUE	0	0	1	1	none	7.197711508e-05
T107	T341	FALSE	FALSE	0	0	1	1	none	0.000129803576732
T126	T341	TRUE	TRUE	0	0	1	1	none	0.0001332380294348
T156	T341	TRUE	TRUE	0	0	1	1	none	7.37864110832e-05
[truncated: 1,161 more rows]
