# Supplementary material for: Improved characterisation of MRSA transmission using within-host bacterial sequence diversity
Source: eLife. 2019 Oct 8;8:e46402. doi: 10.7554/eLife.46402 (PMC6954020; doi:10.7554/eLife.46402)
Supplement: Figure 9—source data 1. [file elife-46402-fig9-data1.zip › Figure 9-source data 1/classifications/Classification_Posterior_ds_10percol_86.csv]

host.1	host.2	adjacent	contiguous	paths12	paths21	nodes1	nodes2	path.classification	min.distance.between.subgraphs
S002	S007	TRUE	TRUE	0	0	1	1	none	7.2804687685e-05
S002	S021	TRUE	TRUE	0	0	1	1	none	1.61211022698e-05
S007	S021	TRUE	TRUE	0	0	1	1	none	6.93166342948e-05
S002	S024	TRUE	TRUE	0	0	1	1	none	1.85477772538e-05
S007	S024	TRUE	TRUE	0	0	1	1	none	7.17433092788e-05
S021	S024	TRUE	TRUE	0	0	1	1	none	4.8381726636e-06
S002	S025	TRUE	TRUE	0	0	1	1	none	2.4415731788e-05
S007	S025	TRUE	TRUE	0	0	1	1	none	6.8006215035e-05
S021	S025	TRUE	TRUE	0	0	1	1	none	2.09276783978e-05
S024	S025	TRUE	TRUE	0	0	1	1	none	2.33543533818e-05
S002	S026	TRUE	TRUE	0	0	1	1	none	2.01513181873e-05
S007	S026	TRUE	TRUE	0	0	1	1	none	6.37418014343e-05
S021	S026	TRUE	TRUE	0	0	1	1	none	1.66632647971e-05
S024	S026	TRUE	TRUE	0	0	1	1	none	1.90899397811e-05
S025	S026	TRUE	TRUE	0	0	1	1	none	1.24842876093e-05
S002	S038	TRUE	TRUE	0	0	1	1	none	6.30372640828e-05
S007	S038	TRUE	TRUE	0	0	1	1	none	4.92449067438e-05
S021	S038	TRUE	TRUE	0	0	1	1	none	5.95492106926e-05
S024	S038	TRUE	TRUE	0	0	1	1	none	6.19758856766e-05
S025	S038	TRUE	TRUE	0	0	1	1	none	5.82387914328e-05
S026	S038	TRUE	TRUE	0	0	1	1	none	5.39743778321e-05
S002	S039	TRUE	TRUE	0	0	1	1	none	1.63132744324e-05
S007	S039	TRUE	TRUE	0	0	1	1	none	6.95088064574e-05
S021	S039	TRUE	TRUE	0	0	1	1	none	1.3979210024e-06
S024	S039	TRUE	TRUE	0	0	1	1	none	5.0303448262e-06
S025	S039	TRUE	TRUE	0	0	1	1	none	2.11198505604e-05
S026	S039	TRUE	TRUE	0	0	1	1	none	1.68554369597e-05
S038	S039	TRUE	TRUE	0	0	1	1	none	5.97413828552e-05
S002	S040	TRUE	TRUE	0	0	1	1	none	0.0001076590497426
S007	S040	TRUE	TRUE	0	0	1	1	none	0.0001077345505296
S021	S040	TRUE	TRUE	0	0	1	1	none	0.0001041709963524
S024	S040	TRUE	TRUE	0	0	1	1	none	0.0001065976713364
S025	S040	TRUE	TRUE	0	0	1	1	none	0.0001028605770926
S026	S040	TRUE	TRUE	0	0	1	1	none	9.85961634919e-05
S038	S040	TRUE	TRUE	0	0	1	1	none	9.79671269274e-05
S039	S040	TRUE	TRUE	0	0	1	1	none	0.000104363168515
S002	S042	TRUE	TRUE	0	0	1	1	none	1.67715291754e-05
S007	S042	TRUE	TRUE	0	0	1	1	none	6.99670612004e-05
S021	S042	TRUE	TRUE	0	0	1	1	none	3.0619245852e-06
S024	S042	TRUE	TRUE	0	0	1	1	none	4.2828507294e-06
S025	S042	TRUE	TRUE	0	0	1	1	none	2.15781053034e-05
S026	S042	TRUE	TRUE	0	0	1	1	none	1.73136917027e-05
S038	S042	TRUE	TRUE	0	0	1	1	none	6.01996375982e-05
S039	S042	TRUE	TRUE	0	0	1	1	none	3.2540967478e-06
S040	S042	TRUE	TRUE	0	0	1	1	none	0.000104821423258
S002	S071	TRUE	TRUE	0	0	1	1	none	9.18580443278e-05
S007	S071	TRUE	TRUE	0	0	1	1	none	9.19335451148e-05
S021	S071	TRUE	TRUE	0	0	1	1	none	8.83699909376e-05
S024	S071	TRUE	TRUE	0	0	1	1	none	9.07966659216e-05
S025	S071	TRUE	TRUE	0	0	1	1	none	8.70595716778e-05
S026	S071	TRUE	TRUE	0	0	1	1	none	8.27951580771e-05
S038	S071	TRUE	TRUE	0	0	1	1	none	8.21661215126e-05
S039	S071	TRUE	TRUE	0	0	1	1	none	8.85621631002e-05
S040	S071	TRUE	TRUE	0	0	1	1	none	2.19833467046e-05
S042	S071	TRUE	TRUE	0	0	1	1	none	8.90204178432e-05
S002	S078	TRUE	TRUE	0	0	1	1	none	1.7063317834e-05
S007	S078	TRUE	TRUE	0	0	1	1	none	7.0258849859e-05
S021	S078	TRUE	TRUE	0	0	1	1	none	6.1110365538e-06
S024	S078	TRUE	TRUE	0	0	1	1	none	8.5377115378e-06
S025	S078	TRUE	TRUE	0	0	1	1	none	2.1869893962e-05
S026	S078	TRUE	TRUE	0	0	1	1	none	1.76054803613e-05
S038	S078	TRUE	TRUE	0	0	1	1	none	6.04914262568e-05
S039	S078	TRUE	TRUE	0	0	1	1	none	6.3032087164e-06
S040	S078	TRUE	TRUE	0	0	1	1	none	0.0001051132119166
S042	S078	TRUE	TRUE	0	0	1	1	none	6.7614634594e-06
S071	S078	TRUE	TRUE	0	0	1	1	none	8.93122065018e-05
S002	S081	TRUE	TRUE	0	0	1	1	none	1.80139500157e-05
S007	S081	TRUE	TRUE	0	0	1	1	none	7.12094820407e-05
S021	S081	TRUE	TRUE	0	0	1	1	none	4.3043454255e-06
S024	S081	TRUE	TRUE	0	0	1	1	none	3.8317745959e-06
S025	S081	TRUE	TRUE	0	0	1	1	none	2.28205261437e-05
S026	S081	TRUE	TRUE	0	0	1	1	none	1.8556112543e-05
S038	S081	TRUE	TRUE	0	0	1	1	none	6.14420584385e-05
S039	S081	TRUE	TRUE	0	0	1	1	none	4.4965175881e-06
S040	S081	TRUE	TRUE	0	0	1	1	none	0.0001060638440983
S042	S081	TRUE	TRUE	0	0	1	1	none	3.7490234913e-06
S071	S081	TRUE	TRUE	0	0	1	1	none	9.02628386835e-05
S078	S081	TRUE	TRUE	0	0	1	1	none	8.0038842997e-06
S002	S085	TRUE	TRUE	0	0	1	1	none	9.78168045229e-05
S007	S085	TRUE	TRUE	0	0	1	1	none	9.78923053099e-05
S021	S085	TRUE	TRUE	0	0	1	1	none	9.43287511327e-05
S024	S085	TRUE	TRUE	0	0	1	1	none	9.67554261167e-05
S025	S085	TRUE	TRUE	0	0	1	1	none	9.30183318729e-05
S026	S085	TRUE	TRUE	0	0	1	1	none	8.87539182722e-05
S038	S085	TRUE	TRUE	0	0	1	1	none	8.81248817077e-05
S039	S085	TRUE	TRUE	0	0	1	1	none	9.45209232953e-05
S040	S085	TRUE	TRUE	0	0	1	1	none	5.30284034677e-05
S042	S085	TRUE	TRUE	0	0	1	1	none	9.49791780383e-05
S071	S085	TRUE	TRUE	0	0	1	1	none	3.72273980529e-05
S078	S085	TRUE	TRUE	0	0	1	1	none	9.52709666969e-05
S081	S085	TRUE	TRUE	0	0	1	1	none	9.62215988786e-05
S002	S087	TRUE	TRUE	0	0	1	1	none	0.0001121816998819
S007	S087	TRUE	TRUE	0	0	1	1	none	0.0001122572006689
S021	S087	TRUE	TRUE	0	0	1	1	none	0.0001086936464917
S024	S087	TRUE	TRUE	0	0	1	1	none	0.0001111203214757
S025	S087	TRUE	TRUE	0	0	1	1	none	0.0001073832272319
S026	S087	TRUE	TRUE	0	0	1	1	none	0.0001031188136312
S038	S087	TRUE	TRUE	0	0	1	1	none	0.0001024897770667
S039	S087	TRUE	TRUE	0	0	1	1	none	0.0001088858186543
S040	S087	TRUE	TRUE	0	0	1	1	none	6.73932988267e-05
S042	S087	TRUE	TRUE	0	0	1	1	none	0.0001093440733973
S071	S087	TRUE	TRUE	0	0	1	1	none	5.15922934119e-05
S078	S087	TRUE	TRUE	0	0	1	1	none	0.0001096358620559
S081	S087	TRUE	TRUE	0	0	1	1	none	0.0001105864942376
S085	S087	TRUE	TRUE	0	0	1	1	none	3.1243499007e-05
S002	S093	TRUE	TRUE	0	0	1	1	none	8.37674421348e-05
S007	S093	TRUE	TRUE	0	0	1	1	none	8.38429429218e-05
S021	S093	TRUE	TRUE	0	0	1	1	none	8.02793887446e-05
S024	S093	TRUE	TRUE	0	0	1	1	none	8.27060637286e-05
S025	S093	TRUE	TRUE	0	0	1	1	none	7.89689694848e-05
S026	S093	TRUE	TRUE	0	0	1	1	none	7.47045558841e-05
S038	S093	TRUE	TRUE	0	0	1	1	none	7.40755193196e-05
S039	S093	TRUE	TRUE	0	0	1	1	none	8.04715609072e-05
S040	S093	TRUE	TRUE	0	0	1	1	none	2.50973564476e-05
S042	S093	TRUE	TRUE	0	0	1	1	none	8.09298156502e-05
S071	S093	TRUE	TRUE	0	0	1	1	none	9.2963510328e-06
S078	S093	TRUE	TRUE	0	0	1	1	none	8.12216043088e-05
S081	S093	TRUE	TRUE	0	0	1	1	none	8.21722364905e-05
S085	S093	TRUE	TRUE	0	0	1	1	none	2.91367958599e-05
S087	S093	TRUE	TRUE	0	0	1	1	none	4.35016912189e-05
S002	S097	TRUE	TRUE	0	0	1	1	none	2.3753761728e-05
S007	S097	TRUE	TRUE	0	0	1	1	none	6.7344244975e-05
S021	S097	TRUE	TRUE	0	0	1	1	none	2.02657083378e-05
S024	S097	TRUE	TRUE	0	0	1	1	none	2.26923833218e-05
S025	S097	TRUE	TRUE	0	0	1	1	none	3.06900352e-06
S026	S097	TRUE	TRUE	0	0	1	1	none	1.18223175493e-05
S038	S097	TRUE	TRUE	0	0	1	1	none	5.75768213728e-05
S039	S097	TRUE	TRUE	0	0	1	1	none	2.04578805004e-05
S040	S097	TRUE	TRUE	0	0	1	1	none	0.0001021986070326
S042	S097	TRUE	TRUE	0	0	1	1	none	2.09161352434e-05
S071	S097	TRUE	TRUE	0	0	1	1	none	8.63976016178e-05
S078	S097	TRUE	TRUE	0	0	1	1	none	2.1207923902e-05
S081	S097	TRUE	TRUE	0	0	1	1	none	2.21585560837e-05
S085	S097	TRUE	TRUE	0	0	1	1	none	9.23563618129e-05
S087	S097	TRUE	TRUE	0	0	1	1	none	0.0001067212571719
S093	S097	TRUE	TRUE	0	0	1	1	none	7.83069994248e-05
S002	S102	TRUE	TRUE	0	0	1	1	none	0.0001087932918169
S007	S102	TRUE	TRUE	0	0	1	1	none	0.0001088687926039
S021	S102	TRUE	TRUE	0	0	1	1	none	0.0001053052384267
S024	S102	TRUE	TRUE	0	0	1	1	none	0.0001077319134107
S025	S102	TRUE	TRUE	0	0	1	1	none	0.0001039948191669
S026	S102	TRUE	TRUE	0	0	1	1	none	9.97304055662e-05
S038	S102	TRUE	TRUE	0	0	1	1	none	9.91013690017e-05
S039	S102	TRUE	TRUE	0	0	1	1	none	0.0001054974105893
S040	S102	TRUE	TRUE	0	0	1	1	none	4.7514885937e-06
S042	S102	TRUE	TRUE	0	0	1	1	none	0.0001059556653323
S071	S102	TRUE	TRUE	0	0	1	1	none	2.31175887789e-05
S078	S102	TRUE	TRUE	0	0	1	1	none	0.0001062474539909
S081	S102	TRUE	TRUE	0	0	1	1	none	0.0001071980861726
S085	S102	TRUE	TRUE	0	0	1	1	none	5.4162645542e-05
S087	S102	TRUE	TRUE	0	0	1	1	none	6.8527540901e-05
S093	S102	TRUE	TRUE	0	0	1	1	none	2.62315985219e-05
S097	S102	TRUE	TRUE	0	0	1	1	none	0.0001033328491069
S002	S106	TRUE	TRUE	0	0	1	1	none	1.5341523325e-05
S007	S106	TRUE	TRUE	0	0	1	1	none	7.321654159e-05
S021	S106	TRUE	TRUE	0	0	1	1	none	1.65329561748e-05
S024	S106	TRUE	TRUE	0	0	1	1	none	1.89596311588e-05
S025	S106	TRUE	TRUE	0	0	1	1	none	2.4827585693e-05
S026	S106	TRUE	TRUE	0	0	1	1	none	2.05631720923e-05
S038	S106	TRUE	TRUE	0	0	1	1	none	6.34491179878e-05
S039	S106	TRUE	TRUE	0	0	1	1	none	1.67251283374e-05
S040	S106	TRUE	TRUE	0	0	1	1	none	0.0001080709036476
S042	S106	TRUE	TRUE	0	0	1	1	none	1.71833830804e-05
S071	S106	TRUE	TRUE	0	0	1	1	none	9.22698982328e-05
S078	S106	TRUE	TRUE	0	0	1	1	none	1.7475171739e-05
S081	S106	TRUE	TRUE	0	0	1	1	none	1.84258039207e-05
S085	S106	TRUE	TRUE	0	0	1	1	none	9.82286584279e-05
S087	S106	TRUE	TRUE	0	0	1	1	none	0.0001125935537869
S093	S106	TRUE	TRUE	0	0	1	1	none	8.41792960398e-05
S097	S106	TRUE	TRUE	0	0	1	1	none	2.4165615633e-05
S102	S106	TRUE	TRUE	0	0	1	1	none	0.0001092051457219
S002	S130	TRUE	TRUE	0	0	1	1	none	0.0001109457993817
S007	S130	TRUE	TRUE	0	0	1	1	none	0.0001110213001687
S021	S130	TRUE	TRUE	0	0	1	1	none	0.0001074577459915
S024	S130	TRUE	TRUE	0	0	1	1	none	0.0001098844209755
S025	S130	TRUE	TRUE	0	0	1	1	none	0.0001061473267317
S026	S130	TRUE	TRUE	0	0	1	1	none	0.000101882913131
S038	S130	TRUE	TRUE	0	0	1	1	none	0.0001012538765665
S039	S130	TRUE	TRUE	0	0	1	1	none	0.0001076499181541
S040	S130	TRUE	TRUE	0	0	1	1	none	6.61573983265e-05
S042	S130	TRUE	TRUE	0	0	1	1	none	0.0001081081728971
S071	S130	TRUE	TRUE	0	0	1	1	none	5.03563929117e-05
S078	S130	TRUE	TRUE	0	0	1	1	none	0.0001083999615557
S081	S130	TRUE	TRUE	0	0	1	1	none	0.0001093505937374
S085	S130	TRUE	TRUE	0	0	1	1	none	3.00075985068e-05
S087	S130	TRUE	TRUE	0	0	1	1	none	3.6473981798e-06
S093	S130	TRUE	TRUE	0	0	1	1	none	4.22657907187e-05
S097	S130	TRUE	TRUE	0	0	1	1	none	0.0001054853566717
S102	S130	TRUE	TRUE	0	0	1	1	none	6.72916404008e-05
S106	S130	TRUE	TRUE	0	0	1	1	none	0.0001113576532867
S002	T009	FALSE	FALSE	0	0	1	1	none	3.18039713638e-05
S007	T009	FALSE	FALSE	0	0	1	1	none	7.53944546108e-05
S021	T009	FALSE	FALSE	0	0	1	1	none	2.83159179736e-05
S024	T009	FALSE	FALSE	0	0	1	1	none	3.07425929576e-05
S025	T009	FALSE	FALSE	0	0	1	1	none	2.41369407858e-05
S026	T009	FALSE	FALSE	0	0	1	1	none	1.56454248831e-05
S038	T009	FALSE	FALSE	0	0	1	1	none	6.56270310086e-05
S039	T009	FALSE	FALSE	0	0	1	1	none	2.85080901362e-05
S040	T009	FALSE	FALSE	0	0	1	1	none	0.0001102488166684
S042	T009	FALSE	FALSE	0	0	1	1	none	2.89663448792e-05
S071	T009	FALSE	FALSE	0	0	1	1	none	9.44478112536e-05
S078	T009	FALSE	FALSE	0	0	1	1	none	2.92581335378e-05
S081	T009	FALSE	FALSE	0	0	1	1	none	3.02087657195e-05
S085	T009	FALSE	FALSE	0	0	1	1	none	0.0001004065714487
S087	T009	FALSE	FALSE	0	0	1	1	none	0.0001147714668077
S093	T009	FALSE	FALSE	0	0	1	1	none	8.63572090606e-05
S097	T009	FALSE	FALSE	0	0	1	1	none	2.34749707258e-05
S102	T009	FALSE	FALSE	0	0	1	1	none	0.0001113830587427
S106	T009	FALSE	FALSE	0	0	1	1	none	3.22158252688e-05
S130	T009	FALSE	FALSE	0	0	1	1	none	0.0001135355663075
S002	T010	FALSE	FALSE	0	0	1	1	none	3.45380638112e-05
S007	T010	FALSE	FALSE	0	0	1	1	none	7.81285470582e-05
S021	T010	FALSE	FALSE	0	0	1	1	none	3.1050010421e-05
S024	T010	FALSE	FALSE	0	0	1	1	none	3.3476685405e-05
S025	T010	FALSE	FALSE	0	0	1	1	none	2.68710332332e-05
S026	T010	FALSE	FALSE	0	0	1	1	none	1.83795173305e-05
S038	T010	FALSE	FALSE	0	0	1	1	none	6.8361123456e-05
S039	T010	FALSE	FALSE	0	0	1	1	none	3.12421825836e-05
S040	T010	FALSE	FALSE	0	0	1	1	none	0.0001129829091158
S042	T010	FALSE	FALSE	0	0	1	1	none	3.17004373266e-05
S071	T010	FALSE	FALSE	0	0	1	1	none	9.7181903701e-05
S078	T010	FALSE	FALSE	0	0	1	1	none	3.19922259852e-05
S081	T010	FALSE	FALSE	0	0	1	1	none	3.29428581669e-05
S085	T010	FALSE	FALSE	0	0	1	1	none	0.0001031406638961
S087	T010	FALSE	FALSE	0	0	1	1	none	0.0001175055592551
S093	T010	FALSE	FALSE	0	0	1	1	none	8.9091301508e-05
S097	T010	FALSE	FALSE	0	0	1	1	none	2.62090631732e-05
S102	T010	FALSE	FALSE	0	0	1	1	none	0.0001141171511901
S106	T010	FALSE	FALSE	0	0	1	1	none	3.49499177162e-05
S130	T010	FALSE	FALSE	0	0	1	1	none	0.0001162696587549
T009	T010	FALSE	FALSE	0	0	1	1	none	5.145590127e-06
S002	T013	FALSE	FALSE	0	0	1	1	none	7.31593440313e-05
S007	T013	FALSE	FALSE	0	0	1	1	none	5.93669866923e-05
S021	T013	FALSE	FALSE	0	0	1	1	none	6.96712906411e-05
S024	T013	FALSE	FALSE	0	0	1	1	none	7.20979656251e-05
S025	T013	FALSE	FALSE	0	0	1	1	none	6.83608713813e-05
S026	T013	FALSE	FALSE	0	0	1	1	none	6.40964577806e-05
S038	T013	FALSE	FALSE	0	0	1	1	none	1.25735200703e-05
S039	T013	FALSE	FALSE	0	0	1	1	none	6.98634628037e-05
S040	T013	FALSE	FALSE	0	0	1	1	none	0.0001080892068759
S042	T013	FALSE	FALSE	0	0	1	1	none	7.03217175467e-05
S071	T013	FALSE	FALSE	0	0	1	1	none	9.22882014611e-05
S078	T013	FALSE	FALSE	0	0	1	1	none	7.06135062053e-05
S081	T013	FALSE	FALSE	0	0	1	1	none	7.1564138387e-05
S085	T013	FALSE	FALSE	0	0	1	1	none	9.82469616562e-05
S087	T013	FALSE	FALSE	0	0	1	1	none	0.0001126118570152
S093	T013	FALSE	FALSE	0	0	1	1	none	8.41975992681e-05
S097	T013	FALSE	FALSE	0	0	1	1	none	6.76989013213e-05
S102	T013	FALSE	FALSE	0	0	1	1	none	0.0001092234489502
S106	T013	FALSE	FALSE	0	0	1	1	none	7.35711979363e-05
S130	T013	FALSE	FALSE	0	0	1	1	none	0.000111375956515
T009	T013	FALSE	FALSE	0	0	1	1	none	7.57491109571e-05
T010	T013	FALSE	FALSE	0	0	1	1	none	7.84832034045e-05
S002	T014	TRUE	TRUE	0	0	1	1	none	1.76126473735e-05
S007	T014	TRUE	TRUE	0	0	1	1	none	7.08081793985e-05
S021	T014	TRUE	TRUE	0	0	1	1	none	3.9030427833e-06
S024	T014	TRUE	TRUE	0	0	1	1	none	5.1239689275e-06
S025	T014	TRUE	TRUE	0	0	1	1	none	2.24192235015e-05
S026	T014	TRUE	TRUE	0	0	1	1	none	1.81548099008e-05
S038	T014	TRUE	TRUE	0	0	1	1	none	6.10407557963e-05
S039	T014	TRUE	TRUE	0	0	1	1	none	4.0952149459e-06
S040	T014	TRUE	TRUE	0	0	1	1	none	0.0001056625414561
S042	T014	TRUE	TRUE	0	0	1	1	none	2.0468670379e-06
S071	T014	TRUE	TRUE	0	0	1	1	none	8.98615360413e-05
S078	T014	TRUE	TRUE	0	0	1	1	none	7.6025816575e-06
S081	T014	TRUE	TRUE	0	0	1	1	none	4.5901416894e-06
S085	T014	TRUE	TRUE	0	0	1	1	none	9.58202962364e-05
S087	T014	TRUE	TRUE	0	0	1	1	none	0.0001101851915954
S093	T014	TRUE	TRUE	0	0	1	1	none	8.17709338483e-05
S097	T014	TRUE	TRUE	0	0	1	1	none	2.17572534415e-05
S102	T014	TRUE	TRUE	0	0	1	1	none	0.0001067967835304
S106	T014	TRUE	TRUE	0	0	1	1	none	1.80245012785e-05
S130	T014	TRUE	TRUE	0	0	1	1	none	0.0001089492910952
T009	T014	FALSE	FALSE	0	0	1	1	none	2.98074630773e-05
T010	T014	FALSE	FALSE	0	0	1	1	none	3.25415555247e-05
T013	T014	FALSE	FALSE	0	0	1	1	none	7.11628357448e-05
S002	T020	TRUE	TRUE	0	0	1	1	none	6.51296558968e-05
S007	T020	TRUE	TRUE	0	0	1	1	none	5.13372985578e-05
S021	T020	TRUE	TRUE	0	0	1	1	none	6.16416025066e-05
S024	T020	TRUE	TRUE	0	0	1	1	none	6.40682774906e-05
S025	T020	TRUE	TRUE	0	0	1	1	none	6.03311832468e-05
S026	T020	TRUE	TRUE	0	0	1	1	none	5.60667696461e-05
S038	T020	TRUE	TRUE	0	0	1	1	none	3.338083096e-06
S039	T020	TRUE	TRUE	0	0	1	1	none	6.18337746692e-05
S040	T020	TRUE	TRUE	0	0	1	1	none	0.0001000595187414
S042	T020	TRUE	TRUE	0	0	1	1	none	6.22920294122e-05
S071	T020	TRUE	TRUE	0	0	1	1	none	8.42585133266e-05
S078	T020	TRUE	TRUE	0	0	1	1	none	6.25838180708e-05
S081	T020	TRUE	TRUE	0	0	1	1	none	6.35344502525e-05
S085	T020	TRUE	TRUE	0	0	1	1	none	9.02172735217e-05
S087	T020	TRUE	TRUE	0	0	1	1	none	0.0001045821688807
S093	T020	TRUE	TRUE	0	0	1	1	none	7.61679111336e-05
S097	T020	TRUE	TRUE	0	0	1	1	none	5.96692131868e-05
S102	T020	TRUE	TRUE	0	0	1	1	none	0.0001011937608157
S106	T020	TRUE	TRUE	0	0	1	1	none	6.55415098018e-05
S130	T020	TRUE	TRUE	0	0	1	1	none	0.0001033462683805
T009	T020	FALSE	FALSE	0	0	1	1	none	6.77194228226e-05
T010	T020	FALSE	FALSE	0	0	1	1	none	7.045351527e-05
T013	T020	FALSE	FALSE	0	0	1	1	none	1.46659118843e-05
T014	T020	TRUE	TRUE	0	0	1	1	none	6.31331476103e-05
S002	T021	FALSE	FALSE	0	0	1	1	none	3.46294232455e-05
S007	T021	FALSE	FALSE	0	0	1	1	none	7.82199064925e-05
S021	T021	FALSE	FALSE	0	0	1	1	none	3.11413698553e-05
S024	T021	FALSE	FALSE	0	0	1	1	none	3.35680448393e-05
S025	T021	FALSE	FALSE	0	0	1	1	none	2.69623926675e-05
S026	T021	FALSE	FALSE	0	0	1	1	none	1.84708767648e-05
S038	T021	FALSE	FALSE	0	0	1	1	none	6.84524828903e-05
S039	T021	FALSE	FALSE	0	0	1	1	none	3.13335420179e-05
S040	T021	FALSE	FALSE	0	0	1	1	none	0.0001130742685501
S042	T021	FALSE	FALSE	0	0	1	1	none	3.17917967609e-05
S071	T021	FALSE	FALSE	0	0	1	1	none	9.72732631353e-05
S078	T021	FALSE	FALSE	0	0	1	1	none	3.20835854195e-05
S081	T021	FALSE	FALSE	0	0	1	1	none	3.30342176012e-05
S085	T021	FALSE	FALSE	0	0	1	1	none	0.0001032320233304
S087	T021	FALSE	FALSE	0	0	1	1	none	0.0001175969186894
S093	T021	FALSE	FALSE	0	0	1	1	none	8.91826609423e-05
S097	T021	FALSE	FALSE	0	0	1	1	none	2.63004226075e-05
S102	T021	FALSE	FALSE	0	0	1	1	none	0.0001142085106244
S106	T021	FALSE	FALSE	0	0	1	1	none	3.50412771505e-05
S130	T021	FALSE	FALSE	0	0	1	1	none	0.0001163610181892
T009	T021	FALSE	FALSE	0	0	1	1	none	5.2369495613e-06
T010	T021	FALSE	FALSE	0	0	1	1	none	4.3537954893e-06
T013	T021	FALSE	FALSE	0	0	1	1	none	7.85745628388e-05
T014	T021	FALSE	FALSE	0	0	1	1	none	3.2632914959e-05
T020	T021	FALSE	FALSE	0	0	1	1	none	7.05448747043e-05
S002	T028	TRUE	TRUE	0	0	1	1	none	6.97327752099e-05
S007	T028	TRUE	TRUE	0	0	1	1	none	3.85976476249e-05
S021	T028	TRUE	TRUE	0	0	1	1	none	6.62447218197e-05
S024	T028	TRUE	TRUE	0	0	1	1	none	6.86713968037e-05
S025	T028	TRUE	TRUE	0	0	1	1	none	6.49343025599e-05
S026	T028	TRUE	TRUE	0	0	1	1	none	6.06698889592e-05
S038	T028	TRUE	TRUE	0	0	1	1	none	4.61729942687e-05
S039	T028	TRUE	TRUE	0	0	1	1	none	6.64368939823e-05
S040	T028	TRUE	TRUE	0	0	1	1	none	0.0001046626380545
S042	T028	TRUE	TRUE	0	0	1	1	none	6.68951487253e-05
S071	T028	TRUE	TRUE	0	0	1	1	none	8.88616326397e-05
S078	T028	TRUE	TRUE	0	0	1	1	none	6.71869373839e-05
S081	T028	TRUE	TRUE	0	0	1	1	none	6.81375695656e-05
S085	T028	TRUE	TRUE	0	0	1	1	none	9.48203928348e-05
S087	T028	TRUE	TRUE	0	0	1	1	none	0.0001091852881938
S093	T028	TRUE	TRUE	0	0	1	1	none	8.07710304467e-05
S097	T028	TRUE	TRUE	0	0	1	1	none	6.42723324999e-05
S102	T028	TRUE	TRUE	0	0	1	1	none	0.0001057968801288
S106	T028	TRUE	TRUE	0	0	1	1	none	7.01446291149e-05
S130	T028	TRUE	TRUE	0	0	1	1	none	0.0001079493876936
T009	T028	FALSE	FALSE	0	0	1	1	none	7.23225421357e-05
T010	T028	FALSE	FALSE	0	0	1	1	none	7.50566345831e-05
T013	T028	FALSE	FALSE	0	0	1	1	none	5.62950742172e-05
T014	T028	TRUE	TRUE	0	0	1	1	none	6.77362669234e-05
T020	T028	TRUE	TRUE	0	0	1	1	none	4.82653860827e-05
T021	T028	FALSE	FALSE	0	0	1	1	none	7.51479940174e-05
S002	T035a	TRUE	TRUE	0	0	1	1	none	0.0001108458819818
S007	T035a	TRUE	TRUE	0	0	1	1	none	0.0001109213827688
S021	T035a	TRUE	TRUE	0	0	1	1	none	0.0001073578285916
S024	T035a	TRUE	TRUE	0	0	1	1	none	0.0001097845035756
S025	T035a	TRUE	TRUE	0	0	1	1	none	0.0001060474093318
S026	T035a	TRUE	TRUE	0	0	1	1	none	0.0001017829957311
S038	T035a	TRUE	TRUE	0	0	1	1	none	0.0001011539591666
S039	T035a	TRUE	TRUE	0	0	1	1	none	0.0001075500007542
S040	T035a	TRUE	TRUE	0	0	1	1	none	6.60574809266e-05
S042	T035a	TRUE	TRUE	0	0	1	1	none	0.0001080082554972
S071	T035a	TRUE	TRUE	0	0	1	1	none	5.02564755118e-05
S078	T035a	TRUE	TRUE	0	0	1	1	none	0.0001083000441558
S081	T035a	TRUE	TRUE	0	0	1	1	none	0.0001092506763375
S085	T035a	TRUE	TRUE	0	0	1	1	none	2.99076811069e-05
S087	T035a	TRUE	TRUE	0	0	1	1	none	6.8628389659e-06
S093	T035a	TRUE	TRUE	0	0	1	1	none	4.21658733188e-05
S097	T035a	TRUE	TRUE	0	0	1	1	none	0.0001053854392718
S102	T035a	TRUE	TRUE	0	0	1	1	none	6.71917230009e-05
S106	T035a	TRUE	TRUE	0	0	1	1	none	0.0001112577358868
S130	T035a	TRUE	TRUE	0	0	1	1	none	5.6269384657e-06
T009	T035a	FALSE	FALSE	0	0	1	1	none	0.0001134356489076
T010	T035a	FALSE	FALSE	0	0	1	1	none	0.000116169741355
T013	T035a	FALSE	FALSE	0	0	1	1	none	0.0001112760391151
T014	T035a	TRUE	TRUE	0	0	1	1	none	0.0001088493736953
T020	T035a	TRUE	TRUE	0	0	1	1	none	0.0001032463509806
T021	T035a	FALSE	FALSE	0	0	1	1	none	0.0001162611007893
T028	T035a	TRUE	TRUE	0	0	1	1	none	0.0001078494702937
S002	T035b	FALSE	FALSE	0	0	1	1	none	3.42154690434e-05
S007	T035b	FALSE	FALSE	0	0	1	1	none	7.78059522904e-05
S021	T035b	FALSE	FALSE	0	0	1	1	none	3.07274156532e-05
S024	T035b	FALSE	FALSE	0	0	1	1	none	3.31540906372e-05
S025	T035b	FALSE	FALSE	0	0	1	1	none	2.65484384654e-05
S026	T035b	FALSE	FALSE	0	0	1	1	none	1.80569225627e-05
S038	T035b	FALSE	FALSE	0	0	1	1	none	6.80385286882e-05
S039	T035b	FALSE	FALSE	0	0	1	1	none	3.09195878158e-05
S040	T035b	FALSE	FALSE	0	0	1	1	none	0.000112660314348
S042	T035b	FALSE	FALSE	0	0	1	1	none	3.13778425588e-05
S071	T035b	FALSE	FALSE	0	0	1	1	none	9.68593089332e-05
S078	T035b	FALSE	FALSE	0	0	1	1	none	3.16696312174e-05
S081	T035b	FALSE	FALSE	0	0	1	1	none	3.26202633991e-05
S085	T035b	FALSE	FALSE	0	0	1	1	none	0.0001028180691283
S087	T035b	FALSE	FALSE	0	0	1	1	none	0.0001171829644873
S093	T035b	FALSE	FALSE	0	0	1	1	none	8.87687067402e-05
S097	T035b	FALSE	FALSE	0	0	1	1	none	2.58864684054e-05
S102	T035b	FALSE	FALSE	0	0	1	1	none	0.0001137945564223
S106	T035b	FALSE	FALSE	0	0	1	1	none	3.46273229484e-05
S130	T035b	FALSE	FALSE	0	0	1	1	none	0.0001159470639871
T009	T035b	FALSE	FALSE	0	0	1	1	none	4.8229953592e-06
T010	T035b	FALSE	FALSE	0	0	1	1	none	2.7340924474e-06
T013	T035b	FALSE	FALSE	0	0	1	1	none	7.81606086367e-05
T014	T035b	FALSE	FALSE	0	0	1	1	none	3.22189607569e-05
T020	T035b	FALSE	FALSE	0	0	1	1	none	7.01309205022e-05
T021	T035b	FALSE	FALSE	0	0	1	1	none	4.0312007215e-06
T028	T035b	FALSE	FALSE	0	0	1	1	none	7.47340398153e-05
T035a	T035b	FALSE	FALSE	0	0	1	1	none	0.0001158471465872
S002	T040	TRUE	TRUE	0	0	1	1	none	2.24908370297e-05
S007	T040	TRUE	TRUE	0	0	1	1	none	7.56863690547e-05
S021	T040	TRUE	TRUE	0	0	1	1	none	8.7812324395e-06
S024	T040	TRUE	TRUE	0	0	1	1	none	8.3086616099e-06
S025	T040	TRUE	TRUE	0	0	1	1	none	2.72974131577e-05
S026	T040	TRUE	TRUE	0	0	1	1	none	2.3032999557e-05
S038	T040	TRUE	TRUE	0	0	1	1	none	6.59189454525e-05
S039	T040	TRUE	TRUE	0	0	1	1	none	8.9734046021e-06
S040	T040	TRUE	TRUE	0	0	1	1	none	0.0001105407311123
S042	T040	TRUE	TRUE	0	0	1	1	none	8.2259105053e-06
S071	T040	TRUE	TRUE	0	0	1	1	none	9.47397256975e-05
S078	T040	TRUE	TRUE	0	0	1	1	none	1.24807713137e-05
S081	T040	TRUE	TRUE	0	0	1	1	none	6.569085532e-06
S085	T040	TRUE	TRUE	0	0	1	1	none	0.0001006984858926
S087	T040	TRUE	TRUE	0	0	1	1	none	0.0001150633812516
S093	T040	TRUE	TRUE	0	0	1	1	none	8.66491235045e-05
S097	T040	TRUE	TRUE	0	0	1	1	none	2.66354430977e-05
S102	T040	TRUE	TRUE	0	0	1	1	none	0.0001116749731866
S106	T040	TRUE	TRUE	0	0	1	1	none	2.29026909347e-05
S130	T040	TRUE	TRUE	0	0	1	1	none	0.0001138274807514
T009	T040	FALSE	FALSE	0	0	1	1	none	3.46856527335e-05
T010	T040	FALSE	FALSE	0	0	1	1	none	3.74197451809e-05
T013	T040	FALSE	FALSE	0	0	1	1	none	7.6041025401e-05
T014	T040	TRUE	TRUE	0	0	1	1	none	9.0670287034e-06
T020	T040	TRUE	TRUE	0	0	1	1	none	6.80113372665e-05
T021	T040	FALSE	FALSE	0	0	1	1	none	3.75111046152e-05
T028	T040	TRUE	TRUE	0	0	1	1	none	7.26144565796e-05
T035a	T040	TRUE	TRUE	0	0	1	1	none	0.0001137275633515
T035b	T040	FALSE	FALSE	0	0	1	1	none	3.70971504131e-05
S002	T056	FALSE	FALSE	0	0	1	1	none	3.77118051533e-05
S007	T056	FALSE	FALSE	0	0	1	1	none	8.13022884003e-05
S021	T056	FALSE	FALSE	0	0	1	1	none	3.42237517631e-05
S024	T056	FALSE	FALSE	0	0	1	1	none	3.66504267471e-05
S025	T056	FALSE	FALSE	0	0	1	1	none	3.00447745753e-05
S026	T056	FALSE	FALSE	0	0	1	1	none	2.15532586726e-05
S038	T056	FALSE	FALSE	0	0	1	1	none	7.15348647981e-05
S039	T056	FALSE	FALSE	0	0	1	1	none	3.44159239257e-05
S040	T056	FALSE	FALSE	0	0	1	1	none	0.0001161566504579
S042	T056	FALSE	FALSE	0	0	1	1	none	3.48741786687e-05
S071	T056	FALSE	FALSE	0	0	1	1	none	0.0001003556450431
S078	T056	FALSE	FALSE	0	0	1	1	none	3.51659673273e-05
S081	T056	FALSE	FALSE	0	0	1	1	none	3.6116599509e-05
S085	T056	FALSE	FALSE	0	0	1	1	none	0.0001063144052382
S087	T056	FALSE	FALSE	0	0	1	1	none	0.0001206793005972
S093	T056	FALSE	FALSE	0	0	1	1	none	9.22650428501e-05
S097	T056	FALSE	FALSE	0	0	1	1	none	2.93828045153e-05
S102	T056	FALSE	FALSE	0	0	1	1	none	0.0001172908925322
S106	T056	FALSE	FALSE	0	0	1	1	none	3.81236590583e-05
S130	T056	FALSE	FALSE	0	0	1	1	none	0.000119443400097
T009	T056	TRUE	TRUE	1	0	1	1	anc	2.89346169e-06
T010	T056	FALSE	FALSE	0	0	1	1	none	1.10534239165e-05
T013	T056	FALSE	FALSE	0	0	1	1	none	8.16569447466e-05
T014	T056	FALSE	FALSE	0	0	1	1	none	3.57152968668e-05
T020	T056	FALSE	FALSE	0	0	1	1	none	7.36272566121e-05
T021	T056	FALSE	FALSE	0	0	1	1	none	1.11447833508e-05
T028	T056	FALSE	FALSE	0	0	1	1	none	7.82303759252e-05
T035a	T056	FALSE	FALSE	0	0	1	1	none	0.0001193434826971
T035b	T056	FALSE	FALSE	0	0	1	1	none	1.07308291487e-05
T040	T056	FALSE	FALSE	0	0	1	1	none	4.0593486523e-05
S002	T059	TRUE	TRUE	0	0	1	1	none	0.0001138756593648
S007	T059	TRUE	TRUE	0	0	1	1	none	0.0001139511601518
S021	T059	TRUE	TRUE	0	0	1	1	none	0.0001103876059746
S024	T059	TRUE	TRUE	0	0	1	1	none	0.0001128142809586
S025	T059	TRUE	TRUE	0	0	1	1	none	0.0001090771867148
S026	T059	TRUE	TRUE	0	0	1	1	none	0.0001048127731141
S038	T059	TRUE	TRUE	0	0	1	1	none	0.0001041837365496
S039	T059	TRUE	TRUE	0	0	1	1	none	0.0001105797781372
S040	T059	TRUE	TRUE	0	0	1	1	none	8.6281073018e-06
S042	T059	TRUE	TRUE	0	0	1	1	none	0.0001110380328802
S071	T059	TRUE	TRUE	0	0	1	1	none	2.81999563268e-05
S078	T059	TRUE	TRUE	0	0	1	1	none	0.0001113298215388
S081	T059	TRUE	TRUE	0	0	1	1	none	0.0001122804537205
S085	T059	TRUE	TRUE	0	0	1	1	none	5.92450130899e-05
S087	T059	TRUE	TRUE	0	0	1	1	none	7.36099084489e-05
S093	T059	TRUE	TRUE	0	0	1	1	none	3.13139660698e-05
S097	T059	TRUE	TRUE	0	0	1	1	none	0.0001084152166548
S102	T059	TRUE	TRUE	0	0	1	1	none	1.09680982159e-05
S106	T059	TRUE	TRUE	0	0	1	1	none	0.0001142875132698
S130	T059	TRUE	TRUE	0	0	1	1	none	7.23740079487e-05
T009	T059	FALSE	FALSE	0	0	1	1	none	0.0001164654262906
T010	T059	FALSE	FALSE	0	0	1	1	none	0.000119199518738
T013	T059	FALSE	FALSE	0	0	1	1	none	0.0001143058164981
T014	T059	TRUE	TRUE	0	0	1	1	none	0.0001118791510783
T020	T059	TRUE	TRUE	0	0	1	1	none	0.0001062761283636
T021	T059	FALSE	FALSE	0	0	1	1	none	0.0001192908781723
T028	T059	TRUE	TRUE	0	0	1	1	none	0.0001108792476767
T035a	T059	TRUE	TRUE	0	0	1	1	none	7.22740905488e-05
T035b	T059	FALSE	FALSE	0	0	1	1	none	0.0001188769239702
T040	T059	TRUE	TRUE	0	0	1	1	none	0.0001167573407345
T056	T059	FALSE	FALSE	0	0	1	1	none	0.0001223732600801
S002	T065	TRUE	TRUE	0	0	1	1	none	6.51897246125e-05
S007	T065	TRUE	TRUE	0	0	1	1	none	5.13973672735e-05
S021	T065	TRUE	TRUE	0	0	1	1	none	6.17016712223e-05
S024	T065	TRUE	TRUE	0	0	1	1	none	6.41283462063e-05
S025	T065	TRUE	TRUE	0	0	1	1	none	6.03912519625e-05
S026	T065	TRUE	TRUE	0	0	1	1	none	5.61268383618e-05
S038	T065	TRUE	TRUE	0	0	1	1	none	4.6039006515e-06
S039	T065	TRUE	TRUE	0	0	1	1	none	6.18938433849e-05
S040	T065	TRUE	TRUE	0	0	1	1	none	0.0001001195874571
S042	T065	TRUE	TRUE	0	0	1	1	none	6.23520981279e-05
S071	T065	TRUE	TRUE	0	0	1	1	none	8.43185820423e-05
S078	T065	TRUE	TRUE	0	0	1	1	none	6.26438867865e-05
S081	T065	TRUE	TRUE	0	0	1	1	none	6.35945189682e-05
S085	T065	TRUE	TRUE	0	0	1	1	none	9.02773422374e-05
S087	T065	TRUE	TRUE	0	0	1	1	none	0.0001046422375964
S093	T065	TRUE	TRUE	0	0	1	1	none	7.62279798493e-05
S097	T065	TRUE	TRUE	0	0	1	1	none	5.97292819025e-05
S102	T065	TRUE	TRUE	0	0	1	1	none	0.0001012538295314
S106	T065	TRUE	TRUE	0	0	1	1	none	6.56015785175e-05
S130	T065	TRUE	TRUE	0	0	1	1	none	0.0001034063370962
T009	T065	FALSE	FALSE	0	0	1	1	none	6.77794915383e-05
T010	T065	FALSE	FALSE	0	0	1	1	none	7.05135839857e-05
T013	T065	FALSE	FALSE	0	0	1	1	none	1.07825303382e-05
T014	T065	TRUE	TRUE	0	0	1	1	none	6.3193216326e-05
T020	T065	TRUE	TRUE	0	0	1	1	none	6.6962924655e-06
T021	T065	FALSE	FALSE	0	0	1	1	none	7.060494342e-05
T028	T065	TRUE	TRUE	0	0	1	1	none	4.83254547984e-05
T035a	T065	TRUE	TRUE	0	0	1	1	none	0.0001033064196963
T035b	T065	FALSE	FALSE	0	0	1	1	none	7.01909892179e-05
T040	T065	TRUE	TRUE	0	0	1	1	none	6.80714059822e-05
T056	T065	FALSE	FALSE	0	0	1	1	none	7.36873253278e-05
T059	T065	TRUE	TRUE	0	0	1	1	none	0.0001063361970793
S002	T069	TRUE	TRUE	0	0	1	1	none	0.0001181391215949
S007	T069	TRUE	TRUE	0	0	1	1	none	0.0001182146223819
S021	T069	TRUE	TRUE	0	0	1	1	none	0.0001146510682047
S024	T069	TRUE	TRUE	0	0	1	1	none	0.0001170777431887
S025	T069	TRUE	TRUE	0	0	1	1	none	0.0001133406489449
S026	T069	TRUE	TRUE	0	0	1	1	none	0.0001090762353442
S038	T069	TRUE	TRUE	0	0	1	1	none	0.0001084471987797
S039	T069	TRUE	TRUE	0	0	1	1	none	0.0001148432403673
S040	T069	TRUE	TRUE	0	0	1	1	none	4.82644239717e-05
S042	T069	TRUE	TRUE	0	0	1	1	none	0.0001153014951103
S071	T069	TRUE	TRUE	0	0	1	1	none	2.74868261069e-05
S078	T069	TRUE	TRUE	0	0	1	1	none	0.0001155932837689
S081	T069	TRUE	TRUE	0	0	1	1	none	0.0001165439159506
S085	T069	TRUE	TRUE	0	0	1	1	none	6.350847532e-05
S087	T069	TRUE	TRUE	0	0	1	1	none	7.7873370679e-05
S093	T069	TRUE	TRUE	0	0	1	1	none	3.55774282999e-05
S097	T069	TRUE	TRUE	0	0	1	1	none	0.0001126786788849
S102	T069	TRUE	TRUE	0	0	1	1	none	4.9398666046e-05
S106	T069	TRUE	TRUE	0	0	1	1	none	0.0001185509754999
S130	T069	TRUE	TRUE	0	0	1	1	none	7.66374701788e-05
T009	T069	FALSE	FALSE	0	0	1	1	none	0.0001207288885207
T010	T069	FALSE	FALSE	0	0	1	1	none	0.0001234629809681
T013	T069	FALSE	FALSE	0	0	1	1	none	0.0001185692787282
T014	T069	TRUE	TRUE	0	0	1	1	none	0.0001161426133084
T020	T069	TRUE	TRUE	0	0	1	1	none	0.0001105395905937
T021	T069	FALSE	FALSE	0	0	1	1	none	0.0001235543404024
T028	T069	TRUE	TRUE	0	0	1	1	none	0.0001151427099068
T035a	T069	TRUE	TRUE	0	0	1	1	none	7.65375527789e-05
T035b	T069	FALSE	FALSE	0	0	1	1	none	0.0001231403862003
T040	T069	TRUE	TRUE	0	0	1	1	none	0.0001210208029646
T056	T069	FALSE	FALSE	0	0	1	1	none	0.0001266367223102
T059	T069	TRUE	TRUE	0	0	1	1	none	5.44810335939e-05
T065	T069	TRUE	TRUE	0	0	1	1	none	0.0001105996593094
S002	T073	FALSE	FALSE	0	0	1	1	none	3.42154690434e-05
S007	T073	FALSE	FALSE	0	0	1	1	none	7.78059522904e-05
S021	T073	FALSE	FALSE	0	0	1	1	none	3.07274156532e-05
S024	T073	FALSE	FALSE	0	0	1	1	none	3.31540906372e-05
S025	T073	FALSE	FALSE	0	0	1	1	none	2.65484384654e-05
S026	T073	FALSE	FALSE	0	0	1	1	none	1.80569225627e-05
S038	T073	FALSE	FALSE	0	0	1	1	none	6.80385286882e-05
S039	T073	FALSE	FALSE	0	0	1	1	none	3.09195878158e-05
S040	T073	FALSE	FALSE	0	0	1	1	none	0.000112660314348
S042	T073	FALSE	FALSE	0	0	1	1	none	3.13778425588e-05
S071	T073	FALSE	FALSE	0	0	1	1	none	9.68593089332e-05
S078	T073	FALSE	FALSE	0	0	1	1	none	3.16696312174e-05
S081	T073	FALSE	FALSE	0	0	1	1	none	3.26202633991e-05
S085	T073	FALSE	FALSE	0	0	1	1	none	0.0001028180691283
S087	T073	FALSE	FALSE	0	0	1	1	none	0.0001171829644873
S093	T073	FALSE	FALSE	0	0	1	1	none	8.87687067402e-05
S097	T073	FALSE	FALSE	0	0	1	1	none	2.58864684054e-05
S102	T073	FALSE	FALSE	0	0	1	1	none	0.0001137945564223
S106	T073	FALSE	FALSE	0	0	1	1	none	3.46273229484e-05
S130	T073	FALSE	FALSE	0	0	1	1	none	0.0001159470639871
T009	T073	FALSE	FALSE	0	0	1	1	none	4.8229953592e-06
T010	T073	FALSE	FALSE	0	0	1	1	none	3.9398412872e-06
T013	T073	FALSE	FALSE	0	0	1	1	none	7.81606086367e-05
T014	T073	FALSE	FALSE	0	0	1	1	none	3.22189607569e-05
T020	T073	FALSE	FALSE	0	0	1	1	none	7.01309205022e-05
T021	T073	TRUE	TRUE	0	0	1	1	none	1.6197030419e-06
T028	T073	FALSE	FALSE	0	0	1	1	none	7.47340398153e-05
T035a	T073	FALSE	FALSE	0	0	1	1	none	0.0001158471465872
T035b	T073	FALSE	FALSE	0	0	1	1	none	3.6172465194e-06
T040	T073	FALSE	FALSE	0	0	1	1	none	3.70971504131e-05
T056	T073	FALSE	FALSE	0	0	1	1	none	1.07308291487e-05
T059	T073	FALSE	FALSE	0	0	1	1	none	0.0001188769239702
T065	T073	FALSE	FALSE	0	0	1	1	none	7.01909892179e-05
T069	T073	FALSE	FALSE	0	0	1	1	none	0.0001231403862003
S002	T075	TRUE	TRUE	0	0	1	1	none	5.35860213449e-05
S007	T075	TRUE	TRUE	0	0	1	1	none	5.36615221319e-05
S021	T075	TRUE	TRUE	0	0	1	1	none	5.00979679547e-05
S024	T075	TRUE	TRUE	0	0	1	1	none	5.25246429387e-05
S025	T075	TRUE	TRUE	0	0	1	1	none	4.87875486949e-05
S026	T075	TRUE	TRUE	0	0	1	1	none	4.45231350942e-05
S038	T075	TRUE	TRUE	0	0	1	1	none	4.38940985297e-05
S039	T075	TRUE	TRUE	0	0	1	1	none	5.02901401173e-05
S040	T075	TRUE	TRUE	0	0	1	1	none	8.73101353497e-05
S042	T075	TRUE	TRUE	0	0	1	1	none	5.07483948603e-05
S071	T075	TRUE	TRUE	0	0	1	1	none	7.15091299349e-05
S078	T075	TRUE	TRUE	0	0	1	1	none	5.10401835189e-05
S081	T075	TRUE	TRUE	0	0	1	1	none	5.19908157006e-05
S085	T075	TRUE	TRUE	0	0	1	1	none	7.746789013e-05
S087	T075	TRUE	TRUE	0	0	1	1	none	9.1832785489e-05
S093	T075	TRUE	TRUE	0	0	1	1	none	6.34185277419e-05
S097	T075	TRUE	TRUE	0	0	1	1	none	4.81255786349e-05
S102	T075	TRUE	TRUE	0	0	1	1	none	8.8444377424e-05
S106	T075	TRUE	TRUE	0	0	1	1	none	5.39978752499e-05
S130	T075	TRUE	TRUE	0	0	1	1	none	9.05968849888e-05
T009	T075	FALSE	FALSE	0	0	1	1	none	5.61757882707e-05
T010	T075	FALSE	FALSE	0	0	1	1	none	5.89098807181e-05
T013	T075	FALSE	FALSE	0	0	1	1	none	5.40161784782e-05
T014	T075	TRUE	TRUE	0	0	1	1	none	5.15895130584e-05
T020	T075	TRUE	TRUE	0	0	1	1	none	4.59864903437e-05
T021	T075	FALSE	FALSE	0	0	1	1	none	5.90012401524e-05
T028	T075	TRUE	TRUE	0	0	1	1	none	5.05896096568e-05
T035a	T075	TRUE	TRUE	0	0	1	1	none	9.04969675889e-05
T035b	T075	FALSE	FALSE	0	0	1	1	none	5.85872859503e-05
T040	T075	TRUE	TRUE	0	0	1	1	none	5.64677027146e-05
T056	T075	FALSE	FALSE	0	0	1	1	none	6.20836220602e-05
T059	T075	TRUE	TRUE	0	0	1	1	none	9.35267449719e-05
T065	T075	TRUE	TRUE	0	0	1	1	none	4.60465590594e-05
T069	T075	TRUE	TRUE	0	0	1	1	none	9.7790207202e-05
T073	T075	FALSE	FALSE	0	0	1	1	none	5.85872859503e-05
S002	T077	FALSE	FALSE	0	0	1	1	none	3.36125946235e-05
S007	T077	FALSE	FALSE	0	0	1	1	none	7.72030778705e-05
S021	T077	FALSE	FALSE	0	0	1	1	none	3.01245412333e-05
S024	T077	FALSE	FALSE	0	0	1	1	none	3.25512162173e-05
S025	T077	FALSE	FALSE	0	0	1	1	none	2.59455640455e-05
S026	T077	FALSE	FALSE	0	0	1	1	none	1.74540481428e-05
S038	T077	FALSE	FALSE	0	0	1	1	none	6.74356542683e-05
S039	T077	FALSE	FALSE	0	0	1	1	none	3.03167133959e-05
S040	T077	FALSE	FALSE	0	0	1	1	none	0.0001120574399281
S042	T077	FALSE	FALSE	0	0	1	1	none	3.07749681389e-05
S071	T077	FALSE	FALSE	0	0	1	1	none	9.62564345133e-05
S078	T077	FALSE	FALSE	0	0	1	1	none	3.10667567975e-05
S081	T077	FALSE	FALSE	0	0	1	1	none	3.20173889792e-05
S085	T077	FALSE	FALSE	0	0	1	1	none	0.0001022151947084
S087	T077	FALSE	FALSE	0	0	1	1	none	0.0001165800900674
S093	T077	FALSE	FALSE	0	0	1	1	none	8.81658323203e-05
S097	T077	FALSE	FALSE	0	0	1	1	none	2.52835939855e-05
S102	T077	FALSE	FALSE	0	0	1	1	none	0.0001131916820024
S106	T077	FALSE	FALSE	0	0	1	1	none	3.40244485285e-05
S130	T077	FALSE	FALSE	0	0	1	1	none	0.0001153441895672
T009	T077	FALSE	FALSE	0	0	1	1	none	4.2201209393e-06
T010	T077	FALSE	FALSE	0	0	1	1	none	3.3369668673e-06
T013	T077	FALSE	FALSE	0	0	1	1	none	7.75577342168e-05
T014	T077	FALSE	FALSE	0	0	1	1	none	3.1616086337e-05
T020	T077	FALSE	FALSE	0	0	1	1	none	6.95280460823e-05
T021	T077	TRUE	TRUE	0	0	1	1	none	2.2225774618e-06
T028	T077	FALSE	FALSE	0	0	1	1	none	7.41311653954e-05
T035a	T077	FALSE	FALSE	0	0	1	1	none	0.0001152442721673
T035b	T077	FALSE	FALSE	0	0	1	1	none	3.0143720995e-06
T040	T077	FALSE	FALSE	0	0	1	1	none	3.64942759932e-05
T056	T077	FALSE	FALSE	0	0	1	1	none	1.01279547288e-05
T059	T077	FALSE	FALSE	0	0	1	1	none	0.0001182740495503
T065	T077	FALSE	FALSE	0	0	1	1	none	6.9588114798e-05
T069	T077	FALSE	FALSE	0	0	1	1	none	0.0001225375117804
T073	T077	TRUE	TRUE	0	0	1	1	none	1.8086232597e-06
T075	T077	FALSE	FALSE	0	0	1	1	none	5.79844115304e-05
S002	T087	FALSE	FALSE	0	0	1	1	none	3.25177556569e-05
S007	T087	FALSE	FALSE	0	0	1	1	none	7.61082389039e-05
S021	T087	FALSE	FALSE	0	0	1	1	none	2.90297022667e-05
S024	T087	FALSE	FALSE	0	0	1	1	none	3.14563772507e-05
S025	T087	FALSE	FALSE	0	0	1	1	none	2.48507250789e-05
S026	T087	FALSE	FALSE	0	0	1	1	none	1.63592091762e-05
S038	T087	FALSE	FALSE	0	0	1	1	none	6.63408153017e-05
S039	T087	FALSE	FALSE	0	0	1	1	none	2.92218744293e-05
S040	T087	FALSE	FALSE	0	0	1	1	none	0.0001109626009615
S042	T087	FALSE	FALSE	0	0	1	1	none	2.96801291723e-05
S071	T087	FALSE	FALSE	0	0	1	1	none	9.51615955467e-05
S078	T087	FALSE	FALSE	0	0	1	1	none	2.99719178309e-05
S081	T087	FALSE	FALSE	0	0	1	1	none	3.09225500126e-05
S085	T087	FALSE	FALSE	0	0	1	1	none	0.0001011203557418
S087	T087	FALSE	FALSE	0	0	1	1	none	0.0001154852511008
S093	T087	FALSE	FALSE	0	0	1	1	none	8.70709933537e-05
S097	T087	FALSE	FALSE	0	0	1	1	none	2.41887550189e-05
S102	T087	FALSE	FALSE	0	0	1	1	none	0.0001120968430358
S106	T087	FALSE	FALSE	0	0	1	1	none	3.29296095619e-05
S130	T087	FALSE	FALSE	0	0	1	1	none	0.0001142493506006
T009	T087	FALSE	FALSE	0	0	1	1	none	3.1252819727e-06
T010	T087	FALSE	FALSE	0	0	1	1	none	4.6536255803e-06
T013	T087	FALSE	FALSE	0	0	1	1	none	7.64628952502e-05
T014	T087	FALSE	FALSE	0	0	1	1	none	3.05212473704e-05
T020	T087	FALSE	FALSE	0	0	1	1	none	6.84332071157e-05
T021	T087	FALSE	FALSE	0	0	1	1	none	4.7449850146e-06
T028	T087	FALSE	FALSE	0	0	1	1	none	7.30363264288e-05
T035a	T087	FALSE	FALSE	0	0	1	1	none	0.0001141494332007
T035b	T087	FALSE	FALSE	0	0	1	1	none	4.3310308125e-06
T040	T087	FALSE	FALSE	0	0	1	1	none	3.53994370266e-05
T056	T087	FALSE	FALSE	0	0	1	1	none	9.0331157622e-06
T059	T087	FALSE	FALSE	0	0	1	1	none	0.0001171792105837
T065	T087	FALSE	FALSE	0	0	1	1	none	6.84932758314e-05
T069	T087	FALSE	FALSE	0	0	1	1	none	0.0001214426728138
T073	T087	FALSE	FALSE	0	0	1	1	none	4.3310308125e-06
T075	T087	FALSE	FALSE	0	0	1	1	none	5.68895725638e-05
T077	T087	FALSE	FALSE	0	0	1	1	none	3.7281563926e-06
S002	T092	TRUE	TRUE	0	0	1	1	none	6.46886648849e-05
S007	T092	TRUE	TRUE	0	0	1	1	none	3.35535372999e-05
S021	T092	TRUE	TRUE	0	0	1	1	none	6.12006114947e-05
S024	T092	TRUE	TRUE	0	0	1	1	none	6.36272864787e-05
S025	T092	TRUE	TRUE	0	0	1	1	none	5.98901922349e-05
S026	T092	TRUE	TRUE	0	0	1	1	none	5.56257786342e-05
S038	T092	TRUE	TRUE	0	0	1	1	none	4.11288839437e-05
S039	T092	TRUE	TRUE	0	0	1	1	none	6.13927836573e-05
S040	T092	TRUE	TRUE	0	0	1	1	none	9.96185277295e-05
S042	T092	TRUE	TRUE	0	0	1	1	none	6.18510384003e-05
S071	T092	TRUE	TRUE	0	0	1	1	none	8.38175223147e-05
S078	T092	TRUE	TRUE	0	0	1	1	none	6.21428270589e-05
S081	T092	TRUE	TRUE	0	0	1	1	none	6.30934592406e-05
S085	T092	TRUE	TRUE	0	0	1	1	none	8.97762825098e-05
S087	T092	TRUE	TRUE	0	0	1	1	none	0.0001041411778688
S093	T092	TRUE	TRUE	0	0	1	1	none	7.57269201217e-05
S097	T092	TRUE	TRUE	0	0	1	1	none	5.92282221749e-05
S102	T092	TRUE	TRUE	0	0	1	1	none	0.0001007527698038
S106	T092	TRUE	TRUE	0	0	1	1	none	6.51005187899e-05
S130	T092	TRUE	TRUE	0	0	1	1	none	0.0001029052773686
T009	T092	FALSE	FALSE	0	0	1	1	none	6.72784318107e-05
T010	T092	FALSE	FALSE	0	0	1	1	none	7.00125242581e-05
T013	T092	FALSE	FALSE	0	0	1	1	none	5.12509638922e-05
T014	T092	TRUE	TRUE	0	0	1	1	none	6.26921565984e-05
T020	T092	TRUE	TRUE	0	0	1	1	none	4.32212757577e-05
T021	T092	FALSE	FALSE	0	0	1	1	none	7.01038836924e-05
T028	T092	TRUE	TRUE	0	0	1	1	none	2.9275875985e-05
T035a	T092	TRUE	TRUE	0	0	1	1	none	0.0001028053599687
T035b	T092	FALSE	FALSE	0	0	1	1	none	6.96899294903e-05
T040	T092	TRUE	TRUE	0	0	1	1	none	6.75703462546e-05
T056	T092	FALSE	FALSE	0	0	1	1	none	7.31862656002e-05
T059	T092	TRUE	TRUE	0	0	1	1	none	0.0001058351373517
T065	T092	TRUE	TRUE	0	0	1	1	none	4.32813444734e-05
T069	T092	TRUE	TRUE	0	0	1	1	none	0.0001100985995818
T073	T092	FALSE	FALSE	0	0	1	1	none	6.96899294903e-05
T075	T092	TRUE	TRUE	0	0	1	1	none	4.55454993318e-05
T077	T092	FALSE	FALSE	0	0	1	1	none	6.90870550704e-05
T087	T092	FALSE	FALSE	0	0	1	1	none	6.79922161038e-05
S002	T095	TRUE	TRUE	0	0	1	1	none	0.0001109457993817
S007	T095	TRUE	TRUE	0	0	1	1	none	0.0001110213001687
S021	T095	TRUE	TRUE	0	0	1	1	none	0.0001074577459915
S024	T095	TRUE	TRUE	0	0	1	1	none	0.0001098844209755
S025	T095	TRUE	TRUE	0	0	1	1	none	0.0001061473267317
S026	T095	TRUE	TRUE	0	0	1	1	none	0.000101882913131
S038	T095	TRUE	TRUE	0	0	1	1	none	0.0001012538765665
S039	T095	TRUE	TRUE	0	0	1	1	none	0.0001076499181541
S040	T095	TRUE	TRUE	0	0	1	1	none	6.61573983265e-05
S042	T095	TRUE	TRUE	0	0	1	1	none	0.0001081081728971
S071	T095	TRUE	TRUE	0	0	1	1	none	5.03563929117e-05
S078	T095	TRUE	TRUE	0	0	1	1	none	0.0001083999615557
S081	T095	TRUE	TRUE	0	0	1	1	none	0.0001093505937374
S085	T095	TRUE	TRUE	0	0	1	1	none	3.00075985068e-05
S087	T095	TRUE	TRUE	0	0	1	1	none	3.6473981798e-06
S093	T095	TRUE	TRUE	0	0	1	1	none	4.22657907187e-05
S097	T095	TRUE	TRUE	0	0	1	1	none	0.0001054853566717
S102	T095	TRUE	TRUE	0	0	1	1	none	6.72916404008e-05
S106	T095	TRUE	TRUE	0	0	1	1	none	0.0001113576532867
S130	T095	TRUE	TRUE	0	0	1	1	none	1.2057488398e-06
T009	T095	FALSE	FALSE	0	0	1	1	none	0.0001135355663075
T010	T095	FALSE	FALSE	0	0	1	1	none	0.0001162696587549
T013	T095	FALSE	FALSE	0	0	1	1	none	0.000111375956515
T014	T095	TRUE	TRUE	0	0	1	1	none	0.0001089492910952
T020	T095	TRUE	TRUE	0	0	1	1	none	0.0001033462683805
T021	T095	FALSE	FALSE	0	0	1	1	none	0.0001163610181892
T028	T095	TRUE	TRUE	0	0	1	1	none	0.0001079493876936
T035a	T095	TRUE	TRUE	0	0	1	1	none	5.6269384657e-06
T035b	T095	FALSE	FALSE	0	0	1	1	none	0.0001159470639871
T040	T095	TRUE	TRUE	0	0	1	1	none	0.0001138274807514
T056	T095	FALSE	FALSE	0	0	1	1	none	0.000119443400097
T059	T095	TRUE	TRUE	0	0	1	1	none	7.23740079487e-05
T065	T095	TRUE	TRUE	0	0	1	1	none	0.0001034063370962
T069	T095	TRUE	TRUE	0	0	1	1	none	7.66374701788e-05
T073	T095	FALSE	FALSE	0	0	1	1	none	0.0001159470639871
T075	T095	TRUE	TRUE	0	0	1	1	none	9.05968849888e-05
T077	T095	FALSE	FALSE	0	0	1	1	none	0.0001153441895672
T087	T095	FALSE	FALSE	0	0	1	1	none	0.0001142493506006
T092	T095	TRUE	TRUE	0	0	1	1	none	0.0001029052773686
S002	T099a	TRUE	TRUE	0	0	1	1	none	0.0001097942947938
S007	T099a	TRUE	TRUE	0	0	1	1	none	0.0001098697955808
S021	T099a	TRUE	TRUE	0	0	1	1	none	0.0001063062414036
S024	T099a	TRUE	TRUE	0	0	1	1	none	0.0001087329163876
S025	T099a	TRUE	TRUE	0	0	1	1	none	0.0001049958221438
S026	T099a	TRUE	TRUE	0	0	1	1	none	0.0001007314085431
S038	T099a	TRUE	TRUE	0	0	1	1	none	0.0001001023719786
S039	T099a	TRUE	TRUE	0	0	1	1	none	0.0001064984135662
S040	T099a	TRUE	TRUE	0	0	1	1	none	6.50058937386e-05
S042	T099a	TRUE	TRUE	0	0	1	1	none	0.0001069566683092
S071	T099a	TRUE	TRUE	0	0	1	1	none	4.92048883238e-05
S078	T099a	TRUE	TRUE	0	0	1	1	none	0.0001072484569678
S081	T099a	TRUE	TRUE	0	0	1	1	none	0.0001081990891495
S085	T099a	TRUE	TRUE	0	0	1	1	none	2.88560939189e-05
S087	T099a	TRUE	TRUE	0	0	1	1	none	5.8112517779e-06
S093	T099a	TRUE	TRUE	0	0	1	1	none	4.11142861308e-05
S097	T099a	TRUE	TRUE	0	0	1	1	none	0.0001043338520838
S102	T099a	TRUE	TRUE	0	0	1	1	none	6.61401358129e-05
S106	T099a	TRUE	TRUE	0	0	1	1	none	0.0001102061486988
S130	T099a	TRUE	TRUE	0	0	1	1	none	4.5753512777e-06
T009	T099a	FALSE	FALSE	0	0	1	1	none	0.0001123840617196
T010	T099a	FALSE	FALSE	0	0	1	1	none	0.000115118154167
T013	T099a	FALSE	FALSE	0	0	1	1	none	0.0001102244519271
T014	T099a	TRUE	TRUE	0	0	1	1	none	0.0001077977865073
T020	T099a	TRUE	TRUE	0	0	1	1	none	0.0001021947637926
T021	T099a	FALSE	FALSE	0	0	1	1	none	0.0001152095136013
T028	T099a	TRUE	TRUE	0	0	1	1	none	0.0001067978831057
T035a	T099a	TRUE	TRUE	0	0	1	1	none	3.269685038e-06
T035b	T099a	FALSE	FALSE	0	0	1	1	none	0.0001147955593992
T040	T099a	TRUE	TRUE	0	0	1	1	none	0.0001126759761635
T056	T099a	FALSE	FALSE	0	0	1	1	none	0.0001182918955091
T059	T099a	TRUE	TRUE	0	0	1	1	none	7.12225033608e-05
T065	T099a	TRUE	TRUE	0	0	1	1	none	0.0001022548325083
T069	T099a	TRUE	TRUE	0	0	1	1	none	7.54859655909e-05
T073	T099a	FALSE	FALSE	0	0	1	1	none	0.0001147955593992
T075	T099a	TRUE	TRUE	0	0	1	1	none	8.94453804009e-05
T077	T099a	FALSE	FALSE	0	0	1	1	none	0.0001141926849793
T087	T099a	FALSE	FALSE	0	0	1	1	none	0.0001130978460127
T092	T099a	TRUE	TRUE	0	0	1	1	none	0.0001017537727807
T095	T099a	TRUE	TRUE	0	0	1	1	none	4.5753512777e-06
S002	T102	FALSE	FALSE	0	0	1	1	none	0.0001154791978423
S007	T102	FALSE	FALSE	0	0	1	1	none	0.0001155546986293
S021	T102	FALSE	FALSE	0	0	1	1	none	0.0001119911444521
S024	T102	FALSE	FALSE	0	0	1	1	none	0.0001144178194361
S025	T102	FALSE	FALSE	0	0	1	1	none	0.0001106807251923
S026	T102	FALSE	FALSE	0	0	1	1	none	0.0001064163115916
S038	T102	FALSE	FALSE	0	0	1	1	none	0.0001057872750271
S039	T102	FALSE	FALSE	0	0	1	1	none	0.0001121833166147
S040	T102	FALSE	FALSE	0	0	1	1	none	7.06907967871e-05
S042	T102	FALSE	FALSE	0	0	1	1	none	0.0001126415713577
S071	T102	FALSE	FALSE	0	0	1	1	none	5.48897913723e-05
S078	T102	FALSE	FALSE	0	0	1	1	none	0.0001129333600163
S081	T102	FALSE	FALSE	0	0	1	1	none	0.000113883992198
S085	T102	FALSE	FALSE	0	0	1	1	none	3.45409969674e-05
S087	T102	FALSE	FALSE	0	0	1	1	none	8.1807966404e-06
S093	T102	FALSE	FALSE	0	0	1	1	none	4.67991891793e-05
S097	T102	FALSE	FALSE	0	0	1	1	none	0.0001100187551323
S102	T102	FALSE	FALSE	0	0	1	1	none	7.18250388614e-05
S106	T102	FALSE	FALSE	0	0	1	1	none	0.0001158910517473
S130	T102	FALSE	FALSE	0	0	1	1	none	5.7391473004e-06
T009	T102	FALSE	FALSE	0	0	1	1	none	0.0001180689647681
T010	T102	FALSE	FALSE	0	0	1	1	none	0.0001208030572155
T013	T102	FALSE	FALSE	0	0	1	1	none	0.0001159093549756
T014	T102	FALSE	FALSE	0	0	1	1	none	0.0001134826895558
T020	T102	FALSE	FALSE	0	0	1	1	none	0.0001078796668411
T021	T102	FALSE	FALSE	0	0	1	1	none	0.0001208944166498
T028	T102	FALSE	FALSE	0	0	1	1	none	0.0001124827861542
T035a	T102	FALSE	FALSE	0	0	1	1	none	1.01603369263e-05
T035b	T102	FALSE	FALSE	0	0	1	1	none	0.0001204804624477
T040	T102	FALSE	FALSE	0	0	1	1	none	0.000118360879212
T056	T102	FALSE	FALSE	0	0	1	1	none	0.0001239767985576
T059	T102	FALSE	FALSE	0	0	1	1	none	7.69074064093e-05
T065	T102	FALSE	FALSE	0	0	1	1	none	0.0001079397355568
T069	T102	FALSE	FALSE	0	0	1	1	none	8.11708686394e-05
T073	T102	FALSE	FALSE	0	0	1	1	none	0.0001204804624477
T075	T102	FALSE	FALSE	0	0	1	1	none	9.51302834494e-05
T077	T102	FALSE	FALSE	0	0	1	1	none	0.0001198775880278
T087	T102	FALSE	FALSE	0	0	1	1	none	0.0001187827490612
T092	T102	FALSE	FALSE	0	0	1	1	none	0.0001074386758292
T095	T102	TRUE	TRUE	1	0	1	1	anc	6.028744199e-07
T099a	T102	FALSE	FALSE	0	0	1	1	none	9.1087497383e-06
S002	T104	FALSE	FALSE	0	0	1	1	none	6.83059114043e-05
S007	T104	FALSE	FALSE	0	0	1	1	none	3.71707838193e-05
S021	T104	FALSE	FALSE	0	0	1	1	none	6.48178580141e-05
S024	T104	FALSE	FALSE	0	0	1	1	none	6.72445329981e-05
S025	T104	FALSE	FALSE	0	0	1	1	none	6.35074387543e-05
S026	T104	FALSE	FALSE	0	0	1	1	none	5.92430251536e-05
S038	T104	FALSE	FALSE	0	0	1	1	none	4.47461304631e-05
S039	T104	FALSE	FALSE	0	0	1	1	none	6.50100301767e-05
S040	T104	FALSE	FALSE	0	0	1	1	none	0.0001032357742489
S042	T104	FALSE	FALSE	0	0	1	1	none	6.54682849197e-05
S071	T104	FALSE	FALSE	0	0	1	1	none	8.74347688341e-05
S078	T104	FALSE	FALSE	0	0	1	1	none	6.57600735783e-05
S081	T104	FALSE	FALSE	0	0	1	1	none	6.671070576e-05
S085	T104	FALSE	FALSE	0	0	1	1	none	9.33935290292001e-05
S087	T104	FALSE	FALSE	0	0	1	1	none	0.0001077584243882
S093	T104	FALSE	FALSE	0	0	1	1	none	7.93441666411e-05
S097	T104	FALSE	FALSE	0	0	1	1	none	6.28454686943e-05
S102	T104	FALSE	FALSE	0	0	1	1	none	0.0001043700163232
S106	T104	FALSE	FALSE	0	0	1	1	none	6.87177653093e-05
S130	T104	FALSE	FALSE	0	0	1	1	none	0.000106522523888
T009	T104	FALSE	FALSE	0	0	1	1	none	7.08956783301e-05
T010	T104	FALSE	FALSE	0	0	1	1	none	7.36297707775e-05
T013	T104	FALSE	FALSE	0	0	1	1	none	5.48682104116e-05
T014	T104	FALSE	FALSE	0	0	1	1	none	6.63094031178e-05
T020	T104	FALSE	FALSE	0	0	1	1	none	4.68385222771e-05
T021	T104	FALSE	FALSE	0	0	1	1	none	7.37211302118e-05
T028	T104	FALSE	FALSE	0	0	1	1	none	3.28931225044e-05
T035a	T104	FALSE	FALSE	0	0	1	1	none	0.0001064226064881
T035b	T104	FALSE	FALSE	0	0	1	1	none	7.33071760097e-05
T040	T104	FALSE	FALSE	0	0	1	1	none	7.1187592774e-05
T056	T104	FALSE	FALSE	0	0	1	1	none	7.68035121196e-05
T059	T104	FALSE	FALSE	0	0	1	1	none	0.0001094523838711
T065	T104	FALSE	FALSE	0	0	1	1	none	4.68985909928e-05
T069	T104	FALSE	FALSE	0	0	1	1	none	0.0001137158461012
T073	T104	FALSE	FALSE	0	0	1	1	none	7.33071760097e-05
T075	T104	FALSE	FALSE	0	0	1	1	none	4.91627458512e-05
T077	T104	FALSE	FALSE	0	0	1	1	none	7.27043015898e-05
T087	T104	FALSE	FALSE	0	0	1	1	none	7.16094626232e-05
T092	T104	TRUE	TRUE	1	0	1	1	anc	1.8086232597e-06
T095	T104	FALSE	FALSE	0	0	1	1	none	0.000106522523888
T099a	T104	FALSE	FALSE	0	0	1	1	none	0.0001053710193001
T102	T104	FALSE	FALSE	0	0	1	1	none	0.0001110559223486
S002	T105	FALSE	FALSE	0	0	1	1	none	6.71464973338e-05
S007	T105	FALSE	FALSE	0	0	1	1	none	5.33541399948e-05
S021	T105	FALSE	FALSE	0	0	1	1	none	6.36584439436e-05
S024	T105	FALSE	FALSE	0	0	1	1	none	6.60851189276e-05
S025	T105	FALSE	FALSE	0	0	1	1	none	6.23480246838e-05
S026	T105	FALSE	FALSE	0	0	1	1	none	5.80836110831e-05
S038	T105	FALSE	FALSE	0	0	1	1	none	6.5606733728e-06
S039	T105	FALSE	FALSE	0	0	1	1	none	6.38506161062e-05
S040	T105	FALSE	FALSE	0	0	1	1	none	0.0001020763601784
S042	T105	FALSE	FALSE	0	0	1	1	none	6.43088708492e-05
S071	T105	FALSE	FALSE	0	0	1	1	none	8.62753547636e-05
S078	T105	FALSE	FALSE	0	0	1	1	none	6.46006595078e-05
S081	T105	FALSE	FALSE	0	0	1	1	none	6.55512916895e-05
S085	T105	FALSE	FALSE	0	0	1	1	none	9.22341149587e-05
S087	T105	FALSE	FALSE	0	0	1	1	none	0.0001065990103177
S093	T105	FALSE	FALSE	0	0	1	1	none	7.81847525706e-05
S097	T105	FALSE	FALSE	0	0	1	1	none	6.16860546238e-05
S102	T105	FALSE	FALSE	0	0	1	1	none	0.0001032106022527
S106	T105	FALSE	FALSE	0	0	1	1	none	6.75583512388e-05
S130	T105	FALSE	FALSE	0	0	1	1	none	0.0001053631098175
T009	T105	FALSE	FALSE	0	0	1	1	none	6.97362642596e-05
T010	T105	FALSE	FALSE	0	0	1	1	none	7.2470356707e-05
T013	T105	FALSE	FALSE	0	0	1	1	none	1.27393030595e-05
T014	T105	FALSE	FALSE	0	0	1	1	none	6.51499890473e-05
T020	T105	FALSE	FALSE	0	0	1	1	none	8.6530651868e-06
T021	T105	FALSE	FALSE	0	0	1	1	none	7.25617161413e-05
T028	T105	FALSE	FALSE	0	0	1	1	none	5.02822275197e-05
T035a	T105	FALSE	FALSE	0	0	1	1	none	0.0001052631924176
T035b	T105	FALSE	FALSE	0	0	1	1	none	7.21477619392e-05
T040	T105	FALSE	FALSE	0	0	1	1	none	7.00281787035e-05
T056	T105	FALSE	FALSE	0	0	1	1	none	7.56440980491e-05
T059	T105	FALSE	FALSE	0	0	1	1	none	0.0001082929698006
T065	T105	TRUE	TRUE	1	0	1	1	anc	7.510238815e-07
T069	T105	FALSE	FALSE	0	0	1	1	none	0.0001125564320307
T073	T105	FALSE	FALSE	0	0	1	1	none	7.21477619392e-05
T075	T105	FALSE	FALSE	0	0	1	1	none	4.80033317807e-05
T077	T105	FALSE	FALSE	0	0	1	1	none	7.15448875193e-05
T087	T105	FALSE	FALSE	0	0	1	1	none	7.04500485527e-05
T092	T105	FALSE	FALSE	0	0	1	1	none	4.52381171947e-05
T095	T105	FALSE	FALSE	0	0	1	1	none	0.0001053631098175
T099a	T105	FALSE	FALSE	0	0	1	1	none	0.0001042116052296
T102	T105	FALSE	FALSE	0	0	1	1	none	0.0001098965082781
T104	T105	FALSE	FALSE	0	0	1	1	none	4.88553637141e-05
S002	T107	FALSE	FALSE	0	0	1	1	none	0.0001136705745826
S007	T107	FALSE	FALSE	0	0	1	1	none	0.0001137460753696
S021	T107	FALSE	FALSE	0	0	1	1	none	0.0001101825211924
S024	T107	FALSE	FALSE	0	0	1	1	none	0.0001126091961764
S025	T107	FALSE	FALSE	0	0	1	1	none	0.0001088721019326
S026	T107	FALSE	FALSE	0	0	1	1	none	0.0001046076883319
S038	T107	FALSE	FALSE	0	0	1	1	none	0.0001039786517674
S039	T107	FALSE	FALSE	0	0	1	1	none	0.000110374693355
S040	T107	FALSE	FALSE	0	0	1	1	none	6.88821735274e-05
S042	T107	FALSE	FALSE	0	0	1	1	none	0.000110832948098
S071	T107	FALSE	FALSE	0	0	1	1	none	5.30811681126e-05
S078	T107	FALSE	FALSE	0	0	1	1	none	0.0001111247367566
S081	T107	FALSE	FALSE	0	0	1	1	none	0.0001120753689383
S085	T107	FALSE	FALSE	0	0	1	1	none	3.27323737077e-05
S087	T107	FALSE	FALSE	0	0	1	1	none	6.3721733807e-06
S093	T107	FALSE	FALSE	0	0	1	1	none	4.49905659196e-05
S097	T107	FALSE	FALSE	0	0	1	1	none	0.0001082101318726
S102	T107	FALSE	FALSE	0	0	1	1	none	7.00164156017e-05
S106	T107	FALSE	FALSE	0	0	1	1	none	0.0001140824284876
S130	T107	FALSE	FALSE	0	0	1	1	none	3.9305240407e-06
T009	T107	FALSE	FALSE	0	0	1	1	none	0.0001162603415084
T010	T107	FALSE	FALSE	0	0	1	1	none	0.0001189944339558
T013	T107	FALSE	FALSE	0	0	1	1	none	0.0001141007317159
T014	T107	FALSE	FALSE	0	0	1	1	none	0.0001116740662961
T020	T107	FALSE	FALSE	0	0	1	1	none	0.0001060710435814
T021	T107	FALSE	FALSE	0	0	1	1	none	0.0001190857933901
T028	T107	FALSE	FALSE	0	0	1	1	none	0.0001106741628945
T035a	T107	FALSE	FALSE	0	0	1	1	none	8.3517136666e-06
T035b	T107	FALSE	FALSE	0	0	1	1	none	0.000118671839188
T040	T107	FALSE	FALSE	0	0	1	1	none	0.0001165522559523
T056	T107	FALSE	FALSE	0	0	1	1	none	0.0001221681752979
T059	T107	FALSE	FALSE	0	0	1	1	none	7.50987831496e-05
T065	T107	FALSE	FALSE	0	0	1	1	none	0.0001061311122971
T069	T107	FALSE	FALSE	0	0	1	1	none	7.93622453797e-05
T073	T107	FALSE	FALSE	0	0	1	1	none	0.000118671839188
T075	T107	FALSE	FALSE	0	0	1	1	none	9.33216601897e-05
T077	T107	FALSE	FALSE	0	0	1	1	none	0.0001180689647681
T087	T107	FALSE	FALSE	0	0	1	1	none	0.0001169741258015
T092	T107	FALSE	FALSE	0	0	1	1	none	0.0001056300525695
T095	T107	TRUE	TRUE	1	0	1	1	anc	6.028744199e-07
T099a	T107	FALSE	FALSE	0	0	1	1	none	7.3001264786e-06
T102	T107	FALSE	FALSE	0	0	1	1	none	3.0143720995e-06
T104	T107	FALSE	FALSE	0	0	1	1	none	0.0001092472990889
T105	T107	FALSE	FALSE	0	0	1	1	none	0.0001080878850184
S002	T126	TRUE	TRUE	0	0	1	1	none	0.0001282400667669
S007	T126	TRUE	TRUE	0	0	1	1	none	0.0001283155675539
S021	T126	TRUE	TRUE	0	0	1	1	none	0.0001247520133767
S024	T126	TRUE	TRUE	0	0	1	1	none	0.0001271786883607
S025	T126	TRUE	TRUE	0	0	1	1	none	0.0001234415941169
S026	T126	TRUE	TRUE	0	0	1	1	none	0.0001191771805162
S038	T126	TRUE	TRUE	0	0	1	1	none	0.0001185481439517
S039	T126	TRUE	TRUE	0	0	1	1	none	0.0001249441855393
S040	T126	TRUE	TRUE	0	0	1	1	none	5.83653691437e-05
S042	T126	TRUE	TRUE	0	0	1	1	none	0.0001254024402823
S071	T126	TRUE	TRUE	0	0	1	1	none	3.75877712789e-05
S078	T126	TRUE	TRUE	0	0	1	1	none	0.0001256942289409
S081	T126	TRUE	TRUE	0	0	1	1	none	0.0001266448611226
S085	T126	TRUE	TRUE	0	0	1	1	none	7.3609420492e-05
S087	T126	TRUE	TRUE	0	0	1	1	none	8.7974315851e-05
S093	T126	TRUE	TRUE	0	0	1	1	none	4.56783734719e-05
S097	T126	TRUE	TRUE	0	0	1	1	none	0.0001227796240569
S102	T126	TRUE	TRUE	0	0	1	1	none	5.9499611218e-05
S106	T126	TRUE	TRUE	0	0	1	1	none	0.0001286519206719
S130	T126	TRUE	TRUE	0	0	1	1	none	8.67384153508e-05
T009	T126	FALSE	FALSE	0	0	1	1	none	0.0001308298336927
T010	T126	FALSE	FALSE	0	0	1	1	none	0.0001335639261401
T013	T126	FALSE	FALSE	0	0	1	1	none	0.0001286702239002
T014	T126	TRUE	TRUE	0	0	1	1	none	0.0001262435584804
T020	T126	TRUE	TRUE	0	0	1	1	none	0.0001206405357657
T021	T126	FALSE	FALSE	0	0	1	1	none	0.0001336552855744
T028	T126	TRUE	TRUE	0	0	1	1	none	0.0001252436550788
T035a	T126	TRUE	TRUE	0	0	1	1	none	8.66384979509e-05
T035b	T126	FALSE	FALSE	0	0	1	1	none	0.0001332413313723
T040	T126	TRUE	TRUE	0	0	1	1	none	0.0001311217481366
T056	T126	FALSE	FALSE	0	0	1	1	none	0.0001367376674822
T059	T126	TRUE	TRUE	0	0	1	1	none	6.45819787659e-05
T065	T126	TRUE	TRUE	0	0	1	1	none	0.0001207006044814
T069	T126	TRUE	TRUE	0	0	1	1	none	4.8968938412e-05
T073	T126	FALSE	FALSE	0	0	1	1	none	0.0001332413313723
T075	T126	TRUE	TRUE	0	0	1	1	none	0.000107891152374
T077	T126	FALSE	FALSE	0	0	1	1	none	0.0001326384569524
T087	T126	FALSE	FALSE	0	0	1	1	none	0.0001315436179858
T092	T126	TRUE	TRUE	0	0	1	1	none	0.0001201995447538
T095	T126	TRUE	TRUE	0	0	1	1	none	8.67384153508e-05
T099a	T126	TRUE	TRUE	0	0	1	1	none	8.55869107629e-05
T102	T126	FALSE	FALSE	0	0	1	1	none	9.12718138114e-05
T104	T126	FALSE	FALSE	0	0	1	1	none	0.0001238167912732
T105	T126	FALSE	FALSE	0	0	1	1	none	0.0001226573772027
T107	T126	FALSE	FALSE	0	0	1	1	none	8.94631905517e-05
S002	T156	FALSE	FALSE	0	0	1	1	none	6.79055087882e-05
S007	T156	FALSE	FALSE	0	0	1	1	none	5.41131514492e-05
S021	T156	FALSE	FALSE	0	0	1	1	none	6.4417455398e-05
S024	T156	FALSE	FALSE	0	0	1	1	none	6.6844130382e-05
S025	T156	FALSE	FALSE	0	0	1	1	none	6.31070361382e-05
S026	T156	FALSE	FALSE	0	0	1	1	none	5.88426225375e-05
S038	T156	FALSE	FALSE	0	0	1	1	none	8.525433667e-06
S039	T156	FALSE	FALSE	0	0	1	1	none	6.46096275606e-05
S040	T156	FALSE	FALSE	0	0	1	1	none	0.0001028353716328
S042	T156	FALSE	FALSE	0	0	1	1	none	6.50678823036e-05
S071	T156	FALSE	FALSE	0	0	1	1	none	8.7034366218e-05
S078	T156	FALSE	FALSE	0	0	1	1	none	6.53596709622e-05
S081	T156	FALSE	FALSE	0	0	1	1	none	6.63103031439e-05
S085	T156	FALSE	FALSE	0	0	1	1	none	9.29931264131e-05
S087	T156	FALSE	FALSE	0	0	1	1	none	0.0001073580217721
S093	T156	FALSE	FALSE	0	0	1	1	none	7.8943764025e-05
S097	T156	FALSE	FALSE	0	0	1	1	none	6.24450660782e-05
S102	T156	FALSE	FALSE	0	0	1	1	none	0.0001039696137071
S106	T156	FALSE	FALSE	0	0	1	1	none	6.83173626932e-05
S130	T156	FALSE	FALSE	0	0	1	1	none	0.0001061221212719
T009	T156	FALSE	FALSE	0	0	1	1	none	7.0495275714e-05
T010	T156	FALSE	FALSE	0	0	1	1	none	7.32293681614e-05
T013	T156	FALSE	FALSE	0	0	1	1	none	1.86475136155e-05
T014	T156	FALSE	FALSE	0	0	1	1	none	6.59090005017e-05
T020	T156	FALSE	FALSE	0	0	1	1	none	1.0617825481e-05
T021	T156	FALSE	FALSE	0	0	1	1	none	7.33207275957e-05
T028	T156	FALSE	FALSE	0	0	1	1	none	5.10412389741e-05
T035a	T156	FALSE	FALSE	0	0	1	1	none	0.000106022203872
T035b	T156	FALSE	FALSE	0	0	1	1	none	7.29067733936e-05
T040	T156	FALSE	FALSE	0	0	1	1	none	7.07871901579e-05
T056	T156	FALSE	FALSE	0	0	1	1	none	7.64031095035e-05
T059	T156	FALSE	FALSE	0	0	1	1	none	0.000109051981255
T065	T156	FALSE	FALSE	0	0	1	1	none	1.06778941967e-05
T069	T156	FALSE	FALSE	0	0	1	1	none	0.0001133154434851
T073	T156	FALSE	FALSE	0	0	1	1	none	7.29067733936e-05
T075	T156	FALSE	FALSE	0	0	1	1	none	4.87623432351e-05
T077	T156	FALSE	FALSE	0	0	1	1	none	7.23038989737e-05
T087	T156	FALSE	FALSE	0	0	1	1	none	7.12090600071e-05
T092	T156	FALSE	FALSE	0	0	1	1	none	4.59971286491e-05
T095	T156	FALSE	FALSE	0	0	1	1	none	0.0001061221212719
T099a	T156	FALSE	FALSE	0	0	1	1	none	0.000104970616684
T102	T156	FALSE	FALSE	0	0	1	1	none	0.0001106555197325
T104	T156	FALSE	FALSE	0	0	1	1	none	4.96143751685e-05
T105	T156	FALSE	FALSE	0	0	1	1	none	1.2634666918e-05
T107	T156	FALSE	FALSE	0	0	1	1	none	0.0001088468964728
T126	T156	FALSE	FALSE	0	0	1	1	none	0.0001234163886571
S002	T159a	TRUE	TRUE	0	0	1	1	none	3.0598222524e-05
S007	T159a	TRUE	TRUE	0	0	1	1	none	7.4188705771e-05
S021	T159a	TRUE	TRUE	0	0	1	1	none	2.71101691338e-05
S024	T159a	TRUE	TRUE	0	0	1	1	none	2.95368441178e-05
S025	T159a	TRUE	TRUE	0	0	1	1	none	2.2931191946e-05
S026	T159a	TRUE	TRUE	0	0	1	1	none	1.44396760433e-05
S038	T159a	TRUE	TRUE	0	0	1	1	none	6.44212821688e-05
S039	T159a	TRUE	TRUE	0	0	1	1	none	2.73023412964e-05
S040	T159a	TRUE	TRUE	0	0	1	1	none	0.0001090430678286
S042	T159a	TRUE	TRUE	0	0	1	1	none	2.77605960394e-05
S071	T159a	TRUE	TRUE	0	0	1	1	none	9.32420624138e-05
S078	T159a	TRUE	TRUE	0	0	1	1	none	2.8052384698e-05
S081	T159a	TRUE	TRUE	0	0	1	1	none	2.90030168797e-05
S085	T159a	TRUE	TRUE	0	0	1	1	none	9.92008226089e-05
S087	T159a	TRUE	TRUE	0	0	1	1	none	0.0001135657179679
S093	T159a	TRUE	TRUE	0	0	1	1	none	8.51514602208e-05
S097	T159a	TRUE	TRUE	0	0	1	1	none	2.2269221886e-05
S102	T159a	TRUE	TRUE	0	0	1	1	none	0.0001101773099029
S106	T159a	TRUE	TRUE	0	0	1	1	none	3.1010076429e-05
S130	T159a	TRUE	TRUE	0	0	1	1	none	0.0001123298174677
T009	T159a	TRUE	TRUE	0	1	1	1	desc	6.028744199e-07
T010	T159a	TRUE	TRUE	0	1	1	1	desc	9.254691877e-07
T013	T159a	FALSE	FALSE	0	0	1	1	none	7.45433621173e-05
T014	T159a	TRUE	TRUE	0	0	1	1	none	2.86017142375e-05
T020	T159a	TRUE	TRUE	0	0	1	1	none	6.65136739828e-05
T021	T159a	TRUE	TRUE	0	1	1	1	desc	2.2225774618e-06
T028	T159a	TRUE	TRUE	0	0	1	1	none	7.11167932959e-05
T035a	T159a	TRUE	TRUE	0	0	1	1	none	0.0001122299000678
T035b	T159a	TRUE	TRUE	0	1	1	1	desc	1.2057488398e-06
T040	T159a	TRUE	TRUE	0	0	1	1	none	3.34799038937e-05
T056	T159a	FALSE	FALSE	0	1	1	1	desc	6.5107082094e-06
T059	T159a	TRUE	TRUE	0	0	1	1	none	0.0001152596774508
T065	T159a	TRUE	TRUE	0	0	1	1	none	6.65737426985e-05
T069	T159a	TRUE	TRUE	0	0	1	1	none	0.0001195231396809
T073	T159a	TRUE	TRUE	0	1	1	1	desc	1.8086232597e-06
T075	T159a	TRUE	TRUE	0	0	1	1	none	5.49700394309e-05
T077	T159a	TRUE	TRUE	0	1	1	1	desc	1.2057488398e-06
T087	T159a	TRUE	TRUE	0	1	1	1	desc	1.316658713e-06
T092	T159a	TRUE	TRUE	0	0	1	1	none	6.60726829709e-05
T095	T159a	TRUE	TRUE	0	0	1	1	none	0.0001123298174677
T099a	T159a	TRUE	TRUE	0	0	1	1	none	0.0001111783128798
T102	T159a	FALSE	FALSE	0	0	1	1	none	0.0001168632159283
T104	T159a	FALSE	FALSE	0	0	1	1	none	6.96899294903e-05
T105	T159a	FALSE	FALSE	0	0	1	1	none	6.85305154198e-05
T107	T159a	FALSE	FALSE	0	0	1	1	none	0.0001150545926686
T126	T159a	TRUE	TRUE	0	0	1	1	none	0.0001296240848529
T156	T159a	FALSE	FALSE	0	0	1	1	none	6.92895268742e-05
S002	T182	FALSE	FALSE	0	0	1	1	none	6.66450436494e-05
S007	T182	FALSE	FALSE	0	0	1	1	none	5.28526863104e-05
S021	T182	FALSE	FALSE	0	0	1	1	none	6.31569902592e-05
S024	T182	FALSE	FALSE	0	0	1	1	none	6.55836652432e-05
S025	T182	FALSE	FALSE	0	0	1	1	none	6.18465709994e-05
S026	T182	FALSE	FALSE	0	0	1	1	none	5.75821573987e-05
S038	T182	FALSE	FALSE	0	0	1	1	none	7.2649685282e-06
S039	T182	FALSE	FALSE	0	0	1	1	none	6.33491624218e-05
S040	T182	FALSE	FALSE	0	0	1	1	none	0.000101574906494
S042	T182	FALSE	FALSE	0	0	1	1	none	6.38074171648e-05
S071	T182	FALSE	FALSE	0	0	1	1	none	8.57739010792e-05
S078	T182	FALSE	FALSE	0	0	1	1	none	6.40992058234e-05
S081	T182	FALSE	FALSE	0	0	1	1	none	6.50498380051e-05
S085	T182	FALSE	FALSE	0	0	1	1	none	9.17326612743e-05
S087	T182	FALSE	FALSE	0	0	1	1	none	0.0001060975566333
S093	T182	FALSE	FALSE	0	0	1	1	none	7.76832988862e-05
S097	T182	FALSE	FALSE	0	0	1	1	none	6.11846009394e-05
S102	T182	FALSE	FALSE	0	0	1	1	none	0.0001027091485683
S106	T182	FALSE	FALSE	0	0	1	1	none	6.70568975544e-05
S130	T182	FALSE	FALSE	0	0	1	1	none	0.0001048616561331
T009	T182	FALSE	FALSE	0	0	1	1	none	6.92348105752e-05
T010	T182	FALSE	FALSE	0	0	1	1	none	7.19689030226e-05
T013	T182	FALSE	FALSE	0	0	1	1	none	1.73870484767e-05
T014	T182	FALSE	FALSE	0	0	1	1	none	6.46485353629e-05
T020	T182	FALSE	FALSE	0	0	1	1	none	9.3573603422e-06
T021	T182	FALSE	FALSE	0	0	1	1	none	7.20602624569e-05
T028	T182	FALSE	FALSE	0	0	1	1	none	4.97807738353e-05
T035a	T182	FALSE	FALSE	0	0	1	1	none	0.0001047617387332
T035b	T182	FALSE	FALSE	0	0	1	1	none	7.16463082548e-05
T040	T182	FALSE	FALSE	0	0	1	1	none	6.95267250191e-05
T056	T182	FALSE	FALSE	0	0	1	1	none	7.51426443647e-05
T059	T182	FALSE	FALSE	0	0	1	1	none	0.0001077915161162
T065	T182	FALSE	FALSE	0	0	1	1	none	9.4174290579e-06
T069	T182	FALSE	FALSE	0	0	1	1	none	0.0001120549783463
T073	T182	FALSE	FALSE	0	0	1	1	none	7.16463082548e-05
T075	T182	FALSE	FALSE	0	0	1	1	none	4.75018780963e-05
T077	T182	FALSE	FALSE	0	0	1	1	none	7.10434338349e-05
T087	T182	FALSE	FALSE	0	0	1	1	none	6.99485948683e-05
T092	T182	FALSE	FALSE	0	0	1	1	none	4.47366635103e-05
T095	T182	FALSE	FALSE	0	0	1	1	none	0.0001048616561331
T099a	T182	FALSE	FALSE	0	0	1	1	none	0.0001037101515452
T102	T182	FALSE	FALSE	0	0	1	1	none	0.0001093950545937
T104	T182	FALSE	FALSE	0	0	1	1	none	4.83539100297e-05
T105	T182	FALSE	FALSE	0	0	1	1	none	1.13742017792e-05
T107	T182	FALSE	FALSE	0	0	1	1	none	0.000107586431334
T126	T182	FALSE	FALSE	0	0	1	1	none	0.0001221559235183
T156	T182	FALSE	FALSE	0	0	1	1	none	1.09274643938e-05
T159a	T182	FALSE	FALSE	0	0	1	1	none	6.80290617354e-05
S002	T188	TRUE	TRUE	0	0	1	1	none	7.17473505799e-05
S007	T188	TRUE	TRUE	0	0	1	1	none	4.06122229949e-05
S021	T188	TRUE	TRUE	0	0	1	1	none	6.82592971897e-05
S024	T188	TRUE	TRUE	0	0	1	1	none	7.06859721737e-05
S025	T188	TRUE	TRUE	0	0	1	1	none	6.69488779299e-05
S026	T188	TRUE	TRUE	0	0	1	1	none	6.26844643292e-05
S038	T188	TRUE	TRUE	0	0	1	1	none	4.81875696387e-05
S039	T188	TRUE	TRUE	0	0	1	1	none	6.84514693523e-05
S040	T188	TRUE	TRUE	0	0	1	1	none	0.0001066772134245
S042	T188	TRUE	TRUE	0	0	1	1	none	6.89097240953e-05
S071	T188	TRUE	TRUE	0	0	1	1	none	9.08762080097e-05
S078	T188	TRUE	TRUE	0	0	1	1	none	6.92015127539e-05
S081	T188	TRUE	TRUE	0	0	1	1	none	7.01521449356e-05
S085	T188	TRUE	TRUE	0	0	1	1	none	9.68349682048e-05
S087	T188	TRUE	TRUE	0	0	1	1	none	0.0001111998635638
S093	T188	TRUE	TRUE	0	0	1	1	none	8.27856058167e-05
S097	T188	TRUE	TRUE	0	0	1	1	none	6.62869078699e-05
S102	T188	TRUE	TRUE	0	0	1	1	none	0.0001078114554988
S106	T188	TRUE	TRUE	0	0	1	1	none	7.21592044849e-05
S130	T188	TRUE	TRUE	0	0	1	1	none	0.0001099639630636
T009	T188	FALSE	FALSE	0	0	1	1	none	7.43371175057e-05
T010	T188	FALSE	FALSE	0	0	1	1	none	7.70712099531e-05
T013	T188	FALSE	FALSE	0	0	1	1	none	5.83096495872e-05
T014	T188	TRUE	TRUE	0	0	1	1	none	6.97508422934e-05
T020	T188	TRUE	TRUE	0	0	1	1	none	5.02799614527e-05
T021	T188	FALSE	FALSE	0	0	1	1	none	7.71625693874e-05
T028	T188	TRUE	TRUE	0	0	1	1	none	2.910397669e-05
T035a	T188	TRUE	TRUE	0	0	1	1	none	0.0001098640456637
T035b	T188	FALSE	FALSE	0	0	1	1	none	7.67486151853e-05
T040	T188	TRUE	TRUE	0	0	1	1	none	7.46290319496e-05
T056	T188	FALSE	FALSE	0	0	1	1	none	8.02449512952e-05
T059	T188	TRUE	TRUE	0	0	1	1	none	0.0001128938230467
T065	T188	TRUE	TRUE	0	0	1	1	none	5.03400301684e-05
T069	T188	TRUE	TRUE	0	0	1	1	none	0.0001171572852768
T073	T188	FALSE	FALSE	0	0	1	1	none	7.67486151853e-05
T075	T188	TRUE	TRUE	0	0	1	1	none	5.26041850268e-05
T077	T188	FALSE	FALSE	0	0	1	1	none	7.61457407654e-05
T087	T188	FALSE	FALSE	0	0	1	1	none	7.50509017988e-05
T092	T188	TRUE	TRUE	0	0	1	1	none	3.1290451355e-05
T095	T188	TRUE	TRUE	0	0	1	1	none	0.0001099639630636
T099a	T188	TRUE	TRUE	0	0	1	1	none	0.0001088124584757
T102	T188	FALSE	FALSE	0	0	1	1	none	0.0001144973615242
T104	T188	FALSE	FALSE	0	0	1	1	none	3.49076978744e-05
T105	T188	FALSE	FALSE	0	0	1	1	none	5.22968028897e-05
T107	T188	FALSE	FALSE	0	0	1	1	none	0.0001126887382645
T126	T188	TRUE	TRUE	0	0	1	1	none	0.0001272582304488
T156	T188	FALSE	FALSE	0	0	1	1	none	5.30558143441e-05
T159a	T188	TRUE	TRUE	0	0	1	1	none	7.31313686659e-05
T182	T188	FALSE	FALSE	0	0	1	1	none	5.17953492053e-05
S002	T192	FALSE	FALSE	0	0	1	1	none	0.0001408835989751
S007	T192	FALSE	FALSE	0	0	1	1	none	0.0001409590997621
S021	T192	FALSE	FALSE	0	0	1	1	none	0.0001373955455849
S024	T192	FALSE	FALSE	0	0	1	1	none	0.0001398222205689
S025	T192	FALSE	FALSE	0	0	1	1	none	0.0001360851263251
S026	T192	FALSE	FALSE	0	0	1	1	none	0.0001318207127244
S038	T192	FALSE	FALSE	0	0	1	1	none	0.0001311916761599
S039	T192	FALSE	FALSE	0	0	1	1	none	0.0001375877177475
S040	T192	FALSE	FALSE	0	0	1	1	none	7.10089013519e-05
S042	T192	FALSE	FALSE	0	0	1	1	none	0.0001380459724905
S071	T192	FALSE	FALSE	0	0	1	1	none	5.02313034871e-05
S078	T192	FALSE	FALSE	0	0	1	1	none	0.0001383377611491
S081	T192	FALSE	FALSE	0	0	1	1	none	0.0001392883933308
S085	T192	FALSE	FALSE	0	0	1	1	none	8.62529527002e-05
S087	T192	FALSE	FALSE	0	0	1	1	none	0.0001006178480592
S093	T192	FALSE	FALSE	0	0	1	1	none	5.83219056801e-05
S097	T192	FALSE	FALSE	0	0	1	1	none	0.0001354231562651
S102	T192	FALSE	FALSE	0	0	1	1	none	7.21431434262e-05
S106	T192	FALSE	FALSE	0	0	1	1	none	0.0001412954528801
S130	T192	FALSE	FALSE	0	0	1	1	none	9.9381947559e-05
T009	T192	FALSE	FALSE	0	0	1	1	none	0.0001434733659009
T010	T192	FALSE	FALSE	0	0	1	1	none	0.0001462074583483
T013	T192	FALSE	FALSE	0	0	1	1	none	0.0001413137561084
T014	T192	FALSE	FALSE	0	0	1	1	none	0.0001388870906886
T020	T192	FALSE	FALSE	0	0	1	1	none	0.0001332840679739
T021	T192	FALSE	FALSE	0	0	1	1	none	0.0001462988177826
T028	T192	FALSE	FALSE	0	0	1	1	none	0.000137887187287
T035a	T192	FALSE	FALSE	0	0	1	1	none	9.92820301591e-05
T035b	T192	FALSE	FALSE	0	0	1	1	none	0.0001458848635805
T040	T192	FALSE	FALSE	0	0	1	1	none	0.0001437652803448
T056	T192	FALSE	FALSE	0	0	1	1	none	0.0001493811996904
T059	T192	FALSE	FALSE	0	0	1	1	none	7.72255109741e-05
T065	T192	FALSE	FALSE	0	0	1	1	none	0.0001333441366896
T069	T192	FALSE	FALSE	0	0	1	1	none	6.16124706202e-05
T073	T192	FALSE	FALSE	0	0	1	1	none	0.0001458848635805
T075	T192	FALSE	FALSE	0	0	1	1	none	0.0001205346845822
T077	T192	FALSE	FALSE	0	0	1	1	none	0.0001452819891606
T087	T192	FALSE	FALSE	0	0	1	1	none	0.000144187150194
T092	T192	FALSE	FALSE	0	0	1	1	none	0.000132843076962
T095	T192	FALSE	FALSE	0	0	1	1	none	9.9381947559e-05
T099a	T192	FALSE	FALSE	0	0	1	1	none	9.82304429711e-05
T102	T192	FALSE	FALSE	0	0	1	1	none	0.0001039153460196
T104	T192	FALSE	FALSE	0	0	1	1	none	0.0001364603234814
T105	T192	FALSE	FALSE	0	0	1	1	none	0.0001353009094109
T107	T192	FALSE	FALSE	0	0	1	1	none	0.0001021067227599
T126	T192	TRUE	TRUE	1	0	1	1	anc	1.656623549e-06
T156	T192	FALSE	FALSE	0	0	1	1	none	0.0001360599208653
T159a	T192	FALSE	FALSE	0	0	1	1	none	0.0001422676170611
T182	T192	FALSE	FALSE	0	0	1	1	none	0.0001347994557265
T188	T192	FALSE	FALSE	0	0	1	1	none	0.000139901762657
S002	T223	FALSE	FALSE	0	0	1	1	none	6.72479180693e-05
S007	T223	FALSE	FALSE	0	0	1	1	none	5.34555607303e-05
S021	T223	FALSE	FALSE	0	0	1	1	none	6.37598646791e-05
S024	T223	FALSE	FALSE	0	0	1	1	none	6.61865396631e-05
S025	T223	FALSE	FALSE	0	0	1	1	none	6.24494454193e-05
S026	T223	FALSE	FALSE	0	0	1	1	none	5.81850318186e-05
S038	T223	FALSE	FALSE	0	0	1	1	none	7.8678429481e-06
S039	T223	FALSE	FALSE	0	0	1	1	none	6.39520368417e-05
S040	T223	FALSE	FALSE	0	0	1	1	none	0.0001021777809139
S042	T223	FALSE	FALSE	0	0	1	1	none	6.44102915847e-05
S071	T223	FALSE	FALSE	0	0	1	1	none	8.63767754991e-05
S078	T223	FALSE	FALSE	0	0	1	1	none	6.47020802433e-05
S081	T223	FALSE	FALSE	0	0	1	1	none	6.5652712425e-05
S085	T223	FALSE	FALSE	0	0	1	1	none	9.23355356942e-05
S087	T223	FALSE	FALSE	0	0	1	1	none	0.0001067004310532
S093	T223	FALSE	FALSE	0	0	1	1	none	7.82861733061e-05
S097	T223	FALSE	FALSE	0	0	1	1	none	6.17874753593e-05
S102	T223	FALSE	FALSE	0	0	1	1	none	0.0001033120229882
S106	T223	FALSE	FALSE	0	0	1	1	none	6.76597719743e-05
S130	T223	FALSE	FALSE	0	0	1	1	none	0.000105464530553
T009	T223	FALSE	FALSE	0	0	1	1	none	6.98376849951e-05
T010	T223	FALSE	FALSE	0	0	1	1	none	7.25717774425e-05
T013	T223	FALSE	FALSE	0	0	1	1	none	1.79899228966e-05
T014	T223	FALSE	FALSE	0	0	1	1	none	6.52514097828e-05
T020	T223	FALSE	FALSE	0	0	1	1	none	9.9602347621e-06
T021	T223	FALSE	FALSE	0	0	1	1	none	7.26631368768e-05
T028	T223	FALSE	FALSE	0	0	1	1	none	5.03836482552e-05
T035a	T223	FALSE	FALSE	0	0	1	1	none	0.0001053646131531
T035b	T223	FALSE	FALSE	0	0	1	1	none	7.22491826747e-05
T040	T223	FALSE	FALSE	0	0	1	1	none	7.0129599439e-05
T056	T223	FALSE	FALSE	0	0	1	1	none	7.57455187846e-05
T059	T223	FALSE	FALSE	0	0	1	1	none	0.0001083943905361
T065	T223	FALSE	FALSE	0	0	1	1	none	1.00203034778e-05
T069	T223	FALSE	FALSE	0	0	1	1	none	0.0001126578527662
T073	T223	FALSE	FALSE	0	0	1	1	none	7.22491826747e-05
T075	T223	FALSE	FALSE	0	0	1	1	none	4.81047525162e-05
T077	T223	FALSE	FALSE	0	0	1	1	none	7.16463082548e-05
T087	T223	FALSE	FALSE	0	0	1	1	none	7.05514692882e-05
T092	T223	FALSE	FALSE	0	0	1	1	none	4.53395379302e-05
T095	T223	FALSE	FALSE	0	0	1	1	none	0.000105464530553
T099a	T223	FALSE	FALSE	0	0	1	1	none	0.0001043130259651
T102	T223	FALSE	FALSE	0	0	1	1	none	0.0001099979290136
T104	T223	FALSE	FALSE	0	0	1	1	none	4.89567844496e-05
T105	T223	FALSE	FALSE	0	0	1	1	none	1.19770761991e-05
T107	T223	FALSE	FALSE	0	0	1	1	none	0.0001081893057539
T126	T223	FALSE	FALSE	0	0	1	1	none	0.0001227587979382
T156	T223	FALSE	FALSE	0	0	1	1	none	1.15303388137e-05
T159a	T223	FALSE	FALSE	0	0	1	1	none	6.86319361553e-05
T182	T223	FALSE	FALSE	0	0	1	1	none	3.0143720995e-06
T188	T223	FALSE	FALSE	0	0	1	1	none	5.23982236252e-05
T192	T223	FALSE	FALSE	0	0	1	1	none	0.0001354023301464
S002	T225	FALSE	FALSE	0	0	1	1	none	7.33313785673001e-05
S007	T225	FALSE	FALSE	0	0	1	1	none	5.95390212283e-05
S021	T225	FALSE	FALSE	0	0	1	1	none	6.98433251771001e-05
S024	T225	FALSE	FALSE	0	0	1	1	none	7.22700001611001e-05
S025	T225	FALSE	FALSE	0	0	1	1	none	6.85329059173001e-05
S026	T225	FALSE	FALSE	0	0	1	1	none	6.42684923166e-05
S038	T225	FALSE	FALSE	0	0	1	1	none	1.39513034461e-05
S039	T225	FALSE	FALSE	0	0	1	1	none	7.00354973397001e-05
S040	T225	FALSE	FALSE	0	0	1	1	none	0.0001082612414119
S042	T225	FALSE	FALSE	0	0	1	1	none	7.04937520827001e-05
S071	T225	FALSE	FALSE	0	0	1	1	none	9.24602359971001e-05
S078	T225	FALSE	FALSE	0	0	1	1	none	7.07855407413001e-05
S081	T225	FALSE	FALSE	0	0	1	1	none	7.17361729230001e-05
S085	T225	FALSE	FALSE	0	0	1	1	none	9.84189961922001e-05
S087	T225	FALSE	FALSE	0	0	1	1	none	0.0001127838915512
S093	T225	FALSE	FALSE	0	0	1	1	none	8.43696338041001e-05
S097	T225	FALSE	FALSE	0	0	1	1	none	6.78709358573e-05
S102	T225	FALSE	FALSE	0	0	1	1	none	0.0001093954834862
S106	T225	FALSE	FALSE	0	0	1	1	none	7.37432324723001e-05
S130	T225	FALSE	FALSE	0	0	1	1	none	0.000111547991051
T009	T225	FALSE	FALSE	0	0	1	1	none	7.59211454931001e-05
T010	T225	FALSE	FALSE	0	0	1	1	none	7.86552379405001e-05
T013	T225	FALSE	FALSE	0	0	1	1	none	2.40733833946e-05
T014	T225	FALSE	FALSE	0	0	1	1	none	7.13348702808001e-05
T020	T225	FALSE	FALSE	0	0	1	1	none	1.60436952601e-05
T021	T225	FALSE	FALSE	0	0	1	1	none	7.87465973748001e-05
T028	T225	FALSE	FALSE	0	0	1	1	none	5.64671087532e-05
T035a	T225	FALSE	FALSE	0	0	1	1	none	0.0001114480736511
T035b	T225	FALSE	FALSE	0	0	1	1	none	7.83326431727001e-05
T040	T225	FALSE	FALSE	0	0	1	1	none	7.62130599370001e-05
T056	T225	FALSE	FALSE	0	0	1	1	none	8.18289792826001e-05
T059	T225	FALSE	FALSE	0	0	1	1	none	0.0001144778510341
T065	T225	FALSE	FALSE	0	0	1	1	none	1.61037639758e-05
T069	T225	FALSE	FALSE	0	0	1	1	none	0.0001187413132642
T073	T225	FALSE	FALSE	0	0	1	1	none	7.83326431727001e-05
T075	T225	FALSE	FALSE	0	0	1	1	none	5.41882130142e-05
T077	T225	FALSE	FALSE	0	0	1	1	none	7.77297687528001e-05
T087	T225	FALSE	FALSE	0	0	1	1	none	7.66349297862001e-05
T092	T225	FALSE	FALSE	0	0	1	1	none	5.14229984282e-05
T095	T225	FALSE	FALSE	0	0	1	1	none	0.000111547991051
T099a	T225	FALSE	FALSE	0	0	1	1	none	0.0001103964864631
T102	T225	FALSE	FALSE	0	0	1	1	none	0.0001160813895116
T104	T225	FALSE	FALSE	0	0	1	1	none	5.50402449476e-05
T105	T225	FALSE	FALSE	0	0	1	1	none	1.80605366971e-05
T107	T225	FALSE	FALSE	0	0	1	1	none	0.0001142727662519
T126	T225	FALSE	FALSE	0	0	1	1	none	0.0001288422584362
T156	T225	FALSE	FALSE	0	0	1	1	none	7.8373674587e-06
T159a	T225	FALSE	FALSE	0	0	1	1	none	7.47153966533001e-05
T182	T225	FALSE	FALSE	0	0	1	1	none	1.63533341729e-05
T188	T225	FALSE	FALSE	0	0	1	1	none	5.84816841232e-05
T192	T225	FALSE	FALSE	0	0	1	1	none	0.0001414857906444
T223	T225	FALSE	FALSE	0	0	1	1	none	1.69562085928e-05
S002	T230	FALSE	FALSE	0	0	1	1	none	3.24068457837e-05
S007	T230	FALSE	FALSE	0	0	1	1	none	7.59973290307e-05
S021	T230	FALSE	FALSE	0	0	1	1	none	2.89187923935e-05
S024	T230	FALSE	FALSE	0	0	1	1	none	3.13454673775e-05
S025	T230	FALSE	FALSE	0	0	1	1	none	2.47398152057e-05
S026	T230	FALSE	FALSE	0	0	1	1	none	1.6248299303e-05
S038	T230	FALSE	FALSE	0	0	1	1	none	6.62299054285e-05
S039	T230	FALSE	FALSE	0	0	1	1	none	2.91109645561e-05
S040	T230	FALSE	FALSE	0	0	1	1	none	0.0001108516910883
S042	T230	FALSE	FALSE	0	0	1	1	none	2.95692192991e-05
S071	T230	FALSE	FALSE	0	0	1	1	none	9.50506856735e-05
S078	T230	FALSE	FALSE	0	0	1	1	none	2.98610079577e-05
S081	T230	FALSE	FALSE	0	0	1	1	none	3.08116401394e-05
S085	T230	FALSE	FALSE	0	0	1	1	none	0.0001010094458686
S087	T230	FALSE	FALSE	0	0	1	1	none	0.0001153743412276
S093	T230	FALSE	FALSE	0	0	1	1	none	8.69600834805e-05
S097	T230	FALSE	FALSE	0	0	1	1	none	2.40778451457e-05
S102	T230	FALSE	FALSE	0	0	1	1	none	0.0001119859331626
S106	T230	FALSE	FALSE	0	0	1	1	none	3.28186996887e-05
S130	T230	FALSE	FALSE	0	0	1	1	none	0.0001141384407274
T009	T230	FALSE	FALSE	0	0	1	1	none	3.0143720995e-06
T010	T230	FALSE	FALSE	0	0	1	1	none	3.3369668673e-06
T013	T230	FALSE	FALSE	0	0	1	1	none	7.6351985377e-05
T014	T230	FALSE	FALSE	0	0	1	1	none	3.04103374972e-05
T020	T230	FALSE	FALSE	0	0	1	1	none	6.83222972425e-05
T021	T230	FALSE	FALSE	0	0	1	1	none	3.4283263016e-06
T028	T230	FALSE	FALSE	0	0	1	1	none	7.29254165556e-05
T035a	T230	FALSE	FALSE	0	0	1	1	none	0.0001140385233275
T035b	T230	FALSE	FALSE	0	0	1	1	none	3.0143720995e-06
T040	T230	FALSE	FALSE	0	0	1	1	none	3.52885271534e-05
T056	T230	FALSE	FALSE	0	0	1	1	none	8.922205889e-06
T059	T230	FALSE	FALSE	0	0	1	1	none	0.0001170683007105
T065	T230	FALSE	FALSE	0	0	1	1	none	6.83823659582e-05
T069	T230	FALSE	FALSE	0	0	1	1	none	0.0001213317629406
T073	T230	FALSE	FALSE	0	0	1	1	none	3.0143720995e-06
T075	T230	FALSE	FALSE	0	0	1	1	none	5.67786626906e-05
T077	T230	FALSE	FALSE	0	0	1	1	none	2.4114976796e-06
T087	T230	FALSE	FALSE	0	0	1	1	none	2.5224075528e-06
T092	T230	FALSE	FALSE	0	0	1	1	none	6.78813062306e-05
T095	T230	FALSE	FALSE	0	0	1	1	none	0.0001141384407274
T099a	T230	FALSE	FALSE	0	0	1	1	none	0.0001129869361395
T102	T230	FALSE	FALSE	0	0	1	1	none	0.000118671839188
T104	T230	FALSE	FALSE	0	0	1	1	none	7.149855275e-05
T105	T230	FALSE	FALSE	0	0	1	1	none	7.03391386795e-05
T107	T230	FALSE	FALSE	0	0	1	1	none	0.0001168632159283
T126	T230	FALSE	FALSE	0	0	1	1	none	0.0001314327081126
T156	T230	FALSE	FALSE	0	0	1	1	none	7.10981501339e-05
T159a	T230	TRUE	TRUE	1	0	1	1	anc	6.028744199e-07
T182	T230	FALSE	FALSE	0	0	1	1	none	6.98376849951e-05
T188	T230	FALSE	FALSE	0	0	1	1	none	7.49399919256e-05
T192	T230	FALSE	FALSE	0	0	1	1	none	0.0001440762403208
T223	T230	FALSE	FALSE	0	0	1	1	none	7.0440559415e-05
T225	T230	FALSE	FALSE	0	0	1	1	none	7.65240199130001e-05
S002	T232	TRUE	TRUE	0	0	1	1	none	0.0001269805268648
S007	T232	TRUE	TRUE	0	0	1	1	none	0.0001270560276518
S021	T232	TRUE	TRUE	0	0	1	1	none	0.0001234924734746
S024	T232	TRUE	TRUE	0	0	1	1	none	0.0001259191484586
S025	T232	TRUE	TRUE	0	0	1	1	none	0.0001221820542148
S026	T232	TRUE	TRUE	0	0	1	1	none	0.0001179176406141
S038	T232	TRUE	TRUE	0	0	1	1	none	0.0001172886040496
S039	T232	TRUE	TRUE	0	0	1	1	none	0.0001236846456372
S040	T232	TRUE	TRUE	0	0	1	1	none	5.71058292416e-05
S042	T232	TRUE	TRUE	0	0	1	1	none	0.0001241429003802
S071	T232	TRUE	TRUE	0	0	1	1	none	3.63282313768e-05
S078	T232	TRUE	TRUE	0	0	1	1	none	0.0001244346890388
S081	T232	TRUE	TRUE	0	0	1	1	none	0.0001253853212205
S085	T232	TRUE	TRUE	0	0	1	1	none	7.23498805899e-05
S087	T232	TRUE	TRUE	0	0	1	1	none	8.67147759489e-05
S093	T232	TRUE	TRUE	0	0	1	1	none	4.44188335698e-05
S097	T232	TRUE	TRUE	0	0	1	1	none	0.0001215200841548
S102	T232	TRUE	TRUE	0	0	1	1	none	5.82400713159e-05
S106	T232	TRUE	TRUE	0	0	1	1	none	0.0001273923807698
S130	T232	TRUE	TRUE	0	0	1	1	none	8.54788754487e-05
T009	T232	FALSE	FALSE	0	0	1	1	none	0.0001295702937906
T010	T232	FALSE	FALSE	0	0	1	1	none	0.000132304386238
T013	T232	FALSE	FALSE	0	0	1	1	none	0.0001274106839981
T014	T232	TRUE	TRUE	0	0	1	1	none	0.0001249840185783
T020	T232	TRUE	TRUE	0	0	1	1	none	0.0001193809958636
T021	T232	FALSE	FALSE	0	0	1	1	none	0.0001323957456723
T028	T232	TRUE	TRUE	0	0	1	1	none	0.0001239841151767
T035a	T232	TRUE	TRUE	0	0	1	1	none	8.53789580488e-05
T035b	T232	FALSE	FALSE	0	0	1	1	none	0.0001319817914702
T040	T232	TRUE	TRUE	0	0	1	1	none	0.0001298622082345
T056	T232	FALSE	FALSE	0	0	1	1	none	0.0001354781275801
T059	T232	TRUE	TRUE	0	0	1	1	none	6.33224388638e-05
T065	T232	TRUE	TRUE	0	0	1	1	none	0.0001194410645793
T069	T232	TRUE	TRUE	0	0	1	1	none	4.77093985099e-05
T073	T232	FALSE	FALSE	0	0	1	1	none	0.0001319817914702
T075	T232	TRUE	TRUE	0	0	1	1	none	0.0001066316124719
T077	T232	FALSE	FALSE	0	0	1	1	none	0.0001313789170503
T087	T232	FALSE	FALSE	0	0	1	1	none	0.0001302840780837
T092	T232	TRUE	TRUE	0	0	1	1	none	0.0001189400048517
T095	T232	TRUE	TRUE	0	0	1	1	none	8.54788754487e-05
T099a	T232	TRUE	TRUE	0	0	1	1	none	8.43273708608e-05
T102	T232	FALSE	FALSE	0	0	1	1	none	9.00122739093e-05
T104	T232	FALSE	FALSE	0	0	1	1	none	0.0001225572513711
T105	T232	FALSE	FALSE	0	0	1	1	none	0.0001213978373006
T107	T232	FALSE	FALSE	0	0	1	1	none	8.82036506496e-05
T126	T232	TRUE	TRUE	0	0	1	1	none	2.4652887419e-06
T156	T232	FALSE	FALSE	0	0	1	1	none	0.000122156848755
T159a	T232	TRUE	TRUE	0	0	1	1	none	0.0001283645449508
T182	T232	FALSE	FALSE	0	0	1	1	none	0.0001208963836162
T188	T232	TRUE	TRUE	0	0	1	1	none	0.0001259986905467
T192	T232	FALSE	FALSE	0	0	1	1	none	1.51088209501e-05
T223	T232	FALSE	FALSE	0	0	1	1	none	0.0001214992580361
T225	T232	FALSE	FALSE	0	0	1	1	none	0.0001275827185341
T230	T232	FALSE	FALSE	0	0	1	1	none	0.0001301731682105
S002	T241	FALSE	FALSE	0	0	1	1	none	9.15069695054002e-05
S007	T241	FALSE	FALSE	0	0	1	1	none	7.77146121664001e-05
S021	T241	FALSE	FALSE	0	0	1	1	none	8.80189161152001e-05
S024	T241	FALSE	FALSE	0	0	1	1	none	9.04455910992002e-05
S025	T241	FALSE	FALSE	0	0	1	1	none	8.67084968554001e-05
S026	T241	FALSE	FALSE	0	0	1	1	none	8.24440832547001e-05
S038	T241	FALSE	FALSE	0	0	1	1	none	3.09211455444e-05
S039	T241	FALSE	FALSE	0	0	1	1	none	8.82110882778001e-05
S040	T241	FALSE	FALSE	0	0	1	1	none	0.00012643683235
S042	T241	FALSE	FALSE	0	0	1	1	none	8.86693430208001e-05
S071	T241	FALSE	FALSE	0	0	1	1	none	0.0001106358269352
S078	T241	FALSE	FALSE	0	0	1	1	none	8.89611316794001e-05
S081	T241	FALSE	FALSE	0	0	1	1	none	8.99117638611001e-05
S085	T241	FALSE	FALSE	0	0	1	1	none	0.0001165945871303
S087	T241	FALSE	FALSE	0	0	1	1	none	0.0001309594824893
S093	T241	FALSE	FALSE	0	0	1	1	none	0.0001025452247422
S097	T241	FALSE	FALSE	0	0	1	1	none	8.60465267954001e-05
S102	T241	FALSE	FALSE	0	0	1	1	none	0.0001275710744243
S106	T241	FALSE	FALSE	0	0	1	1	none	9.19188234104001e-05
S130	T241	FALSE	FALSE	0	0	1	1	none	0.0001297235819891
T009	T241	FALSE	FALSE	0	0	1	1	none	9.40967364312001e-05
T010	T241	FALSE	FALSE	0	0	1	1	none	9.68308288786001e-05
T013	T241	FALSE	FALSE	0	0	1	1	none	2.31350585561e-05
T014	T241	FALSE	FALSE	0	0	1	1	none	8.95104612189002e-05
T020	T241	FALSE	FALSE	0	0	1	1	none	3.30135373584e-05
T021	T241	FALSE	FALSE	0	0	1	1	none	9.69221883129001e-05
T028	T241	FALSE	FALSE	0	0	1	1	none	7.46426996913001e-05
T035a	T241	FALSE	FALSE	0	0	1	1	none	0.0001296236645892
T035b	T241	FALSE	FALSE	0	0	1	1	none	9.65082341108001e-05
T040	T241	FALSE	FALSE	0	0	1	1	none	9.43886508751001e-05
T056	T241	FALSE	FALSE	0	0	1	1	none	0.0001000045702207
T059	T241	FALSE	FALSE	0	0	1	1	none	0.0001326534419722
T065	T241	FALSE	FALSE	0	0	1	1	none	2.91301558123e-05
T069	T241	FALSE	FALSE	0	0	1	1	none	0.0001369169042023
T073	T241	FALSE	FALSE	0	0	1	1	none	9.65082341108001e-05
T075	T241	FALSE	FALSE	0	0	1	1	none	7.23638039522999e-05
T077	T241	FALSE	FALSE	0	0	1	1	none	9.59053596909001e-05
T087	T241	FALSE	FALSE	0	0	1	1	none	9.48105207243002e-05
T092	T241	FALSE	FALSE	0	0	1	1	none	6.95985893663e-05
T095	T241	FALSE	FALSE	0	0	1	1	none	0.0001297235819891
T099a	T241	FALSE	FALSE	0	0	1	1	none	0.0001285720774012
T102	T241	FALSE	FALSE	0	0	1	1	none	0.0001342569804497
T104	T241	FALSE	FALSE	0	0	1	1	none	7.32158358857001e-05
T105	T241	FALSE	FALSE	0	0	1	1	none	3.10869285336e-05
T107	T241	FALSE	FALSE	0	0	1	1	none	0.00013244835719
T126	T241	FALSE	FALSE	0	0	1	1	none	0.0001470178493743
T156	T241	FALSE	FALSE	0	0	1	1	none	3.69951390896e-05
T159a	T241	FALSE	FALSE	0	0	1	1	none	9.28909875914002e-05
T182	T241	FALSE	FALSE	0	0	1	1	none	3.57346739508e-05
T188	T241	FALSE	FALSE	0	0	1	1	none	7.66572750613001e-05
T192	T241	FALSE	FALSE	0	0	1	1	none	0.0001596613815825
T223	T241	FALSE	FALSE	0	0	1	1	none	3.63375483707e-05
T225	T241	FALSE	FALSE	0	0	1	1	none	4.24210088687e-05
T230	T241	FALSE	FALSE	0	0	1	1	none	9.46996108511002e-05
T232	T241	FALSE	FALSE	0	0	1	1	none	0.0001457583094722
S002	T270	FALSE	FALSE	0	0	1	1	none	0.0001296397960656
S007	T270	FALSE	FALSE	0	0	1	1	none	0.0001297152968526
S021	T270	FALSE	FALSE	0	0	1	1	none	0.0001261517426754
S024	T270	FALSE	FALSE	0	0	1	1	none	0.0001285784176594
S025	T270	FALSE	FALSE	0	0	1	1	none	0.0001248413234156
S026	T270	FALSE	FALSE	0	0	1	1	none	0.0001205769098149
S038	T270	FALSE	FALSE	0	0	1	1	none	0.0001199478732504
S039	T270	FALSE	FALSE	0	0	1	1	none	0.000126343914838
S040	T270	FALSE	FALSE	0	0	1	1	none	5.97650984424e-05
S042	T270	FALSE	FALSE	0	0	1	1	none	0.000126802169581
S071	T270	FALSE	FALSE	0	0	1	1	none	3.89875005776e-05
S078	T270	FALSE	FALSE	0	0	1	1	none	0.0001270939582396
S081	T270	FALSE	FALSE	0	0	1	1	none	0.0001280445904213
S085	T270	FALSE	FALSE	0	0	1	1	none	7.50091497907e-05
S087	T270	FALSE	FALSE	0	0	1	1	none	8.93740451497e-05
S093	T270	FALSE	FALSE	0	0	1	1	none	4.70781027706e-05
S097	T270	FALSE	FALSE	0	0	1	1	none	0.0001241793533556
S102	T270	FALSE	FALSE	0	0	1	1	none	6.08993405167e-05
S106	T270	FALSE	FALSE	0	0	1	1	none	0.0001300516499706
S130	T270	FALSE	FALSE	0	0	1	1	none	8.81381446495e-05
T009	T270	FALSE	FALSE	0	0	1	1	none	0.0001322295629914
T010	T270	FALSE	FALSE	0	0	1	1	none	0.0001349636554388
T013	T270	FALSE	FALSE	0	0	1	1	none	0.0001300699531989
T014	T270	FALSE	FALSE	0	0	1	1	none	0.0001276432877791
T020	T270	FALSE	FALSE	0	0	1	1	none	0.0001220402650644
T021	T270	FALSE	FALSE	0	0	1	1	none	0.0001350550148731
T028	T270	FALSE	FALSE	0	0	1	1	none	0.0001266433843775
T035a	T270	FALSE	FALSE	0	0	1	1	none	8.80382272496e-05
T035b	T270	FALSE	FALSE	0	0	1	1	none	0.000134641060671
T040	T270	FALSE	FALSE	0	0	1	1	none	0.0001325214774353
T056	T270	FALSE	FALSE	0	0	1	1	none	0.0001381373967809
T059	T270	FALSE	FALSE	0	0	1	1	none	6.59817080646e-05
T065	T270	FALSE	FALSE	0	0	1	1	none	0.0001221003337801
T069	T270	FALSE	FALSE	0	0	1	1	none	5.03686677107e-05
T073	T270	FALSE	FALSE	0	0	1	1	none	0.000134641060671
T075	T270	FALSE	FALSE	0	0	1	1	none	0.0001092908816727
T077	T270	FALSE	FALSE	0	0	1	1	none	0.0001340381862511
T087	T270	FALSE	FALSE	0	0	1	1	none	0.0001329433472845
T092	T270	FALSE	FALSE	0	0	1	1	none	0.0001215992740525
T095	T270	FALSE	FALSE	0	0	1	1	none	8.81381446495e-05
T099a	T270	FALSE	FALSE	0	0	1	1	none	8.69866400616e-05
T102	T270	FALSE	FALSE	0	0	1	1	none	9.26715431101e-05
T104	T270	FALSE	FALSE	0	0	1	1	none	0.0001252165205719
T105	T270	FALSE	FALSE	0	0	1	1	none	0.0001240571065014
T107	T270	FALSE	FALSE	0	0	1	1	none	9.08629198504e-05
T126	T270	FALSE	FALSE	0	0	1	1	none	5.1245579427e-06
T156	T270	FALSE	FALSE	0	0	1	1	none	0.0001248161179558
T159a	T270	FALSE	FALSE	0	0	1	1	none	0.0001310238141516
T182	T270	FALSE	FALSE	0	0	1	1	none	0.000123555652817
T188	T270	FALSE	FALSE	0	0	1	1	none	0.0001286579597475
T192	T270	FALSE	FALSE	0	0	1	1	none	1.77680901509e-05
T223	T270	FALSE	FALSE	0	0	1	1	none	0.0001241585272369
T225	T270	FALSE	FALSE	0	0	1	1	none	0.0001302419877349
T230	T270	FALSE	FALSE	0	0	1	1	none	0.0001328324374113
T232	T270	TRUE	TRUE	1	0	1	1	anc	6.028744199e-07
T241	T270	FALSE	FALSE	0	0	1	1	none	0.000148417578673
S002	T271b	FALSE	FALSE	0	0	1	1	none	7.33313785673001e-05
S007	T271b	FALSE	FALSE	0	0	1	1	none	5.95390212283e-05
S021	T271b	FALSE	FALSE	0	0	1	1	none	6.98433251771001e-05
S024	T271b	FALSE	FALSE	0	0	1	1	none	7.22700001611001e-05
S025	T271b	FALSE	FALSE	0	0	1	1	none	6.85329059173001e-05
S026	T271b	FALSE	FALSE	0	0	1	1	none	6.42684923166e-05
S038	T271b	FALSE	FALSE	0	0	1	1	none	1.39513034461e-05
S039	T271b	FALSE	FALSE	0	0	1	1	none	7.00354973397001e-05
S040	T271b	FALSE	FALSE	0	0	1	1	none	0.0001082612414119
S042	T271b	FALSE	FALSE	0	0	1	1	none	7.04937520827001e-05
S071	T271b	FALSE	FALSE	0	0	1	1	none	9.24602359971001e-05
S078	T271b	FALSE	FALSE	0	0	1	1	none	7.07855407413001e-05
S081	T271b	FALSE	FALSE	0	0	1	1	none	7.17361729230001e-05
S085	T271b	FALSE	FALSE	0	0	1	1	none	9.84189961922001e-05
S087	T271b	FALSE	FALSE	0	0	1	1	none	0.0001127838915512
S093	T271b	FALSE	FALSE	0	0	1	1	none	8.43696338041001e-05
S097	T271b	FALSE	FALSE	0	0	1	1	none	6.78709358573e-05
S102	T271b	FALSE	FALSE	0	0	1	1	none	0.0001093954834862
S106	T271b	FALSE	FALSE	0	0	1	1	none	7.37432324723001e-05
S130	T271b	FALSE	FALSE	0	0	1	1	none	0.000111547991051
T009	T271b	FALSE	FALSE	0	0	1	1	none	7.59211454931001e-05
T010	T271b	FALSE	FALSE	0	0	1	1	none	7.86552379405001e-05
T013	T271b	FALSE	FALSE	0	0	1	1	none	2.40733833946e-05
T014	T271b	FALSE	FALSE	0	0	1	1	none	7.13348702808001e-05
T020	T271b	FALSE	FALSE	0	0	1	1	none	1.60436952601e-05
T021	T271b	FALSE	FALSE	0	0	1	1	none	7.87465973748001e-05
T028	T271b	FALSE	FALSE	0	0	1	1	none	5.64671087532e-05
T035a	T271b	FALSE	FALSE	0	0	1	1	none	0.0001114480736511
T035b	T271b	FALSE	FALSE	0	0	1	1	none	7.83326431727001e-05
T040	T271b	FALSE	FALSE	0	0	1	1	none	7.62130599370001e-05
T056	T271b	FALSE	FALSE	0	0	1	1	none	8.18289792826001e-05
T059	T271b	FALSE	FALSE	0	0	1	1	none	0.0001144778510341
T065	T271b	FALSE	FALSE	0	0	1	1	none	1.61037639758e-05
T069	T271b	FALSE	FALSE	0	0	1	1	none	0.0001187413132642
T073	T271b	FALSE	FALSE	0	0	1	1	none	7.83326431727001e-05
T075	T271b	FALSE	FALSE	0	0	1	1	none	5.41882130142e-05
T077	T271b	FALSE	FALSE	0	0	1	1	none	7.77297687528001e-05
T087	T271b	FALSE	FALSE	0	0	1	1	none	7.66349297862001e-05
T092	T271b	FALSE	FALSE	0	0	1	1	none	5.14229984282e-05
T095	T271b	FALSE	FALSE	0	0	1	1	none	0.000111547991051
T099a	T271b	FALSE	FALSE	0	0	1	1	none	0.0001103964864631
T102	T271b	FALSE	FALSE	0	0	1	1	none	0.0001160813895116
T104	T271b	FALSE	FALSE	0	0	1	1	none	5.50402449476e-05
T105	T271b	FALSE	FALSE	0	0	1	1	none	1.80605366971e-05
T107	T271b	FALSE	FALSE	0	0	1	1	none	0.0001142727662519
T126	T271b	FALSE	FALSE	0	0	1	1	none	0.0001288422584362
T156	T271b	FALSE	FALSE	0	0	1	1	none	7.8373674587e-06
T159a	T271b	FALSE	FALSE	0	0	1	1	none	7.47153966533001e-05
T182	T271b	FALSE	FALSE	0	0	1	1	none	1.63533341729e-05
T188	T271b	FALSE	FALSE	0	0	1	1	none	5.84816841232e-05
T192	T271b	FALSE	FALSE	0	0	1	1	none	0.0001414857906444
T223	T271b	FALSE	FALSE	0	0	1	1	none	1.69562085928e-05
T225	T271b	FALSE	FALSE	0	0	1	1	none	4.8229953592e-06
T230	T271b	FALSE	FALSE	0	0	1	1	none	7.65240199130001e-05
T232	T271b	FALSE	FALSE	0	0	1	1	none	0.0001275827185341
T241	T271b	FALSE	FALSE	0	0	1	1	none	4.24210088687e-05
T270	T271b	FALSE	FALSE	0	0	1	1	none	0.0001302419877349
S002	T301	FALSE	FALSE	0	0	1	1	none	0.0001365508711447
S007	T301	FALSE	FALSE	0	0	1	1	none	0.0001366263719317
S021	T301	FALSE	FALSE	0	0	1	1	none	0.0001330628177545
S024	T301	FALSE	FALSE	0	0	1	1	none	0.0001354894927385
S025	T301	FALSE	FALSE	0	0	1	1	none	0.0001317523984947
S026	T301	FALSE	FALSE	0	0	1	1	none	0.000127487984894
S038	T301	FALSE	FALSE	0	0	1	1	none	0.0001268589483295
S039	T301	FALSE	FALSE	0	0	1	1	none	0.0001332549899171
S040	T301	FALSE	FALSE	0	0	1	1	none	6.66761735215e-05
S042	T301	FALSE	FALSE	0	0	1	1	none	0.0001337132446601
S071	T301	FALSE	FALSE	0	0	1	1	none	4.58985756567e-05
S078	T301	FALSE	FALSE	0	0	1	1	none	0.0001340050333187
S081	T301	FALSE	FALSE	0	0	1	1	none	0.0001349556655004
S085	T301	FALSE	FALSE	0	0	1	1	none	8.19202248698e-05
S087	T301	FALSE	FALSE	0	0	1	1	none	9.62851202288e-05
S093	T301	FALSE	FALSE	0	0	1	1	none	5.39891778497e-05
S097	T301	FALSE	FALSE	0	0	1	1	none	0.0001310904284347
S102	T301	FALSE	FALSE	0	0	1	1	none	6.78104155958e-05
S106	T301	FALSE	FALSE	0	0	1	1	none	0.0001369627250497
S130	T301	FALSE	FALSE	0	0	1	1	none	9.50492197286e-05
T009	T301	FALSE	FALSE	0	0	1	1	none	0.0001391406380705
T010	T301	FALSE	FALSE	0	0	1	1	none	0.0001418747305179
T013	T301	FALSE	FALSE	0	0	1	1	none	0.000136981028278
T014	T301	FALSE	FALSE	0	0	1	1	none	0.0001345543628582
T020	T301	FALSE	FALSE	0	0	1	1	none	0.0001289513401435
T021	T301	FALSE	FALSE	0	0	1	1	none	0.0001419660899522
T028	T301	FALSE	FALSE	0	0	1	1	none	0.0001335544594566
T035a	T301	FALSE	FALSE	0	0	1	1	none	9.49493023287e-05
T035b	T301	FALSE	FALSE	0	0	1	1	none	0.0001415521357501
T040	T301	FALSE	FALSE	0	0	1	1	none	0.0001394325525144
T056	T301	FALSE	FALSE	0	0	1	1	none	0.00014504847186
T059	T301	FALSE	FALSE	0	0	1	1	none	7.28927831437e-05
T065	T301	FALSE	FALSE	0	0	1	1	none	0.0001290114088592
T069	T301	FALSE	FALSE	0	0	1	1	none	5.72797427898e-05
T073	T301	FALSE	FALSE	0	0	1	1	none	0.0001415521357501
T075	T301	FALSE	FALSE	0	0	1	1	none	0.0001162019567518
T077	T301	FALSE	FALSE	0	0	1	1	none	0.0001409492613302
T087	T301	FALSE	FALSE	0	0	1	1	none	0.0001398544223636
T092	T301	FALSE	FALSE	0	0	1	1	none	0.0001285103491316
T095	T301	FALSE	FALSE	0	0	1	1	none	9.50492197286e-05
T099a	T301	FALSE	FALSE	0	0	1	1	none	9.38977151407e-05
T102	T301	FALSE	FALSE	0	0	1	1	none	9.95826181892e-05
T104	T301	FALSE	FALSE	0	0	1	1	none	0.000132127595651
T105	T301	FALSE	FALSE	0	0	1	1	none	0.0001309681815805
T107	T301	FALSE	FALSE	0	0	1	1	none	9.77739949295e-05
T126	T301	FALSE	FALSE	1	0	1	1	anc	7.7079299579e-06
T156	T301	FALSE	FALSE	0	0	1	1	none	0.0001317271930349
T159a	T301	FALSE	FALSE	0	0	1	1	none	0.0001379348892307
T182	T301	FALSE	FALSE	0	0	1	1	none	0.0001304667278961
T188	T301	FALSE	FALSE	0	0	1	1	none	0.0001355690348266
T192	T301	FALSE	FALSE	0	0	1	1	none	2.0954336586e-05
T223	T301	FALSE	FALSE	0	0	1	1	none	0.000131069602316
T225	T301	FALSE	FALSE	0	0	1	1	none	0.000137153062814
T230	T301	FALSE	FALSE	0	0	1	1	none	0.0001397435124904
T232	T301	FALSE	FALSE	0	0	1	1	none	1.07760931197e-05
T241	T301	FALSE	FALSE	0	0	1	1	none	0.0001553286537521
T270	T301	FALSE	FALSE	0	0	1	1	none	1.34353623205e-05
T271b	T301	FALSE	FALSE	0	0	1	1	none	0.000137153062814
S002	T303	FALSE	FALSE	0	0	1	1	none	0.0001402797583775
S007	T303	FALSE	FALSE	0	0	1	1	none	0.0001403552591645
S021	T303	FALSE	FALSE	0	0	1	1	none	0.0001367917049873
S024	T303	FALSE	FALSE	0	0	1	1	none	0.0001392183799713
S025	T303	FALSE	FALSE	0	0	1	1	none	0.0001354812857275
S026	T303	FALSE	FALSE	0	0	1	1	none	0.0001312168721268
S038	T303	FALSE	FALSE	0	0	1	1	none	0.0001305878355623
S039	T303	FALSE	FALSE	0	0	1	1	none	0.0001369838771499
S040	T303	FALSE	FALSE	0	0	1	1	none	7.04050607543e-05
S042	T303	FALSE	FALSE	0	0	1	1	none	0.0001374421318929
S071	T303	FALSE	FALSE	0	0	1	1	none	4.96274628895e-05
S078	T303	FALSE	FALSE	0	0	1	1	none	0.0001377339205515
S081	T303	FALSE	FALSE	0	0	1	1	none	0.0001386845527332
S085	T303	FALSE	FALSE	0	0	1	1	none	8.56491121026e-05
S087	T303	FALSE	FALSE	0	0	1	1	none	0.0001000140074616
S093	T303	FALSE	FALSE	0	0	1	1	none	5.77180650825e-05
S097	T303	FALSE	FALSE	0	0	1	1	none	0.0001348193156675
S102	T303	FALSE	FALSE	0	0	1	1	none	7.15393028286e-05
S106	T303	FALSE	FALSE	0	0	1	1	none	0.0001406916122825
S130	T303	FALSE	FALSE	0	0	1	1	none	9.87781069614e-05
T009	T303	FALSE	FALSE	0	0	1	1	none	0.0001428695253033
T010	T303	FALSE	FALSE	0	0	1	1	none	0.0001456036177507
T013	T303	FALSE	FALSE	0	0	1	1	none	0.0001407099155108
T014	T303	FALSE	FALSE	0	0	1	1	none	0.000138283250091
T020	T303	FALSE	FALSE	0	0	1	1	none	0.0001326802273763
T021	T303	FALSE	FALSE	0	0	1	1	none	0.000145694977185
T028	T303	FALSE	FALSE	0	0	1	1	none	0.0001372833466894
T035a	T303	FALSE	FALSE	0	0	1	1	none	9.86781895615e-05
T035b	T303	FALSE	FALSE	0	0	1	1	none	0.0001452810229829
T040	T303	FALSE	FALSE	0	0	1	1	none	0.0001431614397472
T056	T303	FALSE	FALSE	0	0	1	1	none	0.0001487773590928
T059	T303	FALSE	FALSE	0	0	1	1	none	7.66216703765e-05
T065	T303	FALSE	FALSE	0	0	1	1	none	0.000132740296092
T069	T303	FALSE	FALSE	0	0	1	1	none	6.10086300226e-05
T073	T303	FALSE	FALSE	0	0	1	1	none	0.0001452810229829
T075	T303	FALSE	FALSE	0	0	1	1	none	0.0001199308439846
T077	T303	FALSE	FALSE	0	0	1	1	none	0.000144678148563
T087	T303	FALSE	FALSE	0	0	1	1	none	0.0001435833095964
T092	T303	FALSE	FALSE	0	0	1	1	none	0.0001322392363644
T095	T303	FALSE	FALSE	0	0	1	1	none	9.87781069614e-05
T099a	T303	FALSE	FALSE	0	0	1	1	none	9.76266023735e-05
T102	T303	FALSE	FALSE	0	0	1	1	none	0.000103311505422
T104	T303	FALSE	FALSE	0	0	1	1	none	0.0001358564828838
T105	T303	FALSE	FALSE	0	0	1	1	none	0.0001346970688133
T107	T303	FALSE	FALSE	0	0	1	1	none	0.0001015028821623
T126	T303	FALSE	FALSE	1	0	1	1	anc	6.0109474116e-06
T156	T303	FALSE	FALSE	0	0	1	1	none	0.0001354560802677
T159a	T303	FALSE	FALSE	0	0	1	1	none	0.0001416637764635
T182	T303	FALSE	FALSE	0	0	1	1	none	0.0001341956151289
T188	T303	FALSE	FALSE	0	0	1	1	none	0.0001392979220594
T192	T303	FALSE	FALSE	0	0	1	1	none	2.22717261392e-05
T223	T303	FALSE	FALSE	0	0	1	1	none	0.0001347984895488
T225	T303	FALSE	FALSE	0	0	1	1	none	0.0001408819500468
T230	T303	FALSE	FALSE	0	0	1	1	none	0.0001434723997232
T232	T303	FALSE	FALSE	0	0	1	1	none	1.45049803525e-05
T241	T303	FALSE	FALSE	0	0	1	1	none	0.0001590575409849
T270	T303	FALSE	FALSE	0	0	1	1	none	1.71642495533e-05
T271b	T303	FALSE	FALSE	0	0	1	1	none	0.0001408819500468
T301	T303	FALSE	FALSE	0	0	1	1	none	2.03504959884e-05
S002	T322	FALSE	FALSE	0	0	1	1	none	8.12045633320001e-05
S007	T322	FALSE	FALSE	0	0	1	1	none	6.7412205993e-05
S021	T322	FALSE	FALSE	0	0	1	1	none	7.77165099418001e-05
S024	T322	FALSE	FALSE	0	0	1	1	none	8.01431849258001e-05
S025	T322	FALSE	FALSE	0	0	1	1	none	7.64060906820001e-05
S026	T322	FALSE	FALSE	0	0	1	1	none	7.21416770813001e-05
S038	T322	FALSE	FALSE	0	0	1	1	none	2.0618739371e-05
S039	T322	FALSE	FALSE	0	0	1	1	none	7.79086821044001e-05
S040	T322	FALSE	FALSE	0	0	1	1	none	0.0001161344261766
S042	T322	FALSE	FALSE	0	0	1	1	none	7.83669368474001e-05
S071	T322	FALSE	FALSE	0	0	1	1	none	0.0001003334207618
S078	T322	FALSE	FALSE	0	0	1	1	none	7.86587255060001e-05
S081	T322	FALSE	FALSE	0	0	1	1	none	7.96093576877001e-05
S085	T322	FALSE	FALSE	0	0	1	1	none	0.0001062921809569
S087	T322	FALSE	FALSE	0	0	1	1	none	0.0001206570763159
S093	T322	FALSE	FALSE	0	0	1	1	none	9.22428185688001e-05
S097	T322	FALSE	FALSE	0	0	1	1	none	7.57441206220001e-05
S102	T322	FALSE	FALSE	0	0	1	1	none	0.0001172686682509
S106	T322	FALSE	FALSE	0	0	1	1	none	8.16164172370001e-05
S130	T322	FALSE	FALSE	0	0	1	1	none	0.0001194211758157
T009	T322	FALSE	FALSE	0	0	1	1	none	8.37943302578001e-05
T010	T322	FALSE	FALSE	0	0	1	1	none	8.65284227052001e-05
T013	T322	FALSE	FALSE	0	0	1	1	none	1.28326523827e-05
T014	T322	FALSE	FALSE	0	0	1	1	none	7.92080550455001e-05
T020	T322	FALSE	FALSE	0	0	1	1	none	2.2711131185e-05
T021	T322	FALSE	FALSE	0	0	1	1	none	8.66197821395001e-05
T028	T322	FALSE	FALSE	0	0	1	1	none	6.43402935179e-05
T035a	T322	FALSE	FALSE	0	0	1	1	none	0.0001193212584158
T035b	T322	FALSE	FALSE	0	0	1	1	none	8.62058279374001e-05
T040	T322	FALSE	FALSE	0	0	1	1	none	8.40862447017001e-05
T056	T322	FALSE	FALSE	0	0	1	1	none	8.97021640473001e-05
T059	T322	FALSE	FALSE	0	0	1	1	none	0.0001223510357988
T065	T322	FALSE	FALSE	0	0	1	1	none	1.88277496389e-05
T069	T322	FALSE	FALSE	0	0	1	1	none	0.0001266144980289
T073	T322	FALSE	FALSE	0	0	1	1	none	8.62058279374001e-05
T075	T322	FALSE	FALSE	0	0	1	1	none	6.20613977789e-05
T077	T322	FALSE	FALSE	0	0	1	1	none	8.56029535175001e-05
T087	T322	FALSE	FALSE	0	0	1	1	none	8.45081145509001e-05
T092	T322	FALSE	FALSE	0	0	1	1	none	5.92961831929e-05
T095	T322	FALSE	FALSE	0	0	1	1	none	0.0001194211758157
T099a	T322	FALSE	FALSE	0	0	1	1	none	0.0001182696712278
T102	T322	FALSE	FALSE	0	0	1	1	none	0.0001239545742763
T104	T322	FALSE	FALSE	0	0	1	1	none	6.29134297123e-05
T105	T322	FALSE	FALSE	0	0	1	1	none	2.07845223602e-05
T107	T322	FALSE	FALSE	0	0	1	1	none	0.0001221459510166
T126	T322	FALSE	FALSE	0	0	1	1	none	0.0001367154432009
T156	T322	FALSE	FALSE	0	0	1	1	none	2.66927329162e-05
T159a	T322	FALSE	FALSE	0	0	1	1	none	8.25885814180001e-05
T182	T322	FALSE	FALSE	0	0	1	1	none	2.54322677774e-05
T188	T322	FALSE	FALSE	0	0	1	1	none	6.63548688879e-05
T192	T322	FALSE	FALSE	0	0	1	1	none	0.0001493589754091
T223	T322	FALSE	FALSE	0	0	1	1	none	2.60351421973e-05
T225	T322	FALSE	FALSE	0	0	1	1	none	3.21186026953e-05
T230	T322	FALSE	FALSE	0	0	1	1	none	8.43972046777001e-05
T232	T322	FALSE	FALSE	0	0	1	1	none	0.0001354559032988
T241	T322	FALSE	FALSE	0	0	1	1	none	1.2713903853e-05
T270	T322	FALSE	FALSE	0	0	1	1	none	0.0001381151724996
T271b	T322	FALSE	FALSE	0	0	1	1	none	3.21186026953e-05
T301	T322	FALSE	FALSE	0	0	1	1	none	0.0001450262475787
T303	T322	FALSE	FALSE	0	0	1	1	none	0.0001487551348115
S002	T327b	FALSE	FALSE	0	0	1	1	none	0.0001236133575812
S007	T327b	FALSE	FALSE	0	0	1	1	none	0.0001236888583682
S021	T327b	FALSE	FALSE	0	0	1	1	none	0.000120125304191
S024	T327b	FALSE	FALSE	0	0	1	1	none	0.000122551979175
S025	T327b	FALSE	FALSE	0	0	1	1	none	0.0001188148849312
S026	T327b	FALSE	FALSE	0	0	1	1	none	0.0001145504713305
S038	T327b	FALSE	FALSE	0	0	1	1	none	0.000113921434766
S039	T327b	FALSE	FALSE	0	0	1	1	none	0.0001203174763536
S040	T327b	FALSE	FALSE	0	0	1	1	none	5.3738659958e-05
S042	T327b	FALSE	FALSE	0	0	1	1	none	0.0001207757310966
S071	T327b	FALSE	FALSE	0	0	1	1	none	3.29610620932e-05
S078	T327b	FALSE	FALSE	0	0	1	1	none	0.0001210675197552
S081	T327b	FALSE	FALSE	0	0	1	1	none	0.0001220181519369
S085	T327b	FALSE	FALSE	0	0	1	1	none	6.89827113063e-05
S087	T327b	FALSE	FALSE	0	0	1	1	none	8.33476066653e-05
S093	T327b	FALSE	FALSE	0	0	1	1	none	4.10516642862e-05
S097	T327b	FALSE	FALSE	0	0	1	1	none	0.0001181529148712
S102	T327b	FALSE	FALSE	0	0	1	1	none	5.48729020323e-05
S106	T327b	FALSE	FALSE	0	0	1	1	none	0.0001240252114862
S130	T327b	FALSE	FALSE	0	0	1	1	none	8.21117061651e-05
T009	T327b	FALSE	FALSE	0	0	1	1	none	0.000126203124507
T010	T327b	FALSE	FALSE	0	0	1	1	none	0.0001289372169544
T013	T327b	FALSE	FALSE	0	0	1	1	none	0.0001240435147145
T014	T327b	FALSE	FALSE	0	0	1	1	none	0.0001216168492947
T020	T327b	FALSE	FALSE	0	0	1	1	none	0.00011601382658
T021	T327b	FALSE	FALSE	0	0	1	1	none	0.0001290285763887
T028	T327b	FALSE	FALSE	0	0	1	1	none	0.0001206169458931
T035a	T327b	FALSE	FALSE	0	0	1	1	none	8.20117887652e-05
T035b	T327b	FALSE	FALSE	0	0	1	1	none	0.0001286146221866
T040	T327b	FALSE	FALSE	0	0	1	1	none	0.0001264950389509
T056	T327b	FALSE	FALSE	0	0	1	1	none	0.0001321109582965
T059	T327b	FALSE	FALSE	0	0	1	1	none	5.99552695802e-05
T065	T327b	FALSE	FALSE	0	0	1	1	none	0.0001160738952957
T069	T327b	FALSE	FALSE	0	0	1	1	none	5.77706524923e-05
T073	T327b	FALSE	FALSE	0	0	1	1	none	0.0001286146221866
T075	T327b	FALSE	FALSE	0	0	1	1	none	0.0001032644431883
T077	T327b	FALSE	FALSE	0	0	1	1	none	0.0001280117477667
T087	T327b	FALSE	FALSE	0	0	1	1	none	0.0001269169088001
T092	T327b	FALSE	FALSE	0	0	1	1	none	0.0001155728355681
T095	T327b	FALSE	FALSE	0	0	1	1	none	8.21117061651e-05
T099a	T327b	FALSE	FALSE	0	0	1	1	none	8.09602015772e-05
T102	T327b	FALSE	FALSE	0	0	1	1	none	8.66451046257e-05
T104	T327b	FALSE	FALSE	0	0	1	1	none	0.0001191900820875
T105	T327b	FALSE	FALSE	0	0	1	1	none	0.000118030668017
T107	T327b	FALSE	FALSE	0	0	1	1	none	8.4836481366e-05
T126	T327b	FALSE	FALSE	0	0	1	1	none	6.78715976643e-05
T156	T327b	FALSE	FALSE	0	0	1	1	none	0.0001187896794714
T159a	T327b	FALSE	FALSE	0	0	1	1	none	0.0001249973756672
T182	T327b	FALSE	FALSE	0	0	1	1	none	0.0001175292143326
T188	T327b	FALSE	FALSE	0	0	1	1	none	0.0001226315212631
T192	T327b	FALSE	FALSE	0	0	1	1	none	8.05151298725e-05
T223	T327b	FALSE	FALSE	0	0	1	1	none	0.0001181320887525
T225	T327b	FALSE	FALSE	0	0	1	1	none	0.0001242155492505
T230	T327b	FALSE	FALSE	0	0	1	1	none	0.0001268059989269
T232	T327b	FALSE	FALSE	0	0	1	1	none	6.66120577622e-05
T241	T327b	FALSE	FALSE	0	0	1	1	none	0.0001423911401886
T270	T327b	FALSE	FALSE	0	0	1	1	none	6.9271326963e-05
T271b	T327b	FALSE	FALSE	0	0	1	1	none	0.0001242155492505
T301	T327b	FALSE	FALSE	0	0	1	1	none	7.61824020421e-05
T303	T327b	FALSE	FALSE	0	0	1	1	none	7.99112892749e-05
T322	T327b	FALSE	FALSE	0	0	1	1	none	0.0001320887340152
S002	T330	TRUE	TRUE	0	0	1	1	none	0.0001193932366419
S007	T330	TRUE	TRUE	0	0	1	1	none	0.0001194687374289
S021	T330	TRUE	TRUE	0	0	1	1	none	0.0001159051832517
S024	T330	TRUE	TRUE	0	0	1	1	none	0.0001183318582357
S025	T330	TRUE	TRUE	0	0	1	1	none	0.0001145947639919
S026	T330	TRUE	TRUE	0	0	1	1	none	0.0001103303503912
S038	T330	TRUE	TRUE	0	0	1	1	none	0.0001097013138267
S039	T330	TRUE	TRUE	0	0	1	1	none	0.0001160973554143
S040	T330	TRUE	TRUE	0	0	1	1	none	4.95185390187e-05
S042	T330	TRUE	TRUE	0	0	1	1	none	0.0001165556101573
S071	T330	TRUE	TRUE	0	0	1	1	none	2.87409411539e-05
S078	T330	TRUE	TRUE	0	0	1	1	none	0.0001168473988159
S081	T330	TRUE	TRUE	0	0	1	1	none	0.0001177980309976
S085	T330	TRUE	TRUE	0	0	1	1	none	6.4762590367e-05
S087	T330	TRUE	TRUE	0	0	1	1	none	7.9127485726e-05
S093	T330	TRUE	TRUE	0	0	1	1	none	3.68315433469e-05
S097	T330	TRUE	TRUE	0	0	1	1	none	0.0001139327939319
S102	T330	TRUE	TRUE	0	0	1	1	none	5.0652781093e-05
S106	T330	TRUE	TRUE	0	0	1	1	none	0.0001198050905469
S130	T330	TRUE	TRUE	0	0	1	1	none	7.78915852258e-05
T009	T330	FALSE	FALSE	0	0	1	1	none	0.0001219830035677
T010	T330	FALSE	FALSE	0	0	1	1	none	0.0001247170960151
T013	T330	FALSE	FALSE	0	0	1	1	none	0.0001198233937752
T014	T330	TRUE	TRUE	0	0	1	1	none	0.0001173967283554
T020	T330	TRUE	TRUE	0	0	1	1	none	0.0001117937056407
T021	T330	FALSE	FALSE	0	0	1	1	none	0.0001248084554494
T028	T330	TRUE	TRUE	0	0	1	1	none	0.0001163968249538
T035a	T330	TRUE	TRUE	0	0	1	1	none	7.77916678259e-05
T035b	T330	FALSE	FALSE	0	0	1	1	none	0.0001243945012473
T040	T330	TRUE	TRUE	0	0	1	1	none	0.0001222749180116
T056	T330	FALSE	FALSE	0	0	1	1	none	0.0001278908373572
T059	T330	TRUE	TRUE	0	0	1	1	none	5.57351486409e-05
T065	T330	TRUE	TRUE	0	0	1	1	none	0.0001118537743564
T069	T330	TRUE	TRUE	0	0	1	1	none	5.3550531553e-05
T073	T330	FALSE	FALSE	0	0	1	1	none	0.0001243945012473
T075	T330	TRUE	TRUE	0	0	1	1	none	9.9044322249e-05
T077	T330	FALSE	FALSE	0	0	1	1	none	0.0001237916268274
T087	T330	FALSE	FALSE	0	0	1	1	none	0.0001226967878608
T092	T330	TRUE	TRUE	0	0	1	1	none	0.0001113527146288
T095	T330	TRUE	TRUE	0	0	1	1	none	7.78915852258e-05
T099a	T330	TRUE	TRUE	0	0	1	1	none	7.67400806379e-05
T102	T330	FALSE	FALSE	0	0	1	1	none	8.24249836864e-05
T104	T330	FALSE	FALSE	0	0	1	1	none	0.0001149699611482
T105	T330	FALSE	FALSE	0	0	1	1	none	0.0001138105470777
T107	T330	FALSE	FALSE	0	0	1	1	none	8.06163604267e-05
T126	T330	TRUE	TRUE	0	0	1	1	none	6.3651476725e-05
T156	T330	FALSE	FALSE	0	0	1	1	none	0.0001145695585321
T159a	T330	TRUE	TRUE	0	0	1	1	none	0.0001207772547279
T182	T330	FALSE	FALSE	0	0	1	1	none	0.0001133090933933
T188	T330	TRUE	TRUE	0	0	1	1	none	0.0001184114003238
T192	T330	FALSE	FALSE	0	0	1	1	none	7.62950089332e-05
T223	T330	FALSE	FALSE	0	0	1	1	none	0.0001139119678132
T225	T330	FALSE	FALSE	0	0	1	1	none	0.0001199954283112
T230	T330	FALSE	FALSE	0	0	1	1	none	0.0001225858779876
T232	T330	TRUE	TRUE	0	0	1	1	none	6.23919368229e-05
T241	T330	FALSE	FALSE	0	0	1	1	none	0.0001381710192493
T270	T330	FALSE	FALSE	0	0	1	1	none	6.50512060237e-05
T271b	T330	FALSE	FALSE	0	0	1	1	none	0.0001199954283112
T301	T330	FALSE	FALSE	0	0	1	1	none	7.19622811028e-05
T303	T330	FALSE	FALSE	0	0	1	1	none	7.56911683356e-05
T322	T330	FALSE	FALSE	0	0	1	1	none	0.0001278686130759
T327b	T330	TRUE	TRUE	0	1	1	1	desc	6.028744199e-07
S002	T335	FALSE	FALSE	0	0	1	1	none	0.0001407964982907
S007	T335	FALSE	FALSE	0	0	1	1	none	0.0001408719990777
S021	T335	FALSE	FALSE	0	0	1	1	none	0.0001373084449005
S024	T335	FALSE	FALSE	0	0	1	1	none	0.0001397351198845
S025	T335	FALSE	FALSE	0	0	1	1	none	0.0001359980256407
S026	T335	FALSE	FALSE	0	0	1	1	none	0.00013173361204
S038	T335	FALSE	FALSE	0	0	1	1	none	0.0001311045754755
S039	T335	FALSE	FALSE	0	0	1	1	none	0.0001375006170631
S040	T335	FALSE	FALSE	0	0	1	1	none	7.09218006675e-05
S042	T335	FALSE	FALSE	0	0	1	1	none	0.0001379588718061
S071	T335	FALSE	FALSE	0	0	1	1	none	5.01442028027e-05
S078	T335	FALSE	FALSE	0	0	1	1	none	0.0001382506604647
S081	T335	FALSE	FALSE	0	0	1	1	none	0.0001392012926464
S085	T335	FALSE	FALSE	0	0	1	1	none	8.61658520158e-05
S087	T335	FALSE	FALSE	0	0	1	1	none	0.0001005307473748
S093	T335	FALSE	FALSE	0	0	1	1	none	5.82348049957e-05
S097	T335	FALSE	FALSE	0	0	1	1	none	0.0001353360555807
S102	T335	FALSE	FALSE	0	0	1	1	none	7.20560427418e-05
S106	T335	FALSE	FALSE	0	0	1	1	none	0.0001412083521957
S130	T335	FALSE	FALSE	0	0	1	1	none	9.92948468746e-05
T009	T335	FALSE	FALSE	0	0	1	1	none	0.0001433862652165
T010	T335	FALSE	FALSE	0	0	1	1	none	0.0001461203576639
T013	T335	FALSE	FALSE	0	0	1	1	none	0.000141226655424
T014	T335	FALSE	FALSE	0	0	1	1	none	0.0001387999900042
T020	T335	FALSE	FALSE	0	0	1	1	none	0.0001331969672895
T021	T335	FALSE	FALSE	0	0	1	1	none	0.0001462117170982
T028	T335	FALSE	FALSE	0	0	1	1	none	0.0001378000866026
T035a	T335	FALSE	FALSE	0	0	1	1	none	9.91949294747e-05
T035b	T335	FALSE	FALSE	0	0	1	1	none	0.0001457977628961
T040	T335	FALSE	FALSE	0	0	1	1	none	0.0001436781796604
T056	T335	FALSE	FALSE	0	0	1	1	none	0.000149294099006
T059	T335	FALSE	FALSE	0	0	1	1	none	7.71384102897e-05
T065	T335	FALSE	FALSE	0	0	1	1	none	0.0001332570360052
T069	T335	FALSE	FALSE	0	0	1	1	none	6.15253699358e-05
T073	T335	FALSE	FALSE	0	0	1	1	none	0.0001457977628961
T075	T335	FALSE	FALSE	0	0	1	1	none	0.0001204475838978
T077	T335	FALSE	FALSE	0	0	1	1	none	0.0001451948884762
T087	T335	FALSE	FALSE	0	0	1	1	none	0.0001441000495096
T092	T335	FALSE	FALSE	0	0	1	1	none	0.0001327559762776
T095	T335	FALSE	FALSE	0	0	1	1	none	9.92948468746e-05
T099a	T335	FALSE	FALSE	0	0	1	1	none	9.81433422867e-05
T102	T335	FALSE	FALSE	0	0	1	1	none	0.0001038282453352
T104	T335	FALSE	FALSE	0	0	1	1	none	0.000136373222797
T105	T335	FALSE	FALSE	0	0	1	1	none	0.0001352138087265
T107	T335	FALSE	FALSE	0	0	1	1	none	0.0001020196220755
T126	T335	TRUE	TRUE	1	0	1	1	anc	6.028744199e-07
[truncated: 1,161 more rows]
