# Supplementary material for: Improved characterisation of MRSA transmission using within-host bacterial sequence diversity
Source: eLife. 2019 Oct 8;8:e46402. doi: 10.7554/eLife.46402 (PMC6954020; doi:10.7554/eLife.46402)
Supplement: Figure 9—source data 1. [file elife-46402-fig9-data1.zip › Figure 9-source data 1/classifications/Classification_Posterior_ds_10percol_51.csv]

host.1	host.2	adjacent	contiguous	paths12	paths21	nodes1	nodes2	path.classification	min.distance.between.subgraphs
S002	S007	TRUE	TRUE	0	0	1	1	none	7.0277752969e-05
S002	S021	TRUE	TRUE	0	0	1	1	none	1.10036989848e-05
S007	S021	TRUE	TRUE	0	0	1	1	none	7.14286347458e-05
S002	S024	TRUE	TRUE	0	0	1	1	none	1.0023371263e-05
S007	S024	TRUE	TRUE	0	0	1	1	none	7.0448307024e-05
S021	S024	TRUE	TRUE	0	0	1	1	none	3.3768338402e-06
S002	S025	TRUE	TRUE	0	0	1	1	none	1.8729407708e-05
S007	S025	TRUE	TRUE	0	0	1	1	none	7.4467929169e-05
S021	S025	TRUE	TRUE	0	0	1	1	none	1.98802894848e-05
S024	S025	TRUE	TRUE	0	0	1	1	none	1.8899961763e-05
S002	S026	TRUE	TRUE	0	0	1	1	none	1.19923587074e-05
S007	S026	TRUE	TRUE	0	0	1	1	none	6.77308801684e-05
S021	S026	TRUE	TRUE	0	0	1	1	none	1.31432404842e-05
S024	S026	TRUE	TRUE	0	0	1	1	none	1.21629127624e-05
S025	S026	TRUE	TRUE	0	0	1	1	none	1.25057603914e-05
S002	S038	TRUE	TRUE	0	0	1	1	none	7.11886123728e-05
S007	S038	TRUE	TRUE	0	0	1	1	none	4.32201955738e-05
S021	S038	TRUE	TRUE	0	0	1	1	none	7.23394941496e-05
S024	S038	TRUE	TRUE	0	0	1	1	none	7.13591664278e-05
S025	S038	TRUE	TRUE	0	0	1	1	none	7.53787885728e-05
S026	S038	TRUE	TRUE	0	0	1	1	none	6.86417395722e-05
S002	S039	TRUE	TRUE	0	0	1	1	none	1.10656461918e-05
S007	S039	TRUE	TRUE	0	0	1	1	none	7.14905819528e-05
S021	S039	TRUE	TRUE	0	0	1	1	none	2.402491459e-06
S024	S039	TRUE	TRUE	0	0	1	1	none	3.4387810472e-06
S025	S039	TRUE	TRUE	0	0	1	1	none	1.99422366918e-05
S026	S039	TRUE	TRUE	0	0	1	1	none	1.32051876912e-05
S038	S039	TRUE	TRUE	0	0	1	1	none	7.24014413566e-05
S002	S040	TRUE	TRUE	0	0	1	1	none	9.43490371824e-05
S007	S040	TRUE	TRUE	0	0	1	1	none	8.64867335834e-05
S021	S040	TRUE	TRUE	0	0	1	1	none	9.54999189592e-05
S024	S040	TRUE	TRUE	0	0	1	1	none	9.45195912374e-05
S025	S040	TRUE	TRUE	0	0	1	1	none	9.85392133824e-05
S026	S040	TRUE	TRUE	0	0	1	1	none	9.18021643818e-05
S038	S040	TRUE	TRUE	0	0	1	1	none	8.73975929872e-05
S039	S040	TRUE	TRUE	0	0	1	1	none	9.55618661662e-05
S002	S042	TRUE	TRUE	0	0	1	1	none	1.02701301858e-05
S007	S042	TRUE	TRUE	0	0	1	1	none	7.06950659468e-05
S021	S042	TRUE	TRUE	0	0	1	1	none	4.8218458222e-06
S024	S042	TRUE	TRUE	0	0	1	1	none	3.8415181004e-06
S025	S042	TRUE	TRUE	0	0	1	1	none	1.91467206858e-05
S026	S042	TRUE	TRUE	0	0	1	1	none	1.24096716852e-05
S038	S042	TRUE	TRUE	0	0	1	1	none	7.16059253506e-05
S039	S042	TRUE	TRUE	0	0	1	1	none	4.8837930292e-06
S040	S042	TRUE	TRUE	0	0	1	1	none	9.47663501602e-05
S002	S071	TRUE	TRUE	0	0	1	1	none	8.05341794272e-05
S007	S071	TRUE	TRUE	0	0	1	1	none	7.26718758282e-05
S021	S071	TRUE	TRUE	0	0	1	1	none	8.1685061204e-05
S024	S071	TRUE	TRUE	0	0	1	1	none	8.07047334822e-05
S025	S071	TRUE	TRUE	0	0	1	1	none	8.47243556272e-05
S026	S071	TRUE	TRUE	0	0	1	1	none	7.79873066266e-05
S038	S071	TRUE	TRUE	0	0	1	1	none	7.3582735232e-05
S039	S071	TRUE	TRUE	0	0	1	1	none	8.1747008411e-05
S040	S071	TRUE	TRUE	0	0	1	1	none	2.36814307824e-05
S042	S071	TRUE	TRUE	0	0	1	1	none	8.0951492405e-05
S002	S078	TRUE	TRUE	0	0	1	1	none	9.948999582e-06
S007	S078	TRUE	TRUE	0	0	1	1	none	7.0373935343e-05
S021	S078	TRUE	TRUE	0	0	1	1	none	5.8917640088e-06
S024	S078	TRUE	TRUE	0	0	1	1	none	4.911436287e-06
S025	S078	TRUE	TRUE	0	0	1	1	none	1.8825590082e-05
S026	S078	TRUE	TRUE	0	0	1	1	none	1.20885410814e-05
S038	S078	TRUE	TRUE	0	0	1	1	none	7.12847947468e-05
S039	S078	TRUE	TRUE	0	0	1	1	none	5.9537112158e-06
S040	S078	TRUE	TRUE	0	0	1	1	none	9.44452195564e-05
S042	S078	TRUE	TRUE	0	0	1	1	none	5.1581952098e-06
S071	S078	TRUE	TRUE	0	0	1	1	none	8.06303618012e-05
S002	S081	TRUE	TRUE	0	0	1	1	none	1.06592203024e-05
S007	S081	TRUE	TRUE	0	0	1	1	none	7.10841560634e-05
S021	S081	TRUE	TRUE	0	0	1	1	none	4.0126828796e-06
S024	S081	TRUE	TRUE	0	0	1	1	none	1.8341020986e-06
S025	S081	TRUE	TRUE	0	0	1	1	none	1.95358108024e-05
S026	S081	TRUE	TRUE	0	0	1	1	none	1.27987618018e-05
S038	S081	TRUE	TRUE	0	0	1	1	none	7.19950154672e-05
S039	S081	TRUE	TRUE	0	0	1	1	none	4.0746300866e-06
S040	S081	TRUE	TRUE	0	0	1	1	none	9.51554402768e-05
S042	S081	TRUE	TRUE	0	0	1	1	none	4.4773671398e-06
S071	S081	TRUE	TRUE	0	0	1	1	none	8.13405825216e-05
S078	S081	TRUE	TRUE	0	0	1	1	none	5.5472853264e-06
S002	S085	TRUE	TRUE	0	0	1	1	none	8.70739183306e-05
S007	S085	TRUE	TRUE	0	0	1	1	none	7.92116147316e-05
S021	S085	TRUE	TRUE	0	0	1	1	none	8.82248001074e-05
S024	S085	TRUE	TRUE	0	0	1	1	none	8.72444723856e-05
S025	S085	TRUE	TRUE	0	0	1	1	none	9.12640945306e-05
S026	S085	TRUE	TRUE	0	0	1	1	none	8.452704553e-05
S038	S085	TRUE	TRUE	0	0	1	1	none	8.01224741354e-05
S039	S085	TRUE	TRUE	0	0	1	1	none	8.82867473144e-05
S040	S085	TRUE	TRUE	0	0	1	1	none	5.17937814658e-05
S042	S085	TRUE	TRUE	0	0	1	1	none	8.74912313084e-05
S071	S085	TRUE	TRUE	0	0	1	1	none	3.79789237106e-05
S078	S085	TRUE	TRUE	0	0	1	1	none	8.71701007046e-05
S081	S085	TRUE	TRUE	0	0	1	1	none	8.7880321425e-05
S002	S087	TRUE	TRUE	0	0	1	1	none	0.000101061207012
S007	S087	TRUE	TRUE	0	0	1	1	none	9.3198903413e-05
S021	S087	TRUE	TRUE	0	0	1	1	none	0.0001022120887888
S024	S087	TRUE	TRUE	0	0	1	1	none	0.000101231761067
S025	S087	TRUE	TRUE	0	0	1	1	none	0.000105251383212
S026	S087	TRUE	TRUE	0	0	1	1	none	9.85143342114e-05
S038	S087	TRUE	TRUE	0	0	1	1	none	9.41097628168e-05
S039	S087	TRUE	TRUE	0	0	1	1	none	0.0001022740359958
S040	S087	TRUE	TRUE	0	0	1	1	none	6.57810701472e-05
S042	S087	TRUE	TRUE	0	0	1	1	none	0.0001014785199898
S071	S087	TRUE	TRUE	0	0	1	1	none	5.1966212392e-05
S078	S087	TRUE	TRUE	0	0	1	1	none	0.000101157389386
S081	S087	TRUE	TRUE	0	0	1	1	none	0.0001018676101064
S085	S087	TRUE	TRUE	0	0	1	1	none	3.26474740554e-05
S002	S093	TRUE	TRUE	0	0	1	1	none	7.36980602402e-05
S007	S093	TRUE	TRUE	0	0	1	1	none	6.58357566412e-05
S021	S093	TRUE	TRUE	0	0	1	1	none	7.4848942017e-05
S024	S093	TRUE	TRUE	0	0	1	1	none	7.38686142952e-05
S025	S093	TRUE	TRUE	0	0	1	1	none	7.78882364402e-05
S026	S093	TRUE	TRUE	0	0	1	1	none	7.11511874396e-05
S038	S093	TRUE	TRUE	0	0	1	1	none	6.6746616045e-05
S039	S093	TRUE	TRUE	0	0	1	1	none	7.4910889224e-05
S040	S093	TRUE	TRUE	0	0	1	1	none	2.18492300014e-05
S042	S093	TRUE	TRUE	0	0	1	1	none	7.4115373218e-05
S071	S093	TRUE	TRUE	0	0	1	1	none	8.0343722462e-06
S078	S093	TRUE	TRUE	0	0	1	1	none	7.37942426142e-05
S081	S093	TRUE	TRUE	0	0	1	1	none	7.45044633346e-05
S085	S093	TRUE	TRUE	0	0	1	1	none	3.11428045236e-05
S087	S093	TRUE	TRUE	0	0	1	1	none	4.5130093205e-05
S002	S097	TRUE	TRUE	0	0	1	1	none	1.55101097461e-05
S007	S097	TRUE	TRUE	0	0	1	1	none	7.12486312071e-05
S021	S097	TRUE	TRUE	0	0	1	1	none	1.66609915229e-05
S024	S097	TRUE	TRUE	0	0	1	1	none	1.56806638011e-05
S025	S097	TRUE	TRUE	0	0	1	1	none	4.4426226001e-06
S026	S097	TRUE	TRUE	0	0	1	1	none	9.2864624295e-06
S038	S097	TRUE	TRUE	0	0	1	1	none	7.21594906109e-05
S039	S097	TRUE	TRUE	0	0	1	1	none	1.67229387299e-05
S040	S097	TRUE	TRUE	0	0	1	1	none	9.53199154205e-05
S042	S097	TRUE	TRUE	0	0	1	1	none	1.59274227239e-05
S071	S097	TRUE	TRUE	0	0	1	1	none	8.15050576653e-05
S078	S097	TRUE	TRUE	0	0	1	1	none	1.56062921201e-05
S081	S097	TRUE	TRUE	0	0	1	1	none	1.63165128405e-05
S085	S097	TRUE	TRUE	0	0	1	1	none	8.80447965687e-05
S087	S097	TRUE	TRUE	0	0	1	1	none	0.0001020320852501
S093	S097	TRUE	TRUE	0	0	1	1	none	7.46689384783e-05
S002	S102	TRUE	TRUE	0	0	1	1	none	9.49975400516e-05
S007	S102	TRUE	TRUE	0	0	1	1	none	8.71352364526e-05
S021	S102	TRUE	TRUE	0	0	1	1	none	9.61484218284e-05
S024	S102	TRUE	TRUE	0	0	1	1	none	9.51680941066e-05
S025	S102	TRUE	TRUE	0	0	1	1	none	9.91877162516e-05
S026	S102	TRUE	TRUE	0	0	1	1	none	9.2450667251e-05
S038	S102	TRUE	TRUE	0	0	1	1	none	8.80460958564e-05
S039	S102	TRUE	TRUE	0	0	1	1	none	9.62103690354e-05
S040	S102	TRUE	TRUE	0	0	1	1	none	4.2432620468e-06
S042	S102	TRUE	TRUE	0	0	1	1	none	9.54148530294e-05
S071	S102	TRUE	TRUE	0	0	1	1	none	2.43299336516e-05
S078	S102	TRUE	TRUE	0	0	1	1	none	9.50937224256e-05
S081	S102	TRUE	TRUE	0	0	1	1	none	9.5803943146e-05
S085	S102	TRUE	TRUE	0	0	1	1	none	5.2442284335e-05
S087	S102	TRUE	TRUE	0	0	1	1	none	6.64295730164e-05
S093	S102	TRUE	TRUE	0	0	1	1	none	2.24977328706e-05
S097	S102	TRUE	TRUE	0	0	1	1	none	9.59684182897e-05
S002	S106	TRUE	TRUE	0	0	1	1	none	9.245474366e-06
S007	S106	TRUE	TRUE	0	0	1	1	none	7.3743814009e-05
S021	S106	TRUE	TRUE	0	0	1	1	none	1.44697600248e-05
S024	S106	TRUE	TRUE	0	0	1	1	none	1.3489432303e-05
S025	S106	TRUE	TRUE	0	0	1	1	none	2.2195468748e-05
S026	S106	TRUE	TRUE	0	0	1	1	none	1.54584197474e-05
S038	S106	TRUE	TRUE	0	0	1	1	none	7.46546734128e-05
S039	S106	TRUE	TRUE	0	0	1	1	none	1.45317072318e-05
S040	S106	TRUE	TRUE	0	0	1	1	none	9.78150982224e-05
S042	S106	TRUE	TRUE	0	0	1	1	none	1.37361912258e-05
S071	S106	TRUE	TRUE	0	0	1	1	none	8.40002404672e-05
S078	S106	TRUE	TRUE	0	0	1	1	none	1.3415060622e-05
S081	S106	TRUE	TRUE	0	0	1	1	none	1.41252813424e-05
S085	S106	TRUE	TRUE	0	0	1	1	none	9.05399793706e-05
S087	S106	TRUE	TRUE	0	0	1	1	none	0.000104527268052
S093	S106	TRUE	TRUE	0	0	1	1	none	7.71641212802e-05
S097	S106	TRUE	TRUE	0	0	1	1	none	1.89761707861e-05
S102	S106	TRUE	TRUE	0	0	1	1	none	9.84636010916e-05
S002	S130	TRUE	TRUE	0	0	1	1	none	0.0001004620804824
S007	S130	TRUE	TRUE	0	0	1	1	none	9.25997768834e-05
S021	S130	TRUE	TRUE	0	0	1	1	none	0.0001016129622592
S024	S130	TRUE	TRUE	0	0	1	1	none	0.0001006326345374
S025	S130	TRUE	TRUE	0	0	1	1	none	0.0001046522566824
S026	S130	TRUE	TRUE	0	0	1	1	none	9.79152076818e-05
S038	S130	TRUE	TRUE	0	0	1	1	none	9.35106362872e-05
S039	S130	TRUE	TRUE	0	0	1	1	none	0.0001016749094662
S040	S130	TRUE	TRUE	0	0	1	1	none	6.51819436176e-05
S042	S130	TRUE	TRUE	0	0	1	1	none	0.0001008793934602
S071	S130	TRUE	TRUE	0	0	1	1	none	5.13670858624e-05
S078	S130	TRUE	TRUE	0	0	1	1	none	0.0001005582628564
S081	S130	TRUE	TRUE	0	0	1	1	none	0.0001012684835768
S085	S130	TRUE	TRUE	0	0	1	1	none	3.20483475258e-05
S087	S130	TRUE	TRUE	0	0	1	1	none	1.7973795888e-06
S093	S130	TRUE	TRUE	0	0	1	1	none	4.45309666754e-05
S097	S130	TRUE	TRUE	0	0	1	1	none	0.0001014329587205
S102	S130	TRUE	TRUE	0	0	1	1	none	6.58304464868e-05
S106	S130	TRUE	TRUE	0	0	1	1	none	0.0001039281415224
S002	T009	FALSE	FALSE	0	0	1	1	none	2.12530054018e-05
S007	T009	FALSE	FALSE	0	0	1	1	none	7.69915268628e-05
S021	T009	FALSE	FALSE	0	0	1	1	none	2.24038871786e-05
S024	T009	FALSE	FALSE	0	0	1	1	none	2.14235594568e-05
S025	T009	FALSE	FALSE	0	0	1	1	none	2.17664070858e-05
S026	T009	FALSE	FALSE	0	0	1	1	none	1.20223728332e-05
S038	T009	FALSE	FALSE	0	0	1	1	none	7.79023862666e-05
S039	T009	FALSE	FALSE	0	0	1	1	none	2.24658343856e-05
S040	T009	FALSE	FALSE	0	0	1	1	none	0.0001010628110762
S042	T009	FALSE	FALSE	0	0	1	1	none	2.16703183796e-05
S071	T009	FALSE	FALSE	0	0	1	1	none	8.7247953321e-05
S078	T009	FALSE	FALSE	0	0	1	1	none	2.13491877758e-05
S081	T009	FALSE	FALSE	0	0	1	1	none	2.20594084962e-05
S085	T009	FALSE	FALSE	0	0	1	1	none	9.37876922244e-05
S087	T009	FALSE	FALSE	0	0	1	1	none	0.0001077749809058
S093	T009	FALSE	FALSE	0	0	1	1	none	8.0411834134e-05
S097	T009	FALSE	FALSE	0	0	1	1	none	1.85471091239e-05
S102	T009	FALSE	FALSE	0	0	1	1	none	0.0001017113139454
S106	T009	FALSE	FALSE	0	0	1	1	none	2.47190664418e-05
S130	T009	FALSE	FALSE	0	0	1	1	none	0.0001071758543762
S002	T010	FALSE	FALSE	0	0	1	1	none	2.00266068034e-05
S007	T010	FALSE	FALSE	0	0	1	1	none	7.57651282644e-05
S021	T010	FALSE	FALSE	0	0	1	1	none	2.11774885802e-05
S024	T010	FALSE	FALSE	0	0	1	1	none	2.01971608584e-05
S025	T010	FALSE	FALSE	0	0	1	1	none	2.05400084874e-05
S026	T010	FALSE	FALSE	0	0	1	1	none	1.07959742348e-05
S038	T010	FALSE	FALSE	0	0	1	1	none	7.66759876682e-05
S039	T010	FALSE	FALSE	0	0	1	1	none	2.12394357872e-05
S040	T010	FALSE	FALSE	0	0	1	1	none	9.98364124778e-05
S042	T010	FALSE	FALSE	0	0	1	1	none	2.04439197812e-05
S071	T010	FALSE	FALSE	0	0	1	1	none	8.60215547226e-05
S078	T010	FALSE	FALSE	0	0	1	1	none	2.01227891774e-05
S081	T010	FALSE	FALSE	0	0	1	1	none	2.08330098978e-05
S085	T010	FALSE	FALSE	0	0	1	1	none	9.2561293626e-05
S087	T010	FALSE	FALSE	0	0	1	1	none	0.0001065485823074
S093	T010	FALSE	FALSE	0	0	1	1	none	7.91854355356e-05
S097	T010	FALSE	FALSE	0	0	1	1	none	1.73207105255e-05
S102	T010	FALSE	FALSE	0	0	1	1	none	0.000100484915347
S106	T010	FALSE	FALSE	0	0	1	1	none	2.34926678434e-05
S130	T010	FALSE	FALSE	0	0	1	1	none	0.0001059494557778
T009	T010	FALSE	FALSE	0	0	1	1	none	4.821157776e-06
S002	T013	FALSE	FALSE	0	0	1	1	none	7.6109385426e-05
S007	T013	FALSE	FALSE	0	0	1	1	none	4.8140968627e-05
S021	T013	FALSE	FALSE	0	0	1	1	none	7.72602672028e-05
S024	T013	FALSE	FALSE	0	0	1	1	none	7.6279939481e-05
S025	T013	FALSE	FALSE	0	0	1	1	none	8.0299561626e-05
S026	T013	FALSE	FALSE	0	0	1	1	none	7.35625126254e-05
S038	T013	FALSE	FALSE	0	0	1	1	none	7.3172791716e-06
S039	T013	FALSE	FALSE	0	0	1	1	none	7.73222144098e-05
S040	T013	FALSE	FALSE	0	0	1	1	none	9.23183660404e-05
S042	T013	FALSE	FALSE	0	0	1	1	none	7.65266984038e-05
S071	T013	FALSE	FALSE	0	0	1	1	none	7.85035082852e-05
S078	T013	FALSE	FALSE	0	0	1	1	none	7.62055678e-05
S081	T013	FALSE	FALSE	0	0	1	1	none	7.69157885204e-05
S085	T013	FALSE	FALSE	0	0	1	1	none	8.50432471886e-05
S087	T013	FALSE	FALSE	0	0	1	1	none	9.903053587e-05
S093	T013	FALSE	FALSE	0	0	1	1	none	7.16673890982e-05
S097	T013	FALSE	FALSE	0	0	1	1	none	7.70802636641e-05
S102	T013	FALSE	FALSE	0	0	1	1	none	9.29668689096e-05
S106	T013	FALSE	FALSE	0	0	1	1	none	7.9575446466e-05
S130	T013	FALSE	FALSE	0	0	1	1	none	9.84314093404e-05
T009	T013	FALSE	FALSE	0	0	1	1	none	8.28231593198e-05
T010	T013	FALSE	FALSE	0	0	1	1	none	8.15967607214e-05
S002	T014	TRUE	TRUE	0	0	1	1	none	1.06411927418e-05
S007	T014	TRUE	TRUE	0	0	1	1	none	7.10661285028e-05
S021	T014	TRUE	TRUE	0	0	1	1	none	5.1929083782e-06
S024	T014	TRUE	TRUE	0	0	1	1	none	4.2125806564e-06
S025	T014	TRUE	TRUE	0	0	1	1	none	1.95177832418e-05
S026	T014	TRUE	TRUE	0	0	1	1	none	1.27807342412e-05
S038	T014	TRUE	TRUE	0	0	1	1	none	7.19769879066e-05
S039	T014	TRUE	TRUE	0	0	1	1	none	5.2548555852e-06
S040	T014	TRUE	TRUE	0	0	1	1	none	9.51374127162e-05
S042	T014	TRUE	TRUE	0	0	1	1	none	1.5693156152e-06
S071	T014	TRUE	TRUE	0	0	1	1	none	8.1322554961e-05
S078	T014	TRUE	TRUE	0	0	1	1	none	5.5292577658e-06
S081	T014	TRUE	TRUE	0	0	1	1	none	4.8484296958e-06
S085	T014	TRUE	TRUE	0	0	1	1	none	8.78622938644e-05
S087	T014	TRUE	TRUE	0	0	1	1	none	0.0001018495825458
S093	T014	TRUE	TRUE	0	0	1	1	none	7.4486435774e-05
S097	T014	TRUE	TRUE	0	0	1	1	none	1.62984852799e-05
S102	T014	TRUE	TRUE	0	0	1	1	none	9.57859155854e-05
S106	T014	TRUE	TRUE	0	0	1	1	none	1.41072537818e-05
S130	T014	TRUE	TRUE	0	0	1	1	none	0.0001012504560162
T009	T014	FALSE	FALSE	0	0	1	1	none	2.20413809356e-05
T010	T014	FALSE	FALSE	0	0	1	1	none	2.08149823372e-05
T013	T014	FALSE	FALSE	0	0	1	1	none	7.68977609598e-05
S002	T020	TRUE	TRUE	0	0	1	1	none	7.33447242272e-05
S007	T020	TRUE	TRUE	0	0	1	1	none	4.53763074282e-05
S021	T020	TRUE	TRUE	0	0	1	1	none	7.4495606004e-05
S024	T020	TRUE	TRUE	0	0	1	1	none	7.35152782822e-05
S025	T020	TRUE	TRUE	0	0	1	1	none	7.75349004272e-05
S026	T020	TRUE	TRUE	0	0	1	1	none	7.07978514266e-05
S038	T020	TRUE	TRUE	0	0	1	1	none	3.3543649136e-06
S039	T020	TRUE	TRUE	0	0	1	1	none	7.4557553211e-05
S040	T020	TRUE	TRUE	0	0	1	1	none	8.95537048416e-05
S042	T020	TRUE	TRUE	0	0	1	1	none	7.3762037205e-05
S071	T020	TRUE	TRUE	0	0	1	1	none	7.57388470864e-05
S078	T020	TRUE	TRUE	0	0	1	1	none	7.34409066012e-05
S081	T020	TRUE	TRUE	0	0	1	1	none	7.41511273216e-05
S085	T020	TRUE	TRUE	0	0	1	1	none	8.22785859898e-05
S087	T020	TRUE	TRUE	0	0	1	1	none	9.62658746712e-05
S093	T020	TRUE	TRUE	0	0	1	1	none	6.89027278994e-05
S097	T020	TRUE	TRUE	0	0	1	1	none	7.43156024653e-05
S102	T020	TRUE	TRUE	0	0	1	1	none	9.02022077108e-05
S106	T020	TRUE	TRUE	0	0	1	1	none	7.68107852672e-05
S130	T020	TRUE	TRUE	0	0	1	1	none	9.56667481416e-05
T009	T020	FALSE	FALSE	0	0	1	1	none	8.0058498121e-05
T010	T020	FALSE	FALSE	0	0	1	1	none	7.88320995226e-05
T013	T020	FALSE	FALSE	0	0	1	1	none	9.473391026e-06
T014	T020	TRUE	TRUE	0	0	1	1	none	7.4133099761e-05
S002	T021	FALSE	FALSE	0	0	1	1	none	2.29455839651e-05
S007	T021	FALSE	FALSE	0	0	1	1	none	7.86841054261e-05
S021	T021	FALSE	FALSE	0	0	1	1	none	2.40964657419e-05
S024	T021	FALSE	FALSE	0	0	1	1	none	2.31161380201e-05
S025	T021	FALSE	FALSE	0	0	1	1	none	2.34589856491e-05
S026	T021	FALSE	FALSE	0	0	1	1	none	1.37149513965e-05
S038	T021	FALSE	FALSE	0	0	1	1	none	7.95949648299e-05
S039	T021	FALSE	FALSE	0	0	1	1	none	2.41584129489e-05
S040	T021	FALSE	FALSE	0	0	1	1	none	0.0001027553896395
S042	T021	FALSE	FALSE	0	0	1	1	none	2.33628969429e-05
S071	T021	FALSE	FALSE	0	0	1	1	none	8.89405318843e-05
S078	T021	FALSE	FALSE	0	0	1	1	none	2.30417663391e-05
S081	T021	FALSE	FALSE	0	0	1	1	none	2.37519870595e-05
S085	T021	FALSE	FALSE	0	0	1	1	none	9.54802707877e-05
S087	T021	FALSE	FALSE	0	0	1	1	none	0.0001094675594691
S093	T021	FALSE	FALSE	0	0	1	1	none	8.21044126973e-05
S097	T021	FALSE	FALSE	0	0	1	1	none	2.02396876872e-05
S102	T021	FALSE	FALSE	0	0	1	1	none	0.0001034038925087
S106	T021	FALSE	FALSE	0	0	1	1	none	2.64116450051e-05
S130	T021	FALSE	FALSE	0	0	1	1	none	0.0001088684329395
T009	T021	FALSE	FALSE	0	0	1	1	none	7.7401349377e-06
T010	T021	FALSE	FALSE	0	0	1	1	none	5.3154832801e-06
T013	T021	FALSE	FALSE	0	0	1	1	none	8.45157378831e-05
T014	T021	FALSE	FALSE	0	0	1	1	none	2.37339594989e-05
T020	T021	FALSE	FALSE	0	0	1	1	none	8.17510766843e-05
S002	T028	TRUE	TRUE	0	0	1	1	none	7.43430986136e-05
S007	T028	TRUE	TRUE	0	0	1	1	none	3.19407951246e-05
S021	T028	TRUE	TRUE	0	0	1	1	none	7.54939803904e-05
S024	T028	TRUE	TRUE	0	0	1	1	none	7.45136526686e-05
S025	T028	TRUE	TRUE	0	0	1	1	none	7.85332748136e-05
S026	T028	TRUE	TRUE	0	0	1	1	none	7.1796225813e-05
S038	T028	TRUE	TRUE	0	0	1	1	none	4.72855412184e-05
S039	T028	TRUE	TRUE	0	0	1	1	none	7.55559275974e-05
S040	T028	TRUE	TRUE	0	0	1	1	none	9.0552079228e-05
S042	T028	TRUE	TRUE	0	0	1	1	none	7.47604115914e-05
S071	T028	TRUE	TRUE	0	0	1	1	none	7.67372214728e-05
S078	T028	TRUE	TRUE	0	0	1	1	none	7.44392809876e-05
S081	T028	TRUE	TRUE	0	0	1	1	none	7.5149501708e-05
S085	T028	TRUE	TRUE	0	0	1	1	none	8.32769603762e-05
S087	T028	TRUE	TRUE	0	0	1	1	none	9.72642490576e-05
S093	T028	TRUE	TRUE	0	0	1	1	none	6.99011022858e-05
S097	T028	TRUE	TRUE	0	0	1	1	none	7.53139768517e-05
S102	T028	TRUE	TRUE	0	0	1	1	none	9.12005820972e-05
S106	T028	TRUE	TRUE	0	0	1	1	none	7.78091596536e-05
S130	T028	TRUE	TRUE	0	0	1	1	none	9.6665122528e-05
T009	T028	FALSE	FALSE	0	0	1	1	none	8.10568725074e-05
T010	T028	FALSE	FALSE	0	0	1	1	none	7.9830473909e-05
T013	T028	FALSE	FALSE	0	0	1	1	none	5.22063142716e-05
T014	T028	TRUE	TRUE	0	0	1	1	none	7.51314741474e-05
T020	T028	TRUE	TRUE	0	0	1	1	none	4.94416530728e-05
T021	T028	FALSE	FALSE	0	0	1	1	none	8.27494510707e-05
S002	T035a	TRUE	TRUE	0	0	1	1	none	0.0001008041342006
S007	T035a	TRUE	TRUE	0	0	1	1	none	9.29418306016e-05
S021	T035a	TRUE	TRUE	0	0	1	1	none	0.0001019550159774
S024	T035a	TRUE	TRUE	0	0	1	1	none	0.0001009746882556
S025	T035a	TRUE	TRUE	0	0	1	1	none	0.0001049943104006
S026	T035a	TRUE	TRUE	0	0	1	1	none	9.82572614e-05
S038	T035a	TRUE	TRUE	0	0	1	1	none	9.38526900054e-05
S039	T035a	TRUE	TRUE	0	0	1	1	none	0.0001020169631844
S040	T035a	TRUE	TRUE	0	0	1	1	none	6.55239973358e-05
S042	T035a	TRUE	TRUE	0	0	1	1	none	0.0001012214471784
S071	T035a	TRUE	TRUE	0	0	1	1	none	5.17091395806e-05
S078	T035a	TRUE	TRUE	0	0	1	1	none	0.0001009003165746
S081	T035a	TRUE	TRUE	0	0	1	1	none	0.000101610537295
S085	T035a	TRUE	TRUE	0	0	1	1	none	3.2390401244e-05
S087	T035a	TRUE	TRUE	0	0	1	1	none	4.5359394254e-06
S093	T035a	TRUE	TRUE	0	0	1	1	none	4.48730203936e-05
S097	T035a	TRUE	TRUE	0	0	1	1	none	0.0001017750124387
S102	T035a	TRUE	TRUE	0	0	1	1	none	6.6172500205e-05
S106	T035a	TRUE	TRUE	0	0	1	1	none	0.0001042701952406
S130	T035a	TRUE	TRUE	0	0	1	1	none	3.9368128958e-06
T009	T035a	FALSE	FALSE	0	0	1	1	none	0.0001075179080944
T010	T035a	FALSE	FALSE	0	0	1	1	none	0.000106291509496
T013	T035a	FALSE	FALSE	0	0	1	1	none	9.87734630586e-05
T014	T035a	TRUE	TRUE	0	0	1	1	none	0.0001015925097344
T020	T035a	TRUE	TRUE	0	0	1	1	none	9.60088018598e-05
T021	T035a	FALSE	FALSE	0	0	1	1	none	0.0001092104866577
T028	T035a	TRUE	TRUE	0	0	1	1	none	9.70071762462e-05
S002	T035b	TRUE	TRUE	0	0	1	1	none	1.82292272146e-05
S007	T035b	TRUE	TRUE	0	0	1	1	none	7.39677486756e-05
S021	T035b	TRUE	TRUE	0	0	1	1	none	1.93801089914e-05
S024	T035b	TRUE	TRUE	0	0	1	1	none	1.83997812696e-05
S025	T035b	TRUE	TRUE	0	0	1	1	none	1.87426288986e-05
S026	T035b	TRUE	TRUE	0	0	1	1	none	8.998594646e-06
S038	T035b	TRUE	TRUE	0	0	1	1	none	7.48786080794e-05
S039	T035b	TRUE	TRUE	0	0	1	1	none	1.94420561984e-05
S040	T035b	TRUE	TRUE	0	0	1	1	none	9.8039032889e-05
S042	T035b	TRUE	TRUE	0	0	1	1	none	1.86465401924e-05
S071	T035b	TRUE	TRUE	0	0	1	1	none	8.42241751338e-05
S078	T035b	TRUE	TRUE	0	0	1	1	none	1.83254095886e-05
S081	T035b	TRUE	TRUE	0	0	1	1	none	1.9035630309e-05
S085	T035b	TRUE	TRUE	0	0	1	1	none	9.07639140372e-05
S087	T035b	TRUE	TRUE	0	0	1	1	none	0.0001047512027186
S093	T035b	TRUE	TRUE	0	0	1	1	none	7.73880559468e-05
S097	T035b	TRUE	TRUE	0	0	1	1	none	1.55233309367e-05
S102	T035b	TRUE	TRUE	0	0	1	1	none	9.86875357582e-05
S106	T035b	TRUE	TRUE	0	0	1	1	none	2.16952882546e-05
S130	T035b	TRUE	TRUE	0	0	1	1	none	0.000104152076189
T009	T035b	FALSE	FALSE	0	0	1	1	none	4.2220312464e-06
T010	T035b	FALSE	FALSE	0	0	1	1	none	2.995632648e-06
T013	T035b	FALSE	FALSE	0	0	1	1	none	7.97993811326e-05
T014	T035b	TRUE	TRUE	0	0	1	1	none	1.90176027484e-05
T020	T035b	TRUE	TRUE	0	0	1	1	none	7.70347199338e-05
T021	T035b	FALSE	FALSE	0	0	1	1	none	5.9146098097e-06
T028	T035b	TRUE	TRUE	0	0	1	1	none	7.80330943202e-05
T035a	T035b	TRUE	TRUE	0	0	1	1	none	0.0001044941299072
S002	T040	TRUE	TRUE	0	0	1	1	none	1.31941502118e-05
S007	T040	TRUE	TRUE	0	0	1	1	none	7.36190859728e-05
S021	T040	TRUE	TRUE	0	0	1	1	none	6.547612789e-06
S024	T040	TRUE	TRUE	0	0	1	1	none	4.369032008e-06
S025	T040	TRUE	TRUE	0	0	1	1	none	2.20707407118e-05
S026	T040	TRUE	TRUE	0	0	1	1	none	1.53336917112e-05
S038	T040	TRUE	TRUE	0	0	1	1	none	7.45299453766e-05
S039	T040	TRUE	TRUE	0	0	1	1	none	6.609559996e-06
S040	T040	TRUE	TRUE	0	0	1	1	none	9.76903701862e-05
S042	T040	TRUE	TRUE	0	0	1	1	none	7.0122970492e-06
S071	T040	TRUE	TRUE	0	0	1	1	none	8.3875512431e-05
S078	T040	TRUE	TRUE	0	0	1	1	none	8.0822152358e-06
S081	T040	TRUE	TRUE	0	0	1	1	none	3.7331829686e-06
S085	T040	TRUE	TRUE	0	0	1	1	none	9.04152513344e-05
S087	T040	TRUE	TRUE	0	0	1	1	none	0.0001044025400158
S093	T040	TRUE	TRUE	0	0	1	1	none	7.7039393244e-05
S097	T040	TRUE	TRUE	0	0	1	1	none	1.88514427499e-05
S102	T040	TRUE	TRUE	0	0	1	1	none	9.83388730554e-05
S106	T040	TRUE	TRUE	0	0	1	1	none	1.66602112518e-05
S130	T040	TRUE	TRUE	0	0	1	1	none	0.0001038034134862
T009	T040	FALSE	FALSE	0	0	1	1	none	2.45943384056e-05
T010	T040	FALSE	FALSE	0	0	1	1	none	2.33679398072e-05
T013	T040	FALSE	FALSE	0	0	1	1	none	7.94507184298e-05
T014	T040	TRUE	TRUE	0	0	1	1	none	7.3833596052e-06
T020	T040	TRUE	TRUE	0	0	1	1	none	7.6686057231e-05
T021	T040	FALSE	FALSE	0	0	1	1	none	2.62869169689e-05
T028	T040	TRUE	TRUE	0	0	1	1	none	7.76844316174e-05
T035a	T040	TRUE	TRUE	0	0	1	1	none	0.0001041454672044
T035b	T040	TRUE	TRUE	0	0	1	1	none	2.15705602184e-05
S002	T056	FALSE	FALSE	0	0	1	1	none	2.25848396096e-05
S007	T056	FALSE	FALSE	0	0	1	1	none	7.83233610706e-05
S021	T056	FALSE	FALSE	0	0	1	1	none	2.37357213864e-05
S024	T056	FALSE	FALSE	0	0	1	1	none	2.27553936646e-05
S025	T056	FALSE	FALSE	0	0	1	1	none	2.30982412936e-05
S026	T056	FALSE	FALSE	0	0	1	1	none	1.3354207041e-05
S038	T056	FALSE	FALSE	0	0	1	1	none	7.92342204744e-05
S039	T056	FALSE	FALSE	0	0	1	1	none	2.37976685934e-05
S040	T056	FALSE	FALSE	0	0	1	1	none	0.000102394645284
S042	T056	FALSE	FALSE	0	0	1	1	none	2.30021525874e-05
S071	T056	FALSE	FALSE	0	0	1	1	none	8.85797875288e-05
S078	T056	FALSE	FALSE	0	0	1	1	none	2.26810219836e-05
S081	T056	FALSE	FALSE	0	0	1	1	none	2.3391242704e-05
S085	T056	FALSE	FALSE	0	0	1	1	none	9.51195264322e-05
S087	T056	FALSE	FALSE	0	0	1	1	none	0.0001091068151136
S093	T056	FALSE	FALSE	0	0	1	1	none	8.17436683418e-05
S097	T056	FALSE	FALSE	0	0	1	1	none	1.98789433317e-05
S102	T056	FALSE	FALSE	0	0	1	1	none	0.0001030431481532
S106	T056	FALSE	FALSE	0	0	1	1	none	2.60509006496e-05
S130	T056	FALSE	FALSE	0	0	1	1	none	0.000108507688584
T009	T056	TRUE	TRUE	1	0	1	1	anc	7.327076782e-07
T010	T056	FALSE	FALSE	0	0	1	1	none	6.1529919838e-06
T013	T056	FALSE	FALSE	0	0	1	1	none	8.41549935276e-05
T014	T056	FALSE	FALSE	0	0	1	1	none	2.33732151434e-05
T020	T056	FALSE	FALSE	0	0	1	1	none	8.13903323288e-05
T021	T056	FALSE	FALSE	0	0	1	1	none	9.0719691455e-06
T028	T056	FALSE	FALSE	0	0	1	1	none	8.23887067152e-05
T035a	T056	FALSE	FALSE	0	0	1	1	none	0.0001088497423022
T035b	T056	FALSE	FALSE	0	0	1	1	none	5.5538654542e-06
T040	T056	FALSE	FALSE	0	0	1	1	none	2.59261726134e-05
S002	T059	TRUE	TRUE	0	0	1	1	none	0.0001018637153038
S007	T059	TRUE	TRUE	0	0	1	1	none	9.40014117048e-05
S021	T059	TRUE	TRUE	0	0	1	1	none	0.0001030145970806
S024	T059	TRUE	TRUE	0	0	1	1	none	0.0001020342693588
S025	T059	TRUE	TRUE	0	0	1	1	none	0.0001060538915038
S026	T059	TRUE	TRUE	0	0	1	1	none	9.93168425032e-05
S038	T059	TRUE	TRUE	0	0	1	1	none	9.49122711086e-05
S039	T059	TRUE	TRUE	0	0	1	1	none	0.0001030765442876
S040	T059	TRUE	TRUE	0	0	1	1	none	8.7129311806e-06
S042	T059	TRUE	TRUE	0	0	1	1	none	0.0001022810282816
S071	T059	TRUE	TRUE	0	0	1	1	none	3.11961089038e-05
S078	T059	TRUE	TRUE	0	0	1	1	none	0.0001019598976778
S081	T059	TRUE	TRUE	0	0	1	1	none	0.0001026701183982
S085	T059	TRUE	TRUE	0	0	1	1	none	5.93084595872e-05
S087	T059	TRUE	TRUE	0	0	1	1	none	7.32957482686e-05
S093	T059	TRUE	TRUE	0	0	1	1	none	2.93639081228e-05
S097	T059	TRUE	TRUE	0	0	1	1	none	0.0001028345935419
S102	T059	TRUE	TRUE	0	0	1	1	none	1.17579401682e-05
S106	T059	TRUE	TRUE	0	0	1	1	none	0.0001053297763438
S130	T059	TRUE	TRUE	0	0	1	1	none	7.2696621739e-05
T009	T059	FALSE	FALSE	0	0	1	1	none	0.0001085774891976
T010	T059	FALSE	FALSE	0	0	1	1	none	0.0001073510905992
T013	T059	FALSE	FALSE	0	0	1	1	none	9.98330441618e-05
T014	T059	TRUE	TRUE	0	0	1	1	none	0.0001026520908376
T020	T059	TRUE	TRUE	0	0	1	1	none	9.7068382963e-05
T021	T059	FALSE	FALSE	0	0	1	1	none	0.0001102700677609
T028	T059	TRUE	TRUE	0	0	1	1	none	9.80667573494e-05
T035a	T059	TRUE	TRUE	0	0	1	1	none	7.30386754572e-05
T035b	T059	TRUE	TRUE	0	0	1	1	none	0.0001055537110104
T040	T059	TRUE	TRUE	0	0	1	1	none	0.0001052050483076
T056	T059	FALSE	FALSE	0	0	1	1	none	0.0001099093234054
S002	T065	TRUE	TRUE	0	0	1	1	none	7.29340706054e-05
S007	T065	TRUE	TRUE	0	0	1	1	none	4.49656538064e-05
S021	T065	TRUE	TRUE	0	0	1	1	none	7.40849523822e-05
S024	T065	TRUE	TRUE	0	0	1	1	none	7.31046246604e-05
S025	T065	TRUE	TRUE	0	0	1	1	none	7.71242468054e-05
S026	T065	TRUE	TRUE	0	0	1	1	none	7.03871978048e-05
S038	T065	TRUE	TRUE	0	0	1	1	none	4.141964351e-06
S039	T065	TRUE	TRUE	0	0	1	1	none	7.41468995892e-05
S040	T065	TRUE	TRUE	0	0	1	1	none	8.91430512198e-05
S042	T065	TRUE	TRUE	0	0	1	1	none	7.33513835832e-05
S071	T065	TRUE	TRUE	0	0	1	1	none	7.53281934646e-05
S078	T065	TRUE	TRUE	0	0	1	1	none	7.30302529794e-05
S081	T065	TRUE	TRUE	0	0	1	1	none	7.37404736998e-05
S085	T065	TRUE	TRUE	0	0	1	1	none	8.1867932368e-05
S087	T065	TRUE	TRUE	0	0	1	1	none	9.58552210494e-05
S093	T065	TRUE	TRUE	0	0	1	1	none	6.84920742776e-05
S097	T065	TRUE	TRUE	0	0	1	1	none	7.39049488435e-05
S102	T065	TRUE	TRUE	0	0	1	1	none	8.9791554089e-05
S106	T065	TRUE	TRUE	0	0	1	1	none	7.64001316454e-05
S130	T065	TRUE	TRUE	0	0	1	1	none	9.52560945198e-05
T009	T065	FALSE	FALSE	0	0	1	1	none	7.96478444992e-05
T010	T065	FALSE	FALSE	0	0	1	1	none	7.84214459008e-05
T013	T065	FALSE	FALSE	0	0	1	1	none	6.6662312858e-06
T014	T065	TRUE	TRUE	0	0	1	1	none	7.37224461392e-05
T020	T065	TRUE	TRUE	0	0	1	1	none	6.2980762054e-06
T021	T065	FALSE	FALSE	0	0	1	1	none	8.13404230625e-05
T028	T065	TRUE	TRUE	0	0	1	1	none	4.9030999451e-05
T035a	T065	TRUE	TRUE	0	0	1	1	none	9.5598148238e-05
T035b	T065	TRUE	TRUE	0	0	1	1	none	7.6624066312e-05
T040	T065	TRUE	TRUE	0	0	1	1	none	7.62754036092e-05
T056	T065	FALSE	FALSE	0	0	1	1	none	8.0979678707e-05
T059	T065	TRUE	TRUE	0	0	1	1	none	9.66577293412e-05
S002	T069	TRUE	TRUE	0	0	1	1	none	8.91510254926e-05
S007	T069	TRUE	TRUE	0	0	1	1	none	8.12887218936e-05
S021	T069	TRUE	TRUE	0	0	1	1	none	9.03019072694e-05
S024	T069	TRUE	TRUE	0	0	1	1	none	8.93215795476e-05
S025	T069	TRUE	TRUE	0	0	1	1	none	9.33412016926e-05
S026	T069	TRUE	TRUE	0	0	1	1	none	8.6604152692e-05
S038	T069	TRUE	TRUE	0	0	1	1	none	8.21995812974e-05
S039	T069	TRUE	TRUE	0	0	1	1	none	9.03638544764e-05
S040	T069	TRUE	TRUE	0	0	1	1	none	3.22982768478e-05
S042	T069	TRUE	TRUE	0	0	1	1	none	8.95683384704e-05
S071	T069	TRUE	TRUE	0	0	1	1	none	9.8150991246e-06
S078	T069	TRUE	TRUE	0	0	1	1	none	8.92472078666e-05
S081	T069	TRUE	TRUE	0	0	1	1	none	8.9957428587e-05
S085	T069	TRUE	TRUE	0	0	1	1	none	4.6595769776e-05
S087	T069	TRUE	TRUE	0	0	1	1	none	6.05830584574e-05
S093	T069	TRUE	TRUE	0	0	1	1	none	1.66512183116e-05
S097	T069	TRUE	TRUE	0	0	1	1	none	9.01219037307e-05
S102	T069	TRUE	TRUE	0	0	1	1	none	3.2946779717e-05
S106	T069	TRUE	TRUE	0	0	1	1	none	9.26170865326e-05
S130	T069	TRUE	TRUE	0	0	1	1	none	5.99839319278e-05
T009	T069	FALSE	FALSE	0	0	1	1	none	9.58647993864e-05
T010	T069	FALSE	FALSE	0	0	1	1	none	9.4638400788e-05
T013	T069	FALSE	FALSE	0	0	1	1	none	8.71203543506e-05
T014	T069	TRUE	TRUE	0	0	1	1	none	8.99394010264e-05
T020	T069	TRUE	TRUE	0	0	1	1	none	8.43556931518e-05
T021	T069	FALSE	FALSE	0	0	1	1	none	9.75573779497e-05
T028	T069	TRUE	TRUE	0	0	1	1	none	8.53540675382e-05
T035a	T069	TRUE	TRUE	0	0	1	1	none	6.0325985646e-05
T035b	T069	TRUE	TRUE	0	0	1	1	none	9.28410211992e-05
T040	T069	TRUE	TRUE	0	0	1	1	none	9.24923584964e-05
T056	T069	FALSE	FALSE	0	0	1	1	none	9.71966335942e-05
T059	T069	TRUE	TRUE	0	0	1	1	none	3.98129549692e-05
T065	T069	TRUE	TRUE	0	0	1	1	none	8.394503953e-05
S002	T073	FALSE	FALSE	0	0	1	1	none	2.2303226722e-05
S007	T073	FALSE	FALSE	0	0	1	1	none	7.8041748183e-05
S021	T073	FALSE	FALSE	0	0	1	1	none	2.34541084988e-05
S024	T073	FALSE	FALSE	0	0	1	1	none	2.2473780777e-05
S025	T073	FALSE	FALSE	0	0	1	1	none	2.2816628406e-05
S026	T073	FALSE	FALSE	0	0	1	1	none	1.30725941534e-05
S038	T073	FALSE	FALSE	0	0	1	1	none	7.89526075868e-05
S039	T073	FALSE	FALSE	0	0	1	1	none	2.35160557058e-05
S040	T073	FALSE	FALSE	0	0	1	1	none	0.0001021130323964
S042	T073	FALSE	FALSE	0	0	1	1	none	2.27205396998e-05
S071	T073	FALSE	FALSE	0	0	1	1	none	8.82981746412e-05
S078	T073	FALSE	FALSE	0	0	1	1	none	2.2399409096e-05
S081	T073	FALSE	FALSE	0	0	1	1	none	2.31096298164e-05
S085	T073	FALSE	FALSE	0	0	1	1	none	9.48379135446e-05
S087	T073	FALSE	FALSE	0	0	1	1	none	0.000108825202226
S093	T073	FALSE	FALSE	0	0	1	1	none	8.14620554542e-05
S097	T073	FALSE	FALSE	0	0	1	1	none	1.95973304441e-05
S102	T073	FALSE	FALSE	0	0	1	1	none	0.0001027615352656
S106	T073	FALSE	FALSE	0	0	1	1	none	2.5769287762e-05
S130	T073	FALSE	FALSE	0	0	1	1	none	0.0001082260756964
T009	T073	FALSE	FALSE	0	0	1	1	none	7.0977776946e-06
T010	T073	FALSE	FALSE	0	0	1	1	none	4.673126037e-06
T013	T073	FALSE	FALSE	0	0	1	1	none	8.387338064e-05
T014	T073	FALSE	FALSE	0	0	1	1	none	2.30916022558e-05
T020	T073	FALSE	FALSE	0	0	1	1	none	8.11087194412e-05
T021	T073	TRUE	TRUE	0	0	1	1	none	1.8406103023e-06
T028	T073	FALSE	FALSE	0	0	1	1	none	8.21070938276e-05
T035a	T073	FALSE	FALSE	0	0	1	1	none	0.0001085681294146
T035b	T073	FALSE	FALSE	0	0	1	1	none	5.2722525666e-06
T040	T073	FALSE	FALSE	0	0	1	1	none	2.56445597258e-05
T056	T073	FALSE	FALSE	0	0	1	1	none	8.4296119024e-06
T059	T073	FALSE	FALSE	0	0	1	1	none	0.0001096277105178
T065	T073	FALSE	FALSE	0	0	1	1	none	8.06980658194e-05
T069	T073	FALSE	FALSE	0	0	1	1	none	9.69150207066e-05
S002	T075	TRUE	TRUE	0	0	1	1	none	6.74170252796e-05
S007	T075	TRUE	TRUE	0	0	1	1	none	5.95547216806e-05
S021	T075	TRUE	TRUE	0	0	1	1	none	6.85679070564e-05
S024	T075	TRUE	TRUE	0	0	1	1	none	6.75875793346e-05
S025	T075	TRUE	TRUE	0	0	1	1	none	7.16072014796e-05
S026	T075	TRUE	TRUE	0	0	1	1	none	6.4870152479e-05
S038	T075	TRUE	TRUE	0	0	1	1	none	6.04655810844e-05
S039	T075	TRUE	TRUE	0	0	1	1	none	6.86298542634e-05
S040	T075	TRUE	TRUE	0	0	1	1	none	8.24277528348e-05
S042	T075	TRUE	TRUE	0	0	1	1	none	6.78343382574e-05
S071	T075	TRUE	TRUE	0	0	1	1	none	6.86128950796e-05
S078	T075	TRUE	TRUE	0	0	1	1	none	6.75132076536e-05
S081	T075	TRUE	TRUE	0	0	1	1	none	6.8223428374e-05
S085	T075	TRUE	TRUE	0	0	1	1	none	7.5152633983e-05
S087	T075	TRUE	TRUE	0	0	1	1	none	8.91399226644e-05
S093	T075	TRUE	TRUE	0	0	1	1	none	6.17767758926e-05
S097	T075	TRUE	TRUE	0	0	1	1	none	6.83879035177e-05
S102	T075	TRUE	TRUE	0	0	1	1	none	8.3076255704e-05
S106	T075	TRUE	TRUE	0	0	1	1	none	7.08830863196e-05
S130	T075	TRUE	TRUE	0	0	1	1	none	8.85407961348e-05
T009	T075	FALSE	FALSE	0	0	1	1	none	7.41307991734e-05
T010	T075	FALSE	FALSE	0	0	1	1	none	7.2904400575e-05
T013	T075	FALSE	FALSE	0	0	1	1	none	6.53863541376e-05
T014	T075	TRUE	TRUE	0	0	1	1	none	6.82054008134e-05
T020	T075	TRUE	TRUE	0	0	1	1	none	6.26216929388e-05
T021	T075	FALSE	FALSE	0	0	1	1	none	7.58233777367e-05
T028	T075	TRUE	TRUE	0	0	1	1	none	6.36200673252e-05
T035a	T075	TRUE	TRUE	0	0	1	1	none	8.8882849853e-05
T035b	T075	TRUE	TRUE	0	0	1	1	none	7.11070209862e-05
T040	T075	TRUE	TRUE	0	0	1	1	none	7.07583582834e-05
T056	T075	FALSE	FALSE	0	0	1	1	none	7.54626333812e-05
T059	T075	TRUE	TRUE	0	0	1	1	none	8.99424309562e-05
T065	T075	TRUE	TRUE	0	0	1	1	none	6.2211039317e-05
T069	T075	TRUE	TRUE	0	0	1	1	none	7.7229741145e-05
T073	T075	FALSE	FALSE	0	0	1	1	none	7.51810204936e-05
S002	T077	FALSE	FALSE	0	0	1	1	none	2.29023532516e-05
S007	T077	FALSE	FALSE	0	0	1	1	none	7.86408747126e-05
S021	T077	FALSE	FALSE	0	0	1	1	none	2.40532350284e-05
S024	T077	FALSE	FALSE	0	0	1	1	none	2.30729073066e-05
S025	T077	FALSE	FALSE	0	0	1	1	none	2.34157549356e-05
S026	T077	FALSE	FALSE	0	0	1	1	none	1.3671720683e-05
S038	T077	FALSE	FALSE	0	0	1	1	none	7.95517341164e-05
S039	T077	FALSE	FALSE	0	0	1	1	none	2.41151822354e-05
S040	T077	FALSE	FALSE	0	0	1	1	none	0.000102712158926
S042	T077	FALSE	FALSE	0	0	1	1	none	2.33196662294e-05
S071	T077	FALSE	FALSE	0	0	1	1	none	8.88973011708e-05
S078	T077	FALSE	FALSE	0	0	1	1	none	2.29985356256e-05
S081	T077	FALSE	FALSE	0	0	1	1	none	2.3708756346e-05
S085	T077	FALSE	FALSE	0	0	1	1	none	9.54370400742e-05
S087	T077	FALSE	FALSE	0	0	1	1	none	0.0001094243287556
S093	T077	FALSE	FALSE	0	0	1	1	none	8.20611819838e-05
S097	T077	FALSE	FALSE	0	0	1	1	none	2.01964569737e-05
S102	T077	FALSE	FALSE	0	0	1	1	none	0.0001033606617952
S106	T077	FALSE	FALSE	0	0	1	1	none	2.63684142916e-05
S130	T077	FALSE	FALSE	0	0	1	1	none	0.000108825202226
T009	T077	FALSE	FALSE	0	0	1	1	none	7.6969042242e-06
T010	T077	FALSE	FALSE	0	0	1	1	none	5.2722525666e-06
T013	T077	FALSE	FALSE	0	0	1	1	none	8.44725071696e-05
T014	T077	FALSE	FALSE	0	0	1	1	none	2.36907287854e-05
T020	T077	FALSE	FALSE	0	0	1	1	none	8.17078459708e-05
T021	T077	TRUE	TRUE	0	0	1	1	none	1.2414837727e-06
T028	T077	FALSE	FALSE	0	0	1	1	none	8.27062203572e-05
T035a	T077	FALSE	FALSE	0	0	1	1	none	0.0001091672559442
T035b	T077	FALSE	FALSE	0	0	1	1	none	5.8713790962e-06
T040	T077	FALSE	FALSE	0	0	1	1	none	2.62436862554e-05
T056	T077	FALSE	FALSE	0	0	1	1	none	9.028738432e-06
T059	T077	FALSE	FALSE	0	0	1	1	none	0.0001102268370474
T065	T077	FALSE	FALSE	0	0	1	1	none	8.1297192349e-05
T069	T077	FALSE	FALSE	0	0	1	1	none	9.75141472362e-05
T073	T077	TRUE	TRUE	0	0	1	1	none	1.7973795888e-06
T075	T077	FALSE	FALSE	0	0	1	1	none	7.57801470232e-05
S002	T087	FALSE	FALSE	0	0	1	1	none	2.18302388702e-05
S007	T087	FALSE	FALSE	0	0	1	1	none	7.75687603312e-05
S021	T087	FALSE	FALSE	0	0	1	1	none	2.2981120647e-05
S024	T087	FALSE	FALSE	0	0	1	1	none	2.20007929252e-05
S025	T087	FALSE	FALSE	0	0	1	1	none	2.23436405542e-05
S026	T087	FALSE	FALSE	0	0	1	1	none	1.25996063016e-05
S038	T087	FALSE	FALSE	0	0	1	1	none	7.8479619735e-05
S039	T087	FALSE	FALSE	0	0	1	1	none	2.3043067854e-05
S040	T087	FALSE	FALSE	0	0	1	1	none	0.0001016400445446
S042	T087	FALSE	FALSE	0	0	1	1	none	2.2247551848e-05
S071	T087	FALSE	FALSE	0	0	1	1	none	8.78251867894e-05
S078	T087	FALSE	FALSE	0	0	1	1	none	2.19264212442e-05
S081	T087	FALSE	FALSE	0	0	1	1	none	2.26366419646e-05
S085	T087	FALSE	FALSE	0	0	1	1	none	9.43649256928e-05
S087	T087	FALSE	FALSE	0	0	1	1	none	0.0001083522143742
S093	T087	FALSE	FALSE	0	0	1	1	none	8.09890676024e-05
S097	T087	FALSE	FALSE	0	0	1	1	none	1.91243425923e-05
S102	T087	FALSE	FALSE	0	0	1	1	none	0.0001022885474138
S106	T087	FALSE	FALSE	0	0	1	1	none	2.52962999102e-05
S130	T087	FALSE	FALSE	0	0	1	1	none	0.0001077530878446
T009	T087	TRUE	TRUE	0	0	1	1	none	1.7754865276e-06
T010	T087	FALSE	FALSE	0	0	1	1	none	5.3983912444e-06
T013	T087	FALSE	FALSE	0	0	1	1	none	8.34003927882e-05
T014	T087	FALSE	FALSE	0	0	1	1	none	2.2618614404e-05
T020	T087	FALSE	FALSE	0	0	1	1	none	8.06357315894e-05
T021	T087	FALSE	FALSE	0	0	1	1	none	8.3173684061e-06
T028	T087	FALSE	FALSE	0	0	1	1	none	8.16341059758e-05
T035a	T087	FALSE	FALSE	0	0	1	1	none	0.0001080951415628
T035b	T087	FALSE	FALSE	0	0	1	1	none	4.7992647148e-06
T040	T087	FALSE	FALSE	0	0	1	1	none	2.5171571874e-05
T056	T087	FALSE	FALSE	0	0	1	1	none	3.1073207354e-06
T059	T087	FALSE	FALSE	0	0	1	1	none	0.000109154722666
T065	T087	FALSE	FALSE	0	0	1	1	none	8.02250779676e-05
T069	T087	FALSE	FALSE	0	0	1	1	none	9.64420328548e-05
T073	T087	FALSE	FALSE	0	0	1	1	none	7.675011163e-06
T075	T087	FALSE	FALSE	0	0	1	1	none	7.47080326418e-05
T077	T087	FALSE	FALSE	0	0	1	1	none	8.2741376926e-06
S002	T095	TRUE	TRUE	0	0	1	1	none	0.0001019142042824
S007	T095	TRUE	TRUE	0	0	1	1	none	9.40519006834e-05
S021	T095	TRUE	TRUE	0	0	1	1	none	0.0001030650860592
S024	T095	TRUE	TRUE	0	0	1	1	none	0.0001020847583374
S025	T095	TRUE	TRUE	0	0	1	1	none	0.0001061043804824
S026	T095	TRUE	TRUE	0	0	1	1	none	9.93673314818e-05
S038	T095	TRUE	TRUE	0	0	1	1	none	9.49627600872e-05
S039	T095	TRUE	TRUE	0	0	1	1	none	0.0001031270332662
S040	T095	TRUE	TRUE	0	0	1	1	none	6.66340674176e-05
S042	T095	TRUE	TRUE	0	0	1	1	none	0.0001023315172602
S071	T095	TRUE	TRUE	0	0	1	1	none	5.28192096624e-05
S078	T095	TRUE	TRUE	0	0	1	1	none	0.0001020103866564
S081	T095	TRUE	TRUE	0	0	1	1	none	0.0001027206073768
S085	T095	TRUE	TRUE	0	0	1	1	none	3.35004713258e-05
S087	T095	TRUE	TRUE	0	0	1	1	none	2.0512503296e-06
S093	T095	TRUE	TRUE	0	0	1	1	none	4.59830904754e-05
S097	T095	TRUE	TRUE	0	0	1	1	none	0.0001028850825205
S102	T095	TRUE	TRUE	0	0	1	1	none	6.72825702868e-05
S106	T095	TRUE	TRUE	0	0	1	1	none	0.0001053802653224
S130	T095	TRUE	TRUE	0	0	1	1	none	2.6503768592e-06
T009	T095	FALSE	FALSE	0	0	1	1	none	0.0001086279781762
T010	T095	FALSE	FALSE	0	0	1	1	none	0.0001074015795778
T013	T095	FALSE	FALSE	0	0	1	1	none	9.98835331404e-05
T014	T095	TRUE	TRUE	0	0	1	1	none	0.0001027025798162
T020	T095	TRUE	TRUE	0	0	1	1	none	9.71188719416e-05
T021	T095	FALSE	FALSE	0	0	1	1	none	0.0001103205567395
T028	T095	TRUE	TRUE	0	0	1	1	none	9.8117246328e-05
T035a	T095	TRUE	TRUE	0	0	1	1	none	5.3889366958e-06
T035b	T095	TRUE	TRUE	0	0	1	1	none	0.000105604199989
T040	T095	TRUE	TRUE	0	0	1	1	none	0.0001052555372862
T056	T095	FALSE	FALSE	0	0	1	1	none	0.000109959812384
T059	T095	TRUE	TRUE	0	0	1	1	none	7.4148745539e-05
T065	T095	TRUE	TRUE	0	0	1	1	none	9.67082183198e-05
T069	T095	TRUE	TRUE	0	0	1	1	none	6.14360557278e-05
T073	T095	FALSE	FALSE	0	0	1	1	none	0.0001096781994964
T075	T095	TRUE	TRUE	0	0	1	1	none	8.99929199348e-05
T077	T095	FALSE	FALSE	0	0	1	1	none	0.000110277326026
T087	T095	FALSE	FALSE	0	0	1	1	none	0.0001092052116446
S002	T099a	TRUE	TRUE	0	0	1	1	none	9.98629539528e-05
S007	T099a	TRUE	TRUE	0	0	1	1	none	9.20006503538e-05
S021	T099a	TRUE	TRUE	0	0	1	1	none	0.0001010138357296
S024	T099a	TRUE	TRUE	0	0	1	1	none	0.0001000335080078
S025	T099a	TRUE	TRUE	0	0	1	1	none	0.0001040531301528
S026	T099a	TRUE	TRUE	0	0	1	1	none	9.73160811522e-05
S038	T099a	TRUE	TRUE	0	0	1	1	none	9.29115097576e-05
S039	T099a	TRUE	TRUE	0	0	1	1	none	0.0001010757829366
S040	T099a	TRUE	TRUE	0	0	1	1	none	6.4582817088e-05
S042	T099a	TRUE	TRUE	0	0	1	1	none	0.0001002802669306
S071	T099a	TRUE	TRUE	0	0	1	1	none	5.07679593328e-05
S078	T099a	TRUE	TRUE	0	0	1	1	none	9.99591363268e-05
S081	T099a	TRUE	TRUE	0	0	1	1	none	0.0001006693570472
S085	T099a	TRUE	TRUE	0	0	1	1	none	3.14492209962e-05
S087	T099a	TRUE	TRUE	0	0	1	1	none	2.3965061184e-06
S093	T099a	TRUE	TRUE	0	0	1	1	none	4.39318401458e-05
S097	T099a	TRUE	TRUE	0	0	1	1	none	0.0001008338321909
S102	T099a	TRUE	TRUE	0	0	1	1	none	6.52313199572e-05
S106	T099a	TRUE	TRUE	0	0	1	1	none	0.0001033290149928
S130	T099a	TRUE	TRUE	0	0	1	1	none	1.7973795888e-06
T009	T099a	FALSE	FALSE	0	0	1	1	none	0.0001065767278466
T010	T099a	FALSE	FALSE	0	0	1	1	none	0.0001053503292482
T013	T099a	FALSE	FALSE	0	0	1	1	none	9.78322828108e-05
T014	T099a	TRUE	TRUE	0	0	1	1	none	0.0001006513294866
T020	T099a	TRUE	TRUE	0	0	1	1	none	9.5067621612e-05
T021	T099a	FALSE	FALSE	0	0	1	1	none	0.0001082693064099
T028	T099a	TRUE	TRUE	0	0	1	1	none	9.60659959984e-05
T035a	T099a	TRUE	TRUE	0	0	1	1	none	3.3376863662e-06
T035b	T099a	TRUE	TRUE	0	0	1	1	none	0.0001035529496594
T040	T099a	TRUE	TRUE	0	0	1	1	none	0.0001032042869566
T056	T099a	FALSE	FALSE	0	0	1	1	none	0.0001079085620544
T059	T099a	TRUE	TRUE	0	0	1	1	none	7.20974952094e-05
T065	T099a	TRUE	TRUE	0	0	1	1	none	9.46569679902e-05
T069	T099a	TRUE	TRUE	0	0	1	1	none	5.93848053982e-05
T073	T099a	FALSE	FALSE	0	0	1	1	none	0.0001076269491668
T075	T099a	TRUE	TRUE	0	0	1	1	none	8.79416696052e-05
T077	T099a	FALSE	FALSE	0	0	1	1	none	0.0001082260756964
T087	T099a	FALSE	FALSE	0	0	1	1	none	0.000107153961315
T095	T099a	TRUE	TRUE	0	0	1	1	none	3.2495033888e-06
S002	T102	FALSE	FALSE	0	0	1	1	none	0.0001053480176978
S007	T102	FALSE	FALSE	0	0	1	1	none	9.74857140988e-05
S021	T102	FALSE	FALSE	0	0	1	1	none	0.0001064988994746
S024	T102	FALSE	FALSE	0	0	1	1	none	0.0001055185717528
S025	T102	FALSE	FALSE	0	0	1	1	none	0.0001095381938978
S026	T102	FALSE	FALSE	0	0	1	1	none	0.0001028011448972
S038	T102	FALSE	FALSE	0	0	1	1	none	9.83965735026e-05
S039	T102	FALSE	FALSE	0	0	1	1	none	0.0001065608466816
S040	T102	FALSE	FALSE	0	0	1	1	none	7.0067880833e-05
S042	T102	FALSE	FALSE	0	0	1	1	none	0.0001057653306756
S071	T102	FALSE	FALSE	0	0	1	1	none	5.62530230778e-05
S078	T102	FALSE	FALSE	0	0	1	1	none	0.0001054442000718
S081	T102	FALSE	FALSE	0	0	1	1	none	0.0001061544207922
S085	T102	FALSE	FALSE	0	0	1	1	none	3.69342847412e-05
S087	T102	FALSE	FALSE	0	0	1	1	none	5.485063745e-06
S093	T102	FALSE	FALSE	0	0	1	1	none	4.94169038908e-05
S097	T102	FALSE	FALSE	0	0	1	1	none	0.0001063188959359
S102	T102	FALSE	FALSE	0	0	1	1	none	7.07163837022e-05
S106	T102	FALSE	FALSE	0	0	1	1	none	0.0001088140787378
S130	T102	FALSE	FALSE	0	0	1	1	none	6.0841902746e-06
T009	T102	FALSE	FALSE	0	0	1	1	none	0.0001120617915916
T010	T102	FALSE	FALSE	0	0	1	1	none	0.0001108353929932
T013	T102	FALSE	FALSE	0	0	1	1	none	0.0001033173465558
T014	T102	FALSE	FALSE	0	0	1	1	none	0.0001061363932316
T020	T102	FALSE	FALSE	0	0	1	1	none	0.000100552685357
T021	T102	FALSE	FALSE	0	0	1	1	none	0.0001137543701549
T028	T102	FALSE	FALSE	0	0	1	1	none	0.0001015510597434
T035a	T102	FALSE	FALSE	0	0	1	1	none	8.8227501112e-06
T035b	T102	FALSE	FALSE	0	0	1	1	none	0.0001090380134044
T040	T102	FALSE	FALSE	0	0	1	1	none	0.0001086893507016
T056	T102	FALSE	FALSE	0	0	1	1	none	0.0001133936257994
T059	T102	FALSE	FALSE	0	0	1	1	none	7.75825589544e-05
T065	T102	FALSE	FALSE	0	0	1	1	none	0.0001001420317352
T069	T102	FALSE	FALSE	0	0	1	1	none	6.48698691432e-05
T073	T102	FALSE	FALSE	0	0	1	1	none	0.0001131120129118
T075	T102	FALSE	FALSE	0	0	1	1	none	9.34267333502e-05
T077	T102	FALSE	FALSE	0	0	1	1	none	0.0001137111394414
T087	T102	FALSE	FALSE	0	0	1	1	none	0.00011263902506
T095	T102	TRUE	TRUE	1	0	1	1	anc	5.991265296e-07
T099a	T102	FALSE	FALSE	0	0	1	1	none	6.6833168042e-06
S002	T104	FALSE	FALSE	0	0	1	1	none	8.12790823548e-05
S007	T104	FALSE	FALSE	0	0	1	1	none	3.88767788658e-05
S021	T104	FALSE	FALSE	0	0	1	1	none	8.24299641316e-05
S024	T104	FALSE	FALSE	0	0	1	1	none	8.14496364098e-05
S025	T104	FALSE	FALSE	0	0	1	1	none	8.54692585548e-05
S026	T104	FALSE	FALSE	0	0	1	1	none	7.87322095542e-05
S038	T104	FALSE	FALSE	0	0	1	1	none	5.42215249596e-05
S039	T104	FALSE	FALSE	0	0	1	1	none	8.24919113386e-05
S040	T104	FALSE	FALSE	0	0	1	1	none	9.74880629692e-05
S042	T104	FALSE	FALSE	0	0	1	1	none	8.16963953326e-05
S071	T104	FALSE	FALSE	0	0	1	1	none	8.3673205214e-05
S078	T104	FALSE	FALSE	0	0	1	1	none	8.13752647288e-05
S081	T104	FALSE	FALSE	0	0	1	1	none	8.20854854492e-05
S085	T104	FALSE	FALSE	0	0	1	1	none	9.02129441174e-05
S087	T104	FALSE	FALSE	0	0	1	1	none	0.0001042002327988
S093	T104	FALSE	FALSE	0	0	1	1	none	7.6837086027e-05
S097	T104	FALSE	FALSE	0	0	1	1	none	8.22499605929e-05
S102	T104	FALSE	FALSE	0	0	1	1	none	9.81365658384e-05
S106	T104	FALSE	FALSE	0	0	1	1	none	8.47451433948001e-05
S130	T104	FALSE	FALSE	0	0	1	1	none	0.0001036011062692
T009	T104	FALSE	FALSE	0	0	1	1	none	8.79928562486e-05
T010	T104	FALSE	FALSE	0	0	1	1	none	8.67664576502e-05
T013	T104	FALSE	FALSE	0	0	1	1	none	5.91422980128e-05
T014	T104	FALSE	FALSE	0	0	1	1	none	8.20674578886e-05
T020	T104	FALSE	FALSE	0	0	1	1	none	5.6377636814e-05
T021	T104	FALSE	FALSE	0	0	1	1	none	8.96854348119e-05
T028	T104	FALSE	FALSE	0	0	1	1	none	4.17438714512e-05
T035a	T104	FALSE	FALSE	0	0	1	1	none	0.0001039431599874
T035b	T104	FALSE	FALSE	0	0	1	1	none	8.49690780614e-05
T040	T104	FALSE	FALSE	0	0	1	1	none	8.46204153586e-05
T056	T104	FALSE	FALSE	0	0	1	1	none	8.93246904564e-05
T059	T104	FALSE	FALSE	0	0	1	1	none	0.0001050027410906
T065	T104	FALSE	FALSE	0	0	1	1	none	5.59669831922e-05
T069	T104	FALSE	FALSE	0	0	1	1	none	9.22900512794e-05
T073	T104	FALSE	FALSE	0	0	1	1	none	8.90430775688e-05
T075	T104	FALSE	FALSE	0	0	1	1	none	7.05560510664e-05
T077	T104	FALSE	FALSE	0	0	1	1	none	8.96422040984e-05
T087	T104	FALSE	FALSE	0	0	1	1	none	8.8570089717e-05
T095	T104	FALSE	FALSE	0	0	1	1	none	0.0001050532300692
T099a	T104	FALSE	FALSE	0	0	1	1	none	0.0001030019797396
T102	T104	FALSE	FALSE	0	0	1	1	none	0.0001084870434846
S002	T105	FALSE	FALSE	0	0	1	1	none	7.41323236646e-05
S007	T105	FALSE	FALSE	0	0	1	1	none	4.61639068656e-05
S021	T105	FALSE	FALSE	0	0	1	1	none	7.52832054414e-05
S024	T105	FALSE	FALSE	0	0	1	1	none	7.43028777196e-05
S025	T105	FALSE	FALSE	0	0	1	1	none	7.83224998646e-05
S026	T105	FALSE	FALSE	0	0	1	1	none	7.1585450864e-05
S038	T105	FALSE	FALSE	0	0	1	1	none	5.3402174102e-06
S039	T105	FALSE	FALSE	0	0	1	1	none	7.53451526484e-05
S040	T105	FALSE	FALSE	0	0	1	1	none	9.0341304279e-05
S042	T105	FALSE	FALSE	0	0	1	1	none	7.45496366424e-05
S071	T105	FALSE	FALSE	0	0	1	1	none	7.65264465238e-05
S078	T105	FALSE	FALSE	0	0	1	1	none	7.42285060386e-05
S081	T105	FALSE	FALSE	0	0	1	1	none	7.4938726759e-05
S085	T105	FALSE	FALSE	0	0	1	1	none	8.30661854272e-05
S087	T105	FALSE	FALSE	0	0	1	1	none	9.70534741086e-05
S093	T105	FALSE	FALSE	0	0	1	1	none	6.96903273368e-05
S097	T105	FALSE	FALSE	0	0	1	1	none	7.51032019027e-05
S102	T105	FALSE	FALSE	0	0	1	1	none	9.09898071482e-05
S106	T105	FALSE	FALSE	0	0	1	1	none	7.75983847046e-05
S130	T105	FALSE	FALSE	0	0	1	1	none	9.6454347579e-05
T009	T105	FALSE	FALSE	0	0	1	1	none	8.08460975584e-05
T010	T105	FALSE	FALSE	0	0	1	1	none	7.961969896e-05
T013	T105	FALSE	FALSE	0	0	1	1	none	7.864484345e-06
T014	T105	FALSE	FALSE	0	0	1	1	none	7.49206991984e-05
T020	T105	FALSE	FALSE	0	0	1	1	none	7.4963292646e-06
T021	T105	FALSE	FALSE	0	0	1	1	none	8.25386761217e-05
T028	T105	FALSE	FALSE	0	0	1	1	none	5.02292525102e-05
T035a	T105	FALSE	FALSE	0	0	1	1	none	9.67964012972e-05
T035b	T105	FALSE	FALSE	0	0	1	1	none	7.78223193712e-05
T040	T105	FALSE	FALSE	0	0	1	1	none	7.74736566684e-05
T056	T105	FALSE	FALSE	0	0	1	1	none	8.21779317662e-05
T059	T105	FALSE	FALSE	0	0	1	1	none	9.78559824004e-05
T065	T105	TRUE	TRUE	1	0	1	1	anc	5.991265296e-07
T069	T105	FALSE	FALSE	0	0	1	1	none	8.51432925892e-05
T073	T105	FALSE	FALSE	0	0	1	1	none	8.18963188786e-05
T075	T105	FALSE	FALSE	0	0	1	1	none	6.34092923762e-05
T077	T105	FALSE	FALSE	0	0	1	1	none	8.24954454082e-05
T087	T105	FALSE	FALSE	0	0	1	1	none	8.14233310268e-05
T095	T105	FALSE	FALSE	0	0	1	1	none	9.7906471379e-05
T099a	T105	FALSE	FALSE	0	0	1	1	none	9.58552210494e-05
T102	T105	FALSE	FALSE	0	0	1	1	none	0.0001013402847944
T104	T105	FALSE	FALSE	0	0	1	1	none	5.71652362514e-05
S002	T107	FALSE	FALSE	0	0	1	1	none	0.000106546270757
S007	T107	FALSE	FALSE	0	0	1	1	none	9.8683967158e-05
S021	T107	FALSE	FALSE	0	0	1	1	none	0.0001076971525338
S024	T107	FALSE	FALSE	0	0	1	1	none	0.000106716824812
S025	T107	FALSE	FALSE	0	0	1	1	none	0.000110736446957
S026	T107	FALSE	FALSE	0	0	1	1	none	0.0001039993979564
S038	T107	FALSE	FALSE	0	0	1	1	none	9.95948265618e-05
S039	T107	FALSE	FALSE	0	0	1	1	none	0.0001077590997408
S040	T107	FALSE	FALSE	0	0	1	1	none	7.12661338922e-05
S042	T107	FALSE	FALSE	0	0	1	1	none	0.0001069635837348
S071	T107	FALSE	FALSE	0	0	1	1	none	5.7451276137e-05
S078	T107	FALSE	FALSE	0	0	1	1	none	0.000106642453131
S081	T107	FALSE	FALSE	0	0	1	1	none	0.0001073526738514
S085	T107	FALSE	FALSE	0	0	1	1	none	3.81325378004e-05
S087	T107	FALSE	FALSE	0	0	1	1	none	6.6833168042e-06
S093	T107	FALSE	FALSE	0	0	1	1	none	5.061515695e-05
S097	T107	FALSE	FALSE	0	0	1	1	none	0.0001075171489951
S102	T107	FALSE	FALSE	0	0	1	1	none	7.19146367614e-05
S106	T107	FALSE	FALSE	0	0	1	1	none	0.000110012331797
S130	T107	FALSE	FALSE	0	0	1	1	none	7.2824433338e-06
T009	T107	FALSE	FALSE	0	0	1	1	none	0.0001132600446508
T010	T107	FALSE	FALSE	0	0	1	1	none	0.0001120336460524
T013	T107	FALSE	FALSE	0	0	1	1	none	0.000104515599615
T014	T107	FALSE	FALSE	0	0	1	1	none	0.0001073346462908
T020	T107	FALSE	FALSE	0	0	1	1	none	0.0001017509384162
T021	T107	FALSE	FALSE	0	0	1	1	none	0.0001149526232141
T028	T107	FALSE	FALSE	0	0	1	1	none	0.0001027493128026
T035a	T107	FALSE	FALSE	0	0	1	1	none	1.00210031704e-05
T035b	T107	FALSE	FALSE	0	0	1	1	none	0.0001102362664636
T040	T107	FALSE	FALSE	0	0	1	1	none	0.0001098876037608
T056	T107	FALSE	FALSE	0	0	1	1	none	0.0001145918788586
T059	T107	FALSE	FALSE	0	0	1	1	none	7.87808120136e-05
T065	T107	FALSE	FALSE	0	0	1	1	none	0.0001013402847944
T069	T107	FALSE	FALSE	0	0	1	1	none	6.60681222024e-05
T073	T107	FALSE	FALSE	0	0	1	1	none	0.000114310265971
T075	T107	FALSE	FALSE	0	0	1	1	none	9.46249864094e-05
T077	T107	FALSE	FALSE	0	0	1	1	none	0.0001149093925006
T087	T107	FALSE	FALSE	0	0	1	1	none	0.0001138372781192
T095	T107	TRUE	TRUE	1	0	1	1	anc	5.991265296e-07
T099a	T107	FALSE	FALSE	0	0	1	1	none	7.8815698634e-06
T102	T107	FALSE	FALSE	0	0	1	1	none	3.5947591776e-06
T104	T107	FALSE	FALSE	0	0	1	1	none	0.0001096852965438
T105	T107	FALSE	FALSE	0	0	1	1	none	0.0001025385378536
S002	T126	TRUE	TRUE	0	0	1	1	none	0.0001096301098796
S007	T126	TRUE	TRUE	0	0	1	1	none	0.0001017678062806
S021	T126	TRUE	TRUE	0	0	1	1	none	0.0001107809916564
S024	T126	TRUE	TRUE	0	0	1	1	none	0.0001098006639346
S025	T126	TRUE	TRUE	0	0	1	1	none	0.0001138202860796
S026	T126	TRUE	TRUE	0	0	1	1	none	0.000107083237079
S038	T126	TRUE	TRUE	0	0	1	1	none	0.0001026786656844
S039	T126	TRUE	TRUE	0	0	1	1	none	0.0001108429388634
S040	T126	TRUE	TRUE	0	0	1	1	none	5.27773612348e-05
S042	T126	TRUE	TRUE	0	0	1	1	none	0.0001100474228574
S071	T126	TRUE	TRUE	0	0	1	1	none	3.02941835116e-05
S078	T126	TRUE	TRUE	0	0	1	1	none	0.0001097262922536
S081	T126	TRUE	TRUE	0	0	1	1	none	0.000110436512974
S085	T126	TRUE	TRUE	0	0	1	1	none	6.7074854163e-05
S087	T126	TRUE	TRUE	0	0	1	1	none	8.10621428444e-05
S093	T126	TRUE	TRUE	0	0	1	1	none	3.71303026986e-05
S097	T126	TRUE	TRUE	0	0	1	1	none	0.0001106009881177
S102	T126	TRUE	TRUE	0	0	1	1	none	5.3425864104e-05
S106	T126	TRUE	TRUE	0	0	1	1	none	0.0001130961709196
S130	T126	TRUE	TRUE	0	0	1	1	none	8.04630163148e-05
T009	T126	FALSE	FALSE	0	0	1	1	none	0.0001163438837734
T010	T126	FALSE	FALSE	0	0	1	1	none	0.000115117485175
T013	T126	FALSE	FALSE	0	0	1	1	none	0.0001075994387376
T014	T126	TRUE	TRUE	0	0	1	1	none	0.0001104184854134
T020	T126	TRUE	TRUE	0	0	1	1	none	0.0001048347775388
T021	T126	FALSE	FALSE	0	0	1	1	none	0.0001180364623367
T028	T126	TRUE	TRUE	0	0	1	1	none	0.0001058331519252
T035a	T126	TRUE	TRUE	0	0	1	1	none	8.0805070033e-05
T035b	T126	TRUE	TRUE	0	0	1	1	none	0.0001133201055862
T040	T126	TRUE	TRUE	0	0	1	1	none	0.0001129714428834
T056	T126	FALSE	FALSE	0	0	1	1	none	0.0001176757179812
T059	T126	TRUE	TRUE	0	0	1	1	none	6.02920393562e-05
T065	T126	TRUE	TRUE	0	0	1	1	none	0.000104424123917
T069	T126	TRUE	TRUE	0	0	1	1	none	3.2899065995e-05
T073	T126	FALSE	FALSE	0	0	1	1	none	0.0001173941050936
T075	T126	TRUE	TRUE	0	0	1	1	none	9.7708825532e-05
T077	T126	FALSE	FALSE	0	0	1	1	none	0.0001179932316232
T087	T126	FALSE	FALSE	0	0	1	1	none	0.0001169211172418
T095	T126	TRUE	TRUE	0	0	1	1	none	8.19151401148e-05
T099a	T126	TRUE	TRUE	0	0	1	1	none	7.98638897852e-05
T102	T126	FALSE	FALSE	0	0	1	1	none	8.53489535302e-05
T104	T126	FALSE	FALSE	0	0	1	1	none	0.0001127691356664
T105	T126	FALSE	FALSE	0	0	1	1	none	0.0001056223769762
T107	T126	FALSE	FALSE	0	0	1	1	none	8.65472065894e-05
S002	T156	FALSE	FALSE	0	0	1	1	none	7.25496184515e-05
S007	T156	FALSE	FALSE	0	0	1	1	none	4.45812016525e-05
S021	T156	FALSE	FALSE	0	0	1	1	none	7.37005002283e-05
S024	T156	FALSE	FALSE	0	0	1	1	none	7.27201725065e-05
S025	T156	FALSE	FALSE	0	0	1	1	none	7.67397946515e-05
S026	T156	FALSE	FALSE	0	0	1	1	none	7.00027456509e-05
S038	T156	FALSE	FALSE	0	0	1	1	none	4.9557652563e-06
S039	T156	FALSE	FALSE	0	0	1	1	none	7.37624474353e-05
S040	T156	FALSE	FALSE	0	0	1	1	none	8.87585990659e-05
S042	T156	FALSE	FALSE	0	0	1	1	none	7.29669314293e-05
S071	T156	FALSE	FALSE	0	0	1	1	none	7.49437413107e-05
S078	T156	FALSE	FALSE	0	0	1	1	none	7.26458008255e-05
S081	T156	FALSE	FALSE	0	0	1	1	none	7.33560215459e-05
S085	T156	FALSE	FALSE	0	0	1	1	none	8.14834802141e-05
S087	T156	FALSE	FALSE	0	0	1	1	none	9.54707688955e-05
S093	T156	FALSE	FALSE	0	0	1	1	none	6.81076221237e-05
S097	T156	FALSE	FALSE	0	0	1	1	none	7.35204966896e-05
S102	T156	FALSE	FALSE	0	0	1	1	none	8.94071019351e-05
S106	T156	FALSE	FALSE	0	0	1	1	none	7.60156794915e-05
S130	T156	FALSE	FALSE	0	0	1	1	none	9.48716423659e-05
T009	T156	FALSE	FALSE	0	0	1	1	none	7.92633923453e-05
T010	T156	FALSE	FALSE	0	0	1	1	none	7.80369937469e-05
T013	T156	FALSE	FALSE	0	0	1	1	none	9.8765383095e-06
T014	T156	FALSE	FALSE	0	0	1	1	none	7.33379939853e-05
T020	T156	FALSE	FALSE	0	0	1	1	none	7.1118771107e-06
T021	T156	FALSE	FALSE	0	0	1	1	none	8.09559709086e-05
T028	T156	FALSE	FALSE	0	0	1	1	none	4.86465472971e-05
T035a	T156	FALSE	FALSE	0	0	1	1	none	9.52136960841e-05
T035b	T156	FALSE	FALSE	0	0	1	1	none	7.62396141581e-05
T040	T156	FALSE	FALSE	0	0	1	1	none	7.58909514553e-05
T056	T156	FALSE	FALSE	0	0	1	1	none	8.05952265531e-05
T059	T156	FALSE	FALSE	0	0	1	1	none	9.62732771873e-05
T065	T156	FALSE	FALSE	0	0	1	1	none	6.7012234889e-06
T069	T156	FALSE	FALSE	0	0	1	1	none	8.35605873761e-05
T073	T156	FALSE	FALSE	0	0	1	1	none	8.03136136655e-05
T075	T156	FALSE	FALSE	0	0	1	1	none	6.18265871631e-05
T077	T156	FALSE	FALSE	0	0	1	1	none	8.09127401951e-05
T087	T156	FALSE	FALSE	0	0	1	1	none	7.98406258137e-05
T095	T156	FALSE	FALSE	0	0	1	1	none	9.63237661659e-05
T099a	T156	FALSE	FALSE	0	0	1	1	none	9.42725158363e-05
T102	T156	FALSE	FALSE	0	0	1	1	none	9.97575795813e-05
T104	T156	FALSE	FALSE	0	0	1	1	none	5.55825310383e-05
T105	T156	FALSE	FALSE	0	0	1	1	none	7.8994765481e-06
T107	T156	FALSE	FALSE	0	0	1	1	none	0.0001009558326405
T126	T156	FALSE	FALSE	0	0	1	1	none	0.0001040396717631
S002	T159a	TRUE	TRUE	0	0	1	1	none	1.82292272146e-05
S007	T159a	TRUE	TRUE	0	0	1	1	none	7.39677486756e-05
S021	T159a	TRUE	TRUE	0	0	1	1	none	1.93801089914e-05
S024	T159a	TRUE	TRUE	0	0	1	1	none	1.83997812696e-05
S025	T159a	TRUE	TRUE	0	0	1	1	none	1.87426288986e-05
S026	T159a	TRUE	TRUE	0	0	1	1	none	8.998594646e-06
S038	T159a	TRUE	TRUE	0	0	1	1	none	7.48786080794e-05
S039	T159a	TRUE	TRUE	0	0	1	1	none	1.94420561984e-05
S040	T159a	TRUE	TRUE	0	0	1	1	none	9.8039032889e-05
S042	T159a	TRUE	TRUE	0	0	1	1	none	1.86465401924e-05
S071	T159a	TRUE	TRUE	0	0	1	1	none	8.42241751338e-05
S078	T159a	TRUE	TRUE	0	0	1	1	none	1.83254095886e-05
S081	T159a	TRUE	TRUE	0	0	1	1	none	1.9035630309e-05
S085	T159a	TRUE	TRUE	0	0	1	1	none	9.07639140372e-05
S087	T159a	TRUE	TRUE	0	0	1	1	none	0.0001047512027186
S093	T159a	TRUE	TRUE	0	0	1	1	none	7.73880559468e-05
S097	T159a	TRUE	TRUE	0	0	1	1	none	1.55233309367e-05
S102	T159a	TRUE	TRUE	0	0	1	1	none	9.86875357582e-05
S106	T159a	TRUE	TRUE	0	0	1	1	none	2.16952882546e-05
S130	T159a	TRUE	TRUE	0	0	1	1	none	0.000104152076189
T009	T159a	TRUE	TRUE	0	1	1	1	desc	2.4246516576e-06
T010	T159a	TRUE	TRUE	0	1	1	1	desc	1.1982530592e-06
T013	T159a	FALSE	FALSE	0	0	1	1	none	7.97993811326e-05
T014	T159a	TRUE	TRUE	0	0	1	1	none	1.90176027484e-05
T020	T159a	TRUE	TRUE	0	0	1	1	none	7.70347199338e-05
T021	T159a	TRUE	TRUE	0	1	1	1	desc	2.9189771617e-06
T028	T159a	TRUE	TRUE	0	0	1	1	none	7.80330943202e-05
T035a	T159a	TRUE	TRUE	0	0	1	1	none	0.0001044941299072
T035b	T159a	TRUE	TRUE	0	0	1	1	none	1.1982530592e-06
T040	T159a	TRUE	TRUE	0	0	1	1	none	2.15705602184e-05
T056	T159a	FALSE	FALSE	0	1	1	1	desc	3.7564858654e-06
T059	T159a	TRUE	TRUE	0	0	1	1	none	0.0001055537110104
T065	T159a	TRUE	TRUE	0	0	1	1	none	7.6624066312e-05
T069	T159a	TRUE	TRUE	0	0	1	1	none	9.28410211992e-05
T073	T159a	TRUE	TRUE	0	1	1	1	desc	2.2766199186e-06
T075	T159a	TRUE	TRUE	0	0	1	1	none	7.11070209862e-05
T077	T159a	TRUE	TRUE	0	1	1	1	desc	2.8757464482e-06
T087	T159a	TRUE	TRUE	0	1	1	1	desc	3.001885126e-06
T095	T159a	TRUE	TRUE	0	0	1	1	none	0.000105604199989
T099a	T159a	TRUE	TRUE	0	0	1	1	none	0.0001035529496594
T102	T159a	FALSE	FALSE	0	0	1	1	none	0.0001090380134044
T104	T159a	FALSE	FALSE	0	0	1	1	none	8.49690780614e-05
T105	T159a	FALSE	FALSE	0	0	1	1	none	7.78223193712e-05
T107	T159a	FALSE	FALSE	0	0	1	1	none	0.0001102362664636
T126	T159a	TRUE	TRUE	0	0	1	1	none	0.0001133201055862
T156	T159a	FALSE	FALSE	0	0	1	1	none	7.62396141581e-05
S002	T182	FALSE	FALSE	0	0	1	1	none	7.259177955e-05
S007	T182	FALSE	FALSE	0	0	1	1	none	4.4623362751e-05
S021	T182	FALSE	FALSE	0	0	1	1	none	7.37426613268e-05
S024	T182	FALSE	FALSE	0	0	1	1	none	7.2762333605e-05
S025	T182	FALSE	FALSE	0	0	1	1	none	7.678195575e-05
S026	T182	FALSE	FALSE	0	0	1	1	none	7.00449067494e-05
S038	T182	FALSE	FALSE	0	0	1	1	none	4.9979263548e-06
S039	T182	FALSE	FALSE	0	0	1	1	none	7.38046085338e-05
S040	T182	FALSE	FALSE	0	0	1	1	none	8.88007601644e-05
S042	T182	FALSE	FALSE	0	0	1	1	none	7.30090925278e-05
S071	T182	FALSE	FALSE	0	0	1	1	none	7.49859024092e-05
S078	T182	FALSE	FALSE	0	0	1	1	none	7.2687961924e-05
S081	T182	FALSE	FALSE	0	0	1	1	none	7.33981826444e-05
S085	T182	FALSE	FALSE	0	0	1	1	none	8.15256413126e-05
S087	T182	FALSE	FALSE	0	0	1	1	none	9.5512929994e-05
S093	T182	FALSE	FALSE	0	0	1	1	none	6.81497832222e-05
S097	T182	FALSE	FALSE	0	0	1	1	none	7.35626577881e-05
S102	T182	FALSE	FALSE	0	0	1	1	none	8.94492630336e-05
S106	T182	FALSE	FALSE	0	0	1	1	none	7.605784059e-05
S130	T182	FALSE	FALSE	0	0	1	1	none	9.49138034644e-05
T009	T182	FALSE	FALSE	0	0	1	1	none	7.93055534438e-05
T010	T182	FALSE	FALSE	0	0	1	1	none	7.80791548454e-05
T013	T182	FALSE	FALSE	0	0	1	1	none	9.918699408e-06
T014	T182	FALSE	FALSE	0	0	1	1	none	7.33801550838e-05
T020	T182	FALSE	FALSE	0	0	1	1	none	7.1540382092e-06
T021	T182	FALSE	FALSE	0	0	1	1	none	8.09981320071e-05
T028	T182	FALSE	FALSE	0	0	1	1	none	4.86887083956e-05
T035a	T182	FALSE	FALSE	0	0	1	1	none	9.52558571826e-05
T035b	T182	FALSE	FALSE	0	0	1	1	none	7.62817752566e-05
T040	T182	FALSE	FALSE	0	0	1	1	none	7.59331125538e-05
T056	T182	FALSE	FALSE	0	0	1	1	none	8.06373876516e-05
T059	T182	FALSE	FALSE	0	0	1	1	none	9.63154382858e-05
T065	T182	FALSE	FALSE	0	0	1	1	none	6.7433845874e-06
T069	T182	FALSE	FALSE	0	0	1	1	none	8.36027484746e-05
T073	T182	FALSE	FALSE	0	0	1	1	none	8.0355774764e-05
T075	T182	FALSE	FALSE	0	0	1	1	none	6.18687482616e-05
T077	T182	FALSE	FALSE	0	0	1	1	none	8.09549012936e-05
T087	T182	FALSE	FALSE	0	0	1	1	none	7.98827869122e-05
T095	T182	FALSE	FALSE	0	0	1	1	none	9.63659272644e-05
T099a	T182	FALSE	FALSE	0	0	1	1	none	9.43146769348e-05
T102	T182	FALSE	FALSE	0	0	1	1	none	9.97997406798e-05
T104	T182	FALSE	FALSE	0	0	1	1	none	5.56246921368e-05
T105	T182	FALSE	FALSE	0	0	1	1	none	7.9416376466e-06
T107	T182	FALSE	FALSE	0	0	1	1	none	0.000100997993739
T126	T182	FALSE	FALSE	0	0	1	1	none	0.0001040818328616
T156	T182	FALSE	FALSE	0	0	1	1	none	5.1606793743e-06
T159a	T182	FALSE	FALSE	0	0	1	1	none	7.62817752566e-05
S002	T188	TRUE	TRUE	0	0	1	1	none	7.50764356136e-05
S007	T188	TRUE	TRUE	0	0	1	1	none	3.26741321246e-05
S021	T188	TRUE	TRUE	0	0	1	1	none	7.62273173904e-05
S024	T188	TRUE	TRUE	0	0	1	1	none	7.52469896686e-05
S025	T188	TRUE	TRUE	0	0	1	1	none	7.92666118136e-05
S026	T188	TRUE	TRUE	0	0	1	1	none	7.2529562813e-05
S038	T188	TRUE	TRUE	0	0	1	1	none	4.80188782184e-05
S039	T188	TRUE	TRUE	0	0	1	1	none	7.62892645974e-05
S040	T188	TRUE	TRUE	0	0	1	1	none	9.1285416228e-05
S042	T188	TRUE	TRUE	0	0	1	1	none	7.54937485914e-05
S071	T188	TRUE	TRUE	0	0	1	1	none	7.74705584728e-05
S078	T188	TRUE	TRUE	0	0	1	1	none	7.51726179876e-05
S081	T188	TRUE	TRUE	0	0	1	1	none	7.5882838708e-05
S085	T188	TRUE	TRUE	0	0	1	1	none	8.40102973762e-05
S087	T188	TRUE	TRUE	0	0	1	1	none	9.79975860576e-05
S093	T188	TRUE	TRUE	0	0	1	1	none	7.06344392858e-05
S097	T188	TRUE	TRUE	0	0	1	1	none	7.60473138517e-05
S102	T188	TRUE	TRUE	0	0	1	1	none	9.19339190972e-05
S106	T188	TRUE	TRUE	0	0	1	1	none	7.85424966536e-05
S130	T188	TRUE	TRUE	0	0	1	1	none	9.7398459528e-05
T009	T188	FALSE	FALSE	0	0	1	1	none	8.17902095074e-05
T010	T188	FALSE	FALSE	0	0	1	1	none	8.0563810909e-05
T013	T188	FALSE	FALSE	0	0	1	1	none	5.29396512716e-05
T014	T188	TRUE	TRUE	0	0	1	1	none	7.58648111474e-05
T020	T188	TRUE	TRUE	0	0	1	1	none	5.01749900728e-05
T021	T188	FALSE	FALSE	0	0	1	1	none	8.34827880707e-05
T028	T188	TRUE	TRUE	0	0	1	1	none	2.768803336e-05
T035a	T188	TRUE	TRUE	0	0	1	1	none	9.77405132462e-05
T035b	T188	TRUE	TRUE	0	0	1	1	none	7.87664313202e-05
T040	T188	TRUE	TRUE	0	0	1	1	none	7.84177686174e-05
T056	T188	FALSE	FALSE	0	0	1	1	none	8.31220437152e-05
T059	T188	TRUE	TRUE	0	0	1	1	none	9.88000943494e-05
T065	T188	TRUE	TRUE	0	0	1	1	none	4.9764336451e-05
T069	T188	TRUE	TRUE	0	0	1	1	none	8.60874045382e-05
T073	T188	FALSE	FALSE	0	0	1	1	none	8.28404308276e-05
T075	T188	TRUE	TRUE	0	0	1	1	none	6.43534043252e-05
T077	T188	FALSE	FALSE	0	0	1	1	none	8.34395573572e-05
T087	T188	FALSE	FALSE	0	0	1	1	none	8.23674429758e-05
T095	T188	TRUE	TRUE	0	0	1	1	none	9.8850583328e-05
T099a	T188	TRUE	TRUE	0	0	1	1	none	9.67993329984e-05
T102	T188	FALSE	FALSE	0	0	1	1	none	0.0001022843967434
T104	T188	FALSE	FALSE	0	0	1	1	none	4.24772084512e-05
T105	T188	FALSE	FALSE	0	0	1	1	none	5.09625895102e-05
T107	T188	FALSE	FALSE	0	0	1	1	none	0.0001034826498026
T126	T188	TRUE	TRUE	0	0	1	1	none	0.0001065664889252
T156	T188	FALSE	FALSE	0	0	1	1	none	4.93798842971e-05
T159a	T188	TRUE	TRUE	0	0	1	1	none	7.87664313202e-05
T182	T188	FALSE	FALSE	0	0	1	1	none	4.94220453956e-05
S002	T192	FALSE	FALSE	0	0	1	1	none	0.0001159882441919
S007	T192	FALSE	FALSE	0	0	1	1	none	0.0001081259405929
S021	T192	FALSE	FALSE	0	0	1	1	none	0.0001171391259687
S024	T192	FALSE	FALSE	0	0	1	1	none	0.0001161587982469
S025	T192	FALSE	FALSE	0	0	1	1	none	0.0001201784203919
S026	T192	FALSE	FALSE	0	0	1	1	none	0.0001134413713913
S038	T192	FALSE	FALSE	0	0	1	1	none	0.0001090367999967
S039	T192	FALSE	FALSE	0	0	1	1	none	0.0001172010731757
S040	T192	FALSE	FALSE	0	0	1	1	none	5.91354955471e-05
S042	T192	FALSE	FALSE	0	0	1	1	none	0.0001164055571697
S071	T192	FALSE	FALSE	0	0	1	1	none	3.66523178239e-05
S078	T192	FALSE	FALSE	0	0	1	1	none	0.0001160844265659
S081	T192	FALSE	FALSE	0	0	1	1	none	0.0001167946472863
S085	T192	FALSE	FALSE	0	0	1	1	none	7.34329884753e-05
S087	T192	FALSE	FALSE	0	0	1	1	none	8.74202771567e-05
S093	T192	FALSE	FALSE	0	0	1	1	none	4.34884370109e-05
S097	T192	FALSE	FALSE	0	0	1	1	none	0.00011695912243
S102	T192	FALSE	FALSE	0	0	1	1	none	5.97839984163e-05
S106	T192	FALSE	FALSE	0	0	1	1	none	0.0001194543052319
S130	T192	FALSE	FALSE	0	0	1	1	none	8.68211506271e-05
T009	T192	FALSE	FALSE	0	0	1	1	none	0.0001227020180857
T010	T192	FALSE	FALSE	0	0	1	1	none	0.0001214756194873
T013	T192	FALSE	FALSE	0	0	1	1	none	0.0001139575730499
T014	T192	FALSE	FALSE	0	0	1	1	none	0.0001167766197257
T020	T192	FALSE	FALSE	0	0	1	1	none	0.0001111929118511
T021	T192	FALSE	FALSE	0	0	1	1	none	0.000124394596649
T028	T192	FALSE	FALSE	0	0	1	1	none	0.0001121912862375
T035a	T192	FALSE	FALSE	0	0	1	1	none	8.71632043453e-05
T035b	T192	FALSE	FALSE	0	0	1	1	none	0.0001196782398985
T040	T192	FALSE	FALSE	0	0	1	1	none	0.0001193295771957
T056	T192	FALSE	FALSE	0	0	1	1	none	0.0001240338522935
T059	T192	FALSE	FALSE	0	0	1	1	none	6.66501736685e-05
T065	T192	FALSE	FALSE	0	0	1	1	none	0.0001107822582293
T069	T192	FALSE	FALSE	0	0	1	1	none	3.92572003073e-05
T073	T192	FALSE	FALSE	0	0	1	1	none	0.0001237522394059
T075	T192	FALSE	FALSE	0	0	1	1	none	0.0001040669598443
T077	T192	FALSE	FALSE	0	0	1	1	none	0.0001243513659355
T087	T192	FALSE	FALSE	0	0	1	1	none	0.0001232792515541
T095	T192	FALSE	FALSE	0	0	1	1	none	8.82732744271e-05
T099a	T192	FALSE	FALSE	0	0	1	1	none	8.62220240975e-05
T102	T192	FALSE	FALSE	0	0	1	1	none	9.17070878425e-05
T104	T192	FALSE	FALSE	0	0	1	1	none	0.0001191272699787
T105	T192	FALSE	FALSE	0	0	1	1	none	0.0001119805112885
T107	T192	FALSE	FALSE	0	0	1	1	none	9.29053409017e-05
T126	T192	TRUE	TRUE	1	0	1	1	anc	1.298420021e-06
T156	T192	FALSE	FALSE	0	0	1	1	none	0.0001103978060754
T159a	T192	FALSE	FALSE	0	0	1	1	none	0.0001196782398985
T182	T192	FALSE	FALSE	0	0	1	1	none	0.0001104399671739
T188	T192	FALSE	FALSE	0	0	1	1	none	0.0001129246232375
S002	T223	FALSE	FALSE	0	0	1	1	none	7.37900326092e-05
S007	T223	FALSE	FALSE	0	0	1	1	none	4.58216158102e-05
S021	T223	FALSE	FALSE	0	0	1	1	none	7.4940914386e-05
S024	T223	FALSE	FALSE	0	0	1	1	none	7.39605866642e-05
S025	T223	FALSE	FALSE	0	0	1	1	none	7.79802088092e-05
S026	T223	FALSE	FALSE	0	0	1	1	none	7.12431598086e-05
S038	T223	FALSE	FALSE	0	0	1	1	none	6.196179414e-06
S039	T223	FALSE	FALSE	0	0	1	1	none	7.5002861593e-05
S040	T223	FALSE	FALSE	0	0	1	1	none	8.99990132236e-05
S042	T223	FALSE	FALSE	0	0	1	1	none	7.4207345587e-05
S071	T223	FALSE	FALSE	0	0	1	1	none	7.61841554684e-05
S078	T223	FALSE	FALSE	0	0	1	1	none	7.38862149832e-05
S081	T223	FALSE	FALSE	0	0	1	1	none	7.45964357036e-05
S085	T223	FALSE	FALSE	0	0	1	1	none	8.27238943718e-05
S087	T223	FALSE	FALSE	0	0	1	1	none	9.67111830532e-05
S093	T223	FALSE	FALSE	0	0	1	1	none	6.93480362814e-05
S097	T223	FALSE	FALSE	0	0	1	1	none	7.47609108473e-05
S102	T223	FALSE	FALSE	0	0	1	1	none	9.06475160928e-05
S106	T223	FALSE	FALSE	0	0	1	1	none	7.72560936492e-05
S130	T223	FALSE	FALSE	0	0	1	1	none	9.61120565236e-05
T009	T223	FALSE	FALSE	0	0	1	1	none	8.0503806503e-05
T010	T223	FALSE	FALSE	0	0	1	1	none	7.92774079046e-05
T013	T223	FALSE	FALSE	0	0	1	1	none	1.11169524672e-05
T014	T223	FALSE	FALSE	0	0	1	1	none	7.4578408143e-05
T020	T223	FALSE	FALSE	0	0	1	1	none	8.3522912684e-06
T021	T223	FALSE	FALSE	0	0	1	1	none	8.21963850663e-05
T028	T223	FALSE	FALSE	0	0	1	1	none	4.98869614548e-05
T035a	T223	FALSE	FALSE	0	0	1	1	none	9.64541102418e-05
T035b	T223	FALSE	FALSE	0	0	1	1	none	7.74800283158e-05
T040	T223	FALSE	FALSE	0	0	1	1	none	7.7131365613e-05
T056	T223	FALSE	FALSE	0	0	1	1	none	8.18356407108e-05
T059	T223	FALSE	FALSE	0	0	1	1	none	9.7513691345e-05
T065	T223	FALSE	FALSE	0	0	1	1	none	7.9416376466e-06
T069	T223	FALSE	FALSE	0	0	1	1	none	8.48010015338e-05
T073	T223	FALSE	FALSE	0	0	1	1	none	8.15540278232e-05
T075	T223	FALSE	FALSE	0	0	1	1	none	6.30670013208e-05
T077	T223	FALSE	FALSE	0	0	1	1	none	8.21531543528e-05
T087	T223	FALSE	FALSE	0	0	1	1	none	8.10810399714e-05
T095	T223	FALSE	FALSE	0	0	1	1	none	9.75641803236e-05
T099a	T223	FALSE	FALSE	0	0	1	1	none	9.5512929994e-05
T102	T223	FALSE	FALSE	0	0	1	1	none	0.000100997993739
T104	T223	FALSE	FALSE	0	0	1	1	none	5.6822945196e-05
T105	T223	FALSE	FALSE	0	0	1	1	none	9.1398907058e-06
T107	T223	FALSE	FALSE	0	0	1	1	none	0.0001021962467982
T126	T223	FALSE	FALSE	0	0	1	1	none	0.0001052800859208
T156	T223	FALSE	FALSE	0	0	1	1	none	6.3589324335e-06
T159a	T223	FALSE	FALSE	0	0	1	1	none	7.74800283158e-05
T182	T223	FALSE	FALSE	0	0	1	1	none	2.3965061184e-06
T188	T223	FALSE	FALSE	0	0	1	1	none	5.06202984548e-05
T192	T223	FALSE	FALSE	0	0	1	1	none	0.0001116382202331
S002	T225	FALSE	FALSE	0	0	1	1	none	8.15426750413e-05
S007	T225	FALSE	FALSE	0	0	1	1	none	5.35742582423e-05
S021	T225	FALSE	FALSE	0	0	1	1	none	8.26935568181e-05
S024	T225	FALSE	FALSE	0	0	1	1	none	8.17132290963e-05
S025	T225	FALSE	FALSE	0	0	1	1	none	8.57328512413e-05
S026	T225	FALSE	FALSE	0	0	1	1	none	7.89958022407e-05
S038	T225	FALSE	FALSE	0	0	1	1	none	1.39488218461e-05
S039	T225	FALSE	FALSE	0	0	1	1	none	8.27555040251e-05
S040	T225	FALSE	FALSE	0	0	1	1	none	9.77516556557001e-05
S042	T225	FALSE	FALSE	0	0	1	1	none	8.19599880191e-05
S071	T225	FALSE	FALSE	0	0	1	1	none	8.39367979005e-05
S078	T225	FALSE	FALSE	0	0	1	1	none	8.16388574153e-05
S081	T225	FALSE	FALSE	0	0	1	1	none	8.23490781357001e-05
S085	T225	FALSE	FALSE	0	0	1	1	none	9.04765368039e-05
S087	T225	FALSE	FALSE	0	0	1	1	none	0.0001044638254853
S093	T225	FALSE	FALSE	0	0	1	1	none	7.71006787135e-05
S097	T225	FALSE	FALSE	0	0	1	1	none	8.25135532794e-05
S102	T225	FALSE	FALSE	0	0	1	1	none	9.84001585249e-05
S106	T225	FALSE	FALSE	0	0	1	1	none	8.50087360813e-05
S130	T225	FALSE	FALSE	0	0	1	1	none	0.0001038646989557
T009	T225	FALSE	FALSE	0	0	1	1	none	8.82564489351e-05
T010	T225	FALSE	FALSE	0	0	1	1	none	8.70300503367e-05
T013	T225	FALSE	FALSE	0	0	1	1	none	1.88695948993e-05
T014	T225	FALSE	FALSE	0	0	1	1	none	8.23310505751e-05
T020	T225	FALSE	FALSE	0	0	1	1	none	1.61049337005e-05
T021	T225	FALSE	FALSE	0	0	1	1	none	8.99490274984001e-05
T028	T225	FALSE	FALSE	0	0	1	1	none	5.76396038869e-05
T035a	T225	FALSE	FALSE	0	0	1	1	none	0.0001042067526739
T035b	T225	FALSE	FALSE	0	0	1	1	none	8.52326707479e-05
T040	T225	FALSE	FALSE	0	0	1	1	none	8.48840080451001e-05
T056	T225	FALSE	FALSE	0	0	1	1	none	8.95882831429e-05
T059	T225	FALSE	FALSE	0	0	1	1	none	0.0001052663337771
T065	T225	FALSE	FALSE	0	0	1	1	none	1.56942800787e-05
T069	T225	FALSE	FALSE	0	0	1	1	none	9.25536439659e-05
T073	T225	FALSE	FALSE	0	0	1	1	none	8.93066702553e-05
T075	T225	FALSE	FALSE	0	0	1	1	none	7.08196437529e-05
T077	T225	FALSE	FALSE	0	0	1	1	none	8.99057967849e-05
T087	T225	FALSE	FALSE	0	0	1	1	none	8.88336824035e-05
T095	T225	FALSE	FALSE	0	0	1	1	none	0.0001053168227557
T099a	T225	FALSE	FALSE	0	0	1	1	none	0.0001032655724261
T102	T225	FALSE	FALSE	0	0	1	1	none	0.0001087506361711
T104	T225	FALSE	FALSE	0	0	1	1	none	6.45755876281001e-05
T105	T225	FALSE	FALSE	0	0	1	1	none	1.68925331379e-05
T107	T225	FALSE	FALSE	0	0	1	1	none	0.0001099488892303
T126	T225	FALSE	FALSE	0	0	1	1	none	0.0001130327283529
T156	T225	FALSE	FALSE	0	0	1	1	none	1.13895627082e-05
T159a	T225	FALSE	FALSE	0	0	1	1	none	8.52326707479e-05
T182	T225	FALSE	FALSE	0	0	1	1	none	1.41537359641e-05
T188	T225	FALSE	FALSE	0	0	1	1	none	5.83729408869e-05
T192	T225	FALSE	FALSE	0	0	1	1	none	0.0001193908626652
T223	T225	FALSE	FALSE	0	0	1	1	none	1.53519890233e-05
S002	T230	FALSE	FALSE	0	0	1	1	none	2.00266068034e-05
S007	T230	FALSE	FALSE	0	0	1	1	none	7.57651282644e-05
S021	T230	FALSE	FALSE	0	0	1	1	none	2.11774885802e-05
S024	T230	FALSE	FALSE	0	0	1	1	none	2.01971608584e-05
S025	T230	FALSE	FALSE	0	0	1	1	none	2.05400084874e-05
S026	T230	FALSE	FALSE	0	0	1	1	none	1.07959742348e-05
S038	T230	FALSE	FALSE	0	0	1	1	none	7.66759876682e-05
S039	T230	FALSE	FALSE	0	0	1	1	none	2.12394357872e-05
S040	T230	FALSE	FALSE	0	0	1	1	none	9.98364124778e-05
S042	T230	FALSE	FALSE	0	0	1	1	none	2.04439197812e-05
S071	T230	FALSE	FALSE	0	0	1	1	none	8.60215547226e-05
S078	T230	FALSE	FALSE	0	0	1	1	none	2.01227891774e-05
S081	T230	FALSE	FALSE	0	0	1	1	none	2.08330098978e-05
S085	T230	FALSE	FALSE	0	0	1	1	none	9.2561293626e-05
S087	T230	FALSE	FALSE	0	0	1	1	none	0.0001065485823074
S093	T230	FALSE	FALSE	0	0	1	1	none	7.91854355356e-05
S097	T230	FALSE	FALSE	0	0	1	1	none	1.73207105255e-05
S102	T230	FALSE	FALSE	0	0	1	1	none	0.000100484915347
S106	T230	FALSE	FALSE	0	0	1	1	none	2.34926678434e-05
S130	T230	FALSE	FALSE	0	0	1	1	none	0.0001059494557778
T009	T230	FALSE	FALSE	0	0	1	1	none	4.821157776e-06
T010	T230	FALSE	FALSE	0	0	1	1	none	2.3965061184e-06
T013	T230	FALSE	FALSE	0	0	1	1	none	8.15967607214e-05
T014	T230	FALSE	FALSE	0	0	1	1	none	2.08149823372e-05
T020	T230	FALSE	FALSE	0	0	1	1	none	7.88320995226e-05
T021	T230	FALSE	FALSE	0	0	1	1	none	4.1172302209e-06
T028	T230	FALSE	FALSE	0	0	1	1	none	7.9830473909e-05
T035a	T230	FALSE	FALSE	0	0	1	1	none	0.000106291509496
T035b	T230	FALSE	FALSE	0	0	1	1	none	2.995632648e-06
T040	T230	FALSE	FALSE	0	0	1	1	none	2.33679398072e-05
T056	T230	FALSE	FALSE	0	0	1	1	none	6.1529919838e-06
T059	T230	FALSE	FALSE	0	0	1	1	none	0.0001073510905992
T065	T230	FALSE	FALSE	0	0	1	1	none	7.84214459008e-05
T069	T230	FALSE	FALSE	0	0	1	1	none	9.4638400788e-05
T073	T230	FALSE	FALSE	0	0	1	1	none	3.4748729778e-06
T075	T230	FALSE	FALSE	0	0	1	1	none	7.2904400575e-05
T077	T230	FALSE	FALSE	0	0	1	1	none	4.0739995074e-06
T087	T230	FALSE	FALSE	0	0	1	1	none	5.3983912444e-06
T095	T230	FALSE	FALSE	0	0	1	1	none	0.0001074015795778
T099a	T230	FALSE	FALSE	0	0	1	1	none	0.0001053503292482
T102	T230	FALSE	FALSE	0	0	1	1	none	0.0001108353929932
T104	T230	FALSE	FALSE	0	0	1	1	none	8.67664576502e-05
T105	T230	FALSE	FALSE	0	0	1	1	none	7.961969896e-05
T107	T230	FALSE	FALSE	0	0	1	1	none	0.0001120336460524
T126	T230	FALSE	FALSE	0	0	1	1	none	0.000115117485175
T156	T230	FALSE	FALSE	0	0	1	1	none	7.80369937469e-05
T159a	T230	TRUE	TRUE	1	0	1	1	anc	5.991265296e-07
T182	T230	FALSE	FALSE	0	0	1	1	none	7.80791548454e-05
T188	T230	FALSE	FALSE	0	0	1	1	none	8.0563810909e-05
T192	T230	FALSE	FALSE	0	0	1	1	none	0.0001214756194873
T223	T230	FALSE	FALSE	0	0	1	1	none	7.92774079046e-05
T225	T230	FALSE	FALSE	0	0	1	1	none	8.70300503367e-05
S002	T232	TRUE	TRUE	0	0	1	1	none	0.0001089131629356
S007	T232	TRUE	TRUE	0	0	1	1	none	0.0001010508593366
S021	T232	TRUE	TRUE	0	0	1	1	none	0.0001100640447124
S024	T232	TRUE	TRUE	0	0	1	1	none	0.0001090837169906
S025	T232	TRUE	TRUE	0	0	1	1	none	0.0001131033391356
S026	T232	TRUE	TRUE	0	0	1	1	none	0.000106366290135
S038	T232	TRUE	TRUE	0	0	1	1	none	0.0001019617187404
S039	T232	TRUE	TRUE	0	0	1	1	none	0.0001101259919194
S040	T232	TRUE	TRUE	0	0	1	1	none	5.20604142908e-05
S042	T232	TRUE	TRUE	0	0	1	1	none	0.0001093304759134
S071	T232	TRUE	TRUE	0	0	1	1	none	2.95772365676e-05
S078	T232	TRUE	TRUE	0	0	1	1	none	0.0001090093453096
S081	T232	TRUE	TRUE	0	0	1	1	none	0.00010971956603
S085	T232	TRUE	TRUE	0	0	1	1	none	6.6357907219e-05
S087	T232	TRUE	TRUE	0	0	1	1	none	8.03451959004e-05
S093	T232	TRUE	TRUE	0	0	1	1	none	3.64133557546e-05
S097	T232	TRUE	TRUE	0	0	1	1	none	0.0001098840411737
S102	T232	TRUE	TRUE	0	0	1	1	none	5.270891716e-05
S106	T232	TRUE	TRUE	0	0	1	1	none	0.0001123792239756
S130	T232	TRUE	TRUE	0	0	1	1	none	7.97460693708e-05
T009	T232	FALSE	FALSE	0	0	1	1	none	0.0001156269368294
T010	T232	FALSE	FALSE	0	0	1	1	none	0.000114400538231
T013	T232	FALSE	FALSE	0	0	1	1	none	0.0001068824917936
T014	T232	TRUE	TRUE	0	0	1	1	none	0.0001097015384694
T020	T232	TRUE	TRUE	0	0	1	1	none	0.0001041178305948
T021	T232	FALSE	FALSE	0	0	1	1	none	0.0001173195153927
T028	T232	TRUE	TRUE	0	0	1	1	none	0.0001051162049812
T035a	T232	TRUE	TRUE	0	0	1	1	none	8.0088123089e-05
T035b	T232	TRUE	TRUE	0	0	1	1	none	0.0001126031586422
T040	T232	TRUE	TRUE	0	0	1	1	none	0.0001122544959394
T056	T232	FALSE	FALSE	0	0	1	1	none	0.0001169587710372
T059	T232	TRUE	TRUE	0	0	1	1	none	5.95750924122e-05
T065	T232	TRUE	TRUE	0	0	1	1	none	0.000103707176973
T069	T232	TRUE	TRUE	0	0	1	1	none	3.2182119051e-05
T073	T232	FALSE	FALSE	0	0	1	1	none	0.0001166771581496
T075	T232	TRUE	TRUE	0	0	1	1	none	9.6991878588e-05
T077	T232	FALSE	FALSE	0	0	1	1	none	0.0001172762846792
T087	T232	FALSE	FALSE	0	0	1	1	none	0.0001162041702978
T095	T232	TRUE	TRUE	0	0	1	1	none	8.11981931708e-05
T099a	T232	TRUE	TRUE	0	0	1	1	none	7.91469428412e-05
T102	T232	FALSE	FALSE	0	0	1	1	none	8.46320065862e-05
T104	T232	FALSE	FALSE	0	0	1	1	none	0.0001120521887224
T105	T232	FALSE	FALSE	0	0	1	1	none	0.0001049054300322
T107	T232	FALSE	FALSE	0	0	1	1	none	8.58302596454e-05
T126	T232	TRUE	TRUE	0	0	1	1	none	3.459151418e-06
T156	T232	FALSE	FALSE	0	0	1	1	none	0.0001033227248191
T159a	T232	TRUE	TRUE	0	0	1	1	none	0.0001126031586422
T182	T232	FALSE	FALSE	0	0	1	1	none	0.0001033648859176
T188	T232	TRUE	TRUE	0	0	1	1	none	0.0001058495419812
T192	T232	FALSE	FALSE	0	0	1	1	none	9.8172857303e-06
T223	T232	FALSE	FALSE	0	0	1	1	none	0.0001045631389768
T225	T232	FALSE	FALSE	0	0	1	1	none	0.0001123157814089
T230	T232	FALSE	FALSE	0	0	1	1	none	0.000114400538231
S002	T241	FALSE	FALSE	0	0	1	1	none	9.33104920891e-05
S007	T241	FALSE	FALSE	0	0	1	1	none	6.53420752901e-05
S021	T241	FALSE	FALSE	0	0	1	1	none	9.44613738659e-05
S024	T241	FALSE	FALSE	0	0	1	1	none	9.34810461441001e-05
S025	T241	FALSE	FALSE	0	0	1	1	none	9.75006682891e-05
S026	T241	FALSE	FALSE	0	0	1	1	none	9.07636192885001e-05
S038	T241	FALSE	FALSE	0	0	1	1	none	2.45183858347e-05
S039	T241	FALSE	FALSE	0	0	1	1	none	9.45233210729001e-05
S040	T241	FALSE	FALSE	0	0	1	1	none	0.0001095194727035
S042	T241	FALSE	FALSE	0	0	1	1	none	9.37278050669e-05
S071	T241	FALSE	FALSE	0	0	1	1	none	9.57046149483e-05
S078	T241	FALSE	FALSE	0	0	1	1	none	9.34066744631001e-05
S081	T241	FALSE	FALSE	0	0	1	1	none	9.41168951835001e-05
S085	T241	FALSE	FALSE	0	0	1	1	none	0.0001022443538517
S087	T241	FALSE	FALSE	0	0	1	1	none	0.0001162316425331
S093	T241	FALSE	FALSE	0	0	1	1	none	8.88684957613e-05
S097	T241	FALSE	FALSE	0	0	1	1	none	9.42813703272e-05
S102	T241	FALSE	FALSE	0	0	1	1	none	0.0001101679755727
S106	T241	FALSE	FALSE	0	0	1	1	none	9.67765531291e-05
S130	T241	FALSE	FALSE	0	0	1	1	none	0.0001156325160035
T009	T241	FALSE	FALSE	0	0	1	1	none	0.0001000242659829
T010	T241	FALSE	FALSE	0	0	1	1	none	9.87978673845e-05
T013	T241	FALSE	FALSE	0	0	1	1	none	1.83993597223e-05
T014	T241	FALSE	FALSE	0	0	1	1	none	9.40988676229e-05
T020	T241	FALSE	FALSE	0	0	1	1	none	2.66744976891e-05
T021	T241	FALSE	FALSE	0	0	1	1	none	0.0001017168445462
T028	T241	FALSE	FALSE	0	0	1	1	none	6.94074209347e-05
T035a	T241	FALSE	FALSE	0	0	1	1	none	0.0001159745697217
T035b	T241	FALSE	FALSE	0	0	1	1	none	9.70004877957e-05
T040	T241	FALSE	FALSE	0	0	1	1	none	9.66518250929001e-05
T056	T241	FALSE	FALSE	0	0	1	1	none	0.0001013561001907
T059	T241	FALSE	FALSE	0	0	1	1	none	0.0001170341508249
T065	T241	FALSE	FALSE	0	0	1	1	none	2.38673379489e-05
T069	T241	FALSE	FALSE	0	0	1	1	none	0.0001043214610137
T073	T241	FALSE	FALSE	0	0	1	1	none	0.0001010744873031
T075	T241	FALSE	FALSE	0	0	1	1	none	8.25874608007e-05
T077	T241	FALSE	FALSE	0	0	1	1	none	0.0001016736138327
T087	T241	FALSE	FALSE	0	0	1	1	none	0.0001006014994513
T095	T241	FALSE	FALSE	0	0	1	1	none	0.0001170846398035
T099a	T241	FALSE	FALSE	0	0	1	1	none	0.0001150333894739
T102	T241	FALSE	FALSE	0	0	1	1	none	0.0001205184532189
T104	T241	FALSE	FALSE	0	0	1	1	none	7.63434046759001e-05
T105	T241	FALSE	FALSE	0	0	1	1	none	2.50655910081e-05
T107	T241	FALSE	FALSE	0	0	1	1	none	0.0001217167062781
T126	T241	FALSE	FALSE	0	0	1	1	none	0.0001248005454007
T156	T241	FALSE	FALSE	0	0	1	1	none	2.70776449726e-05
T159a	T241	FALSE	FALSE	0	0	1	1	none	9.70004877957e-05
T182	T241	FALSE	FALSE	0	0	1	1	none	2.71198060711e-05
T188	T241	FALSE	FALSE	0	0	1	1	none	7.01407579347e-05
T192	T241	FALSE	FALSE	0	0	1	1	none	0.000131158679713
T223	T241	FALSE	FALSE	0	0	1	1	none	2.83180591303e-05
T225	T241	FALSE	FALSE	0	0	1	1	none	3.60707015624e-05
T230	T241	FALSE	FALSE	0	0	1	1	none	9.87978673845e-05
T232	T241	FALSE	FALSE	0	0	1	1	none	0.0001240835984567
S002	T270	FALSE	FALSE	0	0	1	1	none	0.0001107105425244
S007	T270	FALSE	FALSE	0	0	1	1	none	0.0001028482389254
S021	T270	FALSE	FALSE	0	0	1	1	none	0.0001118614243012
S024	T270	FALSE	FALSE	0	0	1	1	none	0.0001108810965794
S025	T270	FALSE	FALSE	0	0	1	1	none	0.0001149007187244
S026	T270	FALSE	FALSE	0	0	1	1	none	0.0001081636697238
S038	T270	FALSE	FALSE	0	0	1	1	none	0.0001037590983292
S039	T270	FALSE	FALSE	0	0	1	1	none	0.0001119233715082
S040	T270	FALSE	FALSE	0	0	1	1	none	5.38577938796e-05
S042	T270	FALSE	FALSE	0	0	1	1	none	0.0001111278555022
S071	T270	FALSE	FALSE	0	0	1	1	none	3.13746161564e-05
S078	T270	FALSE	FALSE	0	0	1	1	none	0.0001108067248984
S081	T270	FALSE	FALSE	0	0	1	1	none	0.0001115169456188
S085	T270	FALSE	FALSE	0	0	1	1	none	6.81552868078e-05
S087	T270	FALSE	FALSE	0	0	1	1	none	8.21425754892e-05
S093	T270	FALSE	FALSE	0	0	1	1	none	3.82107353434e-05
S097	T270	FALSE	FALSE	0	0	1	1	none	0.0001116814207625
S102	T270	FALSE	FALSE	0	0	1	1	none	5.45062967488e-05
S106	T270	FALSE	FALSE	0	0	1	1	none	0.0001141766035644
S130	T270	FALSE	FALSE	0	0	1	1	none	8.15434489596e-05
T009	T270	FALSE	FALSE	0	0	1	1	none	0.0001174243164182
T010	T270	FALSE	FALSE	0	0	1	1	none	0.0001161979178198
T013	T270	FALSE	FALSE	0	0	1	1	none	0.0001086798713824
T014	T270	FALSE	FALSE	0	0	1	1	none	0.0001114989180582
T020	T270	FALSE	FALSE	0	0	1	1	none	0.0001059152101836
T021	T270	FALSE	FALSE	0	0	1	1	none	0.0001191168949815
T028	T270	FALSE	FALSE	0	0	1	1	none	0.00010691358457
T035a	T270	FALSE	FALSE	0	0	1	1	none	8.18855026778e-05
T035b	T270	FALSE	FALSE	0	0	1	1	none	0.000114400538231
T040	T270	FALSE	FALSE	0	0	1	1	none	0.0001140518755282
T056	T270	FALSE	FALSE	0	0	1	1	none	0.000118756150626
T059	T270	FALSE	FALSE	0	0	1	1	none	6.1372472001e-05
T065	T270	FALSE	FALSE	0	0	1	1	none	0.0001055045565618
T069	T270	FALSE	FALSE	0	0	1	1	none	3.39794986398e-05
T073	T270	FALSE	FALSE	0	0	1	1	none	0.0001184745377384
T075	T270	FALSE	FALSE	0	0	1	1	none	9.87892581768e-05
T077	T270	FALSE	FALSE	0	0	1	1	none	0.000119073664268
T087	T270	FALSE	FALSE	0	0	1	1	none	0.0001180015498866
T095	T270	FALSE	FALSE	0	0	1	1	none	8.29955727596e-05
T099a	T270	FALSE	FALSE	0	0	1	1	none	8.094432243e-05
T102	T270	FALSE	FALSE	0	0	1	1	none	8.6429386175e-05
T104	T270	FALSE	FALSE	0	0	1	1	none	0.0001138495683112
T105	T270	FALSE	FALSE	0	0	1	1	none	0.000106702809621
T107	T270	FALSE	FALSE	0	0	1	1	none	8.76276392342e-05
T126	T270	FALSE	FALSE	0	0	1	1	none	5.2565310068e-06
T156	T270	FALSE	FALSE	0	0	1	1	none	0.0001051201044079
T159a	T270	FALSE	FALSE	0	0	1	1	none	0.000114400538231
T182	T270	FALSE	FALSE	0	0	1	1	none	0.0001051622655064
T188	T270	FALSE	FALSE	0	0	1	1	none	0.00010764692157
T192	T270	FALSE	FALSE	0	0	1	1	none	1.16146653191e-05
T223	T270	FALSE	FALSE	0	0	1	1	none	0.0001063605185656
T225	T270	FALSE	FALSE	0	0	1	1	none	0.0001141131609977
T230	T270	FALSE	FALSE	0	0	1	1	none	0.0001161979178198
T232	T270	TRUE	TRUE	1	0	1	1	anc	5.991265296e-07
T241	T270	FALSE	FALSE	0	0	1	1	none	0.0001258809780455
S002	T271b	FALSE	FALSE	0	0	1	1	none	7.91461689229e-05
S007	T271b	FALSE	FALSE	0	0	1	1	none	5.11777521239e-05
S021	T271b	FALSE	FALSE	0	0	1	1	none	8.02970506997e-05
S024	T271b	FALSE	FALSE	0	0	1	1	none	7.93167229779e-05
S025	T271b	FALSE	FALSE	0	0	1	1	none	8.33363451229e-05
S026	T271b	FALSE	FALSE	0	0	1	1	none	7.65992961223e-05
S038	T271b	FALSE	FALSE	0	0	1	1	none	1.15523157277e-05
S039	T271b	FALSE	FALSE	0	0	1	1	none	8.03589979067e-05
S040	T271b	FALSE	FALSE	0	0	1	1	none	9.53551495373e-05
S042	T271b	FALSE	FALSE	0	0	1	1	none	7.95634819007e-05
S071	T271b	FALSE	FALSE	0	0	1	1	none	8.15402917821e-05
S078	T271b	FALSE	FALSE	0	0	1	1	none	7.92423512969e-05
S081	T271b	FALSE	FALSE	0	0	1	1	none	7.99525720173e-05
S085	T271b	FALSE	FALSE	0	0	1	1	none	8.80800306855e-05
S087	T271b	FALSE	FALSE	0	0	1	1	none	0.0001020673193669
S093	T271b	FALSE	FALSE	0	0	1	1	none	7.47041725951e-05
S097	T271b	FALSE	FALSE	0	0	1	1	none	8.0117047161e-05
S102	T271b	FALSE	FALSE	0	0	1	1	none	9.60036524065e-05
S106	T271b	FALSE	FALSE	0	0	1	1	none	8.26122299629e-05
S130	T271b	FALSE	FALSE	0	0	1	1	none	0.0001014681928373
T009	T271b	FALSE	FALSE	0	0	1	1	none	8.58599428167e-05
T010	T271b	FALSE	FALSE	0	0	1	1	none	8.46335442183e-05
T013	T271b	FALSE	FALSE	0	0	1	1	none	1.64730887809e-05
T014	T271b	FALSE	FALSE	0	0	1	1	none	7.99345444567e-05
T020	T271b	FALSE	FALSE	0	0	1	1	none	1.37084275821e-05
T021	T271b	FALSE	FALSE	0	0	1	1	none	8.75525213800001e-05
T028	T271b	FALSE	FALSE	0	0	1	1	none	5.52430977685e-05
T035a	T271b	FALSE	FALSE	0	0	1	1	none	0.0001018102465555
T035b	T271b	FALSE	FALSE	0	0	1	1	none	8.28361646295e-05
T040	T271b	FALSE	FALSE	0	0	1	1	none	8.24875019267e-05
T056	T271b	FALSE	FALSE	0	0	1	1	none	8.71917770245e-05
T059	T271b	FALSE	FALSE	0	0	1	1	none	0.0001028698276587
T065	T271b	FALSE	FALSE	0	0	1	1	none	1.32977739603e-05
T069	T271b	FALSE	FALSE	0	0	1	1	none	9.01571378475e-05
T073	T271b	FALSE	FALSE	0	0	1	1	none	8.69101641369e-05
T075	T271b	FALSE	FALSE	0	0	1	1	none	6.84231376345e-05
T077	T271b	FALSE	FALSE	0	0	1	1	none	8.75092906665e-05
T087	T271b	FALSE	FALSE	0	0	1	1	none	8.64371762851e-05
T095	T271b	FALSE	FALSE	0	0	1	1	none	0.0001029203166373
T099a	T271b	FALSE	FALSE	0	0	1	1	none	0.0001008690663077
T102	T271b	FALSE	FALSE	0	0	1	1	none	0.0001063541300527
T104	T271b	FALSE	FALSE	0	0	1	1	none	6.21790815097e-05
T105	T271b	FALSE	FALSE	0	0	1	1	none	1.44960270195e-05
T107	T271b	FALSE	FALSE	0	0	1	1	none	0.0001075523831119
T126	T271b	FALSE	FALSE	0	0	1	1	none	0.0001106362222345
T156	T271b	FALSE	FALSE	0	0	1	1	none	8.9930565898e-06
T159a	T271b	FALSE	FALSE	0	0	1	1	none	8.28361646295e-05
T182	T271b	FALSE	FALSE	0	0	1	1	none	1.17572298457e-05
T188	T271b	FALSE	FALSE	0	0	1	1	none	5.59764347685e-05
T192	T271b	FALSE	FALSE	0	0	1	1	none	0.0001169943565468
T223	T271b	FALSE	FALSE	0	0	1	1	none	1.29554829049e-05
T225	T271b	FALSE	FALSE	0	0	1	1	none	3.5947591776e-06
T230	T271b	FALSE	FALSE	0	0	1	1	none	8.46335442183e-05
T232	T271b	FALSE	FALSE	0	0	1	1	none	0.0001099192752905
T241	T271b	FALSE	FALSE	0	0	1	1	none	3.3674195444e-05
T270	T271b	FALSE	FALSE	0	0	1	1	none	0.0001117166548793
S002	T301	FALSE	FALSE	0	0	1	1	none	0.0001171330963022
S007	T301	FALSE	FALSE	0	0	1	1	none	0.0001092707927032
S021	T301	FALSE	FALSE	0	0	1	1	none	0.000118283978079
S024	T301	FALSE	FALSE	0	0	1	1	none	0.0001173036503572
S025	T301	FALSE	FALSE	0	0	1	1	none	0.0001213232725022
S026	T301	FALSE	FALSE	0	0	1	1	none	0.0001145862235016
S038	T301	FALSE	FALSE	0	0	1	1	none	0.000110181652107
S039	T301	FALSE	FALSE	0	0	1	1	none	0.000118345925286
S040	T301	FALSE	FALSE	0	0	1	1	none	6.02803476574e-05
S042	T301	FALSE	FALSE	0	0	1	1	none	0.00011755040928
S071	T301	FALSE	FALSE	0	0	1	1	none	3.77971699342e-05
S078	T301	FALSE	FALSE	0	0	1	1	none	0.0001172292786762
S081	T301	FALSE	FALSE	0	0	1	1	none	0.0001179394993966
S085	T301	FALSE	FALSE	0	0	1	1	none	7.45778405856e-05
S087	T301	FALSE	FALSE	0	0	1	1	none	8.8565129267e-05
S093	T301	FALSE	FALSE	0	0	1	1	none	4.46332891212e-05
S097	T301	FALSE	FALSE	0	0	1	1	none	0.0001181039745403
S102	T301	FALSE	FALSE	0	0	1	1	none	6.09288505266e-05
S106	T301	FALSE	FALSE	0	0	1	1	none	0.0001205991573422
S130	T301	FALSE	FALSE	0	0	1	1	none	8.79660027374e-05
T009	T301	FALSE	FALSE	0	0	1	1	none	0.000123846870196
T010	T301	FALSE	FALSE	0	0	1	1	none	0.0001226204715976
T013	T301	FALSE	FALSE	0	0	1	1	none	0.0001151024251602
T014	T301	FALSE	FALSE	0	0	1	1	none	0.000117921471836
T020	T301	FALSE	FALSE	0	0	1	1	none	0.0001123377639614
T021	T301	FALSE	FALSE	0	0	1	1	none	0.0001255394487593
T028	T301	FALSE	FALSE	0	0	1	1	none	0.0001133361383478
T035a	T301	FALSE	FALSE	0	0	1	1	none	8.83080564556e-05
T035b	T301	FALSE	FALSE	0	0	1	1	none	0.0001208230920088
T040	T301	FALSE	FALSE	0	0	1	1	none	0.000120474429306
T056	T301	FALSE	FALSE	0	0	1	1	none	0.0001251787044038
T059	T301	FALSE	FALSE	0	0	1	1	none	6.77950257788e-05
T065	T301	FALSE	FALSE	0	0	1	1	none	0.0001119271103396
T069	T301	FALSE	FALSE	0	0	1	1	none	4.04020524176e-05
T073	T301	FALSE	FALSE	0	0	1	1	none	0.0001248970915162
T075	T301	FALSE	FALSE	0	0	1	1	none	0.0001052118119546
T077	T301	FALSE	FALSE	0	0	1	1	none	0.0001254962180458
T087	T301	FALSE	FALSE	0	0	1	1	none	0.0001244241036644
T095	T301	FALSE	FALSE	0	0	1	1	none	8.94181265374e-05
T099a	T301	FALSE	FALSE	0	0	1	1	none	8.73668762078e-05
T102	T301	FALSE	FALSE	0	0	1	1	none	9.28519399528e-05
T104	T301	FALSE	FALSE	0	0	1	1	none	0.000120272122089
T105	T301	FALSE	FALSE	0	0	1	1	none	0.0001131253633988
T107	T301	FALSE	FALSE	0	0	1	1	none	9.4050193012e-05
T126	T301	FALSE	FALSE	1	0	1	1	anc	4.2425668444e-06
T156	T301	FALSE	FALSE	0	0	1	1	none	0.0001115426581857
T159a	T301	FALSE	FALSE	0	0	1	1	none	0.0001208230920088
T182	T301	FALSE	FALSE	0	0	1	1	none	0.0001115848192842
T188	T301	FALSE	FALSE	0	0	1	1	none	0.0001140694753478
T192	T301	FALSE	FALSE	0	0	1	1	none	1.26628676757e-05
T223	T301	FALSE	FALSE	0	0	1	1	none	0.0001127830723434
T225	T301	FALSE	FALSE	0	0	1	1	none	0.0001205357147755
T230	T301	FALSE	FALSE	0	0	1	1	none	0.0001226204715976
T232	T301	FALSE	FALSE	0	0	1	1	none	1.09621378406e-05
T241	T301	FALSE	FALSE	0	0	1	1	none	0.0001323035318233
T270	T301	FALSE	FALSE	0	0	1	1	none	1.27595174294e-05
T271b	T301	FALSE	FALSE	0	0	1	1	none	0.0001181392086571
S002	T303	FALSE	FALSE	0	0	1	1	none	0.0001206610909346
S007	T303	FALSE	FALSE	0	0	1	1	none	0.0001127987873356
S021	T303	FALSE	FALSE	0	0	1	1	none	0.0001218119727114
S024	T303	FALSE	FALSE	0	0	1	1	none	0.0001208316449896
S025	T303	FALSE	FALSE	0	0	1	1	none	0.0001248512671346
S026	T303	FALSE	FALSE	0	0	1	1	none	0.000118114218134
S038	T303	FALSE	FALSE	0	0	1	1	none	0.0001137096467394
S039	T303	FALSE	FALSE	0	0	1	1	none	0.0001218739199184
S040	T303	FALSE	FALSE	0	0	1	1	none	6.38083422898e-05
S042	T303	FALSE	FALSE	0	0	1	1	none	0.0001210784039124
S071	T303	FALSE	FALSE	0	0	1	1	none	4.13251645666e-05
S078	T303	FALSE	FALSE	0	0	1	1	none	0.0001207572733086
S081	T303	FALSE	FALSE	0	0	1	1	none	0.000121467494029
S085	T303	FALSE	FALSE	0	0	1	1	none	7.8105835218e-05
S087	T303	FALSE	FALSE	0	0	1	1	none	9.20931238994e-05
S093	T303	FALSE	FALSE	0	0	1	1	none	4.81612837536e-05
S097	T303	FALSE	FALSE	0	0	1	1	none	0.0001216319691727
S102	T303	FALSE	FALSE	0	0	1	1	none	6.4456845159e-05
S106	T303	FALSE	FALSE	0	0	1	1	none	0.0001241271519746
S130	T303	FALSE	FALSE	0	0	1	1	none	9.14939973698e-05
T009	T303	FALSE	FALSE	0	0	1	1	none	0.0001273748648284
T010	T303	FALSE	FALSE	0	0	1	1	none	0.00012614846623
T013	T303	FALSE	FALSE	0	0	1	1	none	0.0001186304197926
T014	T303	FALSE	FALSE	0	0	1	1	none	0.0001214494664684
T020	T303	FALSE	FALSE	0	0	1	1	none	0.0001158657585938
T021	T303	FALSE	FALSE	0	0	1	1	none	0.0001290674433917
T028	T303	FALSE	FALSE	0	0	1	1	none	0.0001168641329802
T035a	T303	FALSE	FALSE	0	0	1	1	none	9.1836051088e-05
T035b	T303	FALSE	FALSE	0	0	1	1	none	0.0001243510866412
T040	T303	FALSE	FALSE	0	0	1	1	none	0.0001240024239384
T056	T303	FALSE	FALSE	0	0	1	1	none	0.0001287066990362
T059	T303	FALSE	FALSE	0	0	1	1	none	7.13230204112e-05
T065	T303	FALSE	FALSE	0	0	1	1	none	0.000115455104972
T069	T303	FALSE	FALSE	0	0	1	1	none	4.393004705e-05
T073	T303	FALSE	FALSE	0	0	1	1	none	0.0001284250861486
T075	T303	FALSE	FALSE	0	0	1	1	none	0.000108739806587
T077	T303	FALSE	FALSE	0	0	1	1	none	0.0001290242126782
T087	T303	FALSE	FALSE	0	0	1	1	none	0.0001279520982968
T095	T303	FALSE	FALSE	0	0	1	1	none	9.29461211698e-05
T099a	T303	FALSE	FALSE	0	0	1	1	none	9.08948708402e-05
T102	T303	FALSE	FALSE	0	0	1	1	none	9.63799345852e-05
T104	T303	FALSE	FALSE	0	0	1	1	none	0.0001238001167214
T105	T303	FALSE	FALSE	0	0	1	1	none	0.0001166533580312
T107	T303	FALSE	FALSE	0	0	1	1	none	9.75781876444e-05
T126	T303	FALSE	FALSE	1	0	1	1	anc	5.0136540796e-06
T156	T303	FALSE	FALSE	0	0	1	1	none	0.0001150706528181
T159a	T303	FALSE	FALSE	0	0	1	1	none	0.0001243510866412
T182	T303	FALSE	FALSE	0	0	1	1	none	0.0001151128139166
T188	T303	FALSE	FALSE	0	0	1	1	none	0.0001175974699802
T192	T303	FALSE	FALSE	0	0	1	1	none	1.73891153673e-05
T223	T303	FALSE	FALSE	0	0	1	1	none	0.0001163110669758
T225	T303	FALSE	FALSE	0	0	1	1	none	0.0001240637094079
T230	T303	FALSE	FALSE	0	0	1	1	none	0.00012614846623
T232	T303	FALSE	FALSE	0	0	1	1	none	1.4490132473e-05
T241	T303	FALSE	FALSE	0	0	1	1	none	0.0001358315264557
T270	T303	FALSE	FALSE	0	0	1	1	none	1.62875120618e-05
T271b	T303	FALSE	FALSE	0	0	1	1	none	0.0001216672032895
T301	T303	FALSE	FALSE	0	0	1	1	none	1.85339674776e-05
S002	T322	FALSE	FALSE	0	0	1	1	none	8.44354949711e-05
S007	T322	FALSE	FALSE	0	0	1	1	none	5.64670781721e-05
S021	T322	FALSE	FALSE	0	0	1	1	none	8.55863767479e-05
S024	T322	FALSE	FALSE	0	0	1	1	none	8.46060490261e-05
S025	T322	FALSE	FALSE	0	0	1	1	none	8.86256711711e-05
S026	T322	FALSE	FALSE	0	0	1	1	none	8.18886221705e-05
S038	T322	FALSE	FALSE	0	0	1	1	none	1.56433887167e-05
S039	T322	FALSE	FALSE	0	0	1	1	none	8.56483239549e-05
S040	T322	FALSE	FALSE	0	0	1	1	none	0.0001006444755855
S042	T322	FALSE	FALSE	0	0	1	1	none	8.48528079489e-05
S071	T322	FALSE	FALSE	0	0	1	1	none	8.68296178303e-05
S078	T322	FALSE	FALSE	0	0	1	1	none	8.45316773451e-05
S081	T322	FALSE	FALSE	0	0	1	1	none	8.52418980655e-05
S085	T322	FALSE	FALSE	0	0	1	1	none	9.33693567337e-05
S087	T322	FALSE	FALSE	0	0	1	1	none	0.0001073566454151
S093	T322	FALSE	FALSE	0	0	1	1	none	7.99934986433e-05
S097	T322	FALSE	FALSE	0	0	1	1	none	8.54063732092e-05
S102	T322	FALSE	FALSE	0	0	1	1	none	0.0001012929784547
S106	T322	FALSE	FALSE	0	0	1	1	none	8.79015560111e-05
S130	T322	FALSE	FALSE	0	0	1	1	none	0.0001067575188855
T009	T322	FALSE	FALSE	0	0	1	1	none	9.11492688649e-05
T010	T322	FALSE	FALSE	0	0	1	1	none	8.99228702665e-05
T013	T322	FALSE	FALSE	0	0	1	1	none	9.5243626043e-06
T014	T322	FALSE	FALSE	0	0	1	1	none	8.52238705049e-05
T020	T322	FALSE	FALSE	0	0	1	1	none	1.77995005711e-05
T021	T322	FALSE	FALSE	0	0	1	1	none	9.28418474282e-05
T028	T322	FALSE	FALSE	0	0	1	1	none	6.05324238167e-05
T035a	T322	FALSE	FALSE	0	0	1	1	none	0.0001070995726037
T035b	T322	FALSE	FALSE	0	0	1	1	none	8.81254906777e-05
T040	T322	FALSE	FALSE	0	0	1	1	none	8.77768279749e-05
T056	T322	FALSE	FALSE	0	0	1	1	none	9.24811030727e-05
T059	T322	FALSE	FALSE	0	0	1	1	none	0.0001081591537069
T065	T322	FALSE	FALSE	0	0	1	1	none	1.49923408309e-05
T069	T322	FALSE	FALSE	0	0	1	1	none	9.54464638957e-05
T073	T322	FALSE	FALSE	0	0	1	1	none	9.21994901851e-05
T075	T322	FALSE	FALSE	0	0	1	1	none	7.37124636827e-05
T077	T322	FALSE	FALSE	0	0	1	1	none	9.27986167147e-05
T087	T322	FALSE	FALSE	0	0	1	1	none	9.17265023333e-05
T095	T322	FALSE	FALSE	0	0	1	1	none	0.0001082096426855
T099a	T322	FALSE	FALSE	0	0	1	1	none	0.0001061583923559
T102	T322	FALSE	FALSE	0	0	1	1	none	0.0001116434561009
T104	T322	FALSE	FALSE	0	0	1	1	none	6.74684075579001e-05
T105	T322	FALSE	FALSE	0	0	1	1	none	1.61905938901e-05
T107	T322	FALSE	FALSE	0	0	1	1	none	0.0001128417091601
T126	T322	FALSE	FALSE	0	0	1	1	none	0.0001159255482827
T156	T322	FALSE	FALSE	0	0	1	1	none	1.82026478546e-05
T159a	T322	FALSE	FALSE	0	0	1	1	none	8.81254906777e-05
T182	T322	FALSE	FALSE	0	0	1	1	none	1.82448089531e-05
T188	T322	FALSE	FALSE	0	0	1	1	none	6.12657608167e-05
T192	T322	FALSE	FALSE	0	0	1	1	none	0.000122283682595
T223	T322	FALSE	FALSE	0	0	1	1	none	1.94430620123e-05
T225	T322	FALSE	FALSE	0	0	1	1	none	2.71957044444e-05
T230	T322	FALSE	FALSE	0	0	1	1	none	8.99228702665e-05
T232	T322	FALSE	FALSE	0	0	1	1	none	0.0001152086013387
T241	T322	FALSE	FALSE	0	0	1	1	none	1.30102341672e-05
T270	T322	FALSE	FALSE	0	0	1	1	none	0.0001170059809275
T271b	T322	FALSE	FALSE	0	0	1	1	none	2.4799198326e-05
T301	T322	FALSE	FALSE	0	0	1	1	none	0.0001234285347053
T303	T322	FALSE	FALSE	0	0	1	1	none	0.0001269565293377
S002	T327b	TRUE	TRUE	0	0	1	1	none	0.0001026498101782
S007	T327b	TRUE	TRUE	0	0	1	1	none	9.47875065792e-05
S021	T327b	TRUE	TRUE	0	0	1	1	none	0.000103800691955
S024	T327b	TRUE	TRUE	0	0	1	1	none	0.0001028203642332
S025	T327b	TRUE	TRUE	0	0	1	1	none	0.0001068399863782
S026	T327b	TRUE	TRUE	0	0	1	1	none	0.0001001029373776
S038	T327b	TRUE	TRUE	0	0	1	1	none	9.5698365983e-05
S039	T327b	TRUE	TRUE	0	0	1	1	none	0.000103862639162
S040	T327b	TRUE	TRUE	0	0	1	1	none	4.57970615334e-05
S042	T327b	TRUE	TRUE	0	0	1	1	none	0.000103067123156
S071	T327b	TRUE	TRUE	0	0	1	1	none	2.58611012282e-05
S078	T327b	TRUE	TRUE	0	0	1	1	none	0.0001027459925522
S081	T327b	TRUE	TRUE	0	0	1	1	none	0.0001034562132726
S085	T327b	TRUE	TRUE	0	0	1	1	none	6.00945544616e-05
S087	T327b	TRUE	TRUE	0	0	1	1	none	7.4081843143e-05
S093	T327b	TRUE	TRUE	0	0	1	1	none	3.01500029972e-05
S097	T327b	TRUE	TRUE	0	0	1	1	none	0.0001036206884163
S102	T327b	TRUE	TRUE	0	0	1	1	none	4.64455644026e-05
S106	T327b	TRUE	TRUE	0	0	1	1	none	0.0001061158712182
S130	T327b	TRUE	TRUE	0	0	1	1	none	7.34827166134e-05
T009	T327b	FALSE	FALSE	0	0	1	1	none	0.000109363584072
T010	T327b	FALSE	FALSE	0	0	1	1	none	0.0001081371854736
T013	T327b	FALSE	FALSE	0	0	1	1	none	0.0001006191390362
T014	T327b	TRUE	TRUE	0	0	1	1	none	0.000103438185712
T020	T327b	TRUE	TRUE	0	0	1	1	none	9.78544778374e-05
T021	T327b	FALSE	FALSE	0	0	1	1	none	0.0001110561626353
T028	T327b	TRUE	TRUE	0	0	1	1	none	9.88528522238e-05
T035a	T327b	TRUE	TRUE	0	0	1	1	none	7.38247703316e-05
T035b	T327b	TRUE	TRUE	0	0	1	1	none	0.0001063398058848
T040	T327b	TRUE	TRUE	0	0	1	1	none	0.000105991143182
T056	T327b	FALSE	FALSE	0	0	1	1	none	0.0001106954182798
T059	T327b	TRUE	TRUE	0	0	1	1	none	5.33117396548e-05
T065	T327b	TRUE	TRUE	0	0	1	1	none	9.74438242156e-05
T069	T327b	TRUE	TRUE	0	0	1	1	none	3.44779472936e-05
T073	T327b	FALSE	FALSE	0	0	1	1	none	0.0001104138053922
T075	T327b	TRUE	TRUE	0	0	1	1	none	9.07285258306e-05
T077	T327b	FALSE	FALSE	0	0	1	1	none	0.0001110129319218
T087	T327b	FALSE	FALSE	0	0	1	1	none	0.0001099408175404
T095	T327b	TRUE	TRUE	0	0	1	1	none	7.49348404134e-05
T099a	T327b	TRUE	TRUE	0	0	1	1	none	7.28835900838e-05
T102	T327b	FALSE	FALSE	0	0	1	1	none	7.83686538288e-05
T104	T327b	FALSE	FALSE	0	0	1	1	none	0.000105788835965
T105	T327b	FALSE	FALSE	0	0	1	1	none	9.86420772748e-05
T107	T327b	FALSE	FALSE	0	0	1	1	none	7.9566906888e-05
T126	T327b	TRUE	TRUE	0	0	1	1	none	5.49570316806e-05
T156	T327b	FALSE	FALSE	0	0	1	1	none	9.70593720617e-05
T159a	T327b	TRUE	TRUE	0	0	1	1	none	0.0001063398058848
T182	T327b	FALSE	FALSE	0	0	1	1	none	9.71015331602e-05
T188	T327b	TRUE	TRUE	0	0	1	1	none	9.95861892238e-05
T192	T327b	FALSE	FALSE	0	0	1	1	none	6.13151659929e-05
T223	T327b	FALSE	FALSE	0	0	1	1	none	9.82997862194e-05
T225	T327b	FALSE	FALSE	0	0	1	1	none	0.0001060524286515
T230	T327b	FALSE	FALSE	0	0	1	1	none	0.0001081371854736
T232	T327b	TRUE	TRUE	0	0	1	1	none	5.42400847366e-05
T241	T327b	FALSE	FALSE	0	0	1	1	none	0.0001178202456993
T270	T327b	FALSE	FALSE	0	0	1	1	none	5.60374643254e-05
T271b	T327b	FALSE	FALSE	0	0	1	1	none	0.0001036559225331
T301	T327b	FALSE	FALSE	0	0	1	1	none	6.24600181032e-05
T303	T327b	FALSE	FALSE	0	0	1	1	none	6.59880127356e-05
T322	T327b	FALSE	FALSE	0	0	1	1	none	0.0001089452485813
S002	T330	TRUE	TRUE	0	0	1	1	none	0.0001026498101782
S007	T330	TRUE	TRUE	0	0	1	1	none	9.47875065792e-05
S021	T330	TRUE	TRUE	0	0	1	1	none	0.000103800691955
S024	T330	TRUE	TRUE	0	0	1	1	none	0.0001028203642332
S025	T330	TRUE	TRUE	0	0	1	1	none	0.0001068399863782
S026	T330	TRUE	TRUE	0	0	1	1	none	0.0001001029373776
S038	T330	TRUE	TRUE	0	0	1	1	none	9.5698365983e-05
S039	T330	TRUE	TRUE	0	0	1	1	none	0.000103862639162
S040	T330	TRUE	TRUE	0	0	1	1	none	4.57970615334e-05
S042	T330	TRUE	TRUE	0	0	1	1	none	0.000103067123156
S071	T330	TRUE	TRUE	0	0	1	1	none	2.58611012282e-05
S078	T330	TRUE	TRUE	0	0	1	1	none	0.0001027459925522
S081	T330	TRUE	TRUE	0	0	1	1	none	0.0001034562132726
S085	T330	TRUE	TRUE	0	0	1	1	none	6.00945544616e-05
S087	T330	TRUE	TRUE	0	0	1	1	none	7.4081843143e-05
S093	T330	TRUE	TRUE	0	0	1	1	none	3.01500029972e-05
S097	T330	TRUE	TRUE	0	0	1	1	none	0.0001036206884163
S102	T330	TRUE	TRUE	0	0	1	1	none	4.64455644026e-05
S106	T330	TRUE	TRUE	0	0	1	1	none	0.0001061158712182
S130	T330	TRUE	TRUE	0	0	1	1	none	7.34827166134e-05
T009	T330	FALSE	FALSE	0	0	1	1	none	0.000109363584072
T010	T330	FALSE	FALSE	0	0	1	1	none	0.0001081371854736
T013	T330	FALSE	FALSE	0	0	1	1	none	0.0001006191390362
T014	T330	TRUE	TRUE	0	0	1	1	none	0.000103438185712
T020	T330	TRUE	TRUE	0	0	1	1	none	9.78544778374e-05
T021	T330	FALSE	FALSE	0	0	1	1	none	0.0001110561626353
T028	T330	TRUE	TRUE	0	0	1	1	none	9.88528522238e-05
T035a	T330	TRUE	TRUE	0	0	1	1	none	7.38247703316e-05
T035b	T330	TRUE	TRUE	0	0	1	1	none	0.0001063398058848
T040	T330	TRUE	TRUE	0	0	1	1	none	0.000105991143182
T056	T330	FALSE	FALSE	0	0	1	1	none	0.0001106954182798
T059	T330	TRUE	TRUE	0	0	1	1	none	5.33117396548e-05
T065	T330	TRUE	TRUE	0	0	1	1	none	9.74438242156e-05
T069	T330	TRUE	TRUE	0	0	1	1	none	3.44779472936e-05
T073	T330	FALSE	FALSE	0	0	1	1	none	0.0001104138053922
T075	T330	TRUE	TRUE	0	0	1	1	none	9.07285258306e-05
T077	T330	FALSE	FALSE	0	0	1	1	none	0.0001110129319218
T087	T330	FALSE	FALSE	0	0	1	1	none	0.0001099408175404
T095	T330	TRUE	TRUE	0	0	1	1	none	7.49348404134e-05
T099a	T330	TRUE	TRUE	0	0	1	1	none	7.28835900838e-05
T102	T330	FALSE	FALSE	0	0	1	1	none	7.83686538288e-05
T104	T330	FALSE	FALSE	0	0	1	1	none	0.000105788835965
T105	T330	FALSE	FALSE	0	0	1	1	none	9.86420772748e-05
T107	T330	FALSE	FALSE	0	0	1	1	none	7.9566906888e-05
T126	T330	TRUE	TRUE	0	0	1	1	none	5.49570316806e-05
T156	T330	FALSE	FALSE	0	0	1	1	none	9.70593720617e-05
T159a	T330	TRUE	TRUE	0	0	1	1	none	0.0001063398058848
T182	T330	FALSE	FALSE	0	0	1	1	none	9.71015331602e-05
T188	T330	TRUE	TRUE	0	0	1	1	none	9.95861892238e-05
T192	T330	FALSE	FALSE	0	0	1	1	none	6.13151659929e-05
T223	T330	FALSE	FALSE	0	0	1	1	none	9.82997862194e-05
T225	T330	FALSE	FALSE	0	0	1	1	none	0.0001060524286515
T230	T330	FALSE	FALSE	0	0	1	1	none	0.0001081371854736
T232	T330	TRUE	TRUE	0	0	1	1	none	5.42400847366e-05
T241	T330	FALSE	FALSE	0	0	1	1	none	0.0001178202456993
T270	T330	FALSE	FALSE	0	0	1	1	none	5.60374643254e-05
T271b	T330	FALSE	FALSE	0	0	1	1	none	0.0001036559225331
T301	T330	FALSE	FALSE	0	0	1	1	none	6.24600181032e-05
T303	T330	FALSE	FALSE	0	0	1	1	none	6.59880127356e-05
T322	T330	FALSE	FALSE	0	0	1	1	none	0.0001089452485813
T327b	T330	TRUE	TRUE	0	0	1	1	none	1.1982530592e-06
S002	T335	FALSE	FALSE	0	0	1	1	none	0.0001196424084897
S007	T335	FALSE	FALSE	0	0	1	1	none	0.0001117801048907
S021	T335	FALSE	FALSE	0	0	1	1	none	0.0001207932902665
S024	T335	FALSE	FALSE	0	0	1	1	none	0.0001198129625447
S025	T335	FALSE	FALSE	0	0	1	1	none	0.0001238325846897
S026	T335	FALSE	FALSE	0	0	1	1	none	0.0001170955356891
S038	T335	FALSE	FALSE	0	0	1	1	none	0.0001126909642945
S039	T335	FALSE	FALSE	0	0	1	1	none	0.0001208552374735
S040	T335	FALSE	FALSE	0	0	1	1	none	6.27896598449e-05
S042	T335	FALSE	FALSE	0	0	1	1	none	0.0001200597214675
S071	T335	FALSE	FALSE	0	0	1	1	none	4.03064821217e-05
S078	T335	FALSE	FALSE	0	0	1	1	none	0.0001197385908637
S081	T335	FALSE	FALSE	0	0	1	1	none	0.0001204488115841
S085	T335	FALSE	FALSE	0	0	1	1	none	7.70871527731e-05
S087	T335	FALSE	FALSE	0	0	1	1	none	9.10744414545e-05
S093	T335	FALSE	FALSE	0	0	1	1	none	4.71426013087e-05
S097	T335	FALSE	FALSE	0	0	1	1	none	0.0001206132867278
S102	T335	FALSE	FALSE	0	0	1	1	none	6.34381627141e-05
S106	T335	FALSE	FALSE	0	0	1	1	none	0.0001231084695297
S130	T335	FALSE	FALSE	0	0	1	1	none	9.04753149249e-05
T009	T335	FALSE	FALSE	0	0	1	1	none	0.0001263561823835
T010	T335	FALSE	FALSE	0	0	1	1	none	0.0001251297837851
T013	T335	FALSE	FALSE	0	0	1	1	none	0.0001176117373477
T014	T335	FALSE	FALSE	0	0	1	1	none	0.0001204307840235
T020	T335	FALSE	FALSE	0	0	1	1	none	0.0001148470761489
T021	T335	FALSE	FALSE	0	0	1	1	none	0.0001280487609468
T028	T335	FALSE	FALSE	0	0	1	1	none	0.0001158454505353
T035a	T335	FALSE	FALSE	0	0	1	1	none	9.08173686431e-05
T035b	T335	FALSE	FALSE	0	0	1	1	none	0.0001233324041963
T040	T335	FALSE	FALSE	0	0	1	1	none	0.0001229837414935
T056	T335	FALSE	FALSE	0	0	1	1	none	0.0001276880165913
T059	T335	FALSE	FALSE	0	0	1	1	none	7.03043379663e-05
T065	T335	FALSE	FALSE	0	0	1	1	none	0.0001144364225271
T069	T335	FALSE	FALSE	0	0	1	1	none	4.29113646051e-05
T073	T335	FALSE	FALSE	0	0	1	1	none	0.0001274064037037
T075	T335	FALSE	FALSE	0	0	1	1	none	0.0001077211241421
T077	T335	FALSE	FALSE	0	0	1	1	none	0.0001280055302333
T087	T335	FALSE	FALSE	0	0	1	1	none	0.0001269334158519
T095	T335	FALSE	FALSE	0	0	1	1	none	9.19274387249e-05
T099a	T335	FALSE	FALSE	0	0	1	1	none	8.98761883953e-05
T102	T335	FALSE	FALSE	0	0	1	1	none	9.53612521403e-05
T104	T335	FALSE	FALSE	0	0	1	1	none	0.0001227814342765
T105	T335	FALSE	FALSE	0	0	1	1	none	0.0001156346755863
T107	T335	FALSE	FALSE	0	0	1	1	none	9.65595051995e-05
T126	T335	TRUE	TRUE	1	0	1	1	anc	5.991265296e-07
T156	T335	FALSE	FALSE	0	0	1	1	none	0.0001140519703732
T159a	T335	FALSE	FALSE	0	0	1	1	none	0.0001233324041963
T182	T335	FALSE	FALSE	0	0	1	1	none	0.0001140941314717
T188	T335	FALSE	FALSE	0	0	1	1	none	0.0001165787875353
T192	T335	FALSE	FALSE	0	0	1	1	none	1.63704329224e-05
T223	T335	FALSE	FALSE	0	0	1	1	none	0.0001152923845309
T225	T335	FALSE	FALSE	0	0	1	1	none	0.000123045026963
T230	T335	FALSE	FALSE	0	0	1	1	none	0.0001251297837851
T232	T335	FALSE	FALSE	0	0	1	1	none	1.34714500281e-05
T241	T335	FALSE	FALSE	0	0	1	1	none	0.0001348128440108
T270	T335	FALSE	FALSE	0	0	1	1	none	1.52688296169e-05
T271b	T335	FALSE	FALSE	0	0	1	1	none	0.0001206485208446
T301	T335	FALSE	FALSE	0	0	1	1	none	1.75152850327e-05
T303	T335	FALSE	FALSE	0	0	1	1	none	1.98450266059e-05
T322	T335	FALSE	FALSE	0	0	1	1	none	0.0001259378468928
T327b	T335	FALSE	FALSE	0	0	1	1	none	6.49693302907e-05
T330	T335	FALSE	FALSE	0	0	1	1	none	6.49693302907e-05
S002	T341	TRUE	TRUE	0	0	1	1	none	1.33422110778e-05
S007	T341	TRUE	TRUE	0	0	1	1	none	6.90807325388e-05
S021	T341	TRUE	TRUE	0	0	1	1	none	1.44930928546e-05
S024	T341	TRUE	TRUE	0	0	1	1	none	1.35127651328e-05
S025	T341	TRUE	TRUE	0	0	1	1	none	1.38556127618e-05
S026	T341	TRUE	TRUE	0	0	1	1	none	2.5481054296e-06
S038	T341	TRUE	TRUE	0	0	1	1	none	6.99915919426e-05
S039	T341	TRUE	TRUE	0	0	1	1	none	1.45550400616e-05
S040	T341	TRUE	TRUE	0	0	1	1	none	9.31520167522e-05
S042	T341	TRUE	TRUE	0	0	1	1	none	1.37595240556e-05
S071	T341	TRUE	TRUE	0	0	1	1	none	7.9337158997e-05
S078	T341	TRUE	TRUE	0	0	1	1	none	1.34383934518e-05
S081	T341	TRUE	TRUE	0	0	1	1	none	1.41486141722e-05
S085	T341	TRUE	TRUE	0	0	1	1	none	8.58768979004e-05
S087	T341	TRUE	TRUE	0	0	1	1	none	9.98641865818e-05
S093	T341	TRUE	TRUE	0	0	1	1	none	7.250103981e-05
S097	T341	TRUE	TRUE	0	0	1	1	none	1.06363147999e-05
S102	T341	TRUE	TRUE	0	0	1	1	none	9.38005196214e-05
S106	T341	TRUE	TRUE	0	0	1	1	none	1.68082721178e-05
S130	T341	TRUE	TRUE	0	0	1	1	none	9.92650600522e-05
T009	T341	FALSE	FALSE	0	0	1	1	none	1.33722252036e-05
T010	T341	FALSE	FALSE	0	0	1	1	none	1.21458266052e-05
T013	T341	FALSE	FALSE	0	0	1	1	none	7.49123649958e-05
T014	T341	TRUE	TRUE	0	0	1	1	none	1.41305866116e-05
T020	T341	TRUE	TRUE	0	0	1	1	none	7.2147703797e-05
T021	T341	FALSE	FALSE	0	0	1	1	none	1.50648037669e-05
T028	T341	TRUE	TRUE	0	0	1	1	none	7.31460781834e-05
T035a	T341	TRUE	TRUE	0	0	1	1	none	9.96071137704e-05
T035b	T341	TRUE	TRUE	0	0	1	1	none	1.03484470164e-05
T040	T341	TRUE	TRUE	0	0	1	1	none	1.66835440816e-05
T056	T341	FALSE	FALSE	0	0	1	1	none	1.47040594114e-05
T059	T341	TRUE	TRUE	0	0	1	1	none	0.0001006666948736
T065	T341	TRUE	TRUE	0	0	1	1	none	7.17370501752e-05
T069	T341	TRUE	TRUE	0	0	1	1	none	8.79540050624e-05
T073	T341	FALSE	FALSE	0	0	1	1	none	1.44224465238e-05
T075	T341	TRUE	TRUE	0	0	1	1	none	6.62200048494e-05
T077	T341	FALSE	FALSE	0	0	1	1	none	1.50215730534e-05
T087	T341	FALSE	FALSE	0	0	1	1	none	1.3949458672e-05
T095	T341	TRUE	TRUE	0	0	1	1	none	0.0001007171838522
T099a	T341	TRUE	TRUE	0	0	1	1	none	9.86659335226e-05
T102	T341	FALSE	FALSE	0	0	1	1	none	0.0001041509972676
T104	T341	FALSE	FALSE	0	0	1	1	none	8.00820619246e-05
T105	T341	FALSE	FALSE	0	0	1	1	none	7.29353032344e-05
T107	T341	FALSE	FALSE	0	0	1	1	none	0.0001053492503268
T126	T341	TRUE	TRUE	0	0	1	1	none	0.0001084330894494
T156	T341	FALSE	FALSE	0	0	1	1	none	7.13525980213e-05
[truncated: 1,161 more rows]
