# Supplementary material for: Improved characterisation of MRSA transmission using within-host bacterial sequence diversity
Source: eLife. 2019 Oct 8;8:e46402. doi: 10.7554/eLife.46402 (PMC6954020; doi:10.7554/eLife.46402)
Supplement: Figure 9—source data 1. [file elife-46402-fig9-data1.zip › Figure 9-source data 1/classifications/Classification_Posterior_ds_10percol_45.csv]

host.1	host.2	adjacent	contiguous	paths12	paths21	nodes1	nodes2	path.classification	min.distance.between.subgraphs
S002	S007	TRUE	TRUE	0	0	1	1	none	6.58492406594e-05
S002	S021	TRUE	TRUE	0	0	1	1	none	1.51391844467e-05
S007	S021	TRUE	TRUE	0	0	1	1	none	6.60918665381e-05
S002	S024	TRUE	TRUE	0	0	1	1	none	1.48190255182e-05
S007	S024	TRUE	TRUE	0	0	1	1	none	6.57717076096e-05
S021	S024	TRUE	TRUE	0	0	1	1	none	3.8996735329e-06
S002	S025	TRUE	TRUE	0	0	1	1	none	1.9757447707e-05
S007	S025	TRUE	TRUE	0	0	1	1	none	6.74439856764e-05
S021	S025	TRUE	TRUE	0	0	1	1	none	2.00000735857e-05
S024	S025	TRUE	TRUE	0	0	1	1	none	1.96799146572e-05
S002	S026	TRUE	TRUE	0	0	1	1	none	1.61433932853e-05
S007	S026	TRUE	TRUE	0	0	1	1	none	6.38299312547e-05
S021	S026	TRUE	TRUE	0	0	1	1	none	1.6386019164e-05
S024	S026	TRUE	TRUE	0	0	1	1	none	1.60658602355e-05
S025	S026	TRUE	TRUE	0	0	1	1	none	1.32809482203e-05
S002	S038	TRUE	TRUE	0	0	1	1	none	7.57428405392e-05
S007	S038	TRUE	TRUE	0	0	1	1	none	4.80006093538e-05
S021	S038	TRUE	TRUE	0	0	1	1	none	7.59854664179e-05
S024	S038	TRUE	TRUE	0	0	1	1	none	7.56653074894e-05
S025	S038	TRUE	TRUE	0	0	1	1	none	7.73375855562e-05
S026	S038	TRUE	TRUE	0	0	1	1	none	7.37235311345e-05
S002	S039	TRUE	TRUE	0	0	1	1	none	1.5901844649e-05
S007	S039	TRUE	TRUE	0	0	1	1	none	6.68545267404e-05
S021	S039	TRUE	TRUE	0	0	1	1	none	2.7218827877e-06
S024	S039	TRUE	TRUE	0	0	1	1	none	4.6623337352e-06
S025	S039	TRUE	TRUE	0	0	1	1	none	2.0762733788e-05
S026	S039	TRUE	TRUE	0	0	1	1	none	1.71486793663e-05
S038	S039	TRUE	TRUE	0	0	1	1	none	7.67481266202e-05
S002	S040	TRUE	TRUE	0	0	1	1	none	0.0001058944607872
S007	S040	TRUE	TRUE	0	0	1	1	none	9.89630784366e-05
S021	S040	TRUE	TRUE	0	0	1	1	none	0.0001061370866659
S024	S040	TRUE	TRUE	0	0	1	1	none	0.0001058169277374
S025	S040	TRUE	TRUE	0	0	1	1	none	0.0001074892058042
S026	S040	TRUE	TRUE	0	0	1	1	none	0.0001038751513825
S038	S040	TRUE	TRUE	0	0	1	1	none	0.0001088566783164
S039	S040	TRUE	TRUE	0	0	1	1	none	0.0001068997468682
S002	S042	TRUE	TRUE	0	0	1	1	none	1.48190255182e-05
S007	S042	TRUE	TRUE	0	0	1	1	none	6.57717076096e-05
S021	S042	TRUE	TRUE	0	0	1	1	none	3.8996735329e-06
S024	S042	TRUE	TRUE	0	0	1	1	none	2.3863430696e-06
S025	S042	TRUE	TRUE	0	0	1	1	none	1.96799146572e-05
S026	S042	TRUE	TRUE	0	0	1	1	none	1.60658602355e-05
S038	S042	TRUE	TRUE	0	0	1	1	none	7.56653074894e-05
S039	S042	TRUE	TRUE	0	0	1	1	none	4.6623337352e-06
S040	S042	TRUE	TRUE	0	0	1	1	none	0.0001058169277374
S002	S071	TRUE	TRUE	0	0	1	1	none	9.90662298844e-05
S007	S071	TRUE	TRUE	0	0	1	1	none	9.21348475338e-05
S021	S071	TRUE	TRUE	0	0	1	1	none	9.93088557631e-05
S024	S071	TRUE	TRUE	0	0	1	1	none	9.89886968346e-05
S025	S071	TRUE	TRUE	0	0	1	1	none	0.0001006609749014
S026	S071	TRUE	TRUE	0	0	1	1	none	9.70469204797e-05
S038	S071	TRUE	TRUE	0	0	1	1	none	0.0001020284474136
S039	S071	TRUE	TRUE	0	0	1	1	none	0.0001000715159654
S040	S071	TRUE	TRUE	0	0	1	1	none	2.18747109016e-05
S042	S071	TRUE	TRUE	0	0	1	1	none	9.89886968346e-05
S002	S078	TRUE	TRUE	0	0	1	1	none	1.2930597781e-05
S007	S078	TRUE	TRUE	0	0	1	1	none	6.38832798724e-05
S021	S078	TRUE	TRUE	0	0	1	1	none	5.6934872877e-06
S024	S078	TRUE	TRUE	0	0	1	1	none	5.3733283592e-06
S025	S078	TRUE	TRUE	0	0	1	1	none	1.779148692e-05
S026	S078	TRUE	TRUE	0	0	1	1	none	1.41774324983e-05
S038	S078	TRUE	TRUE	0	0	1	1	none	7.37768797522e-05
S039	S078	TRUE	TRUE	0	0	1	1	none	6.45614749e-06
S040	S078	TRUE	TRUE	0	0	1	1	none	0.0001039285000002
S042	S078	TRUE	TRUE	0	0	1	1	none	5.3733283592e-06
S071	S078	TRUE	TRUE	0	0	1	1	none	9.71002690974e-05
S002	S081	TRUE	TRUE	0	0	1	1	none	1.54742822017e-05
S007	S081	TRUE	TRUE	0	0	1	1	none	6.64269642931e-05
S021	S081	TRUE	TRUE	0	0	1	1	none	4.5549302164e-06
S024	S081	TRUE	TRUE	0	0	1	1	none	1.8484282183e-06
S025	S081	TRUE	TRUE	0	0	1	1	none	2.03351713407e-05
S026	S081	TRUE	TRUE	0	0	1	1	none	1.6721116919e-05
S038	S081	TRUE	TRUE	0	0	1	1	none	7.63205641729e-05
S039	S081	TRUE	TRUE	0	0	1	1	none	5.3175904187e-06
S040	S081	TRUE	TRUE	0	0	1	1	none	0.0001064721844209
S042	S081	TRUE	TRUE	0	0	1	1	none	3.0415997531e-06
S071	S081	TRUE	TRUE	0	0	1	1	none	9.96439535181e-05
S078	S081	TRUE	TRUE	0	0	1	1	none	6.0285850427e-06
S002	S085	TRUE	TRUE	0	0	1	1	none	9.5360965586e-05
S007	S085	TRUE	TRUE	0	0	1	1	none	8.84295832354e-05
S021	S085	TRUE	TRUE	0	0	1	1	none	9.56035914647e-05
S024	S085	TRUE	TRUE	0	0	1	1	none	9.52834325362e-05
S025	S085	TRUE	TRUE	0	0	1	1	none	9.6955710603e-05
S026	S085	TRUE	TRUE	0	0	1	1	none	9.33416561813e-05
S038	S085	TRUE	TRUE	0	0	1	1	none	9.83231831152e-05
S039	S085	TRUE	TRUE	0	0	1	1	none	9.6366251667e-05
S040	S085	TRUE	TRUE	0	0	1	1	none	4.70582524232e-05
S042	S085	TRUE	TRUE	0	0	1	1	none	9.52834325362e-05
S071	S085	TRUE	TRUE	0	0	1	1	none	4.02300215204e-05
S078	S085	TRUE	TRUE	0	0	1	1	none	9.3395004799e-05
S081	S085	TRUE	TRUE	0	0	1	1	none	9.59386892197e-05
S002	S087	TRUE	TRUE	0	0	1	1	none	0.0001071949771684
S007	S087	TRUE	TRUE	0	0	1	1	none	0.0001002635948178
S021	S087	TRUE	TRUE	0	0	1	1	none	0.0001074376030471
S024	S087	TRUE	TRUE	0	0	1	1	none	0.0001071174441186
S025	S087	TRUE	TRUE	0	0	1	1	none	0.0001087897221854
S026	S087	TRUE	TRUE	0	0	1	1	none	0.0001051756677637
S038	S087	TRUE	TRUE	0	0	1	1	none	0.0001101571946976
S039	S087	TRUE	TRUE	0	0	1	1	none	0.0001082002632494
S040	S087	TRUE	TRUE	0	0	1	1	none	5.88922640056e-05
S042	S087	TRUE	TRUE	0	0	1	1	none	0.0001071174441186
S071	S087	TRUE	TRUE	0	0	1	1	none	5.20640331028e-05
S078	S087	TRUE	TRUE	0	0	1	1	none	0.0001052290163814
S081	S087	TRUE	TRUE	0	0	1	1	none	0.0001077727008021
S085	S087	TRUE	TRUE	0	0	1	1	none	2.57203624944e-05
S002	S093	TRUE	TRUE	0	0	1	1	none	7.91248178274e-05
S007	S093	TRUE	TRUE	0	0	1	1	none	7.21934354768e-05
S021	S093	TRUE	TRUE	0	0	1	1	none	7.93674437061e-05
S024	S093	TRUE	TRUE	0	0	1	1	none	7.90472847776e-05
S025	S093	TRUE	TRUE	0	0	1	1	none	8.07195628444e-05
S026	S093	TRUE	TRUE	0	0	1	1	none	7.71055084227e-05
S038	S093	TRUE	TRUE	0	0	1	1	none	8.20870353566e-05
S039	S093	TRUE	TRUE	0	0	1	1	none	8.01301039084e-05
S040	S093	TRUE	TRUE	0	0	1	1	none	3.08221046646e-05
S042	S093	TRUE	TRUE	0	0	1	1	none	7.90472847776e-05
S071	S093	TRUE	TRUE	0	0	1	1	none	2.39938737618e-05
S078	S093	TRUE	TRUE	0	0	1	1	none	7.71588570404e-05
S081	S093	TRUE	TRUE	0	0	1	1	none	7.97025414611e-05
S085	S093	TRUE	TRUE	0	0	1	1	none	1.74293192934e-05
S087	S093	TRUE	TRUE	0	0	1	1	none	2.92633308758e-05
S002	S097	TRUE	TRUE	0	0	1	1	none	1.7937358879e-05
S007	S097	TRUE	TRUE	0	0	1	1	none	6.56238968484e-05
S021	S097	TRUE	TRUE	0	0	1	1	none	1.81799847577e-05
S024	S097	TRUE	TRUE	0	0	1	1	none	1.78598258292e-05
S025	S097	TRUE	TRUE	0	0	1	1	none	4.20291558e-06
S026	S097	TRUE	TRUE	0	0	1	1	none	1.14608593923e-05
S038	S097	TRUE	TRUE	0	0	1	1	none	7.55174967282e-05
S039	S097	TRUE	TRUE	0	0	1	1	none	1.894264496e-05
S040	S097	TRUE	TRUE	0	0	1	1	none	0.0001056691169762
S042	S097	TRUE	TRUE	0	0	1	1	none	1.78598258292e-05
S071	S097	TRUE	TRUE	0	0	1	1	none	9.88408860734e-05
S078	S097	TRUE	TRUE	0	0	1	1	none	1.5971398092e-05
S081	S097	TRUE	TRUE	0	0	1	1	none	1.85150825127e-05
S085	S097	TRUE	TRUE	0	0	1	1	none	9.5135621775e-05
S087	S097	TRUE	TRUE	0	0	1	1	none	0.0001069696333574
S093	S097	TRUE	TRUE	0	0	1	1	none	7.88994740164e-05
S002	S102	TRUE	TRUE	0	0	1	1	none	0.000108853520283
S007	S102	TRUE	TRUE	0	0	1	1	none	0.0001019221379324
S021	S102	TRUE	TRUE	0	0	1	1	none	0.0001090961461617
S024	S102	TRUE	TRUE	0	0	1	1	none	0.0001087759872332
S025	S102	TRUE	TRUE	0	0	1	1	none	0.0001104482653
S026	S102	TRUE	TRUE	0	0	1	1	none	0.0001068342108783
S038	S102	TRUE	TRUE	0	0	1	1	none	0.0001118157378122
S039	S102	TRUE	TRUE	0	0	1	1	none	0.000109858806364
S040	S102	TRUE	TRUE	0	0	1	1	none	6.5385741002e-06
S042	S102	TRUE	TRUE	0	0	1	1	none	0.0001087759872332
S071	S102	TRUE	TRUE	0	0	1	1	none	2.48337703974e-05
S078	S102	TRUE	TRUE	0	0	1	1	none	0.000106887559496
S081	S102	TRUE	TRUE	0	0	1	1	none	0.0001094312439167
S085	S102	TRUE	TRUE	0	0	1	1	none	5.0017311919e-05
S087	S102	TRUE	TRUE	0	0	1	1	none	6.18513235014e-05
S093	S102	TRUE	TRUE	0	0	1	1	none	3.37811641604e-05
S097	S102	TRUE	TRUE	0	0	1	1	none	0.000108628176472
S002	S106	TRUE	TRUE	0	0	1	1	none	1.3606944957e-05
S007	S106	TRUE	TRUE	0	0	1	1	none	6.59257251724e-05
S021	S106	TRUE	TRUE	0	0	1	1	none	1.52156689597e-05
S024	S106	TRUE	TRUE	0	0	1	1	none	1.48955100312e-05
S025	S106	TRUE	TRUE	0	0	1	1	none	1.983393222e-05
S026	S106	TRUE	TRUE	0	0	1	1	none	1.62198777983e-05
S038	S106	TRUE	TRUE	0	0	1	1	none	7.58193250522e-05
S039	S106	TRUE	TRUE	0	0	1	1	none	1.5978329162e-05
S040	S106	TRUE	TRUE	0	0	1	1	none	0.0001059709453002
S042	S106	TRUE	TRUE	0	0	1	1	none	1.48955100312e-05
S071	S106	TRUE	TRUE	0	0	1	1	none	9.91427143974e-05
S078	S106	TRUE	TRUE	0	0	1	1	none	1.3007082294e-05
S081	S106	TRUE	TRUE	0	0	1	1	none	1.55507667147e-05
S085	S106	TRUE	TRUE	0	0	1	1	none	9.5437450099e-05
S087	S106	TRUE	TRUE	0	0	1	1	none	0.0001072714616814
S093	S106	TRUE	TRUE	0	0	1	1	none	7.92013023404e-05
S097	S106	TRUE	TRUE	0	0	1	1	none	1.8013843392e-05
S102	S106	TRUE	TRUE	0	0	1	1	none	0.000108930004796
S002	S130	TRUE	TRUE	0	0	1	1	none	0.0001067038137122
S007	S130	TRUE	TRUE	0	0	1	1	none	9.97724313616e-05
S021	S130	TRUE	TRUE	0	0	1	1	none	0.0001069464395909
S024	S130	TRUE	TRUE	0	0	1	1	none	0.0001066262806624
S025	S130	TRUE	TRUE	0	0	1	1	none	0.0001082985587292
S026	S130	TRUE	TRUE	0	0	1	1	none	0.0001046845043075
S038	S130	TRUE	TRUE	0	0	1	1	none	0.0001096660312414
S039	S130	TRUE	TRUE	0	0	1	1	none	0.0001077090997932
S040	S130	TRUE	TRUE	0	0	1	1	none	5.84011005494e-05
S042	S130	TRUE	TRUE	0	0	1	1	none	0.0001066262806624
S071	S130	TRUE	TRUE	0	0	1	1	none	5.15728696466e-05
S078	S130	TRUE	TRUE	0	0	1	1	none	0.0001047378529252
S081	S130	TRUE	TRUE	0	0	1	1	none	0.0001072815373459
S085	S130	TRUE	TRUE	0	0	1	1	none	2.52291990382e-05
S087	S130	TRUE	TRUE	0	0	1	1	none	2.8775065258e-06
S093	S130	TRUE	TRUE	0	0	1	1	none	2.87721674196e-05
S097	S130	TRUE	TRUE	0	0	1	1	none	0.0001064784699012
S102	S130	TRUE	TRUE	0	0	1	1	none	6.13601600452e-05
S106	S130	TRUE	TRUE	0	0	1	1	none	0.0001067802982252
S002	T009	FALSE	FALSE	0	0	1	1	none	2.98260696624e-05
S007	T009	FALSE	FALSE	0	0	1	1	none	7.75126076318e-05
S021	T009	FALSE	FALSE	0	0	1	1	none	3.00686955411e-05
S024	T009	FALSE	FALSE	0	0	1	1	none	2.97485366126e-05
S025	T009	FALSE	FALSE	0	0	1	1	none	2.69636245974e-05
S026	T009	FALSE	FALSE	0	0	1	1	none	1.81003890957e-05
S038	T009	FALSE	FALSE	0	0	1	1	none	8.74062075116e-05
S039	T009	FALSE	FALSE	0	0	1	1	none	3.08313557434e-05
S040	T009	FALSE	FALSE	0	0	1	1	none	0.0001175578277596
S042	T009	FALSE	FALSE	0	0	1	1	none	2.97485366126e-05
S071	T009	FALSE	FALSE	0	0	1	1	none	0.0001107295968568
S078	T009	FALSE	FALSE	0	0	1	1	none	2.78601088754e-05
S081	T009	FALSE	FALSE	0	0	1	1	none	3.04037932961e-05
S085	T009	FALSE	FALSE	0	0	1	1	none	0.0001070243325584
S087	T009	FALSE	FALSE	0	0	1	1	none	0.0001188583441408
S093	T009	FALSE	FALSE	0	0	1	1	none	9.07881847998e-05
S097	T009	FALSE	FALSE	0	0	1	1	none	2.51435357694e-05
S102	T009	FALSE	FALSE	0	0	1	1	none	0.0001205168872554
S106	T009	FALSE	FALSE	0	0	1	1	none	2.99025541754e-05
S130	T009	FALSE	FALSE	0	0	1	1	none	0.0001183671806846
S002	T010	FALSE	FALSE	0	0	1	1	none	2.9349345739e-05
S007	T010	FALSE	FALSE	0	0	1	1	none	7.70358837084e-05
S021	T010	FALSE	FALSE	0	0	1	1	none	2.95919716177e-05
S024	T010	FALSE	FALSE	0	0	1	1	none	2.92718126892e-05
S025	T010	FALSE	FALSE	0	0	1	1	none	2.6486900674e-05
S026	T010	FALSE	FALSE	0	0	1	1	none	1.76236651723e-05
S038	T010	FALSE	FALSE	0	0	1	1	none	8.69294835882e-05
S039	T010	FALSE	FALSE	0	0	1	1	none	3.035463182e-05
S040	T010	FALSE	FALSE	0	0	1	1	none	0.0001170811038362
S042	T010	FALSE	FALSE	0	0	1	1	none	2.92718126892e-05
S071	T010	FALSE	FALSE	0	0	1	1	none	0.0001102528729334
S078	T010	FALSE	FALSE	0	0	1	1	none	2.7383384952e-05
S081	T010	FALSE	FALSE	0	0	1	1	none	2.99270693727e-05
S085	T010	FALSE	FALSE	0	0	1	1	none	0.000106547608635
S087	T010	FALSE	FALSE	0	0	1	1	none	0.0001183816202174
S093	T010	FALSE	FALSE	0	0	1	1	none	9.03114608764e-05
S097	T010	FALSE	FALSE	0	0	1	1	none	2.4666811846e-05
S102	T010	FALSE	FALSE	0	0	1	1	none	0.000120040163332
S106	T010	FALSE	FALSE	0	0	1	1	none	2.9425830252e-05
S130	T010	FALSE	FALSE	0	0	1	1	none	0.0001178904567612
T009	T010	TRUE	TRUE	0	0	1	1	none	3.0707781554e-06
S002	T013	FALSE	FALSE	0	0	1	1	none	8.54772880074e-05
S007	T013	FALSE	FALSE	0	0	1	1	none	5.7735056822e-05
S021	T013	FALSE	FALSE	0	0	1	1	none	8.57199138861e-05
S024	T013	FALSE	FALSE	0	0	1	1	none	8.53997549576e-05
S025	T013	FALSE	FALSE	0	0	1	1	none	8.70720330244e-05
S026	T013	FALSE	FALSE	0	0	1	1	none	8.34579786027e-05
S038	T013	FALSE	FALSE	0	0	1	1	none	1.4214320387e-05
S039	T013	FALSE	FALSE	0	0	1	1	none	8.64825740884e-05
S040	T013	FALSE	FALSE	0	0	1	1	none	0.0001185911257846
S042	T013	FALSE	FALSE	0	0	1	1	none	8.53997549576e-05
S071	T013	FALSE	FALSE	0	0	1	1	none	0.0001117628948818
S078	T013	FALSE	FALSE	0	0	1	1	none	8.35113272204e-05
S081	T013	FALSE	FALSE	0	0	1	1	none	8.60550116411e-05
S085	T013	FALSE	FALSE	0	0	1	1	none	0.0001080576305834
S087	T013	FALSE	FALSE	0	0	1	1	none	0.0001198916421658
S093	T013	FALSE	FALSE	0	0	1	1	none	9.18214828248e-05
S097	T013	FALSE	FALSE	0	0	1	1	none	8.52519441964e-05
S102	T013	FALSE	FALSE	0	0	1	1	none	0.0001215501852804
S106	T013	FALSE	FALSE	0	0	1	1	none	8.55537725204e-05
S130	T013	FALSE	FALSE	0	0	1	1	none	0.0001194004787096
T009	T013	FALSE	FALSE	0	0	1	1	none	9.71406549798e-05
T010	T013	FALSE	FALSE	0	0	1	1	none	9.66639310564e-05
S002	T014	TRUE	TRUE	0	0	1	1	none	1.68407210598e-05
S007	T014	TRUE	TRUE	0	0	1	1	none	6.77934031512e-05
S021	T014	TRUE	TRUE	0	0	1	1	none	5.9213690745e-06
S024	T014	TRUE	TRUE	0	0	1	1	none	4.4080386112e-06
S025	T014	TRUE	TRUE	0	0	1	1	none	2.17016101988e-05
S026	T014	TRUE	TRUE	0	0	1	1	none	1.80875557771e-05
S038	T014	TRUE	TRUE	0	0	1	1	none	7.7687003031e-05
S039	T014	TRUE	TRUE	0	0	1	1	none	6.6840292768e-06
S040	T014	TRUE	TRUE	0	0	1	1	none	0.000107838623279
S042	T014	TRUE	TRUE	0	0	1	1	none	3.2148670764e-06
S071	T014	TRUE	TRUE	0	0	1	1	none	0.0001010103923762
S078	T014	TRUE	TRUE	0	0	1	1	none	7.3950239008e-06
S081	T014	TRUE	TRUE	0	0	1	1	none	5.0632952947e-06
S085	T014	TRUE	TRUE	0	0	1	1	none	9.73051280778e-05
S087	T014	TRUE	TRUE	0	0	1	1	none	0.0001091391396602
S093	T014	TRUE	TRUE	0	0	1	1	none	8.10689803192e-05
S097	T014	TRUE	TRUE	0	0	1	1	none	1.98815213708e-05
S102	T014	TRUE	TRUE	0	0	1	1	none	0.0001107976827748
S106	T014	TRUE	TRUE	0	0	1	1	none	1.69172055728e-05
S130	T014	TRUE	TRUE	0	0	1	1	none	0.000108647976204
T009	T014	FALSE	FALSE	0	0	1	1	none	3.17702321542e-05
T010	T014	FALSE	FALSE	0	0	1	1	none	3.12935082308e-05
T013	T014	FALSE	FALSE	0	0	1	1	none	8.74214504992e-05
S002	T020	TRUE	TRUE	0	0	1	1	none	7.81058901968e-05
S007	T020	TRUE	TRUE	0	0	1	1	none	5.03636590114e-05
S021	T020	TRUE	TRUE	0	0	1	1	none	7.83485160755e-05
S024	T020	TRUE	TRUE	0	0	1	1	none	7.8028357147e-05
S025	T020	TRUE	TRUE	0	0	1	1	none	7.97006352138e-05
S026	T020	TRUE	TRUE	0	0	1	1	none	7.60865807921e-05
S038	T020	TRUE	TRUE	0	0	1	1	none	3.5562211924e-06
S039	T020	TRUE	TRUE	0	0	1	1	none	7.91111762778e-05
S040	T020	TRUE	TRUE	0	0	1	1	none	0.000111219727974
S042	T020	TRUE	TRUE	0	0	1	1	none	7.8028357147e-05
S071	T020	TRUE	TRUE	0	0	1	1	none	0.0001043914970712
S078	T020	TRUE	TRUE	0	0	1	1	none	7.61399294098e-05
S081	T020	TRUE	TRUE	0	0	1	1	none	7.86836138305e-05
S085	T020	TRUE	TRUE	0	0	1	1	none	0.0001006862327728
S087	T020	TRUE	TRUE	0	0	1	1	none	0.0001125202443552
S093	T020	TRUE	TRUE	0	0	1	1	none	8.44500850142e-05
S097	T020	TRUE	TRUE	0	0	1	1	none	7.78805463858e-05
S102	T020	TRUE	TRUE	0	0	1	1	none	0.0001141787874698
S106	T020	TRUE	TRUE	0	0	1	1	none	7.81823747098e-05
S130	T020	TRUE	TRUE	0	0	1	1	none	0.000112029080899
T009	T020	FALSE	FALSE	0	0	1	1	none	8.97692571692e-05
T010	T020	FALSE	FALSE	0	0	1	1	none	8.92925332458e-05
T013	T020	FALSE	FALSE	0	0	1	1	none	1.65773700446e-05
T014	T020	TRUE	TRUE	0	0	1	1	none	8.00500526886e-05
S002	T021	TRUE	TRUE	0	0	1	1	none	2.70821528264e-05
S007	T021	TRUE	TRUE	0	0	1	1	none	7.47686907958e-05
S021	T021	TRUE	TRUE	0	0	1	1	none	2.73247787051e-05
S024	T021	TRUE	TRUE	0	0	1	1	none	2.70046197766e-05
S025	T021	TRUE	TRUE	0	0	1	1	none	2.42197077614e-05
S026	T021	TRUE	TRUE	0	0	1	1	none	1.53564722597e-05
S038	T021	TRUE	TRUE	0	0	1	1	none	8.46622906756e-05
S039	T021	TRUE	TRUE	0	0	1	1	none	2.80874389074e-05
S040	T021	TRUE	TRUE	0	0	1	1	none	0.0001148139109236
S042	T021	TRUE	TRUE	0	0	1	1	none	2.70046197766e-05
S071	T021	TRUE	TRUE	0	0	1	1	none	0.0001079856800208
S078	T021	TRUE	TRUE	0	0	1	1	none	2.51161920394e-05
S081	T021	TRUE	TRUE	0	0	1	1	none	2.76598764601e-05
S085	T021	TRUE	TRUE	0	0	1	1	none	0.0001042804157224
S087	T021	TRUE	TRUE	0	0	1	1	none	0.0001161144273048
S093	T021	TRUE	TRUE	0	0	1	1	none	8.80442679638e-05
S097	T021	TRUE	TRUE	0	0	1	1	none	2.23996189334e-05
S102	T021	TRUE	TRUE	0	0	1	1	none	0.0001177729704194
S106	T021	TRUE	TRUE	0	0	1	1	none	2.71586373394e-05
S130	T021	TRUE	TRUE	0	0	1	1	none	0.0001156232638486
T009	T021	FALSE	FALSE	0	0	1	1	none	6.7694429168e-06
T010	T021	FALSE	FALSE	0	0	1	1	none	6.2927189934e-06
T013	T021	FALSE	FALSE	0	0	1	1	none	9.43967381438e-05
T014	T021	TRUE	TRUE	0	0	1	1	none	2.90263153182e-05
T020	T021	TRUE	TRUE	0	0	1	1	none	8.70253403332e-05
S002	T028	TRUE	TRUE	0	0	1	1	none	7.01736770639e-05
S007	T028	TRUE	TRUE	0	0	1	1	none	3.07801689045e-05
S021	T028	TRUE	TRUE	0	0	1	1	none	7.04163029426e-05
S024	T028	TRUE	TRUE	0	0	1	1	none	7.00961440141e-05
S025	T028	TRUE	TRUE	0	0	1	1	none	7.17684220809e-05
S026	T028	TRUE	TRUE	0	0	1	1	none	6.81543676592e-05
S038	T028	TRUE	TRUE	0	0	1	1	none	5.23250457583e-05
S039	T028	TRUE	TRUE	0	0	1	1	none	7.11789631449e-05
S040	T028	TRUE	TRUE	0	0	1	1	none	0.0001032875148411
S042	T028	TRUE	TRUE	0	0	1	1	none	7.00961440141e-05
S071	T028	TRUE	TRUE	0	0	1	1	none	9.64592839383e-05
S078	T028	TRUE	TRUE	0	0	1	1	none	6.82077162769e-05
S081	T028	TRUE	TRUE	0	0	1	1	none	7.07514006976e-05
S085	T028	TRUE	TRUE	0	0	1	1	none	9.27540196399e-05
S087	T028	TRUE	TRUE	0	0	1	1	none	0.0001045880312223
S093	T028	TRUE	TRUE	0	0	1	1	none	7.65178718813e-05
S097	T028	TRUE	TRUE	0	0	1	1	none	6.99483332529e-05
S102	T028	TRUE	TRUE	0	0	1	1	none	0.0001062465743369
S106	T028	TRUE	TRUE	0	0	1	1	none	7.02501615769e-05
S130	T028	TRUE	TRUE	0	0	1	1	none	0.0001040968677661
T009	T028	FALSE	FALSE	0	0	1	1	none	8.18370440363e-05
T010	T028	FALSE	FALSE	0	0	1	1	none	8.13603201129e-05
T013	T028	FALSE	FALSE	0	0	1	1	none	6.20594932265e-05
T014	T028	TRUE	TRUE	0	0	1	1	none	7.21178395557e-05
T020	T028	TRUE	TRUE	0	0	1	1	none	5.46880954159e-05
T021	T028	TRUE	TRUE	0	0	1	1	none	7.90931272003e-05
S002	T035a	TRUE	TRUE	0	0	1	1	none	0.0001087831322134
S007	T035a	TRUE	TRUE	0	0	1	1	none	0.0001018517498628
S021	T035a	TRUE	TRUE	0	0	1	1	none	0.0001090257580921
S024	T035a	TRUE	TRUE	0	0	1	1	none	0.0001087055991636
S025	T035a	TRUE	TRUE	0	0	1	1	none	0.0001103778772304
S026	T035a	TRUE	TRUE	0	0	1	1	none	0.0001067638228087
S038	T035a	TRUE	TRUE	0	0	1	1	none	0.0001117453497426
S039	T035a	TRUE	TRUE	0	0	1	1	none	0.0001097884182944
S040	T035a	TRUE	TRUE	0	0	1	1	none	6.04804190506e-05
S042	T035a	TRUE	TRUE	0	0	1	1	none	0.0001087055991636
S071	T035a	TRUE	TRUE	0	0	1	1	none	5.36521881478e-05
S078	T035a	TRUE	TRUE	0	0	1	1	none	0.0001068171714264
S081	T035a	TRUE	TRUE	0	0	1	1	none	0.0001093608558471
S085	T035a	TRUE	TRUE	0	0	1	1	none	2.73085175394e-05
S087	T035a	TRUE	TRUE	0	0	1	1	none	6.1499965618e-06
S093	T035a	TRUE	TRUE	0	0	1	1	none	3.08514859208e-05
S097	T035a	TRUE	TRUE	0	0	1	1	none	0.0001085577884024
S102	T035a	TRUE	TRUE	0	0	1	1	none	6.34394785464e-05
S106	T035a	TRUE	TRUE	0	0	1	1	none	0.0001088596167264
S130	T035a	TRUE	TRUE	0	0	1	1	none	5.6588331056e-06
T009	T035a	FALSE	FALSE	0	0	1	1	none	0.0001204464991858
T010	T035a	FALSE	FALSE	0	0	1	1	none	0.0001199697752624
T013	T035a	FALSE	FALSE	0	0	1	1	none	0.0001214797972108
T014	T035a	TRUE	TRUE	0	0	1	1	none	0.0001107272947052
T020	T035a	TRUE	TRUE	0	0	1	1	none	0.0001141083994002
T021	T035a	TRUE	TRUE	0	0	1	1	none	0.0001177025823498
T028	T035a	TRUE	TRUE	0	0	1	1	none	0.0001061761862673
S002	T035b	FALSE	FALSE	0	0	1	1	none	2.9449968232e-05
S007	T035b	FALSE	FALSE	0	0	1	1	none	7.71365062014e-05
S021	T035b	FALSE	FALSE	0	0	1	1	none	2.96925941107e-05
S024	T035b	FALSE	FALSE	0	0	1	1	none	2.93724351822e-05
S025	T035b	FALSE	FALSE	0	0	1	1	none	2.6587523167e-05
S026	T035b	FALSE	FALSE	0	0	1	1	none	1.77242876653e-05
S038	T035b	FALSE	FALSE	0	0	1	1	none	8.70301060812e-05
S039	T035b	FALSE	FALSE	0	0	1	1	none	3.0455254313e-05
S040	T035b	FALSE	FALSE	0	0	1	1	none	0.0001171817263292
S042	T035b	FALSE	FALSE	0	0	1	1	none	2.93724351822e-05
S071	T035b	FALSE	FALSE	0	0	1	1	none	0.0001103534954264
S078	T035b	FALSE	FALSE	0	0	1	1	none	2.7484007445e-05
S081	T035b	FALSE	FALSE	0	0	1	1	none	3.00276918657e-05
S085	T035b	FALSE	FALSE	0	0	1	1	none	0.000106648231128
S087	T035b	FALSE	FALSE	0	0	1	1	none	0.0001184822427104
S093	T035b	FALSE	FALSE	0	0	1	1	none	9.04120833694e-05
S097	T035b	FALSE	FALSE	0	0	1	1	none	2.4767434339e-05
S102	T035b	FALSE	FALSE	0	0	1	1	none	0.000120140785825
S106	T035b	FALSE	FALSE	0	0	1	1	none	2.9526452745e-05
S130	T035b	FALSE	FALSE	0	0	1	1	none	0.0001179910792542
T009	T035b	TRUE	TRUE	0	0	1	1	none	1.9782291136e-06
T010	T035b	TRUE	TRUE	0	0	1	1	none	2.694676725e-06
T013	T035b	FALSE	FALSE	0	0	1	1	none	9.67645535494e-05
T014	T035b	FALSE	FALSE	0	0	1	1	none	3.13941307238e-05
T020	T035b	FALSE	FALSE	0	0	1	1	none	8.93931557388e-05
T021	T035b	FALSE	FALSE	0	0	1	1	none	6.3933414864e-06
T028	T035b	FALSE	FALSE	0	0	1	1	none	8.14609426059e-05
T035a	T035b	FALSE	FALSE	0	0	1	1	none	0.0001200703977554
S002	T040	TRUE	TRUE	0	0	1	1	none	1.83183440063e-05
S007	T040	TRUE	TRUE	0	0	1	1	none	6.92710260977e-05
S021	T040	TRUE	TRUE	0	0	1	1	none	7.398992021e-06
S024	T040	TRUE	TRUE	0	0	1	1	none	4.6924900229e-06
S025	T040	TRUE	TRUE	0	0	1	1	none	2.31792331453e-05
S026	T040	TRUE	TRUE	0	0	1	1	none	1.95651787236e-05
S038	T040	TRUE	TRUE	0	0	1	1	none	7.91646259775e-05
S039	T040	TRUE	TRUE	0	0	1	1	none	8.1616522233e-06
S040	T040	TRUE	TRUE	0	0	1	1	none	0.0001093162462255
S042	T040	TRUE	TRUE	0	0	1	1	none	5.8856615577e-06
S071	T040	TRUE	TRUE	0	0	1	1	none	0.0001024880153227
S078	T040	TRUE	TRUE	0	0	1	1	none	8.8726468473e-06
S081	T040	TRUE	TRUE	0	0	1	1	none	4.0372333394e-06
S085	T040	TRUE	TRUE	0	0	1	1	none	9.87827510243e-05
S087	T040	TRUE	TRUE	0	0	1	1	none	0.0001106167626067
S093	T040	TRUE	TRUE	0	0	1	1	none	8.25466032657e-05
S097	T040	TRUE	TRUE	0	0	1	1	none	2.13591443173e-05
S102	T040	TRUE	TRUE	0	0	1	1	none	0.0001122753057213
S106	T040	TRUE	TRUE	0	0	1	1	none	1.83948285193e-05
S130	T040	TRUE	TRUE	0	0	1	1	none	0.0001101255991505
T009	T040	FALSE	FALSE	0	0	1	1	none	3.32478551007e-05
T010	T040	FALSE	FALSE	0	0	1	1	none	3.27711311773e-05
T013	T040	FALSE	FALSE	0	0	1	1	none	8.88990734457e-05
T014	T040	TRUE	TRUE	0	0	1	1	none	7.9073570993e-06
T020	T040	TRUE	TRUE	0	0	1	1	none	8.15276756351e-05
T021	T040	TRUE	TRUE	0	0	1	1	none	3.05039382647e-05
T028	T040	TRUE	TRUE	0	0	1	1	none	7.35954625022e-05
T035a	T040	TRUE	TRUE	0	0	1	1	none	0.0001122049176517
T035b	T040	FALSE	FALSE	0	0	1	1	none	3.28717536703e-05
S002	T056	FALSE	FALSE	0	0	1	1	none	3.6632357204e-05
S007	T056	FALSE	FALSE	0	0	1	1	none	8.43188951734e-05
S021	T056	FALSE	FALSE	0	0	1	1	none	3.68749830827e-05
S024	T056	FALSE	FALSE	0	0	1	1	none	3.65548241542e-05
S025	T056	FALSE	FALSE	0	0	1	1	none	3.3769912139e-05
S026	T056	FALSE	FALSE	0	0	1	1	none	2.49066766373e-05
S038	T056	FALSE	FALSE	0	0	1	1	none	9.42124950532e-05
S039	T056	FALSE	FALSE	0	0	1	1	none	3.7637643285e-05
S040	T056	FALSE	FALSE	0	0	1	1	none	0.0001243641153012
S042	T056	FALSE	FALSE	0	0	1	1	none	3.65548241542e-05
S071	T056	FALSE	FALSE	0	0	1	1	none	0.0001175358843984
S078	T056	FALSE	FALSE	0	0	1	1	none	3.4666396417e-05
S081	T056	FALSE	FALSE	0	0	1	1	none	3.72100808377e-05
S085	T056	FALSE	FALSE	0	0	1	1	none	0.0001138306201
S087	T056	FALSE	FALSE	0	0	1	1	none	0.0001256646316824
S093	T056	FALSE	FALSE	0	0	1	1	none	9.75944723414001e-05
S097	T056	FALSE	FALSE	0	0	1	1	none	3.1949823311e-05
S102	T056	FALSE	FALSE	0	0	1	1	none	0.000127323174797
S106	T056	FALSE	FALSE	0	0	1	1	none	3.6708841717e-05
S130	T056	FALSE	FALSE	0	0	1	1	none	0.0001251734682262
T009	T056	TRUE	TRUE	1	0	1	1	anc	1.437015635e-06
T010	T056	FALSE	FALSE	0	0	1	1	none	9.877065697e-06
T013	T056	FALSE	FALSE	0	0	1	1	none	0.0001039469425214
T014	T056	FALSE	FALSE	0	0	1	1	none	3.85765196958e-05
T020	T056	FALSE	FALSE	0	0	1	1	none	9.65755447108e-05
T021	T056	FALSE	FALSE	0	0	1	1	none	1.35757304584e-05
T028	T056	FALSE	FALSE	0	0	1	1	none	8.86433315779e-05
T035a	T056	FALSE	FALSE	0	0	1	1	none	0.0001272527867274
T035b	T056	FALSE	FALSE	0	0	1	1	none	8.7845166552e-06
T040	T056	FALSE	FALSE	0	0	1	1	none	4.00541426423e-05
S002	T059	TRUE	TRUE	0	0	1	1	none	0.0001110592691638
S007	T059	TRUE	TRUE	0	0	1	1	none	0.0001041278868132
S021	T059	TRUE	TRUE	0	0	1	1	none	0.0001113018950425
S024	T059	TRUE	TRUE	0	0	1	1	none	0.000110981736114
S025	T059	TRUE	TRUE	0	0	1	1	none	0.0001126540141808
S026	T059	TRUE	TRUE	0	0	1	1	none	0.0001090399597591
S038	T059	TRUE	TRUE	0	0	1	1	none	0.000114021486693
S039	T059	TRUE	TRUE	0	0	1	1	none	0.0001120645552448
S040	T059	TRUE	TRUE	0	0	1	1	none	6.3579799114e-06
S042	T059	TRUE	TRUE	0	0	1	1	none	0.000110981736114
S071	T059	TRUE	TRUE	0	0	1	1	none	2.70395192782e-05
S078	T059	TRUE	TRUE	0	0	1	1	none	0.0001090933083768
S081	T059	TRUE	TRUE	0	0	1	1	none	0.0001116369927975
S085	T059	TRUE	TRUE	0	0	1	1	none	5.22230607998e-05
S087	T059	TRUE	TRUE	0	0	1	1	none	6.40570723822e-05
S093	T059	TRUE	TRUE	0	0	1	1	none	3.59869130412e-05
S097	T059	TRUE	TRUE	0	0	1	1	none	0.0001108339253528
S102	T059	TRUE	TRUE	0	0	1	1	none	1.17033824768e-05
S106	T059	TRUE	TRUE	0	0	1	1	none	0.0001111357536768
S130	T059	TRUE	TRUE	0	0	1	1	none	6.3565908926e-05
T009	T059	FALSE	FALSE	0	0	1	1	none	0.0001227226361362
T010	T059	FALSE	FALSE	0	0	1	1	none	0.0001222459122128
T013	T059	FALSE	FALSE	0	0	1	1	none	0.0001237559341612
T014	T059	TRUE	TRUE	0	0	1	1	none	0.0001130034316556
T020	T059	TRUE	TRUE	0	0	1	1	none	0.0001163845363506
T021	T059	TRUE	TRUE	0	0	1	1	none	0.0001199787193002
T028	T059	TRUE	TRUE	0	0	1	1	none	0.0001084523232177
T035a	T059	TRUE	TRUE	0	0	1	1	none	6.56452274272e-05
T035b	T059	FALSE	FALSE	0	0	1	1	none	0.0001223465347058
T040	T059	TRUE	TRUE	0	0	1	1	none	0.0001144810546021
T056	T059	FALSE	FALSE	0	0	1	1	none	0.0001295289236778
S002	T065	TRUE	TRUE	0	0	1	1	none	7.74032478156e-05
S007	T065	TRUE	TRUE	0	0	1	1	none	4.96610166302e-05
S021	T065	TRUE	TRUE	0	0	1	1	none	7.76458736943e-05
S024	T065	TRUE	TRUE	0	0	1	1	none	7.73257147658e-05
S025	T065	TRUE	TRUE	0	0	1	1	none	7.89979928326e-05
S026	T065	TRUE	TRUE	0	0	1	1	none	7.53839384109e-05
S038	T065	TRUE	TRUE	0	0	1	1	none	6.1402801952e-06
S039	T065	TRUE	TRUE	0	0	1	1	none	7.84085338966e-05
S040	T065	TRUE	TRUE	0	0	1	1	none	0.0001105170855928
S042	T065	TRUE	TRUE	0	0	1	1	none	7.73257147658e-05
S071	T065	TRUE	TRUE	0	0	1	1	none	0.00010368885469
S078	T065	TRUE	TRUE	0	0	1	1	none	7.54372870286e-05
S081	T065	TRUE	TRUE	0	0	1	1	none	7.79809714493e-05
S085	T065	TRUE	TRUE	0	0	1	1	none	9.99835903916e-05
S087	T065	TRUE	TRUE	0	0	1	1	none	0.000111817601974
S093	T065	TRUE	TRUE	0	0	1	1	none	8.3747442633e-05
S097	T065	TRUE	TRUE	0	0	1	1	none	7.71779040046e-05
S102	T065	TRUE	TRUE	0	0	1	1	none	0.0001134761450886
S106	T065	TRUE	TRUE	0	0	1	1	none	7.74797323286e-05
S130	T065	TRUE	TRUE	0	0	1	1	none	0.0001113264385178
T009	T065	FALSE	FALSE	0	0	1	1	none	8.9066614788e-05
T010	T065	FALSE	FALSE	0	0	1	1	none	8.85898908646e-05
T013	T065	FALSE	FALSE	0	0	1	1	none	1.04603832614e-05
T014	T065	TRUE	TRUE	0	0	1	1	none	7.93474103074e-05
T020	T065	TRUE	TRUE	0	0	1	1	none	8.5033298528e-06
T021	T065	TRUE	TRUE	0	0	1	1	none	8.6322697952e-05
T028	T065	TRUE	TRUE	0	0	1	1	none	5.39854530347e-05
T035a	T065	TRUE	TRUE	0	0	1	1	none	0.000113405757019
T035b	T065	FALSE	FALSE	0	0	1	1	none	8.86905133576e-05
T040	T065	TRUE	TRUE	0	0	1	1	none	8.08250332539e-05
T056	T065	FALSE	FALSE	0	0	1	1	none	9.58729023296e-05
T059	T065	TRUE	TRUE	0	0	1	1	none	0.0001156818939694
S002	T069	TRUE	TRUE	0	0	1	1	none	0.0001244888700634
S007	T069	TRUE	TRUE	0	0	1	1	none	0.0001175574877128
S021	T069	TRUE	TRUE	0	0	1	1	none	0.0001247314959421
S024	T069	TRUE	TRUE	0	0	1	1	none	0.0001244113370136
S025	T069	TRUE	TRUE	0	0	1	1	none	0.0001260836150804
S026	T069	TRUE	TRUE	0	0	1	1	none	0.0001224695606587
S038	T069	TRUE	TRUE	0	0	1	1	none	0.0001274510875926
S039	T069	TRUE	TRUE	0	0	1	1	none	0.0001254941561444
S040	T069	TRUE	TRUE	0	0	1	1	none	4.72973510806e-05
S042	T069	TRUE	TRUE	0	0	1	1	none	0.0001244113370136
S071	T069	TRUE	TRUE	0	0	1	1	none	2.66158117138e-05
S078	T069	TRUE	TRUE	0	0	1	1	none	0.0001225229092764
S081	T069	TRUE	TRUE	0	0	1	1	none	0.0001250665936971
S085	T069	TRUE	TRUE	0	0	1	1	none	6.56526616994e-05
S087	T069	TRUE	TRUE	0	0	1	1	none	7.74866732818e-05
S093	T069	TRUE	TRUE	0	0	1	1	none	4.94165139408e-05
S097	T069	TRUE	TRUE	0	0	1	1	none	0.0001242635262524
S102	T069	TRUE	TRUE	0	0	1	1	none	5.02564105764e-05
S106	T069	TRUE	TRUE	0	0	1	1	none	0.0001245653545764
S130	T069	TRUE	TRUE	0	0	1	1	none	7.69955098256e-05
T009	T069	FALSE	FALSE	0	0	1	1	none	0.0001361522370358
T010	T069	FALSE	FALSE	0	0	1	1	none	0.0001356755131124
T013	T069	FALSE	FALSE	0	0	1	1	none	0.0001371855350608
T014	T069	TRUE	TRUE	0	0	1	1	none	0.0001264330325552
T020	T069	TRUE	TRUE	0	0	1	1	none	0.0001298141372502
T021	T069	TRUE	TRUE	0	0	1	1	none	0.0001334083201998
T028	T069	TRUE	TRUE	0	0	1	1	none	0.0001218819241173
T035a	T069	TRUE	TRUE	0	0	1	1	none	7.90748283268e-05
T035b	T069	FALSE	FALSE	0	0	1	1	none	0.0001357761356054
T040	T069	TRUE	TRUE	0	0	1	1	none	0.0001279106555017
T056	T069	FALSE	FALSE	0	0	1	1	none	0.0001429585245774
T059	T069	TRUE	TRUE	0	0	1	1	none	5.24621594572e-05
T065	T069	TRUE	TRUE	0	0	1	1	none	0.000129111494869
S002	T073	TRUE	TRUE	0	0	1	1	none	2.70386576612e-05
S007	T073	TRUE	TRUE	0	0	1	1	none	7.47251956306e-05
S021	T073	TRUE	TRUE	0	0	1	1	none	2.72812835399e-05
S024	T073	TRUE	TRUE	0	0	1	1	none	2.69611246114e-05
S025	T073	TRUE	TRUE	0	0	1	1	none	2.41762125962e-05
S026	T073	TRUE	TRUE	0	0	1	1	none	1.53129770945e-05
S038	T073	TRUE	TRUE	0	0	1	1	none	8.46187955104e-05
S039	T073	TRUE	TRUE	0	0	1	1	none	2.80439437422e-05
S040	T073	TRUE	TRUE	0	0	1	1	none	0.0001147704157584
S042	T073	TRUE	TRUE	0	0	1	1	none	2.69611246114e-05
S071	T073	TRUE	TRUE	0	0	1	1	none	0.0001079421848556
S078	T073	TRUE	TRUE	0	0	1	1	none	2.50726968742e-05
S081	T073	TRUE	TRUE	0	0	1	1	none	2.76163812949e-05
S085	T073	TRUE	TRUE	0	0	1	1	none	0.0001042369205572
S087	T073	TRUE	TRUE	0	0	1	1	none	0.0001160709321396
S093	T073	TRUE	TRUE	0	0	1	1	none	8.80007727986e-05
S097	T073	TRUE	TRUE	0	0	1	1	none	2.23561237682e-05
S102	T073	TRUE	TRUE	0	0	1	1	none	0.0001177294752542
S106	T073	TRUE	TRUE	0	0	1	1	none	2.71151421742e-05
S130	T073	TRUE	TRUE	0	0	1	1	none	0.0001155797686834
T009	T073	FALSE	FALSE	0	0	1	1	none	6.7259477516e-06
T010	T073	FALSE	FALSE	0	0	1	1	none	6.2492238282e-06
T013	T073	FALSE	FALSE	0	0	1	1	none	9.43532429786e-05
T014	T073	TRUE	TRUE	0	0	1	1	none	2.8982820153e-05
T020	T073	TRUE	TRUE	0	0	1	1	none	8.6981845168e-05
T021	T073	TRUE	TRUE	0	0	1	1	none	1.2366667e-06
T028	T073	TRUE	TRUE	0	0	1	1	none	7.90496320351e-05
T035a	T073	TRUE	TRUE	0	0	1	1	none	0.0001176590871846
T035b	T073	FALSE	FALSE	0	0	1	1	none	6.3498463212e-06
T040	T073	TRUE	TRUE	0	0	1	1	none	3.04604430995e-05
T056	T073	FALSE	FALSE	0	0	1	1	none	1.35322352932e-05
T059	T073	TRUE	TRUE	0	0	1	1	none	0.000119935224135
T065	T073	TRUE	TRUE	0	0	1	1	none	8.62792027868e-05
T069	T073	TRUE	TRUE	0	0	1	1	none	0.0001333648250346
S002	T075	TRUE	TRUE	0	0	1	1	none	7.40025466684e-05
S007	T075	TRUE	TRUE	0	0	1	1	none	6.5877992783e-05
S021	T075	TRUE	TRUE	0	0	1	1	none	7.42451725471e-05
S024	T075	TRUE	TRUE	0	0	1	1	none	7.39250136186e-05
S025	T075	TRUE	TRUE	0	0	1	1	none	7.55972916854e-05
S026	T075	TRUE	TRUE	0	0	1	1	none	7.19832372637e-05
S038	T075	TRUE	TRUE	0	0	1	1	none	7.57715926628e-05
S039	T075	TRUE	TRUE	0	0	1	1	none	7.50078327494e-05
S040	T075	TRUE	TRUE	0	0	1	1	none	0.0001071163844456
S042	T075	TRUE	TRUE	0	0	1	1	none	7.39250136186e-05
S071	T075	TRUE	TRUE	0	0	1	1	none	0.0001002881535428
S078	T075	TRUE	TRUE	0	0	1	1	none	7.20365858814e-05
S081	T075	TRUE	TRUE	0	0	1	1	none	7.45802703021e-05
S085	T075	TRUE	TRUE	0	0	1	1	none	9.65828892444e-05
S087	T075	TRUE	TRUE	0	0	1	1	none	0.0001084169008268
S093	T075	TRUE	TRUE	0	0	1	1	none	8.03467414858e-05
S097	T075	TRUE	TRUE	0	0	1	1	none	7.37772028574e-05
S102	T075	TRUE	TRUE	0	0	1	1	none	0.0001100754439414
S106	T075	TRUE	TRUE	0	0	1	1	none	7.40790311814e-05
S130	T075	TRUE	TRUE	0	0	1	1	none	0.0001079257373706
T009	T075	FALSE	FALSE	0	0	1	1	none	8.56659136408e-05
T010	T075	FALSE	FALSE	0	0	1	1	none	8.51891897174e-05
T013	T075	FALSE	FALSE	0	0	1	1	none	8.5506040131e-05
T014	T075	TRUE	TRUE	0	0	1	1	none	7.59467091602e-05
T020	T075	TRUE	TRUE	0	0	1	1	none	7.81346423204e-05
T021	T075	TRUE	TRUE	0	0	1	1	none	8.29219968048e-05
T028	T075	TRUE	TRUE	0	0	1	1	none	7.02024291875e-05
T035a	T075	TRUE	TRUE	0	0	1	1	none	0.0001100050558718
T035b	T075	FALSE	FALSE	0	0	1	1	none	8.52898122104e-05
T040	T075	TRUE	TRUE	0	0	1	1	none	7.74243321067e-05
T056	T075	FALSE	FALSE	0	0	1	1	none	9.24722011824e-05
T059	T075	TRUE	TRUE	0	0	1	1	none	0.0001122811928222
T065	T075	TRUE	TRUE	0	0	1	1	none	7.74319999392e-05
T069	T075	TRUE	TRUE	0	0	1	1	none	0.0001257107937218
T073	T075	TRUE	TRUE	0	0	1	1	none	8.28785016396e-05
S002	T077	TRUE	TRUE	0	0	1	1	none	2.64420718938e-05
S007	T077	TRUE	TRUE	0	0	1	1	none	7.41286098632e-05
S021	T077	TRUE	TRUE	0	0	1	1	none	2.66846977725e-05
S024	T077	TRUE	TRUE	0	0	1	1	none	2.6364538844e-05
S025	T077	TRUE	TRUE	0	0	1	1	none	2.35796268288e-05
S026	T077	TRUE	TRUE	0	0	1	1	none	1.47163913271e-05
S038	T077	TRUE	TRUE	0	0	1	1	none	8.4022209743e-05
S039	T077	TRUE	TRUE	0	0	1	1	none	2.74473579748e-05
S040	T077	TRUE	TRUE	0	0	1	1	none	0.000114173829991
S042	T077	TRUE	TRUE	0	0	1	1	none	2.6364538844e-05
S071	T077	TRUE	TRUE	0	0	1	1	none	0.0001073455990882
S078	T077	TRUE	TRUE	0	0	1	1	none	2.44761111068e-05
S081	T077	TRUE	TRUE	0	0	1	1	none	2.70197955275e-05
S085	T077	TRUE	TRUE	0	0	1	1	none	0.0001036403347898
S087	T077	TRUE	TRUE	0	0	1	1	none	0.0001154743463722
S093	T077	TRUE	TRUE	0	0	1	1	none	8.74041870312e-05
S097	T077	TRUE	TRUE	0	0	1	1	none	2.17595380008e-05
S102	T077	TRUE	TRUE	0	0	1	1	none	0.0001171328894868
S106	T077	TRUE	TRUE	0	0	1	1	none	2.65185564068e-05
S130	T077	TRUE	TRUE	0	0	1	1	none	0.000114983182916
T009	T077	FALSE	FALSE	0	0	1	1	none	6.1293619842e-06
T010	T077	FALSE	FALSE	0	0	1	1	none	5.6526380608e-06
T013	T077	FALSE	FALSE	0	0	1	1	none	9.37566572112e-05
T014	T077	TRUE	TRUE	0	0	1	1	none	2.83862343856e-05
T020	T077	TRUE	TRUE	0	0	1	1	none	8.63852594006e-05
T021	T077	TRUE	TRUE	0	0	1	1	none	1.8332524674e-06
T028	T077	TRUE	TRUE	0	0	1	1	none	7.84530462677e-05
T035a	T077	TRUE	TRUE	0	0	1	1	none	0.0001170625014172
T035b	T077	FALSE	FALSE	0	0	1	1	none	5.7532605538e-06
T040	T077	TRUE	TRUE	0	0	1	1	none	2.98638573321e-05
T056	T077	FALSE	FALSE	0	0	1	1	none	1.29356495258e-05
T059	T077	TRUE	TRUE	0	0	1	1	none	0.0001193386383676
T065	T077	TRUE	TRUE	0	0	1	1	none	8.56826170194e-05
T069	T077	TRUE	TRUE	0	0	1	1	none	0.0001327682392672
T073	T077	TRUE	TRUE	0	0	1	1	none	1.7897573022e-06
T075	T077	TRUE	TRUE	0	0	1	1	none	8.22819158722e-05
S002	T087	FALSE	FALSE	0	0	1	1	none	2.85417120392e-05
S007	T087	FALSE	FALSE	0	0	1	1	none	7.62282500086e-05
S021	T087	FALSE	FALSE	0	0	1	1	none	2.87843379179e-05
S024	T087	FALSE	FALSE	0	0	1	1	none	2.84641789894e-05
S025	T087	FALSE	FALSE	0	0	1	1	none	2.56792669742e-05
S026	T087	FALSE	FALSE	0	0	1	1	none	1.68160314725e-05
S038	T087	FALSE	FALSE	0	0	1	1	none	8.61218498884e-05
S039	T087	FALSE	FALSE	0	0	1	1	none	2.95469981202e-05
S040	T087	FALSE	FALSE	0	0	1	1	none	0.0001162734701364
S042	T087	FALSE	FALSE	0	0	1	1	none	2.84641789894e-05
S071	T087	FALSE	FALSE	0	0	1	1	none	0.0001094452392336
S078	T087	FALSE	FALSE	0	0	1	1	none	2.65757512522e-05
S081	T087	FALSE	FALSE	0	0	1	1	none	2.91194356729e-05
S085	T087	FALSE	FALSE	0	0	1	1	none	0.0001057399749352
S087	T087	FALSE	FALSE	0	0	1	1	none	0.0001175739865176
S093	T087	FALSE	FALSE	0	0	1	1	none	8.95038271766e-05
S097	T087	FALSE	FALSE	0	0	1	1	none	2.38591781462e-05
S102	T087	FALSE	FALSE	0	0	1	1	none	0.0001192325296322
S106	T087	FALSE	FALSE	0	0	1	1	none	2.86181965522e-05
S130	T087	FALSE	FALSE	0	0	1	1	none	0.0001170828230614
T009	T087	TRUE	TRUE	0	0	1	1	none	4.6494875252e-06
T010	T087	TRUE	TRUE	0	0	1	1	none	4.1727636018e-06
T013	T087	FALSE	FALSE	0	0	1	1	none	9.58562973566e-05
T014	T087	FALSE	FALSE	0	0	1	1	none	3.0485874531e-05
T020	T087	FALSE	FALSE	0	0	1	1	none	8.8484899546e-05
T021	T087	FALSE	FALSE	0	0	1	1	none	5.4850852936e-06
T028	T087	FALSE	FALSE	0	0	1	1	none	8.05526864131e-05
T035a	T087	FALSE	FALSE	0	0	1	1	none	0.0001191621415626
T035b	T087	TRUE	TRUE	0	0	1	1	none	4.2733860948e-06
T040	T087	FALSE	FALSE	0	0	1	1	none	3.19634974775e-05
T056	T087	FALSE	FALSE	0	0	1	1	none	1.14557750668e-05
T059	T087	FALSE	FALSE	0	0	1	1	none	0.000121438278513
T065	T087	FALSE	FALSE	0	0	1	1	none	8.77822571648e-05
T069	T087	FALSE	FALSE	0	0	1	1	none	0.0001348678794126
T073	T087	FALSE	FALSE	0	0	1	1	none	5.4415901284e-06
T075	T087	FALSE	FALSE	0	0	1	1	none	8.43815560176e-05
T077	T087	FALSE	FALSE	0	0	1	1	none	4.845004361e-06
S002	T095	TRUE	TRUE	0	0	1	1	none	0.0001073741466738
S007	T095	TRUE	TRUE	0	0	1	1	none	0.0001004427643232
S021	T095	TRUE	TRUE	0	0	1	1	none	0.0001076167725525
S024	T095	TRUE	TRUE	0	0	1	1	none	0.000107296613624
S025	T095	TRUE	TRUE	0	0	1	1	none	0.0001089688916908
S026	T095	TRUE	TRUE	0	0	1	1	none	0.0001053548372691
S038	T095	TRUE	TRUE	0	0	1	1	none	0.000110336364203
S039	T095	TRUE	TRUE	0	0	1	1	none	0.0001083794327548
S040	T095	TRUE	TRUE	0	0	1	1	none	5.9071433511e-05
S042	T095	TRUE	TRUE	0	0	1	1	none	0.000107296613624
S071	T095	TRUE	TRUE	0	0	1	1	none	5.22432026082e-05
S078	T095	TRUE	TRUE	0	0	1	1	none	0.0001054081858868
S081	T095	TRUE	TRUE	0	0	1	1	none	0.0001079518703075
S085	T095	TRUE	TRUE	0	0	1	1	none	2.58995319998e-05
S087	T095	TRUE	TRUE	0	0	1	1	none	3.5478394874e-06
S093	T095	TRUE	TRUE	0	0	1	1	none	2.94425003812e-05
S097	T095	TRUE	TRUE	0	0	1	1	none	0.0001071488028628
S102	T095	TRUE	TRUE	0	0	1	1	none	6.20304930068e-05
S106	T095	TRUE	TRUE	0	0	1	1	none	0.0001074506311868
S130	T095	TRUE	TRUE	0	0	1	1	none	1.8635044964e-06
T009	T095	FALSE	FALSE	0	0	1	1	none	0.0001190375136462
T010	T095	FALSE	FALSE	0	0	1	1	none	0.0001185607897228
T013	T095	FALSE	FALSE	0	0	1	1	none	0.0001200708116712
T014	T095	TRUE	TRUE	0	0	1	1	none	0.0001093183091656
T020	T095	TRUE	TRUE	0	0	1	1	none	0.0001126994138606
T021	T095	TRUE	TRUE	0	0	1	1	none	0.0001162935968102
T028	T095	TRUE	TRUE	0	0	1	1	none	0.0001047672007277
T035a	T095	TRUE	TRUE	0	0	1	1	none	6.3291660672e-06
T035b	T095	FALSE	FALSE	0	0	1	1	none	0.0001186614122158
T040	T095	TRUE	TRUE	0	0	1	1	none	0.0001107959321121
T056	T095	FALSE	FALSE	0	0	1	1	none	0.0001258438011878
T059	T095	TRUE	TRUE	0	0	1	1	none	6.42362418876e-05
T065	T095	TRUE	TRUE	0	0	1	1	none	0.0001119967714794
T069	T095	TRUE	TRUE	0	0	1	1	none	7.76658427872e-05
T073	T095	TRUE	TRUE	0	0	1	1	none	0.000116250101645
T075	T095	TRUE	TRUE	0	0	1	1	none	0.0001085960703322
T077	T095	TRUE	TRUE	0	0	1	1	none	0.0001156535158776
T087	T095	FALSE	FALSE	0	0	1	1	none	0.000117753156023
S002	T099a	TRUE	TRUE	0	0	1	1	none	0.0001067559762694
S007	T099a	TRUE	TRUE	0	0	1	1	none	9.98245939188e-05
S021	T099a	TRUE	TRUE	0	0	1	1	none	0.0001069986021481
S024	T099a	TRUE	TRUE	0	0	1	1	none	0.0001066784432196
S025	T099a	TRUE	TRUE	0	0	1	1	none	0.0001083507212864
S026	T099a	TRUE	TRUE	0	0	1	1	none	0.0001047366668647
S038	T099a	TRUE	TRUE	0	0	1	1	none	0.0001097181937986
S039	T099a	TRUE	TRUE	0	0	1	1	none	0.0001077612623504
S040	T099a	TRUE	TRUE	0	0	1	1	none	5.84532631066e-05
S042	T099a	TRUE	TRUE	0	0	1	1	none	0.0001066784432196
S071	T099a	TRUE	TRUE	0	0	1	1	none	5.16250322038e-05
S078	T099a	TRUE	TRUE	0	0	1	1	none	0.0001047900154824
S081	T099a	TRUE	TRUE	0	0	1	1	none	0.0001073336999031
S085	T099a	TRUE	TRUE	0	0	1	1	none	2.52813615954e-05
S087	T099a	TRUE	TRUE	0	0	1	1	none	4.1228406178e-06
S093	T099a	TRUE	TRUE	0	0	1	1	none	2.88243299768e-05
S097	T099a	TRUE	TRUE	0	0	1	1	none	0.0001065306324584
S102	T099a	TRUE	TRUE	0	0	1	1	none	6.14123226024e-05
S106	T099a	TRUE	TRUE	0	0	1	1	none	0.0001068324607824
S130	T099a	TRUE	TRUE	0	0	1	1	none	3.6316771616e-06
T009	T099a	FALSE	FALSE	0	0	1	1	none	0.0001184193432418
T010	T099a	FALSE	FALSE	0	0	1	1	none	0.0001179426193184
T013	T099a	FALSE	FALSE	0	0	1	1	none	0.0001194526412668
T014	T099a	TRUE	TRUE	0	0	1	1	none	0.0001087001387612
T020	T099a	TRUE	TRUE	0	0	1	1	none	0.0001120812434562
T021	T099a	TRUE	TRUE	0	0	1	1	none	0.0001156754264058
T028	T099a	TRUE	TRUE	0	0	1	1	none	0.0001041490303233
T035a	T099a	TRUE	TRUE	0	0	1	1	none	4.517824128e-06
T035b	T099a	FALSE	FALSE	0	0	1	1	none	0.0001180432418114
T040	T099a	TRUE	TRUE	0	0	1	1	none	0.0001101777617077
T056	T099a	FALSE	FALSE	0	0	1	1	none	0.0001252256307834
T059	T099a	TRUE	TRUE	0	0	1	1	none	6.36180714832e-05
T065	T099a	TRUE	TRUE	0	0	1	1	none	0.000111378601075
T069	T099a	TRUE	TRUE	0	0	1	1	none	7.70476723828e-05
T073	T099a	TRUE	TRUE	0	0	1	1	none	0.0001156319312406
T075	T099a	TRUE	TRUE	0	0	1	1	none	0.0001079778999278
T077	T099a	TRUE	TRUE	0	0	1	1	none	0.0001150353454732
T087	T099a	FALSE	FALSE	0	0	1	1	none	0.0001171349856186
T095	T099a	TRUE	TRUE	0	0	1	1	none	4.3020101232e-06
S002	T102	FALSE	FALSE	0	0	1	1	none	0.0001123619823858
S007	T102	FALSE	FALSE	0	0	1	1	none	0.0001054306000352
S021	T102	FALSE	FALSE	0	0	1	1	none	0.0001126046082645
S024	T102	FALSE	FALSE	0	0	1	1	none	0.000112284449336
S025	T102	FALSE	FALSE	0	0	1	1	none	0.0001139567274028
S026	T102	FALSE	FALSE	0	0	1	1	none	0.0001103426729811
S038	T102	FALSE	FALSE	0	0	1	1	none	0.000115324199915
S039	T102	FALSE	FALSE	0	0	1	1	none	0.0001133672684668
S040	T102	FALSE	FALSE	0	0	1	1	none	6.4059269223e-05
S042	T102	FALSE	FALSE	0	0	1	1	none	0.000112284449336
S071	T102	FALSE	FALSE	0	0	1	1	none	5.72310383202e-05
S078	T102	FALSE	FALSE	0	0	1	1	none	0.0001103960215988
S081	T102	FALSE	FALSE	0	0	1	1	none	0.0001129397060195
S085	T102	FALSE	FALSE	0	0	1	1	none	3.08873677118e-05
S087	T102	FALSE	FALSE	0	0	1	1	none	8.5356751994e-06
S093	T102	FALSE	FALSE	0	0	1	1	none	3.44303360932e-05
S097	T102	FALSE	FALSE	0	0	1	1	none	0.0001121366385748
S102	T102	FALSE	FALSE	0	0	1	1	none	6.70183287188e-05
S106	T102	FALSE	FALSE	0	0	1	1	none	0.0001124384668988
S130	T102	FALSE	FALSE	0	0	1	1	none	6.8513402084e-06
T009	T102	FALSE	FALSE	0	0	1	1	none	0.0001240253493582
T010	T102	FALSE	FALSE	0	0	1	1	none	0.0001235486254348
T013	T102	FALSE	FALSE	0	0	1	1	none	0.0001250586473832
T014	T102	FALSE	FALSE	0	0	1	1	none	0.0001143061448776
T020	T102	FALSE	FALSE	0	0	1	1	none	0.0001176872495726
T021	T102	FALSE	FALSE	0	0	1	1	none	0.0001212814325222
T028	T102	FALSE	FALSE	0	0	1	1	none	0.0001097550364397
T035a	T102	FALSE	FALSE	0	0	1	1	none	1.13170017792e-05
T035b	T102	FALSE	FALSE	0	0	1	1	none	0.0001236492479278
T040	T102	FALSE	FALSE	0	0	1	1	none	0.0001157837678241
T056	T102	FALSE	FALSE	0	0	1	1	none	0.0001308316368998
T059	T102	FALSE	FALSE	0	0	1	1	none	6.92240775996e-05
T065	T102	FALSE	FALSE	0	0	1	1	none	0.0001169846071914
T069	T102	FALSE	FALSE	0	0	1	1	none	8.26536784992e-05
T073	T102	FALSE	FALSE	0	0	1	1	none	0.000121237937357
T075	T102	FALSE	FALSE	0	0	1	1	none	0.0001135839060442
T077	T102	FALSE	FALSE	0	0	1	1	none	0.0001206413515896
T087	T102	FALSE	FALSE	0	0	1	1	none	0.000122740991735
T095	T102	TRUE	TRUE	1	0	1	1	anc	5.965857674e-07
T099a	T102	FALSE	FALSE	0	0	1	1	none	9.2898458352e-06
S002	T104	FALSE	FALSE	0	0	1	1	none	7.09090579865001e-05
S007	T104	FALSE	FALSE	0	0	1	1	none	3.15155498271e-05
S021	T104	FALSE	FALSE	0	0	1	1	none	7.11516838652e-05
S024	T104	FALSE	FALSE	0	0	1	1	none	7.08315249367e-05
S025	T104	FALSE	FALSE	0	0	1	1	none	7.25038030035e-05
S026	T104	FALSE	FALSE	0	0	1	1	none	6.88897485818e-05
S038	T104	FALSE	FALSE	0	0	1	1	none	5.30604266809e-05
S039	T104	FALSE	FALSE	0	0	1	1	none	7.19143440675001e-05
S040	T104	FALSE	FALSE	0	0	1	1	none	0.0001040228957637
S042	T104	FALSE	FALSE	0	0	1	1	none	7.08315249367e-05
S071	T104	FALSE	FALSE	0	0	1	1	none	9.71946648609001e-05
S078	T104	FALSE	FALSE	0	0	1	1	none	6.89430971995e-05
S081	T104	FALSE	FALSE	0	0	1	1	none	7.14867816202e-05
S085	T104	FALSE	FALSE	0	0	1	1	none	9.34894005625e-05
S087	T104	FALSE	FALSE	0	0	1	1	none	0.0001053234121449
S093	T104	FALSE	FALSE	0	0	1	1	none	7.72532528039e-05
S097	T104	FALSE	FALSE	0	0	1	1	none	7.06837141755e-05
S102	T104	FALSE	FALSE	0	0	1	1	none	0.0001069819552595
S106	T104	FALSE	FALSE	0	0	1	1	none	7.09855424995e-05
S130	T104	FALSE	FALSE	0	0	1	1	none	0.0001048322486887
T009	T104	FALSE	FALSE	0	0	1	1	none	8.25724249589e-05
T010	T104	FALSE	FALSE	0	0	1	1	none	8.20957010355e-05
T013	T104	FALSE	FALSE	0	0	1	1	none	6.27948741491e-05
T014	T104	FALSE	FALSE	0	0	1	1	none	7.28532204783e-05
T020	T104	FALSE	FALSE	0	0	1	1	none	5.54234763385e-05
T021	T104	FALSE	FALSE	0	0	1	1	none	7.98285081229e-05
T028	T104	FALSE	FALSE	0	0	1	1	none	3.39232714106e-05
T035a	T104	FALSE	FALSE	0	0	1	1	none	0.0001069115671899
T035b	T104	FALSE	FALSE	0	0	1	1	none	8.21963235285e-05
T040	T104	FALSE	FALSE	0	0	1	1	none	7.43308434248e-05
T056	T104	FALSE	FALSE	0	0	1	1	none	8.93787125005e-05
T059	T104	FALSE	FALSE	0	0	1	1	none	0.0001091877041403
T065	T104	FALSE	FALSE	0	0	1	1	none	5.47208339573e-05
T069	T104	FALSE	FALSE	0	0	1	1	none	0.0001226173050399
T073	T104	FALSE	FALSE	0	0	1	1	none	7.97850129577e-05
T075	T104	FALSE	FALSE	0	0	1	1	none	7.09378101101e-05
T077	T104	FALSE	FALSE	0	0	1	1	none	7.91884271903e-05
T087	T104	FALSE	FALSE	0	0	1	1	none	8.12880673357e-05
T095	T104	FALSE	FALSE	0	0	1	1	none	0.0001055025816503
T099a	T104	FALSE	FALSE	0	0	1	1	none	0.0001048844112459
T102	T104	FALSE	FALSE	0	0	1	1	none	0.0001104904173623
S002	T105	FALSE	FALSE	0	0	1	1	none	7.85964193504e-05
S007	T105	FALSE	FALSE	0	0	1	1	none	5.0854188165e-05
S021	T105	FALSE	FALSE	0	0	1	1	none	7.88390452291e-05
S024	T105	FALSE	FALSE	0	0	1	1	none	7.85188863006e-05
S025	T105	FALSE	FALSE	0	0	1	1	none	8.01911643674e-05
S026	T105	FALSE	FALSE	0	0	1	1	none	7.65771099457e-05
S038	T105	FALSE	FALSE	0	0	1	1	none	7.33345173e-06
S039	T105	FALSE	FALSE	0	0	1	1	none	7.96017054314e-05
S040	T105	FALSE	FALSE	0	0	1	1	none	0.0001117102571276
S042	T105	FALSE	FALSE	0	0	1	1	none	7.85188863006e-05
S071	T105	FALSE	FALSE	0	0	1	1	none	0.0001048820262248
S078	T105	FALSE	FALSE	0	0	1	1	none	7.66304585634e-05
S081	T105	FALSE	FALSE	0	0	1	1	none	7.91741429841e-05
S085	T105	FALSE	FALSE	0	0	1	1	none	0.0001011767619264
S087	T105	FALSE	FALSE	0	0	1	1	none	0.0001130107735088
S093	T105	FALSE	FALSE	0	0	1	1	none	8.49406141678e-05
S097	T105	FALSE	FALSE	0	0	1	1	none	7.83710755394e-05
S102	T105	FALSE	FALSE	0	0	1	1	none	0.0001146693166234
S106	T105	FALSE	FALSE	0	0	1	1	none	7.86729038634e-05
S130	T105	FALSE	FALSE	0	0	1	1	none	0.0001125196100526
T009	T105	FALSE	FALSE	0	0	1	1	none	9.02597863228e-05
T010	T105	FALSE	FALSE	0	0	1	1	none	8.97830623994e-05
T013	T105	FALSE	FALSE	0	0	1	1	none	1.16535547962e-05
T014	T105	FALSE	FALSE	0	0	1	1	none	8.05405818422e-05
T020	T105	FALSE	FALSE	0	0	1	1	none	9.6965013876e-06
T021	T105	FALSE	FALSE	0	0	1	1	none	8.75158694868e-05
T028	T105	FALSE	FALSE	0	0	1	1	none	5.51786245695e-05
T035a	T105	FALSE	FALSE	0	0	1	1	none	0.0001145989285538
T035b	T105	FALSE	FALSE	0	0	1	1	none	8.98836848924e-05
T040	T105	FALSE	FALSE	0	0	1	1	none	8.20182047887e-05
T056	T105	FALSE	FALSE	0	0	1	1	none	9.70660738644e-05
T059	T105	FALSE	FALSE	0	0	1	1	none	0.0001168750655042
T065	T105	TRUE	TRUE	1	0	1	1	anc	5.965857674e-07
T069	T105	FALSE	FALSE	0	0	1	1	none	0.0001303046664038
T073	T105	FALSE	FALSE	0	0	1	1	none	8.74723743216e-05
T075	T105	FALSE	FALSE	0	0	1	1	none	7.8625171474e-05
T077	T105	FALSE	FALSE	0	0	1	1	none	8.68757885542e-05
T087	T105	FALSE	FALSE	0	0	1	1	none	8.89754286996e-05
T095	T105	FALSE	FALSE	0	0	1	1	none	0.0001131899430142
T099a	T105	FALSE	FALSE	0	0	1	1	none	0.0001125717726098
T102	T105	FALSE	FALSE	0	0	1	1	none	0.0001181777787262
T104	T105	FALSE	FALSE	0	0	1	1	none	5.59140054921e-05
S002	T107	FALSE	FALSE	0	0	1	1	none	0.0001135551539206
S007	T107	FALSE	FALSE	0	0	1	1	none	0.00010662377157
S021	T107	FALSE	FALSE	0	0	1	1	none	0.0001137977797993
S024	T107	FALSE	FALSE	0	0	1	1	none	0.0001134776208708
S025	T107	FALSE	FALSE	0	0	1	1	none	0.0001151498989376
S026	T107	FALSE	FALSE	0	0	1	1	none	0.0001115358445159
S038	T107	FALSE	FALSE	0	0	1	1	none	0.0001165173714498
S039	T107	FALSE	FALSE	0	0	1	1	none	0.0001145604400016
S040	T107	FALSE	FALSE	0	0	1	1	none	6.52524407578e-05
S042	T107	FALSE	FALSE	0	0	1	1	none	0.0001134776208708
S071	T107	FALSE	FALSE	0	0	1	1	none	5.8424209855e-05
S078	T107	FALSE	FALSE	0	0	1	1	none	0.0001115891931336
S081	T107	FALSE	FALSE	0	0	1	1	none	0.0001141328775543
S085	T107	FALSE	FALSE	0	0	1	1	none	3.20805392466e-05
S087	T107	FALSE	FALSE	0	0	1	1	none	9.7288467342e-06
S093	T107	FALSE	FALSE	0	0	1	1	none	3.5623507628e-05
S097	T107	FALSE	FALSE	0	0	1	1	none	0.0001133298101096
S102	T107	FALSE	FALSE	0	0	1	1	none	6.82115002536e-05
S106	T107	FALSE	FALSE	0	0	1	1	none	0.0001136316384336
S130	T107	FALSE	FALSE	0	0	1	1	none	8.0445117432e-06
T009	T107	FALSE	FALSE	0	0	1	1	none	0.000125218520893
T010	T107	FALSE	FALSE	0	0	1	1	none	0.0001247417969696
T013	T107	FALSE	FALSE	0	0	1	1	none	0.000126251818918
T014	T107	FALSE	FALSE	0	0	1	1	none	0.0001154993164124
T020	T107	FALSE	FALSE	0	0	1	1	none	0.0001188804211074
T021	T107	FALSE	FALSE	0	0	1	1	none	0.000122474604057
T028	T107	FALSE	FALSE	0	0	1	1	none	0.0001109482079745
T035a	T107	FALSE	FALSE	0	0	1	1	none	1.2510173314e-05
T035b	T107	FALSE	FALSE	0	0	1	1	none	0.0001248424194626
T040	T107	FALSE	FALSE	0	0	1	1	none	0.0001169769393589
T056	T107	FALSE	FALSE	0	0	1	1	none	0.0001320248084346
T059	T107	FALSE	FALSE	0	0	1	1	none	7.04172491344001e-05
T065	T107	FALSE	FALSE	0	0	1	1	none	0.0001181777787262
T069	T107	FALSE	FALSE	0	0	1	1	none	8.38468500340001e-05
T073	T107	FALSE	FALSE	0	0	1	1	none	0.0001224311088918
T075	T107	FALSE	FALSE	0	0	1	1	none	0.000114777077579
T077	T107	FALSE	FALSE	0	0	1	1	none	0.0001218345231244
T087	T107	FALSE	FALSE	0	0	1	1	none	0.0001239341632698
T095	T107	TRUE	TRUE	1	0	1	1	anc	5.965857674e-07
T099a	T107	FALSE	FALSE	0	0	1	1	none	1.048301737e-05
T102	T107	FALSE	FALSE	0	0	1	1	none	3.5795146044e-06
T104	T107	FALSE	FALSE	0	0	1	1	none	0.0001116835888971
T105	T107	FALSE	FALSE	0	0	1	1	none	0.000119370950261
S002	T126	TRUE	TRUE	0	0	1	1	none	0.0001204341119974
S007	T126	TRUE	TRUE	0	0	1	1	none	0.0001135027296468
S021	T126	TRUE	TRUE	0	0	1	1	none	0.0001206767378761
S024	T126	TRUE	TRUE	0	0	1	1	none	0.0001203565789476
S025	T126	TRUE	TRUE	0	0	1	1	none	0.0001220288570144
S026	T126	TRUE	TRUE	0	0	1	1	none	0.0001184148025927
S038	T126	TRUE	TRUE	0	0	1	1	none	0.0001233963295266
S039	T126	TRUE	TRUE	0	0	1	1	none	0.0001214393980784
S040	T126	TRUE	TRUE	0	0	1	1	none	4.32425930146e-05
S042	T126	TRUE	TRUE	0	0	1	1	none	0.0001203565789476
S071	T126	TRUE	TRUE	0	0	1	1	none	2.25610536478e-05
S078	T126	TRUE	TRUE	0	0	1	1	none	0.0001184681512104
S081	T126	TRUE	TRUE	0	0	1	1	none	0.0001210118356311
S085	T126	TRUE	TRUE	0	0	1	1	none	6.15979036334e-05
S087	T126	TRUE	TRUE	0	0	1	1	none	7.34319152158e-05
S093	T126	TRUE	TRUE	0	0	1	1	none	4.53617558748e-05
S097	T126	TRUE	TRUE	0	0	1	1	none	0.0001202087681864
S102	T126	TRUE	TRUE	0	0	1	1	none	4.62016525104e-05
S106	T126	TRUE	TRUE	0	0	1	1	none	0.0001205105965104
S130	T126	TRUE	TRUE	0	0	1	1	none	7.29407517596e-05
T009	T126	FALSE	FALSE	0	0	1	1	none	0.0001320974789698
T010	T126	FALSE	FALSE	0	0	1	1	none	0.0001316207550464
T013	T126	FALSE	FALSE	0	0	1	1	none	0.0001331307769948
T014	T126	TRUE	TRUE	0	0	1	1	none	0.0001223782744892
T020	T126	TRUE	TRUE	0	0	1	1	none	0.0001257593791842
T021	T126	TRUE	TRUE	0	0	1	1	none	0.0001293535621338
T028	T126	TRUE	TRUE	0	0	1	1	none	0.0001178271660513
T035a	T126	TRUE	TRUE	0	0	1	1	none	7.50200702608e-05
T035b	T126	FALSE	FALSE	0	0	1	1	none	0.0001317213775394
T040	T126	TRUE	TRUE	0	0	1	1	none	0.0001238558974357
T056	T126	FALSE	FALSE	0	0	1	1	none	0.0001389037665114
T059	T126	TRUE	TRUE	0	0	1	1	none	4.84074013912e-05
T065	T126	TRUE	TRUE	0	0	1	1	none	0.000125056736803
T069	T126	TRUE	TRUE	0	0	1	1	none	3.6497241394e-05
T073	T126	TRUE	TRUE	0	0	1	1	none	0.0001293100669686
T075	T126	TRUE	TRUE	0	0	1	1	none	0.0001216560356558
T077	T126	TRUE	TRUE	0	0	1	1	none	0.0001287134812012
T087	T126	FALSE	FALSE	0	0	1	1	none	0.0001308131213466
T095	T126	TRUE	TRUE	0	0	1	1	none	7.36110847212e-05
T099a	T126	TRUE	TRUE	0	0	1	1	none	7.29929143168e-05
T102	T126	FALSE	FALSE	0	0	1	1	none	7.85989204332e-05
T104	T126	FALSE	FALSE	0	0	1	1	none	0.0001185625469739
T105	T126	FALSE	FALSE	0	0	1	1	none	0.0001262499083378
T107	T126	FALSE	FALSE	0	0	1	1	none	7.9792091968e-05
S002	T156	FALSE	FALSE	0	0	1	1	none	8.26488084495001e-05
S007	T156	FALSE	FALSE	0	0	1	1	none	5.49065772641e-05
S021	T156	FALSE	FALSE	0	0	1	1	none	8.28914343282e-05
S024	T156	FALSE	FALSE	0	0	1	1	none	8.25712753997e-05
S025	T156	FALSE	FALSE	0	0	1	1	none	8.42435534665e-05
S026	T156	FALSE	FALSE	0	0	1	1	none	8.06294990448e-05
S038	T156	FALSE	FALSE	0	0	1	1	none	1.25790123639e-05
S039	T156	FALSE	FALSE	0	0	1	1	none	8.36540945305001e-05
S040	T156	FALSE	FALSE	0	0	1	1	none	0.0001157626462267
S042	T156	FALSE	FALSE	0	0	1	1	none	8.25712753997e-05
S071	T156	FALSE	FALSE	0	0	1	1	none	0.0001089344153239
S078	T156	FALSE	FALSE	0	0	1	1	none	8.06828476625e-05
S081	T156	FALSE	FALSE	0	0	1	1	none	8.32265320832e-05
S085	T156	FALSE	FALSE	0	0	1	1	none	0.0001052291510255
S087	T156	FALSE	FALSE	0	0	1	1	none	0.0001170631626079
S093	T156	FALSE	FALSE	0	0	1	1	none	8.89930032669e-05
S097	T156	FALSE	FALSE	0	0	1	1	none	8.24234646385e-05
S102	T156	FALSE	FALSE	0	0	1	1	none	0.0001187217057225
S106	T156	FALSE	FALSE	0	0	1	1	none	8.27252929625e-05
S130	T156	FALSE	FALSE	0	0	1	1	none	0.0001165719991517
T009	T156	FALSE	FALSE	0	0	1	1	none	9.43121754219e-05
T010	T156	FALSE	FALSE	0	0	1	1	none	9.38354514985e-05
T013	T156	FALSE	FALSE	0	0	1	1	none	2.23134598321e-05
T014	T156	FALSE	FALSE	0	0	1	1	none	8.45929709413e-05
T020	T156	FALSE	FALSE	0	0	1	1	none	1.49420620215e-05
T021	T156	FALSE	FALSE	0	0	1	1	none	9.15682585859e-05
T028	T156	FALSE	FALSE	0	0	1	1	none	5.92310136686e-05
T035a	T156	FALSE	FALSE	0	0	1	1	none	0.0001186513176529
T035b	T156	FALSE	FALSE	0	0	1	1	none	9.39360739915e-05
T040	T156	FALSE	FALSE	0	0	1	1	none	8.60705938878e-05
T056	T156	FALSE	FALSE	0	0	1	1	none	0.0001011184629635
T059	T156	FALSE	FALSE	0	0	1	1	none	0.0001209274546033
T065	T156	FALSE	FALSE	0	0	1	1	none	1.42394196403e-05
T069	T156	FALSE	FALSE	0	0	1	1	none	0.0001343570555029
T073	T156	FALSE	FALSE	0	0	1	1	none	9.15247634207e-05
T075	T156	FALSE	FALSE	0	0	1	1	none	8.26775605731e-05
T077	T156	FALSE	FALSE	0	0	1	1	none	9.09281776533001e-05
T087	T156	FALSE	FALSE	0	0	1	1	none	9.30278177987e-05
T095	T156	FALSE	FALSE	0	0	1	1	none	0.0001172423321133
T099a	T156	FALSE	FALSE	0	0	1	1	none	0.0001166241617089
T102	T156	FALSE	FALSE	0	0	1	1	none	0.0001222301678253
T104	T156	FALSE	FALSE	0	0	1	1	none	5.99663945912e-05
T105	T156	FALSE	FALSE	0	0	1	1	none	1.54325911751e-05
T107	T156	FALSE	FALSE	0	0	1	1	none	0.0001234233393601
T126	T156	FALSE	FALSE	0	0	1	1	none	0.0001303022974369
S002	T159a	TRUE	TRUE	0	0	1	1	none	2.56659755534e-05
S007	T159a	TRUE	TRUE	0	0	1	1	none	7.33525135228e-05
S021	T159a	TRUE	TRUE	0	0	1	1	none	2.59086014321e-05
S024	T159a	TRUE	TRUE	0	0	1	1	none	2.55884425036e-05
S025	T159a	TRUE	TRUE	0	0	1	1	none	2.28035304884e-05
S026	T159a	TRUE	TRUE	0	0	1	1	none	1.39402949867e-05
S038	T159a	TRUE	TRUE	0	0	1	1	none	8.32461134026e-05
S039	T159a	TRUE	TRUE	0	0	1	1	none	2.66712616344e-05
S040	T159a	TRUE	TRUE	0	0	1	1	none	0.0001133977336506
S042	T159a	TRUE	TRUE	0	0	1	1	none	2.55884425036e-05
S071	T159a	TRUE	TRUE	0	0	1	1	none	0.0001065695027478
S078	T159a	TRUE	TRUE	0	0	1	1	none	2.37000147664e-05
S081	T159a	TRUE	TRUE	0	0	1	1	none	2.62436991871e-05
S085	T159a	TRUE	TRUE	0	0	1	1	none	0.0001028642384494
S087	T159a	TRUE	TRUE	0	0	1	1	none	0.0001146982500318
S093	T159a	TRUE	TRUE	0	0	1	1	none	8.66280906908e-05
S097	T159a	TRUE	TRUE	0	0	1	1	none	2.09834416604e-05
S102	T159a	TRUE	TRUE	0	0	1	1	none	0.0001163567931464
S106	T159a	TRUE	TRUE	0	0	1	1	none	2.57424600664e-05
S130	T159a	TRUE	TRUE	0	0	1	1	none	0.0001142070865756
T009	T159a	TRUE	TRUE	0	1	1	1	desc	3.5635083416e-06
T010	T159a	TRUE	TRUE	0	1	1	1	desc	3.0867844182e-06
T013	T159a	FALSE	FALSE	0	0	1	1	none	9.29805608708e-05
T014	T159a	TRUE	TRUE	0	0	1	1	none	2.76101380452e-05
T020	T159a	TRUE	TRUE	0	0	1	1	none	8.56091630602e-05
T021	T159a	TRUE	TRUE	0	0	1	1	none	2.6093488078e-06
T028	T159a	TRUE	TRUE	0	0	1	1	none	7.76769499273e-05
T035a	T159a	TRUE	TRUE	0	0	1	1	none	0.0001162864050768
T035b	T159a	TRUE	TRUE	0	1	1	1	desc	3.1874069112e-06
T040	T159a	TRUE	TRUE	0	0	1	1	none	2.90877609917e-05
T056	T159a	FALSE	FALSE	0	1	1	1	desc	1.03697958832e-05
T059	T159a	TRUE	TRUE	0	0	1	1	none	0.0001185625420272
T065	T159a	TRUE	TRUE	0	0	1	1	none	8.4906520679e-05
T069	T159a	TRUE	TRUE	0	0	1	1	none	0.0001319921429268
T073	T159a	TRUE	TRUE	0	0	1	1	none	2.5658536426e-06
T075	T159a	TRUE	TRUE	0	0	1	1	none	8.15058195318e-05
T077	T159a	TRUE	TRUE	0	0	1	1	none	1.9692678752e-06
T087	T159a	TRUE	TRUE	0	1	1	1	desc	2.2791507184e-06
T095	T159a	TRUE	TRUE	0	0	1	1	none	0.0001148774195372
T099a	T159a	TRUE	TRUE	0	0	1	1	none	0.0001142592491328
T102	T159a	FALSE	FALSE	0	0	1	1	none	0.0001198652552492
T104	T159a	FALSE	FALSE	0	0	1	1	none	7.84123308499e-05
T105	T159a	FALSE	FALSE	0	0	1	1	none	8.60996922138e-05
T107	T159a	FALSE	FALSE	0	0	1	1	none	0.000121058426784
T126	T159a	TRUE	TRUE	0	0	1	1	none	0.0001279373848608
T156	T159a	FALSE	FALSE	0	0	1	1	none	9.01520813129e-05
S002	T182	FALSE	FALSE	0	0	1	1	none	7.83885626563e-05
S007	T182	FALSE	FALSE	0	0	1	1	none	5.06463314709e-05
S021	T182	FALSE	FALSE	0	0	1	1	none	7.8631188535e-05
S024	T182	FALSE	FALSE	0	0	1	1	none	7.83110296065e-05
S025	T182	FALSE	FALSE	0	0	1	1	none	7.99833076733e-05
S026	T182	FALSE	FALSE	0	0	1	1	none	7.63692532516e-05
S038	T182	FALSE	FALSE	0	0	1	1	none	8.3187665707e-06
S039	T182	FALSE	FALSE	0	0	1	1	none	7.93938487373e-05
S040	T182	FALSE	FALSE	0	0	1	1	none	0.0001115024004335
S042	T182	FALSE	FALSE	0	0	1	1	none	7.83110296065e-05
S071	T182	FALSE	FALSE	0	0	1	1	none	0.0001046741695307
S078	T182	FALSE	FALSE	0	0	1	1	none	7.64226018693e-05
S081	T182	FALSE	FALSE	0	0	1	1	none	7.896628629e-05
S085	T182	FALSE	FALSE	0	0	1	1	none	0.0001009689052323
S087	T182	FALSE	FALSE	0	0	1	1	none	0.0001128029168147
S093	T182	FALSE	FALSE	0	0	1	1	none	8.47327574737e-05
S097	T182	FALSE	FALSE	0	0	1	1	none	7.81632188453e-05
S102	T182	FALSE	FALSE	0	0	1	1	none	0.0001144614599293
S106	T182	FALSE	FALSE	0	0	1	1	none	7.84650471693e-05
S130	T182	FALSE	FALSE	0	0	1	1	none	0.0001123117533585
T009	T182	FALSE	FALSE	0	0	1	1	none	9.00519296287e-05
T010	T182	FALSE	FALSE	0	0	1	1	none	8.95752057053e-05
T013	T182	FALSE	FALSE	0	0	1	1	none	1.80532140389e-05
T014	T182	FALSE	FALSE	0	0	1	1	none	8.03327251481e-05
T020	T182	FALSE	FALSE	0	0	1	1	none	1.06818162283e-05
T021	T182	FALSE	FALSE	0	0	1	1	none	8.73080127927e-05
T028	T182	FALSE	FALSE	0	0	1	1	none	5.49707678754e-05
T035a	T182	FALSE	FALSE	0	0	1	1	none	0.0001143910718597
T035b	T182	FALSE	FALSE	0	0	1	1	none	8.96758281983e-05
T040	T182	FALSE	FALSE	0	0	1	1	none	8.18103480946e-05
T056	T182	FALSE	FALSE	0	0	1	1	none	9.68582171703e-05
T059	T182	FALSE	FALSE	0	0	1	1	none	0.0001166672088101
T065	T182	FALSE	FALSE	0	0	1	1	none	9.9791738471e-06
T069	T182	FALSE	FALSE	0	0	1	1	none	0.0001300968097097
T073	T182	FALSE	FALSE	0	0	1	1	none	8.72645176275e-05
T075	T182	FALSE	FALSE	0	0	1	1	none	7.84173147799e-05
T077	T182	FALSE	FALSE	0	0	1	1	none	8.66679318601e-05
T087	T182	FALSE	FALSE	0	0	1	1	none	8.87675720055e-05
T095	T182	FALSE	FALSE	0	0	1	1	none	0.0001129820863201
T099a	T182	FALSE	FALSE	0	0	1	1	none	0.0001123639159157
T102	T182	FALSE	FALSE	0	0	1	1	none	0.0001179699220321
T104	T182	FALSE	FALSE	0	0	1	1	none	5.5706148798e-05
T105	T182	FALSE	FALSE	0	0	1	1	none	1.11723453819e-05
T107	T182	FALSE	FALSE	0	0	1	1	none	0.0001191630935669
T126	T182	FALSE	FALSE	0	0	1	1	none	0.0001260420516437
T156	T182	FALSE	FALSE	0	0	1	1	none	1.38280469212e-05
T159a	T182	FALSE	FALSE	0	0	1	1	none	8.58918355197e-05
S002	T188	TRUE	TRUE	0	0	1	1	none	7.02740780039e-05
S007	T188	TRUE	TRUE	0	0	1	1	none	3.08805698445e-05
S021	T188	TRUE	TRUE	0	0	1	1	none	7.05167038826e-05
S024	T188	TRUE	TRUE	0	0	1	1	none	7.01965449541e-05
S025	T188	TRUE	TRUE	0	0	1	1	none	7.18688230209e-05
S026	T188	TRUE	TRUE	0	0	1	1	none	6.82547685992e-05
S038	T188	TRUE	TRUE	0	0	1	1	none	5.24254466983e-05
S039	T188	TRUE	TRUE	0	0	1	1	none	7.12793640849e-05
S040	T188	TRUE	TRUE	0	0	1	1	none	0.0001033879157811
S042	T188	TRUE	TRUE	0	0	1	1	none	7.01965449541e-05
S071	T188	TRUE	TRUE	0	0	1	1	none	9.65596848783e-05
S078	T188	TRUE	TRUE	0	0	1	1	none	6.83081172169e-05
S081	T188	TRUE	TRUE	0	0	1	1	none	7.08518016376e-05
S085	T188	TRUE	TRUE	0	0	1	1	none	9.28544205799e-05
S087	T188	TRUE	TRUE	0	0	1	1	none	0.0001046884321623
S093	T188	TRUE	TRUE	0	0	1	1	none	7.66182728213e-05
S097	T188	TRUE	TRUE	0	0	1	1	none	7.00487341929e-05
S102	T188	TRUE	TRUE	0	0	1	1	none	0.0001063469752769
S106	T188	TRUE	TRUE	0	0	1	1	none	7.03505625169e-05
S130	T188	TRUE	TRUE	0	0	1	1	none	0.0001041972687061
T009	T188	FALSE	FALSE	0	0	1	1	none	8.19374449763e-05
T010	T188	FALSE	FALSE	0	0	1	1	none	8.14607210529e-05
T013	T188	FALSE	FALSE	0	0	1	1	none	6.21598941665e-05
T014	T188	TRUE	TRUE	0	0	1	1	none	7.22182404957e-05
T020	T188	TRUE	TRUE	0	0	1	1	none	5.47884963559e-05
T021	T188	TRUE	TRUE	0	0	1	1	none	7.91935281403e-05
T028	T188	TRUE	TRUE	0	0	1	1	none	2.828167494e-05
T035a	T188	TRUE	TRUE	0	0	1	1	none	0.0001062765872073
T035b	T188	FALSE	FALSE	0	0	1	1	none	8.15613435459e-05
T040	T188	TRUE	TRUE	0	0	1	1	none	7.36958634422e-05
T056	T188	FALSE	FALSE	0	0	1	1	none	8.87437325179e-05
T059	T188	TRUE	TRUE	0	0	1	1	none	0.0001085527241577
T065	T188	TRUE	TRUE	0	0	1	1	none	5.40858539747e-05
T069	T188	TRUE	TRUE	0	0	1	1	none	0.0001219823250573
T073	T188	TRUE	TRUE	0	0	1	1	none	7.91500329751e-05
T075	T188	TRUE	TRUE	0	0	1	1	none	7.03028301275e-05
T077	T188	TRUE	TRUE	0	0	1	1	none	7.85534472077e-05
T087	T188	FALSE	FALSE	0	0	1	1	none	8.06530873531e-05
T095	T188	TRUE	TRUE	0	0	1	1	none	0.0001048676016677
T099a	T188	TRUE	TRUE	0	0	1	1	none	0.0001042494312633
T102	T188	FALSE	FALSE	0	0	1	1	none	0.0001098554373797
T104	T188	FALSE	FALSE	0	0	1	1	none	3.40236723506e-05
T105	T188	FALSE	FALSE	0	0	1	1	none	5.52790255095e-05
T107	T188	FALSE	FALSE	0	0	1	1	none	0.0001110486089145
T126	T188	TRUE	TRUE	0	0	1	1	none	0.0001179275669913
T156	T188	FALSE	FALSE	0	0	1	1	none	5.93314146086e-05
T159a	T188	TRUE	TRUE	0	0	1	1	none	7.77773508673e-05
T182	T188	FALSE	FALSE	0	0	1	1	none	5.50711688154e-05
S002	T192	FALSE	FALSE	0	0	1	1	none	0.0001329720510086
S007	T192	FALSE	FALSE	0	0	1	1	none	0.000126040668658
S021	T192	FALSE	FALSE	0	0	1	1	none	0.0001332146768873
S024	T192	FALSE	FALSE	0	0	1	1	none	0.0001328945179588
S025	T192	FALSE	FALSE	0	0	1	1	none	0.0001345667960256
S026	T192	FALSE	FALSE	0	0	1	1	none	0.0001309527416039
S038	T192	FALSE	FALSE	0	0	1	1	none	0.0001359342685378
S039	T192	FALSE	FALSE	0	0	1	1	none	0.0001339773370896
S040	T192	FALSE	FALSE	0	0	1	1	none	5.57805320258e-05
S042	T192	FALSE	FALSE	0	0	1	1	none	0.0001328945179588
S071	T192	FALSE	FALSE	0	0	1	1	none	3.5098992659e-05
S078	T192	FALSE	FALSE	0	0	1	1	none	0.0001310060902216
S081	T192	FALSE	FALSE	0	0	1	1	none	0.0001335497746423
S085	T192	FALSE	FALSE	0	0	1	1	none	7.41358426446e-05
S087	T192	FALSE	FALSE	0	0	1	1	none	8.5969854227e-05
S093	T192	FALSE	FALSE	0	0	1	1	none	5.7899694886e-05
S097	T192	FALSE	FALSE	0	0	1	1	none	0.0001327467071976
S102	T192	FALSE	FALSE	0	0	1	1	none	5.87395915216e-05
S106	T192	FALSE	FALSE	0	0	1	1	none	0.0001330485355216
S130	T192	FALSE	FALSE	0	0	1	1	none	8.54786907708e-05
T009	T192	FALSE	FALSE	0	0	1	1	none	0.000144635417981
T010	T192	FALSE	FALSE	0	0	1	1	none	0.0001441586940576
T013	T192	FALSE	FALSE	0	0	1	1	none	0.000145668716006
T014	T192	FALSE	FALSE	0	0	1	1	none	0.0001349162135004
T020	T192	FALSE	FALSE	0	0	1	1	none	0.0001382973181954
T021	T192	FALSE	FALSE	0	0	1	1	none	0.000141891501145
T028	T192	FALSE	FALSE	0	0	1	1	none	0.0001303651050625
T035a	T192	FALSE	FALSE	0	0	1	1	none	8.7558009272e-05
T035b	T192	FALSE	FALSE	0	0	1	1	none	0.0001442593165506
T040	T192	FALSE	FALSE	0	0	1	1	none	0.0001363938364469
T056	T192	FALSE	FALSE	0	0	1	1	none	0.0001514417055226
T059	T192	FALSE	FALSE	0	0	1	1	none	6.09453404024e-05
T065	T192	FALSE	FALSE	0	0	1	1	none	0.0001375946758142
T069	T192	FALSE	FALSE	0	0	1	1	none	4.90351804052e-05
T073	T192	FALSE	FALSE	0	0	1	1	none	0.0001418480059798
T075	T192	FALSE	FALSE	0	0	1	1	none	0.000134193974667
T077	T192	FALSE	FALSE	0	0	1	1	none	0.0001412514202124
T087	T192	FALSE	FALSE	0	0	1	1	none	0.0001433510603578
T095	T192	FALSE	FALSE	0	0	1	1	none	8.61490237324e-05
T099a	T192	FALSE	FALSE	0	0	1	1	none	8.5530853328e-05
T102	T192	FALSE	FALSE	0	0	1	1	none	9.11368594444e-05
T104	T192	FALSE	FALSE	0	0	1	1	none	0.0001311004859851
T105	T192	FALSE	FALSE	0	0	1	1	none	0.000138787847349
T107	T192	FALSE	FALSE	0	0	1	1	none	9.23300309792e-05
T126	T192	TRUE	TRUE	1	0	1	1	anc	2.105989715e-06
T156	T192	FALSE	FALSE	0	0	1	1	none	0.0001428402364481
T159a	T192	FALSE	FALSE	0	0	1	1	none	0.000140475323872
T182	T192	FALSE	FALSE	0	0	1	1	none	0.0001385799906549
T188	T192	FALSE	FALSE	0	0	1	1	none	0.0001304655060025
S002	T197	TRUE	TRUE	0	0	1	1	none	7.36046620923e-05
S007	T197	TRUE	TRUE	0	0	1	1	none	4.58624309069e-05
S021	T197	TRUE	TRUE	0	0	1	1	none	7.3847287971e-05
S024	T197	TRUE	TRUE	0	0	1	1	none	7.35271290425e-05
S025	T197	TRUE	TRUE	0	0	1	1	none	7.51994071093e-05
S026	T197	TRUE	TRUE	0	0	1	1	none	7.15853526876e-05
S038	T197	TRUE	TRUE	0	0	1	1	none	3.5348660067e-06
S039	T197	TRUE	TRUE	0	0	1	1	none	7.46099481733e-05
S040	T197	TRUE	TRUE	0	0	1	1	none	0.0001067184998695
S042	T197	TRUE	TRUE	0	0	1	1	none	7.35271290425e-05
S071	T197	TRUE	TRUE	0	0	1	1	none	9.98902689667e-05
S078	T197	TRUE	TRUE	0	0	1	1	none	7.16387013053e-05
S081	T197	TRUE	TRUE	0	0	1	1	none	7.4182385726e-05
S085	T197	TRUE	TRUE	0	0	1	1	none	9.61850046683e-05
S087	T197	TRUE	TRUE	0	0	1	1	none	0.0001080190162507
S093	T197	TRUE	TRUE	0	0	1	1	none	7.99488569097e-05
S097	T197	TRUE	TRUE	0	0	1	1	none	7.33793182813e-05
S102	T197	TRUE	TRUE	0	0	1	1	none	0.0001096775593653
S106	T197	TRUE	TRUE	0	0	1	1	none	7.36811466053e-05
S130	T197	TRUE	TRUE	0	0	1	1	none	0.0001075278527945
T009	T197	FALSE	FALSE	0	0	1	1	none	8.52680290647e-05
T010	T197	FALSE	FALSE	0	0	1	1	none	8.47913051413e-05
T013	T197	FALSE	FALSE	0	0	1	1	none	1.32693134749e-05
T014	T197	TRUE	TRUE	0	0	1	1	none	7.55488245841e-05
T020	T197	TRUE	TRUE	0	0	1	1	none	5.8979156643e-06
T021	T197	TRUE	TRUE	0	0	1	1	none	8.25241122287e-05
T028	T197	TRUE	TRUE	0	0	1	1	none	5.01868673114e-05
T035a	T197	TRUE	TRUE	0	0	1	1	none	0.0001096071712957
T035b	T197	FALSE	FALSE	0	0	1	1	none	8.48919276343e-05
T040	T197	TRUE	TRUE	0	0	1	1	none	7.70264475306e-05
T056	T197	FALSE	FALSE	0	0	1	1	none	9.20743166063e-05
T059	T197	TRUE	TRUE	0	0	1	1	none	0.0001118833082461
T065	T197	TRUE	TRUE	0	0	1	1	none	5.1952732831e-06
T069	T197	TRUE	TRUE	0	0	1	1	none	0.0001253129091457
T073	T197	TRUE	TRUE	0	0	1	1	none	8.24806170635e-05
T075	T197	TRUE	TRUE	0	0	1	1	none	7.36334142159e-05
T077	T197	TRUE	TRUE	0	0	1	1	none	8.18840312961e-05
T087	T197	FALSE	FALSE	0	0	1	1	none	8.39836714415e-05
T095	T197	TRUE	TRUE	0	0	1	1	none	0.0001081981857561
T099a	T197	TRUE	TRUE	0	0	1	1	none	0.0001075800153517
T102	T197	FALSE	FALSE	0	0	1	1	none	0.0001131860214681
T104	T197	FALSE	FALSE	0	0	1	1	none	5.0922248234e-05
T105	T197	FALSE	FALSE	0	0	1	1	none	6.3884448179e-06
T107	T197	FALSE	FALSE	0	0	1	1	none	0.0001143791930029
T126	T197	TRUE	TRUE	0	0	1	1	none	0.0001212581510797
T156	T197	TRUE	TRUE	0	1	1	1	desc	2.229047263e-06
T159a	T197	TRUE	TRUE	0	0	1	1	none	8.11079349557e-05
T182	T197	FALSE	FALSE	0	1	1	1	desc	2.982928837e-06
T188	T197	TRUE	TRUE	0	0	1	1	none	5.02872682514e-05
T192	T197	FALSE	FALSE	0	0	1	1	none	0.0001337960900909
S002	T223	FALSE	FALSE	0	0	1	1	none	7.65988053541e-05
S007	T223	FALSE	FALSE	0	0	1	1	none	4.88565741687e-05
S021	T223	FALSE	FALSE	0	0	1	1	none	7.68414312328e-05
S024	T223	FALSE	FALSE	0	0	1	1	none	7.65212723043e-05
S025	T223	FALSE	FALSE	0	0	1	1	none	7.81935503711e-05
S026	T223	FALSE	FALSE	0	0	1	1	none	7.45794959494e-05
S038	T223	FALSE	FALSE	0	0	1	1	none	6.5290092685e-06
S039	T223	FALSE	FALSE	0	0	1	1	none	7.76040914351e-05
S040	T223	FALSE	FALSE	0	0	1	1	none	0.0001097126431313
S042	T223	FALSE	FALSE	0	0	1	1	none	7.65212723043e-05
S071	T223	FALSE	FALSE	0	0	1	1	none	0.0001028844122285
S078	T223	FALSE	FALSE	0	0	1	1	none	7.46328445671e-05
S081	T223	FALSE	FALSE	0	0	1	1	none	7.71765289878e-05
S085	T223	FALSE	FALSE	0	0	1	1	none	9.91791479301e-05
S087	T223	FALSE	FALSE	0	0	1	1	none	0.0001110131595125
S093	T223	FALSE	FALSE	0	0	1	1	none	8.29430001715e-05
S097	T223	FALSE	FALSE	0	0	1	1	none	7.63734615431e-05
S102	T223	FALSE	FALSE	0	0	1	1	none	0.0001126717026271
S106	T223	FALSE	FALSE	0	0	1	1	none	7.66752898671e-05
S130	T223	FALSE	FALSE	0	0	1	1	none	0.0001105219960563
T009	T223	FALSE	FALSE	0	0	1	1	none	8.82621723265e-05
T010	T223	FALSE	FALSE	0	0	1	1	none	8.77854484031e-05
T013	T223	FALSE	FALSE	0	0	1	1	none	1.62634567367e-05
T014	T223	FALSE	FALSE	0	0	1	1	none	7.85429678459e-05
T020	T223	FALSE	FALSE	0	0	1	1	none	8.8920589261e-06
T021	T223	FALSE	FALSE	0	0	1	1	none	8.55182554905e-05
T028	T223	FALSE	FALSE	0	0	1	1	none	5.31810105732e-05
T035a	T223	FALSE	FALSE	0	0	1	1	none	0.0001126013145575
T035b	T223	FALSE	FALSE	0	0	1	1	none	8.78860708961e-05
T040	T223	FALSE	FALSE	0	0	1	1	none	8.00205907924e-05
T056	T223	FALSE	FALSE	0	0	1	1	none	9.50684598681e-05
T059	T223	FALSE	FALSE	0	0	1	1	none	0.0001148774515079
T065	T223	FALSE	FALSE	0	0	1	1	none	8.1894165449e-06
T069	T223	FALSE	FALSE	0	0	1	1	none	0.0001283070524075
T073	T223	FALSE	FALSE	0	0	1	1	none	8.54747603253e-05
T075	T223	FALSE	FALSE	0	0	1	1	none	7.66275574777e-05
T077	T223	FALSE	FALSE	0	0	1	1	none	8.48781745579e-05
T087	T223	FALSE	FALSE	0	0	1	1	none	8.69778147033e-05
T095	T223	FALSE	FALSE	0	0	1	1	none	0.0001111923290179
T099a	T223	FALSE	FALSE	0	0	1	1	none	0.0001105741586135
T102	T223	FALSE	FALSE	0	0	1	1	none	0.0001161801647299
T104	T223	FALSE	FALSE	0	0	1	1	none	5.39163914958e-05
T105	T223	FALSE	FALSE	0	0	1	1	none	9.3825880797e-06
T107	T223	FALSE	FALSE	0	0	1	1	none	0.0001173733362647
T126	T223	FALSE	FALSE	0	0	1	1	none	0.0001242522943415
T156	T223	FALSE	FALSE	0	0	1	1	none	1.2038289619e-05
T159a	T223	FALSE	FALSE	0	0	1	1	none	8.41020782175e-05
T182	T223	FALSE	FALSE	0	0	1	1	none	4.1761003718e-06
T188	T223	FALSE	FALSE	0	0	1	1	none	5.32814115132e-05
T192	T223	FALSE	FALSE	0	0	1	1	none	0.0001367902333527
T197	T223	TRUE	TRUE	1	0	1	1	anc	5.965857674e-07
S002	T225	FALSE	FALSE	0	0	1	1	none	8.04197611865001e-05
S007	T225	FALSE	FALSE	0	0	1	1	none	5.26775300011e-05
S021	T225	FALSE	FALSE	0	0	1	1	none	8.06623870652e-05
S024	T225	FALSE	FALSE	0	0	1	1	none	8.03422281367e-05
S025	T225	FALSE	FALSE	0	0	1	1	none	8.20145062035e-05
S026	T225	FALSE	FALSE	0	0	1	1	none	7.84004517818e-05
S038	T225	FALSE	FALSE	0	0	1	1	none	1.03499651009e-05
S039	T225	FALSE	FALSE	0	0	1	1	none	8.14250472675001e-05
S040	T225	FALSE	FALSE	0	0	1	1	none	0.0001135335989637
S042	T225	FALSE	FALSE	0	0	1	1	none	8.03422281367e-05
S071	T225	FALSE	FALSE	0	0	1	1	none	0.0001067053680609
S078	T225	FALSE	FALSE	0	0	1	1	none	7.84538003995e-05
S081	T225	FALSE	FALSE	0	0	1	1	none	8.09974848202e-05
S085	T225	FALSE	FALSE	0	0	1	1	none	0.0001030001037625
S087	T225	FALSE	FALSE	0	0	1	1	none	0.0001148341153449
S093	T225	FALSE	FALSE	0	0	1	1	none	8.67639560039e-05
S097	T225	FALSE	FALSE	0	0	1	1	none	8.01944173755e-05
S102	T225	FALSE	FALSE	0	0	1	1	none	0.0001164926584595
S106	T225	FALSE	FALSE	0	0	1	1	none	8.04962456995e-05
S130	T225	FALSE	FALSE	0	0	1	1	none	0.0001143429518887
T009	T225	FALSE	FALSE	0	0	1	1	none	9.20831281589e-05
T010	T225	FALSE	FALSE	0	0	1	1	none	9.16064042355e-05
T013	T225	FALSE	FALSE	0	0	1	1	none	2.00844125691e-05
T014	T225	FALSE	FALSE	0	0	1	1	none	8.23639236783e-05
T020	T225	FALSE	FALSE	0	0	1	1	none	1.27130147585e-05
T021	T225	FALSE	FALSE	0	0	1	1	none	8.93392113229e-05
T028	T225	FALSE	FALSE	0	0	1	1	none	5.70019664056e-05
T035a	T225	FALSE	FALSE	0	0	1	1	none	0.0001164222703899
T035b	T225	FALSE	FALSE	0	0	1	1	none	9.17070267285e-05
T040	T225	FALSE	FALSE	0	0	1	1	none	8.38415466248e-05
T056	T225	FALSE	FALSE	0	0	1	1	none	9.88894157005e-05
T059	T225	FALSE	FALSE	0	0	1	1	none	0.0001186984073403
T065	T225	FALSE	FALSE	0	0	1	1	none	1.20103723773e-05
T069	T225	FALSE	FALSE	0	0	1	1	none	0.0001321280082399
T073	T225	FALSE	FALSE	0	0	1	1	none	8.92957161577e-05
T075	T225	FALSE	FALSE	0	0	1	1	none	8.04485133101e-05
T077	T225	FALSE	FALSE	0	0	1	1	none	8.86991303903001e-05
T087	T225	FALSE	FALSE	0	0	1	1	none	9.07987705357e-05
T095	T225	FALSE	FALSE	0	0	1	1	none	0.0001150132848503
T099a	T225	FALSE	FALSE	0	0	1	1	none	0.0001143951144459
T102	T225	FALSE	FALSE	0	0	1	1	none	0.0001200011205623
T104	T225	FALSE	FALSE	0	0	1	1	none	5.77373473282e-05
T105	T225	FALSE	FALSE	0	0	1	1	none	1.32035439121e-05
T107	T225	FALSE	FALSE	0	0	1	1	none	0.0001211942920971
T126	T225	FALSE	FALSE	0	0	1	1	none	0.0001280732501739
T156	T225	FALSE	FALSE	0	0	1	1	none	1.17744195414e-05
T159a	T225	FALSE	FALSE	0	0	1	1	none	8.79230340499e-05
T182	T225	FALSE	FALSE	0	0	1	1	none	1.15989996582e-05
T188	T225	FALSE	FALSE	0	0	1	1	none	5.71023673456e-05
T192	T225	FALSE	FALSE	0	0	1	1	none	0.0001406111891851
T197	T225	TRUE	TRUE	1	0	1	1	anc	5.965857674e-07
T223	T225	FALSE	FALSE	0	0	1	1	none	9.809242356e-06
S002	T230	FALSE	FALSE	0	0	1	1	none	2.86258424226e-05
S007	T230	FALSE	FALSE	0	0	1	1	none	7.6312380392e-05
S021	T230	FALSE	FALSE	0	0	1	1	none	2.88684683013e-05
S024	T230	FALSE	FALSE	0	0	1	1	none	2.85483093728e-05
S025	T230	FALSE	FALSE	0	0	1	1	none	2.57633973576e-05
S026	T230	FALSE	FALSE	0	0	1	1	none	1.69001618559e-05
S038	T230	FALSE	FALSE	0	0	1	1	none	8.62059802718e-05
S039	T230	FALSE	FALSE	0	0	1	1	none	2.96311285036e-05
S040	T230	FALSE	FALSE	0	0	1	1	none	0.0001163576005198
S042	T230	FALSE	FALSE	0	0	1	1	none	2.85483093728e-05
S071	T230	FALSE	FALSE	0	0	1	1	none	0.000109529369617
S078	T230	FALSE	FALSE	0	0	1	1	none	2.66598816356e-05
S081	T230	FALSE	FALSE	0	0	1	1	none	2.92035660563e-05
S085	T230	FALSE	FALSE	0	0	1	1	none	0.0001058241053186
S087	T230	FALSE	FALSE	0	0	1	1	none	0.000117658116901
S093	T230	FALSE	FALSE	0	0	1	1	none	8.958795756e-05
S097	T230	FALSE	FALSE	0	0	1	1	none	2.39433085296e-05
S102	T230	FALSE	FALSE	0	0	1	1	none	0.0001193166600156
S106	T230	FALSE	FALSE	0	0	1	1	none	2.87023269356e-05
S130	T230	FALSE	FALSE	0	0	1	1	none	0.0001171669534448
T009	T230	TRUE	TRUE	0	0	1	1	none	3.5404463738e-06
T010	T230	TRUE	TRUE	0	0	1	1	none	3.0637224504e-06
T013	T230	FALSE	FALSE	0	0	1	1	none	9.594042774e-05
T014	T230	FALSE	FALSE	0	0	1	1	none	3.05700049144e-05
T020	T230	FALSE	FALSE	0	0	1	1	none	8.85690299294e-05
T021	T230	FALSE	FALSE	0	0	1	1	none	5.569215677e-06
T028	T230	FALSE	FALSE	0	0	1	1	none	8.06368167965e-05
T035a	T230	FALSE	FALSE	0	0	1	1	none	0.000119246271946
T035b	T230	TRUE	TRUE	0	0	1	1	none	3.1643449434e-06
T040	T230	FALSE	FALSE	0	0	1	1	none	3.20476278609e-05
T056	T230	FALSE	FALSE	0	0	1	1	none	1.03467339154e-05
T059	T230	FALSE	FALSE	0	0	1	1	none	0.0001215224088964
T065	T230	FALSE	FALSE	0	0	1	1	none	8.78663875482e-05
T069	T230	FALSE	FALSE	0	0	1	1	none	0.000134952009796
T073	T230	FALSE	FALSE	0	0	1	1	none	5.5257205118e-06
T075	T230	FALSE	FALSE	0	0	1	1	none	8.4465686401e-05
T077	T230	FALSE	FALSE	0	0	1	1	none	4.9291347444e-06
T087	T230	TRUE	TRUE	0	0	1	1	none	3.4492602854e-06
T095	T230	FALSE	FALSE	0	0	1	1	none	0.0001178372864064
T099a	T230	FALSE	FALSE	0	0	1	1	none	0.000117219116002
T102	T230	FALSE	FALSE	0	0	1	1	none	0.0001228251221184
T104	T230	FALSE	FALSE	0	0	1	1	none	8.13721977191e-05
T105	T230	FALSE	FALSE	0	0	1	1	none	8.9059559083e-05
T107	T230	FALSE	FALSE	0	0	1	1	none	0.0001240182936532
T126	T230	FALSE	FALSE	0	0	1	1	none	0.00013089725173
T156	T230	FALSE	FALSE	0	0	1	1	none	9.31119481821e-05
T159a	T230	TRUE	TRUE	1	0	1	1	anc	2.3632811018e-06
T182	T230	FALSE	FALSE	0	0	1	1	none	8.88517023889e-05
T188	T230	FALSE	FALSE	0	0	1	1	none	8.07372177365e-05
T192	T230	FALSE	FALSE	0	0	1	1	none	0.0001434351907412
T197	T230	FALSE	FALSE	0	0	1	1	none	8.40678018249e-05
T223	T230	FALSE	FALSE	0	0	1	1	none	8.70619450867e-05
T225	T230	FALSE	FALSE	0	0	1	1	none	9.08829009191e-05
S002	T232	TRUE	TRUE	0	0	1	1	none	0.0001206975088674
S007	T232	TRUE	TRUE	0	0	1	1	none	0.0001137661265168
S021	T232	TRUE	TRUE	0	0	1	1	none	0.0001209401347461
S024	T232	TRUE	TRUE	0	0	1	1	none	0.0001206199758176
S025	T232	TRUE	TRUE	0	0	1	1	none	0.0001222922538844
S026	T232	TRUE	TRUE	0	0	1	1	none	0.0001186781994627
S038	T232	TRUE	TRUE	0	0	1	1	none	0.0001236597263966
S039	T232	TRUE	TRUE	0	0	1	1	none	0.0001217027949484
S040	T232	TRUE	TRUE	0	0	1	1	none	4.35059898846e-05
S042	T232	TRUE	TRUE	0	0	1	1	none	0.0001206199758176
S071	T232	TRUE	TRUE	0	0	1	1	none	2.28244505178e-05
S078	T232	TRUE	TRUE	0	0	1	1	none	0.0001187315480804
S081	T232	TRUE	TRUE	0	0	1	1	none	0.0001212752325011
S085	T232	TRUE	TRUE	0	0	1	1	none	6.18613005034e-05
S087	T232	TRUE	TRUE	0	0	1	1	none	7.36953120858e-05
S093	T232	TRUE	TRUE	0	0	1	1	none	4.56251527448e-05
S097	T232	TRUE	TRUE	0	0	1	1	none	0.0001204721650564
S102	T232	TRUE	TRUE	0	0	1	1	none	4.64650493804e-05
S106	T232	TRUE	TRUE	0	0	1	1	none	0.0001207739933804
S130	T232	TRUE	TRUE	0	0	1	1	none	7.32041486296e-05
T009	T232	FALSE	FALSE	0	0	1	1	none	0.0001323608758398
T010	T232	FALSE	FALSE	0	0	1	1	none	0.0001318841519164
T013	T232	FALSE	FALSE	0	0	1	1	none	0.0001333941738648
T014	T232	TRUE	TRUE	0	0	1	1	none	0.0001226416713592
T020	T232	TRUE	TRUE	0	0	1	1	none	0.0001260227760542
T021	T232	TRUE	TRUE	0	0	1	1	none	0.0001296169590038
T028	T232	TRUE	TRUE	0	0	1	1	none	0.0001180905629213
T035a	T232	TRUE	TRUE	0	0	1	1	none	7.52834671308e-05
T035b	T232	FALSE	FALSE	0	0	1	1	none	0.0001319847744094
T040	T232	TRUE	TRUE	0	0	1	1	none	0.0001241192943057
T056	T232	FALSE	FALSE	0	0	1	1	none	0.0001391671633814
T059	T232	TRUE	TRUE	0	0	1	1	none	4.86707982612e-05
T065	T232	TRUE	TRUE	0	0	1	1	none	0.000125320133673
T069	T232	TRUE	TRUE	0	0	1	1	none	3.6760638264e-05
T073	T232	TRUE	TRUE	0	0	1	1	none	0.0001295734638386
T075	T232	TRUE	TRUE	0	0	1	1	none	0.0001219194325258
T077	T232	TRUE	TRUE	0	0	1	1	none	0.0001289768780712
T087	T232	FALSE	FALSE	0	0	1	1	none	0.0001310765182166
T095	T232	TRUE	TRUE	0	0	1	1	none	7.38744815912e-05
T099a	T232	TRUE	TRUE	0	0	1	1	none	7.32563111868e-05
T102	T232	FALSE	FALSE	0	0	1	1	none	7.88623173032e-05
T104	T232	FALSE	FALSE	0	0	1	1	none	0.0001188259438439
T105	T232	FALSE	FALSE	0	0	1	1	none	0.0001265133052078
T107	T232	FALSE	FALSE	0	0	1	1	none	8.0055488838e-05
T126	T232	TRUE	TRUE	0	0	1	1	none	2.773871258e-06
T156	T232	FALSE	FALSE	0	0	1	1	none	0.0001305656943069
T159a	T232	TRUE	TRUE	0	0	1	1	none	0.0001282007817308
T182	T232	FALSE	FALSE	0	0	1	1	none	0.0001263054485137
T188	T232	TRUE	TRUE	0	0	1	1	none	0.0001181909638613
T192	T232	FALSE	FALSE	0	0	1	1	none	1.53118102692e-05
T197	T232	TRUE	TRUE	0	0	1	1	none	0.0001215215479497
T223	T232	FALSE	FALSE	0	0	1	1	none	0.0001245156912115
T225	T232	FALSE	FALSE	0	0	1	1	none	0.0001283366470439
T230	T232	FALSE	FALSE	0	0	1	1	none	0.0001311606486
S002	T241	FALSE	FALSE	0	0	1	1	none	0.0001009858367424
S007	T241	FALSE	FALSE	0	0	1	1	none	7.32436055570001e-05
S021	T241	FALSE	FALSE	0	0	1	1	none	0.0001012284626211
S024	T241	FALSE	FALSE	0	0	1	1	none	0.0001009083036926
S025	T241	FALSE	FALSE	0	0	1	1	none	0.0001025805817594
S026	T241	FALSE	FALSE	0	0	1	1	none	9.89665273377001e-05
S038	T241	FALSE	FALSE	0	0	1	1	none	2.9722869122e-05
S039	T241	FALSE	FALSE	0	0	1	1	none	0.0001019911228234
S040	T241	FALSE	FALSE	0	0	1	1	none	0.0001340996745196
S042	T241	FALSE	FALSE	0	0	1	1	none	0.0001009083036926
S071	T241	FALSE	FALSE	0	0	1	1	none	0.0001272714436168
S078	T241	FALSE	FALSE	0	0	1	1	none	9.90198759554001e-05
S081	T241	FALSE	FALSE	0	0	1	1	none	0.0001015635603761
S085	T241	FALSE	FALSE	0	0	1	1	none	0.0001235661793184
S087	T241	FALSE	FALSE	0	0	1	1	none	0.0001354001909008
S093	T241	FALSE	FALSE	0	0	1	1	none	0.0001073300315598
S097	T241	FALSE	FALSE	0	0	1	1	none	0.0001007604929314
S102	T241	FALSE	FALSE	0	0	1	1	none	0.0001370587340154
S106	T241	FALSE	FALSE	0	0	1	1	none	0.0001010623212554
S130	T241	FALSE	FALSE	0	0	1	1	none	0.0001349090274446
T009	T241	FALSE	FALSE	0	0	1	1	none	0.0001126492037148
T010	T241	FALSE	FALSE	0	0	1	1	none	0.0001121724797914
T013	T241	FALSE	FALSE	0	0	1	1	none	1.7440761399e-05
T014	T241	FALSE	FALSE	0	0	1	1	none	0.0001029299992342
T020	T241	FALSE	FALSE	0	0	1	1	none	3.20859187796e-05
T021	T241	FALSE	FALSE	0	0	1	1	none	0.0001099052868788
T028	T241	FALSE	FALSE	0	0	1	1	none	7.75680419615001e-05
T035a	T241	FALSE	FALSE	0	0	1	1	none	0.0001369883459458
T035b	T241	FALSE	FALSE	0	0	1	1	none	0.0001122731022844
T040	T241	FALSE	FALSE	0	0	1	1	none	0.0001044076221807
T056	T241	FALSE	FALSE	0	0	1	1	none	0.0001194554912564
T059	T241	FALSE	FALSE	0	0	1	1	none	0.0001392644828962
T065	T241	FALSE	FALSE	0	0	1	1	none	2.59689319964e-05
T069	T241	FALSE	FALSE	0	0	1	1	none	0.0001526940837958
T073	T241	FALSE	FALSE	0	0	1	1	none	0.0001098617917136
T075	T241	FALSE	FALSE	0	0	1	1	none	0.000101014588866
T077	T241	FALSE	FALSE	0	0	1	1	none	0.0001092652059462
T087	T241	FALSE	FALSE	0	0	1	1	none	0.0001113648460916
T095	T241	FALSE	FALSE	0	0	1	1	none	0.0001355793604062
T099a	T241	FALSE	FALSE	0	0	1	1	none	0.0001349611900018
T102	T241	FALSE	FALSE	0	0	1	1	none	0.0001405671961182
T104	T241	FALSE	FALSE	0	0	1	1	none	7.83034228841001e-05
T105	T241	FALSE	FALSE	0	0	1	1	none	2.71621035312e-05
T107	T241	FALSE	FALSE	0	0	1	1	none	0.000141760367653
T126	T241	FALSE	FALSE	0	0	1	1	none	0.0001486393257298
T156	T241	FALSE	FALSE	0	0	1	1	none	3.78220085671e-05
T159a	T241	FALSE	FALSE	0	0	1	1	none	0.0001084891096058
T182	T241	FALSE	FALSE	0	0	1	1	none	3.35617627739e-05
T188	T241	FALSE	FALSE	0	0	1	1	none	7.76684429015001e-05
T192	T241	FALSE	FALSE	0	0	1	1	none	0.000161177264741
T197	T241	FALSE	FALSE	0	0	1	1	none	2.87778622099e-05
T223	T241	FALSE	FALSE	0	0	1	1	none	3.17720054717e-05
T225	T241	FALSE	FALSE	0	0	1	1	none	3.55929613041e-05
T230	T241	FALSE	FALSE	0	0	1	1	none	0.000111448976475
T232	T241	FALSE	FALSE	0	0	1	1	none	0.0001489027225998
S002	T270	FALSE	FALSE	0	0	1	1	none	0.0001231000566162
S007	T270	FALSE	FALSE	0	0	1	1	none	0.0001161686742656
S021	T270	FALSE	FALSE	0	0	1	1	none	0.0001233426824949
S024	T270	FALSE	FALSE	0	0	1	1	none	0.0001230225235664
S025	T270	FALSE	FALSE	0	0	1	1	none	0.0001246948016332
S026	T270	FALSE	FALSE	0	0	1	1	none	0.0001210807472115
S038	T270	FALSE	FALSE	0	0	1	1	none	0.0001260622741454
S039	T270	FALSE	FALSE	0	0	1	1	none	0.0001241053426972
S040	T270	FALSE	FALSE	0	0	1	1	none	4.59085376334e-05
S042	T270	FALSE	FALSE	0	0	1	1	none	0.0001230225235664
S071	T270	FALSE	FALSE	0	0	1	1	none	2.52269982666e-05
S078	T270	FALSE	FALSE	0	0	1	1	none	0.0001211340958292
S081	T270	FALSE	FALSE	0	0	1	1	none	0.0001236777802499
S085	T270	FALSE	FALSE	0	0	1	1	none	6.42638482522e-05
S087	T270	FALSE	FALSE	0	0	1	1	none	7.60978598346e-05
S093	T270	FALSE	FALSE	0	0	1	1	none	4.80277004936e-05
S097	T270	FALSE	FALSE	0	0	1	1	none	0.0001228747128052
S102	T270	FALSE	FALSE	0	0	1	1	none	4.88675971292e-05
S106	T270	FALSE	FALSE	0	0	1	1	none	0.0001231765411292
S130	T270	FALSE	FALSE	0	0	1	1	none	7.56066963784e-05
T009	T270	FALSE	FALSE	0	0	1	1	none	0.0001347634235886
T010	T270	FALSE	FALSE	0	0	1	1	none	0.0001342866996652
T013	T270	FALSE	FALSE	0	0	1	1	none	0.0001357967216136
T014	T270	FALSE	FALSE	0	0	1	1	none	0.000125044219108
T020	T270	FALSE	FALSE	0	0	1	1	none	0.000128425323803
T021	T270	FALSE	FALSE	0	0	1	1	none	0.0001320195067526
T028	T270	FALSE	FALSE	0	0	1	1	none	0.0001204931106701
T035a	T270	FALSE	FALSE	0	0	1	1	none	7.76860148796e-05
T035b	T270	FALSE	FALSE	0	0	1	1	none	0.0001343873221582
T040	T270	FALSE	FALSE	0	0	1	1	none	0.0001265218420545
T056	T270	FALSE	FALSE	0	0	1	1	none	0.0001415697111302
T059	T270	FALSE	FALSE	0	0	1	1	none	5.107334601e-05
T065	T270	FALSE	FALSE	0	0	1	1	none	0.0001277226814218
T069	T270	FALSE	FALSE	0	0	1	1	none	3.91631860128e-05
T073	T270	FALSE	FALSE	0	0	1	1	none	0.0001319760115874
T075	T270	FALSE	FALSE	0	0	1	1	none	0.0001243219802746
T077	T270	FALSE	FALSE	0	0	1	1	none	0.00013137942582
T087	T270	FALSE	FALSE	0	0	1	1	none	0.0001334790659654
T095	T270	FALSE	FALSE	0	0	1	1	none	7.627702934e-05
T099a	T270	FALSE	FALSE	0	0	1	1	none	7.56588589356e-05
T102	T270	FALSE	FALSE	0	0	1	1	none	8.1264865052e-05
T104	T270	FALSE	FALSE	0	0	1	1	none	0.0001212284915927
T105	T270	FALSE	FALSE	0	0	1	1	none	0.0001289158529566
T107	T270	FALSE	FALSE	0	0	1	1	none	8.24580365868e-05
T126	T270	FALSE	FALSE	0	0	1	1	none	5.1764190068e-06
T156	T270	FALSE	FALSE	0	0	1	1	none	0.0001329682420557
T159a	T270	FALSE	FALSE	0	0	1	1	none	0.0001306033294796
T182	T270	FALSE	FALSE	0	0	1	1	none	0.0001287079962625
T188	T270	FALSE	FALSE	0	0	1	1	none	0.0001205935116101
T192	T270	FALSE	FALSE	0	0	1	1	none	1.7714358018e-05
T197	T270	FALSE	FALSE	0	0	1	1	none	0.0001239240956985
T223	T270	FALSE	FALSE	0	0	1	1	none	0.0001269182389603
T225	T270	FALSE	FALSE	0	0	1	1	none	0.0001307391947927
T230	T270	FALSE	FALSE	0	0	1	1	none	0.0001335631963488
T232	T270	TRUE	TRUE	1	0	1	1	anc	5.965857674e-07
T241	T270	FALSE	FALSE	0	0	1	1	none	0.0001513052703486
S002	T271b	FALSE	FALSE	0	0	1	1	none	7.97563679049e-05
S007	T271b	FALSE	FALSE	0	0	1	1	none	5.20141367195e-05
S021	T271b	FALSE	FALSE	0	0	1	1	none	7.99989937836e-05
S024	T271b	FALSE	FALSE	0	0	1	1	none	7.96788348551e-05
S025	T271b	FALSE	FALSE	0	0	1	1	none	8.13511129219e-05
S026	T271b	FALSE	FALSE	0	0	1	1	none	7.77370585002e-05
S038	T271b	FALSE	FALSE	0	0	1	1	none	9.6865718193e-06
S039	T271b	FALSE	FALSE	0	0	1	1	none	8.07616539859e-05
S040	T271b	FALSE	FALSE	0	0	1	1	none	0.0001128702056821
S042	T271b	FALSE	FALSE	0	0	1	1	none	7.96788348551e-05
S071	T271b	FALSE	FALSE	0	0	1	1	none	0.0001060419747793
S078	T271b	FALSE	FALSE	0	0	1	1	none	7.77904071179e-05
S081	T271b	FALSE	FALSE	0	0	1	1	none	8.03340915386e-05
S085	T271b	FALSE	FALSE	0	0	1	1	none	0.0001023367104809
S087	T271b	FALSE	FALSE	0	0	1	1	none	0.0001141707220633
S093	T271b	FALSE	FALSE	0	0	1	1	none	8.61005627223e-05
S097	T271b	FALSE	FALSE	0	0	1	1	none	7.95310240939e-05
S102	T271b	FALSE	FALSE	0	0	1	1	none	0.0001158292651779
S106	T271b	FALSE	FALSE	0	0	1	1	none	7.98328524179e-05
S130	T271b	FALSE	FALSE	0	0	1	1	none	0.0001136795586071
T009	T271b	FALSE	FALSE	0	0	1	1	none	9.14197348773e-05
T010	T271b	FALSE	FALSE	0	0	1	1	none	9.09430109539e-05
T013	T271b	FALSE	FALSE	0	0	1	1	none	1.94210192875e-05
T014	T271b	FALSE	FALSE	0	0	1	1	none	8.17005303967e-05
T020	T271b	FALSE	FALSE	0	0	1	1	none	1.20496214769e-05
T021	T271b	FALSE	FALSE	0	0	1	1	none	8.86758180413e-05
T028	T271b	FALSE	FALSE	0	0	1	1	none	5.6338573124e-05
T035a	T271b	FALSE	FALSE	0	0	1	1	none	0.0001157588771083
T035b	T271b	FALSE	FALSE	0	0	1	1	none	9.10436334469e-05
T040	T271b	FALSE	FALSE	0	0	1	1	none	8.31781533432e-05
T056	T271b	FALSE	FALSE	0	0	1	1	none	9.82260224189e-05
T059	T271b	FALSE	FALSE	0	0	1	1	none	0.0001180350140587
T065	T271b	FALSE	FALSE	0	0	1	1	none	1.13469790957e-05
T069	T271b	FALSE	FALSE	0	0	1	1	none	0.0001314646149583
T073	T271b	FALSE	FALSE	0	0	1	1	none	8.86323228761e-05
T075	T271b	FALSE	FALSE	0	0	1	1	none	7.97851200285e-05
T077	T271b	FALSE	FALSE	0	0	1	1	none	8.80357371087e-05
T087	T271b	FALSE	FALSE	0	0	1	1	none	9.01353772541e-05
T095	T271b	FALSE	FALSE	0	0	1	1	none	0.0001143498915687
T099a	T271b	FALSE	FALSE	0	0	1	1	none	0.0001137317211643
T102	T271b	FALSE	FALSE	0	0	1	1	none	0.0001193377272807
T104	T271b	FALSE	FALSE	0	0	1	1	none	5.70739540466e-05
T105	T271b	FALSE	FALSE	0	0	1	1	none	1.25401506305e-05
T107	T271b	FALSE	FALSE	0	0	1	1	none	0.0001205308988155
T126	T271b	FALSE	FALSE	0	0	1	1	none	0.0001274098568923
T156	T271b	FALSE	FALSE	0	0	1	1	none	1.11110262598e-05
T159a	T271b	FALSE	FALSE	0	0	1	1	none	8.72596407683e-05
T182	T271b	FALSE	FALSE	0	0	1	1	none	1.09356063766e-05
T188	T271b	FALSE	FALSE	0	0	1	1	none	5.6438974064e-05
T192	T271b	FALSE	FALSE	0	0	1	1	none	0.0001399477959035
T197	T271b	TRUE	TRUE	1	0	1	1	anc	1.722949788e-06
T223	T271b	FALSE	FALSE	0	0	1	1	none	9.1458490744e-06
T225	T271b	FALSE	FALSE	0	0	1	1	none	4.1092928576e-06
T230	T271b	FALSE	FALSE	0	0	1	1	none	9.02195076375e-05
T232	T271b	FALSE	FALSE	0	0	1	1	none	0.0001276732537623
T241	T271b	FALSE	FALSE	0	0	1	1	none	3.49295680225e-05
T270	T271b	FALSE	FALSE	0	0	1	1	none	0.0001300758015111
S002	T301	FALSE	FALSE	0	0	1	1	none	0.0001290776371786
S007	T301	FALSE	FALSE	0	0	1	1	none	0.000122146254828
S021	T301	FALSE	FALSE	0	0	1	1	none	0.0001293202630573
S024	T301	FALSE	FALSE	0	0	1	1	none	0.0001290001041288
S025	T301	FALSE	FALSE	0	0	1	1	none	0.0001306723821956
S026	T301	FALSE	FALSE	0	0	1	1	none	0.0001270583277739
S038	T301	FALSE	FALSE	0	0	1	1	none	0.0001320398547078
S039	T301	FALSE	FALSE	0	0	1	1	none	0.0001300829232596
S040	T301	FALSE	FALSE	0	0	1	1	none	5.18861181958e-05
S042	T301	FALSE	FALSE	0	0	1	1	none	0.0001290001041288
S071	T301	FALSE	FALSE	0	0	1	1	none	3.1204578829e-05
S078	T301	FALSE	FALSE	0	0	1	1	none	0.0001271116763916
S081	T301	FALSE	FALSE	0	0	1	1	none	0.0001296553608123
S085	T301	FALSE	FALSE	0	0	1	1	none	7.02414288146e-05
S087	T301	FALSE	FALSE	0	0	1	1	none	8.2075440397e-05
S093	T301	FALSE	FALSE	0	0	1	1	none	5.4005281056e-05
S097	T301	FALSE	FALSE	0	0	1	1	none	0.0001288522933676
S102	T301	FALSE	FALSE	0	0	1	1	none	5.48451776916e-05
S106	T301	FALSE	FALSE	0	0	1	1	none	0.0001291541216916
S130	T301	FALSE	FALSE	0	0	1	1	none	8.15842769408e-05
T009	T301	FALSE	FALSE	0	0	1	1	none	0.000140741004151
T010	T301	FALSE	FALSE	0	0	1	1	none	0.0001402642802276
T013	T301	FALSE	FALSE	0	0	1	1	none	0.000141774302176
T014	T301	FALSE	FALSE	0	0	1	1	none	0.0001310217996704
T020	T301	FALSE	FALSE	0	0	1	1	none	0.0001344029043654
T021	T301	FALSE	FALSE	0	0	1	1	none	0.000137997087315
T028	T301	FALSE	FALSE	0	0	1	1	none	0.0001264706912325
T035a	T301	FALSE	FALSE	0	0	1	1	none	8.3663595442e-05
T035b	T301	FALSE	FALSE	0	0	1	1	none	0.0001403649027206
T040	T301	FALSE	FALSE	0	0	1	1	none	0.0001324994226169
T056	T301	FALSE	FALSE	0	0	1	1	none	0.0001475472916926
T059	T301	FALSE	FALSE	0	0	1	1	none	5.70509265724e-05
T065	T301	FALSE	FALSE	0	0	1	1	none	0.0001337002619842
T069	T301	FALSE	FALSE	0	0	1	1	none	4.51407665752e-05
T073	T301	FALSE	FALSE	0	0	1	1	none	0.0001379535921498
T075	T301	FALSE	FALSE	0	0	1	1	none	0.000130299560837
T077	T301	FALSE	FALSE	0	0	1	1	none	0.0001373570063824
T087	T301	FALSE	FALSE	0	0	1	1	none	0.0001394566465278
T095	T301	FALSE	FALSE	0	0	1	1	none	8.22546099024e-05
T099a	T301	FALSE	FALSE	0	0	1	1	none	8.1636439498e-05
T102	T301	FALSE	FALSE	0	0	1	1	none	8.72424456144e-05
T104	T301	FALSE	FALSE	0	0	1	1	none	0.0001272060721551
T105	T301	FALSE	FALSE	0	0	1	1	none	0.000134893433519
T107	T301	FALSE	FALSE	0	0	1	1	none	8.84356171492e-05
T126	T301	FALSE	FALSE	1	0	1	1	anc	5.6605963442e-06
T156	T301	FALSE	FALSE	0	0	1	1	none	0.0001389458226181
T159a	T301	FALSE	FALSE	0	0	1	1	none	0.000136580910042
T182	T301	FALSE	FALSE	0	0	1	1	none	0.0001346855768249
T188	T301	FALSE	FALSE	0	0	1	1	none	0.0001265710921725
T192	T301	FALSE	FALSE	0	0	1	1	none	1.7601949588e-05
T197	T301	FALSE	FALSE	0	0	1	1	none	0.0001299016762609
T223	T301	FALSE	FALSE	0	0	1	1	none	0.0001328958195227
T225	T301	FALSE	FALSE	0	0	1	1	none	0.0001367167753551
T230	T301	FALSE	FALSE	0	0	1	1	none	0.0001395407769112
T232	T301	FALSE	FALSE	0	0	1	1	none	1.14173964392e-05
T241	T301	FALSE	FALSE	0	0	1	1	none	0.000157282850911
T270	T301	FALSE	FALSE	0	0	1	1	none	1.3819944188e-05
T271b	T301	FALSE	FALSE	0	0	1	1	none	0.0001360533820735
S002	T303	FALSE	FALSE	0	0	1	1	none	0.0001380488692904
S007	T303	FALSE	FALSE	0	0	1	1	none	0.0001311174869398
S021	T303	FALSE	FALSE	0	0	1	1	none	0.0001382914951691
S024	T303	FALSE	FALSE	0	0	1	1	none	0.0001379713362406
S025	T303	FALSE	FALSE	0	0	1	1	none	0.0001396436143074
S026	T303	FALSE	FALSE	0	0	1	1	none	0.0001360295598857
S038	T303	FALSE	FALSE	0	0	1	1	none	0.0001410110868196
S039	T303	FALSE	FALSE	0	0	1	1	none	0.0001390541553714
S040	T303	FALSE	FALSE	0	0	1	1	none	6.08573503076e-05
S042	T303	FALSE	FALSE	0	0	1	1	none	0.0001379713362406
S071	T303	FALSE	FALSE	0	0	1	1	none	4.01758109408e-05
S078	T303	FALSE	FALSE	0	0	1	1	none	0.0001360829085034
S081	T303	FALSE	FALSE	0	0	1	1	none	0.0001386265929241
S085	T303	FALSE	FALSE	0	0	1	1	none	7.92126609264e-05
S087	T303	FALSE	FALSE	0	0	1	1	none	9.10466725088e-05
S093	T303	FALSE	FALSE	0	0	1	1	none	6.29765131678e-05
S097	T303	FALSE	FALSE	0	0	1	1	none	0.0001378235254794
S102	T303	FALSE	FALSE	0	0	1	1	none	6.38164098034e-05
S106	T303	FALSE	FALSE	0	0	1	1	none	0.0001381253538034
S130	T303	FALSE	FALSE	0	0	1	1	none	9.05555090526e-05
T009	T303	FALSE	FALSE	0	0	1	1	none	0.0001497122362628
T010	T303	FALSE	FALSE	0	0	1	1	none	0.0001492355123394
T013	T303	FALSE	FALSE	0	0	1	1	none	0.0001507455342878
T014	T303	FALSE	FALSE	0	0	1	1	none	0.0001399930317822
T020	T303	FALSE	FALSE	0	0	1	1	none	0.0001433741364772
T021	T303	FALSE	FALSE	0	0	1	1	none	0.0001469683194268
T028	T303	FALSE	FALSE	0	0	1	1	none	0.0001354419233443
T035a	T303	FALSE	FALSE	0	0	1	1	none	9.26348275538e-05
T035b	T303	FALSE	FALSE	0	0	1	1	none	0.0001493361348324
T040	T303	FALSE	FALSE	0	0	1	1	none	0.0001414706547287
T056	T303	FALSE	FALSE	0	0	1	1	none	0.0001565185238044
T059	T303	FALSE	FALSE	0	0	1	1	none	6.60221586842e-05
T065	T303	FALSE	FALSE	0	0	1	1	none	0.000142671494096
T069	T303	FALSE	FALSE	0	0	1	1	none	5.4111998687e-05
T073	T303	FALSE	FALSE	0	0	1	1	none	0.0001469248242616
T075	T303	FALSE	FALSE	0	0	1	1	none	0.0001392707929488
T077	T303	FALSE	FALSE	0	0	1	1	none	0.0001463282384942
T087	T303	FALSE	FALSE	0	0	1	1	none	0.0001484278786396
T095	T303	FALSE	FALSE	0	0	1	1	none	9.12258420142e-05
T099a	T303	FALSE	FALSE	0	0	1	1	none	9.06076716098e-05
T102	T303	FALSE	FALSE	0	0	1	1	none	9.62136777262e-05
T104	T303	FALSE	FALSE	0	0	1	1	none	0.0001361773042669
T105	T303	FALSE	FALSE	0	0	1	1	none	0.0001438646656308
T107	T303	FALSE	FALSE	0	0	1	1	none	9.7406849261e-05
T126	T303	FALSE	FALSE	1	0	1	1	anc	6.800071353e-06
T156	T303	FALSE	FALSE	0	0	1	1	none	0.0001479170547299
T159a	T303	FALSE	FALSE	0	0	1	1	none	0.0001455521421538
T182	T303	FALSE	FALSE	0	0	1	1	none	0.0001436568089367
T188	T303	FALSE	FALSE	0	0	1	1	none	0.0001355423242843
T192	T303	FALSE	FALSE	0	0	1	1	none	1.46414663518e-05
T197	T303	FALSE	FALSE	0	0	1	1	none	0.0001388729083727
T223	T303	FALSE	FALSE	0	0	1	1	none	0.0001418670516345
T225	T303	FALSE	FALSE	0	0	1	1	none	0.0001456880074669
T230	T303	FALSE	FALSE	0	0	1	1	none	0.000148512009023
T232	T303	FALSE	FALSE	0	0	1	1	none	2.0388628551e-05
T241	T303	FALSE	FALSE	0	0	1	1	none	0.0001662540830228
T270	T303	FALSE	FALSE	0	0	1	1	none	2.27911762998e-05
T271b	T303	FALSE	FALSE	0	0	1	1	none	0.0001450246141853
T301	T303	FALSE	FALSE	0	0	1	1	none	2.26787678698e-05
S002	T322	FALSE	FALSE	0	0	1	1	none	9.53701269382001e-05
S007	T322	FALSE	FALSE	0	0	1	1	none	6.76278957528e-05
S021	T322	FALSE	FALSE	0	0	1	1	none	9.56127528169001e-05
S024	T322	FALSE	FALSE	0	0	1	1	none	9.52925938884001e-05
S025	T322	FALSE	FALSE	0	0	1	1	none	9.69648719552001e-05
S026	T322	FALSE	FALSE	0	0	1	1	none	9.33508175335001e-05
S038	T322	FALSE	FALSE	0	0	1	1	none	2.41071593178e-05
S039	T322	FALSE	FALSE	0	0	1	1	none	9.63754130192001e-05
S040	T322	FALSE	FALSE	0	0	1	1	none	0.0001284839647154
S042	T322	FALSE	FALSE	0	0	1	1	none	9.52925938884001e-05
S071	T322	FALSE	FALSE	0	0	1	1	none	0.0001216557338126
S078	T322	FALSE	FALSE	0	0	1	1	none	9.34041661512001e-05
S081	T322	FALSE	FALSE	0	0	1	1	none	9.59478505719001e-05
S085	T322	FALSE	FALSE	0	0	1	1	none	0.0001179504695142
S087	T322	FALSE	FALSE	0	0	1	1	none	0.0001297844810966
S093	T322	FALSE	FALSE	0	0	1	1	none	0.0001017143217556
S097	T322	FALSE	FALSE	0	0	1	1	none	9.51447831272001e-05
S102	T322	FALSE	FALSE	0	0	1	1	none	0.0001314430242112
S106	T322	FALSE	FALSE	0	0	1	1	none	9.54466114512001e-05
S130	T322	FALSE	FALSE	0	0	1	1	none	0.0001292933176404
T009	T322	FALSE	FALSE	0	0	1	1	none	0.0001070334939106
T010	T322	FALSE	FALSE	0	0	1	1	none	0.0001065567699872
T013	T322	FALSE	FALSE	0	0	1	1	none	1.18250515948e-05
T014	T322	FALSE	FALSE	0	0	1	1	none	9.73142894300001e-05
T020	T322	FALSE	FALSE	0	0	1	1	none	2.64702089754e-05
T021	T322	FALSE	FALSE	0	0	1	1	none	0.0001042895770746
T028	T322	FALSE	FALSE	0	0	1	1	none	7.19523321573001e-05
T035a	T322	FALSE	FALSE	0	0	1	1	none	0.0001313726361416
T035b	T322	FALSE	FALSE	0	0	1	1	none	0.0001066573924802
T040	T322	FALSE	FALSE	0	0	1	1	none	9.87919123765001e-05
T056	T322	FALSE	FALSE	0	0	1	1	none	0.0001138397814522
T059	T322	FALSE	FALSE	0	0	1	1	none	0.000133648773092
T065	T322	FALSE	FALSE	0	0	1	1	none	2.03532221922e-05
T069	T322	FALSE	FALSE	0	0	1	1	none	0.0001470783739916
T073	T322	FALSE	FALSE	0	0	1	1	none	0.0001042460819094
T075	T322	FALSE	FALSE	0	0	1	1	none	9.53988790618e-05
T077	T322	FALSE	FALSE	0	0	1	1	none	0.000103649496142
T087	T322	FALSE	FALSE	0	0	1	1	none	0.0001057491362874
T095	T322	FALSE	FALSE	0	0	1	1	none	0.000129963650602
T099a	T322	FALSE	FALSE	0	0	1	1	none	0.0001293454801976
T102	T322	FALSE	FALSE	0	0	1	1	none	0.000134951486314
T104	T322	FALSE	FALSE	0	0	1	1	none	7.26877130799001e-05
T105	T322	FALSE	FALSE	0	0	1	1	none	2.1546393727e-05
T107	T322	FALSE	FALSE	0	0	1	1	none	0.0001361446578488
T126	T322	FALSE	FALSE	0	0	1	1	none	0.0001430236159256
T156	T322	FALSE	FALSE	0	0	1	1	none	3.22062987629e-05
T159a	T322	FALSE	FALSE	0	0	1	1	none	0.0001028733998016
T182	T322	FALSE	FALSE	0	0	1	1	none	2.79460529697e-05
T188	T322	FALSE	FALSE	0	0	1	1	none	7.20527330973001e-05
T192	T322	FALSE	FALSE	0	0	1	1	none	0.0001555615549368
T197	T322	FALSE	FALSE	0	0	1	1	none	2.31621524057e-05
T223	T322	FALSE	FALSE	0	0	1	1	none	2.61562956675e-05
T225	T322	FALSE	FALSE	0	0	1	1	none	2.99772514999e-05
T230	T322	FALSE	FALSE	0	0	1	1	none	0.0001058332666708
T232	T322	FALSE	FALSE	0	0	1	1	none	0.0001432870127956
T241	T322	FALSE	FALSE	0	0	1	1	none	1.1088691683e-05
T270	T322	FALSE	FALSE	0	0	1	1	none	0.0001456895605444
T271b	T322	FALSE	FALSE	0	0	1	1	none	2.93138582183e-05
T301	T322	FALSE	FALSE	0	0	1	1	none	0.0001516671411068
T303	T322	FALSE	FALSE	0	0	1	1	none	0.0001606383732186
S002	T327b	FALSE	FALSE	0	0	1	1	none	0.000123442437544
S007	T327b	FALSE	FALSE	0	0	1	1	none	0.0001165110551934
S021	T327b	FALSE	FALSE	0	0	1	1	none	0.0001236850634227
S024	T327b	FALSE	FALSE	0	0	1	1	none	0.0001233649044942
S025	T327b	FALSE	FALSE	0	0	1	1	none	0.000125037182561
S026	T327b	FALSE	FALSE	0	0	1	1	none	0.0001214231281393
S038	T327b	FALSE	FALSE	0	0	1	1	none	0.0001264046550732
S039	T327b	FALSE	FALSE	0	0	1	1	none	0.000124447723625
S040	T327b	FALSE	FALSE	0	0	1	1	none	4.62509185612e-05
S042	T327b	FALSE	FALSE	0	0	1	1	none	0.0001233649044942
S071	T327b	FALSE	FALSE	0	0	1	1	none	2.55693791944e-05
S078	T327b	FALSE	FALSE	0	0	1	1	none	0.000121476476757
S081	T327b	FALSE	FALSE	0	0	1	1	none	0.0001240201611777
S085	T327b	FALSE	FALSE	0	0	1	1	none	6.460622918e-05
S087	T327b	FALSE	FALSE	0	0	1	1	none	7.64402407624e-05
S093	T327b	FALSE	FALSE	0	0	1	1	none	4.83700814214e-05
S097	T327b	FALSE	FALSE	0	0	1	1	none	0.000123217093733
S102	T327b	FALSE	FALSE	0	0	1	1	none	4.9209978057e-05
S106	T327b	FALSE	FALSE	0	0	1	1	none	0.000123518922057
S130	T327b	FALSE	FALSE	0	0	1	1	none	7.59490773062e-05
T009	T327b	FALSE	FALSE	0	0	1	1	none	0.0001351058045164
T010	T327b	FALSE	FALSE	0	0	1	1	none	0.000134629080593
T013	T327b	FALSE	FALSE	0	0	1	1	none	0.0001361391025414
T014	T327b	FALSE	FALSE	0	0	1	1	none	0.0001253866000358
T020	T327b	FALSE	FALSE	0	0	1	1	none	0.0001287677047308
T021	T327b	FALSE	FALSE	0	0	1	1	none	0.0001323618876804
T028	T327b	FALSE	FALSE	0	0	1	1	none	0.0001208354915979
T035a	T327b	FALSE	FALSE	0	0	1	1	none	7.80283958074e-05
T035b	T327b	FALSE	FALSE	0	0	1	1	none	0.000134729703086
T040	T327b	FALSE	FALSE	0	0	1	1	none	0.0001268642229823
T056	T327b	FALSE	FALSE	0	0	1	1	none	0.000141912092058
T059	T327b	FALSE	FALSE	0	0	1	1	none	5.14157269378e-05
T065	T327b	FALSE	FALSE	0	0	1	1	none	0.0001280650623496
T069	T327b	FALSE	FALSE	0	0	1	1	none	4.97988478386e-05
T073	T327b	FALSE	FALSE	0	0	1	1	none	0.0001323183925152
T075	T327b	FALSE	FALSE	0	0	1	1	none	0.0001246643612024
T077	T327b	FALSE	FALSE	0	0	1	1	none	0.0001317218067478
T087	T327b	FALSE	FALSE	0	0	1	1	none	0.0001338214468932
T095	T327b	FALSE	FALSE	0	0	1	1	none	7.66194102678e-05
T099a	T327b	FALSE	FALSE	0	0	1	1	none	7.60012398634e-05
T102	T327b	FALSE	FALSE	0	0	1	1	none	8.16072459798e-05
T104	T327b	FALSE	FALSE	0	0	1	1	none	0.0001215708725205
T105	T327b	FALSE	FALSE	0	0	1	1	none	0.0001292582338844
T107	T327b	FALSE	FALSE	0	0	1	1	none	8.28004175146e-05
T126	T327b	FALSE	FALSE	0	0	1	1	none	4.57440897726e-05
T156	T327b	FALSE	FALSE	0	0	1	1	none	0.0001333106229835
T159a	T327b	FALSE	FALSE	0	0	1	1	none	0.0001309457104074
T182	T327b	FALSE	FALSE	0	0	1	1	none	0.0001290503771903
T188	T327b	FALSE	FALSE	0	0	1	1	none	0.0001209358925379
T192	T327b	FALSE	FALSE	0	0	1	1	none	5.82820287838e-05
T197	T327b	FALSE	FALSE	0	0	1	1	none	0.0001242664766263
T223	T327b	FALSE	FALSE	0	0	1	1	none	0.0001272606198881
T225	T327b	FALSE	FALSE	0	0	1	1	none	0.0001310815757205
T230	T327b	FALSE	FALSE	0	0	1	1	none	0.0001339055772766
T232	T327b	FALSE	FALSE	0	0	1	1	none	4.60074866426e-05
T241	T327b	FALSE	FALSE	0	0	1	1	none	0.0001516476512764
T270	T327b	FALSE	FALSE	0	0	1	1	none	4.84100343914e-05
T271b	T327b	FALSE	FALSE	0	0	1	1	none	0.0001304181824389
T301	T327b	FALSE	FALSE	0	0	1	1	none	5.43876149538e-05
T303	T327b	FALSE	FALSE	0	0	1	1	none	6.33588470656e-05
T322	T327b	FALSE	FALSE	0	0	1	1	none	0.0001460319414722
S002	T330	TRUE	TRUE	0	0	1	1	none	0.0001210560944744
S007	T330	TRUE	TRUE	0	0	1	1	none	0.0001141247121238
S021	T330	TRUE	TRUE	0	0	1	1	none	0.0001212987203531
S024	T330	TRUE	TRUE	0	0	1	1	none	0.0001209785614246
S025	T330	TRUE	TRUE	0	0	1	1	none	0.0001226508394914
S026	T330	TRUE	TRUE	0	0	1	1	none	0.0001190367850697
S038	T330	TRUE	TRUE	0	0	1	1	none	0.0001240183120036
S039	T330	TRUE	TRUE	0	0	1	1	none	0.0001220613805554
S040	T330	TRUE	TRUE	0	0	1	1	none	4.38645754916e-05
S042	T330	TRUE	TRUE	0	0	1	1	none	0.0001209785614246
S071	T330	TRUE	TRUE	0	0	1	1	none	2.31830361248e-05
S078	T330	TRUE	TRUE	0	0	1	1	none	0.0001190901336874
S081	T330	TRUE	TRUE	0	0	1	1	none	0.0001216338181081
S085	T330	TRUE	TRUE	0	0	1	1	none	6.22198861104e-05
S087	T330	TRUE	TRUE	0	0	1	1	none	7.40538976928e-05
S093	T330	TRUE	TRUE	0	0	1	1	none	4.59837383518e-05
S097	T330	TRUE	TRUE	0	0	1	1	none	0.0001208307506634
S102	T330	TRUE	TRUE	0	0	1	1	none	4.68236349874e-05
S106	T330	TRUE	TRUE	0	0	1	1	none	0.0001211325789874
S130	T330	TRUE	TRUE	0	0	1	1	none	7.35627342366e-05
T009	T330	FALSE	FALSE	0	0	1	1	none	0.0001327194614468
T010	T330	FALSE	FALSE	0	0	1	1	none	0.0001322427375234
T013	T330	FALSE	FALSE	0	0	1	1	none	0.0001337527594718
T014	T330	TRUE	TRUE	0	0	1	1	none	0.0001230002569662
T020	T330	TRUE	TRUE	0	0	1	1	none	0.0001263813616612
T021	T330	TRUE	TRUE	0	0	1	1	none	0.0001299755446108
T028	T330	TRUE	TRUE	0	0	1	1	none	0.0001184491485283
T035a	T330	TRUE	TRUE	0	0	1	1	none	7.56420527378e-05
T035b	T330	FALSE	FALSE	0	0	1	1	none	0.0001323433600164
T040	T330	TRUE	TRUE	0	0	1	1	none	0.0001244778799127
T056	T330	FALSE	FALSE	0	0	1	1	none	0.0001395257489884
T059	T330	TRUE	TRUE	0	0	1	1	none	4.90293838682e-05
T065	T330	TRUE	TRUE	0	0	1	1	none	0.00012567871928
T069	T330	TRUE	TRUE	0	0	1	1	none	4.7412504769e-05
T073	T330	TRUE	TRUE	0	0	1	1	none	0.0001299320494456
T075	T330	TRUE	TRUE	0	0	1	1	none	0.0001222780181328
T077	T330	TRUE	TRUE	0	0	1	1	none	0.0001293354636782
T087	T330	FALSE	FALSE	0	0	1	1	none	0.0001314351038236
T095	T330	TRUE	TRUE	0	0	1	1	none	7.42330671982e-05
T099a	T330	TRUE	TRUE	0	0	1	1	none	7.36148967938e-05
T102	T330	FALSE	FALSE	0	0	1	1	none	7.92209029102e-05
T104	T330	FALSE	FALSE	0	0	1	1	none	0.0001191845294509
T105	T330	FALSE	FALSE	0	0	1	1	none	0.0001268718908148
T107	T330	FALSE	FALSE	0	0	1	1	none	8.0414074445e-05
T126	T330	TRUE	TRUE	0	0	1	1	none	4.3357746703e-05
T156	T330	FALSE	FALSE	0	0	1	1	none	0.0001309242799139
T159a	T330	TRUE	TRUE	0	0	1	1	none	0.0001285593673378
T182	T330	FALSE	FALSE	0	0	1	1	none	0.0001266640341207
T188	T330	TRUE	TRUE	0	0	1	1	none	0.0001185495494683
T192	T330	FALSE	FALSE	0	0	1	1	none	5.58956857142e-05
T197	T330	TRUE	TRUE	0	0	1	1	none	0.0001218801335567
T223	T330	FALSE	FALSE	0	0	1	1	none	0.0001248742768185
T225	T330	FALSE	FALSE	0	0	1	1	none	0.0001286952326509
T230	T330	FALSE	FALSE	0	0	1	1	none	0.000131519234207
T232	T330	TRUE	TRUE	0	0	1	1	none	4.3621143573e-05
T241	T330	FALSE	FALSE	0	0	1	1	none	0.0001492613082068
T270	T330	FALSE	FALSE	0	0	1	1	none	4.60236913218e-05
T271b	T330	FALSE	FALSE	0	0	1	1	none	0.0001280318393693
T301	T330	FALSE	FALSE	0	0	1	1	none	5.20012718842e-05
T303	T330	FALSE	FALSE	0	0	1	1	none	6.0972503996e-05
T322	T330	FALSE	FALSE	0	0	1	1	none	0.0001436455984026
T327b	T330	TRUE	TRUE	0	1	1	1	desc	5.965857674e-07
S002	T335	FALSE	FALSE	0	0	1	1	none	0.0001341628287934
S007	T335	FALSE	FALSE	0	0	1	1	none	0.0001272314464428
S021	T335	FALSE	FALSE	0	0	1	1	none	0.0001344054546721
S024	T335	FALSE	FALSE	0	0	1	1	none	0.0001340852957436
S025	T335	FALSE	FALSE	0	0	1	1	none	0.0001357575738104
S026	T335	FALSE	FALSE	0	0	1	1	none	0.0001321435193887
S038	T335	FALSE	FALSE	0	0	1	1	none	0.0001371250463226
S039	T335	FALSE	FALSE	0	0	1	1	none	0.0001351681148744
S040	T335	FALSE	FALSE	0	0	1	1	none	5.69713098106e-05
S042	T335	FALSE	FALSE	0	0	1	1	none	0.0001340852957436
S071	T335	FALSE	FALSE	0	0	1	1	none	3.62897704438e-05
S078	T335	FALSE	FALSE	0	0	1	1	none	0.0001321968680064
S081	T335	FALSE	FALSE	0	0	1	1	none	0.0001347405524271
S085	T335	FALSE	FALSE	0	0	1	1	none	7.53266204294e-05
S087	T335	FALSE	FALSE	0	0	1	1	none	8.71606320118e-05
S093	T335	FALSE	FALSE	0	0	1	1	none	5.90904726708e-05
S097	T335	FALSE	FALSE	0	0	1	1	none	0.0001339374849824
S102	T335	FALSE	FALSE	0	0	1	1	none	5.99303693064e-05
S106	T335	FALSE	FALSE	0	0	1	1	none	0.0001342393133064
S130	T335	FALSE	FALSE	0	0	1	1	none	8.66694685556e-05
T009	T335	FALSE	FALSE	0	0	1	1	none	0.0001458261957658
T010	T335	FALSE	FALSE	0	0	1	1	none	0.0001453494718424
T013	T335	FALSE	FALSE	0	0	1	1	none	0.0001468594937908
T014	T335	FALSE	FALSE	0	0	1	1	none	0.0001361069912852
T020	T335	FALSE	FALSE	0	0	1	1	none	0.0001394880959802
T021	T335	FALSE	FALSE	0	0	1	1	none	0.0001430822789298
T028	T335	FALSE	FALSE	0	0	1	1	none	0.0001315558828473
T035a	T335	FALSE	FALSE	0	0	1	1	none	8.87487870568e-05
T035b	T335	FALSE	FALSE	0	0	1	1	none	0.0001454500943354
T040	T335	FALSE	FALSE	0	0	1	1	none	0.0001375846142317
T056	T335	FALSE	FALSE	0	0	1	1	none	0.0001526324833074
T059	T335	FALSE	FALSE	0	0	1	1	none	6.21361181872e-05
T065	T335	FALSE	FALSE	0	0	1	1	none	0.000138785453599
T069	T335	FALSE	FALSE	0	0	1	1	none	5.022595819e-05
T073	T335	FALSE	FALSE	0	0	1	1	none	0.0001430387837646
T075	T335	FALSE	FALSE	0	0	1	1	none	0.0001353847524518
T077	T335	FALSE	FALSE	0	0	1	1	none	0.0001424421979972
T087	T335	FALSE	FALSE	0	0	1	1	none	0.0001445418381426
T095	T335	FALSE	FALSE	0	0	1	1	none	8.73398015172e-05
T099a	T335	FALSE	FALSE	0	0	1	1	none	8.67216311128e-05
T102	T335	FALSE	FALSE	0	0	1	1	none	9.23276372292e-05
T104	T335	FALSE	FALSE	0	0	1	1	none	0.0001322912637699
T105	T335	FALSE	FALSE	0	0	1	1	none	0.0001399786251338
T107	T335	FALSE	FALSE	0	0	1	1	none	9.3520808764e-05
T126	T335	TRUE	TRUE	1	0	1	1	anc	5.965857674e-07
T156	T335	FALSE	FALSE	0	0	1	1	none	0.0001440310142329
[truncated: 1,161 more rows]
