# Supplementary material for: Improved characterisation of MRSA transmission using within-host bacterial sequence diversity
Source: eLife. 2019 Oct 8;8:e46402. doi: 10.7554/eLife.46402 (PMC6954020; doi:10.7554/eLife.46402)
Supplement: Figure 9—source data 1. [file elife-46402-fig9-data1.zip › Figure 9-source data 1/classifications/Classification_Posterior_ds_10percol_79.csv]

host.1	host.2	adjacent	contiguous	paths12	paths21	nodes1	nodes2	path.classification	min.distance.between.subgraphs
S002	S007	TRUE	TRUE	0	0	1	1	none	6.611182451e-05
S002	S021	TRUE	TRUE	0	0	1	1	none	1.22217277955e-05
S007	S021	TRUE	TRUE	0	0	1	1	none	6.44829451815e-05
S002	S024	TRUE	TRUE	0	0	1	1	none	1.28926118144e-05
S007	S024	TRUE	TRUE	0	0	1	1	none	6.51538292004e-05
S021	S024	TRUE	TRUE	0	0	1	1	none	3.6495917699e-06
S002	S025	TRUE	TRUE	0	0	1	1	none	2.3513055119e-05
S007	S025	TRUE	TRUE	0	0	1	1	none	7.2872142521e-05
S021	S025	TRUE	TRUE	0	0	1	1	none	2.18841757905e-05
S024	S025	TRUE	TRUE	0	0	1	1	none	2.25550598094e-05
S002	S026	TRUE	TRUE	0	0	1	1	none	1.41167650151e-05
S007	S026	TRUE	TRUE	0	0	1	1	none	6.34758524171e-05
S021	S026	TRUE	TRUE	0	0	1	1	none	1.24878856866e-05
S024	S026	TRUE	TRUE	0	0	1	1	none	1.31587697055e-05
S025	S026	TRUE	TRUE	0	0	1	1	none	1.73706730821e-05
S002	S038	TRUE	TRUE	0	0	1	1	none	7.25837830907e-05
S007	S038	TRUE	TRUE	0	0	1	1	none	4.17024269727e-05
S021	S038	TRUE	TRUE	0	0	1	1	none	7.09549037622e-05
S024	S038	TRUE	TRUE	0	0	1	1	none	7.16257877811e-05
S025	S038	TRUE	TRUE	0	0	1	1	none	7.93441011017e-05
S026	S038	TRUE	TRUE	0	0	1	1	none	6.99478109978e-05
S002	S039	TRUE	TRUE	0	0	1	1	none	1.49238813421e-05
S007	S039	TRUE	TRUE	0	0	1	1	none	6.71850987281e-05
S021	S039	TRUE	TRUE	0	0	1	1	none	4.4640012574e-06
S024	S039	TRUE	TRUE	0	0	1	1	none	6.3517453165e-06
S025	S039	TRUE	TRUE	0	0	1	1	none	2.45863293371e-05
S026	S039	TRUE	TRUE	0	0	1	1	none	1.51900392332e-05
S038	S039	TRUE	TRUE	0	0	1	1	none	7.36570573088e-05
S002	S040	TRUE	TRUE	0	0	1	1	none	0.0001260400166836
S007	S040	TRUE	TRUE	0	0	1	1	none	0.0001155802571656
S021	S040	TRUE	TRUE	0	0	1	1	none	0.0001244111373551
S024	S040	TRUE	TRUE	0	0	1	1	none	0.000125082021374
S025	S040	TRUE	TRUE	0	0	1	1	none	0.0001328003346946
S026	S040	TRUE	TRUE	0	0	1	1	none	0.0001234040445907
S038	S040	TRUE	TRUE	0	0	1	1	none	0.0001220522157463
S039	S040	TRUE	TRUE	0	0	1	1	none	0.0001271132909017
S002	S042	TRUE	TRUE	0	0	1	1	none	1.25576639803e-05
S007	S042	TRUE	TRUE	0	0	1	1	none	6.48188813663e-05
S021	S042	TRUE	TRUE	0	0	1	1	none	3.3146439358e-06
S024	S042	TRUE	TRUE	0	0	1	1	none	2.7686679145e-06
S025	S042	TRUE	TRUE	0	0	1	1	none	2.22201119753e-05
S026	S042	TRUE	TRUE	0	0	1	1	none	1.28238218714e-05
S038	S042	TRUE	TRUE	0	0	1	1	none	7.1290839947e-05
S039	S042	TRUE	TRUE	0	0	1	1	none	6.0167974824e-06
S040	S042	TRUE	TRUE	0	0	1	1	none	0.0001247470735399
S002	S071	TRUE	TRUE	0	0	1	1	none	0.0001138404670683
S007	S071	TRUE	TRUE	0	0	1	1	none	0.0001033807075503
S021	S071	TRUE	TRUE	0	0	1	1	none	0.0001122115877398
S024	S071	TRUE	TRUE	0	0	1	1	none	0.0001128824717587
S025	S071	TRUE	TRUE	0	0	1	1	none	0.0001206007850793
S026	S071	TRUE	TRUE	0	0	1	1	none	0.0001112044949754
S038	S071	TRUE	TRUE	0	0	1	1	none	0.000109852666131
S039	S071	TRUE	TRUE	0	0	1	1	none	0.0001149137412864
S040	S071	TRUE	TRUE	0	0	1	1	none	2.25240415437e-05
S042	S071	TRUE	TRUE	0	0	1	1	none	0.0001125475239246
S002	S078	TRUE	TRUE	0	0	1	1	none	1.2253943821e-05
S007	S078	TRUE	TRUE	0	0	1	1	none	6.4515161207e-05
S021	S078	TRUE	TRUE	0	0	1	1	none	5.9257602405e-06
S024	S078	TRUE	TRUE	0	0	1	1	none	6.5966442594e-06
S025	S078	TRUE	TRUE	0	0	1	1	none	2.1916391816e-05
S026	S078	TRUE	TRUE	0	0	1	1	none	1.25201017121e-05
S038	S078	TRUE	TRUE	0	0	1	1	none	7.09871197877e-05
S039	S078	TRUE	TRUE	0	0	1	1	none	8.6279137871e-06
S040	S078	TRUE	TRUE	0	0	1	1	none	0.0001244433533806
S042	S078	TRUE	TRUE	0	0	1	1	none	6.2616964253e-06
S071	S078	TRUE	TRUE	0	0	1	1	none	0.0001122438037653
S002	S081	TRUE	TRUE	0	0	1	1	none	1.36384185453e-05
S007	S081	TRUE	TRUE	0	0	1	1	none	6.58996359313e-05
S021	S081	TRUE	TRUE	0	0	1	1	none	4.3953985008e-06
S024	S081	TRUE	TRUE	0	0	1	1	none	2.6325624393e-06
S025	S081	TRUE	TRUE	0	0	1	1	none	2.33008665403e-05
S026	S081	TRUE	TRUE	0	0	1	1	none	1.39045764364e-05
S038	S081	TRUE	TRUE	0	0	1	1	none	7.2371594512e-05
S039	S081	TRUE	TRUE	0	0	1	1	none	7.0975520474e-06
S040	S081	TRUE	TRUE	0	0	1	1	none	0.0001258278281049
S042	S081	TRUE	TRUE	0	0	1	1	none	3.5144746454e-06
S071	S081	TRUE	TRUE	0	0	1	1	none	0.0001136282784896
S078	S081	TRUE	TRUE	0	0	1	1	none	7.3424509903e-06
S002	S085	TRUE	TRUE	0	0	1	1	none	0.0001156533712071
S007	S085	TRUE	TRUE	0	0	1	1	none	0.0001051936116891
S021	S085	TRUE	TRUE	0	0	1	1	none	0.0001140244918786
S024	S085	TRUE	TRUE	0	0	1	1	none	0.0001146953758975
S025	S085	TRUE	TRUE	0	0	1	1	none	0.0001224136892181
S026	S085	TRUE	TRUE	0	0	1	1	none	0.0001130173991142
S038	S085	TRUE	TRUE	0	0	1	1	none	0.0001116655702698
S039	S085	TRUE	TRUE	0	0	1	1	none	0.0001167266454252
S040	S085	TRUE	TRUE	0	0	1	1	none	4.57046635825e-05
S042	S085	TRUE	TRUE	0	0	1	1	none	0.0001143604280634
S071	S085	TRUE	TRUE	0	0	1	1	none	3.35051139672e-05
S078	S085	TRUE	TRUE	0	0	1	1	none	0.0001140567079041
S081	S085	TRUE	TRUE	0	0	1	1	none	0.0001154411826284
S002	S087	TRUE	TRUE	0	0	1	1	none	0.000135218479578
S007	S087	TRUE	TRUE	0	0	1	1	none	0.00012475872006
S021	S087	TRUE	TRUE	0	0	1	1	none	0.0001335896002495
S024	S087	TRUE	TRUE	0	0	1	1	none	0.0001342604842684
S025	S087	TRUE	TRUE	0	0	1	1	none	0.000141978797589
S026	S087	TRUE	TRUE	0	0	1	1	none	0.0001325825074851
S038	S087	TRUE	TRUE	0	0	1	1	none	0.0001312306786407
S039	S087	TRUE	TRUE	0	0	1	1	none	0.0001362917537961
S040	S087	TRUE	TRUE	0	0	1	1	none	6.52697719534e-05
S042	S087	TRUE	TRUE	0	0	1	1	none	0.0001339255364343
S071	S087	TRUE	TRUE	0	0	1	1	none	5.30702223381e-05
S078	S087	TRUE	TRUE	0	0	1	1	none	0.000133621816275
S081	S087	TRUE	TRUE	0	0	1	1	none	0.0001350062909993
S085	S087	TRUE	TRUE	0	0	1	1	none	2.84904429369e-05
S002	S093	TRUE	TRUE	0	0	1	1	none	0.0001292445613742
S007	S093	TRUE	TRUE	0	0	1	1	none	0.0001187848018562
S021	S093	TRUE	TRUE	0	0	1	1	none	0.0001276156820457
S024	S093	TRUE	TRUE	0	0	1	1	none	0.0001282865660646
S025	S093	TRUE	TRUE	0	0	1	1	none	0.0001360048793852
S026	S093	TRUE	TRUE	0	0	1	1	none	0.0001266085892813
S038	S093	TRUE	TRUE	0	0	1	1	none	0.0001252567604369
S039	S093	TRUE	TRUE	0	0	1	1	none	0.0001303178355923
S040	S093	TRUE	TRUE	0	0	1	1	none	5.92958537496e-05
S042	S093	TRUE	TRUE	0	0	1	1	none	0.0001279516182305
S071	S093	TRUE	TRUE	0	0	1	1	none	4.70963041343e-05
S078	S093	TRUE	TRUE	0	0	1	1	none	0.0001276478980712
S081	S093	TRUE	TRUE	0	0	1	1	none	0.0001290323727955
S085	S093	TRUE	TRUE	0	0	1	1	none	2.25165247331e-05
S087	S093	TRUE	TRUE	0	0	1	1	none	7.190778244e-06
S002	S097	TRUE	TRUE	0	0	1	1	none	2.09125908361e-05
S007	S097	TRUE	TRUE	0	0	1	1	none	7.02716782381e-05
S021	S097	TRUE	TRUE	0	0	1	1	none	1.92837115076e-05
S024	S097	TRUE	TRUE	0	0	1	1	none	1.99545955265e-05
S025	S097	TRUE	TRUE	0	0	1	1	none	3.8173243231e-06
S026	S097	TRUE	TRUE	0	0	1	1	none	1.47702087992e-05
S038	S097	TRUE	TRUE	0	0	1	1	none	7.67436368188e-05
S039	S097	TRUE	TRUE	0	0	1	1	none	2.19858650542e-05
S040	S097	TRUE	TRUE	0	0	1	1	none	0.0001301998704117
S042	S097	TRUE	TRUE	0	0	1	1	none	1.96196476924e-05
S071	S097	TRUE	TRUE	0	0	1	1	none	0.0001180003207964
S078	S097	TRUE	TRUE	0	0	1	1	none	1.93159275331e-05
S081	S097	TRUE	TRUE	0	0	1	1	none	2.07004022574e-05
S085	S097	TRUE	TRUE	0	0	1	1	none	0.0001198132249352
S087	S097	TRUE	TRUE	0	0	1	1	none	0.0001393783333061
S093	S097	TRUE	TRUE	0	0	1	1	none	0.0001334044151023
S002	S102	TRUE	TRUE	0	0	1	1	none	0.0001266066155361
S007	S102	TRUE	TRUE	0	0	1	1	none	0.0001161468560181
S021	S102	TRUE	TRUE	0	0	1	1	none	0.0001249777362076
S024	S102	TRUE	TRUE	0	0	1	1	none	0.0001256486202265
S025	S102	TRUE	TRUE	0	0	1	1	none	0.0001333669335471
S026	S102	TRUE	TRUE	0	0	1	1	none	0.0001239706434432
S038	S102	TRUE	TRUE	0	0	1	1	none	0.0001226188145988
S039	S102	TRUE	TRUE	0	0	1	1	none	0.0001276798897542
S040	S102	TRUE	TRUE	0	0	1	1	none	4.5367906915e-06
S042	S102	TRUE	TRUE	0	0	1	1	none	0.0001253136723924
S071	S102	TRUE	TRUE	0	0	1	1	none	2.30906403962e-05
S078	S102	TRUE	TRUE	0	0	1	1	none	0.0001250099522331
S081	S102	TRUE	TRUE	0	0	1	1	none	0.0001263944269574
S085	S102	TRUE	TRUE	0	0	1	1	none	4.6271262435e-05
S087	S102	TRUE	TRUE	0	0	1	1	none	6.58363708059e-05
S093	S102	TRUE	TRUE	0	0	1	1	none	5.98624526021e-05
S097	S102	TRUE	TRUE	0	0	1	1	none	0.0001307664692642
S002	S106	TRUE	TRUE	0	0	1	1	none	7.641384812e-06
S007	S106	TRUE	TRUE	0	0	1	1	none	6.236693336e-05
S021	S106	TRUE	TRUE	0	0	1	1	none	8.4768366455e-06
S024	S106	TRUE	TRUE	0	0	1	1	none	9.1477206644e-06
S025	S106	TRUE	TRUE	0	0	1	1	none	1.9768163969e-05
S026	S106	TRUE	TRUE	0	0	1	1	none	1.03718738651e-05
S038	S106	TRUE	TRUE	0	0	1	1	none	6.88388919407e-05
S039	S106	TRUE	TRUE	0	0	1	1	none	1.11789901921e-05
S040	S106	TRUE	TRUE	0	0	1	1	none	0.0001222951255336
S042	S106	TRUE	TRUE	0	0	1	1	none	8.8127728303e-06
S071	S106	TRUE	TRUE	0	0	1	1	none	0.0001100955759183
S078	S106	TRUE	TRUE	0	0	1	1	none	8.509052671e-06
S081	S106	TRUE	TRUE	0	0	1	1	none	9.8935273953e-06
S085	S106	TRUE	TRUE	0	0	1	1	none	0.0001119084800571
S087	S106	TRUE	TRUE	0	0	1	1	none	0.000131473588428
S093	S106	TRUE	TRUE	0	0	1	1	none	0.0001254996702242
S097	S106	TRUE	TRUE	0	0	1	1	none	1.71676996861e-05
S102	S106	TRUE	TRUE	0	0	1	1	none	0.0001228617243861
S002	S130	TRUE	TRUE	0	0	1	1	none	0.0001348608563433
S007	S130	TRUE	TRUE	0	0	1	1	none	0.0001244010968253
S021	S130	TRUE	TRUE	0	0	1	1	none	0.0001332319770148
S024	S130	TRUE	TRUE	0	0	1	1	none	0.0001339028610337
S025	S130	TRUE	TRUE	0	0	1	1	none	0.0001416211743543
S026	S130	TRUE	TRUE	0	0	1	1	none	0.0001322248842504
S038	S130	TRUE	TRUE	0	0	1	1	none	0.000130873055406
S039	S130	TRUE	TRUE	0	0	1	1	none	0.0001359341305614
S040	S130	TRUE	TRUE	0	0	1	1	none	6.49121487187e-05
S042	S130	TRUE	TRUE	0	0	1	1	none	0.0001335679131996
S071	S130	TRUE	TRUE	0	0	1	1	none	5.27125991034e-05
S078	S130	TRUE	TRUE	0	0	1	1	none	0.0001332641930403
S081	S130	TRUE	TRUE	0	0	1	1	none	0.0001346486677646
S085	S130	TRUE	TRUE	0	0	1	1	none	2.81328197022e-05
S087	S130	TRUE	TRUE	0	0	1	1	none	2.2966527037e-06
S093	S130	TRUE	TRUE	0	0	1	1	none	6.8331550093e-06
S097	S130	TRUE	TRUE	0	0	1	1	none	0.0001390207100714
S102	S130	TRUE	TRUE	0	0	1	1	none	6.54787475712e-05
S106	S130	TRUE	TRUE	0	0	1	1	none	0.0001311159651933
S002	T009	FALSE	FALSE	0	0	1	1	none	1.90875346317e-05
S007	T009	FALSE	FALSE	0	0	1	1	none	6.84466220337e-05
S021	T009	FALSE	FALSE	0	0	1	1	none	1.74586553032e-05
S024	T009	FALSE	FALSE	0	0	1	1	none	1.81295393221e-05
S025	T009	FALSE	FALSE	0	0	1	1	none	2.23414426987e-05
S026	T009	FALSE	FALSE	0	0	1	1	none	8.7833765908e-06
S038	T009	FALSE	FALSE	0	0	1	1	none	7.49185806144e-05
S039	T009	FALSE	FALSE	0	0	1	1	none	2.01608088498e-05
S040	T009	FALSE	FALSE	0	0	1	1	none	0.0001283748142073
S042	T009	FALSE	FALSE	0	0	1	1	none	1.7794591488e-05
S071	T009	FALSE	FALSE	0	0	1	1	none	0.000116175264592
S078	T009	FALSE	FALSE	0	0	1	1	none	1.74908713287e-05
S081	T009	FALSE	FALSE	0	0	1	1	none	1.8875346053e-05
S085	T009	FALSE	FALSE	0	0	1	1	none	0.0001179881687308
S087	T009	FALSE	FALSE	0	0	1	1	none	0.0001375532771017
S093	T009	FALSE	FALSE	0	0	1	1	none	0.0001315793588979
S097	T009	FALSE	FALSE	0	0	1	1	none	1.97409784158e-05
S102	T009	FALSE	FALSE	0	0	1	1	none	0.0001289414130598
S106	T009	FALSE	FALSE	0	0	1	1	none	1.53426434817e-05
S130	T009	FALSE	FALSE	0	0	1	1	none	0.000137195653867
S002	T010	FALSE	FALSE	0	0	1	1	none	1.69244096832e-05
S007	T010	FALSE	FALSE	0	0	1	1	none	6.62834970852e-05
S021	T010	FALSE	FALSE	0	0	1	1	none	1.52955303547e-05
S024	T010	FALSE	FALSE	0	0	1	1	none	1.59664143736e-05
S025	T010	FALSE	FALSE	0	0	1	1	none	2.01783177502e-05
S026	T010	FALSE	FALSE	0	0	1	1	none	6.6202516423e-06
S038	T010	FALSE	FALSE	0	0	1	1	none	7.27554556659e-05
S039	T010	FALSE	FALSE	0	0	1	1	none	1.79976839013e-05
S040	T010	FALSE	FALSE	0	0	1	1	none	0.0001262116892588
S042	T010	FALSE	FALSE	0	0	1	1	none	1.56314665395e-05
S071	T010	FALSE	FALSE	0	0	1	1	none	0.0001140121396435
S078	T010	FALSE	FALSE	0	0	1	1	none	1.53277463802e-05
S081	T010	FALSE	FALSE	0	0	1	1	none	1.67122211045e-05
S085	T010	FALSE	FALSE	0	0	1	1	none	0.0001158250437823
S087	T010	FALSE	FALSE	0	0	1	1	none	0.0001353901521532
S093	T010	FALSE	FALSE	0	0	1	1	none	0.0001294162339494
S097	T010	FALSE	FALSE	0	0	1	1	none	1.75778534673e-05
S102	T010	FALSE	FALSE	0	0	1	1	none	0.0001267782881113
S106	T010	FALSE	FALSE	0	0	1	1	none	1.31795185332e-05
S130	T010	FALSE	FALSE	0	0	1	1	none	0.0001350325289185
T009	T010	FALSE	FALSE	0	0	1	1	none	3.3799849887e-06
S002	T013	FALSE	FALSE	0	0	1	1	none	7.9700648958e-05
S007	T013	FALSE	FALSE	0	0	1	1	none	4.881929284e-05
S021	T013	FALSE	FALSE	0	0	1	1	none	7.80717696295e-05
S024	T013	FALSE	FALSE	0	0	1	1	none	7.87426536484e-05
S025	T013	FALSE	FALSE	0	0	1	1	none	8.6460966969e-05
S026	T013	FALSE	FALSE	0	0	1	1	none	7.70646768651e-05
S038	T013	FALSE	FALSE	0	0	1	1	none	9.9331482045e-06
S039	T013	FALSE	FALSE	0	0	1	1	none	8.07739231761e-05
S040	T013	FALSE	FALSE	0	0	1	1	none	0.0001291690816136
S042	T013	FALSE	FALSE	0	0	1	1	none	7.84077058143e-05
S071	T013	FALSE	FALSE	0	0	1	1	none	0.0001169695319983
S078	T013	FALSE	FALSE	0	0	1	1	none	7.8103985655e-05
S081	T013	FALSE	FALSE	0	0	1	1	none	7.94884603793e-05
S085	T013	FALSE	FALSE	0	0	1	1	none	0.0001187824361371
S087	T013	FALSE	FALSE	0	0	1	1	none	0.000138347544508
S093	T013	FALSE	FALSE	0	0	1	1	none	0.0001323736263042
S097	T013	FALSE	FALSE	0	0	1	1	none	8.38605026861e-05
S102	T013	FALSE	FALSE	0	0	1	1	none	0.0001297356804661
S106	T013	FALSE	FALSE	0	0	1	1	none	7.5955757808e-05
S130	T013	FALSE	FALSE	0	0	1	1	none	0.0001379899212733
T009	T013	FALSE	FALSE	0	0	1	1	none	8.20354464817e-05
T010	T013	FALSE	FALSE	0	0	1	1	none	7.98723215332e-05
S002	T014	TRUE	TRUE	0	0	1	1	none	1.33893275892e-05
S007	T014	TRUE	TRUE	0	0	1	1	none	6.56505449752e-05
S021	T014	TRUE	TRUE	0	0	1	1	none	4.1463075447e-06
S024	T014	TRUE	TRUE	0	0	1	1	none	3.6003315234e-06
S025	T014	TRUE	TRUE	0	0	1	1	none	2.30517755842e-05
S026	T014	TRUE	TRUE	0	0	1	1	none	1.36554854803e-05
S038	T014	TRUE	TRUE	0	0	1	1	none	7.21225035559e-05
S039	T014	TRUE	TRUE	0	0	1	1	none	6.8484610913e-06
S040	T014	TRUE	TRUE	0	0	1	1	none	0.0001255787371488
S042	T014	TRUE	TRUE	0	0	1	1	none	2.0485236491e-06
S071	T014	TRUE	TRUE	0	0	1	1	none	0.0001133791875335
S078	T014	TRUE	TRUE	0	0	1	1	none	7.0933600342e-06
S081	T014	TRUE	TRUE	0	0	1	1	none	4.3461382543e-06
S085	T014	TRUE	TRUE	0	0	1	1	none	0.0001151920916723
S087	T014	TRUE	TRUE	0	0	1	1	none	0.0001347572000432
S093	T014	TRUE	TRUE	0	0	1	1	none	0.0001287832818394
S097	T014	TRUE	TRUE	0	0	1	1	none	2.04513113013e-05
S102	T014	TRUE	TRUE	0	0	1	1	none	0.0001261453360013
S106	T014	TRUE	TRUE	0	0	1	1	none	9.6444364392e-06
S130	T014	TRUE	TRUE	0	0	1	1	none	0.0001343995768085
T009	T014	FALSE	FALSE	0	0	1	1	none	1.86262550969e-05
T010	T014	FALSE	FALSE	0	0	1	1	none	1.64631301484e-05
T013	T014	FALSE	FALSE	0	0	1	1	none	7.92393694232e-05
S002	T020	TRUE	TRUE	0	0	1	1	none	7.56787921556e-05
S007	T020	TRUE	TRUE	0	0	1	1	none	4.47974360376e-05
S021	T020	TRUE	TRUE	0	0	1	1	none	7.40499128271e-05
S024	T020	TRUE	TRUE	0	0	1	1	none	7.4720796846e-05
S025	T020	TRUE	TRUE	0	0	1	1	none	8.24391101666e-05
S026	T020	TRUE	TRUE	0	0	1	1	none	7.30428200627e-05
S038	T020	TRUE	TRUE	0	0	1	1	none	4.3118691051e-06
S039	T020	TRUE	TRUE	0	0	1	1	none	7.67520663737e-05
S040	T020	TRUE	TRUE	0	0	1	1	none	0.0001251472248112
S042	T020	TRUE	TRUE	0	0	1	1	none	7.43858490119e-05
S071	T020	TRUE	TRUE	0	0	1	1	none	0.0001129476751959
S078	T020	TRUE	TRUE	0	0	1	1	none	7.40821288526e-05
S081	T020	TRUE	TRUE	0	0	1	1	none	7.54666035769e-05
S085	T020	TRUE	TRUE	0	0	1	1	none	0.0001147605793347
S087	T020	TRUE	TRUE	0	0	1	1	none	0.0001343256877056
S093	T020	TRUE	TRUE	0	0	1	1	none	0.0001283517695018
S097	T020	TRUE	TRUE	0	0	1	1	none	7.98386458837e-05
S102	T020	TRUE	TRUE	0	0	1	1	none	0.0001257138236637
S106	T020	TRUE	TRUE	0	0	1	1	none	7.19339010056e-05
S130	T020	TRUE	TRUE	0	0	1	1	none	0.0001339680644709
T009	T020	FALSE	FALSE	0	0	1	1	none	7.80135896793e-05
T010	T020	FALSE	FALSE	0	0	1	1	none	7.58504647308e-05
T013	T020	FALSE	FALSE	0	0	1	1	none	1.30281572694e-05
T014	T020	TRUE	TRUE	0	0	1	1	none	7.52175126208e-05
S002	T021	FALSE	FALSE	0	0	1	1	none	1.99665597837e-05
S007	T021	FALSE	FALSE	0	0	1	1	none	6.93256471857e-05
S021	T021	FALSE	FALSE	0	0	1	1	none	1.83376804552e-05
S024	T021	FALSE	FALSE	0	0	1	1	none	1.90085644741e-05
S025	T021	FALSE	FALSE	0	0	1	1	none	2.32204678507e-05
S026	T021	FALSE	FALSE	0	0	1	1	none	9.6624017428e-06
S038	T021	FALSE	FALSE	0	0	1	1	none	7.57976057664e-05
S039	T021	FALSE	FALSE	0	0	1	1	none	2.10398340018e-05
S040	T021	FALSE	FALSE	0	0	1	1	none	0.0001292538393593
S042	T021	FALSE	FALSE	0	0	1	1	none	1.867361664e-05
S071	T021	FALSE	FALSE	0	0	1	1	none	0.000117054289744
S078	T021	FALSE	FALSE	0	0	1	1	none	1.83698964807e-05
S081	T021	FALSE	FALSE	0	0	1	1	none	1.9754371205e-05
S085	T021	FALSE	FALSE	0	0	1	1	none	0.0001188671938828
S087	T021	FALSE	FALSE	0	0	1	1	none	0.0001384323022537
S093	T021	FALSE	FALSE	0	0	1	1	none	0.0001324583840499
S097	T021	FALSE	FALSE	0	0	1	1	none	2.06200035678e-05
S102	T021	FALSE	FALSE	0	0	1	1	none	0.0001298204382118
S106	T021	FALSE	FALSE	0	0	1	1	none	1.62216686337e-05
S130	T021	FALSE	FALSE	0	0	1	1	none	0.000138074679019
T009	T021	FALSE	FALSE	0	0	1	1	none	5.205275049e-06
T010	T021	FALSE	FALSE	0	0	1	1	none	4.2590101407e-06
T013	T021	FALSE	FALSE	0	0	1	1	none	8.29144716337e-05
T014	T021	FALSE	FALSE	0	0	1	1	none	1.95052802489e-05
T020	T021	FALSE	FALSE	0	0	1	1	none	7.88926148313e-05
S002	T028	TRUE	TRUE	0	0	1	1	none	7.10344577911e-05
S007	T028	TRUE	TRUE	0	0	1	1	none	2.67508063611e-05
S021	T028	TRUE	TRUE	0	0	1	1	none	6.94055784626e-05
S024	T028	TRUE	TRUE	0	0	1	1	none	7.00764624815e-05
S025	T028	TRUE	TRUE	0	0	1	1	none	7.77947758021e-05
S026	T028	TRUE	TRUE	0	0	1	1	none	6.83984856982e-05
S038	T028	TRUE	TRUE	0	0	1	1	none	4.66250602538e-05
S039	T028	TRUE	TRUE	0	0	1	1	none	7.21077320092e-05
S040	T028	TRUE	TRUE	0	0	1	1	none	0.0001205028904467
S042	T028	TRUE	TRUE	0	0	1	1	none	6.97415146474e-05
S071	T028	TRUE	TRUE	0	0	1	1	none	0.0001083033408314
S078	T028	TRUE	TRUE	0	0	1	1	none	6.94377944881e-05
S081	T028	TRUE	TRUE	0	0	1	1	none	7.08222692124e-05
S085	T028	TRUE	TRUE	0	0	1	1	none	0.0001101162449702
S087	T028	TRUE	TRUE	0	0	1	1	none	0.0001296813533411
S093	T028	TRUE	TRUE	0	0	1	1	none	0.0001237074351373
S097	T028	TRUE	TRUE	0	0	1	1	none	7.51943115192e-05
S102	T028	TRUE	TRUE	0	0	1	1	none	0.0001210694892992
S106	T028	TRUE	TRUE	0	0	1	1	none	6.72895666411e-05
S130	T028	TRUE	TRUE	0	0	1	1	none	0.0001293237301064
T009	T028	FALSE	FALSE	0	0	1	1	none	7.33692553148e-05
T010	T028	FALSE	FALSE	0	0	1	1	none	7.12061303663e-05
T013	T028	FALSE	FALSE	0	0	1	1	none	5.37419261211e-05
T014	T028	TRUE	TRUE	0	0	1	1	none	7.05731782563e-05
T020	T028	TRUE	TRUE	0	0	1	1	none	4.97200693187e-05
T021	T028	FALSE	FALSE	0	0	1	1	none	7.42482804668e-05
S002	T035a	TRUE	TRUE	0	0	1	1	none	0.0001352665183722
S007	T035a	TRUE	TRUE	0	0	1	1	none	0.0001248067588542
S021	T035a	TRUE	TRUE	0	0	1	1	none	0.0001336376390437
S024	T035a	TRUE	TRUE	0	0	1	1	none	0.0001343085230626
S025	T035a	TRUE	TRUE	0	0	1	1	none	0.0001420268363832
S026	T035a	TRUE	TRUE	0	0	1	1	none	0.0001326305462793
S038	T035a	TRUE	TRUE	0	0	1	1	none	0.0001312787174349
S039	T035a	TRUE	TRUE	0	0	1	1	none	0.0001363397925903
S040	T035a	TRUE	TRUE	0	0	1	1	none	6.53178107476e-05
S042	T035a	TRUE	TRUE	0	0	1	1	none	0.0001339735752285
S071	T035a	TRUE	TRUE	0	0	1	1	none	5.31182611323e-05
S078	T035a	TRUE	TRUE	0	0	1	1	none	0.0001336698550692
S081	T035a	TRUE	TRUE	0	0	1	1	none	0.0001350543297935
S085	T035a	TRUE	TRUE	0	0	1	1	none	2.85384817311e-05
S087	T035a	TRUE	TRUE	0	0	1	1	none	4.1940593818e-06
S093	T035a	TRUE	TRUE	0	0	1	1	none	7.2388170382e-06
S097	T035a	TRUE	TRUE	0	0	1	1	none	0.0001394263721003
S102	T035a	TRUE	TRUE	0	0	1	1	none	6.58844096001e-05
S106	T035a	TRUE	TRUE	0	0	1	1	none	0.0001315216272222
S130	T035a	TRUE	TRUE	0	0	1	1	none	3.8364361471e-06
T009	T035a	FALSE	FALSE	0	0	1	1	none	0.0001376013158959
T010	T035a	FALSE	FALSE	0	0	1	1	none	0.0001354381909474
T013	T035a	FALSE	FALSE	0	0	1	1	none	0.0001383955833022
T014	T035a	TRUE	TRUE	0	0	1	1	none	0.0001348052388374
T020	T035a	TRUE	TRUE	0	0	1	1	none	0.0001343737264998
T021	T035a	FALSE	FALSE	0	0	1	1	none	0.0001384803410479
T028	T035a	TRUE	TRUE	0	0	1	1	none	0.0001297293921353
S002	T035b	FALSE	FALSE	0	0	1	1	none	1.69244096832e-05
S007	T035b	FALSE	FALSE	0	0	1	1	none	6.62834970852e-05
S021	T035b	FALSE	FALSE	0	0	1	1	none	1.52955303547e-05
S024	T035b	FALSE	FALSE	0	0	1	1	none	1.59664143736e-05
S025	T035b	FALSE	FALSE	0	0	1	1	none	2.01783177502e-05
S026	T035b	FALSE	FALSE	0	0	1	1	none	6.6202516423e-06
S038	T035b	FALSE	FALSE	0	0	1	1	none	7.27554556659e-05
S039	T035b	FALSE	FALSE	0	0	1	1	none	1.79976839013e-05
S040	T035b	FALSE	FALSE	0	0	1	1	none	0.0001262116892588
S042	T035b	FALSE	FALSE	0	0	1	1	none	1.56314665395e-05
S071	T035b	FALSE	FALSE	0	0	1	1	none	0.0001140121396435
S078	T035b	FALSE	FALSE	0	0	1	1	none	1.53277463802e-05
S081	T035b	FALSE	FALSE	0	0	1	1	none	1.67122211045e-05
S085	T035b	FALSE	FALSE	0	0	1	1	none	0.0001158250437823
S087	T035b	FALSE	FALSE	0	0	1	1	none	0.0001353901521532
S093	T035b	FALSE	FALSE	0	0	1	1	none	0.0001294162339494
S097	T035b	FALSE	FALSE	0	0	1	1	none	1.75778534673e-05
S102	T035b	FALSE	FALSE	0	0	1	1	none	0.0001267782881113
S106	T035b	FALSE	FALSE	0	0	1	1	none	1.31795185332e-05
S130	T035b	FALSE	FALSE	0	0	1	1	none	0.0001350325289185
T009	T035b	FALSE	FALSE	0	0	1	1	none	4.5968450289e-06
T010	T035b	FALSE	FALSE	0	0	1	1	none	2.4337200804e-06
T013	T035b	FALSE	FALSE	0	0	1	1	none	7.98723215332e-05
T014	T035b	FALSE	FALSE	0	0	1	1	none	1.64631301484e-05
T020	T035b	FALSE	FALSE	0	0	1	1	none	7.58504647308e-05
T021	T035b	FALSE	FALSE	0	0	1	1	none	5.4758701809e-06
T028	T035b	FALSE	FALSE	0	0	1	1	none	7.12061303663e-05
T035a	T035b	FALSE	FALSE	0	0	1	1	none	0.0001354381909474
S002	T040	TRUE	TRUE	0	0	1	1	none	1.39432116533e-05
S007	T040	TRUE	TRUE	0	0	1	1	none	6.62044290393e-05
S021	T040	TRUE	TRUE	0	0	1	1	none	4.7001916088e-06
S024	T040	TRUE	TRUE	0	0	1	1	none	2.9373555473e-06
S025	T040	TRUE	TRUE	0	0	1	1	none	2.36056596483e-05
S026	T040	TRUE	TRUE	0	0	1	1	none	1.42093695444e-05
S038	T040	TRUE	TRUE	0	0	1	1	none	7.267638762e-05
S039	T040	TRUE	TRUE	0	0	1	1	none	7.4023451554e-06
S040	T040	TRUE	TRUE	0	0	1	1	none	0.0001261326212129
S042	T040	TRUE	TRUE	0	0	1	1	none	3.8192677534e-06
S071	T040	TRUE	TRUE	0	0	1	1	none	0.0001139330715976
S078	T040	TRUE	TRUE	0	0	1	1	none	7.6472440983e-06
S081	T040	TRUE	TRUE	0	0	1	1	none	2.466302238e-06
S085	T040	TRUE	TRUE	0	0	1	1	none	0.0001157459757364
S087	T040	TRUE	TRUE	0	0	1	1	none	0.0001353110841073
S093	T040	TRUE	TRUE	0	0	1	1	none	0.0001293371659035
S097	T040	TRUE	TRUE	0	0	1	1	none	2.10051953654e-05
S102	T040	TRUE	TRUE	0	0	1	1	none	0.0001266992200654
S106	T040	TRUE	TRUE	0	0	1	1	none	1.01983205033e-05
S130	T040	TRUE	TRUE	0	0	1	1	none	0.0001349534608726
T009	T040	FALSE	FALSE	0	0	1	1	none	1.9180139161e-05
T010	T040	FALSE	FALSE	0	0	1	1	none	1.70170142125e-05
T013	T040	FALSE	FALSE	0	0	1	1	none	7.97932534873e-05
T014	T040	TRUE	TRUE	0	0	1	1	none	4.6509313623e-06
T020	T040	TRUE	TRUE	0	0	1	1	none	7.57713966849e-05
T021	T040	FALSE	FALSE	0	0	1	1	none	2.0059164313e-05
T028	T040	TRUE	TRUE	0	0	1	1	none	7.11270623204e-05
T035a	T040	TRUE	TRUE	0	0	1	1	none	0.0001353591229015
T035b	T040	FALSE	FALSE	0	0	1	1	none	1.70170142125e-05
S002	T056	FALSE	FALSE	0	0	1	1	none	2.45822910283e-05
S007	T056	FALSE	FALSE	0	0	1	1	none	7.39413784303e-05
S021	T056	FALSE	FALSE	0	0	1	1	none	2.29534116998e-05
S024	T056	FALSE	FALSE	0	0	1	1	none	2.36242957187e-05
S025	T056	FALSE	FALSE	0	0	1	1	none	2.78361990953e-05
S026	T056	FALSE	FALSE	0	0	1	1	none	1.42781329874e-05
S038	T056	FALSE	FALSE	0	0	1	1	none	8.0413337011e-05
S039	T056	FALSE	FALSE	0	0	1	1	none	2.56555652464e-05
S040	T056	FALSE	FALSE	0	0	1	1	none	0.0001338695706039
S042	T056	FALSE	FALSE	0	0	1	1	none	2.32893478846e-05
S071	T056	FALSE	FALSE	0	0	1	1	none	0.0001216700209886
S078	T056	FALSE	FALSE	0	0	1	1	none	2.29856277253e-05
S081	T056	FALSE	FALSE	0	0	1	1	none	2.43701024496e-05
S085	T056	FALSE	FALSE	0	0	1	1	none	0.0001234829251274
S087	T056	FALSE	FALSE	0	0	1	1	none	0.0001430480334983
S093	T056	FALSE	FALSE	0	0	1	1	none	0.0001370741152945
S097	T056	FALSE	FALSE	0	0	1	1	none	2.52357348124e-05
S102	T056	FALSE	FALSE	0	0	1	1	none	0.0001344361694564
S106	T056	FALSE	FALSE	0	0	1	1	none	2.08373998783e-05
S130	T056	FALSE	FALSE	0	0	1	1	none	0.0001426904102636
T009	T056	TRUE	TRUE	1	0	1	1	anc	1.844176276e-06
T010	T056	FALSE	FALSE	0	0	1	1	none	8.8747413853e-06
T013	T056	FALSE	FALSE	0	0	1	1	none	8.75302028783e-05
T014	T056	FALSE	FALSE	0	0	1	1	none	2.41210114935e-05
T020	T056	FALSE	FALSE	0	0	1	1	none	8.35083460759e-05
T021	T056	FALSE	FALSE	0	0	1	1	none	1.07000314456e-05
T028	T056	FALSE	FALSE	0	0	1	1	none	7.88640117114e-05
T035a	T056	FALSE	FALSE	0	0	1	1	none	0.0001430960722925
T035b	T056	FALSE	FALSE	0	0	1	1	none	1.00916014255e-05
T040	T056	FALSE	FALSE	0	0	1	1	none	2.46748955576e-05
S002	T059	TRUE	TRUE	0	0	1	1	none	0.0001283942550334
S007	T059	TRUE	TRUE	0	0	1	1	none	0.0001179344955154
S021	T059	TRUE	TRUE	0	0	1	1	none	0.0001267653757049
S024	T059	TRUE	TRUE	0	0	1	1	none	0.0001274362597238
S025	T059	TRUE	TRUE	0	0	1	1	none	0.0001351545730444
S026	T059	TRUE	TRUE	0	0	1	1	none	0.0001257582829405
S038	T059	TRUE	TRUE	0	0	1	1	none	0.0001244064540961
S039	T059	TRUE	TRUE	0	0	1	1	none	0.0001294675292515
S040	T059	TRUE	TRUE	0	0	1	1	none	4.7879584302e-06
S042	T059	TRUE	TRUE	0	0	1	1	none	0.0001271013118897
S071	T059	TRUE	TRUE	0	0	1	1	none	2.48782798935e-05
S078	T059	TRUE	TRUE	0	0	1	1	none	0.0001267975917304
S081	T059	TRUE	TRUE	0	0	1	1	none	0.0001281820664547
S085	T059	TRUE	TRUE	0	0	1	1	none	4.80589019323e-05
S087	T059	TRUE	TRUE	0	0	1	1	none	6.76240103032e-05
S093	T059	TRUE	TRUE	0	0	1	1	none	6.16500920994e-05
S097	T059	TRUE	TRUE	0	0	1	1	none	0.0001325541087615
S102	T059	TRUE	TRUE	0	0	1	1	none	6.8910290413e-06
S106	T059	TRUE	TRUE	0	0	1	1	none	0.0001246493638834
S130	T059	TRUE	TRUE	0	0	1	1	none	6.72663870685e-05
T009	T059	FALSE	FALSE	0	0	1	1	none	0.0001307290525571
T010	T059	FALSE	FALSE	0	0	1	1	none	0.0001285659276086
T013	T059	FALSE	FALSE	0	0	1	1	none	0.0001315233199634
T014	T059	TRUE	TRUE	0	0	1	1	none	0.0001279329754986
T020	T059	TRUE	TRUE	0	0	1	1	none	0.000127501463161
T021	T059	FALSE	FALSE	0	0	1	1	none	0.0001316080777091
T028	T059	TRUE	TRUE	0	0	1	1	none	0.0001228571287965
T035a	T059	TRUE	TRUE	0	0	1	1	none	6.76720490974e-05
T035b	T059	FALSE	FALSE	0	0	1	1	none	0.0001285659276086
T040	T059	TRUE	TRUE	0	0	1	1	none	0.0001284868595627
T056	T059	FALSE	FALSE	0	0	1	1	none	0.0001362238089537
S002	T065	TRUE	TRUE	0	0	1	1	none	7.44564494485e-05
S007	T065	TRUE	TRUE	0	0	1	1	none	4.35750933305e-05
S021	T065	TRUE	TRUE	0	0	1	1	none	7.282757012e-05
S024	T065	TRUE	TRUE	0	0	1	1	none	7.34984541389e-05
S025	T065	TRUE	TRUE	0	0	1	1	none	8.12167674595e-05
S026	T065	TRUE	TRUE	0	0	1	1	none	7.18204773556e-05
S038	T065	TRUE	TRUE	0	0	1	1	none	4.688948695e-06
S039	T065	TRUE	TRUE	0	0	1	1	none	7.55297236666e-05
S040	T065	TRUE	TRUE	0	0	1	1	none	0.0001239248821041
S042	T065	TRUE	TRUE	0	0	1	1	none	7.31635063048e-05
S071	T065	TRUE	TRUE	0	0	1	1	none	0.0001117253324888
S078	T065	TRUE	TRUE	0	0	1	1	none	7.28597861455e-05
S081	T065	TRUE	TRUE	0	0	1	1	none	7.42442608698e-05
S085	T065	TRUE	TRUE	0	0	1	1	none	0.0001135382366276
S087	T065	TRUE	TRUE	0	0	1	1	none	0.0001331033449985
S093	T065	TRUE	TRUE	0	0	1	1	none	0.0001271294267947
S097	T065	TRUE	TRUE	0	0	1	1	none	7.86163031766e-05
S102	T065	TRUE	TRUE	0	0	1	1	none	0.0001244914809566
S106	T065	TRUE	TRUE	0	0	1	1	none	7.07115582985e-05
S130	T065	TRUE	TRUE	0	0	1	1	none	0.0001327457217638
T009	T065	FALSE	FALSE	0	0	1	1	none	7.67912469722e-05
T010	T065	FALSE	FALSE	0	0	1	1	none	7.46281220237e-05
T013	T065	FALSE	FALSE	0	0	1	1	none	9.1284325833e-06
T014	T065	TRUE	TRUE	0	0	1	1	none	7.39951699137e-05
T020	T065	TRUE	TRUE	0	0	1	1	none	7.7839577599e-06
T021	T065	FALSE	FALSE	0	0	1	1	none	7.76702721242e-05
T028	T065	TRUE	TRUE	0	0	1	1	none	4.84977266116e-05
T035a	T065	TRUE	TRUE	0	0	1	1	none	0.0001331513837927
T035b	T065	FALSE	FALSE	0	0	1	1	none	7.46281220237e-05
T040	T065	TRUE	TRUE	0	0	1	1	none	7.45490539778e-05
T056	T065	FALSE	FALSE	0	0	1	1	none	8.22860033688e-05
T059	T065	TRUE	TRUE	0	0	1	1	none	0.0001262791204539
S002	T069	TRUE	TRUE	0	0	1	1	none	0.0001445388882592
S007	T069	TRUE	TRUE	0	0	1	1	none	0.0001340791287412
S021	T069	TRUE	TRUE	0	0	1	1	none	0.0001429100089307
S024	T069	TRUE	TRUE	0	0	1	1	none	0.0001435808929496
S025	T069	TRUE	TRUE	0	0	1	1	none	0.0001512992062702
S026	T069	TRUE	TRUE	0	0	1	1	none	0.0001419029161663
S038	T069	TRUE	TRUE	0	0	1	1	none	0.0001405510873219
S039	T069	TRUE	TRUE	0	0	1	1	none	0.0001456121624773
S040	T069	TRUE	TRUE	0	0	1	1	none	5.32224627346e-05
S042	T069	TRUE	TRUE	0	0	1	1	none	0.0001432459451155
S071	T069	TRUE	TRUE	0	0	1	1	none	3.19152812311e-05
S078	T069	TRUE	TRUE	0	0	1	1	none	0.0001429422249562
S081	T069	TRUE	TRUE	0	0	1	1	none	0.0001443266996805
S085	T069	TRUE	TRUE	0	0	1	1	none	6.42035351581e-05
S087	T069	TRUE	TRUE	0	0	1	1	none	8.3768643529e-05
S093	T069	TRUE	TRUE	0	0	1	1	none	7.77947253252e-05
S097	T069	TRUE	TRUE	0	0	1	1	none	0.0001486987419873
S102	T069	TRUE	TRUE	0	0	1	1	none	5.37890615871e-05
S106	T069	TRUE	TRUE	0	0	1	1	none	0.0001407939971092
S130	T069	TRUE	TRUE	0	0	1	1	none	8.34110202943e-05
T009	T069	FALSE	FALSE	0	0	1	1	none	0.0001468736857829
T010	T069	FALSE	FALSE	0	0	1	1	none	0.0001447105608344
T013	T069	FALSE	FALSE	0	0	1	1	none	0.0001476679531892
T014	T069	TRUE	TRUE	0	0	1	1	none	0.0001440776087244
T020	T069	TRUE	TRUE	0	0	1	1	none	0.0001436460963868
T021	T069	FALSE	FALSE	0	0	1	1	none	0.0001477527109349
T028	T069	TRUE	TRUE	0	0	1	1	none	0.0001390017620223
T035a	T069	TRUE	TRUE	0	0	1	1	none	8.38166823232e-05
T035b	T069	FALSE	FALSE	0	0	1	1	none	0.0001447105608344
T040	T069	TRUE	TRUE	0	0	1	1	none	0.0001446314927885
T056	T069	FALSE	FALSE	0	0	1	1	none	0.0001523684421795
T059	T069	TRUE	TRUE	0	0	1	1	none	5.55767010844e-05
T065	T069	TRUE	TRUE	0	0	1	1	none	0.0001424237536797
S002	T073	FALSE	FALSE	0	0	1	1	none	1.99665597837e-05
S007	T073	FALSE	FALSE	0	0	1	1	none	6.93256471857e-05
S021	T073	FALSE	FALSE	0	0	1	1	none	1.83376804552e-05
S024	T073	FALSE	FALSE	0	0	1	1	none	1.90085644741e-05
S025	T073	FALSE	FALSE	0	0	1	1	none	2.32204678507e-05
S026	T073	FALSE	FALSE	0	0	1	1	none	9.6624017428e-06
S038	T073	FALSE	FALSE	0	0	1	1	none	7.57976057664e-05
S039	T073	FALSE	FALSE	0	0	1	1	none	2.10398340018e-05
S040	T073	FALSE	FALSE	0	0	1	1	none	0.0001292538393593
S042	T073	FALSE	FALSE	0	0	1	1	none	1.867361664e-05
S071	T073	FALSE	FALSE	0	0	1	1	none	0.000117054289744
S078	T073	FALSE	FALSE	0	0	1	1	none	1.83698964807e-05
S081	T073	FALSE	FALSE	0	0	1	1	none	1.9754371205e-05
S085	T073	FALSE	FALSE	0	0	1	1	none	0.0001188671938828
S087	T073	FALSE	FALSE	0	0	1	1	none	0.0001384323022537
S093	T073	FALSE	FALSE	0	0	1	1	none	0.0001324583840499
S097	T073	FALSE	FALSE	0	0	1	1	none	2.06200035678e-05
S102	T073	FALSE	FALSE	0	0	1	1	none	0.0001298204382118
S106	T073	FALSE	FALSE	0	0	1	1	none	1.62216686337e-05
S130	T073	FALSE	FALSE	0	0	1	1	none	0.000138074679019
T009	T073	FALSE	FALSE	0	0	1	1	none	5.205275049e-06
T010	T073	FALSE	FALSE	0	0	1	1	none	4.2590101407e-06
T013	T073	FALSE	FALSE	0	0	1	1	none	8.29144716337e-05
T014	T073	FALSE	FALSE	0	0	1	1	none	1.95052802489e-05
T020	T073	FALSE	FALSE	0	0	1	1	none	7.88926148313e-05
T021	T073	TRUE	TRUE	0	0	1	1	none	1.2168600402e-06
T028	T073	FALSE	FALSE	0	0	1	1	none	7.42482804668e-05
T035a	T073	FALSE	FALSE	0	0	1	1	none	0.0001384803410479
T035b	T073	FALSE	FALSE	0	0	1	1	none	5.4758701809e-06
T040	T073	FALSE	FALSE	0	0	1	1	none	2.0059164313e-05
T056	T073	FALSE	FALSE	0	0	1	1	none	1.07000314456e-05
T059	T073	FALSE	FALSE	0	0	1	1	none	0.0001316080777091
T065	T073	FALSE	FALSE	0	0	1	1	none	7.76702721242e-05
T069	T073	FALSE	FALSE	0	0	1	1	none	0.0001477527109349
S002	T075	TRUE	TRUE	0	0	1	1	none	6.38241105791e-05
S007	T075	TRUE	TRUE	0	0	1	1	none	5.33643510611e-05
S021	T075	TRUE	TRUE	0	0	1	1	none	6.21952312506e-05
S024	T075	TRUE	TRUE	0	0	1	1	none	6.28661152695e-05
S025	T075	TRUE	TRUE	0	0	1	1	none	7.05844285901e-05
S026	T075	TRUE	TRUE	0	0	1	1	none	6.11881384862e-05
S038	T075	TRUE	TRUE	0	0	1	1	none	5.98363096418e-05
S039	T075	TRUE	TRUE	0	0	1	1	none	6.48973847972e-05
S040	T075	TRUE	TRUE	0	0	1	1	none	0.0001120756831945
S042	T075	TRUE	TRUE	0	0	1	1	none	6.25311674354e-05
S071	T075	TRUE	TRUE	0	0	1	1	none	9.98761335792e-05
S078	T075	TRUE	TRUE	0	0	1	1	none	6.22274472761e-05
S081	T075	TRUE	TRUE	0	0	1	1	none	6.36119220004e-05
S085	T075	TRUE	TRUE	0	0	1	1	none	0.000101689037718
S087	T075	TRUE	TRUE	0	0	1	1	none	0.0001212541460889
S093	T075	TRUE	TRUE	0	0	1	1	none	0.0001152802278851
S097	T075	TRUE	TRUE	0	0	1	1	none	6.79839643072e-05
S102	T075	TRUE	TRUE	0	0	1	1	none	0.000112642282047
S106	T075	TRUE	TRUE	0	0	1	1	none	6.00792194291e-05
S130	T075	TRUE	TRUE	0	0	1	1	none	0.0001208965228542
T009	T075	FALSE	FALSE	0	0	1	1	none	6.61589081028e-05
T010	T075	FALSE	FALSE	0	0	1	1	none	6.39957831543e-05
T013	T075	FALSE	FALSE	0	0	1	1	none	6.69531755091e-05
T014	T075	TRUE	TRUE	0	0	1	1	none	6.33628310443e-05
T020	T075	TRUE	TRUE	0	0	1	1	none	6.29313187067e-05
T021	T075	FALSE	FALSE	0	0	1	1	none	6.70379332548e-05
T028	T075	TRUE	TRUE	0	0	1	1	none	5.82869843422e-05
T035a	T075	TRUE	TRUE	0	0	1	1	none	0.0001213021848831
T035b	T075	FALSE	FALSE	0	0	1	1	none	6.39957831543e-05
T040	T075	TRUE	TRUE	0	0	1	1	none	6.39167151084e-05
T056	T075	FALSE	FALSE	0	0	1	1	none	7.16536644994e-05
T059	T075	TRUE	TRUE	0	0	1	1	none	0.0001144299215443
T065	T075	TRUE	TRUE	0	0	1	1	none	6.17089759996e-05
T069	T075	TRUE	TRUE	0	0	1	1	none	0.0001305745547701
T073	T075	FALSE	FALSE	0	0	1	1	none	6.70379332548e-05
S002	T077	FALSE	FALSE	0	0	1	1	none	1.93581297636e-05
S007	T077	FALSE	FALSE	0	0	1	1	none	6.87172171656e-05
S021	T077	FALSE	FALSE	0	0	1	1	none	1.77292504351e-05
S024	T077	FALSE	FALSE	0	0	1	1	none	1.8400134454e-05
S025	T077	FALSE	FALSE	0	0	1	1	none	2.26120378306e-05
S026	T077	FALSE	FALSE	0	0	1	1	none	9.0539717227e-06
S038	T077	FALSE	FALSE	0	0	1	1	none	7.51891757463e-05
S039	T077	FALSE	FALSE	0	0	1	1	none	2.04314039817e-05
S040	T077	FALSE	FALSE	0	0	1	1	none	0.0001286454093392
S042	T077	FALSE	FALSE	0	0	1	1	none	1.80651866199e-05
S071	T077	FALSE	FALSE	0	0	1	1	none	0.0001164458597239
S078	T077	FALSE	FALSE	0	0	1	1	none	1.77614664606e-05
S081	T077	FALSE	FALSE	0	0	1	1	none	1.91459411849e-05
S085	T077	FALSE	FALSE	0	0	1	1	none	0.0001182587638627
S087	T077	FALSE	FALSE	0	0	1	1	none	0.0001378238722336
S093	T077	FALSE	FALSE	0	0	1	1	none	0.0001318499540298
S097	T077	FALSE	FALSE	0	0	1	1	none	2.00115735477e-05
S102	T077	FALSE	FALSE	0	0	1	1	none	0.0001292120081917
S106	T077	FALSE	FALSE	0	0	1	1	none	1.56132386136e-05
S130	T077	FALSE	FALSE	0	0	1	1	none	0.0001374662489989
T009	T077	FALSE	FALSE	0	0	1	1	none	4.5968450289e-06
T010	T077	FALSE	FALSE	0	0	1	1	none	3.6505801206e-06
T013	T077	FALSE	FALSE	0	0	1	1	none	8.23060416136e-05
T014	T077	FALSE	FALSE	0	0	1	1	none	1.88968502288e-05
T020	T077	FALSE	FALSE	0	0	1	1	none	7.82841848112e-05
T021	T077	TRUE	TRUE	0	0	1	1	none	1.8252900603e-06
T028	T077	FALSE	FALSE	0	0	1	1	none	7.36398504467e-05
T035a	T077	FALSE	FALSE	0	0	1	1	none	0.0001378719110278
T035b	T077	FALSE	FALSE	0	0	1	1	none	4.8674401608e-06
T040	T077	FALSE	FALSE	0	0	1	1	none	1.94507342929e-05
T056	T077	FALSE	FALSE	0	0	1	1	none	1.00916014255e-05
T059	T077	FALSE	FALSE	0	0	1	1	none	0.000130999647689
T065	T077	FALSE	FALSE	0	0	1	1	none	7.70618421041e-05
T069	T077	FALSE	FALSE	0	0	1	1	none	0.0001471442809148
T073	T077	TRUE	TRUE	0	0	1	1	none	1.8252900603e-06
T075	T077	FALSE	FALSE	0	0	1	1	none	6.64295032347e-05
S002	T087	FALSE	FALSE	0	0	1	1	none	1.81412697234e-05
S007	T087	FALSE	FALSE	0	0	1	1	none	6.75003571254e-05
S021	T087	FALSE	FALSE	0	0	1	1	none	1.65123903949e-05
S024	T087	FALSE	FALSE	0	0	1	1	none	1.71832744138e-05
S025	T087	FALSE	FALSE	0	0	1	1	none	2.13951777904e-05
S026	T087	FALSE	FALSE	0	0	1	1	none	7.8371116825e-06
S038	T087	FALSE	FALSE	0	0	1	1	none	7.39723157061e-05
S039	T087	FALSE	FALSE	0	0	1	1	none	1.92145439415e-05
S040	T087	FALSE	FALSE	0	0	1	1	none	0.000127428549299
S042	T087	FALSE	FALSE	0	0	1	1	none	1.68483265797e-05
S071	T087	FALSE	FALSE	0	0	1	1	none	0.0001152289996837
S078	T087	FALSE	FALSE	0	0	1	1	none	1.65446064204e-05
S081	T087	FALSE	FALSE	0	0	1	1	none	1.79290811447e-05
S085	T087	FALSE	FALSE	0	0	1	1	none	0.0001170419038225
S087	T087	FALSE	FALSE	0	0	1	1	none	0.0001366070121934
S093	T087	FALSE	FALSE	0	0	1	1	none	0.0001306330939896
S097	T087	FALSE	FALSE	0	0	1	1	none	1.87947135075e-05
S102	T087	FALSE	FALSE	0	0	1	1	none	0.0001279951481515
S106	T087	FALSE	FALSE	0	0	1	1	none	1.43963785734e-05
S130	T087	FALSE	FALSE	0	0	1	1	none	0.0001362493889587
T009	T087	FALSE	FALSE	0	0	1	1	none	3.3799849887e-06
T010	T087	FALSE	FALSE	0	0	1	1	none	2.4337200804e-06
T013	T087	FALSE	FALSE	0	0	1	1	none	8.10891815734e-05
T014	T087	FALSE	FALSE	0	0	1	1	none	1.76799901886e-05
T020	T087	FALSE	FALSE	0	0	1	1	none	7.7067324771e-05
T021	T087	FALSE	FALSE	0	0	1	1	none	3.0421501005e-06
T028	T087	FALSE	FALSE	0	0	1	1	none	7.24229904065e-05
T035a	T087	FALSE	FALSE	0	0	1	1	none	0.0001366550509876
T035b	T087	FALSE	FALSE	0	0	1	1	none	3.6505801206e-06
T040	T087	FALSE	FALSE	0	0	1	1	none	1.82338742527e-05
T056	T087	FALSE	FALSE	0	0	1	1	none	8.8747413853e-06
T059	T087	FALSE	FALSE	0	0	1	1	none	0.0001297827876488
T065	T087	FALSE	FALSE	0	0	1	1	none	7.58449820639e-05
T069	T087	FALSE	FALSE	0	0	1	1	none	0.0001459274208746
T073	T087	FALSE	FALSE	0	0	1	1	none	3.0421501005e-06
T075	T087	FALSE	FALSE	0	0	1	1	none	6.52126431945e-05
T077	T087	FALSE	FALSE	0	0	1	1	none	2.4337200804e-06
S002	T095	TRUE	TRUE	0	0	1	1	none	0.0001359742225539
S007	T095	TRUE	TRUE	0	0	1	1	none	0.0001255144630359
S021	T095	TRUE	TRUE	0	0	1	1	none	0.0001343453432254
S024	T095	TRUE	TRUE	0	0	1	1	none	0.0001350162272443
S025	T095	TRUE	TRUE	0	0	1	1	none	0.0001427345405649
S026	T095	TRUE	TRUE	0	0	1	1	none	0.000133338250461
S038	T095	TRUE	TRUE	0	0	1	1	none	0.0001319864216166
S039	T095	TRUE	TRUE	0	0	1	1	none	0.000137047496772
S040	T095	TRUE	TRUE	0	0	1	1	none	6.60255149293e-05
S042	T095	TRUE	TRUE	0	0	1	1	none	0.0001346812794102
S071	T095	TRUE	TRUE	0	0	1	1	none	5.3825965314e-05
S078	T095	TRUE	TRUE	0	0	1	1	none	0.0001343775592509
S081	T095	TRUE	TRUE	0	0	1	1	none	0.0001357620339752
S085	T095	TRUE	TRUE	0	0	1	1	none	2.92461859128e-05
S087	T095	TRUE	TRUE	0	0	1	1	none	2.1931588741e-06
S093	T095	TRUE	TRUE	0	0	1	1	none	7.9465212199e-06
S097	T095	TRUE	TRUE	0	0	1	1	none	0.000140134076282
S102	T095	TRUE	TRUE	0	0	1	1	none	6.65921137818e-05
S106	T095	TRUE	TRUE	0	0	1	1	none	0.0001322293314039
S130	T095	TRUE	TRUE	0	0	1	1	none	3.0523956796e-06
T009	T095	FALSE	FALSE	0	0	1	1	none	0.0001383090200776
T010	T095	FALSE	FALSE	0	0	1	1	none	0.0001361458951291
T013	T095	FALSE	FALSE	0	0	1	1	none	0.0001391032874839
T014	T095	TRUE	TRUE	0	0	1	1	none	0.0001355129430191
T020	T095	TRUE	TRUE	0	0	1	1	none	0.0001350814306815
T021	T095	FALSE	FALSE	0	0	1	1	none	0.0001391880452296
T028	T095	TRUE	TRUE	0	0	1	1	none	0.000130437096317
T035a	T095	TRUE	TRUE	0	0	1	1	none	4.9498023577e-06
T035b	T095	FALSE	FALSE	0	0	1	1	none	0.0001361458951291
T040	T095	TRUE	TRUE	0	0	1	1	none	0.0001360668270832
T056	T095	FALSE	FALSE	0	0	1	1	none	0.0001438037764742
T059	T095	TRUE	TRUE	0	0	1	1	none	6.83797532791e-05
T065	T095	TRUE	TRUE	0	0	1	1	none	0.0001338590879744
T069	T095	TRUE	TRUE	0	0	1	1	none	8.45243865049e-05
T073	T095	FALSE	FALSE	0	0	1	1	none	0.0001391880452296
T075	T095	TRUE	TRUE	0	0	1	1	none	0.0001220098890648
T077	T095	FALSE	FALSE	0	0	1	1	none	0.0001385796152095
T087	T095	FALSE	FALSE	0	0	1	1	none	0.0001373627551693
S002	T099a	TRUE	TRUE	0	0	1	1	none	0.0001349242201321
S007	T099a	TRUE	TRUE	0	0	1	1	none	0.0001244644606141
S021	T099a	TRUE	TRUE	0	0	1	1	none	0.0001332953408036
S024	T099a	TRUE	TRUE	0	0	1	1	none	0.0001339662248225
S025	T099a	TRUE	TRUE	0	0	1	1	none	0.0001416845381431
S026	T099a	TRUE	TRUE	0	0	1	1	none	0.0001322882480392
S038	T099a	TRUE	TRUE	0	0	1	1	none	0.0001309364191948
S039	T099a	TRUE	TRUE	0	0	1	1	none	0.0001359974943502
S040	T099a	TRUE	TRUE	0	0	1	1	none	6.49755125075e-05
S042	T099a	TRUE	TRUE	0	0	1	1	none	0.0001336312769884
S071	T099a	TRUE	TRUE	0	0	1	1	none	5.27759628922e-05
S078	T099a	TRUE	TRUE	0	0	1	1	none	0.0001333275568291
S081	T099a	TRUE	TRUE	0	0	1	1	none	0.0001347120315534
S085	T099a	TRUE	TRUE	0	0	1	1	none	2.8196183491e-05
S087	T099a	TRUE	TRUE	0	0	1	1	none	5.0686211819e-06
S093	T099a	TRUE	TRUE	0	0	1	1	none	6.8965187981e-06
S097	T099a	TRUE	TRUE	0	0	1	1	none	0.0001390840738602
S102	T099a	TRUE	TRUE	0	0	1	1	none	6.554211136e-05
S106	T099a	TRUE	TRUE	0	0	1	1	none	0.0001311793289821
S130	T099a	TRUE	TRUE	0	0	1	1	none	4.7109979472e-06
T009	T099a	FALSE	FALSE	0	0	1	1	none	0.0001372590176558
T010	T099a	FALSE	FALSE	0	0	1	1	none	0.0001350958927073
T013	T099a	FALSE	FALSE	0	0	1	1	none	0.0001380532850621
T014	T099a	TRUE	TRUE	0	0	1	1	none	0.0001344629405973
T020	T099a	TRUE	TRUE	0	0	1	1	none	0.0001340314282597
T021	T099a	FALSE	FALSE	0	0	1	1	none	0.0001381380428078
T028	T099a	TRUE	TRUE	0	0	1	1	none	0.0001293870938952
T035a	T099a	TRUE	TRUE	0	0	1	1	none	5.1166599761e-06
T035b	T099a	FALSE	FALSE	0	0	1	1	none	0.0001350958927073
T040	T099a	TRUE	TRUE	0	0	1	1	none	0.0001350168246614
T056	T099a	FALSE	FALSE	0	0	1	1	none	0.0001427537740524
T059	T099a	TRUE	TRUE	0	0	1	1	none	6.73297508573e-05
T065	T099a	TRUE	TRUE	0	0	1	1	none	0.0001328090855526
T069	T099a	TRUE	TRUE	0	0	1	1	none	8.34743840831e-05
T073	T099a	FALSE	FALSE	0	0	1	1	none	0.0001381380428078
T075	T099a	TRUE	TRUE	0	0	1	1	none	0.000120959886643
T077	T099a	FALSE	FALSE	0	0	1	1	none	0.0001375296127877
T087	T099a	FALSE	FALSE	0	0	1	1	none	0.0001363127527475
T095	T099a	TRUE	TRUE	0	0	1	1	none	5.8243641578e-06
S002	T102	FALSE	FALSE	0	0	1	1	none	0.0001396248026745
S007	T102	FALSE	FALSE	0	0	1	1	none	0.0001291650431565
S021	T102	FALSE	FALSE	0	0	1	1	none	0.000137995923346
S024	T102	FALSE	FALSE	0	0	1	1	none	0.0001386668073649
S025	T102	FALSE	FALSE	0	0	1	1	none	0.0001463851206855
S026	T102	FALSE	FALSE	0	0	1	1	none	0.0001369888305816
S038	T102	FALSE	FALSE	0	0	1	1	none	0.0001356370017372
S039	T102	FALSE	FALSE	0	0	1	1	none	0.0001406980768926
S040	T102	FALSE	FALSE	0	0	1	1	none	6.96760950499e-05
S042	T102	FALSE	FALSE	0	0	1	1	none	0.0001383318595308
S071	T102	FALSE	FALSE	0	0	1	1	none	5.74765454346e-05
S078	T102	FALSE	FALSE	0	0	1	1	none	0.0001380281393715
S081	T102	FALSE	FALSE	0	0	1	1	none	0.0001394126140958
S085	T102	FALSE	FALSE	0	0	1	1	none	3.28967660334e-05
S087	T102	FALSE	FALSE	0	0	1	1	none	5.8437389947e-06
S093	T102	FALSE	FALSE	0	0	1	1	none	1.15971013405e-05
S097	T102	FALSE	FALSE	0	0	1	1	none	0.0001437846564026
S102	T102	FALSE	FALSE	0	0	1	1	none	7.02426939024e-05
S106	T102	FALSE	FALSE	0	0	1	1	none	0.0001358799115245
S130	T102	FALSE	FALSE	0	0	1	1	none	6.7029758002e-06
T009	T102	FALSE	FALSE	0	0	1	1	none	0.0001419596001982
T010	T102	FALSE	FALSE	0	0	1	1	none	0.0001397964752497
T013	T102	FALSE	FALSE	0	0	1	1	none	0.0001427538676045
T014	T102	FALSE	FALSE	0	0	1	1	none	0.0001391635231397
T020	T102	FALSE	FALSE	0	0	1	1	none	0.0001387320108021
T021	T102	FALSE	FALSE	0	0	1	1	none	0.0001428386253502
T028	T102	FALSE	FALSE	0	0	1	1	none	0.0001340876764376
T035a	T102	FALSE	FALSE	0	0	1	1	none	8.6003824783e-06
T035b	T102	FALSE	FALSE	0	0	1	1	none	0.0001397964752497
T040	T102	FALSE	FALSE	0	0	1	1	none	0.0001397174072038
T056	T102	FALSE	FALSE	0	0	1	1	none	0.0001474543565948
T059	T102	FALSE	FALSE	0	0	1	1	none	7.20303333997e-05
T065	T102	FALSE	FALSE	0	0	1	1	none	0.000137509668095
T069	T102	FALSE	FALSE	0	0	1	1	none	8.81749666255e-05
T073	T102	FALSE	FALSE	0	0	1	1	none	0.0001428386253502
T075	T102	FALSE	FALSE	0	0	1	1	none	0.0001256604691854
T077	T102	FALSE	FALSE	0	0	1	1	none	0.0001422301953301
T087	T102	FALSE	FALSE	0	0	1	1	none	0.0001410133352899
T095	T102	TRUE	TRUE	1	0	1	1	anc	6.084300201e-07
T099a	T102	FALSE	FALSE	0	0	1	1	none	9.4749442784e-06
S002	T104	FALSE	FALSE	0	0	1	1	none	7.6756887821e-05
S007	T104	FALSE	FALSE	0	0	1	1	none	3.2473236391e-05
S021	T104	FALSE	FALSE	0	0	1	1	none	7.51280084925e-05
S024	T104	FALSE	FALSE	0	0	1	1	none	7.57988925114e-05
S025	T104	FALSE	FALSE	0	0	1	1	none	8.3517205832e-05
S026	T104	FALSE	FALSE	0	0	1	1	none	7.41209157281e-05
S038	T104	FALSE	FALSE	0	0	1	1	none	5.23474902837e-05
S039	T104	FALSE	FALSE	0	0	1	1	none	7.78301620391e-05
S040	T104	FALSE	FALSE	0	0	1	1	none	0.0001262253204766
S042	T104	FALSE	FALSE	0	0	1	1	none	7.54639446773e-05
S071	T104	FALSE	FALSE	0	0	1	1	none	0.0001140257708613
S078	T104	FALSE	FALSE	0	0	1	1	none	7.5160224518e-05
S081	T104	FALSE	FALSE	0	0	1	1	none	7.65446992423e-05
S085	T104	FALSE	FALSE	0	0	1	1	none	0.0001158386750001
S087	T104	FALSE	FALSE	0	0	1	1	none	0.000135403783371
S093	T104	FALSE	FALSE	0	0	1	1	none	0.0001294298651672
S097	T104	FALSE	FALSE	0	0	1	1	none	8.09167415491e-05
S102	T104	FALSE	FALSE	0	0	1	1	none	0.0001267919193291
S106	T104	FALSE	FALSE	0	0	1	1	none	7.3011996671e-05
S130	T104	FALSE	FALSE	0	0	1	1	none	0.0001350461601363
T009	T104	FALSE	FALSE	0	0	1	1	none	7.90916853447e-05
T010	T104	FALSE	FALSE	0	0	1	1	none	7.69285603962e-05
T013	T104	FALSE	FALSE	0	0	1	1	none	5.9464356151e-05
T014	T104	FALSE	FALSE	0	0	1	1	none	7.62956082862e-05
T020	T104	FALSE	FALSE	0	0	1	1	none	5.54424993486e-05
T021	T104	FALSE	FALSE	0	0	1	1	none	7.99707104967e-05
T028	T104	FALSE	FALSE	0	0	1	1	none	3.61790096319e-05
T035a	T104	FALSE	FALSE	0	0	1	1	none	0.0001354518221652
T035b	T104	FALSE	FALSE	0	0	1	1	none	7.69285603962e-05
T040	T104	FALSE	FALSE	0	0	1	1	none	7.68494923503e-05
T056	T104	FALSE	FALSE	0	0	1	1	none	8.45864417413e-05
T059	T104	FALSE	FALSE	0	0	1	1	none	0.0001285795588264
T065	T104	FALSE	FALSE	0	0	1	1	none	5.42201566415e-05
T069	T104	FALSE	FALSE	0	0	1	1	none	0.0001447241920522
T073	T104	FALSE	FALSE	0	0	1	1	none	7.99707104967e-05
T075	T104	FALSE	FALSE	0	0	1	1	none	6.40094143721e-05
T077	T104	FALSE	FALSE	0	0	1	1	none	7.93622804766e-05
T087	T104	FALSE	FALSE	0	0	1	1	none	7.81454204364e-05
T095	T104	FALSE	FALSE	0	0	1	1	none	0.0001361595263469
T099a	T104	FALSE	FALSE	0	0	1	1	none	0.0001351095239251
T102	T104	FALSE	FALSE	0	0	1	1	none	0.0001398101064675
S002	T105	TRUE	TRUE	0	0	1	1	none	7.44564494485e-05
S007	T105	TRUE	TRUE	0	0	1	1	none	4.35750933305e-05
S021	T105	TRUE	TRUE	0	0	1	1	none	7.282757012e-05
S024	T105	TRUE	TRUE	0	0	1	1	none	7.34984541389e-05
S025	T105	TRUE	TRUE	0	0	1	1	none	8.12167674595e-05
S026	T105	TRUE	TRUE	0	0	1	1	none	7.18204773556e-05
S038	T105	TRUE	TRUE	0	0	1	1	none	4.688948695e-06
S039	T105	TRUE	TRUE	0	0	1	1	none	7.55297236666e-05
S040	T105	TRUE	TRUE	0	0	1	1	none	0.0001239248821041
S042	T105	TRUE	TRUE	0	0	1	1	none	7.31635063048e-05
S071	T105	TRUE	TRUE	0	0	1	1	none	0.0001117253324888
S078	T105	TRUE	TRUE	0	0	1	1	none	7.28597861455e-05
S081	T105	TRUE	TRUE	0	0	1	1	none	7.42442608698e-05
S085	T105	TRUE	TRUE	0	0	1	1	none	0.0001135382366276
S087	T105	TRUE	TRUE	0	0	1	1	none	0.0001331033449985
S093	T105	TRUE	TRUE	0	0	1	1	none	0.0001271294267947
S097	T105	TRUE	TRUE	0	0	1	1	none	7.86163031766e-05
S102	T105	TRUE	TRUE	0	0	1	1	none	0.0001244914809566
S106	T105	TRUE	TRUE	0	0	1	1	none	7.07115582985e-05
S130	T105	TRUE	TRUE	0	0	1	1	none	0.0001327457217638
T009	T105	FALSE	FALSE	0	0	1	1	none	7.67912469722e-05
T010	T105	FALSE	FALSE	0	0	1	1	none	7.46281220237e-05
T013	T105	FALSE	FALSE	0	0	1	1	none	9.1284325833e-06
T014	T105	TRUE	TRUE	0	0	1	1	none	7.39951699137e-05
T020	T105	TRUE	TRUE	0	0	1	1	none	7.7839577599e-06
T021	T105	FALSE	FALSE	0	0	1	1	none	7.76702721242e-05
T028	T105	TRUE	TRUE	0	0	1	1	none	4.84977266116e-05
T035a	T105	TRUE	TRUE	0	0	1	1	none	0.0001331513837927
T035b	T105	FALSE	FALSE	0	0	1	1	none	7.46281220237e-05
T040	T105	TRUE	TRUE	0	0	1	1	none	7.45490539778e-05
T056	T105	FALSE	FALSE	0	0	1	1	none	8.22860033688e-05
T059	T105	TRUE	TRUE	0	0	1	1	none	0.0001262791204539
T065	T105	TRUE	TRUE	0	0	1	1	none	1.2168600402e-06
T069	T105	TRUE	TRUE	0	0	1	1	none	0.0001424237536797
T073	T105	FALSE	FALSE	0	0	1	1	none	7.76702721242e-05
T075	T105	TRUE	TRUE	0	0	1	1	none	6.17089759996e-05
T077	T105	FALSE	FALSE	0	0	1	1	none	7.70618421041e-05
T087	T105	FALSE	FALSE	0	0	1	1	none	7.58449820639e-05
T095	T105	TRUE	TRUE	0	0	1	1	none	0.0001338590879744
T099a	T105	TRUE	TRUE	0	0	1	1	none	0.0001328090855526
T102	T105	FALSE	FALSE	0	0	1	1	none	0.000137509668095
T104	T105	FALSE	FALSE	0	0	1	1	none	5.42201566415e-05
S002	T107	FALSE	FALSE	0	0	1	1	none	0.0001396248026745
S007	T107	FALSE	FALSE	0	0	1	1	none	0.0001291650431565
S021	T107	FALSE	FALSE	0	0	1	1	none	0.000137995923346
S024	T107	FALSE	FALSE	0	0	1	1	none	0.0001386668073649
S025	T107	FALSE	FALSE	0	0	1	1	none	0.0001463851206855
S026	T107	FALSE	FALSE	0	0	1	1	none	0.0001369888305816
S038	T107	FALSE	FALSE	0	0	1	1	none	0.0001356370017372
S039	T107	FALSE	FALSE	0	0	1	1	none	0.0001406980768926
S040	T107	FALSE	FALSE	0	0	1	1	none	6.96760950499e-05
S042	T107	FALSE	FALSE	0	0	1	1	none	0.0001383318595308
S071	T107	FALSE	FALSE	0	0	1	1	none	5.74765454346e-05
S078	T107	FALSE	FALSE	0	0	1	1	none	0.0001380281393715
S081	T107	FALSE	FALSE	0	0	1	1	none	0.0001394126140958
S085	T107	FALSE	FALSE	0	0	1	1	none	3.28967660334e-05
S087	T107	FALSE	FALSE	0	0	1	1	none	5.8437389947e-06
S093	T107	FALSE	FALSE	0	0	1	1	none	1.15971013405e-05
S097	T107	FALSE	FALSE	0	0	1	1	none	0.0001437846564026
S102	T107	FALSE	FALSE	0	0	1	1	none	7.02426939024e-05
S106	T107	FALSE	FALSE	0	0	1	1	none	0.0001358799115245
S130	T107	FALSE	FALSE	0	0	1	1	none	6.7029758002e-06
T009	T107	FALSE	FALSE	0	0	1	1	none	0.0001419596001982
T010	T107	FALSE	FALSE	0	0	1	1	none	0.0001397964752497
T013	T107	FALSE	FALSE	0	0	1	1	none	0.0001427538676045
T014	T107	FALSE	FALSE	0	0	1	1	none	0.0001391635231397
T020	T107	FALSE	FALSE	0	0	1	1	none	0.0001387320108021
T021	T107	FALSE	FALSE	0	0	1	1	none	0.0001428386253502
T028	T107	FALSE	FALSE	0	0	1	1	none	0.0001340876764376
T035a	T107	FALSE	FALSE	0	0	1	1	none	8.6003824783e-06
T035b	T107	FALSE	FALSE	0	0	1	1	none	0.0001397964752497
T040	T107	FALSE	FALSE	0	0	1	1	none	0.0001397174072038
T056	T107	FALSE	FALSE	0	0	1	1	none	0.0001474543565948
T059	T107	FALSE	FALSE	0	0	1	1	none	7.20303333997e-05
T065	T107	FALSE	FALSE	0	0	1	1	none	0.000137509668095
T069	T107	FALSE	FALSE	0	0	1	1	none	8.81749666255e-05
T073	T107	FALSE	FALSE	0	0	1	1	none	0.0001428386253502
T075	T107	FALSE	FALSE	0	0	1	1	none	0.0001256604691854
T077	T107	FALSE	FALSE	0	0	1	1	none	0.0001422301953301
T087	T107	FALSE	FALSE	0	0	1	1	none	0.0001410133352899
T095	T107	TRUE	TRUE	1	0	1	1	anc	6.084300201e-07
T099a	T107	FALSE	FALSE	0	0	1	1	none	9.4749442784e-06
T102	T107	FALSE	FALSE	0	0	1	1	none	4.8674401608e-06
T104	T107	FALSE	FALSE	0	0	1	1	none	0.0001398101064675
T105	T107	FALSE	FALSE	0	0	1	1	none	0.000137509668095
S002	T126	TRUE	TRUE	0	0	1	1	none	0.0001363703212802
S007	T126	TRUE	TRUE	0	0	1	1	none	0.0001259105617622
S021	T126	TRUE	TRUE	0	0	1	1	none	0.0001347414419517
S024	T126	TRUE	TRUE	0	0	1	1	none	0.0001354123259706
S025	T126	TRUE	TRUE	0	0	1	1	none	0.0001431306392912
S026	T126	TRUE	TRUE	0	0	1	1	none	0.0001337343491873
S038	T126	TRUE	TRUE	0	0	1	1	none	0.0001323825203429
S039	T126	TRUE	TRUE	0	0	1	1	none	0.0001374435954983
S040	T126	TRUE	TRUE	0	0	1	1	none	4.50538957556e-05
S042	T126	TRUE	TRUE	0	0	1	1	none	0.0001350773781365
S071	T126	TRUE	TRUE	0	0	1	1	none	2.37467142521e-05
S078	T126	TRUE	TRUE	0	0	1	1	none	0.0001347736579772
S081	T126	TRUE	TRUE	0	0	1	1	none	0.0001361581327015
S085	T126	TRUE	TRUE	0	0	1	1	none	5.60349681791e-05
S087	T126	TRUE	TRUE	0	0	1	1	none	7.560007655e-05
S093	T126	TRUE	TRUE	0	0	1	1	none	6.96261583462e-05
S097	T126	TRUE	TRUE	0	0	1	1	none	0.0001405301750083
S102	T126	TRUE	TRUE	0	0	1	1	none	4.56204946081e-05
S106	T126	TRUE	TRUE	0	0	1	1	none	0.0001326254301302
S130	T126	TRUE	TRUE	0	0	1	1	none	7.52424533153e-05
T009	T126	FALSE	FALSE	0	0	1	1	none	0.0001387051188039
T010	T126	FALSE	FALSE	0	0	1	1	none	0.0001365419938554
T013	T126	FALSE	FALSE	0	0	1	1	none	0.0001394993862102
T014	T126	TRUE	TRUE	0	0	1	1	none	0.0001359090417454
T020	T126	TRUE	TRUE	0	0	1	1	none	0.0001354775294078
T021	T126	FALSE	FALSE	0	0	1	1	none	0.0001395841439559
T028	T126	TRUE	TRUE	0	0	1	1	none	0.0001308331950433
T035a	T126	TRUE	TRUE	0	0	1	1	none	7.56481153442e-05
T035b	T126	FALSE	FALSE	0	0	1	1	none	0.0001365419938554
T040	T126	TRUE	TRUE	0	0	1	1	none	0.0001364629258095
T056	T126	FALSE	FALSE	0	0	1	1	none	0.0001441998752005
T059	T126	TRUE	TRUE	0	0	1	1	none	4.74081341054e-05
T065	T126	TRUE	TRUE	0	0	1	1	none	0.0001342551867007
T069	T126	TRUE	TRUE	0	0	1	1	none	4.5626030001e-05
T073	T126	FALSE	FALSE	0	0	1	1	none	0.0001395841439559
T075	T126	TRUE	TRUE	0	0	1	1	none	0.0001224059877911
T077	T126	FALSE	FALSE	0	0	1	1	none	0.0001389757139358
T087	T126	FALSE	FALSE	0	0	1	1	none	0.0001377588538956
T095	T126	TRUE	TRUE	0	0	1	1	none	7.63558195259e-05
T099a	T126	TRUE	TRUE	0	0	1	1	none	7.53058171041e-05
T102	T126	FALSE	FALSE	0	0	1	1	none	8.00063996465e-05
T104	T126	FALSE	FALSE	0	0	1	1	none	0.0001365556250732
T105	T126	TRUE	TRUE	0	0	1	1	none	0.0001342551867007
T107	T126	FALSE	FALSE	0	0	1	1	none	8.00063996465e-05
S002	T156	FALSE	FALSE	0	0	1	1	none	7.49725961047e-05
S007	T156	FALSE	FALSE	0	0	1	1	none	4.40912399867e-05
S021	T156	FALSE	FALSE	0	0	1	1	none	7.33437167762e-05
S024	T156	FALSE	FALSE	0	0	1	1	none	7.40146007951e-05
S025	T156	FALSE	FALSE	0	0	1	1	none	8.17329141157e-05
S026	T156	FALSE	FALSE	0	0	1	1	none	7.23366240118e-05
S038	T156	FALSE	FALSE	0	0	1	1	none	6.9093689674e-06
S039	T156	FALSE	FALSE	0	0	1	1	none	7.60458703228e-05
S040	T156	FALSE	FALSE	0	0	1	1	none	0.0001244410287603
S042	T156	FALSE	FALSE	0	0	1	1	none	7.3679652961e-05
S071	T156	FALSE	FALSE	0	0	1	1	none	0.000112241479145
S078	T156	FALSE	FALSE	0	0	1	1	none	7.33759328017e-05
S081	T156	FALSE	FALSE	0	0	1	1	none	7.4760407526e-05
S085	T156	FALSE	FALSE	0	0	1	1	none	0.0001140543832838
S087	T156	FALSE	FALSE	0	0	1	1	none	0.0001336194916547
S093	T156	FALSE	FALSE	0	0	1	1	none	0.0001276455734509
S097	T156	FALSE	FALSE	0	0	1	1	none	7.91324498328e-05
S102	T156	FALSE	FALSE	0	0	1	1	none	0.0001250076276128
S106	T156	FALSE	FALSE	0	0	1	1	none	7.12277049547e-05
S130	T156	FALSE	FALSE	0	0	1	1	none	0.00013326186842
T009	T156	FALSE	FALSE	0	0	1	1	none	7.73073936284e-05
T010	T156	FALSE	FALSE	0	0	1	1	none	7.51442686799e-05
T013	T156	FALSE	FALSE	0	0	1	1	none	1.40262348347e-05
T014	T156	FALSE	FALSE	0	0	1	1	none	7.45113165699e-05
T020	T156	FALSE	FALSE	0	0	1	1	none	1.00043780323e-05
T021	T156	FALSE	FALSE	0	0	1	1	none	7.81864187804e-05
T028	T156	FALSE	FALSE	0	0	1	1	none	4.90138732678e-05
T035a	T156	FALSE	FALSE	0	0	1	1	none	0.0001336675304489
T035b	T156	FALSE	FALSE	0	0	1	1	none	7.51442686799e-05
T040	T156	FALSE	FALSE	0	0	1	1	none	7.5065200634e-05
T056	T156	FALSE	FALSE	0	0	1	1	none	8.2802150025e-05
T059	T156	FALSE	FALSE	0	0	1	1	none	0.0001267952671101
T065	T156	FALSE	FALSE	0	0	1	1	none	8.7820353252e-06
T069	T156	FALSE	FALSE	0	0	1	1	none	0.0001429399003359
T073	T156	FALSE	FALSE	0	0	1	1	none	7.81864187804e-05
T075	T156	FALSE	FALSE	0	0	1	1	none	6.22251226558e-05
T077	T156	FALSE	FALSE	0	0	1	1	none	7.75779887603e-05
T087	T156	FALSE	FALSE	0	0	1	1	none	7.63611287201e-05
T095	T156	FALSE	FALSE	0	0	1	1	none	0.0001343752346306
T099a	T156	FALSE	FALSE	0	0	1	1	none	0.0001333252322088
T102	T156	FALSE	FALSE	0	0	1	1	none	0.0001380258147512
T104	T156	FALSE	FALSE	0	0	1	1	none	5.47363032977e-05
T105	T156	FALSE	FALSE	0	0	1	1	none	8.7820353252e-06
T107	T156	FALSE	FALSE	0	0	1	1	none	0.0001380258147512
T126	T156	FALSE	FALSE	0	0	1	1	none	0.0001347713333569
S002	T159a	TRUE	TRUE	0	0	1	1	none	1.5707549643e-05
S007	T159a	TRUE	TRUE	0	0	1	1	none	6.5066637045e-05
S021	T159a	TRUE	TRUE	0	0	1	1	none	1.40786703145e-05
S024	T159a	TRUE	TRUE	0	0	1	1	none	1.47495543334e-05
S025	T159a	TRUE	TRUE	0	0	1	1	none	1.896145771e-05
S026	T159a	TRUE	TRUE	0	0	1	1	none	5.4033916021e-06
S038	T159a	TRUE	TRUE	0	0	1	1	none	7.15385956257e-05
S039	T159a	TRUE	TRUE	0	0	1	1	none	1.67808238611e-05
S040	T159a	TRUE	TRUE	0	0	1	1	none	0.0001249948292186
S042	T159a	TRUE	TRUE	0	0	1	1	none	1.44146064993e-05
S071	T159a	TRUE	TRUE	0	0	1	1	none	0.0001127952796033
S078	T159a	TRUE	TRUE	0	0	1	1	none	1.411088634e-05
S081	T159a	TRUE	TRUE	0	0	1	1	none	1.54953610643e-05
S085	T159a	TRUE	TRUE	0	0	1	1	none	0.0001146081837421
S087	T159a	TRUE	TRUE	0	0	1	1	none	0.000134173292113
S093	T159a	TRUE	TRUE	0	0	1	1	none	0.0001281993739092
S097	T159a	TRUE	TRUE	0	0	1	1	none	1.63609934271e-05
S102	T159a	TRUE	TRUE	0	0	1	1	none	0.0001255614280711
S106	T159a	TRUE	TRUE	0	0	1	1	none	1.1962658493e-05
S130	T159a	TRUE	TRUE	0	0	1	1	none	0.0001338156688783
T009	T159a	TRUE	TRUE	0	1	1	1	desc	2.1631249485e-06
T010	T159a	TRUE	TRUE	0	1	1	1	desc	6.084300201e-07
T013	T159a	FALSE	FALSE	0	0	1	1	none	7.8655461493e-05
T014	T159a	TRUE	TRUE	0	0	1	1	none	1.52462701082e-05
T020	T159a	TRUE	TRUE	0	0	1	1	none	7.46336046906e-05
T021	T159a	TRUE	TRUE	0	1	1	1	desc	1.8252900603e-06
T028	T159a	TRUE	TRUE	0	0	1	1	none	6.99892703261e-05
T035a	T159a	TRUE	TRUE	0	0	1	1	none	0.0001342213309072
T035b	T159a	TRUE	TRUE	0	1	1	1	desc	6.084300201e-07
T040	T159a	TRUE	TRUE	0	0	1	1	none	1.58001541723e-05
T056	T159a	FALSE	FALSE	0	1	1	1	desc	7.6578813451e-06
T059	T159a	TRUE	TRUE	0	0	1	1	none	0.0001273490675684
T065	T159a	TRUE	TRUE	0	0	1	1	none	7.34112619835e-05
T069	T159a	TRUE	TRUE	0	0	1	1	none	0.0001434937007942
T073	T159a	TRUE	TRUE	0	1	1	1	desc	1.8252900603e-06
T075	T159a	TRUE	TRUE	0	0	1	1	none	6.27789231141e-05
T077	T159a	TRUE	TRUE	0	1	1	1	desc	1.2168600402e-06
T087	T159a	TRUE	TRUE	0	1	1	1	desc	6.084300201e-07
T095	T159a	TRUE	TRUE	0	0	1	1	none	0.0001349290350889
T099a	T159a	TRUE	TRUE	0	0	1	1	none	0.0001338790326671
T102	T159a	FALSE	FALSE	0	0	1	1	none	0.0001385796152095
T104	T159a	FALSE	FALSE	0	0	1	1	none	7.5711700356e-05
T105	T159a	TRUE	TRUE	0	0	1	1	none	7.34112619835e-05
T107	T159a	FALSE	FALSE	0	0	1	1	none	0.0001385796152095
T126	T159a	TRUE	TRUE	0	0	1	1	none	0.0001353251338152
T156	T159a	FALSE	FALSE	0	0	1	1	none	7.39274086397e-05
S002	T182	FALSE	FALSE	0	0	1	1	none	7.64216929306e-05
S007	T182	FALSE	FALSE	0	0	1	1	none	4.55403368126e-05
S021	T182	FALSE	FALSE	0	0	1	1	none	7.47928136021e-05
S024	T182	FALSE	FALSE	0	0	1	1	none	7.5463697621e-05
S025	T182	FALSE	FALSE	0	0	1	1	none	8.31820109416e-05
S026	T182	FALSE	FALSE	0	0	1	1	none	7.37857208377e-05
S038	T182	FALSE	FALSE	0	0	1	1	none	8.3584657933e-06
S039	T182	FALSE	FALSE	0	0	1	1	none	7.74949671487e-05
S040	T182	FALSE	FALSE	0	0	1	1	none	0.0001258901255862
S042	T182	FALSE	FALSE	0	0	1	1	none	7.51287497869e-05
S071	T182	FALSE	FALSE	0	0	1	1	none	0.0001136905759709
S078	T182	FALSE	FALSE	0	0	1	1	none	7.48250296276e-05
S081	T182	FALSE	FALSE	0	0	1	1	none	7.62095043519e-05
S085	T182	FALSE	FALSE	0	0	1	1	none	0.0001155034801097
S087	T182	FALSE	FALSE	0	0	1	1	none	0.0001350685884806
S093	T182	FALSE	FALSE	0	0	1	1	none	0.0001290946702768
S097	T182	FALSE	FALSE	0	0	1	1	none	8.05815466587e-05
S102	T182	FALSE	FALSE	0	0	1	1	none	0.0001264567244387
S106	T182	FALSE	FALSE	0	0	1	1	none	7.26768017806e-05
S130	T182	FALSE	FALSE	0	0	1	1	none	0.0001347109652459
T009	T182	FALSE	FALSE	0	0	1	1	none	7.87564904543e-05
T010	T182	FALSE	FALSE	0	0	1	1	none	7.65933655058e-05
T013	T182	FALSE	FALSE	0	0	1	1	none	1.54753316606e-05
T014	T182	FALSE	FALSE	0	0	1	1	none	7.59604133958e-05
T020	T182	FALSE	FALSE	0	0	1	1	none	1.14534748582e-05
T021	T182	FALSE	FALSE	0	0	1	1	none	7.96355156063e-05
T028	T182	FALSE	FALSE	0	0	1	1	none	5.04629700937e-05
T035a	T182	FALSE	FALSE	0	0	1	1	none	0.0001351166272748
T035b	T182	FALSE	FALSE	0	0	1	1	none	7.65933655058e-05
T040	T182	FALSE	FALSE	0	0	1	1	none	7.65142974599e-05
T056	T182	FALSE	FALSE	0	0	1	1	none	8.42512468509e-05
T059	T182	FALSE	FALSE	0	0	1	1	none	0.000128244363936
T065	T182	FALSE	FALSE	0	0	1	1	none	1.02311321511e-05
T069	T182	FALSE	FALSE	0	0	1	1	none	0.0001443889971618
T073	T182	FALSE	FALSE	0	0	1	1	none	7.96355156063e-05
T075	T182	FALSE	FALSE	0	0	1	1	none	6.36742194817e-05
T077	T182	FALSE	FALSE	0	0	1	1	none	7.90270855862e-05
T087	T182	FALSE	FALSE	0	0	1	1	none	7.7810225546e-05
T095	T182	FALSE	FALSE	0	0	1	1	none	0.0001358243314565
T099a	T182	FALSE	FALSE	0	0	1	1	none	0.0001347743290347
T102	T182	FALSE	FALSE	0	0	1	1	none	0.0001394749115771
T104	T182	FALSE	FALSE	0	0	1	1	none	5.61854001236e-05
T105	T182	FALSE	FALSE	0	0	1	1	none	1.02311321511e-05
T107	T182	FALSE	FALSE	0	0	1	1	none	0.0001394749115771
T126	T182	FALSE	FALSE	0	0	1	1	none	0.0001362204301828
T156	T182	FALSE	FALSE	0	0	1	1	none	9.5304187671e-06
T159a	T182	FALSE	FALSE	0	0	1	1	none	7.53765054656e-05
S002	T188	TRUE	TRUE	0	0	1	1	none	6.82032110911e-05
S007	T188	TRUE	TRUE	0	0	1	1	none	2.39195596611e-05
S021	T188	TRUE	TRUE	0	0	1	1	none	6.65743317626e-05
S024	T188	TRUE	TRUE	0	0	1	1	none	6.72452157815e-05
S025	T188	TRUE	TRUE	0	0	1	1	none	7.49635291021e-05
S026	T188	TRUE	TRUE	0	0	1	1	none	6.55672389982e-05
S038	T188	TRUE	TRUE	0	0	1	1	none	4.37938135538e-05
S039	T188	TRUE	TRUE	0	0	1	1	none	6.92764853092e-05
S040	T188	TRUE	TRUE	0	0	1	1	none	0.0001176716437467
S042	T188	TRUE	TRUE	0	0	1	1	none	6.69102679474e-05
S071	T188	TRUE	TRUE	0	0	1	1	none	0.0001054720941314
S078	T188	TRUE	TRUE	0	0	1	1	none	6.66065477881e-05
S081	T188	TRUE	TRUE	0	0	1	1	none	6.79910225124e-05
S085	T188	TRUE	TRUE	0	0	1	1	none	0.0001072849982702
S087	T188	TRUE	TRUE	0	0	1	1	none	0.0001268501066411
S093	T188	TRUE	TRUE	0	0	1	1	none	0.0001208761884373
S097	T188	TRUE	TRUE	0	0	1	1	none	7.23630648192e-05
S102	T188	TRUE	TRUE	0	0	1	1	none	0.0001182382425992
S106	T188	TRUE	TRUE	0	0	1	1	none	6.44583199411e-05
S130	T188	TRUE	TRUE	0	0	1	1	none	0.0001264924834064
T009	T188	FALSE	FALSE	0	0	1	1	none	7.05380086148e-05
T010	T188	FALSE	FALSE	0	0	1	1	none	6.83748836663e-05
T013	T188	FALSE	FALSE	0	0	1	1	none	5.09106794211e-05
T014	T188	TRUE	TRUE	0	0	1	1	none	6.77419315563e-05
T020	T188	TRUE	TRUE	0	0	1	1	none	4.68888226187e-05
T021	T188	FALSE	FALSE	0	0	1	1	none	7.14170337668e-05
T028	T188	TRUE	TRUE	0	0	1	1	none	2.301555032e-05
T035a	T188	TRUE	TRUE	0	0	1	1	none	0.0001268981454353
T035b	T188	FALSE	FALSE	0	0	1	1	none	6.83748836663e-05
T040	T188	TRUE	TRUE	0	0	1	1	none	6.82958156204e-05
T056	T188	FALSE	FALSE	0	0	1	1	none	7.60327650114e-05
T059	T188	TRUE	TRUE	0	0	1	1	none	0.0001200258820965
T065	T188	TRUE	TRUE	0	0	1	1	none	4.56664799116e-05
T069	T188	TRUE	TRUE	0	0	1	1	none	0.0001361705153223
T073	T188	FALSE	FALSE	0	0	1	1	none	7.14170337668e-05
T075	T188	TRUE	TRUE	0	0	1	1	none	5.54557376422e-05
T077	T188	FALSE	FALSE	0	0	1	1	none	7.08086037467e-05
T087	T188	FALSE	FALSE	0	0	1	1	none	6.95917437065e-05
T095	T188	TRUE	TRUE	0	0	1	1	none	0.000127605849617
T099a	T188	TRUE	TRUE	0	0	1	1	none	0.0001265558471952
T102	T188	FALSE	FALSE	0	0	1	1	none	0.0001312564297376
T104	T188	FALSE	FALSE	0	0	1	1	none	3.33477629319e-05
T105	T188	TRUE	TRUE	0	0	1	1	none	4.56664799116e-05
T107	T188	FALSE	FALSE	0	0	1	1	none	0.0001312564297376
T126	T188	TRUE	TRUE	0	0	1	1	none	0.0001280019483433
T156	T188	FALSE	FALSE	0	0	1	1	none	4.61826265678e-05
T159a	T188	TRUE	TRUE	0	0	1	1	none	6.71580236261e-05
T182	T188	FALSE	FALSE	0	0	1	1	none	4.76317233937e-05
S002	T192	FALSE	FALSE	0	0	1	1	none	0.0001489149816106
S007	T192	FALSE	FALSE	0	0	1	1	none	0.0001384552220926
S021	T192	FALSE	FALSE	0	0	1	1	none	0.0001472861022821
S024	T192	FALSE	FALSE	0	0	1	1	none	0.000147956986301
S025	T192	FALSE	FALSE	0	0	1	1	none	0.0001556752996216
S026	T192	FALSE	FALSE	0	0	1	1	none	0.0001462790095177
S038	T192	FALSE	FALSE	0	0	1	1	none	0.0001449271806733
S039	T192	FALSE	FALSE	0	0	1	1	none	0.0001499882558287
S040	T192	FALSE	FALSE	0	0	1	1	none	5.7598556086e-05
S042	T192	FALSE	FALSE	0	0	1	1	none	0.0001476220384669
S071	T192	FALSE	FALSE	0	0	1	1	none	3.62913745825e-05
S078	T192	FALSE	FALSE	0	0	1	1	none	0.0001473183183076
S081	T192	FALSE	FALSE	0	0	1	1	none	0.0001487027930319
S085	T192	FALSE	FALSE	0	0	1	1	none	6.85796285095e-05
S087	T192	FALSE	FALSE	0	0	1	1	none	8.81447368804e-05
S093	T192	FALSE	FALSE	0	0	1	1	none	8.21708186766e-05
S097	T192	FALSE	FALSE	0	0	1	1	none	0.0001530748353387
S102	T192	FALSE	FALSE	0	0	1	1	none	5.81651549385e-05
S106	T192	FALSE	FALSE	0	0	1	1	none	0.0001451700904606
S130	T192	FALSE	FALSE	0	0	1	1	none	8.77871136457e-05
T009	T192	FALSE	FALSE	0	0	1	1	none	0.0001512497791343
T010	T192	FALSE	FALSE	0	0	1	1	none	0.0001490866541858
T013	T192	FALSE	FALSE	0	0	1	1	none	0.0001520440465406
T014	T192	FALSE	FALSE	0	0	1	1	none	0.0001484537020758
T020	T192	FALSE	FALSE	0	0	1	1	none	0.0001480221897382
T021	T192	FALSE	FALSE	0	0	1	1	none	0.0001521288042863
T028	T192	FALSE	FALSE	0	0	1	1	none	0.0001433778553737
T035a	T192	FALSE	FALSE	0	0	1	1	none	8.81927756746e-05
T035b	T192	FALSE	FALSE	0	0	1	1	none	0.0001490866541858
T040	T192	FALSE	FALSE	0	0	1	1	none	0.0001490075861399
T056	T192	FALSE	FALSE	0	0	1	1	none	0.0001567445355309
T059	T192	FALSE	FALSE	0	0	1	1	none	5.99527944358e-05
T065	T192	FALSE	FALSE	0	0	1	1	none	0.0001467998470311
T069	T192	FALSE	FALSE	0	0	1	1	none	5.81706903314e-05
T073	T192	FALSE	FALSE	0	0	1	1	none	0.0001521288042863
T075	T192	FALSE	FALSE	0	0	1	1	none	0.0001349506481215
T077	T192	FALSE	FALSE	0	0	1	1	none	0.0001515203742662
T087	T192	FALSE	FALSE	0	0	1	1	none	0.000150303514226
T095	T192	FALSE	FALSE	0	0	1	1	none	8.89004798563e-05
T099a	T192	FALSE	FALSE	0	0	1	1	none	8.78504774345e-05
T102	T192	FALSE	FALSE	0	0	1	1	none	9.25510599769e-05
T104	T192	FALSE	FALSE	0	0	1	1	none	0.0001491002854036
T105	T192	FALSE	FALSE	0	0	1	1	none	0.0001467998470311
T107	T192	FALSE	FALSE	0	0	1	1	none	9.25510599769e-05
T126	T192	TRUE	TRUE	1	0	1	1	anc	9.844899485e-07
T156	T192	FALSE	FALSE	0	0	1	1	none	0.0001473159936873
T159a	T192	FALSE	FALSE	0	0	1	1	none	0.0001478697941456
T182	T192	FALSE	FALSE	0	0	1	1	none	0.0001487650905132
T188	T192	FALSE	FALSE	0	0	1	1	none	0.0001405466086737
S002	T223	FALSE	FALSE	0	0	1	1	none	7.58399437808e-05
S007	T223	FALSE	FALSE	0	0	1	1	none	4.49585876628e-05
S021	T223	FALSE	FALSE	0	0	1	1	none	7.42110644523e-05
S024	T223	FALSE	FALSE	0	0	1	1	none	7.48819484712e-05
S025	T223	FALSE	FALSE	0	0	1	1	none	8.26002617918e-05
S026	T223	FALSE	FALSE	0	0	1	1	none	7.32039716879e-05
S038	T223	FALSE	FALSE	0	0	1	1	none	7.7767166435e-06
S039	T223	FALSE	FALSE	0	0	1	1	none	7.69132179989e-05
S040	T223	FALSE	FALSE	0	0	1	1	none	0.0001253083764364
S042	T223	FALSE	FALSE	0	0	1	1	none	7.45470006371e-05
S071	T223	FALSE	FALSE	0	0	1	1	none	0.0001131088268211
S078	T223	FALSE	FALSE	0	0	1	1	none	7.42432804778e-05
S081	T223	FALSE	FALSE	0	0	1	1	none	7.56277552021e-05
S085	T223	FALSE	FALSE	0	0	1	1	none	0.0001149217309599
S087	T223	FALSE	FALSE	0	0	1	1	none	0.0001344868393308
S093	T223	FALSE	FALSE	0	0	1	1	none	0.000128512921127
S097	T223	FALSE	FALSE	0	0	1	1	none	7.99997975089e-05
S102	T223	FALSE	FALSE	0	0	1	1	none	0.0001258749752889
S106	T223	FALSE	FALSE	0	0	1	1	none	7.20950526308e-05
S130	T223	FALSE	FALSE	0	0	1	1	none	0.0001341292160961
T009	T223	FALSE	FALSE	0	0	1	1	none	7.81747413045e-05
T010	T223	FALSE	FALSE	0	0	1	1	none	7.6011616356e-05
T013	T223	FALSE	FALSE	0	0	1	1	none	1.48935825108e-05
T014	T223	FALSE	FALSE	0	0	1	1	none	7.5378664246e-05
T020	T223	FALSE	FALSE	0	0	1	1	none	1.08717257084e-05
T021	T223	FALSE	FALSE	0	0	1	1	none	7.90537664565e-05
T028	T223	FALSE	FALSE	0	0	1	1	none	4.98812209439e-05
T035a	T223	FALSE	FALSE	0	0	1	1	none	0.000134534878125
T035b	T223	FALSE	FALSE	0	0	1	1	none	7.6011616356e-05
T040	T223	FALSE	FALSE	0	0	1	1	none	7.59325483101e-05
T056	T223	FALSE	FALSE	0	0	1	1	none	8.36694977011e-05
T059	T223	FALSE	FALSE	0	0	1	1	none	0.0001276626147862
T065	T223	FALSE	FALSE	0	0	1	1	none	9.6493830013e-06
T069	T223	FALSE	FALSE	0	0	1	1	none	0.000143807248012
T073	T223	FALSE	FALSE	0	0	1	1	none	7.90537664565e-05
T075	T223	FALSE	FALSE	0	0	1	1	none	6.30924703319e-05
T077	T223	FALSE	FALSE	0	0	1	1	none	7.84453364364e-05
T087	T223	FALSE	FALSE	0	0	1	1	none	7.72284763962e-05
T095	T223	FALSE	FALSE	0	0	1	1	none	0.0001352425823067
T099a	T223	FALSE	FALSE	0	0	1	1	none	0.0001341925798849
T102	T223	FALSE	FALSE	0	0	1	1	none	0.0001388931624273
T104	T223	FALSE	FALSE	0	0	1	1	none	5.56036509738e-05
T105	T223	FALSE	FALSE	0	0	1	1	none	9.6493830013e-06
T107	T223	FALSE	FALSE	0	0	1	1	none	0.0001388931624273
T126	T223	FALSE	FALSE	0	0	1	1	none	0.000135638681033
T156	T223	FALSE	FALSE	0	0	1	1	none	8.9486696173e-06
T159a	T223	FALSE	FALSE	0	0	1	1	none	7.47947563158e-05
T182	T223	FALSE	FALSE	0	0	1	1	none	4.285691011e-06
T188	T223	FALSE	FALSE	0	0	1	1	none	4.70499742439e-05
T192	T223	FALSE	FALSE	0	0	1	1	none	0.0001481833413634
S002	T225	FALSE	FALSE	0	0	1	1	none	8.09856120498e-05
S007	T225	FALSE	FALSE	0	0	1	1	none	5.01042559318e-05
S021	T225	FALSE	FALSE	0	0	1	1	none	7.93567327213e-05
S024	T225	FALSE	FALSE	0	0	1	1	none	8.00276167402e-05
S025	T225	FALSE	FALSE	0	0	1	1	none	8.77459300608e-05
S026	T225	FALSE	FALSE	0	0	1	1	none	7.83496399569e-05
S038	T225	FALSE	FALSE	0	0	1	1	none	1.29223849125e-05
S039	T225	FALSE	FALSE	0	0	1	1	none	8.20588862679e-05
S040	T225	FALSE	FALSE	0	0	1	1	none	0.0001304540447054
S042	T225	FALSE	FALSE	0	0	1	1	none	7.96926689061e-05
S071	T225	FALSE	FALSE	0	0	1	1	none	0.0001182544950901
S078	T225	FALSE	FALSE	0	0	1	1	none	7.93889487468e-05
S081	T225	FALSE	FALSE	0	0	1	1	none	8.07734234711e-05
S085	T225	FALSE	FALSE	0	0	1	1	none	0.0001200673992289
S087	T225	FALSE	FALSE	0	0	1	1	none	0.0001396325075998
S093	T225	FALSE	FALSE	0	0	1	1	none	0.000133658589396
S097	T225	FALSE	FALSE	0	0	1	1	none	8.51454657779e-05
S102	T225	FALSE	FALSE	0	0	1	1	none	0.0001310206435579
S106	T225	FALSE	FALSE	0	0	1	1	none	7.72407208998e-05
S130	T225	FALSE	FALSE	0	0	1	1	none	0.0001392748843651
T009	T225	FALSE	FALSE	0	0	1	1	none	8.33204095735e-05
T010	T225	FALSE	FALSE	0	0	1	1	none	8.1157284625e-05
T013	T225	FALSE	FALSE	0	0	1	1	none	2.00392507798e-05
T014	T225	FALSE	FALSE	0	0	1	1	none	8.0524332515e-05
T020	T225	FALSE	FALSE	0	0	1	1	none	1.60173939774e-05
T021	T225	FALSE	FALSE	0	0	1	1	none	8.41994347255e-05
T028	T225	FALSE	FALSE	0	0	1	1	none	5.50268892129e-05
T035a	T225	FALSE	FALSE	0	0	1	1	none	0.000139680546394
T035b	T225	FALSE	FALSE	0	0	1	1	none	8.1157284625e-05
T040	T225	FALSE	FALSE	0	0	1	1	none	8.10782165791e-05
T056	T225	FALSE	FALSE	0	0	1	1	none	8.88151659701e-05
T059	T225	FALSE	FALSE	0	0	1	1	none	0.0001328082830552
T065	T225	FALSE	FALSE	0	0	1	1	none	1.47950512703e-05
T069	T225	FALSE	FALSE	0	0	1	1	none	0.000148952916281
T073	T225	FALSE	FALSE	0	0	1	1	none	8.41994347255e-05
T075	T225	FALSE	FALSE	0	0	1	1	none	6.82381386009e-05
T077	T225	FALSE	FALSE	0	0	1	1	none	8.35910047054e-05
T087	T225	FALSE	FALSE	0	0	1	1	none	8.23741446652e-05
T095	T225	FALSE	FALSE	0	0	1	1	none	0.0001403882505757
T099a	T225	FALSE	FALSE	0	0	1	1	none	0.0001393382481539
T102	T225	FALSE	FALSE	0	0	1	1	none	0.0001440388306963
T104	T225	FALSE	FALSE	0	0	1	1	none	6.07493192428e-05
T105	T225	FALSE	FALSE	0	0	1	1	none	1.47950512703e-05
T107	T225	FALSE	FALSE	0	0	1	1	none	0.0001440388306963
T126	T225	FALSE	FALSE	0	0	1	1	none	0.000140784349302
T156	T225	FALSE	FALSE	0	0	1	1	none	9.7406245791e-06
T159a	T225	FALSE	FALSE	0	0	1	1	none	7.99404245848e-05
T182	T225	FALSE	FALSE	0	0	1	1	none	1.55434347122e-05
T188	T225	FALSE	FALSE	0	0	1	1	none	5.21956425129e-05
T192	T225	FALSE	FALSE	0	0	1	1	none	0.0001533290096324
T223	T225	FALSE	FALSE	0	0	1	1	none	1.49616855624e-05
S002	T230	FALSE	FALSE	0	0	1	1	none	1.84870610441e-05
S007	T230	FALSE	FALSE	0	0	1	1	none	6.78461484461e-05
S021	T230	FALSE	FALSE	0	0	1	1	none	1.68581817156e-05
S024	T230	FALSE	FALSE	0	0	1	1	none	1.75290657345e-05
S025	T230	FALSE	FALSE	0	0	1	1	none	2.17409691111e-05
S026	T230	FALSE	FALSE	0	0	1	1	none	8.1829030032e-06
S038	T230	FALSE	FALSE	0	0	1	1	none	7.43181070268e-05
S039	T230	FALSE	FALSE	0	0	1	1	none	1.95603352622e-05
S040	T230	FALSE	FALSE	0	0	1	1	none	0.0001277743406197
S042	T230	FALSE	FALSE	0	0	1	1	none	1.71941179004e-05
S071	T230	FALSE	FALSE	0	0	1	1	none	0.0001155747910044
S078	T230	FALSE	FALSE	0	0	1	1	none	1.68903977411e-05
S081	T230	FALSE	FALSE	0	0	1	1	none	1.82748724654e-05
S085	T230	FALSE	FALSE	0	0	1	1	none	0.0001173876951432
S087	T230	FALSE	FALSE	0	0	1	1	none	0.0001369528035141
S093	T230	FALSE	FALSE	0	0	1	1	none	0.0001309788853103
S097	T230	FALSE	FALSE	0	0	1	1	none	1.91405048282e-05
S102	T230	FALSE	FALSE	0	0	1	1	none	0.0001283409394722
S106	T230	FALSE	FALSE	0	0	1	1	none	1.47421698941e-05
S130	T230	FALSE	FALSE	0	0	1	1	none	0.0001365951802794
T009	T230	TRUE	TRUE	0	0	1	1	none	2.5089162692e-06
T010	T230	FALSE	FALSE	0	0	1	1	none	2.7795114011e-06
T013	T230	FALSE	FALSE	0	0	1	1	none	8.14349728941e-05
T014	T230	FALSE	FALSE	0	0	1	1	none	1.80257815093e-05
T020	T230	FALSE	FALSE	0	0	1	1	none	7.74131160917e-05
T021	T230	FALSE	FALSE	0	0	1	1	none	4.6048014614e-06
T028	T230	FALSE	FALSE	0	0	1	1	none	7.27687817272e-05
T035a	T230	FALSE	FALSE	0	0	1	1	none	0.0001370008423083
T035b	T230	FALSE	FALSE	0	0	1	1	none	3.9963714413e-06
T040	T230	FALSE	FALSE	0	0	1	1	none	1.85796655734e-05
T056	T230	FALSE	FALSE	0	0	1	1	none	8.0036726658e-06
T059	T230	FALSE	FALSE	0	0	1	1	none	0.0001301285789695
T065	T230	FALSE	FALSE	0	0	1	1	none	7.61907733846e-05
T069	T230	FALSE	FALSE	0	0	1	1	none	0.0001462732121953
T073	T230	FALSE	FALSE	0	0	1	1	none	4.6048014614e-06
T075	T230	FALSE	FALSE	0	0	1	1	none	6.55584345152e-05
T077	T230	FALSE	FALSE	0	0	1	1	none	3.9963714413e-06
T087	T230	FALSE	FALSE	0	0	1	1	none	2.7795114011e-06
T095	T230	FALSE	FALSE	0	0	1	1	none	0.00013770854649
T099a	T230	FALSE	FALSE	0	0	1	1	none	0.0001366585440682
T102	T230	FALSE	FALSE	0	0	1	1	none	0.0001413591266106
T104	T230	FALSE	FALSE	0	0	1	1	none	7.84912117571e-05
T105	T230	FALSE	FALSE	0	0	1	1	none	7.61907733846e-05
T107	T230	FALSE	FALSE	0	0	1	1	none	0.0001413591266106
T126	T230	FALSE	FALSE	0	0	1	1	none	0.0001381046452163
T156	T230	FALSE	FALSE	0	0	1	1	none	7.67069200408e-05
T159a	T230	TRUE	TRUE	1	0	1	1	anc	1.5626513609e-06
T182	T230	FALSE	FALSE	0	0	1	1	none	7.81560168667e-05
T188	T230	FALSE	FALSE	0	0	1	1	none	6.99375350272e-05
T192	T230	FALSE	FALSE	0	0	1	1	none	0.0001506493055467
T223	T230	FALSE	FALSE	0	0	1	1	none	7.75742677169e-05
T225	T230	FALSE	FALSE	0	0	1	1	none	8.27199359859e-05
S002	T232	TRUE	TRUE	0	0	1	1	none	0.0001367976238062
S007	T232	TRUE	TRUE	0	0	1	1	none	0.0001263378642882
S021	T232	TRUE	TRUE	0	0	1	1	none	0.0001351687444777
S024	T232	TRUE	TRUE	0	0	1	1	none	0.0001358396284966
S025	T232	TRUE	TRUE	0	0	1	1	none	0.0001435579418172
S026	T232	TRUE	TRUE	0	0	1	1	none	0.0001341616517133
S038	T232	TRUE	TRUE	0	0	1	1	none	0.0001328098228689
S039	T232	TRUE	TRUE	0	0	1	1	none	0.0001378708980243
S040	T232	TRUE	TRUE	0	0	1	1	none	4.54811982816e-05
S042	T232	TRUE	TRUE	0	0	1	1	none	0.0001355046806625
S071	T232	TRUE	TRUE	0	0	1	1	none	2.41740167781e-05
S078	T232	TRUE	TRUE	0	0	1	1	none	0.0001352009605032
S081	T232	TRUE	TRUE	0	0	1	1	none	0.0001365854352275
S085	T232	TRUE	TRUE	0	0	1	1	none	5.64622707051e-05
S087	T232	TRUE	TRUE	0	0	1	1	none	7.6027379076e-05
S093	T232	TRUE	TRUE	0	0	1	1	none	7.00534608722e-05
S097	T232	TRUE	TRUE	0	0	1	1	none	0.0001409574775343
S102	T232	TRUE	TRUE	0	0	1	1	none	4.60477971341e-05
S106	T232	TRUE	TRUE	0	0	1	1	none	0.0001330527326562
S130	T232	TRUE	TRUE	0	0	1	1	none	7.56697558413e-05
T009	T232	FALSE	FALSE	0	0	1	1	none	0.0001391324213299
T010	T232	FALSE	FALSE	0	0	1	1	none	0.0001369692963814
T013	T232	FALSE	FALSE	0	0	1	1	none	0.0001399266887362
T014	T232	TRUE	TRUE	0	0	1	1	none	0.0001363363442714
T020	T232	TRUE	TRUE	0	0	1	1	none	0.0001359048319338
T021	T232	FALSE	FALSE	0	0	1	1	none	0.0001400114464819
T028	T232	TRUE	TRUE	0	0	1	1	none	0.0001312604975693
T035a	T232	TRUE	TRUE	0	0	1	1	none	7.60754178702e-05
T035b	T232	FALSE	FALSE	0	0	1	1	none	0.0001369692963814
T040	T232	TRUE	TRUE	0	0	1	1	none	0.0001368902283355
T056	T232	FALSE	FALSE	0	0	1	1	none	0.0001446271777265
T059	T232	TRUE	TRUE	0	0	1	1	none	4.78354366314e-05
T065	T232	TRUE	TRUE	0	0	1	1	none	0.0001346824892267
T069	T232	TRUE	TRUE	0	0	1	1	none	4.6053332527e-05
T073	T232	FALSE	FALSE	0	0	1	1	none	0.0001400114464819
T075	T232	TRUE	TRUE	0	0	1	1	none	0.0001228332903171
T077	T232	FALSE	FALSE	0	0	1	1	none	0.0001394030164618
T087	T232	FALSE	FALSE	0	0	1	1	none	0.0001381861564216
T095	T232	TRUE	TRUE	0	0	1	1	none	7.67831220519e-05
T099a	T232	TRUE	TRUE	0	0	1	1	none	7.57331196301e-05
T102	T232	FALSE	FALSE	0	0	1	1	none	8.04337021725e-05
T104	T232	FALSE	FALSE	0	0	1	1	none	0.0001369829275992
T105	T232	TRUE	TRUE	0	0	1	1	none	0.0001346824892267
T107	T232	FALSE	FALSE	0	0	1	1	none	8.04337021725e-05
T126	T232	TRUE	TRUE	0	0	1	1	none	3.227798468e-06
T156	T232	FALSE	FALSE	0	0	1	1	none	0.0001351986358829
T159a	T232	TRUE	TRUE	0	0	1	1	none	0.0001357524363412
T182	T232	FALSE	FALSE	0	0	1	1	none	0.0001366477327088
T188	T232	TRUE	TRUE	0	0	1	1	none	0.0001284292508693
T192	T232	FALSE	FALSE	0	0	1	1	none	1.57724587984e-05
T223	T232	FALSE	FALSE	0	0	1	1	none	0.000136065983559
T225	T232	FALSE	FALSE	0	0	1	1	none	0.000141211651828
T230	T232	FALSE	FALSE	0	0	1	1	none	0.0001385319477423
S002	T241	FALSE	FALSE	0	0	1	1	none	9.40481542719e-05
S007	T241	FALSE	FALSE	0	0	1	1	none	6.31667981539e-05
S021	T241	FALSE	FALSE	0	0	1	1	none	9.24192749434e-05
S024	T241	FALSE	FALSE	0	0	1	1	none	9.30901589623e-05
S025	T241	FALSE	FALSE	0	0	1	1	none	0.0001008084722829
S026	T241	FALSE	FALSE	0	0	1	1	none	9.14121821789999e-05
S038	T241	FALSE	FALSE	0	0	1	1	none	2.42806535184e-05
S039	T241	FALSE	FALSE	0	0	1	1	none	9.512142849e-05
S040	T241	FALSE	FALSE	0	0	1	1	none	0.0001435165869275
S042	T241	FALSE	FALSE	0	0	1	1	none	9.27552111282e-05
S071	T241	FALSE	FALSE	0	0	1	1	none	0.0001313170373122
S078	T241	FALSE	FALSE	0	0	1	1	none	9.24514909688999e-05
S081	T241	FALSE	FALSE	0	0	1	1	none	9.38359656932e-05
S085	T241	FALSE	FALSE	0	0	1	1	none	0.000133129941451
S087	T241	FALSE	FALSE	0	0	1	1	none	0.0001526950498219
S093	T241	FALSE	FALSE	0	0	1	1	none	0.0001467211316181
S097	T241	FALSE	FALSE	0	0	1	1	none	9.82080079999999e-05
S102	T241	FALSE	FALSE	0	0	1	1	none	0.00014408318578
S106	T241	FALSE	FALSE	0	0	1	1	none	9.03032631219e-05
S130	T241	FALSE	FALSE	0	0	1	1	none	0.0001523374265872
T009	T241	FALSE	FALSE	0	0	1	1	none	9.63829517955999e-05
T010	T241	FALSE	FALSE	0	0	1	1	none	9.42198268470999e-05
T013	T241	FALSE	FALSE	0	0	1	1	none	2.13375388627e-05
T014	T241	FALSE	FALSE	0	0	1	1	none	9.35868747371e-05
T020	T241	FALSE	FALSE	0	0	1	1	none	2.73756625833e-05
T021	T241	FALSE	FALSE	0	0	1	1	none	9.72619769476e-05
T028	T241	FALSE	FALSE	0	0	1	1	none	6.8089431435e-05
T035a	T241	FALSE	FALSE	0	0	1	1	none	0.0001527430886161
T035b	T241	FALSE	FALSE	0	0	1	1	none	9.42198268470999e-05
T040	T241	FALSE	FALSE	0	0	1	1	none	9.41407588012e-05
T056	T241	FALSE	FALSE	0	0	1	1	none	0.0001018777081922
T059	T241	FALSE	FALSE	0	0	1	1	none	0.0001458708252773
T065	T241	FALSE	FALSE	0	0	1	1	none	2.34759378972e-05
T069	T241	FALSE	FALSE	0	0	1	1	none	0.0001620154585031
T073	T241	FALSE	FALSE	0	0	1	1	none	9.72619769476e-05
T075	T241	FALSE	FALSE	0	0	1	1	none	8.1300680823e-05
T077	T241	FALSE	FALSE	0	0	1	1	none	9.66535469275e-05
T087	T241	FALSE	FALSE	0	0	1	1	none	9.54366868873e-05
T095	T241	FALSE	FALSE	0	0	1	1	none	0.0001534507927978
T099a	T241	FALSE	FALSE	0	0	1	1	none	0.000152400790376
T102	T241	FALSE	FALSE	0	0	1	1	none	0.0001571013729184
T104	T241	FALSE	FALSE	0	0	1	1	none	7.38118614649001e-05
T105	T241	FALSE	FALSE	0	0	1	1	none	2.34759378972e-05
T107	T241	FALSE	FALSE	0	0	1	1	none	0.0001571013729184
T126	T241	FALSE	FALSE	0	0	1	1	none	0.0001538468915241
T156	T241	FALSE	FALSE	0	0	1	1	none	2.83737401486e-05
T159a	T241	FALSE	FALSE	0	0	1	1	none	9.30029668068999e-05
T182	T241	FALSE	FALSE	0	0	1	1	none	2.98228369745e-05
T188	T241	FALSE	FALSE	0	0	1	1	none	6.5258184735e-05
T192	T241	FALSE	FALSE	0	0	1	1	none	0.0001663915518545
T223	T241	FALSE	FALSE	0	0	1	1	none	2.92410878247e-05
T225	T241	FALSE	FALSE	0	0	1	1	none	3.43867560937e-05
T230	T241	FALSE	FALSE	0	0	1	1	none	9.57824782079999e-05
T232	T241	FALSE	FALSE	0	0	1	1	none	0.0001542741940501
S002	T270	FALSE	FALSE	0	0	1	1	none	0.0001392217099983
S007	T270	FALSE	FALSE	0	0	1	1	none	0.0001287619504803
S021	T270	FALSE	FALSE	0	0	1	1	none	0.0001375928306698
S024	T270	FALSE	FALSE	0	0	1	1	none	0.0001382637146887
S025	T270	FALSE	FALSE	0	0	1	1	none	0.0001459820280093
S026	T270	FALSE	FALSE	0	0	1	1	none	0.0001365857379054
S038	T270	FALSE	FALSE	0	0	1	1	none	0.000135233909061
S039	T270	FALSE	FALSE	0	0	1	1	none	0.0001402949842164
S040	T270	FALSE	FALSE	0	0	1	1	none	4.79052844737e-05
S042	T270	FALSE	FALSE	0	0	1	1	none	0.0001379287668546
S071	T270	FALSE	FALSE	0	0	1	1	none	2.65981029702e-05
S078	T270	FALSE	FALSE	0	0	1	1	none	0.0001376250466953
S081	T270	FALSE	FALSE	0	0	1	1	none	0.0001390095214196
S085	T270	FALSE	FALSE	0	0	1	1	none	5.88863568972e-05
S087	T270	FALSE	FALSE	0	0	1	1	none	7.84514652681e-05
S093	T270	FALSE	FALSE	0	0	1	1	none	7.24775470643e-05
S097	T270	FALSE	FALSE	0	0	1	1	none	0.0001433815637264
S102	T270	FALSE	FALSE	0	0	1	1	none	4.84718833262e-05
S106	T270	FALSE	FALSE	0	0	1	1	none	0.0001354768188483
S130	T270	FALSE	FALSE	0	0	1	1	none	7.80938420334e-05
T009	T270	FALSE	FALSE	0	0	1	1	none	0.000141556507522
T010	T270	FALSE	FALSE	0	0	1	1	none	0.0001393933825735
T013	T270	FALSE	FALSE	0	0	1	1	none	0.0001423507749283
T014	T270	FALSE	FALSE	0	0	1	1	none	0.0001387604304635
T020	T270	FALSE	FALSE	0	0	1	1	none	0.0001383289181259
T021	T270	FALSE	FALSE	0	0	1	1	none	0.000142435532674
T028	T270	FALSE	FALSE	0	0	1	1	none	0.0001336845837614
T035a	T270	FALSE	FALSE	0	0	1	1	none	7.84995040623e-05
T035b	T270	FALSE	FALSE	0	0	1	1	none	0.0001393933825735
T040	T270	FALSE	FALSE	0	0	1	1	none	0.0001393143145276
T056	T270	FALSE	FALSE	0	0	1	1	none	0.0001470512639186
T059	T270	FALSE	FALSE	0	0	1	1	none	5.02595228235e-05
T065	T270	FALSE	FALSE	0	0	1	1	none	0.0001371065754188
T069	T270	FALSE	FALSE	0	0	1	1	none	4.84774187191e-05
T073	T270	FALSE	FALSE	0	0	1	1	none	0.000142435532674
T075	T270	FALSE	FALSE	0	0	1	1	none	0.0001252573765092
T077	T270	FALSE	FALSE	0	0	1	1	none	0.0001418271026539
T087	T270	FALSE	FALSE	0	0	1	1	none	0.0001406102426137
T095	T270	FALSE	FALSE	0	0	1	1	none	7.9207208244e-05
T099a	T270	FALSE	FALSE	0	0	1	1	none	7.81572058222e-05
T102	T270	FALSE	FALSE	0	0	1	1	none	8.28577883646e-05
T104	T270	FALSE	FALSE	0	0	1	1	none	0.0001394070137913
T105	T270	FALSE	FALSE	0	0	1	1	none	0.0001371065754188
T107	T270	FALSE	FALSE	0	0	1	1	none	8.28577883646e-05
T126	T270	FALSE	FALSE	0	0	1	1	none	5.6518846601e-06
T156	T270	FALSE	FALSE	0	0	1	1	none	0.000137622722075
T159a	T270	FALSE	FALSE	0	0	1	1	none	0.0001381765225333
T182	T270	FALSE	FALSE	0	0	1	1	none	0.0001390718189009
T188	T270	FALSE	FALSE	0	0	1	1	none	0.0001308533370614
T192	T270	FALSE	FALSE	0	0	1	1	none	1.81965449905e-05
T223	T270	FALSE	FALSE	0	0	1	1	none	0.0001384900697511
T225	T270	FALSE	FALSE	0	0	1	1	none	0.0001436357380201
T230	T270	FALSE	FALSE	0	0	1	1	none	0.0001409560339344
T232	T270	TRUE	TRUE	1	0	1	1	anc	6.084300201e-07
T241	T270	FALSE	FALSE	0	0	1	1	none	0.0001566982802422
S002	T271b	FALSE	FALSE	0	0	1	1	none	8.15940420699e-05
S007	T271b	FALSE	FALSE	0	0	1	1	none	5.07126859519e-05
S021	T271b	FALSE	FALSE	0	0	1	1	none	7.99651627414e-05
S024	T271b	FALSE	FALSE	0	0	1	1	none	8.06360467603e-05
S025	T271b	FALSE	FALSE	0	0	1	1	none	8.83543600809e-05
S026	T271b	FALSE	FALSE	0	0	1	1	none	7.8958069977e-05
S038	T271b	FALSE	FALSE	0	0	1	1	none	1.35308149326e-05
S039	T271b	FALSE	FALSE	0	0	1	1	none	8.2667316288e-05
S040	T271b	FALSE	FALSE	0	0	1	1	none	0.0001310624747255
S042	T271b	FALSE	FALSE	0	0	1	1	none	8.03010989262e-05
S071	T271b	FALSE	FALSE	0	0	1	1	none	0.0001188629251102
S078	T271b	FALSE	FALSE	0	0	1	1	none	7.99973787669e-05
S081	T271b	FALSE	FALSE	0	0	1	1	none	8.13818534912e-05
S085	T271b	FALSE	FALSE	0	0	1	1	none	0.000120675829249
S087	T271b	FALSE	FALSE	0	0	1	1	none	0.0001402409376199
S093	T271b	FALSE	FALSE	0	0	1	1	none	0.0001342670194161
S097	T271b	FALSE	FALSE	0	0	1	1	none	8.5753895798e-05
S102	T271b	FALSE	FALSE	0	0	1	1	none	0.000131629073578
S106	T271b	FALSE	FALSE	0	0	1	1	none	7.78491509199e-05
S130	T271b	FALSE	FALSE	0	0	1	1	none	0.0001398833143852
T009	T271b	FALSE	FALSE	0	0	1	1	none	8.39288395936e-05
T010	T271b	FALSE	FALSE	0	0	1	1	none	8.17657146451e-05
T013	T271b	FALSE	FALSE	0	0	1	1	none	2.06476807999e-05
T014	T271b	FALSE	FALSE	0	0	1	1	none	8.11327625351e-05
T020	T271b	FALSE	FALSE	0	0	1	1	none	1.66258239975e-05
T021	T271b	FALSE	FALSE	0	0	1	1	none	8.48078647456e-05
T028	T271b	FALSE	FALSE	0	0	1	1	none	5.5635319233e-05
T035a	T271b	FALSE	FALSE	0	0	1	1	none	0.0001402889764141
T035b	T271b	FALSE	FALSE	0	0	1	1	none	8.17657146451e-05
T040	T271b	FALSE	FALSE	0	0	1	1	none	8.16866465992e-05
T056	T271b	FALSE	FALSE	0	0	1	1	none	8.94235959902e-05
T059	T271b	FALSE	FALSE	0	0	1	1	none	0.0001334167130753
T065	T271b	FALSE	FALSE	0	0	1	1	none	1.54034812904e-05
T069	T271b	FALSE	FALSE	0	0	1	1	none	0.0001495613463011
T073	T271b	FALSE	FALSE	0	0	1	1	none	8.48078647456e-05
T075	T271b	FALSE	FALSE	0	0	1	1	none	6.8846568621e-05
T077	T271b	FALSE	FALSE	0	0	1	1	none	8.41994347255e-05
T087	T271b	FALSE	FALSE	0	0	1	1	none	8.29825746853e-05
T095	T271b	FALSE	FALSE	0	0	1	1	none	0.0001409966805958
T099a	T271b	FALSE	FALSE	0	0	1	1	none	0.000139946678174
T102	T271b	FALSE	FALSE	0	0	1	1	none	0.0001446472607164
T104	T271b	FALSE	FALSE	0	0	1	1	none	6.13577492629e-05
T105	T271b	FALSE	FALSE	0	0	1	1	none	1.54034812904e-05
T107	T271b	FALSE	FALSE	0	0	1	1	none	0.0001446472607164
T126	T271b	FALSE	FALSE	0	0	1	1	none	0.0001413927793221
T156	T271b	FALSE	FALSE	0	0	1	1	none	1.03490545992e-05
T159a	T271b	FALSE	FALSE	0	0	1	1	none	8.05488546049e-05
T182	T271b	FALSE	FALSE	0	0	1	1	none	1.61518647323e-05
T188	T271b	FALSE	FALSE	0	0	1	1	none	5.2804072533e-05
T192	T271b	FALSE	FALSE	0	0	1	1	none	0.0001539374396525
T223	T271b	FALSE	FALSE	0	0	1	1	none	1.55701155825e-05
T225	T271b	FALSE	FALSE	0	0	1	1	none	4.2590101407e-06
T230	T271b	FALSE	FALSE	0	0	1	1	none	8.3328366006e-05
T232	T271b	FALSE	FALSE	0	0	1	1	none	0.0001418200818481
T241	T271b	FALSE	FALSE	0	0	1	1	none	3.49951861138e-05
T270	T271b	FALSE	FALSE	0	0	1	1	none	0.0001442441680402
S002	T301	FALSE	FALSE	0	0	1	1	none	0.000149201974124
S007	T301	FALSE	FALSE	0	0	1	1	none	0.000138742214606
S021	T301	FALSE	FALSE	0	0	1	1	none	0.0001475730947955
S024	T301	FALSE	FALSE	0	0	1	1	none	0.0001482439788144
S025	T301	FALSE	FALSE	0	0	1	1	none	0.000155962292135
S026	T301	FALSE	FALSE	0	0	1	1	none	0.0001465660020311
S038	T301	FALSE	FALSE	0	0	1	1	none	0.0001452141731867
S039	T301	FALSE	FALSE	0	0	1	1	none	0.0001502752483421
S040	T301	FALSE	FALSE	0	0	1	1	none	5.78855485994e-05
S042	T301	FALSE	FALSE	0	0	1	1	none	0.0001479090309803
S071	T301	FALSE	FALSE	0	0	1	1	none	3.65783670959e-05
S078	T301	FALSE	FALSE	0	0	1	1	none	0.000147605310821
S081	T301	FALSE	FALSE	0	0	1	1	none	0.0001489897855453
S085	T301	FALSE	FALSE	0	0	1	1	none	6.88666210229e-05
S087	T301	FALSE	FALSE	0	0	1	1	none	8.84317293938e-05
S093	T301	FALSE	FALSE	0	0	1	1	none	8.245781119e-05
S097	T301	FALSE	FALSE	0	0	1	1	none	0.0001533618278521
S102	T301	FALSE	FALSE	0	0	1	1	none	5.84521474519e-05
S106	T301	FALSE	FALSE	0	0	1	1	none	0.000145457082974
S130	T301	FALSE	FALSE	0	0	1	1	none	8.80741061591e-05
T009	T301	FALSE	FALSE	0	0	1	1	none	0.0001515367716477
T010	T301	FALSE	FALSE	0	0	1	1	none	0.0001493736466992
T013	T301	FALSE	FALSE	0	0	1	1	none	0.000152331039054
T014	T301	FALSE	FALSE	0	0	1	1	none	0.0001487406945892
T020	T301	FALSE	FALSE	0	0	1	1	none	0.0001483091822516
T021	T301	FALSE	FALSE	0	0	1	1	none	0.0001524157967997
T028	T301	FALSE	FALSE	0	0	1	1	none	0.0001436648478871
T035a	T301	FALSE	FALSE	0	0	1	1	none	8.8479768188e-05
T035b	T301	FALSE	FALSE	0	0	1	1	none	0.0001493736466992
T040	T301	FALSE	FALSE	0	0	1	1	none	0.0001492945786533
T056	T301	FALSE	FALSE	0	0	1	1	none	0.0001570315280443
T059	T301	FALSE	FALSE	0	0	1	1	none	6.02397869492e-05
T065	T301	FALSE	FALSE	0	0	1	1	none	0.0001470868395445
T069	T301	FALSE	FALSE	0	0	1	1	none	5.84576828448e-05
T073	T301	FALSE	FALSE	0	0	1	1	none	0.0001524157967997
T075	T301	FALSE	FALSE	0	0	1	1	none	0.0001352376406349
T077	T301	FALSE	FALSE	0	0	1	1	none	0.0001518073667796
T087	T301	FALSE	FALSE	0	0	1	1	none	0.0001505905067394
T095	T301	FALSE	FALSE	0	0	1	1	none	8.91874723697e-05
T099a	T301	FALSE	FALSE	0	0	1	1	none	8.81374699479e-05
T102	T301	FALSE	FALSE	0	0	1	1	none	9.28380524903e-05
T104	T301	FALSE	FALSE	0	0	1	1	none	0.000149387277917
T105	T301	FALSE	FALSE	0	0	1	1	none	0.0001470868395445
T107	T301	FALSE	FALSE	0	0	1	1	none	9.28380524903e-05
T126	T301	FALSE	FALSE	1	0	1	1	anc	8.3185795239e-06
T156	T301	FALSE	FALSE	0	0	1	1	none	0.0001476029862007
T159a	T301	FALSE	FALSE	0	0	1	1	none	0.000148156786659
T182	T301	FALSE	FALSE	0	0	1	1	none	0.0001490520830266
T188	T301	FALSE	FALSE	0	0	1	1	none	0.0001408336011871
T192	T301	FALSE	FALSE	0	0	1	1	none	2.53763131742e-05
T223	T301	FALSE	FALSE	0	0	1	1	none	0.0001484703338768
T225	T301	FALSE	FALSE	0	0	1	1	none	0.0001536160021458
T230	T301	FALSE	FALSE	0	0	1	1	none	0.0001509362980601
T232	T301	FALSE	FALSE	0	0	1	1	none	1.60594513118e-05
T241	T301	FALSE	FALSE	0	0	1	1	none	0.0001666785443679
T270	T301	FALSE	FALSE	0	0	1	1	none	1.84835375039e-05
T271b	T301	FALSE	FALSE	0	0	1	1	none	0.0001542244321659
S002	T303	FALSE	FALSE	0	0	1	1	none	0.0001511529671707
S007	T303	FALSE	FALSE	0	0	1	1	none	0.0001406932076527
S021	T303	FALSE	FALSE	0	0	1	1	none	0.0001495240878422
S024	T303	FALSE	FALSE	0	0	1	1	none	0.0001501949718611
S025	T303	FALSE	FALSE	0	0	1	1	none	0.0001579132851817
S026	T303	FALSE	FALSE	0	0	1	1	none	0.0001485169950778
S038	T303	FALSE	FALSE	0	0	1	1	none	0.0001471651662334
S039	T303	FALSE	FALSE	0	0	1	1	none	0.0001522262413888
S040	T303	FALSE	FALSE	0	0	1	1	none	5.98365416461e-05
S042	T303	FALSE	FALSE	0	0	1	1	none	0.000149860024027
S071	T303	FALSE	FALSE	0	0	1	1	none	3.85293601426e-05
S078	T303	FALSE	FALSE	0	0	1	1	none	0.0001495563038677
S081	T303	FALSE	FALSE	0	0	1	1	none	0.000150940778592
S085	T303	FALSE	FALSE	0	0	1	1	none	7.08176140696e-05
S087	T303	FALSE	FALSE	0	0	1	1	none	9.03827224405e-05
S093	T303	FALSE	FALSE	0	0	1	1	none	8.44088042367e-05
S097	T303	FALSE	FALSE	0	0	1	1	none	0.0001553128208988
S102	T303	FALSE	FALSE	0	0	1	1	none	6.04031404986e-05
S106	T303	FALSE	FALSE	0	0	1	1	none	0.0001474080760207
S130	T303	FALSE	FALSE	0	0	1	1	none	9.00250992058e-05
T009	T303	FALSE	FALSE	0	0	1	1	none	0.0001534877646944
T010	T303	FALSE	FALSE	0	0	1	1	none	0.0001513246397459
T013	T303	FALSE	FALSE	0	0	1	1	none	0.0001542820321007
T014	T303	FALSE	FALSE	0	0	1	1	none	0.0001506916876359
T020	T303	FALSE	FALSE	0	0	1	1	none	0.0001502601752983
T021	T303	FALSE	FALSE	0	0	1	1	none	0.0001543667898464
T028	T303	FALSE	FALSE	0	0	1	1	none	0.0001456158409338
T035a	T303	FALSE	FALSE	0	0	1	1	none	9.04307612347e-05
T035b	T303	FALSE	FALSE	0	0	1	1	none	0.0001513246397459
T040	T303	FALSE	FALSE	0	0	1	1	none	0.0001512455717
T056	T303	FALSE	FALSE	0	0	1	1	none	0.000158982521091
T059	T303	FALSE	FALSE	0	0	1	1	none	6.21907799959e-05
T065	T303	FALSE	FALSE	0	0	1	1	none	0.0001490378325912
T069	T303	FALSE	FALSE	0	0	1	1	none	6.04086758915e-05
T073	T303	FALSE	FALSE	0	0	1	1	none	0.0001543667898464
T075	T303	FALSE	FALSE	0	0	1	1	none	0.0001371886336816
T077	T303	FALSE	FALSE	0	0	1	1	none	0.0001537583598263
T087	T303	FALSE	FALSE	0	0	1	1	none	0.0001525414997861
T095	T303	FALSE	FALSE	0	0	1	1	none	9.11384654164e-05
T099a	T303	FALSE	FALSE	0	0	1	1	none	9.00884629946e-05
T102	T303	FALSE	FALSE	0	0	1	1	none	9.4789045537e-05
T104	T303	FALSE	FALSE	0	0	1	1	none	0.0001513382709637
T105	T303	FALSE	FALSE	0	0	1	1	none	0.0001490378325912
T107	T303	FALSE	FALSE	0	0	1	1	none	9.4789045537e-05
T126	T303	FALSE	FALSE	1	0	1	1	anc	6.8598852536e-06
T156	T303	FALSE	FALSE	0	0	1	1	none	0.0001495539792474
T159a	T303	FALSE	FALSE	0	0	1	1	none	0.0001501077797057
T182	T303	FALSE	FALSE	0	0	1	1	none	0.0001510030760733
T188	T303	FALSE	FALSE	0	0	1	1	none	0.0001427845942338
T192	T303	FALSE	FALSE	0	0	1	1	none	1.75924258993e-05
T223	T303	FALSE	FALSE	0	0	1	1	none	0.0001504213269235
T225	T303	FALSE	FALSE	0	0	1	1	none	0.0001555669951925
T230	T303	FALSE	FALSE	0	0	1	1	none	0.0001528872911068
T232	T303	FALSE	FALSE	0	0	1	1	none	1.80104443585e-05
T241	T303	FALSE	FALSE	0	0	1	1	none	0.0001686295374146
T270	T303	FALSE	FALSE	0	0	1	1	none	2.04345305506e-05
T271b	T303	FALSE	FALSE	0	0	1	1	none	0.0001561754252126
T301	T303	FALSE	FALSE	0	0	1	1	none	2.76142987343e-05
S002	T322	FALSE	FALSE	0	0	1	1	none	8.67469940307e-05
S007	T322	FALSE	FALSE	0	0	1	1	none	5.58656379127e-05
S021	T322	FALSE	FALSE	0	0	1	1	none	8.51181147022e-05
S024	T322	FALSE	FALSE	0	0	1	1	none	8.57889987211e-05
S025	T322	FALSE	FALSE	0	0	1	1	none	9.35073120417e-05
S026	T322	FALSE	FALSE	0	0	1	1	none	8.41110219378e-05
S038	T322	FALSE	FALSE	0	0	1	1	none	1.69794932772e-05
S039	T322	FALSE	FALSE	0	0	1	1	none	8.78202682488e-05
S040	T322	FALSE	FALSE	0	0	1	1	none	0.0001362154266863
S042	T322	FALSE	FALSE	0	0	1	1	none	8.5454050887e-05
S071	T322	FALSE	FALSE	0	0	1	1	none	0.000124015877071
S078	T322	FALSE	FALSE	0	0	1	1	none	8.51503307277e-05
S081	T322	FALSE	FALSE	0	0	1	1	none	8.6534805452e-05
S085	T322	FALSE	FALSE	0	0	1	1	none	0.0001258287812098
S087	T322	FALSE	FALSE	0	0	1	1	none	0.0001453938895807
S093	T322	FALSE	FALSE	0	0	1	1	none	0.0001394199713769
S097	T322	FALSE	FALSE	0	0	1	1	none	9.09068477588e-05
S102	T322	FALSE	FALSE	0	0	1	1	none	0.0001367820255388
S106	T322	FALSE	FALSE	0	0	1	1	none	8.30021028807e-05
S130	T322	FALSE	FALSE	0	0	1	1	none	0.000145036266346
T009	T322	FALSE	FALSE	0	0	1	1	none	8.90817915544e-05
T010	T322	FALSE	FALSE	0	0	1	1	none	8.69186666059e-05
T013	T322	FALSE	FALSE	0	0	1	1	none	1.40363786215e-05
T014	T322	FALSE	FALSE	0	0	1	1	none	8.62857144959e-05
T020	T322	FALSE	FALSE	0	0	1	1	none	2.00745023421e-05
T021	T322	FALSE	FALSE	0	0	1	1	none	8.99608167064e-05
T028	T322	FALSE	FALSE	0	0	1	1	none	6.07882711938e-05
T035a	T322	FALSE	FALSE	0	0	1	1	none	0.0001454419283749
T035b	T322	FALSE	FALSE	0	0	1	1	none	8.69186666059e-05
T040	T322	FALSE	FALSE	0	0	1	1	none	8.683959856e-05
T056	T322	FALSE	FALSE	0	0	1	1	none	9.4576547951e-05
T059	T322	FALSE	FALSE	0	0	1	1	none	0.0001385696650361
T065	T322	FALSE	FALSE	0	0	1	1	none	1.6174777656e-05
T069	T322	FALSE	FALSE	0	0	1	1	none	0.0001547142982619
T073	T322	FALSE	FALSE	0	0	1	1	none	8.99608167064e-05
T075	T322	FALSE	FALSE	0	0	1	1	none	7.39995205818e-05
T077	T322	FALSE	FALSE	0	0	1	1	none	8.93523866863e-05
T087	T322	FALSE	FALSE	0	0	1	1	none	8.81355266461e-05
T095	T322	FALSE	FALSE	0	0	1	1	none	0.0001461496325566
T099a	T322	FALSE	FALSE	0	0	1	1	none	0.0001450996301348
T102	T322	FALSE	FALSE	0	0	1	1	none	0.0001498002126772
T104	T322	FALSE	FALSE	0	0	1	1	none	6.65107012237e-05
T105	T322	FALSE	FALSE	0	0	1	1	none	1.6174777656e-05
T107	T322	FALSE	FALSE	0	0	1	1	none	0.0001498002126772
T126	T322	FALSE	FALSE	0	0	1	1	none	0.0001465457312829
T156	T322	FALSE	FALSE	0	0	1	1	none	2.10725799074e-05
T159a	T322	FALSE	FALSE	0	0	1	1	none	8.57018065657e-05
T182	T322	FALSE	FALSE	0	0	1	1	none	2.25216767333e-05
T188	T322	FALSE	FALSE	0	0	1	1	none	5.79570244938e-05
T192	T322	FALSE	FALSE	0	0	1	1	none	0.0001590903916133
T223	T322	FALSE	FALSE	0	0	1	1	none	2.19399275835e-05
T225	T322	FALSE	FALSE	0	0	1	1	none	2.70855958525e-05
T230	T322	FALSE	FALSE	0	0	1	1	none	8.84813179668e-05
T232	T322	FALSE	FALSE	0	0	1	1	none	0.0001469730338089
T241	T322	FALSE	FALSE	0	0	1	1	none	8.5180202814e-06
T270	T322	FALSE	FALSE	0	0	1	1	none	0.000149397120001
T271b	T322	FALSE	FALSE	0	0	1	1	none	2.76940258726e-05
T301	T322	FALSE	FALSE	0	0	1	1	none	0.0001593773841267
T303	T322	FALSE	FALSE	0	0	1	1	none	0.0001613283771734
S002	T327b	FALSE	FALSE	0	0	1	1	none	0.0001477576758185
S007	T327b	FALSE	FALSE	0	0	1	1	none	0.0001372979163005
S021	T327b	FALSE	FALSE	0	0	1	1	none	0.00014612879649
S024	T327b	FALSE	FALSE	0	0	1	1	none	0.0001467996805089
S025	T327b	FALSE	FALSE	0	0	1	1	none	0.0001545179938295
S026	T327b	FALSE	FALSE	0	0	1	1	none	0.0001451217037256
S038	T327b	FALSE	FALSE	0	0	1	1	none	0.0001437698748812
S039	T327b	FALSE	FALSE	0	0	1	1	none	0.0001488309500366
S040	T327b	FALSE	FALSE	0	0	1	1	none	5.64412502939e-05
S042	T327b	FALSE	FALSE	0	0	1	1	none	0.0001464647326748
S071	T327b	FALSE	FALSE	0	0	1	1	none	3.63509288306e-05
S078	T327b	FALSE	FALSE	0	0	1	1	none	0.0001461610125155
S081	T327b	FALSE	FALSE	0	0	1	1	none	0.0001475454872398
S085	T327b	FALSE	FALSE	0	0	1	1	none	6.74223227174e-05
S087	T327b	FALSE	FALSE	0	0	1	1	none	8.69874310883e-05
S093	T327b	FALSE	FALSE	0	0	1	1	none	8.10135128845e-05
S097	T327b	FALSE	FALSE	0	0	1	1	none	0.0001519175295466
S102	T327b	FALSE	FALSE	0	0	1	1	none	5.70078491464e-05
S106	T327b	FALSE	FALSE	0	0	1	1	none	0.0001440127846685
S130	T327b	FALSE	FALSE	0	0	1	1	none	8.66298078536e-05
T009	T327b	FALSE	FALSE	0	0	1	1	none	0.0001500924733422
T010	T327b	FALSE	FALSE	0	0	1	1	none	0.0001479293483937
T013	T327b	FALSE	FALSE	0	0	1	1	none	0.0001508867407485
T014	T327b	FALSE	FALSE	0	0	1	1	none	0.0001472963962837
T020	T327b	FALSE	FALSE	0	0	1	1	none	0.0001468648839461
T021	T327b	FALSE	FALSE	0	0	1	1	none	0.0001509714984942
T028	T327b	FALSE	FALSE	0	0	1	1	none	0.0001422205495816
T035a	T327b	FALSE	FALSE	0	0	1	1	none	8.70354698825e-05
T035b	T327b	FALSE	FALSE	0	0	1	1	none	0.0001479293483937
T040	T327b	FALSE	FALSE	0	0	1	1	none	0.0001478502803478
T056	T327b	FALSE	FALSE	0	0	1	1	none	0.0001555872297388
T059	T327b	FALSE	FALSE	0	0	1	1	none	5.87954886437e-05
T065	T327b	FALSE	FALSE	0	0	1	1	none	0.000145642541239
T069	T327b	FALSE	FALSE	0	0	1	1	none	6.70493500215e-05
T073	T327b	FALSE	FALSE	0	0	1	1	none	0.0001509714984942
T075	T327b	FALSE	FALSE	0	0	1	1	none	0.0001337933423294
T077	T327b	FALSE	FALSE	0	0	1	1	none	0.0001503630684741
T087	T327b	FALSE	FALSE	0	0	1	1	none	0.0001491462084339
T095	T327b	FALSE	FALSE	0	0	1	1	none	8.77431740642e-05
T099a	T327b	FALSE	FALSE	0	0	1	1	none	8.66931716424e-05
T102	T327b	FALSE	FALSE	0	0	1	1	none	9.13937541848e-05
T104	T327b	FALSE	FALSE	0	0	1	1	none	0.0001479429796115
T105	T327b	FALSE	FALSE	0	0	1	1	none	0.000145642541239
T107	T327b	FALSE	FALSE	0	0	1	1	none	9.13937541848e-05
T126	T327b	FALSE	FALSE	0	0	1	1	none	5.88807830425e-05
T156	T327b	FALSE	FALSE	0	0	1	1	none	0.0001461586878952
T159a	T327b	FALSE	FALSE	0	0	1	1	none	0.0001467124883535
T182	T327b	FALSE	FALSE	0	0	1	1	none	0.0001476077847211
T188	T327b	FALSE	FALSE	0	0	1	1	none	0.0001393893028816
T192	T327b	FALSE	FALSE	0	0	1	1	none	7.14254433729e-05
T223	T327b	FALSE	FALSE	0	0	1	1	none	0.0001470260355713
T225	T327b	FALSE	FALSE	0	0	1	1	none	0.0001521717038403
T230	T327b	FALSE	FALSE	0	0	1	1	none	0.0001494919997546
T232	T327b	FALSE	FALSE	0	0	1	1	none	5.93080855685e-05
T241	T327b	FALSE	FALSE	0	0	1	1	none	0.0001652342460624
T270	T327b	FALSE	FALSE	0	0	1	1	none	6.17321717606e-05
T271b	T327b	FALSE	FALSE	0	0	1	1	none	0.0001527801338604
T301	T327b	FALSE	FALSE	0	0	1	1	none	7.17124358863e-05
T303	T327b	FALSE	FALSE	0	0	1	1	none	7.3663428933e-05
T322	T327b	FALSE	FALSE	0	0	1	1	none	0.0001579330858212
S002	T330	TRUE	TRUE	0	0	1	1	none	0.0001453239557381
S007	T330	TRUE	TRUE	0	0	1	1	none	0.0001348641962201
S021	T330	TRUE	TRUE	0	0	1	1	none	0.0001436950764096
S024	T330	TRUE	TRUE	0	0	1	1	none	0.0001443659604285
S025	T330	TRUE	TRUE	0	0	1	1	none	0.0001520842737491
S026	T330	TRUE	TRUE	0	0	1	1	none	0.0001426879836452
S038	T330	TRUE	TRUE	0	0	1	1	none	0.0001413361548008
S039	T330	TRUE	TRUE	0	0	1	1	none	0.0001463972299562
S040	T330	TRUE	TRUE	0	0	1	1	none	5.40075302135e-05
S042	T330	TRUE	TRUE	0	0	1	1	none	0.0001440310125944
S071	T330	TRUE	TRUE	0	0	1	1	none	3.39172087502e-05
S078	T330	TRUE	TRUE	0	0	1	1	none	0.0001437272924351
S081	T330	TRUE	TRUE	0	0	1	1	none	0.0001451117671594
S085	T330	TRUE	TRUE	0	0	1	1	none	6.4988602637e-05
S087	T330	TRUE	TRUE	0	0	1	1	none	8.45537110079e-05
S093	T330	TRUE	TRUE	0	0	1	1	none	7.85797928041e-05
S097	T330	TRUE	TRUE	0	0	1	1	none	0.0001494838094662
S102	T330	TRUE	TRUE	0	0	1	1	none	5.4574129066e-05
S106	T330	TRUE	TRUE	0	0	1	1	none	0.0001415790645881
S130	T330	TRUE	TRUE	0	0	1	1	none	8.41960877732e-05
T009	T330	FALSE	FALSE	0	0	1	1	none	0.0001476587532618
T010	T330	FALSE	FALSE	0	0	1	1	none	0.0001454956283133
T013	T330	FALSE	FALSE	0	0	1	1	none	0.0001484530206681
T014	T330	TRUE	TRUE	0	0	1	1	none	0.0001448626762033
T020	T330	TRUE	TRUE	0	0	1	1	none	0.0001444311638657
T021	T330	FALSE	FALSE	0	0	1	1	none	0.0001485377784138
T028	T330	TRUE	TRUE	0	0	1	1	none	0.0001397868295012
T035a	T330	TRUE	TRUE	0	0	1	1	none	8.46017498021e-05
T035b	T330	FALSE	FALSE	0	0	1	1	none	0.0001454956283133
T040	T330	TRUE	TRUE	0	0	1	1	none	0.0001454165602674
T056	T330	FALSE	FALSE	0	0	1	1	none	0.0001531535096584
T059	T330	TRUE	TRUE	0	0	1	1	none	5.63617685633e-05
T065	T330	TRUE	TRUE	0	0	1	1	none	0.0001432088211586
T069	T330	TRUE	TRUE	0	0	1	1	none	6.46156299411e-05
T073	T330	FALSE	FALSE	0	0	1	1	none	0.0001485377784138
T075	T330	TRUE	TRUE	0	0	1	1	none	0.000131359622249
T077	T330	FALSE	FALSE	0	0	1	1	none	0.0001479293483937
T087	T330	FALSE	FALSE	0	0	1	1	none	0.0001467124883535
T095	T330	TRUE	TRUE	0	0	1	1	none	8.53094539838e-05
T099a	T330	TRUE	TRUE	0	0	1	1	none	8.4259451562e-05
T102	T330	FALSE	FALSE	0	0	1	1	none	8.89600341044e-05
T104	T330	FALSE	FALSE	0	0	1	1	none	0.0001455092595311
T105	T330	TRUE	TRUE	0	0	1	1	none	0.0001432088211586
T107	T330	FALSE	FALSE	0	0	1	1	none	8.89600341044e-05
T126	T330	TRUE	TRUE	0	0	1	1	none	5.64470629621e-05
T156	T330	FALSE	FALSE	0	0	1	1	none	0.0001437249678148
T159a	T330	TRUE	TRUE	0	0	1	1	none	0.0001442787682731
T182	T330	FALSE	FALSE	0	0	1	1	none	0.0001451740646407
T188	T330	TRUE	TRUE	0	0	1	1	none	0.0001369555828012
T192	T330	FALSE	FALSE	0	0	1	1	none	6.89917232925e-05
T223	T330	FALSE	FALSE	0	0	1	1	none	0.0001445923154909
T225	T330	FALSE	FALSE	0	0	1	1	none	0.0001497379837599
T230	T330	FALSE	FALSE	0	0	1	1	none	0.0001470582796742
T232	T330	TRUE	TRUE	0	0	1	1	none	5.68743654881e-05
T241	T330	FALSE	FALSE	0	0	1	1	none	0.000162800525982
T270	T330	FALSE	FALSE	0	0	1	1	none	5.92984516802e-05
T271b	T330	FALSE	FALSE	0	0	1	1	none	0.00015034641378
T301	T330	FALSE	FALSE	0	0	1	1	none	6.92787158059e-05
T303	T330	FALSE	FALSE	0	0	1	1	none	7.12297088526e-05
T322	T330	FALSE	FALSE	0	0	1	1	none	0.0001554993657408
T327b	T330	TRUE	TRUE	0	1	1	1	desc	6.084300201e-07
S002	T335	FALSE	FALSE	0	0	1	1	none	0.0001444506326677
S007	T335	FALSE	FALSE	0	0	1	1	none	0.0001339908731497
S021	T335	FALSE	FALSE	0	0	1	1	none	0.0001428217533392
S024	T335	FALSE	FALSE	0	0	1	1	none	0.0001434926373581
S025	T335	FALSE	FALSE	0	0	1	1	none	0.0001512109506787
S026	T335	FALSE	FALSE	0	0	1	1	none	0.0001418146605748
S038	T335	FALSE	FALSE	0	0	1	1	none	0.0001404628317304
S039	T335	FALSE	FALSE	0	0	1	1	none	0.0001455239068858
S040	T335	FALSE	FALSE	0	0	1	1	none	5.31342071431e-05
S042	T335	FALSE	FALSE	0	0	1	1	none	0.000143157689524
S071	T335	FALSE	FALSE	0	0	1	1	none	3.18270256396e-05
S078	T335	FALSE	FALSE	0	0	1	1	none	0.0001428539693647
S081	T335	FALSE	FALSE	0	0	1	1	none	0.000144238444089
S085	T335	FALSE	FALSE	0	0	1	1	none	6.41152795666e-05
S087	T335	FALSE	FALSE	0	0	1	1	none	8.36803879375e-05
S093	T335	FALSE	FALSE	0	0	1	1	none	7.77064697337e-05
S097	T335	FALSE	FALSE	0	0	1	1	none	0.0001486104863958
S102	T335	FALSE	FALSE	0	0	1	1	none	5.37008059956e-05
S106	T335	FALSE	FALSE	0	0	1	1	none	0.0001407057415177
S130	T335	FALSE	FALSE	0	0	1	1	none	8.33227647028e-05
T009	T335	FALSE	FALSE	0	0	1	1	none	0.0001467854301914
T010	T335	FALSE	FALSE	0	0	1	1	none	0.0001446223052429
T013	T335	FALSE	FALSE	0	0	1	1	none	0.0001475796975977
T014	T335	FALSE	FALSE	0	0	1	1	none	0.0001439893531329
T020	T335	FALSE	FALSE	0	0	1	1	none	0.0001435578407953
T021	T335	FALSE	FALSE	0	0	1	1	none	0.0001476644553434
T028	T335	FALSE	FALSE	0	0	1	1	none	0.0001389135064308
T035a	T335	FALSE	FALSE	0	0	1	1	none	8.37284267317e-05
T035b	T335	FALSE	FALSE	0	0	1	1	none	0.0001446223052429
T040	T335	FALSE	FALSE	0	0	1	1	none	0.000144543237197
T056	T335	FALSE	FALSE	0	0	1	1	none	0.000152280186588
T059	T335	FALSE	FALSE	0	0	1	1	none	5.54884454929e-05
T065	T335	FALSE	FALSE	0	0	1	1	none	0.0001423354980882
T069	T335	FALSE	FALSE	0	0	1	1	none	5.37063413885e-05
T073	T335	FALSE	FALSE	0	0	1	1	none	0.0001476644553434
T075	T335	FALSE	FALSE	0	0	1	1	none	0.0001304862991786
T077	T335	FALSE	FALSE	0	0	1	1	none	0.0001470560253233
T087	T335	FALSE	FALSE	0	0	1	1	none	0.0001458391652831
T095	T335	FALSE	FALSE	0	0	1	1	none	8.44361309134e-05
T099a	T335	FALSE	FALSE	0	0	1	1	none	8.33861284916e-05
T102	T335	FALSE	FALSE	0	0	1	1	none	8.8086711034e-05
T104	T335	FALSE	FALSE	0	0	1	1	none	0.0001446359364607
T105	T335	FALSE	FALSE	0	0	1	1	none	0.0001423354980882
T107	T335	FALSE	FALSE	0	0	1	1	none	8.8086711034e-05
T126	T335	TRUE	TRUE	1	0	1	1	anc	6.084300201e-07
T156	T335	FALSE	FALSE	0	0	1	1	none	0.0001428516447444
T159a	T335	FALSE	FALSE	0	0	1	1	none	0.0001434054452027
T182	T335	FALSE	FALSE	0	0	1	1	none	0.0001443007415703
T188	T335	FALSE	FALSE	0	0	1	1	none	0.0001360822597308
T192	T335	FALSE	FALSE	0	0	1	1	none	1.81912516375e-05
T223	T335	FALSE	FALSE	0	0	1	1	none	0.0001437189924205
T225	T335	FALSE	FALSE	0	0	1	1	none	0.0001488646606895
T230	T335	FALSE	FALSE	0	0	1	1	none	0.0001461849566038
T232	T335	FALSE	FALSE	0	0	1	1	none	1.13081098555e-05
T241	T335	FALSE	FALSE	0	0	1	1	none	0.0001619272029116
T270	T335	FALSE	FALSE	0	0	1	1	none	1.37321960476e-05
T271b	T335	FALSE	FALSE	0	0	1	1	none	0.0001494730907096
T301	T335	FALSE	FALSE	0	0	1	1	none	2.09119642313e-05
T303	T335	FALSE	FALSE	0	0	1	1	none	2.04292371976e-05
T322	T335	FALSE	FALSE	0	0	1	1	none	0.0001546260426704
T327b	T335	FALSE	FALSE	0	0	1	1	none	6.696109443e-05
T330	T335	FALSE	FALSE	0	0	1	1	none	6.45273743496e-05
S002	T341	TRUE	TRUE	0	0	1	1	none	1.7795282859e-05
S007	T341	TRUE	TRUE	0	0	1	1	none	6.7154370261e-05
S021	T341	TRUE	TRUE	0	0	1	1	none	1.61664035305e-05
S024	T341	TRUE	TRUE	0	0	1	1	none	1.68372875494e-05
S025	T341	TRUE	TRUE	0	0	1	1	none	2.1049190926e-05
S026	T341	TRUE	TRUE	0	0	1	1	none	4.8953778841e-06
S038	T341	TRUE	TRUE	0	0	1	1	none	7.36263288417e-05
S039	T341	TRUE	TRUE	0	0	1	1	none	1.88685570771e-05
S040	T341	TRUE	TRUE	0	0	1	1	none	0.0001270825624346
S042	T341	TRUE	TRUE	0	0	1	1	none	1.65023397153e-05
S071	T341	TRUE	TRUE	0	0	1	1	none	0.0001148830128193
S078	T341	TRUE	TRUE	0	0	1	1	none	1.6198619556e-05
S081	T341	TRUE	TRUE	0	0	1	1	none	1.75830942803e-05
S085	T341	TRUE	TRUE	0	0	1	1	none	0.0001166959169581
S087	T341	TRUE	TRUE	0	0	1	1	none	0.000136261025329
S093	T341	TRUE	TRUE	0	0	1	1	none	0.0001302871071252
S097	T341	TRUE	TRUE	0	0	1	1	none	1.84487266431e-05
S102	T341	TRUE	TRUE	0	0	1	1	none	0.0001276491612871
S106	T341	TRUE	TRUE	0	0	1	1	none	1.4050391709e-05
S130	T341	TRUE	TRUE	0	0	1	1	none	0.0001359034020943
T009	T341	FALSE	FALSE	0	0	1	1	none	1.24618944347e-05
T010	T341	FALSE	FALSE	0	0	1	1	none	1.02987694862e-05
T013	T341	FALSE	FALSE	0	0	1	1	none	8.0743194709e-05
T014	T341	TRUE	TRUE	0	0	1	1	none	1.73340033242e-05
T020	T341	TRUE	TRUE	0	0	1	1	none	7.67213379066e-05
T021	T341	FALSE	FALSE	0	0	1	1	none	1.33409195867e-05
T028	T341	TRUE	TRUE	0	0	1	1	none	7.20770035421e-05
T035a	T341	TRUE	TRUE	0	0	1	1	none	0.0001363090641232
T035b	T341	FALSE	FALSE	0	0	1	1	none	1.02987694862e-05
T040	T341	TRUE	TRUE	0	0	1	1	none	1.78878873883e-05
T056	T341	FALSE	FALSE	0	0	1	1	none	1.79566508313e-05
T059	T341	TRUE	TRUE	0	0	1	1	none	0.0001294368007844
T065	T341	TRUE	TRUE	0	0	1	1	none	7.54989951995e-05
T069	T341	TRUE	TRUE	0	0	1	1	none	0.0001455814340102
T073	T341	FALSE	FALSE	0	0	1	1	none	1.33409195867e-05
T075	T341	TRUE	TRUE	0	0	1	1	none	6.48666563301e-05
T077	T341	FALSE	FALSE	0	0	1	1	none	1.27324895666e-05
T087	T341	FALSE	FALSE	0	0	1	1	none	1.15156295264e-05
T095	T341	TRUE	TRUE	0	0	1	1	none	0.0001370167683049
T099a	T341	TRUE	TRUE	0	0	1	1	none	0.0001359667658831
T102	T341	FALSE	FALSE	0	0	1	1	none	0.0001406673484255
T104	T341	FALSE	FALSE	0	0	1	1	none	7.7799433572e-05
T105	T341	TRUE	TRUE	0	0	1	1	none	7.54989951995e-05
T107	T341	FALSE	FALSE	0	0	1	1	none	0.0001406673484255
T126	T341	TRUE	TRUE	0	0	1	1	none	0.0001374128670312
T156	T341	FALSE	FALSE	0	0	1	1	none	7.60151418557e-05
[truncated: 1,161 more rows]
