# Supplementary material for: Improved characterisation of MRSA transmission using within-host bacterial sequence diversity
Source: eLife. 2019 Oct 8;8:e46402. doi: 10.7554/eLife.46402 (PMC6954020; doi:10.7554/eLife.46402)
Supplement: Figure 9—source data 1. [file elife-46402-fig9-data1.zip › Figure 9-source data 1/classifications/Classification_Posterior_ds_10percol_53.csv]

host.1	host.2	adjacent	contiguous	paths12	paths21	nodes1	nodes2	path.classification	min.distance.between.subgraphs
S002	S007	TRUE	TRUE	0	0	1	1	none	7.88585085497e-05
S002	S021	TRUE	TRUE	0	0	1	1	none	1.7352191175e-05
S007	S021	TRUE	TRUE	0	0	1	1	none	7.60464221627e-05
S002	S024	TRUE	TRUE	0	0	1	1	none	1.76822664918e-05
S007	S024	TRUE	TRUE	0	0	1	1	none	7.63764974795e-05
S021	S024	TRUE	TRUE	0	0	1	1	none	3.2926637328e-06
S002	S025	TRUE	TRUE	0	0	1	1	none	2.4879917698e-05
S007	S025	TRUE	TRUE	0	0	1	1	none	7.67354901917e-05
S021	S025	TRUE	TRUE	0	0	1	1	none	2.2067831311e-05
S024	S025	TRUE	TRUE	0	0	1	1	none	2.23979066278e-05
S002	S026	TRUE	TRUE	0	0	1	1	none	2.2049606515e-05
S007	S026	TRUE	TRUE	0	0	1	1	none	7.39051790087e-05
S021	S026	TRUE	TRUE	0	0	1	1	none	1.9237520128e-05
S024	S026	TRUE	TRUE	0	0	1	1	none	1.95675954448e-05
S025	S026	TRUE	TRUE	0	0	1	1	none	1.5173026361e-05
S002	S038	TRUE	TRUE	0	0	1	1	none	8.53947265165e-05
S007	S038	TRUE	TRUE	0	0	1	1	none	5.27646830028e-05
S021	S038	TRUE	TRUE	0	0	1	1	none	8.25826401295e-05
S024	S038	TRUE	TRUE	0	0	1	1	none	8.29127154463e-05
S025	S038	TRUE	TRUE	0	0	1	1	none	8.32717081585e-05
S026	S038	TRUE	TRUE	0	0	1	1	none	8.04413969755e-05
S002	S039	TRUE	TRUE	0	0	1	1	none	1.86200707496e-05
S007	S039	TRUE	TRUE	0	0	1	1	none	7.73143017373e-05
S021	S039	TRUE	TRUE	0	0	1	1	none	3.0228883074e-06
S024	S039	TRUE	TRUE	0	0	1	1	none	4.5605433074e-06
S025	S039	TRUE	TRUE	0	0	1	1	none	2.33357108856e-05
S026	S039	TRUE	TRUE	0	0	1	1	none	2.05053997026e-05
S038	S039	TRUE	TRUE	0	0	1	1	none	8.38505197041e-05
S002	S040	TRUE	TRUE	0	0	1	1	none	0.0001177893250384
S007	S040	TRUE	TRUE	0	0	1	1	none	0.0001141324366721
S021	S040	TRUE	TRUE	0	0	1	1	none	0.0001149772386514
S024	S040	TRUE	TRUE	0	0	1	1	none	0.0001153073139682
S025	S040	TRUE	TRUE	0	0	1	1	none	0.0001156663066804
S026	S040	TRUE	TRUE	0	0	1	1	none	0.0001128359954974
S038	S040	TRUE	TRUE	0	0	1	1	none	0.0001206686546389
S039	S040	TRUE	TRUE	0	0	1	1	none	0.000116245118226
S002	S042	TRUE	TRUE	0	0	1	1	none	1.79483336581e-05
S007	S042	TRUE	TRUE	0	0	1	1	none	7.66425646458e-05
S021	S042	TRUE	TRUE	0	0	1	1	none	3.5587308991e-06
S024	S042	TRUE	TRUE	0	0	1	1	none	2.6812265327e-06
S025	S042	TRUE	TRUE	0	0	1	1	none	2.26639737941e-05
S026	S042	TRUE	TRUE	0	0	1	1	none	1.98336626111e-05
S038	S042	TRUE	TRUE	0	0	1	1	none	8.31787826126e-05
S039	S042	TRUE	TRUE	0	0	1	1	none	4.8266104737e-06
S040	S042	TRUE	TRUE	0	0	1	1	none	0.0001155733811345
S002	S071	TRUE	TRUE	0	0	1	1	none	0.0001059883160036
S007	S071	TRUE	TRUE	0	0	1	1	none	0.0001023314276373
S021	S071	TRUE	TRUE	0	0	1	1	none	0.0001031762296166
S024	S071	TRUE	TRUE	0	0	1	1	none	0.0001035063049334
S025	S071	TRUE	TRUE	0	0	1	1	none	0.0001038652976456
S026	S071	TRUE	TRUE	0	0	1	1	none	0.0001010349864626
S038	S071	TRUE	TRUE	0	0	1	1	none	0.0001088676456041
S039	S071	TRUE	TRUE	0	0	1	1	none	0.0001044441091912
S040	S071	TRUE	TRUE	0	0	1	1	none	1.6898137966e-05
S042	S071	TRUE	TRUE	0	0	1	1	none	0.0001037723720997
S002	S078	TRUE	TRUE	0	0	1	1	none	1.7998686559e-05
S007	S078	TRUE	TRUE	0	0	1	1	none	7.66929175467e-05
S021	S078	TRUE	TRUE	0	0	1	1	none	5.73584482e-06
S024	S078	TRUE	TRUE	0	0	1	1	none	6.0659201368e-06
S025	S078	TRUE	TRUE	0	0	1	1	none	2.2714326695e-05
S026	S078	TRUE	TRUE	0	0	1	1	none	1.9884015512e-05
S038	S078	TRUE	TRUE	0	0	1	1	none	8.32291355135e-05
S039	S078	TRUE	TRUE	0	0	1	1	none	7.0037243946e-06
S040	S078	TRUE	TRUE	0	0	1	1	none	0.0001156237340354
S042	S078	TRUE	TRUE	0	0	1	1	none	6.3319873031e-06
S071	S078	TRUE	TRUE	0	0	1	1	none	0.0001038227250006
S002	S081	TRUE	TRUE	0	0	1	1	none	1.82860563334e-05
S007	S081	TRUE	TRUE	0	0	1	1	none	7.69802873211e-05
S021	S081	TRUE	TRUE	0	0	1	1	none	3.8964535744e-06
S024	S081	TRUE	TRUE	0	0	1	1	none	1.8113695248e-06
S025	S081	TRUE	TRUE	0	0	1	1	none	2.30016964694e-05
S026	S081	TRUE	TRUE	0	0	1	1	none	2.01713852864e-05
S038	S081	TRUE	TRUE	0	0	1	1	none	8.35165052879e-05
S039	S081	TRUE	TRUE	0	0	1	1	none	5.164333149e-06
S040	S081	TRUE	TRUE	0	0	1	1	none	0.0001159111038098
S042	S081	TRUE	TRUE	0	0	1	1	none	3.2850163743e-06
S071	S081	TRUE	TRUE	0	0	1	1	none	0.000104110094775
S078	S081	TRUE	TRUE	0	0	1	1	none	6.6697099784e-06
S002	S085	TRUE	TRUE	0	0	1	1	none	0.000119627855833
S007	S085	TRUE	TRUE	0	0	1	1	none	0.0001159709674667
S021	S085	TRUE	TRUE	0	0	1	1	none	0.000116815769446
S024	S085	TRUE	TRUE	0	0	1	1	none	0.0001171458447628
S025	S085	TRUE	TRUE	0	0	1	1	none	0.000117504837475
S026	S085	TRUE	TRUE	0	0	1	1	none	0.000114674526292
S038	S085	TRUE	TRUE	0	0	1	1	none	0.0001225071854335
S039	S085	TRUE	TRUE	0	0	1	1	none	0.0001180836490206
S040	S085	TRUE	TRUE	0	0	1	1	none	5.55525064554e-05
S042	S085	TRUE	TRUE	0	0	1	1	none	0.0001174119119291
S071	S085	TRUE	TRUE	0	0	1	1	none	4.37514974206e-05
S078	S085	TRUE	TRUE	0	0	1	1	none	0.00011746226483
S081	S085	TRUE	TRUE	0	0	1	1	none	0.0001177496346044
S002	S087	TRUE	TRUE	0	0	1	1	none	0.0001284075906044
S007	S087	TRUE	TRUE	0	0	1	1	none	0.0001247507022381
S021	S087	TRUE	TRUE	0	0	1	1	none	0.0001255955042174
S024	S087	TRUE	TRUE	0	0	1	1	none	0.0001259255795342
S025	S087	TRUE	TRUE	0	0	1	1	none	0.0001262845722464
S026	S087	TRUE	TRUE	0	0	1	1	none	0.0001234542610634
S038	S087	TRUE	TRUE	0	0	1	1	none	0.0001312869202049
S039	S087	TRUE	TRUE	0	0	1	1	none	0.000126863383792
S040	S087	TRUE	TRUE	0	0	1	1	none	6.43322412268e-05
S042	S087	TRUE	TRUE	0	0	1	1	none	0.0001261916467005
S071	S087	TRUE	TRUE	0	0	1	1	none	5.2531232192e-05
S078	S087	TRUE	TRUE	0	0	1	1	none	0.0001262419996014
S081	S087	TRUE	TRUE	0	0	1	1	none	0.0001265293693758
S085	S087	TRUE	TRUE	0	0	1	1	none	3.20626820714e-05
S002	S093	TRUE	TRUE	0	0	1	1	none	9.87590922513e-05
S007	S093	TRUE	TRUE	0	0	1	1	none	9.5102203885e-05
S021	S093	TRUE	TRUE	0	0	1	1	none	9.59470058643e-05
S024	S093	TRUE	TRUE	0	0	1	1	none	9.62770811811e-05
S025	S093	TRUE	TRUE	0	0	1	1	none	9.66360738933e-05
S026	S093	TRUE	TRUE	0	0	1	1	none	9.38057627103e-05
S038	S093	TRUE	TRUE	0	0	1	1	none	0.0001016384218518
S039	S093	TRUE	TRUE	0	0	1	1	none	9.72148854389e-05
S040	S093	TRUE	TRUE	0	0	1	1	none	3.46837428737e-05
S042	S093	TRUE	TRUE	0	0	1	1	none	9.65431483474e-05
S071	S093	TRUE	TRUE	0	0	1	1	none	2.28827338389e-05
S078	S093	TRUE	TRUE	0	0	1	1	none	9.65935012483e-05
S081	S093	TRUE	TRUE	0	0	1	1	none	9.68808710227e-05
S085	S093	TRUE	TRUE	0	0	1	1	none	2.23075404903e-05
S087	S093	TRUE	TRUE	0	0	1	1	none	3.10872752617e-05
S002	S097	TRUE	TRUE	0	0	1	1	none	2.3379216669e-05
S007	S097	TRUE	TRUE	0	0	1	1	none	7.52347891627e-05
S021	S097	TRUE	TRUE	0	0	1	1	none	2.0567130282e-05
S024	S097	TRUE	TRUE	0	0	1	1	none	2.08972055988e-05
S025	S097	TRUE	TRUE	0	0	1	1	none	4.224761675e-06
S026	S097	TRUE	TRUE	0	0	1	1	none	1.3672325332e-05
S038	S097	TRUE	TRUE	0	0	1	1	none	8.17710071295e-05
S039	S097	TRUE	TRUE	0	0	1	1	none	2.18350098566e-05
S040	S097	TRUE	TRUE	0	0	1	1	none	0.0001141656056514
S042	S097	TRUE	TRUE	0	0	1	1	none	2.11632727651e-05
S071	S097	TRUE	TRUE	0	0	1	1	none	0.0001023645966166
S078	S097	TRUE	TRUE	0	0	1	1	none	2.1213625666e-05
S081	S097	TRUE	TRUE	0	0	1	1	none	2.15009954404e-05
S085	S097	TRUE	TRUE	0	0	1	1	none	0.000116004136446
S087	S097	TRUE	TRUE	0	0	1	1	none	0.0001247838712174
S093	S097	TRUE	TRUE	0	0	1	1	none	9.51353728643e-05
S002	S102	TRUE	TRUE	0	0	1	1	none	0.000119050439093
S007	S102	TRUE	TRUE	0	0	1	1	none	0.0001153935507267
S021	S102	TRUE	TRUE	0	0	1	1	none	0.000116238352706
S024	S102	TRUE	TRUE	0	0	1	1	none	0.0001165684280228
S025	S102	TRUE	TRUE	0	0	1	1	none	0.000116927420735
S026	S102	TRUE	TRUE	0	0	1	1	none	0.000114097109552
S038	S102	TRUE	TRUE	0	0	1	1	none	0.0001219297686935
S039	S102	TRUE	TRUE	0	0	1	1	none	0.0001175062322806
S040	S102	TRUE	TRUE	0	0	1	1	none	5.4618430554e-06
S042	S102	TRUE	TRUE	0	0	1	1	none	0.0001168344951891
S071	S102	TRUE	TRUE	0	0	1	1	none	1.81592520206e-05
S078	S102	TRUE	TRUE	0	0	1	1	none	0.00011688484809
S081	S102	TRUE	TRUE	0	0	1	1	none	0.0001171722178644
S085	S102	TRUE	TRUE	0	0	1	1	none	5.681362051e-05
S087	S102	TRUE	TRUE	0	0	1	1	none	6.55933552814e-05
S093	S102	TRUE	TRUE	0	0	1	1	none	3.59448569283e-05
S097	S102	TRUE	TRUE	0	0	1	1	none	0.000115426719706
S002	S106	TRUE	TRUE	0	0	1	1	none	1.3877054092e-05
S007	S106	TRUE	TRUE	0	0	1	1	none	7.62313298657e-05
S021	S106	TRUE	TRUE	0	0	1	1	none	1.4725012491e-05
S024	S106	TRUE	TRUE	0	0	1	1	none	1.50550878078e-05
S025	S106	TRUE	TRUE	0	0	1	1	none	2.2252739014e-05
S026	S106	TRUE	TRUE	0	0	1	1	none	1.9422427831e-05
S038	S106	TRUE	TRUE	0	0	1	1	none	8.27675478325e-05
S039	S106	TRUE	TRUE	0	0	1	1	none	1.59928920656e-05
S040	S106	TRUE	TRUE	0	0	1	1	none	0.0001151621463544
S042	S106	TRUE	TRUE	0	0	1	1	none	1.53211549741e-05
S071	S106	TRUE	TRUE	0	0	1	1	none	0.0001033611373196
S078	S106	TRUE	TRUE	0	0	1	1	none	1.5371507875e-05
S081	S106	TRUE	TRUE	0	0	1	1	none	1.56588776494e-05
S085	S106	TRUE	TRUE	0	0	1	1	none	0.000117000677149
S087	S106	TRUE	TRUE	0	0	1	1	none	0.0001257804119204
S093	S106	TRUE	TRUE	0	0	1	1	none	9.61319135673e-05
S097	S106	TRUE	TRUE	0	0	1	1	none	2.0752037985e-05
S102	S106	TRUE	TRUE	0	0	1	1	none	0.000116423260409
S002	S130	TRUE	TRUE	0	0	1	1	none	0.0001282481922326
S007	S130	TRUE	TRUE	0	0	1	1	none	0.0001245913038663
S021	S130	TRUE	TRUE	0	0	1	1	none	0.0001254361058456
S024	S130	TRUE	TRUE	0	0	1	1	none	0.0001257661811624
S025	S130	TRUE	TRUE	0	0	1	1	none	0.0001261251738746
S026	S130	TRUE	TRUE	0	0	1	1	none	0.0001232948626916
S038	S130	TRUE	TRUE	0	0	1	1	none	0.0001311275218331
S039	S130	TRUE	TRUE	0	0	1	1	none	0.0001267039854202
S040	S130	TRUE	TRUE	0	0	1	1	none	6.4172842855e-05
S042	S130	TRUE	TRUE	0	0	1	1	none	0.0001260322483287
S071	S130	TRUE	TRUE	0	0	1	1	none	5.23718338202e-05
S078	S130	TRUE	TRUE	0	0	1	1	none	0.0001260826012296
S081	S130	TRUE	TRUE	0	0	1	1	none	0.000126369971004
S085	S130	TRUE	TRUE	0	0	1	1	none	3.19032836996e-05
S087	S130	TRUE	TRUE	0	0	1	1	none	2.6984904478e-06
S093	S130	TRUE	TRUE	0	0	1	1	none	3.09278768899e-05
S097	S130	TRUE	TRUE	0	0	1	1	none	0.0001246244728456
S102	S130	TRUE	TRUE	0	0	1	1	none	6.54339569096e-05
S106	S130	TRUE	TRUE	0	0	1	1	none	0.0001256210135486
S002	T009	FALSE	FALSE	0	0	1	1	none	3.82330990286e-05
S007	T009	FALSE	FALSE	0	0	1	1	none	9.00886715223e-05
S021	T009	FALSE	FALSE	0	0	1	1	none	3.54210126416e-05
S024	T009	FALSE	FALSE	0	0	1	1	none	3.57510879584e-05
S025	T009	FALSE	FALSE	0	0	1	1	none	3.13565188746e-05
S026	T009	FALSE	FALSE	0	0	1	1	none	2.27266695856e-05
S038	T009	FALSE	FALSE	0	0	1	1	none	9.66248894891e-05
S039	T009	FALSE	FALSE	0	0	1	1	none	3.66888922162e-05
S040	T009	FALSE	FALSE	0	0	1	1	none	0.000129019488011
S042	T009	FALSE	FALSE	0	0	1	1	none	3.60171551247e-05
S071	T009	FALSE	FALSE	0	0	1	1	none	0.0001172184789762
S078	T009	FALSE	FALSE	0	0	1	1	none	3.60675080256e-05
S081	T009	FALSE	FALSE	0	0	1	1	none	3.63548778e-05
S085	T009	FALSE	FALSE	0	0	1	1	none	0.0001308580188056
S087	T009	FALSE	FALSE	0	0	1	1	none	0.000139637753577
S093	T009	FALSE	FALSE	0	0	1	1	none	0.0001099892552239
S097	T009	FALSE	FALSE	0	0	1	1	none	2.98558178456e-05
S102	T009	FALSE	FALSE	0	0	1	1	none	0.0001302806020656
S106	T009	FALSE	FALSE	0	0	1	1	none	3.56059203446e-05
S130	T009	FALSE	FALSE	0	0	1	1	none	0.0001394783552052
S002	T010	TRUE	TRUE	0	0	1	1	none	3.70255193454e-05
S007	T010	TRUE	TRUE	0	0	1	1	none	8.88810918391e-05
S021	T010	TRUE	TRUE	0	0	1	1	none	3.42134329584e-05
S024	T010	TRUE	TRUE	0	0	1	1	none	3.45435082752e-05
S025	T010	TRUE	TRUE	0	0	1	1	none	3.01489391914e-05
S026	T010	TRUE	TRUE	0	0	1	1	none	2.15190899024e-05
S038	T010	TRUE	TRUE	0	0	1	1	none	9.54173098059e-05
S039	T010	TRUE	TRUE	0	0	1	1	none	3.5481312533e-05
S040	T010	TRUE	TRUE	0	0	1	1	none	0.0001278119083278
S042	T010	TRUE	TRUE	0	0	1	1	none	3.48095754415e-05
S071	T010	TRUE	TRUE	0	0	1	1	none	0.000116010899293
S078	T010	TRUE	TRUE	0	0	1	1	none	3.48599283424e-05
S081	T010	TRUE	TRUE	0	0	1	1	none	3.51472981168e-05
S085	T010	TRUE	TRUE	0	0	1	1	none	0.0001296504391224
S087	T010	TRUE	TRUE	0	0	1	1	none	0.0001384301738938
S093	T010	TRUE	TRUE	0	0	1	1	none	0.0001087816755407
S097	T010	TRUE	TRUE	0	0	1	1	none	2.86482381624e-05
S102	T010	TRUE	TRUE	0	0	1	1	none	0.0001290730223824
S106	T010	TRUE	TRUE	0	0	1	1	none	3.43983406614e-05
S130	T010	TRUE	TRUE	0	0	1	1	none	0.000138270775522
T009	T010	FALSE	FALSE	0	0	1	1	none	3.6227390496e-06
S002	T013	FALSE	FALSE	0	0	1	1	none	9.54972648079e-05
S007	T013	FALSE	FALSE	0	0	1	1	none	6.28672212942e-05
S021	T013	FALSE	FALSE	0	0	1	1	none	9.26851784209e-05
S024	T013	FALSE	FALSE	0	0	1	1	none	9.30152537377e-05
S025	T013	FALSE	FALSE	0	0	1	1	none	9.33742464499e-05
S026	T013	FALSE	FALSE	0	0	1	1	none	9.05439352669e-05
S038	T013	FALSE	FALSE	0	0	1	1	none	1.32888834442e-05
S039	T013	FALSE	FALSE	0	0	1	1	none	9.39530579955e-05
S040	T013	FALSE	FALSE	0	0	1	1	none	0.0001307711929303
S042	T013	FALSE	FALSE	0	0	1	1	none	9.3281320904e-05
S071	T013	FALSE	FALSE	0	0	1	1	none	0.0001189701838955
S078	T013	FALSE	FALSE	0	0	1	1	none	9.33316738049e-05
S081	T013	FALSE	FALSE	0	0	1	1	none	9.36190435793e-05
S085	T013	FALSE	FALSE	0	0	1	1	none	0.0001326097237249
S087	T013	FALSE	FALSE	0	0	1	1	none	0.0001413894584963
S093	T013	FALSE	FALSE	0	0	1	1	none	0.0001117409601432
S097	T013	FALSE	FALSE	0	0	1	1	none	9.18735454209e-05
S102	T013	FALSE	FALSE	0	0	1	1	none	0.0001320323069849
S106	T013	FALSE	FALSE	0	0	1	1	none	9.28700861239e-05
S130	T013	FALSE	FALSE	0	0	1	1	none	0.0001412300601245
T009	T013	FALSE	FALSE	0	0	1	1	none	0.0001067274277805
T010	T013	FALSE	FALSE	0	0	1	1	none	0.0001055198480973
S002	T014	TRUE	TRUE	0	0	1	1	none	1.88285832202e-05
S007	T014	TRUE	TRUE	0	0	1	1	none	7.75228142079e-05
S021	T014	TRUE	TRUE	0	0	1	1	none	4.4389804612e-06
S024	T014	TRUE	TRUE	0	0	1	1	none	3.5614760948e-06
S025	T014	TRUE	TRUE	0	0	1	1	none	2.35442233562e-05
S026	T014	TRUE	TRUE	0	0	1	1	none	2.07139121732e-05
S038	T014	TRUE	TRUE	0	0	1	1	none	8.40590321747e-05
S039	T014	TRUE	TRUE	0	0	1	1	none	5.7068600358e-06
S040	T014	TRUE	TRUE	0	0	1	1	none	0.0001164536306966
S042	T014	TRUE	TRUE	0	0	1	1	none	2.6199635779e-06
S071	T014	TRUE	TRUE	0	0	1	1	none	0.0001046526216618
S078	T014	TRUE	TRUE	0	0	1	1	none	7.2122368652e-06
S081	T014	TRUE	TRUE	0	0	1	1	none	4.1652659364e-06
S085	T014	TRUE	TRUE	0	0	1	1	none	0.0001182921614912
S087	T014	TRUE	TRUE	0	0	1	1	none	0.0001270718962626
S093	T014	TRUE	TRUE	0	0	1	1	none	9.74233979095e-05
S097	T014	TRUE	TRUE	0	0	1	1	none	2.20435223272e-05
S102	T014	TRUE	TRUE	0	0	1	1	none	0.0001177147447512
S106	T014	TRUE	TRUE	0	0	1	1	none	1.62014045362e-05
S130	T014	TRUE	TRUE	0	0	1	1	none	0.0001269124978908
T009	T014	FALSE	FALSE	0	0	1	1	none	3.68974046868e-05
T010	T014	TRUE	TRUE	0	0	1	1	none	3.56898250036e-05
T013	T014	FALSE	FALSE	0	0	1	1	none	9.41615704661e-05
S002	T020	TRUE	TRUE	0	0	1	1	none	8.82445468587e-05
S007	T020	TRUE	TRUE	0	0	1	1	none	5.5614503345e-05
S021	T020	TRUE	TRUE	0	0	1	1	none	8.54324604717e-05
S024	T020	TRUE	TRUE	0	0	1	1	none	8.57625357885e-05
S025	T020	TRUE	TRUE	0	0	1	1	none	8.61215285007e-05
S026	T020	TRUE	TRUE	0	0	1	1	none	8.32912173177e-05
S038	T020	TRUE	TRUE	0	0	1	1	none	4.8285858118e-06
S039	T020	TRUE	TRUE	0	0	1	1	none	8.67003400463e-05
S040	T020	TRUE	TRUE	0	0	1	1	none	0.0001235184749811
S042	T020	TRUE	TRUE	0	0	1	1	none	8.60286029548e-05
S071	T020	TRUE	TRUE	0	0	1	1	none	0.0001117174659463
S078	T020	TRUE	TRUE	0	0	1	1	none	8.60789558557e-05
S081	T020	TRUE	TRUE	0	0	1	1	none	8.63663256301e-05
S085	T020	TRUE	TRUE	0	0	1	1	none	0.0001253570057757
S087	T020	TRUE	TRUE	0	0	1	1	none	0.0001341367405471
S093	T020	TRUE	TRUE	0	0	1	1	none	0.000104488242194
S097	T020	TRUE	TRUE	0	0	1	1	none	8.46208274717e-05
S102	T020	TRUE	TRUE	0	0	1	1	none	0.0001247795890357
S106	T020	TRUE	TRUE	0	0	1	1	none	8.56173681747e-05
S130	T020	TRUE	TRUE	0	0	1	1	none	0.0001339773421753
T009	T020	FALSE	FALSE	0	0	1	1	none	9.94747098313e-05
T010	T020	TRUE	TRUE	0	0	1	1	none	9.82671301481e-05
T013	T020	FALSE	FALSE	0	0	1	1	none	1.61387037864e-05
T014	T020	TRUE	TRUE	0	0	1	1	none	8.69088525169e-05
S002	T021	TRUE	TRUE	0	0	1	1	none	3.89573603575e-05
S007	T021	TRUE	TRUE	0	0	1	1	none	9.08129328512e-05
S021	T021	TRUE	TRUE	0	0	1	1	none	3.61452739705e-05
S024	T021	TRUE	TRUE	0	0	1	1	none	3.64753492873e-05
S025	T021	TRUE	TRUE	0	0	1	1	none	3.20807802035e-05
S026	T021	TRUE	TRUE	0	0	1	1	none	2.34509309145e-05
S038	T021	TRUE	TRUE	0	0	1	1	none	9.7349150818e-05
S039	T021	TRUE	TRUE	0	0	1	1	none	3.74131535451e-05
S040	T021	TRUE	TRUE	0	0	1	1	none	0.0001297437493399
S042	T021	TRUE	TRUE	0	0	1	1	none	3.67414164536e-05
S071	T021	TRUE	TRUE	0	0	1	1	none	0.0001179427403051
S078	T021	TRUE	TRUE	0	0	1	1	none	3.67917693545e-05
S081	T021	TRUE	TRUE	0	0	1	1	none	3.70791391289e-05
S085	T021	TRUE	TRUE	0	0	1	1	none	0.0001315822801345
S087	T021	TRUE	TRUE	0	0	1	1	none	0.0001403620149059
S093	T021	TRUE	TRUE	0	0	1	1	none	0.0001107135165528
S097	T021	TRUE	TRUE	0	0	1	1	none	3.05800791745e-05
S102	T021	TRUE	TRUE	0	0	1	1	none	0.0001310048633945
S106	T021	TRUE	TRUE	0	0	1	1	none	3.63301816735e-05
S130	T021	TRUE	TRUE	0	0	1	1	none	0.0001402026165341
T009	T021	FALSE	FALSE	0	0	1	1	none	4.3470003785e-06
T010	T021	TRUE	TRUE	0	0	1	1	none	4.3470003785e-06
T013	T021	FALSE	FALSE	0	0	1	1	none	0.0001074516891094
T014	T021	TRUE	TRUE	0	0	1	1	none	3.76216660157e-05
T020	T021	TRUE	TRUE	0	0	1	1	none	0.0001001989711602
S002	T028	TRUE	TRUE	0	0	1	1	none	8.12042155493e-05
S007	T028	TRUE	TRUE	0	0	1	1	none	3.56045958796e-05
S021	T028	TRUE	TRUE	0	0	1	1	none	7.83921291623e-05
S024	T028	TRUE	TRUE	0	0	1	1	none	7.87222044791e-05
S025	T028	TRUE	TRUE	0	0	1	1	none	7.90811971913e-05
S026	T028	TRUE	TRUE	0	0	1	1	none	7.62508860083e-05
S038	T028	TRUE	TRUE	0	0	1	1	none	5.51103900024e-05
S039	T028	TRUE	TRUE	0	0	1	1	none	7.96600087369e-05
S040	T028	TRUE	TRUE	0	0	1	1	none	0.0001164781436717
S042	T028	TRUE	TRUE	0	0	1	1	none	7.89882716454e-05
S071	T028	TRUE	TRUE	0	0	1	1	none	0.0001046771346369
S078	T028	TRUE	TRUE	0	0	1	1	none	7.90386245463e-05
S081	T028	TRUE	TRUE	0	0	1	1	none	7.93259943207e-05
S085	T028	TRUE	TRUE	0	0	1	1	none	0.0001183166744663
S087	T028	TRUE	TRUE	0	0	1	1	none	0.0001270964092377
S093	T028	TRUE	TRUE	0	0	1	1	none	9.74479108846e-05
S097	T028	TRUE	TRUE	0	0	1	1	none	7.75804961623e-05
S102	T028	TRUE	TRUE	0	0	1	1	none	0.0001177392577263
S106	T028	TRUE	TRUE	0	0	1	1	none	7.85770368653e-05
S130	T028	TRUE	TRUE	0	0	1	1	none	0.0001269370108659
T009	T028	FALSE	FALSE	0	0	1	1	none	9.24343785219e-05
T010	T028	TRUE	TRUE	0	0	1	1	none	9.12267988387e-05
T013	T028	FALSE	FALSE	0	0	1	1	none	6.52129282938e-05
T014	T028	TRUE	TRUE	0	0	1	1	none	7.98685212075e-05
T020	T028	TRUE	TRUE	0	0	1	1	none	5.79602103446e-05
T021	T028	TRUE	TRUE	0	0	1	1	none	9.31586398508e-05
S002	T035a	TRUE	TRUE	0	0	1	1	none	0.0001314042295886
S007	T035a	TRUE	TRUE	0	0	1	1	none	0.0001277473412223
S021	T035a	TRUE	TRUE	0	0	1	1	none	0.0001285921432016
S024	T035a	TRUE	TRUE	0	0	1	1	none	0.0001289222185184
S025	T035a	TRUE	TRUE	0	0	1	1	none	0.0001292812112306
S026	T035a	TRUE	TRUE	0	0	1	1	none	0.0001264509000476
S038	T035a	TRUE	TRUE	0	0	1	1	none	0.0001342835591891
S039	T035a	TRUE	TRUE	0	0	1	1	none	0.0001298600227762
S040	T035a	TRUE	TRUE	0	0	1	1	none	6.7328880211e-05
S042	T035a	TRUE	TRUE	0	0	1	1	none	0.0001291882856847
S071	T035a	TRUE	TRUE	0	0	1	1	none	5.55278711762e-05
S078	T035a	TRUE	TRUE	0	0	1	1	none	0.0001292386385856
S081	T035a	TRUE	TRUE	0	0	1	1	none	0.00012952600836
S085	T035a	TRUE	TRUE	0	0	1	1	none	3.50593210556e-05
S087	T035a	TRUE	TRUE	0	0	1	1	none	7.062107487e-06
S093	T035a	TRUE	TRUE	0	0	1	1	none	3.40839142459e-05
S097	T035a	TRUE	TRUE	0	0	1	1	none	0.0001277805102016
S102	T035a	TRUE	TRUE	0	0	1	1	none	6.85899942656e-05
S106	T035a	TRUE	TRUE	0	0	1	1	none	0.0001287770509046
S130	T035a	TRUE	TRUE	0	0	1	1	none	6.9027091152e-06
T009	T035a	FALSE	FALSE	0	0	1	1	none	0.0001426343925612
T010	T035a	TRUE	TRUE	0	0	1	1	none	0.000141426812878
T013	T035a	FALSE	FALSE	0	0	1	1	none	0.0001443860974805
T014	T035a	TRUE	TRUE	0	0	1	1	none	0.0001300685352468
T020	T035a	TRUE	TRUE	0	0	1	1	none	0.0001371333795313
T021	T035a	TRUE	TRUE	0	0	1	1	none	0.0001433586538901
T028	T035a	TRUE	TRUE	0	0	1	1	none	0.0001300930482219
S002	T035b	TRUE	TRUE	0	0	1	1	none	3.58179396622e-05
S007	T035b	TRUE	TRUE	0	0	1	1	none	8.76735121559e-05
S021	T035b	TRUE	TRUE	0	0	1	1	none	3.30058532752e-05
S024	T035b	TRUE	TRUE	0	0	1	1	none	3.3335928592e-05
S025	T035b	TRUE	TRUE	0	0	1	1	none	2.89413595082e-05
S026	T035b	TRUE	TRUE	0	0	1	1	none	2.03115102192e-05
S038	T035b	TRUE	TRUE	0	0	1	1	none	9.42097301227e-05
S039	T035b	TRUE	TRUE	0	0	1	1	none	3.42737328498e-05
S040	T035b	TRUE	TRUE	0	0	1	1	none	0.0001266043286446
S042	T035b	TRUE	TRUE	0	0	1	1	none	3.36019957583e-05
S071	T035b	TRUE	TRUE	0	0	1	1	none	0.0001148033196098
S078	T035b	TRUE	TRUE	0	0	1	1	none	3.36523486592e-05
S081	T035b	TRUE	TRUE	0	0	1	1	none	3.39397184336e-05
S085	T035b	TRUE	TRUE	0	0	1	1	none	0.0001284428594392
S087	T035b	TRUE	TRUE	0	0	1	1	none	0.0001372225942106
S093	T035b	TRUE	TRUE	0	0	1	1	none	0.0001075740958575
S097	T035b	TRUE	TRUE	0	0	1	1	none	2.74406584792e-05
S102	T035b	TRUE	TRUE	0	0	1	1	none	0.0001278654426992
S106	T035b	TRUE	TRUE	0	0	1	1	none	3.31907609782e-05
S130	T035b	TRUE	TRUE	0	0	1	1	none	0.0001370631958388
T009	T035b	FALSE	FALSE	0	0	1	1	none	3.6227390496e-06
T010	T035b	TRUE	TRUE	0	0	1	1	none	2.4151593664e-06
T013	T035b	FALSE	FALSE	0	0	1	1	none	0.0001043122684141
T014	T035b	TRUE	TRUE	0	0	1	1	none	3.44822453204e-05
T020	T035b	TRUE	TRUE	0	0	1	1	none	9.70595504649e-05
T021	T035b	TRUE	TRUE	0	0	1	1	none	4.3470003785e-06
T028	T035b	TRUE	TRUE	0	0	1	1	none	9.00192191555e-05
T035a	T035b	TRUE	TRUE	0	0	1	1	none	0.0001402192331948
S002	T040	TRUE	TRUE	0	0	1	1	none	1.90401219508e-05
S007	T040	TRUE	TRUE	0	0	1	1	none	7.77343529385e-05
S021	T040	TRUE	TRUE	0	0	1	1	none	4.6505191918e-06
S024	T040	TRUE	TRUE	0	0	1	1	none	2.5654351422e-06
S025	T040	TRUE	TRUE	0	0	1	1	none	2.37557620868e-05
S026	T040	TRUE	TRUE	0	0	1	1	none	2.09254509038e-05
S038	T040	TRUE	TRUE	0	0	1	1	none	8.42705709053e-05
S039	T040	TRUE	TRUE	0	0	1	1	none	5.9183987664e-06
S040	T040	TRUE	TRUE	0	0	1	1	none	0.0001166651694272
S042	T040	TRUE	TRUE	0	0	1	1	none	4.0390819917e-06
S071	T040	TRUE	TRUE	0	0	1	1	none	0.0001048641603924
S078	T040	TRUE	TRUE	0	0	1	1	none	7.4237755958e-06
S081	T040	TRUE	TRUE	0	0	1	1	none	1.9616453006e-06
S085	T040	TRUE	TRUE	0	0	1	1	none	0.0001185037002218
S087	T040	TRUE	TRUE	0	0	1	1	none	0.0001272834349932
S093	T040	TRUE	TRUE	0	0	1	1	none	9.76349366401e-05
S097	T040	TRUE	TRUE	0	0	1	1	none	2.22550610578e-05
S102	T040	TRUE	TRUE	0	0	1	1	none	0.0001179262834818
S106	T040	TRUE	TRUE	0	0	1	1	none	1.64129432668e-05
S130	T040	TRUE	TRUE	0	0	1	1	none	0.0001271240366214
T009	T040	FALSE	FALSE	0	0	1	1	none	3.71089434174e-05
T010	T040	TRUE	TRUE	0	0	1	1	none	3.59013637342e-05
T013	T040	FALSE	FALSE	0	0	1	1	none	9.43731091967e-05
T014	T040	TRUE	TRUE	0	0	1	1	none	4.9193315538e-06
T020	T040	TRUE	TRUE	0	0	1	1	none	8.71203912475e-05
T021	T040	TRUE	TRUE	0	0	1	1	none	3.78332047463e-05
T028	T040	TRUE	TRUE	0	0	1	1	none	8.00800599381e-05
T035a	T040	TRUE	TRUE	0	0	1	1	none	0.0001302800739774
T035b	T040	TRUE	TRUE	0	0	1	1	none	3.4693784051e-05
S002	T056	FALSE	FALSE	0	0	1	1	none	4.0648258395e-05
S007	T056	FALSE	FALSE	0	0	1	1	none	9.25038308887e-05
S021	T056	FALSE	FALSE	0	0	1	1	none	3.7836172008e-05
S024	T056	FALSE	FALSE	0	0	1	1	none	3.81662473248e-05
S025	T056	FALSE	FALSE	0	0	1	1	none	3.3771678241e-05
S026	T056	FALSE	FALSE	0	0	1	1	none	2.5141828952e-05
S038	T056	FALSE	FALSE	0	0	1	1	none	9.90400488555e-05
S039	T056	FALSE	FALSE	0	0	1	1	none	3.91040515826e-05
S040	T056	FALSE	FALSE	0	0	1	1	none	0.0001314346473774
S042	T056	FALSE	FALSE	0	0	1	1	none	3.84323144911e-05
S071	T056	FALSE	FALSE	0	0	1	1	none	0.0001196336383426
S078	T056	FALSE	FALSE	0	0	1	1	none	3.8482667392e-05
S081	T056	FALSE	FALSE	0	0	1	1	none	3.87700371664e-05
S085	T056	FALSE	FALSE	0	0	1	1	none	0.000133273178172
S087	T056	FALSE	FALSE	0	0	1	1	none	0.0001420529129434
S093	T056	FALSE	FALSE	0	0	1	1	none	0.0001124044145903
S097	T056	FALSE	FALSE	0	0	1	1	none	3.2270977212e-05
S102	T056	FALSE	FALSE	0	0	1	1	none	0.000132695761432
S106	T056	FALSE	FALSE	0	0	1	1	none	3.8021079711e-05
S130	T056	FALSE	FALSE	0	0	1	1	none	0.0001418935145716
T009	T056	TRUE	TRUE	1	0	1	1	anc	6.037898416e-07
T010	T056	FALSE	FALSE	0	0	1	1	none	6.037898416e-06
T013	T056	FALSE	FALSE	0	0	1	1	none	0.0001091425871469
T014	T056	FALSE	FALSE	0	0	1	1	none	3.93125640532e-05
T020	T056	FALSE	FALSE	0	0	1	1	none	0.0001018898691977
T021	T056	FALSE	FALSE	0	0	1	1	none	6.7621597449e-06
T028	T056	FALSE	FALSE	0	0	1	1	none	9.48495378883e-05
T035a	T056	FALSE	FALSE	0	0	1	1	none	0.0001450495519276
T035b	T056	FALSE	FALSE	0	0	1	1	none	6.037898416e-06
T040	T056	FALSE	FALSE	0	0	1	1	none	3.95241027838e-05
S002	T059	TRUE	TRUE	0	0	1	1	none	0.0001189843046742
S007	T059	TRUE	TRUE	0	0	1	1	none	0.0001153274163079
S021	T059	TRUE	TRUE	0	0	1	1	none	0.0001161722182872
S024	T059	TRUE	TRUE	0	0	1	1	none	0.000116502293604
S025	T059	TRUE	TRUE	0	0	1	1	none	0.0001168612863162
S026	T059	TRUE	TRUE	0	0	1	1	none	0.0001140309751332
S038	T059	TRUE	TRUE	0	0	1	1	none	0.0001218636342747
S039	T059	TRUE	TRUE	0	0	1	1	none	0.0001174400978618
S040	T059	TRUE	TRUE	0	0	1	1	none	3.6101390022e-06
S042	T059	TRUE	TRUE	0	0	1	1	none	0.0001167683607703
S071	T059	TRUE	TRUE	0	0	1	1	none	1.80931176018e-05
S078	T059	TRUE	TRUE	0	0	1	1	none	0.0001168187136712
S081	T059	TRUE	TRUE	0	0	1	1	none	0.0001171060834456
S085	T059	TRUE	TRUE	0	0	1	1	none	5.67474860912e-05
S087	T059	TRUE	TRUE	0	0	1	1	none	6.55272208626e-05
S093	T059	TRUE	TRUE	0	0	1	1	none	3.58787225095e-05
S097	T059	TRUE	TRUE	0	0	1	1	none	0.0001153605852872
S102	T059	TRUE	TRUE	0	0	1	1	none	6.6568226912e-06
S106	T059	TRUE	TRUE	0	0	1	1	none	0.0001163571259902
S130	T059	TRUE	TRUE	0	0	1	1	none	6.53678224908e-05
T009	T059	FALSE	FALSE	0	0	1	1	none	0.0001302144676468
T010	T059	TRUE	TRUE	0	0	1	1	none	0.0001290068879636
T013	T059	FALSE	FALSE	0	0	1	1	none	0.0001319661725661
T014	T059	TRUE	TRUE	0	0	1	1	none	0.0001176486103324
T020	T059	TRUE	TRUE	0	0	1	1	none	0.0001247134546169
T021	T059	TRUE	TRUE	0	0	1	1	none	0.0001309387289757
T028	T059	TRUE	TRUE	0	0	1	1	none	0.0001176731233075
T035a	T059	TRUE	TRUE	0	0	1	1	none	6.85238598468e-05
T035b	T059	TRUE	TRUE	0	0	1	1	none	0.0001277993082804
T040	T059	TRUE	TRUE	0	0	1	1	none	0.000117860149063
T056	T059	FALSE	FALSE	0	0	1	1	none	0.0001326296270132
S002	T065	TRUE	TRUE	0	0	1	1	none	8.70258026147e-05
S007	T065	TRUE	TRUE	0	0	1	1	none	5.4395759101e-05
S021	T065	TRUE	TRUE	0	0	1	1	none	8.42137162277e-05
S024	T065	TRUE	TRUE	0	0	1	1	none	8.45437915445e-05
S025	T065	TRUE	TRUE	0	0	1	1	none	8.49027842567e-05
S026	T065	TRUE	TRUE	0	0	1	1	none	8.20724730737e-05
S038	T065	TRUE	TRUE	0	0	1	1	none	4.817421251e-06
S039	T065	TRUE	TRUE	0	0	1	1	none	8.54815958023e-05
S040	T065	TRUE	TRUE	0	0	1	1	none	0.0001222997307371
S042	T065	TRUE	TRUE	0	0	1	1	none	8.48098587108e-05
S071	T065	TRUE	TRUE	0	0	1	1	none	0.0001104987217023
S078	T065	TRUE	TRUE	0	0	1	1	none	8.48602116117e-05
S081	T065	TRUE	TRUE	0	0	1	1	none	8.51475813861e-05
S085	T065	TRUE	TRUE	0	0	1	1	none	0.0001241382615317
S087	T065	TRUE	TRUE	0	0	1	1	none	0.0001329179963031
S093	T065	TRUE	TRUE	0	0	1	1	none	0.00010326949795
S097	T065	TRUE	TRUE	0	0	1	1	none	8.34020832277e-05
S102	T065	TRUE	TRUE	0	0	1	1	none	0.0001235608447917
S106	T065	TRUE	TRUE	0	0	1	1	none	8.43986239307e-05
S130	T065	TRUE	TRUE	0	0	1	1	none	0.0001327585979313
T009	T065	FALSE	FALSE	0	0	1	1	none	9.82559655873e-05
T010	T065	TRUE	TRUE	0	0	1	1	none	9.70483859041e-05
T013	T065	FALSE	FALSE	0	0	1	1	none	1.11129287944e-05
T014	T065	TRUE	TRUE	0	0	1	1	none	8.56901082729e-05
T020	T065	TRUE	TRUE	0	0	1	1	none	7.6672415932e-06
T021	T065	TRUE	TRUE	0	0	1	1	none	9.89802269162e-05
T028	T065	TRUE	TRUE	0	0	1	1	none	5.67414661006e-05
T035a	T065	TRUE	TRUE	0	0	1	1	none	0.0001359146352873
T035b	T065	TRUE	TRUE	0	0	1	1	none	9.58408062209e-05
T040	T065	TRUE	TRUE	0	0	1	1	none	8.59016470035e-05
T056	T065	FALSE	FALSE	0	0	1	1	none	0.0001006711249537
T059	T065	TRUE	TRUE	0	0	1	1	none	0.0001234947103729
S002	T069	TRUE	TRUE	0	0	1	1	none	0.000134187454864
S007	T069	TRUE	TRUE	0	0	1	1	none	0.0001305305664977
S021	T069	TRUE	TRUE	0	0	1	1	none	0.000131375368477
S024	T069	TRUE	TRUE	0	0	1	1	none	0.0001317054437938
S025	T069	TRUE	TRUE	0	0	1	1	none	0.000132064436506
S026	T069	TRUE	TRUE	0	0	1	1	none	0.000129234125323
S038	T069	TRUE	TRUE	0	0	1	1	none	0.0001370667844645
S039	T069	TRUE	TRUE	0	0	1	1	none	0.0001326432480516
S040	T069	TRUE	TRUE	0	0	1	1	none	4.50972768264e-05
S042	T069	TRUE	TRUE	0	0	1	1	none	0.0001319715109601
S071	T069	TRUE	TRUE	0	0	1	1	none	2.94067185436e-05
S078	T069	TRUE	TRUE	0	0	1	1	none	0.000132021863861
S081	T069	TRUE	TRUE	0	0	1	1	none	0.0001323092336354
S085	T069	TRUE	TRUE	0	0	1	1	none	7.1950636281e-05
S087	T069	TRUE	TRUE	0	0	1	1	none	8.07303710524e-05
S093	T069	TRUE	TRUE	0	0	1	1	none	5.10818726993e-05
S097	T069	TRUE	TRUE	0	0	1	1	none	0.000130563735477
S102	T069	TRUE	TRUE	0	0	1	1	none	4.6358390881e-05
S106	T069	TRUE	TRUE	0	0	1	1	none	0.00013156027618
S130	T069	TRUE	TRUE	0	0	1	1	none	8.05709726806e-05
T009	T069	FALSE	FALSE	0	0	1	1	none	0.0001454176178366
T010	T069	TRUE	TRUE	0	0	1	1	none	0.0001442100381534
T013	T069	FALSE	FALSE	0	0	1	1	none	0.0001471693227559
T014	T069	TRUE	TRUE	0	0	1	1	none	0.0001328517605222
T020	T069	TRUE	TRUE	0	0	1	1	none	0.0001399166048067
T021	T069	TRUE	TRUE	0	0	1	1	none	0.0001461418791655
T028	T069	TRUE	TRUE	0	0	1	1	none	0.0001328762734973
T035a	T069	TRUE	TRUE	0	0	1	1	none	8.37270100366e-05
T035b	T069	TRUE	TRUE	0	0	1	1	none	0.0001430024584702
T040	T069	TRUE	TRUE	0	0	1	1	none	0.0001330632992528
T056	T069	FALSE	FALSE	0	0	1	1	none	0.000147832777203
T059	T069	TRUE	TRUE	0	0	1	1	none	4.62922564622e-05
T065	T069	TRUE	TRUE	0	0	1	1	none	0.0001386978605627
S002	T071	TRUE	TRUE	0	0	1	1	none	6.86376805083e-05
S007	T071	TRUE	TRUE	0	0	1	1	none	2.30380608386e-05
S021	T071	TRUE	TRUE	0	0	1	1	none	6.58255941213e-05
S024	T071	TRUE	TRUE	0	0	1	1	none	6.61556694381e-05
S025	T071	TRUE	TRUE	0	0	1	1	none	6.65146621503e-05
S026	T071	TRUE	TRUE	0	0	1	1	none	6.36843509673e-05
S038	T071	TRUE	TRUE	0	0	1	1	none	4.25438549614e-05
S039	T071	TRUE	TRUE	0	0	1	1	none	6.70934736959e-05
S040	T071	TRUE	TRUE	0	0	1	1	none	0.0001039116086307
S042	T071	TRUE	TRUE	0	0	1	1	none	6.64217366044e-05
S071	T071	TRUE	TRUE	0	0	1	1	none	9.21105995959e-05
S078	T071	TRUE	TRUE	0	0	1	1	none	6.64720895053e-05
S081	T071	TRUE	TRUE	0	0	1	1	none	6.67594592797e-05
S085	T071	TRUE	TRUE	0	0	1	1	none	0.0001057501394253
S087	T071	TRUE	TRUE	0	0	1	1	none	0.0001145298741967
S093	T071	TRUE	TRUE	0	0	1	1	none	8.48813758436e-05
S097	T071	TRUE	TRUE	0	0	1	1	none	6.50139611213e-05
S102	T071	TRUE	TRUE	0	0	1	1	none	0.0001051727226853
S106	T071	TRUE	TRUE	0	0	1	1	none	6.60105018243e-05
S130	T071	TRUE	TRUE	0	0	1	1	none	0.0001143704758249
T009	T071	FALSE	FALSE	0	0	1	1	none	7.98678434809e-05
T010	T071	TRUE	TRUE	0	0	1	1	none	7.86602637977e-05
T013	T071	FALSE	FALSE	0	0	1	1	none	5.26463932528e-05
T014	T071	TRUE	TRUE	0	0	1	1	none	6.73019861665e-05
T020	T071	TRUE	TRUE	0	0	1	1	none	4.53936753036e-05
T021	T071	TRUE	TRUE	0	0	1	1	none	8.05921048098e-05
T028	T071	TRUE	TRUE	0	0	1	1	none	2.4176188155e-05
T035a	T071	TRUE	TRUE	0	0	1	1	none	0.0001175265131809
T035b	T071	TRUE	TRUE	0	0	1	1	none	7.74526841145e-05
T040	T071	TRUE	TRUE	0	0	1	1	none	6.75135248971e-05
T056	T071	FALSE	FALSE	0	0	1	1	none	8.22830028473e-05
T059	T071	TRUE	TRUE	0	0	1	1	none	0.0001051065882665
T065	T071	TRUE	TRUE	0	0	1	1	none	4.41749310596e-05
T069	T071	TRUE	TRUE	0	0	1	1	none	0.0001203097384563
S002	T073	TRUE	TRUE	0	0	1	1	none	3.82330990286e-05
S007	T073	TRUE	TRUE	0	0	1	1	none	9.00886715223e-05
S021	T073	TRUE	TRUE	0	0	1	1	none	3.54210126416e-05
S024	T073	TRUE	TRUE	0	0	1	1	none	3.57510879584e-05
S025	T073	TRUE	TRUE	0	0	1	1	none	3.13565188746e-05
S026	T073	TRUE	TRUE	0	0	1	1	none	2.27266695856e-05
S038	T073	TRUE	TRUE	0	0	1	1	none	9.66248894891e-05
S039	T073	TRUE	TRUE	0	0	1	1	none	3.66888922162e-05
S040	T073	TRUE	TRUE	0	0	1	1	none	0.000129019488011
S042	T073	TRUE	TRUE	0	0	1	1	none	3.60171551247e-05
S071	T073	TRUE	TRUE	0	0	1	1	none	0.0001172184789762
S078	T073	TRUE	TRUE	0	0	1	1	none	3.60675080256e-05
S081	T073	TRUE	TRUE	0	0	1	1	none	3.63548778e-05
S085	T073	TRUE	TRUE	0	0	1	1	none	0.0001308580188056
S087	T073	TRUE	TRUE	0	0	1	1	none	0.000139637753577
S093	T073	TRUE	TRUE	0	0	1	1	none	0.0001099892552239
S097	T073	TRUE	TRUE	0	0	1	1	none	2.98558178456e-05
S102	T073	TRUE	TRUE	0	0	1	1	none	0.0001302806020656
S106	T073	TRUE	TRUE	0	0	1	1	none	3.56059203446e-05
S130	T073	TRUE	TRUE	0	0	1	1	none	0.0001394783552052
T009	T073	FALSE	FALSE	0	0	1	1	none	3.6227390496e-06
T010	T073	TRUE	TRUE	0	0	1	1	none	3.6227390496e-06
T013	T073	FALSE	FALSE	0	0	1	1	none	0.0001067274277805
T014	T073	TRUE	TRUE	0	0	1	1	none	3.68974046868e-05
T020	T073	TRUE	TRUE	0	0	1	1	none	9.94747098313e-05
T021	T073	TRUE	TRUE	0	0	1	1	none	1.9318410121e-06
T028	T073	TRUE	TRUE	0	0	1	1	none	9.24343785219e-05
T035a	T073	TRUE	TRUE	0	0	1	1	none	0.0001426343925612
T035b	T073	TRUE	TRUE	0	0	1	1	none	3.6227390496e-06
T040	T073	TRUE	TRUE	0	0	1	1	none	3.71089434174e-05
T056	T073	FALSE	FALSE	0	0	1	1	none	6.037898416e-06
T059	T073	TRUE	TRUE	0	0	1	1	none	0.0001302144676468
T065	T073	TRUE	TRUE	0	0	1	1	none	9.82559655873e-05
T069	T073	TRUE	TRUE	0	0	1	1	none	0.0001454176178366
T071	T073	TRUE	TRUE	0	0	1	1	none	7.98678434809e-05
S002	T075	TRUE	TRUE	0	0	1	1	none	7.66107409907e-05
S007	T075	TRUE	TRUE	0	0	1	1	none	7.1461904957e-05
S021	T075	TRUE	TRUE	0	0	1	1	none	7.37986546037e-05
S024	T075	TRUE	TRUE	0	0	1	1	none	7.41287299205e-05
S025	T075	TRUE	TRUE	0	0	1	1	none	7.44877226327e-05
S026	T075	TRUE	TRUE	0	0	1	1	none	7.16574114497e-05
S038	T075	TRUE	TRUE	0	0	1	1	none	7.79981229238e-05
S039	T075	TRUE	TRUE	0	0	1	1	none	7.50665341783e-05
S040	T075	TRUE	TRUE	0	0	1	1	none	0.0001118846691131
S042	T075	TRUE	TRUE	0	0	1	1	none	7.43947970868e-05
S071	T075	TRUE	TRUE	0	0	1	1	none	0.0001000836600783
S078	T075	TRUE	TRUE	0	0	1	1	none	7.44451499877e-05
S081	T075	TRUE	TRUE	0	0	1	1	none	7.47325197621e-05
S085	T075	TRUE	TRUE	0	0	1	1	none	0.0001137231999077
S087	T075	TRUE	TRUE	0	0	1	1	none	0.0001225029346791
S093	T075	TRUE	TRUE	0	0	1	1	none	9.2854436326e-05
S097	T075	TRUE	TRUE	0	0	1	1	none	7.29870216037e-05
S102	T075	TRUE	TRUE	0	0	1	1	none	0.0001131457831677
S106	T075	TRUE	TRUE	0	0	1	1	none	7.39835623067e-05
S130	T075	TRUE	TRUE	0	0	1	1	none	0.0001223435363073
T009	T075	FALSE	FALSE	0	0	1	1	none	8.78409039633e-05
T010	T075	TRUE	TRUE	0	0	1	1	none	8.66333242801e-05
T013	T075	FALSE	FALSE	0	0	1	1	none	8.81006612152e-05
T014	T075	TRUE	TRUE	0	0	1	1	none	7.52750466489e-05
T020	T075	TRUE	TRUE	0	0	1	1	none	8.0847943266e-05
T021	T075	TRUE	TRUE	0	0	1	1	none	8.85651652922e-05
T028	T075	TRUE	TRUE	0	0	1	1	none	7.38076119566e-05
T035a	T075	TRUE	TRUE	0	0	1	1	none	0.0001254995736633
T035b	T075	TRUE	TRUE	0	0	1	1	none	8.54257445969e-05
T040	T075	TRUE	TRUE	0	0	1	1	none	7.54865853795e-05
T056	T075	FALSE	FALSE	0	0	1	1	none	9.02560633297e-05
T059	T075	TRUE	TRUE	0	0	1	1	none	0.0001130796487489
T065	T075	TRUE	TRUE	0	0	1	1	none	7.9629199022e-05
T069	T075	TRUE	TRUE	0	0	1	1	none	0.0001282827989387
T071	T075	TRUE	TRUE	0	0	1	1	none	6.12410769156e-05
T073	T075	TRUE	TRUE	0	0	1	1	none	8.78409039633e-05
S002	T077	TRUE	TRUE	0	0	1	1	none	3.88368888702e-05
S007	T077	TRUE	TRUE	0	0	1	1	none	9.06924613639e-05
S021	T077	TRUE	TRUE	0	0	1	1	none	3.60248024832e-05
S024	T077	TRUE	TRUE	0	0	1	1	none	3.63548778e-05
S025	T077	TRUE	TRUE	0	0	1	1	none	3.19603087162e-05
S026	T077	TRUE	TRUE	0	0	1	1	none	2.33304594272e-05
S038	T077	TRUE	TRUE	0	0	1	1	none	9.72286793307e-05
S039	T077	TRUE	TRUE	0	0	1	1	none	3.72926820578e-05
S040	T077	TRUE	TRUE	0	0	1	1	none	0.0001296232778526
S042	T077	TRUE	TRUE	0	0	1	1	none	3.66209449663e-05
S071	T077	TRUE	TRUE	0	0	1	1	none	0.0001178222688178
S078	T077	TRUE	TRUE	0	0	1	1	none	3.66712978672e-05
S081	T077	TRUE	TRUE	0	0	1	1	none	3.69586676416e-05
S085	T077	TRUE	TRUE	0	0	1	1	none	0.0001314618086472
S087	T077	TRUE	TRUE	0	0	1	1	none	0.0001402415434186
S093	T077	TRUE	TRUE	0	0	1	1	none	0.0001105930450655
S097	T077	TRUE	TRUE	0	0	1	1	none	3.04596076872e-05
S102	T077	TRUE	TRUE	0	0	1	1	none	0.0001308843919072
S106	T077	TRUE	TRUE	0	0	1	1	none	3.62097101862e-05
S130	T077	TRUE	TRUE	0	0	1	1	none	0.0001400821450468
T009	T077	FALSE	FALSE	0	0	1	1	none	4.2265288912e-06
T010	T077	TRUE	TRUE	0	0	1	1	none	4.2265288912e-06
T013	T077	FALSE	FALSE	0	0	1	1	none	0.0001073312176221
T014	T077	TRUE	TRUE	0	0	1	1	none	3.75011945284e-05
T020	T077	TRUE	TRUE	0	0	1	1	none	0.0001000784996729
T021	T077	TRUE	TRUE	0	0	1	1	none	1.3280511705e-06
T028	T077	TRUE	TRUE	0	0	1	1	none	9.30381683635e-05
T035a	T077	TRUE	TRUE	0	0	1	1	none	0.0001432381824028
T035b	T077	TRUE	TRUE	0	0	1	1	none	4.2265288912e-06
T040	T077	TRUE	TRUE	0	0	1	1	none	3.7712733259e-05
T056	T077	FALSE	FALSE	0	0	1	1	none	6.6416882576e-06
T059	T077	TRUE	TRUE	0	0	1	1	none	0.0001308182574884
T065	T077	TRUE	TRUE	0	0	1	1	none	9.88597554289e-05
T069	T077	TRUE	TRUE	0	0	1	1	none	0.0001460214076782
T071	T077	TRUE	TRUE	0	0	1	1	none	8.04716333225e-05
T073	T077	TRUE	TRUE	0	0	1	1	none	1.8113695248e-06
T075	T077	TRUE	TRUE	0	0	1	1	none	8.84446938049e-05
S002	T087	TRUE	TRUE	0	0	1	1	none	3.70697623127e-05
S007	T087	TRUE	TRUE	0	0	1	1	none	8.89253348064e-05
S021	T087	TRUE	TRUE	0	0	1	1	none	3.42576759257e-05
S024	T087	TRUE	TRUE	0	0	1	1	none	3.45877512425e-05
S025	T087	TRUE	TRUE	0	0	1	1	none	3.01931821587e-05
S026	T087	TRUE	TRUE	0	0	1	1	none	2.15633328697e-05
S038	T087	TRUE	TRUE	0	0	1	1	none	9.54615527732e-05
S039	T087	TRUE	TRUE	0	0	1	1	none	3.55255555003e-05
S040	T087	TRUE	TRUE	0	0	1	1	none	0.0001278561512951
S042	T087	TRUE	TRUE	0	0	1	1	none	3.48538184088e-05
S071	T087	TRUE	TRUE	0	0	1	1	none	0.0001160551422603
S078	T087	TRUE	TRUE	0	0	1	1	none	3.49041713097e-05
S081	T087	TRUE	TRUE	0	0	1	1	none	3.51915410841e-05
S085	T087	TRUE	TRUE	0	0	1	1	none	0.0001296946820897
S087	T087	TRUE	TRUE	0	0	1	1	none	0.0001384744168611
S093	T087	TRUE	TRUE	0	0	1	1	none	0.000108825918508
S097	T087	TRUE	TRUE	0	0	1	1	none	2.86924811297e-05
S102	T087	TRUE	TRUE	0	0	1	1	none	0.0001291172653497
S106	T087	TRUE	TRUE	0	0	1	1	none	3.44425836287e-05
S130	T087	TRUE	TRUE	0	0	1	1	none	0.0001383150184893
T009	T087	FALSE	FALSE	0	0	1	1	none	3.6669820169e-06
T010	T087	TRUE	TRUE	0	0	1	1	none	1.2518226505e-06
T013	T087	FALSE	FALSE	0	0	1	1	none	0.0001055640910646
T014	T087	TRUE	TRUE	0	0	1	1	none	3.57340679709e-05
T020	T087	TRUE	TRUE	0	0	1	1	none	9.83113731154e-05
T021	T087	TRUE	TRUE	0	0	1	1	none	4.3912433458e-06
T028	T087	TRUE	TRUE	0	0	1	1	none	9.1271041806e-05
T035a	T087	TRUE	TRUE	0	0	1	1	none	0.0001414710558453
T035b	T087	TRUE	TRUE	0	0	1	1	none	2.4594023337e-06
T040	T087	TRUE	TRUE	0	0	1	1	none	3.59456067015e-05
T056	T087	FALSE	FALSE	0	0	1	1	none	6.0821413833e-06
T059	T087	TRUE	TRUE	0	0	1	1	none	0.0001290511309309
T065	T087	TRUE	TRUE	0	0	1	1	none	9.70926288714e-05
T069	T087	TRUE	TRUE	0	0	1	1	none	0.0001442542811207
T071	T087	TRUE	TRUE	0	0	1	1	none	7.8704506765e-05
T073	T087	TRUE	TRUE	0	0	1	1	none	3.6669820169e-06
T075	T087	TRUE	TRUE	0	0	1	1	none	8.66775672474e-05
T077	T087	TRUE	TRUE	0	0	1	1	none	4.2707718585e-06
S002	T095	TRUE	TRUE	0	0	1	1	none	0.0001294654914802
S007	T095	TRUE	TRUE	0	0	1	1	none	0.0001258086031139
S021	T095	TRUE	TRUE	0	0	1	1	none	0.0001266534050932
S024	T095	TRUE	TRUE	0	0	1	1	none	0.00012698348041
S025	T095	TRUE	TRUE	0	0	1	1	none	0.0001273424731222
S026	T095	TRUE	TRUE	0	0	1	1	none	0.0001245121619392
S038	T095	TRUE	TRUE	0	0	1	1	none	0.0001323448210807
S039	T095	TRUE	TRUE	0	0	1	1	none	0.0001279212846678
S040	T095	TRUE	TRUE	0	0	1	1	none	6.53901421026e-05
S042	T095	TRUE	TRUE	0	0	1	1	none	0.0001272495475763
S071	T095	TRUE	TRUE	0	0	1	1	none	5.35891330678e-05
S078	T095	TRUE	TRUE	0	0	1	1	none	0.0001272999004772
S081	T095	TRUE	TRUE	0	0	1	1	none	0.0001275872702516
S085	T095	TRUE	TRUE	0	0	1	1	none	3.31205829472e-05
S087	T095	TRUE	TRUE	0	0	1	1	none	2.7082100122e-06
S093	T095	TRUE	TRUE	0	0	1	1	none	3.21451761375e-05
S097	T095	TRUE	TRUE	0	0	1	1	none	0.0001258417720932
S102	T095	TRUE	TRUE	0	0	1	1	none	6.66512561572e-05
S106	T095	TRUE	TRUE	0	0	1	1	none	0.0001268383127962
S130	T095	TRUE	TRUE	0	0	1	1	none	3.7563913236e-06
T009	T095	FALSE	FALSE	0	0	1	1	none	0.0001406956544528
T010	T095	TRUE	TRUE	0	0	1	1	none	0.0001394880747696
T013	T095	FALSE	FALSE	0	0	1	1	none	0.0001424473593721
T014	T095	TRUE	TRUE	0	0	1	1	none	0.0001281297971384
T020	T095	TRUE	TRUE	0	0	1	1	none	0.0001351946414229
T021	T095	TRUE	TRUE	0	0	1	1	none	0.0001414199157817
T028	T095	TRUE	TRUE	0	0	1	1	none	0.0001281543101135
T035a	T095	TRUE	TRUE	0	0	1	1	none	8.1200083628e-06
T035b	T095	TRUE	TRUE	0	0	1	1	none	0.0001382804950864
T040	T095	TRUE	TRUE	0	0	1	1	none	0.000128341335869
T056	T095	FALSE	FALSE	0	0	1	1	none	0.0001431108138192
T059	T095	TRUE	TRUE	0	0	1	1	none	6.65851217384e-05
T065	T095	TRUE	TRUE	0	0	1	1	none	0.0001339758971789
T069	T095	TRUE	TRUE	0	0	1	1	none	8.17882719282e-05
T071	T095	TRUE	TRUE	0	0	1	1	none	0.0001155877750725
T073	T095	TRUE	TRUE	0	0	1	1	none	0.0001406956544528
T075	T095	TRUE	TRUE	0	0	1	1	none	0.0001235608355549
T077	T095	TRUE	TRUE	0	0	1	1	none	0.0001412994442944
T087	T095	TRUE	TRUE	0	0	1	1	none	0.0001395323177369
S002	T099a	TRUE	TRUE	0	0	1	1	none	0.0001285542760496
S007	T099a	TRUE	TRUE	0	0	1	1	none	0.0001248973876833
S021	T099a	TRUE	TRUE	0	0	1	1	none	0.0001257421896626
S024	T099a	TRUE	TRUE	0	0	1	1	none	0.0001260722649794
S025	T099a	TRUE	TRUE	0	0	1	1	none	0.0001264312576916
S026	T099a	TRUE	TRUE	0	0	1	1	none	0.0001236009465086
S038	T099a	TRUE	TRUE	0	0	1	1	none	0.0001314336056501
S039	T099a	TRUE	TRUE	0	0	1	1	none	0.0001270100692372
S040	T099a	TRUE	TRUE	0	0	1	1	none	6.4478926672e-05
S042	T099a	TRUE	TRUE	0	0	1	1	none	0.0001263383321457
S071	T099a	TRUE	TRUE	0	0	1	1	none	5.26779176372e-05
S078	T099a	TRUE	TRUE	0	0	1	1	none	0.0001263886850466
S081	T099a	TRUE	TRUE	0	0	1	1	none	0.000126676054821
S085	T099a	TRUE	TRUE	0	0	1	1	none	3.22093675166e-05
S087	T099a	TRUE	TRUE	0	0	1	1	none	4.212153948e-06
S093	T099a	TRUE	TRUE	0	0	1	1	none	3.12339607069e-05
S097	T099a	TRUE	TRUE	0	0	1	1	none	0.0001249305566626
S102	T099a	TRUE	TRUE	0	0	1	1	none	6.57400407266e-05
S106	T099a	TRUE	TRUE	0	0	1	1	none	0.0001259270973656
S130	T099a	TRUE	TRUE	0	0	1	1	none	4.0527555762e-06
T009	T099a	FALSE	FALSE	0	0	1	1	none	0.0001397844390222
T010	T099a	TRUE	TRUE	0	0	1	1	none	0.000138576859339
T013	T099a	FALSE	FALSE	0	0	1	1	none	0.0001415361439415
T014	T099a	TRUE	TRUE	0	0	1	1	none	0.0001272185817078
T020	T099a	TRUE	TRUE	0	0	1	1	none	0.0001342834259923
T021	T099a	TRUE	TRUE	0	0	1	1	none	0.0001405087003511
T028	T099a	TRUE	TRUE	0	0	1	1	none	0.0001272430946829
T035a	T099a	TRUE	TRUE	0	0	1	1	none	6.001213249e-06
T035b	T099a	TRUE	TRUE	0	0	1	1	none	0.0001373692796558
T040	T099a	TRUE	TRUE	0	0	1	1	none	0.0001274301204384
T056	T099a	FALSE	FALSE	0	0	1	1	none	0.0001421995983886
T059	T099a	TRUE	TRUE	0	0	1	1	none	6.56739063078e-05
T065	T099a	TRUE	TRUE	0	0	1	1	none	0.0001330646817483
T069	T099a	TRUE	TRUE	0	0	1	1	none	8.08770564976e-05
T071	T099a	TRUE	TRUE	0	0	1	1	none	0.0001146765596419
T073	T099a	TRUE	TRUE	0	0	1	1	none	0.0001397844390222
T075	T099a	TRUE	TRUE	0	0	1	1	none	0.0001226496201243
T077	T099a	TRUE	TRUE	0	0	1	1	none	0.0001403882288638
T087	T099a	TRUE	TRUE	0	0	1	1	none	0.0001386211023063
T095	T099a	TRUE	TRUE	0	0	1	1	none	5.2700548238e-06
S002	T102	FALSE	FALSE	0	0	1	1	none	0.0001336920203714
S007	T102	FALSE	FALSE	0	0	1	1	none	0.0001300351320051
S021	T102	FALSE	FALSE	0	0	1	1	none	0.0001308799339844
S024	T102	FALSE	FALSE	0	0	1	1	none	0.0001312100093012
S025	T102	FALSE	FALSE	0	0	1	1	none	0.0001315690020134
S026	T102	FALSE	FALSE	0	0	1	1	none	0.0001287386908304
S038	T102	FALSE	FALSE	0	0	1	1	none	0.0001365713499719
S039	T102	FALSE	FALSE	0	0	1	1	none	0.000132147813559
S040	T102	FALSE	FALSE	0	0	1	1	none	6.96166709938e-05
S042	T102	FALSE	FALSE	0	0	1	1	none	0.0001314760764675
S071	T102	FALSE	FALSE	0	0	1	1	none	5.7815661959e-05
S078	T102	FALSE	FALSE	0	0	1	1	none	0.0001315264293684
S081	T102	FALSE	FALSE	0	0	1	1	none	0.0001318137991428
S085	T102	FALSE	FALSE	0	0	1	1	none	3.73471118384e-05
S087	T102	FALSE	FALSE	0	0	1	1	none	6.9347389034e-06
S093	T102	FALSE	FALSE	0	0	1	1	none	3.63717050287e-05
S097	T102	FALSE	FALSE	0	0	1	1	none	0.0001300683009844
S102	T102	FALSE	FALSE	0	0	1	1	none	7.08777850484e-05
S106	T102	FALSE	FALSE	0	0	1	1	none	0.0001310648416874
S130	T102	FALSE	FALSE	0	0	1	1	none	7.9829202148e-06
T009	T102	FALSE	FALSE	0	0	1	1	none	0.000144922183344
T010	T102	FALSE	FALSE	0	0	1	1	none	0.0001437146036608
T013	T102	FALSE	FALSE	0	0	1	1	none	0.0001466738882633
T014	T102	FALSE	FALSE	0	0	1	1	none	0.0001323563260296
T020	T102	FALSE	FALSE	0	0	1	1	none	0.0001394211703141
T021	T102	FALSE	FALSE	0	0	1	1	none	0.0001456464446729
T028	T102	FALSE	FALSE	0	0	1	1	none	0.0001323808390047
T035a	T102	FALSE	FALSE	0	0	1	1	none	1.2346537254e-05
T035b	T102	FALSE	FALSE	0	0	1	1	none	0.0001425070239776
T040	T102	FALSE	FALSE	0	0	1	1	none	0.0001325678647602
T056	T102	FALSE	FALSE	0	0	1	1	none	0.0001473373427104
T059	T102	FALSE	FALSE	0	0	1	1	none	7.08116506296e-05
T065	T102	FALSE	FALSE	0	0	1	1	none	0.0001382024260701
T069	T102	FALSE	FALSE	0	0	1	1	none	8.60148008194e-05
T071	T102	FALSE	FALSE	0	0	1	1	none	0.0001198143039637
T073	T102	FALSE	FALSE	0	0	1	1	none	0.000144922183344
T075	T102	FALSE	FALSE	0	0	1	1	none	0.0001277873644461
T077	T102	FALSE	FALSE	0	0	1	1	none	0.0001455259731856
T087	T102	FALSE	FALSE	0	0	1	1	none	0.0001437588466281
T095	T102	TRUE	TRUE	1	0	1	1	anc	6.037898416e-07
T099a	T102	FALSE	FALSE	0	0	1	1	none	9.496583715e-06
S002	T104	FALSE	FALSE	0	0	1	1	none	7.47942081849e-05
S007	T104	FALSE	FALSE	0	0	1	1	none	2.91945885152e-05
S021	T104	FALSE	FALSE	0	0	1	1	none	7.19821217979e-05
S024	T104	FALSE	FALSE	0	0	1	1	none	7.23121971147e-05
S025	T104	FALSE	FALSE	0	0	1	1	none	7.26711898269e-05
S026	T104	FALSE	FALSE	0	0	1	1	none	6.98408786439e-05
S038	T104	FALSE	FALSE	0	0	1	1	none	4.8700382638e-05
S039	T104	FALSE	FALSE	0	0	1	1	none	7.32500013725e-05
S040	T104	FALSE	FALSE	0	0	1	1	none	0.0001100681363073
S042	T104	FALSE	FALSE	0	0	1	1	none	7.2578264281e-05
S071	T104	FALSE	FALSE	0	0	1	1	none	9.82671272725e-05
S078	T104	FALSE	FALSE	0	0	1	1	none	7.26286171819e-05
S081	T104	FALSE	FALSE	0	0	1	1	none	7.29159869563e-05
S085	T104	FALSE	FALSE	0	0	1	1	none	0.0001119066671019
S087	T104	FALSE	FALSE	0	0	1	1	none	0.0001206864018733
S093	T104	FALSE	FALSE	0	0	1	1	none	9.10379035202e-05
S097	T104	FALSE	FALSE	0	0	1	1	none	7.11704887979e-05
S102	T104	FALSE	FALSE	0	0	1	1	none	0.0001113292503619
S106	T104	FALSE	FALSE	0	0	1	1	none	7.21670295009e-05
S130	T104	FALSE	FALSE	0	0	1	1	none	0.0001205270035015
T009	T104	FALSE	FALSE	0	0	1	1	none	8.60243711575e-05
T010	T104	FALSE	FALSE	0	0	1	1	none	8.48167914743e-05
T013	T104	FALSE	FALSE	0	0	1	1	none	5.88029209294e-05
T014	T104	FALSE	FALSE	0	0	1	1	none	7.34585138431e-05
T020	T104	FALSE	FALSE	0	0	1	1	none	5.15502029802e-05
T021	T104	FALSE	FALSE	0	0	1	1	none	8.67486324864e-05
T028	T104	FALSE	FALSE	0	0	1	1	none	3.03327158316e-05
T035a	T104	FALSE	FALSE	0	0	1	1	none	0.0001236830408575
T035b	T104	FALSE	FALSE	0	0	1	1	none	8.36092117911e-05
T040	T104	FALSE	FALSE	0	0	1	1	none	7.36700525737e-05
T056	T104	FALSE	FALSE	0	0	1	1	none	8.84395305239e-05
T059	T104	FALSE	FALSE	0	0	1	1	none	0.0001112631159431
T065	T104	FALSE	FALSE	0	0	1	1	none	5.03314587362e-05
T069	T104	FALSE	FALSE	0	0	1	1	none	0.0001264662661329
T071	T104	FALSE	FALSE	1	0	1	1	anc	1.9299987854e-06
T073	T104	FALSE	FALSE	0	0	1	1	none	8.60243711575e-05
T075	T104	FALSE	FALSE	0	0	1	1	none	6.73976045922e-05
T077	T104	FALSE	FALSE	0	0	1	1	none	8.66281609991e-05
T087	T104	FALSE	FALSE	0	0	1	1	none	8.48610344416e-05
T095	T104	FALSE	FALSE	0	0	1	1	none	0.0001217443027491
T099a	T104	FALSE	FALSE	0	0	1	1	none	0.0001208330873185
T102	T104	FALSE	FALSE	0	0	1	1	none	0.0001259708316403
S002	T105	FALSE	FALSE	0	0	1	1	none	8.82333822979e-05
S007	T105	FALSE	FALSE	0	0	1	1	none	5.56033387842e-05
S021	T105	FALSE	FALSE	0	0	1	1	none	8.54212959109e-05
S024	T105	FALSE	FALSE	0	0	1	1	none	8.57513712277e-05
S025	T105	FALSE	FALSE	0	0	1	1	none	8.61103639399e-05
S026	T105	FALSE	FALSE	0	0	1	1	none	8.32800527569e-05
S038	T105	FALSE	FALSE	0	0	1	1	none	6.0250009342e-06
S039	T105	FALSE	FALSE	0	0	1	1	none	8.66891754855e-05
S040	T105	FALSE	FALSE	0	0	1	1	none	0.0001235073104203
S042	T105	FALSE	FALSE	0	0	1	1	none	8.6017438394e-05
S071	T105	FALSE	FALSE	0	0	1	1	none	0.0001117063013855
S078	T105	FALSE	FALSE	0	0	1	1	none	8.60677912949e-05
S081	T105	FALSE	FALSE	0	0	1	1	none	8.63551610693e-05
S085	T105	FALSE	FALSE	0	0	1	1	none	0.0001253458412149
S087	T105	FALSE	FALSE	0	0	1	1	none	0.0001341255759863
S093	T105	FALSE	FALSE	0	0	1	1	none	0.0001044770776332
S097	T105	FALSE	FALSE	0	0	1	1	none	8.46096629109e-05
S102	T105	FALSE	FALSE	0	0	1	1	none	0.0001247684244749
S106	T105	FALSE	FALSE	0	0	1	1	none	8.56062036139e-05
S130	T105	FALSE	FALSE	0	0	1	1	none	0.0001339661776145
T009	T105	FALSE	FALSE	0	0	1	1	none	9.94635452705e-05
T010	T105	FALSE	FALSE	0	0	1	1	none	9.82559655873e-05
T013	T105	FALSE	FALSE	0	0	1	1	none	1.23205084776e-05
T014	T105	FALSE	FALSE	0	0	1	1	none	8.68976879561e-05
T020	T105	FALSE	FALSE	0	0	1	1	none	8.8748212764e-06
T021	T105	FALSE	FALSE	0	0	1	1	none	0.0001001878065994
T028	T105	FALSE	FALSE	0	0	1	1	none	5.79490457838e-05
T035a	T105	FALSE	FALSE	0	0	1	1	none	0.0001371222149705
T035b	T105	FALSE	FALSE	0	0	1	1	none	9.70483859041e-05
T040	T105	FALSE	FALSE	0	0	1	1	none	8.71092266867e-05
T056	T105	FALSE	FALSE	0	0	1	1	none	0.0001018787046369
T059	T105	FALSE	FALSE	0	0	1	1	none	0.0001247022900561
T065	T105	TRUE	TRUE	1	0	1	1	anc	6.037898416e-07
T069	T105	FALSE	FALSE	0	0	1	1	none	0.0001399054402459
T071	T105	FALSE	FALSE	0	0	1	1	none	4.53825107428e-05
T073	T105	FALSE	FALSE	0	0	1	1	none	9.94635452705e-05
T075	T105	FALSE	FALSE	0	0	1	1	none	8.08367787052e-05
T077	T105	FALSE	FALSE	0	0	1	1	none	0.0001000673351121
T087	T105	FALSE	FALSE	0	0	1	1	none	9.83002085546e-05
T095	T105	FALSE	FALSE	0	0	1	1	none	0.0001351834768621
T099a	T105	FALSE	FALSE	0	0	1	1	none	0.0001342722614315
T102	T105	FALSE	FALSE	0	0	1	1	none	0.0001394100057533
T104	T105	FALSE	FALSE	0	0	1	1	none	5.15390384194e-05
S002	T107	FALSE	FALSE	0	0	1	1	none	0.0001330882305298
S007	T107	FALSE	FALSE	0	0	1	1	none	0.0001294313421635
S021	T107	FALSE	FALSE	0	0	1	1	none	0.0001302761441428
S024	T107	FALSE	FALSE	0	0	1	1	none	0.0001306062194596
S025	T107	FALSE	FALSE	0	0	1	1	none	0.0001309652121718
S026	T107	FALSE	FALSE	0	0	1	1	none	0.0001281349009888
S038	T107	FALSE	FALSE	0	0	1	1	none	0.0001359675601303
S039	T107	FALSE	FALSE	0	0	1	1	none	0.0001315440237174
S040	T107	FALSE	FALSE	0	0	1	1	none	6.90128811522e-05
S042	T107	FALSE	FALSE	0	0	1	1	none	0.0001308722866259
S071	T107	FALSE	FALSE	0	0	1	1	none	5.72118721174e-05
S078	T107	FALSE	FALSE	0	0	1	1	none	0.0001309226395268
S081	T107	FALSE	FALSE	0	0	1	1	none	0.0001312100093012
S085	T107	FALSE	FALSE	0	0	1	1	none	3.67433219968e-05
S087	T107	FALSE	FALSE	0	0	1	1	none	6.3309490618e-06
S093	T107	FALSE	FALSE	0	0	1	1	none	3.57679151871e-05
S097	T107	FALSE	FALSE	0	0	1	1	none	0.0001294645111428
S102	T107	FALSE	FALSE	0	0	1	1	none	7.02739952068e-05
S106	T107	FALSE	FALSE	0	0	1	1	none	0.0001304610518458
S130	T107	FALSE	FALSE	0	0	1	1	none	7.3791303732e-06
T009	T107	FALSE	FALSE	0	0	1	1	none	0.0001443183935024
T010	T107	FALSE	FALSE	0	0	1	1	none	0.0001431108138192
T013	T107	FALSE	FALSE	0	0	1	1	none	0.0001460700984217
T014	T107	FALSE	FALSE	0	0	1	1	none	0.000131752536188
T020	T107	FALSE	FALSE	0	0	1	1	none	0.0001388173804725
T021	T107	FALSE	FALSE	0	0	1	1	none	0.0001450426548313
T028	T107	FALSE	FALSE	0	0	1	1	none	0.0001317770491631
T035a	T107	FALSE	FALSE	0	0	1	1	none	1.17427474124e-05
T035b	T107	FALSE	FALSE	0	0	1	1	none	0.000141903234136
T040	T107	FALSE	FALSE	0	0	1	1	none	0.0001319640749186
T056	T107	FALSE	FALSE	0	0	1	1	none	0.0001467335528688
T059	T107	FALSE	FALSE	0	0	1	1	none	7.0207860788e-05
T065	T107	FALSE	FALSE	0	0	1	1	none	0.0001375986362285
T069	T107	FALSE	FALSE	0	0	1	1	none	8.54110109778e-05
T071	T107	FALSE	FALSE	0	0	1	1	none	0.0001192105141221
T073	T107	FALSE	FALSE	0	0	1	1	none	0.0001443183935024
T075	T107	FALSE	FALSE	0	0	1	1	none	0.0001271835746045
T077	T107	FALSE	FALSE	0	0	1	1	none	0.000144922183344
T087	T107	FALSE	FALSE	0	0	1	1	none	0.0001431550567865
T095	T107	TRUE	TRUE	1	0	1	1	anc	6.037898416e-07
T099a	T107	FALSE	FALSE	0	0	1	1	none	8.8927938734e-06
T102	T107	FALSE	FALSE	0	0	1	1	none	1.8113695248e-06
T104	T107	FALSE	FALSE	0	0	1	1	none	0.0001253670417987
T105	T107	FALSE	FALSE	0	0	1	1	none	0.0001388062159117
S002	T126	TRUE	TRUE	0	0	1	1	none	0.000138255275638
S007	T126	TRUE	TRUE	0	0	1	1	none	0.0001345983872717
S021	T126	TRUE	TRUE	0	0	1	1	none	0.000135443189251
S024	T126	TRUE	TRUE	0	0	1	1	none	0.0001357732645678
S025	T126	TRUE	TRUE	0	0	1	1	none	0.00013613225728
S026	T126	TRUE	TRUE	0	0	1	1	none	0.000133301946097
S038	T126	TRUE	TRUE	0	0	1	1	none	0.0001411346052385
S039	T126	TRUE	TRUE	0	0	1	1	none	0.0001367110688256
S040	T126	TRUE	TRUE	0	0	1	1	none	4.91650976004e-05
S042	T126	TRUE	TRUE	0	0	1	1	none	0.0001360393317341
S071	T126	TRUE	TRUE	0	0	1	1	none	3.34745393176e-05
S078	T126	TRUE	TRUE	0	0	1	1	none	0.000136089684635
S081	T126	TRUE	TRUE	0	0	1	1	none	0.0001363770544094
S085	T126	TRUE	TRUE	0	0	1	1	none	7.6018457055e-05
S087	T126	TRUE	TRUE	0	0	1	1	none	8.47981918264e-05
S093	T126	TRUE	TRUE	0	0	1	1	none	5.51496934733e-05
S097	T126	TRUE	TRUE	0	0	1	1	none	0.000134631556251
S102	T126	TRUE	TRUE	0	0	1	1	none	5.0426211655e-05
S106	T126	TRUE	TRUE	0	0	1	1	none	0.000135628096954
S130	T126	TRUE	TRUE	0	0	1	1	none	8.46387934546e-05
T009	T126	FALSE	FALSE	0	0	1	1	none	0.0001494854386106
T010	T126	TRUE	TRUE	0	0	1	1	none	0.0001482778589274
T013	T126	FALSE	FALSE	0	0	1	1	none	0.0001512371435299
T014	T126	TRUE	TRUE	0	0	1	1	none	0.0001369195812962
T020	T126	TRUE	TRUE	0	0	1	1	none	0.0001439844255807
T021	T126	TRUE	TRUE	0	0	1	1	none	0.0001502096999395
T028	T126	TRUE	TRUE	0	0	1	1	none	0.0001369440942713
T035a	T126	TRUE	TRUE	0	0	1	1	none	8.77948308106e-05
T035b	T126	TRUE	TRUE	0	0	1	1	none	0.0001470702792442
T040	T126	TRUE	TRUE	0	0	1	1	none	0.0001371311200268
T056	T126	FALSE	FALSE	0	0	1	1	none	0.000151900597977
T059	T126	TRUE	TRUE	0	0	1	1	none	5.03600772362e-05
T065	T126	TRUE	TRUE	0	0	1	1	none	0.0001427656813367
T069	T126	TRUE	TRUE	0	0	1	1	none	4.4986650334e-05
T071	T126	TRUE	TRUE	0	0	1	1	none	0.0001243775592303
T073	T126	TRUE	TRUE	0	0	1	1	none	0.0001494854386106
T075	T126	TRUE	TRUE	0	0	1	1	none	0.0001323506197127
T077	T126	TRUE	TRUE	0	0	1	1	none	0.0001500892284522
T087	T126	TRUE	TRUE	0	0	1	1	none	0.0001483221018947
T095	T126	TRUE	TRUE	0	0	1	1	none	8.58560927022e-05
T099a	T126	TRUE	TRUE	0	0	1	1	none	8.49448772716e-05
T102	T126	FALSE	FALSE	0	0	1	1	none	9.00826215934e-05
T104	T126	FALSE	FALSE	0	0	1	1	none	0.0001305340869069
T105	T126	FALSE	FALSE	0	0	1	1	none	0.0001439732610199
T107	T126	FALSE	FALSE	0	0	1	1	none	8.94788317518e-05
S002	T156	FALSE	FALSE	0	0	1	1	none	9.27921046103e-05
S007	T156	FALSE	FALSE	0	0	1	1	none	6.01620610966e-05
S021	T156	FALSE	FALSE	0	0	1	1	none	8.99800182233e-05
S024	T156	FALSE	FALSE	0	0	1	1	none	9.03100935401e-05
S025	T156	FALSE	FALSE	0	0	1	1	none	9.06690862522999e-05
S026	T156	FALSE	FALSE	0	0	1	1	none	8.78387750693e-05
S038	T156	FALSE	FALSE	0	0	1	1	none	1.19244692634e-05
S039	T156	FALSE	FALSE	0	0	1	1	none	9.12478977979e-05
S040	T156	FALSE	FALSE	0	0	1	1	none	0.0001280660327327
S042	T156	FALSE	FALSE	0	0	1	1	none	9.05761607064e-05
S071	T156	FALSE	FALSE	0	0	1	1	none	0.0001162650236979
S078	T156	FALSE	FALSE	0	0	1	1	none	9.06265136073e-05
S081	T156	FALSE	FALSE	0	0	1	1	none	9.09138833817e-05
S085	T156	FALSE	FALSE	0	0	1	1	none	0.0001299045635273
S087	T156	FALSE	FALSE	0	0	1	1	none	0.0001386842982987
S093	T156	FALSE	FALSE	0	0	1	1	none	0.0001090357999456
S097	T156	FALSE	FALSE	0	0	1	1	none	8.91683852233e-05
S102	T156	FALSE	FALSE	0	0	1	1	none	0.0001293271467873
S106	T156	FALSE	FALSE	0	0	1	1	none	9.01649259262999e-05
S130	T156	FALSE	FALSE	0	0	1	1	none	0.0001385248999269
T009	T156	FALSE	FALSE	0	0	1	1	none	0.0001040222675829
T010	T156	FALSE	FALSE	0	0	1	1	none	0.0001028146878997
T013	T156	FALSE	FALSE	0	0	1	1	none	2.20270075548e-05
T014	T156	FALSE	FALSE	0	0	1	1	none	9.14564102685e-05
T020	T156	FALSE	FALSE	0	0	1	1	none	1.47742896056e-05
T021	T156	FALSE	FALSE	0	0	1	1	none	0.0001047465289118
T028	T156	FALSE	FALSE	0	0	1	1	none	6.25077680962e-05
T035a	T156	FALSE	FALSE	0	0	1	1	none	0.0001416809372829
T035b	T156	FALSE	FALSE	0	0	1	1	none	0.0001016071082165
T040	T156	FALSE	FALSE	0	0	1	1	none	9.16679489991e-05
T056	T156	FALSE	FALSE	0	0	1	1	none	0.0001064374269493
T059	T156	FALSE	FALSE	0	0	1	1	none	0.0001292610123685
T065	T156	FALSE	FALSE	0	0	1	1	none	1.35555453616e-05
T069	T156	FALSE	FALSE	0	0	1	1	none	0.0001444641625583
T071	T156	FALSE	FALSE	0	0	1	1	none	4.99412330552e-05
T073	T156	FALSE	FALSE	0	0	1	1	none	0.0001040222675829
T075	T156	FALSE	FALSE	0	0	1	1	none	8.53955010176e-05
T077	T156	FALSE	FALSE	0	0	1	1	none	0.0001046260574245
T087	T156	FALSE	FALSE	0	0	1	1	none	0.000102858930867
T095	T156	FALSE	FALSE	0	0	1	1	none	0.0001397421991745
T099a	T156	FALSE	FALSE	0	0	1	1	none	0.0001388309837439
T102	T156	FALSE	FALSE	0	0	1	1	none	0.0001439687280657
T104	T156	FALSE	FALSE	0	0	1	1	none	5.60977607318e-05
T105	T156	FALSE	FALSE	0	0	1	1	none	1.47631250448e-05
T107	T156	FALSE	FALSE	0	0	1	1	none	0.0001433649382241
T126	T156	FALSE	FALSE	0	0	1	1	none	0.0001485319833323
S002	T159a	TRUE	TRUE	0	0	1	1	none	3.70255193454e-05
S007	T159a	TRUE	TRUE	0	0	1	1	none	8.88810918391e-05
S021	T159a	TRUE	TRUE	0	0	1	1	none	3.42134329584e-05
S024	T159a	TRUE	TRUE	0	0	1	1	none	3.45435082752e-05
S025	T159a	TRUE	TRUE	0	0	1	1	none	3.01489391914e-05
S026	T159a	TRUE	TRUE	0	0	1	1	none	2.15190899024e-05
S038	T159a	TRUE	TRUE	0	0	1	1	none	9.54173098059e-05
S039	T159a	TRUE	TRUE	0	0	1	1	none	3.5481312533e-05
S040	T159a	TRUE	TRUE	0	0	1	1	none	0.0001278119083278
S042	T159a	TRUE	TRUE	0	0	1	1	none	3.48095754415e-05
S071	T159a	TRUE	TRUE	0	0	1	1	none	0.000116010899293
S078	T159a	TRUE	TRUE	0	0	1	1	none	3.48599283424e-05
S081	T159a	TRUE	TRUE	0	0	1	1	none	3.51472981168e-05
S085	T159a	TRUE	TRUE	0	0	1	1	none	0.0001296504391224
S087	T159a	TRUE	TRUE	0	0	1	1	none	0.0001384301738938
S093	T159a	TRUE	TRUE	0	0	1	1	none	0.0001087816755407
S097	T159a	TRUE	TRUE	0	0	1	1	none	2.86482381624e-05
S102	T159a	TRUE	TRUE	0	0	1	1	none	0.0001290730223824
S106	T159a	TRUE	TRUE	0	0	1	1	none	3.43983406614e-05
S130	T159a	TRUE	TRUE	0	0	1	1	none	0.000138270775522
T009	T159a	TRUE	TRUE	0	1	1	1	desc	6.037898416e-07
T010	T159a	TRUE	TRUE	0	0	1	1	none	2.4151593664e-06
T013	T159a	FALSE	FALSE	0	0	1	1	none	0.0001055198480973
T014	T159a	TRUE	TRUE	0	0	1	1	none	3.56898250036e-05
T020	T159a	TRUE	TRUE	0	0	1	1	none	9.82671301481e-05
T021	T159a	TRUE	TRUE	0	0	1	1	none	3.1394206953e-06
T028	T159a	TRUE	TRUE	0	0	1	1	none	9.12267988387e-05
T035a	T159a	TRUE	TRUE	0	0	1	1	none	0.000141426812878
T035b	T159a	TRUE	TRUE	0	0	1	1	none	2.4151593664e-06
T040	T159a	TRUE	TRUE	0	0	1	1	none	3.59013637342e-05
T056	T159a	FALSE	FALSE	0	1	1	1	desc	3.018949208e-06
T059	T159a	TRUE	TRUE	0	0	1	1	none	0.0001290068879636
T065	T159a	TRUE	TRUE	0	0	1	1	none	9.70483859041e-05
T069	T159a	TRUE	TRUE	0	0	1	1	none	0.0001442100381534
T071	T159a	TRUE	TRUE	0	0	1	1	none	7.86602637977e-05
T073	T159a	TRUE	TRUE	0	0	1	1	none	2.4151593664e-06
T075	T159a	TRUE	TRUE	0	0	1	1	none	8.66333242801e-05
T077	T159a	TRUE	TRUE	0	0	1	1	none	3.018949208e-06
T087	T159a	TRUE	TRUE	0	0	1	1	none	2.4594023337e-06
T095	T159a	TRUE	TRUE	0	0	1	1	none	0.0001394880747696
T099a	T159a	TRUE	TRUE	0	0	1	1	none	0.000138576859339
T102	T159a	FALSE	FALSE	0	0	1	1	none	0.0001437146036608
T104	T159a	FALSE	FALSE	0	0	1	1	none	8.48167914743e-05
T105	T159a	FALSE	FALSE	0	0	1	1	none	9.82559655873e-05
T107	T159a	FALSE	FALSE	0	0	1	1	none	0.0001431108138192
T126	T159a	TRUE	TRUE	0	0	1	1	none	0.0001482778589274
T156	T159a	FALSE	FALSE	0	0	1	1	none	0.0001028146878997
S002	T182	FALSE	FALSE	0	0	1	1	none	8.71961205781e-05
S007	T182	FALSE	FALSE	0	0	1	1	none	5.45660770644e-05
S021	T182	FALSE	FALSE	0	0	1	1	none	8.43840341911e-05
S024	T182	FALSE	FALSE	0	0	1	1	none	8.47141095079e-05
S025	T182	FALSE	FALSE	0	0	1	1	none	8.50731022201e-05
S026	T182	FALSE	FALSE	0	0	1	1	none	8.22427910371e-05
S038	T182	FALSE	FALSE	0	0	1	1	none	6.3284852312e-06
S039	T182	FALSE	FALSE	0	0	1	1	none	8.56519137657e-05
S040	T182	FALSE	FALSE	0	0	1	1	none	0.0001224700487005
S042	T182	FALSE	FALSE	0	0	1	1	none	8.49801766742e-05
S071	T182	FALSE	FALSE	0	0	1	1	none	0.0001106690396657
S078	T182	FALSE	FALSE	0	0	1	1	none	8.50305295751e-05
S081	T182	FALSE	FALSE	0	0	1	1	none	8.53178993495e-05
S085	T182	FALSE	FALSE	0	0	1	1	none	0.0001243085794951
S087	T182	FALSE	FALSE	0	0	1	1	none	0.0001330883142665
S093	T182	FALSE	FALSE	0	0	1	1	none	0.0001034398159134
S097	T182	FALSE	FALSE	0	0	1	1	none	8.35724011911e-05
S102	T182	FALSE	FALSE	0	0	1	1	none	0.0001237311627551
S106	T182	FALSE	FALSE	0	0	1	1	none	8.45689418941e-05
S130	T182	FALSE	FALSE	0	0	1	1	none	0.0001329289158947
T009	T182	FALSE	FALSE	0	0	1	1	none	9.84262835507e-05
T010	T182	FALSE	FALSE	0	0	1	1	none	9.72187038675e-05
T013	T182	FALSE	FALSE	0	0	1	1	none	1.64310235226e-05
T014	T182	FALSE	FALSE	0	0	1	1	none	8.58604262363e-05
T020	T182	FALSE	FALSE	0	0	1	1	none	9.1783055734e-06
T021	T182	FALSE	FALSE	0	0	1	1	none	9.91505448796e-05
T028	T182	FALSE	FALSE	0	0	1	1	none	5.6911784064e-05
T035a	T182	FALSE	FALSE	0	0	1	1	none	0.0001360849532507
T035b	T182	FALSE	FALSE	0	0	1	1	none	9.60111241843e-05
T040	T182	FALSE	FALSE	0	0	1	1	none	8.60719649669e-05
T056	T182	FALSE	FALSE	0	0	1	1	none	0.0001008414429171
T059	T182	FALSE	FALSE	0	0	1	1	none	0.0001236650283363
T065	T182	FALSE	FALSE	0	0	1	1	none	7.9595613294e-06
T069	T182	FALSE	FALSE	0	0	1	1	none	0.0001388681785261
T071	T182	FALSE	FALSE	0	0	1	1	none	4.4345249023e-05
T073	T182	FALSE	FALSE	0	0	1	1	none	9.84262835507e-05
T075	T182	FALSE	FALSE	0	0	1	1	none	7.97995169854e-05
T077	T182	FALSE	FALSE	0	0	1	1	none	9.90300733923e-05
T087	T182	FALSE	FALSE	0	0	1	1	none	9.72629468348e-05
T095	T182	FALSE	FALSE	0	0	1	1	none	0.0001341462151423
T099a	T182	FALSE	FALSE	0	0	1	1	none	0.0001332349997117
T102	T182	FALSE	FALSE	0	0	1	1	none	0.0001383727440335
T104	T182	FALSE	FALSE	0	0	1	1	none	5.05017766996e-05
T105	T182	FALSE	FALSE	0	0	1	1	none	9.1671410126e-06
T107	T182	FALSE	FALSE	0	0	1	1	none	0.0001377689541919
T126	T182	FALSE	FALSE	0	0	1	1	none	0.0001429359993001
T156	T182	FALSE	FALSE	0	0	1	1	none	1.25182836418e-05
T159a	T182	FALSE	FALSE	0	0	1	1	none	9.72187038675e-05
S002	T188	TRUE	TRUE	0	0	1	1	none	8.15657125293e-05
S007	T188	TRUE	TRUE	0	0	1	1	none	3.59660928596e-05
S021	T188	TRUE	TRUE	0	0	1	1	none	7.87536261423e-05
S024	T188	TRUE	TRUE	0	0	1	1	none	7.90837014591e-05
S025	T188	TRUE	TRUE	0	0	1	1	none	7.94426941713e-05
S026	T188	TRUE	TRUE	0	0	1	1	none	7.66123829883e-05
S038	T188	TRUE	TRUE	0	0	1	1	none	5.54718869824e-05
S039	T188	TRUE	TRUE	0	0	1	1	none	8.00215057169e-05
S040	T188	TRUE	TRUE	0	0	1	1	none	0.0001168396406517
S042	T188	TRUE	TRUE	0	0	1	1	none	7.93497686254e-05
S071	T188	TRUE	TRUE	0	0	1	1	none	0.0001050386316169
S078	T188	TRUE	TRUE	0	0	1	1	none	7.94001215263e-05
S081	T188	TRUE	TRUE	0	0	1	1	none	7.96874913007e-05
S085	T188	TRUE	TRUE	0	0	1	1	none	0.0001186781714463
S087	T188	TRUE	TRUE	0	0	1	1	none	0.0001274579062177
S093	T188	TRUE	TRUE	0	0	1	1	none	9.78094078646e-05
S097	T188	TRUE	TRUE	0	0	1	1	none	7.79419931423e-05
S102	T188	TRUE	TRUE	0	0	1	1	none	0.0001181007547063
S106	T188	TRUE	TRUE	0	0	1	1	none	7.89385338453e-05
S130	T188	TRUE	TRUE	0	0	1	1	none	0.0001272985078459
T009	T188	FALSE	FALSE	0	0	1	1	none	9.27958755019e-05
T010	T188	TRUE	TRUE	0	0	1	1	none	9.15882958187e-05
T013	T188	FALSE	FALSE	0	0	1	1	none	6.55744252738e-05
T014	T188	TRUE	TRUE	0	0	1	1	none	8.02300181875e-05
T020	T188	TRUE	TRUE	0	0	1	1	none	5.83217073246e-05
T021	T188	TRUE	TRUE	0	0	1	1	none	9.35201368308e-05
T028	T188	TRUE	TRUE	0	0	1	1	none	2.987649102e-05
T035a	T188	TRUE	TRUE	0	0	1	1	none	0.0001304545452019
T035b	T188	TRUE	TRUE	0	0	1	1	none	9.03807161355e-05
T040	T188	TRUE	TRUE	0	0	1	1	none	8.04415569181e-05
T056	T188	FALSE	FALSE	0	0	1	1	none	9.52110348683e-05
T059	T188	TRUE	TRUE	0	0	1	1	none	0.0001180346202875
T065	T188	TRUE	TRUE	0	0	1	1	none	5.71029630806e-05
T069	T188	TRUE	TRUE	0	0	1	1	none	0.0001332377704773
T071	T188	TRUE	TRUE	0	0	1	1	none	2.4537685135e-05
T073	T188	TRUE	TRUE	0	0	1	1	none	9.27958755019e-05
T075	T188	TRUE	TRUE	0	0	1	1	none	7.41691089366e-05
T077	T188	TRUE	TRUE	0	0	1	1	none	9.33996653435e-05
T087	T188	TRUE	TRUE	0	0	1	1	none	9.1632538786e-05
T095	T188	TRUE	TRUE	0	0	1	1	none	0.0001285158070935
T099a	T188	TRUE	TRUE	0	0	1	1	none	0.0001276045916629
T102	T188	FALSE	FALSE	0	0	1	1	none	0.0001327423359847
T104	T188	FALSE	FALSE	0	0	1	1	none	3.06942128116e-05
T105	T188	FALSE	FALSE	0	0	1	1	none	5.83105427638e-05
T107	T188	FALSE	FALSE	0	0	1	1	none	0.0001321385461431
T126	T188	TRUE	TRUE	0	0	1	1	none	0.0001373055912513
T156	T188	FALSE	FALSE	0	0	1	1	none	6.28692650762e-05
T159a	T188	TRUE	TRUE	0	0	1	1	none	9.15882958187e-05
T182	T188	FALSE	FALSE	0	0	1	1	none	5.7273281044e-05
S002	T192	FALSE	FALSE	0	0	1	1	none	0.0001491234927868
S007	T192	FALSE	FALSE	0	0	1	1	none	0.0001454666044205
S021	T192	FALSE	FALSE	0	0	1	1	none	0.0001463114063998
S024	T192	FALSE	FALSE	0	0	1	1	none	0.0001466414817166
S025	T192	FALSE	FALSE	0	0	1	1	none	0.0001470004744288
S026	T192	FALSE	FALSE	0	0	1	1	none	0.0001441701632458
S038	T192	FALSE	FALSE	0	0	1	1	none	0.0001520028223873
S039	T192	FALSE	FALSE	0	0	1	1	none	0.0001475792859744
S040	T192	FALSE	FALSE	0	0	1	1	none	6.00333147492001e-05
S042	T192	FALSE	FALSE	0	0	1	1	none	0.0001469075488829
S071	T192	FALSE	FALSE	0	0	1	1	none	4.43427564664e-05
S078	T192	FALSE	FALSE	0	0	1	1	none	0.0001469579017838
S081	T192	FALSE	FALSE	0	0	1	1	none	0.0001472452715582
S085	T192	FALSE	FALSE	0	0	1	1	none	8.68866742038e-05
S087	T192	FALSE	FALSE	0	0	1	1	none	9.56664089752e-05
S093	T192	FALSE	FALSE	0	0	1	1	none	6.60179106221e-05
S097	T192	FALSE	FALSE	0	0	1	1	none	0.0001454997733998
S102	T192	FALSE	FALSE	0	0	1	1	none	6.12944288038e-05
S106	T192	FALSE	FALSE	0	0	1	1	none	0.0001464963141028
S130	T192	FALSE	FALSE	0	0	1	1	none	9.55070106034e-05
T009	T192	FALSE	FALSE	0	0	1	1	none	0.0001603536557594
T010	T192	FALSE	FALSE	0	0	1	1	none	0.0001591460760762
T013	T192	FALSE	FALSE	0	0	1	1	none	0.0001621053606787
T014	T192	FALSE	FALSE	0	0	1	1	none	0.000147787798445
T020	T192	FALSE	FALSE	0	0	1	1	none	0.0001548526427295
T021	T192	FALSE	FALSE	0	0	1	1	none	0.0001610779170883
T028	T192	FALSE	FALSE	0	0	1	1	none	0.0001478123114201
T035a	T192	FALSE	FALSE	0	0	1	1	none	9.86630479594e-05
T035b	T192	FALSE	FALSE	0	0	1	1	none	0.000157938496393
T040	T192	FALSE	FALSE	0	0	1	1	none	0.0001479993371756
T056	T192	FALSE	FALSE	0	0	1	1	none	0.0001627688151258
T059	T192	FALSE	FALSE	0	0	1	1	none	6.12282943850001e-05
T065	T192	FALSE	FALSE	0	0	1	1	none	0.0001536338984855
T069	T192	FALSE	FALSE	0	0	1	1	none	5.58548674828e-05
T071	T192	FALSE	FALSE	0	0	1	1	none	0.0001352457763791
T073	T192	FALSE	FALSE	0	0	1	1	none	0.0001603536557594
T075	T192	FALSE	FALSE	0	0	1	1	none	0.0001432188368615
T077	T192	FALSE	FALSE	0	0	1	1	none	0.000160957445601
T087	T192	FALSE	FALSE	0	0	1	1	none	0.0001591903190435
T095	T192	FALSE	FALSE	0	0	1	1	none	9.6724309851e-05
T099a	T192	FALSE	FALSE	0	0	1	1	none	9.58130944204e-05
T102	T192	FALSE	FALSE	0	0	1	1	none	0.0001009508387422
T104	T192	FALSE	FALSE	0	0	1	1	none	0.0001414023040557
T105	T192	FALSE	FALSE	0	0	1	1	none	0.0001548414781687
T107	T192	FALSE	FALSE	0	0	1	1	none	0.0001003470489006
T126	T192	TRUE	TRUE	1	0	1	1	anc	6.037898416e-07
T156	T192	FALSE	FALSE	0	0	1	1	none	0.0001594002004811
T159a	T192	FALSE	FALSE	0	0	1	1	none	0.0001591460760762
T182	T192	FALSE	FALSE	0	0	1	1	none	0.0001538042164489
T188	T192	FALSE	FALSE	0	0	1	1	none	0.0001481738084001
S002	T223	FALSE	FALSE	0	0	1	1	none	8.71961205781e-05
S007	T223	FALSE	FALSE	0	0	1	1	none	5.45660770644e-05
S021	T223	FALSE	FALSE	0	0	1	1	none	8.43840341911e-05
S024	T223	FALSE	FALSE	0	0	1	1	none	8.47141095079e-05
S025	T223	FALSE	FALSE	0	0	1	1	none	8.50731022201e-05
S026	T223	FALSE	FALSE	0	0	1	1	none	8.22427910371e-05
S038	T223	FALSE	FALSE	0	0	1	1	none	6.3284852312e-06
S039	T223	FALSE	FALSE	0	0	1	1	none	8.56519137657e-05
S040	T223	FALSE	FALSE	0	0	1	1	none	0.0001224700487005
S042	T223	FALSE	FALSE	0	0	1	1	none	8.49801766742e-05
S071	T223	FALSE	FALSE	0	0	1	1	none	0.0001106690396657
S078	T223	FALSE	FALSE	0	0	1	1	none	8.50305295751e-05
S081	T223	FALSE	FALSE	0	0	1	1	none	8.53178993495e-05
S085	T223	FALSE	FALSE	0	0	1	1	none	0.0001243085794951
S087	T223	FALSE	FALSE	0	0	1	1	none	0.0001330883142665
S093	T223	FALSE	FALSE	0	0	1	1	none	0.0001034398159134
S097	T223	FALSE	FALSE	0	0	1	1	none	8.35724011911e-05
S102	T223	FALSE	FALSE	0	0	1	1	none	0.0001237311627551
S106	T223	FALSE	FALSE	0	0	1	1	none	8.45689418941e-05
S130	T223	FALSE	FALSE	0	0	1	1	none	0.0001329289158947
T009	T223	FALSE	FALSE	0	0	1	1	none	9.84262835507e-05
T010	T223	FALSE	FALSE	0	0	1	1	none	9.72187038675e-05
T013	T223	FALSE	FALSE	0	0	1	1	none	1.64310235226e-05
T014	T223	FALSE	FALSE	0	0	1	1	none	8.58604262363e-05
T020	T223	FALSE	FALSE	0	0	1	1	none	9.1783055734e-06
T021	T223	FALSE	FALSE	0	0	1	1	none	9.91505448796e-05
T028	T223	FALSE	FALSE	0	0	1	1	none	5.6911784064e-05
T035a	T223	FALSE	FALSE	0	0	1	1	none	0.0001360849532507
T035b	T223	FALSE	FALSE	0	0	1	1	none	9.60111241843e-05
T040	T223	FALSE	FALSE	0	0	1	1	none	8.60719649669e-05
T056	T223	FALSE	FALSE	0	0	1	1	none	0.0001008414429171
T059	T223	FALSE	FALSE	0	0	1	1	none	0.0001236650283363
T065	T223	FALSE	FALSE	0	0	1	1	none	7.9595613294e-06
T069	T223	FALSE	FALSE	0	0	1	1	none	0.0001388681785261
T071	T223	FALSE	FALSE	0	0	1	1	none	4.4345249023e-05
T073	T223	FALSE	FALSE	0	0	1	1	none	9.84262835507e-05
T075	T223	FALSE	FALSE	0	0	1	1	none	7.97995169854e-05
T077	T223	FALSE	FALSE	0	0	1	1	none	9.90300733923e-05
T087	T223	FALSE	FALSE	0	0	1	1	none	9.72629468348e-05
T095	T223	FALSE	FALSE	0	0	1	1	none	0.0001341462151423
T099a	T223	FALSE	FALSE	0	0	1	1	none	0.0001332349997117
T102	T223	FALSE	FALSE	0	0	1	1	none	0.0001383727440335
T104	T223	FALSE	FALSE	0	0	1	1	none	5.05017766996e-05
T105	T223	FALSE	FALSE	0	0	1	1	none	9.1671410126e-06
T107	T223	FALSE	FALSE	0	0	1	1	none	0.0001377689541919
T126	T223	FALSE	FALSE	0	0	1	1	none	0.0001429359993001
T156	T223	FALSE	FALSE	0	0	1	1	none	1.25182836418e-05
T159a	T223	FALSE	FALSE	0	0	1	1	none	9.72187038675e-05
T182	T223	FALSE	FALSE	0	0	1	1	none	3.6227390496e-06
T188	T223	FALSE	FALSE	0	0	1	1	none	5.7273281044e-05
T192	T223	FALSE	FALSE	0	0	1	1	none	0.0001538042164489
S002	T225	FALSE	FALSE	0	0	1	1	none	9.58110538182999e-05
S007	T225	FALSE	FALSE	0	0	1	1	none	6.31810103046e-05
S021	T225	FALSE	FALSE	0	0	1	1	none	9.29989674312999e-05
S024	T225	FALSE	FALSE	0	0	1	1	none	9.33290427480999e-05
S025	T225	FALSE	FALSE	0	0	1	1	none	9.36880354602999e-05
S026	T225	FALSE	FALSE	0	0	1	1	none	9.08577242772999e-05
S038	T225	FALSE	FALSE	0	0	1	1	none	1.49434184714e-05
S039	T225	FALSE	FALSE	0	0	1	1	none	9.42668470058999e-05
S040	T225	FALSE	FALSE	0	0	1	1	none	0.0001310849819407
S042	T225	FALSE	FALSE	0	0	1	1	none	9.35951099143999e-05
S071	T225	FALSE	FALSE	0	0	1	1	none	0.0001192839729059
S078	T225	FALSE	FALSE	0	0	1	1	none	9.36454628152999e-05
S081	T225	FALSE	FALSE	0	0	1	1	none	9.39328325896999e-05
S085	T225	FALSE	FALSE	0	0	1	1	none	0.0001329235127353
S087	T225	FALSE	FALSE	0	0	1	1	none	0.0001417032475067
S093	T225	FALSE	FALSE	0	0	1	1	none	0.0001120547491536
S097	T225	FALSE	FALSE	0	0	1	1	none	9.21873344312999e-05
S102	T225	FALSE	FALSE	0	0	1	1	none	0.0001323460959953
S106	T225	FALSE	FALSE	0	0	1	1	none	9.31838751342999e-05
S130	T225	FALSE	FALSE	0	0	1	1	none	0.0001415438491349
T009	T225	FALSE	FALSE	0	0	1	1	none	0.0001070412167909
T010	T225	FALSE	FALSE	0	0	1	1	none	0.0001058336371077
T013	T225	FALSE	FALSE	0	0	1	1	none	2.50459567628e-05
T014	T225	FALSE	FALSE	0	0	1	1	none	9.44753594764999e-05
T020	T225	FALSE	FALSE	0	0	1	1	none	1.77932388136e-05
T021	T225	FALSE	FALSE	0	0	1	1	none	0.0001077654781198
T028	T225	FALSE	FALSE	0	0	1	1	none	6.55267173042e-05
T035a	T225	FALSE	FALSE	0	0	1	1	none	0.0001446998864909
T035b	T225	FALSE	FALSE	0	0	1	1	none	0.0001046260574245
T040	T225	FALSE	FALSE	0	0	1	1	none	9.46868982070999e-05
T056	T225	FALSE	FALSE	0	0	1	1	none	0.0001094563761573
T059	T225	FALSE	FALSE	0	0	1	1	none	0.0001322799615765
T065	T225	FALSE	FALSE	0	0	1	1	none	1.65744945696e-05
T069	T225	FALSE	FALSE	0	0	1	1	none	0.0001474831117663
T071	T225	FALSE	FALSE	0	0	1	1	none	5.29601822632e-05
T073	T225	FALSE	FALSE	0	0	1	1	none	0.0001070412167909
T075	T225	FALSE	FALSE	0	0	1	1	none	8.84144502256e-05
T077	T225	FALSE	FALSE	0	0	1	1	none	0.0001076450066325
T087	T225	FALSE	FALSE	0	0	1	1	none	0.000105877880075
T095	T225	FALSE	FALSE	0	0	1	1	none	0.0001427611483825
T099a	T225	FALSE	FALSE	0	0	1	1	none	0.0001418499329519
T102	T225	FALSE	FALSE	0	0	1	1	none	0.0001469876772737
T104	T225	FALSE	FALSE	0	0	1	1	none	5.91167099398e-05
T105	T225	FALSE	FALSE	0	0	1	1	none	1.77820742528e-05
T107	T225	FALSE	FALSE	0	0	1	1	none	0.0001463838874321
T126	T225	FALSE	FALSE	0	0	1	1	none	0.0001515509325403
T156	T225	FALSE	FALSE	0	0	1	1	none	7.8492679408e-06
T159a	T225	FALSE	FALSE	0	0	1	1	none	0.0001058336371077
T182	T225	FALSE	FALSE	0	0	1	1	none	1.55372328498e-05
T188	T225	FALSE	FALSE	0	0	1	1	none	6.58882142842e-05
T192	T225	FALSE	FALSE	0	0	1	1	none	0.0001624191496891
T223	T225	FALSE	FALSE	0	0	1	1	none	1.55372328498e-05
S002	T230	TRUE	TRUE	0	0	1	1	none	3.52141498206e-05
S007	T230	TRUE	TRUE	0	0	1	1	none	8.70697223143e-05
S021	T230	TRUE	TRUE	0	0	1	1	none	3.24020634336e-05
S024	T230	TRUE	TRUE	0	0	1	1	none	3.27321387504e-05
S025	T230	TRUE	TRUE	0	0	1	1	none	2.83375696666e-05
S026	T230	TRUE	TRUE	0	0	1	1	none	1.97077203776e-05
S038	T230	TRUE	TRUE	0	0	1	1	none	9.36059402811e-05
S039	T230	TRUE	TRUE	0	0	1	1	none	3.36699430082e-05
S040	T230	TRUE	TRUE	0	0	1	1	none	0.000126000538803
S042	T230	TRUE	TRUE	0	0	1	1	none	3.29982059167e-05
S071	T230	TRUE	TRUE	0	0	1	1	none	0.0001141995297682
S078	T230	TRUE	TRUE	0	0	1	1	none	3.30485588176e-05
S081	T230	TRUE	TRUE	0	0	1	1	none	3.3335928592e-05
S085	T230	TRUE	TRUE	0	0	1	1	none	0.0001278390695976
S087	T230	TRUE	TRUE	0	0	1	1	none	0.000136618804369
S093	T230	TRUE	TRUE	0	0	1	1	none	0.0001069703060159
S097	T230	TRUE	TRUE	0	0	1	1	none	2.68368686376e-05
S102	T230	TRUE	TRUE	0	0	1	1	none	0.0001272616528576
S106	T230	TRUE	TRUE	0	0	1	1	none	3.25869711366e-05
S130	T230	TRUE	TRUE	0	0	1	1	none	0.0001364594059972
T009	T230	FALSE	FALSE	0	0	1	1	none	4.2265288912e-06
T010	T230	TRUE	TRUE	0	0	1	1	none	3.018949208e-06
T013	T230	FALSE	FALSE	0	0	1	1	none	0.0001037084785725
T014	T230	TRUE	TRUE	0	0	1	1	none	3.38784554788e-05
T020	T230	TRUE	TRUE	0	0	1	1	none	9.64557606233e-05
T021	T230	TRUE	TRUE	0	0	1	1	none	4.9507902201e-06
T028	T230	TRUE	TRUE	0	0	1	1	none	8.94154293139e-05
T035a	T230	TRUE	TRUE	0	0	1	1	none	0.0001396154433532
T035b	T230	TRUE	TRUE	0	0	1	1	none	1.8113695248e-06
T040	T230	TRUE	TRUE	0	0	1	1	none	3.40899942094e-05
T056	T230	FALSE	FALSE	0	0	1	1	none	6.6416882576e-06
T059	T230	TRUE	TRUE	0	0	1	1	none	0.0001271955184388
T065	T230	TRUE	TRUE	0	0	1	1	none	9.52370163793e-05
T069	T230	TRUE	TRUE	0	0	1	1	none	0.0001423986686286
T071	T230	TRUE	TRUE	0	0	1	1	none	7.68488942729e-05
T073	T230	TRUE	TRUE	0	0	1	1	none	4.2265288912e-06
T075	T230	TRUE	TRUE	0	0	1	1	none	8.48219547553e-05
T077	T230	TRUE	TRUE	0	0	1	1	none	4.8303187328e-06
T087	T230	TRUE	TRUE	0	0	1	1	none	3.0631921753e-06
T095	T230	TRUE	TRUE	0	0	1	1	none	0.0001376767052448
T099a	T230	TRUE	TRUE	0	0	1	1	none	0.0001367654898142
T102	T230	FALSE	FALSE	0	0	1	1	none	0.000141903234136
T104	T230	FALSE	FALSE	0	0	1	1	none	8.30054219495e-05
T105	T230	FALSE	FALSE	0	0	1	1	none	9.64445960625e-05
T107	T230	FALSE	FALSE	0	0	1	1	none	0.0001412994442944
T126	T230	TRUE	TRUE	0	0	1	1	none	0.0001464664894026
T156	T230	FALSE	FALSE	0	0	1	1	none	0.0001010033183749
T159a	T230	TRUE	TRUE	0	0	1	1	none	3.018949208e-06
T182	T230	FALSE	FALSE	0	0	1	1	none	9.54073343427e-05
T188	T230	TRUE	TRUE	0	0	1	1	none	8.97769262939e-05
T192	T230	FALSE	FALSE	0	0	1	1	none	0.0001573347065514
T223	T230	FALSE	FALSE	0	0	1	1	none	9.54073343427e-05
T225	T230	FALSE	FALSE	0	0	1	1	none	0.0001040222675829
S002	T232	TRUE	TRUE	0	0	1	1	none	0.0001356632364895
S007	T232	TRUE	TRUE	0	0	1	1	none	0.0001320063481232
S021	T232	TRUE	TRUE	0	0	1	1	none	0.0001328511501025
S024	T232	TRUE	TRUE	0	0	1	1	none	0.0001331812254193
S025	T232	TRUE	TRUE	0	0	1	1	none	0.0001335402181315
S026	T232	TRUE	TRUE	0	0	1	1	none	0.0001307099069485
S038	T232	TRUE	TRUE	0	0	1	1	none	0.00013854256609
S039	T232	TRUE	TRUE	0	0	1	1	none	0.0001341190296771
S040	T232	TRUE	TRUE	0	0	1	1	none	4.65730584519e-05
S042	T232	TRUE	TRUE	0	0	1	1	none	0.0001334472925856
S071	T232	TRUE	TRUE	0	0	1	1	none	3.08825001691e-05
S078	T232	TRUE	TRUE	0	0	1	1	none	0.0001334976454865
S081	T232	TRUE	TRUE	0	0	1	1	none	0.0001337850152609
S085	T232	TRUE	TRUE	0	0	1	1	none	7.34264179065e-05
S087	T232	TRUE	TRUE	0	0	1	1	none	8.22061526779e-05
S093	T232	TRUE	TRUE	0	0	1	1	none	5.25576543248e-05
S097	T232	TRUE	TRUE	0	0	1	1	none	0.0001320395171025
S102	T232	TRUE	TRUE	0	0	1	1	none	4.78341725065e-05
S106	T232	TRUE	TRUE	0	0	1	1	none	0.0001330360578055
S130	T232	TRUE	TRUE	0	0	1	1	none	8.20467543061e-05
T009	T232	FALSE	FALSE	0	0	1	1	none	0.0001468933994621
T010	T232	TRUE	TRUE	0	0	1	1	none	0.0001456858197789
T013	T232	FALSE	FALSE	0	0	1	1	none	0.0001486451043814
T014	T232	TRUE	TRUE	0	0	1	1	none	0.0001343275421477
T020	T232	TRUE	TRUE	0	0	1	1	none	0.0001413923864322
T021	T232	TRUE	TRUE	0	0	1	1	none	0.000147617660791
T028	T232	TRUE	TRUE	0	0	1	1	none	0.0001343520551228
T035a	T232	TRUE	TRUE	0	0	1	1	none	8.52027916621e-05
T035b	T232	TRUE	TRUE	0	0	1	1	none	0.0001444782400957
T040	T232	TRUE	TRUE	0	0	1	1	none	0.0001345390808783
T056	T232	FALSE	FALSE	0	0	1	1	none	0.0001493085588285
T059	T232	TRUE	TRUE	0	0	1	1	none	4.77680380877e-05
T065	T232	TRUE	TRUE	0	0	1	1	none	0.0001401736421882
T069	T232	TRUE	TRUE	0	0	1	1	none	4.23946111855e-05
T071	T232	TRUE	TRUE	0	0	1	1	none	0.0001217855200818
T073	T232	TRUE	TRUE	0	0	1	1	none	0.0001468933994621
T075	T232	TRUE	TRUE	0	0	1	1	none	0.0001297585805642
T077	T232	TRUE	TRUE	0	0	1	1	none	0.0001474971893037
T087	T232	TRUE	TRUE	0	0	1	1	none	0.0001457300627462
T095	T232	TRUE	TRUE	0	0	1	1	none	8.32640535537e-05
T099a	T232	TRUE	TRUE	0	0	1	1	none	8.23528381231e-05
T102	T232	FALSE	FALSE	0	0	1	1	none	8.74905824449e-05
T104	T232	FALSE	FALSE	0	0	1	1	none	0.0001279420477584
T105	T232	FALSE	FALSE	0	0	1	1	none	0.0001413812218714
T107	T232	FALSE	FALSE	0	0	1	1	none	8.68867926033e-05
T126	T232	TRUE	TRUE	0	0	1	1	none	3.8875403395e-06
T156	T232	FALSE	FALSE	0	0	1	1	none	0.0001459399441838
T159a	T232	TRUE	TRUE	0	0	1	1	none	0.0001456858197789
T182	T232	FALSE	FALSE	0	0	1	1	none	0.0001403439601516
T188	T232	TRUE	TRUE	0	0	1	1	none	0.0001347135521028
T192	T232	FALSE	FALSE	0	0	1	1	none	1.47557574883e-05
T223	T232	FALSE	FALSE	0	0	1	1	none	0.0001403439601516
T225	T232	FALSE	FALSE	0	0	1	1	none	0.0001489588933918
T230	T232	TRUE	TRUE	0	0	1	1	none	0.0001438744502541
S002	T241	FALSE	FALSE	0	0	1	1	none	0.0001019606160931
S007	T241	FALSE	FALSE	0	0	1	1	none	6.93305725794e-05
S021	T241	FALSE	FALSE	0	0	1	1	none	9.91485297060999e-05
S024	T241	FALSE	FALSE	0	0	1	1	none	9.94786050228999e-05
S025	T241	FALSE	FALSE	0	0	1	1	none	9.98375977350999e-05
S026	T241	FALSE	FALSE	0	0	1	1	none	9.70072865520999e-05
S038	T241	FALSE	FALSE	0	0	1	1	none	1.97522347294e-05
S039	T241	FALSE	FALSE	0	0	1	1	none	0.0001004164092807
S040	T241	FALSE	FALSE	0	0	1	1	none	0.0001372345442155
S042	T241	FALSE	FALSE	0	0	1	1	none	9.97446721891999e-05
S071	T241	FALSE	FALSE	0	0	1	1	none	0.0001254335351807
S078	T241	FALSE	FALSE	0	0	1	1	none	9.97950250900999e-05
S081	T241	FALSE	FALSE	0	0	1	1	none	0.0001000823948645
S085	T241	FALSE	FALSE	0	0	1	1	none	0.0001390730750101
S087	T241	FALSE	FALSE	0	0	1	1	none	0.0001478528097815
S093	T241	FALSE	FALSE	0	0	1	1	none	0.0001182043114284
S097	T241	FALSE	FALSE	0	0	1	1	none	9.83368967060999e-05
S102	T241	FALSE	FALSE	0	0	1	1	none	0.0001384956582701
S106	T241	FALSE	FALSE	0	0	1	1	none	9.93334374090999e-05
S130	T241	FALSE	FALSE	0	0	1	1	none	0.0001476934114097
T009	T241	FALSE	FALSE	0	0	1	1	none	0.0001131907790657
T010	T241	FALSE	FALSE	0	0	1	1	none	0.0001119831993825
T013	T241	FALSE	FALSE	0	0	1	1	none	1.95590656004e-05
T014	T241	FALSE	FALSE	0	0	1	1	none	0.0001006249217513
T020	T241	FALSE	FALSE	0	0	1	1	none	2.26020550716e-05
T021	T241	FALSE	FALSE	0	0	1	1	none	0.0001139150403946
T028	T241	FALSE	FALSE	0	0	1	1	none	7.16762795789999e-05
T035a	T241	FALSE	FALSE	0	0	1	1	none	0.0001508494487657
T035b	T241	FALSE	FALSE	0	0	1	1	none	0.0001107756196993
T040	T241	FALSE	FALSE	0	0	1	1	none	0.0001008364604819
T056	T241	FALSE	FALSE	0	0	1	1	none	0.0001156059384321
T059	T241	FALSE	FALSE	0	0	1	1	none	0.0001384295238513
T065	T241	FALSE	FALSE	0	0	1	1	none	1.75762800796e-05
T069	T241	FALSE	FALSE	0	0	1	1	none	0.0001536326740411
T071	T241	FALSE	FALSE	0	0	1	1	none	5.9109744538e-05
T073	T241	FALSE	FALSE	0	0	1	1	none	0.0001131907790657
T075	T241	FALSE	FALSE	0	0	1	1	none	9.45640125004e-05
T077	T241	FALSE	FALSE	0	0	1	1	none	0.0001137945689073
T087	T241	FALSE	FALSE	0	0	1	1	none	0.0001120274423498
T095	T241	FALSE	FALSE	0	0	1	1	none	0.0001489107106573
T099a	T241	FALSE	FALSE	0	0	1	1	none	0.0001479994952267
T102	T241	FALSE	FALSE	0	0	1	1	none	0.0001531372395485
T104	T241	FALSE	FALSE	0	0	1	1	none	6.52662722146e-05
T105	T241	FALSE	FALSE	0	0	1	1	none	1.87838597628e-05
T107	T241	FALSE	FALSE	0	0	1	1	none	0.0001525334497069
T126	T241	FALSE	FALSE	0	0	1	1	none	0.0001577004948151
T156	T241	FALSE	FALSE	0	0	1	1	none	2.849035884e-05
T159a	T241	FALSE	FALSE	0	0	1	1	none	0.0001119831993825
T182	T241	FALSE	FALSE	0	0	1	1	none	2.28943748078e-05
T188	T241	FALSE	FALSE	0	0	1	1	none	7.20377765589999e-05
T192	T241	FALSE	FALSE	0	0	1	1	none	0.0001685687119639
T223	T241	FALSE	FALSE	0	0	1	1	none	2.28943748078e-05
T225	T241	FALSE	FALSE	0	0	1	1	none	3.1509308048e-05
T230	T241	FALSE	FALSE	0	0	1	1	none	0.0001101718298577
T232	T241	FALSE	FALSE	0	0	1	1	none	0.0001551084556666
S002	T270	FALSE	FALSE	0	0	1	1	none	0.0001374746060143
S007	T270	FALSE	FALSE	0	0	1	1	none	0.000133817717648
S021	T270	FALSE	FALSE	0	0	1	1	none	0.0001346625196273
S024	T270	FALSE	FALSE	0	0	1	1	none	0.0001349925949441
S025	T270	FALSE	FALSE	0	0	1	1	none	0.0001353515876563
S026	T270	FALSE	FALSE	0	0	1	1	none	0.0001325212764733
S038	T270	FALSE	FALSE	0	0	1	1	none	0.0001403539356148
S039	T270	FALSE	FALSE	0	0	1	1	none	0.0001359303992019
S040	T270	FALSE	FALSE	0	0	1	1	none	4.83844279767e-05
S042	T270	FALSE	FALSE	0	0	1	1	none	0.0001352586621104
S071	T270	FALSE	FALSE	0	0	1	1	none	3.26938696939e-05
S078	T270	FALSE	FALSE	0	0	1	1	none	0.0001353090150113
S081	T270	FALSE	FALSE	0	0	1	1	none	0.0001355963847857
S085	T270	FALSE	FALSE	0	0	1	1	none	7.52377874313e-05
S087	T270	FALSE	FALSE	0	0	1	1	none	8.40175222027e-05
S093	T270	FALSE	FALSE	0	0	1	1	none	5.43690238496e-05
S097	T270	FALSE	FALSE	0	0	1	1	none	0.0001338508866273
S102	T270	FALSE	FALSE	0	0	1	1	none	4.96455420313e-05
S106	T270	FALSE	FALSE	0	0	1	1	none	0.0001348474273303
S130	T270	FALSE	FALSE	0	0	1	1	none	8.38581238309e-05
T009	T270	FALSE	FALSE	0	0	1	1	none	0.0001487047689869
T010	T270	FALSE	FALSE	0	0	1	1	none	0.0001474971893037
T013	T270	FALSE	FALSE	0	0	1	1	none	0.0001504564739062
T014	T270	FALSE	FALSE	0	0	1	1	none	0.0001361389116725
T020	T270	FALSE	FALSE	0	0	1	1	none	0.000143203755957
T021	T270	FALSE	FALSE	0	0	1	1	none	0.0001494290303158
T028	T270	FALSE	FALSE	0	0	1	1	none	0.0001361634246476
T035a	T270	FALSE	FALSE	0	0	1	1	none	8.70141611869e-05
T035b	T270	FALSE	FALSE	0	0	1	1	none	0.0001462896096205
T040	T270	FALSE	FALSE	0	0	1	1	none	0.0001363504504031
T056	T270	FALSE	FALSE	0	0	1	1	none	0.0001511199283533
T059	T270	FALSE	FALSE	0	0	1	1	none	4.95794076125e-05
T065	T270	FALSE	FALSE	0	0	1	1	none	0.000141985011713
T069	T270	FALSE	FALSE	0	0	1	1	none	4.42059807103e-05
T071	T270	FALSE	FALSE	0	0	1	1	none	0.0001235968896066
T073	T270	FALSE	FALSE	0	0	1	1	none	0.0001487047689869
T075	T270	FALSE	FALSE	0	0	1	1	none	0.000131569950089
T077	T270	FALSE	FALSE	0	0	1	1	none	0.0001493085588285
T087	T270	FALSE	FALSE	0	0	1	1	none	0.000147541432271
T095	T270	FALSE	FALSE	0	0	1	1	none	8.50754230785e-05
T099a	T270	FALSE	FALSE	0	0	1	1	none	8.41642076479e-05
T102	T270	FALSE	FALSE	0	0	1	1	none	8.93019519697e-05
T104	T270	FALSE	FALSE	0	0	1	1	none	0.0001297534172832
T105	T270	FALSE	FALSE	0	0	1	1	none	0.0001431925913962
T107	T270	FALSE	FALSE	0	0	1	1	none	8.86981621281e-05
T126	T270	FALSE	FALSE	0	0	1	1	none	5.6989098643e-06
T156	T270	FALSE	FALSE	0	0	1	1	none	0.0001477513137086
T159a	T270	FALSE	FALSE	0	0	1	1	none	0.0001474971893037
T182	T270	FALSE	FALSE	0	0	1	1	none	0.0001421553296764
T188	T270	FALSE	FALSE	0	0	1	1	none	0.0001365249216276
T192	T270	FALSE	FALSE	0	0	1	1	none	1.65671270131e-05
T223	T270	FALSE	FALSE	0	0	1	1	none	0.0001421553296764
T225	T270	FALSE	FALSE	0	0	1	1	none	0.0001507702629166
T230	T270	FALSE	FALSE	0	0	1	1	none	0.0001456858197789
T232	T270	TRUE	TRUE	1	0	1	1	anc	6.037898416e-07
T241	T270	FALSE	FALSE	0	0	1	1	none	0.0001569198251914
S002	T271b	FALSE	FALSE	0	0	1	1	none	9.58110538182999e-05
S007	T271b	FALSE	FALSE	0	0	1	1	none	6.31810103046e-05
S021	T271b	FALSE	FALSE	0	0	1	1	none	9.29989674312999e-05
S024	T271b	FALSE	FALSE	0	0	1	1	none	9.33290427480999e-05
S025	T271b	FALSE	FALSE	0	0	1	1	none	9.36880354602999e-05
S026	T271b	FALSE	FALSE	0	0	1	1	none	9.08577242772999e-05
S038	T271b	FALSE	FALSE	0	0	1	1	none	1.49434184714e-05
S039	T271b	FALSE	FALSE	0	0	1	1	none	9.42668470058999e-05
S040	T271b	FALSE	FALSE	0	0	1	1	none	0.0001310849819407
S042	T271b	FALSE	FALSE	0	0	1	1	none	9.35951099143999e-05
S071	T271b	FALSE	FALSE	0	0	1	1	none	0.0001192839729059
S078	T271b	FALSE	FALSE	0	0	1	1	none	9.36454628152999e-05
S081	T271b	FALSE	FALSE	0	0	1	1	none	9.39328325896999e-05
S085	T271b	FALSE	FALSE	0	0	1	1	none	0.0001329235127353
S087	T271b	FALSE	FALSE	0	0	1	1	none	0.0001417032475067
S093	T271b	FALSE	FALSE	0	0	1	1	none	0.0001120547491536
S097	T271b	FALSE	FALSE	0	0	1	1	none	9.21873344312999e-05
S102	T271b	FALSE	FALSE	0	0	1	1	none	0.0001323460959953
S106	T271b	FALSE	FALSE	0	0	1	1	none	9.31838751342999e-05
S130	T271b	FALSE	FALSE	0	0	1	1	none	0.0001415438491349
T009	T271b	FALSE	FALSE	0	0	1	1	none	0.0001070412167909
T010	T271b	FALSE	FALSE	0	0	1	1	none	0.0001058336371077
T013	T271b	FALSE	FALSE	0	0	1	1	none	2.50459567628e-05
T014	T271b	FALSE	FALSE	0	0	1	1	none	9.44753594764999e-05
T020	T271b	FALSE	FALSE	0	0	1	1	none	1.77932388136e-05
T021	T271b	FALSE	FALSE	0	0	1	1	none	0.0001077654781198
T028	T271b	FALSE	FALSE	0	0	1	1	none	6.55267173042e-05
T035a	T271b	FALSE	FALSE	0	0	1	1	none	0.0001446998864909
T035b	T271b	FALSE	FALSE	0	0	1	1	none	0.0001046260574245
T040	T271b	FALSE	FALSE	0	0	1	1	none	9.46868982070999e-05
T056	T271b	FALSE	FALSE	0	0	1	1	none	0.0001094563761573
T059	T271b	FALSE	FALSE	0	0	1	1	none	0.0001322799615765
T065	T271b	FALSE	FALSE	0	0	1	1	none	1.65744945696e-05
T069	T271b	FALSE	FALSE	0	0	1	1	none	0.0001474831117663
T071	T271b	FALSE	FALSE	0	0	1	1	none	5.29601822632e-05
T073	T271b	FALSE	FALSE	0	0	1	1	none	0.0001070412167909
T075	T271b	FALSE	FALSE	0	0	1	1	none	8.84144502256e-05
T077	T271b	FALSE	FALSE	0	0	1	1	none	0.0001076450066325
T087	T271b	FALSE	FALSE	0	0	1	1	none	0.000105877880075
T095	T271b	FALSE	FALSE	0	0	1	1	none	0.0001427611483825
T099a	T271b	FALSE	FALSE	0	0	1	1	none	0.0001418499329519
T102	T271b	FALSE	FALSE	0	0	1	1	none	0.0001469876772737
T104	T271b	FALSE	FALSE	0	0	1	1	none	5.91167099398e-05
T105	T271b	FALSE	FALSE	0	0	1	1	none	1.77820742528e-05
T107	T271b	FALSE	FALSE	0	0	1	1	none	0.0001463838874321
T126	T271b	FALSE	FALSE	0	0	1	1	none	0.0001515509325403
T156	T271b	FALSE	FALSE	0	0	1	1	none	7.8492679408e-06
T159a	T271b	FALSE	FALSE	0	0	1	1	none	0.0001058336371077
T182	T271b	FALSE	FALSE	0	0	1	1	none	1.55372328498e-05
T188	T271b	FALSE	FALSE	0	0	1	1	none	6.58882142842e-05
T192	T271b	FALSE	FALSE	0	0	1	1	none	0.0001624191496891
T223	T271b	FALSE	FALSE	0	0	1	1	none	1.55372328498e-05
T225	T271b	FALSE	FALSE	0	0	1	1	none	3.6227390496e-06
T230	T271b	FALSE	FALSE	0	0	1	1	none	0.0001040222675829
T232	T271b	FALSE	FALSE	0	0	1	1	none	0.0001489588933918
T241	T271b	FALSE	FALSE	0	0	1	1	none	3.1509308048e-05
T270	T271b	FALSE	FALSE	0	0	1	1	none	0.0001507702629166
S002	T301	FALSE	FALSE	0	0	1	1	none	0.0001483269486354
S007	T301	FALSE	FALSE	0	0	1	1	none	0.0001446700602691
S021	T301	FALSE	FALSE	0	0	1	1	none	0.0001455148622484
S024	T301	FALSE	FALSE	0	0	1	1	none	0.0001458449375652
S025	T301	FALSE	FALSE	0	0	1	1	none	0.0001462039302774
S026	T301	FALSE	FALSE	0	0	1	1	none	0.0001433736190944
S038	T301	FALSE	FALSE	0	0	1	1	none	0.0001512062782359
S039	T301	FALSE	FALSE	0	0	1	1	none	0.000146782741823
S040	T301	FALSE	FALSE	0	0	1	1	none	5.92367705978e-05
S042	T301	FALSE	FALSE	0	0	1	1	none	0.0001461110047315
S071	T301	FALSE	FALSE	0	0	1	1	none	4.3546212315e-05
S078	T301	FALSE	FALSE	0	0	1	1	none	0.0001461613576324
S081	T301	FALSE	FALSE	0	0	1	1	none	0.0001464487274068
S085	T301	FALSE	FALSE	0	0	1	1	none	8.60901300524e-05
S087	T301	FALSE	FALSE	0	0	1	1	none	9.48698648238e-05
S093	T301	FALSE	FALSE	0	0	1	1	none	6.52213664707e-05
S097	T301	FALSE	FALSE	0	0	1	1	none	0.0001447032292484
S102	T301	FALSE	FALSE	0	0	1	1	none	6.04978846524e-05
S106	T301	FALSE	FALSE	0	0	1	1	none	0.0001456997699514
S130	T301	FALSE	FALSE	0	0	1	1	none	9.4710466452e-05
T009	T301	FALSE	FALSE	0	0	1	1	none	0.000159557111608
T010	T301	FALSE	FALSE	0	0	1	1	none	0.0001583495319248
T013	T301	FALSE	FALSE	0	0	1	1	none	0.0001613088165273
T014	T301	FALSE	FALSE	0	0	1	1	none	0.0001469912542936
T020	T301	FALSE	FALSE	0	0	1	1	none	0.0001540560985781
T021	T301	FALSE	FALSE	0	0	1	1	none	0.0001602813729369
T028	T301	FALSE	FALSE	0	0	1	1	none	0.0001470157672687
T035a	T301	FALSE	FALSE	0	0	1	1	none	9.7866503808e-05
T035b	T301	FALSE	FALSE	0	0	1	1	none	0.0001571419522416
T040	T301	FALSE	FALSE	0	0	1	1	none	0.0001472027930242
T056	T301	FALSE	FALSE	0	0	1	1	none	0.0001619722709744
T059	T301	FALSE	FALSE	0	0	1	1	none	6.04317502336e-05
T065	T301	FALSE	FALSE	0	0	1	1	none	0.0001528373543341
T069	T301	FALSE	FALSE	0	0	1	1	none	5.50583233314e-05
T071	T301	FALSE	FALSE	0	0	1	1	none	0.0001344492322277
T073	T301	FALSE	FALSE	0	0	1	1	none	0.000159557111608
T075	T301	FALSE	FALSE	0	0	1	1	none	0.0001424222927101
T077	T301	FALSE	FALSE	0	0	1	1	none	0.0001601609014496
T087	T301	FALSE	FALSE	0	0	1	1	none	0.0001583937748921
T095	T301	FALSE	FALSE	0	0	1	1	none	9.59277656996e-05
T099a	T301	FALSE	FALSE	0	0	1	1	none	9.5016550269e-05
T102	T301	FALSE	FALSE	0	0	1	1	none	0.0001001542945908
T104	T301	FALSE	FALSE	0	0	1	1	none	0.0001406057599043
T105	T301	FALSE	FALSE	0	0	1	1	none	0.0001540449340173
T107	T301	FALSE	FALSE	0	0	1	1	none	9.95505047492e-05
T126	T301	FALSE	FALSE	1	0	1	1	anc	7.656513631e-06
T156	T301	FALSE	FALSE	0	0	1	1	none	0.0001586036563297
T159a	T301	FALSE	FALSE	0	0	1	1	none	0.0001583495319248
T182	T301	FALSE	FALSE	0	0	1	1	none	0.0001530076722975
T188	T301	FALSE	FALSE	0	0	1	1	none	0.0001473772642487
T192	T301	FALSE	FALSE	0	0	1	1	none	1.85247307798e-05
T223	T301	FALSE	FALSE	0	0	1	1	none	0.0001530076722975
T225	T301	FALSE	FALSE	0	0	1	1	none	0.0001616226055377
T230	T301	FALSE	FALSE	0	0	1	1	none	0.0001565381624
T232	T301	FALSE	FALSE	0	0	1	1	none	1.39592133369e-05
T241	T301	FALSE	FALSE	0	0	1	1	none	0.0001677721678125
T270	T301	FALSE	FALSE	0	0	1	1	none	1.57705828617e-05
T271b	T301	FALSE	FALSE	0	0	1	1	none	0.0001616226055377
S002	T303	FALSE	FALSE	0	0	1	1	none	0.0001518297315253
S007	T303	FALSE	FALSE	0	0	1	1	none	0.000148172843159
S021	T303	FALSE	FALSE	0	0	1	1	none	0.0001490176451383
S024	T303	FALSE	FALSE	0	0	1	1	none	0.0001493477204551
S025	T303	FALSE	FALSE	0	0	1	1	none	0.0001497067131673
S026	T303	FALSE	FALSE	0	0	1	1	none	0.0001468764019843
S038	T303	FALSE	FALSE	0	0	1	1	none	0.0001547090611258
S039	T303	FALSE	FALSE	0	0	1	1	none	0.0001502855247129
S040	T303	FALSE	FALSE	0	0	1	1	none	6.27395534877e-05
S042	T303	FALSE	FALSE	0	0	1	1	none	0.0001496137876214
S071	T303	FALSE	FALSE	0	0	1	1	none	4.70489952049e-05
S078	T303	FALSE	FALSE	0	0	1	1	none	0.0001496641405223
S081	T303	FALSE	FALSE	0	0	1	1	none	0.0001499515102967
S085	T303	FALSE	FALSE	0	0	1	1	none	8.95929129423e-05
S087	T303	FALSE	FALSE	0	0	1	1	none	9.83726477137e-05
S093	T303	FALSE	FALSE	0	0	1	1	none	6.87241493606e-05
S097	T303	FALSE	FALSE	0	0	1	1	none	0.0001482060121383
S102	T303	FALSE	FALSE	0	0	1	1	none	6.40006675423e-05
S106	T303	FALSE	FALSE	0	0	1	1	none	0.0001492025528413
S130	T303	FALSE	FALSE	0	0	1	1	none	9.82132493419e-05
T009	T303	FALSE	FALSE	0	0	1	1	none	0.0001630598944979
T010	T303	FALSE	FALSE	0	0	1	1	none	0.0001618523148147
T013	T303	FALSE	FALSE	0	0	1	1	none	0.0001648115994172
T014	T303	FALSE	FALSE	0	0	1	1	none	0.0001504940371835
T020	T303	FALSE	FALSE	0	0	1	1	none	0.000157558881468
T021	T303	FALSE	FALSE	0	0	1	1	none	0.0001637841558268
T028	T303	FALSE	FALSE	0	0	1	1	none	0.0001505185501586
T035a	T303	FALSE	FALSE	0	0	1	1	none	0.0001013692866979
T035b	T303	FALSE	FALSE	0	0	1	1	none	0.0001606447351315
T040	T303	FALSE	FALSE	0	0	1	1	none	0.0001507055759141
T056	T303	FALSE	FALSE	0	0	1	1	none	0.0001654750538643
T059	T303	FALSE	FALSE	0	0	1	1	none	6.39345331235e-05
T065	T303	FALSE	FALSE	0	0	1	1	none	0.000156340137224
T069	T303	FALSE	FALSE	0	0	1	1	none	5.85611062213e-05
T071	T303	FALSE	FALSE	0	0	1	1	none	0.0001379520151176
T073	T303	FALSE	FALSE	0	0	1	1	none	0.0001630598944979
T075	T303	FALSE	FALSE	0	0	1	1	none	0.0001459250756
T077	T303	FALSE	FALSE	0	0	1	1	none	0.0001636636843395
T087	T303	FALSE	FALSE	0	0	1	1	none	0.000161896557782
T095	T303	FALSE	FALSE	0	0	1	1	none	9.94305485895e-05
T099a	T303	FALSE	FALSE	0	0	1	1	none	9.85193331589e-05
T102	T303	FALSE	FALSE	0	0	1	1	none	0.0001036570774807
T104	T303	FALSE	FALSE	0	0	1	1	none	0.0001441085427942
T105	T303	FALSE	FALSE	0	0	1	1	none	0.0001575477169072
T107	T303	FALSE	FALSE	0	0	1	1	none	0.0001030532876391
T126	T303	FALSE	FALSE	1	0	1	1	anc	6.1950156372e-06
T156	T303	FALSE	FALSE	0	0	1	1	none	0.0001621064392196
T159a	T303	FALSE	FALSE	0	0	1	1	none	0.0001618523148147
T182	T303	FALSE	FALSE	0	0	1	1	none	0.0001565104551874
T188	T303	FALSE	FALSE	0	0	1	1	none	0.0001508800471386
T192	T303	FALSE	FALSE	0	0	1	1	none	1.84047746201e-05
T223	T303	FALSE	FALSE	0	0	1	1	none	0.0001565104551874
T225	T303	FALSE	FALSE	0	0	1	1	none	0.0001651253884276
T230	T303	FALSE	FALSE	0	0	1	1	none	0.0001600409452899
T232	T303	FALSE	FALSE	0	0	1	1	none	1.74619962268e-05
T241	T303	FALSE	FALSE	0	0	1	1	none	0.0001712749507024
T270	T303	FALSE	FALSE	0	0	1	1	none	1.92733657516e-05
T271b	T303	FALSE	FALSE	0	0	1	1	none	0.0001651253884276
T301	T303	FALSE	FALSE	0	0	1	1	none	2.12309695183e-05
S002	T322	FALSE	FALSE	0	0	1	1	none	9.74754715893999e-05
S007	T322	FALSE	FALSE	0	0	1	1	none	6.48454280757e-05
S021	T322	FALSE	FALSE	0	0	1	1	none	9.46633852024e-05
S024	T322	FALSE	FALSE	0	0	1	1	none	9.49934605192e-05
S025	T322	FALSE	FALSE	0	0	1	1	none	9.53524532313999e-05
S026	T322	FALSE	FALSE	0	0	1	1	none	9.25221420483999e-05
S038	T322	FALSE	FALSE	0	0	1	1	none	1.52670902257e-05
S039	T322	FALSE	FALSE	0	0	1	1	none	9.59312647769999e-05
S040	T322	FALSE	FALSE	0	0	1	1	none	0.0001327493997118
S042	T322	FALSE	FALSE	0	0	1	1	none	9.52595276854999e-05
S071	T322	FALSE	FALSE	0	0	1	1	none	0.000120948390677
S078	T322	FALSE	FALSE	0	0	1	1	none	9.53098805863999e-05
S081	T322	FALSE	FALSE	0	0	1	1	none	9.55972503607999e-05
S085	T322	FALSE	FALSE	0	0	1	1	none	0.0001345879305064
S087	T322	FALSE	FALSE	0	0	1	1	none	0.0001433676652778
S093	T322	FALSE	FALSE	0	0	1	1	none	0.0001137191669247
S097	T322	FALSE	FALSE	0	0	1	1	none	9.38517522023999e-05
S102	T322	FALSE	FALSE	0	0	1	1	none	0.0001340105137664
S106	T322	FALSE	FALSE	0	0	1	1	none	9.48482929053999e-05
S130	T322	FALSE	FALSE	0	0	1	1	none	0.000143208266906
T009	T322	FALSE	FALSE	0	0	1	1	none	0.000108705634562
T010	T322	FALSE	FALSE	0	0	1	1	none	0.0001074980548788
T013	T322	FALSE	FALSE	0	0	1	1	none	1.50739210967e-05
T014	T322	FALSE	FALSE	0	0	1	1	none	9.61397772475999e-05
T020	T322	FALSE	FALSE	0	0	1	1	none	1.81169105679e-05
T021	T322	FALSE	FALSE	0	0	1	1	none	0.0001094298958909
T028	T322	FALSE	FALSE	0	0	1	1	none	6.71911350753e-05
T035a	T322	FALSE	FALSE	0	0	1	1	none	0.000146364304262
T035b	T322	FALSE	FALSE	0	0	1	1	none	0.0001062904751956
T040	T322	FALSE	FALSE	0	0	1	1	none	9.63513159781999e-05
T056	T322	FALSE	FALSE	0	0	1	1	none	0.0001111207939284
T059	T322	FALSE	FALSE	0	0	1	1	none	0.0001339443793476
T065	T322	FALSE	FALSE	0	0	1	1	none	1.30911355759e-05
T069	T322	FALSE	FALSE	0	0	1	1	none	0.0001491475295374
T071	T322	FALSE	FALSE	0	0	1	1	none	5.46246000343e-05
T073	T322	FALSE	FALSE	0	0	1	1	none	0.000108705634562
T075	T322	FALSE	FALSE	0	0	1	1	none	9.00788679967e-05
T077	T322	FALSE	FALSE	0	0	1	1	none	0.0001093094244036
T087	T322	FALSE	FALSE	0	0	1	1	none	0.0001075422978461
T095	T322	FALSE	FALSE	0	0	1	1	none	0.0001444255661536
T099a	T322	FALSE	FALSE	0	0	1	1	none	0.000143514350723
T102	T322	FALSE	FALSE	0	0	1	1	none	0.0001486520950448
T104	T322	FALSE	FALSE	0	0	1	1	none	6.07811277109e-05
T105	T322	FALSE	FALSE	0	0	1	1	none	1.42987152591e-05
T107	T322	FALSE	FALSE	0	0	1	1	none	0.0001480483052032
T126	T322	FALSE	FALSE	0	0	1	1	none	0.0001532153503114
T156	T322	FALSE	FALSE	0	0	1	1	none	2.40052143363e-05
T159a	T322	FALSE	FALSE	0	0	1	1	none	0.0001074980548788
T182	T322	FALSE	FALSE	0	0	1	1	none	1.84092303041e-05
T188	T322	FALSE	FALSE	0	0	1	1	none	6.75526320553e-05
T192	T322	FALSE	FALSE	0	0	1	1	none	0.0001640835674602
T223	T322	FALSE	FALSE	0	0	1	1	none	1.84092303041e-05
T225	T322	FALSE	FALSE	0	0	1	1	none	2.70241635443e-05
T230	T322	FALSE	FALSE	0	0	1	1	none	0.000105686685354
T232	T322	FALSE	FALSE	0	0	1	1	none	0.0001506233111629
T241	T322	FALSE	FALSE	0	0	1	1	none	7.5857566151e-06
T270	T322	FALSE	FALSE	0	0	1	1	none	0.0001524346806877
T271b	T322	FALSE	FALSE	0	0	1	1	none	2.70241635443e-05
T301	T322	FALSE	FALSE	0	0	1	1	none	0.0001632870233088
T303	T322	FALSE	FALSE	0	0	1	1	none	0.0001667898061987
S002	T327b	FALSE	FALSE	0	0	1	1	none	0.00012406325134
S007	T327b	FALSE	FALSE	0	0	1	1	none	0.0001204063629737
S021	T327b	FALSE	FALSE	0	0	1	1	none	0.000121251164953
S024	T327b	FALSE	FALSE	0	0	1	1	none	0.0001215812402698
S025	T327b	FALSE	FALSE	0	0	1	1	none	0.000121940232982
S026	T327b	FALSE	FALSE	0	0	1	1	none	0.000119109921799
S038	T327b	FALSE	FALSE	0	0	1	1	none	0.0001269425809405
S039	T327b	FALSE	FALSE	0	0	1	1	none	0.0001225190445276
S040	T327b	FALSE	FALSE	0	0	1	1	none	3.49730733024e-05
S042	T327b	FALSE	FALSE	0	0	1	1	none	0.0001218473074361
S071	T327b	FALSE	FALSE	0	0	1	1	none	1.92825150196e-05
S078	T327b	FALSE	FALSE	0	0	1	1	none	0.000121897660337
S081	T327b	FALSE	FALSE	0	0	1	1	none	0.0001221850301114
S085	T327b	FALSE	FALSE	0	0	1	1	none	6.1826432757e-05
S087	T327b	FALSE	FALSE	0	0	1	1	none	7.06061675284e-05
S093	T327b	FALSE	FALSE	0	0	1	1	none	4.09576691753e-05
S097	T327b	FALSE	FALSE	0	0	1	1	none	0.000120439531953
S102	T327b	FALSE	FALSE	0	0	1	1	none	3.6234187357e-05
S106	T327b	FALSE	FALSE	0	0	1	1	none	0.000121436072656
S130	T327b	FALSE	FALSE	0	0	1	1	none	7.04467691566e-05
T009	T327b	FALSE	FALSE	0	0	1	1	none	0.0001352934143126
T010	T327b	FALSE	FALSE	0	0	1	1	none	0.0001340858346294
T013	T327b	FALSE	FALSE	0	0	1	1	none	0.0001370451192319
T014	T327b	FALSE	FALSE	0	0	1	1	none	0.0001227275569982
T020	T327b	FALSE	FALSE	0	0	1	1	none	0.0001297924012827
T021	T327b	FALSE	FALSE	0	0	1	1	none	0.0001360176756415
T028	T327b	FALSE	FALSE	0	0	1	1	none	0.0001227520699733
T035a	T327b	FALSE	FALSE	0	0	1	1	none	7.36028065126e-05
T035b	T327b	FALSE	FALSE	0	0	1	1	none	0.0001328782549462
T040	T327b	FALSE	FALSE	0	0	1	1	none	0.0001229390957288
T056	T327b	FALSE	FALSE	0	0	1	1	none	0.000137708573679
T059	T327b	FALSE	FALSE	0	0	1	1	none	3.61680529382e-05
T065	T327b	FALSE	FALSE	0	0	1	1	none	0.0001285736570387
T069	T327b	FALSE	FALSE	0	0	1	1	none	4.060904649e-05
T071	T327b	FALSE	FALSE	0	0	1	1	none	0.0001101855349323
T073	T327b	FALSE	FALSE	0	0	1	1	none	0.0001352934143126
T075	T327b	FALSE	FALSE	0	0	1	1	none	0.0001181585954147
T077	T327b	FALSE	FALSE	0	0	1	1	none	0.0001358972041542
T087	T327b	FALSE	FALSE	0	0	1	1	none	0.0001341300775967
T095	T327b	FALSE	FALSE	0	0	1	1	none	7.16640684042e-05
T099a	T327b	FALSE	FALSE	0	0	1	1	none	7.07528529736e-05
T102	T327b	FALSE	FALSE	0	0	1	1	none	7.58905972954e-05
T104	T327b	FALSE	FALSE	0	0	1	1	none	0.0001163420626089
T105	T327b	FALSE	FALSE	0	0	1	1	none	0.0001297812367219
T107	T327b	FALSE	FALSE	0	0	1	1	none	7.52868074538e-05
T126	T327b	FALSE	FALSE	0	0	1	1	none	4.4676867264e-05
T156	T327b	FALSE	FALSE	0	0	1	1	none	0.0001343399590343
T159a	T327b	FALSE	FALSE	0	0	1	1	none	0.0001340858346294
T182	T327b	FALSE	FALSE	0	0	1	1	none	0.0001287439750021
T188	T327b	FALSE	FALSE	0	0	1	1	none	0.0001231135669533
T192	T327b	FALSE	FALSE	0	0	1	1	none	5.55450844128001e-05
T223	T327b	FALSE	FALSE	0	0	1	1	none	0.0001287439750021
T225	T327b	FALSE	FALSE	0	0	1	1	none	0.0001373589082423
T230	T327b	FALSE	FALSE	0	0	1	1	none	0.0001322744651046
T232	T327b	FALSE	FALSE	0	0	1	1	none	4.20848281155e-05
T241	T327b	FALSE	FALSE	0	0	1	1	none	0.0001435084705171
T270	T327b	FALSE	FALSE	0	0	1	1	none	4.38961976403e-05
T271b	T327b	FALSE	FALSE	0	0	1	1	none	0.0001373589082423
T301	T327b	FALSE	FALSE	0	0	1	1	none	5.47485402614e-05
T303	T327b	FALSE	FALSE	0	0	1	1	none	5.82513231513e-05
T322	T327b	FALSE	FALSE	0	0	1	1	none	0.0001390233260134
S002	T330	TRUE	TRUE	0	0	1	1	none	0.000120442960147
S007	T330	TRUE	TRUE	0	0	1	1	none	0.0001167860717807
S021	T330	TRUE	TRUE	0	0	1	1	none	0.00011763087376
S024	T330	TRUE	TRUE	0	0	1	1	none	0.0001179609490768
S025	T330	TRUE	TRUE	0	0	1	1	none	0.000118319941789
S026	T330	TRUE	TRUE	0	0	1	1	none	0.000115489630606
S038	T330	TRUE	TRUE	0	0	1	1	none	0.0001233222897475
S039	T330	TRUE	TRUE	0	0	1	1	none	0.0001188987533346
S040	T330	TRUE	TRUE	0	0	1	1	none	3.13527821094e-05
S042	T330	TRUE	TRUE	0	0	1	1	none	0.0001182270162431
S071	T330	TRUE	TRUE	0	0	1	1	none	1.56622238266e-05
S078	T330	TRUE	TRUE	0	0	1	1	none	0.000118277369144
S081	T330	TRUE	TRUE	0	0	1	1	none	0.0001185647389184
S085	T330	TRUE	TRUE	0	0	1	1	none	5.8206141564e-05
S087	T330	TRUE	TRUE	0	0	1	1	none	6.69858763354e-05
S093	T330	TRUE	TRUE	0	0	1	1	none	3.73373779823e-05
S097	T330	TRUE	TRUE	0	0	1	1	none	0.00011681924076
S102	T330	TRUE	TRUE	0	0	1	1	none	3.2613896164e-05
S106	T330	TRUE	TRUE	0	0	1	1	none	0.000117815781463
S130	T330	TRUE	TRUE	0	0	1	1	none	6.68264779636e-05
T009	T330	FALSE	FALSE	0	0	1	1	none	0.0001316731231196
T010	T330	TRUE	TRUE	0	0	1	1	none	0.0001304655434364
T013	T330	FALSE	FALSE	0	0	1	1	none	0.0001334248280389
T014	T330	TRUE	TRUE	0	0	1	1	none	0.0001191072658052
T020	T330	TRUE	TRUE	0	0	1	1	none	0.0001261721100897
T021	T330	TRUE	TRUE	0	0	1	1	none	0.0001323973844485
T028	T330	TRUE	TRUE	0	0	1	1	none	0.0001191317787803
T035a	T330	TRUE	TRUE	0	0	1	1	none	6.99825153196e-05
T035b	T330	TRUE	TRUE	0	0	1	1	none	0.0001292579637532
T040	T330	TRUE	TRUE	0	0	1	1	none	0.0001193188045358
T056	T330	FALSE	FALSE	0	0	1	1	none	0.000134088282486
T059	T330	TRUE	TRUE	0	0	1	1	none	3.25477617452e-05
T065	T330	TRUE	TRUE	0	0	1	1	none	0.0001249533658457
T069	T330	TRUE	TRUE	0	0	1	1	none	3.6988755297e-05
T071	T330	TRUE	TRUE	0	0	1	1	none	0.0001065652437393
T073	T330	TRUE	TRUE	0	0	1	1	none	0.0001316731231196
T075	T330	TRUE	TRUE	0	0	1	1	none	0.0001145383042217
T077	T330	TRUE	TRUE	0	0	1	1	none	0.0001322769129612
T087	T330	TRUE	TRUE	0	0	1	1	none	0.0001305097864037
T095	T330	TRUE	TRUE	0	0	1	1	none	6.80437772112e-05
T099a	T330	TRUE	TRUE	0	0	1	1	none	6.71325617806e-05
T102	T330	FALSE	FALSE	0	0	1	1	none	7.22703061024e-05
T104	T330	FALSE	FALSE	0	0	1	1	none	0.0001127217714159
T105	T330	FALSE	FALSE	0	0	1	1	none	0.0001261609455289
T107	T330	FALSE	FALSE	0	0	1	1	none	7.16665162608e-05
T126	T330	TRUE	TRUE	0	0	1	1	none	4.1056576071e-05
T156	T330	FALSE	FALSE	0	0	1	1	none	0.0001307196678413
T159a	T330	TRUE	TRUE	0	0	1	1	none	0.0001304655434364
T182	T330	FALSE	FALSE	0	0	1	1	none	0.0001251236838091
T188	T330	TRUE	TRUE	0	0	1	1	none	0.0001194932757603
T192	T330	FALSE	FALSE	0	0	1	1	none	5.19247932198e-05
T223	T330	FALSE	FALSE	0	0	1	1	none	0.0001251236838091
T225	T330	FALSE	FALSE	0	0	1	1	none	0.0001337386170493
T230	T330	TRUE	TRUE	0	0	1	1	none	0.0001286541739116
T232	T330	TRUE	TRUE	0	0	1	1	none	3.84645369225e-05
T241	T330	FALSE	FALSE	0	0	1	1	none	0.0001398881793241
T270	T330	FALSE	FALSE	0	0	1	1	none	4.02759064473e-05
T271b	T330	FALSE	FALSE	0	0	1	1	none	0.0001337386170493
T301	T330	FALSE	FALSE	0	0	1	1	none	5.11282490684e-05
T303	T330	FALSE	FALSE	0	0	1	1	none	5.46310319583e-05
T322	T330	FALSE	FALSE	0	0	1	1	none	0.0001354030348204
T327b	T330	TRUE	TRUE	0	1	1	1	desc	6.037898416e-07
S002	T335	FALSE	FALSE	0	0	1	1	none	0.0001531360302512
S007	T335	FALSE	FALSE	0	0	1	1	none	0.0001494791418849
S021	T335	FALSE	FALSE	0	0	1	1	none	0.0001503239438642
S024	T335	FALSE	FALSE	0	0	1	1	none	0.000150654019181
S025	T335	FALSE	FALSE	0	0	1	1	none	0.0001510130118932
S026	T335	FALSE	FALSE	0	0	1	1	none	0.0001481827007102
S038	T335	FALSE	FALSE	0	0	1	1	none	0.0001560153598517
S039	T335	FALSE	FALSE	0	0	1	1	none	0.0001515918234388
S040	T335	FALSE	FALSE	0	0	1	1	none	6.40458522136e-05
S042	T335	FALSE	FALSE	0	0	1	1	none	0.0001509200863473
S071	T335	FALSE	FALSE	0	0	1	1	none	4.83552939308e-05
S078	T335	FALSE	FALSE	0	0	1	1	none	0.0001509704392482
S081	T335	FALSE	FALSE	0	0	1	1	none	0.0001512578090226
S085	T335	FALSE	FALSE	0	0	1	1	none	9.08992116682e-05
S087	T335	FALSE	FALSE	0	0	1	1	none	9.96789464396e-05
S093	T335	FALSE	FALSE	0	0	1	1	none	7.00304480865e-05
S097	T335	FALSE	FALSE	0	0	1	1	none	0.0001495123108642
S102	T335	FALSE	FALSE	0	0	1	1	none	6.53069662682e-05
S106	T335	FALSE	FALSE	0	0	1	1	none	0.0001505088515672
S130	T335	FALSE	FALSE	0	0	1	1	none	9.95195480678e-05
T009	T335	FALSE	FALSE	0	0	1	1	none	0.0001643661932238
T010	T335	FALSE	FALSE	0	0	1	1	none	0.0001631586135406
T013	T335	FALSE	FALSE	0	0	1	1	none	0.0001661178981431
T014	T335	FALSE	FALSE	0	0	1	1	none	0.0001518003359094
T020	T335	FALSE	FALSE	0	0	1	1	none	0.0001588651801939
T021	T335	FALSE	FALSE	0	0	1	1	none	0.0001650904545527
T028	T335	FALSE	FALSE	0	0	1	1	none	0.0001518248488845
T035a	T335	FALSE	FALSE	0	0	1	1	none	0.0001026755854238
T035b	T335	FALSE	FALSE	0	0	1	1	none	0.0001619510338574
T040	T335	FALSE	FALSE	0	0	1	1	none	0.00015201187464
T056	T335	FALSE	FALSE	0	0	1	1	none	0.0001667813525902
T059	T335	FALSE	FALSE	0	0	1	1	none	6.52408318494e-05
T065	T335	FALSE	FALSE	0	0	1	1	none	0.0001576464359499
T069	T335	FALSE	FALSE	0	0	1	1	none	5.98674049472e-05
T071	T335	FALSE	FALSE	0	0	1	1	none	0.0001392583138435
T073	T335	FALSE	FALSE	0	0	1	1	none	0.0001643661932238
T075	T335	FALSE	FALSE	0	0	1	1	none	0.0001472313743259
T077	T335	FALSE	FALSE	0	0	1	1	none	0.0001649699830654
T087	T335	FALSE	FALSE	0	0	1	1	none	0.0001632028565079
T095	T335	FALSE	FALSE	0	0	1	1	none	0.0001007368473154
T099a	T335	FALSE	FALSE	0	0	1	1	none	9.98256318848e-05
T102	T335	FALSE	FALSE	0	0	1	1	none	0.0001049633762066
T104	T335	FALSE	FALSE	0	0	1	1	none	0.0001454148415201
T105	T335	FALSE	FALSE	0	0	1	1	none	0.0001588540156331
T107	T335	FALSE	FALSE	0	0	1	1	none	0.000104359586365
T126	T335	TRUE	TRUE	1	0	1	1	anc	6.037898416e-07
[truncated: 1,161 more rows]
