# Supplementary material for: Improved characterisation of MRSA transmission using within-host bacterial sequence diversity
Source: eLife. 2019 Oct 8;8:e46402. doi: 10.7554/eLife.46402 (PMC6954020; doi:10.7554/eLife.46402)
Supplement: Figure 9—source data 1. [file elife-46402-fig9-data1.zip › Figure 9-source data 1/classifications/Classification_Posterior_ds_10percol_47.csv]

host.1	host.2	adjacent	contiguous	paths12	paths21	nodes1	nodes2	path.classification	min.distance.between.subgraphs
S002	S007	TRUE	TRUE	0	0	1	1	none	7.19541052697e-05
S002	S021	TRUE	TRUE	0	0	1	1	none	1.05893401889e-05
S007	S021	TRUE	TRUE	0	0	1	1	none	7.15701723866e-05
S002	S024	TRUE	TRUE	0	0	1	1	none	1.14239353123e-05
S007	S024	TRUE	TRUE	0	0	1	1	none	7.240476751e-05
S021	S024	TRUE	TRUE	0	0	1	1	none	3.2922210046e-06
S002	S025	TRUE	TRUE	0	0	1	1	none	2.13666298875e-05
S007	S025	TRUE	TRUE	0	0	1	1	none	7.87408867752e-05
S021	S025	TRUE	TRUE	0	0	1	1	none	2.09826970044e-05
S024	S025	TRUE	TRUE	0	0	1	1	none	2.18172921278e-05
S002	S026	TRUE	TRUE	0	0	1	1	none	1.307409215e-05
S007	S026	TRUE	TRUE	0	0	1	1	none	7.04483490377e-05
S021	S026	TRUE	TRUE	0	0	1	1	none	1.26901592669e-05
S024	S026	TRUE	TRUE	0	0	1	1	none	1.35247543903e-05
S025	S026	TRUE	TRUE	0	0	1	1	none	1.82635070105e-05
S002	S038	TRUE	TRUE	0	0	1	1	none	6.97991691323e-05
S007	S038	TRUE	TRUE	0	0	1	1	none	5.88243547686e-05
S021	S038	TRUE	TRUE	0	0	1	1	none	6.94152362492e-05
S024	S038	TRUE	TRUE	0	0	1	1	none	7.02498313726e-05
S025	S038	TRUE	TRUE	0	0	1	1	none	7.65859506378e-05
S026	S038	TRUE	TRUE	0	0	1	1	none	6.82934129003e-05
S002	S039	TRUE	TRUE	0	0	1	1	none	1.27845235886e-05
S007	S039	TRUE	TRUE	0	0	1	1	none	7.37653557863e-05
S021	S039	TRUE	TRUE	0	0	1	1	none	3.4239963403e-06
S024	S039	TRUE	TRUE	0	0	1	1	none	5.4874044043e-06
S025	S039	TRUE	TRUE	0	0	1	1	none	2.31778804041e-05
S026	S039	TRUE	TRUE	0	0	1	1	none	1.48853426666e-05
S038	S039	TRUE	TRUE	0	0	1	1	none	7.16104196489e-05
S002	S040	TRUE	TRUE	0	0	1	1	none	0.0001053930529776
S007	S040	TRUE	TRUE	0	0	1	1	none	0.0001125626326653
S021	S040	TRUE	TRUE	0	0	1	1	none	0.0001050091200945
S024	S040	TRUE	TRUE	0	0	1	1	none	0.0001058437152179
S025	S040	TRUE	TRUE	0	0	1	1	none	0.0001121798344831
S026	S040	TRUE	TRUE	0	0	1	1	none	0.0001038872967456
S038	S040	TRUE	TRUE	0	0	1	1	none	0.0001104076965279
S039	S040	TRUE	TRUE	0	0	1	1	none	0.0001072043034942
S002	S042	TRUE	TRUE	0	0	1	1	none	1.17023293869e-05
S007	S042	TRUE	TRUE	0	0	1	1	none	7.26831615846e-05
S021	S042	TRUE	TRUE	0	0	1	1	none	3.5706150792e-06
S024	S042	TRUE	TRUE	0	0	1	1	none	3.176397262e-06
S025	S042	TRUE	TRUE	0	0	1	1	none	2.20956862024e-05
S026	S042	TRUE	TRUE	0	0	1	1	none	1.38031484649e-05
S038	S042	TRUE	TRUE	0	0	1	1	none	7.05282254472e-05
S039	S042	TRUE	TRUE	0	0	1	1	none	5.7657984789e-06
S040	S042	TRUE	TRUE	0	0	1	1	none	0.0001061221092925
S002	S071	TRUE	TRUE	0	0	1	1	none	0.0001005297345603
S007	S071	TRUE	TRUE	0	0	1	1	none	0.000107699314248
S021	S071	TRUE	TRUE	0	0	1	1	none	0.0001001458016772
S024	S071	TRUE	TRUE	0	0	1	1	none	0.0001009803968006
S025	S071	TRUE	TRUE	0	0	1	1	none	0.0001073165160658
S026	S071	TRUE	TRUE	0	0	1	1	none	9.90239783283e-05
S038	S071	TRUE	TRUE	0	0	1	1	none	0.0001055443781106
S039	S071	TRUE	TRUE	0	0	1	1	none	0.0001023409850769
S040	S071	TRUE	TRUE	0	0	1	1	none	3.51837619679e-05
S042	S071	TRUE	TRUE	0	0	1	1	none	0.0001012587908752
S002	S078	TRUE	TRUE	0	0	1	1	none	9.923633461e-06
S007	S078	TRUE	TRUE	0	0	1	1	none	7.09044656587e-05
S021	S078	TRUE	TRUE	0	0	1	1	none	3.0207320939e-06
S024	S078	TRUE	TRUE	0	0	1	1	none	3.8553272173e-06
S025	S078	TRUE	TRUE	0	0	1	1	none	2.03169902765e-05
S026	S078	TRUE	TRUE	0	0	1	1	none	1.2024452539e-05
S038	S078	TRUE	TRUE	0	0	1	1	none	6.87495295213e-05
S039	S078	TRUE	TRUE	0	0	1	1	none	5.2159154936e-06
S040	S078	TRUE	TRUE	0	0	1	1	none	0.0001043434133666
S042	S078	TRUE	TRUE	0	0	1	1	none	4.1337212919e-06
S071	S078	TRUE	TRUE	0	0	1	1	none	9.94800949493e-05
S002	S081	TRUE	TRUE	0	0	1	1	none	1.18181531295e-05
S007	S081	TRUE	TRUE	0	0	1	1	none	7.27989853272e-05
S021	S081	TRUE	TRUE	0	0	1	1	none	3.6864388218e-06
S024	S081	TRUE	TRUE	0	0	1	1	none	2.063408064e-06
S025	S081	TRUE	TRUE	0	0	1	1	none	2.2211509945e-05
S026	S081	TRUE	TRUE	0	0	1	1	none	1.39189722075e-05
S038	S081	TRUE	TRUE	0	0	1	1	none	7.06440491898e-05
S039	S081	TRUE	TRUE	0	0	1	1	none	5.8816222215e-06
S040	S081	TRUE	TRUE	0	0	1	1	none	0.0001062379330351
S042	S081	TRUE	TRUE	0	0	1	1	none	3.5706150792e-06
S071	S081	TRUE	TRUE	0	0	1	1	none	0.0001013746146178
S078	S081	TRUE	TRUE	0	0	1	1	none	4.2495450345e-06
S002	S085	TRUE	TRUE	0	0	1	1	none	9.9615721983e-05
S007	S085	TRUE	TRUE	0	0	1	1	none	0.0001067853016707
S021	S085	TRUE	TRUE	0	0	1	1	none	9.92317890999e-05
S024	S085	TRUE	TRUE	0	0	1	1	none	0.0001000663842233
S025	S085	TRUE	TRUE	0	0	1	1	none	0.0001064025034885
S026	S085	TRUE	TRUE	0	0	1	1	none	9.8109965751e-05
S038	S085	TRUE	TRUE	0	0	1	1	none	0.0001046303655333
S039	S085	TRUE	TRUE	0	0	1	1	none	0.0001014269724996
S040	S085	TRUE	TRUE	0	0	1	1	none	5.09305543186e-05
S042	S085	TRUE	TRUE	0	0	1	1	none	0.0001003447782979
S071	S085	TRUE	TRUE	0	0	1	1	none	4.60672359013e-05
S078	S085	TRUE	TRUE	0	0	1	1	none	9.8566082372e-05
S081	S085	TRUE	TRUE	0	0	1	1	none	0.0001004606020405
S002	S087	TRUE	TRUE	0	0	1	1	none	0.0001072710197389
S007	S087	TRUE	TRUE	0	0	1	1	none	0.0001144405994266
S021	S087	TRUE	TRUE	0	0	1	1	none	0.0001068870868558
S024	S087	TRUE	TRUE	0	0	1	1	none	0.0001077216819792
S025	S087	TRUE	TRUE	0	0	1	1	none	0.0001140578012444
S026	S087	TRUE	TRUE	0	0	1	1	none	0.0001057652635069
S038	S087	TRUE	TRUE	0	0	1	1	none	0.0001122856632892
S039	S087	TRUE	TRUE	0	0	1	1	none	0.0001090822702555
S040	S087	TRUE	TRUE	0	0	1	1	none	5.85858520745e-05
S042	S087	TRUE	TRUE	0	0	1	1	none	0.0001080000760538
S071	S087	TRUE	TRUE	0	0	1	1	none	5.37225336572e-05
S078	S087	TRUE	TRUE	0	0	1	1	none	0.0001062213801279
S081	S087	TRUE	TRUE	0	0	1	1	none	0.0001081158997964
S085	S087	TRUE	TRUE	0	0	1	1	none	2.43836857939e-05
S002	S093	TRUE	TRUE	0	0	1	1	none	8.63283892953e-05
S007	S093	TRUE	TRUE	0	0	1	1	none	9.3497968983e-05
S021	S093	TRUE	TRUE	0	0	1	1	none	8.59444564122e-05
S024	S093	TRUE	TRUE	0	0	1	1	none	8.67790515356e-05
S025	S093	TRUE	TRUE	0	0	1	1	none	9.31151708008e-05
S026	S093	TRUE	TRUE	0	0	1	1	none	8.48226330633e-05
S038	S093	TRUE	TRUE	0	0	1	1	none	9.13430328456e-05
S039	S093	TRUE	TRUE	0	0	1	1	none	8.81396398119e-05
S040	S093	TRUE	TRUE	0	0	1	1	none	3.76432216309e-05
S042	S093	TRUE	TRUE	0	0	1	1	none	8.70574456102e-05
S071	S093	TRUE	TRUE	0	0	1	1	none	3.27799032136e-05
S078	S093	TRUE	TRUE	0	0	1	1	none	8.52787496843e-05
S081	S093	TRUE	TRUE	0	0	1	1	none	8.71732693528e-05
S085	S093	TRUE	TRUE	0	0	1	1	none	1.45161456283e-05
S087	S093	TRUE	TRUE	0	0	1	1	none	2.21714433842e-05
S002	S097	TRUE	TRUE	0	0	1	1	none	1.99257023225e-05
S007	S097	TRUE	TRUE	0	0	1	1	none	7.72999592102e-05
S021	S097	TRUE	TRUE	0	0	1	1	none	1.95417694394e-05
S024	S097	TRUE	TRUE	0	0	1	1	none	2.03763645628e-05
S025	S097	TRUE	TRUE	0	0	1	1	none	5.062967463e-06
S026	S097	TRUE	TRUE	0	0	1	1	none	1.68225794455e-05
S038	S097	TRUE	TRUE	0	0	1	1	none	7.51450230728e-05
S039	S097	TRUE	TRUE	0	0	1	1	none	2.17369528391e-05
S040	S097	TRUE	TRUE	0	0	1	1	none	0.0001107389069181
S042	S097	TRUE	TRUE	0	0	1	1	none	2.06547586374e-05
S071	S097	TRUE	TRUE	0	0	1	1	none	0.0001058755885008
S078	S097	TRUE	TRUE	0	0	1	1	none	1.88760627115e-05
S081	S097	TRUE	TRUE	0	0	1	1	none	2.077058238e-05
S085	S097	TRUE	TRUE	0	0	1	1	none	0.0001049615759235
S087	S097	TRUE	TRUE	0	0	1	1	none	0.0001126168736794
S093	S097	TRUE	TRUE	0	0	1	1	none	9.16742432358e-05
S002	S102	TRUE	TRUE	0	0	1	1	none	0.000104601297957
S007	S102	TRUE	TRUE	0	0	1	1	none	0.0001117708776447
S021	S102	TRUE	TRUE	0	0	1	1	none	0.0001042173650739
S024	S102	TRUE	TRUE	0	0	1	1	none	0.0001050519601973
S025	S102	TRUE	TRUE	0	0	1	1	none	0.0001113880794625
S026	S102	TRUE	TRUE	0	0	1	1	none	0.000103095541725
S038	S102	TRUE	TRUE	0	0	1	1	none	0.0001096159415073
S039	S102	TRUE	TRUE	0	0	1	1	none	0.0001064125484736
S040	S102	TRUE	TRUE	0	0	1	1	none	5.7901934846e-06
S042	S102	TRUE	TRUE	0	0	1	1	none	0.0001053303542719
S071	S102	TRUE	TRUE	0	0	1	1	none	3.43920069473e-05
S078	S102	TRUE	TRUE	0	0	1	1	none	0.000103551658346
S081	S102	TRUE	TRUE	0	0	1	1	none	0.0001054461780145
S085	S102	TRUE	TRUE	0	0	1	1	none	5.0138799298e-05
S087	S102	TRUE	TRUE	0	0	1	1	none	5.77940970539e-05
S093	S102	TRUE	TRUE	0	0	1	1	none	3.68514666103e-05
S097	S102	TRUE	TRUE	0	0	1	1	none	0.0001099471518975
S002	S106	TRUE	TRUE	0	0	1	1	none	1.3381850132e-05
S007	S106	TRUE	TRUE	0	0	1	1	none	7.67926182477e-05
S021	S106	TRUE	TRUE	0	0	1	1	none	1.54278531669e-05
S024	S106	TRUE	TRUE	0	0	1	1	none	1.62624482903e-05
S025	S106	TRUE	TRUE	0	0	1	1	none	2.62051428655e-05
S026	S106	TRUE	TRUE	0	0	1	1	none	1.7912605128e-05
S038	S106	TRUE	TRUE	0	0	1	1	none	7.46376821103e-05
S039	S106	TRUE	TRUE	0	0	1	1	none	1.76230365666e-05
S040	S106	TRUE	TRUE	0	0	1	1	none	0.0001102315659556
S042	S106	TRUE	TRUE	0	0	1	1	none	1.65408423649e-05
S071	S106	TRUE	TRUE	0	0	1	1	none	0.0001053682475383
S078	S106	TRUE	TRUE	0	0	1	1	none	1.4762146439e-05
S081	S106	TRUE	TRUE	0	0	1	1	none	1.66566661075e-05
S085	S106	TRUE	TRUE	0	0	1	1	none	0.000104454234961
S087	S106	TRUE	TRUE	0	0	1	1	none	0.0001121095327169
S093	S106	TRUE	TRUE	0	0	1	1	none	9.11669022733e-05
S097	S106	TRUE	TRUE	0	0	1	1	none	2.47642153005e-05
S102	S106	TRUE	TRUE	0	0	1	1	none	0.000109439810935
S002	S130	TRUE	TRUE	0	0	1	1	none	0.0001067693479076
S007	S130	TRUE	TRUE	0	0	1	1	none	0.0001139389275953
S021	S130	TRUE	TRUE	0	0	1	1	none	0.0001063854150245
S024	S130	TRUE	TRUE	0	0	1	1	none	0.0001072200101479
S025	S130	TRUE	TRUE	0	0	1	1	none	0.0001135561294131
S026	S130	TRUE	TRUE	0	0	1	1	none	0.0001052635916756
S038	S130	TRUE	TRUE	0	0	1	1	none	0.0001117839914579
S039	S130	TRUE	TRUE	0	0	1	1	none	0.0001085805984242
S040	S130	TRUE	TRUE	0	0	1	1	none	5.80841802432e-05
S042	S130	TRUE	TRUE	0	0	1	1	none	0.0001074984042225
S071	S130	TRUE	TRUE	0	0	1	1	none	5.32208618259e-05
S078	S130	TRUE	TRUE	0	0	1	1	none	0.0001057197082966
S081	S130	TRUE	TRUE	0	0	1	1	none	0.0001076142279651
S085	S130	TRUE	TRUE	0	0	1	1	none	2.38820139626e-05
S087	S130	TRUE	TRUE	0	0	1	1	none	4.2013313173e-06
S093	S130	TRUE	TRUE	0	0	1	1	none	2.16697715529e-05
S097	S130	TRUE	TRUE	0	0	1	1	none	0.0001121152018481
S102	S130	TRUE	TRUE	0	0	1	1	none	5.72924252226e-05
S106	S130	TRUE	TRUE	0	0	1	1	none	0.0001116078608856
S002	T009	TRUE	TRUE	0	0	1	1	none	2.54908276547e-05
S007	T009	TRUE	TRUE	0	0	1	1	none	8.28650845424e-05
S021	T009	TRUE	TRUE	0	0	1	1	none	2.51068947716e-05
S024	T009	TRUE	TRUE	0	0	1	1	none	2.5941489895e-05
S025	T009	TRUE	TRUE	0	0	1	1	none	3.06802425152e-05
S026	T009	TRUE	TRUE	0	0	1	1	none	1.74300919977e-05
S038	T009	TRUE	TRUE	0	0	1	1	none	8.0710148405e-05
S039	T009	TRUE	TRUE	0	0	1	1	none	2.73020781713e-05
S040	T009	TRUE	TRUE	0	0	1	1	none	0.0001163040322503
S042	T009	TRUE	TRUE	0	0	1	1	none	2.62198839696e-05
S071	T009	TRUE	TRUE	0	0	1	1	none	0.000111440713833
S078	T009	TRUE	TRUE	0	0	1	1	none	2.44411880437e-05
S081	T009	TRUE	TRUE	0	0	1	1	none	2.63357077122e-05
S085	T009	TRUE	TRUE	0	0	1	1	none	0.0001105267012557
S087	T009	TRUE	TRUE	0	0	1	1	none	0.0001181819990116
S093	T009	TRUE	TRUE	0	0	1	1	none	9.7239368568e-05
S097	T009	TRUE	TRUE	0	0	1	1	none	2.92393149502e-05
S102	T009	TRUE	TRUE	0	0	1	1	none	0.0001155122772297
S106	T009	TRUE	TRUE	0	0	1	1	none	3.03293406327e-05
S130	T009	TRUE	TRUE	0	0	1	1	none	0.0001176803271803
S002	T010	TRUE	TRUE	0	0	1	1	none	2.64756368394e-05
S007	T010	TRUE	TRUE	0	0	1	1	none	8.38498937271e-05
S021	T010	TRUE	TRUE	0	0	1	1	none	2.60917039563e-05
S024	T010	TRUE	TRUE	0	0	1	1	none	2.69262990797e-05
S025	T010	TRUE	TRUE	0	0	1	1	none	3.16650516999e-05
S026	T010	TRUE	TRUE	0	0	1	1	none	1.84149011824e-05
S038	T010	TRUE	TRUE	0	0	1	1	none	8.16949575897e-05
S039	T010	TRUE	TRUE	0	0	1	1	none	2.8286887356e-05
S040	T010	TRUE	TRUE	0	0	1	1	none	0.000117288841435
S042	T010	TRUE	TRUE	0	0	1	1	none	2.72046931543e-05
S071	T010	TRUE	TRUE	0	0	1	1	none	0.0001124255230177
S078	T010	TRUE	TRUE	0	0	1	1	none	2.54259972284e-05
S081	T010	TRUE	TRUE	0	0	1	1	none	2.73205168969e-05
S085	T010	TRUE	TRUE	0	0	1	1	none	0.0001115115104404
S087	T010	TRUE	TRUE	0	0	1	1	none	0.0001191668081963
S093	T010	TRUE	TRUE	0	0	1	1	none	9.82241777527e-05
S097	T010	TRUE	TRUE	0	0	1	1	none	3.02241241349e-05
S102	T010	TRUE	TRUE	0	0	1	1	none	0.0001164970864144
S106	T010	TRUE	TRUE	0	0	1	1	none	3.13141498174e-05
S130	T010	TRUE	TRUE	0	0	1	1	none	0.000118665136365
T009	T010	TRUE	TRUE	0	0	1	1	none	2.2136221253e-06
S002	T013	FALSE	FALSE	0	0	1	1	none	7.63279013408e-05
S007	T013	FALSE	FALSE	0	0	1	1	none	6.53530869771e-05
S021	T013	FALSE	FALSE	0	0	1	1	none	7.59439684577e-05
S024	T013	FALSE	FALSE	0	0	1	1	none	7.67785635810999e-05
S025	T013	FALSE	FALSE	0	0	1	1	none	8.31146828462999e-05
S026	T013	FALSE	FALSE	0	0	1	1	none	7.48221451087999e-05
S038	T013	FALSE	FALSE	0	0	1	1	none	1.21684969191e-05
S039	T013	FALSE	FALSE	0	0	1	1	none	7.81391518574e-05
S040	T013	FALSE	FALSE	0	0	1	1	none	0.0001169364287364
S042	T013	FALSE	FALSE	0	0	1	1	none	7.70569576557e-05
S071	T013	FALSE	FALSE	0	0	1	1	none	0.0001120731103191
S078	T013	FALSE	FALSE	0	0	1	1	none	7.52782617298e-05
S081	T013	FALSE	FALSE	0	0	1	1	none	7.71727813983e-05
S085	T013	FALSE	FALSE	0	0	1	1	none	0.0001111590977418
S087	T013	FALSE	FALSE	0	0	1	1	none	0.0001188143954977
S093	T013	FALSE	FALSE	0	0	1	1	none	9.78717650541e-05
S097	T013	FALSE	FALSE	0	0	1	1	none	8.16737552812999e-05
S102	T013	FALSE	FALSE	0	0	1	1	none	0.0001161446737158
S106	T013	FALSE	FALSE	0	0	1	1	none	8.11664143187999e-05
S130	T013	FALSE	FALSE	0	0	1	1	none	0.0001183127236664
T009	T013	FALSE	FALSE	0	0	1	1	none	8.72388806135e-05
T010	T013	FALSE	FALSE	0	0	1	1	none	8.82236897982e-05
S002	T014	TRUE	TRUE	0	0	1	1	none	1.25541755596e-05
S007	T014	TRUE	TRUE	0	0	1	1	none	7.35350077573e-05
S021	T014	TRUE	TRUE	0	0	1	1	none	4.4224612519e-06
S024	T014	TRUE	TRUE	0	0	1	1	none	4.0282434347e-06
S025	T014	TRUE	TRUE	0	0	1	1	none	2.29475323751e-05
S026	T014	TRUE	TRUE	0	0	1	1	none	1.46549946376e-05
S038	T014	TRUE	TRUE	0	0	1	1	none	7.13800716199e-05
S039	T014	TRUE	TRUE	0	0	1	1	none	6.6176446516e-06
S040	T014	TRUE	TRUE	0	0	1	1	none	0.0001069739554652
S042	T014	TRUE	TRUE	0	0	1	1	none	2.0806591133e-06
S071	T014	TRUE	TRUE	0	0	1	1	none	0.0001021106370479
S078	T014	TRUE	TRUE	0	0	1	1	none	4.9855674646e-06
S081	T014	TRUE	TRUE	0	0	1	1	none	4.4224612519e-06
S085	T014	TRUE	TRUE	0	0	1	1	none	0.0001011966244706
S087	T014	TRUE	TRUE	0	0	1	1	none	0.0001088519222265
S093	T014	TRUE	TRUE	0	0	1	1	none	8.79092917829e-05
S097	T014	TRUE	TRUE	0	0	1	1	none	2.15066048101e-05
S102	T014	TRUE	TRUE	0	0	1	1	none	0.0001061822004446
S106	T014	TRUE	TRUE	0	0	1	1	none	1.73926885376e-05
S130	T014	TRUE	TRUE	0	0	1	1	none	0.0001083502503952
T009	T014	TRUE	TRUE	0	0	1	1	none	2.70717301423e-05
T010	T014	TRUE	TRUE	0	0	1	1	none	2.8056539327e-05
T013	T014	FALSE	FALSE	0	0	1	1	none	7.79088038284e-05
S002	T020	TRUE	TRUE	0	0	1	1	none	6.90193206183e-05
S007	T020	TRUE	TRUE	0	0	1	1	none	5.80445062546e-05
S021	T020	TRUE	TRUE	0	0	1	1	none	6.86353877352e-05
S024	T020	TRUE	TRUE	0	0	1	1	none	6.94699828586e-05
S025	T020	TRUE	TRUE	0	0	1	1	none	7.58061021238e-05
S026	T020	TRUE	TRUE	0	0	1	1	none	6.75135643863e-05
S038	T020	TRUE	TRUE	0	0	1	1	none	3.631103256e-06
S039	T020	TRUE	TRUE	0	0	1	1	none	7.08305711349e-05
S040	T020	TRUE	TRUE	0	0	1	1	none	0.0001096278480139
S042	T020	TRUE	TRUE	0	0	1	1	none	6.97483769332e-05
S071	T020	TRUE	TRUE	0	0	1	1	none	0.0001047645295966
S078	T020	TRUE	TRUE	0	0	1	1	none	6.79696810073e-05
S081	T020	TRUE	TRUE	0	0	1	1	none	6.98642006758e-05
S085	T020	TRUE	TRUE	0	0	1	1	none	0.0001038505170193
S087	T020	TRUE	TRUE	0	0	1	1	none	0.0001115058147752
S093	T020	TRUE	TRUE	0	0	1	1	none	9.05631843316e-05
S097	T020	TRUE	TRUE	0	0	1	1	none	7.43651745588e-05
S102	T020	TRUE	TRUE	0	0	1	1	none	0.0001088360929933
S106	T020	TRUE	TRUE	0	0	1	1	none	7.38578335963e-05
S130	T020	TRUE	TRUE	0	0	1	1	none	0.0001110041429439
T009	T020	TRUE	TRUE	0	0	1	1	none	7.9930299891e-05
T010	T020	TRUE	TRUE	0	0	1	1	none	8.09151090757e-05
T013	T020	FALSE	FALSE	0	0	1	1	none	1.13886484051e-05
T014	T020	TRUE	TRUE	0	0	1	1	none	7.06002231059e-05
S002	T021	TRUE	TRUE	0	0	1	1	none	2.71781794287e-05
S007	T021	TRUE	TRUE	0	0	1	1	none	8.45524363164e-05
S021	T021	TRUE	TRUE	0	0	1	1	none	2.67942465456e-05
S024	T021	TRUE	TRUE	0	0	1	1	none	2.7628841669e-05
S025	T021	TRUE	TRUE	0	0	1	1	none	3.23675942892e-05
S026	T021	TRUE	TRUE	0	0	1	1	none	1.91174437717e-05
S038	T021	TRUE	TRUE	0	0	1	1	none	8.2397500179e-05
S039	T021	TRUE	TRUE	0	0	1	1	none	2.89894299453e-05
S040	T021	TRUE	TRUE	0	0	1	1	none	0.0001179913840243
S042	T021	TRUE	TRUE	0	0	1	1	none	2.79072357436e-05
S071	T021	TRUE	TRUE	0	0	1	1	none	0.000113128065607
S078	T021	TRUE	TRUE	0	0	1	1	none	2.61285398177e-05
S081	T021	TRUE	TRUE	0	0	1	1	none	2.80230594862e-05
S085	T021	TRUE	TRUE	0	0	1	1	none	0.0001122140530297
S087	T021	TRUE	TRUE	0	0	1	1	none	0.0001198693507856
S093	T021	TRUE	TRUE	0	0	1	1	none	9.8926720342e-05
S097	T021	TRUE	TRUE	0	0	1	1	none	3.09266667242e-05
S102	T021	TRUE	TRUE	0	0	1	1	none	0.0001171996290037
S106	T021	TRUE	TRUE	0	0	1	1	none	3.20166924067e-05
S130	T021	TRUE	TRUE	0	0	1	1	none	0.0001193676789543
T009	T021	TRUE	TRUE	0	0	1	1	none	4.1449776552e-06
T010	T021	TRUE	TRUE	0	0	1	1	none	5.1297868399e-06
T013	T021	FALSE	FALSE	0	0	1	1	none	8.89262323874999e-05
T014	T021	TRUE	TRUE	0	0	1	1	none	2.87590819163e-05
T020	T021	TRUE	TRUE	0	0	1	1	none	8.1617651665e-05
S002	T028	TRUE	TRUE	0	0	1	1	none	6.0835600534e-05
S007	T028	TRUE	TRUE	0	0	1	1	none	3.70768469443e-05
S021	T028	TRUE	TRUE	0	0	1	1	none	6.04516676509e-05
S024	T028	TRUE	TRUE	0	0	1	1	none	6.12862627743e-05
S025	T028	TRUE	TRUE	0	0	1	1	none	6.76223820395e-05
S026	T028	TRUE	TRUE	0	0	1	1	none	5.9329844302e-05
S038	T028	TRUE	TRUE	0	0	1	1	none	4.77058500329e-05
S039	T028	TRUE	TRUE	0	0	1	1	none	6.26468510506e-05
S040	T028	TRUE	TRUE	0	0	1	1	none	0.0001014441279296
S042	T028	TRUE	TRUE	0	0	1	1	none	6.15646568489e-05
S071	T028	TRUE	TRUE	0	0	1	1	none	9.65808095123e-05
S078	T028	TRUE	TRUE	0	0	1	1	none	5.9785960923e-05
S081	T028	TRUE	TRUE	0	0	1	1	none	6.16804805915e-05
S085	T028	TRUE	TRUE	0	0	1	1	none	9.5666796935e-05
S087	T028	TRUE	TRUE	0	0	1	1	none	0.0001033220946909
S093	T028	TRUE	TRUE	0	0	1	1	none	8.23794642473e-05
S097	T028	TRUE	TRUE	0	0	1	1	none	6.61814544745e-05
S102	T028	TRUE	TRUE	0	0	1	1	none	0.000100652372909
S106	T028	TRUE	TRUE	0	0	1	1	none	6.5674113512e-05
S130	T028	TRUE	TRUE	0	0	1	1	none	0.0001028204228596
T009	T028	TRUE	TRUE	0	0	1	1	none	7.17465798067e-05
T010	T028	TRUE	TRUE	0	0	1	1	none	7.27313889914e-05
T013	T028	FALSE	FALSE	0	0	1	1	none	5.42345822414e-05
T014	T028	TRUE	TRUE	0	0	1	1	none	6.24165030216e-05
T020	T028	TRUE	TRUE	0	0	1	1	none	4.69260015189e-05
T021	T028	TRUE	TRUE	0	0	1	1	none	7.34339315807e-05
S002	T035a	TRUE	TRUE	0	0	1	1	none	0.000107427530765
S007	T035a	TRUE	TRUE	0	0	1	1	none	0.0001145971104527
S021	T035a	TRUE	TRUE	0	0	1	1	none	0.0001070435978819
S024	T035a	TRUE	TRUE	0	0	1	1	none	0.0001078781930053
S025	T035a	TRUE	TRUE	0	0	1	1	none	0.0001142143122705
S026	T035a	TRUE	TRUE	0	0	1	1	none	0.000105921774533
S038	T035a	TRUE	TRUE	0	0	1	1	none	0.0001124421743153
S039	T035a	TRUE	TRUE	0	0	1	1	none	0.0001092387812816
S040	T035a	TRUE	TRUE	0	0	1	1	none	5.87423631006e-05
S042	T035a	TRUE	TRUE	0	0	1	1	none	0.0001081565870799
S071	T035a	TRUE	TRUE	0	0	1	1	none	5.38790446833e-05
S078	T035a	TRUE	TRUE	0	0	1	1	none	0.000106377891154
S081	T035a	TRUE	TRUE	0	0	1	1	none	0.0001082724108225
S085	T035a	TRUE	TRUE	0	0	1	1	none	2.454019682e-05
S087	T035a	TRUE	TRUE	0	0	1	1	none	7.3171400559e-06
S093	T035a	TRUE	TRUE	0	0	1	1	none	2.23279544103e-05
S097	T035a	TRUE	TRUE	0	0	1	1	none	0.0001127733847055
S102	T035a	TRUE	TRUE	0	0	1	1	none	5.795060808e-05
S106	T035a	TRUE	TRUE	0	0	1	1	none	0.000112266043743
S130	T035a	TRUE	TRUE	0	0	1	1	none	6.8154682246e-06
T009	T035a	TRUE	TRUE	0	0	1	1	none	0.0001183385100377
T010	T035a	TRUE	TRUE	0	0	1	1	none	0.0001193233192224
T013	T035a	FALSE	FALSE	0	0	1	1	none	0.0001189709065238
T014	T035a	TRUE	TRUE	0	0	1	1	none	0.0001090084332526
T020	T035a	TRUE	TRUE	0	0	1	1	none	0.0001116623258013
T021	T035a	TRUE	TRUE	0	0	1	1	none	0.0001200258618117
T028	T035a	TRUE	TRUE	0	0	1	1	none	0.000103478605717
S002	T035b	FALSE	FALSE	0	0	1	1	none	2.6653027629e-05
S007	T035b	FALSE	FALSE	0	0	1	1	none	8.40272845167e-05
S021	T035b	FALSE	FALSE	0	0	1	1	none	2.62690947459e-05
S024	T035b	FALSE	FALSE	0	0	1	1	none	2.71036898693e-05
S025	T035b	FALSE	FALSE	0	0	1	1	none	3.18424424895e-05
S026	T035b	FALSE	FALSE	0	0	1	1	none	1.8592291972e-05
S038	T035b	FALSE	FALSE	0	0	1	1	none	8.18723483793e-05
S039	T035b	FALSE	FALSE	0	0	1	1	none	2.84642781456e-05
S040	T035b	FALSE	FALSE	0	0	1	1	none	0.0001174662322246
S042	T035b	FALSE	FALSE	0	0	1	1	none	2.73820839439e-05
S071	T035b	FALSE	FALSE	0	0	1	1	none	0.0001126029138073
S078	T035b	FALSE	FALSE	0	0	1	1	none	2.5603388018e-05
S081	T035b	FALSE	FALSE	0	0	1	1	none	2.74979076865e-05
S085	T035b	FALSE	FALSE	0	0	1	1	none	0.00011168890123
S087	T035b	FALSE	FALSE	0	0	1	1	none	0.0001193441989859
S093	T035b	FALSE	FALSE	0	0	1	1	none	9.84015685423e-05
S097	T035b	FALSE	FALSE	0	0	1	1	none	3.04015149245e-05
S102	T035b	FALSE	FALSE	0	0	1	1	none	0.000116674477204
S106	T035b	FALSE	FALSE	0	0	1	1	none	3.1491540607e-05
S130	T035b	FALSE	FALSE	0	0	1	1	none	0.0001188425271546
T009	T035b	FALSE	FALSE	0	0	1	1	none	6.0774517367e-06
T010	T035b	FALSE	FALSE	0	0	1	1	none	7.0622609214e-06
T013	T035b	FALSE	FALSE	0	0	1	1	none	8.84010805878e-05
T014	T035b	FALSE	FALSE	0	0	1	1	none	2.82339301166e-05
T020	T035b	FALSE	FALSE	0	0	1	1	none	8.10924998653e-05
T021	T035b	FALSE	FALSE	0	0	1	1	none	7.7648035107e-06
T028	T035b	FALSE	FALSE	0	0	1	1	none	7.2908779781e-05
T035a	T035b	FALSE	FALSE	0	0	1	1	none	0.000119500710012
S002	T040	TRUE	TRUE	0	0	1	1	none	1.32198009272e-05
S007	T040	TRUE	TRUE	0	0	1	1	none	7.42006331249e-05
S021	T040	TRUE	TRUE	0	0	1	1	none	5.0880866195e-06
S024	T040	TRUE	TRUE	0	0	1	1	none	3.4650558617e-06
S025	T040	TRUE	TRUE	0	0	1	1	none	2.36131577427e-05
S026	T040	TRUE	TRUE	0	0	1	1	none	1.53206200052e-05
S038	T040	TRUE	TRUE	0	0	1	1	none	7.20456969875e-05
S039	T040	TRUE	TRUE	0	0	1	1	none	7.2832700192e-06
S040	T040	TRUE	TRUE	0	0	1	1	none	0.0001076395808328
S042	T040	TRUE	TRUE	0	0	1	1	none	4.9722628769e-06
S071	T040	TRUE	TRUE	0	0	1	1	none	0.0001027762624155
S078	T040	TRUE	TRUE	0	0	1	1	none	5.6511928322e-06
S081	T040	TRUE	TRUE	0	0	1	1	none	2.6304607383e-06
S085	T040	TRUE	TRUE	0	0	1	1	none	0.0001018622498382
S087	T040	TRUE	TRUE	0	0	1	1	none	0.0001095175475941
S093	T040	TRUE	TRUE	0	0	1	1	none	8.85749171505e-05
S097	T040	TRUE	TRUE	0	0	1	1	none	2.21722301777e-05
S102	T040	TRUE	TRUE	0	0	1	1	none	0.0001068478258122
S106	T040	TRUE	TRUE	0	0	1	1	none	1.80583139052e-05
S130	T040	TRUE	TRUE	0	0	1	1	none	0.0001090158757628
T009	T040	TRUE	TRUE	0	0	1	1	none	2.77373555099e-05
T010	T040	TRUE	TRUE	0	0	1	1	none	2.87221646946e-05
T013	T040	FALSE	FALSE	0	0	1	1	none	7.8574429196e-05
T014	T040	TRUE	TRUE	0	0	1	1	none	5.8241090496e-06
T020	T040	TRUE	TRUE	0	0	1	1	none	7.12658484735e-05
T021	T040	TRUE	TRUE	0	0	1	1	none	2.94247072839e-05
T028	T040	TRUE	TRUE	0	0	1	1	none	6.30821283892e-05
T035a	T040	TRUE	TRUE	0	0	1	1	none	0.0001096740586202
T035b	T040	FALSE	FALSE	0	0	1	1	none	2.88995554842e-05
S002	T056	FALSE	FALSE	0	0	1	1	none	2.75022468707e-05
S007	T056	FALSE	FALSE	0	0	1	1	none	8.48765037584e-05
S021	T056	FALSE	FALSE	0	0	1	1	none	2.71183139876e-05
S024	T056	FALSE	FALSE	0	0	1	1	none	2.7952909111e-05
S025	T056	FALSE	FALSE	0	0	1	1	none	3.26916617312e-05
S026	T056	FALSE	FALSE	0	0	1	1	none	1.94415112137e-05
S038	T056	FALSE	FALSE	0	0	1	1	none	8.2721567621e-05
S039	T056	FALSE	FALSE	0	0	1	1	none	2.93134973873e-05
S040	T056	FALSE	FALSE	0	0	1	1	none	0.0001183154514663
S042	T056	FALSE	FALSE	0	0	1	1	none	2.82313031856e-05
S071	T056	FALSE	FALSE	0	0	1	1	none	0.000113452133049
S078	T056	FALSE	FALSE	0	0	1	1	none	2.64526072597e-05
S081	T056	FALSE	FALSE	0	0	1	1	none	2.83471269282e-05
S085	T056	FALSE	FALSE	0	0	1	1	none	0.0001125381204717
S087	T056	FALSE	FALSE	0	0	1	1	none	0.0001201934182276
S093	T056	FALSE	FALSE	0	0	1	1	none	9.9250787784e-05
S097	T056	FALSE	FALSE	0	0	1	1	none	3.12507341662e-05
S102	T056	FALSE	FALSE	0	0	1	1	none	0.0001175236964457
S106	T056	FALSE	FALSE	0	0	1	1	none	3.23407598487e-05
S130	T056	FALSE	FALSE	0	0	1	1	none	0.0001196917463963
T009	T056	TRUE	TRUE	1	0	1	1	anc	7.826062754e-07
T010	T056	FALSE	FALSE	0	0	1	1	none	4.2250413413e-06
T013	T056	FALSE	FALSE	0	0	1	1	none	8.92502998295e-05
T014	T056	FALSE	FALSE	0	0	1	1	none	2.90831493583e-05
T020	T056	FALSE	FALSE	0	0	1	1	none	8.1941719107e-05
T021	T056	FALSE	FALSE	0	0	1	1	none	6.1563968712e-06
T028	T056	FALSE	FALSE	0	0	1	1	none	7.37579990227e-05
T035a	T056	FALSE	FALSE	0	0	1	1	none	0.0001203499292537
T035b	T056	FALSE	FALSE	0	0	1	1	none	8.0888709527e-06
T040	T056	FALSE	FALSE	0	0	1	1	none	2.97487747259e-05
S002	T059	TRUE	TRUE	0	0	1	1	none	0.000108729346065
S007	T059	TRUE	TRUE	0	0	1	1	none	0.0001158989257527
S021	T059	TRUE	TRUE	0	0	1	1	none	0.0001083454131819
S024	T059	TRUE	TRUE	0	0	1	1	none	0.0001091800083053
S025	T059	TRUE	TRUE	0	0	1	1	none	0.0001155161275705
S026	T059	TRUE	TRUE	0	0	1	1	none	0.000107223589833
S038	T059	TRUE	TRUE	0	0	1	1	none	0.0001137439896153
S039	T059	TRUE	TRUE	0	0	1	1	none	0.0001105405965816
S040	T059	TRUE	TRUE	0	0	1	1	none	5.7939189686e-06
S042	T059	TRUE	TRUE	0	0	1	1	none	0.0001094584023799
S071	T059	TRUE	TRUE	0	0	1	1	none	3.85200550553e-05
S078	T059	TRUE	TRUE	0	0	1	1	none	0.000107679706454
S081	T059	TRUE	TRUE	0	0	1	1	none	0.0001095742261225
S085	T059	TRUE	TRUE	0	0	1	1	none	5.4266847406e-05
S087	T059	TRUE	TRUE	0	0	1	1	none	6.19221451619e-05
S093	T059	TRUE	TRUE	0	0	1	1	none	4.09795147183e-05
S097	T059	TRUE	TRUE	0	0	1	1	none	0.0001140752000055
S102	T059	TRUE	TRUE	0	0	1	1	none	9.126486572e-06
S106	T059	TRUE	TRUE	0	0	1	1	none	0.000113567859043
S130	T059	TRUE	TRUE	0	0	1	1	none	6.14204733306e-05
T009	T059	TRUE	TRUE	0	0	1	1	none	0.0001196403253377
T010	T059	TRUE	TRUE	0	0	1	1	none	0.0001206251345224
T013	T059	FALSE	FALSE	0	0	1	1	none	0.0001202727218238
T014	T059	TRUE	TRUE	0	0	1	1	none	0.0001103102485526
T020	T059	TRUE	TRUE	0	0	1	1	none	0.0001129641411013
T021	T059	TRUE	TRUE	0	0	1	1	none	0.0001213276771117
T028	T059	TRUE	TRUE	0	0	1	1	none	0.000104780421017
T035a	T059	TRUE	TRUE	0	0	1	1	none	6.2078656188e-05
T035b	T059	FALSE	FALSE	0	0	1	1	none	0.000120802525312
T040	T059	TRUE	TRUE	0	0	1	1	none	0.0001109758739202
T056	T059	FALSE	FALSE	0	0	1	1	none	0.0001216517445537
S002	T065	TRUE	TRUE	0	0	1	1	none	6.93831099606e-05
S007	T065	TRUE	TRUE	0	0	1	1	none	5.84082955969e-05
S021	T065	TRUE	TRUE	0	0	1	1	none	6.89991770775e-05
S024	T065	TRUE	TRUE	0	0	1	1	none	6.98337722009e-05
S025	T065	TRUE	TRUE	0	0	1	1	none	7.61698914661e-05
S026	T065	TRUE	TRUE	0	0	1	1	none	6.78773537286e-05
S038	T065	TRUE	TRUE	0	0	1	1	none	5.2237055389e-06
S039	T065	TRUE	TRUE	0	0	1	1	none	7.11943604772e-05
S040	T065	TRUE	TRUE	0	0	1	1	none	0.0001099916373562
S042	T065	TRUE	TRUE	0	0	1	1	none	7.01121662755e-05
S071	T065	TRUE	TRUE	0	0	1	1	none	0.0001051283189389
S078	T065	TRUE	TRUE	0	0	1	1	none	6.83334703496e-05
S081	T065	TRUE	TRUE	0	0	1	1	none	7.02279900181e-05
S085	T065	TRUE	TRUE	0	0	1	1	none	0.0001042143063616
S087	T065	TRUE	TRUE	0	0	1	1	none	0.0001118696041175
S093	T065	TRUE	TRUE	0	0	1	1	none	9.09269736739e-05
S097	T065	TRUE	TRUE	0	0	1	1	none	7.47289639011e-05
S102	T065	TRUE	TRUE	0	0	1	1	none	0.0001091998823356
S106	T065	TRUE	TRUE	0	0	1	1	none	7.42216229386e-05
S130	T065	TRUE	TRUE	0	0	1	1	none	0.0001113679322862
T009	T065	TRUE	TRUE	0	0	1	1	none	8.02940892333e-05
T010	T065	TRUE	TRUE	0	0	1	1	none	8.1278898418e-05
T013	T065	FALSE	FALSE	0	0	1	1	none	9.2948118662e-06
T014	T065	TRUE	TRUE	0	0	1	1	none	7.09640124482e-05
T020	T065	TRUE	TRUE	0	0	1	1	none	4.4438570249e-06
T021	T065	TRUE	TRUE	0	0	1	1	none	8.19814410073e-05
T028	T065	TRUE	TRUE	0	0	1	1	none	4.72897908612e-05
T035a	T065	TRUE	TRUE	0	0	1	1	none	0.0001120261151436
T035b	T065	FALSE	FALSE	0	0	1	1	none	8.14562892076e-05
T040	T065	TRUE	TRUE	0	0	1	1	none	7.16296378158e-05
T056	T065	FALSE	FALSE	0	0	1	1	none	8.23055084493e-05
T059	T065	TRUE	TRUE	0	0	1	1	none	0.0001133279304436
S002	T069	TRUE	TRUE	0	0	1	1	none	0.000119537643493
S007	T069	TRUE	TRUE	0	0	1	1	none	0.0001267072231807
S021	T069	TRUE	TRUE	0	0	1	1	none	0.0001191537106099
S024	T069	TRUE	TRUE	0	0	1	1	none	0.0001199883057333
S025	T069	TRUE	TRUE	0	0	1	1	none	0.0001263244249985
S026	T069	TRUE	TRUE	0	0	1	1	none	0.000118031887261
S038	T069	TRUE	TRUE	0	0	1	1	none	0.0001245522870433
S039	T069	TRUE	TRUE	0	0	1	1	none	0.0001213488940096
S040	T069	TRUE	TRUE	0	0	1	1	none	5.41916709006e-05
S042	T069	TRUE	TRUE	0	0	1	1	none	0.0001202666998079
S071	T069	TRUE	TRUE	0	0	1	1	none	2.43934467673e-05
S078	T069	TRUE	TRUE	0	0	1	1	none	0.000118488003882
S081	T069	TRUE	TRUE	0	0	1	1	none	0.0001203825235505
S085	T069	TRUE	TRUE	0	0	1	1	none	6.5075144834e-05
S087	T069	TRUE	TRUE	0	0	1	1	none	7.27304425899e-05
S093	T069	TRUE	TRUE	0	0	1	1	none	5.17878121463e-05
S097	T069	TRUE	TRUE	0	0	1	1	none	0.0001248834974335
S102	T069	TRUE	TRUE	0	0	1	1	none	5.339991588e-05
S106	T069	TRUE	TRUE	0	0	1	1	none	0.000124376156471
S130	T069	TRUE	TRUE	0	0	1	1	none	7.22287707586e-05
T009	T069	TRUE	TRUE	0	0	1	1	none	0.0001304486227657
T010	T069	TRUE	TRUE	0	0	1	1	none	0.0001314334319504
T013	T069	FALSE	FALSE	0	0	1	1	none	0.0001310810192518
T014	T069	TRUE	TRUE	0	0	1	1	none	0.0001211185459806
T020	T069	TRUE	TRUE	0	0	1	1	none	0.0001237724385293
T021	T069	TRUE	TRUE	0	0	1	1	none	0.0001321359745397
T028	T069	TRUE	TRUE	0	0	1	1	none	0.000115588718445
T035a	T069	TRUE	TRUE	0	0	1	1	none	7.2886953616e-05
T035b	T069	FALSE	FALSE	0	0	1	1	none	0.00013161082274
T040	T069	TRUE	TRUE	0	0	1	1	none	0.0001217841713482
T056	T069	FALSE	FALSE	0	0	1	1	none	0.0001324600419817
T059	T069	TRUE	TRUE	0	0	1	1	none	5.7527963988e-05
T065	T069	TRUE	TRUE	0	0	1	1	none	0.0001241362278716
S002	T073	TRUE	TRUE	0	0	1	1	none	2.6105234125e-05
S007	T073	TRUE	TRUE	0	0	1	1	none	8.34794910127e-05
S021	T073	TRUE	TRUE	0	0	1	1	none	2.57213012419e-05
S024	T073	TRUE	TRUE	0	0	1	1	none	2.65558963653e-05
S025	T073	TRUE	TRUE	0	0	1	1	none	3.12946489855e-05
S026	T073	TRUE	TRUE	0	0	1	1	none	1.8044498468e-05
S038	T073	TRUE	TRUE	0	0	1	1	none	8.13245548753e-05
S039	T073	TRUE	TRUE	0	0	1	1	none	2.79164846416e-05
S040	T073	TRUE	TRUE	0	0	1	1	none	0.0001169184387206
S042	T073	TRUE	TRUE	0	0	1	1	none	2.68342904399e-05
S071	T073	TRUE	TRUE	0	0	1	1	none	0.0001120551203033
S078	T073	TRUE	TRUE	0	0	1	1	none	2.5055594514e-05
S081	T073	TRUE	TRUE	0	0	1	1	none	2.69501141825e-05
S085	T073	TRUE	TRUE	0	0	1	1	none	0.000111141107726
S087	T073	TRUE	TRUE	0	0	1	1	none	0.0001187964054819
S093	T073	TRUE	TRUE	0	0	1	1	none	9.78537750383e-05
S097	T073	TRUE	TRUE	0	0	1	1	none	2.98537214205e-05
S102	T073	TRUE	TRUE	0	0	1	1	none	0.0001161266837
S106	T073	TRUE	TRUE	0	0	1	1	none	3.0943747103e-05
S130	T073	TRUE	TRUE	0	0	1	1	none	0.0001182947336506
T009	T073	TRUE	TRUE	0	0	1	1	none	3.0720323515e-06
T010	T073	TRUE	TRUE	0	0	1	1	none	4.0568415362e-06
T013	T073	FALSE	FALSE	0	0	1	1	none	8.78532870838e-05
T014	T073	TRUE	TRUE	0	0	1	1	none	2.76861366126e-05
T020	T073	TRUE	TRUE	0	0	1	1	none	8.05447063613e-05
T021	T073	TRUE	TRUE	0	0	1	1	none	2.3017582443e-06
T028	T073	TRUE	TRUE	0	0	1	1	none	7.2360986277e-05
T035a	T073	TRUE	TRUE	0	0	1	1	none	0.000118952916508
T035b	T073	FALSE	FALSE	0	0	1	1	none	6.691858207e-06
T040	T073	TRUE	TRUE	0	0	1	1	none	2.83517619802e-05
T056	T073	FALSE	FALSE	0	0	1	1	none	5.0834515675e-06
T059	T073	TRUE	TRUE	0	0	1	1	none	0.000120254731808
T065	T073	TRUE	TRUE	0	0	1	1	none	8.09084957036e-05
T069	T073	TRUE	TRUE	0	0	1	1	none	0.000131063029236
S002	T075	TRUE	TRUE	0	0	1	1	none	6.90367438777e-05
S007	T075	TRUE	TRUE	0	0	1	1	none	7.4470215642e-05
S021	T075	TRUE	TRUE	0	0	1	1	none	6.86528109946e-05
S024	T075	TRUE	TRUE	0	0	1	1	none	6.9487406118e-05
S025	T075	TRUE	TRUE	0	0	1	1	none	7.58235253832e-05
S026	T075	TRUE	TRUE	0	0	1	1	none	6.75309876457e-05
S038	T075	TRUE	TRUE	0	0	1	1	none	7.23152795046e-05
S039	T075	TRUE	TRUE	0	0	1	1	none	7.08479943943e-05
S040	T075	TRUE	TRUE	0	0	1	1	none	0.0001096452712733
S042	T075	TRUE	TRUE	0	0	1	1	none	6.97658001926e-05
S071	T075	TRUE	TRUE	0	0	1	1	none	0.000104781952856
S078	T075	TRUE	TRUE	0	0	1	1	none	6.79871042667e-05
S081	T075	TRUE	TRUE	0	0	1	1	none	6.98816239352e-05
S085	T075	TRUE	TRUE	0	0	1	1	none	0.0001038679402787
S087	T075	TRUE	TRUE	0	0	1	1	none	0.0001115232380346
S093	T075	TRUE	TRUE	0	0	1	1	none	9.0580607591e-05
S097	T075	TRUE	TRUE	0	0	1	1	none	7.43825978182e-05
S102	T075	TRUE	TRUE	0	0	1	1	none	0.0001088535162527
S106	T075	TRUE	TRUE	0	0	1	1	none	7.38752568557e-05
S130	T075	TRUE	TRUE	0	0	1	1	none	0.0001110215662033
T009	T075	TRUE	TRUE	0	0	1	1	none	7.99477231504e-05
T010	T075	TRUE	TRUE	0	0	1	1	none	8.09325323351e-05
T013	T075	FALSE	FALSE	0	0	1	1	none	7.88440117131e-05
T014	T075	TRUE	TRUE	0	0	1	1	none	7.06176463653e-05
T020	T075	TRUE	TRUE	0	0	1	1	none	7.15354309906e-05
T021	T075	TRUE	TRUE	0	0	1	1	none	8.16350749244e-05
T028	T075	TRUE	TRUE	0	0	1	1	none	6.33517109063e-05
T035a	T075	TRUE	TRUE	0	0	1	1	none	0.0001116797490607
T035b	T075	FALSE	FALSE	0	0	1	1	none	8.11099231247e-05
T040	T075	TRUE	TRUE	0	0	1	1	none	7.12832717329e-05
T056	T075	FALSE	FALSE	0	0	1	1	none	8.19591423664e-05
T059	T075	TRUE	TRUE	0	0	1	1	none	0.0001129815643607
T065	T075	TRUE	TRUE	0	0	1	1	none	7.18992203329e-05
T069	T075	TRUE	TRUE	0	0	1	1	none	0.0001237898617887
T073	T075	TRUE	TRUE	0	0	1	1	none	8.05621296207e-05
S002	T077	TRUE	TRUE	0	0	1	1	none	2.54908276547e-05
S007	T077	TRUE	TRUE	0	0	1	1	none	8.28650845424e-05
S021	T077	TRUE	TRUE	0	0	1	1	none	2.51068947716e-05
S024	T077	TRUE	TRUE	0	0	1	1	none	2.5941489895e-05
S025	T077	TRUE	TRUE	0	0	1	1	none	3.06802425152e-05
S026	T077	TRUE	TRUE	0	0	1	1	none	1.74300919977e-05
S038	T077	TRUE	TRUE	0	0	1	1	none	8.0710148405e-05
S039	T077	TRUE	TRUE	0	0	1	1	none	2.73020781713e-05
S040	T077	TRUE	TRUE	0	0	1	1	none	0.0001163040322503
S042	T077	TRUE	TRUE	0	0	1	1	none	2.62198839696e-05
S071	T077	TRUE	TRUE	0	0	1	1	none	0.000111440713833
S078	T077	TRUE	TRUE	0	0	1	1	none	2.44411880437e-05
S081	T077	TRUE	TRUE	0	0	1	1	none	2.63357077122e-05
S085	T077	TRUE	TRUE	0	0	1	1	none	0.0001105267012557
S087	T077	TRUE	TRUE	0	0	1	1	none	0.0001181819990116
S093	T077	TRUE	TRUE	0	0	1	1	none	9.7239368568e-05
S097	T077	TRUE	TRUE	0	0	1	1	none	2.92393149502e-05
S102	T077	TRUE	TRUE	0	0	1	1	none	0.0001155122772297
S106	T077	TRUE	TRUE	0	0	1	1	none	3.03293406327e-05
S130	T077	TRUE	TRUE	0	0	1	1	none	0.0001176803271803
T009	T077	TRUE	TRUE	0	0	1	1	none	2.4576258812e-06
T010	T077	TRUE	TRUE	0	0	1	1	none	3.4424350659e-06
T013	T077	FALSE	FALSE	0	0	1	1	none	8.72388806135e-05
T014	T077	TRUE	TRUE	0	0	1	1	none	2.70717301423e-05
T020	T077	TRUE	TRUE	0	0	1	1	none	7.9930299891e-05
T021	T077	TRUE	TRUE	0	0	1	1	none	2.9161647146e-06
T028	T077	TRUE	TRUE	0	0	1	1	none	7.17465798067e-05
T035a	T077	TRUE	TRUE	0	0	1	1	none	0.0001183385100377
T035b	T077	FALSE	FALSE	0	0	1	1	none	6.0774517367e-06
T040	T077	TRUE	TRUE	0	0	1	1	none	2.77373555099e-05
T056	T077	FALSE	FALSE	0	0	1	1	none	4.4690450972e-06
T059	T077	TRUE	TRUE	0	0	1	1	none	0.0001196403253377
T065	T077	TRUE	TRUE	0	0	1	1	none	8.02940892333e-05
T069	T077	TRUE	TRUE	0	0	1	1	none	0.0001304486227657
T073	T077	TRUE	TRUE	0	0	1	1	none	1.8432194109e-06
T075	T077	TRUE	TRUE	0	0	1	1	none	7.99477231504e-05
S002	T087	FALSE	FALSE	0	0	1	1	none	2.48764211844e-05
S007	T087	FALSE	FALSE	0	0	1	1	none	8.22506780721e-05
S021	T087	FALSE	FALSE	0	0	1	1	none	2.44924883013e-05
S024	T087	FALSE	FALSE	0	0	1	1	none	2.53270834247e-05
S025	T087	FALSE	FALSE	0	0	1	1	none	3.00658360449e-05
S026	T087	FALSE	FALSE	0	0	1	1	none	1.68156855274e-05
S038	T087	FALSE	FALSE	0	0	1	1	none	8.00957419347e-05
S039	T087	FALSE	FALSE	0	0	1	1	none	2.6687671701e-05
S040	T087	FALSE	FALSE	0	0	1	1	none	0.00011568962578
S042	T087	FALSE	FALSE	0	0	1	1	none	2.56054774993e-05
S071	T087	FALSE	FALSE	0	0	1	1	none	0.0001108263073627
S078	T087	FALSE	FALSE	0	0	1	1	none	2.38267815734e-05
S081	T087	FALSE	FALSE	0	0	1	1	none	2.57213012419e-05
S085	T087	FALSE	FALSE	0	0	1	1	none	0.0001099122947854
S087	T087	FALSE	FALSE	0	0	1	1	none	0.0001175675925413
S093	T087	FALSE	FALSE	0	0	1	1	none	9.66249620977e-05
S097	T087	FALSE	FALSE	0	0	1	1	none	2.86249084799e-05
S102	T087	FALSE	FALSE	0	0	1	1	none	0.0001148978707594
S106	T087	FALSE	FALSE	0	0	1	1	none	2.97149341624e-05
S130	T087	FALSE	FALSE	0	0	1	1	none	0.00011706592071
T009	T087	FALSE	FALSE	0	0	1	1	none	4.3008452921e-06
T010	T087	FALSE	FALSE	0	0	1	1	none	5.2856544768e-06
T013	T087	FALSE	FALSE	0	0	1	1	none	8.66244741432e-05
T014	T087	FALSE	FALSE	0	0	1	1	none	2.6457323672e-05
T020	T087	FALSE	FALSE	0	0	1	1	none	7.93158934207e-05
T021	T087	FALSE	FALSE	0	0	1	1	none	5.9881970661e-06
T028	T087	FALSE	FALSE	0	0	1	1	none	7.11321733364e-05
T035a	T087	FALSE	FALSE	0	0	1	1	none	0.0001177241035674
T035b	T087	FALSE	FALSE	0	0	1	1	none	4.2342323258e-06
T040	T087	FALSE	FALSE	0	0	1	1	none	2.71229490396e-05
T056	T087	FALSE	FALSE	0	0	1	1	none	6.3122645081e-06
T059	T087	FALSE	FALSE	0	0	1	1	none	0.0001190259188674
T065	T087	FALSE	FALSE	0	0	1	1	none	7.9679682763e-05
T069	T087	FALSE	FALSE	0	0	1	1	none	0.0001298342162954
T073	T087	FALSE	FALSE	0	0	1	1	none	4.9152517624e-06
T075	T087	FALSE	FALSE	0	0	1	1	none	7.93333166801e-05
T077	T087	FALSE	FALSE	0	0	1	1	none	4.3008452921e-06
S002	T095	TRUE	TRUE	0	0	1	1	none	0.0001065424235249
S007	T095	TRUE	TRUE	0	0	1	1	none	0.0001137120032126
S021	T095	TRUE	TRUE	0	0	1	1	none	0.0001061584906418
S024	T095	TRUE	TRUE	0	0	1	1	none	0.0001069930857652
S025	T095	TRUE	TRUE	0	0	1	1	none	0.0001133292050304
S026	T095	TRUE	TRUE	0	0	1	1	none	0.0001050366672929
S038	T095	TRUE	TRUE	0	0	1	1	none	0.0001115570670752
S039	T095	TRUE	TRUE	0	0	1	1	none	0.0001083536740415
S040	T095	TRUE	TRUE	0	0	1	1	none	5.78572558605e-05
S042	T095	TRUE	TRUE	0	0	1	1	none	0.0001072714798398
S071	T095	TRUE	TRUE	0	0	1	1	none	5.29939374432e-05
S078	T095	TRUE	TRUE	0	0	1	1	none	0.0001054927839139
S081	T095	TRUE	TRUE	0	0	1	1	none	0.0001073873035824
S085	T095	TRUE	TRUE	0	0	1	1	none	2.36550895799e-05
S087	T095	TRUE	TRUE	0	0	1	1	none	2.745593994e-06
S093	T095	TRUE	TRUE	0	0	1	1	none	2.14428471702e-05
S097	T095	TRUE	TRUE	0	0	1	1	none	0.0001118882774654
S102	T095	TRUE	TRUE	0	0	1	1	none	5.70655008399e-05
S106	T095	TRUE	TRUE	0	0	1	1	none	0.0001113809365029
S130	T095	TRUE	TRUE	0	0	1	1	none	3.4727351033e-06
T009	T095	TRUE	TRUE	0	0	1	1	none	0.0001174534027976
T010	T095	TRUE	TRUE	0	0	1	1	none	0.0001184382119823
T013	T095	FALSE	FALSE	0	0	1	1	none	0.0001180857992837
T014	T095	TRUE	TRUE	0	0	1	1	none	0.0001081233260125
T020	T095	TRUE	TRUE	0	0	1	1	none	0.0001107772185612
T021	T095	TRUE	TRUE	0	0	1	1	none	0.0001191407545716
T028	T095	TRUE	TRUE	0	0	1	1	none	0.0001025934984769
T035a	T095	TRUE	TRUE	0	0	1	1	none	6.5885438419e-06
T035b	T095	FALSE	FALSE	0	0	1	1	none	0.0001186156027719
T040	T095	TRUE	TRUE	0	0	1	1	none	0.0001087889513801
T056	T095	FALSE	FALSE	0	0	1	1	none	0.0001194648220136
T059	T095	TRUE	TRUE	0	0	1	1	none	6.11935489479e-05
T065	T095	TRUE	TRUE	0	0	1	1	none	0.0001111410079035
T069	T095	TRUE	TRUE	0	0	1	1	none	7.20018463759e-05
T073	T095	TRUE	TRUE	0	0	1	1	none	0.0001180678092679
T075	T095	TRUE	TRUE	0	0	1	1	none	0.0001107946418206
T077	T095	TRUE	TRUE	0	0	1	1	none	0.0001174534027976
T087	T095	FALSE	FALSE	0	0	1	1	none	0.0001168389963273
S002	T099a	TRUE	TRUE	0	0	1	1	none	0.0001050590505748
S007	T099a	TRUE	TRUE	0	0	1	1	none	0.0001122286302625
S021	T099a	TRUE	TRUE	0	0	1	1	none	0.0001046751176917
S024	T099a	TRUE	TRUE	0	0	1	1	none	0.0001055097128151
S025	T099a	TRUE	TRUE	0	0	1	1	none	0.0001118458320803
S026	T099a	TRUE	TRUE	0	0	1	1	none	0.0001035532943428
S038	T099a	TRUE	TRUE	0	0	1	1	none	0.0001100736941251
S039	T099a	TRUE	TRUE	0	0	1	1	none	0.0001068703010914
S040	T099a	TRUE	TRUE	0	0	1	1	none	5.63738829104e-05
S042	T099a	TRUE	TRUE	0	0	1	1	none	0.0001057881068897
S071	T099a	TRUE	TRUE	0	0	1	1	none	5.15105644931e-05
S078	T099a	TRUE	TRUE	0	0	1	1	none	0.0001040094109638
S081	T099a	TRUE	TRUE	0	0	1	1	none	0.0001059039306323
S085	T099a	TRUE	TRUE	0	0	1	1	none	2.21717166298e-05
S087	T099a	TRUE	TRUE	0	0	1	1	none	3.7198469251e-06
S093	T099a	TRUE	TRUE	0	0	1	1	none	1.99594742201e-05
S097	T099a	TRUE	TRUE	0	0	1	1	none	0.0001104049045153
S102	T099a	TRUE	TRUE	0	0	1	1	none	5.55821278898e-05
S106	T099a	TRUE	TRUE	0	0	1	1	none	0.0001098975635528
S130	T099a	TRUE	TRUE	0	0	1	1	none	3.2181750938e-06
T009	T099a	TRUE	TRUE	0	0	1	1	none	0.0001159700298475
T010	T099a	TRUE	TRUE	0	0	1	1	none	0.0001169548390322
T013	T099a	FALSE	FALSE	0	0	1	1	none	0.0001166024263336
T014	T099a	TRUE	TRUE	0	0	1	1	none	0.0001066399530624
T020	T099a	TRUE	TRUE	0	0	1	1	none	0.0001092938456111
T021	T099a	TRUE	TRUE	0	0	1	1	none	0.0001176573816215
T028	T099a	TRUE	TRUE	0	0	1	1	none	0.0001011101255268
T035a	T099a	TRUE	TRUE	0	0	1	1	none	5.1051708918e-06
T035b	T099a	FALSE	FALSE	0	0	1	1	none	0.0001171322298218
T040	T099a	TRUE	TRUE	0	0	1	1	none	0.00010730557843
T056	T099a	FALSE	FALSE	0	0	1	1	none	0.0001179814490635
T059	T099a	TRUE	TRUE	0	0	1	1	none	5.97101759978e-05
T065	T099a	TRUE	TRUE	0	0	1	1	none	0.0001096576349534
T069	T099a	TRUE	TRUE	0	0	1	1	none	7.05184734258e-05
T073	T099a	TRUE	TRUE	0	0	1	1	none	0.0001165844363178
T075	T099a	TRUE	TRUE	0	0	1	1	none	0.0001093112688705
T077	T099a	TRUE	TRUE	0	0	1	1	none	0.0001159700298475
T087	T099a	FALSE	FALSE	0	0	1	1	none	0.0001153556233772
T095	T099a	TRUE	TRUE	0	0	1	1	none	2.9912507111e-06
S002	T102	FALSE	FALSE	0	0	1	1	none	0.0001106441994431
S007	T102	FALSE	FALSE	0	0	1	1	none	0.0001178137791308
S021	T102	FALSE	FALSE	0	0	1	1	none	0.00011026026656
S024	T102	FALSE	FALSE	0	0	1	1	none	0.0001110948616834
S025	T102	FALSE	FALSE	0	0	1	1	none	0.0001174309809486
S026	T102	FALSE	FALSE	0	0	1	1	none	0.0001091384432111
S038	T102	FALSE	FALSE	0	0	1	1	none	0.0001156588429934
S039	T102	FALSE	FALSE	0	0	1	1	none	0.0001124554499597
S040	T102	FALSE	FALSE	0	0	1	1	none	6.19590317787e-05
S042	T102	FALSE	FALSE	0	0	1	1	none	0.000111373255758
S071	T102	FALSE	FALSE	0	0	1	1	none	5.70957133614e-05
S078	T102	FALSE	FALSE	0	0	1	1	none	0.0001095945598321
S081	T102	FALSE	FALSE	0	0	1	1	none	0.0001114890795006
S085	T102	FALSE	FALSE	0	0	1	1	none	2.77568654981e-05
S087	T102	FALSE	FALSE	0	0	1	1	none	6.8473699122e-06
S093	T102	FALSE	FALSE	0	0	1	1	none	2.55446230884e-05
S097	T102	FALSE	FALSE	0	0	1	1	none	0.0001159900533836
S102	T102	FALSE	FALSE	0	0	1	1	none	6.11672767581e-05
S106	T102	FALSE	FALSE	0	0	1	1	none	0.0001154827124211
S130	T102	FALSE	FALSE	0	0	1	1	none	7.5745110215e-06
T009	T102	FALSE	FALSE	0	0	1	1	none	0.0001215551787158
T010	T102	FALSE	FALSE	0	0	1	1	none	0.0001225399879005
T013	T102	FALSE	FALSE	0	0	1	1	none	0.0001221875752019
T014	T102	FALSE	FALSE	0	0	1	1	none	0.0001122251019307
T020	T102	FALSE	FALSE	0	0	1	1	none	0.0001148789944794
T021	T102	FALSE	FALSE	0	0	1	1	none	0.0001232425304898
T028	T102	FALSE	FALSE	0	0	1	1	none	0.0001066952743951
T035a	T102	FALSE	FALSE	0	0	1	1	none	1.06903197601e-05
T035b	T102	FALSE	FALSE	0	0	1	1	none	0.0001227173786901
T040	T102	FALSE	FALSE	0	0	1	1	none	0.0001128907272983
T056	T102	FALSE	FALSE	0	0	1	1	none	0.0001235665979318
T059	T102	FALSE	FALSE	0	0	1	1	none	6.52953248661e-05
T065	T102	FALSE	FALSE	0	0	1	1	none	0.0001152427838217
T069	T102	FALSE	FALSE	0	0	1	1	none	7.61036222941e-05
T073	T102	FALSE	FALSE	0	0	1	1	none	0.0001221695851861
T075	T102	FALSE	FALSE	0	0	1	1	none	0.0001148964177388
T077	T102	FALSE	FALSE	0	0	1	1	none	0.0001215551787158
T087	T102	FALSE	FALSE	0	0	1	1	none	0.0001209407722455
T095	T102	TRUE	TRUE	1	0	1	1	anc	6.144064703e-07
T099a	T102	FALSE	FALSE	0	0	1	1	none	7.0930266293e-06
S002	T104	FALSE	FALSE	0	0	1	1	none	6.50810858212e-05
S007	T104	FALSE	FALSE	0	0	1	1	none	4.13223322315e-05
S021	T104	FALSE	FALSE	0	0	1	1	none	6.46971529381e-05
S024	T104	FALSE	FALSE	0	0	1	1	none	6.55317480615e-05
S025	T104	FALSE	FALSE	0	0	1	1	none	7.18678673267e-05
S026	T104	FALSE	FALSE	0	0	1	1	none	6.35753295892e-05
S038	T104	FALSE	FALSE	0	0	1	1	none	5.19513353201e-05
S039	T104	FALSE	FALSE	0	0	1	1	none	6.68923363378e-05
S040	T104	FALSE	FALSE	0	0	1	1	none	0.0001056896132168
S042	T104	FALSE	FALSE	0	0	1	1	none	6.58101421361e-05
S071	T104	FALSE	FALSE	0	0	1	1	none	0.0001008262947995
S078	T104	FALSE	FALSE	0	0	1	1	none	6.40314462102e-05
S081	T104	FALSE	FALSE	0	0	1	1	none	6.59259658787e-05
S085	T104	FALSE	FALSE	0	0	1	1	none	9.99122822222e-05
S087	T104	FALSE	FALSE	0	0	1	1	none	0.0001075675799781
S093	T104	FALSE	FALSE	0	0	1	1	none	8.66249495345e-05
S097	T104	FALSE	FALSE	0	0	1	1	none	7.04269397617e-05
S102	T104	FALSE	FALSE	0	0	1	1	none	0.0001048978581962
S106	T104	FALSE	FALSE	0	0	1	1	none	6.99195987992e-05
S130	T104	FALSE	FALSE	0	0	1	1	none	0.0001070659081468
T009	T104	FALSE	FALSE	0	0	1	1	none	7.59920650939e-05
T010	T104	FALSE	FALSE	0	0	1	1	none	7.69768742786e-05
T013	T104	FALSE	FALSE	0	0	1	1	none	5.84800675286e-05
T014	T104	FALSE	FALSE	0	0	1	1	none	6.66619883088e-05
T020	T104	FALSE	FALSE	0	0	1	1	none	5.11714868061e-05
T021	T104	FALSE	FALSE	0	0	1	1	none	7.76794168679e-05
T028	T104	FALSE	FALSE	0	0	1	1	none	2.89750145552e-05
T035a	T104	FALSE	FALSE	0	0	1	1	none	0.0001077240910042
T035b	T104	FALSE	FALSE	0	0	1	1	none	7.71542650682e-05
T040	T104	FALSE	FALSE	0	0	1	1	none	6.73276136764e-05
T056	T104	FALSE	FALSE	0	0	1	1	none	7.80034843099e-05
T059	T104	FALSE	FALSE	0	0	1	1	none	0.0001090259063042
T065	T104	FALSE	FALSE	0	0	1	1	none	5.15352761484e-05
T069	T104	FALSE	FALSE	0	0	1	1	none	0.0001198342037322
T073	T104	FALSE	FALSE	0	0	1	1	none	7.66064715642e-05
T075	T104	FALSE	FALSE	0	0	1	1	none	6.75971961935e-05
T077	T104	FALSE	FALSE	0	0	1	1	none	7.59920650939e-05
T087	T104	FALSE	FALSE	0	0	1	1	none	7.53776586236e-05
T095	T104	FALSE	FALSE	0	0	1	1	none	0.0001068389837641
T099a	T104	FALSE	FALSE	0	0	1	1	none	0.000105355610814
T102	T104	FALSE	FALSE	0	0	1	1	none	0.0001109407596823
S002	T105	FALSE	FALSE	0	0	1	1	none	7.12263293715e-05
S007	T105	FALSE	FALSE	0	0	1	1	none	6.02515150078e-05
S021	T105	FALSE	FALSE	0	0	1	1	none	7.08423964884e-05
S024	T105	FALSE	FALSE	0	0	1	1	none	7.16769916118e-05
S025	T105	FALSE	FALSE	0	0	1	1	none	7.8013110877e-05
S026	T105	FALSE	FALSE	0	0	1	1	none	6.97205731395e-05
S038	T105	FALSE	FALSE	0	0	1	1	none	7.0669249498e-06
S039	T105	FALSE	FALSE	0	0	1	1	none	7.30375798881e-05
S040	T105	FALSE	FALSE	0	0	1	1	none	0.0001118348567671
S042	T105	FALSE	FALSE	0	0	1	1	none	7.19553856864e-05
S071	T105	FALSE	FALSE	0	0	1	1	none	0.0001069715383498
S078	T105	FALSE	FALSE	0	0	1	1	none	7.01766897605e-05
S081	T105	FALSE	FALSE	0	0	1	1	none	7.2071209429e-05
S085	T105	FALSE	FALSE	0	0	1	1	none	0.0001060575257725
S087	T105	FALSE	FALSE	0	0	1	1	none	0.0001137128235284
S093	T105	FALSE	FALSE	0	0	1	1	none	9.27701930848e-05
S097	T105	FALSE	FALSE	0	0	1	1	none	7.6572183312e-05
S102	T105	FALSE	FALSE	0	0	1	1	none	0.0001110431017465
S106	T105	FALSE	FALSE	0	0	1	1	none	7.60648423495e-05
S130	T105	FALSE	FALSE	0	0	1	1	none	0.0001132111516971
T009	T105	FALSE	FALSE	0	0	1	1	none	8.21373086442e-05
T010	T105	FALSE	FALSE	0	0	1	1	none	8.31221178289e-05
T013	T105	FALSE	FALSE	0	0	1	1	none	1.11380312771e-05
T014	T105	FALSE	FALSE	0	0	1	1	none	7.28072318591e-05
T020	T105	FALSE	FALSE	0	0	1	1	none	6.2870764358e-06
T021	T105	FALSE	FALSE	0	0	1	1	none	8.38246604182e-05
T028	T105	FALSE	FALSE	0	0	1	1	none	4.91330102721e-05
T035a	T105	FALSE	FALSE	0	0	1	1	none	0.0001138693345545
T035b	T105	FALSE	FALSE	0	0	1	1	none	8.32995086185e-05
T040	T105	FALSE	FALSE	0	0	1	1	none	7.34728572267e-05
T056	T105	FALSE	FALSE	0	0	1	1	none	8.41487278602e-05
T059	T105	FALSE	FALSE	0	0	1	1	none	0.0001151711498545
T065	T105	TRUE	TRUE	1	0	1	1	anc	6.144064703e-07
T069	T105	FALSE	FALSE	0	0	1	1	none	0.0001259794472825
T073	T105	FALSE	FALSE	0	0	1	1	none	8.27517151145e-05
T075	T105	FALSE	FALSE	0	0	1	1	none	7.37424397438e-05
T077	T105	FALSE	FALSE	0	0	1	1	none	8.21373086442e-05
T087	T105	FALSE	FALSE	0	0	1	1	none	8.15229021739e-05
T095	T105	FALSE	FALSE	0	0	1	1	none	0.0001129842273144
T099a	T105	FALSE	FALSE	0	0	1	1	none	0.0001115008543643
T102	T105	FALSE	FALSE	0	0	1	1	none	0.0001170860032326
T104	T105	FALSE	FALSE	0	0	1	1	none	5.33784955593e-05
S002	T107	FALSE	FALSE	0	0	1	1	none	0.0001106441994431
S007	T107	FALSE	FALSE	0	0	1	1	none	0.0001178137791308
S021	T107	FALSE	FALSE	0	0	1	1	none	0.00011026026656
S024	T107	FALSE	FALSE	0	0	1	1	none	0.0001110948616834
S025	T107	FALSE	FALSE	0	0	1	1	none	0.0001174309809486
S026	T107	FALSE	FALSE	0	0	1	1	none	0.0001091384432111
S038	T107	FALSE	FALSE	0	0	1	1	none	0.0001156588429934
S039	T107	FALSE	FALSE	0	0	1	1	none	0.0001124554499597
S040	T107	FALSE	FALSE	0	0	1	1	none	6.19590317787e-05
S042	T107	FALSE	FALSE	0	0	1	1	none	0.000111373255758
S071	T107	FALSE	FALSE	0	0	1	1	none	5.70957133614e-05
S078	T107	FALSE	FALSE	0	0	1	1	none	0.0001095945598321
S081	T107	FALSE	FALSE	0	0	1	1	none	0.0001114890795006
S085	T107	FALSE	FALSE	0	0	1	1	none	2.77568654981e-05
S087	T107	FALSE	FALSE	0	0	1	1	none	6.8473699122e-06
S093	T107	FALSE	FALSE	0	0	1	1	none	2.55446230884e-05
S097	T107	FALSE	FALSE	0	0	1	1	none	0.0001159900533836
S102	T107	FALSE	FALSE	0	0	1	1	none	6.11672767581e-05
S106	T107	FALSE	FALSE	0	0	1	1	none	0.0001154827124211
S130	T107	FALSE	FALSE	0	0	1	1	none	7.5745110215e-06
T009	T107	FALSE	FALSE	0	0	1	1	none	0.0001215551787158
T010	T107	FALSE	FALSE	0	0	1	1	none	0.0001225399879005
T013	T107	FALSE	FALSE	0	0	1	1	none	0.0001221875752019
T014	T107	FALSE	FALSE	0	0	1	1	none	0.0001122251019307
T020	T107	FALSE	FALSE	0	0	1	1	none	0.0001148789944794
T021	T107	FALSE	FALSE	0	0	1	1	none	0.0001232425304898
T028	T107	FALSE	FALSE	0	0	1	1	none	0.0001066952743951
T035a	T107	FALSE	FALSE	0	0	1	1	none	1.06903197601e-05
T035b	T107	FALSE	FALSE	0	0	1	1	none	0.0001227173786901
T040	T107	FALSE	FALSE	0	0	1	1	none	0.0001128907272983
T056	T107	FALSE	FALSE	0	0	1	1	none	0.0001235665979318
T059	T107	FALSE	FALSE	0	0	1	1	none	6.52953248661e-05
T065	T107	FALSE	FALSE	0	0	1	1	none	0.0001152427838217
T069	T107	FALSE	FALSE	0	0	1	1	none	7.61036222941e-05
T073	T107	FALSE	FALSE	0	0	1	1	none	0.0001221695851861
T075	T107	FALSE	FALSE	0	0	1	1	none	0.0001148964177388
T077	T107	FALSE	FALSE	0	0	1	1	none	0.0001215551787158
T087	T107	FALSE	FALSE	0	0	1	1	none	0.0001209407722455
T095	T107	TRUE	TRUE	1	0	1	1	anc	6.144064703e-07
T099a	T107	FALSE	FALSE	0	0	1	1	none	7.0930266293e-06
T102	T107	FALSE	FALSE	0	0	1	1	none	4.9152517624e-06
T104	T107	FALSE	FALSE	0	0	1	1	none	0.0001109407596823
T105	T107	FALSE	FALSE	0	0	1	1	none	0.0001170860032326
S002	T126	TRUE	TRUE	0	0	1	1	none	0.0001283166811486
S007	T126	TRUE	TRUE	0	0	1	1	none	0.0001354862608363
S021	T126	TRUE	TRUE	0	0	1	1	none	0.0001279327482655
S024	T126	TRUE	TRUE	0	0	1	1	none	0.0001287673433889
S025	T126	TRUE	TRUE	0	0	1	1	none	0.0001351034626541
S026	T126	TRUE	TRUE	0	0	1	1	none	0.0001268109249166
S038	T126	TRUE	TRUE	0	0	1	1	none	0.0001333313246989
S039	T126	TRUE	TRUE	0	0	1	1	none	0.0001301279316652
S040	T126	TRUE	TRUE	0	0	1	1	none	6.29707085562e-05
S042	T126	TRUE	TRUE	0	0	1	1	none	0.0001290457374635
S071	T126	TRUE	TRUE	0	0	1	1	none	3.19436714823e-05
S078	T126	TRUE	TRUE	0	0	1	1	none	0.0001272670415376
S081	T126	TRUE	TRUE	0	0	1	1	none	0.0001291615612061
S085	T126	TRUE	TRUE	0	0	1	1	none	7.38541824896e-05
S087	T126	TRUE	TRUE	0	0	1	1	none	8.15094802455e-05
S093	T126	TRUE	TRUE	0	0	1	1	none	6.05668498019e-05
S097	T126	TRUE	TRUE	0	0	1	1	none	0.0001336625350891
S102	T126	TRUE	TRUE	0	0	1	1	none	6.21789535356e-05
S106	T126	TRUE	TRUE	0	0	1	1	none	0.0001331551941266
S130	T126	TRUE	TRUE	0	0	1	1	none	8.10078084142e-05
T009	T126	TRUE	TRUE	0	0	1	1	none	0.0001392276604213
T010	T126	TRUE	TRUE	0	0	1	1	none	0.000140212469606
T013	T126	FALSE	FALSE	0	0	1	1	none	0.0001398600569074
T014	T126	TRUE	TRUE	0	0	1	1	none	0.0001298975836362
T020	T126	TRUE	TRUE	0	0	1	1	none	0.0001325514761849
T021	T126	TRUE	TRUE	0	0	1	1	none	0.0001409150121953
T028	T126	TRUE	TRUE	0	0	1	1	none	0.0001243677561006
T035a	T126	TRUE	TRUE	0	0	1	1	none	8.16659912716e-05
T035b	T126	FALSE	FALSE	0	0	1	1	none	0.0001403898603956
T040	T126	TRUE	TRUE	0	0	1	1	none	0.0001305632090038
T056	T126	FALSE	FALSE	0	0	1	1	none	0.0001412390796373
T059	T126	TRUE	TRUE	0	0	1	1	none	6.63070016436e-05
T065	T126	TRUE	TRUE	0	0	1	1	none	0.0001329152655272
T069	T126	TRUE	TRUE	0	0	1	1	none	5.21803933556e-05
T073	T126	TRUE	TRUE	0	0	1	1	none	0.0001398420668916
T075	T126	TRUE	TRUE	0	0	1	1	none	0.0001325688994443
T077	T126	TRUE	TRUE	0	0	1	1	none	0.0001392276604213
T087	T126	FALSE	FALSE	0	0	1	1	none	0.000138613253951
T095	T126	TRUE	TRUE	0	0	1	1	none	8.07808840315e-05
T099a	T126	TRUE	TRUE	0	0	1	1	none	7.92975110814e-05
T102	T126	FALSE	FALSE	0	0	1	1	none	8.48826599497e-05
T104	T126	FALSE	FALSE	0	0	1	1	none	0.0001286132413878
T105	T126	FALSE	FALSE	0	0	1	1	none	0.0001347584849381
T107	T126	FALSE	FALSE	0	0	1	1	none	8.48826599497e-05
S002	T156	FALSE	FALSE	0	0	1	1	none	6.98122165651e-05
S007	T156	FALSE	FALSE	0	0	1	1	none	5.88374022014e-05
S021	T156	FALSE	FALSE	0	0	1	1	none	6.9428283682e-05
S024	T156	FALSE	FALSE	0	0	1	1	none	7.02628788054e-05
S025	T156	FALSE	FALSE	0	0	1	1	none	7.65989980706e-05
S026	T156	FALSE	FALSE	0	0	1	1	none	6.83064603331e-05
S038	T156	FALSE	FALSE	0	0	1	1	none	6.881625084e-06
S039	T156	FALSE	FALSE	0	0	1	1	none	7.16234670817e-05
S040	T156	FALSE	FALSE	0	0	1	1	none	0.0001104207439607
S042	T156	FALSE	FALSE	0	0	1	1	none	7.054127288e-05
S071	T156	FALSE	FALSE	0	0	1	1	none	0.0001055574255434
S078	T156	FALSE	FALSE	0	0	1	1	none	6.87625769541e-05
S081	T156	FALSE	FALSE	0	0	1	1	none	7.06570966226e-05
S085	T156	FALSE	FALSE	0	0	1	1	none	0.0001046434129661
S087	T156	FALSE	FALSE	0	0	1	1	none	0.000112298710722
S093	T156	FALSE	FALSE	0	0	1	1	none	9.13560802784e-05
S097	T156	FALSE	FALSE	0	0	1	1	none	7.51580705056e-05
S102	T156	FALSE	FALSE	0	0	1	1	none	0.0001096289889401
S106	T156	FALSE	FALSE	0	0	1	1	none	7.46507295431e-05
S130	T156	FALSE	FALSE	0	0	1	1	none	0.0001117970388907
T009	T156	FALSE	FALSE	0	0	1	1	none	8.07231958378e-05
T010	T156	FALSE	FALSE	0	0	1	1	none	8.17080050225e-05
T013	T156	FALSE	FALSE	0	0	1	1	none	1.34103572925e-05
T014	T156	FALSE	FALSE	0	0	1	1	none	7.13931190527e-05
T020	T156	FALSE	FALSE	0	0	1	1	none	6.10177657e-06
T021	T156	FALSE	FALSE	0	0	1	1	none	8.24105476118e-05
T028	T156	FALSE	FALSE	0	0	1	1	none	4.77188974657e-05
T035a	T156	FALSE	FALSE	0	0	1	1	none	0.0001124552217481
T035b	T156	FALSE	FALSE	0	0	1	1	none	8.18853958121e-05
T040	T156	FALSE	FALSE	0	0	1	1	none	7.20587444203e-05
T056	T156	FALSE	FALSE	0	0	1	1	none	8.27346150538e-05
T059	T156	FALSE	FALSE	0	0	1	1	none	0.0001137570370481
T065	T156	FALSE	FALSE	0	0	1	1	none	6.4655659123e-06
T069	T156	FALSE	FALSE	0	0	1	1	none	0.0001245653344761
T073	T156	FALSE	FALSE	0	0	1	1	none	8.13376023081e-05
T075	T156	FALSE	FALSE	0	0	1	1	none	7.23283269374e-05
T077	T156	FALSE	FALSE	0	0	1	1	none	8.07231958378e-05
T087	T156	FALSE	FALSE	0	0	1	1	none	8.01087893675e-05
T095	T156	FALSE	FALSE	0	0	1	1	none	0.000111570114508
T099a	T156	FALSE	FALSE	0	0	1	1	none	0.0001100867415579
T102	T156	FALSE	FALSE	0	0	1	1	none	0.0001156718904262
T104	T156	FALSE	FALSE	0	0	1	1	none	5.19643827529e-05
T105	T156	FALSE	FALSE	0	0	1	1	none	8.3087853232e-06
T107	T156	FALSE	FALSE	0	0	1	1	none	0.0001156718904262
T126	T156	FALSE	FALSE	0	0	1	1	none	0.0001333443721317
S002	T159a	TRUE	TRUE	0	0	1	1	none	2.36476082438e-05
S007	T159a	TRUE	TRUE	0	0	1	1	none	8.10218651315e-05
S021	T159a	TRUE	TRUE	0	0	1	1	none	2.32636753607e-05
S024	T159a	TRUE	TRUE	0	0	1	1	none	2.40982704841e-05
S025	T159a	TRUE	TRUE	0	0	1	1	none	2.88370231043e-05
S026	T159a	TRUE	TRUE	0	0	1	1	none	1.55868725868e-05
S038	T159a	TRUE	TRUE	0	0	1	1	none	7.88669289941e-05
S039	T159a	TRUE	TRUE	0	0	1	1	none	2.54588587604e-05
S040	T159a	TRUE	TRUE	0	0	1	1	none	0.0001144608128394
S042	T159a	TRUE	TRUE	0	0	1	1	none	2.43766645587e-05
S071	T159a	TRUE	TRUE	0	0	1	1	none	0.0001095974944221
S078	T159a	TRUE	TRUE	0	0	1	1	none	2.25979686328e-05
S081	T159a	TRUE	TRUE	0	0	1	1	none	2.44924883013e-05
S085	T159a	TRUE	TRUE	0	0	1	1	none	0.0001086834818448
S087	T159a	TRUE	TRUE	0	0	1	1	none	0.0001163387796007
S093	T159a	TRUE	TRUE	0	0	1	1	none	9.53961491571e-05
S097	T159a	TRUE	TRUE	0	0	1	1	none	2.73960955393e-05
S102	T159a	TRUE	TRUE	0	0	1	1	none	0.0001136690578188
S106	T159a	TRUE	TRUE	0	0	1	1	none	2.84861212218e-05
S130	T159a	TRUE	TRUE	0	0	1	1	none	0.0001158371077694
T009	T159a	TRUE	TRUE	0	0	1	1	none	3.0720323515e-06
T010	T159a	TRUE	TRUE	0	0	1	1	none	4.0568415362e-06
T013	T159a	FALSE	FALSE	0	0	1	1	none	8.53956612026e-05
T014	T159a	TRUE	TRUE	0	0	1	1	none	2.52285107314e-05
T020	T159a	TRUE	TRUE	0	0	1	1	none	7.80870804801e-05
T021	T159a	TRUE	TRUE	0	0	1	1	none	4.7593841255e-06
T028	T159a	TRUE	TRUE	0	0	1	1	none	6.99033603958e-05
T035a	T159a	TRUE	TRUE	0	0	1	1	none	0.0001164952906268
T035b	T159a	TRUE	TRUE	0	1	1	1	desc	2.1396143273e-06
T040	T159a	TRUE	TRUE	0	0	1	1	none	2.5894136099e-05
T056	T159a	FALSE	FALSE	0	0	1	1	none	5.0834515675e-06
T059	T159a	TRUE	TRUE	0	0	1	1	none	0.0001177971059268
T065	T159a	TRUE	TRUE	0	0	1	1	none	7.84508698224e-05
T069	T159a	TRUE	TRUE	0	0	1	1	none	0.0001286054033548
T073	T159a	TRUE	TRUE	0	0	1	1	none	3.6864388218e-06
T075	T159a	TRUE	TRUE	0	0	1	1	none	7.81045037395e-05
T077	T159a	TRUE	TRUE	0	0	1	1	none	3.0720323515e-06
T087	T159a	TRUE	TRUE	0	1	1	1	desc	6.144064703e-07
T095	T159a	TRUE	TRUE	0	0	1	1	none	0.0001156101833867
T099a	T159a	TRUE	TRUE	0	0	1	1	none	0.0001141268104366
T102	T159a	FALSE	FALSE	0	0	1	1	none	0.0001197119593049
T104	T159a	FALSE	FALSE	0	0	1	1	none	7.4148845683e-05
T105	T159a	FALSE	FALSE	0	0	1	1	none	8.02940892333e-05
T107	T159a	FALSE	FALSE	0	0	1	1	none	0.0001197119593049
T126	T159a	TRUE	TRUE	0	0	1	1	none	0.0001373844410104
T156	T159a	FALSE	FALSE	0	0	1	1	none	7.88799764269e-05
S002	T182	FALSE	FALSE	0	0	1	1	none	7.06792314136e-05
S007	T182	FALSE	FALSE	0	0	1	1	none	5.97044170499e-05
S021	T182	FALSE	FALSE	0	0	1	1	none	7.02952985305e-05
S024	T182	FALSE	FALSE	0	0	1	1	none	7.11298936539e-05
S025	T182	FALSE	FALSE	0	0	1	1	none	7.74660129191e-05
S026	T182	FALSE	FALSE	0	0	1	1	none	6.91734751816e-05
S038	T182	FALSE	FALSE	0	0	1	1	none	7.7486399325e-06
S039	T182	FALSE	FALSE	0	0	1	1	none	7.24904819302e-05
S040	T182	FALSE	FALSE	0	0	1	1	none	0.0001112877588092
S042	T182	FALSE	FALSE	0	0	1	1	none	7.14082877285e-05
S071	T182	FALSE	FALSE	0	0	1	1	none	0.0001064244403919
S078	T182	FALSE	FALSE	0	0	1	1	none	6.96295918026e-05
S081	T182	FALSE	FALSE	0	0	1	1	none	7.15241114711e-05
S085	T182	FALSE	FALSE	0	0	1	1	none	0.0001055104278146
S087	T182	FALSE	FALSE	0	0	1	1	none	0.0001131657255705
S093	T182	FALSE	FALSE	0	0	1	1	none	9.22230951269e-05
S097	T182	FALSE	FALSE	0	0	1	1	none	7.60250853541e-05
S102	T182	FALSE	FALSE	0	0	1	1	none	0.0001104960037886
S106	T182	FALSE	FALSE	0	0	1	1	none	7.55177443916e-05
S130	T182	FALSE	FALSE	0	0	1	1	none	0.0001126640537392
T009	T182	FALSE	FALSE	0	0	1	1	none	8.15902106863e-05
T010	T182	FALSE	FALSE	0	0	1	1	none	8.2575019871e-05
T013	T182	FALSE	FALSE	0	0	1	1	none	1.4277372141e-05
T014	T182	FALSE	FALSE	0	0	1	1	none	7.22601339012e-05
T020	T182	FALSE	FALSE	0	0	1	1	none	6.9687914185e-06
T021	T182	FALSE	FALSE	0	0	1	1	none	8.32775624603e-05
T028	T182	FALSE	FALSE	0	0	1	1	none	4.85859123142e-05
T035a	T182	FALSE	FALSE	0	0	1	1	none	0.0001133222365966
T035b	T182	FALSE	FALSE	0	0	1	1	none	8.27524106606e-05
T040	T182	FALSE	FALSE	0	0	1	1	none	7.29257592688e-05
T056	T182	FALSE	FALSE	0	0	1	1	none	8.36016299023e-05
T059	T182	FALSE	FALSE	0	0	1	1	none	0.0001146240518966
T065	T182	FALSE	FALSE	0	0	1	1	none	7.3325807608e-06
T069	T182	FALSE	FALSE	0	0	1	1	none	0.0001254323493246
T073	T182	FALSE	FALSE	0	0	1	1	none	8.22046171566e-05
T075	T182	FALSE	FALSE	0	0	1	1	none	7.31953417859e-05
T077	T182	FALSE	FALSE	0	0	1	1	none	8.15902106863e-05
T087	T182	FALSE	FALSE	0	0	1	1	none	8.0975804216e-05
T095	T182	FALSE	FALSE	0	0	1	1	none	0.0001124371293565
T099a	T182	FALSE	FALSE	0	0	1	1	none	0.0001109537564064
T102	T182	FALSE	FALSE	0	0	1	1	none	0.0001165389052747
T104	T182	FALSE	FALSE	0	0	1	1	none	5.28313976014e-05
T105	T182	FALSE	FALSE	0	0	1	1	none	9.1758001717e-06
T107	T182	FALSE	FALSE	0	0	1	1	none	0.0001165389052747
T126	T182	FALSE	FALSE	0	0	1	1	none	0.0001342113869802
T156	T182	FALSE	FALSE	0	0	1	1	none	6.5328744247e-06
T159a	T182	FALSE	FALSE	0	0	1	1	none	7.97469912754e-05
S002	T188	TRUE	TRUE	0	0	1	1	none	5.8481244587e-05
S007	T188	TRUE	TRUE	0	0	1	1	none	3.47224909973e-05
S021	T188	TRUE	TRUE	0	0	1	1	none	5.80973117039e-05
S024	T188	TRUE	TRUE	0	0	1	1	none	5.89319068273e-05
S025	T188	TRUE	TRUE	0	0	1	1	none	6.52680260925e-05
S026	T188	TRUE	TRUE	0	0	1	1	none	5.6975488355e-05
S038	T188	TRUE	TRUE	0	0	1	1	none	4.53514940859e-05
S039	T188	TRUE	TRUE	0	0	1	1	none	6.02924951036e-05
S040	T188	TRUE	TRUE	0	0	1	1	none	9.90897719826e-05
S042	T188	TRUE	TRUE	0	0	1	1	none	5.92103009019e-05
S071	T188	TRUE	TRUE	0	0	1	1	none	9.42264535653e-05
S078	T188	TRUE	TRUE	0	0	1	1	none	5.7431604976e-05
S081	T188	TRUE	TRUE	0	0	1	1	none	5.93261246445e-05
S085	T188	TRUE	TRUE	0	0	1	1	none	9.3312440988e-05
S087	T188	TRUE	TRUE	0	0	1	1	none	0.0001009677387439
S093	T188	TRUE	TRUE	0	0	1	1	none	8.00251083003e-05
S097	T188	TRUE	TRUE	0	0	1	1	none	6.38270985275e-05
S102	T188	TRUE	TRUE	0	0	1	1	none	9.8298016962e-05
S106	T188	TRUE	TRUE	0	0	1	1	none	6.3319757565e-05
S130	T188	TRUE	TRUE	0	0	1	1	none	0.0001004660669126
T009	T188	TRUE	TRUE	0	0	1	1	none	6.93922238597e-05
T010	T188	TRUE	TRUE	0	0	1	1	none	7.03770330444e-05
T013	T188	FALSE	FALSE	0	0	1	1	none	5.18802262944e-05
T014	T188	TRUE	TRUE	0	0	1	1	none	6.00621470746e-05
T020	T188	TRUE	TRUE	0	0	1	1	none	4.45716455719e-05
T021	T188	TRUE	TRUE	0	0	1	1	none	7.10795756337e-05
T028	T188	TRUE	TRUE	0	0	1	1	none	1.8554041393e-05
T035a	T188	TRUE	TRUE	0	0	1	1	none	0.00010112424977
T035b	T188	FALSE	FALSE	0	0	1	1	none	7.0554423834e-05
T040	T188	TRUE	TRUE	0	0	1	1	none	6.07277724422e-05
T056	T188	FALSE	FALSE	0	0	1	1	none	7.14036430757e-05
T059	T188	TRUE	TRUE	0	0	1	1	none	0.00010242606507
T065	T188	TRUE	TRUE	0	0	1	1	none	4.49354349142e-05
T069	T188	TRUE	TRUE	0	0	1	1	none	0.000113234362498
T073	T188	TRUE	TRUE	0	0	1	1	none	7.000663033e-05
T075	T188	TRUE	TRUE	0	0	1	1	none	6.09973549593e-05
T077	T188	TRUE	TRUE	0	0	1	1	none	6.93922238597e-05
T087	T188	FALSE	FALSE	0	0	1	1	none	6.87778173894e-05
T095	T188	TRUE	TRUE	0	0	1	1	none	0.0001002391425299
T099a	T188	TRUE	TRUE	0	0	1	1	none	9.87557695798e-05
T102	T188	FALSE	FALSE	0	0	1	1	none	0.0001043409184481
T104	T188	FALSE	FALSE	0	0	1	1	none	2.66206586082e-05
T105	T188	FALSE	FALSE	0	0	1	1	none	4.67786543251e-05
T107	T188	FALSE	FALSE	0	0	1	1	none	0.0001043409184481
T126	T188	TRUE	TRUE	0	0	1	1	none	0.0001220134001536
T156	T188	FALSE	FALSE	0	0	1	1	none	4.53645415187e-05
T159a	T188	TRUE	TRUE	0	0	1	1	none	6.75490044488e-05
T182	T188	FALSE	FALSE	0	0	1	1	none	4.62315563672e-05
S002	T192	FALSE	FALSE	0	0	1	1	none	0.0001423279369847
S007	T192	FALSE	FALSE	0	0	1	1	none	0.0001494975166724
S021	T192	FALSE	FALSE	0	0	1	1	none	0.0001419440041016
S024	T192	FALSE	FALSE	0	0	1	1	none	0.000142778599225
S025	T192	FALSE	FALSE	0	0	1	1	none	0.0001491147184902
S026	T192	FALSE	FALSE	0	0	1	1	none	0.0001408221807527
S038	T192	FALSE	FALSE	0	0	1	1	none	0.000147342580535
S039	T192	FALSE	FALSE	0	0	1	1	none	0.0001441391875013
S040	T192	FALSE	FALSE	0	0	1	1	none	7.69819643923e-05
S042	T192	FALSE	FALSE	0	0	1	1	none	0.0001430569932996
S071	T192	FALSE	FALSE	0	0	1	1	none	4.59549273184e-05
S078	T192	FALSE	FALSE	0	0	1	1	none	0.0001412782973737
S081	T192	FALSE	FALSE	0	0	1	1	none	0.0001431728170422
S085	T192	FALSE	FALSE	0	0	1	1	none	8.78654383257e-05
S087	T192	FALSE	FALSE	0	0	1	1	none	9.55207360816e-05
S093	T192	FALSE	FALSE	0	0	1	1	none	7.4578105638e-05
S097	T192	FALSE	FALSE	0	0	1	1	none	0.0001476737909252
S102	T192	FALSE	FALSE	0	0	1	1	none	7.61902093717e-05
S106	T192	FALSE	FALSE	0	0	1	1	none	0.0001471664499627
S130	T192	FALSE	FALSE	0	0	1	1	none	9.50190642503e-05
T009	T192	FALSE	FALSE	0	0	1	1	none	0.0001532389162574
T010	T192	FALSE	FALSE	0	0	1	1	none	0.0001542237254421
T013	T192	FALSE	FALSE	0	0	1	1	none	0.0001538713127435
T014	T192	FALSE	FALSE	0	0	1	1	none	0.0001439088394723
T020	T192	FALSE	FALSE	0	0	1	1	none	0.000146562732021
T021	T192	FALSE	FALSE	0	0	1	1	none	0.0001549262680314
T028	T192	FALSE	FALSE	0	0	1	1	none	0.0001383790119367
T035a	T192	FALSE	FALSE	0	0	1	1	none	9.56772471077e-05
T035b	T192	FALSE	FALSE	0	0	1	1	none	0.0001544011162317
T040	T192	FALSE	FALSE	0	0	1	1	none	0.0001445744648399
T056	T192	FALSE	FALSE	0	0	1	1	none	0.0001552503354734
T059	T192	FALSE	FALSE	0	0	1	1	none	8.03182574797e-05
T065	T192	FALSE	FALSE	0	0	1	1	none	0.0001469265213633
T069	T192	FALSE	FALSE	0	0	1	1	none	6.61916491917e-05
T073	T192	FALSE	FALSE	0	0	1	1	none	0.0001538533227277
T075	T192	FALSE	FALSE	0	0	1	1	none	0.0001465801552804
T077	T192	FALSE	FALSE	0	0	1	1	none	0.0001532389162574
T087	T192	FALSE	FALSE	0	0	1	1	none	0.0001526245097871
T095	T192	FALSE	FALSE	0	0	1	1	none	9.47921398676e-05
T099a	T192	FALSE	FALSE	0	0	1	1	none	9.33087669175e-05
T102	T192	FALSE	FALSE	0	0	1	1	none	9.88939157858e-05
T104	T192	FALSE	FALSE	0	0	1	1	none	0.0001426244972239
T105	T192	FALSE	FALSE	0	0	1	1	none	0.0001487697407742
T107	T192	FALSE	FALSE	0	0	1	1	none	9.88939157858e-05
T126	T192	TRUE	TRUE	1	0	1	1	anc	9.522327394e-07
T156	T192	FALSE	FALSE	0	0	1	1	none	0.0001473556279678
T159a	T192	FALSE	FALSE	0	0	1	1	none	0.0001513956968465
T182	T192	FALSE	FALSE	0	0	1	1	none	0.0001482226428163
T188	T192	FALSE	FALSE	0	0	1	1	none	0.0001360246559897
S002	T223	FALSE	FALSE	0	0	1	1	none	7.31368572948e-05
S007	T223	FALSE	FALSE	0	0	1	1	none	6.21620429311e-05
S021	T223	FALSE	FALSE	0	0	1	1	none	7.27529244117e-05
S024	T223	FALSE	FALSE	0	0	1	1	none	7.35875195351e-05
S025	T223	FALSE	FALSE	0	0	1	1	none	7.99236388003e-05
S026	T223	FALSE	FALSE	0	0	1	1	none	7.16311010628e-05
S038	T223	FALSE	FALSE	0	0	1	1	none	1.02062658137e-05
S039	T223	FALSE	FALSE	0	0	1	1	none	7.49481078114e-05
S040	T223	FALSE	FALSE	0	0	1	1	none	0.0001137453846904
S042	T223	FALSE	FALSE	0	0	1	1	none	7.38659136097e-05
S071	T223	FALSE	FALSE	0	0	1	1	none	0.0001088820662731
S078	T223	FALSE	FALSE	0	0	1	1	none	7.20872176838e-05
S081	T223	FALSE	FALSE	0	0	1	1	none	7.39817373523e-05
S085	T223	FALSE	FALSE	0	0	1	1	none	0.0001079680536958
S087	T223	FALSE	FALSE	0	0	1	1	none	0.0001156233514517
S093	T223	FALSE	FALSE	0	0	1	1	none	9.46807210081e-05
S097	T223	FALSE	FALSE	0	0	1	1	none	7.84827112353e-05
S102	T223	FALSE	FALSE	0	0	1	1	none	0.0001129536296698
S106	T223	FALSE	FALSE	0	0	1	1	none	7.79753702728e-05
S130	T223	FALSE	FALSE	0	0	1	1	none	0.0001151216796204
T009	T223	FALSE	FALSE	0	0	1	1	none	8.40478365675e-05
T010	T223	FALSE	FALSE	0	0	1	1	none	8.50326457522e-05
T013	T223	FALSE	FALSE	0	0	1	1	none	1.67349980222e-05
T014	T223	FALSE	FALSE	0	0	1	1	none	7.47177597824e-05
T020	T223	FALSE	FALSE	0	0	1	1	none	9.4264172997e-06
T021	T223	FALSE	FALSE	0	0	1	1	none	8.57351883415e-05
T028	T223	FALSE	FALSE	0	0	1	1	none	5.10435381954e-05
T035a	T223	FALSE	FALSE	0	0	1	1	none	0.0001157798624778
T035b	T223	FALSE	FALSE	0	0	1	1	none	8.52100365418e-05
T040	T223	FALSE	FALSE	0	0	1	1	none	7.538338515e-05
T056	T223	FALSE	FALSE	0	0	1	1	none	8.60592557835e-05
T059	T223	FALSE	FALSE	0	0	1	1	none	0.0001170816777778
T065	T223	FALSE	FALSE	0	0	1	1	none	9.790206642e-06
T069	T223	FALSE	FALSE	0	0	1	1	none	0.0001278899752058
T073	T223	FALSE	FALSE	0	0	1	1	none	8.46622430378e-05
T075	T223	FALSE	FALSE	0	0	1	1	none	7.56529676671e-05
T077	T223	FALSE	FALSE	0	0	1	1	none	8.40478365675e-05
T087	T223	FALSE	FALSE	0	0	1	1	none	8.34334300972e-05
T095	T223	FALSE	FALSE	0	0	1	1	none	0.0001148947552377
T099a	T223	FALSE	FALSE	0	0	1	1	none	0.0001134113822876
T102	T223	FALSE	FALSE	0	0	1	1	none	0.0001189965311559
T104	T223	FALSE	FALSE	0	0	1	1	none	5.52890234826e-05
T105	T223	FALSE	FALSE	0	0	1	1	none	1.16334260529e-05
T107	T223	FALSE	FALSE	0	0	1	1	none	0.0001189965311559
T126	T223	FALSE	FALSE	0	0	1	1	none	0.0001366690128614
T156	T223	FALSE	FALSE	0	0	1	1	none	8.9905003059e-06
T159a	T223	FALSE	FALSE	0	0	1	1	none	8.22046171566e-05
T182	T223	FALSE	FALSE	0	0	1	1	none	3.6864388218e-06
T188	T223	FALSE	FALSE	0	0	1	1	none	4.86891822484e-05
T192	T223	FALSE	FALSE	0	0	1	1	none	0.0001506802686975
S002	T225	FALSE	FALSE	0	0	1	1	none	7.22698424463e-05
S007	T225	FALSE	FALSE	0	0	1	1	none	6.12950280826e-05
S021	T225	FALSE	FALSE	0	0	1	1	none	7.18859095632e-05
S024	T225	FALSE	FALSE	0	0	1	1	none	7.27205046866e-05
S025	T225	FALSE	FALSE	0	0	1	1	none	7.90566239518e-05
S026	T225	FALSE	FALSE	0	0	1	1	none	7.07640862143e-05
S038	T225	FALSE	FALSE	0	0	1	1	none	9.3392509652e-06
S039	T225	FALSE	FALSE	0	0	1	1	none	7.40810929629e-05
S040	T225	FALSE	FALSE	0	0	1	1	none	0.0001128783698419
S042	T225	FALSE	FALSE	0	0	1	1	none	7.29988987612e-05
S071	T225	FALSE	FALSE	0	0	1	1	none	0.0001080150514246
S078	T225	FALSE	FALSE	0	0	1	1	none	7.12202028353e-05
S081	T225	FALSE	FALSE	0	0	1	1	none	7.31147225038e-05
S085	T225	FALSE	FALSE	0	0	1	1	none	0.0001071010388473
S087	T225	FALSE	FALSE	0	0	1	1	none	0.0001147563366032
S093	T225	FALSE	FALSE	0	0	1	1	none	9.38137061596e-05
S097	T225	FALSE	FALSE	0	0	1	1	none	7.76156963868e-05
S102	T225	FALSE	FALSE	0	0	1	1	none	0.0001120866148213
S106	T225	FALSE	FALSE	0	0	1	1	none	7.71083554243e-05
S130	T225	FALSE	FALSE	0	0	1	1	none	0.0001142546647719
T009	T225	FALSE	FALSE	0	0	1	1	none	8.3180821719e-05
T010	T225	FALSE	FALSE	0	0	1	1	none	8.41656309037e-05
T013	T225	FALSE	FALSE	0	0	1	1	none	1.58679831737e-05
T014	T225	FALSE	FALSE	0	0	1	1	none	7.38507449339e-05
T020	T225	FALSE	FALSE	0	0	1	1	none	8.5594024512e-06
T021	T225	FALSE	FALSE	0	0	1	1	none	8.4868173493e-05
T028	T225	FALSE	FALSE	0	0	1	1	none	5.01765233469e-05
T035a	T225	FALSE	FALSE	0	0	1	1	none	0.0001149128476293
T035b	T225	FALSE	FALSE	0	0	1	1	none	8.43430216933e-05
T040	T225	FALSE	FALSE	0	0	1	1	none	7.45163703015e-05
T056	T225	FALSE	FALSE	0	0	1	1	none	8.5192240935e-05
T059	T225	FALSE	FALSE	0	0	1	1	none	0.0001162146629293
T065	T225	FALSE	FALSE	0	0	1	1	none	8.9231917935e-06
T069	T225	FALSE	FALSE	0	0	1	1	none	0.0001270229603573
T073	T225	FALSE	FALSE	0	0	1	1	none	8.37952281893e-05
T075	T225	FALSE	FALSE	0	0	1	1	none	7.47859528186e-05
T077	T225	FALSE	FALSE	0	0	1	1	none	8.3180821719e-05
T087	T225	FALSE	FALSE	0	0	1	1	none	8.25664152487e-05
T095	T225	FALSE	FALSE	0	0	1	1	none	0.0001140277403892
T099a	T225	FALSE	FALSE	0	0	1	1	none	0.0001125443674391
T102	T225	FALSE	FALSE	0	0	1	1	none	0.0001181295163074
T104	T225	FALSE	FALSE	0	0	1	1	none	5.44220086341e-05
T105	T225	FALSE	FALSE	0	0	1	1	none	1.07664112044e-05
T107	T225	FALSE	FALSE	0	0	1	1	none	0.0001181295163074
T126	T225	FALSE	FALSE	0	0	1	1	none	0.0001358019980129
T156	T225	FALSE	FALSE	0	0	1	1	none	6.144064703e-06
T159a	T225	FALSE	FALSE	0	0	1	1	none	8.13376023081e-05
T182	T225	FALSE	FALSE	0	0	1	1	none	8.9905003059e-06
T188	T225	FALSE	FALSE	0	0	1	1	none	4.78221673999e-05
T192	T225	FALSE	FALSE	0	0	1	1	none	0.000149813253849
T223	T225	FALSE	FALSE	0	0	1	1	none	1.14481261871e-05
S002	T230	FALSE	FALSE	0	0	1	1	none	2.6584238697e-05
S007	T230	FALSE	FALSE	0	0	1	1	none	8.39584955847e-05
S021	T230	FALSE	FALSE	0	0	1	1	none	2.62003058139e-05
S024	T230	FALSE	FALSE	0	0	1	1	none	2.70349009373e-05
S025	T230	FALSE	FALSE	0	0	1	1	none	3.17736535575e-05
S026	T230	FALSE	FALSE	0	0	1	1	none	1.852350304e-05
S038	T230	FALSE	FALSE	0	0	1	1	none	8.18035594473e-05
S039	T230	FALSE	FALSE	0	0	1	1	none	2.83954892136e-05
S040	T230	FALSE	FALSE	0	0	1	1	none	0.0001173974432926
S042	T230	FALSE	FALSE	0	0	1	1	none	2.73132950119e-05
S071	T230	FALSE	FALSE	0	0	1	1	none	0.0001125341248753
S078	T230	FALSE	FALSE	0	0	1	1	none	2.5534599086e-05
S081	T230	FALSE	FALSE	0	0	1	1	none	2.74291187545e-05
S085	T230	FALSE	FALSE	0	0	1	1	none	0.000111620112298
S087	T230	FALSE	FALSE	0	0	1	1	none	0.0001192754100539
S093	T230	FALSE	FALSE	0	0	1	1	none	9.83327796103e-05
S097	T230	FALSE	FALSE	0	0	1	1	none	3.03327259925e-05
S102	T230	FALSE	FALSE	0	0	1	1	none	0.000116605688272
S106	T230	FALSE	FALSE	0	0	1	1	none	3.1422751675e-05
S130	T230	FALSE	FALSE	0	0	1	1	none	0.0001187737382226
T009	T230	FALSE	FALSE	0	0	1	1	none	6.0086628047e-06
T010	T230	FALSE	FALSE	0	0	1	1	none	6.9934719894e-06
T013	T230	FALSE	FALSE	0	0	1	1	none	8.83322916558e-05
T014	T230	FALSE	FALSE	0	0	1	1	none	2.81651411846e-05
T020	T230	FALSE	FALSE	0	0	1	1	none	8.10237109333e-05
T021	T230	FALSE	FALSE	0	0	1	1	none	7.6960145787e-06
T028	T230	FALSE	FALSE	0	0	1	1	none	7.2839990849e-05
T035a	T230	FALSE	FALSE	0	0	1	1	none	0.00011943192108
T035b	T230	TRUE	TRUE	0	0	1	1	none	2.981626782e-06
T040	T230	FALSE	FALSE	0	0	1	1	none	2.88307665522e-05
T056	T230	FALSE	FALSE	0	0	1	1	none	8.0200820207e-06
T059	T230	FALSE	FALSE	0	0	1	1	none	0.00012073373638
T065	T230	FALSE	FALSE	0	0	1	1	none	8.13875002756e-05
T069	T230	FALSE	FALSE	0	0	1	1	none	0.000131542033808
T073	T230	FALSE	FALSE	0	0	1	1	none	6.623069275e-06
T075	T230	FALSE	FALSE	0	0	1	1	none	8.10411341927e-05
T077	T230	FALSE	FALSE	0	0	1	1	none	6.0086628047e-06
T087	T230	FALSE	FALSE	0	0	1	1	none	4.1654433938e-06
T095	T230	FALSE	FALSE	0	0	1	1	none	0.0001185468138399
T099a	T230	FALSE	FALSE	0	0	1	1	none	0.0001170634408898
T102	T230	FALSE	FALSE	0	0	1	1	none	0.0001226485897581
T104	T230	FALSE	FALSE	0	0	1	1	none	7.70854761362e-05
T105	T230	FALSE	FALSE	0	0	1	1	none	8.32307196865e-05
T107	T230	FALSE	FALSE	0	0	1	1	none	0.0001226485897581
T126	T230	FALSE	FALSE	0	0	1	1	none	0.0001403210714636
T156	T230	FALSE	FALSE	0	0	1	1	none	8.18166068801e-05
T159a	T230	TRUE	TRUE	1	0	1	1	anc	2.0708253953e-06
T182	T230	FALSE	FALSE	0	0	1	1	none	8.26836217286e-05
T188	T230	FALSE	FALSE	0	0	1	1	none	7.0485634902e-05
T192	T230	FALSE	FALSE	0	0	1	1	none	0.0001543323272997
T223	T230	FALSE	FALSE	0	0	1	1	none	8.51412476098e-05
T225	T230	FALSE	FALSE	0	0	1	1	none	8.42742327613e-05
S002	T232	TRUE	TRUE	0	0	1	1	none	0.0001252775509563
S007	T232	TRUE	TRUE	0	0	1	1	none	0.000132447130644
S021	T232	TRUE	TRUE	0	0	1	1	none	0.0001248936180732
S024	T232	TRUE	TRUE	0	0	1	1	none	0.0001257282131966
S025	T232	TRUE	TRUE	0	0	1	1	none	0.0001320643324618
S026	T232	TRUE	TRUE	0	0	1	1	none	0.0001237717947243
S038	T232	TRUE	TRUE	0	0	1	1	none	0.0001302921945066
S039	T232	TRUE	TRUE	0	0	1	1	none	0.0001270888014729
S040	T232	TRUE	TRUE	0	0	1	1	none	5.99315783639e-05
S042	T232	TRUE	TRUE	0	0	1	1	none	0.0001260066072712
S071	T232	TRUE	TRUE	0	0	1	1	none	2.890454129e-05
S078	T232	TRUE	TRUE	0	0	1	1	none	0.0001242279113453
S081	T232	TRUE	TRUE	0	0	1	1	none	0.0001261224310138
S085	T232	TRUE	TRUE	0	0	1	1	none	7.08150522973e-05
S087	T232	TRUE	TRUE	0	0	1	1	none	7.84703500532e-05
S093	T232	TRUE	TRUE	0	0	1	1	none	5.75277196096e-05
S097	T232	TRUE	TRUE	0	0	1	1	none	0.0001306234048968
S102	T232	TRUE	TRUE	0	0	1	1	none	5.91398233433e-05
S106	T232	TRUE	TRUE	0	0	1	1	none	0.0001301160639343
S130	T232	TRUE	TRUE	0	0	1	1	none	7.79686782219e-05
T009	T232	TRUE	TRUE	0	0	1	1	none	0.000136188530229
T010	T232	TRUE	TRUE	0	0	1	1	none	0.0001371733394137
T013	T232	FALSE	FALSE	0	0	1	1	none	0.0001368209267151
T014	T232	TRUE	TRUE	0	0	1	1	none	0.0001268584534439
T020	T232	TRUE	TRUE	0	0	1	1	none	0.0001295123459926
T021	T232	TRUE	TRUE	0	0	1	1	none	0.000137875882003
T028	T232	TRUE	TRUE	0	0	1	1	none	0.0001213286259083
T035a	T232	TRUE	TRUE	0	0	1	1	none	7.86268610793e-05
T035b	T232	FALSE	FALSE	0	0	1	1	none	0.0001373507302033
T040	T232	TRUE	TRUE	0	0	1	1	none	0.0001275240788115
T056	T232	FALSE	FALSE	0	0	1	1	none	0.000138199949445
T059	T232	TRUE	TRUE	0	0	1	1	none	6.32678714513e-05
T065	T232	TRUE	TRUE	0	0	1	1	none	0.0001298761353349
T069	T232	TRUE	TRUE	0	0	1	1	none	4.91412631633e-05
T073	T232	TRUE	TRUE	0	0	1	1	none	0.0001368029366993
T075	T232	TRUE	TRUE	0	0	1	1	none	0.000129529769252
T077	T232	TRUE	TRUE	0	0	1	1	none	0.000136188530229
T087	T232	FALSE	FALSE	0	0	1	1	none	0.0001355741237587
T095	T232	TRUE	TRUE	0	0	1	1	none	7.77417538392e-05
T099a	T232	TRUE	TRUE	0	0	1	1	none	7.62583808891e-05
T102	T232	FALSE	FALSE	0	0	1	1	none	8.18435297574e-05
T104	T232	FALSE	FALSE	0	0	1	1	none	0.0001255741111955
T105	T232	FALSE	FALSE	0	0	1	1	none	0.0001317193547458
T107	T232	FALSE	FALSE	0	0	1	1	none	8.18435297574e-05
T126	T232	TRUE	TRUE	0	0	1	1	none	4.6185570183e-06
T156	T232	FALSE	FALSE	0	0	1	1	none	0.0001303052419394
T159a	T232	TRUE	TRUE	0	0	1	1	none	0.0001343453108181
T182	T232	FALSE	FALSE	0	0	1	1	none	0.0001311722567879
T188	T232	TRUE	TRUE	0	0	1	1	none	0.0001189742699613
T192	T232	FALSE	FALSE	0	0	1	1	none	1.86298128544e-05
T223	T232	FALSE	FALSE	0	0	1	1	none	0.0001336298826691
T225	T232	FALSE	FALSE	0	0	1	1	none	0.0001327628678206
T230	T232	FALSE	FALSE	0	0	1	1	none	0.0001372819412713
S002	T241	FALSE	FALSE	0	0	1	1	none	8.70517487509999e-05
S007	T241	FALSE	FALSE	0	0	1	1	none	7.60769343872999e-05
S021	T241	FALSE	FALSE	0	0	1	1	none	8.66678158678999e-05
S024	T241	FALSE	FALSE	0	0	1	1	none	8.75024109912999e-05
S025	T241	FALSE	FALSE	0	0	1	1	none	9.38385302564999e-05
S026	T241	FALSE	FALSE	0	0	1	1	none	8.55459925189999e-05
S038	T241	FALSE	FALSE	0	0	1	1	none	2.28923443293e-05
S039	T241	FALSE	FALSE	0	0	1	1	none	8.88629992675999e-05
S040	T241	FALSE	FALSE	0	0	1	1	none	0.0001276602761466
S042	T241	FALSE	FALSE	0	0	1	1	none	8.77808050658999e-05
S071	T241	FALSE	FALSE	0	0	1	1	none	0.0001227969577293
S078	T241	FALSE	FALSE	0	0	1	1	none	8.60021091399999e-05
S081	T241	FALSE	FALSE	0	0	1	1	none	8.78966288084999e-05
S085	T241	FALSE	FALSE	0	0	1	1	none	0.000121882945152
S087	T241	FALSE	FALSE	0	0	1	1	none	0.0001295382429079
S093	T241	FALSE	FALSE	0	0	1	1	none	0.0001085956124643
S097	T241	FALSE	FALSE	0	0	1	1	none	9.23976026914999e-05
S102	T241	FALSE	FALSE	0	0	1	1	none	0.000126868521126
S106	T241	FALSE	FALSE	0	0	1	1	none	9.18902617289999e-05
S130	T241	FALSE	FALSE	0	0	1	1	none	0.0001290365710766
T009	T241	FALSE	FALSE	0	0	1	1	none	9.79627280236999e-05
T010	T241	FALSE	FALSE	0	0	1	1	none	9.89475372083999e-05
T013	T241	FALSE	FALSE	0	0	1	1	none	1.63910076588e-05
T014	T241	FALSE	FALSE	0	0	1	1	none	8.86326512385999e-05
T020	T241	FALSE	FALSE	0	0	1	1	none	2.21124958153e-05
T021	T241	FALSE	FALSE	0	0	1	1	none	9.96500797976999e-05
T028	T241	FALSE	FALSE	0	0	1	1	none	6.49584296516e-05
T035a	T241	FALSE	FALSE	0	0	1	1	none	0.000129694753934
T035b	T241	FALSE	FALSE	0	0	1	1	none	9.91249279979999e-05
T040	T241	FALSE	FALSE	0	0	1	1	none	8.92982766061999e-05
T056	T241	FALSE	FALSE	0	0	1	1	none	9.99741472396999e-05
T059	T241	FALSE	FALSE	0	0	1	1	none	0.000130996569234
T065	T241	FALSE	FALSE	0	0	1	1	none	2.00186592764e-05
T069	T241	FALSE	FALSE	0	0	1	1	none	0.000141804866662
T073	T241	FALSE	FALSE	0	0	1	1	none	9.85771344939999e-05
T075	T241	FALSE	FALSE	0	0	1	1	none	8.95678591233001e-05
T077	T241	FALSE	FALSE	0	0	1	1	none	9.79627280236999e-05
T087	T241	FALSE	FALSE	0	0	1	1	none	9.73483215533999e-05
T095	T241	FALSE	FALSE	0	0	1	1	none	0.0001288096466939
T099a	T241	FALSE	FALSE	0	0	1	1	none	0.0001273262737438
T102	T241	FALSE	FALSE	0	0	1	1	none	0.0001329114226121
T104	T241	FALSE	FALSE	0	0	1	1	none	6.92039149388e-05
T105	T241	FALSE	FALSE	0	0	1	1	none	2.18618786873e-05
T107	T241	FALSE	FALSE	0	0	1	1	none	0.0001329114226121
T126	T241	FALSE	FALSE	0	0	1	1	none	0.0001505839043176
T156	T241	FALSE	FALSE	0	0	1	1	none	2.41342047027e-05
T159a	T241	FALSE	FALSE	0	0	1	1	none	9.61195086127999e-05
T182	T241	FALSE	FALSE	0	0	1	1	none	2.50012195512e-05
T188	T241	FALSE	FALSE	0	0	1	1	none	6.26040737046e-05
T192	T241	FALSE	FALSE	0	0	1	1	none	0.0001645951601537
T223	T241	FALSE	FALSE	0	0	1	1	none	2.74588454324e-05
T225	T241	FALSE	FALSE	0	0	1	1	none	2.65918305839e-05
T230	T241	FALSE	FALSE	0	0	1	1	none	9.90561390659999e-05
T232	T241	FALSE	FALSE	0	0	1	1	none	0.0001475447741253
S002	T270	FALSE	FALSE	0	0	1	1	none	0.0001276237963679
S007	T270	FALSE	FALSE	0	0	1	1	none	0.0001347933760556
S021	T270	FALSE	FALSE	0	0	1	1	none	0.0001272398634848
S024	T270	FALSE	FALSE	0	0	1	1	none	0.0001280744586082
S025	T270	FALSE	FALSE	0	0	1	1	none	0.0001344105778734
S026	T270	FALSE	FALSE	0	0	1	1	none	0.0001261180401359
S038	T270	FALSE	FALSE	0	0	1	1	none	0.0001326384399182
S039	T270	FALSE	FALSE	0	0	1	1	none	0.0001294350468845
S040	T270	FALSE	FALSE	0	0	1	1	none	6.22778237755e-05
S042	T270	FALSE	FALSE	0	0	1	1	none	0.0001283528526828
S071	T270	FALSE	FALSE	0	0	1	1	none	3.12507867016e-05
S078	T270	FALSE	FALSE	0	0	1	1	none	0.0001265741567569
S081	T270	FALSE	FALSE	0	0	1	1	none	0.0001284686764254
S085	T270	FALSE	FALSE	0	0	1	1	none	7.31612977089e-05
S087	T270	FALSE	FALSE	0	0	1	1	none	8.08165954648e-05
S093	T270	FALSE	FALSE	0	0	1	1	none	5.98739650212e-05
S097	T270	FALSE	FALSE	0	0	1	1	none	0.0001329696503084
S102	T270	FALSE	FALSE	0	0	1	1	none	6.14860687549e-05
S106	T270	FALSE	FALSE	0	0	1	1	none	0.0001324623093459
S130	T270	FALSE	FALSE	0	0	1	1	none	8.03149236335e-05
T009	T270	FALSE	FALSE	0	0	1	1	none	0.0001385347756406
T010	T270	FALSE	FALSE	0	0	1	1	none	0.0001395195848253
T013	T270	FALSE	FALSE	0	0	1	1	none	0.0001391671721267
T014	T270	FALSE	FALSE	0	0	1	1	none	0.0001292046988555
T020	T270	FALSE	FALSE	0	0	1	1	none	0.0001318585914042
T021	T270	FALSE	FALSE	0	0	1	1	none	0.0001402221274146
T028	T270	FALSE	FALSE	0	0	1	1	none	0.0001236748713199
T035a	T270	FALSE	FALSE	0	0	1	1	none	8.09731064909e-05
T035b	T270	FALSE	FALSE	0	0	1	1	none	0.0001396969756149
T040	T270	FALSE	FALSE	0	0	1	1	none	0.0001298703242231
T056	T270	FALSE	FALSE	0	0	1	1	none	0.0001405461948566
T059	T270	FALSE	FALSE	0	0	1	1	none	6.56141168629e-05
T065	T270	FALSE	FALSE	0	0	1	1	none	0.0001322223807465
T069	T270	FALSE	FALSE	0	0	1	1	none	5.14875085749e-05
T073	T270	FALSE	FALSE	0	0	1	1	none	0.0001391491821109
T075	T270	FALSE	FALSE	0	0	1	1	none	0.0001318760146636
T077	T270	FALSE	FALSE	0	0	1	1	none	0.0001385347756406
T087	T270	FALSE	FALSE	0	0	1	1	none	0.0001379203691703
T095	T270	FALSE	FALSE	0	0	1	1	none	8.00879992508e-05
T099a	T270	FALSE	FALSE	0	0	1	1	none	7.86046263007e-05
T102	T270	FALSE	FALSE	0	0	1	1	none	8.4189775169e-05
T104	T270	FALSE	FALSE	0	0	1	1	none	0.0001279203566071
T105	T270	FALSE	FALSE	0	0	1	1	none	0.0001340656001574
T107	T270	FALSE	FALSE	0	0	1	1	none	8.4189775169e-05
T126	T270	FALSE	FALSE	0	0	1	1	none	6.9648024299e-06
T156	T270	FALSE	FALSE	0	0	1	1	none	0.000132651487351
T159a	T270	FALSE	FALSE	0	0	1	1	none	0.0001366915562297
T182	T270	FALSE	FALSE	0	0	1	1	none	0.0001335185021995
T188	T270	FALSE	FALSE	0	0	1	1	none	0.0001213205153729
T192	T270	FALSE	FALSE	0	0	1	1	none	2.0976058266e-05
T223	T270	FALSE	FALSE	0	0	1	1	none	0.0001359761280807
T225	T270	FALSE	FALSE	0	0	1	1	none	0.0001351091132322
T230	T270	FALSE	FALSE	0	0	1	1	none	0.0001396281866829
T232	T270	TRUE	TRUE	1	0	1	1	anc	1.117432471e-06
T241	T270	FALSE	FALSE	0	0	1	1	none	0.0001498910195369
S002	T271b	FALSE	FALSE	0	0	1	1	none	7.22698424463e-05
S007	T271b	FALSE	FALSE	0	0	1	1	none	6.12950280826e-05
S021	T271b	FALSE	FALSE	0	0	1	1	none	7.18859095632e-05
S024	T271b	FALSE	FALSE	0	0	1	1	none	7.27205046866e-05
S025	T271b	FALSE	FALSE	0	0	1	1	none	7.90566239518e-05
S026	T271b	FALSE	FALSE	0	0	1	1	none	7.07640862143e-05
S038	T271b	FALSE	FALSE	0	0	1	1	none	9.3392509652e-06
S039	T271b	FALSE	FALSE	0	0	1	1	none	7.40810929629e-05
S040	T271b	FALSE	FALSE	0	0	1	1	none	0.0001128783698419
S042	T271b	FALSE	FALSE	0	0	1	1	none	7.29988987612e-05
S071	T271b	FALSE	FALSE	0	0	1	1	none	0.0001080150514246
S078	T271b	FALSE	FALSE	0	0	1	1	none	7.12202028353e-05
S081	T271b	FALSE	FALSE	0	0	1	1	none	7.31147225038e-05
S085	T271b	FALSE	FALSE	0	0	1	1	none	0.0001071010388473
S087	T271b	FALSE	FALSE	0	0	1	1	none	0.0001147563366032
S093	T271b	FALSE	FALSE	0	0	1	1	none	9.38137061596e-05
S097	T271b	FALSE	FALSE	0	0	1	1	none	7.76156963868e-05
S102	T271b	FALSE	FALSE	0	0	1	1	none	0.0001120866148213
S106	T271b	FALSE	FALSE	0	0	1	1	none	7.71083554243e-05
S130	T271b	FALSE	FALSE	0	0	1	1	none	0.0001142546647719
T009	T271b	FALSE	FALSE	0	0	1	1	none	8.3180821719e-05
T010	T271b	FALSE	FALSE	0	0	1	1	none	8.41656309037e-05
T013	T271b	FALSE	FALSE	0	0	1	1	none	1.58679831737e-05
T014	T271b	FALSE	FALSE	0	0	1	1	none	7.38507449339e-05
T020	T271b	FALSE	FALSE	0	0	1	1	none	8.5594024512e-06
T021	T271b	FALSE	FALSE	0	0	1	1	none	8.4868173493e-05
T028	T271b	FALSE	FALSE	0	0	1	1	none	5.01765233469e-05
T035a	T271b	FALSE	FALSE	0	0	1	1	none	0.0001149128476293
T035b	T271b	FALSE	FALSE	0	0	1	1	none	8.43430216933e-05
T040	T271b	FALSE	FALSE	0	0	1	1	none	7.45163703015e-05
T056	T271b	FALSE	FALSE	0	0	1	1	none	8.5192240935e-05
T059	T271b	FALSE	FALSE	0	0	1	1	none	0.0001162146629293
T065	T271b	FALSE	FALSE	0	0	1	1	none	8.9231917935e-06
T069	T271b	FALSE	FALSE	0	0	1	1	none	0.0001270229603573
T073	T271b	FALSE	FALSE	0	0	1	1	none	8.37952281893e-05
T075	T271b	FALSE	FALSE	0	0	1	1	none	7.47859528186e-05
T077	T271b	FALSE	FALSE	0	0	1	1	none	8.3180821719e-05
T087	T271b	FALSE	FALSE	0	0	1	1	none	8.25664152487e-05
T095	T271b	FALSE	FALSE	0	0	1	1	none	0.0001140277403892
T099a	T271b	FALSE	FALSE	0	0	1	1	none	0.0001125443674391
T102	T271b	FALSE	FALSE	0	0	1	1	none	0.0001181295163074
T104	T271b	FALSE	FALSE	0	0	1	1	none	5.44220086341e-05
T105	T271b	FALSE	FALSE	0	0	1	1	none	1.07664112044e-05
T107	T271b	FALSE	FALSE	0	0	1	1	none	0.0001181295163074
T126	T271b	FALSE	FALSE	0	0	1	1	none	0.0001358019980129
T156	T271b	FALSE	FALSE	0	0	1	1	none	6.144064703e-06
T159a	T271b	FALSE	FALSE	0	0	1	1	none	8.13376023081e-05
T182	T271b	FALSE	FALSE	0	0	1	1	none	8.9905003059e-06
T188	T271b	FALSE	FALSE	0	0	1	1	none	4.78221673999e-05
T192	T271b	FALSE	FALSE	0	0	1	1	none	0.000149813253849
T223	T271b	FALSE	FALSE	0	0	1	1	none	1.14481261871e-05
T225	T271b	FALSE	FALSE	0	0	1	1	none	6.144064703e-06
T230	T271b	FALSE	FALSE	0	0	1	1	none	8.42742327613e-05
T232	T271b	FALSE	FALSE	0	0	1	1	none	0.0001327628678206
T241	T271b	FALSE	FALSE	0	0	1	1	none	2.65918305839e-05
T270	T271b	FALSE	FALSE	0	0	1	1	none	0.0001351091132322
S002	T301	FALSE	FALSE	0	0	1	1	none	0.0001400758769377
S007	T301	FALSE	FALSE	0	0	1	1	none	0.0001472454566254
S021	T301	FALSE	FALSE	0	0	1	1	none	0.0001396919440546
S024	T301	FALSE	FALSE	0	0	1	1	none	0.000140526539178
S025	T301	FALSE	FALSE	0	0	1	1	none	0.0001468626584432
S026	T301	FALSE	FALSE	0	0	1	1	none	0.0001385701207057
S038	T301	FALSE	FALSE	0	0	1	1	none	0.000145090520488
S039	T301	FALSE	FALSE	0	0	1	1	none	0.0001418871274543
S040	T301	FALSE	FALSE	0	0	1	1	none	7.47299043453e-05
S042	T301	FALSE	FALSE	0	0	1	1	none	0.0001408049332526
S071	T301	FALSE	FALSE	0	0	1	1	none	4.37028672714e-05
S078	T301	FALSE	FALSE	0	0	1	1	none	0.0001390262373267
S081	T301	FALSE	FALSE	0	0	1	1	none	0.0001409207569952
S085	T301	FALSE	FALSE	0	0	1	1	none	8.56133782787e-05
S087	T301	FALSE	FALSE	0	0	1	1	none	9.32686760346e-05
S093	T301	FALSE	FALSE	0	0	1	1	none	7.2326045591e-05
S097	T301	FALSE	FALSE	0	0	1	1	none	0.0001454217308782
S102	T301	FALSE	FALSE	0	0	1	1	none	7.39381493247e-05
S106	T301	FALSE	FALSE	0	0	1	1	none	0.0001449143899157
S130	T301	FALSE	FALSE	0	0	1	1	none	9.27670042033e-05
T009	T301	FALSE	FALSE	0	0	1	1	none	0.0001509868562104
T010	T301	FALSE	FALSE	0	0	1	1	none	0.0001519716653951
T013	T301	FALSE	FALSE	0	0	1	1	none	0.0001516192526965
T014	T301	FALSE	FALSE	0	0	1	1	none	0.0001416567794253
T020	T301	FALSE	FALSE	0	0	1	1	none	0.000144310671974
T021	T301	FALSE	FALSE	0	0	1	1	none	0.0001526742079844
T028	T301	FALSE	FALSE	0	0	1	1	none	0.0001361269518897
T035a	T301	FALSE	FALSE	0	0	1	1	none	9.34251870607e-05
T035b	T301	FALSE	FALSE	0	0	1	1	none	0.0001521490561847
T040	T301	FALSE	FALSE	0	0	1	1	none	0.0001423224047929
T056	T301	FALSE	FALSE	0	0	1	1	none	0.0001529982754264
T059	T301	FALSE	FALSE	0	0	1	1	none	7.80661974327e-05
T065	T301	FALSE	FALSE	0	0	1	1	none	0.0001446744613163
T069	T301	FALSE	FALSE	0	0	1	1	none	6.39395891447e-05
T073	T301	FALSE	FALSE	0	0	1	1	none	0.0001516012626807
T075	T301	FALSE	FALSE	0	0	1	1	none	0.0001443280952334
T077	T301	FALSE	FALSE	0	0	1	1	none	0.0001509868562104
T087	T301	FALSE	FALSE	0	0	1	1	none	0.0001503724497401
T095	T301	FALSE	FALSE	0	0	1	1	none	9.25400798206e-05
T099a	T301	FALSE	FALSE	0	0	1	1	none	9.10567068705e-05
T102	T301	FALSE	FALSE	0	0	1	1	none	9.66418557388e-05
T104	T301	FALSE	FALSE	0	0	1	1	none	0.0001403724371769
T105	T301	FALSE	FALSE	0	0	1	1	none	0.0001465176807272
T107	T301	FALSE	FALSE	0	0	1	1	none	9.66418557388e-05
T126	T301	FALSE	FALSE	1	0	1	1	anc	6.2295375564e-06
T156	T301	FALSE	FALSE	0	0	1	1	none	0.0001451035679208
T159a	T301	FALSE	FALSE	0	0	1	1	none	0.0001491436367995
T182	T301	FALSE	FALSE	0	0	1	1	none	0.0001459705827693
T188	T301	FALSE	FALSE	0	0	1	1	none	0.0001337725959427
T192	T301	FALSE	FALSE	0	0	1	1	none	1.83975739816e-05
T223	T301	FALSE	FALSE	0	0	1	1	none	0.0001484282086505
T225	T301	FALSE	FALSE	0	0	1	1	none	0.000147561193802
T230	T301	FALSE	FALSE	0	0	1	1	none	0.0001520802672527
T232	T301	FALSE	FALSE	0	0	1	1	none	1.63777528074e-05
T241	T301	FALSE	FALSE	0	0	1	1	none	0.0001623431001067
T270	T301	FALSE	FALSE	0	0	1	1	none	1.8723998219e-05
T271b	T301	FALSE	FALSE	0	0	1	1	none	0.000147561193802
S002	T303	FALSE	FALSE	0	0	1	1	none	0.000141923251187
S007	T303	FALSE	FALSE	0	0	1	1	none	0.0001490928308747
S021	T303	FALSE	FALSE	0	0	1	1	none	0.0001415393183039
S024	T303	FALSE	FALSE	0	0	1	1	none	0.0001423739134273
S025	T303	FALSE	FALSE	0	0	1	1	none	0.0001487100326925
S026	T303	FALSE	FALSE	0	0	1	1	none	0.000140417494955
S038	T303	FALSE	FALSE	0	0	1	1	none	0.0001469378947373
S039	T303	FALSE	FALSE	0	0	1	1	none	0.0001437345017036
S040	T303	FALSE	FALSE	0	0	1	1	none	7.65772785946e-05
S042	T303	FALSE	FALSE	0	0	1	1	none	0.0001426523075019
S071	T303	FALSE	FALSE	0	0	1	1	none	4.55502415207e-05
S078	T303	FALSE	FALSE	0	0	1	1	none	0.000140873611576
S081	T303	FALSE	FALSE	0	0	1	1	none	0.0001427681312445
S085	T303	FALSE	FALSE	0	0	1	1	none	8.7460752528e-05
S087	T303	FALSE	FALSE	0	0	1	1	none	9.51160502839e-05
S093	T303	FALSE	FALSE	0	0	1	1	none	7.41734198403e-05
S097	T303	FALSE	FALSE	0	0	1	1	none	0.0001472691051275
S102	T303	FALSE	FALSE	0	0	1	1	none	7.5785523574e-05
S106	T303	FALSE	FALSE	0	0	1	1	none	0.000146761764165
S130	T303	FALSE	FALSE	0	0	1	1	none	9.46143784526e-05
T009	T303	FALSE	FALSE	0	0	1	1	none	0.0001528342304597
T010	T303	FALSE	FALSE	0	0	1	1	none	0.0001538190396444
T013	T303	FALSE	FALSE	0	0	1	1	none	0.0001534666269458
T014	T303	FALSE	FALSE	0	0	1	1	none	0.0001435041536746
T020	T303	FALSE	FALSE	0	0	1	1	none	0.0001461580462233
T021	T303	FALSE	FALSE	0	0	1	1	none	0.0001545215822337
T028	T303	FALSE	FALSE	0	0	1	1	none	0.000137974326139
T035a	T303	FALSE	FALSE	0	0	1	1	none	9.527256131e-05
T035b	T303	FALSE	FALSE	0	0	1	1	none	0.000153996430434
T040	T303	FALSE	FALSE	0	0	1	1	none	0.0001441697790422
T056	T303	FALSE	FALSE	0	0	1	1	none	0.0001548456496757
T059	T303	FALSE	FALSE	0	0	1	1	none	7.9913571682e-05
T065	T303	FALSE	FALSE	0	0	1	1	none	0.0001465218355656
T069	T303	FALSE	FALSE	0	0	1	1	none	6.5786963394e-05
T073	T303	FALSE	FALSE	0	0	1	1	none	0.00015344863693
T075	T303	FALSE	FALSE	0	0	1	1	none	0.0001461754694827
T077	T303	FALSE	FALSE	0	0	1	1	none	0.0001528342304597
T087	T303	FALSE	FALSE	0	0	1	1	none	0.0001522198239894
T095	T303	FALSE	FALSE	0	0	1	1	none	9.43874540699e-05
T099a	T303	FALSE	FALSE	0	0	1	1	none	9.29040811198e-05
T102	T303	FALSE	FALSE	0	0	1	1	none	9.84892299881e-05
T104	T303	FALSE	FALSE	0	0	1	1	none	0.0001422198114262
T105	T303	FALSE	FALSE	0	0	1	1	none	0.0001483650549765
T107	T303	FALSE	FALSE	0	0	1	1	none	9.84892299881e-05
T126	T303	FALSE	FALSE	1	0	1	1	anc	3.7760665136e-06
T156	T303	FALSE	FALSE	0	0	1	1	none	0.0001469509421701
T159a	T303	FALSE	FALSE	0	0	1	1	none	0.0001509910110488
T182	T303	FALSE	FALSE	0	0	1	1	none	0.0001478179570186
T188	T303	FALSE	FALSE	0	0	1	1	none	0.000135619970192
T192	T303	FALSE	FALSE	0	0	1	1	none	1.90161352903e-05
T223	T303	FALSE	FALSE	0	0	1	1	none	0.0001502755828998
T225	T303	FALSE	FALSE	0	0	1	1	none	0.0001494085680513
T230	T303	FALSE	FALSE	0	0	1	1	none	0.000153927641502
T232	T303	FALSE	FALSE	0	0	1	1	none	1.82251270567e-05
T241	T303	FALSE	FALSE	0	0	1	1	none	0.000164190474356
T270	T303	FALSE	FALSE	0	0	1	1	none	2.05713724683e-05
T271b	T303	FALSE	FALSE	0	0	1	1	none	0.0001494085680513
T301	T303	FALSE	FALSE	0	0	1	1	none	1.79928881839e-05
S002	T322	FALSE	FALSE	0	0	1	1	none	8.58229358103999e-05
S007	T322	FALSE	FALSE	0	0	1	1	none	7.48481214466999e-05
S021	T322	FALSE	FALSE	0	0	1	1	none	8.54390029272999e-05
S024	T322	FALSE	FALSE	0	0	1	1	none	8.62735980506999e-05
S025	T322	FALSE	FALSE	0	0	1	1	none	9.26097173158999e-05
S026	T322	FALSE	FALSE	0	0	1	1	none	8.43171795783999e-05
S038	T322	FALSE	FALSE	0	0	1	1	none	2.16635313887e-05
S039	T322	FALSE	FALSE	0	0	1	1	none	8.76341863269999e-05
S040	T322	FALSE	FALSE	0	0	1	1	none	0.000126431463206
S042	T322	FALSE	FALSE	0	0	1	1	none	8.65519921252999e-05
S071	T322	FALSE	FALSE	0	0	1	1	none	0.0001215681447887
S078	T322	FALSE	FALSE	0	0	1	1	none	8.47732961993999e-05
S081	T322	FALSE	FALSE	0	0	1	1	none	8.66678158678999e-05
S085	T322	FALSE	FALSE	0	0	1	1	none	0.0001206541322114
S087	T322	FALSE	FALSE	0	0	1	1	none	0.0001283094299673
S093	T322	FALSE	FALSE	0	0	1	1	none	0.0001073667995237
S097	T322	FALSE	FALSE	0	0	1	1	none	9.11687897508999e-05
S102	T322	FALSE	FALSE	0	0	1	1	none	0.0001256397081854
S106	T322	FALSE	FALSE	0	0	1	1	none	9.06614487883999e-05
S130	T322	FALSE	FALSE	0	0	1	1	none	0.000127807758136
T009	T322	FALSE	FALSE	0	0	1	1	none	9.67339150830999e-05
T010	T322	FALSE	FALSE	0	0	1	1	none	9.77187242677999e-05
T013	T322	FALSE	FALSE	0	0	1	1	none	1.51621947182e-05
T014	T322	FALSE	FALSE	0	0	1	1	none	8.74038382979999e-05
T020	T322	FALSE	FALSE	0	0	1	1	none	2.08836828747e-05
T021	T322	FALSE	FALSE	0	0	1	1	none	9.84212668570999e-05
T028	T322	FALSE	FALSE	0	0	1	1	none	6.3729616711e-05
T035a	T322	FALSE	FALSE	0	0	1	1	none	0.0001284659409934
T035b	T322	FALSE	FALSE	0	0	1	1	none	9.78961150573999e-05
T040	T322	FALSE	FALSE	0	0	1	1	none	8.80694636655999e-05
T056	T322	FALSE	FALSE	0	0	1	1	none	9.87453342990999e-05
T059	T322	FALSE	FALSE	0	0	1	1	none	0.0001297677562934
T065	T322	FALSE	FALSE	0	0	1	1	none	1.87898463358e-05
T069	T322	FALSE	FALSE	0	0	1	1	none	0.0001405760537214
T073	T322	FALSE	FALSE	0	0	1	1	none	9.73483215533999e-05
T075	T322	FALSE	FALSE	0	0	1	1	none	8.83390461827e-05
T077	T322	FALSE	FALSE	0	0	1	1	none	9.67339150830999e-05
T087	T322	FALSE	FALSE	0	0	1	1	none	9.61195086127999e-05
T095	T322	FALSE	FALSE	0	0	1	1	none	0.0001275808337533
T099a	T322	FALSE	FALSE	0	0	1	1	none	0.0001260974608032
T102	T322	FALSE	FALSE	0	0	1	1	none	0.0001316826096715
T104	T322	FALSE	FALSE	0	0	1	1	none	6.79751019982e-05
T105	T322	FALSE	FALSE	0	0	1	1	none	2.06330657467e-05
T107	T322	FALSE	FALSE	0	0	1	1	none	0.0001316826096715
T126	T322	FALSE	FALSE	0	0	1	1	none	0.000149355091377
T156	T322	FALSE	FALSE	0	0	1	1	none	2.29053917621e-05
T159a	T322	FALSE	FALSE	0	0	1	1	none	9.48906956721999e-05
T182	T322	FALSE	FALSE	0	0	1	1	none	2.37724066106e-05
T188	T322	FALSE	FALSE	0	0	1	1	none	6.1375260764e-05
T192	T322	FALSE	FALSE	0	0	1	1	none	0.0001633663472131
T223	T322	FALSE	FALSE	0	0	1	1	none	2.62300324918e-05
T225	T322	FALSE	FALSE	0	0	1	1	none	2.53630176433e-05
T230	T322	FALSE	FALSE	0	0	1	1	none	9.78273261253999e-05
T232	T322	FALSE	FALSE	0	0	1	1	none	0.0001463159611847
T241	T322	FALSE	FALSE	0	0	1	1	none	4.9152517624e-06
T270	T322	FALSE	FALSE	0	0	1	1	none	0.0001486622065963
T271b	T322	FALSE	FALSE	0	0	1	1	none	2.53630176433e-05
T301	T322	FALSE	FALSE	0	0	1	1	none	0.0001611142871661
T303	T322	FALSE	FALSE	0	0	1	1	none	0.0001629616614154
S002	T327b	FALSE	FALSE	0	0	1	1	none	0.0001216935600038
S007	T327b	FALSE	FALSE	0	0	1	1	none	0.0001288631396915
S021	T327b	FALSE	FALSE	0	0	1	1	none	0.0001213096271207
S024	T327b	FALSE	FALSE	0	0	1	1	none	0.0001221442222441
S025	T327b	FALSE	FALSE	0	0	1	1	none	0.0001284803415093
S026	T327b	FALSE	FALSE	0	0	1	1	none	0.0001201878037718
S038	T327b	FALSE	FALSE	0	0	1	1	none	0.0001267082035541
S039	T327b	FALSE	FALSE	0	0	1	1	none	0.0001235048105204
S040	T327b	FALSE	FALSE	0	0	1	1	none	5.63475874114e-05
S042	T327b	FALSE	FALSE	0	0	1	1	none	0.0001224226163187
S071	T327b	FALSE	FALSE	0	0	1	1	none	3.96996818001e-05
S078	T327b	FALSE	FALSE	0	0	1	1	none	0.0001206439203928
S081	T327b	FALSE	FALSE	0	0	1	1	none	0.0001225384400613
S085	T327b	FALSE	FALSE	0	0	1	1	none	6.72310613448e-05
S087	T327b	FALSE	FALSE	0	0	1	1	none	7.48863591007e-05
S093	T327b	FALSE	FALSE	0	0	1	1	none	5.39437286571e-05
S097	T327b	FALSE	FALSE	0	0	1	1	none	0.0001270394139443
S102	T327b	FALSE	FALSE	0	0	1	1	none	5.55558323908e-05
S106	T327b	FALSE	FALSE	0	0	1	1	none	0.0001265320729818
S130	T327b	FALSE	FALSE	0	0	1	1	none	7.43846872694e-05
T009	T327b	FALSE	FALSE	0	0	1	1	none	0.0001326045392765
T010	T327b	FALSE	FALSE	0	0	1	1	none	0.0001335893484612
T013	T327b	FALSE	FALSE	0	0	1	1	none	0.0001332369357626
T014	T327b	FALSE	FALSE	0	0	1	1	none	0.0001232744624914
T020	T327b	FALSE	FALSE	0	0	1	1	none	0.0001259283550401
T021	T327b	FALSE	FALSE	0	0	1	1	none	0.0001342918910505
T028	T327b	FALSE	FALSE	0	0	1	1	none	0.0001177446349558
T035a	T327b	FALSE	FALSE	0	0	1	1	none	7.50428701268e-05
T035b	T327b	FALSE	FALSE	0	0	1	1	none	0.0001337667392508
T040	T327b	FALSE	FALSE	0	0	1	1	none	0.000123940087859
T056	T327b	FALSE	FALSE	0	0	1	1	none	0.0001346159584925
T059	T327b	FALSE	FALSE	0	0	1	1	none	5.96838804988e-05
T065	T327b	FALSE	FALSE	0	0	1	1	none	0.0001262921443824
T069	T327b	FALSE	FALSE	0	0	1	1	none	5.87075907328e-05
T073	T327b	FALSE	FALSE	0	0	1	1	none	0.0001332189457468
T075	T327b	FALSE	FALSE	0	0	1	1	none	0.0001259457782995
T077	T327b	FALSE	FALSE	0	0	1	1	none	0.0001326045392765
T087	T327b	FALSE	FALSE	0	0	1	1	none	0.0001319901328062
T095	T327b	FALSE	FALSE	0	0	1	1	none	7.41577628867e-05
T099a	T327b	FALSE	FALSE	0	0	1	1	none	7.26743899366e-05
T102	T327b	FALSE	FALSE	0	0	1	1	none	7.82595388049e-05
T104	T327b	FALSE	FALSE	0	0	1	1	none	0.000121990120243
T105	T327b	FALSE	FALSE	0	0	1	1	none	0.0001281353637933
T107	T327b	FALSE	FALSE	0	0	1	1	none	7.82595388049e-05
T126	T327b	FALSE	FALSE	0	0	1	1	none	6.74866283884e-05
T156	T327b	FALSE	FALSE	0	0	1	1	none	0.0001267212509869
T159a	T327b	FALSE	FALSE	0	0	1	1	none	0.0001307613198656
T182	T327b	FALSE	FALSE	0	0	1	1	none	0.0001275882658354
T188	T327b	FALSE	FALSE	0	0	1	1	none	0.0001153902790088
T192	T327b	FALSE	FALSE	0	0	1	1	none	8.14978842245e-05
T223	T327b	FALSE	FALSE	0	0	1	1	none	0.0001300458917166
T225	T327b	FALSE	FALSE	0	0	1	1	none	0.0001291788768681
T230	T327b	FALSE	FALSE	0	0	1	1	none	0.0001336979503188
T232	T327b	FALSE	FALSE	0	0	1	1	none	6.44474981961e-05
T241	T327b	FALSE	FALSE	0	0	1	1	none	0.0001439607831728
T270	T327b	FALSE	FALSE	0	0	1	1	none	6.67937436077e-05
T271b	T327b	FALSE	FALSE	0	0	1	1	none	0.0001291788768681
T301	T327b	FALSE	FALSE	0	0	1	1	none	7.92458241775e-05
T303	T327b	FALSE	FALSE	0	0	1	1	none	8.10931984268e-05
T322	T327b	FALSE	FALSE	0	0	1	1	none	0.0001427319702322
S002	T330	TRUE	TRUE	0	0	1	1	none	0.000118007121182
S007	T330	TRUE	TRUE	0	0	1	1	none	0.0001251767008697
S021	T330	TRUE	TRUE	0	0	1	1	none	0.0001176231882989
S024	T330	TRUE	TRUE	0	0	1	1	none	0.0001184577834223
S025	T330	TRUE	TRUE	0	0	1	1	none	0.0001247939026875
S026	T330	TRUE	TRUE	0	0	1	1	none	0.00011650136495
S038	T330	TRUE	TRUE	0	0	1	1	none	0.0001230217647323
S039	T330	TRUE	TRUE	0	0	1	1	none	0.0001198183716986
S040	T330	TRUE	TRUE	0	0	1	1	none	5.26611485896e-05
S042	T330	TRUE	TRUE	0	0	1	1	none	0.0001187361774969
S071	T330	TRUE	TRUE	0	0	1	1	none	3.60132429783e-05
S078	T330	TRUE	TRUE	0	0	1	1	none	0.000116957481571
S081	T330	TRUE	TRUE	0	0	1	1	none	0.0001188520012395
S085	T330	TRUE	TRUE	0	0	1	1	none	6.3544622523e-05
S087	T330	TRUE	TRUE	0	0	1	1	none	7.11999202789e-05
S093	T330	TRUE	TRUE	0	0	1	1	none	5.02572898353e-05
S097	T330	TRUE	TRUE	0	0	1	1	none	0.0001233529751225
S102	T330	TRUE	TRUE	0	0	1	1	none	5.1869393569e-05
S106	T330	TRUE	TRUE	0	0	1	1	none	0.00012284563416
S130	T330	TRUE	TRUE	0	0	1	1	none	7.06982484476e-05
T009	T330	TRUE	TRUE	0	0	1	1	none	0.0001289181004547
T010	T330	TRUE	TRUE	0	0	1	1	none	0.0001299029096394
T013	T330	FALSE	FALSE	0	0	1	1	none	0.0001295504969408
T014	T330	TRUE	TRUE	0	0	1	1	none	0.0001195880236696
T020	T330	TRUE	TRUE	0	0	1	1	none	0.0001222419162183
T021	T330	TRUE	TRUE	0	0	1	1	none	0.0001306054522287
T028	T330	TRUE	TRUE	0	0	1	1	none	0.000114058196134
T035a	T330	TRUE	TRUE	0	0	1	1	none	7.1356431305e-05
T035b	T330	FALSE	FALSE	0	0	1	1	none	0.000130080300429
T040	T330	TRUE	TRUE	0	0	1	1	none	0.0001202536490372
T056	T330	FALSE	FALSE	0	0	1	1	none	0.0001309295196707
T059	T330	TRUE	TRUE	0	0	1	1	none	5.5997441677e-05
T065	T330	TRUE	TRUE	0	0	1	1	none	0.0001226057055606
T069	T330	TRUE	TRUE	0	0	1	1	none	5.5021151911e-05
T073	T330	TRUE	TRUE	0	0	1	1	none	0.000129532506925
T075	T330	TRUE	TRUE	0	0	1	1	none	0.0001222593394777
T077	T330	TRUE	TRUE	0	0	1	1	none	0.0001289181004547
T087	T330	FALSE	FALSE	0	0	1	1	none	0.0001283036939844
T095	T330	TRUE	TRUE	0	0	1	1	none	7.04713240649e-05
T099a	T330	TRUE	TRUE	0	0	1	1	none	6.89879511148e-05
T102	T330	FALSE	FALSE	0	0	1	1	none	7.45730999831e-05
T104	T330	FALSE	FALSE	0	0	1	1	none	0.0001183036814212
T105	T330	FALSE	FALSE	0	0	1	1	none	0.0001244489249715
T107	T330	FALSE	FALSE	0	0	1	1	none	7.45730999831e-05
T126	T330	TRUE	TRUE	0	0	1	1	none	6.38001895666e-05
T156	T330	FALSE	FALSE	0	0	1	1	none	0.0001230348121651
T159a	T330	TRUE	TRUE	0	0	1	1	none	0.0001270748810438
T182	T330	FALSE	FALSE	0	0	1	1	none	0.0001239018270136
T188	T330	TRUE	TRUE	0	0	1	1	none	0.000111703840187
T192	T330	FALSE	FALSE	0	0	1	1	none	7.78114454027e-05
T223	T330	FALSE	FALSE	0	0	1	1	none	0.0001263594528948
T225	T330	FALSE	FALSE	0	0	1	1	none	0.0001254924380463
T230	T330	FALSE	FALSE	0	0	1	1	none	0.000130011511497
T232	T330	TRUE	TRUE	0	0	1	1	none	6.07610593743e-05
T241	T330	FALSE	FALSE	0	0	1	1	none	0.000140274344351
T270	T330	FALSE	FALSE	0	0	1	1	none	6.31073047859e-05
T271b	T330	FALSE	FALSE	0	0	1	1	none	0.0001254924380463
T301	T330	FALSE	FALSE	0	0	1	1	none	7.55593853557e-05
T303	T330	FALSE	FALSE	0	0	1	1	none	7.7406759605e-05
T322	T330	FALSE	FALSE	0	0	1	1	none	0.0001390455314104
T327b	T330	TRUE	TRUE	0	1	1	1	desc	6.144064703e-07
S002	T335	FALSE	FALSE	0	0	1	1	none	0.0001387193907109
S007	T335	FALSE	FALSE	0	0	1	1	none	0.0001458889703986
S021	T335	FALSE	FALSE	0	0	1	1	none	0.0001383354578278
S024	T335	FALSE	FALSE	0	0	1	1	none	0.0001391700529512
S025	T335	FALSE	FALSE	0	0	1	1	none	0.0001455061722164
S026	T335	FALSE	FALSE	0	0	1	1	none	0.0001372136344789
S038	T335	FALSE	FALSE	0	0	1	1	none	0.0001437340342612
S039	T335	FALSE	FALSE	0	0	1	1	none	0.0001405306412275
S040	T335	FALSE	FALSE	0	0	1	1	none	7.33734181185e-05
S042	T335	FALSE	FALSE	0	0	1	1	none	0.0001394484470258
S071	T335	FALSE	FALSE	0	0	1	1	none	4.23463810446e-05
S078	T335	FALSE	FALSE	0	0	1	1	none	0.0001376697510999
S081	T335	FALSE	FALSE	0	0	1	1	none	0.0001395642707684
S085	T335	FALSE	FALSE	0	0	1	1	none	8.42568920519e-05
S087	T335	FALSE	FALSE	0	0	1	1	none	9.19121898078e-05
S093	T335	FALSE	FALSE	0	0	1	1	none	7.09695593642e-05
S097	T335	FALSE	FALSE	0	0	1	1	none	0.0001440652446514
S102	T335	FALSE	FALSE	0	0	1	1	none	7.25816630979e-05
S106	T335	FALSE	FALSE	0	0	1	1	none	0.0001435579036889
S130	T335	FALSE	FALSE	0	0	1	1	none	9.14105179765e-05
T009	T335	FALSE	FALSE	0	0	1	1	none	0.0001496303699836
T010	T335	FALSE	FALSE	0	0	1	1	none	0.0001506151791683
T013	T335	FALSE	FALSE	0	0	1	1	none	0.0001502627664697
T014	T335	FALSE	FALSE	0	0	1	1	none	0.0001403002931985
T020	T335	FALSE	FALSE	0	0	1	1	none	0.0001429541857472
T021	T335	FALSE	FALSE	0	0	1	1	none	0.0001513177217576
T028	T335	FALSE	FALSE	0	0	1	1	none	0.0001347704656629
T035a	T335	FALSE	FALSE	0	0	1	1	none	9.20687008339e-05
T035b	T335	FALSE	FALSE	0	0	1	1	none	0.0001507925699579
T040	T335	FALSE	FALSE	0	0	1	1	none	0.0001409659185661
T056	T335	FALSE	FALSE	0	0	1	1	none	0.0001516417891996
T059	T335	FALSE	FALSE	0	0	1	1	none	7.67097112059e-05
T065	T335	FALSE	FALSE	0	0	1	1	none	0.0001433179750895
T069	T335	FALSE	FALSE	0	0	1	1	none	6.25831029179e-05
T073	T335	FALSE	FALSE	0	0	1	1	none	0.0001502447764539
T075	T335	FALSE	FALSE	0	0	1	1	none	0.0001429716090066
T077	T335	FALSE	FALSE	0	0	1	1	none	0.0001496303699836
T087	T335	FALSE	FALSE	0	0	1	1	none	0.0001490159635133
T095	T335	FALSE	FALSE	0	0	1	1	none	9.11835935938e-05
T099a	T335	FALSE	FALSE	0	0	1	1	none	8.97002206437e-05
T102	T335	FALSE	FALSE	0	0	1	1	none	9.5285369512e-05
T104	T335	FALSE	FALSE	0	0	1	1	none	0.0001390159509501
T105	T335	FALSE	FALSE	0	0	1	1	none	0.0001451611945004
T107	T335	FALSE	FALSE	0	0	1	1	none	9.5285369512e-05
T126	T335	TRUE	TRUE	1	0	1	1	anc	6.144064703e-07
T156	T335	FALSE	FALSE	0	0	1	1	none	0.000143747081694
T159a	T335	FALSE	FALSE	0	0	1	1	none	0.0001477871505727
T182	T335	FALSE	FALSE	0	0	1	1	none	0.0001446140965425
T188	T335	FALSE	FALSE	0	0	1	1	none	0.0001324161097159
T192	T335	FALSE	FALSE	0	0	1	1	none	1.3354648933e-05
T223	T335	FALSE	FALSE	0	0	1	1	none	0.0001470717224237
T225	T335	FALSE	FALSE	0	0	1	1	none	0.0001462047075752
T230	T335	FALSE	FALSE	0	0	1	1	none	0.0001507237810259
T232	T335	FALSE	FALSE	0	0	1	1	none	1.50212665806e-05
T241	T335	FALSE	FALSE	0	0	1	1	none	0.0001609866138799
T270	T335	FALSE	FALSE	0	0	1	1	none	1.73675119922e-05
T271b	T335	FALSE	FALSE	0	0	1	1	none	0.0001462047075752
T301	T335	FALSE	FALSE	0	0	1	1	none	1.47890277078e-05
T303	T335	FALSE	FALSE	0	0	1	1	none	1.54075890165e-05
T322	T335	FALSE	FALSE	0	0	1	1	none	0.0001597578009393
T327b	T335	FALSE	FALSE	0	0	1	1	none	7.78893379507e-05
T330	T335	FALSE	FALSE	0	0	1	1	none	7.42028991289e-05
S002	T341	TRUE	TRUE	0	0	1	1	none	1.57214100965e-05
S007	T341	TRUE	TRUE	0	0	1	1	none	7.30956669842e-05
S021	T341	TRUE	TRUE	0	0	1	1	none	1.53374772134e-05
S024	T341	TRUE	TRUE	0	0	1	1	none	1.61720723368e-05
S025	T341	TRUE	TRUE	0	0	1	1	none	2.0910824957e-05
S026	T341	TRUE	TRUE	0	0	1	1	none	4.0532957815e-06
S038	T341	TRUE	TRUE	0	0	1	1	none	7.09407308468e-05
S039	T341	TRUE	TRUE	0	0	1	1	none	1.75326606131e-05
S040	T341	TRUE	TRUE	0	0	1	1	none	0.0001065346146921
S042	T341	TRUE	TRUE	0	0	1	1	none	1.64504664114e-05
S071	T341	TRUE	TRUE	0	0	1	1	none	0.0001016712962748
S078	T341	TRUE	TRUE	0	0	1	1	none	1.46717704855e-05
S081	T341	TRUE	TRUE	0	0	1	1	none	1.6566290154e-05
S085	T341	TRUE	TRUE	0	0	1	1	none	0.0001007572836975
S087	T341	TRUE	TRUE	0	0	1	1	none	0.0001084125814534
S093	T341	TRUE	TRUE	0	0	1	1	none	8.74699510098e-05
S097	T341	TRUE	TRUE	0	0	1	1	none	1.9469897392e-05
S102	T341	TRUE	TRUE	0	0	1	1	none	0.0001057428596715
S106	T341	TRUE	TRUE	0	0	1	1	none	2.05599230745e-05
S130	T341	TRUE	TRUE	0	0	1	1	none	0.0001079109096221
T009	T341	TRUE	TRUE	0	0	1	1	none	2.00774099442e-05
T010	T341	TRUE	TRUE	0	0	1	1	none	2.10622191289e-05
T013	T341	FALSE	FALSE	0	0	1	1	none	7.74694630553e-05
T014	T341	TRUE	TRUE	0	0	1	1	none	1.73023125841e-05
T020	T341	TRUE	TRUE	0	0	1	1	none	7.01608823328e-05
T021	T341	TRUE	TRUE	0	0	1	1	none	2.17647617182e-05
T028	T341	TRUE	TRUE	0	0	1	1	none	6.19771622485e-05
T035a	T341	TRUE	TRUE	0	0	1	1	none	0.0001085690924795
T035b	T341	FALSE	FALSE	0	0	1	1	none	2.12396099185e-05
T040	T341	TRUE	TRUE	0	0	1	1	none	1.79679379517e-05
T056	T341	FALSE	FALSE	0	0	1	1	none	2.20888291602e-05
T059	T341	TRUE	TRUE	0	0	1	1	none	0.0001098709077795
T065	T341	TRUE	TRUE	0	0	1	1	none	7.05246716751e-05
T069	T341	TRUE	TRUE	0	0	1	1	none	0.0001206792052075
T073	T341	TRUE	TRUE	0	0	1	1	none	2.06918164145e-05
T075	T341	TRUE	TRUE	0	0	1	1	none	7.01783055922e-05
T077	T341	TRUE	TRUE	0	0	1	1	none	2.00774099442e-05
T087	T341	FALSE	FALSE	0	0	1	1	none	1.94630034739e-05
T095	T341	TRUE	TRUE	0	0	1	1	none	0.0001076839852394
T099a	T341	TRUE	TRUE	0	0	1	1	none	0.0001062006122893
T102	T341	FALSE	FALSE	0	0	1	1	none	0.0001117857611576
T104	T341	FALSE	FALSE	0	0	1	1	none	6.62226475357e-05
T105	T341	FALSE	FALSE	0	0	1	1	none	7.2367891086e-05
T107	T341	FALSE	FALSE	0	0	1	1	none	0.0001117857611576
T126	T341	TRUE	TRUE	0	0	1	1	none	0.0001294582428631
T156	T341	FALSE	FALSE	0	0	1	1	none	7.09537782796e-05
[truncated: 1,161 more rows]
