# Supplementary material for: Improved characterisation of MRSA transmission using within-host bacterial sequence diversity
Source: eLife. 2019 Oct 8;8:e46402. doi: 10.7554/eLife.46402 (PMC6954020; doi:10.7554/eLife.46402)
Supplement: Figure 9—source data 1. [file elife-46402-fig9-data1.zip › Figure 9-source data 1/classifications/Classification_Posterior_ds_10percol_90.csv]

host.1	host.2	adjacent	contiguous	paths12	paths21	nodes1	nodes2	path.classification	min.distance.between.subgraphs
S002	S007	TRUE	TRUE	0	0	1	1	none	6.65521052281e-05
S002	S021	TRUE	TRUE	0	0	1	1	none	1.65680354708e-05
S007	S021	TRUE	TRUE	0	0	1	1	none	7.26273341697e-05
S002	S024	TRUE	TRUE	0	0	1	1	none	1.58941793954e-05
S007	S024	TRUE	TRUE	0	0	1	1	none	7.19534780943e-05
S021	S024	TRUE	TRUE	0	0	1	1	none	3.0661366658e-06
S002	S025	TRUE	TRUE	0	0	1	1	none	2.15798553436e-05
S007	S025	TRUE	TRUE	0	0	1	1	none	7.07913725605e-05
S021	S025	TRUE	TRUE	0	0	1	1	none	2.76550842852e-05
S024	S025	TRUE	TRUE	0	0	1	1	none	2.69812282098e-05
S002	S026	TRUE	TRUE	0	0	1	1	none	1.53079301258e-05
S007	S026	TRUE	TRUE	0	0	1	1	none	6.45194473427e-05
S021	S026	TRUE	TRUE	0	0	1	1	none	2.13831590674e-05
S024	S026	TRUE	TRUE	0	0	1	1	none	2.0709302992e-05
S025	S026	TRUE	TRUE	0	0	1	1	none	1.42068103122e-05
S002	S038	TRUE	TRUE	0	0	1	1	none	6.29256752965e-05
S007	S038	TRUE	TRUE	0	0	1	1	none	5.48276005064e-05
S021	S038	TRUE	TRUE	0	0	1	1	none	6.90009042381e-05
S024	S038	TRUE	TRUE	0	0	1	1	none	6.83270481627e-05
S025	S038	TRUE	TRUE	0	0	1	1	none	6.71649426289e-05
S026	S038	TRUE	TRUE	0	0	1	1	none	6.08930174111e-05
S002	S039	TRUE	TRUE	0	0	1	1	none	1.76659376242e-05
S007	S039	TRUE	TRUE	0	0	1	1	none	7.37252363231e-05
S021	S039	TRUE	TRUE	0	0	1	1	none	2.6703795466e-06
S024	S039	TRUE	TRUE	0	0	1	1	none	4.1640388192e-06
S025	S039	TRUE	TRUE	0	0	1	1	none	2.87529864386e-05
S026	S039	TRUE	TRUE	0	0	1	1	none	2.24810612208e-05
S038	S039	TRUE	TRUE	0	0	1	1	none	7.00988063915e-05
S002	S040	TRUE	TRUE	0	0	1	1	none	0.0001161037146432
S007	S040	TRUE	TRUE	0	0	1	1	none	0.0001209117556401
S021	S040	TRUE	TRUE	0	0	1	1	none	0.0001221789435848
S024	S040	TRUE	TRUE	0	0	1	1	none	0.0001215050875094
S025	S040	TRUE	TRUE	0	0	1	1	none	0.0001203429819756
S026	S040	TRUE	TRUE	0	0	1	1	none	0.0001140710567578
S038	S040	TRUE	TRUE	0	0	1	1	none	0.0001172853257085
S039	S040	TRUE	TRUE	0	0	1	1	none	0.0001232768457382
S002	S042	TRUE	TRUE	0	0	1	1	none	1.64083596533e-05
S007	S042	TRUE	TRUE	0	0	1	1	none	7.24676583522e-05
S021	S042	TRUE	TRUE	0	0	1	1	none	4.7764572189e-06
S024	S042	TRUE	TRUE	0	0	1	1	none	4.1026011435e-06
S025	S042	TRUE	TRUE	0	0	1	1	none	2.74954084677e-05
S026	S042	TRUE	TRUE	0	0	1	1	none	2.12234832499e-05
S038	S042	TRUE	TRUE	0	0	1	1	none	6.88412284206e-05
S039	S042	TRUE	TRUE	0	0	1	1	none	5.8743593723e-06
S040	S042	TRUE	TRUE	0	0	1	1	none	0.0001220192677673
S002	S071	TRUE	TRUE	0	0	1	1	none	9.85115092752e-05
S007	S071	TRUE	TRUE	0	0	1	1	none	0.0001033195502721
S021	S071	TRUE	TRUE	0	0	1	1	none	0.0001045867382168
S024	S071	TRUE	TRUE	0	0	1	1	none	0.0001039128821414
S025	S071	TRUE	TRUE	0	0	1	1	none	0.0001027507766076
S026	S071	TRUE	TRUE	0	0	1	1	none	9.64788513898e-05
S038	S071	TRUE	TRUE	0	0	1	1	none	9.96931203405e-05
S039	S071	TRUE	TRUE	0	0	1	1	none	0.0001056846403702
S040	S071	TRUE	TRUE	0	0	1	1	none	2.63588793112e-05
S042	S071	TRUE	TRUE	0	0	1	1	none	0.0001044270623993
S002	S078	TRUE	TRUE	0	0	1	1	none	1.36072736326e-05
S007	S078	TRUE	TRUE	0	0	1	1	none	6.96665723315e-05
S021	S078	TRUE	TRUE	0	0	1	1	none	9.3456572442e-06
S024	S078	TRUE	TRUE	0	0	1	1	none	8.6718011688e-06
S025	S078	TRUE	TRUE	0	0	1	1	none	2.4694322447e-05
S026	S078	TRUE	TRUE	0	0	1	1	none	1.84223972292e-05
S038	S078	TRUE	TRUE	0	0	1	1	none	6.60401423999e-05
S039	S078	TRUE	TRUE	0	0	1	1	none	1.04435593976e-05
S040	S078	TRUE	TRUE	0	0	1	1	none	0.0001192181817466
S042	S078	TRUE	TRUE	0	0	1	1	none	9.1859814267e-06
S071	S078	TRUE	TRUE	0	0	1	1	none	0.0001016259763786
S002	S081	TRUE	TRUE	0	0	1	1	none	1.6492249543e-05
S007	S081	TRUE	TRUE	0	0	1	1	none	7.25515482419e-05
S021	S081	TRUE	TRUE	0	0	1	1	none	3.6642068134e-06
S024	S081	TRUE	TRUE	0	0	1	1	none	1.7942104428e-06
S025	S081	TRUE	TRUE	0	0	1	1	none	2.75792983574e-05
S026	S081	TRUE	TRUE	0	0	1	1	none	2.13073731396e-05
S038	S081	TRUE	TRUE	0	0	1	1	none	6.89251183103e-05
S039	S081	TRUE	TRUE	0	0	1	1	none	4.7621089668e-06
S040	S081	TRUE	TRUE	0	0	1	1	none	0.000122103157657
S042	S081	TRUE	TRUE	0	0	1	1	none	4.7006712911e-06
S071	S081	TRUE	TRUE	0	0	1	1	none	0.000104510952289
S078	S081	TRUE	TRUE	0	0	1	1	none	9.2698713164e-06
S002	S085	TRUE	TRUE	0	0	1	1	none	0.0001010887089106
S007	S085	TRUE	TRUE	0	0	1	1	none	0.0001058967499075
S021	S085	TRUE	TRUE	0	0	1	1	none	0.0001071639378522
S024	S085	TRUE	TRUE	0	0	1	1	none	0.0001064900817768
S025	S085	TRUE	TRUE	0	0	1	1	none	0.000105327976243
S026	S085	TRUE	TRUE	0	0	1	1	none	9.90560510252e-05
S038	S085	TRUE	TRUE	0	0	1	1	none	0.0001022703199759
S039	S085	TRUE	TRUE	0	0	1	1	none	0.0001082618400056
S040	S085	TRUE	TRUE	0	0	1	1	none	4.92306386026e-05
S042	S085	TRUE	TRUE	0	0	1	1	none	0.0001070042620347
S071	S085	TRUE	TRUE	0	0	1	1	none	3.16384332346e-05
S078	S085	TRUE	TRUE	0	0	1	1	none	0.000104203176014
S081	S085	TRUE	TRUE	0	0	1	1	none	0.0001070881519244
S002	S087	TRUE	TRUE	0	0	1	1	none	0.0001140972577688
S007	S087	TRUE	TRUE	0	0	1	1	none	0.0001189052987657
S021	S087	TRUE	TRUE	0	0	1	1	none	0.0001201724867104
S024	S087	TRUE	TRUE	0	0	1	1	none	0.000119498630635
S025	S087	TRUE	TRUE	0	0	1	1	none	0.0001183365251012
S026	S087	TRUE	TRUE	0	0	1	1	none	0.0001120645998834
S038	S087	TRUE	TRUE	0	0	1	1	none	0.0001152788688341
S039	S087	TRUE	TRUE	0	0	1	1	none	0.0001212703888638
S040	S087	TRUE	TRUE	0	0	1	1	none	6.22391874608e-05
S042	S087	TRUE	TRUE	0	0	1	1	none	0.0001200128108929
S071	S087	TRUE	TRUE	0	0	1	1	none	4.46469820928e-05
S078	S087	TRUE	TRUE	0	0	1	1	none	0.0001172117248722
S081	S087	TRUE	TRUE	0	0	1	1	none	0.0001200967007826
S085	S087	TRUE	TRUE	0	0	1	1	none	2.65885635082e-05
S002	S093	TRUE	TRUE	0	0	1	1	none	8.71159921292e-05
S007	S093	TRUE	TRUE	0	0	1	1	none	9.19240331261e-05
S021	S093	TRUE	TRUE	0	0	1	1	none	9.31912210708e-05
S024	S093	TRUE	TRUE	0	0	1	1	none	9.25173649954e-05
S025	S093	TRUE	TRUE	0	0	1	1	none	9.13552594616e-05
S026	S093	TRUE	TRUE	0	0	1	1	none	8.50833342438e-05
S038	S093	TRUE	TRUE	0	0	1	1	none	8.82976031945e-05
S039	S093	TRUE	TRUE	0	0	1	1	none	9.42891232242e-05
S040	S093	TRUE	TRUE	0	0	1	1	none	3.01838628092e-05
S042	S093	TRUE	TRUE	0	0	1	1	none	9.30315452533e-05
S071	S093	TRUE	TRUE	0	0	1	1	none	1.25916574412e-05
S078	S093	TRUE	TRUE	0	0	1	1	none	9.02304592326e-05
S081	S093	TRUE	TRUE	0	0	1	1	none	9.3115435143e-05
S085	S093	TRUE	TRUE	0	0	1	1	none	2.02429160886e-05
S087	S093	TRUE	TRUE	0	0	1	1	none	3.32514649468e-05
S002	S097	TRUE	TRUE	0	0	1	1	none	1.96561550586e-05
S007	S097	TRUE	TRUE	0	0	1	1	none	6.88676722755e-05
S021	S097	TRUE	TRUE	0	0	1	1	none	2.57313840002e-05
S024	S097	TRUE	TRUE	0	0	1	1	none	2.50575279248e-05
S025	S097	TRUE	TRUE	0	0	1	1	none	4.097178065e-06
S026	S097	TRUE	TRUE	0	0	1	1	none	1.22831100272e-05
S038	S097	TRUE	TRUE	0	0	1	1	none	6.52412423439e-05
S039	S097	TRUE	TRUE	0	0	1	1	none	2.68292861536e-05
S040	S097	TRUE	TRUE	0	0	1	1	none	0.0001184192816906
S042	S097	TRUE	TRUE	0	0	1	1	none	2.55717081827e-05
S071	S097	TRUE	TRUE	0	0	1	1	none	0.0001008270763226
S078	S097	TRUE	TRUE	0	0	1	1	none	2.2770622162e-05
S081	S097	TRUE	TRUE	0	0	1	1	none	2.56555980724e-05
S085	S097	TRUE	TRUE	0	0	1	1	none	0.000103404275958
S087	S097	TRUE	TRUE	0	0	1	1	none	0.0001164128248162
S093	S097	TRUE	TRUE	0	0	1	1	none	8.94315591766e-05
S002	S102	TRUE	TRUE	0	0	1	1	none	0.0001160830566606
S007	S102	TRUE	TRUE	0	0	1	1	none	0.0001208910976575
S021	S102	TRUE	TRUE	0	0	1	1	none	0.0001221582856022
S024	S102	TRUE	TRUE	0	0	1	1	none	0.0001214844295268
S025	S102	TRUE	TRUE	0	0	1	1	none	0.000120322323993
S026	S102	TRUE	TRUE	0	0	1	1	none	0.0001140503987752
S038	S102	TRUE	TRUE	0	0	1	1	none	0.0001172646677259
S039	S102	TRUE	TRUE	0	0	1	1	none	0.0001232561877556
S040	S102	TRUE	TRUE	0	0	1	1	none	4.5523200766e-06
S042	S102	TRUE	TRUE	0	0	1	1	none	0.0001219986097847
S071	S102	TRUE	TRUE	0	0	1	1	none	2.63382213286e-05
S078	S102	TRUE	TRUE	0	0	1	1	none	0.000119197523764
S081	S102	TRUE	TRUE	0	0	1	1	none	0.0001220824996744
S085	S102	TRUE	TRUE	0	0	1	1	none	4.920998062e-05
S087	S102	TRUE	TRUE	0	0	1	1	none	6.22185294782e-05
S093	S102	TRUE	TRUE	0	0	1	1	none	3.01632048266e-05
S097	S102	TRUE	TRUE	0	0	1	1	none	0.000118398623708
S002	S106	TRUE	TRUE	0	0	1	1	none	7.999325087e-06
S007	S106	TRUE	TRUE	0	0	1	1	none	6.52547640811e-05
S021	S106	TRUE	TRUE	0	0	1	1	none	1.52706943238e-05
S024	S106	TRUE	TRUE	0	0	1	1	none	1.45968382484e-05
S025	S106	TRUE	TRUE	0	0	1	1	none	2.02825141966e-05
S026	S106	TRUE	TRUE	0	0	1	1	none	1.40105889788e-05
S038	S106	TRUE	TRUE	0	0	1	1	none	6.16283341495e-05
S039	S106	TRUE	TRUE	0	0	1	1	none	1.63685964772e-05
S040	S106	TRUE	TRUE	0	0	1	1	none	0.0001148063734962
S042	S106	TRUE	TRUE	0	0	1	1	none	1.51110185063e-05
S071	S106	TRUE	TRUE	0	0	1	1	none	9.72141681282e-05
S078	S106	TRUE	TRUE	0	0	1	1	none	1.23099324856e-05
S081	S106	TRUE	TRUE	0	0	1	1	none	1.5194908396e-05
S085	S106	TRUE	TRUE	0	0	1	1	none	9.97913677636e-05
S087	S106	TRUE	TRUE	0	0	1	1	none	0.0001127999166218
S093	S106	TRUE	TRUE	0	0	1	1	none	8.58186509822e-05
S097	S106	TRUE	TRUE	0	0	1	1	none	1.83588139116e-05
S102	S106	TRUE	TRUE	0	0	1	1	none	0.0001147857155136
S002	S130	TRUE	TRUE	0	0	1	1	none	0.0001132251734262
S007	S130	TRUE	TRUE	0	0	1	1	none	0.0001180332144231
S021	S130	TRUE	TRUE	0	0	1	1	none	0.0001193004023678
S024	S130	TRUE	TRUE	0	0	1	1	none	0.0001186265462924
S025	S130	TRUE	TRUE	0	0	1	1	none	0.0001174644407586
S026	S130	TRUE	TRUE	0	0	1	1	none	0.0001111925155408
S038	S130	TRUE	TRUE	0	0	1	1	none	0.0001144067844915
S039	S130	TRUE	TRUE	0	0	1	1	none	0.0001203983045212
S040	S130	TRUE	TRUE	0	0	1	1	none	6.13671031182e-05
S042	S130	TRUE	TRUE	0	0	1	1	none	0.0001191407265503
S071	S130	TRUE	TRUE	0	0	1	1	none	4.37748977502e-05
S078	S130	TRUE	TRUE	0	0	1	1	none	0.0001163396405296
S081	S130	TRUE	TRUE	0	0	1	1	none	0.00011922461644
S085	S130	TRUE	TRUE	0	0	1	1	none	2.57164791656e-05
S087	S130	TRUE	TRUE	0	0	1	1	none	3.6506230286e-06
S093	S130	TRUE	TRUE	0	0	1	1	none	3.23793806042e-05
S097	S130	TRUE	TRUE	0	0	1	1	none	0.0001155407404736
S102	S130	TRUE	TRUE	0	0	1	1	none	6.13464451356e-05
S106	S130	TRUE	TRUE	0	0	1	1	none	0.0001119278322792
S002	T009	FALSE	FALSE	0	0	1	1	none	2.26003270312e-05
S007	T009	FALSE	FALSE	0	0	1	1	none	7.18118442481e-05
S021	T009	FALSE	FALSE	0	0	1	1	none	2.86755559728e-05
S024	T009	FALSE	FALSE	0	0	1	1	none	2.80016998974e-05
S025	T009	FALSE	FALSE	0	0	1	1	none	2.14992072176e-05
S026	T009	FALSE	FALSE	0	0	1	1	none	1.01198075678e-05
S038	T009	FALSE	FALSE	0	0	1	1	none	6.81854143165e-05
S039	T009	FALSE	FALSE	0	0	1	1	none	2.97734581262e-05
S040	T009	FALSE	FALSE	0	0	1	1	none	0.0001213634536632
S042	T009	FALSE	FALSE	0	0	1	1	none	2.85158801553e-05
S071	T009	FALSE	FALSE	0	0	1	1	none	0.0001037712482952
S078	T009	FALSE	FALSE	0	0	1	1	none	2.57147941346e-05
S081	T009	FALSE	FALSE	0	0	1	1	none	2.8599770045e-05
S085	T009	FALSE	FALSE	0	0	1	1	none	0.0001063484479306
S087	T009	FALSE	FALSE	0	0	1	1	none	0.0001193569967888
S093	T009	FALSE	FALSE	0	0	1	1	none	9.23757311492e-05
S097	T009	FALSE	FALSE	0	0	1	1	none	1.95755069326e-05
S102	T009	FALSE	FALSE	0	0	1	1	none	0.0001213427956806
S106	T009	FALSE	FALSE	0	0	1	1	none	2.13029858842e-05
S130	T009	FALSE	FALSE	0	0	1	1	none	0.0001184849124462
S002	T010	FALSE	FALSE	0	0	1	1	none	2.2955607579e-05
S007	T010	FALSE	FALSE	0	0	1	1	none	7.21671247959e-05
S021	T010	FALSE	FALSE	0	0	1	1	none	2.90308365206e-05
S024	T010	FALSE	FALSE	0	0	1	1	none	2.83569804452e-05
S025	T010	FALSE	FALSE	0	0	1	1	none	2.18544877654e-05
S026	T010	FALSE	FALSE	0	0	1	1	none	1.04750881156e-05
S038	T010	FALSE	FALSE	0	0	1	1	none	6.85406948643e-05
S039	T010	FALSE	FALSE	0	0	1	1	none	3.0128738674e-05
S040	T010	FALSE	FALSE	0	0	1	1	none	0.000121718734211
S042	T010	FALSE	FALSE	0	0	1	1	none	2.88711607031e-05
S071	T010	FALSE	FALSE	0	0	1	1	none	0.000104126528843
S078	T010	FALSE	FALSE	0	0	1	1	none	2.60700746824e-05
S081	T010	FALSE	FALSE	0	0	1	1	none	2.89550505928e-05
S085	T010	FALSE	FALSE	0	0	1	1	none	0.0001067037284784
S087	T010	FALSE	FALSE	0	0	1	1	none	0.0001197122773366
S093	T010	FALSE	FALSE	0	0	1	1	none	9.2731011697e-05
S097	T010	FALSE	FALSE	0	0	1	1	none	1.99307874804e-05
S102	T010	FALSE	FALSE	0	0	1	1	none	0.0001216980762284
S106	T010	FALSE	FALSE	0	0	1	1	none	2.1658266432e-05
S130	T010	FALSE	FALSE	0	0	1	1	none	0.000118840192994
T009	T010	FALSE	FALSE	0	0	1	1	none	2.0370000426e-06
S002	T013	FALSE	FALSE	0	0	1	1	none	6.95557489685e-05
S007	T013	FALSE	FALSE	0	0	1	1	none	6.14576741784e-05
S021	T013	FALSE	FALSE	0	0	1	1	none	7.56309779101e-05
S024	T013	FALSE	FALSE	0	0	1	1	none	7.49571218347e-05
S025	T013	FALSE	FALSE	0	0	1	1	none	7.37950163009e-05
S026	T013	FALSE	FALSE	0	0	1	1	none	6.75230910831e-05
S038	T013	FALSE	FALSE	0	0	1	1	none	1.1846819126e-05
S039	T013	FALSE	FALSE	0	0	1	1	none	7.67288800635e-05
S040	T013	FALSE	FALSE	0	0	1	1	none	0.0001239153993805
S042	T013	FALSE	FALSE	0	0	1	1	none	7.54713020926e-05
S071	T013	FALSE	FALSE	0	0	1	1	none	0.0001063231940125
S078	T013	FALSE	FALSE	0	0	1	1	none	7.26702160719e-05
S081	T013	FALSE	FALSE	0	0	1	1	none	7.55551919823e-05
S085	T013	FALSE	FALSE	0	0	1	1	none	0.0001089003936479
S087	T013	FALSE	FALSE	0	0	1	1	none	0.0001219089425061
S093	T013	FALSE	FALSE	0	0	1	1	none	9.49276768665e-05
S097	T013	FALSE	FALSE	0	0	1	1	none	7.18713160159e-05
S102	T013	FALSE	FALSE	0	0	1	1	none	0.0001238947413979
S106	T013	FALSE	FALSE	0	0	1	1	none	6.82584078215e-05
S130	T013	FALSE	FALSE	0	0	1	1	none	0.0001210368581635
T009	T013	FALSE	FALSE	0	0	1	1	none	7.48154879885e-05
T010	T013	FALSE	FALSE	0	0	1	1	none	7.51707685363e-05
S002	T014	TRUE	TRUE	0	0	1	1	none	1.67374140783e-05
S007	T014	TRUE	TRUE	0	0	1	1	none	7.27967127772e-05
S021	T014	TRUE	TRUE	0	0	1	1	none	5.1055116439e-06
S024	T014	TRUE	TRUE	0	0	1	1	none	4.4316555685e-06
S025	T014	TRUE	TRUE	0	0	1	1	none	2.78244628927e-05
S026	T014	TRUE	TRUE	0	0	1	1	none	2.15525376749e-05
S038	T014	TRUE	TRUE	0	0	1	1	none	6.91702828456e-05
S039	T014	TRUE	TRUE	0	0	1	1	none	6.2034137973e-06
S040	T014	TRUE	TRUE	0	0	1	1	none	0.0001223483221923
S042	T014	TRUE	TRUE	0	0	1	1	none	3.569846179e-06
S071	T014	TRUE	TRUE	0	0	1	1	none	0.0001047561168243
S078	T014	TRUE	TRUE	0	0	1	1	none	9.5150358517e-06
S081	T014	TRUE	TRUE	0	0	1	1	none	5.0297257161e-06
S085	T014	TRUE	TRUE	0	0	1	1	none	0.0001073333164597
S087	T014	TRUE	TRUE	0	0	1	1	none	0.0001203418653179
S093	T014	TRUE	TRUE	0	0	1	1	none	9.33605996783e-05
S097	T014	TRUE	TRUE	0	0	1	1	none	2.59007626077e-05
S102	T014	TRUE	TRUE	0	0	1	1	none	0.0001223276642097
S106	T014	TRUE	TRUE	0	0	1	1	none	1.54400729313e-05
S130	T014	TRUE	TRUE	0	0	1	1	none	0.0001194697809753
T009	T014	FALSE	FALSE	0	0	1	1	none	2.88449345803e-05
T010	T014	FALSE	FALSE	0	0	1	1	none	2.92002151281e-05
T013	T014	FALSE	FALSE	0	0	1	1	none	7.58003565176e-05
S002	T020	TRUE	TRUE	0	0	1	1	none	6.45636782385e-05
S007	T020	TRUE	TRUE	0	0	1	1	none	5.64656034484e-05
S021	T020	TRUE	TRUE	0	0	1	1	none	7.06389071801e-05
S024	T020	TRUE	TRUE	0	0	1	1	none	6.99650511047e-05
S025	T020	TRUE	TRUE	0	0	1	1	none	6.88029455709e-05
S026	T020	TRUE	TRUE	0	0	1	1	none	6.25310203531e-05
S038	T020	TRUE	TRUE	0	0	1	1	none	4.130269032e-06
S039	T020	TRUE	TRUE	0	0	1	1	none	7.17368093335e-05
S040	T020	TRUE	TRUE	0	0	1	1	none	0.0001189233286505
S042	T020	TRUE	TRUE	0	0	1	1	none	7.04792313626e-05
S071	T020	TRUE	TRUE	0	0	1	1	none	0.0001013311232825
S078	T020	TRUE	TRUE	0	0	1	1	none	6.76781453419e-05
S081	T020	TRUE	TRUE	0	0	1	1	none	7.05631212523e-05
S085	T020	TRUE	TRUE	0	0	1	1	none	0.0001039083229179
S087	T020	TRUE	TRUE	0	0	1	1	none	0.0001169168717761
S093	T020	TRUE	TRUE	0	0	1	1	none	8.99356061365e-05
S097	T020	TRUE	TRUE	0	0	1	1	none	6.68792452859e-05
S102	T020	TRUE	TRUE	0	0	1	1	none	0.0001189026706679
S106	T020	TRUE	TRUE	0	0	1	1	none	6.32663370915e-05
S130	T020	TRUE	TRUE	0	0	1	1	none	0.0001160447874335
T009	T020	FALSE	FALSE	0	0	1	1	none	6.98234172585e-05
T010	T020	FALSE	FALSE	0	0	1	1	none	7.01786978063e-05
T013	T020	FALSE	FALSE	0	0	1	1	none	1.3484822068e-05
T014	T020	TRUE	TRUE	0	0	1	1	none	7.08082857876e-05
S002	T021	FALSE	FALSE	0	0	1	1	none	2.60463668898e-05
S007	T021	FALSE	FALSE	0	0	1	1	none	7.52578841067e-05
S021	T021	FALSE	FALSE	0	0	1	1	none	3.21215958314e-05
S024	T021	FALSE	FALSE	0	0	1	1	none	3.1447739756e-05
S025	T021	FALSE	FALSE	0	0	1	1	none	2.49452470762e-05
S026	T021	FALSE	FALSE	0	0	1	1	none	1.35658474264e-05
S038	T021	FALSE	FALSE	0	0	1	1	none	7.16314541751e-05
S039	T021	FALSE	FALSE	0	0	1	1	none	3.32194979848e-05
S040	T021	FALSE	FALSE	0	0	1	1	none	0.0001248094935218
S042	T021	FALSE	FALSE	0	0	1	1	none	3.19619200139e-05
S071	T021	FALSE	FALSE	0	0	1	1	none	0.0001072172881538
S078	T021	FALSE	FALSE	0	0	1	1	none	2.91608339932e-05
S081	T021	FALSE	FALSE	0	0	1	1	none	3.20458099036e-05
S085	T021	FALSE	FALSE	0	0	1	1	none	0.0001097944877892
S087	T021	FALSE	FALSE	0	0	1	1	none	0.0001228030366474
S093	T021	FALSE	FALSE	0	0	1	1	none	9.58217710078e-05
S097	T021	FALSE	FALSE	0	0	1	1	none	2.30215467912e-05
S102	T021	FALSE	FALSE	0	0	1	1	none	0.0001247888355392
S106	T021	FALSE	FALSE	0	0	1	1	none	2.47490257428e-05
S130	T021	FALSE	FALSE	0	0	1	1	none	0.0001219309523048
T009	T021	FALSE	FALSE	0	0	1	1	none	5.1277593534e-06
T010	T021	FALSE	FALSE	0	0	1	1	none	4.286899606e-06
T013	T021	FALSE	FALSE	0	0	1	1	none	7.82615278471e-05
T014	T021	FALSE	FALSE	0	0	1	1	none	3.22909744389e-05
T020	T021	FALSE	FALSE	0	0	1	1	none	7.32694571171e-05
S002	T028	TRUE	TRUE	0	0	1	1	none	5.79615803711e-05
S007	T028	TRUE	TRUE	0	0	1	1	none	4.2123479443e-05
S021	T028	TRUE	TRUE	0	0	1	1	none	6.40368093127e-05
S024	T028	TRUE	TRUE	0	0	1	1	none	6.33629532373e-05
S025	T028	TRUE	TRUE	0	0	1	1	none	6.22008477035e-05
S026	T028	TRUE	TRUE	0	0	1	1	none	5.59289224857e-05
S038	T028	TRUE	TRUE	0	0	1	1	none	4.62370756494e-05
S039	T028	TRUE	TRUE	0	0	1	1	none	6.51347114661e-05
S040	T028	TRUE	TRUE	0	0	1	1	none	0.0001123212307831
S042	T028	TRUE	TRUE	0	0	1	1	none	6.38771334952e-05
S071	T028	TRUE	TRUE	0	0	1	1	none	9.47290254151e-05
S078	T028	TRUE	TRUE	0	0	1	1	none	6.10760474745e-05
S081	T028	TRUE	TRUE	0	0	1	1	none	6.39610233849e-05
S085	T028	TRUE	TRUE	0	0	1	1	none	9.73062250505e-05
S087	T028	TRUE	TRUE	0	0	1	1	none	0.0001103147739087
S093	T028	TRUE	TRUE	0	0	1	1	none	8.33335082691e-05
S097	T028	TRUE	TRUE	0	0	1	1	none	6.02771474185e-05
S102	T028	TRUE	TRUE	0	0	1	1	none	0.0001123005728005
S106	T028	TRUE	TRUE	0	0	1	1	none	5.66642392241e-05
S130	T028	TRUE	TRUE	0	0	1	1	none	0.0001094426895661
T009	T028	FALSE	FALSE	0	0	1	1	none	6.32213193911e-05
T010	T028	FALSE	FALSE	0	0	1	1	none	6.35765999389e-05
T013	T028	FALSE	FALSE	0	0	1	1	none	5.28671493214e-05
T014	T028	TRUE	TRUE	0	0	1	1	none	6.42061879202e-05
T020	T028	TRUE	TRUE	0	0	1	1	none	4.78750785914e-05
T021	T028	FALSE	FALSE	0	0	1	1	none	6.66673592497e-05
S002	T035a	TRUE	TRUE	0	0	1	1	none	0.0001142707926032
S007	T035a	TRUE	TRUE	0	0	1	1	none	0.0001190788336001
S021	T035a	TRUE	TRUE	0	0	1	1	none	0.0001203460215448
S024	T035a	TRUE	TRUE	0	0	1	1	none	0.0001196721654694
S025	T035a	TRUE	TRUE	0	0	1	1	none	0.0001185100599356
S026	T035a	TRUE	TRUE	0	0	1	1	none	0.0001122381347178
S038	T035a	TRUE	TRUE	0	0	1	1	none	0.0001154524036685
S039	T035a	TRUE	TRUE	0	0	1	1	none	0.0001214439236982
S040	T035a	TRUE	TRUE	0	0	1	1	none	6.24127222952e-05
S042	T035a	TRUE	TRUE	0	0	1	1	none	0.0001201863457273
S071	T035a	TRUE	TRUE	0	0	1	1	none	4.48205169272e-05
S078	T035a	TRUE	TRUE	0	0	1	1	none	0.0001173852597066
S081	T035a	TRUE	TRUE	0	0	1	1	none	0.000120270235617
S085	T035a	TRUE	TRUE	0	0	1	1	none	2.67620983426e-05
S087	T035a	TRUE	TRUE	0	0	1	1	none	5.8923825008e-06
S093	T035a	TRUE	TRUE	0	0	1	1	none	3.34249997812e-05
S097	T035a	TRUE	TRUE	0	0	1	1	none	0.0001165863596506
S102	T035a	TRUE	TRUE	0	0	1	1	none	6.23920643126e-05
S106	T035a	TRUE	TRUE	0	0	1	1	none	0.0001129734514562
S130	T035a	TRUE	TRUE	0	0	1	1	none	5.0202981582e-06
T009	T035a	FALSE	FALSE	0	0	1	1	none	0.0001195305316232
T010	T035a	FALSE	FALSE	0	0	1	1	none	0.000119885812171
T013	T035a	FALSE	FALSE	0	0	1	1	none	0.0001220824773405
T014	T035a	TRUE	TRUE	0	0	1	1	none	0.0001205154001523
T020	T035a	TRUE	TRUE	0	0	1	1	none	0.0001170904066105
T021	T035a	FALSE	FALSE	0	0	1	1	none	0.0001229765714818
T028	T035a	TRUE	TRUE	0	0	1	1	none	0.0001104883087431
S002	T035b	FALSE	FALSE	0	0	1	1	none	2.55902592352e-05
S007	T035b	FALSE	FALSE	0	0	1	1	none	7.48017764521e-05
S021	T035b	FALSE	FALSE	0	0	1	1	none	3.16654881768e-05
S024	T035b	FALSE	FALSE	0	0	1	1	none	3.09916321014e-05
S025	T035b	FALSE	FALSE	0	0	1	1	none	2.44891394216e-05
S026	T035b	FALSE	FALSE	0	0	1	1	none	1.31097397718e-05
S038	T035b	FALSE	FALSE	0	0	1	1	none	7.11753465205e-05
S039	T035b	FALSE	FALSE	0	0	1	1	none	3.27633903302e-05
S040	T035b	FALSE	FALSE	0	0	1	1	none	0.0001243533858672
S042	T035b	FALSE	FALSE	0	0	1	1	none	3.15058123593e-05
S071	T035b	FALSE	FALSE	0	0	1	1	none	0.0001067611804992
S078	T035b	FALSE	FALSE	0	0	1	1	none	2.87047263386e-05
S081	T035b	FALSE	FALSE	0	0	1	1	none	3.1589702249e-05
S085	T035b	FALSE	FALSE	0	0	1	1	none	0.0001093383801346
S087	T035b	FALSE	FALSE	0	0	1	1	none	0.0001223469289928
S093	T035b	FALSE	FALSE	0	0	1	1	none	9.53656633532e-05
S097	T035b	FALSE	FALSE	0	0	1	1	none	2.25654391366e-05
S102	T035b	FALSE	FALSE	0	0	1	1	none	0.0001243327278846
S106	T035b	FALSE	FALSE	0	0	1	1	none	2.42929180882e-05
S130	T035b	FALSE	FALSE	0	0	1	1	none	0.0001214748446502
T009	T035b	FALSE	FALSE	0	0	1	1	none	4.6716516988e-06
T010	T035b	FALSE	FALSE	0	0	1	1	none	3.8307919514e-06
T013	T035b	FALSE	FALSE	0	0	1	1	none	7.78054201925e-05
T014	T035b	FALSE	FALSE	0	0	1	1	none	3.18348667843e-05
T020	T035b	FALSE	FALSE	0	0	1	1	none	7.28133494625e-05
T021	T035b	FALSE	FALSE	0	0	1	1	none	3.3331303766e-06
T028	T035b	FALSE	FALSE	0	0	1	1	none	6.62112515951e-05
T035a	T035b	FALSE	FALSE	0	0	1	1	none	0.0001225204638272
S002	T040	TRUE	TRUE	0	0	1	1	none	1.86511476574e-05
S007	T040	TRUE	TRUE	0	0	1	1	none	7.47104463563e-05
S021	T040	TRUE	TRUE	0	0	1	1	none	5.8231049278e-06
S024	T040	TRUE	TRUE	0	0	1	1	none	3.9531085572e-06
S025	T040	TRUE	TRUE	0	0	1	1	none	2.97381964718e-05
S026	T040	TRUE	TRUE	0	0	1	1	none	2.3466271254e-05
S038	T040	TRUE	TRUE	0	0	1	1	none	7.10840164247e-05
S039	T040	TRUE	TRUE	0	0	1	1	none	6.9210070812e-06
S040	T040	TRUE	TRUE	0	0	1	1	none	0.0001242620557714
S042	T040	TRUE	TRUE	0	0	1	1	none	6.8595694055e-06
S071	T040	TRUE	TRUE	0	0	1	1	none	0.0001066698504034
S078	T040	TRUE	TRUE	0	0	1	1	none	1.14287694308e-05
S081	T040	TRUE	TRUE	0	0	1	1	none	3.3550384096e-06
S085	T040	TRUE	TRUE	0	0	1	1	none	0.0001092470500388
S087	T040	TRUE	TRUE	0	0	1	1	none	0.000122255598897
S093	T040	TRUE	TRUE	0	0	1	1	none	9.52743332574e-05
S097	T040	TRUE	TRUE	0	0	1	1	none	2.78144961868e-05
S102	T040	TRUE	TRUE	0	0	1	1	none	0.0001242413977888
S106	T040	TRUE	TRUE	0	0	1	1	none	1.73538065104e-05
S130	T040	TRUE	TRUE	0	0	1	1	none	0.0001213835145544
T009	T040	FALSE	FALSE	0	0	1	1	none	3.07586681594e-05
T010	T040	FALSE	FALSE	0	0	1	1	none	3.11139487072e-05
T013	T040	FALSE	FALSE	0	0	1	1	none	7.77140900967e-05
T014	T040	TRUE	TRUE	0	0	1	1	none	7.1886238305e-06
T020	T040	TRUE	TRUE	0	0	1	1	none	7.27220193667e-05
T021	T040	FALSE	FALSE	0	0	1	1	none	3.4204708018e-05
T028	T040	TRUE	TRUE	0	0	1	1	none	6.61199214993e-05
T035a	T040	TRUE	TRUE	0	0	1	1	none	0.0001224291337314
T035b	T040	FALSE	FALSE	0	0	1	1	none	3.37486003634e-05
S002	T056	FALSE	FALSE	0	0	1	1	none	2.71245222559e-05
S007	T056	FALSE	FALSE	0	0	1	1	none	7.63360394728e-05
S021	T056	FALSE	FALSE	0	0	1	1	none	3.31997511975e-05
S024	T056	FALSE	FALSE	0	0	1	1	none	3.25258951221e-05
S025	T056	FALSE	FALSE	0	0	1	1	none	2.60234024423e-05
S026	T056	FALSE	FALSE	0	0	1	1	none	1.46440027925e-05
S038	T056	FALSE	FALSE	0	0	1	1	none	7.27096095412e-05
S039	T056	FALSE	FALSE	0	0	1	1	none	3.42976533509e-05
S040	T056	FALSE	FALSE	0	0	1	1	none	0.0001258876488879
S042	T056	FALSE	FALSE	0	0	1	1	none	3.304007538e-05
S071	T056	FALSE	FALSE	0	0	1	1	none	0.0001082954435199
S078	T056	FALSE	FALSE	0	0	1	1	none	3.02389893593e-05
S081	T056	FALSE	FALSE	0	0	1	1	none	3.31239652697e-05
S085	T056	FALSE	FALSE	0	0	1	1	none	0.0001108726431553
S087	T056	FALSE	FALSE	0	0	1	1	none	0.0001238811920135
S093	T056	FALSE	FALSE	0	0	1	1	none	9.68999263739e-05
S097	T056	FALSE	FALSE	0	0	1	1	none	2.40997021573e-05
S102	T056	FALSE	FALSE	0	0	1	1	none	0.0001258669909053
S106	T056	FALSE	FALSE	0	0	1	1	none	2.58271811089e-05
S130	T056	FALSE	FALSE	0	0	1	1	none	0.0001230091076709
T009	T056	TRUE	TRUE	1	0	1	1	anc	9.357743391e-07
T010	T056	FALSE	FALSE	0	0	1	1	none	6.5611952673e-06
T013	T056	FALSE	FALSE	0	0	1	1	none	7.93396832132e-05
T014	T056	FALSE	FALSE	0	0	1	1	none	3.3369129805e-05
T020	T056	FALSE	FALSE	0	0	1	1	none	7.43476124832e-05
T021	T056	FALSE	FALSE	0	0	1	1	none	9.6519545781e-06
T028	T056	FALSE	FALSE	0	0	1	1	none	6.77455146158e-05
T035a	T056	FALSE	FALSE	0	0	1	1	none	0.0001240547268479
T035b	T056	FALSE	FALSE	0	0	1	1	none	9.1958469235e-06
T040	T056	FALSE	FALSE	0	0	1	1	none	3.52828633841e-05
S002	T059	TRUE	TRUE	0	0	1	1	none	0.0001201389826502
S007	T059	TRUE	TRUE	0	0	1	1	none	0.0001249470236471
S021	T059	TRUE	TRUE	0	0	1	1	none	0.0001262142115918
S024	T059	TRUE	TRUE	0	0	1	1	none	0.0001255403555164
S025	T059	TRUE	TRUE	0	0	1	1	none	0.0001243782499826
S026	T059	TRUE	TRUE	0	0	1	1	none	0.0001181063247648
S038	T059	TRUE	TRUE	0	0	1	1	none	0.0001213205937155
S039	T059	TRUE	TRUE	0	0	1	1	none	0.0001273121137452
S040	T059	TRUE	TRUE	0	0	1	1	none	5.2314083022e-06
S042	T059	TRUE	TRUE	0	0	1	1	none	0.0001260545357743
S071	T059	TRUE	TRUE	0	0	1	1	none	3.03941473182e-05
S078	T059	TRUE	TRUE	0	0	1	1	none	0.0001232534497536
S081	T059	TRUE	TRUE	0	0	1	1	none	0.000126138425664
S085	T059	TRUE	TRUE	0	0	1	1	none	5.32659066096e-05
S087	T059	TRUE	TRUE	0	0	1	1	none	6.62744554678e-05
S093	T059	TRUE	TRUE	0	0	1	1	none	3.42191308162e-05
S097	T059	TRUE	TRUE	0	0	1	1	none	0.0001224545496976
S102	T059	TRUE	TRUE	0	0	1	1	none	8.5875880836e-06
S106	T059	TRUE	TRUE	0	0	1	1	none	0.0001188416415032
S130	T059	TRUE	TRUE	0	0	1	1	none	6.54023711252e-05
T009	T059	FALSE	FALSE	0	0	1	1	none	0.0001253987216702
T010	T059	FALSE	FALSE	0	0	1	1	none	0.000125754002218
T013	T059	FALSE	FALSE	0	0	1	1	none	0.0001279506673875
T014	T059	TRUE	TRUE	0	0	1	1	none	0.0001263835901993
T020	T059	TRUE	TRUE	0	0	1	1	none	0.0001229585966575
T021	T059	FALSE	FALSE	0	0	1	1	none	0.0001288447615288
T028	T059	TRUE	TRUE	0	0	1	1	none	0.0001163564987901
T035a	T059	TRUE	TRUE	0	0	1	1	none	6.64479903022e-05
T035b	T059	FALSE	FALSE	0	0	1	1	none	0.0001283886538742
T040	T059	TRUE	TRUE	0	0	1	1	none	0.0001282973237784
T056	T059	FALSE	FALSE	0	0	1	1	none	0.0001299229168949
S002	T065	TRUE	TRUE	0	0	1	1	none	6.27095831599e-05
S007	T065	TRUE	TRUE	0	0	1	1	none	5.46115083698e-05
S021	T065	TRUE	TRUE	0	0	1	1	none	6.87848121015e-05
S024	T065	TRUE	TRUE	0	0	1	1	none	6.81109560261e-05
S025	T065	TRUE	TRUE	0	0	1	1	none	6.69488504923e-05
S026	T065	TRUE	TRUE	0	0	1	1	none	6.06769252745e-05
S038	T065	TRUE	TRUE	0	0	1	1	none	5.0006533174e-06
S039	T065	TRUE	TRUE	0	0	1	1	none	6.98827142549e-05
S040	T065	TRUE	TRUE	0	0	1	1	none	0.0001170692335719
S042	T065	TRUE	TRUE	0	0	1	1	none	6.8625136284e-05
S071	T065	TRUE	TRUE	0	0	1	1	none	9.94770282039e-05
S078	T065	TRUE	TRUE	0	0	1	1	none	6.58240502633e-05
S081	T065	TRUE	TRUE	0	0	1	1	none	6.87090261737e-05
S085	T065	TRUE	TRUE	0	0	1	1	none	0.0001020542278393
S087	T065	TRUE	TRUE	0	0	1	1	none	0.0001150627766975
S093	T065	TRUE	TRUE	0	0	1	1	none	8.80815110579e-05
S097	T065	TRUE	TRUE	0	0	1	1	none	6.50251502073e-05
S102	T065	TRUE	TRUE	0	0	1	1	none	0.0001170485755893
S106	T065	TRUE	TRUE	0	0	1	1	none	6.14122420129e-05
S130	T065	TRUE	TRUE	0	0	1	1	none	0.0001141906923549
T009	T065	FALSE	FALSE	0	0	1	1	none	6.79693221799e-05
T010	T065	FALSE	FALSE	0	0	1	1	none	6.83246027277e-05
T013	T065	FALSE	FALSE	0	0	1	1	none	9.238446399e-06
T014	T065	TRUE	TRUE	0	0	1	1	none	6.8954190709e-05
T020	T065	TRUE	TRUE	0	0	1	1	none	6.6386562594e-06
T021	T065	FALSE	FALSE	0	0	1	1	none	7.14153620385e-05
T028	T065	TRUE	TRUE	0	0	1	1	none	4.60209835128e-05
T035a	T065	TRUE	TRUE	0	0	1	1	none	0.0001152363115319
T035b	T065	FALSE	FALSE	0	0	1	1	none	7.09592543839e-05
T040	T065	TRUE	TRUE	0	0	1	1	none	7.08679242881e-05
T056	T065	FALSE	FALSE	0	0	1	1	none	7.24935174046e-05
T059	T065	TRUE	TRUE	0	0	1	1	none	0.0001211045015789
S002	T069	TRUE	TRUE	0	0	1	1	none	0.0001300495111817
S007	T069	TRUE	TRUE	0	0	1	1	none	0.0001348575521786
S021	T069	TRUE	TRUE	0	0	1	1	none	0.0001361247401233
S024	T069	TRUE	TRUE	0	0	1	1	none	0.0001354508840479
S025	T069	TRUE	TRUE	0	0	1	1	none	0.0001342887785141
S026	T069	TRUE	TRUE	0	0	1	1	none	0.0001280168532963
S038	T069	TRUE	TRUE	0	0	1	1	none	0.000131231122247
S039	T069	TRUE	TRUE	0	0	1	1	none	0.0001372226422767
S040	T069	TRUE	TRUE	0	0	1	1	none	5.78968812177e-05
S042	T069	TRUE	TRUE	0	0	1	1	none	0.0001359650643058
S071	T069	TRUE	TRUE	0	0	1	1	none	3.27341422017e-05
S078	T069	TRUE	TRUE	0	0	1	1	none	0.0001331639782851
S081	T069	TRUE	TRUE	0	0	1	1	none	0.0001360489541955
S085	T069	TRUE	TRUE	0	0	1	1	none	6.31764351411e-05
S087	T069	TRUE	TRUE	0	0	1	1	none	7.61849839993e-05
S093	T069	TRUE	TRUE	0	0	1	1	none	4.41296593477e-05
S097	T069	TRUE	TRUE	0	0	1	1	none	0.0001323650782291
S102	T069	TRUE	TRUE	0	0	1	1	none	5.78762232351e-05
S106	T069	TRUE	TRUE	0	0	1	1	none	0.0001287521700347
S130	T069	TRUE	TRUE	0	0	1	1	none	7.53128996567e-05
T009	T069	FALSE	FALSE	0	0	1	1	none	0.0001353092502017
T010	T069	FALSE	FALSE	0	0	1	1	none	0.0001356645307495
T013	T069	FALSE	FALSE	0	0	1	1	none	0.000137861195919
T014	T069	TRUE	TRUE	0	0	1	1	none	0.0001362941187308
T020	T069	TRUE	TRUE	0	0	1	1	none	0.000132869125189
T021	T069	FALSE	FALSE	0	0	1	1	none	0.0001387552900603
T028	T069	TRUE	TRUE	0	0	1	1	none	0.0001262670273216
T035a	T069	TRUE	TRUE	0	0	1	1	none	7.63585188337e-05
T035b	T069	FALSE	FALSE	0	0	1	1	none	0.0001382991824057
T040	T069	TRUE	TRUE	0	0	1	1	none	0.0001382078523099
T056	T069	FALSE	FALSE	0	0	1	1	none	0.0001398334454264
T059	T069	TRUE	TRUE	0	0	1	1	none	6.19321492247e-05
T065	T069	TRUE	TRUE	0	0	1	1	none	0.0001310150301104
S002	T073	FALSE	FALSE	0	0	1	1	none	2.5945958317e-05
S007	T073	FALSE	FALSE	0	0	1	1	none	7.51574755339e-05
S021	T073	FALSE	FALSE	0	0	1	1	none	3.20211872586e-05
S024	T073	FALSE	FALSE	0	0	1	1	none	3.13473311832e-05
S025	T073	FALSE	FALSE	0	0	1	1	none	2.48448385034e-05
S026	T073	FALSE	FALSE	0	0	1	1	none	1.34654388536e-05
S038	T073	FALSE	FALSE	0	0	1	1	none	7.15310456023e-05
S039	T073	FALSE	FALSE	0	0	1	1	none	3.3119089412e-05
S040	T073	FALSE	FALSE	0	0	1	1	none	0.000124709084949
S042	T073	FALSE	FALSE	0	0	1	1	none	3.18615114411e-05
S071	T073	FALSE	FALSE	0	0	1	1	none	0.000107116879581
S078	T073	FALSE	FALSE	0	0	1	1	none	2.90604254204e-05
S081	T073	FALSE	FALSE	0	0	1	1	none	3.19454013308e-05
S085	T073	FALSE	FALSE	0	0	1	1	none	0.0001096940792164
S087	T073	FALSE	FALSE	0	0	1	1	none	0.0001227026280746
S093	T073	FALSE	FALSE	0	0	1	1	none	9.5721362435e-05
S097	T073	FALSE	FALSE	0	0	1	1	none	2.29211382184e-05
S102	T073	FALSE	FALSE	0	0	1	1	none	0.0001246884269664
S106	T073	FALSE	FALSE	0	0	1	1	none	2.464861717e-05
S130	T073	FALSE	FALSE	0	0	1	1	none	0.000121830543732
T009	T073	FALSE	FALSE	0	0	1	1	none	5.0273507806e-06
T010	T073	FALSE	FALSE	0	0	1	1	none	4.1864910332e-06
T013	T073	FALSE	FALSE	0	0	1	1	none	7.81611192743e-05
T014	T073	FALSE	FALSE	0	0	1	1	none	3.21905658661e-05
T020	T073	FALSE	FALSE	0	0	1	1	none	7.31690485443e-05
T021	T073	TRUE	TRUE	0	0	1	1	none	2.4926891632e-06
T028	T073	FALSE	FALSE	0	0	1	1	none	6.65669506769e-05
T035a	T073	FALSE	FALSE	0	0	1	1	none	0.000122876162909
T035b	T073	FALSE	FALSE	0	0	1	1	none	3.2327218038e-06
T040	T073	FALSE	FALSE	0	0	1	1	none	3.41042994452e-05
T056	T073	FALSE	FALSE	0	0	1	1	none	9.5515460053e-06
T059	T073	FALSE	FALSE	0	0	1	1	none	0.000128744352956
T065	T073	FALSE	FALSE	0	0	1	1	none	7.13149534657e-05
T069	T073	FALSE	FALSE	0	0	1	1	none	0.0001386548814875
S002	T075	TRUE	TRUE	0	0	1	1	none	6.31834163411e-05
S007	T075	TRUE	TRUE	0	0	1	1	none	6.6378327069e-05
S021	T075	TRUE	TRUE	0	0	1	1	none	6.92586452827e-05
S024	T075	TRUE	TRUE	0	0	1	1	none	6.85847892073e-05
S025	T075	TRUE	TRUE	0	0	1	1	none	6.74226836735e-05
S026	T075	TRUE	TRUE	0	0	1	1	none	6.11507584557e-05
S038	T075	TRUE	TRUE	0	0	1	1	none	6.27518971374e-05
S039	T075	TRUE	TRUE	0	0	1	1	none	7.03565474361e-05
S040	T075	TRUE	TRUE	0	0	1	1	none	0.0001175430667531
S042	T075	TRUE	TRUE	0	0	1	1	none	6.90989694652e-05
S071	T075	TRUE	TRUE	0	0	1	1	none	9.99508613851e-05
S078	T075	TRUE	TRUE	0	0	1	1	none	6.62978834445e-05
S081	T075	TRUE	TRUE	0	0	1	1	none	6.91828593549e-05
S085	T075	TRUE	TRUE	0	0	1	1	none	0.0001025280610205
S087	T075	TRUE	TRUE	0	0	1	1	none	0.0001155366098787
S093	T075	TRUE	TRUE	0	0	1	1	none	8.85553442391e-05
S097	T075	TRUE	TRUE	0	0	1	1	none	6.54989833885e-05
S102	T075	TRUE	TRUE	0	0	1	1	none	0.0001175224087705
S106	T075	TRUE	TRUE	0	0	1	1	none	6.18860751941e-05
S130	T075	TRUE	TRUE	0	0	1	1	none	0.0001146645255361
T009	T075	FALSE	FALSE	0	0	1	1	none	6.84431553611e-05
T010	T075	FALSE	FALSE	0	0	1	1	none	6.87984359089e-05
T013	T075	FALSE	FALSE	0	0	1	1	none	6.93819708094e-05
T014	T075	TRUE	TRUE	0	0	1	1	none	6.94280238902e-05
T020	T075	TRUE	TRUE	0	0	1	1	none	6.43899000794e-05
T021	T075	FALSE	FALSE	0	0	1	1	none	7.18891952197e-05
T028	T075	TRUE	TRUE	0	0	1	1	none	5.7787802212e-05
T035a	T075	TRUE	TRUE	0	0	1	1	none	0.0001157101447131
T035b	T075	FALSE	FALSE	0	0	1	1	none	7.14330875651e-05
T040	T075	TRUE	TRUE	0	0	1	1	none	7.13417574693e-05
T056	T075	FALSE	FALSE	0	0	1	1	none	7.29673505858e-05
T059	T075	TRUE	TRUE	0	0	1	1	none	0.0001215783347601
T065	T075	TRUE	TRUE	0	0	1	1	none	6.25358050008e-05
T069	T075	TRUE	TRUE	0	0	1	1	none	0.0001314888632916
T073	T075	FALSE	FALSE	0	0	1	1	none	7.17887866469e-05
S002	T077	FALSE	FALSE	0	0	1	1	none	2.5945958317e-05
S007	T077	FALSE	FALSE	0	0	1	1	none	7.51574755339e-05
S021	T077	FALSE	FALSE	0	0	1	1	none	3.20211872586e-05
S024	T077	FALSE	FALSE	0	0	1	1	none	3.13473311832e-05
S025	T077	FALSE	FALSE	0	0	1	1	none	2.48448385034e-05
S026	T077	FALSE	FALSE	0	0	1	1	none	1.34654388536e-05
S038	T077	FALSE	FALSE	0	0	1	1	none	7.15310456023e-05
S039	T077	FALSE	FALSE	0	0	1	1	none	3.3119089412e-05
S040	T077	FALSE	FALSE	0	0	1	1	none	0.000124709084949
S042	T077	FALSE	FALSE	0	0	1	1	none	3.18615114411e-05
S071	T077	FALSE	FALSE	0	0	1	1	none	0.000107116879581
S078	T077	FALSE	FALSE	0	0	1	1	none	2.90604254204e-05
S081	T077	FALSE	FALSE	0	0	1	1	none	3.19454013308e-05
S085	T077	FALSE	FALSE	0	0	1	1	none	0.0001096940792164
S087	T077	FALSE	FALSE	0	0	1	1	none	0.0001227026280746
S093	T077	FALSE	FALSE	0	0	1	1	none	9.5721362435e-05
S097	T077	FALSE	FALSE	0	0	1	1	none	2.29211382184e-05
S102	T077	FALSE	FALSE	0	0	1	1	none	0.0001246884269664
S106	T077	FALSE	FALSE	0	0	1	1	none	2.464861717e-05
S130	T077	FALSE	FALSE	0	0	1	1	none	0.000121830543732
T009	T077	FALSE	FALSE	0	0	1	1	none	5.0273507806e-06
T010	T077	FALSE	FALSE	0	0	1	1	none	4.1864910332e-06
T013	T077	FALSE	FALSE	0	0	1	1	none	7.81611192743e-05
T014	T077	FALSE	FALSE	0	0	1	1	none	3.21905658661e-05
T020	T077	FALSE	FALSE	0	0	1	1	none	7.31690485443e-05
T021	T077	TRUE	TRUE	0	0	1	1	none	2.4926891632e-06
T028	T077	FALSE	FALSE	0	0	1	1	none	6.65669506769e-05
T035a	T077	FALSE	FALSE	0	0	1	1	none	0.000122876162909
T035b	T077	FALSE	FALSE	0	0	1	1	none	3.2327218038e-06
T040	T077	FALSE	FALSE	0	0	1	1	none	3.41042994452e-05
T056	T077	FALSE	FALSE	0	0	1	1	none	9.5515460053e-06
T059	T077	FALSE	FALSE	0	0	1	1	none	0.000128744352956
T065	T077	FALSE	FALSE	0	0	1	1	none	7.13149534657e-05
T069	T077	FALSE	FALSE	0	0	1	1	none	0.0001386548814875
T073	T077	TRUE	TRUE	0	0	1	1	none	1.1961402952e-06
T075	T077	FALSE	FALSE	0	0	1	1	none	7.17887866469e-05
S002	T087	FALSE	FALSE	0	0	1	1	none	2.4792690233e-05
S007	T087	FALSE	FALSE	0	0	1	1	none	7.40042074499e-05
S021	T087	FALSE	FALSE	0	0	1	1	none	3.08679191746e-05
S024	T087	FALSE	FALSE	0	0	1	1	none	3.01940630992e-05
S025	T087	FALSE	FALSE	0	0	1	1	none	2.36915704194e-05
S026	T087	FALSE	FALSE	0	0	1	1	none	1.23121707696e-05
S038	T087	FALSE	FALSE	0	0	1	1	none	7.03777775183e-05
S039	T087	FALSE	FALSE	0	0	1	1	none	3.1965821328e-05
S040	T087	FALSE	FALSE	0	0	1	1	none	0.000123555816865
S042	T087	FALSE	FALSE	0	0	1	1	none	3.07082433571e-05
S071	T087	FALSE	FALSE	0	0	1	1	none	0.000105963611497
S078	T087	FALSE	FALSE	0	0	1	1	none	2.79071573364e-05
S081	T087	FALSE	FALSE	0	0	1	1	none	3.07921332468e-05
S085	T087	FALSE	FALSE	0	0	1	1	none	0.0001085408111324
S087	T087	FALSE	FALSE	0	0	1	1	none	0.0001215493599906
S093	T087	FALSE	FALSE	0	0	1	1	none	9.4568094351e-05
S097	T087	FALSE	FALSE	0	0	1	1	none	2.17678701344e-05
S102	T087	FALSE	FALSE	0	0	1	1	none	0.0001235351588824
S106	T087	FALSE	FALSE	0	0	1	1	none	2.3495349086e-05
S130	T087	FALSE	FALSE	0	0	1	1	none	0.000120677275648
T009	T087	FALSE	FALSE	0	0	1	1	none	3.8740826966e-06
T010	T087	FALSE	FALSE	0	0	1	1	none	3.0332229492e-06
T013	T087	FALSE	FALSE	0	0	1	1	none	7.70078511903e-05
T014	T087	FALSE	FALSE	0	0	1	1	none	3.10372977821e-05
T020	T087	FALSE	FALSE	0	0	1	1	none	7.20157804603e-05
T021	T087	FALSE	FALSE	0	0	1	1	none	4.9278419648e-06
T028	T087	FALSE	FALSE	0	0	1	1	none	6.54136825929e-05
T035a	T087	FALSE	FALSE	0	0	1	1	none	0.000121722894825
T035b	T087	FALSE	FALSE	0	0	1	1	none	4.4717343102e-06
T040	T087	FALSE	FALSE	0	0	1	1	none	3.29510313612e-05
T056	T087	FALSE	FALSE	0	0	1	1	none	8.3982779213e-06
T059	T087	FALSE	FALSE	0	0	1	1	none	0.000127591084872
T065	T087	FALSE	FALSE	0	0	1	1	none	7.01616853817e-05
T069	T087	FALSE	FALSE	0	0	1	1	none	0.0001375016134035
T073	T087	FALSE	FALSE	0	0	1	1	none	4.827433392e-06
T075	T087	FALSE	FALSE	0	0	1	1	none	7.06355185629e-05
T077	T087	FALSE	FALSE	0	0	1	1	none	4.827433392e-06
S002	T095	TRUE	TRUE	0	0	1	1	none	0.0001130320443784
S007	T095	TRUE	TRUE	0	0	1	1	none	0.0001178400853753
S021	T095	TRUE	TRUE	0	0	1	1	none	0.00011910727332
S024	T095	TRUE	TRUE	0	0	1	1	none	0.0001184334172446
S025	T095	TRUE	TRUE	0	0	1	1	none	0.0001172713117108
S026	T095	TRUE	TRUE	0	0	1	1	none	0.000110999386493
S038	T095	TRUE	TRUE	0	0	1	1	none	0.0001142136554437
S039	T095	TRUE	TRUE	0	0	1	1	none	0.0001202051754734
S040	T095	TRUE	TRUE	0	0	1	1	none	6.11739740704e-05
S042	T095	TRUE	TRUE	0	0	1	1	none	0.0001189475975025
S071	T095	TRUE	TRUE	0	0	1	1	none	4.35817687024e-05
S078	T095	TRUE	TRUE	0	0	1	1	none	0.0001161465114818
S081	T095	TRUE	TRUE	0	0	1	1	none	0.0001190314873922
S085	T095	TRUE	TRUE	0	0	1	1	none	2.55233501178e-05
S087	T095	TRUE	TRUE	0	0	1	1	none	2.2613536856e-06
S093	T095	TRUE	TRUE	0	0	1	1	none	3.21862515564e-05
S097	T095	TRUE	TRUE	0	0	1	1	none	0.0001153476114258
S102	T095	TRUE	TRUE	0	0	1	1	none	6.11533160878e-05
S106	T095	TRUE	TRUE	0	0	1	1	none	0.0001117347032314
S130	T095	TRUE	TRUE	0	0	1	1	none	2.5854096382e-06
T009	T095	FALSE	FALSE	0	0	1	1	none	0.0001182917833984
T010	T095	FALSE	FALSE	0	0	1	1	none	0.0001186470639462
T013	T095	FALSE	FALSE	0	0	1	1	none	0.0001208437291157
T014	T095	TRUE	TRUE	0	0	1	1	none	0.0001192766519275
T020	T095	TRUE	TRUE	0	0	1	1	none	0.0001158516583857
T021	T095	FALSE	FALSE	0	0	1	1	none	0.000121737823257
T028	T095	TRUE	TRUE	0	0	1	1	none	0.0001092495605183
T035a	T095	TRUE	TRUE	0	0	1	1	none	4.8271691104e-06
T035b	T095	FALSE	FALSE	0	0	1	1	none	0.0001212817156024
T040	T095	TRUE	TRUE	0	0	1	1	none	0.0001211903855066
T056	T095	FALSE	FALSE	0	0	1	1	none	0.0001228159786231
T059	T095	TRUE	TRUE	0	0	1	1	none	6.52092420774e-05
T065	T095	TRUE	TRUE	0	0	1	1	none	0.0001139975633071
T069	T095	TRUE	TRUE	0	0	1	1	none	7.51197706089e-05
T073	T095	FALSE	FALSE	0	0	1	1	none	0.0001216374146842
T075	T095	TRUE	TRUE	0	0	1	1	none	0.0001144713964883
T077	T095	FALSE	FALSE	0	0	1	1	none	0.0001216374146842
T087	T095	FALSE	FALSE	0	0	1	1	none	0.0001204841466002
S002	T099a	TRUE	TRUE	0	0	1	1	none	0.0001139522926672
S007	T099a	TRUE	TRUE	0	0	1	1	none	0.0001187603336641
S021	T099a	TRUE	TRUE	0	0	1	1	none	0.0001200275216088
S024	T099a	TRUE	TRUE	0	0	1	1	none	0.0001193536655334
S025	T099a	TRUE	TRUE	0	0	1	1	none	0.0001181915599996
S026	T099a	TRUE	TRUE	0	0	1	1	none	0.0001119196347818
S038	T099a	TRUE	TRUE	0	0	1	1	none	0.0001151339037325
S039	T099a	TRUE	TRUE	0	0	1	1	none	0.0001211254237622
S040	T099a	TRUE	TRUE	0	0	1	1	none	6.20942223592e-05
S042	T099a	TRUE	TRUE	0	0	1	1	none	0.0001198678457913
S071	T099a	TRUE	TRUE	0	0	1	1	none	4.45020169912e-05
S078	T099a	TRUE	TRUE	0	0	1	1	none	0.0001170667597706
S081	T099a	TRUE	TRUE	0	0	1	1	none	0.000119951735681
S085	T099a	TRUE	TRUE	0	0	1	1	none	2.64435984066e-05
S087	T099a	TRUE	TRUE	0	0	1	1	none	5.5738825648e-06
S093	T099a	TRUE	TRUE	0	0	1	1	none	3.31064998452e-05
S097	T099a	TRUE	TRUE	0	0	1	1	none	0.0001162678597146
S102	T099a	TRUE	TRUE	0	0	1	1	none	6.20735643766e-05
S106	T099a	TRUE	TRUE	0	0	1	1	none	0.0001126549515202
S130	T099a	TRUE	TRUE	0	0	1	1	none	4.7017982222e-06
T009	T099a	FALSE	FALSE	0	0	1	1	none	0.0001192120316872
T010	T099a	FALSE	FALSE	0	0	1	1	none	0.000119567312235
T013	T099a	FALSE	FALSE	0	0	1	1	none	0.0001217639774045
T014	T099a	TRUE	TRUE	0	0	1	1	none	0.0001201969002163
T020	T099a	TRUE	TRUE	0	0	1	1	none	0.0001167719066745
T021	T099a	FALSE	FALSE	0	0	1	1	none	0.0001226580715458
T028	T099a	TRUE	TRUE	0	0	1	1	none	0.0001101698088071
T035a	T099a	TRUE	TRUE	0	0	1	1	none	4.551277104e-06
T035b	T099a	FALSE	FALSE	0	0	1	1	none	0.0001222019638912
T040	T099a	TRUE	TRUE	0	0	1	1	none	0.0001221106337954
T056	T099a	FALSE	FALSE	0	0	1	1	none	0.0001237362269119
T059	T099a	TRUE	TRUE	0	0	1	1	none	6.61294903662e-05
T065	T099a	TRUE	TRUE	0	0	1	1	none	0.0001149178115959
T069	T099a	TRUE	TRUE	0	0	1	1	none	7.60400188977e-05
T073	T099a	FALSE	FALSE	0	0	1	1	none	0.000122557662973
T075	T099a	TRUE	TRUE	0	0	1	1	none	0.0001153916447771
T077	T099a	FALSE	FALSE	0	0	1	1	none	0.000122557662973
T087	T099a	FALSE	FALSE	0	0	1	1	none	0.000121404394889
T095	T099a	TRUE	TRUE	0	0	1	1	none	4.5086691744e-06
S002	T102	FALSE	FALSE	0	0	1	1	none	0.0001162427614602
S007	T102	FALSE	FALSE	0	0	1	1	none	0.0001210508024571
S021	T102	FALSE	FALSE	0	0	1	1	none	0.0001223179904018
S024	T102	FALSE	FALSE	0	0	1	1	none	0.0001216441343264
S025	T102	FALSE	FALSE	0	0	1	1	none	0.0001204820287926
S026	T102	FALSE	FALSE	0	0	1	1	none	0.0001142101035748
S038	T102	FALSE	FALSE	0	0	1	1	none	0.0001174243725255
S039	T102	FALSE	FALSE	0	0	1	1	none	0.0001234158925552
S040	T102	FALSE	FALSE	0	0	1	1	none	6.43846911522e-05
S042	T102	FALSE	FALSE	0	0	1	1	none	0.0001221583145843
S071	T102	FALSE	FALSE	0	0	1	1	none	4.67924857842e-05
S078	T102	FALSE	FALSE	0	0	1	1	none	0.0001193572285636
S081	T102	FALSE	FALSE	0	0	1	1	none	0.000122242204474
S085	T102	FALSE	FALSE	0	0	1	1	none	2.87340671996e-05
S087	T102	FALSE	FALSE	0	0	1	1	none	5.4720707674e-06
S093	T102	FALSE	FALSE	0	0	1	1	none	3.53969686382e-05
S097	T102	FALSE	FALSE	0	0	1	1	none	0.0001185583285076
S102	T102	FALSE	FALSE	0	0	1	1	none	6.43640331696e-05
S106	T102	FALSE	FALSE	0	0	1	1	none	0.0001149454203132
S130	T102	FALSE	FALSE	0	0	1	1	none	5.79612672e-06
T009	T102	FALSE	FALSE	0	0	1	1	none	0.0001215025004802
T010	T102	FALSE	FALSE	0	0	1	1	none	0.000121857781028
T013	T102	FALSE	FALSE	0	0	1	1	none	0.0001240544461975
T014	T102	FALSE	FALSE	0	0	1	1	none	0.0001224873690093
T020	T102	FALSE	FALSE	0	0	1	1	none	0.0001190623754675
T021	T102	FALSE	FALSE	0	0	1	1	none	0.0001249485403388
T028	T102	FALSE	FALSE	0	0	1	1	none	0.0001124602776001
T035a	T102	FALSE	FALSE	0	0	1	1	none	8.0378861922e-06
T035b	T102	FALSE	FALSE	0	0	1	1	none	0.0001244924326842
T040	T102	FALSE	FALSE	0	0	1	1	none	0.0001244011025884
T056	T102	FALSE	FALSE	0	0	1	1	none	0.0001260266957049
T059	T102	FALSE	FALSE	0	0	1	1	none	6.84199591592e-05
T065	T102	FALSE	FALSE	0	0	1	1	none	0.0001172082803889
T069	T102	FALSE	FALSE	0	0	1	1	none	7.83304876907e-05
T073	T102	FALSE	FALSE	0	0	1	1	none	0.000124848131766
T075	T102	FALSE	FALSE	0	0	1	1	none	0.0001176821135701
T077	T102	FALSE	FALSE	0	0	1	1	none	0.000124848131766
T087	T102	FALSE	FALSE	0	0	1	1	none	0.000123694863682
T095	T102	TRUE	TRUE	1	0	1	1	anc	5.980701476e-07
T099a	T102	FALSE	FALSE	0	0	1	1	none	7.7193862562e-06
S002	T104	FALSE	FALSE	0	0	1	1	none	5.60533897169e-05
S007	T104	FALSE	FALSE	0	0	1	1	none	4.02152887888e-05
S021	T104	FALSE	FALSE	0	0	1	1	none	6.21286186585e-05
S024	T104	FALSE	FALSE	0	0	1	1	none	6.14547625831e-05
S025	T104	FALSE	FALSE	0	0	1	1	none	6.02926570493e-05
S026	T104	FALSE	FALSE	0	0	1	1	none	5.40207318315e-05
S038	T104	FALSE	FALSE	0	0	1	1	none	4.43288849952e-05
S039	T104	FALSE	FALSE	0	0	1	1	none	6.32265208119e-05
S040	T104	FALSE	FALSE	0	0	1	1	none	0.0001104130401289
S042	T104	FALSE	FALSE	0	0	1	1	none	6.1968942841e-05
S071	T104	FALSE	FALSE	0	0	1	1	none	9.28208347609e-05
S078	T104	FALSE	FALSE	0	0	1	1	none	5.91678568203e-05
S081	T104	FALSE	FALSE	0	0	1	1	none	6.20528327307e-05
S085	T104	FALSE	FALSE	0	0	1	1	none	9.53980343963001e-05
S087	T104	FALSE	FALSE	0	0	1	1	none	0.0001084065832545
S093	T104	FALSE	FALSE	0	0	1	1	none	8.14253176149e-05
S097	T104	FALSE	FALSE	0	0	1	1	none	5.83689567643e-05
S102	T104	FALSE	FALSE	0	0	1	1	none	0.0001103923821463
S106	T104	FALSE	FALSE	0	0	1	1	none	5.47560485699e-05
S130	T104	FALSE	FALSE	0	0	1	1	none	0.0001075344989119
T009	T104	FALSE	FALSE	0	0	1	1	none	6.13131287369e-05
T010	T104	FALSE	FALSE	0	0	1	1	none	6.16684092847e-05
T013	T104	FALSE	FALSE	0	0	1	1	none	5.09589586672e-05
T014	T104	FALSE	FALSE	0	0	1	1	none	6.2297997266e-05
T020	T104	FALSE	FALSE	0	0	1	1	none	4.59668879372e-05
T021	T104	FALSE	FALSE	0	0	1	1	none	6.47591685955e-05
T028	T104	FALSE	FALSE	0	0	1	1	none	2.83058111658e-05
T035a	T104	FALSE	FALSE	0	0	1	1	none	0.0001085801180889
T035b	T104	FALSE	FALSE	0	0	1	1	none	6.43030609409e-05
T040	T104	FALSE	FALSE	0	0	1	1	none	6.42117308451e-05
T056	T104	FALSE	FALSE	0	0	1	1	none	6.58373239616e-05
T059	T104	FALSE	FALSE	0	0	1	1	none	0.0001144483081359
T065	T104	FALSE	FALSE	0	0	1	1	none	4.41127928586e-05
T069	T104	FALSE	FALSE	0	0	1	1	none	0.0001243588366674
T073	T104	FALSE	FALSE	0	0	1	1	none	6.46587600227e-05
T075	T104	FALSE	FALSE	0	0	1	1	none	5.58796115578e-05
T077	T104	FALSE	FALSE	0	0	1	1	none	6.46587600227e-05
T087	T104	FALSE	FALSE	0	0	1	1	none	6.35054919387e-05
T095	T104	FALSE	FALSE	0	0	1	1	none	0.0001073413698641
T099a	T104	FALSE	FALSE	0	0	1	1	none	0.0001082616181529
T102	T104	FALSE	FALSE	0	0	1	1	none	0.0001105520869459
S002	T105	FALSE	FALSE	0	0	1	1	none	6.43135824045e-05
S007	T105	FALSE	FALSE	0	0	1	1	none	5.62155076144e-05
S021	T105	FALSE	FALSE	0	0	1	1	none	7.03888113461e-05
S024	T105	FALSE	FALSE	0	0	1	1	none	6.97149552707e-05
S025	T105	FALSE	FALSE	0	0	1	1	none	6.85528497369e-05
S026	T105	FALSE	FALSE	0	0	1	1	none	6.22809245191e-05
S038	T105	FALSE	FALSE	0	0	1	1	none	6.604652562e-06
S039	T105	FALSE	FALSE	0	0	1	1	none	7.14867134995e-05
S040	T105	FALSE	FALSE	0	0	1	1	none	0.0001186732328165
S042	T105	FALSE	FALSE	0	0	1	1	none	7.02291355286e-05
S071	T105	FALSE	FALSE	0	0	1	1	none	0.0001010810274485
S078	T105	FALSE	FALSE	0	0	1	1	none	6.74280495079e-05
S081	T105	FALSE	FALSE	0	0	1	1	none	7.03130254183e-05
S085	T105	FALSE	FALSE	0	0	1	1	none	0.0001036582270839
S087	T105	FALSE	FALSE	0	0	1	1	none	0.0001166667759421
S093	T105	FALSE	FALSE	0	0	1	1	none	8.96855103025e-05
S097	T105	FALSE	FALSE	0	0	1	1	none	6.66291494519e-05
S102	T105	FALSE	FALSE	0	0	1	1	none	0.0001186525748339
S106	T105	FALSE	FALSE	0	0	1	1	none	6.30162412575e-05
S130	T105	FALSE	FALSE	0	0	1	1	none	0.0001157946915995
T009	T105	FALSE	FALSE	0	0	1	1	none	6.95733214245e-05
T010	T105	FALSE	FALSE	0	0	1	1	none	6.99286019723e-05
T013	T105	FALSE	FALSE	0	0	1	1	none	1.08424456436e-05
T014	T105	FALSE	FALSE	0	0	1	1	none	7.05581899536e-05
T020	T105	FALSE	FALSE	0	0	1	1	none	8.242655504e-06
T021	T105	FALSE	FALSE	0	0	1	1	none	7.30193612831e-05
T028	T105	FALSE	FALSE	0	0	1	1	none	4.76249827574e-05
T035a	T105	FALSE	FALSE	0	0	1	1	none	0.0001168403107765
T035b	T105	FALSE	FALSE	0	0	1	1	none	7.25632536285e-05
T040	T105	FALSE	FALSE	0	0	1	1	none	7.24719235327e-05
T056	T105	FALSE	FALSE	0	0	1	1	none	7.40975166492e-05
T059	T105	FALSE	FALSE	0	0	1	1	none	0.0001227085008235
T065	T105	TRUE	TRUE	1	0	1	1	anc	1.005929097e-06
T069	T105	FALSE	FALSE	0	0	1	1	none	0.000132619029355
T073	T105	FALSE	FALSE	0	0	1	1	none	7.29189527103e-05
T075	T105	FALSE	FALSE	0	0	1	1	none	6.41398042454e-05
T077	T105	FALSE	FALSE	0	0	1	1	none	7.29189527103e-05
T087	T105	FALSE	FALSE	0	0	1	1	none	7.17656846263e-05
T095	T105	FALSE	FALSE	0	0	1	1	none	0.0001156015625517
T099a	T105	FALSE	FALSE	0	0	1	1	none	0.0001165218108405
T102	T105	FALSE	FALSE	0	0	1	1	none	0.0001188122796335
T104	T105	FALSE	FALSE	0	0	1	1	none	4.57167921032e-05
S002	T107	FALSE	FALSE	0	0	1	1	none	0.0001162444784949
S007	T107	FALSE	FALSE	0	0	1	1	none	0.0001210525194918
S021	T107	FALSE	FALSE	0	0	1	1	none	0.0001223197074365
S024	T107	FALSE	FALSE	0	0	1	1	none	0.0001216458513611
S025	T107	FALSE	FALSE	0	0	1	1	none	0.0001204837458273
S026	T107	FALSE	FALSE	0	0	1	1	none	0.0001142118206095
S038	T107	FALSE	FALSE	0	0	1	1	none	0.0001174260895602
S039	T107	FALSE	FALSE	0	0	1	1	none	0.0001234176095899
S040	T107	FALSE	FALSE	0	0	1	1	none	6.43864081869e-05
S042	T107	FALSE	FALSE	0	0	1	1	none	0.000122160031619
S071	T107	FALSE	FALSE	0	0	1	1	none	4.67942028189e-05
S078	T107	FALSE	FALSE	0	0	1	1	none	0.0001193589455983
S081	T107	FALSE	FALSE	0	0	1	1	none	0.0001222439215087
S085	T107	FALSE	FALSE	0	0	1	1	none	2.87357842343e-05
S087	T107	FALSE	FALSE	0	0	1	1	none	5.4737878021e-06
S093	T107	FALSE	FALSE	0	0	1	1	none	3.53986856729e-05
S097	T107	FALSE	FALSE	0	0	1	1	none	0.0001185600455423
S102	T107	FALSE	FALSE	0	0	1	1	none	6.43657502043e-05
S106	T107	FALSE	FALSE	0	0	1	1	none	0.0001149471373479
S130	T107	FALSE	FALSE	0	0	1	1	none	5.7978437547e-06
T009	T107	FALSE	FALSE	0	0	1	1	none	0.0001215042175149
T010	T107	FALSE	FALSE	0	0	1	1	none	0.0001218594980627
T013	T107	FALSE	FALSE	0	0	1	1	none	0.0001240561632322
T014	T107	FALSE	FALSE	0	0	1	1	none	0.000122489086044
T020	T107	FALSE	FALSE	0	0	1	1	none	0.0001190640925022
T021	T107	FALSE	FALSE	0	0	1	1	none	0.0001249502573735
T028	T107	FALSE	FALSE	0	0	1	1	none	0.0001124619946348
T035a	T107	FALSE	FALSE	0	0	1	1	none	8.0396032269e-06
T035b	T107	FALSE	FALSE	0	0	1	1	none	0.0001244941497189
T040	T107	FALSE	FALSE	0	0	1	1	none	0.0001244028196231
T056	T107	FALSE	FALSE	0	0	1	1	none	0.0001260284127396
T059	T107	FALSE	FALSE	0	0	1	1	none	6.84216761939e-05
T065	T107	FALSE	FALSE	0	0	1	1	none	0.0001172099974236
T069	T107	FALSE	FALSE	0	0	1	1	none	7.83322047254e-05
T073	T107	FALSE	FALSE	0	0	1	1	none	0.0001248498488007
T075	T107	FALSE	FALSE	0	0	1	1	none	0.0001176838306048
T077	T107	FALSE	FALSE	0	0	1	1	none	0.0001248498488007
T087	T107	FALSE	FALSE	0	0	1	1	none	0.0001236965807167
T095	T107	TRUE	TRUE	1	0	1	1	anc	5.997871823e-07
T099a	T107	FALSE	FALSE	0	0	1	1	none	7.7211032909e-06
T102	T107	FALSE	FALSE	0	0	1	1	none	2.3939976251e-06
T104	T107	FALSE	FALSE	0	0	1	1	none	0.0001105538039806
T105	T107	FALSE	FALSE	0	0	1	1	none	0.0001188139966682
S002	T126	TRUE	TRUE	0	0	1	1	none	0.0001236127298717
S007	T126	TRUE	TRUE	0	0	1	1	none	0.0001284207708686
S021	T126	TRUE	TRUE	0	0	1	1	none	0.0001296879588133
S024	T126	TRUE	TRUE	0	0	1	1	none	0.0001290141027379
S025	T126	TRUE	TRUE	0	0	1	1	none	0.0001278519972041
S026	T126	TRUE	TRUE	0	0	1	1	none	0.0001215800719863
S038	T126	TRUE	TRUE	0	0	1	1	none	0.000124794340937
S039	T126	TRUE	TRUE	0	0	1	1	none	0.0001307858609667
S040	T126	TRUE	TRUE	0	0	1	1	none	5.14600999077e-05
S042	T126	TRUE	TRUE	0	0	1	1	none	0.0001295282829958
S071	T126	TRUE	TRUE	0	0	1	1	none	2.62973608917e-05
S078	T126	TRUE	TRUE	0	0	1	1	none	0.0001267271969751
S081	T126	TRUE	TRUE	0	0	1	1	none	0.0001296121728855
S085	T126	TRUE	TRUE	0	0	1	1	none	5.67396538311e-05
S087	T126	TRUE	TRUE	0	0	1	1	none	6.97482026893e-05
S093	T126	TRUE	TRUE	0	0	1	1	none	3.76928780377e-05
S097	T126	TRUE	TRUE	0	0	1	1	none	0.0001259282969191
S102	T126	TRUE	TRUE	0	0	1	1	none	5.14394419251e-05
S106	T126	TRUE	TRUE	0	0	1	1	none	0.0001223153887247
S130	T126	TRUE	TRUE	0	0	1	1	none	6.88761183467e-05
T009	T126	FALSE	FALSE	0	0	1	1	none	0.0001288724688917
T010	T126	FALSE	FALSE	0	0	1	1	none	0.0001292277494395
T013	T126	FALSE	FALSE	0	0	1	1	none	0.000131424414609
T014	T126	TRUE	TRUE	0	0	1	1	none	0.0001298573374208
T020	T126	TRUE	TRUE	0	0	1	1	none	0.000126432343879
T021	T126	FALSE	FALSE	0	0	1	1	none	0.0001323185087503
T028	T126	TRUE	TRUE	0	0	1	1	none	0.0001198302460116
T035a	T126	TRUE	TRUE	0	0	1	1	none	6.99217375237e-05
T035b	T126	FALSE	FALSE	0	0	1	1	none	0.0001318624010957
T040	T126	TRUE	TRUE	0	0	1	1	none	0.0001317710709999
T056	T126	FALSE	FALSE	0	0	1	1	none	0.0001333966641164
T059	T126	TRUE	TRUE	0	0	1	1	none	5.54953679147e-05
T065	T126	TRUE	TRUE	0	0	1	1	none	0.0001245782488004
T069	T126	TRUE	TRUE	0	0	1	1	none	4.753413531e-05
T073	T126	FALSE	FALSE	0	0	1	1	none	0.0001322181001775
T075	T126	TRUE	TRUE	0	0	1	1	none	0.0001250520819816
T077	T126	FALSE	FALSE	0	0	1	1	none	0.0001322181001775
T087	T126	FALSE	FALSE	0	0	1	1	none	0.0001310648320935
T095	T126	TRUE	TRUE	0	0	1	1	none	6.86829892989e-05
T099a	T126	TRUE	TRUE	0	0	1	1	none	6.96032375877e-05
T102	T126	FALSE	FALSE	0	0	1	1	none	7.18937063807e-05
T104	T126	FALSE	FALSE	0	0	1	1	none	0.0001179220553574
T105	T126	FALSE	FALSE	0	0	1	1	none	0.000126182248045
T107	T126	FALSE	FALSE	0	0	1	1	none	7.18954234154e-05
S002	T156	FALSE	FALSE	0	0	1	1	none	6.42469360291e-05
S007	T156	FALSE	FALSE	0	0	1	1	none	5.6148861239e-05
S021	T156	FALSE	FALSE	0	0	1	1	none	7.03221649707e-05
S024	T156	FALSE	FALSE	0	0	1	1	none	6.96483088953e-05
S025	T156	FALSE	FALSE	0	0	1	1	none	6.84862033615e-05
S026	T156	FALSE	FALSE	0	0	1	1	none	6.22142781437e-05
S038	T156	FALSE	FALSE	0	0	1	1	none	8.4638738074e-06
S039	T156	FALSE	FALSE	0	0	1	1	none	7.14200671241e-05
S040	T156	FALSE	FALSE	0	0	1	1	none	0.0001186065864411
S042	T156	FALSE	FALSE	0	0	1	1	none	7.01624891532e-05
S071	T156	FALSE	FALSE	0	0	1	1	none	0.0001010143810731
S078	T156	FALSE	FALSE	0	0	1	1	none	6.73614031325e-05
S081	T156	FALSE	FALSE	0	0	1	1	none	7.02463790429e-05
S085	T156	FALSE	FALSE	0	0	1	1	none	0.0001035915807085
S087	T156	FALSE	FALSE	0	0	1	1	none	0.0001166001295667
S093	T156	FALSE	FALSE	0	0	1	1	none	8.96188639271e-05
S097	T156	FALSE	FALSE	0	0	1	1	none	6.65625030765e-05
S102	T156	FALSE	FALSE	0	0	1	1	none	0.0001185859284585
S106	T156	FALSE	FALSE	0	0	1	1	none	6.29495948821e-05
S130	T156	FALSE	FALSE	0	0	1	1	none	0.0001157280452241
T009	T156	FALSE	FALSE	0	0	1	1	none	6.95066750491e-05
T010	T156	FALSE	FALSE	0	0	1	1	none	6.98619555969e-05
T013	T156	FALSE	FALSE	0	0	1	1	none	1.50939474794e-05
T014	T156	FALSE	FALSE	0	0	1	1	none	7.04915435782e-05
T020	T156	FALSE	FALSE	0	0	1	1	none	1.01018767494e-05
T021	T156	FALSE	FALSE	0	0	1	1	none	7.29527149077e-05
T028	T156	FALSE	FALSE	0	0	1	1	none	4.7558336382e-05
T035a	T156	FALSE	FALSE	0	0	1	1	none	0.0001167736644011
T035b	T156	FALSE	FALSE	0	0	1	1	none	7.24966072531e-05
T040	T156	FALSE	FALSE	0	0	1	1	none	7.24052771573e-05
T056	T156	FALSE	FALSE	0	0	1	1	none	7.40308702738e-05
T059	T156	FALSE	FALSE	0	0	1	1	none	0.0001226418544481
T065	T156	FALSE	FALSE	0	0	1	1	none	8.2477816708e-06
T069	T156	FALSE	FALSE	0	0	1	1	none	0.0001325523829796
T073	T156	FALSE	FALSE	0	0	1	1	none	7.28523063349e-05
T075	T156	FALSE	FALSE	0	0	1	1	none	6.407315787e-05
T077	T156	FALSE	FALSE	0	0	1	1	none	7.28523063349e-05
T087	T156	FALSE	FALSE	0	0	1	1	none	7.16990382509e-05
T095	T156	FALSE	FALSE	0	0	1	1	none	0.0001155349161763
T099a	T156	FALSE	FALSE	0	0	1	1	none	0.0001164551644651
T102	T156	FALSE	FALSE	0	0	1	1	none	0.0001187456332581
T104	T156	FALSE	FALSE	0	0	1	1	none	4.56501457278e-05
T105	T156	FALSE	FALSE	0	0	1	1	none	9.8517809154e-06
T107	T156	FALSE	FALSE	0	0	1	1	none	0.0001187473502928
T126	T156	FALSE	FALSE	0	0	1	1	none	0.0001261156016696
S002	T159a	TRUE	TRUE	0	0	1	1	none	2.11613971362e-05
S007	T159a	TRUE	TRUE	0	0	1	1	none	7.03729143531e-05
S021	T159a	TRUE	TRUE	0	0	1	1	none	2.72366260778e-05
S024	T159a	TRUE	TRUE	0	0	1	1	none	2.65627700024e-05
S025	T159a	TRUE	TRUE	0	0	1	1	none	2.00602773226e-05
S026	T159a	TRUE	TRUE	0	0	1	1	none	8.6808776728e-06
S038	T159a	TRUE	TRUE	0	0	1	1	none	6.67464844215e-05
S039	T159a	TRUE	TRUE	0	0	1	1	none	2.83345282312e-05
S040	T159a	TRUE	TRUE	0	0	1	1	none	0.0001199245237682
S042	T159a	TRUE	TRUE	0	0	1	1	none	2.70769502603e-05
S071	T159a	TRUE	TRUE	0	0	1	1	none	0.0001023323184002
S078	T159a	TRUE	TRUE	0	0	1	1	none	2.42758642396e-05
S081	T159a	TRUE	TRUE	0	0	1	1	none	2.716084015e-05
S085	T159a	TRUE	TRUE	0	0	1	1	none	0.0001049095180356
S087	T159a	TRUE	TRUE	0	0	1	1	none	0.0001179180668938
S093	T159a	TRUE	TRUE	0	0	1	1	none	9.09368012542e-05
S097	T159a	TRUE	TRUE	0	0	1	1	none	1.81365770376e-05
S102	T159a	TRUE	TRUE	0	0	1	1	none	0.0001199038657856
S106	T159a	TRUE	TRUE	0	0	1	1	none	1.98640559892e-05
S130	T159a	TRUE	TRUE	0	0	1	1	none	0.0001170459825512
T009	T159a	TRUE	TRUE	0	1	1	1	desc	8.408597474e-07
T010	T159a	TRUE	TRUE	0	1	1	1	desc	5.980701476e-07
T013	T159a	FALSE	FALSE	0	0	1	1	none	7.33765580935e-05
T014	T159a	TRUE	TRUE	0	0	1	1	none	2.74060046853e-05
T020	T159a	TRUE	TRUE	0	0	1	1	none	6.83844873635e-05
T021	T159a	TRUE	TRUE	0	1	1	1	desc	1.8946190156e-06
T028	T159a	TRUE	TRUE	0	0	1	1	none	6.17823894961e-05
T035a	T159a	TRUE	TRUE	0	0	1	1	none	0.0001180916017282
T035b	T159a	TRUE	TRUE	0	1	1	1	desc	8.404412134e-07
T040	T159a	TRUE	TRUE	0	0	1	1	none	2.93197382644e-05
T056	T159a	FALSE	FALSE	0	1	1	1	desc	5.3650549721e-06
T059	T159a	TRUE	TRUE	0	0	1	1	none	0.0001239597917752
T065	T159a	TRUE	TRUE	0	0	1	1	none	6.65303922849e-05
T069	T159a	TRUE	TRUE	0	0	1	1	none	0.0001338703203067
T073	T159a	TRUE	TRUE	0	1	1	1	desc	1.7942104428e-06
T075	T159a	TRUE	TRUE	0	0	1	1	none	6.70042254661e-05
T077	T159a	TRUE	TRUE	0	1	1	1	desc	1.7942104428e-06
T087	T159a	TRUE	TRUE	0	1	1	1	desc	1.837082654e-06
T095	T159a	TRUE	TRUE	0	0	1	1	none	0.0001168528535034
T099a	T159a	TRUE	TRUE	0	0	1	1	none	0.0001177731017922
T102	T159a	FALSE	FALSE	0	0	1	1	none	0.0001200635705852
T104	T159a	FALSE	FALSE	0	0	1	1	none	5.98741988419e-05
T105	T159a	FALSE	FALSE	0	0	1	1	none	6.81343915295e-05
T107	T159a	FALSE	FALSE	0	0	1	1	none	0.0001200652876199
T126	T159a	TRUE	TRUE	0	0	1	1	none	0.0001274335389967
T156	T159a	FALSE	FALSE	0	0	1	1	none	6.80677451541e-05
S002	T182	FALSE	FALSE	0	0	1	1	none	6.48597392237e-05
S007	T182	FALSE	FALSE	0	0	1	1	none	5.67616644336e-05
S021	T182	FALSE	FALSE	0	0	1	1	none	7.09349681653e-05
S024	T182	FALSE	FALSE	0	0	1	1	none	7.02611120899e-05
S025	T182	FALSE	FALSE	0	0	1	1	none	6.90990065561e-05
S026	T182	FALSE	FALSE	0	0	1	1	none	6.28270813383e-05
S038	T182	FALSE	FALSE	0	0	1	1	none	9.076677002e-06
S039	T182	FALSE	FALSE	0	0	1	1	none	7.20328703187e-05
S040	T182	FALSE	FALSE	0	0	1	1	none	0.0001192193896357
S042	T182	FALSE	FALSE	0	0	1	1	none	7.07752923478e-05
S071	T182	FALSE	FALSE	0	0	1	1	none	0.0001016271842677
S078	T182	FALSE	FALSE	0	0	1	1	none	6.79742063271e-05
S081	T182	FALSE	FALSE	0	0	1	1	none	7.08591822375e-05
S085	T182	FALSE	FALSE	0	0	1	1	none	0.0001042043839031
S087	T182	FALSE	FALSE	0	0	1	1	none	0.0001172129327613
S093	T182	FALSE	FALSE	0	0	1	1	none	9.02316671217e-05
S097	T182	FALSE	FALSE	0	0	1	1	none	6.71753062711e-05
S102	T182	FALSE	FALSE	0	0	1	1	none	0.0001191987316531
S106	T182	FALSE	FALSE	0	0	1	1	none	6.35623980767e-05
S130	T182	FALSE	FALSE	0	0	1	1	none	0.0001163408484187
T009	T182	FALSE	FALSE	0	0	1	1	none	7.01194782437e-05
T010	T182	FALSE	FALSE	0	0	1	1	none	7.04747587915e-05
T013	T182	FALSE	FALSE	0	0	1	1	none	1.5706750674e-05
T014	T182	FALSE	FALSE	0	0	1	1	none	7.11043467728e-05
T020	T182	FALSE	FALSE	0	0	1	1	none	1.0714679944e-05
T021	T182	FALSE	FALSE	0	0	1	1	none	7.35655181023e-05
T028	T182	FALSE	FALSE	0	0	1	1	none	4.81711395766e-05
T035a	T182	FALSE	FALSE	0	0	1	1	none	0.0001173864675957
T035b	T182	FALSE	FALSE	0	0	1	1	none	7.31094104477e-05
T040	T182	FALSE	FALSE	0	0	1	1	none	7.30180803519e-05
T056	T182	FALSE	FALSE	0	0	1	1	none	7.46436734684e-05
T059	T182	FALSE	FALSE	0	0	1	1	none	0.0001232546576427
T065	T182	FALSE	FALSE	0	0	1	1	none	8.8605848654e-06
T069	T182	FALSE	FALSE	0	0	1	1	none	0.0001331651861742
T073	T182	FALSE	FALSE	0	0	1	1	none	7.34651095295e-05
T075	T182	FALSE	FALSE	0	0	1	1	none	6.46859610646e-05
T077	T182	FALSE	FALSE	0	0	1	1	none	7.34651095295e-05
T087	T182	FALSE	FALSE	0	0	1	1	none	7.23118414455e-05
T095	T182	FALSE	FALSE	0	0	1	1	none	0.0001161477193709
T099a	T182	FALSE	FALSE	0	0	1	1	none	0.0001170679676597
T102	T182	FALSE	FALSE	0	0	1	1	none	0.0001193584364527
T104	T182	FALSE	FALSE	0	0	1	1	none	4.62629489224e-05
T105	T182	FALSE	FALSE	0	0	1	1	none	1.046458411e-05
T107	T182	FALSE	FALSE	0	0	1	1	none	0.0001193601534874
T126	T182	FALSE	FALSE	0	0	1	1	none	0.0001267284048642
T156	T182	FALSE	FALSE	0	0	1	1	none	9.2017974394e-06
T159a	T182	FALSE	FALSE	0	0	1	1	none	6.86805483487e-05
S002	T188	TRUE	TRUE	0	0	1	1	none	6.55917919111e-05
S007	T188	TRUE	TRUE	0	0	1	1	none	4.9753690983e-05
S021	T188	TRUE	TRUE	0	0	1	1	none	7.16670208527e-05
S024	T188	TRUE	TRUE	0	0	1	1	none	7.09931647773e-05
S025	T188	TRUE	TRUE	0	0	1	1	none	6.98310592435e-05
S026	T188	TRUE	TRUE	0	0	1	1	none	6.35591340257e-05
S038	T188	TRUE	TRUE	0	0	1	1	none	5.38672871894e-05
S039	T188	TRUE	TRUE	0	0	1	1	none	7.27649230061e-05
S040	T188	TRUE	TRUE	0	0	1	1	none	0.0001199514423231
S042	T188	TRUE	TRUE	0	0	1	1	none	7.15073450352e-05
S071	T188	TRUE	TRUE	0	0	1	1	none	0.0001023592369551
S078	T188	TRUE	TRUE	0	0	1	1	none	6.87062590145e-05
S081	T188	TRUE	TRUE	0	0	1	1	none	7.15912349249e-05
S085	T188	TRUE	TRUE	0	0	1	1	none	0.0001049364365905
S087	T188	TRUE	TRUE	0	0	1	1	none	0.0001179449854487
S093	T188	TRUE	TRUE	0	0	1	1	none	9.09637198091e-05
S097	T188	TRUE	TRUE	0	0	1	1	none	6.79073589585e-05
S102	T188	TRUE	TRUE	0	0	1	1	none	0.0001199307843405
S106	T188	TRUE	TRUE	0	0	1	1	none	6.42944507641e-05
S130	T188	TRUE	TRUE	0	0	1	1	none	0.0001170729011061
T009	T188	FALSE	FALSE	0	0	1	1	none	7.08515309311e-05
T010	T188	FALSE	FALSE	0	0	1	1	none	7.12068114789e-05
T013	T188	FALSE	FALSE	0	0	1	1	none	6.04973608614e-05
T014	T188	TRUE	TRUE	0	0	1	1	none	7.18363994602e-05
T020	T188	TRUE	TRUE	0	0	1	1	none	5.55052901314e-05
T021	T188	FALSE	FALSE	0	0	1	1	none	7.42975707897e-05
T028	T188	TRUE	TRUE	0	0	1	1	none	3.175381612e-05
T035a	T188	TRUE	TRUE	0	0	1	1	none	0.0001181185202831
T035b	T188	FALSE	FALSE	0	0	1	1	none	7.38414631351e-05
T040	T188	TRUE	TRUE	0	0	1	1	none	7.37501330393e-05
T056	T188	FALSE	FALSE	0	0	1	1	none	7.53757261558e-05
T059	T188	TRUE	TRUE	0	0	1	1	none	0.0001239867103301
T065	T188	TRUE	TRUE	0	0	1	1	none	5.36511950528e-05
T069	T188	TRUE	TRUE	0	0	1	1	none	0.0001338972388616
T073	T188	FALSE	FALSE	0	0	1	1	none	7.41971622169e-05
T075	T188	TRUE	TRUE	0	0	1	1	none	6.5418013752e-05
T077	T188	FALSE	FALSE	0	0	1	1	none	7.41971622169e-05
T087	T188	FALSE	FALSE	0	0	1	1	none	7.30438941329e-05
T095	T188	TRUE	TRUE	0	0	1	1	none	0.0001168797720583
T099a	T188	TRUE	TRUE	0	0	1	1	none	0.0001178000203471
T102	T188	FALSE	FALSE	0	0	1	1	none	0.0001200904891401
T104	T188	FALSE	FALSE	0	0	1	1	none	3.59360227058e-05
T105	T188	FALSE	FALSE	0	0	1	1	none	5.52551942974e-05
T107	T188	FALSE	FALSE	0	0	1	1	none	0.0001200922061748
T126	T188	TRUE	TRUE	0	0	1	1	none	0.0001274604575516
T156	T188	FALSE	FALSE	0	0	1	1	none	5.5188547922e-05
T159a	T188	TRUE	TRUE	0	0	1	1	none	6.94126010361e-05
T182	T188	FALSE	FALSE	0	0	1	1	none	5.58013511166e-05
S002	T192	FALSE	FALSE	0	0	1	1	none	0.0001392886092269
S007	T192	FALSE	FALSE	0	0	1	1	none	0.0001440966502238
S021	T192	FALSE	FALSE	0	0	1	1	none	0.0001453638381685
S024	T192	FALSE	FALSE	0	0	1	1	none	0.0001446899820931
S025	T192	FALSE	FALSE	0	0	1	1	none	0.0001435278765593
S026	T192	FALSE	FALSE	0	0	1	1	none	0.0001372559513415
S038	T192	FALSE	FALSE	0	0	1	1	none	0.0001404702202922
S039	T192	FALSE	FALSE	0	0	1	1	none	0.0001464617403219
S040	T192	FALSE	FALSE	0	0	1	1	none	6.71359792629e-05
S042	T192	FALSE	FALSE	0	0	1	1	none	0.000145204162351
S071	T192	FALSE	FALSE	0	0	1	1	none	4.19732402469e-05
S078	T192	FALSE	FALSE	0	0	1	1	none	0.0001424030763303
S081	T192	FALSE	FALSE	0	0	1	1	none	0.0001452880522407
S085	T192	FALSE	FALSE	0	0	1	1	none	7.24155331863e-05
S087	T192	FALSE	FALSE	0	0	1	1	none	8.54240820445e-05
S093	T192	FALSE	FALSE	0	0	1	1	none	5.33687573929e-05
S097	T192	FALSE	FALSE	0	0	1	1	none	0.0001416041762743
S102	T192	FALSE	FALSE	0	0	1	1	none	6.71153212803e-05
S106	T192	FALSE	FALSE	0	0	1	1	none	0.0001379912680799
S130	T192	FALSE	FALSE	0	0	1	1	none	8.45519977019e-05
T009	T192	FALSE	FALSE	0	0	1	1	none	0.0001445483482469
T010	T192	FALSE	FALSE	0	0	1	1	none	0.0001449036287947
T013	T192	FALSE	FALSE	0	0	1	1	none	0.0001471002939642
T014	T192	FALSE	FALSE	0	0	1	1	none	0.000145533216776
T020	T192	FALSE	FALSE	0	0	1	1	none	0.0001421082232342
T021	T192	FALSE	FALSE	0	0	1	1	none	0.0001479943881055
T028	T192	FALSE	FALSE	0	0	1	1	none	0.0001355061253668
T035a	T192	FALSE	FALSE	0	0	1	1	none	8.55976168789e-05
T035b	T192	FALSE	FALSE	0	0	1	1	none	0.0001475382804509
T040	T192	FALSE	FALSE	0	0	1	1	none	0.0001474469503551
T056	T192	FALSE	FALSE	0	0	1	1	none	0.0001490725434716
T059	T192	FALSE	FALSE	0	0	1	1	none	7.11712472699e-05
T065	T192	FALSE	FALSE	0	0	1	1	none	0.0001402541281556
T069	T192	FALSE	FALSE	0	0	1	1	none	6.32100146652e-05
T073	T192	FALSE	FALSE	0	0	1	1	none	0.0001478939795327
T075	T192	FALSE	FALSE	0	0	1	1	none	0.0001407279613368
T077	T192	FALSE	FALSE	0	0	1	1	none	0.0001478939795327
T087	T192	FALSE	FALSE	0	0	1	1	none	0.0001467407114487
T095	T192	FALSE	FALSE	0	0	1	1	none	8.43588686541e-05
T099a	T192	FALSE	FALSE	0	0	1	1	none	8.52791169429e-05
T102	T192	FALSE	FALSE	0	0	1	1	none	8.75695857359e-05
T104	T192	FALSE	FALSE	0	0	1	1	none	0.0001335979347126
T105	T192	FALSE	FALSE	0	0	1	1	none	0.0001418581274002
T107	T192	FALSE	FALSE	0	0	1	1	none	8.75713027706e-05
T126	T192	TRUE	TRUE	1	0	1	1	anc	1.213950797e-06
T156	T192	FALSE	FALSE	0	0	1	1	none	0.0001417914810248
T159a	T192	FALSE	FALSE	0	0	1	1	none	0.0001431094183519
T182	T192	FALSE	FALSE	0	0	1	1	none	0.0001424042842194
T188	T192	FALSE	FALSE	0	0	1	1	none	0.0001431363369068
S002	T223	FALSE	FALSE	0	0	1	1	none	6.43523538845e-05
S007	T223	FALSE	FALSE	0	0	1	1	none	5.62542790944e-05
S021	T223	FALSE	FALSE	0	0	1	1	none	7.04275828261e-05
S024	T223	FALSE	FALSE	0	0	1	1	none	6.97537267507e-05
S025	T223	FALSE	FALSE	0	0	1	1	none	6.85916212169e-05
S026	T223	FALSE	FALSE	0	0	1	1	none	6.23196959991e-05
S038	T223	FALSE	FALSE	0	0	1	1	none	8.5692916628e-06
S039	T223	FALSE	FALSE	0	0	1	1	none	7.15254849795e-05
S040	T223	FALSE	FALSE	0	0	1	1	none	0.0001187120042965
S042	T223	FALSE	FALSE	0	0	1	1	none	7.02679070086e-05
S071	T223	FALSE	FALSE	0	0	1	1	none	0.0001011197989285
S078	T223	FALSE	FALSE	0	0	1	1	none	6.74668209879e-05
S081	T223	FALSE	FALSE	0	0	1	1	none	7.03517968983e-05
S085	T223	FALSE	FALSE	0	0	1	1	none	0.0001036969985639
S087	T223	FALSE	FALSE	0	0	1	1	none	0.0001167055474221
S093	T223	FALSE	FALSE	0	0	1	1	none	8.97242817825e-05
S097	T223	FALSE	FALSE	0	0	1	1	none	6.66679209319e-05
S102	T223	FALSE	FALSE	0	0	1	1	none	0.0001186913463139
S106	T223	FALSE	FALSE	0	0	1	1	none	6.30550127375e-05
S130	T223	FALSE	FALSE	0	0	1	1	none	0.0001158334630795
T009	T223	FALSE	FALSE	0	0	1	1	none	6.96120929045e-05
T010	T223	FALSE	FALSE	0	0	1	1	none	6.99673734523e-05
T013	T223	FALSE	FALSE	0	0	1	1	none	1.51993653348e-05
T014	T223	FALSE	FALSE	0	0	1	1	none	7.05969614336e-05
T020	T223	FALSE	FALSE	0	0	1	1	none	1.02072946048e-05
T021	T223	FALSE	FALSE	0	0	1	1	none	7.30581327631e-05
T028	T223	FALSE	FALSE	0	0	1	1	none	4.76637542374e-05
T035a	T223	FALSE	FALSE	0	0	1	1	none	0.0001168790822565
T035b	T223	FALSE	FALSE	0	0	1	1	none	7.26020251085e-05
T040	T223	FALSE	FALSE	0	0	1	1	none	7.25106950127e-05
T056	T223	FALSE	FALSE	0	0	1	1	none	7.41362881292e-05
T059	T223	FALSE	FALSE	0	0	1	1	none	0.0001227472723035
T065	T223	FALSE	FALSE	0	0	1	1	none	8.3531995262e-06
T069	T223	FALSE	FALSE	0	0	1	1	none	0.000132657800835
T073	T223	FALSE	FALSE	0	0	1	1	none	7.29577241903e-05
T075	T223	FALSE	FALSE	0	0	1	1	none	6.41785757254e-05
T077	T223	FALSE	FALSE	0	0	1	1	none	7.29577241903e-05
T087	T223	FALSE	FALSE	0	0	1	1	none	7.18044561063e-05
T095	T223	FALSE	FALSE	0	0	1	1	none	0.0001156403340317
T099a	T223	FALSE	FALSE	0	0	1	1	none	0.0001165605823205
T102	T223	FALSE	FALSE	0	0	1	1	none	0.0001188510511135
T104	T223	FALSE	FALSE	0	0	1	1	none	4.57555635832e-05
T105	T223	FALSE	FALSE	0	0	1	1	none	9.9571987708e-06
T107	T223	FALSE	FALSE	0	0	1	1	none	0.0001188527681482
T126	T223	FALSE	FALSE	0	0	1	1	none	0.000126221019525
T156	T223	FALSE	FALSE	0	0	1	1	none	8.6944121002e-06
T159a	T223	FALSE	FALSE	0	0	1	1	none	6.81731630095e-05
T182	T223	FALSE	FALSE	0	0	1	1	none	4.2771758416e-06
T188	T223	FALSE	FALSE	0	0	1	1	none	5.52939657774e-05
T192	T223	FALSE	FALSE	0	0	1	1	none	0.0001418968988802
S002	T225	FALSE	FALSE	0	0	1	1	none	6.66392166195e-05
S007	T225	FALSE	FALSE	0	0	1	1	none	5.85411418294e-05
S021	T225	FALSE	FALSE	0	0	1	1	none	7.27144455611e-05
S024	T225	FALSE	FALSE	0	0	1	1	none	7.20405894857e-05
S025	T225	FALSE	FALSE	0	0	1	1	none	7.08784839519e-05
S026	T225	FALSE	FALSE	0	0	1	1	none	6.46065587341e-05
S038	T225	FALSE	FALSE	0	0	1	1	none	1.08561543978e-05
S039	T225	FALSE	FALSE	0	0	1	1	none	7.38123477145e-05
S040	T225	FALSE	FALSE	0	0	1	1	none	0.0001209988670315
S042	T225	FALSE	FALSE	0	0	1	1	none	7.25547697436e-05
S071	T225	FALSE	FALSE	0	0	1	1	none	0.0001034066616635
S078	T225	FALSE	FALSE	0	0	1	1	none	6.97536837229e-05
S081	T225	FALSE	FALSE	0	0	1	1	none	7.26386596333e-05
S085	T225	FALSE	FALSE	0	0	1	1	none	0.0001059838612989
S087	T225	FALSE	FALSE	0	0	1	1	none	0.0001189924101571
S093	T225	FALSE	FALSE	0	0	1	1	none	9.20111445175e-05
S097	T225	FALSE	FALSE	0	0	1	1	none	6.89547836669001e-05
S102	T225	FALSE	FALSE	0	0	1	1	none	0.0001209782090489
S106	T225	FALSE	FALSE	0	0	1	1	none	6.53418754725e-05
S130	T225	FALSE	FALSE	0	0	1	1	none	0.0001181203258145
T009	T225	FALSE	FALSE	0	0	1	1	none	7.18989556395e-05
T010	T225	FALSE	FALSE	0	0	1	1	none	7.22542361873e-05
T013	T225	FALSE	FALSE	0	0	1	1	none	1.74862280698e-05
T014	T225	FALSE	FALSE	0	0	1	1	none	7.28838241686e-05
T020	T225	FALSE	FALSE	0	0	1	1	none	1.24941573398e-05
T021	T225	FALSE	FALSE	0	0	1	1	none	7.53449954981e-05
T028	T225	FALSE	FALSE	0	0	1	1	none	4.99506169724e-05
T035a	T225	FALSE	FALSE	0	0	1	1	none	0.0001191659449915
T035b	T225	FALSE	FALSE	0	0	1	1	none	7.48888878435e-05
T040	T225	FALSE	FALSE	0	0	1	1	none	7.47975577477e-05
T056	T225	FALSE	FALSE	0	0	1	1	none	7.64231508642e-05
T059	T225	FALSE	FALSE	0	0	1	1	none	0.0001250341350385
T065	T225	FALSE	FALSE	0	0	1	1	none	1.06400622612e-05
T069	T225	FALSE	FALSE	0	0	1	1	none	0.00013494466357
T073	T225	FALSE	FALSE	0	0	1	1	none	7.52445869253e-05
T075	T225	FALSE	FALSE	0	0	1	1	none	6.64654384604e-05
T077	T225	FALSE	FALSE	0	0	1	1	none	7.52445869253e-05
T087	T225	FALSE	FALSE	0	0	1	1	none	7.40913188413e-05
T095	T225	FALSE	FALSE	0	0	1	1	none	0.0001179271967667
T099a	T225	FALSE	FALSE	0	0	1	1	none	0.0001188474450555
T102	T225	FALSE	FALSE	0	0	1	1	none	0.0001211379138485
T104	T225	FALSE	FALSE	0	0	1	1	none	4.80424263182e-05
T105	T225	FALSE	FALSE	0	0	1	1	none	1.22440615058e-05
T107	T225	FALSE	FALSE	0	0	1	1	none	0.0001211396308832
T126	T225	FALSE	FALSE	0	0	1	1	none	0.00012850788226
T156	T225	FALSE	FALSE	0	0	1	1	none	4.7845611808e-06
T159a	T225	FALSE	FALSE	0	0	1	1	none	7.04600257445001e-05
T182	T225	FALSE	FALSE	0	0	1	1	none	1.15940780298e-05
T188	T225	FALSE	FALSE	0	0	1	1	none	5.75808285124e-05
T192	T225	FALSE	FALSE	0	0	1	1	none	0.0001441837616152
T223	T225	FALSE	FALSE	0	0	1	1	none	1.10866926906e-05
S002	T230	FALSE	FALSE	0	0	1	1	none	2.41517478742e-05
S007	T230	FALSE	FALSE	0	0	1	1	none	7.33632650911e-05
S021	T230	FALSE	FALSE	0	0	1	1	none	3.02269768158e-05
S024	T230	FALSE	FALSE	0	0	1	1	none	2.95531207404e-05
S025	T230	FALSE	FALSE	0	0	1	1	none	2.30506280606e-05
S026	T230	FALSE	FALSE	0	0	1	1	none	1.16712284108e-05
S038	T230	FALSE	FALSE	0	0	1	1	none	6.97368351595e-05
S039	T230	FALSE	FALSE	0	0	1	1	none	3.13248789692e-05
S040	T230	FALSE	FALSE	0	0	1	1	none	0.0001229148745062
S042	T230	FALSE	FALSE	0	0	1	1	none	3.00673009983e-05
S071	T230	FALSE	FALSE	0	0	1	1	none	0.0001053226691382
S078	T230	FALSE	FALSE	0	0	1	1	none	2.72662149776e-05
S081	T230	FALSE	FALSE	0	0	1	1	none	3.0151190888e-05
S085	T230	FALSE	FALSE	0	0	1	1	none	0.0001078998687736
S087	T230	FALSE	FALSE	0	0	1	1	none	0.0001209084176318
S093	T230	FALSE	FALSE	0	0	1	1	none	9.39271519922e-05
S097	T230	FALSE	FALSE	0	0	1	1	none	2.11269277756e-05
S102	T230	FALSE	FALSE	0	0	1	1	none	0.0001228942165236
S106	T230	FALSE	FALSE	0	0	1	1	none	2.28544067272e-05
S130	T230	FALSE	FALSE	0	0	1	1	none	0.0001200363332892
T009	T230	FALSE	FALSE	0	0	1	1	none	3.2331403378e-06
T010	T230	FALSE	FALSE	0	0	1	1	none	2.3922805904e-06
T013	T230	FALSE	FALSE	0	0	1	1	none	7.63669088315e-05
T014	T230	FALSE	FALSE	0	0	1	1	none	3.03963554233e-05
T020	T230	FALSE	FALSE	0	0	1	1	none	7.13748381015e-05
T021	T230	FALSE	FALSE	0	0	1	1	none	3.0907593108e-06
T028	T230	FALSE	FALSE	0	0	1	1	none	6.47727402341e-05
T035a	T230	FALSE	FALSE	0	0	1	1	none	0.0001210819524662
T035b	T230	FALSE	FALSE	0	0	1	1	none	2.6346516562e-06
T040	T230	FALSE	FALSE	0	0	1	1	none	3.23100890024e-05
T056	T230	FALSE	FALSE	0	0	1	1	none	7.7573355625e-06
T059	T230	FALSE	FALSE	0	0	1	1	none	0.0001269501425132
T065	T230	FALSE	FALSE	0	0	1	1	none	6.95207430229e-05
T069	T230	FALSE	FALSE	0	0	1	1	none	0.0001368606710447
T073	T230	FALSE	FALSE	0	0	1	1	none	2.990350738e-06
T075	T230	FALSE	FALSE	0	0	1	1	none	6.99945762041e-05
T077	T230	FALSE	FALSE	0	0	1	1	none	2.990350738e-06
T087	T230	FALSE	FALSE	0	0	1	1	none	3.0332229492e-06
T095	T230	FALSE	FALSE	0	0	1	1	none	0.0001198432042414
T099a	T230	FALSE	FALSE	0	0	1	1	none	0.0001207634525302
T102	T230	FALSE	FALSE	0	0	1	1	none	0.0001230539213232
T104	T230	FALSE	FALSE	0	0	1	1	none	6.28645495799e-05
T105	T230	FALSE	FALSE	0	0	1	1	none	7.11247422675e-05
T107	T230	FALSE	FALSE	0	0	1	1	none	0.0001230556383579
T126	T230	FALSE	FALSE	0	0	1	1	none	0.0001304238897347
T156	T230	FALSE	FALSE	0	0	1	1	none	7.10580958921e-05
T159a	T230	TRUE	TRUE	1	0	1	1	anc	5.980701476e-07
T182	T230	FALSE	FALSE	0	0	1	1	none	7.16708990867e-05
T188	T230	FALSE	FALSE	0	0	1	1	none	7.24029517741e-05
T192	T230	FALSE	FALSE	0	0	1	1	none	0.0001460997690899
T223	T230	FALSE	FALSE	0	0	1	1	none	7.11635137475e-05
T225	T230	FALSE	FALSE	0	0	1	1	none	7.34503764825e-05
S002	T232	TRUE	TRUE	0	0	1	1	none	0.0001239519355437
S007	T232	TRUE	TRUE	0	0	1	1	none	0.0001287599765406
S021	T232	TRUE	TRUE	0	0	1	1	none	0.0001300271644853
S024	T232	TRUE	TRUE	0	0	1	1	none	0.0001293533084099
S025	T232	TRUE	TRUE	0	0	1	1	none	0.0001281912028761
S026	T232	TRUE	TRUE	0	0	1	1	none	0.0001219192776583
S038	T232	TRUE	TRUE	0	0	1	1	none	0.000125133546609
S039	T232	TRUE	TRUE	0	0	1	1	none	0.0001311250666387
S040	T232	TRUE	TRUE	0	0	1	1	none	5.17993055797e-05
S042	T232	TRUE	TRUE	0	0	1	1	none	0.0001298674886678
S071	T232	TRUE	TRUE	0	0	1	1	none	2.66365665637e-05
S078	T232	TRUE	TRUE	0	0	1	1	none	0.0001270664026471
S081	T232	TRUE	TRUE	0	0	1	1	none	0.0001299513785575
S085	T232	TRUE	TRUE	0	0	1	1	none	5.70788595031e-05
S087	T232	TRUE	TRUE	0	0	1	1	none	7.00874083613e-05
S093	T232	TRUE	TRUE	0	0	1	1	none	3.80320837097e-05
S097	T232	TRUE	TRUE	0	0	1	1	none	0.0001262675025911
S102	T232	TRUE	TRUE	0	0	1	1	none	5.17786475971e-05
S106	T232	TRUE	TRUE	0	0	1	1	none	0.0001226545943967
S130	T232	TRUE	TRUE	0	0	1	1	none	6.92153240187e-05
T009	T232	FALSE	FALSE	0	0	1	1	none	0.0001292116745637
T010	T232	FALSE	FALSE	0	0	1	1	none	0.0001295669551115
T013	T232	FALSE	FALSE	0	0	1	1	none	0.000131763620281
T014	T232	TRUE	TRUE	0	0	1	1	none	0.0001301965430928
T020	T232	TRUE	TRUE	0	0	1	1	none	0.000126771549551
T021	T232	FALSE	FALSE	0	0	1	1	none	0.0001326577144223
T028	T232	TRUE	TRUE	0	0	1	1	none	0.0001201694516836
T035a	T232	TRUE	TRUE	0	0	1	1	none	7.02609431957e-05
T035b	T232	FALSE	FALSE	0	0	1	1	none	0.0001322016067677
T040	T232	TRUE	TRUE	0	0	1	1	none	0.0001321102766719
T056	T232	FALSE	FALSE	0	0	1	1	none	0.0001337358697884
T059	T232	TRUE	TRUE	0	0	1	1	none	5.58345735867e-05
T065	T232	TRUE	TRUE	0	0	1	1	none	0.0001249174544724
T069	T232	TRUE	TRUE	0	0	1	1	none	4.7873340982e-05
T073	T232	FALSE	FALSE	0	0	1	1	none	0.0001325573058495
T075	T232	TRUE	TRUE	0	0	1	1	none	0.0001253912876536
T077	T232	FALSE	FALSE	0	0	1	1	none	0.0001325573058495
T087	T232	FALSE	FALSE	0	0	1	1	none	0.0001314040377655
T095	T232	TRUE	TRUE	0	0	1	1	none	6.90221949709e-05
T099a	T232	TRUE	TRUE	0	0	1	1	none	6.99424432597e-05
T102	T232	FALSE	FALSE	0	0	1	1	none	7.22329120527e-05
T104	T232	FALSE	FALSE	0	0	1	1	none	0.0001182612610294
T105	T232	FALSE	FALSE	0	0	1	1	none	0.000126521453717
T107	T232	FALSE	FALSE	0	0	1	1	none	7.22346290874e-05
T126	T232	TRUE	TRUE	0	0	1	1	none	3.342155772e-06
T156	T232	FALSE	FALSE	0	0	1	1	none	0.0001264548073416
T159a	T232	TRUE	TRUE	0	0	1	1	none	0.0001277727446687
T182	T232	FALSE	FALSE	0	0	1	1	none	0.0001270676105362
T188	T232	TRUE	TRUE	0	0	1	1	none	0.0001277996632236
T192	T232	FALSE	FALSE	0	0	1	1	none	1.90180351272e-05
T223	T232	FALSE	FALSE	0	0	1	1	none	0.000126560225197
T225	T232	FALSE	FALSE	0	0	1	1	none	0.000128847087932
T230	T232	FALSE	FALSE	0	0	1	1	none	0.0001307630954067
S002	T241	FALSE	FALSE	0	0	1	1	none	8.97637425387002e-05
S007	T241	FALSE	FALSE	0	0	1	1	none	8.16656677486002e-05
S021	T241	FALSE	FALSE	0	0	1	1	none	9.58389714803002e-05
S024	T241	FALSE	FALSE	0	0	1	1	none	9.51651154049002e-05
S025	T241	FALSE	FALSE	0	0	1	1	none	9.40030098711002e-05
S026	T241	FALSE	FALSE	0	0	1	1	none	8.77310846533002e-05
S038	T241	FALSE	FALSE	0	0	1	1	none	3.20548126962e-05
S039	T241	FALSE	FALSE	0	0	1	1	none	9.69368736337002e-05
S040	T241	FALSE	FALSE	0	0	1	1	none	0.0001441233929507
S042	T241	FALSE	FALSE	0	0	1	1	none	9.56792956628002e-05
S071	T241	FALSE	FALSE	0	0	1	1	none	0.0001265311875827
S078	T241	FALSE	FALSE	0	0	1	1	none	9.28782096421002e-05
S081	T241	FALSE	FALSE	0	0	1	1	none	9.57631855525002e-05
S085	T241	FALSE	FALSE	0	0	1	1	none	0.0001291083872181
S087	T241	FALSE	FALSE	0	0	1	1	none	0.0001421169360763
S093	T241	FALSE	FALSE	0	0	1	1	none	0.0001151356704367
S097	T241	FALSE	FALSE	0	0	1	1	none	9.20793095861002e-05
S102	T241	FALSE	FALSE	0	0	1	1	none	0.0001441027349681
S106	T241	FALSE	FALSE	0	0	1	1	none	8.84664013917002e-05
S130	T241	FALSE	FALSE	0	0	1	1	none	0.0001412448517337
T009	T241	FALSE	FALSE	0	0	1	1	none	9.50234815587002e-05
T010	T241	FALSE	FALSE	0	0	1	1	none	9.53787621065002e-05
T013	T241	FALSE	FALSE	0	0	1	1	none	2.74615837626e-05
T014	T241	FALSE	FALSE	0	0	1	1	none	9.60083500878002e-05
T020	T241	FALSE	FALSE	0	0	1	1	none	3.36928156382e-05
T021	T241	FALSE	FALSE	0	0	1	1	none	9.84695214173002e-05
T028	T241	FALSE	FALSE	0	0	1	1	none	7.30751428916001e-05
T035a	T241	FALSE	FALSE	0	0	1	1	none	0.0001422904709107
T035b	T241	FALSE	FALSE	0	0	1	1	none	9.80134137627002e-05
T040	T241	FALSE	FALSE	0	0	1	1	none	9.79220836669002e-05
T056	T241	FALSE	FALSE	0	0	1	1	none	9.95476767834002e-05
T059	T241	FALSE	FALSE	0	0	1	1	none	0.0001481586609577
T065	T241	FALSE	FALSE	0	0	1	1	none	2.94464399692e-05
T069	T241	FALSE	FALSE	0	0	1	1	none	0.0001580691894892
T073	T241	FALSE	FALSE	0	0	1	1	none	9.83691128445002e-05
T075	T241	FALSE	FALSE	0	0	1	1	none	8.95899643796e-05
T077	T241	FALSE	FALSE	0	0	1	1	none	9.83691128445002e-05
T087	T241	FALSE	FALSE	0	0	1	1	none	9.72158447605002e-05
T095	T241	FALSE	FALSE	0	0	1	1	none	0.0001410517226859
T099a	T241	FALSE	FALSE	0	0	1	1	none	0.0001419719709747
T102	T241	FALSE	FALSE	0	0	1	1	none	0.0001442624397677
T104	T241	FALSE	FALSE	0	0	1	1	none	7.11669522374001e-05
T105	T241	FALSE	FALSE	0	0	1	1	none	3.10504392138e-05
T107	T241	FALSE	FALSE	0	0	1	1	none	0.0001442641568024
T126	T241	FALSE	FALSE	0	0	1	1	none	0.0001516324081792
T156	T241	FALSE	FALSE	0	0	1	1	none	3.53019410496e-05
T159a	T241	FALSE	FALSE	0	0	1	1	none	9.35845516637002e-05
T182	T241	FALSE	FALSE	0	0	1	1	none	3.59147442442e-05
T188	T241	FALSE	FALSE	0	0	1	1	none	8.07053544316002e-05
T192	T241	FALSE	FALSE	0	0	1	1	none	0.0001673082875344
T223	T241	FALSE	FALSE	0	0	1	1	none	3.5407358905e-05
T225	T241	FALSE	FALSE	0	0	1	1	none	3.769422164e-05
T230	T241	FALSE	FALSE	0	0	1	1	none	9.65749024017002e-05
T232	T241	FALSE	FALSE	0	0	1	1	none	0.0001519716138512
S002	T270	FALSE	FALSE	0	0	1	1	none	0.0001262832300719
S007	T270	FALSE	FALSE	0	0	1	1	none	0.0001310912710688
S021	T270	FALSE	FALSE	0	0	1	1	none	0.0001323584590135
S024	T270	FALSE	FALSE	0	0	1	1	none	0.0001316846029381
S025	T270	FALSE	FALSE	0	0	1	1	none	0.0001305224974043
S026	T270	FALSE	FALSE	0	0	1	1	none	0.0001242505721865
S038	T270	FALSE	FALSE	0	0	1	1	none	0.0001274648411372
S039	T270	FALSE	FALSE	0	0	1	1	none	0.0001334563611669
S040	T270	FALSE	FALSE	0	0	1	1	none	5.41306001079e-05
S042	T270	FALSE	FALSE	0	0	1	1	none	0.000132198783196
S071	T270	FALSE	FALSE	0	0	1	1	none	2.89678610919e-05
S078	T270	FALSE	FALSE	0	0	1	1	none	0.0001293976971753
S081	T270	FALSE	FALSE	0	0	1	1	none	0.0001322826730857
S085	T270	FALSE	FALSE	0	0	1	1	none	5.94101540313e-05
S087	T270	FALSE	FALSE	0	0	1	1	none	7.24187028895e-05
S093	T270	FALSE	FALSE	0	0	1	1	none	4.03633782379e-05
S097	T270	FALSE	FALSE	0	0	1	1	none	0.0001285987971193
S102	T270	FALSE	FALSE	0	0	1	1	none	5.41099421253e-05
S106	T270	FALSE	FALSE	0	0	1	1	none	0.0001249858889249
S130	T270	FALSE	FALSE	0	0	1	1	none	7.15466185469e-05
T009	T270	FALSE	FALSE	0	0	1	1	none	0.0001315429690919
T010	T270	FALSE	FALSE	0	0	1	1	none	0.0001318982496397
T013	T270	FALSE	FALSE	0	0	1	1	none	0.0001340949148092
T014	T270	FALSE	FALSE	0	0	1	1	none	0.000132527837621
T020	T270	FALSE	FALSE	0	0	1	1	none	0.0001291028440792
T021	T270	FALSE	FALSE	0	0	1	1	none	0.0001349890089505
T028	T270	FALSE	FALSE	0	0	1	1	none	0.0001225007462118
T035a	T270	FALSE	FALSE	0	0	1	1	none	7.25922377239e-05
T035b	T270	FALSE	FALSE	0	0	1	1	none	0.0001345329012959
T040	T270	FALSE	FALSE	0	0	1	1	none	0.0001344415712001
T056	T270	FALSE	FALSE	0	0	1	1	none	0.0001360671643166
T059	T270	FALSE	FALSE	0	0	1	1	none	5.81658681149e-05
T065	T270	FALSE	FALSE	0	0	1	1	none	0.0001272487490006
T069	T270	FALSE	FALSE	0	0	1	1	none	5.02046355102e-05
T073	T270	FALSE	FALSE	0	0	1	1	none	0.0001348886003777
T075	T270	FALSE	FALSE	0	0	1	1	none	0.0001277225821818
T077	T270	FALSE	FALSE	0	0	1	1	none	0.0001348886003777
T087	T270	FALSE	FALSE	0	0	1	1	none	0.0001337353322937
T095	T270	FALSE	FALSE	0	0	1	1	none	7.13534894991e-05
T099a	T270	FALSE	FALSE	0	0	1	1	none	7.22737377879e-05
T102	T270	FALSE	FALSE	0	0	1	1	none	7.45642065809e-05
T104	T270	FALSE	FALSE	0	0	1	1	none	0.0001205925555576
T105	T270	FALSE	FALSE	0	0	1	1	none	0.0001288527482452
T107	T270	FALSE	FALSE	0	0	1	1	none	7.45659236156e-05
T126	T270	FALSE	FALSE	0	0	1	1	none	5.6734503002e-06
T156	T270	FALSE	FALSE	0	0	1	1	none	0.0001287861018698
T159a	T270	FALSE	FALSE	0	0	1	1	none	0.0001301040391969
T182	T270	FALSE	FALSE	0	0	1	1	none	0.0001293989050644
T188	T270	FALSE	FALSE	0	0	1	1	none	0.0001301309577518
T192	T270	FALSE	FALSE	0	0	1	1	none	2.13493296554e-05
T223	T270	FALSE	FALSE	0	0	1	1	none	0.0001288915197252
T225	T270	FALSE	FALSE	0	0	1	1	none	0.0001311783824602
T230	T270	FALSE	FALSE	0	0	1	1	none	0.0001330943899349
T232	T270	TRUE	TRUE	1	0	1	1	anc	5.980701476e-07
T241	T270	FALSE	FALSE	0	0	1	1	none	0.0001543029083794
S002	T271b	FALSE	FALSE	0	0	1	1	none	6.66392166195e-05
S007	T271b	FALSE	FALSE	0	0	1	1	none	5.85411418294e-05
S021	T271b	FALSE	FALSE	0	0	1	1	none	7.27144455611e-05
S024	T271b	FALSE	FALSE	0	0	1	1	none	7.20405894857e-05
S025	T271b	FALSE	FALSE	0	0	1	1	none	7.08784839519e-05
S026	T271b	FALSE	FALSE	0	0	1	1	none	6.46065587341e-05
S038	T271b	FALSE	FALSE	0	0	1	1	none	1.08561543978e-05
S039	T271b	FALSE	FALSE	0	0	1	1	none	7.38123477145e-05
S040	T271b	FALSE	FALSE	0	0	1	1	none	0.0001209988670315
S042	T271b	FALSE	FALSE	0	0	1	1	none	7.25547697436e-05
S071	T271b	FALSE	FALSE	0	0	1	1	none	0.0001034066616635
S078	T271b	FALSE	FALSE	0	0	1	1	none	6.97536837229e-05
S081	T271b	FALSE	FALSE	0	0	1	1	none	7.26386596333e-05
S085	T271b	FALSE	FALSE	0	0	1	1	none	0.0001059838612989
S087	T271b	FALSE	FALSE	0	0	1	1	none	0.0001189924101571
S093	T271b	FALSE	FALSE	0	0	1	1	none	9.20111445175e-05
S097	T271b	FALSE	FALSE	0	0	1	1	none	6.89547836669001e-05
S102	T271b	FALSE	FALSE	0	0	1	1	none	0.0001209782090489
S106	T271b	FALSE	FALSE	0	0	1	1	none	6.53418754725e-05
S130	T271b	FALSE	FALSE	0	0	1	1	none	0.0001181203258145
T009	T271b	FALSE	FALSE	0	0	1	1	none	7.18989556395e-05
T010	T271b	FALSE	FALSE	0	0	1	1	none	7.22542361873e-05
T013	T271b	FALSE	FALSE	0	0	1	1	none	1.74862280698e-05
T014	T271b	FALSE	FALSE	0	0	1	1	none	7.28838241686e-05
T020	T271b	FALSE	FALSE	0	0	1	1	none	1.24941573398e-05
T021	T271b	FALSE	FALSE	0	0	1	1	none	7.53449954981e-05
T028	T271b	FALSE	FALSE	0	0	1	1	none	4.99506169724e-05
T035a	T271b	FALSE	FALSE	0	0	1	1	none	0.0001191659449915
T035b	T271b	FALSE	FALSE	0	0	1	1	none	7.48888878435e-05
T040	T271b	FALSE	FALSE	0	0	1	1	none	7.47975577477e-05
T056	T271b	FALSE	FALSE	0	0	1	1	none	7.64231508642e-05
T059	T271b	FALSE	FALSE	0	0	1	1	none	0.0001250341350385
T065	T271b	FALSE	FALSE	0	0	1	1	none	1.06400622612e-05
T069	T271b	FALSE	FALSE	0	0	1	1	none	0.00013494466357
T073	T271b	FALSE	FALSE	0	0	1	1	none	7.52445869253e-05
T075	T271b	FALSE	FALSE	0	0	1	1	none	6.64654384604e-05
T077	T271b	FALSE	FALSE	0	0	1	1	none	7.52445869253e-05
T087	T271b	FALSE	FALSE	0	0	1	1	none	7.40913188413e-05
T095	T271b	FALSE	FALSE	0	0	1	1	none	0.0001179271967667
T099a	T271b	FALSE	FALSE	0	0	1	1	none	0.0001188474450555
T102	T271b	FALSE	FALSE	0	0	1	1	none	0.0001211379138485
T104	T271b	FALSE	FALSE	0	0	1	1	none	4.80424263182e-05
T105	T271b	FALSE	FALSE	0	0	1	1	none	1.22440615058e-05
T107	T271b	FALSE	FALSE	0	0	1	1	none	0.0001211396308832
T126	T271b	FALSE	FALSE	0	0	1	1	none	0.00012850788226
T156	T271b	FALSE	FALSE	0	0	1	1	none	4.7845611808e-06
T159a	T271b	FALSE	FALSE	0	0	1	1	none	7.04600257445001e-05
T182	T271b	FALSE	FALSE	0	0	1	1	none	1.15940780298e-05
T188	T271b	FALSE	FALSE	0	0	1	1	none	5.75808285124e-05
T192	T271b	FALSE	FALSE	0	0	1	1	none	0.0001441837616152
T223	T271b	FALSE	FALSE	0	0	1	1	none	1.10866926906e-05
T225	T271b	TRUE	TRUE	0	0	1	1	none	1.1961402952e-06
T230	T271b	FALSE	FALSE	0	0	1	1	none	7.34503764825e-05
T232	T271b	FALSE	FALSE	0	0	1	1	none	0.000128847087932
T241	T271b	FALSE	FALSE	0	0	1	1	none	3.769422164e-05
T270	T271b	FALSE	FALSE	0	0	1	1	none	0.0001311783824602
S002	T301	FALSE	FALSE	0	0	1	1	none	0.000133068135268
S007	T301	FALSE	FALSE	0	0	1	1	none	0.0001378761762649
S021	T301	FALSE	FALSE	0	0	1	1	none	0.0001391433642096
S024	T301	FALSE	FALSE	0	0	1	1	none	0.0001384695081342
S025	T301	FALSE	FALSE	0	0	1	1	none	0.0001373074026004
S026	T301	FALSE	FALSE	0	0	1	1	none	0.0001310354773826
S038	T301	FALSE	FALSE	0	0	1	1	none	0.0001342497463333
S039	T301	FALSE	FALSE	0	0	1	1	none	0.000140241266363
S040	T301	FALSE	FALSE	0	0	1	1	none	6.0915505304e-05
S042	T301	FALSE	FALSE	0	0	1	1	none	0.0001389836883921
S071	T301	FALSE	FALSE	0	0	1	1	none	3.5752766288e-05
S078	T301	FALSE	FALSE	0	0	1	1	none	0.0001361826023714
S081	T301	FALSE	FALSE	0	0	1	1	none	0.0001390675782818
S085	T301	FALSE	FALSE	0	0	1	1	none	6.61950592274e-05
S087	T301	FALSE	FALSE	0	0	1	1	none	7.92036080856e-05
S093	T301	FALSE	FALSE	0	0	1	1	none	4.7148283434e-05
S097	T301	FALSE	FALSE	0	0	1	1	none	0.0001353837023154
S102	T301	FALSE	FALSE	0	0	1	1	none	6.08948473214e-05
S106	T301	FALSE	FALSE	0	0	1	1	none	0.000131770794121
S130	T301	FALSE	FALSE	0	0	1	1	none	7.8331523743e-05
T009	T301	FALSE	FALSE	0	0	1	1	none	0.000138327874288
T010	T301	FALSE	FALSE	0	0	1	1	none	0.0001386831548358
T013	T301	FALSE	FALSE	0	0	1	1	none	0.0001408798200053
T014	T301	FALSE	FALSE	0	0	1	1	none	0.0001393127428171
T020	T301	FALSE	FALSE	0	0	1	1	none	0.0001358877492753
T021	T301	FALSE	FALSE	0	0	1	1	none	0.0001417739141466
T028	T301	FALSE	FALSE	0	0	1	1	none	0.0001292856514079
T035a	T301	FALSE	FALSE	0	0	1	1	none	7.937714292e-05
T035b	T301	FALSE	FALSE	0	0	1	1	none	0.000141317806492
T040	T301	FALSE	FALSE	0	0	1	1	none	0.0001412264763962
T056	T301	FALSE	FALSE	0	0	1	1	none	0.0001428520695127
T059	T301	FALSE	FALSE	0	0	1	1	none	6.4950773311e-05
T065	T301	FALSE	FALSE	0	0	1	1	none	0.0001340336541967
T069	T301	FALSE	FALSE	0	0	1	1	none	5.69895407063e-05
T073	T301	FALSE	FALSE	0	0	1	1	none	0.0001416735055738
T075	T301	FALSE	FALSE	0	0	1	1	none	0.0001345074873779
T077	T301	FALSE	FALSE	0	0	1	1	none	0.0001416735055738
T087	T301	FALSE	FALSE	0	0	1	1	none	0.0001405202374898
T095	T301	FALSE	FALSE	0	0	1	1	none	7.81383946952e-05
T099a	T301	FALSE	FALSE	0	0	1	1	none	7.9058642984e-05
T102	T301	FALSE	FALSE	0	0	1	1	none	8.1349111777e-05
T104	T301	FALSE	FALSE	0	0	1	1	none	0.0001273774607537
T105	T301	FALSE	FALSE	0	0	1	1	none	0.0001356376534413
T107	T301	FALSE	FALSE	0	0	1	1	none	8.13508288117e-05
T126	T301	FALSE	FALSE	1	0	1	1	anc	6.4650546583e-06
T156	T301	FALSE	FALSE	0	0	1	1	none	0.0001355710070659
T159a	T301	FALSE	FALSE	0	0	1	1	none	0.000136888944393
T182	T301	FALSE	FALSE	0	0	1	1	none	0.0001361838102605
T188	T301	FALSE	FALSE	0	0	1	1	none	0.0001369158629479
T192	T301	FALSE	FALSE	0	0	1	1	none	2.03467235707e-05
T223	T301	FALSE	FALSE	0	0	1	1	none	0.0001356764249213
T225	T301	FALSE	FALSE	0	0	1	1	none	0.0001379632876563
T230	T301	FALSE	FALSE	0	0	1	1	none	0.000139879295131
T232	T301	FALSE	FALSE	0	0	1	1	none	1.27975611683e-05
T241	T301	FALSE	FALSE	0	0	1	1	none	0.0001610878135755
T270	T301	FALSE	FALSE	0	0	1	1	none	1.51288556965e-05
T271b	T301	FALSE	FALSE	0	0	1	1	none	0.0001379632876563
S002	T303	FALSE	FALSE	0	0	1	1	none	0.0001349247305498
S007	T303	FALSE	FALSE	0	0	1	1	none	0.0001397327715467
S021	T303	FALSE	FALSE	0	0	1	1	none	0.0001409999594914
S024	T303	FALSE	FALSE	0	0	1	1	none	0.000140326103416
S025	T303	FALSE	FALSE	0	0	1	1	none	0.0001391639978822
S026	T303	FALSE	FALSE	0	0	1	1	none	0.0001328920726644
S038	T303	FALSE	FALSE	0	0	1	1	none	0.0001361063416151
S039	T303	FALSE	FALSE	0	0	1	1	none	0.0001420978616448
S040	T303	FALSE	FALSE	0	0	1	1	none	6.27721005858e-05
S042	T303	FALSE	FALSE	0	0	1	1	none	0.0001408402836739
S071	T303	FALSE	FALSE	0	0	1	1	none	3.76093615698e-05
S078	T303	FALSE	FALSE	0	0	1	1	none	0.0001380391976532
S081	T303	FALSE	FALSE	0	0	1	1	none	0.0001409241735636
S085	T303	FALSE	FALSE	0	0	1	1	none	6.80516545092e-05
S087	T303	FALSE	FALSE	0	0	1	1	none	8.10602033674e-05
S093	T303	FALSE	FALSE	0	0	1	1	none	4.90048787158e-05
S097	T303	FALSE	FALSE	0	0	1	1	none	0.0001372402975972
S102	T303	FALSE	FALSE	0	0	1	1	none	6.27514426032e-05
S106	T303	FALSE	FALSE	0	0	1	1	none	0.0001336273894028
S130	T303	FALSE	FALSE	0	0	1	1	none	8.01881190248e-05
T009	T303	FALSE	FALSE	0	0	1	1	none	0.0001401844695698
T010	T303	FALSE	FALSE	0	0	1	1	none	0.0001405397501176
T013	T303	FALSE	FALSE	0	0	1	1	none	0.0001427364152871
T014	T303	FALSE	FALSE	0	0	1	1	none	0.0001411693380989
T020	T303	FALSE	FALSE	0	0	1	1	none	0.0001377443445571
T021	T303	FALSE	FALSE	0	0	1	1	none	0.0001436305094284
T028	T303	FALSE	FALSE	0	0	1	1	none	0.0001311422466897
T035a	T303	FALSE	FALSE	0	0	1	1	none	8.12337382018e-05
T035b	T303	FALSE	FALSE	0	0	1	1	none	0.0001431744017738
T040	T303	FALSE	FALSE	0	0	1	1	none	0.000143083071678
T056	T303	FALSE	FALSE	0	0	1	1	none	0.0001447086647945
T059	T303	FALSE	FALSE	0	0	1	1	none	6.68073685928e-05
T065	T303	FALSE	FALSE	0	0	1	1	none	0.0001358902494785
T069	T303	FALSE	FALSE	0	0	1	1	none	5.88461359881e-05
T073	T303	FALSE	FALSE	0	0	1	1	none	0.0001435301008556
T075	T303	FALSE	FALSE	0	0	1	1	none	0.0001363640826597
T077	T303	FALSE	FALSE	0	0	1	1	none	0.0001435301008556
T087	T303	FALSE	FALSE	0	0	1	1	none	0.0001423768327716
T095	T303	FALSE	FALSE	0	0	1	1	none	7.9994989977e-05
T099a	T303	FALSE	FALSE	0	0	1	1	none	8.09152382658e-05
T102	T303	FALSE	FALSE	0	0	1	1	none	8.32057070588e-05
T104	T303	FALSE	FALSE	0	0	1	1	none	0.0001292340560355
T105	T303	FALSE	FALSE	0	0	1	1	none	0.0001374942487231
T107	T303	FALSE	FALSE	0	0	1	1	none	8.32074240935e-05
T126	T303	FALSE	FALSE	1	0	1	1	anc	4.4333907247e-06
T156	T303	FALSE	FALSE	0	0	1	1	none	0.0001374276023477
T159a	T303	FALSE	FALSE	0	0	1	1	none	0.0001387455396748
T182	T303	FALSE	FALSE	0	0	1	1	none	0.0001380404055423
T188	T303	FALSE	FALSE	0	0	1	1	none	0.0001387724582297
T192	T303	FALSE	FALSE	0	0	1	1	none	2.45955994429e-05
T223	T303	FALSE	FALSE	0	0	1	1	none	0.0001375330202031
T225	T303	FALSE	FALSE	0	0	1	1	none	0.0001398198829381
T230	T303	FALSE	FALSE	0	0	1	1	none	0.0001417358904128
T232	T303	FALSE	FALSE	0	0	1	1	none	1.46541564501e-05
T241	T303	FALSE	FALSE	0	0	1	1	none	0.0001629444088573
T270	T303	FALSE	FALSE	0	0	1	1	none	1.69854509783e-05
T271b	T303	FALSE	FALSE	0	0	1	1	none	0.0001398198829381
T301	T303	FALSE	FALSE	0	0	1	1	none	1.8375125484e-05
S002	T322	FALSE	FALSE	0	0	1	1	none	7.67560651717001e-05
S007	T322	FALSE	FALSE	0	0	1	1	none	6.86579903816e-05
S021	T322	FALSE	FALSE	0	0	1	1	none	8.28312941133001e-05
S024	T322	FALSE	FALSE	0	0	1	1	none	8.21574380379001e-05
S025	T322	FALSE	FALSE	0	0	1	1	none	8.09953325041001e-05
S026	T322	FALSE	FALSE	0	0	1	1	none	7.47234072863001e-05
S038	T322	FALSE	FALSE	0	0	1	1	none	1.90471353292e-05
S039	T322	FALSE	FALSE	0	0	1	1	none	8.39291962667001e-05
S040	T322	FALSE	FALSE	0	0	1	1	none	0.0001311157155837
S042	T322	FALSE	FALSE	0	0	1	1	none	8.26716182958001e-05
S071	T322	FALSE	FALSE	0	0	1	1	none	0.0001135235102157
S078	T322	FALSE	FALSE	0	0	1	1	none	7.98705322751001e-05
S081	T322	FALSE	FALSE	0	0	1	1	none	8.27555081855001e-05
S085	T322	FALSE	FALSE	0	0	1	1	none	0.0001161007098511
S087	T322	FALSE	FALSE	0	0	1	1	none	0.0001291092587093
S093	T322	FALSE	FALSE	0	0	1	1	none	0.0001021279930697
S097	T322	FALSE	FALSE	0	0	1	1	none	7.90716322191001e-05
S102	T322	FALSE	FALSE	0	0	1	1	none	0.0001310950576011
S106	T322	FALSE	FALSE	0	0	1	1	none	7.54587240247001e-05
S130	T322	FALSE	FALSE	0	0	1	1	none	0.0001282371743667
T009	T322	FALSE	FALSE	0	0	1	1	none	8.20158041917001e-05
T010	T322	FALSE	FALSE	0	0	1	1	none	8.23710847395001e-05
T013	T322	FALSE	FALSE	0	0	1	1	none	1.44539063956e-05
T014	T322	FALSE	FALSE	0	0	1	1	none	8.30006727208001e-05
T020	T322	FALSE	FALSE	0	0	1	1	none	2.06851382712e-05
T021	T322	FALSE	FALSE	0	0	1	1	none	8.54618440503001e-05
T028	T322	FALSE	FALSE	0	0	1	1	none	6.00674655246e-05
T035a	T322	FALSE	FALSE	0	0	1	1	none	0.0001292827935437
T035b	T322	FALSE	FALSE	0	0	1	1	none	8.50057363957001e-05
T040	T322	FALSE	FALSE	0	0	1	1	none	8.49144062999001e-05
T056	T322	FALSE	FALSE	0	0	1	1	none	8.65399994164001e-05
T059	T322	FALSE	FALSE	0	0	1	1	none	0.0001351509835907
T065	T322	FALSE	FALSE	0	0	1	1	none	1.64387626022e-05
T069	T322	FALSE	FALSE	0	0	1	1	none	0.0001450615121222
T073	T322	FALSE	FALSE	0	0	1	1	none	8.53614354775001e-05
T075	T322	FALSE	FALSE	0	0	1	1	none	7.65822870126e-05
T077	T322	FALSE	FALSE	0	0	1	1	none	8.53614354775001e-05
T087	T322	FALSE	FALSE	0	0	1	1	none	8.42081673935001e-05
T095	T322	FALSE	FALSE	0	0	1	1	none	0.0001280440453189
T099a	T322	FALSE	FALSE	0	0	1	1	none	0.0001289642936077
T102	T322	FALSE	FALSE	0	0	1	1	none	0.0001312547624007
T104	T322	FALSE	FALSE	0	0	1	1	none	5.81592748704e-05
T105	T322	FALSE	FALSE	0	0	1	1	none	1.80427618468e-05
T107	T322	FALSE	FALSE	0	0	1	1	none	0.0001312564794354
T126	T322	FALSE	FALSE	0	0	1	1	none	0.0001386247308122
T156	T322	FALSE	FALSE	0	0	1	1	none	2.22942636826e-05
T159a	T322	FALSE	FALSE	0	0	1	1	none	8.05768742967001e-05
T182	T322	FALSE	FALSE	0	0	1	1	none	2.29070668772e-05
T188	T322	FALSE	FALSE	0	0	1	1	none	6.76976770646e-05
T192	T322	FALSE	FALSE	0	0	1	1	none	0.0001543006101674
T223	T322	FALSE	FALSE	0	0	1	1	none	2.2399681538e-05
T225	T322	FALSE	FALSE	0	0	1	1	none	2.4686544273e-05
T230	T322	FALSE	FALSE	0	0	1	1	none	8.35672250347001e-05
T232	T322	FALSE	FALSE	0	0	1	1	none	0.0001389639364842
T241	T322	FALSE	FALSE	0	0	1	1	none	1.67155730526e-05
T270	T322	FALSE	FALSE	0	0	1	1	none	0.0001412952310124
T271b	T322	FALSE	FALSE	0	0	1	1	none	2.4686544273e-05
T301	T322	FALSE	FALSE	0	0	1	1	none	0.0001480801362085
T303	T322	FALSE	FALSE	0	0	1	1	none	0.0001499367314903
S002	T327b	FALSE	FALSE	0	0	1	1	none	0.0001165050473857
S007	T327b	FALSE	FALSE	0	0	1	1	none	0.0001213130883826
S021	T327b	FALSE	FALSE	0	0	1	1	none	0.0001225802763273
S024	T327b	FALSE	FALSE	0	0	1	1	none	0.0001219064202519
S025	T327b	FALSE	FALSE	0	0	1	1	none	0.0001207443147181
S026	T327b	FALSE	FALSE	0	0	1	1	none	0.0001144723895003
S038	T327b	FALSE	FALSE	0	0	1	1	none	0.000117686658451
S039	T327b	FALSE	FALSE	0	0	1	1	none	0.0001236781784807
S040	T327b	FALSE	FALSE	0	0	1	1	none	4.43524174217e-05
S042	T327b	FALSE	FALSE	0	0	1	1	none	0.0001224206005098
S071	T327b	FALSE	FALSE	0	0	1	1	none	1.91896784057e-05
S078	T327b	FALSE	FALSE	0	0	1	1	none	0.0001196195144891
S081	T327b	FALSE	FALSE	0	0	1	1	none	0.0001225044903995
S085	T327b	FALSE	FALSE	0	0	1	1	none	4.96319713451e-05
S087	T327b	FALSE	FALSE	0	0	1	1	none	6.26405202033e-05
S093	T327b	FALSE	FALSE	0	0	1	1	none	3.05851955517e-05
S097	T327b	FALSE	FALSE	0	0	1	1	none	0.0001188206144331
S102	T327b	FALSE	FALSE	0	0	1	1	none	4.43317594391e-05
S106	T327b	FALSE	FALSE	0	0	1	1	none	0.0001152077062387
S130	T327b	FALSE	FALSE	0	0	1	1	none	6.17684358607e-05
T009	T327b	FALSE	FALSE	0	0	1	1	none	0.0001217647864057
T010	T327b	FALSE	FALSE	0	0	1	1	none	0.0001221200669535
T013	T327b	FALSE	FALSE	0	0	1	1	none	0.000124316732123
T014	T327b	FALSE	FALSE	0	0	1	1	none	0.0001227496549348
T020	T327b	FALSE	FALSE	0	0	1	1	none	0.000119324661393
T021	T327b	FALSE	FALSE	0	0	1	1	none	0.0001252108262643
T028	T327b	FALSE	FALSE	0	0	1	1	none	0.0001127225635256
T035a	T327b	FALSE	FALSE	0	0	1	1	none	6.28140550377e-05
T035b	T327b	FALSE	FALSE	0	0	1	1	none	0.0001247547186097
T040	T327b	FALSE	FALSE	0	0	1	1	none	0.0001246633885139
T056	T327b	FALSE	FALSE	0	0	1	1	none	0.0001262889816304
T059	T327b	FALSE	FALSE	0	0	1	1	none	4.83876854287e-05
T065	T327b	FALSE	FALSE	0	0	1	1	none	0.0001174705663144
T069	T327b	FALSE	FALSE	0	0	1	1	none	4.8858387412e-05
T073	T327b	FALSE	FALSE	0	0	1	1	none	0.0001251104176915
T075	T327b	FALSE	FALSE	0	0	1	1	none	0.0001179443994956
T077	T327b	FALSE	FALSE	0	0	1	1	none	0.0001251104176915
T087	T327b	FALSE	FALSE	0	0	1	1	none	0.0001239571496075
T095	T327b	FALSE	FALSE	0	0	1	1	none	6.15753068129e-05
T099a	T327b	FALSE	FALSE	0	0	1	1	none	6.24955551017e-05
T102	T327b	FALSE	FALSE	0	0	1	1	none	6.47860238947e-05
T104	T327b	FALSE	FALSE	0	0	1	1	none	0.0001108143728714
T105	T327b	FALSE	FALSE	0	0	1	1	none	0.000119074565559
T107	T327b	FALSE	FALSE	0	0	1	1	none	6.47877409294e-05
T126	T327b	FALSE	FALSE	0	0	1	1	none	4.2421606102e-05
T156	T327b	FALSE	FALSE	0	0	1	1	none	0.0001190079191836
T159a	T327b	FALSE	FALSE	0	0	1	1	none	0.0001203258565107
T182	T327b	FALSE	FALSE	0	0	1	1	none	0.0001196207223782
T188	T327b	FALSE	FALSE	0	0	1	1	none	0.0001203527750656
T192	T327b	FALSE	FALSE	0	0	1	1	none	5.80974854572e-05
T223	T327b	FALSE	FALSE	0	0	1	1	none	0.000119113337039
T225	T327b	FALSE	FALSE	0	0	1	1	none	0.000121400199774
T230	T327b	FALSE	FALSE	0	0	1	1	none	0.0001233162072487
T232	T327b	FALSE	FALSE	0	0	1	1	none	4.2760811774e-05
T241	T327b	FALSE	FALSE	0	0	1	1	none	0.0001445247256932
T270	T327b	FALSE	FALSE	0	0	1	1	none	4.50921063022e-05
T271b	T327b	FALSE	FALSE	0	0	1	1	none	0.000121400199774
T301	T327b	FALSE	FALSE	0	0	1	1	none	5.18770114983e-05
T303	T327b	FALSE	FALSE	0	0	1	1	none	5.37336067801e-05
T322	T327b	FALSE	FALSE	0	0	1	1	none	0.0001315170483262
S002	T330	TRUE	TRUE	0	0	1	1	none	0.0001135146966477
S007	T330	TRUE	TRUE	0	0	1	1	none	0.0001183227376446
S021	T330	TRUE	TRUE	0	0	1	1	none	0.0001195899255893
S024	T330	TRUE	TRUE	0	0	1	1	none	0.0001189160695139
S025	T330	TRUE	TRUE	0	0	1	1	none	0.0001177539639801
S026	T330	TRUE	TRUE	0	0	1	1	none	0.0001114820387623
S038	T330	TRUE	TRUE	0	0	1	1	none	0.000114696307713
S039	T330	TRUE	TRUE	0	0	1	1	none	0.0001206878277427
S040	T330	TRUE	TRUE	0	0	1	1	none	4.13620666837e-05
S042	T330	TRUE	TRUE	0	0	1	1	none	0.0001194302497718
S071	T330	TRUE	TRUE	0	0	1	1	none	1.61993276677e-05
S078	T330	TRUE	TRUE	0	0	1	1	none	0.0001166291637511
S081	T330	TRUE	TRUE	0	0	1	1	none	0.0001195141396615
S085	T330	TRUE	TRUE	0	0	1	1	none	4.66416206071e-05
S087	T330	TRUE	TRUE	0	0	1	1	none	5.96501694653e-05
S093	T330	TRUE	TRUE	0	0	1	1	none	2.75948448137e-05
S097	T330	TRUE	TRUE	0	0	1	1	none	0.0001158302636951
S102	T330	TRUE	TRUE	0	0	1	1	none	4.13414087011e-05
S106	T330	TRUE	TRUE	0	0	1	1	none	0.0001122173555007
S130	T330	TRUE	TRUE	0	0	1	1	none	5.87780851227e-05
T009	T330	FALSE	FALSE	0	0	1	1	none	0.0001187744356677
T010	T330	FALSE	FALSE	0	0	1	1	none	0.0001191297162155
T013	T330	FALSE	FALSE	0	0	1	1	none	0.000121326381385
T014	T330	TRUE	TRUE	0	0	1	1	none	0.0001197593041968
T020	T330	TRUE	TRUE	0	0	1	1	none	0.000116334310655
T021	T330	FALSE	FALSE	0	0	1	1	none	0.0001222204755263
T028	T330	TRUE	TRUE	0	0	1	1	none	0.0001097322127876
T035a	T330	TRUE	TRUE	0	0	1	1	none	5.98237042997e-05
T035b	T330	FALSE	FALSE	0	0	1	1	none	0.0001217643678717
T040	T330	TRUE	TRUE	0	0	1	1	none	0.0001216730377759
T056	T330	FALSE	FALSE	0	0	1	1	none	0.0001232986308924
T059	T330	TRUE	TRUE	0	0	1	1	none	4.53973346907e-05
T065	T330	TRUE	TRUE	0	0	1	1	none	0.0001144802155764
T069	T330	TRUE	TRUE	0	0	1	1	none	4.5868036674e-05
T073	T330	FALSE	FALSE	0	0	1	1	none	0.0001221200669535
T075	T330	TRUE	TRUE	0	0	1	1	none	0.0001149540487576
T077	T330	FALSE	FALSE	0	0	1	1	none	0.0001221200669535
T087	T330	FALSE	FALSE	0	0	1	1	none	0.0001209667988695
T095	T330	TRUE	TRUE	0	0	1	1	none	5.85849560749e-05
T099a	T330	TRUE	TRUE	0	0	1	1	none	5.95052043637e-05
T102	T330	FALSE	FALSE	0	0	1	1	none	6.17956731567e-05
T104	T330	FALSE	FALSE	0	0	1	1	none	0.0001078240221334
T105	T330	FALSE	FALSE	0	0	1	1	none	0.000116084214821
T107	T330	FALSE	FALSE	0	0	1	1	none	6.17973901914e-05
T126	T330	TRUE	TRUE	0	0	1	1	none	3.9431255364e-05
T156	T330	FALSE	FALSE	0	0	1	1	none	0.0001160175684456
T159a	T330	TRUE	TRUE	0	0	1	1	none	0.0001173355057727
T182	T330	FALSE	FALSE	0	0	1	1	none	0.0001166303716402
T188	T330	TRUE	TRUE	0	0	1	1	none	0.0001173624243276
T192	T330	FALSE	FALSE	0	0	1	1	none	5.51071347192e-05
T223	T330	FALSE	FALSE	0	0	1	1	none	0.000116122986301
T225	T330	FALSE	FALSE	0	0	1	1	none	0.000118409849036
T230	T330	FALSE	FALSE	0	0	1	1	none	0.0001203258565107
T232	T330	TRUE	TRUE	0	0	1	1	none	3.9770461036e-05
T241	T330	FALSE	FALSE	0	0	1	1	none	0.0001415343749552
T270	T330	FALSE	FALSE	0	0	1	1	none	4.21017555642e-05
T271b	T330	FALSE	FALSE	0	0	1	1	none	0.000118409849036
T301	T330	FALSE	FALSE	0	0	1	1	none	4.88866607603e-05
T303	T330	FALSE	FALSE	0	0	1	1	none	5.07432560421e-05
T322	T330	FALSE	FALSE	0	0	1	1	none	0.0001285266975882
T327b	T330	TRUE	TRUE	0	1	1	1	desc	5.980701476e-07
S002	T335	FALSE	FALSE	0	0	1	1	none	0.0001326630610031
S007	T335	FALSE	FALSE	0	0	1	1	none	0.000137471102
S021	T335	FALSE	FALSE	0	0	1	1	none	0.0001387382899447
S024	T335	FALSE	FALSE	0	0	1	1	none	0.0001380644338693
S025	T335	FALSE	FALSE	0	0	1	1	none	0.0001369023283355
S026	T335	FALSE	FALSE	0	0	1	1	none	0.0001306304031177
S038	T335	FALSE	FALSE	0	0	1	1	none	0.0001338446720684
S039	T335	FALSE	FALSE	0	0	1	1	none	0.0001398361920981
S040	T335	FALSE	FALSE	0	0	1	1	none	6.05104310391e-05
S042	T335	FALSE	FALSE	0	0	1	1	none	0.0001385786141272
S071	T335	FALSE	FALSE	0	0	1	1	none	3.53476920231e-05
S078	T335	FALSE	FALSE	0	0	1	1	none	0.0001357775281065
S081	T335	FALSE	FALSE	0	0	1	1	none	0.0001386625040169
S085	T335	FALSE	FALSE	0	0	1	1	none	6.57899849625e-05
S087	T335	FALSE	FALSE	0	0	1	1	none	7.87985338207e-05
S093	T335	FALSE	FALSE	0	0	1	1	none	4.67432091691e-05
S097	T335	FALSE	FALSE	0	0	1	1	none	0.0001349786280505
S102	T335	FALSE	FALSE	0	0	1	1	none	6.04897730565e-05
S106	T335	FALSE	FALSE	0	0	1	1	none	0.0001313657198561
S130	T335	FALSE	FALSE	0	0	1	1	none	7.79264494781e-05
T009	T335	FALSE	FALSE	0	0	1	1	none	0.0001379228000231
T010	T335	FALSE	FALSE	0	0	1	1	none	0.0001382780805709
T013	T335	FALSE	FALSE	0	0	1	1	none	0.0001404747457404
T014	T335	FALSE	FALSE	0	0	1	1	none	0.0001389076685522
T020	T335	FALSE	FALSE	0	0	1	1	none	0.0001354826750104
T021	T335	FALSE	FALSE	0	0	1	1	none	0.0001413688398817
T028	T335	FALSE	FALSE	0	0	1	1	none	0.000128880577143
T035a	T335	FALSE	FALSE	0	0	1	1	none	7.89720686551e-05
T035b	T335	FALSE	FALSE	0	0	1	1	none	0.0001409127322271
T040	T335	FALSE	FALSE	0	0	1	1	none	0.0001408214021313
T056	T335	FALSE	FALSE	0	0	1	1	none	0.0001424469952478
T059	T335	FALSE	FALSE	0	0	1	1	none	6.45456990461e-05
T065	T335	FALSE	FALSE	0	0	1	1	none	0.0001336285799318
T069	T335	FALSE	FALSE	0	0	1	1	none	5.65844664414e-05
T073	T335	FALSE	FALSE	0	0	1	1	none	0.0001412684313089
T075	T335	FALSE	FALSE	0	0	1	1	none	0.000134102413113
T077	T335	FALSE	FALSE	0	0	1	1	none	0.0001412684313089
T087	T335	FALSE	FALSE	0	0	1	1	none	0.0001401151632249
T095	T335	FALSE	FALSE	0	0	1	1	none	7.77333204303e-05
T099a	T335	FALSE	FALSE	0	0	1	1	none	7.86535687191e-05
T102	T335	FALSE	FALSE	0	0	1	1	none	8.09440375121e-05
T104	T335	FALSE	FALSE	0	0	1	1	none	0.0001269723864888
T105	T335	FALSE	FALSE	0	0	1	1	none	0.0001352325791764
T107	T335	FALSE	FALSE	0	0	1	1	none	8.09457545468e-05
T126	T335	TRUE	TRUE	1	0	1	1	anc	5.980701476e-07
T156	T335	FALSE	FALSE	0	0	1	1	none	0.000135165932801
T159a	T335	FALSE	FALSE	0	0	1	1	none	0.0001364838701281
T182	T335	FALSE	FALSE	0	0	1	1	none	0.0001357787359956
T188	T335	FALSE	FALSE	0	0	1	1	none	0.000136510788683
T192	T335	FALSE	FALSE	0	0	1	1	none	1.87455090106e-05
T223	T335	FALSE	FALSE	0	0	1	1	none	0.0001352713506564
T225	T335	FALSE	FALSE	0	0	1	1	none	0.0001375582133914
T230	T335	FALSE	FALSE	0	0	1	1	none	0.0001394742208661
T232	T335	FALSE	FALSE	0	0	1	1	none	1.23924869034e-05
T241	T335	FALSE	FALSE	0	0	1	1	none	0.0001606827393106
T270	T335	FALSE	FALSE	0	0	1	1	none	1.47237814316e-05
T271b	T335	FALSE	FALSE	0	0	1	1	none	0.0001375582133914
T301	T335	FALSE	FALSE	0	0	1	1	none	1.37211753469e-05
T303	T335	FALSE	FALSE	0	0	1	1	none	1.79700512191e-05
T322	T335	FALSE	FALSE	0	0	1	1	none	0.0001476750619436
T327b	T335	FALSE	FALSE	0	0	1	1	none	5.14719372334e-05
T330	T335	FALSE	FALSE	0	0	1	1	none	4.84815864954e-05
S002	T341	TRUE	TRUE	0	0	1	1	none	1.71329011862e-05
S007	T341	TRUE	TRUE	0	0	1	1	none	6.63444184031e-05
S021	T341	TRUE	TRUE	0	0	1	1	none	2.32081301278e-05
S024	T341	TRUE	TRUE	0	0	1	1	none	2.25342740524e-05
S025	T341	TRUE	TRUE	0	0	1	1	none	1.60317813726e-05
S026	T341	TRUE	TRUE	0	0	1	1	none	3.4562414276e-06
S038	T341	TRUE	TRUE	0	0	1	1	none	6.27179884715e-05
S039	T341	TRUE	TRUE	0	0	1	1	none	2.43060322812e-05
S040	T341	TRUE	TRUE	0	0	1	1	none	0.0001158960278182
S042	T341	TRUE	TRUE	0	0	1	1	none	2.30484543103e-05
S071	T341	TRUE	TRUE	0	0	1	1	none	9.83038224502e-05
S078	T341	TRUE	TRUE	0	0	1	1	none	2.02473682896e-05
S081	T341	TRUE	TRUE	0	0	1	1	none	2.31323442e-05
S085	T341	TRUE	TRUE	0	0	1	1	none	0.0001008810220856
S087	T341	TRUE	TRUE	0	0	1	1	none	0.0001138895709438
S093	T341	TRUE	TRUE	0	0	1	1	none	8.69083053042e-05
S097	T341	TRUE	TRUE	0	0	1	1	none	1.41080810876e-05
S102	T341	TRUE	TRUE	0	0	1	1	none	0.0001158753698356
S106	T341	TRUE	TRUE	0	0	1	1	none	1.58355600392e-05
S130	T341	TRUE	TRUE	0	0	1	1	none	0.0001130174866012
T009	T341	FALSE	FALSE	0	0	1	1	none	1.19447786282e-05
T010	T341	FALSE	FALSE	0	0	1	1	none	1.2300059176e-05
T013	T341	FALSE	FALSE	0	0	1	1	none	6.93480621435e-05
T014	T341	TRUE	TRUE	0	0	1	1	none	2.33775087353e-05
T020	T341	TRUE	TRUE	0	0	1	1	none	6.43559914135e-05
T021	T341	FALSE	FALSE	0	0	1	1	none	1.53908184868e-05
T028	T341	TRUE	TRUE	0	0	1	1	none	5.77538935461e-05
T035a	T341	TRUE	TRUE	0	0	1	1	none	0.0001140631057782
T035b	T341	FALSE	FALSE	0	0	1	1	none	1.49347108322e-05
T040	T341	TRUE	TRUE	0	0	1	1	none	2.52912423144e-05
T056	T341	FALSE	FALSE	0	0	1	1	none	1.64689738529e-05
T059	T341	TRUE	TRUE	0	0	1	1	none	0.0001199312958252
T065	T341	TRUE	TRUE	0	0	1	1	none	6.25018963349e-05
T069	T341	TRUE	TRUE	0	0	1	1	none	0.0001298418243567
T073	T341	FALSE	FALSE	0	0	1	1	none	1.5290409914e-05
T075	T341	TRUE	TRUE	0	0	1	1	none	6.29757295161e-05
T077	T341	FALSE	FALSE	0	0	1	1	none	1.5290409914e-05
T087	T341	FALSE	FALSE	0	0	1	1	none	1.413714183e-05
T095	T341	TRUE	TRUE	0	0	1	1	none	0.0001128243575534
T099a	T341	TRUE	TRUE	0	0	1	1	none	0.0001137446058422
T102	T341	FALSE	FALSE	0	0	1	1	none	0.0001160350746352
T104	T341	FALSE	FALSE	0	0	1	1	none	5.58457028919e-05
T105	T341	FALSE	FALSE	0	0	1	1	none	6.41058955795e-05
T107	T341	FALSE	FALSE	0	0	1	1	none	0.0001160367916699
T126	T341	TRUE	TRUE	0	0	1	1	none	0.0001234050430467
T156	T341	FALSE	FALSE	0	0	1	1	none	6.40392492041e-05
[truncated: 1,161 more rows]
