# Supplementary material for: Improved characterisation of MRSA transmission using within-host bacterial sequence diversity
Source: eLife. 2019 Oct 8;8:e46402. doi: 10.7554/eLife.46402 (PMC6954020; doi:10.7554/eLife.46402)
Supplement: Figure 9—source data 1. [file elife-46402-fig9-data1.zip › Figure 9-source data 1/classifications/Classification_Posterior_ds_10percol_84.csv]

host.1	host.2	adjacent	contiguous	paths12	paths21	nodes1	nodes2	path.classification	min.distance.between.subgraphs
S002	S007	TRUE	TRUE	0	0	1	1	none	5.95236677452e-05
S002	S021	TRUE	TRUE	0	0	1	1	none	1.54768031753e-05
S007	S021	TRUE	TRUE	0	0	1	1	none	6.16406986043e-05
S002	S024	TRUE	TRUE	0	0	1	1	none	1.57078421243e-05
S007	S024	TRUE	TRUE	0	0	1	1	none	6.18717375533e-05
S021	S024	TRUE	TRUE	0	0	1	1	none	4.0414703012e-06
S002	S025	TRUE	TRUE	0	0	1	1	none	2.20869042852e-05
S007	S025	TRUE	TRUE	0	0	1	1	none	6.19078152002e-05
S021	S025	TRUE	TRUE	0	0	1	1	none	2.42039351443e-05
S024	S025	TRUE	TRUE	0	0	1	1	none	2.44349740933e-05
S002	S026	TRUE	TRUE	0	0	1	1	none	1.64215856812e-05
S007	S026	TRUE	TRUE	0	0	1	1	none	5.62424965962e-05
S021	S026	TRUE	TRUE	0	0	1	1	none	1.85386165403e-05
S024	S026	TRUE	TRUE	0	0	1	1	none	1.87696554893e-05
S025	S026	TRUE	TRUE	0	0	1	1	none	1.7575146786e-05
S002	S038	TRUE	TRUE	0	0	1	1	none	7.03095902097e-05
S007	S038	TRUE	TRUE	0	0	1	1	none	5.62163441505e-05
S021	S038	TRUE	TRUE	0	0	1	1	none	7.24266210688e-05
S024	S038	TRUE	TRUE	0	0	1	1	none	7.26576600178e-05
S025	S038	TRUE	TRUE	0	0	1	1	none	7.26937376647e-05
S026	S038	TRUE	TRUE	0	0	1	1	none	6.70284190607e-05
S002	S039	TRUE	TRUE	0	0	1	1	none	1.70659726983e-05
S007	S039	TRUE	TRUE	0	0	1	1	none	6.32298681273e-05
S021	S039	TRUE	TRUE	0	0	1	1	none	4.169014525e-06
S024	S039	TRUE	TRUE	0	0	1	1	none	5.6306398242e-06
S025	S039	TRUE	TRUE	0	0	1	1	none	2.57931046673e-05
S026	S039	TRUE	TRUE	0	0	1	1	none	2.01277860633e-05
S038	S039	TRUE	TRUE	0	0	1	1	none	7.40157905918e-05
S002	S040	TRUE	TRUE	0	0	1	1	none	0.0001221804519755
S007	S040	TRUE	TRUE	0	0	1	1	none	0.0001158762535105
S021	S040	TRUE	TRUE	0	0	1	1	none	0.0001242974828346
S024	S040	TRUE	TRUE	0	0	1	1	none	0.0001245285217836
S025	S040	TRUE	TRUE	0	0	1	1	none	0.0001245645994305
S026	S040	TRUE	TRUE	0	0	1	1	none	0.0001188992808265
S038	S040	TRUE	TRUE	0	0	1	1	none	0.000126662175975
S039	S040	TRUE	TRUE	0	0	1	1	none	0.0001258866523576
S002	S042	TRUE	TRUE	0	0	1	1	none	1.44310633346e-05
S007	S042	TRUE	TRUE	0	0	1	1	none	6.05949587636e-05
S021	S042	TRUE	TRUE	0	0	1	1	none	3.9952778617e-06
S024	S042	TRUE	TRUE	0	0	1	1	none	4.2263168107e-06
S025	S042	TRUE	TRUE	0	0	1	1	none	2.31581953036e-05
S026	S042	TRUE	TRUE	0	0	1	1	none	1.74928766996e-05
S038	S042	TRUE	TRUE	0	0	1	1	none	7.13808812281e-05
S039	S042	TRUE	TRUE	0	0	1	1	none	5.5844473847e-06
S040	S042	TRUE	TRUE	0	0	1	1	none	0.0001232517429939
S002	S071	TRUE	TRUE	0	0	1	1	none	0.0001117305346823
S007	S071	TRUE	TRUE	0	0	1	1	none	0.0001054263362173
S021	S071	TRUE	TRUE	0	0	1	1	none	0.0001138475655414
S024	S071	TRUE	TRUE	0	0	1	1	none	0.0001140786044904
S025	S071	TRUE	TRUE	0	0	1	1	none	0.0001141146821373
S026	S071	TRUE	TRUE	0	0	1	1	none	0.0001084493635333
S038	S071	TRUE	TRUE	0	0	1	1	none	0.0001162122586818
S039	S071	TRUE	TRUE	0	0	1	1	none	0.0001154367350644
S040	S071	TRUE	TRUE	0	0	1	1	none	2.31509252974e-05
S042	S071	TRUE	TRUE	0	0	1	1	none	0.0001128018257007
S002	S078	TRUE	TRUE	0	0	1	1	none	1.32500065281e-05
S007	S078	TRUE	TRUE	0	0	1	1	none	5.94139019571e-05
S021	S078	TRUE	TRUE	0	0	1	1	none	7.1220534572e-06
S024	S078	TRUE	TRUE	0	0	1	1	none	7.3530924062e-06
S025	S078	TRUE	TRUE	0	0	1	1	none	2.19771384971e-05
S026	S078	TRUE	TRUE	0	0	1	1	none	1.63118198931e-05
S038	S078	TRUE	TRUE	0	0	1	1	none	7.01998244216e-05
S039	S078	TRUE	TRUE	0	0	1	1	none	8.7112229802e-06
S040	S078	TRUE	TRUE	0	0	1	1	none	0.0001220706861874
S042	S078	TRUE	TRUE	0	0	1	1	none	6.0763136165e-06
S071	S078	TRUE	TRUE	0	0	1	1	none	0.0001116207688942
S002	S081	TRUE	TRUE	0	0	1	1	none	1.63231352994e-05
S007	S081	TRUE	TRUE	0	0	1	1	none	6.24870307284e-05
S021	S081	TRUE	TRUE	0	0	1	1	none	4.6567634763e-06
S024	S081	TRUE	TRUE	0	0	1	1	none	1.8458795253e-06
S025	S081	TRUE	TRUE	0	0	1	1	none	2.50502672684e-05
S026	S081	TRUE	TRUE	0	0	1	1	none	1.93849486644e-05
S038	S081	TRUE	TRUE	0	0	1	1	none	7.32729531929e-05
S039	S081	TRUE	TRUE	0	0	1	1	none	6.2459329993e-06
S040	S081	TRUE	TRUE	0	0	1	1	none	0.0001251438149587
S042	S081	TRUE	TRUE	0	0	1	1	none	4.8416099858e-06
S071	S081	TRUE	TRUE	0	0	1	1	none	0.0001146938976655
S078	S081	TRUE	TRUE	0	0	1	1	none	7.9683855813e-06
S002	S085	TRUE	TRUE	0	0	1	1	none	0.0001100960979161
S007	S085	TRUE	TRUE	0	0	1	1	none	0.0001037918994511
S021	S085	TRUE	TRUE	0	0	1	1	none	0.0001122131287752
S024	S085	TRUE	TRUE	0	0	1	1	none	0.0001124441677242
S025	S085	TRUE	TRUE	0	0	1	1	none	0.0001124802453711
S026	S085	TRUE	TRUE	0	0	1	1	none	0.0001068149267671
S038	S085	TRUE	TRUE	0	0	1	1	none	0.0001145778219156
S039	S085	TRUE	TRUE	0	0	1	1	none	0.0001138022982982
S040	S085	TRUE	TRUE	0	0	1	1	none	5.31465121414e-05
S042	S085	TRUE	TRUE	0	0	1	1	none	0.0001111673889345
S071	S085	TRUE	TRUE	0	0	1	1	none	4.26965948482e-05
S078	S085	TRUE	TRUE	0	0	1	1	none	0.000109986332128
S081	S085	TRUE	TRUE	0	0	1	1	none	0.0001130594608993
S002	S087	TRUE	TRUE	0	0	1	1	none	0.0001246603010092
S007	S087	TRUE	TRUE	0	0	1	1	none	0.0001183561025442
S021	S087	TRUE	TRUE	0	0	1	1	none	0.0001267773318683
S024	S087	TRUE	TRUE	0	0	1	1	none	0.0001270083708173
S025	S087	TRUE	TRUE	0	0	1	1	none	0.0001270444484642
S026	S087	TRUE	TRUE	0	0	1	1	none	0.0001213791298602
S038	S087	TRUE	TRUE	0	0	1	1	none	0.0001291420250087
S039	S087	TRUE	TRUE	0	0	1	1	none	0.0001283665013913
S040	S087	TRUE	TRUE	0	0	1	1	none	6.77107152345e-05
S042	S087	TRUE	TRUE	0	0	1	1	none	0.0001257315920276
S071	S087	TRUE	TRUE	0	0	1	1	none	5.72607979413e-05
S078	S087	TRUE	TRUE	0	0	1	1	none	0.0001245505352211
S081	S087	TRUE	TRUE	0	0	1	1	none	0.0001276236639924
S085	S087	TRUE	TRUE	0	0	1	1	none	2.30104197351e-05
S002	S093	TRUE	TRUE	0	0	1	1	none	9.07956052253e-05
S007	S093	TRUE	TRUE	0	0	1	1	none	8.44914067603e-05
S021	S093	TRUE	TRUE	0	0	1	1	none	9.29126360844e-05
S024	S093	TRUE	TRUE	0	0	1	1	none	9.31436750334e-05
S025	S093	TRUE	TRUE	0	0	1	1	none	9.31797526803e-05
S026	S093	TRUE	TRUE	0	0	1	1	none	8.75144340763e-05
S038	S093	TRUE	TRUE	0	0	1	1	none	9.52773292248e-05
S039	S093	TRUE	TRUE	0	0	1	1	none	9.45018056074e-05
S040	S093	TRUE	TRUE	0	0	1	1	none	3.26154331004e-05
S042	S093	TRUE	TRUE	0	0	1	1	none	9.18668962437e-05
S071	S093	TRUE	TRUE	0	0	1	1	none	2.21655158072e-05
S078	S093	TRUE	TRUE	0	0	1	1	none	9.06858394372e-05
S081	S093	TRUE	TRUE	0	0	1	1	none	9.37589682085e-05
S085	S093	TRUE	TRUE	0	0	1	1	none	2.17616653912e-05
S087	S093	TRUE	TRUE	0	0	1	1	none	3.63258684843e-05
S002	S097	TRUE	TRUE	0	0	1	1	none	1.94407482753e-05
S007	S097	TRUE	TRUE	0	0	1	1	none	5.92616591903e-05
S021	S097	TRUE	TRUE	0	0	1	1	none	2.15577791344e-05
S024	S097	TRUE	TRUE	0	0	1	1	none	2.17888180834e-05
S025	S097	TRUE	TRUE	0	0	1	1	none	3.8767423601e-06
S026	S097	TRUE	TRUE	0	0	1	1	none	1.49289907761e-05
S038	S097	TRUE	TRUE	0	0	1	1	none	7.00475816548e-05
S039	S097	TRUE	TRUE	0	0	1	1	none	2.31469486574e-05
S040	S097	TRUE	TRUE	0	0	1	1	none	0.0001219184434206
S042	S097	TRUE	TRUE	0	0	1	1	none	2.05120392937e-05
S071	S097	TRUE	TRUE	0	0	1	1	none	0.0001114685261274
S078	S097	TRUE	TRUE	0	0	1	1	none	1.93309824872e-05
S081	S097	TRUE	TRUE	0	0	1	1	none	2.24041112585e-05
S085	S097	TRUE	TRUE	0	0	1	1	none	0.0001098340893612
S087	S097	TRUE	TRUE	0	0	1	1	none	0.0001243982924543
S093	S097	TRUE	TRUE	0	0	1	1	none	9.05335966704e-05
S002	S102	TRUE	TRUE	0	0	1	1	none	0.0001230239976402
S007	S102	TRUE	TRUE	0	0	1	1	none	0.0001167197991752
S021	S102	TRUE	TRUE	0	0	1	1	none	0.0001251410284993
S024	S102	TRUE	TRUE	0	0	1	1	none	0.0001253720674483
S025	S102	TRUE	TRUE	0	0	1	1	none	0.0001254081450952
S026	S102	TRUE	TRUE	0	0	1	1	none	0.0001197428264912
S038	S102	TRUE	TRUE	0	0	1	1	none	0.0001275057216397
S039	S102	TRUE	TRUE	0	0	1	1	none	0.0001267301980223
S040	S102	TRUE	TRUE	0	0	1	1	none	4.5353047153e-06
S042	S102	TRUE	TRUE	0	0	1	1	none	0.0001240952886586
S071	S102	TRUE	TRUE	0	0	1	1	none	2.39944709621e-05
S078	S102	TRUE	TRUE	0	0	1	1	none	0.0001229142318521
S081	S102	TRUE	TRUE	0	0	1	1	none	0.0001259873606234
S085	S102	TRUE	TRUE	0	0	1	1	none	5.39900578061e-05
S087	S102	TRUE	TRUE	0	0	1	1	none	6.85542608992e-05
S093	S102	TRUE	TRUE	0	0	1	1	none	3.34589787651e-05
S097	S102	TRUE	TRUE	0	0	1	1	none	0.0001227619890853
S002	S106	TRUE	TRUE	0	0	1	1	none	1.1454464434e-05
S007	S106	TRUE	TRUE	0	0	1	1	none	5.88489462132e-05
S021	S106	TRUE	TRUE	0	0	1	1	none	1.48020816433e-05
S024	S106	TRUE	TRUE	0	0	1	1	none	1.50331205923e-05
S025	S106	TRUE	TRUE	0	0	1	1	none	2.14121827532e-05
S026	S106	TRUE	TRUE	0	0	1	1	none	1.57468641492e-05
S038	S106	TRUE	TRUE	0	0	1	1	none	6.96348686777e-05
S039	S106	TRUE	TRUE	0	0	1	1	none	1.63912511663e-05
S040	S106	TRUE	TRUE	0	0	1	1	none	0.0001215057304435
S042	S106	TRUE	TRUE	0	0	1	1	none	1.37563418026e-05
S071	S106	TRUE	TRUE	0	0	1	1	none	0.0001110558131503
S078	S106	TRUE	TRUE	0	0	1	1	none	1.25752849961e-05
S081	S106	TRUE	TRUE	0	0	1	1	none	1.56484137674e-05
S085	S106	TRUE	TRUE	0	0	1	1	none	0.0001094213763841
S087	S106	TRUE	TRUE	0	0	1	1	none	0.0001239855794772
S093	S106	TRUE	TRUE	0	0	1	1	none	9.01208836933e-05
S097	S106	TRUE	TRUE	0	0	1	1	none	1.87660267433e-05
S102	S106	TRUE	TRUE	0	0	1	1	none	0.0001223492761082
S002	S130	TRUE	TRUE	0	0	1	1	none	0.0001239027939453
S007	S130	TRUE	TRUE	0	0	1	1	none	0.0001175985954803
S021	S130	TRUE	TRUE	0	0	1	1	none	0.0001260198248044
S024	S130	TRUE	TRUE	0	0	1	1	none	0.0001262508637534
S025	S130	TRUE	TRUE	0	0	1	1	none	0.0001262869414003
S026	S130	TRUE	TRUE	0	0	1	1	none	0.0001206216227963
S038	S130	TRUE	TRUE	0	0	1	1	none	0.0001283845179448
S039	S130	TRUE	TRUE	0	0	1	1	none	0.0001276089943274
S040	S130	TRUE	TRUE	0	0	1	1	none	6.69532081706e-05
S042	S130	TRUE	TRUE	0	0	1	1	none	0.0001249740849637
S071	S130	TRUE	TRUE	0	0	1	1	none	5.65032908774e-05
S078	S130	TRUE	TRUE	0	0	1	1	none	0.0001237930281572
S081	S130	TRUE	TRUE	0	0	1	1	none	0.0001268661569285
S085	S130	TRUE	TRUE	0	0	1	1	none	2.22529126712e-05
S087	S130	TRUE	TRUE	0	0	1	1	none	4.6557514541e-06
S093	S130	TRUE	TRUE	0	0	1	1	none	3.55683614204e-05
S097	S130	TRUE	TRUE	0	0	1	1	none	0.0001236407853904
S102	S130	TRUE	TRUE	0	0	1	1	none	6.77967538353e-05
S106	S130	TRUE	TRUE	0	0	1	1	none	0.0001232280724133
S002	T009	TRUE	TRUE	0	0	1	1	none	2.13417969335e-05
S007	T009	TRUE	TRUE	0	0	1	1	none	6.11627078485e-05
S021	T009	TRUE	TRUE	0	0	1	1	none	2.34588277926e-05
S024	T009	TRUE	TRUE	0	0	1	1	none	2.36898667416e-05
S025	T009	TRUE	TRUE	0	0	1	1	none	2.24953580383e-05
S026	T009	TRUE	TRUE	0	0	1	1	none	1.01269197443e-05
S038	T009	TRUE	TRUE	0	0	1	1	none	7.1948630313e-05
S039	T009	TRUE	TRUE	0	0	1	1	none	2.50479973156e-05
S040	T009	TRUE	TRUE	0	0	1	1	none	0.0001238194920788
S042	T009	TRUE	TRUE	0	0	1	1	none	2.24130879519e-05
S071	T009	TRUE	TRUE	0	0	1	1	none	0.0001133695747856
S078	T009	TRUE	TRUE	0	0	1	1	none	2.12320311454e-05
S081	T009	TRUE	TRUE	0	0	1	1	none	2.43051599167e-05
S085	T009	TRUE	TRUE	0	0	1	1	none	0.0001117351380194
S087	T009	TRUE	TRUE	0	0	1	1	none	0.0001262993411125
S093	T009	TRUE	TRUE	0	0	1	1	none	9.24346453286e-05
S097	T009	TRUE	TRUE	0	0	1	1	none	1.98492020284e-05
S102	T009	TRUE	TRUE	0	0	1	1	none	0.0001246630377435
S106	T009	TRUE	TRUE	0	0	1	1	none	2.06670754015e-05
S130	T009	TRUE	TRUE	0	0	1	1	none	0.0001255418340486
S002	T010	TRUE	TRUE	0	0	1	1	none	2.0348133399e-05
S007	T010	TRUE	TRUE	0	0	1	1	none	6.0169044314e-05
S021	T010	TRUE	TRUE	0	0	1	1	none	2.24651642581e-05
S024	T010	TRUE	TRUE	0	0	1	1	none	2.26962032071e-05
S025	T010	TRUE	TRUE	0	0	1	1	none	2.15016945038e-05
S026	T010	TRUE	TRUE	0	0	1	1	none	9.1332562098e-06
S038	T010	TRUE	TRUE	0	0	1	1	none	7.09549667785e-05
S039	T010	TRUE	TRUE	0	0	1	1	none	2.40543337811e-05
S040	T010	TRUE	TRUE	0	0	1	1	none	0.0001228258285443
S042	T010	TRUE	TRUE	0	0	1	1	none	2.14194244174e-05
S071	T010	TRUE	TRUE	0	0	1	1	none	0.0001123759112511
S078	T010	TRUE	TRUE	0	0	1	1	none	2.02383676109e-05
S081	T010	TRUE	TRUE	0	0	1	1	none	2.33114963822e-05
S085	T010	TRUE	TRUE	0	0	1	1	none	0.0001107414744849
S087	T010	TRUE	TRUE	0	0	1	1	none	0.000125305677578
S093	T010	TRUE	TRUE	0	0	1	1	none	9.14409817941e-05
S097	T010	TRUE	TRUE	0	0	1	1	none	1.88555384939e-05
S102	T010	TRUE	TRUE	0	0	1	1	none	0.000123669374209
S106	T010	TRUE	TRUE	0	0	1	1	none	1.9673411867e-05
S130	T010	TRUE	TRUE	0	0	1	1	none	0.0001245481705141
T009	T010	TRUE	TRUE	0	0	1	1	none	2.6980955161e-06
S002	T013	FALSE	FALSE	0	0	1	1	none	7.68282027057e-05
S007	T013	FALSE	FALSE	0	0	1	1	none	6.27349566465e-05
S021	T013	FALSE	FALSE	0	0	1	1	none	7.89452335648e-05
S024	T013	FALSE	FALSE	0	0	1	1	none	7.91762725138e-05
S025	T013	FALSE	FALSE	0	0	1	1	none	7.92123501607e-05
S026	T013	FALSE	FALSE	0	0	1	1	none	7.35470315567e-05
S038	T013	FALSE	FALSE	0	0	1	1	none	1.03194314208e-05
S039	T013	FALSE	FALSE	0	0	1	1	none	8.05344030878e-05
S040	T013	FALSE	FALSE	0	0	1	1	none	0.000133180788471
S042	T013	FALSE	FALSE	0	0	1	1	none	7.78994937241e-05
S071	T013	FALSE	FALSE	0	0	1	1	none	0.0001227308711778
S078	T013	FALSE	FALSE	0	0	1	1	none	7.67184369176e-05
S081	T013	FALSE	FALSE	0	0	1	1	none	7.97915656889e-05
S085	T013	FALSE	FALSE	0	0	1	1	none	0.0001210964344116
S087	T013	FALSE	FALSE	0	0	1	1	none	0.0001356606375047
S093	T013	FALSE	FALSE	0	0	1	1	none	0.0001017959417208
S097	T013	FALSE	FALSE	0	0	1	1	none	7.65661941508e-05
S102	T013	FALSE	FALSE	0	0	1	1	none	0.0001340243341357
S106	T013	FALSE	FALSE	0	0	1	1	none	7.61534811737e-05
S130	T013	FALSE	FALSE	0	0	1	1	none	0.0001349031304408
T009	T013	FALSE	FALSE	0	0	1	1	none	7.8467242809e-05
T010	T013	FALSE	FALSE	0	0	1	1	none	7.74735792745e-05
S002	T014	TRUE	TRUE	0	0	1	1	none	1.44310633346e-05
S007	T014	TRUE	TRUE	0	0	1	1	none	6.05949587636e-05
S021	T014	TRUE	TRUE	0	0	1	1	none	3.9952778617e-06
S024	T014	TRUE	TRUE	0	0	1	1	none	4.2263168107e-06
S025	T014	TRUE	TRUE	0	0	1	1	none	2.31581953036e-05
S026	T014	TRUE	TRUE	0	0	1	1	none	1.74928766996e-05
S038	T014	TRUE	TRUE	0	0	1	1	none	7.13808812281e-05
S039	T014	TRUE	TRUE	0	0	1	1	none	5.5844473847e-06
S040	T014	TRUE	TRUE	0	0	1	1	none	0.0001232517429939
S042	T014	TRUE	TRUE	0	0	1	1	none	1.2305863502e-06
S071	T014	TRUE	TRUE	0	0	1	1	none	0.0001128018257007
S078	T014	TRUE	TRUE	0	0	1	1	none	6.0763136165e-06
S081	T014	TRUE	TRUE	0	0	1	1	none	4.8416099858e-06
S085	T014	TRUE	TRUE	0	0	1	1	none	0.0001111673889345
S087	T014	TRUE	TRUE	0	0	1	1	none	0.0001257315920276
S093	T014	TRUE	TRUE	0	0	1	1	none	9.18668962437e-05
S097	T014	TRUE	TRUE	0	0	1	1	none	2.05120392937e-05
S102	T014	TRUE	TRUE	0	0	1	1	none	0.0001240952886586
S106	T014	TRUE	TRUE	0	0	1	1	none	1.37563418026e-05
S130	T014	TRUE	TRUE	0	0	1	1	none	0.0001249740849637
T009	T014	TRUE	TRUE	0	0	1	1	none	2.24130879519e-05
T010	T014	TRUE	TRUE	0	0	1	1	none	2.14194244174e-05
T013	T014	FALSE	FALSE	0	0	1	1	none	7.78994937241e-05
S002	T020	TRUE	TRUE	0	0	1	1	none	7.19680899347e-05
S007	T020	TRUE	TRUE	0	0	1	1	none	5.78748438755e-05
S021	T020	TRUE	TRUE	0	0	1	1	none	7.40851207938e-05
S024	T020	TRUE	TRUE	0	0	1	1	none	7.43161597428e-05
S025	T020	TRUE	TRUE	0	0	1	1	none	7.43522373897e-05
S026	T020	TRUE	TRUE	0	0	1	1	none	6.86869187857e-05
S038	T020	TRUE	TRUE	0	0	1	1	none	3.699485779e-06
S039	T020	TRUE	TRUE	0	0	1	1	none	7.56742903168e-05
S040	T020	TRUE	TRUE	0	0	1	1	none	0.0001283206757
S042	T020	TRUE	TRUE	0	0	1	1	none	7.30393809531e-05
S071	T020	TRUE	TRUE	0	0	1	1	none	0.0001178707584068
S078	T020	TRUE	TRUE	0	0	1	1	none	7.18583241466e-05
S081	T020	TRUE	TRUE	0	0	1	1	none	7.49314529179e-05
S085	T020	TRUE	TRUE	0	0	1	1	none	0.0001162363216406
S087	T020	TRUE	TRUE	0	0	1	1	none	0.0001308005247337
S093	T020	TRUE	TRUE	0	0	1	1	none	9.69358289498e-05
S097	T020	TRUE	TRUE	0	0	1	1	none	7.17060813798e-05
S102	T020	TRUE	TRUE	0	0	1	1	none	0.0001291642213647
S106	T020	TRUE	TRUE	0	0	1	1	none	7.12933684027e-05
S130	T020	TRUE	TRUE	0	0	1	1	none	0.0001300430176698
T009	T020	TRUE	TRUE	0	0	1	1	none	7.3607130038e-05
T010	T020	TRUE	TRUE	0	0	1	1	none	7.26134665035e-05
T013	T020	FALSE	FALSE	0	0	1	1	none	1.19779311458e-05
T014	T020	TRUE	TRUE	0	0	1	1	none	7.30393809531e-05
S002	T021	TRUE	TRUE	0	0	1	1	none	2.50335559841e-05
S007	T021	TRUE	TRUE	0	0	1	1	none	6.48544668991e-05
S021	T021	TRUE	TRUE	0	0	1	1	none	2.71505868432e-05
S024	T021	TRUE	TRUE	0	0	1	1	none	2.73816257922e-05
S025	T021	TRUE	TRUE	0	0	1	1	none	2.61871170889e-05
S026	T021	TRUE	TRUE	0	0	1	1	none	1.38186787949e-05
S038	T021	TRUE	TRUE	0	0	1	1	none	7.56403893636e-05
S039	T021	TRUE	TRUE	0	0	1	1	none	2.87397563662e-05
S040	T021	TRUE	TRUE	0	0	1	1	none	0.0001275112511294
S042	T021	TRUE	TRUE	0	0	1	1	none	2.61048470025e-05
S071	T021	TRUE	TRUE	0	0	1	1	none	0.0001170613338362
S078	T021	TRUE	TRUE	0	0	1	1	none	2.4923790196e-05
S081	T021	TRUE	TRUE	0	0	1	1	none	2.79969189673e-05
S085	T021	TRUE	TRUE	0	0	1	1	none	0.00011542689707
S087	T021	TRUE	TRUE	0	0	1	1	none	0.0001299911001631
S093	T021	TRUE	TRUE	0	0	1	1	none	9.61264043792e-05
S097	T021	TRUE	TRUE	0	0	1	1	none	2.3540961079e-05
S102	T021	TRUE	TRUE	0	0	1	1	none	0.0001283547967941
S106	T021	TRUE	TRUE	0	0	1	1	none	2.43588344521e-05
S130	T021	TRUE	TRUE	0	0	1	1	none	0.0001292335930992
T009	T021	TRUE	TRUE	0	0	1	1	none	4.9223454008e-06
T010	T021	TRUE	TRUE	0	0	1	1	none	6.3898545667e-06
T013	T021	FALSE	FALSE	0	0	1	1	none	8.21590018596e-05
T014	T021	TRUE	TRUE	0	0	1	1	none	2.61048470025e-05
T020	T021	TRUE	TRUE	0	0	1	1	none	7.72988890886e-05
S002	T028	TRUE	TRUE	0	0	1	1	none	5.51044738643e-05
S007	T028	TRUE	TRUE	0	0	1	1	none	2.80050189991e-05
S021	T028	TRUE	TRUE	0	0	1	1	none	5.72215047234e-05
S024	T028	TRUE	TRUE	0	0	1	1	none	5.74525436724e-05
S025	T028	TRUE	TRUE	0	0	1	1	none	5.74886213193e-05
S026	T028	TRUE	TRUE	0	0	1	1	none	5.18233027153e-05
S038	T028	TRUE	TRUE	0	0	1	1	none	5.17971502696e-05
S039	T028	TRUE	TRUE	0	0	1	1	none	5.88106742464e-05
S040	T028	TRUE	TRUE	0	0	1	1	none	0.0001114570596296
S042	T028	TRUE	TRUE	0	0	1	1	none	5.61757648827e-05
S071	T028	TRUE	TRUE	0	0	1	1	none	0.0001010071423364
S078	T028	TRUE	TRUE	0	0	1	1	none	5.49947080762e-05
S081	T028	TRUE	TRUE	0	0	1	1	none	5.80678368475e-05
S085	T028	TRUE	TRUE	0	0	1	1	none	9.93727055702e-05
S087	T028	TRUE	TRUE	0	0	1	1	none	0.0001139369086633
S093	T028	TRUE	TRUE	0	0	1	1	none	8.00722128794e-05
S097	T028	TRUE	TRUE	0	0	1	1	none	5.48424653094e-05
S102	T028	TRUE	TRUE	0	0	1	1	none	0.0001123006052943
S106	T028	TRUE	TRUE	0	0	1	1	none	5.44297523323e-05
S130	T028	TRUE	TRUE	0	0	1	1	none	0.0001131794015994
T009	T028	TRUE	TRUE	0	0	1	1	none	5.67435139676e-05
T010	T028	TRUE	TRUE	0	0	1	1	none	5.57498504331e-05
T013	T028	FALSE	FALSE	0	0	1	1	none	5.83157627656e-05
T014	T028	TRUE	TRUE	0	0	1	1	none	5.61757648827e-05
T020	T028	TRUE	TRUE	0	0	1	1	none	5.34556499946e-05
T021	T028	TRUE	TRUE	0	0	1	1	none	6.04352730182e-05
S002	T035a	TRUE	TRUE	0	0	1	1	none	0.0001280593697632
S007	T035a	TRUE	TRUE	0	0	1	1	none	0.0001217551712982
S021	T035a	TRUE	TRUE	0	0	1	1	none	0.0001301764006223
S024	T035a	TRUE	TRUE	0	0	1	1	none	0.0001304074395713
S025	T035a	TRUE	TRUE	0	0	1	1	none	0.0001304435172182
S026	T035a	TRUE	TRUE	0	0	1	1	none	0.0001247781986142
S038	T035a	TRUE	TRUE	0	0	1	1	none	0.0001325410937627
S039	T035a	TRUE	TRUE	0	0	1	1	none	0.0001317655701453
S040	T035a	TRUE	TRUE	0	0	1	1	none	7.11097839885e-05
S042	T035a	TRUE	TRUE	0	0	1	1	none	0.0001291306607816
S071	T035a	TRUE	TRUE	0	0	1	1	none	6.06598666953e-05
S078	T035a	TRUE	TRUE	0	0	1	1	none	0.0001279496039751
S081	T035a	TRUE	TRUE	0	0	1	1	none	0.0001310227327464
S085	T035a	TRUE	TRUE	0	0	1	1	none	2.64094884891e-05
S087	T035a	TRUE	TRUE	0	0	1	1	none	1.00429136222e-05
S093	T035a	TRUE	TRUE	0	0	1	1	none	3.97249372383e-05
S097	T035a	TRUE	TRUE	0	0	1	1	none	0.0001277973612083
S102	T035a	TRUE	TRUE	0	0	1	1	none	7.19533296532e-05
S106	T035a	TRUE	TRUE	0	0	1	1	none	0.0001273846482312
S130	T035a	TRUE	TRUE	0	0	1	1	none	9.2854065583e-06
T009	T035a	TRUE	TRUE	0	0	1	1	none	0.0001296984098665
T010	T035a	TRUE	TRUE	0	0	1	1	none	0.000128704746332
T013	T035a	FALSE	FALSE	0	0	1	1	none	0.0001390597062587
T014	T035a	TRUE	TRUE	0	0	1	1	none	0.0001291306607816
T020	T035a	TRUE	TRUE	0	0	1	1	none	0.0001341995934877
T021	T035a	TRUE	TRUE	0	0	1	1	none	0.0001333901689171
T028	T035a	TRUE	TRUE	0	0	1	1	none	0.0001173359774173
S002	T035b	TRUE	TRUE	0	0	1	1	none	2.31876764588e-05
S007	T035b	TRUE	TRUE	0	0	1	1	none	6.30085873738e-05
S021	T035b	TRUE	TRUE	0	0	1	1	none	2.53047073179e-05
S024	T035b	TRUE	TRUE	0	0	1	1	none	2.55357462669e-05
S025	T035b	TRUE	TRUE	0	0	1	1	none	2.43412375636e-05
S026	T035b	TRUE	TRUE	0	0	1	1	none	1.19727992696e-05
S038	T035b	TRUE	TRUE	0	0	1	1	none	7.37945098383e-05
S039	T035b	TRUE	TRUE	0	0	1	1	none	2.68938768409e-05
S040	T035b	TRUE	TRUE	0	0	1	1	none	0.0001256653716041
S042	T035b	TRUE	TRUE	0	0	1	1	none	2.42589674772e-05
S071	T035b	TRUE	TRUE	0	0	1	1	none	0.0001152154543109
S078	T035b	TRUE	TRUE	0	0	1	1	none	2.30779106707e-05
S081	T035b	TRUE	TRUE	0	0	1	1	none	2.6151039442e-05
S085	T035b	TRUE	TRUE	0	0	1	1	none	0.0001135810175447
S087	T035b	TRUE	TRUE	0	0	1	1	none	0.0001281452206378
S093	T035b	TRUE	TRUE	0	0	1	1	none	9.42805248539e-05
S097	T035b	TRUE	TRUE	0	0	1	1	none	2.16950815537e-05
S102	T035b	TRUE	TRUE	0	0	1	1	none	0.0001265089172688
S106	T035b	TRUE	TRUE	0	0	1	1	none	2.25129549268e-05
S130	T035b	TRUE	TRUE	0	0	1	1	none	0.0001273877135739
T009	T035b	TRUE	TRUE	0	0	1	1	none	3.0764658755e-06
T010	T035b	TRUE	TRUE	0	0	1	1	none	4.5439750414e-06
T013	T035b	FALSE	FALSE	0	0	1	1	none	8.03131223343e-05
T014	T035b	TRUE	TRUE	0	0	1	1	none	2.42589674772e-05
T020	T035b	TRUE	TRUE	0	0	1	1	none	7.54530095633e-05
T021	T035b	TRUE	TRUE	0	0	1	1	none	3.0764658755e-06
T028	T035b	TRUE	TRUE	0	0	1	1	none	5.85893934929e-05
T035a	T035b	TRUE	TRUE	0	0	1	1	none	0.0001315442893918
S002	T040	TRUE	TRUE	0	0	1	1	none	1.78564358373e-05
S007	T040	TRUE	TRUE	0	0	1	1	none	6.40203312663e-05
S021	T040	TRUE	TRUE	0	0	1	1	none	6.1900640142e-06
S024	T040	TRUE	TRUE	0	0	1	1	none	3.3791800632e-06
S025	T040	TRUE	TRUE	0	0	1	1	none	2.65835678063e-05
S026	T040	TRUE	TRUE	0	0	1	1	none	2.09182492023e-05
S038	T040	TRUE	TRUE	0	0	1	1	none	7.48062537308e-05
S039	T040	TRUE	TRUE	0	0	1	1	none	7.7792335372e-06
S040	T040	TRUE	TRUE	0	0	1	1	none	0.0001266771154966
S042	T040	TRUE	TRUE	0	0	1	1	none	6.3749105237e-06
S071	T040	TRUE	TRUE	0	0	1	1	none	0.0001162271982034
S078	T040	TRUE	TRUE	0	0	1	1	none	9.5016861192e-06
S081	T040	TRUE	TRUE	0	0	1	1	none	2.7638868881e-06
S085	T040	TRUE	TRUE	0	0	1	1	none	0.0001145927614372
S087	T040	TRUE	TRUE	0	0	1	1	none	0.0001291569645303
S093	T040	TRUE	TRUE	0	0	1	1	none	9.52922687464e-05
S097	T040	TRUE	TRUE	0	0	1	1	none	2.39374117964e-05
S102	T040	TRUE	TRUE	0	0	1	1	none	0.0001275206611613
S106	T040	TRUE	TRUE	0	0	1	1	none	1.71817143053e-05
S130	T040	TRUE	TRUE	0	0	1	1	none	0.0001283994574664
T009	T040	TRUE	TRUE	0	0	1	1	none	2.58384604546e-05
T010	T040	TRUE	TRUE	0	0	1	1	none	2.48447969201e-05
T013	T040	FALSE	FALSE	0	0	1	1	none	8.13248662268e-05
T014	T040	TRUE	TRUE	0	0	1	1	none	6.3749105237e-06
T020	T040	TRUE	TRUE	0	0	1	1	none	7.64647534558e-05
T021	T040	TRUE	TRUE	0	0	1	1	none	2.95302195052e-05
T028	T040	TRUE	TRUE	0	0	1	1	none	5.96011373854e-05
T035a	T040	TRUE	TRUE	0	0	1	1	none	0.0001325560332843
T035b	T040	TRUE	TRUE	0	0	1	1	none	2.76843399799e-05
S002	T056	FALSE	FALSE	0	0	1	1	none	2.96059642526e-05
S007	T056	FALSE	FALSE	0	0	1	1	none	6.94268751676e-05
S021	T056	FALSE	FALSE	0	0	1	1	none	3.17229951117e-05
S024	T056	FALSE	FALSE	0	0	1	1	none	3.19540340607e-05
S025	T056	FALSE	FALSE	0	0	1	1	none	3.07595253574e-05
S026	T056	FALSE	FALSE	0	0	1	1	none	1.83910870634e-05
S038	T056	FALSE	FALSE	0	0	1	1	none	8.02127976321e-05
S039	T056	FALSE	FALSE	0	0	1	1	none	3.33121646347e-05
S040	T056	FALSE	FALSE	0	0	1	1	none	0.0001320836593979
S042	T056	FALSE	FALSE	0	0	1	1	none	3.0677255271e-05
S071	T056	FALSE	FALSE	0	0	1	1	none	0.0001216337421047
S078	T056	FALSE	FALSE	0	0	1	1	none	2.94961984645e-05
S081	T056	FALSE	FALSE	0	0	1	1	none	3.25693272358e-05
S085	T056	FALSE	FALSE	0	0	1	1	none	0.0001199993053385
S087	T056	FALSE	FALSE	0	0	1	1	none	0.0001345635084316
S093	T056	FALSE	FALSE	0	0	1	1	none	0.0001006988126477
S097	T056	FALSE	FALSE	0	0	1	1	none	2.81133693475e-05
S102	T056	FALSE	FALSE	0	0	1	1	none	0.0001329272050626
S106	T056	FALSE	FALSE	0	0	1	1	none	2.89312427206e-05
S130	T056	FALSE	FALSE	0	0	1	1	none	0.0001338060013677
T009	T056	TRUE	TRUE	1	0	1	1	anc	2.113139274e-06
T010	T056	FALSE	FALSE	0	0	1	1	none	1.09622628352e-05
T013	T056	FALSE	FALSE	0	0	1	1	none	8.67314101281e-05
T014	T056	FALSE	FALSE	0	0	1	1	none	3.0677255271e-05
T020	T056	FALSE	FALSE	0	0	1	1	none	8.18712973571e-05
T021	T056	FALSE	FALSE	0	0	1	1	none	1.31865127199e-05
T028	T056	FALSE	FALSE	0	0	1	1	none	6.50076812867e-05
T035a	T056	FALSE	FALSE	0	0	1	1	none	0.0001379625771856
T035b	T056	FALSE	FALSE	0	0	1	1	none	1.13406331946e-05
T040	T056	FALSE	FALSE	0	0	1	1	none	3.41026277737e-05
S002	T059	TRUE	TRUE	0	0	1	1	none	0.0001275038876103
S007	T059	TRUE	TRUE	0	0	1	1	none	0.0001211996891453
S021	T059	TRUE	TRUE	0	0	1	1	none	0.0001296209184694
S024	T059	TRUE	TRUE	0	0	1	1	none	0.0001298519574184
S025	T059	TRUE	TRUE	0	0	1	1	none	0.0001298880350653
S026	T059	TRUE	TRUE	0	0	1	1	none	0.0001242227164613
S038	T059	TRUE	TRUE	0	0	1	1	none	0.0001319856116098
S039	T059	TRUE	TRUE	0	0	1	1	none	0.0001312100879924
S040	T059	TRUE	TRUE	0	0	1	1	none	7.7846083352e-06
S042	T059	TRUE	TRUE	0	0	1	1	none	0.0001285751786287
S071	T059	TRUE	TRUE	0	0	1	1	none	2.84743609322e-05
S078	T059	TRUE	TRUE	0	0	1	1	none	0.0001273941218222
S081	T059	TRUE	TRUE	0	0	1	1	none	0.0001304672505935
S085	T059	TRUE	TRUE	0	0	1	1	none	5.84699477762e-05
S087	T059	TRUE	TRUE	0	0	1	1	none	7.30341508693e-05
S093	T059	TRUE	TRUE	0	0	1	1	none	3.79388687352e-05
S097	T059	TRUE	TRUE	0	0	1	1	none	0.0001272418790554
S102	T059	TRUE	TRUE	0	0	1	1	none	9.8587403501e-06
S106	T059	TRUE	TRUE	0	0	1	1	none	0.0001268291660783
S130	T059	TRUE	TRUE	0	0	1	1	none	7.22766438054e-05
T009	T059	TRUE	TRUE	0	0	1	1	none	0.0001291429277136
T010	T059	TRUE	TRUE	0	0	1	1	none	0.0001281492641791
T013	T059	FALSE	FALSE	0	0	1	1	none	0.0001385042241058
T014	T059	TRUE	TRUE	0	0	1	1	none	0.0001285751786287
T020	T059	TRUE	TRUE	0	0	1	1	none	0.0001336441113348
T021	T059	TRUE	TRUE	0	0	1	1	none	0.0001328346867642
T028	T059	TRUE	TRUE	0	0	1	1	none	0.0001167804952644
T035a	T059	TRUE	TRUE	0	0	1	1	none	7.64332196233e-05
T035b	T059	TRUE	TRUE	0	0	1	1	none	0.0001309888072389
T040	T059	TRUE	TRUE	0	0	1	1	none	0.0001320005511314
T056	T059	FALSE	FALSE	0	0	1	1	none	0.0001374070950327
S002	T065	TRUE	TRUE	0	0	1	1	none	7.08703534477e-05
S007	T065	TRUE	TRUE	0	0	1	1	none	5.67771073885e-05
S021	T065	TRUE	TRUE	0	0	1	1	none	7.29873843068e-05
S024	T065	TRUE	TRUE	0	0	1	1	none	7.32184232558e-05
S025	T065	TRUE	TRUE	0	0	1	1	none	7.32545009027e-05
S026	T065	TRUE	TRUE	0	0	1	1	none	6.75891822987e-05
S038	T065	TRUE	TRUE	0	0	1	1	none	4.3615821628e-06
S039	T065	TRUE	TRUE	0	0	1	1	none	7.45765538298e-05
S040	T065	TRUE	TRUE	0	0	1	1	none	0.000127222939213
S042	T065	TRUE	TRUE	0	0	1	1	none	7.19416444661e-05
S071	T065	TRUE	TRUE	0	0	1	1	none	0.0001167730219198
S078	T065	TRUE	TRUE	0	0	1	1	none	7.07605876596e-05
S081	T065	TRUE	TRUE	0	0	1	1	none	7.38337164309e-05
S085	T065	TRUE	TRUE	0	0	1	1	none	0.0001151385851536
S087	T065	TRUE	TRUE	0	0	1	1	none	0.0001297027882467
S093	T065	TRUE	TRUE	0	0	1	1	none	9.58380924628e-05
S097	T065	TRUE	TRUE	0	0	1	1	none	7.06083448928e-05
S102	T065	TRUE	TRUE	0	0	1	1	none	0.0001280664848777
S106	T065	TRUE	TRUE	0	0	1	1	none	7.01956319157e-05
S130	T065	TRUE	TRUE	0	0	1	1	none	0.0001289452811828
T009	T065	TRUE	TRUE	0	0	1	1	none	7.2509393551e-05
T010	T065	TRUE	TRUE	0	0	1	1	none	7.15157300165e-05
T013	T065	FALSE	FALSE	0	0	1	1	none	8.4190219584e-06
T014	T065	TRUE	TRUE	0	0	1	1	none	7.19416444661e-05
T020	T065	TRUE	TRUE	0	0	1	1	none	6.0200818878e-06
T021	T065	TRUE	TRUE	0	0	1	1	none	7.62011526016e-05
T028	T065	TRUE	TRUE	0	0	1	1	none	5.23579135076e-05
T035a	T065	TRUE	TRUE	0	0	1	1	none	0.0001331018570007
T035b	T065	TRUE	TRUE	0	0	1	1	none	7.43552730763e-05
T040	T065	TRUE	TRUE	0	0	1	1	none	7.53670169688e-05
T056	T065	FALSE	FALSE	0	0	1	1	none	8.07735608701e-05
T059	T065	TRUE	TRUE	0	0	1	1	none	0.0001325463748478
S002	T069	TRUE	TRUE	0	0	1	1	none	0.0001359624947362
S007	T069	TRUE	TRUE	0	0	1	1	none	0.0001296582962712
S021	T069	TRUE	TRUE	0	0	1	1	none	0.0001380795255953
S024	T069	TRUE	TRUE	0	0	1	1	none	0.0001383105645443
S025	T069	TRUE	TRUE	0	0	1	1	none	0.0001383466421912
S026	T069	TRUE	TRUE	0	0	1	1	none	0.0001326813235872
S038	T069	TRUE	TRUE	0	0	1	1	none	0.0001404442187357
S039	T069	TRUE	TRUE	0	0	1	1	none	0.0001396686951183
S040	T069	TRUE	TRUE	0	0	1	1	none	4.73828853513e-05
S042	T069	TRUE	TRUE	0	0	1	1	none	0.0001370337857546
S071	T069	TRUE	TRUE	0	0	1	1	none	2.54625464041e-05
S078	T069	TRUE	TRUE	0	0	1	1	none	0.0001358527289481
S081	T069	TRUE	TRUE	0	0	1	1	none	0.0001389258577194
S085	T069	TRUE	TRUE	0	0	1	1	none	6.69285549021e-05
S087	T069	TRUE	TRUE	0	0	1	1	none	8.14927579952e-05
S093	T069	TRUE	TRUE	0	0	1	1	none	4.63974758611e-05
S097	T069	TRUE	TRUE	0	0	1	1	none	0.0001357004861813
S102	T069	TRUE	TRUE	0	0	1	1	none	4.8226431016e-05
S106	T069	TRUE	TRUE	0	0	1	1	none	0.0001352877732042
S130	T069	TRUE	TRUE	0	0	1	1	none	8.07352509313e-05
T009	T069	TRUE	TRUE	0	0	1	1	none	0.0001376015348395
T010	T069	TRUE	TRUE	0	0	1	1	none	0.000136607871305
T013	T069	FALSE	FALSE	0	0	1	1	none	0.0001469628312317
T014	T069	TRUE	TRUE	0	0	1	1	none	0.0001370337857546
T020	T069	TRUE	TRUE	0	0	1	1	none	0.0001421027184607
T021	T069	TRUE	TRUE	0	0	1	1	none	0.0001412932938901
T028	T069	TRUE	TRUE	0	0	1	1	none	0.0001252391023903
T035a	T069	TRUE	TRUE	0	0	1	1	none	8.48918267492e-05
T035b	T069	TRUE	TRUE	0	0	1	1	none	0.0001394474143648
T040	T069	TRUE	TRUE	0	0	1	1	none	0.0001404591582573
T056	T069	FALSE	FALSE	0	0	1	1	none	0.0001458657021586
T059	T069	TRUE	TRUE	0	0	1	1	none	5.27063209861e-05
T065	T069	TRUE	TRUE	0	0	1	1	none	0.0001410049819737
S002	T071	TRUE	TRUE	0	0	1	1	none	5.33331658113e-05
S007	T071	TRUE	TRUE	0	0	1	1	none	2.62337109461e-05
S021	T071	TRUE	TRUE	0	0	1	1	none	5.54501966704e-05
S024	T071	TRUE	TRUE	0	0	1	1	none	5.56812356194e-05
S025	T071	TRUE	TRUE	0	0	1	1	none	5.57173132663e-05
S026	T071	TRUE	TRUE	0	0	1	1	none	5.00519946623e-05
S038	T071	TRUE	TRUE	0	0	1	1	none	5.00258422166e-05
S039	T071	TRUE	TRUE	0	0	1	1	none	5.70393661934e-05
S040	T071	TRUE	TRUE	0	0	1	1	none	0.0001096857515766
S042	T071	TRUE	TRUE	0	0	1	1	none	5.44044568297e-05
S071	T071	TRUE	TRUE	0	0	1	1	none	9.92358342834e-05
S078	T071	TRUE	TRUE	0	0	1	1	none	5.32234000232e-05
S081	T071	TRUE	TRUE	0	0	1	1	none	5.62965287945e-05
S085	T071	TRUE	TRUE	0	0	1	1	none	9.76013975172e-05
S087	T071	TRUE	TRUE	0	0	1	1	none	0.0001121656006103
S093	T071	TRUE	TRUE	0	0	1	1	none	7.83009048264e-05
S097	T071	TRUE	TRUE	0	0	1	1	none	5.30711572564e-05
S102	T071	TRUE	TRUE	0	0	1	1	none	0.0001105292972413
S106	T071	TRUE	TRUE	0	0	1	1	none	5.26584442793e-05
S130	T071	TRUE	TRUE	0	0	1	1	none	0.0001114080935464
T009	T071	TRUE	TRUE	0	0	1	1	none	5.49722059146e-05
T010	T071	TRUE	TRUE	0	0	1	1	none	5.39785423801e-05
T013	T071	FALSE	FALSE	0	0	1	1	none	5.65444547126e-05
T014	T071	TRUE	TRUE	0	0	1	1	none	5.44044568297e-05
T020	T071	TRUE	TRUE	0	0	1	1	none	5.16843419416e-05
T021	T071	TRUE	TRUE	0	0	1	1	none	5.86639649652e-05
T028	T071	TRUE	TRUE	0	0	1	1	none	2.0583930715e-05
T035a	T071	TRUE	TRUE	0	0	1	1	none	0.0001155646693643
T035b	T071	TRUE	TRUE	0	0	1	1	none	5.68180854399e-05
T040	T071	TRUE	TRUE	0	0	1	1	none	5.78298293324e-05
T056	T071	FALSE	FALSE	0	0	1	1	none	6.32363732337e-05
T059	T071	TRUE	TRUE	0	0	1	1	none	0.0001150091872114
T065	T071	TRUE	TRUE	0	0	1	1	none	5.05866054546e-05
T069	T071	TRUE	TRUE	0	0	1	1	none	0.0001234677943373
S002	T073	TRUE	TRUE	0	0	1	1	none	2.4418262809e-05
S007	T073	TRUE	TRUE	0	0	1	1	none	6.4239173724e-05
S021	T073	TRUE	TRUE	0	0	1	1	none	2.65352936681e-05
S024	T073	TRUE	TRUE	0	0	1	1	none	2.67663326171e-05
S025	T073	TRUE	TRUE	0	0	1	1	none	2.55718239138e-05
S026	T073	TRUE	TRUE	0	0	1	1	none	1.32033856198e-05
S038	T073	TRUE	TRUE	0	0	1	1	none	7.50250961885e-05
S039	T073	TRUE	TRUE	0	0	1	1	none	2.81244631911e-05
S040	T073	TRUE	TRUE	0	0	1	1	none	0.0001268959579543
S042	T073	TRUE	TRUE	0	0	1	1	none	2.54895538274e-05
S071	T073	TRUE	TRUE	0	0	1	1	none	0.0001164460406611
S078	T073	TRUE	TRUE	0	0	1	1	none	2.43084970209e-05
S081	T073	TRUE	TRUE	0	0	1	1	none	2.73816257922e-05
S085	T073	TRUE	TRUE	0	0	1	1	none	0.0001148116038949
S087	T073	TRUE	TRUE	0	0	1	1	none	0.000129375806988
S093	T073	TRUE	TRUE	0	0	1	1	none	9.55111112041e-05
S097	T073	TRUE	TRUE	0	0	1	1	none	2.29256679039e-05
S102	T073	TRUE	TRUE	0	0	1	1	none	0.000127739503619
S106	T073	TRUE	TRUE	0	0	1	1	none	2.3743541277e-05
S130	T073	TRUE	TRUE	0	0	1	1	none	0.0001286182999241
T009	T073	TRUE	TRUE	0	0	1	1	none	4.3070522257e-06
T010	T073	TRUE	TRUE	0	0	1	1	none	5.7745613916e-06
T013	T073	FALSE	FALSE	0	0	1	1	none	8.15437086845e-05
T014	T073	TRUE	TRUE	0	0	1	1	none	2.54895538274e-05
T020	T073	TRUE	TRUE	0	0	1	1	none	7.66835959135e-05
T021	T073	TRUE	TRUE	0	0	1	1	none	1.8458795253e-06
T028	T073	TRUE	TRUE	0	0	1	1	none	5.98199798431e-05
T035a	T073	TRUE	TRUE	0	0	1	1	none	0.000132774875742
T035b	T073	TRUE	TRUE	0	0	1	1	none	2.4611727004e-06
T040	T073	TRUE	TRUE	0	0	1	1	none	2.89149263301e-05
T056	T073	FALSE	FALSE	0	0	1	1	none	1.25712195448e-05
T059	T073	TRUE	TRUE	0	0	1	1	none	0.0001322193935891
T065	T073	TRUE	TRUE	0	0	1	1	none	7.55858594265e-05
T069	T073	TRUE	TRUE	0	0	1	1	none	0.000140678000715
T071	T073	TRUE	TRUE	0	0	1	1	none	5.80486717901e-05
S002	T075	TRUE	TRUE	0	0	1	1	none	6.41544098612e-05
S007	T075	TRUE	TRUE	0	0	1	1	none	5.6619625046e-05
S021	T075	TRUE	TRUE	0	0	1	1	none	6.62714407203e-05
S024	T075	TRUE	TRUE	0	0	1	1	none	6.65024796693e-05
S025	T075	TRUE	TRUE	0	0	1	1	none	6.65385573162e-05
S026	T075	TRUE	TRUE	0	0	1	1	none	6.08732387122e-05
S038	T075	TRUE	TRUE	0	0	1	1	none	6.74055475105e-05
S039	T075	TRUE	TRUE	0	0	1	1	none	6.78606102433e-05
S040	T075	TRUE	TRUE	0	0	1	1	none	0.0001205069956265
S042	T075	TRUE	TRUE	0	0	1	1	none	6.52257008796e-05
S071	T075	TRUE	TRUE	0	0	1	1	none	0.0001100570783333
S078	T075	TRUE	TRUE	0	0	1	1	none	6.40446440731e-05
S081	T075	TRUE	TRUE	0	0	1	1	none	6.71177728444e-05
S085	T075	TRUE	TRUE	0	0	1	1	none	0.0001084226415671
S087	T075	TRUE	TRUE	0	0	1	1	none	0.0001229868446602
S093	T075	TRUE	TRUE	0	0	1	1	none	8.91221488763e-05
S097	T075	TRUE	TRUE	0	0	1	1	none	6.38924013063e-05
S102	T075	TRUE	TRUE	0	0	1	1	none	0.0001213505412912
S106	T075	TRUE	TRUE	0	0	1	1	none	6.34796883292e-05
S130	T075	TRUE	TRUE	0	0	1	1	none	0.0001222293375963
T009	T075	TRUE	TRUE	0	0	1	1	none	6.57934499645e-05
T010	T075	TRUE	TRUE	0	0	1	1	none	6.479978643e-05
T013	T075	FALSE	FALSE	0	0	1	1	none	7.39241600065e-05
T014	T075	TRUE	TRUE	0	0	1	1	none	6.52257008796e-05
T020	T075	TRUE	TRUE	0	0	1	1	none	6.90640472355e-05
T021	T075	TRUE	TRUE	0	0	1	1	none	6.94852090151e-05
T028	T075	TRUE	TRUE	0	0	1	1	none	5.22004311651e-05
T035a	T075	TRUE	TRUE	0	0	1	1	none	0.0001263859134142
T035b	T075	TRUE	TRUE	0	0	1	1	none	6.76393294898e-05
T040	T075	TRUE	TRUE	0	0	1	1	none	6.86510733823e-05
T056	T075	FALSE	FALSE	0	0	1	1	none	7.40576172836e-05
T059	T075	TRUE	TRUE	0	0	1	1	none	0.0001258304312613
T065	T075	TRUE	TRUE	0	0	1	1	none	6.79663107485e-05
T069	T075	TRUE	TRUE	0	0	1	1	none	0.0001342890383872
T071	T075	TRUE	TRUE	0	0	1	1	none	5.04291231121e-05
T073	T075	TRUE	TRUE	0	0	1	1	none	6.886991584e-05
S002	T077	TRUE	TRUE	0	0	1	1	none	2.50335559841e-05
S007	T077	TRUE	TRUE	0	0	1	1	none	6.48544668991e-05
S021	T077	TRUE	TRUE	0	0	1	1	none	2.71505868432e-05
S024	T077	TRUE	TRUE	0	0	1	1	none	2.73816257922e-05
S025	T077	TRUE	TRUE	0	0	1	1	none	2.61871170889e-05
S026	T077	TRUE	TRUE	0	0	1	1	none	1.38186787949e-05
S038	T077	TRUE	TRUE	0	0	1	1	none	7.56403893636e-05
S039	T077	TRUE	TRUE	0	0	1	1	none	2.87397563662e-05
S040	T077	TRUE	TRUE	0	0	1	1	none	0.0001275112511294
S042	T077	TRUE	TRUE	0	0	1	1	none	2.61048470025e-05
S071	T077	TRUE	TRUE	0	0	1	1	none	0.0001170613338362
S078	T077	TRUE	TRUE	0	0	1	1	none	2.4923790196e-05
S081	T077	TRUE	TRUE	0	0	1	1	none	2.79969189673e-05
S085	T077	TRUE	TRUE	0	0	1	1	none	0.00011542689707
S087	T077	TRUE	TRUE	0	0	1	1	none	0.0001299911001631
S093	T077	TRUE	TRUE	0	0	1	1	none	9.61264043792e-05
S097	T077	TRUE	TRUE	0	0	1	1	none	2.3540961079e-05
S102	T077	TRUE	TRUE	0	0	1	1	none	0.0001283547967941
S106	T077	TRUE	TRUE	0	0	1	1	none	2.43588344521e-05
S130	T077	TRUE	TRUE	0	0	1	1	none	0.0001292335930992
T009	T077	TRUE	TRUE	0	0	1	1	none	4.9223454008e-06
T010	T077	TRUE	TRUE	0	0	1	1	none	6.3898545667e-06
T013	T077	FALSE	FALSE	0	0	1	1	none	8.21590018596e-05
T014	T077	TRUE	TRUE	0	0	1	1	none	2.61048470025e-05
T020	T077	TRUE	TRUE	0	0	1	1	none	7.72988890886e-05
T021	T077	TRUE	TRUE	0	0	1	1	none	1.2305863502e-06
T028	T077	TRUE	TRUE	0	0	1	1	none	6.04352730182e-05
T035a	T077	TRUE	TRUE	0	0	1	1	none	0.0001333901689171
T035b	T077	TRUE	TRUE	0	0	1	1	none	3.0764658755e-06
T040	T077	TRUE	TRUE	0	0	1	1	none	2.95302195052e-05
T056	T077	FALSE	FALSE	0	0	1	1	none	1.31865127199e-05
T059	T077	TRUE	TRUE	0	0	1	1	none	0.0001328346867642
T065	T077	TRUE	TRUE	0	0	1	1	none	7.62011526016e-05
T069	T077	TRUE	TRUE	0	0	1	1	none	0.0001412932938901
T071	T077	TRUE	TRUE	0	0	1	1	none	5.86639649652e-05
T073	T077	TRUE	TRUE	0	0	1	1	none	1.8458795253e-06
T075	T077	TRUE	TRUE	0	0	1	1	none	6.94852090151e-05
S002	T087	TRUE	TRUE	0	0	1	1	none	2.36125481666e-05
S007	T087	TRUE	TRUE	0	0	1	1	none	6.34334590816e-05
S021	T087	TRUE	TRUE	0	0	1	1	none	2.57295790257e-05
S024	T087	TRUE	TRUE	0	0	1	1	none	2.59606179747e-05
S025	T087	TRUE	TRUE	0	0	1	1	none	2.47661092714e-05
S026	T087	TRUE	TRUE	0	0	1	1	none	1.23976709774e-05
S038	T087	TRUE	TRUE	0	0	1	1	none	7.42193815461e-05
S039	T087	TRUE	TRUE	0	0	1	1	none	2.73187485487e-05
S040	T087	TRUE	TRUE	0	0	1	1	none	0.0001260902433119
S042	T087	TRUE	TRUE	0	0	1	1	none	2.4683839185e-05
S071	T087	TRUE	TRUE	0	0	1	1	none	0.0001156403260187
S078	T087	TRUE	TRUE	0	0	1	1	none	2.35027823785e-05
S081	T087	TRUE	TRUE	0	0	1	1	none	2.65759111498e-05
S085	T087	TRUE	TRUE	0	0	1	1	none	0.0001140058892525
S087	T087	TRUE	TRUE	0	0	1	1	none	0.0001285700923456
S093	T087	TRUE	TRUE	0	0	1	1	none	9.47053965617e-05
S097	T087	TRUE	TRUE	0	0	1	1	none	2.21199532615e-05
S102	T087	TRUE	TRUE	0	0	1	1	none	0.0001269337889766
S106	T087	TRUE	TRUE	0	0	1	1	none	2.29378266346e-05
S130	T087	TRUE	TRUE	0	0	1	1	none	0.0001278125852817
T009	T087	TRUE	TRUE	0	0	1	1	none	3.5013375833e-06
T010	T087	TRUE	TRUE	0	0	1	1	none	4.9688467492e-06
T013	T087	FALSE	FALSE	0	0	1	1	none	8.07379940421e-05
T014	T087	TRUE	TRUE	0	0	1	1	none	2.4683839185e-05
T020	T087	TRUE	TRUE	0	0	1	1	none	7.58778812711e-05
T021	T087	TRUE	TRUE	0	0	1	1	none	4.7319239335e-06
T028	T087	TRUE	TRUE	0	0	1	1	none	5.90142652007e-05
T035a	T087	TRUE	TRUE	0	0	1	1	none	0.0001319691610996
T035b	T087	TRUE	TRUE	0	0	1	1	none	2.8860444082e-06
T040	T087	TRUE	TRUE	0	0	1	1	none	2.81092116877e-05
T056	T087	FALSE	FALSE	0	0	1	1	none	1.17655049024e-05
T059	T087	TRUE	TRUE	0	0	1	1	none	0.0001314136789467
T065	T087	TRUE	TRUE	0	0	1	1	none	7.47801447841e-05
T069	T087	TRUE	TRUE	0	0	1	1	none	0.0001398722860726
T071	T087	TRUE	TRUE	0	0	1	1	none	5.72429571477e-05
T073	T087	TRUE	TRUE	0	0	1	1	none	4.1166307584e-06
T075	T087	TRUE	TRUE	0	0	1	1	none	6.80642011976e-05
T077	T087	TRUE	TRUE	0	0	1	1	none	4.7319239335e-06
S002	T095	TRUE	TRUE	0	0	1	1	none	0.0001237136677773
S007	T095	TRUE	TRUE	0	0	1	1	none	0.0001174094693123
S021	T095	TRUE	TRUE	0	0	1	1	none	0.0001258306986364
S024	T095	TRUE	TRUE	0	0	1	1	none	0.0001260617375854
S025	T095	TRUE	TRUE	0	0	1	1	none	0.0001260978152323
S026	T095	TRUE	TRUE	0	0	1	1	none	0.0001204324966283
S038	T095	TRUE	TRUE	0	0	1	1	none	0.0001281953917768
S039	T095	TRUE	TRUE	0	0	1	1	none	0.0001274198681594
S040	T095	TRUE	TRUE	0	0	1	1	none	6.67640820026e-05
S042	T095	TRUE	TRUE	0	0	1	1	none	0.0001247849587957
S071	T095	TRUE	TRUE	0	0	1	1	none	5.63141647094e-05
S078	T095	TRUE	TRUE	0	0	1	1	none	0.0001236039019892
S081	T095	TRUE	TRUE	0	0	1	1	none	0.0001266770307605
S085	T095	TRUE	TRUE	0	0	1	1	none	2.20637865032e-05
S087	T095	TRUE	TRUE	0	0	1	1	none	4.4666252861e-06
S093	T095	TRUE	TRUE	0	0	1	1	none	3.53792352524e-05
S097	T095	TRUE	TRUE	0	0	1	1	none	0.0001234516592224
S102	T095	TRUE	TRUE	0	0	1	1	none	6.76076276673e-05
S106	T095	TRUE	TRUE	0	0	1	1	none	0.0001230389462453
S130	T095	TRUE	TRUE	0	0	1	1	none	2.478531872e-06
T009	T095	TRUE	TRUE	0	0	1	1	none	0.0001253527078806
T010	T095	TRUE	TRUE	0	0	1	1	none	0.0001243590443461
T013	T095	FALSE	FALSE	0	0	1	1	none	0.0001347140042728
T014	T095	TRUE	TRUE	0	0	1	1	none	0.0001247849587957
T020	T095	TRUE	TRUE	0	0	1	1	none	0.0001298538915018
T021	T095	TRUE	TRUE	0	0	1	1	none	0.0001290444669312
T028	T095	TRUE	TRUE	0	0	1	1	none	0.0001129902754314
T035a	T095	TRUE	TRUE	0	0	1	1	none	9.0962803903e-06
T035b	T095	TRUE	TRUE	0	0	1	1	none	0.0001271985874059
T040	T095	TRUE	TRUE	0	0	1	1	none	0.0001282103312984
T056	T095	FALSE	FALSE	0	0	1	1	none	0.0001336168751997
T059	T095	TRUE	TRUE	0	0	1	1	none	7.20875176374e-05
T065	T095	TRUE	TRUE	0	0	1	1	none	0.0001287561550148
T069	T095	TRUE	TRUE	0	0	1	1	none	8.05461247633e-05
T071	T095	TRUE	TRUE	0	0	1	1	none	0.0001112189673784
T073	T095	TRUE	TRUE	0	0	1	1	none	0.0001284291737561
T075	T095	TRUE	TRUE	0	0	1	1	none	0.0001220402114283
T077	T095	TRUE	TRUE	0	0	1	1	none	0.0001290444669312
T087	T095	TRUE	TRUE	0	0	1	1	none	0.0001276234591137
S002	T099a	TRUE	TRUE	0	0	1	1	none	0.0001234004374352
S007	T099a	TRUE	TRUE	0	0	1	1	none	0.0001170962389702
S021	T099a	TRUE	TRUE	0	0	1	1	none	0.0001255174682943
S024	T099a	TRUE	TRUE	0	0	1	1	none	0.0001257485072433
S025	T099a	TRUE	TRUE	0	0	1	1	none	0.0001257845848902
S026	T099a	TRUE	TRUE	0	0	1	1	none	0.0001201192662862
S038	T099a	TRUE	TRUE	0	0	1	1	none	0.0001278821614347
S039	T099a	TRUE	TRUE	0	0	1	1	none	0.0001271066378173
S040	T099a	TRUE	TRUE	0	0	1	1	none	6.64508516605e-05
S042	T099a	TRUE	TRUE	0	0	1	1	none	0.0001244717284536
S071	T099a	TRUE	TRUE	0	0	1	1	none	5.60009343673e-05
S078	T099a	TRUE	TRUE	0	0	1	1	none	0.0001232906716471
S081	T099a	TRUE	TRUE	0	0	1	1	none	0.0001263638004184
S085	T099a	TRUE	TRUE	0	0	1	1	none	2.17505561611e-05
S087	T099a	TRUE	TRUE	0	0	1	1	none	5.3839812942e-06
S093	T099a	TRUE	TRUE	0	0	1	1	none	3.50660049103e-05
S097	T099a	TRUE	TRUE	0	0	1	1	none	0.0001231384288803
S102	T099a	TRUE	TRUE	0	0	1	1	none	6.72943973252e-05
S106	T099a	TRUE	TRUE	0	0	1	1	none	0.0001227257159032
S130	T099a	TRUE	TRUE	0	0	1	1	none	4.6264742303e-06
T009	T099a	TRUE	TRUE	0	0	1	1	none	0.0001250394775385
T010	T099a	TRUE	TRUE	0	0	1	1	none	0.000124045814004
T013	T099a	FALSE	FALSE	0	0	1	1	none	0.0001344007739307
T014	T099a	TRUE	TRUE	0	0	1	1	none	0.0001244717284536
T020	T099a	TRUE	TRUE	0	0	1	1	none	0.0001295406611597
T021	T099a	TRUE	TRUE	0	0	1	1	none	0.0001287312365891
T028	T099a	TRUE	TRUE	0	0	1	1	none	0.0001126770450893
T035a	T099a	TRUE	TRUE	0	0	1	1	none	7.552463698e-06
T035b	T099a	TRUE	TRUE	0	0	1	1	none	0.0001268853570638
T040	T099a	TRUE	TRUE	0	0	1	1	none	0.0001278971009563
T056	T099a	FALSE	FALSE	0	0	1	1	none	0.0001333036448576
T059	T099a	TRUE	TRUE	0	0	1	1	none	7.17742872953e-05
T065	T099a	TRUE	TRUE	0	0	1	1	none	0.0001284429246727
T069	T099a	TRUE	TRUE	0	0	1	1	none	8.02328944212e-05
T071	T099a	TRUE	TRUE	0	0	1	1	none	0.0001109057370363
T073	T099a	TRUE	TRUE	0	0	1	1	none	0.000128115943414
T075	T099a	TRUE	TRUE	0	0	1	1	none	0.0001217269810862
T077	T099a	TRUE	TRUE	0	0	1	1	none	0.0001287312365891
T087	T099a	TRUE	TRUE	0	0	1	1	none	0.0001273102287716
T095	T099a	TRUE	TRUE	0	0	1	1	none	4.4373480623e-06
S002	T102	FALSE	FALSE	0	0	1	1	none	0.0001269262714385
S007	T102	FALSE	FALSE	0	0	1	1	none	0.0001206220729735
S021	T102	FALSE	FALSE	0	0	1	1	none	0.0001290433022976
S024	T102	FALSE	FALSE	0	0	1	1	none	0.0001292743412466
S025	T102	FALSE	FALSE	0	0	1	1	none	0.0001293104188935
S026	T102	FALSE	FALSE	0	0	1	1	none	0.0001236451002895
S038	T102	FALSE	FALSE	0	0	1	1	none	0.000131407995438
S039	T102	FALSE	FALSE	0	0	1	1	none	0.0001306324718206
S040	T102	FALSE	FALSE	0	0	1	1	none	6.99766856638e-05
S042	T102	FALSE	FALSE	0	0	1	1	none	0.0001279975624569
S071	T102	FALSE	FALSE	0	0	1	1	none	5.95267683706e-05
S078	T102	FALSE	FALSE	0	0	1	1	none	0.0001268165056504
S081	T102	FALSE	FALSE	0	0	1	1	none	0.0001298896344217
S085	T102	FALSE	FALSE	0	0	1	1	none	2.52763901644e-05
S087	T102	FALSE	FALSE	0	0	1	1	none	7.6792289473e-06
S093	T102	FALSE	FALSE	0	0	1	1	none	3.85918389136e-05
S097	T102	FALSE	FALSE	0	0	1	1	none	0.0001266642628836
S102	T102	FALSE	FALSE	0	0	1	1	none	7.08202313285e-05
S106	T102	FALSE	FALSE	0	0	1	1	none	0.0001262515499065
S130	T102	FALSE	FALSE	0	0	1	1	none	5.6911355332e-06
T009	T102	FALSE	FALSE	0	0	1	1	none	0.0001285653115418
T010	T102	FALSE	FALSE	0	0	1	1	none	0.0001275716480073
T013	T102	FALSE	FALSE	0	0	1	1	none	0.000137926607934
T014	T102	FALSE	FALSE	0	0	1	1	none	0.0001279975624569
T020	T102	FALSE	FALSE	0	0	1	1	none	0.000133066495163
T021	T102	FALSE	FALSE	0	0	1	1	none	0.0001322570705924
T028	T102	FALSE	FALSE	0	0	1	1	none	0.0001162028790926
T035a	T102	FALSE	FALSE	0	0	1	1	none	1.23088840515e-05
T035b	T102	FALSE	FALSE	0	0	1	1	none	0.0001304111910671
T040	T102	FALSE	FALSE	0	0	1	1	none	0.0001314229349596
T056	T102	FALSE	FALSE	0	0	1	1	none	0.0001368294788609
T059	T102	FALSE	FALSE	0	0	1	1	none	7.53001212986e-05
T065	T102	FALSE	FALSE	0	0	1	1	none	0.000131968758676
T069	T102	FALSE	FALSE	0	0	1	1	none	8.37587284245e-05
T071	T102	FALSE	FALSE	0	0	1	1	none	0.0001144315710396
T073	T102	FALSE	FALSE	0	0	1	1	none	0.0001316417774173
T075	T102	FALSE	FALSE	0	0	1	1	none	0.0001252528150895
T077	T102	FALSE	FALSE	0	0	1	1	none	0.0001322570705924
T087	T102	FALSE	FALSE	0	0	1	1	none	0.0001308360627749
T095	T102	TRUE	TRUE	1	0	1	1	anc	6.152931751e-07
T099a	T102	FALSE	FALSE	0	0	1	1	none	7.6499517235e-06
S002	T104	FALSE	FALSE	0	0	1	1	none	5.64096316868e-05
S007	T104	FALSE	FALSE	0	0	1	1	none	2.93101768216e-05
S021	T104	FALSE	FALSE	0	0	1	1	none	5.85266625459e-05
S024	T104	FALSE	FALSE	0	0	1	1	none	5.87577014949e-05
S025	T104	FALSE	FALSE	0	0	1	1	none	5.87937791418e-05
S026	T104	FALSE	FALSE	0	0	1	1	none	5.31284605378e-05
S038	T104	FALSE	FALSE	0	0	1	1	none	5.31023080921e-05
S039	T104	FALSE	FALSE	0	0	1	1	none	6.01158320689e-05
S040	T104	FALSE	FALSE	0	0	1	1	none	0.0001127622174521
S042	T104	FALSE	FALSE	0	0	1	1	none	5.74809227052e-05
S071	T104	FALSE	FALSE	0	0	1	1	none	0.0001023123001589
S078	T104	FALSE	FALSE	0	0	1	1	none	5.62998658987e-05
S081	T104	FALSE	FALSE	0	0	1	1	none	5.937299467e-05
S085	T104	FALSE	FALSE	0	0	1	1	none	0.0001006778633927
S087	T104	FALSE	FALSE	0	0	1	1	none	0.0001152420664858
S093	T104	FALSE	FALSE	0	0	1	1	none	8.13773707019e-05
S097	T104	FALSE	FALSE	0	0	1	1	none	5.61476231319e-05
S102	T104	FALSE	FALSE	0	0	1	1	none	0.0001136057631168
S106	T104	FALSE	FALSE	0	0	1	1	none	5.57349101548e-05
S130	T104	FALSE	FALSE	0	0	1	1	none	0.0001144845594219
T009	T104	FALSE	FALSE	0	0	1	1	none	5.80486717901e-05
T010	T104	FALSE	FALSE	0	0	1	1	none	5.70550082556e-05
T013	T104	FALSE	FALSE	0	0	1	1	none	5.96209205881e-05
T014	T104	FALSE	FALSE	0	0	1	1	none	5.74809227052e-05
T020	T104	FALSE	FALSE	0	0	1	1	none	5.47608078171e-05
T021	T104	FALSE	FALSE	0	0	1	1	none	6.17404308407e-05
T028	T104	FALSE	FALSE	0	0	1	1	none	2.36603965905e-05
T035a	T104	FALSE	FALSE	0	0	1	1	none	0.0001186411352398
T035b	T104	FALSE	FALSE	0	0	1	1	none	5.98945513154e-05
T040	T104	FALSE	FALSE	0	0	1	1	none	6.09062952079e-05
T056	T104	FALSE	FALSE	0	0	1	1	none	6.63128391092e-05
T059	T104	FALSE	FALSE	0	0	1	1	none	0.0001180856530869
T065	T104	FALSE	FALSE	0	0	1	1	none	5.36630713301e-05
T069	T104	FALSE	FALSE	0	0	1	1	none	0.0001265442602128
T071	T104	TRUE	TRUE	1	0	1	1	anc	6.152931751e-07
T073	T104	FALSE	FALSE	0	0	1	1	none	6.11251376656e-05
T075	T104	FALSE	FALSE	0	0	1	1	none	5.35055889876e-05
T077	T104	FALSE	FALSE	0	0	1	1	none	6.17404308407e-05
T087	T104	FALSE	FALSE	0	0	1	1	none	6.03194230232e-05
T095	T104	FALSE	FALSE	0	0	1	1	none	0.0001142954332539
T099a	T104	FALSE	FALSE	0	0	1	1	none	0.0001139822029118
T102	T104	FALSE	FALSE	0	0	1	1	none	0.0001175080369151
S002	T105	FALSE	FALSE	0	0	1	1	none	7.2716232973e-05
S007	T105	FALSE	FALSE	0	0	1	1	none	5.86229869138e-05
S021	T105	FALSE	FALSE	0	0	1	1	none	7.48332638321e-05
S024	T105	FALSE	FALSE	0	0	1	1	none	7.50643027811e-05
S025	T105	FALSE	FALSE	0	0	1	1	none	7.5100380428e-05
S026	T105	FALSE	FALSE	0	0	1	1	none	6.9435061824e-05
S038	T105	FALSE	FALSE	0	0	1	1	none	6.2074616881e-06
S039	T105	FALSE	FALSE	0	0	1	1	none	7.64224333551e-05
S040	T105	FALSE	FALSE	0	0	1	1	none	0.0001290688187383
S042	T105	FALSE	FALSE	0	0	1	1	none	7.37875239914e-05
S071	T105	FALSE	FALSE	0	0	1	1	none	0.0001186189014451
S078	T105	FALSE	FALSE	0	0	1	1	none	7.26064671849e-05
S081	T105	FALSE	FALSE	0	0	1	1	none	7.56795959562e-05
S085	T105	FALSE	FALSE	0	0	1	1	none	0.0001169844646789
S087	T105	FALSE	FALSE	0	0	1	1	none	0.000131548667772
S093	T105	FALSE	FALSE	0	0	1	1	none	9.76839719881e-05
S097	T105	FALSE	FALSE	0	0	1	1	none	7.24542244181e-05
S102	T105	FALSE	FALSE	0	0	1	1	none	0.000129912364403
S106	T105	FALSE	FALSE	0	0	1	1	none	7.2041511441e-05
S130	T105	FALSE	FALSE	0	0	1	1	none	0.0001307911607081
T009	T105	FALSE	FALSE	0	0	1	1	none	7.43552730763e-05
T010	T105	FALSE	FALSE	0	0	1	1	none	7.33616095418e-05
T013	T105	FALSE	FALSE	0	0	1	1	none	1.02649014837e-05
T014	T105	FALSE	FALSE	0	0	1	1	none	7.37875239914e-05
T020	T105	FALSE	FALSE	0	0	1	1	none	7.8659614131e-06
T021	T105	FALSE	FALSE	0	0	1	1	none	7.80470321269e-05
T028	T105	FALSE	FALSE	0	0	1	1	none	5.42037930329e-05
T035a	T105	FALSE	FALSE	0	0	1	1	none	0.000134947736526
T035b	T105	FALSE	FALSE	0	0	1	1	none	7.62011526016e-05
T040	T105	FALSE	FALSE	0	0	1	1	none	7.72128964941e-05
T056	T105	FALSE	FALSE	0	0	1	1	none	8.26194403954e-05
T059	T105	FALSE	FALSE	0	0	1	1	none	0.0001343922543731
T065	T105	TRUE	TRUE	1	0	1	1	anc	6.152931751e-07
T069	T105	FALSE	FALSE	0	0	1	1	none	0.000142850861499
T071	T105	FALSE	FALSE	0	0	1	1	none	5.24324849799e-05
T073	T105	FALSE	FALSE	0	0	1	1	none	7.74317389518e-05
T075	T105	FALSE	FALSE	0	0	1	1	none	6.98121902738e-05
T077	T105	FALSE	FALSE	0	0	1	1	none	7.80470321269e-05
T087	T105	FALSE	FALSE	0	0	1	1	none	7.66260243094e-05
T095	T105	FALSE	FALSE	0	0	1	1	none	0.0001306020345401
T099a	T105	FALSE	FALSE	0	0	1	1	none	0.000130288804198
T102	T105	FALSE	FALSE	0	0	1	1	none	0.0001338146382013
T104	T105	FALSE	FALSE	0	0	1	1	none	5.55089508554e-05
S002	T107	FALSE	FALSE	0	0	1	1	none	0.0001281568577887
S007	T107	FALSE	FALSE	0	0	1	1	none	0.0001218526593237
S021	T107	FALSE	FALSE	0	0	1	1	none	0.0001302738886478
S024	T107	FALSE	FALSE	0	0	1	1	none	0.0001305049275968
S025	T107	FALSE	FALSE	0	0	1	1	none	0.0001305410052437
S026	T107	FALSE	FALSE	0	0	1	1	none	0.0001248756866397
S038	T107	FALSE	FALSE	0	0	1	1	none	0.0001326385817882
S039	T107	FALSE	FALSE	0	0	1	1	none	0.0001318630581708
S040	T107	FALSE	FALSE	0	0	1	1	none	7.1207272014e-05
S042	T107	FALSE	FALSE	0	0	1	1	none	0.0001292281488071
S071	T107	FALSE	FALSE	0	0	1	1	none	6.07573547208e-05
S078	T107	FALSE	FALSE	0	0	1	1	none	0.0001280470920006
S081	T107	FALSE	FALSE	0	0	1	1	none	0.0001311202207719
S085	T107	FALSE	FALSE	0	0	1	1	none	2.65069765146e-05
S087	T107	FALSE	FALSE	0	0	1	1	none	8.9098152975e-06
S093	T107	FALSE	FALSE	0	0	1	1	none	3.98224252638e-05
S097	T107	FALSE	FALSE	0	0	1	1	none	0.0001278948492338
S102	T107	FALSE	FALSE	0	0	1	1	none	7.20508176787e-05
S106	T107	FALSE	FALSE	0	0	1	1	none	0.0001274821362567
S130	T107	FALSE	FALSE	0	0	1	1	none	6.9217218834e-06
T009	T107	FALSE	FALSE	0	0	1	1	none	0.000129795897892
T010	T107	FALSE	FALSE	0	0	1	1	none	0.0001288022343575
T013	T107	FALSE	FALSE	0	0	1	1	none	0.0001391571942842
T014	T107	FALSE	FALSE	0	0	1	1	none	0.0001292281488071
T020	T107	FALSE	FALSE	0	0	1	1	none	0.0001342970815132
T021	T107	FALSE	FALSE	0	0	1	1	none	0.0001334876569426
T028	T107	FALSE	FALSE	0	0	1	1	none	0.0001174334654428
T035a	T107	FALSE	FALSE	0	0	1	1	none	1.35394704017e-05
T035b	T107	FALSE	FALSE	0	0	1	1	none	0.0001316417774173
T040	T107	FALSE	FALSE	0	0	1	1	none	0.0001326535213098
T056	T107	FALSE	FALSE	0	0	1	1	none	0.0001380600652111
T059	T107	FALSE	FALSE	0	0	1	1	none	7.65307076488e-05
T065	T107	FALSE	FALSE	0	0	1	1	none	0.0001331993450262
T069	T107	FALSE	FALSE	0	0	1	1	none	8.49893147747e-05
T071	T107	FALSE	FALSE	0	0	1	1	none	0.0001156621573898
T073	T107	FALSE	FALSE	0	0	1	1	none	0.0001328723637675
T075	T107	FALSE	FALSE	0	0	1	1	none	0.0001264834014397
T077	T107	FALSE	FALSE	0	0	1	1	none	0.0001334876569426
T087	T107	FALSE	FALSE	0	0	1	1	none	0.0001320666491251
T095	T107	TRUE	TRUE	1	0	1	1	anc	6.152931751e-07
T099a	T107	FALSE	FALSE	0	0	1	1	none	8.8805380737e-06
T102	T107	FALSE	FALSE	0	0	1	1	none	3.6917590506e-06
T104	T107	FALSE	FALSE	0	0	1	1	none	0.0001187386232653
T105	T107	FALSE	FALSE	0	0	1	1	none	0.0001350452245515
S002	T126	TRUE	TRUE	0	0	1	1	none	0.0001313531652513
S007	T126	TRUE	TRUE	0	0	1	1	none	0.0001250489667863
S021	T126	TRUE	TRUE	0	0	1	1	none	0.0001334701961104
S024	T126	TRUE	TRUE	0	0	1	1	none	0.0001337012350594
S025	T126	TRUE	TRUE	0	0	1	1	none	0.0001337373127063
S026	T126	TRUE	TRUE	0	0	1	1	none	0.0001280719941023
S038	T126	TRUE	TRUE	0	0	1	1	none	0.0001358348892508
S039	T126	TRUE	TRUE	0	0	1	1	none	0.0001350593656334
S040	T126	TRUE	TRUE	0	0	1	1	none	4.27735558664e-05
S042	T126	TRUE	TRUE	0	0	1	1	none	0.0001324244562697
S071	T126	TRUE	TRUE	0	0	1	1	none	2.08532169192e-05
S078	T126	TRUE	TRUE	0	0	1	1	none	0.0001312433994632
S081	T126	TRUE	TRUE	0	0	1	1	none	0.0001343165282345
S085	T126	TRUE	TRUE	0	0	1	1	none	6.23192254172e-05
S087	T126	TRUE	TRUE	0	0	1	1	none	7.68834285103e-05
S093	T126	TRUE	TRUE	0	0	1	1	none	4.17881463762e-05
S097	T126	TRUE	TRUE	0	0	1	1	none	0.0001310911566964
S102	T126	TRUE	TRUE	0	0	1	1	none	4.36171015311e-05
S106	T126	TRUE	TRUE	0	0	1	1	none	0.0001306784437193
S130	T126	TRUE	TRUE	0	0	1	1	none	7.61259214464e-05
T009	T126	TRUE	TRUE	0	0	1	1	none	0.0001329922053546
T010	T126	TRUE	TRUE	0	0	1	1	none	0.0001319985418201
T013	T126	FALSE	FALSE	0	0	1	1	none	0.0001423535017468
T014	T126	TRUE	TRUE	0	0	1	1	none	0.0001324244562697
T020	T126	TRUE	TRUE	0	0	1	1	none	0.0001374933889758
T021	T126	TRUE	TRUE	0	0	1	1	none	0.0001366839644052
T028	T126	TRUE	TRUE	0	0	1	1	none	0.0001206297729054
T035a	T126	TRUE	TRUE	0	0	1	1	none	8.02824972643e-05
T035b	T126	TRUE	TRUE	0	0	1	1	none	0.0001348380848799
T040	T126	TRUE	TRUE	0	0	1	1	none	0.0001358498287724
T056	T126	FALSE	FALSE	0	0	1	1	none	0.0001412563726737
T059	T126	TRUE	TRUE	0	0	1	1	none	4.80969915012e-05
T065	T126	TRUE	TRUE	0	0	1	1	none	0.0001363956524888
T069	T126	TRUE	TRUE	0	0	1	1	none	3.65545199151e-05
T071	T126	TRUE	TRUE	0	0	1	1	none	0.0001188584648524
T073	T126	TRUE	TRUE	0	0	1	1	none	0.0001360686712301
T075	T126	TRUE	TRUE	0	0	1	1	none	0.0001296797089023
T077	T126	TRUE	TRUE	0	0	1	1	none	0.0001366839644052
T087	T126	TRUE	TRUE	0	0	1	1	none	0.0001352629565877
T095	T126	TRUE	TRUE	0	0	1	1	none	7.59367952784e-05
T099a	T126	TRUE	TRUE	0	0	1	1	none	7.56235649363e-05
T102	T126	FALSE	FALSE	0	0	1	1	none	7.91493989396e-05
T104	T126	FALSE	FALSE	0	0	1	1	none	0.0001219349307279
T105	T126	FALSE	FALSE	0	0	1	1	none	0.0001382415320141
T107	T126	FALSE	FALSE	0	0	1	1	none	8.03799852898e-05
S002	T156	FALSE	FALSE	0	0	1	1	none	7.40530184138e-05
S007	T156	FALSE	FALSE	0	0	1	1	none	5.99597723546e-05
S021	T156	FALSE	FALSE	0	0	1	1	none	7.61700492729e-05
S024	T156	FALSE	FALSE	0	0	1	1	none	7.64010882219e-05
S025	T156	FALSE	FALSE	0	0	1	1	none	7.64371658688e-05
S026	T156	FALSE	FALSE	0	0	1	1	none	7.07718472648e-05
S038	T156	FALSE	FALSE	0	0	1	1	none	8.7748334791e-06
S039	T156	FALSE	FALSE	0	0	1	1	none	7.77592187959e-05
S040	T156	FALSE	FALSE	0	0	1	1	none	0.0001304056041791
S042	T156	FALSE	FALSE	0	0	1	1	none	7.51243094322e-05
S071	T156	FALSE	FALSE	0	0	1	1	none	0.0001199556868859
S078	T156	FALSE	FALSE	0	0	1	1	none	7.39432526256999e-05
S081	T156	FALSE	FALSE	0	0	1	1	none	7.7016381397e-05
S085	T156	FALSE	FALSE	0	0	1	1	none	0.0001183212501197
S087	T156	FALSE	FALSE	0	0	1	1	none	0.0001328854532128
S093	T156	FALSE	FALSE	0	0	1	1	none	9.90207574289e-05
S097	T156	FALSE	FALSE	0	0	1	1	none	7.37910098589e-05
S102	T156	FALSE	FALSE	0	0	1	1	none	0.0001312491498438
S106	T156	FALSE	FALSE	0	0	1	1	none	7.33782968818e-05
S130	T156	FALSE	FALSE	0	0	1	1	none	0.0001321279461489
T009	T156	FALSE	FALSE	0	0	1	1	none	7.56920585171e-05
T010	T156	FALSE	FALSE	0	0	1	1	none	7.46983949826e-05
T013	T156	FALSE	FALSE	0	0	1	1	none	1.52934459751e-05
T014	T156	FALSE	FALSE	0	0	1	1	none	7.51243094322e-05
T020	T156	FALSE	FALSE	0	0	1	1	none	1.04333332041e-05
T021	T156	FALSE	FALSE	0	0	1	1	none	7.93838175677e-05
T028	T156	FALSE	FALSE	0	0	1	1	none	5.55405784737e-05
T035a	T156	FALSE	FALSE	0	0	1	1	none	0.0001362845219668
T035b	T156	FALSE	FALSE	0	0	1	1	none	7.75379380424e-05
T040	T156	FALSE	FALSE	0	0	1	1	none	7.85496819349e-05
T056	T156	FALSE	FALSE	0	0	1	1	none	8.39562258362e-05
T059	T156	FALSE	FALSE	0	0	1	1	none	0.0001357290398139
T065	T156	FALSE	FALSE	0	0	1	1	none	9.3355967171e-06
T069	T156	FALSE	FALSE	0	0	1	1	none	0.0001441876469398
T071	T156	FALSE	FALSE	0	0	1	1	none	5.37692704207e-05
T073	T156	FALSE	FALSE	0	0	1	1	none	7.87685243926e-05
T075	T156	FALSE	FALSE	0	0	1	1	none	7.11489757146e-05
T077	T156	FALSE	FALSE	0	0	1	1	none	7.93838175677e-05
T087	T156	FALSE	FALSE	0	0	1	1	none	7.79628097502e-05
T095	T156	FALSE	FALSE	0	0	1	1	none	0.0001319388199809
T099a	T156	FALSE	FALSE	0	0	1	1	none	0.0001316255896388
T102	T156	FALSE	FALSE	0	0	1	1	none	0.0001351514236421
T104	T156	FALSE	FALSE	0	0	1	1	none	5.68457362962e-05
T105	T156	FALSE	FALSE	0	0	1	1	none	1.11814762424e-05
T107	T156	FALSE	FALSE	0	0	1	1	none	0.0001363820099923
T126	T156	FALSE	FALSE	0	0	1	1	none	0.0001395783174549
S002	T159a	TRUE	TRUE	0	0	1	1	none	2.19570901086e-05
S007	T159a	TRUE	TRUE	0	0	1	1	none	6.17780010236e-05
S021	T159a	TRUE	TRUE	0	0	1	1	none	2.40741209677e-05
S024	T159a	TRUE	TRUE	0	0	1	1	none	2.43051599167e-05
S025	T159a	TRUE	TRUE	0	0	1	1	none	2.31106512134e-05
S026	T159a	TRUE	TRUE	0	0	1	1	none	1.07422129194e-05
S038	T159a	TRUE	TRUE	0	0	1	1	none	7.25639234881e-05
S039	T159a	TRUE	TRUE	0	0	1	1	none	2.56632904907e-05
S040	T159a	TRUE	TRUE	0	0	1	1	none	0.0001244347852539
S042	T159a	TRUE	TRUE	0	0	1	1	none	2.3028381127e-05
S071	T159a	TRUE	TRUE	0	0	1	1	none	0.0001139848679607
S078	T159a	TRUE	TRUE	0	0	1	1	none	2.18473243205e-05
S081	T159a	TRUE	TRUE	0	0	1	1	none	2.49204530918e-05
S085	T159a	TRUE	TRUE	0	0	1	1	none	0.0001123504311945
S087	T159a	TRUE	TRUE	0	0	1	1	none	0.0001269146342876
S093	T159a	TRUE	TRUE	0	0	1	1	none	9.30499385037e-05
S097	T159a	TRUE	TRUE	0	0	1	1	none	2.04644952035e-05
S102	T159a	TRUE	TRUE	0	0	1	1	none	0.0001252783309186
S106	T159a	TRUE	TRUE	0	0	1	1	none	2.12823685766e-05
S130	T159a	TRUE	TRUE	0	0	1	1	none	0.0001261571272237
T009	T159a	TRUE	TRUE	0	0	1	1	none	1.8458795253e-06
T010	T159a	TRUE	TRUE	0	0	1	1	none	3.3133886912e-06
T013	T159a	FALSE	FALSE	0	0	1	1	none	7.90825359841e-05
T014	T159a	TRUE	TRUE	0	0	1	1	none	2.3028381127e-05
T020	T159a	TRUE	TRUE	0	0	1	1	none	7.42224232131e-05
T021	T159a	TRUE	TRUE	0	0	1	1	none	4.3070522257e-06
T028	T159a	TRUE	TRUE	0	0	1	1	none	5.73588071427e-05
T035a	T159a	TRUE	TRUE	0	0	1	1	none	0.0001303137030416
T035b	T159a	TRUE	TRUE	0	0	1	1	none	2.4611727004e-06
T040	T159a	TRUE	TRUE	0	0	1	1	none	2.64537536297e-05
T056	T159a	FALSE	FALSE	0	0	1	1	none	1.01100468444e-05
T059	T159a	TRUE	TRUE	0	0	1	1	none	0.0001297582208887
T065	T159a	TRUE	TRUE	0	0	1	1	none	7.31246867261e-05
T069	T159a	TRUE	TRUE	0	0	1	1	none	0.0001382168280146
T071	T159a	TRUE	TRUE	0	0	1	1	none	5.55874990897e-05
T073	T159a	TRUE	TRUE	0	0	1	1	none	3.6917590506e-06
T075	T159a	TRUE	TRUE	0	0	1	1	none	6.64087431396e-05
T077	T159a	TRUE	TRUE	0	0	1	1	none	4.3070522257e-06
T087	T159a	TRUE	TRUE	0	0	1	1	none	2.8860444082e-06
T095	T159a	TRUE	TRUE	0	0	1	1	none	0.0001259680010557
T099a	T159a	TRUE	TRUE	0	0	1	1	none	0.0001256547707136
T102	T159a	FALSE	FALSE	0	0	1	1	none	0.0001291806047169
T104	T159a	FALSE	FALSE	0	0	1	1	none	5.86639649652e-05
T105	T159a	FALSE	FALSE	0	0	1	1	none	7.49705662514e-05
T107	T159a	FALSE	FALSE	0	0	1	1	none	0.0001304111910671
T126	T159a	TRUE	TRUE	0	0	1	1	none	0.0001336074985297
T156	T159a	FALSE	FALSE	0	0	1	1	none	7.63073516922e-05
S002	T182	FALSE	FALSE	0	0	1	1	none	7.15697672454e-05
S007	T182	FALSE	FALSE	0	0	1	1	none	5.74765211862e-05
S021	T182	FALSE	FALSE	0	0	1	1	none	7.36867981045e-05
S024	T182	FALSE	FALSE	0	0	1	1	none	7.39178370535e-05
S025	T182	FALSE	FALSE	0	0	1	1	none	7.39539147004e-05
S026	T182	FALSE	FALSE	0	0	1	1	none	6.82885960964e-05
S038	T182	FALSE	FALSE	0	0	1	1	none	6.2915823107e-06
S039	T182	FALSE	FALSE	0	0	1	1	none	7.52759676275e-05
S040	T182	FALSE	FALSE	0	0	1	1	none	0.0001279223530107
S042	T182	FALSE	FALSE	0	0	1	1	none	7.26410582638e-05
S071	T182	FALSE	FALSE	0	0	1	1	none	0.0001174724357175
S078	T182	FALSE	FALSE	0	0	1	1	none	7.14600014573e-05
S081	T182	FALSE	FALSE	0	0	1	1	none	7.45331302286e-05
S085	T182	FALSE	FALSE	0	0	1	1	none	0.0001158379989513
S087	T182	FALSE	FALSE	0	0	1	1	none	0.0001304022020444
S093	T182	FALSE	FALSE	0	0	1	1	none	9.65375062605e-05
S097	T182	FALSE	FALSE	0	0	1	1	none	7.13077586905e-05
S102	T182	FALSE	FALSE	0	0	1	1	none	0.0001287658986754
S106	T182	FALSE	FALSE	0	0	1	1	none	7.08950457134e-05
S130	T182	FALSE	FALSE	0	0	1	1	none	0.0001296446949805
T009	T182	FALSE	FALSE	0	0	1	1	none	7.32088073487e-05
T010	T182	FALSE	FALSE	0	0	1	1	none	7.22151438142e-05
T013	T182	FALSE	FALSE	0	0	1	1	none	1.28101948067e-05
T014	T182	FALSE	FALSE	0	0	1	1	none	7.26410582638e-05
T020	T182	FALSE	FALSE	0	0	1	1	none	7.9500820357e-06
T021	T182	FALSE	FALSE	0	0	1	1	none	7.69005663993e-05
T028	T182	FALSE	FALSE	0	0	1	1	none	5.30573273053e-05
T035a	T182	FALSE	FALSE	0	0	1	1	none	0.0001338012707984
T035b	T182	FALSE	FALSE	0	0	1	1	none	7.5054686874e-05
T040	T182	FALSE	FALSE	0	0	1	1	none	7.60664307665e-05
T056	T182	FALSE	FALSE	0	0	1	1	none	8.14729746678e-05
T059	T182	FALSE	FALSE	0	0	1	1	none	0.0001332457886455
T065	T182	FALSE	FALSE	0	0	1	1	none	6.8523455487e-06
T069	T182	FALSE	FALSE	0	0	1	1	none	0.0001417043957714
T071	T182	FALSE	FALSE	0	0	1	1	none	5.12860192523e-05
T073	T182	FALSE	FALSE	0	0	1	1	none	7.62852732242e-05
T075	T182	FALSE	FALSE	0	0	1	1	none	6.86657245462e-05
T077	T182	FALSE	FALSE	0	0	1	1	none	7.69005663993e-05
T087	T182	FALSE	FALSE	0	0	1	1	none	7.54795585818e-05
T095	T182	FALSE	FALSE	0	0	1	1	none	0.0001294555688125
T099a	T182	FALSE	FALSE	0	0	1	1	none	0.0001291423384704
T102	T182	FALSE	FALSE	0	0	1	1	none	0.0001326681724737
T104	T182	FALSE	FALSE	0	0	1	1	none	5.43624851278e-05
T105	T182	FALSE	FALSE	0	0	1	1	none	8.698225074e-06
T107	T182	FALSE	FALSE	0	0	1	1	none	0.0001338987588239
T126	T182	FALSE	FALSE	0	0	1	1	none	0.0001370950662865
T156	T182	FALSE	FALSE	0	0	1	1	none	7.8745997728e-06
T159a	T182	FALSE	FALSE	0	0	1	1	none	7.38241005238e-05
S002	T188	TRUE	TRUE	0	0	1	1	none	6.22052993213e-05
S007	T188	TRUE	TRUE	0	0	1	1	none	3.51058444561e-05
S021	T188	TRUE	TRUE	0	0	1	1	none	6.43223301804e-05
S024	T188	TRUE	TRUE	0	0	1	1	none	6.45533691294e-05
S025	T188	TRUE	TRUE	0	0	1	1	none	6.45894467763e-05
S026	T188	TRUE	TRUE	0	0	1	1	none	5.89241281723e-05
S038	T188	TRUE	TRUE	0	0	1	1	none	5.88979757266e-05
S039	T188	TRUE	TRUE	0	0	1	1	none	6.59114997034e-05
S040	T188	TRUE	TRUE	0	0	1	1	none	0.0001185578850866
S042	T188	TRUE	TRUE	0	0	1	1	none	6.32765903397e-05
S071	T188	TRUE	TRUE	0	0	1	1	none	0.0001081079677934
S078	T188	TRUE	TRUE	0	0	1	1	none	6.20955335332e-05
S081	T188	TRUE	TRUE	0	0	1	1	none	6.51686623045e-05
S085	T188	TRUE	TRUE	0	0	1	1	none	0.0001064735310272
S087	T188	TRUE	TRUE	0	0	1	1	none	0.0001210377341203
S093	T188	TRUE	TRUE	0	0	1	1	none	8.71730383364e-05
S097	T188	TRUE	TRUE	0	0	1	1	none	6.19432907664e-05
S102	T188	TRUE	TRUE	0	0	1	1	none	0.0001194014307513
S106	T188	TRUE	TRUE	0	0	1	1	none	6.15305777893e-05
S130	T188	TRUE	TRUE	0	0	1	1	none	0.0001202802270564
T009	T188	TRUE	TRUE	0	0	1	1	none	6.38443394246e-05
T010	T188	TRUE	TRUE	0	0	1	1	none	6.28506758901e-05
T013	T188	FALSE	FALSE	0	0	1	1	none	6.54165882226e-05
T014	T188	TRUE	TRUE	0	0	1	1	none	6.32765903397e-05
T020	T188	TRUE	TRUE	0	0	1	1	none	6.05564754516e-05
T021	T188	TRUE	TRUE	0	0	1	1	none	6.75360984752e-05
T028	T188	TRUE	TRUE	0	0	1	1	none	2.1738242223e-05
T035a	T188	TRUE	TRUE	0	0	1	1	none	0.0001244368028743
T035b	T188	TRUE	TRUE	0	0	1	1	none	6.56902189499e-05
T040	T188	TRUE	TRUE	0	0	1	1	none	6.67019628424e-05
T056	T188	FALSE	FALSE	0	0	1	1	none	7.21085067437e-05
T059	T188	TRUE	TRUE	0	0	1	1	none	0.0001238813207214
T065	T188	TRUE	TRUE	0	0	1	1	none	5.94587389646e-05
T069	T188	TRUE	TRUE	0	0	1	1	none	0.0001323399278473
T071	T188	TRUE	TRUE	0	0	1	1	none	2.7684756172e-05
T073	T188	TRUE	TRUE	0	0	1	1	none	6.69208053001e-05
T075	T188	TRUE	TRUE	0	0	1	1	none	5.93012566221e-05
T077	T188	TRUE	TRUE	0	0	1	1	none	6.75360984752e-05
T087	T188	TRUE	TRUE	0	0	1	1	none	6.61150906577e-05
T095	T188	TRUE	TRUE	0	0	1	1	none	0.0001200911008884
T099a	T188	TRUE	TRUE	0	0	1	1	none	0.0001197778705463
T102	T188	FALSE	FALSE	0	0	1	1	none	0.0001233037045496
T104	T188	FALSE	FALSE	0	0	1	1	none	3.07612220475e-05
T105	T188	FALSE	FALSE	0	0	1	1	none	6.13046184899e-05
T107	T188	FALSE	FALSE	0	0	1	1	none	0.0001245342908998
T126	T188	TRUE	TRUE	0	0	1	1	none	0.0001277305983624
T156	T188	FALSE	FALSE	0	0	1	1	none	6.26414039307e-05
T159a	T188	TRUE	TRUE	0	0	1	1	none	6.44596325997e-05
T182	T188	FALSE	FALSE	0	0	1	1	none	6.01581527623e-05
S002	T192	FALSE	FALSE	0	0	1	1	none	0.000142407805633
S007	T192	FALSE	FALSE	0	0	1	1	none	0.000136103607168
S021	T192	FALSE	FALSE	0	0	1	1	none	0.0001445248364921
S024	T192	FALSE	FALSE	0	0	1	1	none	0.0001447558754411
S025	T192	FALSE	FALSE	0	0	1	1	none	0.000144791953088
S026	T192	FALSE	FALSE	0	0	1	1	none	0.000139126634484
S038	T192	FALSE	FALSE	0	0	1	1	none	0.0001468895296325
S039	T192	FALSE	FALSE	0	0	1	1	none	0.0001461140060151
S040	T192	FALSE	FALSE	0	0	1	1	none	5.38281962481e-05
S042	T192	FALSE	FALSE	0	0	1	1	none	0.0001434790966514
S071	T192	FALSE	FALSE	0	0	1	1	none	3.19078573009e-05
S078	T192	FALSE	FALSE	0	0	1	1	none	0.0001422980398449
S081	T192	FALSE	FALSE	0	0	1	1	none	0.0001453711686162
S085	T192	FALSE	FALSE	0	0	1	1	none	7.33738657989e-05
S087	T192	FALSE	FALSE	0	0	1	1	none	8.7938068892e-05
S093	T192	FALSE	FALSE	0	0	1	1	none	5.28427867579e-05
S097	T192	FALSE	FALSE	0	0	1	1	none	0.0001421457970781
S102	T192	FALSE	FALSE	0	0	1	1	none	5.46717419128e-05
S106	T192	FALSE	FALSE	0	0	1	1	none	0.000141733084101
S130	T192	FALSE	FALSE	0	0	1	1	none	8.71805618281e-05
T009	T192	FALSE	FALSE	0	0	1	1	none	0.0001440468457363
T010	T192	FALSE	FALSE	0	0	1	1	none	0.0001430531822018
T013	T192	FALSE	FALSE	0	0	1	1	none	0.0001534081421285
T014	T192	FALSE	FALSE	0	0	1	1	none	0.0001434790966514
T020	T192	FALSE	FALSE	0	0	1	1	none	0.0001485480293575
T021	T192	FALSE	FALSE	0	0	1	1	none	0.0001477386047869
T028	T192	FALSE	FALSE	0	0	1	1	none	0.0001316844132871
T035a	T192	FALSE	FALSE	0	0	1	1	none	9.1337137646e-05
T035b	T192	FALSE	FALSE	0	0	1	1	none	0.0001458927252616
T040	T192	FALSE	FALSE	0	0	1	1	none	0.0001469044691541
T056	T192	FALSE	FALSE	0	0	1	1	none	0.0001523110130554
T059	T192	FALSE	FALSE	0	0	1	1	none	5.91516318829e-05
T065	T192	FALSE	FALSE	0	0	1	1	none	0.0001474502928705
T069	T192	FALSE	FALSE	0	0	1	1	none	4.76091602968e-05
T071	T192	FALSE	FALSE	0	0	1	1	none	0.0001299131052341
T073	T192	FALSE	FALSE	0	0	1	1	none	0.0001471233116118
T075	T192	FALSE	FALSE	0	0	1	1	none	0.000140734349284
T077	T192	FALSE	FALSE	0	0	1	1	none	0.0001477386047869
T087	T192	FALSE	FALSE	0	0	1	1	none	0.0001463175969694
T095	T192	FALSE	FALSE	0	0	1	1	none	8.69914356601e-05
T099a	T192	FALSE	FALSE	0	0	1	1	none	8.6678205318e-05
T102	T192	FALSE	FALSE	0	0	1	1	none	9.02040393213e-05
T104	T192	FALSE	FALSE	0	0	1	1	none	0.0001329895711096
T105	T192	FALSE	FALSE	0	0	1	1	none	0.0001492961723958
T107	T192	FALSE	FALSE	0	0	1	1	none	9.14346256715e-05
T126	T192	TRUE	TRUE	1	0	1	1	anc	1.211853286e-06
T156	T192	FALSE	FALSE	0	0	1	1	none	0.0001506329578366
T159a	T192	FALSE	FALSE	0	0	1	1	none	0.0001446621389114
T182	T192	FALSE	FALSE	0	0	1	1	none	0.0001481497066682
T188	T192	FALSE	FALSE	0	0	1	1	none	0.0001387852387441
S002	T223	FALSE	FALSE	0	0	1	1	none	7.22188622014e-05
S007	T223	FALSE	FALSE	0	0	1	1	none	5.81256161422e-05
S021	T223	FALSE	FALSE	0	0	1	1	none	7.43358930605e-05
S024	T223	FALSE	FALSE	0	0	1	1	none	7.45669320095e-05
S025	T223	FALSE	FALSE	0	0	1	1	none	7.46030096564e-05
S026	T223	FALSE	FALSE	0	0	1	1	none	6.89376910524e-05
S038	T223	FALSE	FALSE	0	0	1	1	none	6.9406772667e-06
S039	T223	FALSE	FALSE	0	0	1	1	none	7.59250625835e-05
S040	T223	FALSE	FALSE	0	0	1	1	none	0.0001285714479667
S042	T223	FALSE	FALSE	0	0	1	1	none	7.32901532198e-05
S071	T223	FALSE	FALSE	0	0	1	1	none	0.0001181215306735
S078	T223	FALSE	FALSE	0	0	1	1	none	7.21090964133e-05
S081	T223	FALSE	FALSE	0	0	1	1	none	7.51822251846e-05
S085	T223	FALSE	FALSE	0	0	1	1	none	0.0001164870939073
S087	T223	FALSE	FALSE	0	0	1	1	none	0.0001310512970004
S093	T223	FALSE	FALSE	0	0	1	1	none	9.71866012165e-05
S097	T223	FALSE	FALSE	0	0	1	1	none	7.19568536465e-05
S102	T223	FALSE	FALSE	0	0	1	1	none	0.0001294149936314
S106	T223	FALSE	FALSE	0	0	1	1	none	7.15441406694e-05
S130	T223	FALSE	FALSE	0	0	1	1	none	0.0001302937899365
T009	T223	FALSE	FALSE	0	0	1	1	none	7.38579023047e-05
T010	T223	FALSE	FALSE	0	0	1	1	none	7.28642387702e-05
T013	T223	FALSE	FALSE	0	0	1	1	none	1.34592897627e-05
T014	T223	FALSE	FALSE	0	0	1	1	none	7.32901532198e-05
T020	T223	FALSE	FALSE	0	0	1	1	none	8.5991769917e-06
T021	T223	FALSE	FALSE	0	0	1	1	none	7.75496613553e-05
T028	T223	FALSE	FALSE	0	0	1	1	none	5.37064222613e-05
T035a	T223	FALSE	FALSE	0	0	1	1	none	0.0001344503657544
T035b	T223	FALSE	FALSE	0	0	1	1	none	7.570378183e-05
T040	T223	FALSE	FALSE	0	0	1	1	none	7.67155257225e-05
T056	T223	FALSE	FALSE	0	0	1	1	none	8.21220696238e-05
T059	T223	FALSE	FALSE	0	0	1	1	none	0.0001338948836015
T065	T223	FALSE	FALSE	0	0	1	1	none	7.5014405047e-06
T069	T223	FALSE	FALSE	0	0	1	1	none	0.0001423534907274
T071	T223	FALSE	FALSE	0	0	1	1	none	5.19351142083e-05
T073	T223	FALSE	FALSE	0	0	1	1	none	7.69343681802e-05
T075	T223	FALSE	FALSE	0	0	1	1	none	6.93148195022e-05
T077	T223	FALSE	FALSE	0	0	1	1	none	7.75496613553e-05
T087	T223	FALSE	FALSE	0	0	1	1	none	7.61286535378e-05
T095	T223	FALSE	FALSE	0	0	1	1	none	0.0001301046637685
T099a	T223	FALSE	FALSE	0	0	1	1	none	0.0001297914334264
T102	T223	FALSE	FALSE	0	0	1	1	none	0.0001333172674297
T104	T223	FALSE	FALSE	0	0	1	1	none	5.50115800838e-05
T105	T223	FALSE	FALSE	0	0	1	1	none	9.34732003e-06
T107	T223	FALSE	FALSE	0	0	1	1	none	0.0001345478537799
T126	T223	FALSE	FALSE	0	0	1	1	none	0.0001377441612425
T156	T223	FALSE	FALSE	0	0	1	1	none	8.5236947288e-06
T159a	T223	FALSE	FALSE	0	0	1	1	none	7.44731954798e-05
T182	T223	FALSE	FALSE	0	0	1	1	none	3.1102676564e-06
T188	T223	FALSE	FALSE	0	0	1	1	none	6.08072477183e-05
T192	T223	FALSE	FALSE	0	0	1	1	none	0.0001487988016242
S002	T225	FALSE	FALSE	0	0	1	1	none	8.15050471218999e-05
S007	T225	FALSE	FALSE	0	0	1	1	none	6.74118010627e-05
S021	T225	FALSE	FALSE	0	0	1	1	none	8.36220779809999e-05
S024	T225	FALSE	FALSE	0	0	1	1	none	8.38531169299999e-05
S025	T225	FALSE	FALSE	0	0	1	1	none	8.38891945768999e-05
S026	T225	FALSE	FALSE	0	0	1	1	none	7.82238759728999e-05
S038	T225	FALSE	FALSE	0	0	1	1	none	1.62268621872e-05
S039	T225	FALSE	FALSE	0	0	1	1	none	8.52112475039999e-05
S040	T225	FALSE	FALSE	0	0	1	1	none	0.0001378576328872
S042	T225	FALSE	FALSE	0	0	1	1	none	8.25763381402999e-05
S071	T225	FALSE	FALSE	0	0	1	1	none	0.000127407715594
S078	T225	FALSE	FALSE	0	0	1	1	none	8.13952813337999e-05
S081	T225	FALSE	FALSE	0	0	1	1	none	8.44684101050999e-05
S085	T225	FALSE	FALSE	0	0	1	1	none	0.0001257732788278
S087	T225	FALSE	FALSE	0	0	1	1	none	0.0001403374819209
S093	T225	FALSE	FALSE	0	0	1	1	none	0.000106472786137
S097	T225	FALSE	FALSE	0	0	1	1	none	8.12430385669999e-05
S102	T225	FALSE	FALSE	0	0	1	1	none	0.0001387011785519
S106	T225	FALSE	FALSE	0	0	1	1	none	8.08303255898999e-05
S130	T225	FALSE	FALSE	0	0	1	1	none	0.000139579974857
T009	T225	FALSE	FALSE	0	0	1	1	none	8.31440872251999e-05
T010	T225	FALSE	FALSE	0	0	1	1	none	8.21504236906999e-05
T013	T225	FALSE	FALSE	0	0	1	1	none	2.27454746832e-05
T014	T225	FALSE	FALSE	0	0	1	1	none	8.25763381402999e-05
T020	T225	FALSE	FALSE	0	0	1	1	none	1.78853619122e-05
T021	T225	FALSE	FALSE	0	0	1	1	none	8.68358462757999e-05
T028	T225	FALSE	FALSE	0	0	1	1	none	6.29926071818e-05
T035a	T225	FALSE	FALSE	0	0	1	1	none	0.0001437365506749
T035b	T225	FALSE	FALSE	0	0	1	1	none	8.49899667504999e-05
T040	T225	FALSE	FALSE	0	0	1	1	none	8.60017106429999e-05
T056	T225	FALSE	FALSE	0	0	1	1	none	9.14082545442999e-05
T059	T225	FALSE	FALSE	0	0	1	1	none	0.000143181068522
T065	T225	FALSE	FALSE	0	0	1	1	none	1.67876254252e-05
T069	T225	FALSE	FALSE	0	0	1	1	none	0.0001516396756479
T071	T225	FALSE	FALSE	0	0	1	1	none	6.12212991288e-05
T073	T225	FALSE	FALSE	0	0	1	1	none	8.62205531006999e-05
T075	T225	FALSE	FALSE	0	0	1	1	none	7.86010044227e-05
T077	T225	FALSE	FALSE	0	0	1	1	none	8.68358462757999e-05
T087	T225	FALSE	FALSE	0	0	1	1	none	8.54148384582999e-05
T095	T225	FALSE	FALSE	0	0	1	1	none	0.000139390848689
T099a	T225	FALSE	FALSE	0	0	1	1	none	0.0001390776183469
T102	T225	FALSE	FALSE	0	0	1	1	none	0.0001426034523502
T104	T225	FALSE	FALSE	0	0	1	1	none	6.42977650043e-05
T105	T225	FALSE	FALSE	0	0	1	1	none	1.86335049505e-05
T107	T225	FALSE	FALSE	0	0	1	1	none	0.0001438340387004
T126	T225	FALSE	FALSE	0	0	1	1	none	0.000147030346163
T156	T225	FALSE	FALSE	0	0	1	1	none	9.9132014085e-06
T159a	T225	FALSE	FALSE	0	0	1	1	none	8.37593804002999e-05
T182	T225	FALSE	FALSE	0	0	1	1	none	1.53266284809e-05
T188	T225	FALSE	FALSE	0	0	1	1	none	7.00934326387999e-05
T192	T225	FALSE	FALSE	0	0	1	1	none	0.0001580849865447
T223	T225	FALSE	FALSE	0	0	1	1	none	1.59757234369e-05
S002	T230	TRUE	TRUE	0	0	1	1	none	2.42921871628e-05
S007	T230	TRUE	TRUE	0	0	1	1	none	6.41130980778e-05
S021	T230	TRUE	TRUE	0	0	1	1	none	2.64092180219e-05
S024	T230	TRUE	TRUE	0	0	1	1	none	2.66402569709e-05
S025	T230	TRUE	TRUE	0	0	1	1	none	2.54457482676e-05
S026	T230	TRUE	TRUE	0	0	1	1	none	1.30773099736e-05
S038	T230	TRUE	TRUE	0	0	1	1	none	7.48990205423e-05
S039	T230	TRUE	TRUE	0	0	1	1	none	2.79983875449e-05
S040	T230	TRUE	TRUE	0	0	1	1	none	0.0001267698823081
S042	T230	TRUE	TRUE	0	0	1	1	none	2.53634781812e-05
S071	T230	TRUE	TRUE	0	0	1	1	none	0.0001163199650149
S078	T230	TRUE	TRUE	0	0	1	1	none	2.41824213747e-05
S081	T230	TRUE	TRUE	0	0	1	1	none	2.7255550146e-05
S085	T230	TRUE	TRUE	0	0	1	1	none	0.0001146855282487
S087	T230	TRUE	TRUE	0	0	1	1	none	0.0001292497313418
S093	T230	TRUE	TRUE	0	0	1	1	none	9.53850355579e-05
S097	T230	TRUE	TRUE	0	0	1	1	none	2.27995922577e-05
S102	T230	TRUE	TRUE	0	0	1	1	none	0.0001276134279728
S106	T230	TRUE	TRUE	0	0	1	1	none	2.36174656308e-05
S130	T230	TRUE	TRUE	0	0	1	1	none	0.0001284922242779
T009	T230	TRUE	TRUE	0	0	1	1	none	4.1809765795e-06
T010	T230	TRUE	TRUE	0	0	1	1	none	5.6484857454e-06
T013	T230	FALSE	FALSE	0	0	1	1	none	8.14176330383e-05
T014	T230	TRUE	TRUE	0	0	1	1	none	2.53634781812e-05
T020	T230	TRUE	TRUE	0	0	1	1	none	7.65575202673e-05
T021	T230	TRUE	TRUE	0	0	1	1	none	2.9503902293e-06
T028	T230	TRUE	TRUE	0	0	1	1	none	5.96939041969e-05
T035a	T230	TRUE	TRUE	0	0	1	1	none	0.0001326488000958
T035b	T230	TRUE	TRUE	0	0	1	1	none	2.3350970542e-06
T040	T230	TRUE	TRUE	0	0	1	1	none	2.87888506839e-05
T056	T230	FALSE	FALSE	0	0	1	1	none	1.24451438986e-05
T059	T230	TRUE	TRUE	0	0	1	1	none	0.0001320933179429
T065	T230	TRUE	TRUE	0	0	1	1	none	7.54597837803e-05
T069	T230	TRUE	TRUE	0	0	1	1	none	0.0001405519250688
T071	T230	TRUE	TRUE	0	0	1	1	none	5.79225961439e-05
T073	T230	TRUE	TRUE	0	0	1	1	none	2.3350970542e-06
T075	T230	TRUE	TRUE	0	0	1	1	none	6.87438401938e-05
T077	T230	TRUE	TRUE	0	0	1	1	none	2.9503902293e-06
T087	T230	TRUE	TRUE	0	0	1	1	none	3.9905551122e-06
T095	T230	TRUE	TRUE	0	0	1	1	none	0.0001283030981099
T099a	T230	TRUE	TRUE	0	0	1	1	none	0.0001279898677678
T102	T230	FALSE	FALSE	0	0	1	1	none	0.0001315157017711
T104	T230	FALSE	FALSE	0	0	1	1	none	6.09990620194e-05
T105	T230	FALSE	FALSE	0	0	1	1	none	7.73056633056e-05
T107	T230	FALSE	FALSE	0	0	1	1	none	0.0001327462881213
T126	T230	TRUE	TRUE	0	0	1	1	none	0.0001359425955839
T156	T230	FALSE	FALSE	0	0	1	1	none	7.86424487464e-05
T159a	T230	TRUE	TRUE	0	0	1	1	none	3.5656834044e-06
T182	T230	FALSE	FALSE	0	0	1	1	none	7.6159197578e-05
T188	T230	TRUE	TRUE	0	0	1	1	none	6.67947296539e-05
T192	T230	FALSE	FALSE	0	0	1	1	none	0.0001469972359656
T223	T230	FALSE	FALSE	0	0	1	1	none	7.6808292534e-05
T225	T230	FALSE	FALSE	0	0	1	1	none	8.60944774544999e-05
S002	T232	TRUE	TRUE	0	0	1	1	none	0.0001315661006517
S007	T232	TRUE	TRUE	0	0	1	1	none	0.0001252619021867
S021	T232	TRUE	TRUE	0	0	1	1	none	0.0001336831315108
S024	T232	TRUE	TRUE	0	0	1	1	none	0.0001339141704598
S025	T232	TRUE	TRUE	0	0	1	1	none	0.0001339502481067
S026	T232	TRUE	TRUE	0	0	1	1	none	0.0001282849295027
S038	T232	TRUE	TRUE	0	0	1	1	none	0.0001360478246512
S039	T232	TRUE	TRUE	0	0	1	1	none	0.0001352723010338
S040	T232	TRUE	TRUE	0	0	1	1	none	4.29864912668e-05
S042	T232	TRUE	TRUE	0	0	1	1	none	0.0001326373916701
S071	T232	TRUE	TRUE	0	0	1	1	none	2.10661523196e-05
S078	T232	TRUE	TRUE	0	0	1	1	none	0.0001314563348636
S081	T232	TRUE	TRUE	0	0	1	1	none	0.0001345294636349
S085	T232	TRUE	TRUE	0	0	1	1	none	6.25321608176e-05
S087	T232	TRUE	TRUE	0	0	1	1	none	7.70963639107e-05
S093	T232	TRUE	TRUE	0	0	1	1	none	4.20010817766e-05
S097	T232	TRUE	TRUE	0	0	1	1	none	0.0001313040920968
S102	T232	TRUE	TRUE	0	0	1	1	none	4.38300369315e-05
S106	T232	TRUE	TRUE	0	0	1	1	none	0.0001308913791197
S130	T232	TRUE	TRUE	0	0	1	1	none	7.63388568468e-05
T009	T232	TRUE	TRUE	0	0	1	1	none	0.000133205140755
T010	T232	TRUE	TRUE	0	0	1	1	none	0.0001322114772205
T013	T232	FALSE	FALSE	0	0	1	1	none	0.0001425664371472
T014	T232	TRUE	TRUE	0	0	1	1	none	0.0001326373916701
T020	T232	TRUE	TRUE	0	0	1	1	none	0.0001377063243762
T021	T232	TRUE	TRUE	0	0	1	1	none	0.0001368968998056
T028	T232	TRUE	TRUE	0	0	1	1	none	0.0001208427083058
T035a	T232	TRUE	TRUE	0	0	1	1	none	8.04954326647e-05
T035b	T232	TRUE	TRUE	0	0	1	1	none	0.0001350510202803
T040	T232	TRUE	TRUE	0	0	1	1	none	0.0001360627641728
T056	T232	FALSE	FALSE	0	0	1	1	none	0.0001414693080741
T059	T232	TRUE	TRUE	0	0	1	1	none	4.83099269016e-05
T065	T232	TRUE	TRUE	0	0	1	1	none	0.0001366085878892
T069	T232	TRUE	TRUE	0	0	1	1	none	3.67674553155e-05
T071	T232	TRUE	TRUE	0	0	1	1	none	0.0001190714002528
T073	T232	TRUE	TRUE	0	0	1	1	none	0.0001362816066305
T075	T232	TRUE	TRUE	0	0	1	1	none	0.0001298926443027
T077	T232	TRUE	TRUE	0	0	1	1	none	0.0001368968998056
T087	T232	TRUE	TRUE	0	0	1	1	none	0.0001354758919881
T095	T232	TRUE	TRUE	0	0	1	1	none	7.61497306788e-05
T099a	T232	TRUE	TRUE	0	0	1	1	none	7.58365003367e-05
T102	T232	FALSE	FALSE	0	0	1	1	none	7.936233434e-05
T104	T232	FALSE	FALSE	0	0	1	1	none	0.0001221478661283
T105	T232	FALSE	FALSE	0	0	1	1	none	0.0001384544674145
T107	T232	FALSE	FALSE	0	0	1	1	none	8.05929206902e-05
T126	T232	TRUE	TRUE	0	0	1	1	none	1.4435217506e-06
T156	T232	FALSE	FALSE	0	0	1	1	none	0.0001397912528553
T159a	T232	TRUE	TRUE	0	0	1	1	none	0.0001338204339301
T182	T232	FALSE	FALSE	0	0	1	1	none	0.0001373080016869
T188	T232	TRUE	TRUE	0	0	1	1	none	0.0001279435337628
T192	T232	FALSE	FALSE	0	0	1	1	none	1.24981621323e-05
T223	T232	FALSE	FALSE	0	0	1	1	none	0.0001379570966429
T225	T232	FALSE	FALSE	0	0	1	1	none	0.0001472432815634
T230	T232	TRUE	TRUE	0	0	1	1	none	0.0001361555309843
S002	T241	FALSE	FALSE	0	0	1	1	none	9.46732531209998e-05
S007	T241	FALSE	FALSE	0	0	1	1	none	8.05800070617999e-05
S021	T241	FALSE	FALSE	0	0	1	1	none	9.67902839800998e-05
S024	T241	FALSE	FALSE	0	0	1	1	none	9.70213229290998e-05
S025	T241	FALSE	FALSE	0	0	1	1	none	9.70574005759998e-05
S026	T241	FALSE	FALSE	0	0	1	1	none	9.13920819719998e-05
S038	T241	FALSE	FALSE	0	0	1	1	none	2.81644818361e-05
S039	T241	FALSE	FALSE	0	0	1	1	none	9.83794535030998e-05
S040	T241	FALSE	FALSE	0	0	1	1	none	0.0001510258388863
S042	T241	FALSE	FALSE	0	0	1	1	none	9.57445441393998e-05
S071	T241	FALSE	FALSE	0	0	1	1	none	0.0001405759215931
S078	T241	FALSE	FALSE	0	0	1	1	none	9.45634873328998e-05
S081	T241	FALSE	FALSE	0	0	1	1	none	9.76366161041998e-05
S085	T241	FALSE	FALSE	0	0	1	1	none	0.0001389414848269
S087	T241	FALSE	FALSE	0	0	1	1	none	0.00015350568792
S093	T241	FALSE	FALSE	0	0	1	1	none	0.0001196409921361
S097	T241	FALSE	FALSE	0	0	1	1	none	9.44112445660998e-05
S102	T241	FALSE	FALSE	0	0	1	1	none	0.000151869384551
S106	T241	FALSE	FALSE	0	0	1	1	none	9.39985315889998e-05
S130	T241	FALSE	FALSE	0	0	1	1	none	0.0001527481808561
T009	T241	FALSE	FALSE	0	0	1	1	none	9.63122932242998e-05
T010	T241	FALSE	FALSE	0	0	1	1	none	9.53186296897999e-05
T013	T241	FALSE	FALSE	0	0	1	1	none	2.21993321337e-05
T014	T241	FALSE	FALSE	0	0	1	1	none	9.57445441393998e-05
T020	T241	FALSE	FALSE	0	0	1	1	none	2.98229815611e-05
T021	T241	FALSE	FALSE	0	0	1	1	none	0.0001000040522749
T028	T241	FALSE	FALSE	0	0	1	1	none	7.61608131808999e-05
T035a	T241	FALSE	FALSE	0	0	1	1	none	0.000156904756674
T035b	T241	FALSE	FALSE	0	0	1	1	none	9.81581727495999e-05
T040	T241	FALSE	FALSE	0	0	1	1	none	9.91699166420998e-05
T056	T241	FALSE	FALSE	0	0	1	1	none	0.0001045764605434
T059	T241	FALSE	FALSE	0	0	1	1	none	0.0001563492745211
T065	T241	FALSE	FALSE	0	0	1	1	none	2.62640723737e-05
T069	T241	FALSE	FALSE	0	0	1	1	none	0.000164807881647
T071	T241	FALSE	FALSE	0	0	1	1	none	7.43895051278999e-05
T073	T241	FALSE	FALSE	0	0	1	1	none	9.93887590997999e-05
T075	T241	FALSE	FALSE	0	0	1	1	none	9.17692104218e-05
T077	T241	FALSE	FALSE	0	0	1	1	none	0.0001000040522749
T087	T241	FALSE	FALSE	0	0	1	1	none	9.85830444573999e-05
T095	T241	FALSE	FALSE	0	0	1	1	none	0.0001525590546881
T099a	T241	FALSE	FALSE	0	0	1	1	none	0.000152245824346
T102	T241	FALSE	FALSE	0	0	1	1	none	0.0001557716583493
T104	T241	FALSE	FALSE	0	0	1	1	none	7.74659710033999e-05
T105	T241	FALSE	FALSE	0	0	1	1	none	2.8109951899e-05
T107	T241	FALSE	FALSE	0	0	1	1	none	0.0001570022446995
T126	T241	FALSE	FALSE	0	0	1	1	none	0.0001601985521621
T156	T241	FALSE	FALSE	0	0	1	1	none	3.31384963904e-05
T159a	T241	FALSE	FALSE	0	0	1	1	none	9.69275863993999e-05
T182	T241	FALSE	FALSE	0	0	1	1	none	3.0655245222e-05
T188	T241	FALSE	FALSE	0	0	1	1	none	8.32616386378999e-05
T192	T241	FALSE	FALSE	0	0	1	1	none	0.0001712531925438
T223	T241	FALSE	FALSE	0	0	1	1	none	3.1304340178e-05
T225	T241	FALSE	FALSE	0	0	1	1	none	4.05905250985e-05
T230	T241	FALSE	FALSE	0	0	1	1	none	9.92626834535999e-05
T232	T241	FALSE	FALSE	0	0	1	1	none	0.0001604114875625
S002	T270	FALSE	FALSE	0	0	1	1	none	0.000132794783296
S007	T270	FALSE	FALSE	0	0	1	1	none	0.000126490584831
S021	T270	FALSE	FALSE	0	0	1	1	none	0.0001349118141551
S024	T270	FALSE	FALSE	0	0	1	1	none	0.0001351428531041
S025	T270	FALSE	FALSE	0	0	1	1	none	0.000135178930751
S026	T270	FALSE	FALSE	0	0	1	1	none	0.000129513612147
S038	T270	FALSE	FALSE	0	0	1	1	none	0.0001372765072955
S039	T270	FALSE	FALSE	0	0	1	1	none	0.0001365009836781
S040	T270	FALSE	FALSE	0	0	1	1	none	4.42151739111e-05
S042	T270	FALSE	FALSE	0	0	1	1	none	0.0001338660743144
S071	T270	FALSE	FALSE	0	0	1	1	none	2.22948349639e-05
S078	T270	FALSE	FALSE	0	0	1	1	none	0.0001326850175079
S081	T270	FALSE	FALSE	0	0	1	1	none	0.0001357581462792
S085	T270	FALSE	FALSE	0	0	1	1	none	6.37608434619e-05
S087	T270	FALSE	FALSE	0	0	1	1	none	7.8325046555e-05
S093	T270	FALSE	FALSE	0	0	1	1	none	4.32297644209e-05
S097	T270	FALSE	FALSE	0	0	1	1	none	0.0001325327747411
S102	T270	FALSE	FALSE	0	0	1	1	none	4.50587195758e-05
S106	T270	FALSE	FALSE	0	0	1	1	none	0.000132120061764
S130	T270	FALSE	FALSE	0	0	1	1	none	7.75675394911e-05
T009	T270	FALSE	FALSE	0	0	1	1	none	0.0001344338233993
T010	T270	FALSE	FALSE	0	0	1	1	none	0.0001334401598648
T013	T270	FALSE	FALSE	0	0	1	1	none	0.0001437951197915
T014	T270	FALSE	FALSE	0	0	1	1	none	0.0001338660743144
T020	T270	FALSE	FALSE	0	0	1	1	none	0.0001389350070205
T021	T270	FALSE	FALSE	0	0	1	1	none	0.0001381255824499
T028	T270	FALSE	FALSE	0	0	1	1	none	0.0001220713909501
T035a	T270	FALSE	FALSE	0	0	1	1	none	8.1724115309e-05
T035b	T270	FALSE	FALSE	0	0	1	1	none	0.0001362797029246
T040	T270	FALSE	FALSE	0	0	1	1	none	0.0001372914468171
T056	T270	FALSE	FALSE	0	0	1	1	none	0.0001426979907184
T059	T270	FALSE	FALSE	0	0	1	1	none	4.95386095459e-05
T065	T270	FALSE	FALSE	0	0	1	1	none	0.0001378372705335
T069	T270	FALSE	FALSE	0	0	1	1	none	3.79961379598e-05
T071	T270	FALSE	FALSE	0	0	1	1	none	0.0001203000828971
T073	T270	FALSE	FALSE	0	0	1	1	none	0.0001375102892748
T075	T270	FALSE	FALSE	0	0	1	1	none	0.000131121326947
T077	T270	FALSE	FALSE	0	0	1	1	none	0.0001381255824499
T087	T270	FALSE	FALSE	0	0	1	1	none	0.0001367045746324
T095	T270	FALSE	FALSE	0	0	1	1	none	7.73784133231e-05
T099a	T270	FALSE	FALSE	0	0	1	1	none	7.7065182981e-05
T102	T270	FALSE	FALSE	0	0	1	1	none	8.05910169843e-05
T104	T270	FALSE	FALSE	0	0	1	1	none	0.0001233765487726
T105	T270	FALSE	FALSE	0	0	1	1	none	0.0001396831500588
T107	T270	FALSE	FALSE	0	0	1	1	none	8.18216033345e-05
T126	T270	FALSE	FALSE	0	0	1	1	none	2.6722043949e-06
T156	T270	FALSE	FALSE	0	0	1	1	none	0.0001410199354996
T159a	T270	FALSE	FALSE	0	0	1	1	none	0.0001350491165744
T182	T270	FALSE	FALSE	0	0	1	1	none	0.0001385366843312
T188	T270	FALSE	FALSE	0	0	1	1	none	0.0001291722164071
T192	T270	FALSE	FALSE	0	0	1	1	none	1.37268447766e-05
T223	T270	FALSE	FALSE	0	0	1	1	none	0.0001391857792872
T225	T270	FALSE	FALSE	0	0	1	1	none	0.0001484719642077
T230	T270	FALSE	FALSE	0	0	1	1	none	0.0001373842136286
T232	T270	TRUE	TRUE	1	0	1	1	anc	6.133894692e-07
T241	T270	FALSE	FALSE	0	0	1	1	none	0.0001616401702068
S002	T271b	FALSE	FALSE	0	0	1	1	none	8.20050421543999e-05
S007	T271b	FALSE	FALSE	0	0	1	1	none	6.79117960952e-05
S021	T271b	FALSE	FALSE	0	0	1	1	none	8.41220730134999e-05
S024	T271b	FALSE	FALSE	0	0	1	1	none	8.43531119624999e-05
S025	T271b	FALSE	FALSE	0	0	1	1	none	8.43891896093999e-05
S026	T271b	FALSE	FALSE	0	0	1	1	none	7.87238710053999e-05
S038	T271b	FALSE	FALSE	0	0	1	1	none	1.67268572197e-05
S039	T271b	FALSE	FALSE	0	0	1	1	none	8.57112425364999e-05
S040	T271b	FALSE	FALSE	0	0	1	1	none	0.0001383576279197
S042	T271b	FALSE	FALSE	0	0	1	1	none	8.30763331727999e-05
S071	T271b	FALSE	FALSE	0	0	1	1	none	0.0001279077106265
S078	T271b	FALSE	FALSE	0	0	1	1	none	8.18952763662999e-05
S081	T271b	FALSE	FALSE	0	0	1	1	none	8.49684051375999e-05
S085	T271b	FALSE	FALSE	0	0	1	1	none	0.0001262732738603
S087	T271b	FALSE	FALSE	0	0	1	1	none	0.0001408374769534
S093	T271b	FALSE	FALSE	0	0	1	1	none	0.0001069727811695
S097	T271b	FALSE	FALSE	0	0	1	1	none	8.17430335994999e-05
S102	T271b	FALSE	FALSE	0	0	1	1	none	0.0001392011735844
S106	T271b	FALSE	FALSE	0	0	1	1	none	8.13303206223999e-05
S130	T271b	FALSE	FALSE	0	0	1	1	none	0.0001400799698895
T009	T271b	FALSE	FALSE	0	0	1	1	none	8.36440822576999e-05
T010	T271b	FALSE	FALSE	0	0	1	1	none	8.26504187231999e-05
T013	T271b	FALSE	FALSE	0	0	1	1	none	2.32454697157e-05
T014	T271b	FALSE	FALSE	0	0	1	1	none	8.30763331727999e-05
T020	T271b	FALSE	FALSE	0	0	1	1	none	1.83853569447e-05
T021	T271b	FALSE	FALSE	0	0	1	1	none	8.73358413082999e-05
T028	T271b	FALSE	FALSE	0	0	1	1	none	6.34926022143e-05
T035a	T271b	FALSE	FALSE	0	0	1	1	none	0.0001442365457074
T035b	T271b	FALSE	FALSE	0	0	1	1	none	8.54899617829999e-05
T040	T271b	FALSE	FALSE	0	0	1	1	none	8.65017056754999e-05
T056	T271b	FALSE	FALSE	0	0	1	1	none	9.19082495767999e-05
T059	T271b	FALSE	FALSE	0	0	1	1	none	0.0001436810635545
T065	T271b	FALSE	FALSE	0	0	1	1	none	1.72876204577e-05
T069	T271b	FALSE	FALSE	0	0	1	1	none	0.0001521396706804
T071	T271b	FALSE	FALSE	0	0	1	1	none	6.17212941613e-05
T073	T271b	FALSE	FALSE	0	0	1	1	none	8.67205481331999e-05
T075	T271b	FALSE	FALSE	0	0	1	1	none	7.91009994552e-05
T077	T271b	FALSE	FALSE	0	0	1	1	none	8.73358413082999e-05
T087	T271b	FALSE	FALSE	0	0	1	1	none	8.59148334907999e-05
T095	T271b	FALSE	FALSE	0	0	1	1	none	0.0001398908437215
T099a	T271b	FALSE	FALSE	0	0	1	1	none	0.0001395776133794
T102	T271b	FALSE	FALSE	0	0	1	1	none	0.0001431034473827
T104	T271b	FALSE	FALSE	0	0	1	1	none	6.47977600368e-05
T105	T271b	FALSE	FALSE	0	0	1	1	none	1.9133499983e-05
T107	T271b	FALSE	FALSE	0	0	1	1	none	0.0001443340337329
T126	T271b	FALSE	FALSE	0	0	1	1	none	0.0001475303411955
T156	T271b	FALSE	FALSE	0	0	1	1	none	1.0413196441e-05
T159a	T271b	FALSE	FALSE	0	0	1	1	none	8.42593754327999e-05
T182	T271b	FALSE	FALSE	0	0	1	1	none	1.58266235134e-05
T188	T271b	FALSE	FALSE	0	0	1	1	none	7.05934276713e-05
T192	T271b	FALSE	FALSE	0	0	1	1	none	0.0001585849815772
T223	T271b	FALSE	FALSE	0	0	1	1	none	1.64757184694e-05
T225	T271b	FALSE	FALSE	0	0	1	1	none	9.1140994839e-06
T230	T271b	FALSE	FALSE	0	0	1	1	none	8.65944724869999e-05
T232	T271b	FALSE	FALSE	0	0	1	1	none	0.0001477432765959
T241	T271b	FALSE	FALSE	0	0	1	1	none	4.1090520131e-05
T270	T271b	FALSE	FALSE	0	0	1	1	none	0.0001489719592402
S002	T301	FALSE	FALSE	0	0	1	1	none	0.0001499918308261
S007	T301	FALSE	FALSE	0	0	1	1	none	0.0001436876323611
S021	T301	FALSE	FALSE	0	0	1	1	none	0.0001521088616852
S024	T301	FALSE	FALSE	0	0	1	1	none	0.0001523399006342
S025	T301	FALSE	FALSE	0	0	1	1	none	0.0001523759782811
S026	T301	FALSE	FALSE	0	0	1	1	none	0.0001467106596771
S038	T301	FALSE	FALSE	0	0	1	1	none	0.0001544735548256
S039	T301	FALSE	FALSE	0	0	1	1	none	0.0001536980312082
S040	T301	FALSE	FALSE	0	0	1	1	none	6.14122214412e-05
S042	T301	FALSE	FALSE	0	0	1	1	none	0.0001510631218445
S071	T301	FALSE	FALSE	0	0	1	1	none	3.9491882494e-05
S078	T301	FALSE	FALSE	0	0	1	1	none	0.000149882065038
S081	T301	FALSE	FALSE	0	0	1	1	none	0.0001529551938093
S085	T301	FALSE	FALSE	0	0	1	1	none	8.0957890992e-05
S087	T301	FALSE	FALSE	0	0	1	1	none	9.55220940851e-05
S093	T301	FALSE	FALSE	0	0	1	1	none	6.0426811951e-05
S097	T301	FALSE	FALSE	0	0	1	1	none	0.0001497298222712
S102	T301	FALSE	FALSE	0	0	1	1	none	6.22557671059e-05
S106	T301	FALSE	FALSE	0	0	1	1	none	0.0001493171092941
S130	T301	FALSE	FALSE	0	0	1	1	none	9.47645870212e-05
T009	T301	FALSE	FALSE	0	0	1	1	none	0.0001516308709294
T010	T301	FALSE	FALSE	0	0	1	1	none	0.0001506372073949
T013	T301	FALSE	FALSE	0	0	1	1	none	0.0001609921673216
T014	T301	FALSE	FALSE	0	0	1	1	none	0.0001510631218445
T020	T301	FALSE	FALSE	0	0	1	1	none	0.0001561320545506
T021	T301	FALSE	FALSE	0	0	1	1	none	0.00015532262998
T028	T301	FALSE	FALSE	0	0	1	1	none	0.0001392684384802
T035a	T301	FALSE	FALSE	0	0	1	1	none	9.89211628391e-05
T035b	T301	FALSE	FALSE	0	0	1	1	none	0.0001534767504547
T040	T301	FALSE	FALSE	0	0	1	1	none	0.0001544884943472
T056	T301	FALSE	FALSE	0	0	1	1	none	0.0001598950382485
T059	T301	FALSE	FALSE	0	0	1	1	none	6.6735657076e-05
T065	T301	FALSE	FALSE	0	0	1	1	none	0.0001550343180636
T069	T301	FALSE	FALSE	0	0	1	1	none	5.51931854899e-05
T071	T301	FALSE	FALSE	0	0	1	1	none	0.0001374971304272
T073	T301	FALSE	FALSE	0	0	1	1	none	0.0001547073368049
T075	T301	FALSE	FALSE	0	0	1	1	none	0.0001483183744771
T077	T301	FALSE	FALSE	0	0	1	1	none	0.00015532262998
T087	T301	FALSE	FALSE	0	0	1	1	none	0.0001539016221625
T095	T301	FALSE	FALSE	0	0	1	1	none	9.45754608532e-05
T099a	T301	FALSE	FALSE	0	0	1	1	none	9.42622305111e-05
T102	T301	FALSE	FALSE	0	0	1	1	none	9.77880645144e-05
T104	T301	FALSE	FALSE	0	0	1	1	none	0.0001405735963027
T105	T301	FALSE	FALSE	0	0	1	1	none	0.0001568801975889
T107	T301	FALSE	FALSE	0	0	1	1	none	9.90186508646e-05
T126	T301	FALSE	FALSE	1	0	1	1	anc	5.1022157226e-06
T156	T301	FALSE	FALSE	0	0	1	1	none	0.0001582169830297
T159a	T301	FALSE	FALSE	0	0	1	1	none	0.0001522461641045
T182	T301	FALSE	FALSE	0	0	1	1	none	0.0001557337318613
T188	T301	FALSE	FALSE	0	0	1	1	none	0.0001463692639372
T192	T301	FALSE	FALSE	0	0	1	1	none	1.73874424545e-05
T223	T301	FALSE	FALSE	0	0	1	1	none	0.0001563828268173
T225	T301	FALSE	FALSE	0	0	1	1	none	0.0001656690117378
T230	T301	FALSE	FALSE	0	0	1	1	none	0.0001545812611587
T232	T301	FALSE	FALSE	0	0	1	1	none	2.00821873254e-05
T241	T301	FALSE	FALSE	0	0	1	1	none	0.0001788372177369
T270	T301	FALSE	FALSE	0	0	1	1	none	2.13108699697e-05
T271b	T301	FALSE	FALSE	0	0	1	1	none	0.0001661690067703
S002	T303	FALSE	FALSE	0	0	1	1	none	0.0001412741080749
S007	T303	FALSE	FALSE	0	0	1	1	none	0.0001349699096099
S021	T303	FALSE	FALSE	0	0	1	1	none	0.000143391138934
S024	T303	FALSE	FALSE	0	0	1	1	none	0.000143622177883
S025	T303	FALSE	FALSE	0	0	1	1	none	0.0001436582555299
S026	T303	FALSE	FALSE	0	0	1	1	none	0.0001379929369259
S038	T303	FALSE	FALSE	0	0	1	1	none	0.0001457558320744
S039	T303	FALSE	FALSE	0	0	1	1	none	0.000144980308457
S040	T303	FALSE	FALSE	0	0	1	1	none	5.269449869e-05
S042	T303	FALSE	FALSE	0	0	1	1	none	0.0001423453990933
S071	T303	FALSE	FALSE	0	0	1	1	none	3.07741597428e-05
S078	T303	FALSE	FALSE	0	0	1	1	none	0.0001411643422868
S081	T303	FALSE	FALSE	0	0	1	1	none	0.0001442374710581
S085	T303	FALSE	FALSE	0	0	1	1	none	7.22401682408e-05
S087	T303	FALSE	FALSE	0	0	1	1	none	8.68043713339e-05
S093	T303	FALSE	FALSE	0	0	1	1	none	5.17090891998e-05
S097	T303	FALSE	FALSE	0	0	1	1	none	0.00014101209952
S102	T303	FALSE	FALSE	0	0	1	1	none	5.35380443547e-05
S106	T303	FALSE	FALSE	0	0	1	1	none	0.0001405993865429
S130	T303	FALSE	FALSE	0	0	1	1	none	8.604686427e-05
T009	T303	FALSE	FALSE	0	0	1	1	none	0.0001429131481782
T010	T303	FALSE	FALSE	0	0	1	1	none	0.0001419194846437
T013	T303	FALSE	FALSE	0	0	1	1	none	0.0001522744445704
T014	T303	FALSE	FALSE	0	0	1	1	none	0.0001423453990933
T020	T303	FALSE	FALSE	0	0	1	1	none	0.0001474143317994
T021	T303	FALSE	FALSE	0	0	1	1	none	0.0001466049072288
T028	T303	FALSE	FALSE	0	0	1	1	none	0.000130550715729
T035a	T303	FALSE	FALSE	0	0	1	1	none	9.02034400879e-05
T035b	T303	FALSE	FALSE	0	0	1	1	none	0.0001447590277035
T040	T303	FALSE	FALSE	0	0	1	1	none	0.000145770771596
T056	T303	FALSE	FALSE	0	0	1	1	none	0.0001511773154973
T059	T303	FALSE	FALSE	0	0	1	1	none	5.80179343248e-05
T065	T303	FALSE	FALSE	0	0	1	1	none	0.0001463165953124
T069	T303	FALSE	FALSE	0	0	1	1	none	4.64754627387e-05
T071	T303	FALSE	FALSE	0	0	1	1	none	0.000128779407676
T073	T303	FALSE	FALSE	0	0	1	1	none	0.0001459896140537
T075	T303	FALSE	FALSE	0	0	1	1	none	0.0001396006517259
T077	T303	FALSE	FALSE	0	0	1	1	none	0.0001466049072288
T087	T303	FALSE	FALSE	0	0	1	1	none	0.0001451838994113
T095	T303	FALSE	FALSE	0	0	1	1	none	8.5857738102e-05
T099a	T303	FALSE	FALSE	0	0	1	1	none	8.55445077599e-05
T102	T303	FALSE	FALSE	0	0	1	1	none	8.90703417632e-05
T104	T303	FALSE	FALSE	0	0	1	1	none	0.0001318558735515
T105	T303	FALSE	FALSE	0	0	1	1	none	0.0001481624748377
T107	T303	FALSE	FALSE	0	0	1	1	none	9.03009281134e-05
T126	T303	TRUE	TRUE	1	0	1	1	anc	3.7680110726e-06
T156	T303	FALSE	FALSE	0	0	1	1	none	0.0001494992602785
T159a	T303	FALSE	FALSE	0	0	1	1	none	0.0001435284413533
T182	T303	FALSE	FALSE	0	0	1	1	none	0.0001470160091101
T188	T303	FALSE	FALSE	0	0	1	1	none	0.000137651541186
T192	T303	FALSE	FALSE	0	0	1	1	none	1.35920651041e-05
T223	T303	FALSE	FALSE	0	0	1	1	none	0.0001476651040661
T225	T303	FALSE	FALSE	0	0	1	1	none	0.0001569512889866
T230	T303	FALSE	FALSE	0	0	1	1	none	0.0001458635384075
T232	T303	FALSE	FALSE	0	0	1	1	none	1.13644645742e-05
T241	T303	FALSE	FALSE	0	0	1	1	none	0.0001701194949857
T270	T303	FALSE	FALSE	0	0	1	1	none	1.25931472185e-05
T271b	T303	FALSE	FALSE	0	0	1	1	none	0.0001574512840191
T301	T303	FALSE	FALSE	0	0	1	1	none	2.11760902972e-05
S002	T322	FALSE	FALSE	0	0	1	1	none	8.59933203968999e-05
S007	T322	FALSE	FALSE	0	0	1	1	none	7.19000743376999e-05
S021	T322	FALSE	FALSE	0	0	1	1	none	8.81103512559999e-05
S024	T322	FALSE	FALSE	0	0	1	1	none	8.83413902049999e-05
S025	T322	FALSE	FALSE	0	0	1	1	none	8.83774678518999e-05
S026	T322	FALSE	FALSE	0	0	1	1	none	8.27121492478999e-05
S038	T322	FALSE	FALSE	0	0	1	1	none	1.9484549112e-05
S039	T322	FALSE	FALSE	0	0	1	1	none	8.96995207789999e-05
S040	T322	FALSE	FALSE	0	0	1	1	none	0.0001423459061622
S042	T322	FALSE	FALSE	0	0	1	1	none	8.70646114152999e-05
S071	T322	FALSE	FALSE	0	0	1	1	none	0.000131895988869
S078	T322	FALSE	FALSE	0	0	1	1	none	8.58835546087999e-05
S081	T322	FALSE	FALSE	0	0	1	1	none	8.89566833800999e-05
S085	T322	FALSE	FALSE	0	0	1	1	none	0.0001302615521028
S087	T322	FALSE	FALSE	0	0	1	1	none	0.0001448257551959
S093	T322	FALSE	FALSE	0	0	1	1	none	0.000110961059412
S097	T322	FALSE	FALSE	0	0	1	1	none	8.57313118419999e-05
S102	T322	FALSE	FALSE	0	0	1	1	none	0.0001431894518269
S106	T322	FALSE	FALSE	0	0	1	1	none	8.53185988648999e-05
S130	T322	FALSE	FALSE	0	0	1	1	none	0.000144068248132
T009	T322	FALSE	FALSE	0	0	1	1	none	8.76323605001999e-05
T010	T322	FALSE	FALSE	0	0	1	1	none	8.66386969656999e-05
T013	T322	FALSE	FALSE	0	0	1	1	none	1.35193994096e-05
T014	T322	FALSE	FALSE	0	0	1	1	none	8.70646114152999e-05
T020	T322	FALSE	FALSE	0	0	1	1	none	2.1143048837e-05
T021	T322	FALSE	FALSE	0	0	1	1	none	9.13241195507999e-05
T028	T322	FALSE	FALSE	0	0	1	1	none	6.74808804568e-05
T035a	T322	FALSE	FALSE	0	0	1	1	none	0.0001482248239499
T035b	T322	FALSE	FALSE	0	0	1	1	none	8.94782400254999e-05
T040	T322	FALSE	FALSE	0	0	1	1	none	9.04899839179999e-05
T056	T322	FALSE	FALSE	0	0	1	1	none	9.58965278192999e-05
T059	T322	FALSE	FALSE	0	0	1	1	none	0.000147669341797
T065	T322	FALSE	FALSE	0	0	1	1	none	1.75841396496e-05
T069	T322	FALSE	FALSE	0	0	1	1	none	0.0001561279489229
T071	T322	FALSE	FALSE	0	0	1	1	none	6.57095724038e-05
T073	T322	FALSE	FALSE	0	0	1	1	none	9.07088263756999e-05
T075	T322	FALSE	FALSE	0	0	1	1	none	8.30892776977e-05
T077	T322	FALSE	FALSE	0	0	1	1	none	9.13241195507999e-05
T087	T322	FALSE	FALSE	0	0	1	1	none	8.99031117332999e-05
T095	T322	FALSE	FALSE	0	0	1	1	none	0.000143879121964
T099a	T322	FALSE	FALSE	0	0	1	1	none	0.0001435658916219
T102	T322	FALSE	FALSE	0	0	1	1	none	0.0001470917256252
T104	T322	FALSE	FALSE	0	0	1	1	none	6.87860382793e-05
T105	T322	FALSE	FALSE	0	0	1	1	none	1.94300191749e-05
T107	T322	FALSE	FALSE	0	0	1	1	none	0.0001483223119754
T126	T322	FALSE	FALSE	0	0	1	1	none	0.000151518619438
T156	T322	FALSE	FALSE	0	0	1	1	none	2.44585636663e-05
T159a	T322	FALSE	FALSE	0	0	1	1	none	8.82476536752999e-05
T182	T322	FALSE	FALSE	0	0	1	1	none	2.19753124979e-05
T188	T322	FALSE	FALSE	0	0	1	1	none	7.45817059137999e-05
T192	T322	FALSE	FALSE	0	0	1	1	none	0.0001625732598197
T223	T322	FALSE	FALSE	0	0	1	1	none	2.26244074539e-05
T225	T322	FALSE	FALSE	0	0	1	1	none	3.19105923744e-05
T230	T322	FALSE	FALSE	0	0	1	1	none	9.05827507294999e-05
T232	T322	FALSE	FALSE	0	0	1	1	none	0.0001517315548384
T241	T322	FALSE	FALSE	0	0	1	1	none	1.11411054245e-05
T270	T322	FALSE	FALSE	0	0	1	1	none	0.0001529602374827
T271b	T322	FALSE	FALSE	0	0	1	1	none	3.24105874069e-05
T301	T322	FALSE	FALSE	0	0	1	1	none	0.0001701572850128
T303	T322	FALSE	FALSE	0	0	1	1	none	0.0001614395622616
S002	T327b	FALSE	FALSE	0	0	1	1	none	0.0001333769785746
S007	T327b	FALSE	FALSE	0	0	1	1	none	0.0001270727801096
S021	T327b	FALSE	FALSE	0	0	1	1	none	0.0001354940094337
S024	T327b	FALSE	FALSE	0	0	1	1	none	0.0001357250483827
S025	T327b	FALSE	FALSE	0	0	1	1	none	0.0001357611260296
S026	T327b	FALSE	FALSE	0	0	1	1	none	0.0001300958074256
S038	T327b	FALSE	FALSE	0	0	1	1	none	0.0001378587025741
S039	T327b	FALSE	FALSE	0	0	1	1	none	0.0001370831789567
S040	T327b	FALSE	FALSE	0	0	1	1	none	4.47973691897e-05
S042	T327b	FALSE	FALSE	0	0	1	1	none	0.000134448269593
S071	T327b	FALSE	FALSE	0	0	1	1	none	2.62458895485e-05
S078	T327b	FALSE	FALSE	0	0	1	1	none	0.0001332672127865
S081	T327b	FALSE	FALSE	0	0	1	1	none	0.0001363403415578
S085	T327b	FALSE	FALSE	0	0	1	1	none	6.43430387405e-05
S087	T327b	FALSE	FALSE	0	0	1	1	none	7.89072418336e-05
S093	T327b	FALSE	FALSE	0	0	1	1	none	4.38119596995e-05
S097	T327b	FALSE	FALSE	0	0	1	1	none	0.0001331149700197
S102	T327b	FALSE	FALSE	0	0	1	1	none	4.56409148544e-05
S106	T327b	FALSE	FALSE	0	0	1	1	none	0.0001327022570426
S130	T327b	FALSE	FALSE	0	0	1	1	none	7.81497347697e-05
T009	T327b	FALSE	FALSE	0	0	1	1	none	0.0001350160186779
T010	T327b	FALSE	FALSE	0	0	1	1	none	0.0001340223551434
T013	T327b	FALSE	FALSE	0	0	1	1	none	0.0001443773150701
T014	T327b	FALSE	FALSE	0	0	1	1	none	0.000134448269593
T020	T327b	FALSE	FALSE	0	0	1	1	none	0.0001395172022991
T021	T327b	FALSE	FALSE	0	0	1	1	none	0.0001387077777285
T028	T327b	FALSE	FALSE	0	0	1	1	none	0.0001226535862287
T035a	T327b	FALSE	FALSE	0	0	1	1	none	8.23063105876e-05
T035b	T327b	FALSE	FALSE	0	0	1	1	none	0.0001368618982032
T040	T327b	FALSE	FALSE	0	0	1	1	none	0.0001378736420957
T056	T327b	FALSE	FALSE	0	0	1	1	none	0.000143280185997
T059	T327b	FALSE	FALSE	0	0	1	1	none	5.01208048245e-05
T065	T327b	FALSE	FALSE	0	0	1	1	none	0.0001384194658121
T069	T327b	FALSE	FALSE	0	0	1	1	none	5.04778496024e-05
T071	T327b	FALSE	FALSE	0	0	1	1	none	0.0001208822781757
T073	T327b	FALSE	FALSE	0	0	1	1	none	0.0001380924845534
T075	T327b	FALSE	FALSE	0	0	1	1	none	0.0001317035222256
T077	T327b	FALSE	FALSE	0	0	1	1	none	0.0001387077777285
T087	T327b	FALSE	FALSE	0	0	1	1	none	0.000137286769911
T095	T327b	FALSE	FALSE	0	0	1	1	none	7.79606086017e-05
T099a	T327b	FALSE	FALSE	0	0	1	1	none	7.76473782596e-05
T102	T327b	FALSE	FALSE	0	0	1	1	none	8.11732122629e-05
T104	T327b	FALSE	FALSE	0	0	1	1	none	0.0001239587440512
T105	T327b	FALSE	FALSE	0	0	1	1	none	0.0001402653453374
T107	T327b	FALSE	FALSE	0	0	1	1	none	8.24037986131e-05
T126	T327b	FALSE	FALSE	0	0	1	1	none	4.58685201175e-05
T156	T327b	FALSE	FALSE	0	0	1	1	none	0.0001416021307782
T159a	T327b	FALSE	FALSE	0	0	1	1	none	0.000135631311853
T182	T327b	FALSE	FALSE	0	0	1	1	none	0.0001391188796098
T188	T327b	FALSE	FALSE	0	0	1	1	none	0.0001297544116857
T192	T327b	FALSE	FALSE	0	0	1	1	none	5.69231604992e-05
T223	T327b	FALSE	FALSE	0	0	1	1	none	0.0001397679745658
T225	T327b	FALSE	FALSE	0	0	1	1	none	0.0001490541594863
T230	T327b	FALSE	FALSE	0	0	1	1	none	0.0001379664089072
T232	T327b	FALSE	FALSE	0	0	1	1	none	4.60814555179e-05
T241	T327b	FALSE	FALSE	0	0	1	1	none	0.0001622223654854
T270	T327b	FALSE	FALSE	0	0	1	1	none	4.73101381622e-05
T271b	T327b	FALSE	FALSE	0	0	1	1	none	0.0001495541545188
T301	T327b	FALSE	FALSE	0	0	1	1	none	6.45071856923e-05
T303	T327b	FALSE	FALSE	0	0	1	1	none	5.57894629411e-05
T322	T327b	FALSE	FALSE	0	0	1	1	none	0.0001535424327613
S002	T330	TRUE	TRUE	0	0	1	1	none	0.0001309158058742
S007	T330	TRUE	TRUE	0	0	1	1	none	0.0001246116074092
S021	T330	TRUE	TRUE	0	0	1	1	none	0.0001330328367333
S024	T330	TRUE	TRUE	0	0	1	1	none	0.0001332638756823
S025	T330	TRUE	TRUE	0	0	1	1	none	0.0001332999533292
S026	T330	TRUE	TRUE	0	0	1	1	none	0.0001276346347252
S038	T330	TRUE	TRUE	0	0	1	1	none	0.0001353975298737
S039	T330	TRUE	TRUE	0	0	1	1	none	0.0001346220062563
S040	T330	TRUE	TRUE	0	0	1	1	none	4.23361964893e-05
S042	T330	TRUE	TRUE	0	0	1	1	none	0.0001319870968926
S071	T330	TRUE	TRUE	0	0	1	1	none	2.37847168481e-05
S078	T330	TRUE	TRUE	0	0	1	1	none	0.0001308060400861
S081	T330	TRUE	TRUE	0	0	1	1	none	0.0001338791688574
S085	T330	TRUE	TRUE	0	0	1	1	none	6.18818660401e-05
S087	T330	TRUE	TRUE	0	0	1	1	none	7.64460691332e-05
S093	T330	TRUE	TRUE	0	0	1	1	none	4.13507869991e-05
S097	T330	TRUE	TRUE	0	0	1	1	none	0.0001306537973193
S102	T330	TRUE	TRUE	0	0	1	1	none	4.3179742154e-05
S106	T330	TRUE	TRUE	0	0	1	1	none	0.0001302410843422
S130	T330	TRUE	TRUE	0	0	1	1	none	7.56885620693e-05
T009	T330	TRUE	TRUE	0	0	1	1	none	0.0001325548459775
T010	T330	TRUE	TRUE	0	0	1	1	none	0.000131561182443
T013	T330	FALSE	FALSE	0	0	1	1	none	0.0001419161423697
T014	T330	TRUE	TRUE	0	0	1	1	none	0.0001319870968926
T020	T330	TRUE	TRUE	0	0	1	1	none	0.0001370560295987
T021	T330	TRUE	TRUE	0	0	1	1	none	0.0001362466050281
T028	T330	TRUE	TRUE	0	0	1	1	none	0.0001201924135283
T035a	T330	TRUE	TRUE	0	0	1	1	none	7.98451378872e-05
T035b	T330	TRUE	TRUE	0	0	1	1	none	0.0001344007255028
T040	T330	TRUE	TRUE	0	0	1	1	none	0.0001354124693953
T056	T330	FALSE	FALSE	0	0	1	1	none	0.0001408190132966
T059	T330	TRUE	TRUE	0	0	1	1	none	4.76596321241e-05
T065	T330	TRUE	TRUE	0	0	1	1	none	0.0001359582931117
T069	T330	TRUE	TRUE	0	0	1	1	none	4.8016676902e-05
T071	T330	TRUE	TRUE	0	0	1	1	none	0.0001184211054753
T073	T330	TRUE	TRUE	0	0	1	1	none	0.000135631311853
T075	T330	TRUE	TRUE	0	0	1	1	none	0.0001292423495252
T077	T330	TRUE	TRUE	0	0	1	1	none	0.0001362466050281
T087	T330	TRUE	TRUE	0	0	1	1	none	0.0001348255972106
T095	T330	TRUE	TRUE	0	0	1	1	none	7.54994359013e-05
T099a	T330	TRUE	TRUE	0	0	1	1	none	7.51862055592e-05
T102	T330	FALSE	FALSE	0	0	1	1	none	7.87120395625e-05
T104	T330	FALSE	FALSE	0	0	1	1	none	0.0001214975713508
T105	T330	FALSE	FALSE	0	0	1	1	none	0.000137804172637
T107	T330	FALSE	FALSE	0	0	1	1	none	7.99426259127e-05
T126	T330	TRUE	TRUE	0	0	1	1	none	4.34073474171e-05
T156	T330	FALSE	FALSE	0	0	1	1	none	0.0001391409580778
T159a	T330	TRUE	TRUE	0	0	1	1	none	0.0001331701391526
T182	T330	FALSE	FALSE	0	0	1	1	none	0.0001366577069094
T188	T330	TRUE	TRUE	0	0	1	1	none	0.0001272932389853
T192	T330	FALSE	FALSE	0	0	1	1	none	5.44619877988e-05
T223	T330	FALSE	FALSE	0	0	1	1	none	0.0001373068018654
T225	T330	FALSE	FALSE	0	0	1	1	none	0.0001465929867859
T230	T330	TRUE	TRUE	0	0	1	1	none	0.0001355052362068
T232	T330	TRUE	TRUE	0	0	1	1	none	4.36202828175e-05
T241	T330	FALSE	FALSE	0	0	1	1	none	0.000159761192785
T270	T330	FALSE	FALSE	0	0	1	1	none	4.48489654618e-05
T271b	T330	FALSE	FALSE	0	0	1	1	none	0.0001470929818184
T301	T330	FALSE	FALSE	0	0	1	1	none	6.20460129919e-05
T303	T330	FALSE	FALSE	0	0	1	1	none	5.33282902407e-05
T322	T330	FALSE	FALSE	0	0	1	1	none	0.0001510812600609
T327b	T330	TRUE	TRUE	0	1	1	1	desc	6.152931751e-07
S002	T335	FALSE	FALSE	0	0	1	1	none	0.0001355482586705
S007	T335	FALSE	FALSE	0	0	1	1	none	0.0001292440602055
S021	T335	FALSE	FALSE	0	0	1	1	none	0.0001376652895296
S024	T335	FALSE	FALSE	0	0	1	1	none	0.0001378963284786
S025	T335	FALSE	FALSE	0	0	1	1	none	0.0001379324061255
S026	T335	FALSE	FALSE	0	0	1	1	none	0.0001322670875215
S038	T335	FALSE	FALSE	0	0	1	1	none	0.00014002998267
S039	T335	FALSE	FALSE	0	0	1	1	none	0.0001392544590526
S040	T335	FALSE	FALSE	0	0	1	1	none	4.69686492856e-05
S042	T335	FALSE	FALSE	0	0	1	1	none	0.0001366195496889
S071	T335	FALSE	FALSE	0	0	1	1	none	2.50483103384e-05
S078	T335	FALSE	FALSE	0	0	1	1	none	0.0001354384928824
S081	T335	FALSE	FALSE	0	0	1	1	none	0.0001385116216537
S085	T335	FALSE	FALSE	0	0	1	1	none	6.65143188364e-05
S087	T335	FALSE	FALSE	0	0	1	1	none	8.10785219295e-05
S093	T335	FALSE	FALSE	0	0	1	1	none	4.59832397954e-05
S097	T335	FALSE	FALSE	0	0	1	1	none	0.0001352862501156
S102	T335	FALSE	FALSE	0	0	1	1	none	4.78121949503e-05
S106	T335	FALSE	FALSE	0	0	1	1	none	0.0001348735371385
S130	T335	FALSE	FALSE	0	0	1	1	none	8.03210148656e-05
T009	T335	FALSE	FALSE	0	0	1	1	none	0.0001371872987738
T010	T335	FALSE	FALSE	0	0	1	1	none	0.0001361936352393
T013	T335	FALSE	FALSE	0	0	1	1	none	0.000146548595166
T014	T335	FALSE	FALSE	0	0	1	1	none	0.0001366195496889
T020	T335	FALSE	FALSE	0	0	1	1	none	0.000141688482395
T021	T335	FALSE	FALSE	0	0	1	1	none	0.0001408790578244
T028	T335	FALSE	FALSE	0	0	1	1	none	0.0001248248663246
T035a	T335	FALSE	FALSE	0	0	1	1	none	8.44775906835e-05
T035b	T335	FALSE	FALSE	0	0	1	1	none	0.0001390331782991
T040	T335	FALSE	FALSE	0	0	1	1	none	0.0001400449221916
T056	T335	FALSE	FALSE	0	0	1	1	none	0.0001454514660929
T059	T335	FALSE	FALSE	0	0	1	1	none	5.22920849204e-05
T065	T335	FALSE	FALSE	0	0	1	1	none	0.000140590745908
T069	T335	FALSE	FALSE	0	0	1	1	none	4.07496133343e-05
T071	T335	FALSE	FALSE	0	0	1	1	none	0.0001230535582716
T073	T335	FALSE	FALSE	0	0	1	1	none	0.0001402637646493
T075	T335	FALSE	FALSE	0	0	1	1	none	0.0001338748023215
T077	T335	FALSE	FALSE	0	0	1	1	none	0.0001408790578244
T087	T335	FALSE	FALSE	0	0	1	1	none	0.0001394580500069
T095	T335	FALSE	FALSE	0	0	1	1	none	8.01318886976e-05
T099a	T335	FALSE	FALSE	0	0	1	1	none	7.98186583555e-05
T102	T335	FALSE	FALSE	0	0	1	1	none	8.33444923588e-05
T104	T335	FALSE	FALSE	0	0	1	1	none	0.0001261300241471
T105	T335	FALSE	FALSE	0	0	1	1	none	0.0001424366254333
T107	T335	FALSE	FALSE	0	0	1	1	none	8.4575078709e-05
T126	T335	TRUE	TRUE	1	0	1	1	anc	6.152931751e-07
[truncated: 1,161 more rows]
