# Supplementary material for: Improved characterisation of MRSA transmission using within-host bacterial sequence diversity
Source: eLife. 2019 Oct 8;8:e46402. doi: 10.7554/eLife.46402 (PMC6954020; doi:10.7554/eLife.46402)
Supplement: Figure 9—source data 1. [file elife-46402-fig9-data1.zip › Figure 9-source data 1/classifications/Classification_Posterior_ds_10percol_85.csv]

host.1	host.2	adjacent	contiguous	paths12	paths21	nodes1	nodes2	path.classification	min.distance.between.subgraphs
S002	S007	TRUE	TRUE	0	0	1	1	none	7.61000446306e-05
S002	S021	TRUE	TRUE	0	0	1	1	none	1.77480418962e-05
S007	S021	TRUE	TRUE	0	0	1	1	none	7.38710136688e-05
S002	S024	TRUE	TRUE	0	0	1	1	none	1.73627428773e-05
S007	S024	TRUE	TRUE	0	0	1	1	none	7.34857146499e-05
S021	S024	TRUE	TRUE	0	0	1	1	none	4.9192387067e-06
S002	S025	TRUE	TRUE	0	0	1	1	none	2.8383100011e-05
S007	S025	TRUE	TRUE	0	0	1	1	none	7.97303336576e-05
S021	S025	TRUE	TRUE	0	0	1	1	none	2.61540690492e-05
S024	S025	TRUE	TRUE	0	0	1	1	none	2.57687700303e-05
S002	S026	TRUE	TRUE	0	0	1	1	none	1.68860774309e-05
S007	S026	TRUE	TRUE	0	0	1	1	none	6.82333110775e-05
S021	S026	TRUE	TRUE	0	0	1	1	none	1.46570464691e-05
S024	S026	TRUE	TRUE	0	0	1	1	none	1.42717474502e-05
S025	S026	TRUE	TRUE	0	0	1	1	none	1.82982885659e-05
S002	S038	TRUE	TRUE	0	0	1	1	none	7.63143963434e-05
S007	S038	TRUE	TRUE	0	0	1	1	none	5.12794100708e-05
S021	S038	TRUE	TRUE	0	0	1	1	none	7.40853653816e-05
S024	S038	TRUE	TRUE	0	0	1	1	none	7.37000663627e-05
S025	S038	TRUE	TRUE	0	0	1	1	none	7.99446853704e-05
S026	S038	TRUE	TRUE	0	0	1	1	none	6.84476627903e-05
S002	S039	TRUE	TRUE	0	0	1	1	none	1.88889632012e-05
S007	S039	TRUE	TRUE	0	0	1	1	none	7.50119349738e-05
S021	S039	TRUE	TRUE	0	0	1	1	none	4.016047967e-06
S024	S039	TRUE	TRUE	0	0	1	1	none	6.0601600117e-06
S025	S039	TRUE	TRUE	0	0	1	1	none	2.72949903542e-05
S026	S039	TRUE	TRUE	0	0	1	1	none	1.57979677741e-05
S038	S039	TRUE	TRUE	0	0	1	1	none	7.52262866866e-05
S002	S040	TRUE	TRUE	0	0	1	1	none	0.0001255115213285
S007	S040	TRUE	TRUE	0	0	1	1	none	0.0001213775570351
S021	S040	TRUE	TRUE	0	0	1	1	none	0.0001232824903667
S024	S040	TRUE	TRUE	0	0	1	1	none	0.0001228971913478
S025	S040	TRUE	TRUE	0	0	1	1	none	0.0001291418103555
S026	S040	TRUE	TRUE	0	0	1	1	none	0.0001176447877754
S038	S040	TRUE	TRUE	0	0	1	1	none	0.0001215919087479
S039	S040	TRUE	TRUE	0	0	1	1	none	0.0001244234116717
S002	S042	TRUE	TRUE	0	0	1	1	none	1.71995868114e-05
S007	S042	TRUE	TRUE	0	0	1	1	none	7.3322558584e-05
S021	S042	TRUE	TRUE	0	0	1	1	none	3.541377109e-06
S024	S042	TRUE	TRUE	0	0	1	1	none	4.3707836219e-06
S025	S042	TRUE	TRUE	0	0	1	1	none	2.56056139644e-05
S026	S042	TRUE	TRUE	0	0	1	1	none	1.41085913843e-05
S038	S042	TRUE	TRUE	0	0	1	1	none	7.35369102968e-05
S039	S042	TRUE	TRUE	0	0	1	1	none	4.682298414e-06
S040	S042	TRUE	TRUE	0	0	1	1	none	0.0001227340352819
S002	S071	TRUE	TRUE	0	0	1	1	none	0.0001165874627586
S007	S071	TRUE	TRUE	0	0	1	1	none	0.0001124534984652
S021	S071	TRUE	TRUE	0	0	1	1	none	0.0001143584317968
S024	S071	TRUE	TRUE	0	0	1	1	none	0.0001139731327779
S025	S071	TRUE	TRUE	0	0	1	1	none	0.0001202177517856
S026	S071	TRUE	TRUE	0	0	1	1	none	0.0001087207292055
S038	S071	TRUE	TRUE	0	0	1	1	none	0.000112667850178
S039	S071	TRUE	TRUE	0	0	1	1	none	0.0001154993531018
S040	S071	TRUE	TRUE	0	0	1	1	none	3.01630100455e-05
S042	S071	TRUE	TRUE	0	0	1	1	none	0.000113809976712
S002	S078	TRUE	TRUE	0	0	1	1	none	1.55752631e-05
S007	S078	TRUE	TRUE	0	0	1	1	none	7.16982348726e-05
S021	S078	TRUE	TRUE	0	0	1	1	none	4.9664867082e-06
S024	S078	TRUE	TRUE	0	0	1	1	none	4.5811876893e-06
S025	S078	TRUE	TRUE	0	0	1	1	none	2.3981290253e-05
S026	S078	TRUE	TRUE	0	0	1	1	none	1.24842676729e-05
S038	S078	TRUE	TRUE	0	0	1	1	none	7.19125865854e-05
S039	S078	TRUE	TRUE	0	0	1	1	none	6.1074080132e-06
S040	S078	TRUE	TRUE	0	0	1	1	none	0.0001211097115705
S042	S078	TRUE	TRUE	0	0	1	1	none	4.4180316234e-06
S071	S078	TRUE	TRUE	0	0	1	1	none	0.0001121856530006
S002	S081	TRUE	TRUE	0	0	1	1	none	1.69178313311e-05
S007	S081	TRUE	TRUE	0	0	1	1	none	7.30408031037e-05
S021	S081	TRUE	TRUE	0	0	1	1	none	4.4743271605e-06
S024	S081	TRUE	TRUE	0	0	1	1	none	2.8743226098e-06
S025	S081	TRUE	TRUE	0	0	1	1	none	2.53238584841e-05
S026	S081	TRUE	TRUE	0	0	1	1	none	1.3826835904e-05
S038	S081	TRUE	TRUE	0	0	1	1	none	7.32551548165e-05
S039	S081	TRUE	TRUE	0	0	1	1	none	5.6152484655e-06
S040	S081	TRUE	TRUE	0	0	1	1	none	0.0001224522798016
S042	S081	TRUE	TRUE	0	0	1	1	none	3.9258720757e-06
S071	S081	TRUE	TRUE	0	0	1	1	none	0.0001135282212317
S078	S081	TRUE	TRUE	0	0	1	1	none	4.1362761431e-06
S002	S085	TRUE	TRUE	0	0	1	1	none	0.000121492880622
S007	S085	TRUE	TRUE	0	0	1	1	none	0.0001173589163286
S021	S085	TRUE	TRUE	0	0	1	1	none	0.0001192638496602
S024	S085	TRUE	TRUE	0	0	1	1	none	0.0001188785506413
S025	S085	TRUE	TRUE	0	0	1	1	none	0.000125123169649
S026	S085	TRUE	TRUE	0	0	1	1	none	0.0001136261470689
S038	S085	TRUE	TRUE	0	0	1	1	none	0.0001175732680414
S039	S085	TRUE	TRUE	0	0	1	1	none	0.0001204047709652
S040	S085	TRUE	TRUE	0	0	1	1	none	4.75996470265e-05
S042	S085	TRUE	TRUE	0	0	1	1	none	0.0001187153945754
S071	S085	TRUE	TRUE	0	0	1	1	none	3.86755884566e-05
S078	S085	TRUE	TRUE	0	0	1	1	none	0.000117091070864
S081	S085	TRUE	TRUE	0	0	1	1	none	0.0001184336390951
S002	S087	TRUE	TRUE	0	0	1	1	none	0.0001267562739749
S007	S087	TRUE	TRUE	0	0	1	1	none	0.0001226223096815
S021	S087	TRUE	TRUE	0	0	1	1	none	0.0001245272430131
S024	S087	TRUE	TRUE	0	0	1	1	none	0.0001241419439942
S025	S087	TRUE	TRUE	0	0	1	1	none	0.0001303865630019
S026	S087	TRUE	TRUE	0	0	1	1	none	0.0001188895404218
S038	S087	TRUE	TRUE	0	0	1	1	none	0.0001228366613943
S039	S087	TRUE	TRUE	0	0	1	1	none	0.0001256681643181
S040	S087	TRUE	TRUE	0	0	1	1	none	5.28630403794e-05
S042	S087	TRUE	TRUE	0	0	1	1	none	0.0001239787879283
S071	S087	TRUE	TRUE	0	0	1	1	none	4.39389818095e-05
S078	S087	TRUE	TRUE	0	0	1	1	none	0.0001223544642169
S081	S087	TRUE	TRUE	0	0	1	1	none	0.000123697032448
S085	S087	TRUE	TRUE	0	0	1	1	none	2.77815968329e-05
S002	S093	TRUE	TRUE	0	0	1	1	none	0.0001012832417897
S007	S093	TRUE	TRUE	0	0	1	1	none	9.71492774963e-05
S021	S093	TRUE	TRUE	0	0	1	1	none	9.90542108279e-05
S024	S093	TRUE	TRUE	0	0	1	1	none	9.8668911809e-05
S025	S093	TRUE	TRUE	0	0	1	1	none	0.0001049135308167
S026	S093	TRUE	TRUE	0	0	1	1	none	9.34165082366e-05
S038	S093	TRUE	TRUE	0	0	1	1	none	9.73636292091e-05
S039	S093	TRUE	TRUE	0	0	1	1	none	0.0001001951321329
S040	S093	TRUE	TRUE	0	0	1	1	none	2.54429850706e-05
S042	S093	TRUE	TRUE	0	0	1	1	none	9.85057557431e-05
S071	S093	TRUE	TRUE	0	0	1	1	none	1.65189265007e-05
S078	S093	TRUE	TRUE	0	0	1	1	none	9.68814320317e-05
S081	S093	TRUE	TRUE	0	0	1	1	none	9.82240002628e-05
S085	S093	TRUE	TRUE	0	0	1	1	none	2.33713674877e-05
S087	S093	TRUE	TRUE	0	0	1	1	none	2.86347608406e-05
S002	S097	TRUE	TRUE	0	0	1	1	none	2.5091548269e-05
S007	S097	TRUE	TRUE	0	0	1	1	none	7.64387819156e-05
S021	S097	TRUE	TRUE	0	0	1	1	none	2.28625173072e-05
S024	S097	TRUE	TRUE	0	0	1	1	none	2.24772182883e-05
S025	S097	TRUE	TRUE	0	0	1	1	none	5.305139204e-06
S026	S097	TRUE	TRUE	0	0	1	1	none	1.50067368239e-05
S038	S097	TRUE	TRUE	0	0	1	1	none	7.66531336284e-05
S039	S097	TRUE	TRUE	0	0	1	1	none	2.40034386122e-05
S040	S097	TRUE	TRUE	0	0	1	1	none	0.0001258502586135
S042	S097	TRUE	TRUE	0	0	1	1	none	2.23140622224e-05
S071	S097	TRUE	TRUE	0	0	1	1	none	0.0001169262000436
S078	S097	TRUE	TRUE	0	0	1	1	none	2.0689738511e-05
S081	S097	TRUE	TRUE	0	0	1	1	none	2.20323067421e-05
S085	S097	TRUE	TRUE	0	0	1	1	none	0.000121831617907
S087	S097	TRUE	TRUE	0	0	1	1	none	0.0001270950112599
S093	S097	TRUE	TRUE	0	0	1	1	none	0.0001016219790747
S002	S102	TRUE	TRUE	0	0	1	1	none	0.0001265580585348
S007	S102	TRUE	TRUE	0	0	1	1	none	0.0001224240942414
S021	S102	TRUE	TRUE	0	0	1	1	none	0.000124329027573
S024	S102	TRUE	TRUE	0	0	1	1	none	0.0001239437285541
S025	S102	TRUE	TRUE	0	0	1	1	none	0.0001301883475618
S026	S102	TRUE	TRUE	0	0	1	1	none	0.0001186913249817
S038	S102	TRUE	TRUE	0	0	1	1	none	0.0001226384459542
S039	S102	TRUE	TRUE	0	0	1	1	none	0.000125469948878
S040	S102	TRUE	TRUE	0	0	1	1	none	4.6906538017e-06
S042	S102	TRUE	TRUE	0	0	1	1	none	0.0001237805724882
S071	S102	TRUE	TRUE	0	0	1	1	none	3.12095472518e-05
S078	S102	TRUE	TRUE	0	0	1	1	none	0.0001221562487768
S081	S102	TRUE	TRUE	0	0	1	1	none	0.0001234988170079
S085	S102	TRUE	TRUE	0	0	1	1	none	4.86461842328e-05
S087	S102	TRUE	TRUE	0	0	1	1	none	5.39095775857e-05
S093	S102	TRUE	TRUE	0	0	1	1	none	2.64895222769e-05
S097	S102	TRUE	TRUE	0	0	1	1	none	0.0001268967958198
S002	S106	TRUE	TRUE	0	0	1	1	none	1.325392883e-05
S007	S106	TRUE	TRUE	0	0	1	1	none	7.25715618166e-05
S021	S106	TRUE	TRUE	0	0	1	1	none	1.42195590822e-05
S024	S106	TRUE	TRUE	0	0	1	1	none	1.38342600633e-05
S025	S106	TRUE	TRUE	0	0	1	1	none	2.4854617197e-05
S026	S106	TRUE	TRUE	0	0	1	1	none	1.33575946169e-05
S038	S106	TRUE	TRUE	0	0	1	1	none	7.27859135294e-05
S039	S106	TRUE	TRUE	0	0	1	1	none	1.53604803872e-05
S040	S106	TRUE	TRUE	0	0	1	1	none	0.0001219830385145
S042	S106	TRUE	TRUE	0	0	1	1	none	1.36711039974e-05
S071	S106	TRUE	TRUE	0	0	1	1	none	0.0001130589799446
S078	S106	TRUE	TRUE	0	0	1	1	none	1.2046780286e-05
S081	S106	TRUE	TRUE	0	0	1	1	none	1.33893485171e-05
S085	S106	TRUE	TRUE	0	0	1	1	none	0.000117964397808
S087	S106	TRUE	TRUE	0	0	1	1	none	0.0001232277911609
S093	S106	TRUE	TRUE	0	0	1	1	none	9.77547589757e-05
S097	S106	TRUE	TRUE	0	0	1	1	none	2.1563065455e-05
S102	S106	TRUE	TRUE	0	0	1	1	none	0.0001230295757208
S002	S130	TRUE	TRUE	0	0	1	1	none	0.0001265460799768
S007	S130	TRUE	TRUE	0	0	1	1	none	0.0001224121156834
S021	S130	TRUE	TRUE	0	0	1	1	none	0.000124317049015
S024	S130	TRUE	TRUE	0	0	1	1	none	0.0001239317499961
S025	S130	TRUE	TRUE	0	0	1	1	none	0.0001301763690038
S026	S130	TRUE	TRUE	0	0	1	1	none	0.0001186793464237
S038	S130	TRUE	TRUE	0	0	1	1	none	0.0001226264673962
S039	S130	TRUE	TRUE	0	0	1	1	none	0.00012545797032
S040	S130	TRUE	TRUE	0	0	1	1	none	5.26528463813e-05
S042	S130	TRUE	TRUE	0	0	1	1	none	0.0001237685939302
S071	S130	TRUE	TRUE	0	0	1	1	none	4.37287878114e-05
S078	S130	TRUE	TRUE	0	0	1	1	none	0.0001221442702188
S081	S130	TRUE	TRUE	0	0	1	1	none	0.0001234868384499
S085	S130	TRUE	TRUE	0	0	1	1	none	2.75714028348e-05
S087	S130	TRUE	TRUE	0	0	1	1	none	3.6733576359e-06
S093	S130	TRUE	TRUE	0	0	1	1	none	2.84245668425e-05
S097	S130	TRUE	TRUE	0	0	1	1	none	0.0001268848172618
S102	S130	TRUE	TRUE	0	0	1	1	none	5.36993835876e-05
S106	S130	TRUE	TRUE	0	0	1	1	none	0.0001230175971628
S002	T009	FALSE	FALSE	0	0	1	1	none	2.40456765073e-05
S007	T009	FALSE	FALSE	0	0	1	1	none	7.53929101539e-05
S021	T009	FALSE	FALSE	0	0	1	1	none	2.18166455455e-05
S024	T009	FALSE	FALSE	0	0	1	1	none	2.14313465266e-05
S025	T009	FALSE	FALSE	0	0	1	1	none	2.54578876423e-05
S026	T009	FALSE	FALSE	0	0	1	1	none	1.09753089782e-05
S038	T009	FALSE	FALSE	0	0	1	1	none	7.56072618667e-05
S039	T009	FALSE	FALSE	0	0	1	1	none	2.29575668505e-05
S040	T009	FALSE	FALSE	0	0	1	1	none	0.0001248043868518
S042	T009	FALSE	FALSE	0	0	1	1	none	2.12681904607e-05
S071	T009	FALSE	FALSE	0	0	1	1	none	0.0001158803282819
S078	T009	FALSE	FALSE	0	0	1	1	none	1.96438667493e-05
S081	T009	FALSE	FALSE	0	0	1	1	none	2.09864349804e-05
S085	T009	FALSE	FALSE	0	0	1	1	none	0.0001207857461453
S087	T009	FALSE	FALSE	0	0	1	1	none	0.0001260491394982
S093	T009	FALSE	FALSE	0	0	1	1	none	0.000100576107313
S097	T009	FALSE	FALSE	0	0	1	1	none	2.21663359003e-05
S102	T009	FALSE	FALSE	0	0	1	1	none	0.0001258509240581
S106	T009	FALSE	FALSE	0	0	1	1	none	2.05171936933e-05
S130	T009	FALSE	FALSE	0	0	1	1	none	0.0001258389455001
S002	T010	FALSE	FALSE	0	0	1	1	none	2.32814041488e-05
S007	T010	FALSE	FALSE	0	0	1	1	none	7.46286377954e-05
S021	T010	FALSE	FALSE	0	0	1	1	none	2.1052373187e-05
S024	T010	FALSE	FALSE	0	0	1	1	none	2.06670741681e-05
S025	T010	FALSE	FALSE	0	0	1	1	none	2.46936152838e-05
S026	T010	FALSE	FALSE	0	0	1	1	none	1.02110366197e-05
S038	T010	FALSE	FALSE	0	0	1	1	none	7.48429895082e-05
S039	T010	FALSE	FALSE	0	0	1	1	none	2.2193294492e-05
S040	T010	FALSE	FALSE	0	0	1	1	none	0.0001240401144933
S042	T010	FALSE	FALSE	0	0	1	1	none	2.05039181022e-05
S071	T010	FALSE	FALSE	0	0	1	1	none	0.0001151160559234
S078	T010	FALSE	FALSE	0	0	1	1	none	1.88795943908e-05
S081	T010	FALSE	FALSE	0	0	1	1	none	2.02221626219e-05
S085	T010	FALSE	FALSE	0	0	1	1	none	0.0001200214737868
S087	T010	FALSE	FALSE	0	0	1	1	none	0.0001252848671397
S093	T010	FALSE	FALSE	0	0	1	1	none	9.98118349545e-05
S097	T010	FALSE	FALSE	0	0	1	1	none	2.14020635418e-05
S102	T010	FALSE	FALSE	0	0	1	1	none	0.0001250866516996
S106	T010	FALSE	FALSE	0	0	1	1	none	1.97529213348e-05
S130	T010	FALSE	FALSE	0	0	1	1	none	0.0001250746731416
T009	T010	FALSE	FALSE	0	0	1	1	none	1.9789778903e-06
S002	T013	FALSE	FALSE	0	0	1	1	none	8.33449435342e-05
S007	T013	FALSE	FALSE	0	0	1	1	none	5.83099572616e-05
S021	T013	FALSE	FALSE	0	0	1	1	none	8.11159125724e-05
S024	T013	FALSE	FALSE	0	0	1	1	none	8.07306135535e-05
S025	T013	FALSE	FALSE	0	0	1	1	none	8.69752325612e-05
S026	T013	FALSE	FALSE	0	0	1	1	none	7.54782099811e-05
S038	T013	FALSE	FALSE	0	0	1	1	none	1.04834054026e-05
S039	T013	FALSE	FALSE	0	0	1	1	none	8.22568338774e-05
S040	T013	FALSE	FALSE	0	0	1	1	none	0.0001286224559387
S042	T013	FALSE	FALSE	0	0	1	1	none	8.05674574876e-05
S071	T013	FALSE	FALSE	0	0	1	1	none	0.0001196983973688
S078	T013	FALSE	FALSE	0	0	1	1	none	7.89431337762e-05
S081	T013	FALSE	FALSE	0	0	1	1	none	8.02857020073e-05
S085	T013	FALSE	FALSE	0	0	1	1	none	0.0001246038152322
S087	T013	FALSE	FALSE	0	0	1	1	none	0.0001298672085851
S093	T013	FALSE	FALSE	0	0	1	1	none	0.0001043941763999
S097	T013	FALSE	FALSE	0	0	1	1	none	8.36836808192e-05
S102	T013	FALSE	FALSE	0	0	1	1	none	0.000129668993145
S106	T013	FALSE	FALSE	0	0	1	1	none	7.98164607202e-05
S130	T013	FALSE	FALSE	0	0	1	1	none	0.000129657014587
T009	T013	FALSE	FALSE	0	0	1	1	none	8.26378090575e-05
T010	T013	FALSE	FALSE	0	0	1	1	none	8.1873536699e-05
S002	T014	TRUE	TRUE	0	0	1	1	none	1.78443362562e-05
S007	T014	TRUE	TRUE	0	0	1	1	none	7.39673080288e-05
S021	T014	TRUE	TRUE	0	0	1	1	none	4.1861265538e-06
S024	T014	TRUE	TRUE	0	0	1	1	none	5.0155330667e-06
S025	T014	TRUE	TRUE	0	0	1	1	none	2.62503634092e-05
S026	T014	TRUE	TRUE	0	0	1	1	none	1.47533408291e-05
S038	T014	TRUE	TRUE	0	0	1	1	none	7.41816597416e-05
S039	T014	TRUE	TRUE	0	0	1	1	none	5.3270478588e-06
S040	T014	TRUE	TRUE	0	0	1	1	none	0.0001233787847267
S042	T014	TRUE	TRUE	0	0	1	1	none	2.2718441032e-06
S071	T014	TRUE	TRUE	0	0	1	1	none	0.0001144547261568
S078	T014	TRUE	TRUE	0	0	1	1	none	5.0627810682e-06
S081	T014	TRUE	TRUE	0	0	1	1	none	4.5706215205e-06
S085	T014	TRUE	TRUE	0	0	1	1	none	0.0001193601440202
S087	T014	TRUE	TRUE	0	0	1	1	none	0.0001246235373731
S093	T014	TRUE	TRUE	0	0	1	1	none	9.91505051879e-05
S097	T014	TRUE	TRUE	0	0	1	1	none	2.29588116672e-05
S102	T014	TRUE	TRUE	0	0	1	1	none	0.000124425321933
S106	T014	TRUE	TRUE	0	0	1	1	none	1.43158534422e-05
S130	T014	TRUE	TRUE	0	0	1	1	none	0.000124413343375
T009	T014	FALSE	FALSE	0	0	1	1	none	2.19129399055e-05
T010	T014	FALSE	FALSE	0	0	1	1	none	2.1148667547e-05
T013	T014	FALSE	FALSE	0	0	1	1	none	8.12122069324e-05
S002	T020	TRUE	TRUE	0	0	1	1	none	8.08099057785e-05
S007	T020	TRUE	TRUE	0	0	1	1	none	5.57749195059e-05
S021	T020	TRUE	TRUE	0	0	1	1	none	7.85808748167e-05
S024	T020	TRUE	TRUE	0	0	1	1	none	7.81955757978e-05
S025	T020	TRUE	TRUE	0	0	1	1	none	8.44401948055e-05
S026	T020	TRUE	TRUE	0	0	1	1	none	7.29431722254e-05
S038	T020	TRUE	TRUE	0	0	1	1	none	5.7102149669e-06
S039	T020	TRUE	TRUE	0	0	1	1	none	7.97217961217e-05
S040	T020	TRUE	TRUE	0	0	1	1	none	0.000126087418183
S042	T020	TRUE	TRUE	0	0	1	1	none	7.80324197319e-05
S071	T020	TRUE	TRUE	0	0	1	1	none	0.0001171633596131
S078	T020	TRUE	TRUE	0	0	1	1	none	7.64080960205e-05
S081	T020	TRUE	TRUE	0	0	1	1	none	7.77506642516e-05
S085	T020	TRUE	TRUE	0	0	1	1	none	0.0001220687774765
S087	T020	TRUE	TRUE	0	0	1	1	none	0.0001273321708294
S093	T020	TRUE	TRUE	0	0	1	1	none	0.0001018591386442
S097	T020	TRUE	TRUE	0	0	1	1	none	8.11486430635e-05
S102	T020	TRUE	TRUE	0	0	1	1	none	0.0001271339553893
S106	T020	TRUE	TRUE	0	0	1	1	none	7.72814229645e-05
S130	T020	TRUE	TRUE	0	0	1	1	none	0.0001271219768313
T009	T020	FALSE	FALSE	0	0	1	1	none	8.01027713018e-05
T010	T020	FALSE	FALSE	0	0	1	1	none	7.93384989433e-05
T013	T020	FALSE	FALSE	0	0	1	1	none	1.49789148377e-05
T014	T020	TRUE	TRUE	0	0	1	1	none	7.86771691767e-05
S002	T021	FALSE	FALSE	0	0	1	1	none	2.39130887944e-05
S007	T021	FALSE	FALSE	0	0	1	1	none	7.5260322441e-05
S021	T021	FALSE	FALSE	0	0	1	1	none	2.16840578326e-05
S024	T021	FALSE	FALSE	0	0	1	1	none	2.12987588137e-05
S025	T021	FALSE	FALSE	0	0	1	1	none	2.53252999294e-05
S026	T021	FALSE	FALSE	0	0	1	1	none	1.08427212653e-05
S038	T021	FALSE	FALSE	0	0	1	1	none	7.54746741538e-05
S039	T021	FALSE	FALSE	0	0	1	1	none	2.28249791376e-05
S040	T021	FALSE	FALSE	0	0	1	1	none	0.0001246717991389
S042	T021	FALSE	FALSE	0	0	1	1	none	2.11356027478e-05
S071	T021	FALSE	FALSE	0	0	1	1	none	0.000115747740569
S078	T021	FALSE	FALSE	0	0	1	1	none	1.95112790364e-05
S081	T021	FALSE	FALSE	0	0	1	1	none	2.08538472675e-05
S085	T021	FALSE	FALSE	0	0	1	1	none	0.0001206531584324
S087	T021	FALSE	FALSE	0	0	1	1	none	0.0001259165517853
S093	T021	FALSE	FALSE	0	0	1	1	none	0.0001004435196001
S097	T021	FALSE	FALSE	0	0	1	1	none	2.20337481874e-05
S102	T021	FALSE	FALSE	0	0	1	1	none	0.0001257183363452
S106	T021	FALSE	FALSE	0	0	1	1	none	2.03846059804e-05
S130	T021	FALSE	FALSE	0	0	1	1	none	0.0001257063577872
T009	T021	FALSE	FALSE	0	0	1	1	none	3.8253680677e-06
T010	T021	FALSE	FALSE	0	0	1	1	none	3.0610957092e-06
T013	T021	FALSE	FALSE	0	0	1	1	none	8.25052213446e-05
T014	T021	FALSE	FALSE	0	0	1	1	none	2.17803521926e-05
T020	T021	FALSE	FALSE	0	0	1	1	none	7.99701835889e-05
S002	T028	TRUE	TRUE	0	0	1	1	none	7.64193036166e-05
S007	T028	TRUE	TRUE	0	0	1	1	none	3.9535951126e-05
S021	T028	TRUE	TRUE	0	0	1	1	none	7.41902726548e-05
S024	T028	TRUE	TRUE	0	0	1	1	none	7.38049736359e-05
S025	T028	TRUE	TRUE	0	0	1	1	none	8.00495926436e-05
S026	T028	TRUE	TRUE	0	0	1	1	none	6.85525700635e-05
S038	T028	TRUE	TRUE	0	0	1	1	none	5.15986690568e-05
S039	T028	TRUE	TRUE	0	0	1	1	none	7.53311939598e-05
S040	T028	TRUE	TRUE	0	0	1	1	none	0.0001216968160211
S042	T028	TRUE	TRUE	0	0	1	1	none	7.364181757e-05
S071	T028	TRUE	TRUE	0	0	1	1	none	0.0001127727574512
S078	T028	TRUE	TRUE	0	0	1	1	none	7.20174938586e-05
S081	T028	TRUE	TRUE	0	0	1	1	none	7.33600620897e-05
S085	T028	TRUE	TRUE	0	0	1	1	none	0.0001176781753146
S087	T028	TRUE	TRUE	0	0	1	1	none	0.0001229415686675
S093	T028	TRUE	TRUE	0	0	1	1	none	9.74685364823e-05
S097	T028	TRUE	TRUE	0	0	1	1	none	7.67580409016e-05
S102	T028	TRUE	TRUE	0	0	1	1	none	0.0001227433532274
S106	T028	TRUE	TRUE	0	0	1	1	none	7.28908208026e-05
S130	T028	TRUE	TRUE	0	0	1	1	none	0.0001227313746694
T009	T028	FALSE	FALSE	0	0	1	1	none	7.57121691399e-05
T010	T028	FALSE	FALSE	0	0	1	1	none	7.49478967814e-05
T013	T028	FALSE	FALSE	0	0	1	1	none	5.86292162476e-05
T014	T028	TRUE	TRUE	0	0	1	1	none	7.42865670148e-05
T020	T028	TRUE	TRUE	0	0	1	1	none	5.60941784919e-05
T021	T028	FALSE	FALSE	0	0	1	1	none	7.5579581427e-05
S002	T035a	TRUE	TRUE	0	0	1	1	none	0.0001301891845989
S007	T035a	TRUE	TRUE	0	0	1	1	none	0.0001260552203055
S021	T035a	TRUE	TRUE	0	0	1	1	none	0.0001279601536371
S024	T035a	TRUE	TRUE	0	0	1	1	none	0.0001275748546182
S025	T035a	TRUE	TRUE	0	0	1	1	none	0.0001338194736259
S026	T035a	TRUE	TRUE	0	0	1	1	none	0.0001223224510458
S038	T035a	TRUE	TRUE	0	0	1	1	none	0.0001262695720183
S039	T035a	TRUE	TRUE	0	0	1	1	none	0.0001291010749421
S040	T035a	TRUE	TRUE	0	0	1	1	none	5.62959510034e-05
S042	T035a	TRUE	TRUE	0	0	1	1	none	0.0001274116985523
S071	T035a	TRUE	TRUE	0	0	1	1	none	4.73718924335e-05
S078	T035a	TRUE	TRUE	0	0	1	1	none	0.0001257873748409
S081	T035a	TRUE	TRUE	0	0	1	1	none	0.000127129943072
S085	T035a	TRUE	TRUE	0	0	1	1	none	3.12145074569e-05
S087	T035a	TRUE	TRUE	0	0	1	1	none	8.5311677898e-06
S093	T035a	TRUE	TRUE	0	0	1	1	none	3.20676714646e-05
S097	T035a	TRUE	TRUE	0	0	1	1	none	0.0001305279218839
S102	T035a	TRUE	TRUE	0	0	1	1	none	5.73424882097e-05
S106	T035a	TRUE	TRUE	0	0	1	1	none	0.0001266607017849
S130	T035a	TRUE	TRUE	0	0	1	1	none	8.3209737917e-06
T009	T035a	FALSE	FALSE	0	0	1	1	none	0.0001294820501222
T010	T035a	FALSE	FALSE	0	0	1	1	none	0.0001287177777637
T013	T035a	FALSE	FALSE	0	0	1	1	none	0.0001333001192091
T014	T035a	TRUE	TRUE	0	0	1	1	none	0.0001280564479971
T020	T035a	TRUE	TRUE	0	0	1	1	none	0.0001307650814534
T021	T035a	FALSE	FALSE	0	0	1	1	none	0.0001293494624093
T028	T035a	TRUE	TRUE	0	0	1	1	none	0.0001263744792915
S002	T035b	FALSE	FALSE	0	0	1	1	none	2.44961096806e-05
S007	T035b	FALSE	FALSE	0	0	1	1	none	7.58433433272e-05
S021	T035b	FALSE	FALSE	0	0	1	1	none	2.22670787188e-05
S024	T035b	FALSE	FALSE	0	0	1	1	none	2.18817796999e-05
S025	T035b	FALSE	FALSE	0	0	1	1	none	2.59083208156e-05
S026	T035b	FALSE	FALSE	0	0	1	1	none	1.14257421515e-05
S038	T035b	FALSE	FALSE	0	0	1	1	none	7.605769504e-05
S039	T035b	FALSE	FALSE	0	0	1	1	none	2.34080000238e-05
S040	T035b	FALSE	FALSE	0	0	1	1	none	0.0001252548200251
S042	T035b	FALSE	FALSE	0	0	1	1	none	2.1718623634e-05
S071	T035b	FALSE	FALSE	0	0	1	1	none	0.0001163307614552
S078	T035b	FALSE	FALSE	0	0	1	1	none	2.00942999226e-05
S081	T035b	FALSE	FALSE	0	0	1	1	none	2.14368681537e-05
S085	T035b	FALSE	FALSE	0	0	1	1	none	0.0001212361793186
S087	T035b	FALSE	FALSE	0	0	1	1	none	0.0001264995726715
S093	T035b	FALSE	FALSE	0	0	1	1	none	0.0001010265404863
S097	T035b	FALSE	FALSE	0	0	1	1	none	2.26167690736e-05
S102	T035b	FALSE	FALSE	0	0	1	1	none	0.0001263013572314
S106	T035b	FALSE	FALSE	0	0	1	1	none	2.09676268666e-05
S130	T035b	FALSE	FALSE	0	0	1	1	none	0.0001262893786734
T009	T035b	FALSE	FALSE	0	0	1	1	none	1.9789778903e-06
T010	T035b	FALSE	FALSE	0	0	1	1	none	2.4294110636e-06
T013	T035b	FALSE	FALSE	0	0	1	1	none	8.30882422308e-05
T014	T035b	FALSE	FALSE	0	0	1	1	none	2.23633730788e-05
T020	T035b	FALSE	FALSE	0	0	1	1	none	8.05532044751e-05
T021	T035b	FALSE	FALSE	0	0	1	1	none	4.275801241e-06
T028	T035b	FALSE	FALSE	0	0	1	1	none	7.61626023132e-05
T035a	T035b	FALSE	FALSE	0	0	1	1	none	0.0001299324832955
S002	T040	TRUE	TRUE	0	0	1	1	none	1.77859802532e-05
S007	T040	TRUE	TRUE	0	0	1	1	none	7.39089520258e-05
S021	T040	TRUE	TRUE	0	0	1	1	none	5.3424760826e-06
S024	T040	TRUE	TRUE	0	0	1	1	none	3.7424715319e-06
S025	T040	TRUE	TRUE	0	0	1	1	none	2.61920074062e-05
S026	T040	TRUE	TRUE	0	0	1	1	none	1.46949848261e-05
S038	T040	TRUE	TRUE	0	0	1	1	none	7.41233037386e-05
S039	T040	TRUE	TRUE	0	0	1	1	none	6.4833973876e-06
S040	T040	TRUE	TRUE	0	0	1	1	none	0.0001233204287237
S042	T040	TRUE	TRUE	0	0	1	1	none	4.7940209978e-06
S071	T040	TRUE	TRUE	0	0	1	1	none	0.0001143963701538
S078	T040	TRUE	TRUE	0	0	1	1	none	5.0044250652e-06
S081	T040	TRUE	TRUE	0	0	1	1	none	2.0828544539e-06
S085	T040	TRUE	TRUE	0	0	1	1	none	0.0001193017880172
S087	T040	TRUE	TRUE	0	0	1	1	none	0.0001245651813701
S093	T040	TRUE	TRUE	0	0	1	1	none	9.90921491849e-05
S097	T040	TRUE	TRUE	0	0	1	1	none	2.29004556642e-05
S102	T040	TRUE	TRUE	0	0	1	1	none	0.00012436696593
S106	T040	TRUE	TRUE	0	0	1	1	none	1.42574974392e-05
S130	T040	TRUE	TRUE	0	0	1	1	none	0.000124354987372
T009	T040	FALSE	FALSE	0	0	1	1	none	2.18545839025e-05
T010	T040	FALSE	FALSE	0	0	1	1	none	2.1090311544e-05
T013	T040	FALSE	FALSE	0	0	1	1	none	8.11538509294e-05
T014	T040	TRUE	TRUE	0	0	1	1	none	5.4387704426e-06
T020	T040	TRUE	TRUE	0	0	1	1	none	7.86188131737e-05
T021	T040	FALSE	FALSE	0	0	1	1	none	2.17219961896e-05
T028	T040	TRUE	TRUE	0	0	1	1	none	7.42282110118e-05
T035a	T040	TRUE	TRUE	0	0	1	1	none	0.0001279980919941
T035b	T040	FALSE	FALSE	0	0	1	1	none	2.23050170758e-05
S002	T056	FALSE	FALSE	0	0	1	1	none	3.00555778777e-05
S007	T056	FALSE	FALSE	0	0	1	1	none	8.14028115243e-05
S021	T056	FALSE	FALSE	0	0	1	1	none	2.78265469159e-05
S024	T056	FALSE	FALSE	0	0	1	1	none	2.7441247897e-05
S025	T056	FALSE	FALSE	0	0	1	1	none	3.14677890127e-05
S026	T056	FALSE	FALSE	0	0	1	1	none	1.69852103486e-05
S038	T056	FALSE	FALSE	0	0	1	1	none	8.16171632371e-05
S039	T056	FALSE	FALSE	0	0	1	1	none	2.89674682209e-05
S040	T056	FALSE	FALSE	0	0	1	1	none	0.0001308142882222
S042	T056	FALSE	FALSE	0	0	1	1	none	2.72780918311e-05
S071	T056	FALSE	FALSE	0	0	1	1	none	0.0001218902296523
S078	T056	FALSE	FALSE	0	0	1	1	none	2.56537681197e-05
S081	T056	FALSE	FALSE	0	0	1	1	none	2.69963363508e-05
S085	T056	FALSE	FALSE	0	0	1	1	none	0.0001267956475157
S087	T056	FALSE	FALSE	0	0	1	1	none	0.0001320590408686
S093	T056	FALSE	FALSE	0	0	1	1	none	0.0001065860086834
S097	T056	FALSE	FALSE	0	0	1	1	none	2.81762372707e-05
S102	T056	FALSE	FALSE	0	0	1	1	none	0.0001318608254285
S106	T056	FALSE	FALSE	0	0	1	1	none	2.65270950637e-05
S130	T056	FALSE	FALSE	0	0	1	1	none	0.0001318488468705
T009	T056	TRUE	TRUE	1	0	1	1	anc	2.365784775e-06
T010	T056	FALSE	FALSE	0	0	1	1	none	7.9888792607e-06
T013	T056	FALSE	FALSE	0	0	1	1	none	8.86477104279e-05
T014	T056	FALSE	FALSE	0	0	1	1	none	2.79228412759e-05
T020	T056	FALSE	FALSE	0	0	1	1	none	8.61126726722e-05
T021	T056	FALSE	FALSE	0	0	1	1	none	9.8352694381e-06
T028	T056	FALSE	FALSE	0	0	1	1	none	8.17220705103e-05
T035a	T056	FALSE	FALSE	0	0	1	1	none	0.0001354919514926
T035b	T056	FALSE	FALSE	0	0	1	1	none	7.9888792607e-06
T040	T056	FALSE	FALSE	0	0	1	1	none	2.78644852729e-05
S002	T059	TRUE	TRUE	0	0	1	1	none	0.0001283500471086
S007	T059	TRUE	TRUE	0	0	1	1	none	0.0001242160828152
S021	T059	TRUE	TRUE	0	0	1	1	none	0.0001261210161468
S024	T059	TRUE	TRUE	0	0	1	1	none	0.0001257357171279
S025	T059	TRUE	TRUE	0	0	1	1	none	0.0001319803361356
S026	T059	TRUE	TRUE	0	0	1	1	none	0.0001204833135555
S038	T059	TRUE	TRUE	0	0	1	1	none	0.000124430434528
S039	T059	TRUE	TRUE	0	0	1	1	none	0.0001272619374518
S040	T059	TRUE	TRUE	0	0	1	1	none	4.0532313119e-06
S042	T059	TRUE	TRUE	0	0	1	1	none	0.000125572561062
S071	T059	TRUE	TRUE	0	0	1	1	none	3.30015358256e-05
S078	T059	TRUE	TRUE	0	0	1	1	none	0.0001239482373506
S081	T059	TRUE	TRUE	0	0	1	1	none	0.0001252908055817
S085	T059	TRUE	TRUE	0	0	1	1	none	5.04381728066e-05
S087	T059	TRUE	TRUE	0	0	1	1	none	5.57015661595e-05
S093	T059	TRUE	TRUE	0	0	1	1	none	2.82815108507e-05
S097	T059	TRUE	TRUE	0	0	1	1	none	0.0001286887843936
S102	T059	TRUE	TRUE	0	0	1	1	none	7.5291795818e-06
S106	T059	TRUE	TRUE	0	0	1	1	none	0.0001248215642946
S130	T059	TRUE	TRUE	0	0	1	1	none	5.54913721614e-05
T009	T059	FALSE	FALSE	0	0	1	1	none	0.0001276429126319
T010	T059	FALSE	FALSE	0	0	1	1	none	0.0001268786402734
T013	T059	FALSE	FALSE	0	0	1	1	none	0.0001314609817188
T014	T059	TRUE	TRUE	0	0	1	1	none	0.0001262173105068
T020	T059	TRUE	TRUE	0	0	1	1	none	0.0001289259439631
T021	T059	FALSE	FALSE	0	0	1	1	none	0.000127510324919
T028	T059	TRUE	TRUE	0	0	1	1	none	0.0001245353418012
T035a	T059	TRUE	TRUE	0	0	1	1	none	5.91344767835e-05
T035b	T059	FALSE	FALSE	0	0	1	1	none	0.0001280933458052
T040	T059	TRUE	TRUE	0	0	1	1	none	0.0001261589545038
T056	T059	FALSE	FALSE	0	0	1	1	none	0.0001336528140023
S002	T065	TRUE	TRUE	0	0	1	1	none	7.85006326046e-05
S007	T065	TRUE	TRUE	0	0	1	1	none	5.3465646332e-05
S021	T065	TRUE	TRUE	0	0	1	1	none	7.62716016428e-05
S024	T065	TRUE	TRUE	0	0	1	1	none	7.58863026239e-05
S025	T065	TRUE	TRUE	0	0	1	1	none	8.21309216316e-05
S026	T065	TRUE	TRUE	0	0	1	1	none	7.06338990515e-05
S038	T065	TRUE	TRUE	0	0	1	1	none	5.639094473e-06
S039	T065	TRUE	TRUE	0	0	1	1	none	7.74125229478e-05
S040	T065	TRUE	TRUE	0	0	1	1	none	0.0001237781450091
S042	T065	TRUE	TRUE	0	0	1	1	none	7.5723146558e-05
S071	T065	TRUE	TRUE	0	0	1	1	none	0.0001148540864392
S078	T065	TRUE	TRUE	0	0	1	1	none	7.40988228466e-05
S081	T065	TRUE	TRUE	0	0	1	1	none	7.54413910777e-05
S085	T065	TRUE	TRUE	0	0	1	1	none	0.0001197595043026
S087	T065	TRUE	TRUE	0	0	1	1	none	0.0001250228976555
S093	T065	TRUE	TRUE	0	0	1	1	none	9.95498654703e-05
S097	T065	TRUE	TRUE	0	0	1	1	none	7.88393698896e-05
S102	T065	TRUE	TRUE	0	0	1	1	none	0.0001248246822154
S106	T065	TRUE	TRUE	0	0	1	1	none	7.49721497906e-05
S130	T065	TRUE	TRUE	0	0	1	1	none	0.0001248127036574
T009	T065	FALSE	FALSE	0	0	1	1	none	7.77934981279e-05
T010	T065	FALSE	FALSE	0	0	1	1	none	7.70292257694e-05
T013	T065	FALSE	FALSE	0	0	1	1	none	7.9643400636e-06
T014	T065	TRUE	TRUE	0	0	1	1	none	7.63678960028e-05
T020	T065	TRUE	TRUE	0	0	1	1	none	1.01346039081e-05
T021	T065	FALSE	FALSE	0	0	1	1	none	7.7660910415e-05
T028	T065	TRUE	TRUE	0	0	1	1	none	5.3784905318e-05
T035a	T065	TRUE	TRUE	0	0	1	1	none	0.0001284558082795
T035b	T065	FALSE	FALSE	0	0	1	1	none	7.82439313012e-05
T040	T065	TRUE	TRUE	0	0	1	1	none	7.63095399998e-05
T056	T065	FALSE	FALSE	0	0	1	1	none	8.38033994983e-05
T059	T065	TRUE	TRUE	0	0	1	1	none	0.0001266166707892
S002	T069	TRUE	TRUE	0	0	1	1	none	0.0001285761615868
S007	T069	TRUE	TRUE	0	0	1	1	none	0.0001244421972934
S021	T069	TRUE	TRUE	0	0	1	1	none	0.000126347130625
S024	T069	TRUE	TRUE	0	0	1	1	none	0.0001259618316061
S025	T069	TRUE	TRUE	0	0	1	1	none	0.0001322064506138
S026	T069	TRUE	TRUE	0	0	1	1	none	0.0001207094280337
S038	T069	TRUE	TRUE	0	0	1	1	none	0.0001246565490062
S039	T069	TRUE	TRUE	0	0	1	1	none	0.00012748805193
S040	T069	TRUE	TRUE	0	0	1	1	none	4.21517088737e-05
S042	T069	TRUE	TRUE	0	0	1	1	none	0.0001257986755402
S071	T069	TRUE	TRUE	0	0	1	1	none	1.44181098918e-05
S078	T069	TRUE	TRUE	0	0	1	1	none	0.0001241743518288
S081	T069	TRUE	TRUE	0	0	1	1	none	0.0001255169200599
S085	T069	TRUE	TRUE	0	0	1	1	none	5.06642872848e-05
S087	T069	TRUE	TRUE	0	0	1	1	none	5.59276806377e-05
S093	T069	TRUE	TRUE	0	0	1	1	none	2.85076253289e-05
S097	T069	TRUE	TRUE	0	0	1	1	none	0.0001289148988718
S102	T069	TRUE	TRUE	0	0	1	1	none	4.319824608e-05
S106	T069	TRUE	TRUE	0	0	1	1	none	0.0001250476787728
S130	T069	TRUE	TRUE	0	0	1	1	none	5.57174866396e-05
T009	T069	FALSE	FALSE	0	0	1	1	none	0.0001278690271101
T010	T069	FALSE	FALSE	0	0	1	1	none	0.0001271047547516
T013	T069	FALSE	FALSE	0	0	1	1	none	0.000131687096197
T014	T069	TRUE	TRUE	0	0	1	1	none	0.000126443424985
T020	T069	TRUE	TRUE	0	0	1	1	none	0.0001291520584413
T021	T069	FALSE	FALSE	0	0	1	1	none	0.0001277364393972
T028	T069	TRUE	TRUE	0	0	1	1	none	0.0001247614562794
T035a	T069	TRUE	TRUE	0	0	1	1	none	5.93605912617e-05
T035b	T069	FALSE	FALSE	0	0	1	1	none	0.0001283194602834
T040	T069	TRUE	TRUE	0	0	1	1	none	0.000126385068982
T056	T069	FALSE	FALSE	0	0	1	1	none	0.0001338789284805
T059	T069	TRUE	TRUE	0	0	1	1	none	4.49902346538e-05
T065	T069	TRUE	TRUE	0	0	1	1	none	0.0001268427852674
S002	T073	FALSE	FALSE	0	0	1	1	none	2.45204415603e-05
S007	T073	FALSE	FALSE	0	0	1	1	none	7.58676752069e-05
S021	T073	FALSE	FALSE	0	0	1	1	none	2.22914105985e-05
S024	T073	FALSE	FALSE	0	0	1	1	none	2.19061115796e-05
S025	T073	FALSE	FALSE	0	0	1	1	none	2.59326526953e-05
S026	T073	FALSE	FALSE	0	0	1	1	none	1.14500740312e-05
S038	T073	FALSE	FALSE	0	0	1	1	none	7.60820269197e-05
S039	T073	FALSE	FALSE	0	0	1	1	none	2.34323319035e-05
S040	T073	FALSE	FALSE	0	0	1	1	none	0.0001252791519048
S042	T073	FALSE	FALSE	0	0	1	1	none	2.17429555137e-05
S071	T073	FALSE	FALSE	0	0	1	1	none	0.0001163550933349
S078	T073	FALSE	FALSE	0	0	1	1	none	2.01186318023e-05
S081	T073	FALSE	FALSE	0	0	1	1	none	2.14612000334e-05
S085	T073	FALSE	FALSE	0	0	1	1	none	0.0001212605111983
S087	T073	FALSE	FALSE	0	0	1	1	none	0.0001265239045512
S093	T073	FALSE	FALSE	0	0	1	1	none	0.000101050872366
S097	T073	FALSE	FALSE	0	0	1	1	none	2.26411009533e-05
S102	T073	FALSE	FALSE	0	0	1	1	none	0.0001263256891111
S106	T073	FALSE	FALSE	0	0	1	1	none	2.09919587463e-05
S130	T073	FALSE	FALSE	0	0	1	1	none	0.0001263137105531
T009	T073	FALSE	FALSE	0	0	1	1	none	4.4327208336e-06
T010	T073	FALSE	FALSE	0	0	1	1	none	3.6684484751e-06
T013	T073	FALSE	FALSE	0	0	1	1	none	8.31125741105e-05
T014	T073	FALSE	FALSE	0	0	1	1	none	2.23877049585e-05
T020	T073	FALSE	FALSE	0	0	1	1	none	8.05775363548e-05
T021	T073	TRUE	TRUE	0	0	1	1	none	1.8220582977e-06
T028	T073	FALSE	FALSE	0	0	1	1	none	7.61869341929e-05
T035a	T073	FALSE	FALSE	0	0	1	1	none	0.0001299568151752
T035b	T073	FALSE	FALSE	0	0	1	1	none	4.8831540069e-06
T040	T073	FALSE	FALSE	0	0	1	1	none	2.23293489555e-05
T056	T073	FALSE	FALSE	0	0	1	1	none	1.0442622204e-05
T059	T073	FALSE	FALSE	0	0	1	1	none	0.0001281176776849
T065	T073	FALSE	FALSE	0	0	1	1	none	7.82682631809e-05
T069	T073	FALSE	FALSE	0	0	1	1	none	0.0001283437921631
S002	T075	TRUE	TRUE	0	0	1	1	none	7.06401251746e-05
S007	T075	TRUE	TRUE	0	0	1	1	none	6.5002951526e-05
S021	T075	TRUE	TRUE	0	0	1	1	none	6.84110942128e-05
S024	T075	TRUE	TRUE	0	0	1	1	none	6.80257951939e-05
S025	T075	TRUE	TRUE	0	0	1	1	none	7.42704142016e-05
S026	T075	TRUE	TRUE	0	0	1	1	none	6.27733916215e-05
S038	T075	TRUE	TRUE	0	0	1	1	none	6.52173032388e-05
S039	T075	TRUE	TRUE	0	0	1	1	none	6.95520155178e-05
S040	T075	TRUE	TRUE	0	0	1	1	none	0.0001159176375791
S042	T075	TRUE	TRUE	0	0	1	1	none	6.7862639128e-05
S071	T075	TRUE	TRUE	0	0	1	1	none	0.0001069935790092
S078	T075	TRUE	TRUE	0	0	1	1	none	6.62383154166e-05
S081	T075	TRUE	TRUE	0	0	1	1	none	6.75808836477e-05
S085	T075	TRUE	TRUE	0	0	1	1	none	0.0001118989968726
S087	T075	TRUE	TRUE	0	0	1	1	none	0.0001171623902255
S093	T075	TRUE	TRUE	0	0	1	1	none	9.16893580403e-05
S097	T075	TRUE	TRUE	0	0	1	1	none	7.09788624596e-05
S102	T075	TRUE	TRUE	0	0	1	1	none	0.0001169641747854
S106	T075	TRUE	TRUE	0	0	1	1	none	6.71116423606e-05
S130	T075	TRUE	TRUE	0	0	1	1	none	0.0001169521962274
T009	T075	FALSE	FALSE	0	0	1	1	none	6.99329906979e-05
T010	T075	FALSE	FALSE	0	0	1	1	none	6.91687183394e-05
T013	T075	FALSE	FALSE	0	0	1	1	none	7.22478504296e-05
T014	T075	TRUE	TRUE	0	0	1	1	none	6.85073885728e-05
T020	T075	TRUE	TRUE	0	0	1	1	none	6.97128126739e-05
T021	T075	FALSE	FALSE	0	0	1	1	none	6.9800402985e-05
T028	T075	TRUE	TRUE	0	0	1	1	none	6.5322210512e-05
T035a	T075	TRUE	TRUE	0	0	1	1	none	0.0001205953008495
T035b	T075	FALSE	FALSE	0	0	1	1	none	7.03834238712e-05
T040	T075	TRUE	TRUE	0	0	1	1	none	6.84490325698e-05
T056	T075	FALSE	FALSE	0	0	1	1	none	7.59428920683e-05
T059	T075	TRUE	TRUE	0	0	1	1	none	0.0001187561633592
T065	T075	TRUE	TRUE	0	0	1	1	none	6.74035395e-05
T069	T075	TRUE	TRUE	0	0	1	1	none	0.0001189822778374
T073	T075	FALSE	FALSE	0	0	1	1	none	7.04077557509e-05
S002	T077	FALSE	FALSE	0	0	1	1	none	2.45204415603e-05
S007	T077	FALSE	FALSE	0	0	1	1	none	7.58676752069e-05
S021	T077	FALSE	FALSE	0	0	1	1	none	2.22914105985e-05
S024	T077	FALSE	FALSE	0	0	1	1	none	2.19061115796e-05
S025	T077	FALSE	FALSE	0	0	1	1	none	2.59326526953e-05
S026	T077	FALSE	FALSE	0	0	1	1	none	1.14500740312e-05
S038	T077	FALSE	FALSE	0	0	1	1	none	7.60820269197e-05
S039	T077	FALSE	FALSE	0	0	1	1	none	2.34323319035e-05
S040	T077	FALSE	FALSE	0	0	1	1	none	0.0001252791519048
S042	T077	FALSE	FALSE	0	0	1	1	none	2.17429555137e-05
S071	T077	FALSE	FALSE	0	0	1	1	none	0.0001163550933349
S078	T077	FALSE	FALSE	0	0	1	1	none	2.01186318023e-05
S081	T077	FALSE	FALSE	0	0	1	1	none	2.14612000334e-05
S085	T077	FALSE	FALSE	0	0	1	1	none	0.0001212605111983
S087	T077	FALSE	FALSE	0	0	1	1	none	0.0001265239045512
S093	T077	FALSE	FALSE	0	0	1	1	none	0.000101050872366
S097	T077	FALSE	FALSE	0	0	1	1	none	2.26411009533e-05
S102	T077	FALSE	FALSE	0	0	1	1	none	0.0001263256891111
S106	T077	FALSE	FALSE	0	0	1	1	none	2.09919587463e-05
S130	T077	FALSE	FALSE	0	0	1	1	none	0.0001263137105531
T009	T077	FALSE	FALSE	0	0	1	1	none	4.4327208336e-06
T010	T077	FALSE	FALSE	0	0	1	1	none	3.6684484751e-06
T013	T077	FALSE	FALSE	0	0	1	1	none	8.31125741105e-05
T014	T077	FALSE	FALSE	0	0	1	1	none	2.23877049585e-05
T020	T077	FALSE	FALSE	0	0	1	1	none	8.05775363548e-05
T021	T077	TRUE	TRUE	0	0	1	1	none	1.8220582977e-06
T028	T077	FALSE	FALSE	0	0	1	1	none	7.61869341929e-05
T035a	T077	FALSE	FALSE	0	0	1	1	none	0.0001299568151752
T035b	T077	FALSE	FALSE	0	0	1	1	none	4.8831540069e-06
T040	T077	FALSE	FALSE	0	0	1	1	none	2.23293489555e-05
T056	T077	FALSE	FALSE	0	0	1	1	none	1.0442622204e-05
T059	T077	FALSE	FALSE	0	0	1	1	none	0.0001281176776849
T065	T077	FALSE	FALSE	0	0	1	1	none	7.82682631809e-05
T069	T077	FALSE	FALSE	0	0	1	1	none	0.0001283437921631
T073	T077	TRUE	TRUE	0	0	1	1	none	1.2147055318e-06
T075	T077	FALSE	FALSE	0	0	1	1	none	7.04077557509e-05
S002	T087	FALSE	FALSE	0	0	1	1	none	2.51952586764e-05
S007	T087	FALSE	FALSE	0	0	1	1	none	7.6542492323e-05
S021	T087	FALSE	FALSE	0	0	1	1	none	2.29662277146e-05
S024	T087	FALSE	FALSE	0	0	1	1	none	2.25809286957e-05
S025	T087	FALSE	FALSE	0	0	1	1	none	2.66074698114e-05
S026	T087	FALSE	FALSE	0	0	1	1	none	1.21248911473e-05
S038	T087	FALSE	FALSE	0	0	1	1	none	7.67568440358e-05
S039	T087	FALSE	FALSE	0	0	1	1	none	2.41071490196e-05
S040	T087	FALSE	FALSE	0	0	1	1	none	0.0001259539690209
S042	T087	FALSE	FALSE	0	0	1	1	none	2.24177726298e-05
S071	T087	FALSE	FALSE	0	0	1	1	none	0.000117029910451
S078	T087	FALSE	FALSE	0	0	1	1	none	2.07934489184e-05
S081	T087	FALSE	FALSE	0	0	1	1	none	2.21360171495e-05
S085	T087	FALSE	FALSE	0	0	1	1	none	0.0001219353283144
S087	T087	FALSE	FALSE	0	0	1	1	none	0.0001271987216673
S093	T087	FALSE	FALSE	0	0	1	1	none	0.0001017256894821
S097	T087	FALSE	FALSE	0	0	1	1	none	2.33159180694e-05
S102	T087	FALSE	FALSE	0	0	1	1	none	0.0001270005062272
S106	T087	FALSE	FALSE	0	0	1	1	none	2.16667758624e-05
S130	T087	FALSE	FALSE	0	0	1	1	none	0.0001269885276692
T009	T087	FALSE	FALSE	0	0	1	1	none	5.1075379497e-06
T010	T087	FALSE	FALSE	0	0	1	1	none	4.3432655912e-06
T013	T087	FALSE	FALSE	0	0	1	1	none	8.37873912266e-05
T014	T087	FALSE	FALSE	0	0	1	1	none	2.30625220746e-05
T020	T087	FALSE	FALSE	0	0	1	1	none	8.12523534709e-05
T021	T087	FALSE	FALSE	0	0	1	1	none	3.760244705e-06
T028	T087	FALSE	FALSE	0	0	1	1	none	7.6861751309e-05
T035a	T087	FALSE	FALSE	0	0	1	1	none	0.0001306316322913
T035b	T087	FALSE	FALSE	0	0	1	1	none	5.557971123e-06
T040	T087	FALSE	FALSE	0	0	1	1	none	2.30041660716e-05
T056	T087	FALSE	FALSE	0	0	1	1	none	1.11174393201e-05
T059	T087	FALSE	FALSE	0	0	1	1	none	0.000128792494801
T065	T087	FALSE	FALSE	0	0	1	1	none	7.8943080297e-05
T069	T087	FALSE	FALSE	0	0	1	1	none	0.0001290186092792
T073	T087	FALSE	FALSE	0	0	1	1	none	4.3675974709e-06
T075	T087	FALSE	FALSE	0	0	1	1	none	7.1082572867e-05
T077	T087	FALSE	FALSE	0	0	1	1	none	4.3675974709e-06
S002	T095	TRUE	TRUE	0	0	1	1	none	0.0001260292036897
S007	T095	TRUE	TRUE	0	0	1	1	none	0.0001218952393963
S021	T095	TRUE	TRUE	0	0	1	1	none	0.0001238001727279
S024	T095	TRUE	TRUE	0	0	1	1	none	0.000123414873709
S025	T095	TRUE	TRUE	0	0	1	1	none	0.0001296594927167
S026	T095	TRUE	TRUE	0	0	1	1	none	0.0001181624701366
S038	T095	TRUE	TRUE	0	0	1	1	none	0.0001221095911091
S039	T095	TRUE	TRUE	0	0	1	1	none	0.0001249410940329
S040	T095	TRUE	TRUE	0	0	1	1	none	5.21359700942e-05
S042	T095	TRUE	TRUE	0	0	1	1	none	0.0001232517176431
S071	T095	TRUE	TRUE	0	0	1	1	none	4.32119115243e-05
S078	T095	TRUE	TRUE	0	0	1	1	none	0.0001216273939317
S081	T095	TRUE	TRUE	0	0	1	1	none	0.0001229699621628
S085	T095	TRUE	TRUE	0	0	1	1	none	2.70545265477e-05
S087	T095	TRUE	TRUE	0	0	1	1	none	3.1564813488e-06
S093	T095	TRUE	TRUE	0	0	1	1	none	2.79076905554e-05
S097	T095	TRUE	TRUE	0	0	1	1	none	0.0001263679409747
S102	T095	TRUE	TRUE	0	0	1	1	none	5.31825073005e-05
S106	T095	TRUE	TRUE	0	0	1	1	none	0.0001225007208757
S130	T095	TRUE	TRUE	0	0	1	1	none	1.7315818189e-06
T009	T095	FALSE	FALSE	0	0	1	1	none	0.000125322069213
T010	T095	FALSE	FALSE	0	0	1	1	none	0.0001245577968545
T013	T095	FALSE	FALSE	0	0	1	1	none	0.0001291401382999
T014	T095	TRUE	TRUE	0	0	1	1	none	0.0001238964670879
T020	T095	TRUE	TRUE	0	0	1	1	none	0.0001266051005442
T021	T095	FALSE	FALSE	0	0	1	1	none	0.0001251894815001
T028	T095	TRUE	TRUE	0	0	1	1	none	0.0001222144983823
T035a	T095	TRUE	TRUE	0	0	1	1	none	7.8040975046e-06
T035b	T095	FALSE	FALSE	0	0	1	1	none	0.0001257725023863
T040	T095	TRUE	TRUE	0	0	1	1	none	0.0001238381110849
T056	T095	FALSE	FALSE	0	0	1	1	none	0.0001313319705834
T059	T095	TRUE	TRUE	0	0	1	1	none	5.49744958743e-05
T065	T095	TRUE	TRUE	0	0	1	1	none	0.0001242958273703
T069	T095	TRUE	TRUE	0	0	1	1	none	5.52006103525e-05
T073	T095	FALSE	FALSE	0	0	1	1	none	0.000125796834266
T075	T095	TRUE	TRUE	0	0	1	1	none	0.0001164353199403
T077	T095	FALSE	FALSE	0	0	1	1	none	0.000125796834266
T087	T095	FALSE	FALSE	0	0	1	1	none	0.0001264716513821
S002	T099a	TRUE	TRUE	0	0	1	1	none	0.0001260487938919
S007	T099a	TRUE	TRUE	0	0	1	1	none	0.0001219148295985
S021	T099a	TRUE	TRUE	0	0	1	1	none	0.0001238197629301
S024	T099a	TRUE	TRUE	0	0	1	1	none	0.0001234344639112
S025	T099a	TRUE	TRUE	0	0	1	1	none	0.0001296790829189
S026	T099a	TRUE	TRUE	0	0	1	1	none	0.0001181820603388
S038	T099a	TRUE	TRUE	0	0	1	1	none	0.0001221291813113
S039	T099a	TRUE	TRUE	0	0	1	1	none	0.0001249606842351
S040	T099a	TRUE	TRUE	0	0	1	1	none	5.21555602964e-05
S042	T099a	TRUE	TRUE	0	0	1	1	none	0.0001232713078453
S071	T099a	TRUE	TRUE	0	0	1	1	none	4.32315017265e-05
S078	T099a	TRUE	TRUE	0	0	1	1	none	0.0001216469841339
S081	T099a	TRUE	TRUE	0	0	1	1	none	0.000122989552365
S085	T099a	TRUE	TRUE	0	0	1	1	none	2.70741167499e-05
S087	T099a	TRUE	TRUE	0	0	1	1	none	4.3907770828e-06
S093	T099a	TRUE	TRUE	0	0	1	1	none	2.79272807576e-05
S097	T099a	TRUE	TRUE	0	0	1	1	none	0.0001263875311769
S102	T099a	TRUE	TRUE	0	0	1	1	none	5.32020975027e-05
S106	T099a	TRUE	TRUE	0	0	1	1	none	0.0001225203110779
S130	T099a	TRUE	TRUE	0	0	1	1	none	4.1805830847e-06
T009	T099a	FALSE	FALSE	0	0	1	1	none	0.0001253416594152
T010	T099a	FALSE	FALSE	0	0	1	1	none	0.0001245773870567
T013	T099a	FALSE	FALSE	0	0	1	1	none	0.0001291597285021
T014	T099a	TRUE	TRUE	0	0	1	1	none	0.0001239160572901
T020	T099a	TRUE	TRUE	0	0	1	1	none	0.0001266246907464
T021	T099a	FALSE	FALSE	0	0	1	1	none	0.0001252090717023
T028	T099a	TRUE	TRUE	0	0	1	1	none	0.0001222340885845
T035a	T099a	TRUE	TRUE	0	0	1	1	none	6.608982175e-06
T035b	T099a	FALSE	FALSE	0	0	1	1	none	0.0001257920925885
T040	T099a	TRUE	TRUE	0	0	1	1	none	0.0001238577012871
T056	T099a	FALSE	FALSE	0	0	1	1	none	0.0001313515607856
T059	T099a	TRUE	TRUE	0	0	1	1	none	5.49940860765e-05
T065	T099a	TRUE	TRUE	0	0	1	1	none	0.0001243154175725
T069	T099a	TRUE	TRUE	0	0	1	1	none	5.52202005547e-05
T073	T099a	FALSE	FALSE	0	0	1	1	none	0.0001258164244682
T075	T099a	TRUE	TRUE	0	0	1	1	none	0.0001164549101425
T077	T099a	FALSE	FALSE	0	0	1	1	none	0.0001258164244682
T087	T099a	FALSE	FALSE	0	0	1	1	none	0.0001264912415843
T095	T099a	TRUE	TRUE	0	0	1	1	none	3.6637067976e-06
S002	T102	FALSE	FALSE	0	0	1	1	none	0.0001301561600082
S007	T102	FALSE	FALSE	0	0	1	1	none	0.0001260221957148
S021	T102	FALSE	FALSE	0	0	1	1	none	0.0001279271290464
S024	T102	FALSE	FALSE	0	0	1	1	none	0.0001275418300275
S025	T102	FALSE	FALSE	0	0	1	1	none	0.0001337864490352
S026	T102	FALSE	FALSE	0	0	1	1	none	0.0001222894264551
S038	T102	FALSE	FALSE	0	0	1	1	none	0.0001262365474276
S039	T102	FALSE	FALSE	0	0	1	1	none	0.0001290680503514
S040	T102	FALSE	FALSE	0	0	1	1	none	5.62629264127e-05
S042	T102	FALSE	FALSE	0	0	1	1	none	0.0001273786739616
S071	T102	FALSE	FALSE	0	0	1	1	none	4.73388678428e-05
S078	T102	FALSE	FALSE	0	0	1	1	none	0.0001257543502502
S081	T102	FALSE	FALSE	0	0	1	1	none	0.0001270969184813
S085	T102	FALSE	FALSE	0	0	1	1	none	3.11814828662e-05
S087	T102	FALSE	FALSE	0	0	1	1	none	7.2834376673e-06
S093	T102	FALSE	FALSE	0	0	1	1	none	3.20346468739e-05
S097	T102	FALSE	FALSE	0	0	1	1	none	0.0001304948972932
S102	T102	FALSE	FALSE	0	0	1	1	none	5.7309463619e-05
S106	T102	FALSE	FALSE	0	0	1	1	none	0.0001266276771942
S130	T102	FALSE	FALSE	0	0	1	1	none	5.8585381374e-06
T009	T102	FALSE	FALSE	0	0	1	1	none	0.0001294490255315
T010	T102	FALSE	FALSE	0	0	1	1	none	0.000128684753173
T013	T102	FALSE	FALSE	0	0	1	1	none	0.0001332670946184
T014	T102	FALSE	FALSE	0	0	1	1	none	0.0001280234234064
T020	T102	FALSE	FALSE	0	0	1	1	none	0.0001307320568627
T021	T102	FALSE	FALSE	0	0	1	1	none	0.0001293164378186
T028	T102	FALSE	FALSE	0	0	1	1	none	0.0001263414547008
T035a	T102	FALSE	FALSE	0	0	1	1	none	1.19310538231e-05
T035b	T102	FALSE	FALSE	0	0	1	1	none	0.0001298994587048
T040	T102	FALSE	FALSE	0	0	1	1	none	0.0001279650674034
T056	T102	FALSE	FALSE	0	0	1	1	none	0.0001354589269019
T059	T102	FALSE	FALSE	0	0	1	1	none	5.91014521928e-05
T065	T102	FALSE	FALSE	0	0	1	1	none	0.0001284227836888
T069	T102	FALSE	FALSE	0	0	1	1	none	5.9327566671e-05
T073	T102	FALSE	FALSE	0	0	1	1	none	0.0001299237905845
T075	T102	FALSE	FALSE	0	0	1	1	none	0.0001205622762588
T077	T102	FALSE	FALSE	0	0	1	1	none	0.0001299237905845
T087	T102	FALSE	FALSE	0	0	1	1	none	0.0001305986077006
T095	T102	TRUE	TRUE	1	0	1	1	anc	6.073527659e-07
T099a	T102	FALSE	FALSE	0	0	1	1	none	7.7906631161e-06
S002	T104	FALSE	FALSE	0	0	1	1	none	7.62671001124001e-05
S007	T104	FALSE	FALSE	0	0	1	1	none	3.93837476218e-05
S021	T104	FALSE	FALSE	0	0	1	1	none	7.40380691506e-05
S024	T104	FALSE	FALSE	0	0	1	1	none	7.36527701317e-05
S025	T104	FALSE	FALSE	0	0	1	1	none	7.98973891394e-05
S026	T104	FALSE	FALSE	0	0	1	1	none	6.84003665593e-05
S038	T104	FALSE	FALSE	0	0	1	1	none	5.14464655526e-05
S039	T104	FALSE	FALSE	0	0	1	1	none	7.51789904556e-05
S040	T104	FALSE	FALSE	0	0	1	1	none	0.0001215446125169
S042	T104	FALSE	FALSE	0	0	1	1	none	7.34896140658001e-05
S071	T104	FALSE	FALSE	0	0	1	1	none	0.000112620553947
S078	T104	FALSE	FALSE	0	0	1	1	none	7.18652903544e-05
S081	T104	FALSE	FALSE	0	0	1	1	none	7.32078585855e-05
S085	T104	FALSE	FALSE	0	0	1	1	none	0.0001175259718104
S087	T104	FALSE	FALSE	0	0	1	1	none	0.0001227893651633
S093	T104	FALSE	FALSE	0	0	1	1	none	9.73163329781001e-05
S097	T104	FALSE	FALSE	0	0	1	1	none	7.66058373974e-05
S102	T104	FALSE	FALSE	0	0	1	1	none	0.0001225911497232
S106	T104	FALSE	FALSE	0	0	1	1	none	7.27386172984001e-05
S130	T104	FALSE	FALSE	0	0	1	1	none	0.0001225791711652
T009	T104	FALSE	FALSE	0	0	1	1	none	7.55599656357e-05
T010	T104	FALSE	FALSE	0	0	1	1	none	7.47956932772e-05
T013	T104	FALSE	FALSE	0	0	1	1	none	5.84770127434e-05
T014	T104	FALSE	FALSE	0	0	1	1	none	7.41343635106e-05
T020	T104	FALSE	FALSE	0	0	1	1	none	5.59419749877e-05
T021	T104	FALSE	FALSE	0	0	1	1	none	7.54273779228e-05
T028	T104	FALSE	FALSE	0	0	1	1	none	3.64333433618e-05
T035a	T104	FALSE	FALSE	0	0	1	1	none	0.0001262222757873
T035b	T104	FALSE	FALSE	0	0	1	1	none	7.6010398809e-05
T040	T104	FALSE	FALSE	0	0	1	1	none	7.40760075076001e-05
T056	T104	FALSE	FALSE	0	0	1	1	none	8.15698670061e-05
T059	T104	FALSE	FALSE	0	0	1	1	none	0.000124383138297
T065	T104	FALSE	FALSE	0	0	1	1	none	5.36327018138e-05
T069	T104	FALSE	FALSE	0	0	1	1	none	0.0001246092527752
T073	T104	FALSE	FALSE	0	0	1	1	none	7.60347306887e-05
T075	T104	FALSE	FALSE	0	0	1	1	none	6.51700070078e-05
T077	T104	FALSE	FALSE	0	0	1	1	none	7.60347306887e-05
T087	T104	FALSE	FALSE	0	0	1	1	none	7.67095478048e-05
T095	T104	FALSE	FALSE	0	0	1	1	none	0.0001220622948781
T099a	T104	FALSE	FALSE	0	0	1	1	none	0.0001220818850803
T102	T104	FALSE	FALSE	0	0	1	1	none	0.0001261892511966
S002	T105	FALSE	FALSE	0	0	1	1	none	8.03226909023e-05
S007	T105	FALSE	FALSE	0	0	1	1	none	5.52877046297e-05
S021	T105	FALSE	FALSE	0	0	1	1	none	7.80936599405e-05
S024	T105	FALSE	FALSE	0	0	1	1	none	7.77083609216e-05
S025	T105	FALSE	FALSE	0	0	1	1	none	8.39529799293e-05
S026	T105	FALSE	FALSE	0	0	1	1	none	7.24559573492e-05
S038	T105	FALSE	FALSE	0	0	1	1	none	7.4611527707e-06
S039	T105	FALSE	FALSE	0	0	1	1	none	7.92345812455e-05
S040	T105	FALSE	FALSE	0	0	1	1	none	0.0001256002033068
S042	T105	FALSE	FALSE	0	0	1	1	none	7.75452048557e-05
S071	T105	FALSE	FALSE	0	0	1	1	none	0.0001166761447369
S078	T105	FALSE	FALSE	0	0	1	1	none	7.59208811443e-05
S081	T105	FALSE	FALSE	0	0	1	1	none	7.72634493754e-05
S085	T105	FALSE	FALSE	0	0	1	1	none	0.0001215815626003
S087	T105	FALSE	FALSE	0	0	1	1	none	0.0001268449559532
S093	T105	FALSE	FALSE	0	0	1	1	none	0.000101371923768
S097	T105	FALSE	FALSE	0	0	1	1	none	8.06614281873e-05
S102	T105	FALSE	FALSE	0	0	1	1	none	0.0001266467405131
S106	T105	FALSE	FALSE	0	0	1	1	none	7.67942080883e-05
S130	T105	FALSE	FALSE	0	0	1	1	none	0.0001266347619551
T009	T105	FALSE	FALSE	0	0	1	1	none	7.96155564256e-05
T010	T105	FALSE	FALSE	0	0	1	1	none	7.88512840671e-05
T013	T105	FALSE	FALSE	0	0	1	1	none	9.7863983613e-06
T014	T105	FALSE	FALSE	0	0	1	1	none	7.81899543005e-05
T020	T105	FALSE	FALSE	0	0	1	1	none	1.19566622058e-05
T021	T105	FALSE	FALSE	0	0	1	1	none	7.94829687127e-05
T028	T105	FALSE	FALSE	0	0	1	1	none	5.56069636157e-05
T035a	T105	FALSE	FALSE	0	0	1	1	none	0.0001302778665772
T035b	T105	FALSE	FALSE	0	0	1	1	none	8.00659895989e-05
T040	T105	FALSE	FALSE	0	0	1	1	none	7.81315982975e-05
T056	T105	FALSE	FALSE	0	0	1	1	none	8.5625457796e-05
T059	T105	FALSE	FALSE	0	0	1	1	none	0.0001284387290869
T065	T105	TRUE	TRUE	1	0	1	1	anc	6.073527659e-07
T069	T105	FALSE	FALSE	0	0	1	1	none	0.0001286648435651
T073	T105	FALSE	FALSE	0	0	1	1	none	8.00903214786e-05
T075	T105	FALSE	FALSE	0	0	1	1	none	6.92255977977e-05
T077	T105	FALSE	FALSE	0	0	1	1	none	8.00903214786e-05
T087	T105	FALSE	FALSE	0	0	1	1	none	8.07651385947e-05
T095	T105	FALSE	FALSE	0	0	1	1	none	0.000126117885668
T099a	T105	FALSE	FALSE	0	0	1	1	none	0.0001261374758702
T102	T105	FALSE	FALSE	0	0	1	1	none	0.0001302448419865
T104	T105	FALSE	FALSE	0	0	1	1	none	5.54547601115e-05
S002	T107	FALSE	FALSE	0	0	1	1	none	0.00013137086554
S007	T107	FALSE	FALSE	0	0	1	1	none	0.0001272369012466
S021	T107	FALSE	FALSE	0	0	1	1	none	0.0001291418345782
S024	T107	FALSE	FALSE	0	0	1	1	none	0.0001287565355593
S025	T107	FALSE	FALSE	0	0	1	1	none	0.000135001154567
S026	T107	FALSE	FALSE	0	0	1	1	none	0.0001235041319869
S038	T107	FALSE	FALSE	0	0	1	1	none	0.0001274512529594
S039	T107	FALSE	FALSE	0	0	1	1	none	0.0001302827558832
S040	T107	FALSE	FALSE	0	0	1	1	none	5.74776319445e-05
S042	T107	FALSE	FALSE	0	0	1	1	none	0.0001285933794934
S071	T107	FALSE	FALSE	0	0	1	1	none	4.85535733746e-05
S078	T107	FALSE	FALSE	0	0	1	1	none	0.000126969055782
S081	T107	FALSE	FALSE	0	0	1	1	none	0.0001283116240131
S085	T107	FALSE	FALSE	0	0	1	1	none	3.2396188398e-05
S087	T107	FALSE	FALSE	0	0	1	1	none	8.4981431991e-06
S093	T107	FALSE	FALSE	0	0	1	1	none	3.32493524057e-05
S097	T107	FALSE	FALSE	0	0	1	1	none	0.000131709602825
S102	T107	FALSE	FALSE	0	0	1	1	none	5.85241691508e-05
S106	T107	FALSE	FALSE	0	0	1	1	none	0.000127842382726
S130	T107	FALSE	FALSE	0	0	1	1	none	7.0732436692e-06
T009	T107	FALSE	FALSE	0	0	1	1	none	0.0001306637310633
T010	T107	FALSE	FALSE	0	0	1	1	none	0.0001298994587048
T013	T107	FALSE	FALSE	0	0	1	1	none	0.0001344818001502
T014	T107	FALSE	FALSE	0	0	1	1	none	0.0001292381289382
T020	T107	FALSE	FALSE	0	0	1	1	none	0.0001319467623945
T021	T107	FALSE	FALSE	0	0	1	1	none	0.0001305311433504
T028	T107	FALSE	FALSE	0	0	1	1	none	0.0001275561602326
T035a	T107	FALSE	FALSE	0	0	1	1	none	1.31457593549e-05
T035b	T107	FALSE	FALSE	0	0	1	1	none	0.0001311141642366
T040	T107	FALSE	FALSE	0	0	1	1	none	0.0001291797729352
T056	T107	FALSE	FALSE	0	0	1	1	none	0.0001366736324337
T059	T107	FALSE	FALSE	0	0	1	1	none	6.03161577246e-05
T065	T107	FALSE	FALSE	0	0	1	1	none	0.0001296374892206
T069	T107	FALSE	FALSE	0	0	1	1	none	6.05422722028e-05
T073	T107	FALSE	FALSE	0	0	1	1	none	0.0001311384961163
T075	T107	FALSE	FALSE	0	0	1	1	none	0.0001217769817906
T077	T107	FALSE	FALSE	0	0	1	1	none	0.0001311384961163
T087	T107	FALSE	FALSE	0	0	1	1	none	0.0001318133132324
T095	T107	TRUE	TRUE	1	0	1	1	anc	6.073527659e-07
T099a	T107	FALSE	FALSE	0	0	1	1	none	9.0053686479e-06
T102	T107	FALSE	FALSE	0	0	1	1	none	3.6441165954e-06
T104	T107	FALSE	FALSE	0	0	1	1	none	0.0001274039567284
T105	T107	FALSE	FALSE	0	0	1	1	none	0.0001314595475183
S002	T126	TRUE	TRUE	0	0	1	1	none	0.0001453468412187
S007	T126	TRUE	TRUE	0	0	1	1	none	0.0001412128769253
S021	T126	TRUE	TRUE	0	0	1	1	none	0.0001431178102569
S024	T126	TRUE	TRUE	0	0	1	1	none	0.000142732511238
S025	T126	TRUE	TRUE	0	0	1	1	none	0.0001489771302457
S026	T126	TRUE	TRUE	0	0	1	1	none	0.0001374801076656
S038	T126	TRUE	TRUE	0	0	1	1	none	0.0001414272286381
S039	T126	TRUE	TRUE	0	0	1	1	none	0.0001442587315619
S040	T126	TRUE	TRUE	0	0	1	1	none	5.89223885056e-05
S042	T126	TRUE	TRUE	0	0	1	1	none	0.0001425693551721
S071	T126	TRUE	TRUE	0	0	1	1	none	2.99740839919e-05
S078	T126	TRUE	TRUE	0	0	1	1	none	0.0001409450314607
S081	T126	TRUE	TRUE	0	0	1	1	none	0.0001422875996918
S085	T126	TRUE	TRUE	0	0	1	1	none	6.74349669167e-05
S087	T126	TRUE	TRUE	0	0	1	1	none	7.26983602696e-05
S093	T126	TRUE	TRUE	0	0	1	1	none	4.52783049608e-05
S097	T126	TRUE	TRUE	0	0	1	1	none	0.0001456855785037
S102	T126	TRUE	TRUE	0	0	1	1	none	5.99689257119e-05
S106	T126	TRUE	TRUE	0	0	1	1	none	0.0001418183584047
S130	T126	TRUE	TRUE	0	0	1	1	none	7.24881662715e-05
T009	T126	FALSE	FALSE	0	0	1	1	none	0.000144639706742
T010	T126	FALSE	FALSE	0	0	1	1	none	0.0001438754343835
T013	T126	FALSE	FALSE	0	0	1	1	none	0.0001484577758289
T014	T126	TRUE	TRUE	0	0	1	1	none	0.0001432141046169
T020	T126	TRUE	TRUE	0	0	1	1	none	0.0001459227380732
T021	T126	FALSE	FALSE	0	0	1	1	none	0.0001445071190291
T028	T126	TRUE	TRUE	0	0	1	1	none	0.0001415321359113
T035a	T126	TRUE	TRUE	0	0	1	1	none	7.61312708936e-05
T035b	T126	FALSE	FALSE	0	0	1	1	none	0.0001450901399153
T040	T126	TRUE	TRUE	0	0	1	1	none	0.0001431557486139
T056	T126	FALSE	FALSE	0	0	1	1	none	0.0001506496081124
T059	T126	TRUE	TRUE	0	0	1	1	none	6.17609142857e-05
T065	T126	TRUE	TRUE	0	0	1	1	none	0.0001436134648993
T069	T126	TRUE	TRUE	0	0	1	1	none	4.31774883519e-05
T073	T126	FALSE	FALSE	0	0	1	1	none	0.000145114471795
T075	T126	TRUE	TRUE	0	0	1	1	none	0.0001357529574693
T077	T126	FALSE	FALSE	0	0	1	1	none	0.000145114471795
T087	T126	FALSE	FALSE	0	0	1	1	none	0.0001457892889111
T095	T126	TRUE	TRUE	0	0	1	1	none	7.19712899844e-05
T099a	T126	TRUE	TRUE	0	0	1	1	none	7.19908801866e-05
T102	T126	FALSE	FALSE	0	0	1	1	none	7.60982463029e-05
T104	T126	FALSE	FALSE	0	0	1	1	none	0.0001413799324071
T105	T126	FALSE	FALSE	0	0	1	1	none	0.000145435523197
T107	T126	FALSE	FALSE	0	0	1	1	none	7.73129518347e-05
S002	T156	FALSE	FALSE	0	0	1	1	none	8.00541421306e-05
S007	T156	FALSE	FALSE	0	0	1	1	none	5.5019155858e-05
S021	T156	FALSE	FALSE	0	0	1	1	none	7.78251111688e-05
S024	T156	FALSE	FALSE	0	0	1	1	none	7.74398121499e-05
S025	T156	FALSE	FALSE	0	0	1	1	none	8.36844311576e-05
S026	T156	FALSE	FALSE	0	0	1	1	none	7.21874085775e-05
S038	T156	FALSE	FALSE	0	0	1	1	none	8.4073095308e-06
S039	T156	FALSE	FALSE	0	0	1	1	none	7.89660324738e-05
S040	T156	FALSE	FALSE	0	0	1	1	none	0.0001253316545351
S042	T156	FALSE	FALSE	0	0	1	1	none	7.7276656084e-05
S071	T156	FALSE	FALSE	0	0	1	1	none	0.0001164075959652
S078	T156	FALSE	FALSE	0	0	1	1	none	7.56523323726e-05
S081	T156	FALSE	FALSE	0	0	1	1	none	7.69949006037e-05
S085	T156	FALSE	FALSE	0	0	1	1	none	0.0001213130138286
S087	T156	FALSE	FALSE	0	0	1	1	none	0.0001265764071815
S093	T156	FALSE	FALSE	0	0	1	1	none	0.0001011033749963
S097	T156	FALSE	FALSE	0	0	1	1	none	8.03928794156e-05
S102	T156	FALSE	FALSE	0	0	1	1	none	0.0001263781917414
S106	T156	FALSE	FALSE	0	0	1	1	none	7.65256593166e-05
S130	T156	FALSE	FALSE	0	0	1	1	none	0.0001263662131834
T009	T156	FALSE	FALSE	0	0	1	1	none	7.93470076539e-05
T010	T156	FALSE	FALSE	0	0	1	1	none	7.85827352954e-05
T013	T156	FALSE	FALSE	0	0	1	1	none	1.54378567216e-05
T014	T156	FALSE	FALSE	0	0	1	1	none	7.79214055288e-05
T020	T156	FALSE	FALSE	0	0	1	1	none	1.29028189659e-05
T021	T156	FALSE	FALSE	0	0	1	1	none	7.9214419941e-05
T028	T156	FALSE	FALSE	0	0	1	1	none	5.5338414844e-05
T035a	T156	FALSE	FALSE	0	0	1	1	none	0.0001300093178055
T035b	T156	FALSE	FALSE	0	0	1	1	none	7.97974408272e-05
T040	T156	FALSE	FALSE	0	0	1	1	none	7.78630495258e-05
T056	T156	FALSE	FALSE	0	0	1	1	none	8.53569090243e-05
T059	T156	FALSE	FALSE	0	0	1	1	none	0.0001281701803152
T065	T156	FALSE	FALSE	0	0	1	1	none	1.0593545792e-05
T069	T156	FALSE	FALSE	0	0	1	1	none	0.0001283962947934
T073	T156	FALSE	FALSE	0	0	1	1	none	7.98217727069e-05
T075	T156	FALSE	FALSE	0	0	1	1	none	6.8957049026e-05
T077	T156	FALSE	FALSE	0	0	1	1	none	7.98217727069e-05
T087	T156	FALSE	FALSE	0	0	1	1	none	8.0496589823e-05
T095	T156	FALSE	FALSE	0	0	1	1	none	0.0001258493368963
T099a	T156	FALSE	FALSE	0	0	1	1	none	0.0001258689270985
T102	T156	FALSE	FALSE	0	0	1	1	none	0.0001299762932148
T104	T156	FALSE	FALSE	0	0	1	1	none	5.51862113398e-05
T105	T156	FALSE	FALSE	0	0	1	1	none	1.24156040897e-05
T107	T156	FALSE	FALSE	0	0	1	1	none	0.0001311909987466
T126	T156	FALSE	FALSE	0	0	1	1	none	0.0001451669744253
S002	T159a	TRUE	TRUE	0	0	1	1	none	2.2066698617e-05
S007	T159a	TRUE	TRUE	0	0	1	1	none	7.34139322636e-05
S021	T159a	TRUE	TRUE	0	0	1	1	none	1.98376676552e-05
S024	T159a	TRUE	TRUE	0	0	1	1	none	1.94523686363e-05
S025	T159a	TRUE	TRUE	0	0	1	1	none	2.3478909752e-05
S026	T159a	TRUE	TRUE	0	0	1	1	none	8.9963310879e-06
S038	T159a	TRUE	TRUE	0	0	1	1	none	7.36282839764e-05
S039	T159a	TRUE	TRUE	0	0	1	1	none	2.09785889602e-05
S040	T159a	TRUE	TRUE	0	0	1	1	none	0.0001228254089615
S042	T159a	TRUE	TRUE	0	0	1	1	none	1.92892125704e-05
S071	T159a	TRUE	TRUE	0	0	1	1	none	0.0001139013503916
S078	T159a	TRUE	TRUE	0	0	1	1	none	1.7664888859e-05
S081	T159a	TRUE	TRUE	0	0	1	1	none	1.90074570901e-05
S085	T159a	TRUE	TRUE	0	0	1	1	none	0.000118806768255
S087	T159a	TRUE	TRUE	0	0	1	1	none	0.0001240701616079
S093	T159a	TRUE	TRUE	0	0	1	1	none	9.85971294227e-05
S097	T159a	TRUE	TRUE	0	0	1	1	none	2.018735801e-05
S102	T159a	TRUE	TRUE	0	0	1	1	none	0.0001238719461678
S106	T159a	TRUE	TRUE	0	0	1	1	none	1.8538215803e-05
S130	T159a	TRUE	TRUE	0	0	1	1	none	0.0001238599676098
T009	T159a	TRUE	TRUE	0	1	1	1	desc	7.642723585e-07
T010	T159a	TRUE	TRUE	0	1	1	1	desc	6.073527659e-07
T013	T159a	FALSE	FALSE	0	0	1	1	none	8.06588311672e-05
T014	T159a	TRUE	TRUE	0	0	1	1	none	1.99339620152e-05
T020	T159a	TRUE	TRUE	0	0	1	1	none	7.81237934115e-05
T021	T159a	TRUE	TRUE	0	1	1	1	desc	1.2390374115e-06
T028	T159a	TRUE	TRUE	0	0	1	1	none	7.37331912496e-05
T035a	T159a	TRUE	TRUE	0	0	1	1	none	0.0001275030722319
T035b	T159a	TRUE	TRUE	0	1	1	1	desc	6.073527659e-07
T040	T159a	TRUE	TRUE	0	0	1	1	none	1.98756060122e-05
T056	T159a	FALSE	FALSE	0	1	1	1	desc	6.7741737289e-06
T059	T159a	TRUE	TRUE	0	0	1	1	none	0.0001256639347416
T065	T159a	TRUE	TRUE	0	0	1	1	none	7.58145202376e-05
T069	T159a	TRUE	TRUE	0	0	1	1	none	0.0001258900492198
T073	T159a	TRUE	TRUE	0	1	1	1	desc	1.8463901774e-06
T075	T159a	TRUE	TRUE	0	0	1	1	none	6.79540128076e-05
T077	T159a	TRUE	TRUE	0	1	1	1	desc	1.8463901774e-06
T087	T159a	TRUE	TRUE	0	1	1	1	desc	1.9138545276e-06
T095	T159a	TRUE	TRUE	0	0	1	1	none	0.0001233430913227
T099a	T159a	TRUE	TRUE	0	0	1	1	none	0.0001233626815249
T102	T159a	FALSE	FALSE	0	0	1	1	none	0.0001274700476412
T104	T159a	FALSE	FALSE	0	0	1	1	none	7.35809877454e-05
T105	T159a	FALSE	FALSE	0	0	1	1	none	7.76365785353e-05
T107	T159a	FALSE	FALSE	0	0	1	1	none	0.000128684753173
T126	T159a	TRUE	TRUE	0	0	1	1	none	0.0001426607288517
T156	T159a	FALSE	FALSE	0	0	1	1	none	7.73680297636e-05
S002	T182	FALSE	FALSE	0	0	1	1	none	7.73653948037e-05
S007	T182	FALSE	FALSE	0	0	1	1	none	5.23304085311e-05
S021	T182	FALSE	FALSE	0	0	1	1	none	7.51363638419e-05
S024	T182	FALSE	FALSE	0	0	1	1	none	7.4751064823e-05
S025	T182	FALSE	FALSE	0	0	1	1	none	8.09956838307e-05
S026	T182	FALSE	FALSE	0	0	1	1	none	6.94986612506e-05
S038	T182	FALSE	FALSE	0	0	1	1	none	5.7185622039e-06
S039	T182	FALSE	FALSE	0	0	1	1	none	7.62772851469e-05
S040	T182	FALSE	FALSE	0	0	1	1	none	0.0001226429072082
S042	T182	FALSE	FALSE	0	0	1	1	none	7.45879087571e-05
S071	T182	FALSE	FALSE	0	0	1	1	none	0.0001137188486383
S078	T182	FALSE	FALSE	0	0	1	1	none	7.29635850457e-05
S081	T182	FALSE	FALSE	0	0	1	1	none	7.43061532768e-05
S085	T182	FALSE	FALSE	0	0	1	1	none	0.0001186242665017
S087	T182	FALSE	FALSE	0	0	1	1	none	0.0001238876598546
S093	T182	FALSE	FALSE	0	0	1	1	none	9.84146276694e-05
S097	T182	FALSE	FALSE	0	0	1	1	none	7.77041320887e-05
S102	T182	FALSE	FALSE	0	0	1	1	none	0.0001236894444145
S106	T182	FALSE	FALSE	0	0	1	1	none	7.38369119897e-05
S130	T182	FALSE	FALSE	0	0	1	1	none	0.0001236774658565
T009	T182	FALSE	FALSE	0	0	1	1	none	7.6658260327e-05
T010	T182	FALSE	FALSE	0	0	1	1	none	7.58939879685e-05
T013	T182	FALSE	FALSE	0	0	1	1	none	1.27491093947e-05
T014	T182	FALSE	FALSE	0	0	1	1	none	7.52326582019e-05
T020	T182	FALSE	FALSE	0	0	1	1	none	1.0214071639e-05
T021	T182	FALSE	FALSE	0	0	1	1	none	7.65256726141e-05
T028	T182	FALSE	FALSE	0	0	1	1	none	5.26496675171e-05
T035a	T182	FALSE	FALSE	0	0	1	1	none	0.0001273205704786
T035b	T182	FALSE	FALSE	0	0	1	1	none	7.71086935003e-05
T040	T182	FALSE	FALSE	0	0	1	1	none	7.51743021989e-05
T056	T182	FALSE	FALSE	0	0	1	1	none	8.26681616974e-05
T059	T182	FALSE	FALSE	0	0	1	1	none	0.0001254814329883
T065	T182	FALSE	FALSE	0	0	1	1	none	7.9047984651e-06
T069	T182	FALSE	FALSE	0	0	1	1	none	0.0001257075474665
T073	T182	FALSE	FALSE	0	0	1	1	none	7.713302538e-05
T075	T182	FALSE	FALSE	0	0	1	1	none	6.62683016991e-05
T077	T182	FALSE	FALSE	0	0	1	1	none	7.713302538e-05
T087	T182	FALSE	FALSE	0	0	1	1	none	7.78078424961e-05
T095	T182	FALSE	FALSE	0	0	1	1	none	0.0001231605895694
T099a	T182	FALSE	FALSE	0	0	1	1	none	0.0001231801797716
T102	T182	FALSE	FALSE	0	0	1	1	none	0.0001272875458879
T104	T182	FALSE	FALSE	0	0	1	1	none	5.24974640129e-05
T105	T182	FALSE	FALSE	0	0	1	1	none	9.7268567628e-06
T107	T182	FALSE	FALSE	0	0	1	1	none	0.0001285022514197
T126	T182	FALSE	FALSE	0	0	1	1	none	0.0001424782270984
T156	T182	FALSE	FALSE	0	0	1	1	none	8.2436024593e-06
T159a	T182	FALSE	FALSE	0	0	1	1	none	7.46792824367e-05
S002	T188	TRUE	TRUE	0	0	1	1	none	6.87566458196e-05
S007	T188	TRUE	TRUE	0	0	1	1	none	3.1873293329e-05
S021	T188	TRUE	TRUE	0	0	1	1	none	6.65276148578e-05
S024	T188	TRUE	TRUE	0	0	1	1	none	6.61423158389e-05
S025	T188	TRUE	TRUE	0	0	1	1	none	7.23869348466e-05
S026	T188	TRUE	TRUE	0	0	1	1	none	6.08899122665e-05
S038	T188	TRUE	TRUE	0	0	1	1	none	4.39360112598e-05
S039	T188	TRUE	TRUE	0	0	1	1	none	6.76685361628e-05
S040	T188	TRUE	TRUE	0	0	1	1	none	0.0001140341582241
S042	T188	TRUE	TRUE	0	0	1	1	none	6.5979159773e-05
S071	T188	TRUE	TRUE	0	0	1	1	none	0.0001051100996542
S078	T188	TRUE	TRUE	0	0	1	1	none	6.43548360616e-05
S081	T188	TRUE	TRUE	0	0	1	1	none	6.56974042927e-05
S085	T188	TRUE	TRUE	0	0	1	1	none	0.0001100155175176
S087	T188	TRUE	TRUE	0	0	1	1	none	0.0001152789108705
S093	T188	TRUE	TRUE	0	0	1	1	none	8.98058786853e-05
S097	T188	TRUE	TRUE	0	0	1	1	none	6.90953831046e-05
S102	T188	TRUE	TRUE	0	0	1	1	none	0.0001150806954304
S106	T188	TRUE	TRUE	0	0	1	1	none	6.52281630056e-05
S130	T188	TRUE	TRUE	0	0	1	1	none	0.0001150687168724
T009	T188	FALSE	FALSE	0	0	1	1	none	6.80495113429e-05
T010	T188	FALSE	FALSE	0	0	1	1	none	6.72852389844e-05
T013	T188	FALSE	FALSE	0	0	1	1	none	5.09665584506e-05
T014	T188	TRUE	TRUE	0	0	1	1	none	6.66239092178e-05
T020	T188	TRUE	TRUE	0	0	1	1	none	4.84315206949e-05
T021	T188	FALSE	FALSE	0	0	1	1	none	6.791692363e-05
T028	T188	TRUE	TRUE	0	0	1	1	none	2.2677540883e-05
T035a	T188	TRUE	TRUE	0	0	1	1	none	0.0001187118214945
T035b	T188	FALSE	FALSE	0	0	1	1	none	6.84999445162e-05
T040	T188	TRUE	TRUE	0	0	1	1	none	6.65655532148e-05
T056	T188	FALSE	FALSE	0	0	1	1	none	7.40594127133e-05
T059	T188	TRUE	TRUE	0	0	1	1	none	0.0001168726840042
T065	T188	TRUE	TRUE	0	0	1	1	none	4.6122247521e-05
T069	T188	TRUE	TRUE	0	0	1	1	none	0.0001170987984824
T073	T188	FALSE	FALSE	0	0	1	1	none	6.85242763959e-05
T075	T188	TRUE	TRUE	0	0	1	1	none	5.7659552715e-05
T077	T188	FALSE	FALSE	0	0	1	1	none	6.85242763959e-05
T087	T188	FALSE	FALSE	0	0	1	1	none	6.9199093512e-05
T095	T188	TRUE	TRUE	0	0	1	1	none	0.0001145518405853
T099a	T188	TRUE	TRUE	0	0	1	1	none	0.0001145714307875
T102	T188	FALSE	FALSE	0	0	1	1	none	0.0001186787969038
T104	T188	FALSE	FALSE	0	0	1	1	none	2.87706855648e-05
T105	T188	FALSE	FALSE	0	0	1	1	none	4.79443058187e-05
T107	T188	FALSE	FALSE	0	0	1	1	none	0.0001198935024356
T126	T188	TRUE	TRUE	0	0	1	1	none	0.0001338694781143
T156	T188	FALSE	FALSE	0	0	1	1	none	4.7675757047e-05
T159a	T188	TRUE	TRUE	0	0	1	1	none	6.60705334526e-05
T182	T188	FALSE	FALSE	0	0	1	1	none	4.49870097201e-05
S002	T192	FALSE	FALSE	0	0	1	1	none	0.0001568601835542
S007	T192	FALSE	FALSE	0	0	1	1	none	0.0001527262192608
S021	T192	FALSE	FALSE	0	0	1	1	none	0.0001546311525924
S024	T192	FALSE	FALSE	0	0	1	1	none	0.0001542458535735
S025	T192	FALSE	FALSE	0	0	1	1	none	0.0001604904725812
S026	T192	FALSE	FALSE	0	0	1	1	none	0.0001489934500011
S038	T192	FALSE	FALSE	0	0	1	1	none	0.0001529405709736
S039	T192	FALSE	FALSE	0	0	1	1	none	0.0001557720738974
S040	T192	FALSE	FALSE	0	0	1	1	none	7.04357308411e-05
S042	T192	FALSE	FALSE	0	0	1	1	none	0.0001540826975076
S071	T192	FALSE	FALSE	0	0	1	1	none	4.14874263274e-05
S078	T192	FALSE	FALSE	0	0	1	1	none	0.0001524583737962
S081	T192	FALSE	FALSE	0	0	1	1	none	0.0001538009420273
S085	T192	FALSE	FALSE	0	0	1	1	none	7.89483092522e-05
S087	T192	FALSE	FALSE	0	0	1	1	none	8.42117026051e-05
S093	T192	FALSE	FALSE	0	0	1	1	none	5.67916472963e-05
S097	T192	FALSE	FALSE	0	0	1	1	none	0.0001571989208392
S102	T192	FALSE	FALSE	0	0	1	1	none	7.14822680474e-05
S106	T192	FALSE	FALSE	0	0	1	1	none	0.0001533317007402
S130	T192	FALSE	FALSE	0	0	1	1	none	8.4001508607e-05
T009	T192	FALSE	FALSE	0	0	1	1	none	0.0001561530490775
T010	T192	FALSE	FALSE	0	0	1	1	none	0.000155388776719
T013	T192	FALSE	FALSE	0	0	1	1	none	0.0001599711181644
T014	T192	FALSE	FALSE	0	0	1	1	none	0.0001547274469524
T020	T192	FALSE	FALSE	0	0	1	1	none	0.0001574360804087
T021	T192	FALSE	FALSE	0	0	1	1	none	0.0001560204613646
T028	T192	FALSE	FALSE	0	0	1	1	none	0.0001530454782468
T035a	T192	FALSE	FALSE	0	0	1	1	none	8.76446132290999e-05
T035b	T192	FALSE	FALSE	0	0	1	1	none	0.0001566034822508
T040	T192	FALSE	FALSE	0	0	1	1	none	0.0001546690909494
T056	T192	FALSE	FALSE	0	0	1	1	none	0.0001621629504479
T059	T192	FALSE	FALSE	0	0	1	1	none	7.32742566212e-05
T065	T192	FALSE	FALSE	0	0	1	1	none	0.0001551268072348
T069	T192	FALSE	FALSE	0	0	1	1	none	5.46908306874e-05
T073	T192	FALSE	FALSE	0	0	1	1	none	0.0001566278141305
T075	T192	FALSE	FALSE	0	0	1	1	none	0.0001472662998048
T077	T192	FALSE	FALSE	0	0	1	1	none	0.0001566278141305
T087	T192	FALSE	FALSE	0	0	1	1	none	0.0001573026312466
T095	T192	FALSE	FALSE	0	0	1	1	none	8.34846323199e-05
T099a	T192	FALSE	FALSE	0	0	1	1	none	8.35042225221e-05
T102	T192	FALSE	FALSE	0	0	1	1	none	8.76115886384e-05
T104	T192	FALSE	FALSE	0	0	1	1	none	0.0001528932747426
T105	T192	FALSE	FALSE	0	0	1	1	none	0.0001569488655325
T107	T192	FALSE	FALSE	0	0	1	1	none	8.88262941702e-05
T126	T192	TRUE	TRUE	1	0	1	1	anc	6.073527659e-07
T156	T192	FALSE	FALSE	0	0	1	1	none	0.0001566803167608
T159a	T192	FALSE	FALSE	0	0	1	1	none	0.0001541740711872
T182	T192	FALSE	FALSE	0	0	1	1	none	0.0001539915694339
T188	T192	FALSE	FALSE	0	0	1	1	none	0.0001453828204498
S002	T223	FALSE	FALSE	0	0	1	1	none	7.79727475696e-05
S007	T223	FALSE	FALSE	0	0	1	1	none	5.2937761297e-05
S021	T223	FALSE	FALSE	0	0	1	1	none	7.57437166078e-05
S024	T223	FALSE	FALSE	0	0	1	1	none	7.53584175889e-05
S025	T223	FALSE	FALSE	0	0	1	1	none	8.16030365966e-05
S026	T223	FALSE	FALSE	0	0	1	1	none	7.01060140165e-05
S038	T223	FALSE	FALSE	0	0	1	1	none	6.3259149698e-06
S039	T223	FALSE	FALSE	0	0	1	1	none	7.68846379128e-05
S040	T223	FALSE	FALSE	0	0	1	1	none	0.0001232502599741
S042	T223	FALSE	FALSE	0	0	1	1	none	7.5195261523e-05
S071	T223	FALSE	FALSE	0	0	1	1	none	0.0001143262014042
S078	T223	FALSE	FALSE	0	0	1	1	none	7.35709378116e-05
S081	T223	FALSE	FALSE	0	0	1	1	none	7.49135060427e-05
S085	T223	FALSE	FALSE	0	0	1	1	none	0.0001192316192676
S087	T223	FALSE	FALSE	0	0	1	1	none	0.0001244950126205
S093	T223	FALSE	FALSE	0	0	1	1	none	9.90219804353e-05
S097	T223	FALSE	FALSE	0	0	1	1	none	7.83114848546e-05
S102	T223	FALSE	FALSE	0	0	1	1	none	0.0001242967971804
S106	T223	FALSE	FALSE	0	0	1	1	none	7.44442647556e-05
S130	T223	FALSE	FALSE	0	0	1	1	none	0.0001242848186224
T009	T223	FALSE	FALSE	0	0	1	1	none	7.72656130929e-05
T010	T223	FALSE	FALSE	0	0	1	1	none	7.65013407344e-05
T013	T223	FALSE	FALSE	0	0	1	1	none	1.33564621606e-05
T014	T223	FALSE	FALSE	0	0	1	1	none	7.58400109678e-05
T020	T223	FALSE	FALSE	0	0	1	1	none	1.08214244049e-05
T021	T223	FALSE	FALSE	0	0	1	1	none	7.713302538e-05
T028	T223	FALSE	FALSE	0	0	1	1	none	5.3257020283e-05
T035a	T223	FALSE	FALSE	0	0	1	1	none	0.0001279279232445
T035b	T223	FALSE	FALSE	0	0	1	1	none	7.77160462662e-05
T040	T223	FALSE	FALSE	0	0	1	1	none	7.57816549648e-05
T056	T223	FALSE	FALSE	0	0	1	1	none	8.32755144633e-05
T059	T223	FALSE	FALSE	0	0	1	1	none	0.0001260887857542
T065	T223	FALSE	FALSE	0	0	1	1	none	8.512151231e-06
T069	T223	FALSE	FALSE	0	0	1	1	none	0.0001263149002324
T073	T223	FALSE	FALSE	0	0	1	1	none	7.77403781459e-05
T075	T223	FALSE	FALSE	0	0	1	1	none	6.6875654465e-05
T077	T223	FALSE	FALSE	0	0	1	1	none	7.77403781459e-05
T087	T223	FALSE	FALSE	0	0	1	1	none	7.8415195262e-05
T095	T223	FALSE	FALSE	0	0	1	1	none	0.0001237679423353
T099a	T223	FALSE	FALSE	0	0	1	1	none	0.0001237875325375
T102	T223	FALSE	FALSE	0	0	1	1	none	0.0001278948986538
T104	T223	FALSE	FALSE	0	0	1	1	none	5.31048167788e-05
T105	T223	FALSE	FALSE	0	0	1	1	none	1.03342095287e-05
T107	T223	FALSE	FALSE	0	0	1	1	none	0.0001291096041856
T126	T223	FALSE	FALSE	0	0	1	1	none	0.0001430855798643
T156	T223	FALSE	FALSE	0	0	1	1	none	8.8509552252e-06
T159a	T223	FALSE	FALSE	0	0	1	1	none	7.52866352026e-05
T182	T223	FALSE	FALSE	0	0	1	1	none	3.0367638295e-06
T188	T223	FALSE	FALSE	0	0	1	1	none	4.5594362486e-05
T192	T223	FALSE	FALSE	0	0	1	1	none	0.0001545989221998
S002	T225	FALSE	FALSE	0	0	1	1	none	8.73423753214001e-05
S007	T225	FALSE	FALSE	0	0	1	1	none	6.23073890488e-05
S021	T225	FALSE	FALSE	0	0	1	1	none	8.51133443596001e-05
S024	T225	FALSE	FALSE	0	0	1	1	none	8.47280453407001e-05
S025	T225	FALSE	FALSE	0	0	1	1	none	9.09726643484001e-05
S026	T225	FALSE	FALSE	0	0	1	1	none	7.94756417683001e-05
S038	T225	FALSE	FALSE	0	0	1	1	none	1.56955427216e-05
S039	T225	FALSE	FALSE	0	0	1	1	none	8.62542656646001e-05
S040	T225	FALSE	FALSE	0	0	1	1	none	0.0001326198877259
S042	T225	FALSE	FALSE	0	0	1	1	none	8.45648892748001e-05
S071	T225	FALSE	FALSE	0	0	1	1	none	0.000123695829156
S078	T225	FALSE	FALSE	0	0	1	1	none	8.29405655634001e-05
S081	T225	FALSE	FALSE	0	0	1	1	none	8.42831337945001e-05
S085	T225	FALSE	FALSE	0	0	1	1	none	0.0001286012470194
S087	T225	FALSE	FALSE	0	0	1	1	none	0.0001338646403723
S093	T225	FALSE	FALSE	0	0	1	1	none	0.0001083916081871
S097	T225	FALSE	FALSE	0	0	1	1	none	8.76811126064001e-05
S102	T225	FALSE	FALSE	0	0	1	1	none	0.0001336664249322
S106	T225	FALSE	FALSE	0	0	1	1	none	8.38138925074001e-05
S130	T225	FALSE	FALSE	0	0	1	1	none	0.0001336544463742
T009	T225	FALSE	FALSE	0	0	1	1	none	8.66352408447001e-05
T010	T225	FALSE	FALSE	0	0	1	1	none	8.58709684862001e-05
T013	T225	FALSE	FALSE	0	0	1	1	none	2.27260899124e-05
T014	T225	FALSE	FALSE	0	0	1	1	none	8.52096387196001e-05
T020	T225	FALSE	FALSE	0	0	1	1	none	2.01910521567e-05
T021	T225	FALSE	FALSE	0	0	1	1	none	8.65026531318001e-05
T028	T225	FALSE	FALSE	0	0	1	1	none	6.26266480348e-05
T035a	T225	FALSE	FALSE	0	0	1	1	none	0.0001372975509963
T035b	T225	FALSE	FALSE	0	0	1	1	none	8.70856740180001e-05
T040	T225	FALSE	FALSE	0	0	1	1	none	8.51512827166001e-05
T056	T225	FALSE	FALSE	0	0	1	1	none	9.26451422151001e-05
T059	T225	FALSE	FALSE	0	0	1	1	none	0.000135458413506
T065	T225	FALSE	FALSE	0	0	1	1	none	1.78817789828e-05
T069	T225	FALSE	FALSE	0	0	1	1	none	0.0001356845279842
T073	T225	FALSE	FALSE	0	0	1	1	none	8.71100058977001e-05
T075	T225	FALSE	FALSE	0	0	1	1	none	7.62452822167999e-05
T077	T225	FALSE	FALSE	0	0	1	1	none	8.71100058977001e-05
T087	T225	FALSE	FALSE	0	0	1	1	none	8.77848230138001e-05
T095	T225	FALSE	FALSE	0	0	1	1	none	0.0001331375700871
T099a	T225	FALSE	FALSE	0	0	1	1	none	0.0001331571602893
T102	T225	FALSE	FALSE	0	0	1	1	none	0.0001372645264056
T104	T225	FALSE	FALSE	0	0	1	1	none	6.24744445306e-05
T105	T225	FALSE	FALSE	0	0	1	1	none	1.97038372805e-05
T107	T225	FALSE	FALSE	0	0	1	1	none	0.0001384792319374
T126	T225	FALSE	FALSE	0	0	1	1	none	0.0001524552076161
T156	T225	FALSE	FALSE	0	0	1	1	none	9.7176442544e-06
T159a	T225	FALSE	FALSE	0	0	1	1	none	8.46562629544001e-05
T182	T225	FALSE	FALSE	0	0	1	1	none	1.55318356501e-05
T188	T225	FALSE	FALSE	0	0	1	1	none	5.49639902378e-05
T192	T225	FALSE	FALSE	0	0	1	1	none	0.0001639685499516
T223	T225	FALSE	FALSE	0	0	1	1	none	1.6139188416e-05
S002	T230	FALSE	FALSE	0	0	1	1	none	2.58583261206e-05
S007	T230	FALSE	FALSE	0	0	1	1	none	7.72055597672e-05
S021	T230	FALSE	FALSE	0	0	1	1	none	2.36292951588e-05
S024	T230	FALSE	FALSE	0	0	1	1	none	2.32439961399e-05
S025	T230	FALSE	FALSE	0	0	1	1	none	2.72705372556e-05
S026	T230	FALSE	FALSE	0	0	1	1	none	1.27879585915e-05
S038	T230	FALSE	FALSE	0	0	1	1	none	7.741991148e-05
S039	T230	FALSE	FALSE	0	0	1	1	none	2.47702164638e-05
S040	T230	FALSE	FALSE	0	0	1	1	none	0.0001266170364651
S042	T230	FALSE	FALSE	0	0	1	1	none	2.3080840074e-05
S071	T230	FALSE	FALSE	0	0	1	1	none	0.0001176929778952
S078	T230	FALSE	FALSE	0	0	1	1	none	2.14565163626e-05
S081	T230	FALSE	FALSE	0	0	1	1	none	2.27990845937e-05
S085	T230	FALSE	FALSE	0	0	1	1	none	0.0001225983957586
S087	T230	FALSE	FALSE	0	0	1	1	none	0.0001278617891115
S093	T230	FALSE	FALSE	0	0	1	1	none	0.0001023887569263
S097	T230	FALSE	FALSE	0	0	1	1	none	2.39789855136e-05
S102	T230	FALSE	FALSE	0	0	1	1	none	0.0001276635736714
S106	T230	FALSE	FALSE	0	0	1	1	none	2.23298433066e-05
S130	T230	FALSE	FALSE	0	0	1	1	none	0.0001276515951134
T009	T230	FALSE	FALSE	0	0	1	1	none	5.7706053939e-06
T010	T230	FALSE	FALSE	0	0	1	1	none	5.0063330354e-06
T013	T230	FALSE	FALSE	0	0	1	1	none	8.44504586708e-05
T014	T230	FALSE	FALSE	0	0	1	1	none	2.37255895188e-05
T020	T230	FALSE	FALSE	0	0	1	1	none	8.19154209151e-05
T021	T230	FALSE	FALSE	0	0	1	1	none	4.4233121492e-06
T028	T230	FALSE	FALSE	0	0	1	1	none	7.75248187532e-05
T035a	T230	FALSE	FALSE	0	0	1	1	none	0.0001312946997355
T035b	T230	FALSE	FALSE	0	0	1	1	none	6.2210385672e-06
T040	T230	FALSE	FALSE	0	0	1	1	none	2.36672335158e-05
T056	T230	FALSE	FALSE	0	0	1	1	none	1.17805067643e-05
T059	T230	FALSE	FALSE	0	0	1	1	none	0.0001294555622452
T065	T230	FALSE	FALSE	0	0	1	1	none	7.96061477412e-05
T069	T230	FALSE	FALSE	0	0	1	1	none	0.0001296816767234
T073	T230	FALSE	FALSE	0	0	1	1	none	5.0306649151e-06
T075	T230	FALSE	FALSE	0	0	1	1	none	7.17456403112e-05
T077	T230	FALSE	FALSE	0	0	1	1	none	5.0306649151e-06
T087	T230	TRUE	TRUE	0	0	1	1	none	2.0613654358e-06
T095	T230	FALSE	FALSE	0	0	1	1	none	0.0001271347188263
T099a	T230	FALSE	FALSE	0	0	1	1	none	0.0001271543090285
T102	T230	FALSE	FALSE	0	0	1	1	none	0.0001312616751448
T104	T230	FALSE	FALSE	0	0	1	1	none	7.7372615249e-05
T105	T230	FALSE	FALSE	0	0	1	1	none	8.14282060389e-05
T107	T230	FALSE	FALSE	0	0	1	1	none	0.0001324763806766
T126	T230	FALSE	FALSE	0	0	1	1	none	0.0001464523563553
T156	T230	FALSE	FALSE	0	0	1	1	none	8.11596572672e-05
T159a	T230	TRUE	TRUE	1	0	1	1	anc	2.5769219718e-06
T182	T230	FALSE	FALSE	0	0	1	1	none	7.84709099403e-05
T188	T230	FALSE	FALSE	0	0	1	1	none	6.98621609562e-05
T192	T230	FALSE	FALSE	0	0	1	1	none	0.0001579656986908
T223	T230	FALSE	FALSE	0	0	1	1	none	7.90782627062e-05
T225	T230	FALSE	FALSE	0	0	1	1	none	8.84478904580001e-05
S002	T232	TRUE	TRUE	0	0	1	1	none	0.0001440094254177
S007	T232	TRUE	TRUE	0	0	1	1	none	0.0001398754611243
S021	T232	TRUE	TRUE	0	0	1	1	none	0.0001417803944559
S024	T232	TRUE	TRUE	0	0	1	1	none	0.000141395095437
S025	T232	TRUE	TRUE	0	0	1	1	none	0.0001476397144447
S026	T232	TRUE	TRUE	0	0	1	1	none	0.0001361426918646
S038	T232	TRUE	TRUE	0	0	1	1	none	0.0001400898128371
S039	T232	TRUE	TRUE	0	0	1	1	none	0.0001429213157609
S040	T232	TRUE	TRUE	0	0	1	1	none	5.75849727046e-05
S042	T232	TRUE	TRUE	0	0	1	1	none	0.0001412319393711
S071	T232	TRUE	TRUE	0	0	1	1	none	2.86366681909e-05
S078	T232	TRUE	TRUE	0	0	1	1	none	0.0001396076156597
S081	T232	TRUE	TRUE	0	0	1	1	none	0.0001409501838908
S085	T232	TRUE	TRUE	0	0	1	1	none	6.60975511157e-05
S087	T232	TRUE	TRUE	0	0	1	1	none	7.13609444686e-05
S093	T232	TRUE	TRUE	0	0	1	1	none	4.39408891598e-05
S097	T232	TRUE	TRUE	0	0	1	1	none	0.0001443481627027
S102	T232	TRUE	TRUE	0	0	1	1	none	5.86315099109e-05
S106	T232	TRUE	TRUE	0	0	1	1	none	0.0001404809426037
S130	T232	TRUE	TRUE	0	0	1	1	none	7.11507504705e-05
T009	T232	FALSE	FALSE	0	0	1	1	none	0.000143302290941
T010	T232	FALSE	FALSE	0	0	1	1	none	0.0001425380185825
T013	T232	FALSE	FALSE	0	0	1	1	none	0.0001471203600279
T014	T232	TRUE	TRUE	0	0	1	1	none	0.0001418766888159
T020	T232	TRUE	TRUE	0	0	1	1	none	0.0001445853222722
T021	T232	FALSE	FALSE	0	0	1	1	none	0.0001431697032281
T028	T232	TRUE	TRUE	0	0	1	1	none	0.0001401947201103
T035a	T232	TRUE	TRUE	0	0	1	1	none	7.47938550926e-05
T035b	T232	FALSE	FALSE	0	0	1	1	none	0.0001437527241143
T040	T232	TRUE	TRUE	0	0	1	1	none	0.0001418183328129
T056	T232	FALSE	FALSE	0	0	1	1	none	0.0001493121923114
T059	T232	TRUE	TRUE	0	0	1	1	none	6.04234984847e-05
T065	T232	TRUE	TRUE	0	0	1	1	none	0.0001422760490983
T069	T232	TRUE	TRUE	0	0	1	1	none	4.18400725509e-05
T073	T232	FALSE	FALSE	0	0	1	1	none	0.000143777055994
T075	T232	TRUE	TRUE	0	0	1	1	none	0.0001344155416683
T077	T232	FALSE	FALSE	0	0	1	1	none	0.000143777055994
T087	T232	FALSE	FALSE	0	0	1	1	none	0.0001444518731101
T095	T232	TRUE	TRUE	0	0	1	1	none	7.06338741834e-05
T099a	T232	TRUE	TRUE	0	0	1	1	none	7.06534643856e-05
T102	T232	FALSE	FALSE	0	0	1	1	none	7.47608305019e-05
T104	T232	FALSE	FALSE	0	0	1	1	none	0.0001400425166061
T105	T232	FALSE	FALSE	0	0	1	1	none	0.000144098107396
T107	T232	FALSE	FALSE	0	0	1	1	none	7.59755360337e-05
T126	T232	TRUE	TRUE	0	0	1	1	none	3.915289531e-06
T156	T232	FALSE	FALSE	0	0	1	1	none	0.0001438295586243
T159a	T232	TRUE	TRUE	0	0	1	1	none	0.0001413233130507
T182	T232	FALSE	FALSE	0	0	1	1	none	0.0001411408112974
T188	T232	TRUE	TRUE	0	0	1	1	none	0.0001325320623133
T192	T232	FALSE	FALSE	0	0	1	1	none	1.54286318665e-05
T223	T232	FALSE	FALSE	0	0	1	1	none	0.0001417481640633
T225	T232	FALSE	FALSE	0	0	1	1	none	0.0001511177918151
T230	T232	FALSE	FALSE	0	0	1	1	none	0.0001451149405543
S002	T241	FALSE	FALSE	0	0	1	1	none	9.48435331171001e-05
S007	T241	FALSE	FALSE	0	0	1	1	none	6.98085468445e-05
S021	T241	FALSE	FALSE	0	0	1	1	none	9.26145021553001e-05
S024	T241	FALSE	FALSE	0	0	1	1	none	9.22292031364001e-05
S025	T241	FALSE	FALSE	0	0	1	1	none	9.84738221441001e-05
S026	T241	FALSE	FALSE	0	0	1	1	none	8.69767995640001e-05
S038	T241	FALSE	FALSE	0	0	1	1	none	2.19819949855e-05
S039	T241	FALSE	FALSE	0	0	1	1	none	9.37554234603001e-05
S040	T241	FALSE	FALSE	0	0	1	1	none	0.0001401210455216
S042	T241	FALSE	FALSE	0	0	1	1	none	9.20660470705001e-05
S071	T241	FALSE	FALSE	0	0	1	1	none	0.0001311969869517
S078	T241	FALSE	FALSE	0	0	1	1	none	9.04417233591001e-05
S081	T241	FALSE	FALSE	0	0	1	1	none	9.17842915902001e-05
S085	T241	FALSE	FALSE	0	0	1	1	none	0.0001361024048151
S087	T241	FALSE	FALSE	0	0	1	1	none	0.000141365798168
S093	T241	FALSE	FALSE	0	0	1	1	none	0.0001158927659828
S097	T241	FALSE	FALSE	0	0	1	1	none	9.51822704021001e-05
S102	T241	FALSE	FALSE	0	0	1	1	none	0.0001411675827279
S106	T241	FALSE	FALSE	0	0	1	1	none	9.13150503031001e-05
S130	T241	FALSE	FALSE	0	0	1	1	none	0.0001411556041699
T009	T241	FALSE	FALSE	0	0	1	1	none	9.41363986404e-05
T010	T241	FALSE	FALSE	0	0	1	1	none	9.33721262819001e-05
T013	T241	FALSE	FALSE	0	0	1	1	none	1.45378955289e-05
T014	T241	FALSE	FALSE	0	0	1	1	none	9.27107965153001e-05
T020	T241	FALSE	FALSE	0	0	1	1	none	2.64775044206e-05
T021	T241	FALSE	FALSE	0	0	1	1	none	9.40038109275001e-05
T028	T241	FALSE	FALSE	0	0	1	1	none	7.01278058305e-05
T035a	T241	FALSE	FALSE	0	0	1	1	none	0.000144798708792
T035b	T241	FALSE	FALSE	0	0	1	1	none	9.45868318137001e-05
T040	T241	FALSE	FALSE	0	0	1	1	none	9.26524405123001e-05
T056	T241	FALSE	FALSE	0	0	1	1	none	0.0001001463000108
T059	T241	FALSE	FALSE	0	0	1	1	none	0.0001429595713017
T065	T241	FALSE	FALSE	0	0	1	1	none	1.94629296465e-05
T069	T241	FALSE	FALSE	0	0	1	1	none	0.0001431856857799
T073	T241	FALSE	FALSE	0	0	1	1	none	9.46111636934001e-05
T075	T241	FALSE	FALSE	0	0	1	1	none	8.37464400125e-05
T077	T241	FALSE	FALSE	0	0	1	1	none	9.46111636934001e-05
T087	T241	FALSE	FALSE	0	0	1	1	none	9.52859808095001e-05
T095	T241	FALSE	FALSE	0	0	1	1	none	0.0001406387278828
T099a	T241	FALSE	FALSE	0	0	1	1	none	0.000140658318085
T102	T241	FALSE	FALSE	0	0	1	1	none	0.0001447656842013
T104	T241	FALSE	FALSE	0	0	1	1	none	6.99756023263e-05
T105	T241	FALSE	FALSE	0	0	1	1	none	2.12849879442e-05
T107	T241	FALSE	FALSE	0	0	1	1	none	0.0001459803897331
T126	T241	FALSE	FALSE	0	0	1	1	none	0.0001599563654118
T156	T241	FALSE	FALSE	0	0	1	1	none	2.69364463045e-05
T159a	T241	FALSE	FALSE	0	0	1	1	none	9.21574207501001e-05
T182	T241	FALSE	FALSE	0	0	1	1	none	2.42476989776e-05
T188	T241	FALSE	FALSE	0	0	1	1	none	6.24651480335e-05
T192	T241	FALSE	FALSE	0	0	1	1	none	0.0001714697077473
T223	T241	FALSE	FALSE	0	0	1	1	none	2.48550517435e-05
T225	T241	FALSE	FALSE	0	0	1	1	none	3.42246794953e-05
T230	T241	FALSE	FALSE	0	0	1	1	none	9.59490482537001e-05
T232	T241	FALSE	FALSE	0	0	1	1	none	0.0001586189496108
S002	T270	FALSE	FALSE	0	0	1	1	none	0.0001468508884135
S007	T270	FALSE	FALSE	0	0	1	1	none	0.0001427169241201
S021	T270	FALSE	FALSE	0	0	1	1	none	0.0001446218574517
S024	T270	FALSE	FALSE	0	0	1	1	none	0.0001442365584328
S025	T270	FALSE	FALSE	0	0	1	1	none	0.0001504811774405
S026	T270	FALSE	FALSE	0	0	1	1	none	0.0001389841548604
S038	T270	FALSE	FALSE	0	0	1	1	none	0.0001429312758329
S039	T270	FALSE	FALSE	0	0	1	1	none	0.0001457627787567
S040	T270	FALSE	FALSE	0	0	1	1	none	6.04264357004e-05
S042	T270	FALSE	FALSE	0	0	1	1	none	0.0001440734023669
S071	T270	FALSE	FALSE	0	0	1	1	none	3.14781311867e-05
S078	T270	FALSE	FALSE	0	0	1	1	none	0.0001424490786555
S081	T270	FALSE	FALSE	0	0	1	1	none	0.0001437916468866
S085	T270	FALSE	FALSE	0	0	1	1	none	6.89390141115e-05
S087	T270	FALSE	FALSE	0	0	1	1	none	7.42024074644e-05
S093	T270	FALSE	FALSE	0	0	1	1	none	4.67823521556e-05
S097	T270	FALSE	FALSE	0	0	1	1	none	0.0001471896256985
S102	T270	FALSE	FALSE	0	0	1	1	none	6.14729729067e-05
S106	T270	FALSE	FALSE	0	0	1	1	none	0.0001433224055995
S130	T270	FALSE	FALSE	0	0	1	1	none	7.39922134663e-05
T009	T270	FALSE	FALSE	0	0	1	1	none	0.0001461437539368
T010	T270	FALSE	FALSE	0	0	1	1	none	0.0001453794815783
T013	T270	FALSE	FALSE	0	0	1	1	none	0.0001499618230237
T014	T270	FALSE	FALSE	0	0	1	1	none	0.0001447181518117
T020	T270	FALSE	FALSE	0	0	1	1	none	0.000147426785268
T021	T270	FALSE	FALSE	0	0	1	1	none	0.0001460111662239
T028	T270	FALSE	FALSE	0	0	1	1	none	0.0001430361831061
T035a	T270	FALSE	FALSE	0	0	1	1	none	7.76353180884e-05
T035b	T270	FALSE	FALSE	0	0	1	1	none	0.0001465941871101
T040	T270	FALSE	FALSE	0	0	1	1	none	0.0001446597958087
T056	T270	FALSE	FALSE	0	0	1	1	none	0.0001521536553072
T059	T270	FALSE	FALSE	0	0	1	1	none	6.32649614805e-05
T065	T270	FALSE	FALSE	0	0	1	1	none	0.0001451175120941
T069	T270	FALSE	FALSE	0	0	1	1	none	4.46815355467e-05
T073	T270	FALSE	FALSE	0	0	1	1	none	0.0001466185189898
T075	T270	FALSE	FALSE	0	0	1	1	none	0.0001372570046641
T077	T270	FALSE	FALSE	0	0	1	1	none	0.0001466185189898
T087	T270	FALSE	FALSE	0	0	1	1	none	0.0001472933361059
T095	T270	FALSE	FALSE	0	0	1	1	none	7.34753371792e-05
T099a	T270	FALSE	FALSE	0	0	1	1	none	7.34949273814e-05
T102	T270	FALSE	FALSE	0	0	1	1	none	7.76022934977e-05
T104	T270	FALSE	FALSE	0	0	1	1	none	0.0001428839796019
T105	T270	FALSE	FALSE	0	0	1	1	none	0.0001469395703918
T107	T270	FALSE	FALSE	0	0	1	1	none	7.88169990295e-05
T126	T270	FALSE	FALSE	0	0	1	1	none	6.7567525268e-06
T156	T270	FALSE	FALSE	0	0	1	1	none	0.0001466710216201
T159a	T270	FALSE	FALSE	0	0	1	1	none	0.0001441647760465
T182	T270	FALSE	FALSE	0	0	1	1	none	0.0001439822742932
T188	T270	FALSE	FALSE	0	0	1	1	none	0.0001353735253091
T192	T270	FALSE	FALSE	0	0	1	1	none	1.82700948623e-05
T223	T270	FALSE	FALSE	0	0	1	1	none	0.0001445896270591
T225	T270	FALSE	FALSE	0	0	1	1	none	0.0001539592548109
T230	T270	FALSE	FALSE	0	0	1	1	none	0.0001479564035501
T232	T270	TRUE	TRUE	1	0	1	1	anc	6.073527659e-07
T241	T270	FALSE	FALSE	0	0	1	1	none	0.0001614604126066
S002	T271b	FALSE	FALSE	0	0	1	1	none	8.30909059601001e-05
S007	T271b	FALSE	FALSE	0	0	1	1	none	5.80559196875e-05
S021	T271b	FALSE	FALSE	0	0	1	1	none	8.08618749983e-05
S024	T271b	FALSE	FALSE	0	0	1	1	none	8.04765759794001e-05
S025	T271b	FALSE	FALSE	0	0	1	1	none	8.67211949871001e-05
S026	T271b	FALSE	FALSE	0	0	1	1	none	7.52241724070001e-05
S038	T271b	FALSE	FALSE	0	0	1	1	none	1.14440733603e-05
S039	T271b	FALSE	FALSE	0	0	1	1	none	8.20027963033001e-05
S040	T271b	FALSE	FALSE	0	0	1	1	none	0.0001283684183646
S042	T271b	FALSE	FALSE	0	0	1	1	none	8.03134199135001e-05
S071	T271b	FALSE	FALSE	0	0	1	1	none	0.0001194443597947
S078	T271b	FALSE	FALSE	0	0	1	1	none	7.86890962021001e-05
S081	T271b	FALSE	FALSE	0	0	1	1	none	8.00316644332e-05
S085	T271b	FALSE	FALSE	0	0	1	1	none	0.0001243497776581
S087	T271b	FALSE	FALSE	0	0	1	1	none	0.000129613171011
S093	T271b	FALSE	FALSE	0	0	1	1	none	0.0001041401388258
S097	T271b	FALSE	FALSE	0	0	1	1	none	8.34296432451001e-05
S102	T271b	FALSE	FALSE	0	0	1	1	none	0.0001294149555709
S106	T271b	FALSE	FALSE	0	0	1	1	none	7.95624231461001e-05
S130	T271b	FALSE	FALSE	0	0	1	1	none	0.0001294029770129
T009	T271b	FALSE	FALSE	0	0	1	1	none	8.23837714834e-05
T010	T271b	FALSE	FALSE	0	0	1	1	none	8.16194991249001e-05
T013	T271b	FALSE	FALSE	0	0	1	1	none	1.84746205511e-05
T014	T271b	FALSE	FALSE	0	0	1	1	none	8.09581693583001e-05
T020	T271b	FALSE	FALSE	0	0	1	1	none	1.59395827954e-05
T021	T271b	FALSE	FALSE	0	0	1	1	none	8.22511837705e-05
T028	T271b	FALSE	FALSE	0	0	1	1	none	5.83751786735e-05
T035a	T271b	FALSE	FALSE	0	0	1	1	none	0.000133046081635
T035b	T271b	FALSE	FALSE	0	0	1	1	none	8.28342046567e-05
T040	T271b	FALSE	FALSE	0	0	1	1	none	8.08998133553001e-05
T056	T271b	FALSE	FALSE	0	0	1	1	none	8.83936728538e-05
T059	T271b	FALSE	FALSE	0	0	1	1	none	0.0001312069441447
T065	T271b	FALSE	FALSE	0	0	1	1	none	1.36303096215e-05
T069	T271b	FALSE	FALSE	0	0	1	1	none	0.0001314330586229
T073	T271b	FALSE	FALSE	0	0	1	1	none	8.28585365364001e-05
T075	T271b	FALSE	FALSE	0	0	1	1	none	7.19938128555e-05
T077	T271b	FALSE	FALSE	0	0	1	1	none	8.28585365364001e-05
T087	T271b	FALSE	FALSE	0	0	1	1	none	8.35333536525001e-05
T095	T271b	FALSE	FALSE	0	0	1	1	none	0.0001288861007258
T099a	T271b	FALSE	FALSE	0	0	1	1	none	0.000128905690928
T102	T271b	FALSE	FALSE	0	0	1	1	none	0.0001330130570443
T104	T271b	FALSE	FALSE	0	0	1	1	none	5.82229751693e-05
T105	T271b	FALSE	FALSE	0	0	1	1	none	1.54523679192e-05
T107	T271b	FALSE	FALSE	0	0	1	1	none	0.0001342277625761
T126	T271b	FALSE	FALSE	0	0	1	1	none	0.0001482037382548
T156	T271b	FALSE	FALSE	0	0	1	1	none	5.4661748931e-06
T159a	T271b	FALSE	FALSE	0	0	1	1	none	8.04047935931001e-05
T182	T271b	FALSE	FALSE	0	0	1	1	none	1.12803662888e-05
T188	T271b	FALSE	FALSE	0	0	1	1	none	5.07125208765e-05
T192	T271b	FALSE	FALSE	0	0	1	1	none	0.0001597170805903
T223	T271b	FALSE	FALSE	0	0	1	1	none	1.18877190547e-05
T225	T271b	FALSE	FALSE	0	0	1	1	none	5.4661748931e-06
T230	T271b	FALSE	FALSE	0	0	1	1	none	8.41964210967e-05
T232	T271b	FALSE	FALSE	0	0	1	1	none	0.0001468663224538
T241	T271b	FALSE	FALSE	0	0	1	1	none	2.9973210134e-05
T270	T271b	FALSE	FALSE	0	0	1	1	none	0.0001497077854496
S002	T301	FALSE	FALSE	0	0	1	1	none	0.0001590052661207
S007	T301	FALSE	FALSE	0	0	1	1	none	0.0001548713018273
S021	T301	FALSE	FALSE	0	0	1	1	none	0.0001567762351589
S024	T301	FALSE	FALSE	0	0	1	1	none	0.00015639093614
S025	T301	FALSE	FALSE	0	0	1	1	none	0.0001626355551477
S026	T301	FALSE	FALSE	0	0	1	1	none	0.0001511385325676
S038	T301	FALSE	FALSE	0	0	1	1	none	0.0001550856535401
S039	T301	FALSE	FALSE	0	0	1	1	none	0.0001579171564639
S040	T301	FALSE	FALSE	0	0	1	1	none	7.25808134076e-05
S042	T301	FALSE	FALSE	0	0	1	1	none	0.0001562277800741
S071	T301	FALSE	FALSE	0	0	1	1	none	4.36325088939e-05
S078	T301	FALSE	FALSE	0	0	1	1	none	0.0001546034563627
S081	T301	FALSE	FALSE	0	0	1	1	none	0.0001559460245938
S085	T301	FALSE	FALSE	0	0	1	1	none	8.10933918187e-05
S087	T301	FALSE	FALSE	0	0	1	1	none	8.63567851715999e-05
S093	T301	FALSE	FALSE	0	0	1	1	none	5.89367298627999e-05
S097	T301	FALSE	FALSE	0	0	1	1	none	0.0001593440034057
S102	T301	FALSE	FALSE	0	0	1	1	none	7.36273506138999e-05
S106	T301	FALSE	FALSE	0	0	1	1	none	0.0001554767833067
S130	T301	FALSE	FALSE	0	0	1	1	none	8.61465911734999e-05
T009	T301	FALSE	FALSE	0	0	1	1	none	0.000158298131644
T010	T301	FALSE	FALSE	0	0	1	1	none	0.0001575338592855
T013	T301	FALSE	FALSE	0	0	1	1	none	0.0001621162007309
T014	T301	FALSE	FALSE	0	0	1	1	none	0.0001568725295189
T020	T301	FALSE	FALSE	0	0	1	1	none	0.0001595811629752
T021	T301	FALSE	FALSE	0	0	1	1	none	0.0001581655439311
T028	T301	FALSE	FALSE	0	0	1	1	none	0.0001551905608133
T035a	T301	FALSE	FALSE	0	0	1	1	none	8.97896957955999e-05
T035b	T301	FALSE	FALSE	0	0	1	1	none	0.0001587485648173
T040	T301	FALSE	FALSE	0	0	1	1	none	0.0001568141735159
T056	T301	FALSE	FALSE	0	0	1	1	none	0.0001643080330144
T059	T301	FALSE	FALSE	0	0	1	1	none	7.54193391877e-05
T065	T301	FALSE	FALSE	0	0	1	1	none	0.0001572718898013
T069	T301	FALSE	FALSE	0	0	1	1	none	5.68359132538999e-05
T073	T301	FALSE	FALSE	0	0	1	1	none	0.000158772896697
T075	T301	FALSE	FALSE	0	0	1	1	none	0.0001494113823713
T077	T301	FALSE	FALSE	0	0	1	1	none	0.000158772896697
T087	T301	FALSE	FALSE	0	0	1	1	none	0.0001594477138131
T095	T301	FALSE	FALSE	0	0	1	1	none	8.56297148864e-05
T099a	T301	FALSE	FALSE	0	0	1	1	none	8.56493050886e-05
T102	T301	FALSE	FALSE	0	0	1	1	none	8.97566712049e-05
T104	T301	FALSE	FALSE	0	0	1	1	none	0.0001550383573091
T105	T301	FALSE	FALSE	0	0	1	1	none	0.000159093948099
T107	T301	FALSE	FALSE	0	0	1	1	none	9.09713767367e-05
T126	T301	FALSE	FALSE	1	0	1	1	anc	6.3701917112e-06
T156	T301	FALSE	FALSE	0	0	1	1	none	0.0001588253993273
T159a	T301	FALSE	FALSE	0	0	1	1	none	0.0001563191537537
T182	T301	FALSE	FALSE	0	0	1	1	none	0.0001561366520004
T188	T301	FALSE	FALSE	0	0	1	1	none	0.0001475279030163
T192	T301	FALSE	FALSE	0	0	1	1	none	2.03129451103e-05
T223	T301	FALSE	FALSE	0	0	1	1	none	0.0001567440047663
T225	T301	FALSE	FALSE	0	0	1	1	none	0.0001661136325181
T230	T301	FALSE	FALSE	0	0	1	1	none	0.0001601107812573
T232	T301	FALSE	FALSE	0	0	1	1	none	1.7573714433e-05
T241	T301	FALSE	FALSE	0	0	1	1	none	0.0001736147903138
T270	T301	FALSE	FALSE	0	0	1	1	none	2.04151774288e-05
T271b	T301	FALSE	FALSE	0	0	1	1	none	0.0001618621631568
S002	T303	FALSE	FALSE	0	0	1	1	none	0.0001602246982801
S007	T303	FALSE	FALSE	0	0	1	1	none	0.0001560907339867
S021	T303	FALSE	FALSE	0	0	1	1	none	0.0001579956673183
S024	T303	FALSE	FALSE	0	0	1	1	none	0.0001576103682994
S025	T303	FALSE	FALSE	0	0	1	1	none	0.0001638549873071
S026	T303	FALSE	FALSE	0	0	1	1	none	0.000152357964727
S038	T303	FALSE	FALSE	0	0	1	1	none	0.0001563050856995
S039	T303	FALSE	FALSE	0	0	1	1	none	0.0001591365886233
S040	T303	FALSE	FALSE	0	0	1	1	none	7.3800245567e-05
S042	T303	FALSE	FALSE	0	0	1	1	none	0.0001574472122335
S071	T303	FALSE	FALSE	0	0	1	1	none	4.48519410533e-05
S078	T303	FALSE	FALSE	0	0	1	1	none	0.0001558228885221
S081	T303	FALSE	FALSE	0	0	1	1	none	0.0001571654567532
S085	T303	FALSE	FALSE	0	0	1	1	none	8.23128239781e-05
S087	T303	FALSE	FALSE	0	0	1	1	none	8.7576217331e-05
S093	T303	FALSE	FALSE	0	0	1	1	none	6.01561620222e-05
S097	T303	FALSE	FALSE	0	0	1	1	none	0.0001605634355651
S102	T303	FALSE	FALSE	0	0	1	1	none	7.48467827732999e-05
S106	T303	FALSE	FALSE	0	0	1	1	none	0.0001566962154661
S130	T303	FALSE	FALSE	0	0	1	1	none	8.73660233329e-05
T009	T303	FALSE	FALSE	0	0	1	1	none	0.0001595175638034
T010	T303	FALSE	FALSE	0	0	1	1	none	0.0001587532914449
T013	T303	FALSE	FALSE	0	0	1	1	none	0.0001633356328903
T014	T303	FALSE	FALSE	0	0	1	1	none	0.0001580919616783
T020	T303	FALSE	FALSE	0	0	1	1	none	0.0001608005951346
T021	T303	FALSE	FALSE	0	0	1	1	none	0.0001593849760905
T028	T303	FALSE	FALSE	0	0	1	1	none	0.0001564099929727
T035a	T303	FALSE	FALSE	0	0	1	1	none	9.1009127955e-05
T035b	T303	FALSE	FALSE	0	0	1	1	none	0.0001599679969767
T040	T303	FALSE	FALSE	0	0	1	1	none	0.0001580336056753
T056	T303	FALSE	FALSE	0	0	1	1	none	0.0001655274651738
T059	T303	FALSE	FALSE	0	0	1	1	none	7.66387713471e-05
T065	T303	FALSE	FALSE	0	0	1	1	none	0.0001584913219607
T069	T303	FALSE	FALSE	0	0	1	1	none	5.80553454133e-05
T073	T303	FALSE	FALSE	0	0	1	1	none	0.0001599923288564
T075	T303	FALSE	FALSE	0	0	1	1	none	0.0001506308145307
T077	T303	FALSE	FALSE	0	0	1	1	none	0.0001599923288564
T087	T303	FALSE	FALSE	0	0	1	1	none	0.0001606671459725
T095	T303	FALSE	FALSE	0	0	1	1	none	8.68491470458e-05
T099a	T303	FALSE	FALSE	0	0	1	1	none	8.6868737248e-05
T102	T303	FALSE	FALSE	0	0	1	1	none	9.09761033643e-05
T104	T303	FALSE	FALSE	0	0	1	1	none	0.0001562577894685
T105	T303	FALSE	FALSE	0	0	1	1	none	0.0001603133802584
T107	T303	FALSE	FALSE	0	0	1	1	none	9.21908088961e-05
T126	T303	FALSE	FALSE	1	0	1	1	anc	6.9822711047e-06
T156	T303	FALSE	FALSE	0	0	1	1	none	0.0001600448314867
T159a	T303	FALSE	FALSE	0	0	1	1	none	0.0001575385859131
T182	T303	FALSE	FALSE	0	0	1	1	none	0.0001573560841598
T188	T303	FALSE	FALSE	0	0	1	1	none	0.0001487473351757
T192	T303	FALSE	FALSE	0	0	1	1	none	2.15323772697e-05
T223	T303	FALSE	FALSE	0	0	1	1	none	0.0001579634369257
T225	T303	FALSE	FALSE	0	0	1	1	none	0.0001673330646775
T230	T303	FALSE	FALSE	0	0	1	1	none	0.0001613302134167
T232	T303	FALSE	FALSE	0	0	1	1	none	1.87931465924e-05
T241	T303	FALSE	FALSE	0	0	1	1	none	0.0001748342224732
T270	T303	FALSE	FALSE	0	0	1	1	none	2.16346095882e-05
T271b	T303	FALSE	FALSE	0	0	1	1	none	0.0001630815953162
T301	T303	FALSE	FALSE	0	0	1	1	none	2.12480487726e-05
S002	T322	FALSE	FALSE	0	0	1	1	none	9.16191909961001e-05
S007	T322	FALSE	FALSE	0	0	1	1	none	6.65842047235e-05
S021	T322	FALSE	FALSE	0	0	1	1	none	8.93901600343001e-05
S024	T322	FALSE	FALSE	0	0	1	1	none	8.90048610154001e-05
S025	T322	FALSE	FALSE	0	0	1	1	none	9.52494800231001e-05
S026	T322	FALSE	FALSE	0	0	1	1	none	8.37524574430001e-05
S038	T322	FALSE	FALSE	0	0	1	1	none	1.87576528645e-05
S039	T322	FALSE	FALSE	0	0	1	1	none	9.05310813393001e-05
S040	T322	FALSE	FALSE	0	0	1	1	none	0.0001368967034006
S042	T322	FALSE	FALSE	0	0	1	1	none	8.88417049495001e-05
S071	T322	FALSE	FALSE	0	0	1	1	none	0.0001279726448307
S078	T322	FALSE	FALSE	0	0	1	1	none	8.72173812381001e-05
S081	T322	FALSE	FALSE	0	0	1	1	none	8.85599494692001e-05
S085	T322	FALSE	FALSE	0	0	1	1	none	0.0001328780626941
S087	T322	FALSE	FALSE	0	0	1	1	none	0.000138141456047
S093	T322	FALSE	FALSE	0	0	1	1	none	0.0001126684238618
S097	T322	FALSE	FALSE	0	0	1	1	none	9.19579282811001e-05
S102	T322	FALSE	FALSE	0	0	1	1	none	0.0001379432406069
S106	T322	FALSE	FALSE	0	0	1	1	none	8.80907081821001e-05
S130	T322	FALSE	FALSE	0	0	1	1	none	0.0001379312620489
T009	T322	FALSE	FALSE	0	0	1	1	none	9.09120565194001e-05
T010	T322	FALSE	FALSE	0	0	1	1	none	9.01477841609001e-05
T013	T322	FALSE	FALSE	0	0	1	1	none	1.13135534079e-05
T014	T322	FALSE	FALSE	0	0	1	1	none	8.94864543943001e-05
T020	T322	FALSE	FALSE	0	0	1	1	none	2.32531622996e-05
T021	T322	FALSE	FALSE	0	0	1	1	none	9.07794688065001e-05
T028	T322	FALSE	FALSE	0	0	1	1	none	6.69034637095e-05
T035a	T322	FALSE	FALSE	0	0	1	1	none	0.000141574366671
T035b	T322	FALSE	FALSE	0	0	1	1	none	9.13624896927001e-05
T040	T322	FALSE	FALSE	0	0	1	1	none	8.94280983913001e-05
T056	T322	FALSE	FALSE	0	0	1	1	none	9.69219578898e-05
T059	T322	FALSE	FALSE	0	0	1	1	none	0.0001397352291807
T065	T322	FALSE	FALSE	0	0	1	1	none	1.62385875255e-05
T069	T322	FALSE	FALSE	0	0	1	1	none	0.0001399613436589
T073	T322	FALSE	FALSE	0	0	1	1	none	9.13868215724001e-05
T075	T322	FALSE	FALSE	0	0	1	1	none	8.05220978914999e-05
T077	T322	FALSE	FALSE	0	0	1	1	none	9.13868215724001e-05
T087	T322	FALSE	FALSE	0	0	1	1	none	9.20616386885001e-05
T095	T322	FALSE	FALSE	0	0	1	1	none	0.0001374143857618
T099a	T322	FALSE	FALSE	0	0	1	1	none	0.000137433975964
T102	T322	FALSE	FALSE	0	0	1	1	none	0.0001415413420803
T104	T322	FALSE	FALSE	0	0	1	1	none	6.67512602053e-05
T105	T322	FALSE	FALSE	0	0	1	1	none	1.80606458232e-05
T107	T322	FALSE	FALSE	0	0	1	1	none	0.0001427560476121
T126	T322	FALSE	FALSE	0	0	1	1	none	0.0001567320232908
T156	T322	FALSE	FALSE	0	0	1	1	none	2.37121041835e-05
T159a	T322	FALSE	FALSE	0	0	1	1	none	8.89330786291001e-05
T182	T322	FALSE	FALSE	0	0	1	1	none	2.10233568566e-05
T188	T322	FALSE	FALSE	0	0	1	1	none	5.92408059125e-05
T192	T322	FALSE	FALSE	0	0	1	1	none	0.0001682453656263
T223	T322	FALSE	FALSE	0	0	1	1	none	2.16307096225e-05
T225	T322	FALSE	FALSE	0	0	1	1	none	3.10003373743e-05
T230	T322	FALSE	FALSE	0	0	1	1	none	9.27247061327001e-05
T232	T322	FALSE	FALSE	0	0	1	1	none	0.0001553946074898
T241	T322	FALSE	FALSE	0	0	1	1	none	4.4390476528e-06
T270	T322	FALSE	FALSE	0	0	1	1	none	0.0001582360704856
T271b	T322	FALSE	FALSE	0	0	1	1	none	2.6748868013e-05
T301	T322	FALSE	FALSE	0	0	1	1	none	0.0001703904481928
T303	T322	FALSE	FALSE	0	0	1	1	none	0.0001716098803522
S002	T327b	FALSE	FALSE	0	0	1	1	none	0.0001383677515273
S007	T327b	FALSE	FALSE	0	0	1	1	none	0.0001342337872339
S021	T327b	FALSE	FALSE	0	0	1	1	none	0.0001361387205655
S024	T327b	FALSE	FALSE	0	0	1	1	none	0.0001357534215466
S025	T327b	FALSE	FALSE	0	0	1	1	none	0.0001419980405543
S026	T327b	FALSE	FALSE	0	0	1	1	none	0.0001305010179742
S038	T327b	FALSE	FALSE	0	0	1	1	none	0.0001344481389467
S039	T327b	FALSE	FALSE	0	0	1	1	none	0.0001372796418705
S040	T327b	FALSE	FALSE	0	0	1	1	none	5.19432988142e-05
S042	T327b	FALSE	FALSE	0	0	1	1	none	0.0001355902654807
S071	T327b	FALSE	FALSE	0	0	1	1	none	3.91060744903e-05
S078	T327b	FALSE	FALSE	0	0	1	1	none	0.0001339659417693
S081	T327b	FALSE	FALSE	0	0	1	1	none	0.0001353085100004
S085	T327b	FALSE	FALSE	0	0	1	1	none	6.04558772253e-05
S087	T327b	FALSE	FALSE	0	0	1	1	none	6.57192705782e-05
S093	T327b	FALSE	FALSE	0	0	1	1	none	3.82992152694e-05
S097	T327b	FALSE	FALSE	0	0	1	1	none	0.0001387064888123
S102	T327b	FALSE	FALSE	0	0	1	1	none	5.29898360205e-05
S106	T327b	FALSE	FALSE	0	0	1	1	none	0.0001348392687133
S130	T327b	FALSE	FALSE	0	0	1	1	none	6.55090765801e-05
T009	T327b	FALSE	FALSE	0	0	1	1	none	0.0001376606170506
T010	T327b	FALSE	FALSE	0	0	1	1	none	0.0001368963446921
T013	T327b	FALSE	FALSE	0	0	1	1	none	0.0001414786861375
T014	T327b	FALSE	FALSE	0	0	1	1	none	0.0001362350149255
T020	T327b	FALSE	FALSE	0	0	1	1	none	0.0001389436483818
T021	T327b	FALSE	FALSE	0	0	1	1	none	0.0001375280293377
T028	T327b	FALSE	FALSE	0	0	1	1	none	0.0001345530462199
T035a	T327b	FALSE	FALSE	0	0	1	1	none	6.91521812022e-05
T035b	T327b	FALSE	FALSE	0	0	1	1	none	0.0001381110502239
T040	T327b	FALSE	FALSE	0	0	1	1	none	0.0001361766589225
T056	T327b	FALSE	FALSE	0	0	1	1	none	0.000143670518421
T059	T327b	FALSE	FALSE	0	0	1	1	none	5.47818245943e-05
T065	T327b	FALSE	FALSE	0	0	1	1	none	0.0001366343752079
T069	T327b	FALSE	FALSE	0	0	1	1	none	5.10947733185e-05
T073	T327b	FALSE	FALSE	0	0	1	1	none	0.0001381353821036
T075	T327b	FALSE	FALSE	0	0	1	1	none	0.0001287738677779
T077	T327b	FALSE	FALSE	0	0	1	1	none	0.0001381353821036
T087	T327b	FALSE	FALSE	0	0	1	1	none	0.0001388101992197
T095	T327b	FALSE	FALSE	0	0	1	1	none	6.4992200293e-05
T099a	T327b	FALSE	FALSE	0	0	1	1	none	6.50117904952e-05
T102	T327b	FALSE	FALSE	0	0	1	1	none	6.91191566115e-05
T104	T327b	FALSE	FALSE	0	0	1	1	none	0.0001344008427157
T105	T327b	FALSE	FALSE	0	0	1	1	none	0.0001384564335056
T107	T327b	FALSE	FALSE	0	0	1	1	none	7.03338621433e-05
T126	T327b	FALSE	FALSE	0	0	1	1	none	6.78654529504e-05
T156	T327b	FALSE	FALSE	0	0	1	1	none	0.0001381878847339
T159a	T327b	FALSE	FALSE	0	0	1	1	none	0.0001356816391603
T182	T327b	FALSE	FALSE	0	0	1	1	none	0.000135499137407
T188	T327b	FALSE	FALSE	0	0	1	1	none	0.0001268903884229
T192	T327b	FALSE	FALSE	0	0	1	1	none	7.93787952859e-05
T223	T327b	FALSE	FALSE	0	0	1	1	none	0.0001361064901729
T225	T327b	FALSE	FALSE	0	0	1	1	none	0.0001454761179247
T230	T327b	FALSE	FALSE	0	0	1	1	none	0.0001394732666639
T232	T327b	FALSE	FALSE	0	0	1	1	none	6.65280371494e-05
T241	T327b	FALSE	FALSE	0	0	1	1	none	0.0001529772757204
T270	T327b	FALSE	FALSE	0	0	1	1	none	6.93695001452e-05
T271b	T327b	FALSE	FALSE	0	0	1	1	none	0.0001412246485634
T301	T327b	FALSE	FALSE	0	0	1	1	none	8.15238778524e-05
T303	T327b	FALSE	FALSE	0	0	1	1	none	8.27433100118e-05
T322	T327b	FALSE	FALSE	0	0	1	1	none	0.0001497529335994
S002	T330	TRUE	TRUE	0	0	1	1	none	0.0001353309876978
S007	T330	TRUE	TRUE	0	0	1	1	none	0.0001311970234044
S021	T330	TRUE	TRUE	0	0	1	1	none	0.000133101956736
S024	T330	TRUE	TRUE	0	0	1	1	none	0.0001327166577171
S025	T330	TRUE	TRUE	0	0	1	1	none	0.0001389612767248
S026	T330	TRUE	TRUE	0	0	1	1	none	0.0001274642541447
S038	T330	TRUE	TRUE	0	0	1	1	none	0.0001314113751172
S039	T330	TRUE	TRUE	0	0	1	1	none	0.000134242878041
S040	T330	TRUE	TRUE	0	0	1	1	none	4.89065349847e-05
S042	T330	TRUE	TRUE	0	0	1	1	none	0.0001325535016512
S071	T330	TRUE	TRUE	0	0	1	1	none	3.60693106608e-05
S078	T330	TRUE	TRUE	0	0	1	1	none	0.0001309291779398
S081	T330	TRUE	TRUE	0	0	1	1	none	0.0001322717461709
S085	T330	TRUE	TRUE	0	0	1	1	none	5.74191133958e-05
S087	T330	TRUE	TRUE	0	0	1	1	none	6.26825067487e-05
S093	T330	TRUE	TRUE	0	0	1	1	none	3.52624514399e-05
S097	T330	TRUE	TRUE	0	0	1	1	none	0.0001356697249828
S102	T330	TRUE	TRUE	0	0	1	1	none	4.9953072191e-05
S106	T330	TRUE	TRUE	0	0	1	1	none	0.0001318025048838
S130	T330	TRUE	TRUE	0	0	1	1	none	6.24723127506e-05
T009	T330	FALSE	FALSE	0	0	1	1	none	0.0001346238532211
T010	T330	FALSE	FALSE	0	0	1	1	none	0.0001338595808626
T013	T330	FALSE	FALSE	0	0	1	1	none	0.000138441922308
T014	T330	TRUE	TRUE	0	0	1	1	none	0.000133198251096
T020	T330	TRUE	TRUE	0	0	1	1	none	0.0001359068845523
T021	T330	FALSE	FALSE	0	0	1	1	none	0.0001344912655082
T028	T330	TRUE	TRUE	0	0	1	1	none	0.0001315162823904
T035a	T330	TRUE	TRUE	0	0	1	1	none	6.61154173727e-05
T035b	T330	FALSE	FALSE	0	0	1	1	none	0.0001350742863944
T040	T330	TRUE	TRUE	0	0	1	1	none	0.000133139895093
T056	T330	FALSE	FALSE	0	0	1	1	none	0.0001406337545915
T059	T330	TRUE	TRUE	0	0	1	1	none	5.17450607648e-05
T065	T330	TRUE	TRUE	0	0	1	1	none	0.0001335976113784
T069	T330	TRUE	TRUE	0	0	1	1	none	4.8058009489e-05
T073	T330	FALSE	FALSE	0	0	1	1	none	0.0001350986182741
T075	T330	TRUE	TRUE	0	0	1	1	none	0.0001257371039484
T077	T330	FALSE	FALSE	0	0	1	1	none	0.0001350986182741
T087	T330	FALSE	FALSE	0	0	1	1	none	0.0001357734353902
T095	T330	TRUE	TRUE	0	0	1	1	none	6.19554364635e-05
T099a	T330	TRUE	TRUE	0	0	1	1	none	6.19750266657e-05
T102	T330	FALSE	FALSE	0	0	1	1	none	6.6082392782e-05
T104	T330	FALSE	FALSE	0	0	1	1	none	0.0001313640788862
T105	T330	FALSE	FALSE	0	0	1	1	none	0.0001354196696761
T107	T330	FALSE	FALSE	0	0	1	1	none	6.72970983138e-05
T126	T330	TRUE	TRUE	0	0	1	1	none	6.48286891209e-05
T156	T330	FALSE	FALSE	0	0	1	1	none	0.0001351511209044
T159a	T330	TRUE	TRUE	0	0	1	1	none	0.0001326448753308
T182	T330	FALSE	FALSE	0	0	1	1	none	0.0001324623735775
T188	T330	TRUE	TRUE	0	0	1	1	none	0.0001238536245934
T192	T330	FALSE	FALSE	0	0	1	1	none	7.63420314564e-05
T223	T330	FALSE	FALSE	0	0	1	1	none	0.0001330697263434
T225	T330	FALSE	FALSE	0	0	1	1	none	0.0001424393540952
T230	T330	FALSE	FALSE	0	0	1	1	none	0.0001364365028344
T232	T330	TRUE	TRUE	0	0	1	1	none	6.34912733199e-05
T241	T330	FALSE	FALSE	0	0	1	1	none	0.0001499405118909
T270	T330	FALSE	FALSE	0	0	1	1	none	6.63327363157e-05
T271b	T330	FALSE	FALSE	0	0	1	1	none	0.0001381878847339
T301	T330	FALSE	FALSE	0	0	1	1	none	7.84871140229e-05
T303	T330	FALSE	FALSE	0	0	1	1	none	7.97065461823e-05
T322	T330	FALSE	FALSE	0	0	1	1	none	0.0001467161697699
T327b	T330	TRUE	TRUE	0	1	1	1	desc	6.073527659e-07
S002	T335	FALSE	FALSE	0	0	1	1	none	0.0001552283324897
S007	T335	FALSE	FALSE	0	0	1	1	none	0.0001510943681963
S021	T335	FALSE	FALSE	0	0	1	1	none	0.0001529993015279
S024	T335	FALSE	FALSE	0	0	1	1	none	0.000152614002509
S025	T335	FALSE	FALSE	0	0	1	1	none	0.0001588586215167
S026	T335	FALSE	FALSE	0	0	1	1	none	0.0001473615989366
S038	T335	FALSE	FALSE	0	0	1	1	none	0.0001513087199091
S039	T335	FALSE	FALSE	0	0	1	1	none	0.0001541402228329
S040	T335	FALSE	FALSE	0	0	1	1	none	6.88038797766e-05
S042	T335	FALSE	FALSE	0	0	1	1	none	0.0001524508464431
S071	T335	FALSE	FALSE	0	0	1	1	none	3.98555752629e-05
S078	T335	FALSE	FALSE	0	0	1	1	none	0.0001508265227317
S081	T335	FALSE	FALSE	0	0	1	1	none	0.0001521690909628
S085	T335	FALSE	FALSE	0	0	1	1	none	7.73164581877e-05
S087	T335	FALSE	FALSE	0	0	1	1	none	8.25798515406e-05
S093	T335	FALSE	FALSE	0	0	1	1	none	5.51597962318e-05
S097	T335	FALSE	FALSE	0	0	1	1	none	0.0001555670697747
S102	T335	FALSE	FALSE	0	0	1	1	none	6.98504169829e-05
S106	T335	FALSE	FALSE	0	0	1	1	none	0.0001516998496757
S130	T335	FALSE	FALSE	0	0	1	1	none	8.23696575425e-05
T009	T335	FALSE	FALSE	0	0	1	1	none	0.000154521198013
T010	T335	FALSE	FALSE	0	0	1	1	none	0.0001537569256545
T013	T335	FALSE	FALSE	0	0	1	1	none	0.0001583392670999
T014	T335	FALSE	FALSE	0	0	1	1	none	0.0001530955958879
T020	T335	FALSE	FALSE	0	0	1	1	none	0.0001558042293442
T021	T335	FALSE	FALSE	0	0	1	1	none	0.0001543886103001
T028	T335	FALSE	FALSE	0	0	1	1	none	0.0001514136271823
T035a	T335	FALSE	FALSE	0	0	1	1	none	8.60127621646e-05
T035b	T335	FALSE	FALSE	0	0	1	1	none	0.0001549716311863
T040	T335	FALSE	FALSE	0	0	1	1	none	0.0001530372398849
T056	T335	FALSE	FALSE	0	0	1	1	none	0.0001605310993834
T059	T335	FALSE	FALSE	0	0	1	1	none	7.16424055567e-05
T065	T335	FALSE	FALSE	0	0	1	1	none	0.0001534949561703
T069	T335	FALSE	FALSE	0	0	1	1	none	5.30589796229e-05
T073	T335	FALSE	FALSE	0	0	1	1	none	0.000154995963066
T075	T335	FALSE	FALSE	0	0	1	1	none	0.0001456344487403
T077	T335	FALSE	FALSE	0	0	1	1	none	0.000154995963066
T087	T335	FALSE	FALSE	0	0	1	1	none	0.0001556707801821
T095	T335	FALSE	FALSE	0	0	1	1	none	8.18527812554e-05
T099a	T335	FALSE	FALSE	0	0	1	1	none	8.18723714576e-05
T102	T335	FALSE	FALSE	0	0	1	1	none	8.59797375739e-05
T104	T335	FALSE	FALSE	0	0	1	1	none	0.0001512614236781
T105	T335	FALSE	FALSE	0	0	1	1	none	0.000155317014468
T107	T335	FALSE	FALSE	0	0	1	1	none	8.71944431057e-05
T126	T335	TRUE	TRUE	1	0	1	1	anc	6.073527659e-07
T156	T335	FALSE	FALSE	0	0	1	1	none	0.0001550484656963
T159a	T335	FALSE	FALSE	0	0	1	1	none	0.0001525422201227
T182	T335	FALSE	FALSE	0	0	1	1	none	0.0001523597183694
T188	T335	FALSE	FALSE	0	0	1	1	none	0.0001437509693853
T192	T335	FALSE	FALSE	0	0	1	1	none	1.89654225429e-05
T223	T335	FALSE	FALSE	0	0	1	1	none	0.0001529670711353
T225	T335	FALSE	FALSE	0	0	1	1	none	0.0001623366988871
T230	T335	FALSE	FALSE	0	0	1	1	none	0.0001563338476263
T232	T335	FALSE	FALSE	0	0	1	1	none	1.3796780802e-05
T241	T335	FALSE	FALSE	0	0	1	1	none	0.0001698378566828
T270	T335	FALSE	FALSE	0	0	1	1	none	1.66382437978e-05
T271b	T335	FALSE	FALSE	0	0	1	1	none	0.0001580852295258
T301	T335	FALSE	FALSE	0	0	1	1	none	2.11105051094e-05
T303	T335	FALSE	FALSE	0	0	1	1	none	2.23299372688e-05
T322	T335	FALSE	FALSE	0	0	1	1	none	0.0001666135145618
T327b	T335	FALSE	FALSE	0	0	1	1	none	7.77469442214e-05
T330	T335	FALSE	FALSE	0	0	1	1	none	7.47101803919e-05
S002	T341	TRUE	TRUE	0	0	1	1	none	1.68765920309e-05
S007	T341	TRUE	TRUE	0	0	1	1	none	6.82238256775e-05
S021	T341	TRUE	TRUE	0	0	1	1	none	1.46475610691e-05
S024	T341	TRUE	TRUE	0	0	1	1	none	1.42622620502e-05
S025	T341	TRUE	TRUE	0	0	1	1	none	1.82888031659e-05
S026	T341	TRUE	TRUE	0	0	1	1	none	2.59151897e-06
S038	T341	TRUE	TRUE	0	0	1	1	none	6.84381773903e-05
S039	T341	TRUE	TRUE	0	0	1	1	none	1.57884823741e-05
S040	T341	TRUE	TRUE	0	0	1	1	none	0.0001176353023754
S042	T341	TRUE	TRUE	0	0	1	1	none	1.40991059843e-05
S071	T341	TRUE	TRUE	0	0	1	1	none	0.0001087112438055
S078	T341	TRUE	TRUE	0	0	1	1	none	1.24747822729e-05
S081	T341	TRUE	TRUE	0	0	1	1	none	1.3817350504e-05
S085	T341	TRUE	TRUE	0	0	1	1	none	0.0001136166616689
S087	T341	TRUE	TRUE	0	0	1	1	none	0.0001188800550218
S093	T341	TRUE	TRUE	0	0	1	1	none	9.34070228366e-05
S097	T341	TRUE	TRUE	0	0	1	1	none	1.49972514239e-05
S102	T341	TRUE	TRUE	0	0	1	1	none	0.0001186818395817
S106	T341	TRUE	TRUE	0	0	1	1	none	1.33481092169e-05
S130	T341	TRUE	TRUE	0	0	1	1	none	0.0001186698610237
T009	T341	FALSE	FALSE	0	0	1	1	none	1.09658235782e-05
T010	T341	FALSE	FALSE	0	0	1	1	none	1.02015512197e-05
T013	T341	FALSE	FALSE	0	0	1	1	none	7.54687245811e-05
T014	T341	TRUE	TRUE	0	0	1	1	none	1.47438554291e-05
T020	T341	TRUE	TRUE	0	0	1	1	none	7.29336868254e-05
T021	T341	FALSE	FALSE	0	0	1	1	none	1.08332358653e-05
T028	T341	TRUE	TRUE	0	0	1	1	none	6.85430846635e-05
T035a	T341	TRUE	TRUE	0	0	1	1	none	0.0001223129656458
T035b	T341	FALSE	FALSE	0	0	1	1	none	1.14162567515e-05
T040	T341	TRUE	TRUE	0	0	1	1	none	1.46854994261e-05
T056	T341	FALSE	FALSE	0	0	1	1	none	1.69757249486e-05
T059	T341	TRUE	TRUE	0	0	1	1	none	0.0001204738281555
T065	T341	TRUE	TRUE	0	0	1	1	none	7.06244136515e-05
T069	T341	TRUE	TRUE	0	0	1	1	none	0.0001206999426337
T073	T341	FALSE	FALSE	0	0	1	1	none	1.14405886312e-05
T075	T341	TRUE	TRUE	0	0	1	1	none	6.27639062215e-05
T077	T341	FALSE	FALSE	0	0	1	1	none	1.14405886312e-05
T087	T341	FALSE	FALSE	0	0	1	1	none	1.21154057473e-05
T095	T341	TRUE	TRUE	0	0	1	1	none	0.0001181529847366
T099a	T341	TRUE	TRUE	0	0	1	1	none	0.0001181725749388
T102	T341	FALSE	FALSE	0	0	1	1	none	0.0001222799410551
T104	T341	FALSE	FALSE	0	0	1	1	none	6.83908811593e-05
T105	T341	FALSE	FALSE	0	0	1	1	none	7.24464719492e-05
T107	T341	FALSE	FALSE	0	0	1	1	none	0.0001234946465869
T126	T341	TRUE	TRUE	0	0	1	1	none	0.0001374706222656
T156	T341	FALSE	FALSE	0	0	1	1	none	7.21779231775e-05
[truncated: 1,161 more rows]
