# Supplementary material for: Improved characterisation of MRSA transmission using within-host bacterial sequence diversity
Source: eLife. 2019 Oct 8;8:e46402. doi: 10.7554/eLife.46402 (PMC6954020; doi:10.7554/eLife.46402)
Supplement: Figure 9—source data 1. [file elife-46402-fig9-data1.zip › Figure 9-source data 1/classifications/Classification_Posterior_ds_10percol_91.csv]

host.1	host.2	adjacent	contiguous	paths12	paths21	nodes1	nodes2	path.classification	min.distance.between.subgraphs
S002	S007	TRUE	TRUE	0	0	1	1	none	9.34761826996e-05
S002	S021	TRUE	TRUE	0	0	1	1	none	1.6025340432e-05
S007	S021	TRUE	TRUE	0	0	1	1	none	9.6471080323e-05
S002	S024	TRUE	TRUE	0	0	1	1	none	1.41445272905e-05
S007	S024	TRUE	TRUE	0	0	1	1	none	9.45902671815e-05
S021	S024	TRUE	TRUE	0	0	1	1	none	4.6724231937e-06
S002	S025	TRUE	TRUE	0	0	1	1	none	2.16238058803e-05
S007	S025	TRUE	TRUE	0	0	1	1	none	9.17317467893e-05
S021	S025	TRUE	TRUE	0	0	1	1	none	2.46187035037e-05
S024	S025	TRUE	TRUE	0	0	1	1	none	2.27378903622e-05
S002	S026	TRUE	TRUE	0	0	1	1	none	1.76587522368e-05
S007	S026	TRUE	TRUE	0	0	1	1	none	8.77666931458e-05
S021	S026	TRUE	TRUE	0	0	1	1	none	2.06536498602e-05
S024	S026	TRUE	TRUE	0	0	1	1	none	1.87728367187e-05
S025	S026	TRUE	TRUE	0	0	1	1	none	1.32793054905e-05
S002	S038	TRUE	TRUE	0	0	1	1	none	9.37192999368e-05
S007	S038	TRUE	TRUE	0	0	1	1	none	6.19531383732e-05
S021	S038	TRUE	TRUE	0	0	1	1	none	9.67141975602e-05
S024	S038	TRUE	TRUE	0	0	1	1	none	9.48333844187e-05
S025	S038	TRUE	TRUE	0	0	1	1	none	9.19748640265e-05
S026	S038	TRUE	TRUE	0	0	1	1	none	8.8009810383e-05
S002	S039	TRUE	TRUE	0	0	1	1	none	1.64505570977e-05
S007	S039	TRUE	TRUE	0	0	1	1	none	9.68962969887e-05
S021	S039	TRUE	TRUE	0	0	1	1	none	1.6458549383e-06
S024	S039	TRUE	TRUE	0	0	1	1	none	5.0976398594e-06
S025	S039	TRUE	TRUE	0	0	1	1	none	2.50439201694e-05
S026	S039	TRUE	TRUE	0	0	1	1	none	2.10788665259e-05
S038	S039	TRUE	TRUE	0	0	1	1	none	9.71394142259e-05
S002	S040	TRUE	TRUE	0	0	1	1	none	0.0001163451904902
S007	S040	TRUE	TRUE	0	0	1	1	none	0.0001205630369392
S021	S040	TRUE	TRUE	0	0	1	1	none	0.0001193400881136
S024	S040	TRUE	TRUE	0	0	1	1	none	0.0001174592749721
S025	S040	TRUE	TRUE	0	0	1	1	none	0.0001146007545799
S026	S040	TRUE	TRUE	0	0	1	1	none	0.0001106357009364
S038	S040	TRUE	TRUE	0	0	1	1	none	0.0001208061541764
S039	S040	TRUE	TRUE	0	0	1	1	none	0.0001197653047793
S002	S042	TRUE	TRUE	0	0	1	1	none	1.45796796733e-05
S007	S042	TRUE	TRUE	0	0	1	1	none	9.50254195643e-05
S021	S042	TRUE	TRUE	0	0	1	1	none	3.8869373039e-06
S024	S042	TRUE	TRUE	0	0	1	1	none	3.226762435e-06
S025	S042	TRUE	TRUE	0	0	1	1	none	2.3173042745e-05
S026	S042	TRUE	TRUE	0	0	1	1	none	1.92079891015e-05
S038	S042	TRUE	TRUE	0	0	1	1	none	9.52685368015e-05
S039	S042	TRUE	TRUE	0	0	1	1	none	4.3121539696e-06
S040	S042	TRUE	TRUE	0	0	1	1	none	0.0001178944273549
S002	S071	TRUE	TRUE	0	0	1	1	none	0.0001092501802599
S007	S071	TRUE	TRUE	0	0	1	1	none	0.0001134680267089
S021	S071	TRUE	TRUE	0	0	1	1	none	0.0001122450778833
S024	S071	TRUE	TRUE	0	0	1	1	none	0.0001103642647418
S025	S071	TRUE	TRUE	0	0	1	1	none	0.0001075057443496
S026	S071	TRUE	TRUE	0	0	1	1	none	0.0001035406907061
S038	S071	TRUE	TRUE	0	0	1	1	none	0.0001137111439461
S039	S071	TRUE	TRUE	0	0	1	1	none	0.000112670294549
S040	S071	TRUE	TRUE	0	0	1	1	none	1.47446619775e-05
S042	S071	TRUE	TRUE	0	0	1	1	none	0.0001107994171246
S002	S078	TRUE	TRUE	0	0	1	1	none	1.35893422063e-05
S007	S078	TRUE	TRUE	0	0	1	1	none	9.40350820973e-05
S021	S078	TRUE	TRUE	0	0	1	1	none	5.7780186397e-06
S024	S078	TRUE	TRUE	0	0	1	1	none	3.8972054982e-06
S025	S078	TRUE	TRUE	0	0	1	1	none	2.2182705278e-05
S026	S078	TRUE	TRUE	0	0	1	1	none	1.82176516345e-05
S038	S078	TRUE	TRUE	0	0	1	1	none	9.42781993345e-05
S039	S078	TRUE	TRUE	0	0	1	1	none	6.2032353054e-06
S040	S078	TRUE	TRUE	0	0	1	1	none	0.0001169040898879
S042	S078	TRUE	TRUE	0	0	1	1	none	4.332357881e-06
S071	S078	TRUE	TRUE	0	0	1	1	none	0.0001098090796576
S002	S081	TRUE	TRUE	0	0	1	1	none	1.45796796733e-05
S007	S081	TRUE	TRUE	0	0	1	1	none	9.50254195643e-05
S021	S081	TRUE	TRUE	0	0	1	1	none	5.1075755765e-06
S024	S081	TRUE	TRUE	0	0	1	1	none	2.0061241624e-06
S025	S081	TRUE	TRUE	0	0	1	1	none	2.3173042745e-05
S026	S081	TRUE	TRUE	0	0	1	1	none	1.92079891015e-05
S038	S081	TRUE	TRUE	0	0	1	1	none	9.52685368015e-05
S039	S081	TRUE	TRUE	0	0	1	1	none	5.5327922422e-06
S040	S081	TRUE	TRUE	0	0	1	1	none	0.0001178944273549
S042	S081	TRUE	TRUE	0	0	1	1	none	3.6619148178e-06
S071	S081	TRUE	TRUE	0	0	1	1	none	0.0001107994171246
S078	S081	TRUE	TRUE	0	0	1	1	none	4.332357881e-06
S002	S085	TRUE	TRUE	0	0	1	1	none	0.0001121365829853
S007	S085	TRUE	TRUE	0	0	1	1	none	0.0001163544294343
S021	S085	TRUE	TRUE	0	0	1	1	none	0.0001151314806087
S024	S085	TRUE	TRUE	0	0	1	1	none	0.0001132506674672
S025	S085	TRUE	TRUE	0	0	1	1	none	0.000110392147075
S026	S085	TRUE	TRUE	0	0	1	1	none	0.0001064270934315
S038	S085	TRUE	TRUE	0	0	1	1	none	0.0001165975466715
S039	S085	TRUE	TRUE	0	0	1	1	none	0.0001155566972744
S040	S085	TRUE	TRUE	0	0	1	1	none	3.57578838449e-05
S042	S085	TRUE	TRUE	0	0	1	1	none	0.00011368581985
S071	S085	TRUE	TRUE	0	0	1	1	none	2.86628736146e-05
S078	S085	TRUE	TRUE	0	0	1	1	none	0.000112695482383
S081	S085	TRUE	TRUE	0	0	1	1	none	0.00011368581985
S002	S087	TRUE	TRUE	0	0	1	1	none	0.0001346812067439
S007	S087	TRUE	TRUE	0	0	1	1	none	0.0001388990531929
S021	S087	TRUE	TRUE	0	0	1	1	none	0.0001376761043673
S024	S087	TRUE	TRUE	0	0	1	1	none	0.0001357952912258
S025	S087	TRUE	TRUE	0	0	1	1	none	0.0001329367708336
S026	S087	TRUE	TRUE	0	0	1	1	none	0.0001289717171901
S038	S087	TRUE	TRUE	0	0	1	1	none	0.0001391421704301
S039	S087	TRUE	TRUE	0	0	1	1	none	0.000138101321033
S040	S087	TRUE	TRUE	0	0	1	1	none	5.83025076035e-05
S042	S087	TRUE	TRUE	0	0	1	1	none	0.0001362304436086
S071	S087	TRUE	TRUE	0	0	1	1	none	5.12074973732e-05
S078	S087	TRUE	TRUE	0	0	1	1	none	0.0001352401061416
S081	S087	TRUE	TRUE	0	0	1	1	none	0.0001362304436086
S085	S087	TRUE	TRUE	0	0	1	1	none	3.03604294606e-05
S002	S093	TRUE	TRUE	0	0	1	1	none	0.0001018639534906
S007	S093	TRUE	TRUE	0	0	1	1	none	0.0001060817999396
S021	S093	TRUE	TRUE	0	0	1	1	none	0.000104858851114
S024	S093	TRUE	TRUE	0	0	1	1	none	0.0001029780379725
S025	S093	TRUE	TRUE	0	0	1	1	none	0.0001001195175803
S026	S093	TRUE	TRUE	0	0	1	1	none	9.61544639368e-05
S038	S093	TRUE	TRUE	0	0	1	1	none	0.0001063249171768
S039	S093	TRUE	TRUE	0	0	1	1	none	0.0001052840677797
S040	S093	TRUE	TRUE	0	0	1	1	none	2.54852543502e-05
S042	S093	TRUE	TRUE	0	0	1	1	none	0.0001034131903553
S071	S093	TRUE	TRUE	0	0	1	1	none	1.83902441199e-05
S078	S093	TRUE	TRUE	0	0	1	1	none	0.0001024228528883
S081	S093	TRUE	TRUE	0	0	1	1	none	0.0001034131903553
S085	S093	TRUE	TRUE	0	0	1	1	none	1.14932677673e-05
S087	S093	TRUE	TRUE	0	0	1	1	none	3.40378915259e-05
S002	S097	TRUE	TRUE	0	0	1	1	none	2.06394306883e-05
S007	S097	TRUE	TRUE	0	0	1	1	none	9.07473715973e-05
S021	S097	TRUE	TRUE	0	0	1	1	none	2.36343283117e-05
S024	S097	TRUE	TRUE	0	0	1	1	none	2.17535151702e-05
S025	S097	TRUE	TRUE	0	0	1	1	none	4.121231944e-06
S026	S097	TRUE	TRUE	0	0	1	1	none	1.22949302985e-05
S038	S097	TRUE	TRUE	0	0	1	1	none	9.09904888345e-05
S039	S097	TRUE	TRUE	0	0	1	1	none	2.40595449774e-05
S040	S097	TRUE	TRUE	0	0	1	1	none	0.0001136163793879
S042	S097	TRUE	TRUE	0	0	1	1	none	2.2188667553e-05
S071	S097	TRUE	TRUE	0	0	1	1	none	0.0001065213691576
S078	S097	TRUE	TRUE	0	0	1	1	none	2.1198330086e-05
S081	S097	TRUE	TRUE	0	0	1	1	none	2.2188667553e-05
S085	S097	TRUE	TRUE	0	0	1	1	none	0.000109407771883
S087	S097	TRUE	TRUE	0	0	1	1	none	0.0001319523956416
S093	S097	TRUE	TRUE	0	0	1	1	none	9.91351423883e-05
S002	S102	TRUE	TRUE	0	0	1	1	none	0.0001168501701323
S007	S102	TRUE	TRUE	0	0	1	1	none	0.0001210680165813
S021	S102	TRUE	TRUE	0	0	1	1	none	0.0001198450677557
S024	S102	TRUE	TRUE	0	0	1	1	none	0.0001179642546142
S025	S102	TRUE	TRUE	0	0	1	1	none	0.000115105734222
S026	S102	TRUE	TRUE	0	0	1	1	none	0.0001111406805785
S038	S102	TRUE	TRUE	0	0	1	1	none	0.0001213111338185
S039	S102	TRUE	TRUE	0	0	1	1	none	0.0001202702844214
S040	S102	TRUE	TRUE	0	0	1	1	none	4.1668944599e-06
S042	S102	TRUE	TRUE	0	0	1	1	none	0.000118399406997
S071	S102	TRUE	TRUE	0	0	1	1	none	1.52496416196e-05
S078	S102	TRUE	TRUE	0	0	1	1	none	0.00011740906953
S081	S102	TRUE	TRUE	0	0	1	1	none	0.000118399406997
S085	S102	TRUE	TRUE	0	0	1	1	none	3.6262863487e-05
S087	S102	TRUE	TRUE	0	0	1	1	none	5.88074872456e-05
S093	S102	TRUE	TRUE	0	0	1	1	none	2.59902339923e-05
S097	S102	TRUE	TRUE	0	0	1	1	none	0.00011412135903
S002	S106	TRUE	TRUE	0	0	1	1	none	1.1486453818e-05
S007	S106	TRUE	TRUE	0	0	1	1	none	9.31528319816e-05
S021	S106	TRUE	TRUE	0	0	1	1	none	1.5701989714e-05
S024	S106	TRUE	TRUE	0	0	1	1	none	1.38211765725e-05
S025	S106	TRUE	TRUE	0	0	1	1	none	2.13004551623e-05
S026	S106	TRUE	TRUE	0	0	1	1	none	1.73354015188e-05
S038	S106	TRUE	TRUE	0	0	1	1	none	9.33959492188e-05
S039	S106	TRUE	TRUE	0	0	1	1	none	1.61272063797e-05
S040	S106	TRUE	TRUE	0	0	1	1	none	0.0001160218397722
S042	S106	TRUE	TRUE	0	0	1	1	none	1.42563289553e-05
S071	S106	TRUE	TRUE	0	0	1	1	none	0.0001089268295419
S078	S106	TRUE	TRUE	0	0	1	1	none	1.32659914883e-05
S081	S106	TRUE	TRUE	0	0	1	1	none	1.42563289553e-05
S085	S106	TRUE	TRUE	0	0	1	1	none	0.0001118132322673
S087	S106	TRUE	TRUE	0	0	1	1	none	0.0001343578560259
S093	S106	TRUE	TRUE	0	0	1	1	none	0.0001015406027726
S097	S106	TRUE	TRUE	0	0	1	1	none	2.03160799703e-05
S102	S106	TRUE	TRUE	0	0	1	1	none	0.0001165268194143
S002	S130	TRUE	TRUE	0	0	1	1	none	0.0001340870206536
S007	S130	TRUE	TRUE	0	0	1	1	none	0.0001383048671026
S021	S130	TRUE	TRUE	0	0	1	1	none	0.000137081918277
S024	S130	TRUE	TRUE	0	0	1	1	none	0.0001352011051355
S025	S130	TRUE	TRUE	0	0	1	1	none	0.0001323425847433
S026	S130	TRUE	TRUE	0	0	1	1	none	0.0001283775310998
S038	S130	TRUE	TRUE	0	0	1	1	none	0.0001385479843398
S039	S130	TRUE	TRUE	0	0	1	1	none	0.0001375071349427
S040	S130	TRUE	TRUE	0	0	1	1	none	5.77083215132e-05
S042	S130	TRUE	TRUE	0	0	1	1	none	0.0001356362575183
S071	S130	TRUE	TRUE	0	0	1	1	none	5.06133112829e-05
S078	S130	TRUE	TRUE	0	0	1	1	none	0.0001346459200513
S081	S130	TRUE	TRUE	0	0	1	1	none	0.0001356362575183
S085	S130	TRUE	TRUE	0	0	1	1	none	2.97662433703e-05
S087	S130	TRUE	TRUE	0	0	1	1	none	3.5544371823e-06
S093	S130	TRUE	TRUE	0	0	1	1	none	3.34437054356e-05
S097	S130	TRUE	TRUE	0	0	1	1	none	0.0001313582095513
S102	S130	TRUE	TRUE	0	0	1	1	none	5.82133011553e-05
S106	S130	TRUE	TRUE	0	0	1	1	none	0.0001337636699356
S002	T009	FALSE	FALSE	0	0	1	1	none	3.09618881465e-05
S007	T009	FALSE	FALSE	0	0	1	1	none	0.0001010698290555
S021	T009	FALSE	FALSE	0	0	1	1	none	3.39567857699e-05
S024	T009	FALSE	FALSE	0	0	1	1	none	3.20759726284e-05
S025	T009	FALSE	FALSE	0	0	1	1	none	2.65824414002e-05
S026	T009	FALSE	FALSE	0	0	1	1	none	1.68828198427e-05
S038	T009	FALSE	FALSE	0	0	1	1	none	0.0001013129462927
S039	T009	FALSE	FALSE	0	0	1	1	none	3.43820024356e-05
S040	T009	FALSE	FALSE	0	0	1	1	none	0.0001239388368461
S042	T009	FALSE	FALSE	0	0	1	1	none	3.25111250112e-05
S071	T009	FALSE	FALSE	0	0	1	1	none	0.0001168438266158
S078	T009	FALSE	FALSE	0	0	1	1	none	3.15207875442e-05
S081	T009	FALSE	FALSE	0	0	1	1	none	3.25111250112e-05
S085	T009	FALSE	FALSE	0	0	1	1	none	0.0001197302293412
S087	T009	FALSE	FALSE	0	0	1	1	none	0.0001422748530998
S093	T009	FALSE	FALSE	0	0	1	1	none	0.0001094575998465
S097	T009	FALSE	FALSE	0	0	1	1	none	2.55980662082e-05
S102	T009	FALSE	FALSE	0	0	1	1	none	0.0001244438164882
S106	T009	FALSE	FALSE	0	0	1	1	none	3.06385374285e-05
S130	T009	FALSE	FALSE	0	0	1	1	none	0.0001416806670095
S002	T010	FALSE	FALSE	0	0	1	1	none	2.90490976692e-05
S007	T010	FALSE	FALSE	0	0	1	1	none	9.91570385782e-05
S021	T010	FALSE	FALSE	0	0	1	1	none	3.20439952926e-05
S024	T010	FALSE	FALSE	0	0	1	1	none	3.01631821511e-05
S025	T010	FALSE	FALSE	0	0	1	1	none	2.46696509229e-05
S026	T010	FALSE	FALSE	0	0	1	1	none	1.49700293654e-05
S038	T010	FALSE	FALSE	0	0	1	1	none	9.94001558154e-05
S039	T010	FALSE	FALSE	0	0	1	1	none	3.24692119583e-05
S040	T010	FALSE	FALSE	0	0	1	1	none	0.0001220260463688
S042	T010	FALSE	FALSE	0	0	1	1	none	3.05983345339e-05
S071	T010	FALSE	FALSE	0	0	1	1	none	0.0001149310361385
S078	T010	FALSE	FALSE	0	0	1	1	none	2.96079970669e-05
S081	T010	FALSE	FALSE	0	0	1	1	none	3.05983345339e-05
S085	T010	FALSE	FALSE	0	0	1	1	none	0.0001178174388639
S087	T010	FALSE	FALSE	0	0	1	1	none	0.0001403620626225
S093	T010	FALSE	FALSE	0	0	1	1	none	0.0001075448093692
S097	T010	FALSE	FALSE	0	0	1	1	none	2.36852757309e-05
S102	T010	FALSE	FALSE	0	0	1	1	none	0.0001225310260109
S106	T010	FALSE	FALSE	0	0	1	1	none	2.87257469512e-05
S130	T010	FALSE	FALSE	0	0	1	1	none	0.0001397678765322
T009	T010	TRUE	TRUE	0	0	1	1	none	3.1334287499e-06
S002	T013	FALSE	FALSE	0	0	1	1	none	9.9994302908e-05
S007	T013	FALSE	FALSE	0	0	1	1	none	6.82281413444e-05
S021	T013	FALSE	FALSE	0	0	1	1	none	0.0001029892005314
S024	T013	FALSE	FALSE	0	0	1	1	none	0.0001011083873899
S025	T013	FALSE	FALSE	0	0	1	1	none	9.82498669977e-05
S026	T013	FALSE	FALSE	0	0	1	1	none	9.42848133542e-05
S038	T013	FALSE	FALSE	0	0	1	1	none	1.0134875489e-05
S039	T013	FALSE	FALSE	0	0	1	1	none	0.0001034144171971
S040	T013	FALSE	FALSE	0	0	1	1	none	0.0001270811571476
S042	T013	FALSE	FALSE	0	0	1	1	none	0.0001015435397727
S071	T013	FALSE	FALSE	0	0	1	1	none	0.0001199861469173
S078	T013	FALSE	FALSE	0	0	1	1	none	0.0001005532023057
S081	T013	FALSE	FALSE	0	0	1	1	none	0.0001015435397727
S085	T013	FALSE	FALSE	0	0	1	1	none	0.0001228725496427
S087	T013	FALSE	FALSE	0	0	1	1	none	0.0001454171734013
S093	T013	FALSE	FALSE	0	0	1	1	none	0.000112599920148
S097	T013	FALSE	FALSE	0	0	1	1	none	9.72654918057e-05
S102	T013	FALSE	FALSE	0	0	1	1	none	0.0001275861367897
S106	T013	FALSE	FALSE	0	0	1	1	none	9.967095219e-05
S130	T013	FALSE	FALSE	0	0	1	1	none	0.000144822987311
T009	T013	FALSE	FALSE	0	0	1	1	none	0.0001075879492639
T010	T013	FALSE	FALSE	0	0	1	1	none	0.0001056751587866
S002	T014	TRUE	TRUE	0	0	1	1	none	1.45796796733e-05
S007	T014	TRUE	TRUE	0	0	1	1	none	9.50254195643e-05
S021	T014	TRUE	TRUE	0	0	1	1	none	3.8869373039e-06
S024	T014	TRUE	TRUE	0	0	1	1	none	3.226762435e-06
S025	T014	TRUE	TRUE	0	0	1	1	none	2.3173042745e-05
S026	T014	TRUE	TRUE	0	0	1	1	none	1.92079891015e-05
S038	T014	TRUE	TRUE	0	0	1	1	none	9.52685368015e-05
S039	T014	TRUE	TRUE	0	0	1	1	none	4.3121539696e-06
S040	T014	TRUE	TRUE	0	0	1	1	none	0.0001178944273549
S042	T014	TRUE	TRUE	0	0	1	1	none	1.2206382726e-06
S071	T014	TRUE	TRUE	0	0	1	1	none	0.0001107994171246
S078	T014	TRUE	TRUE	0	0	1	1	none	4.332357881e-06
S081	T014	TRUE	TRUE	0	0	1	1	none	3.6619148178e-06
S085	T014	TRUE	TRUE	0	0	1	1	none	0.00011368581985
S087	T014	TRUE	TRUE	0	0	1	1	none	0.0001362304436086
S093	T014	TRUE	TRUE	0	0	1	1	none	0.0001034131903553
S097	T014	TRUE	TRUE	0	0	1	1	none	2.2188667553e-05
S102	T014	TRUE	TRUE	0	0	1	1	none	0.000118399406997
S106	T014	TRUE	TRUE	0	0	1	1	none	1.42563289553e-05
S130	T014	TRUE	TRUE	0	0	1	1	none	0.0001356362575183
T009	T014	FALSE	FALSE	0	0	1	1	none	3.25111250112e-05
T010	T014	FALSE	FALSE	0	0	1	1	none	3.05983345339e-05
T013	T014	FALSE	FALSE	0	0	1	1	none	0.0001015435397727
S002	T020	TRUE	TRUE	0	0	1	1	none	9.72211084149e-05
S007	T020	TRUE	TRUE	0	0	1	1	none	6.54549468513e-05
S021	T020	TRUE	TRUE	0	0	1	1	none	0.0001002160060383
S024	T020	TRUE	TRUE	0	0	1	1	none	9.83351928968e-05
S025	T020	TRUE	TRUE	0	0	1	1	none	9.54766725046e-05
S026	T020	TRUE	TRUE	0	0	1	1	none	9.15116188611e-05
S038	T020	TRUE	TRUE	0	0	1	1	none	5.0922448379e-06
S039	T020	TRUE	TRUE	0	0	1	1	none	0.000100641222704
S040	T020	TRUE	TRUE	0	0	1	1	none	0.0001243079626545
S042	T020	TRUE	TRUE	0	0	1	1	none	9.87703452796e-05
S071	T020	TRUE	TRUE	0	0	1	1	none	0.0001172129524242
S078	T020	TRUE	TRUE	0	0	1	1	none	9.77800078126e-05
S081	T020	TRUE	TRUE	0	0	1	1	none	9.87703452796e-05
S085	T020	TRUE	TRUE	0	0	1	1	none	0.0001200993551496
S087	T020	TRUE	TRUE	0	0	1	1	none	0.0001426439789082
S093	T020	TRUE	TRUE	0	0	1	1	none	0.0001098267256549
S097	T020	TRUE	TRUE	0	0	1	1	none	9.44922973126e-05
S102	T020	TRUE	TRUE	0	0	1	1	none	0.0001248129422966
S106	T020	TRUE	TRUE	0	0	1	1	none	9.68977576969e-05
S130	T020	TRUE	TRUE	0	0	1	1	none	0.0001420497928179
T009	T020	FALSE	FALSE	0	0	1	1	none	0.0001048147547708
T010	T020	FALSE	FALSE	0	0	1	1	none	0.0001029019642935
T013	T020	FALSE	FALSE	0	0	1	1	none	1.36366839671e-05
T014	T020	TRUE	TRUE	0	0	1	1	none	9.87703452796e-05
S002	T021	FALSE	FALSE	0	0	1	1	none	3.03107424792e-05
S007	T021	FALSE	FALSE	0	0	1	1	none	0.0001004186833882
S021	T021	FALSE	FALSE	0	0	1	1	none	3.33056401026e-05
S024	T021	FALSE	FALSE	0	0	1	1	none	3.14248269611e-05
S025	T021	FALSE	FALSE	0	0	1	1	none	2.59312957329e-05
S026	T021	FALSE	FALSE	0	0	1	1	none	1.62316741754e-05
S038	T021	FALSE	FALSE	0	0	1	1	none	0.0001006618006254
S039	T021	FALSE	FALSE	0	0	1	1	none	3.37308567683e-05
S040	T021	FALSE	FALSE	0	0	1	1	none	0.0001232876911788
S042	T021	FALSE	FALSE	0	0	1	1	none	3.18599793439e-05
S071	T021	FALSE	FALSE	0	0	1	1	none	0.0001161926809485
S078	T021	FALSE	FALSE	0	0	1	1	none	3.08696418769e-05
S081	T021	FALSE	FALSE	0	0	1	1	none	3.18599793439e-05
S085	T021	FALSE	FALSE	0	0	1	1	none	0.0001190790836739
S087	T021	FALSE	FALSE	0	0	1	1	none	0.0001416237074325
S093	T021	FALSE	FALSE	0	0	1	1	none	0.0001088064541792
S097	T021	FALSE	FALSE	0	0	1	1	none	2.49469205409e-05
S102	T021	FALSE	FALSE	0	0	1	1	none	0.0001237926708209
S106	T021	FALSE	FALSE	0	0	1	1	none	2.99873917612e-05
S130	T021	FALSE	FALSE	0	0	1	1	none	0.0001410295213422
T009	T021	FALSE	FALSE	0	0	1	1	none	5.6157118325e-06
T010	T021	FALSE	FALSE	0	0	1	1	none	3.7029213552e-06
T013	T021	FALSE	FALSE	0	0	1	1	none	0.0001069368035966
T014	T021	FALSE	FALSE	0	0	1	1	none	3.18599793439e-05
T020	T021	FALSE	FALSE	0	0	1	1	none	0.0001041636091035
S002	T028	TRUE	TRUE	0	0	1	1	none	8.79212595599e-05
S007	T028	TRUE	TRUE	0	0	1	1	none	4.33236545803e-05
S021	T028	TRUE	TRUE	0	0	1	1	none	9.09161571833e-05
S024	T028	TRUE	TRUE	0	0	1	1	none	8.90353440418e-05
S025	T028	TRUE	TRUE	0	0	1	1	none	8.61768236496e-05
S026	T028	TRUE	TRUE	0	0	1	1	none	8.22117700061e-05
S038	T028	TRUE	TRUE	0	0	1	1	none	5.63982152335e-05
S039	T028	TRUE	TRUE	0	0	1	1	none	9.1341373849e-05
S040	T028	TRUE	TRUE	0	0	1	1	none	0.0001150081137995
S042	T028	TRUE	TRUE	0	0	1	1	none	8.94704964246e-05
S071	T028	TRUE	TRUE	0	0	1	1	none	0.0001079131035692
S078	T028	TRUE	TRUE	0	0	1	1	none	8.84801589576e-05
S081	T028	TRUE	TRUE	0	0	1	1	none	8.94704964246e-05
S085	T028	TRUE	TRUE	0	0	1	1	none	0.0001107995062946
S087	T028	TRUE	TRUE	0	0	1	1	none	0.0001333441300532
S093	T028	TRUE	TRUE	0	0	1	1	none	0.0001005268767999
S097	T028	TRUE	TRUE	0	0	1	1	none	8.51924484576e-05
S102	T028	TRUE	TRUE	0	0	1	1	none	0.0001155130934416
S106	T028	TRUE	TRUE	0	0	1	1	none	8.75979088419e-05
S130	T028	TRUE	TRUE	0	0	1	1	none	0.0001327499439629
T009	T028	FALSE	FALSE	0	0	1	1	none	9.55149059158e-05
T010	T028	FALSE	FALSE	0	0	1	1	none	9.36021154385e-05
T013	T028	FALSE	FALSE	0	0	1	1	none	6.26732182047e-05
T014	T028	TRUE	TRUE	0	0	1	1	none	8.94704964246e-05
T020	T028	TRUE	TRUE	0	0	1	1	none	5.99000237116e-05
T021	T028	FALSE	FALSE	0	0	1	1	none	9.48637602485e-05
S002	T035a	TRUE	TRUE	0	0	1	1	none	0.0001333913933853
S007	T035a	TRUE	TRUE	0	0	1	1	none	0.0001376092398343
S021	T035a	TRUE	TRUE	0	0	1	1	none	0.0001363862910087
S024	T035a	TRUE	TRUE	0	0	1	1	none	0.0001345054778672
S025	T035a	TRUE	TRUE	0	0	1	1	none	0.000131646957475
S026	T035a	TRUE	TRUE	0	0	1	1	none	0.0001276819038315
S038	T035a	TRUE	TRUE	0	0	1	1	none	0.0001378523570715
S039	T035a	TRUE	TRUE	0	0	1	1	none	0.0001368115076744
S040	T035a	TRUE	TRUE	0	0	1	1	none	5.70126942449e-05
S042	T035a	TRUE	TRUE	0	0	1	1	none	0.00013494063025
S071	T035a	TRUE	TRUE	0	0	1	1	none	4.99176840146e-05
S078	T035a	TRUE	TRUE	0	0	1	1	none	0.000133950292783
S081	T035a	TRUE	TRUE	0	0	1	1	none	0.00013494063025
S085	T035a	TRUE	TRUE	0	0	1	1	none	2.9070616102e-05
S087	T035a	TRUE	TRUE	0	0	1	1	none	6.5703513806e-06
S093	T035a	TRUE	TRUE	0	0	1	1	none	3.27480781673e-05
S097	T035a	TRUE	TRUE	0	0	1	1	none	0.000130662582283
S102	T035a	TRUE	TRUE	0	0	1	1	none	5.7517673887e-05
S106	T035a	TRUE	TRUE	0	0	1	1	none	0.0001330680426673
S130	T035a	TRUE	TRUE	0	0	1	1	none	5.9761652903e-06
T009	T035a	FALSE	FALSE	0	0	1	1	none	0.0001409850397412
T010	T035a	FALSE	FALSE	0	0	1	1	none	0.0001390722492639
T013	T035a	FALSE	FALSE	0	0	1	1	none	0.0001441273600427
T014	T035a	TRUE	TRUE	0	0	1	1	none	0.00013494063025
T020	T035a	TRUE	TRUE	0	0	1	1	none	0.0001413541655496
T021	T035a	FALSE	FALSE	0	0	1	1	none	0.0001403338940739
T028	T035a	TRUE	TRUE	0	0	1	1	none	0.0001320543166946
S002	T035b	FALSE	FALSE	0	0	1	1	none	2.97800443809e-05
S007	T035b	FALSE	FALSE	0	0	1	1	none	9.98879852899e-05
S021	T035b	FALSE	FALSE	0	0	1	1	none	3.27749420043e-05
S024	T035b	FALSE	FALSE	0	0	1	1	none	3.08941288628e-05
S025	T035b	FALSE	FALSE	0	0	1	1	none	2.54005976346e-05
S026	T035b	FALSE	FALSE	0	0	1	1	none	1.57009760771e-05
S038	T035b	FALSE	FALSE	0	0	1	1	none	0.0001001311025271
S039	T035b	FALSE	FALSE	0	0	1	1	none	3.320015867e-05
S040	T035b	FALSE	FALSE	0	0	1	1	none	0.0001227569930805
S042	T035b	FALSE	FALSE	0	0	1	1	none	3.13292812456e-05
S071	T035b	FALSE	FALSE	0	0	1	1	none	0.0001156619828502
S078	T035b	FALSE	FALSE	0	0	1	1	none	3.03389437786e-05
S081	T035b	FALSE	FALSE	0	0	1	1	none	3.13292812456e-05
S085	T035b	FALSE	FALSE	0	0	1	1	none	0.0001185483855756
S087	T035b	FALSE	FALSE	0	0	1	1	none	0.0001410930093342
S093	T035b	FALSE	FALSE	0	0	1	1	none	0.0001082757560809
S097	T035b	FALSE	FALSE	0	0	1	1	none	2.44162224426e-05
S102	T035b	FALSE	FALSE	0	0	1	1	none	0.0001232619727226
S106	T035b	FALSE	FALSE	0	0	1	1	none	2.94566936629e-05
S130	T035b	FALSE	FALSE	0	0	1	1	none	0.0001404988232439
T009	T035b	FALSE	FALSE	0	0	1	1	none	6.3056520068e-06
T010	T035b	FALSE	FALSE	0	0	1	1	none	4.3928615295e-06
T013	T035b	FALSE	FALSE	0	0	1	1	none	0.0001064061054983
T014	T035b	FALSE	FALSE	0	0	1	1	none	3.13292812456e-05
T020	T035b	FALSE	FALSE	0	0	1	1	none	0.0001036329110052
T021	T035b	FALSE	FALSE	0	0	1	1	none	5.6545063395e-06
T028	T035b	FALSE	FALSE	0	0	1	1	none	9.43330621502e-05
T035a	T035b	FALSE	FALSE	0	0	1	1	none	0.0001398031959756
S002	T040	TRUE	TRUE	0	0	1	1	none	1.5695723139e-05
S007	T040	TRUE	TRUE	0	0	1	1	none	9.614146303e-05
S021	T040	TRUE	TRUE	0	0	1	1	none	6.2236190422e-06
S024	T040	TRUE	TRUE	0	0	1	1	none	3.1221676281e-06
S025	T040	TRUE	TRUE	0	0	1	1	none	2.42890862107e-05
S026	T040	TRUE	TRUE	0	0	1	1	none	2.03240325672e-05
S038	T040	TRUE	TRUE	0	0	1	1	none	9.63845802672e-05
S039	T040	TRUE	TRUE	0	0	1	1	none	6.6488357079e-06
S040	T040	TRUE	TRUE	0	0	1	1	none	0.0001190104708206
S042	T040	TRUE	TRUE	0	0	1	1	none	4.7779582835e-06
S071	T040	TRUE	TRUE	0	0	1	1	none	0.0001119154605903
S078	T040	TRUE	TRUE	0	0	1	1	none	5.4484013467e-06
S081	T040	TRUE	TRUE	0	0	1	1	none	2.3366817383e-06
S085	T040	TRUE	TRUE	0	0	1	1	none	0.0001148018633157
S087	T040	TRUE	TRUE	0	0	1	1	none	0.0001373464870743
S093	T040	TRUE	TRUE	0	0	1	1	none	0.000104529233821
S097	T040	TRUE	TRUE	0	0	1	1	none	2.33047110187e-05
S102	T040	TRUE	TRUE	0	0	1	1	none	0.0001195154504627
S106	T040	TRUE	TRUE	0	0	1	1	none	1.5372372421e-05
S130	T040	TRUE	TRUE	0	0	1	1	none	0.000136752300984
T009	T040	FALSE	FALSE	0	0	1	1	none	3.36271684769e-05
T010	T040	FALSE	FALSE	0	0	1	1	none	3.17143779996e-05
T013	T040	FALSE	FALSE	0	0	1	1	none	0.0001026595832384
T014	T040	TRUE	TRUE	0	0	1	1	none	4.7779582835e-06
T020	T040	TRUE	TRUE	0	0	1	1	none	9.98863887453e-05
T021	T040	FALSE	FALSE	0	0	1	1	none	3.29760228096e-05
T028	T040	TRUE	TRUE	0	0	1	1	none	9.05865398903e-05
T035a	T040	TRUE	TRUE	0	0	1	1	none	0.0001360566737157
T035b	T040	FALSE	FALSE	0	0	1	1	none	3.24453247113e-05
S002	T056	FALSE	FALSE	0	0	1	1	none	3.84583851509e-05
S007	T056	FALSE	FALSE	0	0	1	1	none	0.0001085663260599
S021	T056	FALSE	FALSE	0	0	1	1	none	4.14532827743e-05
S024	T056	FALSE	FALSE	0	0	1	1	none	3.95724696328e-05
S025	T056	FALSE	FALSE	0	0	1	1	none	3.40789384046e-05
S026	T056	FALSE	FALSE	0	0	1	1	none	2.43793168471e-05
S038	T056	FALSE	FALSE	0	0	1	1	none	0.0001088094432971
S039	T056	FALSE	FALSE	0	0	1	1	none	4.187849944e-05
S040	T056	FALSE	FALSE	0	0	1	1	none	0.0001314353338505
S042	T056	FALSE	FALSE	0	0	1	1	none	4.00076220156e-05
S071	T056	FALSE	FALSE	0	0	1	1	none	0.0001243403236202
S078	T056	FALSE	FALSE	0	0	1	1	none	3.90172845486e-05
S081	T056	FALSE	FALSE	0	0	1	1	none	4.00076220156e-05
S085	T056	FALSE	FALSE	0	0	1	1	none	0.0001272267263456
S087	T056	FALSE	FALSE	0	0	1	1	none	0.0001497713501042
S093	T056	FALSE	FALSE	0	0	1	1	none	0.0001169540968509
S097	T056	FALSE	FALSE	0	0	1	1	none	3.30945632126e-05
S102	T056	FALSE	FALSE	0	0	1	1	none	0.0001319403134926
S106	T056	FALSE	FALSE	0	0	1	1	none	3.81350344329e-05
S130	T056	FALSE	FALSE	0	0	1	1	none	0.0001491771640139
T009	T056	TRUE	TRUE	1	0	1	1	anc	2.613943914e-06
T010	T056	FALSE	FALSE	0	0	1	1	none	1.06299257543e-05
T013	T056	FALSE	FALSE	0	0	1	1	none	0.0001150844462683
T014	T056	FALSE	FALSE	0	0	1	1	none	4.00076220156e-05
T020	T056	FALSE	FALSE	0	0	1	1	none	0.0001123112517752
T021	T056	FALSE	FALSE	0	0	1	1	none	1.31122088369e-05
T028	T056	FALSE	FALSE	0	0	1	1	none	0.0001030114029202
T035a	T056	FALSE	FALSE	0	0	1	1	none	0.0001484815367456
T035b	T056	FALSE	FALSE	0	0	1	1	none	1.38021490112e-05
T040	T056	FALSE	FALSE	0	0	1	1	none	4.11236654813e-05
S002	T059	TRUE	TRUE	0	0	1	1	none	0.0001211010632409
S007	T059	TRUE	TRUE	0	0	1	1	none	0.0001253189096899
S021	T059	TRUE	TRUE	0	0	1	1	none	0.0001240959608643
S024	T059	TRUE	TRUE	0	0	1	1	none	0.0001222151477228
S025	T059	TRUE	TRUE	0	0	1	1	none	0.0001193566273306
S026	T059	TRUE	TRUE	0	0	1	1	none	0.0001153915736871
S038	T059	TRUE	TRUE	0	0	1	1	none	0.0001255620269271
S039	T059	TRUE	TRUE	0	0	1	1	none	0.00012452117753
S040	T059	TRUE	TRUE	0	0	1	1	none	5.9765110233e-06
S042	T059	TRUE	TRUE	0	0	1	1	none	0.0001226503001056
S071	T059	TRUE	TRUE	0	0	1	1	none	1.95005347282e-05
S078	T059	TRUE	TRUE	0	0	1	1	none	0.0001216599626386
S081	T059	TRUE	TRUE	0	0	1	1	none	0.0001226503001056
S085	T059	TRUE	TRUE	0	0	1	1	none	4.05137565956e-05
S087	T059	TRUE	TRUE	0	0	1	1	none	6.30583803542e-05
S093	T059	TRUE	TRUE	0	0	1	1	none	3.02411271009e-05
S097	T059	TRUE	TRUE	0	0	1	1	none	0.0001183722521386
S102	T059	TRUE	TRUE	0	0	1	1	none	8.9227672106e-06
S106	T059	TRUE	TRUE	0	0	1	1	none	0.0001207777125229
S130	T059	TRUE	TRUE	0	0	1	1	none	6.24641942639e-05
T009	T059	FALSE	FALSE	0	0	1	1	none	0.0001286947095968
T010	T059	FALSE	FALSE	0	0	1	1	none	0.0001267819191195
T013	T059	FALSE	FALSE	0	0	1	1	none	0.0001318370298983
T014	T059	TRUE	TRUE	0	0	1	1	none	0.0001226503001056
T020	T059	TRUE	TRUE	0	0	1	1	none	0.0001290638354052
T021	T059	FALSE	FALSE	0	0	1	1	none	0.0001280435639295
T028	T059	TRUE	TRUE	0	0	1	1	none	0.0001197639865502
T035a	T059	TRUE	TRUE	0	0	1	1	none	6.17685669956e-05
T035b	T059	FALSE	FALSE	0	0	1	1	none	0.0001275128658312
T040	T059	TRUE	TRUE	0	0	1	1	none	0.0001237663435713
T056	T059	FALSE	FALSE	0	0	1	1	none	0.0001361912066012
S002	T065	TRUE	TRUE	0	0	1	1	none	9.59116624532e-05
S007	T065	TRUE	TRUE	0	0	1	1	none	6.41455008896e-05
S021	T065	TRUE	TRUE	0	0	1	1	none	9.89065600766e-05
S024	T065	TRUE	TRUE	0	0	1	1	none	9.70257469351e-05
S025	T065	TRUE	TRUE	0	0	1	1	none	9.41672265429e-05
S026	T065	TRUE	TRUE	0	0	1	1	none	9.02021728994e-05
S038	T065	TRUE	TRUE	0	0	1	1	none	6.0522350342e-06
S039	T065	TRUE	TRUE	0	0	1	1	none	9.93317767423e-05
S040	T065	TRUE	TRUE	0	0	1	1	none	0.0001229985166928
S042	T065	TRUE	TRUE	0	0	1	1	none	9.74608993179e-05
S071	T065	TRUE	TRUE	0	0	1	1	none	0.0001159035064625
S078	T065	TRUE	TRUE	0	0	1	1	none	9.64705618509e-05
S081	T065	TRUE	TRUE	0	0	1	1	none	9.74608993179e-05
S085	T065	TRUE	TRUE	0	0	1	1	none	0.0001187899091879
S087	T065	TRUE	TRUE	0	0	1	1	none	0.0001413345329465
S093	T065	TRUE	TRUE	0	0	1	1	none	0.0001085172796932
S097	T065	TRUE	TRUE	0	0	1	1	none	9.31828513509e-05
S102	T065	TRUE	TRUE	0	0	1	1	none	0.0001235034963349
S106	T065	TRUE	TRUE	0	0	1	1	none	9.55883117352e-05
S130	T065	TRUE	TRUE	0	0	1	1	none	0.0001407403468562
T009	T065	FALSE	FALSE	0	0	1	1	none	0.0001035053088091
T010	T065	FALSE	FALSE	0	0	1	1	none	0.0001015925183318
T013	T065	FALSE	FALSE	0	0	1	1	none	6.523917e-06
T014	T065	TRUE	TRUE	0	0	1	1	none	9.74608993179e-05
T020	T065	TRUE	TRUE	0	0	1	1	none	9.5540435123e-06
T021	T065	FALSE	FALSE	0	0	1	1	none	0.0001028541631418
T028	T065	TRUE	TRUE	0	0	1	1	none	5.85905777499e-05
T035a	T065	TRUE	TRUE	0	0	1	1	none	0.0001400447195879
T035b	T065	FALSE	FALSE	0	0	1	1	none	0.0001023234650435
T040	T065	TRUE	TRUE	0	0	1	1	none	9.85769427836e-05
T056	T065	FALSE	FALSE	0	0	1	1	none	0.0001110018058135
T059	T065	TRUE	TRUE	0	0	1	1	none	0.0001277543894435
S002	T069	TRUE	TRUE	0	0	1	1	none	0.0001336316569896
S007	T069	TRUE	TRUE	0	0	1	1	none	0.0001378495034386
S021	T069	TRUE	TRUE	0	0	1	1	none	0.000136626554613
S024	T069	TRUE	TRUE	0	0	1	1	none	0.0001347457414715
S025	T069	TRUE	TRUE	0	0	1	1	none	0.0001318872210793
S026	T069	TRUE	TRUE	0	0	1	1	none	0.0001279221674358
S038	T069	TRUE	TRUE	0	0	1	1	none	0.0001380926206758
S039	T069	TRUE	TRUE	0	0	1	1	none	0.0001370517712787
S040	T069	TRUE	TRUE	0	0	1	1	none	3.91261387072e-05
S042	T069	TRUE	TRUE	0	0	1	1	none	0.0001351808938543
S071	T069	TRUE	TRUE	0	0	1	1	none	2.56021150023e-05
S078	T069	TRUE	TRUE	0	0	1	1	none	0.0001341905563873
S081	T069	TRUE	TRUE	0	0	1	1	none	0.0001351808938543
S085	T069	TRUE	TRUE	0	0	1	1	none	5.30443503443e-05
S087	T069	TRUE	TRUE	0	0	1	1	none	7.55889741029e-05
S093	T069	TRUE	TRUE	0	0	1	1	none	4.27717208496e-05
S097	T069	TRUE	TRUE	0	0	1	1	none	0.0001309028458873
S102	T069	TRUE	TRUE	0	0	1	1	none	3.96311183493e-05
S106	T069	TRUE	TRUE	0	0	1	1	none	0.0001333083062716
S130	T069	TRUE	TRUE	0	0	1	1	none	7.49947880126e-05
T009	T069	FALSE	FALSE	0	0	1	1	none	0.0001412253033455
T010	T069	FALSE	FALSE	0	0	1	1	none	0.0001393125128682
T013	T069	FALSE	FALSE	0	0	1	1	none	0.000144367623647
T014	T069	TRUE	TRUE	0	0	1	1	none	0.0001351808938543
T020	T069	TRUE	TRUE	0	0	1	1	none	0.0001415944291539
T021	T069	FALSE	FALSE	0	0	1	1	none	0.0001405741576782
T028	T069	TRUE	TRUE	0	0	1	1	none	0.0001322945802989
T035a	T069	TRUE	TRUE	0	0	1	1	none	7.42991607443e-05
T035b	T069	FALSE	FALSE	0	0	1	1	none	0.0001400434595799
T040	T069	TRUE	TRUE	0	0	1	1	none	0.00013629693732
T056	T069	FALSE	FALSE	0	0	1	1	none	0.0001487218003499
T059	T069	TRUE	TRUE	0	0	1	1	none	4.38820114579e-05
T065	T069	TRUE	TRUE	0	0	1	1	none	0.0001402849831922
S002	T071	TRUE	TRUE	0	0	1	1	none	7.89352842099e-05
S007	T071	TRUE	TRUE	0	0	1	1	none	3.43376792303e-05
S021	T071	TRUE	TRUE	0	0	1	1	none	8.19301818333e-05
S024	T071	TRUE	TRUE	0	0	1	1	none	8.00493686918e-05
S025	T071	TRUE	TRUE	0	0	1	1	none	7.71908482996e-05
S026	T071	TRUE	TRUE	0	0	1	1	none	7.32257946561e-05
S038	T071	TRUE	TRUE	0	0	1	1	none	4.74122398835e-05
S039	T071	TRUE	TRUE	0	0	1	1	none	8.2355398499e-05
S040	T071	TRUE	TRUE	0	0	1	1	none	0.0001060221384495
S042	T071	TRUE	TRUE	0	0	1	1	none	8.04845210746e-05
S071	T071	TRUE	TRUE	0	0	1	1	none	9.89271282192e-05
S078	T071	TRUE	TRUE	0	0	1	1	none	7.94941836076e-05
S081	T071	TRUE	TRUE	0	0	1	1	none	8.04845210746e-05
S085	T071	TRUE	TRUE	0	0	1	1	none	0.0001018135309446
S087	T071	TRUE	TRUE	0	0	1	1	none	0.0001243581547032
S093	T071	TRUE	TRUE	0	0	1	1	none	9.15409014499e-05
S097	T071	TRUE	TRUE	0	0	1	1	none	7.62064731076e-05
S102	T071	TRUE	TRUE	0	0	1	1	none	0.0001065271180916
S106	T071	TRUE	TRUE	0	0	1	1	none	7.86119334919e-05
S130	T071	TRUE	TRUE	0	0	1	1	none	0.0001237639686129
T009	T071	FALSE	FALSE	0	0	1	1	none	8.65289305658e-05
T010	T071	FALSE	FALSE	0	0	1	1	none	8.46161400885e-05
T013	T071	FALSE	FALSE	0	0	1	1	none	5.36872428547e-05
T014	T071	TRUE	TRUE	0	0	1	1	none	8.04845210746e-05
T020	T071	TRUE	TRUE	0	0	1	1	none	5.09140483616e-05
T021	T071	FALSE	FALSE	0	0	1	1	none	8.58777848985e-05
T028	T071	TRUE	TRUE	0	0	1	1	none	2.7562117818e-05
T035a	T071	TRUE	TRUE	0	0	1	1	none	0.0001230683413446
T035b	T071	FALSE	FALSE	0	0	1	1	none	8.53470868002e-05
T040	T071	TRUE	TRUE	0	0	1	1	none	8.16005645403e-05
T056	T071	FALSE	FALSE	0	0	1	1	none	9.40254275702e-05
T059	T071	TRUE	TRUE	0	0	1	1	none	0.0001107780112002
T065	T071	TRUE	TRUE	0	0	1	1	none	4.96046023999e-05
T069	T071	TRUE	TRUE	0	0	1	1	none	0.0001233086049489
S002	T073	FALSE	FALSE	0	0	1	1	none	3.02697359418e-05
S007	T073	FALSE	FALSE	0	0	1	1	none	0.0001003776768508
S021	T073	FALSE	FALSE	0	0	1	1	none	3.32646335652e-05
S024	T073	FALSE	FALSE	0	0	1	1	none	3.13838204237e-05
S025	T073	FALSE	FALSE	0	0	1	1	none	2.58902891955e-05
S026	T073	FALSE	FALSE	0	0	1	1	none	1.6190667638e-05
S038	T073	FALSE	FALSE	0	0	1	1	none	0.000100620794088
S039	T073	FALSE	FALSE	0	0	1	1	none	3.36898502309e-05
S040	T073	FALSE	FALSE	0	0	1	1	none	0.0001232466846414
S042	T073	FALSE	FALSE	0	0	1	1	none	3.18189728065e-05
S071	T073	FALSE	FALSE	0	0	1	1	none	0.0001161516744111
S078	T073	FALSE	FALSE	0	0	1	1	none	3.08286353395e-05
S081	T073	FALSE	FALSE	0	0	1	1	none	3.18189728065e-05
S085	T073	FALSE	FALSE	0	0	1	1	none	0.0001190380771365
S087	T073	FALSE	FALSE	0	0	1	1	none	0.0001415827008951
S093	T073	FALSE	FALSE	0	0	1	1	none	0.0001087654476418
S097	T073	FALSE	FALSE	0	0	1	1	none	2.49059140035e-05
S102	T073	FALSE	FALSE	0	0	1	1	none	0.0001237516642835
S106	T073	FALSE	FALSE	0	0	1	1	none	2.99463852238e-05
S130	T073	FALSE	FALSE	0	0	1	1	none	0.0001409885148048
T009	T073	FALSE	FALSE	0	0	1	1	none	5.5747052951e-06
T010	T073	FALSE	FALSE	0	0	1	1	none	3.6619148178e-06
T013	T073	FALSE	FALSE	0	0	1	1	none	0.0001068957970592
T014	T073	FALSE	FALSE	0	0	1	1	none	3.18189728065e-05
T020	T073	FALSE	FALSE	0	0	1	1	none	0.0001041226025661
T021	T073	TRUE	TRUE	0	0	1	1	none	1.26164481e-06
T028	T073	FALSE	FALSE	0	0	1	1	none	9.48227537111e-05
T035a	T073	FALSE	FALSE	0	0	1	1	none	0.0001402928875365
T035b	T073	FALSE	FALSE	0	0	1	1	none	5.6134998021e-06
T040	T073	FALSE	FALSE	0	0	1	1	none	3.29350162722e-05
T056	T073	FALSE	FALSE	0	0	1	1	none	1.30712022995e-05
T059	T073	FALSE	FALSE	0	0	1	1	none	0.0001280025573921
T065	T073	FALSE	FALSE	0	0	1	1	none	0.0001028131566044
T069	T073	FALSE	FALSE	0	0	1	1	none	0.0001405331511408
T071	T073	FALSE	FALSE	0	0	1	1	none	8.58367783611e-05
S002	T075	TRUE	TRUE	0	0	1	1	none	8.03072908316e-05
S007	T075	TRUE	TRUE	0	0	1	1	none	8.3304499008e-05
S021	T075	TRUE	TRUE	0	0	1	1	none	8.3302188455e-05
S024	T075	TRUE	TRUE	0	0	1	1	none	8.14213753135e-05
S025	T075	TRUE	TRUE	0	0	1	1	none	7.85628549213e-05
S026	T075	TRUE	TRUE	0	0	1	1	none	7.45978012778e-05
S038	T075	TRUE	TRUE	0	0	1	1	none	8.35476162452e-05
S039	T075	TRUE	TRUE	0	0	1	1	none	8.37274051207e-05
S040	T075	TRUE	TRUE	0	0	1	1	none	0.0001073941450712
S042	T075	TRUE	TRUE	0	0	1	1	none	8.18565276963e-05
S071	T075	TRUE	TRUE	0	0	1	1	none	0.0001002991348409
S078	T075	TRUE	TRUE	0	0	1	1	none	8.08661902293e-05
S081	T075	TRUE	TRUE	0	0	1	1	none	8.18565276963e-05
S085	T075	TRUE	TRUE	0	0	1	1	none	0.0001031855375663
S087	T075	TRUE	TRUE	0	0	1	1	none	0.0001257301613249
S093	T075	TRUE	TRUE	0	0	1	1	none	9.29129080716e-05
S097	T075	TRUE	TRUE	0	0	1	1	none	7.75784797293e-05
S102	T075	TRUE	TRUE	0	0	1	1	none	0.0001078991247133
S106	T075	TRUE	TRUE	0	0	1	1	none	7.99839401136e-05
S130	T075	TRUE	TRUE	0	0	1	1	none	0.0001251359752346
T009	T075	FALSE	FALSE	0	0	1	1	none	8.79009371875e-05
T010	T075	FALSE	FALSE	0	0	1	1	none	8.59881467102e-05
T013	T075	FALSE	FALSE	0	0	1	1	none	8.98226192164e-05
T014	T075	TRUE	TRUE	0	0	1	1	none	8.18565276963e-05
T020	T075	TRUE	TRUE	0	0	1	1	none	8.70494247233e-05
T021	T075	FALSE	FALSE	0	0	1	1	none	8.72497915202e-05
T028	T075	TRUE	TRUE	0	0	1	1	none	7.77495758683e-05
T035a	T075	TRUE	TRUE	0	0	1	1	none	0.0001244403479663
T035b	T075	FALSE	FALSE	0	0	1	1	none	8.67190934219e-05
T040	T075	TRUE	TRUE	0	0	1	1	none	8.2972571162e-05
T056	T075	FALSE	FALSE	0	0	1	1	none	9.53974341919e-05
T059	T075	TRUE	TRUE	0	0	1	1	none	0.0001121500178219
T065	T075	TRUE	TRUE	0	0	1	1	none	8.57399787616e-05
T069	T075	TRUE	TRUE	0	0	1	1	none	0.0001246806115706
T071	T075	TRUE	TRUE	0	0	1	1	none	6.87636005183e-05
T073	T075	FALSE	FALSE	0	0	1	1	none	8.72087849828e-05
S002	T077	FALSE	FALSE	0	0	1	1	none	2.96594168055e-05
S007	T077	FALSE	FALSE	0	0	1	1	none	9.97673577145e-05
S021	T077	FALSE	FALSE	0	0	1	1	none	3.26543144289e-05
S024	T077	FALSE	FALSE	0	0	1	1	none	3.07735012874e-05
S025	T077	FALSE	FALSE	0	0	1	1	none	2.52799700592e-05
S026	T077	FALSE	FALSE	0	0	1	1	none	1.55803485017e-05
S038	T077	FALSE	FALSE	0	0	1	1	none	0.0001000104749517
S039	T077	FALSE	FALSE	0	0	1	1	none	3.30795310946e-05
S040	T077	FALSE	FALSE	0	0	1	1	none	0.0001226363655051
S042	T077	FALSE	FALSE	0	0	1	1	none	3.12086536702e-05
S071	T077	FALSE	FALSE	0	0	1	1	none	0.0001155413552748
S078	T077	FALSE	FALSE	0	0	1	1	none	3.02183162032e-05
S081	T077	FALSE	FALSE	0	0	1	1	none	3.12086536702e-05
S085	T077	FALSE	FALSE	0	0	1	1	none	0.0001184277580002
S087	T077	FALSE	FALSE	0	0	1	1	none	0.0001409723817588
S093	T077	FALSE	FALSE	0	0	1	1	none	0.0001081551285055
S097	T077	FALSE	FALSE	0	0	1	1	none	2.42955948672e-05
S102	T077	FALSE	FALSE	0	0	1	1	none	0.0001231413451472
S106	T077	FALSE	FALSE	0	0	1	1	none	2.93360660875e-05
S130	T077	FALSE	FALSE	0	0	1	1	none	0.0001403781956685
T009	T077	FALSE	FALSE	0	0	1	1	none	4.9643861588e-06
T010	T077	FALSE	FALSE	0	0	1	1	none	3.0515956815e-06
T013	T077	FALSE	FALSE	0	0	1	1	none	0.0001062854779229
T014	T077	FALSE	FALSE	0	0	1	1	none	3.12086536702e-05
T020	T077	FALSE	FALSE	0	0	1	1	none	0.0001035122834298
T021	T077	TRUE	TRUE	0	0	1	1	none	1.8719639463e-06
T028	T077	FALSE	FALSE	0	0	1	1	none	9.42124345748e-05
T035a	T077	FALSE	FALSE	0	0	1	1	none	0.0001396825684002
T035b	T077	FALSE	FALSE	0	0	1	1	none	5.0031806658e-06
T040	T077	FALSE	FALSE	0	0	1	1	none	3.23246971359e-05
T056	T077	FALSE	FALSE	0	0	1	1	none	1.24608831632e-05
T059	T077	FALSE	FALSE	0	0	1	1	none	0.0001273922382558
T065	T077	FALSE	FALSE	0	0	1	1	none	0.0001022028374681
T069	T077	FALSE	FALSE	0	0	1	1	none	0.0001399228320045
T071	T077	FALSE	FALSE	0	0	1	1	none	8.52264592248e-05
T073	T077	TRUE	TRUE	0	0	1	1	none	1.8309574089e-06
T075	T077	FALSE	FALSE	0	0	1	1	none	8.65984658465e-05
S002	T087	FALSE	FALSE	0	0	1	1	none	3.02697359418e-05
S007	T087	FALSE	FALSE	0	0	1	1	none	0.0001003776768508
S021	T087	FALSE	FALSE	0	0	1	1	none	3.32646335652e-05
S024	T087	FALSE	FALSE	0	0	1	1	none	3.13838204237e-05
S025	T087	FALSE	FALSE	0	0	1	1	none	2.58902891955e-05
S026	T087	FALSE	FALSE	0	0	1	1	none	1.6190667638e-05
S038	T087	FALSE	FALSE	0	0	1	1	none	0.000100620794088
S039	T087	FALSE	FALSE	0	0	1	1	none	3.36898502309e-05
S040	T087	FALSE	FALSE	0	0	1	1	none	0.0001232466846414
S042	T087	FALSE	FALSE	0	0	1	1	none	3.18189728065e-05
S071	T087	FALSE	FALSE	0	0	1	1	none	0.0001161516744111
S078	T087	FALSE	FALSE	0	0	1	1	none	3.08286353395e-05
S081	T087	FALSE	FALSE	0	0	1	1	none	3.18189728065e-05
S085	T087	FALSE	FALSE	0	0	1	1	none	0.0001190380771365
S087	T087	FALSE	FALSE	0	0	1	1	none	0.0001415827008951
S093	T087	FALSE	FALSE	0	0	1	1	none	0.0001087654476418
S097	T087	FALSE	FALSE	0	0	1	1	none	2.49059140035e-05
S102	T087	FALSE	FALSE	0	0	1	1	none	0.0001237516642835
S106	T087	FALSE	FALSE	0	0	1	1	none	2.99463852238e-05
S130	T087	FALSE	FALSE	0	0	1	1	none	0.0001409885148048
T009	T087	TRUE	TRUE	0	0	1	1	none	1.9127904773e-06
T010	T087	TRUE	TRUE	0	0	1	1	none	2.4412765452e-06
T013	T087	FALSE	FALSE	0	0	1	1	none	0.0001068957970592
T014	T087	FALSE	FALSE	0	0	1	1	none	3.18189728065e-05
T020	T087	FALSE	FALSE	0	0	1	1	none	0.0001041226025661
T021	T087	FALSE	FALSE	0	0	1	1	none	4.9235596278e-06
T028	T087	FALSE	FALSE	0	0	1	1	none	9.48227537111e-05
T035a	T087	FALSE	FALSE	0	0	1	1	none	0.0001402928875365
T035b	T087	FALSE	FALSE	0	0	1	1	none	5.6134998021e-06
T040	T087	FALSE	FALSE	0	0	1	1	none	3.29350162722e-05
T056	T087	FALSE	FALSE	0	0	1	1	none	9.4092874817e-06
T059	T087	FALSE	FALSE	0	0	1	1	none	0.0001280025573921
T065	T087	FALSE	FALSE	0	0	1	1	none	0.0001028131566044
T069	T087	FALSE	FALSE	0	0	1	1	none	0.0001405331511408
T071	T087	FALSE	FALSE	0	0	1	1	none	8.58367783611e-05
T073	T087	FALSE	FALSE	0	0	1	1	none	4.8825530904e-06
T075	T087	FALSE	FALSE	0	0	1	1	none	8.72087849828e-05
T077	T087	FALSE	FALSE	0	0	1	1	none	4.2722339541e-06
S002	T095	TRUE	TRUE	0	0	1	1	none	0.0001342941789949
S007	T095	TRUE	TRUE	0	0	1	1	none	0.0001385120254439
S021	T095	TRUE	TRUE	0	0	1	1	none	0.0001372890766183
S024	T095	TRUE	TRUE	0	0	1	1	none	0.0001354082634768
S025	T095	TRUE	TRUE	0	0	1	1	none	0.0001325497430846
S026	T095	TRUE	TRUE	0	0	1	1	none	0.0001285846894411
S038	T095	TRUE	TRUE	0	0	1	1	none	0.0001387551426811
S039	T095	TRUE	TRUE	0	0	1	1	none	0.000137714293284
S040	T095	TRUE	TRUE	0	0	1	1	none	5.79154798545e-05
S042	T095	TRUE	TRUE	0	0	1	1	none	0.0001358434158596
S071	T095	TRUE	TRUE	0	0	1	1	none	5.08204696242e-05
S078	T095	TRUE	TRUE	0	0	1	1	none	0.0001348530783926
S081	T095	TRUE	TRUE	0	0	1	1	none	0.0001358434158596
S085	T095	TRUE	TRUE	0	0	1	1	none	2.99734017116e-05
S087	T095	TRUE	TRUE	0	0	1	1	none	2.540957251e-06
S093	T095	TRUE	TRUE	0	0	1	1	none	3.36508637769e-05
S097	T095	TRUE	TRUE	0	0	1	1	none	0.0001315653678926
S102	T095	TRUE	TRUE	0	0	1	1	none	5.84204594966e-05
S106	T095	TRUE	TRUE	0	0	1	1	none	0.0001339708282769
S130	T095	TRUE	TRUE	0	0	1	1	none	3.1674094333e-06
T009	T095	FALSE	FALSE	0	0	1	1	none	0.0001418878253508
T010	T095	FALSE	FALSE	0	0	1	1	none	0.0001399750348735
T013	T095	FALSE	FALSE	0	0	1	1	none	0.0001450301456523
T014	T095	TRUE	TRUE	0	0	1	1	none	0.0001358434158596
T020	T095	TRUE	TRUE	0	0	1	1	none	0.0001422569511592
T021	T095	FALSE	FALSE	0	0	1	1	none	0.0001412366796835
T028	T095	TRUE	TRUE	0	0	1	1	none	0.0001329571023042
T035a	T095	TRUE	TRUE	0	0	1	1	none	6.1833236316e-06
T035b	T095	FALSE	FALSE	0	0	1	1	none	0.0001407059815852
T040	T095	TRUE	TRUE	0	0	1	1	none	0.0001369594593253
T056	T095	FALSE	FALSE	0	0	1	1	none	0.0001493843223552
T059	T095	TRUE	TRUE	0	0	1	1	none	6.26713526052e-05
T065	T095	TRUE	TRUE	0	0	1	1	none	0.0001409475051975
T069	T095	TRUE	TRUE	0	0	1	1	none	7.52019463539e-05
T071	T095	TRUE	TRUE	0	0	1	1	none	0.0001239711269542
T073	T095	FALSE	FALSE	0	0	1	1	none	0.0001411956731461
T075	T095	TRUE	TRUE	0	0	1	1	none	0.0001253431335759
T077	T095	FALSE	FALSE	0	0	1	1	none	0.0001405853540098
T087	T095	FALSE	FALSE	0	0	1	1	none	0.0001411956731461
S002	T099a	TRUE	TRUE	0	0	1	1	none	0.0001334620434106
S007	T099a	TRUE	TRUE	0	0	1	1	none	0.0001376798898596
S021	T099a	TRUE	TRUE	0	0	1	1	none	0.000136456941034
S024	T099a	TRUE	TRUE	0	0	1	1	none	0.0001345761278925
S025	T099a	TRUE	TRUE	0	0	1	1	none	0.0001317176075003
S026	T099a	TRUE	TRUE	0	0	1	1	none	0.0001277525538568
S038	T099a	TRUE	TRUE	0	0	1	1	none	0.0001379230070968
S039	T099a	TRUE	TRUE	0	0	1	1	none	0.0001368821576997
S040	T099a	TRUE	TRUE	0	0	1	1	none	5.70833442702e-05
S042	T099a	TRUE	TRUE	0	0	1	1	none	0.0001350112802753
S071	T099a	TRUE	TRUE	0	0	1	1	none	4.99883340399e-05
S078	T099a	TRUE	TRUE	0	0	1	1	none	0.0001340209428083
S081	T099a	TRUE	TRUE	0	0	1	1	none	0.0001350112802753
S085	T099a	TRUE	TRUE	0	0	1	1	none	2.91412661273e-05
S087	T099a	TRUE	TRUE	0	0	1	1	none	5.4203631333e-06
S093	T099a	TRUE	TRUE	0	0	1	1	none	3.28187281926e-05
S097	T099a	TRUE	TRUE	0	0	1	1	none	0.0001307332323083
S102	T099a	TRUE	TRUE	0	0	1	1	none	5.75883239123e-05
S106	T099a	TRUE	TRUE	0	0	1	1	none	0.0001331386926926
S130	T099a	TRUE	TRUE	0	0	1	1	none	4.826177043e-06
T009	T099a	FALSE	FALSE	0	0	1	1	none	0.0001410556897665
T010	T099a	FALSE	FALSE	0	0	1	1	none	0.0001391428992892
T013	T099a	FALSE	FALSE	0	0	1	1	none	0.000144198010068
T014	T099a	TRUE	TRUE	0	0	1	1	none	0.0001350112802753
T020	T099a	TRUE	TRUE	0	0	1	1	none	0.0001414248155749
T021	T099a	FALSE	FALSE	0	0	1	1	none	0.0001404045440992
T028	T099a	TRUE	TRUE	0	0	1	1	none	0.0001321249667199
T035a	T099a	TRUE	TRUE	0	0	1	1	none	5.3511880473e-06
T035b	T099a	FALSE	FALSE	0	0	1	1	none	0.0001398738460009
T040	T099a	TRUE	TRUE	0	0	1	1	none	0.000136127323741
T056	T099a	FALSE	FALSE	0	0	1	1	none	0.0001485521867709
T059	T099a	TRUE	TRUE	0	0	1	1	none	6.18392170209e-05
T065	T099a	TRUE	TRUE	0	0	1	1	none	0.0001401153696132
T069	T099a	TRUE	TRUE	0	0	1	1	none	7.43698107696e-05
T071	T099a	TRUE	TRUE	0	0	1	1	none	0.0001231389913699
T073	T099a	FALSE	FALSE	0	0	1	1	none	0.0001403635375618
T075	T099a	TRUE	TRUE	0	0	1	1	none	0.0001245109979916
T077	T099a	FALSE	FALSE	0	0	1	1	none	0.0001397532184255
T087	T099a	FALSE	FALSE	0	0	1	1	none	0.0001403635375618
T095	T099a	TRUE	TRUE	0	0	1	1	none	5.0333353843e-06
S002	T102	FALSE	FALSE	0	0	1	1	none	0.0001400291027239
S007	T102	FALSE	FALSE	0	0	1	1	none	0.0001442469491729
S021	T102	FALSE	FALSE	0	0	1	1	none	0.0001430240003473
S024	T102	FALSE	FALSE	0	0	1	1	none	0.0001411431872058
S025	T102	FALSE	FALSE	0	0	1	1	none	0.0001382846668136
S026	T102	FALSE	FALSE	0	0	1	1	none	0.0001343196131701
S038	T102	FALSE	FALSE	0	0	1	1	none	0.0001444900664101
S039	T102	FALSE	FALSE	0	0	1	1	none	0.000143449217013
S040	T102	FALSE	FALSE	0	0	1	1	none	6.36504035835e-05
S042	T102	FALSE	FALSE	0	0	1	1	none	0.0001415783395886
S071	T102	FALSE	FALSE	0	0	1	1	none	5.65553933532e-05
S078	T102	FALSE	FALSE	0	0	1	1	none	0.0001405880021216
S081	T102	FALSE	FALSE	0	0	1	1	none	0.0001415783395886
S085	T102	FALSE	FALSE	0	0	1	1	none	3.57083254406e-05
S087	T102	FALSE	FALSE	0	0	1	1	none	8.27588098e-06
S093	T102	FALSE	FALSE	0	0	1	1	none	3.93857875059e-05
S097	T102	FALSE	FALSE	0	0	1	1	none	0.0001373002916216
S102	T102	FALSE	FALSE	0	0	1	1	none	6.41553832256e-05
S106	T102	FALSE	FALSE	0	0	1	1	none	0.0001397057520059
S130	T102	FALSE	FALSE	0	0	1	1	none	8.9023331623e-06
T009	T102	FALSE	FALSE	0	0	1	1	none	0.0001476227490798
T010	T102	FALSE	FALSE	0	0	1	1	none	0.0001457099586025
T013	T102	FALSE	FALSE	0	0	1	1	none	0.0001507650693813
T014	T102	FALSE	FALSE	0	0	1	1	none	0.0001415783395886
T020	T102	FALSE	FALSE	0	0	1	1	none	0.0001479918748882
T021	T102	FALSE	FALSE	0	0	1	1	none	0.0001469716034125
T028	T102	FALSE	FALSE	0	0	1	1	none	0.0001386920260332
T035a	T102	FALSE	FALSE	0	0	1	1	none	1.19182473606e-05
T035b	T102	FALSE	FALSE	0	0	1	1	none	0.0001464409053142
T040	T102	FALSE	FALSE	0	0	1	1	none	0.0001426943830543
T056	T102	FALSE	FALSE	0	0	1	1	none	0.0001551192460842
T059	T102	FALSE	FALSE	0	0	1	1	none	6.84062763342e-05
T065	T102	FALSE	FALSE	0	0	1	1	none	0.0001466824289265
T069	T102	FALSE	FALSE	0	0	1	1	none	8.09368700829e-05
T071	T102	FALSE	FALSE	0	0	1	1	none	0.0001297060506832
T073	T102	FALSE	FALSE	0	0	1	1	none	0.0001469305968751
T075	T102	FALSE	FALSE	0	0	1	1	none	0.0001310780573049
T077	T102	FALSE	FALSE	0	0	1	1	none	0.0001463202777388
T087	T102	FALSE	FALSE	0	0	1	1	none	0.0001469305968751
T095	T102	TRUE	TRUE	1	0	1	1	anc	8.594339788e-07
T099a	T102	FALSE	FALSE	0	0	1	1	none	1.07682591133e-05
S002	T104	FALSE	FALSE	0	0	1	1	none	8.66840151432e-05
S007	T104	FALSE	FALSE	0	0	1	1	none	4.20864101636e-05
S021	T104	FALSE	FALSE	0	0	1	1	none	8.96789127666e-05
S024	T104	FALSE	FALSE	0	0	1	1	none	8.77980996251e-05
S025	T104	FALSE	FALSE	0	0	1	1	none	8.49395792329e-05
S026	T104	FALSE	FALSE	0	0	1	1	none	8.09745255894e-05
S038	T104	FALSE	FALSE	0	0	1	1	none	5.51609708168e-05
S039	T104	FALSE	FALSE	0	0	1	1	none	9.01041294323e-05
S040	T104	FALSE	FALSE	0	0	1	1	none	0.0001137708693828
S042	T104	FALSE	FALSE	0	0	1	1	none	8.82332520078999e-05
S071	T104	FALSE	FALSE	0	0	1	1	none	0.0001066758591525
S078	T104	FALSE	FALSE	0	0	1	1	none	8.72429145408999e-05
S081	T104	FALSE	FALSE	0	0	1	1	none	8.82332520078999e-05
S085	T104	FALSE	FALSE	0	0	1	1	none	0.0001095622618779
S087	T104	FALSE	FALSE	0	0	1	1	none	0.0001321068856365
S093	T104	FALSE	FALSE	0	0	1	1	none	9.92896323832e-05
S097	T104	FALSE	FALSE	0	0	1	1	none	8.39552040409e-05
S102	T104	FALSE	FALSE	0	0	1	1	none	0.0001142758490249
S106	T104	FALSE	FALSE	0	0	1	1	none	8.63606644252e-05
S130	T104	FALSE	FALSE	0	0	1	1	none	0.0001315126995462
T009	T104	FALSE	FALSE	0	0	1	1	none	9.42776614991e-05
T010	T104	FALSE	FALSE	0	0	1	1	none	9.23648710218e-05
T013	T104	FALSE	FALSE	0	0	1	1	none	6.1435973788e-05
T014	T104	FALSE	FALSE	0	0	1	1	none	8.82332520078999e-05
T020	T104	FALSE	FALSE	0	0	1	1	none	5.86627792949e-05
T021	T104	FALSE	FALSE	0	0	1	1	none	9.36265158318e-05
T028	T104	FALSE	FALSE	0	0	1	1	none	3.53108487513e-05
T035a	T104	FALSE	FALSE	0	0	1	1	none	0.0001308170722779
T035b	T104	FALSE	FALSE	0	0	1	1	none	9.30958177335e-05
T040	T104	FALSE	FALSE	0	0	1	1	none	8.93492954735999e-05
T056	T104	FALSE	FALSE	0	0	1	1	none	0.0001017741585035
T059	T104	FALSE	FALSE	0	0	1	1	none	0.0001185267421335
T065	T104	FALSE	FALSE	0	0	1	1	none	5.73533333332e-05
T069	T104	FALSE	FALSE	0	0	1	1	none	0.0001310573358822
T071	T104	TRUE	TRUE	1	0	1	1	anc	6.103191363e-07
T073	T104	FALSE	FALSE	0	0	1	1	none	9.35855092944e-05
T075	T104	FALSE	FALSE	0	0	1	1	none	7.65123314516e-05
T077	T104	FALSE	FALSE	0	0	1	1	none	9.29751901581e-05
T087	T104	FALSE	FALSE	0	0	1	1	none	9.35855092944e-05
T095	T104	FALSE	FALSE	0	0	1	1	none	0.0001317198578875
T099a	T104	FALSE	FALSE	0	0	1	1	none	0.0001308877223032
T102	T104	FALSE	FALSE	0	0	1	1	none	0.0001374547816165
S002	T105	TRUE	TRUE	0	0	1	1	none	9.59116624532e-05
S007	T105	TRUE	TRUE	0	0	1	1	none	6.41455008896e-05
S021	T105	TRUE	TRUE	0	0	1	1	none	9.89065600766e-05
S024	T105	TRUE	TRUE	0	0	1	1	none	9.70257469351e-05
S025	T105	TRUE	TRUE	0	0	1	1	none	9.41672265429e-05
S026	T105	TRUE	TRUE	0	0	1	1	none	9.02021728994e-05
S038	T105	TRUE	TRUE	0	0	1	1	none	6.0522350342e-06
S039	T105	TRUE	TRUE	0	0	1	1	none	9.93317767423e-05
S040	T105	TRUE	TRUE	0	0	1	1	none	0.0001229985166928
S042	T105	TRUE	TRUE	0	0	1	1	none	9.74608993179e-05
S071	T105	TRUE	TRUE	0	0	1	1	none	0.0001159035064625
S078	T105	TRUE	TRUE	0	0	1	1	none	9.64705618509e-05
S081	T105	TRUE	TRUE	0	0	1	1	none	9.74608993179e-05
S085	T105	TRUE	TRUE	0	0	1	1	none	0.0001187899091879
S087	T105	TRUE	TRUE	0	0	1	1	none	0.0001413345329465
S093	T105	TRUE	TRUE	0	0	1	1	none	0.0001085172796932
S097	T105	TRUE	TRUE	0	0	1	1	none	9.31828513509e-05
S102	T105	TRUE	TRUE	0	0	1	1	none	0.0001235034963349
S106	T105	TRUE	TRUE	0	0	1	1	none	9.55883117352e-05
S130	T105	TRUE	TRUE	0	0	1	1	none	0.0001407403468562
T009	T105	FALSE	FALSE	0	0	1	1	none	0.0001035053088091
T010	T105	FALSE	FALSE	0	0	1	1	none	0.0001015925183318
T013	T105	FALSE	FALSE	0	0	1	1	none	6.523917e-06
T014	T105	TRUE	TRUE	0	0	1	1	none	9.74608993179e-05
T020	T105	TRUE	TRUE	0	0	1	1	none	9.5540435123e-06
T021	T105	FALSE	FALSE	0	0	1	1	none	0.0001028541631418
T028	T105	TRUE	TRUE	0	0	1	1	none	5.85905777499e-05
T035a	T105	TRUE	TRUE	0	0	1	1	none	0.0001400447195879
T035b	T105	FALSE	FALSE	0	0	1	1	none	0.0001023234650435
T040	T105	TRUE	TRUE	0	0	1	1	none	9.85769427836e-05
T056	T105	FALSE	FALSE	0	0	1	1	none	0.0001110018058135
T059	T105	TRUE	TRUE	0	0	1	1	none	0.0001277543894435
T065	T105	TRUE	TRUE	0	0	1	1	none	1.2206382726e-06
T069	T105	TRUE	TRUE	0	0	1	1	none	0.0001402849831922
T071	T105	TRUE	TRUE	0	0	1	1	none	4.96046023999e-05
T073	T105	FALSE	FALSE	0	0	1	1	none	0.0001028131566044
T075	T105	TRUE	TRUE	0	0	1	1	none	8.57399787616e-05
T077	T105	FALSE	FALSE	0	0	1	1	none	0.0001022028374681
T087	T105	FALSE	FALSE	0	0	1	1	none	0.0001028131566044
T095	T105	TRUE	TRUE	0	0	1	1	none	0.0001409475051975
T099a	T105	TRUE	TRUE	0	0	1	1	none	0.0001401153696132
T102	T105	FALSE	FALSE	0	0	1	1	none	0.0001466824289265
T104	T105	FALSE	FALSE	0	0	1	1	none	5.73533333332e-05
S002	T107	FALSE	FALSE	0	0	1	1	none	0.0001373387113362
S007	T107	FALSE	FALSE	0	0	1	1	none	0.0001415565577852
S021	T107	FALSE	FALSE	0	0	1	1	none	0.0001403336089596
S024	T107	FALSE	FALSE	0	0	1	1	none	0.0001384527958181
S025	T107	FALSE	FALSE	0	0	1	1	none	0.0001355942754259
S026	T107	FALSE	FALSE	0	0	1	1	none	0.0001316292217824
S038	T107	FALSE	FALSE	0	0	1	1	none	0.0001417996750224
S039	T107	FALSE	FALSE	0	0	1	1	none	0.0001407588256253
S040	T107	FALSE	FALSE	0	0	1	1	none	6.09600121958e-05
S042	T107	FALSE	FALSE	0	0	1	1	none	0.0001388879482009
S071	T107	FALSE	FALSE	0	0	1	1	none	5.38650019655e-05
S078	T107	FALSE	FALSE	0	0	1	1	none	0.0001378976107339
S081	T107	FALSE	FALSE	0	0	1	1	none	0.0001388879482009
S085	T107	FALSE	FALSE	0	0	1	1	none	3.30179340529e-05
S087	T107	FALSE	FALSE	0	0	1	1	none	5.5854895923e-06
S093	T107	FALSE	FALSE	0	0	1	1	none	3.66953961182e-05
S097	T107	FALSE	FALSE	0	0	1	1	none	0.0001346099002339
S102	T107	FALSE	FALSE	0	0	1	1	none	6.14649918379e-05
S106	T107	FALSE	FALSE	0	0	1	1	none	0.0001370153606182
S130	T107	FALSE	FALSE	0	0	1	1	none	6.2119417746e-06
T009	T107	FALSE	FALSE	0	0	1	1	none	0.0001449323576921
T010	T107	FALSE	FALSE	0	0	1	1	none	0.0001430195672148
T013	T107	FALSE	FALSE	0	0	1	1	none	0.0001480746779936
T014	T107	FALSE	FALSE	0	0	1	1	none	0.0001388879482009
T020	T107	FALSE	FALSE	0	0	1	1	none	0.0001453014835005
T021	T107	FALSE	FALSE	0	0	1	1	none	0.0001442812120248
T028	T107	FALSE	FALSE	0	0	1	1	none	0.0001360016346455
T035a	T107	FALSE	FALSE	0	0	1	1	none	9.2278559729e-06
T035b	T107	FALSE	FALSE	0	0	1	1	none	0.0001437505139265
T040	T107	FALSE	FALSE	0	0	1	1	none	0.0001400039916666
T056	T107	FALSE	FALSE	0	0	1	1	none	0.0001524288546965
T059	T107	FALSE	FALSE	0	0	1	1	none	6.57158849465e-05
T065	T107	FALSE	FALSE	0	0	1	1	none	0.0001439920375388
T069	T107	FALSE	FALSE	0	0	1	1	none	7.82464786952e-05
T071	T107	FALSE	FALSE	0	0	1	1	none	0.0001270156592955
T073	T107	FALSE	FALSE	0	0	1	1	none	0.0001442402054874
T075	T107	FALSE	FALSE	0	0	1	1	none	0.0001283876659172
T077	T107	FALSE	FALSE	0	0	1	1	none	0.0001436298863511
T087	T107	FALSE	FALSE	0	0	1	1	none	0.0001442402054874
T095	T107	TRUE	TRUE	1	0	1	1	anc	6.103191363e-07
T099a	T107	FALSE	FALSE	0	0	1	1	none	8.0778677256e-06
T102	T107	FALSE	FALSE	0	0	1	1	none	3.9110296603e-06
T104	T107	FALSE	FALSE	0	0	1	1	none	0.0001347643902288
T105	T107	FALSE	FALSE	0	0	1	1	none	0.0001439920375388
S002	T126	TRUE	TRUE	0	0	1	1	none	0.0001354398123246
S007	T126	TRUE	TRUE	0	0	1	1	none	0.0001396576587736
S021	T126	TRUE	TRUE	0	0	1	1	none	0.000138434709948
S024	T126	TRUE	TRUE	0	0	1	1	none	0.0001365538968065
S025	T126	TRUE	TRUE	0	0	1	1	none	0.0001336953764143
S026	T126	TRUE	TRUE	0	0	1	1	none	0.0001297303227708
S038	T126	TRUE	TRUE	0	0	1	1	none	0.0001399007760108
S039	T126	TRUE	TRUE	0	0	1	1	none	0.0001388599266137
S040	T126	TRUE	TRUE	0	0	1	1	none	4.09342940422e-05
S042	T126	TRUE	TRUE	0	0	1	1	none	0.0001369890491893
S071	T126	TRUE	TRUE	0	0	1	1	none	2.74102703373e-05
S078	T126	TRUE	TRUE	0	0	1	1	none	0.0001359987117223
S081	T126	TRUE	TRUE	0	0	1	1	none	0.0001369890491893
S085	T126	TRUE	TRUE	0	0	1	1	none	5.48525056793e-05
S087	T126	TRUE	TRUE	0	0	1	1	none	7.73971294379e-05
S093	T126	TRUE	TRUE	0	0	1	1	none	4.45798761846e-05
S097	T126	TRUE	TRUE	0	0	1	1	none	0.0001327110012223
S102	T126	TRUE	TRUE	0	0	1	1	none	4.14392736843e-05
S106	T126	TRUE	TRUE	0	0	1	1	none	0.0001351164616066
S130	T126	TRUE	TRUE	0	0	1	1	none	7.68029433476e-05
T009	T126	FALSE	FALSE	0	0	1	1	none	0.0001430334586805
T010	T126	FALSE	FALSE	0	0	1	1	none	0.0001411206682032
T013	T126	FALSE	FALSE	0	0	1	1	none	0.000146175778982
T014	T126	TRUE	TRUE	0	0	1	1	none	0.0001369890491893
T020	T126	TRUE	TRUE	0	0	1	1	none	0.0001434025844889
T021	T126	FALSE	FALSE	0	0	1	1	none	0.0001423823130132
T028	T126	TRUE	TRUE	0	0	1	1	none	0.0001341027356339
T035a	T126	TRUE	TRUE	0	0	1	1	none	7.61073160793e-05
T035b	T126	FALSE	FALSE	0	0	1	1	none	0.0001418516149149
T040	T126	TRUE	TRUE	0	0	1	1	none	0.000138105092655
T056	T126	FALSE	FALSE	0	0	1	1	none	0.0001505299556849
T059	T126	TRUE	TRUE	0	0	1	1	none	4.56901667929e-05
T065	T126	TRUE	TRUE	0	0	1	1	none	0.0001420931385272
T069	T126	TRUE	TRUE	0	0	1	1	none	3.8302242735e-05
T071	T126	TRUE	TRUE	0	0	1	1	none	0.0001251167602839
T073	T126	FALSE	FALSE	0	0	1	1	none	0.0001423413064758
T075	T126	TRUE	TRUE	0	0	1	1	none	0.0001264887669056
T077	T126	FALSE	FALSE	0	0	1	1	none	0.0001417309873395
T087	T126	FALSE	FALSE	0	0	1	1	none	0.0001423413064758
T095	T126	TRUE	TRUE	0	0	1	1	none	7.70101016889e-05
T099a	T126	TRUE	TRUE	0	0	1	1	none	7.61779661046e-05
T102	T126	FALSE	FALSE	0	0	1	1	none	8.27450254179e-05
T104	T126	FALSE	FALSE	0	0	1	1	none	0.0001328654912172
T105	T126	TRUE	TRUE	0	0	1	1	none	0.0001420931385272
T107	T126	FALSE	FALSE	0	0	1	1	none	8.00546340302e-05
S002	T156	FALSE	FALSE	0	0	1	1	none	9.95630294365e-05
S007	T156	FALSE	FALSE	0	0	1	1	none	6.77968678729e-05
S021	T156	FALSE	FALSE	0	0	1	1	none	0.0001025579270599
S024	T156	FALSE	FALSE	0	0	1	1	none	0.0001006771139184
S025	T156	FALSE	FALSE	0	0	1	1	none	9.78185935262e-05
S026	T156	FALSE	FALSE	0	0	1	1	none	9.38535398827e-05
S038	T156	FALSE	FALSE	0	0	1	1	none	1.09242402901e-05
S039	T156	FALSE	FALSE	0	0	1	1	none	0.0001029831437256
S040	T156	FALSE	FALSE	0	0	1	1	none	0.0001266498836761
S042	T156	FALSE	FALSE	0	0	1	1	none	0.0001011122663012
S071	T156	FALSE	FALSE	0	0	1	1	none	0.0001195548734458
S078	T156	FALSE	FALSE	0	0	1	1	none	0.0001001219288342
S081	T156	FALSE	FALSE	0	0	1	1	none	0.0001011122663012
S085	T156	FALSE	FALSE	0	0	1	1	none	0.0001224412761712
S087	T156	FALSE	FALSE	0	0	1	1	none	0.0001449858999298
S093	T156	FALSE	FALSE	0	0	1	1	none	0.0001121686466765
S097	T156	FALSE	FALSE	0	0	1	1	none	9.68342183342e-05
S102	T156	FALSE	FALSE	0	0	1	1	none	0.0001271548633182
S106	T156	FALSE	FALSE	0	0	1	1	none	9.92396787185e-05
S130	T156	FALSE	FALSE	0	0	1	1	none	0.0001443917138395
T009	T156	FALSE	FALSE	0	0	1	1	none	0.0001071566757924
T010	T156	FALSE	FALSE	0	0	1	1	none	0.0001052438853151
T013	T156	FALSE	FALSE	0	0	1	1	none	1.71992432613e-05
T014	T156	FALSE	FALSE	0	0	1	1	none	0.0001011122663012
T020	T156	FALSE	FALSE	0	0	1	1	none	1.44260487682e-05
T021	T156	FALSE	FALSE	0	0	1	1	none	0.0001065055301251
T028	T156	FALSE	FALSE	0	0	1	1	none	6.22419447332e-05
T035a	T156	FALSE	FALSE	0	0	1	1	none	0.0001436960865712
T035b	T156	FALSE	FALSE	0	0	1	1	none	0.0001059748320268
T040	T156	FALSE	FALSE	0	0	1	1	none	0.0001022283097669
T056	T156	FALSE	FALSE	0	0	1	1	none	0.0001146531727968
T059	T156	FALSE	FALSE	0	0	1	1	none	0.0001314057564268
T065	T156	FALSE	FALSE	0	0	1	1	none	1.31166028065e-05
T069	T156	FALSE	FALSE	0	0	1	1	none	0.0001439363501755
T071	T156	FALSE	FALSE	0	0	1	1	none	5.32559693832e-05
T073	T156	FALSE	FALSE	0	0	1	1	none	0.0001064645235877
T075	T156	FALSE	FALSE	0	0	1	1	none	8.93913457449e-05
T077	T156	FALSE	FALSE	0	0	1	1	none	0.0001058542044514
T087	T156	FALSE	FALSE	0	0	1	1	none	0.0001064645235877
T095	T156	FALSE	FALSE	0	0	1	1	none	0.0001445988721808
T099a	T156	FALSE	FALSE	0	0	1	1	none	0.0001437667365965
T102	T156	FALSE	FALSE	0	0	1	1	none	0.0001503337959098
T104	T156	FALSE	FALSE	0	0	1	1	none	6.10047003165e-05
T105	T156	FALSE	FALSE	0	0	1	1	none	1.31166028065e-05
T107	T156	FALSE	FALSE	0	0	1	1	none	0.0001476434045221
T126	T156	FALSE	FALSE	0	0	1	1	none	0.0001457445055105
S002	T159a	TRUE	TRUE	0	0	1	1	none	2.72181402603e-05
S007	T159a	TRUE	TRUE	0	0	1	1	none	9.73260811693e-05
S021	T159a	TRUE	TRUE	0	0	1	1	none	3.02130378837e-05
S024	T159a	TRUE	TRUE	0	0	1	1	none	2.83322247422e-05
S025	T159a	TRUE	TRUE	0	0	1	1	none	2.2838693514e-05
S026	T159a	TRUE	TRUE	0	0	1	1	none	1.31390719565e-05
S038	T159a	TRUE	TRUE	0	0	1	1	none	9.75691984065e-05
S039	T159a	TRUE	TRUE	0	0	1	1	none	3.06382545494e-05
S040	T159a	TRUE	TRUE	0	0	1	1	none	0.0001201950889599
S042	T159a	TRUE	TRUE	0	0	1	1	none	2.8767377125e-05
S071	T159a	TRUE	TRUE	0	0	1	1	none	0.0001131000787296
S078	T159a	TRUE	TRUE	0	0	1	1	none	2.7777039658e-05
S081	T159a	TRUE	TRUE	0	0	1	1	none	2.8767377125e-05
S085	T159a	TRUE	TRUE	0	0	1	1	none	0.000115986481455
S087	T159a	TRUE	TRUE	0	0	1	1	none	0.0001385311052136
S093	T159a	TRUE	TRUE	0	0	1	1	none	0.0001057138519603
S097	T159a	TRUE	TRUE	0	0	1	1	none	2.1854318322e-05
S102	T159a	TRUE	TRUE	0	0	1	1	none	0.000120700068602
S106	T159a	TRUE	TRUE	0	0	1	1	none	2.68947895423e-05
S130	T159a	TRUE	TRUE	0	0	1	1	none	0.0001379369191233
T009	T159a	TRUE	TRUE	0	1	1	1	desc	3.1334287499e-06
T010	T159a	TRUE	TRUE	0	1	1	1	desc	1.2206382726e-06
T013	T159a	FALSE	FALSE	0	0	1	1	none	0.0001038442013777
T014	T159a	TRUE	TRUE	0	0	1	1	none	2.8767377125e-05
T020	T159a	TRUE	TRUE	0	0	1	1	none	0.0001010710068846
T021	T159a	TRUE	TRUE	0	1	1	1	desc	1.8719639463e-06
T028	T159a	TRUE	TRUE	0	0	1	1	none	9.17711580296e-05
T035a	T159a	TRUE	TRUE	0	0	1	1	none	0.000137241291855
T035b	T159a	TRUE	TRUE	0	1	1	1	desc	1.341265848e-06
T040	T159a	TRUE	TRUE	0	0	1	1	none	2.98834205907e-05
T056	T159a	FALSE	FALSE	0	1	1	1	desc	1.06299257543e-05
T059	T159a	TRUE	TRUE	0	0	1	1	none	0.0001249509617106
T065	T159a	TRUE	TRUE	0	0	1	1	none	9.97615609229e-05
T069	T159a	TRUE	TRUE	0	0	1	1	none	0.0001374815554593
T071	T159a	TRUE	TRUE	0	0	1	1	none	8.27851826796e-05
T073	T159a	TRUE	TRUE	0	1	1	1	desc	1.8309574089e-06
T075	T159a	TRUE	TRUE	0	0	1	1	none	8.41571893013e-05
T077	T159a	TRUE	TRUE	0	1	1	1	desc	1.2206382726e-06
T087	T159a	TRUE	TRUE	0	1	1	1	desc	2.4412765452e-06
T095	T159a	TRUE	TRUE	0	0	1	1	none	0.0001381440774646
T099a	T159a	TRUE	TRUE	0	0	1	1	none	0.0001373119418803
T102	T159a	FALSE	FALSE	0	0	1	1	none	0.0001438790011936
T104	T159a	FALSE	FALSE	0	0	1	1	none	9.05339136129e-05
T105	T159a	TRUE	TRUE	0	0	1	1	none	9.97615609229e-05
T107	T159a	FALSE	FALSE	0	0	1	1	none	0.0001411886098059
T126	T159a	TRUE	TRUE	0	0	1	1	none	0.0001392897107943
T156	T159a	FALSE	FALSE	0	0	1	1	none	0.0001034129279062
S002	T182	FALSE	FALSE	0	0	1	1	none	9.56567391111e-05
S007	T182	FALSE	FALSE	0	0	1	1	none	6.38905775475e-05
S021	T182	FALSE	FALSE	0	0	1	1	none	9.86516367345e-05
S024	T182	FALSE	FALSE	0	0	1	1	none	9.6770823593e-05
S025	T182	FALSE	FALSE	0	0	1	1	none	9.39123032008e-05
S026	T182	FALSE	FALSE	0	0	1	1	none	8.99472495573e-05
S038	T182	FALSE	FALSE	0	0	1	1	none	7.0179499647e-06
S039	T182	FALSE	FALSE	0	0	1	1	none	9.90768534002e-05
S040	T182	FALSE	FALSE	0	0	1	1	none	0.0001227435933507
S042	T182	FALSE	FALSE	0	0	1	1	none	9.72059759758e-05
S071	T182	FALSE	FALSE	0	0	1	1	none	0.0001156485831204
S078	T182	FALSE	FALSE	0	0	1	1	none	9.62156385088e-05
S081	T182	FALSE	FALSE	0	0	1	1	none	9.72059759758e-05
S085	T182	FALSE	FALSE	0	0	1	1	none	0.0001185349858458
S087	T182	FALSE	FALSE	0	0	1	1	none	0.0001410796096044
S093	T182	FALSE	FALSE	0	0	1	1	none	0.0001082623563511
S097	T182	FALSE	FALSE	0	0	1	1	none	9.29279280088e-05
S102	T182	FALSE	FALSE	0	0	1	1	none	0.0001232485729928
S106	T182	FALSE	FALSE	0	0	1	1	none	9.53333883931e-05
S130	T182	FALSE	FALSE	0	0	1	1	none	0.0001404854235141
T009	T182	FALSE	FALSE	0	0	1	1	none	0.000103250385467
T010	T182	FALSE	FALSE	0	0	1	1	none	0.0001013375949897
T013	T182	FALSE	FALSE	0	0	1	1	none	1.32929529359e-05
T014	T182	FALSE	FALSE	0	0	1	1	none	9.72059759758e-05
T020	T182	FALSE	FALSE	0	0	1	1	none	1.05197584428e-05
T021	T182	FALSE	FALSE	0	0	1	1	none	0.0001025992397997
T028	T182	FALSE	FALSE	0	0	1	1	none	5.83356544078e-05
T035a	T182	FALSE	FALSE	0	0	1	1	none	0.0001397897962458
T035b	T182	FALSE	FALSE	0	0	1	1	none	0.0001020685417014
T040	T182	FALSE	FALSE	0	0	1	1	none	9.83220194415e-05
T056	T182	FALSE	FALSE	0	0	1	1	none	0.0001107468824714
T059	T182	FALSE	FALSE	0	0	1	1	none	0.0001274994661014
T065	T182	FALSE	FALSE	0	0	1	1	none	9.2103124811e-06
T069	T182	FALSE	FALSE	0	0	1	1	none	0.0001400300598501
T071	T182	FALSE	FALSE	0	0	1	1	none	4.93496790578e-05
T073	T182	FALSE	FALSE	0	0	1	1	none	0.0001025582332623
T075	T182	FALSE	FALSE	0	0	1	1	none	8.54850554195e-05
T077	T182	FALSE	FALSE	0	0	1	1	none	0.000101947914126
T087	T182	FALSE	FALSE	0	0	1	1	none	0.0001025582332623
T095	T182	FALSE	FALSE	0	0	1	1	none	0.0001406925818554
T099a	T182	FALSE	FALSE	0	0	1	1	none	0.0001398604462711
T102	T182	FALSE	FALSE	0	0	1	1	none	0.0001464275055844
T104	T182	FALSE	FALSE	0	0	1	1	none	5.70984099911e-05
T105	T182	FALSE	FALSE	0	0	1	1	none	9.2103124811e-06
T107	T182	FALSE	FALSE	0	0	1	1	none	0.0001437371141967
T126	T182	FALSE	FALSE	0	0	1	1	none	0.0001418382151851
T156	T182	FALSE	FALSE	0	0	1	1	none	1.12790644792e-05
T159a	T182	FALSE	FALSE	0	0	1	1	none	9.95066375808e-05
S002	T188	TRUE	TRUE	0	0	1	1	none	8.47461045599e-05
S007	T188	TRUE	TRUE	0	0	1	1	none	4.01484995803e-05
S021	T188	TRUE	TRUE	0	0	1	1	none	8.77410021833e-05
S024	T188	TRUE	TRUE	0	0	1	1	none	8.58601890418e-05
S025	T188	TRUE	TRUE	0	0	1	1	none	8.30016686496e-05
S026	T188	TRUE	TRUE	0	0	1	1	none	7.90366150061e-05
S038	T188	TRUE	TRUE	0	0	1	1	none	5.32230602335e-05
S039	T188	TRUE	TRUE	0	0	1	1	none	8.8166218849e-05
S040	T188	TRUE	TRUE	0	0	1	1	none	0.0001118329587995
S042	T188	TRUE	TRUE	0	0	1	1	none	8.62953414246e-05
S071	T188	TRUE	TRUE	0	0	1	1	none	0.0001047379485692
S078	T188	TRUE	TRUE	0	0	1	1	none	8.53050039576e-05
S081	T188	TRUE	TRUE	0	0	1	1	none	8.62953414246e-05
S085	T188	TRUE	TRUE	0	0	1	1	none	0.0001076243512946
S087	T188	TRUE	TRUE	0	0	1	1	none	0.0001301689750532
S093	T188	TRUE	TRUE	0	0	1	1	none	9.73517217999e-05
S097	T188	TRUE	TRUE	0	0	1	1	none	8.20172934576e-05
S102	T188	TRUE	TRUE	0	0	1	1	none	0.0001123379384416
S106	T188	TRUE	TRUE	0	0	1	1	none	8.44227538419e-05
S130	T188	TRUE	TRUE	0	0	1	1	none	0.0001295747889629
T009	T188	FALSE	FALSE	0	0	1	1	none	9.23397509158e-05
T010	T188	FALSE	FALSE	0	0	1	1	none	9.04269604385e-05
T013	T188	FALSE	FALSE	0	0	1	1	none	5.94980632047e-05
T014	T188	TRUE	TRUE	0	0	1	1	none	8.62953414246e-05
T020	T188	TRUE	TRUE	0	0	1	1	none	5.67248687116e-05
T021	T188	FALSE	FALSE	0	0	1	1	none	9.16886052485e-05
T028	T188	TRUE	TRUE	0	0	1	1	none	2.501743348e-05
T035a	T188	TRUE	TRUE	0	0	1	1	none	0.0001288791616946
T035b	T188	FALSE	FALSE	0	0	1	1	none	9.11579071502e-05
T040	T188	TRUE	TRUE	0	0	1	1	none	8.74113848903e-05
T056	T188	FALSE	FALSE	0	0	1	1	none	9.98362479202e-05
T059	T188	TRUE	TRUE	0	0	1	1	none	0.0001165888315502
T065	T188	TRUE	TRUE	0	0	1	1	none	5.54154227499e-05
T069	T188	TRUE	TRUE	0	0	1	1	none	0.0001291194252989
T071	T188	TRUE	TRUE	0	0	1	1	none	2.4386962818e-05
T073	T188	FALSE	FALSE	0	0	1	1	none	9.16475987111e-05
T075	T188	TRUE	TRUE	0	0	1	1	none	7.45744208683e-05
T077	T188	FALSE	FALSE	0	0	1	1	none	9.10372795748e-05
T087	T188	FALSE	FALSE	0	0	1	1	none	9.16475987111e-05
T095	T188	TRUE	TRUE	0	0	1	1	none	0.0001297819473042
T099a	T188	TRUE	TRUE	0	0	1	1	none	0.0001289498117199
T102	T188	FALSE	FALSE	0	0	1	1	none	0.0001355168710332
T104	T188	FALSE	FALSE	0	0	1	1	none	3.21356937513e-05
T105	T188	TRUE	TRUE	0	0	1	1	none	5.54154227499e-05
T107	T188	FALSE	FALSE	0	0	1	1	none	0.0001328264796455
T126	T188	TRUE	TRUE	0	0	1	1	none	0.0001309275806339
T156	T188	FALSE	FALSE	0	0	1	1	none	5.90667897332e-05
T159a	T188	TRUE	TRUE	0	0	1	1	none	8.85960030296e-05
T182	T188	FALSE	FALSE	0	0	1	1	none	5.51604994078e-05
S002	T192	FALSE	FALSE	0	0	1	1	none	0.0001455661552903
S007	T192	FALSE	FALSE	0	0	1	1	none	0.0001497840017393
S021	T192	FALSE	FALSE	0	0	1	1	none	0.0001485610529137
S024	T192	FALSE	FALSE	0	0	1	1	none	0.0001466802397722
S025	T192	FALSE	FALSE	0	0	1	1	none	0.00014382171938
S026	T192	FALSE	FALSE	0	0	1	1	none	0.0001398566657365
S038	T192	FALSE	FALSE	0	0	1	1	none	0.0001500271189765
S039	T192	FALSE	FALSE	0	0	1	1	none	0.0001489862695794
S040	T192	FALSE	FALSE	0	0	1	1	none	5.10606370078999e-05
S042	T192	FALSE	FALSE	0	0	1	1	none	0.000147115392155
S071	T192	FALSE	FALSE	0	0	1	1	none	3.7536613303e-05
S078	T192	FALSE	FALSE	0	0	1	1	none	0.000146125054688
S081	T192	FALSE	FALSE	0	0	1	1	none	0.000147115392155
S085	T192	FALSE	FALSE	0	0	1	1	none	6.49788486449999e-05
S087	T192	FALSE	FALSE	0	0	1	1	none	8.75234724035999e-05
S093	T192	FALSE	FALSE	0	0	1	1	none	5.47062191502999e-05
S097	T192	FALSE	FALSE	0	0	1	1	none	0.000142837344188
S102	T192	FALSE	FALSE	0	0	1	1	none	5.156561665e-05
S106	T192	FALSE	FALSE	0	0	1	1	none	0.0001452428045723
S130	T192	FALSE	FALSE	0	0	1	1	none	8.69292863132999e-05
T009	T192	FALSE	FALSE	0	0	1	1	none	0.0001531598016462
T010	T192	FALSE	FALSE	0	0	1	1	none	0.0001512470111689
T013	T192	FALSE	FALSE	0	0	1	1	none	0.0001563021219477
T014	T192	FALSE	FALSE	0	0	1	1	none	0.000147115392155
T020	T192	FALSE	FALSE	0	0	1	1	none	0.0001535289274546
T021	T192	FALSE	FALSE	0	0	1	1	none	0.0001525086559789
T028	T192	FALSE	FALSE	0	0	1	1	none	0.0001442290785996
T035a	T192	FALSE	FALSE	0	0	1	1	none	8.62336590449999e-05
T035b	T192	FALSE	FALSE	0	0	1	1	none	0.0001519779578806
T040	T192	FALSE	FALSE	0	0	1	1	none	0.0001482314356207
T056	T192	FALSE	FALSE	0	0	1	1	none	0.0001606562986506
T059	T192	FALSE	FALSE	0	0	1	1	none	5.58165097586e-05
T065	T192	FALSE	FALSE	0	0	1	1	none	0.0001522194814929
T069	T192	FALSE	FALSE	0	0	1	1	none	4.84285857007e-05
T071	T192	FALSE	FALSE	0	0	1	1	none	0.0001352431032496
T073	T192	FALSE	FALSE	0	0	1	1	none	0.0001524676494415
T075	T192	FALSE	FALSE	0	0	1	1	none	0.0001366151098713
T077	T192	FALSE	FALSE	0	0	1	1	none	0.0001518573303052
T087	T192	FALSE	FALSE	0	0	1	1	none	0.0001524676494415
T095	T192	FALSE	FALSE	0	0	1	1	none	8.71364446545999e-05
T099a	T192	FALSE	FALSE	0	0	1	1	none	8.63043090702999e-05
T102	T192	FALSE	FALSE	0	0	1	1	none	9.28713683835999e-05
T104	T192	FALSE	FALSE	0	0	1	1	none	0.0001429918341829
T105	T192	FALSE	FALSE	0	0	1	1	none	0.0001522194814929
T107	T192	FALSE	FALSE	0	0	1	1	none	9.01809769958999e-05
T126	T192	TRUE	TRUE	1	0	1	1	anc	2.019985697e-06
T156	T192	FALSE	FALSE	0	0	1	1	none	0.0001558708484762
T159a	T192	FALSE	FALSE	0	0	1	1	none	0.00014941605376
T182	T192	FALSE	FALSE	0	0	1	1	none	0.0001519645581508
T188	T192	FALSE	FALSE	0	0	1	1	none	0.0001410539235996
S002	T223	FALSE	FALSE	0	0	1	1	none	9.74075253504e-05
S007	T223	FALSE	FALSE	0	0	1	1	none	6.56413637868e-05
S021	T223	FALSE	FALSE	0	0	1	1	none	0.0001004024229738
S024	T223	FALSE	FALSE	0	0	1	1	none	9.85216098323e-05
S025	T223	FALSE	FALSE	0	0	1	1	none	9.56630894401e-05
S026	T223	FALSE	FALSE	0	0	1	1	none	9.16980357966e-05
S038	T223	FALSE	FALSE	0	0	1	1	none	8.768736204e-06
S039	T223	FALSE	FALSE	0	0	1	1	none	0.0001008276396395
S040	T223	FALSE	FALSE	0	0	1	1	none	0.00012449437959
S042	T223	FALSE	FALSE	0	0	1	1	none	9.89567622151e-05
S071	T223	FALSE	FALSE	0	0	1	1	none	0.0001173993693597
S078	T223	FALSE	FALSE	0	0	1	1	none	9.79664247481e-05
S081	T223	FALSE	FALSE	0	0	1	1	none	9.89567622151e-05
S085	T223	FALSE	FALSE	0	0	1	1	none	0.0001202857720851
S087	T223	FALSE	FALSE	0	0	1	1	none	0.0001428303958437
S093	T223	FALSE	FALSE	0	0	1	1	none	0.0001100131425904
S097	T223	FALSE	FALSE	0	0	1	1	none	9.46787142481e-05
S102	T223	FALSE	FALSE	0	0	1	1	none	0.0001249993592321
S106	T223	FALSE	FALSE	0	0	1	1	none	9.70841746324e-05
S130	T223	FALSE	FALSE	0	0	1	1	none	0.0001422362097534
T009	T223	FALSE	FALSE	0	0	1	1	none	0.0001050011717063
T010	T223	FALSE	FALSE	0	0	1	1	none	0.000103088381229
T013	T223	FALSE	FALSE	0	0	1	1	none	1.50437391752e-05
T014	T223	FALSE	FALSE	0	0	1	1	none	9.89567622151e-05
T020	T223	FALSE	FALSE	0	0	1	1	none	1.22705446821e-05
T021	T223	FALSE	FALSE	0	0	1	1	none	0.000104350026039
T028	T223	FALSE	FALSE	0	0	1	1	none	6.00864406471e-05
T035a	T223	FALSE	FALSE	0	0	1	1	none	0.0001415405824851
T035b	T223	FALSE	FALSE	0	0	1	1	none	0.0001038193279407
T040	T223	FALSE	FALSE	0	0	1	1	none	0.0001000728056808
T056	T223	FALSE	FALSE	0	0	1	1	none	0.0001124976687107
T059	T223	FALSE	FALSE	0	0	1	1	none	0.0001292502523407
T065	T223	FALSE	FALSE	0	0	1	1	none	1.09610987204e-05
T069	T223	FALSE	FALSE	0	0	1	1	none	0.0001417808460894
T071	T223	FALSE	FALSE	0	0	1	1	none	5.11004652971e-05
T073	T223	FALSE	FALSE	0	0	1	1	none	0.0001043090195016
T075	T223	FALSE	FALSE	0	0	1	1	none	8.72358416588e-05
T077	T223	FALSE	FALSE	0	0	1	1	none	0.0001036987003653
T087	T223	FALSE	FALSE	0	0	1	1	none	0.0001043090195016
T095	T223	FALSE	FALSE	0	0	1	1	none	0.0001424433680947
T099a	T223	FALSE	FALSE	0	0	1	1	none	0.0001416112325104
T102	T223	FALSE	FALSE	0	0	1	1	none	0.0001481782918237
T104	T223	FALSE	FALSE	0	0	1	1	none	5.88491962304e-05
T105	T223	FALSE	FALSE	0	0	1	1	none	1.09610987204e-05
T107	T223	FALSE	FALSE	0	0	1	1	none	0.000145487900436
T126	T223	FALSE	FALSE	0	0	1	1	none	0.0001435890014244
T156	T223	FALSE	FALSE	0	0	1	1	none	1.30298507185e-05
T159a	T223	FALSE	FALSE	0	0	1	1	none	0.0001012574238201
T182	T223	FALSE	FALSE	0	0	1	1	none	4.1920627845e-06
T188	T223	FALSE	FALSE	0	0	1	1	none	5.69112856471e-05
T192	T223	FALSE	FALSE	0	0	1	1	none	0.0001537153443901
S002	T225	FALSE	FALSE	0	0	1	1	none	0.0001012399877749
S007	T225	FALSE	FALSE	0	0	1	1	none	6.94738262113e-05
S021	T225	FALSE	FALSE	0	0	1	1	none	0.0001042348853983
S024	T225	FALSE	FALSE	0	0	1	1	none	0.0001023540722568
S025	T225	FALSE	FALSE	0	0	1	1	none	9.94955518646e-05
S026	T225	FALSE	FALSE	0	0	1	1	none	9.55304982211e-05
S038	T225	FALSE	FALSE	0	0	1	1	none	1.26011986285e-05
S039	T225	FALSE	FALSE	0	0	1	1	none	0.000104660102064
S040	T225	FALSE	FALSE	0	0	1	1	none	0.0001283268420145
S042	T225	FALSE	FALSE	0	0	1	1	none	0.0001027892246396
S071	T225	FALSE	FALSE	0	0	1	1	none	0.0001212318317842
S078	T225	FALSE	FALSE	0	0	1	1	none	0.0001017988871726
S081	T225	FALSE	FALSE	0	0	1	1	none	0.0001027892246396
S085	T225	FALSE	FALSE	0	0	1	1	none	0.0001241182345096
S087	T225	FALSE	FALSE	0	0	1	1	none	0.0001466628582682
S093	T225	FALSE	FALSE	0	0	1	1	none	0.0001138456050149
S097	T225	FALSE	FALSE	0	0	1	1	none	9.85111766726e-05
S102	T225	FALSE	FALSE	0	0	1	1	none	0.0001288318216566
S106	T225	FALSE	FALSE	0	0	1	1	none	0.0001009166370569
S130	T225	FALSE	FALSE	0	0	1	1	none	0.0001460686721779
T009	T225	FALSE	FALSE	0	0	1	1	none	0.0001088336341308
T010	T225	FALSE	FALSE	0	0	1	1	none	0.0001069208436535
T013	T225	FALSE	FALSE	0	0	1	1	none	1.88762015997e-05
T014	T225	FALSE	FALSE	0	0	1	1	none	0.0001027892246396
T020	T225	FALSE	FALSE	0	0	1	1	none	1.61030071066e-05
T021	T225	FALSE	FALSE	0	0	1	1	none	0.0001081824884635
T028	T225	FALSE	FALSE	0	0	1	1	none	6.39189030716e-05
T035a	T225	FALSE	FALSE	0	0	1	1	none	0.0001453730449096
T035b	T225	FALSE	FALSE	0	0	1	1	none	0.0001076517903652
T040	T225	FALSE	FALSE	0	0	1	1	none	0.0001039052681053
T056	T225	FALSE	FALSE	0	0	1	1	none	0.0001163301311352
T059	T225	FALSE	FALSE	0	0	1	1	none	0.0001330827147652
T065	T225	FALSE	FALSE	0	0	1	1	none	1.47935611449e-05
T069	T225	FALSE	FALSE	0	0	1	1	none	0.0001456133085139
T071	T225	FALSE	FALSE	0	0	1	1	none	5.49329277216e-05
T073	T225	FALSE	FALSE	0	0	1	1	none	0.0001081414819261
T075	T225	FALSE	FALSE	0	0	1	1	none	9.10683040833e-05
T077	T225	FALSE	FALSE	0	0	1	1	none	0.0001075311627898
T087	T225	FALSE	FALSE	0	0	1	1	none	0.0001081414819261
T095	T225	FALSE	FALSE	0	0	1	1	none	0.0001462758305192
T099a	T225	FALSE	FALSE	0	0	1	1	none	0.0001454436949349
T102	T225	FALSE	FALSE	0	0	1	1	none	0.0001520107542482
T104	T225	FALSE	FALSE	0	0	1	1	none	6.26816586549e-05
T105	T225	FALSE	FALSE	0	0	1	1	none	1.47935611449e-05
T107	T225	FALSE	FALSE	0	0	1	1	none	0.0001493203628605
T126	T225	FALSE	FALSE	0	0	1	1	none	0.0001474214638489
T156	T225	FALSE	FALSE	0	0	1	1	none	9.308786115e-06
T159a	T225	FALSE	FALSE	0	0	1	1	none	0.0001050898862446
T182	T225	FALSE	FALSE	0	0	1	1	none	1.29560228176e-05
T188	T225	FALSE	FALSE	0	0	1	1	none	6.07437480716e-05
T192	T225	FALSE	FALSE	0	0	1	1	none	0.0001575478068146
T223	T225	FALSE	FALSE	0	0	1	1	none	1.47068090569e-05
S002	T230	FALSE	FALSE	0	0	1	1	none	2.96594168055e-05
S007	T230	FALSE	FALSE	0	0	1	1	none	9.97673577145e-05
S021	T230	FALSE	FALSE	0	0	1	1	none	3.26543144289e-05
S024	T230	FALSE	FALSE	0	0	1	1	none	3.07735012874e-05
S025	T230	FALSE	FALSE	0	0	1	1	none	2.52799700592e-05
S026	T230	FALSE	FALSE	0	0	1	1	none	1.55803485017e-05
S038	T230	FALSE	FALSE	0	0	1	1	none	0.0001000104749517
S039	T230	FALSE	FALSE	0	0	1	1	none	3.30795310946e-05
S040	T230	FALSE	FALSE	0	0	1	1	none	0.0001226363655051
S042	T230	FALSE	FALSE	0	0	1	1	none	3.12086536702e-05
S071	T230	FALSE	FALSE	0	0	1	1	none	0.0001155413552748
S078	T230	FALSE	FALSE	0	0	1	1	none	3.02183162032e-05
S081	T230	FALSE	FALSE	0	0	1	1	none	3.12086536702e-05
S085	T230	FALSE	FALSE	0	0	1	1	none	0.0001184277580002
S087	T230	FALSE	FALSE	0	0	1	1	none	0.0001409723817588
S093	T230	FALSE	FALSE	0	0	1	1	none	0.0001081551285055
S097	T230	FALSE	FALSE	0	0	1	1	none	2.42955948672e-05
S102	T230	FALSE	FALSE	0	0	1	1	none	0.0001231413451472
S106	T230	FALSE	FALSE	0	0	1	1	none	2.93360660875e-05
S130	T230	FALSE	FALSE	0	0	1	1	none	0.0001403781956685
T009	T230	TRUE	TRUE	0	0	1	1	none	2.5231096136e-06
T010	T230	TRUE	TRUE	0	0	1	1	none	1.8309574089e-06
T013	T230	FALSE	FALSE	0	0	1	1	none	0.0001062854779229
T014	T230	FALSE	FALSE	0	0	1	1	none	3.12086536702e-05
T020	T230	FALSE	FALSE	0	0	1	1	none	0.0001035122834298
T021	T230	FALSE	FALSE	0	0	1	1	none	4.3132404915e-06
T028	T230	FALSE	FALSE	0	0	1	1	none	9.42124345748e-05
T035a	T230	FALSE	FALSE	0	0	1	1	none	0.0001396825684002
T035b	T230	FALSE	FALSE	0	0	1	1	none	5.0031806658e-06
T040	T230	FALSE	FALSE	0	0	1	1	none	3.23246971359e-05
T056	T230	FALSE	FALSE	0	0	1	1	none	1.0019606618e-05
T059	T230	FALSE	FALSE	0	0	1	1	none	0.0001273922382558
T065	T230	FALSE	FALSE	0	0	1	1	none	0.0001022028374681
T069	T230	FALSE	FALSE	0	0	1	1	none	0.0001399228320045
T071	T230	FALSE	FALSE	0	0	1	1	none	8.52264592248e-05
T073	T230	FALSE	FALSE	0	0	1	1	none	4.2722339541e-06
T075	T230	FALSE	FALSE	0	0	1	1	none	8.65984658465e-05
T077	T230	FALSE	FALSE	0	0	1	1	none	3.6619148178e-06
T087	T230	TRUE	TRUE	0	0	1	1	none	1.8309574089e-06
T095	T230	FALSE	FALSE	0	0	1	1	none	0.0001405853540098
T099a	T230	FALSE	FALSE	0	0	1	1	none	0.0001397532184255
T102	T230	FALSE	FALSE	0	0	1	1	none	0.0001463202777388
T104	T230	FALSE	FALSE	0	0	1	1	none	9.29751901581e-05
T105	T230	FALSE	FALSE	0	0	1	1	none	0.0001022028374681
T107	T230	FALSE	FALSE	0	0	1	1	none	0.0001436298863511
T126	T230	FALSE	FALSE	0	0	1	1	none	0.0001417309873395
T156	T230	FALSE	FALSE	0	0	1	1	none	0.0001058542044514
T159a	T230	TRUE	TRUE	1	0	1	1	anc	1.8309574089e-06
T182	T230	FALSE	FALSE	0	0	1	1	none	0.000101947914126
T188	T230	FALSE	FALSE	0	0	1	1	none	9.10372795748e-05
T192	T230	FALSE	FALSE	0	0	1	1	none	0.0001518573303052
T223	T230	FALSE	FALSE	0	0	1	1	none	0.0001036987003653
T225	T230	FALSE	FALSE	0	0	1	1	none	0.0001075311627898
S002	T232	TRUE	TRUE	0	0	1	1	none	0.0001327098841416
S007	T232	TRUE	TRUE	0	0	1	1	none	0.0001369277305906
S021	T232	TRUE	TRUE	0	0	1	1	none	0.000135704781765
S024	T232	TRUE	TRUE	0	0	1	1	none	0.0001338239686235
S025	T232	TRUE	TRUE	0	0	1	1	none	0.0001309654482313
S026	T232	TRUE	TRUE	0	0	1	1	none	0.0001270003945878
S038	T232	TRUE	TRUE	0	0	1	1	none	0.0001371708478278
S039	T232	TRUE	TRUE	0	0	1	1	none	0.0001361299984307
S040	T232	TRUE	TRUE	0	0	1	1	none	3.82043658592e-05
S042	T232	TRUE	TRUE	0	0	1	1	none	0.0001342591210063
S071	T232	TRUE	TRUE	0	0	1	1	none	2.46803421543e-05
S078	T232	TRUE	TRUE	0	0	1	1	none	0.0001332687835393
S081	T232	TRUE	TRUE	0	0	1	1	none	0.0001342591210063
S085	T232	TRUE	TRUE	0	0	1	1	none	5.21225774963e-05
S087	T232	TRUE	TRUE	0	0	1	1	none	7.46672012549e-05
S093	T232	TRUE	TRUE	0	0	1	1	none	4.18499480016e-05
S097	T232	TRUE	TRUE	0	0	1	1	none	0.0001299810730393
S102	T232	TRUE	TRUE	0	0	1	1	none	3.87093455013e-05
S106	T232	TRUE	TRUE	0	0	1	1	none	0.0001323865334236
S130	T232	TRUE	TRUE	0	0	1	1	none	7.40730151646e-05
T009	T232	FALSE	FALSE	0	0	1	1	none	0.0001403035304975
T010	T232	FALSE	FALSE	0	0	1	1	none	0.0001383907400202
T013	T232	FALSE	FALSE	0	0	1	1	none	0.000143445850799
T014	T232	TRUE	TRUE	0	0	1	1	none	0.0001342591210063
T020	T232	TRUE	TRUE	0	0	1	1	none	0.0001406726563059
T021	T232	FALSE	FALSE	0	0	1	1	none	0.0001396523848302
T028	T232	TRUE	TRUE	0	0	1	1	none	0.0001313728074509
T035a	T232	TRUE	TRUE	0	0	1	1	none	7.33773878963e-05
T035b	T232	FALSE	FALSE	0	0	1	1	none	0.0001391216867319
T040	T232	TRUE	TRUE	0	0	1	1	none	0.000135375164472
T056	T232	FALSE	FALSE	0	0	1	1	none	0.0001478000275019
T059	T232	TRUE	TRUE	0	0	1	1	none	4.29602386099e-05
T065	T232	TRUE	TRUE	0	0	1	1	none	0.0001393632103442
T069	T232	TRUE	TRUE	0	0	1	1	none	3.5572314552e-05
T071	T232	TRUE	TRUE	0	0	1	1	none	0.0001223868321009
T073	T232	FALSE	FALSE	0	0	1	1	none	0.0001396113782928
T075	T232	TRUE	TRUE	0	0	1	1	none	0.0001237588387226
T077	T232	FALSE	FALSE	0	0	1	1	none	0.0001390010591565
T087	T232	FALSE	FALSE	0	0	1	1	none	0.0001396113782928
T095	T232	TRUE	TRUE	0	0	1	1	none	7.42801735059e-05
T099a	T232	TRUE	TRUE	0	0	1	1	none	7.34480379216e-05
T102	T232	FALSE	FALSE	0	0	1	1	none	8.00150972349e-05
T104	T232	FALSE	FALSE	0	0	1	1	none	0.0001301355630342
T105	T232	TRUE	TRUE	0	0	1	1	none	0.0001393632103442
T107	T232	FALSE	FALSE	0	0	1	1	none	7.73247058472e-05
T126	T232	TRUE	TRUE	0	0	1	1	none	4.476042907e-06
T156	T232	FALSE	FALSE	0	0	1	1	none	0.0001430145773275
T159a	T232	TRUE	TRUE	0	0	1	1	none	0.0001365597826113
T182	T232	FALSE	FALSE	0	0	1	1	none	0.0001391082870021
T188	T232	TRUE	TRUE	0	0	1	1	none	0.0001281976524509
T192	T232	FALSE	FALSE	0	0	1	1	none	1.46023858727e-05
T223	T232	FALSE	FALSE	0	0	1	1	none	0.0001408590732414
T225	T232	FALSE	FALSE	0	0	1	1	none	0.0001446915356659
T230	T232	FALSE	FALSE	0	0	1	1	none	0.0001390010591565
S002	T241	FALSE	FALSE	0	0	1	1	none	0.0001086024834768
S007	T241	FALSE	FALSE	0	0	1	1	none	7.68363219132e-05
S021	T241	FALSE	FALSE	0	0	1	1	none	0.0001115973811002
S024	T241	FALSE	FALSE	0	0	1	1	none	0.0001097165679587
S025	T241	FALSE	FALSE	0	0	1	1	none	0.0001068580475665
S026	T241	FALSE	FALSE	0	0	1	1	none	0.000102892993923
S038	T241	FALSE	FALSE	0	0	1	1	none	1.87430560578e-05
S039	T241	FALSE	FALSE	0	0	1	1	none	0.0001120225977659
S040	T241	FALSE	FALSE	0	0	1	1	none	0.0001356893377164
S042	T241	FALSE	FALSE	0	0	1	1	none	0.0001101517203415
S071	T241	FALSE	FALSE	0	0	1	1	none	0.0001285943274861
S078	T241	FALSE	FALSE	0	0	1	1	none	0.0001091613828745
S081	T241	FALSE	FALSE	0	0	1	1	none	0.0001101517203415
S085	T241	FALSE	FALSE	0	0	1	1	none	0.0001314807302115
S087	T241	FALSE	FALSE	0	0	1	1	none	0.0001540253539701
S093	T241	FALSE	FALSE	0	0	1	1	none	0.0001212081007168
S097	T241	FALSE	FALSE	0	0	1	1	none	0.0001058736723745
S102	T241	FALSE	FALSE	0	0	1	1	none	0.0001361943173585
S106	T241	FALSE	FALSE	0	0	1	1	none	0.0001082791327588
S130	T241	FALSE	FALSE	0	0	1	1	none	0.0001534311678798
T009	T241	FALSE	FALSE	0	0	1	1	none	0.0001161961298327
T010	T241	FALSE	FALSE	0	0	1	1	none	0.0001142833393554
T013	T241	FALSE	FALSE	0	0	1	1	none	1.20531369748e-05
T014	T241	FALSE	FALSE	0	0	1	1	none	0.0001101517203415
T020	T241	FALSE	FALSE	0	0	1	1	none	2.22448645359e-05
T021	T241	FALSE	FALSE	0	0	1	1	none	0.0001155449841654
T028	T241	FALSE	FALSE	0	0	1	1	none	7.12813987735e-05
T035a	T241	FALSE	FALSE	0	0	1	1	none	0.0001527355406115
T035b	T241	FALSE	FALSE	0	0	1	1	none	0.0001150142860671
T040	T241	FALSE	FALSE	0	0	1	1	none	0.0001112677638072
T056	T241	FALSE	FALSE	0	0	1	1	none	0.0001236926268371
T059	T241	FALSE	FALSE	0	0	1	1	none	0.0001404452104671
T065	T241	FALSE	FALSE	0	0	1	1	none	1.51320975688e-05
T069	T241	FALSE	FALSE	0	0	1	1	none	0.0001529758042158
T071	T241	FALSE	FALSE	0	0	1	1	none	6.22954234235e-05
T073	T241	FALSE	FALSE	0	0	1	1	none	0.000115503977628
T075	T241	FALSE	FALSE	0	0	1	1	none	9.84307997852e-05
T077	T241	FALSE	FALSE	0	0	1	1	none	0.0001148936584917
T087	T241	FALSE	FALSE	0	0	1	1	none	0.000115503977628
T095	T241	FALSE	FALSE	0	0	1	1	none	0.0001536383262211
T099a	T241	FALSE	FALSE	0	0	1	1	none	0.0001528061906368
T102	T241	FALSE	FALSE	0	0	1	1	none	0.0001593732499501
T104	T241	FALSE	FALSE	0	0	1	1	none	7.00441543568e-05
T105	T241	FALSE	FALSE	0	0	1	1	none	1.51320975688e-05
T107	T241	FALSE	FALSE	0	0	1	1	none	0.0001566828585624
T126	T241	FALSE	FALSE	0	0	1	1	none	0.0001547839595508
T156	T241	FALSE	FALSE	0	0	1	1	none	2.58074238301e-05
T159a	T241	FALSE	FALSE	0	0	1	1	none	0.0001124523819465
T182	T241	FALSE	FALSE	0	0	1	1	none	2.19011335047e-05
T188	T241	FALSE	FALSE	0	0	1	1	none	6.81062437735e-05
T192	T241	FALSE	FALSE	0	0	1	1	none	0.0001649103025165
T223	T241	FALSE	FALSE	0	0	1	1	none	2.3651919744e-05
T225	T241	FALSE	FALSE	0	0	1	1	none	2.74843821685e-05
T230	T241	FALSE	FALSE	0	0	1	1	none	0.0001148936584917
T232	T241	FALSE	FALSE	0	0	1	1	none	0.0001520540313678
S002	T270	FALSE	FALSE	0	0	1	1	none	0.0001340452364937
S007	T270	FALSE	FALSE	0	0	1	1	none	0.0001382630829427
S021	T270	FALSE	FALSE	0	0	1	1	none	0.0001370401341171
S024	T270	FALSE	FALSE	0	0	1	1	none	0.0001351593209756
S025	T270	FALSE	FALSE	0	0	1	1	none	0.0001323008005834
S026	T270	FALSE	FALSE	0	0	1	1	none	0.0001283357469399
S038	T270	FALSE	FALSE	0	0	1	1	none	0.0001385062001799
S039	T270	FALSE	FALSE	0	0	1	1	none	0.0001374653507828
S040	T270	FALSE	FALSE	0	0	1	1	none	3.95397182113e-05
S042	T270	FALSE	FALSE	0	0	1	1	none	0.0001355944733584
S071	T270	FALSE	FALSE	0	0	1	1	none	2.60156945064e-05
S078	T270	FALSE	FALSE	0	0	1	1	none	0.0001346041358914
S081	T270	FALSE	FALSE	0	0	1	1	none	0.0001355944733584
S085	T270	FALSE	FALSE	0	0	1	1	none	5.34579298484e-05
S087	T270	FALSE	FALSE	0	0	1	1	none	7.6002553607e-05
S093	T270	FALSE	FALSE	0	0	1	1	none	4.31853003537e-05
S097	T270	FALSE	FALSE	0	0	1	1	none	0.0001313164253914
S102	T270	FALSE	FALSE	0	0	1	1	none	4.00446978534e-05
S106	T270	FALSE	FALSE	0	0	1	1	none	0.0001337218857757
S130	T270	FALSE	FALSE	0	0	1	1	none	7.54083675167e-05
T009	T270	FALSE	FALSE	0	0	1	1	none	0.0001416388828496
T010	T270	FALSE	FALSE	0	0	1	1	none	0.0001397260923723
T013	T270	FALSE	FALSE	0	0	1	1	none	0.0001447812031511
T014	T270	FALSE	FALSE	0	0	1	1	none	0.0001355944733584
T020	T270	FALSE	FALSE	0	0	1	1	none	0.000142008008658
T021	T270	FALSE	FALSE	0	0	1	1	none	0.0001409877371823
T028	T270	FALSE	FALSE	0	0	1	1	none	0.000132708159803
T035a	T270	FALSE	FALSE	0	0	1	1	none	7.47127402484e-05
T035b	T270	FALSE	FALSE	0	0	1	1	none	0.000140457039084
T040	T270	FALSE	FALSE	0	0	1	1	none	0.0001367105168241
T056	T270	FALSE	FALSE	0	0	1	1	none	0.000149135379854
T059	T270	FALSE	FALSE	0	0	1	1	none	4.4295590962e-05
T065	T270	FALSE	FALSE	0	0	1	1	none	0.0001406985626963
T069	T270	FALSE	FALSE	0	0	1	1	none	3.69076669041e-05
T071	T270	FALSE	FALSE	0	0	1	1	none	0.000123722184453
T073	T270	FALSE	FALSE	0	0	1	1	none	0.0001409467306449
T075	T270	FALSE	FALSE	0	0	1	1	none	0.0001250941910747
T077	T270	FALSE	FALSE	0	0	1	1	none	0.0001403364115086
T087	T270	FALSE	FALSE	0	0	1	1	none	0.0001409467306449
T095	T270	FALSE	FALSE	0	0	1	1	none	7.5615525858e-05
T099a	T270	FALSE	FALSE	0	0	1	1	none	7.47833902737e-05
T102	T270	FALSE	FALSE	0	0	1	1	none	8.1350449587e-05
T104	T270	FALSE	FALSE	0	0	1	1	none	0.0001314709153863
T105	T270	FALSE	FALSE	0	0	1	1	none	0.0001406985626963
T107	T270	FALSE	FALSE	0	0	1	1	none	7.86600581993e-05
T126	T270	FALSE	FALSE	0	0	1	1	none	5.8113952591e-06
T156	T270	FALSE	FALSE	0	0	1	1	none	0.0001443499296796
T159a	T270	FALSE	FALSE	0	0	1	1	none	0.0001378951349634
T182	T270	FALSE	FALSE	0	0	1	1	none	0.0001404436393542
T188	T270	FALSE	FALSE	0	0	1	1	none	0.000129533004803
T192	T270	FALSE	FALSE	0	0	1	1	none	1.59377382248e-05
T223	T270	FALSE	FALSE	0	0	1	1	none	0.0001421944255935
T225	T270	FALSE	FALSE	0	0	1	1	none	0.000146026888018
T230	T270	FALSE	FALSE	0	0	1	1	none	0.0001403364115086
T232	T270	TRUE	TRUE	1	0	1	1	anc	7.250332158e-07
T241	T270	FALSE	FALSE	0	0	1	1	none	0.0001533893837199
S002	T271b	FALSE	FALSE	0	0	1	1	none	0.0001012399877749
S007	T271b	FALSE	FALSE	0	0	1	1	none	6.94738262113e-05
S021	T271b	FALSE	FALSE	0	0	1	1	none	0.0001042348853983
S024	T271b	FALSE	FALSE	0	0	1	1	none	0.0001023540722568
S025	T271b	FALSE	FALSE	0	0	1	1	none	9.94955518646e-05
S026	T271b	FALSE	FALSE	0	0	1	1	none	9.55304982211e-05
S038	T271b	FALSE	FALSE	0	0	1	1	none	1.26011986285e-05
S039	T271b	FALSE	FALSE	0	0	1	1	none	0.000104660102064
S040	T271b	FALSE	FALSE	0	0	1	1	none	0.0001283268420145
S042	T271b	FALSE	FALSE	0	0	1	1	none	0.0001027892246396
S071	T271b	FALSE	FALSE	0	0	1	1	none	0.0001212318317842
S078	T271b	FALSE	FALSE	0	0	1	1	none	0.0001017988871726
S081	T271b	FALSE	FALSE	0	0	1	1	none	0.0001027892246396
S085	T271b	FALSE	FALSE	0	0	1	1	none	0.0001241182345096
S087	T271b	FALSE	FALSE	0	0	1	1	none	0.0001466628582682
S093	T271b	FALSE	FALSE	0	0	1	1	none	0.0001138456050149
S097	T271b	FALSE	FALSE	0	0	1	1	none	9.85111766726e-05
S102	T271b	FALSE	FALSE	0	0	1	1	none	0.0001288318216566
S106	T271b	FALSE	FALSE	0	0	1	1	none	0.0001009166370569
S130	T271b	FALSE	FALSE	0	0	1	1	none	0.0001460686721779
T009	T271b	FALSE	FALSE	0	0	1	1	none	0.0001088336341308
T010	T271b	FALSE	FALSE	0	0	1	1	none	0.0001069208436535
T013	T271b	FALSE	FALSE	0	0	1	1	none	1.88762015997e-05
T014	T271b	FALSE	FALSE	0	0	1	1	none	0.0001027892246396
T020	T271b	FALSE	FALSE	0	0	1	1	none	1.61030071066e-05
T021	T271b	FALSE	FALSE	0	0	1	1	none	0.0001081824884635
T028	T271b	FALSE	FALSE	0	0	1	1	none	6.39189030716e-05
T035a	T271b	FALSE	FALSE	0	0	1	1	none	0.0001453730449096
T035b	T271b	FALSE	FALSE	0	0	1	1	none	0.0001076517903652
T040	T271b	FALSE	FALSE	0	0	1	1	none	0.0001039052681053
T056	T271b	FALSE	FALSE	0	0	1	1	none	0.0001163301311352
T059	T271b	FALSE	FALSE	0	0	1	1	none	0.0001330827147652
T065	T271b	FALSE	FALSE	0	0	1	1	none	1.47935611449e-05
T069	T271b	FALSE	FALSE	0	0	1	1	none	0.0001456133085139
T071	T271b	FALSE	FALSE	0	0	1	1	none	5.49329277216e-05
T073	T271b	FALSE	FALSE	0	0	1	1	none	0.0001081414819261
T075	T271b	FALSE	FALSE	0	0	1	1	none	9.10683040833e-05
T077	T271b	FALSE	FALSE	0	0	1	1	none	0.0001075311627898
T087	T271b	FALSE	FALSE	0	0	1	1	none	0.0001081414819261
T095	T271b	FALSE	FALSE	0	0	1	1	none	0.0001462758305192
T099a	T271b	FALSE	FALSE	0	0	1	1	none	0.0001454436949349
T102	T271b	FALSE	FALSE	0	0	1	1	none	0.0001520107542482
T104	T271b	FALSE	FALSE	0	0	1	1	none	6.26816586549e-05
T105	T271b	FALSE	FALSE	0	0	1	1	none	1.47935611449e-05
T107	T271b	FALSE	FALSE	0	0	1	1	none	0.0001493203628605
T126	T271b	FALSE	FALSE	0	0	1	1	none	0.0001474214638489
T156	T271b	FALSE	FALSE	0	0	1	1	none	9.308786115e-06
T159a	T271b	FALSE	FALSE	0	0	1	1	none	0.0001050898862446
T182	T271b	FALSE	FALSE	0	0	1	1	none	1.29560228176e-05
T188	T271b	FALSE	FALSE	0	0	1	1	none	6.07437480716e-05
T192	T271b	FALSE	FALSE	0	0	1	1	none	0.0001575478068146
T223	T271b	FALSE	FALSE	0	0	1	1	none	1.47068090569e-05
T225	T271b	FALSE	FALSE	0	0	1	1	none	6.103191363e-06
T230	T271b	FALSE	FALSE	0	0	1	1	none	0.0001075311627898
T232	T271b	FALSE	FALSE	0	0	1	1	none	0.0001446915356659
T241	T271b	FALSE	FALSE	0	0	1	1	none	2.74843821685e-05
T270	T271b	FALSE	FALSE	0	0	1	1	none	0.000146026888018
S002	T301	FALSE	FALSE	0	0	1	1	none	0.0001483498542353
S007	T301	FALSE	FALSE	0	0	1	1	none	0.0001525677006843
S021	T301	FALSE	FALSE	0	0	1	1	none	0.0001513447518587
S024	T301	FALSE	FALSE	0	0	1	1	none	0.0001494639387172
S025	T301	FALSE	FALSE	0	0	1	1	none	0.000146605418325
S026	T301	FALSE	FALSE	0	0	1	1	none	0.0001426403646815
S038	T301	FALSE	FALSE	0	0	1	1	none	0.0001528108179215
S039	T301	FALSE	FALSE	0	0	1	1	none	0.0001517699685244
S040	T301	FALSE	FALSE	0	0	1	1	none	5.38443359528999e-05
S042	T301	FALSE	FALSE	0	0	1	1	none	0.0001498990911
S071	T301	FALSE	FALSE	0	0	1	1	none	4.0320312248e-05
S078	T301	FALSE	FALSE	0	0	1	1	none	0.000148908753633
S081	T301	FALSE	FALSE	0	0	1	1	none	0.0001498990911
S085	T301	FALSE	FALSE	0	0	1	1	none	6.77625475899999e-05
S087	T301	FALSE	FALSE	0	0	1	1	none	9.03071713485999e-05
S093	T301	FALSE	FALSE	0	0	1	1	none	5.74899180952999e-05
S097	T301	FALSE	FALSE	0	0	1	1	none	0.000145621043133
S102	T301	FALSE	FALSE	0	0	1	1	none	5.4349315595e-05
S106	T301	FALSE	FALSE	0	0	1	1	none	0.0001480265035173
S130	T301	FALSE	FALSE	0	0	1	1	none	8.97129852582999e-05
T009	T301	FALSE	FALSE	0	0	1	1	none	0.0001559435005912
T010	T301	FALSE	FALSE	0	0	1	1	none	0.0001540307101139
T013	T301	FALSE	FALSE	0	0	1	1	none	0.0001590858208927
T014	T301	FALSE	FALSE	0	0	1	1	none	0.0001498990911
T020	T301	FALSE	FALSE	0	0	1	1	none	0.0001563126263996
T021	T301	FALSE	FALSE	0	0	1	1	none	0.0001552923549239
T028	T301	FALSE	FALSE	0	0	1	1	none	0.0001470127775446
T035a	T301	FALSE	FALSE	0	0	1	1	none	8.90173579899999e-05
T035b	T301	FALSE	FALSE	0	0	1	1	none	0.0001547616568256
T040	T301	FALSE	FALSE	0	0	1	1	none	0.0001510151345657
T056	T301	FALSE	FALSE	0	0	1	1	none	0.0001634399975956
T059	T301	FALSE	FALSE	0	0	1	1	none	5.86002087035999e-05
T065	T301	FALSE	FALSE	0	0	1	1	none	0.0001550031804379
T069	T301	FALSE	FALSE	0	0	1	1	none	5.12122846457e-05
T071	T301	FALSE	FALSE	0	0	1	1	none	0.0001380268021946
T073	T301	FALSE	FALSE	0	0	1	1	none	0.0001552513483865
T075	T301	FALSE	FALSE	0	0	1	1	none	0.0001393988088163
T077	T301	FALSE	FALSE	0	0	1	1	none	0.0001546410292502
T087	T301	FALSE	FALSE	0	0	1	1	none	0.0001552513483865
T095	T301	FALSE	FALSE	0	0	1	1	none	8.99201435995999e-05
T099a	T301	FALSE	FALSE	0	0	1	1	none	8.90880080152999e-05
T102	T301	FALSE	FALSE	0	0	1	1	none	9.56550673285999e-05
T104	T301	FALSE	FALSE	0	0	1	1	none	0.0001457755331279
T105	T301	FALSE	FALSE	0	0	1	1	none	0.0001550031804379
T107	T301	FALSE	FALSE	0	0	1	1	none	9.29646759408999e-05
T126	T301	FALSE	FALSE	1	0	1	1	anc	8.6378079566e-06
T156	T301	FALSE	FALSE	0	0	1	1	none	0.0001586545474212
T159a	T301	FALSE	FALSE	0	0	1	1	none	0.000152199752705
T182	T301	FALSE	FALSE	0	0	1	1	none	0.0001547482570958
T188	T301	FALSE	FALSE	0	0	1	1	none	0.0001438376225446
T192	T301	FALSE	FALSE	0	0	1	1	none	1.69331935134e-05
T223	T301	FALSE	FALSE	0	0	1	1	none	0.0001564990433351
T225	T301	FALSE	FALSE	0	0	1	1	none	0.0001603315057596
T230	T301	FALSE	FALSE	0	0	1	1	none	0.0001546410292502
T232	T301	FALSE	FALSE	0	0	1	1	none	1.73860848177e-05
T241	T301	FALSE	FALSE	0	0	1	1	none	0.0001676940014615
T270	T301	FALSE	FALSE	0	0	1	1	none	1.87214371698e-05
T271b	T301	FALSE	FALSE	0	0	1	1	none	0.0001603315057596
S002	T303	FALSE	FALSE	0	0	1	1	none	0.0001508275140929
S007	T303	FALSE	FALSE	0	0	1	1	none	0.0001550453605419
S021	T303	FALSE	FALSE	0	0	1	1	none	0.0001538224117163
S024	T303	FALSE	FALSE	0	0	1	1	none	0.0001519415985748
S025	T303	FALSE	FALSE	0	0	1	1	none	0.0001490830781826
S026	T303	FALSE	FALSE	0	0	1	1	none	0.0001451180245391
S038	T303	FALSE	FALSE	0	0	1	1	none	0.0001552884777791
S039	T303	FALSE	FALSE	0	0	1	1	none	0.000154247628382
S040	T303	FALSE	FALSE	0	0	1	1	none	5.63219958104999e-05
S042	T303	FALSE	FALSE	0	0	1	1	none	0.0001523767509576
S071	T303	FALSE	FALSE	0	0	1	1	none	4.27979721056e-05
S078	T303	FALSE	FALSE	0	0	1	1	none	0.0001513864134906
S081	T303	FALSE	FALSE	0	0	1	1	none	0.0001523767509576
S085	T303	FALSE	FALSE	0	0	1	1	none	7.02402074475999e-05
S087	T303	FALSE	FALSE	0	0	1	1	none	9.27848312061999e-05
S093	T303	FALSE	FALSE	0	0	1	1	none	5.99675779528999e-05
S097	T303	FALSE	FALSE	0	0	1	1	none	0.0001480987029906
S102	T303	FALSE	FALSE	0	0	1	1	none	5.68269754526e-05
S106	T303	FALSE	FALSE	0	0	1	1	none	0.0001505041633749
S130	T303	FALSE	FALSE	0	0	1	1	none	9.21906451158999e-05
T009	T303	FALSE	FALSE	0	0	1	1	none	0.0001584211604488
T010	T303	FALSE	FALSE	0	0	1	1	none	0.0001565083699715
T013	T303	FALSE	FALSE	0	0	1	1	none	0.0001615634807503
T014	T303	FALSE	FALSE	0	0	1	1	none	0.0001523767509576
T020	T303	FALSE	FALSE	0	0	1	1	none	0.0001587902862572
T021	T303	FALSE	FALSE	0	0	1	1	none	0.0001577700147815
T028	T303	FALSE	FALSE	0	0	1	1	none	0.0001494904374022
T035a	T303	FALSE	FALSE	0	0	1	1	none	9.14950178475999e-05
T035b	T303	FALSE	FALSE	0	0	1	1	none	0.0001572393166832
T040	T303	FALSE	FALSE	0	0	1	1	none	0.0001534927944233
T056	T303	FALSE	FALSE	0	0	1	1	none	0.0001659176574532
T059	T303	FALSE	FALSE	0	0	1	1	none	6.10778685611999e-05
T065	T303	FALSE	FALSE	0	0	1	1	none	0.0001574808402955
T069	T303	FALSE	FALSE	0	0	1	1	none	5.36899445033e-05
T071	T303	FALSE	FALSE	0	0	1	1	none	0.0001405044620522
T073	T303	FALSE	FALSE	0	0	1	1	none	0.0001577290082441
T075	T303	FALSE	FALSE	0	0	1	1	none	0.0001418764686739
T077	T303	FALSE	FALSE	0	0	1	1	none	0.0001571186891078
T087	T303	FALSE	FALSE	0	0	1	1	none	0.0001577290082441
T095	T303	FALSE	FALSE	0	0	1	1	none	9.23978034571999e-05
T099a	T303	FALSE	FALSE	0	0	1	1	none	9.15656678728999e-05
T102	T303	FALSE	FALSE	0	0	1	1	none	9.81327271861999e-05
T104	T303	FALSE	FALSE	0	0	1	1	none	0.0001482531929855
T105	T303	FALSE	FALSE	0	0	1	1	none	0.0001574808402955
T107	T303	FALSE	FALSE	0	0	1	1	none	9.54423357984999e-05
T126	T303	FALSE	FALSE	1	0	1	1	anc	3.7916381786e-06
T156	T303	FALSE	FALSE	0	0	1	1	none	0.0001611322072788
T159a	T303	FALSE	FALSE	0	0	1	1	none	0.0001546774125626
T182	T303	FALSE	FALSE	0	0	1	1	none	0.0001572259169534
T188	T303	FALSE	FALSE	0	0	1	1	none	0.0001463152824022
T192	T303	FALSE	FALSE	0	0	1	1	none	2.30727681888e-05
T223	T303	FALSE	FALSE	0	0	1	1	none	0.0001589767031927
T225	T303	FALSE	FALSE	0	0	1	1	none	0.0001628091656172
T230	T303	FALSE	FALSE	0	0	1	1	none	0.0001571186891078
T232	T303	FALSE	FALSE	0	0	1	1	none	1.98637446753e-05
T241	T303	FALSE	FALSE	0	0	1	1	none	0.0001701716613191
T270	T303	FALSE	FALSE	0	0	1	1	none	2.11990970274e-05
T271b	T303	FALSE	FALSE	0	0	1	1	none	0.0001628091656172
T301	T303	FALSE	FALSE	0	0	1	1	none	2.58564671338e-05
S002	T322	FALSE	FALSE	0	0	1	1	none	0.0001063785979966
S007	T322	FALSE	FALSE	0	0	1	1	none	7.4612436433e-05
S021	T322	FALSE	FALSE	0	0	1	1	none	0.00010937349562
S024	T322	FALSE	FALSE	0	0	1	1	none	0.0001074926824785
S025	T322	FALSE	FALSE	0	0	1	1	none	0.0001046341620863
S026	T322	FALSE	FALSE	0	0	1	1	none	0.0001006691084428
S038	T322	FALSE	FALSE	0	0	1	1	none	1.65191705776e-05
S039	T322	FALSE	FALSE	0	0	1	1	none	0.0001097987122857
S040	T322	FALSE	FALSE	0	0	1	1	none	0.0001334654522362
S042	T322	FALSE	FALSE	0	0	1	1	none	0.0001079278348613
S071	T322	FALSE	FALSE	0	0	1	1	none	0.0001263704420059
S078	T322	FALSE	FALSE	0	0	1	1	none	0.0001069374973943
S081	T322	FALSE	FALSE	0	0	1	1	none	0.0001079278348613
S085	T322	FALSE	FALSE	0	0	1	1	none	0.0001292568447313
S087	T322	FALSE	FALSE	0	0	1	1	none	0.0001518014684899
S093	T322	FALSE	FALSE	0	0	1	1	none	0.0001189842152366
S097	T322	FALSE	FALSE	0	0	1	1	none	0.0001036497868943
S102	T322	FALSE	FALSE	0	0	1	1	none	0.0001339704318783
S106	T322	FALSE	FALSE	0	0	1	1	none	0.0001060552472786
S130	T322	FALSE	FALSE	0	0	1	1	none	0.0001512072823996
T009	T322	FALSE	FALSE	0	0	1	1	none	0.0001139722443525
T010	T322	FALSE	FALSE	0	0	1	1	none	0.0001120594538752
T013	T322	FALSE	FALSE	0	0	1	1	none	9.8292514946e-06
T014	T322	FALSE	FALSE	0	0	1	1	none	0.0001079278348613
T020	T322	FALSE	FALSE	0	0	1	1	none	2.00209790557e-05
T021	T322	FALSE	FALSE	0	0	1	1	none	0.0001133210986852
T028	T322	FALSE	FALSE	0	0	1	1	none	6.90575132933e-05
T035a	T322	FALSE	FALSE	0	0	1	1	none	0.0001505116551313
T035b	T322	FALSE	FALSE	0	0	1	1	none	0.0001127904005869
T040	T322	FALSE	FALSE	0	0	1	1	none	0.000109043878327
T056	T322	FALSE	FALSE	0	0	1	1	none	0.0001214687413569
T059	T322	FALSE	FALSE	0	0	1	1	none	0.0001382213249869
T065	T322	FALSE	FALSE	0	0	1	1	none	1.29082120886e-05
T069	T322	FALSE	FALSE	0	0	1	1	none	0.0001507519187356
T071	T322	FALSE	FALSE	0	0	1	1	none	6.00715379433e-05
T073	T322	FALSE	FALSE	0	0	1	1	none	0.0001132800921478
T075	T322	FALSE	FALSE	0	0	1	1	none	9.6206914305e-05
T077	T322	FALSE	FALSE	0	0	1	1	none	0.0001126697730115
T087	T322	FALSE	FALSE	0	0	1	1	none	0.0001132800921478
T095	T322	FALSE	FALSE	0	0	1	1	none	0.0001514144407409
T099a	T322	FALSE	FALSE	0	0	1	1	none	0.0001505823051566
T102	T322	FALSE	FALSE	0	0	1	1	none	0.0001571493644699
T104	T322	FALSE	FALSE	0	0	1	1	none	6.78202688766e-05
T105	T322	FALSE	FALSE	0	0	1	1	none	1.29082120886e-05
T107	T322	FALSE	FALSE	0	0	1	1	none	0.0001544589730822
T126	T322	FALSE	FALSE	0	0	1	1	none	0.0001525600740706
T156	T322	FALSE	FALSE	0	0	1	1	none	2.35835383499e-05
T159a	T322	FALSE	FALSE	0	0	1	1	none	0.0001102284964663
T182	T322	FALSE	FALSE	0	0	1	1	none	1.96772480245e-05
T188	T322	FALSE	FALSE	0	0	1	1	none	6.58823582933e-05
T192	T322	FALSE	FALSE	0	0	1	1	none	0.0001626864170363
T223	T322	FALSE	FALSE	0	0	1	1	none	2.14280342638e-05
T225	T322	FALSE	FALSE	0	0	1	1	none	2.52604966883e-05
T230	T322	FALSE	FALSE	0	0	1	1	none	0.0001126697730115
T232	T322	FALSE	FALSE	0	0	1	1	none	0.0001498301458876
T241	T322	FALSE	FALSE	0	0	1	1	none	4.8926204322e-06
T270	T322	FALSE	FALSE	0	0	1	1	none	0.0001511654982397
T271b	T322	FALSE	FALSE	0	0	1	1	none	2.52604966883e-05
T301	T322	FALSE	FALSE	0	0	1	1	none	0.0001654701159813
T303	T322	FALSE	FALSE	0	0	1	1	none	0.0001679477758389
S002	T327b	FALSE	FALSE	0	0	1	1	none	0.0001310594467088
S007	T327b	FALSE	FALSE	0	0	1	1	none	0.0001352772931578
S021	T327b	FALSE	FALSE	0	0	1	1	none	0.0001340543443322
S024	T327b	FALSE	FALSE	0	0	1	1	none	0.0001321735311907
S025	T327b	FALSE	FALSE	0	0	1	1	none	0.0001293150107985
S026	T327b	FALSE	FALSE	0	0	1	1	none	0.000125349957155
S038	T327b	FALSE	FALSE	0	0	1	1	none	0.000135520410395
S039	T327b	FALSE	FALSE	0	0	1	1	none	0.0001344795609979
S040	T327b	FALSE	FALSE	0	0	1	1	none	3.65539284264e-05
S042	T327b	FALSE	FALSE	0	0	1	1	none	0.0001326086835735
S071	T327b	FALSE	FALSE	0	0	1	1	none	2.42505429941e-05
S078	T327b	FALSE	FALSE	0	0	1	1	none	0.0001316183461065
S081	T327b	FALSE	FALSE	0	0	1	1	none	0.0001326086835735
S085	T327b	FALSE	FALSE	0	0	1	1	none	5.04721400635e-05
S087	T327b	FALSE	FALSE	0	0	1	1	none	7.30167638221e-05
S093	T327b	FALSE	FALSE	0	0	1	1	none	4.01995105688e-05
S097	T327b	FALSE	FALSE	0	0	1	1	none	0.0001283306356065
S102	T327b	FALSE	FALSE	0	0	1	1	none	3.70589080685e-05
S106	T327b	FALSE	FALSE	0	0	1	1	none	0.0001307360959908
S130	T327b	FALSE	FALSE	0	0	1	1	none	7.24225777318e-05
T009	T327b	FALSE	FALSE	0	0	1	1	none	0.0001386530930647
T010	T327b	FALSE	FALSE	0	0	1	1	none	0.0001367403025874
T013	T327b	FALSE	FALSE	0	0	1	1	none	0.0001417954133662
T014	T327b	FALSE	FALSE	0	0	1	1	none	0.0001326086835735
T020	T327b	FALSE	FALSE	0	0	1	1	none	0.0001390222188731
T021	T327b	FALSE	FALSE	0	0	1	1	none	0.0001380019473974
T028	T327b	FALSE	FALSE	0	0	1	1	none	0.0001297223700181
T035a	T327b	FALSE	FALSE	0	0	1	1	none	7.17269504635e-05
T035b	T327b	FALSE	FALSE	0	0	1	1	none	0.0001374712492991
T040	T327b	FALSE	FALSE	0	0	1	1	none	0.0001337247270392
T056	T327b	FALSE	FALSE	0	0	1	1	none	0.0001461495900691
T059	T327b	FALSE	FALSE	0	0	1	1	none	4.13098011771e-05
T065	T327b	FALSE	FALSE	0	0	1	1	none	0.0001377127729114
T069	T327b	FALSE	FALSE	0	0	1	1	none	4.86320197238e-05
T071	T327b	FALSE	FALSE	0	0	1	1	none	0.0001207363946681
T073	T327b	FALSE	FALSE	0	0	1	1	none	0.00013796094086
T075	T327b	FALSE	FALSE	0	0	1	1	none	0.0001221084012898
T077	T327b	FALSE	FALSE	0	0	1	1	none	0.0001373506217237
T087	T327b	FALSE	FALSE	0	0	1	1	none	0.00013796094086
T095	T327b	FALSE	FALSE	0	0	1	1	none	7.26297360731e-05
T099a	T327b	FALSE	FALSE	0	0	1	1	none	7.17976004888e-05
T102	T327b	FALSE	FALSE	0	0	1	1	none	7.83646598020999e-05
T104	T327b	FALSE	FALSE	0	0	1	1	none	0.0001284851256014
T105	T327b	FALSE	FALSE	0	0	1	1	none	0.0001377127729114
T107	T327b	FALSE	FALSE	0	0	1	1	none	7.56742684144e-05
T126	T327b	FALSE	FALSE	0	0	1	1	none	5.04401750588e-05
T156	T327b	FALSE	FALSE	0	0	1	1	none	0.0001413641398947
T159a	T327b	FALSE	FALSE	0	0	1	1	none	0.0001349093451785
T182	T327b	FALSE	FALSE	0	0	1	1	none	0.0001374578495693
T188	T327b	FALSE	FALSE	0	0	1	1	none	0.0001265472150181
T192	T327b	FALSE	FALSE	0	0	1	1	none	6.05665180245e-05
T223	T327b	FALSE	FALSE	0	0	1	1	none	0.0001392086358086
T225	T327b	FALSE	FALSE	0	0	1	1	none	0.0001430410982331
T230	T327b	FALSE	FALSE	0	0	1	1	none	0.0001373506217237
T232	T327b	FALSE	FALSE	0	0	1	1	none	4.77102468758e-05
T241	T327b	FALSE	FALSE	0	0	1	1	none	0.000150403593935
T270	T327b	FALSE	FALSE	0	0	1	1	none	4.90455992279e-05
T271b	T327b	FALSE	FALSE	0	0	1	1	none	0.0001430410982331
T301	T327b	FALSE	FALSE	0	0	1	1	none	6.33502169695e-05
T303	T327b	FALSE	FALSE	0	0	1	1	none	6.58278768271e-05
T322	T327b	FALSE	FALSE	0	0	1	1	none	0.0001481797084548
S002	T330	TRUE	TRUE	0	0	1	1	none	0.0001280078510273
S007	T330	TRUE	TRUE	0	0	1	1	none	0.0001322256974763
S021	T330	TRUE	TRUE	0	0	1	1	none	0.0001310027486507
S024	T330	TRUE	TRUE	0	0	1	1	none	0.0001291219355092
S025	T330	TRUE	TRUE	0	0	1	1	none	0.000126263415117
S026	T330	TRUE	TRUE	0	0	1	1	none	0.0001222983614735
S038	T330	TRUE	TRUE	0	0	1	1	none	0.0001324688147135
S039	T330	TRUE	TRUE	0	0	1	1	none	0.0001314279653164
S040	T330	TRUE	TRUE	0	0	1	1	none	3.35023327449e-05
S042	T330	TRUE	TRUE	0	0	1	1	none	0.000129557087892
S071	T330	TRUE	TRUE	0	0	1	1	none	2.11989473126e-05
S078	T330	TRUE	TRUE	0	0	1	1	none	0.000128566750425
S081	T330	TRUE	TRUE	0	0	1	1	none	0.000129557087892
S085	T330	TRUE	TRUE	0	0	1	1	none	4.7420544382e-05
S087	T330	TRUE	TRUE	0	0	1	1	none	6.99651681406e-05
S093	T330	TRUE	TRUE	0	0	1	1	none	3.71479148873e-05
S097	T330	TRUE	TRUE	0	0	1	1	none	0.000125279039925
S102	T330	TRUE	TRUE	0	0	1	1	none	3.4007312387e-05
S106	T330	TRUE	TRUE	0	0	1	1	none	0.0001276845003093
S130	T330	TRUE	TRUE	0	0	1	1	none	6.93709820503e-05
T009	T330	FALSE	FALSE	0	0	1	1	none	0.0001356014973832
T010	T330	FALSE	FALSE	0	0	1	1	none	0.0001336887069059
T013	T330	FALSE	FALSE	0	0	1	1	none	0.0001387438176847
T014	T330	TRUE	TRUE	0	0	1	1	none	0.000129557087892
T020	T330	TRUE	TRUE	0	0	1	1	none	0.0001359706231916
T021	T330	FALSE	FALSE	0	0	1	1	none	0.0001349503517159
T028	T330	TRUE	TRUE	0	0	1	1	none	0.0001266707743366
T035a	T330	TRUE	TRUE	0	0	1	1	none	6.8675354782e-05
T035b	T330	FALSE	FALSE	0	0	1	1	none	0.0001344196536176
T040	T330	TRUE	TRUE	0	0	1	1	none	0.0001306731313577
T056	T330	FALSE	FALSE	0	0	1	1	none	0.0001430979943876
T059	T330	TRUE	TRUE	0	0	1	1	none	3.82582054956e-05
T065	T330	TRUE	TRUE	0	0	1	1	none	0.0001346611772299
T069	T330	TRUE	TRUE	0	0	1	1	none	4.55804240423e-05
T071	T330	TRUE	TRUE	0	0	1	1	none	0.0001176847989866
T073	T330	FALSE	FALSE	0	0	1	1	none	0.0001349093451785
T075	T330	TRUE	TRUE	0	0	1	1	none	0.0001190568056083
T077	T330	FALSE	FALSE	0	0	1	1	none	0.0001342990260422
T087	T330	FALSE	FALSE	0	0	1	1	none	0.0001349093451785
T095	T330	TRUE	TRUE	0	0	1	1	none	6.95781403916e-05
T099a	T330	TRUE	TRUE	0	0	1	1	none	6.87460048073e-05
T102	T330	FALSE	FALSE	0	0	1	1	none	7.53130641206e-05
T104	T330	FALSE	FALSE	0	0	1	1	none	0.0001254335299199
T105	T330	TRUE	TRUE	0	0	1	1	none	0.0001346611772299
T107	T330	FALSE	FALSE	0	0	1	1	none	7.26226727329e-05
T126	T330	TRUE	TRUE	0	0	1	1	none	4.73885793773e-05
T156	T330	FALSE	FALSE	0	0	1	1	none	0.0001383125442132
T159a	T330	TRUE	TRUE	0	0	1	1	none	0.000131857749497
T182	T330	FALSE	FALSE	0	0	1	1	none	0.0001344062538878
T188	T330	TRUE	TRUE	0	0	1	1	none	0.0001234956193366
T192	T330	FALSE	FALSE	0	0	1	1	none	5.7514922343e-05
T223	T330	FALSE	FALSE	0	0	1	1	none	0.0001361570401271
T225	T330	FALSE	FALSE	0	0	1	1	none	0.0001399895025516
T230	T330	FALSE	FALSE	0	0	1	1	none	0.0001342990260422
T232	T330	TRUE	TRUE	0	0	1	1	none	4.46586511943e-05
T241	T330	FALSE	FALSE	0	0	1	1	none	0.0001473519982535
T270	T330	FALSE	FALSE	0	0	1	1	none	4.59940035464e-05
T271b	T330	FALSE	FALSE	0	0	1	1	none	0.0001399895025516
T301	T330	FALSE	FALSE	0	0	1	1	none	6.0298621288e-05
T303	T330	FALSE	FALSE	0	0	1	1	none	6.27762811456e-05
T322	T330	FALSE	FALSE	0	0	1	1	none	0.0001451281127733
T327b	T330	TRUE	TRUE	0	1	1	1	desc	6.103191363e-07
S002	T335	FALSE	FALSE	0	0	1	1	none	0.00014407915833
S007	T335	FALSE	FALSE	0	0	1	1	none	0.000148297004779
S021	T335	FALSE	FALSE	0	0	1	1	none	0.0001470740559534
S024	T335	FALSE	FALSE	0	0	1	1	none	0.0001451932428119
S025	T335	FALSE	FALSE	0	0	1	1	none	0.0001423347224197
S026	T335	FALSE	FALSE	0	0	1	1	none	0.0001383696687762
S038	T335	FALSE	FALSE	0	0	1	1	none	0.0001485401220162
S039	T335	FALSE	FALSE	0	0	1	1	none	0.0001474992726191
S040	T335	FALSE	FALSE	0	0	1	1	none	4.95736400476e-05
S042	T335	FALSE	FALSE	0	0	1	1	none	0.0001456283951947
S071	T335	FALSE	FALSE	0	0	1	1	none	3.60496163427e-05
S078	T335	FALSE	FALSE	0	0	1	1	none	0.0001446380577277
S081	T335	FALSE	FALSE	0	0	1	1	none	0.0001456283951947
S085	T335	FALSE	FALSE	0	0	1	1	none	6.34918516847e-05
S087	T335	FALSE	FALSE	0	0	1	1	none	8.60364754433e-05
S093	T335	FALSE	FALSE	0	0	1	1	none	5.321922219e-05
S097	T335	FALSE	FALSE	0	0	1	1	none	0.0001413503472277
S102	T335	FALSE	FALSE	0	0	1	1	none	5.00786196897e-05
S106	T335	FALSE	FALSE	0	0	1	1	none	0.000143755807612
S130	T335	FALSE	FALSE	0	0	1	1	none	8.54422893529999e-05
T009	T335	FALSE	FALSE	0	0	1	1	none	0.0001516728046859
T010	T335	FALSE	FALSE	0	0	1	1	none	0.0001497600142086
T013	T335	FALSE	FALSE	0	0	1	1	none	0.0001548151249874
T014	T335	FALSE	FALSE	0	0	1	1	none	0.0001456283951947
T020	T335	FALSE	FALSE	0	0	1	1	none	0.0001520419304943
T021	T335	FALSE	FALSE	0	0	1	1	none	0.0001510216590186
T028	T335	FALSE	FALSE	0	0	1	1	none	0.0001427420816393
T035a	T335	FALSE	FALSE	0	0	1	1	none	8.47466620847e-05
T035b	T335	FALSE	FALSE	0	0	1	1	none	0.0001504909609203
T040	T335	FALSE	FALSE	0	0	1	1	none	0.0001467444386604
T056	T335	FALSE	FALSE	0	0	1	1	none	0.0001591693016903
T059	T335	FALSE	FALSE	0	0	1	1	none	5.43295127983e-05
T065	T335	FALSE	FALSE	0	0	1	1	none	0.0001507324845326
T069	T335	FALSE	FALSE	0	0	1	1	none	4.69415887404e-05
T071	T335	FALSE	FALSE	0	0	1	1	none	0.0001337561062893
T073	T335	FALSE	FALSE	0	0	1	1	none	0.0001509806524812
T075	T335	FALSE	FALSE	0	0	1	1	none	0.000135128112911
T077	T335	FALSE	FALSE	0	0	1	1	none	0.0001503703333449
T087	T335	FALSE	FALSE	0	0	1	1	none	0.0001509806524812
T095	T335	FALSE	FALSE	0	0	1	1	none	8.56494476942999e-05
T099a	T335	FALSE	FALSE	0	0	1	1	none	8.481731211e-05
T102	T335	FALSE	FALSE	0	0	1	1	none	9.13843714232999e-05
T104	T335	FALSE	FALSE	0	0	1	1	none	0.0001415048372226
T105	T335	FALSE	FALSE	0	0	1	1	none	0.0001507324845326
T107	T335	FALSE	FALSE	0	0	1	1	none	8.86939800355999e-05
T126	T335	TRUE	TRUE	1	0	1	1	anc	6.103191363e-07
[truncated: 1,161 more rows]
