# Supplementary material for: Improved characterisation of MRSA transmission using within-host bacterial sequence diversity
Source: eLife. 2019 Oct 8;8:e46402. doi: 10.7554/eLife.46402 (PMC6954020; doi:10.7554/eLife.46402)
Supplement: Figure 9—source data 1. [file elife-46402-fig9-data1.zip › Figure 9-source data 1/classifications/Classification_Posterior_ds_10percol_46.csv]

host.1	host.2	adjacent	contiguous	paths12	paths21	nodes1	nodes2	path.classification	min.distance.between.subgraphs
S002	S007	TRUE	TRUE	0	0	1	1	none	5.39155983979e-05
S002	S021	TRUE	TRUE	0	0	1	1	none	1.53731197415e-05
S007	S021	TRUE	TRUE	0	0	1	1	none	4.97317660794e-05
S002	S024	TRUE	TRUE	0	0	1	1	none	1.58441328176e-05
S007	S024	TRUE	TRUE	0	0	1	1	none	5.02027791555e-05
S021	S024	TRUE	TRUE	0	0	1	1	none	3.1294796853e-06
S002	S025	TRUE	TRUE	0	0	1	1	none	2.747886545e-05
S007	S025	TRUE	TRUE	0	0	1	1	none	5.65138116059e-05
S021	S025	TRUE	TRUE	0	0	1	1	none	2.32950331315e-05
S024	S025	TRUE	TRUE	0	0	1	1	none	2.37660462076e-05
S002	S026	TRUE	TRUE	0	0	1	1	none	2.11755670049e-05
S007	S026	TRUE	TRUE	0	0	1	1	none	5.02105131608e-05
S021	S026	TRUE	TRUE	0	0	1	1	none	1.69917346864e-05
S024	S026	TRUE	TRUE	0	0	1	1	none	1.74627477625e-05
S025	S026	TRUE	TRUE	0	0	1	1	none	1.63208301389e-05
S002	S038	TRUE	TRUE	0	0	1	1	none	6.22155776637e-05
S007	S038	TRUE	TRUE	0	0	1	1	none	4.28219403058e-05
S021	S038	TRUE	TRUE	0	0	1	1	none	5.80317453452e-05
S024	S038	TRUE	TRUE	0	0	1	1	none	5.85027584213e-05
S025	S038	TRUE	TRUE	0	0	1	1	none	6.48137908717e-05
S026	S038	TRUE	TRUE	0	0	1	1	none	5.85104924266e-05
S002	S039	TRUE	TRUE	0	0	1	1	none	1.58875526288e-05
S007	S039	TRUE	TRUE	0	0	1	1	none	5.02461989667e-05
S021	S039	TRUE	TRUE	0	0	1	1	none	1.9727352427e-06
S024	S039	TRUE	TRUE	0	0	1	1	none	3.6439125726e-06
S025	S039	TRUE	TRUE	0	0	1	1	none	2.38094660188e-05
S026	S039	TRUE	TRUE	0	0	1	1	none	1.75061675737e-05
S038	S039	TRUE	TRUE	0	0	1	1	none	5.85461782325e-05
S002	S040	TRUE	TRUE	0	0	1	1	none	8.34946789322e-05
S007	S040	TRUE	TRUE	0	0	1	1	none	8.69242951481e-05
S021	S040	TRUE	TRUE	0	0	1	1	none	7.93108466137e-05
S024	S040	TRUE	TRUE	0	0	1	1	none	7.97818596898e-05
S025	S040	TRUE	TRUE	0	0	1	1	none	8.60928921402e-05
S026	S040	TRUE	TRUE	0	0	1	1	none	7.97895936951e-05
S038	S040	TRUE	TRUE	0	0	1	1	none	9.52242744139e-05
S039	S040	TRUE	TRUE	0	0	1	1	none	7.9825279501e-05
S002	S042	TRUE	TRUE	0	0	1	1	none	1.60081076226e-05
S007	S042	TRUE	TRUE	0	0	1	1	none	5.03667539605e-05
S021	S042	TRUE	TRUE	0	0	1	1	none	3.2934544903e-06
S024	S042	TRUE	TRUE	0	0	1	1	none	2.5643033126e-06
S025	S042	TRUE	TRUE	0	0	1	1	none	2.39300210126e-05
S026	S042	TRUE	TRUE	0	0	1	1	none	1.76267225675e-05
S038	S042	TRUE	TRUE	0	0	1	1	none	5.86667332263e-05
S039	S042	TRUE	TRUE	0	0	1	1	none	3.8078873776e-06
S040	S042	TRUE	TRUE	0	0	1	1	none	7.99458344948e-05
S002	S071	TRUE	TRUE	0	0	1	1	none	7.08113816089e-05
S007	S071	TRUE	TRUE	0	0	1	1	none	7.42409978248e-05
S021	S071	TRUE	TRUE	0	0	1	1	none	6.66275492904e-05
S024	S071	TRUE	TRUE	0	0	1	1	none	6.70985623665e-05
S025	S071	TRUE	TRUE	0	0	1	1	none	7.34095948169e-05
S026	S071	TRUE	TRUE	0	0	1	1	none	6.71062963718e-05
S038	S071	TRUE	TRUE	0	0	1	1	none	8.25409770906e-05
S039	S071	TRUE	TRUE	0	0	1	1	none	6.71419821777e-05
S040	S071	TRUE	TRUE	0	0	1	1	none	2.15964312251e-05
S042	S071	TRUE	TRUE	0	0	1	1	none	6.72625371715e-05
S002	S078	TRUE	TRUE	0	0	1	1	none	1.5858687517e-05
S007	S078	TRUE	TRUE	0	0	1	1	none	5.02173338549e-05
S021	S078	TRUE	TRUE	0	0	1	1	none	4.3441986385e-06
S024	S078	TRUE	TRUE	0	0	1	1	none	4.8152117146e-06
S025	S078	TRUE	TRUE	0	0	1	1	none	2.3780600907e-05
S026	S078	TRUE	TRUE	0	0	1	1	none	1.74773024619e-05
S038	S078	TRUE	TRUE	0	0	1	1	none	5.85173131207e-05
S039	S078	TRUE	TRUE	0	0	1	1	none	4.8586315258e-06
S040	S078	TRUE	TRUE	0	0	1	1	none	7.97964143892e-05
S042	S078	TRUE	TRUE	0	0	1	1	none	4.9791865196e-06
S071	S078	TRUE	TRUE	0	0	1	1	none	6.71131170659e-05
S002	S081	TRUE	TRUE	0	0	1	1	none	1.68628498376e-05
S007	S081	TRUE	TRUE	0	0	1	1	none	5.12214961755e-05
S021	S081	TRUE	TRUE	0	0	1	1	none	4.1481967053e-06
S024	S081	TRUE	TRUE	0	0	1	1	none	2.2188812738e-06
S025	S081	TRUE	TRUE	0	0	1	1	none	2.47847632276e-05
S026	S081	TRUE	TRUE	0	0	1	1	none	1.84814647825e-05
S038	S081	TRUE	TRUE	0	0	1	1	none	5.95214754413e-05
S039	S081	TRUE	TRUE	0	0	1	1	none	4.6626295926e-06
S040	S081	TRUE	TRUE	0	0	1	1	none	8.08005767098e-05
S042	S081	TRUE	TRUE	0	0	1	1	none	3.5830203326e-06
S071	S081	TRUE	TRUE	0	0	1	1	none	6.81172793865e-05
S078	S081	TRUE	TRUE	0	0	1	1	none	5.8339287346e-06
S002	S085	TRUE	TRUE	0	0	1	1	none	8.1963801931e-05
S007	S085	TRUE	TRUE	0	0	1	1	none	8.53934181469e-05
S021	S085	TRUE	TRUE	0	0	1	1	none	7.77799696125e-05
S024	S085	TRUE	TRUE	0	0	1	1	none	7.82509826886e-05
S025	S085	TRUE	TRUE	0	0	1	1	none	8.4562015139e-05
S026	S085	TRUE	TRUE	0	0	1	1	none	7.82587166939e-05
S038	S085	TRUE	TRUE	0	0	1	1	none	9.36933974127e-05
S039	S085	TRUE	TRUE	0	0	1	1	none	7.82944024998e-05
S040	S085	TRUE	TRUE	0	0	1	1	none	4.54351056412e-05
S042	S085	TRUE	TRUE	0	0	1	1	none	7.84149574936e-05
S071	S085	TRUE	TRUE	0	0	1	1	none	3.27518083179e-05
S078	S085	TRUE	TRUE	0	0	1	1	none	7.8265537388e-05
S081	S085	TRUE	TRUE	0	0	1	1	none	7.92696997086e-05
S002	S087	TRUE	TRUE	0	0	1	1	none	0.0001004334271547
S007	S087	TRUE	TRUE	0	0	1	1	none	0.0001038630433706
S021	S087	TRUE	TRUE	0	0	1	1	none	9.62495948362e-05
S024	S087	TRUE	TRUE	0	0	1	1	none	9.67206079123e-05
S025	S087	TRUE	TRUE	0	0	1	1	none	0.0001030316403627
S026	S087	TRUE	TRUE	0	0	1	1	none	9.67283419176e-05
S038	S087	TRUE	TRUE	0	0	1	1	none	0.0001121630226364
S039	S087	TRUE	TRUE	0	0	1	1	none	9.67640277235e-05
S040	S087	TRUE	TRUE	0	0	1	1	none	6.39047308649e-05
S042	S087	TRUE	TRUE	0	0	1	1	none	9.68845827173e-05
S071	S087	TRUE	TRUE	0	0	1	1	none	5.12214335416e-05
S078	S087	TRUE	TRUE	0	0	1	1	none	9.67351626117e-05
S081	S087	TRUE	TRUE	0	0	1	1	none	9.77393249323e-05
S085	S087	TRUE	TRUE	0	0	1	1	none	2.96079936137e-05
S002	S093	TRUE	TRUE	0	0	1	1	none	6.991368712e-05
S007	S093	TRUE	TRUE	0	0	1	1	none	7.33433033359e-05
S021	S093	TRUE	TRUE	0	0	1	1	none	6.57298548015e-05
S024	S093	TRUE	TRUE	0	0	1	1	none	6.62008678776e-05
S025	S093	TRUE	TRUE	0	0	1	1	none	7.2511900328e-05
S026	S093	TRUE	TRUE	0	0	1	1	none	6.62086018829e-05
S038	S093	TRUE	TRUE	0	0	1	1	none	8.16432826017e-05
S039	S093	TRUE	TRUE	0	0	1	1	none	6.62442876888e-05
S040	S093	TRUE	TRUE	0	0	1	1	none	3.33849908302e-05
S042	S093	TRUE	TRUE	0	0	1	1	none	6.63648426826e-05
S071	S093	TRUE	TRUE	0	0	1	1	none	2.07016935069e-05
S078	S093	TRUE	TRUE	0	0	1	1	none	6.6215422577e-05
S081	S093	TRUE	TRUE	0	0	1	1	none	6.72195848976e-05
S085	S093	TRUE	TRUE	0	0	1	1	none	1.4055304859e-05
S087	S093	TRUE	TRUE	0	0	1	1	none	3.25249300827e-05
S002	S097	TRUE	TRUE	0	0	1	1	none	2.44185237086e-05
S007	S097	TRUE	TRUE	0	0	1	1	none	5.34534698645e-05
S021	S097	TRUE	TRUE	0	0	1	1	none	2.02346913901e-05
S024	S097	TRUE	TRUE	0	0	1	1	none	2.07057044662e-05
S025	S097	TRUE	TRUE	0	0	1	1	none	4.5614404166e-06
S026	S097	TRUE	TRUE	0	0	1	1	none	1.32604883975e-05
S038	S097	TRUE	TRUE	0	0	1	1	none	6.17534491303e-05
S039	S097	TRUE	TRUE	0	0	1	1	none	2.07491242774e-05
S040	S097	TRUE	TRUE	0	0	1	1	none	8.30325503988e-05
S042	S097	TRUE	TRUE	0	0	1	1	none	2.08696792712e-05
S071	S097	TRUE	TRUE	0	0	1	1	none	7.03492530755e-05
S078	S097	TRUE	TRUE	0	0	1	1	none	2.07202591656e-05
S081	S097	TRUE	TRUE	0	0	1	1	none	2.17244214862e-05
S085	S097	TRUE	TRUE	0	0	1	1	none	8.15016733976e-05
S087	S097	TRUE	TRUE	0	0	1	1	none	9.99712986213e-05
S093	S097	TRUE	TRUE	0	0	1	1	none	6.94515585866e-05
S002	S102	TRUE	TRUE	0	0	1	1	none	8.3892535479e-05
S007	S102	TRUE	TRUE	0	0	1	1	none	8.73221516949e-05
S021	S102	TRUE	TRUE	0	0	1	1	none	7.97087031605e-05
S024	S102	TRUE	TRUE	0	0	1	1	none	8.01797162366e-05
S025	S102	TRUE	TRUE	0	0	1	1	none	8.6490748687e-05
S026	S102	TRUE	TRUE	0	0	1	1	none	8.01874502419e-05
S038	S102	TRUE	TRUE	0	0	1	1	none	9.56221309607e-05
S039	S102	TRUE	TRUE	0	0	1	1	none	8.02231360478e-05
S040	S102	TRUE	TRUE	0	0	1	1	none	4.2334080552e-06
S042	S102	TRUE	TRUE	0	0	1	1	none	8.03436910416e-05
S071	S102	TRUE	TRUE	0	0	1	1	none	2.19942877719e-05
S078	S102	TRUE	TRUE	0	0	1	1	none	8.0194270936e-05
S081	S102	TRUE	TRUE	0	0	1	1	none	8.11984332566e-05
S085	S102	TRUE	TRUE	0	0	1	1	none	4.5832962188e-05
S087	S102	TRUE	TRUE	0	0	1	1	none	6.43025874117e-05
S093	S102	TRUE	TRUE	0	0	1	1	none	3.3782847377e-05
S097	S102	TRUE	TRUE	0	0	1	1	none	8.34304069456e-05
S002	S106	TRUE	TRUE	0	0	1	1	none	1.3121578846e-05
S007	S106	TRUE	TRUE	0	0	1	1	none	5.30018982719e-05
S021	S106	TRUE	TRUE	0	0	1	1	none	1.44594196155e-05
S024	S106	TRUE	TRUE	0	0	1	1	none	1.49304326916e-05
S025	S106	TRUE	TRUE	0	0	1	1	none	2.6565165324e-05
S026	S106	TRUE	TRUE	0	0	1	1	none	2.02618668789e-05
S038	S106	TRUE	TRUE	0	0	1	1	none	6.13018775377e-05
S039	S106	TRUE	TRUE	0	0	1	1	none	1.49738525028e-05
S040	S106	TRUE	TRUE	0	0	1	1	none	8.25809788062e-05
S042	S106	TRUE	TRUE	0	0	1	1	none	1.50944074966e-05
S071	S106	TRUE	TRUE	0	0	1	1	none	6.98976814829e-05
S078	S106	TRUE	TRUE	0	0	1	1	none	1.4944987391e-05
S081	S106	TRUE	TRUE	0	0	1	1	none	1.59491497116e-05
S085	S106	TRUE	TRUE	0	0	1	1	none	8.1050101805e-05
S087	S106	TRUE	TRUE	0	0	1	1	none	9.95197270287e-05
S093	S106	TRUE	TRUE	0	0	1	1	none	6.8999986994e-05
S097	S106	TRUE	TRUE	0	0	1	1	none	2.35048235826e-05
S102	S106	TRUE	TRUE	0	0	1	1	none	8.2978835353e-05
S002	S130	TRUE	TRUE	0	0	1	1	none	0.0001013155290547
S007	S130	TRUE	TRUE	0	0	1	1	none	0.0001047451452706
S021	S130	TRUE	TRUE	0	0	1	1	none	9.71316967362e-05
S024	S130	TRUE	TRUE	0	0	1	1	none	9.76027098123e-05
S025	S130	TRUE	TRUE	0	0	1	1	none	0.0001039137422627
S026	S130	TRUE	TRUE	0	0	1	1	none	9.76104438176e-05
S038	S130	TRUE	TRUE	0	0	1	1	none	0.0001130451245364
S039	S130	TRUE	TRUE	0	0	1	1	none	9.76461296235e-05
S040	S130	TRUE	TRUE	0	0	1	1	none	6.47868327649e-05
S042	S130	TRUE	TRUE	0	0	1	1	none	9.77666846173e-05
S071	S130	TRUE	TRUE	0	0	1	1	none	5.21035354416e-05
S078	S130	TRUE	TRUE	0	0	1	1	none	9.76172645117e-05
S081	S130	TRUE	TRUE	0	0	1	1	none	9.86214268323e-05
S085	S130	TRUE	TRUE	0	0	1	1	none	3.04900955137e-05
S087	S130	TRUE	TRUE	0	0	1	1	none	3.070794336e-06
S093	S130	TRUE	TRUE	0	0	1	1	none	3.34070319827e-05
S097	S130	TRUE	TRUE	0	0	1	1	none	0.0001008534005213
S102	S130	TRUE	TRUE	0	0	1	1	none	6.51846893117e-05
S106	S130	TRUE	TRUE	0	0	1	1	none	0.0001004018289287
S002	T009	FALSE	FALSE	0	0	1	1	none	2.29718083817e-05
S007	T009	FALSE	FALSE	0	0	1	1	none	5.20067545376e-05
S021	T009	FALSE	FALSE	0	0	1	1	none	1.87879760632e-05
S024	T009	FALSE	FALSE	0	0	1	1	none	1.92589891393e-05
S025	T009	FALSE	FALSE	0	0	1	1	none	1.81170715157e-05
S026	T009	FALSE	FALSE	0	0	1	1	none	7.6218909446e-06
S038	T009	FALSE	FALSE	0	0	1	1	none	6.03067338034e-05
S039	T009	FALSE	FALSE	0	0	1	1	none	1.93024089505e-05
S040	T009	FALSE	FALSE	0	0	1	1	none	8.15858350719e-05
S042	T009	FALSE	FALSE	0	0	1	1	none	1.94229639443e-05
S071	T009	FALSE	FALSE	0	0	1	1	none	6.89025377486e-05
S078	T009	FALSE	FALSE	0	0	1	1	none	1.92735438387e-05
S081	T009	FALSE	FALSE	0	0	1	1	none	2.02777061593e-05
S085	T009	FALSE	FALSE	0	0	1	1	none	8.00549580707e-05
S087	T009	FALSE	FALSE	0	0	1	1	none	9.85245832944e-05
S093	T009	FALSE	FALSE	0	0	1	1	none	6.80048432597e-05
S097	T009	FALSE	FALSE	0	0	1	1	none	1.50567297743e-05
S102	T009	FALSE	FALSE	0	0	1	1	none	8.19836916187e-05
S106	T009	FALSE	FALSE	0	0	1	1	none	2.20581082557e-05
S130	T009	FALSE	FALSE	0	0	1	1	none	9.94066851944e-05
S002	T010	FALSE	FALSE	0	0	1	1	none	2.40931060027e-05
S007	T010	FALSE	FALSE	0	0	1	1	none	5.31280521586e-05
S021	T010	FALSE	FALSE	0	0	1	1	none	1.99092736842e-05
S024	T010	FALSE	FALSE	0	0	1	1	none	2.03802867603e-05
S025	T010	FALSE	FALSE	0	0	1	1	none	1.92383691367e-05
S026	T010	FALSE	FALSE	0	0	1	1	none	8.7431885656e-06
S038	T010	FALSE	FALSE	0	0	1	1	none	6.14280314244e-05
S039	T010	FALSE	FALSE	0	0	1	1	none	2.04237065715e-05
S040	T010	FALSE	FALSE	0	0	1	1	none	8.27071326929e-05
S042	T010	FALSE	FALSE	0	0	1	1	none	2.05442615653e-05
S071	T010	FALSE	FALSE	0	0	1	1	none	7.00238353696e-05
S078	T010	FALSE	FALSE	0	0	1	1	none	2.03948414597e-05
S081	T010	FALSE	FALSE	0	0	1	1	none	2.13990037803e-05
S085	T010	FALSE	FALSE	0	0	1	1	none	8.11762556917e-05
S087	T010	FALSE	FALSE	0	0	1	1	none	9.96458809154e-05
S093	T010	FALSE	FALSE	0	0	1	1	none	6.91261408807e-05
S097	T010	FALSE	FALSE	0	0	1	1	none	1.61780273953e-05
S102	T010	FALSE	FALSE	0	0	1	1	none	8.31049892397e-05
S106	T010	FALSE	FALSE	0	0	1	1	none	2.31794058767e-05
S130	T010	FALSE	FALSE	0	0	1	1	none	0.0001005279828154
T009	T010	FALSE	FALSE	0	0	1	1	none	3.5216261286e-06
S002	T013	FALSE	FALSE	0	0	1	1	none	7.12590281613e-05
S007	T013	FALSE	FALSE	0	0	1	1	none	5.18653908034e-05
S021	T013	FALSE	FALSE	0	0	1	1	none	6.70751958428e-05
S024	T013	FALSE	FALSE	0	0	1	1	none	6.75462089189e-05
S025	T013	FALSE	FALSE	0	0	1	1	none	7.38572413693e-05
S026	T013	FALSE	FALSE	0	0	1	1	none	6.75539429242e-05
S038	T013	FALSE	FALSE	0	0	1	1	none	1.30375930354e-05
S039	T013	FALSE	FALSE	0	0	1	1	none	6.75896287301e-05
S040	T013	FALSE	FALSE	0	0	1	1	none	0.0001042677249115
S042	T013	FALSE	FALSE	0	0	1	1	none	6.77101837239e-05
S071	T013	FALSE	FALSE	0	0	1	1	none	9.15844275882e-05
S078	T013	FALSE	FALSE	0	0	1	1	none	6.75607636183e-05
S081	T013	FALSE	FALSE	0	0	1	1	none	6.85649259389e-05
S085	T013	FALSE	FALSE	0	0	1	1	none	0.0001027368479103
S087	T013	FALSE	FALSE	0	0	1	1	none	0.000121206473134
S093	T013	FALSE	FALSE	0	0	1	1	none	9.06867330993e-05
S097	T013	FALSE	FALSE	0	0	1	1	none	7.07968996279e-05
S102	T013	FALSE	FALSE	0	0	1	1	none	0.0001046655814583
S106	T013	FALSE	FALSE	0	0	1	1	none	7.03453280353e-05
S130	T013	FALSE	FALSE	0	0	1	1	none	0.000122088575034
T009	T013	FALSE	FALSE	0	0	1	1	none	6.9350184301e-05
T010	T013	FALSE	FALSE	0	0	1	1	none	7.0471481922e-05
S002	T014	TRUE	TRUE	0	0	1	1	none	1.70022604707e-05
S007	T014	TRUE	TRUE	0	0	1	1	none	5.13609068086e-05
S021	T014	TRUE	TRUE	0	0	1	1	none	4.2876073384e-06
S024	T014	TRUE	TRUE	0	0	1	1	none	3.5584561607e-06
S025	T014	TRUE	TRUE	0	0	1	1	none	2.49241738607e-05
S026	T014	TRUE	TRUE	0	0	1	1	none	1.86208754156e-05
S038	T014	TRUE	TRUE	0	0	1	1	none	5.96608860744e-05
S039	T014	TRUE	TRUE	0	0	1	1	none	4.8020402257e-06
S040	T014	TRUE	TRUE	0	0	1	1	none	8.09399873429e-05
S042	T014	TRUE	TRUE	0	0	1	1	none	2.1943171019e-06
S071	T014	TRUE	TRUE	0	0	1	1	none	6.82566900196e-05
S078	T014	TRUE	TRUE	0	0	1	1	none	5.9733393677e-06
S081	T014	TRUE	TRUE	0	0	1	1	none	4.5771731807e-06
S085	T014	TRUE	TRUE	0	0	1	1	none	7.94091103417e-05
S087	T014	TRUE	TRUE	0	0	1	1	none	9.78787355654e-05
S093	T014	TRUE	TRUE	0	0	1	1	none	6.73589955307e-05
S097	T014	TRUE	TRUE	0	0	1	1	none	2.18638321193e-05
S102	T014	TRUE	TRUE	0	0	1	1	none	8.13378438897e-05
S106	T014	TRUE	TRUE	0	0	1	1	none	1.60885603447e-05
S130	T014	TRUE	TRUE	0	0	1	1	none	9.87608374654e-05
T009	T014	FALSE	FALSE	0	0	1	1	none	2.04171167924e-05
T010	T014	FALSE	FALSE	0	0	1	1	none	2.15384144134e-05
T013	T014	FALSE	FALSE	0	0	1	1	none	6.8704336572e-05
S002	T020	TRUE	TRUE	0	0	1	1	none	6.46364646348e-05
S007	T020	TRUE	TRUE	0	0	1	1	none	4.52428272769e-05
S021	T020	TRUE	TRUE	0	0	1	1	none	6.04526323163e-05
S024	T020	TRUE	TRUE	0	0	1	1	none	6.09236453924e-05
S025	T020	TRUE	TRUE	0	0	1	1	none	6.72346778428e-05
S026	T020	TRUE	TRUE	0	0	1	1	none	6.09313793977e-05
S038	T020	TRUE	TRUE	0	0	1	1	none	3.6210512249e-06
S039	T020	TRUE	TRUE	0	0	1	1	none	6.09670652036e-05
S040	T020	TRUE	TRUE	0	0	1	1	none	9.7645161385e-05
S042	T020	TRUE	TRUE	0	0	1	1	none	6.10876201974e-05
S071	T020	TRUE	TRUE	0	0	1	1	none	8.49618640617e-05
S078	T020	TRUE	TRUE	0	0	1	1	none	6.09382000918e-05
S081	T020	TRUE	TRUE	0	0	1	1	none	6.19423624124e-05
S085	T020	TRUE	TRUE	0	0	1	1	none	9.61142843838e-05
S087	T020	TRUE	TRUE	0	0	1	1	none	0.0001145839096075
S093	T020	TRUE	TRUE	0	0	1	1	none	8.40641695728e-05
S097	T020	TRUE	TRUE	0	0	1	1	none	6.41743361014e-05
S102	T020	TRUE	TRUE	0	0	1	1	none	9.80430179318e-05
S106	T020	TRUE	TRUE	0	0	1	1	none	6.37227645088e-05
S130	T020	TRUE	TRUE	0	0	1	1	none	0.0001154660115075
T009	T020	FALSE	FALSE	0	0	1	1	none	6.27276207745e-05
T010	T020	FALSE	FALSE	0	0	1	1	none	6.38489183955e-05
T013	T020	FALSE	FALSE	0	0	1	1	none	1.54584800065e-05
T014	T020	TRUE	TRUE	0	0	1	1	none	6.20817730455e-05
S002	T021	FALSE	FALSE	0	0	1	1	none	2.48645524487e-05
S007	T021	FALSE	FALSE	0	0	1	1	none	5.38994986046e-05
S021	T021	FALSE	FALSE	0	0	1	1	none	2.06807201302e-05
S024	T021	FALSE	FALSE	0	0	1	1	none	2.11517332063e-05
S025	T021	FALSE	FALSE	0	0	1	1	none	2.00098155827e-05
S026	T021	FALSE	FALSE	0	0	1	1	none	9.5146350116e-06
S038	T021	FALSE	FALSE	0	0	1	1	none	6.21994778704e-05
S039	T021	FALSE	FALSE	0	0	1	1	none	2.11951530175e-05
S040	T021	FALSE	FALSE	0	0	1	1	none	8.34785791389e-05
S042	T021	FALSE	FALSE	0	0	1	1	none	2.13157080113e-05
S071	T021	FALSE	FALSE	0	0	1	1	none	7.07952818156e-05
S078	T021	FALSE	FALSE	0	0	1	1	none	2.11662879057e-05
S081	T021	FALSE	FALSE	0	0	1	1	none	2.21704502263e-05
S085	T021	FALSE	FALSE	0	0	1	1	none	8.19477021377e-05
S087	T021	FALSE	FALSE	0	0	1	1	none	0.0001004173273614
S093	T021	FALSE	FALSE	0	0	1	1	none	6.98975873267e-05
S097	T021	FALSE	FALSE	0	0	1	1	none	1.69494738413e-05
S102	T021	FALSE	FALSE	0	0	1	1	none	8.38764356857e-05
S106	T021	FALSE	FALSE	0	0	1	1	none	2.39508523227e-05
S130	T021	FALSE	FALSE	0	0	1	1	none	0.0001012994292614
T009	T021	FALSE	FALSE	0	0	1	1	none	4.2930725746e-06
T010	T021	TRUE	TRUE	0	0	1	1	none	1.9716106998e-06
T013	T021	FALSE	FALSE	0	0	1	1	none	7.1242928368e-05
T014	T021	FALSE	FALSE	0	0	1	1	none	2.23098608594e-05
T020	T021	FALSE	FALSE	0	0	1	1	none	6.46203648415e-05
S002	T028	TRUE	TRUE	0	0	1	1	none	6.13370308368e-05
S007	T028	TRUE	TRUE	0	0	1	1	none	3.13928053389e-05
S021	T028	TRUE	TRUE	0	0	1	1	none	5.71531985183e-05
S024	T028	TRUE	TRUE	0	0	1	1	none	5.76242115944e-05
S025	T028	TRUE	TRUE	0	0	1	1	none	6.39352440448e-05
S026	T028	TRUE	TRUE	0	0	1	1	none	5.76319455997e-05
S038	T028	TRUE	TRUE	0	0	1	1	none	5.02433727447e-05
S039	T028	TRUE	TRUE	0	0	1	1	none	5.76676314056e-05
S040	T028	TRUE	TRUE	0	0	1	1	none	9.4345727587e-05
S042	T028	TRUE	TRUE	0	0	1	1	none	5.77881863994e-05
S071	T028	TRUE	TRUE	0	0	1	1	none	8.16624302637e-05
S078	T028	TRUE	TRUE	0	0	1	1	none	5.76387662938e-05
S081	T028	TRUE	TRUE	0	0	1	1	none	5.86429286144e-05
S085	T028	TRUE	TRUE	0	0	1	1	none	9.28148505858e-05
S087	T028	TRUE	TRUE	0	0	1	1	none	0.0001112844758095
S093	T028	TRUE	TRUE	0	0	1	1	none	8.07647357748e-05
S097	T028	TRUE	TRUE	0	0	1	1	none	6.08749023034e-05
S102	T028	TRUE	TRUE	0	0	1	1	none	9.47435841338e-05
S106	T028	TRUE	TRUE	0	0	1	1	none	6.04233307108e-05
S130	T028	TRUE	TRUE	0	0	1	1	none	0.0001121665777095
T009	T028	FALSE	FALSE	0	0	1	1	none	5.94281869765e-05
T010	T028	FALSE	FALSE	0	0	1	1	none	6.05494845975e-05
T013	T028	FALSE	FALSE	0	0	1	1	none	5.92868232423e-05
T014	T028	TRUE	TRUE	0	0	1	1	none	5.87823392475e-05
T020	T028	TRUE	TRUE	0	0	1	1	none	5.26642597158e-05
T021	T028	FALSE	FALSE	0	0	1	1	none	6.13209310435e-05
S002	T035a	TRUE	TRUE	0	0	1	1	none	0.0001004119713629
S007	T035a	TRUE	TRUE	0	0	1	1	none	0.0001038415875788
S021	T035a	TRUE	TRUE	0	0	1	1	none	9.62281390444e-05
S024	T035a	TRUE	TRUE	0	0	1	1	none	9.66991521205e-05
S025	T035a	TRUE	TRUE	0	0	1	1	none	0.0001030101845709
S026	T035a	TRUE	TRUE	0	0	1	1	none	9.67068861258e-05
S038	T035a	TRUE	TRUE	0	0	1	1	none	0.0001121415668446
S039	T035a	TRUE	TRUE	0	0	1	1	none	9.67425719317e-05
S040	T035a	TRUE	TRUE	0	0	1	1	none	6.38832750731e-05
S042	T035a	TRUE	TRUE	0	0	1	1	none	9.68631269255e-05
S071	T035a	TRUE	TRUE	0	0	1	1	none	5.11999777498e-05
S078	T035a	TRUE	TRUE	0	0	1	1	none	9.67137068199e-05
S081	T035a	TRUE	TRUE	0	0	1	1	none	9.77178691405e-05
S085	T035a	TRUE	TRUE	0	0	1	1	none	2.95865378219e-05
S087	T035a	TRUE	TRUE	0	0	1	1	none	4.5675651518e-06
S093	T035a	TRUE	TRUE	0	0	1	1	none	3.25034742909e-05
S097	T035a	TRUE	TRUE	0	0	1	1	none	9.99498428295e-05
S102	T035a	TRUE	TRUE	0	0	1	1	none	6.42811316199e-05
S106	T035a	TRUE	TRUE	0	0	1	1	none	9.94982712369e-05
S130	T035a	TRUE	TRUE	0	0	1	1	none	5.4496670518e-06
T009	T035a	FALSE	FALSE	0	0	1	1	none	9.85031275026e-05
T010	T035a	FALSE	FALSE	0	0	1	1	none	9.96244251236e-05
T013	T035a	FALSE	FALSE	0	0	1	1	none	0.0001211850173422
T014	T035a	TRUE	TRUE	0	0	1	1	none	9.78572797736e-05
T020	T035a	TRUE	TRUE	0	0	1	1	none	0.0001145624538157
T021	T035a	FALSE	FALSE	0	0	1	1	none	0.0001003958715696
T028	T035a	TRUE	TRUE	0	0	1	1	none	0.0001112630200177
S002	T035b	FALSE	FALSE	0	0	1	1	none	2.29712475147e-05
S007	T035b	FALSE	FALSE	0	0	1	1	none	5.20061936706e-05
S021	T035b	FALSE	FALSE	0	0	1	1	none	1.87874151962e-05
S024	T035b	FALSE	FALSE	0	0	1	1	none	1.92584282723e-05
S025	T035b	FALSE	FALSE	0	0	1	1	none	1.81165106487e-05
S026	T035b	FALSE	FALSE	0	0	1	1	none	7.6213300776e-06
S038	T035b	FALSE	FALSE	0	0	1	1	none	6.03061729364e-05
S039	T035b	FALSE	FALSE	0	0	1	1	none	1.93018480835e-05
S040	T035b	FALSE	FALSE	0	0	1	1	none	8.15852742049e-05
S042	T035b	FALSE	FALSE	0	0	1	1	none	1.94224030773e-05
S071	T035b	FALSE	FALSE	0	0	1	1	none	6.89019768816e-05
S078	T035b	FALSE	FALSE	0	0	1	1	none	1.92729829717e-05
S081	T035b	FALSE	FALSE	0	0	1	1	none	2.02771452923e-05
S085	T035b	FALSE	FALSE	0	0	1	1	none	8.00543972037e-05
S087	T035b	FALSE	FALSE	0	0	1	1	none	9.85240224274e-05
S093	T035b	FALSE	FALSE	0	0	1	1	none	6.80042823927e-05
S097	T035b	FALSE	FALSE	0	0	1	1	none	1.50561689073e-05
S102	T035b	FALSE	FALSE	0	0	1	1	none	8.19831307517e-05
S106	T035b	FALSE	FALSE	0	0	1	1	none	2.20575473887e-05
S130	T035b	FALSE	FALSE	0	0	1	1	none	9.94061243274e-05
T009	T035b	FALSE	FALSE	0	0	1	1	none	2.3997676406e-06
T010	T035b	TRUE	TRUE	0	0	1	1	none	2.3220227418e-06
T013	T035b	FALSE	FALSE	0	0	1	1	none	6.9349623434e-05
T014	T035b	FALSE	FALSE	0	0	1	1	none	2.04165559254e-05
T020	T035b	FALSE	FALSE	0	0	1	1	none	6.27270599075e-05
T021	T035b	TRUE	TRUE	0	0	1	1	none	3.0934691878e-06
T028	T035b	FALSE	FALSE	0	0	1	1	none	5.94276261095e-05
T035a	T035b	FALSE	FALSE	0	0	1	1	none	9.85025666356e-05
S002	T040	TRUE	TRUE	0	0	1	1	none	1.82728506076e-05
S007	T040	TRUE	TRUE	0	0	1	1	none	5.26314969455e-05
S021	T040	TRUE	TRUE	0	0	1	1	none	5.5581974753e-06
S024	T040	TRUE	TRUE	0	0	1	1	none	3.6288820438e-06
S025	T040	TRUE	TRUE	0	0	1	1	none	2.61947639976e-05
S026	T040	TRUE	TRUE	0	0	1	1	none	1.98914655525e-05
S038	T040	TRUE	TRUE	0	0	1	1	none	6.09314762113e-05
S039	T040	TRUE	TRUE	0	0	1	1	none	6.0726303626e-06
S040	T040	TRUE	TRUE	0	0	1	1	none	8.22105774798e-05
S042	T040	TRUE	TRUE	0	0	1	1	none	4.9930211026e-06
S071	T040	TRUE	TRUE	0	0	1	1	none	6.95272801565e-05
S078	T040	TRUE	TRUE	0	0	1	1	none	7.2439295046e-06
S081	T040	TRUE	TRUE	0	0	1	1	none	3.44743481e-06
S085	T040	TRUE	TRUE	0	0	1	1	none	8.06797004786e-05
S087	T040	TRUE	TRUE	0	0	1	1	none	9.91493257023e-05
S093	T040	TRUE	TRUE	0	0	1	1	none	6.86295856676e-05
S097	T040	TRUE	TRUE	0	0	1	1	none	2.31344222562e-05
S102	T040	TRUE	TRUE	0	0	1	1	none	8.26084340266e-05
S106	T040	TRUE	TRUE	0	0	1	1	none	1.73591504816e-05
S130	T040	TRUE	TRUE	0	0	1	1	none	0.0001000314276023
T009	T040	FALSE	FALSE	0	0	1	1	none	2.16877069293e-05
T010	T040	FALSE	FALSE	0	0	1	1	none	2.28090045503e-05
T013	T040	FALSE	FALSE	0	0	1	1	none	6.99749267089e-05
T014	T040	TRUE	TRUE	0	0	1	1	none	5.9871739507e-06
T020	T040	TRUE	TRUE	0	0	1	1	none	6.33523631824e-05
T021	T040	FALSE	FALSE	0	0	1	1	none	2.35804509963e-05
T028	T040	TRUE	TRUE	0	0	1	1	none	6.00529293844e-05
T035a	T040	TRUE	TRUE	0	0	1	1	none	9.91278699105e-05
T035b	T040	FALSE	FALSE	0	0	1	1	none	2.16871460623e-05
S002	T056	FALSE	FALSE	0	0	1	1	none	2.59722190162e-05
S007	T056	FALSE	FALSE	0	0	1	1	none	5.50071651721e-05
S021	T056	FALSE	FALSE	0	0	1	1	none	2.17883866977e-05
S024	T056	FALSE	FALSE	0	0	1	1	none	2.22593997738e-05
S025	T056	FALSE	FALSE	0	0	1	1	none	2.11174821502e-05
S026	T056	FALSE	FALSE	0	0	1	1	none	1.06223015791e-05
S038	T056	FALSE	FALSE	0	0	1	1	none	6.33071444379e-05
S039	T056	FALSE	FALSE	0	0	1	1	none	2.2302819585e-05
S040	T056	FALSE	FALSE	0	0	1	1	none	8.45862457063999e-05
S042	T056	FALSE	FALSE	0	0	1	1	none	2.24233745788e-05
S071	T056	FALSE	FALSE	0	0	1	1	none	7.19029483831e-05
S078	T056	FALSE	FALSE	0	0	1	1	none	2.22739544732e-05
S081	T056	FALSE	FALSE	0	0	1	1	none	2.32781167938e-05
S085	T056	FALSE	FALSE	0	0	1	1	none	8.30553687052e-05
S087	T056	FALSE	FALSE	0	0	1	1	none	0.0001015249939289
S093	T056	FALSE	FALSE	0	0	1	1	none	7.10052538942e-05
S097	T056	FALSE	FALSE	0	0	1	1	none	1.80571404088e-05
S102	T056	FALSE	FALSE	0	0	1	1	none	8.49841022531999e-05
S106	T056	FALSE	FALSE	0	0	1	1	none	2.50585188902e-05
S130	T056	FALSE	FALSE	0	0	1	1	none	0.0001024070958289
T009	T056	TRUE	TRUE	1	0	1	1	anc	6.000821269e-07
T010	T056	FALSE	FALSE	0	0	1	1	none	6.5220367631e-06
T013	T056	FALSE	FALSE	0	0	1	1	none	7.23505949355e-05
T014	T056	FALSE	FALSE	0	0	1	1	none	2.34175274269e-05
T020	T056	FALSE	FALSE	0	0	1	1	none	6.5728031409e-05
T021	T056	FALSE	FALSE	0	0	1	1	none	7.2934832091e-06
T028	T056	FALSE	FALSE	0	0	1	1	none	6.2428597611e-05
T035a	T056	FALSE	FALSE	0	0	1	1	none	0.0001015035381371
T035b	T056	FALSE	FALSE	0	0	1	1	none	5.4001782751e-06
T040	T056	FALSE	FALSE	0	0	1	1	none	2.46881175638e-05
S002	T059	TRUE	TRUE	0	0	1	1	none	8.82426987704e-05
S007	T059	TRUE	TRUE	0	0	1	1	none	9.16723149863e-05
S021	T059	TRUE	TRUE	0	0	1	1	none	8.40588664519e-05
S024	T059	TRUE	TRUE	0	0	1	1	none	8.4529879528e-05
S025	T059	TRUE	TRUE	0	0	1	1	none	9.08409119784e-05
S026	T059	TRUE	TRUE	0	0	1	1	none	8.45376135333e-05
S038	T059	TRUE	TRUE	0	0	1	1	none	9.99722942521e-05
S039	T059	TRUE	TRUE	0	0	1	1	none	8.45732993392e-05
S040	T059	TRUE	TRUE	0	0	1	1	none	7.1483483458e-06
S042	T059	TRUE	TRUE	0	0	1	1	none	8.4693854333e-05
S071	T059	TRUE	TRUE	0	0	1	1	none	2.63444510633e-05
S078	T059	TRUE	TRUE	0	0	1	1	none	8.45444342274e-05
S081	T059	TRUE	TRUE	0	0	1	1	none	8.5548596548e-05
S085	T059	TRUE	TRUE	0	0	1	1	none	5.01831254794e-05
S087	T059	TRUE	TRUE	0	0	1	1	none	6.86527507031e-05
S093	T059	TRUE	TRUE	0	0	1	1	none	3.81330106684e-05
S097	T059	TRUE	TRUE	0	0	1	1	none	8.7780570237e-05
S102	T059	TRUE	TRUE	0	0	1	1	none	8.9814278934e-06
S106	T059	TRUE	TRUE	0	0	1	1	none	8.73289986444e-05
S130	T059	TRUE	TRUE	0	0	1	1	none	6.95348526031e-05
T009	T059	FALSE	FALSE	0	0	1	1	none	8.63338549101e-05
T010	T059	FALSE	FALSE	0	0	1	1	none	8.74551525311e-05
T013	T059	FALSE	FALSE	0	0	1	1	none	0.0001090157447497
T014	T059	TRUE	TRUE	0	0	1	1	none	8.56880071811e-05
T020	T059	TRUE	TRUE	0	0	1	1	none	0.0001023931812232
T021	T059	FALSE	FALSE	0	0	1	1	none	8.82265989771e-05
T028	T059	TRUE	TRUE	0	0	1	1	none	9.90937474252e-05
T035a	T059	TRUE	TRUE	0	0	1	1	none	6.86312949113e-05
T035b	T059	FALSE	FALSE	0	0	1	1	none	8.63332940431e-05
T040	T059	TRUE	TRUE	0	0	1	1	none	8.6958597318e-05
T056	T059	FALSE	FALSE	0	0	1	1	none	8.93342655445999e-05
S002	T065	TRUE	TRUE	0	0	1	1	none	6.23197881838e-05
S007	T065	TRUE	TRUE	0	0	1	1	none	4.29261508259e-05
S021	T065	TRUE	TRUE	0	0	1	1	none	5.81359558653e-05
S024	T065	TRUE	TRUE	0	0	1	1	none	5.86069689414e-05
S025	T065	TRUE	TRUE	0	0	1	1	none	6.49180013918e-05
S026	T065	TRUE	TRUE	0	0	1	1	none	5.86147029467e-05
S038	T065	TRUE	TRUE	0	0	1	1	none	4.0983530579e-06
S039	T065	TRUE	TRUE	0	0	1	1	none	5.86503887526e-05
S040	T065	TRUE	TRUE	0	0	1	1	none	9.5328484934e-05
S042	T065	TRUE	TRUE	0	0	1	1	none	5.87709437464e-05
S071	T065	TRUE	TRUE	0	0	1	1	none	8.26451876107e-05
S078	T065	TRUE	TRUE	0	0	1	1	none	5.86215236408e-05
S081	T065	TRUE	TRUE	0	0	1	1	none	5.96256859614e-05
S085	T065	TRUE	TRUE	0	0	1	1	none	9.37976079328e-05
S087	T065	TRUE	TRUE	0	0	1	1	none	0.0001122672331565
S093	T065	TRUE	TRUE	0	0	1	1	none	8.17474931218e-05
S097	T065	TRUE	TRUE	0	0	1	1	none	6.18576596504e-05
S102	T065	TRUE	TRUE	0	0	1	1	none	9.57263414808e-05
S106	T065	TRUE	TRUE	0	0	1	1	none	6.14060880578e-05
S130	T065	TRUE	TRUE	0	0	1	1	none	0.0001131493350565
T009	T065	FALSE	FALSE	0	0	1	1	none	6.04109443235e-05
T010	T065	FALSE	FALSE	0	0	1	1	none	6.15322419445e-05
T013	T065	FALSE	FALSE	0	0	1	1	none	1.01394042313e-05
T014	T065	TRUE	TRUE	0	0	1	1	none	5.97650965945e-05
T020	T065	TRUE	TRUE	0	0	1	1	none	6.519240029e-06
T021	T065	FALSE	FALSE	0	0	1	1	none	6.23036883905e-05
T028	T065	TRUE	TRUE	0	0	1	1	none	5.03475832648e-05
T035a	T065	TRUE	TRUE	0	0	1	1	none	0.0001122457773647
T035b	T065	FALSE	FALSE	0	0	1	1	none	6.04103834565e-05
T040	T065	TRUE	TRUE	0	0	1	1	none	6.10356867314e-05
T056	T065	FALSE	FALSE	0	0	1	1	none	6.3411354958e-05
T059	T065	TRUE	TRUE	0	0	1	1	none	0.0001000765047722
S002	T069	TRUE	TRUE	0	0	1	1	none	9.93098900419e-05
S007	T069	TRUE	TRUE	0	0	1	1	none	0.0001027395062578
S021	T069	TRUE	TRUE	0	0	1	1	none	9.51260577234e-05
S024	T069	TRUE	TRUE	0	0	1	1	none	9.55970707995e-05
S025	T069	TRUE	TRUE	0	0	1	1	none	0.0001019081032499
S026	T069	TRUE	TRUE	0	0	1	1	none	9.56048048048e-05
S038	T069	TRUE	TRUE	0	0	1	1	none	0.0001110394855236
S039	T069	TRUE	TRUE	0	0	1	1	none	9.56404906107e-05
S040	T069	TRUE	TRUE	0	0	1	1	none	5.00949396581e-05
S042	T069	TRUE	TRUE	0	0	1	1	none	9.57610456045e-05
S071	T069	TRUE	TRUE	0	0	1	1	none	2.96986726868e-05
S078	T069	TRUE	TRUE	0	0	1	1	none	9.56116254989e-05
S081	T069	TRUE	TRUE	0	0	1	1	none	9.66157878195e-05
S085	T069	TRUE	TRUE	0	0	1	1	none	6.12503167509e-05
S087	T069	TRUE	TRUE	0	0	1	1	none	7.97199419746e-05
S093	T069	TRUE	TRUE	0	0	1	1	none	4.92002019399e-05
S097	T069	TRUE	TRUE	0	0	1	1	none	9.88477615085e-05
S102	T069	TRUE	TRUE	0	0	1	1	none	5.04927962049e-05
S106	T069	TRUE	TRUE	0	0	1	1	none	9.83961899159e-05
S130	T069	TRUE	TRUE	0	0	1	1	none	8.06020438746e-05
T009	T069	FALSE	FALSE	0	0	1	1	none	9.74010461816e-05
T010	T069	FALSE	FALSE	0	0	1	1	none	9.85223438026e-05
T013	T069	FALSE	FALSE	0	0	1	1	none	0.0001200829360212
T014	T069	TRUE	TRUE	0	0	1	1	none	9.67551984526e-05
T020	T069	TRUE	TRUE	0	0	1	1	none	0.0001134603724947
T021	T069	FALSE	FALSE	0	0	1	1	none	9.92937902486e-05
T028	T069	TRUE	TRUE	0	0	1	1	none	0.0001101609386967
T035a	T069	TRUE	TRUE	0	0	1	1	none	7.96984861828e-05
T035b	T069	FALSE	FALSE	0	0	1	1	none	9.74004853146e-05
T040	T069	TRUE	TRUE	0	0	1	1	none	9.80257885895e-05
T056	T069	FALSE	FALSE	0	0	1	1	none	0.0001004014568161
T059	T069	TRUE	TRUE	0	0	1	1	none	5.48429594963e-05
T065	T069	TRUE	TRUE	0	0	1	1	none	0.0001111436960437
S002	T073	FALSE	FALSE	0	0	1	1	none	2.54646345756e-05
S007	T073	FALSE	FALSE	0	0	1	1	none	5.44995807315e-05
S021	T073	FALSE	FALSE	0	0	1	1	none	2.12808022571e-05
S024	T073	FALSE	FALSE	0	0	1	1	none	2.17518153332e-05
S025	T073	FALSE	FALSE	0	0	1	1	none	2.06098977096e-05
S026	T073	FALSE	FALSE	0	0	1	1	none	1.01147171385e-05
S038	T073	FALSE	FALSE	0	0	1	1	none	6.27995599973e-05
S039	T073	FALSE	FALSE	0	0	1	1	none	2.17952351444e-05
S040	T073	FALSE	FALSE	0	0	1	1	none	8.40786612658e-05
S042	T073	FALSE	FALSE	0	0	1	1	none	2.19157901382e-05
S071	T073	FALSE	FALSE	0	0	1	1	none	7.13953639425e-05
S078	T073	FALSE	FALSE	0	0	1	1	none	2.17663700326e-05
S081	T073	FALSE	FALSE	0	0	1	1	none	2.27705323532e-05
S085	T073	FALSE	FALSE	0	0	1	1	none	8.25477842646e-05
S087	T073	FALSE	FALSE	0	0	1	1	none	0.0001010174094883
S093	T073	FALSE	FALSE	0	0	1	1	none	7.04976694536e-05
S097	T073	FALSE	FALSE	0	0	1	1	none	1.75495559682e-05
S102	T073	FALSE	FALSE	0	0	1	1	none	8.44765178126e-05
S106	T073	FALSE	FALSE	0	0	1	1	none	2.45509344496e-05
S130	T073	FALSE	FALSE	0	0	1	1	none	0.0001018995113883
T009	T073	FALSE	FALSE	0	0	1	1	none	4.8931547015e-06
T010	T073	TRUE	TRUE	0	0	1	1	none	2.5716928267e-06
T013	T073	FALSE	FALSE	0	0	1	1	none	7.18430104949e-05
T014	T073	FALSE	FALSE	0	0	1	1	none	2.29099429863e-05
T020	T073	FALSE	FALSE	0	0	1	1	none	6.52204469684e-05
T021	T073	TRUE	TRUE	0	0	1	1	none	1.8002463807e-06
T028	T073	FALSE	FALSE	0	0	1	1	none	6.19210131704e-05
T035a	T073	FALSE	FALSE	0	0	1	1	none	0.0001009959536965
T035b	T073	TRUE	TRUE	0	0	1	1	none	3.6935513147e-06
T040	T073	FALSE	FALSE	0	0	1	1	none	2.41805331232e-05
T056	T073	FALSE	FALSE	0	0	1	1	none	7.893565336e-06
T059	T073	FALSE	FALSE	0	0	1	1	none	8.8826681104e-05
T065	T073	FALSE	FALSE	0	0	1	1	none	6.29037705174e-05
T069	T073	FALSE	FALSE	0	0	1	1	none	9.98938723755e-05
S002	T075	TRUE	TRUE	0	0	1	1	none	6.32787971039e-05
S007	T075	TRUE	TRUE	0	0	1	1	none	6.5508249066e-05
S021	T075	TRUE	TRUE	0	0	1	1	none	5.90949647854e-05
S024	T075	TRUE	TRUE	0	0	1	1	none	5.95659778615e-05
S025	T075	TRUE	TRUE	0	0	1	1	none	6.58770103119e-05
S026	T075	TRUE	TRUE	0	0	1	1	none	5.95737118668e-05
S038	T075	TRUE	TRUE	0	0	1	1	none	7.38082283318e-05
S039	T075	TRUE	TRUE	0	0	1	1	none	5.96093976727e-05
S040	T075	TRUE	TRUE	0	0	1	1	none	9.62874938541e-05
S042	T075	TRUE	TRUE	0	0	1	1	none	5.97299526665e-05
S071	T075	TRUE	TRUE	0	0	1	1	none	8.36041965308e-05
S078	T075	TRUE	TRUE	0	0	1	1	none	5.95805325609e-05
S081	T075	TRUE	TRUE	0	0	1	1	none	6.05846948815e-05
S085	T075	TRUE	TRUE	0	0	1	1	none	9.47566168529e-05
S087	T075	TRUE	TRUE	0	0	1	1	none	0.0001132262420766
S093	T075	TRUE	TRUE	0	0	1	1	none	8.27065020419e-05
S097	T075	TRUE	TRUE	0	0	1	1	none	6.28166685705e-05
S102	T075	TRUE	TRUE	0	0	1	1	none	9.66853504009e-05
S106	T075	TRUE	TRUE	0	0	1	1	none	6.23650969779e-05
S130	T075	TRUE	TRUE	0	0	1	1	none	0.0001141083439766
T009	T075	FALSE	FALSE	0	0	1	1	none	6.13699532436e-05
T010	T075	FALSE	FALSE	0	0	1	1	none	6.24912508646e-05
T013	T075	FALSE	FALSE	0	0	1	1	none	8.28516788294e-05
T014	T075	TRUE	TRUE	0	0	1	1	none	6.07241055146e-05
T020	T075	TRUE	TRUE	0	0	1	1	none	7.62291153029e-05
T021	T075	FALSE	FALSE	0	0	1	1	none	6.32626973106e-05
T028	T075	TRUE	TRUE	0	0	1	1	none	7.29296815049e-05
T035a	T075	TRUE	TRUE	0	0	1	1	none	0.0001132047862848
T035b	T075	FALSE	FALSE	0	0	1	1	none	6.13693923766e-05
T040	T075	TRUE	TRUE	0	0	1	1	none	6.19946956515e-05
T056	T075	FALSE	FALSE	0	0	1	1	none	6.43703638781e-05
T059	T075	TRUE	TRUE	0	0	1	1	none	0.0001010355136923
T065	T075	TRUE	TRUE	0	0	1	1	none	7.39124388519e-05
T069	T075	TRUE	TRUE	0	0	1	1	none	0.0001121027049638
T073	T075	FALSE	FALSE	0	0	1	1	none	6.38627794375e-05
S002	T077	FALSE	FALSE	0	0	1	1	none	2.54646345756e-05
S007	T077	FALSE	FALSE	0	0	1	1	none	5.44995807315e-05
S021	T077	FALSE	FALSE	0	0	1	1	none	2.12808022571e-05
S024	T077	FALSE	FALSE	0	0	1	1	none	2.17518153332e-05
S025	T077	FALSE	FALSE	0	0	1	1	none	2.06098977096e-05
S026	T077	FALSE	FALSE	0	0	1	1	none	1.01147171385e-05
S038	T077	FALSE	FALSE	0	0	1	1	none	6.27995599973e-05
S039	T077	FALSE	FALSE	0	0	1	1	none	2.17952351444e-05
S040	T077	FALSE	FALSE	0	0	1	1	none	8.40786612658e-05
S042	T077	FALSE	FALSE	0	0	1	1	none	2.19157901382e-05
S071	T077	FALSE	FALSE	0	0	1	1	none	7.13953639425e-05
S078	T077	FALSE	FALSE	0	0	1	1	none	2.17663700326e-05
S081	T077	FALSE	FALSE	0	0	1	1	none	2.27705323532e-05
S085	T077	FALSE	FALSE	0	0	1	1	none	8.25477842646e-05
S087	T077	FALSE	FALSE	0	0	1	1	none	0.0001010174094883
S093	T077	FALSE	FALSE	0	0	1	1	none	7.04976694536e-05
S097	T077	FALSE	FALSE	0	0	1	1	none	1.75495559682e-05
S102	T077	FALSE	FALSE	0	0	1	1	none	8.44765178126e-05
S106	T077	FALSE	FALSE	0	0	1	1	none	2.45509344496e-05
S130	T077	FALSE	FALSE	0	0	1	1	none	0.0001018995113883
T009	T077	FALSE	FALSE	0	0	1	1	none	4.8931547015e-06
T010	T077	TRUE	TRUE	0	0	1	1	none	2.5716928267e-06
T013	T077	FALSE	FALSE	0	0	1	1	none	7.18430104949e-05
T014	T077	FALSE	FALSE	0	0	1	1	none	2.29099429863e-05
T020	T077	FALSE	FALSE	0	0	1	1	none	6.52204469684e-05
T021	T077	TRUE	TRUE	0	0	1	1	none	1.8002463807e-06
T028	T077	FALSE	FALSE	0	0	1	1	none	6.19210131704e-05
T035a	T077	FALSE	FALSE	0	0	1	1	none	0.0001009959536965
T035b	T077	TRUE	TRUE	0	0	1	1	none	3.6935513147e-06
T040	T077	FALSE	FALSE	0	0	1	1	none	2.41805331232e-05
T056	T077	FALSE	FALSE	0	0	1	1	none	7.893565336e-06
T059	T077	FALSE	FALSE	0	0	1	1	none	8.8826681104e-05
T065	T077	FALSE	FALSE	0	0	1	1	none	6.29037705174e-05
T069	T077	FALSE	FALSE	0	0	1	1	none	9.98938723755e-05
T073	T077	TRUE	TRUE	0	0	1	1	none	1.2001642538e-06
T075	T077	FALSE	FALSE	0	0	1	1	none	6.38627794375e-05
S002	T087	FALSE	FALSE	0	0	1	1	none	2.37024877703e-05
S007	T087	FALSE	FALSE	0	0	1	1	none	5.27374339262e-05
S021	T087	FALSE	FALSE	0	0	1	1	none	1.95186554518e-05
S024	T087	FALSE	FALSE	0	0	1	1	none	1.99896685279e-05
S025	T087	FALSE	FALSE	0	0	1	1	none	1.88477509043e-05
S026	T087	FALSE	FALSE	0	0	1	1	none	8.3525703332e-06
S038	T087	FALSE	FALSE	0	0	1	1	none	6.1037413192e-05
S039	T087	FALSE	FALSE	0	0	1	1	none	2.00330883391e-05
S040	T087	FALSE	FALSE	0	0	1	1	none	8.23165144605e-05
S042	T087	FALSE	FALSE	0	0	1	1	none	2.01536433329e-05
S071	T087	FALSE	FALSE	0	0	1	1	none	6.96332171372e-05
S078	T087	FALSE	FALSE	0	0	1	1	none	2.00042232273e-05
S081	T087	FALSE	FALSE	0	0	1	1	none	2.10083855479e-05
S085	T087	FALSE	FALSE	0	0	1	1	none	8.07856374593e-05
S087	T087	FALSE	FALSE	0	0	1	1	none	9.9255262683e-05
S093	T087	FALSE	FALSE	0	0	1	1	none	6.87355226483e-05
S097	T087	FALSE	FALSE	0	0	1	1	none	1.57874091629e-05
S102	T087	FALSE	FALSE	0	0	1	1	none	8.27143710073e-05
S106	T087	FALSE	FALSE	0	0	1	1	none	2.27887876443e-05
S130	T087	FALSE	FALSE	0	0	1	1	none	0.000100137364583
T009	T087	FALSE	FALSE	0	0	1	1	none	1.9308436424e-06
T010	T087	FALSE	FALSE	0	0	1	1	none	4.2523055172e-06
T013	T087	FALSE	FALSE	0	0	1	1	none	7.00808636896e-05
T014	T087	FALSE	FALSE	0	0	1	1	none	2.1147796181e-05
T020	T087	FALSE	FALSE	0	0	1	1	none	6.34583001631e-05
T021	T087	FALSE	FALSE	0	0	1	1	none	5.0237519632e-06
T028	T087	FALSE	FALSE	0	0	1	1	none	6.01588663651e-05
T035a	T087	FALSE	FALSE	0	0	1	1	none	9.92338068912e-05
T035b	T087	FALSE	FALSE	0	0	1	1	none	3.1304470292e-06
T040	T087	FALSE	FALSE	0	0	1	1	none	2.24183863179e-05
T056	T087	FALSE	FALSE	0	0	1	1	none	4.9312542769e-06
T059	T087	FALSE	FALSE	0	0	1	1	none	8.70645342987e-05
T065	T087	FALSE	FALSE	0	0	1	1	none	6.11416237121e-05
T069	T087	FALSE	FALSE	0	0	1	1	none	9.81317255702e-05
T073	T087	FALSE	FALSE	0	0	1	1	none	5.6238340901e-06
T075	T087	FALSE	FALSE	0	0	1	1	none	6.21006326322e-05
T077	T087	FALSE	FALSE	0	0	1	1	none	5.6238340901e-06
S002	T095	TRUE	TRUE	0	0	1	1	none	9.93390809367e-05
S007	T095	TRUE	TRUE	0	0	1	1	none	0.0001027686971526
S021	T095	TRUE	TRUE	0	0	1	1	none	9.51552486182e-05
S024	T095	TRUE	TRUE	0	0	1	1	none	9.56262616943e-05
S025	T095	TRUE	TRUE	0	0	1	1	none	0.0001019372941447
S026	T095	TRUE	TRUE	0	0	1	1	none	9.56339956996e-05
S038	T095	TRUE	TRUE	0	0	1	1	none	0.0001110686764184
S039	T095	TRUE	TRUE	0	0	1	1	none	9.56696815055e-05
S040	T095	TRUE	TRUE	0	0	1	1	none	6.28103846469e-05
S042	T095	TRUE	TRUE	0	0	1	1	none	9.57902364993e-05
S071	T095	TRUE	TRUE	0	0	1	1	none	5.01270873236e-05
S078	T095	TRUE	TRUE	0	0	1	1	none	9.56408163937e-05
S081	T095	TRUE	TRUE	0	0	1	1	none	9.66449787143e-05
S085	T095	TRUE	TRUE	0	0	1	1	none	2.85136473957e-05
S087	T095	TRUE	TRUE	0	0	1	1	none	2.2945104718e-06
S093	T095	TRUE	TRUE	0	0	1	1	none	3.14305838647e-05
S097	T095	TRUE	TRUE	0	0	1	1	none	9.88769524033e-05
S102	T095	TRUE	TRUE	0	0	1	1	none	6.32082411937e-05
S106	T095	TRUE	TRUE	0	0	1	1	none	9.84253808107e-05
S130	T095	TRUE	TRUE	0	0	1	1	none	3.1766123718e-06
T009	T095	FALSE	FALSE	0	0	1	1	none	9.74302370764e-05
T010	T095	FALSE	FALSE	0	0	1	1	none	9.85515346974e-05
T013	T095	FALSE	FALSE	0	0	1	1	none	0.000120112126916
T014	T095	TRUE	TRUE	0	0	1	1	none	9.67843893474e-05
T020	T095	TRUE	TRUE	0	0	1	1	none	0.0001134895633895
T021	T095	FALSE	FALSE	0	0	1	1	none	9.93229811434e-05
T028	T095	TRUE	TRUE	0	0	1	1	none	0.0001101901295915
T035a	T095	TRUE	TRUE	0	0	1	1	none	3.4732189338e-06
T035b	T095	FALSE	FALSE	0	0	1	1	none	9.74296762094e-05
T040	T095	TRUE	TRUE	0	0	1	1	none	9.80549794843e-05
T056	T095	FALSE	FALSE	0	0	1	1	none	0.0001004306477109
T059	T095	TRUE	TRUE	0	0	1	1	none	6.75584044851e-05
T065	T095	TRUE	TRUE	0	0	1	1	none	0.0001111728869385
T069	T095	TRUE	TRUE	0	0	1	1	none	7.86255957566e-05
T073	T095	FALSE	FALSE	0	0	1	1	none	9.99230632703e-05
T075	T095	TRUE	TRUE	0	0	1	1	none	0.0001121318958586
T077	T095	FALSE	FALSE	0	0	1	1	none	9.99230632703e-05
T087	T095	FALSE	FALSE	0	0	1	1	none	9.8160916465e-05
S002	T099a	TRUE	TRUE	0	0	1	1	none	9.8626078386e-05
S007	T099a	TRUE	TRUE	0	0	1	1	none	0.0001020556946019
S021	T099a	TRUE	TRUE	0	0	1	1	none	9.44422460675e-05
S024	T099a	TRUE	TRUE	0	0	1	1	none	9.49132591436e-05
S025	T099a	TRUE	TRUE	0	0	1	1	none	0.000101224291594
S026	T099a	TRUE	TRUE	0	0	1	1	none	9.49209931489e-05
S038	T099a	TRUE	TRUE	0	0	1	1	none	0.0001103556738677
S039	T099a	TRUE	TRUE	0	0	1	1	none	9.49566789548e-05
S040	T099a	TRUE	TRUE	0	0	1	1	none	6.20973820962e-05
S042	T099a	TRUE	TRUE	0	0	1	1	none	9.50772339486e-05
S071	T099a	TRUE	TRUE	0	0	1	1	none	4.94140847729e-05
S078	T099a	TRUE	TRUE	0	0	1	1	none	9.4927813843e-05
S081	T099a	TRUE	TRUE	0	0	1	1	none	9.59319761636e-05
S085	T099a	TRUE	TRUE	0	0	1	1	none	2.7800644845e-05
S087	T099a	TRUE	TRUE	0	0	1	1	none	3.9818364287e-06
S093	T099a	TRUE	TRUE	0	0	1	1	none	3.0717581314e-05
S097	T099a	TRUE	TRUE	0	0	1	1	none	9.81639498526e-05
S102	T099a	TRUE	TRUE	0	0	1	1	none	6.2495238643e-05
S106	T099a	TRUE	TRUE	0	0	1	1	none	9.771237826e-05
S130	T099a	TRUE	TRUE	0	0	1	1	none	4.8639383287e-06
T009	T099a	FALSE	FALSE	0	0	1	1	none	9.67172345257e-05
T010	T099a	FALSE	FALSE	0	0	1	1	none	9.78385321467e-05
T013	T099a	FALSE	FALSE	0	0	1	1	none	0.0001193991243653
T014	T099a	TRUE	TRUE	0	0	1	1	none	9.60713867967e-05
T020	T099a	TRUE	TRUE	0	0	1	1	none	0.0001127765608388
T021	T099a	FALSE	FALSE	0	0	1	1	none	9.86099785927e-05
T028	T099a	TRUE	TRUE	0	0	1	1	none	0.0001094771270408
T035a	T099a	TRUE	TRUE	0	0	1	1	none	3.9603806369e-06
T035b	T099a	FALSE	FALSE	0	0	1	1	none	9.67166736587e-05
T040	T099a	TRUE	TRUE	0	0	1	1	none	9.73419769336e-05
T056	T099a	FALSE	FALSE	0	0	1	1	none	9.97176451602e-05
T059	T099a	TRUE	TRUE	0	0	1	1	none	6.68454019344e-05
T065	T099a	TRUE	TRUE	0	0	1	1	none	0.0001104598843878
T069	T099a	TRUE	TRUE	0	0	1	1	none	7.79125932059e-05
T073	T099a	FALSE	FALSE	0	0	1	1	none	9.92100607196e-05
T075	T099a	TRUE	TRUE	0	0	1	1	none	0.0001114188933079
T077	T099a	FALSE	FALSE	0	0	1	1	none	9.92100607196e-05
T087	T099a	FALSE	FALSE	0	0	1	1	none	9.74479139143e-05
T095	T099a	TRUE	TRUE	0	0	1	1	none	2.8874902107e-06
S002	T102	FALSE	FALSE	0	0	1	1	none	0.000101909301912
S007	T102	FALSE	FALSE	0	0	1	1	none	0.0001053389181279
S021	T102	FALSE	FALSE	0	0	1	1	none	9.77254695935e-05
S024	T102	FALSE	FALSE	0	0	1	1	none	9.81964826695999e-05
S025	T102	FALSE	FALSE	0	0	1	1	none	0.00010450751512
S026	T102	FALSE	FALSE	0	0	1	1	none	9.82042166749e-05
S038	T102	FALSE	FALSE	0	0	1	1	none	0.0001136388973937
S039	T102	FALSE	FALSE	0	0	1	1	none	9.82399024808e-05
S040	T102	FALSE	FALSE	0	0	1	1	none	6.53806056222e-05
S042	T102	FALSE	FALSE	0	0	1	1	none	9.83604574746e-05
S071	T102	FALSE	FALSE	0	0	1	1	none	5.26973082989e-05
S078	T102	FALSE	FALSE	0	0	1	1	none	9.8211037369e-05
S081	T102	FALSE	FALSE	0	0	1	1	none	9.92151996895999e-05
S085	T102	FALSE	FALSE	0	0	1	1	none	3.1083868371e-05
S087	T102	FALSE	FALSE	0	0	1	1	none	4.8647314471e-06
S093	T102	FALSE	FALSE	0	0	1	1	none	3.400080484e-05
S097	T102	FALSE	FALSE	0	0	1	1	none	0.0001014471733786
S102	T102	FALSE	FALSE	0	0	1	1	none	6.5778462169e-05
S106	T102	FALSE	FALSE	0	0	1	1	none	0.000100995601786
S130	T102	FALSE	FALSE	0	0	1	1	none	5.7468333471e-06
T009	T102	FALSE	FALSE	0	0	1	1	none	0.0001000004580517
T010	T102	FALSE	FALSE	0	0	1	1	none	0.0001011217556727
T013	T102	FALSE	FALSE	0	0	1	1	none	0.0001226823478913
T014	T102	FALSE	FALSE	0	0	1	1	none	9.93546103227e-05
T020	T102	FALSE	FALSE	0	0	1	1	none	0.0001160597843648
T021	T102	FALSE	FALSE	0	0	1	1	none	0.0001018932021187
T028	T102	FALSE	FALSE	0	0	1	1	none	0.0001127603505668
T035a	T102	FALSE	FALSE	0	0	1	1	none	6.0434399091e-06
T035b	T102	FALSE	FALSE	0	0	1	1	none	9.99998971846999e-05
T040	T102	FALSE	FALSE	0	0	1	1	none	0.0001006252004596
T056	T102	FALSE	FALSE	0	0	1	1	none	0.0001030008686862
T059	T102	FALSE	FALSE	0	0	1	1	none	7.01286254604e-05
T065	T102	FALSE	FALSE	0	0	1	1	none	0.0001137431079138
T069	T102	FALSE	FALSE	0	0	1	1	none	8.11958167319e-05
T073	T102	FALSE	FALSE	0	0	1	1	none	0.0001024932842456
T075	T102	FALSE	FALSE	0	0	1	1	none	0.0001147021168339
T077	T102	FALSE	FALSE	0	0	1	1	none	0.0001024932842456
T087	T102	FALSE	FALSE	0	0	1	1	none	0.0001007311374403
T095	T102	TRUE	TRUE	1	0	1	1	anc	6.000821269e-07
T099a	T102	FALSE	FALSE	0	0	1	1	none	5.457711186e-06
S002	T104	FALSE	FALSE	0	0	1	1	none	6.36124795475e-05
S007	T104	FALSE	FALSE	0	0	1	1	none	3.36682540496e-05
S021	T104	FALSE	FALSE	0	0	1	1	none	5.9428647229e-05
S024	T104	FALSE	FALSE	0	0	1	1	none	5.98996603051e-05
S025	T104	FALSE	FALSE	0	0	1	1	none	6.62106927555e-05
S026	T104	FALSE	FALSE	0	0	1	1	none	5.99073943104e-05
S038	T104	FALSE	FALSE	0	0	1	1	none	5.25188214554e-05
S039	T104	FALSE	FALSE	0	0	1	1	none	5.99430801163e-05
S040	T104	FALSE	FALSE	0	0	1	1	none	9.66211762976999e-05
S042	T104	FALSE	FALSE	0	0	1	1	none	6.00636351101e-05
S071	T104	FALSE	FALSE	0	0	1	1	none	8.39378789743999e-05
S078	T104	FALSE	FALSE	0	0	1	1	none	5.99142150045e-05
S081	T104	FALSE	FALSE	0	0	1	1	none	6.09183773251e-05
S085	T104	FALSE	FALSE	0	0	1	1	none	9.50902992964999e-05
S087	T104	FALSE	FALSE	0	0	1	1	none	0.0001135599245202
S093	T104	FALSE	FALSE	0	0	1	1	none	8.30401844854999e-05
S097	T104	FALSE	FALSE	0	0	1	1	none	6.31503510141e-05
S102	T104	FALSE	FALSE	0	0	1	1	none	9.70190328444999e-05
S106	T104	FALSE	FALSE	0	0	1	1	none	6.26987794215e-05
S130	T104	FALSE	FALSE	0	0	1	1	none	0.0001144420264202
T009	T104	FALSE	FALSE	0	0	1	1	none	6.17036356872e-05
T010	T104	FALSE	FALSE	0	0	1	1	none	6.28249333082e-05
T013	T104	FALSE	FALSE	0	0	1	1	none	6.1562271953e-05
T014	T104	FALSE	FALSE	0	0	1	1	none	6.10577879582e-05
T020	T104	FALSE	FALSE	0	0	1	1	none	5.49397084265e-05
T021	T104	FALSE	FALSE	0	0	1	1	none	6.35963797542e-05
T028	T104	FALSE	FALSE	0	0	1	1	none	3.98895222347e-05
T035a	T104	FALSE	FALSE	0	0	1	1	none	0.0001135384687284
T035b	T104	FALSE	FALSE	0	0	1	1	none	6.17030748202e-05
T040	T104	FALSE	FALSE	0	0	1	1	none	6.23283780951e-05
T056	T104	FALSE	FALSE	0	0	1	1	none	6.47040463217e-05
T059	T104	FALSE	FALSE	0	0	1	1	none	0.0001013691961359
T065	T104	FALSE	FALSE	0	0	1	1	none	5.26230319755e-05
T069	T104	FALSE	FALSE	0	0	1	1	none	0.0001124363874074
T073	T104	FALSE	FALSE	0	0	1	1	none	6.41964618811e-05
T075	T104	FALSE	FALSE	0	0	1	1	none	7.52051302156e-05
T077	T104	FALSE	FALSE	0	0	1	1	none	6.41964618811e-05
T087	T104	FALSE	FALSE	0	0	1	1	none	6.24343150758e-05
T095	T104	FALSE	FALSE	0	0	1	1	none	0.0001124655783022
T099a	T104	FALSE	FALSE	0	0	1	1	none	0.0001117525757515
T102	T104	FALSE	FALSE	0	0	1	1	none	0.0001150357992775
S002	T105	FALSE	FALSE	0	0	1	1	none	6.41200345645e-05
S007	T105	FALSE	FALSE	0	0	1	1	none	4.47263972066e-05
S021	T105	FALSE	FALSE	0	0	1	1	none	5.9936202246e-05
S024	T105	FALSE	FALSE	0	0	1	1	none	6.04072153221e-05
S025	T105	FALSE	FALSE	0	0	1	1	none	6.67182477725e-05
S026	T105	FALSE	FALSE	0	0	1	1	none	6.04149493274e-05
S038	T105	FALSE	FALSE	0	0	1	1	none	5.8985994386e-06
S039	T105	FALSE	FALSE	0	0	1	1	none	6.04506351333e-05
S040	T105	FALSE	FALSE	0	0	1	1	none	9.71287313147e-05
S042	T105	FALSE	FALSE	0	0	1	1	none	6.05711901271e-05
S071	T105	FALSE	FALSE	0	0	1	1	none	8.44454339914e-05
S078	T105	FALSE	FALSE	0	0	1	1	none	6.04217700215e-05
S081	T105	FALSE	FALSE	0	0	1	1	none	6.14259323421e-05
S085	T105	FALSE	FALSE	0	0	1	1	none	9.55978543135e-05
S087	T105	FALSE	FALSE	0	0	1	1	none	0.0001140674795372
S093	T105	FALSE	FALSE	0	0	1	1	none	8.35477395025e-05
S097	T105	FALSE	FALSE	0	0	1	1	none	6.36579060311e-05
S102	T105	FALSE	FALSE	0	0	1	1	none	9.75265878615e-05
S106	T105	FALSE	FALSE	0	0	1	1	none	6.32063344385e-05
S130	T105	FALSE	FALSE	0	0	1	1	none	0.0001149495814372
T009	T105	FALSE	FALSE	0	0	1	1	none	6.22111907042e-05
T010	T105	FALSE	FALSE	0	0	1	1	none	6.33324883252e-05
T013	T105	FALSE	FALSE	0	0	1	1	none	1.1939650612e-05
T014	T105	FALSE	FALSE	0	0	1	1	none	6.15653429752e-05
T020	T105	FALSE	FALSE	0	0	1	1	none	8.3194864097e-06
T021	T105	FALSE	FALSE	0	0	1	1	none	6.41039347712e-05
T028	T105	FALSE	FALSE	0	0	1	1	none	5.21478296455e-05
T035a	T105	FALSE	FALSE	0	0	1	1	none	0.0001140460237454
T035b	T105	FALSE	FALSE	0	0	1	1	none	6.22106298372e-05
T040	T105	FALSE	FALSE	0	0	1	1	none	6.28359331121e-05
T056	T105	FALSE	FALSE	0	0	1	1	none	6.52116013387e-05
T059	T105	FALSE	FALSE	0	0	1	1	none	0.0001018767511529
T065	T105	TRUE	TRUE	1	0	1	1	anc	6.000821269e-07
T069	T105	FALSE	FALSE	0	0	1	1	none	0.0001129439424244
T073	T105	FALSE	FALSE	0	0	1	1	none	6.47040168981e-05
T075	T105	FALSE	FALSE	0	0	1	1	none	7.57126852326e-05
T077	T105	FALSE	FALSE	0	0	1	1	none	6.47040168981e-05
T087	T105	FALSE	FALSE	0	0	1	1	none	6.29418700928e-05
T095	T105	FALSE	FALSE	0	0	1	1	none	0.0001129731333192
T099a	T105	FALSE	FALSE	0	0	1	1	none	0.0001122601307685
T102	T105	FALSE	FALSE	0	0	1	1	none	0.0001155433542945
T104	T105	FALSE	FALSE	0	0	1	1	none	5.44232783562e-05
S002	T107	FALSE	FALSE	0	0	1	1	none	0.0001037095482927
S007	T107	FALSE	FALSE	0	0	1	1	none	0.0001071391645086
S021	T107	FALSE	FALSE	0	0	1	1	none	9.95257159741999e-05
S024	T107	FALSE	FALSE	0	0	1	1	none	9.99967290502999e-05
S025	T107	FALSE	FALSE	0	0	1	1	none	0.0001063077615007
S026	T107	FALSE	FALSE	0	0	1	1	none	0.0001000044630556
S038	T107	FALSE	FALSE	0	0	1	1	none	0.0001154391437744
S039	T107	FALSE	FALSE	0	0	1	1	none	0.0001000401488615
S040	T107	FALSE	FALSE	0	0	1	1	none	6.71808520029e-05
S042	T107	FALSE	FALSE	0	0	1	1	none	0.0001001607038553
S071	T107	FALSE	FALSE	0	0	1	1	none	5.44975546796e-05
S078	T107	FALSE	FALSE	0	0	1	1	none	0.0001000112837497
S081	T107	FALSE	FALSE	0	0	1	1	none	0.0001010154460703
S085	T107	FALSE	FALSE	0	0	1	1	none	3.28841147517e-05
S087	T107	FALSE	FALSE	0	0	1	1	none	6.6649778278e-06
S093	T107	FALSE	FALSE	0	0	1	1	none	3.58010512207e-05
S097	T107	FALSE	FALSE	0	0	1	1	none	0.0001032474197593
S102	T107	FALSE	FALSE	0	0	1	1	none	6.75787085497e-05
S106	T107	FALSE	FALSE	0	0	1	1	none	0.0001027958481667
S130	T107	FALSE	FALSE	0	0	1	1	none	7.5470797278e-06
T009	T107	FALSE	FALSE	0	0	1	1	none	0.0001018007044324
T010	T107	FALSE	FALSE	0	0	1	1	none	0.0001029220020534
T013	T107	FALSE	FALSE	0	0	1	1	none	0.000124482594272
T014	T107	FALSE	FALSE	0	0	1	1	none	0.0001011548567034
T020	T107	FALSE	FALSE	0	0	1	1	none	0.0001178600307455
T021	T107	FALSE	FALSE	0	0	1	1	none	0.0001036934484994
T028	T107	FALSE	FALSE	0	0	1	1	none	0.0001145605969475
T035a	T107	FALSE	FALSE	0	0	1	1	none	7.8436862898e-06
T035b	T107	FALSE	FALSE	0	0	1	1	none	0.0001018001435654
T040	T107	FALSE	FALSE	0	0	1	1	none	0.0001024254468403
T056	T107	FALSE	FALSE	0	0	1	1	none	0.0001048011150669
T059	T107	FALSE	FALSE	0	0	1	1	none	7.19288718411e-05
T065	T107	FALSE	FALSE	0	0	1	1	none	0.0001155433542945
T069	T107	FALSE	FALSE	0	0	1	1	none	8.29960631126e-05
T073	T107	FALSE	FALSE	0	0	1	1	none	0.0001042935306263
T075	T107	FALSE	FALSE	0	0	1	1	none	0.0001165023632146
T077	T107	FALSE	FALSE	0	0	1	1	none	0.0001042935306263
T087	T107	FALSE	FALSE	0	0	1	1	none	0.000102531383821
T095	T107	TRUE	TRUE	1	0	1	1	anc	6.000821269e-07
T099a	T107	FALSE	FALSE	0	0	1	1	none	7.2579575667e-06
T102	T107	FALSE	FALSE	0	0	1	1	none	3.0004106345e-06
T104	T107	FALSE	FALSE	0	0	1	1	none	0.0001168360456582
T105	T107	FALSE	FALSE	0	0	1	1	none	0.0001173436006752
S002	T126	TRUE	TRUE	0	0	1	1	none	9.5721560729e-05
S007	T126	TRUE	TRUE	0	0	1	1	none	9.91511769449e-05
S021	T126	TRUE	TRUE	0	0	1	1	none	9.15377284105e-05
S024	T126	TRUE	TRUE	0	0	1	1	none	9.20087414866e-05
S025	T126	TRUE	TRUE	0	0	1	1	none	9.8319773937e-05
S026	T126	TRUE	TRUE	0	0	1	1	none	9.20164754919e-05
S038	T126	TRUE	TRUE	0	0	1	1	none	0.0001074511562107
S039	T126	TRUE	TRUE	0	0	1	1	none	9.20521612978e-05
S040	T126	TRUE	TRUE	0	0	1	1	none	4.65066103452e-05
S042	T126	TRUE	TRUE	0	0	1	1	none	9.21727162916e-05
S071	T126	TRUE	TRUE	0	0	1	1	none	2.61103433739e-05
S078	T126	TRUE	TRUE	0	0	1	1	none	9.2023296186e-05
S081	T126	TRUE	TRUE	0	0	1	1	none	9.30274585066e-05
S085	T126	TRUE	TRUE	0	0	1	1	none	5.7661987438e-05
S087	T126	TRUE	TRUE	0	0	1	1	none	7.61316126617e-05
S093	T126	TRUE	TRUE	0	0	1	1	none	4.5611872627e-05
S097	T126	TRUE	TRUE	0	0	1	1	none	9.52594321956e-05
S102	T126	TRUE	TRUE	0	0	1	1	none	4.6904466892e-05
S106	T126	TRUE	TRUE	0	0	1	1	none	9.4807860603e-05
S130	T126	TRUE	TRUE	0	0	1	1	none	7.70137145617e-05
T009	T126	FALSE	FALSE	0	0	1	1	none	9.38127168687e-05
T010	T126	FALSE	FALSE	0	0	1	1	none	9.49340144897e-05
T013	T126	FALSE	FALSE	0	0	1	1	none	0.0001164946067083
T014	T126	TRUE	TRUE	0	0	1	1	none	9.31668691397e-05
T020	T126	TRUE	TRUE	0	0	1	1	none	0.0001098720431818
T021	T126	FALSE	FALSE	0	0	1	1	none	9.57054609357e-05
T028	T126	TRUE	TRUE	0	0	1	1	none	0.0001065726093838
T035a	T126	TRUE	TRUE	0	0	1	1	none	7.61101568699e-05
T035b	T126	FALSE	FALSE	0	0	1	1	none	9.38121560017e-05
T040	T126	TRUE	TRUE	0	0	1	1	none	9.44374592766e-05
T056	T126	FALSE	FALSE	0	0	1	1	none	9.68131275032e-05
T059	T126	TRUE	TRUE	0	0	1	1	none	5.12546301834e-05
T065	T126	TRUE	TRUE	0	0	1	1	none	0.0001075553667308
T069	T126	TRUE	TRUE	0	0	1	1	none	3.43604101671e-05
T073	T126	FALSE	FALSE	0	0	1	1	none	9.63055430626e-05
T075	T126	TRUE	TRUE	0	0	1	1	none	0.0001085143756509
T077	T126	FALSE	FALSE	0	0	1	1	none	9.63055430626e-05
T087	T126	FALSE	FALSE	0	0	1	1	none	9.45433962573e-05
T095	T126	TRUE	TRUE	0	0	1	1	none	7.50372664437e-05
T099a	T126	TRUE	TRUE	0	0	1	1	none	7.4324263893e-05
T102	T126	FALSE	FALSE	0	0	1	1	none	7.7607487419e-05
T104	T126	FALSE	FALSE	0	0	1	1	none	0.0001088480580945
T105	T126	FALSE	FALSE	0	0	1	1	none	0.0001093556131115
T107	T126	FALSE	FALSE	0	0	1	1	none	7.94077337997e-05
S002	T156	FALSE	FALSE	0	0	1	1	none	6.5918154792e-05
S007	T156	FALSE	FALSE	0	0	1	1	none	4.65245174341e-05
S021	T156	FALSE	FALSE	0	0	1	1	none	6.17343224735e-05
S024	T156	FALSE	FALSE	0	0	1	1	none	6.22053355496e-05
S025	T156	FALSE	FALSE	0	0	1	1	none	6.8516368e-05
S026	T156	FALSE	FALSE	0	0	1	1	none	6.22130695549e-05
S038	T156	FALSE	FALSE	0	0	1	1	none	8.8968839199e-06
S039	T156	FALSE	FALSE	0	0	1	1	none	6.22487553608e-05
S040	T156	FALSE	FALSE	0	0	1	1	none	9.89268515422e-05
S042	T156	FALSE	FALSE	0	0	1	1	none	6.23693103546e-05
S071	T156	FALSE	FALSE	0	0	1	1	none	8.62435542189e-05
S078	T156	FALSE	FALSE	0	0	1	1	none	6.2219890249e-05
S081	T156	FALSE	FALSE	0	0	1	1	none	6.32240525696e-05
S085	T156	FALSE	FALSE	0	0	1	1	none	9.7395974541e-05
S087	T156	FALSE	FALSE	0	0	1	1	none	0.0001158655997647
S093	T156	FALSE	FALSE	0	0	1	1	none	8.534585973e-05
S097	T156	FALSE	FALSE	0	0	1	1	none	6.54560262586e-05
S102	T156	FALSE	FALSE	0	0	1	1	none	9.9324708089e-05
S106	T156	FALSE	FALSE	0	0	1	1	none	6.5004454666e-05
S130	T156	FALSE	FALSE	0	0	1	1	none	0.0001167477016647
T009	T156	FALSE	FALSE	0	0	1	1	none	6.40093109317e-05
T010	T156	FALSE	FALSE	0	0	1	1	none	6.51306085527e-05
T013	T156	FALSE	FALSE	0	0	1	1	none	1.79403344175e-05
T014	T156	FALSE	FALSE	0	0	1	1	none	6.33634632027e-05
T020	T156	FALSE	FALSE	0	0	1	1	none	1.1317770891e-05
T021	T156	FALSE	FALSE	0	0	1	1	none	6.59020549987e-05
T028	T156	FALSE	FALSE	0	0	1	1	none	5.3945949873e-05
T035a	T156	FALSE	FALSE	0	0	1	1	none	0.0001158441439729
T035b	T156	FALSE	FALSE	0	0	1	1	none	6.40087500647e-05
T040	T156	FALSE	FALSE	0	0	1	1	none	6.46340533396e-05
T056	T156	FALSE	FALSE	0	0	1	1	none	6.70097215662e-05
T059	T156	FALSE	FALSE	0	0	1	1	none	0.0001036748713804
T065	T156	FALSE	FALSE	0	0	1	1	none	9.00109444e-06
T069	T156	FALSE	FALSE	0	0	1	1	none	0.0001147420626519
T073	T156	FALSE	FALSE	0	0	1	1	none	6.65021371256e-05
T075	T156	FALSE	FALSE	0	0	1	1	none	7.75108054601e-05
T077	T156	FALSE	FALSE	0	0	1	1	none	6.65021371256e-05
T087	T156	FALSE	FALSE	0	0	1	1	none	6.47399903203e-05
T095	T156	FALSE	FALSE	0	0	1	1	none	0.0001147712535467
T099a	T156	FALSE	FALSE	0	0	1	1	none	0.000114058250996
T102	T156	FALSE	FALSE	0	0	1	1	none	0.000117341474522
T104	T156	FALSE	FALSE	0	0	1	1	none	5.62213985837e-05
T105	T156	FALSE	FALSE	0	0	1	1	none	1.08013408207e-05
T107	T156	FALSE	FALSE	0	0	1	1	none	0.0001191417209027
T126	T156	FALSE	FALSE	0	0	1	1	none	0.000111153733339
S002	T159a	TRUE	TRUE	0	0	1	1	none	2.1171562001e-05
S007	T159a	TRUE	TRUE	0	0	1	1	none	5.02065081569e-05
S021	T159a	TRUE	TRUE	0	0	1	1	none	1.69877296825e-05
S024	T159a	TRUE	TRUE	0	0	1	1	none	1.74587427586e-05
S025	T159a	TRUE	TRUE	0	0	1	1	none	1.6316825135e-05
S026	T159a	TRUE	TRUE	0	0	1	1	none	5.8216445639e-06
S038	T159a	TRUE	TRUE	0	0	1	1	none	5.85064874227e-05
S039	T159a	TRUE	TRUE	0	0	1	1	none	1.75021625698e-05
S040	T159a	TRUE	TRUE	0	0	1	1	none	7.97855886912e-05
S042	T159a	TRUE	TRUE	0	0	1	1	none	1.76227175636e-05
S071	T159a	TRUE	TRUE	0	0	1	1	none	6.71022913679e-05
S078	T159a	TRUE	TRUE	0	0	1	1	none	1.7473297458e-05
S081	T159a	TRUE	TRUE	0	0	1	1	none	1.84774597786e-05
S085	T159a	TRUE	TRUE	0	0	1	1	none	7.825471169e-05
S087	T159a	TRUE	TRUE	0	0	1	1	none	9.67243369137e-05
S093	T159a	TRUE	TRUE	0	0	1	1	none	6.6204596879e-05
S097	T159a	TRUE	TRUE	0	0	1	1	none	1.32564833936e-05
S102	T159a	TRUE	TRUE	0	0	1	1	none	8.0183445238e-05
S106	T159a	TRUE	TRUE	0	0	1	1	none	2.0257861875e-05
S130	T159a	TRUE	TRUE	0	0	1	1	none	9.76064388137e-05
T009	T159a	TRUE	TRUE	0	1	1	1	desc	6.000821269e-07
T010	T159a	TRUE	TRUE	0	1	1	1	desc	2.3214618748e-06
T013	T159a	FALSE	FALSE	0	0	1	1	none	6.75499379203e-05
T014	T159a	TRUE	TRUE	0	0	1	1	none	1.86168704117e-05
T020	T159a	TRUE	TRUE	0	0	1	1	none	6.09273743938e-05
T021	T159a	TRUE	TRUE	0	1	1	1	desc	3.0929083208e-06
T028	T159a	TRUE	TRUE	0	0	1	1	none	5.76279405958e-05
T035a	T159a	TRUE	TRUE	0	0	1	1	none	9.67028811219e-05
T035b	T159a	TRUE	TRUE	0	1	1	1	desc	1.1996033868e-06
T040	T159a	TRUE	TRUE	0	0	1	1	none	1.98874605486e-05
T056	T159a	FALSE	FALSE	0	1	1	1	desc	3.6004927614e-06
T059	T159a	TRUE	TRUE	0	0	1	1	none	8.45336085294e-05
T065	T159a	TRUE	TRUE	0	0	1	1	none	5.86106979428e-05
T069	T159a	TRUE	TRUE	0	0	1	1	none	9.56007998009e-05
T073	T159a	TRUE	TRUE	0	1	1	1	desc	3.6929904477e-06
T075	T159a	TRUE	TRUE	0	0	1	1	none	5.95697068629e-05
T077	T159a	TRUE	TRUE	0	1	1	1	desc	3.6929904477e-06
T087	T159a	TRUE	TRUE	0	1	1	1	desc	6.000821269e-07
T095	T159a	TRUE	TRUE	0	0	1	1	none	9.56299906957e-05
T099a	T159a	TRUE	TRUE	0	0	1	1	none	9.4916988145e-05
T102	T159a	FALSE	FALSE	0	0	1	1	none	9.8200211671e-05
T104	T159a	FALSE	FALSE	0	0	1	1	none	5.99033893065e-05
T105	T159a	FALSE	FALSE	0	0	1	1	none	6.04109443235e-05
T107	T159a	FALSE	FALSE	0	0	1	1	none	0.0001000004580517
T126	T159a	TRUE	TRUE	0	0	1	1	none	9.2012470488e-05
T156	T159a	FALSE	FALSE	0	0	1	1	none	6.2209064551e-05
S002	T182	FALSE	FALSE	0	0	1	1	none	6.27845893636e-05
S007	T182	FALSE	FALSE	0	0	1	1	none	4.33909520057e-05
S021	T182	FALSE	FALSE	0	0	1	1	none	5.86007570451e-05
S024	T182	FALSE	FALSE	0	0	1	1	none	5.90717701212e-05
S025	T182	FALSE	FALSE	0	0	1	1	none	6.53828025716e-05
S026	T182	FALSE	FALSE	0	0	1	1	none	5.90795041265e-05
S038	T182	FALSE	FALSE	0	0	1	1	none	5.7633184915e-06
S039	T182	FALSE	FALSE	0	0	1	1	none	5.91151899324e-05
S040	T182	FALSE	FALSE	0	0	1	1	none	9.57932861138e-05
S042	T182	FALSE	FALSE	0	0	1	1	none	5.92357449262e-05
S071	T182	FALSE	FALSE	0	0	1	1	none	8.31099887905e-05
S078	T182	FALSE	FALSE	0	0	1	1	none	5.90863248206e-05
S081	T182	FALSE	FALSE	0	0	1	1	none	6.00904871412e-05
S085	T182	FALSE	FALSE	0	0	1	1	none	9.42624091126e-05
S087	T182	FALSE	FALSE	0	0	1	1	none	0.0001127320343363
S093	T182	FALSE	FALSE	0	0	1	1	none	8.22122943016e-05
S097	T182	FALSE	FALSE	0	0	1	1	none	6.23224608302e-05
S102	T182	FALSE	FALSE	0	0	1	1	none	9.61911426606e-05
S106	T182	FALSE	FALSE	0	0	1	1	none	6.18708892376e-05
S130	T182	FALSE	FALSE	0	0	1	1	none	0.0001136141362363
T009	T182	FALSE	FALSE	0	0	1	1	none	6.08757455033e-05
T010	T182	FALSE	FALSE	0	0	1	1	none	6.19970431243e-05
T013	T182	FALSE	FALSE	0	0	1	1	none	1.48067689891e-05
T014	T182	FALSE	FALSE	0	0	1	1	none	6.02298977743e-05
T020	T182	FALSE	FALSE	0	0	1	1	none	8.1842054626e-06
T021	T182	FALSE	FALSE	0	0	1	1	none	6.27684895703e-05
T028	T182	FALSE	FALSE	0	0	1	1	none	5.08123844446e-05
T035a	T182	FALSE	FALSE	0	0	1	1	none	0.0001127105785445
T035b	T182	FALSE	FALSE	0	0	1	1	none	6.08751846363e-05
T040	T182	FALSE	FALSE	0	0	1	1	none	6.15004879112e-05
T056	T182	FALSE	FALSE	0	0	1	1	none	6.38761561378e-05
T059	T182	FALSE	FALSE	0	0	1	1	none	0.000100541305952
T065	T182	FALSE	FALSE	0	0	1	1	none	5.8675290116e-06
T069	T182	FALSE	FALSE	0	0	1	1	none	0.0001116084972235
T073	T182	FALSE	FALSE	0	0	1	1	none	6.33685716972e-05
T075	T182	FALSE	FALSE	0	0	1	1	none	7.43772400317e-05
T077	T182	FALSE	FALSE	0	0	1	1	none	6.33685716972e-05
T087	T182	FALSE	FALSE	0	0	1	1	none	6.16064248919e-05
T095	T182	FALSE	FALSE	0	0	1	1	none	0.0001116376881183
T099a	T182	FALSE	FALSE	0	0	1	1	none	0.0001109246855676
T102	T182	FALSE	FALSE	0	0	1	1	none	0.0001142079090936
T104	T182	FALSE	FALSE	0	0	1	1	none	5.30878331553e-05
T105	T182	FALSE	FALSE	0	0	1	1	none	7.6677753923e-06
T107	T182	FALSE	FALSE	0	0	1	1	none	0.0001160081554743
T126	T182	FALSE	FALSE	0	0	1	1	none	0.0001080201679106
T156	T182	FALSE	FALSE	0	0	1	1	none	8.265731366e-06
T159a	T182	FALSE	FALSE	0	0	1	1	none	5.90754991226e-05
S002	T188	TRUE	TRUE	0	0	1	1	none	5.59288790838e-05
S007	T188	TRUE	TRUE	0	0	1	1	none	2.59846535859e-05
S021	T188	TRUE	TRUE	0	0	1	1	none	5.17450467653e-05
S024	T188	TRUE	TRUE	0	0	1	1	none	5.22160598414e-05
S025	T188	TRUE	TRUE	0	0	1	1	none	5.85270922918e-05
S026	T188	TRUE	TRUE	0	0	1	1	none	5.22237938467e-05
S038	T188	TRUE	TRUE	0	0	1	1	none	4.48352209917e-05
S039	T188	TRUE	TRUE	0	0	1	1	none	5.22594796526e-05
S040	T188	TRUE	TRUE	0	0	1	1	none	8.8937575834e-05
S042	T188	TRUE	TRUE	0	0	1	1	none	5.23800346464e-05
S071	T188	TRUE	TRUE	0	0	1	1	none	7.62542785107e-05
S078	T188	TRUE	TRUE	0	0	1	1	none	5.22306145408e-05
S081	T188	TRUE	TRUE	0	0	1	1	none	5.32347768614e-05
S085	T188	TRUE	TRUE	0	0	1	1	none	8.74066988328e-05
S087	T188	TRUE	TRUE	0	0	1	1	none	0.0001058763240565
S093	T188	TRUE	TRUE	0	0	1	1	none	7.53565840218e-05
S097	T188	TRUE	TRUE	0	0	1	1	none	5.54667505504e-05
S102	T188	TRUE	TRUE	0	0	1	1	none	8.93354323808e-05
S106	T188	TRUE	TRUE	0	0	1	1	none	5.50151789578e-05
S130	T188	TRUE	TRUE	0	0	1	1	none	0.0001067584259565
T009	T188	FALSE	FALSE	0	0	1	1	none	5.40200352235e-05
T010	T188	FALSE	FALSE	0	0	1	1	none	5.51413328445e-05
T013	T188	FALSE	FALSE	0	0	1	1	none	5.38786714893e-05
T014	T188	TRUE	TRUE	0	0	1	1	none	5.33741874945e-05
T020	T188	TRUE	TRUE	0	0	1	1	none	4.72561079628e-05
T021	T188	FALSE	FALSE	0	0	1	1	none	5.59127792905e-05
T028	T188	TRUE	TRUE	0	0	1	1	none	2.4160176807e-05
T035a	T188	TRUE	TRUE	0	0	1	1	none	0.0001058548682647
T035b	T188	FALSE	FALSE	0	0	1	1	none	5.40194743565e-05
T040	T188	TRUE	TRUE	0	0	1	1	none	5.46447776314e-05
T056	T188	FALSE	FALSE	0	0	1	1	none	5.7020445858e-05
T059	T188	TRUE	TRUE	0	0	1	1	none	9.36855956722e-05
T065	T188	TRUE	TRUE	0	0	1	1	none	4.49394315118e-05
T069	T188	TRUE	TRUE	0	0	1	1	none	0.0001047527869437
T073	T188	FALSE	FALSE	0	0	1	1	none	5.65128614174e-05
T075	T188	TRUE	TRUE	0	0	1	1	none	6.75215297519e-05
T077	T188	FALSE	FALSE	0	0	1	1	none	5.65128614174e-05
T087	T188	FALSE	FALSE	0	0	1	1	none	5.47507146121e-05
T095	T188	TRUE	TRUE	0	0	1	1	none	0.0001047819778385
T099a	T188	TRUE	TRUE	0	0	1	1	none	0.0001040689752878
T102	T188	FALSE	FALSE	0	0	1	1	none	0.0001073521988138
T104	T188	FALSE	FALSE	0	0	1	1	none	3.44813704817e-05
T105	T188	FALSE	FALSE	0	0	1	1	none	4.67396778925e-05
T107	T188	FALSE	FALSE	0	0	1	1	none	0.0001091524451945
T126	T188	TRUE	TRUE	0	0	1	1	none	0.0001011644576308
T156	T188	FALSE	FALSE	0	0	1	1	none	4.853779812e-05
T159a	T188	TRUE	TRUE	0	0	1	1	none	5.22197888428e-05
T182	T188	FALSE	FALSE	0	0	1	1	none	4.54042326916e-05
S002	T192	FALSE	FALSE	0	0	1	1	none	0.0001092373230184
S007	T192	FALSE	FALSE	0	0	1	1	none	0.0001126669392343
S021	T192	FALSE	FALSE	0	0	1	1	none	0.0001050534906999
S024	T192	FALSE	FALSE	0	0	1	1	none	0.000105524503776
S025	T192	FALSE	FALSE	0	0	1	1	none	0.0001118355362264
S026	T192	FALSE	FALSE	0	0	1	1	none	0.0001055322377813
S038	T192	FALSE	FALSE	0	0	1	1	none	0.0001209669185001
S039	T192	FALSE	FALSE	0	0	1	1	none	0.0001055679235872
S040	T192	FALSE	FALSE	0	0	1	1	none	6.00223726346e-05
S042	T192	FALSE	FALSE	0	0	1	1	none	0.000105688478581
S071	T192	FALSE	FALSE	0	0	1	1	none	3.96261056633e-05
S078	T192	FALSE	FALSE	0	0	1	1	none	0.0001055390584754
S081	T192	FALSE	FALSE	0	0	1	1	none	0.000106543220796
S085	T192	FALSE	FALSE	0	0	1	1	none	7.11777497274e-05
S087	T192	FALSE	FALSE	0	0	1	1	none	8.96473749511e-05
S093	T192	FALSE	FALSE	0	0	1	1	none	5.91276349164e-05
S097	T192	FALSE	FALSE	0	0	1	1	none	0.000108775194485
S102	T192	FALSE	FALSE	0	0	1	1	none	6.04202291814e-05
S106	T192	FALSE	FALSE	0	0	1	1	none	0.0001083236228924
S130	T192	FALSE	FALSE	0	0	1	1	none	9.05294768511e-05
T009	T192	FALSE	FALSE	0	0	1	1	none	0.0001073284791581
T010	T192	FALSE	FALSE	0	0	1	1	none	0.0001084497767791
T013	T192	FALSE	FALSE	0	0	1	1	none	0.0001300103689977
T014	T192	FALSE	FALSE	0	0	1	1	none	0.0001066826314291
T020	T192	FALSE	FALSE	0	0	1	1	none	0.0001233878054712
T021	T192	FALSE	FALSE	0	0	1	1	none	0.0001092212232251
T028	T192	FALSE	FALSE	0	0	1	1	none	0.0001200883716732
T035a	T192	FALSE	FALSE	0	0	1	1	none	8.96259191593e-05
T035b	T192	FALSE	FALSE	0	0	1	1	none	0.0001073279182911
T040	T192	FALSE	FALSE	0	0	1	1	none	0.000107953221566
T056	T192	FALSE	FALSE	0	0	1	1	none	0.0001103288897926
T059	T192	FALSE	FALSE	0	0	1	1	none	6.47703924728e-05
T065	T192	FALSE	FALSE	0	0	1	1	none	0.0001210711290202
T069	T192	FALSE	FALSE	0	0	1	1	none	4.78761724565e-05
T073	T192	FALSE	FALSE	0	0	1	1	none	0.000109821305352
T075	T192	FALSE	FALSE	0	0	1	1	none	0.0001220301379403
T077	T192	FALSE	FALSE	0	0	1	1	none	0.000109821305352
T087	T192	FALSE	FALSE	0	0	1	1	none	0.0001080591585467
T095	T192	FALSE	FALSE	0	0	1	1	none	8.85530287331e-05
T099a	T192	FALSE	FALSE	0	0	1	1	none	8.78400261824e-05
T102	T192	FALSE	FALSE	0	0	1	1	none	9.11232497084e-05
T104	T192	FALSE	FALSE	0	0	1	1	none	0.0001223638203839
T105	T192	FALSE	FALSE	0	0	1	1	none	0.0001228713754009
T107	T192	FALSE	FALSE	0	0	1	1	none	9.29234960891e-05
T126	T192	TRUE	TRUE	1	0	1	1	anc	1.330130142e-06
T156	T192	FALSE	FALSE	0	0	1	1	none	0.0001246694956284
T159a	T192	FALSE	FALSE	0	0	1	1	none	0.0001055282327774
T182	T192	FALSE	FALSE	0	0	1	1	none	0.0001215359302
T188	T192	FALSE	FALSE	0	0	1	1	none	0.0001146802199202
S002	T197	TRUE	TRUE	0	0	1	1	none	6.02185063948e-05
S007	T197	TRUE	TRUE	0	0	1	1	none	4.08248690369e-05
S021	T197	TRUE	TRUE	0	0	1	1	none	5.60346740763e-05
S024	T197	TRUE	TRUE	0	0	1	1	none	5.65056871524e-05
S025	T197	TRUE	TRUE	0	0	1	1	none	6.28167196028e-05
S026	T197	TRUE	TRUE	0	0	1	1	none	5.65134211577e-05
S038	T197	TRUE	TRUE	0	0	1	1	none	3.1972355227e-06
S039	T197	TRUE	TRUE	0	0	1	1	none	5.65491069636e-05
S040	T197	TRUE	TRUE	0	0	1	1	none	9.3227203145e-05
S042	T197	TRUE	TRUE	0	0	1	1	none	5.66696619574e-05
S071	T197	TRUE	TRUE	0	0	1	1	none	8.05439058217e-05
S078	T197	TRUE	TRUE	0	0	1	1	none	5.65202418518e-05
S081	T197	TRUE	TRUE	0	0	1	1	none	5.75244041724e-05
S085	T197	TRUE	TRUE	0	0	1	1	none	9.16963261438e-05
S087	T197	TRUE	TRUE	0	0	1	1	none	0.0001101659513675
S093	T197	TRUE	TRUE	0	0	1	1	none	7.96462113328e-05
S097	T197	TRUE	TRUE	0	0	1	1	none	5.97563778614e-05
S102	T197	TRUE	TRUE	0	0	1	1	none	9.36250596918e-05
S106	T197	TRUE	TRUE	0	0	1	1	none	5.93048062688e-05
S130	T197	TRUE	TRUE	0	0	1	1	none	0.0001110480532675
T009	T197	FALSE	FALSE	0	0	1	1	none	5.83096625345e-05
T010	T197	FALSE	FALSE	0	0	1	1	none	5.94309601555e-05
T013	T197	FALSE	FALSE	0	0	1	1	none	1.22406860203e-05
T014	T197	TRUE	TRUE	0	0	1	1	none	5.76638148055e-05
T020	T197	TRUE	TRUE	0	0	1	1	none	5.6181224938e-06
T021	T197	FALSE	FALSE	0	0	1	1	none	6.02024066015e-05
T028	T197	TRUE	TRUE	0	0	1	1	none	4.82463014758e-05
T035a	T197	TRUE	TRUE	0	0	1	1	none	0.0001101444955757
T035b	T197	FALSE	FALSE	0	0	1	1	none	5.83091016675e-05
T040	T197	TRUE	TRUE	0	0	1	1	none	5.89344049424e-05
T056	T197	FALSE	FALSE	0	0	1	1	none	6.1310073169e-05
T059	T197	TRUE	TRUE	0	0	1	1	none	9.79752229832e-05
T065	T197	TRUE	TRUE	0	0	1	1	none	3.3014460428e-06
T069	T197	TRUE	TRUE	0	0	1	1	none	0.0001090424142547
T073	T197	FALSE	FALSE	0	0	1	1	none	6.08024887284e-05
T075	T197	TRUE	TRUE	0	0	1	1	none	7.18111570629e-05
T077	T197	FALSE	FALSE	0	0	1	1	none	6.08024887284e-05
T087	T197	FALSE	FALSE	0	0	1	1	none	5.90403419231e-05
T095	T197	TRUE	TRUE	0	0	1	1	none	0.0001090716051495
T099a	T197	TRUE	TRUE	0	0	1	1	none	0.0001083586025988
T102	T197	FALSE	FALSE	0	0	1	1	none	0.0001116418261248
T104	T197	FALSE	FALSE	0	0	1	1	none	5.05217501865e-05
T105	T197	FALSE	FALSE	0	0	1	1	none	5.1016924235e-06
T107	T197	FALSE	FALSE	0	0	1	1	none	0.0001134420725055
T126	T197	TRUE	TRUE	0	0	1	1	none	0.0001054540849418
T156	T197	TRUE	TRUE	0	1	1	1	desc	1.796119987e-06
T159a	T197	TRUE	TRUE	0	0	1	1	none	5.65094161538e-05
T182	T197	TRUE	TRUE	0	1	1	1	desc	1.2001642538e-06
T188	T197	TRUE	TRUE	0	0	1	1	none	4.28381497228e-05
T192	T197	FALSE	FALSE	0	0	1	1	none	0.0001189698472312
S002	T223	FALSE	FALSE	0	0	1	1	none	6.27845893636e-05
S007	T223	FALSE	FALSE	0	0	1	1	none	4.33909520057e-05
S021	T223	FALSE	FALSE	0	0	1	1	none	5.86007570451e-05
S024	T223	FALSE	FALSE	0	0	1	1	none	5.90717701212e-05
S025	T223	FALSE	FALSE	0	0	1	1	none	6.53828025716e-05
S026	T223	FALSE	FALSE	0	0	1	1	none	5.90795041265e-05
S038	T223	FALSE	FALSE	0	0	1	1	none	5.7633184915e-06
S039	T223	FALSE	FALSE	0	0	1	1	none	5.91151899324e-05
S040	T223	FALSE	FALSE	0	0	1	1	none	9.57932861138e-05
S042	T223	FALSE	FALSE	0	0	1	1	none	5.92357449262e-05
S071	T223	FALSE	FALSE	0	0	1	1	none	8.31099887905e-05
S078	T223	FALSE	FALSE	0	0	1	1	none	5.90863248206e-05
S081	T223	FALSE	FALSE	0	0	1	1	none	6.00904871412e-05
S085	T223	FALSE	FALSE	0	0	1	1	none	9.42624091126e-05
S087	T223	FALSE	FALSE	0	0	1	1	none	0.0001127320343363
S093	T223	FALSE	FALSE	0	0	1	1	none	8.22122943016e-05
S097	T223	FALSE	FALSE	0	0	1	1	none	6.23224608302e-05
S102	T223	FALSE	FALSE	0	0	1	1	none	9.61911426606e-05
S106	T223	FALSE	FALSE	0	0	1	1	none	6.18708892376e-05
S130	T223	FALSE	FALSE	0	0	1	1	none	0.0001136141362363
T009	T223	FALSE	FALSE	0	0	1	1	none	6.08757455033e-05
T010	T223	FALSE	FALSE	0	0	1	1	none	6.19970431243e-05
T013	T223	FALSE	FALSE	0	0	1	1	none	1.48067689891e-05
T014	T223	FALSE	FALSE	0	0	1	1	none	6.02298977743e-05
T020	T223	FALSE	FALSE	0	0	1	1	none	8.1842054626e-06
T021	T223	FALSE	FALSE	0	0	1	1	none	6.27684895703e-05
T028	T223	FALSE	FALSE	0	0	1	1	none	5.08123844446e-05
T035a	T223	FALSE	FALSE	0	0	1	1	none	0.0001127105785445
T035b	T223	FALSE	FALSE	0	0	1	1	none	6.08751846363e-05
T040	T223	FALSE	FALSE	0	0	1	1	none	6.15004879112e-05
T056	T223	FALSE	FALSE	0	0	1	1	none	6.38761561378e-05
T059	T223	FALSE	FALSE	0	0	1	1	none	0.000100541305952
T065	T223	FALSE	FALSE	0	0	1	1	none	5.8675290116e-06
T069	T223	FALSE	FALSE	0	0	1	1	none	0.0001116084972235
T073	T223	FALSE	FALSE	0	0	1	1	none	6.33685716972e-05
T075	T223	FALSE	FALSE	0	0	1	1	none	7.43772400317e-05
T077	T223	FALSE	FALSE	0	0	1	1	none	6.33685716972e-05
T087	T223	FALSE	FALSE	0	0	1	1	none	6.16064248919e-05
T095	T223	FALSE	FALSE	0	0	1	1	none	0.0001116376881183
T099a	T223	FALSE	FALSE	0	0	1	1	none	0.0001109246855676
T102	T223	FALSE	FALSE	0	0	1	1	none	0.0001142079090936
T104	T223	FALSE	FALSE	0	0	1	1	none	5.30878331553e-05
T105	T223	FALSE	FALSE	0	0	1	1	none	7.6677753923e-06
T107	T223	FALSE	FALSE	0	0	1	1	none	0.0001160081554743
T126	T223	FALSE	FALSE	0	0	1	1	none	0.0001080201679106
T156	T223	FALSE	FALSE	0	0	1	1	none	8.265731366e-06
T159a	T223	FALSE	FALSE	0	0	1	1	none	5.90754991226e-05
T182	T223	FALSE	FALSE	0	0	1	1	none	2.4003285076e-06
T188	T223	FALSE	FALSE	0	0	1	1	none	4.54042326916e-05
T192	T223	FALSE	FALSE	0	0	1	1	none	0.0001215359302
T197	T223	TRUE	TRUE	1	0	1	1	anc	6.000821269e-07
S002	T225	FALSE	FALSE	0	0	1	1	none	6.89226918201999e-05
S007	T225	FALSE	FALSE	0	0	1	1	none	4.95290544623e-05
S021	T225	FALSE	FALSE	0	0	1	1	none	6.47388595017e-05
S024	T225	FALSE	FALSE	0	0	1	1	none	6.52098725778e-05
S025	T225	FALSE	FALSE	0	0	1	1	none	7.15209050281999e-05
S026	T225	FALSE	FALSE	0	0	1	1	none	6.52176065831e-05
S038	T225	FALSE	FALSE	0	0	1	1	none	1.19014209481e-05
S039	T225	FALSE	FALSE	0	0	1	1	none	6.5253292389e-05
S040	T225	FALSE	FALSE	0	0	1	1	none	0.0001019313885704
S042	T225	FALSE	FALSE	0	0	1	1	none	6.53738473828e-05
S071	T225	FALSE	FALSE	0	0	1	1	none	8.92480912470999e-05
S078	T225	FALSE	FALSE	0	0	1	1	none	6.52244272772e-05
S081	T225	FALSE	FALSE	0	0	1	1	none	6.62285895978e-05
S085	T225	FALSE	FALSE	0	0	1	1	none	0.0001004005115692
S087	T225	FALSE	FALSE	0	0	1	1	none	0.0001188701367929
S093	T225	FALSE	FALSE	0	0	1	1	none	8.83503967581999e-05
S097	T225	FALSE	FALSE	0	0	1	1	none	6.84605632867999e-05
S102	T225	FALSE	FALSE	0	0	1	1	none	0.0001023292451172
S106	T225	FALSE	FALSE	0	0	1	1	none	6.80089916941999e-05
S130	T225	FALSE	FALSE	0	0	1	1	none	0.0001197522386929
T009	T225	FALSE	FALSE	0	0	1	1	none	6.70138479599e-05
T010	T225	FALSE	FALSE	0	0	1	1	none	6.81351455808999e-05
T013	T225	FALSE	FALSE	0	0	1	1	none	2.09448714457e-05
T014	T225	FALSE	FALSE	0	0	1	1	none	6.63680002309e-05
T020	T225	FALSE	FALSE	0	0	1	1	none	1.43223079192e-05
T021	T225	FALSE	FALSE	0	0	1	1	none	6.89065920268999e-05
T028	T225	FALSE	FALSE	0	0	1	1	none	5.69504869012e-05
T035a	T225	FALSE	FALSE	0	0	1	1	none	0.0001188486810011
T035b	T225	FALSE	FALSE	0	0	1	1	none	6.70132870929e-05
T040	T225	FALSE	FALSE	0	0	1	1	none	6.76385903677999e-05
T056	T225	FALSE	FALSE	0	0	1	1	none	7.00142585943999e-05
T059	T225	FALSE	FALSE	0	0	1	1	none	0.0001066794084086
T065	T225	FALSE	FALSE	0	0	1	1	none	1.20056314682e-05
T069	T225	FALSE	FALSE	0	0	1	1	none	0.0001177465996801
T073	T225	FALSE	FALSE	0	0	1	1	none	6.95066741537999e-05
T075	T225	FALSE	FALSE	0	0	1	1	none	8.05153424883e-05
T077	T225	FALSE	FALSE	0	0	1	1	none	6.95066741537999e-05
T087	T225	FALSE	FALSE	0	0	1	1	none	6.77445273484999e-05
T095	T225	FALSE	FALSE	0	0	1	1	none	0.0001177757905749
T099a	T225	FALSE	FALSE	0	0	1	1	none	0.0001170627880242
T102	T225	FALSE	FALSE	0	0	1	1	none	0.0001203460115502
T104	T225	FALSE	FALSE	0	0	1	1	none	5.92259356119e-05
T105	T225	FALSE	FALSE	0	0	1	1	none	1.38058778489e-05
T107	T225	FALSE	FALSE	0	0	1	1	none	0.0001221462579309
T126	T225	FALSE	FALSE	0	0	1	1	none	0.0001141582703672
T156	T225	FALSE	FALSE	0	0	1	1	none	1.13974340174e-05
T159a	T225	FALSE	FALSE	0	0	1	1	none	6.52136015792e-05
T182	T225	FALSE	FALSE	0	0	1	1	none	1.12702683942e-05
T188	T225	FALSE	FALSE	0	0	1	1	none	5.15423351482e-05
T192	T225	FALSE	FALSE	0	0	1	1	none	0.0001276740326566
T197	T225	TRUE	TRUE	1	0	1	1	anc	6.000821269e-07
T223	T225	FALSE	FALSE	0	0	1	1	none	1.12702683942e-05
S002	T230	FALSE	FALSE	0	0	1	1	none	2.49026520241e-05
S007	T230	FALSE	FALSE	0	0	1	1	none	5.393759818e-05
S021	T230	FALSE	FALSE	0	0	1	1	none	2.07188197056e-05
S024	T230	FALSE	FALSE	0	0	1	1	none	2.11898327817e-05
S025	T230	FALSE	FALSE	0	0	1	1	none	2.00479151581e-05
S026	T230	FALSE	FALSE	0	0	1	1	none	9.552734587e-06
S038	T230	FALSE	FALSE	0	0	1	1	none	6.22375774458e-05
S039	T230	FALSE	FALSE	0	0	1	1	none	2.12332525929e-05
S040	T230	FALSE	FALSE	0	0	1	1	none	8.35166787143e-05
S042	T230	FALSE	FALSE	0	0	1	1	none	2.13538075867e-05
S071	T230	FALSE	FALSE	0	0	1	1	none	7.0833381391e-05
S078	T230	FALSE	FALSE	0	0	1	1	none	2.12043874811e-05
S081	T230	FALSE	FALSE	0	0	1	1	none	2.22085498017e-05
S085	T230	FALSE	FALSE	0	0	1	1	none	8.19858017131e-05
S087	T230	FALSE	FALSE	0	0	1	1	none	0.0001004554269368
S093	T230	FALSE	FALSE	0	0	1	1	none	6.99356869021e-05
S097	T230	FALSE	FALSE	0	0	1	1	none	1.69875734167e-05
S102	T230	FALSE	FALSE	0	0	1	1	none	8.39145352611e-05
S106	T230	FALSE	FALSE	0	0	1	1	none	2.39889518981e-05
S130	T230	FALSE	FALSE	0	0	1	1	none	0.0001013375288368
T009	T230	FALSE	FALSE	0	0	1	1	none	3.1310078962e-06
T010	T230	FALSE	FALSE	0	0	1	1	none	5.452469771e-06
T013	T230	FALSE	FALSE	0	0	1	1	none	7.12810279434e-05
T014	T230	FALSE	FALSE	0	0	1	1	none	2.23479604348e-05
T020	T230	FALSE	FALSE	0	0	1	1	none	6.46584644169e-05
T021	T230	FALSE	FALSE	0	0	1	1	none	6.223916217e-06
T028	T230	FALSE	FALSE	0	0	1	1	none	6.13590306189e-05
T035a	T230	FALSE	FALSE	0	0	1	1	none	0.000100433971145
T035b	T230	FALSE	FALSE	0	0	1	1	none	4.330611283e-06
T040	T230	FALSE	FALSE	0	0	1	1	none	2.36185505717e-05
T056	T230	FALSE	FALSE	0	0	1	1	none	6.1314185307e-06
T059	T230	FALSE	FALSE	0	0	1	1	none	8.82646985525e-05
T065	T230	FALSE	FALSE	0	0	1	1	none	6.23417879659e-05
T069	T230	FALSE	FALSE	0	0	1	1	none	9.9331889824e-05
T073	T230	FALSE	FALSE	0	0	1	1	none	6.8239983439e-06
T075	T230	FALSE	FALSE	0	0	1	1	none	6.3300796886e-05
T077	T230	FALSE	FALSE	0	0	1	1	none	6.8239983439e-06
T087	T230	FALSE	FALSE	0	0	1	1	none	2.4003285076e-06
T095	T230	FALSE	FALSE	0	0	1	1	none	9.93610807188e-05
T099a	T230	FALSE	FALSE	0	0	1	1	none	9.86480781681e-05
T102	T230	FALSE	FALSE	0	0	1	1	none	0.0001019313016941
T104	T230	FALSE	FALSE	0	0	1	1	none	6.36344793296e-05
T105	T230	FALSE	FALSE	0	0	1	1	none	6.41420343466e-05
T107	T230	FALSE	FALSE	0	0	1	1	none	0.0001037315480748
T126	T230	FALSE	FALSE	0	0	1	1	none	9.57435605111e-05
T156	T230	FALSE	FALSE	0	0	1	1	none	6.59401545741e-05
T159a	T230	TRUE	TRUE	1	0	1	1	anc	6.000821269e-07
T182	T230	FALSE	FALSE	0	0	1	1	none	6.28065891457e-05
T188	T230	FALSE	FALSE	0	0	1	1	none	5.59508788659e-05
T192	T230	FALSE	FALSE	0	0	1	1	none	0.0001092593228005
T197	T230	FALSE	FALSE	0	0	1	1	none	6.02405061769e-05
T223	T230	FALSE	FALSE	0	0	1	1	none	6.28065891457e-05
T225	T230	FALSE	FALSE	0	0	1	1	none	6.89446916022999e-05
S002	T232	TRUE	TRUE	0	0	1	1	none	9.67341978509e-05
S007	T232	TRUE	TRUE	0	0	1	1	none	0.0001001638140668
S021	T232	TRUE	TRUE	0	0	1	1	none	9.25503655324e-05
S024	T232	TRUE	TRUE	0	0	1	1	none	9.30213786085e-05
S025	T232	TRUE	TRUE	0	0	1	1	none	9.93324110589e-05
S026	T232	TRUE	TRUE	0	0	1	1	none	9.30291126138e-05
S038	T232	TRUE	TRUE	0	0	1	1	none	0.0001084637933326
S039	T232	TRUE	TRUE	0	0	1	1	none	9.30647984197e-05
S040	T232	TRUE	TRUE	0	0	1	1	none	4.75192474671e-05
S042	T232	TRUE	TRUE	0	0	1	1	none	9.31853534135e-05
S071	T232	TRUE	TRUE	0	0	1	1	none	2.71229804958e-05
S078	T232	TRUE	TRUE	0	0	1	1	none	9.30359333079e-05
S081	T232	TRUE	TRUE	0	0	1	1	none	9.40400956285e-05
S085	T232	TRUE	TRUE	0	0	1	1	none	5.86746245599e-05
S087	T232	TRUE	TRUE	0	0	1	1	none	7.71442497836e-05
S093	T232	TRUE	TRUE	0	0	1	1	none	4.66245097489e-05
S097	T232	TRUE	TRUE	0	0	1	1	none	9.62720693175e-05
S102	T232	TRUE	TRUE	0	0	1	1	none	4.79171040139e-05
S106	T232	TRUE	TRUE	0	0	1	1	none	9.58204977249e-05
S130	T232	TRUE	TRUE	0	0	1	1	none	7.80263516836e-05
T009	T232	FALSE	FALSE	0	0	1	1	none	9.48253539906e-05
T010	T232	FALSE	FALSE	0	0	1	1	none	9.59466516116e-05
T013	T232	FALSE	FALSE	0	0	1	1	none	0.0001175072438302
T014	T232	TRUE	TRUE	0	0	1	1	none	9.41795062616e-05
T020	T232	TRUE	TRUE	0	0	1	1	none	0.0001108846803037
T021	T232	FALSE	FALSE	0	0	1	1	none	9.67180980576e-05
T028	T232	TRUE	TRUE	0	0	1	1	none	0.0001075852465057
T035a	T232	TRUE	TRUE	0	0	1	1	none	7.71227939918e-05
T035b	T232	FALSE	FALSE	0	0	1	1	none	9.48247931236e-05
T040	T232	TRUE	TRUE	0	0	1	1	none	9.54500963985e-05
T056	T232	FALSE	FALSE	0	0	1	1	none	9.78257646251e-05
T059	T232	TRUE	TRUE	0	0	1	1	none	5.22672673053e-05
T065	T232	TRUE	TRUE	0	0	1	1	none	0.0001085680038527
T069	T232	TRUE	TRUE	0	0	1	1	none	3.5373047289e-05
T073	T232	FALSE	FALSE	0	0	1	1	none	9.73181801845e-05
T075	T232	TRUE	TRUE	0	0	1	1	none	0.0001095270127728
T077	T232	FALSE	FALSE	0	0	1	1	none	9.73181801845e-05
T087	T232	FALSE	FALSE	0	0	1	1	none	9.55560333792e-05
T095	T232	TRUE	TRUE	0	0	1	1	none	7.60499035656e-05
T099a	T232	TRUE	TRUE	0	0	1	1	none	7.53369010149e-05
T102	T232	FALSE	FALSE	0	0	1	1	none	7.86201245409e-05
T104	T232	FALSE	FALSE	0	0	1	1	none	0.0001098606952164
T105	T232	FALSE	FALSE	0	0	1	1	none	0.0001103682502334
T107	T232	FALSE	FALSE	0	0	1	1	none	8.04203709216e-05
T126	T232	TRUE	TRUE	0	0	1	1	none	2.7960731561e-06
T156	T232	FALSE	FALSE	0	0	1	1	none	0.0001121663704609
T159a	T232	TRUE	TRUE	0	0	1	1	none	9.30251076099e-05
T182	T232	FALSE	FALSE	0	0	1	1	none	0.0001090328050325
T188	T232	TRUE	TRUE	0	0	1	1	none	0.0001021770947527
T192	T232	FALSE	FALSE	0	0	1	1	none	1.63118354455e-05
T197	T232	TRUE	TRUE	0	0	1	1	none	0.0001064667220637
T223	T232	FALSE	FALSE	0	0	1	1	none	0.0001090328050325
T225	T232	FALSE	FALSE	0	0	1	1	none	0.0001151709074891
T230	T232	FALSE	FALSE	0	0	1	1	none	9.6756197633e-05
S002	T241	FALSE	FALSE	0	0	1	1	none	7.98219606159999e-05
S007	T241	FALSE	FALSE	0	0	1	1	none	6.04283232581e-05
S021	T241	FALSE	FALSE	0	0	1	1	none	7.56381282974999e-05
S024	T241	FALSE	FALSE	0	0	1	1	none	7.61091413735999e-05
S025	T241	FALSE	FALSE	0	0	1	1	none	8.24201738239999e-05
S026	T241	FALSE	FALSE	0	0	1	1	none	7.61168753788999e-05
S038	T241	FALSE	FALSE	0	0	1	1	none	2.16005254901e-05
S039	T241	FALSE	FALSE	0	0	1	1	none	7.61525611847999e-05
S040	T241	FALSE	FALSE	0	0	1	1	none	0.0001128306573662
S042	T241	FALSE	FALSE	0	0	1	1	none	7.62731161785999e-05
S071	T241	FALSE	FALSE	0	0	1	1	none	0.0001001473600429
S078	T241	FALSE	FALSE	0	0	1	1	none	7.61236960729999e-05
S081	T241	FALSE	FALSE	0	0	1	1	none	7.71278583935999e-05
S085	T241	FALSE	FALSE	0	0	1	1	none	0.000111299780365
S087	T241	FALSE	FALSE	0	0	1	1	none	0.0001297694055887
S093	T241	FALSE	FALSE	0	0	1	1	none	9.92496655539999e-05
S097	T241	FALSE	FALSE	0	0	1	1	none	7.93598320825999e-05
S102	T241	FALSE	FALSE	0	0	1	1	none	0.000113228513913
S106	T241	FALSE	FALSE	0	0	1	1	none	7.89082604899999e-05
S130	T241	FALSE	FALSE	0	0	1	1	none	0.0001306515074887
T009	T241	FALSE	FALSE	0	0	1	1	none	7.79131167556999e-05
T010	T241	FALSE	FALSE	0	0	1	1	none	7.90344143766999e-05
T013	T241	FALSE	FALSE	0	0	1	1	none	1.20780613267e-05
T014	T241	FALSE	FALSE	0	0	1	1	none	7.72672690266999e-05
T020	T241	FALSE	FALSE	0	0	1	1	none	2.40214124612e-05
T021	T241	FALSE	FALSE	0	0	1	1	none	7.98058608226999e-05
T028	T241	FALSE	FALSE	0	0	1	1	none	6.7849755697e-05
T035a	T241	FALSE	FALSE	0	0	1	1	none	0.0001297479497969
T035b	T241	FALSE	FALSE	0	0	1	1	none	7.79125558886999e-05
T040	T241	FALSE	FALSE	0	0	1	1	none	7.85378591635999e-05
T056	T241	FALSE	FALSE	0	0	1	1	none	8.09135273901999e-05
T059	T241	FALSE	FALSE	0	0	1	1	none	0.0001175786772044
T065	T241	FALSE	FALSE	0	0	1	1	none	1.8702336686e-05
T069	T241	FALSE	FALSE	0	0	1	1	none	0.0001286458684759
T073	T241	FALSE	FALSE	0	0	1	1	none	8.04059429495999e-05
T075	T241	FALSE	FALSE	0	0	1	1	none	9.14146112841e-05
T077	T241	FALSE	FALSE	0	0	1	1	none	8.04059429495999e-05
T087	T241	FALSE	FALSE	0	0	1	1	none	7.86437961442999e-05
T095	T241	FALSE	FALSE	0	0	1	1	none	0.0001286750593707
T099a	T241	FALSE	FALSE	0	0	1	1	none	0.00012796205682
T102	T241	FALSE	FALSE	0	0	1	1	none	0.000131245280346
T104	T241	FALSE	FALSE	0	0	1	1	none	7.01252044077e-05
T105	T241	FALSE	FALSE	0	0	1	1	none	2.05025830667e-05
T107	T241	FALSE	FALSE	0	0	1	1	none	0.0001330455267267
T126	T241	FALSE	FALSE	0	0	1	1	none	0.000125057539163
T156	T241	FALSE	FALSE	0	0	1	1	none	2.65032668722e-05
T159a	T241	FALSE	FALSE	0	0	1	1	none	7.61128703749999e-05
T182	T241	FALSE	FALSE	0	0	1	1	none	2.33697014438e-05
T188	T241	FALSE	FALSE	0	0	1	1	none	6.2441603944e-05
T192	T241	FALSE	FALSE	0	0	1	1	none	0.0001385733014524
T197	T241	FALSE	FALSE	0	0	1	1	none	2.0803618475e-05
T223	T241	FALSE	FALSE	0	0	1	1	none	2.33697014438e-05
T225	T241	FALSE	FALSE	0	0	1	1	none	2.95078039004e-05
T230	T241	FALSE	FALSE	0	0	1	1	none	7.98439603980999e-05
T232	T241	FALSE	FALSE	0	0	1	1	none	0.0001260701762849
S002	T270	FALSE	FALSE	0	0	1	1	none	9.79343621047e-05
S007	T270	FALSE	FALSE	0	0	1	1	none	0.0001013639783206
S021	T270	FALSE	FALSE	0	0	1	1	none	9.37505297862e-05
S024	T270	FALSE	FALSE	0	0	1	1	none	9.42215428623e-05
S025	T270	FALSE	FALSE	0	0	1	1	none	0.0001005325753127
S026	T270	FALSE	FALSE	0	0	1	1	none	9.42292768676e-05
S038	T270	FALSE	FALSE	0	0	1	1	none	0.0001096639575864
S039	T270	FALSE	FALSE	0	0	1	1	none	9.42649626735e-05
S040	T270	FALSE	FALSE	0	0	1	1	none	4.87194117209e-05
S042	T270	FALSE	FALSE	0	0	1	1	none	9.43855176673e-05
S071	T270	FALSE	FALSE	0	0	1	1	none	2.83231447496e-05
S078	T270	FALSE	FALSE	0	0	1	1	none	9.42360975617e-05
S081	T270	FALSE	FALSE	0	0	1	1	none	9.52402598823e-05
S085	T270	FALSE	FALSE	0	0	1	1	none	5.98747888137e-05
S087	T270	FALSE	FALSE	0	0	1	1	none	7.83444140374e-05
S093	T270	FALSE	FALSE	0	0	1	1	none	4.78246740027e-05
S097	T270	FALSE	FALSE	0	0	1	1	none	9.74722335713e-05
S102	T270	FALSE	FALSE	0	0	1	1	none	4.91172682677e-05
S106	T270	FALSE	FALSE	0	0	1	1	none	9.70206619787e-05
S130	T270	FALSE	FALSE	0	0	1	1	none	7.92265159374e-05
T009	T270	FALSE	FALSE	0	0	1	1	none	9.60255182444e-05
T010	T270	FALSE	FALSE	0	0	1	1	none	9.71468158654e-05
T013	T270	FALSE	FALSE	0	0	1	1	none	0.000118707408084
T014	T270	FALSE	FALSE	0	0	1	1	none	9.53796705154e-05
T020	T270	FALSE	FALSE	0	0	1	1	none	0.0001120848445575
T021	T270	FALSE	FALSE	0	0	1	1	none	9.79182623114e-05
T028	T270	FALSE	FALSE	0	0	1	1	none	0.0001087854107595
T035a	T270	FALSE	FALSE	0	0	1	1	none	7.83229582456e-05
T035b	T270	FALSE	FALSE	0	0	1	1	none	9.60249573774e-05
T040	T270	FALSE	FALSE	0	0	1	1	none	9.66502606523e-05
T056	T270	FALSE	FALSE	0	0	1	1	none	9.90259288788999e-05
T059	T270	FALSE	FALSE	0	0	1	1	none	5.34674315591e-05
T065	T270	FALSE	FALSE	0	0	1	1	none	0.0001097681681065
T069	T270	FALSE	FALSE	0	0	1	1	none	3.65732115428e-05
T073	T270	FALSE	FALSE	0	0	1	1	none	9.85183444383e-05
T075	T270	FALSE	FALSE	0	0	1	1	none	0.0001107271770266
T077	T270	FALSE	FALSE	0	0	1	1	none	9.85183444383e-05
T087	T270	FALSE	FALSE	0	0	1	1	none	9.6756197633e-05
T095	T270	FALSE	FALSE	0	0	1	1	none	7.72500678194e-05
T099a	T270	FALSE	FALSE	0	0	1	1	none	7.65370652687e-05
T102	T270	FALSE	FALSE	0	0	1	1	none	7.98202887947e-05
T104	T270	FALSE	FALSE	0	0	1	1	none	0.0001110608594702
T105	T270	FALSE	FALSE	0	0	1	1	none	0.0001115684144872
T107	T270	FALSE	FALSE	0	0	1	1	none	8.16205351754e-05
T126	T270	FALSE	FALSE	0	0	1	1	none	3.9962374099e-06
T156	T270	FALSE	FALSE	0	0	1	1	none	0.0001133665347147
T159a	T270	FALSE	FALSE	0	0	1	1	none	9.42252718637e-05
T182	T270	FALSE	FALSE	0	0	1	1	none	0.0001102329692863
T188	T270	FALSE	FALSE	0	0	1	1	none	0.0001033772590065
T192	T270	FALSE	FALSE	0	0	1	1	none	1.75119996993e-05
T197	T270	FALSE	FALSE	0	0	1	1	none	0.0001076668863175
T223	T270	FALSE	FALSE	0	0	1	1	none	0.0001102329692863
T225	T270	FALSE	FALSE	0	0	1	1	none	0.0001163710717429
T230	T270	FALSE	FALSE	0	0	1	1	none	9.79563618868e-05
T232	T270	TRUE	TRUE	1	0	1	1	anc	6.000821269e-07
T241	T270	FALSE	FALSE	0	0	1	1	none	0.0001272703405387
S002	T271b	FALSE	FALSE	0	0	1	1	none	6.77225275663999e-05
S007	T271b	FALSE	FALSE	0	0	1	1	none	4.83288902085e-05
S021	T271b	FALSE	FALSE	0	0	1	1	none	6.35386952479e-05
S024	T271b	FALSE	FALSE	0	0	1	1	none	6.4009708324e-05
S025	T271b	FALSE	FALSE	0	0	1	1	none	7.03207407743999e-05
S026	T271b	FALSE	FALSE	0	0	1	1	none	6.40174423293e-05
S038	T271b	FALSE	FALSE	0	0	1	1	none	1.07012566943e-05
S039	T271b	FALSE	FALSE	0	0	1	1	none	6.40531281352e-05
S040	T271b	FALSE	FALSE	0	0	1	1	none	0.0001007312243166
S042	T271b	FALSE	FALSE	0	0	1	1	none	6.4173683129e-05
S071	T271b	FALSE	FALSE	0	0	1	1	none	8.80479269932999e-05
S078	T271b	FALSE	FALSE	0	0	1	1	none	6.40242630234e-05
S081	T271b	FALSE	FALSE	0	0	1	1	none	6.5028425344e-05
S085	T271b	FALSE	FALSE	0	0	1	1	none	9.92003473153999e-05
S087	T271b	FALSE	FALSE	0	0	1	1	none	0.0001176699725391
S093	T271b	FALSE	FALSE	0	0	1	1	none	8.71502325043999e-05
S097	T271b	FALSE	FALSE	0	0	1	1	none	6.7260399033e-05
S102	T271b	FALSE	FALSE	0	0	1	1	none	0.0001011290808634
S106	T271b	FALSE	FALSE	0	0	1	1	none	6.68088274403999e-05
S130	T271b	FALSE	FALSE	0	0	1	1	none	0.0001185520744391
T009	T271b	FALSE	FALSE	0	0	1	1	none	6.58136837061e-05
T010	T271b	FALSE	FALSE	0	0	1	1	none	6.69349813270999e-05
T013	T271b	FALSE	FALSE	0	0	1	1	none	1.97447071919e-05
T014	T271b	FALSE	FALSE	0	0	1	1	none	6.51678359771e-05
T020	T271b	FALSE	FALSE	0	0	1	1	none	1.31221436654e-05
T021	T271b	FALSE	FALSE	0	0	1	1	none	6.77064277730999e-05
T028	T271b	FALSE	FALSE	0	0	1	1	none	5.57503226474e-05
T035a	T271b	FALSE	FALSE	0	0	1	1	none	0.0001176485167473
T035b	T271b	FALSE	FALSE	0	0	1	1	none	6.58131228391e-05
T040	T271b	FALSE	FALSE	0	0	1	1	none	6.6438426114e-05
T056	T271b	FALSE	FALSE	0	0	1	1	none	6.88140943406e-05
T059	T271b	FALSE	FALSE	0	0	1	1	none	0.0001054792441548
T065	T271b	FALSE	FALSE	0	0	1	1	none	1.08054672144e-05
T069	T271b	FALSE	FALSE	0	0	1	1	none	0.0001165464354263
T073	T271b	FALSE	FALSE	0	0	1	1	none	6.83065098999999e-05
T075	T271b	FALSE	FALSE	0	0	1	1	none	7.93151782345e-05
T077	T271b	FALSE	FALSE	0	0	1	1	none	6.83065098999999e-05
T087	T271b	FALSE	FALSE	0	0	1	1	none	6.65443630947e-05
T095	T271b	FALSE	FALSE	0	0	1	1	none	0.0001165756263211
T099a	T271b	FALSE	FALSE	0	0	1	1	none	0.0001158626237704
T102	T271b	FALSE	FALSE	0	0	1	1	none	0.0001191458472964
T104	T271b	FALSE	FALSE	0	0	1	1	none	5.80257713581e-05
T105	T271b	FALSE	FALSE	0	0	1	1	none	1.26057135951e-05
T107	T271b	FALSE	FALSE	0	0	1	1	none	0.0001209460936771
T126	T271b	FALSE	FALSE	0	0	1	1	none	0.0001129581061134
T156	T271b	FALSE	FALSE	0	0	1	1	none	1.01972697636e-05
T159a	T271b	FALSE	FALSE	0	0	1	1	none	6.40134373254e-05
T182	T271b	FALSE	FALSE	0	0	1	1	none	1.00701041404e-05
T188	T271b	FALSE	FALSE	0	0	1	1	none	5.03421708944e-05
T192	T271b	FALSE	FALSE	0	0	1	1	none	0.0001264738684028
T197	T271b	TRUE	TRUE	1	0	1	1	anc	6.000821269e-07
T223	T271b	FALSE	FALSE	0	0	1	1	none	1.00701041404e-05
T225	T271b	FALSE	FALSE	0	0	1	1	none	4.8006570152e-06
T230	T271b	FALSE	FALSE	0	0	1	1	none	6.77445273484999e-05
T232	T271b	FALSE	FALSE	0	0	1	1	none	0.0001139707432353
T241	T271b	FALSE	FALSE	0	0	1	1	none	2.83076396466e-05
T270	T271b	FALSE	FALSE	0	0	1	1	none	0.0001151709074891
S002	T301	FALSE	FALSE	0	0	1	1	none	0.0001011222998711
S007	T301	FALSE	FALSE	0	0	1	1	none	0.000104551916087
S021	T301	FALSE	FALSE	0	0	1	1	none	9.69384675525999e-05
S024	T301	FALSE	FALSE	0	0	1	1	none	9.74094806286999e-05
S025	T301	FALSE	FALSE	0	0	1	1	none	0.0001037205130791
S026	T301	FALSE	FALSE	0	0	1	1	none	9.7417214634e-05
S038	T301	FALSE	FALSE	0	0	1	1	none	0.0001128518953528
S039	T301	FALSE	FALSE	0	0	1	1	none	9.74529004399e-05
S040	T301	FALSE	FALSE	0	0	1	1	none	5.19073494873e-05
S042	T301	FALSE	FALSE	0	0	1	1	none	9.75734554336999e-05
S071	T301	FALSE	FALSE	0	0	1	1	none	3.1511082516e-05
S078	T301	FALSE	FALSE	0	0	1	1	none	9.74240353281e-05
S081	T301	FALSE	FALSE	0	0	1	1	none	9.84281976486999e-05
S085	T301	FALSE	FALSE	0	0	1	1	none	6.30627265801e-05
S087	T301	FALSE	FALSE	0	0	1	1	none	8.15323518038e-05
S093	T301	FALSE	FALSE	0	0	1	1	none	5.10126117691e-05
S097	T301	FALSE	FALSE	0	0	1	1	none	0.0001006601713377
S102	T301	FALSE	FALSE	0	0	1	1	none	5.23052060341e-05
S106	T301	FALSE	FALSE	0	0	1	1	none	0.0001002085997451
S130	T301	FALSE	FALSE	0	0	1	1	none	8.24144537038e-05
T009	T301	FALSE	FALSE	0	0	1	1	none	9.92134560107999e-05
T010	T301	FALSE	FALSE	0	0	1	1	none	0.0001003347536318
T013	T301	FALSE	FALSE	0	0	1	1	none	0.0001218953458504
T014	T301	FALSE	FALSE	0	0	1	1	none	9.85676082818e-05
T020	T301	FALSE	FALSE	0	0	1	1	none	0.0001152727823239
T021	T301	FALSE	FALSE	0	0	1	1	none	0.0001011062000778
T028	T301	FALSE	FALSE	0	0	1	1	none	0.0001119733485259
T035a	T301	FALSE	FALSE	0	0	1	1	none	8.1510896012e-05
T035b	T301	FALSE	FALSE	0	0	1	1	none	9.92128951437999e-05
T040	T301	FALSE	FALSE	0	0	1	1	none	9.98381984186999e-05
T056	T301	FALSE	FALSE	0	0	1	1	none	0.0001022138666453
T059	T301	FALSE	FALSE	0	0	1	1	none	5.66553693255e-05
T065	T301	FALSE	FALSE	0	0	1	1	none	0.0001129561058729
T069	T301	FALSE	FALSE	0	0	1	1	none	3.97611493092e-05
T073	T301	FALSE	FALSE	0	0	1	1	none	0.0001017062822047
T075	T301	FALSE	FALSE	0	0	1	1	none	0.000113915114793
T077	T301	FALSE	FALSE	0	0	1	1	none	0.0001017062822047
T087	T301	FALSE	FALSE	0	0	1	1	none	9.99441353993999e-05
T095	T301	FALSE	FALSE	0	0	1	1	none	8.04380055858e-05
T099a	T301	FALSE	FALSE	0	0	1	1	none	7.97250030351e-05
T102	T301	FALSE	FALSE	0	0	1	1	none	8.30082265611e-05
T104	T301	FALSE	FALSE	0	0	1	1	none	0.0001142487972366
T105	T301	FALSE	FALSE	0	0	1	1	none	0.0001147563522536
T107	T301	FALSE	FALSE	0	0	1	1	none	8.48084729418e-05
T126	T301	FALSE	FALSE	1	0	1	1	anc	4.2005748883e-06
T156	T301	FALSE	FALSE	0	0	1	1	none	0.0001165544724811
T159a	T301	FALSE	FALSE	0	0	1	1	none	9.74132096301e-05
T182	T301	FALSE	FALSE	0	0	1	1	none	0.0001134209070527
T188	T301	FALSE	FALSE	0	0	1	1	none	0.0001065651967729
T192	T301	FALSE	FALSE	0	0	1	1	none	1.89165014315e-05
T197	T301	FALSE	FALSE	0	0	1	1	none	0.0001108548240839
T223	T301	FALSE	FALSE	0	0	1	1	none	0.0001134209070527
T225	T301	FALSE	FALSE	0	0	1	1	none	0.0001195590095093
T230	T301	FALSE	FALSE	0	0	1	1	none	0.0001011442996532
T232	T301	FALSE	FALSE	0	0	1	1	none	8.1968122982e-06
T241	T301	FALSE	FALSE	0	0	1	1	none	0.0001304582783051
T270	T301	FALSE	FALSE	0	0	1	1	none	9.396976552e-06
T271b	T301	FALSE	FALSE	0	0	1	1	none	0.0001183588452555
S002	T303	FALSE	FALSE	0	0	1	1	none	0.0001081436373235
S007	T303	FALSE	FALSE	0	0	1	1	none	0.0001115732535394
S021	T303	FALSE	FALSE	0	0	1	1	none	0.000103959805005
S024	T303	FALSE	FALSE	0	0	1	1	none	0.0001044308180811
S025	T303	FALSE	FALSE	0	0	1	1	none	0.0001107418505315
S026	T303	FALSE	FALSE	0	0	1	1	none	0.0001044385520864
S038	T303	FALSE	FALSE	0	0	1	1	none	0.0001198732328052
S039	T303	FALSE	FALSE	0	0	1	1	none	0.0001044742378923
S040	T303	FALSE	FALSE	0	0	1	1	none	5.89286869397e-05
S042	T303	FALSE	FALSE	0	0	1	1	none	0.0001045947928861
S071	T303	FALSE	FALSE	0	0	1	1	none	3.85324199684e-05
S078	T303	FALSE	FALSE	0	0	1	1	none	0.0001044453727805
S081	T303	FALSE	FALSE	0	0	1	1	none	0.0001054495351011
S085	T303	FALSE	FALSE	0	0	1	1	none	7.00840640325e-05
S087	T303	FALSE	FALSE	0	0	1	1	none	8.85536892562e-05
S093	T303	FALSE	FALSE	0	0	1	1	none	5.80339492215e-05
S097	T303	FALSE	FALSE	0	0	1	1	none	0.0001076815087901
S102	T303	FALSE	FALSE	0	0	1	1	none	5.93265434865e-05
S106	T303	FALSE	FALSE	0	0	1	1	none	0.0001072299371975
S130	T303	FALSE	FALSE	0	0	1	1	none	8.94357911562e-05
T009	T303	FALSE	FALSE	0	0	1	1	none	0.0001062347934632
T010	T303	FALSE	FALSE	0	0	1	1	none	0.0001073560910842
T013	T303	FALSE	FALSE	0	0	1	1	none	0.0001289166833028
T014	T303	FALSE	FALSE	0	0	1	1	none	0.0001055889457342
T020	T303	FALSE	FALSE	0	0	1	1	none	0.0001222941197763
T021	T303	FALSE	FALSE	0	0	1	1	none	0.0001081275375302
T028	T303	FALSE	FALSE	0	0	1	1	none	0.0001189946859783
T035a	T303	FALSE	FALSE	0	0	1	1	none	8.85322334644e-05
T035b	T303	FALSE	FALSE	0	0	1	1	none	0.0001062342325962
T040	T303	FALSE	FALSE	0	0	1	1	none	0.0001068595358711
T056	T303	FALSE	FALSE	0	0	1	1	none	0.0001092352040977
T059	T303	FALSE	FALSE	0	0	1	1	none	6.36767067779e-05
T065	T303	FALSE	FALSE	0	0	1	1	none	0.0001199774433253
T069	T303	FALSE	FALSE	0	0	1	1	none	4.67824867616e-05
T073	T303	FALSE	FALSE	0	0	1	1	none	0.0001087276196571
T075	T303	FALSE	FALSE	0	0	1	1	none	0.0001209364522454
T077	T303	FALSE	FALSE	0	0	1	1	none	0.0001087276196571
T087	T303	FALSE	FALSE	0	0	1	1	none	0.0001069654728518
T095	T303	FALSE	FALSE	0	0	1	1	none	8.74593430382e-05
T099a	T303	FALSE	FALSE	0	0	1	1	none	8.67463404875e-05
T102	T303	FALSE	FALSE	0	0	1	1	none	9.00295640135e-05
T104	T303	FALSE	FALSE	0	0	1	1	none	0.000121270134689
T105	T303	FALSE	FALSE	0	0	1	1	none	0.000121777689706
T107	T303	FALSE	FALSE	0	0	1	1	none	9.18298103942e-05
T126	T303	FALSE	FALSE	1	0	1	1	anc	5.2210910717e-06
T156	T303	FALSE	FALSE	0	0	1	1	none	0.0001235758099335
T159a	T303	FALSE	FALSE	0	0	1	1	none	0.0001044345470825
T182	T303	FALSE	FALSE	0	0	1	1	none	0.0001204422445051
T188	T303	FALSE	FALSE	0	0	1	1	none	0.0001135865342253
T192	T303	FALSE	FALSE	0	0	1	1	none	1.99370176149e-05
T197	T303	FALSE	FALSE	0	0	1	1	none	0.0001178761615363
T223	T303	FALSE	FALSE	0	0	1	1	none	0.0001204422445051
T225	T303	FALSE	FALSE	0	0	1	1	none	0.0001265803469617
T230	T303	FALSE	FALSE	0	0	1	1	none	0.0001081656371056
T232	T303	FALSE	FALSE	0	0	1	1	none	1.52181497506e-05
T241	T303	FALSE	FALSE	0	0	1	1	none	0.0001374796157575
T270	T303	FALSE	FALSE	0	0	1	1	none	1.64183140044e-05
T271b	T303	FALSE	FALSE	0	0	1	1	none	0.0001253801827079
T301	T303	FALSE	FALSE	0	0	1	1	none	1.78228157366e-05
S002	T322	FALSE	FALSE	0	0	1	1	none	7.44212214738999e-05
S007	T322	FALSE	FALSE	0	0	1	1	none	5.5027584116e-05
S021	T322	FALSE	FALSE	0	0	1	1	none	7.02373891554e-05
S024	T322	FALSE	FALSE	0	0	1	1	none	7.07084022315e-05
S025	T322	FALSE	FALSE	0	0	1	1	none	7.70194346818999e-05
S026	T322	FALSE	FALSE	0	0	1	1	none	7.07161362368e-05
S038	T322	FALSE	FALSE	0	0	1	1	none	1.6199786348e-05
S039	T322	FALSE	FALSE	0	0	1	1	none	7.07518220427e-05
S040	T322	FALSE	FALSE	0	0	1	1	none	0.0001074299182241
S042	T322	FALSE	FALSE	0	0	1	1	none	7.08723770365e-05
S071	T322	FALSE	FALSE	0	0	1	1	none	9.47466209007999e-05
S078	T322	FALSE	FALSE	0	0	1	1	none	7.07229569308999e-05
S081	T322	FALSE	FALSE	0	0	1	1	none	7.17271192515e-05
S085	T322	FALSE	FALSE	0	0	1	1	none	0.0001058990412229
S087	T322	FALSE	FALSE	0	0	1	1	none	0.0001243686664466
S093	T322	FALSE	FALSE	0	0	1	1	none	9.38489264118999e-05
S097	T322	FALSE	FALSE	0	0	1	1	none	7.39590929404999e-05
S102	T322	FALSE	FALSE	0	0	1	1	none	0.0001078277747709
S106	T322	FALSE	FALSE	0	0	1	1	none	7.35075213478999e-05
S130	T322	FALSE	FALSE	0	0	1	1	none	0.0001252507683466
T009	T322	FALSE	FALSE	0	0	1	1	none	7.25123776135999e-05
T010	T322	FALSE	FALSE	0	0	1	1	none	7.36336752345999e-05
T013	T322	FALSE	FALSE	0	0	1	1	none	6.6773221846e-06
T014	T322	FALSE	FALSE	0	0	1	1	none	7.18665298845999e-05
T020	T322	FALSE	FALSE	0	0	1	1	none	1.86206733191e-05
T021	T322	FALSE	FALSE	0	0	1	1	none	7.44051216806e-05
T028	T322	FALSE	FALSE	0	0	1	1	none	6.24490165549e-05
T035a	T322	FALSE	FALSE	0	0	1	1	none	0.0001243472106548
T035b	T322	FALSE	FALSE	0	0	1	1	none	7.25118167465999e-05
T040	T322	FALSE	FALSE	0	0	1	1	none	7.31371200214999e-05
T056	T322	FALSE	FALSE	0	0	1	1	none	7.55127882480999e-05
T059	T322	FALSE	FALSE	0	0	1	1	none	0.0001121779380623
T065	T322	FALSE	FALSE	0	0	1	1	none	1.33015975439e-05
T069	T322	FALSE	FALSE	0	0	1	1	none	0.0001232451293338
T073	T322	FALSE	FALSE	0	0	1	1	none	7.50052038074999e-05
T075	T322	FALSE	FALSE	0	0	1	1	none	8.6013872142e-05
T077	T322	FALSE	FALSE	0	0	1	1	none	7.50052038074999e-05
T087	T322	FALSE	FALSE	0	0	1	1	none	7.32430570021999e-05
T095	T322	FALSE	FALSE	0	0	1	1	none	0.0001232743202286
T099a	T322	FALSE	FALSE	0	0	1	1	none	0.0001225613176779
T102	T322	FALSE	FALSE	0	0	1	1	none	0.0001258445412039
T104	T322	FALSE	FALSE	0	0	1	1	none	6.47244652656e-05
T105	T322	FALSE	FALSE	0	0	1	1	none	1.51018439246e-05
T107	T322	FALSE	FALSE	0	0	1	1	none	0.0001276447875846
T126	T322	FALSE	FALSE	0	0	1	1	none	0.0001196568000209
T156	T322	FALSE	FALSE	0	0	1	1	none	2.11025277301e-05
T159a	T322	FALSE	FALSE	0	0	1	1	none	7.07121312329e-05
T182	T322	FALSE	FALSE	0	0	1	1	none	1.79689623017e-05
T188	T322	FALSE	FALSE	0	0	1	1	none	5.70408648019e-05
T192	T322	FALSE	FALSE	0	0	1	1	none	0.0001331725623103
T197	T322	FALSE	FALSE	0	0	1	1	none	1.54028793329e-05
T223	T322	FALSE	FALSE	0	0	1	1	none	1.79689623017e-05
T225	T322	FALSE	FALSE	0	0	1	1	none	2.41070647583e-05
T230	T322	FALSE	FALSE	0	0	1	1	none	7.44432212559999e-05
T232	T322	FALSE	FALSE	0	0	1	1	none	0.0001206694371428
T241	T322	FALSE	FALSE	0	0	1	1	none	7.8010676497e-06
T270	T322	FALSE	FALSE	0	0	1	1	none	0.0001218696013966
T271b	T322	FALSE	FALSE	0	0	1	1	none	2.29069005045e-05
T301	T322	FALSE	FALSE	0	0	1	1	none	0.000125057539163
T303	T322	FALSE	FALSE	0	0	1	1	none	0.0001320788766154
S002	T327b	FALSE	FALSE	0	0	1	1	none	9.66027242886e-05
S007	T327b	FALSE	FALSE	0	0	1	1	none	0.0001000323405045
S021	T327b	FALSE	FALSE	0	0	1	1	none	9.24188919701e-05
S024	T327b	FALSE	FALSE	0	0	1	1	none	9.28899050462e-05
S025	T327b	FALSE	FALSE	0	0	1	1	none	9.92009374966e-05
S026	T327b	FALSE	FALSE	0	0	1	1	none	9.28976390515e-05
S038	T327b	FALSE	FALSE	0	0	1	1	none	0.0001083323197703
S039	T327b	FALSE	FALSE	0	0	1	1	none	9.29333248574e-05
S040	T327b	FALSE	FALSE	0	0	1	1	none	4.73877739048e-05
S042	T327b	FALSE	FALSE	0	0	1	1	none	9.30538798512e-05
S071	T327b	FALSE	FALSE	0	0	1	1	none	2.69915069335e-05
S078	T327b	FALSE	FALSE	0	0	1	1	none	9.29044597456e-05
S081	T327b	FALSE	FALSE	0	0	1	1	none	9.39086220662e-05
S085	T327b	FALSE	FALSE	0	0	1	1	none	5.85431509976e-05
S087	T327b	FALSE	FALSE	0	0	1	1	none	7.70127762213e-05
S093	T327b	FALSE	FALSE	0	0	1	1	none	4.64930361866e-05
S097	T327b	FALSE	FALSE	0	0	1	1	none	9.61405957552e-05
S102	T327b	FALSE	FALSE	0	0	1	1	none	4.77856304516e-05
S106	T327b	FALSE	FALSE	0	0	1	1	none	9.56890241626e-05
S130	T327b	FALSE	FALSE	0	0	1	1	none	7.78948781213e-05
T009	T327b	FALSE	FALSE	0	0	1	1	none	9.46938804283e-05
T010	T327b	FALSE	FALSE	0	0	1	1	none	9.58151780493e-05
T013	T327b	FALSE	FALSE	0	0	1	1	none	0.0001173757702679
T014	T327b	FALSE	FALSE	0	0	1	1	none	9.40480326993e-05
T020	T327b	FALSE	FALSE	0	0	1	1	none	0.0001107532067414
T021	T327b	FALSE	FALSE	0	0	1	1	none	9.65866244953e-05
T028	T327b	FALSE	FALSE	0	0	1	1	none	0.0001074537729434
T035a	T327b	FALSE	FALSE	0	0	1	1	none	7.69913204295e-05
T035b	T327b	FALSE	FALSE	0	0	1	1	none	9.46933195613e-05
T040	T327b	FALSE	FALSE	0	0	1	1	none	9.53186228362e-05
T056	T327b	FALSE	FALSE	0	0	1	1	none	9.76942910627999e-05
T059	T327b	FALSE	FALSE	0	0	1	1	none	5.2135793743e-05
T065	T327b	FALSE	FALSE	0	0	1	1	none	0.0001084365302904
T069	T327b	FALSE	FALSE	0	0	1	1	none	5.42898511127e-05
T073	T327b	FALSE	FALSE	0	0	1	1	none	9.71867066221999e-05
T075	T327b	FALSE	FALSE	0	0	1	1	none	0.0001093955392105
T077	T327b	FALSE	FALSE	0	0	1	1	none	9.71867066221999e-05
T087	T327b	FALSE	FALSE	0	0	1	1	none	9.54245598168999e-05
T095	T327b	FALSE	FALSE	0	0	1	1	none	7.59184300033e-05
T099a	T327b	FALSE	FALSE	0	0	1	1	none	7.52054274526e-05
T102	T327b	FALSE	FALSE	0	0	1	1	none	7.84886509786e-05
T104	T327b	FALSE	FALSE	0	0	1	1	none	0.0001097292216541
T105	T327b	FALSE	FALSE	0	0	1	1	none	0.0001102367766711
T107	T327b	FALSE	FALSE	0	0	1	1	none	8.02888973593e-05
T126	T327b	FALSE	FALSE	0	0	1	1	none	5.07015217998e-05
T156	T327b	FALSE	FALSE	0	0	1	1	none	0.0001120348968986
T159a	T327b	FALSE	FALSE	0	0	1	1	none	9.28936340476e-05
T182	T327b	FALSE	FALSE	0	0	1	1	none	0.0001089013314702
T188	T327b	FALSE	FALSE	0	0	1	1	none	0.0001020456211904
T192	T327b	FALSE	FALSE	0	0	1	1	none	6.42172840892e-05
T197	T327b	FALSE	FALSE	0	0	1	1	none	0.0001063352485014
T223	T327b	FALSE	FALSE	0	0	1	1	none	0.0001089013314702
T225	T327b	FALSE	FALSE	0	0	1	1	none	0.0001150394339268
T230	T327b	FALSE	FALSE	0	0	1	1	none	9.66247240707e-05
T232	T327b	FALSE	FALSE	0	0	1	1	none	5.17141589217e-05
T241	T327b	FALSE	FALSE	0	0	1	1	none	0.0001259387027226
T270	T327b	FALSE	FALSE	0	0	1	1	none	5.29143231755e-05
T271b	T327b	FALSE	FALSE	0	0	1	1	none	0.000113839269673
T301	T327b	FALSE	FALSE	0	0	1	1	none	5.61022609419e-05
T303	T327b	FALSE	FALSE	0	0	1	1	none	6.31235983943e-05
T322	T327b	FALSE	FALSE	0	0	1	1	none	0.0001205379635805
S002	T330	TRUE	TRUE	0	0	1	1	none	9.37830893989e-05
S007	T330	TRUE	TRUE	0	0	1	1	none	9.72127056148e-05
S021	T330	TRUE	TRUE	0	0	1	1	none	8.95992570804e-05
S024	T330	TRUE	TRUE	0	0	1	1	none	9.00702701565e-05
S025	T330	TRUE	TRUE	0	0	1	1	none	9.63813026069e-05
S026	T330	TRUE	TRUE	0	0	1	1	none	9.00780041618e-05
S038	T330	TRUE	TRUE	0	0	1	1	none	0.0001055126848806
S039	T330	TRUE	TRUE	0	0	1	1	none	9.01136899677e-05
S040	T330	TRUE	TRUE	0	0	1	1	none	4.45681390151e-05
S042	T330	TRUE	TRUE	0	0	1	1	none	9.02342449615e-05
S071	T330	TRUE	TRUE	0	0	1	1	none	2.41718720438e-05
S078	T330	TRUE	TRUE	0	0	1	1	none	9.00848248559e-05
S081	T330	TRUE	TRUE	0	0	1	1	none	9.10889871765e-05
S085	T330	TRUE	TRUE	0	0	1	1	none	5.57235161079e-05
S087	T330	TRUE	TRUE	0	0	1	1	none	7.41931413316e-05
S093	T330	TRUE	TRUE	0	0	1	1	none	4.36734012969e-05
S097	T330	TRUE	TRUE	0	0	1	1	none	9.33209608655e-05
S102	T330	TRUE	TRUE	0	0	1	1	none	4.49659955619e-05
S106	T330	TRUE	TRUE	0	0	1	1	none	9.28693892729e-05
S130	T330	TRUE	TRUE	0	0	1	1	none	7.50752432316e-05
T009	T330	FALSE	FALSE	0	0	1	1	none	9.18742455386e-05
T010	T330	FALSE	FALSE	0	0	1	1	none	9.29955431596e-05
T013	T330	FALSE	FALSE	0	0	1	1	none	0.0001145561353782
T014	T330	TRUE	TRUE	0	0	1	1	none	9.12283978096e-05
T020	T330	TRUE	TRUE	0	0	1	1	none	0.0001079335718517
T021	T330	FALSE	FALSE	0	0	1	1	none	9.37669896056e-05
T028	T330	TRUE	TRUE	0	0	1	1	none	0.0001046341380537
T035a	T330	TRUE	TRUE	0	0	1	1	none	7.41716855398e-05
T035b	T330	FALSE	FALSE	0	0	1	1	none	9.18736846716e-05
T040	T330	TRUE	TRUE	0	0	1	1	none	9.24989879465e-05
T056	T330	FALSE	FALSE	0	0	1	1	none	9.48746561731e-05
T059	T330	TRUE	TRUE	0	0	1	1	none	4.93161588533e-05
T065	T330	TRUE	TRUE	0	0	1	1	none	0.0001056168954007
T069	T330	TRUE	TRUE	0	0	1	1	none	5.1470216223e-05
T073	T330	FALSE	FALSE	0	0	1	1	none	9.43670717325e-05
T075	T330	TRUE	TRUE	0	0	1	1	none	0.0001065759043208
T077	T330	FALSE	FALSE	0	0	1	1	none	9.43670717325e-05
T087	T330	FALSE	FALSE	0	0	1	1	none	9.26049249272e-05
T095	T330	TRUE	TRUE	0	0	1	1	none	7.30987951136e-05
T099a	T330	TRUE	TRUE	0	0	1	1	none	7.23857925629e-05
T102	T330	FALSE	FALSE	0	0	1	1	none	7.56690160889e-05
T104	T330	FALSE	FALSE	0	0	1	1	none	0.0001069095867644
T105	T330	FALSE	FALSE	0	0	1	1	none	0.0001074171417814
T107	T330	FALSE	FALSE	0	0	1	1	none	7.74692624696e-05
T126	T330	TRUE	TRUE	0	0	1	1	none	4.78818869101e-05
T156	T330	FALSE	FALSE	0	0	1	1	none	0.0001092152620089
T159a	T330	TRUE	TRUE	0	0	1	1	none	9.00739991579e-05
T182	T330	FALSE	FALSE	0	0	1	1	none	0.0001060816965805
T188	T330	TRUE	TRUE	0	0	1	1	none	9.92259863007e-05
T192	T330	FALSE	FALSE	0	0	1	1	none	6.13976491995e-05
T197	T330	TRUE	TRUE	0	0	1	1	none	0.0001035156136117
T223	T330	FALSE	FALSE	0	0	1	1	none	0.0001060816965805
T225	T330	FALSE	FALSE	0	0	1	1	none	0.0001122197990371
T230	T330	FALSE	FALSE	0	0	1	1	none	9.3805089181e-05
T232	T330	TRUE	TRUE	0	0	1	1	none	4.8894524032e-05
T241	T330	FALSE	FALSE	0	0	1	1	none	0.0001231190678329
T270	T330	FALSE	FALSE	0	0	1	1	none	5.00946882858e-05
T271b	T330	FALSE	FALSE	0	0	1	1	none	0.0001110196347833
T301	T330	FALSE	FALSE	0	0	1	1	none	5.32826260522e-05
T303	T330	FALSE	FALSE	0	0	1	1	none	6.03039635046e-05
T322	T330	FALSE	FALSE	0	0	1	1	none	0.0001177183286908
T327b	T330	TRUE	TRUE	0	1	1	1	desc	6.000821269e-07
S002	T335	FALSE	FALSE	0	0	1	1	none	0.0001013041764225
S007	T335	FALSE	FALSE	0	0	1	1	none	0.0001047337926384
S021	T335	FALSE	FALSE	0	0	1	1	none	9.7120344104e-05
S024	T335	FALSE	FALSE	0	0	1	1	none	9.75913571801e-05
S025	T335	FALSE	FALSE	0	0	1	1	none	0.0001039023896305
S026	T335	FALSE	FALSE	0	0	1	1	none	9.75990911854e-05
S038	T335	FALSE	FALSE	0	0	1	1	none	0.0001130337719042
S039	T335	FALSE	FALSE	0	0	1	1	none	9.76347769913e-05
S040	T335	FALSE	FALSE	0	0	1	1	none	5.20892260387e-05
S042	T335	FALSE	FALSE	0	0	1	1	none	9.77553319851e-05
S071	T335	FALSE	FALSE	0	0	1	1	none	3.16929590674e-05
S078	T335	FALSE	FALSE	0	0	1	1	none	9.76059118795e-05
S081	T335	FALSE	FALSE	0	0	1	1	none	9.86100742001e-05
S085	T335	FALSE	FALSE	0	0	1	1	none	6.32446031315e-05
S087	T335	FALSE	FALSE	0	0	1	1	none	8.17142283552e-05
S093	T335	FALSE	FALSE	0	0	1	1	none	5.11944883205e-05
S097	T335	FALSE	FALSE	0	0	1	1	none	0.0001008420478891
S102	T335	FALSE	FALSE	0	0	1	1	none	5.24870825855e-05
S106	T335	FALSE	FALSE	0	0	1	1	none	0.0001003904762965
S130	T335	FALSE	FALSE	0	0	1	1	none	8.25963302552e-05
T009	T335	FALSE	FALSE	0	0	1	1	none	9.93953325622e-05
T010	T335	FALSE	FALSE	0	0	1	1	none	0.0001005166301832
T013	T335	FALSE	FALSE	0	0	1	1	none	0.0001220772224018
T014	T335	FALSE	FALSE	0	0	1	1	none	9.87494848332e-05
T020	T335	FALSE	FALSE	0	0	1	1	none	0.0001154546588753
T021	T335	FALSE	FALSE	0	0	1	1	none	0.0001012880766292
T028	T335	FALSE	FALSE	0	0	1	1	none	0.0001121552250773
T035a	T335	FALSE	FALSE	0	0	1	1	none	8.16927725634e-05
T035b	T335	FALSE	FALSE	0	0	1	1	none	9.93947716952e-05
T040	T335	FALSE	FALSE	0	0	1	1	none	0.0001000200749701
T056	T335	FALSE	FALSE	0	0	1	1	none	0.0001023957431967
T059	T335	FALSE	FALSE	0	0	1	1	none	5.68372458769e-05
T065	T335	FALSE	FALSE	0	0	1	1	none	0.0001131379824243
T069	T335	FALSE	FALSE	0	0	1	1	none	3.99430258606e-05
T073	T335	FALSE	FALSE	0	0	1	1	none	0.0001018881587561
T075	T335	FALSE	FALSE	0	0	1	1	none	0.0001140969913444
T077	T335	FALSE	FALSE	0	0	1	1	none	0.0001018881587561
T087	T335	FALSE	FALSE	0	0	1	1	none	0.0001001260119508
T095	T335	FALSE	FALSE	0	0	1	1	none	8.06198821372e-05
T099a	T335	FALSE	FALSE	0	0	1	1	none	7.99068795865e-05
T102	T335	FALSE	FALSE	0	0	1	1	none	8.31901031125e-05
T104	T335	FALSE	FALSE	0	0	1	1	none	0.000114430673788
T105	T335	FALSE	FALSE	0	0	1	1	none	0.000114938228805
T107	T335	FALSE	FALSE	0	0	1	1	none	8.49903494932e-05
T126	T335	TRUE	TRUE	1	0	1	1	anc	6.000821269e-07
T156	T335	FALSE	FALSE	0	0	1	1	none	0.0001167363490325
[truncated: 1,161 more rows]
