# Supplementary material for: Improved characterisation of MRSA transmission using within-host bacterial sequence diversity
Source: eLife. 2019 Oct 8;8:e46402. doi: 10.7554/eLife.46402 (PMC6954020; doi:10.7554/eLife.46402)
Supplement: Figure 9—source data 1. [file elife-46402-fig9-data1.zip › Figure 9-source data 1/classifications/Classification_Posterior_ds_10percol_52.csv]

host.1	host.2	adjacent	contiguous	paths12	paths21	nodes1	nodes2	path.classification	min.distance.between.subgraphs
S002	S007	TRUE	TRUE	0	0	1	1	none	5.18248910842e-05
S002	S021	TRUE	TRUE	0	0	1	1	none	9.6127814438e-06
S007	S021	TRUE	TRUE	0	0	1	1	none	5.39318859742e-05
S002	S024	TRUE	TRUE	0	0	1	1	none	9.6127814438e-06
S007	S024	TRUE	TRUE	0	0	1	1	none	5.39318859742e-05
S021	S024	TRUE	TRUE	0	0	1	1	none	2.4425603412e-06
S002	S025	TRUE	TRUE	0	0	1	1	none	2.15504801439e-05
S007	S025	TRUE	TRUE	0	0	1	1	none	6.17366280503e-05
S021	S025	TRUE	TRUE	0	0	1	1	none	2.36574750339e-05
S024	S025	TRUE	TRUE	0	0	1	1	none	2.36574750339e-05
S002	S026	TRUE	TRUE	0	0	1	1	none	1.45416569549e-05
S007	S026	TRUE	TRUE	0	0	1	1	none	5.47278048613e-05
S021	S026	TRUE	TRUE	0	0	1	1	none	1.66486518449e-05
S024	S026	TRUE	TRUE	0	0	1	1	none	1.66486518449e-05
S025	S026	TRUE	TRUE	0	0	1	1	none	1.9803494017e-05
S002	S038	TRUE	TRUE	0	0	1	1	none	5.50494383501e-05
S007	S038	TRUE	TRUE	0	0	1	1	none	4.00641131459e-05
S021	S038	TRUE	TRUE	0	0	1	1	none	5.71564332401e-05
S024	S038	TRUE	TRUE	0	0	1	1	none	5.71564332401e-05
S025	S038	TRUE	TRUE	0	0	1	1	none	6.49611753162e-05
S026	S038	TRUE	TRUE	0	0	1	1	none	5.79523521272e-05
S002	S039	TRUE	TRUE	0	0	1	1	none	1.12282264495e-05
S007	S039	TRUE	TRUE	0	0	1	1	none	5.55473309799e-05
S021	S039	TRUE	TRUE	0	0	1	1	none	2.8367251763e-06
S024	S039	TRUE	TRUE	0	0	1	1	none	4.0580053469e-06
S025	S039	TRUE	TRUE	0	0	1	1	none	2.52729200396e-05
S026	S039	TRUE	TRUE	0	0	1	1	none	1.82640968506e-05
S038	S039	TRUE	TRUE	0	0	1	1	none	5.87718782458e-05
S002	S040	TRUE	TRUE	0	0	1	1	none	9.59550121648e-05
S007	S040	TRUE	TRUE	0	0	1	1	none	0.0001085519415512
S021	S040	TRUE	TRUE	0	0	1	1	none	9.80620070548e-05
S024	S040	TRUE	TRUE	0	0	1	1	none	9.80620070548e-05
S025	S040	TRUE	TRUE	0	0	1	1	none	0.0001058667491309
S026	S040	TRUE	TRUE	0	0	1	1	none	9.88579259419e-05
S038	S040	TRUE	TRUE	0	0	1	1	none	0.0001117764888171
S039	S040	TRUE	TRUE	0	0	1	1	none	9.96774520605e-05
S002	S042	TRUE	TRUE	0	0	1	1	none	9.0021413585e-06
S007	S042	TRUE	TRUE	0	0	1	1	none	5.33212458889e-05
S021	S042	TRUE	TRUE	0	0	1	1	none	3.0532004265e-06
S024	S042	TRUE	TRUE	0	0	1	1	none	3.0532004265e-06
S025	S042	TRUE	TRUE	0	0	1	1	none	2.30468349486e-05
S026	S042	TRUE	TRUE	0	0	1	1	none	1.60380117596e-05
S038	S042	TRUE	TRUE	0	0	1	1	none	5.65457931548e-05
S039	S042	TRUE	TRUE	0	0	1	1	none	4.6686454322e-06
S040	S042	TRUE	TRUE	0	0	1	1	none	9.74513669695e-05
S002	S071	TRUE	TRUE	0	0	1	1	none	7.84000825692e-05
S007	S071	TRUE	TRUE	0	0	1	1	none	9.09970119556e-05
S021	S071	TRUE	TRUE	0	0	1	1	none	8.05070774592e-05
S024	S071	TRUE	TRUE	0	0	1	1	none	8.05070774592e-05
S025	S071	TRUE	TRUE	0	0	1	1	none	8.83118195353e-05
S026	S071	TRUE	TRUE	0	0	1	1	none	8.13029963463e-05
S038	S071	TRUE	TRUE	0	0	1	1	none	9.42215592215e-05
S039	S071	TRUE	TRUE	0	0	1	1	none	8.21225224649e-05
S040	S071	TRUE	TRUE	0	0	1	1	none	2.50008061162e-05
S042	S071	TRUE	TRUE	0	0	1	1	none	7.98964373739e-05
S002	S078	TRUE	TRUE	0	0	1	1	none	9.7435313419e-06
S007	S078	TRUE	TRUE	0	0	1	1	none	5.40626358723e-05
S021	S078	TRUE	TRUE	0	0	1	1	none	5.9822889639e-06
S024	S078	TRUE	TRUE	0	0	1	1	none	5.9822889639e-06
S025	S078	TRUE	TRUE	0	0	1	1	none	2.3788224932e-05
S026	S078	TRUE	TRUE	0	0	1	1	none	1.6779401743e-05
S038	S078	TRUE	TRUE	0	0	1	1	none	5.72871831382e-05
S039	S078	TRUE	TRUE	0	0	1	1	none	7.5977339696e-06
S040	S078	TRUE	TRUE	0	0	1	1	none	9.81927569529e-05
S042	S078	TRUE	TRUE	0	0	1	1	none	5.3716488786e-06
S071	S078	TRUE	TRUE	0	0	1	1	none	8.06378273573e-05
S002	S081	TRUE	TRUE	0	0	1	1	none	1.02234215291e-05
S007	S081	TRUE	TRUE	0	0	1	1	none	5.45425260595e-05
S021	S081	TRUE	TRUE	0	0	1	1	none	3.0532004265e-06
S024	S081	TRUE	TRUE	0	0	1	1	none	1.8319202559e-06
S025	S081	TRUE	TRUE	0	0	1	1	none	2.42681151192e-05
S026	S081	TRUE	TRUE	0	0	1	1	none	1.72592919302e-05
S038	S081	TRUE	TRUE	0	0	1	1	none	5.77670733254e-05
S039	S081	TRUE	TRUE	0	0	1	1	none	4.6686454322e-06
S040	S081	TRUE	TRUE	0	0	1	1	none	9.86726471401e-05
S042	S081	TRUE	TRUE	0	0	1	1	none	3.6638405118e-06
S071	S081	TRUE	TRUE	0	0	1	1	none	8.11177175445e-05
S078	S081	TRUE	TRUE	0	0	1	1	none	6.5929290492e-06
S002	S085	TRUE	TRUE	0	0	1	1	none	8.01494844559e-05
S007	S085	TRUE	TRUE	0	0	1	1	none	9.27464138423e-05
S021	S085	TRUE	TRUE	0	0	1	1	none	8.22564793459e-05
S024	S085	TRUE	TRUE	0	0	1	1	none	8.22564793459e-05
S025	S085	TRUE	TRUE	0	0	1	1	none	9.0061221422e-05
S026	S085	TRUE	TRUE	0	0	1	1	none	8.3052398233e-05
S038	S085	TRUE	TRUE	0	0	1	1	none	9.59709611082e-05
S039	S085	TRUE	TRUE	0	0	1	1	none	8.38719243516e-05
S040	S085	TRUE	TRUE	0	0	1	1	none	5.20106962629e-05
S042	S085	TRUE	TRUE	0	0	1	1	none	8.16458392606e-05
S071	S085	TRUE	TRUE	0	0	1	1	none	3.44557666673e-05
S078	S085	TRUE	TRUE	0	0	1	1	none	8.2387229244e-05
S081	S085	TRUE	TRUE	0	0	1	1	none	8.28671194312e-05
S002	S087	TRUE	TRUE	0	0	1	1	none	9.76575332505e-05
S007	S087	TRUE	TRUE	0	0	1	1	none	0.0001102544626369
S021	S087	TRUE	TRUE	0	0	1	1	none	9.97645281405e-05
S024	S087	TRUE	TRUE	0	0	1	1	none	9.97645281405e-05
S025	S087	TRUE	TRUE	0	0	1	1	none	0.0001075692702166
S026	S087	TRUE	TRUE	0	0	1	1	none	0.0001005604470276
S038	S087	TRUE	TRUE	0	0	1	1	none	0.0001134790099028
S039	S087	TRUE	TRUE	0	0	1	1	none	0.0001013799731462
S040	S087	TRUE	TRUE	0	0	1	1	none	6.95187450575e-05
S042	S087	TRUE	TRUE	0	0	1	1	none	9.91538880552e-05
S071	S087	TRUE	TRUE	0	0	1	1	none	5.19638154619e-05
S078	S087	TRUE	TRUE	0	0	1	1	none	9.98952780386e-05
S081	S087	TRUE	TRUE	0	0	1	1	none	0.0001003751682258
S085	S087	TRUE	TRUE	0	0	1	1	none	3.28530505666e-05
S002	S093	TRUE	TRUE	0	0	1	1	none	7.19926247979e-05
S007	S093	TRUE	TRUE	0	0	1	1	none	8.45895541843e-05
S021	S093	TRUE	TRUE	0	0	1	1	none	7.40996196879e-05
S024	S093	TRUE	TRUE	0	0	1	1	none	7.40996196879e-05
S025	S093	TRUE	TRUE	0	0	1	1	none	8.1904361764e-05
S026	S093	TRUE	TRUE	0	0	1	1	none	7.4895538575e-05
S038	S093	TRUE	TRUE	0	0	1	1	none	8.78141014502e-05
S039	S093	TRUE	TRUE	0	0	1	1	none	7.57150646936e-05
S040	S093	TRUE	TRUE	0	0	1	1	none	4.38538366049e-05
S042	S093	TRUE	TRUE	0	0	1	1	none	7.34889796026e-05
S071	S093	TRUE	TRUE	0	0	1	1	none	2.62989070093e-05
S078	S093	TRUE	TRUE	0	0	1	1	none	7.4230369586e-05
S081	S093	TRUE	TRUE	0	0	1	1	none	7.47102597732e-05
S085	S093	TRUE	TRUE	0	0	1	1	none	1.1125472808e-05
S087	S093	TRUE	TRUE	0	0	1	1	none	2.86335216026e-05
S002	S097	TRUE	TRUE	0	0	1	1	none	2.10939865329e-05
S007	S097	TRUE	TRUE	0	0	1	1	none	6.12801344393e-05
S021	S097	TRUE	TRUE	0	0	1	1	none	2.32009814229e-05
S024	S097	TRUE	TRUE	0	0	1	1	none	2.32009814229e-05
S025	S097	TRUE	TRUE	0	0	1	1	none	5.268269115e-06
S026	S097	TRUE	TRUE	0	0	1	1	none	1.9347000406e-05
S038	S097	TRUE	TRUE	0	0	1	1	none	6.45046817052e-05
S039	S097	TRUE	TRUE	0	0	1	1	none	2.48164264286e-05
S040	S097	TRUE	TRUE	0	0	1	1	none	0.0001054102555199
S042	S097	TRUE	TRUE	0	0	1	1	none	2.25903413376e-05
S071	S097	TRUE	TRUE	0	0	1	1	none	8.78553259243e-05
S078	S097	TRUE	TRUE	0	0	1	1	none	2.3331731321e-05
S081	S097	TRUE	TRUE	0	0	1	1	none	2.38116215082e-05
S085	S097	TRUE	TRUE	0	0	1	1	none	8.9604727811e-05
S087	S097	TRUE	TRUE	0	0	1	1	none	0.0001071127766056
S093	S097	TRUE	TRUE	0	0	1	1	none	8.1447868153e-05
S002	S102	TRUE	TRUE	0	0	1	1	none	9.78379558529e-05
S007	S102	TRUE	TRUE	0	0	1	1	none	0.0001104348852393
S021	S102	TRUE	TRUE	0	0	1	1	none	9.99449507429e-05
S024	S102	TRUE	TRUE	0	0	1	1	none	9.99449507429e-05
S025	S102	TRUE	TRUE	0	0	1	1	none	0.000107749692819
S026	S102	TRUE	TRUE	0	0	1	1	none	0.00010074086963
S038	S102	TRUE	TRUE	0	0	1	1	none	0.0001136594325052
S039	S102	TRUE	TRUE	0	0	1	1	none	0.0001015603957486
S040	S102	TRUE	TRUE	0	0	1	1	none	5.5467841999e-06
S042	S102	TRUE	TRUE	0	0	1	1	none	9.93343106576e-05
S071	S102	TRUE	TRUE	0	0	1	1	none	2.68837498043e-05
S078	S102	TRUE	TRUE	0	0	1	1	none	0.000100075700641
S081	S102	TRUE	TRUE	0	0	1	1	none	0.0001005555908282
S085	S102	TRUE	TRUE	0	0	1	1	none	5.3893639951e-05
S087	S102	TRUE	TRUE	0	0	1	1	none	7.14016887456e-05
S093	S102	TRUE	TRUE	0	0	1	1	none	4.5736780293e-05
S097	S102	TRUE	TRUE	0	0	1	1	none	0.000107293199208
S002	S106	TRUE	TRUE	0	0	1	1	none	7.479499369e-06
S007	S106	TRUE	TRUE	0	0	1	1	none	5.30718323912e-05
S021	S106	TRUE	TRUE	0	0	1	1	none	1.08597227508e-05
S024	S106	TRUE	TRUE	0	0	1	1	none	1.08597227508e-05
S025	S106	TRUE	TRUE	0	0	1	1	none	2.27974214509e-05
S026	S106	TRUE	TRUE	0	0	1	1	none	1.57885982619e-05
S038	S106	TRUE	TRUE	0	0	1	1	none	5.62963796571e-05
S039	S106	TRUE	TRUE	0	0	1	1	none	1.24751677565e-05
S040	S106	TRUE	TRUE	0	0	1	1	none	9.72019534718e-05
S042	S106	TRUE	TRUE	0	0	1	1	none	1.02490826655e-05
S071	S106	TRUE	TRUE	0	0	1	1	none	7.96470238762e-05
S078	S106	TRUE	TRUE	0	0	1	1	none	1.09904726489e-05
S081	S106	TRUE	TRUE	0	0	1	1	none	1.14703628361e-05
S085	S106	TRUE	TRUE	0	0	1	1	none	8.13964257629e-05
S087	S106	TRUE	TRUE	0	0	1	1	none	9.89044745575e-05
S093	S106	TRUE	TRUE	0	0	1	1	none	7.32395661049e-05
S097	S106	TRUE	TRUE	0	0	1	1	none	2.23409278399e-05
S102	S106	TRUE	TRUE	0	0	1	1	none	9.90848971599e-05
S002	S130	TRUE	TRUE	0	0	1	1	none	9.67618726395e-05
S007	S130	TRUE	TRUE	0	0	1	1	none	0.0001093588020259
S021	S130	TRUE	TRUE	0	0	1	1	none	9.88688675295e-05
S024	S130	TRUE	TRUE	0	0	1	1	none	9.88688675295e-05
S025	S130	TRUE	TRUE	0	0	1	1	none	0.0001066736096056
S026	S130	TRUE	TRUE	0	0	1	1	none	9.96647864166e-05
S038	S130	TRUE	TRUE	0	0	1	1	none	0.0001125833492918
S039	S130	TRUE	TRUE	0	0	1	1	none	0.0001004843125352
S040	S130	TRUE	TRUE	0	0	1	1	none	6.86230844465e-05
S042	S130	TRUE	TRUE	0	0	1	1	none	9.82582274442e-05
S071	S130	TRUE	TRUE	0	0	1	1	none	5.10681548509e-05
S078	S130	TRUE	TRUE	0	0	1	1	none	9.89996174276e-05
S081	S130	TRUE	TRUE	0	0	1	1	none	9.94795076148e-05
S085	S130	TRUE	TRUE	0	0	1	1	none	3.19573899556e-05
S087	S130	TRUE	TRUE	0	0	1	1	none	3.951457189e-06
S093	S130	TRUE	TRUE	0	0	1	1	none	2.77378609916e-05
S097	S130	TRUE	TRUE	0	0	1	1	none	0.0001062171159946
S102	S130	TRUE	TRUE	0	0	1	1	none	7.05060281346e-05
S106	S130	TRUE	TRUE	0	0	1	1	none	9.80088139465e-05
S002	T009	TRUE	TRUE	0	0	1	1	none	2.00539128312e-05
S007	T009	TRUE	TRUE	0	0	1	1	none	6.02400607376e-05
S021	T009	TRUE	TRUE	0	0	1	1	none	2.21609077212e-05
S024	T009	TRUE	TRUE	0	0	1	1	none	2.21609077212e-05
S025	T009	TRUE	TRUE	0	0	1	1	none	2.53157498933e-05
S026	T009	TRUE	TRUE	0	0	1	1	none	1.48898661223e-05
S038	T009	TRUE	TRUE	0	0	1	1	none	6.34646080035e-05
S039	T009	TRUE	TRUE	0	0	1	1	none	2.37763527269e-05
S040	T009	TRUE	TRUE	0	0	1	1	none	0.0001043701818182
S042	T009	TRUE	TRUE	0	0	1	1	none	2.15502676359e-05
S071	T009	TRUE	TRUE	0	0	1	1	none	8.68152522226e-05
S078	T009	TRUE	TRUE	0	0	1	1	none	2.22916576193e-05
S081	T009	TRUE	TRUE	0	0	1	1	none	2.27715478065e-05
S085	T009	TRUE	TRUE	0	0	1	1	none	8.85646541093e-05
S087	T009	TRUE	TRUE	0	0	1	1	none	0.0001060727029039
S093	T009	TRUE	TRUE	0	0	1	1	none	8.04077944513e-05
S097	T009	TRUE	TRUE	0	0	1	1	none	2.48592562823e-05
S102	T009	TRUE	TRUE	0	0	1	1	none	0.0001062531255063
S106	T009	TRUE	TRUE	0	0	1	1	none	2.13008541382e-05
S130	T009	TRUE	TRUE	0	0	1	1	none	0.0001051770422929
S002	T010	TRUE	TRUE	0	0	1	1	none	2.09322284051e-05
S007	T010	TRUE	TRUE	0	0	1	1	none	6.11183763115e-05
S021	T010	TRUE	TRUE	0	0	1	1	none	2.30392232951e-05
S024	T010	TRUE	TRUE	0	0	1	1	none	2.30392232951e-05
S025	T010	TRUE	TRUE	0	0	1	1	none	2.61940654672e-05
S026	T010	TRUE	TRUE	0	0	1	1	none	1.57681816962e-05
S038	T010	TRUE	TRUE	0	0	1	1	none	6.43429235774e-05
S039	T010	TRUE	TRUE	0	0	1	1	none	2.46546683008e-05
S040	T010	TRUE	TRUE	0	0	1	1	none	0.0001052484973921
S042	T010	TRUE	TRUE	0	0	1	1	none	2.24285832098e-05
S071	T010	TRUE	TRUE	0	0	1	1	none	8.76935677965e-05
S078	T010	TRUE	TRUE	0	0	1	1	none	2.31699731932e-05
S081	T010	TRUE	TRUE	0	0	1	1	none	2.36498633804e-05
S085	T010	TRUE	TRUE	0	0	1	1	none	8.94429696832e-05
S087	T010	TRUE	TRUE	0	0	1	1	none	0.0001069510184778
S093	T010	TRUE	TRUE	0	0	1	1	none	8.12861100252e-05
S097	T010	TRUE	TRUE	0	0	1	1	none	2.57375718562e-05
S102	T010	TRUE	TRUE	0	0	1	1	none	0.0001071314410802
S106	T010	TRUE	TRUE	0	0	1	1	none	2.21791697121e-05
S130	T010	TRUE	TRUE	0	0	1	1	none	0.0001060553578668
T009	T010	TRUE	TRUE	0	0	1	1	none	2.7855249379e-06
S002	T013	FALSE	FALSE	0	0	1	1	none	6.38014613101e-05
S007	T013	FALSE	FALSE	0	0	1	1	none	4.88161361059e-05
S021	T013	FALSE	FALSE	0	0	1	1	none	6.59084562001e-05
S024	T013	FALSE	FALSE	0	0	1	1	none	6.59084562001e-05
S025	T013	FALSE	FALSE	0	0	1	1	none	7.37131982762e-05
S026	T013	FALSE	FALSE	0	0	1	1	none	6.67043750872e-05
S038	T013	FALSE	FALSE	0	0	1	1	none	1.11945833012e-05
S039	T013	FALSE	FALSE	0	0	1	1	none	6.75239012058e-05
S040	T013	FALSE	FALSE	0	0	1	1	none	0.0001205285117771
S042	T013	FALSE	FALSE	0	0	1	1	none	6.52978161148e-05
S071	T013	FALSE	FALSE	0	0	1	1	none	0.0001029735821815
S078	T013	FALSE	FALSE	0	0	1	1	none	6.60392060982e-05
S081	T013	FALSE	FALSE	0	0	1	1	none	6.65190962854e-05
S085	T013	FALSE	FALSE	0	0	1	1	none	0.0001047229840682
S087	T013	FALSE	FALSE	0	0	1	1	none	0.0001222310328628
S093	T013	FALSE	FALSE	0	0	1	1	none	9.65661244102e-05
S097	T013	FALSE	FALSE	0	0	1	1	none	7.32567046652e-05
S102	T013	FALSE	FALSE	0	0	1	1	none	0.0001224114554652
S106	T013	FALSE	FALSE	0	0	1	1	none	6.50484026171e-05
S130	T013	FALSE	FALSE	0	0	1	1	none	0.0001213353722518
T009	T013	FALSE	FALSE	0	0	1	1	none	7.22166309635e-05
T010	T013	FALSE	FALSE	0	0	1	1	none	7.30949465374e-05
S002	T014	TRUE	TRUE	0	0	1	1	none	1.09178025082e-05
S007	T014	TRUE	TRUE	0	0	1	1	none	5.52369070386e-05
S021	T014	TRUE	TRUE	0	0	1	1	none	4.9688615762e-06
S024	T014	TRUE	TRUE	0	0	1	1	none	4.9688615762e-06
S025	T014	TRUE	TRUE	0	0	1	1	none	2.49624960983e-05
S026	T014	TRUE	TRUE	0	0	1	1	none	1.79536729093e-05
S038	T014	TRUE	TRUE	0	0	1	1	none	5.84614543045e-05
S039	T014	TRUE	TRUE	0	0	1	1	none	6.5843065819e-06
S040	T014	TRUE	TRUE	0	0	1	1	none	9.93670281192e-05
S042	T014	TRUE	TRUE	0	0	1	1	none	3.1369413203e-06
S071	T014	TRUE	TRUE	0	0	1	1	none	8.18120985236e-05
S078	T014	TRUE	TRUE	0	0	1	1	none	7.2873100283e-06
S081	T014	TRUE	TRUE	0	0	1	1	none	5.5795016615e-06
S085	T014	TRUE	TRUE	0	0	1	1	none	8.35615004103e-05
S087	T014	TRUE	TRUE	0	0	1	1	none	0.0001010695492049
S093	T014	TRUE	TRUE	0	0	1	1	none	7.54046407523e-05
S097	T014	TRUE	TRUE	0	0	1	1	none	2.45060024873e-05
S102	T014	TRUE	TRUE	0	0	1	1	none	0.0001012499718073
S106	T014	TRUE	TRUE	0	0	1	1	none	1.21647438152e-05
S130	T014	TRUE	TRUE	0	0	1	1	none	0.0001001738885939
T009	T014	TRUE	TRUE	0	0	1	1	none	2.34659287856e-05
T010	T014	TRUE	TRUE	0	0	1	1	none	2.43442443595e-05
T013	T014	FALSE	FALSE	0	0	1	1	none	6.72134772645e-05
S002	T020	TRUE	TRUE	0	0	1	1	none	5.67375942868e-05
S007	T020	TRUE	TRUE	0	0	1	1	none	4.17522690826e-05
S021	T020	TRUE	TRUE	0	0	1	1	none	5.88445891768e-05
S024	T020	TRUE	TRUE	0	0	1	1	none	5.88445891768e-05
S025	T020	TRUE	TRUE	0	0	1	1	none	6.66493312529e-05
S026	T020	TRUE	TRUE	0	0	1	1	none	5.96405080639e-05
S038	T020	TRUE	TRUE	0	0	1	1	none	2.9094361073e-06
S039	T020	TRUE	TRUE	0	0	1	1	none	6.04600341825e-05
S040	T020	TRUE	TRUE	0	0	1	1	none	0.0001134646447538
S042	T020	TRUE	TRUE	0	0	1	1	none	5.82339490915e-05
S071	T020	TRUE	TRUE	0	0	1	1	none	9.59097151582e-05
S078	T020	TRUE	TRUE	0	0	1	1	none	5.89753390749e-05
S081	T020	TRUE	TRUE	0	0	1	1	none	5.94552292621e-05
S085	T020	TRUE	TRUE	0	0	1	1	none	9.76591170449e-05
S087	T020	TRUE	TRUE	0	0	1	1	none	0.0001151671658395
S093	T020	TRUE	TRUE	0	0	1	1	none	8.95022573869e-05
S097	T020	TRUE	TRUE	0	0	1	1	none	6.61928376419e-05
S102	T020	TRUE	TRUE	0	0	1	1	none	0.0001153475884419
S106	T020	TRUE	TRUE	0	0	1	1	none	5.79845355938e-05
S130	T020	TRUE	TRUE	0	0	1	1	none	0.0001142715052285
T009	T020	TRUE	TRUE	0	0	1	1	none	6.51527639402e-05
T010	T020	TRUE	TRUE	0	0	1	1	none	6.60310795141e-05
T013	T020	FALSE	FALSE	0	0	1	1	none	1.28827392379e-05
T014	T020	TRUE	TRUE	0	0	1	1	none	6.01496102412e-05
S002	T021	FALSE	FALSE	0	0	1	1	none	2.15428684904e-05
S007	T021	FALSE	FALSE	0	0	1	1	none	6.17290163968e-05
S021	T021	FALSE	FALSE	0	0	1	1	none	2.36498633804e-05
S024	T021	FALSE	FALSE	0	0	1	1	none	2.36498633804e-05
S025	T021	FALSE	FALSE	0	0	1	1	none	2.68047055525e-05
S026	T021	FALSE	FALSE	0	0	1	1	none	1.63788217815e-05
S038	T021	FALSE	FALSE	0	0	1	1	none	6.49535636627e-05
S039	T021	FALSE	FALSE	0	0	1	1	none	2.52653083861e-05
S040	T021	FALSE	FALSE	0	0	1	1	none	0.0001058591374774
S042	T021	FALSE	FALSE	0	0	1	1	none	2.30392232951e-05
S071	T021	FALSE	FALSE	0	0	1	1	none	8.83042078818e-05
S078	T021	FALSE	FALSE	0	0	1	1	none	2.37806132785e-05
S081	T021	FALSE	FALSE	0	0	1	1	none	2.42605034657e-05
S085	T021	FALSE	FALSE	0	0	1	1	none	9.00536097685e-05
S087	T021	FALSE	FALSE	0	0	1	1	none	0.0001075616585631
S093	T021	FALSE	FALSE	0	0	1	1	none	8.18967501105e-05
S097	T021	FALSE	FALSE	0	0	1	1	none	2.63482119415e-05
S102	T021	FALSE	FALSE	0	0	1	1	none	0.0001077420811655
S106	T021	FALSE	FALSE	0	0	1	1	none	2.27898097974e-05
S130	T021	FALSE	FALSE	0	0	1	1	none	0.0001066659979521
T009	T021	FALSE	FALSE	0	0	1	1	none	4.6174451938e-06
T010	T021	FALSE	FALSE	0	0	1	1	none	5.4957607677e-06
T013	T021	FALSE	FALSE	0	0	1	1	none	7.37055866227e-05
T014	T021	FALSE	FALSE	0	0	1	1	none	2.49548844448e-05
T020	T021	FALSE	FALSE	0	0	1	1	none	6.66417195994e-05
S002	T028	TRUE	TRUE	0	0	1	1	none	5.49395577705e-05
S007	T028	TRUE	TRUE	0	0	1	1	none	2.90761409463e-05
S021	T028	TRUE	TRUE	0	0	1	1	none	5.70465526605e-05
S024	T028	TRUE	TRUE	0	0	1	1	none	5.70465526605e-05
S025	T028	TRUE	TRUE	0	0	1	1	none	6.48512947366e-05
S026	T028	TRUE	TRUE	0	0	1	1	none	5.78424715476e-05
S038	T028	TRUE	TRUE	0	0	1	1	none	4.31787798322e-05
S039	T028	TRUE	TRUE	0	0	1	1	none	5.86619976662e-05
S040	T028	TRUE	TRUE	0	0	1	1	none	0.0001116666082375
S042	T028	TRUE	TRUE	0	0	1	1	none	5.64359125752e-05
S071	T028	TRUE	TRUE	0	0	1	1	none	9.41116786419e-05
S078	T028	TRUE	TRUE	0	0	1	1	none	5.71773025586e-05
S081	T028	TRUE	TRUE	0	0	1	1	none	5.76571927458e-05
S085	T028	TRUE	TRUE	0	0	1	1	none	9.58610805286e-05
S087	T028	TRUE	TRUE	0	0	1	1	none	0.0001133691293232
S093	T028	TRUE	TRUE	0	0	1	1	none	8.77042208706e-05
S097	T028	TRUE	TRUE	0	0	1	1	none	6.43948011256e-05
S102	T028	TRUE	TRUE	0	0	1	1	none	0.0001135495519256
S106	T028	TRUE	TRUE	0	0	1	1	none	5.61864990775e-05
S130	T028	TRUE	TRUE	0	0	1	1	none	0.0001124734687122
T009	T028	TRUE	TRUE	0	0	1	1	none	6.33547274239e-05
T010	T028	TRUE	TRUE	0	0	1	1	none	6.42330429978e-05
T013	T028	FALSE	FALSE	0	0	1	1	none	5.19308027922e-05
T014	T028	TRUE	TRUE	0	0	1	1	none	5.83515737249e-05
T020	T028	TRUE	TRUE	0	0	1	1	none	4.48669357689e-05
T021	T028	FALSE	FALSE	0	0	1	1	none	6.48436830831e-05
S002	T035a	TRUE	TRUE	0	0	1	1	none	9.74606591522e-05
S007	T035a	TRUE	TRUE	0	0	1	1	none	0.0001100575885386
S021	T035a	TRUE	TRUE	0	0	1	1	none	9.95676540422e-05
S024	T035a	TRUE	TRUE	0	0	1	1	none	9.95676540422e-05
S025	T035a	TRUE	TRUE	0	0	1	1	none	0.0001073723961183
S026	T035a	TRUE	TRUE	0	0	1	1	none	0.0001003635729293
S038	T035a	TRUE	TRUE	0	0	1	1	none	0.0001132821358045
S039	T035a	TRUE	TRUE	0	0	1	1	none	0.0001011830990479
S040	T035a	TRUE	TRUE	0	0	1	1	none	6.93218709592e-05
S042	T035a	TRUE	TRUE	0	0	1	1	none	9.89570139569e-05
S071	T035a	TRUE	TRUE	0	0	1	1	none	5.17669413636e-05
S078	T035a	TRUE	TRUE	0	0	1	1	none	9.96984039403e-05
S081	T035a	TRUE	TRUE	0	0	1	1	none	0.0001001782941275
S085	T035a	TRUE	TRUE	0	0	1	1	none	3.26561764683e-05
S087	T035a	TRUE	TRUE	0	0	1	1	none	7.0928040429e-06
S093	T035a	TRUE	TRUE	0	0	1	1	none	2.84366475043e-05
S097	T035a	TRUE	TRUE	0	0	1	1	none	0.0001069159025073
S102	T035a	TRUE	TRUE	0	0	1	1	none	7.12048146473e-05
S106	T035a	TRUE	TRUE	0	0	1	1	none	9.87076004592e-05
S130	T035a	TRUE	TRUE	0	0	1	1	none	6.1971434319e-06
T009	T035a	TRUE	TRUE	0	0	1	1	none	0.0001058758288056
T010	T035a	TRUE	TRUE	0	0	1	1	none	0.0001067541443795
T013	T035a	FALSE	FALSE	0	0	1	1	none	0.0001220341587645
T014	T035a	TRUE	TRUE	0	0	1	1	none	0.0001008726751066
T020	T035a	TRUE	TRUE	0	0	1	1	none	0.0001149702917412
T021	T035a	FALSE	FALSE	0	0	1	1	none	0.0001073647844648
T028	T035a	TRUE	TRUE	0	0	1	1	none	0.0001131722552249
S002	T035b	FALSE	FALSE	0	0	1	1	none	2.15428684904e-05
S007	T035b	FALSE	FALSE	0	0	1	1	none	6.17290163968e-05
S021	T035b	FALSE	FALSE	0	0	1	1	none	2.36498633804e-05
S024	T035b	FALSE	FALSE	0	0	1	1	none	2.36498633804e-05
S025	T035b	FALSE	FALSE	0	0	1	1	none	2.68047055525e-05
S026	T035b	FALSE	FALSE	0	0	1	1	none	1.63788217815e-05
S038	T035b	FALSE	FALSE	0	0	1	1	none	6.49535636627e-05
S039	T035b	FALSE	FALSE	0	0	1	1	none	2.52653083861e-05
S040	T035b	FALSE	FALSE	0	0	1	1	none	0.0001058591374774
S042	T035b	FALSE	FALSE	0	0	1	1	none	2.30392232951e-05
S071	T035b	FALSE	FALSE	0	0	1	1	none	8.83042078818e-05
S078	T035b	FALSE	FALSE	0	0	1	1	none	2.37806132785e-05
S081	T035b	FALSE	FALSE	0	0	1	1	none	2.42605034657e-05
S085	T035b	FALSE	FALSE	0	0	1	1	none	9.00536097685e-05
S087	T035b	FALSE	FALSE	0	0	1	1	none	0.0001075616585631
S093	T035b	FALSE	FALSE	0	0	1	1	none	8.18967501105e-05
S097	T035b	FALSE	FALSE	0	0	1	1	none	2.63482119415e-05
S102	T035b	FALSE	FALSE	0	0	1	1	none	0.0001077420811655
S106	T035b	FALSE	FALSE	0	0	1	1	none	2.27898097974e-05
S130	T035b	FALSE	FALSE	0	0	1	1	none	0.0001066659979521
T009	T035b	FALSE	FALSE	0	0	1	1	none	4.6174451938e-06
T010	T035b	FALSE	FALSE	0	0	1	1	none	5.4957607677e-06
T013	T035b	FALSE	FALSE	0	0	1	1	none	7.37055866227e-05
T014	T035b	FALSE	FALSE	0	0	1	1	none	2.49548844448e-05
T020	T035b	FALSE	FALSE	0	0	1	1	none	6.66417195994e-05
T021	T035b	FALSE	FALSE	0	0	1	1	none	3.6638405118e-06
T028	T035b	FALSE	FALSE	0	0	1	1	none	6.48436830831e-05
T035a	T035b	FALSE	FALSE	0	0	1	1	none	0.0001073647844648
S002	T040	TRUE	TRUE	0	0	1	1	none	1.18675558938e-05
S007	T040	TRUE	TRUE	0	0	1	1	none	5.61866604242e-05
S021	T040	TRUE	TRUE	0	0	1	1	none	4.6973347912e-06
S024	T040	TRUE	TRUE	0	0	1	1	none	3.4760546206e-06
S025	T040	TRUE	TRUE	0	0	1	1	none	2.59122494839e-05
S026	T040	TRUE	TRUE	0	0	1	1	none	1.89034262949e-05
S038	T040	TRUE	TRUE	0	0	1	1	none	5.94112076901e-05
S039	T040	TRUE	TRUE	0	0	1	1	none	6.3127797969e-06
S040	T040	TRUE	TRUE	0	0	1	1	none	0.0001003167815048
S042	T040	TRUE	TRUE	0	0	1	1	none	5.3079748765e-06
S071	T040	TRUE	TRUE	0	0	1	1	none	8.27618519092e-05
S078	T040	TRUE	TRUE	0	0	1	1	none	8.2370634139e-06
S081	T040	TRUE	TRUE	0	0	1	1	none	2.8654145353e-06
S085	T040	TRUE	TRUE	0	0	1	1	none	8.45112537959e-05
S087	T040	TRUE	TRUE	0	0	1	1	none	0.0001020193025905
S093	T040	TRUE	TRUE	0	0	1	1	none	7.63543941379e-05
S097	T040	TRUE	TRUE	0	0	1	1	none	2.54557558729e-05
S102	T040	TRUE	TRUE	0	0	1	1	none	0.0001021997251929
S106	T040	TRUE	TRUE	0	0	1	1	none	1.31144972008e-05
S130	T040	TRUE	TRUE	0	0	1	1	none	0.0001011236419795
T009	T040	TRUE	TRUE	0	0	1	1	none	2.44156821712e-05
T010	T040	TRUE	TRUE	0	0	1	1	none	2.52939977451e-05
T013	T040	FALSE	FALSE	0	0	1	1	none	6.81632306501e-05
T014	T040	TRUE	TRUE	0	0	1	1	none	7.2236360262e-06
T020	T040	TRUE	TRUE	0	0	1	1	none	6.10993636268e-05
T021	T040	FALSE	FALSE	0	0	1	1	none	2.59046378304e-05
T028	T040	TRUE	TRUE	0	0	1	1	none	5.93013271105e-05
T035a	T040	TRUE	TRUE	0	0	1	1	none	0.0001018224284922
T035b	T040	FALSE	FALSE	0	0	1	1	none	2.59046378304e-05
S002	T056	FALSE	FALSE	0	0	1	1	none	2.19699691485e-05
S007	T056	FALSE	FALSE	0	0	1	1	none	6.21561170549e-05
S021	T056	FALSE	FALSE	0	0	1	1	none	2.40769640385e-05
S024	T056	FALSE	FALSE	0	0	1	1	none	2.40769640385e-05
S025	T056	FALSE	FALSE	0	0	1	1	none	2.72318062106e-05
S026	T056	FALSE	FALSE	0	0	1	1	none	1.68059224396e-05
S038	T056	FALSE	FALSE	0	0	1	1	none	6.53806643208e-05
S039	T056	FALSE	FALSE	0	0	1	1	none	2.56924090442e-05
S040	T056	FALSE	FALSE	0	0	1	1	none	0.0001062862381355
S042	T056	FALSE	FALSE	0	0	1	1	none	2.34663239532e-05
S071	T056	FALSE	FALSE	0	0	1	1	none	8.87313085399e-05
S078	T056	FALSE	FALSE	0	0	1	1	none	2.42077139366e-05
S081	T056	FALSE	FALSE	0	0	1	1	none	2.46876041238e-05
S085	T056	FALSE	FALSE	0	0	1	1	none	9.04807104266e-05
S087	T056	FALSE	FALSE	0	0	1	1	none	0.0001079887592212
S093	T056	FALSE	FALSE	0	0	1	1	none	8.23238507686e-05
S097	T056	FALSE	FALSE	0	0	1	1	none	2.67753125996e-05
S102	T056	FALSE	FALSE	0	0	1	1	none	0.0001081691818236
S106	T056	FALSE	FALSE	0	0	1	1	none	2.32169104555e-05
S130	T056	FALSE	FALSE	0	0	1	1	none	0.0001070930986102
T009	T056	TRUE	TRUE	1	0	1	1	anc	1.305416232e-06
T010	T056	FALSE	FALSE	0	0	1	1	none	4.7015812552e-06
T013	T056	FALSE	FALSE	0	0	1	1	none	7.41326872808e-05
T014	T056	FALSE	FALSE	0	0	1	1	none	2.53819851029e-05
T020	T056	FALSE	FALSE	0	0	1	1	none	6.70688202575e-05
T021	T056	FALSE	FALSE	0	0	1	1	none	6.5335015111e-06
T028	T056	FALSE	FALSE	0	0	1	1	none	6.52707837412e-05
T035a	T056	FALSE	FALSE	0	0	1	1	none	0.0001077918851229
T035b	T056	FALSE	FALSE	0	0	1	1	none	6.5335015111e-06
T040	T056	FALSE	FALSE	0	0	1	1	none	2.63317384885e-05
S002	T059	TRUE	TRUE	0	0	1	1	none	0.0001076440806595
S007	T059	TRUE	TRUE	0	0	1	1	none	0.0001202410100459
S021	T059	TRUE	TRUE	0	0	1	1	none	0.0001097510755495
S024	T059	TRUE	TRUE	0	0	1	1	none	0.0001097510755495
S025	T059	TRUE	TRUE	0	0	1	1	none	0.0001175558176256
S026	T059	TRUE	TRUE	0	0	1	1	none	0.0001105469944366
S038	T059	TRUE	TRUE	0	0	1	1	none	0.0001234655573118
S039	T059	TRUE	TRUE	0	0	1	1	none	0.0001113665205552
S040	T059	TRUE	TRUE	0	0	1	1	none	1.29103486653e-05
S042	T059	TRUE	TRUE	0	0	1	1	none	0.0001091404354642
S071	T059	TRUE	TRUE	0	0	1	1	none	3.66898746109e-05
S078	T059	TRUE	TRUE	0	0	1	1	none	0.0001098818254476
S081	T059	TRUE	TRUE	0	0	1	1	none	0.0001103617156348
S085	T059	TRUE	TRUE	0	0	1	1	none	6.36997647576e-05
S087	T059	TRUE	TRUE	0	0	1	1	none	8.12078135522e-05
S093	T059	TRUE	TRUE	0	0	1	1	none	5.55429050996e-05
S097	T059	TRUE	TRUE	0	0	1	1	none	0.0001170993240146
S102	T059	TRUE	TRUE	0	0	1	1	none	1.72358526946e-05
S106	T059	TRUE	TRUE	0	0	1	1	none	0.0001088910219665
S130	T059	TRUE	TRUE	0	0	1	1	none	8.03121529412e-05
T009	T059	TRUE	TRUE	0	0	1	1	none	0.0001160592503129
T010	T059	TRUE	TRUE	0	0	1	1	none	0.0001169375658868
T013	T059	FALSE	FALSE	0	0	1	1	none	0.0001322175802718
T014	T059	TRUE	TRUE	0	0	1	1	none	0.0001110560966139
T020	T059	TRUE	TRUE	0	0	1	1	none	0.0001251537132485
T021	T059	FALSE	FALSE	0	0	1	1	none	0.0001175482059721
T028	T059	TRUE	TRUE	0	0	1	1	none	0.0001233556767322
T035a	T059	TRUE	TRUE	0	0	1	1	none	8.10109394539e-05
T035b	T059	FALSE	FALSE	0	0	1	1	none	0.0001175482059721
T040	T059	TRUE	TRUE	0	0	1	1	none	0.0001120058499995
T056	T059	FALSE	FALSE	0	0	1	1	none	0.0001179753066302
S002	T065	TRUE	TRUE	0	0	1	1	none	5.73842737981e-05
S007	T065	TRUE	TRUE	0	0	1	1	none	4.23989485939e-05
S021	T065	TRUE	TRUE	0	0	1	1	none	5.94912686881e-05
S024	T065	TRUE	TRUE	0	0	1	1	none	5.94912686881e-05
S025	T065	TRUE	TRUE	0	0	1	1	none	6.72960107642e-05
S026	T065	TRUE	TRUE	0	0	1	1	none	6.02871875752e-05
S038	T065	TRUE	TRUE	0	0	1	1	none	4.7773957892e-06
S039	T065	TRUE	TRUE	0	0	1	1	none	6.11067136938e-05
S040	T065	TRUE	TRUE	0	0	1	1	none	0.0001141113242651
S042	T065	TRUE	TRUE	0	0	1	1	none	5.88806286028e-05
S071	T065	TRUE	TRUE	0	0	1	1	none	9.65563946695e-05
S078	T065	TRUE	TRUE	0	0	1	1	none	5.96220185862e-05
S081	T065	TRUE	TRUE	0	0	1	1	none	6.01019087734e-05
S085	T065	TRUE	TRUE	0	0	1	1	none	9.83057965562e-05
S087	T065	TRUE	TRUE	0	0	1	1	none	0.0001158138453508
S093	T065	TRUE	TRUE	0	0	1	1	none	9.01489368982e-05
S097	T065	TRUE	TRUE	0	0	1	1	none	6.68395171532e-05
S102	T065	TRUE	TRUE	0	0	1	1	none	0.0001159942679532
S106	T065	TRUE	TRUE	0	0	1	1	none	5.86312151051e-05
S130	T065	TRUE	TRUE	0	0	1	1	none	0.0001149181847398
T009	T065	TRUE	TRUE	0	0	1	1	none	6.57994434515e-05
T010	T065	TRUE	TRUE	0	0	1	1	none	6.66777590254e-05
T013	T065	FALSE	FALSE	0	0	1	1	none	8.8597478532e-06
T014	T065	TRUE	TRUE	0	0	1	1	none	6.07962897525e-05
T020	T065	TRUE	TRUE	0	0	1	1	none	6.4655517259e-06
T021	T065	FALSE	FALSE	0	0	1	1	none	6.72883991107e-05
T028	T065	TRUE	TRUE	0	0	1	1	none	4.55136152802e-05
T035a	T065	TRUE	TRUE	0	0	1	1	none	0.0001156169712525
T035b	T065	FALSE	FALSE	0	0	1	1	none	6.72883991107e-05
T040	T065	TRUE	TRUE	0	0	1	1	none	6.17460431381e-05
T056	T065	FALSE	FALSE	0	0	1	1	none	6.77154997688e-05
T059	T065	TRUE	TRUE	0	0	1	1	none	0.0001258003927598
S002	T069	TRUE	TRUE	0	0	1	1	none	9.89163802742e-05
S007	T069	TRUE	TRUE	0	0	1	1	none	0.0001115133096606
S021	T069	TRUE	TRUE	0	0	1	1	none	0.0001010233751642
S024	T069	TRUE	TRUE	0	0	1	1	none	0.0001010233751642
S025	T069	TRUE	TRUE	0	0	1	1	none	0.0001088281172403
S026	T069	TRUE	TRUE	0	0	1	1	none	0.0001018192940513
S038	T069	TRUE	TRUE	0	0	1	1	none	0.0001147378569265
S039	T069	TRUE	TRUE	0	0	1	1	none	0.0001026388201699
S040	T069	TRUE	TRUE	0	0	1	1	none	4.55171038212e-05
S042	T069	TRUE	TRUE	0	0	1	1	none	0.0001004127350789
S071	T069	TRUE	TRUE	0	0	1	1	none	2.17375778756e-05
S078	T069	TRUE	TRUE	0	0	1	1	none	0.0001011541250623
S081	T069	TRUE	TRUE	0	0	1	1	none	0.0001016340152495
S085	T069	TRUE	TRUE	0	0	1	1	none	5.49720643723e-05
S087	T069	TRUE	TRUE	0	0	1	1	none	7.24801131669e-05
S093	T069	TRUE	TRUE	0	0	1	1	none	4.68152047143e-05
S097	T069	TRUE	TRUE	0	0	1	1	none	0.0001083716236293
S102	T069	TRUE	TRUE	0	0	1	1	none	4.74000475093e-05
S106	T069	TRUE	TRUE	0	0	1	1	none	0.0001001633215812
S130	T069	TRUE	TRUE	0	0	1	1	none	7.15844525559e-05
T009	T069	TRUE	TRUE	0	0	1	1	none	0.0001073315499276
T010	T069	TRUE	TRUE	0	0	1	1	none	0.0001082098655015
T013	T069	FALSE	FALSE	0	0	1	1	none	0.0001234898798865
T014	T069	TRUE	TRUE	0	0	1	1	none	0.0001023283962286
T020	T069	TRUE	TRUE	0	0	1	1	none	0.0001164260128632
T021	T069	FALSE	FALSE	0	0	1	1	none	0.0001088205055868
T028	T069	TRUE	TRUE	0	0	1	1	none	0.0001146279763469
T035a	T069	TRUE	TRUE	0	0	1	1	none	7.22832390686e-05
T035b	T069	FALSE	FALSE	0	0	1	1	none	0.0001088205055868
T040	T069	TRUE	TRUE	0	0	1	1	none	0.0001032781496142
T056	T069	FALSE	FALSE	0	0	1	1	none	0.0001092476062449
T059	T069	TRUE	TRUE	0	0	1	1	none	5.72061723159e-05
T065	T069	TRUE	TRUE	0	0	1	1	none	0.0001170726923745
S002	T073	FALSE	FALSE	0	0	1	1	none	2.15428684904e-05
S007	T073	FALSE	FALSE	0	0	1	1	none	6.17290163968e-05
S021	T073	FALSE	FALSE	0	0	1	1	none	2.36498633804e-05
S024	T073	FALSE	FALSE	0	0	1	1	none	2.36498633804e-05
S025	T073	FALSE	FALSE	0	0	1	1	none	2.68047055525e-05
S026	T073	FALSE	FALSE	0	0	1	1	none	1.63788217815e-05
S038	T073	FALSE	FALSE	0	0	1	1	none	6.49535636627e-05
S039	T073	FALSE	FALSE	0	0	1	1	none	2.52653083861e-05
S040	T073	FALSE	FALSE	0	0	1	1	none	0.0001058591374774
S042	T073	FALSE	FALSE	0	0	1	1	none	2.30392232951e-05
S071	T073	FALSE	FALSE	0	0	1	1	none	8.83042078818e-05
S078	T073	FALSE	FALSE	0	0	1	1	none	2.37806132785e-05
S081	T073	FALSE	FALSE	0	0	1	1	none	2.42605034657e-05
S085	T073	FALSE	FALSE	0	0	1	1	none	9.00536097685e-05
S087	T073	FALSE	FALSE	0	0	1	1	none	0.0001075616585631
S093	T073	FALSE	FALSE	0	0	1	1	none	8.18967501105e-05
S097	T073	FALSE	FALSE	0	0	1	1	none	2.63482119415e-05
S102	T073	FALSE	FALSE	0	0	1	1	none	0.0001077420811655
S106	T073	FALSE	FALSE	0	0	1	1	none	2.27898097974e-05
S130	T073	FALSE	FALSE	0	0	1	1	none	0.0001066659979521
T009	T073	FALSE	FALSE	0	0	1	1	none	4.6174451938e-06
T010	T073	FALSE	FALSE	0	0	1	1	none	5.4957607677e-06
T013	T073	FALSE	FALSE	0	0	1	1	none	7.37055866227e-05
T014	T073	FALSE	FALSE	0	0	1	1	none	2.49548844448e-05
T020	T073	FALSE	FALSE	0	0	1	1	none	6.66417195994e-05
T021	T073	TRUE	TRUE	0	0	1	1	none	1.2212801706e-06
T028	T073	FALSE	FALSE	0	0	1	1	none	6.48436830831e-05
T035a	T073	FALSE	FALSE	0	0	1	1	none	0.0001073647844648
T035b	T073	FALSE	FALSE	0	0	1	1	none	3.6638405118e-06
T040	T073	FALSE	FALSE	0	0	1	1	none	2.59046378304e-05
T056	T073	FALSE	FALSE	0	0	1	1	none	6.5335015111e-06
T059	T073	FALSE	FALSE	0	0	1	1	none	0.0001175482059721
T065	T073	FALSE	FALSE	0	0	1	1	none	6.72883991107e-05
T069	T073	FALSE	FALSE	0	0	1	1	none	0.0001088205055868
S002	T075	TRUE	TRUE	0	0	1	1	none	3.98964589802e-05
S007	T075	TRUE	TRUE	0	0	1	1	none	5.1272108196e-05
S021	T075	TRUE	TRUE	0	0	1	1	none	4.20034538702e-05
S024	T075	TRUE	TRUE	0	0	1	1	none	4.20034538702e-05
S025	T075	TRUE	TRUE	0	0	1	1	none	4.98081959463e-05
S026	T075	TRUE	TRUE	0	0	1	1	none	4.27993727573e-05
S038	T075	TRUE	TRUE	0	0	1	1	none	5.44966554619e-05
S039	T075	TRUE	TRUE	0	0	1	1	none	4.36188988759e-05
S040	T075	TRUE	TRUE	0	0	1	1	none	9.66235094472e-05
S042	T075	TRUE	TRUE	0	0	1	1	none	4.13928137849e-05
S071	T075	TRUE	TRUE	0	0	1	1	none	7.90685798516e-05
S078	T075	TRUE	TRUE	0	0	1	1	none	4.21342037683e-05
S081	T075	TRUE	TRUE	0	0	1	1	none	4.26140939555e-05
S085	T075	TRUE	TRUE	0	0	1	1	none	8.08179817383e-05
S087	T075	TRUE	TRUE	0	0	1	1	none	9.83260305329e-05
S093	T075	TRUE	TRUE	0	0	1	1	none	7.26611220803e-05
S097	T075	TRUE	TRUE	0	0	1	1	none	4.93517023353e-05
S102	T075	TRUE	TRUE	0	0	1	1	none	9.85064531353e-05
S106	T075	TRUE	TRUE	0	0	1	1	none	4.11434002872e-05
S130	T075	TRUE	TRUE	0	0	1	1	none	9.74303699219e-05
T009	T075	TRUE	TRUE	0	0	1	1	none	4.83116286336e-05
T010	T075	TRUE	TRUE	0	0	1	1	none	4.91899442075e-05
T013	T075	FALSE	FALSE	0	0	1	1	none	6.32486784219e-05
T014	T075	TRUE	TRUE	0	0	1	1	none	4.33084749346e-05
T020	T075	TRUE	TRUE	0	0	1	1	none	5.61848113986e-05
T021	T075	FALSE	FALSE	0	0	1	1	none	4.98005842928e-05
T028	T075	TRUE	TRUE	0	0	1	1	none	5.43867748823e-05
T035a	T075	TRUE	TRUE	0	0	1	1	none	9.81291564346e-05
T035b	T075	FALSE	FALSE	0	0	1	1	none	4.98005842928e-05
T040	T075	TRUE	TRUE	0	0	1	1	none	4.42582283202e-05
T056	T075	FALSE	FALSE	0	0	1	1	none	5.02276849509e-05
T059	T075	TRUE	TRUE	0	0	1	1	none	0.0001083125779419
T065	T075	TRUE	TRUE	0	0	1	1	none	5.68314909099e-05
T069	T075	TRUE	TRUE	0	0	1	1	none	9.95848775566e-05
T073	T075	FALSE	FALSE	0	0	1	1	none	4.98005842928e-05
S002	T077	FALSE	FALSE	0	0	1	1	none	2.09322284051e-05
S007	T077	FALSE	FALSE	0	0	1	1	none	6.11183763115e-05
S021	T077	FALSE	FALSE	0	0	1	1	none	2.30392232951e-05
S024	T077	FALSE	FALSE	0	0	1	1	none	2.30392232951e-05
S025	T077	FALSE	FALSE	0	0	1	1	none	2.61940654672e-05
S026	T077	FALSE	FALSE	0	0	1	1	none	1.57681816962e-05
S038	T077	FALSE	FALSE	0	0	1	1	none	6.43429235774e-05
S039	T077	FALSE	FALSE	0	0	1	1	none	2.46546683008e-05
S040	T077	FALSE	FALSE	0	0	1	1	none	0.0001052484973921
S042	T077	FALSE	FALSE	0	0	1	1	none	2.24285832098e-05
S071	T077	FALSE	FALSE	0	0	1	1	none	8.76935677965e-05
S078	T077	FALSE	FALSE	0	0	1	1	none	2.31699731932e-05
S081	T077	FALSE	FALSE	0	0	1	1	none	2.36498633804e-05
S085	T077	FALSE	FALSE	0	0	1	1	none	8.94429696832e-05
S087	T077	FALSE	FALSE	0	0	1	1	none	0.0001069510184778
S093	T077	FALSE	FALSE	0	0	1	1	none	8.12861100252e-05
S097	T077	FALSE	FALSE	0	0	1	1	none	2.57375718562e-05
S102	T077	FALSE	FALSE	0	0	1	1	none	0.0001071314410802
S106	T077	FALSE	FALSE	0	0	1	1	none	2.21791697121e-05
S130	T077	FALSE	FALSE	0	0	1	1	none	0.0001060553578668
T009	T077	FALSE	FALSE	0	0	1	1	none	4.0068051085e-06
T010	T077	FALSE	FALSE	0	0	1	1	none	4.8851206824e-06
T013	T077	FALSE	FALSE	0	0	1	1	none	7.30949465374e-05
T014	T077	FALSE	FALSE	0	0	1	1	none	2.43442443595e-05
T020	T077	FALSE	FALSE	0	0	1	1	none	6.60310795141e-05
T021	T077	TRUE	TRUE	0	0	1	1	none	1.8319202559e-06
T028	T077	FALSE	FALSE	0	0	1	1	none	6.42330429978e-05
T035a	T077	FALSE	FALSE	0	0	1	1	none	0.0001067541443795
T035b	T077	FALSE	FALSE	0	0	1	1	none	3.0532004265e-06
T040	T077	FALSE	FALSE	0	0	1	1	none	2.52939977451e-05
T056	T077	FALSE	FALSE	0	0	1	1	none	5.9228614258e-06
T059	T077	FALSE	FALSE	0	0	1	1	none	0.0001169375658868
T065	T077	FALSE	FALSE	0	0	1	1	none	6.66777590254e-05
T069	T077	FALSE	FALSE	0	0	1	1	none	0.0001082098655015
T073	T077	TRUE	TRUE	0	0	1	1	none	1.8319202559e-06
T075	T077	FALSE	FALSE	0	0	1	1	none	4.91899442075e-05
S002	T087	TRUE	TRUE	0	0	1	1	none	2.03215883198e-05
S007	T087	TRUE	TRUE	0	0	1	1	none	6.05077362262e-05
S021	T087	TRUE	TRUE	0	0	1	1	none	2.24285832098e-05
S024	T087	TRUE	TRUE	0	0	1	1	none	2.24285832098e-05
S025	T087	TRUE	TRUE	0	0	1	1	none	2.55834253819e-05
S026	T087	TRUE	TRUE	0	0	1	1	none	1.51575416109e-05
S038	T087	TRUE	TRUE	0	0	1	1	none	6.37322834921e-05
S039	T087	TRUE	TRUE	0	0	1	1	none	2.40440282155e-05
S040	T087	TRUE	TRUE	0	0	1	1	none	0.0001046378573068
S042	T087	TRUE	TRUE	0	0	1	1	none	2.18179431245e-05
S071	T087	TRUE	TRUE	0	0	1	1	none	8.70829277112e-05
S078	T087	TRUE	TRUE	0	0	1	1	none	2.25593331079e-05
S081	T087	TRUE	TRUE	0	0	1	1	none	2.30392232951e-05
S085	T087	TRUE	TRUE	0	0	1	1	none	8.88323295979e-05
S087	T087	TRUE	TRUE	0	0	1	1	none	0.0001063403783925
S093	T087	TRUE	TRUE	0	0	1	1	none	8.06754699399e-05
S097	T087	TRUE	TRUE	0	0	1	1	none	2.51269317709e-05
S102	T087	TRUE	TRUE	0	0	1	1	none	0.0001065208009949
S106	T087	TRUE	TRUE	0	0	1	1	none	2.15685296268e-05
S130	T087	TRUE	TRUE	0	0	1	1	none	0.0001054447177815
T009	T087	TRUE	TRUE	0	0	1	1	none	2.1748848526e-06
T010	T087	TRUE	TRUE	0	0	1	1	none	1.8319202559e-06
T013	T087	FALSE	FALSE	0	0	1	1	none	7.24843064521e-05
T014	T087	TRUE	TRUE	0	0	1	1	none	2.37336042742e-05
T020	T087	TRUE	TRUE	0	0	1	1	none	6.54204394288e-05
T021	T087	FALSE	FALSE	0	0	1	1	none	4.8851206824e-06
T028	T087	TRUE	TRUE	0	0	1	1	none	6.36224029125e-05
T035a	T087	TRUE	TRUE	0	0	1	1	none	0.0001061435042942
T035b	T087	FALSE	FALSE	0	0	1	1	none	4.8851206824e-06
T040	T087	TRUE	TRUE	0	0	1	1	none	2.46833576598e-05
T056	T087	FALSE	FALSE	0	0	1	1	none	4.0909411699e-06
T059	T087	TRUE	TRUE	0	0	1	1	none	0.0001163269258015
T065	T087	TRUE	TRUE	0	0	1	1	none	6.60671189401e-05
T069	T087	TRUE	TRUE	0	0	1	1	none	0.0001075992254162
T073	T087	FALSE	FALSE	0	0	1	1	none	4.8851206824e-06
T075	T087	TRUE	TRUE	0	0	1	1	none	4.85793041222e-05
T077	T087	FALSE	FALSE	0	0	1	1	none	4.2744805971e-06
S002	T095	TRUE	TRUE	0	0	1	1	none	9.66340762592e-05
S007	T095	TRUE	TRUE	0	0	1	1	none	0.0001092310056456
S021	T095	TRUE	TRUE	0	0	1	1	none	9.87410711492e-05
S024	T095	TRUE	TRUE	0	0	1	1	none	9.87410711492e-05
S025	T095	TRUE	TRUE	0	0	1	1	none	0.0001065458132253
S026	T095	TRUE	TRUE	0	0	1	1	none	9.95369900363e-05
S038	T095	TRUE	TRUE	0	0	1	1	none	0.0001124555529115
S039	T095	TRUE	TRUE	0	0	1	1	none	0.0001003565161549
S040	T095	TRUE	TRUE	0	0	1	1	none	6.84952880662e-05
S042	T095	TRUE	TRUE	0	0	1	1	none	9.81304310639e-05
S071	T095	TRUE	TRUE	0	0	1	1	none	5.09403584706e-05
S078	T095	TRUE	TRUE	0	0	1	1	none	9.88718210473e-05
S081	T095	TRUE	TRUE	0	0	1	1	none	9.93517112345e-05
S085	T095	TRUE	TRUE	0	0	1	1	none	3.18295935753e-05
S087	T095	TRUE	TRUE	0	0	1	1	none	5.0449409793e-06
S093	T095	TRUE	TRUE	0	0	1	1	none	2.76100646113e-05
S097	T095	TRUE	TRUE	0	0	1	1	none	0.0001060893196143
S102	T095	TRUE	TRUE	0	0	1	1	none	7.03782317543e-05
S106	T095	TRUE	TRUE	0	0	1	1	none	9.78810175662e-05
S130	T095	TRUE	TRUE	0	0	1	1	none	4.1492803683e-06
T009	T095	TRUE	TRUE	0	0	1	1	none	0.0001050492459126
T010	T095	TRUE	TRUE	0	0	1	1	none	0.0001059275614865
T013	T095	FALSE	FALSE	0	0	1	1	none	0.0001212075758715
T014	T095	TRUE	TRUE	0	0	1	1	none	0.0001000460922136
T020	T095	TRUE	TRUE	0	0	1	1	none	0.0001141437088482
T021	T095	FALSE	FALSE	0	0	1	1	none	0.0001065382015718
T028	T095	TRUE	TRUE	0	0	1	1	none	0.0001123456723319
T035a	T095	TRUE	TRUE	0	0	1	1	none	6.0693470516e-06
T035b	T095	FALSE	FALSE	0	0	1	1	none	0.0001065382015718
T040	T095	TRUE	TRUE	0	0	1	1	none	0.0001009958455992
T056	T095	FALSE	FALSE	0	0	1	1	none	0.0001069653022299
T059	T095	TRUE	TRUE	0	0	1	1	none	8.01843565609e-05
T065	T095	TRUE	TRUE	0	0	1	1	none	0.0001147903883595
T069	T095	TRUE	TRUE	0	0	1	1	none	7.14566561756e-05
T073	T095	FALSE	FALSE	0	0	1	1	none	0.0001065382015718
T075	T095	TRUE	TRUE	0	0	1	1	none	9.73025735416e-05
T077	T095	FALSE	FALSE	0	0	1	1	none	0.0001059275614865
T087	T095	TRUE	TRUE	0	0	1	1	none	0.0001053169214012
S002	T099a	TRUE	TRUE	0	0	1	1	none	9.58229737532e-05
S007	T099a	TRUE	TRUE	0	0	1	1	none	0.0001084199031396
S021	T099a	TRUE	TRUE	0	0	1	1	none	9.79299686432e-05
S024	T099a	TRUE	TRUE	0	0	1	1	none	9.79299686432e-05
S025	T099a	TRUE	TRUE	0	0	1	1	none	0.0001057347107193
S026	T099a	TRUE	TRUE	0	0	1	1	none	9.87258875303e-05
S038	T099a	TRUE	TRUE	0	0	1	1	none	0.0001116444504055
S039	T099a	TRUE	TRUE	0	0	1	1	none	9.95454136489e-05
S040	T099a	TRUE	TRUE	0	0	1	1	none	6.76841855602e-05
S042	T099a	TRUE	TRUE	0	0	1	1	none	9.73193285579e-05
S071	T099a	TRUE	TRUE	0	0	1	1	none	5.01292559646e-05
S078	T099a	TRUE	TRUE	0	0	1	1	none	9.80607185413e-05
S081	T099a	TRUE	TRUE	0	0	1	1	none	9.85406087285e-05
S085	T099a	TRUE	TRUE	0	0	1	1	none	3.10184910693e-05
S087	T099a	TRUE	TRUE	0	0	1	1	none	5.4551186439e-06
S093	T099a	TRUE	TRUE	0	0	1	1	none	2.67989621053e-05
S097	T099a	TRUE	TRUE	0	0	1	1	none	0.0001052782171083
S102	T099a	TRUE	TRUE	0	0	1	1	none	6.95671292483e-05
S106	T099a	TRUE	TRUE	0	0	1	1	none	9.70699150602e-05
S130	T099a	TRUE	TRUE	0	0	1	1	none	4.5594580329e-06
T009	T099a	TRUE	TRUE	0	0	1	1	none	0.0001042381434066
T010	T099a	TRUE	TRUE	0	0	1	1	none	0.0001051164589805
T013	T099a	FALSE	FALSE	0	0	1	1	none	0.0001203964733655
T014	T099a	TRUE	TRUE	0	0	1	1	none	9.92349897076e-05
T020	T099a	TRUE	TRUE	0	0	1	1	none	0.0001133326063422
T021	T099a	FALSE	FALSE	0	0	1	1	none	0.0001057270990658
T028	T099a	TRUE	TRUE	0	0	1	1	none	0.0001115345698259
T035a	T099a	TRUE	TRUE	0	0	1	1	none	4.036964375e-06
T035b	T099a	FALSE	FALSE	0	0	1	1	none	0.0001057270990658
T040	T099a	TRUE	TRUE	0	0	1	1	none	0.0001001847430932
T056	T099a	FALSE	FALSE	0	0	1	1	none	0.0001061541997239
T059	T099a	TRUE	TRUE	0	0	1	1	none	7.93732540549e-05
T065	T099a	TRUE	TRUE	0	0	1	1	none	0.0001139792858535
T069	T099a	TRUE	TRUE	0	0	1	1	none	7.06455536696e-05
T073	T099a	FALSE	FALSE	0	0	1	1	none	0.0001057270990658
T075	T099a	TRUE	TRUE	0	0	1	1	none	9.64914710356e-05
T077	T099a	FALSE	FALSE	0	0	1	1	none	0.0001051164589805
T087	T099a	TRUE	TRUE	0	0	1	1	none	0.0001045058188952
T095	T099a	TRUE	TRUE	0	0	1	1	none	4.4316616526e-06
S002	T102	FALSE	FALSE	0	0	1	1	none	0.0001024166998687
S007	T102	FALSE	FALSE	0	0	1	1	none	0.0001150136292551
S021	T102	FALSE	FALSE	0	0	1	1	none	0.0001045236947587
S024	T102	FALSE	FALSE	0	0	1	1	none	0.0001045236947587
S025	T102	FALSE	FALSE	0	0	1	1	none	0.0001123284368348
S026	T102	FALSE	FALSE	0	0	1	1	none	0.0001053196136458
S038	T102	FALSE	FALSE	0	0	1	1	none	0.000118238176521
S039	T102	FALSE	FALSE	0	0	1	1	none	0.0001061391397644
S040	T102	FALSE	FALSE	0	0	1	1	none	7.42779116757e-05
S042	T102	FALSE	FALSE	0	0	1	1	none	0.0001039130546734
S071	T102	FALSE	FALSE	0	0	1	1	none	5.67229820801e-05
S078	T102	FALSE	FALSE	0	0	1	1	none	0.0001046544446568
S081	T102	FALSE	FALSE	0	0	1	1	none	0.000105134334844
S085	T102	FALSE	FALSE	0	0	1	1	none	3.76122171848e-05
S087	T102	FALSE	FALSE	0	0	1	1	none	1.08275645888e-05
S093	T102	FALSE	FALSE	0	0	1	1	none	3.33926882208e-05
S097	T102	FALSE	FALSE	0	0	1	1	none	0.0001118719432238
S102	T102	FALSE	FALSE	0	0	1	1	none	7.61608553638e-05
S106	T102	FALSE	FALSE	0	0	1	1	none	0.0001036636411757
S130	T102	FALSE	FALSE	0	0	1	1	none	9.9319039778e-06
T009	T102	FALSE	FALSE	0	0	1	1	none	0.0001108318695221
T010	T102	FALSE	FALSE	0	0	1	1	none	0.000111710185096
T013	T102	FALSE	FALSE	0	0	1	1	none	0.000126990199481
T014	T102	FALSE	FALSE	0	0	1	1	none	0.0001058287158231
T020	T102	FALSE	FALSE	0	0	1	1	none	0.0001199263324577
T021	T102	FALSE	FALSE	0	0	1	1	none	0.0001123208251813
T028	T102	FALSE	FALSE	0	0	1	1	none	0.0001181282959414
T035a	T102	FALSE	FALSE	0	0	1	1	none	1.18519706611e-05
T035b	T102	FALSE	FALSE	0	0	1	1	none	0.0001123208251813
T040	T102	FALSE	FALSE	0	0	1	1	none	0.0001067784692087
T056	T102	FALSE	FALSE	0	0	1	1	none	0.0001127479258394
T059	T102	FALSE	FALSE	0	0	1	1	none	8.59669801704e-05
T065	T102	FALSE	FALSE	0	0	1	1	none	0.000120573011969
T069	T102	FALSE	FALSE	0	0	1	1	none	7.72392797851e-05
T073	T102	FALSE	FALSE	0	0	1	1	none	0.0001123208251813
T075	T102	FALSE	FALSE	0	0	1	1	none	0.0001030851971511
T077	T102	FALSE	FALSE	0	0	1	1	none	0.000111710185096
T087	T102	FALSE	FALSE	0	0	1	1	none	0.0001110995450107
T095	T102	TRUE	TRUE	1	0	1	1	anc	6.106400853e-07
T099a	T102	FALSE	FALSE	0	0	1	1	none	1.02142852621e-05
S002	T104	FALSE	FALSE	0	0	1	1	none	5.78971273423e-05
S007	T104	FALSE	FALSE	0	0	1	1	none	3.20337105181e-05
S021	T104	FALSE	FALSE	0	0	1	1	none	6.00041222323e-05
S024	T104	FALSE	FALSE	0	0	1	1	none	6.00041222323e-05
S025	T104	FALSE	FALSE	0	0	1	1	none	6.78088643084e-05
S026	T104	FALSE	FALSE	0	0	1	1	none	6.08000411194e-05
S038	T104	FALSE	FALSE	0	0	1	1	none	4.6136349404e-05
S039	T104	FALSE	FALSE	0	0	1	1	none	6.1619567238e-05
S040	T104	FALSE	FALSE	0	0	1	1	none	0.0001146241778093
S042	T104	FALSE	FALSE	0	0	1	1	none	5.9393482147e-05
S071	T104	FALSE	FALSE	0	0	1	1	none	9.70692482137e-05
S078	T104	FALSE	FALSE	0	0	1	1	none	6.01348721304e-05
S081	T104	FALSE	FALSE	0	0	1	1	none	6.06147623176e-05
S085	T104	FALSE	FALSE	0	0	1	1	none	9.88186501004e-05
S087	T104	FALSE	FALSE	0	0	1	1	none	0.000116326698895
S093	T104	FALSE	FALSE	0	0	1	1	none	9.06617904424e-05
S097	T104	FALSE	FALSE	0	0	1	1	none	6.73523706974e-05
S102	T104	FALSE	FALSE	0	0	1	1	none	0.0001165071214974
S106	T104	FALSE	FALSE	0	0	1	1	none	5.91440686493e-05
S130	T104	FALSE	FALSE	0	0	1	1	none	0.000115431038284
T009	T104	FALSE	FALSE	0	0	1	1	none	6.63122969957e-05
T010	T104	FALSE	FALSE	0	0	1	1	none	6.71906125696e-05
T013	T104	FALSE	FALSE	0	0	1	1	none	5.4888372364e-05
T014	T104	FALSE	FALSE	0	0	1	1	none	6.13091432967e-05
T020	T104	FALSE	FALSE	0	0	1	1	none	4.78245053407e-05
T021	T104	FALSE	FALSE	0	0	1	1	none	6.78012526549e-05
T028	T104	FALSE	FALSE	0	0	1	1	none	3.39270970338e-05
T035a	T104	FALSE	FALSE	0	0	1	1	none	0.0001161298247967
T035b	T104	FALSE	FALSE	0	0	1	1	none	6.78012526549e-05
T040	T104	FALSE	FALSE	0	0	1	1	none	6.22588966823e-05
T056	T104	FALSE	FALSE	0	0	1	1	none	6.8228353313e-05
T059	T104	FALSE	FALSE	0	0	1	1	none	0.000126313246304
T065	T104	FALSE	FALSE	0	0	1	1	none	4.8471184852e-05
T069	T104	FALSE	FALSE	0	0	1	1	none	0.0001175855459187
T073	T104	FALSE	FALSE	0	0	1	1	none	6.78012526549e-05
T075	T104	FALSE	FALSE	0	0	1	1	none	5.73443444541e-05
T077	T104	FALSE	FALSE	0	0	1	1	none	6.71906125696e-05
T087	T104	FALSE	FALSE	0	0	1	1	none	6.65799724843e-05
T095	T104	FALSE	FALSE	0	0	1	1	none	0.0001153032419037
T099a	T104	FALSE	FALSE	0	0	1	1	none	0.0001144921393977
T102	T104	FALSE	FALSE	0	0	1	1	none	0.0001210858655132
S002	T105	FALSE	FALSE	0	0	1	1	none	5.89684450286e-05
S007	T105	FALSE	FALSE	0	0	1	1	none	4.39831198244e-05
S021	T105	FALSE	FALSE	0	0	1	1	none	6.10754399186e-05
S024	T105	FALSE	FALSE	0	0	1	1	none	6.10754399186e-05
S025	T105	FALSE	FALSE	0	0	1	1	none	6.88801819947e-05
S026	T105	FALSE	FALSE	0	0	1	1	none	6.18713588057e-05
S038	T105	FALSE	FALSE	0	0	1	1	none	6.3615670197e-06
S039	T105	FALSE	FALSE	0	0	1	1	none	6.26908849243e-05
S040	T105	FALSE	FALSE	0	0	1	1	none	0.0001156954954956
S042	T105	FALSE	FALSE	0	0	1	1	none	6.04647998333e-05
S071	T105	FALSE	FALSE	0	0	1	1	none	9.81405659e-05
S078	T105	FALSE	FALSE	0	0	1	1	none	6.12061898167e-05
S081	T105	FALSE	FALSE	0	0	1	1	none	6.16860800039e-05
S085	T105	FALSE	FALSE	0	0	1	1	none	9.98899677867e-05
S087	T105	FALSE	FALSE	0	0	1	1	none	0.0001173980165813
S093	T105	FALSE	FALSE	0	0	1	1	none	9.17331081287e-05
S097	T105	FALSE	FALSE	0	0	1	1	none	6.84236883837e-05
S102	T105	FALSE	FALSE	0	0	1	1	none	0.0001175784391837
S106	T105	FALSE	FALSE	0	0	1	1	none	6.02153863356e-05
S130	T105	FALSE	FALSE	0	0	1	1	none	0.0001165023559703
T009	T105	FALSE	FALSE	0	0	1	1	none	6.7383614682e-05
T010	T105	FALSE	FALSE	0	0	1	1	none	6.82619302559e-05
T013	T105	FALSE	FALSE	0	0	1	1	none	1.04439190837e-05
T014	T105	FALSE	FALSE	0	0	1	1	none	6.2380460983e-05
T020	T105	FALSE	FALSE	0	0	1	1	none	8.0497229564e-06
T021	T105	FALSE	FALSE	0	0	1	1	none	6.88725703412e-05
T028	T105	FALSE	FALSE	0	0	1	1	none	4.70977865107e-05
T035a	T105	FALSE	FALSE	0	0	1	1	none	0.000117201142483
T035b	T105	FALSE	FALSE	0	0	1	1	none	6.88725703412e-05
T040	T105	FALSE	FALSE	0	0	1	1	none	6.33302143686e-05
T056	T105	FALSE	FALSE	0	0	1	1	none	6.92996709993e-05
T059	T105	FALSE	FALSE	0	0	1	1	none	0.0001273845639903
T065	T105	TRUE	TRUE	1	0	1	1	anc	9.735311452e-07
T069	T105	FALSE	FALSE	0	0	1	1	none	0.000118656863605
T073	T105	FALSE	FALSE	0	0	1	1	none	6.88725703412e-05
T075	T105	FALSE	FALSE	0	0	1	1	none	5.84156621404e-05
T077	T105	FALSE	FALSE	0	0	1	1	none	6.82619302559e-05
T087	T105	FALSE	FALSE	0	0	1	1	none	6.76512901706e-05
T095	T105	FALSE	FALSE	0	0	1	1	none	0.00011637455959
T099a	T105	FALSE	FALSE	0	0	1	1	none	0.000115563457084
T102	T105	FALSE	FALSE	0	0	1	1	none	0.0001221571831995
T104	T105	FALSE	FALSE	0	0	1	1	none	5.00553560825e-05
S002	T107	FALSE	FALSE	0	0	1	1	none	0.0001011954196981
S007	T107	FALSE	FALSE	0	0	1	1	none	0.0001137923490845
S021	T107	FALSE	FALSE	0	0	1	1	none	0.0001033024145881
S024	T107	FALSE	FALSE	0	0	1	1	none	0.0001033024145881
S025	T107	FALSE	FALSE	0	0	1	1	none	0.0001111071566642
S026	T107	FALSE	FALSE	0	0	1	1	none	0.0001040983334752
S038	T107	FALSE	FALSE	0	0	1	1	none	0.0001170168963504
S039	T107	FALSE	FALSE	0	0	1	1	none	0.0001049178595938
S040	T107	FALSE	FALSE	0	0	1	1	none	7.30566315051e-05
S042	T107	FALSE	FALSE	0	0	1	1	none	0.0001026917745028
S071	T107	FALSE	FALSE	0	0	1	1	none	5.55017019095e-05
S078	T107	FALSE	FALSE	0	0	1	1	none	0.0001034331644862
S081	T107	FALSE	FALSE	0	0	1	1	none	0.0001039130546734
S085	T107	FALSE	FALSE	0	0	1	1	none	3.63909370142e-05
S087	T107	FALSE	FALSE	0	0	1	1	none	9.6062844182e-06
S093	T107	FALSE	FALSE	0	0	1	1	none	3.21714080502e-05
S097	T107	FALSE	FALSE	0	0	1	1	none	0.0001106506630532
S102	T107	FALSE	FALSE	0	0	1	1	none	7.49395751932e-05
S106	T107	FALSE	FALSE	0	0	1	1	none	0.0001024423610051
S130	T107	FALSE	FALSE	0	0	1	1	none	8.7106238072e-06
T009	T107	FALSE	FALSE	0	0	1	1	none	0.0001096105893515
T010	T107	FALSE	FALSE	0	0	1	1	none	0.0001104889049254
T013	T107	FALSE	FALSE	0	0	1	1	none	0.0001257689193104
T014	T107	FALSE	FALSE	0	0	1	1	none	0.0001046074356525
T020	T107	FALSE	FALSE	0	0	1	1	none	0.0001187050522871
T021	T107	FALSE	FALSE	0	0	1	1	none	0.0001110995450107
T028	T107	FALSE	FALSE	0	0	1	1	none	0.0001169070157708
T035a	T107	FALSE	FALSE	0	0	1	1	none	1.06306904905e-05
T035b	T107	FALSE	FALSE	0	0	1	1	none	0.0001110995450107
T040	T107	FALSE	FALSE	0	0	1	1	none	0.0001055571890381
T056	T107	FALSE	FALSE	0	0	1	1	none	0.0001115266456688
T059	T107	FALSE	FALSE	0	0	1	1	none	8.47456999998e-05
T065	T107	FALSE	FALSE	0	0	1	1	none	0.0001193517317984
T069	T107	FALSE	FALSE	0	0	1	1	none	7.60179996145e-05
T073	T107	FALSE	FALSE	0	0	1	1	none	0.0001110995450107
T075	T107	FALSE	FALSE	0	0	1	1	none	0.0001018639169805
T077	T107	FALSE	FALSE	0	0	1	1	none	0.0001104889049254
T087	T107	FALSE	FALSE	0	0	1	1	none	0.0001098782648401
T095	T107	TRUE	TRUE	1	0	1	1	anc	6.106400853e-07
T099a	T107	FALSE	FALSE	0	0	1	1	none	8.9930050915e-06
T102	T107	FALSE	FALSE	0	0	1	1	none	2.4425603412e-06
T104	T107	FALSE	FALSE	0	0	1	1	none	0.0001198645853426
T105	T107	FALSE	FALSE	0	0	1	1	none	0.0001209359030289
S002	T126	TRUE	TRUE	0	0	1	1	none	0.0001089188859792
S007	T126	TRUE	TRUE	0	0	1	1	none	0.0001215158153656
S021	T126	TRUE	TRUE	0	0	1	1	none	0.0001110258808692
S024	T126	TRUE	TRUE	0	0	1	1	none	0.0001110258808692
S025	T126	TRUE	TRUE	0	0	1	1	none	0.0001188306229453
S026	T126	TRUE	TRUE	0	0	1	1	none	0.0001118217997563
S038	T126	TRUE	TRUE	0	0	1	1	none	0.0001247403626315
S039	T126	TRUE	TRUE	0	0	1	1	none	0.0001126413258749
S040	T126	TRUE	TRUE	0	0	1	1	none	5.55196095262e-05
S042	T126	TRUE	TRUE	0	0	1	1	none	0.0001104152407839
S071	T126	TRUE	TRUE	0	0	1	1	none	3.17400835806e-05
S078	T126	TRUE	TRUE	0	0	1	1	none	0.0001111566307673
S081	T126	TRUE	TRUE	0	0	1	1	none	0.0001116365209545
S085	T126	TRUE	TRUE	0	0	1	1	none	6.49745700773e-05
S087	T126	TRUE	TRUE	0	0	1	1	none	8.24826188719e-05
S093	T126	TRUE	TRUE	0	0	1	1	none	5.68177104193e-05
S097	T126	TRUE	TRUE	0	0	1	1	none	0.0001183741293343
S102	T126	TRUE	TRUE	0	0	1	1	none	5.74025532143e-05
S106	T126	TRUE	TRUE	0	0	1	1	none	0.0001101658272862
S130	T126	TRUE	TRUE	0	0	1	1	none	8.15869582609e-05
T009	T126	TRUE	TRUE	0	0	1	1	none	0.0001173340556326
T010	T126	TRUE	TRUE	0	0	1	1	none	0.0001182123712065
T013	T126	FALSE	FALSE	0	0	1	1	none	0.0001334923855915
T014	T126	TRUE	TRUE	0	0	1	1	none	0.0001123309019336
T020	T126	TRUE	TRUE	0	0	1	1	none	0.0001264285185682
T021	T126	FALSE	FALSE	0	0	1	1	none	0.0001188230112918
T028	T126	TRUE	TRUE	0	0	1	1	none	0.0001246304820519
T035a	T126	TRUE	TRUE	0	0	1	1	none	8.22857447736e-05
T035b	T126	FALSE	FALSE	0	0	1	1	none	0.0001188230112918
T040	T126	TRUE	TRUE	0	0	1	1	none	0.0001132806553192
T056	T126	FALSE	FALSE	0	0	1	1	none	0.0001192501119499
T059	T126	TRUE	TRUE	0	0	1	1	none	6.72086780209e-05
T065	T126	TRUE	TRUE	0	0	1	1	none	0.0001270751980795
T069	T126	TRUE	TRUE	0	0	1	1	none	4.1880441685e-05
T073	T126	FALSE	FALSE	0	0	1	1	none	0.0001188230112918
T075	T126	TRUE	TRUE	0	0	1	1	none	0.0001095873832616
T077	T126	FALSE	FALSE	0	0	1	1	none	0.0001182123712065
T087	T126	TRUE	TRUE	0	0	1	1	none	0.0001176017311212
T095	T126	TRUE	TRUE	0	0	1	1	none	8.14591618806e-05
T099a	T126	TRUE	TRUE	0	0	1	1	none	8.06480593746e-05
T102	T126	FALSE	FALSE	0	0	1	1	none	8.72417854901e-05
T104	T126	FALSE	FALSE	0	0	1	1	none	0.0001275880516237
T105	T126	FALSE	FALSE	0	0	1	1	none	0.00012865936931
T107	T126	FALSE	FALSE	0	0	1	1	none	8.60205053195e-05
S002	T156	FALSE	FALSE	0	0	1	1	none	5.89833582833e-05
S007	T156	FALSE	FALSE	0	0	1	1	none	4.39980330791e-05
S021	T156	FALSE	FALSE	0	0	1	1	none	6.10903531733e-05
S024	T156	FALSE	FALSE	0	0	1	1	none	6.10903531733e-05
S025	T156	FALSE	FALSE	0	0	1	1	none	6.88950952494e-05
S026	T156	FALSE	FALSE	0	0	1	1	none	6.18862720604e-05
S038	T156	FALSE	FALSE	0	0	1	1	none	7.597760445e-06
S039	T156	FALSE	FALSE	0	0	1	1	none	6.2705798179e-05
S040	T156	FALSE	FALSE	0	0	1	1	none	0.0001157104087503
S042	T156	FALSE	FALSE	0	0	1	1	none	6.0479713088e-05
S071	T156	FALSE	FALSE	0	0	1	1	none	9.81554791547e-05
S078	T156	FALSE	FALSE	0	0	1	1	none	6.12211030714e-05
S081	T156	FALSE	FALSE	0	0	1	1	none	6.17009932586e-05
S085	T156	FALSE	FALSE	0	0	1	1	none	9.99048810414e-05
S087	T156	FALSE	FALSE	0	0	1	1	none	0.000117412929836
S093	T156	FALSE	FALSE	0	0	1	1	none	9.17480213834e-05
S097	T156	FALSE	FALSE	0	0	1	1	none	6.84386016384e-05
S102	T156	FALSE	FALSE	0	0	1	1	none	0.0001175933524384
S106	T156	FALSE	FALSE	0	0	1	1	none	6.02302995903e-05
S130	T156	FALSE	FALSE	0	0	1	1	none	0.000116517269225
T009	T156	FALSE	FALSE	0	0	1	1	none	6.73985279367e-05
T010	T156	FALSE	FALSE	0	0	1	1	none	6.82768435106e-05
T013	T156	FALSE	FALSE	0	0	1	1	none	1.6349783405e-05
T014	T156	FALSE	FALSE	0	0	1	1	none	6.23953742377e-05
T020	T156	FALSE	FALSE	0	0	1	1	none	9.2859163817e-06
T021	T156	FALSE	FALSE	0	0	1	1	none	6.88874835959e-05
T028	T156	FALSE	FALSE	0	0	1	1	none	4.71126997654e-05
T035a	T156	FALSE	FALSE	0	0	1	1	none	0.0001172160557377
T035b	T156	FALSE	FALSE	0	0	1	1	none	6.88874835959e-05
T040	T156	FALSE	FALSE	0	0	1	1	none	6.33451276233e-05
T056	T156	FALSE	FALSE	0	0	1	1	none	6.9314584254e-05
T059	T156	FALSE	FALSE	0	0	1	1	none	0.000127399477245
T065	T156	FALSE	FALSE	0	0	1	1	none	9.932595893e-06
T069	T156	FALSE	FALSE	0	0	1	1	none	0.0001186717768597
T073	T156	FALSE	FALSE	0	0	1	1	none	6.88874835959e-05
T075	T156	FALSE	FALSE	0	0	1	1	none	5.84305753951e-05
T077	T156	FALSE	FALSE	0	0	1	1	none	6.82768435106e-05
T087	T156	FALSE	FALSE	0	0	1	1	none	6.76662034253e-05
T095	T156	FALSE	FALSE	0	0	1	1	none	0.0001163894728447
T099a	T156	FALSE	FALSE	0	0	1	1	none	0.0001155783703387
T102	T156	FALSE	FALSE	0	0	1	1	none	0.0001221720964542
T104	T156	FALSE	FALSE	0	0	1	1	none	5.00702693372e-05
T105	T156	FALSE	FALSE	0	0	1	1	none	1.15167671235e-05
T107	T156	FALSE	FALSE	0	0	1	1	none	0.0001209508162836
T126	T156	FALSE	FALSE	0	0	1	1	none	0.0001286742825647
S002	T159a	TRUE	TRUE	0	0	1	1	none	1.91003081492e-05
S007	T159a	TRUE	TRUE	0	0	1	1	none	5.92864560556e-05
S021	T159a	TRUE	TRUE	0	0	1	1	none	2.12073030392e-05
S024	T159a	TRUE	TRUE	0	0	1	1	none	2.12073030392e-05
S025	T159a	TRUE	TRUE	0	0	1	1	none	2.43621452113e-05
S026	T159a	TRUE	TRUE	0	0	1	1	none	1.39362614403e-05
S038	T159a	TRUE	TRUE	0	0	1	1	none	6.25110033215e-05
S039	T159a	TRUE	TRUE	0	0	1	1	none	2.28227480449e-05
S040	T159a	TRUE	TRUE	0	0	1	1	none	0.0001034165771362
S042	T159a	TRUE	TRUE	0	0	1	1	none	2.05966629539e-05
S071	T159a	TRUE	TRUE	0	0	1	1	none	8.58616475406e-05
S078	T159a	TRUE	TRUE	0	0	1	1	none	2.13380529373e-05
S081	T159a	TRUE	TRUE	0	0	1	1	none	2.18179431245e-05
S085	T159a	TRUE	TRUE	0	0	1	1	none	8.76110494273e-05
S087	T159a	TRUE	TRUE	0	0	1	1	none	0.0001051190982219
S093	T159a	TRUE	TRUE	0	0	1	1	none	7.94541897693e-05
S097	T159a	TRUE	TRUE	0	0	1	1	none	2.39056516003e-05
S102	T159a	TRUE	TRUE	0	0	1	1	none	0.0001052995208243
S106	T159a	TRUE	TRUE	0	0	1	1	none	2.03472494562e-05
S130	T159a	TRUE	TRUE	0	0	1	1	none	0.0001042234376109
T009	T159a	TRUE	TRUE	0	0	1	1	none	2.1748848526e-06
T010	T159a	TRUE	TRUE	0	0	1	1	none	3.0532004265e-06
T013	T159a	FALSE	FALSE	0	0	1	1	none	7.12630262815e-05
T014	T159a	TRUE	TRUE	0	0	1	1	none	2.25123241036e-05
T020	T159a	TRUE	TRUE	0	0	1	1	none	6.41991592582e-05
T021	T159a	TRUE	TRUE	0	1	1	1	desc	1.8319202559e-06
T028	T159a	TRUE	TRUE	0	0	1	1	none	6.24011227419e-05
T035a	T159a	TRUE	TRUE	0	0	1	1	none	0.0001049222241236
T035b	T159a	TRUE	TRUE	0	1	1	1	desc	6.106400853e-07
T040	T159a	TRUE	TRUE	0	0	1	1	none	2.34620774892e-05
T056	T159a	FALSE	FALSE	0	0	1	1	none	4.0909411699e-06
T059	T159a	TRUE	TRUE	0	0	1	1	none	0.0001151056456309
T065	T159a	TRUE	TRUE	0	0	1	1	none	6.48458387695e-05
T069	T159a	TRUE	TRUE	0	0	1	1	none	0.0001063779452456
T073	T159a	TRUE	TRUE	0	1	1	1	desc	1.8319202559e-06
T075	T159a	TRUE	TRUE	0	0	1	1	none	4.73580239516e-05
T077	T159a	TRUE	TRUE	0	1	1	1	desc	1.2212801706e-06
T087	T159a	TRUE	TRUE	0	0	1	1	none	2.4425603412e-06
T095	T159a	TRUE	TRUE	0	0	1	1	none	0.0001040956412306
T099a	T159a	TRUE	TRUE	0	0	1	1	none	0.0001032845387246
T102	T159a	FALSE	FALSE	0	0	1	1	none	0.0001098782648401
T104	T159a	FALSE	FALSE	0	0	1	1	none	6.53586923137e-05
T105	T159a	FALSE	FALSE	0	0	1	1	none	6.643001e-05
T107	T159a	FALSE	FALSE	0	0	1	1	none	0.0001086569846695
T126	T159a	TRUE	TRUE	0	0	1	1	none	0.0001163804509506
T156	T159a	FALSE	FALSE	0	0	1	1	none	6.64449232547e-05
S002	T182	FALSE	FALSE	0	0	1	1	none	5.88801436123e-05
S007	T182	FALSE	FALSE	0	0	1	1	none	4.38948184081e-05
S021	T182	FALSE	FALSE	0	0	1	1	none	6.09871385023e-05
S024	T182	FALSE	FALSE	0	0	1	1	none	6.09871385023e-05
S025	T182	FALSE	FALSE	0	0	1	1	none	6.87918805784e-05
S026	T182	FALSE	FALSE	0	0	1	1	none	6.17830573894e-05
S038	T182	FALSE	FALSE	0	0	1	1	none	7.494545774e-06
S039	T182	FALSE	FALSE	0	0	1	1	none	6.2602583508e-05
S040	T182	FALSE	FALSE	0	0	1	1	none	0.0001156071940793
S042	T182	FALSE	FALSE	0	0	1	1	none	6.0376498417e-05
S071	T182	FALSE	FALSE	0	0	1	1	none	9.80522644837e-05
S078	T182	FALSE	FALSE	0	0	1	1	none	6.11178884004e-05
S081	T182	FALSE	FALSE	0	0	1	1	none	6.15977785876e-05
S085	T182	FALSE	FALSE	0	0	1	1	none	9.98016663704e-05
S087	T182	FALSE	FALSE	0	0	1	1	none	0.000117309715165
S093	T182	FALSE	FALSE	0	0	1	1	none	9.16448067124e-05
S097	T182	FALSE	FALSE	0	0	1	1	none	6.83353869674e-05
S102	T182	FALSE	FALSE	0	0	1	1	none	0.0001174901377674
S106	T182	FALSE	FALSE	0	0	1	1	none	6.01270849193e-05
S130	T182	FALSE	FALSE	0	0	1	1	none	0.000116414054554
T009	T182	FALSE	FALSE	0	0	1	1	none	6.72953132657e-05
T010	T182	FALSE	FALSE	0	0	1	1	none	6.81736288396e-05
T013	T182	FALSE	FALSE	0	0	1	1	none	1.6246568734e-05
T014	T182	FALSE	FALSE	0	0	1	1	none	6.22921595667e-05
T020	T182	FALSE	FALSE	0	0	1	1	none	9.1827017107e-06
T021	T182	FALSE	FALSE	0	0	1	1	none	6.87842689249e-05
T028	T182	FALSE	FALSE	0	0	1	1	none	4.70094850944e-05
T035a	T182	FALSE	FALSE	0	0	1	1	none	0.0001171128410667
T035b	T182	FALSE	FALSE	0	0	1	1	none	6.87842689249e-05
T040	T182	FALSE	FALSE	0	0	1	1	none	6.32419129523e-05
T056	T182	FALSE	FALSE	0	0	1	1	none	6.9211369583e-05
T059	T182	FALSE	FALSE	0	0	1	1	none	0.000127296262574
T065	T182	FALSE	FALSE	0	0	1	1	none	9.829381222e-06
T069	T182	FALSE	FALSE	0	0	1	1	none	0.0001185685621887
T073	T182	FALSE	FALSE	0	0	1	1	none	6.87842689249e-05
T075	T182	FALSE	FALSE	0	0	1	1	none	5.83273607241e-05
T077	T182	FALSE	FALSE	0	0	1	1	none	6.81736288396e-05
T087	T182	FALSE	FALSE	0	0	1	1	none	6.75629887543e-05
T095	T182	FALSE	FALSE	0	0	1	1	none	0.0001162862581737
T099a	T182	FALSE	FALSE	0	0	1	1	none	0.0001154751556677
T102	T182	FALSE	FALSE	0	0	1	1	none	0.0001220688817832
T104	T182	FALSE	FALSE	0	0	1	1	none	4.99670546662e-05
T105	T182	FALSE	FALSE	0	0	1	1	none	1.14135524525e-05
T107	T182	FALSE	FALSE	0	0	1	1	none	0.0001208476016126
T126	T182	FALSE	FALSE	0	0	1	1	none	0.0001285710678937
T156	T182	FALSE	FALSE	0	0	1	1	none	1.02071855366e-05
T159a	T182	FALSE	FALSE	0	0	1	1	none	6.63417085837e-05
S002	T188	TRUE	TRUE	0	0	1	1	none	6.01301351305e-05
S007	T188	TRUE	TRUE	0	0	1	1	none	3.42667183063e-05
S021	T188	TRUE	TRUE	0	0	1	1	none	6.22371300205e-05
S024	T188	TRUE	TRUE	0	0	1	1	none	6.22371300205e-05
S025	T188	TRUE	TRUE	0	0	1	1	none	7.00418720966e-05
S026	T188	TRUE	TRUE	0	0	1	1	none	6.30330489076e-05
S038	T188	TRUE	TRUE	0	0	1	1	none	4.83693571922e-05
S039	T188	TRUE	TRUE	0	0	1	1	none	6.38525750262e-05
S040	T188	TRUE	TRUE	0	0	1	1	none	0.0001168571855975
S042	T188	TRUE	TRUE	0	0	1	1	none	6.16264899352e-05
S071	T188	TRUE	TRUE	0	0	1	1	none	9.93022560019e-05
S078	T188	TRUE	TRUE	0	0	1	1	none	6.23678799186e-05
S081	T188	TRUE	TRUE	0	0	1	1	none	6.28477701058e-05
S085	T188	TRUE	TRUE	0	0	1	1	none	0.0001010516578886
S087	T188	TRUE	TRUE	0	0	1	1	none	0.0001185597066832
S093	T188	TRUE	TRUE	0	0	1	1	none	9.28947982306e-05
S097	T188	TRUE	TRUE	0	0	1	1	none	6.95853784856e-05
S102	T188	TRUE	TRUE	0	0	1	1	none	0.0001187401292856
S106	T188	TRUE	TRUE	0	0	1	1	none	6.13770764375e-05
S130	T188	TRUE	TRUE	0	0	1	1	none	0.0001176640460722
T009	T188	TRUE	TRUE	0	0	1	1	none	6.85453047839e-05
T010	T188	TRUE	TRUE	0	0	1	1	none	6.94236203578e-05
T013	T188	FALSE	FALSE	0	0	1	1	none	5.71213801522e-05
T014	T188	TRUE	TRUE	0	0	1	1	none	6.35421510849e-05
T020	T188	TRUE	TRUE	0	0	1	1	none	5.00575131289e-05
T021	T188	FALSE	FALSE	0	0	1	1	none	7.00342604431e-05
T028	T188	TRUE	TRUE	0	0	1	1	none	3.147769824e-05
T035a	T188	TRUE	TRUE	0	0	1	1	none	0.0001183628325849
T035b	T188	FALSE	FALSE	0	0	1	1	none	7.00342604431e-05
T040	T188	TRUE	TRUE	0	0	1	1	none	6.44919044705e-05
T056	T188	FALSE	FALSE	0	0	1	1	none	7.04613611012e-05
T059	T188	TRUE	TRUE	0	0	1	1	none	0.0001285462540922
T065	T188	TRUE	TRUE	0	0	1	1	none	5.07041926402e-05
T069	T188	TRUE	TRUE	0	0	1	1	none	0.0001198185537069
T073	T188	FALSE	FALSE	0	0	1	1	none	7.00342604431e-05
T075	T188	TRUE	TRUE	0	0	1	1	none	5.95773522423e-05
T077	T188	FALSE	FALSE	0	0	1	1	none	6.94236203578e-05
T087	T188	TRUE	TRUE	0	0	1	1	none	6.88129802725e-05
T095	T188	TRUE	TRUE	0	0	1	1	none	0.0001175362496919
T099a	T188	TRUE	TRUE	0	0	1	1	none	0.0001167251471859
T102	T188	FALSE	FALSE	0	0	1	1	none	0.0001233188733014
T104	T188	FALSE	FALSE	0	0	1	1	none	3.91176743938e-05
T105	T188	FALSE	FALSE	0	0	1	1	none	5.22883638707e-05
T107	T188	FALSE	FALSE	0	0	1	1	none	0.0001220975931308
T126	T188	TRUE	TRUE	0	0	1	1	none	0.0001298210594119
T156	T188	FALSE	FALSE	0	0	1	1	none	5.23032771254e-05
T159a	T188	TRUE	TRUE	0	0	1	1	none	6.75917001019e-05
T182	T188	FALSE	FALSE	0	0	1	1	none	5.22000624544e-05
S002	T192	FALSE	FALSE	0	0	1	1	none	0.0001203388766394
S007	T192	FALSE	FALSE	0	0	1	1	none	0.0001329358060258
S021	T192	FALSE	FALSE	0	0	1	1	none	0.0001224458715294
S024	T192	FALSE	FALSE	0	0	1	1	none	0.0001224458715294
S025	T192	FALSE	FALSE	0	0	1	1	none	0.0001302506136055
S026	T192	FALSE	FALSE	0	0	1	1	none	0.0001232417904165
S038	T192	FALSE	FALSE	0	0	1	1	none	0.0001361603532917
S039	T192	FALSE	FALSE	0	0	1	1	none	0.0001240613165351
S040	T192	FALSE	FALSE	0	0	1	1	none	6.69396001864e-05
S042	T192	FALSE	FALSE	0	0	1	1	none	0.0001218352314441
S071	T192	FALSE	FALSE	0	0	1	1	none	4.31600742408e-05
S078	T192	FALSE	FALSE	0	0	1	1	none	0.0001225766214275
S081	T192	FALSE	FALSE	0	0	1	1	none	0.0001230565116147
S085	T192	FALSE	FALSE	0	0	1	1	none	7.63945607375e-05
S087	T192	FALSE	FALSE	0	0	1	1	none	9.39026095321e-05
S093	T192	FALSE	FALSE	0	0	1	1	none	6.82377010795e-05
S097	T192	FALSE	FALSE	0	0	1	1	none	0.0001297941199945
S102	T192	FALSE	FALSE	0	0	1	1	none	6.88225438745e-05
S106	T192	FALSE	FALSE	0	0	1	1	none	0.0001215858179464
S130	T192	FALSE	FALSE	0	0	1	1	none	9.30069489211e-05
T009	T192	FALSE	FALSE	0	0	1	1	none	0.0001287540462928
T010	T192	FALSE	FALSE	0	0	1	1	none	0.0001296323618667
T013	T192	FALSE	FALSE	0	0	1	1	none	0.0001449123762517
T014	T192	FALSE	FALSE	0	0	1	1	none	0.0001237508925938
T020	T192	FALSE	FALSE	0	0	1	1	none	0.0001378485092284
T021	T192	FALSE	FALSE	0	0	1	1	none	0.000130243001952
T028	T192	FALSE	FALSE	0	0	1	1	none	0.0001360504727121
T035a	T192	FALSE	FALSE	0	0	1	1	none	9.37057354338e-05
T035b	T192	FALSE	FALSE	0	0	1	1	none	0.000130243001952
T040	T192	FALSE	FALSE	0	0	1	1	none	0.0001247006459794
T056	T192	FALSE	FALSE	0	0	1	1	none	0.0001306701026101
T059	T192	FALSE	FALSE	0	0	1	1	none	7.86286686811e-05
T065	T192	FALSE	FALSE	0	0	1	1	none	0.0001384951887397
T069	T192	FALSE	FALSE	0	0	1	1	none	5.33004323452e-05
T073	T192	FALSE	FALSE	0	0	1	1	none	0.000130243001952
T075	T192	FALSE	FALSE	0	0	1	1	none	0.0001210073739218
T077	T192	FALSE	FALSE	0	0	1	1	none	0.0001296323618667
T087	T192	FALSE	FALSE	0	0	1	1	none	0.0001290217217814
T095	T192	FALSE	FALSE	0	0	1	1	none	9.28791525408e-05
T099a	T192	FALSE	FALSE	0	0	1	1	none	9.20680500348e-05
T102	T192	FALSE	FALSE	0	0	1	1	none	9.86617761503e-05
T104	T192	FALSE	FALSE	0	0	1	1	none	0.0001390080422839
T105	T192	FALSE	FALSE	0	0	1	1	none	0.0001400793599702
T107	T192	FALSE	FALSE	0	0	1	1	none	9.74404959797e-05
T126	T192	TRUE	TRUE	1	0	1	1	anc	1.36178835e-06
T156	T192	FALSE	FALSE	0	0	1	1	none	0.0001400942732249
T159a	T192	FALSE	FALSE	0	0	1	1	none	0.0001278004416108
T182	T192	FALSE	FALSE	0	0	1	1	none	0.0001399910585539
T188	T192	FALSE	FALSE	0	0	1	1	none	0.0001412410500721
S002	T223	FALSE	FALSE	0	0	1	1	none	5.70482233564e-05
S007	T223	FALSE	FALSE	0	0	1	1	none	4.20628981522e-05
S021	T223	FALSE	FALSE	0	0	1	1	none	5.91552182464e-05
S024	T223	FALSE	FALSE	0	0	1	1	none	5.91552182464e-05
S025	T223	FALSE	FALSE	0	0	1	1	none	6.69599603225e-05
S026	T223	FALSE	FALSE	0	0	1	1	none	5.99511371335e-05
S038	T223	FALSE	FALSE	0	0	1	1	none	5.6626255181e-06
S039	T223	FALSE	FALSE	0	0	1	1	none	6.07706632521e-05
S040	T223	FALSE	FALSE	0	0	1	1	none	0.0001137752738234
S042	T223	FALSE	FALSE	0	0	1	1	none	5.85445781611e-05
S071	T223	FALSE	FALSE	0	0	1	1	none	9.62203442278e-05
S078	T223	FALSE	FALSE	0	0	1	1	none	5.92859681445e-05
S081	T223	FALSE	FALSE	0	0	1	1	none	5.97658583317e-05
S085	T223	FALSE	FALSE	0	0	1	1	none	9.79697461145e-05
S087	T223	FALSE	FALSE	0	0	1	1	none	0.0001154777949091
S093	T223	FALSE	FALSE	0	0	1	1	none	8.98128864565e-05
S097	T223	FALSE	FALSE	0	0	1	1	none	6.65034667115e-05
S102	T223	FALSE	FALSE	0	0	1	1	none	0.0001156582175115
S106	T223	FALSE	FALSE	0	0	1	1	none	5.82951646634e-05
S130	T223	FALSE	FALSE	0	0	1	1	none	0.0001145821342981
T009	T223	FALSE	FALSE	0	0	1	1	none	6.54633930098e-05
T010	T223	FALSE	FALSE	0	0	1	1	none	6.63417085837e-05
T013	T223	FALSE	FALSE	0	0	1	1	none	1.44146484781e-05
T014	T223	FALSE	FALSE	0	0	1	1	none	6.04602393108e-05
T020	T223	FALSE	FALSE	0	0	1	1	none	7.3507814548e-06
T021	T223	FALSE	FALSE	0	0	1	1	none	6.6952348669e-05
T028	T223	FALSE	FALSE	0	0	1	1	none	4.51775648385e-05
T035a	T223	FALSE	FALSE	0	0	1	1	none	0.0001152809208108
T035b	T223	FALSE	FALSE	0	0	1	1	none	6.6952348669e-05
T040	T223	FALSE	FALSE	0	0	1	1	none	6.14099926964e-05
T056	T223	FALSE	FALSE	0	0	1	1	none	6.73794493271e-05
T059	T223	FALSE	FALSE	0	0	1	1	none	0.0001254643423181
T065	T223	FALSE	FALSE	0	0	1	1	none	7.9974609661e-06
T069	T223	FALSE	FALSE	0	0	1	1	none	0.0001167366419328
T073	T223	FALSE	FALSE	0	0	1	1	none	6.6952348669e-05
T075	T223	FALSE	FALSE	0	0	1	1	none	5.64954404682e-05
T077	T223	FALSE	FALSE	0	0	1	1	none	6.63417085837e-05
T087	T223	FALSE	FALSE	0	0	1	1	none	6.57310684984e-05
T095	T223	FALSE	FALSE	0	0	1	1	none	0.0001144543379178
T099a	T223	FALSE	FALSE	0	0	1	1	none	0.0001136432354118
T102	T223	FALSE	FALSE	0	0	1	1	none	0.0001202369615273
T104	T223	FALSE	FALSE	0	0	1	1	none	4.81351344103e-05
T105	T223	FALSE	FALSE	0	0	1	1	none	9.5816321966e-06
T107	T223	FALSE	FALSE	0	0	1	1	none	0.0001190156813567
T126	T223	FALSE	FALSE	0	0	1	1	none	0.0001267391476378
T156	T223	FALSE	FALSE	0	0	1	1	none	8.3752652807e-06
T159a	T223	FALSE	FALSE	0	0	1	1	none	6.45097883278e-05
T182	T223	FALSE	FALSE	0	0	1	1	none	5.4957607677e-06
T188	T223	FALSE	FALSE	0	0	1	1	none	5.03681421985e-05
T192	T223	FALSE	FALSE	0	0	1	1	none	0.000138159138298
S002	T225	FALSE	FALSE	0	0	1	1	none	6.32578388804e-05
S007	T225	FALSE	FALSE	0	0	1	1	none	4.82725136762e-05
S021	T225	FALSE	FALSE	0	0	1	1	none	6.53648337704e-05
S024	T225	FALSE	FALSE	0	0	1	1	none	6.53648337704e-05
S025	T225	FALSE	FALSE	0	0	1	1	none	7.31695758465e-05
S026	T225	FALSE	FALSE	0	0	1	1	none	6.61607526575e-05
S038	T225	FALSE	FALSE	0	0	1	1	none	1.18722410421e-05
S039	T225	FALSE	FALSE	0	0	1	1	none	6.69802787761e-05
S040	T225	FALSE	FALSE	0	0	1	1	none	0.0001199848893474
S042	T225	FALSE	FALSE	0	0	1	1	none	6.47541936851e-05
S071	T225	FALSE	FALSE	0	0	1	1	none	0.0001024299597518
S078	T225	FALSE	FALSE	0	0	1	1	none	6.54955836685e-05
S081	T225	FALSE	FALSE	0	0	1	1	none	6.59754738557e-05
S085	T225	FALSE	FALSE	0	0	1	1	none	0.0001041793616385
S087	T225	FALSE	FALSE	0	0	1	1	none	0.0001216874104331
S093	T225	FALSE	FALSE	0	0	1	1	none	9.60225019805e-05
S097	T225	FALSE	FALSE	0	0	1	1	none	7.27130822355e-05
S102	T225	FALSE	FALSE	0	0	1	1	none	0.0001218678330355
S106	T225	FALSE	FALSE	0	0	1	1	none	6.45047801874e-05
S130	T225	FALSE	FALSE	0	0	1	1	none	0.0001207917498221
T009	T225	FALSE	FALSE	0	0	1	1	none	7.16730085338e-05
T010	T225	FALSE	FALSE	0	0	1	1	none	7.25513241077e-05
T013	T225	FALSE	FALSE	0	0	1	1	none	2.06242640021e-05
T014	T225	FALSE	FALSE	0	0	1	1	none	6.66698548348e-05
T020	T225	FALSE	FALSE	0	0	1	1	none	1.35603969788e-05
T021	T225	FALSE	FALSE	0	0	1	1	none	7.3161964193e-05
T028	T225	FALSE	FALSE	0	0	1	1	none	5.13871803625e-05
T035a	T225	FALSE	FALSE	0	0	1	1	none	0.0001214905363348
T035b	T225	FALSE	FALSE	0	0	1	1	none	7.3161964193e-05
T040	T225	FALSE	FALSE	0	0	1	1	none	6.76196082204e-05
T056	T225	FALSE	FALSE	0	0	1	1	none	7.35890648511e-05
T059	T225	FALSE	FALSE	0	0	1	1	none	0.0001316739578421
T065	T225	FALSE	FALSE	0	0	1	1	none	1.42070764901e-05
T069	T225	FALSE	FALSE	0	0	1	1	none	0.0001229462574568
T073	T225	FALSE	FALSE	0	0	1	1	none	7.3161964193e-05
T075	T225	FALSE	FALSE	0	0	1	1	none	6.27050559922e-05
T077	T225	FALSE	FALSE	0	0	1	1	none	7.25513241077e-05
T087	T225	FALSE	FALSE	0	0	1	1	none	7.19406840224e-05
T095	T225	FALSE	FALSE	0	0	1	1	none	0.0001206639534418
T099a	T225	FALSE	FALSE	0	0	1	1	none	0.0001198528509358
T102	T225	FALSE	FALSE	0	0	1	1	none	0.0001264465770513
T104	T225	FALSE	FALSE	0	0	1	1	none	5.43447499343e-05
T105	T225	FALSE	FALSE	0	0	1	1	none	1.57912477206e-05
T107	T225	FALSE	FALSE	0	0	1	1	none	0.0001252252968807
T126	T225	FALSE	FALSE	0	0	1	1	none	0.0001329487631618
T156	T225	FALSE	FALSE	0	0	1	1	none	6.7170409383e-06
T159a	T225	FALSE	FALSE	0	0	1	1	none	7.07194038518e-05
T182	T225	FALSE	FALSE	0	0	1	1	none	1.44816661337e-05
T188	T225	FALSE	FALSE	0	0	1	1	none	5.65777577225e-05
T192	T225	FALSE	FALSE	0	0	1	1	none	0.000144368753822
T223	T225	FALSE	FALSE	0	0	1	1	none	1.26497458778e-05
S002	T230	TRUE	TRUE	0	0	1	1	none	2.09322284051e-05
S007	T230	TRUE	TRUE	0	0	1	1	none	6.11183763115e-05
S021	T230	TRUE	TRUE	0	0	1	1	none	2.30392232951e-05
S024	T230	TRUE	TRUE	0	0	1	1	none	2.30392232951e-05
S025	T230	TRUE	TRUE	0	0	1	1	none	2.61940654672e-05
S026	T230	TRUE	TRUE	0	0	1	1	none	1.57681816962e-05
S038	T230	TRUE	TRUE	0	0	1	1	none	6.43429235774e-05
S039	T230	TRUE	TRUE	0	0	1	1	none	2.46546683008e-05
S040	T230	TRUE	TRUE	0	0	1	1	none	0.0001052484973921
S042	T230	TRUE	TRUE	0	0	1	1	none	2.24285832098e-05
S071	T230	TRUE	TRUE	0	0	1	1	none	8.76935677965e-05
S078	T230	TRUE	TRUE	0	0	1	1	none	2.31699731932e-05
S081	T230	TRUE	TRUE	0	0	1	1	none	2.36498633804e-05
S085	T230	TRUE	TRUE	0	0	1	1	none	8.94429696832e-05
S087	T230	TRUE	TRUE	0	0	1	1	none	0.0001069510184778
S093	T230	TRUE	TRUE	0	0	1	1	none	8.12861100252e-05
S097	T230	TRUE	TRUE	0	0	1	1	none	2.57375718562e-05
S102	T230	TRUE	TRUE	0	0	1	1	none	0.0001071314410802
S106	T230	TRUE	TRUE	0	0	1	1	none	2.21791697121e-05
S130	T230	TRUE	TRUE	0	0	1	1	none	0.0001060553578668
T009	T230	TRUE	TRUE	0	0	1	1	none	2.7855249379e-06
T010	T230	TRUE	TRUE	0	0	1	1	none	1.2212801706e-06
T013	T230	FALSE	FALSE	0	0	1	1	none	7.30949465374e-05
T014	T230	TRUE	TRUE	0	0	1	1	none	2.43442443595e-05
T020	T230	TRUE	TRUE	0	0	1	1	none	6.60310795141e-05
T021	T230	FALSE	FALSE	0	0	1	1	none	5.4957607677e-06
T028	T230	TRUE	TRUE	0	0	1	1	none	6.42330429978e-05
T035a	T230	TRUE	TRUE	0	0	1	1	none	0.0001067541443795
T035b	T230	FALSE	FALSE	0	0	1	1	none	5.4957607677e-06
T040	T230	TRUE	TRUE	0	0	1	1	none	2.52939977451e-05
T056	T230	FALSE	FALSE	0	0	1	1	none	4.7015812552e-06
T059	T230	TRUE	TRUE	0	0	1	1	none	0.0001169375658868
T065	T230	TRUE	TRUE	0	0	1	1	none	6.66777590254e-05
T069	T230	TRUE	TRUE	0	0	1	1	none	0.0001082098655015
T073	T230	FALSE	FALSE	0	0	1	1	none	5.4957607677e-06
T075	T230	TRUE	TRUE	0	0	1	1	none	4.91899442075e-05
T077	T230	FALSE	FALSE	0	0	1	1	none	4.8851206824e-06
T087	T230	TRUE	TRUE	0	0	1	1	none	1.8319202559e-06
T095	T230	TRUE	TRUE	0	0	1	1	none	0.0001059275614865
T099a	T230	TRUE	TRUE	0	0	1	1	none	0.0001051164589805
T102	T230	FALSE	FALSE	0	0	1	1	none	0.000111710185096
T104	T230	FALSE	FALSE	0	0	1	1	none	6.71906125696e-05
T105	T230	FALSE	FALSE	0	0	1	1	none	6.82619302559e-05
T107	T230	FALSE	FALSE	0	0	1	1	none	0.0001104889049254
T126	T230	TRUE	TRUE	0	0	1	1	none	0.0001182123712065
T156	T230	FALSE	FALSE	0	0	1	1	none	6.82768435106e-05
T159a	T230	TRUE	TRUE	0	0	1	1	none	3.0532004265e-06
T182	T230	FALSE	FALSE	0	0	1	1	none	6.81736288396e-05
T188	T230	TRUE	TRUE	0	0	1	1	none	6.94236203578e-05
T192	T230	FALSE	FALSE	0	0	1	1	none	0.0001296323618667
T223	T230	FALSE	FALSE	0	0	1	1	none	6.63417085837e-05
T225	T230	FALSE	FALSE	0	0	1	1	none	7.25513241077e-05
S002	T232	TRUE	TRUE	0	0	1	1	none	0.0001081294131224
S007	T232	TRUE	TRUE	0	0	1	1	none	0.0001207263425088
S021	T232	TRUE	TRUE	0	0	1	1	none	0.0001102364080124
S024	T232	TRUE	TRUE	0	0	1	1	none	0.0001102364080124
S025	T232	TRUE	TRUE	0	0	1	1	none	0.0001180411500885
S026	T232	TRUE	TRUE	0	0	1	1	none	0.0001110323268995
S038	T232	TRUE	TRUE	0	0	1	1	none	0.0001239508897747
S039	T232	TRUE	TRUE	0	0	1	1	none	0.0001118518530181
S040	T232	TRUE	TRUE	0	0	1	1	none	5.47301366694e-05
S042	T232	TRUE	TRUE	0	0	1	1	none	0.0001096257679271
S071	T232	TRUE	TRUE	0	0	1	1	none	3.09506107238e-05
S078	T232	TRUE	TRUE	0	0	1	1	none	0.0001103671579105
S081	T232	TRUE	TRUE	0	0	1	1	none	0.0001108470480977
S085	T232	TRUE	TRUE	0	0	1	1	none	6.41850972205e-05
S087	T232	TRUE	TRUE	0	0	1	1	none	8.16931460151e-05
S093	T232	TRUE	TRUE	0	0	1	1	none	5.60282375625e-05
S097	T232	TRUE	TRUE	0	0	1	1	none	0.0001175846564775
S102	T232	TRUE	TRUE	0	0	1	1	none	5.66130803575e-05
S106	T232	TRUE	TRUE	0	0	1	1	none	0.0001093763544294
S130	T232	TRUE	TRUE	0	0	1	1	none	8.07974854041e-05
T009	T232	TRUE	TRUE	0	0	1	1	none	0.0001165445827758
T010	T232	TRUE	TRUE	0	0	1	1	none	0.0001174228983497
T013	T232	FALSE	FALSE	0	0	1	1	none	0.0001327029127347
T014	T232	TRUE	TRUE	0	0	1	1	none	0.0001115414290768
T020	T232	TRUE	TRUE	0	0	1	1	none	0.0001256390457114
T021	T232	FALSE	FALSE	0	0	1	1	none	0.000118033538435
T028	T232	TRUE	TRUE	0	0	1	1	none	0.0001238410091951
T035a	T232	TRUE	TRUE	0	0	1	1	none	8.14962719168e-05
T035b	T232	FALSE	FALSE	0	0	1	1	none	0.000118033538435
T040	T232	TRUE	TRUE	0	0	1	1	none	0.0001124911824624
T056	T232	FALSE	FALSE	0	0	1	1	none	0.0001184606390931
T059	T232	TRUE	TRUE	0	0	1	1	none	6.64192051641e-05
T065	T232	TRUE	TRUE	0	0	1	1	none	0.0001262857252227
T069	T232	TRUE	TRUE	0	0	1	1	none	4.10909688282e-05
T073	T232	FALSE	FALSE	0	0	1	1	none	0.000118033538435
T075	T232	TRUE	TRUE	0	0	1	1	none	0.0001087979104048
T077	T232	FALSE	FALSE	0	0	1	1	none	0.0001174228983497
T087	T232	TRUE	TRUE	0	0	1	1	none	0.0001168122582644
T095	T232	TRUE	TRUE	0	0	1	1	none	8.06696890238e-05
T099a	T232	TRUE	TRUE	0	0	1	1	none	7.98585865178e-05
T102	T232	FALSE	FALSE	0	0	1	1	none	8.64523126333e-05
T104	T232	FALSE	FALSE	0	0	1	1	none	0.0001267985787669
T105	T232	FALSE	FALSE	0	0	1	1	none	0.0001278698964532
T107	T232	FALSE	FALSE	0	0	1	1	none	8.52310324627e-05
T126	T232	TRUE	TRUE	0	0	1	1	none	2.7704975732e-06
T156	T232	FALSE	FALSE	0	0	1	1	none	0.0001278848097079
T159a	T232	TRUE	TRUE	0	0	1	1	none	0.0001155909780938
T182	T232	FALSE	FALSE	0	0	1	1	none	0.0001277815950369
T188	T232	TRUE	TRUE	0	0	1	1	none	0.0001290315865551
T192	T232	FALSE	FALSE	0	0	1	1	none	1.41904882334e-05
T223	T232	FALSE	FALSE	0	0	1	1	none	0.000125949674781
T225	T232	FALSE	FALSE	0	0	1	1	none	0.000132159290305
T230	T232	TRUE	TRUE	0	0	1	1	none	0.0001174228983497
S002	T241	FALSE	FALSE	0	0	1	1	none	8.67666619835e-05
S007	T241	FALSE	FALSE	0	0	1	1	none	7.17813367793e-05
S021	T241	FALSE	FALSE	0	0	1	1	none	8.88736568735e-05
S024	T241	FALSE	FALSE	0	0	1	1	none	8.88736568735e-05
S025	T241	FALSE	FALSE	0	0	1	1	none	9.66783989496e-05
S026	T241	FALSE	FALSE	0	0	1	1	none	8.96695757606e-05
S038	T241	FALSE	FALSE	0	0	1	1	none	3.41597839746e-05
S039	T241	FALSE	FALSE	0	0	1	1	none	9.04891018792e-05
S040	T241	FALSE	FALSE	0	0	1	1	none	0.0001434937124505
S042	T241	FALSE	FALSE	0	0	1	1	none	8.82630167882e-05
S071	T241	FALSE	FALSE	0	0	1	1	none	0.0001259387828549
S078	T241	FALSE	FALSE	0	0	1	1	none	8.90044067716e-05
S081	T241	FALSE	FALSE	0	0	1	1	none	8.94842969588e-05
S085	T241	FALSE	FALSE	0	0	1	1	none	0.0001276881847416
S087	T241	FALSE	FALSE	0	0	1	1	none	0.0001451962335362
S093	T241	FALSE	FALSE	0	0	1	1	none	0.0001195313250836
S097	T241	FALSE	FALSE	0	0	1	1	none	9.62219053386e-05
S102	T241	FALSE	FALSE	0	0	1	1	none	0.0001453766561386
S106	T241	FALSE	FALSE	0	0	1	1	none	8.80136032905e-05
S130	T241	FALSE	FALSE	0	0	1	1	none	0.0001443005729252
T009	T241	FALSE	FALSE	0	0	1	1	none	9.51818316369e-05
T010	T241	FALSE	FALSE	0	0	1	1	none	9.60601472108e-05
T013	T241	FALSE	FALSE	0	0	1	1	none	2.60950684014e-05
T014	T241	FALSE	FALSE	0	0	1	1	none	9.01786779379e-05
T020	T241	FALSE	FALSE	0	0	1	1	none	3.58479399113e-05
T021	T241	FALSE	FALSE	0	0	1	1	none	9.66707872961e-05
T028	T241	FALSE	FALSE	0	0	1	1	none	7.48960034656e-05
T035a	T241	FALSE	FALSE	0	0	1	1	none	0.0001449993594379
T035b	T241	FALSE	FALSE	0	0	1	1	none	9.66707872961e-05
T040	T241	FALSE	FALSE	0	0	1	1	none	9.11284313235e-05
T056	T241	FALSE	FALSE	0	0	1	1	none	9.70978879542e-05
T059	T241	FALSE	FALSE	0	0	1	1	none	0.0001551827809452
T065	T241	FALSE	FALSE	0	0	1	1	none	3.18249485266e-05
T069	T241	FALSE	FALSE	0	0	1	1	none	0.0001464550805599
T073	T241	FALSE	FALSE	0	0	1	1	none	9.66707872961e-05
T075	T241	FALSE	FALSE	0	0	1	1	none	8.62138790953e-05
T077	T241	FALSE	FALSE	0	0	1	1	none	9.60601472108e-05
T087	T241	FALSE	FALSE	0	0	1	1	none	9.54495071255e-05
T095	T241	FALSE	FALSE	0	0	1	1	none	0.0001441727765449
T099a	T241	FALSE	FALSE	0	0	1	1	none	0.0001433616740389
T102	T241	FALSE	FALSE	0	0	1	1	none	0.0001499554001544
T104	T241	FALSE	FALSE	0	0	1	1	none	7.78535730374e-05
T105	T241	FALSE	FALSE	0	0	1	1	none	3.34091197571e-05
T107	T241	FALSE	FALSE	0	0	1	1	none	0.0001487341199838
T126	T241	FALSE	FALSE	0	0	1	1	none	0.0001564575862649
T156	T241	FALSE	FALSE	0	0	1	1	none	3.93149840784e-05
T159a	T241	FALSE	FALSE	0	0	1	1	none	9.42282269549e-05
T182	T241	FALSE	FALSE	0	0	1	1	none	3.92117694074e-05
T188	T241	FALSE	FALSE	0	0	1	1	none	8.00865808256e-05
T192	T241	FALSE	FALSE	0	0	1	1	none	0.0001678775769251
T223	T241	FALSE	FALSE	0	0	1	1	none	3.73798491515e-05
T225	T241	FALSE	FALSE	0	0	1	1	none	4.35894646755e-05
T230	T241	FALSE	FALSE	0	0	1	1	none	9.60601472108e-05
T232	T241	FALSE	FALSE	0	0	1	1	none	0.0001556681134081
S002	T270	FALSE	FALSE	0	0	1	1	none	0.0001101653783888
S007	T270	FALSE	FALSE	0	0	1	1	none	0.0001227623077752
S021	T270	FALSE	FALSE	0	0	1	1	none	0.0001122723732788
S024	T270	FALSE	FALSE	0	0	1	1	none	0.0001122723732788
S025	T270	FALSE	FALSE	0	0	1	1	none	0.0001200771153549
S026	T270	FALSE	FALSE	0	0	1	1	none	0.0001130682921659
S038	T270	FALSE	FALSE	0	0	1	1	none	0.0001259868550411
S039	T270	FALSE	FALSE	0	0	1	1	none	0.0001138878182845
S040	T270	FALSE	FALSE	0	0	1	1	none	5.67661019358e-05
S042	T270	FALSE	FALSE	0	0	1	1	none	0.0001116617331935
S071	T270	FALSE	FALSE	0	0	1	1	none	3.29865759902e-05
S078	T270	FALSE	FALSE	0	0	1	1	none	0.0001124031231769
S081	T270	FALSE	FALSE	0	0	1	1	none	0.0001128830133641
S085	T270	FALSE	FALSE	0	0	1	1	none	6.62210624869e-05
S087	T270	FALSE	FALSE	0	0	1	1	none	8.37291112815e-05
S093	T270	FALSE	FALSE	0	0	1	1	none	5.80642028289e-05
S097	T270	FALSE	FALSE	0	0	1	1	none	0.0001196206217439
S102	T270	FALSE	FALSE	0	0	1	1	none	5.86490456239e-05
S106	T270	FALSE	FALSE	0	0	1	1	none	0.0001114123196958
S130	T270	FALSE	FALSE	0	0	1	1	none	8.28334506705e-05
T009	T270	FALSE	FALSE	0	0	1	1	none	0.0001185805480422
T010	T270	FALSE	FALSE	0	0	1	1	none	0.0001194588636161
T013	T270	FALSE	FALSE	0	0	1	1	none	0.0001347388780011
T014	T270	FALSE	FALSE	0	0	1	1	none	0.0001135773943432
T020	T270	FALSE	FALSE	0	0	1	1	none	0.0001276750109778
T021	T270	FALSE	FALSE	0	0	1	1	none	0.0001200695037014
T028	T270	FALSE	FALSE	0	0	1	1	none	0.0001258769744615
T035a	T270	FALSE	FALSE	0	0	1	1	none	8.35322371832e-05
T035b	T270	FALSE	FALSE	0	0	1	1	none	0.0001200695037014
T040	T270	FALSE	FALSE	0	0	1	1	none	0.0001145271477288
T056	T270	FALSE	FALSE	0	0	1	1	none	0.0001204966043595
T059	T270	FALSE	FALSE	0	0	1	1	none	6.84551704305e-05
T065	T270	FALSE	FALSE	0	0	1	1	none	0.0001283216904891
T069	T270	FALSE	FALSE	0	0	1	1	none	4.31269340946e-05
T073	T270	FALSE	FALSE	0	0	1	1	none	0.0001200695037014
T075	T270	FALSE	FALSE	0	0	1	1	none	0.0001108338756712
T077	T270	FALSE	FALSE	0	0	1	1	none	0.0001194588636161
T087	T270	FALSE	FALSE	0	0	1	1	none	0.0001188482235308
T095	T270	FALSE	FALSE	0	0	1	1	none	8.27056542902e-05
T099a	T270	FALSE	FALSE	0	0	1	1	none	8.18945517842e-05
T102	T270	FALSE	FALSE	0	0	1	1	none	8.84882778997e-05
T104	T270	FALSE	FALSE	0	0	1	1	none	0.0001288345440333
T105	T270	FALSE	FALSE	0	0	1	1	none	0.0001299058617196
T107	T270	FALSE	FALSE	0	0	1	1	none	8.72669977291e-05
T126	T270	FALSE	FALSE	0	0	1	1	none	4.8064628396e-06
T156	T270	FALSE	FALSE	0	0	1	1	none	0.0001299207749743
T159a	T270	FALSE	FALSE	0	0	1	1	none	0.0001176269433602
T182	T270	FALSE	FALSE	0	0	1	1	none	0.0001298175603033
T188	T270	FALSE	FALSE	0	0	1	1	none	0.0001310675518215
T192	T270	FALSE	FALSE	0	0	1	1	none	1.62264534998e-05
T223	T270	FALSE	FALSE	0	0	1	1	none	0.0001279856400474
T225	T270	FALSE	FALSE	0	0	1	1	none	0.0001341952555714
T230	T270	FALSE	FALSE	0	0	1	1	none	0.0001194588636161
T232	T270	TRUE	TRUE	1	0	1	1	anc	6.106400853e-07
T241	T270	FALSE	FALSE	0	0	1	1	none	0.0001577040786745
S002	T271b	FALSE	FALSE	0	0	1	1	none	6.31173149948e-05
S007	T271b	FALSE	FALSE	0	0	1	1	none	4.81319897906e-05
S021	T271b	FALSE	FALSE	0	0	1	1	none	6.52243098848e-05
S024	T271b	FALSE	FALSE	0	0	1	1	none	6.52243098848e-05
S025	T271b	FALSE	FALSE	0	0	1	1	none	7.30290519609e-05
S026	T271b	FALSE	FALSE	0	0	1	1	none	6.60202287719e-05
S038	T271b	FALSE	FALSE	0	0	1	1	none	1.17317171565e-05
S039	T271b	FALSE	FALSE	0	0	1	1	none	6.68397548905e-05
S040	T271b	FALSE	FALSE	0	0	1	1	none	0.0001198443654618
S042	T271b	FALSE	FALSE	0	0	1	1	none	6.46136697995e-05
S071	T271b	FALSE	FALSE	0	0	1	1	none	0.0001022894358662
S078	T271b	FALSE	FALSE	0	0	1	1	none	6.53550597829e-05
S081	T271b	FALSE	FALSE	0	0	1	1	none	6.58349499701e-05
S085	T271b	FALSE	FALSE	0	0	1	1	none	0.0001040388377529
S087	T271b	FALSE	FALSE	0	0	1	1	none	0.0001215468865475
S093	T271b	FALSE	FALSE	0	0	1	1	none	9.58819780949e-05
S097	T271b	FALSE	FALSE	0	0	1	1	none	7.25725583499e-05
S102	T271b	FALSE	FALSE	0	0	1	1	none	0.0001217273091499
S106	T271b	FALSE	FALSE	0	0	1	1	none	6.43642563018e-05
S130	T271b	FALSE	FALSE	0	0	1	1	none	0.0001206512259365
T009	T271b	FALSE	FALSE	0	0	1	1	none	7.15324846482e-05
T010	T271b	FALSE	FALSE	0	0	1	1	none	7.24108002221e-05
T013	T271b	FALSE	FALSE	0	0	1	1	none	2.04837401165e-05
T014	T271b	FALSE	FALSE	0	0	1	1	none	6.65293309492e-05
T020	T271b	FALSE	FALSE	0	0	1	1	none	1.34198730932e-05
T021	T271b	FALSE	FALSE	0	0	1	1	none	7.30214403074e-05
T028	T271b	FALSE	FALSE	0	0	1	1	none	5.12466564769e-05
T035a	T271b	FALSE	FALSE	0	0	1	1	none	0.0001213500124492
T035b	T271b	FALSE	FALSE	0	0	1	1	none	7.30214403074e-05
T040	T271b	FALSE	FALSE	0	0	1	1	none	6.74790843348e-05
T056	T271b	FALSE	FALSE	0	0	1	1	none	7.34485409655e-05
T059	T271b	FALSE	FALSE	0	0	1	1	none	0.0001315334339565
T065	T271b	FALSE	FALSE	0	0	1	1	none	1.40665526045e-05
T069	T271b	FALSE	FALSE	0	0	1	1	none	0.0001228057335712
T073	T271b	FALSE	FALSE	0	0	1	1	none	7.30214403074e-05
T075	T271b	FALSE	FALSE	0	0	1	1	none	6.25645321066e-05
T077	T271b	FALSE	FALSE	0	0	1	1	none	7.24108002221e-05
T087	T271b	FALSE	FALSE	0	0	1	1	none	7.18001601368e-05
T095	T271b	FALSE	FALSE	0	0	1	1	none	0.0001205234295562
T099a	T271b	FALSE	FALSE	0	0	1	1	none	0.0001197123270502
T102	T271b	FALSE	FALSE	0	0	1	1	none	0.0001263060531657
T104	T271b	FALSE	FALSE	0	0	1	1	none	5.42042260487e-05
T105	T271b	FALSE	FALSE	0	0	1	1	none	1.5650723835e-05
T107	T271b	FALSE	FALSE	0	0	1	1	none	0.0001250847729951
T126	T271b	FALSE	FALSE	0	0	1	1	none	0.0001328082392762
T156	T271b	FALSE	FALSE	0	0	1	1	none	6.5765170527e-06
T159a	T271b	FALSE	FALSE	0	0	1	1	none	7.05788799662e-05
T182	T271b	FALSE	FALSE	0	0	1	1	none	1.43411422481e-05
T188	T271b	FALSE	FALSE	0	0	1	1	none	5.64372338369e-05
T192	T271b	FALSE	FALSE	0	0	1	1	none	0.0001442282299364
T223	T271b	FALSE	FALSE	0	0	1	1	none	1.25092219922e-05
T225	T271b	FALSE	FALSE	0	0	1	1	none	4.7445967968e-06
T230	T271b	FALSE	FALSE	0	0	1	1	none	7.24108002221e-05
T232	T271b	FALSE	FALSE	0	0	1	1	none	0.0001320187664194
T241	T271b	FALSE	FALSE	0	0	1	1	none	4.34489407899e-05
T270	T271b	FALSE	FALSE	0	0	1	1	none	0.0001340547316858
S002	T301	FALSE	FALSE	0	0	1	1	none	0.0001232434902057
S007	T301	FALSE	FALSE	0	0	1	1	none	0.0001358404195921
S021	T301	FALSE	FALSE	0	0	1	1	none	0.0001253504850957
S024	T301	FALSE	FALSE	0	0	1	1	none	0.0001253504850957
S025	T301	FALSE	FALSE	0	0	1	1	none	0.0001331552271718
S026	T301	FALSE	FALSE	0	0	1	1	none	0.0001261464039828
S038	T301	FALSE	FALSE	0	0	1	1	none	0.000139064966858
S039	T301	FALSE	FALSE	0	0	1	1	none	0.0001269659301014
S040	T301	FALSE	FALSE	0	0	1	1	none	6.98442137527e-05
S042	T301	FALSE	FALSE	0	0	1	1	none	0.0001247398450104
S071	T301	FALSE	FALSE	0	0	1	1	none	4.60646878071e-05
S078	T301	FALSE	FALSE	0	0	1	1	none	0.0001254812349938
S081	T301	FALSE	FALSE	0	0	1	1	none	0.000125961125181
S085	T301	FALSE	FALSE	0	0	1	1	none	7.92991743038e-05
S087	T301	FALSE	FALSE	0	0	1	1	none	9.68072230984e-05
S093	T301	FALSE	FALSE	0	0	1	1	none	7.11423146458e-05
S097	T301	FALSE	FALSE	0	0	1	1	none	0.0001326987335608
S102	T301	FALSE	FALSE	0	0	1	1	none	7.17271574408e-05
S106	T301	FALSE	FALSE	0	0	1	1	none	0.0001244904315127
S130	T301	FALSE	FALSE	0	0	1	1	none	9.59115624874e-05
T009	T301	FALSE	FALSE	0	0	1	1	none	0.0001316586598591
T010	T301	FALSE	FALSE	0	0	1	1	none	0.000132536975433
T013	T301	FALSE	FALSE	0	0	1	1	none	0.000147816989818
T014	T301	FALSE	FALSE	0	0	1	1	none	0.0001266555061601
T020	T301	FALSE	FALSE	0	0	1	1	none	0.0001407531227947
T021	T301	FALSE	FALSE	0	0	1	1	none	0.0001331476155183
T028	T301	FALSE	FALSE	0	0	1	1	none	0.0001389550862784
T035a	T301	FALSE	FALSE	0	0	1	1	none	9.66103490001e-05
T035b	T301	FALSE	FALSE	0	0	1	1	none	0.0001331476155183
T040	T301	FALSE	FALSE	0	0	1	1	none	0.0001276052595457
T056	T301	FALSE	FALSE	0	0	1	1	none	0.0001335747161764
T059	T301	FALSE	FALSE	0	0	1	1	none	8.15332822474e-05
T065	T301	FALSE	FALSE	0	0	1	1	none	0.000141399802306
T069	T301	FALSE	FALSE	0	0	1	1	none	5.62050459115e-05
T073	T301	FALSE	FALSE	0	0	1	1	none	0.0001331476155183
T075	T301	FALSE	FALSE	0	0	1	1	none	0.0001239119874881
T077	T301	FALSE	FALSE	0	0	1	1	none	0.000132536975433
T087	T301	FALSE	FALSE	0	0	1	1	none	0.0001319263353477
T095	T301	FALSE	FALSE	0	0	1	1	none	9.57837661071e-05
T099a	T301	FALSE	FALSE	0	0	1	1	none	9.49726636011e-05
T102	T301	FALSE	FALSE	0	0	1	1	none	0.0001015663897166
T104	T301	FALSE	FALSE	0	0	1	1	none	0.0001419126558502
T105	T301	FALSE	FALSE	0	0	1	1	none	0.0001429839735365
T107	T301	FALSE	FALSE	0	0	1	1	none	0.000100345109546
T126	T301	FALSE	FALSE	1	0	1	1	anc	8.2182033735e-06
T156	T301	FALSE	FALSE	0	0	1	1	none	0.0001429988867912
T159a	T301	FALSE	FALSE	0	0	1	1	none	0.0001307050551771
T182	T301	FALSE	FALSE	0	0	1	1	none	0.0001428956721202
T188	T301	FALSE	FALSE	0	0	1	1	none	0.0001441456636384
T192	T301	FALSE	FALSE	0	0	1	1	none	1.84169138631e-05
T223	T301	FALSE	FALSE	0	0	1	1	none	0.0001410637518643
T225	T301	FALSE	FALSE	0	0	1	1	none	0.0001472733673883
T230	T301	FALSE	FALSE	0	0	1	1	none	0.000132536975433
T232	T301	FALSE	FALSE	0	0	1	1	none	1.70951017997e-05
T241	T301	FALSE	FALSE	0	0	1	1	none	0.0001707821904914
T270	T301	FALSE	FALSE	0	0	1	1	none	1.91310670661e-05
T271b	T301	FALSE	FALSE	0	0	1	1	none	0.0001471328435027
S002	T303	FALSE	FALSE	0	0	1	1	none	0.0001227878814036
S007	T303	FALSE	FALSE	0	0	1	1	none	0.00013538481079
S021	T303	FALSE	FALSE	0	0	1	1	none	0.0001248948762936
S024	T303	FALSE	FALSE	0	0	1	1	none	0.0001248948762936
S025	T303	FALSE	FALSE	0	0	1	1	none	0.0001326996183697
S026	T303	FALSE	FALSE	0	0	1	1	none	0.0001256907951807
S038	T303	FALSE	FALSE	0	0	1	1	none	0.0001386093580559
S039	T303	FALSE	FALSE	0	0	1	1	none	0.0001265103212993
S040	T303	FALSE	FALSE	0	0	1	1	none	6.93886049506e-05
S042	T303	FALSE	FALSE	0	0	1	1	none	0.0001242842362083
S071	T303	FALSE	FALSE	0	0	1	1	none	4.5609079005e-05
S078	T303	FALSE	FALSE	0	0	1	1	none	0.0001250256261917
S081	T303	FALSE	FALSE	0	0	1	1	none	0.0001255055163789
S085	T303	FALSE	FALSE	0	0	1	1	none	7.88435655017e-05
S087	T303	FALSE	FALSE	0	0	1	1	none	9.63516142963e-05
S093	T303	FALSE	FALSE	0	0	1	1	none	7.06867058437e-05
S097	T303	FALSE	FALSE	0	0	1	1	none	0.0001322431247587
S102	T303	FALSE	FALSE	0	0	1	1	none	7.12715486387e-05
S106	T303	FALSE	FALSE	0	0	1	1	none	0.0001240348227106
S130	T303	FALSE	FALSE	0	0	1	1	none	9.54559536853e-05
T009	T303	FALSE	FALSE	0	0	1	1	none	0.000131203051057
T010	T303	FALSE	FALSE	0	0	1	1	none	0.0001320813666309
T013	T303	FALSE	FALSE	0	0	1	1	none	0.0001473613810159
T014	T303	FALSE	FALSE	0	0	1	1	none	0.000126199897358
T020	T303	FALSE	FALSE	0	0	1	1	none	0.0001402975139926
T021	T303	FALSE	FALSE	0	0	1	1	none	0.0001326920067162
T028	T303	FALSE	FALSE	0	0	1	1	none	0.0001384994774763
T035a	T303	FALSE	FALSE	0	0	1	1	none	9.6154740198e-05
T035b	T303	FALSE	FALSE	0	0	1	1	none	0.0001326920067162
T040	T303	FALSE	FALSE	0	0	1	1	none	0.0001271496507436
T056	T303	FALSE	FALSE	0	0	1	1	none	0.0001331191073743
T059	T303	FALSE	FALSE	0	0	1	1	none	8.10776734453e-05
T065	T303	FALSE	FALSE	0	0	1	1	none	0.0001409441935039
T069	T303	FALSE	FALSE	0	0	1	1	none	5.57494371094e-05
T073	T303	FALSE	FALSE	0	0	1	1	none	0.0001326920067162
T075	T303	FALSE	FALSE	0	0	1	1	none	0.000123456378686
T077	T303	FALSE	FALSE	0	0	1	1	none	0.0001320813666309
T087	T303	FALSE	FALSE	0	0	1	1	none	0.0001314707265456
T095	T303	FALSE	FALSE	0	0	1	1	none	9.5328157305e-05
T099a	T303	FALSE	FALSE	0	0	1	1	none	9.4517054799e-05
T102	T303	FALSE	FALSE	0	0	1	1	none	0.0001011107809145
T104	T303	FALSE	FALSE	0	0	1	1	none	0.0001414570470481
T105	T303	FALSE	FALSE	0	0	1	1	none	0.0001425283647344
T107	T303	FALSE	FALSE	0	0	1	1	none	9.98895007439e-05
T126	T303	FALSE	FALSE	1	0	1	1	anc	4.0987540596e-06
T156	T303	FALSE	FALSE	0	0	1	1	none	0.0001425432779891
T159a	T303	FALSE	FALSE	0	0	1	1	none	0.000130249446375
T182	T303	FALSE	FALSE	0	0	1	1	none	0.0001424400633181
T188	T303	FALSE	FALSE	0	0	1	1	none	0.0001436900548363
T192	T303	FALSE	FALSE	0	0	1	1	none	1.42974645492e-05
T223	T303	FALSE	FALSE	0	0	1	1	none	0.0001406081430622
T225	T303	FALSE	FALSE	0	0	1	1	none	0.0001468177585862
T230	T303	FALSE	FALSE	0	0	1	1	none	0.0001320813666309
T232	T303	FALSE	FALSE	0	0	1	1	none	1.66394929976e-05
T241	T303	FALSE	FALSE	0	0	1	1	none	0.0001703265816893
T270	T303	FALSE	FALSE	0	0	1	1	none	1.8675458264e-05
T271b	T303	FALSE	FALSE	0	0	1	1	none	0.0001466772347006
T301	T303	FALSE	FALSE	0	0	1	1	none	2.08659186273e-05
S002	T322	FALSE	FALSE	0	0	1	1	none	7.82046108127e-05
S007	T322	FALSE	FALSE	0	0	1	1	none	6.32192856085e-05
S021	T322	FALSE	FALSE	0	0	1	1	none	8.03116057027e-05
S024	T322	FALSE	FALSE	0	0	1	1	none	8.03116057027e-05
S025	T322	FALSE	FALSE	0	0	1	1	none	8.81163477788e-05
S026	T322	FALSE	FALSE	0	0	1	1	none	8.11075245898e-05
S038	T322	FALSE	FALSE	0	0	1	1	none	2.55977328038e-05
S039	T322	FALSE	FALSE	0	0	1	1	none	8.19270507084e-05
S040	T322	FALSE	FALSE	0	0	1	1	none	0.0001349316612797
S042	T322	FALSE	FALSE	0	0	1	1	none	7.97009656174e-05
S071	T322	FALSE	FALSE	0	0	1	1	none	0.0001173767316841
S078	T322	FALSE	FALSE	0	0	1	1	none	8.04423556008e-05
S081	T322	FALSE	FALSE	0	0	1	1	none	8.0922245788e-05
S085	T322	FALSE	FALSE	0	0	1	1	none	0.0001191261335708
S087	T322	FALSE	FALSE	0	0	1	1	none	0.0001366341823654
S093	T322	FALSE	FALSE	0	0	1	1	none	0.0001109692739128
S097	T322	FALSE	FALSE	0	0	1	1	none	8.76598541678e-05
S102	T322	FALSE	FALSE	0	0	1	1	none	0.0001368146049678
S106	T322	FALSE	FALSE	0	0	1	1	none	7.94515521197e-05
S130	T322	FALSE	FALSE	0	0	1	1	none	0.0001357385217544
T009	T322	FALSE	FALSE	0	0	1	1	none	8.66197804661e-05
T010	T322	FALSE	FALSE	0	0	1	1	none	8.749809604e-05
T013	T322	FALSE	FALSE	0	0	1	1	none	1.75330172306e-05
T014	T322	FALSE	FALSE	0	0	1	1	none	8.16166267671e-05
T020	T322	FALSE	FALSE	0	0	1	1	none	2.72858887405e-05
T021	T322	FALSE	FALSE	0	0	1	1	none	8.81087361253e-05
T028	T322	FALSE	FALSE	0	0	1	1	none	6.63339522948e-05
T035a	T322	FALSE	FALSE	0	0	1	1	none	0.0001364373082671
T035b	T322	FALSE	FALSE	0	0	1	1	none	8.81087361253e-05
T040	T322	FALSE	FALSE	0	0	1	1	none	8.25663801527e-05
T056	T322	FALSE	FALSE	0	0	1	1	none	8.85358367834e-05
T059	T322	FALSE	FALSE	0	0	1	1	none	0.0001466207297744
T065	T322	FALSE	FALSE	0	0	1	1	none	2.32628973558e-05
T069	T322	FALSE	FALSE	0	0	1	1	none	0.0001378930293891
T073	T322	FALSE	FALSE	0	0	1	1	none	8.81087361253e-05
T075	T322	FALSE	FALSE	0	0	1	1	none	7.76518279245e-05
T077	T322	FALSE	FALSE	0	0	1	1	none	8.749809604e-05
T087	T322	FALSE	FALSE	0	0	1	1	none	8.68874559547e-05
T095	T322	FALSE	FALSE	0	0	1	1	none	0.0001356107253741
T099a	T322	FALSE	FALSE	0	0	1	1	none	0.0001347996228681
T102	T322	FALSE	FALSE	0	0	1	1	none	0.0001413933489836
T104	T322	FALSE	FALSE	0	0	1	1	none	6.92915218666e-05
T105	T322	FALSE	FALSE	0	0	1	1	none	2.48470685863e-05
T107	T322	FALSE	FALSE	0	0	1	1	none	0.000140172068813
T126	T322	FALSE	FALSE	0	0	1	1	none	0.0001478955350941
T156	T322	FALSE	FALSE	0	0	1	1	none	3.07529329076e-05
T159a	T322	FALSE	FALSE	0	0	1	1	none	8.56661757841e-05
T182	T322	FALSE	FALSE	0	0	1	1	none	3.06497182366e-05
T188	T322	FALSE	FALSE	0	0	1	1	none	7.15245296548e-05
T192	T322	FALSE	FALSE	0	0	1	1	none	0.0001593155257543
T223	T322	FALSE	FALSE	0	0	1	1	none	2.88177979807e-05
T225	T322	FALSE	FALSE	0	0	1	1	none	3.50274135047e-05
T230	T322	FALSE	FALSE	0	0	1	1	none	8.749809604e-05
T232	T322	FALSE	FALSE	0	0	1	1	none	0.0001471060622373
T241	T322	FALSE	FALSE	0	0	1	1	none	1.80078719294e-05
T270	T322	FALSE	FALSE	0	0	1	1	none	0.0001491420275037
T271b	T322	FALSE	FALSE	0	0	1	1	none	3.48868896191e-05
T301	T322	FALSE	FALSE	0	0	1	1	none	0.0001622201393206
T303	T322	FALSE	FALSE	0	0	1	1	none	0.0001617645305185
S002	T327b	FALSE	FALSE	0	0	1	1	none	9.48567349498e-05
S007	T327b	FALSE	FALSE	0	0	1	1	none	0.0001074536643362
S021	T327b	FALSE	FALSE	0	0	1	1	none	9.69637298398e-05
S024	T327b	FALSE	FALSE	0	0	1	1	none	9.69637298398e-05
S025	T327b	FALSE	FALSE	0	0	1	1	none	0.0001047684719159
S026	T327b	FALSE	FALSE	0	0	1	1	none	9.77596487269e-05
S038	T327b	FALSE	FALSE	0	0	1	1	none	0.0001106782116021
S039	T327b	FALSE	FALSE	0	0	1	1	none	9.85791748455e-05
S040	T327b	FALSE	FALSE	0	0	1	1	none	4.14574584968e-05
S042	T327b	FALSE	FALSE	0	0	1	1	none	9.63530897545e-05
S071	T327b	FALSE	FALSE	0	0	1	1	none	1.76779325512e-05
S078	T327b	FALSE	FALSE	0	0	1	1	none	9.70944797379e-05
S081	T327b	FALSE	FALSE	0	0	1	1	none	9.75743699251e-05
S085	T327b	FALSE	FALSE	0	0	1	1	none	5.09124190479e-05
S087	T327b	FALSE	FALSE	0	0	1	1	none	6.84204678425e-05
S093	T327b	FALSE	FALSE	0	0	1	1	none	4.27555593899e-05
S097	T327b	FALSE	FALSE	0	0	1	1	none	0.0001043119783049
S102	T327b	FALSE	FALSE	0	0	1	1	none	4.33404021849e-05
S106	T327b	FALSE	FALSE	0	0	1	1	none	9.61036762568e-05
S130	T327b	FALSE	FALSE	0	0	1	1	none	6.75248072315e-05
T009	T327b	FALSE	FALSE	0	0	1	1	none	0.0001032719046032
T010	T327b	FALSE	FALSE	0	0	1	1	none	0.0001041502201771
T013	T327b	FALSE	FALSE	0	0	1	1	none	0.0001194302345621
T014	T327b	FALSE	FALSE	0	0	1	1	none	9.82687509042e-05
T020	T327b	FALSE	FALSE	0	0	1	1	none	0.0001123663675388
T021	T327b	FALSE	FALSE	0	0	1	1	none	0.0001047608602624
T028	T327b	FALSE	FALSE	0	0	1	1	none	0.0001105683310225
T035a	T327b	FALSE	FALSE	0	0	1	1	none	6.82235937442e-05
T035b	T327b	FALSE	FALSE	0	0	1	1	none	0.0001047608602624
T040	T327b	FALSE	FALSE	0	0	1	1	none	9.92185042898e-05
T056	T327b	FALSE	FALSE	0	0	1	1	none	0.0001051879609205
T059	T327b	FALSE	FALSE	0	0	1	1	none	5.31465269915e-05
T065	T327b	FALSE	FALSE	0	0	1	1	none	0.0001130130470501
T069	T327b	FALSE	FALSE	0	0	1	1	none	3.69729500856e-05
T073	T327b	FALSE	FALSE	0	0	1	1	none	0.0001047608602624
T075	T327b	FALSE	FALSE	0	0	1	1	none	9.55252322322e-05
T077	T327b	FALSE	FALSE	0	0	1	1	none	0.0001041502201771
T087	T327b	FALSE	FALSE	0	0	1	1	none	0.0001035395800918
T095	T327b	FALSE	FALSE	0	0	1	1	none	6.73970108512e-05
T099a	T327b	FALSE	FALSE	0	0	1	1	none	6.65859083452e-05
T102	T327b	FALSE	FALSE	0	0	1	1	none	7.31796344607e-05
T104	T327b	FALSE	FALSE	0	0	1	1	none	0.0001135259005943
T105	T327b	FALSE	FALSE	0	0	1	1	none	0.0001145972182806
T107	T327b	FALSE	FALSE	0	0	1	1	none	7.19583542901e-05
T126	T327b	FALSE	FALSE	0	0	1	1	none	4.69754557906e-05
T156	T327b	FALSE	FALSE	0	0	1	1	none	0.0001146121315353
T159a	T327b	FALSE	FALSE	0	0	1	1	none	0.0001023182999212
T182	T327b	FALSE	FALSE	0	0	1	1	none	0.0001145089168643
T188	T327b	FALSE	FALSE	0	0	1	1	none	0.0001157589083825
T192	T327b	FALSE	FALSE	0	0	1	1	none	5.83954464508e-05
T223	T327b	FALSE	FALSE	0	0	1	1	none	0.0001126769966084
T225	T327b	FALSE	FALSE	0	0	1	1	none	0.0001188866121324
T230	T327b	FALSE	FALSE	0	0	1	1	none	0.0001041502201771
T232	T327b	FALSE	FALSE	0	0	1	1	none	4.61859829338e-05
T241	T327b	FALSE	FALSE	0	0	1	1	none	0.0001423954352355
T270	T327b	FALSE	FALSE	0	0	1	1	none	4.82219482002e-05
T271b	T327b	FALSE	FALSE	0	0	1	1	none	0.0001187460882468
T301	T327b	FALSE	FALSE	0	0	1	1	none	6.13000600171e-05
T303	T327b	FALSE	FALSE	0	0	1	1	none	6.0844451215e-05
T322	T327b	FALSE	FALSE	0	0	1	1	none	0.0001338333840647
S002	T330	TRUE	TRUE	0	0	1	1	none	9.36354547792e-05
S007	T330	TRUE	TRUE	0	0	1	1	none	0.0001062323841656
S021	T330	TRUE	TRUE	0	0	1	1	none	9.57424496692e-05
S024	T330	TRUE	TRUE	0	0	1	1	none	9.57424496692e-05
S025	T330	TRUE	TRUE	0	0	1	1	none	0.0001035471917453
S026	T330	TRUE	TRUE	0	0	1	1	none	9.65383685563e-05
S038	T330	TRUE	TRUE	0	0	1	1	none	0.0001094569314315
S039	T330	TRUE	TRUE	0	0	1	1	none	9.73578946749e-05
S040	T330	TRUE	TRUE	0	0	1	1	none	4.02361783262e-05
S042	T330	TRUE	TRUE	0	0	1	1	none	9.51318095839e-05
S071	T330	TRUE	TRUE	0	0	1	1	none	1.64566523806e-05
S078	T330	TRUE	TRUE	0	0	1	1	none	9.58731995673e-05
S081	T330	TRUE	TRUE	0	0	1	1	none	9.63530897545e-05
S085	T330	TRUE	TRUE	0	0	1	1	none	4.96911388773e-05
S087	T330	TRUE	TRUE	0	0	1	1	none	6.71991876719e-05
S093	T330	TRUE	TRUE	0	0	1	1	none	4.15342792193e-05
S097	T330	TRUE	TRUE	0	0	1	1	none	0.0001030906981343
S102	T330	TRUE	TRUE	0	0	1	1	none	4.21191220143e-05
S106	T330	TRUE	TRUE	0	0	1	1	none	9.48823960862e-05
S130	T330	TRUE	TRUE	0	0	1	1	none	6.63035270609e-05
T009	T330	TRUE	TRUE	0	0	1	1	none	0.0001020506244326
T010	T330	TRUE	TRUE	0	0	1	1	none	0.0001029289400065
T013	T330	FALSE	FALSE	0	0	1	1	none	0.0001182089543915
T014	T330	TRUE	TRUE	0	0	1	1	none	9.70474707336e-05
T020	T330	TRUE	TRUE	0	0	1	1	none	0.0001111450873682
T021	T330	FALSE	FALSE	0	0	1	1	none	0.0001035395800918
T028	T330	TRUE	TRUE	0	0	1	1	none	0.0001093470508519
T035a	T330	TRUE	TRUE	0	0	1	1	none	6.70023135736e-05
T035b	T330	FALSE	FALSE	0	0	1	1	none	0.0001035395800918
T040	T330	TRUE	TRUE	0	0	1	1	none	9.79972241192e-05
T056	T330	FALSE	FALSE	0	0	1	1	none	0.0001039666807499
T059	T330	TRUE	TRUE	0	0	1	1	none	5.19252468209e-05
T065	T330	TRUE	TRUE	0	0	1	1	none	0.0001117917668795
T069	T330	TRUE	TRUE	0	0	1	1	none	3.5751669915e-05
T073	T330	FALSE	FALSE	0	0	1	1	none	0.0001035395800918
T075	T330	TRUE	TRUE	0	0	1	1	none	9.43039520616e-05
T077	T330	FALSE	FALSE	0	0	1	1	none	0.0001029289400065
T087	T330	TRUE	TRUE	0	0	1	1	none	0.0001023182999212
T095	T330	TRUE	TRUE	0	0	1	1	none	6.61757306806e-05
T099a	T330	TRUE	TRUE	0	0	1	1	none	6.53646281746e-05
T102	T330	FALSE	FALSE	0	0	1	1	none	7.19583542901e-05
T104	T330	FALSE	FALSE	0	0	1	1	none	0.0001123046204237
T105	T330	FALSE	FALSE	0	0	1	1	none	0.00011337593811
T107	T330	FALSE	FALSE	0	0	1	1	none	7.07370741195e-05
T126	T330	TRUE	TRUE	0	0	1	1	none	4.575417562e-05
T156	T330	FALSE	FALSE	0	0	1	1	none	0.0001133908513647
T159a	T330	TRUE	TRUE	0	0	1	1	none	0.0001010970197506
T182	T330	FALSE	FALSE	0	0	1	1	none	0.0001132876366937
T188	T330	TRUE	TRUE	0	0	1	1	none	0.0001145376282119
T192	T330	FALSE	FALSE	0	0	1	1	none	5.71741662802e-05
T223	T330	FALSE	FALSE	0	0	1	1	none	0.0001114557164378
T225	T330	FALSE	FALSE	0	0	1	1	none	0.0001176653319618
T230	T330	TRUE	TRUE	0	0	1	1	none	0.0001029289400065
T232	T330	TRUE	TRUE	0	0	1	1	none	4.49647027632e-05
T241	T330	FALSE	FALSE	0	0	1	1	none	0.0001411741550649
T270	T330	FALSE	FALSE	0	0	1	1	none	4.70006680296e-05
T271b	T330	FALSE	FALSE	0	0	1	1	none	0.0001175248080762
T301	T330	FALSE	FALSE	0	0	1	1	none	6.00787798465e-05
T303	T330	FALSE	FALSE	0	0	1	1	none	5.96231710444e-05
T322	T330	FALSE	FALSE	0	0	1	1	none	0.0001326121038941
T327b	T330	TRUE	TRUE	0	1	1	1	desc	6.106400853e-07
S002	T335	FALSE	FALSE	0	0	1	1	none	0.0001192251757622
S007	T335	FALSE	FALSE	0	0	1	1	none	0.0001318221051486
S021	T335	FALSE	FALSE	0	0	1	1	none	0.0001213321706522
S024	T335	FALSE	FALSE	0	0	1	1	none	0.0001213321706522
S025	T335	FALSE	FALSE	0	0	1	1	none	0.0001291369127283
S026	T335	FALSE	FALSE	0	0	1	1	none	0.0001221280895393
S038	T335	FALSE	FALSE	0	0	1	1	none	0.0001350466524145
S039	T335	FALSE	FALSE	0	0	1	1	none	0.0001229476156579
S040	T335	FALSE	FALSE	0	0	1	1	none	6.58258993092e-05
S042	T335	FALSE	FALSE	0	0	1	1	none	0.0001207215305669
S071	T335	FALSE	FALSE	0	0	1	1	none	4.20463733636e-05
S078	T335	FALSE	FALSE	0	0	1	1	none	0.0001214629205503
S081	T335	FALSE	FALSE	0	0	1	1	none	0.0001219428107375
S085	T335	FALSE	FALSE	0	0	1	1	none	7.52808598603e-05
S087	T335	FALSE	FALSE	0	0	1	1	none	9.27889086549e-05
S093	T335	FALSE	FALSE	0	0	1	1	none	6.71240002023e-05
S097	T335	FALSE	FALSE	0	0	1	1	none	0.0001286804191173
S102	T335	FALSE	FALSE	0	0	1	1	none	6.77088429973e-05
S106	T335	FALSE	FALSE	0	0	1	1	none	0.0001204721170692
S130	T335	FALSE	FALSE	0	0	1	1	none	9.18932480439e-05
T009	T335	FALSE	FALSE	0	0	1	1	none	0.0001276403454156
T010	T335	FALSE	FALSE	0	0	1	1	none	0.0001285186609895
T013	T335	FALSE	FALSE	0	0	1	1	none	0.0001437986753745
T014	T335	FALSE	FALSE	0	0	1	1	none	0.0001226371917166
T020	T335	FALSE	FALSE	0	0	1	1	none	0.0001367348083512
T021	T335	FALSE	FALSE	0	0	1	1	none	0.0001291293010748
T028	T335	FALSE	FALSE	0	0	1	1	none	0.0001349367718349
T035a	T335	FALSE	FALSE	0	0	1	1	none	9.25920345566e-05
T035b	T335	FALSE	FALSE	0	0	1	1	none	0.0001291293010748
T040	T335	FALSE	FALSE	0	0	1	1	none	0.0001235869451022
T056	T335	FALSE	FALSE	0	0	1	1	none	0.0001295564017329
T059	T335	FALSE	FALSE	0	0	1	1	none	7.75149678039e-05
T065	T335	FALSE	FALSE	0	0	1	1	none	0.0001373814878625
T069	T335	FALSE	FALSE	0	0	1	1	none	5.2186731468e-05
T073	T335	FALSE	FALSE	0	0	1	1	none	0.0001291293010748
T075	T335	FALSE	FALSE	0	0	1	1	none	0.0001198936730446
T077	T335	FALSE	FALSE	0	0	1	1	none	0.0001285186609895
T087	T335	FALSE	FALSE	0	0	1	1	none	0.0001279080209042
T095	T335	FALSE	FALSE	0	0	1	1	none	9.17654516636e-05
T099a	T335	FALSE	FALSE	0	0	1	1	none	9.09543491576e-05
T102	T335	FALSE	FALSE	0	0	1	1	none	9.75480752731e-05
T104	T335	FALSE	FALSE	0	0	1	1	none	0.0001378943414067
T105	T335	FALSE	FALSE	0	0	1	1	none	0.000138965659093
T107	T335	FALSE	FALSE	0	0	1	1	none	9.63267951025e-05
T126	T335	TRUE	TRUE	1	0	1	1	anc	6.106400853e-07
T156	T335	FALSE	FALSE	0	0	1	1	none	0.0001389805723477
T159a	T335	FALSE	FALSE	0	0	1	1	none	0.0001266867407336
T182	T335	FALSE	FALSE	0	0	1	1	none	0.0001388773576767
T188	T335	FALSE	FALSE	0	0	1	1	none	0.0001401273491949
T192	T335	FALSE	FALSE	0	0	1	1	none	1.43985994196e-05
T223	T335	FALSE	FALSE	0	0	1	1	none	0.0001370454374208
T225	T335	FALSE	FALSE	0	0	1	1	none	0.0001432550529448
T230	T335	FALSE	FALSE	0	0	1	1	none	0.0001285186609895
T232	T335	FALSE	FALSE	0	0	1	1	none	1.30767873562e-05
T241	T335	FALSE	FALSE	0	0	1	1	none	0.0001667638760479
T270	T335	FALSE	FALSE	0	0	1	1	none	1.51127526226e-05
T271b	T335	FALSE	FALSE	0	0	1	1	none	0.0001431145290592
T301	T335	FALSE	FALSE	0	0	1	1	none	1.48606526447e-05
T303	T335	FALSE	FALSE	0	0	1	1	none	1.68476041838e-05
T322	T335	FALSE	FALSE	0	0	1	1	none	0.0001582018248771
T327b	T335	FALSE	FALSE	0	0	1	1	none	5.72817455736e-05
T330	T335	FALSE	FALSE	0	0	1	1	none	5.6060465403e-05
S002	T341	TRUE	TRUE	0	0	1	1	none	1.45787277579e-05
S007	T341	TRUE	TRUE	0	0	1	1	none	5.47648756643e-05
S021	T341	TRUE	TRUE	0	0	1	1	none	1.66857226479e-05
S024	T341	TRUE	TRUE	0	0	1	1	none	1.66857226479e-05
S025	T341	TRUE	TRUE	0	0	1	1	none	1.984056482e-05
S026	T341	TRUE	TRUE	0	0	1	1	none	4.013400019e-06
S038	T341	TRUE	TRUE	0	0	1	1	none	5.79894229302e-05
S039	T341	TRUE	TRUE	0	0	1	1	none	1.83011676536e-05
S040	T341	TRUE	TRUE	0	0	1	1	none	9.88949967449e-05
S042	T341	TRUE	TRUE	0	0	1	1	none	1.60750825626e-05
S071	T341	TRUE	TRUE	0	0	1	1	none	8.13400671493e-05
S078	T341	TRUE	TRUE	0	0	1	1	none	1.6816472546e-05
S081	T341	TRUE	TRUE	0	0	1	1	none	1.72963627332e-05
S085	T341	TRUE	TRUE	0	0	1	1	none	8.3089469036e-05
S087	T341	TRUE	TRUE	0	0	1	1	none	0.0001005975178306
S093	T341	TRUE	TRUE	0	0	1	1	none	7.4932609378e-05
S097	T341	TRUE	TRUE	0	0	1	1	none	1.9384071209e-05
S102	T341	TRUE	TRUE	0	0	1	1	none	0.000100777940433
S106	T341	TRUE	TRUE	0	0	1	1	none	1.58256690649e-05
S130	T341	TRUE	TRUE	0	0	1	1	none	9.97018572196e-05
T009	T341	TRUE	TRUE	0	0	1	1	none	1.49269369253e-05
T010	T341	TRUE	TRUE	0	0	1	1	none	1.58052524992e-05
T013	T341	FALSE	FALSE	0	0	1	1	none	6.67414458902e-05
T014	T341	TRUE	TRUE	0	0	1	1	none	1.79907437123e-05
T020	T341	TRUE	TRUE	0	0	1	1	none	5.96775788669e-05
T021	T341	FALSE	FALSE	0	0	1	1	none	1.64158925845e-05
T028	T341	TRUE	TRUE	0	0	1	1	none	5.78795423506e-05
T035a	T341	TRUE	TRUE	0	0	1	1	none	0.0001004006437323
T035b	T341	FALSE	FALSE	0	0	1	1	none	1.64158925845e-05
T040	T341	TRUE	TRUE	0	0	1	1	none	1.89404970979e-05
T056	T341	FALSE	FALSE	0	0	1	1	none	1.68429932426e-05
T059	T341	TRUE	TRUE	0	0	1	1	none	0.0001105840652396
T065	T341	TRUE	TRUE	0	0	1	1	none	6.03242583782e-05
T069	T341	TRUE	TRUE	0	0	1	1	none	0.0001018563648543
T073	T341	FALSE	FALSE	0	0	1	1	none	1.64158925845e-05
T075	T341	TRUE	TRUE	0	0	1	1	none	4.28364435603e-05
T077	T341	FALSE	FALSE	0	0	1	1	none	1.58052524992e-05
T087	T341	TRUE	TRUE	0	0	1	1	none	1.51946124139e-05
T095	T341	TRUE	TRUE	0	0	1	1	none	9.95740608393e-05
T099a	T341	TRUE	TRUE	0	0	1	1	none	9.87629583333e-05
T102	T341	FALSE	FALSE	0	0	1	1	none	0.0001053566844488
T104	T341	FALSE	FALSE	0	0	1	1	none	6.08371119224e-05
T105	T341	FALSE	FALSE	0	0	1	1	none	6.19084296087e-05
T107	T341	FALSE	FALSE	0	0	1	1	none	0.0001041354042782
T126	T341	TRUE	TRUE	0	0	1	1	none	0.0001118588705593
T156	T341	FALSE	FALSE	0	0	1	1	none	6.19233428634e-05
[truncated: 1,161 more rows]
