# Supplementary material for: Improved characterisation of MRSA transmission using within-host bacterial sequence diversity
Source: eLife. 2019 Oct 8;8:e46402. doi: 10.7554/eLife.46402 (PMC6954020; doi:10.7554/eLife.46402)
Supplement: Figure 9—source data 1. [file elife-46402-fig9-data1.zip › Figure 9-source data 1/classifications/Classification_Posterior_ds_10percol_77.csv]

host.1	host.2	adjacent	contiguous	paths12	paths21	nodes1	nodes2	path.classification	min.distance.between.subgraphs
S002	S007	TRUE	TRUE	0	0	1	1	none	6.19510504049e-05
S002	S021	TRUE	TRUE	0	0	1	1	none	1.23623725023e-05
S007	S021	TRUE	TRUE	0	0	1	1	none	6.32444829178e-05
S002	S024	TRUE	TRUE	0	0	1	1	none	1.23006092539e-05
S007	S024	TRUE	TRUE	0	0	1	1	none	6.31827196694e-05
S021	S024	TRUE	TRUE	0	0	1	1	none	3.6188656648e-06
S002	S025	TRUE	TRUE	0	0	1	1	none	2.13446440757e-05
S007	S025	TRUE	TRUE	0	0	1	1	none	6.56685297052e-05
S021	S025	TRUE	TRUE	0	0	1	1	none	2.26380765886e-05
S024	S025	TRUE	TRUE	0	0	1	1	none	2.25763133402e-05
S002	S026	TRUE	TRUE	0	0	1	1	none	1.36976185985e-05
S007	S026	TRUE	TRUE	0	0	1	1	none	5.8021504228e-05
S021	S026	TRUE	TRUE	0	0	1	1	none	1.49910511114e-05
S024	S026	TRUE	TRUE	0	0	1	1	none	1.4929287863e-05
S025	S026	TRUE	TRUE	0	0	1	1	none	1.48280751908e-05
S002	S038	TRUE	TRUE	0	0	1	1	none	5.36413257957e-05
S007	S038	TRUE	TRUE	0	0	1	1	none	3.93286644808e-05
S021	S038	TRUE	TRUE	0	0	1	1	none	5.49347583086e-05
S024	S038	TRUE	TRUE	0	0	1	1	none	5.48729950602e-05
S025	S038	TRUE	TRUE	0	0	1	1	none	5.7358805096e-05
S026	S038	TRUE	TRUE	0	0	1	1	none	4.97117796188e-05
S002	S039	TRUE	TRUE	0	0	1	1	none	1.58802093941e-05
S007	S039	TRUE	TRUE	0	0	1	1	none	6.67623198096e-05
S021	S039	TRUE	TRUE	0	0	1	1	none	4.7447131962e-06
S024	S039	TRUE	TRUE	0	0	1	1	none	7.1367025566e-06
S025	S039	TRUE	TRUE	0	0	1	1	none	2.61559134804e-05
S026	S039	TRUE	TRUE	0	0	1	1	none	1.85088880032e-05
S038	S039	TRUE	TRUE	0	0	1	1	none	5.84525952004e-05
S002	S040	TRUE	TRUE	0	0	1	1	none	0.0001029302764301
S007	S040	TRUE	TRUE	0	0	1	1	none	0.0001073230283596
S021	S040	TRUE	TRUE	0	0	1	1	none	0.000104223708943
S024	S040	TRUE	TRUE	0	0	1	1	none	0.0001041619456946
S025	S040	TRUE	TRUE	0	0	1	1	none	0.0001066477557304
S026	S040	TRUE	TRUE	0	0	1	1	none	9.90007302532e-05
S038	S040	TRUE	TRUE	0	0	1	1	none	9.90133037504e-05
S039	S040	TRUE	TRUE	0	0	1	1	none	0.0001077415458348
S002	S042	TRUE	TRUE	0	0	1	1	none	1.27803307001e-05
S007	S042	TRUE	TRUE	0	0	1	1	none	6.36624411156e-05
S021	S042	TRUE	TRUE	0	0	1	1	none	2.8717108066e-06
S024	S042	TRUE	TRUE	0	0	1	1	none	4.0368238626e-06
S025	S042	TRUE	TRUE	0	0	1	1	none	2.30560347864e-05
S026	S042	TRUE	TRUE	0	0	1	1	none	1.54090093092e-05
S038	S042	TRUE	TRUE	0	0	1	1	none	5.53527165064e-05
S039	S042	TRUE	TRUE	0	0	1	1	none	6.3895476984e-06
S040	S042	TRUE	TRUE	0	0	1	1	none	0.0001046416671408
S002	S071	TRUE	TRUE	0	0	1	1	none	9.41477327759e-05
S007	S071	TRUE	TRUE	0	0	1	1	none	9.85404847054e-05
S021	S071	TRUE	TRUE	0	0	1	1	none	9.54411652888e-05
S024	S071	TRUE	TRUE	0	0	1	1	none	9.53794020404e-05
S025	S071	TRUE	TRUE	0	0	1	1	none	9.78652120762e-05
S026	S071	TRUE	TRUE	0	0	1	1	none	9.0218186599e-05
S038	S071	TRUE	TRUE	0	0	1	1	none	9.02307600962e-05
S039	S071	TRUE	TRUE	0	0	1	1	none	9.89590021806e-05
S040	S071	TRUE	TRUE	0	0	1	1	none	1.97048333346e-05
S042	S071	TRUE	TRUE	0	0	1	1	none	9.58591234866e-05
S002	S078	TRUE	TRUE	0	0	1	1	none	1.02419022617e-05
S007	S078	TRUE	TRUE	0	0	1	1	none	6.11240126772e-05
S021	S078	TRUE	TRUE	0	0	1	1	none	6.5547609206e-06
S024	S078	TRUE	TRUE	0	0	1	1	none	6.4929976722e-06
S025	S078	TRUE	TRUE	0	0	1	1	none	2.0517606348e-05
S026	S078	TRUE	TRUE	0	0	1	1	none	1.28705808708e-05
S038	S078	TRUE	TRUE	0	0	1	1	none	5.2814288068e-05
S039	S078	TRUE	TRUE	0	0	1	1	none	1.00725978124e-05
S040	S078	TRUE	TRUE	0	0	1	1	none	0.0001021032387024
S042	S078	TRUE	TRUE	0	0	1	1	none	6.9727191184e-06
S071	S078	TRUE	TRUE	0	0	1	1	none	9.33206950482e-05
S002	S081	TRUE	TRUE	0	0	1	1	none	1.23623725023e-05
S007	S081	TRUE	TRUE	0	0	1	1	none	6.32444829178e-05
S021	S081	TRUE	TRUE	0	0	1	1	none	3.6806289132e-06
S024	S081	TRUE	TRUE	0	0	1	1	none	2.3919893604e-06
S025	S081	TRUE	TRUE	0	0	1	1	none	2.26380765886e-05
S026	S081	TRUE	TRUE	0	0	1	1	none	1.49910511114e-05
S038	S081	TRUE	TRUE	0	0	1	1	none	5.49347583086e-05
S039	S081	TRUE	TRUE	0	0	1	1	none	7.198465805e-06
S040	S081	TRUE	TRUE	0	0	1	1	none	0.000104223708943
S042	S081	TRUE	TRUE	0	0	1	1	none	4.098587111e-06
S071	S081	TRUE	TRUE	0	0	1	1	none	9.54411652888e-05
S078	S081	TRUE	TRUE	0	0	1	1	none	6.5547609206e-06
S002	S085	TRUE	TRUE	0	0	1	1	none	9.89334966837e-05
S007	S085	TRUE	TRUE	0	0	1	1	none	0.0001033262486132
S021	S085	TRUE	TRUE	0	0	1	1	none	0.0001002269291966
S024	S085	TRUE	TRUE	0	0	1	1	none	0.0001001651659482
S025	S085	TRUE	TRUE	0	0	1	1	none	0.000102650975984
S026	S085	TRUE	TRUE	0	0	1	1	none	9.50039505068e-05
S038	S085	TRUE	TRUE	0	0	1	1	none	9.5016524004e-05
S039	S085	TRUE	TRUE	0	0	1	1	none	0.0001037447660884
S040	S085	TRUE	TRUE	0	0	1	1	none	4.21574820984e-05
S042	S085	TRUE	TRUE	0	0	1	1	none	0.0001006448873944
S071	S085	TRUE	TRUE	0	0	1	1	none	3.33749384442e-05
S078	S085	TRUE	TRUE	0	0	1	1	none	9.8106458956e-05
S081	S085	TRUE	TRUE	0	0	1	1	none	0.0001002269291966
S002	S087	TRUE	TRUE	0	0	1	1	none	0.0001188522298801
S007	S087	TRUE	TRUE	0	0	1	1	none	0.0001232449818096
S021	S087	TRUE	TRUE	0	0	1	1	none	0.000120145662393
S024	S087	TRUE	TRUE	0	0	1	1	none	0.0001200838991446
S025	S087	TRUE	TRUE	0	0	1	1	none	0.0001225697091804
S026	S087	TRUE	TRUE	0	0	1	1	none	0.0001149226837032
S038	S087	TRUE	TRUE	0	0	1	1	none	0.0001149352572004
S039	S087	TRUE	TRUE	0	0	1	1	none	0.0001236634992848
S040	S087	TRUE	TRUE	0	0	1	1	none	6.20762152948e-05
S042	S087	TRUE	TRUE	0	0	1	1	none	0.0001205636205908
S071	S087	TRUE	TRUE	0	0	1	1	none	5.32936716406e-05
S078	S087	TRUE	TRUE	0	0	1	1	none	0.0001180251921524
S081	S087	TRUE	TRUE	0	0	1	1	none	0.000120145662393
S085	S087	TRUE	TRUE	0	0	1	1	none	3.00423238664e-05
S002	S093	TRUE	TRUE	0	0	1	1	none	8.28069143509e-05
S007	S093	TRUE	TRUE	0	0	1	1	none	8.71996662804e-05
S021	S093	TRUE	TRUE	0	0	1	1	none	8.41003468638e-05
S024	S093	TRUE	TRUE	0	0	1	1	none	8.40385836154e-05
S025	S093	TRUE	TRUE	0	0	1	1	none	8.65243936512e-05
S026	S093	TRUE	TRUE	0	0	1	1	none	7.8877368174e-05
S038	S093	TRUE	TRUE	0	0	1	1	none	7.88899416712e-05
S039	S093	TRUE	TRUE	0	0	1	1	none	8.76181837556e-05
S040	S093	TRUE	TRUE	0	0	1	1	none	2.60308997656e-05
S042	S093	TRUE	TRUE	0	0	1	1	none	8.45183050616e-05
S071	S093	TRUE	TRUE	0	0	1	1	none	1.72483561114e-05
S078	S093	TRUE	TRUE	0	0	1	1	none	8.19798766232e-05
S081	S093	TRUE	TRUE	0	0	1	1	none	8.41003468638e-05
S085	S093	TRUE	TRUE	0	0	1	1	none	1.73534586372e-05
S087	S093	TRUE	TRUE	0	0	1	1	none	3.72721918336e-05
S002	S097	TRUE	TRUE	0	0	1	1	none	1.93958578689e-05
S007	S097	TRUE	TRUE	0	0	1	1	none	6.37197434984e-05
S021	S097	TRUE	TRUE	0	0	1	1	none	2.06892903818e-05
S024	S097	TRUE	TRUE	0	0	1	1	none	2.06275271334e-05
S025	S097	TRUE	TRUE	0	0	1	1	none	3.1756625112e-06
S026	S097	TRUE	TRUE	0	0	1	1	none	1.2879288984e-05
S038	S097	TRUE	TRUE	0	0	1	1	none	5.54100188892e-05
S039	S097	TRUE	TRUE	0	0	1	1	none	2.42071272736e-05
S040	S097	TRUE	TRUE	0	0	1	1	none	0.0001046989695236
S042	S097	TRUE	TRUE	0	0	1	1	none	2.11072485796e-05
S071	S097	TRUE	TRUE	0	0	1	1	none	9.59164258694e-05
S078	S097	TRUE	TRUE	0	0	1	1	none	1.85688201412e-05
S081	S097	TRUE	TRUE	0	0	1	1	none	2.06892903818e-05
S085	S097	TRUE	TRUE	0	0	1	1	none	0.0001007021897772
S087	S097	TRUE	TRUE	0	0	1	1	none	0.0001206209229736
S093	S097	TRUE	TRUE	0	0	1	1	none	8.45756074444e-05
S002	S102	TRUE	TRUE	0	0	1	1	none	0.0001071871886917
S007	S102	TRUE	TRUE	0	0	1	1	none	0.0001115799406212
S021	S102	TRUE	TRUE	0	0	1	1	none	0.0001084806212046
S024	S102	TRUE	TRUE	0	0	1	1	none	0.0001084188579562
S025	S102	TRUE	TRUE	0	0	1	1	none	0.000110904667992
S026	S102	TRUE	TRUE	0	0	1	1	none	0.0001032576425148
S038	S102	TRUE	TRUE	0	0	1	1	none	0.000103270216012
S039	S102	TRUE	TRUE	0	0	1	1	none	0.0001119984580964
S040	S102	TRUE	TRUE	0	0	1	1	none	6.7106648704e-06
S042	S102	TRUE	TRUE	0	0	1	1	none	0.0001088985794024
S071	S102	TRUE	TRUE	0	0	1	1	none	2.39617455962e-05
S078	S102	TRUE	TRUE	0	0	1	1	none	0.000106360150964
S081	S102	TRUE	TRUE	0	0	1	1	none	0.0001084806212046
S085	S102	TRUE	TRUE	0	0	1	1	none	4.641439436e-05
S087	S102	TRUE	TRUE	0	0	1	1	none	6.63331275564e-05
S093	S102	TRUE	TRUE	0	0	1	1	none	3.02878120272e-05
S097	S102	TRUE	TRUE	0	0	1	1	none	0.0001089558817852
S002	S106	TRUE	TRUE	0	0	1	1	none	1.0379954577e-05
S007	S106	TRUE	TRUE	0	0	1	1	none	6.29467601799e-05
S021	S106	TRUE	TRUE	0	0	1	1	none	1.33580822773e-05
S024	S106	TRUE	TRUE	0	0	1	1	none	1.32963190289e-05
S025	S106	TRUE	TRUE	0	0	1	1	none	2.23403538507e-05
S026	S106	TRUE	TRUE	0	0	1	1	none	1.46933283735e-05
S038	S106	TRUE	TRUE	0	0	1	1	none	5.46370355707e-05
S039	S106	TRUE	TRUE	0	0	1	1	none	1.68759191691e-05
S040	S106	TRUE	TRUE	0	0	1	1	none	0.0001039259862051
S042	S106	TRUE	TRUE	0	0	1	1	none	1.37760404751e-05
S071	S106	TRUE	TRUE	0	0	1	1	none	9.51434425509e-05
S078	S106	TRUE	TRUE	0	0	1	1	none	1.12376120367e-05
S081	S106	TRUE	TRUE	0	0	1	1	none	1.33580822773e-05
S085	S106	TRUE	TRUE	0	0	1	1	none	9.99292064587e-05
S087	S106	TRUE	TRUE	0	0	1	1	none	0.0001198479396551
S093	S106	TRUE	TRUE	0	0	1	1	none	8.38026241259e-05
S097	S106	TRUE	TRUE	0	0	1	1	none	2.03915676439e-05
S102	S106	TRUE	TRUE	0	0	1	1	none	0.0001081828984667
S002	S130	TRUE	TRUE	0	0	1	1	none	0.0001172877767499
S007	S130	TRUE	TRUE	0	0	1	1	none	0.0001216805286794
S021	S130	TRUE	TRUE	0	0	1	1	none	0.0001185812092628
S024	S130	TRUE	TRUE	0	0	1	1	none	0.0001185194460144
S025	S130	TRUE	TRUE	0	0	1	1	none	0.0001210052560502
S026	S130	TRUE	TRUE	0	0	1	1	none	0.000113358230573
S038	S130	TRUE	TRUE	0	0	1	1	none	0.0001133708040702
S039	S130	TRUE	TRUE	0	0	1	1	none	0.0001220990461546
S040	S130	TRUE	TRUE	0	0	1	1	none	6.05117621646e-05
S042	S130	TRUE	TRUE	0	0	1	1	none	0.0001189991674606
S071	S130	TRUE	TRUE	0	0	1	1	none	5.17292185104e-05
S078	S130	TRUE	TRUE	0	0	1	1	none	0.0001164607390222
S081	S130	TRUE	TRUE	0	0	1	1	none	0.0001185812092628
S085	S130	TRUE	TRUE	0	0	1	1	none	2.84778707362e-05
S087	S130	TRUE	TRUE	0	0	1	1	none	3.5678033882e-06
S093	S130	TRUE	TRUE	0	0	1	1	none	3.57077387034e-05
S097	S130	TRUE	TRUE	0	0	1	1	none	0.0001190564698434
S102	S130	TRUE	TRUE	0	0	1	1	none	6.47686744262e-05
S106	S130	TRUE	TRUE	0	0	1	1	none	0.0001182834865249
S002	T009	FALSE	FALSE	0	0	1	1	none	2.25790451082e-05
S007	T009	FALSE	FALSE	0	0	1	1	none	6.69029307377e-05
S021	T009	FALSE	FALSE	0	0	1	1	none	2.38724776211e-05
S024	T009	FALSE	FALSE	0	0	1	1	none	2.38107143727e-05
S025	T009	FALSE	FALSE	0	0	1	1	none	2.37095017005e-05
S026	T009	FALSE	FALSE	0	0	1	1	none	1.37731674913e-05
S038	T009	FALSE	FALSE	0	0	1	1	none	5.85932061285e-05
S039	T009	FALSE	FALSE	0	0	1	1	none	2.73903145129e-05
S040	T009	FALSE	FALSE	0	0	1	1	none	0.0001078821567629
S042	T009	FALSE	FALSE	0	0	1	1	none	2.42904358189e-05
S071	T009	FALSE	FALSE	0	0	1	1	none	9.90996131087e-05
S078	T009	FALSE	FALSE	0	0	1	1	none	2.17520073805e-05
S081	T009	FALSE	FALSE	0	0	1	1	none	2.38724776211e-05
S085	T009	FALSE	FALSE	0	0	1	1	none	0.0001038853770165
S087	T009	FALSE	FALSE	0	0	1	1	none	0.0001238041102129
S093	T009	FALSE	FALSE	0	0	1	1	none	8.77587946837e-05
S097	T009	FALSE	FALSE	0	0	1	1	none	2.17607154937e-05
S102	T009	FALSE	FALSE	0	0	1	1	none	0.0001121390690245
S106	T009	FALSE	FALSE	0	0	1	1	none	2.35747548832e-05
S130	T009	FALSE	FALSE	0	0	1	1	none	0.0001222396570827
S002	T010	TRUE	TRUE	0	0	1	1	none	2.28295648681e-05
S007	T010	TRUE	TRUE	0	0	1	1	none	6.71534504976e-05
S021	T010	TRUE	TRUE	0	0	1	1	none	2.4122997381e-05
S024	T010	TRUE	TRUE	0	0	1	1	none	2.40612341326e-05
S025	T010	TRUE	TRUE	0	0	1	1	none	2.39600214604e-05
S026	T010	TRUE	TRUE	0	0	1	1	none	1.40236872512e-05
S038	T010	TRUE	TRUE	0	0	1	1	none	5.88437258884e-05
S039	T010	TRUE	TRUE	0	0	1	1	none	2.76408342728e-05
S040	T010	TRUE	TRUE	0	0	1	1	none	0.0001081326765228
S042	T010	TRUE	TRUE	0	0	1	1	none	2.45409555788e-05
S071	T010	TRUE	TRUE	0	0	1	1	none	9.93501328686e-05
S078	T010	TRUE	TRUE	0	0	1	1	none	2.20025271404e-05
S081	T010	TRUE	TRUE	0	0	1	1	none	2.4122997381e-05
S085	T010	TRUE	TRUE	0	0	1	1	none	0.0001041358967764
S087	T010	TRUE	TRUE	0	0	1	1	none	0.0001240546299728
S093	T010	TRUE	TRUE	0	0	1	1	none	8.80093144436e-05
S097	T010	TRUE	TRUE	0	0	1	1	none	2.20112352536e-05
S102	T010	TRUE	TRUE	0	0	1	1	none	0.0001123895887844
S106	T010	TRUE	TRUE	0	0	1	1	none	2.38252746431e-05
S130	T010	TRUE	TRUE	0	0	1	1	none	0.0001224901768426
T009	T010	FALSE	FALSE	0	0	1	1	none	5.4967320269e-06
S002	T013	FALSE	FALSE	0	0	1	1	none	6.22444346561e-05
S007	T013	FALSE	FALSE	0	0	1	1	none	4.79317733412e-05
S021	T013	FALSE	FALSE	0	0	1	1	none	6.3537867169e-05
S024	T013	FALSE	FALSE	0	0	1	1	none	6.34761039206e-05
S025	T013	FALSE	FALSE	0	0	1	1	none	6.59619139564e-05
S026	T013	FALSE	FALSE	0	0	1	1	none	5.83148884792e-05
S038	T013	FALSE	FALSE	0	0	1	1	none	1.12602500276e-05
S039	T013	FALSE	FALSE	0	0	1	1	none	6.70557040608e-05
S040	T013	FALSE	FALSE	0	0	1	1	none	0.0001076164126108
S042	T013	FALSE	FALSE	0	0	1	1	none	6.39558253668e-05
S071	T013	FALSE	FALSE	0	0	1	1	none	9.88338689566e-05
S078	T013	FALSE	FALSE	0	0	1	1	none	6.14173969284e-05
S081	T013	FALSE	FALSE	0	0	1	1	none	6.3537867169e-05
S085	T013	FALSE	FALSE	0	0	1	1	none	0.0001036196328644
S087	T013	FALSE	FALSE	0	0	1	1	none	0.0001235383660608
S093	T013	FALSE	FALSE	0	0	1	1	none	8.74930505316e-05
S097	T013	FALSE	FALSE	0	0	1	1	none	6.40131277496e-05
S102	T013	FALSE	FALSE	0	0	1	1	none	0.0001118733248724
S106	T013	FALSE	FALSE	0	0	1	1	none	6.32401444311e-05
S130	T013	FALSE	FALSE	0	0	1	1	none	0.0001219739129306
T009	T013	FALSE	FALSE	0	0	1	1	none	6.71963149889e-05
T010	T013	FALSE	FALSE	0	0	1	1	none	6.74468347488e-05
S002	T014	TRUE	TRUE	0	0	1	1	none	1.36657693711e-05
S007	T014	TRUE	TRUE	0	0	1	1	none	6.45478797866e-05
S021	T014	TRUE	TRUE	0	0	1	1	none	3.7571494776e-06
S024	T014	TRUE	TRUE	0	0	1	1	none	4.9222625336e-06
S025	T014	TRUE	TRUE	0	0	1	1	none	2.39414734574e-05
S026	T014	TRUE	TRUE	0	0	1	1	none	1.62944479802e-05
S038	T014	TRUE	TRUE	0	0	1	1	none	5.62381551774e-05
S039	T014	TRUE	TRUE	0	0	1	1	none	7.2749863694e-06
S040	T014	TRUE	TRUE	0	0	1	1	none	0.0001055271058118
S042	T014	TRUE	TRUE	0	0	1	1	none	2.948231371e-06
S071	T014	TRUE	TRUE	0	0	1	1	none	9.67445621576e-05
S078	T014	TRUE	TRUE	0	0	1	1	none	7.8581577894e-06
S081	T014	TRUE	TRUE	0	0	1	1	none	4.984025782e-06
S085	T014	TRUE	TRUE	0	0	1	1	none	0.0001015303260654
S087	T014	TRUE	TRUE	0	0	1	1	none	0.0001214490592618
S093	T014	TRUE	TRUE	0	0	1	1	none	8.54037437326e-05
S097	T014	TRUE	TRUE	0	0	1	1	none	2.19926872506e-05
S102	T014	TRUE	TRUE	0	0	1	1	none	0.0001097840180734
S106	T014	TRUE	TRUE	0	0	1	1	none	1.46614791461e-05
S130	T014	TRUE	TRUE	0	0	1	1	none	0.0001198846061316
T009	T014	FALSE	FALSE	0	0	1	1	none	2.51758744899e-05
T010	T014	TRUE	TRUE	0	0	1	1	none	2.54263942498e-05
T013	T014	FALSE	FALSE	0	0	1	1	none	6.48412640378e-05
S002	T020	TRUE	TRUE	0	0	1	1	none	5.60134025655e-05
S007	T020	TRUE	TRUE	0	0	1	1	none	4.17007412506e-05
S021	T020	TRUE	TRUE	0	0	1	1	none	5.73068350784e-05
S024	T020	TRUE	TRUE	0	0	1	1	none	5.724507183e-05
S025	T020	TRUE	TRUE	0	0	1	1	none	5.97308818658e-05
S026	T020	TRUE	TRUE	0	0	1	1	none	5.20838563886e-05
S038	T020	TRUE	TRUE	0	0	1	1	none	3.5989530742e-06
S039	T020	TRUE	TRUE	0	0	1	1	none	6.08246719702e-05
S040	T020	TRUE	TRUE	0	0	1	1	none	0.0001013853805202
S042	T020	TRUE	TRUE	0	0	1	1	none	5.77247932762e-05
S071	T020	TRUE	TRUE	0	0	1	1	none	9.2602836866e-05
S078	T020	TRUE	TRUE	0	0	1	1	none	5.51863648378e-05
S081	T020	TRUE	TRUE	0	0	1	1	none	5.73068350784e-05
S085	T020	TRUE	TRUE	0	0	1	1	none	9.73886007738e-05
S087	T020	TRUE	TRUE	0	0	1	1	none	0.0001173073339702
S093	T020	TRUE	TRUE	0	0	1	1	none	8.1262018441e-05
S097	T020	TRUE	TRUE	0	0	1	1	none	5.7782095659e-05
S102	T020	TRUE	TRUE	0	0	1	1	none	0.0001056422927818
S106	T020	TRUE	TRUE	0	0	1	1	none	5.70091123405e-05
S130	T020	TRUE	TRUE	0	0	1	1	none	0.00011574288084
T009	T020	FALSE	FALSE	0	0	1	1	none	6.09652828983e-05
T010	T020	TRUE	TRUE	0	0	1	1	none	6.12158026582e-05
T013	T020	FALSE	FALSE	0	0	1	1	none	1.36323267974e-05
T014	T020	TRUE	TRUE	0	0	1	1	none	5.86102319472e-05
S002	T021	TRUE	TRUE	0	0	1	1	none	2.44726370412e-05
S007	T021	TRUE	TRUE	0	0	1	1	none	6.87965226707e-05
S021	T021	TRUE	TRUE	0	0	1	1	none	2.57660695541e-05
S024	T021	TRUE	TRUE	0	0	1	1	none	2.57043063057e-05
S025	T021	TRUE	TRUE	0	0	1	1	none	2.56030936335e-05
S026	T021	TRUE	TRUE	0	0	1	1	none	1.56667594243e-05
S038	T021	TRUE	TRUE	0	0	1	1	none	6.04867980615e-05
S039	T021	TRUE	TRUE	0	0	1	1	none	2.92839064459e-05
S040	T021	TRUE	TRUE	0	0	1	1	none	0.0001097757486959
S042	T021	TRUE	TRUE	0	0	1	1	none	2.61840277519e-05
S071	T021	TRUE	TRUE	0	0	1	1	none	0.0001009932050417
S078	T021	TRUE	TRUE	0	0	1	1	none	2.36455993135e-05
S081	T021	TRUE	TRUE	0	0	1	1	none	2.57660695541e-05
S085	T021	TRUE	TRUE	0	0	1	1	none	0.0001057789689495
S087	T021	TRUE	TRUE	0	0	1	1	none	0.0001256977021459
S093	T021	TRUE	TRUE	0	0	1	1	none	8.96523866167e-05
S097	T021	TRUE	TRUE	0	0	1	1	none	2.36543074267e-05
S102	T021	TRUE	TRUE	0	0	1	1	none	0.0001140326609575
S106	T021	TRUE	TRUE	0	0	1	1	none	2.54683468162e-05
S130	T021	TRUE	TRUE	0	0	1	1	none	0.0001241332490157
T009	T021	FALSE	FALSE	0	0	1	1	none	7.1398042e-06
T010	T021	TRUE	TRUE	0	0	1	1	none	6.1634476555e-06
T013	T021	FALSE	FALSE	0	0	1	1	none	6.90899069219e-05
T014	T021	TRUE	TRUE	0	0	1	1	none	2.70694664229e-05
T020	T021	TRUE	TRUE	0	0	1	1	none	6.28588748313e-05
S002	T028	TRUE	TRUE	0	0	1	1	none	6.75534760989e-05
S007	T028	TRUE	TRUE	0	0	1	1	none	3.3791737994e-05
S021	T028	TRUE	TRUE	0	0	1	1	none	6.88469086118e-05
S024	T028	TRUE	TRUE	0	0	1	1	none	6.87851453634e-05
S025	T028	TRUE	TRUE	0	0	1	1	none	7.12709553992e-05
S026	T028	TRUE	TRUE	0	0	1	1	none	6.3623929922e-05
S038	T028	TRUE	TRUE	0	0	1	1	none	4.49310901748e-05
S039	T028	TRUE	TRUE	0	0	1	1	none	7.23647455036e-05
S040	T028	TRUE	TRUE	0	0	1	1	none	0.0001129254540536
S042	T028	TRUE	TRUE	0	0	1	1	none	6.92648668096e-05
S071	T028	TRUE	TRUE	0	0	1	1	none	0.0001041429103994
S078	T028	TRUE	TRUE	0	0	1	1	none	6.67264383712e-05
S081	T028	TRUE	TRUE	0	0	1	1	none	6.88469086118e-05
S085	T028	TRUE	TRUE	0	0	1	1	none	0.0001089286743072
S087	T028	TRUE	TRUE	0	0	1	1	none	0.0001288474075036
S093	T028	TRUE	TRUE	0	0	1	1	none	9.28020919744e-05
S097	T028	TRUE	TRUE	0	0	1	1	none	6.93221691924e-05
S102	T028	TRUE	TRUE	0	0	1	1	none	0.0001171823663152
S106	T028	TRUE	TRUE	0	0	1	1	none	6.85491858739e-05
S130	T028	TRUE	TRUE	0	0	1	1	none	0.0001272829543734
T009	T028	FALSE	FALSE	0	0	1	1	none	7.25053564317e-05
T010	T028	TRUE	TRUE	0	0	1	1	none	7.27558761916e-05
T013	T028	FALSE	FALSE	0	0	1	1	none	5.35341990352e-05
T014	T028	TRUE	TRUE	0	0	1	1	none	7.01503054806e-05
T020	T028	TRUE	TRUE	0	0	1	1	none	4.73031669446e-05
T021	T028	TRUE	TRUE	0	0	1	1	none	7.43989483647e-05
S002	T035a	TRUE	TRUE	0	0	1	1	none	0.0001192664507419
S007	T035a	TRUE	TRUE	0	0	1	1	none	0.0001236592026714
S021	T035a	TRUE	TRUE	0	0	1	1	none	0.0001205598832548
S024	T035a	TRUE	TRUE	0	0	1	1	none	0.0001204981200064
S025	T035a	TRUE	TRUE	0	0	1	1	none	0.0001229839300422
S026	T035a	TRUE	TRUE	0	0	1	1	none	0.000115336904565
S038	T035a	TRUE	TRUE	0	0	1	1	none	0.0001153494780622
S039	T035a	TRUE	TRUE	0	0	1	1	none	0.0001240777201466
S040	T035a	TRUE	TRUE	0	0	1	1	none	6.24904361566e-05
S042	T035a	TRUE	TRUE	0	0	1	1	none	0.0001209778414526
S071	T035a	TRUE	TRUE	0	0	1	1	none	5.37078925024e-05
S078	T035a	TRUE	TRUE	0	0	1	1	none	0.0001184394130142
S081	T035a	TRUE	TRUE	0	0	1	1	none	0.0001205598832548
S085	T035a	TRUE	TRUE	0	0	1	1	none	3.04565447282e-05
S087	T035a	TRUE	TRUE	0	0	1	1	none	6.7733536846e-06
S093	T035a	TRUE	TRUE	0	0	1	1	none	3.76864126954e-05
S097	T035a	TRUE	TRUE	0	0	1	1	none	0.0001210351438354
S102	T035a	TRUE	TRUE	0	0	1	1	none	6.67473484182e-05
S106	T035a	TRUE	TRUE	0	0	1	1	none	0.0001202621605169
S130	T035a	TRUE	TRUE	0	0	1	1	none	5.2089005544e-06
T009	T035a	FALSE	FALSE	0	0	1	1	none	0.0001242183310747
T010	T035a	TRUE	TRUE	0	0	1	1	none	0.0001244688508346
T013	T035a	FALSE	FALSE	0	0	1	1	none	0.0001239525869226
T014	T035a	TRUE	TRUE	0	0	1	1	none	0.0001218632801236
T020	T035a	TRUE	TRUE	0	0	1	1	none	0.000117721554832
T021	T035a	TRUE	TRUE	0	0	1	1	none	0.0001261119230077
T028	T035a	TRUE	TRUE	0	0	1	1	none	0.0001292616283654
S002	T035b	FALSE	FALSE	0	0	1	1	none	2.24096915835e-05
S007	T035b	FALSE	FALSE	0	0	1	1	none	6.6733577213e-05
S021	T035b	FALSE	FALSE	0	0	1	1	none	2.37031240964e-05
S024	T035b	FALSE	FALSE	0	0	1	1	none	2.3641360848e-05
S025	T035b	FALSE	FALSE	0	0	1	1	none	2.35401481758e-05
S026	T035b	FALSE	FALSE	0	0	1	1	none	1.36038139666e-05
S038	T035b	FALSE	FALSE	0	0	1	1	none	5.84238526038e-05
S039	T035b	FALSE	FALSE	0	0	1	1	none	2.72209609882e-05
S040	T035b	FALSE	FALSE	0	0	1	1	none	0.0001077128032382
S042	T035b	FALSE	FALSE	0	0	1	1	none	2.41210822942e-05
S071	T035b	FALSE	FALSE	0	0	1	1	none	9.8930259584e-05
S078	T035b	FALSE	FALSE	0	0	1	1	none	2.15826538558e-05
S081	T035b	FALSE	FALSE	0	0	1	1	none	2.37031240964e-05
S085	T035b	FALSE	FALSE	0	0	1	1	none	0.0001037160234918
S087	T035b	FALSE	FALSE	0	0	1	1	none	0.0001236347566882
S093	T035b	FALSE	FALSE	0	0	1	1	none	8.7589441159e-05
S097	T035b	FALSE	FALSE	0	0	1	1	none	2.1591361969e-05
S102	T035b	FALSE	FALSE	0	0	1	1	none	0.0001119697154998
S106	T035b	FALSE	FALSE	0	0	1	1	none	2.34054013585e-05
S130	T035b	FALSE	FALSE	0	0	1	1	none	0.000122070303558
T009	T035b	FALSE	FALSE	0	0	1	1	none	2.6231061335e-06
T010	T035b	FALSE	FALSE	0	0	1	1	none	5.3273785022e-06
T013	T035b	FALSE	FALSE	0	0	1	1	none	6.70269614642e-05
T014	T035b	FALSE	FALSE	0	0	1	1	none	2.50065209652e-05
T020	T035b	FALSE	FALSE	0	0	1	1	none	6.07959293736e-05
T021	T035b	FALSE	FALSE	0	0	1	1	none	6.9704506753e-06
T028	T035b	FALSE	FALSE	0	0	1	1	none	7.2336002907e-05
T035a	T035b	FALSE	FALSE	0	0	1	1	none	0.00012404897755
S002	T040	TRUE	TRUE	0	0	1	1	none	1.44980889431e-05
S007	T040	TRUE	TRUE	0	0	1	1	none	6.53801993586e-05
S021	T040	TRUE	TRUE	0	0	1	1	none	5.816345354e-06
S024	T040	TRUE	TRUE	0	0	1	1	none	4.5277058012e-06
S025	T040	TRUE	TRUE	0	0	1	1	none	2.47737930294e-05
S026	T040	TRUE	TRUE	0	0	1	1	none	1.71267675522e-05
S038	T040	TRUE	TRUE	0	0	1	1	none	5.70704747494e-05
S039	T040	TRUE	TRUE	0	0	1	1	none	9.3341822458e-06
S040	T040	TRUE	TRUE	0	0	1	1	none	0.0001063594253838
S042	T040	TRUE	TRUE	0	0	1	1	none	6.2343035518e-06
S071	T040	TRUE	TRUE	0	0	1	1	none	9.75768817296e-05
S078	T040	TRUE	TRUE	0	0	1	1	none	8.6904773614e-06
S081	T040	TRUE	TRUE	0	0	1	1	none	3.3625927452e-06
S085	T040	TRUE	TRUE	0	0	1	1	none	0.0001023626456374
S087	T040	TRUE	TRUE	0	0	1	1	none	0.0001222813788338
S093	T040	TRUE	TRUE	0	0	1	1	none	8.62360633046e-05
S097	T040	TRUE	TRUE	0	0	1	1	none	2.28250068226e-05
S102	T040	TRUE	TRUE	0	0	1	1	none	0.0001106163376454
S106	T040	TRUE	TRUE	0	0	1	1	none	1.54937987181e-05
S130	T040	TRUE	TRUE	0	0	1	1	none	0.0001207169257036
T009	T040	FALSE	FALSE	0	0	1	1	none	2.60081940619e-05
T010	T040	TRUE	TRUE	0	0	1	1	none	2.62587138218e-05
T013	T040	FALSE	FALSE	0	0	1	1	none	6.56735836098e-05
T014	T040	TRUE	TRUE	0	0	1	1	none	7.1197422228e-06
T020	T040	TRUE	TRUE	0	0	1	1	none	5.94425515192e-05
T021	T040	TRUE	TRUE	0	0	1	1	none	2.79017859949e-05
T028	T040	TRUE	TRUE	0	0	1	1	none	7.09826250526e-05
T035a	T040	TRUE	TRUE	0	0	1	1	none	0.0001226955996956
T035b	T040	FALSE	FALSE	0	0	1	1	none	2.58388405372e-05
S002	T056	FALSE	FALSE	0	0	1	1	none	2.71467094762e-05
S007	T056	FALSE	FALSE	0	0	1	1	none	7.14705951057e-05
S021	T056	FALSE	FALSE	0	0	1	1	none	2.84401419891e-05
S024	T056	FALSE	FALSE	0	0	1	1	none	2.83783787407e-05
S025	T056	FALSE	FALSE	0	0	1	1	none	2.82771660685e-05
S026	T056	FALSE	FALSE	0	0	1	1	none	1.83408318593e-05
S038	T056	FALSE	FALSE	0	0	1	1	none	6.31608704965e-05
S039	T056	FALSE	FALSE	0	0	1	1	none	3.19579788809e-05
S040	T056	FALSE	FALSE	0	0	1	1	none	0.0001124498211309
S042	T056	FALSE	FALSE	0	0	1	1	none	2.88581001869e-05
S071	T056	FALSE	FALSE	0	0	1	1	none	0.0001036672774767
S078	T056	FALSE	FALSE	0	0	1	1	none	2.63196717485e-05
S081	T056	FALSE	FALSE	0	0	1	1	none	2.84401419891e-05
S085	T056	FALSE	FALSE	0	0	1	1	none	0.0001084530413845
S087	T056	FALSE	FALSE	0	0	1	1	none	0.0001283717745809
S093	T056	FALSE	FALSE	0	0	1	1	none	9.23264590517e-05
S097	T056	FALSE	FALSE	0	0	1	1	none	2.63283798617e-05
S102	T056	FALSE	FALSE	0	0	1	1	none	0.0001167067333925
S106	T056	FALSE	FALSE	0	0	1	1	none	2.81424192512e-05
S130	T056	FALSE	FALSE	0	0	1	1	none	0.0001268073214507
T009	T056	TRUE	TRUE	1	0	1	1	anc	1.500473607e-06
T010	T056	FALSE	FALSE	0	0	1	1	none	1.00643963949e-05
T013	T056	FALSE	FALSE	0	0	1	1	none	7.17639793569e-05
T014	T056	FALSE	FALSE	0	0	1	1	none	2.97435388579e-05
T020	T056	FALSE	FALSE	0	0	1	1	none	6.55329472663e-05
T021	T056	FALSE	FALSE	0	0	1	1	none	1.1707468568e-05
T028	T056	FALSE	FALSE	0	0	1	1	none	7.70730207997e-05
T035a	T056	FALSE	FALSE	0	0	1	1	none	0.0001287859954427
T035b	T056	FALSE	FALSE	0	0	1	1	none	7.1907705015e-06
T040	T056	FALSE	FALSE	0	0	1	1	none	3.05758584299e-05
S002	T059	TRUE	TRUE	0	0	1	1	none	0.0001095898871411
S007	T059	TRUE	TRUE	0	0	1	1	none	0.0001139826390706
S021	T059	TRUE	TRUE	0	0	1	1	none	0.000110883319654
S024	T059	TRUE	TRUE	0	0	1	1	none	0.0001108215564056
S025	T059	TRUE	TRUE	0	0	1	1	none	0.0001133073664414
S026	T059	TRUE	TRUE	0	0	1	1	none	0.0001056603409642
S038	T059	TRUE	TRUE	0	0	1	1	none	0.0001056729144614
S039	T059	TRUE	TRUE	0	0	1	1	none	0.0001144011565458
S040	T059	TRUE	TRUE	0	0	1	1	none	7.8864870154e-06
S042	T059	TRUE	TRUE	0	0	1	1	none	0.0001113012778518
S071	T059	TRUE	TRUE	0	0	1	1	none	2.63644440456e-05
S078	T059	TRUE	TRUE	0	0	1	1	none	0.0001087628494134
S081	T059	TRUE	TRUE	0	0	1	1	none	0.000110883319654
S085	T059	TRUE	TRUE	0	0	1	1	none	4.88170928094e-05
S087	T059	TRUE	TRUE	0	0	1	1	none	6.87358260058e-05
S093	T059	TRUE	TRUE	0	0	1	1	none	3.26905104766e-05
S097	T059	TRUE	TRUE	0	0	1	1	none	0.0001113585802346
S102	T059	TRUE	TRUE	0	0	1	1	none	1.33702755814e-05
S106	T059	TRUE	TRUE	0	0	1	1	none	0.0001105855969161
S130	T059	TRUE	TRUE	0	0	1	1	none	6.71713728756e-05
T009	T059	FALSE	FALSE	0	0	1	1	none	0.0001145417674739
T010	T059	TRUE	TRUE	0	0	1	1	none	0.0001147922872338
T013	T059	FALSE	FALSE	0	0	1	1	none	0.0001142760233218
T014	T059	TRUE	TRUE	0	0	1	1	none	0.0001121867165228
T020	T059	TRUE	TRUE	0	0	1	1	none	0.0001080449912312
T021	T059	TRUE	TRUE	0	0	1	1	none	0.0001164353594069
T028	T059	TRUE	TRUE	0	0	1	1	none	0.0001195850647646
T035a	T059	TRUE	TRUE	0	0	1	1	none	6.91500468676e-05
T035b	T059	FALSE	FALSE	0	0	1	1	none	0.0001143724139492
T040	T059	TRUE	TRUE	0	0	1	1	none	0.0001130190360948
T056	T059	FALSE	FALSE	0	0	1	1	none	0.0001191094318419
S002	T065	TRUE	TRUE	0	0	1	1	none	5.61677171749e-05
S007	T065	TRUE	TRUE	0	0	1	1	none	4.185505586e-05
S021	T065	TRUE	TRUE	0	0	1	1	none	5.74611496878e-05
S024	T065	TRUE	TRUE	0	0	1	1	none	5.73993864394e-05
S025	T065	TRUE	TRUE	0	0	1	1	none	5.98851964752e-05
S026	T065	TRUE	TRUE	0	0	1	1	none	5.2238170998e-05
S038	T065	TRUE	TRUE	0	0	1	1	none	5.1835325464e-06
S039	T065	TRUE	TRUE	0	0	1	1	none	6.09789865796e-05
S040	T065	TRUE	TRUE	0	0	1	1	none	0.0001015396951296
S042	T065	TRUE	TRUE	0	0	1	1	none	5.78791078856e-05
S071	T065	TRUE	TRUE	0	0	1	1	none	9.27571514754e-05
S078	T065	TRUE	TRUE	0	0	1	1	none	5.53406794472e-05
S081	T065	TRUE	TRUE	0	0	1	1	none	5.74611496878e-05
S085	T065	TRUE	TRUE	0	0	1	1	none	9.75429153832e-05
S087	T065	TRUE	TRUE	0	0	1	1	none	0.0001174616485796
S093	T065	TRUE	TRUE	0	0	1	1	none	8.14163330504e-05
S097	T065	TRUE	TRUE	0	0	1	1	none	5.79364102684e-05
S102	T065	TRUE	TRUE	0	0	1	1	none	0.0001057966073912
S106	T065	TRUE	TRUE	0	0	1	1	none	5.71634269499e-05
S130	T065	TRUE	TRUE	0	0	1	1	none	0.0001158971954494
T009	T065	FALSE	FALSE	0	0	1	1	none	6.11195975077e-05
T010	T065	TRUE	TRUE	0	0	1	1	none	6.13701172676e-05
T013	T065	FALSE	FALSE	0	0	1	1	none	8.53047009e-06
T014	T065	TRUE	TRUE	0	0	1	1	none	5.87645465566e-05
T020	T065	TRUE	TRUE	0	0	1	1	none	7.5556093162e-06
T021	T065	TRUE	TRUE	0	0	1	1	none	6.30131894407e-05
T028	T065	TRUE	TRUE	0	0	1	1	none	4.7457481554e-05
T035a	T065	TRUE	TRUE	0	0	1	1	none	0.0001178758694414
T035b	T065	FALSE	FALSE	0	0	1	1	none	6.0950243983e-05
T040	T065	TRUE	TRUE	0	0	1	1	none	5.95968661286e-05
T056	T065	FALSE	FALSE	0	0	1	1	none	6.56872618757e-05
T059	T065	TRUE	TRUE	0	0	1	1	none	0.0001081993058406
S002	T069	TRUE	TRUE	0	0	1	1	none	0.0001149782385907
S007	T069	TRUE	TRUE	0	0	1	1	none	0.0001193709905202
S021	T069	TRUE	TRUE	0	0	1	1	none	0.0001162716711036
S024	T069	TRUE	TRUE	0	0	1	1	none	0.0001162099078552
S025	T069	TRUE	TRUE	0	0	1	1	none	0.000118695717891
S026	T069	TRUE	TRUE	0	0	1	1	none	0.0001110486924138
S038	T069	TRUE	TRUE	0	0	1	1	none	0.000111061265911
S039	T069	TRUE	TRUE	0	0	1	1	none	0.0001197895079954
S040	T069	TRUE	TRUE	0	0	1	1	none	4.05353391494e-05
S042	T069	TRUE	TRUE	0	0	1	1	none	0.0001166896293014
S071	T069	TRUE	TRUE	0	0	1	1	none	2.20573821192e-05
S078	T069	TRUE	TRUE	0	0	1	1	none	0.000114151200863
S081	T069	TRUE	TRUE	0	0	1	1	none	0.0001162716711036
S085	T069	TRUE	TRUE	0	0	1	1	none	5.4205444259e-05
S087	T069	TRUE	TRUE	0	0	1	1	none	7.41241774554e-05
S093	T069	TRUE	TRUE	0	0	1	1	none	3.80788619262e-05
S097	T069	TRUE	TRUE	0	0	1	1	none	0.0001167469316842
S102	T069	TRUE	TRUE	0	0	1	1	none	4.4792251411e-05
S106	T069	TRUE	TRUE	0	0	1	1	none	0.0001159739483657
S130	T069	TRUE	TRUE	0	0	1	1	none	7.25597243252e-05
T009	T069	FALSE	FALSE	0	0	1	1	none	0.0001199301189235
T010	T069	TRUE	TRUE	0	0	1	1	none	0.0001201806386834
T013	T069	FALSE	FALSE	0	0	1	1	none	0.0001196643747714
T014	T069	TRUE	TRUE	0	0	1	1	none	0.0001175750679724
T020	T069	TRUE	TRUE	0	0	1	1	none	0.0001134333426808
T021	T069	TRUE	TRUE	0	0	1	1	none	0.0001218237108565
T028	T069	TRUE	TRUE	0	0	1	1	none	0.0001249734162142
T035a	T069	TRUE	TRUE	0	0	1	1	none	7.45383983172e-05
T035b	T069	FALSE	FALSE	0	0	1	1	none	0.0001197607653988
T040	T069	TRUE	TRUE	0	0	1	1	none	0.0001184073875444
T056	T069	FALSE	FALSE	0	0	1	1	none	0.0001244977832915
T059	T069	TRUE	TRUE	0	0	1	1	none	4.71949498604e-05
T065	T069	TRUE	TRUE	0	0	1	1	none	0.0001135876572902
S002	T073	TRUE	TRUE	0	0	1	1	none	2.26448384024e-05
S007	T073	TRUE	TRUE	0	0	1	1	none	6.69687240319e-05
S021	T073	TRUE	TRUE	0	0	1	1	none	2.39382709153e-05
S024	T073	TRUE	TRUE	0	0	1	1	none	2.38765076669e-05
S025	T073	TRUE	TRUE	0	0	1	1	none	2.37752949947e-05
S026	T073	TRUE	TRUE	0	0	1	1	none	1.38389607855e-05
S038	T073	TRUE	TRUE	0	0	1	1	none	5.86589994227e-05
S039	T073	TRUE	TRUE	0	0	1	1	none	2.74561078071e-05
S040	T073	TRUE	TRUE	0	0	1	1	none	0.0001079479500571
S042	T073	TRUE	TRUE	0	0	1	1	none	2.43562291131e-05
S071	T073	TRUE	TRUE	0	0	1	1	none	9.91654064029e-05
S078	T073	TRUE	TRUE	0	0	1	1	none	2.18178006747e-05
S081	T073	TRUE	TRUE	0	0	1	1	none	2.39382709153e-05
S085	T073	TRUE	TRUE	0	0	1	1	none	0.0001039511703107
S087	T073	TRUE	TRUE	0	0	1	1	none	0.0001238699035071
S093	T073	TRUE	TRUE	0	0	1	1	none	8.78245879779e-05
S097	T073	TRUE	TRUE	0	0	1	1	none	2.18265087879e-05
S102	T073	TRUE	TRUE	0	0	1	1	none	0.0001122048623187
S106	T073	TRUE	TRUE	0	0	1	1	none	2.36405481774e-05
S130	T073	TRUE	TRUE	0	0	1	1	none	0.0001223054503769
T009	T073	FALSE	FALSE	0	0	1	1	none	5.3120055612e-06
T010	T073	TRUE	TRUE	0	0	1	1	none	4.3356490167e-06
T013	T073	FALSE	FALSE	0	0	1	1	none	6.72621082831e-05
T014	T073	TRUE	TRUE	0	0	1	1	none	2.52416677841e-05
T020	T073	TRUE	TRUE	0	0	1	1	none	6.10310761925e-05
T021	T073	TRUE	TRUE	0	0	1	1	none	3.0546749432e-06
T028	T073	TRUE	TRUE	0	0	1	1	none	7.25711497259e-05
T035a	T073	TRUE	TRUE	0	0	1	1	none	0.0001242841243689
T035b	T073	FALSE	FALSE	0	0	1	1	none	5.1426520365e-06
T040	T073	TRUE	TRUE	0	0	1	1	none	2.60739873561e-05
T056	T073	FALSE	FALSE	0	0	1	1	none	9.8796699292e-06
T059	T073	TRUE	TRUE	0	0	1	1	none	0.0001146075607681
T065	T073	TRUE	TRUE	0	0	1	1	none	6.11853908019e-05
T069	T073	TRUE	TRUE	0	0	1	1	none	0.0001199959122177
S002	T075	TRUE	TRUE	0	0	1	1	none	6.29957128619e-05
S007	T075	TRUE	TRUE	0	0	1	1	none	6.6161588487e-05
S021	T075	TRUE	TRUE	0	0	1	1	none	6.42891453748e-05
S024	T075	TRUE	TRUE	0	0	1	1	none	6.42273821264e-05
S025	T075	TRUE	TRUE	0	0	1	1	none	6.67131921622e-05
S026	T075	TRUE	TRUE	0	0	1	1	none	5.9066166685e-05
S038	T075	TRUE	TRUE	0	0	1	1	none	5.78518638778e-05
S039	T075	TRUE	TRUE	0	0	1	1	none	6.78069822666e-05
S040	T075	TRUE	TRUE	0	0	1	1	none	0.0001083676908166
S042	T075	TRUE	TRUE	0	0	1	1	none	6.47071035726e-05
S071	T075	TRUE	TRUE	0	0	1	1	none	9.95851471624e-05
S078	T075	TRUE	TRUE	0	0	1	1	none	6.21686751342e-05
S081	T075	TRUE	TRUE	0	0	1	1	none	6.42891453748e-05
S085	T075	TRUE	TRUE	0	0	1	1	none	0.0001043709110702
S087	T075	TRUE	TRUE	0	0	1	1	none	0.0001242896442666
S093	T075	TRUE	TRUE	0	0	1	1	none	8.82443287374e-05
S097	T075	TRUE	TRUE	0	0	1	1	none	6.47644059554e-05
S102	T075	TRUE	TRUE	0	0	1	1	none	0.0001126246030782
S106	T075	TRUE	TRUE	0	0	1	1	none	6.39914226369e-05
S130	T075	TRUE	TRUE	0	0	1	1	none	0.0001227251911364
T009	T075	FALSE	FALSE	0	0	1	1	none	6.79475931947e-05
T010	T075	TRUE	TRUE	0	0	1	1	none	6.81981129546e-05
T013	T075	FALSE	FALSE	0	0	1	1	none	6.64549727382e-05
T014	T075	TRUE	TRUE	0	0	1	1	none	6.55925422436e-05
T020	T075	TRUE	TRUE	0	0	1	1	none	6.02239406476e-05
T021	T075	TRUE	TRUE	0	0	1	1	none	6.98411851277e-05
T028	T075	TRUE	TRUE	0	0	1	1	none	7.1764014181e-05
T035a	T075	TRUE	TRUE	0	0	1	1	none	0.0001247038651284
T035b	T075	FALSE	FALSE	0	0	1	1	none	6.777823967e-05
T040	T075	TRUE	TRUE	0	0	1	1	none	6.64248618156e-05
T056	T075	FALSE	FALSE	0	0	1	1	none	7.25152575627e-05
T059	T075	TRUE	TRUE	0	0	1	1	none	0.0001150273015276
T065	T075	TRUE	TRUE	0	0	1	1	none	6.0378255257e-05
T069	T075	TRUE	TRUE	0	0	1	1	none	0.0001204156529772
T073	T075	TRUE	TRUE	0	0	1	1	none	6.80133864889e-05
S002	T077	TRUE	TRUE	0	0	1	1	none	2.20314002502e-05
S007	T077	TRUE	TRUE	0	0	1	1	none	6.63552858797e-05
S021	T077	TRUE	TRUE	0	0	1	1	none	2.33248327631e-05
S024	T077	TRUE	TRUE	0	0	1	1	none	2.32630695147e-05
S025	T077	TRUE	TRUE	0	0	1	1	none	2.31618568425e-05
S026	T077	TRUE	TRUE	0	0	1	1	none	1.32255226333e-05
S038	T077	TRUE	TRUE	0	0	1	1	none	5.80455612705e-05
S039	T077	TRUE	TRUE	0	0	1	1	none	2.68426696549e-05
S040	T077	TRUE	TRUE	0	0	1	1	none	0.0001073345119049
S042	T077	TRUE	TRUE	0	0	1	1	none	2.37427909609e-05
S071	T077	TRUE	TRUE	0	0	1	1	none	9.85519682507e-05
S078	T077	TRUE	TRUE	0	0	1	1	none	2.12043625225e-05
S081	T077	TRUE	TRUE	0	0	1	1	none	2.33248327631e-05
S085	T077	TRUE	TRUE	0	0	1	1	none	0.0001033377321585
S087	T077	TRUE	TRUE	0	0	1	1	none	0.0001232564653549
S093	T077	TRUE	TRUE	0	0	1	1	none	8.72111498257e-05
S097	T077	TRUE	TRUE	0	0	1	1	none	2.12130706357e-05
S102	T077	TRUE	TRUE	0	0	1	1	none	0.0001115914241665
S106	T077	TRUE	TRUE	0	0	1	1	none	2.30271100252e-05
S130	T077	TRUE	TRUE	0	0	1	1	none	0.0001216920122247
T009	T077	FALSE	FALSE	0	0	1	1	none	4.698567409e-06
T010	T077	TRUE	TRUE	0	0	1	1	none	3.7222108645e-06
T013	T077	FALSE	FALSE	0	0	1	1	none	6.66486701309e-05
T014	T077	TRUE	TRUE	0	0	1	1	none	2.46282296319e-05
T020	T077	TRUE	TRUE	0	0	1	1	none	6.04176380403e-05
T021	T077	TRUE	TRUE	0	0	1	1	none	3.6681130954e-06
T028	T077	TRUE	TRUE	0	0	1	1	none	7.19577115737e-05
T035a	T077	TRUE	TRUE	0	0	1	1	none	0.0001236706862167
T035b	T077	FALSE	FALSE	0	0	1	1	none	4.5292138843e-06
T040	T077	TRUE	TRUE	0	0	1	1	none	2.54605492039e-05
T056	T077	FALSE	FALSE	0	0	1	1	none	9.266231777e-06
T059	T077	TRUE	TRUE	0	0	1	1	none	0.0001139941226159
T065	T077	TRUE	TRUE	0	0	1	1	none	6.05719526497e-05
T069	T077	TRUE	TRUE	0	0	1	1	none	0.0001193824740655
T073	T077	TRUE	TRUE	0	0	1	1	none	1.8403144566e-06
T075	T077	TRUE	TRUE	0	0	1	1	none	6.73999483367e-05
S002	T087	TRUE	TRUE	0	0	1	1	none	2.26798777501e-05
S007	T087	TRUE	TRUE	0	0	1	1	none	6.70037633796e-05
S021	T087	TRUE	TRUE	0	0	1	1	none	2.3973310263e-05
S024	T087	TRUE	TRUE	0	0	1	1	none	2.39115470146e-05
S025	T087	TRUE	TRUE	0	0	1	1	none	2.38103343424e-05
S026	T087	TRUE	TRUE	0	0	1	1	none	1.38740001332e-05
S038	T087	TRUE	TRUE	0	0	1	1	none	5.86940387704e-05
S039	T087	TRUE	TRUE	0	0	1	1	none	2.74911471548e-05
S040	T087	TRUE	TRUE	0	0	1	1	none	0.0001079829894048
S042	T087	TRUE	TRUE	0	0	1	1	none	2.43912684608e-05
S071	T087	TRUE	TRUE	0	0	1	1	none	9.92004457506e-05
S078	T087	TRUE	TRUE	0	0	1	1	none	2.18528400224e-05
S081	T087	TRUE	TRUE	0	0	1	1	none	2.3973310263e-05
S085	T087	TRUE	TRUE	0	0	1	1	none	0.0001039862096584
S087	T087	TRUE	TRUE	0	0	1	1	none	0.0001239049428548
S093	T087	TRUE	TRUE	0	0	1	1	none	8.78596273256e-05
S097	T087	TRUE	TRUE	0	0	1	1	none	2.18615481356e-05
S102	T087	TRUE	TRUE	0	0	1	1	none	0.0001122399016664
S106	T087	TRUE	TRUE	0	0	1	1	none	2.36755875251e-05
S130	T087	TRUE	TRUE	0	0	1	1	none	0.0001223404897246
T009	T087	FALSE	FALSE	0	0	1	1	none	5.3470449089e-06
T010	T087	TRUE	TRUE	0	0	1	1	none	3.14381206e-06
T013	T087	FALSE	FALSE	0	0	1	1	none	6.72971476308e-05
T014	T087	TRUE	TRUE	0	0	1	1	none	2.52767071318e-05
T020	T087	TRUE	TRUE	0	0	1	1	none	6.10661155402e-05
T021	T087	TRUE	TRUE	0	0	1	1	none	6.0137605375e-06
T028	T087	TRUE	TRUE	0	0	1	1	none	7.26061890736e-05
T035a	T087	TRUE	TRUE	0	0	1	1	none	0.0001243191637166
T035b	T087	FALSE	FALSE	0	0	1	1	none	5.1776913842e-06
T040	T087	TRUE	TRUE	0	0	1	1	none	2.61090267038e-05
T056	T087	FALSE	FALSE	0	0	1	1	none	9.9147092769e-06
T059	T087	TRUE	TRUE	0	0	1	1	none	0.0001146426001158
T065	T087	TRUE	TRUE	0	0	1	1	none	6.12204301496e-05
T069	T087	TRUE	TRUE	0	0	1	1	none	0.0001200309515654
T073	T087	TRUE	TRUE	0	0	1	1	none	4.1859618987e-06
T075	T087	TRUE	TRUE	0	0	1	1	none	6.80484258366e-05
T077	T087	TRUE	TRUE	0	0	1	1	none	3.5725237465e-06
S002	T095	TRUE	TRUE	0	0	1	1	none	0.0001179621308041
S007	T095	TRUE	TRUE	0	0	1	1	none	0.0001223548827336
S021	T095	TRUE	TRUE	0	0	1	1	none	0.000119255563317
S024	T095	TRUE	TRUE	0	0	1	1	none	0.0001191938000686
S025	T095	TRUE	TRUE	0	0	1	1	none	0.0001216796101044
S026	T095	TRUE	TRUE	0	0	1	1	none	0.0001140325846272
S038	T095	TRUE	TRUE	0	0	1	1	none	0.0001140451581244
S039	T095	TRUE	TRUE	0	0	1	1	none	0.0001227734002088
S040	T095	TRUE	TRUE	0	0	1	1	none	6.11861162188e-05
S042	T095	TRUE	TRUE	0	0	1	1	none	0.0001196735215148
S071	T095	TRUE	TRUE	0	0	1	1	none	5.24035725646e-05
S078	T095	TRUE	TRUE	0	0	1	1	none	0.0001171350930764
S081	T095	TRUE	TRUE	0	0	1	1	none	0.000119255563317
S085	T095	TRUE	TRUE	0	0	1	1	none	2.91522247904e-05
S087	T095	TRUE	TRUE	0	0	1	1	none	3.015281138e-06
S093	T095	TRUE	TRUE	0	0	1	1	none	3.63820927576e-05
S097	T095	TRUE	TRUE	0	0	1	1	none	0.0001197308238976
S102	T095	TRUE	TRUE	0	0	1	1	none	6.54430284804e-05
S106	T095	TRUE	TRUE	0	0	1	1	none	0.0001189578405791
S130	T095	TRUE	TRUE	0	0	1	1	none	2.6777043122e-06
T009	T095	FALSE	FALSE	0	0	1	1	none	0.0001229140111369
T010	T095	TRUE	TRUE	0	0	1	1	none	0.0001231645308968
T013	T095	FALSE	FALSE	0	0	1	1	none	0.0001226482669848
T014	T095	TRUE	TRUE	0	0	1	1	none	0.0001205589601858
T020	T095	TRUE	TRUE	0	0	1	1	none	0.0001164172348942
T021	T095	TRUE	TRUE	0	0	1	1	none	0.0001248076030699
T028	T095	TRUE	TRUE	0	0	1	1	none	0.0001279573084276
T035a	T095	TRUE	TRUE	0	0	1	1	none	5.8832546086e-06
T035b	T095	FALSE	FALSE	0	0	1	1	none	0.0001227446576122
T040	T095	TRUE	TRUE	0	0	1	1	none	0.0001213912797578
T056	T095	FALSE	FALSE	0	0	1	1	none	0.0001274816755049
T059	T095	TRUE	TRUE	0	0	1	1	none	6.78457269298e-05
T065	T095	TRUE	TRUE	0	0	1	1	none	0.0001165715495036
T069	T095	TRUE	TRUE	0	0	1	1	none	7.32340783794e-05
T073	T095	TRUE	TRUE	0	0	1	1	none	0.0001229798044311
T075	T095	TRUE	TRUE	0	0	1	1	none	0.0001233995451906
T077	T095	TRUE	TRUE	0	0	1	1	none	0.0001223663662789
T087	T095	TRUE	TRUE	0	0	1	1	none	0.0001230148437788
S002	T099a	TRUE	TRUE	0	0	1	1	none	0.0001173497509309
S007	T099a	TRUE	TRUE	0	0	1	1	none	0.0001217425028604
S021	T099a	TRUE	TRUE	0	0	1	1	none	0.0001186431834438
S024	T099a	TRUE	TRUE	0	0	1	1	none	0.0001185814201954
S025	T099a	TRUE	TRUE	0	0	1	1	none	0.0001210672302312
S026	T099a	TRUE	TRUE	0	0	1	1	none	0.000113420204754
S038	T099a	TRUE	TRUE	0	0	1	1	none	0.0001134327782512
S039	T099a	TRUE	TRUE	0	0	1	1	none	0.0001221610203356
S040	T099a	TRUE	TRUE	0	0	1	1	none	6.05737363456e-05
S042	T099a	TRUE	TRUE	0	0	1	1	none	0.0001190611416416
S071	T099a	TRUE	TRUE	0	0	1	1	none	5.17911926914e-05
S078	T099a	TRUE	TRUE	0	0	1	1	none	0.0001165227132032
S081	T099a	TRUE	TRUE	0	0	1	1	none	0.0001186431834438
S085	T099a	TRUE	TRUE	0	0	1	1	none	2.85398449172e-05
S087	T099a	TRUE	TRUE	0	0	1	1	none	4.8566538736e-06
S093	T099a	TRUE	TRUE	0	0	1	1	none	3.57697128844e-05
S097	T099a	TRUE	TRUE	0	0	1	1	none	0.0001191184440244
S102	T099a	TRUE	TRUE	0	0	1	1	none	6.48306486072e-05
S106	T099a	TRUE	TRUE	0	0	1	1	none	0.0001183454607059
S130	T099a	TRUE	TRUE	0	0	1	1	none	3.2922007434e-06
T009	T099a	FALSE	FALSE	0	0	1	1	none	0.0001223016312637
T010	T099a	TRUE	TRUE	0	0	1	1	none	0.0001225521510236
T013	T099a	FALSE	FALSE	0	0	1	1	none	0.0001220358871116
T014	T099a	TRUE	TRUE	0	0	1	1	none	0.0001199465803126
T020	T099a	TRUE	TRUE	0	0	1	1	none	0.000115804855021
T021	T099a	TRUE	TRUE	0	0	1	1	none	0.0001241952231967
T028	T099a	TRUE	TRUE	0	0	1	1	none	0.0001273449285544
T035a	T099a	TRUE	TRUE	0	0	1	1	none	4.043998431e-06
T035b	T099a	FALSE	FALSE	0	0	1	1	none	0.000122132277739
T040	T099a	TRUE	TRUE	0	0	1	1	none	0.0001207788998846
T056	T099a	FALSE	FALSE	0	0	1	1	none	0.0001268692956317
T059	T099a	TRUE	TRUE	0	0	1	1	none	6.72333470566e-05
T065	T099a	TRUE	TRUE	0	0	1	1	none	0.0001159591696304
T069	T099a	TRUE	TRUE	0	0	1	1	none	7.26216985062e-05
T073	T099a	TRUE	TRUE	0	0	1	1	none	0.0001223674245579
T075	T099a	TRUE	TRUE	0	0	1	1	none	0.0001227871653174
T077	T099a	TRUE	TRUE	0	0	1	1	none	0.0001217539864057
T087	T099a	TRUE	TRUE	0	0	1	1	none	0.0001224024639056
T095	T099a	TRUE	TRUE	0	0	1	1	none	3.9665547976e-06
S002	T102	FALSE	FALSE	0	0	1	1	none	0.0001218736613734
S007	T102	FALSE	FALSE	0	0	1	1	none	0.0001262664133029
S021	T102	FALSE	FALSE	0	0	1	1	none	0.0001231670938863
S024	T102	FALSE	FALSE	0	0	1	1	none	0.0001231053306379
S025	T102	FALSE	FALSE	0	0	1	1	none	0.0001255911406737
S026	T102	FALSE	FALSE	0	0	1	1	none	0.0001179441151965
S038	T102	FALSE	FALSE	0	0	1	1	none	0.0001179566886937
S039	T102	FALSE	FALSE	0	0	1	1	none	0.0001266849307781
S040	T102	FALSE	FALSE	0	0	1	1	none	6.50976467881e-05
S042	T102	FALSE	FALSE	0	0	1	1	none	0.0001235850520841
S071	T102	FALSE	FALSE	0	0	1	1	none	5.63151031339e-05
S078	T102	FALSE	FALSE	0	0	1	1	none	0.0001210466236457
S081	T102	FALSE	FALSE	0	0	1	1	none	0.0001231670938863
S085	T102	FALSE	FALSE	0	0	1	1	none	3.30637553597e-05
S087	T102	FALSE	FALSE	0	0	1	1	none	6.9268117073e-06
S093	T102	FALSE	FALSE	0	0	1	1	none	4.02936233269e-05
S097	T102	FALSE	FALSE	0	0	1	1	none	0.0001236423544669
S102	T102	FALSE	FALSE	0	0	1	1	none	6.93545590497e-05
S106	T102	FALSE	FALSE	0	0	1	1	none	0.0001228693711484
S130	T102	FALSE	FALSE	0	0	1	1	none	6.5892348815e-06
T009	T102	FALSE	FALSE	0	0	1	1	none	0.0001268255417062
T010	T102	FALSE	FALSE	0	0	1	1	none	0.0001270760614661
T013	T102	FALSE	FALSE	0	0	1	1	none	0.0001265597975541
T014	T102	FALSE	FALSE	0	0	1	1	none	0.0001244704907551
T020	T102	FALSE	FALSE	0	0	1	1	none	0.0001203287654635
T021	T102	FALSE	FALSE	0	0	1	1	none	0.0001287191336392
T028	T102	FALSE	FALSE	0	0	1	1	none	0.0001318688389969
T035a	T102	FALSE	FALSE	0	0	1	1	none	9.7947851779e-06
T035b	T102	FALSE	FALSE	0	0	1	1	none	0.0001266561881815
T040	T102	FALSE	FALSE	0	0	1	1	none	0.0001253028103271
T056	T102	FALSE	FALSE	0	0	1	1	none	0.0001313932060742
T059	T102	FALSE	FALSE	0	0	1	1	none	7.17572574991e-05
T065	T102	FALSE	FALSE	0	0	1	1	none	0.0001204830800729
T069	T102	FALSE	FALSE	0	0	1	1	none	7.71456089487e-05
T073	T102	FALSE	FALSE	0	0	1	1	none	0.0001268913350004
T075	T102	FALSE	FALSE	0	0	1	1	none	0.0001273110757599
T077	T102	FALSE	FALSE	0	0	1	1	none	0.0001262778968482
T087	T102	FALSE	FALSE	0	0	1	1	none	0.0001269263743481
T095	T102	TRUE	TRUE	1	0	1	1	anc	6.134381522e-07
T099a	T102	FALSE	FALSE	0	0	1	1	none	7.8780853669e-06
S002	T104	FALSE	FALSE	0	0	1	1	none	6.66403728927e-05
S007	T104	FALSE	FALSE	0	0	1	1	none	3.28786347878e-05
S021	T104	FALSE	FALSE	0	0	1	1	none	6.79338054056e-05
S024	T104	FALSE	FALSE	0	0	1	1	none	6.78720421572e-05
S025	T104	FALSE	FALSE	0	0	1	1	none	7.0357852193e-05
S026	T104	FALSE	FALSE	0	0	1	1	none	6.27108267158e-05
S038	T104	FALSE	FALSE	0	0	1	1	none	4.40179869686e-05
S039	T104	FALSE	FALSE	0	0	1	1	none	7.14516422974e-05
S040	T104	FALSE	FALSE	0	0	1	1	none	0.0001120123508474
S042	T104	FALSE	FALSE	0	0	1	1	none	6.83517636034e-05
S071	T104	FALSE	FALSE	0	0	1	1	none	0.0001032298071932
S078	T104	FALSE	FALSE	0	0	1	1	none	6.5813335165e-05
S081	T104	FALSE	FALSE	0	0	1	1	none	6.79338054056e-05
S085	T104	FALSE	FALSE	0	0	1	1	none	0.000108015571101
S087	T104	FALSE	FALSE	0	0	1	1	none	0.0001279343042974
S093	T104	FALSE	FALSE	0	0	1	1	none	9.18889887682e-05
S097	T104	FALSE	FALSE	0	0	1	1	none	6.84090659862e-05
S102	T104	FALSE	FALSE	0	0	1	1	none	0.000116269263109
S106	T104	FALSE	FALSE	0	0	1	1	none	6.76360826677e-05
S130	T104	FALSE	FALSE	0	0	1	1	none	0.0001263698511672
T009	T104	FALSE	FALSE	0	0	1	1	none	7.15922532255e-05
T010	T104	FALSE	FALSE	0	0	1	1	none	7.18427729854e-05
T013	T104	FALSE	FALSE	0	0	1	1	none	5.2621095829e-05
T014	T104	FALSE	FALSE	0	0	1	1	none	6.92372022744e-05
T020	T104	FALSE	FALSE	0	0	1	1	none	4.63900637384e-05
T021	T104	FALSE	FALSE	0	0	1	1	none	7.34858451585e-05
T028	T104	FALSE	FALSE	0	0	1	1	none	3.56822602238e-05
T035a	T104	FALSE	FALSE	0	0	1	1	none	0.0001283485251592
T035b	T104	FALSE	FALSE	0	0	1	1	none	7.14228997008e-05
T040	T104	FALSE	FALSE	0	0	1	1	none	7.00695218464e-05
T056	T104	FALSE	FALSE	0	0	1	1	none	7.61599175935e-05
T059	T104	FALSE	FALSE	0	0	1	1	none	0.0001186719615584
T065	T104	FALSE	FALSE	0	0	1	1	none	4.65443783478e-05
T069	T104	FALSE	FALSE	0	0	1	1	none	0.000124060313008
T073	T104	FALSE	FALSE	0	0	1	1	none	7.16580465197e-05
T075	T104	FALSE	FALSE	0	0	1	1	none	7.08509109748e-05
T077	T104	FALSE	FALSE	0	0	1	1	none	7.10446083675e-05
T087	T104	FALSE	FALSE	0	0	1	1	none	7.16930858674e-05
T095	T104	FALSE	FALSE	0	0	1	1	none	0.0001270442052214
T099a	T104	FALSE	FALSE	0	0	1	1	none	0.0001264318253482
T102	T104	FALSE	FALSE	0	0	1	1	none	0.0001309557357907
S002	T105	TRUE	TRUE	0	0	1	1	none	5.61677171749e-05
S007	T105	TRUE	TRUE	0	0	1	1	none	4.185505586e-05
S021	T105	TRUE	TRUE	0	0	1	1	none	5.74611496878e-05
S024	T105	TRUE	TRUE	0	0	1	1	none	5.73993864394e-05
S025	T105	TRUE	TRUE	0	0	1	1	none	5.98851964752e-05
S026	T105	TRUE	TRUE	0	0	1	1	none	5.2238170998e-05
S038	T105	TRUE	TRUE	0	0	1	1	none	5.1835325464e-06
S039	T105	TRUE	TRUE	0	0	1	1	none	6.09789865796e-05
S040	T105	TRUE	TRUE	0	0	1	1	none	0.0001015396951296
S042	T105	TRUE	TRUE	0	0	1	1	none	5.78791078856e-05
S071	T105	TRUE	TRUE	0	0	1	1	none	9.27571514754e-05
S078	T105	TRUE	TRUE	0	0	1	1	none	5.53406794472e-05
S081	T105	TRUE	TRUE	0	0	1	1	none	5.74611496878e-05
S085	T105	TRUE	TRUE	0	0	1	1	none	9.75429153832e-05
S087	T105	TRUE	TRUE	0	0	1	1	none	0.0001174616485796
S093	T105	TRUE	TRUE	0	0	1	1	none	8.14163330504e-05
S097	T105	TRUE	TRUE	0	0	1	1	none	5.79364102684e-05
S102	T105	TRUE	TRUE	0	0	1	1	none	0.0001057966073912
S106	T105	TRUE	TRUE	0	0	1	1	none	5.71634269499e-05
S130	T105	TRUE	TRUE	0	0	1	1	none	0.0001158971954494
T009	T105	FALSE	FALSE	0	0	1	1	none	6.11195975077e-05
T010	T105	TRUE	TRUE	0	0	1	1	none	6.13701172676e-05
T013	T105	FALSE	FALSE	0	0	1	1	none	8.53047009e-06
T014	T105	TRUE	TRUE	0	0	1	1	none	5.87645465566e-05
T020	T105	TRUE	TRUE	0	0	1	1	none	7.5556093162e-06
T021	T105	TRUE	TRUE	0	0	1	1	none	6.30131894407e-05
T028	T105	TRUE	TRUE	0	0	1	1	none	4.7457481554e-05
T035a	T105	TRUE	TRUE	0	0	1	1	none	0.0001178758694414
T035b	T105	FALSE	FALSE	0	0	1	1	none	6.0950243983e-05
T040	T105	TRUE	TRUE	0	0	1	1	none	5.95968661286e-05
T056	T105	FALSE	FALSE	0	0	1	1	none	6.56872618757e-05
T059	T105	TRUE	TRUE	0	0	1	1	none	0.0001081993058406
T065	T105	TRUE	TRUE	0	0	1	1	none	1.2268763044e-06
T069	T105	TRUE	TRUE	0	0	1	1	none	0.0001135876572902
T073	T105	TRUE	TRUE	0	0	1	1	none	6.11853908019e-05
T075	T105	TRUE	TRUE	0	0	1	1	none	6.0378255257e-05
T077	T105	TRUE	TRUE	0	0	1	1	none	6.05719526497e-05
T087	T105	TRUE	TRUE	0	0	1	1	none	6.12204301496e-05
T095	T105	TRUE	TRUE	0	0	1	1	none	0.0001165715495036
T099a	T105	TRUE	TRUE	0	0	1	1	none	0.0001159591696304
T102	T105	FALSE	FALSE	0	0	1	1	none	0.0001204830800729
T104	T105	FALSE	FALSE	0	0	1	1	none	4.65443783478e-05
S002	T107	FALSE	FALSE	0	0	1	1	none	0.00012371397583
S007	T107	FALSE	FALSE	0	0	1	1	none	0.0001281067277595
S021	T107	FALSE	FALSE	0	0	1	1	none	0.0001250074083429
S024	T107	FALSE	FALSE	0	0	1	1	none	0.0001249456450945
S025	T107	FALSE	FALSE	0	0	1	1	none	0.0001274314551303
S026	T107	FALSE	FALSE	0	0	1	1	none	0.0001197844296531
S038	T107	FALSE	FALSE	0	0	1	1	none	0.0001197970031503
S039	T107	FALSE	FALSE	0	0	1	1	none	0.0001285252452347
S040	T107	FALSE	FALSE	0	0	1	1	none	6.69379612447e-05
S042	T107	FALSE	FALSE	0	0	1	1	none	0.0001254253665407
S071	T107	FALSE	FALSE	0	0	1	1	none	5.81554175905e-05
S078	T107	FALSE	FALSE	0	0	1	1	none	0.0001228869381023
S081	T107	FALSE	FALSE	0	0	1	1	none	0.0001250074083429
S085	T107	FALSE	FALSE	0	0	1	1	none	3.49040698163e-05
S087	T107	FALSE	FALSE	0	0	1	1	none	8.7671261639e-06
S093	T107	FALSE	FALSE	0	0	1	1	none	4.21339377835e-05
S097	T107	FALSE	FALSE	0	0	1	1	none	0.0001254826689235
S102	T107	FALSE	FALSE	0	0	1	1	none	7.11948735063e-05
S106	T107	FALSE	FALSE	0	0	1	1	none	0.000124709685605
S130	T107	FALSE	FALSE	0	0	1	1	none	8.4295493381e-06
T009	T107	FALSE	FALSE	0	0	1	1	none	0.0001286658561628
T010	T107	FALSE	FALSE	0	0	1	1	none	0.0001289163759227
T013	T107	FALSE	FALSE	0	0	1	1	none	0.0001284001120107
T014	T107	FALSE	FALSE	0	0	1	1	none	0.0001263108052117
T020	T107	FALSE	FALSE	0	0	1	1	none	0.0001221690799201
T021	T107	FALSE	FALSE	0	0	1	1	none	0.0001305594480958
T028	T107	FALSE	FALSE	0	0	1	1	none	0.0001337091534535
T035a	T107	FALSE	FALSE	0	0	1	1	none	1.16350996345e-05
T035b	T107	FALSE	FALSE	0	0	1	1	none	0.0001284965026381
T040	T107	FALSE	FALSE	0	0	1	1	none	0.0001271431247837
T056	T107	FALSE	FALSE	0	0	1	1	none	0.0001332335205308
T059	T107	FALSE	FALSE	0	0	1	1	none	7.35975719557e-05
T065	T107	FALSE	FALSE	0	0	1	1	none	0.0001223233945295
T069	T107	FALSE	FALSE	0	0	1	1	none	7.89859234053e-05
T073	T107	FALSE	FALSE	0	0	1	1	none	0.000128731649457
T075	T107	FALSE	FALSE	0	0	1	1	none	0.0001291513902165
T077	T107	FALSE	FALSE	0	0	1	1	none	0.0001281182113048
T087	T107	FALSE	FALSE	0	0	1	1	none	0.0001287666888047
T095	T107	TRUE	TRUE	1	0	1	1	anc	6.134381522e-07
T099a	T107	FALSE	FALSE	0	0	1	1	none	9.7183998235e-06
T102	T107	FALSE	FALSE	0	0	1	1	none	3.067190761e-06
T104	T107	FALSE	FALSE	0	0	1	1	none	0.0001327960502473
T105	T107	FALSE	FALSE	0	0	1	1	none	0.0001223233945295
S002	T126	TRUE	TRUE	0	0	1	1	none	0.0001224982295537
S007	T126	TRUE	TRUE	0	0	1	1	none	0.0001268909814832
S021	T126	TRUE	TRUE	0	0	1	1	none	0.0001237916620666
S024	T126	TRUE	TRUE	0	0	1	1	none	0.0001237298988182
S025	T126	TRUE	TRUE	0	0	1	1	none	0.000126215708854
S026	T126	TRUE	TRUE	0	0	1	1	none	0.0001185686833768
S038	T126	TRUE	TRUE	0	0	1	1	none	0.000118581256874
S039	T126	TRUE	TRUE	0	0	1	1	none	0.0001273094989584
S040	T126	TRUE	TRUE	0	0	1	1	none	4.80553301124e-05
S042	T126	TRUE	TRUE	0	0	1	1	none	0.0001242096202644
S071	T126	TRUE	TRUE	0	0	1	1	none	2.95773730822e-05
S078	T126	TRUE	TRUE	0	0	1	1	none	0.000121671191826
S081	T126	TRUE	TRUE	0	0	1	1	none	0.0001237916620666
S085	T126	TRUE	TRUE	0	0	1	1	none	6.1725435222e-05
S087	T126	TRUE	TRUE	0	0	1	1	none	8.16441684184e-05
S093	T126	TRUE	TRUE	0	0	1	1	none	4.55988528892e-05
S097	T126	TRUE	TRUE	0	0	1	1	none	0.0001242669226472
S102	T126	TRUE	TRUE	0	0	1	1	none	5.2312242374e-05
S106	T126	TRUE	TRUE	0	0	1	1	none	0.0001234939393287
S130	T126	TRUE	TRUE	0	0	1	1	none	8.00797152882e-05
T009	T126	FALSE	FALSE	0	0	1	1	none	0.0001274501098865
T010	T126	TRUE	TRUE	0	0	1	1	none	0.0001277006296464
T013	T126	FALSE	FALSE	0	0	1	1	none	0.0001271843657344
T014	T126	TRUE	TRUE	0	0	1	1	none	0.0001250950589354
T020	T126	TRUE	TRUE	0	0	1	1	none	0.0001209533336438
T021	T126	TRUE	TRUE	0	0	1	1	none	0.0001293437018195
T028	T126	TRUE	TRUE	0	0	1	1	none	0.0001324934071772
T035a	T126	TRUE	TRUE	0	0	1	1	none	8.20583892802e-05
T035b	T126	FALSE	FALSE	0	0	1	1	none	0.0001272807563618
T040	T126	TRUE	TRUE	0	0	1	1	none	0.0001259273785074
T056	T126	FALSE	FALSE	0	0	1	1	none	0.0001320177742545
T059	T126	TRUE	TRUE	0	0	1	1	none	5.47149408234e-05
T065	T126	TRUE	TRUE	0	0	1	1	none	0.0001211076482532
T069	T126	TRUE	TRUE	0	0	1	1	none	4.8344846523e-05
T073	T126	TRUE	TRUE	0	0	1	1	none	0.0001275159031807
T075	T126	TRUE	TRUE	0	0	1	1	none	0.0001279356439402
T077	T126	TRUE	TRUE	0	0	1	1	none	0.0001269024650285
T087	T126	TRUE	TRUE	0	0	1	1	none	0.0001275509425284
T095	T126	TRUE	TRUE	0	0	1	1	none	8.07540693424e-05
T099a	T126	TRUE	TRUE	0	0	1	1	none	8.01416894692e-05
T102	T126	FALSE	FALSE	0	0	1	1	none	8.46655999117e-05
T104	T126	FALSE	FALSE	0	0	1	1	none	0.000131580303971
T105	T126	TRUE	TRUE	0	0	1	1	none	0.0001211076482532
T107	T126	FALSE	FALSE	0	0	1	1	none	8.65059143683e-05
S002	T156	FALSE	FALSE	0	0	1	1	none	6.43803182513e-05
S007	T156	FALSE	FALSE	0	0	1	1	none	5.00676569364e-05
S021	T156	FALSE	FALSE	0	0	1	1	none	6.56737507642e-05
S024	T156	FALSE	FALSE	0	0	1	1	none	6.56119875158e-05
S025	T156	FALSE	FALSE	0	0	1	1	none	6.80977975516e-05
S026	T156	FALSE	FALSE	0	0	1	1	none	6.04507720744e-05
S038	T156	FALSE	FALSE	0	0	1	1	none	1.46230099272e-05
S039	T156	FALSE	FALSE	0	0	1	1	none	6.9191587656e-05
S040	T156	FALSE	FALSE	0	0	1	1	none	0.000109752296206
S042	T156	FALSE	FALSE	0	0	1	1	none	6.6091708962e-05
S071	T156	FALSE	FALSE	0	0	1	1	none	0.0001009697525518
S078	T156	FALSE	FALSE	0	0	1	1	none	6.35532805236e-05
S081	T156	FALSE	FALSE	0	0	1	1	none	6.56737507642e-05
S085	T156	FALSE	FALSE	0	0	1	1	none	0.0001057555164596
S087	T156	FALSE	FALSE	0	0	1	1	none	0.000125674249656
S093	T156	FALSE	FALSE	0	0	1	1	none	8.96289341268e-05
S097	T156	FALSE	FALSE	0	0	1	1	none	6.61490113448e-05
S102	T156	FALSE	FALSE	0	0	1	1	none	0.0001140092084676
S106	T156	FALSE	FALSE	0	0	1	1	none	6.53760280263e-05
S130	T156	FALSE	FALSE	0	0	1	1	none	0.0001241097965258
T009	T156	FALSE	FALSE	0	0	1	1	none	6.93321985841e-05
T010	T156	FALSE	FALSE	0	0	1	1	none	6.9582718344e-05
T013	T156	FALSE	FALSE	0	0	1	1	none	2.32261187876e-05
T014	T156	FALSE	FALSE	0	0	1	1	none	6.6977147633e-05
T020	T156	FALSE	FALSE	0	0	1	1	none	1.6995086697e-05
T021	T156	FALSE	FALSE	0	0	1	1	none	7.12257905171e-05
T028	T156	FALSE	FALSE	0	0	1	1	none	5.56700826304e-05
T035a	T156	FALSE	FALSE	0	0	1	1	none	0.0001260884705178
T035b	T156	FALSE	FALSE	0	0	1	1	none	6.91628450594e-05
T040	T156	FALSE	FALSE	0	0	1	1	none	6.7809467205e-05
T056	T156	FALSE	FALSE	0	0	1	1	none	7.38998629521001e-05
T059	T156	FALSE	FALSE	0	0	1	1	none	0.000116411906917
T065	T156	FALSE	FALSE	0	0	1	1	none	1.71494013064e-05
T069	T156	FALSE	FALSE	0	0	1	1	none	0.0001218002583666
T073	T156	FALSE	FALSE	0	0	1	1	none	6.93979918783e-05
T075	T156	FALSE	FALSE	0	0	1	1	none	6.85908563334e-05
T077	T156	FALSE	FALSE	0	0	1	1	none	6.87845537261e-05
T087	T156	FALSE	FALSE	0	0	1	1	none	6.9433031226e-05
T095	T156	FALSE	FALSE	0	0	1	1	none	0.00012478415058
T099a	T156	FALSE	FALSE	0	0	1	1	none	0.0001241717707068
T102	T156	FALSE	FALSE	0	0	1	1	none	0.0001286956811493
T104	T156	FALSE	FALSE	0	0	1	1	none	5.47569794242e-05
T105	T156	FALSE	FALSE	0	0	1	1	none	1.71494013064e-05
T107	T156	FALSE	FALSE	0	0	1	1	none	0.0001305359956059
T126	T156	FALSE	FALSE	0	0	1	1	none	0.0001293202493296
S002	T159a	TRUE	TRUE	0	0	1	1	none	2.05693771269e-05
S007	T159a	TRUE	TRUE	0	0	1	1	none	6.48932627564e-05
S021	T159a	TRUE	TRUE	0	0	1	1	none	2.18628096398e-05
S024	T159a	TRUE	TRUE	0	0	1	1	none	2.18010463914e-05
S025	T159a	TRUE	TRUE	0	0	1	1	none	2.16998337192e-05
S026	T159a	TRUE	TRUE	0	0	1	1	none	1.176349951e-05
S038	T159a	TRUE	TRUE	0	0	1	1	none	5.65835381472e-05
S039	T159a	TRUE	TRUE	0	0	1	1	none	2.53806465316e-05
S040	T159a	TRUE	TRUE	0	0	1	1	none	0.0001058724887816
S042	T159a	TRUE	TRUE	0	0	1	1	none	2.22807678376e-05
S071	T159a	TRUE	TRUE	0	0	1	1	none	9.70899451274e-05
S078	T159a	TRUE	TRUE	0	0	1	1	none	1.97423393992e-05
S081	T159a	TRUE	TRUE	0	0	1	1	none	2.18628096398e-05
S085	T159a	TRUE	TRUE	0	0	1	1	none	0.0001018757090352
S087	T159a	TRUE	TRUE	0	0	1	1	none	0.0001217944422316
S093	T159a	TRUE	TRUE	0	0	1	1	none	8.57491267024e-05
S097	T159a	TRUE	TRUE	0	0	1	1	none	1.97510475124e-05
S102	T159a	TRUE	TRUE	0	0	1	1	none	0.0001101294010432
S106	T159a	TRUE	TRUE	0	0	1	1	none	2.15650869019e-05
S130	T159a	TRUE	TRUE	0	0	1	1	none	0.0001202299891014
T009	T159a	TRUE	TRUE	0	1	1	1	desc	7.827916769e-07
T010	T159a	TRUE	TRUE	0	0	1	1	none	3.4870640456e-06
T013	T159a	FALSE	FALSE	0	0	1	1	none	6.51866470076e-05
T014	T159a	TRUE	TRUE	0	0	1	1	none	2.31662065086e-05
T020	T159a	TRUE	TRUE	0	0	1	1	none	5.8955614917e-05
T021	T159a	TRUE	TRUE	0	0	1	1	none	5.1301362187e-06
T028	T159a	TRUE	TRUE	0	0	1	1	none	7.04956884504e-05
T035a	T159a	TRUE	TRUE	0	0	1	1	none	0.0001222086630934
T035b	T159a	TRUE	TRUE	0	1	1	1	desc	1.2268763044e-06
T040	T159a	TRUE	TRUE	0	0	1	1	none	2.39985260806e-05
T056	T159a	FALSE	FALSE	0	1	1	1	desc	5.3504560449e-06
T059	T159a	TRUE	TRUE	0	0	1	1	none	0.0001125320994926
T065	T159a	TRUE	TRUE	0	0	1	1	none	5.91099295264e-05
T069	T159a	TRUE	TRUE	0	0	1	1	none	0.0001179204509422
T073	T159a	TRUE	TRUE	0	0	1	1	none	3.3023375799e-06
T075	T159a	TRUE	TRUE	0	0	1	1	none	6.59379252134e-05
T077	T159a	TRUE	TRUE	0	0	1	1	none	2.6888994277e-06
T087	T159a	TRUE	TRUE	0	0	1	1	none	3.3373769276e-06
T095	T159a	TRUE	TRUE	0	0	1	1	none	0.0001209043431556
T099a	T159a	TRUE	TRUE	0	0	1	1	none	0.0001202919632824
T102	T159a	FALSE	FALSE	0	0	1	1	none	0.0001248158737249
T104	T159a	FALSE	FALSE	0	0	1	1	none	6.95825852442e-05
T105	T159a	TRUE	TRUE	0	0	1	1	none	5.91099295264e-05
T107	T159a	FALSE	FALSE	0	0	1	1	none	0.0001266561881815
T126	T159a	TRUE	TRUE	0	0	1	1	none	0.0001254404419052
T156	T159a	FALSE	FALSE	0	0	1	1	none	6.73225306028e-05
S002	T182	FALSE	FALSE	0	0	1	1	none	5.62752402707e-05
S007	T182	FALSE	FALSE	0	0	1	1	none	4.19625789558e-05
S021	T182	FALSE	FALSE	0	0	1	1	none	5.75686727836e-05
S024	T182	FALSE	FALSE	0	0	1	1	none	5.75069095352e-05
S025	T182	FALSE	FALSE	0	0	1	1	none	5.9992719571e-05
S026	T182	FALSE	FALSE	0	0	1	1	none	5.23456940938e-05
S038	T182	FALSE	FALSE	0	0	1	1	none	6.5179319466e-06
S039	T182	FALSE	FALSE	0	0	1	1	none	6.10865096754e-05
S040	T182	FALSE	FALSE	0	0	1	1	none	0.0001016472182254
S042	T182	FALSE	FALSE	0	0	1	1	none	5.79866309814e-05
S071	T182	FALSE	FALSE	0	0	1	1	none	9.28646745712e-05
S078	T182	FALSE	FALSE	0	0	1	1	none	5.5448202543e-05
S081	T182	FALSE	FALSE	0	0	1	1	none	5.75686727836e-05
S085	T182	FALSE	FALSE	0	0	1	1	none	9.7650438479e-05
S087	T182	FALSE	FALSE	0	0	1	1	none	0.0001175691716754
S093	T182	FALSE	FALSE	0	0	1	1	none	8.15238561462e-05
S097	T182	FALSE	FALSE	0	0	1	1	none	5.80439333642e-05
S102	T182	FALSE	FALSE	0	0	1	1	none	0.000105904130487
S106	T182	FALSE	FALSE	0	0	1	1	none	5.72709500457e-05
S130	T182	FALSE	FALSE	0	0	1	1	none	0.0001160047185452
T009	T182	FALSE	FALSE	0	0	1	1	none	6.12271206035e-05
T010	T182	FALSE	FALSE	0	0	1	1	none	6.14776403634e-05
T013	T182	FALSE	FALSE	0	0	1	1	none	1.5121040807e-05
T014	T182	FALSE	FALSE	0	0	1	1	none	5.88720696524e-05
T020	T182	FALSE	FALSE	0	0	1	1	none	8.8900087164e-06
T021	T182	FALSE	FALSE	0	0	1	1	none	6.31207125365e-05
T028	T182	FALSE	FALSE	0	0	1	1	none	4.75650046498e-05
T035a	T182	FALSE	FALSE	0	0	1	1	none	0.0001179833925372
T035b	T182	FALSE	FALSE	0	0	1	1	none	6.10577670788e-05
T040	T182	FALSE	FALSE	0	0	1	1	none	5.97043892244e-05
T056	T182	FALSE	FALSE	0	0	1	1	none	6.57947849715e-05
T059	T182	FALSE	FALSE	0	0	1	1	none	0.0001083068289364
T065	T182	FALSE	FALSE	0	0	1	1	none	9.0443233258e-06
T069	T182	FALSE	FALSE	0	0	1	1	none	0.000113695180386
T073	T182	FALSE	FALSE	0	0	1	1	none	6.12929138977e-05
T075	T182	FALSE	FALSE	0	0	1	1	none	6.04857783528e-05
T077	T182	FALSE	FALSE	0	0	1	1	none	6.06794757455e-05
T087	T182	FALSE	FALSE	0	0	1	1	none	6.13279532454e-05
T095	T182	FALSE	FALSE	0	0	1	1	none	0.0001166790725994
T099a	T182	FALSE	FALSE	0	0	1	1	none	0.0001160666927262
T102	T182	FALSE	FALSE	0	0	1	1	none	0.0001205906031687
T104	T182	FALSE	FALSE	0	0	1	1	none	4.66519014436e-05
T105	T182	FALSE	FALSE	0	0	1	1	none	9.0443233258e-06
T107	T182	FALSE	FALSE	0	0	1	1	none	0.0001224309176253
T126	T182	FALSE	FALSE	0	0	1	1	none	0.000121215171349
T156	T182	FALSE	FALSE	0	0	1	1	none	1.60300480978e-05
T159a	T182	FALSE	FALSE	0	0	1	1	none	5.92174526222e-05
S002	T183	TRUE	TRUE	0	0	1	1	none	5.78084935375e-05
S007	T183	TRUE	TRUE	0	0	1	1	none	4.34958322226e-05
S021	T183	TRUE	TRUE	0	0	1	1	none	5.91019260504e-05
S024	T183	TRUE	TRUE	0	0	1	1	none	5.9040162802e-05
S025	T183	TRUE	TRUE	0	0	1	1	none	6.15259728378e-05
S026	T183	TRUE	TRUE	0	0	1	1	none	5.38789473606e-05
S038	T183	TRUE	TRUE	0	0	1	1	none	6.824308909e-06
S039	T183	TRUE	TRUE	0	0	1	1	none	6.26197629422e-05
S040	T183	TRUE	TRUE	0	0	1	1	none	0.0001031804714922
S042	T183	TRUE	TRUE	0	0	1	1	none	5.95198842482e-05
S071	T183	TRUE	TRUE	0	0	1	1	none	9.4397927838e-05
S078	T183	TRUE	TRUE	0	0	1	1	none	5.69814558098e-05
S081	T183	TRUE	TRUE	0	0	1	1	none	5.91019260504e-05
S085	T183	TRUE	TRUE	0	0	1	1	none	9.91836917458e-05
S087	T183	TRUE	TRUE	0	0	1	1	none	0.0001191024249422
S093	T183	TRUE	TRUE	0	0	1	1	none	8.3057109413e-05
S097	T183	TRUE	TRUE	0	0	1	1	none	5.9577186631e-05
S102	T183	TRUE	TRUE	0	0	1	1	none	0.0001074373837538
S106	T183	TRUE	TRUE	0	0	1	1	none	5.88042033125e-05
S130	T183	TRUE	TRUE	0	0	1	1	none	0.000117537971812
T009	T183	FALSE	FALSE	0	0	1	1	none	6.27603738703e-05
T010	T183	TRUE	TRUE	0	0	1	1	none	6.30108936302e-05
T013	T183	FALSE	FALSE	0	0	1	1	none	7.5335703386e-06
T014	T183	TRUE	TRUE	0	0	1	1	none	6.04053229192e-05
T020	T183	TRUE	TRUE	0	0	1	1	none	9.1963856788e-06
T021	T183	TRUE	TRUE	0	0	1	1	none	6.46539658033e-05
T028	T183	TRUE	TRUE	0	0	1	1	none	4.90982579166e-05
T035a	T183	TRUE	TRUE	0	0	1	1	none	0.000119516645804
T035b	T183	FALSE	FALSE	0	0	1	1	none	6.25910203456e-05
T040	T183	TRUE	TRUE	0	0	1	1	none	6.12376424912e-05
T056	T183	FALSE	FALSE	0	0	1	1	none	6.73280382383e-05
T059	T183	TRUE	TRUE	0	0	1	1	none	0.0001098400822032
T065	T183	TRUE	TRUE	0	0	1	1	none	4.0945289714e-06
T069	T183	TRUE	TRUE	0	0	1	1	none	0.0001152284336528
T073	T183	TRUE	TRUE	0	0	1	1	none	6.28261671645e-05
T075	T183	TRUE	TRUE	0	0	1	1	none	6.20190316196e-05
T077	T183	TRUE	TRUE	0	0	1	1	none	6.22127290123e-05
T087	T183	TRUE	TRUE	0	0	1	1	none	6.28612065122e-05
T095	T183	TRUE	TRUE	0	0	1	1	none	0.0001182123258662
T099a	T183	TRUE	TRUE	0	0	1	1	none	0.000117599945993
T102	T183	FALSE	FALSE	0	0	1	1	none	0.0001221238564355
T104	T183	FALSE	FALSE	0	0	1	1	none	4.81851547104e-05
T105	T183	TRUE	TRUE	0	0	1	1	none	4.0945289714e-06
T107	T183	FALSE	FALSE	0	0	1	1	none	0.0001239641708921
T126	T183	TRUE	TRUE	0	0	1	1	none	0.0001227484246158
T156	T183	FALSE	FALSE	0	0	1	1	none	1.8790177669e-05
T159a	T183	TRUE	TRUE	0	0	1	1	none	6.0750705889e-05
T182	T183	FALSE	FALSE	0	0	1	1	none	1.06850996884e-05
S002	T188	TRUE	TRUE	0	0	1	1	none	6.74710346889e-05
S007	T188	TRUE	TRUE	0	0	1	1	none	3.3709296584e-05
S021	T188	TRUE	TRUE	0	0	1	1	none	6.87644672018e-05
S024	T188	TRUE	TRUE	0	0	1	1	none	6.87027039534e-05
S025	T188	TRUE	TRUE	0	0	1	1	none	7.11885139892e-05
S026	T188	TRUE	TRUE	0	0	1	1	none	6.3541488512e-05
S038	T188	TRUE	TRUE	0	0	1	1	none	4.48486487648e-05
S039	T188	TRUE	TRUE	0	0	1	1	none	7.22823040936e-05
S040	T188	TRUE	TRUE	0	0	1	1	none	0.0001128430126436
S042	T188	TRUE	TRUE	0	0	1	1	none	6.91824253996e-05
S071	T188	TRUE	TRUE	0	0	1	1	none	0.0001040604689894
S078	T188	TRUE	TRUE	0	0	1	1	none	6.66439969612e-05
S081	T188	TRUE	TRUE	0	0	1	1	none	6.87644672018e-05
S085	T188	TRUE	TRUE	0	0	1	1	none	0.0001088462328972
S087	T188	TRUE	TRUE	0	0	1	1	none	0.0001287649660936
S093	T188	TRUE	TRUE	0	0	1	1	none	9.27196505644e-05
S097	T188	TRUE	TRUE	0	0	1	1	none	6.92397277824e-05
S102	T188	TRUE	TRUE	0	0	1	1	none	0.0001170999249052
S106	T188	TRUE	TRUE	0	0	1	1	none	6.84667444639e-05
S130	T188	TRUE	TRUE	0	0	1	1	none	0.0001272005129634
T009	T188	FALSE	FALSE	0	0	1	1	none	7.24229150217e-05
T010	T188	TRUE	TRUE	0	0	1	1	none	7.26734347816e-05
T013	T188	FALSE	FALSE	0	0	1	1	none	5.34517576252e-05
T014	T188	TRUE	TRUE	0	0	1	1	none	7.00678640706e-05
T020	T188	TRUE	TRUE	0	0	1	1	none	4.72207255346e-05
T021	T188	TRUE	TRUE	0	0	1	1	none	7.43165069547e-05
T028	T188	TRUE	TRUE	0	0	1	1	none	2.795676309e-05
T035a	T188	TRUE	TRUE	0	0	1	1	none	0.0001291791869554
T035b	T188	FALSE	FALSE	0	0	1	1	none	7.2253561497e-05
T040	T188	TRUE	TRUE	0	0	1	1	none	7.09001836426e-05
T056	T188	FALSE	FALSE	0	0	1	1	none	7.69905793897e-05
T059	T188	TRUE	TRUE	0	0	1	1	none	0.0001195026233546
T065	T188	TRUE	TRUE	0	0	1	1	none	4.7375040144e-05
T069	T188	TRUE	TRUE	0	0	1	1	none	0.0001248909748042
T073	T188	TRUE	TRUE	0	0	1	1	none	7.24887083159e-05
T075	T188	TRUE	TRUE	0	0	1	1	none	7.1681572771e-05
T077	T188	TRUE	TRUE	0	0	1	1	none	7.18752701637e-05
T087	T188	TRUE	TRUE	0	0	1	1	none	7.25237476636e-05
T095	T188	TRUE	TRUE	0	0	1	1	none	0.0001278748670176
T099a	T188	TRUE	TRUE	0	0	1	1	none	0.0001272624871444
T102	T188	FALSE	FALSE	0	0	1	1	none	0.0001317863975869
T104	T188	FALSE	FALSE	0	0	1	1	none	3.55998188138e-05
T105	T188	TRUE	TRUE	0	0	1	1	none	4.7375040144e-05
T107	T188	FALSE	FALSE	0	0	1	1	none	0.0001336267120435
T126	T188	TRUE	TRUE	0	0	1	1	none	0.0001324109657672
T156	T188	FALSE	FALSE	0	0	1	1	none	5.55876412204e-05
T159a	T188	TRUE	TRUE	0	0	1	1	none	7.04132470404e-05
T182	T188	FALSE	FALSE	0	0	1	1	none	4.74825632398e-05
T183	T188	TRUE	TRUE	0	0	1	1	none	4.90158165066e-05
S002	T192	FALSE	FALSE	0	0	1	1	none	0.0001310728131122
S007	T192	FALSE	FALSE	0	0	1	1	none	0.0001354655650417
S021	T192	FALSE	FALSE	0	0	1	1	none	0.0001323662456251
S024	T192	FALSE	FALSE	0	0	1	1	none	0.0001323044823767
S025	T192	FALSE	FALSE	0	0	1	1	none	0.0001347902924125
S026	T192	FALSE	FALSE	0	0	1	1	none	0.0001271432669353
S038	T192	FALSE	FALSE	0	0	1	1	none	0.0001271558404325
S039	T192	FALSE	FALSE	0	0	1	1	none	0.0001358840825169
S040	T192	FALSE	FALSE	0	0	1	1	none	5.66299136709e-05
S042	T192	FALSE	FALSE	0	0	1	1	none	0.0001327842038229
S071	T192	FALSE	FALSE	0	0	1	1	none	3.81519566407e-05
S078	T192	FALSE	FALSE	0	0	1	1	none	0.0001302457753845
S081	T192	FALSE	FALSE	0	0	1	1	none	0.0001323662456251
S085	T192	FALSE	FALSE	0	0	1	1	none	7.03000187805e-05
S087	T192	FALSE	FALSE	0	0	1	1	none	9.02187519769e-05
S093	T192	FALSE	FALSE	0	0	1	1	none	5.41734364477e-05
S097	T192	FALSE	FALSE	0	0	1	1	none	0.0001328415062057
S102	T192	FALSE	FALSE	0	0	1	1	none	6.08868259325e-05
S106	T192	FALSE	FALSE	0	0	1	1	none	0.0001320685228872
S130	T192	FALSE	FALSE	0	0	1	1	none	8.86542988467e-05
T009	T192	FALSE	FALSE	0	0	1	1	none	0.000136024693445
T010	T192	FALSE	FALSE	0	0	1	1	none	0.0001362752132049
T013	T192	FALSE	FALSE	0	0	1	1	none	0.0001357589492929
T014	T192	FALSE	FALSE	0	0	1	1	none	0.0001336696424939
T020	T192	FALSE	FALSE	0	0	1	1	none	0.0001295279172023
T021	T192	FALSE	FALSE	0	0	1	1	none	0.000137918285378
T028	T192	FALSE	FALSE	0	0	1	1	none	0.0001410679907357
T035a	T192	FALSE	FALSE	0	0	1	1	none	9.06329728387e-05
T035b	T192	FALSE	FALSE	0	0	1	1	none	0.0001358553399203
T040	T192	FALSE	FALSE	0	0	1	1	none	0.0001345019620659
T056	T192	FALSE	FALSE	0	0	1	1	none	0.000140592357813
T059	T192	FALSE	FALSE	0	0	1	1	none	6.32895243819e-05
T065	T192	FALSE	FALSE	0	0	1	1	none	0.0001296822318117
T069	T192	FALSE	FALSE	0	0	1	1	none	5.69194300815e-05
T073	T192	FALSE	FALSE	0	0	1	1	none	0.0001360904867392
T075	T192	FALSE	FALSE	0	0	1	1	none	0.0001365102274987
T077	T192	FALSE	FALSE	0	0	1	1	none	0.000135477048587
T087	T192	FALSE	FALSE	0	0	1	1	none	0.0001361255260869
T095	T192	FALSE	FALSE	0	0	1	1	none	8.93286529009e-05
T099a	T192	FALSE	FALSE	0	0	1	1	none	8.87162730277e-05
T102	T192	FALSE	FALSE	0	0	1	1	none	9.32401834702e-05
T104	T192	FALSE	FALSE	0	0	1	1	none	0.0001401548875295
T105	T192	FALSE	FALSE	0	0	1	1	none	0.0001296822318117
T107	T192	FALSE	FALSE	0	0	1	1	none	9.50804979268001e-05
T126	T192	TRUE	TRUE	1	0	1	1	anc	1.056342879e-06
T156	T192	FALSE	FALSE	0	0	1	1	none	0.0001378948328881
T159a	T192	FALSE	FALSE	0	0	1	1	none	0.0001340150254637
T182	T192	FALSE	FALSE	0	0	1	1	none	0.0001297897549075
T183	T192	FALSE	FALSE	0	0	1	1	none	0.0001313230081743
T188	T192	FALSE	FALSE	0	0	1	1	none	0.0001409855493257
S002	T197	TRUE	TRUE	0	0	1	1	none	5.23127552121e-05
S007	T197	TRUE	TRUE	0	0	1	1	none	3.80000938972e-05
S021	T197	TRUE	TRUE	0	0	1	1	none	5.3606187725e-05
S024	T197	TRUE	TRUE	0	0	1	1	none	5.35444244766e-05
S025	T197	TRUE	TRUE	0	0	1	1	none	5.60302345124e-05
S026	T197	TRUE	TRUE	0	0	1	1	none	4.83832090352e-05
S038	T197	TRUE	TRUE	0	0	1	1	none	2.555446888e-06
S039	T197	TRUE	TRUE	0	0	1	1	none	5.71240246168e-05
S040	T197	TRUE	TRUE	0	0	1	1	none	9.76847331668e-05
S042	T197	TRUE	TRUE	0	0	1	1	none	5.40241459228e-05
S071	T197	TRUE	TRUE	0	0	1	1	none	8.89021895126e-05
S078	T197	TRUE	TRUE	0	0	1	1	none	5.14857174844e-05
S081	T197	TRUE	TRUE	0	0	1	1	none	5.3606187725e-05
S085	T197	TRUE	TRUE	0	0	1	1	none	9.36879534204e-05
S087	T197	TRUE	TRUE	0	0	1	1	none	0.0001136066866168
S093	T197	TRUE	TRUE	0	0	1	1	none	7.75613710876e-05
S097	T197	TRUE	TRUE	0	0	1	1	none	5.40814483056e-05
S102	T197	TRUE	TRUE	0	0	1	1	none	0.0001019416454284
S106	T197	TRUE	TRUE	0	0	1	1	none	5.33084649871e-05
S130	T197	TRUE	TRUE	0	0	1	1	none	0.0001120422334866
T009	T197	FALSE	FALSE	0	0	1	1	none	5.72646355449e-05
T010	T197	TRUE	TRUE	0	0	1	1	none	5.75151553048e-05
T013	T197	FALSE	FALSE	0	0	1	1	none	1.11585557484e-05
T014	T197	TRUE	TRUE	0	0	1	1	none	5.49095845938e-05
T020	T197	TRUE	TRUE	0	0	1	1	none	4.9275236578e-06
T021	T197	TRUE	TRUE	0	0	1	1	none	5.91582274779e-05
T028	T197	TRUE	TRUE	0	0	1	1	none	4.36025195912e-05
T035a	T197	TRUE	TRUE	0	0	1	1	none	0.0001140209074786
T035b	T197	FALSE	FALSE	0	0	1	1	none	5.70952820202e-05
T040	T197	TRUE	TRUE	0	0	1	1	none	5.57419041658e-05
T056	T197	FALSE	FALSE	0	0	1	1	none	6.18322999129e-05
T059	T197	TRUE	TRUE	0	0	1	1	none	0.0001043443438778
T065	T197	TRUE	TRUE	0	0	1	1	none	5.0818382672e-06
T069	T197	TRUE	TRUE	0	0	1	1	none	0.0001097326953274
T073	T197	TRUE	TRUE	0	0	1	1	none	5.73304288391e-05
T075	T197	TRUE	TRUE	0	0	1	1	none	5.65232932942e-05
T077	T197	TRUE	TRUE	0	0	1	1	none	5.67169906869e-05
T087	T197	TRUE	TRUE	0	0	1	1	none	5.73654681868e-05
T095	T197	TRUE	TRUE	0	0	1	1	none	0.0001127165875408
T099a	T197	TRUE	TRUE	0	0	1	1	none	0.0001121042076676
T102	T197	FALSE	FALSE	0	0	1	1	none	0.0001166281181101
T104	T197	FALSE	FALSE	0	0	1	1	none	4.2689416385e-05
T105	T197	TRUE	TRUE	0	0	1	1	none	5.0818382672e-06
T107	T197	FALSE	FALSE	0	0	1	1	none	0.0001184684325667
T126	T197	TRUE	TRUE	0	0	1	1	none	0.0001172526862904
T156	T197	TRUE	TRUE	0	1	1	1	desc	4.021385039e-06
T159a	T197	TRUE	TRUE	0	0	1	1	none	5.52549675636e-05
T182	T197	FALSE	FALSE	0	1	1	1	desc	1.8403144566e-06
T183	T197	TRUE	TRUE	0	0	1	1	none	6.7226146298e-06
T188	T197	TRUE	TRUE	0	0	1	1	none	4.35200781812e-05
T192	T197	FALSE	FALSE	0	0	1	1	none	0.0001258272698489
S002	T223	FALSE	FALSE	0	0	1	1	none	5.68416185283e-05
S007	T223	FALSE	FALSE	0	0	1	1	none	4.25289572134e-05
S021	T223	FALSE	FALSE	0	0	1	1	none	5.81350510412e-05
S024	T223	FALSE	FALSE	0	0	1	1	none	5.80732877928e-05
S025	T223	FALSE	FALSE	0	0	1	1	none	6.05590978286e-05
S026	T223	FALSE	FALSE	0	0	1	1	none	5.29120723514e-05
S038	T223	FALSE	FALSE	0	0	1	1	none	7.0843102042e-06
S039	T223	FALSE	FALSE	0	0	1	1	none	6.1652887933e-05
S040	T223	FALSE	FALSE	0	0	1	1	none	0.000102213596483
S042	T223	FALSE	FALSE	0	0	1	1	none	5.8553009239e-05
S071	T223	FALSE	FALSE	0	0	1	1	none	9.34310528288e-05
S078	T223	FALSE	FALSE	0	0	1	1	none	5.60145808006e-05
S081	T223	FALSE	FALSE	0	0	1	1	none	5.81350510412e-05
S085	T223	FALSE	FALSE	0	0	1	1	none	9.82168167366e-05
S087	T223	FALSE	FALSE	0	0	1	1	none	0.000118135549933
S093	T223	FALSE	FALSE	0	0	1	1	none	8.20902344038e-05
S097	T223	FALSE	FALSE	0	0	1	1	none	5.86103116218e-05
S102	T223	FALSE	FALSE	0	0	1	1	none	0.0001064705087446
S106	T223	FALSE	FALSE	0	0	1	1	none	5.78373283033e-05
S130	T223	FALSE	FALSE	0	0	1	1	none	0.0001165710968028
T009	T223	FALSE	FALSE	0	0	1	1	none	6.17934988611e-05
T010	T223	FALSE	FALSE	0	0	1	1	none	6.2044018621e-05
T013	T223	FALSE	FALSE	0	0	1	1	none	1.56874190646e-05
T014	T223	FALSE	FALSE	0	0	1	1	none	5.943844791e-05
T020	T223	FALSE	FALSE	0	0	1	1	none	9.456386974e-06
T021	T223	FALSE	FALSE	0	0	1	1	none	6.36870907941e-05
T028	T223	FALSE	FALSE	0	0	1	1	none	4.81313829074e-05
T035a	T223	FALSE	FALSE	0	0	1	1	none	0.0001185497707948
T035b	T223	FALSE	FALSE	0	0	1	1	none	6.16241453364e-05
T040	T223	FALSE	FALSE	0	0	1	1	none	6.0270767482e-05
T056	T223	FALSE	FALSE	0	0	1	1	none	6.63611632291e-05
T059	T223	FALSE	FALSE	0	0	1	1	none	0.000108873207194
T065	T223	FALSE	FALSE	0	0	1	1	none	9.6107015834e-06
T069	T223	FALSE	FALSE	0	0	1	1	none	0.0001142615586436
T073	T223	FALSE	FALSE	0	0	1	1	none	6.18592921553e-05
T075	T223	FALSE	FALSE	0	0	1	1	none	6.10521566104e-05
T077	T223	FALSE	FALSE	0	0	1	1	none	6.12458540031e-05
T087	T223	FALSE	FALSE	0	0	1	1	none	6.1894331503e-05
T095	T223	FALSE	FALSE	0	0	1	1	none	0.000117245450857
T099a	T223	FALSE	FALSE	0	0	1	1	none	0.0001166330709838
T102	T223	FALSE	FALSE	0	0	1	1	none	0.0001211569814263
T104	T223	FALSE	FALSE	0	0	1	1	none	4.72182797012e-05
T105	T223	FALSE	FALSE	0	0	1	1	none	9.6107015834e-06
T107	T223	FALSE	FALSE	0	0	1	1	none	0.0001229972958829
T126	T223	FALSE	FALSE	0	0	1	1	none	0.0001217815496066
T156	T223	FALSE	FALSE	0	0	1	1	none	1.65964263554e-05
T159a	T223	FALSE	FALSE	0	0	1	1	none	5.97838308798e-05
T182	T223	FALSE	FALSE	0	0	1	1	none	4.2470071708e-06
T183	T223	FALSE	FALSE	0	0	1	1	none	1.1251477946e-05
T188	T223	FALSE	FALSE	0	0	1	1	none	4.80489414974e-05
T192	T223	FALSE	FALSE	0	0	1	1	none	0.0001303561331651
T197	T223	TRUE	TRUE	1	0	1	1	anc	6.134381522e-07
S002	T225	FALSE	FALSE	0	0	1	1	none	6.13509656151e-05
S007	T225	FALSE	FALSE	0	0	1	1	none	4.70383043002e-05
S021	T225	FALSE	FALSE	0	0	1	1	none	6.2644398128e-05
S024	T225	FALSE	FALSE	0	0	1	1	none	6.25826348796e-05
S025	T225	FALSE	FALSE	0	0	1	1	none	6.50684449154e-05
S026	T225	FALSE	FALSE	0	0	1	1	none	5.74214194382e-05
S038	T225	FALSE	FALSE	0	0	1	1	none	1.1593657291e-05
S039	T225	FALSE	FALSE	0	0	1	1	none	6.61622350198e-05
S040	T225	FALSE	FALSE	0	0	1	1	none	0.0001067229435698
S042	T225	FALSE	FALSE	0	0	1	1	none	6.30623563258e-05
S071	T225	FALSE	FALSE	0	0	1	1	none	9.79403999156001e-05
S078	T225	FALSE	FALSE	0	0	1	1	none	6.05239278874e-05
S081	T225	FALSE	FALSE	0	0	1	1	none	6.2644398128e-05
S085	T225	FALSE	FALSE	0	0	1	1	none	0.0001027261638234
S087	T225	FALSE	FALSE	0	0	1	1	none	0.0001226448970198
S093	T225	FALSE	FALSE	0	0	1	1	none	8.65995814906e-05
S097	T225	FALSE	FALSE	0	0	1	1	none	6.31196587086e-05
S102	T225	FALSE	FALSE	0	0	1	1	none	0.0001109798558314
S106	T225	FALSE	FALSE	0	0	1	1	none	6.23466753901e-05
S130	T225	FALSE	FALSE	0	0	1	1	none	0.0001210804438896
T009	T225	FALSE	FALSE	0	0	1	1	none	6.63028459479e-05
T010	T225	FALSE	FALSE	0	0	1	1	none	6.65533657078e-05
T013	T225	FALSE	FALSE	0	0	1	1	none	2.01967661514e-05
T014	T225	FALSE	FALSE	0	0	1	1	none	6.39477949968e-05
T020	T225	FALSE	FALSE	0	0	1	1	none	1.39657340608e-05
T021	T225	FALSE	FALSE	0	0	1	1	none	6.81964378809e-05
T028	T225	FALSE	FALSE	0	0	1	1	none	5.26407299942e-05
T035a	T225	FALSE	FALSE	0	0	1	1	none	0.0001230591178816
T035b	T225	FALSE	FALSE	0	0	1	1	none	6.61334924232e-05
T040	T225	FALSE	FALSE	0	0	1	1	none	6.47801145688e-05
T056	T225	FALSE	FALSE	0	0	1	1	none	7.08705103159001e-05
T059	T225	FALSE	FALSE	0	0	1	1	none	0.0001133825542808
T065	T225	FALSE	FALSE	0	0	1	1	none	1.41200486702e-05
T069	T225	FALSE	FALSE	0	0	1	1	none	0.0001187709057304
T073	T225	FALSE	FALSE	0	0	1	1	none	6.63686392421e-05
T075	T225	FALSE	FALSE	0	0	1	1	none	6.55615036972e-05
T077	T225	FALSE	FALSE	0	0	1	1	none	6.57552010899e-05
T087	T225	FALSE	FALSE	0	0	1	1	none	6.64036785898e-05
T095	T225	FALSE	FALSE	0	0	1	1	none	0.0001217547979438
T099a	T225	FALSE	FALSE	0	0	1	1	none	0.0001211424180706
T102	T225	FALSE	FALSE	0	0	1	1	none	0.0001256663285131
T104	T225	FALSE	FALSE	0	0	1	1	none	5.1727626788e-05
T105	T225	FALSE	FALSE	0	0	1	1	none	1.41200486702e-05
T107	T225	FALSE	FALSE	0	0	1	1	none	0.0001275066429697
T126	T225	FALSE	FALSE	0	0	1	1	none	0.0001262908966934
T156	T225	FALSE	FALSE	0	0	1	1	none	1.85090567902e-05
T159a	T225	FALSE	FALSE	0	0	1	1	none	6.42931779666e-05
T182	T225	FALSE	FALSE	0	0	1	1	none	1.30006954616e-05
T183	T225	FALSE	FALSE	0	0	1	1	none	1.57608250328e-05
T188	T225	FALSE	FALSE	0	0	1	1	none	5.25582885842e-05
T192	T225	FALSE	FALSE	0	0	1	1	none	0.0001348654802519
T197	T225	TRUE	TRUE	1	0	1	1	anc	6.134381522e-07
T223	T225	FALSE	FALSE	0	0	1	1	none	1.35670737192e-05
S002	T230	FALSE	FALSE	0	0	1	1	none	2.34322230735e-05
S007	T230	FALSE	FALSE	0	0	1	1	none	6.7756108703e-05
S021	T230	FALSE	FALSE	0	0	1	1	none	2.47256555864e-05
S024	T230	FALSE	FALSE	0	0	1	1	none	2.4663892338e-05
S025	T230	FALSE	FALSE	0	0	1	1	none	2.45626796658e-05
S026	T230	FALSE	FALSE	0	0	1	1	none	1.46263454566e-05
S038	T230	FALSE	FALSE	0	0	1	1	none	5.94463840938e-05
S039	T230	FALSE	FALSE	0	0	1	1	none	2.82434924782e-05
S040	T230	FALSE	FALSE	0	0	1	1	none	0.0001087353347282
S042	T230	FALSE	FALSE	0	0	1	1	none	2.51436137842e-05
S071	T230	FALSE	FALSE	0	0	1	1	none	9.9952791074e-05
S078	T230	FALSE	FALSE	0	0	1	1	none	2.26051853458e-05
S081	T230	FALSE	FALSE	0	0	1	1	none	2.47256555864e-05
S085	T230	FALSE	FALSE	0	0	1	1	none	0.0001047385549818
S087	T230	FALSE	FALSE	0	0	1	1	none	0.0001246572881782
S093	T230	FALSE	FALSE	0	0	1	1	none	8.8611972649e-05
S097	T230	FALSE	FALSE	0	0	1	1	none	2.2613893459e-05
S102	T230	FALSE	FALSE	0	0	1	1	none	0.0001129922469898
S106	T230	FALSE	FALSE	0	0	1	1	none	2.44279328485e-05
S130	T230	FALSE	FALSE	0	0	1	1	none	0.000123092835048
T009	T230	FALSE	FALSE	0	0	1	1	none	3.6456376235e-06
T010	T230	FALSE	FALSE	0	0	1	1	none	6.3499099922e-06
T013	T230	FALSE	FALSE	0	0	1	1	none	6.80494929542e-05
T014	T230	FALSE	FALSE	0	0	1	1	none	2.60290524552e-05
T020	T230	FALSE	FALSE	0	0	1	1	none	6.18184608636e-05
T021	T230	FALSE	FALSE	0	0	1	1	none	7.9929821653e-06
T028	T230	FALSE	FALSE	0	0	1	1	none	7.3358534397e-05
T035a	T230	FALSE	FALSE	0	0	1	1	none	0.00012507150904
T035b	T230	TRUE	TRUE	0	0	1	1	none	2.2494077944e-06
T040	T230	FALSE	FALSE	0	0	1	1	none	2.68613720272e-05
T056	T230	FALSE	FALSE	0	0	1	1	none	8.2133019915e-06
T059	T230	FALSE	FALSE	0	0	1	1	none	0.0001153949454392
T065	T230	FALSE	FALSE	0	0	1	1	none	6.1972775473e-05
T069	T230	FALSE	FALSE	0	0	1	1	none	0.0001207832968888
T073	T230	FALSE	FALSE	0	0	1	1	none	6.1651835265e-06
T075	T230	FALSE	FALSE	0	0	1	1	none	6.880077116e-05
T077	T230	FALSE	FALSE	0	0	1	1	none	5.5517453743e-06
T087	T230	FALSE	FALSE	0	0	1	1	none	6.2002228742e-06
T095	T230	FALSE	FALSE	0	0	1	1	none	0.0001237671891022
T099a	T230	FALSE	FALSE	0	0	1	1	none	0.000123154809229
T102	T230	FALSE	FALSE	0	0	1	1	none	0.0001276787196715
T104	T230	FALSE	FALSE	0	0	1	1	none	7.24454311908e-05
T105	T230	FALSE	FALSE	0	0	1	1	none	6.1972775473e-05
T107	T230	FALSE	FALSE	0	0	1	1	none	0.0001295190341281
T126	T230	FALSE	FALSE	0	0	1	1	none	0.0001283032878518
T156	T230	FALSE	FALSE	0	0	1	1	none	7.01853765494e-05
T159a	T230	TRUE	TRUE	1	0	1	1	anc	2.2494077944e-06
T182	T230	FALSE	FALSE	0	0	1	1	none	6.20802985688e-05
T183	T230	FALSE	FALSE	0	0	1	1	none	6.36135518356e-05
T188	T230	FALSE	FALSE	0	0	1	1	none	7.3276092987e-05
T192	T230	FALSE	FALSE	0	0	1	1	none	0.0001368778714103
T197	T230	FALSE	FALSE	0	0	1	1	none	5.81178135102e-05
T223	T230	FALSE	FALSE	0	0	1	1	none	6.26466768264e-05
T225	T230	FALSE	FALSE	0	0	1	1	none	6.71560239132e-05
S002	T232	TRUE	TRUE	0	0	1	1	none	0.0001211435177387
S007	T232	TRUE	TRUE	0	0	1	1	none	0.0001255362696682
S021	T232	TRUE	TRUE	0	0	1	1	none	0.0001224369502516
S024	T232	TRUE	TRUE	0	0	1	1	none	0.0001223751870032
S025	T232	TRUE	TRUE	0	0	1	1	none	0.000124860997039
S026	T232	TRUE	TRUE	0	0	1	1	none	0.0001172139715618
S038	T232	TRUE	TRUE	0	0	1	1	none	0.000117226545059
S039	T232	TRUE	TRUE	0	0	1	1	none	0.0001259547871434
S040	T232	TRUE	TRUE	0	0	1	1	none	4.67006182974e-05
S042	T232	TRUE	TRUE	0	0	1	1	none	0.0001228549084494
S071	T232	TRUE	TRUE	0	0	1	1	none	2.82226612672e-05
S078	T232	TRUE	TRUE	0	0	1	1	none	0.000120316480011
S081	T232	TRUE	TRUE	0	0	1	1	none	0.0001224369502516
S085	T232	TRUE	TRUE	0	0	1	1	none	6.0370723407e-05
S087	T232	TRUE	TRUE	0	0	1	1	none	8.02894566034e-05
S093	T232	TRUE	TRUE	0	0	1	1	none	4.42441410742e-05
S097	T232	TRUE	TRUE	0	0	1	1	none	0.0001229122108322
S102	T232	TRUE	TRUE	0	0	1	1	none	5.0957530559e-05
S106	T232	TRUE	TRUE	0	0	1	1	none	0.0001221392275137
S130	T232	TRUE	TRUE	0	0	1	1	none	7.87250034732e-05
T009	T232	FALSE	FALSE	0	0	1	1	none	0.0001260953980715
T010	T232	TRUE	TRUE	0	0	1	1	none	0.0001263459178314
T013	T232	FALSE	FALSE	0	0	1	1	none	0.0001258296539194
T014	T232	TRUE	TRUE	0	0	1	1	none	0.0001237403471204
T020	T232	TRUE	TRUE	0	0	1	1	none	0.0001195986218288
T021	T232	TRUE	TRUE	0	0	1	1	none	0.0001279889900045
T028	T232	TRUE	TRUE	0	0	1	1	none	0.0001311386953622
T035a	T232	TRUE	TRUE	0	0	1	1	none	8.07036774652e-05
T035b	T232	FALSE	FALSE	0	0	1	1	none	0.0001259260445468
T040	T232	TRUE	TRUE	0	0	1	1	none	0.0001245726666924
T056	T232	FALSE	FALSE	0	0	1	1	none	0.0001306630624395
T059	T232	TRUE	TRUE	0	0	1	1	none	5.33602290084e-05
T065	T232	TRUE	TRUE	0	0	1	1	none	0.0001197529364382
T069	T232	TRUE	TRUE	0	0	1	1	none	4.6990134708e-05
T073	T232	TRUE	TRUE	0	0	1	1	none	0.0001261611913657
T075	T232	TRUE	TRUE	0	0	1	1	none	0.0001265809321252
T077	T232	TRUE	TRUE	0	0	1	1	none	0.0001255477532135
T087	T232	TRUE	TRUE	0	0	1	1	none	0.0001261962307134
T095	T232	TRUE	TRUE	0	0	1	1	none	7.93993575274e-05
T099a	T232	TRUE	TRUE	0	0	1	1	none	7.87869776542e-05
T102	T232	FALSE	FALSE	0	0	1	1	none	8.33108880967e-05
T104	T232	FALSE	FALSE	0	0	1	1	none	0.000130225592156
T105	T232	TRUE	TRUE	0	0	1	1	none	0.0001197529364382
T107	T232	FALSE	FALSE	0	0	1	1	none	8.51512025533e-05
T126	T232	TRUE	TRUE	0	0	1	1	none	4.047215611e-06
T156	T232	FALSE	FALSE	0	0	1	1	none	0.0001279655375146
T159a	T232	TRUE	TRUE	0	0	1	1	none	0.0001240857300902
T182	T232	FALSE	FALSE	0	0	1	1	none	0.000119860459534
T183	T232	TRUE	TRUE	0	0	1	1	none	0.0001213937128008
T188	T232	TRUE	TRUE	0	0	1	1	none	0.0001310562539522
T192	T232	FALSE	FALSE	0	0	1	1	none	1.26217991695e-05
T197	T232	TRUE	TRUE	0	0	1	1	none	0.0001158979744754
T223	T232	FALSE	FALSE	0	0	1	1	none	0.0001204268377916
T225	T232	FALSE	FALSE	0	0	1	1	none	0.0001249361848784
T230	T232	FALSE	FALSE	0	0	1	1	none	0.0001269485760368
S002	T241	FALSE	FALSE	0	0	1	1	none	7.60237732424001e-05
S007	T241	FALSE	FALSE	0	0	1	1	none	6.17111119275e-05
S021	T241	FALSE	FALSE	0	0	1	1	none	7.73172057553001e-05
S024	T241	FALSE	FALSE	0	0	1	1	none	7.72554425069001e-05
S025	T241	FALSE	FALSE	0	0	1	1	none	7.97412525427e-05
S026	T241	FALSE	FALSE	0	0	1	1	none	7.20942270655e-05
S038	T241	FALSE	FALSE	0	0	1	1	none	2.50395886139e-05
S039	T241	FALSE	FALSE	0	0	1	1	none	8.08350426471001e-05
S040	T241	FALSE	FALSE	0	0	1	1	none	0.0001213957511971
S042	T241	FALSE	FALSE	0	0	1	1	none	7.77351639531001e-05
S071	T241	FALSE	FALSE	0	0	1	1	none	0.0001126132075429
S078	T241	FALSE	FALSE	0	0	1	1	none	7.51967355147001e-05
S081	T241	FALSE	FALSE	0	0	1	1	none	7.73172057553001e-05
S085	T241	FALSE	FALSE	0	0	1	1	none	0.0001173989714507
S087	T241	FALSE	FALSE	0	0	1	1	none	0.0001373177046471
S093	T241	FALSE	FALSE	0	0	1	1	none	0.0001012723891179
S097	T241	FALSE	FALSE	0	0	1	1	none	7.77924663359e-05
S102	T241	FALSE	FALSE	0	0	1	1	none	0.0001256526634587
S106	T241	FALSE	FALSE	0	0	1	1	none	7.70194830174e-05
S130	T241	FALSE	FALSE	0	0	1	1	none	0.0001357532515169
T009	T241	FALSE	FALSE	0	0	1	1	none	8.09756535752001e-05
T010	T241	FALSE	FALSE	0	0	1	1	none	8.12261733351e-05
T013	T241	FALSE	FALSE	0	0	1	1	none	1.79431640727e-05
T014	T241	FALSE	FALSE	0	0	1	1	none	7.86206026241001e-05
T020	T241	FALSE	FALSE	0	0	1	1	none	2.74116653837e-05
T021	T241	FALSE	FALSE	0	0	1	1	none	8.28692455082e-05
T028	T241	FALSE	FALSE	0	0	1	1	none	6.73135376215e-05
T035a	T241	FALSE	FALSE	0	0	1	1	none	0.0001377319255089
T035b	T241	FALSE	FALSE	0	0	1	1	none	8.08063000505001e-05
T040	T241	FALSE	FALSE	0	0	1	1	none	7.94529221961001e-05
T056	T241	FALSE	FALSE	0	0	1	1	none	8.55433179432001e-05
T059	T241	FALSE	FALSE	0	0	1	1	none	0.0001280553619081
T065	T241	FALSE	FALSE	0	0	1	1	none	2.23098086763e-05
T069	T241	FALSE	FALSE	0	0	1	1	none	0.0001334437133577
T073	T241	FALSE	FALSE	0	0	1	1	none	8.10414468694e-05
T075	T241	FALSE	FALSE	0	0	1	1	none	8.02343113245001e-05
T077	T241	FALSE	FALSE	0	0	1	1	none	8.04280087172e-05
T087	T241	FALSE	FALSE	0	0	1	1	none	8.10764862171001e-05
T095	T241	FALSE	FALSE	0	0	1	1	none	0.0001364276055711
T099a	T241	FALSE	FALSE	0	0	1	1	none	0.0001358152256979
T102	T241	FALSE	FALSE	0	0	1	1	none	0.0001403391361404
T104	T241	FALSE	FALSE	0	0	1	1	none	6.64004344153e-05
T105	T241	FALSE	FALSE	0	0	1	1	none	2.23098086763e-05
T107	T241	FALSE	FALSE	0	0	1	1	none	0.000142179450597
T126	T241	FALSE	FALSE	0	0	1	1	none	0.0001409637043207
T156	T241	FALSE	FALSE	0	0	1	1	none	3.70054573739e-05
T159a	T241	FALSE	FALSE	0	0	1	1	none	7.89659855939e-05
T182	T241	FALSE	FALSE	0	0	1	1	none	2.89003793933e-05
T183	T241	FALSE	FALSE	0	0	1	1	none	2.13129089249e-05
T188	T241	FALSE	FALSE	0	0	1	1	none	6.72310962115e-05
T192	T241	FALSE	FALSE	0	0	1	1	none	0.0001495382878792
T197	T241	FALSE	FALSE	0	0	1	1	none	2.49378943347e-05
T223	T241	FALSE	FALSE	0	0	1	1	none	2.94667576509e-05
T225	T241	FALSE	FALSE	0	0	1	1	none	3.39761047377e-05
T230	T241	FALSE	FALSE	0	0	1	1	none	8.18288315405e-05
T232	T241	FALSE	FALSE	0	0	1	1	none	0.0001396089925057
S002	T270	FALSE	FALSE	0	0	1	1	none	0.0001230169704749
S007	T270	FALSE	FALSE	0	0	1	1	none	0.0001274097224044
S021	T270	FALSE	FALSE	0	0	1	1	none	0.0001243104029878
S024	T270	FALSE	FALSE	0	0	1	1	none	0.0001242486397394
S025	T270	FALSE	FALSE	0	0	1	1	none	0.0001267344497752
S026	T270	FALSE	FALSE	0	0	1	1	none	0.000119087424298
S038	T270	FALSE	FALSE	0	0	1	1	none	0.0001190999977952
S039	T270	FALSE	FALSE	0	0	1	1	none	0.0001278282398796
S040	T270	FALSE	FALSE	0	0	1	1	none	4.85740710336e-05
S042	T270	FALSE	FALSE	0	0	1	1	none	0.0001247283611856
S071	T270	FALSE	FALSE	0	0	1	1	none	3.00961140034e-05
S078	T270	FALSE	FALSE	0	0	1	1	none	0.0001221899327472
S081	T270	FALSE	FALSE	0	0	1	1	none	0.0001243104029878
S085	T270	FALSE	FALSE	0	0	1	1	none	6.22441761432e-05
S087	T270	FALSE	FALSE	0	0	1	1	none	8.21629093396e-05
S093	T270	FALSE	FALSE	0	0	1	1	none	4.61175938104e-05
S097	T270	FALSE	FALSE	0	0	1	1	none	0.0001247856635684
S102	T270	FALSE	FALSE	0	0	1	1	none	5.28309832952e-05
S106	T270	FALSE	FALSE	0	0	1	1	none	0.0001240126802499
S130	T270	FALSE	FALSE	0	0	1	1	none	8.05984562094e-05
T009	T270	FALSE	FALSE	0	0	1	1	none	0.0001279688508077
T010	T270	FALSE	FALSE	0	0	1	1	none	0.0001282193705676
T013	T270	FALSE	FALSE	0	0	1	1	none	0.0001277031066556
T014	T270	FALSE	FALSE	0	0	1	1	none	0.0001256137998566
T020	T270	FALSE	FALSE	0	0	1	1	none	0.000121472074565
T021	T270	FALSE	FALSE	0	0	1	1	none	0.0001298624427407
T028	T270	FALSE	FALSE	0	0	1	1	none	0.0001330121480984
T035a	T270	FALSE	FALSE	0	0	1	1	none	8.25771302014e-05
T035b	T270	FALSE	FALSE	0	0	1	1	none	0.000127799497283
T040	T270	FALSE	FALSE	0	0	1	1	none	0.0001264461194286
T056	T270	FALSE	FALSE	0	0	1	1	none	0.0001325365151757
T059	T270	FALSE	FALSE	0	0	1	1	none	5.52336817446e-05
T065	T270	FALSE	FALSE	0	0	1	1	none	0.0001216263891744
T069	T270	FALSE	FALSE	0	0	1	1	none	4.88635874442e-05
T073	T270	FALSE	FALSE	0	0	1	1	none	0.0001280346441019
T075	T270	FALSE	FALSE	0	0	1	1	none	0.0001284543848614
T077	T270	FALSE	FALSE	0	0	1	1	none	0.0001274212059497
T087	T270	FALSE	FALSE	0	0	1	1	none	0.0001280696834496
T095	T270	FALSE	FALSE	0	0	1	1	none	8.12728102636e-05
T099a	T270	FALSE	FALSE	0	0	1	1	none	8.06604303904e-05
T102	T270	FALSE	FALSE	0	0	1	1	none	8.51843408329e-05
T104	T270	FALSE	FALSE	0	0	1	1	none	0.0001320990448922
T105	T270	FALSE	FALSE	0	0	1	1	none	0.0001216263891744
T107	T270	FALSE	FALSE	0	0	1	1	none	8.70246552895e-05
T126	T270	FALSE	FALSE	0	0	1	1	none	5.9206683472e-06
T156	T270	FALSE	FALSE	0	0	1	1	none	0.0001298389902508
T159a	T270	FALSE	FALSE	0	0	1	1	none	0.0001259591828264
T182	T270	FALSE	FALSE	0	0	1	1	none	0.0001217339122702
T183	T270	FALSE	FALSE	0	0	1	1	none	0.000123267165537
T188	T270	FALSE	FALSE	0	0	1	1	none	0.0001329297066884
T192	T270	FALSE	FALSE	0	0	1	1	none	1.44952519057e-05
T197	T270	FALSE	FALSE	0	0	1	1	none	0.0001177714272116
T223	T270	FALSE	FALSE	0	0	1	1	none	0.0001223002905278
T225	T270	FALSE	FALSE	0	0	1	1	none	0.0001268096376146
T230	T270	FALSE	FALSE	0	0	1	1	none	0.000128822028773
T232	T270	TRUE	TRUE	1	0	1	1	anc	6.134381522e-07
T241	T270	FALSE	FALSE	0	0	1	1	none	0.0001414824452419
S002	T271b	FALSE	FALSE	0	0	1	1	none	6.13509656151e-05
S007	T271b	FALSE	FALSE	0	0	1	1	none	4.70383043002e-05
S021	T271b	FALSE	FALSE	0	0	1	1	none	6.2644398128e-05
S024	T271b	FALSE	FALSE	0	0	1	1	none	6.25826348796e-05
S025	T271b	FALSE	FALSE	0	0	1	1	none	6.50684449154e-05
S026	T271b	FALSE	FALSE	0	0	1	1	none	5.74214194382e-05
S038	T271b	FALSE	FALSE	0	0	1	1	none	1.1593657291e-05
S039	T271b	FALSE	FALSE	0	0	1	1	none	6.61622350198e-05
S040	T271b	FALSE	FALSE	0	0	1	1	none	0.0001067229435698
S042	T271b	FALSE	FALSE	0	0	1	1	none	6.30623563258e-05
S071	T271b	FALSE	FALSE	0	0	1	1	none	9.79403999156001e-05
S078	T271b	FALSE	FALSE	0	0	1	1	none	6.05239278874e-05
S081	T271b	FALSE	FALSE	0	0	1	1	none	6.2644398128e-05
S085	T271b	FALSE	FALSE	0	0	1	1	none	0.0001027261638234
S087	T271b	FALSE	FALSE	0	0	1	1	none	0.0001226448970198
S093	T271b	FALSE	FALSE	0	0	1	1	none	8.65995814906e-05
S097	T271b	FALSE	FALSE	0	0	1	1	none	6.31196587086e-05
S102	T271b	FALSE	FALSE	0	0	1	1	none	0.0001109798558314
S106	T271b	FALSE	FALSE	0	0	1	1	none	6.23466753901e-05
S130	T271b	FALSE	FALSE	0	0	1	1	none	0.0001210804438896
T009	T271b	FALSE	FALSE	0	0	1	1	none	6.63028459479e-05
T010	T271b	FALSE	FALSE	0	0	1	1	none	6.65533657078e-05
T013	T271b	FALSE	FALSE	0	0	1	1	none	2.01967661514e-05
T014	T271b	FALSE	FALSE	0	0	1	1	none	6.39477949968e-05
T020	T271b	FALSE	FALSE	0	0	1	1	none	1.39657340608e-05
T021	T271b	FALSE	FALSE	0	0	1	1	none	6.81964378809e-05
T028	T271b	FALSE	FALSE	0	0	1	1	none	5.26407299942e-05
T035a	T271b	FALSE	FALSE	0	0	1	1	none	0.0001230591178816
T035b	T271b	FALSE	FALSE	0	0	1	1	none	6.61334924232e-05
T040	T271b	FALSE	FALSE	0	0	1	1	none	6.47801145688e-05
T056	T271b	FALSE	FALSE	0	0	1	1	none	7.08705103159001e-05
T059	T271b	FALSE	FALSE	0	0	1	1	none	0.0001133825542808
T065	T271b	FALSE	FALSE	0	0	1	1	none	1.41200486702e-05
T069	T271b	FALSE	FALSE	0	0	1	1	none	0.0001187709057304
T073	T271b	FALSE	FALSE	0	0	1	1	none	6.63686392421e-05
T075	T271b	FALSE	FALSE	0	0	1	1	none	6.55615036972e-05
T077	T271b	FALSE	FALSE	0	0	1	1	none	6.57552010899e-05
T087	T271b	FALSE	FALSE	0	0	1	1	none	6.64036785898e-05
T095	T271b	FALSE	FALSE	0	0	1	1	none	0.0001217547979438
T099a	T271b	FALSE	FALSE	0	0	1	1	none	0.0001211424180706
T102	T271b	FALSE	FALSE	0	0	1	1	none	0.0001256663285131
T104	T271b	FALSE	FALSE	0	0	1	1	none	5.1727626788e-05
T105	T271b	FALSE	FALSE	0	0	1	1	none	1.41200486702e-05
T107	T271b	FALSE	FALSE	0	0	1	1	none	0.0001275066429697
T126	T271b	FALSE	FALSE	0	0	1	1	none	0.0001262908966934
T156	T271b	FALSE	FALSE	0	0	1	1	none	1.85090567902e-05
T159a	T271b	FALSE	FALSE	0	0	1	1	none	6.42931779666e-05
T182	T271b	FALSE	FALSE	0	0	1	1	none	1.30006954616e-05
T183	T271b	FALSE	FALSE	0	0	1	1	none	1.57608250328e-05
T188	T271b	FALSE	FALSE	0	0	1	1	none	5.25582885842e-05
T192	T271b	FALSE	FALSE	0	0	1	1	none	0.0001348654802519
T197	T271b	TRUE	TRUE	1	0	1	1	anc	6.134381522e-07
T223	T271b	FALSE	FALSE	0	0	1	1	none	1.35670737192e-05
T225	T271b	FALSE	FALSE	0	0	1	1	none	7.3612578264e-06
T230	T271b	FALSE	FALSE	0	0	1	1	none	6.71560239132e-05
T232	T271b	FALSE	FALSE	0	0	1	1	none	0.0001249361848784
T241	T271b	FALSE	FALSE	0	0	1	1	none	3.39761047377e-05
T270	T271b	FALSE	FALSE	0	0	1	1	none	0.0001268096376146
S002	T301	FALSE	FALSE	0	0	1	1	none	0.0001277426316309
S007	T301	FALSE	FALSE	0	0	1	1	none	0.0001321353835604
S021	T301	FALSE	FALSE	0	0	1	1	none	0.0001290360641438
S024	T301	FALSE	FALSE	0	0	1	1	none	0.0001289743008954
S025	T301	FALSE	FALSE	0	0	1	1	none	0.0001314601109312
S026	T301	FALSE	FALSE	0	0	1	1	none	0.000123813085454
S038	T301	FALSE	FALSE	0	0	1	1	none	0.0001238256589512
S039	T301	FALSE	FALSE	0	0	1	1	none	0.0001325539010356
S040	T301	FALSE	FALSE	0	0	1	1	none	5.32997321896e-05
S042	T301	FALSE	FALSE	0	0	1	1	none	0.0001294540223416
S071	T301	FALSE	FALSE	0	0	1	1	none	3.48217751594e-05
S078	T301	FALSE	FALSE	0	0	1	1	none	0.0001269155939032
S081	T301	FALSE	FALSE	0	0	1	1	none	0.0001290360641438
S085	T301	FALSE	FALSE	0	0	1	1	none	6.69698372992e-05
S087	T301	FALSE	FALSE	0	0	1	1	none	8.68885704956e-05
S093	T301	FALSE	FALSE	0	0	1	1	none	5.08432549664e-05
S097	T301	FALSE	FALSE	0	0	1	1	none	0.0001295113247244
S102	T301	FALSE	FALSE	0	0	1	1	none	5.75566444512e-05
S106	T301	FALSE	FALSE	0	0	1	1	none	0.0001287383414059
S130	T301	FALSE	FALSE	0	0	1	1	none	8.53241173654e-05
T009	T301	FALSE	FALSE	0	0	1	1	none	0.0001326945119637
T010	T301	FALSE	FALSE	0	0	1	1	none	0.0001329450317236
T013	T301	FALSE	FALSE	0	0	1	1	none	0.0001324287678116
T014	T301	FALSE	FALSE	0	0	1	1	none	0.0001303394610126
T020	T301	FALSE	FALSE	0	0	1	1	none	0.000126197735721
T021	T301	FALSE	FALSE	0	0	1	1	none	0.0001345881038967
T028	T301	FALSE	FALSE	0	0	1	1	none	0.0001377378092544
T035a	T301	FALSE	FALSE	0	0	1	1	none	8.73027913574e-05
T035b	T301	FALSE	FALSE	0	0	1	1	none	0.000132525158439
T040	T301	FALSE	FALSE	0	0	1	1	none	0.0001311717805846
T056	T301	FALSE	FALSE	0	0	1	1	none	0.0001372621763317
T059	T301	FALSE	FALSE	0	0	1	1	none	5.99593429006e-05
T065	T301	FALSE	FALSE	0	0	1	1	none	0.0001263520503304
T069	T301	FALSE	FALSE	0	0	1	1	none	5.35892486002e-05
T073	T301	FALSE	FALSE	0	0	1	1	none	0.0001327603052579
T075	T301	FALSE	FALSE	0	0	1	1	none	0.0001331800460174
T077	T301	FALSE	FALSE	0	0	1	1	none	0.0001321468671057
T087	T301	FALSE	FALSE	0	0	1	1	none	0.0001327953446056
T095	T301	FALSE	FALSE	0	0	1	1	none	8.59984714196e-05
T099a	T301	FALSE	FALSE	0	0	1	1	none	8.53860915464e-05
T102	T301	FALSE	FALSE	0	0	1	1	none	8.99100019889001e-05
T104	T301	FALSE	FALSE	0	0	1	1	none	0.0001368247060482
T105	T301	FALSE	FALSE	0	0	1	1	none	0.0001263520503304
T107	T301	FALSE	FALSE	0	0	1	1	none	9.17503164455001e-05
T126	T301	FALSE	FALSE	1	0	1	1	anc	4.0175257728e-06
T156	T301	FALSE	FALSE	0	0	1	1	none	0.0001345646514068
T159a	T301	FALSE	FALSE	0	0	1	1	none	0.0001306848439824
T182	T301	FALSE	FALSE	0	0	1	1	none	0.0001264595734262
T183	T301	FALSE	FALSE	0	0	1	1	none	0.000127992826693
T188	T301	FALSE	FALSE	0	0	1	1	none	0.0001376553678444
T192	T301	FALSE	FALSE	0	0	1	1	none	1.38189856357e-05
T197	T301	FALSE	FALSE	0	0	1	1	none	0.0001224970883676
T223	T301	FALSE	FALSE	0	0	1	1	none	0.0001270259516838
T225	T301	FALSE	FALSE	0	0	1	1	none	0.0001315352987706
T230	T301	FALSE	FALSE	0	0	1	1	none	0.000133547689929
T232	T301	FALSE	FALSE	0	0	1	1	none	9.2916176882e-06
T241	T301	FALSE	FALSE	0	0	1	1	none	0.0001462081063979
T270	T301	FALSE	FALSE	0	0	1	1	none	1.11650704244e-05
T271b	T301	FALSE	FALSE	0	0	1	1	none	0.0001315352987706
S002	T303	FALSE	FALSE	0	0	1	1	none	0.0001369503612401
S007	T303	FALSE	FALSE	0	0	1	1	none	0.0001413431131696
S021	T303	FALSE	FALSE	0	0	1	1	none	0.000138243793753
S024	T303	FALSE	FALSE	0	0	1	1	none	0.0001381820305046
S025	T303	FALSE	FALSE	0	0	1	1	none	0.0001406678405404
S026	T303	FALSE	FALSE	0	0	1	1	none	0.0001330208150632
S038	T303	FALSE	FALSE	0	0	1	1	none	0.0001330333885604
S039	T303	FALSE	FALSE	0	0	1	1	none	0.0001417616306448
S040	T303	FALSE	FALSE	0	0	1	1	none	6.25074617988e-05
S042	T303	FALSE	FALSE	0	0	1	1	none	0.0001386617519508
S071	T303	FALSE	FALSE	0	0	1	1	none	4.40295047686e-05
S078	T303	FALSE	FALSE	0	0	1	1	none	0.0001361233235124
S081	T303	FALSE	FALSE	0	0	1	1	none	0.000138243793753
S085	T303	FALSE	FALSE	0	0	1	1	none	7.61775669084001e-05
S087	T303	FALSE	FALSE	0	0	1	1	none	9.60963001048001e-05
S093	T303	FALSE	FALSE	0	0	1	1	none	6.00509845756001e-05
S097	T303	FALSE	FALSE	0	0	1	1	none	0.0001387190543336
S102	T303	FALSE	FALSE	0	0	1	1	none	6.67643740604e-05
S106	T303	FALSE	FALSE	0	0	1	1	none	0.0001379460710151
S130	T303	FALSE	FALSE	0	0	1	1	none	9.45318469746001e-05
T009	T303	FALSE	FALSE	0	0	1	1	none	0.0001419022415729
T010	T303	FALSE	FALSE	0	0	1	1	none	0.0001421527613328
T013	T303	FALSE	FALSE	0	0	1	1	none	0.0001416364974208
T014	T303	FALSE	FALSE	0	0	1	1	none	0.0001395471906218
T020	T303	FALSE	FALSE	0	0	1	1	none	0.0001354054653302
T021	T303	FALSE	FALSE	0	0	1	1	none	0.0001437958335059
T028	T303	FALSE	FALSE	0	0	1	1	none	0.0001469455388636
T035a	T303	FALSE	FALSE	0	0	1	1	none	9.65105209666001e-05
T035b	T303	FALSE	FALSE	0	0	1	1	none	0.0001417328880482
T040	T303	FALSE	FALSE	0	0	1	1	none	0.0001403795101938
T056	T303	FALSE	FALSE	0	0	1	1	none	0.0001464699059409
T059	T303	FALSE	FALSE	0	0	1	1	none	6.91670725098001e-05
T065	T303	FALSE	FALSE	0	0	1	1	none	0.0001355597799396
T069	T303	FALSE	FALSE	0	0	1	1	none	6.27969782094e-05
T073	T303	FALSE	FALSE	0	0	1	1	none	0.0001419680348671
T075	T303	FALSE	FALSE	0	0	1	1	none	0.0001423877756266
T077	T303	FALSE	FALSE	0	0	1	1	none	0.0001413545967149
T087	T303	FALSE	FALSE	0	0	1	1	none	0.0001420030742148
T095	T303	FALSE	FALSE	0	0	1	1	none	9.52062010288001e-05
T099a	T303	FALSE	FALSE	0	0	1	1	none	9.45938211556001e-05
T102	T303	FALSE	FALSE	0	0	1	1	none	9.91177315981001e-05
T104	T303	FALSE	FALSE	0	0	1	1	none	0.0001460324356574
T105	T303	FALSE	FALSE	0	0	1	1	none	0.0001355597799396
T107	T303	FALSE	FALSE	0	0	1	1	none	0.0001009580460547
T126	T303	FALSE	FALSE	1	0	1	1	anc	5.1884444414e-06
T156	T303	FALSE	FALSE	0	0	1	1	none	0.000143772381016
T159a	T303	FALSE	FALSE	0	0	1	1	none	0.0001398925735916
T182	T303	FALSE	FALSE	0	0	1	1	none	0.0001356673030354
T183	T303	FALSE	FALSE	0	0	1	1	none	0.0001372005563022
T188	T303	FALSE	FALSE	0	0	1	1	none	0.0001468630974536
T192	T303	FALSE	FALSE	0	0	1	1	none	1.81192100273e-05
T197	T303	FALSE	FALSE	0	0	1	1	none	0.0001317048179768
T223	T303	FALSE	FALSE	0	0	1	1	none	0.000136233681293
T225	T303	FALSE	FALSE	0	0	1	1	none	0.0001407430283798
T230	T303	FALSE	FALSE	0	0	1	1	none	0.0001427554195382
T232	T303	FALSE	FALSE	0	0	1	1	none	1.84993472974e-05
T241	T303	FALSE	FALSE	0	0	1	1	none	0.0001554158360071
T270	T303	FALSE	FALSE	0	0	1	1	none	2.03728000336e-05
T271b	T303	FALSE	FALSE	0	0	1	1	none	0.0001407430283798
T301	T303	FALSE	FALSE	0	0	1	1	none	1.96965337636e-05
S002	T322	FALSE	FALSE	0	0	1	1	none	7.02303447015e-05
S007	T322	FALSE	FALSE	0	0	1	1	none	5.59176833866e-05
S021	T322	FALSE	FALSE	0	0	1	1	none	7.15237772144e-05
S024	T322	FALSE	FALSE	0	0	1	1	none	7.1462013966e-05
S025	T322	FALSE	FALSE	0	0	1	1	none	7.39478240018e-05
S026	T322	FALSE	FALSE	0	0	1	1	none	6.63007985246e-05
S038	T322	FALSE	FALSE	0	0	1	1	none	1.9246160073e-05
S039	T322	FALSE	FALSE	0	0	1	1	none	7.50416141062e-05
S040	T322	FALSE	FALSE	0	0	1	1	none	0.0001156023226562
S042	T322	FALSE	FALSE	0	0	1	1	none	7.19417354122e-05
S071	T322	FALSE	FALSE	0	0	1	1	none	0.000106819779002
S078	T322	FALSE	FALSE	0	0	1	1	none	6.94033069738e-05
S081	T322	FALSE	FALSE	0	0	1	1	none	7.15237772144e-05
S085	T322	FALSE	FALSE	0	0	1	1	none	0.0001116055429098
S087	T322	FALSE	FALSE	0	0	1	1	none	0.0001315242761062
S093	T322	FALSE	FALSE	0	0	1	1	none	9.5478960577e-05
S097	T322	FALSE	FALSE	0	0	1	1	none	7.1999037795e-05
S102	T322	FALSE	FALSE	0	0	1	1	none	0.0001198592349178
S106	T322	FALSE	FALSE	0	0	1	1	none	7.12260544765e-05
S130	T322	FALSE	FALSE	0	0	1	1	none	0.000129959822976
T009	T322	FALSE	FALSE	0	0	1	1	none	7.51822250343e-05
T010	T322	FALSE	FALSE	0	0	1	1	none	7.54327447942e-05
T013	T322	FALSE	FALSE	0	0	1	1	none	1.21497355318e-05
T014	T322	FALSE	FALSE	0	0	1	1	none	7.28271740832e-05
T020	T322	FALSE	FALSE	0	0	1	1	none	2.16182368428e-05
T021	T322	FALSE	FALSE	0	0	1	1	none	7.70758169673e-05
T028	T322	FALSE	FALSE	0	0	1	1	none	6.15201090806e-05
T035a	T322	FALSE	FALSE	0	0	1	1	none	0.000131938496968
T035b	T322	FALSE	FALSE	0	0	1	1	none	7.50128715096e-05
T040	T322	FALSE	FALSE	0	0	1	1	none	7.36594936552e-05
T056	T322	FALSE	FALSE	0	0	1	1	none	7.97498894023001e-05
T059	T322	FALSE	FALSE	0	0	1	1	none	0.0001222619333672
T065	T322	FALSE	FALSE	0	0	1	1	none	1.65163801354e-05
T069	T322	FALSE	FALSE	0	0	1	1	none	0.0001276502848168
T073	T322	FALSE	FALSE	0	0	1	1	none	7.52480183285e-05
T075	T322	FALSE	FALSE	0	0	1	1	none	7.44408827836e-05
T077	T322	FALSE	FALSE	0	0	1	1	none	7.46345801763e-05
T087	T322	FALSE	FALSE	0	0	1	1	none	7.52830576762e-05
T095	T322	FALSE	FALSE	0	0	1	1	none	0.0001306341770302
T099a	T322	FALSE	FALSE	0	0	1	1	none	0.000130021797157
T102	T322	FALSE	FALSE	0	0	1	1	none	0.0001345457075995
T104	T322	FALSE	FALSE	0	0	1	1	none	6.06070058744e-05
T105	T322	FALSE	FALSE	0	0	1	1	none	1.65163801354e-05
T107	T322	FALSE	FALSE	0	0	1	1	none	0.0001363860220561
T126	T322	FALSE	FALSE	0	0	1	1	none	0.0001351702757798
T156	T322	FALSE	FALSE	0	0	1	1	none	3.1212028833e-05
T159a	T322	FALSE	FALSE	0	0	1	1	none	7.3172557053e-05
T182	T322	FALSE	FALSE	0	0	1	1	none	2.31069508524e-05
T183	T322	FALSE	FALSE	0	0	1	1	none	1.5519480384e-05
T188	T322	FALSE	FALSE	0	0	1	1	none	6.14376676706e-05
T192	T322	FALSE	FALSE	0	0	1	1	none	0.0001437448593383
T197	T322	FALSE	FALSE	0	0	1	1	none	1.91444657938e-05
T223	T322	FALSE	FALSE	0	0	1	1	none	2.367332911e-05
T225	T322	FALSE	FALSE	0	0	1	1	none	2.81826761968e-05
T230	T322	FALSE	FALSE	0	0	1	1	none	7.60354029996e-05
T232	T322	FALSE	FALSE	0	0	1	1	none	0.0001338155639648
T241	T322	FALSE	FALSE	0	0	1	1	none	1.02382567453e-05
T270	T322	FALSE	FALSE	0	0	1	1	none	0.000135689016701
T271b	T322	FALSE	FALSE	0	0	1	1	none	2.81826761968e-05
T301	T322	FALSE	FALSE	0	0	1	1	none	0.000140414677857
T303	T322	FALSE	FALSE	0	0	1	1	none	0.0001496224074662
S002	T327b	FALSE	FALSE	0	0	1	1	none	0.0001155965671961
S007	T327b	FALSE	FALSE	0	0	1	1	none	0.0001199893191256
S021	T327b	FALSE	FALSE	0	0	1	1	none	0.000116889999709
S024	T327b	FALSE	FALSE	0	0	1	1	none	0.0001168282364606
S025	T327b	FALSE	FALSE	0	0	1	1	none	0.0001193140464964
S026	T327b	FALSE	FALSE	0	0	1	1	none	0.0001116670210192
S038	T327b	FALSE	FALSE	0	0	1	1	none	0.0001116795945164
S039	T327b	FALSE	FALSE	0	0	1	1	none	0.0001204078366008
S040	T327b	FALSE	FALSE	0	0	1	1	none	4.11536677548e-05
S042	T327b	FALSE	FALSE	0	0	1	1	none	0.0001173079579068
S071	T327b	FALSE	FALSE	0	0	1	1	none	2.51056478286e-05
S078	T327b	FALSE	FALSE	0	0	1	1	none	0.0001147695294684
S081	T327b	FALSE	FALSE	0	0	1	1	none	0.000116889999709
S085	T327b	FALSE	FALSE	0	0	1	1	none	5.48237728644e-05
S087	T327b	FALSE	FALSE	0	0	1	1	none	7.47425060608e-05
S093	T327b	FALSE	FALSE	0	0	1	1	none	3.86971905316e-05
S097	T327b	FALSE	FALSE	0	0	1	1	none	0.0001173652602896
S102	T327b	FALSE	FALSE	0	0	1	1	none	4.54105800164e-05
S106	T327b	FALSE	FALSE	0	0	1	1	none	0.0001165922769711
S130	T327b	FALSE	FALSE	0	0	1	1	none	7.31780529306e-05
T009	T327b	FALSE	FALSE	0	0	1	1	none	0.0001205484475289
T010	T327b	FALSE	FALSE	0	0	1	1	none	0.0001207989672888
T013	T327b	FALSE	FALSE	0	0	1	1	none	0.0001202827033768
T014	T327b	FALSE	FALSE	0	0	1	1	none	0.0001181933965778
T020	T327b	FALSE	FALSE	0	0	1	1	none	0.0001140516712862
T021	T327b	FALSE	FALSE	0	0	1	1	none	0.0001224420394619
T028	T327b	FALSE	FALSE	0	0	1	1	none	0.0001255917448196
T035a	T327b	FALSE	FALSE	0	0	1	1	none	7.51567269226e-05
T035b	T327b	FALSE	FALSE	0	0	1	1	none	0.0001203790940042
T040	T327b	FALSE	FALSE	0	0	1	1	none	0.0001190257161498
T056	T327b	FALSE	FALSE	0	0	1	1	none	0.0001251161118969
T059	T327b	FALSE	FALSE	0	0	1	1	none	4.78132784658e-05
T065	T327b	FALSE	FALSE	0	0	1	1	none	0.0001142059858956
T069	T327b	FALSE	FALSE	0	0	1	1	none	4.59361536434e-05
T073	T327b	FALSE	FALSE	0	0	1	1	none	0.0001206142408231
T075	T327b	FALSE	FALSE	0	0	1	1	none	0.0001210339815826
T077	T327b	FALSE	FALSE	0	0	1	1	none	0.0001200008026709
T087	T327b	FALSE	FALSE	0	0	1	1	none	0.0001206492801708
T095	T327b	FALSE	FALSE	0	0	1	1	none	7.38524069848e-05
T099a	T327b	FALSE	FALSE	0	0	1	1	none	7.32400271116e-05
T102	T327b	FALSE	FALSE	0	0	1	1	none	7.77639375541e-05
T104	T327b	FALSE	FALSE	0	0	1	1	none	0.0001246786416134
T105	T327b	FALSE	FALSE	0	0	1	1	none	0.0001142059858956
T107	T327b	FALSE	FALSE	0	0	1	1	none	7.96042520107e-05
T126	T327b	FALSE	FALSE	0	0	1	1	none	5.34561446064e-05
T156	T327b	FALSE	FALSE	0	0	1	1	none	0.000122418586972
T159a	T327b	FALSE	FALSE	0	0	1	1	none	0.0001185387795476
T182	T327b	FALSE	FALSE	0	0	1	1	none	0.0001143135089914
T183	T327b	FALSE	FALSE	0	0	1	1	none	0.0001158467622582
T188	T327b	FALSE	FALSE	0	0	1	1	none	0.0001255093034096
T192	T327b	FALSE	FALSE	0	0	1	1	none	6.20307281649e-05
T197	T327b	FALSE	FALSE	0	0	1	1	none	0.0001103510239328
T223	T327b	FALSE	FALSE	0	0	1	1	none	0.000114879887249
T225	T327b	FALSE	FALSE	0	0	1	1	none	0.0001193892343358
T230	T327b	FALSE	FALSE	0	0	1	1	none	0.0001214016254942
T232	T327b	FALSE	FALSE	0	0	1	1	none	5.21014327914e-05
T241	T327b	FALSE	FALSE	0	0	1	1	none	0.0001340620419631
T270	T327b	FALSE	FALSE	0	0	1	1	none	5.39748855276e-05
T271b	T327b	FALSE	FALSE	0	0	1	1	none	0.0001193892343358
T301	T327b	FALSE	FALSE	0	0	1	1	none	5.87005466836e-05
T303	T327b	FALSE	FALSE	0	0	1	1	none	6.79082762928001e-05
T322	T327b	FALSE	FALSE	0	0	1	1	none	0.0001282686134222
S002	T330	TRUE	TRUE	0	0	1	1	none	0.0001143696908917
S007	T330	TRUE	TRUE	0	0	1	1	none	0.0001187624428212
S021	T330	TRUE	TRUE	0	0	1	1	none	0.0001156631234046
S024	T330	TRUE	TRUE	0	0	1	1	none	0.0001156013601562
S025	T330	TRUE	TRUE	0	0	1	1	none	0.000118087170192
S026	T330	TRUE	TRUE	0	0	1	1	none	0.0001104401447148
S038	T330	TRUE	TRUE	0	0	1	1	none	0.000110452718212
S039	T330	TRUE	TRUE	0	0	1	1	none	0.0001191809602964
S040	T330	TRUE	TRUE	0	0	1	1	none	3.99267914504e-05
S042	T330	TRUE	TRUE	0	0	1	1	none	0.0001160810816024
S071	T330	TRUE	TRUE	0	0	1	1	none	2.38787715242e-05
S078	T330	TRUE	TRUE	0	0	1	1	none	0.000113542653164
S081	T330	TRUE	TRUE	0	0	1	1	none	0.0001156631234046
S085	T330	TRUE	TRUE	0	0	1	1	none	5.359689656e-05
S087	T330	TRUE	TRUE	0	0	1	1	none	7.35156297564e-05
S093	T330	TRUE	TRUE	0	0	1	1	none	3.74703142272e-05
S097	T330	TRUE	TRUE	0	0	1	1	none	0.0001161383839852
S102	T330	TRUE	TRUE	0	0	1	1	none	4.4183703712e-05
S106	T330	TRUE	TRUE	0	0	1	1	none	0.0001153654006667
S130	T330	TRUE	TRUE	0	0	1	1	none	7.19511766262e-05
T009	T330	FALSE	FALSE	0	0	1	1	none	0.0001193215712245
T010	T330	TRUE	TRUE	0	0	1	1	none	0.0001195720909844
T013	T330	FALSE	FALSE	0	0	1	1	none	0.0001190558270724
T014	T330	TRUE	TRUE	0	0	1	1	none	0.0001169665202734
T020	T330	TRUE	TRUE	0	0	1	1	none	0.0001128247949818
T021	T330	TRUE	TRUE	0	0	1	1	none	0.0001212151631575
T028	T330	TRUE	TRUE	0	0	1	1	none	0.0001243648685152
T035a	T330	TRUE	TRUE	0	0	1	1	none	7.39298506182e-05
T035b	T330	FALSE	FALSE	0	0	1	1	none	0.0001191522176998
T040	T330	TRUE	TRUE	0	0	1	1	none	0.0001177988398454
T056	T330	FALSE	FALSE	0	0	1	1	none	0.0001238892355925
T059	T330	TRUE	TRUE	0	0	1	1	none	4.65864021614e-05
T065	T330	TRUE	TRUE	0	0	1	1	none	0.0001129791095912
T069	T330	TRUE	TRUE	0	0	1	1	none	4.4709277339e-05
T073	T330	TRUE	TRUE	0	0	1	1	none	0.0001193873645187
T075	T330	TRUE	TRUE	0	0	1	1	none	0.0001198071052782
T077	T330	TRUE	TRUE	0	0	1	1	none	0.0001187739263665
T087	T330	TRUE	TRUE	0	0	1	1	none	0.0001194224038664
T095	T330	TRUE	TRUE	0	0	1	1	none	7.26255306804e-05
T099a	T330	TRUE	TRUE	0	0	1	1	none	7.20131508072e-05
T102	T330	FALSE	FALSE	0	0	1	1	none	7.65370612497e-05
T104	T330	FALSE	FALSE	0	0	1	1	none	0.000123451765309
T105	T330	TRUE	TRUE	0	0	1	1	none	0.0001129791095912
T107	T330	FALSE	FALSE	0	0	1	1	none	7.83773757063e-05
T126	T330	TRUE	TRUE	0	0	1	1	none	5.2229268302e-05
T156	T330	FALSE	FALSE	0	0	1	1	none	0.0001211917106676
[truncated: 1,161 more rows]
