# Supplementary material for: Improved characterisation of MRSA transmission using within-host bacterial sequence diversity
Source: eLife. 2019 Oct 8;8:e46402. doi: 10.7554/eLife.46402 (PMC6954020; doi:10.7554/eLife.46402)
Supplement: Figure 9—source data 1. [file elife-46402-fig9-data1.zip › Figure 9-source data 1/classifications/Classification_Posterior_ds_10percol_63.csv]

host.1	host.2	adjacent	contiguous	paths12	paths21	nodes1	nodes2	path.classification	min.distance.between.subgraphs
S002	S007	TRUE	TRUE	0	0	1	1	none	6.4717494875e-05
S002	S021	TRUE	TRUE	0	0	1	1	none	1.3273687139e-05
S007	S021	TRUE	TRUE	0	0	1	1	none	6.9044708938e-05
S002	S024	TRUE	TRUE	0	0	1	1	none	1.26223141009e-05
S007	S024	TRUE	TRUE	0	0	1	1	none	6.83933358999e-05
S021	S024	TRUE	TRUE	0	0	1	1	none	3.1849553729e-06
S002	S025	TRUE	TRUE	0	0	1	1	none	1.9566559749e-05
S007	S025	TRUE	TRUE	0	0	1	1	none	7.2052418926e-05
S021	S025	TRUE	TRUE	0	0	1	1	none	2.3893773812e-05
S024	S025	TRUE	TRUE	0	0	1	1	none	2.32424007739e-05
S002	S026	TRUE	TRUE	0	0	1	1	none	1.46264325585e-05
S007	S026	TRUE	TRUE	0	0	1	1	none	6.71122917355e-05
S021	S026	TRUE	TRUE	0	0	1	1	none	1.89536466215e-05
S024	S026	TRUE	TRUE	0	0	1	1	none	1.83022735834e-05
S025	S026	TRUE	TRUE	0	0	1	1	none	1.66645983935e-05
S002	S038	TRUE	TRUE	0	0	1	1	none	6.75468089406e-05
S007	S038	TRUE	TRUE	0	0	1	1	none	4.31866555976e-05
S021	S038	TRUE	TRUE	0	0	1	1	none	7.18740230036e-05
S024	S038	TRUE	TRUE	0	0	1	1	none	7.12226499655e-05
S025	S038	TRUE	TRUE	0	0	1	1	none	7.48817329916e-05
S026	S038	TRUE	TRUE	0	0	1	1	none	6.99416058011e-05
S002	S039	TRUE	TRUE	0	0	1	1	none	1.4723836726e-05
S007	S039	TRUE	TRUE	0	0	1	1	none	7.0494858525e-05
S021	S039	TRUE	TRUE	0	0	1	1	none	4.059543855e-06
S024	S039	TRUE	TRUE	0	0	1	1	none	4.6351049599e-06
S025	S039	TRUE	TRUE	0	0	1	1	none	2.5343923399e-05
S026	S039	TRUE	TRUE	0	0	1	1	none	2.04037962085e-05
S038	S039	TRUE	TRUE	0	0	1	1	none	7.33241725906e-05
S002	S040	TRUE	TRUE	0	0	1	1	none	0.0001021706379085
S007	S040	TRUE	TRUE	0	0	1	1	none	0.0001098889364055
S021	S040	TRUE	TRUE	0	0	1	1	none	0.0001064978519715
S024	S040	TRUE	TRUE	0	0	1	1	none	0.0001058464789334
S025	S040	TRUE	TRUE	0	0	1	1	none	0.0001095055619595
S026	S040	TRUE	TRUE	0	0	1	1	none	0.000104565434769
S038	S040	TRUE	TRUE	0	0	1	1	none	0.0001127182504711
S039	S040	TRUE	TRUE	0	0	1	1	none	0.0001079480015585
S002	S042	TRUE	TRUE	0	0	1	1	none	1.1968990005e-05
S007	S042	TRUE	TRUE	0	0	1	1	none	6.7740011804e-05
S021	S042	TRUE	TRUE	0	0	1	1	none	3.75856542e-06
S024	S042	TRUE	TRUE	0	0	1	1	none	3.1071923819e-06
S025	S042	TRUE	TRUE	0	0	1	1	none	2.2589076678e-05
S026	S042	TRUE	TRUE	0	0	1	1	none	1.76489494875e-05
S038	S042	TRUE	TRUE	0	0	1	1	none	7.05693258696e-05
S039	S042	TRUE	TRUE	0	0	1	1	none	5.208715007e-06
S040	S042	TRUE	TRUE	0	0	1	1	none	0.0001051931548375
S002	S071	TRUE	TRUE	0	0	1	1	none	8.96803117868e-05
S007	S071	TRUE	TRUE	0	0	1	1	none	9.73986102838e-05
S021	S071	TRUE	TRUE	0	0	1	1	none	9.40075258498e-05
S024	S071	TRUE	TRUE	0	0	1	1	none	9.33561528117e-05
S025	S071	TRUE	TRUE	0	0	1	1	none	9.70152358378e-05
S026	S071	TRUE	TRUE	0	0	1	1	none	9.20751086473e-05
S038	S071	TRUE	TRUE	0	0	1	1	none	0.0001002279243494
S039	S071	TRUE	TRUE	0	0	1	1	none	9.54576754368e-05
S040	S071	TRUE	TRUE	0	0	1	1	none	3.73908438873e-05
S042	S071	TRUE	TRUE	0	0	1	1	none	9.27028287158e-05
S002	S078	TRUE	TRUE	0	0	1	1	none	1.0412475933e-05
S007	S078	TRUE	TRUE	0	0	1	1	none	6.6183497732e-05
S021	S078	TRUE	TRUE	0	0	1	1	none	8.836045222e-06
S024	S078	TRUE	TRUE	0	0	1	1	none	8.1846721839e-06
S025	S078	TRUE	TRUE	0	0	1	1	none	2.1032562606e-05
S026	S078	TRUE	TRUE	0	0	1	1	none	1.60924354155e-05
S038	S078	TRUE	TRUE	0	0	1	1	none	6.90128117976e-05
S039	S078	TRUE	TRUE	0	0	1	1	none	1.0286194809e-05
S040	S078	TRUE	TRUE	0	0	1	1	none	0.0001036366407655
S042	S078	TRUE	TRUE	0	0	1	1	none	7.531348088e-06
S071	S078	TRUE	TRUE	0	0	1	1	none	9.11463146438e-05
S002	S081	TRUE	TRUE	0	0	1	1	none	1.32357811724e-05
S007	S081	TRUE	TRUE	0	0	1	1	none	6.90068029714e-05
S021	S081	TRUE	TRUE	0	0	1	1	none	3.7984224444e-06
S024	S081	TRUE	TRUE	0	0	1	1	none	1.8404012145e-06
S025	S081	TRUE	TRUE	0	0	1	1	none	2.38558678454e-05
S026	S081	TRUE	TRUE	0	0	1	1	none	1.89157406549e-05
S038	S081	TRUE	TRUE	0	0	1	1	none	7.1836117037e-05
S039	S081	TRUE	TRUE	0	0	1	1	none	5.2485720314e-06
S040	S081	TRUE	TRUE	0	0	1	1	none	0.0001064599460049
S042	S081	TRUE	TRUE	0	0	1	1	none	3.7206594534e-06
S071	S081	TRUE	TRUE	0	0	1	1	none	9.39696198832e-05
S078	S081	TRUE	TRUE	0	0	1	1	none	8.7981392554e-06
S002	S085	TRUE	TRUE	0	0	1	1	none	9.5305008344e-05
S007	S085	TRUE	TRUE	0	0	1	1	none	0.000103023306841
S021	S085	TRUE	TRUE	0	0	1	1	none	9.9632222407e-05
S024	S085	TRUE	TRUE	0	0	1	1	none	9.89808493689e-05
S025	S085	TRUE	TRUE	0	0	1	1	none	0.000102639932395
S026	S085	TRUE	TRUE	0	0	1	1	none	9.76998052045e-05
S038	S085	TRUE	TRUE	0	0	1	1	none	0.0001058526209066
S039	S085	TRUE	TRUE	0	0	1	1	none	0.000101082371994
S040	S085	TRUE	TRUE	0	0	1	1	none	5.79302781345e-05
S042	S085	TRUE	TRUE	0	0	1	1	none	9.8327525273e-05
S071	S085	TRUE	TRUE	0	0	1	1	none	4.54399520128e-05
S078	S085	TRUE	TRUE	0	0	1	1	none	9.6771011201e-05
S081	S085	TRUE	TRUE	0	0	1	1	none	9.95943164404e-05
S002	S087	TRUE	TRUE	0	0	1	1	none	0.000114952504636
S007	S087	TRUE	TRUE	0	0	1	1	none	0.000122670803133
S021	S087	TRUE	TRUE	0	0	1	1	none	0.000119279718699
S024	S087	TRUE	TRUE	0	0	1	1	none	0.0001186283456609
S025	S087	TRUE	TRUE	0	0	1	1	none	0.000122287428687
S026	S087	TRUE	TRUE	0	0	1	1	none	0.0001173473014965
S038	S087	TRUE	TRUE	0	0	1	1	none	0.0001255001171986
S039	S087	TRUE	TRUE	0	0	1	1	none	0.000120729868286
S040	S087	TRUE	TRUE	0	0	1	1	none	7.75777744265e-05
S042	S087	TRUE	TRUE	0	0	1	1	none	0.000117975021565
S071	S087	TRUE	TRUE	0	0	1	1	none	6.50874483048e-05
S078	S087	TRUE	TRUE	0	0	1	1	none	0.000116418507493
S081	S087	TRUE	TRUE	0	0	1	1	none	0.0001192418127324
S085	S087	TRUE	TRUE	0	0	1	1	none	3.4759855276e-05
S002	S093	TRUE	TRUE	0	0	1	1	none	8.70572237528e-05
S007	S093	TRUE	TRUE	0	0	1	1	none	9.47755222498e-05
S021	S093	TRUE	TRUE	0	0	1	1	none	9.13844378158e-05
S024	S093	TRUE	TRUE	0	0	1	1	none	9.07330647777e-05
S025	S093	TRUE	TRUE	0	0	1	1	none	9.43921478038e-05
S026	S093	TRUE	TRUE	0	0	1	1	none	8.94520206133e-05
S038	S093	TRUE	TRUE	0	0	1	1	none	9.76048363154e-05
S039	S093	TRUE	TRUE	0	0	1	1	none	9.28345874028e-05
S040	S093	TRUE	TRUE	0	0	1	1	none	4.96824935433e-05
S042	S093	TRUE	TRUE	0	0	1	1	none	9.00797406818e-05
S071	S093	TRUE	TRUE	0	0	1	1	none	3.71921674216e-05
S078	S093	TRUE	TRUE	0	0	1	1	none	8.85232266098e-05
S081	S093	TRUE	TRUE	0	0	1	1	none	9.13465318492e-05
S085	S093	TRUE	TRUE	0	0	1	1	none	9.7264871988e-06
S087	S093	TRUE	TRUE	0	0	1	1	none	2.93739834908e-05
S002	S097	TRUE	TRUE	0	0	1	1	none	1.68975564655e-05
S007	S097	TRUE	TRUE	0	0	1	1	none	6.93834156425e-05
S021	S097	TRUE	TRUE	0	0	1	1	none	2.12247705285e-05
S024	S097	TRUE	TRUE	0	0	1	1	none	2.05733974904e-05
S025	S097	TRUE	TRUE	0	0	1	1	none	3.8959374265e-06
S026	S097	TRUE	TRUE	0	0	1	1	none	1.399559511e-05
S038	S097	TRUE	TRUE	0	0	1	1	none	7.22127297081e-05
S039	S097	TRUE	TRUE	0	0	1	1	none	2.26749201155e-05
S040	S097	TRUE	TRUE	0	0	1	1	none	0.000106836558676
S042	S097	TRUE	TRUE	0	0	1	1	none	1.99200733945e-05
S071	S097	TRUE	TRUE	0	0	1	1	none	9.43462325543e-05
S078	S097	TRUE	TRUE	0	0	1	1	none	1.83635593225e-05
S081	S097	TRUE	TRUE	0	0	1	1	none	2.11868645619e-05
S085	S097	TRUE	TRUE	0	0	1	1	none	9.99709291115e-05
S087	S097	TRUE	TRUE	0	0	1	1	none	0.0001196184254035
S093	S097	TRUE	TRUE	0	0	1	1	none	9.17231445203e-05
S002	S102	TRUE	TRUE	0	0	1	1	none	0.000104443861611
S007	S102	TRUE	TRUE	0	0	1	1	none	0.000112162160108
S021	S102	TRUE	TRUE	0	0	1	1	none	0.000108771075674
S024	S102	TRUE	TRUE	0	0	1	1	none	0.0001081197026359
S025	S102	TRUE	TRUE	0	0	1	1	none	0.000111778785662
S026	S102	TRUE	TRUE	0	0	1	1	none	0.0001068386584715
S038	S102	TRUE	TRUE	0	0	1	1	none	0.0001149914741736
S039	S102	TRUE	TRUE	0	0	1	1	none	0.000110221225261
S040	S102	TRUE	TRUE	0	0	1	1	none	5.9540261315e-06
S042	S102	TRUE	TRUE	0	0	1	1	none	0.00010746637854
S071	S102	TRUE	TRUE	0	0	1	1	none	3.96640675898e-05
S078	S102	TRUE	TRUE	0	0	1	1	none	0.000105909864468
S081	S102	TRUE	TRUE	0	0	1	1	none	0.0001087331697074
S085	S102	TRUE	TRUE	0	0	1	1	none	6.0203501837e-05
S087	S102	TRUE	TRUE	0	0	1	1	none	7.9850998129e-05
S093	S102	TRUE	TRUE	0	0	1	1	none	5.19557172458e-05
S097	S102	TRUE	TRUE	0	0	1	1	none	0.0001091097823785
S002	S106	TRUE	TRUE	0	0	1	1	none	9.212639813e-06
S007	S106	TRUE	TRUE	0	0	1	1	none	6.7359738976e-05
S021	S106	TRUE	TRUE	0	0	1	1	none	1.591593124e-05
S024	S106	TRUE	TRUE	0	0	1	1	none	1.52645582019e-05
S025	S106	TRUE	TRUE	0	0	1	1	none	2.220880385e-05
S026	S106	TRUE	TRUE	0	0	1	1	none	1.72686766595e-05
S038	S106	TRUE	TRUE	0	0	1	1	none	7.01890530416e-05
S039	S106	TRUE	TRUE	0	0	1	1	none	1.7366080827e-05
S040	S106	TRUE	TRUE	0	0	1	1	none	0.0001048128820095
S042	S106	TRUE	TRUE	0	0	1	1	none	1.4611234106e-05
S071	S106	TRUE	TRUE	0	0	1	1	none	9.23225558878e-05
S078	S106	TRUE	TRUE	0	0	1	1	none	1.3054720034e-05
S081	S106	TRUE	TRUE	0	0	1	1	none	1.58780252734e-05
S085	S106	TRUE	TRUE	0	0	1	1	none	9.7947252445e-05
S087	S106	TRUE	TRUE	0	0	1	1	none	0.000117594748737
S093	S106	TRUE	TRUE	0	0	1	1	none	8.96994678538e-05
S097	S106	TRUE	TRUE	0	0	1	1	none	1.95398005665e-05
S102	S106	TRUE	TRUE	0	0	1	1	none	0.000107086105712
S002	S130	TRUE	TRUE	0	0	1	1	none	0.0001143579419035
S007	S130	TRUE	TRUE	0	0	1	1	none	0.0001220762404005
S021	S130	TRUE	TRUE	0	0	1	1	none	0.0001186851559665
S024	S130	TRUE	TRUE	0	0	1	1	none	0.0001180337829284
S025	S130	TRUE	TRUE	0	0	1	1	none	0.0001216928659545
S026	S130	TRUE	TRUE	0	0	1	1	none	0.000116752738764
S038	S130	TRUE	TRUE	0	0	1	1	none	0.0001249055544661
S039	S130	TRUE	TRUE	0	0	1	1	none	0.0001201353055535
S040	S130	TRUE	TRUE	0	0	1	1	none	7.6983211694e-05
S042	S130	TRUE	TRUE	0	0	1	1	none	0.0001173804588325
S071	S130	TRUE	TRUE	0	0	1	1	none	6.44928855723e-05
S078	S130	TRUE	TRUE	0	0	1	1	none	0.0001158239447605
S081	S130	TRUE	TRUE	0	0	1	1	none	0.0001186472499999
S085	S130	TRUE	TRUE	0	0	1	1	none	3.41652925435e-05
S087	S130	TRUE	TRUE	0	0	1	1	none	3.1665321325e-06
S093	S130	TRUE	TRUE	0	0	1	1	none	2.87794207583e-05
S097	S130	TRUE	TRUE	0	0	1	1	none	0.000119023862671
S102	S130	TRUE	TRUE	0	0	1	1	none	7.92564353965e-05
S106	S130	TRUE	TRUE	0	0	1	1	none	0.0001170001860045
S002	T009	FALSE	FALSE	0	0	1	1	none	2.52631735045e-05
S007	T009	FALSE	FALSE	0	0	1	1	none	7.77490326815e-05
S021	T009	FALSE	FALSE	0	0	1	1	none	2.95903875675e-05
S024	T009	FALSE	FALSE	0	0	1	1	none	2.89390145294e-05
S025	T009	FALSE	FALSE	0	0	1	1	none	2.73013393395e-05
S026	T009	FALSE	FALSE	0	0	1	1	none	1.4437302111e-05
S038	T009	FALSE	FALSE	0	0	1	1	none	8.05783467471e-05
S039	T009	FALSE	FALSE	0	0	1	1	none	3.10405371545e-05
S040	T009	FALSE	FALSE	0	0	1	1	none	0.000115202175715
S042	T009	FALSE	FALSE	0	0	1	1	none	2.82856904335e-05
S071	T009	FALSE	FALSE	0	0	1	1	none	0.0001027118495933
S078	T009	FALSE	FALSE	0	0	1	1	none	2.67291763615e-05
S081	T009	FALSE	FALSE	0	0	1	1	none	2.95524816009e-05
S085	T009	FALSE	FALSE	0	0	1	1	none	0.0001083365461505
S087	T009	FALSE	FALSE	0	0	1	1	none	0.0001279840424425
S093	T009	FALSE	FALSE	0	0	1	1	none	0.0001000887615593
S097	T009	FALSE	FALSE	0	0	1	1	none	2.4632336056e-05
S102	T009	FALSE	FALSE	0	0	1	1	none	0.0001174753994175
S106	T009	FALSE	FALSE	0	0	1	1	none	2.79054176055e-05
S130	T009	FALSE	FALSE	0	0	1	1	none	0.00012738947971
S002	T010	FALSE	FALSE	0	0	1	1	none	2.4961748726e-05
S007	T010	FALSE	FALSE	0	0	1	1	none	7.7447607903e-05
S021	T010	FALSE	FALSE	0	0	1	1	none	2.9288962789e-05
S024	T010	FALSE	FALSE	0	0	1	1	none	2.86375897509e-05
S025	T010	FALSE	FALSE	0	0	1	1	none	2.6999914561e-05
S026	T010	FALSE	FALSE	0	0	1	1	none	1.41358773325e-05
S038	T010	FALSE	FALSE	0	0	1	1	none	8.02769219686e-05
S039	T010	FALSE	FALSE	0	0	1	1	none	3.0739112376e-05
S040	T010	FALSE	FALSE	0	0	1	1	none	0.0001149007509365
S042	T010	FALSE	FALSE	0	0	1	1	none	2.7984265655e-05
S071	T010	FALSE	FALSE	0	0	1	1	none	0.0001024104248148
S078	T010	FALSE	FALSE	0	0	1	1	none	2.6427751583e-05
S081	T010	FALSE	FALSE	0	0	1	1	none	2.92510568224e-05
S085	T010	FALSE	FALSE	0	0	1	1	none	0.000108035121372
S087	T010	FALSE	FALSE	0	0	1	1	none	0.000127682617664
S093	T010	FALSE	FALSE	0	0	1	1	none	9.97873367808e-05
S097	T010	FALSE	FALSE	0	0	1	1	none	2.43309112775e-05
S102	T010	FALSE	FALSE	0	0	1	1	none	0.000117173974639
S106	T010	FALSE	FALSE	0	0	1	1	none	2.7603992827e-05
S130	T010	FALSE	FALSE	0	0	1	1	none	0.0001270880549315
T009	T010	FALSE	FALSE	0	0	1	1	none	3.9822272075e-06
S002	T013	FALSE	FALSE	0	0	1	1	none	7.56952966299999e-05
S007	T013	FALSE	FALSE	0	0	1	1	none	5.1335143287e-05
S021	T013	FALSE	FALSE	0	0	1	1	none	8.0022510693e-05
S024	T013	FALSE	FALSE	0	0	1	1	none	7.93711376549e-05
S025	T013	FALSE	FALSE	0	0	1	1	none	8.30302206809999e-05
S026	T013	FALSE	FALSE	0	0	1	1	none	7.80900934904999e-05
S038	T013	FALSE	FALSE	0	0	1	1	none	1.12669305296e-05
S039	T013	FALSE	FALSE	0	0	1	1	none	8.147266028e-05
S040	T013	FALSE	FALSE	0	0	1	1	none	0.0001208667381605
S042	T013	FALSE	FALSE	0	0	1	1	none	7.8717813559e-05
S071	T013	FALSE	FALSE	0	0	1	1	none	0.0001083764120388
S078	T013	FALSE	FALSE	0	0	1	1	none	7.7161299487e-05
S081	T013	FALSE	FALSE	0	0	1	1	none	7.99846047264e-05
S085	T013	FALSE	FALSE	0	0	1	1	none	0.000114001108596
S087	T013	FALSE	FALSE	0	0	1	1	none	0.000133648604888
S093	T013	FALSE	FALSE	0	0	1	1	none	0.0001057533240048
S097	T013	FALSE	FALSE	0	0	1	1	none	8.03612173975e-05
S102	T013	FALSE	FALSE	0	0	1	1	none	0.000123139961863
S106	T013	FALSE	FALSE	0	0	1	1	none	7.8337540731e-05
S130	T013	FALSE	FALSE	0	0	1	1	none	0.0001330540421555
T009	T013	FALSE	FALSE	0	0	1	1	none	8.87268344364999e-05
T010	T013	FALSE	FALSE	0	0	1	1	none	8.8425409658e-05
S002	T014	TRUE	TRUE	0	0	1	1	none	1.2303419509e-05
S007	T014	TRUE	TRUE	0	0	1	1	none	6.8074441308e-05
S021	T014	TRUE	TRUE	0	0	1	1	none	4.092994924e-06
S024	T014	TRUE	TRUE	0	0	1	1	none	3.4416218859e-06
S025	T014	TRUE	TRUE	0	0	1	1	none	2.2923506182e-05
S026	T014	TRUE	TRUE	0	0	1	1	none	1.79833789915e-05
S038	T014	TRUE	TRUE	0	0	1	1	none	7.09037553736e-05
S039	T014	TRUE	TRUE	0	0	1	1	none	5.543144511e-06
S040	T014	TRUE	TRUE	0	0	1	1	none	0.0001055275843415
S042	T014	TRUE	TRUE	0	0	1	1	none	1.561363647e-06
S071	T014	TRUE	TRUE	0	0	1	1	none	9.30372582198e-05
S078	T014	TRUE	TRUE	0	0	1	1	none	7.865777592e-06
S081	T014	TRUE	TRUE	0	0	1	1	none	4.0550889574e-06
S085	T014	TRUE	TRUE	0	0	1	1	none	9.8661954777e-05
S087	T014	TRUE	TRUE	0	0	1	1	none	0.000118309451069
S093	T014	TRUE	TRUE	0	0	1	1	none	9.04141701858e-05
S097	T014	TRUE	TRUE	0	0	1	1	none	2.02545028985e-05
S102	T014	TRUE	TRUE	0	0	1	1	none	0.000107800808044
S106	T014	TRUE	TRUE	0	0	1	1	none	1.494566361e-05
S130	T014	TRUE	TRUE	0	0	1	1	none	0.0001177148883365
T009	T014	FALSE	FALSE	0	0	1	1	none	2.86201199375e-05
T010	T014	FALSE	FALSE	0	0	1	1	none	2.8318695159e-05
T013	T014	FALSE	FALSE	0	0	1	1	none	7.9052243063e-05
S002	T020	TRUE	TRUE	0	0	1	1	none	7.20883410411e-05
S007	T020	TRUE	TRUE	0	0	1	1	none	4.77281876981e-05
S021	T020	TRUE	TRUE	0	0	1	1	none	7.64155551041e-05
S024	T020	TRUE	TRUE	0	0	1	1	none	7.5764182066e-05
S025	T020	TRUE	TRUE	0	0	1	1	none	7.94232650921e-05
S026	T020	TRUE	TRUE	0	0	1	1	none	7.44831379016e-05
S038	T020	TRUE	TRUE	0	0	1	1	none	5.7684662435e-06
S039	T020	TRUE	TRUE	0	0	1	1	none	7.78657046911e-05
S040	T020	TRUE	TRUE	0	0	1	1	none	0.0001172597825716
S042	T020	TRUE	TRUE	0	0	1	1	none	7.51108579701e-05
S071	T020	TRUE	TRUE	0	0	1	1	none	0.0001047694564499
S078	T020	TRUE	TRUE	0	0	1	1	none	7.35543438981e-05
S081	T020	TRUE	TRUE	0	0	1	1	none	7.63776491375e-05
S085	T020	TRUE	TRUE	0	0	1	1	none	0.0001103941530071
S087	T020	TRUE	TRUE	0	0	1	1	none	0.0001300416492991
S093	T020	TRUE	TRUE	0	0	1	1	none	0.0001021463684159
S097	T020	TRUE	TRUE	0	0	1	1	none	7.67542618086e-05
S102	T020	TRUE	TRUE	0	0	1	1	none	0.0001195330062741
S106	T020	TRUE	TRUE	0	0	1	1	none	7.47305851421e-05
S130	T020	TRUE	TRUE	0	0	1	1	none	0.0001294470865666
T009	T020	FALSE	FALSE	0	0	1	1	none	8.51198788476e-05
T010	T020	FALSE	FALSE	0	0	1	1	none	8.48184540691e-05
T013	T020	FALSE	FALSE	0	0	1	1	none	1.58084626301e-05
T014	T020	TRUE	TRUE	0	0	1	1	none	7.54452874741e-05
S002	T021	FALSE	FALSE	0	0	1	1	none	2.77874809288e-05
S007	T021	FALSE	FALSE	0	0	1	1	none	8.02733401058e-05
S021	T021	FALSE	FALSE	0	0	1	1	none	3.21146949918e-05
S024	T021	FALSE	FALSE	0	0	1	1	none	3.14633219537e-05
S025	T021	FALSE	FALSE	0	0	1	1	none	2.98256467638e-05
S026	T021	FALSE	FALSE	0	0	1	1	none	1.69616095353e-05
S038	T021	FALSE	FALSE	0	0	1	1	none	8.31026541714e-05
S039	T021	FALSE	FALSE	0	0	1	1	none	3.35648445788e-05
S040	T021	FALSE	FALSE	0	0	1	1	none	0.0001177264831393
S042	T021	FALSE	FALSE	0	0	1	1	none	3.08099978578e-05
S071	T021	FALSE	FALSE	0	0	1	1	none	0.0001052361570176
S078	T021	FALSE	FALSE	0	0	1	1	none	2.92534837858e-05
S081	T021	FALSE	FALSE	0	0	1	1	none	3.20767890252e-05
S085	T021	FALSE	FALSE	0	0	1	1	none	0.0001108608535748
S087	T021	FALSE	FALSE	0	0	1	1	none	0.0001305083498668
S093	T021	FALSE	FALSE	0	0	1	1	none	0.0001026130689836
S097	T021	FALSE	FALSE	0	0	1	1	none	2.71566434803e-05
S102	T021	FALSE	FALSE	0	0	1	1	none	0.0001199997068418
S106	T021	FALSE	FALSE	0	0	1	1	none	3.04297250298e-05
S130	T021	FALSE	FALSE	0	0	1	1	none	0.0001299137871343
T009	T021	FALSE	FALSE	0	0	1	1	none	6.8079594103e-06
T010	T021	TRUE	TRUE	0	0	1	1	none	4.0526663458e-06
T013	T021	FALSE	FALSE	0	0	1	1	none	9.12511418608e-05
T014	T021	FALSE	FALSE	0	0	1	1	none	3.11444273618e-05
T020	T021	FALSE	FALSE	0	0	1	1	none	8.76441862719e-05
S002	T028	TRUE	TRUE	0	0	1	1	none	6.60926993065e-05
S007	T028	TRUE	TRUE	0	0	1	1	none	3.17685377915e-05
S021	T028	TRUE	TRUE	0	0	1	1	none	7.04199133695e-05
S024	T028	TRUE	TRUE	0	0	1	1	none	6.97685403314e-05
S025	T028	TRUE	TRUE	0	0	1	1	none	7.34276233575e-05
S026	T028	TRUE	TRUE	0	0	1	1	none	6.8487496167e-05
S038	T028	TRUE	TRUE	0	0	1	1	none	4.45618600291e-05
S039	T028	TRUE	TRUE	0	0	1	1	none	7.18700629565e-05
S040	T028	TRUE	TRUE	0	0	1	1	none	0.000111264140837
S042	T028	TRUE	TRUE	0	0	1	1	none	6.91152162355e-05
S071	T028	TRUE	TRUE	0	0	1	1	none	9.87738147153e-05
S078	T028	TRUE	TRUE	0	0	1	1	none	6.75587021635e-05
S081	T028	TRUE	TRUE	0	0	1	1	none	7.03820074029e-05
S085	T028	TRUE	TRUE	0	0	1	1	none	0.0001043985112725
S087	T028	TRUE	TRUE	0	0	1	1	none	0.0001240460075645
S093	T028	TRUE	TRUE	0	0	1	1	none	9.61507266813e-05
S097	T028	TRUE	TRUE	0	0	1	1	none	7.0758620074e-05
S102	T028	TRUE	TRUE	0	0	1	1	none	0.0001135373645395
S106	T028	TRUE	TRUE	0	0	1	1	none	6.87349434075e-05
S130	T028	TRUE	TRUE	0	0	1	1	none	0.000123451444832
T009	T028	FALSE	FALSE	0	0	1	1	none	7.9124237113e-05
T010	T028	FALSE	FALSE	0	0	1	1	none	7.88228123345e-05
T013	T028	FALSE	FALSE	0	0	1	1	none	5.27103477185e-05
T014	T028	TRUE	TRUE	0	0	1	1	none	6.94496457395e-05
T020	T028	TRUE	TRUE	0	0	1	1	none	4.91033921296e-05
T021	T028	FALSE	FALSE	0	0	1	1	none	8.16485445373e-05
S002	T035a	TRUE	TRUE	0	0	1	1	none	0.0001185125781825
S007	T035a	TRUE	TRUE	0	0	1	1	none	0.0001262308766795
S021	T035a	TRUE	TRUE	0	0	1	1	none	0.0001228397922455
S024	T035a	TRUE	TRUE	0	0	1	1	none	0.0001221884192074
S025	T035a	TRUE	TRUE	0	0	1	1	none	0.0001258475022335
S026	T035a	TRUE	TRUE	0	0	1	1	none	0.000120907375043
S038	T035a	TRUE	TRUE	0	0	1	1	none	0.0001290601907451
S039	T035a	TRUE	TRUE	0	0	1	1	none	0.0001242899418325
S040	T035a	TRUE	TRUE	0	0	1	1	none	8.1137847973e-05
S042	T035a	TRUE	TRUE	0	0	1	1	none	0.0001215350951115
S071	T035a	TRUE	TRUE	0	0	1	1	none	6.86475218513e-05
S078	T035a	TRUE	TRUE	0	0	1	1	none	0.0001199785810395
S081	T035a	TRUE	TRUE	0	0	1	1	none	0.0001228018862789
S085	T035a	TRUE	TRUE	0	0	1	1	none	3.83199288225e-05
S087	T035a	TRUE	TRUE	0	0	1	1	none	8.5481025545e-06
S093	T035a	TRUE	TRUE	0	0	1	1	none	3.29340570373e-05
S097	T035a	TRUE	TRUE	0	0	1	1	none	0.00012317849895
S102	T035a	TRUE	TRUE	0	0	1	1	none	8.34110716755e-05
S106	T035a	TRUE	TRUE	0	0	1	1	none	0.0001211548222835
S130	T035a	TRUE	TRUE	0	0	1	1	none	7.953539822e-06
T009	T035a	FALSE	FALSE	0	0	1	1	none	0.000131544115989
T010	T035a	FALSE	FALSE	0	0	1	1	none	0.0001312426912105
T013	T035a	FALSE	FALSE	0	0	1	1	none	0.0001372086784345
T014	T035a	TRUE	TRUE	0	0	1	1	none	0.0001218695246155
T020	T035a	TRUE	TRUE	0	0	1	1	none	0.0001336017228456
T021	T035a	FALSE	FALSE	0	0	1	1	none	0.0001340684234133
T028	T035a	TRUE	TRUE	0	0	1	1	none	0.000127606081111
S002	T035b	FALSE	FALSE	0	0	1	1	none	2.6188682869e-05
S007	T035b	FALSE	FALSE	0	0	1	1	none	7.8674542046e-05
S021	T035b	FALSE	FALSE	0	0	1	1	none	3.0515896932e-05
S024	T035b	FALSE	FALSE	0	0	1	1	none	2.98645238939e-05
S025	T035b	FALSE	FALSE	0	0	1	1	none	2.8226848704e-05
S026	T035b	FALSE	FALSE	0	0	1	1	none	1.53628114755e-05
S038	T035b	FALSE	FALSE	0	0	1	1	none	8.15038561116e-05
S039	T035b	FALSE	FALSE	0	0	1	1	none	3.1966046519e-05
S040	T035b	FALSE	FALSE	0	0	1	1	none	0.0001161276850795
S042	T035b	FALSE	FALSE	0	0	1	1	none	2.9211199798e-05
S071	T035b	FALSE	FALSE	0	0	1	1	none	0.0001036373589578
S078	T035b	FALSE	FALSE	0	0	1	1	none	2.7654685726e-05
S081	T035b	FALSE	FALSE	0	0	1	1	none	3.04779909654e-05
S085	T035b	FALSE	FALSE	0	0	1	1	none	0.000109262055515
S087	T035b	FALSE	FALSE	0	0	1	1	none	0.000128909551807
S093	T035b	FALSE	FALSE	0	0	1	1	none	0.0001010142709238
S097	T035b	FALSE	FALSE	0	0	1	1	none	2.55578454205e-05
S102	T035b	FALSE	FALSE	0	0	1	1	none	0.000118400908782
S106	T035b	FALSE	FALSE	0	0	1	1	none	2.883092697e-05
S130	T035b	FALSE	FALSE	0	0	1	1	none	0.0001283149890745
T009	T035b	FALSE	FALSE	0	0	1	1	none	5.2091613505e-06
T010	T035b	TRUE	TRUE	0	0	1	1	none	2.453868286e-06
T013	T035b	FALSE	FALSE	0	0	1	1	none	8.9652343801e-05
T014	T035b	FALSE	FALSE	0	0	1	1	none	2.9545629302e-05
T020	T035b	FALSE	FALSE	0	0	1	1	none	8.60453882121e-05
T021	T035b	TRUE	TRUE	0	0	1	1	none	2.8257322028e-06
T028	T035b	FALSE	FALSE	0	0	1	1	none	8.00497464775e-05
T035a	T035b	FALSE	FALSE	0	0	1	1	none	0.0001324696253535
S002	T040	TRUE	TRUE	0	0	1	1	none	1.65527182059e-05
S007	T040	TRUE	TRUE	0	0	1	1	none	7.23237400049e-05
S021	T040	TRUE	TRUE	0	0	1	1	none	7.1153594779e-06
S024	T040	TRUE	TRUE	0	0	1	1	none	5.157338248e-06
S025	T040	TRUE	TRUE	0	0	1	1	none	2.71728048789e-05
S026	T040	TRUE	TRUE	0	0	1	1	none	2.22326776884e-05
S038	T040	TRUE	TRUE	0	0	1	1	none	7.51530540705e-05
S039	T040	TRUE	TRUE	0	0	1	1	none	8.5655090649e-06
S040	T040	TRUE	TRUE	0	0	1	1	none	0.0001097768830384
S042	T040	TRUE	TRUE	0	0	1	1	none	7.0375964869e-06
S071	T040	TRUE	TRUE	0	0	1	1	none	9.72865569167e-05
S078	T040	TRUE	TRUE	0	0	1	1	none	1.21150762889e-05
S081	T040	TRUE	TRUE	0	0	1	1	none	4.5438711765e-06
S085	T040	TRUE	TRUE	0	0	1	1	none	0.0001029112534739
S087	T040	TRUE	TRUE	0	0	1	1	none	0.0001225587497659
S093	T040	TRUE	TRUE	0	0	1	1	none	9.46634688827e-05
S097	T040	TRUE	TRUE	0	0	1	1	none	2.45038015954e-05
S102	T040	TRUE	TRUE	0	0	1	1	none	0.0001120501067409
S106	T040	TRUE	TRUE	0	0	1	1	none	1.91949623069e-05
S130	T040	TRUE	TRUE	0	0	1	1	none	0.0001219641870334
T009	T040	FALSE	FALSE	0	0	1	1	none	3.28694186344e-05
T010	T040	FALSE	FALSE	0	0	1	1	none	3.25679938559e-05
T013	T040	FALSE	FALSE	0	0	1	1	none	8.33015417599e-05
T014	T040	TRUE	TRUE	0	0	1	1	none	7.3720259909e-06
T020	T040	TRUE	TRUE	0	0	1	1	none	7.9694586171e-05
T021	T040	FALSE	FALSE	0	0	1	1	none	3.53937260587e-05
T028	T040	TRUE	TRUE	0	0	1	1	none	7.36989444364e-05
T035a	T040	TRUE	TRUE	0	0	1	1	none	0.0001261188233124
T035b	T040	FALSE	FALSE	0	0	1	1	none	3.37949279989e-05
S002	T056	FALSE	FALSE	0	0	1	1	none	3.22332565683e-05
S007	T056	FALSE	FALSE	0	0	1	1	none	8.47191157453e-05
S021	T056	FALSE	FALSE	0	0	1	1	none	3.65604706313e-05
S024	T056	FALSE	FALSE	0	0	1	1	none	3.59090975932e-05
S025	T056	FALSE	FALSE	0	0	1	1	none	3.42714224033e-05
S026	T056	FALSE	FALSE	0	0	1	1	none	2.14073851748e-05
S038	T056	FALSE	FALSE	0	0	1	1	none	8.75484298109e-05
S039	T056	FALSE	FALSE	0	0	1	1	none	3.80106202183e-05
S040	T056	FALSE	FALSE	0	0	1	1	none	0.0001221722587788
S042	T056	FALSE	FALSE	0	0	1	1	none	3.52557734973e-05
S071	T056	FALSE	FALSE	0	0	1	1	none	0.0001096819326571
S078	T056	FALSE	FALSE	0	0	1	1	none	3.36992594253e-05
S081	T056	FALSE	FALSE	0	0	1	1	none	3.65225646647e-05
S085	T056	FALSE	FALSE	0	0	1	1	none	0.0001153066292143
S087	T056	FALSE	FALSE	0	0	1	1	none	0.0001349541255063
S093	T056	FALSE	FALSE	0	0	1	1	none	0.0001070588446231
S097	T056	FALSE	FALSE	0	0	1	1	none	3.16024191198e-05
S102	T056	FALSE	FALSE	0	0	1	1	none	0.0001244454824813
S106	T056	FALSE	FALSE	0	0	1	1	none	3.48755006693e-05
S130	T056	FALSE	FALSE	0	0	1	1	none	0.0001343595627738
T009	T056	TRUE	TRUE	1	0	1	1	anc	8.354123488e-07
T010	T056	FALSE	FALSE	0	0	1	1	none	1.09523102713e-05
T013	T056	FALSE	FALSE	0	0	1	1	none	9.56969175003e-05
T014	T056	FALSE	FALSE	0	0	1	1	none	3.55902030013e-05
T020	T056	FALSE	FALSE	0	0	1	1	none	9.20899619114e-05
T021	T056	FALSE	FALSE	0	0	1	1	none	1.37780424741e-05
T028	T056	FALSE	FALSE	0	0	1	1	none	8.60943201768e-05
T035a	T056	FALSE	FALSE	0	0	1	1	none	0.0001385141990528
T035b	T056	FALSE	FALSE	0	0	1	1	none	1.21792444143e-05
T040	T056	FALSE	FALSE	0	0	1	1	none	3.98395016982e-05
S002	T059	TRUE	TRUE	0	0	1	1	none	0.000106830308862
S007	T059	TRUE	TRUE	0	0	1	1	none	0.000114548607359
S021	T059	TRUE	TRUE	0	0	1	1	none	0.000111157522925
S024	T059	TRUE	TRUE	0	0	1	1	none	0.0001105061498869
S025	T059	TRUE	TRUE	0	0	1	1	none	0.000114165232913
S026	T059	TRUE	TRUE	0	0	1	1	none	0.0001092251057225
S038	T059	TRUE	TRUE	0	0	1	1	none	0.0001173779214246
S039	T059	TRUE	TRUE	0	0	1	1	none	0.000112607672512
S040	T059	TRUE	TRUE	0	0	1	1	none	5.8866050965e-06
S042	T059	TRUE	TRUE	0	0	1	1	none	0.000109852825791
S071	T059	TRUE	TRUE	0	0	1	1	none	4.20505148408e-05
S078	T059	TRUE	TRUE	0	0	1	1	none	0.000108296311719
S081	T059	TRUE	TRUE	0	0	1	1	none	0.0001111196169584
S085	T059	TRUE	TRUE	0	0	1	1	none	6.2589949088e-05
S087	T059	TRUE	TRUE	0	0	1	1	none	8.223744538e-05
S093	T059	TRUE	TRUE	0	0	1	1	none	5.43421644968e-05
S097	T059	TRUE	TRUE	0	0	1	1	none	0.0001114962296295
S102	T059	TRUE	TRUE	0	0	1	1	none	1.0613697085e-05
S106	T059	TRUE	TRUE	0	0	1	1	none	0.000109472552963
S130	T059	TRUE	TRUE	0	0	1	1	none	8.16428826475e-05
T009	T059	FALSE	FALSE	0	0	1	1	none	0.0001198618466685
T010	T059	FALSE	FALSE	0	0	1	1	none	0.00011956042189
T013	T059	FALSE	FALSE	0	0	1	1	none	0.000125526409114
T014	T059	TRUE	TRUE	0	0	1	1	none	0.000110187255295
T020	T059	TRUE	TRUE	0	0	1	1	none	0.0001219194535251
T021	T059	FALSE	FALSE	0	0	1	1	none	0.0001223861540928
T028	T059	TRUE	TRUE	0	0	1	1	none	0.0001159238117905
T035a	T059	TRUE	TRUE	0	0	1	1	none	8.57975189265e-05
T035b	T059	FALSE	FALSE	0	0	1	1	none	0.000120787356033
T040	T059	TRUE	TRUE	0	0	1	1	none	0.0001144365539919
T056	T059	FALSE	FALSE	0	0	1	1	none	0.0001268319297323
S002	T065	TRUE	TRUE	0	0	1	1	none	6.8894779231e-05
S007	T065	TRUE	TRUE	0	0	1	1	none	4.4534625888e-05
S021	T065	TRUE	TRUE	0	0	1	1	none	7.3221993294e-05
S024	T065	TRUE	TRUE	0	0	1	1	none	7.25706202559e-05
S025	T065	TRUE	TRUE	0	0	1	1	none	7.6229703282e-05
S026	T065	TRUE	TRUE	0	0	1	1	none	7.12895760915e-05
S038	T065	TRUE	TRUE	0	0	1	1	none	4.4664131306e-06
S039	T065	TRUE	TRUE	0	0	1	1	none	7.4672142881e-05
S040	T065	TRUE	TRUE	0	0	1	1	none	0.0001140662207615
S042	T065	TRUE	TRUE	0	0	1	1	none	7.191729616e-05
S071	T065	TRUE	TRUE	0	0	1	1	none	0.0001015758946398
S078	T065	TRUE	TRUE	0	0	1	1	none	7.0360782088e-05
S081	T065	TRUE	TRUE	0	0	1	1	none	7.31840873274e-05
S085	T065	TRUE	TRUE	0	0	1	1	none	0.000107200591197
S087	T065	TRUE	TRUE	0	0	1	1	none	0.000126848087489
S093	T065	TRUE	TRUE	0	0	1	1	none	9.89528066058e-05
S097	T065	TRUE	TRUE	0	0	1	1	none	7.35606999985e-05
S102	T065	TRUE	TRUE	0	0	1	1	none	0.000116339444464
S106	T065	TRUE	TRUE	0	0	1	1	none	7.1537023332e-05
S130	T065	TRUE	TRUE	0	0	1	1	none	0.0001262535247565
T009	T065	FALSE	FALSE	0	0	1	1	none	8.19263170375e-05
T010	T065	FALSE	FALSE	0	0	1	1	none	8.1624892259e-05
T013	T065	FALSE	FALSE	0	0	1	1	none	1.0161032534e-05
T014	T065	TRUE	TRUE	0	0	1	1	none	7.2251725664e-05
T020	T065	TRUE	TRUE	0	0	1	1	none	9.0079452311e-06
T021	T065	FALSE	FALSE	0	0	1	1	none	8.44506244618e-05
T028	T065	TRUE	TRUE	0	0	1	1	none	4.59098303195e-05
T035a	T065	TRUE	TRUE	0	0	1	1	none	0.0001304081610355
T035b	T065	FALSE	FALSE	0	0	1	1	none	8.2851826402e-05
T040	T065	TRUE	TRUE	0	0	1	1	none	7.65010243609e-05
T056	T065	FALSE	FALSE	0	0	1	1	none	8.88964001013e-05
T059	T065	TRUE	TRUE	0	0	1	1	none	0.000118725891715
S002	T069	TRUE	TRUE	0	0	1	1	none	0.000105964867086
S007	T069	TRUE	TRUE	0	0	1	1	none	0.000113683165583
S021	T069	TRUE	TRUE	0	0	1	1	none	0.000110292081149
S024	T069	TRUE	TRUE	0	0	1	1	none	0.0001096407081109
S025	T069	TRUE	TRUE	0	0	1	1	none	0.000113299791137
S026	T069	TRUE	TRUE	0	0	1	1	none	0.0001083596639465
S038	T069	TRUE	TRUE	0	0	1	1	none	0.0001165124796486
S039	T069	TRUE	TRUE	0	0	1	1	none	0.000111742230736
S040	T069	TRUE	TRUE	0	0	1	1	none	5.36753991865e-05
S042	T069	TRUE	TRUE	0	0	1	1	none	0.000108987384015
S071	T069	TRUE	TRUE	0	0	1	1	none	1.91828003608e-05
S078	T069	TRUE	TRUE	0	0	1	1	none	0.000107430869943
S081	T069	TRUE	TRUE	0	0	1	1	none	0.0001102541751824
S085	T069	TRUE	TRUE	0	0	1	1	none	6.1724507312e-05
S087	T069	TRUE	TRUE	0	0	1	1	none	8.1372003604e-05
S093	T069	TRUE	TRUE	0	0	1	1	none	5.34767227208e-05
S097	T069	TRUE	TRUE	0	0	1	1	none	0.0001106307878535
S102	T069	TRUE	TRUE	0	0	1	1	none	5.5948622889e-05
S106	T069	TRUE	TRUE	0	0	1	1	none	0.000108607111187
S130	T069	TRUE	TRUE	0	0	1	1	none	8.07774408715e-05
T009	T069	FALSE	FALSE	0	0	1	1	none	0.0001189964048925
T010	T069	FALSE	FALSE	0	0	1	1	none	0.000118694980114
T013	T069	FALSE	FALSE	0	0	1	1	none	0.000124660967338
T014	T069	TRUE	TRUE	0	0	1	1	none	0.000109321813519
T020	T069	TRUE	TRUE	0	0	1	1	none	0.0001210540117491
T021	T069	FALSE	FALSE	0	0	1	1	none	0.0001215207123168
T028	T069	TRUE	TRUE	0	0	1	1	none	0.0001150583700145
T035a	T069	TRUE	TRUE	0	0	1	1	none	8.49320771505e-05
T035b	T069	FALSE	FALSE	0	0	1	1	none	0.000119921914257
T040	T069	TRUE	TRUE	0	0	1	1	none	0.0001135711122159
T056	T069	FALSE	FALSE	0	0	1	1	none	0.0001259664879563
T059	T069	TRUE	TRUE	0	0	1	1	none	5.833507014e-05
T065	T069	TRUE	TRUE	0	0	1	1	none	0.000117860449939
S002	T073	FALSE	FALSE	0	0	1	1	none	2.77874809288e-05
S007	T073	FALSE	FALSE	0	0	1	1	none	8.02733401058e-05
S021	T073	FALSE	FALSE	0	0	1	1	none	3.21146949918e-05
S024	T073	FALSE	FALSE	0	0	1	1	none	3.14633219537e-05
S025	T073	FALSE	FALSE	0	0	1	1	none	2.98256467638e-05
S026	T073	FALSE	FALSE	0	0	1	1	none	1.69616095353e-05
S038	T073	FALSE	FALSE	0	0	1	1	none	8.31026541714e-05
S039	T073	FALSE	FALSE	0	0	1	1	none	3.35648445788e-05
S040	T073	FALSE	FALSE	0	0	1	1	none	0.0001177264831393
S042	T073	FALSE	FALSE	0	0	1	1	none	3.08099978578e-05
S071	T073	FALSE	FALSE	0	0	1	1	none	0.0001052361570176
S078	T073	FALSE	FALSE	0	0	1	1	none	2.92534837858e-05
S081	T073	FALSE	FALSE	0	0	1	1	none	3.20767890252e-05
S085	T073	FALSE	FALSE	0	0	1	1	none	0.0001108608535748
S087	T073	FALSE	FALSE	0	0	1	1	none	0.0001305083498668
S093	T073	FALSE	FALSE	0	0	1	1	none	0.0001026130689836
S097	T073	FALSE	FALSE	0	0	1	1	none	2.71566434803e-05
S102	T073	FALSE	FALSE	0	0	1	1	none	0.0001199997068418
S106	T073	FALSE	FALSE	0	0	1	1	none	3.04297250298e-05
S130	T073	FALSE	FALSE	0	0	1	1	none	0.0001299137871343
T009	T073	FALSE	FALSE	0	0	1	1	none	6.8079594103e-06
T010	T073	TRUE	TRUE	0	0	1	1	none	4.0526663458e-06
T013	T073	FALSE	FALSE	0	0	1	1	none	9.12511418608e-05
T014	T073	FALSE	FALSE	0	0	1	1	none	3.11444273618e-05
T020	T073	FALSE	FALSE	0	0	1	1	none	8.76441862719e-05
T021	T073	TRUE	TRUE	0	0	1	1	none	1.226934143e-06
T028	T073	FALSE	FALSE	0	0	1	1	none	8.16485445373e-05
T035a	T073	FALSE	FALSE	0	0	1	1	none	0.0001340684234133
T035b	T073	TRUE	TRUE	0	0	1	1	none	2.8257322028e-06
T040	T073	FALSE	FALSE	0	0	1	1	none	3.53937260587e-05
T056	T073	FALSE	FALSE	0	0	1	1	none	1.37780424741e-05
T059	T073	FALSE	FALSE	0	0	1	1	none	0.0001223861540928
T065	T073	FALSE	FALSE	0	0	1	1	none	8.44506244618e-05
T069	T073	FALSE	FALSE	0	0	1	1	none	0.0001215207123168
S002	T075	TRUE	TRUE	0	0	1	1	none	6.7336291218e-05
S007	T075	TRUE	TRUE	0	0	1	1	none	7.5054589715e-05
S021	T075	TRUE	TRUE	0	0	1	1	none	7.1663505281e-05
S024	T075	TRUE	TRUE	0	0	1	1	none	7.10121322429e-05
S025	T075	TRUE	TRUE	0	0	1	1	none	7.4671215269e-05
S026	T075	TRUE	TRUE	0	0	1	1	none	6.97310880785e-05
S038	T075	TRUE	TRUE	0	0	1	1	none	7.78839037806e-05
S039	T075	TRUE	TRUE	0	0	1	1	none	7.3113654868e-05
S040	T075	TRUE	TRUE	0	0	1	1	none	0.0001103926084885
S042	T075	TRUE	TRUE	0	0	1	1	none	7.0358808147e-05
S071	T075	TRUE	TRUE	0	0	1	1	none	9.79022823668e-05
S078	T075	TRUE	TRUE	0	0	1	1	none	6.8802294075e-05
S081	T075	TRUE	TRUE	0	0	1	1	none	7.16255993144e-05
S085	T075	TRUE	TRUE	0	0	1	1	none	0.000103526978924
S087	T075	TRUE	TRUE	0	0	1	1	none	0.000123174475216
S093	T075	TRUE	TRUE	0	0	1	1	none	9.52791943328e-05
S097	T075	TRUE	TRUE	0	0	1	1	none	7.20022119855e-05
S102	T075	TRUE	TRUE	0	0	1	1	none	0.000112665832191
S106	T075	TRUE	TRUE	0	0	1	1	none	6.9978535319e-05
S130	T075	TRUE	TRUE	0	0	1	1	none	0.0001225799124835
T009	T075	FALSE	FALSE	0	0	1	1	none	8.03678290245e-05
T010	T075	FALSE	FALSE	0	0	1	1	none	8.0066404246e-05
T013	T075	FALSE	FALSE	0	0	1	1	none	8.603239147e-05
T014	T075	TRUE	TRUE	0	0	1	1	none	7.0693237651e-05
T020	T075	TRUE	TRUE	0	0	1	1	none	8.24254358811e-05
T021	T075	FALSE	FALSE	0	0	1	1	none	8.28921364488e-05
T028	T075	TRUE	TRUE	0	0	1	1	none	7.64297941465e-05
T035a	T075	TRUE	TRUE	0	0	1	1	none	0.0001267345487625
T035b	T075	FALSE	FALSE	0	0	1	1	none	8.1293338389e-05
T040	T075	TRUE	TRUE	0	0	1	1	none	7.49425363479e-05
T056	T075	FALSE	FALSE	0	0	1	1	none	8.73379120883e-05
T059	T075	TRUE	TRUE	0	0	1	1	none	0.000115052279442
T065	T075	TRUE	TRUE	0	0	1	1	none	7.9231874071e-05
T069	T075	TRUE	TRUE	0	0	1	1	none	0.000114186837666
T073	T075	FALSE	FALSE	0	0	1	1	none	8.28921364488e-05
S002	T077	FALSE	FALSE	0	0	1	1	none	2.71740138573e-05
S007	T077	FALSE	FALSE	0	0	1	1	none	7.96598730343e-05
S021	T077	FALSE	FALSE	0	0	1	1	none	3.15012279203e-05
S024	T077	FALSE	FALSE	0	0	1	1	none	3.08498548822e-05
S025	T077	FALSE	FALSE	0	0	1	1	none	2.92121796923e-05
S026	T077	FALSE	FALSE	0	0	1	1	none	1.63481424638e-05
S038	T077	FALSE	FALSE	0	0	1	1	none	8.24891870999e-05
S039	T077	FALSE	FALSE	0	0	1	1	none	3.29513775073e-05
S040	T077	FALSE	FALSE	0	0	1	1	none	0.0001171130160678
S042	T077	FALSE	FALSE	0	0	1	1	none	3.01965307863e-05
S071	T077	FALSE	FALSE	0	0	1	1	none	0.0001046226899461
S078	T077	FALSE	FALSE	0	0	1	1	none	2.86400167143e-05
S081	T077	FALSE	FALSE	0	0	1	1	none	3.14633219537e-05
S085	T077	FALSE	FALSE	0	0	1	1	none	0.0001102473865033
S087	T077	FALSE	FALSE	0	0	1	1	none	0.0001298948827953
S093	T077	FALSE	FALSE	0	0	1	1	none	0.0001019996019121
S097	T077	FALSE	FALSE	0	0	1	1	none	2.65431764088e-05
S102	T077	FALSE	FALSE	0	0	1	1	none	0.0001193862397703
S106	T077	FALSE	FALSE	0	0	1	1	none	2.98162579583e-05
S130	T077	FALSE	FALSE	0	0	1	1	none	0.0001293003200628
T009	T077	FALSE	FALSE	0	0	1	1	none	6.1944923388e-06
T010	T077	TRUE	TRUE	0	0	1	1	none	3.4391992743e-06
T013	T077	FALSE	FALSE	0	0	1	1	none	9.06376747893e-05
T014	T077	FALSE	FALSE	0	0	1	1	none	3.05309602903e-05
T020	T077	FALSE	FALSE	0	0	1	1	none	8.70307192004e-05
T021	T077	TRUE	TRUE	0	0	1	1	none	1.8404012145e-06
T028	T077	FALSE	FALSE	0	0	1	1	none	8.10350774658e-05
T035a	T077	FALSE	FALSE	0	0	1	1	none	0.0001334549563418
T035b	T077	TRUE	TRUE	0	0	1	1	none	2.2122651313e-06
T040	T077	FALSE	FALSE	0	0	1	1	none	3.47802589872e-05
T056	T077	FALSE	FALSE	0	0	1	1	none	1.31645754026e-05
T059	T077	FALSE	FALSE	0	0	1	1	none	0.0001217726870213
T065	T077	FALSE	FALSE	0	0	1	1	none	8.38371573903e-05
T069	T077	FALSE	FALSE	0	0	1	1	none	0.0001209072452453
T073	T077	TRUE	TRUE	0	0	1	1	none	1.8404012145e-06
T075	T077	FALSE	FALSE	0	0	1	1	none	8.22786693773e-05
S002	T087	FALSE	FALSE	0	0	1	1	none	2.58344046752e-05
S007	T087	FALSE	FALSE	0	0	1	1	none	7.83202638522e-05
S021	T087	FALSE	FALSE	0	0	1	1	none	3.01616187382e-05
S024	T087	FALSE	FALSE	0	0	1	1	none	2.95102457001e-05
S025	T087	FALSE	FALSE	0	0	1	1	none	2.78725705102e-05
S026	T087	FALSE	FALSE	0	0	1	1	none	1.50085332817e-05
S038	T087	FALSE	FALSE	0	0	1	1	none	8.11495779178e-05
S039	T087	FALSE	FALSE	0	0	1	1	none	3.16117683252e-05
S040	T087	FALSE	FALSE	0	0	1	1	none	0.0001157734068857
S042	T087	FALSE	FALSE	0	0	1	1	none	2.88569216042e-05
S071	T087	FALSE	FALSE	0	0	1	1	none	0.000103283080764
S078	T087	FALSE	FALSE	0	0	1	1	none	2.73004075322e-05
S081	T087	FALSE	FALSE	0	0	1	1	none	3.01237127716e-05
S085	T087	FALSE	FALSE	0	0	1	1	none	0.0001089077773212
S087	T087	FALSE	FALSE	0	0	1	1	none	0.0001285552736132
S093	T087	FALSE	FALSE	0	0	1	1	none	0.00010065999273
S097	T087	FALSE	FALSE	0	0	1	1	none	2.52035672267e-05
S102	T087	FALSE	FALSE	0	0	1	1	none	0.0001180466305882
S106	T087	FALSE	FALSE	0	0	1	1	none	2.84766487762e-05
S130	T087	FALSE	FALSE	0	0	1	1	none	0.0001279607108807
T009	T087	FALSE	FALSE	0	0	1	1	none	4.8548831567e-06
T010	T087	TRUE	TRUE	0	0	1	1	none	2.0995900922e-06
T013	T087	FALSE	FALSE	0	0	1	1	none	8.92980656072e-05
T014	T087	FALSE	FALSE	0	0	1	1	none	2.91913511082e-05
T020	T087	FALSE	FALSE	0	0	1	1	none	8.56911100183e-05
T021	T087	TRUE	TRUE	0	0	1	1	none	3.698388152e-06
T028	T087	FALSE	FALSE	0	0	1	1	none	7.96954682837e-05
T035a	T087	FALSE	FALSE	0	0	1	1	none	0.0001321153471597
T035b	T087	TRUE	TRUE	0	0	1	1	none	2.0995900922e-06
T040	T087	FALSE	FALSE	0	0	1	1	none	3.34406498051e-05
T056	T087	FALSE	FALSE	0	0	1	1	none	1.18249662205e-05
T059	T087	FALSE	FALSE	0	0	1	1	none	0.0001204330778392
T065	T087	FALSE	FALSE	0	0	1	1	none	8.24975482082e-05
T069	T087	FALSE	FALSE	0	0	1	1	none	0.0001195676360632
T073	T087	TRUE	TRUE	0	0	1	1	none	3.698388152e-06
T075	T087	FALSE	FALSE	0	0	1	1	none	8.09390601952e-05
T077	T087	TRUE	TRUE	0	0	1	1	none	3.0849210805e-06
S002	T095	TRUE	TRUE	0	0	1	1	none	0.0001142988913465
S007	T095	TRUE	TRUE	0	0	1	1	none	0.0001220171898435
S021	T095	TRUE	TRUE	0	0	1	1	none	0.0001186261054095
S024	T095	TRUE	TRUE	0	0	1	1	none	0.0001179747323714
S025	T095	TRUE	TRUE	0	0	1	1	none	0.0001216338153975
S026	T095	TRUE	TRUE	0	0	1	1	none	0.000116693688207
S038	T095	TRUE	TRUE	0	0	1	1	none	0.0001248465039091
S039	T095	TRUE	TRUE	0	0	1	1	none	0.0001200762549965
S040	T095	TRUE	TRUE	0	0	1	1	none	7.6924161137e-05
S042	T095	TRUE	TRUE	0	0	1	1	none	0.0001173214082755
S071	T095	TRUE	TRUE	0	0	1	1	none	6.44338350153e-05
S078	T095	TRUE	TRUE	0	0	1	1	none	0.0001157648942035
S081	T095	TRUE	TRUE	0	0	1	1	none	0.0001185881994429
S085	T095	TRUE	TRUE	0	0	1	1	none	3.41062419865e-05
S087	T095	TRUE	TRUE	0	0	1	1	none	1.8805474325e-06
S093	T095	TRUE	TRUE	0	0	1	1	none	2.87203702013e-05
S097	T095	TRUE	TRUE	0	0	1	1	none	0.000118964812114
S102	T095	TRUE	TRUE	0	0	1	1	none	7.91973848395e-05
S106	T095	TRUE	TRUE	0	0	1	1	none	0.0001169411354475
S130	T095	TRUE	TRUE	0	0	1	1	none	2.512918843e-06
T009	T095	FALSE	FALSE	0	0	1	1	none	0.000127330429153
T010	T095	FALSE	FALSE	0	0	1	1	none	0.0001270290043745
T013	T095	FALSE	FALSE	0	0	1	1	none	0.0001329949915985
T014	T095	TRUE	TRUE	0	0	1	1	none	0.0001176558377795
T020	T095	TRUE	TRUE	0	0	1	1	none	0.0001293880360096
T021	T095	FALSE	FALSE	0	0	1	1	none	0.0001298547365773
T028	T095	TRUE	TRUE	0	0	1	1	none	0.000123392394275
T035a	T095	TRUE	TRUE	0	0	1	1	none	7.894489265e-06
T035b	T095	FALSE	FALSE	0	0	1	1	none	0.0001282559385175
T040	T095	TRUE	TRUE	0	0	1	1	none	0.0001219051364764
T056	T095	FALSE	FALSE	0	0	1	1	none	0.0001343005122168
T059	T095	TRUE	TRUE	0	0	1	1	none	8.15838320905e-05
T065	T095	TRUE	TRUE	0	0	1	1	none	0.0001261944741995
T069	T095	TRUE	TRUE	0	0	1	1	none	8.07183903145e-05
T073	T095	FALSE	FALSE	0	0	1	1	none	0.0001298547365773
T075	T095	TRUE	TRUE	0	0	1	1	none	0.0001225208619265
T077	T095	FALSE	FALSE	0	0	1	1	none	0.0001292412695058
T087	T095	FALSE	FALSE	0	0	1	1	none	0.0001279016603237
S002	T099a	TRUE	TRUE	0	0	1	1	none	0.0001138916038605
S007	T099a	TRUE	TRUE	0	0	1	1	none	0.0001216099023575
S021	T099a	TRUE	TRUE	0	0	1	1	none	0.0001182188179235
S024	T099a	TRUE	TRUE	0	0	1	1	none	0.0001175674448854
S025	T099a	TRUE	TRUE	0	0	1	1	none	0.0001212265279115
S026	T099a	TRUE	TRUE	0	0	1	1	none	0.000116286400721
S038	T099a	TRUE	TRUE	0	0	1	1	none	0.0001244392164231
S039	T099a	TRUE	TRUE	0	0	1	1	none	0.0001196689675105
S040	T099a	TRUE	TRUE	0	0	1	1	none	7.6516873651e-05
S042	T099a	TRUE	TRUE	0	0	1	1	none	0.0001169141207895
S071	T099a	TRUE	TRUE	0	0	1	1	none	6.40265475293e-05
S078	T099a	TRUE	TRUE	0	0	1	1	none	0.0001153576067175
S081	T099a	TRUE	TRUE	0	0	1	1	none	0.0001181809119569
S085	T099a	TRUE	TRUE	0	0	1	1	none	3.36989545005e-05
S087	T099a	TRUE	TRUE	0	0	1	1	none	3.9271282325e-06
S093	T099a	TRUE	TRUE	0	0	1	1	none	2.83130827153e-05
S097	T099a	TRUE	TRUE	0	0	1	1	none	0.000118557524628
S102	T099a	TRUE	TRUE	0	0	1	1	none	7.87900973535e-05
S106	T099a	TRUE	TRUE	0	0	1	1	none	0.0001165338479615
S130	T099a	TRUE	TRUE	0	0	1	1	none	3.3325655e-06
T009	T099a	FALSE	FALSE	0	0	1	1	none	0.000126923141667
T010	T099a	FALSE	FALSE	0	0	1	1	none	0.0001266217168885
T013	T099a	FALSE	FALSE	0	0	1	1	none	0.0001325877041125
T014	T099a	TRUE	TRUE	0	0	1	1	none	0.0001172485502935
T020	T099a	TRUE	TRUE	0	0	1	1	none	0.0001289807485236
T021	T099a	FALSE	FALSE	0	0	1	1	none	0.0001294474490913
T028	T099a	TRUE	TRUE	0	0	1	1	none	0.000122985106789
T035a	T099a	TRUE	TRUE	0	0	1	1	none	6.260267636e-06
T035b	T099a	FALSE	FALSE	0	0	1	1	none	0.0001278486510315
T040	T099a	TRUE	TRUE	0	0	1	1	none	0.0001214978489904
T056	T099a	FALSE	FALSE	0	0	1	1	none	0.0001338932247308
T059	T099a	TRUE	TRUE	0	0	1	1	none	8.11765446045e-05
T065	T099a	TRUE	TRUE	0	0	1	1	none	0.0001257871867135
T069	T099a	TRUE	TRUE	0	0	1	1	none	8.03111028285e-05
T073	T099a	FALSE	FALSE	0	0	1	1	none	0.0001294474490913
T075	T099a	TRUE	TRUE	0	0	1	1	none	0.0001221135744405
T077	T099a	FALSE	FALSE	0	0	1	1	none	0.0001288339820198
T087	T099a	FALSE	FALSE	0	0	1	1	none	0.0001274943728377
T095	T099a	TRUE	TRUE	0	0	1	1	none	3.273514943e-06
S002	T102	FALSE	FALSE	0	0	1	1	none	0.000119742287535
S007	T102	FALSE	FALSE	0	0	1	1	none	0.000127460586032
S021	T102	FALSE	FALSE	0	0	1	1	none	0.000124069501598
S024	T102	FALSE	FALSE	0	0	1	1	none	0.0001234181285599
S025	T102	FALSE	FALSE	0	0	1	1	none	0.000127077211586
S026	T102	FALSE	FALSE	0	0	1	1	none	0.0001221370843955
S038	T102	FALSE	FALSE	0	0	1	1	none	0.0001302899000976
S039	T102	FALSE	FALSE	0	0	1	1	none	0.000125519651185
S040	T102	FALSE	FALSE	0	0	1	1	none	8.23675573255e-05
S042	T102	FALSE	FALSE	0	0	1	1	none	0.000122764804464
S071	T102	FALSE	FALSE	0	0	1	1	none	6.98772312038e-05
S078	T102	FALSE	FALSE	0	0	1	1	none	0.000121208290392
S081	T102	FALSE	FALSE	0	0	1	1	none	0.0001240315956314
S085	T102	FALSE	FALSE	0	0	1	1	none	3.9549638175e-05
S087	T102	FALSE	FALSE	0	0	1	1	none	7.323943621e-06
S093	T102	FALSE	FALSE	0	0	1	1	none	3.41637663898e-05
S097	T102	FALSE	FALSE	0	0	1	1	none	0.0001244082083025
S102	T102	FALSE	FALSE	0	0	1	1	none	8.4640781028e-05
S106	T102	FALSE	FALSE	0	0	1	1	none	0.000122384531636
S130	T102	FALSE	FALSE	0	0	1	1	none	7.9563150315e-06
T009	T102	FALSE	FALSE	0	0	1	1	none	0.0001327738253415
T010	T102	FALSE	FALSE	0	0	1	1	none	0.000132472400563
T013	T102	FALSE	FALSE	0	0	1	1	none	0.000138438387787
T014	T102	FALSE	FALSE	0	0	1	1	none	0.000123099233968
T020	T102	FALSE	FALSE	0	0	1	1	none	0.0001348314321981
T021	T102	FALSE	FALSE	0	0	1	1	none	0.0001352981327658
T028	T102	FALSE	FALSE	0	0	1	1	none	0.0001288357904635
T035a	T102	FALSE	FALSE	0	0	1	1	none	1.33378854535e-05
T035b	T102	FALSE	FALSE	0	0	1	1	none	0.000133699334706
T040	T102	FALSE	FALSE	0	0	1	1	none	0.0001273485326649
T056	T102	FALSE	FALSE	0	0	1	1	none	0.0001397439084053
T059	T102	FALSE	FALSE	0	0	1	1	none	8.7027228279e-05
T065	T102	FALSE	FALSE	0	0	1	1	none	0.000131637870388
T069	T102	FALSE	FALSE	0	0	1	1	none	8.6161786503e-05
T073	T102	FALSE	FALSE	0	0	1	1	none	0.0001352981327658
T075	T102	FALSE	FALSE	0	0	1	1	none	0.000127964258115
T077	T102	FALSE	FALSE	0	0	1	1	none	0.0001346846656943
T087	T102	FALSE	FALSE	0	0	1	1	none	0.0001333450565122
T095	T102	TRUE	TRUE	1	0	1	1	anc	6.134670715e-07
T099a	T102	FALSE	FALSE	0	0	1	1	none	8.7169111315e-06
S002	T104	FALSE	FALSE	0	0	1	1	none	5.96414220643e-05
S007	T104	FALSE	FALSE	0	0	1	1	none	2.53172605493e-05
S021	T104	FALSE	FALSE	0	0	1	1	none	6.39686361273e-05
S024	T104	FALSE	FALSE	0	0	1	1	none	6.33172630892e-05
S025	T104	FALSE	FALSE	0	0	1	1	none	6.69763461153e-05
S026	T104	FALSE	FALSE	0	0	1	1	none	6.20362189248e-05
S038	T104	FALSE	FALSE	0	0	1	1	none	3.81105827869e-05
S039	T104	FALSE	FALSE	0	0	1	1	none	6.54187857143e-05
S040	T104	FALSE	FALSE	0	0	1	1	none	0.0001048128635948
S042	T104	FALSE	FALSE	0	0	1	1	none	6.26639389933e-05
S071	T104	FALSE	FALSE	0	0	1	1	none	9.23225374731e-05
S078	T104	FALSE	FALSE	0	0	1	1	none	6.11074249213e-05
S081	T104	FALSE	FALSE	0	0	1	1	none	6.39307301607e-05
S085	T104	FALSE	FALSE	0	0	1	1	none	9.79472340303e-05
S087	T104	FALSE	FALSE	0	0	1	1	none	0.0001175947303223
S093	T104	FALSE	FALSE	0	0	1	1	none	8.96994494391e-05
S097	T104	FALSE	FALSE	0	0	1	1	none	6.43073428318e-05
S102	T104	FALSE	FALSE	0	0	1	1	none	0.0001070860872973
S106	T104	FALSE	FALSE	0	0	1	1	none	6.22836661653e-05
S130	T104	FALSE	FALSE	0	0	1	1	none	0.0001170001675898
T009	T104	FALSE	FALSE	0	0	1	1	none	7.26729598708e-05
T010	T104	FALSE	FALSE	0	0	1	1	none	7.23715350923e-05
T013	T104	FALSE	FALSE	0	0	1	1	none	4.62590704763e-05
T014	T104	FALSE	FALSE	0	0	1	1	none	6.29983684973e-05
T020	T104	FALSE	FALSE	0	0	1	1	none	4.26521148874e-05
T021	T104	FALSE	FALSE	0	0	1	1	none	7.51972672951e-05
T028	T104	FALSE	FALSE	0	0	1	1	none	2.54655308378e-05
T035a	T104	FALSE	FALSE	0	0	1	1	none	0.0001211548038688
T035b	T104	FALSE	FALSE	0	0	1	1	none	7.35984692353e-05
T040	T104	FALSE	FALSE	0	0	1	1	none	6.72476671942e-05
T056	T104	FALSE	FALSE	0	0	1	1	none	7.96430429346e-05
T059	T104	FALSE	FALSE	0	0	1	1	none	0.0001094725345483
T065	T104	FALSE	FALSE	0	0	1	1	none	3.94585530773e-05
T069	T104	FALSE	FALSE	0	0	1	1	none	0.0001086070927723
T073	T104	FALSE	FALSE	0	0	1	1	none	7.51972672951e-05
T075	T104	FALSE	FALSE	0	0	1	1	none	6.99785169043e-05
T077	T104	FALSE	FALSE	0	0	1	1	none	7.45838002236e-05
T087	T104	FALSE	FALSE	0	0	1	1	none	7.32441910415e-05
T095	T104	FALSE	FALSE	0	0	1	1	none	0.0001169411170328
T099a	T104	FALSE	FALSE	0	0	1	1	none	0.0001165338295468
T102	T104	FALSE	FALSE	0	0	1	1	none	0.0001223845132213
S002	T105	FALSE	FALSE	0	0	1	1	none	7.0121713374e-05
S007	T105	FALSE	FALSE	0	0	1	1	none	4.5761560031e-05
S021	T105	FALSE	FALSE	0	0	1	1	none	7.4448927437e-05
S024	T105	FALSE	FALSE	0	0	1	1	none	7.37975543989e-05
S025	T105	FALSE	FALSE	0	0	1	1	none	7.7456637425e-05
S026	T105	FALSE	FALSE	0	0	1	1	none	7.25165102345e-05
S038	T105	FALSE	FALSE	0	0	1	1	none	5.6933472736e-06
S039	T105	FALSE	FALSE	0	0	1	1	none	7.5899077024e-05
S040	T105	FALSE	FALSE	0	0	1	1	none	0.0001152931549045
S042	T105	FALSE	FALSE	0	0	1	1	none	7.3144230303e-05
S071	T105	FALSE	FALSE	0	0	1	1	none	0.0001028028287828
S078	T105	FALSE	FALSE	0	0	1	1	none	7.1587716231e-05
S081	T105	FALSE	FALSE	0	0	1	1	none	7.44110214704e-05
S085	T105	FALSE	FALSE	0	0	1	1	none	0.00010842752534
S087	T105	FALSE	FALSE	0	0	1	1	none	0.000128075021632
S093	T105	FALSE	FALSE	0	0	1	1	none	0.0001001797407488
S097	T105	FALSE	FALSE	0	0	1	1	none	7.47876341415e-05
S102	T105	FALSE	FALSE	0	0	1	1	none	0.000117566378607
S106	T105	FALSE	FALSE	0	0	1	1	none	7.2763957475e-05
S130	T105	FALSE	FALSE	0	0	1	1	none	0.0001274804588995
T009	T105	FALSE	FALSE	0	0	1	1	none	8.31532511805e-05
T010	T105	FALSE	FALSE	0	0	1	1	none	8.2851826402e-05
T013	T105	FALSE	FALSE	0	0	1	1	none	1.1387966677e-05
T014	T105	FALSE	FALSE	0	0	1	1	none	7.3478659807e-05
T020	T105	FALSE	FALSE	0	0	1	1	none	1.02348793741e-05
T021	T105	FALSE	FALSE	0	0	1	1	none	8.56775586048e-05
T028	T105	FALSE	FALSE	0	0	1	1	none	4.71367644625e-05
T035a	T105	FALSE	FALSE	0	0	1	1	none	0.0001316350951785
T035b	T105	FALSE	FALSE	0	0	1	1	none	8.4078760545e-05
T040	T105	FALSE	FALSE	0	0	1	1	none	7.77279585039e-05
T056	T105	FALSE	FALSE	0	0	1	1	none	9.01233342443e-05
T059	T105	FALSE	FALSE	0	0	1	1	none	0.000119952825858
T065	T105	TRUE	TRUE	1	0	1	1	anc	6.134670715e-07
T069	T105	FALSE	FALSE	0	0	1	1	none	0.000119087384082
T073	T105	FALSE	FALSE	0	0	1	1	none	8.56775586048e-05
T075	T105	FALSE	FALSE	0	0	1	1	none	8.0458808214e-05
T077	T105	FALSE	FALSE	0	0	1	1	none	8.50640915333e-05
T087	T105	FALSE	FALSE	0	0	1	1	none	8.37244823512e-05
T095	T105	FALSE	FALSE	0	0	1	1	none	0.0001274214083425
T099a	T105	FALSE	FALSE	0	0	1	1	none	0.0001270141208565
T102	T105	FALSE	FALSE	0	0	1	1	none	0.000132864804531
T104	T105	FALSE	FALSE	0	0	1	1	none	4.06854872203e-05
S002	T107	FALSE	FALSE	0	0	1	1	none	0.000118515353392
S007	T107	FALSE	FALSE	0	0	1	1	none	0.000126233651889
S021	T107	FALSE	FALSE	0	0	1	1	none	0.000122842567455
S024	T107	FALSE	FALSE	0	0	1	1	none	0.0001221911944169
S025	T107	FALSE	FALSE	0	0	1	1	none	0.000125850277443
S026	T107	FALSE	FALSE	0	0	1	1	none	0.0001209101502525
S038	T107	FALSE	FALSE	0	0	1	1	none	0.0001290629659546
S039	T107	FALSE	FALSE	0	0	1	1	none	0.000124292717042
S040	T107	FALSE	FALSE	0	0	1	1	none	8.11406231825e-05
S042	T107	FALSE	FALSE	0	0	1	1	none	0.000121537870321
S071	T107	FALSE	FALSE	0	0	1	1	none	6.86502970608e-05
S078	T107	FALSE	FALSE	0	0	1	1	none	0.000119981356249
S081	T107	FALSE	FALSE	0	0	1	1	none	0.0001228046614884
S085	T107	FALSE	FALSE	0	0	1	1	none	3.8322704032e-05
S087	T107	FALSE	FALSE	0	0	1	1	none	6.097009478e-06
S093	T107	FALSE	FALSE	0	0	1	1	none	3.29368322468e-05
S097	T107	FALSE	FALSE	0	0	1	1	none	0.0001231812741595
S102	T107	FALSE	FALSE	0	0	1	1	none	8.3413846885e-05
S106	T107	FALSE	FALSE	0	0	1	1	none	0.000121157597493
S130	T107	FALSE	FALSE	0	0	1	1	none	6.7293808885e-06
T009	T107	FALSE	FALSE	0	0	1	1	none	0.0001315468911985
T010	T107	FALSE	FALSE	0	0	1	1	none	0.00013124546642
T013	T107	FALSE	FALSE	0	0	1	1	none	0.000137211453644
T014	T107	FALSE	FALSE	0	0	1	1	none	0.000121872299825
T020	T107	FALSE	FALSE	0	0	1	1	none	0.0001336044980551
T021	T107	FALSE	FALSE	0	0	1	1	none	0.0001340711986228
T028	T107	FALSE	FALSE	0	0	1	1	none	0.0001276088563205
T035a	T107	FALSE	FALSE	0	0	1	1	none	1.21109513105e-05
T035b	T107	FALSE	FALSE	0	0	1	1	none	0.000132472400563
T040	T107	FALSE	FALSE	0	0	1	1	none	0.0001261215985219
T056	T107	FALSE	FALSE	0	0	1	1	none	0.0001385169742623
T059	T107	FALSE	FALSE	0	0	1	1	none	8.5800294136e-05
T065	T107	FALSE	FALSE	0	0	1	1	none	0.000130410936245
T069	T107	FALSE	FALSE	0	0	1	1	none	8.493485236e-05
T073	T107	FALSE	FALSE	0	0	1	1	none	0.0001340711986228
T075	T107	FALSE	FALSE	0	0	1	1	none	0.000126737323972
T077	T107	FALSE	FALSE	0	0	1	1	none	0.0001334577315513
T087	T107	FALSE	FALSE	0	0	1	1	none	0.0001321181223692
T095	T107	TRUE	TRUE	1	0	1	1	anc	6.134670715e-07
T099a	T107	FALSE	FALSE	0	0	1	1	none	7.4899769885e-06
T102	T107	FALSE	FALSE	0	0	1	1	none	2.453868286e-06
T104	T107	FALSE	FALSE	0	0	1	1	none	0.0001211575790783
T105	T107	FALSE	FALSE	0	0	1	1	none	0.000131637870388
S002	T126	TRUE	TRUE	0	0	1	1	none	0.0001172747876873
S007	T126	TRUE	TRUE	0	0	1	1	none	0.0001249930861843
S021	T126	TRUE	TRUE	0	0	1	1	none	0.0001216020017503
S024	T126	TRUE	TRUE	0	0	1	1	none	0.0001209506287122
S025	T126	TRUE	TRUE	0	0	1	1	none	0.0001246097117383
S026	T126	TRUE	TRUE	0	0	1	1	none	0.0001196695845478
S038	T126	TRUE	TRUE	0	0	1	1	none	0.0001278224002499
S039	T126	TRUE	TRUE	0	0	1	1	none	0.0001230521513373
S040	T126	TRUE	TRUE	0	0	1	1	none	6.49853197878e-05
S042	T126	TRUE	TRUE	0	0	1	1	none	0.0001202973046163
S071	T126	TRUE	TRUE	0	0	1	1	none	2.88214100435e-05
S078	T126	TRUE	TRUE	0	0	1	1	none	0.0001187407905443
S081	T126	TRUE	TRUE	0	0	1	1	none	0.0001215640957837
S085	T126	TRUE	TRUE	0	0	1	1	none	7.30344279133e-05
S087	T126	TRUE	TRUE	0	0	1	1	none	9.26819242053e-05
S093	T126	TRUE	TRUE	0	0	1	1	none	6.47866433221e-05
S097	T126	TRUE	TRUE	0	0	1	1	none	0.0001219407084548
S102	T126	TRUE	TRUE	0	0	1	1	none	6.72585434903e-05
S106	T126	TRUE	TRUE	0	0	1	1	none	0.0001199170317883
S130	T126	TRUE	TRUE	0	0	1	1	none	9.20873614728e-05
T009	T126	FALSE	FALSE	0	0	1	1	none	0.0001303063254938
T010	T126	FALSE	FALSE	0	0	1	1	none	0.0001300049007153
T013	T126	FALSE	FALSE	0	0	1	1	none	0.0001359708879393
T014	T126	TRUE	TRUE	0	0	1	1	none	0.0001206317341203
T020	T126	TRUE	TRUE	0	0	1	1	none	0.0001323639323504
T021	T126	FALSE	FALSE	0	0	1	1	none	0.0001328306329181
T028	T126	TRUE	TRUE	0	0	1	1	none	0.0001263682906158
T035a	T126	TRUE	TRUE	0	0	1	1	none	9.62419977518e-05
T035b	T126	FALSE	FALSE	0	0	1	1	none	0.0001312318348583
T040	T126	TRUE	TRUE	0	0	1	1	none	0.0001248810328172
T056	T126	FALSE	FALSE	0	0	1	1	none	0.0001372764085576
T059	T126	TRUE	TRUE	0	0	1	1	none	6.96449907413e-05
T065	T126	TRUE	TRUE	0	0	1	1	none	0.0001291703705403
T069	T126	TRUE	TRUE	0	0	1	1	none	4.67772762613e-05
T073	T126	FALSE	FALSE	0	0	1	1	none	0.0001328306329181
T075	T126	TRUE	TRUE	0	0	1	1	none	0.0001254967582673
T077	T126	FALSE	FALSE	0	0	1	1	none	0.0001322171658466
T087	T126	FALSE	FALSE	0	0	1	1	none	0.0001308775566645
T095	T126	TRUE	TRUE	0	0	1	1	none	9.20283109158e-05
T099a	T126	TRUE	TRUE	0	0	1	1	none	9.16210234298e-05
T102	T126	FALSE	FALSE	0	0	1	1	none	9.74717071043e-05
T104	T126	FALSE	FALSE	0	0	1	1	none	0.0001199170133736
T105	T126	FALSE	FALSE	0	0	1	1	none	0.0001303973046833
T107	T126	FALSE	FALSE	0	0	1	1	none	9.62447729613e-05
S002	T156	FALSE	FALSE	0	0	1	1	none	7.19653383175e-05
S007	T156	FALSE	FALSE	0	0	1	1	none	4.76051849745e-05
S021	T156	FALSE	FALSE	0	0	1	1	none	7.62925523805e-05
S024	T156	FALSE	FALSE	0	0	1	1	none	7.56411793424e-05
S025	T156	FALSE	FALSE	0	0	1	1	none	7.93002623685e-05
S026	T156	FALSE	FALSE	0	0	1	1	none	7.4360135178e-05
S038	T156	FALSE	FALSE	0	0	1	1	none	8.7639063601e-06
S039	T156	FALSE	FALSE	0	0	1	1	none	7.77427019675e-05
S040	T156	FALSE	FALSE	0	0	1	1	none	0.000117136779848
S042	T156	FALSE	FALSE	0	0	1	1	none	7.49878552465e-05
S071	T156	FALSE	FALSE	0	0	1	1	none	0.0001046464537263
S078	T156	FALSE	FALSE	0	0	1	1	none	7.34313411745e-05
S081	T156	FALSE	FALSE	0	0	1	1	none	7.62546464139e-05
S085	T156	FALSE	FALSE	0	0	1	1	none	0.0001102711502835
S087	T156	FALSE	FALSE	0	0	1	1	none	0.0001299186465755
S093	T156	FALSE	FALSE	0	0	1	1	none	0.0001020233656923
S097	T156	FALSE	FALSE	0	0	1	1	none	7.6631259085e-05
S102	T156	FALSE	FALSE	0	0	1	1	none	0.0001194100035505
S106	T156	FALSE	FALSE	0	0	1	1	none	7.46075824185e-05
S130	T156	FALSE	FALSE	0	0	1	1	none	0.000129324083843
T009	T156	FALSE	FALSE	0	0	1	1	none	8.4996876124e-05
T010	T156	FALSE	FALSE	0	0	1	1	none	8.46954513455e-05
T013	T156	FALSE	FALSE	0	0	1	1	none	1.69123940495e-05
T014	T156	FALSE	FALSE	0	0	1	1	none	7.53222847505e-05
T020	T156	FALSE	FALSE	0	0	1	1	none	1.33054384606e-05
T021	T156	FALSE	FALSE	0	0	1	1	none	8.75211835483e-05
T028	T156	FALSE	FALSE	0	0	1	1	none	4.8980389406e-05
T035a	T156	FALSE	FALSE	0	0	1	1	none	0.000133478720122
T035b	T156	FALSE	FALSE	0	0	1	1	none	8.59223854885e-05
T040	T156	FALSE	FALSE	0	0	1	1	none	7.95715834474e-05
T056	T156	FALSE	FALSE	0	0	1	1	none	9.19669591878e-05
T059	T156	FALSE	FALSE	0	0	1	1	none	0.0001217964508015
T065	T156	FALSE	FALSE	0	0	1	1	none	1.01118766505e-05
T069	T156	FALSE	FALSE	0	0	1	1	none	0.0001209310090255
T073	T156	FALSE	FALSE	0	0	1	1	none	8.75211835483e-05
T075	T156	FALSE	FALSE	0	0	1	1	none	8.23024331575e-05
T077	T156	FALSE	FALSE	0	0	1	1	none	8.69077164768e-05
T087	T156	FALSE	FALSE	0	0	1	1	none	8.55681072947e-05
T095	T156	FALSE	FALSE	0	0	1	1	none	0.000129265033286
T099a	T156	FALSE	FALSE	0	0	1	1	none	0.0001288577458
T102	T156	FALSE	FALSE	0	0	1	1	none	0.0001347084294745
T104	T156	FALSE	FALSE	0	0	1	1	none	4.25291121638e-05
T105	T156	FALSE	FALSE	0	0	1	1	none	1.13388107935e-05
T107	T156	FALSE	FALSE	0	0	1	1	none	0.0001334814953315
T126	T156	FALSE	FALSE	0	0	1	1	none	0.0001322409296268
S002	T159a	TRUE	TRUE	0	0	1	1	none	2.1280946297e-05
S007	T159a	TRUE	TRUE	0	0	1	1	none	7.3766805474e-05
S021	T159a	TRUE	TRUE	0	0	1	1	none	2.560816036e-05
S024	T159a	TRUE	TRUE	0	0	1	1	none	2.49567873219e-05
S025	T159a	TRUE	TRUE	0	0	1	1	none	2.3319112132e-05
S026	T159a	TRUE	TRUE	0	0	1	1	none	1.04550749035e-05
S038	T159a	TRUE	TRUE	0	0	1	1	none	7.65961195396e-05
S039	T159a	TRUE	TRUE	0	0	1	1	none	2.7058309947e-05
S040	T159a	TRUE	TRUE	0	0	1	1	none	0.0001112199485075
S042	T159a	TRUE	TRUE	0	0	1	1	none	2.4303463226e-05
S071	T159a	TRUE	TRUE	0	0	1	1	none	9.87296223858e-05
S078	T159a	TRUE	TRUE	0	0	1	1	none	2.2746949154e-05
S081	T159a	TRUE	TRUE	0	0	1	1	none	2.55702543934e-05
S085	T159a	TRUE	TRUE	0	0	1	1	none	0.000104354318943
S087	T159a	TRUE	TRUE	0	0	1	1	none	0.000124001815235
S093	T159a	TRUE	TRUE	0	0	1	1	none	9.61065343518e-05
S097	T159a	TRUE	TRUE	0	0	1	1	none	2.06501088485e-05
S102	T159a	TRUE	TRUE	0	0	1	1	none	0.00011349317221
S106	T159a	TRUE	TRUE	0	0	1	1	none	2.3923190398e-05
S130	T159a	TRUE	TRUE	0	0	1	1	none	0.0001234072525025
T009	T159a	TRUE	TRUE	0	1	1	1	desc	2.141825993e-06
T010	T159a	TRUE	TRUE	0	1	1	1	desc	1.226934143e-06
T013	T159a	FALSE	FALSE	0	0	1	1	none	8.4744607229e-05
T014	T159a	TRUE	TRUE	0	0	1	1	none	2.463789273e-05
T020	T159a	TRUE	TRUE	0	0	1	1	none	8.11376516401e-05
T021	T159a	TRUE	TRUE	0	1	1	1	desc	4.0526663458e-06
T028	T159a	TRUE	TRUE	0	0	1	1	none	7.51420099055e-05
T035a	T159a	TRUE	TRUE	0	0	1	1	none	0.0001275618887815
T035b	T159a	TRUE	TRUE	0	1	1	1	desc	2.453868286e-06
T040	T159a	TRUE	TRUE	0	0	1	1	none	2.88871914269e-05
T056	T159a	FALSE	FALSE	0	1	1	1	desc	9.1119090568e-06
T059	T159a	TRUE	TRUE	0	0	1	1	none	0.000115879619461
T065	T159a	TRUE	TRUE	0	0	1	1	none	7.794408983e-05
T069	T159a	TRUE	TRUE	0	0	1	1	none	0.000115014177685
T073	T159a	TRUE	TRUE	0	1	1	1	desc	4.0526663458e-06
T075	T159a	TRUE	TRUE	0	0	1	1	none	7.6385601817e-05
T077	T159a	TRUE	TRUE	0	1	1	1	desc	3.4391992743e-06
T087	T159a	TRUE	TRUE	0	1	1	1	desc	2.0995900922e-06
T095	T159a	TRUE	TRUE	0	0	1	1	none	0.0001233482019455
T099a	T159a	TRUE	TRUE	0	0	1	1	none	0.0001229409144595
T102	T159a	FALSE	FALSE	0	0	1	1	none	0.000128791598134
T104	T159a	FALSE	FALSE	0	0	1	1	none	6.86907326633e-05
T105	T159a	FALSE	FALSE	0	0	1	1	none	7.9171023973e-05
T107	T159a	FALSE	FALSE	0	0	1	1	none	0.000127564663991
T126	T159a	TRUE	TRUE	0	0	1	1	none	0.0001263240982863
T156	T159a	FALSE	FALSE	0	0	1	1	none	8.10146489165e-05
S002	T182	FALSE	FALSE	0	0	1	1	none	6.99454359275e-05
S007	T182	FALSE	FALSE	0	0	1	1	none	4.55852825845e-05
S021	T182	FALSE	FALSE	0	0	1	1	none	7.42726499905e-05
S024	T182	FALSE	FALSE	0	0	1	1	none	7.36212769524e-05
S025	T182	FALSE	FALSE	0	0	1	1	none	7.72803599785e-05
S026	T182	FALSE	FALSE	0	0	1	1	none	7.2340232788e-05
S038	T182	FALSE	FALSE	0	0	1	1	none	6.7440039701e-06
S039	T182	FALSE	FALSE	0	0	1	1	none	7.57227995775e-05
S040	T182	FALSE	FALSE	0	0	1	1	none	0.000115116877458
S042	T182	FALSE	FALSE	0	0	1	1	none	7.29679528565e-05
S071	T182	FALSE	FALSE	0	0	1	1	none	0.0001026265513363
S078	T182	FALSE	FALSE	0	0	1	1	none	7.14114387845e-05
S081	T182	FALSE	FALSE	0	0	1	1	none	7.42347440239e-05
S085	T182	FALSE	FALSE	0	0	1	1	none	0.0001082512478935
S087	T182	FALSE	FALSE	0	0	1	1	none	0.0001278987441855
S093	T182	FALSE	FALSE	0	0	1	1	none	0.0001000034633023
S097	T182	FALSE	FALSE	0	0	1	1	none	7.4611356695e-05
S102	T182	FALSE	FALSE	0	0	1	1	none	0.0001173901011605
S106	T182	FALSE	FALSE	0	0	1	1	none	7.25876800285e-05
S130	T182	FALSE	FALSE	0	0	1	1	none	0.000127304181453
T009	T182	FALSE	FALSE	0	0	1	1	none	8.2976973734e-05
T010	T182	FALSE	FALSE	0	0	1	1	none	8.26755489555e-05
T013	T182	FALSE	FALSE	0	0	1	1	none	1.48924916595e-05
T014	T182	FALSE	FALSE	0	0	1	1	none	7.33023823605e-05
T020	T182	FALSE	FALSE	0	0	1	1	none	1.12855360706e-05
T021	T182	FALSE	FALSE	0	0	1	1	none	8.55012811583e-05
T028	T182	FALSE	FALSE	0	0	1	1	none	4.6960487016e-05
T035a	T182	FALSE	FALSE	0	0	1	1	none	0.000131458817732
T035b	T182	FALSE	FALSE	0	0	1	1	none	8.39024830985e-05
T040	T182	FALSE	FALSE	0	0	1	1	none	7.75516810574e-05
T056	T182	FALSE	FALSE	0	0	1	1	none	8.99470567978e-05
T059	T182	FALSE	FALSE	0	0	1	1	none	0.0001197765484115
T065	T182	FALSE	FALSE	0	0	1	1	none	8.0919742605e-06
T069	T182	FALSE	FALSE	0	0	1	1	none	0.0001189111066355
T073	T182	FALSE	FALSE	0	0	1	1	none	8.55012811583e-05
T075	T182	FALSE	FALSE	0	0	1	1	none	8.02825307675e-05
T077	T182	FALSE	FALSE	0	0	1	1	none	8.48878140868e-05
T087	T182	FALSE	FALSE	0	0	1	1	none	8.35482049047e-05
T095	T182	FALSE	FALSE	0	0	1	1	none	0.000127245130896
T099a	T182	FALSE	FALSE	0	0	1	1	none	0.00012683784341
T102	T182	FALSE	FALSE	0	0	1	1	none	0.0001326885270845
T104	T182	FALSE	FALSE	0	0	1	1	none	4.05092097738e-05
T105	T182	FALSE	FALSE	0	0	1	1	none	9.3189084035e-06
T107	T182	FALSE	FALSE	0	0	1	1	none	0.0001314615929415
T126	T182	FALSE	FALSE	0	0	1	1	none	0.0001302210272368
T156	T182	FALSE	FALSE	0	0	1	1	none	9.935599204e-06
T159a	T182	FALSE	FALSE	0	0	1	1	none	7.89947465265e-05
S002	T188	TRUE	TRUE	0	0	1	1	none	6.62320799365e-05
S007	T188	TRUE	TRUE	0	0	1	1	none	3.19079184215e-05
S021	T188	TRUE	TRUE	0	0	1	1	none	7.05592939995e-05
S024	T188	TRUE	TRUE	0	0	1	1	none	6.99079209614e-05
S025	T188	TRUE	TRUE	0	0	1	1	none	7.35670039875e-05
S026	T188	TRUE	TRUE	0	0	1	1	none	6.8626876797e-05
S038	T188	TRUE	TRUE	0	0	1	1	none	4.47012406591e-05
S039	T188	TRUE	TRUE	0	0	1	1	none	7.20094435865e-05
S040	T188	TRUE	TRUE	0	0	1	1	none	0.000111403521467
S042	T188	TRUE	TRUE	0	0	1	1	none	6.92545968655e-05
S071	T188	TRUE	TRUE	0	0	1	1	none	9.89131953453e-05
S078	T188	TRUE	TRUE	0	0	1	1	none	6.76980827935e-05
S081	T188	TRUE	TRUE	0	0	1	1	none	7.05213880329e-05
S085	T188	TRUE	TRUE	0	0	1	1	none	0.0001045378919025
S087	T188	TRUE	TRUE	0	0	1	1	none	0.0001241853881945
S093	T188	TRUE	TRUE	0	0	1	1	none	9.62901073113e-05
S097	T188	TRUE	TRUE	0	0	1	1	none	7.0898000704e-05
S102	T188	TRUE	TRUE	0	0	1	1	none	0.0001136767451695
S106	T188	TRUE	TRUE	0	0	1	1	none	6.88743240375e-05
S130	T188	TRUE	TRUE	0	0	1	1	none	0.000123590825462
T009	T188	FALSE	FALSE	0	0	1	1	none	7.9263617743e-05
T010	T188	FALSE	FALSE	0	0	1	1	none	7.89621929645e-05
T013	T188	FALSE	FALSE	0	0	1	1	none	5.28497283485e-05
T014	T188	TRUE	TRUE	0	0	1	1	none	6.95890263695e-05
T020	T188	TRUE	TRUE	0	0	1	1	none	4.92427727596e-05
T021	T188	FALSE	FALSE	0	0	1	1	none	8.17879251673e-05
T028	T188	TRUE	TRUE	0	0	1	1	none	2.763191773e-05
T035a	T188	TRUE	TRUE	0	0	1	1	none	0.000127745461741
T035b	T188	FALSE	FALSE	0	0	1	1	none	8.01891271075e-05
T040	T188	TRUE	TRUE	0	0	1	1	none	7.38383250664e-05
T056	T188	FALSE	FALSE	0	0	1	1	none	8.62337008068e-05
T059	T188	TRUE	TRUE	0	0	1	1	none	0.0001160631924205
T065	T188	TRUE	TRUE	0	0	1	1	none	4.60492109495e-05
T069	T188	TRUE	TRUE	0	0	1	1	none	0.0001151977506445
T073	T188	FALSE	FALSE	0	0	1	1	none	8.17879251673e-05
T075	T188	TRUE	TRUE	0	0	1	1	none	7.65691747765e-05
T077	T188	FALSE	FALSE	0	0	1	1	none	8.11744580958e-05
T087	T188	FALSE	FALSE	0	0	1	1	none	7.98348489137e-05
T095	T188	TRUE	TRUE	0	0	1	1	none	0.000123531774905
T099a	T188	TRUE	TRUE	0	0	1	1	none	0.000123124487419
T102	T188	FALSE	FALSE	0	0	1	1	none	0.0001289751710935
T104	T188	FALSE	FALSE	0	0	1	1	none	2.56049114678e-05
T105	T188	FALSE	FALSE	0	0	1	1	none	4.72761450925e-05
T107	T188	FALSE	FALSE	0	0	1	1	none	0.0001277482369505
T126	T188	TRUE	TRUE	0	0	1	1	none	0.0001265076712458
T156	T188	FALSE	FALSE	0	0	1	1	none	4.9119770036e-05
T159a	T188	TRUE	TRUE	0	0	1	1	none	7.52813905355e-05
T182	T188	FALSE	FALSE	0	0	1	1	none	4.7099867646e-05
S002	T192	FALSE	FALSE	0	0	1	1	none	0.000128356220925
S007	T192	FALSE	FALSE	0	0	1	1	none	0.000136074519422
S021	T192	FALSE	FALSE	0	0	1	1	none	0.000132683434988
S024	T192	FALSE	FALSE	0	0	1	1	none	0.0001320320619499
S025	T192	FALSE	FALSE	0	0	1	1	none	0.000135691144976
S026	T192	FALSE	FALSE	0	0	1	1	none	0.0001307510177855
S038	T192	FALSE	FALSE	0	0	1	1	none	0.0001389038334876
S039	T192	FALSE	FALSE	0	0	1	1	none	0.000134133584575
S040	T192	FALSE	FALSE	0	0	1	1	none	7.60667530255e-05
S042	T192	FALSE	FALSE	0	0	1	1	none	0.000131378737854
S071	T192	FALSE	FALSE	0	0	1	1	none	3.99028432812e-05
S078	T192	FALSE	FALSE	0	0	1	1	none	0.000129822223782
S081	T192	FALSE	FALSE	0	0	1	1	none	0.0001326455290214
S085	T192	FALSE	FALSE	0	0	1	1	none	8.4115861151e-05
S087	T192	FALSE	FALSE	0	0	1	1	none	0.000103763357443
S093	T192	FALSE	FALSE	0	0	1	1	none	7.58680765598e-05
S097	T192	FALSE	FALSE	0	0	1	1	none	0.0001330221416925
S102	T192	FALSE	FALSE	0	0	1	1	none	7.8339976728e-05
S106	T192	FALSE	FALSE	0	0	1	1	none	0.000130998465026
S130	T192	FALSE	FALSE	0	0	1	1	none	0.0001031687947105
T009	T192	FALSE	FALSE	0	0	1	1	none	0.0001413877587315
T010	T192	FALSE	FALSE	0	0	1	1	none	0.000141086333953
T013	T192	FALSE	FALSE	0	0	1	1	none	0.000147052321177
T014	T192	FALSE	FALSE	0	0	1	1	none	0.000131713167358
T020	T192	FALSE	FALSE	0	0	1	1	none	0.0001434453655881
T021	T192	FALSE	FALSE	0	0	1	1	none	0.0001439120661558
T028	T192	FALSE	FALSE	0	0	1	1	none	0.0001374497238535
T035a	T192	FALSE	FALSE	0	0	1	1	none	0.0001073234309895
T035b	T192	FALSE	FALSE	0	0	1	1	none	0.000142313268096
T040	T192	FALSE	FALSE	0	0	1	1	none	0.0001359624660549
T056	T192	FALSE	FALSE	0	0	1	1	none	0.0001483578417953
T059	T192	FALSE	FALSE	0	0	1	1	none	8.0726423979e-05
T065	T192	FALSE	FALSE	0	0	1	1	none	0.000140251803778
T069	T192	FALSE	FALSE	0	0	1	1	none	5.7858709499e-05
T073	T192	FALSE	FALSE	0	0	1	1	none	0.0001439120661558
T075	T192	FALSE	FALSE	0	0	1	1	none	0.000136578191505
T077	T192	FALSE	FALSE	0	0	1	1	none	0.0001432985990843
T087	T192	FALSE	FALSE	0	0	1	1	none	0.0001419589899022
T095	T192	FALSE	FALSE	0	0	1	1	none	0.0001031097441535
T099a	T192	FALSE	FALSE	0	0	1	1	none	0.0001027024566675
T102	T192	FALSE	FALSE	0	0	1	1	none	0.000108553140342
T104	T192	FALSE	FALSE	0	0	1	1	none	0.0001309984466113
T105	T192	FALSE	FALSE	0	0	1	1	none	0.000141478737921
T107	T192	FALSE	FALSE	0	0	1	1	none	0.000107326206199
T126	T192	TRUE	TRUE	1	0	1	1	anc	9.558523395e-07
T156	T192	FALSE	FALSE	0	0	1	1	none	0.0001433223628645
T159a	T192	FALSE	FALSE	0	0	1	1	none	0.000137405531524
T182	T192	FALSE	FALSE	0	0	1	1	none	0.0001413024604745
T188	T192	FALSE	FALSE	0	0	1	1	none	0.0001375891044835
S002	T223	FALSE	FALSE	0	0	1	1	none	6.95735232127e-05
S007	T223	FALSE	FALSE	0	0	1	1	none	4.52133698697e-05
S021	T223	FALSE	FALSE	0	0	1	1	none	7.39007372757e-05
S024	T223	FALSE	FALSE	0	0	1	1	none	7.32493642376e-05
S025	T223	FALSE	FALSE	0	0	1	1	none	7.69084472637e-05
S026	T223	FALSE	FALSE	0	0	1	1	none	7.19683200732e-05
S038	T223	FALSE	FALSE	0	0	1	1	none	6.3720912553e-06
S039	T223	FALSE	FALSE	0	0	1	1	none	7.53508868627e-05
S040	T223	FALSE	FALSE	0	0	1	1	none	0.0001147449647432
S042	T223	FALSE	FALSE	0	0	1	1	none	7.25960401417e-05
S071	T223	FALSE	FALSE	0	0	1	1	none	0.0001022546386215
S078	T223	FALSE	FALSE	0	0	1	1	none	7.10395260697e-05
S081	T223	FALSE	FALSE	0	0	1	1	none	7.38628313091e-05
S085	T223	FALSE	FALSE	0	0	1	1	none	0.0001078793351787
S087	T223	FALSE	FALSE	0	0	1	1	none	0.0001275268314707
S093	T223	FALSE	FALSE	0	0	1	1	none	9.96315505875e-05
S097	T223	FALSE	FALSE	0	0	1	1	none	7.42394439802e-05
S102	T223	FALSE	FALSE	0	0	1	1	none	0.0001170181884457
S106	T223	FALSE	FALSE	0	0	1	1	none	7.22157673137e-05
S130	T223	FALSE	FALSE	0	0	1	1	none	0.0001269322687382
T009	T223	FALSE	FALSE	0	0	1	1	none	8.26050610192e-05
T010	T223	FALSE	FALSE	0	0	1	1	none	8.23036362407e-05
T013	T223	FALSE	FALSE	0	0	1	1	none	1.45205789447e-05
T014	T223	FALSE	FALSE	0	0	1	1	none	7.29304696457e-05
T020	T223	FALSE	FALSE	0	0	1	1	none	1.09136233558e-05
T021	T223	FALSE	FALSE	0	0	1	1	none	8.51293684435e-05
T028	T223	FALSE	FALSE	0	0	1	1	none	4.65885743012e-05
T035a	T223	FALSE	FALSE	0	0	1	1	none	0.0001310869050172
T035b	T223	FALSE	FALSE	0	0	1	1	none	8.35305703837e-05
T040	T223	FALSE	FALSE	0	0	1	1	none	7.71797683426e-05
T056	T223	FALSE	FALSE	0	0	1	1	none	8.9575144083e-05
T059	T223	FALSE	FALSE	0	0	1	1	none	0.0001194046356967
T065	T223	FALSE	FALSE	0	0	1	1	none	7.7200615457e-06
T069	T223	FALSE	FALSE	0	0	1	1	none	0.0001185391939207
T073	T223	FALSE	FALSE	0	0	1	1	none	8.51293684435e-05
T075	T223	FALSE	FALSE	0	0	1	1	none	7.99106180527e-05
T077	T223	FALSE	FALSE	0	0	1	1	none	8.4515901372e-05
T087	T223	FALSE	FALSE	0	0	1	1	none	8.31762921899e-05
T095	T223	FALSE	FALSE	0	0	1	1	none	0.0001268732181812
T099a	T223	FALSE	FALSE	0	0	1	1	none	0.0001264659306952
T102	T223	FALSE	FALSE	0	0	1	1	none	0.0001323166143697
T104	T223	FALSE	FALSE	0	0	1	1	none	4.0137297059e-05
T105	T223	FALSE	FALSE	0	0	1	1	none	8.9469956887e-06
T107	T223	FALSE	FALSE	0	0	1	1	none	0.0001310896802267
T126	T223	FALSE	FALSE	0	0	1	1	none	0.000129849114522
T156	T223	FALSE	FALSE	0	0	1	1	none	9.5636864892e-06
T159a	T223	FALSE	FALSE	0	0	1	1	none	7.86228338117e-05
T182	T223	FALSE	FALSE	0	0	1	1	none	3.3088897142e-06
T188	T223	FALSE	FALSE	0	0	1	1	none	4.67279549312e-05
T192	T223	FALSE	FALSE	0	0	1	1	none	0.0001409305477597
S002	T225	FALSE	FALSE	0	0	1	1	none	8.04145305214999e-05
S007	T225	FALSE	FALSE	0	0	1	1	none	5.60543771785001e-05
S021	T225	FALSE	FALSE	0	0	1	1	none	8.47417445844999e-05
S024	T225	FALSE	FALSE	0	0	1	1	none	8.40903715463999e-05
S025	T225	FALSE	FALSE	0	0	1	1	none	8.77494545724999e-05
S026	T225	FALSE	FALSE	0	0	1	1	none	8.28093273819999e-05
S038	T225	FALSE	FALSE	0	0	1	1	none	1.72130985641e-05
S039	T225	FALSE	FALSE	0	0	1	1	none	8.61918941714999e-05
S040	T225	FALSE	FALSE	0	0	1	1	none	0.000125585972052
S042	T225	FALSE	FALSE	0	0	1	1	none	8.34370474504999e-05
S071	T225	FALSE	FALSE	0	0	1	1	none	0.0001130956459303
S078	T225	FALSE	FALSE	0	0	1	1	none	8.18805333784999e-05
S081	T225	FALSE	FALSE	0	0	1	1	none	8.47038386178999e-05
S085	T225	FALSE	FALSE	0	0	1	1	none	0.0001187203424875
S087	T225	FALSE	FALSE	0	0	1	1	none	0.0001383678387795
S093	T225	FALSE	FALSE	0	0	1	1	none	0.0001104725578963
S097	T225	FALSE	FALSE	0	0	1	1	none	8.50804512889999e-05
S102	T225	FALSE	FALSE	0	0	1	1	none	0.0001278591957545
S106	T225	FALSE	FALSE	0	0	1	1	none	8.30567746224999e-05
S130	T225	FALSE	FALSE	0	0	1	1	none	0.000137773276047
T009	T225	FALSE	FALSE	0	0	1	1	none	9.34460683279999e-05
T010	T225	FALSE	FALSE	0	0	1	1	none	9.31446435494999e-05
T013	T225	FALSE	FALSE	0	0	1	1	none	2.53615862535e-05
T014	T225	FALSE	FALSE	0	0	1	1	none	8.37714769544999e-05
T020	T225	FALSE	FALSE	0	0	1	1	none	2.17546306646e-05
T021	T225	FALSE	FALSE	0	0	1	1	none	9.59703757522999e-05
T028	T225	FALSE	FALSE	0	0	1	1	none	5.74295816100001e-05
T035a	T225	FALSE	FALSE	0	0	1	1	none	0.000141927912326
T035b	T225	FALSE	FALSE	0	0	1	1	none	9.43715776924999e-05
T040	T225	FALSE	FALSE	0	0	1	1	none	8.80207756513999e-05
T056	T225	FALSE	FALSE	0	0	1	1	none	0.0001004161513918
T059	T225	FALSE	FALSE	0	0	1	1	none	0.0001302456430055
T065	T225	FALSE	FALSE	0	0	1	1	none	1.85610688545e-05
T069	T225	FALSE	FALSE	0	0	1	1	none	0.0001293802012295
T073	T225	FALSE	FALSE	0	0	1	1	none	9.59703757522999e-05
T075	T225	FALSE	FALSE	0	0	1	1	none	9.07516253615001e-05
T077	T225	FALSE	FALSE	0	0	1	1	none	9.53569086807999e-05
T087	T225	FALSE	FALSE	0	0	1	1	none	9.40172994986999e-05
T095	T225	FALSE	FALSE	0	0	1	1	none	0.00013771422549
T099a	T225	FALSE	FALSE	0	0	1	1	none	0.000137306938004
T102	T225	FALSE	FALSE	0	0	1	1	none	0.0001431576216785
T104	T225	FALSE	FALSE	0	0	1	1	none	5.09783043678e-05
T105	T225	FALSE	FALSE	0	0	1	1	none	1.97880029975e-05
T107	T225	FALSE	FALSE	0	0	1	1	none	0.0001419306875355
T126	T225	FALSE	FALSE	0	0	1	1	none	0.0001406901218308
T156	T225	FALSE	FALSE	0	0	1	1	none	1.1181754084e-05
T159a	T225	FALSE	FALSE	0	0	1	1	none	8.94638411204999e-05
T182	T225	FALSE	FALSE	0	0	1	1	none	1.8384791408e-05
T188	T225	FALSE	FALSE	0	0	1	1	none	5.75689622400001e-05
T192	T225	FALSE	FALSE	0	0	1	1	none	0.0001517715550685
T223	T225	FALSE	FALSE	0	0	1	1	none	1.80128786932e-05
S002	T230	FALSE	FALSE	0	0	1	1	none	2.32584531608e-05
S007	T230	FALSE	FALSE	0	0	1	1	none	7.57443123378e-05
S021	T230	FALSE	FALSE	0	0	1	1	none	2.75856672238e-05
S024	T230	FALSE	FALSE	0	0	1	1	none	2.69342941857e-05
S025	T230	FALSE	FALSE	0	0	1	1	none	2.52966189958e-05
S026	T230	FALSE	FALSE	0	0	1	1	none	1.24325817673e-05
S038	T230	FALSE	FALSE	0	0	1	1	none	7.85736264034e-05
S039	T230	FALSE	FALSE	0	0	1	1	none	2.90358168108e-05
S040	T230	FALSE	FALSE	0	0	1	1	none	0.0001131974553713
S042	T230	FALSE	FALSE	0	0	1	1	none	2.62809700898e-05
S071	T230	FALSE	FALSE	0	0	1	1	none	0.0001007071292496
S078	T230	FALSE	FALSE	0	0	1	1	none	2.47244560178e-05
S081	T230	FALSE	FALSE	0	0	1	1	none	2.75477612572e-05
S085	T230	FALSE	FALSE	0	0	1	1	none	0.0001063318258068
S087	T230	FALSE	FALSE	0	0	1	1	none	0.0001259793220988
S093	T230	FALSE	FALSE	0	0	1	1	none	9.80840412156e-05
S097	T230	FALSE	FALSE	0	0	1	1	none	2.26276157123e-05
S102	T230	FALSE	FALSE	0	0	1	1	none	0.0001154706790738
S106	T230	FALSE	FALSE	0	0	1	1	none	2.59006972618e-05
S130	T230	FALSE	FALSE	0	0	1	1	none	0.0001253847593663
T009	T230	FALSE	FALSE	0	0	1	1	none	3.5058657853e-06
T010	T230	FALSE	FALSE	0	0	1	1	none	3.2044410068e-06
T013	T230	FALSE	FALSE	0	0	1	1	none	8.67221140927999e-05
T014	T230	FALSE	FALSE	0	0	1	1	none	2.66153995938e-05
T020	T230	FALSE	FALSE	0	0	1	1	none	8.31151585039e-05
T021	T230	FALSE	FALSE	0	0	1	1	none	6.0301732096e-06
T028	T230	FALSE	FALSE	0	0	1	1	none	7.71195167693e-05
T035a	T230	FALSE	FALSE	0	0	1	1	none	0.0001295393956453
T035b	T230	FALSE	FALSE	0	0	1	1	none	4.4313751498e-06
T040	T230	FALSE	FALSE	0	0	1	1	none	3.08646982907e-05
T056	T230	FALSE	FALSE	0	0	1	1	none	1.04759488491e-05
T059	T230	FALSE	FALSE	0	0	1	1	none	0.0001178571263248
T065	T230	FALSE	FALSE	0	0	1	1	none	7.99215966938e-05
T069	T230	FALSE	FALSE	0	0	1	1	none	0.0001169916845488
T073	T230	FALSE	FALSE	0	0	1	1	none	6.0301732096e-06
T075	T230	FALSE	FALSE	0	0	1	1	none	7.83631086808e-05
T077	T230	FALSE	FALSE	0	0	1	1	none	5.4167061381e-06
T087	T230	FALSE	FALSE	0	0	1	1	none	4.077096956e-06
T095	T230	FALSE	FALSE	0	0	1	1	none	0.0001253257088093
T099a	T230	FALSE	FALSE	0	0	1	1	none	0.0001249184213233
T102	T230	FALSE	FALSE	0	0	1	1	none	0.0001307691049978
T104	T230	FALSE	FALSE	0	0	1	1	none	7.06682395271e-05
T105	T230	FALSE	FALSE	0	0	1	1	none	8.11485308368e-05
T107	T230	FALSE	FALSE	0	0	1	1	none	0.0001295421708548
T126	T230	FALSE	FALSE	0	0	1	1	none	0.0001283016051501
T156	T230	FALSE	FALSE	0	0	1	1	none	8.29921557803e-05
T159a	T230	TRUE	TRUE	1	0	1	1	anc	7.505727208e-07
T182	T230	FALSE	FALSE	0	0	1	1	none	8.09722533903e-05
T188	T230	FALSE	FALSE	0	0	1	1	none	7.72588973993e-05
T192	T230	FALSE	FALSE	0	0	1	1	none	0.0001393830383878
T223	T230	FALSE	FALSE	0	0	1	1	none	8.06003406755e-05
T225	T230	FALSE	FALSE	0	0	1	1	none	9.14413479842999e-05
S002	T232	TRUE	TRUE	0	0	1	1	none	0.0001154452748363
S007	T232	TRUE	TRUE	0	0	1	1	none	0.0001231635733333
S021	T232	TRUE	TRUE	0	0	1	1	none	0.0001197724888993
S024	T232	TRUE	TRUE	0	0	1	1	none	0.0001191211158612
S025	T232	TRUE	TRUE	0	0	1	1	none	0.0001227801988873
S026	T232	TRUE	TRUE	0	0	1	1	none	0.0001178400716968
S038	T232	TRUE	TRUE	0	0	1	1	none	0.0001259928873989
S039	T232	TRUE	TRUE	0	0	1	1	none	0.0001212226384863
S040	T232	TRUE	TRUE	0	0	1	1	none	6.31558069368e-05
S042	T232	TRUE	TRUE	0	0	1	1	none	0.0001184677917653
S071	T232	TRUE	TRUE	0	0	1	1	none	2.69918971925e-05
S078	T232	TRUE	TRUE	0	0	1	1	none	0.0001169112776933
S081	T232	TRUE	TRUE	0	0	1	1	none	0.0001197345829327
S085	T232	TRUE	TRUE	0	0	1	1	none	7.12049150623e-05
S087	T232	TRUE	TRUE	0	0	1	1	none	9.08524113543e-05
S093	T232	TRUE	TRUE	0	0	1	1	none	6.29571304711e-05
S097	T232	TRUE	TRUE	0	0	1	1	none	0.0001201111956038
S102	T232	TRUE	TRUE	0	0	1	1	none	6.54290306393e-05
S106	T232	TRUE	TRUE	0	0	1	1	none	0.0001180875189373
S130	T232	TRUE	TRUE	0	0	1	1	none	9.02578486218e-05
T009	T232	FALSE	FALSE	0	0	1	1	none	0.0001284768126428
T010	T232	FALSE	FALSE	0	0	1	1	none	0.0001281753878643
T013	T232	FALSE	FALSE	0	0	1	1	none	0.0001341413750883
T014	T232	TRUE	TRUE	0	0	1	1	none	0.0001188022212693
T020	T232	TRUE	TRUE	0	0	1	1	none	0.0001305344194994
T021	T232	FALSE	FALSE	0	0	1	1	none	0.0001310011200671
T028	T232	TRUE	TRUE	0	0	1	1	none	0.0001245387777648
T035a	T232	TRUE	TRUE	0	0	1	1	none	9.44124849008e-05
T035b	T232	FALSE	FALSE	0	0	1	1	none	0.0001294023220073
T040	T232	TRUE	TRUE	0	0	1	1	none	0.0001230515199662
T056	T232	FALSE	FALSE	0	0	1	1	none	0.0001354468957066
T059	T232	TRUE	TRUE	0	0	1	1	none	6.78154778903e-05
T065	T232	TRUE	TRUE	0	0	1	1	none	0.0001273408576893
T069	T232	TRUE	TRUE	0	0	1	1	none	4.49477634103e-05
T073	T232	FALSE	FALSE	0	0	1	1	none	0.0001310011200671
T075	T232	TRUE	TRUE	0	0	1	1	none	0.0001236672454163
T077	T232	FALSE	FALSE	0	0	1	1	none	0.0001303876529956
T087	T232	FALSE	FALSE	0	0	1	1	none	0.0001290480438135
T095	T232	TRUE	TRUE	0	0	1	1	none	9.01987980648e-05
T099a	T232	TRUE	TRUE	0	0	1	1	none	8.97915105788e-05
T102	T232	FALSE	FALSE	0	0	1	1	none	9.56421942533e-05
T104	T232	FALSE	FALSE	0	0	1	1	none	0.0001180875005226
T105	T232	FALSE	FALSE	0	0	1	1	none	0.0001285677918323
T107	T232	FALSE	FALSE	0	0	1	1	none	9.44152601103e-05
T126	T232	TRUE	TRUE	0	0	1	1	none	3.771034013e-06
T156	T232	FALSE	FALSE	0	0	1	1	none	0.0001304114167758
T159a	T232	TRUE	TRUE	0	0	1	1	none	0.0001244945854353
T182	T232	FALSE	FALSE	0	0	1	1	none	0.0001283915143858
T188	T232	TRUE	TRUE	0	0	1	1	none	0.0001246781583948
T192	T232	FALSE	FALSE	0	0	1	1	none	1.48524672507e-05
T223	T232	FALSE	FALSE	0	0	1	1	none	0.000128019601671
T225	T232	FALSE	FALSE	0	0	1	1	none	0.0001388606089798
T230	T232	FALSE	FALSE	0	0	1	1	none	0.0001264720922991
S002	T241	FALSE	FALSE	0	0	1	1	none	0.0001012528910315
S007	T241	FALSE	FALSE	0	0	1	1	none	7.68927376885e-05
S021	T241	FALSE	FALSE	0	0	1	1	none	0.0001055801050945
S024	T241	FALSE	FALSE	0	0	1	1	none	0.0001049287320564
S025	T241	FALSE	FALSE	0	0	1	1	none	0.0001085878150825
S026	T241	FALSE	FALSE	0	0	1	1	none	0.000103647687892
S038	T241	FALSE	FALSE	0	0	1	1	none	3.68245249311e-05
S039	T241	FALSE	FALSE	0	0	1	1	none	0.0001070302546815
S040	T241	FALSE	FALSE	0	0	1	1	none	0.000146424332562
S042	T241	FALSE	FALSE	0	0	1	1	none	0.0001042754079605
S071	T241	FALSE	FALSE	0	0	1	1	none	0.0001339340064403
S078	T241	FALSE	FALSE	0	0	1	1	none	0.0001027188938885
S081	T241	FALSE	FALSE	0	0	1	1	none	0.0001055421991279
S085	T241	FALSE	FALSE	0	0	1	1	none	0.0001395587029975
S087	T241	FALSE	FALSE	0	0	1	1	none	0.0001592061992895
S093	T241	FALSE	FALSE	0	0	1	1	none	0.0001313109184063
S097	T241	FALSE	FALSE	0	0	1	1	none	0.000105918811799
S102	T241	FALSE	FALSE	0	0	1	1	none	0.0001486975562645
S106	T241	FALSE	FALSE	0	0	1	1	none	0.0001038951351325
S130	T241	FALSE	FALSE	0	0	1	1	none	0.000158611636557
T009	T241	FALSE	FALSE	0	0	1	1	none	0.000114284428838
T010	T241	FALSE	FALSE	0	0	1	1	none	0.0001139830040595
T013	T241	FALSE	FALSE	0	0	1	1	none	2.85795952015e-05
T014	T241	FALSE	FALSE	0	0	1	1	none	0.0001046098374645
T020	T241	FALSE	FALSE	0	0	1	1	none	4.13660570316e-05
T021	T241	FALSE	FALSE	0	0	1	1	none	0.0001168087362623
T028	T241	FALSE	FALSE	0	0	1	1	none	7.82679421199999e-05
T035a	T241	FALSE	FALSE	0	0	1	1	none	0.000162766272836
T035b	T241	FALSE	FALSE	0	0	1	1	none	0.0001152099382025
T040	T241	FALSE	FALSE	0	0	1	1	none	0.0001088591361614
T056	T241	FALSE	FALSE	0	0	1	1	none	0.0001212545119018
T059	T241	FALSE	FALSE	0	0	1	1	none	0.0001510840035155
T065	T241	FALSE	FALSE	0	0	1	1	none	3.57186269355e-05
T069	T241	FALSE	FALSE	0	0	1	1	none	0.0001502185617395
T073	T241	FALSE	FALSE	0	0	1	1	none	0.0001168087362623
T075	T241	FALSE	FALSE	0	0	1	1	none	0.0001115899858715
T077	T241	FALSE	FALSE	0	0	1	1	none	0.0001161952691908
T087	T241	FALSE	FALSE	0	0	1	1	none	0.0001148556600087
T095	T241	FALSE	FALSE	0	0	1	1	none	0.000158552586
T099a	T241	FALSE	FALSE	0	0	1	1	none	0.000158145298514
T102	T241	FALSE	FALSE	0	0	1	1	none	0.0001639959821885
T104	T241	FALSE	FALSE	0	0	1	1	none	7.18166648778e-05
T105	T241	FALSE	FALSE	0	0	1	1	none	3.69455610785e-05
T107	T241	FALSE	FALSE	0	0	1	1	none	0.0001627690480455
T126	T241	FALSE	FALSE	0	0	1	1	none	0.0001615284823408
T156	T241	FALSE	FALSE	0	0	1	1	none	4.2469988451e-05
T159a	T241	FALSE	FALSE	0	0	1	1	none	0.0001103022016305
T182	T241	FALSE	FALSE	0	0	1	1	none	4.0450086061e-05
T188	T241	FALSE	FALSE	0	0	1	1	none	7.840732275e-05
T192	T241	FALSE	FALSE	0	0	1	1	none	0.0001726099155785
T223	T241	FALSE	FALSE	0	0	1	1	none	4.00781733462e-05
T225	T241	FALSE	FALSE	0	0	1	1	none	5.0919180655e-05
T230	T241	FALSE	FALSE	0	0	1	1	none	0.0001122797084943
T232	T241	FALSE	FALSE	0	0	1	1	none	0.0001596989694898
S002	T270	FALSE	FALSE	0	0	1	1	none	0.0001167310365801
S007	T270	FALSE	FALSE	0	0	1	1	none	0.0001244493350771
S021	T270	FALSE	FALSE	0	0	1	1	none	0.0001210582506431
S024	T270	FALSE	FALSE	0	0	1	1	none	0.000120406877605
S025	T270	FALSE	FALSE	0	0	1	1	none	0.0001240659606311
S026	T270	FALSE	FALSE	0	0	1	1	none	0.0001191258334406
S038	T270	FALSE	FALSE	0	0	1	1	none	0.0001272786491427
S039	T270	FALSE	FALSE	0	0	1	1	none	0.0001225084002301
S040	T270	FALSE	FALSE	0	0	1	1	none	6.44415686806e-05
S042	T270	FALSE	FALSE	0	0	1	1	none	0.0001197535535091
S071	T270	FALSE	FALSE	0	0	1	1	none	2.82776589363e-05
S078	T270	FALSE	FALSE	0	0	1	1	none	0.0001181970394371
S081	T270	FALSE	FALSE	0	0	1	1	none	0.0001210203446765
S085	T270	FALSE	FALSE	0	0	1	1	none	7.24906768061e-05
S087	T270	FALSE	FALSE	0	0	1	1	none	9.21381730981e-05
S093	T270	FALSE	FALSE	0	0	1	1	none	6.42428922149e-05
S097	T270	FALSE	FALSE	0	0	1	1	none	0.0001213969573476
S102	T270	FALSE	FALSE	0	0	1	1	none	6.67147923831e-05
S106	T270	FALSE	FALSE	0	0	1	1	none	0.0001193732806811
S130	T270	FALSE	FALSE	0	0	1	1	none	9.15436103656e-05
T009	T270	FALSE	FALSE	0	0	1	1	none	0.0001297625743866
T010	T270	FALSE	FALSE	0	0	1	1	none	0.0001294611496081
T013	T270	FALSE	FALSE	0	0	1	1	none	0.0001354271368321
T014	T270	FALSE	FALSE	0	0	1	1	none	0.0001200879830131
T020	T270	FALSE	FALSE	0	0	1	1	none	0.0001318201812432
T021	T270	FALSE	FALSE	0	0	1	1	none	0.0001322868818109
T028	T270	FALSE	FALSE	0	0	1	1	none	0.0001258245395086
T035a	T270	FALSE	FALSE	0	0	1	1	none	9.56982466446e-05
T035b	T270	FALSE	FALSE	0	0	1	1	none	0.0001306880837511
T040	T270	FALSE	FALSE	0	0	1	1	none	0.00012433728171
T056	T270	FALSE	FALSE	0	0	1	1	none	0.0001367326574504
T059	T270	FALSE	FALSE	0	0	1	1	none	6.91012396341e-05
T065	T270	FALSE	FALSE	0	0	1	1	none	0.0001286266194331
T069	T270	FALSE	FALSE	0	0	1	1	none	4.62335251541e-05
T073	T270	FALSE	FALSE	0	0	1	1	none	0.0001322868818109
T075	T270	FALSE	FALSE	0	0	1	1	none	0.0001249530071601
T077	T270	FALSE	FALSE	0	0	1	1	none	0.0001316734147394
T087	T270	FALSE	FALSE	0	0	1	1	none	0.0001303338055573
T095	T270	FALSE	FALSE	0	0	1	1	none	9.14845598086e-05
T099a	T270	FALSE	FALSE	0	0	1	1	none	9.10772723226e-05
T102	T270	FALSE	FALSE	0	0	1	1	none	9.69279559971e-05
T104	T270	FALSE	FALSE	0	0	1	1	none	0.0001193732622664
T105	T270	FALSE	FALSE	0	0	1	1	none	0.0001298535535761
T107	T270	FALSE	FALSE	0	0	1	1	none	9.57010218541e-05
T126	T270	FALSE	FALSE	0	0	1	1	none	5.0567957568e-06
T156	T270	FALSE	FALSE	0	0	1	1	none	0.0001316971785196
T159a	T270	FALSE	FALSE	0	0	1	1	none	0.0001257803471791
T182	T270	FALSE	FALSE	0	0	1	1	none	0.0001296772761296
T188	T270	FALSE	FALSE	0	0	1	1	none	0.0001259639201386
T192	T270	FALSE	FALSE	0	0	1	1	none	1.61382289945e-05
T223	T270	FALSE	FALSE	0	0	1	1	none	0.0001293053634148
T225	T270	FALSE	FALSE	0	0	1	1	none	0.0001401463707236
T230	T270	FALSE	FALSE	0	0	1	1	none	0.0001277578540429
T232	T270	TRUE	TRUE	1	0	1	1	anc	6.134670715e-07
T241	T270	FALSE	FALSE	0	0	1	1	none	0.0001609847312336
S002	T271b	FALSE	FALSE	0	0	1	1	none	7.73471951639999e-05
S007	T271b	FALSE	FALSE	0	0	1	1	none	5.2987041821e-05
S021	T271b	FALSE	FALSE	0	0	1	1	none	8.16744092269999e-05
S024	T271b	FALSE	FALSE	0	0	1	1	none	8.10230361888999e-05
S025	T271b	FALSE	FALSE	0	0	1	1	none	8.46821192149999e-05
S026	T271b	FALSE	FALSE	0	0	1	1	none	7.97419920244999e-05
S038	T271b	FALSE	FALSE	0	0	1	1	none	1.41457632066e-05
S039	T271b	FALSE	FALSE	0	0	1	1	none	8.31245588139999e-05
S040	T271b	FALSE	FALSE	0	0	1	1	none	0.0001225186366945
S042	T271b	FALSE	FALSE	0	0	1	1	none	8.03697120929999e-05
S071	T271b	FALSE	FALSE	0	0	1	1	none	0.0001100283105728
S078	T271b	FALSE	FALSE	0	0	1	1	none	7.88131980209999e-05
S081	T271b	FALSE	FALSE	0	0	1	1	none	8.16365032603999e-05
S085	T271b	FALSE	FALSE	0	0	1	1	none	0.00011565300713
S087	T271b	FALSE	FALSE	0	0	1	1	none	0.000135300503422
S093	T271b	FALSE	FALSE	0	0	1	1	none	0.0001074052225388
S097	T271b	FALSE	FALSE	0	0	1	1	none	8.20131159314999e-05
S102	T271b	FALSE	FALSE	0	0	1	1	none	0.000124791860397
S106	T271b	FALSE	FALSE	0	0	1	1	none	7.99894392649999e-05
S130	T271b	FALSE	FALSE	0	0	1	1	none	0.0001347059406895
T009	T271b	FALSE	FALSE	0	0	1	1	none	9.03787329704999e-05
T010	T271b	FALSE	FALSE	0	0	1	1	none	9.00773081919999e-05
T013	T271b	FALSE	FALSE	0	0	1	1	none	2.2294250896e-05
T014	T271b	FALSE	FALSE	0	0	1	1	none	8.07041415969999e-05
T020	T271b	FALSE	FALSE	0	0	1	1	none	1.86872953071e-05
T021	T271b	FALSE	FALSE	0	0	1	1	none	9.29030403947999e-05
T028	T271b	FALSE	FALSE	0	0	1	1	none	5.43622462525e-05
T035a	T271b	FALSE	FALSE	0	0	1	1	none	0.0001388605769685
T035b	T271b	FALSE	FALSE	0	0	1	1	none	9.13042423349999e-05
T040	T271b	FALSE	FALSE	0	0	1	1	none	8.49534402938999e-05
T056	T271b	FALSE	FALSE	0	0	1	1	none	9.73488160343e-05
T059	T271b	FALSE	FALSE	0	0	1	1	none	0.000127178307648
T065	T271b	FALSE	FALSE	0	0	1	1	none	1.5493733497e-05
T069	T271b	FALSE	FALSE	0	0	1	1	none	0.000126312865872
T073	T271b	FALSE	FALSE	0	0	1	1	none	9.29030403947999e-05
T075	T271b	FALSE	FALSE	0	0	1	1	none	8.7684290004e-05
T077	T271b	FALSE	FALSE	0	0	1	1	none	9.22895733233e-05
T087	T271b	FALSE	FALSE	0	0	1	1	none	9.09499641411999e-05
T095	T271b	FALSE	FALSE	0	0	1	1	none	0.0001346468901325
T099a	T271b	FALSE	FALSE	0	0	1	1	none	0.0001342396026465
T102	T271b	FALSE	FALSE	0	0	1	1	none	0.000140090286321
T104	T271b	FALSE	FALSE	0	0	1	1	none	4.79109690103e-05
T105	T271b	FALSE	FALSE	0	0	1	1	none	1.672066764e-05
T107	T271b	FALSE	FALSE	0	0	1	1	none	0.000138863352178
T126	T271b	FALSE	FALSE	0	0	1	1	none	0.0001376227864733
T156	T271b	FALSE	FALSE	0	0	1	1	none	8.1144187265e-06
T159a	T271b	FALSE	FALSE	0	0	1	1	none	8.63965057629999e-05
T182	T271b	FALSE	FALSE	0	0	1	1	none	1.53174560505e-05
T188	T271b	FALSE	FALSE	0	0	1	1	none	5.45016268825e-05
T192	T271b	FALSE	FALSE	0	0	1	1	none	0.000148704219711
T223	T271b	FALSE	FALSE	0	0	1	1	none	1.49455433357e-05
T225	T271b	FALSE	FALSE	0	0	1	1	none	5.5212036435e-06
T230	T271b	FALSE	FALSE	0	0	1	1	none	8.83740126267999e-05
T232	T271b	FALSE	FALSE	0	0	1	1	none	0.0001357932736223
T241	T271b	FALSE	FALSE	0	0	1	1	none	4.78518452975e-05
T270	T271b	FALSE	FALSE	0	0	1	1	none	0.0001370790353661
S002	T301	FALSE	FALSE	0	0	1	1	none	0.0001267777504654
S007	T301	FALSE	FALSE	0	0	1	1	none	0.0001344960489624
S021	T301	FALSE	FALSE	0	0	1	1	none	0.0001311049645284
S024	T301	FALSE	FALSE	0	0	1	1	none	0.0001304535914903
S025	T301	FALSE	FALSE	0	0	1	1	none	0.0001341126745164
S026	T301	FALSE	FALSE	0	0	1	1	none	0.0001291725473259
S038	T301	FALSE	FALSE	0	0	1	1	none	0.000137325363028
S039	T301	FALSE	FALSE	0	0	1	1	none	0.0001325551141154
S040	T301	FALSE	FALSE	0	0	1	1	none	7.44882825659e-05
S042	T301	FALSE	FALSE	0	0	1	1	none	0.0001298002673944
S071	T301	FALSE	FALSE	0	0	1	1	none	3.83243728216e-05
S078	T301	FALSE	FALSE	0	0	1	1	none	0.0001282437533224
S081	T301	FALSE	FALSE	0	0	1	1	none	0.0001310670585618
S085	T301	FALSE	FALSE	0	0	1	1	none	8.25373906914e-05
S087	T301	FALSE	FALSE	0	0	1	1	none	0.0001021848869834
S093	T301	FALSE	FALSE	0	0	1	1	none	7.42896061002e-05
S097	T301	FALSE	FALSE	0	0	1	1	none	0.0001314436712329
S102	T301	FALSE	FALSE	0	0	1	1	none	7.67615062684e-05
S106	T301	FALSE	FALSE	0	0	1	1	none	0.0001294199945664
S130	T301	FALSE	FALSE	0	0	1	1	none	0.0001015903242509
T009	T301	FALSE	FALSE	0	0	1	1	none	0.0001398092882719
T010	T301	FALSE	FALSE	0	0	1	1	none	0.0001395078634934
T013	T301	FALSE	FALSE	0	0	1	1	none	0.0001454738507174
T014	T301	FALSE	FALSE	0	0	1	1	none	0.0001301346968984
T020	T301	FALSE	FALSE	0	0	1	1	none	0.0001418668951285
T021	T301	FALSE	FALSE	0	0	1	1	none	0.0001423335956962
T028	T301	FALSE	FALSE	0	0	1	1	none	0.0001358712533939
T035a	T301	FALSE	FALSE	0	0	1	1	none	0.0001057449605299
T035b	T301	FALSE	FALSE	0	0	1	1	none	0.0001407347976364
T040	T301	FALSE	FALSE	0	0	1	1	none	0.0001343839955953
T056	T301	FALSE	FALSE	0	0	1	1	none	0.0001467793713357
T059	T301	FALSE	FALSE	0	0	1	1	none	7.91479535194e-05
T065	T301	FALSE	FALSE	0	0	1	1	none	0.0001386733333184
T069	T301	FALSE	FALSE	0	0	1	1	none	5.62802390394e-05
T073	T301	FALSE	FALSE	0	0	1	1	none	0.0001423335956962
T075	T301	FALSE	FALSE	0	0	1	1	none	0.0001349997210454
T077	T301	FALSE	FALSE	0	0	1	1	none	0.0001417201286247
T087	T301	FALSE	FALSE	0	0	1	1	none	0.0001403805194426
T095	T301	FALSE	FALSE	0	0	1	1	none	0.0001015312736939
T099a	T301	FALSE	FALSE	0	0	1	1	none	0.0001011239862079
T102	T301	FALSE	FALSE	0	0	1	1	none	0.0001069746698824
T104	T301	FALSE	FALSE	0	0	1	1	none	0.0001294199761517
T105	T301	FALSE	FALSE	0	0	1	1	none	0.0001399002674614
T107	T301	FALSE	FALSE	0	0	1	1	none	0.0001057477357394
T126	T301	FALSE	FALSE	1	0	1	1	anc	4.5952262061e-06
T156	T301	FALSE	FALSE	0	0	1	1	none	0.0001417438924049
T159a	T301	FALSE	FALSE	0	0	1	1	none	0.0001358270610644
T182	T301	FALSE	FALSE	0	0	1	1	none	0.0001397239900149
T188	T301	FALSE	FALSE	0	0	1	1	none	0.0001360106340239
T192	T301	FALSE	FALSE	0	0	1	1	none	1.44497253008e-05
T223	T301	FALSE	FALSE	0	0	1	1	none	0.0001393520773001
T225	T301	FALSE	FALSE	0	0	1	1	none	0.0001501930846089
T230	T301	FALSE	FALSE	0	0	1	1	none	0.0001378045679282
T232	T301	FALSE	FALSE	0	0	1	1	none	1.32739967911e-05
T241	T301	FALSE	FALSE	0	0	1	1	none	0.0001710314451189
T270	T301	FALSE	FALSE	0	0	1	1	none	1.45597585349e-05
T271b	T301	FALSE	FALSE	0	0	1	1	none	0.0001471257492514
S002	T303	FALSE	FALSE	0	0	1	1	none	0.0001279125199968
S007	T303	FALSE	FALSE	0	0	1	1	none	0.0001356308184938
S021	T303	FALSE	FALSE	0	0	1	1	none	0.0001322397340598
S024	T303	FALSE	FALSE	0	0	1	1	none	0.0001315883610217
S025	T303	FALSE	FALSE	0	0	1	1	none	0.0001352474440478
S026	T303	FALSE	FALSE	0	0	1	1	none	0.0001303073168573
S038	T303	FALSE	FALSE	0	0	1	1	none	0.0001384601325594
S039	T303	FALSE	FALSE	0	0	1	1	none	0.0001336898836468
S040	T303	FALSE	FALSE	0	0	1	1	none	7.56230520973e-05
S042	T303	FALSE	FALSE	0	0	1	1	none	0.0001309350369258
S071	T303	FALSE	FALSE	0	0	1	1	none	3.9459142353e-05
S078	T303	FALSE	FALSE	0	0	1	1	none	0.0001293785228538
S081	T303	FALSE	FALSE	0	0	1	1	none	0.0001322018280932
S085	T303	FALSE	FALSE	0	0	1	1	none	8.36721602228e-05
S087	T303	FALSE	FALSE	0	0	1	1	none	0.0001033196565148
S093	T303	FALSE	FALSE	0	0	1	1	none	7.54243756316e-05
S097	T303	FALSE	FALSE	0	0	1	1	none	0.0001325784407643
S102	T303	FALSE	FALSE	0	0	1	1	none	7.78962757998e-05
S106	T303	FALSE	FALSE	0	0	1	1	none	0.0001305547640978
S130	T303	FALSE	FALSE	0	0	1	1	none	0.0001027250937823
T009	T303	FALSE	FALSE	0	0	1	1	none	0.0001409440578033
T010	T303	FALSE	FALSE	0	0	1	1	none	0.0001406426330248
T013	T303	FALSE	FALSE	0	0	1	1	none	0.0001466086202488
T014	T303	FALSE	FALSE	0	0	1	1	none	0.0001312694664298
T020	T303	FALSE	FALSE	0	0	1	1	none	0.0001430016646599
T021	T303	FALSE	FALSE	0	0	1	1	none	0.0001434683652276
T028	T303	FALSE	FALSE	0	0	1	1	none	0.0001370060229253
T035a	T303	FALSE	FALSE	0	0	1	1	none	0.0001068797300613
T035b	T303	FALSE	FALSE	0	0	1	1	none	0.0001418695671678
T040	T303	FALSE	FALSE	0	0	1	1	none	0.0001355187651267
T056	T303	FALSE	FALSE	0	0	1	1	none	0.0001479141408671
T059	T303	FALSE	FALSE	0	0	1	1	none	8.02827230508e-05
T065	T303	FALSE	FALSE	0	0	1	1	none	0.0001398081028498
T069	T303	FALSE	FALSE	0	0	1	1	none	5.74150085708e-05
T073	T303	FALSE	FALSE	0	0	1	1	none	0.0001434683652276
T075	T303	FALSE	FALSE	0	0	1	1	none	0.0001361344905768
T077	T303	FALSE	FALSE	0	0	1	1	none	0.0001428548981561
T087	T303	FALSE	FALSE	0	0	1	1	none	0.000141515288974
T095	T303	FALSE	FALSE	0	0	1	1	none	0.0001026660432253
T099a	T303	FALSE	FALSE	0	0	1	1	none	0.0001022587557393
T102	T303	FALSE	FALSE	0	0	1	1	none	0.0001081094394138
T104	T303	FALSE	FALSE	0	0	1	1	none	0.0001305547456831
T105	T303	FALSE	FALSE	0	0	1	1	none	0.0001410350369928
T107	T303	FALSE	FALSE	0	0	1	1	none	0.0001068825052708
T126	T303	FALSE	FALSE	1	0	1	1	anc	5.7299957375e-06
T156	T303	FALSE	FALSE	0	0	1	1	none	0.0001428786619363
T159a	T303	FALSE	FALSE	0	0	1	1	none	0.0001369618305958
T182	T303	FALSE	FALSE	0	0	1	1	none	0.0001408587595463
T188	T303	FALSE	FALSE	0	0	1	1	none	0.0001371454035553
T192	T303	FALSE	FALSE	0	0	1	1	none	2.17191655472e-05
T223	T303	FALSE	FALSE	0	0	1	1	none	0.0001404868468315
T225	T303	FALSE	FALSE	0	0	1	1	none	0.0001513278541403
T230	T303	FALSE	FALSE	0	0	1	1	none	0.0001389393374596
T232	T303	FALSE	FALSE	0	0	1	1	none	1.44087663225e-05
T241	T303	FALSE	FALSE	0	0	1	1	none	0.0001721662146503
T270	T303	FALSE	FALSE	0	0	1	1	none	1.56945280663e-05
T271b	T303	FALSE	FALSE	0	0	1	1	none	0.0001482605187828
T301	T303	FALSE	FALSE	0	0	1	1	none	2.01406950876e-05
S002	T322	FALSE	FALSE	0	0	1	1	none	8.98458431239999e-05
S007	T322	FALSE	FALSE	0	0	1	1	none	6.5485689781e-05
S021	T322	FALSE	FALSE	0	0	1	1	none	9.41730571869999e-05
S024	T322	FALSE	FALSE	0	0	1	1	none	9.35216841488999e-05
S025	T322	FALSE	FALSE	0	0	1	1	none	9.71807671749999e-05
S026	T322	FALSE	FALSE	0	0	1	1	none	9.22406399844999e-05
S038	T322	FALSE	FALSE	0	0	1	1	none	2.54174770236e-05
S039	T322	FALSE	FALSE	0	0	1	1	none	9.56232067739999e-05
S040	T322	FALSE	FALSE	0	0	1	1	none	0.0001350172846545
S042	T322	FALSE	FALSE	0	0	1	1	none	9.28683600529999e-05
S071	T322	FALSE	FALSE	0	0	1	1	none	0.0001225269585328
S078	T322	FALSE	FALSE	0	0	1	1	none	9.13118459809999e-05
S081	T322	FALSE	FALSE	0	0	1	1	none	9.41351512203999e-05
S085	T322	FALSE	FALSE	0	0	1	1	none	0.00012815165509
S087	T322	FALSE	FALSE	0	0	1	1	none	0.000147799151382
S093	T322	FALSE	FALSE	0	0	1	1	none	0.0001199038704988
S097	T322	FALSE	FALSE	0	0	1	1	none	9.45117638914999e-05
S102	T322	FALSE	FALSE	0	0	1	1	none	0.000137290508357
S106	T322	FALSE	FALSE	0	0	1	1	none	9.24880872249999e-05
S130	T322	FALSE	FALSE	0	0	1	1	none	0.0001472045886495
T009	T322	FALSE	FALSE	0	0	1	1	none	0.0001028773809305
T010	T322	FALSE	FALSE	0	0	1	1	none	0.000102575956152
T013	T322	FALSE	FALSE	0	0	1	1	none	1.7172547294e-05
T014	T322	FALSE	FALSE	0	0	1	1	none	9.32027895569999e-05
T020	T322	FALSE	FALSE	0	0	1	1	none	2.99590091241e-05
T021	T322	FALSE	FALSE	0	0	1	1	none	0.0001054016883548
T028	T322	FALSE	FALSE	0	0	1	1	none	6.68608942125e-05
T035a	T322	FALSE	FALSE	0	0	1	1	none	0.0001513592249285
T035b	T322	FALSE	FALSE	0	0	1	1	none	0.000103802890295
T040	T322	FALSE	FALSE	0	0	1	1	none	9.74520882538999e-05
T056	T322	FALSE	FALSE	0	0	1	1	none	0.0001098474639943
T059	T322	FALSE	FALSE	0	0	1	1	none	0.000139676955608
T065	T322	FALSE	FALSE	0	0	1	1	none	2.4311579028e-05
T069	T322	FALSE	FALSE	0	0	1	1	none	0.000138811513832
T073	T322	FALSE	FALSE	0	0	1	1	none	0.0001054016883548
T075	T322	FALSE	FALSE	0	0	1	1	none	0.000100182937964
T077	T322	FALSE	FALSE	0	0	1	1	none	0.0001047882212833
T087	T322	FALSE	FALSE	0	0	1	1	none	0.0001034486121012
T095	T322	FALSE	FALSE	0	0	1	1	none	0.0001471455380925
T099a	T322	FALSE	FALSE	0	0	1	1	none	0.0001467382506065
T102	T322	FALSE	FALSE	0	0	1	1	none	0.000152588934281
T104	T322	FALSE	FALSE	0	0	1	1	none	6.04096169703001e-05
T105	T322	FALSE	FALSE	0	0	1	1	none	2.5538513171e-05
T107	T322	FALSE	FALSE	0	0	1	1	none	0.000151362000138
T126	T322	FALSE	FALSE	0	0	1	1	none	0.0001501214344333
T156	T322	FALSE	FALSE	0	0	1	1	none	3.10629405435e-05
T159a	T322	FALSE	FALSE	0	0	1	1	none	9.88951537229999e-05
T182	T322	FALSE	FALSE	0	0	1	1	none	2.90430381535e-05
T188	T322	FALSE	FALSE	0	0	1	1	none	6.70002748425e-05
T192	T322	FALSE	FALSE	0	0	1	1	none	0.000161202867671
T223	T322	FALSE	FALSE	0	0	1	1	none	2.86711254387e-05
T225	T322	FALSE	FALSE	0	0	1	1	none	3.95121327475e-05
T230	T322	FALSE	FALSE	0	0	1	1	none	0.0001008726605868
T232	T322	FALSE	FALSE	0	0	1	1	none	0.0001482919215823
T241	T322	FALSE	FALSE	0	0	1	1	none	1.49530023615e-05
T270	T322	FALSE	FALSE	0	0	1	1	none	0.0001495776833261
T271b	T322	FALSE	FALSE	0	0	1	1	none	3.644479739e-05
T301	T322	FALSE	FALSE	0	0	1	1	none	0.0001596243972114
T303	T322	FALSE	FALSE	0	0	1	1	none	0.0001607591667428
S002	T327b	FALSE	FALSE	0	0	1	1	none	0.0001043897460985
S007	T327b	FALSE	FALSE	0	0	1	1	none	0.0001121080445955
S021	T327b	FALSE	FALSE	0	0	1	1	none	0.0001087169601615
S024	T327b	FALSE	FALSE	0	0	1	1	none	0.0001080655871234
S025	T327b	FALSE	FALSE	0	0	1	1	none	0.0001117246701495
S026	T327b	FALSE	FALSE	0	0	1	1	none	0.000106784542959
S038	T327b	FALSE	FALSE	0	0	1	1	none	0.0001149373586611
S039	T327b	FALSE	FALSE	0	0	1	1	none	0.0001101671097485
S040	T327b	FALSE	FALSE	0	0	1	1	none	5.2100278199e-05
S042	T327b	FALSE	FALSE	0	0	1	1	none	0.0001074122630275
S071	T327b	FALSE	FALSE	0	0	1	1	none	3.09481000433e-05
S078	T327b	FALSE	FALSE	0	0	1	1	none	0.0001058557489555
S081	T327b	FALSE	FALSE	0	0	1	1	none	0.0001086790541949
S085	T327b	FALSE	FALSE	0	0	1	1	none	6.01493863245e-05
S087	T327b	FALSE	FALSE	0	0	1	1	none	7.97968826165e-05
S093	T327b	FALSE	FALSE	0	0	1	1	none	5.19016017333e-05
S097	T327b	FALSE	FALSE	0	0	1	1	none	0.000109055666866
S102	T327b	FALSE	FALSE	0	0	1	1	none	5.43735019015e-05
S106	T327b	FALSE	FALSE	0	0	1	1	none	0.0001070319901995
S130	T327b	FALSE	FALSE	0	0	1	1	none	7.9202319884e-05
T009	T327b	FALSE	FALSE	0	0	1	1	none	0.000117421283905
T010	T327b	FALSE	FALSE	0	0	1	1	none	0.0001171198591265
T013	T327b	FALSE	FALSE	0	0	1	1	none	0.0001230858463505
T014	T327b	FALSE	FALSE	0	0	1	1	none	0.0001077466925315
T020	T327b	FALSE	FALSE	0	0	1	1	none	0.0001194788907616
T021	T327b	FALSE	FALSE	0	0	1	1	none	0.0001199455913293
T028	T327b	FALSE	FALSE	0	0	1	1	none	0.000113483249027
T035a	T327b	FALSE	FALSE	0	0	1	1	none	8.3356956163e-05
T035b	T327b	FALSE	FALSE	0	0	1	1	none	0.0001183467932695
T040	T327b	FALSE	FALSE	0	0	1	1	none	0.0001119959912284
T056	T327b	FALSE	FALSE	0	0	1	1	none	0.0001243913669688
T059	T327b	FALSE	FALSE	0	0	1	1	none	5.67599491525e-05
T065	T327b	FALSE	FALSE	0	0	1	1	none	0.0001162853289515
T069	T327b	FALSE	FALSE	0	0	1	1	none	4.72326553425e-05
T073	T327b	FALSE	FALSE	0	0	1	1	none	0.0001199455913293
T075	T327b	FALSE	FALSE	0	0	1	1	none	0.0001126117166785
T077	T327b	FALSE	FALSE	0	0	1	1	none	0.0001193321242578
T087	T327b	FALSE	FALSE	0	0	1	1	none	0.0001179925150757
T095	T327b	FALSE	FALSE	0	0	1	1	none	7.9143269327e-05
T099a	T327b	FALSE	FALSE	0	0	1	1	none	7.8735981841e-05
T102	T327b	FALSE	FALSE	0	0	1	1	none	8.45866655155e-05
T104	T327b	FALSE	FALSE	0	0	1	1	none	0.0001070319717848
T105	T327b	FALSE	FALSE	0	0	1	1	none	0.0001175122630945
T107	T327b	FALSE	FALSE	0	0	1	1	none	8.33597313725e-05
T126	T327b	FALSE	FALSE	0	0	1	1	none	5.85425759438e-05
T156	T327b	FALSE	FALSE	0	0	1	1	none	0.000119355888038
T159a	T327b	FALSE	FALSE	0	0	1	1	none	0.0001134390566975
T182	T327b	FALSE	FALSE	0	0	1	1	none	0.000117335985648
T188	T327b	FALSE	FALSE	0	0	1	1	none	0.000113622629657
T192	T327b	FALSE	FALSE	0	0	1	1	none	6.96240091815e-05
T223	T327b	FALSE	FALSE	0	0	1	1	none	0.0001169640729332
T225	T327b	FALSE	FALSE	0	0	1	1	none	0.000127805080242
T230	T327b	FALSE	FALSE	0	0	1	1	none	0.0001154165635613
T232	T327b	FALSE	FALSE	0	0	1	1	none	5.67130630928e-05
T241	T327b	FALSE	FALSE	0	0	1	1	none	0.000148643440752
T270	T327b	FALSE	FALSE	0	0	1	1	none	5.79988248366e-05
T271b	T327b	FALSE	FALSE	0	0	1	1	none	0.0001247377448845
T301	T327b	FALSE	FALSE	0	0	1	1	none	6.80455387219e-05
T303	T327b	FALSE	FALSE	0	0	1	1	none	6.91803082533e-05
T322	T327b	FALSE	FALSE	0	0	1	1	none	0.0001372363928445
S002	T330	TRUE	TRUE	0	0	1	1	none	0.000101322410741
S007	T330	TRUE	TRUE	0	0	1	1	none	0.000109040709238
S021	T330	TRUE	TRUE	0	0	1	1	none	0.000105649624804
S024	T330	TRUE	TRUE	0	0	1	1	none	0.0001049982517659
S025	T330	TRUE	TRUE	0	0	1	1	none	0.000108657334792
S026	T330	TRUE	TRUE	0	0	1	1	none	0.0001037172076015
S038	T330	TRUE	TRUE	0	0	1	1	none	0.0001118700233036
S039	T330	TRUE	TRUE	0	0	1	1	none	0.000107099774391
S040	T330	TRUE	TRUE	0	0	1	1	none	4.90329428415e-05
S042	T330	TRUE	TRUE	0	0	1	1	none	0.00010434492767
S071	T330	TRUE	TRUE	0	0	1	1	none	2.78807646858e-05
S078	T330	TRUE	TRUE	0	0	1	1	none	0.000102788413598
S081	T330	TRUE	TRUE	0	0	1	1	none	0.0001056117188374
S085	T330	TRUE	TRUE	0	0	1	1	none	5.7082050967e-05
S087	T330	TRUE	TRUE	0	0	1	1	none	7.6729547259e-05
S093	T330	TRUE	TRUE	0	0	1	1	none	4.88342663758e-05
S097	T330	TRUE	TRUE	0	0	1	1	none	0.0001059883315085
S102	T330	TRUE	TRUE	0	0	1	1	none	5.1306166544e-05
S106	T330	TRUE	TRUE	0	0	1	1	none	0.000103964654842
S130	T330	TRUE	TRUE	0	0	1	1	none	7.61349845265e-05
T009	T330	FALSE	FALSE	0	0	1	1	none	0.0001143539485475
T010	T330	FALSE	FALSE	0	0	1	1	none	0.000114052523769
T013	T330	FALSE	FALSE	0	0	1	1	none	0.000120018510993
T014	T330	TRUE	TRUE	0	0	1	1	none	0.000104679357174
T020	T330	TRUE	TRUE	0	0	1	1	none	0.0001164115554041
T021	T330	FALSE	FALSE	0	0	1	1	none	0.0001168782559718
T028	T330	TRUE	TRUE	0	0	1	1	none	0.0001104159136695
T035a	T330	TRUE	TRUE	0	0	1	1	none	8.02896208055e-05
T035b	T330	FALSE	FALSE	0	0	1	1	none	0.000115279457912
T040	T330	TRUE	TRUE	0	0	1	1	none	0.0001089286558709
T056	T330	FALSE	FALSE	0	0	1	1	none	0.0001213240316113
T059	T330	TRUE	TRUE	0	0	1	1	none	5.3692613795e-05
T065	T330	TRUE	TRUE	0	0	1	1	none	0.000113217993594
T069	T330	TRUE	TRUE	0	0	1	1	none	4.4165319985e-05
T073	T330	FALSE	FALSE	0	0	1	1	none	0.0001168782559718
T075	T330	TRUE	TRUE	0	0	1	1	none	0.000109544381321
T077	T330	FALSE	FALSE	0	0	1	1	none	0.0001162647889003
T087	T330	FALSE	FALSE	0	0	1	1	none	0.0001149251797182
T095	T330	TRUE	TRUE	0	0	1	1	none	7.60759339695e-05
T099a	T330	TRUE	TRUE	0	0	1	1	none	7.56686464835e-05
T102	T330	FALSE	FALSE	0	0	1	1	none	8.1519330158e-05
T104	T330	FALSE	FALSE	0	0	1	1	none	0.0001039646364273
T105	T330	FALSE	FALSE	0	0	1	1	none	0.000114444927737
T107	T330	FALSE	FALSE	0	0	1	1	none	8.0292396015e-05
T126	T330	TRUE	TRUE	0	0	1	1	none	5.54752405863e-05
T156	T330	FALSE	FALSE	0	0	1	1	none	0.0001162885526805
T159a	T330	TRUE	TRUE	0	0	1	1	none	0.00011037172134
T182	T330	FALSE	FALSE	0	0	1	1	none	0.0001142686502905
T188	T330	TRUE	TRUE	0	0	1	1	none	0.0001105552942995
T192	T330	FALSE	FALSE	0	0	1	1	none	6.6556673824e-05
T223	T330	FALSE	FALSE	0	0	1	1	none	0.0001138967375757
T225	T330	FALSE	FALSE	0	0	1	1	none	0.0001247377448845
T230	T330	FALSE	FALSE	0	0	1	1	none	0.0001123492282038
T232	T330	TRUE	TRUE	0	0	1	1	none	5.36457277353e-05
T241	T330	FALSE	FALSE	0	0	1	1	none	0.0001455761053945
T270	T330	FALSE	FALSE	0	0	1	1	none	5.49314894791e-05
T271b	T330	FALSE	FALSE	0	0	1	1	none	0.000121670409527
T301	T330	FALSE	FALSE	0	0	1	1	none	6.49782033644e-05
T303	T330	FALSE	FALSE	0	0	1	1	none	6.61129728958e-05
T322	T330	FALSE	FALSE	0	0	1	1	none	0.000134169057487
T327b	T330	TRUE	TRUE	0	1	1	1	desc	6.134670715e-07
S002	T335	FALSE	FALSE	0	0	1	1	none	0.0001239688756353
S007	T335	FALSE	FALSE	0	0	1	1	none	0.0001316871741323
S021	T335	FALSE	FALSE	0	0	1	1	none	0.0001282960896983
S024	T335	FALSE	FALSE	0	0	1	1	none	0.0001276447166602
S025	T335	FALSE	FALSE	0	0	1	1	none	0.0001313037996863
S026	T335	FALSE	FALSE	0	0	1	1	none	0.0001263636724958
S038	T335	FALSE	FALSE	0	0	1	1	none	0.0001345164881979
S039	T335	FALSE	FALSE	0	0	1	1	none	0.0001297462392853
S040	T335	FALSE	FALSE	0	0	1	1	none	7.16794077358e-05
S042	T335	FALSE	FALSE	0	0	1	1	none	0.0001269913925643
S071	T335	FALSE	FALSE	0	0	1	1	none	3.55154979915e-05
S078	T335	FALSE	FALSE	0	0	1	1	none	0.0001254348784923
S081	T335	FALSE	FALSE	0	0	1	1	none	0.0001282581837317
S085	T335	FALSE	FALSE	0	0	1	1	none	7.97285158613e-05
S087	T335	FALSE	FALSE	0	0	1	1	none	9.93760121533e-05
S093	T335	FALSE	FALSE	0	0	1	1	none	7.14807312701e-05
S097	T335	FALSE	FALSE	0	0	1	1	none	0.0001286347964028
S102	T335	FALSE	FALSE	0	0	1	1	none	7.39526314383e-05
S106	T335	FALSE	FALSE	0	0	1	1	none	0.0001266111197363
S130	T335	FALSE	FALSE	0	0	1	1	none	9.87814494208e-05
T009	T335	FALSE	FALSE	0	0	1	1	none	0.0001370004134418
T010	T335	FALSE	FALSE	0	0	1	1	none	0.0001366989886633
T013	T335	FALSE	FALSE	0	0	1	1	none	0.0001426649758873
T014	T335	FALSE	FALSE	0	0	1	1	none	0.0001273258220683
T020	T335	FALSE	FALSE	0	0	1	1	none	0.0001390580202984
T021	T335	FALSE	FALSE	0	0	1	1	none	0.0001395247208661
T028	T335	FALSE	FALSE	0	0	1	1	none	0.0001330623785638
T035a	T335	FALSE	FALSE	0	0	1	1	none	0.0001029360856998
T035b	T335	FALSE	FALSE	0	0	1	1	none	0.0001379259228063
T040	T335	FALSE	FALSE	0	0	1	1	none	0.0001315751207652
T056	T335	FALSE	FALSE	0	0	1	1	none	0.0001439704965056
T059	T335	FALSE	FALSE	0	0	1	1	none	7.63390786893e-05
T065	T335	FALSE	FALSE	0	0	1	1	none	0.0001358644584883
T069	T335	FALSE	FALSE	0	0	1	1	none	5.34713642093e-05
T073	T335	FALSE	FALSE	0	0	1	1	none	0.0001395247208661
T075	T335	FALSE	FALSE	0	0	1	1	none	0.0001321908462153
T077	T335	FALSE	FALSE	0	0	1	1	none	0.0001389112537946
T087	T335	FALSE	FALSE	0	0	1	1	none	0.0001375716446125
T095	T335	FALSE	FALSE	0	0	1	1	none	9.87223988638e-05
T099a	T335	FALSE	FALSE	0	0	1	1	none	9.83151113778e-05
T102	T335	FALSE	FALSE	0	0	1	1	none	0.0001041657950523
T104	T335	FALSE	FALSE	0	0	1	1	none	0.0001266111013216
T105	T335	FALSE	FALSE	0	0	1	1	none	0.0001370913926313
T107	T335	FALSE	FALSE	0	0	1	1	none	0.0001029388609093
T126	T335	TRUE	TRUE	1	0	1	1	anc	6.134670715e-07
T156	T335	FALSE	FALSE	0	0	1	1	none	0.0001389350175748
T159a	T335	FALSE	FALSE	0	0	1	1	none	0.0001330181862343
T182	T335	FALSE	FALSE	0	0	1	1	none	0.0001369151151848
T188	T335	FALSE	FALSE	0	0	1	1	none	0.0001332017591938
T192	T335	FALSE	FALSE	0	0	1	1	none	1.53216528997e-05
T223	T335	FALSE	FALSE	0	0	1	1	none	0.00013654320247
T225	T335	FALSE	FALSE	0	0	1	1	none	0.0001473842097788
T230	T335	FALSE	FALSE	0	0	1	1	none	0.0001349956930981
T232	T335	FALSE	FALSE	0	0	1	1	none	1.0465121961e-05
T241	T335	FALSE	FALSE	0	0	1	1	none	0.0001682225702888
T270	T335	FALSE	FALSE	0	0	1	1	none	1.17508837048e-05
T271b	T335	FALSE	FALSE	0	0	1	1	none	0.0001443168744213
T301	T335	FALSE	FALSE	0	0	1	1	none	1.37431824401e-05
T303	T335	FALSE	FALSE	0	0	1	1	none	1.73318202575e-05
T322	T335	FALSE	FALSE	0	0	1	1	none	0.0001568155223813
T327b	T335	FALSE	FALSE	0	0	1	1	none	6.52366638918e-05
T330	T335	FALSE	FALSE	0	0	1	1	none	6.21693285343e-05
S002	T341	TRUE	TRUE	0	0	1	1	none	1.6856109448e-05
S007	T341	TRUE	TRUE	0	0	1	1	none	6.9341968625e-05
S021	T341	TRUE	TRUE	0	0	1	1	none	2.1183323511e-05
S024	T341	TRUE	TRUE	0	0	1	1	none	2.05319504729e-05
S025	T341	TRUE	TRUE	0	0	1	1	none	1.8894275283e-05
S026	T341	TRUE	TRUE	0	0	1	1	none	3.4566110325e-06
S038	T341	TRUE	TRUE	0	0	1	1	none	7.21712826906e-05
S039	T341	TRUE	TRUE	0	0	1	1	none	2.2633473098e-05
S040	T341	TRUE	TRUE	0	0	1	1	none	0.0001067951116585
S042	T341	TRUE	TRUE	0	0	1	1	none	1.9878626377e-05
S071	T341	TRUE	TRUE	0	0	1	1	none	9.43047855368e-05
S078	T341	TRUE	TRUE	0	0	1	1	none	1.8322112305e-05
S081	T341	TRUE	TRUE	0	0	1	1	none	2.11454175444e-05
S085	T341	TRUE	TRUE	0	0	1	1	none	9.9929482094e-05
S087	T341	TRUE	TRUE	0	0	1	1	none	0.000119576978386
S093	T341	TRUE	TRUE	0	0	1	1	none	9.16816975028e-05
S097	T341	TRUE	TRUE	0	0	1	1	none	1.62252719995e-05
S102	T341	TRUE	TRUE	0	0	1	1	none	0.000109068335361
S106	T341	TRUE	TRUE	0	0	1	1	none	1.9498353549e-05
S130	T341	TRUE	TRUE	0	0	1	1	none	0.0001189824156535
T009	T341	FALSE	FALSE	0	0	1	1	none	1.66669790005e-05
T010	T341	FALSE	FALSE	0	0	1	1	none	1.6365554222e-05
T013	T341	FALSE	FALSE	0	0	1	1	none	8.03197703799999e-05
T014	T341	TRUE	TRUE	0	0	1	1	none	2.0213055881e-05
T020	T341	TRUE	TRUE	0	0	1	1	none	7.67128147911e-05
T021	T341	FALSE	FALSE	0	0	1	1	none	1.91912864248e-05
T028	T341	TRUE	TRUE	0	0	1	1	none	7.07171730565e-05
T035a	T341	TRUE	TRUE	0	0	1	1	none	0.0001231370519325
T035b	T341	FALSE	FALSE	0	0	1	1	none	1.7592488365e-05
T040	T341	TRUE	TRUE	0	0	1	1	none	2.44623545779e-05
T056	T341	FALSE	FALSE	0	0	1	1	none	2.36370620643e-05
T059	T341	TRUE	TRUE	0	0	1	1	none	0.000111454782612
T065	T341	TRUE	TRUE	0	0	1	1	none	7.3519252981e-05
T069	T341	TRUE	TRUE	0	0	1	1	none	0.000110589340836
T073	T341	FALSE	FALSE	0	0	1	1	none	1.91912864248e-05
T075	T341	TRUE	TRUE	0	0	1	1	none	7.1960764968e-05
T077	T341	FALSE	FALSE	0	0	1	1	none	1.85778193533e-05
T087	T341	FALSE	FALSE	0	0	1	1	none	1.72382101712e-05
T095	T341	TRUE	TRUE	0	0	1	1	none	0.0001189233650965
T099a	T341	TRUE	TRUE	0	0	1	1	none	0.0001185160776105
T102	T341	FALSE	FALSE	0	0	1	1	none	0.000124366761285
T104	T341	FALSE	FALSE	0	0	1	1	none	6.42658958143e-05
T105	T341	FALSE	FALSE	0	0	1	1	none	7.4746187124e-05
T107	T341	FALSE	FALSE	0	0	1	1	none	0.000123139827142
T126	T341	TRUE	TRUE	0	0	1	1	none	0.0001218992614373
T156	T341	FALSE	FALSE	0	0	1	1	none	7.65898120675e-05
[truncated: 1,161 more rows]
