# Supplementary material for: Improved characterisation of MRSA transmission using within-host bacterial sequence diversity
Source: eLife. 2019 Oct 8;8:e46402. doi: 10.7554/eLife.46402 (PMC6954020; doi:10.7554/eLife.46402)
Supplement: Figure 9—source data 1. [file elife-46402-fig9-data1.zip › Figure 9-source data 1/classifications/Classification_Posterior_ds_10percol_88.csv]

host.1	host.2	adjacent	contiguous	paths12	paths21	nodes1	nodes2	path.classification	min.distance.between.subgraphs
S002	S007	TRUE	TRUE	0	0	1	1	none	6.31895550646e-05
S002	S021	TRUE	TRUE	0	0	1	1	none	1.08010494032e-05
S007	S021	TRUE	TRUE	0	0	1	1	none	6.3978080345e-05
S002	S024	TRUE	TRUE	0	0	1	1	none	1.17155814106e-05
S007	S024	TRUE	TRUE	0	0	1	1	none	6.48926123524e-05
S021	S024	TRUE	TRUE	0	0	1	1	none	4.6980856762e-06
S002	S025	TRUE	TRUE	0	0	1	1	none	2.16269910082e-05
S007	S025	TRUE	TRUE	0	0	1	1	none	7.31738855384e-05
S021	S025	TRUE	TRUE	0	0	1	1	none	2.24155162886e-05
S024	S025	TRUE	TRUE	0	0	1	1	none	2.3330048296e-05
S002	S026	TRUE	TRUE	0	0	1	1	none	1.15285562026e-05
S007	S026	TRUE	TRUE	0	0	1	1	none	6.30754507328e-05
S021	S026	TRUE	TRUE	0	0	1	1	none	1.2317081483e-05
S024	S026	TRUE	TRUE	0	0	1	1	none	1.32316134904e-05
S025	S026	TRUE	TRUE	0	0	1	1	none	1.85138917564e-05
S002	S038	TRUE	TRUE	0	0	1	1	none	6.77338949624e-05
S007	S038	TRUE	TRUE	0	0	1	1	none	4.81468175398e-05
S021	S038	TRUE	TRUE	0	0	1	1	none	6.85224202428e-05
S024	S038	TRUE	TRUE	0	0	1	1	none	6.94369522502e-05
S025	S038	TRUE	TRUE	0	0	1	1	none	7.77182254362e-05
S026	S038	TRUE	TRUE	0	0	1	1	none	6.76197906306e-05
S002	S039	TRUE	TRUE	0	0	1	1	none	1.01451236436e-05
S007	S039	TRUE	TRUE	0	0	1	1	none	6.33221545854e-05
S021	S039	TRUE	TRUE	0	0	1	1	none	1.8917768344e-06
S024	S039	TRUE	TRUE	0	0	1	1	none	4.0421599166e-06
S025	S039	TRUE	TRUE	0	0	1	1	none	2.1759590529e-05
S026	S039	TRUE	TRUE	0	0	1	1	none	1.16611557234e-05
S038	S039	TRUE	TRUE	0	0	1	1	none	6.78664944832e-05
S002	S040	TRUE	TRUE	0	0	1	1	none	8.65632402054e-05
S007	S040	TRUE	TRUE	0	0	1	1	none	8.23408566156e-05
S021	S040	TRUE	TRUE	0	0	1	1	none	8.73517654858e-05
S024	S040	TRUE	TRUE	0	0	1	1	none	8.82662974932e-05
S025	S040	TRUE	TRUE	0	0	1	1	none	9.65475706792e-05
S026	S040	TRUE	TRUE	0	0	1	1	none	8.64491358736e-05
S038	S040	TRUE	TRUE	0	0	1	1	none	8.68851965134e-05
S039	S040	TRUE	TRUE	0	0	1	1	none	8.66958397262e-05
S002	S042	TRUE	TRUE	0	0	1	1	none	1.12167000526e-05
S007	S042	TRUE	TRUE	0	0	1	1	none	6.43937309944e-05
S021	S042	TRUE	TRUE	0	0	1	1	none	4.1992043182e-06
S024	S042	TRUE	TRUE	0	0	1	1	none	3.8778852508e-06
S025	S042	TRUE	TRUE	0	0	1	1	none	2.2831166938e-05
S026	S042	TRUE	TRUE	0	0	1	1	none	1.27327321324e-05
S038	S042	TRUE	TRUE	0	0	1	1	none	6.89380708922e-05
S039	S042	TRUE	TRUE	0	0	1	1	none	3.5432785586e-06
S040	S042	TRUE	TRUE	0	0	1	1	none	8.77674161352e-05
S002	S071	TRUE	TRUE	0	0	1	1	none	8.04343333506e-05
S007	S071	TRUE	TRUE	0	0	1	1	none	7.62119497608e-05
S021	S071	TRUE	TRUE	0	0	1	1	none	8.1222858631e-05
S024	S071	TRUE	TRUE	0	0	1	1	none	8.21373906384e-05
S025	S071	TRUE	TRUE	0	0	1	1	none	9.04186638244e-05
S026	S071	TRUE	TRUE	0	0	1	1	none	8.03202290188e-05
S038	S071	TRUE	TRUE	0	0	1	1	none	8.07562896586e-05
S039	S071	TRUE	TRUE	0	0	1	1	none	8.05669328714e-05
S040	S071	TRUE	TRUE	0	0	1	1	none	1.70765058216e-05
S042	S071	TRUE	TRUE	0	0	1	1	none	8.16385092804e-05
S002	S078	TRUE	TRUE	0	0	1	1	none	1.29285902274e-05
S007	S078	TRUE	TRUE	0	0	1	1	none	6.61056211692e-05
S021	S078	TRUE	TRUE	0	0	1	1	none	7.1469455678e-06
S024	S078	TRUE	TRUE	0	0	1	1	none	8.0614775752e-06
S025	S078	TRUE	TRUE	0	0	1	1	none	2.45430571128e-05
S026	S078	TRUE	TRUE	0	0	1	1	none	1.44446223072e-05
S038	S078	TRUE	TRUE	0	0	1	1	none	7.0649961067e-05
S039	S078	TRUE	TRUE	0	0	1	1	none	6.4910198082e-06
S040	S078	TRUE	TRUE	0	0	1	1	none	8.947930631e-05
S042	S078	TRUE	TRUE	0	0	1	1	none	7.5625962172e-06
S071	S078	TRUE	TRUE	0	0	1	1	none	8.33503994552e-05
S002	S081	TRUE	TRUE	0	0	1	1	none	1.2034230786e-05
S007	S081	TRUE	TRUE	0	0	1	1	none	6.52112617278e-05
S021	S081	TRUE	TRUE	0	0	1	1	none	5.0167350516e-06
S024	S081	TRUE	TRUE	0	0	1	1	none	3.4595649094e-06
S025	S081	TRUE	TRUE	0	0	1	1	none	2.36486976714e-05
S026	S081	TRUE	TRUE	0	0	1	1	none	1.35502628658e-05
S038	S081	TRUE	TRUE	0	0	1	1	none	6.97556016256e-05
S039	S081	TRUE	TRUE	0	0	1	1	none	4.360809292e-06
S040	S081	TRUE	TRUE	0	0	1	1	none	8.85849468686e-05
S042	S081	TRUE	TRUE	0	0	1	1	none	4.1965346262e-06
S071	S081	TRUE	TRUE	0	0	1	1	none	8.24560400138e-05
S078	S081	TRUE	TRUE	0	0	1	1	none	8.3801269506e-06
S002	S085	TRUE	TRUE	0	0	1	1	none	7.40603615156e-05
S007	S085	TRUE	TRUE	0	0	1	1	none	6.98379779258e-05
S021	S085	TRUE	TRUE	0	0	1	1	none	7.4848886796e-05
S024	S085	TRUE	TRUE	0	0	1	1	none	7.57634188034e-05
S025	S085	TRUE	TRUE	0	0	1	1	none	8.40446919894e-05
S026	S085	TRUE	TRUE	0	0	1	1	none	7.39462571838e-05
S038	S085	TRUE	TRUE	0	0	1	1	none	7.43823178236e-05
S039	S085	TRUE	TRUE	0	0	1	1	none	7.41929610364e-05
S040	S085	TRUE	TRUE	0	0	1	1	none	3.30528706666e-05
S042	S085	TRUE	TRUE	0	0	1	1	none	7.52645374454e-05
S071	S085	TRUE	TRUE	0	0	1	1	none	2.69239638118e-05
S078	S085	TRUE	TRUE	0	0	1	1	none	7.69764276202e-05
S081	S085	TRUE	TRUE	0	0	1	1	none	7.60820681788e-05
S002	S087	TRUE	TRUE	0	0	1	1	none	9.17205357708e-05
S007	S087	TRUE	TRUE	0	0	1	1	none	8.7498152181e-05
S021	S087	TRUE	TRUE	0	0	1	1	none	9.25090610512e-05
S024	S087	TRUE	TRUE	0	0	1	1	none	9.34235930586e-05
S025	S087	TRUE	TRUE	0	0	1	1	none	0.0001017048662446
S026	S087	TRUE	TRUE	0	0	1	1	none	9.1606431439e-05
S038	S087	TRUE	TRUE	0	0	1	1	none	9.20424920788e-05
S039	S087	TRUE	TRUE	0	0	1	1	none	9.18531352916e-05
S040	S087	TRUE	TRUE	0	0	1	1	none	5.07130449218e-05
S042	S087	TRUE	TRUE	0	0	1	1	none	9.29247117006e-05
S071	S087	TRUE	TRUE	0	0	1	1	none	4.4584138067e-05
S078	S087	TRUE	TRUE	0	0	1	1	none	9.46366018754e-05
S081	S087	TRUE	TRUE	0	0	1	1	none	9.3742242434e-05
S085	S087	TRUE	TRUE	0	0	1	1	none	2.55822186512e-05
S002	S093	TRUE	TRUE	0	0	1	1	none	6.5021216602e-05
S007	S093	TRUE	TRUE	0	0	1	1	none	6.07988330122e-05
S021	S093	TRUE	TRUE	0	0	1	1	none	6.58097418824e-05
S024	S093	TRUE	TRUE	0	0	1	1	none	6.67242738898e-05
S025	S093	TRUE	TRUE	0	0	1	1	none	7.50055470758e-05
S026	S093	TRUE	TRUE	0	0	1	1	none	6.49071122702e-05
S038	S093	TRUE	TRUE	0	0	1	1	none	6.534317291e-05
S039	S093	TRUE	TRUE	0	0	1	1	none	6.51538161228e-05
S040	S093	TRUE	TRUE	0	0	1	1	none	2.4013725753e-05
S042	S093	TRUE	TRUE	0	0	1	1	none	6.62253925318e-05
S071	S093	TRUE	TRUE	0	0	1	1	none	1.78848188982e-05
S078	S093	TRUE	TRUE	0	0	1	1	none	6.79372827066e-05
S081	S093	TRUE	TRUE	0	0	1	1	none	6.70429232652e-05
S085	S093	TRUE	TRUE	0	0	1	1	none	1.02749959884e-05
S087	S093	TRUE	TRUE	0	0	1	1	none	2.79351702436e-05
S002	S097	TRUE	TRUE	0	0	1	1	none	2.03406695772e-05
S007	S097	TRUE	TRUE	0	0	1	1	none	7.18875641074e-05
S021	S097	TRUE	TRUE	0	0	1	1	none	2.11291948576e-05
S024	S097	TRUE	TRUE	0	0	1	1	none	2.2043726865e-05
S025	S097	TRUE	TRUE	0	0	1	1	none	3.905020191e-06
S026	S097	TRUE	TRUE	0	0	1	1	none	1.72275703254e-05
S038	S097	TRUE	TRUE	0	0	1	1	none	7.64319040052e-05
S039	S097	TRUE	TRUE	0	0	1	1	none	2.0473269098e-05
S040	S097	TRUE	TRUE	0	0	1	1	none	9.52612492482e-05
S042	S097	TRUE	TRUE	0	0	1	1	none	2.1544845507e-05
S071	S097	TRUE	TRUE	0	0	1	1	none	8.91323423934e-05
S078	S097	TRUE	TRUE	0	0	1	1	none	2.32567356818e-05
S081	S097	TRUE	TRUE	0	0	1	1	none	2.23623762404e-05
S085	S097	TRUE	TRUE	0	0	1	1	none	8.27583705584e-05
S087	S097	TRUE	TRUE	0	0	1	1	none	0.0001004185448136
S093	S097	TRUE	TRUE	0	0	1	1	none	7.37192256448e-05
S002	S102	TRUE	TRUE	0	0	1	1	none	9.05790110432e-05
S007	S102	TRUE	TRUE	0	0	1	1	none	8.63566274534e-05
S021	S102	TRUE	TRUE	0	0	1	1	none	9.13675363236e-05
S024	S102	TRUE	TRUE	0	0	1	1	none	9.2282068331e-05
S025	S102	TRUE	TRUE	0	0	1	1	none	0.000100563341517
S026	S102	TRUE	TRUE	0	0	1	1	none	9.04649067114e-05
S038	S102	TRUE	TRUE	0	0	1	1	none	9.09009673512e-05
S039	S102	TRUE	TRUE	0	0	1	1	none	9.0711610564e-05
S040	S102	TRUE	TRUE	0	0	1	1	none	7.7233240622e-06
S042	S102	TRUE	TRUE	0	0	1	1	none	9.1783186973e-05
S071	S102	TRUE	TRUE	0	0	1	1	none	2.10922766594e-05
S078	S102	TRUE	TRUE	0	0	1	1	none	9.34950771478e-05
S081	S102	TRUE	TRUE	0	0	1	1	none	9.26007177064e-05
S085	S102	TRUE	TRUE	0	0	1	1	none	3.70686415044e-05
S087	S102	TRUE	TRUE	0	0	1	1	none	5.47288157596e-05
S093	S102	TRUE	TRUE	0	0	1	1	none	2.80294965908e-05
S097	S102	TRUE	TRUE	0	0	1	1	none	9.9277020086e-05
S002	S106	TRUE	TRUE	0	0	1	1	none	9.715114286e-06
S007	S106	TRUE	TRUE	0	0	1	1	none	6.41279963026e-05
S021	S106	TRUE	TRUE	0	0	1	1	none	1.17394906412e-05
S024	S106	TRUE	TRUE	0	0	1	1	none	1.26540226486e-05
S025	S106	TRUE	TRUE	0	0	1	1	none	2.25654322462e-05
S026	S106	TRUE	TRUE	0	0	1	1	none	1.24669974406e-05
S038	S106	TRUE	TRUE	0	0	1	1	none	6.86723362004e-05
S039	S106	TRUE	TRUE	0	0	1	1	none	1.10835648816e-05
S040	S106	TRUE	TRUE	0	0	1	1	none	8.75016814434e-05
S042	S106	TRUE	TRUE	0	0	1	1	none	1.21551412906e-05
S071	S106	TRUE	TRUE	0	0	1	1	none	8.13727745886e-05
S078	S106	TRUE	TRUE	0	0	1	1	none	1.38670314654e-05
S081	S106	TRUE	TRUE	0	0	1	1	none	1.2972672024e-05
S085	S106	TRUE	TRUE	0	0	1	1	none	7.49988027536e-05
S087	S106	TRUE	TRUE	0	0	1	1	none	9.26589770088e-05
S093	S106	TRUE	TRUE	0	0	1	1	none	6.595965784e-05
S097	S106	TRUE	TRUE	0	0	1	1	none	2.12791108152e-05
S102	S106	TRUE	TRUE	0	0	1	1	none	9.15174522812e-05
S002	S130	TRUE	TRUE	0	0	1	1	none	9.22248045568e-05
S007	S130	TRUE	TRUE	0	0	1	1	none	8.8002420967e-05
S021	S130	TRUE	TRUE	0	0	1	1	none	9.30133298372e-05
S024	S130	TRUE	TRUE	0	0	1	1	none	9.39278618446e-05
S025	S130	TRUE	TRUE	0	0	1	1	none	0.0001022091350306
S026	S130	TRUE	TRUE	0	0	1	1	none	9.2110700225e-05
S038	S130	TRUE	TRUE	0	0	1	1	none	9.25467608648e-05
S039	S130	TRUE	TRUE	0	0	1	1	none	9.23574040776e-05
S040	S130	TRUE	TRUE	0	0	1	1	none	5.12173137078e-05
S042	S130	TRUE	TRUE	0	0	1	1	none	9.34289804866e-05
S071	S130	TRUE	TRUE	0	0	1	1	none	4.5088406853e-05
S078	S130	TRUE	TRUE	0	0	1	1	none	9.51408706614e-05
S081	S130	TRUE	TRUE	0	0	1	1	none	9.424651122e-05
S085	S130	TRUE	TRUE	0	0	1	1	none	2.60864874372e-05
S087	S130	TRUE	TRUE	0	0	1	1	none	3.047896508e-06
S093	S130	TRUE	TRUE	0	0	1	1	none	2.84394390296e-05
S097	S130	TRUE	TRUE	0	0	1	1	none	0.0001009228135996
S102	S130	TRUE	TRUE	0	0	1	1	none	5.52330845456e-05
S106	S130	TRUE	TRUE	0	0	1	1	none	9.31632457948e-05
S002	T009	TRUE	TRUE	0	0	1	1	none	2.36281481847e-05
S007	T009	TRUE	TRUE	0	0	1	1	none	7.51750427149e-05
S021	T009	TRUE	TRUE	0	0	1	1	none	2.44166734651e-05
S024	T009	TRUE	TRUE	0	0	1	1	none	2.53312054725e-05
S025	T009	TRUE	TRUE	0	0	1	1	none	3.06134837385e-05
S026	T009	TRUE	TRUE	0	0	1	1	none	1.54406660709e-05
S038	T009	TRUE	TRUE	0	0	1	1	none	7.97193826127e-05
S039	T009	TRUE	TRUE	0	0	1	1	none	2.37607477055e-05
S040	T009	TRUE	TRUE	0	0	1	1	none	9.85487278557e-05
S042	T009	TRUE	TRUE	0	0	1	1	none	2.48323241145e-05
S071	T009	TRUE	TRUE	0	0	1	1	none	9.24198210009e-05
S078	T009	TRUE	TRUE	0	0	1	1	none	2.65442142893e-05
S081	T009	TRUE	TRUE	0	0	1	1	none	2.56498548479e-05
S085	T009	TRUE	TRUE	0	0	1	1	none	8.60458491659e-05
S087	T009	TRUE	TRUE	0	0	1	1	none	0.0001037060234211
S093	T009	TRUE	TRUE	0	0	1	1	none	7.70067042523e-05
S097	T009	TRUE	TRUE	0	0	1	1	none	2.93271623075e-05
S102	T009	TRUE	TRUE	0	0	1	1	none	0.0001025644986935
S106	T009	TRUE	TRUE	0	0	1	1	none	2.45665894227e-05
S130	T009	TRUE	TRUE	0	0	1	1	none	0.0001042102922071
S002	T010	TRUE	TRUE	0	0	1	1	none	2.32376178247e-05
S007	T010	TRUE	TRUE	0	0	1	1	none	7.47845123549e-05
S021	T010	TRUE	TRUE	0	0	1	1	none	2.40261431051e-05
S024	T010	TRUE	TRUE	0	0	1	1	none	2.49406751125e-05
S025	T010	TRUE	TRUE	0	0	1	1	none	3.02229533785e-05
S026	T010	TRUE	TRUE	0	0	1	1	none	1.50501357109e-05
S038	T010	TRUE	TRUE	0	0	1	1	none	7.93288522527e-05
S039	T010	TRUE	TRUE	0	0	1	1	none	2.33702173455e-05
S040	T010	TRUE	TRUE	0	0	1	1	none	9.81581974957e-05
S042	T010	TRUE	TRUE	0	0	1	1	none	2.44417937545e-05
S071	T010	TRUE	TRUE	0	0	1	1	none	9.20292906409e-05
S078	T010	TRUE	TRUE	0	0	1	1	none	2.61536839293e-05
S081	T010	TRUE	TRUE	0	0	1	1	none	2.52593244879e-05
S085	T010	TRUE	TRUE	0	0	1	1	none	8.56553188059e-05
S087	T010	TRUE	TRUE	0	0	1	1	none	0.0001033154930611
S093	T010	TRUE	TRUE	0	0	1	1	none	7.66161738923e-05
S097	T010	TRUE	TRUE	0	0	1	1	none	2.89366319475e-05
S102	T010	TRUE	TRUE	0	0	1	1	none	0.0001021739683335
S106	T010	TRUE	TRUE	0	0	1	1	none	2.41760590627e-05
S130	T010	TRUE	TRUE	0	0	1	1	none	0.0001038197618471
T009	T010	TRUE	TRUE	0	0	1	1	none	2.969544624e-06
S002	T013	FALSE	FALSE	0	0	1	1	none	7.3363491003e-05
S007	T013	FALSE	FALSE	0	0	1	1	none	5.37764135804e-05
S021	T013	FALSE	FALSE	0	0	1	1	none	7.41520162834e-05
S024	T013	FALSE	FALSE	0	0	1	1	none	7.50665482908e-05
S025	T013	FALSE	FALSE	0	0	1	1	none	8.33478214768e-05
S026	T013	FALSE	FALSE	0	0	1	1	none	7.32493866712e-05
S038	T013	FALSE	FALSE	0	0	1	1	none	1.09498952634e-05
S039	T013	FALSE	FALSE	0	0	1	1	none	7.34960905238e-05
S040	T013	FALSE	FALSE	0	0	1	1	none	9.2514792554e-05
S042	T013	FALSE	FALSE	0	0	1	1	none	7.45676669328e-05
S071	T013	FALSE	FALSE	0	0	1	1	none	8.63858856992e-05
S078	T013	FALSE	FALSE	0	0	1	1	none	7.62795571076e-05
S081	T013	FALSE	FALSE	0	0	1	1	none	7.53851976662e-05
S085	T013	FALSE	FALSE	0	0	1	1	none	8.00119138642e-05
S087	T013	FALSE	FALSE	0	0	1	1	none	9.76720881194e-05
S093	T013	FALSE	FALSE	0	0	1	1	none	7.09727689506e-05
S097	T013	FALSE	FALSE	0	0	1	1	none	8.20615000458e-05
S102	T013	FALSE	FALSE	0	0	1	1	none	9.65305633918e-05
S106	T013	FALSE	FALSE	0	0	1	1	none	7.4301932241e-05
S130	T013	FALSE	FALSE	0	0	1	1	none	9.81763569054e-05
T009	T013	FALSE	FALSE	0	0	1	1	none	8.53489786533e-05
T010	T013	FALSE	FALSE	0	0	1	1	none	8.49584482933e-05
S002	T014	TRUE	TRUE	0	0	1	1	none	1.0763049181e-05
S007	T014	TRUE	TRUE	0	0	1	1	none	6.39400801228e-05
S021	T014	TRUE	TRUE	0	0	1	1	none	3.7455534466e-06
S024	T014	TRUE	TRUE	0	0	1	1	none	3.4242343792e-06
S025	T014	TRUE	TRUE	0	0	1	1	none	2.23775160664e-05
S026	T014	TRUE	TRUE	0	0	1	1	none	1.22790812608e-05
S038	T014	TRUE	TRUE	0	0	1	1	none	6.84844200206e-05
S039	T014	TRUE	TRUE	0	0	1	1	none	3.089627687e-06
S040	T014	TRUE	TRUE	0	0	1	1	none	8.73137652636e-05
S042	T014	TRUE	TRUE	0	0	1	1	none	1.6895019464e-06
S071	T014	TRUE	TRUE	0	0	1	1	none	8.11848584088e-05
S078	T014	TRUE	TRUE	0	0	1	1	none	7.1089453456e-06
S081	T014	TRUE	TRUE	0	0	1	1	none	3.7428837546e-06
S085	T014	TRUE	TRUE	0	0	1	1	none	7.48108865738e-05
S087	T014	TRUE	TRUE	0	0	1	1	none	9.2471060829e-05
S093	T014	TRUE	TRUE	0	0	1	1	none	6.57717416602e-05
S097	T014	TRUE	TRUE	0	0	1	1	none	2.10911946354e-05
S102	T014	TRUE	TRUE	0	0	1	1	none	9.13295361014e-05
S106	T014	TRUE	TRUE	0	0	1	1	none	1.1701490419e-05
S130	T014	TRUE	TRUE	0	0	1	1	none	9.2975329615e-05
T009	T014	TRUE	TRUE	0	0	1	1	none	2.43786732429e-05
T010	T014	TRUE	TRUE	0	0	1	1	none	2.39881428829e-05
T013	T014	FALSE	FALSE	0	0	1	1	none	7.41140160612e-05
S002	T020	TRUE	TRUE	0	0	1	1	none	7.1045277851e-05
S007	T020	TRUE	TRUE	0	0	1	1	none	5.14582004284e-05
S021	T020	TRUE	TRUE	0	0	1	1	none	7.18338031314e-05
S024	T020	TRUE	TRUE	0	0	1	1	none	7.27483351388e-05
S025	T020	TRUE	TRUE	0	0	1	1	none	8.10296083248e-05
S026	T020	TRUE	TRUE	0	0	1	1	none	7.09311735192e-05
S038	T020	TRUE	TRUE	0	0	1	1	none	4.5472339634e-06
S039	T020	TRUE	TRUE	0	0	1	1	none	7.11778773718e-05
S040	T020	TRUE	TRUE	0	0	1	1	none	9.0196579402e-05
S042	T020	TRUE	TRUE	0	0	1	1	none	7.22494537808e-05
S071	T020	TRUE	TRUE	0	0	1	1	none	8.40676725472e-05
S078	T020	TRUE	TRUE	0	0	1	1	none	7.39613439556e-05
S081	T020	TRUE	TRUE	0	0	1	1	none	7.30669845142e-05
S085	T020	TRUE	TRUE	0	0	1	1	none	7.76937007122e-05
S087	T020	TRUE	TRUE	0	0	1	1	none	9.53538749674e-05
S093	T020	TRUE	TRUE	0	0	1	1	none	6.86545557986e-05
S097	T020	TRUE	TRUE	0	0	1	1	none	7.97432868938e-05
S102	T020	TRUE	TRUE	0	0	1	1	none	9.42123502398e-05
S106	T020	TRUE	TRUE	0	0	1	1	none	7.1983719089e-05
S130	T020	TRUE	TRUE	0	0	1	1	none	9.58581437534e-05
T009	T020	TRUE	TRUE	0	0	1	1	none	8.30307655013e-05
T010	T020	TRUE	TRUE	0	0	1	1	none	8.26402351413e-05
T013	T020	FALSE	FALSE	0	0	1	1	none	1.4261278152e-05
T014	T020	TRUE	TRUE	0	0	1	1	none	7.17958029092e-05
S002	T021	FALSE	FALSE	0	0	1	1	none	2.35254294252e-05
S007	T021	FALSE	FALSE	0	0	1	1	none	7.50723239554e-05
S021	T021	FALSE	FALSE	0	0	1	1	none	2.43139547056e-05
S024	T021	FALSE	FALSE	0	0	1	1	none	2.5228486713e-05
S025	T021	FALSE	FALSE	0	0	1	1	none	3.0510764979e-05
S026	T021	FALSE	FALSE	0	0	1	1	none	1.53379473114e-05
S038	T021	FALSE	FALSE	0	0	1	1	none	7.96166638532e-05
S039	T021	FALSE	FALSE	0	0	1	1	none	2.3658028946e-05
S040	T021	FALSE	FALSE	0	0	1	1	none	9.84460090962e-05
S042	T021	FALSE	FALSE	0	0	1	1	none	2.4729605355e-05
S071	T021	FALSE	FALSE	0	0	1	1	none	9.23171022414e-05
S078	T021	FALSE	FALSE	0	0	1	1	none	2.64414955298e-05
S081	T021	FALSE	FALSE	0	0	1	1	none	2.55471360884e-05
S085	T021	FALSE	FALSE	0	0	1	1	none	8.59431304064e-05
S087	T021	FALSE	FALSE	0	0	1	1	none	0.0001036033046616
S093	T021	FALSE	FALSE	0	0	1	1	none	7.69039854928e-05
S097	T021	FALSE	FALSE	0	0	1	1	none	2.9224443548e-05
S102	T021	FALSE	FALSE	0	0	1	1	none	0.000102461779934
S106	T021	FALSE	FALSE	0	0	1	1	none	2.44638706632e-05
S130	T021	FALSE	FALSE	0	0	1	1	none	0.0001041075734476
T009	T021	FALSE	FALSE	0	0	1	1	none	6.2819741335e-06
T010	T021	FALSE	FALSE	0	0	1	1	none	5.8914437735e-06
T013	T021	FALSE	FALSE	0	0	1	1	none	8.52462598938e-05
T014	T021	FALSE	FALSE	0	0	1	1	none	2.42759544834e-05
T020	T021	FALSE	FALSE	0	0	1	1	none	8.29280467418e-05
S002	T028	TRUE	TRUE	0	0	1	1	none	6.61524486229e-05
S007	T028	TRUE	TRUE	0	0	1	1	none	3.02167942583e-05
S021	T028	TRUE	TRUE	0	0	1	1	none	6.69409739033e-05
S024	T028	TRUE	TRUE	0	0	1	1	none	6.78555059107e-05
S025	T028	TRUE	TRUE	0	0	1	1	none	7.61367790967e-05
S026	T028	TRUE	TRUE	0	0	1	1	none	6.60383442911e-05
S038	T028	TRUE	TRUE	0	0	1	1	none	5.11097110981e-05
S039	T028	TRUE	TRUE	0	0	1	1	none	6.62850481437e-05
S040	T028	TRUE	TRUE	0	0	1	1	none	8.53037501739e-05
S042	T028	TRUE	TRUE	0	0	1	1	none	6.73566245527e-05
S071	T028	TRUE	TRUE	0	0	1	1	none	7.91748433191e-05
S078	T028	TRUE	TRUE	0	0	1	1	none	6.90685147275e-05
S081	T028	TRUE	TRUE	0	0	1	1	none	6.81741552861e-05
S085	T028	TRUE	TRUE	0	0	1	1	none	7.28008714841e-05
S087	T028	TRUE	TRUE	0	0	1	1	none	9.04610457393e-05
S093	T028	TRUE	TRUE	0	0	1	1	none	6.37617265705e-05
S097	T028	TRUE	TRUE	0	0	1	1	none	7.48504576657e-05
S102	T028	TRUE	TRUE	0	0	1	1	none	8.93195210117e-05
S106	T028	TRUE	TRUE	0	0	1	1	none	6.70908898609e-05
S130	T028	TRUE	TRUE	0	0	1	1	none	9.09653145253e-05
T009	T028	TRUE	TRUE	0	0	1	1	none	7.81379362732e-05
T010	T028	TRUE	TRUE	0	0	1	1	none	7.77474059132e-05
T013	T028	FALSE	FALSE	0	0	1	1	none	5.67393071387e-05
T014	T028	TRUE	TRUE	0	0	1	1	none	6.69029736811e-05
T020	T028	TRUE	TRUE	0	0	1	1	none	5.44210939867e-05
T021	T028	FALSE	FALSE	0	0	1	1	none	7.80352175137e-05
S002	T035a	TRUE	TRUE	0	0	1	1	none	9.12590341966e-05
S007	T035a	TRUE	TRUE	0	0	1	1	none	8.70366506068e-05
S021	T035a	TRUE	TRUE	0	0	1	1	none	9.2047559477e-05
S024	T035a	TRUE	TRUE	0	0	1	1	none	9.29620914844e-05
S025	T035a	TRUE	TRUE	0	0	1	1	none	0.0001012433646704
S026	T035a	TRUE	TRUE	0	0	1	1	none	9.11449298648e-05
S038	T035a	TRUE	TRUE	0	0	1	1	none	9.15809905046e-05
S039	T035a	TRUE	TRUE	0	0	1	1	none	9.13916337174e-05
S040	T035a	TRUE	TRUE	0	0	1	1	none	5.02515433476e-05
S042	T035a	TRUE	TRUE	0	0	1	1	none	9.24632101264e-05
S071	T035a	TRUE	TRUE	0	0	1	1	none	4.41226364928e-05
S078	T035a	TRUE	TRUE	0	0	1	1	none	9.41751003012e-05
S081	T035a	TRUE	TRUE	0	0	1	1	none	9.32807408598e-05
S085	T035a	TRUE	TRUE	0	0	1	1	none	2.5120717077e-05
S087	T035a	TRUE	TRUE	0	0	1	1	none	5.7896793722e-06
S093	T035a	TRUE	TRUE	0	0	1	1	none	2.74736686694e-05
S097	T035a	TRUE	TRUE	0	0	1	1	none	9.99570432394e-05
S102	T035a	TRUE	TRUE	0	0	1	1	none	5.42673141854e-05
S106	T035a	TRUE	TRUE	0	0	1	1	none	9.21974754346e-05
S130	T035a	TRUE	TRUE	0	0	1	1	none	6.2939481582e-06
T009	T035a	TRUE	TRUE	0	0	1	1	none	0.0001032445218469
T010	T035a	TRUE	TRUE	0	0	1	1	none	0.0001028539914869
T013	T035a	FALSE	FALSE	0	0	1	1	none	9.72105865452e-05
T014	T035a	TRUE	TRUE	0	0	1	1	none	9.20095592548e-05
T020	T035a	TRUE	TRUE	0	0	1	1	none	9.48923733932e-05
T021	T035a	FALSE	FALSE	0	0	1	1	none	0.0001031418030874
T028	T035a	TRUE	TRUE	0	0	1	1	none	8.99995441651e-05
S002	T035b	FALSE	FALSE	0	0	1	1	none	2.3383139632e-05
S007	T035b	FALSE	FALSE	0	0	1	1	none	7.49300341622e-05
S021	T035b	FALSE	FALSE	0	0	1	1	none	2.41716649124e-05
S024	T035b	FALSE	FALSE	0	0	1	1	none	2.50861969198e-05
S025	T035b	FALSE	FALSE	0	0	1	1	none	3.03684751858e-05
S026	T035b	FALSE	FALSE	0	0	1	1	none	1.51956575182e-05
S038	T035b	FALSE	FALSE	0	0	1	1	none	7.947437406e-05
S039	T035b	FALSE	FALSE	0	0	1	1	none	2.35157391528e-05
S040	T035b	FALSE	FALSE	0	0	1	1	none	9.8303719303e-05
S042	T035b	FALSE	FALSE	0	0	1	1	none	2.45873155618e-05
S071	T035b	FALSE	FALSE	0	0	1	1	none	9.21748124482e-05
S078	T035b	FALSE	FALSE	0	0	1	1	none	2.62992057366e-05
S081	T035b	FALSE	FALSE	0	0	1	1	none	2.54048462952e-05
S085	T035b	FALSE	FALSE	0	0	1	1	none	8.58008406132e-05
S087	T035b	FALSE	FALSE	0	0	1	1	none	0.0001034610148684
S093	T035b	FALSE	FALSE	0	0	1	1	none	7.67616956996e-05
S097	T035b	FALSE	FALSE	0	0	1	1	none	2.90821537548e-05
S102	T035b	FALSE	FALSE	0	0	1	1	none	0.0001023194901408
S106	T035b	FALSE	FALSE	0	0	1	1	none	2.432158087e-05
S130	T035b	FALSE	FALSE	0	0	1	1	none	0.0001039652836544
T009	T035b	FALSE	FALSE	0	0	1	1	none	6.1396843403e-06
T010	T035b	FALSE	FALSE	0	0	1	1	none	5.7491539803e-06
T013	T035b	FALSE	FALSE	0	0	1	1	none	8.51039701006e-05
T014	T035b	FALSE	FALSE	0	0	1	1	none	2.41336646902e-05
T020	T035b	FALSE	FALSE	0	0	1	1	none	8.27857569486e-05
T021	T035b	FALSE	FALSE	0	0	1	1	none	4.801114506e-06
T028	T035b	FALSE	FALSE	0	0	1	1	none	7.78929277205e-05
T035a	T035b	FALSE	FALSE	0	0	1	1	none	0.0001029995132942
S002	T040	TRUE	TRUE	0	0	1	1	none	1.5420904003e-05
S007	T040	TRUE	TRUE	0	0	1	1	none	6.85979349448e-05
S021	T040	TRUE	TRUE	0	0	1	1	none	8.4034082686e-06
S024	T040	TRUE	TRUE	0	0	1	1	none	6.8462381264e-06
S025	T040	TRUE	TRUE	0	0	1	1	none	2.70353708884e-05
S026	T040	TRUE	TRUE	0	0	1	1	none	1.69369360828e-05
S038	T040	TRUE	TRUE	0	0	1	1	none	7.31422748426e-05
S039	T040	TRUE	TRUE	0	0	1	1	none	7.747482509e-06
S040	T040	TRUE	TRUE	0	0	1	1	none	9.19716200856e-05
S042	T040	TRUE	TRUE	0	0	1	1	none	7.5832078432e-06
S071	T040	TRUE	TRUE	0	0	1	1	none	8.58427132308e-05
S078	T040	TRUE	TRUE	0	0	1	1	none	1.17668001676e-05
S081	T040	TRUE	TRUE	0	0	1	1	none	5.929036427e-06
S085	T040	TRUE	TRUE	0	0	1	1	none	7.94687413958e-05
S087	T040	TRUE	TRUE	0	0	1	1	none	9.7128915651e-05
S093	T040	TRUE	TRUE	0	0	1	1	none	7.04295964822e-05
S097	T040	TRUE	TRUE	0	0	1	1	none	2.57490494574e-05
S102	T040	TRUE	TRUE	0	0	1	1	none	9.59873909234e-05
S106	T040	TRUE	TRUE	0	0	1	1	none	1.6359345241e-05
S130	T040	TRUE	TRUE	0	0	1	1	none	9.7633184437e-05
T009	T040	TRUE	TRUE	0	0	1	1	none	2.90365280649e-05
T010	T040	TRUE	TRUE	0	0	1	1	none	2.86459977049e-05
T013	T040	FALSE	FALSE	0	0	1	1	none	7.87718708832e-05
T014	T040	TRUE	TRUE	0	0	1	1	none	7.1295569716e-06
T020	T040	TRUE	TRUE	0	0	1	1	none	7.64536577312e-05
T021	T040	FALSE	FALSE	0	0	1	1	none	2.89338093054e-05
T028	T040	TRUE	TRUE	0	0	1	1	none	7.15608285031e-05
T035a	T040	TRUE	TRUE	0	0	1	1	none	9.66674140768e-05
T035b	T040	FALSE	FALSE	0	0	1	1	none	2.87915195122e-05
S002	T056	FALSE	FALSE	0	0	1	1	none	3.13421202737e-05
S007	T056	FALSE	FALSE	0	0	1	1	none	8.28890148039e-05
S021	T056	FALSE	FALSE	0	0	1	1	none	3.21306455541e-05
S024	T056	FALSE	FALSE	0	0	1	1	none	3.30451775615e-05
S025	T056	FALSE	FALSE	0	0	1	1	none	3.83274558275e-05
S026	T056	FALSE	FALSE	0	0	1	1	none	2.31546381599e-05
S038	T056	FALSE	FALSE	0	0	1	1	none	8.74333547017e-05
S039	T056	FALSE	FALSE	0	0	1	1	none	3.14747197945e-05
S040	T056	FALSE	FALSE	0	0	1	1	none	0.0001062626999447
S042	T056	FALSE	FALSE	0	0	1	1	none	3.25462962035e-05
S071	T056	FALSE	FALSE	0	0	1	1	none	0.0001001337930899
S078	T056	FALSE	FALSE	0	0	1	1	none	3.42581863783e-05
S081	T056	FALSE	FALSE	0	0	1	1	none	3.33638269369e-05
S085	T056	FALSE	FALSE	0	0	1	1	none	9.37598212549e-05
S087	T056	FALSE	FALSE	0	0	1	1	none	0.0001114199955101
S093	T056	FALSE	FALSE	0	0	1	1	none	8.47206763413e-05
S097	T056	FALSE	FALSE	0	0	1	1	none	3.70411343965e-05
S102	T056	FALSE	FALSE	0	0	1	1	none	0.0001102784707825
S106	T056	FALSE	FALSE	0	0	1	1	none	3.22805615117e-05
S130	T056	FALSE	FALSE	0	0	1	1	none	0.0001119242642961
T009	T056	TRUE	TRUE	1	0	1	1	anc	1.534716715e-06
T010	T056	FALSE	FALSE	0	0	1	1	none	1.0683516713e-05
T013	T056	FALSE	FALSE	0	0	1	1	none	9.30629507423e-05
T014	T056	FALSE	FALSE	0	0	1	1	none	3.20926453319e-05
T020	T056	FALSE	FALSE	0	0	1	1	none	9.07447375903e-05
T021	T056	FALSE	FALSE	0	0	1	1	none	1.39959462225e-05
T028	T056	FALSE	FALSE	0	0	1	1	none	8.58519083622e-05
T035a	T056	FALSE	FALSE	0	0	1	1	none	0.0001109584939359
T035b	T056	FALSE	FALSE	0	0	1	1	none	1.38536564293e-05
T040	T056	FALSE	FALSE	0	0	1	1	none	3.67505001539e-05
S002	T059	TRUE	TRUE	0	0	1	1	none	9.22490372596e-05
S007	T059	TRUE	TRUE	0	0	1	1	none	8.80266536698e-05
S021	T059	TRUE	TRUE	0	0	1	1	none	9.303756254e-05
S024	T059	TRUE	TRUE	0	0	1	1	none	9.39520945474e-05
S025	T059	TRUE	TRUE	0	0	1	1	none	0.0001022333677334
S026	T059	TRUE	TRUE	0	0	1	1	none	9.21349329278e-05
S038	T059	TRUE	TRUE	0	0	1	1	none	9.25709935676e-05
S039	T059	TRUE	TRUE	0	0	1	1	none	9.23816367804e-05
S040	T059	TRUE	TRUE	0	0	1	1	none	8.1574992038e-06
S042	T059	TRUE	TRUE	0	0	1	1	none	9.34532131894e-05
S071	T059	TRUE	TRUE	0	0	1	1	none	2.27623028758e-05
S078	T059	TRUE	TRUE	0	0	1	1	none	9.51651033642e-05
S081	T059	TRUE	TRUE	0	0	1	1	none	9.42707439228e-05
S085	T059	TRUE	TRUE	0	0	1	1	none	3.87386677208e-05
S087	T059	TRUE	TRUE	0	0	1	1	none	5.6398841976e-05
S093	T059	TRUE	TRUE	0	0	1	1	none	2.96995228072e-05
S097	T059	TRUE	TRUE	0	0	1	1	none	0.0001009470463024
S102	T059	TRUE	TRUE	0	0	1	1	none	1.34091211164e-05
S106	T059	TRUE	TRUE	0	0	1	1	none	9.31874784976e-05
S130	T059	TRUE	TRUE	0	0	1	1	none	5.6903110762e-05
T009	T059	TRUE	TRUE	0	0	1	1	none	0.0001042345249099
T010	T059	TRUE	TRUE	0	0	1	1	none	0.0001038439945499
T013	T059	FALSE	FALSE	0	0	1	1	none	9.82005896082e-05
T014	T059	TRUE	TRUE	0	0	1	1	none	9.29995623178e-05
T020	T059	TRUE	TRUE	0	0	1	1	none	9.58823764562e-05
T021	T059	FALSE	FALSE	0	0	1	1	none	0.0001041318061504
T028	T059	TRUE	TRUE	0	0	1	1	none	9.09895472281e-05
T035a	T059	TRUE	TRUE	0	0	1	1	none	5.59373404018e-05
T035b	T059	FALSE	FALSE	0	0	1	1	none	0.0001039895163572
T040	T059	TRUE	TRUE	0	0	1	1	none	9.76574171398e-05
T056	T059	FALSE	FALSE	0	0	1	1	none	0.0001119484969989
S002	T065	TRUE	TRUE	0	0	1	1	none	6.90722741806e-05
S007	T065	TRUE	TRUE	0	0	1	1	none	4.9485196758e-05
S021	T065	TRUE	TRUE	0	0	1	1	none	6.9860799461e-05
S024	T065	TRUE	TRUE	0	0	1	1	none	7.07753314684e-05
S025	T065	TRUE	TRUE	0	0	1	1	none	7.90566046544e-05
S026	T065	TRUE	TRUE	0	0	1	1	none	6.89581698488e-05
S038	T065	TRUE	TRUE	0	0	1	1	none	6.658678441e-06
S039	T065	TRUE	TRUE	0	0	1	1	none	6.92048737014e-05
S040	T065	TRUE	TRUE	0	0	1	1	none	8.82235757316e-05
S042	T065	TRUE	TRUE	0	0	1	1	none	7.02764501104e-05
S071	T065	TRUE	TRUE	0	0	1	1	none	8.20946688768e-05
S078	T065	TRUE	TRUE	0	0	1	1	none	7.19883402852e-05
S081	T065	TRUE	TRUE	0	0	1	1	none	7.10939808438e-05
S085	T065	TRUE	TRUE	0	0	1	1	none	7.57206970418e-05
S087	T065	TRUE	TRUE	0	0	1	1	none	9.3380871297e-05
S093	T065	TRUE	TRUE	0	0	1	1	none	6.66815521282e-05
S097	T065	TRUE	TRUE	0	0	1	1	none	7.77702832234e-05
S102	T065	TRUE	TRUE	0	0	1	1	none	9.22393465694e-05
S106	T065	TRUE	TRUE	0	0	1	1	none	7.00107154186e-05
S130	T065	TRUE	TRUE	0	0	1	1	none	9.3885140083e-05
T009	T065	TRUE	TRUE	0	0	1	1	none	8.10577618309e-05
T010	T065	TRUE	TRUE	0	0	1	1	none	8.06672314709e-05
T013	T065	FALSE	FALSE	0	0	1	1	none	6.762918972e-06
T014	T065	TRUE	TRUE	0	0	1	1	none	6.98227992388e-05
T020	T065	TRUE	TRUE	0	0	1	1	none	9.9700613296e-06
T021	T065	FALSE	FALSE	0	0	1	1	none	8.09550430714e-05
T028	T065	TRUE	TRUE	0	0	1	1	none	5.24480903163e-05
T035a	T065	TRUE	TRUE	0	0	1	1	none	9.29193697228e-05
T035b	T065	FALSE	FALSE	0	0	1	1	none	8.08127532782e-05
T040	T065	TRUE	TRUE	0	0	1	1	none	7.44806540608e-05
T056	T065	FALSE	FALSE	0	0	1	1	none	8.87717339199e-05
T059	T065	TRUE	TRUE	0	0	1	1	none	9.39093727858e-05
S002	T069	TRUE	TRUE	0	0	1	1	none	0.0001054457251292
S007	T069	TRUE	TRUE	0	0	1	1	none	0.0001012233415394
S021	T069	TRUE	TRUE	0	0	1	1	none	0.0001062342504096
S024	T069	TRUE	TRUE	0	0	1	1	none	0.000107148782417
S025	T069	TRUE	TRUE	0	0	1	1	none	0.000115430055603
S026	T069	TRUE	TRUE	0	0	1	1	none	0.0001053316207974
S038	T069	TRUE	TRUE	0	0	1	1	none	0.0001057676814372
S039	T069	TRUE	TRUE	0	0	1	1	none	0.00010557832465
S040	T069	TRUE	TRUE	0	0	1	1	none	4.20878976002e-05
S042	T069	TRUE	TRUE	0	0	1	1	none	0.000106649901059
S071	T069	TRUE	TRUE	0	0	1	1	none	2.62472428534e-05
S078	T069	TRUE	TRUE	0	0	1	1	none	0.0001083617912338
S081	T069	TRUE	TRUE	0	0	1	1	none	0.0001074674317924
S085	T069	TRUE	TRUE	0	0	1	1	none	5.19353555904e-05
S087	T069	TRUE	TRUE	0	0	1	1	none	6.95955298456e-05
S093	T069	TRUE	TRUE	0	0	1	1	none	4.28962106768e-05
S097	T069	TRUE	TRUE	0	0	1	1	none	0.000114143734172
S102	T069	TRUE	TRUE	0	0	1	1	none	4.6103668438e-05
S106	T069	TRUE	TRUE	0	0	1	1	none	0.0001063841663672
S130	T069	TRUE	TRUE	0	0	1	1	none	7.00997986316e-05
T009	T069	TRUE	TRUE	0	0	1	1	none	0.0001174312127795
T010	T069	TRUE	TRUE	0	0	1	1	none	0.0001170406824195
T013	T069	FALSE	FALSE	0	0	1	1	none	0.0001113972774778
T014	T069	TRUE	TRUE	0	0	1	1	none	0.0001061962501874
T020	T069	TRUE	TRUE	0	0	1	1	none	0.0001090790643258
T021	T069	FALSE	FALSE	0	0	1	1	none	0.00011732849402
T028	T069	TRUE	TRUE	0	0	1	1	none	0.0001041862350977
T035a	T069	TRUE	TRUE	0	0	1	1	none	6.91340282714e-05
T035b	T069	FALSE	FALSE	0	0	1	1	none	0.0001171862042268
T040	T069	TRUE	TRUE	0	0	1	1	none	0.0001108541050094
T056	T069	FALSE	FALSE	0	0	1	1	none	0.0001251451848685
T059	T069	TRUE	TRUE	0	0	1	1	none	4.77736946544e-05
T065	T069	TRUE	TRUE	0	0	1	1	none	0.0001071060606554
S002	T073	FALSE	FALSE	0	0	1	1	none	2.41433549626e-05
S007	T073	FALSE	FALSE	0	0	1	1	none	7.56902494928e-05
S021	T073	FALSE	FALSE	0	0	1	1	none	2.4931880243e-05
S024	T073	FALSE	FALSE	0	0	1	1	none	2.58464122504e-05
S025	T073	FALSE	FALSE	0	0	1	1	none	3.11286905164e-05
S026	T073	FALSE	FALSE	0	0	1	1	none	1.59558728488e-05
S038	T073	FALSE	FALSE	0	0	1	1	none	8.02345893906e-05
S039	T073	FALSE	FALSE	0	0	1	1	none	2.42759544834e-05
S040	T073	FALSE	FALSE	0	0	1	1	none	9.90639346336e-05
S042	T073	FALSE	FALSE	0	0	1	1	none	2.53475308924e-05
S071	T073	FALSE	FALSE	0	0	1	1	none	9.29350277788e-05
S078	T073	FALSE	FALSE	0	0	1	1	none	2.70594210672e-05
S081	T073	FALSE	FALSE	0	0	1	1	none	2.61650616258e-05
S085	T073	FALSE	FALSE	0	0	1	1	none	8.65610559438e-05
S087	T073	FALSE	FALSE	0	0	1	1	none	0.000104221230199
S093	T073	FALSE	FALSE	0	0	1	1	none	7.75219110302e-05
S097	T073	FALSE	FALSE	0	0	1	1	none	2.98423690854e-05
S102	T073	FALSE	FALSE	0	0	1	1	none	0.0001030797054714
S106	T073	FALSE	FALSE	0	0	1	1	none	2.50817962006e-05
S130	T073	FALSE	FALSE	0	0	1	1	none	0.000104725498985
T009	T073	FALSE	FALSE	0	0	1	1	none	6.8998996709e-06
T010	T073	FALSE	FALSE	0	0	1	1	none	6.5093693109e-06
T013	T073	FALSE	FALSE	0	0	1	1	none	8.58641854312e-05
T014	T073	FALSE	FALSE	0	0	1	1	none	2.48938800208e-05
T020	T073	FALSE	FALSE	0	0	1	1	none	8.35459722792e-05
T021	T073	TRUE	TRUE	0	0	1	1	none	1.8537766122e-06
T028	T073	FALSE	FALSE	0	0	1	1	none	7.86531430511e-05
T035a	T073	FALSE	FALSE	0	0	1	1	none	0.0001037597286248
T035b	T073	FALSE	FALSE	0	0	1	1	none	5.4190400434e-06
T040	T073	FALSE	FALSE	0	0	1	1	none	2.95517348428e-05
T056	T073	FALSE	FALSE	0	0	1	1	none	1.46138717599e-05
T059	T073	FALSE	FALSE	0	0	1	1	none	0.0001047497316878
T065	T073	FALSE	FALSE	0	0	1	1	none	8.15729686088e-05
T069	T073	FALSE	FALSE	0	0	1	1	none	0.0001179464195574
S002	T075	TRUE	TRUE	0	0	1	1	none	5.80965617256e-05
S007	T075	TRUE	TRUE	0	0	1	1	none	5.2638327061e-05
S021	T075	TRUE	TRUE	0	0	1	1	none	5.8885087006e-05
S024	T075	TRUE	TRUE	0	0	1	1	none	5.97996190134e-05
S025	T075	TRUE	TRUE	0	0	1	1	none	6.80808921994e-05
S026	T075	TRUE	TRUE	0	0	1	1	none	5.79824573938e-05
S038	T075	TRUE	TRUE	0	0	1	1	none	5.71826669588e-05
S039	T075	TRUE	TRUE	0	0	1	1	none	5.82291612464e-05
S040	T075	TRUE	TRUE	0	0	1	1	none	7.72478632766e-05
S042	T075	TRUE	TRUE	0	0	1	1	none	5.93007376554e-05
S071	T075	TRUE	TRUE	0	0	1	1	none	7.11189564218e-05
S078	T075	TRUE	TRUE	0	0	1	1	none	6.10126278302e-05
S081	T075	TRUE	TRUE	0	0	1	1	none	6.01182683888e-05
S085	T075	TRUE	TRUE	0	0	1	1	none	6.47449845868e-05
S087	T075	TRUE	TRUE	0	0	1	1	none	8.2405158842e-05
S093	T075	TRUE	TRUE	0	0	1	1	none	5.57058396732e-05
S097	T075	TRUE	TRUE	0	0	1	1	none	6.67945707684e-05
S102	T075	TRUE	TRUE	0	0	1	1	none	8.12636341144e-05
S106	T075	TRUE	TRUE	0	0	1	1	none	5.90350029636e-05
S130	T075	TRUE	TRUE	0	0	1	1	none	8.2909427628e-05
T009	T075	TRUE	TRUE	0	0	1	1	none	7.00820493759e-05
T010	T075	TRUE	TRUE	0	0	1	1	none	6.96915190159e-05
T013	T075	FALSE	FALSE	0	0	1	1	none	6.28122629994e-05
T014	T075	TRUE	TRUE	0	0	1	1	none	5.88470867838e-05
T020	T075	TRUE	TRUE	0	0	1	1	none	6.04940498474e-05
T021	T075	FALSE	FALSE	0	0	1	1	none	6.99793306164e-05
T028	T075	TRUE	TRUE	0	0	1	1	none	5.56012206193e-05
T035a	T075	TRUE	TRUE	0	0	1	1	none	8.19436572678e-05
T035b	T075	FALSE	FALSE	0	0	1	1	none	6.98370408232e-05
T040	T075	TRUE	TRUE	0	0	1	1	none	6.35049416058e-05
T056	T075	FALSE	FALSE	0	0	1	1	none	7.77960214649e-05
T059	T075	TRUE	TRUE	0	0	1	1	none	8.29336603308e-05
T065	T075	TRUE	TRUE	0	0	1	1	none	5.8521046177e-05
T069	T075	TRUE	TRUE	0	0	1	1	none	9.61303482004e-05
T073	T075	FALSE	FALSE	0	0	1	1	none	7.05972561538e-05
S002	T077	FALSE	FALSE	0	0	1	1	none	2.41597665667e-05
S007	T077	FALSE	FALSE	0	0	1	1	none	7.57066610969e-05
S021	T077	FALSE	FALSE	0	0	1	1	none	2.49482918471e-05
S024	T077	FALSE	FALSE	0	0	1	1	none	2.58628238545e-05
S025	T077	FALSE	FALSE	0	0	1	1	none	3.11451021205e-05
S026	T077	FALSE	FALSE	0	0	1	1	none	1.59722844529e-05
S038	T077	FALSE	FALSE	0	0	1	1	none	8.02510009947e-05
S039	T077	FALSE	FALSE	0	0	1	1	none	2.42923660875e-05
S040	T077	FALSE	FALSE	0	0	1	1	none	9.90803462377e-05
S042	T077	FALSE	FALSE	0	0	1	1	none	2.53639424965e-05
S071	T077	FALSE	FALSE	0	0	1	1	none	9.29514393829e-05
S078	T077	FALSE	FALSE	0	0	1	1	none	2.70758326713e-05
S081	T077	FALSE	FALSE	0	0	1	1	none	2.61814732299e-05
S085	T077	FALSE	FALSE	0	0	1	1	none	8.65774675479e-05
S087	T077	FALSE	FALSE	0	0	1	1	none	0.0001042376418031
S093	T077	FALSE	FALSE	0	0	1	1	none	7.75383226343e-05
S097	T077	FALSE	FALSE	0	0	1	1	none	2.98587806895e-05
S102	T077	FALSE	FALSE	0	0	1	1	none	0.0001030961170755
S106	T077	FALSE	FALSE	0	0	1	1	none	2.50982078047e-05
S130	T077	FALSE	FALSE	0	0	1	1	none	0.0001047419105891
T009	T077	FALSE	FALSE	0	0	1	1	none	6.916311275e-06
T010	T077	FALSE	FALSE	0	0	1	1	none	6.525780915e-06
T013	T077	FALSE	FALSE	0	0	1	1	none	8.58805970353e-05
T014	T077	FALSE	FALSE	0	0	1	1	none	2.49102916249e-05
T020	T077	FALSE	FALSE	0	0	1	1	none	8.35623838833e-05
T021	T077	TRUE	TRUE	0	0	1	1	none	1.8701882163e-06
T028	T077	FALSE	FALSE	0	0	1	1	none	7.86695546552e-05
T035a	T077	FALSE	FALSE	0	0	1	1	none	0.0001037761402289
T035b	T077	FALSE	FALSE	0	0	1	1	none	5.4354516475e-06
T040	T077	FALSE	FALSE	0	0	1	1	none	2.95681464469e-05
T056	T077	FALSE	FALSE	0	0	1	1	none	1.4630283364e-05
T059	T077	FALSE	FALSE	0	0	1	1	none	0.0001047661432919
T065	T077	FALSE	FALSE	0	0	1	1	none	8.15893802129e-05
T069	T077	FALSE	FALSE	0	0	1	1	none	0.0001179628311615
T073	T077	TRUE	TRUE	0	0	1	1	none	1.2522626789e-06
T075	T077	FALSE	FALSE	0	0	1	1	none	7.06136677579e-05
S002	T087	FALSE	FALSE	0	0	1	1	none	2.33248712964e-05
S007	T087	FALSE	FALSE	0	0	1	1	none	7.48717658266e-05
S021	T087	FALSE	FALSE	0	0	1	1	none	2.41133965768e-05
S024	T087	FALSE	FALSE	0	0	1	1	none	2.50279285842e-05
S025	T087	FALSE	FALSE	0	0	1	1	none	3.03102068502e-05
S026	T087	FALSE	FALSE	0	0	1	1	none	1.51373891826e-05
S038	T087	FALSE	FALSE	0	0	1	1	none	7.94161057244e-05
S039	T087	FALSE	FALSE	0	0	1	1	none	2.34574708172e-05
S040	T087	FALSE	FALSE	0	0	1	1	none	9.82454509674e-05
S042	T087	FALSE	FALSE	0	0	1	1	none	2.45290472262e-05
S071	T087	FALSE	FALSE	0	0	1	1	none	9.21165441126e-05
S078	T087	FALSE	FALSE	0	0	1	1	none	2.6240937401e-05
S081	T087	FALSE	FALSE	0	0	1	1	none	2.53465779596e-05
S085	T087	FALSE	FALSE	0	0	1	1	none	8.57425722776e-05
S087	T087	FALSE	FALSE	0	0	1	1	none	0.0001034027465328
S093	T087	FALSE	FALSE	0	0	1	1	none	7.6703427364e-05
S097	T087	FALSE	FALSE	0	0	1	1	none	2.90238854192e-05
S102	T087	FALSE	FALSE	0	0	1	1	none	0.0001022612218052
S106	T087	FALSE	FALSE	0	0	1	1	none	2.42633125344e-05
S130	T087	FALSE	FALSE	0	0	1	1	none	0.0001039070153188
T009	T087	FALSE	FALSE	0	0	1	1	none	6.0814160047e-06
T010	T087	FALSE	FALSE	0	0	1	1	none	5.6908856447e-06
T013	T087	FALSE	FALSE	0	0	1	1	none	8.5045701765e-05
T014	T087	FALSE	FALSE	0	0	1	1	none	2.40753963546e-05
T020	T087	FALSE	FALSE	0	0	1	1	none	8.2727488613e-05
T021	T087	TRUE	TRUE	0	0	1	1	none	2.2711440208e-06
T028	T087	FALSE	FALSE	0	0	1	1	none	7.78346593849e-05
T035a	T087	FALSE	FALSE	0	0	1	1	none	0.0001029412449586
T035b	T087	FALSE	FALSE	0	0	1	1	none	4.6005563772e-06
T040	T087	FALSE	FALSE	0	0	1	1	none	2.87332511766e-05
T056	T087	FALSE	FALSE	0	0	1	1	none	1.37953880937e-05
T059	T087	FALSE	FALSE	0	0	1	1	none	0.0001039312480216
T065	T087	FALSE	FALSE	0	0	1	1	none	8.07544849426e-05
T069	T087	FALSE	FALSE	0	0	1	1	none	0.0001171279358912
T073	T087	TRUE	TRUE	0	0	1	1	none	2.8890695582e-06
T075	T087	FALSE	FALSE	0	0	1	1	none	6.97787724876e-05
T077	T087	TRUE	TRUE	0	0	1	1	none	2.9054811623e-06
S002	T095	TRUE	TRUE	0	0	1	1	none	9.04487219098e-05
S007	T095	TRUE	TRUE	0	0	1	1	none	8.622633832e-05
S021	T095	TRUE	TRUE	0	0	1	1	none	9.12372471902e-05
S024	T095	TRUE	TRUE	0	0	1	1	none	9.21517791976e-05
S025	T095	TRUE	TRUE	0	0	1	1	none	0.0001004330523836
S026	T095	TRUE	TRUE	0	0	1	1	none	9.0334617578e-05
S038	T095	TRUE	TRUE	0	0	1	1	none	9.07706782178e-05
S039	T095	TRUE	TRUE	0	0	1	1	none	9.05813214306e-05
S040	T095	TRUE	TRUE	0	0	1	1	none	4.94412310608e-05
S042	T095	TRUE	TRUE	0	0	1	1	none	9.16528978396e-05
S071	T095	TRUE	TRUE	0	0	1	1	none	4.3312324206e-05
S078	T095	TRUE	TRUE	0	0	1	1	none	9.33647880144e-05
S081	T095	TRUE	TRUE	0	0	1	1	none	9.2470428573e-05
S085	T095	TRUE	TRUE	0	0	1	1	none	2.43104047902e-05
S087	T095	TRUE	TRUE	0	0	1	1	none	2.5076649358e-06
S093	T095	TRUE	TRUE	0	0	1	1	none	2.66633563826e-05
S097	T095	TRUE	TRUE	0	0	1	1	none	9.91467309526e-05
S102	T095	TRUE	TRUE	0	0	1	1	none	5.34570018986e-05
S106	T095	TRUE	TRUE	0	0	1	1	none	9.13871631478e-05
S130	T095	TRUE	TRUE	0	0	1	1	none	3.0119337218e-06
T009	T095	TRUE	TRUE	0	0	1	1	none	0.0001024342095601
T010	T095	TRUE	TRUE	0	0	1	1	none	0.0001020436792001
T013	T095	FALSE	FALSE	0	0	1	1	none	9.64002742584e-05
T014	T095	TRUE	TRUE	0	0	1	1	none	9.1199246968e-05
T020	T095	TRUE	TRUE	0	0	1	1	none	9.40820611064e-05
T021	T095	FALSE	FALSE	0	0	1	1	none	0.0001023314908006
T028	T095	TRUE	TRUE	0	0	1	1	none	8.91892318783e-05
T035a	T095	TRUE	TRUE	0	0	1	1	none	4.5178655112e-06
T035b	T095	FALSE	FALSE	0	0	1	1	none	0.0001021892010074
T040	T095	TRUE	TRUE	0	0	1	1	none	9.585710179e-05
T056	T095	FALSE	FALSE	0	0	1	1	none	0.0001101481816491
T059	T095	TRUE	TRUE	0	0	1	1	none	5.5127028115e-05
T065	T095	TRUE	TRUE	0	0	1	1	none	9.2109057436e-05
T069	T095	TRUE	TRUE	0	0	1	1	none	6.83237159846e-05
T073	T095	FALSE	FALSE	0	0	1	1	none	0.000102949416338
T075	T095	TRUE	TRUE	0	0	1	1	none	8.1133344981e-05
T077	T095	FALSE	FALSE	0	0	1	1	none	0.0001029658279421
T087	T095	FALSE	FALSE	0	0	1	1	none	0.0001021309326718
S002	T099a	TRUE	TRUE	0	0	1	1	none	9.0514545401e-05
S007	T099a	TRUE	TRUE	0	0	1	1	none	8.62921618112e-05
S021	T099a	TRUE	TRUE	0	0	1	1	none	9.13030706814e-05
S024	T099a	TRUE	TRUE	0	0	1	1	none	9.22176026888e-05
S025	T099a	TRUE	TRUE	0	0	1	1	none	0.0001004988758748
S026	T099a	TRUE	TRUE	0	0	1	1	none	9.04004410692e-05
S038	T099a	TRUE	TRUE	0	0	1	1	none	9.0836501709e-05
S039	T099a	TRUE	TRUE	0	0	1	1	none	9.06471449218e-05
S040	T099a	TRUE	TRUE	0	0	1	1	none	4.9507054552e-05
S042	T099a	TRUE	TRUE	0	0	1	1	none	9.17187213308e-05
S071	T099a	TRUE	TRUE	0	0	1	1	none	4.33781476972e-05
S078	T099a	TRUE	TRUE	0	0	1	1	none	9.34306115056e-05
S081	T099a	TRUE	TRUE	0	0	1	1	none	9.25362520642e-05
S085	T099a	TRUE	TRUE	0	0	1	1	none	2.43762282814e-05
S087	T099a	TRUE	TRUE	0	0	1	1	none	3.8093395018e-06
S093	T099a	TRUE	TRUE	0	0	1	1	none	2.67291798738e-05
S097	T099a	TRUE	TRUE	0	0	1	1	none	9.92125544438e-05
S102	T099a	TRUE	TRUE	0	0	1	1	none	5.35228253898e-05
S106	T099a	TRUE	TRUE	0	0	1	1	none	9.1452986639e-05
S130	T099a	TRUE	TRUE	0	0	1	1	none	4.3136082878e-06
T009	T099a	TRUE	TRUE	0	0	1	1	none	0.0001025000330513
T010	T099a	TRUE	TRUE	0	0	1	1	none	0.0001021095026913
T013	T099a	FALSE	FALSE	0	0	1	1	none	9.64660977496e-05
T014	T099a	TRUE	TRUE	0	0	1	1	none	9.12650704592e-05
T020	T099a	TRUE	TRUE	0	0	1	1	none	9.41478845976e-05
T021	T099a	FALSE	FALSE	0	0	1	1	none	0.0001023973142918
T028	T099a	TRUE	TRUE	0	0	1	1	none	8.92550553695e-05
T035a	T099a	TRUE	TRUE	0	0	1	1	none	4.5836890024e-06
T035b	T099a	FALSE	FALSE	0	0	1	1	none	0.0001022550244986
T040	T099a	TRUE	TRUE	0	0	1	1	none	9.59229252812e-05
T056	T099a	FALSE	FALSE	0	0	1	1	none	0.0001102140051403
T059	T099a	TRUE	TRUE	0	0	1	1	none	5.51928516062e-05
T065	T099a	TRUE	TRUE	0	0	1	1	none	9.21748809272e-05
T069	T099a	TRUE	TRUE	0	0	1	1	none	6.83895394758e-05
T073	T099a	FALSE	FALSE	0	0	1	1	none	0.0001030152398292
T075	T099a	TRUE	TRUE	0	0	1	1	none	8.11991684722e-05
T077	T099a	FALSE	FALSE	0	0	1	1	none	0.0001030316514333
T087	T099a	FALSE	FALSE	0	0	1	1	none	0.000102196756163
T095	T099a	TRUE	TRUE	0	0	1	1	none	2.5375256408e-06
S002	T102	FALSE	FALSE	0	0	1	1	none	9.53952364068e-05
S007	T102	FALSE	FALSE	0	0	1	1	none	9.1172852817e-05
S021	T102	FALSE	FALSE	0	0	1	1	none	9.61837616872e-05
S024	T102	FALSE	FALSE	0	0	1	1	none	9.70982936946e-05
S025	T102	FALSE	FALSE	0	0	1	1	none	0.0001053795668806
S026	T102	FALSE	FALSE	0	0	1	1	none	9.5281132075e-05
S038	T102	FALSE	FALSE	0	0	1	1	none	9.57171927148e-05
S039	T102	FALSE	FALSE	0	0	1	1	none	9.55278359276e-05
S040	T102	FALSE	FALSE	0	0	1	1	none	5.43877455578e-05
S042	T102	FALSE	FALSE	0	0	1	1	none	9.65994123366e-05
S071	T102	FALSE	FALSE	0	0	1	1	none	4.8258838703e-05
S078	T102	FALSE	FALSE	0	0	1	1	none	9.83113025114e-05
S081	T102	FALSE	FALSE	0	0	1	1	none	9.741694307e-05
S085	T102	FALSE	FALSE	0	0	1	1	none	2.92569192872e-05
S087	T102	FALSE	FALSE	0	0	1	1	none	7.4541794328e-06
S093	T102	FALSE	FALSE	0	0	1	1	none	3.16098708796e-05
S097	T102	FALSE	FALSE	0	0	1	1	none	0.0001040932454496
S102	T102	FALSE	FALSE	0	0	1	1	none	5.84035163956e-05
S106	T102	FALSE	FALSE	0	0	1	1	none	9.63336776448e-05
S130	T102	FALSE	FALSE	0	0	1	1	none	7.9584482188e-06
T009	T102	FALSE	FALSE	0	0	1	1	none	0.0001073807240571
T010	T102	FALSE	FALSE	0	0	1	1	none	0.0001069901936971
T013	T102	FALSE	FALSE	0	0	1	1	none	0.0001013467887554
T014	T102	FALSE	FALSE	0	0	1	1	none	9.6145761465e-05
T020	T102	FALSE	FALSE	0	0	1	1	none	9.90285756034e-05
T021	T102	FALSE	FALSE	0	0	1	1	none	0.0001072780052976
T028	T102	FALSE	FALSE	0	0	1	1	none	9.41357463753e-05
T035a	T102	FALSE	FALSE	0	0	1	1	none	9.4643800082e-06
T035b	T102	FALSE	FALSE	0	0	1	1	none	0.0001071357155044
T040	T102	FALSE	FALSE	0	0	1	1	none	0.000100803616287
T056	T102	FALSE	FALSE	0	0	1	1	none	0.0001150946961461
T059	T102	FALSE	FALSE	0	0	1	1	none	6.0073542612e-05
T065	T102	FALSE	FALSE	0	0	1	1	none	9.7055571933e-05
T069	T102	FALSE	FALSE	0	0	1	1	none	7.32702304816e-05
T073	T102	FALSE	FALSE	0	0	1	1	none	0.000107895930835
T075	T102	FALSE	FALSE	0	0	1	1	none	8.6079859478e-05
T077	T102	FALSE	FALSE	0	0	1	1	none	0.0001079123424391
T087	T102	FALSE	FALSE	0	0	1	1	none	0.0001070774471688
T095	T102	TRUE	TRUE	1	0	1	1	anc	6.179255374e-07
T099a	T102	FALSE	FALSE	0	0	1	1	none	7.4840401378e-06
S002	T104	FALSE	FALSE	0	0	1	1	none	6.73634701605e-05
S007	T104	FALSE	FALSE	0	0	1	1	none	3.14278157959e-05
S021	T104	FALSE	FALSE	0	0	1	1	none	6.81519954409e-05
S024	T104	FALSE	FALSE	0	0	1	1	none	6.90665274483e-05
S025	T104	FALSE	FALSE	0	0	1	1	none	7.73478006343e-05
S026	T104	FALSE	FALSE	0	0	1	1	none	6.72493658287e-05
S038	T104	FALSE	FALSE	0	0	1	1	none	5.23207326357e-05
S039	T104	FALSE	FALSE	0	0	1	1	none	6.74960696813e-05
S040	T104	FALSE	FALSE	0	0	1	1	none	8.65147717115e-05
S042	T104	FALSE	FALSE	0	0	1	1	none	6.85676460903e-05
S071	T104	FALSE	FALSE	0	0	1	1	none	8.03858648567e-05
S078	T104	FALSE	FALSE	0	0	1	1	none	7.02795362651e-05
S081	T104	FALSE	FALSE	0	0	1	1	none	6.93851768237e-05
S085	T104	FALSE	FALSE	0	0	1	1	none	7.40118930217e-05
S087	T104	FALSE	FALSE	0	0	1	1	none	9.16720672769e-05
S093	T104	FALSE	FALSE	0	0	1	1	none	6.49727481081e-05
S097	T104	FALSE	FALSE	0	0	1	1	none	7.60614792033e-05
S102	T104	FALSE	FALSE	0	0	1	1	none	9.05305425493e-05
S106	T104	FALSE	FALSE	0	0	1	1	none	6.83019113985e-05
S130	T104	FALSE	FALSE	0	0	1	1	none	9.21763360629e-05
T009	T104	FALSE	FALSE	0	0	1	1	none	7.93489578108e-05
T010	T104	FALSE	FALSE	0	0	1	1	none	7.89584274508e-05
T013	T104	FALSE	FALSE	0	0	1	1	none	5.79503286763e-05
T014	T104	FALSE	FALSE	0	0	1	1	none	6.81139952187e-05
T020	T104	FALSE	FALSE	0	0	1	1	none	5.56321155243e-05
T021	T104	FALSE	FALSE	0	0	1	1	none	7.92462390513e-05
T028	T104	FALSE	FALSE	0	0	1	1	none	3.29419031616e-05
T035a	T104	FALSE	FALSE	0	0	1	1	none	9.12105657027e-05
T035b	T104	FALSE	FALSE	0	0	1	1	none	7.91039492581e-05
T040	T104	FALSE	FALSE	0	0	1	1	none	7.27718500407e-05
T056	T104	FALSE	FALSE	0	0	1	1	none	8.70629298998e-05
T059	T104	FALSE	FALSE	0	0	1	1	none	9.22005687657e-05
T065	T104	FALSE	FALSE	0	0	1	1	none	5.36591118539e-05
T069	T104	FALSE	FALSE	0	0	1	1	none	0.0001053972566353
T073	T104	FALSE	FALSE	0	0	1	1	none	7.98641645887e-05
T075	T104	FALSE	FALSE	0	0	1	1	none	5.68122421569e-05
T077	T104	FALSE	FALSE	0	0	1	1	none	7.98805761928e-05
T087	T104	FALSE	FALSE	0	0	1	1	none	7.90456809225e-05
T095	T104	FALSE	FALSE	0	0	1	1	none	9.04002534159e-05
T099a	T104	FALSE	FALSE	0	0	1	1	none	9.04660769071e-05
T102	T104	FALSE	FALSE	0	0	1	1	none	9.53467679129e-05
S002	T105	TRUE	TRUE	0	0	1	1	none	6.90722741806e-05
S007	T105	TRUE	TRUE	0	0	1	1	none	4.9485196758e-05
S021	T105	TRUE	TRUE	0	0	1	1	none	6.9860799461e-05
S024	T105	TRUE	TRUE	0	0	1	1	none	7.07753314684e-05
S025	T105	TRUE	TRUE	0	0	1	1	none	7.90566046544e-05
S026	T105	TRUE	TRUE	0	0	1	1	none	6.89581698488e-05
S038	T105	TRUE	TRUE	0	0	1	1	none	6.658678441e-06
S039	T105	TRUE	TRUE	0	0	1	1	none	6.92048737014e-05
S040	T105	TRUE	TRUE	0	0	1	1	none	8.82235757316e-05
S042	T105	TRUE	TRUE	0	0	1	1	none	7.02764501104e-05
S071	T105	TRUE	TRUE	0	0	1	1	none	8.20946688768e-05
S078	T105	TRUE	TRUE	0	0	1	1	none	7.19883402852e-05
S081	T105	TRUE	TRUE	0	0	1	1	none	7.10939808438e-05
S085	T105	TRUE	TRUE	0	0	1	1	none	7.57206970418e-05
S087	T105	TRUE	TRUE	0	0	1	1	none	9.3380871297e-05
S093	T105	TRUE	TRUE	0	0	1	1	none	6.66815521282e-05
S097	T105	TRUE	TRUE	0	0	1	1	none	7.77702832234e-05
S102	T105	TRUE	TRUE	0	0	1	1	none	9.22393465694e-05
S106	T105	TRUE	TRUE	0	0	1	1	none	7.00107154186e-05
S130	T105	TRUE	TRUE	0	0	1	1	none	9.3885140083e-05
T009	T105	TRUE	TRUE	0	0	1	1	none	8.10577618309e-05
T010	T105	TRUE	TRUE	0	0	1	1	none	8.06672314709e-05
T013	T105	FALSE	FALSE	0	0	1	1	none	6.762918972e-06
T014	T105	TRUE	TRUE	0	0	1	1	none	6.98227992388e-05
T020	T105	TRUE	TRUE	0	0	1	1	none	9.9700613296e-06
T021	T105	FALSE	FALSE	0	0	1	1	none	8.09550430714e-05
T028	T105	TRUE	TRUE	0	0	1	1	none	5.24480903163e-05
T035a	T105	TRUE	TRUE	0	0	1	1	none	9.29193697228e-05
T035b	T105	FALSE	FALSE	0	0	1	1	none	8.08127532782e-05
T040	T105	TRUE	TRUE	0	0	1	1	none	7.44806540608e-05
T056	T105	FALSE	FALSE	0	0	1	1	none	8.87717339199e-05
T059	T105	TRUE	TRUE	0	0	1	1	none	9.39093727858e-05
T065	T105	TRUE	TRUE	0	0	1	1	none	1.2358510748e-06
T069	T105	TRUE	TRUE	0	0	1	1	none	0.0001071060606554
T073	T105	FALSE	FALSE	0	0	1	1	none	8.15729686088e-05
T075	T105	TRUE	TRUE	0	0	1	1	none	5.8521046177e-05
T077	T105	FALSE	FALSE	0	0	1	1	none	8.15893802129e-05
T087	T105	FALSE	FALSE	0	0	1	1	none	8.07544849426e-05
T095	T105	TRUE	TRUE	0	0	1	1	none	9.2109057436e-05
T099a	T105	TRUE	TRUE	0	0	1	1	none	9.21748809272e-05
T102	T105	FALSE	FALSE	0	0	1	1	none	9.7055571933e-05
T104	T105	FALSE	FALSE	0	0	1	1	none	5.36591118539e-05
S002	T107	FALSE	FALSE	0	0	1	1	none	9.5107293736e-05
S007	T107	FALSE	FALSE	0	0	1	1	none	9.08849101462e-05
S021	T107	FALSE	FALSE	0	0	1	1	none	9.58958190164e-05
S024	T107	FALSE	FALSE	0	0	1	1	none	9.68103510238e-05
S025	T107	FALSE	FALSE	0	0	1	1	none	0.0001050916242098
S026	T107	FALSE	FALSE	0	0	1	1	none	9.49931894042e-05
S038	T107	FALSE	FALSE	0	0	1	1	none	9.5429250044e-05
S039	T107	FALSE	FALSE	0	0	1	1	none	9.52398932568e-05
S040	T107	FALSE	FALSE	0	0	1	1	none	5.4099802887e-05
S042	T107	FALSE	FALSE	0	0	1	1	none	9.63114696658e-05
S071	T107	FALSE	FALSE	0	0	1	1	none	4.79708960322e-05
S078	T107	FALSE	FALSE	0	0	1	1	none	9.80233598406e-05
S081	T107	FALSE	FALSE	0	0	1	1	none	9.71290003992e-05
S085	T107	FALSE	FALSE	0	0	1	1	none	2.89689766164e-05
S087	T107	FALSE	FALSE	0	0	1	1	none	7.166236762e-06
S093	T107	FALSE	FALSE	0	0	1	1	none	3.13219282088e-05
S097	T107	FALSE	FALSE	0	0	1	1	none	0.0001038053027788
S102	T107	FALSE	FALSE	0	0	1	1	none	5.81155737248e-05
S106	T107	FALSE	FALSE	0	0	1	1	none	9.6045734974e-05
S130	T107	FALSE	FALSE	0	0	1	1	none	7.670505548e-06
T009	T107	FALSE	FALSE	0	0	1	1	none	0.0001070927813863
T010	T107	FALSE	FALSE	0	0	1	1	none	0.0001067022510263
T013	T107	FALSE	FALSE	0	0	1	1	none	0.0001010588460846
T014	T107	FALSE	FALSE	0	0	1	1	none	9.58578187942e-05
T020	T107	FALSE	FALSE	0	0	1	1	none	9.87406329326e-05
T021	T107	FALSE	FALSE	0	0	1	1	none	0.0001069900626268
T028	T107	FALSE	FALSE	0	0	1	1	none	9.38478037045e-05
T035a	T107	FALSE	FALSE	0	0	1	1	none	9.1764373374e-06
T035b	T107	FALSE	FALSE	0	0	1	1	none	0.0001068477728336
T040	T107	FALSE	FALSE	0	0	1	1	none	0.0001005156736162
T056	T107	FALSE	FALSE	0	0	1	1	none	0.0001148067534753
T059	T107	FALSE	FALSE	0	0	1	1	none	5.97855999412e-05
T065	T107	FALSE	FALSE	0	0	1	1	none	9.67676292622e-05
T069	T107	FALSE	FALSE	0	0	1	1	none	7.29822878108e-05
T073	T107	FALSE	FALSE	0	0	1	1	none	0.0001076079881642
T075	T107	FALSE	FALSE	0	0	1	1	none	8.57919168072e-05
T077	T107	FALSE	FALSE	0	0	1	1	none	0.0001076243997683
T087	T107	FALSE	FALSE	0	0	1	1	none	0.000106789504498
T095	T107	TRUE	TRUE	1	0	1	1	anc	6.179255374e-07
T099a	T107	FALSE	FALSE	0	0	1	1	none	7.196097467e-06
T102	T107	FALSE	FALSE	0	0	1	1	none	4.6554616284e-06
T104	T107	FALSE	FALSE	0	0	1	1	none	9.50588252421e-05
T105	T107	FALSE	FALSE	0	0	1	1	none	9.67676292622e-05
S002	T126	TRUE	TRUE	0	0	1	1	none	0.0001093703308812
S007	T126	TRUE	TRUE	0	0	1	1	none	0.0001051479472914
S021	T126	TRUE	TRUE	0	0	1	1	none	0.0001101588561616
S024	T126	TRUE	TRUE	0	0	1	1	none	0.000111073388169
S025	T126	TRUE	TRUE	0	0	1	1	none	0.000119354661355
S026	T126	TRUE	TRUE	0	0	1	1	none	0.0001092562265494
S038	T126	TRUE	TRUE	0	0	1	1	none	0.0001096922871892
S039	T126	TRUE	TRUE	0	0	1	1	none	0.000109502930402
S040	T126	TRUE	TRUE	0	0	1	1	none	4.60125033522e-05
S042	T126	TRUE	TRUE	0	0	1	1	none	0.000110574506811
S071	T126	TRUE	TRUE	0	0	1	1	none	3.01718486054e-05
S078	T126	TRUE	TRUE	0	0	1	1	none	0.0001122863969858
S081	T126	TRUE	TRUE	0	0	1	1	none	0.0001113920375444
S085	T126	TRUE	TRUE	0	0	1	1	none	5.58599613424e-05
S087	T126	TRUE	TRUE	0	0	1	1	none	7.35201355976e-05
S093	T126	TRUE	TRUE	0	0	1	1	none	4.68208164288e-05
S097	T126	TRUE	TRUE	0	0	1	1	none	0.000118068339924
S102	T126	TRUE	TRUE	0	0	1	1	none	5.002827419e-05
S106	T126	TRUE	TRUE	0	0	1	1	none	0.0001103087721192
S130	T126	TRUE	TRUE	0	0	1	1	none	7.40244043836e-05
T009	T126	TRUE	TRUE	0	0	1	1	none	0.0001213558185315
T010	T126	TRUE	TRUE	0	0	1	1	none	0.0001209652881715
T013	T126	FALSE	FALSE	0	0	1	1	none	0.0001153218832298
T014	T126	TRUE	TRUE	0	0	1	1	none	0.0001101208559394
T020	T126	TRUE	TRUE	0	0	1	1	none	0.0001130036700778
T021	T126	FALSE	FALSE	0	0	1	1	none	0.000121253099772
T028	T126	TRUE	TRUE	0	0	1	1	none	0.0001081108408497
T035a	T126	TRUE	TRUE	0	0	1	1	none	7.30586340234e-05
T035b	T126	FALSE	FALSE	0	0	1	1	none	0.0001211108099788
T040	T126	TRUE	TRUE	0	0	1	1	none	0.0001147787107614
T056	T126	FALSE	FALSE	0	0	1	1	none	0.0001290697906205
T059	T126	TRUE	TRUE	0	0	1	1	none	5.16983004064e-05
T065	T126	TRUE	TRUE	0	0	1	1	none	0.0001110306664074
T069	T126	TRUE	TRUE	0	0	1	1	none	4.9643118912e-05
T073	T126	FALSE	FALSE	0	0	1	1	none	0.0001218710253094
T075	T126	TRUE	TRUE	0	0	1	1	none	0.0001000549539524
T077	T126	FALSE	FALSE	0	0	1	1	none	0.0001218874369135
T087	T126	FALSE	FALSE	0	0	1	1	none	0.0001210525416432
T095	T126	TRUE	TRUE	0	0	1	1	none	7.22483217366e-05
T099a	T126	TRUE	TRUE	0	0	1	1	none	7.23141452278e-05
T102	T126	FALSE	FALSE	0	0	1	1	none	7.71948362336e-05
T104	T126	FALSE	FALSE	0	0	1	1	none	0.0001093218623873
T105	T126	TRUE	TRUE	0	0	1	1	none	0.0001110306664074
T107	T126	FALSE	FALSE	0	0	1	1	none	7.69068935628e-05
S002	T156	FALSE	FALSE	0	0	1	1	none	7.18758777651e-05
S007	T156	FALSE	FALSE	0	0	1	1	none	5.22888003425e-05
S021	T156	FALSE	FALSE	0	0	1	1	none	7.26644030455e-05
S024	T156	FALSE	FALSE	0	0	1	1	none	7.35789350529e-05
S025	T156	FALSE	FALSE	0	0	1	1	none	8.18602082389e-05
S026	T156	FALSE	FALSE	0	0	1	1	none	7.17617734333e-05
S038	T156	FALSE	FALSE	0	0	1	1	none	1.06981331003e-05
S039	T156	FALSE	FALSE	0	0	1	1	none	7.20084772859e-05
S040	T156	FALSE	FALSE	0	0	1	1	none	9.10271793161e-05
S042	T156	FALSE	FALSE	0	0	1	1	none	7.30800536949e-05
S071	T156	FALSE	FALSE	0	0	1	1	none	8.48982724613e-05
S078	T156	FALSE	FALSE	0	0	1	1	none	7.47919438697e-05
S081	T156	FALSE	FALSE	0	0	1	1	none	7.38975844283e-05
S085	T156	FALSE	FALSE	0	0	1	1	none	7.85243006263e-05
S087	T156	FALSE	FALSE	0	0	1	1	none	9.61844748815e-05
S093	T156	FALSE	FALSE	0	0	1	1	none	6.94851557127e-05
S097	T156	FALSE	FALSE	0	0	1	1	none	8.05738868079e-05
S102	T156	FALSE	FALSE	0	0	1	1	none	9.50429501539e-05
S106	T156	FALSE	FALSE	0	0	1	1	none	7.28143190031e-05
S130	T156	FALSE	FALSE	0	0	1	1	none	9.66887436675e-05
T009	T156	FALSE	FALSE	0	0	1	1	none	8.38613654154e-05
T010	T156	FALSE	FALSE	0	0	1	1	none	8.34708350554e-05
T013	T156	FALSE	FALSE	0	0	1	1	none	1.63277291409e-05
T014	T156	FALSE	FALSE	0	0	1	1	none	7.26264028233e-05
T020	T156	FALSE	FALSE	0	0	1	1	none	1.40095159889e-05
T021	T156	FALSE	FALSE	0	0	1	1	none	8.37586466559e-05
T028	T156	FALSE	FALSE	0	0	1	1	none	5.52516939008e-05
T035a	T156	FALSE	FALSE	0	0	1	1	none	9.57229733073e-05
T035b	T156	FALSE	FALSE	0	0	1	1	none	8.36163568627e-05
T040	T156	FALSE	FALSE	0	0	1	1	none	7.72842576453e-05
T056	T156	FALSE	FALSE	0	0	1	1	none	9.15753375044e-05
T059	T156	FALSE	FALSE	0	0	1	1	none	9.67129763703e-05
T065	T156	FALSE	FALSE	0	0	1	1	none	1.20365123185e-05
T069	T156	FALSE	FALSE	0	0	1	1	none	0.0001099096642399
T073	T156	FALSE	FALSE	0	0	1	1	none	8.43765721933e-05
T075	T156	FALSE	FALSE	0	0	1	1	none	6.13246497615e-05
T077	T156	FALSE	FALSE	0	0	1	1	none	8.43929837974e-05
T087	T156	FALSE	FALSE	0	0	1	1	none	8.35580885271e-05
T095	T156	FALSE	FALSE	0	0	1	1	none	9.49126610205e-05
T099a	T156	FALSE	FALSE	0	0	1	1	none	9.49784845117e-05
T102	T156	FALSE	FALSE	0	0	1	1	none	9.98591755175e-05
T104	T156	FALSE	FALSE	0	0	1	1	none	5.64627154384e-05
T105	T156	FALSE	FALSE	0	0	1	1	none	1.20365123185e-05
T107	T156	FALSE	FALSE	0	0	1	1	none	9.95712328467e-05
T126	T156	FALSE	FALSE	0	0	1	1	none	0.0001138342699919
S002	T159a	TRUE	TRUE	0	0	1	1	none	2.10537272756e-05
S007	T159a	TRUE	TRUE	0	0	1	1	none	7.26006218058e-05
S021	T159a	TRUE	TRUE	0	0	1	1	none	2.1842252556e-05
S024	T159a	TRUE	TRUE	0	0	1	1	none	2.27567845634e-05
S025	T159a	TRUE	TRUE	0	0	1	1	none	2.80390628294e-05
S026	T159a	TRUE	TRUE	0	0	1	1	none	1.28662451618e-05
S038	T159a	TRUE	TRUE	0	0	1	1	none	7.71449617036e-05
S039	T159a	TRUE	TRUE	0	0	1	1	none	2.11863267964e-05
S040	T159a	TRUE	TRUE	0	0	1	1	none	9.59743069466e-05
S042	T159a	TRUE	TRUE	0	0	1	1	none	2.22579032054e-05
S071	T159a	TRUE	TRUE	0	0	1	1	none	8.98454000918e-05
S078	T159a	TRUE	TRUE	0	0	1	1	none	2.39697933802e-05
S081	T159a	TRUE	TRUE	0	0	1	1	none	2.30754339388e-05
S085	T159a	TRUE	TRUE	0	0	1	1	none	8.34714282568e-05
S087	T159a	TRUE	TRUE	0	0	1	1	none	0.000101131602512
S093	T159a	TRUE	TRUE	0	0	1	1	none	7.44322833432e-05
S097	T159a	TRUE	TRUE	0	0	1	1	none	2.67527413984e-05
S102	T159a	TRUE	TRUE	0	0	1	1	none	9.99900777844e-05
S106	T159a	TRUE	TRUE	0	0	1	1	none	2.19921685136e-05
S130	T159a	TRUE	TRUE	0	0	1	1	none	0.000101635871298
T009	T159a	TRUE	TRUE	0	0	1	1	none	3.8102719839e-06
T010	T159a	TRUE	TRUE	0	0	1	1	none	3.4197416239e-06
T013	T159a	FALSE	FALSE	0	0	1	1	none	8.27745577442e-05
T014	T159a	TRUE	TRUE	0	0	1	1	none	2.18042523338e-05
T020	T159a	TRUE	TRUE	0	0	1	1	none	8.04563445922e-05
T021	T159a	TRUE	TRUE	0	1	1	1	desc	1.8537766122e-06
T028	T159a	TRUE	TRUE	0	0	1	1	none	7.55635153641e-05
T035a	T159a	TRUE	TRUE	0	0	1	1	none	0.0001006701009378
T035b	T159a	TRUE	TRUE	0	1	1	1	desc	1.711486819e-06
T040	T159a	TRUE	TRUE	0	0	1	1	none	2.64621071558e-05
T056	T159a	FALSE	FALSE	0	0	1	1	none	1.15242440729e-05
T059	T159a	TRUE	TRUE	0	0	1	1	none	0.0001016601040008
T065	T159a	TRUE	TRUE	0	0	1	1	none	7.84833409218e-05
T069	T159a	TRUE	TRUE	0	0	1	1	none	0.0001148567918704
T073	T159a	TRUE	TRUE	0	1	1	1	desc	2.4717021496e-06
T075	T159a	TRUE	TRUE	0	0	1	1	none	6.75076284668e-05
T077	T159a	TRUE	TRUE	0	1	1	1	desc	2.4881137537e-06
T087	T159a	TRUE	TRUE	0	1	1	1	desc	1.6532184834e-06
T095	T159a	TRUE	TRUE	0	0	1	1	none	9.9859788651e-05
T099a	T159a	TRUE	TRUE	0	0	1	1	none	9.99256121422e-05
T102	T159a	FALSE	FALSE	0	0	1	1	none	0.000104806303148
T104	T159a	FALSE	FALSE	0	0	1	1	none	7.67745369017e-05
T105	T159a	TRUE	TRUE	0	0	1	1	none	7.84833409218e-05
T107	T159a	FALSE	FALSE	0	0	1	1	none	0.0001045183604772
T126	T159a	TRUE	TRUE	0	0	1	1	none	0.0001187813976224
T156	T159a	FALSE	FALSE	0	0	1	1	none	8.12869445063e-05
S002	T182	FALSE	FALSE	0	0	1	1	none	6.89926474336e-05
S007	T182	FALSE	FALSE	0	0	1	1	none	4.9405570011e-05
S021	T182	FALSE	FALSE	0	0	1	1	none	6.9781172714e-05
S024	T182	FALSE	FALSE	0	0	1	1	none	7.06957047214e-05
S025	T182	FALSE	FALSE	0	0	1	1	none	7.89769779074e-05
S026	T182	FALSE	FALSE	0	0	1	1	none	6.88785431018e-05
S038	T182	FALSE	FALSE	0	0	1	1	none	7.8149027688e-06
S039	T182	FALSE	FALSE	0	0	1	1	none	6.91252469544e-05
S040	T182	FALSE	FALSE	0	0	1	1	none	8.81439489846e-05
S042	T182	FALSE	FALSE	0	0	1	1	none	7.01968233634e-05
S071	T182	FALSE	FALSE	0	0	1	1	none	8.20150421298e-05
S078	T182	FALSE	FALSE	0	0	1	1	none	7.19087135382e-05
S081	T182	FALSE	FALSE	0	0	1	1	none	7.10143540968e-05
S085	T182	FALSE	FALSE	0	0	1	1	none	7.56410702948e-05
S087	T182	FALSE	FALSE	0	0	1	1	none	9.330124455e-05
S093	T182	FALSE	FALSE	0	0	1	1	none	6.66019253812e-05
S097	T182	FALSE	FALSE	0	0	1	1	none	7.76906564764e-05
S102	T182	FALSE	FALSE	0	0	1	1	none	9.21597198224e-05
S106	T182	FALSE	FALSE	0	0	1	1	none	6.99310886716e-05
S130	T182	FALSE	FALSE	0	0	1	1	none	9.3805513336e-05
T009	T182	FALSE	FALSE	0	0	1	1	none	8.09781350839e-05
T010	T182	FALSE	FALSE	0	0	1	1	none	8.05876047239e-05
T013	T182	FALSE	FALSE	0	0	1	1	none	1.34444988094e-05
T014	T182	FALSE	FALSE	0	0	1	1	none	6.97431724918e-05
T020	T182	FALSE	FALSE	0	0	1	1	none	1.11262856574e-05
T021	T182	FALSE	FALSE	0	0	1	1	none	8.08754163244e-05
T028	T182	FALSE	FALSE	0	0	1	1	none	5.23684635693e-05
T035a	T182	FALSE	FALSE	0	0	1	1	none	9.28397429758e-05
T035b	T182	FALSE	FALSE	0	0	1	1	none	8.07331265312e-05
T040	T182	FALSE	FALSE	0	0	1	1	none	7.44010273138e-05
T056	T182	FALSE	FALSE	0	0	1	1	none	8.86921071729e-05
T059	T182	FALSE	FALSE	0	0	1	1	none	9.38297460388e-05
T065	T182	FALSE	FALSE	0	0	1	1	none	9.153281987e-06
T069	T182	FALSE	FALSE	0	0	1	1	none	0.0001070264339084
T073	T182	FALSE	FALSE	0	0	1	1	none	8.14933418618e-05
T075	T182	FALSE	FALSE	0	0	1	1	none	5.844141943e-05
T077	T182	FALSE	FALSE	0	0	1	1	none	8.15097534659e-05
T087	T182	FALSE	FALSE	0	0	1	1	none	8.06748581956e-05
T095	T182	FALSE	FALSE	0	0	1	1	none	9.2029430689e-05
T099a	T182	FALSE	FALSE	0	0	1	1	none	9.20952541802e-05
T102	T182	FALSE	FALSE	0	0	1	1	none	9.6975945186e-05
T104	T182	FALSE	FALSE	0	0	1	1	none	5.35794851069e-05
T105	T182	FALSE	FALSE	0	0	1	1	none	9.153281987e-06
T107	T182	FALSE	FALSE	0	0	1	1	none	9.66880025152e-05
T126	T182	FALSE	FALSE	0	0	1	1	none	0.0001109510396604
T156	T182	FALSE	FALSE	0	0	1	1	none	1.07210344967e-05
T159a	T182	FALSE	FALSE	0	0	1	1	none	7.84037141748e-05
S002	T188	TRUE	TRUE	0	0	1	1	none	6.84530625729e-05
S007	T188	TRUE	TRUE	0	0	1	1	none	3.25174082083e-05
S021	T188	TRUE	TRUE	0	0	1	1	none	6.92415878533e-05
S024	T188	TRUE	TRUE	0	0	1	1	none	7.01561198607e-05
S025	T188	TRUE	TRUE	0	0	1	1	none	7.84373930467e-05
S026	T188	TRUE	TRUE	0	0	1	1	none	6.83389582411e-05
S038	T188	TRUE	TRUE	0	0	1	1	none	5.34103250481e-05
S039	T188	TRUE	TRUE	0	0	1	1	none	6.85856620937e-05
S040	T188	TRUE	TRUE	0	0	1	1	none	8.76043641239e-05
S042	T188	TRUE	TRUE	0	0	1	1	none	6.96572385027e-05
S071	T188	TRUE	TRUE	0	0	1	1	none	8.14754572691e-05
S078	T188	TRUE	TRUE	0	0	1	1	none	7.13691286775e-05
S081	T188	TRUE	TRUE	0	0	1	1	none	7.04747692361e-05
S085	T188	TRUE	TRUE	0	0	1	1	none	7.51014854341e-05
S087	T188	TRUE	TRUE	0	0	1	1	none	9.27616596893e-05
S093	T188	TRUE	TRUE	0	0	1	1	none	6.60623405205e-05
S097	T188	TRUE	TRUE	0	0	1	1	none	7.71510716157e-05
S102	T188	TRUE	TRUE	0	0	1	1	none	9.16201349617e-05
S106	T188	TRUE	TRUE	0	0	1	1	none	6.93915038109e-05
S130	T188	TRUE	TRUE	0	0	1	1	none	9.32659284753e-05
T009	T188	TRUE	TRUE	0	0	1	1	none	8.04385502232e-05
T010	T188	TRUE	TRUE	0	0	1	1	none	8.00480198632e-05
T013	T188	FALSE	FALSE	0	0	1	1	none	5.90399210887e-05
T014	T188	TRUE	TRUE	0	0	1	1	none	6.92035876311e-05
T020	T188	TRUE	TRUE	0	0	1	1	none	5.67217079367e-05
T021	T188	FALSE	FALSE	0	0	1	1	none	8.03358314637e-05
T028	T188	TRUE	TRUE	0	0	1	1	none	2.587222861e-05
T035a	T188	TRUE	TRUE	0	0	1	1	none	9.23001581151e-05
T035b	T188	FALSE	FALSE	0	0	1	1	none	8.01935416705e-05
T040	T188	TRUE	TRUE	0	0	1	1	none	7.38614424531e-05
T056	T188	FALSE	FALSE	0	0	1	1	none	8.81525223122e-05
T059	T188	TRUE	TRUE	0	0	1	1	none	9.32901611781e-05
T065	T188	TRUE	TRUE	0	0	1	1	none	5.47487042663e-05
T069	T188	TRUE	TRUE	0	0	1	1	none	0.0001064868490477
T073	T188	FALSE	FALSE	0	0	1	1	none	8.09537570011e-05
T075	T188	TRUE	TRUE	0	0	1	1	none	5.79018345693e-05
T077	T188	FALSE	FALSE	0	0	1	1	none	8.09701686052e-05
T087	T188	FALSE	FALSE	0	0	1	1	none	8.01352733349e-05
T095	T188	TRUE	TRUE	0	0	1	1	none	9.14898458283e-05
T099a	T188	TRUE	TRUE	0	0	1	1	none	9.15556693195e-05
T102	T188	FALSE	FALSE	0	0	1	1	none	9.64363603253e-05
T104	T188	FALSE	FALSE	0	0	1	1	none	3.52425171116e-05
T105	T188	TRUE	TRUE	0	0	1	1	none	5.47487042663e-05
T107	T188	FALSE	FALSE	0	0	1	1	none	9.61484176545e-05
T126	T188	TRUE	TRUE	0	0	1	1	none	0.0001104114547997
T156	T188	FALSE	FALSE	0	0	1	1	none	5.75523078508e-05
T159a	T188	TRUE	TRUE	0	0	1	1	none	7.78641293141e-05
T182	T188	FALSE	FALSE	0	0	1	1	none	5.46690775193e-05
S002	T192	FALSE	FALSE	0	0	1	1	none	0.0001198929994082
S007	T192	FALSE	FALSE	0	0	1	1	none	0.0001156706158184
S021	T192	FALSE	FALSE	0	0	1	1	none	0.0001206815246886
S024	T192	FALSE	FALSE	0	0	1	1	none	0.000121596056696
S025	T192	FALSE	FALSE	0	0	1	1	none	0.000129877329882
S026	T192	FALSE	FALSE	0	0	1	1	none	0.0001197788950764
S038	T192	FALSE	FALSE	0	0	1	1	none	0.0001202149557162
S039	T192	FALSE	FALSE	0	0	1	1	none	0.000120025598929
S040	T192	FALSE	FALSE	0	0	1	1	none	5.65351718792e-05
S042	T192	FALSE	FALSE	0	0	1	1	none	0.000121097175338
S071	T192	FALSE	FALSE	0	0	1	1	none	4.06945171324e-05
S078	T192	FALSE	FALSE	0	0	1	1	none	0.0001228090655128
S081	T192	FALSE	FALSE	0	0	1	1	none	0.0001219147060714
S085	T192	FALSE	FALSE	0	0	1	1	none	6.63826298694e-05
S087	T192	FALSE	FALSE	0	0	1	1	none	8.40428041246e-05
S093	T192	FALSE	FALSE	0	0	1	1	none	5.73434849558e-05
S097	T192	FALSE	FALSE	0	0	1	1	none	0.000128591008451
S102	T192	FALSE	FALSE	0	0	1	1	none	6.0550942717e-05
S106	T192	FALSE	FALSE	0	0	1	1	none	0.0001208314406462
S130	T192	FALSE	FALSE	0	0	1	1	none	8.45470729106e-05
T009	T192	FALSE	FALSE	0	0	1	1	none	0.0001318784870585
T010	T192	FALSE	FALSE	0	0	1	1	none	0.0001314879566985
T013	T192	FALSE	FALSE	0	0	1	1	none	0.0001258445517568
T014	T192	FALSE	FALSE	0	0	1	1	none	0.0001206435244664
T020	T192	FALSE	FALSE	0	0	1	1	none	0.0001235263386048
T021	T192	FALSE	FALSE	0	0	1	1	none	0.000131775768299
T028	T192	FALSE	FALSE	0	0	1	1	none	0.0001186335093767
T035a	T192	FALSE	FALSE	0	0	1	1	none	8.35813025504e-05
T035b	T192	FALSE	FALSE	0	0	1	1	none	0.0001316334785058
T040	T192	FALSE	FALSE	0	0	1	1	none	0.0001253013792884
T056	T192	FALSE	FALSE	0	0	1	1	none	0.0001395924591475
T059	T192	FALSE	FALSE	0	0	1	1	none	6.22209689334e-05
T065	T192	FALSE	FALSE	0	0	1	1	none	0.0001215533349344
T069	T192	FALSE	FALSE	0	0	1	1	none	6.0165787439e-05
T073	T192	FALSE	FALSE	0	0	1	1	none	0.0001323936938364
T075	T192	FALSE	FALSE	0	0	1	1	none	0.0001105776224794
T077	T192	FALSE	FALSE	0	0	1	1	none	0.0001324101054405
T087	T192	FALSE	FALSE	0	0	1	1	none	0.0001315752101702
T095	T192	FALSE	FALSE	0	0	1	1	none	8.27709902636e-05
T099a	T192	FALSE	FALSE	0	0	1	1	none	8.28368137548e-05
T102	T192	FALSE	FALSE	0	0	1	1	none	8.77175047606e-05
T104	T192	FALSE	FALSE	0	0	1	1	none	0.0001198445309143
T105	T192	FALSE	FALSE	0	0	1	1	none	0.0001215533349344
T107	T192	FALSE	FALSE	0	0	1	1	none	8.74295620898e-05
T126	T192	TRUE	TRUE	1	0	1	1	anc	1.253785466e-06
T156	T192	FALSE	FALSE	0	0	1	1	none	0.0001243569385189
T159a	T192	FALSE	FALSE	0	0	1	1	none	0.0001293040661494
T182	T192	FALSE	FALSE	0	0	1	1	none	0.0001214737081874
T188	T192	FALSE	FALSE	0	0	1	1	none	0.0001209341233267
S002	T223	FALSE	FALSE	0	0	1	1	none	6.9610572971e-05
S007	T223	FALSE	FALSE	0	0	1	1	none	5.00234955484e-05
S021	T223	FALSE	FALSE	0	0	1	1	none	7.03990982514e-05
S024	T223	FALSE	FALSE	0	0	1	1	none	7.13136302588e-05
S025	T223	FALSE	FALSE	0	0	1	1	none	7.95949034448e-05
S026	T223	FALSE	FALSE	0	0	1	1	none	6.94964686392e-05
S038	T223	FALSE	FALSE	0	0	1	1	none	8.4328283062e-06
S039	T223	FALSE	FALSE	0	0	1	1	none	6.97431724918e-05
S040	T223	FALSE	FALSE	0	0	1	1	none	8.8761874522e-05
S042	T223	FALSE	FALSE	0	0	1	1	none	7.08147489008e-05
S071	T223	FALSE	FALSE	0	0	1	1	none	8.26329676672e-05
S078	T223	FALSE	FALSE	0	0	1	1	none	7.25266390756e-05
S081	T223	FALSE	FALSE	0	0	1	1	none	7.16322796342e-05
S085	T223	FALSE	FALSE	0	0	1	1	none	7.62589958322e-05
S087	T223	FALSE	FALSE	0	0	1	1	none	9.39191700874e-05
S093	T223	FALSE	FALSE	0	0	1	1	none	6.72198509186e-05
S097	T223	FALSE	FALSE	0	0	1	1	none	7.83085820138e-05
S102	T223	FALSE	FALSE	0	0	1	1	none	9.27776453598e-05
S106	T223	FALSE	FALSE	0	0	1	1	none	7.0549014209e-05
S130	T223	FALSE	FALSE	0	0	1	1	none	9.44234388734e-05
T009	T223	FALSE	FALSE	0	0	1	1	none	8.15960606213e-05
T010	T223	FALSE	FALSE	0	0	1	1	none	8.12055302613e-05
T013	T223	FALSE	FALSE	0	0	1	1	none	1.40624243468e-05
T014	T223	FALSE	FALSE	0	0	1	1	none	7.03610980292e-05
T020	T223	FALSE	FALSE	0	0	1	1	none	1.17442111948e-05
T021	T223	FALSE	FALSE	0	0	1	1	none	8.14933418618e-05
T028	T223	FALSE	FALSE	0	0	1	1	none	5.29863891067e-05
T035a	T223	FALSE	FALSE	0	0	1	1	none	9.34576685132e-05
T035b	T223	FALSE	FALSE	0	0	1	1	none	8.13510520686e-05
T040	T223	FALSE	FALSE	0	0	1	1	none	7.50189528512e-05
T056	T223	FALSE	FALSE	0	0	1	1	none	8.93100327103e-05
T059	T223	FALSE	FALSE	0	0	1	1	none	9.44476715762e-05
T065	T223	FALSE	FALSE	0	0	1	1	none	9.7712075244e-06
T069	T223	FALSE	FALSE	0	0	1	1	none	0.0001076443594458
T073	T223	FALSE	FALSE	0	0	1	1	none	8.21112673992e-05
T075	T223	FALSE	FALSE	0	0	1	1	none	5.90593449674e-05
T077	T223	FALSE	FALSE	0	0	1	1	none	8.21276790033e-05
T087	T223	FALSE	FALSE	0	0	1	1	none	8.1292783733e-05
T095	T223	FALSE	FALSE	0	0	1	1	none	9.26473562264e-05
T099a	T223	FALSE	FALSE	0	0	1	1	none	9.27131797176e-05
T102	T223	FALSE	FALSE	0	0	1	1	none	9.75938707234e-05
T104	T223	FALSE	FALSE	0	0	1	1	none	5.41974106443e-05
T105	T223	FALSE	FALSE	0	0	1	1	none	9.7712075244e-06
T107	T223	FALSE	FALSE	0	0	1	1	none	9.73059280526e-05
T126	T223	FALSE	FALSE	0	0	1	1	none	0.0001115689651978
T156	T223	FALSE	FALSE	0	0	1	1	none	1.13389600341e-05
T159a	T223	FALSE	FALSE	0	0	1	1	none	7.90216397122e-05
T182	T223	FALSE	FALSE	0	0	1	1	none	4.3254787618e-06
T188	T223	FALSE	FALSE	0	0	1	1	none	5.52870030567e-05
T192	T223	FALSE	FALSE	0	0	1	1	none	0.0001220916337248
S002	T225	FALSE	FALSE	0	0	1	1	none	7.5489210691e-05
S007	T225	FALSE	FALSE	0	0	1	1	none	5.59021332684e-05
S021	T225	FALSE	FALSE	0	0	1	1	none	7.62777359714e-05
S024	T225	FALSE	FALSE	0	0	1	1	none	7.71922679788e-05
S025	T225	FALSE	FALSE	0	0	1	1	none	8.54735411648e-05
S026	T225	FALSE	FALSE	0	0	1	1	none	7.53751063592e-05
S038	T225	FALSE	FALSE	0	0	1	1	none	1.43114660262e-05
S039	T225	FALSE	FALSE	0	0	1	1	none	7.56218102118e-05
S040	T225	FALSE	FALSE	0	0	1	1	none	9.4640512242e-05
S042	T225	FALSE	FALSE	0	0	1	1	none	7.66933866208e-05
S071	T225	FALSE	FALSE	0	0	1	1	none	8.85116053872e-05
S078	T225	FALSE	FALSE	0	0	1	1	none	7.84052767956e-05
S081	T225	FALSE	FALSE	0	0	1	1	none	7.75109173542e-05
S085	T225	FALSE	FALSE	0	0	1	1	none	8.21376335522e-05
S087	T225	FALSE	FALSE	0	0	1	1	none	9.97978078074e-05
S093	T225	FALSE	FALSE	0	0	1	1	none	7.30984886386e-05
S097	T225	FALSE	FALSE	0	0	1	1	none	8.41872197338e-05
S102	T225	FALSE	FALSE	0	0	1	1	none	9.86562830798e-05
S106	T225	FALSE	FALSE	0	0	1	1	none	7.6427651929e-05
S130	T225	FALSE	FALSE	0	0	1	1	none	0.0001003020765934
T009	T225	FALSE	FALSE	0	0	1	1	none	8.74746983413e-05
T010	T225	FALSE	FALSE	0	0	1	1	none	8.70841679813e-05
T013	T225	FALSE	FALSE	0	0	1	1	none	1.99410620668e-05
T014	T225	FALSE	FALSE	0	0	1	1	none	7.62397357492e-05
T020	T225	FALSE	FALSE	0	0	1	1	none	1.76228489148e-05
T021	T225	FALSE	FALSE	0	0	1	1	none	8.73719795818e-05
T028	T225	FALSE	FALSE	0	0	1	1	none	5.88650268267e-05
T035a	T225	FALSE	FALSE	0	0	1	1	none	9.93363062332e-05
T035b	T225	FALSE	FALSE	0	0	1	1	none	8.72296897886e-05
T040	T225	FALSE	FALSE	0	0	1	1	none	8.08975905712e-05
T056	T225	FALSE	FALSE	0	0	1	1	none	9.51886704303e-05
T059	T225	FALSE	FALSE	0	0	1	1	none	0.0001003263092962
T065	T225	FALSE	FALSE	0	0	1	1	none	1.56498452444e-05
T069	T225	FALSE	FALSE	0	0	1	1	none	0.0001135229971658
T073	T225	FALSE	FALSE	0	0	1	1	none	8.79899051192e-05
T075	T225	FALSE	FALSE	0	0	1	1	none	6.49379826874e-05
T077	T225	FALSE	FALSE	0	0	1	1	none	8.80063167233e-05
T087	T225	FALSE	FALSE	0	0	1	1	none	8.7171421453e-05
T095	T225	FALSE	FALSE	0	0	1	1	none	9.85259939464e-05
T099a	T225	FALSE	FALSE	0	0	1	1	none	9.85918174376e-05
T102	T225	FALSE	FALSE	0	0	1	1	none	0.0001034725084434
T104	T225	FALSE	FALSE	0	0	1	1	none	6.00760483643e-05
T105	T225	FALSE	FALSE	0	0	1	1	none	1.56498452444e-05
T107	T225	FALSE	FALSE	0	0	1	1	none	0.0001031845657726
T126	T225	FALSE	FALSE	0	0	1	1	none	0.0001174476029178
T156	T225	FALSE	FALSE	0	0	1	1	none	1.49244331961e-05
T159a	T225	FALSE	FALSE	0	0	1	1	none	8.49002774322e-05
T182	T225	FALSE	FALSE	0	0	1	1	none	1.43343674226e-05
T188	T225	FALSE	FALSE	0	0	1	1	none	6.11656407767e-05
T192	T225	FALSE	FALSE	0	0	1	1	none	0.0001279702714448
T223	T225	FALSE	FALSE	0	0	1	1	none	1.495229296e-05
S002	T230	TRUE	TRUE	0	0	1	1	none	2.19481106927e-05
S007	T230	TRUE	TRUE	0	0	1	1	none	7.34950052229e-05
S021	T230	TRUE	TRUE	0	0	1	1	none	2.27366359731e-05
S024	T230	TRUE	TRUE	0	0	1	1	none	2.36511679805e-05
S025	T230	TRUE	TRUE	0	0	1	1	none	2.89334462465e-05
S026	T230	TRUE	TRUE	0	0	1	1	none	1.37606285789e-05
S038	T230	TRUE	TRUE	0	0	1	1	none	7.80393451207e-05
S039	T230	TRUE	TRUE	0	0	1	1	none	2.20807102135e-05
S040	T230	TRUE	TRUE	0	0	1	1	none	9.68686903637e-05
S042	T230	TRUE	TRUE	0	0	1	1	none	2.31522866225e-05
S071	T230	TRUE	TRUE	0	0	1	1	none	9.07397835089e-05
S078	T230	TRUE	TRUE	0	0	1	1	none	2.48641767973e-05
S081	T230	TRUE	TRUE	0	0	1	1	none	2.39698173559e-05
S085	T230	TRUE	TRUE	0	0	1	1	none	8.43658116739e-05
S087	T230	TRUE	TRUE	0	0	1	1	none	0.0001020259859291
S093	T230	TRUE	TRUE	0	0	1	1	none	7.53266667603e-05
S097	T230	TRUE	TRUE	0	0	1	1	none	2.76471248155e-05
S102	T230	TRUE	TRUE	0	0	1	1	none	0.0001008844612015
S106	T230	TRUE	TRUE	0	0	1	1	none	2.28865519307e-05
S130	T230	TRUE	TRUE	0	0	1	1	none	0.0001025302547151
T009	T230	TRUE	TRUE	0	0	1	1	none	2.9158885668e-06
T010	T230	TRUE	TRUE	0	0	1	1	none	2.5253582068e-06
T013	T230	FALSE	FALSE	0	0	1	1	none	8.36689411613e-05
T014	T230	TRUE	TRUE	0	0	1	1	none	2.26986357509e-05
T020	T230	TRUE	TRUE	0	0	1	1	none	8.13507280093e-05
T021	T230	FALSE	FALSE	0	0	1	1	none	4.6019366415e-06
T028	T230	TRUE	TRUE	0	0	1	1	none	7.64578987812e-05
T035a	T230	TRUE	TRUE	0	0	1	1	none	0.0001015644843549
T035b	T230	FALSE	FALSE	0	0	1	1	none	4.4596468483e-06
T040	T230	TRUE	TRUE	0	0	1	1	none	2.73564905729e-05
T056	T230	FALSE	FALSE	0	0	1	1	none	1.06298606558e-05
T059	T230	TRUE	TRUE	0	0	1	1	none	0.0001025544874179
T065	T230	TRUE	TRUE	0	0	1	1	none	7.93777243389e-05
T069	T230	TRUE	TRUE	0	0	1	1	none	0.0001157511752875
T073	T230	FALSE	FALSE	0	0	1	1	none	5.2198621789e-06
T075	T230	TRUE	TRUE	0	0	1	1	none	6.84020118839e-05
T077	T230	FALSE	FALSE	0	0	1	1	none	5.236273783e-06
T087	T230	FALSE	FALSE	0	0	1	1	none	4.4013785127e-06
T095	T230	TRUE	TRUE	0	0	1	1	none	0.0001007541720681
T099a	T230	TRUE	TRUE	0	0	1	1	none	0.0001008199955593
T102	T230	FALSE	FALSE	0	0	1	1	none	0.0001057006865651
T104	T230	FALSE	FALSE	0	0	1	1	none	7.76689203188e-05
T105	T230	TRUE	TRUE	0	0	1	1	none	7.93777243389e-05
T107	T230	FALSE	FALSE	0	0	1	1	none	0.0001054127438943
T126	T230	TRUE	TRUE	0	0	1	1	none	0.0001196757810395
T156	T230	FALSE	FALSE	0	0	1	1	none	8.21813279234e-05
T159a	T230	TRUE	TRUE	0	0	1	1	none	2.1302344919e-06
T182	T230	FALSE	FALSE	0	0	1	1	none	7.92980975919e-05
T188	T230	TRUE	TRUE	0	0	1	1	none	7.87585127312e-05
T192	T230	FALSE	FALSE	0	0	1	1	none	0.0001301984495665
T223	T230	FALSE	FALSE	0	0	1	1	none	7.99160231293e-05
T225	T230	FALSE	FALSE	0	0	1	1	none	8.57946608493e-05
S002	T232	TRUE	TRUE	0	0	1	1	none	0.0001106463114742
S007	T232	TRUE	TRUE	0	0	1	1	none	0.0001064239278844
S021	T232	TRUE	TRUE	0	0	1	1	none	0.0001114348367546
S024	T232	TRUE	TRUE	0	0	1	1	none	0.000112349368762
S025	T232	TRUE	TRUE	0	0	1	1	none	0.000120630641948
S026	T232	TRUE	TRUE	0	0	1	1	none	0.0001105322071424
S038	T232	TRUE	TRUE	0	0	1	1	none	0.0001109682677822
S039	T232	TRUE	TRUE	0	0	1	1	none	0.000110778910995
S040	T232	TRUE	TRUE	0	0	1	1	none	4.72884839452e-05
S042	T232	TRUE	TRUE	0	0	1	1	none	0.000111850487404
S071	T232	TRUE	TRUE	0	0	1	1	none	3.14478291984e-05
S078	T232	TRUE	TRUE	0	0	1	1	none	0.0001135623775788
S081	T232	TRUE	TRUE	0	0	1	1	none	0.0001126680181374
S085	T232	TRUE	TRUE	0	0	1	1	none	5.71359419354e-05
S087	T232	TRUE	TRUE	0	0	1	1	none	7.47961161906e-05
S093	T232	TRUE	TRUE	0	0	1	1	none	4.80967970218e-05
S097	T232	TRUE	TRUE	0	0	1	1	none	0.000119344320517
S102	T232	TRUE	TRUE	0	0	1	1	none	5.1304254783e-05
S106	T232	TRUE	TRUE	0	0	1	1	none	0.0001115847527122
S130	T232	TRUE	TRUE	0	0	1	1	none	7.53003849766e-05
T009	T232	TRUE	TRUE	0	0	1	1	none	0.0001226317991245
T010	T232	TRUE	TRUE	0	0	1	1	none	0.0001222412687645
T013	T232	FALSE	FALSE	0	0	1	1	none	0.0001165978638228
T014	T232	TRUE	TRUE	0	0	1	1	none	0.0001113968365324
T020	T232	TRUE	TRUE	0	0	1	1	none	0.0001142796506708
T021	T232	FALSE	FALSE	0	0	1	1	none	0.000122529080365
T028	T232	TRUE	TRUE	0	0	1	1	none	0.0001093868214427
T035a	T232	TRUE	TRUE	0	0	1	1	none	7.43346146164e-05
T035b	T232	FALSE	FALSE	0	0	1	1	none	0.0001223867905718
T040	T232	TRUE	TRUE	0	0	1	1	none	0.0001160546913544
T056	T232	FALSE	FALSE	0	0	1	1	none	0.0001303457712135
T059	T232	TRUE	TRUE	0	0	1	1	none	5.29742809994e-05
T065	T232	TRUE	TRUE	0	0	1	1	none	0.0001123066470004
T069	T232	TRUE	TRUE	0	0	1	1	none	5.0919099505e-05
T073	T232	FALSE	FALSE	0	0	1	1	none	0.0001231470059024
T075	T232	TRUE	TRUE	0	0	1	1	none	0.0001013309345454
T077	T232	FALSE	FALSE	0	0	1	1	none	0.0001231634175065
T087	T232	FALSE	FALSE	0	0	1	1	none	0.0001223285222362
T095	T232	TRUE	TRUE	0	0	1	1	none	7.35243023296e-05
T099a	T232	TRUE	TRUE	0	0	1	1	none	7.35901258208e-05
T102	T232	FALSE	FALSE	0	0	1	1	none	7.84708168266e-05
T104	T232	FALSE	FALSE	0	0	1	1	none	0.0001105978429803
T105	T232	TRUE	TRUE	0	0	1	1	none	0.0001123066470004
T107	T232	FALSE	FALSE	0	0	1	1	none	7.81828741558e-05
T126	T232	TRUE	TRUE	0	0	1	1	none	4.740025797e-06
T156	T232	FALSE	FALSE	0	0	1	1	none	0.0001151102505849
T159a	T232	TRUE	TRUE	0	0	1	1	none	0.0001200573782154
T182	T232	FALSE	FALSE	0	0	1	1	none	0.0001122270202534
T188	T232	TRUE	TRUE	0	0	1	1	none	0.0001116874353927
T192	T232	FALSE	FALSE	0	0	1	1	none	1.5262694324e-05
T223	T232	FALSE	FALSE	0	0	1	1	none	0.0001128449457908
T225	T232	FALSE	FALSE	0	0	1	1	none	0.0001187235835108
T230	T232	TRUE	TRUE	0	0	1	1	none	0.0001209517616325
S002	T241	FALSE	FALSE	0	0	1	1	none	9.2283804274e-05
S007	T241	FALSE	FALSE	0	0	1	1	none	7.26967268514e-05
S021	T241	FALSE	FALSE	0	0	1	1	none	9.30723295544e-05
S024	T241	FALSE	FALSE	0	0	1	1	none	9.39868615618e-05
S025	T241	FALSE	FALSE	0	0	1	1	none	0.0001022681347478
S026	T241	FALSE	FALSE	0	0	1	1	none	9.21696999422e-05
S038	T241	FALSE	FALSE	0	0	1	1	none	2.98702085344e-05
S039	T241	FALSE	FALSE	0	0	1	1	none	9.24164037948e-05
S040	T241	FALSE	FALSE	0	0	1	1	none	0.000111435105825
S042	T241	FALSE	FALSE	0	0	1	1	none	9.34879802038e-05
S071	T241	FALSE	FALSE	0	0	1	1	none	0.0001053061989702
S078	T241	FALSE	FALSE	0	0	1	1	none	9.51998703786e-05
S081	T241	FALSE	FALSE	0	0	1	1	none	9.43055109372e-05
S085	T241	FALSE	FALSE	0	0	1	1	none	9.89322271352e-05
S087	T241	FALSE	FALSE	0	0	1	1	none	0.0001165924013904
S093	T241	FALSE	FALSE	0	0	1	1	none	8.98930822216e-05
S097	T241	FALSE	FALSE	0	0	1	1	none	0.0001009818133168
S102	T241	FALSE	FALSE	0	0	1	1	none	0.0001154508766628
S106	T241	FALSE	FALSE	0	0	1	1	none	9.3222245512e-05
S130	T241	FALSE	FALSE	0	0	1	1	none	0.0001170966701764
T009	T241	FALSE	FALSE	0	0	1	1	none	0.0001042692919243
T010	T241	FALSE	FALSE	0	0	1	1	none	0.0001038787615643
T013	T241	FALSE	FALSE	0	0	1	1	none	2.13920154206e-05
T014	T241	FALSE	FALSE	0	0	1	1	none	9.30343293322e-05
T020	T241	FALSE	FALSE	0	0	1	1	none	3.3181591423e-05
T021	T241	FALSE	FALSE	0	0	1	1	none	0.0001041665731648
T028	T241	FALSE	FALSE	0	0	1	1	none	7.56596204097e-05
T035a	T241	FALSE	FALSE	0	0	1	1	none	0.0001161308998162
T035b	T241	FALSE	FALSE	0	0	1	1	none	0.0001040242833716
T040	T241	FALSE	FALSE	0	0	1	1	none	9.76921841542e-05
T056	T241	FALSE	FALSE	0	0	1	1	none	0.0001119832640133
T059	T241	FALSE	FALSE	0	0	1	1	none	0.0001171209028792
T065	T241	FALSE	FALSE	0	0	1	1	none	2.5683232243e-05
T069	T241	FALSE	FALSE	0	0	1	1	none	0.0001303175907488
T073	T241	FALSE	FALSE	0	0	1	1	none	0.0001047844987022
T075	T241	FALSE	FALSE	0	0	1	1	none	8.17325762704e-05
T077	T241	FALSE	FALSE	0	0	1	1	none	0.0001048009103063
T087	T241	FALSE	FALSE	0	0	1	1	none	0.000103966015036
T095	T241	FALSE	FALSE	0	0	1	1	none	0.0001153205875294
T099a	T241	FALSE	FALSE	0	0	1	1	none	0.0001153864110206
T102	T241	FALSE	FALSE	0	0	1	1	none	0.0001202671020264
T104	T241	FALSE	FALSE	0	0	1	1	none	7.68706419473e-05
T105	T241	FALSE	FALSE	0	0	1	1	none	2.5683232243e-05
T107	T241	FALSE	FALSE	0	0	1	1	none	0.0001199791593556
T126	T241	FALSE	FALSE	0	0	1	1	none	0.0001342421965008
T156	T241	FALSE	FALSE	0	0	1	1	none	3.52480424119e-05
T159a	T241	FALSE	FALSE	0	0	1	1	none	0.0001016948710152
T182	T241	FALSE	FALSE	0	0	1	1	none	3.23648120804e-05
T188	T241	FALSE	FALSE	0	0	1	1	none	7.79602343597e-05
T192	T241	FALSE	FALSE	0	0	1	1	none	0.0001447648650278
T223	T241	FALSE	FALSE	0	0	1	1	none	3.29827376178e-05
T225	T241	FALSE	FALSE	0	0	1	1	none	3.88613753378e-05
T230	T241	FALSE	FALSE	0	0	1	1	none	0.0001025892544323
T232	T241	FALSE	FALSE	0	0	1	1	none	0.0001355181770938
S002	T270	FALSE	FALSE	0	0	1	1	none	0.0001125273558199
S007	T270	FALSE	FALSE	0	0	1	1	none	0.0001083049722301
S021	T270	FALSE	FALSE	0	0	1	1	none	0.0001133158811003
S024	T270	FALSE	FALSE	0	0	1	1	none	0.0001142304131077
S025	T270	FALSE	FALSE	0	0	1	1	none	0.0001225116862937
S026	T270	FALSE	FALSE	0	0	1	1	none	0.0001124132514881
S038	T270	FALSE	FALSE	0	0	1	1	none	0.0001128493121279
S039	T270	FALSE	FALSE	0	0	1	1	none	0.0001126599553407
S040	T270	FALSE	FALSE	0	0	1	1	none	4.91695282909e-05
S042	T270	FALSE	FALSE	0	0	1	1	none	0.0001137315317497
S071	T270	FALSE	FALSE	0	0	1	1	none	3.33288735441e-05
S078	T270	FALSE	FALSE	0	0	1	1	none	0.0001154434219245
S081	T270	FALSE	FALSE	0	0	1	1	none	0.0001145490624831
S085	T270	FALSE	FALSE	0	0	1	1	none	5.90169862811e-05
S087	T270	FALSE	FALSE	0	0	1	1	none	7.66771605363e-05
S093	T270	FALSE	FALSE	0	0	1	1	none	4.99778413675e-05
S097	T270	FALSE	FALSE	0	0	1	1	none	0.0001212253648627
S102	T270	FALSE	FALSE	0	0	1	1	none	5.31852991287e-05
S106	T270	FALSE	FALSE	0	0	1	1	none	0.0001134657970579
S130	T270	FALSE	FALSE	0	0	1	1	none	7.71814293223e-05
T009	T270	FALSE	FALSE	0	0	1	1	none	0.0001245128434702
T010	T270	FALSE	FALSE	0	0	1	1	none	0.0001241223131102
T013	T270	FALSE	FALSE	0	0	1	1	none	0.0001184789081685
T014	T270	FALSE	FALSE	0	0	1	1	none	0.0001132778808781
T020	T270	FALSE	FALSE	0	0	1	1	none	0.0001161606950165
T021	T270	FALSE	FALSE	0	0	1	1	none	0.0001244101247107
T028	T270	FALSE	FALSE	0	0	1	1	none	0.0001112678657884
T035a	T270	FALSE	FALSE	0	0	1	1	none	7.62156589621e-05
T035b	T270	FALSE	FALSE	0	0	1	1	none	0.0001242678349175
T040	T270	FALSE	FALSE	0	0	1	1	none	0.0001179357357001
T056	T270	FALSE	FALSE	0	0	1	1	none	0.0001322268155592
T059	T270	FALSE	FALSE	0	0	1	1	none	5.48553253451e-05
T065	T270	FALSE	FALSE	0	0	1	1	none	0.0001141876913461
T069	T270	FALSE	FALSE	0	0	1	1	none	5.28001438507e-05
T073	T270	FALSE	FALSE	0	0	1	1	none	0.0001250280502481
T075	T270	FALSE	FALSE	0	0	1	1	none	0.0001032119788911
T077	T270	FALSE	FALSE	0	0	1	1	none	0.0001250444618522
T087	T270	FALSE	FALSE	0	0	1	1	none	0.0001242095665819
T095	T270	FALSE	FALSE	0	0	1	1	none	7.54053466753e-05
T099a	T270	FALSE	FALSE	0	0	1	1	none	7.54711701665e-05
T102	T270	FALSE	FALSE	0	0	1	1	none	8.03518611723e-05
T104	T270	FALSE	FALSE	0	0	1	1	none	0.000112478887326
T105	T270	FALSE	FALSE	0	0	1	1	none	0.0001141876913461
T107	T270	FALSE	FALSE	0	0	1	1	none	8.00639185015e-05
T126	T270	FALSE	FALSE	0	0	1	1	none	6.6210701427e-06
T156	T270	FALSE	FALSE	0	0	1	1	none	0.0001169912949306
T159a	T270	FALSE	FALSE	0	0	1	1	none	0.0001219384225611
T182	T270	FALSE	FALSE	0	0	1	1	none	0.0001141080645991
T188	T270	FALSE	FALSE	0	0	1	1	none	0.0001135684797384
T192	T270	FALSE	FALSE	0	0	1	1	none	1.71437386697e-05
T223	T270	FALSE	FALSE	0	0	1	1	none	0.0001147259901365
T225	T270	FALSE	FALSE	0	0	1	1	none	0.0001206046278565
T230	T270	FALSE	FALSE	0	0	1	1	none	0.0001228328059782
T232	T270	TRUE	TRUE	1	0	1	1	anc	6.451932709e-07
T241	T270	FALSE	FALSE	0	0	1	1	none	0.0001373992214395
S002	T271b	FALSE	FALSE	0	0	1	1	none	7.16646191498e-05
S007	T271b	FALSE	FALSE	0	0	1	1	none	5.20775417272e-05
S021	T271b	FALSE	FALSE	0	0	1	1	none	7.24531444302e-05
S024	T271b	FALSE	FALSE	0	0	1	1	none	7.33676764376e-05
S025	T271b	FALSE	FALSE	0	0	1	1	none	8.16489496236e-05
S026	T271b	FALSE	FALSE	0	0	1	1	none	7.1550514818e-05
S038	T271b	FALSE	FALSE	0	0	1	1	none	1.0486874485e-05
S039	T271b	FALSE	FALSE	0	0	1	1	none	7.17972186706e-05
S040	T271b	FALSE	FALSE	0	0	1	1	none	9.08159207008e-05
S042	T271b	FALSE	FALSE	0	0	1	1	none	7.28687950796e-05
S071	T271b	FALSE	FALSE	0	0	1	1	none	8.4687013846e-05
S078	T271b	FALSE	FALSE	0	0	1	1	none	7.45806852544e-05
S081	T271b	FALSE	FALSE	0	0	1	1	none	7.3686325813e-05
S085	T271b	FALSE	FALSE	0	0	1	1	none	7.8313042011e-05
S087	T271b	FALSE	FALSE	0	0	1	1	none	9.59732162662e-05
S093	T271b	FALSE	FALSE	0	0	1	1	none	6.92738970974e-05
S097	T271b	FALSE	FALSE	0	0	1	1	none	8.03626281926e-05
S102	T271b	FALSE	FALSE	0	0	1	1	none	9.48316915386e-05
S106	T271b	FALSE	FALSE	0	0	1	1	none	7.26030603878e-05
S130	T271b	FALSE	FALSE	0	0	1	1	none	9.64774850522e-05
T009	T271b	FALSE	FALSE	0	0	1	1	none	8.36501068001e-05
T010	T271b	FALSE	FALSE	0	0	1	1	none	8.32595764401e-05
T013	T271b	FALSE	FALSE	0	0	1	1	none	1.61164705256e-05
T014	T271b	FALSE	FALSE	0	0	1	1	none	7.2415144208e-05
T020	T271b	FALSE	FALSE	0	0	1	1	none	1.37982573736e-05
T021	T271b	FALSE	FALSE	0	0	1	1	none	8.35473880406e-05
T028	T271b	FALSE	FALSE	0	0	1	1	none	5.50404352855e-05
T035a	T271b	FALSE	FALSE	0	0	1	1	none	9.5511714692e-05
T035b	T271b	FALSE	FALSE	0	0	1	1	none	8.34050982474e-05
T040	T271b	FALSE	FALSE	0	0	1	1	none	7.707299903e-05
T056	T271b	FALSE	FALSE	0	0	1	1	none	9.13640788891e-05
T059	T271b	FALSE	FALSE	0	0	1	1	none	9.6501717755e-05
T065	T271b	FALSE	FALSE	0	0	1	1	none	1.18252537032e-05
T069	T271b	FALSE	FALSE	0	0	1	1	none	0.0001096984056246
T073	T271b	FALSE	FALSE	0	0	1	1	none	8.4165313578e-05
T075	T271b	FALSE	FALSE	0	0	1	1	none	6.11133911462e-05
T077	T271b	FALSE	FALSE	0	0	1	1	none	8.41817251821e-05
T087	T271b	FALSE	FALSE	0	0	1	1	none	8.33468299118e-05
T095	T271b	FALSE	FALSE	0	0	1	1	none	9.47014024052e-05
T099a	T271b	FALSE	FALSE	0	0	1	1	none	9.47672258964e-05
T102	T271b	FALSE	FALSE	0	0	1	1	none	9.96479169022e-05
T104	T271b	FALSE	FALSE	0	0	1	1	none	5.62514568231e-05
T105	T271b	FALSE	FALSE	0	0	1	1	none	1.18252537032e-05
T107	T271b	FALSE	FALSE	0	0	1	1	none	9.93599742314e-05
T126	T271b	FALSE	FALSE	0	0	1	1	none	0.0001136230113766
T156	T271b	FALSE	FALSE	0	0	1	1	none	1.10998416549e-05
T159a	T271b	FALSE	FALSE	0	0	1	1	none	8.1075685891e-05
T182	T271b	FALSE	FALSE	0	0	1	1	none	1.05097758814e-05
T188	T271b	FALSE	FALSE	0	0	1	1	none	5.73410492355e-05
T192	T271b	FALSE	FALSE	0	0	1	1	none	0.0001241456799036
T223	T271b	FALSE	FALSE	0	0	1	1	none	1.11277014188e-05
T225	T271b	FALSE	FALSE	0	0	1	1	none	9.7697702816e-06
T230	T271b	FALSE	FALSE	0	0	1	1	none	8.19700693081e-05
T232	T271b	FALSE	FALSE	0	0	1	1	none	0.0001148989919696
T241	T271b	FALSE	FALSE	0	0	1	1	none	3.50367837966e-05
T270	T271b	FALSE	FALSE	0	0	1	1	none	0.0001167800363153
S002	T301	FALSE	FALSE	0	0	1	1	none	0.0001208352506486
S007	T301	FALSE	FALSE	0	0	1	1	none	0.0001166128670588
S021	T301	FALSE	FALSE	0	0	1	1	none	0.000121623775929
S024	T301	FALSE	FALSE	0	0	1	1	none	0.0001225383079364
S025	T301	FALSE	FALSE	0	0	1	1	none	0.0001308195811224
S026	T301	FALSE	FALSE	0	0	1	1	none	0.0001207211463168
S038	T301	FALSE	FALSE	0	0	1	1	none	0.0001211572069566
S039	T301	FALSE	FALSE	0	0	1	1	none	0.0001209678501694
S040	T301	FALSE	FALSE	0	0	1	1	none	5.74774231196e-05
S042	T301	FALSE	FALSE	0	0	1	1	none	0.0001220394265784
S071	T301	FALSE	FALSE	0	0	1	1	none	4.16367683728e-05
S078	T301	FALSE	FALSE	0	0	1	1	none	0.0001237513167532
S081	T301	FALSE	FALSE	0	0	1	1	none	0.0001228569573118
S085	T301	FALSE	FALSE	0	0	1	1	none	6.73248811098e-05
S087	T301	FALSE	FALSE	0	0	1	1	none	8.4985055365e-05
S093	T301	FALSE	FALSE	0	0	1	1	none	5.82857361962e-05
S097	T301	FALSE	FALSE	0	0	1	1	none	0.0001295332596914
S102	T301	FALSE	FALSE	0	0	1	1	none	6.14931939574e-05
S106	T301	FALSE	FALSE	0	0	1	1	none	0.0001217736918866
S130	T301	FALSE	FALSE	0	0	1	1	none	8.5489324151e-05
T009	T301	FALSE	FALSE	0	0	1	1	none	0.0001328207382989
T010	T301	FALSE	FALSE	0	0	1	1	none	0.0001324302079389
T013	T301	FALSE	FALSE	0	0	1	1	none	0.0001267868029972
T014	T301	FALSE	FALSE	0	0	1	1	none	0.0001215857757068
T020	T301	FALSE	FALSE	0	0	1	1	none	0.0001244685898452
T021	T301	FALSE	FALSE	0	0	1	1	none	0.0001327180195394
T028	T301	FALSE	FALSE	0	0	1	1	none	0.0001195757606171
T035a	T301	FALSE	FALSE	0	0	1	1	none	8.45235537908e-05
T035b	T301	FALSE	FALSE	0	0	1	1	none	0.0001325757297462
T040	T301	FALSE	FALSE	0	0	1	1	none	0.0001262436305288
T056	T301	FALSE	FALSE	0	0	1	1	none	0.0001405347103879
T059	T301	FALSE	FALSE	0	0	1	1	none	6.31632201738e-05
T065	T301	FALSE	FALSE	0	0	1	1	none	0.0001224955861748
T069	T301	FALSE	FALSE	0	0	1	1	none	6.11080386794e-05
T073	T301	FALSE	FALSE	0	0	1	1	none	0.0001333359450768
T075	T301	FALSE	FALSE	0	0	1	1	none	0.0001115198737198
T077	T301	FALSE	FALSE	0	0	1	1	none	0.0001333523566809
T087	T301	FALSE	FALSE	0	0	1	1	none	0.0001325174614106
T095	T301	FALSE	FALSE	0	0	1	1	none	8.3713241504e-05
T099a	T301	FALSE	FALSE	0	0	1	1	none	8.37790649952e-05
T102	T301	FALSE	FALSE	0	0	1	1	none	8.8659756001e-05
T104	T301	FALSE	FALSE	0	0	1	1	none	0.0001207867821547
T105	T301	FALSE	FALSE	0	0	1	1	none	0.0001224955861748
T107	T301	FALSE	FALSE	0	0	1	1	none	8.83718133302e-05
T126	T301	FALSE	FALSE	1	0	1	1	anc	4.992162486e-06
T156	T301	FALSE	FALSE	0	0	1	1	none	0.0001252991897593
T159a	T301	FALSE	FALSE	0	0	1	1	none	0.0001302463173898
T182	T301	FALSE	FALSE	0	0	1	1	none	0.0001224159594278
T188	T301	FALSE	FALSE	0	0	1	1	none	0.0001218763745671
T192	T301	FALSE	FALSE	0	0	1	1	none	1.58083329204e-05
T223	T301	FALSE	FALSE	0	0	1	1	none	0.0001230338849652
T225	T301	FALSE	FALSE	0	0	1	1	none	0.0001289125226852
T230	T301	FALSE	FALSE	0	0	1	1	none	0.0001311407008069
T232	T301	FALSE	FALSE	0	0	1	1	none	1.62049455644e-05
T241	T301	FALSE	FALSE	0	0	1	1	none	0.0001457071162682
T270	T301	FALSE	FALSE	0	0	1	1	none	1.80859899101e-05
T271b	T301	FALSE	FALSE	0	0	1	1	none	0.000125087931144
S002	T303	FALSE	FALSE	0	0	1	1	none	0.0001237080630816
S007	T303	FALSE	FALSE	0	0	1	1	none	0.0001194856794918
S021	T303	FALSE	FALSE	0	0	1	1	none	0.000124496588362
S024	T303	FALSE	FALSE	0	0	1	1	none	0.0001254111203694
S025	T303	FALSE	FALSE	0	0	1	1	none	0.0001336923935554
S026	T303	FALSE	FALSE	0	0	1	1	none	0.0001235939587498
S038	T303	FALSE	FALSE	0	0	1	1	none	0.0001240300193896
S039	T303	FALSE	FALSE	0	0	1	1	none	0.0001238406626024
S040	T303	FALSE	FALSE	0	0	1	1	none	6.03502355526e-05
S042	T303	FALSE	FALSE	0	0	1	1	none	0.0001249122390114
S071	T303	FALSE	FALSE	0	0	1	1	none	4.45095808058e-05
S078	T303	FALSE	FALSE	0	0	1	1	none	0.0001266241291862
S081	T303	FALSE	FALSE	0	0	1	1	none	0.0001257297697448
S085	T303	FALSE	FALSE	0	0	1	1	none	7.01976935428e-05
S087	T303	FALSE	FALSE	0	0	1	1	none	8.7857867798e-05
S093	T303	FALSE	FALSE	0	0	1	1	none	6.11585486292e-05
S097	T303	FALSE	FALSE	0	0	1	1	none	0.0001324060721244
S102	T303	FALSE	FALSE	0	0	1	1	none	6.43660063904e-05
S106	T303	FALSE	FALSE	0	0	1	1	none	0.0001246465043196
S130	T303	FALSE	FALSE	0	0	1	1	none	8.8362136584e-05
T009	T303	FALSE	FALSE	0	0	1	1	none	0.0001356935507319
T010	T303	FALSE	FALSE	0	0	1	1	none	0.0001353030203719
T013	T303	FALSE	FALSE	0	0	1	1	none	0.0001296596154302
T014	T303	FALSE	FALSE	0	0	1	1	none	0.0001244585881398
T020	T303	FALSE	FALSE	0	0	1	1	none	0.0001273414022782
T021	T303	FALSE	FALSE	0	0	1	1	none	0.0001355908319724
T028	T303	FALSE	FALSE	0	0	1	1	none	0.0001224485730501
T035a	T303	FALSE	FALSE	0	0	1	1	none	8.73963662238e-05
T035b	T303	FALSE	FALSE	0	0	1	1	none	0.0001354485421792
T040	T303	FALSE	FALSE	0	0	1	1	none	0.0001291164429618
T056	T303	FALSE	FALSE	0	0	1	1	none	0.0001434075228209
T059	T303	FALSE	FALSE	0	0	1	1	none	6.60360326068e-05
T065	T303	FALSE	FALSE	0	0	1	1	none	0.0001253683986078
T069	T303	FALSE	FALSE	0	0	1	1	none	6.39808511124e-05
T073	T303	FALSE	FALSE	0	0	1	1	none	0.0001362087575098
T075	T303	FALSE	FALSE	0	0	1	1	none	0.0001143926861528
T077	T303	FALSE	FALSE	0	0	1	1	none	0.0001362251691139
T087	T303	FALSE	FALSE	0	0	1	1	none	0.0001353902738436
T095	T303	FALSE	FALSE	0	0	1	1	none	8.6586053937e-05
T099a	T303	FALSE	FALSE	0	0	1	1	none	8.66518774282e-05
T102	T303	FALSE	FALSE	0	0	1	1	none	9.1532568434e-05
T104	T303	FALSE	FALSE	0	0	1	1	none	0.0001236595945877
T105	T303	FALSE	FALSE	0	0	1	1	none	0.0001253683986078
T107	T303	FALSE	FALSE	0	0	1	1	none	9.12446257632e-05
T126	T303	FALSE	FALSE	1	0	1	1	anc	8.9496341886e-06
T156	T303	FALSE	FALSE	0	0	1	1	none	0.0001281720021923
T159a	T303	FALSE	FALSE	0	0	1	1	none	0.0001331191298228
T182	T303	FALSE	FALSE	0	0	1	1	none	0.0001252887718608
T188	T303	FALSE	FALSE	0	0	1	1	none	0.0001247491870001
T192	T303	FALSE	FALSE	0	0	1	1	none	2.23886985778e-05
T223	T303	FALSE	FALSE	0	0	1	1	none	0.0001259066973982
T225	T303	FALSE	FALSE	0	0	1	1	none	0.0001317853351182
T230	T303	FALSE	FALSE	0	0	1	1	none	0.0001340135132399
T232	T303	FALSE	FALSE	0	0	1	1	none	1.90777579974e-05
T241	T303	FALSE	FALSE	0	0	1	1	none	0.0001485799287012
T270	T303	FALSE	FALSE	0	0	1	1	none	2.09588023431e-05
T271b	T303	FALSE	FALSE	0	0	1	1	none	0.000127960743577
T301	T303	FALSE	FALSE	0	0	1	1	none	2.33309498182e-05
S002	T322	FALSE	FALSE	0	0	1	1	none	8.81571249102e-05
S007	T322	FALSE	FALSE	0	0	1	1	none	6.85700474876e-05
S021	T322	FALSE	FALSE	0	0	1	1	none	8.89456501906e-05
S024	T322	FALSE	FALSE	0	0	1	1	none	8.9860182198e-05
S025	T322	FALSE	FALSE	0	0	1	1	none	9.8141455384e-05
S026	T322	FALSE	FALSE	0	0	1	1	none	8.80430205784e-05
S038	T322	FALSE	FALSE	0	0	1	1	none	2.57435291706e-05
S039	T322	FALSE	FALSE	0	0	1	1	none	8.8289724431e-05
S040	T322	FALSE	FALSE	0	0	1	1	none	0.0001073084264612
S042	T322	FALSE	FALSE	0	0	1	1	none	8.936130084e-05
S071	T322	FALSE	FALSE	0	0	1	1	none	0.0001011795196064
S078	T322	FALSE	FALSE	0	0	1	1	none	9.10731910148e-05
S081	T322	FALSE	FALSE	0	0	1	1	none	9.01788315734e-05
S085	T322	FALSE	FALSE	0	0	1	1	none	9.48055477714e-05
S087	T322	FALSE	FALSE	0	0	1	1	none	0.0001124657220266
S093	T322	FALSE	FALSE	0	0	1	1	none	8.57664028578e-05
S097	T322	FALSE	FALSE	0	0	1	1	none	9.6855133953e-05
S102	T322	FALSE	FALSE	0	0	1	1	none	0.000111324197299
S106	T322	FALSE	FALSE	0	0	1	1	none	8.90955661482e-05
S130	T322	FALSE	FALSE	0	0	1	1	none	0.0001129699908126
T009	T322	FALSE	FALSE	0	0	1	1	none	0.0001001426125605
T010	T322	FALSE	FALSE	0	0	1	1	none	9.97520822005e-05
T013	T322	FALSE	FALSE	0	0	1	1	none	1.72653360568e-05
T014	T322	FALSE	FALSE	0	0	1	1	none	8.89076499684e-05
T020	T322	FALSE	FALSE	0	0	1	1	none	2.90549120592e-05
T021	T322	FALSE	FALSE	0	0	1	1	none	0.000100039893801
T028	T322	FALSE	FALSE	0	0	1	1	none	7.15329410459e-05
T035a	T322	FALSE	FALSE	0	0	1	1	none	0.0001120042204524
T035b	T322	FALSE	FALSE	0	0	1	1	none	9.98976040078e-05
T040	T322	FALSE	FALSE	0	0	1	1	none	9.35655047904e-05
T056	T322	FALSE	FALSE	0	0	1	1	none	0.0001078565846495
T059	T322	FALSE	FALSE	0	0	1	1	none	0.0001129942235154
T065	T322	FALSE	FALSE	0	0	1	1	none	2.15565528792e-05
T069	T322	FALSE	FALSE	0	0	1	1	none	0.000126190911385
T073	T322	FALSE	FALSE	0	0	1	1	none	0.0001006578193384
T075	T322	FALSE	FALSE	0	0	1	1	none	7.76058969066e-05
T077	T322	FALSE	FALSE	0	0	1	1	none	0.0001006742309425
T087	T322	FALSE	FALSE	0	0	1	1	none	9.98393356722e-05
T095	T322	FALSE	FALSE	0	0	1	1	none	0.0001111939081656
T099a	T322	FALSE	FALSE	0	0	1	1	none	0.0001112597316568
T102	T322	FALSE	FALSE	0	0	1	1	none	0.0001161404226626
T104	T322	FALSE	FALSE	0	0	1	1	none	7.27439625835e-05
T105	T322	FALSE	FALSE	0	0	1	1	none	2.15565528792e-05
T107	T322	FALSE	FALSE	0	0	1	1	none	0.0001158524799918
T126	T322	FALSE	FALSE	0	0	1	1	none	0.000130115517137
T156	T322	FALSE	FALSE	0	0	1	1	none	3.11213630481e-05
T159a	T322	FALSE	FALSE	0	0	1	1	none	9.75681916514e-05
T182	T322	FALSE	FALSE	0	0	1	1	none	2.82381327166e-05
T188	T322	FALSE	FALSE	0	0	1	1	none	7.38335549959e-05
T192	T322	FALSE	FALSE	0	0	1	1	none	0.000140638185664
T223	T322	FALSE	FALSE	0	0	1	1	none	2.8856058254e-05
T225	T322	FALSE	FALSE	0	0	1	1	none	3.4734695974e-05
T230	T322	FALSE	FALSE	0	0	1	1	none	9.84625750685e-05
T232	T322	FALSE	FALSE	0	0	1	1	none	0.00013139149773
T241	T322	FALSE	FALSE	0	0	1	1	none	7.2484143258e-06
T270	T322	FALSE	FALSE	0	0	1	1	none	0.0001332725420757
T271b	T322	FALSE	FALSE	0	0	1	1	none	3.09101044328e-05
T301	T322	FALSE	FALSE	0	0	1	1	none	0.0001415804369044
T303	T322	FALSE	FALSE	0	0	1	1	none	0.0001444532493374
S002	T327b	FALSE	FALSE	0	0	1	1	none	0.0001024422837388
S007	T327b	FALSE	FALSE	0	0	1	1	none	9.8219900149e-05
S021	T327b	FALSE	FALSE	0	0	1	1	none	0.0001032308090192
S024	T327b	FALSE	FALSE	0	0	1	1	none	0.0001041453410266
S025	T327b	FALSE	FALSE	0	0	1	1	none	0.0001124266142126
S026	T327b	FALSE	FALSE	0	0	1	1	none	0.000102328179407
S038	T327b	FALSE	FALSE	0	0	1	1	none	0.0001027642400468
S039	T327b	FALSE	FALSE	0	0	1	1	none	0.0001025748832596
S040	T327b	FALSE	FALSE	0	0	1	1	none	3.90844562098e-05
S042	T327b	FALSE	FALSE	0	0	1	1	none	0.0001036464596686
S071	T327b	FALSE	FALSE	0	0	1	1	none	2.5611595011e-05
S078	T327b	FALSE	FALSE	0	0	1	1	none	0.0001053583498434
S081	T327b	FALSE	FALSE	0	0	1	1	none	0.000104463990402
S085	T327b	FALSE	FALSE	0	0	1	1	none	4.89319142e-05
S087	T327b	FALSE	FALSE	0	0	1	1	none	6.65920884552e-05
S093	T327b	FALSE	FALSE	0	0	1	1	none	3.98927692864e-05
S097	T327b	FALSE	FALSE	0	0	1	1	none	0.0001111402927816
S102	T327b	FALSE	FALSE	0	0	1	1	none	4.31002270476e-05
S106	T327b	FALSE	FALSE	0	0	1	1	none	0.0001033807249768
S130	T327b	FALSE	FALSE	0	0	1	1	none	6.70963572412e-05
T009	T327b	FALSE	FALSE	0	0	1	1	none	0.0001144277713891
T010	T327b	FALSE	FALSE	0	0	1	1	none	0.0001140372410291
T013	T327b	FALSE	FALSE	0	0	1	1	none	0.0001083938360874
T014	T327b	FALSE	FALSE	0	0	1	1	none	0.000103192808797
T020	T327b	FALSE	FALSE	0	0	1	1	none	0.0001060756229354
T021	T327b	FALSE	FALSE	0	0	1	1	none	0.0001143250526296
T028	T327b	FALSE	FALSE	0	0	1	1	none	0.0001011827937073
T035a	T327b	FALSE	FALSE	0	0	1	1	none	6.6130586881e-05
T035b	T327b	FALSE	FALSE	0	0	1	1	none	0.0001141827628364
T040	T327b	FALSE	FALSE	0	0	1	1	none	0.000107850663619
T056	T327b	FALSE	FALSE	0	0	1	1	none	0.0001221417434781
T059	T327b	FALSE	FALSE	0	0	1	1	none	4.4770253264e-05
T065	T327b	FALSE	FALSE	0	0	1	1	none	0.000104102619265
T069	T327b	FALSE	FALSE	0	0	1	1	none	5.06229867896e-05
T073	T327b	FALSE	FALSE	0	0	1	1	none	0.000114942978167
T075	T327b	FALSE	FALSE	0	0	1	1	none	9.312690681e-05
T077	T327b	FALSE	FALSE	0	0	1	1	none	0.0001149593897711
T087	T327b	FALSE	FALSE	0	0	1	1	none	0.0001141244945008
T095	T327b	FALSE	FALSE	0	0	1	1	none	6.53202745942e-05
T099a	T327b	FALSE	FALSE	0	0	1	1	none	6.53860980854e-05
T102	T327b	FALSE	FALSE	0	0	1	1	none	7.02667890912e-05
T104	T327b	FALSE	FALSE	0	0	1	1	none	0.0001023938152449
T105	T327b	FALSE	FALSE	0	0	1	1	none	0.000104102619265
T107	T327b	FALSE	FALSE	0	0	1	1	none	6.99788464204e-05
T126	T327b	FALSE	FALSE	0	0	1	1	none	5.45475925416e-05
T156	T327b	FALSE	FALSE	0	0	1	1	none	0.0001069062228495
T159a	T327b	FALSE	FALSE	0	0	1	1	none	0.00011185335048
T182	T327b	FALSE	FALSE	0	0	1	1	none	0.000104022992518
T188	T327b	FALSE	FALSE	0	0	1	1	none	0.0001034834076573
T192	T327b	FALSE	FALSE	0	0	1	1	none	6.50702610686e-05
T223	T327b	FALSE	FALSE	0	0	1	1	none	0.0001046409180554
T225	T327b	FALSE	FALSE	0	0	1	1	none	0.0001105195557754
T230	T327b	FALSE	FALSE	0	0	1	1	none	0.0001127477338971
T232	T327b	FALSE	FALSE	0	0	1	1	none	5.58235731346e-05
T241	T327b	FALSE	FALSE	0	0	1	1	none	0.0001273141493584
T270	T327b	FALSE	FALSE	0	0	1	1	none	5.77046174803e-05
T271b	T327b	FALSE	FALSE	0	0	1	1	none	0.0001066949642342
T301	T327b	FALSE	FALSE	0	0	1	1	none	6.6012512309e-05
T303	T327b	FALSE	FALSE	0	0	1	1	none	6.8885324742e-05
T322	T327b	FALSE	FALSE	0	0	1	1	none	0.0001231874699946
S002	T330	TRUE	TRUE	0	0	1	1	none	9.99705815892e-05
S007	T330	TRUE	TRUE	0	0	1	1	none	9.57481979994e-05
S021	T330	TRUE	TRUE	0	0	1	1	none	0.0001007591068696
S024	T330	TRUE	TRUE	0	0	1	1	none	0.000101673638877
S025	T330	TRUE	TRUE	0	0	1	1	none	0.000109954912063
S026	T330	TRUE	TRUE	0	0	1	1	none	9.98564772574e-05
S038	T330	TRUE	TRUE	0	0	1	1	none	0.0001002925378972
S039	T330	TRUE	TRUE	0	0	1	1	none	0.00010010318111
S040	T330	TRUE	TRUE	0	0	1	1	none	3.66127540602e-05
S042	T330	TRUE	TRUE	0	0	1	1	none	0.000101174757519
S071	T330	TRUE	TRUE	0	0	1	1	none	2.31398928614e-05
S078	T330	TRUE	TRUE	0	0	1	1	none	0.0001028866476938
S081	T330	TRUE	TRUE	0	0	1	1	none	0.0001019922882524
S085	T330	TRUE	TRUE	0	0	1	1	none	4.64602120504e-05
S087	T330	TRUE	TRUE	0	0	1	1	none	6.41203863056e-05
S093	T330	TRUE	TRUE	0	0	1	1	none	3.74210671368e-05
S097	T330	TRUE	TRUE	0	0	1	1	none	0.000108668590632
S102	T330	TRUE	TRUE	0	0	1	1	none	4.0628524898e-05
S106	T330	TRUE	TRUE	0	0	1	1	none	0.0001009090228272
S130	T330	TRUE	TRUE	0	0	1	1	none	6.46246550916e-05
T009	T330	TRUE	TRUE	0	0	1	1	none	0.0001119560692395
T010	T330	TRUE	TRUE	0	0	1	1	none	0.0001115655388795
T013	T330	FALSE	FALSE	0	0	1	1	none	0.0001059221339378
T014	T330	TRUE	TRUE	0	0	1	1	none	0.0001007211066474
T020	T330	TRUE	TRUE	0	0	1	1	none	0.0001036039207858
T021	T330	FALSE	FALSE	0	0	1	1	none	0.00011185335048
T028	T330	TRUE	TRUE	0	0	1	1	none	9.87110915577e-05
T035a	T330	TRUE	TRUE	0	0	1	1	none	6.36588847314e-05
T035b	T330	FALSE	FALSE	0	0	1	1	none	0.0001117110606868
T040	T330	TRUE	TRUE	0	0	1	1	none	0.0001053789614694
T056	T330	FALSE	FALSE	0	0	1	1	none	0.0001196700413285
T059	T330	TRUE	TRUE	0	0	1	1	none	4.22985511144e-05
T065	T330	TRUE	TRUE	0	0	1	1	none	0.0001016309171154
T069	T330	TRUE	TRUE	0	0	1	1	none	4.815128464e-05
T073	T330	FALSE	FALSE	0	0	1	1	none	0.0001124712760174
T075	T330	TRUE	TRUE	0	0	1	1	none	9.06552046604e-05
T077	T330	FALSE	FALSE	0	0	1	1	none	0.0001124876876215
T087	T330	FALSE	FALSE	0	0	1	1	none	0.0001116527923512
T095	T330	TRUE	TRUE	0	0	1	1	none	6.28485724446e-05
T099a	T330	TRUE	TRUE	0	0	1	1	none	6.29143959358e-05
T102	T330	FALSE	FALSE	0	0	1	1	none	6.77950869416e-05
T104	T330	FALSE	FALSE	0	0	1	1	none	9.99221130953e-05
T105	T330	TRUE	TRUE	0	0	1	1	none	0.0001016309171154
T107	T330	FALSE	FALSE	0	0	1	1	none	6.75071442708e-05
T126	T330	TRUE	TRUE	0	0	1	1	none	5.2075890392e-05
T156	T330	FALSE	FALSE	0	0	1	1	none	0.0001044345206999
T159a	T330	TRUE	TRUE	0	0	1	1	none	0.0001093816483304
T182	T330	FALSE	FALSE	0	0	1	1	none	0.0001015512903684
T188	T330	TRUE	TRUE	0	0	1	1	none	0.0001010117055077
T192	T330	FALSE	FALSE	0	0	1	1	none	6.2598558919e-05
T223	T330	FALSE	FALSE	0	0	1	1	none	0.0001021692159058
T225	T330	FALSE	FALSE	0	0	1	1	none	0.0001080478536258
T230	T330	TRUE	TRUE	0	0	1	1	none	0.0001102760317475
T232	T330	TRUE	TRUE	0	0	1	1	none	5.3351870985e-05
T241	T330	FALSE	FALSE	0	0	1	1	none	0.0001248424472088
T270	T330	FALSE	FALSE	0	0	1	1	none	5.52329153307e-05
T271b	T330	FALSE	FALSE	0	0	1	1	none	0.0001042232620846
T301	T330	FALSE	FALSE	0	0	1	1	none	6.35408101594e-05
T303	T330	FALSE	FALSE	0	0	1	1	none	6.64136225924e-05
T322	T330	FALSE	FALSE	0	0	1	1	none	0.000120715767845
T327b	T330	TRUE	TRUE	0	1	1	1	desc	6.179255374e-07
S002	T335	FALSE	FALSE	0	0	1	1	none	0.0001181604413436
S007	T335	FALSE	FALSE	0	0	1	1	none	0.0001139380577538
S021	T335	FALSE	FALSE	0	0	1	1	none	0.000118948966624
S024	T335	FALSE	FALSE	0	0	1	1	none	0.0001198634986314
S025	T335	FALSE	FALSE	0	0	1	1	none	0.0001281447718174
S026	T335	FALSE	FALSE	0	0	1	1	none	0.0001180463370118
S038	T335	FALSE	FALSE	0	0	1	1	none	0.0001184823976516
S039	T335	FALSE	FALSE	0	0	1	1	none	0.0001182930408644
S040	T335	FALSE	FALSE	0	0	1	1	none	5.48026138146e-05
S042	T335	FALSE	FALSE	0	0	1	1	none	0.0001193646172734
S071	T335	FALSE	FALSE	0	0	1	1	none	3.89619590678e-05
S078	T335	FALSE	FALSE	0	0	1	1	none	0.0001210765074482
S081	T335	FALSE	FALSE	0	0	1	1	none	0.0001201821480068
S085	T335	FALSE	FALSE	0	0	1	1	none	6.46500718048e-05
S087	T335	FALSE	FALSE	0	0	1	1	none	8.231024606e-05
S093	T335	FALSE	FALSE	0	0	1	1	none	5.56109268912e-05
S097	T335	FALSE	FALSE	0	0	1	1	none	0.0001268584503864
S102	T335	FALSE	FALSE	0	0	1	1	none	5.88183846524e-05
S106	T335	FALSE	FALSE	0	0	1	1	none	0.0001190988825816
S130	T335	FALSE	FALSE	0	0	1	1	none	8.2814514846e-05
T009	T335	FALSE	FALSE	0	0	1	1	none	0.0001301459289939
T010	T335	FALSE	FALSE	0	0	1	1	none	0.0001297553986339
T013	T335	FALSE	FALSE	0	0	1	1	none	0.0001241119936922
T014	T335	FALSE	FALSE	0	0	1	1	none	0.0001189109664018
T020	T335	FALSE	FALSE	0	0	1	1	none	0.0001217937805402
T021	T335	FALSE	FALSE	0	0	1	1	none	0.0001300432102344
T028	T335	FALSE	FALSE	0	0	1	1	none	0.0001169009513121
T035a	T335	FALSE	FALSE	0	0	1	1	none	8.18487444858e-05
T035b	T335	FALSE	FALSE	0	0	1	1	none	0.0001299009204412
T040	T335	FALSE	FALSE	0	0	1	1	none	0.0001235688212238
T056	T335	FALSE	FALSE	0	0	1	1	none	0.0001378599010829
T059	T335	FALSE	FALSE	0	0	1	1	none	6.04884108688e-05
T065	T335	FALSE	FALSE	0	0	1	1	none	0.0001198207768698
T069	T335	FALSE	FALSE	0	0	1	1	none	5.84332293744e-05
T073	T335	FALSE	FALSE	0	0	1	1	none	0.0001306611357718
T075	T335	FALSE	FALSE	0	0	1	1	none	0.0001088450644148
T077	T335	FALSE	FALSE	0	0	1	1	none	0.0001306775473759
T087	T335	FALSE	FALSE	0	0	1	1	none	0.0001298426521056
T095	T335	FALSE	FALSE	0	0	1	1	none	8.1038432199e-05
T099a	T335	FALSE	FALSE	0	0	1	1	none	8.11042556902e-05
T102	T335	FALSE	FALSE	0	0	1	1	none	8.5984946696e-05
T104	T335	FALSE	FALSE	0	0	1	1	none	0.0001181119728497
T105	T335	FALSE	FALSE	0	0	1	1	none	0.0001198207768698
T107	T335	FALSE	FALSE	0	0	1	1	none	8.56970040252e-05
T126	T335	TRUE	TRUE	1	0	1	1	anc	6.179255374e-07
T156	T335	FALSE	FALSE	0	0	1	1	none	0.0001226243804543
T159a	T335	FALSE	FALSE	0	0	1	1	none	0.0001275715080848
T182	T335	FALSE	FALSE	0	0	1	1	none	0.0001197411501228
T188	T335	FALSE	FALSE	0	0	1	1	none	0.0001192015652621
T192	T335	FALSE	FALSE	0	0	1	1	none	1.31335236154e-05
T223	T335	FALSE	FALSE	0	0	1	1	none	0.0001203590756602
T225	T335	FALSE	FALSE	0	0	1	1	none	0.0001262377133802
T230	T335	FALSE	FALSE	0	0	1	1	none	0.0001284658915019
T232	T335	FALSE	FALSE	0	0	1	1	none	1.35301362594e-05
T241	T335	FALSE	FALSE	0	0	1	1	none	0.0001430323069632
T270	T335	FALSE	FALSE	0	0	1	1	none	1.54111806051e-05
T271b	T335	FALSE	FALSE	0	0	1	1	none	0.000122413121839
T301	T335	FALSE	FALSE	0	0	1	1	none	9.7812178166e-06
T303	T335	FALSE	FALSE	0	0	1	1	none	2.06561405132e-05
T322	T335	FALSE	FALSE	0	0	1	1	none	0.0001389056275994
T327b	T335	FALSE	FALSE	0	0	1	1	none	6.3337703004e-05
T330	T335	FALSE	FALSE	0	0	1	1	none	6.08660008544e-05
S002	T341	TRUE	TRUE	0	0	1	1	none	1.33403488742e-05
S007	T341	TRUE	TRUE	0	0	1	1	none	6.48872434044e-05
S021	T341	TRUE	TRUE	0	0	1	1	none	1.41288741546e-05
S024	T341	TRUE	TRUE	0	0	1	1	none	1.5043406162e-05
S025	T341	TRUE	TRUE	0	0	1	1	none	2.0325684428e-05
S026	T341	TRUE	TRUE	0	0	1	1	none	3.0476437464e-06
S038	T341	TRUE	TRUE	0	0	1	1	none	6.94315833022e-05
S039	T341	TRUE	TRUE	0	0	1	1	none	1.3472948395e-05
S040	T341	TRUE	TRUE	0	0	1	1	none	8.82609285452e-05
S042	T341	TRUE	TRUE	0	0	1	1	none	1.4544524804e-05
S071	T341	TRUE	TRUE	0	0	1	1	none	8.21320216904e-05
S078	T341	TRUE	TRUE	0	0	1	1	none	1.62564149788e-05
S081	T341	TRUE	TRUE	0	0	1	1	none	1.53620555374e-05
S085	T341	TRUE	TRUE	0	0	1	1	none	7.57580498554e-05
S087	T341	TRUE	TRUE	0	0	1	1	none	9.34182241106e-05
S093	T341	TRUE	TRUE	0	0	1	1	none	6.67189049418e-05
S097	T341	TRUE	TRUE	0	0	1	1	none	1.9039362997e-05
S102	T341	TRUE	TRUE	0	0	1	1	none	9.2276699383e-05
S106	T341	TRUE	TRUE	0	0	1	1	none	1.42787901122e-05
S130	T341	TRUE	TRUE	0	0	1	1	none	9.39224928966e-05
T009	T341	TRUE	TRUE	0	0	1	1	none	1.72524587425e-05
T010	T341	TRUE	TRUE	0	0	1	1	none	1.68619283825e-05
T013	T341	FALSE	FALSE	0	0	1	1	none	7.50611793428e-05
T014	T341	TRUE	TRUE	0	0	1	1	none	1.40908739324e-05
T020	T341	TRUE	TRUE	0	0	1	1	none	7.27429661908e-05
T021	T341	FALSE	FALSE	0	0	1	1	none	1.7149739983e-05
T028	T341	TRUE	TRUE	0	0	1	1	none	6.78501369627e-05
T035a	T341	TRUE	TRUE	0	0	1	1	none	9.29567225364e-05
T035b	T341	FALSE	FALSE	0	0	1	1	none	1.70074501898e-05
T040	T341	TRUE	TRUE	0	0	1	1	none	1.87487287544e-05
T056	T341	FALSE	FALSE	0	0	1	1	none	2.49664308315e-05
T059	T341	TRUE	TRUE	0	0	1	1	none	9.39467255994e-05
T065	T341	TRUE	TRUE	0	0	1	1	none	7.07699625204e-05
T069	T341	TRUE	TRUE	0	0	1	1	none	0.000107143413469
T073	T341	FALSE	FALSE	0	0	1	1	none	1.77676655204e-05
T075	T341	TRUE	TRUE	0	0	1	1	none	5.97942500654e-05
T077	T341	FALSE	FALSE	0	0	1	1	none	1.77840771245e-05
T087	T341	FALSE	FALSE	0	0	1	1	none	1.69491818542e-05
T095	T341	TRUE	TRUE	0	0	1	1	none	9.21464102496e-05
T099a	T341	TRUE	TRUE	0	0	1	1	none	9.22122337408e-05
T102	T341	FALSE	FALSE	0	0	1	1	none	9.70929247466e-05
T104	T341	FALSE	FALSE	0	0	1	1	none	6.90611585003e-05
T105	T341	TRUE	TRUE	0	0	1	1	none	7.07699625204e-05
T107	T341	FALSE	FALSE	0	0	1	1	none	9.68049820758e-05
T126	T341	TRUE	TRUE	0	0	1	1	none	0.000111068019221
T156	T341	FALSE	FALSE	0	0	1	1	none	7.35735661049e-05
[truncated: 1,161 more rows]
