# Supplementary material for: Improved characterisation of MRSA transmission using within-host bacterial sequence diversity
Source: eLife. 2019 Oct 8;8:e46402. doi: 10.7554/eLife.46402 (PMC6954020; doi:10.7554/eLife.46402)
Supplement: Figure 9—source data 1. [file elife-46402-fig9-data1.zip › Figure 9-source data 1/classifications/Classification_Posterior_ds_10percol_89.csv]

host.1	host.2	adjacent	contiguous	paths12	paths21	nodes1	nodes2	path.classification	min.distance.between.subgraphs
S002	S007	TRUE	TRUE	0	0	1	1	none	7.07386511516e-05
S002	S021	TRUE	TRUE	0	0	1	1	none	1.33509600368e-05
S007	S021	TRUE	TRUE	0	0	1	1	none	7.05225458152e-05
S002	S024	TRUE	TRUE	0	0	1	1	none	1.28818476004e-05
S007	S024	TRUE	TRUE	0	0	1	1	none	7.00534333788e-05
S021	S024	TRUE	TRUE	0	0	1	1	none	5.3868303088e-06
S002	S025	TRUE	TRUE	0	0	1	1	none	1.90621421336e-05
S007	S025	TRUE	TRUE	0	0	1	1	none	7.2214617916e-05
S021	S025	TRUE	TRUE	0	0	1	1	none	1.88460367972e-05
S024	S025	TRUE	TRUE	0	0	1	1	none	1.83769243608e-05
S002	S026	TRUE	TRUE	0	0	1	1	none	1.58294855102e-05
S007	S026	TRUE	TRUE	0	0	1	1	none	6.89819612926e-05
S021	S026	TRUE	TRUE	0	0	1	1	none	1.56133801738e-05
S024	S026	TRUE	TRUE	0	0	1	1	none	1.51442677374e-05
S025	S026	TRUE	TRUE	0	0	1	1	none	1.38044851426e-05
S002	S038	TRUE	TRUE	0	0	1	1	none	9.01898387094e-05
S007	S038	TRUE	TRUE	0	0	1	1	none	4.59717442098e-05
S021	S038	TRUE	TRUE	0	0	1	1	none	8.9973733373e-05
S024	S038	TRUE	TRUE	0	0	1	1	none	8.95046209366e-05
S025	S038	TRUE	TRUE	0	0	1	1	none	9.16658054738e-05
S026	S038	TRUE	TRUE	0	0	1	1	none	8.84331488504e-05
S002	S039	TRUE	TRUE	0	0	1	1	none	1.43368106098e-05
S007	S039	TRUE	TRUE	0	0	1	1	none	7.15083963882e-05
S021	S039	TRUE	TRUE	0	0	1	1	none	5.618173973e-06
S024	S039	TRUE	TRUE	0	0	1	1	none	6.3726808818e-06
S025	S039	TRUE	TRUE	0	0	1	1	none	1.98318873702e-05
S026	S039	TRUE	TRUE	0	0	1	1	none	1.65992307468e-05
S038	S039	TRUE	TRUE	0	0	1	1	none	9.0959583946e-05
S002	S040	TRUE	TRUE	0	0	1	1	none	0.0001180509675324
S007	S040	TRUE	TRUE	0	0	1	1	none	0.0001004683467148
S021	S040	TRUE	TRUE	0	0	1	1	none	0.000117834862196
S024	S040	TRUE	TRUE	0	0	1	1	none	0.0001173657497596
S025	S040	TRUE	TRUE	0	0	1	1	none	0.0001195269342968
S026	S040	TRUE	TRUE	0	0	1	1	none	0.0001162942776734
S038	S040	TRUE	TRUE	0	0	1	1	none	0.0001199195342726
S039	S040	TRUE	TRUE	0	0	1	1	none	0.000118820712769
S002	S042	TRUE	TRUE	0	0	1	1	none	1.2258417682e-05
S007	S042	TRUE	TRUE	0	0	1	1	none	6.94300034604e-05
S021	S042	TRUE	TRUE	0	0	1	1	none	4.7634003904e-06
S024	S042	TRUE	TRUE	0	0	1	1	none	3.0706686088e-06
S025	S042	TRUE	TRUE	0	0	1	1	none	1.77534944424e-05
S026	S042	TRUE	TRUE	0	0	1	1	none	1.4520837819e-05
S038	S042	TRUE	TRUE	0	0	1	1	none	8.88811910182e-05
S039	S042	TRUE	TRUE	0	0	1	1	none	5.7492509634e-06
S040	S042	TRUE	TRUE	0	0	1	1	none	0.0001167423198412
S002	S071	TRUE	TRUE	0	0	1	1	none	0.0001044003038312
S007	S071	TRUE	TRUE	0	0	1	1	none	8.68176830136e-05
S021	S071	TRUE	TRUE	0	0	1	1	none	0.0001041841984948
S024	S071	TRUE	TRUE	0	0	1	1	none	0.0001037150860584
S025	S071	TRUE	TRUE	0	0	1	1	none	0.0001058762705956
S026	S071	TRUE	TRUE	0	0	1	1	none	0.0001026436139722
S038	S071	TRUE	TRUE	0	0	1	1	none	0.0001062688705714
S039	S071	TRUE	TRUE	0	0	1	1	none	0.0001051700490678
S040	S071	TRUE	TRUE	0	0	1	1	none	1.84331008944e-05
S042	S071	TRUE	TRUE	0	0	1	1	none	0.00010309165614
S002	S078	TRUE	TRUE	0	0	1	1	none	1.24483100986e-05
S007	S078	TRUE	TRUE	0	0	1	1	none	6.9619895877e-05
S021	S078	TRUE	TRUE	0	0	1	1	none	6.3300676862e-06
S024	S078	TRUE	TRUE	0	0	1	1	none	5.8609552498e-06
S025	S078	TRUE	TRUE	0	0	1	1	none	1.7943386859e-05
S026	S078	TRUE	TRUE	0	0	1	1	none	1.47107302356e-05
S038	S078	TRUE	TRUE	0	0	1	1	none	8.90710834348e-05
S039	S078	TRUE	TRUE	0	0	1	1	none	7.3159182592e-06
S040	S078	TRUE	TRUE	0	0	1	1	none	0.0001169322122578
S042	S078	TRUE	TRUE	0	0	1	1	none	5.2375253314e-06
S071	S078	TRUE	TRUE	0	0	1	1	none	0.0001032815485566
S002	S081	TRUE	TRUE	0	0	1	1	none	1.28702273546e-05
S007	S081	TRUE	TRUE	0	0	1	1	none	7.0041813133e-05
S021	S081	TRUE	TRUE	0	0	1	1	none	5.375210063e-06
S024	S081	TRUE	TRUE	0	0	1	1	none	2.4588589362e-06
S025	S081	TRUE	TRUE	0	0	1	1	none	1.8365304115e-05
S026	S081	TRUE	TRUE	0	0	1	1	none	1.51326474916e-05
S038	S081	TRUE	TRUE	0	0	1	1	none	8.94930006908e-05
S039	S081	TRUE	TRUE	0	0	1	1	none	6.361060636e-06
S040	S081	TRUE	TRUE	0	0	1	1	none	0.0001173541295138
S042	S081	TRUE	TRUE	0	0	1	1	none	3.059048363e-06
S071	S081	TRUE	TRUE	0	0	1	1	none	0.0001037034658126
S078	S081	TRUE	TRUE	0	0	1	1	none	5.849335004e-06
S002	S085	TRUE	TRUE	0	0	1	1	none	0.0001146522631896
S007	S085	TRUE	TRUE	0	0	1	1	none	9.7069642372e-05
S021	S085	TRUE	TRUE	0	0	1	1	none	0.0001144361578532
S024	S085	TRUE	TRUE	0	0	1	1	none	0.0001139670454168
S025	S085	TRUE	TRUE	0	0	1	1	none	0.000116128229954
S026	S085	TRUE	TRUE	0	0	1	1	none	0.0001128955733306
S038	S085	TRUE	TRUE	0	0	1	1	none	0.0001165208299298
S039	S085	TRUE	TRUE	0	0	1	1	none	0.0001154220084262
S040	S085	TRUE	TRUE	0	0	1	1	none	5.29420039128e-05
S042	S085	TRUE	TRUE	0	0	1	1	none	0.0001133436154984
S071	S085	TRUE	TRUE	0	0	1	1	none	3.92913402116e-05
S078	S085	TRUE	TRUE	0	0	1	1	none	0.000113533507915
S081	S085	TRUE	TRUE	0	0	1	1	none	0.000113955425171
S002	S087	TRUE	TRUE	0	0	1	1	none	0.0001330571617828
S007	S087	TRUE	TRUE	0	0	1	1	none	0.0001154745409652
S021	S087	TRUE	TRUE	0	0	1	1	none	0.0001328410564464
S024	S087	TRUE	TRUE	0	0	1	1	none	0.00013237194401
S025	S087	TRUE	TRUE	0	0	1	1	none	0.0001345331285472
S026	S087	TRUE	TRUE	0	0	1	1	none	0.0001313004719238
S038	S087	TRUE	TRUE	0	0	1	1	none	0.000134925728523
S039	S087	TRUE	TRUE	0	0	1	1	none	0.0001338269070194
S040	S087	TRUE	TRUE	0	0	1	1	none	7.1346902506e-05
S042	S087	TRUE	TRUE	0	0	1	1	none	0.0001317485140916
S071	S087	TRUE	TRUE	0	0	1	1	none	5.76962388048e-05
S078	S087	TRUE	TRUE	0	0	1	1	none	0.0001319384065082
S081	S087	TRUE	TRUE	0	0	1	1	none	0.0001323603237642
S085	S087	TRUE	TRUE	0	0	1	1	none	3.19744521012e-05
S002	S093	TRUE	TRUE	0	0	1	1	none	0.0001020609467272
S007	S093	TRUE	TRUE	0	0	1	1	none	8.44783259096e-05
S021	S093	TRUE	TRUE	0	0	1	1	none	0.0001018448413908
S024	S093	TRUE	TRUE	0	0	1	1	none	0.0001013757289544
S025	S093	TRUE	TRUE	0	0	1	1	none	0.0001035369134916
S026	S093	TRUE	TRUE	0	0	1	1	none	0.0001003042568682
S038	S093	TRUE	TRUE	0	0	1	1	none	0.0001039295134674
S039	S093	TRUE	TRUE	0	0	1	1	none	0.0001028306919638
S040	S093	TRUE	TRUE	0	0	1	1	none	4.03506874504e-05
S042	S093	TRUE	TRUE	0	0	1	1	none	0.000100752299036
S071	S093	TRUE	TRUE	0	0	1	1	none	2.67000237492e-05
S078	S093	TRUE	TRUE	0	0	1	1	none	0.0001009421914526
S081	S093	TRUE	TRUE	0	0	1	1	none	0.0001013641087086
S085	S093	TRUE	TRUE	0	0	1	1	none	1.38149358076e-05
S087	S093	TRUE	TRUE	0	0	1	1	none	3.22198344008e-05
S002	S097	TRUE	TRUE	0	0	1	1	none	1.83157224446e-05
S007	S097	TRUE	TRUE	0	0	1	1	none	7.1468198227e-05
S021	S097	TRUE	TRUE	0	0	1	1	none	1.80996171082e-05
S024	S097	TRUE	TRUE	0	0	1	1	none	1.76305046718e-05
S025	S097	TRUE	TRUE	0	0	1	1	none	4.281371917e-06
S026	S097	TRUE	TRUE	0	0	1	1	none	1.30580654536e-05
S038	S097	TRUE	TRUE	0	0	1	1	none	9.09193857848e-05
S039	S097	TRUE	TRUE	0	0	1	1	none	1.90854676812e-05
S040	S097	TRUE	TRUE	0	0	1	1	none	0.0001187805146078
S042	S097	TRUE	TRUE	0	0	1	1	none	1.70070747534e-05
S071	S097	TRUE	TRUE	0	0	1	1	none	0.0001051298509066
S078	S097	TRUE	TRUE	0	0	1	1	none	1.719696717e-05
S081	S097	TRUE	TRUE	0	0	1	1	none	1.7618884426e-05
S085	S097	TRUE	TRUE	0	0	1	1	none	0.000115381810265
S087	S097	TRUE	TRUE	0	0	1	1	none	0.0001337867088582
S093	S097	TRUE	TRUE	0	0	1	1	none	0.0001027904938026
S002	S102	TRUE	TRUE	0	0	1	1	none	0.0001193968560526
S007	S102	TRUE	TRUE	0	0	1	1	none	0.000101814235235
S021	S102	TRUE	TRUE	0	0	1	1	none	0.0001191807507162
S024	S102	TRUE	TRUE	0	0	1	1	none	0.0001187116382798
S025	S102	TRUE	TRUE	0	0	1	1	none	0.000120872822817
S026	S102	TRUE	TRUE	0	0	1	1	none	0.0001176401661936
S038	S102	TRUE	TRUE	0	0	1	1	none	0.0001212654227928
S039	S102	TRUE	TRUE	0	0	1	1	none	0.0001201666012892
S040	S102	TRUE	TRUE	0	0	1	1	none	5.0167465558e-06
S042	S102	TRUE	TRUE	0	0	1	1	none	0.0001180882083614
S071	S102	TRUE	TRUE	0	0	1	1	none	1.97789894146e-05
S078	S102	TRUE	TRUE	0	0	1	1	none	0.000118278100778
S081	S102	TRUE	TRUE	0	0	1	1	none	0.000118700018034
S085	S102	TRUE	TRUE	0	0	1	1	none	5.4287892433e-05
S087	S102	TRUE	TRUE	0	0	1	1	none	7.26927910262e-05
S093	S102	TRUE	TRUE	0	0	1	1	none	4.16965759706e-05
S097	S102	TRUE	TRUE	0	0	1	1	none	0.000120126403128
S002	S106	TRUE	TRUE	0	0	1	1	none	1.1159409291e-05
S007	S106	TRUE	TRUE	0	0	1	1	none	6.95546144146e-05
S021	S106	TRUE	TRUE	0	0	1	1	none	1.21669232998e-05
S024	S106	TRUE	TRUE	0	0	1	1	none	1.16978108634e-05
S025	S106	TRUE	TRUE	0	0	1	1	none	1.78781053966e-05
S026	S106	TRUE	TRUE	0	0	1	1	none	1.46454487732e-05
S038	S106	TRUE	TRUE	0	0	1	1	none	8.90058019724e-05
S039	S106	TRUE	TRUE	0	0	1	1	none	1.31527738728e-05
S040	S106	TRUE	TRUE	0	0	1	1	none	0.0001168669307954
S042	S106	TRUE	TRUE	0	0	1	1	none	1.1074380945e-05
S071	S106	TRUE	TRUE	0	0	1	1	none	0.0001032162670942
S078	S106	TRUE	TRUE	0	0	1	1	none	1.12642733616e-05
S081	S106	TRUE	TRUE	0	0	1	1	none	1.16861906176e-05
S085	S106	TRUE	TRUE	0	0	1	1	none	0.0001134682264526
S087	S106	TRUE	TRUE	0	0	1	1	none	0.0001318731250458
S093	S106	TRUE	TRUE	0	0	1	1	none	0.0001008769099902
S097	S106	TRUE	TRUE	0	0	1	1	none	1.71316857076e-05
S102	S106	TRUE	TRUE	0	0	1	1	none	0.0001182128193156
S002	S130	TRUE	TRUE	0	0	1	1	none	0.0001330433644754
S007	S130	TRUE	TRUE	0	0	1	1	none	0.0001154607436578
S021	S130	TRUE	TRUE	0	0	1	1	none	0.000132827259139
S024	S130	TRUE	TRUE	0	0	1	1	none	0.0001323581467026
S025	S130	TRUE	TRUE	0	0	1	1	none	0.0001345193312398
S026	S130	TRUE	TRUE	0	0	1	1	none	0.0001312866746164
S038	S130	TRUE	TRUE	0	0	1	1	none	0.0001349119312156
S039	S130	TRUE	TRUE	0	0	1	1	none	0.000133813109712
S040	S130	TRUE	TRUE	0	0	1	1	none	7.13331051986e-05
S042	S130	TRUE	TRUE	0	0	1	1	none	0.0001317347167842
S071	S130	TRUE	TRUE	0	0	1	1	none	5.76824414974e-05
S078	S130	TRUE	TRUE	0	0	1	1	none	0.0001319246092008
S081	S130	TRUE	TRUE	0	0	1	1	none	0.0001323465264568
S085	S130	TRUE	TRUE	0	0	1	1	none	3.19606547938e-05
S087	S130	TRUE	TRUE	0	0	1	1	none	4.0659036366e-06
S093	S130	TRUE	TRUE	0	0	1	1	none	3.22060370934e-05
S097	S130	TRUE	TRUE	0	0	1	1	none	0.0001337729115508
S102	S130	TRUE	TRUE	0	0	1	1	none	7.26789937188e-05
S106	S130	TRUE	TRUE	0	0	1	1	none	0.0001318593277384
S002	T009	TRUE	TRUE	0	0	1	1	none	2.68210648594e-05
S007	T009	TRUE	TRUE	0	0	1	1	none	7.99735406418e-05
S021	T009	TRUE	TRUE	0	0	1	1	none	2.6604959523e-05
S024	T009	TRUE	TRUE	0	0	1	1	none	2.61358470866e-05
S025	T009	TRUE	TRUE	0	0	1	1	none	2.47960644918e-05
S026	T009	TRUE	TRUE	0	0	1	1	none	1.45812764364e-05
S038	T009	TRUE	TRUE	0	0	1	1	none	9.94247281996e-05
S039	T009	TRUE	TRUE	0	0	1	1	none	2.7590810096e-05
S040	T009	TRUE	TRUE	0	0	1	1	none	0.0001272858570226
S042	T009	TRUE	TRUE	0	0	1	1	none	2.55124171682e-05
S071	T009	TRUE	TRUE	0	0	1	1	none	0.0001136351933214
S078	T009	TRUE	TRUE	0	0	1	1	none	2.57023095848e-05
S081	T009	TRUE	TRUE	0	0	1	1	none	2.61242268408e-05
S085	T009	TRUE	TRUE	0	0	1	1	none	0.0001238871526798
S087	T009	TRUE	TRUE	0	0	1	1	none	0.000142292051273
S093	T009	TRUE	TRUE	0	0	1	1	none	0.0001112958362174
S097	T009	TRUE	TRUE	0	0	1	1	none	2.40496448028e-05
S102	T009	TRUE	TRUE	0	0	1	1	none	0.0001286317455428
S106	T009	TRUE	TRUE	0	0	1	1	none	2.56370281224e-05
S130	T009	TRUE	TRUE	0	0	1	1	none	0.0001422782539656
S002	T010	TRUE	TRUE	0	0	1	1	none	2.54979541414e-05
S007	T010	TRUE	TRUE	0	0	1	1	none	7.86504299238e-05
S021	T010	TRUE	TRUE	0	0	1	1	none	2.5281848805e-05
S024	T010	TRUE	TRUE	0	0	1	1	none	2.48127363686e-05
S025	T010	TRUE	TRUE	0	0	1	1	none	2.34729537738e-05
S026	T010	TRUE	TRUE	0	0	1	1	none	1.32581657184e-05
S038	T010	TRUE	TRUE	0	0	1	1	none	9.81016174816e-05
S039	T010	TRUE	TRUE	0	0	1	1	none	2.6267699378e-05
S040	T010	TRUE	TRUE	0	0	1	1	none	0.0001259627463046
S042	T010	TRUE	TRUE	0	0	1	1	none	2.41893064502e-05
S071	T010	TRUE	TRUE	0	0	1	1	none	0.0001123120826034
S078	T010	TRUE	TRUE	0	0	1	1	none	2.43791988668e-05
S081	T010	TRUE	TRUE	0	0	1	1	none	2.48011161228e-05
S085	T010	TRUE	TRUE	0	0	1	1	none	0.0001225640419618
S087	T010	TRUE	TRUE	0	0	1	1	none	0.000140968940555
S093	T010	TRUE	TRUE	0	0	1	1	none	0.0001099727254994
S097	T010	TRUE	TRUE	0	0	1	1	none	2.27265340848e-05
S102	T010	TRUE	TRUE	0	0	1	1	none	0.0001273086348248
S106	T010	TRUE	TRUE	0	0	1	1	none	2.43139174044e-05
S130	T010	TRUE	TRUE	0	0	1	1	none	0.0001409551432476
T009	T010	TRUE	TRUE	0	0	1	1	none	3.7703494084e-06
S002	T013	FALSE	FALSE	0	0	1	1	none	9.5948637547e-05
S007	T013	FALSE	FALSE	0	0	1	1	none	5.17305430474e-05
S021	T013	FALSE	FALSE	0	0	1	1	none	9.57325322106e-05
S024	T013	FALSE	FALSE	0	0	1	1	none	9.52634197742e-05
S025	T013	FALSE	FALSE	0	0	1	1	none	9.74246043114e-05
S026	T013	FALSE	FALSE	0	0	1	1	none	9.4191947688e-05
S038	T013	FALSE	FALSE	0	0	1	1	none	9.3134014368e-06
S039	T013	FALSE	FALSE	0	0	1	1	none	9.67183827836e-05
S040	T013	FALSE	FALSE	0	0	1	1	none	0.0001256783331102
S042	T013	FALSE	FALSE	0	0	1	1	none	9.46399898558e-05
S071	T013	FALSE	FALSE	0	0	1	1	none	0.000112027669409
S078	T013	FALSE	FALSE	0	0	1	1	none	9.48298822724e-05
S081	T013	FALSE	FALSE	0	0	1	1	none	9.52517995284e-05
S085	T013	FALSE	FALSE	0	0	1	1	none	0.0001222796287674
S087	T013	FALSE	FALSE	0	0	1	1	none	0.0001406845273606
S093	T013	FALSE	FALSE	0	0	1	1	none	0.000109688312305
S097	T013	FALSE	FALSE	0	0	1	1	none	9.66781846224e-05
S102	T013	FALSE	FALSE	0	0	1	1	none	0.0001270242216304
S106	T013	FALSE	FALSE	0	0	1	1	none	9.476460081e-05
S130	T013	FALSE	FALSE	0	0	1	1	none	0.0001406707300532
T009	T013	FALSE	FALSE	0	0	1	1	none	0.0001051835270372
T010	T013	FALSE	FALSE	0	0	1	1	none	0.0001038604163192
S002	T014	TRUE	TRUE	0	0	1	1	none	1.31137681694e-05
S007	T014	TRUE	TRUE	0	0	1	1	none	7.02853539478e-05
S021	T014	TRUE	TRUE	0	0	1	1	none	5.6187508778e-06
S024	T014	TRUE	TRUE	0	0	1	1	none	3.9260190962e-06
S025	T014	TRUE	TRUE	0	0	1	1	none	1.86088449298e-05
S026	T014	TRUE	TRUE	0	0	1	1	none	1.53761883064e-05
S038	T014	TRUE	TRUE	0	0	1	1	none	8.97365415056e-05
S039	T014	TRUE	TRUE	0	0	1	1	none	6.6046014508e-06
S040	T014	TRUE	TRUE	0	0	1	1	none	0.0001175976703286
S042	T014	TRUE	TRUE	0	0	1	1	none	2.0789698326e-06
S071	T014	TRUE	TRUE	0	0	1	1	none	0.0001039470066274
S078	T014	TRUE	TRUE	0	0	1	1	none	6.0928758188e-06
S081	T014	TRUE	TRUE	0	0	1	1	none	3.9143988504e-06
S085	T014	TRUE	TRUE	0	0	1	1	none	0.0001141989659858
S087	T014	TRUE	TRUE	0	0	1	1	none	0.000132603864579
S093	T014	TRUE	TRUE	0	0	1	1	none	0.0001016076495234
S097	T014	TRUE	TRUE	0	0	1	1	none	1.78624252408e-05
S102	T014	TRUE	TRUE	0	0	1	1	none	0.0001189435588488
S106	T014	TRUE	TRUE	0	0	1	1	none	1.19297314324e-05
S130	T014	TRUE	TRUE	0	0	1	1	none	0.0001325900672716
T009	T014	TRUE	TRUE	0	0	1	1	none	2.63677676556e-05
T010	T014	TRUE	TRUE	0	0	1	1	none	2.50446569376e-05
T013	T014	FALSE	FALSE	0	0	1	1	none	9.54953403432e-05
S002	T020	TRUE	TRUE	0	0	1	1	none	9.41322001718e-05
S007	T020	TRUE	TRUE	0	0	1	1	none	4.99141056722e-05
S021	T020	TRUE	TRUE	0	0	1	1	none	9.39160948354e-05
S024	T020	TRUE	TRUE	0	0	1	1	none	9.3446982399e-05
S025	T020	TRUE	TRUE	0	0	1	1	none	9.56081669362e-05
S026	T020	TRUE	TRUE	0	0	1	1	none	9.23755103128e-05
S038	T020	TRUE	TRUE	0	0	1	1	none	5.1659808076e-06
S039	T020	TRUE	TRUE	0	0	1	1	none	9.49019454084e-05
S040	T020	TRUE	TRUE	0	0	1	1	none	0.000123861895735
S042	T020	TRUE	TRUE	0	0	1	1	none	9.28235524806e-05
S071	T020	TRUE	TRUE	0	0	1	1	none	0.0001102112320338
S078	T020	TRUE	TRUE	0	0	1	1	none	9.30134448972e-05
S081	T020	TRUE	TRUE	0	0	1	1	none	9.34353621532e-05
S085	T020	TRUE	TRUE	0	0	1	1	none	0.0001204631913922
S087	T020	TRUE	TRUE	0	0	1	1	none	0.0001388680899854
S093	T020	TRUE	TRUE	0	0	1	1	none	0.0001078718749298
S097	T020	TRUE	TRUE	0	0	1	1	none	9.48617472472e-05
S102	T020	TRUE	TRUE	0	0	1	1	none	0.0001252077842552
S106	T020	TRUE	TRUE	0	0	1	1	none	9.29481634348e-05
S130	T020	TRUE	TRUE	0	0	1	1	none	0.000138854292678
T009	T020	TRUE	TRUE	0	0	1	1	none	0.000103367089662
T010	T020	TRUE	TRUE	0	0	1	1	none	0.000102043978944
T013	T020	FALSE	FALSE	0	0	1	1	none	1.32557628992e-05
T014	T020	TRUE	TRUE	0	0	1	1	none	9.3678902968e-05
S002	T021	FALSE	FALSE	0	0	1	1	none	2.78419302016e-05
S007	T021	FALSE	FALSE	0	0	1	1	none	8.0994405984e-05
S021	T021	FALSE	FALSE	0	0	1	1	none	2.76258248652e-05
S024	T021	FALSE	FALSE	0	0	1	1	none	2.71567124288e-05
S025	T021	FALSE	FALSE	0	0	1	1	none	2.5816929834e-05
S026	T021	FALSE	FALSE	0	0	1	1	none	1.56021417786e-05
S038	T021	FALSE	FALSE	0	0	1	1	none	0.0001004455935418
S039	T021	FALSE	FALSE	0	0	1	1	none	2.86116754382e-05
S040	T021	FALSE	FALSE	0	0	1	1	none	0.0001283067223648
S042	T021	FALSE	FALSE	0	0	1	1	none	2.65332825104e-05
S071	T021	FALSE	FALSE	0	0	1	1	none	0.0001146560586636
S078	T021	FALSE	FALSE	0	0	1	1	none	2.6723174927e-05
S081	T021	FALSE	FALSE	0	0	1	1	none	2.7145092183e-05
S085	T021	FALSE	FALSE	0	0	1	1	none	0.000124908018022
S087	T021	FALSE	FALSE	0	0	1	1	none	0.0001433129166152
S093	T021	FALSE	FALSE	0	0	1	1	none	0.0001123167015596
S097	T021	FALSE	FALSE	0	0	1	1	none	2.5070510145e-05
S102	T021	FALSE	FALSE	0	0	1	1	none	0.000129652610885
S106	T021	FALSE	FALSE	0	0	1	1	none	2.66578934646e-05
S130	T021	FALSE	FALSE	0	0	1	1	none	0.0001432991193078
T009	T021	FALSE	FALSE	0	0	1	1	none	7.3379448138e-06
T010	T021	FALSE	FALSE	0	0	1	1	none	6.0148340958e-06
T013	T021	FALSE	FALSE	0	0	1	1	none	0.0001062043923794
T014	T021	FALSE	FALSE	0	0	1	1	none	2.73886329978e-05
T020	T021	FALSE	FALSE	0	0	1	1	none	0.0001043879550042
S002	T028	TRUE	TRUE	0	0	1	1	none	7.60055538122e-05
S007	T028	TRUE	TRUE	0	0	1	1	none	2.62523313206e-05
S021	T028	TRUE	TRUE	0	0	1	1	none	7.57894484758e-05
S024	T028	TRUE	TRUE	0	0	1	1	none	7.53203360394e-05
S025	T028	TRUE	TRUE	0	0	1	1	none	7.74815205766e-05
S026	T028	TRUE	TRUE	0	0	1	1	none	7.42488639532e-05
S038	T028	TRUE	TRUE	0	0	1	1	none	5.12386468704e-05
S039	T028	TRUE	TRUE	0	0	1	1	none	7.67752990488e-05
S040	T028	TRUE	TRUE	0	0	1	1	none	0.0001057352493754
S042	T028	TRUE	TRUE	0	0	1	1	none	7.4696906121e-05
S071	T028	TRUE	TRUE	0	0	1	1	none	9.20845856742e-05
S078	T028	TRUE	TRUE	0	0	1	1	none	7.48867985376e-05
S081	T028	TRUE	TRUE	0	0	1	1	none	7.53087157936e-05
S085	T028	TRUE	TRUE	0	0	1	1	none	0.0001023365450326
S087	T028	TRUE	TRUE	0	0	1	1	none	0.0001207414436258
S093	T028	TRUE	TRUE	0	0	1	1	none	8.97452285702e-05
S097	T028	TRUE	TRUE	0	0	1	1	none	7.67351008876e-05
S102	T028	TRUE	TRUE	0	0	1	1	none	0.0001070811378956
S106	T028	TRUE	TRUE	0	0	1	1	none	7.48215170752e-05
S130	T028	TRUE	TRUE	0	0	1	1	none	0.0001207276463184
T009	T028	TRUE	TRUE	0	0	1	1	none	8.52404433024e-05
T010	T028	TRUE	TRUE	0	0	1	1	none	8.39173325844e-05
T013	T028	FALSE	FALSE	0	0	1	1	none	5.6997445708e-05
T014	T028	TRUE	TRUE	0	0	1	1	none	7.55522566084e-05
T020	T028	TRUE	TRUE	0	0	1	1	none	5.51810083328e-05
T021	T028	FALSE	FALSE	0	0	1	1	none	8.62613086446e-05
S002	T035a	TRUE	TRUE	0	0	1	1	none	0.0001326138225326
S007	T035a	TRUE	TRUE	0	0	1	1	none	0.000115031201715
S021	T035a	TRUE	TRUE	0	0	1	1	none	0.0001323977171962
S024	T035a	TRUE	TRUE	0	0	1	1	none	0.0001319286047598
S025	T035a	TRUE	TRUE	0	0	1	1	none	0.000134089789297
S026	T035a	TRUE	TRUE	0	0	1	1	none	0.0001308571326736
S038	T035a	TRUE	TRUE	0	0	1	1	none	0.0001344823892728
S039	T035a	TRUE	TRUE	0	0	1	1	none	0.0001333835677692
S040	T035a	TRUE	TRUE	0	0	1	1	none	7.09035632558e-05
S042	T035a	TRUE	TRUE	0	0	1	1	none	0.0001313051748414
S071	T035a	TRUE	TRUE	0	0	1	1	none	5.72528995546e-05
S078	T035a	TRUE	TRUE	0	0	1	1	none	0.000131495067258
S081	T035a	TRUE	TRUE	0	0	1	1	none	0.000131916984514
S085	T035a	TRUE	TRUE	0	0	1	1	none	3.1531112851e-05
S087	T035a	TRUE	TRUE	0	0	1	1	none	6.0836003842e-06
S093	T035a	TRUE	TRUE	0	0	1	1	none	3.17764951506e-05
S097	T035a	TRUE	TRUE	0	0	1	1	none	0.000133343369608
S102	T035a	TRUE	TRUE	0	0	1	1	none	7.2249451776e-05
S106	T035a	TRUE	TRUE	0	0	1	1	none	0.0001314297857956
S130	T035a	TRUE	TRUE	0	0	1	1	none	6.0698030768e-06
T009	T035a	TRUE	TRUE	0	0	1	1	none	0.0001418487120228
T010	T035a	TRUE	TRUE	0	0	1	1	none	0.0001405256013048
T013	T035a	FALSE	FALSE	0	0	1	1	none	0.0001402411881104
T014	T035a	TRUE	TRUE	0	0	1	1	none	0.0001321605253288
T020	T035a	TRUE	TRUE	0	0	1	1	none	0.0001384247507352
T021	T035a	FALSE	FALSE	0	0	1	1	none	0.000142869577365
T028	T035a	TRUE	TRUE	0	0	1	1	none	0.0001202981043756
S002	T035b	FALSE	FALSE	0	0	1	1	none	2.57653575995e-05
S007	T035b	FALSE	FALSE	0	0	1	1	none	7.89178333819e-05
S021	T035b	FALSE	FALSE	0	0	1	1	none	2.55492522631e-05
S024	T035b	FALSE	FALSE	0	0	1	1	none	2.50801398267e-05
S025	T035b	FALSE	FALSE	0	0	1	1	none	2.37403572319e-05
S026	T035b	FALSE	FALSE	0	0	1	1	none	1.35255691765e-05
S038	T035b	FALSE	FALSE	0	0	1	1	none	9.83690209397e-05
S039	T035b	FALSE	FALSE	0	0	1	1	none	2.65351028361e-05
S040	T035b	FALSE	FALSE	0	0	1	1	none	0.0001262301497627
S042	T035b	FALSE	FALSE	0	0	1	1	none	2.44567099083e-05
S071	T035b	FALSE	FALSE	0	0	1	1	none	0.0001125794860615
S078	T035b	FALSE	FALSE	0	0	1	1	none	2.46466023249e-05
S081	T035b	FALSE	FALSE	0	0	1	1	none	2.50685195809e-05
S085	T035b	FALSE	FALSE	0	0	1	1	none	0.0001228314454199
S087	T035b	FALSE	FALSE	0	0	1	1	none	0.0001412363440131
S093	T035b	FALSE	FALSE	0	0	1	1	none	0.0001102401289575
S097	T035b	FALSE	FALSE	0	0	1	1	none	2.29939375429e-05
S102	T035b	FALSE	FALSE	0	0	1	1	none	0.0001275760382829
S106	T035b	FALSE	FALSE	0	0	1	1	none	2.45813208625e-05
S130	T035b	FALSE	FALSE	0	0	1	1	none	0.0001412225467057
T009	T035b	FALSE	FALSE	0	0	1	1	none	5.2613722117e-06
T010	T035b	FALSE	FALSE	0	0	1	1	none	3.9382614937e-06
T013	T035b	FALSE	FALSE	0	0	1	1	none	0.0001041278197773
T014	T035b	FALSE	FALSE	0	0	1	1	none	2.53120603957e-05
T020	T035b	FALSE	FALSE	0	0	1	1	none	0.0001023113824021
T021	T035b	FALSE	FALSE	0	0	1	1	none	3.8349988635e-06
T028	T035b	FALSE	FALSE	0	0	1	1	none	8.41847360425e-05
T035a	T035b	FALSE	FALSE	0	0	1	1	none	0.0001407930047629
S002	T040	TRUE	TRUE	0	0	1	1	none	1.4113408997e-05
S007	T040	TRUE	TRUE	0	0	1	1	none	7.12849947754e-05
S021	T040	TRUE	TRUE	0	0	1	1	none	6.6183917054e-06
S024	T040	TRUE	TRUE	0	0	1	1	none	3.7020405786e-06
S025	T040	TRUE	TRUE	0	0	1	1	none	1.96084857574e-05
S026	T040	TRUE	TRUE	0	0	1	1	none	1.6375829134e-05
S038	T040	TRUE	TRUE	0	0	1	1	none	9.07361823332e-05
S039	T040	TRUE	TRUE	0	0	1	1	none	7.6042422784e-06
S040	T040	TRUE	TRUE	0	0	1	1	none	0.0001185973111562
S042	T040	TRUE	TRUE	0	0	1	1	none	4.3022300054e-06
S071	T040	TRUE	TRUE	0	0	1	1	none	0.000104946647455
S078	T040	TRUE	TRUE	0	0	1	1	none	7.0925166464e-06
S081	T040	TRUE	TRUE	0	0	1	1	none	2.4668009876e-06
S085	T040	TRUE	TRUE	0	0	1	1	none	0.0001151986068134
S087	T040	TRUE	TRUE	0	0	1	1	none	0.0001336035054066
S093	T040	TRUE	TRUE	0	0	1	1	none	0.000102607290351
S097	T040	TRUE	TRUE	0	0	1	1	none	1.88620660684e-05
S102	T040	TRUE	TRUE	0	0	1	1	none	0.0001199431996764
S106	T040	TRUE	TRUE	0	0	1	1	none	1.292937226e-05
S130	T040	TRUE	TRUE	0	0	1	1	none	0.0001335897080992
T009	T040	TRUE	TRUE	0	0	1	1	none	2.73674084832e-05
T010	T040	TRUE	TRUE	0	0	1	1	none	2.60442977652e-05
T013	T040	FALSE	FALSE	0	0	1	1	none	9.64949811708e-05
T014	T040	TRUE	TRUE	0	0	1	1	none	5.1575804928e-06
T020	T040	TRUE	TRUE	0	0	1	1	none	9.46785437956e-05
T021	T040	FALSE	FALSE	0	0	1	1	none	2.83882738254e-05
T028	T040	TRUE	TRUE	0	0	1	1	none	7.6551897436e-05
T035a	T040	TRUE	TRUE	0	0	1	1	none	0.0001331601661564
T035b	T040	FALSE	FALSE	0	0	1	1	none	2.63117012233e-05
S002	T056	TRUE	TRUE	0	0	1	1	none	2.83885775708e-05
S007	T056	TRUE	TRUE	0	0	1	1	none	8.15410533532e-05
S021	T056	TRUE	TRUE	0	0	1	1	none	2.81724722344e-05
S024	T056	TRUE	TRUE	0	0	1	1	none	2.7703359798e-05
S025	T056	TRUE	TRUE	0	0	1	1	none	2.63635772032e-05
S026	T056	TRUE	TRUE	0	0	1	1	none	1.61487891478e-05
S038	T056	TRUE	TRUE	0	0	1	1	none	0.000100992240911
S039	T056	TRUE	TRUE	0	0	1	1	none	2.91583228074e-05
S040	T056	TRUE	TRUE	0	0	1	1	none	0.000128853369734
S042	T056	TRUE	TRUE	0	0	1	1	none	2.70799298796e-05
S071	T056	TRUE	TRUE	0	0	1	1	none	0.0001152027060328
S078	T056	TRUE	TRUE	0	0	1	1	none	2.72698222962e-05
S081	T056	TRUE	TRUE	0	0	1	1	none	2.76917395522e-05
S085	T056	TRUE	TRUE	0	0	1	1	none	0.0001254546653912
S087	T056	TRUE	TRUE	0	0	1	1	none	0.0001438595639844
S093	T056	TRUE	TRUE	0	0	1	1	none	0.0001128633489288
S097	T056	TRUE	TRUE	0	0	1	1	none	2.56171575142e-05
S102	T056	TRUE	TRUE	0	0	1	1	none	0.0001301992582542
S106	T056	TRUE	TRUE	0	0	1	1	none	2.72045408338e-05
S130	T056	TRUE	TRUE	0	0	1	1	none	0.000143845766677
T009	T056	TRUE	TRUE	0	0	1	1	none	2.7911320566e-06
T010	T056	TRUE	TRUE	0	0	1	1	none	5.3378621198e-06
T013	T056	FALSE	FALSE	0	0	1	1	none	0.0001067510397486
T014	T056	TRUE	TRUE	0	0	1	1	none	2.7935280367e-05
T020	T056	TRUE	TRUE	0	0	1	1	none	0.0001049346023734
T021	T056	FALSE	FALSE	0	0	1	1	none	8.9054575252e-06
T028	T056	TRUE	TRUE	0	0	1	1	none	8.68079560138e-05
T035a	T056	TRUE	TRUE	0	0	1	1	none	0.0001434162247342
T035b	T056	FALSE	FALSE	0	0	1	1	none	6.8288849231e-06
T040	T056	TRUE	TRUE	0	0	1	1	none	2.89349211946e-05
S002	T059	TRUE	TRUE	0	0	1	1	none	0.0001220592224362
S007	T059	TRUE	TRUE	0	0	1	1	none	0.0001044766016186
S021	T059	TRUE	TRUE	0	0	1	1	none	0.0001218431170998
S024	T059	TRUE	TRUE	0	0	1	1	none	0.0001213740046634
S025	T059	TRUE	TRUE	0	0	1	1	none	0.0001235351892006
S026	T059	TRUE	TRUE	0	0	1	1	none	0.0001203025325772
S038	T059	TRUE	TRUE	0	0	1	1	none	0.0001239277891764
S039	T059	TRUE	TRUE	0	0	1	1	none	0.0001228289676728
S040	T059	TRUE	TRUE	0	0	1	1	none	6.4554935942e-06
S042	T059	TRUE	TRUE	0	0	1	1	none	0.000120750574745
S071	T059	TRUE	TRUE	0	0	1	1	none	2.24413557982e-05
S078	T059	TRUE	TRUE	0	0	1	1	none	0.0001209404671616
S081	T059	TRUE	TRUE	0	0	1	1	none	0.0001213623844176
S085	T059	TRUE	TRUE	0	0	1	1	none	5.69502588166e-05
S087	T059	TRUE	TRUE	0	0	1	1	none	7.53551574098e-05
S093	T059	TRUE	TRUE	0	0	1	1	none	4.43589423542e-05
S097	T059	TRUE	TRUE	0	0	1	1	none	0.0001227887695116
S102	T059	TRUE	TRUE	0	0	1	1	none	9.0250014596e-06
S106	T059	TRUE	TRUE	0	0	1	1	none	0.0001208751856992
S130	T059	TRUE	TRUE	0	0	1	1	none	7.53413601024e-05
T009	T059	TRUE	TRUE	0	0	1	1	none	0.0001312941119264
T010	T059	TRUE	TRUE	0	0	1	1	none	0.0001299710012084
T013	T059	FALSE	FALSE	0	0	1	1	none	0.000129686588014
T014	T059	TRUE	TRUE	0	0	1	1	none	0.0001216059252324
T020	T059	TRUE	TRUE	0	0	1	1	none	0.0001278701506388
T021	T059	FALSE	FALSE	0	0	1	1	none	0.0001323149772686
T028	T059	TRUE	TRUE	0	0	1	1	none	0.0001097435042792
T035a	T059	TRUE	TRUE	0	0	1	1	none	7.49118181596e-05
T035b	T059	FALSE	FALSE	0	0	1	1	none	0.0001302384046665
T040	T059	TRUE	TRUE	0	0	1	1	none	0.00012260556606
T056	T059	TRUE	TRUE	0	0	1	1	none	0.0001328616246378
S002	T065	TRUE	TRUE	0	0	1	1	none	9.11238033324e-05
S007	T065	TRUE	TRUE	0	0	1	1	none	4.69057088328e-05
S021	T065	TRUE	TRUE	0	0	1	1	none	9.0907697996e-05
S024	T065	TRUE	TRUE	0	0	1	1	none	9.04385855596e-05
S025	T065	TRUE	TRUE	0	0	1	1	none	9.25997700968e-05
S026	T065	TRUE	TRUE	0	0	1	1	none	8.93671134734e-05
S038	T065	TRUE	TRUE	0	0	1	1	none	4.4885672222e-06
S039	T065	TRUE	TRUE	0	0	1	1	none	9.1893548569e-05
S040	T065	TRUE	TRUE	0	0	1	1	none	0.0001208534988956
S042	T065	TRUE	TRUE	0	0	1	1	none	8.98151556412e-05
S071	T065	TRUE	TRUE	0	0	1	1	none	0.0001072028351944
S078	T065	TRUE	TRUE	0	0	1	1	none	9.00050480578e-05
S081	T065	TRUE	TRUE	0	0	1	1	none	9.04269653138e-05
S085	T065	TRUE	TRUE	0	0	1	1	none	0.0001174547945528
S087	T065	TRUE	TRUE	0	0	1	1	none	0.000135859693146
S093	T065	TRUE	TRUE	0	0	1	1	none	0.0001048634780904
S097	T065	TRUE	TRUE	0	0	1	1	none	9.18533504078e-05
S102	T065	TRUE	TRUE	0	0	1	1	none	0.0001221993874158
S106	T065	TRUE	TRUE	0	0	1	1	none	8.99397665954e-05
S130	T065	TRUE	TRUE	0	0	1	1	none	0.0001358458958386
T009	T065	TRUE	TRUE	0	0	1	1	none	0.0001003586928226
T010	T065	TRUE	TRUE	0	0	1	1	none	9.90355821046e-05
T013	T065	FALSE	FALSE	0	0	1	1	none	7.272072905e-06
T014	T065	TRUE	TRUE	0	0	1	1	none	9.06705061286e-05
T020	T065	TRUE	TRUE	0	0	1	1	none	8.4309286846e-06
T021	T065	FALSE	FALSE	0	0	1	1	none	0.0001013795581648
T028	T065	TRUE	TRUE	0	0	1	1	none	5.21726114934e-05
T035a	T065	TRUE	TRUE	0	0	1	1	none	0.0001354163538958
T035b	T065	FALSE	FALSE	0	0	1	1	none	9.93029855627e-05
T040	T065	TRUE	TRUE	0	0	1	1	none	9.16701469562e-05
T056	T065	TRUE	TRUE	0	0	1	1	none	0.000101926205534
T059	T065	TRUE	TRUE	0	0	1	1	none	0.0001248617537994
S002	T069	TRUE	TRUE	0	0	1	1	none	0.0001293375083259
S007	T069	TRUE	TRUE	0	0	1	1	none	0.0001117548875083
S021	T069	TRUE	TRUE	0	0	1	1	none	0.0001291214029895
S024	T069	TRUE	TRUE	0	0	1	1	none	0.0001286522905531
S025	T069	TRUE	TRUE	0	0	1	1	none	0.0001308134750903
S026	T069	TRUE	TRUE	0	0	1	1	none	0.0001275808184669
S038	T069	TRUE	TRUE	0	0	1	1	none	0.0001312060750661
S039	T069	TRUE	TRUE	0	0	1	1	none	0.0001301072535625
S040	T069	TRUE	TRUE	0	0	1	1	none	4.33703053891e-05
S042	T069	TRUE	TRUE	0	0	1	1	none	0.0001280288606347
S071	T069	TRUE	TRUE	0	0	1	1	none	2.61608238399e-05
S078	T069	TRUE	TRUE	0	0	1	1	none	0.0001282187530513
S081	T069	TRUE	TRUE	0	0	1	1	none	0.0001286406703073
S085	T069	TRUE	TRUE	0	0	1	1	none	6.42285447063e-05
S087	T069	TRUE	TRUE	0	0	1	1	none	8.26334432995e-05
S093	T069	TRUE	TRUE	0	0	1	1	none	5.16372282439e-05
S097	T069	TRUE	TRUE	0	0	1	1	none	0.0001300670554013
S102	T069	TRUE	TRUE	0	0	1	1	none	4.47161939093e-05
S106	T069	TRUE	TRUE	0	0	1	1	none	0.0001281534715889
S130	T069	TRUE	TRUE	0	0	1	1	none	8.26196459921e-05
T009	T069	TRUE	TRUE	0	0	1	1	none	0.0001385723978161
T010	T069	TRUE	TRUE	0	0	1	1	none	0.0001372492870981
T013	T069	FALSE	FALSE	0	0	1	1	none	0.0001369648739037
T014	T069	TRUE	TRUE	0	0	1	1	none	0.0001288842111221
T020	T069	TRUE	TRUE	0	0	1	1	none	0.0001351484365285
T021	T069	FALSE	FALSE	0	0	1	1	none	0.0001395932631583
T028	T069	TRUE	TRUE	0	0	1	1	none	0.0001170217901689
T035a	T069	TRUE	TRUE	0	0	1	1	none	8.21901040493e-05
T035b	T069	FALSE	FALSE	0	0	1	1	none	0.0001375166905562
T040	T069	TRUE	TRUE	0	0	1	1	none	0.0001298838519497
T056	T069	TRUE	TRUE	0	0	1	1	none	0.0001401399105275
T059	T069	TRUE	TRUE	0	0	1	1	none	4.73785602929e-05
T065	T069	TRUE	TRUE	0	0	1	1	none	0.0001321400396891
S002	T073	FALSE	FALSE	0	0	1	1	none	2.78419302016e-05
S007	T073	FALSE	FALSE	0	0	1	1	none	8.0994405984e-05
S021	T073	FALSE	FALSE	0	0	1	1	none	2.76258248652e-05
S024	T073	FALSE	FALSE	0	0	1	1	none	2.71567124288e-05
S025	T073	FALSE	FALSE	0	0	1	1	none	2.5816929834e-05
S026	T073	FALSE	FALSE	0	0	1	1	none	1.56021417786e-05
S038	T073	FALSE	FALSE	0	0	1	1	none	0.0001004455935418
S039	T073	FALSE	FALSE	0	0	1	1	none	2.86116754382e-05
S040	T073	FALSE	FALSE	0	0	1	1	none	0.0001283067223648
S042	T073	FALSE	FALSE	0	0	1	1	none	2.65332825104e-05
S071	T073	FALSE	FALSE	0	0	1	1	none	0.0001146560586636
S078	T073	FALSE	FALSE	0	0	1	1	none	2.6723174927e-05
S081	T073	FALSE	FALSE	0	0	1	1	none	2.7145092183e-05
S085	T073	FALSE	FALSE	0	0	1	1	none	0.000124908018022
S087	T073	FALSE	FALSE	0	0	1	1	none	0.0001433129166152
S093	T073	FALSE	FALSE	0	0	1	1	none	0.0001123167015596
S097	T073	FALSE	FALSE	0	0	1	1	none	2.5070510145e-05
S102	T073	FALSE	FALSE	0	0	1	1	none	0.000129652610885
S106	T073	FALSE	FALSE	0	0	1	1	none	2.66578934646e-05
S130	T073	FALSE	FALSE	0	0	1	1	none	0.0001432991193078
T009	T073	FALSE	FALSE	0	0	1	1	none	7.3379448138e-06
T010	T073	FALSE	FALSE	0	0	1	1	none	6.0148340958e-06
T013	T073	FALSE	FALSE	0	0	1	1	none	0.0001062043923794
T014	T073	FALSE	FALSE	0	0	1	1	none	2.73886329978e-05
T020	T073	FALSE	FALSE	0	0	1	1	none	0.0001043879550042
T021	T073	TRUE	TRUE	0	0	1	1	none	1.2236193452e-06
T028	T073	FALSE	FALSE	0	0	1	1	none	8.62613086446e-05
T035a	T073	FALSE	FALSE	0	0	1	1	none	0.000142869577365
T035b	T073	FALSE	FALSE	0	0	1	1	none	3.8349988635e-06
T040	T073	FALSE	FALSE	0	0	1	1	none	2.83882738254e-05
T056	T073	FALSE	FALSE	0	0	1	1	none	8.9054575252e-06
T059	T073	FALSE	FALSE	0	0	1	1	none	0.0001323149772686
T065	T073	FALSE	FALSE	0	0	1	1	none	0.0001013795581648
T069	T073	FALSE	FALSE	0	0	1	1	none	0.0001395932631583
S002	T075	TRUE	TRUE	0	0	1	1	none	6.35552943316e-05
S007	T075	TRUE	TRUE	0	0	1	1	none	4.3678856052e-05
S021	T075	TRUE	TRUE	0	0	1	1	none	6.33391889952e-05
S024	T075	TRUE	TRUE	0	0	1	1	none	6.28700765588e-05
S025	T075	TRUE	TRUE	0	0	1	1	none	6.5031261096e-05
S026	T075	TRUE	TRUE	0	0	1	1	none	6.17986044726e-05
S038	T075	TRUE	TRUE	0	0	1	1	none	6.31300436098e-05
S039	T075	TRUE	TRUE	0	0	1	1	none	6.43250395682e-05
S040	T075	TRUE	TRUE	0	0	1	1	none	9.32849898948e-05
S042	T075	TRUE	TRUE	0	0	1	1	none	6.22466466404e-05
S071	T075	TRUE	TRUE	0	0	1	1	none	7.96343261936e-05
S078	T075	TRUE	TRUE	0	0	1	1	none	6.2436539057e-05
S081	T075	TRUE	TRUE	0	0	1	1	none	6.2858456313e-05
S085	T075	TRUE	TRUE	0	0	1	1	none	8.9886285552e-05
S087	T075	TRUE	TRUE	0	0	1	1	none	0.0001082911841452
S093	T075	TRUE	TRUE	0	0	1	1	none	7.72949690896e-05
S097	T075	TRUE	TRUE	0	0	1	1	none	6.4284841407e-05
S102	T075	TRUE	TRUE	0	0	1	1	none	9.4630878415e-05
S106	T075	TRUE	TRUE	0	0	1	1	none	6.23712575946e-05
S130	T075	TRUE	TRUE	0	0	1	1	none	0.0001082773868378
T009	T075	TRUE	TRUE	0	0	1	1	none	7.27901838218e-05
T010	T075	TRUE	TRUE	0	0	1	1	none	7.14670731038e-05
T013	T075	FALSE	FALSE	0	0	1	1	none	6.88888424474e-05
T014	T075	TRUE	TRUE	0	0	1	1	none	6.31019971278e-05
T020	T075	TRUE	TRUE	0	0	1	1	none	6.70724050722e-05
T021	T075	FALSE	FALSE	0	0	1	1	none	7.3811049164e-05
T028	T075	TRUE	TRUE	0	0	1	1	none	4.89457587126e-05
T035a	T075	TRUE	TRUE	0	0	1	1	none	0.000107847844895
T035b	T075	FALSE	FALSE	0	0	1	1	none	7.17344765619e-05
T040	T075	TRUE	TRUE	0	0	1	1	none	6.41016379554e-05
T056	T075	TRUE	TRUE	0	0	1	1	none	7.43576965332e-05
T059	T075	TRUE	TRUE	0	0	1	1	none	9.72932447986e-05
T065	T075	TRUE	TRUE	0	0	1	1	none	6.40640082328e-05
T069	T075	TRUE	TRUE	0	0	1	1	none	0.0001045715306883
T073	T075	FALSE	FALSE	0	0	1	1	none	7.3811049164e-05
S002	T077	FALSE	FALSE	0	0	1	1	none	2.7230120529e-05
S007	T077	FALSE	FALSE	0	0	1	1	none	8.03825963114e-05
S021	T077	FALSE	FALSE	0	0	1	1	none	2.70140151926e-05
S024	T077	FALSE	FALSE	0	0	1	1	none	2.65449027562e-05
S025	T077	FALSE	FALSE	0	0	1	1	none	2.52051201614e-05
S026	T077	FALSE	FALSE	0	0	1	1	none	1.4990332106e-05
S038	T077	FALSE	FALSE	0	0	1	1	none	9.98337838692e-05
S039	T077	FALSE	FALSE	0	0	1	1	none	2.79998657656e-05
S040	T077	FALSE	FALSE	0	0	1	1	none	0.0001276949126922
S042	T077	FALSE	FALSE	0	0	1	1	none	2.59214728378e-05
S071	T077	FALSE	FALSE	0	0	1	1	none	0.000114044248991
S078	T077	FALSE	FALSE	0	0	1	1	none	2.61113652544e-05
S081	T077	FALSE	FALSE	0	0	1	1	none	2.65332825104e-05
S085	T077	FALSE	FALSE	0	0	1	1	none	0.0001242962083494
S087	T077	FALSE	FALSE	0	0	1	1	none	0.0001427011069426
S093	T077	FALSE	FALSE	0	0	1	1	none	0.000111704891887
S097	T077	FALSE	FALSE	0	0	1	1	none	2.44587004724e-05
S102	T077	FALSE	FALSE	0	0	1	1	none	0.0001290408012124
S106	T077	FALSE	FALSE	0	0	1	1	none	2.6046083792e-05
S130	T077	FALSE	FALSE	0	0	1	1	none	0.0001426873096352
T009	T077	FALSE	FALSE	0	0	1	1	none	6.7261351412e-06
T010	T077	FALSE	FALSE	0	0	1	1	none	5.4030244232e-06
T013	T077	FALSE	FALSE	0	0	1	1	none	0.0001055925827068
T014	T077	FALSE	FALSE	0	0	1	1	none	2.67768233252e-05
T020	T077	FALSE	FALSE	0	0	1	1	none	0.0001037761453316
T021	T077	TRUE	TRUE	0	0	1	1	none	1.8354290178e-06
T028	T077	FALSE	FALSE	0	0	1	1	none	8.5649498972e-05
T035a	T077	FALSE	FALSE	0	0	1	1	none	0.0001422577676924
T035b	T077	FALSE	FALSE	0	0	1	1	none	3.2231891909e-06
T040	T077	FALSE	FALSE	0	0	1	1	none	2.77764641528e-05
T056	T077	FALSE	FALSE	0	0	1	1	none	8.2936478526e-06
T059	T077	FALSE	FALSE	0	0	1	1	none	0.000131703167596
T065	T077	FALSE	FALSE	0	0	1	1	none	0.0001007677484922
T069	T077	FALSE	FALSE	0	0	1	1	none	0.0001389814534857
T073	T077	TRUE	TRUE	0	0	1	1	none	1.8354290178e-06
T075	T077	FALSE	FALSE	0	0	1	1	none	7.31992394914e-05
S002	T087	TRUE	TRUE	0	0	1	1	none	2.54979541414e-05
S007	T087	TRUE	TRUE	0	0	1	1	none	7.86504299238e-05
S021	T087	TRUE	TRUE	0	0	1	1	none	2.5281848805e-05
S024	T087	TRUE	TRUE	0	0	1	1	none	2.48127363686e-05
S025	T087	TRUE	TRUE	0	0	1	1	none	2.34729537738e-05
S026	T087	TRUE	TRUE	0	0	1	1	none	1.32581657184e-05
S038	T087	TRUE	TRUE	0	0	1	1	none	9.81016174816e-05
S039	T087	TRUE	TRUE	0	0	1	1	none	2.6267699378e-05
S040	T087	TRUE	TRUE	0	0	1	1	none	0.0001259627463046
S042	T087	TRUE	TRUE	0	0	1	1	none	2.41893064502e-05
S071	T087	TRUE	TRUE	0	0	1	1	none	0.0001123120826034
S078	T087	TRUE	TRUE	0	0	1	1	none	2.43791988668e-05
S081	T087	TRUE	TRUE	0	0	1	1	none	2.48011161228e-05
S085	T087	TRUE	TRUE	0	0	1	1	none	0.0001225640419618
S087	T087	TRUE	TRUE	0	0	1	1	none	0.000140968940555
S093	T087	TRUE	TRUE	0	0	1	1	none	0.0001099727254994
S097	T087	TRUE	TRUE	0	0	1	1	none	2.27265340848e-05
S102	T087	TRUE	TRUE	0	0	1	1	none	0.0001273086348248
S106	T087	TRUE	TRUE	0	0	1	1	none	2.43139174044e-05
S130	T087	TRUE	TRUE	0	0	1	1	none	0.0001409551432476
T009	T087	TRUE	TRUE	0	0	1	1	none	3.7703494084e-06
T010	T087	TRUE	TRUE	0	0	1	1	none	1.2236193452e-06
T013	T087	FALSE	FALSE	0	0	1	1	none	0.0001038604163192
T014	T087	TRUE	TRUE	0	0	1	1	none	2.50446569376e-05
T020	T087	TRUE	TRUE	0	0	1	1	none	0.000102043978944
T021	T087	FALSE	FALSE	0	0	1	1	none	6.0148340958e-06
T028	T087	TRUE	TRUE	0	0	1	1	none	8.39173325844e-05
T035a	T087	TRUE	TRUE	0	0	1	1	none	0.0001405256013048
T035b	T087	FALSE	FALSE	0	0	1	1	none	3.9382614937e-06
T040	T087	TRUE	TRUE	0	0	1	1	none	2.60442977652e-05
T056	T087	TRUE	TRUE	0	0	1	1	none	5.3378621198e-06
T059	T087	TRUE	TRUE	0	0	1	1	none	0.0001299710012084
T065	T087	TRUE	TRUE	0	0	1	1	none	9.90355821046e-05
T069	T087	TRUE	TRUE	0	0	1	1	none	0.0001372492870981
T073	T087	FALSE	FALSE	0	0	1	1	none	6.0148340958e-06
T075	T087	TRUE	TRUE	0	0	1	1	none	7.14670731038e-05
T077	T087	FALSE	FALSE	0	0	1	1	none	5.4030244232e-06
S002	T095	TRUE	TRUE	0	0	1	1	none	0.0001328121892334
S007	T095	TRUE	TRUE	0	0	1	1	none	0.0001152295684158
S021	T095	TRUE	TRUE	0	0	1	1	none	0.000132596083897
S024	T095	TRUE	TRUE	0	0	1	1	none	0.0001321269714606
S025	T095	TRUE	TRUE	0	0	1	1	none	0.0001342881559978
S026	T095	TRUE	TRUE	0	0	1	1	none	0.0001310554993744
S038	T095	TRUE	TRUE	0	0	1	1	none	0.0001346807559736
S039	T095	TRUE	TRUE	0	0	1	1	none	0.00013358193447
S040	T095	TRUE	TRUE	0	0	1	1	none	7.11019299566e-05
S042	T095	TRUE	TRUE	0	0	1	1	none	0.0001315035415422
S071	T095	TRUE	TRUE	0	0	1	1	none	5.74512662554e-05
S078	T095	TRUE	TRUE	0	0	1	1	none	0.0001316934339588
S081	T095	TRUE	TRUE	0	0	1	1	none	0.0001321153512148
S085	T095	TRUE	TRUE	0	0	1	1	none	3.17294795518e-05
S087	T095	TRUE	TRUE	0	0	1	1	none	3.8347283946e-06
S093	T095	TRUE	TRUE	0	0	1	1	none	3.19748618514e-05
S097	T095	TRUE	TRUE	0	0	1	1	none	0.0001335417363088
S102	T095	TRUE	TRUE	0	0	1	1	none	7.24478184768e-05
S106	T095	TRUE	TRUE	0	0	1	1	none	0.0001316281524964
S130	T095	TRUE	TRUE	0	0	1	1	none	2.597311742e-06
T009	T095	TRUE	TRUE	0	0	1	1	none	0.0001420470787236
T010	T095	TRUE	TRUE	0	0	1	1	none	0.0001407239680056
T013	T095	FALSE	FALSE	0	0	1	1	none	0.0001404395548112
T014	T095	TRUE	TRUE	0	0	1	1	none	0.0001323588920296
T020	T095	TRUE	TRUE	0	0	1	1	none	0.000138623117436
T021	T095	FALSE	FALSE	0	0	1	1	none	0.0001430679440658
T028	T095	TRUE	TRUE	0	0	1	1	none	0.0001204964710764
T035a	T095	TRUE	TRUE	0	0	1	1	none	5.8386278348e-06
T035b	T095	FALSE	FALSE	0	0	1	1	none	0.0001409913714637
T040	T095	TRUE	TRUE	0	0	1	1	none	0.0001333585328572
T056	T095	TRUE	TRUE	0	0	1	1	none	0.000143614591435
T059	T095	TRUE	TRUE	0	0	1	1	none	7.51101848604e-05
T065	T095	TRUE	TRUE	0	0	1	1	none	0.0001356147205966
T069	T095	TRUE	TRUE	0	0	1	1	none	8.23884707501e-05
T073	T095	FALSE	FALSE	0	0	1	1	none	0.0001430679440658
T075	T095	TRUE	TRUE	0	0	1	1	none	0.0001080462115958
T077	T095	FALSE	FALSE	0	0	1	1	none	0.0001424561343932
T087	T095	TRUE	TRUE	0	0	1	1	none	0.0001407239680056
S002	T099a	TRUE	TRUE	0	0	1	1	none	0.0001312093586562
S007	T099a	TRUE	TRUE	0	0	1	1	none	0.0001136267378386
S021	T099a	TRUE	TRUE	0	0	1	1	none	0.0001309932533198
S024	T099a	TRUE	TRUE	0	0	1	1	none	0.0001305241408834
S025	T099a	TRUE	TRUE	0	0	1	1	none	0.0001326853254206
S026	T099a	TRUE	TRUE	0	0	1	1	none	0.0001294526687972
S038	T099a	TRUE	TRUE	0	0	1	1	none	0.0001330779253964
S039	T099a	TRUE	TRUE	0	0	1	1	none	0.0001319791038928
S040	T099a	TRUE	TRUE	0	0	1	1	none	6.94990993794e-05
S042	T099a	TRUE	TRUE	0	0	1	1	none	0.000129900710965
S071	T099a	TRUE	TRUE	0	0	1	1	none	5.58484356782e-05
S078	T099a	TRUE	TRUE	0	0	1	1	none	0.0001300906033816
S081	T099a	TRUE	TRUE	0	0	1	1	none	0.0001305125206376
S085	T099a	TRUE	TRUE	0	0	1	1	none	3.01266489746e-05
S087	T099a	TRUE	TRUE	0	0	1	1	none	3.4555171626e-06
S093	T099a	TRUE	TRUE	0	0	1	1	none	3.03720312742e-05
S097	T099a	TRUE	TRUE	0	0	1	1	none	0.0001319389057316
S102	T099a	TRUE	TRUE	0	0	1	1	none	7.08449878996e-05
S106	T099a	TRUE	TRUE	0	0	1	1	none	0.0001300253219192
S130	T099a	TRUE	TRUE	0	0	1	1	none	3.4417198552e-06
T009	T099a	TRUE	TRUE	0	0	1	1	none	0.0001404442481464
T010	T099a	TRUE	TRUE	0	0	1	1	none	0.0001391211374284
T013	T099a	FALSE	FALSE	0	0	1	1	none	0.000138836724234
T014	T099a	TRUE	TRUE	0	0	1	1	none	0.0001307560614524
T020	T099a	TRUE	TRUE	0	0	1	1	none	0.0001370202868588
T021	T099a	FALSE	FALSE	0	0	1	1	none	0.0001414651134886
T028	T099a	TRUE	TRUE	0	0	1	1	none	0.0001188936404992
T035a	T099a	TRUE	TRUE	0	0	1	1	none	4.2357972576e-06
T035b	T099a	FALSE	FALSE	0	0	1	1	none	0.0001393885408865
T040	T099a	TRUE	TRUE	0	0	1	1	none	0.00013175570228
T056	T099a	TRUE	TRUE	0	0	1	1	none	0.0001420117608578
T059	T099a	TRUE	TRUE	0	0	1	1	none	7.35073542832e-05
T065	T099a	TRUE	TRUE	0	0	1	1	none	0.0001340118900194
T069	T099a	TRUE	TRUE	0	0	1	1	none	8.07856401729e-05
T073	T099a	FALSE	FALSE	0	0	1	1	none	0.0001414651134886
T075	T099a	TRUE	TRUE	0	0	1	1	none	0.0001064433810186
T077	T099a	FALSE	FALSE	0	0	1	1	none	0.000140853303816
T087	T099a	TRUE	TRUE	0	0	1	1	none	0.0001391211374284
T095	T099a	TRUE	TRUE	0	0	1	1	none	3.2105446132e-06
S002	T102	FALSE	FALSE	0	0	1	1	none	0.0001342380989455
S007	T102	FALSE	FALSE	0	0	1	1	none	0.0001166554781279
S021	T102	FALSE	FALSE	0	0	1	1	none	0.0001340219936091
S024	T102	FALSE	FALSE	0	0	1	1	none	0.0001335528811727
S025	T102	FALSE	FALSE	0	0	1	1	none	0.0001357140657099
S026	T102	FALSE	FALSE	0	0	1	1	none	0.0001324814090865
S038	T102	FALSE	FALSE	0	0	1	1	none	0.0001361066656857
S039	T102	FALSE	FALSE	0	0	1	1	none	0.0001350078441821
S040	T102	FALSE	FALSE	0	0	1	1	none	7.25278396687e-05
S042	T102	FALSE	FALSE	0	0	1	1	none	0.0001329294512543
S071	T102	FALSE	FALSE	0	0	1	1	none	5.88771759675e-05
S078	T102	FALSE	FALSE	0	0	1	1	none	0.0001331193436709
S081	T102	FALSE	FALSE	0	0	1	1	none	0.0001335412609269
S085	T102	FALSE	FALSE	0	0	1	1	none	3.31553892639e-05
S087	T102	FALSE	FALSE	0	0	1	1	none	5.2606381067e-06
S093	T102	FALSE	FALSE	0	0	1	1	none	3.34007715635e-05
S097	T102	FALSE	FALSE	0	0	1	1	none	0.0001349676460209
S102	T102	FALSE	FALSE	0	0	1	1	none	7.38737281889e-05
S106	T102	FALSE	FALSE	0	0	1	1	none	0.0001330540622085
S130	T102	FALSE	FALSE	0	0	1	1	none	4.0232214541e-06
T009	T102	FALSE	FALSE	0	0	1	1	none	0.0001434729884357
T010	T102	FALSE	FALSE	0	0	1	1	none	0.0001421498777177
T013	T102	FALSE	FALSE	0	0	1	1	none	0.0001418654645233
T014	T102	FALSE	FALSE	0	0	1	1	none	0.0001337848017417
T020	T102	FALSE	FALSE	0	0	1	1	none	0.0001400490271481
T021	T102	FALSE	FALSE	0	0	1	1	none	0.0001444938537779
T028	T102	FALSE	FALSE	0	0	1	1	none	0.0001219223807885
T035a	T102	FALSE	FALSE	0	0	1	1	none	7.2645375469e-06
T035b	T102	FALSE	FALSE	0	0	1	1	none	0.0001424172811758
T040	T102	FALSE	FALSE	0	0	1	1	none	0.0001347844425693
T056	T102	FALSE	FALSE	0	0	1	1	none	0.0001450405011471
T059	T102	FALSE	FALSE	0	0	1	1	none	7.65360945725e-05
T065	T102	FALSE	FALSE	0	0	1	1	none	0.0001370406303087
T069	T102	FALSE	FALSE	0	0	1	1	none	8.38143804622e-05
T073	T102	FALSE	FALSE	0	0	1	1	none	0.0001444938537779
T075	T102	FALSE	FALSE	0	0	1	1	none	0.0001094721213079
T077	T102	FALSE	FALSE	0	0	1	1	none	0.0001438820441053
T087	T102	FALSE	FALSE	0	0	1	1	none	0.0001421498777177
T095	T102	TRUE	TRUE	1	0	1	1	anc	6.118096726e-07
T099a	T102	FALSE	FALSE	0	0	1	1	none	4.6364543253e-06
S002	T104	FALSE	FALSE	0	0	1	1	none	8.0557844705e-05
S007	T104	FALSE	FALSE	0	0	1	1	none	3.08046222134e-05
S021	T104	FALSE	FALSE	0	0	1	1	none	8.03417393686e-05
S024	T104	FALSE	FALSE	0	0	1	1	none	7.98726269322e-05
S025	T104	FALSE	FALSE	0	0	1	1	none	8.20338114694e-05
S026	T104	FALSE	FALSE	0	0	1	1	none	7.8801154846e-05
S038	T104	FALSE	FALSE	0	0	1	1	none	5.57909377632e-05
S039	T104	FALSE	FALSE	0	0	1	1	none	8.13275899416e-05
S040	T104	FALSE	FALSE	0	0	1	1	none	0.0001102875402682
S042	T104	FALSE	FALSE	0	0	1	1	none	7.92491970138e-05
S071	T104	FALSE	FALSE	0	0	1	1	none	9.6636876567e-05
S078	T104	FALSE	FALSE	0	0	1	1	none	7.94390894304e-05
S081	T104	FALSE	FALSE	0	0	1	1	none	7.98610066864e-05
S085	T104	FALSE	FALSE	0	0	1	1	none	0.0001068888359254
S087	T104	FALSE	FALSE	0	0	1	1	none	0.0001252937345186
S093	T104	FALSE	FALSE	0	0	1	1	none	9.4297519463e-05
S097	T104	FALSE	FALSE	0	0	1	1	none	8.12873917804e-05
S102	T104	FALSE	FALSE	0	0	1	1	none	0.0001116334287884
S106	T104	FALSE	FALSE	0	0	1	1	none	7.9373807968e-05
S130	T104	FALSE	FALSE	0	0	1	1	none	0.0001252799372112
T009	T104	FALSE	FALSE	0	0	1	1	none	8.97927341952e-05
T010	T104	FALSE	FALSE	0	0	1	1	none	8.84696234772e-05
T013	T104	FALSE	FALSE	0	0	1	1	none	6.15497366008e-05
T014	T104	FALSE	FALSE	0	0	1	1	none	8.01045475012e-05
T020	T104	FALSE	FALSE	0	0	1	1	none	5.97332992256e-05
T021	T104	FALSE	FALSE	0	0	1	1	none	9.08135995374e-05
T028	T104	FALSE	FALSE	0	0	1	1	none	3.41805442888e-05
T035a	T104	FALSE	FALSE	0	0	1	1	none	0.0001248503952684
T035b	T104	FALSE	FALSE	0	0	1	1	none	8.87370269353e-05
T040	T104	FALSE	FALSE	0	0	1	1	none	8.11041883288e-05
T056	T104	FALSE	FALSE	0	0	1	1	none	9.13602469066e-05
T059	T104	FALSE	FALSE	0	0	1	1	none	0.000114295795172
T065	T104	FALSE	FALSE	0	0	1	1	none	5.67249023862e-05
T069	T104	FALSE	FALSE	0	0	1	1	none	0.0001215740810617
T073	T104	FALSE	FALSE	0	0	1	1	none	9.08135995374e-05
T075	T104	FALSE	FALSE	0	0	1	1	none	5.34980496054e-05
T077	T104	FALSE	FALSE	0	0	1	1	none	9.02017898648e-05
T087	T104	FALSE	FALSE	0	0	1	1	none	8.84696234772e-05
T095	T104	FALSE	FALSE	0	0	1	1	none	0.0001250487619692
T099a	T104	FALSE	FALSE	0	0	1	1	none	0.000123445931392
T102	T104	FALSE	FALSE	0	0	1	1	none	0.0001264746716813
S002	T105	FALSE	FALSE	0	0	1	1	none	9.29592323502e-05
S007	T105	FALSE	FALSE	0	0	1	1	none	4.87411378506e-05
S021	T105	FALSE	FALSE	0	0	1	1	none	9.27431270138e-05
S024	T105	FALSE	FALSE	0	0	1	1	none	9.22740145774e-05
S025	T105	FALSE	FALSE	0	0	1	1	none	9.44351991146e-05
S026	T105	FALSE	FALSE	0	0	1	1	none	9.12025424912e-05
S038	T105	FALSE	FALSE	0	0	1	1	none	6.32399624e-06
S039	T105	FALSE	FALSE	0	0	1	1	none	9.37289775868e-05
S040	T105	FALSE	FALSE	0	0	1	1	none	0.0001226889279134
S042	T105	FALSE	FALSE	0	0	1	1	none	9.1650584659e-05
S071	T105	FALSE	FALSE	0	0	1	1	none	0.0001090382642122
S078	T105	FALSE	FALSE	0	0	1	1	none	9.18404770756e-05
S081	T105	FALSE	FALSE	0	0	1	1	none	9.22623943316e-05
S085	T105	FALSE	FALSE	0	0	1	1	none	0.0001192902235706
S087	T105	FALSE	FALSE	0	0	1	1	none	0.0001376951221638
S093	T105	FALSE	FALSE	0	0	1	1	none	0.0001066989071082
S097	T105	FALSE	FALSE	0	0	1	1	none	9.36887794256e-05
S102	T105	FALSE	FALSE	0	0	1	1	none	0.0001240348164336
S106	T105	FALSE	FALSE	0	0	1	1	none	9.17751956132e-05
S130	T105	FALSE	FALSE	0	0	1	1	none	0.0001376813248564
T009	T105	FALSE	FALSE	0	0	1	1	none	0.0001021941218404
T010	T105	FALSE	FALSE	0	0	1	1	none	0.0001008710111224
T013	T105	FALSE	FALSE	0	0	1	1	none	9.1075019228e-06
T014	T105	FALSE	FALSE	0	0	1	1	none	9.25059351464e-05
T020	T105	FALSE	FALSE	0	0	1	1	none	1.02663577024e-05
T021	T105	FALSE	FALSE	0	0	1	1	none	0.0001032149871826
T028	T105	FALSE	FALSE	0	0	1	1	none	5.40080405112e-05
T035a	T105	FALSE	FALSE	0	0	1	1	none	0.0001372517829136
T035b	T105	FALSE	FALSE	0	0	1	1	none	0.0001011384145805
T040	T105	FALSE	FALSE	0	0	1	1	none	9.3505575974e-05
T056	T105	FALSE	FALSE	0	0	1	1	none	0.0001037616345518
T059	T105	FALSE	FALSE	0	0	1	1	none	0.0001266971828172
T065	T105	TRUE	TRUE	1	0	1	1	anc	6.118096726e-07
T069	T105	FALSE	FALSE	0	0	1	1	none	0.0001339754687069
T073	T105	FALSE	FALSE	0	0	1	1	none	0.0001032149871826
T075	T105	FALSE	FALSE	0	0	1	1	none	6.58994372506e-05
T077	T105	FALSE	FALSE	0	0	1	1	none	0.00010260317751
T087	T105	FALSE	FALSE	0	0	1	1	none	0.0001008710111224
T095	T105	FALSE	FALSE	0	0	1	1	none	0.0001374501496144
T099a	T105	FALSE	FALSE	0	0	1	1	none	0.0001358473190372
T102	T105	FALSE	FALSE	0	0	1	1	none	0.0001388760593265
T104	T105	FALSE	FALSE	0	0	1	1	none	5.8560331404e-05
S002	T107	FALSE	FALSE	0	0	1	1	none	0.0001385207666537
S007	T107	FALSE	FALSE	0	0	1	1	none	0.0001209381458361
S021	T107	FALSE	FALSE	0	0	1	1	none	0.0001383046613173
S024	T107	FALSE	FALSE	0	0	1	1	none	0.0001378355488809
S025	T107	FALSE	FALSE	0	0	1	1	none	0.0001399967334181
S026	T107	FALSE	FALSE	0	0	1	1	none	0.0001367640767947
S038	T107	FALSE	FALSE	0	0	1	1	none	0.0001403893333939
S039	T107	FALSE	FALSE	0	0	1	1	none	0.0001392905118903
S040	T107	FALSE	FALSE	0	0	1	1	none	7.68105073769e-05
S042	T107	FALSE	FALSE	0	0	1	1	none	0.0001372121189625
S071	T107	FALSE	FALSE	0	0	1	1	none	6.31598436757e-05
S078	T107	FALSE	FALSE	0	0	1	1	none	0.0001374020113791
S081	T107	FALSE	FALSE	0	0	1	1	none	0.0001378239286351
S085	T107	FALSE	FALSE	0	0	1	1	none	3.74380569721e-05
S087	T107	FALSE	FALSE	0	0	1	1	none	9.5433058149e-06
S093	T107	FALSE	FALSE	0	0	1	1	none	3.76834392717e-05
S097	T107	FALSE	FALSE	0	0	1	1	none	0.0001392503137291
S102	T107	FALSE	FALSE	0	0	1	1	none	7.81563958971e-05
S106	T107	FALSE	FALSE	0	0	1	1	none	0.0001373367299167
S130	T107	FALSE	FALSE	0	0	1	1	none	8.3058891623e-06
T009	T107	FALSE	FALSE	0	0	1	1	none	0.0001477556561439
T010	T107	FALSE	FALSE	0	0	1	1	none	0.0001464325454259
T013	T107	FALSE	FALSE	0	0	1	1	none	0.0001461481322315
T014	T107	FALSE	FALSE	0	0	1	1	none	0.0001380674694499
T020	T107	FALSE	FALSE	0	0	1	1	none	0.0001443316948563
T021	T107	FALSE	FALSE	0	0	1	1	none	0.0001487765214861
T028	T107	FALSE	FALSE	0	0	1	1	none	0.0001262050484967
T035a	T107	FALSE	FALSE	0	0	1	1	none	1.15472052551e-05
T035b	T107	FALSE	FALSE	0	0	1	1	none	0.000146699948884
T040	T107	FALSE	FALSE	0	0	1	1	none	0.0001390671102775
T056	T107	FALSE	FALSE	0	0	1	1	none	0.0001493231688553
T059	T107	FALSE	FALSE	0	0	1	1	none	8.08187622807e-05
T065	T107	FALSE	FALSE	0	0	1	1	none	0.0001413232980169
T069	T107	FALSE	FALSE	0	0	1	1	none	8.80970481704e-05
T073	T107	FALSE	FALSE	0	0	1	1	none	0.0001487765214861
T075	T107	FALSE	FALSE	0	0	1	1	none	0.0001137547890161
T077	T107	FALSE	FALSE	0	0	1	1	none	0.0001481647118135
T087	T107	FALSE	FALSE	0	0	1	1	none	0.0001464325454259
T095	T107	TRUE	TRUE	1	0	1	1	anc	6.118096726e-07
T099a	T107	FALSE	FALSE	0	0	1	1	none	8.9191220335e-06
T102	T107	FALSE	FALSE	0	0	1	1	none	5.5062870534e-06
T104	T107	FALSE	FALSE	0	0	1	1	none	0.0001307573393895
T105	T107	FALSE	FALSE	0	0	1	1	none	0.0001431587270347
S002	T126	TRUE	TRUE	0	0	1	1	none	0.0001339898697869
S007	T126	TRUE	TRUE	0	0	1	1	none	0.0001164072489693
S021	T126	TRUE	TRUE	0	0	1	1	none	0.0001337737644505
S024	T126	TRUE	TRUE	0	0	1	1	none	0.0001333046520141
S025	T126	TRUE	TRUE	0	0	1	1	none	0.0001354658365513
S026	T126	TRUE	TRUE	0	0	1	1	none	0.0001322331799279
S038	T126	TRUE	TRUE	0	0	1	1	none	0.0001358584365271
S039	T126	TRUE	TRUE	0	0	1	1	none	0.0001347596150235
S040	T126	TRUE	TRUE	0	0	1	1	none	4.80226668501e-05
S042	T126	TRUE	TRUE	0	0	1	1	none	0.0001326812220957
S071	T126	TRUE	TRUE	0	0	1	1	none	3.08131853009e-05
S078	T126	TRUE	TRUE	0	0	1	1	none	0.0001328711145123
S081	T126	TRUE	TRUE	0	0	1	1	none	0.0001332930317683
S085	T126	TRUE	TRUE	0	0	1	1	none	6.88809061673e-05
S087	T126	TRUE	TRUE	0	0	1	1	none	8.72858047605e-05
S093	T126	TRUE	TRUE	0	0	1	1	none	5.62895897049e-05
S097	T126	TRUE	TRUE	0	0	1	1	none	0.0001347194168623
S102	T126	TRUE	TRUE	0	0	1	1	none	4.93685553703e-05
S106	T126	TRUE	TRUE	0	0	1	1	none	0.0001328058330499
S130	T126	TRUE	TRUE	0	0	1	1	none	8.72720074531e-05
T009	T126	TRUE	TRUE	0	0	1	1	none	0.0001432247592771
T010	T126	TRUE	TRUE	0	0	1	1	none	0.0001419016485591
T013	T126	FALSE	FALSE	0	0	1	1	none	0.0001416172353647
T014	T126	TRUE	TRUE	0	0	1	1	none	0.0001335365725831
T020	T126	TRUE	TRUE	0	0	1	1	none	0.0001398007979895
T021	T126	FALSE	FALSE	0	0	1	1	none	0.0001442456246193
T028	T126	TRUE	TRUE	0	0	1	1	none	0.0001216741516299
T035a	T126	TRUE	TRUE	0	0	1	1	none	8.68424655103e-05
T035b	T126	FALSE	FALSE	0	0	1	1	none	0.0001421690520172
T040	T126	TRUE	TRUE	0	0	1	1	none	0.0001345362134107
T056	T126	TRUE	TRUE	0	0	1	1	none	0.0001447922719885
T059	T126	TRUE	TRUE	0	0	1	1	none	5.20309217539e-05
T065	T126	TRUE	TRUE	0	0	1	1	none	0.0001367924011501
T069	T126	TRUE	TRUE	0	0	1	1	none	4.5006647921e-05
T073	T126	FALSE	FALSE	0	0	1	1	none	0.0001442456246193
T075	T126	TRUE	TRUE	0	0	1	1	none	0.0001092238921493
T077	T126	FALSE	FALSE	0	0	1	1	none	0.0001436338149467
T087	T126	TRUE	TRUE	0	0	1	1	none	0.0001419016485591
T095	T126	TRUE	TRUE	0	0	1	1	none	8.70408322111e-05
T099a	T126	TRUE	TRUE	0	0	1	1	none	8.54380016339e-05
T102	T126	FALSE	FALSE	0	0	1	1	none	8.84667419232e-05
T104	T126	FALSE	FALSE	0	0	1	1	none	0.0001262264425227
T105	T126	FALSE	FALSE	0	0	1	1	none	0.0001386278301679
T107	T126	FALSE	FALSE	0	0	1	1	none	9.27494096314e-05
S002	T156	FALSE	FALSE	0	0	1	1	none	9.25298716452e-05
S007	T156	FALSE	FALSE	0	0	1	1	none	4.83117771456e-05
S021	T156	FALSE	FALSE	0	0	1	1	none	9.23137663088e-05
S024	T156	FALSE	FALSE	0	0	1	1	none	9.18446538724e-05
S025	T156	FALSE	FALSE	0	0	1	1	none	9.40058384096e-05
S026	T156	FALSE	FALSE	0	0	1	1	none	9.07731817862e-05
S038	T156	FALSE	FALSE	0	0	1	1	none	7.7056439434e-06
S039	T156	FALSE	FALSE	0	0	1	1	none	9.32996168818e-05
S040	T156	FALSE	FALSE	0	0	1	1	none	0.0001222595672084
S042	T156	FALSE	FALSE	0	0	1	1	none	9.1221223954e-05
S071	T156	FALSE	FALSE	0	0	1	1	none	0.0001086089035072
S078	T156	FALSE	FALSE	0	0	1	1	none	9.14111163706e-05
S081	T156	FALSE	FALSE	0	0	1	1	none	9.18330336266e-05
S085	T156	FALSE	FALSE	0	0	1	1	none	0.0001188608628656
S087	T156	FALSE	FALSE	0	0	1	1	none	0.0001372657614588
S093	T156	FALSE	FALSE	0	0	1	1	none	0.0001062695464032
S097	T156	FALSE	FALSE	0	0	1	1	none	9.32594187206e-05
S102	T156	FALSE	FALSE	0	0	1	1	none	0.0001236054557286
S106	T156	FALSE	FALSE	0	0	1	1	none	9.13458349082e-05
S130	T156	FALSE	FALSE	0	0	1	1	none	0.0001372519641514
T009	T156	FALSE	FALSE	0	0	1	1	none	0.0001017647611354
T010	T156	FALSE	FALSE	0	0	1	1	none	0.0001004416504174
T013	T156	FALSE	FALSE	0	0	1	1	none	1.3464442781e-05
T014	T156	FALSE	FALSE	0	0	1	1	none	9.20765744414e-05
T020	T156	FALSE	FALSE	0	0	1	1	none	1.16480054058e-05
T021	T156	FALSE	FALSE	0	0	1	1	none	0.0001027856264776
T028	T156	FALSE	FALSE	0	0	1	1	none	5.35786798062e-05
T035a	T156	FALSE	FALSE	0	0	1	1	none	0.0001368224222086
T035b	T156	FALSE	FALSE	0	0	1	1	none	0.0001007090538755
T040	T156	FALSE	FALSE	0	0	1	1	none	9.3076215269e-05
T056	T156	FALSE	FALSE	0	0	1	1	none	0.0001033322738468
T059	T156	FALSE	FALSE	0	0	1	1	none	0.0001262678221122
T065	T156	FALSE	FALSE	0	0	1	1	none	8.6396085664e-06
T069	T156	FALSE	FALSE	0	0	1	1	none	0.0001335461080019
T073	T156	FALSE	FALSE	0	0	1	1	none	0.0001027856264776
T075	T156	FALSE	FALSE	0	0	1	1	none	6.54700765456e-05
T077	T156	FALSE	FALSE	0	0	1	1	none	0.000102173816805
T087	T156	FALSE	FALSE	0	0	1	1	none	0.0001004416504174
T095	T156	FALSE	FALSE	0	0	1	1	none	0.0001370207889094
T099a	T156	FALSE	FALSE	0	0	1	1	none	0.0001354179583322
T102	T156	FALSE	FALSE	0	0	1	1	none	0.0001384466986215
T104	T156	FALSE	FALSE	0	0	1	1	none	5.8130970699e-05
T105	T156	FALSE	FALSE	0	0	1	1	none	1.04750375842e-05
T107	T156	FALSE	FALSE	0	0	1	1	none	0.0001427293663297
T126	T156	FALSE	FALSE	0	0	1	1	none	0.0001381984694629
S002	T159a	TRUE	TRUE	0	0	1	1	none	2.42743347962e-05
S007	T159a	TRUE	TRUE	0	0	1	1	none	7.74268105786e-05
S021	T159a	TRUE	TRUE	0	0	1	1	none	2.40582294598e-05
S024	T159a	TRUE	TRUE	0	0	1	1	none	2.35891170234e-05
S025	T159a	TRUE	TRUE	0	0	1	1	none	2.22493344286e-05
S026	T159a	TRUE	TRUE	0	0	1	1	none	1.20345463732e-05
S038	T159a	TRUE	TRUE	0	0	1	1	none	9.68779981364e-05
S039	T159a	TRUE	TRUE	0	0	1	1	none	2.50440800328e-05
S040	T159a	TRUE	TRUE	0	0	1	1	none	0.0001247391269594
S042	T159a	TRUE	TRUE	0	0	1	1	none	2.2965687105e-05
S071	T159a	TRUE	TRUE	0	0	1	1	none	0.0001110884632582
S078	T159a	TRUE	TRUE	0	0	1	1	none	2.31555795216e-05
S081	T159a	TRUE	TRUE	0	0	1	1	none	2.35774967776e-05
S085	T159a	TRUE	TRUE	0	0	1	1	none	0.0001213404226166
S087	T159a	TRUE	TRUE	0	0	1	1	none	0.0001397453212098
S093	T159a	TRUE	TRUE	0	0	1	1	none	0.0001087491061542
S097	T159a	TRUE	TRUE	0	0	1	1	none	2.15029147396e-05
S102	T159a	TRUE	TRUE	0	0	1	1	none	0.0001260850154796
S106	T159a	TRUE	TRUE	0	0	1	1	none	2.30902980592e-05
S130	T159a	TRUE	TRUE	0	0	1	1	none	0.0001397315239024
T009	T159a	TRUE	TRUE	0	0	1	1	none	3.7703494084e-06
T010	T159a	TRUE	TRUE	0	0	1	1	none	2.4472386904e-06
T013	T159a	FALSE	FALSE	0	0	1	1	none	0.000102636796974
T014	T159a	TRUE	TRUE	0	0	1	1	none	2.38210375924e-05
T020	T159a	TRUE	TRUE	0	0	1	1	none	0.0001008203595988
T021	T159a	TRUE	TRUE	0	1	1	1	desc	2.3439760602e-06
T028	T159a	TRUE	TRUE	0	0	1	1	none	8.26937132392e-05
T035a	T159a	TRUE	TRUE	0	0	1	1	none	0.0001393019819596
T035b	T159a	TRUE	TRUE	0	1	1	1	desc	8.792131307e-07
T040	T159a	TRUE	TRUE	0	0	1	1	none	2.482067842e-05
T056	T159a	TRUE	TRUE	0	0	1	1	none	5.3378621198e-06
T059	T159a	TRUE	TRUE	0	0	1	1	none	0.0001287473818632
T065	T159a	TRUE	TRUE	0	0	1	1	none	9.78119627594e-05
T069	T159a	TRUE	TRUE	0	0	1	1	none	0.0001360256677529
T073	T159a	TRUE	TRUE	0	1	1	1	desc	2.3439760602e-06
T075	T159a	TRUE	TRUE	0	0	1	1	none	7.02434537586e-05
T077	T159a	TRUE	TRUE	0	1	1	1	desc	1.7321663876e-06
T087	T159a	TRUE	TRUE	0	0	1	1	none	2.4472386904e-06
T095	T159a	TRUE	TRUE	0	0	1	1	none	0.0001395003486604
T099a	T159a	TRUE	TRUE	0	0	1	1	none	0.0001378975180832
T102	T159a	FALSE	FALSE	0	0	1	1	none	0.0001409262583725
T104	T159a	FALSE	FALSE	0	0	1	1	none	8.7246004132e-05
T105	T159a	FALSE	FALSE	0	0	1	1	none	9.96473917772e-05
T107	T159a	FALSE	FALSE	0	0	1	1	none	0.0001452089260807
T126	T159a	TRUE	TRUE	0	0	1	1	none	0.0001406780292139
T156	T159a	FALSE	FALSE	0	0	1	1	none	9.92180310722e-05
S002	T182	FALSE	FALSE	0	0	1	1	none	9.21804181016e-05
S007	T182	FALSE	FALSE	0	0	1	1	none	4.7962323602e-05
S021	T182	FALSE	FALSE	0	0	1	1	none	9.19643127652e-05
S024	T182	FALSE	FALSE	0	0	1	1	none	9.14952003288e-05
S025	T182	FALSE	FALSE	0	0	1	1	none	9.3656384866e-05
S026	T182	FALSE	FALSE	0	0	1	1	none	9.04237282426e-05
S038	T182	FALSE	FALSE	0	0	1	1	none	7.3561903998e-06
S039	T182	FALSE	FALSE	0	0	1	1	none	9.29501633382e-05
S040	T182	FALSE	FALSE	0	0	1	1	none	0.0001219101136648
S042	T182	FALSE	FALSE	0	0	1	1	none	9.08717704104e-05
S071	T182	FALSE	FALSE	0	0	1	1	none	0.0001082594499636
S078	T182	FALSE	FALSE	0	0	1	1	none	9.1061662827e-05
S081	T182	FALSE	FALSE	0	0	1	1	none	9.1483580083e-05
S085	T182	FALSE	FALSE	0	0	1	1	none	0.000118511409322
S087	T182	FALSE	FALSE	0	0	1	1	none	0.0001369163079152
S093	T182	FALSE	FALSE	0	0	1	1	none	0.0001059200928596
S097	T182	FALSE	FALSE	0	0	1	1	none	9.2909965177e-05
S102	T182	FALSE	FALSE	0	0	1	1	none	0.000123256002185
S106	T182	FALSE	FALSE	0	0	1	1	none	9.09963813646e-05
S130	T182	FALSE	FALSE	0	0	1	1	none	0.0001369025106078
T009	T182	FALSE	FALSE	0	0	1	1	none	0.0001014153075918
T010	T182	FALSE	FALSE	0	0	1	1	none	0.0001000921968738
T013	T182	FALSE	FALSE	0	0	1	1	none	1.31149892374e-05
T014	T182	FALSE	FALSE	0	0	1	1	none	9.17271208978e-05
T020	T182	FALSE	FALSE	0	0	1	1	none	1.12985518622e-05
T021	T182	FALSE	FALSE	0	0	1	1	none	0.000102436172934
T028	T182	FALSE	FALSE	0	0	1	1	none	5.32292262626e-05
T035a	T182	FALSE	FALSE	0	0	1	1	none	0.000136472968665
T035b	T182	FALSE	FALSE	0	0	1	1	none	0.0001003596003319
T040	T182	FALSE	FALSE	0	0	1	1	none	9.27267617254e-05
T056	T182	FALSE	FALSE	0	0	1	1	none	0.0001029828203032
T059	T182	FALSE	FALSE	0	0	1	1	none	0.0001259183685686
T065	T182	FALSE	FALSE	0	0	1	1	none	8.2901550228e-06
T069	T182	FALSE	FALSE	0	0	1	1	none	0.0001331966544583
T073	T182	FALSE	FALSE	0	0	1	1	none	0.000102436172934
T075	T182	FALSE	FALSE	0	0	1	1	none	6.5120623002e-05
T077	T182	FALSE	FALSE	0	0	1	1	none	0.0001018243632614
T087	T182	FALSE	FALSE	0	0	1	1	none	0.0001000921968738
T095	T182	FALSE	FALSE	0	0	1	1	none	0.0001366713353658
T099a	T182	FALSE	FALSE	0	0	1	1	none	0.0001350685047886
T102	T182	FALSE	FALSE	0	0	1	1	none	0.0001380972450779
T104	T182	FALSE	FALSE	0	0	1	1	none	5.77815171554e-05
T105	T182	FALSE	FALSE	0	0	1	1	none	1.01255840406e-05
T107	T182	FALSE	FALSE	0	0	1	1	none	0.0001423799127861
T126	T182	FALSE	FALSE	0	0	1	1	none	0.0001378490159193
T156	T182	FALSE	FALSE	0	0	1	1	none	8.4726039904e-06
T159a	T182	FALSE	FALSE	0	0	1	1	none	9.88685775286e-05
S002	T188	TRUE	TRUE	0	0	1	1	none	8.39631562022e-05
S007	T188	TRUE	TRUE	0	0	1	1	none	3.42099337106e-05
S021	T188	TRUE	TRUE	0	0	1	1	none	8.37470508658e-05
S024	T188	TRUE	TRUE	0	0	1	1	none	8.32779384294e-05
S025	T188	TRUE	TRUE	0	0	1	1	none	8.54391229666e-05
S026	T188	TRUE	TRUE	0	0	1	1	none	8.22064663432e-05
S038	T188	TRUE	TRUE	0	0	1	1	none	5.91962492604e-05
S039	T188	TRUE	TRUE	0	0	1	1	none	8.47329014388e-05
S040	T188	TRUE	TRUE	0	0	1	1	none	0.0001136928517654
S042	T188	TRUE	TRUE	0	0	1	1	none	8.2654508511e-05
S071	T188	TRUE	TRUE	0	0	1	1	none	0.0001000421880642
S078	T188	TRUE	TRUE	0	0	1	1	none	8.28444009276e-05
S081	T188	TRUE	TRUE	0	0	1	1	none	8.32663181836e-05
S085	T188	TRUE	TRUE	0	0	1	1	none	0.0001102941474226
S087	T188	TRUE	TRUE	0	0	1	1	none	0.0001286990460158
S093	T188	TRUE	TRUE	0	0	1	1	none	9.77028309602e-05
S097	T188	TRUE	TRUE	0	0	1	1	none	8.46927032776e-05
S102	T188	TRUE	TRUE	0	0	1	1	none	0.0001150387402856
S106	T188	TRUE	TRUE	0	0	1	1	none	8.27791194652e-05
S130	T188	TRUE	TRUE	0	0	1	1	none	0.0001286852487084
T009	T188	TRUE	TRUE	0	0	1	1	none	9.31980456924e-05
T010	T188	TRUE	TRUE	0	0	1	1	none	9.18749349744e-05
T013	T188	FALSE	FALSE	0	0	1	1	none	6.4955048098e-05
T014	T188	TRUE	TRUE	0	0	1	1	none	8.35098589984e-05
T020	T188	TRUE	TRUE	0	0	1	1	none	6.31386107228e-05
T021	T188	FALSE	FALSE	0	0	1	1	none	9.42189110346e-05
T028	T188	TRUE	TRUE	0	0	1	1	none	2.908462251e-05
T035a	T188	TRUE	TRUE	0	0	1	1	none	0.0001282557067656
T035b	T188	FALSE	FALSE	0	0	1	1	none	9.21423384325e-05
T040	T188	TRUE	TRUE	0	0	1	1	none	8.4509499826e-05
T056	T188	TRUE	TRUE	0	0	1	1	none	9.47655584038e-05
T059	T188	TRUE	TRUE	0	0	1	1	none	0.0001177011066692
T065	T188	TRUE	TRUE	0	0	1	1	none	6.01302138834e-05
T069	T188	TRUE	TRUE	0	0	1	1	none	0.0001249793925589
T073	T188	FALSE	FALSE	0	0	1	1	none	9.42189110346e-05
T075	T188	TRUE	TRUE	0	0	1	1	none	5.69033611026e-05
T077	T188	FALSE	FALSE	0	0	1	1	none	9.3607101362e-05
T087	T188	TRUE	TRUE	0	0	1	1	none	9.18749349744e-05
T095	T188	TRUE	TRUE	0	0	1	1	none	0.0001284540734664
T099a	T188	TRUE	TRUE	0	0	1	1	none	0.0001268512428892
T102	T188	FALSE	FALSE	0	0	1	1	none	0.0001298799831785
T104	T188	FALSE	FALSE	0	0	1	1	none	4.21381466788e-05
T105	T188	FALSE	FALSE	0	0	1	1	none	6.19656429012e-05
T107	T188	FALSE	FALSE	0	0	1	1	none	0.0001341626508867
T126	T188	TRUE	TRUE	0	0	1	1	none	0.0001296317540199
T156	T188	FALSE	FALSE	0	0	1	1	none	6.15362821962e-05
T159a	T188	TRUE	TRUE	0	0	1	1	none	9.06513156292e-05
T182	T188	FALSE	FALSE	0	0	1	1	none	6.11868286526e-05
S002	T192	FALSE	FALSE	0	0	1	1	none	0.0001469234487996
S007	T192	FALSE	FALSE	0	0	1	1	none	0.000129340827982
S021	T192	FALSE	FALSE	0	0	1	1	none	0.0001467073434632
S024	T192	FALSE	FALSE	0	0	1	1	none	0.0001462382310268
S025	T192	FALSE	FALSE	0	0	1	1	none	0.000148399415564
S026	T192	FALSE	FALSE	0	0	1	1	none	0.0001451667589406
S038	T192	FALSE	FALSE	0	0	1	1	none	0.0001487920155398
S039	T192	FALSE	FALSE	0	0	1	1	none	0.0001476931940362
S040	T192	FALSE	FALSE	0	0	1	1	none	6.09562458628e-05
S042	T192	FALSE	FALSE	0	0	1	1	none	0.0001456148011084
S071	T192	FALSE	FALSE	0	0	1	1	none	4.37467643136e-05
S078	T192	FALSE	FALSE	0	0	1	1	none	0.000145804693525
S081	T192	FALSE	FALSE	0	0	1	1	none	0.000146226610781
S085	T192	FALSE	FALSE	0	0	1	1	none	8.181448518e-05
S087	T192	FALSE	FALSE	0	0	1	1	none	0.0001002193837732
S093	T192	FALSE	FALSE	0	0	1	1	none	6.92231687176e-05
S097	T192	FALSE	FALSE	0	0	1	1	none	0.000147652995875
S102	T192	FALSE	FALSE	0	0	1	1	none	6.2302134383e-05
S106	T192	FALSE	FALSE	0	0	1	1	none	0.0001457394120626
S130	T192	FALSE	FALSE	0	0	1	1	none	0.0001002055864658
T009	T192	FALSE	FALSE	0	0	1	1	none	0.0001561583382898
T010	T192	FALSE	FALSE	0	0	1	1	none	0.0001548352275718
T013	T192	FALSE	FALSE	0	0	1	1	none	0.0001545508143774
T014	T192	FALSE	FALSE	0	0	1	1	none	0.0001464701515958
T020	T192	FALSE	FALSE	0	0	1	1	none	0.0001527343770022
T021	T192	FALSE	FALSE	0	0	1	1	none	0.000157179203632
T028	T192	FALSE	FALSE	0	0	1	1	none	0.0001346077306426
T035a	T192	FALSE	FALSE	0	0	1	1	none	9.9776044523e-05
T035b	T192	FALSE	FALSE	0	0	1	1	none	0.0001551026310299
T040	T192	FALSE	FALSE	0	0	1	1	none	0.0001474697924234
T056	T192	FALSE	FALSE	0	0	1	1	none	0.0001577258510012
T059	T192	FALSE	FALSE	0	0	1	1	none	6.49645007666e-05
T065	T192	FALSE	FALSE	0	0	1	1	none	0.0001497259801628
T069	T192	FALSE	FALSE	0	0	1	1	none	5.79402269337e-05
T073	T192	FALSE	FALSE	0	0	1	1	none	0.000157179203632
T075	T192	FALSE	FALSE	0	0	1	1	none	0.000122157471162
T077	T192	FALSE	FALSE	0	0	1	1	none	0.0001565673939594
T087	T192	FALSE	FALSE	0	0	1	1	none	0.0001548352275718
T095	T192	FALSE	FALSE	0	0	1	1	none	9.99744112238e-05
T099a	T192	FALSE	FALSE	0	0	1	1	none	9.83715806466e-05
T102	T192	FALSE	FALSE	0	0	1	1	none	0.0001014003209359
T104	T192	FALSE	FALSE	0	0	1	1	none	0.0001391600215354
T105	T192	FALSE	FALSE	0	0	1	1	none	0.0001515614091806
T107	T192	FALSE	FALSE	0	0	1	1	none	0.0001056829886441
T126	T192	TRUE	TRUE	1	0	1	1	anc	6.118096726e-07
T156	T192	FALSE	FALSE	0	0	1	1	none	0.0001511320484756
T159a	T192	FALSE	FALSE	0	0	1	1	none	0.0001536116082266
T182	T192	FALSE	FALSE	0	0	1	1	none	0.000150782594932
T188	T192	FALSE	FALSE	0	0	1	1	none	0.0001425653330326
S002	T223	FALSE	FALSE	0	0	1	1	none	9.35106029364e-05
S007	T223	FALSE	FALSE	0	0	1	1	none	4.92925084368e-05
S021	T223	FALSE	FALSE	0	0	1	1	none	9.32944976e-05
S024	T223	FALSE	FALSE	0	0	1	1	none	9.28253851636e-05
S025	T223	FALSE	FALSE	0	0	1	1	none	9.49865697008e-05
S026	T223	FALSE	FALSE	0	0	1	1	none	9.17539130774e-05
S038	T223	FALSE	FALSE	0	0	1	1	none	8.6863752346e-06
S039	T223	FALSE	FALSE	0	0	1	1	none	9.4280348173e-05
S040	T223	FALSE	FALSE	0	0	1	1	none	0.0001232402984996
S042	T223	FALSE	FALSE	0	0	1	1	none	9.22019552452e-05
S071	T223	FALSE	FALSE	0	0	1	1	none	0.0001095896347984
S078	T223	FALSE	FALSE	0	0	1	1	none	9.23918476618e-05
S081	T223	FALSE	FALSE	0	0	1	1	none	9.28137649178e-05
S085	T223	FALSE	FALSE	0	0	1	1	none	0.0001198415941568
S087	T223	FALSE	FALSE	0	0	1	1	none	0.00013824649275
S093	T223	FALSE	FALSE	0	0	1	1	none	0.0001072502776944
S097	T223	FALSE	FALSE	0	0	1	1	none	9.42401500118e-05
S102	T223	FALSE	FALSE	0	0	1	1	none	0.0001245861870198
S106	T223	FALSE	FALSE	0	0	1	1	none	9.23265661994e-05
S130	T223	FALSE	FALSE	0	0	1	1	none	0.0001382326954426
T009	T223	FALSE	FALSE	0	0	1	1	none	0.0001027454924266
T010	T223	FALSE	FALSE	0	0	1	1	none	0.0001014223817086
T013	T223	FALSE	FALSE	0	0	1	1	none	1.44451740722e-05
T014	T223	FALSE	FALSE	0	0	1	1	none	9.30573057326e-05
T020	T223	FALSE	FALSE	0	0	1	1	none	1.2628736697e-05
T021	T223	FALSE	FALSE	0	0	1	1	none	0.0001037663577688
T028	T223	FALSE	FALSE	0	0	1	1	none	5.45594110974e-05
T035a	T223	FALSE	FALSE	0	0	1	1	none	0.0001378031534998
T035b	T223	FALSE	FALSE	0	0	1	1	none	0.0001016897851667
T040	T223	FALSE	FALSE	0	0	1	1	none	9.40569465602e-05
T056	T223	FALSE	FALSE	0	0	1	1	none	0.000104313005138
T059	T223	FALSE	FALSE	0	0	1	1	none	0.0001272485534034
T065	T223	FALSE	FALSE	0	0	1	1	none	9.6203398576e-06
T069	T223	FALSE	FALSE	0	0	1	1	none	0.0001345268392931
T073	T223	FALSE	FALSE	0	0	1	1	none	0.0001037663577688
T075	T223	FALSE	FALSE	0	0	1	1	none	6.64508078368e-05
T077	T223	FALSE	FALSE	0	0	1	1	none	0.0001031545480962
T087	T223	FALSE	FALSE	0	0	1	1	none	0.0001014223817086
T095	T223	FALSE	FALSE	0	0	1	1	none	0.0001380015202006
T099a	T223	FALSE	FALSE	0	0	1	1	none	0.0001363986896234
T102	T223	FALSE	FALSE	0	0	1	1	none	0.0001394274299127
T104	T223	FALSE	FALSE	0	0	1	1	none	5.91117019902e-05
T105	T223	FALSE	FALSE	0	0	1	1	none	1.14557688754e-05
T107	T223	FALSE	FALSE	0	0	1	1	none	0.0001437100976209
T126	T223	FALSE	FALSE	0	0	1	1	none	0.0001391792007541
T156	T223	FALSE	FALSE	0	0	1	1	none	9.8027888252e-06
T159a	T223	FALSE	FALSE	0	0	1	1	none	0.0001001987623634
T182	T223	FALSE	FALSE	0	0	1	1	none	5.0010428704e-06
T188	T223	FALSE	FALSE	0	0	1	1	none	6.25170134874e-05
T192	T223	FALSE	FALSE	0	0	1	1	none	0.0001521127797668
S002	T225	FALSE	FALSE	0	0	1	1	none	9.88395273265e-05
S007	T225	FALSE	FALSE	0	0	1	1	none	5.46214328269e-05
S021	T225	FALSE	FALSE	0	0	1	1	none	9.86234219901e-05
S024	T225	FALSE	FALSE	0	0	1	1	none	9.81543095537e-05
S025	T225	FALSE	FALSE	0	0	1	1	none	0.0001003154940909
S026	T225	FALSE	FALSE	0	0	1	1	none	9.70828374675e-05
S038	T225	FALSE	FALSE	0	0	1	1	none	1.40152996247e-05
S039	T225	FALSE	FALSE	0	0	1	1	none	9.96092725631e-05
S040	T225	FALSE	FALSE	0	0	1	1	none	0.0001285692228897
S042	T225	FALSE	FALSE	0	0	1	1	none	9.75308796353e-05
S071	T225	FALSE	FALSE	0	0	1	1	none	0.0001149185591885
S078	T225	FALSE	FALSE	0	0	1	1	none	9.77207720519e-05
S081	T225	FALSE	FALSE	0	0	1	1	none	9.81426893079e-05
S085	T225	FALSE	FALSE	0	0	1	1	none	0.0001251705185469
S087	T225	FALSE	FALSE	0	0	1	1	none	0.0001435754171401
S093	T225	FALSE	FALSE	0	0	1	1	none	0.0001125792020845
S097	T225	FALSE	FALSE	0	0	1	1	none	9.95690744019e-05
S102	T225	FALSE	FALSE	0	0	1	1	none	0.0001299151114099
S106	T225	FALSE	FALSE	0	0	1	1	none	9.76554905895e-05
S130	T225	FALSE	FALSE	0	0	1	1	none	0.0001435616198327
T009	T225	FALSE	FALSE	0	0	1	1	none	0.0001080744168167
T010	T225	FALSE	FALSE	0	0	1	1	none	0.0001067513060987
T013	T225	FALSE	FALSE	0	0	1	1	none	1.97740984623e-05
T014	T225	FALSE	FALSE	0	0	1	1	none	9.83862301227e-05
T020	T225	FALSE	FALSE	0	0	1	1	none	1.79576610871e-05
T021	T225	FALSE	FALSE	0	0	1	1	none	0.0001090952821589
T028	T225	FALSE	FALSE	0	0	1	1	none	5.98883354875e-05
T035a	T225	FALSE	FALSE	0	0	1	1	none	0.0001431320778899
T035b	T225	FALSE	FALSE	0	0	1	1	none	0.0001070187095568
T040	T225	FALSE	FALSE	0	0	1	1	none	9.93858709503e-05
T056	T225	FALSE	FALSE	0	0	1	1	none	0.0001096419295281
T059	T225	FALSE	FALSE	0	0	1	1	none	0.0001325774777935
T065	T225	FALSE	FALSE	0	0	1	1	none	1.49492642477e-05
T069	T225	FALSE	FALSE	0	0	1	1	none	0.0001398557636832
T073	T225	FALSE	FALSE	0	0	1	1	none	0.0001090952821589
T075	T225	FALSE	FALSE	0	0	1	1	none	7.17797322269e-05
T077	T225	FALSE	FALSE	0	0	1	1	none	0.0001084834724863
T087	T225	FALSE	FALSE	0	0	1	1	none	0.0001067513060987
T095	T225	FALSE	FALSE	0	0	1	1	none	0.0001433304445907
T099a	T225	FALSE	FALSE	0	0	1	1	none	0.0001417276140135
T102	T225	FALSE	FALSE	0	0	1	1	none	0.0001447563543028
T104	T225	FALSE	FALSE	0	0	1	1	none	6.44406263803e-05
T105	T225	FALSE	FALSE	0	0	1	1	none	1.67846932655e-05
T107	T225	FALSE	FALSE	0	0	1	1	none	0.000149039022011
T126	T225	FALSE	FALSE	0	0	1	1	none	0.0001445081251442
T156	T225	FALSE	FALSE	0	0	1	1	none	8.7568943717e-06
T159a	T225	FALSE	FALSE	0	0	1	1	none	0.0001055276867535
T182	T225	FALSE	FALSE	0	0	1	1	none	1.47822596717e-05
T188	T225	FALSE	FALSE	0	0	1	1	none	6.78459378775e-05
T192	T225	FALSE	FALSE	0	0	1	1	none	0.0001574417041569
T223	T225	FALSE	FALSE	0	0	1	1	none	1.61124445065e-05
S002	T230	FALSE	FALSE	0	0	1	1	none	2.54979541414e-05
S007	T230	FALSE	FALSE	0	0	1	1	none	7.86504299238e-05
S021	T230	FALSE	FALSE	0	0	1	1	none	2.5281848805e-05
S024	T230	FALSE	FALSE	0	0	1	1	none	2.48127363686e-05
S025	T230	FALSE	FALSE	0	0	1	1	none	2.34729537738e-05
S026	T230	FALSE	FALSE	0	0	1	1	none	1.32581657184e-05
S038	T230	FALSE	FALSE	0	0	1	1	none	9.81016174816e-05
S039	T230	FALSE	FALSE	0	0	1	1	none	2.6267699378e-05
S040	T230	FALSE	FALSE	0	0	1	1	none	0.0001259627463046
S042	T230	FALSE	FALSE	0	0	1	1	none	2.41893064502e-05
S071	T230	FALSE	FALSE	0	0	1	1	none	0.0001123120826034
S078	T230	FALSE	FALSE	0	0	1	1	none	2.43791988668e-05
S081	T230	FALSE	FALSE	0	0	1	1	none	2.48011161228e-05
S085	T230	FALSE	FALSE	0	0	1	1	none	0.0001225640419618
S087	T230	FALSE	FALSE	0	0	1	1	none	0.000140968940555
S093	T230	FALSE	FALSE	0	0	1	1	none	0.0001099727254994
S097	T230	FALSE	FALSE	0	0	1	1	none	2.27265340848e-05
S102	T230	FALSE	FALSE	0	0	1	1	none	0.0001273086348248
S106	T230	FALSE	FALSE	0	0	1	1	none	2.43139174044e-05
S130	T230	FALSE	FALSE	0	0	1	1	none	0.0001409551432476
T009	T230	FALSE	FALSE	0	0	1	1	none	4.9939687536e-06
T010	T230	FALSE	FALSE	0	0	1	1	none	3.6708580356e-06
T013	T230	FALSE	FALSE	0	0	1	1	none	0.0001038604163192
T014	T230	FALSE	FALSE	0	0	1	1	none	2.50446569376e-05
T020	T230	FALSE	FALSE	0	0	1	1	none	0.000102043978944
T021	T230	FALSE	FALSE	0	0	1	1	none	4.7912147506e-06
T028	T230	FALSE	FALSE	0	0	1	1	none	8.39173325844e-05
T035a	T230	FALSE	FALSE	0	0	1	1	none	0.0001405256013048
T035b	T230	FALSE	FALSE	0	0	1	1	none	2.7146421485e-06
T040	T230	FALSE	FALSE	0	0	1	1	none	2.60442977652e-05
T056	T230	FALSE	FALSE	0	0	1	1	none	6.561481465e-06
T059	T230	FALSE	FALSE	0	0	1	1	none	0.0001299710012084
T065	T230	FALSE	FALSE	0	0	1	1	none	9.90355821046e-05
T069	T230	FALSE	FALSE	0	0	1	1	none	0.0001372492870981
T073	T230	FALSE	FALSE	0	0	1	1	none	4.7912147506e-06
T075	T230	FALSE	FALSE	0	0	1	1	none	7.14670731038e-05
T077	T230	FALSE	FALSE	0	0	1	1	none	4.179405078e-06
T087	T230	FALSE	FALSE	0	0	1	1	none	3.6708580356e-06
T095	T230	FALSE	FALSE	0	0	1	1	none	0.0001407239680056
T099a	T230	FALSE	FALSE	0	0	1	1	none	0.0001391211374284
T102	T230	FALSE	FALSE	0	0	1	1	none	0.0001421498777177
T104	T230	FALSE	FALSE	0	0	1	1	none	8.84696234772e-05
T105	T230	FALSE	FALSE	0	0	1	1	none	0.0001008710111224
T107	T230	FALSE	FALSE	0	0	1	1	none	0.0001464325454259
T126	T230	FALSE	FALSE	0	0	1	1	none	0.0001419016485591
T156	T230	FALSE	FALSE	0	0	1	1	none	0.0001004416504174
T159a	T230	TRUE	TRUE	1	0	1	1	anc	6.118096726e-07
T182	T230	FALSE	FALSE	0	0	1	1	none	0.0001000921968738
T188	T230	FALSE	FALSE	0	0	1	1	none	9.18749349744e-05
T192	T230	FALSE	FALSE	0	0	1	1	none	0.0001548352275718
T223	T230	FALSE	FALSE	0	0	1	1	none	0.0001014223817086
T225	T230	FALSE	FALSE	0	0	1	1	none	0.0001067513060987
S002	T232	TRUE	TRUE	0	0	1	1	none	0.0001317749925569
S007	T232	TRUE	TRUE	0	0	1	1	none	0.0001141923717393
S021	T232	TRUE	TRUE	0	0	1	1	none	0.0001315588872205
S024	T232	TRUE	TRUE	0	0	1	1	none	0.0001310897747841
S025	T232	TRUE	TRUE	0	0	1	1	none	0.0001332509593213
S026	T232	TRUE	TRUE	0	0	1	1	none	0.0001300183026979
S038	T232	TRUE	TRUE	0	0	1	1	none	0.0001336435592971
S039	T232	TRUE	TRUE	0	0	1	1	none	0.0001325447377935
S040	T232	TRUE	TRUE	0	0	1	1	none	4.58077896201e-05
S042	T232	TRUE	TRUE	0	0	1	1	none	0.0001304663448657
S071	T232	TRUE	TRUE	0	0	1	1	none	2.85983080709e-05
S078	T232	TRUE	TRUE	0	0	1	1	none	0.0001306562372823
S081	T232	TRUE	TRUE	0	0	1	1	none	0.0001310781545383
S085	T232	TRUE	TRUE	0	0	1	1	none	6.66660289373e-05
S087	T232	TRUE	TRUE	0	0	1	1	none	8.50709275305e-05
S093	T232	TRUE	TRUE	0	0	1	1	none	5.40747124749e-05
S097	T232	TRUE	TRUE	0	0	1	1	none	0.0001325045396323
S102	T232	TRUE	TRUE	0	0	1	1	none	4.71536781403e-05
S106	T232	TRUE	TRUE	0	0	1	1	none	0.0001305909558199
S130	T232	TRUE	TRUE	0	0	1	1	none	8.50571302231e-05
T009	T232	TRUE	TRUE	0	0	1	1	none	0.0001410098820471
T010	T232	TRUE	TRUE	0	0	1	1	none	0.0001396867713291
T013	T232	FALSE	FALSE	0	0	1	1	none	0.0001394023581347
T014	T232	TRUE	TRUE	0	0	1	1	none	0.0001313216953531
T020	T232	TRUE	TRUE	0	0	1	1	none	0.0001375859207595
T021	T232	FALSE	FALSE	0	0	1	1	none	0.0001420307473893
T028	T232	TRUE	TRUE	0	0	1	1	none	0.0001194592743999
T035a	T232	TRUE	TRUE	0	0	1	1	none	8.46275882803e-05
T035b	T232	FALSE	FALSE	0	0	1	1	none	0.0001399541747872
T040	T232	TRUE	TRUE	0	0	1	1	none	0.0001323213361807
T056	T232	TRUE	TRUE	0	0	1	1	none	0.0001425773947585
T059	T232	TRUE	TRUE	0	0	1	1	none	4.98160445239e-05
T065	T232	TRUE	TRUE	0	0	1	1	none	0.0001345775239201
T069	T232	TRUE	TRUE	0	0	1	1	none	4.2791770691e-05
T073	T232	FALSE	FALSE	0	0	1	1	none	0.0001420307473893
T075	T232	TRUE	TRUE	0	0	1	1	none	0.0001070090149193
T077	T232	FALSE	FALSE	0	0	1	1	none	0.0001414189377167
T087	T232	TRUE	TRUE	0	0	1	1	none	0.0001396867713291
T095	T232	TRUE	TRUE	0	0	1	1	none	8.48259549811e-05
T099a	T232	TRUE	TRUE	0	0	1	1	none	8.32231244039e-05
T102	T232	FALSE	FALSE	0	0	1	1	none	8.62518646932e-05
T104	T232	FALSE	FALSE	0	0	1	1	none	0.0001240115652927
T105	T232	FALSE	FALSE	0	0	1	1	none	0.0001364129529379
T107	T232	FALSE	FALSE	0	0	1	1	none	9.05345324014e-05
T126	T232	TRUE	TRUE	0	0	1	1	none	5.919707812e-06
T156	T232	FALSE	FALSE	0	0	1	1	none	0.0001359835922329
T159a	T232	TRUE	TRUE	0	0	1	1	none	0.0001384631519839
T182	T232	FALSE	FALSE	0	0	1	1	none	0.0001356341386893
T188	T232	TRUE	TRUE	0	0	1	1	none	0.0001274168767899
T192	T232	FALSE	FALSE	0	0	1	1	none	1.88532868247e-05
T223	T232	FALSE	FALSE	0	0	1	1	none	0.0001369643235241
T225	T232	FALSE	FALSE	0	0	1	1	none	0.0001422932479142
T230	T232	FALSE	FALSE	0	0	1	1	none	0.0001396867713291
S002	T241	FALSE	FALSE	0	0	1	1	none	0.0001153445319856
S007	T241	FALSE	FALSE	0	0	1	1	none	7.1126437486e-05
S021	T241	FALSE	FALSE	0	0	1	1	none	0.0001151284266492
S024	T241	FALSE	FALSE	0	0	1	1	none	0.0001146593142128
S025	T241	FALSE	FALSE	0	0	1	1	none	0.00011682049875
S026	T241	FALSE	FALSE	0	0	1	1	none	0.0001135878421266
S038	T241	FALSE	FALSE	0	0	1	1	none	2.87092958754e-05
S039	T241	FALSE	FALSE	0	0	1	1	none	0.0001161142772222
S040	T241	FALSE	FALSE	0	0	1	1	none	0.0001450742275488
S042	T241	FALSE	FALSE	0	0	1	1	none	0.0001140358842944
S071	T241	FALSE	FALSE	0	0	1	1	none	0.0001314235638476
S078	T241	FALSE	FALSE	0	0	1	1	none	0.000114225776711
S081	T241	FALSE	FALSE	0	0	1	1	none	0.000114647693967
S085	T241	FALSE	FALSE	0	0	1	1	none	0.000141675523206
S087	T241	FALSE	FALSE	0	0	1	1	none	0.0001600804217992
S093	T241	FALSE	FALSE	0	0	1	1	none	0.0001290842067436
S097	T241	FALSE	FALSE	0	0	1	1	none	0.000116074079061
S102	T241	FALSE	FALSE	0	0	1	1	none	0.000146420116069
S106	T241	FALSE	FALSE	0	0	1	1	none	0.0001141604952486
S130	T241	FALSE	FALSE	0	0	1	1	none	0.0001600666244918
T009	T241	FALSE	FALSE	0	0	1	1	none	0.0001245794214758
T010	T241	FALSE	FALSE	0	0	1	1	none	0.0001232563107578
T013	T241	FALSE	FALSE	0	0	1	1	none	2.30667524742e-05
T014	T241	FALSE	FALSE	0	0	1	1	none	0.0001148912347818
T020	T241	FALSE	FALSE	0	0	1	1	none	3.26516573378e-05
T021	T241	FALSE	FALSE	0	0	1	1	none	0.000125600286818
T028	T241	FALSE	FALSE	0	0	1	1	none	7.63933401466e-05
T035a	T241	FALSE	FALSE	0	0	1	1	none	0.000159637082549
T035b	T241	FALSE	FALSE	0	0	1	1	none	0.0001235237142159
T040	T241	FALSE	FALSE	0	0	1	1	none	0.0001158908756094
T056	T241	FALSE	FALSE	0	0	1	1	none	0.0001261469341872
T059	T241	FALSE	FALSE	0	0	1	1	none	0.0001490824824526
T065	T241	FALSE	FALSE	0	0	1	1	none	2.66679673436e-05
T069	T241	FALSE	FALSE	0	0	1	1	none	0.0001563607683423
T073	T241	FALSE	FALSE	0	0	1	1	none	0.000125600286818
T075	T241	FALSE	FALSE	0	0	1	1	none	8.8284736886e-05
T077	T241	FALSE	FALSE	0	0	1	1	none	0.0001249884771454
T087	T241	FALSE	FALSE	0	0	1	1	none	0.0001232563107578
T095	T241	FALSE	FALSE	0	0	1	1	none	0.0001598354492498
T099a	T241	FALSE	FALSE	0	0	1	1	none	0.0001582326186726
T102	T241	FALSE	FALSE	0	0	1	1	none	0.0001612613589619
T104	T241	FALSE	FALSE	0	0	1	1	none	8.09456310394e-05
T105	T241	FALSE	FALSE	0	0	1	1	none	2.85033963614e-05
T107	T241	FALSE	FALSE	0	0	1	1	none	0.0001655440266701
T126	T241	FALSE	FALSE	0	0	1	1	none	0.0001610131298033
T156	T241	FALSE	FALSE	0	0	1	1	none	3.28603372196e-05
T159a	T241	FALSE	FALSE	0	0	1	1	none	0.0001220326914126
T182	T241	FALSE	FALSE	0	0	1	1	none	3.2510883676e-05
T188	T241	FALSE	FALSE	0	0	1	1	none	8.43509425366e-05
T192	T241	FALSE	FALSE	0	0	1	1	none	0.000173946708816
T223	T241	FALSE	FALSE	0	0	1	1	none	3.38410685108e-05
T225	T241	FALSE	FALSE	0	0	1	1	none	3.91699929009e-05
T230	T241	FALSE	FALSE	0	0	1	1	none	0.0001232563107578
T232	T241	FALSE	FALSE	0	0	1	1	none	0.0001587982525733
S002	T270	FALSE	FALSE	0	0	1	1	none	0.0001336104215747
S007	T270	FALSE	FALSE	0	0	1	1	none	0.0001160278007571
S021	T270	FALSE	FALSE	0	0	1	1	none	0.0001333943162383
S024	T270	FALSE	FALSE	0	0	1	1	none	0.0001329252038019
S025	T270	FALSE	FALSE	0	0	1	1	none	0.0001350863883391
S026	T270	FALSE	FALSE	0	0	1	1	none	0.0001318537317157
S038	T270	FALSE	FALSE	0	0	1	1	none	0.0001354789883149
S039	T270	FALSE	FALSE	0	0	1	1	none	0.0001343801668113
S040	T270	FALSE	FALSE	0	0	1	1	none	4.76432186379e-05
S042	T270	FALSE	FALSE	0	0	1	1	none	0.0001323017738835
S071	T270	FALSE	FALSE	0	0	1	1	none	3.04337370887e-05
S078	T270	FALSE	FALSE	0	0	1	1	none	0.0001324916663001
S081	T270	FALSE	FALSE	0	0	1	1	none	0.0001329135835561
S085	T270	FALSE	FALSE	0	0	1	1	none	6.85014579551e-05
S087	T270	FALSE	FALSE	0	0	1	1	none	8.69063565483e-05
S093	T270	FALSE	FALSE	0	0	1	1	none	5.59101414927e-05
S097	T270	FALSE	FALSE	0	0	1	1	none	0.0001343399686501
S102	T270	FALSE	FALSE	0	0	1	1	none	4.89891071581e-05
S106	T270	FALSE	FALSE	0	0	1	1	none	0.0001324263848377
S130	T270	FALSE	FALSE	0	0	1	1	none	8.68925592409e-05
T009	T270	FALSE	FALSE	0	0	1	1	none	0.0001428453110649
T010	T270	FALSE	FALSE	0	0	1	1	none	0.0001415222003469
T013	T270	FALSE	FALSE	0	0	1	1	none	0.0001412377871525
T014	T270	FALSE	FALSE	0	0	1	1	none	0.0001331571243709
T020	T270	FALSE	FALSE	0	0	1	1	none	0.0001394213497773
T021	T270	FALSE	FALSE	0	0	1	1	none	0.0001438661764071
T028	T270	FALSE	FALSE	0	0	1	1	none	0.0001212947034177
T035a	T270	FALSE	FALSE	0	0	1	1	none	8.64630172981e-05
T035b	T270	FALSE	FALSE	0	0	1	1	none	0.000141789603805
T040	T270	FALSE	FALSE	0	0	1	1	none	0.0001341567651985
T056	T270	FALSE	FALSE	0	0	1	1	none	0.0001444128237763
T059	T270	FALSE	FALSE	0	0	1	1	none	5.16514735417e-05
T065	T270	FALSE	FALSE	0	0	1	1	none	0.0001364129529379
T069	T270	FALSE	FALSE	0	0	1	1	none	4.46271997088e-05
T073	T270	FALSE	FALSE	0	0	1	1	none	0.0001438661764071
T075	T270	FALSE	FALSE	0	0	1	1	none	0.0001088444439371
T077	T270	FALSE	FALSE	0	0	1	1	none	0.0001432543667345
T087	T270	FALSE	FALSE	0	0	1	1	none	0.0001415222003469
T095	T270	FALSE	FALSE	0	0	1	1	none	8.66613839989e-05
T099a	T270	FALSE	FALSE	0	0	1	1	none	8.50585534217e-05
T102	T270	FALSE	FALSE	0	0	1	1	none	8.8087293711e-05
T104	T270	FALSE	FALSE	0	0	1	1	none	0.0001258469943105
T105	T270	FALSE	FALSE	0	0	1	1	none	0.0001382483819557
T107	T270	FALSE	FALSE	0	0	1	1	none	9.23699614192e-05
T126	T270	FALSE	FALSE	0	0	1	1	none	7.7551368298e-06
T156	T270	FALSE	FALSE	0	0	1	1	none	0.0001378190212507
T159a	T270	FALSE	FALSE	0	0	1	1	none	0.0001402985810017
T182	T270	FALSE	FALSE	0	0	1	1	none	0.0001374695677071
T188	T270	FALSE	FALSE	0	0	1	1	none	0.0001292523058077
T192	T270	FALSE	FALSE	0	0	1	1	none	2.06887158425e-05
T223	T270	FALSE	FALSE	0	0	1	1	none	0.0001387997525419
T225	T270	FALSE	FALSE	0	0	1	1	none	0.000144128676932
T230	T270	FALSE	FALSE	0	0	1	1	none	0.0001415222003469
T232	T270	TRUE	TRUE	1	0	1	1	anc	6.118096726e-07
T241	T270	FALSE	FALSE	0	0	1	1	none	0.0001606336815911
S002	T271b	FALSE	FALSE	0	0	1	1	none	9.51762296916e-05
S007	T271b	FALSE	FALSE	0	0	1	1	none	5.0958135192e-05
S021	T271b	FALSE	FALSE	0	0	1	1	none	9.49601243552e-05
S024	T271b	FALSE	FALSE	0	0	1	1	none	9.44910119188e-05
S025	T271b	FALSE	FALSE	0	0	1	1	none	9.6652196456e-05
S026	T271b	FALSE	FALSE	0	0	1	1	none	9.34195398326e-05
S038	T271b	FALSE	FALSE	0	0	1	1	none	1.03520019898e-05
S039	T271b	FALSE	FALSE	0	0	1	1	none	9.59459749282e-05
S040	T271b	FALSE	FALSE	0	0	1	1	none	0.0001249059252548
S042	T271b	FALSE	FALSE	0	0	1	1	none	9.38675820004e-05
S071	T271b	FALSE	FALSE	0	0	1	1	none	0.0001112552615536
S078	T271b	FALSE	FALSE	0	0	1	1	none	9.4057474417e-05
S081	T271b	FALSE	FALSE	0	0	1	1	none	9.4479391673e-05
S085	T271b	FALSE	FALSE	0	0	1	1	none	0.000121507220912
S087	T271b	FALSE	FALSE	0	0	1	1	none	0.0001399121195052
S093	T271b	FALSE	FALSE	0	0	1	1	none	0.0001089159044496
S097	T271b	FALSE	FALSE	0	0	1	1	none	9.5905776767e-05
S102	T271b	FALSE	FALSE	0	0	1	1	none	0.000126251813775
S106	T271b	FALSE	FALSE	0	0	1	1	none	9.39921929546e-05
S130	T271b	FALSE	FALSE	0	0	1	1	none	0.0001398983221978
T009	T271b	FALSE	FALSE	0	0	1	1	none	0.0001044111191818
T010	T271b	FALSE	FALSE	0	0	1	1	none	0.0001030880084638
T013	T271b	FALSE	FALSE	0	0	1	1	none	1.61108008274e-05
T014	T271b	FALSE	FALSE	0	0	1	1	none	9.47229324878e-05
T020	T271b	FALSE	FALSE	0	0	1	1	none	1.42943634522e-05
T021	T271b	FALSE	FALSE	0	0	1	1	none	0.000105431984524
T028	T271b	FALSE	FALSE	0	0	1	1	none	5.62250378526e-05
T035a	T271b	FALSE	FALSE	0	0	1	1	none	0.000139468780255
T035b	T271b	FALSE	FALSE	0	0	1	1	none	0.0001033554119219
T040	T271b	FALSE	FALSE	0	0	1	1	none	9.57225733154e-05
T056	T271b	FALSE	FALSE	0	0	1	1	none	0.0001059786318932
T059	T271b	FALSE	FALSE	0	0	1	1	none	0.0001289141801586
T065	T271b	FALSE	FALSE	0	0	1	1	none	1.12859666128e-05
T069	T271b	FALSE	FALSE	0	0	1	1	none	0.0001361924660483
T073	T271b	FALSE	FALSE	0	0	1	1	none	0.000105431984524
T075	T271b	FALSE	FALSE	0	0	1	1	none	6.8116434592e-05
T077	T271b	FALSE	FALSE	0	0	1	1	none	0.0001048201748514
T087	T271b	FALSE	FALSE	0	0	1	1	none	0.0001030880084638
T095	T271b	FALSE	FALSE	0	0	1	1	none	0.0001396671469558
T099a	T271b	FALSE	FALSE	0	0	1	1	none	0.0001380643163786
T102	T271b	FALSE	FALSE	0	0	1	1	none	0.0001410930566679
T104	T271b	FALSE	FALSE	0	0	1	1	none	6.07773287454e-05
T105	T271b	FALSE	FALSE	0	0	1	1	none	1.31213956306e-05
T107	T271b	FALSE	FALSE	0	0	1	1	none	0.0001453757243761
T126	T271b	FALSE	FALSE	0	0	1	1	none	0.0001408448275093
T156	T271b	FALSE	FALSE	0	0	1	1	none	5.0935967368e-06
T159a	T271b	FALSE	FALSE	0	0	1	1	none	0.0001018643891186
T182	T271b	FALSE	FALSE	0	0	1	1	none	1.11189620368e-05
T188	T271b	FALSE	FALSE	0	0	1	1	none	6.41826402426e-05
T192	T271b	FALSE	FALSE	0	0	1	1	none	0.000153778406522
T223	T271b	FALSE	FALSE	0	0	1	1	none	1.24491468716e-05
T225	T271b	FALSE	FALSE	0	0	1	1	none	4.9020377815e-06
T230	T271b	FALSE	FALSE	0	0	1	1	none	0.0001030880084638
T232	T271b	FALSE	FALSE	0	0	1	1	none	0.0001386299502793
T241	T271b	FALSE	FALSE	0	0	1	1	none	3.5506695266e-05
T270	T271b	FALSE	FALSE	0	0	1	1	none	0.0001404653792971
S002	T301	FALSE	FALSE	0	0	1	1	none	0.0001499860031315
S007	T301	FALSE	FALSE	0	0	1	1	none	0.0001324033823139
S021	T301	FALSE	FALSE	0	0	1	1	none	0.0001497698977951
S024	T301	FALSE	FALSE	0	0	1	1	none	0.0001493007853587
S025	T301	FALSE	FALSE	0	0	1	1	none	0.0001514619698959
S026	T301	FALSE	FALSE	0	0	1	1	none	0.0001482293132725
S038	T301	FALSE	FALSE	0	0	1	1	none	0.0001518545698717
S039	T301	FALSE	FALSE	0	0	1	1	none	0.0001507557483681
S040	T301	FALSE	FALSE	0	0	1	1	none	6.40188001947e-05
S042	T301	FALSE	FALSE	0	0	1	1	none	0.0001486773554403
S071	T301	FALSE	FALSE	0	0	1	1	none	4.68093186455e-05
S078	T301	FALSE	FALSE	0	0	1	1	none	0.0001488672478569
S081	T301	FALSE	FALSE	0	0	1	1	none	0.0001492891651129
S085	T301	FALSE	FALSE	0	0	1	1	none	8.48770395119e-05
S087	T301	FALSE	FALSE	0	0	1	1	none	0.0001032819381051
S093	T301	FALSE	FALSE	0	0	1	1	none	7.22857230495e-05
S097	T301	FALSE	FALSE	0	0	1	1	none	0.0001507155502069
S102	T301	FALSE	FALSE	0	0	1	1	none	6.53646887149e-05
S106	T301	FALSE	FALSE	0	0	1	1	none	0.0001488019663945
S130	T301	FALSE	FALSE	0	0	1	1	none	0.0001032681407977
T009	T301	FALSE	FALSE	0	0	1	1	none	0.0001592208926217
T010	T301	FALSE	FALSE	0	0	1	1	none	0.0001578977819037
T013	T301	FALSE	FALSE	0	0	1	1	none	0.0001576133687093
T014	T301	FALSE	FALSE	0	0	1	1	none	0.0001495327059277
T020	T301	FALSE	FALSE	0	0	1	1	none	0.0001557969313341
T021	T301	FALSE	FALSE	0	0	1	1	none	0.0001602417579639
T028	T301	FALSE	FALSE	0	0	1	1	none	0.0001376702849745
T035a	T301	FALSE	FALSE	0	0	1	1	none	0.0001028385988549
T035b	T301	FALSE	FALSE	0	0	1	1	none	0.0001581651853618
T040	T301	FALSE	FALSE	0	0	1	1	none	0.0001505323467553
T056	T301	FALSE	FALSE	0	0	1	1	none	0.0001607884053331
T059	T301	FALSE	FALSE	0	0	1	1	none	6.80270550985e-05
T065	T301	FALSE	FALSE	0	0	1	1	none	0.0001527885344947
T069	T301	FALSE	FALSE	0	0	1	1	none	6.10027812656e-05
T073	T301	FALSE	FALSE	0	0	1	1	none	0.0001602417579639
T075	T301	FALSE	FALSE	0	0	1	1	none	0.0001252200254939
T077	T301	FALSE	FALSE	0	0	1	1	none	0.0001596299482913
T087	T301	FALSE	FALSE	0	0	1	1	none	0.0001578977819037
T095	T301	FALSE	FALSE	0	0	1	1	none	0.0001030369655557
T099a	T301	FALSE	FALSE	0	0	1	1	none	0.0001014341349785
T102	T301	FALSE	FALSE	0	0	1	1	none	0.0001044628752678
T104	T301	FALSE	FALSE	0	0	1	1	none	0.0001422225758673
T105	T301	FALSE	FALSE	0	0	1	1	none	0.0001546239635125
T107	T301	FALSE	FALSE	0	0	1	1	none	0.000108745542976
T126	T301	FALSE	FALSE	1	0	1	1	anc	8.0426076008e-06
T156	T301	FALSE	FALSE	0	0	1	1	none	0.0001541946028075
T159a	T301	FALSE	FALSE	0	0	1	1	none	0.0001566741625585
T182	T301	FALSE	FALSE	0	0	1	1	none	0.0001538451492639
T188	T301	FALSE	FALSE	0	0	1	1	none	0.0001456278873645
T192	T301	FALSE	FALSE	0	0	1	1	none	1.66935189053e-05
T223	T301	FALSE	FALSE	0	0	1	1	none	0.0001551753340987
T225	T301	FALSE	FALSE	0	0	1	1	none	0.0001605042584888
T230	T301	FALSE	FALSE	0	0	1	1	none	0.0001578977819037
T232	T301	FALSE	FALSE	0	0	1	1	none	2.19158411566e-05
T241	T301	FALSE	FALSE	0	0	1	1	none	0.0001770092631479
T270	T301	FALSE	FALSE	0	0	1	1	none	2.37512701744e-05
T271b	T301	FALSE	FALSE	0	0	1	1	none	0.0001568409608539
S002	T303	FALSE	FALSE	0	0	1	1	none	0.000145773011093
S007	T303	FALSE	FALSE	0	0	1	1	none	0.0001281903902754
S021	T303	FALSE	FALSE	0	0	1	1	none	0.0001455569057566
S024	T303	FALSE	FALSE	0	0	1	1	none	0.0001450877933202
S025	T303	FALSE	FALSE	0	0	1	1	none	0.0001472489778574
S026	T303	FALSE	FALSE	0	0	1	1	none	0.000144016321234
S038	T303	FALSE	FALSE	0	0	1	1	none	0.0001476415778332
S039	T303	FALSE	FALSE	0	0	1	1	none	0.0001465427563296
S040	T303	FALSE	FALSE	0	0	1	1	none	5.98058081562e-05
S042	T303	FALSE	FALSE	0	0	1	1	none	0.0001444643634018
S071	T303	FALSE	FALSE	0	0	1	1	none	4.2596326607e-05
S078	T303	FALSE	FALSE	0	0	1	1	none	0.0001446542558184
S081	T303	FALSE	FALSE	0	0	1	1	none	0.0001450761730744
S085	T303	FALSE	FALSE	0	0	1	1	none	8.06640474734e-05
S087	T303	FALSE	FALSE	0	0	1	1	none	9.90689460666e-05
S093	T303	FALSE	FALSE	0	0	1	1	none	6.8072731011e-05
S097	T303	FALSE	FALSE	0	0	1	1	none	0.0001465025581684
S102	T303	FALSE	FALSE	0	0	1	1	none	6.11516966764e-05
S106	T303	FALSE	FALSE	0	0	1	1	none	0.000144588974356
S130	T303	FALSE	FALSE	0	0	1	1	none	9.90551487592e-05
T009	T303	FALSE	FALSE	0	0	1	1	none	0.0001550079005832
T010	T303	FALSE	FALSE	0	0	1	1	none	0.0001536847898652
T013	T303	FALSE	FALSE	0	0	1	1	none	0.0001534003766708
T014	T303	FALSE	FALSE	0	0	1	1	none	0.0001453197138892
T020	T303	FALSE	FALSE	0	0	1	1	none	0.0001515839392956
T021	T303	FALSE	FALSE	0	0	1	1	none	0.0001560287659254
T028	T303	FALSE	FALSE	0	0	1	1	none	0.000133457292936
T035a	T303	FALSE	FALSE	0	0	1	1	none	9.86256068164e-05
T035b	T303	FALSE	FALSE	0	0	1	1	none	0.0001539521933233
T040	T303	FALSE	FALSE	0	0	1	1	none	0.0001463193547168
T056	T303	FALSE	FALSE	0	0	1	1	none	0.0001565754132946
T059	T303	FALSE	FALSE	0	0	1	1	none	6.381406306e-05
T065	T303	FALSE	FALSE	0	0	1	1	none	0.0001485755424562
T069	T303	FALSE	FALSE	0	0	1	1	none	5.67897892271e-05
T073	T303	FALSE	FALSE	0	0	1	1	none	0.0001560287659254
T075	T303	FALSE	FALSE	0	0	1	1	none	0.0001210070334554
T077	T303	FALSE	FALSE	0	0	1	1	none	0.0001554169562528
T087	T303	FALSE	FALSE	0	0	1	1	none	0.0001536847898652
T095	T303	FALSE	FALSE	0	0	1	1	none	9.88239735172e-05
T099a	T303	FALSE	FALSE	0	0	1	1	none	9.722114294e-05
T102	T303	FALSE	FALSE	0	0	1	1	none	0.0001002498832293
T104	T303	FALSE	FALSE	0	0	1	1	none	0.0001380095838288
T105	T303	FALSE	FALSE	0	0	1	1	none	0.000150410971474
T107	T303	FALSE	FALSE	0	0	1	1	none	0.0001045325509375
T126	T303	FALSE	FALSE	1	0	1	1	anc	4.9025873644e-06
T156	T303	FALSE	FALSE	0	0	1	1	none	0.000149981610769
T159a	T303	FALSE	FALSE	0	0	1	1	none	0.00015246117052
T182	T303	FALSE	FALSE	0	0	1	1	none	0.0001496321572254
T188	T303	FALSE	FALSE	0	0	1	1	none	0.000141414895326
T192	T303	FALSE	FALSE	0	0	1	1	none	2.10458622832e-05
T223	T303	FALSE	FALSE	0	0	1	1	none	0.0001509623420602
T225	T303	FALSE	FALSE	0	0	1	1	none	0.0001562912664503
T230	T303	FALSE	FALSE	0	0	1	1	none	0.0001536847898652
T232	T303	FALSE	FALSE	0	0	1	1	none	1.77028491181e-05
T241	T303	FALSE	FALSE	0	0	1	1	none	0.0001727962711094
T270	T303	FALSE	FALSE	0	0	1	1	none	1.95382781359e-05
T271b	T303	FALSE	FALSE	0	0	1	1	none	0.0001526279688154
T301	T303	FALSE	FALSE	0	0	1	1	none	2.41084166151e-05
S002	T322	FALSE	FALSE	0	0	1	1	none	0.0001091254408232
S007	T322	FALSE	FALSE	0	0	1	1	none	6.49073463236e-05
S021	T322	FALSE	FALSE	0	0	1	1	none	0.0001089093354868
S024	T322	FALSE	FALSE	0	0	1	1	none	0.0001084402230504
S025	T322	FALSE	FALSE	0	0	1	1	none	0.0001106014075876
S026	T322	FALSE	FALSE	0	0	1	1	none	0.0001073687509642
S038	T322	FALSE	FALSE	0	0	1	1	none	2.2490204713e-05
S039	T322	FALSE	FALSE	0	0	1	1	none	0.0001098951860598
S040	T322	FALSE	FALSE	0	0	1	1	none	0.0001388551363864
S042	T322	FALSE	FALSE	0	0	1	1	none	0.000107816793132
S071	T322	FALSE	FALSE	0	0	1	1	none	0.0001252044726852
S078	T322	FALSE	FALSE	0	0	1	1	none	0.0001080066855486
S081	T322	FALSE	FALSE	0	0	1	1	none	0.0001084286028046
S085	T322	FALSE	FALSE	0	0	1	1	none	0.0001354564320436
S087	T322	FALSE	FALSE	0	0	1	1	none	0.0001538613306368
S093	T322	FALSE	FALSE	0	0	1	1	none	0.0001228651155812
S097	T322	FALSE	FALSE	0	0	1	1	none	0.0001098549878986
S102	T322	FALSE	FALSE	0	0	1	1	none	0.0001402010249066
S106	T322	FALSE	FALSE	0	0	1	1	none	0.0001079414040862
S130	T322	FALSE	FALSE	0	0	1	1	none	0.0001538475333294
T009	T322	FALSE	FALSE	0	0	1	1	none	0.0001183603303134
T010	T322	FALSE	FALSE	0	0	1	1	none	0.0001170372195954
T013	T322	FALSE	FALSE	0	0	1	1	none	1.68476613118e-05
T014	T322	FALSE	FALSE	0	0	1	1	none	0.0001086721436194
T020	T322	FALSE	FALSE	0	0	1	1	none	2.64325661754e-05
T021	T322	FALSE	FALSE	0	0	1	1	none	0.0001193811956556
T028	T322	FALSE	FALSE	0	0	1	1	none	7.01742489842e-05
T035a	T322	FALSE	FALSE	0	0	1	1	none	0.0001534179913866
T035b	T322	FALSE	FALSE	0	0	1	1	none	0.0001173046230535
T040	T322	FALSE	FALSE	0	0	1	1	none	0.000109671784447
T056	T322	FALSE	FALSE	0	0	1	1	none	0.0001199278430248
T059	T322	FALSE	FALSE	0	0	1	1	none	0.0001428633912902
T065	T322	FALSE	FALSE	0	0	1	1	none	2.04488761812e-05
T069	T322	FALSE	FALSE	0	0	1	1	none	0.0001501416771799
T073	T322	FALSE	FALSE	0	0	1	1	none	0.0001193811956556
T075	T322	FALSE	FALSE	0	0	1	1	none	8.20656457236e-05
T077	T322	FALSE	FALSE	0	0	1	1	none	0.000118769385983
T087	T322	FALSE	FALSE	0	0	1	1	none	0.0001170372195954
T095	T322	FALSE	FALSE	0	0	1	1	none	0.0001536163580874
T099a	T322	FALSE	FALSE	0	0	1	1	none	0.0001520135275102
T102	T322	FALSE	FALSE	0	0	1	1	none	0.0001550422677995
T104	T322	FALSE	FALSE	0	0	1	1	none	7.4726539877e-05
T105	T322	FALSE	FALSE	0	0	1	1	none	2.2284305199e-05
T107	T322	FALSE	FALSE	0	0	1	1	none	0.0001593249355077
T126	T322	FALSE	FALSE	0	0	1	1	none	0.0001547940386409
T156	T322	FALSE	FALSE	0	0	1	1	none	2.66412460572e-05
T159a	T322	FALSE	FALSE	0	0	1	1	none	0.0001158136002502
T182	T322	FALSE	FALSE	0	0	1	1	none	2.62917925136e-05
T188	T322	FALSE	FALSE	0	0	1	1	none	7.81318513742e-05
T192	T322	FALSE	FALSE	0	0	1	1	none	0.0001677276176536
T223	T322	FALSE	FALSE	0	0	1	1	none	2.76219773484e-05
T225	T322	FALSE	FALSE	0	0	1	1	none	3.29509017385e-05
T230	T322	FALSE	FALSE	0	0	1	1	none	0.0001170372195954
T232	T322	FALSE	FALSE	0	0	1	1	none	0.0001525791614109
T241	T322	FALSE	FALSE	0	0	1	1	none	7.4427105076e-06
T270	T322	FALSE	FALSE	0	0	1	1	none	0.0001544145904287
T271b	T322	FALSE	FALSE	0	0	1	1	none	2.92876041036e-05
T301	T322	FALSE	FALSE	0	0	1	1	none	0.0001707901719855
T303	T322	FALSE	FALSE	0	0	1	1	none	0.000166577179947
S002	T327b	FALSE	FALSE	0	0	1	1	none	0.0001370790794575
S007	T327b	FALSE	FALSE	0	0	1	1	none	0.0001194964586399
S021	T327b	FALSE	FALSE	0	0	1	1	none	0.0001368629741211
S024	T327b	FALSE	FALSE	0	0	1	1	none	0.0001363938616847
S025	T327b	FALSE	FALSE	0	0	1	1	none	0.0001385550462219
S026	T327b	FALSE	FALSE	0	0	1	1	none	0.0001353223895985
S038	T327b	FALSE	FALSE	0	0	1	1	none	0.0001389476461977
S039	T327b	FALSE	FALSE	0	0	1	1	none	0.0001378488246941
S040	T327b	FALSE	FALSE	0	0	1	1	none	5.11118765207e-05
S042	T327b	FALSE	FALSE	0	0	1	1	none	0.0001357704317663
S071	T327b	FALSE	FALSE	0	0	1	1	none	3.39023949715e-05
S078	T327b	FALSE	FALSE	0	0	1	1	none	0.0001359603241829
S081	T327b	FALSE	FALSE	0	0	1	1	none	0.0001363822414389
S085	T327b	FALSE	FALSE	0	0	1	1	none	7.19701158379e-05
S087	T327b	FALSE	FALSE	0	0	1	1	none	9.03750144311e-05
S093	T327b	FALSE	FALSE	0	0	1	1	none	5.93787993755e-05
S097	T327b	FALSE	FALSE	0	0	1	1	none	0.0001378086265329
S102	T327b	FALSE	FALSE	0	0	1	1	none	5.24577650409e-05
S106	T327b	FALSE	FALSE	0	0	1	1	none	0.0001358950427205
S130	T327b	FALSE	FALSE	0	0	1	1	none	9.03612171237e-05
T009	T327b	FALSE	FALSE	0	0	1	1	none	0.0001463139689477
T010	T327b	FALSE	FALSE	0	0	1	1	none	0.0001449908582297
T013	T327b	FALSE	FALSE	0	0	1	1	none	0.0001447064450353
T014	T327b	FALSE	FALSE	0	0	1	1	none	0.0001366257822537
T020	T327b	FALSE	FALSE	0	0	1	1	none	0.0001428900076601
T021	T327b	FALSE	FALSE	0	0	1	1	none	0.0001473348342899
T028	T327b	FALSE	FALSE	0	0	1	1	none	0.0001247633613005
T035a	T327b	FALSE	FALSE	0	0	1	1	none	8.99316751809e-05
T035b	T327b	FALSE	FALSE	0	0	1	1	none	0.0001452582616878
T040	T327b	FALSE	FALSE	0	0	1	1	none	0.0001376254230813
T056	T327b	FALSE	FALSE	0	0	1	1	none	0.0001478814816591
T059	T327b	FALSE	FALSE	0	0	1	1	none	5.51201314245e-05
T065	T327b	FALSE	FALSE	0	0	1	1	none	0.0001398816108207
T069	T327b	FALSE	FALSE	0	0	1	1	none	5.74800862196e-05
T073	T327b	FALSE	FALSE	0	0	1	1	none	0.0001473348342899
T075	T327b	FALSE	FALSE	0	0	1	1	none	0.0001123131018199
T077	T327b	FALSE	FALSE	0	0	1	1	none	0.0001467230246173
T087	T327b	FALSE	FALSE	0	0	1	1	none	0.0001449908582297
T095	T327b	FALSE	FALSE	0	0	1	1	none	9.01300418817e-05
T099a	T327b	FALSE	FALSE	0	0	1	1	none	8.85272113045e-05
T102	T327b	FALSE	FALSE	0	0	1	1	none	9.15559515938e-05
T104	T327b	FALSE	FALSE	0	0	1	1	none	0.0001293156521933
T105	T327b	FALSE	FALSE	0	0	1	1	none	0.0001417170398385
T107	T327b	FALSE	FALSE	0	0	1	1	none	9.5838619302e-05
T126	T327b	FALSE	FALSE	0	0	1	1	none	6.21324476806e-05
T156	T327b	FALSE	FALSE	0	0	1	1	none	0.0001412876791335
T159a	T327b	FALSE	FALSE	0	0	1	1	none	0.0001437672388845
T182	T327b	FALSE	FALSE	0	0	1	1	none	0.0001409382255899
T188	T327b	FALSE	FALSE	0	0	1	1	none	0.0001327209636905
T192	T327b	FALSE	FALSE	0	0	1	1	none	7.50660266933e-05
T223	T327b	FALSE	FALSE	0	0	1	1	none	0.0001422684104247
T225	T327b	FALSE	FALSE	0	0	1	1	none	0.0001475973348148
T230	T327b	FALSE	FALSE	0	0	1	1	none	0.0001449908582297
T232	T327b	FALSE	FALSE	0	0	1	1	none	5.99175704506e-05
T241	T327b	FALSE	FALSE	0	0	1	1	none	0.0001641023394739
T270	T327b	FALSE	FALSE	0	0	1	1	none	6.17529994684e-05
T271b	T327b	FALSE	FALSE	0	0	1	1	none	0.0001439340371799
T301	T327b	FALSE	FALSE	0	0	1	1	none	7.81285810252e-05
T303	T327b	FALSE	FALSE	0	0	1	1	none	7.39155889867e-05
T322	T327b	FALSE	FALSE	0	0	1	1	none	0.0001578832483115
S002	T330	TRUE	TRUE	0	0	1	1	none	0.0001334082214219
S007	T330	TRUE	TRUE	0	0	1	1	none	0.0001158256006043
S021	T330	TRUE	TRUE	0	0	1	1	none	0.0001331921160855
S024	T330	TRUE	TRUE	0	0	1	1	none	0.0001327230036491
S025	T330	TRUE	TRUE	0	0	1	1	none	0.0001348841881863
S026	T330	TRUE	TRUE	0	0	1	1	none	0.0001316515315629
S038	T330	TRUE	TRUE	0	0	1	1	none	0.0001352767881621
S039	T330	TRUE	TRUE	0	0	1	1	none	0.0001341779666585
S040	T330	TRUE	TRUE	0	0	1	1	none	4.74410184851e-05
S042	T330	TRUE	TRUE	0	0	1	1	none	0.0001320995737307
S071	T330	TRUE	TRUE	0	0	1	1	none	3.02315369359e-05
S078	T330	TRUE	TRUE	0	0	1	1	none	0.0001322894661473
S081	T330	TRUE	TRUE	0	0	1	1	none	0.0001327113834033
S085	T330	TRUE	TRUE	0	0	1	1	none	6.82992578023e-05
S087	T330	TRUE	TRUE	0	0	1	1	none	8.67041563955e-05
S093	T330	TRUE	TRUE	0	0	1	1	none	5.57079413399e-05
S097	T330	TRUE	TRUE	0	0	1	1	none	0.0001341377684973
S102	T330	TRUE	TRUE	0	0	1	1	none	4.87869070053e-05
S106	T330	TRUE	TRUE	0	0	1	1	none	0.0001322241846849
S130	T330	TRUE	TRUE	0	0	1	1	none	8.66903590881e-05
T009	T330	TRUE	TRUE	0	0	1	1	none	0.0001426431109121
T010	T330	TRUE	TRUE	0	0	1	1	none	0.0001413200001941
T013	T330	FALSE	FALSE	0	0	1	1	none	0.0001410355869997
T014	T330	TRUE	TRUE	0	0	1	1	none	0.0001329549242181
T020	T330	TRUE	TRUE	0	0	1	1	none	0.0001392191496245
T021	T330	FALSE	FALSE	0	0	1	1	none	0.0001436639762543
T028	T330	TRUE	TRUE	0	0	1	1	none	0.0001210925032649
T035a	T330	TRUE	TRUE	0	0	1	1	none	8.62608171453e-05
T035b	T330	FALSE	FALSE	0	0	1	1	none	0.0001415874036522
T040	T330	TRUE	TRUE	0	0	1	1	none	0.0001339545650457
T056	T330	TRUE	TRUE	0	0	1	1	none	0.0001442106236235
T059	T330	TRUE	TRUE	0	0	1	1	none	5.14492733889e-05
T065	T330	TRUE	TRUE	0	0	1	1	none	0.0001362107527851
T069	T330	TRUE	TRUE	0	0	1	1	none	5.3809228184e-05
T073	T330	FALSE	FALSE	0	0	1	1	none	0.0001436639762543
T075	T330	TRUE	TRUE	0	0	1	1	none	0.0001086422437843
T077	T330	FALSE	FALSE	0	0	1	1	none	0.0001430521665817
T087	T330	TRUE	TRUE	0	0	1	1	none	0.0001413200001941
T095	T330	TRUE	TRUE	0	0	1	1	none	8.64591838461e-05
T099a	T330	TRUE	TRUE	0	0	1	1	none	8.48563532689e-05
T102	T330	FALSE	FALSE	0	0	1	1	none	8.78850935582e-05
T104	T330	FALSE	FALSE	0	0	1	1	none	0.0001256447941577
T105	T330	FALSE	FALSE	0	0	1	1	none	0.0001380461818029
T107	T330	FALSE	FALSE	0	0	1	1	none	9.21677612664e-05
T126	T330	TRUE	TRUE	0	0	1	1	none	5.8461589645e-05
T156	T330	FALSE	FALSE	0	0	1	1	none	0.0001376168210979
T159a	T330	TRUE	TRUE	0	0	1	1	none	0.0001400963808489
T182	T330	FALSE	FALSE	0	0	1	1	none	0.0001372673675543
T188	T330	TRUE	TRUE	0	0	1	1	none	0.0001290501056549
T192	T330	FALSE	FALSE	0	0	1	1	none	7.13951686577e-05
T223	T330	FALSE	FALSE	0	0	1	1	none	0.0001385975523891
T225	T330	FALSE	FALSE	0	0	1	1	none	0.0001439264767792
T230	T330	FALSE	FALSE	0	0	1	1	none	0.0001413200001941
T232	T330	TRUE	TRUE	0	0	1	1	none	5.6246712415e-05
T241	T330	FALSE	FALSE	0	0	1	1	none	0.0001604314814383
T270	T330	FALSE	FALSE	0	0	1	1	none	5.80821414328e-05
T271b	T330	FALSE	FALSE	0	0	1	1	none	0.0001402631791443
T301	T330	FALSE	FALSE	0	0	1	1	none	7.44577229896e-05
T303	T330	FALSE	FALSE	0	0	1	1	none	7.02447309511e-05
T322	T330	FALSE	FALSE	0	0	1	1	none	0.0001542123902759
T327b	T330	TRUE	TRUE	0	1	1	1	desc	6.118096726e-07
S002	T335	FALSE	FALSE	0	0	1	1	none	0.0001432936295131
S007	T335	FALSE	FALSE	0	0	1	1	none	0.0001257110086955
S021	T335	FALSE	FALSE	0	0	1	1	none	0.0001430775241767
S024	T335	FALSE	FALSE	0	0	1	1	none	0.0001426084117403
S025	T335	FALSE	FALSE	0	0	1	1	none	0.0001447695962775
S026	T335	FALSE	FALSE	0	0	1	1	none	0.0001415369396541
S038	T335	FALSE	FALSE	0	0	1	1	none	0.0001451621962533
S039	T335	FALSE	FALSE	0	0	1	1	none	0.0001440633747497
S040	T335	FALSE	FALSE	0	0	1	1	none	5.73264265763e-05
S042	T335	FALSE	FALSE	0	0	1	1	none	0.0001419849818219
S071	T335	FALSE	FALSE	0	0	1	1	none	4.01169450271e-05
S078	T335	FALSE	FALSE	0	0	1	1	none	0.0001421748742385
S081	T335	FALSE	FALSE	0	0	1	1	none	0.0001425967914945
S085	T335	FALSE	FALSE	0	0	1	1	none	7.81846658935e-05
S087	T335	FALSE	FALSE	0	0	1	1	none	9.65895644867e-05
S093	T335	FALSE	FALSE	0	0	1	1	none	6.55933494311e-05
S097	T335	FALSE	FALSE	0	0	1	1	none	0.0001440231765885
S102	T335	FALSE	FALSE	0	0	1	1	none	5.86723150965e-05
S106	T335	FALSE	FALSE	0	0	1	1	none	0.0001421095927761
S130	T335	FALSE	FALSE	0	0	1	1	none	9.65757671793e-05
T009	T335	FALSE	FALSE	0	0	1	1	none	0.0001525285190033
T010	T335	FALSE	FALSE	0	0	1	1	none	0.0001512054082853
T013	T335	FALSE	FALSE	0	0	1	1	none	0.0001509209950909
T014	T335	FALSE	FALSE	0	0	1	1	none	0.0001428403323093
T020	T335	FALSE	FALSE	0	0	1	1	none	0.0001491045577157
T021	T335	FALSE	FALSE	0	0	1	1	none	0.0001535493843455
T028	T335	FALSE	FALSE	0	0	1	1	none	0.0001309779113561
T035a	T335	FALSE	FALSE	0	0	1	1	none	9.61462252365e-05
T035b	T335	FALSE	FALSE	0	0	1	1	none	0.0001514728117434
T040	T335	FALSE	FALSE	0	0	1	1	none	0.0001438399731369
T056	T335	FALSE	FALSE	0	0	1	1	none	0.0001540960317147
T059	T335	FALSE	FALSE	0	0	1	1	none	6.13346814801e-05
T065	T335	FALSE	FALSE	0	0	1	1	none	0.0001460961608763
T069	T335	FALSE	FALSE	0	0	1	1	none	5.43104076472e-05
T073	T335	FALSE	FALSE	0	0	1	1	none	0.0001535493843455
T075	T335	FALSE	FALSE	0	0	1	1	none	0.0001185276518755
T077	T335	FALSE	FALSE	0	0	1	1	none	0.0001529375746729
T087	T335	FALSE	FALSE	0	0	1	1	none	0.0001512054082853
T095	T335	FALSE	FALSE	0	0	1	1	none	9.63445919373e-05
T099a	T335	FALSE	FALSE	0	0	1	1	none	9.47417613601e-05
T102	T335	FALSE	FALSE	0	0	1	1	none	9.77705016494e-05
T104	T335	FALSE	FALSE	0	0	1	1	none	0.0001355302022489
T105	T335	FALSE	FALSE	0	0	1	1	none	0.0001479315898941
T107	T335	FALSE	FALSE	0	0	1	1	none	0.0001020531693576
T126	T335	TRUE	TRUE	1	0	1	1	anc	6.118096726e-07
T156	T335	FALSE	FALSE	0	0	1	1	none	0.0001475022291891
T159a	T335	FALSE	FALSE	0	0	1	1	none	0.0001499817889401
T182	T335	FALSE	FALSE	0	0	1	1	none	0.0001471527756455
T188	T335	FALSE	FALSE	0	0	1	1	none	0.0001389355137461
T192	T335	FALSE	FALSE	0	0	1	1	none	1.85664807033e-05
T223	T335	FALSE	FALSE	0	0	1	1	none	0.0001484829604803
T225	T335	FALSE	FALSE	0	0	1	1	none	0.0001538118848704
T230	T335	FALSE	FALSE	0	0	1	1	none	0.0001512054082853
T232	T335	FALSE	FALSE	0	0	1	1	none	1.52234675382e-05
T241	T335	FALSE	FALSE	0	0	1	1	none	0.0001703168895295
T270	T335	FALSE	FALSE	0	0	1	1	none	1.7058896556e-05
T271b	T335	FALSE	FALSE	0	0	1	1	none	0.0001501485872355
T301	T335	FALSE	FALSE	0	0	1	1	none	2.16290350352e-05
T303	T335	FALSE	FALSE	0	0	1	1	none	1.61924236515e-05
T322	T335	FALSE	FALSE	0	0	1	1	none	0.0001640977983671
T327b	T335	FALSE	FALSE	0	0	1	1	none	7.14362074068e-05
T330	T335	FALSE	FALSE	0	0	1	1	none	6.77653493712e-05
S002	T341	TRUE	TRUE	0	0	1	1	none	1.84545947756e-05
S007	T341	TRUE	TRUE	0	0	1	1	none	7.1607070558e-05
S021	T341	TRUE	TRUE	0	0	1	1	none	1.82384894392e-05
S024	T341	TRUE	TRUE	0	0	1	1	none	1.77693770028e-05
S025	T341	TRUE	TRUE	0	0	1	1	none	1.6429594408e-05
S026	T341	TRUE	TRUE	0	0	1	1	none	3.8487286106e-06
S038	T341	TRUE	TRUE	0	0	1	1	none	9.10582581158e-05
S039	T341	TRUE	TRUE	0	0	1	1	none	1.92243400122e-05
S040	T341	TRUE	TRUE	0	0	1	1	none	0.0001189193869388
S042	T341	TRUE	TRUE	0	0	1	1	none	1.71459470844e-05
S071	T341	TRUE	TRUE	0	0	1	1	none	0.0001052687232376
S078	T341	TRUE	TRUE	0	0	1	1	none	1.7335839501e-05
S081	T341	TRUE	TRUE	0	0	1	1	none	1.7757756757e-05
S085	T341	TRUE	TRUE	0	0	1	1	none	0.000115520682596
S087	T341	TRUE	TRUE	0	0	1	1	none	0.0001339255811892
S093	T341	TRUE	TRUE	0	0	1	1	none	0.0001029293661336
S097	T341	TRUE	TRUE	0	0	1	1	none	1.5683174719e-05
S102	T341	TRUE	TRUE	0	0	1	1	none	0.000120265275459
S106	T341	TRUE	TRUE	0	0	1	1	none	1.72705580386e-05
S130	T341	TRUE	TRUE	0	0	1	1	none	0.0001339117838818
T009	T341	TRUE	TRUE	0	0	1	1	none	1.72063857018e-05
T010	T341	TRUE	TRUE	0	0	1	1	none	1.58832749838e-05
T013	T341	FALSE	FALSE	0	0	1	1	none	9.68170569534e-05
T014	T341	TRUE	TRUE	0	0	1	1	none	1.80012975718e-05
T020	T341	TRUE	TRUE	0	0	1	1	none	9.50006195782e-05
T021	T341	FALSE	FALSE	0	0	1	1	none	1.8227251044e-05
T028	T341	TRUE	TRUE	0	0	1	1	none	7.68739732186e-05
T035a	T341	TRUE	TRUE	0	0	1	1	none	0.000133482241939
T035b	T341	FALSE	FALSE	0	0	1	1	none	1.61506784419e-05
T040	T341	TRUE	TRUE	0	0	1	1	none	1.90009383994e-05
T056	T341	TRUE	TRUE	0	0	1	1	none	1.87738984132e-05
T059	T341	TRUE	TRUE	0	0	1	1	none	0.0001229276418426
T065	T341	TRUE	TRUE	0	0	1	1	none	9.19922227388e-05
T069	T341	TRUE	TRUE	0	0	1	1	none	0.0001302059277323
T073	T341	FALSE	FALSE	0	0	1	1	none	1.8227251044e-05
T075	T341	TRUE	TRUE	0	0	1	1	none	6.4423713738e-05
T077	T341	FALSE	FALSE	0	0	1	1	none	1.76154413714e-05
T087	T341	TRUE	TRUE	0	0	1	1	none	1.58832749838e-05
T095	T341	TRUE	TRUE	0	0	1	1	none	0.0001336806086398
T099a	T341	TRUE	TRUE	0	0	1	1	none	0.0001320777780626
T102	T341	FALSE	FALSE	0	0	1	1	none	0.0001351065183519
T104	T341	FALSE	FALSE	0	0	1	1	none	8.14262641114e-05
T105	T341	FALSE	FALSE	0	0	1	1	none	9.38276517566e-05
T107	T341	FALSE	FALSE	0	0	1	1	none	0.0001393891860601
T126	T341	TRUE	TRUE	0	0	1	1	none	0.0001348582891933
T156	T341	FALSE	FALSE	0	0	1	1	none	9.33982910516e-05
[truncated: 1,161 more rows]
