# Supplementary material for: Improved characterisation of MRSA transmission using within-host bacterial sequence diversity
Source: eLife. 2019 Oct 8;8:e46402. doi: 10.7554/eLife.46402 (PMC6954020; doi:10.7554/eLife.46402)
Supplement: Figure 9—source data 1. [file elife-46402-fig9-data1.zip › Figure 9-source data 1/classifications/Classification_Posterior_ds_10percol_62.csv]

host.1	host.2	adjacent	contiguous	paths12	paths21	nodes1	nodes2	path.classification	min.distance.between.subgraphs
S002	S007	TRUE	TRUE	0	0	1	1	none	5.63170492582e-05
S002	S021	TRUE	TRUE	0	0	1	1	none	1.12123699348e-05
S007	S021	TRUE	TRUE	0	0	1	1	none	6.12595591418e-05
S002	S024	TRUE	TRUE	0	0	1	1	none	9.4427891272e-06
S007	S024	TRUE	TRUE	0	0	1	1	none	5.94899783342e-05
S021	S024	TRUE	TRUE	0	0	1	1	none	4.8319274636e-06
S002	S025	TRUE	TRUE	0	0	1	1	none	1.54914359836e-05
S007	S025	TRUE	TRUE	0	0	1	1	none	6.09284321186e-05
S021	S025	TRUE	TRUE	0	0	1	1	none	2.04339458672e-05
S024	S025	TRUE	TRUE	0	0	1	1	none	1.86643650596e-05
S002	S026	TRUE	TRUE	0	0	1	1	none	1.03830295052e-05
S007	S026	TRUE	TRUE	0	0	1	1	none	5.58200256402e-05
S021	S026	TRUE	TRUE	0	0	1	1	none	1.53255393888e-05
S024	S026	TRUE	TRUE	0	0	1	1	none	1.35559585812e-05
S025	S026	TRUE	TRUE	0	0	1	1	none	1.17983528576e-05
S002	S038	FALSE	FALSE	0	0	1	1	none	7.14759669839e-05
S007	S038	FALSE	FALSE	0	0	1	1	none	5.44651246137e-05
S021	S038	FALSE	FALSE	0	0	1	1	none	7.64184768675e-05
S024	S038	FALSE	FALSE	0	0	1	1	none	7.46488960599e-05
S025	S038	FALSE	FALSE	0	0	1	1	none	7.60873498443e-05
S026	S038	FALSE	FALSE	0	0	1	1	none	7.09789433659e-05
S002	S039	TRUE	TRUE	0	0	1	1	none	9.0956815804e-06
S007	S039	TRUE	TRUE	0	0	1	1	none	5.91428707874e-05
S021	S039	TRUE	TRUE	0	0	1	1	none	3.3007541356e-06
S024	S039	TRUE	TRUE	0	0	1	1	none	2.7152391092e-06
S025	S039	TRUE	TRUE	0	0	1	1	none	1.83172575128e-05
S026	S039	TRUE	TRUE	0	0	1	1	none	1.32088510344e-05
S038	S039	FALSE	FALSE	0	0	1	1	none	7.43017885131e-05
S002	S040	TRUE	TRUE	0	0	1	1	none	0.0001178173368034
S007	S040	TRUE	TRUE	0	0	1	1	none	0.0001157201548784
S021	S040	TRUE	TRUE	0	0	1	1	none	0.000122759846687
S024	S040	TRUE	TRUE	0	0	1	1	none	0.0001209902658794
S025	S040	TRUE	TRUE	0	0	1	1	none	0.0001224287196638
S026	S040	TRUE	TRUE	0	0	1	1	none	0.0001173203131854
S038	S040	FALSE	FALSE	0	0	1	1	none	0.0001308790726041
S039	S040	TRUE	TRUE	0	0	1	1	none	0.0001206431583326
S002	S042	TRUE	TRUE	0	0	1	1	none	8.6539557102e-06
S007	S042	TRUE	TRUE	0	0	1	1	none	5.87011449172e-05
S021	S042	TRUE	TRUE	0	0	1	1	none	5.2271598278e-06
S024	S042	TRUE	TRUE	0	0	1	1	none	3.4575790202e-06
S025	S042	TRUE	TRUE	0	0	1	1	none	1.78755316426e-05
S026	S042	TRUE	TRUE	0	0	1	1	none	1.27671251642e-05
S038	S042	FALSE	FALSE	0	0	1	1	none	7.38600626429e-05
S039	S042	TRUE	TRUE	0	0	1	1	none	3.1104714734e-06
S040	S042	TRUE	TRUE	0	0	1	1	none	0.0001202014324624
S002	S071	TRUE	TRUE	0	0	1	1	none	9.84050878413e-05
S007	S071	TRUE	TRUE	0	0	1	1	none	9.63079059163e-05
S021	S071	TRUE	TRUE	0	0	1	1	none	0.0001033475977249
S024	S071	TRUE	TRUE	0	0	1	1	none	0.0001015780169173
S025	S071	TRUE	TRUE	0	0	1	1	none	0.0001030164707017
S026	S071	TRUE	TRUE	0	0	1	1	none	9.79080642233e-05
S038	S071	FALSE	FALSE	0	0	1	1	none	0.000111466823642
S039	S071	TRUE	TRUE	0	0	1	1	none	0.0001012309093705
S040	S071	TRUE	TRUE	0	0	1	1	none	2.23757849415e-05
S042	S071	TRUE	TRUE	0	0	1	1	none	0.0001007891835003
S002	S078	TRUE	TRUE	0	0	1	1	none	7.6411452096e-06
S007	S078	TRUE	TRUE	0	0	1	1	none	5.76883344166e-05
S021	S078	TRUE	TRUE	0	0	1	1	none	6.6486966572e-06
S024	S078	TRUE	TRUE	0	0	1	1	none	4.8791158496e-06
S025	S078	TRUE	TRUE	0	0	1	1	none	1.6862721142e-05
S026	S078	TRUE	TRUE	0	0	1	1	none	1.17543146636e-05
S038	S078	FALSE	FALSE	0	0	1	1	none	7.28472521423e-05
S039	S078	TRUE	TRUE	0	0	1	1	none	4.5320083028e-06
S040	S078	TRUE	TRUE	0	0	1	1	none	0.0001191886219618
S042	S078	TRUE	TRUE	0	0	1	1	none	4.0902824326e-06
S071	S078	TRUE	TRUE	0	0	1	1	none	9.97763729997e-05
S002	S081	TRUE	TRUE	0	0	1	1	none	1.00934287032e-05
S007	S081	TRUE	TRUE	0	0	1	1	none	6.01406179102e-05
S021	S081	TRUE	TRUE	0	0	1	1	none	5.4825670396e-06
S024	S081	TRUE	TRUE	0	0	1	1	none	1.8347053572e-06
S025	S081	TRUE	TRUE	0	0	1	1	none	1.93150046356e-05
S026	S081	TRUE	TRUE	0	0	1	1	none	1.42065981572e-05
S038	S081	FALSE	FALSE	0	0	1	1	none	7.52995356359e-05
S039	S081	TRUE	TRUE	0	0	1	1	none	3.3658786852e-06
S040	S081	TRUE	TRUE	0	0	1	1	none	0.0001216409054554
S042	S081	TRUE	TRUE	0	0	1	1	none	4.1082185962e-06
S071	S081	TRUE	TRUE	0	0	1	1	none	0.0001022286564933
S078	S081	TRUE	TRUE	0	0	1	1	none	5.5297554256e-06
S002	S085	TRUE	TRUE	0	0	1	1	none	9.61072087522e-05
S007	S085	TRUE	TRUE	0	0	1	1	none	9.40100268272e-05
S021	S085	TRUE	TRUE	0	0	1	1	none	0.0001010497186358
S024	S085	TRUE	TRUE	0	0	1	1	none	9.92801378282e-05
S025	S085	TRUE	TRUE	0	0	1	1	none	0.0001007185916126
S026	S085	TRUE	TRUE	0	0	1	1	none	9.56101851342e-05
S038	S085	FALSE	FALSE	0	0	1	1	none	0.0001091689445529
S039	S085	TRUE	TRUE	0	0	1	1	none	9.89330302814e-05
S040	S085	TRUE	TRUE	0	0	1	1	none	4.25770034724e-05
S042	S085	TRUE	TRUE	0	0	1	1	none	9.84913044112e-05
S071	S085	TRUE	TRUE	0	0	1	1	none	2.31647545103e-05
S078	S085	TRUE	TRUE	0	0	1	1	none	9.74784939106e-05
S081	S085	TRUE	TRUE	0	0	1	1	none	9.99307774042e-05
S002	S087	TRUE	TRUE	0	0	1	1	none	0.0001205260372421
S007	S087	TRUE	TRUE	0	0	1	1	none	0.0001184288553171
S021	S087	TRUE	TRUE	0	0	1	1	none	0.0001254685471257
S024	S087	TRUE	TRUE	0	0	1	1	none	0.0001236989663181
S025	S087	TRUE	TRUE	0	0	1	1	none	0.0001251374201025
S026	S087	TRUE	TRUE	0	0	1	1	none	0.0001200290136241
S038	S087	FALSE	FALSE	0	0	1	1	none	0.0001335877730428
S039	S087	TRUE	TRUE	0	0	1	1	none	0.0001233518587713
S040	S087	TRUE	TRUE	0	0	1	1	none	6.69958319623e-05
S042	S087	TRUE	TRUE	0	0	1	1	none	0.0001229101329011
S071	S087	TRUE	TRUE	0	0	1	1	none	4.75835830002e-05
S078	S087	TRUE	TRUE	0	0	1	1	none	0.0001218973224005
S081	S087	TRUE	TRUE	0	0	1	1	none	0.0001243496058941
S085	S087	TRUE	TRUE	0	0	1	1	none	2.95665907739e-05
S002	S093	TRUE	TRUE	0	0	1	1	none	8.68578368228e-05
S007	S093	TRUE	TRUE	0	0	1	1	none	8.47606548978e-05
S021	S093	TRUE	TRUE	0	0	1	1	none	9.18003467064e-05
S024	S093	TRUE	TRUE	0	0	1	1	none	9.00307658988e-05
S025	S093	TRUE	TRUE	0	0	1	1	none	9.14692196832e-05
S026	S093	TRUE	TRUE	0	0	1	1	none	8.63608132048e-05
S038	S093	FALSE	FALSE	0	0	1	1	none	9.99195726235e-05
S039	S093	TRUE	TRUE	0	0	1	1	none	8.9683658352e-05
S040	S093	TRUE	TRUE	0	0	1	1	none	3.3327631543e-05
S042	S093	TRUE	TRUE	0	0	1	1	none	8.92419324818e-05
S071	S093	TRUE	TRUE	0	0	1	1	none	1.39153825809e-05
S078	S093	TRUE	TRUE	0	0	1	1	none	8.82291219812e-05
S081	S093	TRUE	TRUE	0	0	1	1	none	9.06814054748e-05
S085	S093	TRUE	TRUE	0	0	1	1	none	1.04334377106e-05
S087	S093	TRUE	TRUE	0	0	1	1	none	3.48522662005e-05
S002	S097	TRUE	TRUE	0	0	1	1	none	1.35388306656e-05
S007	S097	TRUE	TRUE	0	0	1	1	none	5.89758268006e-05
S021	S097	TRUE	TRUE	0	0	1	1	none	1.84813405492e-05
S024	S097	TRUE	TRUE	0	0	1	1	none	1.67117597416e-05
S025	S097	TRUE	TRUE	0	0	1	1	none	4.23897355e-06
S026	S097	TRUE	TRUE	0	0	1	1	none	9.8457475396e-06
S038	S097	FALSE	FALSE	0	0	1	1	none	7.41347445263e-05
S039	S097	TRUE	TRUE	0	0	1	1	none	1.63646521948e-05
S040	S097	TRUE	TRUE	0	0	1	1	none	0.0001204761143458
S042	S097	TRUE	TRUE	0	0	1	1	none	1.59229263246e-05
S071	S097	TRUE	TRUE	0	0	1	1	none	0.0001010638653837
S078	S097	TRUE	TRUE	0	0	1	1	none	1.4910115824e-05
S081	S097	TRUE	TRUE	0	0	1	1	none	1.73623993176e-05
S085	S097	TRUE	TRUE	0	0	1	1	none	9.87659862946e-05
S087	S097	TRUE	TRUE	0	0	1	1	none	0.0001231848147845
S093	S097	TRUE	TRUE	0	0	1	1	none	8.95166143652e-05
S002	S102	TRUE	TRUE	0	0	1	1	none	0.0001166840881378
S007	S102	TRUE	TRUE	0	0	1	1	none	0.0001145869062128
S021	S102	TRUE	TRUE	0	0	1	1	none	0.0001216265980214
S024	S102	TRUE	TRUE	0	0	1	1	none	0.0001198570172138
S025	S102	TRUE	TRUE	0	0	1	1	none	0.0001212954709982
S026	S102	TRUE	TRUE	0	0	1	1	none	0.0001161870645198
S038	S102	FALSE	FALSE	0	0	1	1	none	0.0001297458239385
S039	S102	TRUE	TRUE	0	0	1	1	none	0.000119509909667
S040	S102	TRUE	TRUE	0	0	1	1	none	2.418948678e-06
S042	S102	TRUE	TRUE	0	0	1	1	none	0.0001190681837968
S071	S102	TRUE	TRUE	0	0	1	1	none	2.12425362759e-05
S078	S102	TRUE	TRUE	0	0	1	1	none	0.0001180553732962
S081	S102	TRUE	TRUE	0	0	1	1	none	0.0001205076567898
S085	S102	TRUE	TRUE	0	0	1	1	none	4.14437548068e-05
S087	S102	TRUE	TRUE	0	0	1	1	none	6.58625832967e-05
S093	S102	TRUE	TRUE	0	0	1	1	none	3.21943828774e-05
S097	S102	TRUE	TRUE	0	0	1	1	none	0.0001193428656802
S002	S106	TRUE	TRUE	0	0	1	1	none	6.988399752e-06
S007	S106	TRUE	TRUE	0	0	1	1	none	5.82196547402e-05
S021	S106	TRUE	TRUE	0	0	1	1	none	1.31149754168e-05
S024	S106	TRUE	TRUE	0	0	1	1	none	1.13453946092e-05
S025	S106	TRUE	TRUE	0	0	1	1	none	1.73940414656e-05
S026	S106	TRUE	TRUE	0	0	1	1	none	1.22856349872e-05
S038	S106	FALSE	FALSE	0	0	1	1	none	7.33785724659e-05
S039	S106	TRUE	TRUE	0	0	1	1	none	1.09982870624e-05
S040	S106	TRUE	TRUE	0	0	1	1	none	0.0001197199422854
S042	S106	TRUE	TRUE	0	0	1	1	none	1.05565611922e-05
S071	S106	TRUE	TRUE	0	0	1	1	none	0.0001003076933233
S078	S106	TRUE	TRUE	0	0	1	1	none	9.5437506916e-06
S081	S106	TRUE	TRUE	0	0	1	1	none	1.19960341852e-05
S085	S106	TRUE	TRUE	0	0	1	1	none	9.80098142342e-05
S087	S106	TRUE	TRUE	0	0	1	1	none	0.0001224286427241
S093	S106	TRUE	TRUE	0	0	1	1	none	8.87604423048e-05
S097	S106	TRUE	TRUE	0	0	1	1	none	1.54414361476e-05
S102	S106	TRUE	TRUE	0	0	1	1	none	0.0001185866936198
S002	S130	TRUE	TRUE	0	0	1	1	none	0.0001188864924757
S007	S130	TRUE	TRUE	0	0	1	1	none	0.0001167893105507
S021	S130	TRUE	TRUE	0	0	1	1	none	0.0001238290023593
S024	S130	TRUE	TRUE	0	0	1	1	none	0.0001220594215517
S025	S130	TRUE	TRUE	0	0	1	1	none	0.0001234978753361
S026	S130	TRUE	TRUE	0	0	1	1	none	0.0001183894688577
S038	S130	FALSE	FALSE	0	0	1	1	none	0.0001319482282764
S039	S130	TRUE	TRUE	0	0	1	1	none	0.0001217123140049
S040	S130	TRUE	TRUE	0	0	1	1	none	6.53562871959e-05
S042	S130	TRUE	TRUE	0	0	1	1	none	0.0001212705881347
S071	S130	TRUE	TRUE	0	0	1	1	none	4.59440382338e-05
S078	S130	TRUE	TRUE	0	0	1	1	none	0.0001202577776341
S081	S130	TRUE	TRUE	0	0	1	1	none	0.0001227100611277
S085	S130	TRUE	TRUE	0	0	1	1	none	2.79270460075e-05
S087	S130	TRUE	TRUE	0	0	1	1	none	2.8236105476e-06
S093	S130	TRUE	TRUE	0	0	1	1	none	3.32127214341e-05
S097	S130	TRUE	TRUE	0	0	1	1	none	0.0001215452700181
S102	S130	TRUE	TRUE	0	0	1	1	none	6.42230385303e-05
S106	S130	TRUE	TRUE	0	0	1	1	none	0.0001207890979577
S002	T009	TRUE	TRUE	0	0	1	1	none	1.47419789482e-05
S007	T009	TRUE	TRUE	0	0	1	1	none	6.01789750832e-05
S021	T009	TRUE	TRUE	0	0	1	1	none	1.96844888318e-05
S024	T009	TRUE	TRUE	0	0	1	1	none	1.79149080242e-05
S025	T009	TRUE	TRUE	0	0	1	1	none	1.61573023006e-05
S026	T009	TRUE	TRUE	0	0	1	1	none	8.0042533762e-06
S038	T009	FALSE	FALSE	0	0	1	1	none	7.53378928089e-05
S039	T009	TRUE	TRUE	0	0	1	1	none	1.75678004774e-05
S040	T009	TRUE	TRUE	0	0	1	1	none	0.0001216792626284
S042	T009	TRUE	TRUE	0	0	1	1	none	1.71260746072e-05
S071	T009	TRUE	TRUE	0	0	1	1	none	0.0001022670136663
S078	T009	TRUE	TRUE	0	0	1	1	none	1.61132641066e-05
S081	T009	TRUE	TRUE	0	0	1	1	none	1.85655476002e-05
S085	T009	TRUE	TRUE	0	0	1	1	none	9.99691345772e-05
S087	T009	TRUE	TRUE	0	0	1	1	none	0.0001243879630671
S093	T009	TRUE	TRUE	0	0	1	1	none	9.07197626478e-05
S097	T009	TRUE	TRUE	0	0	1	1	none	1.42046969826e-05
S102	T009	TRUE	TRUE	0	0	1	1	none	0.0001205460139628
S106	T009	TRUE	TRUE	0	0	1	1	none	1.66445844302e-05
S130	T009	TRUE	TRUE	0	0	1	1	none	0.0001227484183007
S002	T010	FALSE	FALSE	0	0	1	1	none	1.61930131721e-05
S007	T010	FALSE	FALSE	0	0	1	1	none	6.16300093071e-05
S021	T010	FALSE	FALSE	0	0	1	1	none	2.11355230557e-05
S024	T010	FALSE	FALSE	0	0	1	1	none	1.93659422481e-05
S025	T010	FALSE	FALSE	0	0	1	1	none	1.76083365245e-05
S026	T010	FALSE	FALSE	0	0	1	1	none	9.4552876001e-06
S038	T010	FALSE	FALSE	0	0	1	1	none	7.67889270328e-05
S039	T010	FALSE	FALSE	0	0	1	1	none	1.90188347013e-05
S040	T010	FALSE	FALSE	0	0	1	1	none	0.0001231302968523
S042	T010	FALSE	FALSE	0	0	1	1	none	1.85771088311e-05
S071	T010	FALSE	FALSE	0	0	1	1	none	0.0001037180478902
S078	T010	FALSE	FALSE	0	0	1	1	none	1.75642983305e-05
S081	T010	FALSE	FALSE	0	0	1	1	none	2.00165818241e-05
S085	T010	FALSE	FALSE	0	0	1	1	none	0.0001014201688011
S087	T010	FALSE	FALSE	0	0	1	1	none	0.000125838997291
S093	T010	FALSE	FALSE	0	0	1	1	none	9.21707968717e-05
S097	T010	FALSE	FALSE	0	0	1	1	none	1.56557312065e-05
S102	T010	FALSE	FALSE	0	0	1	1	none	0.0001219970481867
S106	T010	FALSE	FALSE	0	0	1	1	none	1.80956186541e-05
S130	T010	FALSE	FALSE	0	0	1	1	none	0.0001241994525246
T009	T010	FALSE	FALSE	0	0	1	1	none	3.5088504719e-06
S002	T012	TRUE	TRUE	0	0	1	1	none	6.95733162542e-05
S007	T012	TRUE	TRUE	0	0	1	1	none	5.2562473884e-05
S021	T012	TRUE	TRUE	0	0	1	1	none	7.45158261378e-05
S024	T012	TRUE	TRUE	0	0	1	1	none	7.27462453302e-05
S025	T012	TRUE	TRUE	0	0	1	1	none	7.41846991146e-05
S026	T012	TRUE	TRUE	0	0	1	1	none	6.90762926362e-05
S038	T012	TRUE	TRUE	0	1	1	1	desc	1.3106178391e-06
S039	T012	TRUE	TRUE	0	0	1	1	none	7.23991377834e-05
S040	T012	TRUE	TRUE	0	0	1	1	none	0.0001289764218744
S042	T012	TRUE	TRUE	0	0	1	1	none	7.19574119132e-05
S071	T012	TRUE	TRUE	0	0	1	1	none	0.0001095641729123
S078	T012	TRUE	TRUE	0	0	1	1	none	7.09446014126e-05
S081	T012	TRUE	TRUE	0	0	1	1	none	7.33968849062e-05
S085	T012	TRUE	TRUE	0	0	1	1	none	0.0001072662938232
S087	T012	TRUE	TRUE	0	0	1	1	none	0.0001316851223131
S093	T012	TRUE	TRUE	0	0	1	1	none	9.80169218938e-05
S097	T012	TRUE	TRUE	0	0	1	1	none	7.22320937966e-05
S102	T012	TRUE	TRUE	0	0	1	1	none	0.0001278431732088
S106	T012	TRUE	TRUE	0	0	1	1	none	7.14759217362e-05
S130	T012	TRUE	TRUE	0	0	1	1	none	0.0001300455775467
T009	T012	TRUE	TRUE	0	0	1	1	none	7.34352420792e-05
T010	T012	FALSE	FALSE	0	0	1	1	none	7.48862763031e-05
S002	T013	FALSE	FALSE	0	0	1	1	none	8.05804734486e-05
S007	T013	FALSE	FALSE	0	0	1	1	none	6.35696310784e-05
S021	T013	FALSE	FALSE	0	0	1	1	none	8.55229833322e-05
S024	T013	FALSE	FALSE	0	0	1	1	none	8.37534025246e-05
S025	T013	FALSE	FALSE	0	0	1	1	none	8.5191856309e-05
S026	T013	FALSE	FALSE	0	0	1	1	none	8.00834498306e-05
S038	T013	FALSE	FALSE	0	0	1	1	none	1.17257421429e-05
S039	T013	FALSE	FALSE	0	0	1	1	none	8.34062949778e-05
S040	T013	FALSE	FALSE	0	0	1	1	none	0.0001399835790688
S042	T013	FALSE	FALSE	0	0	1	1	none	8.29645691076e-05
S071	T013	FALSE	FALSE	0	0	1	1	none	0.0001205713301067
S078	T013	FALSE	FALSE	0	0	1	1	none	8.1951758607e-05
S081	T013	FALSE	FALSE	0	0	1	1	none	8.44040421006e-05
S085	T013	FALSE	FALSE	0	0	1	1	none	0.0001182734510176
S087	T013	FALSE	FALSE	0	0	1	1	none	0.0001426922795075
S093	T013	FALSE	FALSE	0	0	1	1	none	0.0001090240790882
S097	T013	FALSE	FALSE	0	0	1	1	none	8.3239250991e-05
S102	T013	FALSE	FALSE	0	0	1	1	none	0.0001388503304032
S106	T013	FALSE	FALSE	0	0	1	1	none	8.24830789306e-05
S130	T013	FALSE	FALSE	0	0	1	1	none	0.0001410527347411
T009	T013	FALSE	FALSE	0	0	1	1	none	8.44423992736e-05
T010	T013	FALSE	FALSE	0	0	1	1	none	8.58934334975e-05
T012	T013	TRUE	TRUE	1	0	1	1	anc	2.170145688e-06
S002	T014	TRUE	TRUE	0	0	1	1	none	1.00518614182e-05
S007	T014	TRUE	TRUE	0	0	1	1	none	6.00990506252e-05
S021	T014	TRUE	TRUE	0	0	1	1	none	6.6250655358e-06
S024	T014	TRUE	TRUE	0	0	1	1	none	4.8554847282e-06
S025	T014	TRUE	TRUE	0	0	1	1	none	1.92734373506e-05
S026	T014	TRUE	TRUE	0	0	1	1	none	1.41650308722e-05
S038	T014	FALSE	FALSE	0	0	1	1	none	7.52579683509e-05
S039	T014	TRUE	TRUE	0	0	1	1	none	4.5083771814e-06
S040	T014	TRUE	TRUE	0	0	1	1	none	0.0001215993381704
S042	T014	TRUE	TRUE	0	0	1	1	none	2.88258553e-06
S071	T014	TRUE	TRUE	0	0	1	1	none	0.0001021870892083
S078	T014	TRUE	TRUE	0	0	1	1	none	5.4881881406e-06
S081	T014	TRUE	TRUE	0	0	1	1	none	5.5061243042e-06
S085	T014	TRUE	TRUE	0	0	1	1	none	9.98892101192e-05
S087	T014	TRUE	TRUE	0	0	1	1	none	0.0001243080386091
S093	T014	TRUE	TRUE	0	0	1	1	none	9.06398381898e-05
S097	T014	TRUE	TRUE	0	0	1	1	none	1.73208320326e-05
S102	T014	TRUE	TRUE	0	0	1	1	none	0.0001204660895048
S106	T014	TRUE	TRUE	0	0	1	1	none	1.19544669002e-05
S130	T014	TRUE	TRUE	0	0	1	1	none	0.0001226684938427
T009	T014	TRUE	TRUE	0	0	1	1	none	1.85239803152e-05
T010	T014	FALSE	FALSE	0	0	1	1	none	1.99750145391e-05
T012	T014	TRUE	TRUE	0	0	1	1	none	7.33553176212e-05
T013	T014	FALSE	FALSE	0	0	1	1	none	8.43624748156e-05
S002	T020	FALSE	FALSE	0	0	1	1	none	7.60889032204e-05
S007	T020	FALSE	FALSE	0	0	1	1	none	5.90780608502e-05
S021	T020	FALSE	FALSE	0	0	1	1	none	8.1031413104e-05
S024	T020	FALSE	FALSE	0	0	1	1	none	7.92618322964e-05
S025	T020	FALSE	FALSE	0	0	1	1	none	8.07002860808e-05
S026	T020	FALSE	FALSE	0	0	1	1	none	7.55918796024e-05
S038	T020	TRUE	TRUE	0	0	1	1	none	6.0501061335e-06
S039	T020	FALSE	FALSE	0	0	1	1	none	7.89147247496e-05
S040	T020	FALSE	FALSE	0	0	1	1	none	0.0001354920088406
S042	T020	FALSE	FALSE	0	0	1	1	none	7.84729988794e-05
S071	T020	FALSE	FALSE	0	0	1	1	none	0.0001160797598785
S078	T020	FALSE	FALSE	0	0	1	1	none	7.74601883788e-05
S081	T020	FALSE	FALSE	0	0	1	1	none	7.99124718724e-05
S085	T020	FALSE	FALSE	0	0	1	1	none	0.0001137818807894
S087	T020	FALSE	FALSE	0	0	1	1	none	0.0001382007092793
S093	T020	FALSE	FALSE	0	0	1	1	none	0.00010453250886
S097	T020	FALSE	FALSE	0	0	1	1	none	7.87476807628e-05
S102	T020	FALSE	FALSE	0	0	1	1	none	0.000134358760175
S106	T020	FALSE	FALSE	0	0	1	1	none	7.79915087024e-05
S130	T020	FALSE	FALSE	0	0	1	1	none	0.0001365611645129
T009	T020	FALSE	FALSE	0	0	1	1	none	7.99508290454e-05
T010	T020	FALSE	FALSE	0	0	1	1	none	8.14018632693e-05
T012	T020	TRUE	TRUE	1	0	1	1	anc	5.9235540756e-06
T013	T020	FALSE	FALSE	0	0	1	1	none	1.63386783794e-05
T014	T020	FALSE	FALSE	0	0	1	1	none	7.98709045874e-05
S002	T021	FALSE	FALSE	0	0	1	1	none	1.79189926122e-05
S007	T021	FALSE	FALSE	0	0	1	1	none	6.33559887472e-05
S021	T021	FALSE	FALSE	0	0	1	1	none	2.28615024958e-05
S024	T021	FALSE	FALSE	0	0	1	1	none	2.10919216882e-05
S025	T021	FALSE	FALSE	0	0	1	1	none	1.93343159646e-05
S026	T021	FALSE	FALSE	0	0	1	1	none	1.11812670402e-05
S038	T021	FALSE	FALSE	0	0	1	1	none	7.85149064729e-05
S039	T021	FALSE	FALSE	0	0	1	1	none	2.07448141414e-05
S040	T021	FALSE	FALSE	0	0	1	1	none	0.0001248562762924
S042	T021	FALSE	FALSE	0	0	1	1	none	2.03030882712e-05
S071	T021	FALSE	FALSE	0	0	1	1	none	0.0001054440273303
S078	T021	FALSE	FALSE	0	0	1	1	none	1.92902777706e-05
S081	T021	FALSE	FALSE	0	0	1	1	none	2.17425612642e-05
S085	T021	FALSE	FALSE	0	0	1	1	none	0.0001031461482412
S087	T021	FALSE	FALSE	0	0	1	1	none	0.0001275649767311
S093	T021	FALSE	FALSE	0	0	1	1	none	9.38967763118e-05
S097	T021	FALSE	FALSE	0	0	1	1	none	1.73817106466e-05
S102	T021	FALSE	FALSE	0	0	1	1	none	0.0001237230276268
S106	T021	FALSE	FALSE	0	0	1	1	none	1.98215980942e-05
S130	T021	FALSE	FALSE	0	0	1	1	none	0.0001259254319647
T009	T021	FALSE	FALSE	0	0	1	1	none	5.234829912e-06
T010	T021	FALSE	FALSE	0	0	1	1	none	4.3177325735e-06
T012	T021	FALSE	FALSE	0	0	1	1	none	7.66122557432e-05
T013	T021	FALSE	FALSE	0	0	1	1	none	8.76194129376e-05
T014	T021	FALSE	FALSE	0	0	1	1	none	2.17009939792e-05
T020	T021	FALSE	FALSE	0	0	1	1	none	8.31278427094e-05
S002	T028	TRUE	TRUE	0	0	1	1	none	6.00274324898e-05
S007	T028	TRUE	TRUE	0	0	1	1	none	3.49565543916e-05
S021	T028	TRUE	TRUE	0	0	1	1	none	6.49699423734e-05
S024	T028	TRUE	TRUE	0	0	1	1	none	6.32003615658e-05
S025	T028	TRUE	TRUE	0	0	1	1	none	6.46388153502e-05
S026	T028	TRUE	TRUE	0	0	1	1	none	5.95304088718e-05
S038	T028	FALSE	FALSE	0	0	1	1	none	5.81755078453e-05
S039	T028	TRUE	TRUE	0	0	1	1	none	6.2853254019e-05
S040	T028	TRUE	TRUE	0	0	1	1	none	0.00011943053811
S042	T028	TRUE	TRUE	0	0	1	1	none	6.24115281488e-05
S071	T028	TRUE	TRUE	0	0	1	1	none	0.0001000182891479
S078	T028	TRUE	TRUE	0	0	1	1	none	6.13987176482e-05
S081	T028	TRUE	TRUE	0	0	1	1	none	6.38510011418e-05
S085	T028	TRUE	TRUE	0	0	1	1	none	9.77204100588e-05
S087	T028	TRUE	TRUE	0	0	1	1	none	0.0001221392385487
S093	T028	TRUE	TRUE	0	0	1	1	none	8.84710381294e-05
S097	T028	TRUE	TRUE	0	0	1	1	none	6.26862100322e-05
S102	T028	TRUE	TRUE	0	0	1	1	none	0.0001182972894444
S106	T028	TRUE	TRUE	0	0	1	1	none	6.19300379718e-05
S130	T028	TRUE	TRUE	0	0	1	1	none	0.0001204996937823
T009	T028	TRUE	TRUE	0	0	1	1	none	6.38893583148e-05
T010	T028	FALSE	FALSE	0	0	1	1	none	6.53403925387e-05
T012	T028	TRUE	TRUE	0	0	1	1	none	5.62728571156e-05
T013	T028	FALSE	FALSE	0	0	1	1	none	6.728001431e-05
T014	T028	TRUE	TRUE	0	0	1	1	none	6.38094338568e-05
T020	T028	FALSE	FALSE	0	0	1	1	none	6.27884440818e-05
T021	T028	FALSE	FALSE	0	0	1	1	none	6.70663719788e-05
S002	T035a	TRUE	TRUE	0	0	1	1	none	0.0001203089457472
S007	T035a	TRUE	TRUE	0	0	1	1	none	0.0001182117638222
S021	T035a	TRUE	TRUE	0	0	1	1	none	0.0001252514556308
S024	T035a	TRUE	TRUE	0	0	1	1	none	0.0001234818748232
S025	T035a	TRUE	TRUE	0	0	1	1	none	0.0001249203286076
S026	T035a	TRUE	TRUE	0	0	1	1	none	0.0001198119221292
S038	T035a	FALSE	FALSE	0	0	1	1	none	0.0001333706815479
S039	T035a	TRUE	TRUE	0	0	1	1	none	0.0001231347672764
S040	T035a	TRUE	TRUE	0	0	1	1	none	6.67787404674e-05
S042	T035a	TRUE	TRUE	0	0	1	1	none	0.0001226930414062
S071	T035a	TRUE	TRUE	0	0	1	1	none	4.73664915053e-05
S078	T035a	TRUE	TRUE	0	0	1	1	none	0.0001216802309056
S081	T035a	TRUE	TRUE	0	0	1	1	none	0.0001241325143992
S085	T035a	TRUE	TRUE	0	0	1	1	none	2.9349499279e-05
S087	T035a	TRUE	TRUE	0	0	1	1	none	7.8666337489e-06
S093	T035a	TRUE	TRUE	0	0	1	1	none	3.46351747056e-05
S097	T035a	TRUE	TRUE	0	0	1	1	none	0.0001229677232896
S102	T035a	TRUE	TRUE	0	0	1	1	none	6.56454918018e-05
S106	T035a	TRUE	TRUE	0	0	1	1	none	0.0001222115512292
S130	T035a	TRUE	TRUE	0	0	1	1	none	6.2270889825e-06
T009	T035a	TRUE	TRUE	0	0	1	1	none	0.0001241708715722
T010	T035a	FALSE	FALSE	0	0	1	1	none	0.0001256219057961
T012	T035a	TRUE	TRUE	0	0	1	1	none	0.0001314680308182
T013	T035a	FALSE	FALSE	0	0	1	1	none	0.0001424751880126
T014	T035a	TRUE	TRUE	0	0	1	1	none	0.0001240909471142
T020	T035a	FALSE	FALSE	0	0	1	1	none	0.0001379836177844
T021	T035a	FALSE	FALSE	0	0	1	1	none	0.0001273478852362
T028	T035a	TRUE	TRUE	0	0	1	1	none	0.0001219221470538
S002	T035b	FALSE	FALSE	0	0	1	1	none	1.66732352772e-05
S007	T035b	FALSE	FALSE	0	0	1	1	none	6.21102314122e-05
S021	T035b	FALSE	FALSE	0	0	1	1	none	2.16157451608e-05
S024	T035b	FALSE	FALSE	0	0	1	1	none	1.98461643532e-05
S025	T035b	FALSE	FALSE	0	0	1	1	none	1.80885586296e-05
S026	T035b	FALSE	FALSE	0	0	1	1	none	9.9355097052e-06
S038	T035b	FALSE	FALSE	0	0	1	1	none	7.72691491379e-05
S039	T035b	FALSE	FALSE	0	0	1	1	none	1.94990568064e-05
S040	T035b	FALSE	FALSE	0	0	1	1	none	0.0001236105189574
S042	T035b	FALSE	FALSE	0	0	1	1	none	1.90573309362e-05
S071	T035b	FALSE	FALSE	0	0	1	1	none	0.0001041982699953
S078	T035b	FALSE	FALSE	0	0	1	1	none	1.80445204356e-05
S081	T035b	FALSE	FALSE	0	0	1	1	none	2.04968039292e-05
S085	T035b	FALSE	FALSE	0	0	1	1	none	0.0001019003909062
S087	T035b	FALSE	FALSE	0	0	1	1	none	0.0001263192193961
S093	T035b	FALSE	FALSE	0	0	1	1	none	9.26510189768e-05
S097	T035b	FALSE	FALSE	0	0	1	1	none	1.61359533116e-05
S102	T035b	FALSE	FALSE	0	0	1	1	none	0.0001224772702918
S106	T035b	FALSE	FALSE	0	0	1	1	none	1.85758407592e-05
S130	T035b	FALSE	FALSE	0	0	1	1	none	0.0001246796746297
T009	T035b	FALSE	FALSE	0	0	1	1	none	3.989072577e-06
T010	T035b	FALSE	FALSE	0	0	1	1	none	3.0719752385e-06
T012	T035b	FALSE	FALSE	0	0	1	1	none	7.53664984082e-05
T013	T035b	FALSE	FALSE	0	0	1	1	none	8.63736556026e-05
T014	T035b	FALSE	FALSE	0	0	1	1	none	2.04552366442e-05
T020	T035b	FALSE	FALSE	0	0	1	1	none	8.18820853744e-05
T021	T035b	TRUE	TRUE	0	0	1	1	none	2.4298231162e-06
T028	T035b	FALSE	FALSE	0	0	1	1	none	6.58206146438e-05
T035a	T035b	FALSE	FALSE	0	0	1	1	none	0.0001261021279012
S002	T040	TRUE	TRUE	0	0	1	1	none	1.23505695346e-05
S007	T040	TRUE	TRUE	0	0	1	1	none	6.23977587416e-05
S021	T040	TRUE	TRUE	0	0	1	1	none	7.739707871e-06
S024	T040	TRUE	TRUE	0	0	1	1	none	4.0918461886e-06
S025	T040	TRUE	TRUE	0	0	1	1	none	2.1572145467e-05
S026	T040	TRUE	TRUE	0	0	1	1	none	1.64637389886e-05
S038	T040	FALSE	FALSE	0	0	1	1	none	7.75566764673e-05
S039	T040	TRUE	TRUE	0	0	1	1	none	5.6230195166e-06
S040	T040	TRUE	TRUE	0	0	1	1	none	0.0001238980462868
S042	T040	TRUE	TRUE	0	0	1	1	none	6.3653594276e-06
S071	T040	TRUE	TRUE	0	0	1	1	none	0.0001044857973247
S078	T040	TRUE	TRUE	0	0	1	1	none	7.786896257e-06
S081	T040	TRUE	TRUE	0	0	1	1	none	3.4412066126e-06
S085	T040	TRUE	TRUE	0	0	1	1	none	0.0001021879182356
S087	T040	TRUE	TRUE	0	0	1	1	none	0.0001266067467255
S093	T040	TRUE	TRUE	0	0	1	1	none	9.29385463062e-05
S097	T040	TRUE	TRUE	0	0	1	1	none	1.9619540149e-05
S102	T040	TRUE	TRUE	0	0	1	1	none	0.0001227647976212
S106	T040	TRUE	TRUE	0	0	1	1	none	1.42531750166e-05
S130	T040	TRUE	TRUE	0	0	1	1	none	0.0001249672019591
T009	T040	TRUE	TRUE	0	0	1	1	none	2.08226884316e-05
T010	T040	FALSE	FALSE	0	0	1	1	none	2.22737226555e-05
T012	T040	TRUE	TRUE	0	0	1	1	none	7.56540257376e-05
T013	T040	FALSE	FALSE	0	0	1	1	none	8.6661182932e-05
T014	T040	TRUE	TRUE	0	0	1	1	none	7.7632651356e-06
T020	T040	FALSE	FALSE	0	0	1	1	none	8.21696127038e-05
T021	T040	FALSE	FALSE	0	0	1	1	none	2.39997020956e-05
T028	T040	TRUE	TRUE	0	0	1	1	none	6.61081419732e-05
T035a	T040	TRUE	TRUE	0	0	1	1	none	0.0001263896552306
T035b	T040	FALSE	FALSE	0	0	1	1	none	2.27539447606e-05
S002	T056	FALSE	FALSE	0	0	1	1	none	1.98199433149e-05
S007	T056	FALSE	FALSE	0	0	1	1	none	6.52569394499e-05
S021	T056	FALSE	FALSE	0	0	1	1	none	2.47624531985e-05
S024	T056	FALSE	FALSE	0	0	1	1	none	2.29928723909e-05
S025	T056	FALSE	FALSE	0	0	1	1	none	2.12352666673e-05
S026	T056	FALSE	FALSE	0	0	1	1	none	1.30822177429e-05
S038	T056	FALSE	FALSE	0	0	1	1	none	8.04158571756e-05
S039	T056	FALSE	FALSE	0	0	1	1	none	2.26457648441e-05
S040	T056	FALSE	FALSE	0	0	1	1	none	0.0001267572269951
S042	T056	FALSE	FALSE	0	0	1	1	none	2.22040389739e-05
S071	T056	FALSE	FALSE	0	0	1	1	none	0.000107344978033
S078	T056	FALSE	FALSE	0	0	1	1	none	2.11912284733e-05
S081	T056	FALSE	FALSE	0	0	1	1	none	2.36435119669e-05
S085	T056	FALSE	FALSE	0	0	1	1	none	0.0001050470989439
S087	T056	FALSE	FALSE	0	0	1	1	none	0.0001294659274338
S093	T056	FALSE	FALSE	0	0	1	1	none	9.57977270145e-05
S097	T056	FALSE	FALSE	0	0	1	1	none	1.92826613493e-05
S102	T056	FALSE	FALSE	0	0	1	1	none	0.0001256239783295
S106	T056	FALSE	FALSE	0	0	1	1	none	2.17225487969e-05
S130	T056	FALSE	FALSE	0	0	1	1	none	0.0001278263826674
T009	T056	TRUE	TRUE	1	0	1	1	anc	2.074238647e-06
T010	T056	FALSE	FALSE	0	0	1	1	none	8.5868148386e-06
T012	T056	FALSE	FALSE	0	0	1	1	none	7.85132064459e-05
T013	T056	FALSE	FALSE	0	0	1	1	none	8.95203636403e-05
T014	T056	FALSE	FALSE	0	0	1	1	none	2.36019446819e-05
T020	T056	FALSE	FALSE	0	0	1	1	none	8.50287934121e-05
T021	T056	FALSE	FALSE	0	0	1	1	none	1.03127942787e-05
T028	T056	FALSE	FALSE	0	0	1	1	none	6.89673226815e-05
T035a	T056	FALSE	FALSE	0	0	1	1	none	0.0001292488359389
T035b	T056	FALSE	FALSE	0	0	1	1	none	9.0670369437e-06
T040	T056	FALSE	FALSE	0	0	1	1	none	2.59006527983e-05
S002	T059	TRUE	TRUE	0	0	1	1	none	0.0001208080347558
S007	T059	TRUE	TRUE	0	0	1	1	none	0.0001187108528308
S021	T059	TRUE	TRUE	0	0	1	1	none	0.0001257505446394
S024	T059	TRUE	TRUE	0	0	1	1	none	0.0001239809638318
S025	T059	TRUE	TRUE	0	0	1	1	none	0.0001254194176162
S026	T059	TRUE	TRUE	0	0	1	1	none	0.0001203110111378
S038	T059	FALSE	FALSE	0	0	1	1	none	0.0001338697705565
S039	T059	TRUE	TRUE	0	0	1	1	none	0.000123633856285
S040	T059	TRUE	TRUE	0	0	1	1	none	4.1747637336e-06
S042	T059	TRUE	TRUE	0	0	1	1	none	0.0001231921304148
S071	T059	TRUE	TRUE	0	0	1	1	none	2.53664828939e-05
S078	T059	TRUE	TRUE	0	0	1	1	none	0.0001221793199142
S081	T059	TRUE	TRUE	0	0	1	1	none	0.0001246316034078
S085	T059	TRUE	TRUE	0	0	1	1	none	4.55677014248e-05
S087	T059	TRUE	TRUE	0	0	1	1	none	6.99865299147e-05
S093	T059	TRUE	TRUE	0	0	1	1	none	3.63183294954e-05
S097	T059	TRUE	TRUE	0	0	1	1	none	0.0001234668122982
S102	T059	TRUE	TRUE	0	0	1	1	none	5.4096466304e-06
S106	T059	TRUE	TRUE	0	0	1	1	none	0.0001227106402378
S130	T059	TRUE	TRUE	0	0	1	1	none	6.83469851483e-05
T009	T059	TRUE	TRUE	0	0	1	1	none	0.0001246699605808
T010	T059	FALSE	FALSE	0	0	1	1	none	0.0001261209948047
T012	T059	TRUE	TRUE	0	0	1	1	none	0.0001319671198268
T013	T059	FALSE	FALSE	0	0	1	1	none	0.0001429742770212
T014	T059	TRUE	TRUE	0	0	1	1	none	0.0001245900361228
T020	T059	FALSE	FALSE	0	0	1	1	none	0.000138482706793
T021	T059	FALSE	FALSE	0	0	1	1	none	0.0001278469742448
T028	T059	TRUE	TRUE	0	0	1	1	none	0.0001224212360624
T035a	T059	TRUE	TRUE	0	0	1	1	none	6.97694384198e-05
T035b	T059	FALSE	FALSE	0	0	1	1	none	0.0001266012169098
T040	T059	TRUE	TRUE	0	0	1	1	none	0.0001268887442392
T056	T059	FALSE	FALSE	0	0	1	1	none	0.0001297479249475
S002	T065	FALSE	FALSE	0	0	1	1	none	7.20901441704e-05
S007	T065	FALSE	FALSE	0	0	1	1	none	5.50793018002e-05
S021	T065	FALSE	FALSE	0	0	1	1	none	7.7032654054e-05
S024	T065	FALSE	FALSE	0	0	1	1	none	7.52630732464e-05
S025	T065	FALSE	FALSE	0	0	1	1	none	7.67015270308e-05
S026	T065	FALSE	FALSE	0	0	1	1	none	7.15931205524e-05
S038	T065	FALSE	FALSE	0	0	1	1	none	3.2354128647e-06
S039	T065	FALSE	FALSE	0	0	1	1	none	7.49159656996e-05
S040	T065	FALSE	FALSE	0	0	1	1	none	0.0001314932497906
S042	T065	FALSE	FALSE	0	0	1	1	none	7.44742398294e-05
S071	T065	FALSE	FALSE	0	0	1	1	none	0.0001120810008285
S078	T065	FALSE	FALSE	0	0	1	1	none	7.34614293288e-05
S081	T065	FALSE	FALSE	0	0	1	1	none	7.59137128224e-05
S085	T065	FALSE	FALSE	0	0	1	1	none	0.0001097831217394
S087	T065	FALSE	FALSE	0	0	1	1	none	0.0001342019502293
S093	T065	FALSE	FALSE	0	0	1	1	none	0.00010053374981
S097	T065	FALSE	FALSE	0	0	1	1	none	7.47489217128e-05
S102	T065	FALSE	FALSE	0	0	1	1	none	0.000130360001125
S106	T065	FALSE	FALSE	0	0	1	1	none	7.39927496524e-05
S130	T065	FALSE	FALSE	0	0	1	1	none	0.0001325624054629
T009	T065	FALSE	FALSE	0	0	1	1	none	7.59520699954e-05
T010	T065	FALSE	FALSE	0	0	1	1	none	7.74031042193e-05
T012	T065	TRUE	TRUE	1	0	1	1	anc	5.920328906e-07
T013	T065	FALSE	FALSE	0	0	1	1	none	9.6743950594e-06
T014	T065	FALSE	FALSE	0	0	1	1	none	7.58721455374e-05
T020	T065	FALSE	FALSE	0	0	1	1	none	7.8483491012e-06
T021	T065	FALSE	FALSE	0	0	1	1	none	7.91290836594e-05
T028	T065	FALSE	FALSE	0	0	1	1	none	5.87896850318e-05
T035a	T065	FALSE	FALSE	0	0	1	1	none	0.0001339848587344
T035b	T065	FALSE	FALSE	0	0	1	1	none	7.78833263244e-05
T040	T065	FALSE	FALSE	0	0	1	1	none	7.81708536538e-05
T056	T065	FALSE	FALSE	0	0	1	1	none	8.10300343621e-05
T059	T065	FALSE	FALSE	0	0	1	1	none	0.000134483947743
S002	T069	TRUE	TRUE	0	0	1	1	none	0.0001240717289553
S007	T069	TRUE	TRUE	0	0	1	1	none	0.0001219745470303
S021	T069	TRUE	TRUE	0	0	1	1	none	0.0001290142388389
S024	T069	TRUE	TRUE	0	0	1	1	none	0.0001272446580313
S025	T069	TRUE	TRUE	0	0	1	1	none	0.0001286831118157
S026	T069	TRUE	TRUE	0	0	1	1	none	0.0001235747053373
S038	T069	FALSE	FALSE	0	0	1	1	none	0.000137133464756
S039	T069	TRUE	TRUE	0	0	1	1	none	0.0001268975504845
S040	T069	TRUE	TRUE	0	0	1	1	none	4.80424260555e-05
S042	T069	TRUE	TRUE	0	0	1	1	none	0.0001264558246143
S071	T069	TRUE	TRUE	0	0	1	1	none	2.68507068952e-05
S078	T069	TRUE	TRUE	0	0	1	1	none	0.0001254430141137
S081	T069	TRUE	TRUE	0	0	1	1	none	0.0001278952976073
S085	T069	TRUE	TRUE	0	0	1	1	none	4.88313956243e-05
S087	T069	TRUE	TRUE	0	0	1	1	none	7.32502241142e-05
S093	T069	TRUE	TRUE	0	0	1	1	none	3.95820236949e-05
S097	T069	TRUE	TRUE	0	0	1	1	none	0.0001267305064977
S102	T069	TRUE	TRUE	0	0	1	1	none	4.69091773899e-05
S106	T069	TRUE	TRUE	0	0	1	1	none	0.0001259743344373
S130	T069	TRUE	TRUE	0	0	1	1	none	7.16106793478e-05
T009	T069	TRUE	TRUE	0	0	1	1	none	0.0001279336547803
T010	T069	FALSE	FALSE	0	0	1	1	none	0.0001293846890042
T012	T069	TRUE	TRUE	0	0	1	1	none	0.0001352308140263
T013	T069	FALSE	FALSE	0	0	1	1	none	0.0001462379712207
T014	T069	TRUE	TRUE	0	0	1	1	none	0.0001278537303223
T020	T069	FALSE	FALSE	0	0	1	1	none	0.0001417464009925
T021	T069	FALSE	FALSE	0	0	1	1	none	0.0001311106684443
T028	T069	TRUE	TRUE	0	0	1	1	none	0.0001256849302619
T035a	T069	TRUE	TRUE	0	0	1	1	none	7.30331326193e-05
T035b	T069	FALSE	FALSE	0	0	1	1	none	0.0001298649111093
T040	T069	TRUE	TRUE	0	0	1	1	none	0.0001301524384387
T056	T069	FALSE	FALSE	0	0	1	1	none	0.000133011619147
T059	T069	TRUE	TRUE	0	0	1	1	none	5.10331240079e-05
T065	T069	FALSE	FALSE	0	0	1	1	none	0.0001377476419425
S002	T073	FALSE	FALSE	0	0	1	1	none	1.85135048577e-05
S007	T073	FALSE	FALSE	0	0	1	1	none	6.39505009927e-05
S021	T073	FALSE	FALSE	0	0	1	1	none	2.34560147413e-05
S024	T073	FALSE	FALSE	0	0	1	1	none	2.16864339337e-05
S025	T073	FALSE	FALSE	0	0	1	1	none	1.99288282101e-05
S026	T073	FALSE	FALSE	0	0	1	1	none	1.17757792857e-05
S038	T073	FALSE	FALSE	0	0	1	1	none	7.91094187184e-05
S039	T073	FALSE	FALSE	0	0	1	1	none	2.13393263869e-05
S040	T073	FALSE	FALSE	0	0	1	1	none	0.0001254507885379
S042	T073	FALSE	FALSE	0	0	1	1	none	2.08976005167e-05
S071	T073	FALSE	FALSE	0	0	1	1	none	0.0001060385395758
S078	T073	FALSE	FALSE	0	0	1	1	none	1.98847900161e-05
S081	T073	FALSE	FALSE	0	0	1	1	none	2.23370735097e-05
S085	T073	FALSE	FALSE	0	0	1	1	none	0.0001037406604867
S087	T073	FALSE	FALSE	0	0	1	1	none	0.0001281594889766
S093	T073	FALSE	FALSE	0	0	1	1	none	9.44912885573e-05
S097	T073	FALSE	FALSE	0	0	1	1	none	1.79762228921e-05
S102	T073	FALSE	FALSE	0	0	1	1	none	0.0001243175398723
S106	T073	FALSE	FALSE	0	0	1	1	none	2.04161103397e-05
S130	T073	FALSE	FALSE	0	0	1	1	none	0.0001265199442102
T009	T073	FALSE	FALSE	0	0	1	1	none	5.8293421575e-06
T010	T073	FALSE	FALSE	0	0	1	1	none	4.912244819e-06
T012	T073	FALSE	FALSE	0	0	1	1	none	7.72067679887e-05
T013	T073	FALSE	FALSE	0	0	1	1	none	8.82139251831e-05
T014	T073	FALSE	FALSE	0	0	1	1	none	2.22955062247e-05
T020	T073	FALSE	FALSE	0	0	1	1	none	8.37223549549e-05
T021	T073	TRUE	TRUE	0	0	1	1	none	1.7785780267e-06
T028	T073	FALSE	FALSE	0	0	1	1	none	6.76608842243e-05
T035a	T073	FALSE	FALSE	0	0	1	1	none	0.0001279423974817
T035b	T073	TRUE	TRUE	0	0	1	1	none	3.0243353617e-06
T040	T073	FALSE	FALSE	0	0	1	1	none	2.45942143411e-05
T056	T073	FALSE	FALSE	0	0	1	1	none	1.09073065242e-05
T059	T073	FALSE	FALSE	0	0	1	1	none	0.0001284414864903
T065	T073	FALSE	FALSE	0	0	1	1	none	7.97235959049e-05
T069	T073	FALSE	FALSE	0	0	1	1	none	0.0001317051806898
S002	T075	TRUE	TRUE	0	0	1	1	none	5.47479485272e-05
S007	T075	TRUE	TRUE	0	0	1	1	none	5.1466700821e-05
S021	T075	TRUE	TRUE	0	0	1	1	none	5.96904584108e-05
S024	T075	TRUE	TRUE	0	0	1	1	none	5.79208776032e-05
S025	T075	TRUE	TRUE	0	0	1	1	none	5.93593313876e-05
S026	T075	TRUE	TRUE	0	0	1	1	none	5.42509249092e-05
S038	T075	FALSE	FALSE	0	0	1	1	none	6.66256185467e-05
S039	T075	TRUE	TRUE	0	0	1	1	none	5.75737700564e-05
S040	T075	TRUE	TRUE	0	0	1	1	none	0.0001141510541474
S042	T075	TRUE	TRUE	0	0	1	1	none	5.71320441862e-05
S071	T075	TRUE	TRUE	0	0	1	1	none	9.47388051853e-05
S078	T075	TRUE	TRUE	0	0	1	1	none	5.61192336856e-05
S081	T075	TRUE	TRUE	0	0	1	1	none	5.85715171792e-05
S085	T075	TRUE	TRUE	0	0	1	1	none	9.24409260962e-05
S087	T075	TRUE	TRUE	0	0	1	1	none	0.0001168597545861
S093	T075	TRUE	TRUE	0	0	1	1	none	8.31915541668e-05
S097	T075	TRUE	TRUE	0	0	1	1	none	5.74067260696e-05
S102	T075	TRUE	TRUE	0	0	1	1	none	0.0001130178054818
S106	T075	TRUE	TRUE	0	0	1	1	none	5.66505540092e-05
S130	T075	TRUE	TRUE	0	0	1	1	none	0.0001152202098197
T009	T075	TRUE	TRUE	0	0	1	1	none	5.86098743522e-05
T010	T075	FALSE	FALSE	0	0	1	1	none	6.00609085761e-05
T012	T075	TRUE	TRUE	0	0	1	1	none	6.4722967817e-05
T013	T075	FALSE	FALSE	0	0	1	1	none	7.57301250114e-05
T014	T075	TRUE	TRUE	0	0	1	1	none	5.85299498942e-05
T020	T075	FALSE	FALSE	0	0	1	1	none	7.12385547832e-05
T021	T075	FALSE	FALSE	0	0	1	1	none	6.17868880162e-05
T028	T075	TRUE	TRUE	0	0	1	1	none	5.51770840526e-05
T035a	T075	TRUE	TRUE	0	0	1	1	none	0.0001166426630912
T035b	T075	FALSE	FALSE	0	0	1	1	none	6.05411306812e-05
T040	T075	TRUE	TRUE	0	0	1	1	none	6.08286580106e-05
T056	T075	FALSE	FALSE	0	0	1	1	none	6.36878387189e-05
T059	T075	TRUE	TRUE	0	0	1	1	none	0.0001171417520998
T065	T075	FALSE	FALSE	0	0	1	1	none	6.72397957332e-05
T069	T075	TRUE	TRUE	0	0	1	1	none	0.0001204054462993
T073	T075	FALSE	FALSE	0	0	1	1	none	6.23814002617e-05
S002	T077	FALSE	FALSE	0	0	1	1	none	1.85110255028e-05
S007	T077	FALSE	FALSE	0	0	1	1	none	6.39480216378e-05
S021	T077	FALSE	FALSE	0	0	1	1	none	2.34535353864e-05
S024	T077	FALSE	FALSE	0	0	1	1	none	2.16839545788e-05
S025	T077	FALSE	FALSE	0	0	1	1	none	1.99263488552e-05
S026	T077	FALSE	FALSE	0	0	1	1	none	1.17732999308e-05
S038	T077	FALSE	FALSE	0	0	1	1	none	7.91069393635e-05
S039	T077	FALSE	FALSE	0	0	1	1	none	2.1336847032e-05
S040	T077	FALSE	FALSE	0	0	1	1	none	0.000125448309183
S042	T077	FALSE	FALSE	0	0	1	1	none	2.08951211618e-05
S071	T077	FALSE	FALSE	0	0	1	1	none	0.0001060360602209
S078	T077	FALSE	FALSE	0	0	1	1	none	1.98823106612e-05
S081	T077	FALSE	FALSE	0	0	1	1	none	2.23345941548e-05
S085	T077	FALSE	FALSE	0	0	1	1	none	0.0001037381811318
S087	T077	FALSE	FALSE	0	0	1	1	none	0.0001281570096217
S093	T077	FALSE	FALSE	0	0	1	1	none	9.44888092024e-05
S097	T077	FALSE	FALSE	0	0	1	1	none	1.79737435372e-05
S102	T077	FALSE	FALSE	0	0	1	1	none	0.0001243150605174
S106	T077	FALSE	FALSE	0	0	1	1	none	2.04136309848e-05
S130	T077	FALSE	FALSE	0	0	1	1	none	0.0001265174648553
T009	T077	FALSE	FALSE	0	0	1	1	none	5.8268628026e-06
T010	T077	FALSE	FALSE	0	0	1	1	none	4.9097654641e-06
T012	T077	FALSE	FALSE	0	0	1	1	none	7.72042886338e-05
T013	T077	FALSE	FALSE	0	0	1	1	none	8.82114458282e-05
T014	T077	FALSE	FALSE	0	0	1	1	none	2.22930268698e-05
T020	T077	FALSE	FALSE	0	0	1	1	none	8.37198756e-05
T021	T077	TRUE	TRUE	0	0	1	1	none	1.7760986718e-06
T028	T077	FALSE	FALSE	0	0	1	1	none	6.76584048694e-05
T035a	T077	FALSE	FALSE	0	0	1	1	none	0.0001279399181268
T035b	T077	TRUE	TRUE	0	0	1	1	none	3.0218560068e-06
T040	T077	FALSE	FALSE	0	0	1	1	none	2.45917349862e-05
T056	T077	FALSE	FALSE	0	0	1	1	none	1.09048271693e-05
T059	T077	FALSE	FALSE	0	0	1	1	none	0.0001284390071354
T065	T077	FALSE	FALSE	0	0	1	1	none	7.972111655e-05
T069	T077	FALSE	FALSE	0	0	1	1	none	0.0001317027013349
T073	T077	TRUE	TRUE	0	0	1	1	none	1.1865451361e-06
T075	T077	FALSE	FALSE	0	0	1	1	none	6.23789209068e-05
S002	T087	TRUE	TRUE	0	0	1	1	none	1.43051037148e-05
S007	T087	TRUE	TRUE	0	0	1	1	none	5.97420998498e-05
S021	T087	TRUE	TRUE	0	0	1	1	none	1.92476135984e-05
S024	T087	TRUE	TRUE	0	0	1	1	none	1.74780327908e-05
S025	T087	TRUE	TRUE	0	0	1	1	none	1.57204270672e-05
S026	T087	TRUE	TRUE	0	0	1	1	none	7.5673781428e-06
S038	T087	FALSE	FALSE	0	0	1	1	none	7.49010175755e-05
S039	T087	TRUE	TRUE	0	0	1	1	none	1.7130925244e-05
S040	T087	TRUE	TRUE	0	0	1	1	none	0.000121242387395
S042	T087	TRUE	TRUE	0	0	1	1	none	1.66891993738e-05
S071	T087	TRUE	TRUE	0	0	1	1	none	0.0001018301384329
S078	T087	TRUE	TRUE	0	0	1	1	none	1.56763888732e-05
S081	T087	TRUE	TRUE	0	0	1	1	none	1.81286723668e-05
S085	T087	TRUE	TRUE	0	0	1	1	none	9.95322593438e-05
S087	T087	TRUE	TRUE	0	0	1	1	none	0.0001239510878337
S093	T087	TRUE	TRUE	0	0	1	1	none	9.02828874144e-05
S097	T087	TRUE	TRUE	0	0	1	1	none	1.37678217492e-05
S102	T087	TRUE	TRUE	0	0	1	1	none	0.0001201091387294
S106	T087	TRUE	TRUE	0	0	1	1	none	1.62077091968e-05
S130	T087	TRUE	TRUE	0	0	1	1	none	0.0001223115430673
T009	T087	TRUE	TRUE	0	0	1	1	none	2.8050067958e-06
T010	T087	FALSE	FALSE	0	0	1	1	none	4.2560410197e-06
T012	T087	TRUE	TRUE	0	0	1	1	none	7.29983668458e-05
T013	T087	FALSE	FALSE	0	0	1	1	none	8.40055240402e-05
T014	T087	TRUE	TRUE	0	0	1	1	none	1.80871050818e-05
T020	T087	FALSE	FALSE	0	0	1	1	none	7.9513953812e-05
T021	T087	FALSE	FALSE	0	0	1	1	none	5.9820204598e-06
T028	T087	TRUE	TRUE	0	0	1	1	none	6.34524830814e-05
T035a	T087	TRUE	TRUE	0	0	1	1	none	0.0001237339963388
T035b	T087	FALSE	FALSE	0	0	1	1	none	4.7362631248e-06
T040	T087	TRUE	TRUE	0	0	1	1	none	2.03858131982e-05
T056	T087	FALSE	FALSE	0	0	1	1	none	7.8829711625e-06
T059	T087	TRUE	TRUE	0	0	1	1	none	0.0001242330853474
T065	T087	FALSE	FALSE	0	0	1	1	none	7.5515194762e-05
T069	T087	TRUE	TRUE	0	0	1	1	none	0.0001274967795469
T073	T087	FALSE	FALSE	0	0	1	1	none	6.5765327053e-06
T075	T087	TRUE	TRUE	0	0	1	1	none	5.81729991188e-05
T077	T087	FALSE	FALSE	0	0	1	1	none	6.5740533504e-06
S002	T095	TRUE	TRUE	0	0	1	1	none	0.0001184341898869
S007	T095	TRUE	TRUE	0	0	1	1	none	0.0001163370079619
S021	T095	TRUE	TRUE	0	0	1	1	none	0.0001233766997705
S024	T095	TRUE	TRUE	0	0	1	1	none	0.0001216071189629
S025	T095	TRUE	TRUE	0	0	1	1	none	0.0001230455727473
S026	T095	TRUE	TRUE	0	0	1	1	none	0.0001179371662689
S038	T095	FALSE	FALSE	0	0	1	1	none	0.0001314959256876
S039	T095	TRUE	TRUE	0	0	1	1	none	0.0001212600114161
S040	T095	TRUE	TRUE	0	0	1	1	none	6.49039846071e-05
S042	T095	TRUE	TRUE	0	0	1	1	none	0.0001208182855459
S071	T095	TRUE	TRUE	0	0	1	1	none	4.5491735645e-05
S078	T095	TRUE	TRUE	0	0	1	1	none	0.0001198054750453
S081	T095	TRUE	TRUE	0	0	1	1	none	0.0001222577585389
S085	T095	TRUE	TRUE	0	0	1	1	none	2.74747434187e-05
S087	T095	TRUE	TRUE	0	0	1	1	none	3.55537374e-06
S093	T095	TRUE	TRUE	0	0	1	1	none	3.27604188453e-05
S097	T095	TRUE	TRUE	0	0	1	1	none	0.0001210929674293
S102	T095	TRUE	TRUE	0	0	1	1	none	6.37707359415e-05
S106	T095	TRUE	TRUE	0	0	1	1	none	0.0001203367953689
S130	T095	TRUE	TRUE	0	0	1	1	none	1.9158289736e-06
T009	T095	TRUE	TRUE	0	0	1	1	none	0.0001222961157119
T010	T095	FALSE	FALSE	0	0	1	1	none	0.0001237471499358
T012	T095	TRUE	TRUE	0	0	1	1	none	0.0001295932749579
T013	T095	FALSE	FALSE	0	0	1	1	none	0.0001406004321523
T014	T095	TRUE	TRUE	0	0	1	1	none	0.0001222161912539
T020	T095	FALSE	FALSE	0	0	1	1	none	0.0001361088619241
T021	T095	FALSE	FALSE	0	0	1	1	none	0.0001254731293759
T028	T095	TRUE	TRUE	0	0	1	1	none	0.0001200473911935
T035a	T095	TRUE	TRUE	0	0	1	1	none	5.7747863937e-06
T035b	T095	FALSE	FALSE	0	0	1	1	none	0.0001242273720409
T040	T095	TRUE	TRUE	0	0	1	1	none	0.0001245148993703
T056	T095	FALSE	FALSE	0	0	1	1	none	0.0001273740800786
T059	T095	TRUE	TRUE	0	0	1	1	none	6.78946825595e-05
T065	T095	FALSE	FALSE	0	0	1	1	none	0.0001321101028741
T069	T095	TRUE	TRUE	0	0	1	1	none	7.1158376759e-05
T073	T095	FALSE	FALSE	0	0	1	1	none	0.0001260676416214
T075	T095	TRUE	TRUE	0	0	1	1	none	0.0001147679072309
T077	T095	FALSE	FALSE	0	0	1	1	none	0.0001260651622665
T087	T095	TRUE	TRUE	0	0	1	1	none	0.0001218592404785
S002	T099a	TRUE	TRUE	0	0	1	1	none	0.0001184643969398
S007	T099a	TRUE	TRUE	0	0	1	1	none	0.0001163672150148
S021	T099a	TRUE	TRUE	0	0	1	1	none	0.0001234069068234
S024	T099a	TRUE	TRUE	0	0	1	1	none	0.0001216373260158
S025	T099a	TRUE	TRUE	0	0	1	1	none	0.0001230757798002
S026	T099a	TRUE	TRUE	0	0	1	1	none	0.0001179673733218
S038	T099a	FALSE	FALSE	0	0	1	1	none	0.0001315261327405
S039	T099a	TRUE	TRUE	0	0	1	1	none	0.000121290218469
S040	T099a	TRUE	TRUE	0	0	1	1	none	6.493419166e-05
S042	T099a	TRUE	TRUE	0	0	1	1	none	0.0001208484925988
S071	T099a	TRUE	TRUE	0	0	1	1	none	4.55219426979e-05
S078	T099a	TRUE	TRUE	0	0	1	1	none	0.0001198356820982
S081	T099a	TRUE	TRUE	0	0	1	1	none	0.0001222879655918
S085	T099a	TRUE	TRUE	0	0	1	1	none	2.75049504716e-05
S087	T099a	TRUE	TRUE	0	0	1	1	none	4.8380191603e-06
S093	T099a	TRUE	TRUE	0	0	1	1	none	3.27906258982e-05
S097	T099a	TRUE	TRUE	0	0	1	1	none	0.0001211231744822
S102	T099a	TRUE	TRUE	0	0	1	1	none	6.38009429944e-05
S106	T099a	TRUE	TRUE	0	0	1	1	none	0.0001203670024218
S130	T099a	TRUE	TRUE	0	0	1	1	none	3.1984743939e-06
T009	T099a	TRUE	TRUE	0	0	1	1	none	0.0001223263227648
T010	T099a	FALSE	FALSE	0	0	1	1	none	0.0001237773569887
T012	T099a	TRUE	TRUE	0	0	1	1	none	0.0001296234820108
T013	T099a	FALSE	FALSE	0	0	1	1	none	0.0001406306392052
T014	T099a	TRUE	TRUE	0	0	1	1	none	0.0001222463983068
T020	T099a	FALSE	FALSE	0	0	1	1	none	0.000136139068977
T021	T099a	FALSE	FALSE	0	0	1	1	none	0.0001255033364288
T028	T099a	TRUE	TRUE	0	0	1	1	none	0.0001200775982464
T035a	T099a	TRUE	TRUE	0	0	1	1	none	5.8049934466e-06
T035b	T099a	FALSE	FALSE	0	0	1	1	none	0.0001242575790938
T040	T099a	TRUE	TRUE	0	0	1	1	none	0.0001245451064232
T056	T099a	FALSE	FALSE	0	0	1	1	none	0.0001274042871315
T059	T099a	TRUE	TRUE	0	0	1	1	none	6.79248896124e-05
T065	T099a	FALSE	FALSE	0	0	1	1	none	0.000132140309927
T069	T099a	TRUE	TRUE	0	0	1	1	none	7.11885838119e-05
T073	T099a	FALSE	FALSE	0	0	1	1	none	0.0001260978486743
T075	T099a	TRUE	TRUE	0	0	1	1	none	0.0001147981142838
T077	T099a	FALSE	FALSE	0	0	1	1	none	0.0001260953693194
T087	T099a	TRUE	TRUE	0	0	1	1	none	0.0001218894475314
T095	T099a	TRUE	TRUE	0	0	1	1	none	2.7461718051e-06
S002	T102	FALSE	FALSE	0	0	1	1	none	0.0001218234911537
S007	T102	FALSE	FALSE	0	0	1	1	none	0.0001197263092287
S021	T102	FALSE	FALSE	0	0	1	1	none	0.0001267660010373
S024	T102	FALSE	FALSE	0	0	1	1	none	0.0001249964202297
S025	T102	FALSE	FALSE	0	0	1	1	none	0.0001264348740141
S026	T102	FALSE	FALSE	0	0	1	1	none	0.0001213264675357
S038	T102	FALSE	FALSE	0	0	1	1	none	0.0001348852269544
S039	T102	FALSE	FALSE	0	0	1	1	none	0.0001246493126829
S040	T102	FALSE	FALSE	0	0	1	1	none	6.82932858739e-05
S042	T102	FALSE	FALSE	0	0	1	1	none	0.0001242075868127
S071	T102	FALSE	FALSE	0	0	1	1	none	4.88810369118e-05
S078	T102	FALSE	FALSE	0	0	1	1	none	0.0001231947763121
S081	T102	FALSE	FALSE	0	0	1	1	none	0.0001256470598057
S085	T102	FALSE	FALSE	0	0	1	1	none	3.08640446855e-05
S087	T102	FALSE	FALSE	0	0	1	1	none	6.9446750068e-06
S093	T102	FALSE	FALSE	0	0	1	1	none	3.61497201121e-05
S097	T102	FALSE	FALSE	0	0	1	1	none	0.0001244822686961
S102	T102	FALSE	FALSE	0	0	1	1	none	6.71600372083e-05
S106	T102	FALSE	FALSE	0	0	1	1	none	0.0001237260966357
S130	T102	FALSE	FALSE	0	0	1	1	none	5.3051302404e-06
T009	T102	FALSE	FALSE	0	0	1	1	none	0.0001256854169787
T010	T102	FALSE	FALSE	0	0	1	1	none	0.0001271364512026
T012	T102	FALSE	FALSE	0	0	1	1	none	0.0001329825762247
T013	T102	FALSE	FALSE	0	0	1	1	none	0.0001439897334191
T014	T102	FALSE	FALSE	0	0	1	1	none	0.0001256054925207
T020	T102	FALSE	FALSE	0	0	1	1	none	0.0001394981631909
T021	T102	FALSE	FALSE	0	0	1	1	none	0.0001288624306427
T028	T102	FALSE	FALSE	0	0	1	1	none	0.0001234366924603
T035a	T102	FALSE	FALSE	0	0	1	1	none	9.1640876605e-06
T035b	T102	FALSE	FALSE	0	0	1	1	none	0.0001276166733077
T040	T102	FALSE	FALSE	0	0	1	1	none	0.0001279042006371
T056	T102	FALSE	FALSE	0	0	1	1	none	0.0001307633813454
T059	T102	FALSE	FALSE	0	0	1	1	none	7.12839838263e-05
T065	T102	FALSE	FALSE	0	0	1	1	none	0.0001354994041409
T069	T102	FALSE	FALSE	0	0	1	1	none	7.45476780258e-05
T073	T102	FALSE	FALSE	0	0	1	1	none	0.0001294569428882
T075	T102	FALSE	FALSE	0	0	1	1	none	0.0001181572084977
T077	T102	FALSE	FALSE	0	0	1	1	none	0.0001294544635333
T087	T102	FALSE	FALSE	0	0	1	1	none	0.0001252485417453
T095	T102	TRUE	TRUE	1	0	1	1	anc	5.920328906e-07
T099a	T102	FALSE	FALSE	0	0	1	1	none	6.1354730719e-06
S002	T104	FALSE	FALSE	0	0	1	1	none	5.77894160182e-05
S007	T104	FALSE	FALSE	0	0	1	1	none	3.271853792e-05
S021	T104	FALSE	FALSE	0	0	1	1	none	6.27319259018e-05
S024	T104	FALSE	FALSE	0	0	1	1	none	6.09623450942e-05
S025	T104	FALSE	FALSE	0	0	1	1	none	6.24007988786e-05
S026	T104	FALSE	FALSE	0	0	1	1	none	5.72923924002e-05
S038	T104	FALSE	FALSE	0	0	1	1	none	5.59374913737e-05
S039	T104	FALSE	FALSE	0	0	1	1	none	6.06152375474e-05
S040	T104	FALSE	FALSE	0	0	1	1	none	0.0001171925216384
S042	T104	FALSE	FALSE	0	0	1	1	none	6.01735116772e-05
S071	T104	FALSE	FALSE	0	0	1	1	none	9.77802726763e-05
S078	T104	FALSE	FALSE	0	0	1	1	none	5.91607011766e-05
S081	T104	FALSE	FALSE	0	0	1	1	none	6.16129846702e-05
S085	T104	FALSE	FALSE	0	0	1	1	none	9.54823935872e-05
S087	T104	FALSE	FALSE	0	0	1	1	none	0.0001199012220771
S093	T104	FALSE	FALSE	0	0	1	1	none	8.62330216578e-05
S097	T104	FALSE	FALSE	0	0	1	1	none	6.04481935606e-05
S102	T104	FALSE	FALSE	0	0	1	1	none	0.0001160592729728
S106	T104	FALSE	FALSE	0	0	1	1	none	5.96920215002e-05
S130	T104	FALSE	FALSE	0	0	1	1	none	0.0001182616773107
T009	T104	FALSE	FALSE	0	0	1	1	none	6.16513418432e-05
T010	T104	FALSE	FALSE	0	0	1	1	none	6.31023760671e-05
T012	T104	FALSE	FALSE	0	0	1	1	none	5.4034840644e-05
T013	T104	FALSE	FALSE	0	0	1	1	none	6.50419978384e-05
T014	T104	FALSE	FALSE	0	0	1	1	none	6.15714173852e-05
T020	T104	FALSE	FALSE	0	0	1	1	none	6.05504276102e-05
T021	T104	FALSE	FALSE	0	0	1	1	none	6.48283555072e-05
T028	T104	FALSE	FALSE	0	0	1	1	none	3.51426764584e-05
T035a	T104	FALSE	FALSE	0	0	1	1	none	0.0001196841305822
T035b	T104	FALSE	FALSE	0	0	1	1	none	6.35825981722e-05
T040	T104	FALSE	FALSE	0	0	1	1	none	6.38701255016e-05
T056	T104	FALSE	FALSE	0	0	1	1	none	6.67293062099e-05
T059	T104	FALSE	FALSE	0	0	1	1	none	0.0001201832195908
T065	T104	FALSE	FALSE	0	0	1	1	none	5.65516685602e-05
T069	T104	FALSE	FALSE	0	0	1	1	none	0.0001234469137903
T073	T104	FALSE	FALSE	0	0	1	1	none	6.54228677527e-05
T075	T104	FALSE	FALSE	0	0	1	1	none	5.2939067581e-05
T077	T104	FALSE	FALSE	0	0	1	1	none	6.54203883978e-05
T087	T104	FALSE	FALSE	0	0	1	1	none	6.12144666098e-05
T095	T104	FALSE	FALSE	0	0	1	1	none	0.0001178093747219
T099a	T104	FALSE	FALSE	0	0	1	1	none	0.0001178395817748
T102	T104	FALSE	FALSE	0	0	1	1	none	0.0001211986759887
S002	T105	FALSE	FALSE	0	0	1	1	none	7.32742099516e-05
S007	T105	FALSE	FALSE	0	0	1	1	none	5.62633675814e-05
S021	T105	FALSE	FALSE	0	0	1	1	none	7.82167198352e-05
S024	T105	FALSE	FALSE	0	0	1	1	none	7.64471390276e-05
S025	T105	FALSE	FALSE	0	0	1	1	none	7.7885592812e-05
S026	T105	FALSE	FALSE	0	0	1	1	none	7.27771863336e-05
S038	T105	FALSE	FALSE	0	0	1	1	none	4.4194786459e-06
S039	T105	FALSE	FALSE	0	0	1	1	none	7.61000314808e-05
S040	T105	FALSE	FALSE	0	0	1	1	none	0.0001326773155718
S042	T105	FALSE	FALSE	0	0	1	1	none	7.56583056106e-05
S071	T105	FALSE	FALSE	0	0	1	1	none	0.0001132650666097
S078	T105	FALSE	FALSE	0	0	1	1	none	7.464549511e-05
S081	T105	FALSE	FALSE	0	0	1	1	none	7.70977786036e-05
S085	T105	FALSE	FALSE	0	0	1	1	none	0.0001109671875206
S087	T105	FALSE	FALSE	0	0	1	1	none	0.0001353860160105
S093	T105	FALSE	FALSE	0	0	1	1	none	0.0001017178155912
S097	T105	FALSE	FALSE	0	0	1	1	none	7.5932987494e-05
S102	T105	FALSE	FALSE	0	0	1	1	none	0.0001315440669062
S106	T105	FALSE	FALSE	0	0	1	1	none	7.51768154336e-05
S130	T105	FALSE	FALSE	0	0	1	1	none	0.0001337464712441
T009	T105	FALSE	FALSE	0	0	1	1	none	7.71361357766e-05
T010	T105	FALSE	FALSE	0	0	1	1	none	7.85871700005e-05
T012	T105	FALSE	FALSE	1	0	1	1	anc	1.7760986718e-06
T013	T105	FALSE	FALSE	0	0	1	1	none	1.08584608406e-05
T014	T105	FALSE	FALSE	0	0	1	1	none	7.70562113186e-05
T020	T105	FALSE	FALSE	0	0	1	1	none	9.0324148824e-06
T021	T105	FALSE	FALSE	0	0	1	1	none	8.03131494406e-05
T028	T105	FALSE	FALSE	0	0	1	1	none	5.9973750813e-05
T035a	T105	FALSE	FALSE	0	0	1	1	none	0.0001351689245156
T035b	T105	FALSE	FALSE	0	0	1	1	none	7.90673921056e-05
T040	T105	FALSE	FALSE	0	0	1	1	none	7.9354919435e-05
T056	T105	FALSE	FALSE	0	0	1	1	none	8.22141001433e-05
T059	T105	FALSE	FALSE	0	0	1	1	none	0.0001356680135242
T065	T105	TRUE	TRUE	1	0	1	1	anc	5.920328906e-07
T069	T105	FALSE	FALSE	0	0	1	1	none	0.0001389317077237
T073	T105	FALSE	FALSE	0	0	1	1	none	8.09076616861e-05
T075	T105	FALSE	FALSE	0	0	1	1	none	6.84238615144e-05
T077	T105	FALSE	FALSE	0	0	1	1	none	8.09051823312e-05
T087	T105	FALSE	FALSE	0	0	1	1	none	7.66992605432e-05
T095	T105	FALSE	FALSE	0	0	1	1	none	0.0001332941686553
T099a	T105	FALSE	FALSE	0	0	1	1	none	0.0001333243757082
T102	T105	FALSE	FALSE	0	0	1	1	none	0.0001366834699221
T104	T105	FALSE	FALSE	0	0	1	1	none	5.77357343414e-05
S002	T107	FALSE	FALSE	0	0	1	1	none	0.0001253756884973
S007	T107	FALSE	FALSE	0	0	1	1	none	0.0001232785065723
S021	T107	FALSE	FALSE	0	0	1	1	none	0.0001303181983809
S024	T107	FALSE	FALSE	0	0	1	1	none	0.0001285486175733
S025	T107	FALSE	FALSE	0	0	1	1	none	0.0001299870713577
S026	T107	FALSE	FALSE	0	0	1	1	none	0.0001248786648793
S038	T107	FALSE	FALSE	0	0	1	1	none	0.000138437424298
S039	T107	FALSE	FALSE	0	0	1	1	none	0.0001282015100265
S040	T107	FALSE	FALSE	0	0	1	1	none	7.18454832175e-05
S042	T107	FALSE	FALSE	0	0	1	1	none	0.0001277597841563
S071	T107	FALSE	FALSE	0	0	1	1	none	5.24332342554e-05
S078	T107	FALSE	FALSE	0	0	1	1	none	0.0001267469736557
S081	T107	FALSE	FALSE	0	0	1	1	none	0.0001291992571493
S085	T107	FALSE	FALSE	0	0	1	1	none	3.44162420291e-05
S087	T107	FALSE	FALSE	0	0	1	1	none	1.04968723504e-05
S093	T107	FALSE	FALSE	0	0	1	1	none	3.97019174557e-05
S097	T107	FALSE	FALSE	0	0	1	1	none	0.0001280344660397
S102	T107	FALSE	FALSE	0	0	1	1	none	7.07122345519e-05
S106	T107	FALSE	FALSE	0	0	1	1	none	0.0001272782939793
S130	T107	FALSE	FALSE	0	0	1	1	none	8.857327584e-06
T009	T107	FALSE	FALSE	0	0	1	1	none	0.0001292376143223
T010	T107	FALSE	FALSE	0	0	1	1	none	0.0001306886485462
T012	T107	FALSE	FALSE	0	0	1	1	none	0.0001365347735683
T013	T107	FALSE	FALSE	0	0	1	1	none	0.0001475419307627
T014	T107	FALSE	FALSE	0	0	1	1	none	0.0001291576898643
T020	T107	FALSE	FALSE	0	0	1	1	none	0.0001430503605345
T021	T107	FALSE	FALSE	0	0	1	1	none	0.0001324146279863
T028	T107	FALSE	FALSE	0	0	1	1	none	0.0001269888898039
T035a	T107	FALSE	FALSE	0	0	1	1	none	1.27162850041e-05
T035b	T107	FALSE	FALSE	0	0	1	1	none	0.0001311688706513
T040	T107	FALSE	FALSE	0	0	1	1	none	0.0001314563979807
T056	T107	FALSE	FALSE	0	0	1	1	none	0.000134315578689
T059	T107	FALSE	FALSE	0	0	1	1	none	7.48361811699e-05
T065	T107	FALSE	FALSE	0	0	1	1	none	0.0001390516014845
T069	T107	FALSE	FALSE	0	0	1	1	none	7.80998753694e-05
T073	T107	FALSE	FALSE	0	0	1	1	none	0.0001330091402318
T075	T107	FALSE	FALSE	0	0	1	1	none	0.0001217094058413
T077	T107	FALSE	FALSE	0	0	1	1	none	0.0001330066608769
T087	T107	FALSE	FALSE	0	0	1	1	none	0.0001288007390889
T095	T107	TRUE	TRUE	1	0	1	1	anc	5.920328906e-07
T099a	T107	FALSE	FALSE	0	0	1	1	none	9.6876704155e-06
T102	T107	FALSE	FALSE	0	0	1	1	none	5.920328906e-06
T104	T107	FALSE	FALSE	0	0	1	1	none	0.0001247508733323
T105	T107	FALSE	FALSE	0	0	1	1	none	0.0001402356672657
S002	T126	TRUE	TRUE	0	0	1	1	none	0.0001409704301913
S007	T126	TRUE	TRUE	0	0	1	1	none	0.0001388732482663
S021	T126	TRUE	TRUE	0	0	1	1	none	0.0001459129400749
S024	T126	TRUE	TRUE	0	0	1	1	none	0.0001441433592673
S025	T126	TRUE	TRUE	0	0	1	1	none	0.0001455818130517
S026	T126	TRUE	TRUE	0	0	1	1	none	0.0001404734065733
S038	T126	FALSE	FALSE	0	0	1	1	none	0.000154032165992
S039	T126	TRUE	TRUE	0	0	1	1	none	0.0001437962517205
S040	T126	TRUE	TRUE	0	0	1	1	none	6.49411272915e-05
S042	T126	TRUE	TRUE	0	0	1	1	none	0.0001433545258503
S071	T126	TRUE	TRUE	0	0	1	1	none	4.37494081312e-05
S078	T126	TRUE	TRUE	0	0	1	1	none	0.0001423417153497
S081	T126	TRUE	TRUE	0	0	1	1	none	0.0001447939988433
S085	T126	TRUE	TRUE	0	0	1	1	none	6.57300968603e-05
S087	T126	TRUE	TRUE	0	0	1	1	none	9.01489253502e-05
S093	T126	TRUE	TRUE	0	0	1	1	none	5.64807249309e-05
S097	T126	TRUE	TRUE	0	0	1	1	none	0.0001436292077337
S102	T126	TRUE	TRUE	0	0	1	1	none	6.38078786259e-05
S106	T126	TRUE	TRUE	0	0	1	1	none	0.0001428730356733
S130	T126	TRUE	TRUE	0	0	1	1	none	8.85093805838e-05
T009	T126	TRUE	TRUE	0	0	1	1	none	0.0001448323560163
T010	T126	FALSE	FALSE	0	0	1	1	none	0.0001462833902402
T012	T126	TRUE	TRUE	0	0	1	1	none	0.0001521295152623
T013	T126	FALSE	FALSE	0	0	1	1	none	0.0001631366724567
T014	T126	TRUE	TRUE	0	0	1	1	none	0.0001447524315583
T020	T126	FALSE	FALSE	0	0	1	1	none	0.0001586451022285
T021	T126	FALSE	FALSE	0	0	1	1	none	0.0001480093696803
T028	T126	TRUE	TRUE	0	0	1	1	none	0.0001425836314979
T035a	T126	TRUE	TRUE	0	0	1	1	none	8.99318338553e-05
T035b	T126	FALSE	FALSE	0	0	1	1	none	0.0001467636123453
T040	T126	TRUE	TRUE	0	0	1	1	none	0.0001470511396747
T056	T126	FALSE	FALSE	0	0	1	1	none	0.000149910320383
T059	T126	TRUE	TRUE	0	0	1	1	none	6.79318252439e-05
T065	T126	FALSE	FALSE	0	0	1	1	none	0.0001546463431785
T069	T126	TRUE	TRUE	0	0	1	1	none	5.3406808536e-05
T073	T126	FALSE	FALSE	0	0	1	1	none	0.0001486038819258
T075	T126	TRUE	TRUE	0	0	1	1	none	0.0001373041475353
T077	T126	FALSE	FALSE	0	0	1	1	none	0.0001486014025709
T087	T126	TRUE	TRUE	0	0	1	1	none	0.0001443954807829
T095	T126	TRUE	TRUE	0	0	1	1	none	8.8057077995e-05
T099a	T126	TRUE	TRUE	0	0	1	1	none	8.80872850479e-05
T102	T126	FALSE	FALSE	0	0	1	1	none	9.14463792618e-05
T104	T126	FALSE	FALSE	0	0	1	1	none	0.0001403456150263
T105	T126	FALSE	FALSE	0	0	1	1	none	0.0001558304089597
T107	T126	FALSE	FALSE	0	0	1	1	none	9.49985766054e-05
S002	T156	FALSE	FALSE	0	0	1	1	none	7.85742594936e-05
S007	T156	FALSE	FALSE	0	0	1	1	none	6.15634171234e-05
S021	T156	FALSE	FALSE	0	0	1	1	none	8.35167693772e-05
S024	T156	FALSE	FALSE	0	0	1	1	none	8.17471885696e-05
S025	T156	FALSE	FALSE	0	0	1	1	none	8.3185642354e-05
S026	T156	FALSE	FALSE	0	0	1	1	none	7.80772358756e-05
S038	T156	FALSE	FALSE	0	0	1	1	none	1.09035939691e-05
S039	T156	FALSE	FALSE	0	0	1	1	none	8.14000810228e-05
S040	T156	FALSE	FALSE	0	0	1	1	none	0.0001379773651138
S042	T156	FALSE	FALSE	0	0	1	1	none	8.09583551526e-05
S071	T156	FALSE	FALSE	0	0	1	1	none	0.0001185651161517
S078	T156	FALSE	FALSE	0	0	1	1	none	7.9945544652e-05
S081	T156	FALSE	FALSE	0	0	1	1	none	8.23978281456e-05
S085	T156	FALSE	FALSE	0	0	1	1	none	0.0001162672370626
S087	T156	FALSE	FALSE	0	0	1	1	none	0.0001406860655525
S093	T156	FALSE	FALSE	0	0	1	1	none	0.0001070178651332
S097	T156	FALSE	FALSE	0	0	1	1	none	8.1233037036e-05
S102	T156	FALSE	FALSE	0	0	1	1	none	0.0001368441164482
S106	T156	FALSE	FALSE	0	0	1	1	none	8.04768649756e-05
S130	T156	FALSE	FALSE	0	0	1	1	none	0.0001390465207861
T009	T156	FALSE	FALSE	0	0	1	1	none	8.24361853186e-05
T010	T156	FALSE	FALSE	0	0	1	1	none	8.38872195425e-05
T012	T156	FALSE	FALSE	1	0	1	1	anc	7.7533903158e-06
T013	T156	FALSE	FALSE	0	0	1	1	none	2.00081004338e-05
T014	T156	FALSE	FALSE	0	0	1	1	none	8.23562608606e-05
T020	T156	FALSE	FALSE	0	0	1	1	none	1.55165302056e-05
T021	T156	FALSE	FALSE	0	0	1	1	none	8.56131989826e-05
T028	T156	FALSE	FALSE	0	0	1	1	none	6.5273800355e-05
T035a	T156	FALSE	FALSE	0	0	1	1	none	0.0001404689740576
T035b	T156	FALSE	FALSE	0	0	1	1	none	8.43674416476e-05
T040	T156	FALSE	FALSE	0	0	1	1	none	8.4654968977e-05
T056	T156	FALSE	FALSE	0	0	1	1	none	8.75141496853e-05
T059	T156	FALSE	FALSE	0	0	1	1	none	0.0001409680630662
T065	T156	FALSE	FALSE	0	0	1	1	none	1.15177711556e-05
T069	T156	FALSE	FALSE	0	0	1	1	none	0.0001442317572657
T073	T156	FALSE	FALSE	0	0	1	1	none	8.62077112281e-05
T075	T156	FALSE	FALSE	0	0	1	1	none	7.37239110564e-05
T077	T156	FALSE	FALSE	0	0	1	1	none	8.62052318732e-05
T087	T156	FALSE	FALSE	0	0	1	1	none	8.19993100852e-05
T095	T156	FALSE	FALSE	0	0	1	1	none	0.0001385942181973
T099a	T156	FALSE	FALSE	0	0	1	1	none	0.0001386244252502
T102	T156	FALSE	FALSE	0	0	1	1	none	0.0001419835194641
T104	T156	FALSE	FALSE	0	0	1	1	none	6.30357838834e-05
T105	T156	FALSE	FALSE	0	0	1	1	none	1.27018369368e-05
T107	T156	FALSE	FALSE	0	0	1	1	none	0.0001455357168077
T126	T156	FALSE	FALSE	0	0	1	1	none	0.0001611304585017
S002	T159a	TRUE	TRUE	0	0	1	1	none	1.48971366054e-05
S007	T159a	TRUE	TRUE	0	0	1	1	none	6.03341327404e-05
S021	T159a	TRUE	TRUE	0	0	1	1	none	1.9839646489e-05
S024	T159a	TRUE	TRUE	0	0	1	1	none	1.80700656814e-05
S025	T159a	TRUE	TRUE	0	0	1	1	none	1.63124599578e-05
S026	T159a	TRUE	TRUE	0	0	1	1	none	8.1594110334e-06
S038	T159a	FALSE	FALSE	0	0	1	1	none	7.54930504661e-05
S039	T159a	TRUE	TRUE	0	0	1	1	none	1.77229581346e-05
S040	T159a	TRUE	TRUE	0	0	1	1	none	0.0001218344202856
S042	T159a	TRUE	TRUE	0	0	1	1	none	1.72812322644e-05
S071	T159a	TRUE	TRUE	0	0	1	1	none	0.0001024221713235
S078	T159a	TRUE	TRUE	0	0	1	1	none	1.62684217638e-05
S081	T159a	TRUE	TRUE	0	0	1	1	none	1.87207052574e-05
S085	T159a	TRUE	TRUE	0	0	1	1	none	0.0001001242922344
S087	T159a	TRUE	TRUE	0	0	1	1	none	0.0001245431207243
S093	T159a	TRUE	TRUE	0	0	1	1	none	9.0874920305e-05
S097	T159a	TRUE	TRUE	0	0	1	1	none	1.43598546398e-05
S102	T159a	TRUE	TRUE	0	0	1	1	none	0.00012070117162
S106	T159a	TRUE	TRUE	0	0	1	1	none	1.67997420874e-05
S130	T159a	TRUE	TRUE	0	0	1	1	none	0.0001229035759579
T009	T159a	TRUE	TRUE	0	0	1	1	none	2.2129739052e-06
T010	T159a	TRUE	TRUE	0	1	1	1	desc	7.038436761e-07
T012	T159a	TRUE	TRUE	0	0	1	1	none	7.35903997364e-05
T013	T159a	FALSE	FALSE	0	0	1	1	none	8.45975569308e-05
T014	T159a	TRUE	TRUE	0	0	1	1	none	1.86791379724e-05
T020	T159a	FALSE	FALSE	0	0	1	1	none	8.01059867026e-05
T021	T159a	TRUE	TRUE	0	1	1	1	desc	2.4298231162e-06
T028	T159a	TRUE	TRUE	0	0	1	1	none	6.4044515972e-05
T035a	T159a	TRUE	TRUE	0	0	1	1	none	0.0001243260292294
T035b	T159a	TRUE	TRUE	0	1	1	1	desc	1.1840657812e-06
T040	T159a	TRUE	TRUE	0	0	1	1	none	2.09778460888e-05
T056	T159a	FALSE	FALSE	0	0	1	1	none	7.2909382719e-06
T059	T159a	TRUE	TRUE	0	0	1	1	none	0.000124825118238
T065	T159a	FALSE	FALSE	0	0	1	1	none	7.61072276526e-05
T069	T159a	TRUE	TRUE	0	0	1	1	none	0.0001280888124375
T073	T159a	TRUE	TRUE	0	1	1	1	desc	3.0243353617e-06
T075	T159a	TRUE	TRUE	0	0	1	1	none	5.87650320094e-05
T077	T159a	TRUE	TRUE	0	1	1	1	desc	3.0218560068e-06
T087	T159a	TRUE	TRUE	0	0	1	1	none	2.960164453e-06
T095	T159a	TRUE	TRUE	0	0	1	1	none	0.0001224512733691
T099a	T159a	TRUE	TRUE	0	0	1	1	none	0.000122481480422
T102	T159a	FALSE	FALSE	0	0	1	1	none	0.0001258405746359
T104	T159a	FALSE	FALSE	0	0	1	1	none	6.18064995004e-05
T105	T159a	FALSE	FALSE	0	0	1	1	none	7.72912934338e-05
T107	T159a	FALSE	FALSE	0	0	1	1	none	0.0001293927719795
T126	T159a	TRUE	TRUE	0	0	1	1	none	0.0001449875136735
T156	T159a	FALSE	FALSE	0	0	1	1	none	8.25913429758e-05
S002	T182	FALSE	FALSE	0	0	1	1	none	7.45440002587e-05
S007	T182	FALSE	FALSE	0	0	1	1	none	5.75331578885e-05
S021	T182	FALSE	FALSE	0	0	1	1	none	7.94865101423e-05
S024	T182	FALSE	FALSE	0	0	1	1	none	7.77169293347e-05
S025	T182	FALSE	FALSE	0	0	1	1	none	7.91553831191e-05
S026	T182	FALSE	FALSE	0	0	1	1	none	7.40469766407e-05
S038	T182	FALSE	FALSE	0	0	1	1	none	6.8733347342e-06
S039	T182	FALSE	FALSE	0	0	1	1	none	7.73698217879e-05
S040	T182	FALSE	FALSE	0	0	1	1	none	0.0001339471058789
S042	T182	FALSE	FALSE	0	0	1	1	none	7.69280959177e-05
S071	T182	FALSE	FALSE	0	0	1	1	none	0.0001145348569168
S078	T182	FALSE	FALSE	0	0	1	1	none	7.59152854171e-05
S081	T182	FALSE	FALSE	0	0	1	1	none	7.83675689107e-05
S085	T182	FALSE	FALSE	0	0	1	1	none	0.0001122369778277
S087	T182	FALSE	FALSE	0	0	1	1	none	0.0001366558063176
S093	T182	FALSE	FALSE	0	0	1	1	none	0.0001029876058983
S097	T182	FALSE	FALSE	0	0	1	1	none	7.72027778011e-05
S102	T182	FALSE	FALSE	0	0	1	1	none	0.0001328138572133
S106	T182	FALSE	FALSE	0	0	1	1	none	7.64466057407e-05
S130	T182	FALSE	FALSE	0	0	1	1	none	0.0001350162615512
T009	T182	FALSE	FALSE	0	0	1	1	none	7.84059260837e-05
T010	T182	FALSE	FALSE	0	0	1	1	none	7.98569603076e-05
T012	T182	FALSE	FALSE	1	0	1	1	anc	4.3151639715e-06
T013	T182	FALSE	FALSE	0	0	1	1	none	1.59778411989e-05
T014	T182	FALSE	FALSE	0	0	1	1	none	7.83260016257e-05
T020	T182	FALSE	FALSE	0	0	1	1	none	1.14862709707e-05
T021	T182	FALSE	FALSE	0	0	1	1	none	8.15829397477e-05
T028	T182	FALSE	FALSE	0	0	1	1	none	6.12435411201e-05
T035a	T182	FALSE	FALSE	0	0	1	1	none	0.0001364387148227
T035b	T182	FALSE	FALSE	0	0	1	1	none	8.03371824127e-05
T040	T182	FALSE	FALSE	0	0	1	1	none	8.06247097421e-05
T056	T182	FALSE	FALSE	0	0	1	1	none	8.34838904504e-05
T059	T182	FALSE	FALSE	0	0	1	1	none	0.0001369378038313
T065	T182	FALSE	FALSE	0	0	1	1	none	7.4875119207e-06
T069	T182	FALSE	FALSE	0	0	1	1	none	0.0001402014980308
T073	T182	FALSE	FALSE	0	0	1	1	none	8.21774519932e-05
T075	T182	FALSE	FALSE	0	0	1	1	none	6.96936518215e-05
T077	T182	FALSE	FALSE	0	0	1	1	none	8.21749726383e-05
T087	T182	FALSE	FALSE	0	0	1	1	none	7.79690508503e-05
T095	T182	FALSE	FALSE	0	0	1	1	none	0.0001345639589624
T099a	T182	FALSE	FALSE	0	0	1	1	none	0.0001345941660153
T102	T182	FALSE	FALSE	0	0	1	1	none	0.0001379532602292
T104	T182	FALSE	FALSE	0	0	1	1	none	5.90055246485e-05
T105	T182	FALSE	FALSE	0	0	1	1	none	8.6715777019e-06
T107	T182	FALSE	FALSE	0	0	1	1	none	0.0001415054575728
T126	T182	FALSE	FALSE	0	0	1	1	none	0.0001571001992668
T156	T182	FALSE	FALSE	0	0	1	1	none	1.26605871779e-05
T159a	T182	FALSE	FALSE	0	0	1	1	none	7.85610837409e-05
S002	T188	TRUE	TRUE	0	0	1	1	none	5.25469542848e-05
S007	T188	TRUE	TRUE	0	0	1	1	none	2.74760761866e-05
S021	T188	TRUE	TRUE	0	0	1	1	none	5.74894641684e-05
S024	T188	TRUE	TRUE	0	0	1	1	none	5.57198833608e-05
S025	T188	TRUE	TRUE	0	0	1	1	none	5.71583371452e-05
S026	T188	TRUE	TRUE	0	0	1	1	none	5.20499306668e-05
S038	T188	FALSE	FALSE	0	0	1	1	none	5.06950296403e-05
S039	T188	TRUE	TRUE	0	0	1	1	none	5.5372775814e-05
S040	T188	TRUE	TRUE	0	0	1	1	none	0.000111950059905
S042	T188	TRUE	TRUE	0	0	1	1	none	5.49310499438e-05
S071	T188	TRUE	TRUE	0	0	1	1	none	9.25378109429e-05
S078	T188	TRUE	TRUE	0	0	1	1	none	5.39182394432e-05
S081	T188	TRUE	TRUE	0	0	1	1	none	5.63705229368e-05
S085	T188	TRUE	TRUE	0	0	1	1	none	9.02399318538e-05
S087	T188	TRUE	TRUE	0	0	1	1	none	0.0001146587603437
S093	T188	TRUE	TRUE	0	0	1	1	none	8.09905599244e-05
S097	T188	TRUE	TRUE	0	0	1	1	none	5.52057318272e-05
S102	T188	TRUE	TRUE	0	0	1	1	none	0.0001108168112394
S106	T188	TRUE	TRUE	0	0	1	1	none	5.44495597668e-05
S130	T188	TRUE	TRUE	0	0	1	1	none	0.0001130192155773
T009	T188	TRUE	TRUE	0	0	1	1	none	5.64088801098e-05
T010	T188	FALSE	FALSE	0	0	1	1	none	5.78599143337e-05
T012	T188	TRUE	TRUE	0	0	1	1	none	4.87923789106e-05
T013	T188	FALSE	FALSE	0	0	1	1	none	5.9799536105e-05
T014	T188	TRUE	TRUE	0	0	1	1	none	5.63289556518e-05
T020	T188	FALSE	FALSE	0	0	1	1	none	5.53079658768e-05
T021	T188	FALSE	FALSE	0	0	1	1	none	5.95858937738e-05
T028	T188	TRUE	TRUE	0	0	1	1	none	2.2786435515e-05
T035a	T188	TRUE	TRUE	0	0	1	1	none	0.0001144416688488
T035b	T188	FALSE	FALSE	0	0	1	1	none	5.83401364388e-05
T040	T188	TRUE	TRUE	0	0	1	1	none	5.86276637682e-05
T056	T188	FALSE	FALSE	0	0	1	1	none	6.14868444765e-05
T059	T188	TRUE	TRUE	0	0	1	1	none	0.0001149407578574
T065	T188	FALSE	FALSE	0	0	1	1	none	5.13092068268e-05
T069	T188	TRUE	TRUE	0	0	1	1	none	0.0001182044520569
T073	T188	FALSE	FALSE	0	0	1	1	none	6.01804060193e-05
T075	T188	TRUE	TRUE	0	0	1	1	none	4.76966058476e-05
T077	T188	FALSE	FALSE	0	0	1	1	none	6.01779266644e-05
T087	T188	TRUE	TRUE	0	0	1	1	none	5.59720048764e-05
T095	T188	TRUE	TRUE	0	0	1	1	none	0.0001125669129885
T099a	T188	TRUE	TRUE	0	0	1	1	none	0.0001125971200414
T102	T188	FALSE	FALSE	0	0	1	1	none	0.0001159562142553
T104	T188	FALSE	FALSE	0	0	1	1	none	2.76621982534e-05
T105	T188	FALSE	FALSE	0	0	1	1	none	5.2493272608e-05
T107	T188	FALSE	FALSE	0	0	1	1	none	0.0001195084115989
T126	T188	TRUE	TRUE	0	0	1	1	none	0.0001351031532929
T156	T188	FALSE	FALSE	0	0	1	1	none	5.779332215e-05
T159a	T188	TRUE	TRUE	0	0	1	1	none	5.6564037767e-05
T182	T188	FALSE	FALSE	0	0	1	1	none	5.37630629151e-05
S002	T192	FALSE	FALSE	0	0	1	1	none	0.0001506236917997
S007	T192	FALSE	FALSE	0	0	1	1	none	0.0001485265098747
S021	T192	FALSE	FALSE	0	0	1	1	none	0.0001555662016833
S024	T192	FALSE	FALSE	0	0	1	1	none	0.0001537966208757
S025	T192	FALSE	FALSE	0	0	1	1	none	0.0001552350746601
S026	T192	FALSE	FALSE	0	0	1	1	none	0.0001501266681817
S038	T192	FALSE	FALSE	0	0	1	1	none	0.0001636854276004
S039	T192	FALSE	FALSE	0	0	1	1	none	0.0001534495133289
S040	T192	FALSE	FALSE	0	0	1	1	none	7.45943888999e-05
S042	T192	FALSE	FALSE	0	0	1	1	none	0.0001530077874587
S071	T192	FALSE	FALSE	0	0	1	1	none	5.34026697396e-05
S078	T192	FALSE	FALSE	0	0	1	1	none	0.0001519949769581
S081	T192	FALSE	FALSE	0	0	1	1	none	0.0001544472604517
S085	T192	FALSE	FALSE	0	0	1	1	none	7.53833584687e-05
S087	T192	FALSE	FALSE	0	0	1	1	none	9.98021869586e-05
S093	T192	FALSE	FALSE	0	0	1	1	none	6.61339865393e-05
S097	T192	FALSE	FALSE	0	0	1	1	none	0.0001532824693421
S102	T192	FALSE	FALSE	0	0	1	1	none	7.34611402343e-05
S106	T192	FALSE	FALSE	0	0	1	1	none	0.0001525262972817
S130	T192	FALSE	FALSE	0	0	1	1	none	9.81626421922e-05
T009	T192	FALSE	FALSE	0	0	1	1	none	0.0001544856176247
T010	T192	FALSE	FALSE	0	0	1	1	none	0.0001559366518486
T012	T192	FALSE	FALSE	0	0	1	1	none	0.0001617827768707
T013	T192	FALSE	FALSE	0	0	1	1	none	0.0001727899340651
T014	T192	FALSE	FALSE	0	0	1	1	none	0.0001544056931667
T020	T192	FALSE	FALSE	0	0	1	1	none	0.0001682983638369
T021	T192	FALSE	FALSE	0	0	1	1	none	0.0001576626312887
T028	T192	FALSE	FALSE	0	0	1	1	none	0.0001522368931063
T035a	T192	FALSE	FALSE	0	0	1	1	none	9.95850954637e-05
T035b	T192	FALSE	FALSE	0	0	1	1	none	0.0001564168739537
T040	T192	FALSE	FALSE	0	0	1	1	none	0.0001567044012831
T056	T192	FALSE	FALSE	0	0	1	1	none	0.0001595635819914
T059	T192	FALSE	FALSE	0	0	1	1	none	7.75850868523e-05
T065	T192	FALSE	FALSE	0	0	1	1	none	0.0001642996047869
T069	T192	FALSE	FALSE	0	0	1	1	none	6.30600701444e-05
T073	T192	FALSE	FALSE	0	0	1	1	none	0.0001582571435342
T075	T192	FALSE	FALSE	0	0	1	1	none	0.0001469574091437
T077	T192	FALSE	FALSE	0	0	1	1	none	0.0001582546641793
T087	T192	FALSE	FALSE	0	0	1	1	none	0.0001540487423913
T095	T192	FALSE	FALSE	0	0	1	1	none	9.77103396034e-05
T099a	T192	FALSE	FALSE	0	0	1	1	none	9.77405466563e-05
T102	T192	FALSE	FALSE	0	0	1	1	none	0.0001010996408702
T104	T192	FALSE	FALSE	0	0	1	1	none	0.0001499988766347
T105	T192	FALSE	FALSE	0	0	1	1	none	0.0001654836705681
T107	T192	FALSE	FALSE	0	0	1	1	none	0.0001046518382138
T126	T192	TRUE	TRUE	1	0	1	1	anc	5.920328906e-07
T156	T192	FALSE	FALSE	0	0	1	1	none	0.0001707837201101
T159a	T192	FALSE	FALSE	0	0	1	1	none	0.0001546407752819
T182	T192	FALSE	FALSE	0	0	1	1	none	0.0001667534608752
T188	T192	FALSE	FALSE	0	0	1	1	none	0.0001447564149013
S002	T223	FALSE	FALSE	0	0	1	1	none	7.36091575046e-05
S007	T223	FALSE	FALSE	0	0	1	1	none	5.65983151344e-05
S021	T223	FALSE	FALSE	0	0	1	1	none	7.85516673882e-05
S024	T223	FALSE	FALSE	0	0	1	1	none	7.67820865806e-05
S025	T223	FALSE	FALSE	0	0	1	1	none	7.8220540365e-05
S026	T223	FALSE	FALSE	0	0	1	1	none	7.31121338866e-05
S038	T223	FALSE	FALSE	0	0	1	1	none	5.9384919801e-06
S039	T223	FALSE	FALSE	0	0	1	1	none	7.64349790338e-05
S040	T223	FALSE	FALSE	0	0	1	1	none	0.0001330122631248
S042	T223	FALSE	FALSE	0	0	1	1	none	7.59932531636e-05
S071	T223	FALSE	FALSE	0	0	1	1	none	0.0001136000141627
S078	T223	FALSE	FALSE	0	0	1	1	none	7.4980442663e-05
S081	T223	FALSE	FALSE	0	0	1	1	none	7.74327261566e-05
S085	T223	FALSE	FALSE	0	0	1	1	none	0.0001113021350736
S087	T223	FALSE	FALSE	0	0	1	1	none	0.0001357209635635
S093	T223	FALSE	FALSE	0	0	1	1	none	0.0001020527631442
S097	T223	FALSE	FALSE	0	0	1	1	none	7.6267935047e-05
S102	T223	FALSE	FALSE	0	0	1	1	none	0.0001318790144592
S106	T223	FALSE	FALSE	0	0	1	1	none	7.55117629866e-05
S130	T223	FALSE	FALSE	0	0	1	1	none	0.0001340814187971
T009	T223	FALSE	FALSE	0	0	1	1	none	7.74710833296e-05
T010	T223	FALSE	FALSE	0	0	1	1	none	7.89221175535e-05
T012	T223	FALSE	FALSE	1	0	1	1	anc	3.3803212174e-06
T013	T223	FALSE	FALSE	0	0	1	1	none	1.50429984448e-05
T014	T223	FALSE	FALSE	0	0	1	1	none	7.73911588716e-05
T020	T223	FALSE	FALSE	0	0	1	1	none	1.05514282166e-05
T021	T223	FALSE	FALSE	0	0	1	1	none	8.06480969936e-05
T028	T223	FALSE	FALSE	0	0	1	1	none	6.0308698366e-05
T035a	T223	FALSE	FALSE	0	0	1	1	none	0.0001355038720686
T035b	T223	FALSE	FALSE	0	0	1	1	none	7.94023396586e-05
T040	T223	FALSE	FALSE	0	0	1	1	none	7.9689866988e-05
T056	T223	FALSE	FALSE	0	0	1	1	none	8.25490476963e-05
T059	T223	FALSE	FALSE	0	0	1	1	none	0.0001360029610772
T065	T223	FALSE	FALSE	0	0	1	1	none	6.5526691666e-06
T069	T223	FALSE	FALSE	0	0	1	1	none	0.0001392666552767
T073	T223	FALSE	FALSE	0	0	1	1	none	8.12426092391e-05
T075	T223	FALSE	FALSE	0	0	1	1	none	6.87588090674e-05
T077	T223	FALSE	FALSE	0	0	1	1	none	8.12401298842e-05
T087	T223	FALSE	FALSE	0	0	1	1	none	7.70342080962e-05
T095	T223	FALSE	FALSE	0	0	1	1	none	0.0001336291162083
T099a	T223	FALSE	FALSE	0	0	1	1	none	0.0001336593232612
T102	T223	FALSE	FALSE	0	0	1	1	none	0.0001370184174751
T104	T223	FALSE	FALSE	0	0	1	1	none	5.80706818944e-05
T105	T223	FALSE	FALSE	0	0	1	1	none	7.7367349478e-06
T107	T223	FALSE	FALSE	0	0	1	1	none	0.0001405706148187
T126	T223	FALSE	FALSE	0	0	1	1	none	0.0001561653565127
T156	T223	FALSE	FALSE	0	0	1	1	none	1.17257444238e-05
T159a	T223	FALSE	FALSE	0	0	1	1	none	7.76262409868e-05
T182	T223	FALSE	FALSE	0	0	1	1	none	3.8014203707e-06
T188	T223	FALSE	FALSE	0	0	1	1	none	5.2828220161e-05
T192	T223	FALSE	FALSE	0	0	1	1	none	0.0001658186181211
S002	T225	FALSE	FALSE	0	0	1	1	none	7.79252638650001e-05
S007	T225	FALSE	FALSE	0	0	1	1	none	6.09144214948e-05
S021	T225	FALSE	FALSE	0	0	1	1	none	8.28677737486e-05
S024	T225	FALSE	FALSE	0	0	1	1	none	8.10981929410001e-05
S025	T225	FALSE	FALSE	0	0	1	1	none	8.25366467254e-05
S026	T225	FALSE	FALSE	0	0	1	1	none	7.7428240247e-05
S038	T225	FALSE	FALSE	0	0	1	1	none	1.02545983405e-05
S039	T225	FALSE	FALSE	0	0	1	1	none	8.07510853942e-05
S040	T225	FALSE	FALSE	0	0	1	1	none	0.0001373283694852
S042	T225	FALSE	FALSE	0	0	1	1	none	8.0309359524e-05
S071	T225	FALSE	FALSE	0	0	1	1	none	0.0001179161205231
S078	T225	FALSE	FALSE	0	0	1	1	none	7.92965490234e-05
S081	T225	FALSE	FALSE	0	0	1	1	none	8.1748832517e-05
S085	T225	FALSE	FALSE	0	0	1	1	none	0.000115618241434
S087	T225	FALSE	FALSE	0	0	1	1	none	0.0001400370699239
S093	T225	FALSE	FALSE	0	0	1	1	none	0.0001063688695046
S097	T225	FALSE	FALSE	0	0	1	1	none	8.05840414074001e-05
S102	T225	FALSE	FALSE	0	0	1	1	none	0.0001361951208196
S106	T225	FALSE	FALSE	0	0	1	1	none	7.9827869347e-05
S130	T225	FALSE	FALSE	0	0	1	1	none	0.0001383975251575
T009	T225	FALSE	FALSE	0	0	1	1	none	8.178718969e-05
T010	T225	FALSE	FALSE	0	0	1	1	none	8.32382239139e-05
T012	T225	FALSE	FALSE	1	0	1	1	anc	7.1043946872e-06
T013	T225	FALSE	FALSE	0	0	1	1	none	1.93591048052e-05
T014	T225	FALSE	FALSE	0	0	1	1	none	8.17072652320001e-05
T020	T225	FALSE	FALSE	0	0	1	1	none	1.4867534577e-05
T021	T225	FALSE	FALSE	0	0	1	1	none	8.4964203354e-05
T028	T225	FALSE	FALSE	0	0	1	1	none	6.46248047264e-05
T035a	T225	FALSE	FALSE	0	0	1	1	none	0.000139819978429
T035b	T225	FALSE	FALSE	0	0	1	1	none	8.3718446019e-05
T040	T225	FALSE	FALSE	0	0	1	1	none	8.40059733484e-05
T056	T225	FALSE	FALSE	0	0	1	1	none	8.68651540567e-05
T059	T225	FALSE	FALSE	0	0	1	1	none	0.0001403190674376
T065	T225	FALSE	FALSE	0	0	1	1	none	1.0868775527e-05
T069	T225	FALSE	FALSE	0	0	1	1	none	0.0001435827616371
T073	T225	FALSE	FALSE	0	0	1	1	none	8.55587155995e-05
T075	T225	FALSE	FALSE	0	0	1	1	none	7.30749154278e-05
T077	T225	FALSE	FALSE	0	0	1	1	none	8.55562362446e-05
T087	T225	FALSE	FALSE	0	0	1	1	none	8.13503144566001e-05
T095	T225	FALSE	FALSE	0	0	1	1	none	0.0001379452225687
T099a	T225	FALSE	FALSE	0	0	1	1	none	0.0001379754296216
T102	T225	FALSE	FALSE	0	0	1	1	none	0.0001413345238355
T104	T225	FALSE	FALSE	0	0	1	1	none	6.23867882548e-05
T105	T225	FALSE	FALSE	0	0	1	1	none	1.20528413082e-05
T107	T225	FALSE	FALSE	0	0	1	1	none	0.0001448867211791
T126	T225	FALSE	FALSE	0	0	1	1	none	0.0001604814628731
T156	T225	FALSE	FALSE	0	0	1	1	none	6.5693245346e-06
T159a	T225	FALSE	FALSE	0	0	1	1	none	8.19423473472e-05
T182	T225	FALSE	FALSE	0	0	1	1	none	1.20115915493e-05
T188	T225	FALSE	FALSE	0	0	1	1	none	5.71443265214e-05
T192	T225	FALSE	FALSE	0	0	1	1	none	0.0001701347244815
T223	T225	FALSE	FALSE	0	0	1	1	none	1.10767487952e-05
S002	T230	TRUE	TRUE	0	0	1	1	none	1.48971366054e-05
S007	T230	TRUE	TRUE	0	0	1	1	none	6.03341327404e-05
S021	T230	TRUE	TRUE	0	0	1	1	none	1.9839646489e-05
S024	T230	TRUE	TRUE	0	0	1	1	none	1.80700656814e-05
S025	T230	TRUE	TRUE	0	0	1	1	none	1.63124599578e-05
S026	T230	TRUE	TRUE	0	0	1	1	none	8.1594110334e-06
S038	T230	FALSE	FALSE	0	0	1	1	none	7.54930504661e-05
S039	T230	TRUE	TRUE	0	0	1	1	none	1.77229581346e-05
S040	T230	TRUE	TRUE	0	0	1	1	none	0.0001218344202856
S042	T230	TRUE	TRUE	0	0	1	1	none	1.72812322644e-05
S071	T230	TRUE	TRUE	0	0	1	1	none	0.0001024221713235
S078	T230	TRUE	TRUE	0	0	1	1	none	1.62684217638e-05
S081	T230	TRUE	TRUE	0	0	1	1	none	1.87207052574e-05
S085	T230	TRUE	TRUE	0	0	1	1	none	0.0001001242922344
S087	T230	TRUE	TRUE	0	0	1	1	none	0.0001245431207243
S093	T230	TRUE	TRUE	0	0	1	1	none	9.0874920305e-05
S097	T230	TRUE	TRUE	0	0	1	1	none	1.43598546398e-05
S102	T230	TRUE	TRUE	0	0	1	1	none	0.00012070117162
S106	T230	TRUE	TRUE	0	0	1	1	none	1.67997420874e-05
S130	T230	TRUE	TRUE	0	0	1	1	none	0.0001229035759579
T009	T230	TRUE	TRUE	0	0	1	1	none	2.2129739052e-06
T010	T230	FALSE	FALSE	0	0	1	1	none	2.4799423479e-06
T012	T230	TRUE	TRUE	0	0	1	1	none	7.35903997364e-05
T013	T230	FALSE	FALSE	0	0	1	1	none	8.45975569308e-05
T014	T230	TRUE	TRUE	0	0	1	1	none	1.86791379724e-05
T020	T230	FALSE	FALSE	0	0	1	1	none	8.01059867026e-05
T021	T230	FALSE	FALSE	0	0	1	1	none	4.205921788e-06
T028	T230	TRUE	TRUE	0	0	1	1	none	6.4044515972e-05
T035a	T230	TRUE	TRUE	0	0	1	1	none	0.0001243260292294
T035b	T230	FALSE	FALSE	0	0	1	1	none	2.960164453e-06
T040	T230	TRUE	TRUE	0	0	1	1	none	2.09778460888e-05
T056	T230	FALSE	FALSE	0	0	1	1	none	7.2909382719e-06
T059	T230	TRUE	TRUE	0	0	1	1	none	0.000124825118238
T065	T230	FALSE	FALSE	0	0	1	1	none	7.61072276526e-05
T069	T230	TRUE	TRUE	0	0	1	1	none	0.0001280888124375
T073	T230	FALSE	FALSE	0	0	1	1	none	4.8004340335e-06
T075	T230	TRUE	TRUE	0	0	1	1	none	5.87650320094e-05
T077	T230	FALSE	FALSE	0	0	1	1	none	4.7979546786e-06
T087	T230	TRUE	TRUE	0	0	1	1	none	2.960164453e-06
T095	T230	TRUE	TRUE	0	0	1	1	none	0.0001224512733691
T099a	T230	TRUE	TRUE	0	0	1	1	none	0.000122481480422
T102	T230	FALSE	FALSE	0	0	1	1	none	0.0001258405746359
T104	T230	FALSE	FALSE	0	0	1	1	none	6.18064995004e-05
T105	T230	FALSE	FALSE	0	0	1	1	none	7.72912934338e-05
T107	T230	FALSE	FALSE	0	0	1	1	none	0.0001293927719795
T126	T230	TRUE	TRUE	0	0	1	1	none	0.0001449875136735
T156	T230	FALSE	FALSE	0	0	1	1	none	8.25913429758e-05
T159a	T230	TRUE	TRUE	0	0	1	1	none	1.1840657812e-06
T182	T230	FALSE	FALSE	0	0	1	1	none	7.85610837409e-05
T188	T230	TRUE	TRUE	0	0	1	1	none	5.6564037767e-05
T192	T230	FALSE	FALSE	0	0	1	1	none	0.0001546407752819
T223	T230	FALSE	FALSE	0	0	1	1	none	7.76262409868e-05
T225	T230	FALSE	FALSE	0	0	1	1	none	8.19423473472e-05
S002	T232	TRUE	TRUE	0	0	1	1	none	0.0001406875020733
S007	T232	TRUE	TRUE	0	0	1	1	none	0.0001385903201483
S021	T232	TRUE	TRUE	0	0	1	1	none	0.0001456300119569
S024	T232	TRUE	TRUE	0	0	1	1	none	0.0001438604311493
S025	T232	TRUE	TRUE	0	0	1	1	none	0.0001452988849337
S026	T232	TRUE	TRUE	0	0	1	1	none	0.0001401904784553
S038	T232	FALSE	FALSE	0	0	1	1	none	0.000153749237874
S039	T232	TRUE	TRUE	0	0	1	1	none	0.0001435133236025
S040	T232	TRUE	TRUE	0	0	1	1	none	6.46581991735e-05
S042	T232	TRUE	TRUE	0	0	1	1	none	0.0001430715977323
S071	T232	TRUE	TRUE	0	0	1	1	none	4.34664800132e-05
S078	T232	TRUE	TRUE	0	0	1	1	none	0.0001420587872317
S081	T232	TRUE	TRUE	0	0	1	1	none	0.0001445110707253
S085	T232	TRUE	TRUE	0	0	1	1	none	6.54471687423e-05
S087	T232	TRUE	TRUE	0	0	1	1	none	8.98659972322e-05
S093	T232	TRUE	TRUE	0	0	1	1	none	5.61977968129e-05
S097	T232	TRUE	TRUE	0	0	1	1	none	0.0001433462796157
S102	T232	TRUE	TRUE	0	0	1	1	none	6.35249505079e-05
S106	T232	TRUE	TRUE	0	0	1	1	none	0.0001425901075553
S130	T232	TRUE	TRUE	0	0	1	1	none	8.82264524658e-05
T009	T232	TRUE	TRUE	0	0	1	1	none	0.0001445494278983
T010	T232	FALSE	FALSE	0	0	1	1	none	0.0001460004621222
T012	T232	TRUE	TRUE	0	0	1	1	none	0.0001518465871443
T013	T232	FALSE	FALSE	0	0	1	1	none	0.0001628537443387
T014	T232	TRUE	TRUE	0	0	1	1	none	0.0001444695034403
T020	T232	FALSE	FALSE	0	0	1	1	none	0.0001583621741105
T021	T232	FALSE	FALSE	0	0	1	1	none	0.0001477264415623
T028	T232	TRUE	TRUE	0	0	1	1	none	0.0001423007033799
T035a	T232	TRUE	TRUE	0	0	1	1	none	8.96489057373e-05
T035b	T232	FALSE	FALSE	0	0	1	1	none	0.0001464806842273
T040	T232	TRUE	TRUE	0	0	1	1	none	0.0001467682115567
T056	T232	FALSE	FALSE	0	0	1	1	none	0.000149627392265
T059	T232	TRUE	TRUE	0	0	1	1	none	6.76488971259e-05
T065	T232	FALSE	FALSE	0	0	1	1	none	0.0001543634150605
T069	T232	TRUE	TRUE	0	0	1	1	none	5.3123880418e-05
T073	T232	FALSE	FALSE	0	0	1	1	none	0.0001483209538078
T075	T232	TRUE	TRUE	0	0	1	1	none	0.0001370212194173
T077	T232	FALSE	FALSE	0	0	1	1	none	0.0001483184744529
T087	T232	TRUE	TRUE	0	0	1	1	none	0.0001441125526649
T095	T232	TRUE	TRUE	0	0	1	1	none	8.7774149877e-05
T099a	T232	TRUE	TRUE	0	0	1	1	none	8.78043569299e-05
T102	T232	FALSE	FALSE	0	0	1	1	none	9.11634511438e-05
T104	T232	FALSE	FALSE	0	0	1	1	none	0.0001400626869083
T105	T232	FALSE	FALSE	0	0	1	1	none	0.0001555474808417
T107	T232	FALSE	FALSE	0	0	1	1	none	9.47156484874e-05
T126	T232	TRUE	TRUE	0	0	1	1	none	3.279114714e-06
T156	T232	FALSE	FALSE	0	0	1	1	none	0.0001608475303837
T159a	T232	TRUE	TRUE	0	0	1	1	none	0.0001447045855555
T182	T232	FALSE	FALSE	0	0	1	1	none	0.0001568172711488
T188	T232	TRUE	TRUE	0	0	1	1	none	0.0001348202251749
T192	T232	FALSE	FALSE	0	0	1	1	none	1.29323763224e-05
T223	T232	FALSE	FALSE	0	0	1	1	none	0.0001558824283947
T225	T232	FALSE	FALSE	0	0	1	1	none	0.0001601985347551
T230	T232	TRUE	TRUE	0	0	1	1	none	0.0001447045855555
S002	T241	FALSE	FALSE	0	0	1	1	none	9.89711480770001e-05
S007	T241	FALSE	FALSE	0	0	1	1	none	8.19603057068001e-05
S021	T241	FALSE	FALSE	0	0	1	1	none	0.0001039136579606
S024	T241	FALSE	FALSE	0	0	1	1	none	0.000102144077153
S025	T241	FALSE	FALSE	0	0	1	1	none	0.0001035825309374
S026	T241	FALSE	FALSE	0	0	1	1	none	9.84741244590001e-05
S038	T241	FALSE	FALSE	0	0	1	1	none	3.01164167713e-05
S039	T241	FALSE	FALSE	0	0	1	1	none	0.0001017969696062
S040	T241	FALSE	FALSE	0	0	1	1	none	0.0001583742536972
S042	T241	FALSE	FALSE	0	0	1	1	none	0.000101355243736
S071	T241	FALSE	FALSE	0	0	1	1	none	0.0001389620047351
S078	T241	FALSE	FALSE	0	0	1	1	none	0.0001003424332354
S081	T241	FALSE	FALSE	0	0	1	1	none	0.000102794716729
S085	T241	FALSE	FALSE	0	0	1	1	none	0.000136664125646
S087	T241	FALSE	FALSE	0	0	1	1	none	0.0001610829541359
S093	T241	FALSE	FALSE	0	0	1	1	none	0.0001274147537166
S097	T241	FALSE	FALSE	0	0	1	1	none	0.0001016299256194
S102	T241	FALSE	FALSE	0	0	1	1	none	0.0001572410050316
S106	T241	FALSE	FALSE	0	0	1	1	none	0.000100873753559
S130	T241	FALSE	FALSE	0	0	1	1	none	0.0001594434093695
T009	T241	FALSE	FALSE	0	0	1	1	none	0.000102833073902
T010	T241	FALSE	FALSE	0	0	1	1	none	0.0001042841081259
T012	T241	FALSE	FALSE	1	0	1	1	anc	9.3932395432e-06
T013	T241	FALSE	FALSE	0	0	1	1	none	2.86512949104e-05
T014	T241	FALSE	FALSE	0	0	1	1	none	0.000102753149444
T020	T241	FALSE	FALSE	0	0	1	1	none	3.47293530078e-05
T021	T241	FALSE	FALSE	0	0	1	1	none	0.000106010087566
T028	T241	FALSE	FALSE	0	0	1	1	none	8.56706889384001e-05
T035a	T241	FALSE	FALSE	0	0	1	1	none	0.000160865862641
T035b	T241	FALSE	FALSE	0	0	1	1	none	0.000104764330231
T040	T241	FALSE	FALSE	0	0	1	1	none	0.0001050518575604
T056	T241	FALSE	FALSE	0	0	1	1	none	0.0001079110382687
T059	T241	FALSE	FALSE	0	0	1	1	none	0.0001613649516496
T065	T241	FALSE	FALSE	0	0	1	1	none	2.80650696878e-05
T069	T241	FALSE	FALSE	0	0	1	1	none	0.0001646286458491
T073	T241	FALSE	FALSE	0	0	1	1	none	0.0001066045998115
T075	T241	FALSE	FALSE	0	0	1	1	none	9.41207996398e-05
T077	T241	FALSE	FALSE	0	0	1	1	none	0.0001066021204566
T087	T241	FALSE	FALSE	0	0	1	1	none	0.0001023961986686
T095	T241	FALSE	FALSE	0	0	1	1	none	0.0001589911067807
T099a	T241	FALSE	FALSE	0	0	1	1	none	0.0001590213138336
T102	T241	FALSE	FALSE	0	0	1	1	none	0.0001623804080475
T104	T241	FALSE	FALSE	0	0	1	1	none	8.34326724668001e-05
T105	T241	FALSE	FALSE	0	0	1	1	none	2.9249135469e-05
T107	T241	FALSE	FALSE	0	0	1	1	none	0.0001659326053911
T126	T241	FALSE	FALSE	0	0	1	1	none	0.0001815273470851
T156	T241	FALSE	FALSE	0	0	1	1	none	3.83987750622e-05
T159a	T241	FALSE	FALSE	0	0	1	1	none	0.0001029882315592
T182	T241	FALSE	FALSE	0	0	1	1	none	3.43685158273e-05
T188	T241	FALSE	FALSE	0	0	1	1	none	7.81902107334e-05
T192	T241	FALSE	FALSE	0	0	1	1	none	0.0001911806086935
T223	T241	FALSE	FALSE	0	0	1	1	none	3.34336730732e-05
T225	T241	FALSE	FALSE	0	0	1	1	none	3.77497794336e-05
T230	T241	FALSE	FALSE	0	0	1	1	none	0.0001029882315592
T232	T241	FALSE	FALSE	0	0	1	1	none	0.0001812444189671
S002	T270	FALSE	FALSE	0	0	1	1	none	0.0001423984547759
S007	T270	FALSE	FALSE	0	0	1	1	none	0.0001403012728509
S021	T270	FALSE	FALSE	0	0	1	1	none	0.0001473409646595
S024	T270	FALSE	FALSE	0	0	1	1	none	0.0001455713838519
S025	T270	FALSE	FALSE	0	0	1	1	none	0.0001470098376363
S026	T270	FALSE	FALSE	0	0	1	1	none	0.0001419014311579
S038	T270	FALSE	FALSE	0	0	1	1	none	0.0001554601905766
S039	T270	FALSE	FALSE	0	0	1	1	none	0.0001452242763051
S040	T270	FALSE	FALSE	0	0	1	1	none	6.63691518761e-05
S042	T270	FALSE	FALSE	0	0	1	1	none	0.0001447825504349
S071	T270	FALSE	FALSE	0	0	1	1	none	4.51774327158e-05
S078	T270	FALSE	FALSE	0	0	1	1	none	0.0001437697399343
S081	T270	FALSE	FALSE	0	0	1	1	none	0.0001462220234279
S085	T270	FALSE	FALSE	0	0	1	1	none	6.71581214449e-05
S087	T270	FALSE	FALSE	0	0	1	1	none	9.15769499348e-05
S093	T270	FALSE	FALSE	0	0	1	1	none	5.79087495155e-05
S097	T270	FALSE	FALSE	0	0	1	1	none	0.0001450572323183
S102	T270	FALSE	FALSE	0	0	1	1	none	6.52359032105e-05
S106	T270	FALSE	FALSE	0	0	1	1	none	0.0001443010602579
S130	T270	FALSE	FALSE	0	0	1	1	none	8.99374051684e-05
T009	T270	FALSE	FALSE	0	0	1	1	none	0.0001462603806009
T010	T270	FALSE	FALSE	0	0	1	1	none	0.0001477114148248
T012	T270	FALSE	FALSE	0	0	1	1	none	0.0001535575398469
T013	T270	FALSE	FALSE	0	0	1	1	none	0.0001645646970413
T014	T270	FALSE	FALSE	0	0	1	1	none	0.0001461804561429
T020	T270	FALSE	FALSE	0	0	1	1	none	0.0001600731268131
T021	T270	FALSE	FALSE	0	0	1	1	none	0.0001494373942649
T028	T270	FALSE	FALSE	0	0	1	1	none	0.0001440116560825
T035a	T270	FALSE	FALSE	0	0	1	1	none	9.13598584399e-05
T035b	T270	FALSE	FALSE	0	0	1	1	none	0.0001481916369299
T040	T270	FALSE	FALSE	0	0	1	1	none	0.0001484791642593
T056	T270	FALSE	FALSE	0	0	1	1	none	0.0001513383449676
T059	T270	FALSE	FALSE	0	0	1	1	none	6.93598498285e-05
T065	T270	FALSE	FALSE	0	0	1	1	none	0.0001560743677631
T069	T270	FALSE	FALSE	0	0	1	1	none	5.48348331206e-05
T073	T270	FALSE	FALSE	0	0	1	1	none	0.0001500319065104
T075	T270	FALSE	FALSE	0	0	1	1	none	0.0001387321721199
T077	T270	FALSE	FALSE	0	0	1	1	none	0.0001500294271555
T087	T270	FALSE	FALSE	0	0	1	1	none	0.0001458235053675
T095	T270	FALSE	FALSE	0	0	1	1	none	8.94851025796e-05
T099a	T270	FALSE	FALSE	0	0	1	1	none	8.95153096325e-05
T102	T270	FALSE	FALSE	0	0	1	1	none	9.28744038464e-05
T104	T270	FALSE	FALSE	0	0	1	1	none	0.0001417736396109
T105	T270	FALSE	FALSE	0	0	1	1	none	0.0001572584335443
T107	T270	FALSE	FALSE	0	0	1	1	none	9.642660119e-05
T126	T270	FALSE	FALSE	0	0	1	1	none	4.9900674166e-06
T156	T270	FALSE	FALSE	0	0	1	1	none	0.0001625584830863
T159a	T270	FALSE	FALSE	0	0	1	1	none	0.0001464155382581
T182	T270	FALSE	FALSE	0	0	1	1	none	0.0001585282238514
T188	T270	FALSE	FALSE	0	0	1	1	none	0.0001365311778775
T192	T270	FALSE	FALSE	0	0	1	1	none	1.4643329025e-05
T223	T270	FALSE	FALSE	0	0	1	1	none	0.0001575933810973
T225	T270	FALSE	FALSE	0	0	1	1	none	0.0001619094874577
T230	T270	FALSE	FALSE	0	0	1	1	none	0.0001464155382581
T232	T270	TRUE	TRUE	1	0	1	1	anc	5.920328906e-07
T241	T270	FALSE	FALSE	0	0	1	1	none	0.0001829553716697
S002	T271b	FALSE	FALSE	0	0	1	1	none	8.39678474154001e-05
S007	T271b	FALSE	FALSE	0	0	1	1	none	6.69570050452e-05
S021	T271b	FALSE	FALSE	0	0	1	1	none	8.89103572990001e-05
S024	T271b	FALSE	FALSE	0	0	1	1	none	8.71407764914001e-05
S025	T271b	FALSE	FALSE	0	0	1	1	none	8.85792302758001e-05
S026	T271b	FALSE	FALSE	0	0	1	1	none	8.34708237974001e-05
S038	T271b	FALSE	FALSE	0	0	1	1	none	1.62971818909e-05
S039	T271b	FALSE	FALSE	0	0	1	1	none	8.67936689446001e-05
S040	T271b	FALSE	FALSE	0	0	1	1	none	0.0001433709530356
S042	T271b	FALSE	FALSE	0	0	1	1	none	8.63519430744001e-05
S071	T271b	FALSE	FALSE	0	0	1	1	none	0.0001239587040735
S078	T271b	FALSE	FALSE	0	0	1	1	none	8.53391325738001e-05
S081	T271b	FALSE	FALSE	0	0	1	1	none	8.77914160674001e-05
S085	T271b	FALSE	FALSE	0	0	1	1	none	0.0001216608249844
S087	T271b	FALSE	FALSE	0	0	1	1	none	0.0001460796534743
S093	T271b	FALSE	FALSE	0	0	1	1	none	0.000112411453055
S097	T271b	FALSE	FALSE	0	0	1	1	none	8.66266249578001e-05
S102	T271b	FALSE	FALSE	0	0	1	1	none	0.00014223770437
S106	T271b	FALSE	FALSE	0	0	1	1	none	8.58704528974001e-05
S130	T271b	FALSE	FALSE	0	0	1	1	none	0.0001444401087079
T009	T271b	FALSE	FALSE	0	0	1	1	none	8.78297732404001e-05
T010	T271b	FALSE	FALSE	0	0	1	1	none	8.92808074643001e-05
T012	T271b	FALSE	FALSE	1	0	1	1	anc	1.31469782376e-05
T013	T271b	FALSE	FALSE	0	0	1	1	none	2.54016883556e-05
T014	T271b	FALSE	FALSE	0	0	1	1	none	8.77498487824001e-05
T020	T271b	FALSE	FALSE	0	0	1	1	none	2.09101181274e-05
T021	T271b	FALSE	FALSE	0	0	1	1	none	9.10067869044001e-05
T028	T271b	FALSE	FALSE	0	0	1	1	none	7.06673882768e-05
T035a	T271b	FALSE	FALSE	0	0	1	1	none	0.0001458625619794
T035b	T271b	FALSE	FALSE	0	0	1	1	none	8.97610295694001e-05
T040	T271b	FALSE	FALSE	0	0	1	1	none	9.00485568988001e-05
T056	T271b	FALSE	FALSE	0	0	1	1	none	9.29077376071001e-05
T059	T271b	FALSE	FALSE	0	0	1	1	none	0.000146361650988
T065	T271b	FALSE	FALSE	0	0	1	1	none	1.69113590774e-05
T069	T271b	FALSE	FALSE	0	0	1	1	none	0.0001496253451875
T073	T271b	FALSE	FALSE	0	0	1	1	none	9.16012991499e-05
T075	T271b	FALSE	FALSE	0	0	1	1	none	7.91174989781999e-05
T077	T271b	FALSE	FALSE	0	0	1	1	none	9.15988197950001e-05
T087	T271b	FALSE	FALSE	0	0	1	1	none	8.73928980070001e-05
T095	T271b	FALSE	FALSE	0	0	1	1	none	0.0001439878061191
T099a	T271b	FALSE	FALSE	0	0	1	1	none	0.000144018013172
T102	T271b	FALSE	FALSE	0	0	1	1	none	0.0001473771073859
T104	T271b	FALSE	FALSE	0	0	1	1	none	6.84293718052e-05
T105	T271b	FALSE	FALSE	0	0	1	1	none	1.80954248586e-05
T107	T271b	FALSE	FALSE	0	0	1	1	none	0.0001509293047295
T126	T271b	FALSE	FALSE	0	0	1	1	none	0.0001665240464235
T156	T271b	FALSE	FALSE	0	0	1	1	none	1.2611908085e-05
T159a	T271b	FALSE	FALSE	0	0	1	1	none	8.79849308976001e-05
T182	T271b	FALSE	FALSE	0	0	1	1	none	1.80541750997e-05
T188	T271b	FALSE	FALSE	0	0	1	1	none	6.31869100717999e-05
T192	T271b	FALSE	FALSE	0	0	1	1	none	0.0001761773080319
T223	T271b	FALSE	FALSE	0	0	1	1	none	1.71193323456e-05
T225	T271b	FALSE	FALSE	0	0	1	1	none	7.2266493316e-06
T230	T271b	FALSE	FALSE	0	0	1	1	none	8.79849308976001e-05
T232	T271b	FALSE	FALSE	0	0	1	1	none	0.0001662411183055
T241	T271b	FALSE	FALSE	0	0	1	1	none	4.37923629839999e-05
T270	T271b	FALSE	FALSE	0	0	1	1	none	0.0001679520710081
S002	T301	FALSE	FALSE	0	0	1	1	none	0.0001493343334339
S007	T301	FALSE	FALSE	0	0	1	1	none	0.0001472371515089
S021	T301	FALSE	FALSE	0	0	1	1	none	0.0001542768433175
S024	T301	FALSE	FALSE	0	0	1	1	none	0.0001525072625099
S025	T301	FALSE	FALSE	0	0	1	1	none	0.0001539457162943
S026	T301	FALSE	FALSE	0	0	1	1	none	0.0001488373098159
S038	T301	FALSE	FALSE	0	0	1	1	none	0.0001623960692346
S039	T301	FALSE	FALSE	0	0	1	1	none	0.0001521601549631
S040	T301	FALSE	FALSE	0	0	1	1	none	7.33050305341e-05
S042	T301	FALSE	FALSE	0	0	1	1	none	0.0001517184290929
S071	T301	FALSE	FALSE	0	0	1	1	none	5.21133113738e-05
S078	T301	FALSE	FALSE	0	0	1	1	none	0.0001507056185923
S081	T301	FALSE	FALSE	0	0	1	1	none	0.0001531579020859
S085	T301	FALSE	FALSE	0	0	1	1	none	7.40940001029e-05
S087	T301	FALSE	FALSE	0	0	1	1	none	9.85128285928e-05
S093	T301	FALSE	FALSE	0	0	1	1	none	6.48446281735e-05
S097	T301	FALSE	FALSE	0	0	1	1	none	0.0001519931109763
S102	T301	FALSE	FALSE	0	0	1	1	none	7.21717818685e-05
S106	T301	FALSE	FALSE	0	0	1	1	none	0.0001512369389159
S130	T301	FALSE	FALSE	0	0	1	1	none	9.68732838264e-05
T009	T301	FALSE	FALSE	0	0	1	1	none	0.0001531962592589
T010	T301	FALSE	FALSE	0	0	1	1	none	0.0001546472934828
T012	T301	FALSE	FALSE	0	0	1	1	none	0.0001604934185049
T013	T301	FALSE	FALSE	0	0	1	1	none	0.0001715005756993
T014	T301	FALSE	FALSE	0	0	1	1	none	0.0001531163348009
T020	T301	FALSE	FALSE	0	0	1	1	none	0.0001670090054711
T021	T301	FALSE	FALSE	0	0	1	1	none	0.0001563732729229
T028	T301	FALSE	FALSE	0	0	1	1	none	0.0001509475347405
T035a	T301	FALSE	FALSE	0	0	1	1	none	9.82957370979e-05
T035b	T301	FALSE	FALSE	0	0	1	1	none	0.0001551275155879
T040	T301	FALSE	FALSE	0	0	1	1	none	0.0001554150429173
T056	T301	FALSE	FALSE	0	0	1	1	none	0.0001582742236256
T059	T301	FALSE	FALSE	0	0	1	1	none	7.62957284865e-05
T065	T301	FALSE	FALSE	0	0	1	1	none	0.0001630102464211
T069	T301	FALSE	FALSE	0	0	1	1	none	6.17707117786e-05
T073	T301	FALSE	FALSE	0	0	1	1	none	0.0001569677851684
T075	T301	FALSE	FALSE	0	0	1	1	none	0.0001456680507779
T077	T301	FALSE	FALSE	0	0	1	1	none	0.0001569653058135
T087	T301	FALSE	FALSE	0	0	1	1	none	0.0001527593840255
T095	T301	FALSE	FALSE	0	0	1	1	none	9.64209812376e-05
T099a	T301	FALSE	FALSE	0	0	1	1	none	9.64511882905e-05
T102	T301	FALSE	FALSE	0	0	1	1	none	9.98102825044e-05
T104	T301	FALSE	FALSE	0	0	1	1	none	0.0001487095182689
T105	T301	FALSE	FALSE	0	0	1	1	none	0.0001641943122023
T107	T301	FALSE	FALSE	0	0	1	1	none	0.000103362479848
T126	T301	FALSE	FALSE	1	0	1	1	anc	2.6272994622e-06
T156	T301	FALSE	FALSE	0	0	1	1	none	0.0001694943617443
T159a	T301	FALSE	FALSE	0	0	1	1	none	0.0001533514169161
T182	T301	FALSE	FALSE	0	0	1	1	none	0.0001654641025094
T188	T301	FALSE	FALSE	0	0	1	1	none	0.0001434670565355
T192	T301	FALSE	FALSE	0	0	1	1	none	1.17353652274e-05
T223	T301	FALSE	FALSE	0	0	1	1	none	0.0001645292597553
T225	T301	FALSE	FALSE	0	0	1	1	none	0.0001688453661157
T230	T301	FALSE	FALSE	0	0	1	1	none	0.0001533514169161
T232	T301	FALSE	FALSE	0	0	1	1	none	1.16430179566e-05
T241	T301	FALSE	FALSE	0	0	1	1	none	0.0001898912503277
T270	T301	FALSE	FALSE	0	0	1	1	none	1.33539706592e-05
T271b	T301	FALSE	FALSE	0	0	1	1	none	0.0001748879496661
S002	T303	FALSE	FALSE	0	0	1	1	none	0.0001523282393868
S007	T303	FALSE	FALSE	0	0	1	1	none	0.0001502310574618
S021	T303	FALSE	FALSE	0	0	1	1	none	0.0001572707492704
S024	T303	FALSE	FALSE	0	0	1	1	none	0.0001555011684628
S025	T303	FALSE	FALSE	0	0	1	1	none	0.0001569396222472
S026	T303	FALSE	FALSE	0	0	1	1	none	0.0001518312157688
S038	T303	FALSE	FALSE	0	0	1	1	none	0.0001653899751875
S039	T303	FALSE	FALSE	0	0	1	1	none	0.000155154060916
S040	T303	FALSE	FALSE	0	0	1	1	none	7.6298936487e-05
S042	T303	FALSE	FALSE	0	0	1	1	none	0.0001547123350458
S071	T303	FALSE	FALSE	0	0	1	1	none	5.51072173267e-05
S078	T303	FALSE	FALSE	0	0	1	1	none	0.0001536995245452
S081	T303	FALSE	FALSE	0	0	1	1	none	0.0001561518080388
S085	T303	FALSE	FALSE	0	0	1	1	none	7.70879060558e-05
S087	T303	FALSE	FALSE	0	0	1	1	none	0.0001015067345457
S093	T303	FALSE	FALSE	0	0	1	1	none	6.78385341264e-05
S097	T303	FALSE	FALSE	0	0	1	1	none	0.0001549870169292
S102	T303	FALSE	FALSE	0	0	1	1	none	7.51656878214e-05
S106	T303	FALSE	FALSE	0	0	1	1	none	0.0001542308448688
S130	T303	FALSE	FALSE	0	0	1	1	none	9.98671897793e-05
T009	T303	FALSE	FALSE	0	0	1	1	none	0.0001561901652118
T010	T303	FALSE	FALSE	0	0	1	1	none	0.0001576411994357
T012	T303	FALSE	FALSE	0	0	1	1	none	0.0001634873244578
T013	T303	FALSE	FALSE	0	0	1	1	none	0.0001744944816522
T014	T303	FALSE	FALSE	0	0	1	1	none	0.0001561102407538
T020	T303	FALSE	FALSE	0	0	1	1	none	0.000170002911424
T021	T303	FALSE	FALSE	0	0	1	1	none	0.0001593671788758
T028	T303	FALSE	FALSE	0	0	1	1	none	0.0001539414406934
T035a	T303	FALSE	FALSE	0	0	1	1	none	0.0001012896430508
T035b	T303	FALSE	FALSE	0	0	1	1	none	0.0001581214215408
T040	T303	FALSE	FALSE	0	0	1	1	none	0.0001584089488702
T056	T303	FALSE	FALSE	0	0	1	1	none	0.0001612681295785
T059	T303	FALSE	FALSE	0	0	1	1	none	7.92896344394e-05
T065	T303	FALSE	FALSE	0	0	1	1	none	0.000166004152374
T069	T303	FALSE	FALSE	0	0	1	1	none	6.47646177315e-05
T073	T303	FALSE	FALSE	0	0	1	1	none	0.0001599616911213
T075	T303	FALSE	FALSE	0	0	1	1	none	0.0001486619567308
T077	T303	FALSE	FALSE	0	0	1	1	none	0.0001599592117664
T087	T303	FALSE	FALSE	0	0	1	1	none	0.0001557532899784
T095	T303	FALSE	FALSE	0	0	1	1	none	9.94148871905e-05
T099a	T303	FALSE	FALSE	0	0	1	1	none	9.94450942434e-05
T102	T303	FALSE	FALSE	0	0	1	1	none	0.0001028041884573
T104	T303	FALSE	FALSE	0	0	1	1	none	0.0001517034242218
T105	T303	FALSE	FALSE	0	0	1	1	none	0.0001671882181552
T107	T303	FALSE	FALSE	0	0	1	1	none	0.0001063563858009
T126	T303	FALSE	FALSE	1	0	1	1	anc	4.4325666694e-06
T156	T303	FALSE	FALSE	0	0	1	1	none	0.0001724882676972
T159a	T303	FALSE	FALSE	0	0	1	1	none	0.000156345322869
T182	T303	FALSE	FALSE	0	0	1	1	none	0.0001684580084623
T188	T303	FALSE	FALSE	0	0	1	1	none	0.0001464609624884
T192	T303	FALSE	FALSE	0	0	1	1	none	1.23611396179e-05
T223	T303	FALSE	FALSE	0	0	1	1	none	0.0001675231657082
T225	T303	FALSE	FALSE	0	0	1	1	none	0.0001718392720686
T230	T303	FALSE	FALSE	0	0	1	1	none	0.000156345322869
T232	T303	FALSE	FALSE	0	0	1	1	none	1.46369239095e-05
T241	T303	FALSE	FALSE	0	0	1	1	none	0.0001928851562806
T270	T303	FALSE	FALSE	0	0	1	1	none	1.63478766121e-05
T271b	T303	FALSE	FALSE	0	0	1	1	none	0.000177881855619
T301	T303	FALSE	FALSE	0	0	1	1	none	1.34399128145e-05
S002	T322	FALSE	FALSE	0	0	1	1	none	8.95779085338001e-05
S007	T322	FALSE	FALSE	0	0	1	1	none	7.25670661636e-05
S021	T322	FALSE	FALSE	0	0	1	1	none	9.45204184174e-05
S024	T322	FALSE	FALSE	0	0	1	1	none	9.27508376098001e-05
S025	T322	FALSE	FALSE	0	0	1	1	none	9.41892913942e-05
S026	T322	FALSE	FALSE	0	0	1	1	none	8.90808849158001e-05
S038	T322	FALSE	FALSE	0	0	1	1	none	2.07231772281e-05
S039	T322	FALSE	FALSE	0	0	1	1	none	9.2403730063e-05
S040	T322	FALSE	FALSE	0	0	1	1	none	0.000148981014154
S042	T322	FALSE	FALSE	0	0	1	1	none	9.19620041928e-05
S071	T322	FALSE	FALSE	0	0	1	1	none	0.0001295687651919
S078	T322	FALSE	FALSE	0	0	1	1	none	9.09491936922001e-05
S081	T322	FALSE	FALSE	0	0	1	1	none	9.34014771858001e-05
S085	T322	FALSE	FALSE	0	0	1	1	none	0.0001272708861028
S087	T322	FALSE	FALSE	0	0	1	1	none	0.0001516897145927
S093	T322	FALSE	FALSE	0	0	1	1	none	0.0001180215141734
S097	T322	FALSE	FALSE	0	0	1	1	none	9.22366860762001e-05
S102	T322	FALSE	FALSE	0	0	1	1	none	0.0001478477654884
S106	T322	FALSE	FALSE	0	0	1	1	none	9.14805140158001e-05
S130	T322	FALSE	FALSE	0	0	1	1	none	0.0001500501698263
T009	T322	FALSE	FALSE	0	0	1	1	none	9.34398343588001e-05
T010	T322	FALSE	FALSE	0	0	1	1	none	9.48908685827e-05
T012	T322	TRUE	TRUE	1	0	1	1	anc	5.920328906e-07
T013	T322	FALSE	FALSE	0	0	1	1	none	1.92580553672e-05
T014	T322	FALSE	FALSE	0	0	1	1	none	9.33599099008001e-05
T020	T322	FALSE	FALSE	0	0	1	1	none	2.53361134646e-05
T021	T322	FALSE	FALSE	0	0	1	1	none	9.66168480228e-05
T028	T322	FALSE	FALSE	0	0	1	1	none	7.62774493952001e-05
T035a	T322	FALSE	FALSE	0	0	1	1	none	0.0001514726230978
T035b	T322	FALSE	FALSE	0	0	1	1	none	9.53710906878e-05
T040	T322	FALSE	FALSE	0	0	1	1	none	9.56586180172e-05
T056	T322	FALSE	FALSE	0	0	1	1	none	9.85177987255e-05
T059	T322	FALSE	FALSE	0	0	1	1	none	0.0001519717121064
T065	T322	FALSE	FALSE	0	0	1	1	none	1.86718301446e-05
T069	T322	FALSE	FALSE	0	0	1	1	none	0.0001552354063059
T073	T322	FALSE	FALSE	0	0	1	1	none	9.72113602683e-05
T075	T322	FALSE	FALSE	0	0	1	1	none	8.47275600965999e-05
T077	T322	FALSE	FALSE	0	0	1	1	none	9.72088809134e-05
T087	T322	FALSE	FALSE	0	0	1	1	none	9.30029591254001e-05
T095	T322	FALSE	FALSE	0	0	1	1	none	0.0001495978672375
T099a	T322	FALSE	FALSE	0	0	1	1	none	0.0001496280742904
T102	T322	FALSE	FALSE	0	0	1	1	none	0.0001529871685043
T104	T322	FALSE	FALSE	0	0	1	1	none	7.40394329236e-05
T105	T322	FALSE	FALSE	0	0	1	1	none	1.98558959258e-05
T107	T322	FALSE	FALSE	0	0	1	1	none	0.0001565393658479
T126	T322	FALSE	FALSE	0	0	1	1	none	0.0001721341075419
T156	T322	FALSE	FALSE	0	0	1	1	none	2.9005535519e-05
T159a	T322	FALSE	FALSE	0	0	1	1	none	9.35949920160001e-05
T182	T322	FALSE	FALSE	0	0	1	1	none	2.49752762841e-05
T188	T322	FALSE	FALSE	0	0	1	1	none	6.87969711902e-05
T192	T322	FALSE	FALSE	0	0	1	1	none	0.0001817873691503
T223	T322	FALSE	FALSE	0	0	1	1	none	2.404043353e-05
T225	T322	FALSE	FALSE	0	0	1	1	none	2.83565398904e-05
T230	T322	FALSE	FALSE	0	0	1	1	none	9.35949920160001e-05
T232	T322	FALSE	FALSE	0	0	1	1	none	0.0001718511794239
T241	T322	FALSE	FALSE	0	0	1	1	none	1.05773053244e-05
T270	T322	FALSE	FALSE	0	0	1	1	none	0.0001735621321265
T271b	T322	FALSE	FALSE	0	0	1	1	none	3.43991234408e-05
T301	T322	FALSE	FALSE	0	0	1	1	none	0.0001804980107845
T303	T322	FALSE	FALSE	0	0	1	1	none	0.0001834919167374
S002	T327b	FALSE	FALSE	0	0	1	1	none	0.000118010477675
S007	T327b	FALSE	FALSE	0	0	1	1	none	0.00011591329575
S021	T327b	FALSE	FALSE	0	0	1	1	none	0.0001229529875586
S024	T327b	FALSE	FALSE	0	0	1	1	none	0.000121183406751
S025	T327b	FALSE	FALSE	0	0	1	1	none	0.0001226218605354
S026	T327b	FALSE	FALSE	0	0	1	1	none	0.000117513454057
S038	T327b	FALSE	FALSE	0	0	1	1	none	0.0001310722134757
S039	T327b	FALSE	FALSE	0	0	1	1	none	0.0001208362992042
S040	T327b	FALSE	FALSE	0	0	1	1	none	4.19811747752e-05
S042	T327b	FALSE	FALSE	0	0	1	1	none	0.000120394573334
S071	T327b	FALSE	FALSE	0	0	1	1	none	2.07894556149e-05
S078	T327b	FALSE	FALSE	0	0	1	1	none	0.0001193817628334
S081	T327b	FALSE	FALSE	0	0	1	1	none	0.000121834046327
S085	T327b	FALSE	FALSE	0	0	1	1	none	4.2770144344e-05
S087	T327b	FALSE	FALSE	0	0	1	1	none	6.71889728339e-05
S093	T327b	FALSE	FALSE	0	0	1	1	none	3.35207724146e-05
S097	T327b	FALSE	FALSE	0	0	1	1	none	0.0001206692552174
S102	T327b	FALSE	FALSE	0	0	1	1	none	4.08479261096e-05
S106	T327b	FALSE	FALSE	0	0	1	1	none	0.000119913083157
S130	T327b	FALSE	FALSE	0	0	1	1	none	6.55494280675e-05
T009	T327b	FALSE	FALSE	0	0	1	1	none	0.0001218724035
T010	T327b	FALSE	FALSE	0	0	1	1	none	0.0001233234377239
T012	T327b	FALSE	FALSE	0	0	1	1	none	0.000129169562746
T013	T327b	FALSE	FALSE	0	0	1	1	none	0.0001401767199404
T014	T327b	FALSE	FALSE	0	0	1	1	none	0.000121792479042
T020	T327b	FALSE	FALSE	0	0	1	1	none	0.0001356851497122
T021	T327b	FALSE	FALSE	0	0	1	1	none	0.000125049417164
T028	T327b	FALSE	FALSE	0	0	1	1	none	0.0001196236789816
T035a	T327b	FALSE	FALSE	0	0	1	1	none	6.6971881339e-05
T035b	T327b	FALSE	FALSE	0	0	1	1	none	0.000123803659829
T040	T327b	FALSE	FALSE	0	0	1	1	none	0.0001240911871584
T056	T327b	FALSE	FALSE	0	0	1	1	none	0.0001269503678667
T059	T327b	FALSE	FALSE	0	0	1	1	none	4.49718727276e-05
T065	T327b	FALSE	FALSE	0	0	1	1	none	0.0001316863906622
T069	T327b	FALSE	FALSE	0	0	1	1	none	4.52720309477e-05
T073	T327b	FALSE	FALSE	0	0	1	1	none	0.0001256439294095
T075	T327b	FALSE	FALSE	0	0	1	1	none	0.000114344195019
T077	T327b	FALSE	FALSE	0	0	1	1	none	0.0001256414500546
T087	T327b	FALSE	FALSE	0	0	1	1	none	0.0001214355282666
T095	T327b	FALSE	FALSE	0	0	1	1	none	6.50971254787e-05
T099a	T327b	FALSE	FALSE	0	0	1	1	none	6.51273325316e-05
T102	T327b	FALSE	FALSE	0	0	1	1	none	6.84864267455e-05
T104	T327b	FALSE	FALSE	0	0	1	1	none	0.00011738566251
T105	T327b	FALSE	FALSE	0	0	1	1	none	0.0001328704564434
T107	T327b	FALSE	FALSE	0	0	1	1	none	7.20386240891e-05
T126	T327b	FALSE	FALSE	0	0	1	1	none	6.21707321837e-05
T156	T327b	FALSE	FALSE	0	0	1	1	none	0.0001381705059854
T159a	T327b	FALSE	FALSE	0	0	1	1	none	0.0001220275611572
T182	T327b	FALSE	FALSE	0	0	1	1	none	0.0001341402467505
T188	T327b	FALSE	FALSE	0	0	1	1	none	0.0001121432007766
T192	T327b	FALSE	FALSE	0	0	1	1	none	7.18239937921e-05
T223	T327b	FALSE	FALSE	0	0	1	1	none	0.0001332054039964
T225	T327b	FALSE	FALSE	0	0	1	1	none	0.0001375215103568
T230	T327b	FALSE	FALSE	0	0	1	1	none	0.0001220275611572
T232	T327b	FALSE	FALSE	0	0	1	1	none	6.18878040657e-05
T241	T327b	FALSE	FALSE	0	0	1	1	none	0.0001585673945688
T270	T327b	FALSE	FALSE	0	0	1	1	none	6.35987567683e-05
T271b	T327b	FALSE	FALSE	0	0	1	1	none	0.0001435640939072
T301	T327b	FALSE	FALSE	0	0	1	1	none	7.05346354263e-05
T303	T327b	FALSE	FALSE	0	0	1	1	none	7.35285413792e-05
T322	T327b	FALSE	FALSE	0	0	1	1	none	0.0001491741550256
S002	T330	TRUE	TRUE	0	0	1	1	none	0.0001148680430413
S007	T330	TRUE	TRUE	0	0	1	1	none	0.0001127708611163
S021	T330	TRUE	TRUE	0	0	1	1	none	0.0001198105529249
S024	T330	TRUE	TRUE	0	0	1	1	none	0.0001180409721173
S025	T330	TRUE	TRUE	0	0	1	1	none	0.0001194794259017
S026	T330	TRUE	TRUE	0	0	1	1	none	0.0001143710194233
S038	T330	FALSE	FALSE	0	0	1	1	none	0.000127929778842
S039	T330	TRUE	TRUE	0	0	1	1	none	0.0001176938645705
S040	T330	TRUE	TRUE	0	0	1	1	none	3.88387401415e-05
S042	T330	TRUE	TRUE	0	0	1	1	none	0.0001172521387003
S071	T330	TRUE	TRUE	0	0	1	1	none	1.76470209812e-05
S078	T330	TRUE	TRUE	0	0	1	1	none	0.0001162393281997
S081	T330	TRUE	TRUE	0	0	1	1	none	0.0001186916116933
S085	T330	TRUE	TRUE	0	0	1	1	none	3.96277097103e-05
S087	T330	TRUE	TRUE	0	0	1	1	none	6.40465382002e-05
S093	T330	TRUE	TRUE	0	0	1	1	none	3.03783377809e-05
S097	T330	TRUE	TRUE	0	0	1	1	none	0.0001175268205837
S102	T330	TRUE	TRUE	0	0	1	1	none	3.77054914759e-05
S106	T330	TRUE	TRUE	0	0	1	1	none	0.0001167706485233
S130	T330	TRUE	TRUE	0	0	1	1	none	6.24069934338e-05
T009	T330	TRUE	TRUE	0	0	1	1	none	0.0001187299688663
T010	T330	FALSE	FALSE	0	0	1	1	none	0.0001201810030902
T012	T330	TRUE	TRUE	0	0	1	1	none	0.0001260271281123
T013	T330	FALSE	FALSE	0	0	1	1	none	0.0001370342853067
T014	T330	TRUE	TRUE	0	0	1	1	none	0.0001186500444083
T020	T330	FALSE	FALSE	0	0	1	1	none	0.0001325427150785
T021	T330	FALSE	FALSE	0	0	1	1	none	0.0001219069825303
T028	T330	TRUE	TRUE	0	0	1	1	none	0.0001164812443479
T035a	T330	TRUE	TRUE	0	0	1	1	none	6.38294467053e-05
T035b	T330	FALSE	FALSE	0	0	1	1	none	0.0001206612251953
T040	T330	TRUE	TRUE	0	0	1	1	none	0.0001209487525247
T056	T330	FALSE	FALSE	0	0	1	1	none	0.000123807933233
T059	T330	TRUE	TRUE	0	0	1	1	none	4.18294380939e-05
T065	T330	FALSE	FALSE	0	0	1	1	none	0.0001285439560285
T069	T330	TRUE	TRUE	0	0	1	1	none	4.2129596314e-05
T073	T330	FALSE	FALSE	0	0	1	1	none	0.0001225014947758
T075	T330	TRUE	TRUE	0	0	1	1	none	0.0001112017603853
T077	T330	FALSE	FALSE	0	0	1	1	none	0.0001224990154209
T087	T330	TRUE	TRUE	0	0	1	1	none	0.0001182930936329
T095	T330	TRUE	TRUE	0	0	1	1	none	6.1954690845e-05
T099a	T330	TRUE	TRUE	0	0	1	1	none	6.19848978979e-05
T102	T330	FALSE	FALSE	0	0	1	1	none	6.53439921118e-05
T104	T330	FALSE	FALSE	0	0	1	1	none	0.0001142432278763
T105	T330	FALSE	FALSE	0	0	1	1	none	0.0001297280218097
T107	T330	FALSE	FALSE	0	0	1	1	none	6.88961894554e-05
T126	T330	TRUE	TRUE	0	0	1	1	none	5.902829755e-05
T156	T330	FALSE	FALSE	0	0	1	1	none	0.0001350280713517
T159a	T330	TRUE	TRUE	0	0	1	1	none	0.0001188851265235
T182	T330	FALSE	FALSE	0	0	1	1	none	0.0001309978121168
T188	T330	TRUE	TRUE	0	0	1	1	none	0.0001090007661429
T192	T330	FALSE	FALSE	0	0	1	1	none	6.86815591584e-05
T223	T330	FALSE	FALSE	0	0	1	1	none	0.0001300629693627
T225	T330	FALSE	FALSE	0	0	1	1	none	0.0001343790757231
T230	T330	TRUE	TRUE	0	0	1	1	none	0.0001188851265235
T232	T330	TRUE	TRUE	0	0	1	1	none	5.8745369432e-05
T241	T330	FALSE	FALSE	0	0	1	1	none	0.0001554249599351
T270	T330	FALSE	FALSE	0	0	1	1	none	6.04563221346e-05
T271b	T330	FALSE	FALSE	0	0	1	1	none	0.0001404216592735
T301	T330	FALSE	FALSE	0	0	1	1	none	6.73922007926e-05
T303	T330	FALSE	FALSE	0	0	1	1	none	7.03861067455e-05
T322	T330	FALSE	FALSE	0	0	1	1	none	0.0001460317203919
T327b	T330	TRUE	TRUE	0	1	1	1	desc	5.920328906e-07
S002	T335	FALSE	FALSE	0	0	1	1	none	0.0001504422577207
S007	T335	FALSE	FALSE	0	0	1	1	none	0.0001483450757957
S021	T335	FALSE	FALSE	0	0	1	1	none	0.0001553847676043
S024	T335	FALSE	FALSE	0	0	1	1	none	0.0001536151867967
S025	T335	FALSE	FALSE	0	0	1	1	none	0.0001550536405811
S026	T335	FALSE	FALSE	0	0	1	1	none	0.0001499452341027
S038	T335	FALSE	FALSE	0	0	1	1	none	0.0001635039935214
S039	T335	FALSE	FALSE	0	0	1	1	none	0.0001532680792499
S040	T335	FALSE	FALSE	0	0	1	1	none	7.44129548209e-05
S042	T335	FALSE	FALSE	0	0	1	1	none	0.0001528263533797
S071	T335	FALSE	FALSE	0	0	1	1	none	5.32212356606e-05
S078	T335	FALSE	FALSE	0	0	1	1	none	0.0001518135428791
S081	T335	FALSE	FALSE	0	0	1	1	none	0.0001542658263727
S085	T335	FALSE	FALSE	0	0	1	1	none	7.52019243897e-05
S087	T335	FALSE	FALSE	0	0	1	1	none	9.96207528796e-05
S093	T335	FALSE	FALSE	0	0	1	1	none	6.59525524603e-05
S097	T335	FALSE	FALSE	0	0	1	1	none	0.0001531010352631
S102	T335	FALSE	FALSE	0	0	1	1	none	7.32797061553e-05
S106	T335	FALSE	FALSE	0	0	1	1	none	0.0001523448632027
S130	T335	FALSE	FALSE	0	0	1	1	none	9.79812081132e-05
T009	T335	FALSE	FALSE	0	0	1	1	none	0.0001543041835457
T010	T335	FALSE	FALSE	0	0	1	1	none	0.0001557552177696
T012	T335	FALSE	FALSE	0	0	1	1	none	0.0001616013427917
T013	T335	FALSE	FALSE	0	0	1	1	none	0.0001726084999861
T014	T335	FALSE	FALSE	0	0	1	1	none	0.0001542242590877
T020	T335	FALSE	FALSE	0	0	1	1	none	0.0001681169297579
T021	T335	FALSE	FALSE	0	0	1	1	none	0.0001574811972097
T028	T335	FALSE	FALSE	0	0	1	1	none	0.0001520554590273
T035a	T335	FALSE	FALSE	0	0	1	1	none	9.94036613847e-05
T035b	T335	FALSE	FALSE	0	0	1	1	none	0.0001562354398747
T040	T335	FALSE	FALSE	0	0	1	1	none	0.0001565229672041
T056	T335	FALSE	FALSE	0	0	1	1	none	0.0001593821479124
T059	T335	FALSE	FALSE	0	0	1	1	none	7.74036527733e-05
T065	T335	FALSE	FALSE	0	0	1	1	none	0.0001641181707079
T069	T335	FALSE	FALSE	0	0	1	1	none	6.28786360654e-05
T073	T335	FALSE	FALSE	0	0	1	1	none	0.0001580757094552
T075	T335	FALSE	FALSE	0	0	1	1	none	0.0001467759750647
T077	T335	FALSE	FALSE	0	0	1	1	none	0.0001580732301003
T087	T335	FALSE	FALSE	0	0	1	1	none	0.0001538673083123
T095	T335	FALSE	FALSE	0	0	1	1	none	9.75289055244e-05
T099a	T335	FALSE	FALSE	0	0	1	1	none	9.75591125773e-05
T102	T335	FALSE	FALSE	0	0	1	1	none	0.0001009182067912
T104	T335	FALSE	FALSE	0	0	1	1	none	0.0001498174425557
T105	T335	FALSE	FALSE	0	0	1	1	none	0.0001653022364891
T107	T335	FALSE	FALSE	0	0	1	1	none	0.0001044704041348
T126	T335	TRUE	TRUE	1	0	1	1	anc	5.920328906e-07
[truncated: 1,161 more rows]
