# Supplementary material for: Improved characterisation of MRSA transmission using within-host bacterial sequence diversity
Source: eLife. 2019 Oct 8;8:e46402. doi: 10.7554/eLife.46402 (PMC6954020; doi:10.7554/eLife.46402)
Supplement: Figure 9—source data 1. [file elife-46402-fig9-data1.zip › Figure 9-source data 1/classifications/Classification_Posterior_ds_10percol_76.csv]

host.1	host.2	adjacent	contiguous	paths12	paths21	nodes1	nodes2	path.classification	min.distance.between.subgraphs
S002	S007	TRUE	TRUE	0	0	1	1	none	7.2501449731e-05
S002	S021	TRUE	TRUE	0	0	1	1	none	1.46016936246e-05
S007	S021	TRUE	TRUE	0	0	1	1	none	7.08018666336e-05
S002	S024	TRUE	TRUE	0	0	1	1	none	1.51870656647e-05
S007	S024	TRUE	TRUE	0	0	1	1	none	7.13872386737e-05
S021	S024	TRUE	TRUE	0	0	1	1	none	3.1256683237e-06
S002	S025	TRUE	TRUE	0	0	1	1	none	2.5561051749e-05
S007	S025	TRUE	TRUE	0	0	1	1	none	7.731717463e-05
S021	S025	TRUE	TRUE	0	0	1	1	none	2.38614686516e-05
S024	S025	TRUE	TRUE	0	0	1	1	none	2.44468406917e-05
S002	S026	TRUE	TRUE	0	0	1	1	none	2.14351202236e-05
S007	S026	TRUE	TRUE	0	0	1	1	none	7.31912431046e-05
S021	S026	TRUE	TRUE	0	0	1	1	none	1.97355371262e-05
S024	S026	TRUE	TRUE	0	0	1	1	none	2.03209091663e-05
S025	S026	TRUE	TRUE	0	0	1	1	none	2.21406070586e-05
S002	S038	TRUE	TRUE	0	0	1	1	none	7.05308535008e-05
S007	S038	TRUE	TRUE	0	0	1	1	none	4.37070979358e-05
S021	S038	TRUE	TRUE	0	0	1	1	none	6.88312704034e-05
S024	S038	TRUE	TRUE	0	0	1	1	none	6.94166424435e-05
S025	S038	TRUE	TRUE	0	0	1	1	none	7.53465783998e-05
S026	S038	TRUE	TRUE	0	0	1	1	none	7.12206468744e-05
S002	S039	TRUE	TRUE	0	0	1	1	none	1.58836783947e-05
S007	S039	TRUE	TRUE	0	0	1	1	none	7.20838514037e-05
S021	S039	TRUE	TRUE	0	0	1	1	none	2.5521329119e-06
S024	S039	TRUE	TRUE	0	0	1	1	none	4.4076530938e-06
S025	S039	TRUE	TRUE	0	0	1	1	none	2.51434534217e-05
S026	S039	TRUE	TRUE	0	0	1	1	none	2.10175218963e-05
S038	S039	TRUE	TRUE	0	0	1	1	none	7.01132551735e-05
S002	S040	TRUE	TRUE	0	0	1	1	none	0.0001070801246548
S007	S040	TRUE	TRUE	0	0	1	1	none	9.34628105158e-05
S021	S040	TRUE	TRUE	0	0	1	1	none	0.0001053805415574
S024	S040	TRUE	TRUE	0	0	1	1	none	0.0001059659135975
S025	S040	TRUE	TRUE	0	0	1	1	none	0.0001118958495538
S026	S040	TRUE	TRUE	0	0	1	1	none	0.0001077699180284
S038	S040	TRUE	TRUE	0	0	1	1	none	9.14922142856e-05
S039	S040	TRUE	TRUE	0	0	1	1	none	0.0001066625263275
S002	S042	TRUE	TRUE	0	0	1	1	none	1.52198583138e-05
S007	S042	TRUE	TRUE	0	0	1	1	none	7.14200313228e-05
S021	S042	TRUE	TRUE	0	0	1	1	none	4.4286091146e-06
S024	S042	TRUE	TRUE	0	0	1	1	none	5.0139811547e-06
S025	S042	TRUE	TRUE	0	0	1	1	none	2.44796333408e-05
S026	S042	TRUE	TRUE	0	0	1	1	none	2.03537018154e-05
S038	S042	TRUE	TRUE	0	0	1	1	none	6.94494350926e-05
S039	S042	TRUE	TRUE	0	0	1	1	none	5.7105938847e-06
S040	S042	TRUE	TRUE	0	0	1	1	none	0.0001059987062466
S002	S071	TRUE	TRUE	0	0	1	1	none	9.23068689084e-05
S007	S071	TRUE	TRUE	0	0	1	1	none	7.86895547694e-05
S021	S071	TRUE	TRUE	0	0	1	1	none	9.0607285811e-05
S024	S071	TRUE	TRUE	0	0	1	1	none	9.11926578511e-05
S025	S071	TRUE	TRUE	0	0	1	1	none	9.71225938074e-05
S026	S071	TRUE	TRUE	0	0	1	1	none	9.2996662282e-05
S038	S071	TRUE	TRUE	0	0	1	1	none	7.67189585392e-05
S039	S071	TRUE	TRUE	0	0	1	1	none	9.18892705811e-05
S040	S071	TRUE	TRUE	0	0	1	1	none	2.32330392414e-05
S042	S071	TRUE	TRUE	0	0	1	1	none	9.12254505002e-05
S002	S078	TRUE	TRUE	0	0	1	1	none	1.6469074127e-05
S007	S078	TRUE	TRUE	0	0	1	1	none	7.2669247136e-05
S021	S078	TRUE	TRUE	0	0	1	1	none	6.9479730696e-06
S024	S078	TRUE	TRUE	0	0	1	1	none	7.5333451097e-06
S025	S078	TRUE	TRUE	0	0	1	1	none	2.5728849154e-05
S026	S078	TRUE	TRUE	0	0	1	1	none	2.16029176286e-05
S038	S078	TRUE	TRUE	0	0	1	1	none	7.06986509058e-05
S039	S078	TRUE	TRUE	0	0	1	1	none	8.2299578397e-06
S040	S078	TRUE	TRUE	0	0	1	1	none	0.0001072479220598
S042	S078	TRUE	TRUE	0	0	1	1	none	7.5661377588e-06
S071	S078	TRUE	TRUE	0	0	1	1	none	9.24746663134e-05
S002	S081	TRUE	TRUE	0	0	1	1	none	1.52367676955e-05
S007	S081	TRUE	TRUE	0	0	1	1	none	7.14369407045e-05
S021	S081	TRUE	TRUE	0	0	1	1	none	3.1753703545e-06
S024	S081	TRUE	TRUE	0	0	1	1	none	2.4905942528e-06
S025	S081	TRUE	TRUE	0	0	1	1	none	2.44965427225e-05
S026	S081	TRUE	TRUE	0	0	1	1	none	2.03706111971e-05
S038	S081	TRUE	TRUE	0	0	1	1	none	6.94663444743e-05
S039	S081	TRUE	TRUE	0	0	1	1	none	4.4573551246e-06
S040	S081	TRUE	TRUE	0	0	1	1	none	0.0001060156156283
S042	S081	TRUE	TRUE	0	0	1	1	none	5.0636831855e-06
S071	S081	TRUE	TRUE	0	0	1	1	none	9.12423598819e-05
S078	S081	TRUE	TRUE	0	0	1	1	none	7.5830471405e-06
S002	S085	TRUE	TRUE	0	0	1	1	none	0.0001008492256849
S007	S085	TRUE	TRUE	0	0	1	1	none	8.72319115459e-05
S021	S085	TRUE	TRUE	0	0	1	1	none	9.91496425875e-05
S024	S085	TRUE	TRUE	0	0	1	1	none	9.97350146276e-05
S025	S085	TRUE	TRUE	0	0	1	1	none	0.0001056649505839
S026	S085	TRUE	TRUE	0	0	1	1	none	0.0001015390190585
S038	S085	TRUE	TRUE	0	0	1	1	none	8.52613153157e-05
S039	S085	TRUE	TRUE	0	0	1	1	none	0.0001004316273576
S040	S085	TRUE	TRUE	0	0	1	1	none	4.77463612279e-05
S042	S085	TRUE	TRUE	0	0	1	1	none	9.97678072767e-05
S071	S085	TRUE	TRUE	0	0	1	1	none	3.29731054815e-05
S078	S085	TRUE	TRUE	0	0	1	1	none	0.0001010170230899
S081	S085	TRUE	TRUE	0	0	1	1	none	9.97847166584e-05
S002	S087	TRUE	TRUE	0	0	1	1	none	0.000114534433611
S007	S087	TRUE	TRUE	0	0	1	1	none	0.000100917119472
S021	S087	TRUE	TRUE	0	0	1	1	none	0.0001128348505136
S024	S087	TRUE	TRUE	0	0	1	1	none	0.0001134202225537
S025	S087	TRUE	TRUE	0	0	1	1	none	0.00011935015851
S026	S087	TRUE	TRUE	0	0	1	1	none	0.0001152242269846
S038	S087	TRUE	TRUE	0	0	1	1	none	9.89465232418e-05
S039	S087	TRUE	TRUE	0	0	1	1	none	0.0001141168352837
S040	S087	TRUE	TRUE	0	0	1	1	none	6.1431569154e-05
S042	S087	TRUE	TRUE	0	0	1	1	none	0.0001134530152028
S071	S087	TRUE	TRUE	0	0	1	1	none	4.66583134076e-05
S078	S087	TRUE	TRUE	0	0	1	1	none	0.000114702231016
S081	S087	TRUE	TRUE	0	0	1	1	none	0.0001134699245845
S085	S087	TRUE	TRUE	0	0	1	1	none	3.16639236981e-05
S002	S093	TRUE	TRUE	0	0	1	1	none	9.20646945539e-05
S007	S093	TRUE	TRUE	0	0	1	1	none	7.84473804149e-05
S021	S093	TRUE	TRUE	0	0	1	1	none	9.03651114565e-05
S024	S093	TRUE	TRUE	0	0	1	1	none	9.09504834966e-05
S025	S093	TRUE	TRUE	0	0	1	1	none	9.68804194529e-05
S026	S093	TRUE	TRUE	0	0	1	1	none	9.27544879275e-05
S038	S093	TRUE	TRUE	0	0	1	1	none	7.64767841847e-05
S039	S093	TRUE	TRUE	0	0	1	1	none	9.16470962266e-05
S040	S093	TRUE	TRUE	0	0	1	1	none	3.89618300969e-05
S042	S093	TRUE	TRUE	0	0	1	1	none	9.09832761457e-05
S071	S093	TRUE	TRUE	0	0	1	1	none	2.41885743505e-05
S078	S093	TRUE	TRUE	0	0	1	1	none	9.22324919589e-05
S081	S093	TRUE	TRUE	0	0	1	1	none	9.10001855274e-05
S085	S093	TRUE	TRUE	0	0	1	1	none	1.4065846803e-05
S087	S093	TRUE	TRUE	0	0	1	1	none	2.77510547291e-05
S002	S097	TRUE	TRUE	0	0	1	1	none	2.4514170902e-05
S007	S097	TRUE	TRUE	0	0	1	1	none	7.6270293783e-05
S021	S097	TRUE	TRUE	0	0	1	1	none	2.28145878046e-05
S024	S097	TRUE	TRUE	0	0	1	1	none	2.33999598447e-05
S025	S097	TRUE	TRUE	0	0	1	1	none	4.169609977e-06
S026	S097	TRUE	TRUE	0	0	1	1	none	2.10937262116e-05
S038	S097	TRUE	TRUE	0	0	1	1	none	7.42996975528e-05
S039	S097	TRUE	TRUE	0	0	1	1	none	2.40965725747e-05
S040	S097	TRUE	TRUE	0	0	1	1	none	0.0001108489687068
S042	S097	TRUE	TRUE	0	0	1	1	none	2.34327524938e-05
S071	S097	TRUE	TRUE	0	0	1	1	none	9.60757129604e-05
S078	S097	TRUE	TRUE	0	0	1	1	none	2.4681968307e-05
S081	S097	TRUE	TRUE	0	0	1	1	none	2.34496618755e-05
S085	S097	TRUE	TRUE	0	0	1	1	none	0.0001046180697369
S087	S097	TRUE	TRUE	0	0	1	1	none	0.000118303277663
S093	S097	TRUE	TRUE	0	0	1	1	none	9.58335386059e-05
S002	S102	TRUE	TRUE	0	0	1	1	none	0.0001078319334489
S007	S102	TRUE	TRUE	0	0	1	1	none	9.42146193099e-05
S021	S102	TRUE	TRUE	0	0	1	1	none	0.0001061323503515
S024	S102	TRUE	TRUE	0	0	1	1	none	0.0001067177223916
S025	S102	TRUE	TRUE	0	0	1	1	none	0.0001126476583479
S026	S102	TRUE	TRUE	0	0	1	1	none	0.0001085217268225
S038	S102	TRUE	TRUE	0	0	1	1	none	9.22440230797e-05
S039	S102	TRUE	TRUE	0	0	1	1	none	0.0001074143351216
S040	S102	TRUE	TRUE	0	0	1	1	none	4.1710324819e-06
S042	S102	TRUE	TRUE	0	0	1	1	none	0.0001067505150407
S071	S102	TRUE	TRUE	0	0	1	1	none	2.39848480355e-05
S078	S102	TRUE	TRUE	0	0	1	1	none	0.0001079997308539
S081	S102	TRUE	TRUE	0	0	1	1	none	0.0001067674244224
S085	S102	TRUE	TRUE	0	0	1	1	none	4.8498170022e-05
S087	S102	TRUE	TRUE	0	0	1	1	none	6.21833779481e-05
S093	S102	TRUE	TRUE	0	0	1	1	none	3.9713638891e-05
S097	S102	TRUE	TRUE	0	0	1	1	none	0.0001116007775009
S002	S106	TRUE	TRUE	0	0	1	1	none	1.245013164e-05
S007	S106	TRUE	TRUE	0	0	1	1	none	7.1588536323e-05
S021	S106	TRUE	TRUE	0	0	1	1	none	1.36887802166e-05
S024	S106	TRUE	TRUE	0	0	1	1	none	1.42741522567e-05
S025	S106	TRUE	TRUE	0	0	1	1	none	2.4648138341e-05
S026	S106	TRUE	TRUE	0	0	1	1	none	2.05222068156e-05
S038	S106	TRUE	TRUE	0	0	1	1	none	6.96179400928e-05
S039	S106	TRUE	TRUE	0	0	1	1	none	1.49707649867e-05
S040	S106	TRUE	TRUE	0	0	1	1	none	0.0001061672112468
S042	S106	TRUE	TRUE	0	0	1	1	none	1.43069449058e-05
S071	S106	TRUE	TRUE	0	0	1	1	none	9.13939555004e-05
S078	S106	TRUE	TRUE	0	0	1	1	none	1.5556160719e-05
S081	S106	TRUE	TRUE	0	0	1	1	none	1.43238542875e-05
S085	S106	TRUE	TRUE	0	0	1	1	none	9.99363122769e-05
S087	S106	TRUE	TRUE	0	0	1	1	none	0.000113621520203
S093	S106	TRUE	TRUE	0	0	1	1	none	9.11517811459e-05
S097	S106	TRUE	TRUE	0	0	1	1	none	2.3601257494e-05
S102	S106	TRUE	TRUE	0	0	1	1	none	0.0001069190200409
S002	S130	TRUE	TRUE	0	0	1	1	none	0.0001120336945869
S007	S130	TRUE	TRUE	0	0	1	1	none	9.84163804479e-05
S021	S130	TRUE	TRUE	0	0	1	1	none	0.0001103341114895
S024	S130	TRUE	TRUE	0	0	1	1	none	0.0001109194835296
S025	S130	TRUE	TRUE	0	0	1	1	none	0.0001168494194859
S026	S130	TRUE	TRUE	0	0	1	1	none	0.0001127234879605
S038	S130	TRUE	TRUE	0	0	1	1	none	9.64457842177e-05
S039	S130	TRUE	TRUE	0	0	1	1	none	0.0001116160962596
S040	S130	TRUE	TRUE	0	0	1	1	none	5.89308301299e-05
S042	S130	TRUE	TRUE	0	0	1	1	none	0.0001109522761787
S071	S130	TRUE	TRUE	0	0	1	1	none	4.41575743835e-05
S078	S130	TRUE	TRUE	0	0	1	1	none	0.0001122014919919
S081	S130	TRUE	TRUE	0	0	1	1	none	0.0001109691855604
S085	S130	TRUE	TRUE	0	0	1	1	none	2.9163184674e-05
S087	S130	TRUE	TRUE	0	0	1	1	none	3.7708871659e-06
S093	S130	TRUE	TRUE	0	0	1	1	none	2.5250315705e-05
S097	S130	TRUE	TRUE	0	0	1	1	none	0.0001158025386389
S102	S130	TRUE	TRUE	0	0	1	1	none	5.9682638924e-05
S106	S130	TRUE	TRUE	0	0	1	1	none	0.0001111207811789
S002	T009	TRUE	TRUE	0	0	1	1	none	3.04773049337e-05
S007	T009	TRUE	TRUE	0	0	1	1	none	8.22334278147e-05
S021	T009	TRUE	TRUE	0	0	1	1	none	2.87777218363e-05
S024	T009	TRUE	TRUE	0	0	1	1	none	2.93630938764e-05
S025	T009	TRUE	TRUE	0	0	1	1	none	3.11827917687e-05
S026	T009	TRUE	TRUE	0	0	1	1	none	2.00213553013e-05
S038	T009	TRUE	TRUE	0	0	1	1	none	8.02628315845e-05
S039	T009	TRUE	TRUE	0	0	1	1	none	3.00597066064e-05
S040	T009	TRUE	TRUE	0	0	1	1	none	0.0001168121027385
S042	T009	TRUE	TRUE	0	0	1	1	none	2.93958865255e-05
S071	T009	TRUE	TRUE	0	0	1	1	none	0.0001020388469921
S078	T009	TRUE	TRUE	0	0	1	1	none	3.06451023387e-05
S081	T009	TRUE	TRUE	0	0	1	1	none	2.94127959072e-05
S085	T009	TRUE	TRUE	0	0	1	1	none	0.0001105812037686
S087	T009	TRUE	TRUE	0	0	1	1	none	0.0001242664116947
S093	T009	TRUE	TRUE	0	0	1	1	none	0.0001017966726376
S097	T009	TRUE	TRUE	0	0	1	1	none	3.01359109217e-05
S102	T009	TRUE	TRUE	0	0	1	1	none	0.0001175639115326
S106	T009	TRUE	TRUE	0	0	1	1	none	2.95643915257e-05
S130	T009	TRUE	TRUE	0	0	1	1	none	0.0001217656726706
S002	T010	TRUE	TRUE	0	0	1	1	none	2.79923920798e-05
S007	T010	TRUE	TRUE	0	0	1	1	none	7.97485149608e-05
S021	T010	TRUE	TRUE	0	0	1	1	none	2.62928089824e-05
S024	T010	TRUE	TRUE	0	0	1	1	none	2.68781810225e-05
S025	T010	TRUE	TRUE	0	0	1	1	none	2.86978789148e-05
S026	T010	TRUE	TRUE	0	0	1	1	none	1.75364424474e-05
S038	T010	TRUE	TRUE	0	0	1	1	none	7.77779187306e-05
S039	T010	TRUE	TRUE	0	0	1	1	none	2.75747937525e-05
S040	T010	TRUE	TRUE	0	0	1	1	none	0.0001143271898846
S042	T010	TRUE	TRUE	0	0	1	1	none	2.69109736716e-05
S071	T010	TRUE	TRUE	0	0	1	1	none	9.95539341382e-05
S078	T010	TRUE	TRUE	0	0	1	1	none	2.81601894848e-05
S081	T010	TRUE	TRUE	0	0	1	1	none	2.69278830533e-05
S085	T010	TRUE	TRUE	0	0	1	1	none	0.0001080962909147
S087	T010	TRUE	TRUE	0	0	1	1	none	0.0001217814988408
S093	T010	TRUE	TRUE	0	0	1	1	none	9.93117597837e-05
S097	T010	TRUE	TRUE	0	0	1	1	none	2.76509980678e-05
S102	T010	TRUE	TRUE	0	0	1	1	none	0.0001150789986787
S106	T010	TRUE	TRUE	0	0	1	1	none	2.70794786718e-05
S130	T010	TRUE	TRUE	0	0	1	1	none	0.0001192807598167
T009	T010	TRUE	TRUE	0	0	1	1	none	3.7550609957e-06
S002	T013	FALSE	FALSE	0	0	1	1	none	7.79164097371e-05
S007	T013	FALSE	FALSE	0	0	1	1	none	5.10926541721e-05
S021	T013	FALSE	FALSE	0	0	1	1	none	7.62168266397e-05
S024	T013	FALSE	FALSE	0	0	1	1	none	7.68021986798e-05
S025	T013	FALSE	FALSE	0	0	1	1	none	8.27321346361e-05
S026	T013	FALSE	FALSE	0	0	1	1	none	7.86062031107e-05
S038	T013	FALSE	FALSE	0	0	1	1	none	1.19583830801e-05
S039	T013	FALSE	FALSE	0	0	1	1	none	7.74988114098e-05
S040	T013	FALSE	FALSE	0	0	1	1	none	9.88777705219001e-05
S042	T013	FALSE	FALSE	0	0	1	1	none	7.68349913289e-05
S071	T013	FALSE	FALSE	0	0	1	1	none	8.41045147755e-05
S078	T013	FALSE	FALSE	0	0	1	1	none	7.80842071421e-05
S081	T013	FALSE	FALSE	0	0	1	1	none	7.68519007106e-05
S085	T013	FALSE	FALSE	0	0	1	1	none	9.2646871552e-05
S087	T013	FALSE	FALSE	0	0	1	1	none	0.0001063320794781
S093	T013	FALSE	FALSE	0	0	1	1	none	8.3862340421e-05
S097	T013	FALSE	FALSE	0	0	1	1	none	8.16852537891e-05
S102	T013	FALSE	FALSE	0	0	1	1	none	9.96295793160001e-05
S106	T013	FALSE	FALSE	0	0	1	1	none	7.70034963291e-05
S130	T013	FALSE	FALSE	0	0	1	1	none	0.000103831340454
T009	T013	FALSE	FALSE	0	0	1	1	none	8.76483878208e-05
T010	T013	FALSE	FALSE	0	0	1	1	none	8.51634749669e-05
S002	T014	TRUE	TRUE	0	0	1	1	none	1.53681770508e-05
S007	T014	TRUE	TRUE	0	0	1	1	none	7.15683500598e-05
S021	T014	TRUE	TRUE	0	0	1	1	none	4.5769278516e-06
S024	T014	TRUE	TRUE	0	0	1	1	none	5.1622998917e-06
S025	T014	TRUE	TRUE	0	0	1	1	none	2.46279520778e-05
S026	T014	TRUE	TRUE	0	0	1	1	none	2.05020205524e-05
S038	T014	TRUE	TRUE	0	0	1	1	none	6.95977538296e-05
S039	T014	TRUE	TRUE	0	0	1	1	none	5.8589126217e-06
S040	T014	TRUE	TRUE	0	0	1	1	none	0.0001061470249836
S042	T014	TRUE	TRUE	0	0	1	1	none	3.924944399e-06
S071	T014	TRUE	TRUE	0	0	1	1	none	9.13737692372e-05
S078	T014	TRUE	TRUE	0	0	1	1	none	7.7144564958e-06
S081	T014	TRUE	TRUE	0	0	1	1	none	5.2120019225e-06
S085	T014	TRUE	TRUE	0	0	1	1	none	9.99161260137e-05
S087	T014	TRUE	TRUE	0	0	1	1	none	0.0001136013339398
S093	T014	TRUE	TRUE	0	0	1	1	none	9.11315948827e-05
S097	T014	TRUE	TRUE	0	0	1	1	none	2.35810712308e-05
S102	T014	TRUE	TRUE	0	0	1	1	none	0.0001068988337777
S106	T014	TRUE	TRUE	0	0	1	1	none	1.44552636428e-05
S130	T014	TRUE	TRUE	0	0	1	1	none	0.0001111005949157
T009	T014	TRUE	TRUE	0	0	1	1	none	2.95442052625e-05
T010	T014	TRUE	TRUE	0	0	1	1	none	2.70592924086e-05
T013	T014	FALSE	FALSE	0	0	1	1	none	7.69833100659e-05
S002	T020	TRUE	TRUE	0	0	1	1	none	7.35814475879e-05
S007	T020	TRUE	TRUE	0	0	1	1	none	4.67576920229e-05
S021	T020	TRUE	TRUE	0	0	1	1	none	7.18818644905e-05
S024	T020	TRUE	TRUE	0	0	1	1	none	7.24672365306e-05
S025	T020	TRUE	TRUE	0	0	1	1	none	7.83971724869e-05
S026	T020	TRUE	TRUE	0	0	1	1	none	7.42712409615e-05
S038	T020	TRUE	TRUE	0	0	1	1	none	4.3207422289e-06
S039	T020	TRUE	TRUE	0	0	1	1	none	7.31638492606e-05
S040	T020	TRUE	TRUE	0	0	1	1	none	9.45428083727e-05
S042	T020	TRUE	TRUE	0	0	1	1	none	7.25000291797e-05
S071	T020	TRUE	TRUE	0	0	1	1	none	7.97695526263e-05
S078	T020	TRUE	TRUE	0	0	1	1	none	7.37492449929e-05
S081	T020	TRUE	TRUE	0	0	1	1	none	7.25169385614e-05
S085	T020	TRUE	TRUE	0	0	1	1	none	8.83119094028e-05
S087	T020	TRUE	TRUE	0	0	1	1	none	0.0001019971173289
S093	T020	TRUE	TRUE	0	0	1	1	none	7.95273782718e-05
S097	T020	TRUE	TRUE	0	0	1	1	none	7.73502916399e-05
S102	T020	TRUE	TRUE	0	0	1	1	none	9.52946171668e-05
S106	T020	TRUE	TRUE	0	0	1	1	none	7.26685341799e-05
S130	T020	TRUE	TRUE	0	0	1	1	none	9.94963783048e-05
T009	T020	TRUE	TRUE	0	0	1	1	none	8.33134256716e-05
T010	T020	TRUE	TRUE	0	0	1	1	none	8.08285128177e-05
T013	T020	FALSE	FALSE	0	0	1	1	none	1.50089771672e-05
T014	T020	TRUE	TRUE	0	0	1	1	none	7.26483479167e-05
S002	T021	TRUE	TRUE	0	0	1	1	none	3.06142236928e-05
S007	T021	TRUE	TRUE	0	0	1	1	none	8.23703465738e-05
S021	T021	TRUE	TRUE	0	0	1	1	none	2.89146405954e-05
S024	T021	TRUE	TRUE	0	0	1	1	none	2.95000126355e-05
S025	T021	TRUE	TRUE	0	0	1	1	none	3.13197105278e-05
S026	T021	TRUE	TRUE	0	0	1	1	none	2.01582740604e-05
S038	T021	TRUE	TRUE	0	0	1	1	none	8.03997503436e-05
S039	T021	TRUE	TRUE	0	0	1	1	none	3.01966253655e-05
S040	T021	TRUE	TRUE	0	0	1	1	none	0.0001169490214976
S042	T021	TRUE	TRUE	0	0	1	1	none	2.95328052846e-05
S071	T021	TRUE	TRUE	0	0	1	1	none	0.0001021757657512
S078	T021	TRUE	TRUE	0	0	1	1	none	3.07820210978e-05
S081	T021	TRUE	TRUE	0	0	1	1	none	2.95497146663e-05
S085	T021	TRUE	TRUE	0	0	1	1	none	0.0001107181225277
S087	T021	TRUE	TRUE	0	0	1	1	none	0.0001244033304538
S093	T021	TRUE	TRUE	0	0	1	1	none	0.0001019335913967
S097	T021	TRUE	TRUE	0	0	1	1	none	3.02728296808e-05
S102	T021	TRUE	TRUE	0	0	1	1	none	0.0001177008302917
S106	T021	TRUE	TRUE	0	0	1	1	none	2.97013102848e-05
S130	T021	TRUE	TRUE	0	0	1	1	none	0.0001219025914297
T009	T021	TRUE	TRUE	0	0	1	1	none	7.6470407505e-06
T010	T021	TRUE	TRUE	0	0	1	1	none	5.1621278966e-06
T013	T021	FALSE	FALSE	0	0	1	1	none	8.77853065799e-05
T014	T021	TRUE	TRUE	0	0	1	1	none	2.96811240216e-05
T020	T021	TRUE	TRUE	0	0	1	1	none	8.34503444307e-05
S002	T028	TRUE	TRUE	0	0	1	1	none	7.96470182929e-05
S007	T028	TRUE	TRUE	0	0	1	1	none	3.94238554619e-05
S021	T028	TRUE	TRUE	0	0	1	1	none	7.79474351955e-05
S024	T028	TRUE	TRUE	0	0	1	1	none	7.85328072356e-05
S025	T028	TRUE	TRUE	0	0	1	1	none	8.44627431919e-05
S026	T028	TRUE	TRUE	0	0	1	1	none	8.03368116665e-05
S038	T028	TRUE	TRUE	0	0	1	1	none	5.08526664977e-05
S039	T028	TRUE	TRUE	0	0	1	1	none	7.92294199656e-05
S040	T028	TRUE	TRUE	0	0	1	1	none	0.0001006083790777
S042	T028	TRUE	TRUE	0	0	1	1	none	7.85655998847e-05
S071	T028	TRUE	TRUE	0	0	1	1	none	8.58351233313e-05
S078	T028	TRUE	TRUE	0	0	1	1	none	7.98148156979e-05
S081	T028	TRUE	TRUE	0	0	1	1	none	7.85825092664e-05
S085	T028	TRUE	TRUE	0	0	1	1	none	9.43774801078e-05
S087	T028	TRUE	TRUE	0	0	1	1	none	0.0001080626880339
S093	T028	TRUE	TRUE	0	0	1	1	none	8.55929489768e-05
S097	T028	TRUE	TRUE	0	0	1	1	none	8.34158623449e-05
S102	T028	TRUE	TRUE	0	0	1	1	none	0.0001013601878718
S106	T028	TRUE	TRUE	0	0	1	1	none	7.87341048849e-05
S130	T028	TRUE	TRUE	0	0	1	1	none	0.0001055619490098
T009	T028	TRUE	TRUE	0	0	1	1	none	8.93789963766e-05
T010	T028	TRUE	TRUE	0	0	1	1	none	8.68940835227e-05
T013	T028	FALSE	FALSE	0	0	1	1	none	5.8238222734e-05
T014	T028	TRUE	TRUE	0	0	1	1	none	7.87139186217e-05
T020	T028	TRUE	TRUE	0	0	1	1	none	5.39032605848e-05
T021	T028	TRUE	TRUE	0	0	1	1	none	8.95159151357e-05
S002	T035a	TRUE	TRUE	0	0	1	1	none	0.0001133138302738
S007	T035a	TRUE	TRUE	0	0	1	1	none	9.96965161348e-05
S021	T035a	TRUE	TRUE	0	0	1	1	none	0.0001116142471764
S024	T035a	TRUE	TRUE	0	0	1	1	none	0.0001121996192165
S025	T035a	TRUE	TRUE	0	0	1	1	none	0.0001181295551728
S026	T035a	TRUE	TRUE	0	0	1	1	none	0.0001140036236474
S038	T035a	TRUE	TRUE	0	0	1	1	none	9.77259199046e-05
S039	T035a	TRUE	TRUE	0	0	1	1	none	0.0001128962319465
S040	T035a	TRUE	TRUE	0	0	1	1	none	6.02109658168e-05
S042	T035a	TRUE	TRUE	0	0	1	1	none	0.0001122324118656
S071	T035a	TRUE	TRUE	0	0	1	1	none	4.54377100704e-05
S078	T035a	TRUE	TRUE	0	0	1	1	none	0.0001134816276788
S081	T035a	TRUE	TRUE	0	0	1	1	none	0.0001122493212473
S085	T035a	TRUE	TRUE	0	0	1	1	none	3.04433203609e-05
S087	T035a	TRUE	TRUE	0	0	1	1	none	8.085776087e-06
S093	T035a	TRUE	TRUE	0	0	1	1	none	2.65304513919e-05
S097	T035a	TRUE	TRUE	0	0	1	1	none	0.0001170826743258
S102	T035a	TRUE	TRUE	0	0	1	1	none	6.09627746109e-05
S106	T035a	TRUE	TRUE	0	0	1	1	none	0.0001124009168658
S130	T035a	TRUE	TRUE	0	0	1	1	none	5.5850370629e-06
T009	T035a	TRUE	TRUE	0	0	1	1	none	0.0001230458083575
T010	T035a	TRUE	TRUE	0	0	1	1	none	0.0001205608955036
T013	T035a	FALSE	FALSE	0	0	1	1	none	0.0001051114761409
T014	T035a	TRUE	TRUE	0	0	1	1	none	0.0001123807306026
T020	T035a	TRUE	TRUE	0	0	1	1	none	0.0001007765139917
T021	T035a	TRUE	TRUE	0	0	1	1	none	0.0001231827271166
T028	T035a	TRUE	TRUE	0	0	1	1	none	0.0001068420846967
S002	T035b	TRUE	TRUE	0	0	1	1	none	2.86274661507e-05
S007	T035b	TRUE	TRUE	0	0	1	1	none	8.03835890317e-05
S021	T035b	TRUE	TRUE	0	0	1	1	none	2.69278830533e-05
S024	T035b	TRUE	TRUE	0	0	1	1	none	2.75132550934e-05
S025	T035b	TRUE	TRUE	0	0	1	1	none	2.93329529857e-05
S026	T035b	TRUE	TRUE	0	0	1	1	none	1.81715165183e-05
S038	T035b	TRUE	TRUE	0	0	1	1	none	7.84129928015e-05
S039	T035b	TRUE	TRUE	0	0	1	1	none	2.82098678234e-05
S040	T035b	TRUE	TRUE	0	0	1	1	none	0.0001149622639555
S042	T035b	TRUE	TRUE	0	0	1	1	none	2.75460477425e-05
S071	T035b	TRUE	TRUE	0	0	1	1	none	0.0001001890082091
S078	T035b	TRUE	TRUE	0	0	1	1	none	2.87952635557e-05
S081	T035b	TRUE	TRUE	0	0	1	1	none	2.75629571242e-05
S085	T035b	TRUE	TRUE	0	0	1	1	none	0.0001087313649856
S087	T035b	TRUE	TRUE	0	0	1	1	none	0.0001224165729117
S093	T035b	TRUE	TRUE	0	0	1	1	none	9.99468338546e-05
S097	T035b	TRUE	TRUE	0	0	1	1	none	2.82860721387e-05
S102	T035b	TRUE	TRUE	0	0	1	1	none	0.0001157140727496
S106	T035b	TRUE	TRUE	0	0	1	1	none	2.77145527427e-05
S130	T035b	TRUE	TRUE	0	0	1	1	none	0.0001199158338876
T009	T035b	TRUE	TRUE	0	0	1	1	none	3.1199869248e-06
T010	T035b	TRUE	TRUE	0	0	1	1	none	1.9052222127e-06
T013	T035b	FALSE	FALSE	0	0	1	1	none	8.57985490378e-05
T014	T035b	TRUE	TRUE	0	0	1	1	none	2.76943664795e-05
T020	T035b	TRUE	TRUE	0	0	1	1	none	8.14635868886e-05
T021	T035b	TRUE	TRUE	0	0	1	1	none	5.7972019675e-06
T028	T035b	TRUE	TRUE	0	0	1	1	none	8.75291575936e-05
T035a	T035b	TRUE	TRUE	0	0	1	1	none	0.0001211959695745
S002	T040	TRUE	TRUE	0	0	1	1	none	1.70816346066e-05
S007	T040	TRUE	TRUE	0	0	1	1	none	7.32818076156e-05
S021	T040	TRUE	TRUE	0	0	1	1	none	5.0202372656e-06
S024	T040	TRUE	TRUE	0	0	1	1	none	4.3354611639e-06
S025	T040	TRUE	TRUE	0	0	1	1	none	2.63414096336e-05
S026	T040	TRUE	TRUE	0	0	1	1	none	2.22154781082e-05
S038	T040	TRUE	TRUE	0	0	1	1	none	7.13112113854e-05
S039	T040	TRUE	TRUE	0	0	1	1	none	6.3022220357e-06
S040	T040	TRUE	TRUE	0	0	1	1	none	0.0001078604825394
S042	T040	TRUE	TRUE	0	0	1	1	none	6.9085500966e-06
S071	T040	TRUE	TRUE	0	0	1	1	none	9.3087226793e-05
S078	T040	TRUE	TRUE	0	0	1	1	none	9.4279140516e-06
S081	T040	TRUE	TRUE	0	0	1	1	none	3.1150150529e-06
S085	T040	TRUE	TRUE	0	0	1	1	none	0.0001016295835695
S087	T040	TRUE	TRUE	0	0	1	1	none	0.0001153147914956
S093	T040	TRUE	TRUE	0	0	1	1	none	9.28450524385e-05
S097	T040	TRUE	TRUE	0	0	1	1	none	2.52945287866e-05
S102	T040	TRUE	TRUE	0	0	1	1	none	0.0001086122913335
S106	T040	TRUE	TRUE	0	0	1	1	none	1.61687211986e-05
S130	T040	TRUE	TRUE	0	0	1	1	none	0.0001128140524715
T009	T040	TRUE	TRUE	0	0	1	1	none	3.12576628183e-05
T010	T040	TRUE	TRUE	0	0	1	1	none	2.87727499644e-05
T013	T040	FALSE	FALSE	0	0	1	1	none	7.86967676217e-05
T014	T040	TRUE	TRUE	0	0	1	1	none	7.0568688336e-06
T020	T040	TRUE	TRUE	0	0	1	1	none	7.43618054725e-05
T021	T040	TRUE	TRUE	0	0	1	1	none	3.13945815774e-05
T028	T040	TRUE	TRUE	0	0	1	1	none	8.04273761775e-05
T035a	T040	TRUE	TRUE	0	0	1	1	none	0.0001140941881584
T035b	T040	TRUE	TRUE	0	0	1	1	none	2.94078240353e-05
S002	T056	FALSE	FALSE	0	0	1	1	none	3.49558566516e-05
S007	T056	FALSE	FALSE	0	0	1	1	none	8.67119795326e-05
S021	T056	FALSE	FALSE	0	0	1	1	none	3.32562735542e-05
S024	T056	FALSE	FALSE	0	0	1	1	none	3.38416455943e-05
S025	T056	FALSE	FALSE	0	0	1	1	none	3.56613434866e-05
S026	T056	FALSE	FALSE	0	0	1	1	none	2.44999070192e-05
S038	T056	FALSE	FALSE	0	0	1	1	none	8.47413833024e-05
S039	T056	FALSE	FALSE	0	0	1	1	none	3.45382583243e-05
S040	T056	FALSE	FALSE	0	0	1	1	none	0.0001212906544564
S042	T056	FALSE	FALSE	0	0	1	1	none	3.38744382434e-05
S071	T056	FALSE	FALSE	0	0	1	1	none	0.00010651739871
S078	T056	FALSE	FALSE	0	0	1	1	none	3.51236540566e-05
S081	T056	FALSE	FALSE	0	0	1	1	none	3.38913476251e-05
S085	T056	FALSE	FALSE	0	0	1	1	none	0.0001150597554865
S087	T056	FALSE	FALSE	0	0	1	1	none	0.0001287449634126
S093	T056	FALSE	FALSE	0	0	1	1	none	0.0001062752243555
S097	T056	FALSE	FALSE	0	0	1	1	none	3.46144626396e-05
S102	T056	FALSE	FALSE	0	0	1	1	none	0.0001220424632505
S106	T056	FALSE	FALSE	0	0	1	1	none	3.40429432436e-05
S130	T056	FALSE	FALSE	0	0	1	1	none	0.0001262442243885
T009	T056	TRUE	TRUE	1	0	1	1	anc	6.681072925e-07
T010	T056	FALSE	FALSE	0	0	1	1	none	8.2336127136e-06
T013	T056	FALSE	FALSE	0	0	1	1	none	9.21269395387e-05
T014	T056	FALSE	FALSE	0	0	1	1	none	3.40227569804e-05
T020	T056	FALSE	FALSE	0	0	1	1	none	8.77919773895e-05
T021	T056	FALSE	FALSE	0	0	1	1	none	1.21255924684e-05
T028	T056	FALSE	FALSE	0	0	1	1	none	9.38575480945e-05
T035a	T056	FALSE	FALSE	0	0	1	1	none	0.0001275243600754
T035b	T056	FALSE	FALSE	0	0	1	1	none	7.5985386427e-06
T040	T056	FALSE	FALSE	0	0	1	1	none	3.57362145362e-05
S002	T059	TRUE	TRUE	0	0	1	1	none	0.0001132089456368
S007	T059	TRUE	TRUE	0	0	1	1	none	9.95916314978e-05
S021	T059	TRUE	TRUE	0	0	1	1	none	0.0001115093625394
S024	T059	TRUE	TRUE	0	0	1	1	none	0.0001120947345795
S025	T059	TRUE	TRUE	0	0	1	1	none	0.0001180246705358
S026	T059	TRUE	TRUE	0	0	1	1	none	0.0001138987390104
S038	T059	TRUE	TRUE	0	0	1	1	none	9.76210352676e-05
S039	T059	TRUE	TRUE	0	0	1	1	none	0.0001127913473095
S040	T059	TRUE	TRUE	0	0	1	1	none	7.3989691238e-06
S042	T059	TRUE	TRUE	0	0	1	1	none	0.0001121275272286
S071	T059	TRUE	TRUE	0	0	1	1	none	2.93618602234e-05
S078	T059	TRUE	TRUE	0	0	1	1	none	0.0001133767430418
S081	T059	TRUE	TRUE	0	0	1	1	none	0.0001121444366103
S085	T059	TRUE	TRUE	0	0	1	1	none	5.38751822099e-05
S087	T059	TRUE	TRUE	0	0	1	1	none	6.7560390136e-05
S093	T059	TRUE	TRUE	0	0	1	1	none	4.50906510789e-05
S097	T059	TRUE	TRUE	0	0	1	1	none	0.0001169777896888
S102	T059	TRUE	TRUE	0	0	1	1	none	1.02998534639e-05
S106	T059	TRUE	TRUE	0	0	1	1	none	0.0001122960322288
S130	T059	TRUE	TRUE	0	0	1	1	none	6.50596511119e-05
T009	T059	TRUE	TRUE	0	0	1	1	none	0.0001229409237205
T010	T059	TRUE	TRUE	0	0	1	1	none	0.0001204560108666
T013	T059	FALSE	FALSE	0	0	1	1	none	0.0001050065915039
T014	T059	TRUE	TRUE	0	0	1	1	none	0.0001122758459656
T020	T059	TRUE	TRUE	0	0	1	1	none	0.0001006716293547
T021	T059	TRUE	TRUE	0	0	1	1	none	0.0001230778424796
T028	T059	TRUE	TRUE	0	0	1	1	none	0.0001067372000597
T035a	T059	TRUE	TRUE	0	0	1	1	none	6.63397867988e-05
T035b	T059	TRUE	TRUE	0	0	1	1	none	0.0001210910849375
T040	T059	TRUE	TRUE	0	0	1	1	none	0.0001139893035214
T056	T059	FALSE	FALSE	0	0	1	1	none	0.0001274194754384
S002	T065	TRUE	TRUE	0	0	1	1	none	7.07847363625e-05
S007	T065	TRUE	TRUE	0	0	1	1	none	4.39609807975e-05
S021	T065	TRUE	TRUE	0	0	1	1	none	6.90851532651e-05
S024	T065	TRUE	TRUE	0	0	1	1	none	6.96705253052e-05
S025	T065	TRUE	TRUE	0	0	1	1	none	7.56004612615e-05
S026	T065	TRUE	TRUE	0	0	1	1	none	7.14745297361e-05
S038	T065	TRUE	TRUE	0	0	1	1	none	4.8267097055e-06
S039	T065	TRUE	TRUE	0	0	1	1	none	7.03671380352e-05
S040	T065	TRUE	TRUE	0	0	1	1	none	9.17460971473e-05
S042	T065	TRUE	TRUE	0	0	1	1	none	6.97033179543e-05
S071	T065	TRUE	TRUE	0	0	1	1	none	7.69728414009e-05
S078	T065	TRUE	TRUE	0	0	1	1	none	7.09525337675e-05
S081	T065	TRUE	TRUE	0	0	1	1	none	6.9720227336e-05
S085	T065	TRUE	TRUE	0	0	1	1	none	8.55151981774e-05
S087	T065	TRUE	TRUE	0	0	1	1	none	9.92004061035e-05
S093	T065	TRUE	TRUE	0	0	1	1	none	7.67306670464e-05
S097	T065	TRUE	TRUE	0	0	1	1	none	7.45535804145e-05
S102	T065	TRUE	TRUE	0	0	1	1	none	9.24979059414e-05
S106	T065	TRUE	TRUE	0	0	1	1	none	6.98718229545e-05
S130	T065	TRUE	TRUE	0	0	1	1	none	9.66996670794e-05
T009	T065	TRUE	TRUE	0	0	1	1	none	8.05167144462e-05
T010	T065	TRUE	TRUE	0	0	1	1	none	7.80318015923e-05
T013	T065	FALSE	FALSE	0	0	1	1	none	9.6719696582e-06
T014	T065	TRUE	TRUE	0	0	1	1	none	6.98516366913e-05
T020	T065	TRUE	TRUE	0	0	1	1	none	7.8773037926e-06
T021	T065	TRUE	TRUE	0	0	1	1	none	8.06536332053e-05
T028	T065	TRUE	TRUE	0	0	1	1	none	5.11065493594e-05
T035a	T065	TRUE	TRUE	0	0	1	1	none	9.79798027663e-05
T035b	T065	TRUE	TRUE	0	0	1	1	none	7.86668756632e-05
T040	T065	TRUE	TRUE	0	0	1	1	none	7.15650942471e-05
T056	T065	FALSE	FALSE	0	0	1	1	none	8.49952661641e-05
T059	T065	TRUE	TRUE	0	0	1	1	none	9.78749181293e-05
S002	T069	TRUE	TRUE	0	0	1	1	none	0.0001074949856837
S007	T069	TRUE	TRUE	0	0	1	1	none	9.38776715447e-05
S021	T069	TRUE	TRUE	0	0	1	1	none	0.0001057954025863
S024	T069	TRUE	TRUE	0	0	1	1	none	0.0001063807746264
S025	T069	TRUE	TRUE	0	0	1	1	none	0.0001123107105827
S026	T069	TRUE	TRUE	0	0	1	1	none	0.0001081847790573
S038	T069	TRUE	TRUE	0	0	1	1	none	9.19070753145e-05
S039	T069	TRUE	TRUE	0	0	1	1	none	0.0001070773873564
S040	T069	TRUE	TRUE	0	0	1	1	none	3.84211560167e-05
S042	T069	TRUE	TRUE	0	0	1	1	none	0.0001064135672755
S071	T069	TRUE	TRUE	0	0	1	1	none	1.68808519547e-05
S078	T069	TRUE	TRUE	0	0	1	1	none	0.0001076627830887
S081	T069	TRUE	TRUE	0	0	1	1	none	0.0001064304766572
S085	T069	TRUE	TRUE	0	0	1	1	none	4.81612222568e-05
S087	T069	TRUE	TRUE	0	0	1	1	none	6.18464301829e-05
S093	T069	TRUE	TRUE	0	0	1	1	none	3.93766911258e-05
S097	T069	TRUE	TRUE	0	0	1	1	none	0.0001112638297357
S102	T069	TRUE	TRUE	0	0	1	1	none	3.91729648108e-05
S106	T069	TRUE	TRUE	0	0	1	1	none	0.0001065820722757
S130	T069	TRUE	TRUE	0	0	1	1	none	5.93456911588e-05
T009	T069	TRUE	TRUE	0	0	1	1	none	0.0001172269637674
T010	T069	TRUE	TRUE	0	0	1	1	none	0.0001147420509135
T013	T069	FALSE	FALSE	0	0	1	1	none	9.92926315508001e-05
T014	T069	TRUE	TRUE	0	0	1	1	none	0.0001065618860125
T020	T069	TRUE	TRUE	0	0	1	1	none	9.49576694016e-05
T021	T069	TRUE	TRUE	0	0	1	1	none	0.0001173638825265
T028	T069	TRUE	TRUE	0	0	1	1	none	0.0001010232401066
T035a	T069	TRUE	TRUE	0	0	1	1	none	6.06258268457e-05
T035b	T069	TRUE	TRUE	0	0	1	1	none	0.0001153771249844
T040	T069	TRUE	TRUE	0	0	1	1	none	0.0001082753435683
T056	T069	FALSE	FALSE	0	0	1	1	none	0.0001217055154853
T059	T069	TRUE	TRUE	0	0	1	1	none	4.45499769987e-05
T065	T069	TRUE	TRUE	0	0	1	1	none	9.21609581762e-05
S002	T073	TRUE	TRUE	0	0	1	1	none	3.06142236928e-05
S007	T073	TRUE	TRUE	0	0	1	1	none	8.23703465738e-05
S021	T073	TRUE	TRUE	0	0	1	1	none	2.89146405954e-05
S024	T073	TRUE	TRUE	0	0	1	1	none	2.95000126355e-05
S025	T073	TRUE	TRUE	0	0	1	1	none	3.13197105278e-05
S026	T073	TRUE	TRUE	0	0	1	1	none	2.01582740604e-05
S038	T073	TRUE	TRUE	0	0	1	1	none	8.03997503436e-05
S039	T073	TRUE	TRUE	0	0	1	1	none	3.01966253655e-05
S040	T073	TRUE	TRUE	0	0	1	1	none	0.0001169490214976
S042	T073	TRUE	TRUE	0	0	1	1	none	2.95328052846e-05
S071	T073	TRUE	TRUE	0	0	1	1	none	0.0001021757657512
S078	T073	TRUE	TRUE	0	0	1	1	none	3.07820210978e-05
S081	T073	TRUE	TRUE	0	0	1	1	none	2.95497146663e-05
S085	T073	TRUE	TRUE	0	0	1	1	none	0.0001107181225277
S087	T073	TRUE	TRUE	0	0	1	1	none	0.0001244033304538
S093	T073	TRUE	TRUE	0	0	1	1	none	0.0001019335913967
S097	T073	TRUE	TRUE	0	0	1	1	none	3.02728296808e-05
S102	T073	TRUE	TRUE	0	0	1	1	none	0.0001177008302917
S106	T073	TRUE	TRUE	0	0	1	1	none	2.97013102848e-05
S130	T073	TRUE	TRUE	0	0	1	1	none	0.0001219025914297
T009	T073	TRUE	TRUE	0	0	1	1	none	7.6470407505e-06
T010	T073	TRUE	TRUE	0	0	1	1	none	5.1621278966e-06
T013	T073	FALSE	FALSE	0	0	1	1	none	8.77853065799e-05
T014	T073	TRUE	TRUE	0	0	1	1	none	2.96811240216e-05
T020	T073	TRUE	TRUE	0	0	1	1	none	8.34503444307e-05
T021	T073	TRUE	TRUE	0	0	1	1	none	1.2701481418e-06
T028	T073	TRUE	TRUE	0	0	1	1	none	8.95159151357e-05
T035a	T073	TRUE	TRUE	0	0	1	1	none	0.0001231827271166
T035b	T073	TRUE	TRUE	0	0	1	1	none	5.7972019675e-06
T040	T073	TRUE	TRUE	0	0	1	1	none	3.13945815774e-05
T056	T073	FALSE	FALSE	0	0	1	1	none	1.21255924684e-05
T059	T073	TRUE	TRUE	0	0	1	1	none	0.0001230778424796
T065	T073	TRUE	TRUE	0	0	1	1	none	8.06536332053e-05
T069	T073	TRUE	TRUE	0	0	1	1	none	0.0001173638825265
S002	T075	TRUE	TRUE	0	0	1	1	none	8.14407804659e-05
S007	T075	TRUE	TRUE	0	0	1	1	none	6.78234663269e-05
S021	T075	TRUE	TRUE	0	0	1	1	none	7.97411973685e-05
S024	T075	TRUE	TRUE	0	0	1	1	none	8.03265694086e-05
S025	T075	TRUE	TRUE	0	0	1	1	none	8.62565053649e-05
S026	T075	TRUE	TRUE	0	0	1	1	none	8.21305738395e-05
S038	T075	TRUE	TRUE	0	0	1	1	none	6.58528700967e-05
S039	T075	TRUE	TRUE	0	0	1	1	none	8.10231821386e-05
S040	T075	TRUE	TRUE	0	0	1	1	none	0.0001011319931089
S042	T075	TRUE	TRUE	0	0	1	1	none	8.03593620577e-05
S071	T075	TRUE	TRUE	0	0	1	1	none	8.63587373625e-05
S078	T075	TRUE	TRUE	0	0	1	1	none	8.16085778709e-05
S081	T075	TRUE	TRUE	0	0	1	1	none	8.03762714394e-05
S085	T075	TRUE	TRUE	0	0	1	1	none	9.4901094139e-05
S087	T075	TRUE	TRUE	0	0	1	1	none	0.0001085863020651
S093	T075	TRUE	TRUE	0	0	1	1	none	8.6116563008e-05
S097	T075	TRUE	TRUE	0	0	1	1	none	8.52096245179e-05
S102	T075	TRUE	TRUE	0	0	1	1	none	0.000101883801903
S106	T075	TRUE	TRUE	0	0	1	1	none	8.05278670579e-05
S130	T075	TRUE	TRUE	0	0	1	1	none	0.000106085563041
T009	T075	TRUE	TRUE	0	0	1	1	none	9.11727585496e-05
T010	T075	TRUE	TRUE	0	0	1	1	none	8.86878456957e-05
T013	T075	FALSE	FALSE	0	0	1	1	none	7.3238426333e-05
T014	T075	TRUE	TRUE	0	0	1	1	none	8.05076807947e-05
T020	T075	TRUE	TRUE	0	0	1	1	none	6.89034641838e-05
T021	T075	TRUE	TRUE	0	0	1	1	none	9.13096773087e-05
T028	T075	TRUE	TRUE	0	0	1	1	none	7.49690348888e-05
T035a	T075	TRUE	TRUE	0	0	1	1	none	0.0001073656987279
T035b	T075	TRUE	TRUE	0	0	1	1	none	8.93229197666e-05
T040	T075	TRUE	TRUE	0	0	1	1	none	8.22211383505e-05
T056	T075	FALSE	FALSE	0	0	1	1	none	9.56513102675e-05
T059	T075	TRUE	TRUE	0	0	1	1	none	0.0001072608140909
T065	T075	TRUE	TRUE	0	0	1	1	none	6.61067529584e-05
T069	T075	TRUE	TRUE	0	0	1	1	none	0.0001015468541378
T073	T075	TRUE	TRUE	0	0	1	1	none	9.13096773087e-05
S002	T077	TRUE	TRUE	0	0	1	1	none	2.99791496219e-05
S007	T077	TRUE	TRUE	0	0	1	1	none	8.17352725029e-05
S021	T077	TRUE	TRUE	0	0	1	1	none	2.82795665245e-05
S024	T077	TRUE	TRUE	0	0	1	1	none	2.88649385646e-05
S025	T077	TRUE	TRUE	0	0	1	1	none	3.06846364569e-05
S026	T077	TRUE	TRUE	0	0	1	1	none	1.95231999895e-05
S038	T077	TRUE	TRUE	0	0	1	1	none	7.97646762727e-05
S039	T077	TRUE	TRUE	0	0	1	1	none	2.95615512946e-05
S040	T077	TRUE	TRUE	0	0	1	1	none	0.0001163139474267
S042	T077	TRUE	TRUE	0	0	1	1	none	2.88977312137e-05
S071	T077	TRUE	TRUE	0	0	1	1	none	0.0001015406916803
S078	T077	TRUE	TRUE	0	0	1	1	none	3.01469470269e-05
S081	T077	TRUE	TRUE	0	0	1	1	none	2.89146405954e-05
S085	T077	TRUE	TRUE	0	0	1	1	none	0.0001100830484568
S087	T077	TRUE	TRUE	0	0	1	1	none	0.0001237682563829
S093	T077	TRUE	TRUE	0	0	1	1	none	0.0001012985173258
S097	T077	TRUE	TRUE	0	0	1	1	none	2.96377556099e-05
S102	T077	TRUE	TRUE	0	0	1	1	none	0.0001170657562208
S106	T077	TRUE	TRUE	0	0	1	1	none	2.90662362139e-05
S130	T077	TRUE	TRUE	0	0	1	1	none	0.0001212675173588
T009	T077	TRUE	TRUE	0	0	1	1	none	7.0119666796e-06
T010	T077	TRUE	TRUE	0	0	1	1	none	4.5270538257e-06
T013	T077	FALSE	FALSE	0	0	1	1	none	8.7150232509e-05
T014	T077	TRUE	TRUE	0	0	1	1	none	2.90460499507e-05
T020	T077	TRUE	TRUE	0	0	1	1	none	8.28152703598e-05
T021	T077	TRUE	TRUE	0	0	1	1	none	1.9052222127e-06
T028	T077	TRUE	TRUE	0	0	1	1	none	8.88808410648e-05
T035a	T077	TRUE	TRUE	0	0	1	1	none	0.0001225476530457
T035b	T077	TRUE	TRUE	0	0	1	1	none	5.1621278966e-06
T040	T077	TRUE	TRUE	0	0	1	1	none	3.07595075065e-05
T056	T077	FALSE	FALSE	0	0	1	1	none	1.14905183975e-05
T059	T077	TRUE	TRUE	0	0	1	1	none	0.0001224427684087
T065	T077	TRUE	TRUE	0	0	1	1	none	8.00185591344e-05
T069	T077	TRUE	TRUE	0	0	1	1	none	0.0001167288084556
T073	T077	TRUE	TRUE	0	0	1	1	none	1.9052222127e-06
T075	T077	TRUE	TRUE	0	0	1	1	none	9.06746032378e-05
S002	T087	TRUE	TRUE	0	0	1	1	none	3.11454393297e-05
S007	T087	TRUE	TRUE	0	0	1	1	none	8.29015622107e-05
S021	T087	TRUE	TRUE	0	0	1	1	none	2.94458562323e-05
S024	T087	TRUE	TRUE	0	0	1	1	none	3.00312282724e-05
S025	T087	TRUE	TRUE	0	0	1	1	none	3.18509261647e-05
S026	T087	TRUE	TRUE	0	0	1	1	none	2.06894896973e-05
S038	T087	TRUE	TRUE	0	0	1	1	none	8.09309659805e-05
S039	T087	TRUE	TRUE	0	0	1	1	none	3.07278410024e-05
S040	T087	TRUE	TRUE	0	0	1	1	none	0.0001174802371345
S042	T087	TRUE	TRUE	0	0	1	1	none	3.00640209215e-05
S071	T087	TRUE	TRUE	0	0	1	1	none	0.0001027069813881
S078	T087	TRUE	TRUE	0	0	1	1	none	3.13132367347e-05
S081	T087	TRUE	TRUE	0	0	1	1	none	3.00809303032e-05
S085	T087	TRUE	TRUE	0	0	1	1	none	0.0001112493381646
S087	T087	TRUE	TRUE	0	0	1	1	none	0.0001249345460907
S093	T087	TRUE	TRUE	0	0	1	1	none	0.0001024648070336
S097	T087	TRUE	TRUE	0	0	1	1	none	3.08040453177e-05
S102	T087	TRUE	TRUE	0	0	1	1	none	0.0001182320459286
S106	T087	TRUE	TRUE	0	0	1	1	none	3.02325259217e-05
S130	T087	TRUE	TRUE	0	0	1	1	none	0.0001224338070666
T009	T087	TRUE	TRUE	0	0	1	1	none	8.1782563874e-06
T010	T087	TRUE	TRUE	0	0	1	1	none	5.6933435335e-06
T013	T087	FALSE	FALSE	0	0	1	1	none	8.83165222168e-05
T014	T087	TRUE	TRUE	0	0	1	1	none	3.02123396585e-05
T020	T087	TRUE	TRUE	0	0	1	1	none	8.39815600676e-05
T021	T087	TRUE	TRUE	0	0	1	1	none	4.5047307211e-06
T028	T087	TRUE	TRUE	0	0	1	1	none	9.00471307726e-05
T035a	T087	TRUE	TRUE	0	0	1	1	none	0.0001237139427535
T035b	T087	TRUE	TRUE	0	0	1	1	none	6.3284176044e-06
T040	T087	TRUE	TRUE	0	0	1	1	none	3.19257972143e-05
T056	T087	FALSE	FALSE	0	0	1	1	none	1.26568081053e-05
T059	T087	TRUE	TRUE	0	0	1	1	none	0.0001236090581165
T065	T087	TRUE	TRUE	0	0	1	1	none	8.11848488422e-05
T069	T087	TRUE	TRUE	0	0	1	1	none	0.0001178950981634
T073	T087	TRUE	TRUE	0	0	1	1	none	4.5047307211e-06
T075	T087	TRUE	TRUE	0	0	1	1	none	9.18408929456e-05
T077	T087	TRUE	TRUE	0	0	1	1	none	3.8696566502e-06
S002	T095	TRUE	TRUE	0	0	1	1	none	0.000111398620516
S007	T095	TRUE	TRUE	0	0	1	1	none	9.7781306377e-05
S021	T095	TRUE	TRUE	0	0	1	1	none	0.0001096990374186
S024	T095	TRUE	TRUE	0	0	1	1	none	0.0001102844094587
S025	T095	TRUE	TRUE	0	0	1	1	none	0.000116214345415
S026	T095	TRUE	TRUE	0	0	1	1	none	0.0001120884138896
S038	T095	TRUE	TRUE	0	0	1	1	none	9.58107101468e-05
S039	T095	TRUE	TRUE	0	0	1	1	none	0.0001109810221887
S040	T095	TRUE	TRUE	0	0	1	1	none	5.8295756059e-05
S042	T095	TRUE	TRUE	0	0	1	1	none	0.0001103172021078
S071	T095	TRUE	TRUE	0	0	1	1	none	4.35225003126e-05
S078	T095	TRUE	TRUE	0	0	1	1	none	0.000111566417921
S081	T095	TRUE	TRUE	0	0	1	1	none	0.0001103341114895
S085	T095	TRUE	TRUE	0	0	1	1	none	2.85281106031e-05
S087	T095	TRUE	TRUE	0	0	1	1	none	4.4059612368e-06
S093	T095	TRUE	TRUE	0	0	1	1	none	2.46152416341e-05
S097	T095	TRUE	TRUE	0	0	1	1	none	0.000115167464568
S102	T095	TRUE	TRUE	0	0	1	1	none	5.90475648531e-05
S106	T095	TRUE	TRUE	0	0	1	1	none	0.000110485707108
S130	T095	TRUE	TRUE	0	0	1	1	none	1.9052222127e-06
T009	T095	TRUE	TRUE	0	0	1	1	none	0.0001211305985997
T010	T095	TRUE	TRUE	0	0	1	1	none	0.0001186456857458
T013	T095	FALSE	FALSE	0	0	1	1	none	0.0001031962663831
T014	T095	TRUE	TRUE	0	0	1	1	none	0.0001104655208448
T020	T095	TRUE	TRUE	0	0	1	1	none	9.88613042339e-05
T021	T095	TRUE	TRUE	0	0	1	1	none	0.0001212675173588
T028	T095	TRUE	TRUE	0	0	1	1	none	0.0001049268749389
T035a	T095	TRUE	TRUE	0	0	1	1	none	4.949962992e-06
T035b	T095	TRUE	TRUE	0	0	1	1	none	0.0001192807598167
T040	T095	TRUE	TRUE	0	0	1	1	none	0.0001121789784006
T056	T095	FALSE	FALSE	0	0	1	1	none	0.0001256091503176
T059	T095	TRUE	TRUE	0	0	1	1	none	6.4424577041e-05
T065	T095	TRUE	TRUE	0	0	1	1	none	9.60645930085e-05
T069	T095	TRUE	TRUE	0	0	1	1	none	5.87106170879e-05
T073	T095	TRUE	TRUE	0	0	1	1	none	0.0001212675173588
T075	T095	TRUE	TRUE	0	0	1	1	none	0.0001054504889701
T077	T095	TRUE	TRUE	0	0	1	1	none	0.0001206324432879
T087	T095	TRUE	TRUE	0	0	1	1	none	0.0001217987329957
S002	T099a	TRUE	TRUE	0	0	1	1	none	0.0001123878479658
S007	T099a	TRUE	TRUE	0	0	1	1	none	9.87705338268e-05
S021	T099a	TRUE	TRUE	0	0	1	1	none	0.0001106882648684
S024	T099a	TRUE	TRUE	0	0	1	1	none	0.0001112736369085
S025	T099a	TRUE	TRUE	0	0	1	1	none	0.0001172035728648
S026	T099a	TRUE	TRUE	0	0	1	1	none	0.0001130776413394
S038	T099a	TRUE	TRUE	0	0	1	1	none	9.67999375966e-05
S039	T099a	TRUE	TRUE	0	0	1	1	none	0.0001119702496385
S040	T099a	TRUE	TRUE	0	0	1	1	none	5.92849835088e-05
S042	T099a	TRUE	TRUE	0	0	1	1	none	0.0001113064295576
S071	T099a	TRUE	TRUE	0	0	1	1	none	4.45117277624e-05
S078	T099a	TRUE	TRUE	0	0	1	1	none	0.0001125556453708
S081	T099a	TRUE	TRUE	0	0	1	1	none	0.0001113233389393
S085	T099a	TRUE	TRUE	0	0	1	1	none	2.95173380529e-05
S087	T099a	TRUE	TRUE	0	0	1	1	none	7.159793779e-06
S093	T099a	TRUE	TRUE	0	0	1	1	none	2.56044690839e-05
S097	T099a	TRUE	TRUE	0	0	1	1	none	0.0001161566920178
S102	T099a	TRUE	TRUE	0	0	1	1	none	6.00367923029e-05
S106	T099a	TRUE	TRUE	0	0	1	1	none	0.0001114749345578
S130	T099a	TRUE	TRUE	0	0	1	1	none	4.6590547549e-06
T009	T099a	TRUE	TRUE	0	0	1	1	none	0.0001221198260495
T010	T099a	TRUE	TRUE	0	0	1	1	none	0.0001196349131956
T013	T099a	FALSE	FALSE	0	0	1	1	none	0.0001041854938329
T014	T099a	TRUE	TRUE	0	0	1	1	none	0.0001114547482946
T020	T099a	TRUE	TRUE	0	0	1	1	none	9.98505316837e-05
T021	T099a	TRUE	TRUE	0	0	1	1	none	0.0001222567448086
T028	T099a	TRUE	TRUE	0	0	1	1	none	0.0001059161023887
T035a	T099a	TRUE	TRUE	0	0	1	1	none	4.6690423e-06
T035b	T099a	TRUE	TRUE	0	0	1	1	none	0.0001202699872665
T040	T099a	TRUE	TRUE	0	0	1	1	none	0.0001131682058504
T056	T099a	FALSE	FALSE	0	0	1	1	none	0.0001265983777674
T059	T099a	TRUE	TRUE	0	0	1	1	none	6.54138044908e-05
T065	T099a	TRUE	TRUE	0	0	1	1	none	9.70538204583e-05
T069	T099a	TRUE	TRUE	0	0	1	1	none	5.96998445377e-05
T073	T099a	TRUE	TRUE	0	0	1	1	none	0.0001222567448086
T075	T099a	TRUE	TRUE	0	0	1	1	none	0.0001064397164199
T077	T099a	TRUE	TRUE	0	0	1	1	none	0.0001216216707377
T087	T099a	TRUE	TRUE	0	0	1	1	none	0.0001227879604455
T095	T099a	TRUE	TRUE	0	0	1	1	none	4.023980684e-06
S002	T102	FALSE	FALSE	0	0	1	1	none	0.0001146304195328
S007	T102	FALSE	FALSE	0	0	1	1	none	0.0001010131053938
S021	T102	FALSE	FALSE	0	0	1	1	none	0.0001129308364354
S024	T102	FALSE	FALSE	0	0	1	1	none	0.0001135162084755
S025	T102	FALSE	FALSE	0	0	1	1	none	0.0001194461444318
S026	T102	FALSE	FALSE	0	0	1	1	none	0.0001153202129064
S038	T102	FALSE	FALSE	0	0	1	1	none	9.90425091636e-05
S039	T102	FALSE	FALSE	0	0	1	1	none	0.0001142128212055
S040	T102	FALSE	FALSE	0	0	1	1	none	6.15275550758e-05
S042	T102	FALSE	FALSE	0	0	1	1	none	0.0001135490011246
S071	T102	FALSE	FALSE	0	0	1	1	none	4.67542993294e-05
S078	T102	FALSE	FALSE	0	0	1	1	none	0.0001147982169378
S081	T102	FALSE	FALSE	0	0	1	1	none	0.0001135659105063
S085	T102	FALSE	FALSE	0	0	1	1	none	3.17599096199e-05
S087	T102	FALSE	FALSE	0	0	1	1	none	7.6377602536e-06
S093	T102	FALSE	FALSE	0	0	1	1	none	2.78470406509e-05
S097	T102	FALSE	FALSE	0	0	1	1	none	0.0001183992635848
S102	T102	FALSE	FALSE	0	0	1	1	none	6.22793638699e-05
S106	T102	FALSE	FALSE	0	0	1	1	none	0.0001137175061248
S130	T102	FALSE	FALSE	0	0	1	1	none	5.1370212295e-06
T009	T102	FALSE	FALSE	0	0	1	1	none	0.0001243623976165
T010	T102	FALSE	FALSE	0	0	1	1	none	0.0001218774847626
T013	T102	FALSE	FALSE	0	0	1	1	none	0.0001064280653999
T014	T102	FALSE	FALSE	0	0	1	1	none	0.0001136973198616
T020	T102	FALSE	FALSE	0	0	1	1	none	0.0001020931032507
T021	T102	FALSE	FALSE	0	0	1	1	none	0.0001244993163756
T028	T102	FALSE	FALSE	0	0	1	1	none	0.0001081586739557
T035a	T102	FALSE	FALSE	0	0	1	1	none	8.1817620088e-06
T035b	T102	FALSE	FALSE	0	0	1	1	none	0.0001225125588335
T040	T102	FALSE	FALSE	0	0	1	1	none	0.0001154107774174
T056	T102	FALSE	FALSE	0	0	1	1	none	0.0001288409493344
T059	T102	FALSE	FALSE	0	0	1	1	none	6.76563760578e-05
T065	T102	FALSE	FALSE	0	0	1	1	none	9.92963920253e-05
T069	T102	FALSE	FALSE	0	0	1	1	none	6.19424161047e-05
T073	T102	FALSE	FALSE	0	0	1	1	none	0.0001244993163756
T075	T102	FALSE	FALSE	0	0	1	1	none	0.0001086822879869
T077	T102	FALSE	FALSE	0	0	1	1	none	0.0001238642423047
T087	T102	FALSE	FALSE	0	0	1	1	none	0.0001250305320125
T095	T102	TRUE	TRUE	1	0	1	1	anc	6.350740709e-07
T099a	T102	FALSE	FALSE	0	0	1	1	none	7.2557797008e-06
S002	T104	FALSE	FALSE	0	0	1	1	none	7.82320787401e-05
S007	T104	FALSE	FALSE	0	0	1	1	none	3.80089159091e-05
S021	T104	FALSE	FALSE	0	0	1	1	none	7.65324956427e-05
S024	T104	FALSE	FALSE	0	0	1	1	none	7.71178676828e-05
S025	T104	FALSE	FALSE	0	0	1	1	none	8.30478036391e-05
S026	T104	FALSE	FALSE	0	0	1	1	none	7.89218721137e-05
S038	T104	FALSE	FALSE	0	0	1	1	none	4.94377269449e-05
S039	T104	FALSE	FALSE	0	0	1	1	none	7.78144804128e-05
S040	T104	FALSE	FALSE	0	0	1	1	none	9.91934395249e-05
S042	T104	FALSE	FALSE	0	0	1	1	none	7.71506603319e-05
S071	T104	FALSE	FALSE	0	0	1	1	none	8.44201837785e-05
S078	T104	FALSE	FALSE	0	0	1	1	none	7.83998761451e-05
S081	T104	FALSE	FALSE	0	0	1	1	none	7.71675697136e-05
S085	T104	FALSE	FALSE	0	0	1	1	none	9.2962540555e-05
S087	T104	FALSE	FALSE	0	0	1	1	none	0.0001066477484811
S093	T104	FALSE	FALSE	0	0	1	1	none	8.4178009424e-05
S097	T104	FALSE	FALSE	0	0	1	1	none	8.20009227921e-05
S102	T104	FALSE	FALSE	0	0	1	1	none	9.99452483190001e-05
S106	T104	FALSE	FALSE	0	0	1	1	none	7.73191653321e-05
S130	T104	FALSE	FALSE	0	0	1	1	none	0.000104147009457
T009	T104	FALSE	FALSE	0	0	1	1	none	8.79640568238e-05
T010	T104	FALSE	FALSE	0	0	1	1	none	8.54791439699e-05
T013	T104	FALSE	FALSE	0	0	1	1	none	5.68232831812e-05
T014	T104	FALSE	FALSE	0	0	1	1	none	7.72989790689e-05
T020	T104	FALSE	FALSE	0	0	1	1	none	5.2488321032e-05
T021	T104	FALSE	FALSE	0	0	1	1	none	8.81009755829e-05
T028	T104	FALSE	FALSE	0	0	1	1	none	4.38843363292e-05
T035a	T104	FALSE	FALSE	0	0	1	1	none	0.0001054271451439
T035b	T104	FALSE	FALSE	0	0	1	1	none	8.61142180408e-05
T040	T104	FALSE	FALSE	0	0	1	1	none	7.90124366247e-05
T056	T104	FALSE	FALSE	0	0	1	1	none	9.24426085417e-05
T059	T104	FALSE	FALSE	0	0	1	1	none	0.0001053222605069
T065	T104	FALSE	FALSE	0	0	1	1	none	4.96916098066e-05
T069	T104	FALSE	FALSE	0	0	1	1	none	9.96083005538001e-05
T073	T104	FALSE	FALSE	0	0	1	1	none	8.81009755829e-05
T075	T104	FALSE	FALSE	0	0	1	1	none	7.3554095336e-05
T077	T104	FALSE	FALSE	0	0	1	1	none	8.7465901512e-05
T087	T104	FALSE	FALSE	0	0	1	1	none	8.86321912198e-05
T095	T104	FALSE	FALSE	0	0	1	1	none	0.0001035119353861
T099a	T104	FALSE	FALSE	0	0	1	1	none	0.0001045011628359
T102	T104	FALSE	FALSE	0	0	1	1	none	0.0001067437344029
S002	T105	FALSE	FALSE	0	0	1	1	none	7.20548845043e-05
S007	T105	FALSE	FALSE	0	0	1	1	none	4.52311289393e-05
S021	T105	FALSE	FALSE	0	0	1	1	none	7.03553014069e-05
S024	T105	FALSE	FALSE	0	0	1	1	none	7.0940673447e-05
S025	T105	FALSE	FALSE	0	0	1	1	none	7.68706094033e-05
S026	T105	FALSE	FALSE	0	0	1	1	none	7.27446778779e-05
S038	T105	FALSE	FALSE	0	0	1	1	none	6.0968578473e-06
S039	T105	FALSE	FALSE	0	0	1	1	none	7.1637286177e-05
S040	T105	FALSE	FALSE	0	0	1	1	none	9.30162452891e-05
S042	T105	FALSE	FALSE	0	0	1	1	none	7.09734660961e-05
S071	T105	FALSE	FALSE	0	0	1	1	none	7.82429895427e-05
S078	T105	FALSE	FALSE	0	0	1	1	none	7.22226819093e-05
S081	T105	FALSE	FALSE	0	0	1	1	none	7.09903754778e-05
S085	T105	FALSE	FALSE	0	0	1	1	none	8.67853463192e-05
S087	T105	FALSE	FALSE	0	0	1	1	none	0.0001004705542453
S093	T105	FALSE	FALSE	0	0	1	1	none	7.80008151882e-05
S097	T105	FALSE	FALSE	0	0	1	1	none	7.58237285563e-05
S102	T105	FALSE	FALSE	0	0	1	1	none	9.37680540832e-05
S106	T105	FALSE	FALSE	0	0	1	1	none	7.11419710963e-05
S130	T105	FALSE	FALSE	0	0	1	1	none	9.79698152212e-05
T009	T105	FALSE	FALSE	0	0	1	1	none	8.1786862588e-05
T010	T105	FALSE	FALSE	0	0	1	1	none	7.93019497341e-05
T013	T105	FALSE	FALSE	0	0	1	1	none	1.09421178e-05
T014	T105	FALSE	FALSE	0	0	1	1	none	7.11217848331e-05
T020	T105	FALSE	FALSE	0	0	1	1	none	9.1474519344e-06
T021	T105	FALSE	FALSE	0	0	1	1	none	8.19237813471e-05
T028	T105	FALSE	FALSE	0	0	1	1	none	5.23766975012e-05
T035a	T105	FALSE	FALSE	0	0	1	1	none	9.92499509081e-05
T035b	T105	FALSE	FALSE	0	0	1	1	none	7.9937023805e-05
T040	T105	FALSE	FALSE	0	0	1	1	none	7.28352423889e-05
T056	T105	FALSE	FALSE	0	0	1	1	none	8.62654143059e-05
T059	T105	FALSE	FALSE	0	0	1	1	none	9.91450662711e-05
T065	T105	TRUE	TRUE	1	0	1	1	anc	6.350740709e-07
T069	T105	FALSE	FALSE	0	0	1	1	none	9.3431106318e-05
T073	T105	FALSE	FALSE	0	0	1	1	none	8.19237813471e-05
T075	T105	FALSE	FALSE	0	0	1	1	none	6.73769011002e-05
T077	T105	FALSE	FALSE	0	0	1	1	none	8.12887072762e-05
T087	T105	FALSE	FALSE	0	0	1	1	none	8.2454996984e-05
T095	T105	FALSE	FALSE	0	0	1	1	none	9.73347411503e-05
T099a	T105	FALSE	FALSE	0	0	1	1	none	9.83239686001e-05
T102	T105	FALSE	FALSE	0	0	1	1	none	0.0001005665401671
T104	T105	FALSE	FALSE	0	0	1	1	none	5.09617579484e-05
S002	T107	FALSE	FALSE	0	0	1	1	none	0.0001146304195328
S007	T107	FALSE	FALSE	0	0	1	1	none	0.0001010131053938
S021	T107	FALSE	FALSE	0	0	1	1	none	0.0001129308364354
S024	T107	FALSE	FALSE	0	0	1	1	none	0.0001135162084755
S025	T107	FALSE	FALSE	0	0	1	1	none	0.0001194461444318
S026	T107	FALSE	FALSE	0	0	1	1	none	0.0001153202129064
S038	T107	FALSE	FALSE	0	0	1	1	none	9.90425091636e-05
S039	T107	FALSE	FALSE	0	0	1	1	none	0.0001142128212055
S040	T107	FALSE	FALSE	0	0	1	1	none	6.15275550758e-05
S042	T107	FALSE	FALSE	0	0	1	1	none	0.0001135490011246
S071	T107	FALSE	FALSE	0	0	1	1	none	4.67542993294e-05
S078	T107	FALSE	FALSE	0	0	1	1	none	0.0001147982169378
S081	T107	FALSE	FALSE	0	0	1	1	none	0.0001135659105063
S085	T107	FALSE	FALSE	0	0	1	1	none	3.17599096199e-05
S087	T107	FALSE	FALSE	0	0	1	1	none	7.6377602536e-06
S093	T107	FALSE	FALSE	0	0	1	1	none	2.78470406509e-05
S097	T107	FALSE	FALSE	0	0	1	1	none	0.0001183992635848
S102	T107	FALSE	FALSE	0	0	1	1	none	6.22793638699e-05
S106	T107	FALSE	FALSE	0	0	1	1	none	0.0001137175061248
S130	T107	FALSE	FALSE	0	0	1	1	none	5.1370212295e-06
T009	T107	FALSE	FALSE	0	0	1	1	none	0.0001243623976165
T010	T107	FALSE	FALSE	0	0	1	1	none	0.0001218774847626
T013	T107	FALSE	FALSE	0	0	1	1	none	0.0001064280653999
T014	T107	FALSE	FALSE	0	0	1	1	none	0.0001136973198616
T020	T107	FALSE	FALSE	0	0	1	1	none	0.0001020931032507
T021	T107	FALSE	FALSE	0	0	1	1	none	0.0001244993163756
T028	T107	FALSE	FALSE	0	0	1	1	none	0.0001081586739557
T035a	T107	FALSE	FALSE	0	0	1	1	none	8.1817620088e-06
T035b	T107	FALSE	FALSE	0	0	1	1	none	0.0001225125588335
T040	T107	FALSE	FALSE	0	0	1	1	none	0.0001154107774174
T056	T107	FALSE	FALSE	0	0	1	1	none	0.0001288409493344
T059	T107	FALSE	FALSE	0	0	1	1	none	6.76563760578e-05
T065	T107	FALSE	FALSE	0	0	1	1	none	9.92963920253e-05
T069	T107	FALSE	FALSE	0	0	1	1	none	6.19424161047e-05
T073	T107	FALSE	FALSE	0	0	1	1	none	0.0001244993163756
T075	T107	FALSE	FALSE	0	0	1	1	none	0.0001086822879869
T077	T107	FALSE	FALSE	0	0	1	1	none	0.0001238642423047
T087	T107	FALSE	FALSE	0	0	1	1	none	0.0001250305320125
T095	T107	TRUE	TRUE	1	0	1	1	anc	6.350740709e-07
T099a	T107	FALSE	FALSE	0	0	1	1	none	7.2557797008e-06
T102	T107	FALSE	FALSE	0	0	1	1	none	2.5402962836e-06
T104	T107	FALSE	FALSE	0	0	1	1	none	0.0001067437344029
T105	T107	FALSE	FALSE	0	0	1	1	none	0.0001005665401671
S002	T126	TRUE	TRUE	0	0	1	1	none	0.0001277690807317
S007	T126	TRUE	TRUE	0	0	1	1	none	0.0001141517665927
S021	T126	TRUE	TRUE	0	0	1	1	none	0.0001260694976343
S024	T126	TRUE	TRUE	0	0	1	1	none	0.0001266548696744
S025	T126	TRUE	TRUE	0	0	1	1	none	0.0001325848056307
S026	T126	TRUE	TRUE	0	0	1	1	none	0.0001284588741053
S038	T126	TRUE	TRUE	0	0	1	1	none	0.0001121811703625
S039	T126	TRUE	TRUE	0	0	1	1	none	0.0001273514824044
S040	T126	TRUE	TRUE	0	0	1	1	none	5.86952510647e-05
S042	T126	TRUE	TRUE	0	0	1	1	none	0.0001266876623235
S071	T126	TRUE	TRUE	0	0	1	1	none	3.71549470027e-05
S078	T126	TRUE	TRUE	0	0	1	1	none	0.0001279368781367
S081	T126	TRUE	TRUE	0	0	1	1	none	0.0001267045717052
S085	T126	TRUE	TRUE	0	0	1	1	none	6.84353173048e-05
S087	T126	TRUE	TRUE	0	0	1	1	none	8.21205252309e-05
S093	T126	TRUE	TRUE	0	0	1	1	none	5.96507861738e-05
S097	T126	TRUE	TRUE	0	0	1	1	none	0.0001315379247837
S102	T126	TRUE	TRUE	0	0	1	1	none	5.94470598588e-05
S106	T126	TRUE	TRUE	0	0	1	1	none	0.0001268561673237
S130	T126	TRUE	TRUE	0	0	1	1	none	7.96197862068e-05
T009	T126	TRUE	TRUE	0	0	1	1	none	0.0001375010588154
T010	T126	TRUE	TRUE	0	0	1	1	none	0.0001350161459615
T013	T126	FALSE	FALSE	0	0	1	1	none	0.0001195667265988
T014	T126	TRUE	TRUE	0	0	1	1	none	0.0001268359810605
T020	T126	TRUE	TRUE	0	0	1	1	none	0.0001152317644496
T021	T126	TRUE	TRUE	0	0	1	1	none	0.0001376379775745
T028	T126	TRUE	TRUE	0	0	1	1	none	0.0001212973351546
T035a	T126	TRUE	TRUE	0	0	1	1	none	8.08999218937e-05
T035b	T126	TRUE	TRUE	0	0	1	1	none	0.0001356512200324
T040	T126	TRUE	TRUE	0	0	1	1	none	0.0001285494386163
T056	T126	FALSE	FALSE	0	0	1	1	none	0.0001419796105333
T059	T126	TRUE	TRUE	0	0	1	1	none	6.48240720467e-05
T065	T126	TRUE	TRUE	0	0	1	1	none	0.0001124350532242
T069	T126	TRUE	TRUE	0	0	1	1	none	3.9260784814e-05
T073	T126	TRUE	TRUE	0	0	1	1	none	0.0001376379775745
T075	T126	TRUE	TRUE	0	0	1	1	none	0.0001218209491858
T077	T126	TRUE	TRUE	0	0	1	1	none	0.0001370029035036
T087	T126	TRUE	TRUE	0	0	1	1	none	0.0001381691932114
T095	T126	TRUE	TRUE	0	0	1	1	none	7.89847121359e-05
T099a	T126	TRUE	TRUE	0	0	1	1	none	7.99739395857e-05
T102	T126	FALSE	FALSE	0	0	1	1	none	8.22165111527e-05
T104	T126	FALSE	FALSE	0	0	1	1	none	0.0001198823956018
T105	T126	FALSE	FALSE	0	0	1	1	none	0.000113705201366
T107	T126	FALSE	FALSE	0	0	1	1	none	8.22165111527e-05
S002	T156	FALSE	FALSE	0	0	1	1	none	7.66271809011001e-05
S007	T156	FALSE	FALSE	0	0	1	1	none	4.98034253361e-05
S021	T156	FALSE	FALSE	0	0	1	1	none	7.49275978037001e-05
S024	T156	FALSE	FALSE	0	0	1	1	none	7.55129698438001e-05
S025	T156	FALSE	FALSE	0	0	1	1	none	8.14429058001001e-05
S026	T156	FALSE	FALSE	0	0	1	1	none	7.73169742747001e-05
S038	T156	FALSE	FALSE	0	0	1	1	none	1.19393023859e-05
S039	T156	FALSE	FALSE	0	0	1	1	none	7.62095825738e-05
S040	T156	FALSE	FALSE	0	0	1	1	none	9.75885416859001e-05
S042	T156	FALSE	FALSE	0	0	1	1	none	7.55457624929e-05
S071	T156	FALSE	FALSE	0	0	1	1	none	8.28152859395001e-05
S078	T156	FALSE	FALSE	0	0	1	1	none	7.67949783061001e-05
S081	T156	FALSE	FALSE	0	0	1	1	none	7.55626718746e-05
S085	T156	FALSE	FALSE	0	0	1	1	none	9.13576427160001e-05
S087	T156	FALSE	FALSE	0	0	1	1	none	0.0001050428506421
S093	T156	FALSE	FALSE	0	0	1	1	none	8.25731115850001e-05
S097	T156	FALSE	FALSE	0	0	1	1	none	8.03960249531001e-05
S102	T156	FALSE	FALSE	0	0	1	1	none	9.83403504800001e-05
S106	T156	FALSE	FALSE	0	0	1	1	none	7.57142674931001e-05
S130	T156	FALSE	FALSE	0	0	1	1	none	0.000102542111618
T009	T156	FALSE	FALSE	0	0	1	1	none	8.63591589848e-05
T010	T156	FALSE	FALSE	0	0	1	1	none	8.38742461309e-05
T013	T156	FALSE	FALSE	0	0	1	1	none	1.93248586222e-05
T014	T156	FALSE	FALSE	0	0	1	1	none	7.56940812299001e-05
T020	T156	FALSE	FALSE	0	0	1	1	none	1.4989896473e-05
T021	T156	FALSE	FALSE	0	0	1	1	none	8.64960777439001e-05
T028	T156	FALSE	FALSE	0	0	1	1	none	5.6948993898e-05
T035a	T156	FALSE	FALSE	0	0	1	1	none	0.0001038222473049
T035b	T156	FALSE	FALSE	0	0	1	1	none	8.45093202018001e-05
T040	T156	FALSE	FALSE	0	0	1	1	none	7.74075387857001e-05
T056	T156	FALSE	FALSE	0	0	1	1	none	9.08377107027e-05
T059	T156	FALSE	FALSE	0	0	1	1	none	0.0001037173626679
T065	T156	FALSE	FALSE	0	0	1	1	none	1.21931852476e-05
T069	T156	FALSE	FALSE	0	0	1	1	none	9.80034027148001e-05
T073	T156	FALSE	FALSE	0	0	1	1	none	8.64960777439001e-05
T075	T156	FALSE	FALSE	0	0	1	1	none	7.1949197497e-05
T077	T156	FALSE	FALSE	0	0	1	1	none	8.58610036730001e-05
T087	T156	FALSE	FALSE	0	0	1	1	none	8.70272933808001e-05
T095	T156	FALSE	FALSE	0	0	1	1	none	0.0001019070375471
T099a	T156	FALSE	FALSE	0	0	1	1	none	0.0001028962649969
T102	T156	FALSE	FALSE	0	0	1	1	none	0.0001051388365639
T104	T156	FALSE	FALSE	0	0	1	1	none	5.55340543452e-05
T105	T156	FALSE	FALSE	0	0	1	1	none	1.34633333894e-05
T107	T156	FALSE	FALSE	0	0	1	1	none	0.0001051388365639
T126	T156	FALSE	FALSE	0	0	1	1	none	0.0001182774977628
S002	T159a	TRUE	TRUE	0	0	1	1	none	2.79923920798e-05
S007	T159a	TRUE	TRUE	0	0	1	1	none	7.97485149608e-05
S021	T159a	TRUE	TRUE	0	0	1	1	none	2.62928089824e-05
S024	T159a	TRUE	TRUE	0	0	1	1	none	2.68781810225e-05
S025	T159a	TRUE	TRUE	0	0	1	1	none	2.86978789148e-05
S026	T159a	TRUE	TRUE	0	0	1	1	none	1.75364424474e-05
S038	T159a	TRUE	TRUE	0	0	1	1	none	7.77779187306e-05
S039	T159a	TRUE	TRUE	0	0	1	1	none	2.75747937525e-05
S040	T159a	TRUE	TRUE	0	0	1	1	none	0.0001143271898846
S042	T159a	TRUE	TRUE	0	0	1	1	none	2.69109736716e-05
S071	T159a	TRUE	TRUE	0	0	1	1	none	9.95539341382e-05
S078	T159a	TRUE	TRUE	0	0	1	1	none	2.81601894848e-05
S081	T159a	TRUE	TRUE	0	0	1	1	none	2.69278830533e-05
S085	T159a	TRUE	TRUE	0	0	1	1	none	0.0001080962909147
S087	T159a	TRUE	TRUE	0	0	1	1	none	0.0001217814988408
S093	T159a	TRUE	TRUE	0	0	1	1	none	9.93117597837e-05
S097	T159a	TRUE	TRUE	0	0	1	1	none	2.76509980678e-05
S102	T159a	TRUE	TRUE	0	0	1	1	none	0.0001150789986787
S106	T159a	TRUE	TRUE	0	0	1	1	none	2.70794786718e-05
S130	T159a	TRUE	TRUE	0	0	1	1	none	0.0001192807598167
T009	T159a	TRUE	TRUE	0	0	1	1	none	5.0252091375e-06
T010	T159a	TRUE	TRUE	0	0	1	1	none	2.5402962836e-06
T013	T159a	FALSE	FALSE	0	0	1	1	none	8.51634749669e-05
T014	T159a	TRUE	TRUE	0	0	1	1	none	2.70592924086e-05
T020	T159a	TRUE	TRUE	0	0	1	1	none	8.08285128177e-05
T021	T159a	TRUE	TRUE	0	0	1	1	none	3.8919797548e-06
T028	T159a	TRUE	TRUE	0	0	1	1	none	8.68940835227e-05
T035a	T159a	TRUE	TRUE	0	0	1	1	none	0.0001205608955036
T035b	T159a	TRUE	TRUE	0	0	1	1	none	3.1753703545e-06
T040	T159a	TRUE	TRUE	0	0	1	1	none	2.87727499644e-05
T056	T159a	FALSE	FALSE	0	0	1	1	none	9.5037608554e-06
T059	T159a	TRUE	TRUE	0	0	1	1	none	0.0001204560108666
T065	T159a	TRUE	TRUE	0	0	1	1	none	7.80318015923e-05
T069	T159a	TRUE	TRUE	0	0	1	1	none	0.0001147420509135
T073	T159a	TRUE	TRUE	0	0	1	1	none	3.8919797548e-06
T075	T159a	TRUE	TRUE	0	0	1	1	none	8.86878456957e-05
T077	T159a	TRUE	TRUE	0	0	1	1	none	3.2569056839e-06
T087	T159a	TRUE	TRUE	0	0	1	1	none	4.4231953917e-06
T095	T159a	TRUE	TRUE	0	0	1	1	none	0.0001186456857458
T099a	T159a	TRUE	TRUE	0	0	1	1	none	0.0001196349131956
T102	T159a	FALSE	FALSE	0	0	1	1	none	0.0001218774847626
T104	T159a	FALSE	FALSE	0	0	1	1	none	8.54791439699e-05
T105	T159a	FALSE	FALSE	0	0	1	1	none	7.93019497341e-05
T107	T159a	FALSE	FALSE	0	0	1	1	none	0.0001218774847626
T126	T159a	TRUE	TRUE	0	0	1	1	none	0.0001350161459615
T156	T159a	FALSE	FALSE	0	0	1	1	none	8.38742461309e-05
S002	T182	FALSE	FALSE	0	0	1	1	none	7.15159886137e-05
S007	T182	FALSE	FALSE	0	0	1	1	none	4.46922330487e-05
S021	T182	FALSE	FALSE	0	0	1	1	none	6.98164055163e-05
S024	T182	FALSE	FALSE	0	0	1	1	none	7.04017775564e-05
S025	T182	FALSE	FALSE	0	0	1	1	none	7.63317135127e-05
S026	T182	FALSE	FALSE	0	0	1	1	none	7.22057819873e-05
S038	T182	FALSE	FALSE	0	0	1	1	none	6.8281100985e-06
S039	T182	FALSE	FALSE	0	0	1	1	none	7.10983902864e-05
S040	T182	FALSE	FALSE	0	0	1	1	none	9.24773493985e-05
S042	T182	FALSE	FALSE	0	0	1	1	none	7.04345702055e-05
S071	T182	FALSE	FALSE	0	0	1	1	none	7.77040936521e-05
S078	T182	FALSE	FALSE	0	0	1	1	none	7.16837860187e-05
S081	T182	FALSE	FALSE	0	0	1	1	none	7.04514795872e-05
S085	T182	FALSE	FALSE	0	0	1	1	none	8.62464504286e-05
S087	T182	FALSE	FALSE	0	0	1	1	none	9.99316583547e-05
S093	T182	FALSE	FALSE	0	0	1	1	none	7.74619192976e-05
S097	T182	FALSE	FALSE	0	0	1	1	none	7.52848326657e-05
S102	T182	FALSE	FALSE	0	0	1	1	none	9.32291581926e-05
S106	T182	FALSE	FALSE	0	0	1	1	none	7.06030752057e-05
S130	T182	FALSE	FALSE	0	0	1	1	none	9.74309193306e-05
T009	T182	FALSE	FALSE	0	0	1	1	none	8.12479666974e-05
T010	T182	FALSE	FALSE	0	0	1	1	none	7.87630538435e-05
T013	T182	FALSE	FALSE	0	0	1	1	none	1.42136663348e-05
T014	T182	FALSE	FALSE	0	0	1	1	none	7.05828889425e-05
T020	T182	FALSE	FALSE	0	0	1	1	none	9.8787041856e-06
T021	T182	FALSE	FALSE	0	0	1	1	none	8.13848854565e-05
T028	T182	FALSE	FALSE	0	0	1	1	none	5.18378016106e-05
T035a	T182	FALSE	FALSE	0	0	1	1	none	9.87110550175e-05
T035b	T182	FALSE	FALSE	0	0	1	1	none	7.93981279144e-05
T040	T182	FALSE	FALSE	0	0	1	1	none	7.22963464983e-05
T056	T182	FALSE	FALSE	0	0	1	1	none	8.57265184153e-05
T059	T182	FALSE	FALSE	0	0	1	1	none	9.86061703805e-05
T065	T182	FALSE	FALSE	0	0	1	1	none	7.0819929602e-06
T069	T182	FALSE	FALSE	0	0	1	1	none	9.28922104274e-05
T073	T182	FALSE	FALSE	0	0	1	1	none	8.13848854565e-05
T075	T182	FALSE	FALSE	0	0	1	1	none	6.68380052096e-05
T077	T182	FALSE	FALSE	0	0	1	1	none	8.07498113856e-05
T087	T182	FALSE	FALSE	0	0	1	1	none	8.19161010934e-05
T095	T182	FALSE	FALSE	0	0	1	1	none	9.67958452597e-05
T099a	T182	FALSE	FALSE	0	0	1	1	none	9.77850727095e-05
T102	T182	FALSE	FALSE	0	0	1	1	none	0.0001000276442765
T104	T182	FALSE	FALSE	0	0	1	1	none	5.04228620578e-05
T105	T182	FALSE	FALSE	0	0	1	1	none	8.352141102e-06
T107	T182	FALSE	FALSE	0	0	1	1	none	0.0001000276442765
T126	T182	FALSE	FALSE	0	0	1	1	none	0.0001131663054754
T156	T182	FALSE	FALSE	0	0	1	1	none	1.1654289357e-05
T159a	T182	FALSE	FALSE	0	0	1	1	none	7.87630538435e-05
S002	T183	TRUE	TRUE	0	0	1	1	none	7.29990722157e-05
S007	T183	TRUE	TRUE	0	0	1	1	none	4.61753166507e-05
S021	T183	TRUE	TRUE	0	0	1	1	none	7.12994891183e-05
S024	T183	TRUE	TRUE	0	0	1	1	none	7.18848611584e-05
S025	T183	TRUE	TRUE	0	0	1	1	none	7.78147971147e-05
S026	T183	TRUE	TRUE	0	0	1	1	none	7.36888655893e-05
S038	T183	TRUE	TRUE	0	0	1	1	none	7.0410455587e-06
S039	T183	TRUE	TRUE	0	0	1	1	none	7.25814738884e-05
S040	T183	TRUE	TRUE	0	0	1	1	none	9.39604330005e-05
S042	T183	TRUE	TRUE	0	0	1	1	none	7.19176538075e-05
S071	T183	TRUE	TRUE	0	0	1	1	none	7.91871772541e-05
S078	T183	TRUE	TRUE	0	0	1	1	none	7.31668696207e-05
S081	T183	TRUE	TRUE	0	0	1	1	none	7.19345631892e-05
S085	T183	TRUE	TRUE	0	0	1	1	none	8.77295340306e-05
S087	T183	TRUE	TRUE	0	0	1	1	none	0.0001014147419567
S093	T183	TRUE	TRUE	0	0	1	1	none	7.89450028996e-05
S097	T183	TRUE	TRUE	0	0	1	1	none	7.67679162677e-05
S102	T183	TRUE	TRUE	0	0	1	1	none	9.47122417946e-05
S106	T183	TRUE	TRUE	0	0	1	1	none	7.20861588077e-05
S130	T183	TRUE	TRUE	0	0	1	1	none	9.89140029326e-05
T009	T183	TRUE	TRUE	0	0	1	1	none	8.27310502994e-05
T010	T183	TRUE	TRUE	0	0	1	1	none	8.02461374455e-05
T013	T183	FALSE	FALSE	0	0	1	1	none	8.9140464574e-06
T014	T183	TRUE	TRUE	0	0	1	1	none	7.20659725445e-05
T020	T183	TRUE	TRUE	0	0	1	1	none	1.00916396458e-05
T021	T183	TRUE	TRUE	0	0	1	1	none	8.28679690585e-05
T028	T183	TRUE	TRUE	0	0	1	1	none	5.33208852126e-05
T035a	T183	TRUE	TRUE	0	0	1	1	none	0.0001001941386195
T035b	T183	TRUE	TRUE	0	0	1	1	none	8.08812115164e-05
T040	T183	TRUE	TRUE	0	0	1	1	none	7.37794301003e-05
T056	T183	FALSE	FALSE	0	0	1	1	none	8.72096020173e-05
T059	T183	TRUE	TRUE	0	0	1	1	none	0.0001000892539825
T065	T183	TRUE	TRUE	0	0	1	1	none	4.7546321368e-06
T069	T183	TRUE	TRUE	0	0	1	1	none	9.43752940294e-05
T073	T183	TRUE	TRUE	0	0	1	1	none	8.28679690585e-05
T075	T183	TRUE	TRUE	0	0	1	1	none	6.83210888116e-05
T077	T183	TRUE	TRUE	0	0	1	1	none	8.22328949876e-05
T087	T183	TRUE	TRUE	0	0	1	1	none	8.33991846954e-05
T095	T183	TRUE	TRUE	0	0	1	1	none	9.82789288617e-05
T099a	T183	TRUE	TRUE	0	0	1	1	none	9.92681563115e-05
T102	T183	FALSE	FALSE	0	0	1	1	none	0.0001015107278785
T104	T183	FALSE	FALSE	0	0	1	1	none	5.19059456598e-05
T105	T183	FALSE	FALSE	0	0	1	1	none	6.0247802786e-06
T107	T183	FALSE	FALSE	0	0	1	1	none	0.0001015107278785
T126	T183	TRUE	TRUE	0	0	1	1	none	0.0001146493890774
T156	T183	FALSE	FALSE	0	0	1	1	none	1.44075211008e-05
T159a	T183	TRUE	TRUE	0	0	1	1	none	8.02461374455e-05
T182	T183	FALSE	FALSE	0	0	1	1	none	9.2963288134e-06
S002	T188	TRUE	TRUE	0	0	1	1	none	7.67526199029e-05
S007	T188	TRUE	TRUE	0	0	1	1	none	3.65294570719e-05
S021	T188	TRUE	TRUE	0	0	1	1	none	7.50530368055e-05
S024	T188	TRUE	TRUE	0	0	1	1	none	7.56384088456e-05
S025	T188	TRUE	TRUE	0	0	1	1	none	8.15683448019e-05
S026	T188	TRUE	TRUE	0	0	1	1	none	7.74424132765e-05
S038	T188	TRUE	TRUE	0	0	1	1	none	4.79582681077e-05
S039	T188	TRUE	TRUE	0	0	1	1	none	7.63350215756e-05
S040	T188	TRUE	TRUE	0	0	1	1	none	9.77139806877e-05
S042	T188	TRUE	TRUE	0	0	1	1	none	7.56712014947e-05
S071	T188	TRUE	TRUE	0	0	1	1	none	8.29407249413e-05
S078	T188	TRUE	TRUE	0	0	1	1	none	7.69204173079e-05
S081	T188	TRUE	TRUE	0	0	1	1	none	7.56881108764e-05
S085	T188	TRUE	TRUE	0	0	1	1	none	9.14830817178e-05
S087	T188	TRUE	TRUE	0	0	1	1	none	0.0001051682896439
S093	T188	TRUE	TRUE	0	0	1	1	none	8.26985505868e-05
S097	T188	TRUE	TRUE	0	0	1	1	none	8.05214639549e-05
S102	T188	TRUE	TRUE	0	0	1	1	none	9.84657894818e-05
S106	T188	TRUE	TRUE	0	0	1	1	none	7.58397064949e-05
S130	T188	TRUE	TRUE	0	0	1	1	none	0.0001026675506198
T009	T188	TRUE	TRUE	0	0	1	1	none	8.64845979866e-05
T010	T188	TRUE	TRUE	0	0	1	1	none	8.39996851327e-05
T013	T188	FALSE	FALSE	0	0	1	1	none	5.5343824344e-05
T014	T188	TRUE	TRUE	0	0	1	1	none	7.58195202317e-05
T020	T188	TRUE	TRUE	0	0	1	1	none	5.10088621948e-05
T021	T188	TRUE	TRUE	0	0	1	1	none	8.66215167457e-05
T028	T188	TRUE	TRUE	0	0	1	1	none	3.355713713e-05
T035a	T188	TRUE	TRUE	0	0	1	1	none	0.0001039476863067
T035b	T188	TRUE	TRUE	0	0	1	1	none	8.46347592036e-05
T040	T188	TRUE	TRUE	0	0	1	1	none	7.75329777875e-05
T056	T188	FALSE	FALSE	0	0	1	1	none	9.09631497045e-05
T059	T188	TRUE	TRUE	0	0	1	1	none	0.0001038428016697
T065	T188	TRUE	TRUE	0	0	1	1	none	4.82121509694e-05
T069	T188	TRUE	TRUE	0	0	1	1	none	9.81288417166e-05
T073	T188	TRUE	TRUE	0	0	1	1	none	8.66215167457e-05
T075	T188	TRUE	TRUE	0	0	1	1	none	7.20746364988e-05
T077	T188	TRUE	TRUE	0	0	1	1	none	8.59864426748e-05
T087	T188	TRUE	TRUE	0	0	1	1	none	8.71527323826e-05
T095	T188	TRUE	TRUE	0	0	1	1	none	0.0001020324765489
T099a	T188	TRUE	TRUE	0	0	1	1	none	0.0001030217039987
T102	T188	FALSE	FALSE	0	0	1	1	none	0.0001052642755657
T104	T188	FALSE	FALSE	0	0	1	1	none	4.09899379392e-05
T105	T188	FALSE	FALSE	0	0	1	1	none	4.94822991112e-05
T107	T188	FALSE	FALSE	0	0	1	1	none	0.0001052642755657
T126	T188	TRUE	TRUE	0	0	1	1	none	0.0001184029367646
T156	T188	FALSE	FALSE	0	0	1	1	none	5.4054595508e-05
T159a	T188	TRUE	TRUE	0	0	1	1	none	8.39996851327e-05
T182	T188	FALSE	FALSE	0	0	1	1	none	4.89434032206e-05
T183	T188	TRUE	TRUE	0	0	1	1	none	5.04264868226e-05
S002	T192	FALSE	FALSE	0	0	1	1	none	0.0001371946868532
S007	T192	FALSE	FALSE	0	0	1	1	none	0.0001235773727142
S021	T192	FALSE	FALSE	0	0	1	1	none	0.0001354951037558
S024	T192	FALSE	FALSE	0	0	1	1	none	0.0001360804757959
S025	T192	FALSE	FALSE	0	0	1	1	none	0.0001420104117522
S026	T192	FALSE	FALSE	0	0	1	1	none	0.0001378844802268
S038	T192	FALSE	FALSE	0	0	1	1	none	0.000121606776484
S039	T192	FALSE	FALSE	0	0	1	1	none	0.0001367770885259
S040	T192	FALSE	FALSE	0	0	1	1	none	6.81208571862e-05
S042	T192	FALSE	FALSE	0	0	1	1	none	0.000136113268445
S071	T192	FALSE	FALSE	0	0	1	1	none	4.65805531242e-05
S078	T192	FALSE	FALSE	0	0	1	1	none	0.0001373624842582
S081	T192	FALSE	FALSE	0	0	1	1	none	0.0001361301778267
S085	T192	FALSE	FALSE	0	0	1	1	none	7.78609234263e-05
S087	T192	FALSE	FALSE	0	0	1	1	none	9.15461313524e-05
S093	T192	FALSE	FALSE	0	0	1	1	none	6.90763922953e-05
S097	T192	FALSE	FALSE	0	0	1	1	none	0.0001409635309052
S102	T192	FALSE	FALSE	0	0	1	1	none	6.88726659803e-05
S106	T192	FALSE	FALSE	0	0	1	1	none	0.0001362817734452
S130	T192	FALSE	FALSE	0	0	1	1	none	8.90453923283e-05
T009	T192	FALSE	FALSE	0	0	1	1	none	0.0001469266649369
T010	T192	FALSE	FALSE	0	0	1	1	none	0.000144441752083
T013	T192	FALSE	FALSE	0	0	1	1	none	0.0001289923327203
T014	T192	FALSE	FALSE	0	0	1	1	none	0.000136261587182
T020	T192	FALSE	FALSE	0	0	1	1	none	0.0001246573705711
T021	T192	FALSE	FALSE	0	0	1	1	none	0.000147063583696
T028	T192	FALSE	FALSE	0	0	1	1	none	0.0001307229412761
T035a	T192	FALSE	FALSE	0	0	1	1	none	9.03255280152e-05
T035b	T192	FALSE	FALSE	0	0	1	1	none	0.0001450768261539
T040	T192	FALSE	FALSE	0	0	1	1	none	0.0001379750447378
T056	T192	FALSE	FALSE	0	0	1	1	none	0.0001514052166548
T059	T192	FALSE	FALSE	0	0	1	1	none	7.42496781682e-05
T065	T192	FALSE	FALSE	0	0	1	1	none	0.0001218606593457
T069	T192	FALSE	FALSE	0	0	1	1	none	4.86863909355e-05
T073	T192	FALSE	FALSE	0	0	1	1	none	0.000147063583696
T075	T192	FALSE	FALSE	0	0	1	1	none	0.0001312465553073
T077	T192	FALSE	FALSE	0	0	1	1	none	0.0001464285096251
T087	T192	FALSE	FALSE	0	0	1	1	none	0.0001475947993329
T095	T192	FALSE	FALSE	0	0	1	1	none	8.84103182574e-05
T099a	T192	FALSE	FALSE	0	0	1	1	none	8.93995457072e-05
T102	T192	FALSE	FALSE	0	0	1	1	none	9.16421172742e-05
T104	T192	FALSE	FALSE	0	0	1	1	none	0.0001293080017233
T105	T192	FALSE	FALSE	0	0	1	1	none	0.0001231308074875
T107	T192	FALSE	FALSE	0	0	1	1	none	9.16421172742e-05
T126	T192	TRUE	TRUE	1	0	1	1	anc	6.348290608e-07
T156	T192	FALSE	FALSE	0	0	1	1	none	0.0001277031038843
T159a	T192	FALSE	FALSE	0	0	1	1	none	0.000144441752083
T182	T192	FALSE	FALSE	0	0	1	1	none	0.0001225919115969
T183	T192	FALSE	FALSE	0	0	1	1	none	0.0001240749951989
T188	T192	FALSE	FALSE	0	0	1	1	none	0.0001278285428861
S002	T223	FALSE	FALSE	0	0	1	1	none	7.29350119232e-05
S007	T223	FALSE	FALSE	0	0	1	1	none	4.61112563582e-05
S021	T223	FALSE	FALSE	0	0	1	1	none	7.12354288258e-05
S024	T223	FALSE	FALSE	0	0	1	1	none	7.18208008659e-05
S025	T223	FALSE	FALSE	0	0	1	1	none	7.77507368222e-05
S026	T223	FALSE	FALSE	0	0	1	1	none	7.36248052968e-05
S038	T223	FALSE	FALSE	0	0	1	1	none	8.247133408e-06
S039	T223	FALSE	FALSE	0	0	1	1	none	7.25174135959e-05
S040	T223	FALSE	FALSE	0	0	1	1	none	9.3896372708e-05
S042	T223	FALSE	FALSE	0	0	1	1	none	7.1853593515e-05
S071	T223	FALSE	FALSE	0	0	1	1	none	7.91231169616e-05
S078	T223	FALSE	FALSE	0	0	1	1	none	7.31028093282e-05
S081	T223	FALSE	FALSE	0	0	1	1	none	7.18705028967e-05
S085	T223	FALSE	FALSE	0	0	1	1	none	8.76654737381e-05
S087	T223	FALSE	FALSE	0	0	1	1	none	0.0001013506816642
S093	T223	FALSE	FALSE	0	0	1	1	none	7.88809426071e-05
S097	T223	FALSE	FALSE	0	0	1	1	none	7.67038559752e-05
S102	T223	FALSE	FALSE	0	0	1	1	none	9.46481815021e-05
S106	T223	FALSE	FALSE	0	0	1	1	none	7.20220985152e-05
S130	T223	FALSE	FALSE	0	0	1	1	none	9.88499426401e-05
T009	T223	FALSE	FALSE	0	0	1	1	none	8.26669900069e-05
T010	T223	FALSE	FALSE	0	0	1	1	none	8.0182077153e-05
T013	T223	FALSE	FALSE	0	0	1	1	none	1.56326896443e-05
T014	T223	FALSE	FALSE	0	0	1	1	none	7.2001912252e-05
T020	T223	FALSE	FALSE	0	0	1	1	none	1.12977274951e-05
T021	T223	FALSE	FALSE	0	0	1	1	none	8.2803908766e-05
T028	T223	FALSE	FALSE	0	0	1	1	none	5.32568249201e-05
T035a	T223	FALSE	FALSE	0	0	1	1	none	0.000100130078327
T035b	T223	FALSE	FALSE	0	0	1	1	none	8.08171512239e-05
T040	T223	FALSE	FALSE	0	0	1	1	none	7.37153698078e-05
T056	T223	FALSE	FALSE	0	0	1	1	none	8.71455417248e-05
T059	T223	FALSE	FALSE	0	0	1	1	none	0.00010002519369
T065	T223	FALSE	FALSE	0	0	1	1	none	8.5010162697e-06
T069	T223	FALSE	FALSE	0	0	1	1	none	9.43112337369e-05
T073	T223	FALSE	FALSE	0	0	1	1	none	8.2803908766e-05
T075	T223	FALSE	FALSE	0	0	1	1	none	6.82570285191e-05
T077	T223	FALSE	FALSE	0	0	1	1	none	8.21688346951e-05
T087	T223	FALSE	FALSE	0	0	1	1	none	8.33351244029e-05
T095	T223	FALSE	FALSE	0	0	1	1	none	9.82148685692e-05
T099a	T223	FALSE	FALSE	0	0	1	1	none	9.9204096019e-05
T102	T223	FALSE	FALSE	0	0	1	1	none	0.000101446667586
T104	T223	FALSE	FALSE	0	0	1	1	none	5.18418853673e-05
T105	T223	FALSE	FALSE	0	0	1	1	none	9.7711644115e-06
T107	T223	FALSE	FALSE	0	0	1	1	none	0.000101446667586
T126	T223	FALSE	FALSE	0	0	1	1	none	0.0001145853287849
T156	T223	FALSE	FALSE	0	0	1	1	none	1.30733126665e-05
T159a	T223	FALSE	FALSE	0	0	1	1	none	8.0182077153e-05
T182	T223	FALSE	FALSE	0	0	1	1	none	3.9593195931e-06
T183	T223	FALSE	FALSE	0	0	1	1	none	1.07153521229e-05
T188	T223	FALSE	FALSE	0	0	1	1	none	5.03624265301e-05
T192	T223	FALSE	FALSE	0	0	1	1	none	0.0001240109349064
S002	T225	FALSE	FALSE	0	0	1	1	none	7.98024373818001e-05
S007	T225	FALSE	FALSE	0	0	1	1	none	5.29786818168e-05
S021	T225	FALSE	FALSE	0	0	1	1	none	7.81028542844001e-05
S024	T225	FALSE	FALSE	0	0	1	1	none	7.86882263245001e-05
S025	T225	FALSE	FALSE	0	0	1	1	none	8.46181622808001e-05
S026	T225	FALSE	FALSE	0	0	1	1	none	8.04922307554001e-05
S038	T225	FALSE	FALSE	0	0	1	1	none	1.51145588666e-05
S039	T225	FALSE	FALSE	0	0	1	1	none	7.93848390545001e-05
S040	T225	FALSE	FALSE	0	0	1	1	none	0.0001007637981666
S042	T225	FALSE	FALSE	0	0	1	1	none	7.87210189736001e-05
S071	T225	FALSE	FALSE	0	0	1	1	none	8.59905424202001e-05
S078	T225	FALSE	FALSE	0	0	1	1	none	7.99702347868001e-05
S081	T225	FALSE	FALSE	0	0	1	1	none	7.87379283553001e-05
S085	T225	FALSE	FALSE	0	0	1	1	none	9.45328991967001e-05
S087	T225	FALSE	FALSE	0	0	1	1	none	0.0001082181071228
S093	T225	FALSE	FALSE	0	0	1	1	none	8.57483680657001e-05
S097	T225	FALSE	FALSE	0	0	1	1	none	8.35712814338001e-05
S102	T225	FALSE	FALSE	0	0	1	1	none	0.0001015156069607
S106	T225	FALSE	FALSE	0	0	1	1	none	7.88895239738001e-05
S130	T225	FALSE	FALSE	0	0	1	1	none	0.0001057173680987
T009	T225	FALSE	FALSE	0	0	1	1	none	8.95344154655001e-05
T010	T225	FALSE	FALSE	0	0	1	1	none	8.70495026116001e-05
T013	T225	FALSE	FALSE	0	0	1	1	none	2.25001151029e-05
T014	T225	FALSE	FALSE	0	0	1	1	none	7.88693377106001e-05
T020	T225	FALSE	FALSE	0	0	1	1	none	1.81651529537e-05
T021	T225	FALSE	FALSE	0	0	1	1	none	8.96713342246001e-05
T028	T225	FALSE	FALSE	0	0	1	1	none	6.01242503787e-05
T035a	T225	FALSE	FALSE	0	0	1	1	none	0.0001069975037856
T035b	T225	FALSE	FALSE	0	0	1	1	none	8.76845766825001e-05
T040	T225	FALSE	FALSE	0	0	1	1	none	8.05827952664001e-05
T056	T225	FALSE	FALSE	0	0	1	1	none	9.40129671834001e-05
T059	T225	FALSE	FALSE	0	0	1	1	none	0.0001068926191486
T065	T225	FALSE	FALSE	0	0	1	1	none	1.53684417283e-05
T069	T225	FALSE	FALSE	0	0	1	1	none	0.0001011786591955
T073	T225	FALSE	FALSE	0	0	1	1	none	8.96713342246001e-05
T075	T225	FALSE	FALSE	0	0	1	1	none	7.51244539777e-05
T077	T225	FALSE	FALSE	0	0	1	1	none	8.90362601537001e-05
T087	T225	FALSE	FALSE	0	0	1	1	none	9.02025498615001e-05
T095	T225	FALSE	FALSE	0	0	1	1	none	0.0001050822940278
T099a	T225	FALSE	FALSE	0	0	1	1	none	0.0001060715214776
T102	T225	FALSE	FALSE	0	0	1	1	none	0.0001083140930446
T104	T225	FALSE	FALSE	0	0	1	1	none	5.87093108259e-05
T105	T225	FALSE	FALSE	0	0	1	1	none	1.66385898701e-05
T107	T225	FALSE	FALSE	0	0	1	1	none	0.0001083140930446
T126	T225	FALSE	FALSE	0	0	1	1	none	0.0001214527542435
T156	T225	FALSE	FALSE	0	0	1	1	none	5.7155527643e-06
T159a	T225	FALSE	FALSE	0	0	1	1	none	8.70495026116001e-05
T182	T225	FALSE	FALSE	0	0	1	1	none	1.48295458377e-05
T183	T225	FALSE	FALSE	0	0	1	1	none	1.75827775815e-05
T188	T225	FALSE	FALSE	0	0	1	1	none	5.72298519887e-05
T192	T225	FALSE	FALSE	0	0	1	1	none	0.000130878360365
T223	T225	FALSE	FALSE	0	0	1	1	none	1.62485691472e-05
S002	T230	TRUE	TRUE	0	0	1	1	none	2.98045453647e-05
S007	T230	TRUE	TRUE	0	0	1	1	none	8.15606682457e-05
S021	T230	TRUE	TRUE	0	0	1	1	none	2.81049622673e-05
S024	T230	TRUE	TRUE	0	0	1	1	none	2.86903343074e-05
S025	T230	TRUE	TRUE	0	0	1	1	none	3.05100321997e-05
S026	T230	TRUE	TRUE	0	0	1	1	none	1.93485957323e-05
S038	T230	TRUE	TRUE	0	0	1	1	none	7.95900720155e-05
S039	T230	TRUE	TRUE	0	0	1	1	none	2.93869470374e-05
S040	T230	TRUE	TRUE	0	0	1	1	none	0.0001161393431695
S042	T230	TRUE	TRUE	0	0	1	1	none	2.87231269565e-05
S071	T230	TRUE	TRUE	0	0	1	1	none	0.0001013660874231
S078	T230	TRUE	TRUE	0	0	1	1	none	2.99723427697e-05
S081	T230	TRUE	TRUE	0	0	1	1	none	2.87400363382e-05
S085	T230	TRUE	TRUE	0	0	1	1	none	0.0001099084441996
S087	T230	TRUE	TRUE	0	0	1	1	none	0.0001235936521257
S093	T230	TRUE	TRUE	0	0	1	1	none	0.0001011239130686
S097	T230	TRUE	TRUE	0	0	1	1	none	2.94631513527e-05
S102	T230	TRUE	TRUE	0	0	1	1	none	0.0001168911519636
S106	T230	TRUE	TRUE	0	0	1	1	none	2.88916319567e-05
S130	T230	TRUE	TRUE	0	0	1	1	none	0.0001210929131016
T009	T230	TRUE	TRUE	0	0	1	1	none	3.026917997e-06
T010	T230	TRUE	TRUE	0	0	1	1	none	3.0823014267e-06
T013	T230	FALSE	FALSE	0	0	1	1	none	8.69756282518e-05
T014	T230	TRUE	TRUE	0	0	1	1	none	2.88714456935e-05
T020	T230	TRUE	TRUE	0	0	1	1	none	8.26406661026e-05
T021	T230	TRUE	TRUE	0	0	1	1	none	6.9742811815e-06
T028	T230	TRUE	TRUE	0	0	1	1	none	8.87062368076e-05
T035a	T230	TRUE	TRUE	0	0	1	1	none	0.0001223730487885
T035b	T230	TRUE	TRUE	0	0	1	1	none	2.4472273558e-06
T040	T230	TRUE	TRUE	0	0	1	1	none	3.05849032493e-05
T056	T230	FALSE	FALSE	0	0	1	1	none	7.5054697149e-06
T059	T230	TRUE	TRUE	0	0	1	1	none	0.0001222681641515
T065	T230	TRUE	TRUE	0	0	1	1	none	7.98439548772e-05
T069	T230	TRUE	TRUE	0	0	1	1	none	0.0001165542041984
T073	T230	TRUE	TRUE	0	0	1	1	none	6.9742811815e-06
T075	T230	TRUE	TRUE	0	0	1	1	none	9.04999989806e-05
T077	T230	TRUE	TRUE	0	0	1	1	none	6.3392071106e-06
T087	T230	TRUE	TRUE	0	0	1	1	none	7.5054968184e-06
T095	T230	TRUE	TRUE	0	0	1	1	none	0.0001204578390307
T099a	T230	TRUE	TRUE	0	0	1	1	none	0.0001214470664805
T102	T230	FALSE	FALSE	0	0	1	1	none	0.0001236896380475
T104	T230	FALSE	FALSE	0	0	1	1	none	8.72912972548e-05
T105	T230	FALSE	FALSE	0	0	1	1	none	8.1114103019e-05
T107	T230	FALSE	FALSE	0	0	1	1	none	0.0001236896380475
T126	T230	TRUE	TRUE	0	0	1	1	none	0.0001368282992464
T156	T230	FALSE	FALSE	0	0	1	1	none	8.56863994158001e-05
T159a	T230	TRUE	TRUE	0	0	1	1	none	4.3524495685e-06
T182	T230	FALSE	FALSE	0	0	1	1	none	8.05752071284e-05
T183	T230	TRUE	TRUE	0	0	1	1	none	8.20582907304e-05
T188	T230	TRUE	TRUE	0	0	1	1	none	8.58118384176e-05
T192	T230	FALSE	FALSE	0	0	1	1	none	0.0001462539053679
T223	T230	FALSE	FALSE	0	0	1	1	none	8.19942304379e-05
T225	T230	FALSE	FALSE	0	0	1	1	none	8.88616558965001e-05
S002	T232	TRUE	TRUE	0	0	1	1	none	0.0001262661383677
S007	T232	TRUE	TRUE	0	0	1	1	none	0.0001126488242287
S021	T232	TRUE	TRUE	0	0	1	1	none	0.0001245665552703
S024	T232	TRUE	TRUE	0	0	1	1	none	0.0001251519273104
S025	T232	TRUE	TRUE	0	0	1	1	none	0.0001310818632667
S026	T232	TRUE	TRUE	0	0	1	1	none	0.0001269559317413
S038	T232	TRUE	TRUE	0	0	1	1	none	0.0001106782279985
S039	T232	TRUE	TRUE	0	0	1	1	none	0.0001258485400404
S040	T232	TRUE	TRUE	0	0	1	1	none	5.71923087007e-05
S042	T232	TRUE	TRUE	0	0	1	1	none	0.0001251847199595
S071	T232	TRUE	TRUE	0	0	1	1	none	3.56520046387e-05
S078	T232	TRUE	TRUE	0	0	1	1	none	0.0001264339357727
S081	T232	TRUE	TRUE	0	0	1	1	none	0.0001252016293412
S085	T232	TRUE	TRUE	0	0	1	1	none	6.69323749408e-05
S087	T232	TRUE	TRUE	0	0	1	1	none	8.06175828669e-05
S093	T232	TRUE	TRUE	0	0	1	1	none	5.81478438098e-05
S097	T232	TRUE	TRUE	0	0	1	1	none	0.0001300349824197
S102	T232	TRUE	TRUE	0	0	1	1	none	5.79441174948e-05
S106	T232	TRUE	TRUE	0	0	1	1	none	0.0001253532249597
S130	T232	TRUE	TRUE	0	0	1	1	none	7.81168438428e-05
T009	T232	TRUE	TRUE	0	0	1	1	none	0.0001359981164514
T010	T232	TRUE	TRUE	0	0	1	1	none	0.0001335132035975
T013	T232	FALSE	FALSE	0	0	1	1	none	0.0001180637842348
T014	T232	TRUE	TRUE	0	0	1	1	none	0.0001253330386965
T020	T232	TRUE	TRUE	0	0	1	1	none	0.0001137288220856
T021	T232	TRUE	TRUE	0	0	1	1	none	0.0001361350352105
T028	T232	TRUE	TRUE	0	0	1	1	none	0.0001197943927906
T035a	T232	TRUE	TRUE	0	0	1	1	none	7.93969795297e-05
T035b	T232	TRUE	TRUE	0	0	1	1	none	0.0001341482776684
T040	T232	TRUE	TRUE	0	0	1	1	none	0.0001270464962523
T056	T232	FALSE	FALSE	0	0	1	1	none	0.0001404766681693
T059	T232	TRUE	TRUE	0	0	1	1	none	6.33211296827e-05
T065	T232	TRUE	TRUE	0	0	1	1	none	0.0001109321108602
T069	T232	TRUE	TRUE	0	0	1	1	none	3.775784245e-05
T073	T232	TRUE	TRUE	0	0	1	1	none	0.0001361350352105
T075	T232	TRUE	TRUE	0	0	1	1	none	0.0001203180068218
T077	T232	TRUE	TRUE	0	0	1	1	none	0.0001354999611396
T087	T232	TRUE	TRUE	0	0	1	1	none	0.0001366662508474
T095	T232	TRUE	TRUE	0	0	1	1	none	7.74817697719e-05
T099a	T232	TRUE	TRUE	0	0	1	1	none	7.84709972217e-05
T102	T232	FALSE	FALSE	0	0	1	1	none	8.07135687887e-05
T104	T232	FALSE	FALSE	0	0	1	1	none	0.0001183794532378
T105	T232	FALSE	FALSE	0	0	1	1	none	0.000112202259002
T107	T232	FALSE	FALSE	0	0	1	1	none	8.07135687887e-05
T126	T232	TRUE	TRUE	0	0	1	1	none	4.947995038e-06
T156	T232	FALSE	FALSE	0	0	1	1	none	0.0001167745553988
T159a	T232	TRUE	TRUE	0	0	1	1	none	0.0001335132035975
T182	T232	FALSE	FALSE	0	0	1	1	none	0.0001116633631114
T183	T232	TRUE	TRUE	0	0	1	1	none	0.0001131464467134
T188	T232	TRUE	TRUE	0	0	1	1	none	0.0001168999944006
T192	T232	FALSE	FALSE	0	0	1	1	none	1.43736011595e-05
T223	T232	FALSE	FALSE	0	0	1	1	none	0.0001130823864209
T225	T232	FALSE	FALSE	0	0	1	1	none	0.0001199498118795
T230	T232	TRUE	TRUE	0	0	1	1	none	0.0001353253568824
S002	T241	FALSE	FALSE	0	0	1	1	none	9.11975895920001e-05
S007	T241	FALSE	FALSE	0	0	1	1	none	6.4373834027e-05
S021	T241	FALSE	FALSE	0	0	1	1	none	8.94980064946001e-05
S024	T241	FALSE	FALSE	0	0	1	1	none	9.00833785347001e-05
S025	T241	FALSE	FALSE	0	0	1	1	none	9.60133144910001e-05
S026	T241	FALSE	FALSE	0	0	1	1	none	9.18873829656001e-05
S038	T241	FALSE	FALSE	0	0	1	1	none	2.5239562935e-05
S039	T241	FALSE	FALSE	0	0	1	1	none	9.07799912647001e-05
S040	T241	FALSE	FALSE	0	0	1	1	none	0.0001121589503768
S042	T241	FALSE	FALSE	0	0	1	1	none	9.01161711838001e-05
S071	T241	FALSE	FALSE	0	0	1	1	none	9.73856946304001e-05
S078	T241	FALSE	FALSE	0	0	1	1	none	9.13653869970001e-05
S081	T241	FALSE	FALSE	0	0	1	1	none	9.01330805655001e-05
S085	T241	FALSE	FALSE	0	0	1	1	none	0.0001059280514069
S087	T241	FALSE	FALSE	0	0	1	1	none	0.000119613259333
S093	T241	FALSE	FALSE	0	0	1	1	none	9.71435202759001e-05
S097	T241	FALSE	FALSE	0	0	1	1	none	9.49664336440001e-05
S102	T241	FALSE	FALSE	0	0	1	1	none	0.0001129107591709
S106	T241	FALSE	FALSE	0	0	1	1	none	9.02846761840001e-05
S130	T241	FALSE	FALSE	0	0	1	1	none	0.0001171125203089
T009	T241	FALSE	FALSE	0	0	1	1	none	0.0001009295676757
T010	T241	FALSE	FALSE	0	0	1	1	none	9.84446548218001e-05
T013	T241	FALSE	FALSE	0	0	1	1	none	1.83063299045e-05
T014	T241	FALSE	FALSE	0	0	1	1	none	9.02644899208001e-05
T020	T241	FALSE	FALSE	0	0	1	1	none	2.82901570221e-05
T021	T241	FALSE	FALSE	0	0	1	1	none	0.0001010664864348
T028	T241	FALSE	FALSE	0	0	1	1	none	7.15194025889e-05
T035a	T241	FALSE	FALSE	0	0	1	1	none	0.0001183926559958
T035b	T241	FALSE	FALSE	0	0	1	1	none	9.90797288927001e-05
T040	T241	FALSE	FALSE	0	0	1	1	none	9.19779474766001e-05
T056	T241	FALSE	FALSE	0	0	1	1	none	0.0001054081193936
T059	T241	FALSE	FALSE	0	0	1	1	none	0.0001182877713588
T065	T241	FALSE	FALSE	0	0	1	1	none	2.29531495131e-05
T069	T241	FALSE	FALSE	0	0	1	1	none	0.0001125738114057
T073	T241	FALSE	FALSE	0	0	1	1	none	0.0001010664864348
T075	T241	FALSE	FALSE	0	0	1	1	none	8.65196061879e-05
T077	T241	FALSE	FALSE	0	0	1	1	none	0.0001004314123639
T087	T241	FALSE	FALSE	0	0	1	1	none	0.0001015977020717
T095	T241	FALSE	FALSE	0	0	1	1	none	0.000116477446238
T099a	T241	FALSE	FALSE	0	0	1	1	none	0.0001174666736878
T102	T241	FALSE	FALSE	0	0	1	1	none	0.0001197092452548
T104	T241	FALSE	FALSE	0	0	1	1	none	7.01044630361e-05
T105	T241	FALSE	FALSE	0	0	1	1	none	2.42232976549e-05
T107	T241	FALSE	FALSE	0	0	1	1	none	0.0001197092452548
T126	T241	FALSE	FALSE	0	0	1	1	none	0.0001328479064537
T156	T241	FALSE	FALSE	0	0	1	1	none	3.26060384771e-05
T159a	T241	FALSE	FALSE	0	0	1	1	none	9.84446548218001e-05
T182	T241	FALSE	FALSE	0	0	1	1	none	2.74948461897e-05
T183	T241	FALSE	FALSE	0	0	1	1	none	2.21952263123e-05
T188	T241	FALSE	FALSE	0	0	1	1	none	6.86250041989e-05
T192	T241	FALSE	FALSE	0	0	1	1	none	0.0001422735125752
T223	T241	FALSE	FALSE	0	0	1	1	none	2.89138694992e-05
T225	T241	FALSE	FALSE	0	0	1	1	none	3.57812949578e-05
T230	T241	FALSE	FALSE	0	0	1	1	none	0.0001002568081067
T232	T241	FALSE	FALSE	0	0	1	1	none	0.0001313449640897
S002	T270	FALSE	FALSE	0	0	1	1	none	0.0001285492215605
S007	T270	FALSE	FALSE	0	0	1	1	none	0.0001149319074215
S021	T270	FALSE	FALSE	0	0	1	1	none	0.0001268496384631
S024	T270	FALSE	FALSE	0	0	1	1	none	0.0001274350105032
S025	T270	FALSE	FALSE	0	0	1	1	none	0.0001333649464595
S026	T270	FALSE	FALSE	0	0	1	1	none	0.0001292390149341
S038	T270	FALSE	FALSE	0	0	1	1	none	0.0001129613111913
S039	T270	FALSE	FALSE	0	0	1	1	none	0.0001281316232332
S040	T270	FALSE	FALSE	0	0	1	1	none	5.94753918935e-05
S042	T270	FALSE	FALSE	0	0	1	1	none	0.0001274678031523
S071	T270	FALSE	FALSE	0	0	1	1	none	3.79350878315e-05
S078	T270	FALSE	FALSE	0	0	1	1	none	0.0001287170189655
S081	T270	FALSE	FALSE	0	0	1	1	none	0.000127484712534
S085	T270	FALSE	FALSE	0	0	1	1	none	6.92154581336e-05
S087	T270	FALSE	FALSE	0	0	1	1	none	8.29006660597e-05
S093	T270	FALSE	FALSE	0	0	1	1	none	6.04309270026e-05
S097	T270	FALSE	FALSE	0	0	1	1	none	0.0001323180656125
S102	T270	FALSE	FALSE	0	0	1	1	none	6.02272006876e-05
S106	T270	FALSE	FALSE	0	0	1	1	none	0.0001276363081525
S130	T270	FALSE	FALSE	0	0	1	1	none	8.03999270356e-05
T009	T270	FALSE	FALSE	0	0	1	1	none	0.0001382811996442
T010	T270	FALSE	FALSE	0	0	1	1	none	0.0001357962867903
T013	T270	FALSE	FALSE	0	0	1	1	none	0.0001203468674276
T014	T270	FALSE	FALSE	0	0	1	1	none	0.0001276161218893
T020	T270	FALSE	FALSE	0	0	1	1	none	0.0001160119052784
T021	T270	FALSE	FALSE	0	0	1	1	none	0.0001384181184033
T028	T270	FALSE	FALSE	0	0	1	1	none	0.0001220774759834
T035a	T270	FALSE	FALSE	0	0	1	1	none	8.16800627225e-05
T035b	T270	FALSE	FALSE	0	0	1	1	none	0.0001364313608612
T040	T270	FALSE	FALSE	0	0	1	1	none	0.0001293295794451
T056	T270	FALSE	FALSE	0	0	1	1	none	0.0001427597513621
T059	T270	FALSE	FALSE	0	0	1	1	none	6.56042128755e-05
T065	T270	FALSE	FALSE	0	0	1	1	none	0.000113215194053
T069	T270	FALSE	FALSE	0	0	1	1	none	4.00409256428e-05
T073	T270	FALSE	FALSE	0	0	1	1	none	0.0001384181184033
T075	T270	FALSE	FALSE	0	0	1	1	none	0.0001226010900146
T077	T270	FALSE	FALSE	0	0	1	1	none	0.0001377830443324
T087	T270	FALSE	FALSE	0	0	1	1	none	0.0001389493340402
T095	T270	FALSE	FALSE	0	0	1	1	none	7.97648529647e-05
T099a	T270	FALSE	FALSE	0	0	1	1	none	8.07540804145e-05
T102	T270	FALSE	FALSE	0	0	1	1	none	8.29966519815e-05
T104	T270	FALSE	FALSE	0	0	1	1	none	0.0001206625364306
T105	T270	FALSE	FALSE	0	0	1	1	none	0.0001144853421948
T107	T270	FALSE	FALSE	0	0	1	1	none	8.29966519815e-05
T126	T270	FALSE	FALSE	0	0	1	1	none	7.2310782308e-06
T156	T270	FALSE	FALSE	0	0	1	1	none	0.0001190576385916
T159a	T270	FALSE	FALSE	0	0	1	1	none	0.0001357962867903
T182	T270	FALSE	FALSE	0	0	1	1	none	0.0001139464463042
T183	T270	FALSE	FALSE	0	0	1	1	none	0.0001154295299062
T188	T270	FALSE	FALSE	0	0	1	1	none	0.0001191830775934
T192	T270	FALSE	FALSE	0	0	1	1	none	1.66566843523e-05
T223	T270	FALSE	FALSE	0	0	1	1	none	0.0001153654696137
T225	T270	FALSE	FALSE	0	0	1	1	none	0.0001222328950723
T230	T270	FALSE	FALSE	0	0	1	1	none	0.0001376084400752
T232	T270	TRUE	TRUE	1	0	1	1	anc	6.350740709e-07
T241	T270	FALSE	FALSE	0	0	1	1	none	0.0001336280472825
S002	T271b	FALSE	FALSE	0	0	1	1	none	8.64756634370001e-05
S007	T271b	FALSE	FALSE	0	0	1	1	none	5.96519078719999e-05
S021	T271b	FALSE	FALSE	0	0	1	1	none	8.47760803396001e-05
S024	T271b	FALSE	FALSE	0	0	1	1	none	8.53614523797001e-05
S025	T271b	FALSE	FALSE	0	0	1	1	none	9.12913883360001e-05
S026	T271b	FALSE	FALSE	0	0	1	1	none	8.71654568106001e-05
S038	T271b	FALSE	FALSE	0	0	1	1	none	2.17877849218e-05
S039	T271b	FALSE	FALSE	0	0	1	1	none	8.60580651097001e-05
S040	T271b	FALSE	FALSE	0	0	1	1	none	0.0001074370242218
S042	T271b	FALSE	FALSE	0	0	1	1	none	8.53942450288001e-05
S071	T271b	FALSE	FALSE	0	0	1	1	none	9.26637684754001e-05
S078	T271b	FALSE	FALSE	0	0	1	1	none	8.66434608420001e-05
S081	T271b	FALSE	FALSE	0	0	1	1	none	8.54111544105001e-05
S085	T271b	FALSE	FALSE	0	0	1	1	none	0.0001012061252519
S087	T271b	FALSE	FALSE	0	0	1	1	none	0.000114891333178
S093	T271b	FALSE	FALSE	0	0	1	1	none	9.24215941209001e-05
S097	T271b	FALSE	FALSE	0	0	1	1	none	9.02445074890001e-05
S102	T271b	FALSE	FALSE	0	0	1	1	none	0.0001081888330159
S106	T271b	FALSE	FALSE	0	0	1	1	none	8.55627500290001e-05
S130	T271b	FALSE	FALSE	0	0	1	1	none	0.0001123905941539
T009	T271b	FALSE	FALSE	0	0	1	1	none	9.62076415207001e-05
T010	T271b	FALSE	FALSE	0	0	1	1	none	9.37227286668001e-05
T013	T271b	FALSE	FALSE	0	0	1	1	none	2.91733411581e-05
T014	T271b	FALSE	FALSE	0	0	1	1	none	8.55425637658001e-05
T020	T271b	FALSE	FALSE	0	0	1	1	none	2.48383790089e-05
T021	T271b	FALSE	FALSE	0	0	1	1	none	9.63445602798001e-05
T028	T271b	FALSE	FALSE	0	0	1	1	none	6.67974764339e-05
T035a	T271b	FALSE	FALSE	0	0	1	1	none	0.0001136707298408
T035b	T271b	FALSE	FALSE	0	0	1	1	none	9.43578027377001e-05
T040	T271b	FALSE	FALSE	0	0	1	1	none	8.72560213216001e-05
T056	T271b	FALSE	FALSE	0	0	1	1	none	0.0001006861932386
T059	T271b	FALSE	FALSE	0	0	1	1	none	0.0001135658452038
T065	T271b	FALSE	FALSE	0	0	1	1	none	2.20416677835e-05
T069	T271b	FALSE	FALSE	0	0	1	1	none	0.0001078518852507
T073	T271b	FALSE	FALSE	0	0	1	1	none	9.63445602798001e-05
T075	T271b	FALSE	FALSE	0	0	1	1	none	8.17976800328999e-05
T077	T271b	FALSE	FALSE	0	0	1	1	none	9.57094862089001e-05
T087	T271b	FALSE	FALSE	0	0	1	1	none	9.68757759167001e-05
T095	T271b	FALSE	FALSE	0	0	1	1	none	0.000111755520083
T099a	T271b	FALSE	FALSE	0	0	1	1	none	0.0001127447475328
T102	T271b	FALSE	FALSE	0	0	1	1	none	0.0001149873190998
T104	T271b	FALSE	FALSE	0	0	1	1	none	6.53825368811e-05
T105	T271b	FALSE	FALSE	0	0	1	1	none	2.33118159253e-05
T107	T271b	FALSE	FALSE	0	0	1	1	none	0.0001149873190998
T126	T271b	FALSE	FALSE	0	0	1	1	none	0.0001281259802987
T156	T271b	FALSE	FALSE	0	0	1	1	none	1.23887788195e-05
T159a	T271b	FALSE	FALSE	0	0	1	1	none	9.37227286668001e-05
T182	T271b	FALSE	FALSE	0	0	1	1	none	2.15027718929e-05
T183	T271b	FALSE	FALSE	0	0	1	1	none	2.42560036367e-05
T188	T271b	FALSE	FALSE	0	0	1	1	none	6.39030780438999e-05
T192	T271b	FALSE	FALSE	0	0	1	1	none	0.0001375515864202
T223	T271b	FALSE	FALSE	0	0	1	1	none	2.29217952024e-05
T225	T271b	FALSE	FALSE	0	0	1	1	none	1.04836704806e-05
T230	T271b	FALSE	FALSE	0	0	1	1	none	9.55348819517001e-05
T232	T271b	FALSE	FALSE	0	0	1	1	none	0.0001266230379347
T241	T271b	FALSE	FALSE	0	0	1	1	none	4.2454521013e-05
T270	T271b	FALSE	FALSE	0	0	1	1	none	0.0001289061211275
S002	T301	FALSE	FALSE	0	0	1	1	none	0.0001426708051059
S007	T301	FALSE	FALSE	0	0	1	1	none	0.0001290534909669
S021	T301	FALSE	FALSE	0	0	1	1	none	0.0001409712220085
S024	T301	FALSE	FALSE	0	0	1	1	none	0.0001415565940486
S025	T301	FALSE	FALSE	0	0	1	1	none	0.0001474865300049
S026	T301	FALSE	FALSE	0	0	1	1	none	0.0001433605984795
S038	T301	FALSE	FALSE	0	0	1	1	none	0.0001270828947367
S039	T301	FALSE	FALSE	0	0	1	1	none	0.0001422532067786
S040	T301	FALSE	FALSE	0	0	1	1	none	7.35969754388999e-05
S042	T301	FALSE	FALSE	0	0	1	1	none	0.0001415893866977
S071	T301	FALSE	FALSE	0	0	1	1	none	5.20566713768999e-05
S078	T301	FALSE	FALSE	0	0	1	1	none	0.0001428386025109
S081	T301	FALSE	FALSE	0	0	1	1	none	0.0001416062960794
S085	T301	FALSE	FALSE	0	0	1	1	none	8.3337041679e-05
S087	T301	FALSE	FALSE	0	0	1	1	none	9.70222496051e-05
S093	T301	FALSE	FALSE	0	0	1	1	none	7.4552510548e-05
S097	T301	FALSE	FALSE	0	0	1	1	none	0.0001464396491579
S102	T301	FALSE	FALSE	0	0	1	1	none	7.4348784233e-05
S106	T301	FALSE	FALSE	0	0	1	1	none	0.0001417578916979
S130	T301	FALSE	FALSE	0	0	1	1	none	9.4521510581e-05
T009	T301	FALSE	FALSE	0	0	1	1	none	0.0001524027831896
T010	T301	FALSE	FALSE	0	0	1	1	none	0.0001499178703357
T013	T301	FALSE	FALSE	0	0	1	1	none	0.000134468450973
T014	T301	FALSE	FALSE	0	0	1	1	none	0.0001417377054347
T020	T301	FALSE	FALSE	0	0	1	1	none	0.0001301334888238
T021	T301	FALSE	FALSE	0	0	1	1	none	0.0001525397019487
T028	T301	FALSE	FALSE	0	0	1	1	none	0.0001361990595288
T035a	T301	FALSE	FALSE	0	0	1	1	none	9.58016462679e-05
T035b	T301	FALSE	FALSE	0	0	1	1	none	0.0001505529444066
T040	T301	FALSE	FALSE	0	0	1	1	none	0.0001434511629905
T056	T301	FALSE	FALSE	0	0	1	1	none	0.0001568813349075
T059	T301	FALSE	FALSE	0	0	1	1	none	7.97257964208999e-05
T065	T301	FALSE	FALSE	0	0	1	1	none	0.0001273367775984
T069	T301	FALSE	FALSE	0	0	1	1	none	5.41625091881999e-05
T073	T301	FALSE	FALSE	0	0	1	1	none	0.0001525397019487
T075	T301	FALSE	FALSE	0	0	1	1	none	0.00013672267356
T077	T301	FALSE	FALSE	0	0	1	1	none	0.0001519046278778
T087	T301	FALSE	FALSE	0	0	1	1	none	0.0001530709175856
T095	T301	FALSE	FALSE	0	0	1	1	none	9.38864365101e-05
T099a	T301	FALSE	FALSE	0	0	1	1	none	9.48756639599e-05
T102	T301	FALSE	FALSE	0	0	1	1	none	9.71182355269e-05
T104	T301	FALSE	FALSE	0	0	1	1	none	0.000134784119976
T105	T301	FALSE	FALSE	0	0	1	1	none	0.0001286069257402
T107	T301	FALSE	FALSE	0	0	1	1	none	9.71182355269e-05
T126	T301	FALSE	FALSE	1	0	1	1	anc	7.9159095943e-06
T156	T301	FALSE	FALSE	0	0	1	1	none	0.000133179222137
T159a	T301	FALSE	FALSE	0	0	1	1	none	0.0001499178703357
T182	T301	FALSE	FALSE	0	0	1	1	none	0.0001280680298496
T183	T301	FALSE	FALSE	0	0	1	1	none	0.0001295511134516
T188	T301	FALSE	FALSE	0	0	1	1	none	0.0001333046611388
T192	T301	FALSE	FALSE	0	0	1	1	none	2.43273304957e-05
T223	T301	FALSE	FALSE	0	0	1	1	none	0.0001294870531591
T225	T301	FALSE	FALSE	0	0	1	1	none	0.0001363544786177
T230	T301	FALSE	FALSE	0	0	1	1	none	0.0001517300236206
T232	T301	FALSE	FALSE	0	0	1	1	none	1.98497194122e-05
T241	T301	FALSE	FALSE	0	0	1	1	none	0.0001477496308279
T270	T301	FALSE	FALSE	0	0	1	1	none	2.2132802605e-05
T271b	T301	FALSE	FALSE	0	0	1	1	none	0.0001430277046729
S002	T303	FALSE	FALSE	0	0	1	1	none	0.0001412535756002
S007	T303	FALSE	FALSE	0	0	1	1	none	0.0001276362614612
S021	T303	FALSE	FALSE	0	0	1	1	none	0.0001395539925028
S024	T303	FALSE	FALSE	0	0	1	1	none	0.0001401393645429
S025	T303	FALSE	FALSE	0	0	1	1	none	0.0001460693004992
S026	T303	FALSE	FALSE	0	0	1	1	none	0.0001419433689738
S038	T303	FALSE	FALSE	0	0	1	1	none	0.000125665665231
S039	T303	FALSE	FALSE	0	0	1	1	none	0.0001408359772729
S040	T303	FALSE	FALSE	0	0	1	1	none	7.21797459332e-05
S042	T303	FALSE	FALSE	0	0	1	1	none	0.000140172157192
S071	T303	FALSE	FALSE	0	0	1	1	none	5.06394418712e-05
S078	T303	FALSE	FALSE	0	0	1	1	none	0.0001414213730052
S081	T303	FALSE	FALSE	0	0	1	1	none	0.0001401890665737
S085	T303	FALSE	FALSE	0	0	1	1	none	8.19198121733e-05
S087	T303	FALSE	FALSE	0	0	1	1	none	9.56050200994e-05
S093	T303	FALSE	FALSE	0	0	1	1	none	7.31352810423e-05
S097	T303	FALSE	FALSE	0	0	1	1	none	0.0001450224196522
S102	T303	FALSE	FALSE	0	0	1	1	none	7.29315547273e-05
S106	T303	FALSE	FALSE	0	0	1	1	none	0.0001403406621922
S130	T303	FALSE	FALSE	0	0	1	1	none	9.31042810753e-05
T009	T303	FALSE	FALSE	0	0	1	1	none	0.0001509855536839
T010	T303	FALSE	FALSE	0	0	1	1	none	0.00014850064083
T013	T303	FALSE	FALSE	0	0	1	1	none	0.0001330512214673
T014	T303	FALSE	FALSE	0	0	1	1	none	0.000140320475929
T020	T303	FALSE	FALSE	0	0	1	1	none	0.0001287162593181
T021	T303	FALSE	FALSE	0	0	1	1	none	0.000151122472443
T028	T303	FALSE	FALSE	0	0	1	1	none	0.0001347818300231
T035a	T303	FALSE	FALSE	0	0	1	1	none	9.43844167622e-05
T035b	T303	FALSE	FALSE	0	0	1	1	none	0.0001491357149009
T040	T303	FALSE	FALSE	0	0	1	1	none	0.0001420339334848
T056	T303	FALSE	FALSE	0	0	1	1	none	0.0001554641054018
T059	T303	FALSE	FALSE	0	0	1	1	none	7.83085669152e-05
T065	T303	FALSE	FALSE	0	0	1	1	none	0.0001259195480927
T069	T303	FALSE	FALSE	0	0	1	1	none	5.27452796825e-05
T073	T303	FALSE	FALSE	0	0	1	1	none	0.000151122472443
T075	T303	FALSE	FALSE	0	0	1	1	none	0.0001353054440543
T077	T303	FALSE	FALSE	0	0	1	1	none	0.0001504873983721
T087	T303	FALSE	FALSE	0	0	1	1	none	0.0001516536880799
T095	T303	FALSE	FALSE	0	0	1	1	none	9.24692070044e-05
T099a	T303	FALSE	FALSE	0	0	1	1	none	9.34584344542e-05
T102	T303	FALSE	FALSE	0	0	1	1	none	9.57010060212e-05
T104	T303	FALSE	FALSE	0	0	1	1	none	0.0001333668904703
T105	T303	FALSE	FALSE	0	0	1	1	none	0.0001271896962345
T107	T303	FALSE	FALSE	0	0	1	1	none	9.57010060212e-05
T126	T303	TRUE	TRUE	1	0	1	1	anc	2.655831488e-06
T156	T303	FALSE	FALSE	0	0	1	1	none	0.0001317619926313
T159a	T303	FALSE	FALSE	0	0	1	1	none	0.00014850064083
T182	T303	FALSE	FALSE	0	0	1	1	none	0.0001266508003439
T183	T303	FALSE	FALSE	0	0	1	1	none	0.0001281338839459
T188	T303	FALSE	FALSE	0	0	1	1	none	0.0001318874316331
T192	T303	FALSE	FALSE	0	0	1	1	none	2.291010099e-05
T223	T303	FALSE	FALSE	0	0	1	1	none	0.0001280698236534
T225	T303	FALSE	FALSE	0	0	1	1	none	0.000134937249112
T230	T303	FALSE	FALSE	0	0	1	1	none	0.0001503127941149
T232	T303	FALSE	FALSE	0	0	1	1	none	1.84324899065e-05
T241	T303	FALSE	FALSE	0	0	1	1	none	0.0001463324013222
T270	T303	FALSE	FALSE	0	0	1	1	none	2.07155730993e-05
T271b	T303	FALSE	FALSE	0	0	1	1	none	0.0001416104751672
T301	T303	FALSE	FALSE	0	0	1	1	none	2.20354785337e-05
S002	T322	FALSE	FALSE	0	0	1	1	none	8.23623528527e-05
S007	T322	FALSE	FALSE	0	0	1	1	none	5.55385972877e-05
S021	T322	FALSE	FALSE	0	0	1	1	none	8.06627697553e-05
S024	T322	FALSE	FALSE	0	0	1	1	none	8.12481417954e-05
S025	T322	FALSE	FALSE	0	0	1	1	none	8.71780777517e-05
S026	T322	FALSE	FALSE	0	0	1	1	none	8.30521462263e-05
S038	T322	FALSE	FALSE	0	0	1	1	none	1.64043261957e-05
S039	T322	FALSE	FALSE	0	0	1	1	none	8.19447545254e-05
S040	T322	FALSE	FALSE	0	0	1	1	none	0.0001033237136375
S042	T322	FALSE	FALSE	0	0	1	1	none	8.12809344445e-05
S071	T322	FALSE	FALSE	0	0	1	1	none	8.85504578911e-05
S078	T322	FALSE	FALSE	0	0	1	1	none	8.25301502577e-05
S081	T322	FALSE	FALSE	0	0	1	1	none	8.12978438262e-05
S085	T322	FALSE	FALSE	0	0	1	1	none	9.70928146676e-05
S087	T322	FALSE	FALSE	0	0	1	1	none	0.0001107780225937
S093	T322	FALSE	FALSE	0	0	1	1	none	8.83082835366e-05
S097	T322	FALSE	FALSE	0	0	1	1	none	8.61311969047e-05
S102	T322	FALSE	FALSE	0	0	1	1	none	0.0001040755224316
S106	T322	FALSE	FALSE	0	0	1	1	none	8.14494394447e-05
S130	T322	FALSE	FALSE	0	0	1	1	none	0.0001082772835696
T009	T322	FALSE	FALSE	0	0	1	1	none	9.20943309364e-05
T010	T322	FALSE	FALSE	0	0	1	1	none	8.96094180825e-05
T013	T322	FALSE	FALSE	0	0	1	1	none	9.4710931652e-06
T014	T322	FALSE	FALSE	0	0	1	1	none	8.14292531815e-05
T020	T322	FALSE	FALSE	0	0	1	1	none	1.94549202828e-05
T021	T322	FALSE	FALSE	0	0	1	1	none	9.22312496955e-05
T028	T322	FALSE	FALSE	0	0	1	1	none	6.26841658496e-05
T035a	T322	FALSE	FALSE	0	0	1	1	none	0.0001095574192565
T035b	T322	FALSE	FALSE	0	0	1	1	none	9.02444921534e-05
T040	T322	FALSE	FALSE	0	0	1	1	none	8.31427107373e-05
T056	T322	FALSE	FALSE	0	0	1	1	none	9.65728826543e-05
T059	T322	FALSE	FALSE	0	0	1	1	none	0.0001094525346195
T065	T322	FALSE	FALSE	0	0	1	1	none	1.41179127738e-05
T069	T322	FALSE	FALSE	0	0	1	1	none	0.0001037385746664
T073	T322	FALSE	FALSE	0	0	1	1	none	9.22312496955e-05
T075	T322	FALSE	FALSE	0	0	1	1	none	7.76843694486e-05
T077	T322	FALSE	FALSE	0	0	1	1	none	9.15961756246e-05
T087	T322	FALSE	FALSE	0	0	1	1	none	9.27624653324e-05
T095	T322	FALSE	FALSE	0	0	1	1	none	0.0001076422094987
T099a	T322	FALSE	FALSE	0	0	1	1	none	0.0001086314369485
T102	T322	FALSE	FALSE	0	0	1	1	none	0.0001108740085155
T104	T322	FALSE	FALSE	0	0	1	1	none	6.12692262968e-05
T105	T322	FALSE	FALSE	0	0	1	1	none	1.53880609156e-05
T107	T322	FALSE	FALSE	0	0	1	1	none	0.0001108740085155
T126	T322	FALSE	FALSE	0	0	1	1	none	0.0001240126697144
T156	T322	FALSE	FALSE	0	0	1	1	none	2.37708017378e-05
T159a	T322	FALSE	FALSE	0	0	1	1	none	8.96094180825e-05
T182	T322	FALSE	FALSE	0	0	1	1	none	1.86596094504e-05
T183	T322	FALSE	FALSE	0	0	1	1	none	1.3359989573e-05
T188	T322	FALSE	FALSE	0	0	1	1	none	5.97897674596e-05
T192	T322	FALSE	FALSE	0	0	1	1	none	0.0001334382758359
T223	T322	FALSE	FALSE	0	0	1	1	none	2.00786327599e-05
T225	T322	FALSE	FALSE	0	0	1	1	none	2.69460582185e-05
T230	T322	FALSE	FALSE	0	0	1	1	none	9.14215713674e-05
T232	T322	FALSE	FALSE	0	0	1	1	none	0.0001225097273504
T241	T322	FALSE	FALSE	0	0	1	1	none	1.13285936353e-05
T270	T322	FALSE	FALSE	0	0	1	1	none	0.0001247928105432
T271b	T322	FALSE	FALSE	0	0	1	1	none	3.36192842737e-05
T301	T322	FALSE	FALSE	0	0	1	1	none	0.0001389143940886
T303	T322	FALSE	FALSE	0	0	1	1	none	0.0001374971645829
S002	T327b	FALSE	FALSE	0	0	1	1	none	0.0001209381078826
S007	T327b	FALSE	FALSE	0	0	1	1	none	0.0001073207937436
S021	T327b	FALSE	FALSE	0	0	1	1	none	0.0001192385247852
S024	T327b	FALSE	FALSE	0	0	1	1	none	0.0001198238968253
S025	T327b	FALSE	FALSE	0	0	1	1	none	0.0001257538327816
S026	T327b	FALSE	FALSE	0	0	1	1	none	0.0001216279012562
S038	T327b	FALSE	FALSE	0	0	1	1	none	0.0001053501975134
S039	T327b	FALSE	FALSE	0	0	1	1	none	0.0001205205095553
S040	T327b	FALSE	FALSE	0	0	1	1	none	5.18642782156e-05
S042	T327b	FALSE	FALSE	0	0	1	1	none	0.0001198566894744
S071	T327b	FALSE	FALSE	0	0	1	1	none	3.18849119112e-05
S078	T327b	FALSE	FALSE	0	0	1	1	none	0.0001211059052876
S081	T327b	FALSE	FALSE	0	0	1	1	none	0.0001198735988561
S085	T327b	FALSE	FALSE	0	0	1	1	none	6.16043444557e-05
S087	T327b	FALSE	FALSE	0	0	1	1	none	7.52895523818e-05
S093	T327b	FALSE	FALSE	0	0	1	1	none	5.28198133247e-05
S097	T327b	FALSE	FALSE	0	0	1	1	none	0.0001247069519346
S102	T327b	FALSE	FALSE	0	0	1	1	none	5.26160870097e-05
S106	T327b	FALSE	FALSE	0	0	1	1	none	0.0001200251944746
S130	T327b	FALSE	FALSE	0	0	1	1	none	7.27888133577e-05
T009	T327b	FALSE	FALSE	0	0	1	1	none	0.0001306700859663
T010	T327b	FALSE	FALSE	0	0	1	1	none	0.0001281851731124
T013	T327b	FALSE	FALSE	0	0	1	1	none	0.0001127357537497
T014	T327b	FALSE	FALSE	0	0	1	1	none	0.0001200050082114
T020	T327b	FALSE	FALSE	0	0	1	1	none	0.0001084007916005
T021	T327b	FALSE	FALSE	0	0	1	1	none	0.0001308070047254
T028	T327b	FALSE	FALSE	0	0	1	1	none	0.0001144663623055
T035a	T327b	FALSE	FALSE	0	0	1	1	none	7.40689490446e-05
T035b	T327b	FALSE	FALSE	0	0	1	1	none	0.0001288202471833
T040	T327b	FALSE	FALSE	0	0	1	1	none	0.0001217184657672
T056	T327b	FALSE	FALSE	0	0	1	1	none	0.0001351486376842
T059	T327b	FALSE	FALSE	0	0	1	1	none	5.79930991976e-05
T065	T327b	FALSE	FALSE	0	0	1	1	none	0.0001056040803751
T069	T327b	FALSE	FALSE	0	0	1	1	none	4.70730286865e-05
T073	T327b	FALSE	FALSE	0	0	1	1	none	0.0001308070047254
T075	T327b	FALSE	FALSE	0	0	1	1	none	0.0001149899763367
T077	T327b	FALSE	FALSE	0	0	1	1	none	0.0001301719306545
T087	T327b	FALSE	FALSE	0	0	1	1	none	0.0001313382203623
T095	T327b	FALSE	FALSE	0	0	1	1	none	7.21537392868e-05
T099a	T327b	FALSE	FALSE	0	0	1	1	none	7.31429667366e-05
T102	T327b	FALSE	FALSE	0	0	1	1	none	7.53855383036e-05
T104	T327b	FALSE	FALSE	0	0	1	1	none	0.0001130514227527
T105	T327b	FALSE	FALSE	0	0	1	1	none	0.0001068742285169
T107	T327b	FALSE	FALSE	0	0	1	1	none	7.53855383036e-05
T126	T327b	FALSE	FALSE	0	0	1	1	none	6.73471237345e-05
T156	T327b	FALSE	FALSE	0	0	1	1	none	0.0001114465249137
T159a	T327b	FALSE	FALSE	0	0	1	1	none	0.0001281851731124
T182	T327b	FALSE	FALSE	0	0	1	1	none	0.0001063353326263
T183	T327b	FALSE	FALSE	0	0	1	1	none	0.0001078184162283
T188	T327b	FALSE	FALSE	0	0	1	1	none	0.0001115719639155
T192	T327b	FALSE	FALSE	0	0	1	1	none	7.6772729856e-05
T223	T327b	FALSE	FALSE	0	0	1	1	none	0.0001077543559358
T225	T327b	FALSE	FALSE	0	0	1	1	none	0.0001146217813944
T230	T327b	FALSE	FALSE	0	0	1	1	none	0.0001299973263973
T232	T327b	FALSE	FALSE	0	0	1	1	none	6.58441813705e-05
T241	T327b	FALSE	FALSE	0	0	1	1	none	0.0001260169336046
T270	T327b	FALSE	FALSE	0	0	1	1	none	6.81272645633e-05
T271b	T327b	FALSE	FALSE	0	0	1	1	none	0.0001212950074496
T301	T327b	FALSE	FALSE	0	0	1	1	none	8.22488481086999e-05
T303	T327b	FALSE	FALSE	0	0	1	1	none	8.0831618603e-05
T322	T327b	FALSE	FALSE	0	0	1	1	none	0.0001171816968653
S002	T330	TRUE	TRUE	0	0	1	1	none	0.0001190328856699
S007	T330	TRUE	TRUE	0	0	1	1	none	0.0001054155715309
S021	T330	TRUE	TRUE	0	0	1	1	none	0.0001173333025725
S024	T330	TRUE	TRUE	0	0	1	1	none	0.0001179186746126
S025	T330	TRUE	TRUE	0	0	1	1	none	0.0001238486105689
S026	T330	TRUE	TRUE	0	0	1	1	none	0.0001197226790435
S038	T330	TRUE	TRUE	0	0	1	1	none	0.0001034449753007
S039	T330	TRUE	TRUE	0	0	1	1	none	0.0001186152873426
S040	T330	TRUE	TRUE	0	0	1	1	none	4.99590560029e-05
S042	T330	TRUE	TRUE	0	0	1	1	none	0.0001179514672617
S071	T330	TRUE	TRUE	0	0	1	1	none	2.99796896985e-05
S078	T330	TRUE	TRUE	0	0	1	1	none	0.0001192006830749
S081	T330	TRUE	TRUE	0	0	1	1	none	0.0001179683766434
S085	T330	TRUE	TRUE	0	0	1	1	none	5.9699122243e-05
S087	T330	TRUE	TRUE	0	0	1	1	none	7.33843301691e-05
S093	T330	TRUE	TRUE	0	0	1	1	none	5.0914591112e-05
S097	T330	TRUE	TRUE	0	0	1	1	none	0.0001228017297219
S102	T330	TRUE	TRUE	0	0	1	1	none	5.0710864797e-05
S106	T330	TRUE	TRUE	0	0	1	1	none	0.0001181199722619
S130	T330	TRUE	TRUE	0	0	1	1	none	7.0883591145e-05
T009	T330	TRUE	TRUE	0	0	1	1	none	0.0001287648637536
T010	T330	TRUE	TRUE	0	0	1	1	none	0.0001262799508997
T013	T330	FALSE	FALSE	0	0	1	1	none	0.000110830531537
T014	T330	TRUE	TRUE	0	0	1	1	none	0.0001180997859987
T020	T330	TRUE	TRUE	0	0	1	1	none	0.0001064955693878
T021	T330	TRUE	TRUE	0	0	1	1	none	0.0001289017825127
T028	T330	TRUE	TRUE	0	0	1	1	none	0.0001125611400928
T035a	T330	TRUE	TRUE	0	0	1	1	none	7.21637268319e-05
T035b	T330	TRUE	TRUE	0	0	1	1	none	0.0001269150249706
T040	T330	TRUE	TRUE	0	0	1	1	none	0.0001198132435545
T056	T330	FALSE	FALSE	0	0	1	1	none	0.0001332434154715
T059	T330	TRUE	TRUE	0	0	1	1	none	5.60878769849e-05
T065	T330	TRUE	TRUE	0	0	1	1	none	0.0001036988581624
T069	T330	TRUE	TRUE	0	0	1	1	none	4.51678064738e-05
T073	T330	TRUE	TRUE	0	0	1	1	none	0.0001289017825127
T075	T330	TRUE	TRUE	0	0	1	1	none	0.000113084754124
T077	T330	TRUE	TRUE	0	0	1	1	none	0.0001282667084418
T087	T330	TRUE	TRUE	0	0	1	1	none	0.0001294329981496
T095	T330	TRUE	TRUE	0	0	1	1	none	7.02485170741e-05
T099a	T330	TRUE	TRUE	0	0	1	1	none	7.12377445239e-05
T102	T330	FALSE	FALSE	0	0	1	1	none	7.34803160909e-05
T104	T330	FALSE	FALSE	0	0	1	1	none	0.00011114620054
T105	T330	FALSE	FALSE	0	0	1	1	none	0.0001049690063042
T107	T330	FALSE	FALSE	0	0	1	1	none	7.34803160909e-05
T126	T330	TRUE	TRUE	0	0	1	1	none	6.54419015218e-05
T156	T330	FALSE	FALSE	0	0	1	1	none	0.000109541302701
T159a	T330	TRUE	TRUE	0	0	1	1	none	0.0001262799508997
T182	T330	FALSE	FALSE	0	0	1	1	none	0.0001044301104136
T183	T330	TRUE	TRUE	0	0	1	1	none	0.0001059131940156
T188	T330	TRUE	TRUE	0	0	1	1	none	0.0001096667417028
T192	T330	FALSE	FALSE	0	0	1	1	none	7.48675076433e-05
T223	T330	FALSE	FALSE	0	0	1	1	none	0.0001058491337231
T225	T330	FALSE	FALSE	0	0	1	1	none	0.0001127165591817
T230	T330	TRUE	TRUE	0	0	1	1	none	0.0001280921041846
T232	T330	TRUE	TRUE	0	0	1	1	none	6.39389591578e-05
T241	T330	FALSE	FALSE	0	0	1	1	none	0.0001241117113919
T270	T330	FALSE	FALSE	0	0	1	1	none	6.62220423506e-05
T271b	T330	FALSE	FALSE	0	0	1	1	none	0.0001193897852369
T301	T330	FALSE	FALSE	0	0	1	1	none	8.03436258959999e-05
T303	T330	FALSE	FALSE	0	0	1	1	none	7.89263963903e-05
T322	T330	FALSE	FALSE	0	0	1	1	none	0.0001152764746526
T327b	T330	TRUE	TRUE	0	1	1	1	desc	6.350740709e-07
S002	T335	FALSE	FALSE	0	0	1	1	none	0.0001375608062318
S007	T335	FALSE	FALSE	0	0	1	1	none	0.0001239434920928
S021	T335	FALSE	FALSE	0	0	1	1	none	0.0001358612231344
S024	T335	FALSE	FALSE	0	0	1	1	none	0.0001364465951745
S025	T335	FALSE	FALSE	0	0	1	1	none	0.0001423765311308
S026	T335	FALSE	FALSE	0	0	1	1	none	0.0001382505996054
S038	T335	FALSE	FALSE	0	0	1	1	none	0.0001219728958626
S039	T335	FALSE	FALSE	0	0	1	1	none	0.0001371432079045
S040	T335	FALSE	FALSE	0	0	1	1	none	6.84869765648e-05
S042	T335	FALSE	FALSE	0	0	1	1	none	0.0001364793878236
S071	T335	FALSE	FALSE	0	0	1	1	none	4.69466725028e-05
S078	T335	FALSE	FALSE	0	0	1	1	none	0.0001377286036368
S081	T335	FALSE	FALSE	0	0	1	1	none	0.0001364962972053
S085	T335	FALSE	FALSE	0	0	1	1	none	7.82270428049e-05
S087	T335	FALSE	FALSE	0	0	1	1	none	9.1912250731e-05
S093	T335	FALSE	FALSE	0	0	1	1	none	6.94425116739e-05
S097	T335	FALSE	FALSE	0	0	1	1	none	0.0001413296502838
S102	T335	FALSE	FALSE	0	0	1	1	none	6.92387853589e-05
S106	T335	FALSE	FALSE	0	0	1	1	none	0.0001366478928238
S130	T335	FALSE	FALSE	0	0	1	1	none	8.94115117069e-05
T009	T335	FALSE	FALSE	0	0	1	1	none	0.0001472927843155
T010	T335	FALSE	FALSE	0	0	1	1	none	0.0001448078714616
T013	T335	FALSE	FALSE	0	0	1	1	none	0.0001293584520989
T014	T335	FALSE	FALSE	0	0	1	1	none	0.0001366277065606
T020	T335	FALSE	FALSE	0	0	1	1	none	0.0001250234899497
T021	T335	FALSE	FALSE	0	0	1	1	none	0.0001474297030746
T028	T335	FALSE	FALSE	0	0	1	1	none	0.0001310890606547
T035a	T335	FALSE	FALSE	0	0	1	1	none	9.06916473938e-05
T035b	T335	FALSE	FALSE	0	0	1	1	none	0.0001454429455325
T040	T335	FALSE	FALSE	0	0	1	1	none	0.0001383411641164
T056	T335	FALSE	FALSE	0	0	1	1	none	0.0001517713360334
T059	T335	FALSE	FALSE	0	0	1	1	none	7.46157975468e-05
T065	T335	FALSE	FALSE	0	0	1	1	none	0.0001222267787243
T069	T335	FALSE	FALSE	0	0	1	1	none	4.90525103141e-05
T073	T335	FALSE	FALSE	0	0	1	1	none	0.0001474297030746
T075	T335	FALSE	FALSE	0	0	1	1	none	0.0001316126746859
T077	T335	FALSE	FALSE	0	0	1	1	none	0.0001467946290037
T087	T335	FALSE	FALSE	0	0	1	1	none	0.0001479609187115
T095	T335	FALSE	FALSE	0	0	1	1	none	8.8776437636e-05
T099a	T335	FALSE	FALSE	0	0	1	1	none	8.97656650858e-05
T102	T335	FALSE	FALSE	0	0	1	1	none	9.20082366528e-05
T104	T335	FALSE	FALSE	0	0	1	1	none	0.0001296741211019
T105	T335	FALSE	FALSE	0	0	1	1	none	0.0001234969268661
T107	T335	FALSE	FALSE	0	0	1	1	none	9.20082366528e-05
T126	T335	TRUE	TRUE	1	0	1	1	anc	6.350740709e-07
T156	T335	FALSE	FALSE	0	0	1	1	none	0.0001280692232629
[truncated: 1,161 more rows]
