# Supplementary material for: Improved characterisation of MRSA transmission using within-host bacterial sequence diversity
Source: eLife. 2019 Oct 8;8:e46402. doi: 10.7554/eLife.46402 (PMC6954020; doi:10.7554/eLife.46402)
Supplement: Figure 9—source data 1. [file elife-46402-fig9-data1.zip › Figure 9-source data 1/classifications/Classification_Posterior_ds_10percol_60.csv]

host.1	host.2	adjacent	contiguous	paths12	paths21	nodes1	nodes2	path.classification	min.distance.between.subgraphs
S002	S007	TRUE	TRUE	0	0	1	1	none	6.9940668054e-05
S002	S021	TRUE	TRUE	0	0	1	1	none	1.07188774546e-05
S007	S021	TRUE	TRUE	0	0	1	1	none	6.69412931846e-05
S002	S024	TRUE	TRUE	0	0	1	1	none	1.24893472549e-05
S007	S024	TRUE	TRUE	0	0	1	1	none	6.87117629849e-05
S021	S024	TRUE	TRUE	0	0	1	1	none	5.0058919009e-06
S002	S025	TRUE	TRUE	0	0	1	1	none	2.516318188e-05
S007	S025	TRUE	TRUE	0	0	1	1	none	7.4156044214e-05
S021	S025	TRUE	TRUE	0	0	1	1	none	2.21638070106e-05
S024	S025	TRUE	TRUE	0	0	1	1	none	2.39342768109e-05
S002	S026	TRUE	TRUE	0	0	1	1	none	1.956519565e-05
S007	S026	TRUE	TRUE	0	0	1	1	none	6.8558057984e-05
S021	S026	TRUE	TRUE	0	0	1	1	none	1.65658207806e-05
S024	S026	TRUE	TRUE	0	0	1	1	none	1.83362905809e-05
S025	S026	TRUE	TRUE	0	0	1	1	none	1.8159422224e-05
S002	S038	TRUE	TRUE	0	0	1	1	none	7.64673708399e-05
S007	S038	TRUE	TRUE	0	0	1	1	none	4.52456766939e-05
S021	S038	TRUE	TRUE	0	0	1	1	none	7.34679959705e-05
S024	S038	TRUE	TRUE	0	0	1	1	none	7.52384657708e-05
S025	S038	TRUE	TRUE	0	0	1	1	none	8.06827469999e-05
S026	S038	TRUE	TRUE	0	0	1	1	none	7.50847607699e-05
S002	S039	TRUE	TRUE	0	0	1	1	none	1.08352092778e-05
S007	S039	TRUE	TRUE	0	0	1	1	none	6.70576250078e-05
S021	S039	TRUE	TRUE	0	0	1	1	none	1.3251405498e-06
S024	S039	TRUE	TRUE	0	0	1	1	none	5.1222237241e-06
S025	S039	TRUE	TRUE	0	0	1	1	none	2.22801388338e-05
S026	S039	TRUE	TRUE	0	0	1	1	none	1.66821526038e-05
S038	S039	TRUE	TRUE	0	0	1	1	none	7.35843277937e-05
S002	S040	TRUE	TRUE	0	0	1	1	none	0.0001043735906399
S007	S040	TRUE	TRUE	0	0	1	1	none	9.59759342539e-05
S021	S040	TRUE	TRUE	0	0	1	1	none	0.0001013742157705
S024	S040	TRUE	TRUE	0	0	1	1	none	0.0001031446855708
S025	S040	TRUE	TRUE	0	0	1	1	none	0.0001085889667999
S026	S040	TRUE	TRUE	0	0	1	1	none	0.0001029909805699
S038	S040	TRUE	TRUE	0	0	1	1	none	0.0001025026370398
S039	S040	TRUE	TRUE	0	0	1	1	none	0.0001014905475937
S002	S042	TRUE	TRUE	0	0	1	1	none	1.09933477905e-05
S007	S042	TRUE	TRUE	0	0	1	1	none	6.72157635205e-05
S021	S042	TRUE	TRUE	0	0	1	1	none	3.5098924365e-06
S024	S042	TRUE	TRUE	0	0	1	1	none	4.0715535102e-06
S025	S042	TRUE	TRUE	0	0	1	1	none	2.24382773465e-05
S026	S042	TRUE	TRUE	0	0	1	1	none	1.68402911165e-05
S038	S042	TRUE	TRUE	0	0	1	1	none	7.37424663064e-05
S039	S042	TRUE	TRUE	0	0	1	1	none	3.6262242597e-06
S040	S042	TRUE	TRUE	0	0	1	1	none	0.0001016486861064
S002	S071	TRUE	TRUE	0	0	1	1	none	9.46593964106e-05
S007	S071	TRUE	TRUE	0	0	1	1	none	8.62617400246e-05
S021	S071	TRUE	TRUE	0	0	1	1	none	9.16600215412e-05
S024	S071	TRUE	TRUE	0	0	1	1	none	9.34304913415e-05
S025	S071	TRUE	TRUE	0	0	1	1	none	9.88747725706e-05
S026	S071	TRUE	TRUE	0	0	1	1	none	9.32767863406e-05
S038	S071	TRUE	TRUE	0	0	1	1	none	9.27884428105e-05
S039	S071	TRUE	TRUE	0	0	1	1	none	9.17763533644e-05
S040	S071	TRUE	TRUE	0	0	1	1	none	2.38526360839e-05
S042	S071	TRUE	TRUE	0	0	1	1	none	9.19344918771e-05
S002	S078	TRUE	TRUE	0	0	1	1	none	1.009538073e-05
S007	S078	TRUE	TRUE	0	0	1	1	none	6.631779646e-05
S021	S078	TRUE	TRUE	0	0	1	1	none	3.8207341026e-06
S024	S078	TRUE	TRUE	0	0	1	1	none	5.5912039029e-06
S025	S078	TRUE	TRUE	0	0	1	1	none	2.1540310286e-05
S026	S078	TRUE	TRUE	0	0	1	1	none	1.5942324056e-05
S038	S078	TRUE	TRUE	0	0	1	1	none	7.28444992459e-05
S039	S078	TRUE	TRUE	0	0	1	1	none	3.9370659258e-06
S040	S078	TRUE	TRUE	0	0	1	1	none	0.0001007507190459
S042	S078	TRUE	TRUE	0	0	1	1	none	4.0952044385e-06
S071	S078	TRUE	TRUE	0	0	1	1	none	9.10365248166e-05
S002	S081	TRUE	TRUE	0	0	1	1	none	1.15187838575e-05
S007	S081	TRUE	TRUE	0	0	1	1	none	6.77411995875e-05
S021	S081	TRUE	TRUE	0	0	1	1	none	4.0353285035e-06
S024	S081	TRUE	TRUE	0	0	1	1	none	3.3881808506e-06
S025	S081	TRUE	TRUE	0	0	1	1	none	2.29637134135e-05
S026	S081	TRUE	TRUE	0	0	1	1	none	1.73657271835e-05
S038	S081	TRUE	TRUE	0	0	1	1	none	7.42679023734e-05
S039	S081	TRUE	TRUE	0	0	1	1	none	4.1516603267e-06
S040	S081	TRUE	TRUE	0	0	1	1	none	0.0001021741221734
S042	S081	TRUE	TRUE	0	0	1	1	none	3.1009901128e-06
S071	S081	TRUE	TRUE	0	0	1	1	none	9.24599279441e-05
S078	S081	TRUE	TRUE	0	0	1	1	none	4.6206405055e-06
S002	S085	TRUE	TRUE	0	0	1	1	none	9.29663165146e-05
S007	S085	TRUE	TRUE	0	0	1	1	none	8.45686601286e-05
S021	S085	TRUE	TRUE	0	0	1	1	none	8.99669416452e-05
S024	S085	TRUE	TRUE	0	0	1	1	none	9.17374114455e-05
S025	S085	TRUE	TRUE	0	0	1	1	none	9.71816926746e-05
S026	S085	TRUE	TRUE	0	0	1	1	none	9.15837064446e-05
S038	S085	TRUE	TRUE	0	0	1	1	none	9.10953629145e-05
S039	S085	TRUE	TRUE	0	0	1	1	none	9.00832734684e-05
S040	S085	TRUE	TRUE	0	0	1	1	none	4.25982442879e-05
S042	S085	TRUE	TRUE	0	0	1	1	none	9.02414119811e-05
S071	S085	TRUE	TRUE	0	0	1	1	none	3.28840500586e-05
S078	S085	TRUE	TRUE	0	0	1	1	none	8.93434449206e-05
S081	S085	TRUE	TRUE	0	0	1	1	none	9.07668480481e-05
S002	S087	TRUE	TRUE	0	0	1	1	none	0.0001046004311335
S007	S087	TRUE	TRUE	0	0	1	1	none	9.62027747475e-05
S021	S087	TRUE	TRUE	0	0	1	1	none	0.0001016010562641
S024	S087	TRUE	TRUE	0	0	1	1	none	0.0001033715260644
S025	S087	TRUE	TRUE	0	0	1	1	none	0.0001088158072935
S026	S087	TRUE	TRUE	0	0	1	1	none	0.0001032178210635
S038	S087	TRUE	TRUE	0	0	1	1	none	0.0001027294775334
S039	S087	TRUE	TRUE	0	0	1	1	none	0.0001017173880873
S040	S087	TRUE	TRUE	0	0	1	1	none	5.42323589068e-05
S042	S087	TRUE	TRUE	0	0	1	1	none	0.0001018755266
S071	S087	TRUE	TRUE	0	0	1	1	none	4.45181646775e-05
S078	S087	TRUE	TRUE	0	0	1	1	none	0.0001009775595395
S081	S087	TRUE	TRUE	0	0	1	1	none	0.000102400962667
S085	S087	TRUE	TRUE	0	0	1	1	none	1.74380041549e-05
S002	S093	TRUE	TRUE	0	0	1	1	none	7.89032270719e-05
S007	S093	TRUE	TRUE	0	0	1	1	none	7.05055706859e-05
S021	S093	TRUE	TRUE	0	0	1	1	none	7.59038522025e-05
S024	S093	TRUE	TRUE	0	0	1	1	none	7.76743220028e-05
S025	S093	TRUE	TRUE	0	0	1	1	none	8.31186032319e-05
S026	S093	TRUE	TRUE	0	0	1	1	none	7.75206170019e-05
S038	S093	TRUE	TRUE	0	0	1	1	none	7.70322734718e-05
S039	S093	TRUE	TRUE	0	0	1	1	none	7.60201840257e-05
S040	S093	TRUE	TRUE	0	0	1	1	none	2.85351548452e-05
S042	S093	TRUE	TRUE	0	0	1	1	none	7.61783225384e-05
S071	S093	TRUE	TRUE	0	0	1	1	none	1.88209606159e-05
S078	S093	TRUE	TRUE	0	0	1	1	none	7.52803554779e-05
S081	S093	TRUE	TRUE	0	0	1	1	none	7.67037586054e-05
S085	S093	TRUE	TRUE	0	0	1	1	none	1.59190719933e-05
S087	S093	TRUE	TRUE	0	0	1	1	none	2.75531866122e-05
S002	S097	TRUE	TRUE	0	0	1	1	none	2.01378037753e-05
S007	S097	TRUE	TRUE	0	0	1	1	none	6.91306661093e-05
S021	S097	TRUE	TRUE	0	0	1	1	none	1.71384289059e-05
S024	S097	TRUE	TRUE	0	0	1	1	none	1.89088987062e-05
S025	S097	TRUE	TRUE	0	0	1	1	none	6.2341868313e-06
S026	S097	TRUE	TRUE	0	0	1	1	none	1.31340441193e-05
S038	S097	TRUE	TRUE	0	0	1	1	none	7.56573688952e-05
S039	S097	TRUE	TRUE	0	0	1	1	none	1.72547607291e-05
S040	S097	TRUE	TRUE	0	0	1	1	none	0.0001035635886952
S042	S097	TRUE	TRUE	0	0	1	1	none	1.74128992418e-05
S071	S097	TRUE	TRUE	0	0	1	1	none	9.38493944659e-05
S078	S097	TRUE	TRUE	0	0	1	1	none	1.65149321813e-05
S081	S097	TRUE	TRUE	0	0	1	1	none	1.79383353088e-05
S085	S097	TRUE	TRUE	0	0	1	1	none	9.21563145699e-05
S087	S097	TRUE	TRUE	0	0	1	1	none	0.0001037904291888
S093	S097	TRUE	TRUE	0	0	1	1	none	7.80932251272e-05
S002	S102	TRUE	TRUE	0	0	1	1	none	0.0001050757201913
S007	S102	TRUE	TRUE	0	0	1	1	none	9.66780638053e-05
S021	S102	TRUE	TRUE	0	0	1	1	none	0.0001020763453219
S024	S102	TRUE	TRUE	0	0	1	1	none	0.0001038468151222
S025	S102	TRUE	TRUE	0	0	1	1	none	0.0001092910963513
S026	S102	TRUE	TRUE	0	0	1	1	none	0.0001036931101213
S038	S102	TRUE	TRUE	0	0	1	1	none	0.0001032047665912
S039	S102	TRUE	TRUE	0	0	1	1	none	0.0001021926771451
S040	S102	TRUE	TRUE	0	0	1	1	none	3.1197470046e-06
S042	S102	TRUE	TRUE	0	0	1	1	none	0.0001023508156578
S071	S102	TRUE	TRUE	0	0	1	1	none	2.45547656353e-05
S078	S102	TRUE	TRUE	0	0	1	1	none	0.0001014528485973
S081	S102	TRUE	TRUE	0	0	1	1	none	0.0001028762517248
S085	S102	TRUE	TRUE	0	0	1	1	none	4.33003738393e-05
S087	S102	TRUE	TRUE	0	0	1	1	none	5.49344884582e-05
S093	S102	TRUE	TRUE	0	0	1	1	none	2.92372843966e-05
S097	S102	TRUE	TRUE	0	0	1	1	none	0.0001042657182466
S002	S106	TRUE	TRUE	0	0	1	1	none	9.672681552e-06
S007	S106	TRUE	TRUE	0	0	1	1	none	6.8517580392e-05
S021	S106	TRUE	TRUE	0	0	1	1	none	9.2957897926e-06
S024	S106	TRUE	TRUE	0	0	1	1	none	1.10662595929e-05
S025	S106	TRUE	TRUE	0	0	1	1	none	2.3740094218e-05
S026	S106	TRUE	TRUE	0	0	1	1	none	1.8142107988e-05
S038	S106	TRUE	TRUE	0	0	1	1	none	7.50442831779e-05
S039	S106	TRUE	TRUE	0	0	1	1	none	9.4121216158e-06
S040	S106	TRUE	TRUE	0	0	1	1	none	0.0001029505029779
S042	S106	TRUE	TRUE	0	0	1	1	none	9.5702601285e-06
S071	S106	TRUE	TRUE	0	0	1	1	none	9.32363087486e-05
S078	S106	TRUE	TRUE	0	0	1	1	none	8.672293068e-06
S081	S106	TRUE	TRUE	0	0	1	1	none	1.00956961955e-05
S085	S106	TRUE	TRUE	0	0	1	1	none	9.15432288526e-05
S087	S106	TRUE	TRUE	0	0	1	1	none	0.0001031773434715
S093	S106	TRUE	TRUE	0	0	1	1	none	7.74801394099e-05
S097	S106	TRUE	TRUE	0	0	1	1	none	1.87147161133e-05
S102	S106	TRUE	TRUE	0	0	1	1	none	0.0001036526325293
S002	S130	TRUE	TRUE	0	0	1	1	none	0.0001042804516772
S007	S130	TRUE	TRUE	0	0	1	1	none	9.58827952912e-05
S021	S130	TRUE	TRUE	0	0	1	1	none	0.0001012810768078
S024	S130	TRUE	TRUE	0	0	1	1	none	0.0001030515466081
S025	S130	TRUE	TRUE	0	0	1	1	none	0.0001084958278372
S026	S130	TRUE	TRUE	0	0	1	1	none	0.0001028978416072
S038	S130	TRUE	TRUE	0	0	1	1	none	0.0001024094980771
S039	S130	TRUE	TRUE	0	0	1	1	none	0.000101397408631
S040	S130	TRUE	TRUE	0	0	1	1	none	5.39123794505e-05
S042	S130	TRUE	TRUE	0	0	1	1	none	0.0001015555471437
S071	S130	TRUE	TRUE	0	0	1	1	none	4.41981852212e-05
S078	S130	TRUE	TRUE	0	0	1	1	none	0.0001006575800832
S081	S130	TRUE	TRUE	0	0	1	1	none	0.0001020809832107
S085	S130	TRUE	TRUE	0	0	1	1	none	1.71180246986e-05
S087	S130	TRUE	TRUE	0	0	1	1	none	3.0064324643e-06
S093	S130	TRUE	TRUE	0	0	1	1	none	2.72332071559e-05
S097	S130	TRUE	TRUE	0	0	1	1	none	0.0001034704497325
S102	S130	TRUE	TRUE	0	0	1	1	none	5.46145090019e-05
S106	S130	TRUE	TRUE	0	0	1	1	none	0.0001028573640152
S002	T009	FALSE	FALSE	0	0	1	1	none	2.64376828813e-05
S007	T009	FALSE	FALSE	0	0	1	1	none	7.54305452153e-05
S021	T009	FALSE	FALSE	0	0	1	1	none	2.34383080119e-05
S024	T009	FALSE	FALSE	0	0	1	1	none	2.52087778122e-05
S025	T009	FALSE	FALSE	0	0	1	1	none	2.50319094553e-05
S026	T009	FALSE	FALSE	0	0	1	1	none	1.38642439193e-05
S038	T009	FALSE	FALSE	0	0	1	1	none	8.19572480012e-05
S039	T009	FALSE	FALSE	0	0	1	1	none	2.35546398351e-05
S040	T009	FALSE	FALSE	0	0	1	1	none	0.0001098634678012
S042	T009	FALSE	FALSE	0	0	1	1	none	2.37127783478e-05
S071	T009	FALSE	FALSE	0	0	1	1	none	0.0001001492735719
S078	T009	FALSE	FALSE	0	0	1	1	none	2.28148112873e-05
S081	T009	FALSE	FALSE	0	0	1	1	none	2.42382144148e-05
S085	T009	FALSE	FALSE	0	0	1	1	none	9.84561936759e-05
S087	T009	FALSE	FALSE	0	0	1	1	none	0.0001100903082948
S093	T009	FALSE	FALSE	0	0	1	1	none	8.43931042332e-05
S097	T009	FALSE	FALSE	0	0	1	1	none	2.00065313506e-05
S102	T009	FALSE	FALSE	0	0	1	1	none	0.0001105655973526
S106	T009	FALSE	FALSE	0	0	1	1	none	2.50145952193e-05
S130	T009	FALSE	FALSE	0	0	1	1	none	0.0001097703288385
S002	T010	FALSE	FALSE	0	0	1	1	none	2.52342151341e-05
S007	T010	FALSE	FALSE	0	0	1	1	none	7.42270774681e-05
S021	T010	FALSE	FALSE	0	0	1	1	none	2.22348402647e-05
S024	T010	FALSE	FALSE	0	0	1	1	none	2.4005310065e-05
S025	T010	FALSE	FALSE	0	0	1	1	none	2.38284417081e-05
S026	T010	FALSE	FALSE	0	0	1	1	none	1.26607761721e-05
S038	T010	FALSE	FALSE	0	0	1	1	none	8.0753780254e-05
S039	T010	FALSE	FALSE	0	0	1	1	none	2.23511720879e-05
S040	T010	FALSE	FALSE	0	0	1	1	none	0.000108660000054
S042	T010	FALSE	FALSE	0	0	1	1	none	2.25093106006e-05
S071	T010	FALSE	FALSE	0	0	1	1	none	9.89458058247e-05
S078	T010	FALSE	FALSE	0	0	1	1	none	2.16113435401e-05
S081	T010	FALSE	FALSE	0	0	1	1	none	2.30347466676e-05
S085	T010	FALSE	FALSE	0	0	1	1	none	9.72527259287e-05
S087	T010	FALSE	FALSE	0	0	1	1	none	0.0001088868405476
S093	T010	FALSE	FALSE	0	0	1	1	none	8.3189636486e-05
S097	T010	FALSE	FALSE	0	0	1	1	none	1.88030636034e-05
S102	T010	FALSE	FALSE	0	0	1	1	none	0.0001093621296054
S106	T010	FALSE	FALSE	0	0	1	1	none	2.38111274721e-05
S130	T010	FALSE	FALSE	0	0	1	1	none	0.0001085668610913
T009	T010	FALSE	FALSE	0	0	1	1	none	4.3505637308e-06
S002	T013	FALSE	FALSE	0	0	1	1	none	8.65211275679e-05
S007	T013	FALSE	FALSE	0	0	1	1	none	5.52994334219e-05
S021	T013	FALSE	FALSE	0	0	1	1	none	8.35217526985e-05
S024	T013	FALSE	FALSE	0	0	1	1	none	8.52922224988e-05
S025	T013	FALSE	FALSE	0	0	1	1	none	9.07365037279e-05
S026	T013	FALSE	FALSE	0	0	1	1	none	8.51385174979e-05
S038	T013	FALSE	FALSE	0	0	1	1	none	1.24713741812e-05
S039	T013	FALSE	FALSE	0	0	1	1	none	8.36380845217e-05
S040	T013	FALSE	FALSE	0	0	1	1	none	0.0001125563937678
S042	T013	FALSE	FALSE	0	0	1	1	none	8.37962230344e-05
S071	T013	FALSE	FALSE	0	0	1	1	none	0.0001028421995385
S078	T013	FALSE	FALSE	0	0	1	1	none	8.28982559739e-05
S081	T013	FALSE	FALSE	0	0	1	1	none	8.43216591014e-05
S085	T013	FALSE	FALSE	0	0	1	1	none	0.0001011491196425
S087	T013	FALSE	FALSE	0	0	1	1	none	0.0001127832342614
S093	T013	FALSE	FALSE	0	0	1	1	none	8.70860301998e-05
S097	T013	FALSE	FALSE	0	0	1	1	none	8.57111256232e-05
S102	T013	FALSE	FALSE	0	0	1	1	none	0.0001132585233192
S106	T013	FALSE	FALSE	0	0	1	1	none	8.50980399059e-05
S130	T013	FALSE	FALSE	0	0	1	1	none	0.0001124632548051
T009	T013	FALSE	FALSE	0	0	1	1	none	9.20110047292e-05
T010	T013	FALSE	FALSE	0	0	1	1	none	9.0807536982e-05
S002	T014	TRUE	TRUE	0	0	1	1	none	1.19450796379e-05
S007	T014	TRUE	TRUE	0	0	1	1	none	6.81674953679e-05
S021	T014	TRUE	TRUE	0	0	1	1	none	4.4616242839e-06
S024	T014	TRUE	TRUE	0	0	1	1	none	5.0232853576e-06
S025	T014	TRUE	TRUE	0	0	1	1	none	2.33900091939e-05
S026	T014	TRUE	TRUE	0	0	1	1	none	1.77920229639e-05
S038	T014	TRUE	TRUE	0	0	1	1	none	7.46941981538e-05
S039	T014	TRUE	TRUE	0	0	1	1	none	4.5779561071e-06
S040	T014	TRUE	TRUE	0	0	1	1	none	0.0001026004179538
S042	T014	TRUE	TRUE	0	0	1	1	none	2.3184771666e-06
S071	T014	TRUE	TRUE	0	0	1	1	none	9.28862237245e-05
S078	T014	TRUE	TRUE	0	0	1	1	none	5.0469362859e-06
S081	T014	TRUE	TRUE	0	0	1	1	none	4.0527219602e-06
S085	T014	TRUE	TRUE	0	0	1	1	none	9.11931438285e-05
S087	T014	TRUE	TRUE	0	0	1	1	none	0.0001028272584474
S093	T014	TRUE	TRUE	0	0	1	1	none	7.71300543858e-05
S097	T014	TRUE	TRUE	0	0	1	1	none	1.83646310892e-05
S102	T014	TRUE	TRUE	0	0	1	1	none	0.0001033025475052
S106	T014	TRUE	TRUE	0	0	1	1	none	1.05219919759e-05
S130	T014	TRUE	TRUE	0	0	1	1	none	0.0001025072789911
T009	T014	FALSE	FALSE	0	0	1	1	none	2.46645101952e-05
T010	T014	FALSE	FALSE	0	0	1	1	none	2.3461042448e-05
T013	T014	FALSE	FALSE	0	0	1	1	none	8.47479548818e-05
S002	T020	TRUE	TRUE	0	0	1	1	none	7.89020128416e-05
S007	T020	TRUE	TRUE	0	0	1	1	none	4.76803186956e-05
S021	T020	TRUE	TRUE	0	0	1	1	none	7.59026379722e-05
S024	T020	TRUE	TRUE	0	0	1	1	none	7.76731077725e-05
S025	T020	TRUE	TRUE	0	0	1	1	none	8.31173890016e-05
S026	T020	TRUE	TRUE	0	0	1	1	none	7.75194027716e-05
S038	T020	TRUE	TRUE	0	0	1	1	none	3.6434507283e-06
S039	T020	TRUE	TRUE	0	0	1	1	none	7.60189697954e-05
S040	T020	TRUE	TRUE	0	0	1	1	none	0.0001049372790415
S042	T020	TRUE	TRUE	0	0	1	1	none	7.61771083081e-05
S071	T020	TRUE	TRUE	0	0	1	1	none	9.52230848122e-05
S078	T020	TRUE	TRUE	0	0	1	1	none	7.52791412476e-05
S081	T020	TRUE	TRUE	0	0	1	1	none	7.67025443751e-05
S085	T020	TRUE	TRUE	0	0	1	1	none	9.35300049162e-05
S087	T020	TRUE	TRUE	0	0	1	1	none	0.0001051641195351
S093	T020	TRUE	TRUE	0	0	1	1	none	7.94669154735e-05
S097	T020	TRUE	TRUE	0	0	1	1	none	7.80920108969e-05
S102	T020	TRUE	TRUE	0	0	1	1	none	0.0001056394085929
S106	T020	TRUE	TRUE	0	0	1	1	none	7.74789251796e-05
S130	T020	TRUE	TRUE	0	0	1	1	none	0.0001048441400788
T009	T020	FALSE	FALSE	0	0	1	1	none	8.43918900029e-05
T010	T020	FALSE	FALSE	0	0	1	1	none	8.31884222557e-05
T013	T020	FALSE	FALSE	0	0	1	1	none	1.49060161829e-05
T014	T020	TRUE	TRUE	0	0	1	1	none	7.71288401555e-05
S002	T021	FALSE	FALSE	0	0	1	1	none	2.60782845955e-05
S007	T021	FALSE	FALSE	0	0	1	1	none	7.50711469295e-05
S021	T021	FALSE	FALSE	0	0	1	1	none	2.30789097261e-05
S024	T021	FALSE	FALSE	0	0	1	1	none	2.48493795264e-05
S025	T021	FALSE	FALSE	0	0	1	1	none	2.46725111695e-05
S026	T021	FALSE	FALSE	0	0	1	1	none	1.35048456335e-05
S038	T021	FALSE	FALSE	0	0	1	1	none	8.15978497154e-05
S039	T021	FALSE	FALSE	0	0	1	1	none	2.31952415493e-05
S040	T021	FALSE	FALSE	0	0	1	1	none	0.0001095040695154
S042	T021	FALSE	FALSE	0	0	1	1	none	2.3353380062e-05
S071	T021	FALSE	FALSE	0	0	1	1	none	9.97898752861e-05
S078	T021	FALSE	FALSE	0	0	1	1	none	2.24554130015e-05
S081	T021	FALSE	FALSE	0	0	1	1	none	2.3878816129e-05
S085	T021	FALSE	FALSE	0	0	1	1	none	9.80967953901e-05
S087	T021	FALSE	FALSE	0	0	1	1	none	0.000109730910009
S093	T021	FALSE	FALSE	0	0	1	1	none	8.40337059474e-05
S097	T021	FALSE	FALSE	0	0	1	1	none	1.96471330648e-05
S102	T021	FALSE	FALSE	0	0	1	1	none	0.0001102061990668
S106	T021	FALSE	FALSE	0	0	1	1	none	2.46551969335e-05
S130	T021	FALSE	FALSE	0	0	1	1	none	0.0001094109305527
T009	T021	TRUE	TRUE	0	0	1	1	none	3.9858244656e-06
T010	T021	FALSE	FALSE	0	0	1	1	none	3.991165445e-06
T013	T021	FALSE	FALSE	0	0	1	1	none	9.16516064434e-05
T014	T021	FALSE	FALSE	0	0	1	1	none	2.43051119094e-05
T020	T021	FALSE	FALSE	0	0	1	1	none	8.40324917171e-05
S002	T028	TRUE	TRUE	0	0	1	1	none	7.1746141913e-05
S007	T028	TRUE	TRUE	0	0	1	1	none	2.7357843099e-05
S021	T028	TRUE	TRUE	0	0	1	1	none	6.87467670436e-05
S024	T028	TRUE	TRUE	0	0	1	1	none	7.05172368439e-05
S025	T028	TRUE	TRUE	0	0	1	1	none	7.5961518073e-05
S026	T028	TRUE	TRUE	0	0	1	1	none	7.0363531843e-05
S038	T028	TRUE	TRUE	0	0	1	1	none	4.70511505529e-05
S039	T028	TRUE	TRUE	0	0	1	1	none	6.88630988668e-05
S040	T028	TRUE	TRUE	0	0	1	1	none	9.77814081129e-05
S042	T028	TRUE	TRUE	0	0	1	1	none	6.90212373795e-05
S071	T028	TRUE	TRUE	0	0	1	1	none	8.80672138836e-05
S078	T028	TRUE	TRUE	0	0	1	1	none	6.8123270319e-05
S081	T028	TRUE	TRUE	0	0	1	1	none	6.95466734465e-05
S085	T028	TRUE	TRUE	0	0	1	1	none	8.63741339876e-05
S087	T028	TRUE	TRUE	0	0	1	1	none	9.80082486065e-05
S093	T028	TRUE	TRUE	0	0	1	1	none	7.23110445449e-05
S097	T028	TRUE	TRUE	0	0	1	1	none	7.09361399683e-05
S102	T028	TRUE	TRUE	0	0	1	1	none	9.84835376643e-05
S106	T028	TRUE	TRUE	0	0	1	1	none	7.0323054251e-05
S130	T028	TRUE	TRUE	0	0	1	1	none	9.76882691502e-05
T009	T028	FALSE	FALSE	0	0	1	1	none	7.72360190743e-05
T010	T028	FALSE	FALSE	0	0	1	1	none	7.60325513271e-05
T013	T028	FALSE	FALSE	0	0	1	1	none	5.71049072809e-05
T014	T028	TRUE	TRUE	0	0	1	1	none	6.99729692269e-05
T020	T028	TRUE	TRUE	0	0	1	1	none	4.94857925546e-05
T021	T028	FALSE	FALSE	0	0	1	1	none	7.68766207885e-05
S002	T035a	TRUE	TRUE	0	0	1	1	none	0.0001052903752179
S007	T035a	TRUE	TRUE	0	0	1	1	none	9.68927188319e-05
S021	T035a	TRUE	TRUE	0	0	1	1	none	0.0001022910003485
S024	T035a	TRUE	TRUE	0	0	1	1	none	0.0001040614701488
S025	T035a	TRUE	TRUE	0	0	1	1	none	0.0001095057513779
S026	T035a	TRUE	TRUE	0	0	1	1	none	0.0001039077651479
S038	T035a	TRUE	TRUE	0	0	1	1	none	0.0001034194216178
S039	T035a	TRUE	TRUE	0	0	1	1	none	0.0001024073321717
S040	T035a	TRUE	TRUE	0	0	1	1	none	5.49223029912e-05
S042	T035a	TRUE	TRUE	0	0	1	1	none	0.0001025654706844
S071	T035a	TRUE	TRUE	0	0	1	1	none	4.52081087619e-05
S078	T035a	TRUE	TRUE	0	0	1	1	none	0.0001016675036239
S081	T035a	TRUE	TRUE	0	0	1	1	none	0.0001030909067514
S085	T035a	TRUE	TRUE	0	0	1	1	none	1.81279482393e-05
S087	T035a	TRUE	TRUE	0	0	1	1	none	5.2251647316e-06
S093	T035a	TRUE	TRUE	0	0	1	1	none	2.82431306966e-05
S097	T035a	TRUE	TRUE	0	0	1	1	none	0.0001044803732732
S102	T035a	TRUE	TRUE	0	0	1	1	none	5.56244325426e-05
S106	T035a	TRUE	TRUE	0	0	1	1	none	0.0001038672875559
S130	T035a	TRUE	TRUE	0	0	1	1	none	4.9051852753e-06
T009	T035a	FALSE	FALSE	0	0	1	1	none	0.0001107802523792
T010	T035a	FALSE	FALSE	0	0	1	1	none	0.000109576784632
T013	T035a	FALSE	FALSE	0	0	1	1	none	0.0001134731783458
T014	T035a	TRUE	TRUE	0	0	1	1	none	0.0001035172025318
T020	T035a	TRUE	TRUE	0	0	1	1	none	0.0001058540636195
T021	T035a	FALSE	FALSE	0	0	1	1	none	0.0001104208540934
T028	T035a	TRUE	TRUE	0	0	1	1	none	9.86981926909e-05
S002	T035b	FALSE	FALSE	0	0	1	1	none	2.42650715056e-05
S007	T035b	FALSE	FALSE	0	0	1	1	none	7.32579338396e-05
S021	T035b	FALSE	FALSE	0	0	1	1	none	2.12656966362e-05
S024	T035b	FALSE	FALSE	0	0	1	1	none	2.30361664365e-05
S025	T035b	FALSE	FALSE	0	0	1	1	none	2.28592980796e-05
S026	T035b	FALSE	FALSE	0	0	1	1	none	1.16916325436e-05
S038	T035b	FALSE	FALSE	0	0	1	1	none	7.97846366255e-05
S039	T035b	FALSE	FALSE	0	0	1	1	none	2.13820284594e-05
S040	T035b	FALSE	FALSE	0	0	1	1	none	0.0001076908564255
S042	T035b	FALSE	FALSE	0	0	1	1	none	2.15401669721e-05
S071	T035b	FALSE	FALSE	0	0	1	1	none	9.79766621962e-05
S078	T035b	FALSE	FALSE	0	0	1	1	none	2.06421999116e-05
S081	T035b	FALSE	FALSE	0	0	1	1	none	2.20656030391e-05
S085	T035b	FALSE	FALSE	0	0	1	1	none	9.62835823002e-05
S087	T035b	FALSE	FALSE	0	0	1	1	none	0.0001079176969191
S093	T035b	FALSE	FALSE	0	0	1	1	none	8.22204928575e-05
S097	T035b	FALSE	FALSE	0	0	1	1	none	1.78339199749e-05
S102	T035b	FALSE	FALSE	0	0	1	1	none	0.0001083929859769
S106	T035b	FALSE	FALSE	0	0	1	1	none	2.28419838436e-05
S130	T035b	FALSE	FALSE	0	0	1	1	none	0.0001075977174628
T009	T035b	FALSE	FALSE	0	0	1	1	none	4.5902288289e-06
T010	T035b	FALSE	FALSE	0	0	1	1	none	3.3867610817e-06
T013	T035b	FALSE	FALSE	0	0	1	1	none	8.98383933535e-05
T014	T035b	FALSE	FALSE	0	0	1	1	none	2.24918988195e-05
T020	T035b	FALSE	FALSE	0	0	1	1	none	8.22192786272e-05
T021	T035b	FALSE	FALSE	0	0	1	1	none	4.2308305431e-06
T028	T035b	FALSE	FALSE	0	0	1	1	none	7.50634076986e-05
T035a	T035b	FALSE	FALSE	0	0	1	1	none	0.0001086076410035
S002	T040	TRUE	TRUE	0	0	1	1	none	1.23933497072e-05
S007	T040	TRUE	TRUE	0	0	1	1	none	6.86157654372e-05
S021	T040	TRUE	TRUE	0	0	1	1	none	4.9098943532e-06
S024	T040	TRUE	TRUE	0	0	1	1	none	4.2627467003e-06
S025	T040	TRUE	TRUE	0	0	1	1	none	2.38382792632e-05
S026	T040	TRUE	TRUE	0	0	1	1	none	1.82402930332e-05
S038	T040	TRUE	TRUE	0	0	1	1	none	7.51424682231e-05
S039	T040	TRUE	TRUE	0	0	1	1	none	5.0262261764e-06
S040	T040	TRUE	TRUE	0	0	1	1	none	0.0001030486880231
S042	T040	TRUE	TRUE	0	0	1	1	none	3.9755559625e-06
S071	T040	TRUE	TRUE	0	0	1	1	none	9.33344937938e-05
S078	T040	TRUE	TRUE	0	0	1	1	none	5.4952063552e-06
S081	T040	TRUE	TRUE	0	0	1	1	none	2.0833745763e-06
S085	T040	TRUE	TRUE	0	0	1	1	none	9.16414138978e-05
S087	T040	TRUE	TRUE	0	0	1	1	none	0.0001032755285167
S093	T040	TRUE	TRUE	0	0	1	1	none	7.75783244551e-05
S097	T040	TRUE	TRUE	0	0	1	1	none	1.88129011585e-05
S102	T040	TRUE	TRUE	0	0	1	1	none	0.0001037508175745
S106	T040	TRUE	TRUE	0	0	1	1	none	1.09702620452e-05
S130	T040	TRUE	TRUE	0	0	1	1	none	0.0001029555490604
T009	T040	FALSE	FALSE	0	0	1	1	none	2.51127802645e-05
T010	T040	FALSE	FALSE	0	0	1	1	none	2.39093125173e-05
T013	T040	FALSE	FALSE	0	0	1	1	none	8.51962249511e-05
T014	T040	TRUE	TRUE	0	0	1	1	none	4.9272878099e-06
T020	T040	TRUE	TRUE	0	0	1	1	none	7.75771102248e-05
T021	T040	FALSE	FALSE	0	0	1	1	none	2.47533819787e-05
T028	T040	TRUE	TRUE	0	0	1	1	none	7.04212392962e-05
T035a	T040	TRUE	TRUE	0	0	1	1	none	0.0001039654726011
T035b	T040	FALSE	FALSE	0	0	1	1	none	2.29401688888e-05
S002	T056	FALSE	FALSE	0	0	1	1	none	2.88803274969e-05
S007	T056	FALSE	FALSE	0	0	1	1	none	7.78731898309e-05
S021	T056	FALSE	FALSE	0	0	1	1	none	2.58809526275e-05
S024	T056	FALSE	FALSE	0	0	1	1	none	2.76514224278e-05
S025	T056	FALSE	FALSE	0	0	1	1	none	2.74745540709e-05
S026	T056	FALSE	FALSE	0	0	1	1	none	1.63068885349e-05
S038	T056	FALSE	FALSE	0	0	1	1	none	8.43998926168e-05
S039	T056	FALSE	FALSE	0	0	1	1	none	2.59972844507e-05
S040	T056	FALSE	FALSE	0	0	1	1	none	0.0001123061124168
S042	T056	FALSE	FALSE	0	0	1	1	none	2.61554229634e-05
S071	T056	FALSE	FALSE	0	0	1	1	none	0.0001025919181875
S078	T056	FALSE	FALSE	0	0	1	1	none	2.52574559029e-05
S081	T056	FALSE	FALSE	0	0	1	1	none	2.66808590304e-05
S085	T056	FALSE	FALSE	0	0	1	1	none	0.0001008988382915
S087	T056	FALSE	FALSE	0	0	1	1	none	0.0001125329529104
S093	T056	FALSE	FALSE	0	0	1	1	none	8.68357488488e-05
S097	T056	FALSE	FALSE	0	0	1	1	none	2.24491759662e-05
S102	T056	FALSE	FALSE	0	0	1	1	none	0.0001130082419682
S106	T056	FALSE	FALSE	0	0	1	1	none	2.74572398349e-05
S130	T056	FALSE	FALSE	0	0	1	1	none	0.0001122129734541
T009	T056	TRUE	TRUE	1	0	1	1	anc	1.233835889e-06
T010	T056	FALSE	FALSE	0	0	1	1	none	6.7932083464e-06
T013	T056	FALSE	FALSE	0	0	1	1	none	9.44536493448e-05
T014	T056	FALSE	FALSE	0	0	1	1	none	2.71071548108e-05
T020	T056	FALSE	FALSE	0	0	1	1	none	8.68345346185e-05
T021	T056	FALSE	FALSE	0	0	1	1	none	6.4284690812e-06
T028	T056	FALSE	FALSE	0	0	1	1	none	7.96786636899e-05
T035a	T056	FALSE	FALSE	0	0	1	1	none	0.0001132228969948
T035b	T056	FALSE	FALSE	0	0	1	1	none	7.0328734445e-06
T040	T056	FALSE	FALSE	0	0	1	1	none	2.75554248801e-05
S002	T059	TRUE	TRUE	0	0	1	1	none	0.0001102993661929
S007	T059	TRUE	TRUE	0	0	1	1	none	0.0001019017098069
S021	T059	TRUE	TRUE	0	0	1	1	none	0.0001072999913235
S024	T059	TRUE	TRUE	0	0	1	1	none	0.0001090704611238
S025	T059	TRUE	TRUE	0	0	1	1	none	0.0001145147423529
S026	T059	TRUE	TRUE	0	0	1	1	none	0.0001089167561229
S038	T059	TRUE	TRUE	0	0	1	1	none	0.0001084284125928
S039	T059	TRUE	TRUE	0	0	1	1	none	0.0001074163231467
S040	T059	TRUE	TRUE	0	0	1	1	none	7.1345842796e-06
S042	T059	TRUE	TRUE	0	0	1	1	none	0.0001075744616594
S071	T059	TRUE	TRUE	0	0	1	1	none	2.97784116369e-05
S078	T059	TRUE	TRUE	0	0	1	1	none	0.0001066764945989
S081	T059	TRUE	TRUE	0	0	1	1	none	0.0001080998977264
S085	T059	TRUE	TRUE	0	0	1	1	none	4.85240198409e-05
S087	T059	TRUE	TRUE	0	0	1	1	none	6.01581344598e-05
S093	T059	TRUE	TRUE	0	0	1	1	none	3.44609303982e-05
S097	T059	TRUE	TRUE	0	0	1	1	none	0.0001094893642482
S102	T059	TRUE	TRUE	0	0	1	1	none	9.0455225576e-06
S106	T059	TRUE	TRUE	0	0	1	1	none	0.0001088762785309
S130	T059	TRUE	TRUE	0	0	1	1	none	5.98381550035e-05
T009	T059	FALSE	FALSE	0	0	1	1	none	0.0001157892433542
T010	T059	FALSE	FALSE	0	0	1	1	none	0.000114585775607
T013	T059	FALSE	FALSE	0	0	1	1	none	0.0001184821693208
T014	T059	TRUE	TRUE	0	0	1	1	none	0.0001085261935068
T020	T059	TRUE	TRUE	0	0	1	1	none	0.0001108630545945
T021	T059	FALSE	FALSE	0	0	1	1	none	0.0001154298450684
T028	T059	TRUE	TRUE	0	0	1	1	none	0.0001037071836659
T035a	T059	TRUE	TRUE	0	0	1	1	none	6.08480785442e-05
T035b	T059	FALSE	FALSE	0	0	1	1	none	0.0001136166319785
T040	T059	TRUE	TRUE	0	0	1	1	none	0.0001089744635761
T056	T059	FALSE	FALSE	0	0	1	1	none	0.0001182318879698
S002	T065	TRUE	TRUE	0	0	1	1	none	8.01704316852e-05
S007	T065	TRUE	TRUE	0	0	1	1	none	4.89487375392e-05
S021	T065	TRUE	TRUE	0	0	1	1	none	7.71710568158e-05
S024	T065	TRUE	TRUE	0	0	1	1	none	7.89415266161e-05
S025	T065	TRUE	TRUE	0	0	1	1	none	8.43858078452e-05
S026	T065	TRUE	TRUE	0	0	1	1	none	7.87878216152e-05
S038	T065	TRUE	TRUE	0	0	1	1	none	6.1206782985e-06
S039	T065	TRUE	TRUE	0	0	1	1	none	7.7287388639e-05
S040	T065	TRUE	TRUE	0	0	1	1	none	0.0001062056978851
S042	T065	TRUE	TRUE	0	0	1	1	none	7.74455271517e-05
S071	T065	TRUE	TRUE	0	0	1	1	none	9.64915036558e-05
S078	T065	TRUE	TRUE	0	0	1	1	none	7.65475600912e-05
S081	T065	TRUE	TRUE	0	0	1	1	none	7.79709632187e-05
S085	T065	TRUE	TRUE	0	0	1	1	none	9.47984237598e-05
S087	T065	TRUE	TRUE	0	0	1	1	none	0.0001064325383787
S093	T065	TRUE	TRUE	0	0	1	1	none	8.07353343171e-05
S097	T065	TRUE	TRUE	0	0	1	1	none	7.93604297405e-05
S102	T065	TRUE	TRUE	0	0	1	1	none	0.0001069078274365
S106	T065	TRUE	TRUE	0	0	1	1	none	7.87473440232e-05
S130	T065	TRUE	TRUE	0	0	1	1	none	0.0001061125589224
T009	T065	FALSE	FALSE	0	0	1	1	none	8.56603088465e-05
T010	T065	FALSE	FALSE	0	0	1	1	none	8.44568410993e-05
T013	T065	FALSE	FALSE	0	0	1	1	none	8.7683133359e-06
T014	T065	TRUE	TRUE	0	0	1	1	none	7.83972589991e-05
T020	T065	TRUE	TRUE	0	0	1	1	none	8.5553203002e-06
T021	T065	FALSE	FALSE	0	0	1	1	none	8.53009105607e-05
T028	T065	TRUE	TRUE	0	0	1	1	none	5.07542113982e-05
T035a	T065	TRUE	TRUE	0	0	1	1	none	0.0001071224824631
T035b	T065	FALSE	FALSE	0	0	1	1	none	8.34876974708e-05
T040	T065	TRUE	TRUE	0	0	1	1	none	7.88455290684e-05
T056	T065	FALSE	FALSE	0	0	1	1	none	8.81029534621e-05
T059	T065	TRUE	TRUE	0	0	1	1	none	0.0001121314734381
S002	T069	TRUE	TRUE	0	0	1	1	none	0.0001203597406533
S007	T069	TRUE	TRUE	0	0	1	1	none	0.0001119620842673
S021	T069	TRUE	TRUE	0	0	1	1	none	0.0001173603657839
S024	T069	TRUE	TRUE	0	0	1	1	none	0.0001191308355842
S025	T069	TRUE	TRUE	0	0	1	1	none	0.0001245751168133
S026	T069	TRUE	TRUE	0	0	1	1	none	0.0001189771305833
S038	T069	TRUE	TRUE	0	0	1	1	none	0.0001184887870532
S039	T069	TRUE	TRUE	0	0	1	1	none	0.0001174766976071
S040	T069	TRUE	TRUE	0	0	1	1	none	4.95529803266e-05
S042	T069	TRUE	TRUE	0	0	1	1	none	0.0001176348361198
S071	T069	TRUE	TRUE	0	0	1	1	none	2.69091529693e-05
S078	T069	TRUE	TRUE	0	0	1	1	none	0.0001167368690593
S081	T069	TRUE	TRUE	0	0	1	1	none	0.0001181602721868
S085	T069	TRUE	TRUE	0	0	1	1	none	5.85843943013e-05
S087	T069	TRUE	TRUE	0	0	1	1	none	7.02185089202e-05
S093	T069	TRUE	TRUE	0	0	1	1	none	4.45213048586e-05
S097	T069	TRUE	TRUE	0	0	1	1	none	0.0001195497387086
S102	T069	TRUE	TRUE	0	0	1	1	none	5.0255109878e-05
S106	T069	TRUE	TRUE	0	0	1	1	none	0.0001189366529913
S130	T069	TRUE	TRUE	0	0	1	1	none	6.98985294639e-05
T009	T069	FALSE	FALSE	0	0	1	1	none	0.0001258496178146
T010	T069	FALSE	FALSE	0	0	1	1	none	0.0001246461500674
T013	T069	FALSE	FALSE	0	0	1	1	none	0.0001285425437812
T014	T069	TRUE	TRUE	0	0	1	1	none	0.0001185865679672
T020	T069	TRUE	TRUE	0	0	1	1	none	0.0001209234290549
T021	T069	FALSE	FALSE	0	0	1	1	none	0.0001254902195288
T028	T069	TRUE	TRUE	0	0	1	1	none	0.0001137675581263
T035a	T069	TRUE	TRUE	0	0	1	1	none	7.09084530046e-05
T035b	T069	FALSE	FALSE	0	0	1	1	none	0.0001236770064389
T040	T069	TRUE	TRUE	0	0	1	1	none	0.0001190348380365
T056	T069	FALSE	FALSE	0	0	1	1	none	0.0001282922624302
T059	T069	TRUE	TRUE	0	0	1	1	none	5.54787558796e-05
T065	T069	TRUE	TRUE	0	0	1	1	none	0.0001221918478985
S002	T071	TRUE	TRUE	0	0	1	1	none	6.6351579582e-05
S007	T071	TRUE	TRUE	0	0	1	1	none	2.1963280768e-05
S021	T071	TRUE	TRUE	0	0	1	1	none	6.33522047126e-05
S024	T071	TRUE	TRUE	0	0	1	1	none	6.51226745129e-05
S025	T071	TRUE	TRUE	0	0	1	1	none	7.0566955742e-05
S026	T071	TRUE	TRUE	0	0	1	1	none	6.4968969512e-05
S038	T071	TRUE	TRUE	0	0	1	1	none	4.16565882219e-05
S039	T071	TRUE	TRUE	0	0	1	1	none	6.34685365358e-05
S040	T071	TRUE	TRUE	0	0	1	1	none	9.23868457819e-05
S042	T071	TRUE	TRUE	0	0	1	1	none	6.36266750485e-05
S071	T071	TRUE	TRUE	0	0	1	1	none	8.26726515526e-05
S078	T071	TRUE	TRUE	0	0	1	1	none	6.2728707988e-05
S081	T071	TRUE	TRUE	0	0	1	1	none	6.41521111155e-05
S085	T071	TRUE	TRUE	0	0	1	1	none	8.09795716566e-05
S087	T071	TRUE	TRUE	0	0	1	1	none	9.26136862755e-05
S093	T071	TRUE	TRUE	0	0	1	1	none	6.69164822139e-05
S097	T071	TRUE	TRUE	0	0	1	1	none	6.55415776373e-05
S102	T071	TRUE	TRUE	0	0	1	1	none	9.30889753333e-05
S106	T071	TRUE	TRUE	0	0	1	1	none	6.492849192e-05
S130	T071	TRUE	TRUE	0	0	1	1	none	9.22937068192e-05
T009	T071	FALSE	FALSE	0	0	1	1	none	7.18414567433e-05
T010	T071	FALSE	FALSE	0	0	1	1	none	7.06379889961e-05
T013	T071	FALSE	FALSE	0	0	1	1	none	5.17103449499e-05
T014	T071	TRUE	TRUE	0	0	1	1	none	6.45784068959e-05
T020	T071	TRUE	TRUE	0	0	1	1	none	4.40912302236e-05
T021	T071	FALSE	FALSE	0	0	1	1	none	7.14820584575e-05
T028	T071	TRUE	TRUE	0	0	1	1	none	2.1434358535e-05
T035a	T071	TRUE	TRUE	0	0	1	1	none	9.33036303599e-05
T035b	T071	FALSE	FALSE	0	0	1	1	none	6.96688453676e-05
T040	T071	TRUE	TRUE	0	0	1	1	none	6.50266769652e-05
T056	T071	FALSE	FALSE	0	0	1	1	none	7.42841013589e-05
T059	T071	TRUE	TRUE	0	0	1	1	none	9.83126213349e-05
T065	T071	TRUE	TRUE	0	0	1	1	none	4.53596490672e-05
T069	T071	TRUE	TRUE	0	0	1	1	none	0.0001083729957953
S002	T073	FALSE	FALSE	0	0	1	1	none	2.66826889588e-05
S007	T073	FALSE	FALSE	0	0	1	1	none	7.56755512928e-05
S021	T073	FALSE	FALSE	0	0	1	1	none	2.36833140894e-05
S024	T073	FALSE	FALSE	0	0	1	1	none	2.54537838897e-05
S025	T073	FALSE	FALSE	0	0	1	1	none	2.52769155328e-05
S026	T073	FALSE	FALSE	0	0	1	1	none	1.41092499968e-05
S038	T073	FALSE	FALSE	0	0	1	1	none	8.22022540787e-05
S039	T073	FALSE	FALSE	0	0	1	1	none	2.37996459126e-05
S040	T073	FALSE	FALSE	0	0	1	1	none	0.0001101084738787
S042	T073	FALSE	FALSE	0	0	1	1	none	2.39577844253e-05
S071	T073	FALSE	FALSE	0	0	1	1	none	0.0001003942796494
S078	T073	FALSE	FALSE	0	0	1	1	none	2.30598173648e-05
S081	T073	FALSE	FALSE	0	0	1	1	none	2.44832204923e-05
S085	T073	FALSE	FALSE	0	0	1	1	none	9.87011997534e-05
S087	T073	FALSE	FALSE	0	0	1	1	none	0.0001103353143723
S093	T073	FALSE	FALSE	0	0	1	1	none	8.46381103107e-05
S097	T073	FALSE	FALSE	0	0	1	1	none	2.02515374281e-05
S102	T073	FALSE	FALSE	0	0	1	1	none	0.0001108106034301
S106	T073	FALSE	FALSE	0	0	1	1	none	2.52596012968e-05
S130	T073	FALSE	FALSE	0	0	1	1	none	0.000110015334916
T009	T073	TRUE	TRUE	0	0	1	1	none	4.5902288289e-06
T010	T073	FALSE	FALSE	0	0	1	1	none	4.5955698083e-06
T013	T073	FALSE	FALSE	0	0	1	1	none	9.22560108067e-05
T014	T073	FALSE	FALSE	0	0	1	1	none	2.49095162727e-05
T020	T073	FALSE	FALSE	0	0	1	1	none	8.46368960804e-05
T021	T073	TRUE	TRUE	0	0	1	1	none	1.8132130899e-06
T028	T073	FALSE	FALSE	0	0	1	1	none	7.74810251518e-05
T035a	T073	FALSE	FALSE	0	0	1	1	none	0.0001110252584567
T035b	T073	FALSE	FALSE	0	0	1	1	none	4.8352349064e-06
T040	T073	FALSE	FALSE	0	0	1	1	none	2.5357786342e-05
T056	T073	FALSE	FALSE	0	0	1	1	none	7.0328734445e-06
T059	T073	FALSE	FALSE	0	0	1	1	none	0.0001160342494317
T065	T073	FALSE	FALSE	0	0	1	1	none	8.5905314924e-05
T069	T073	FALSE	FALSE	0	0	1	1	none	0.0001260946238921
T071	T073	FALSE	FALSE	0	0	1	1	none	7.20864628208e-05
S002	T075	TRUE	TRUE	0	0	1	1	none	7.18955968453e-05
S007	T075	TRUE	TRUE	0	0	1	1	none	6.34979404593e-05
S021	T075	TRUE	TRUE	0	0	1	1	none	6.88962219759e-05
S024	T075	TRUE	TRUE	0	0	1	1	none	7.06666917762e-05
S025	T075	TRUE	TRUE	0	0	1	1	none	7.61109730053e-05
S026	T075	TRUE	TRUE	0	0	1	1	none	7.05129867753e-05
S038	T075	TRUE	TRUE	0	0	1	1	none	7.00246432452e-05
S039	T075	TRUE	TRUE	0	0	1	1	none	6.90125537991e-05
S040	T075	TRUE	TRUE	0	0	1	1	none	9.67220543186e-05
S042	T075	TRUE	TRUE	0	0	1	1	none	6.91706923118e-05
S071	T075	TRUE	TRUE	0	0	1	1	none	8.70078600893e-05
S078	T075	TRUE	TRUE	0	0	1	1	none	6.82727252513e-05
S081	T075	TRUE	TRUE	0	0	1	1	none	6.96961283788e-05
S085	T075	TRUE	TRUE	0	0	1	1	none	8.53147801933e-05
S087	T075	TRUE	TRUE	0	0	1	1	none	9.69488948122e-05
S093	T075	TRUE	TRUE	0	0	1	1	none	7.12516907506e-05
S097	T075	TRUE	TRUE	0	0	1	1	none	7.10855949006e-05
S102	T075	TRUE	TRUE	0	0	1	1	none	9.742418387e-05
S106	T075	TRUE	TRUE	0	0	1	1	none	7.04725091833e-05
S130	T075	TRUE	TRUE	0	0	1	1	none	9.66289153559e-05
T009	T075	FALSE	FALSE	0	0	1	1	none	7.73854740066e-05
T010	T075	FALSE	FALSE	0	0	1	1	none	7.61820062594e-05
T013	T075	FALSE	FALSE	0	0	1	1	none	8.00783999732e-05
T014	T075	TRUE	TRUE	0	0	1	1	none	7.01224241592e-05
T020	T075	TRUE	TRUE	0	0	1	1	none	7.24592852469e-05
T021	T075	FALSE	FALSE	0	0	1	1	none	7.70260757208e-05
T028	T075	TRUE	TRUE	0	0	1	1	none	6.53034143183e-05
T035a	T075	TRUE	TRUE	0	0	1	1	none	9.76388388966e-05
T035b	T075	FALSE	FALSE	0	0	1	1	none	7.52128626309e-05
T040	T075	TRUE	TRUE	0	0	1	1	none	7.05706942285e-05
T056	T075	FALSE	FALSE	0	0	1	1	none	7.98281186222e-05
T059	T075	TRUE	TRUE	0	0	1	1	none	0.0001026478298716
T065	T075	TRUE	TRUE	0	0	1	1	none	7.37277040905e-05
T069	T075	TRUE	TRUE	0	0	1	1	none	0.000112708204332
T071	T075	TRUE	TRUE	0	0	1	1	none	5.99088519873e-05
T073	T075	FALSE	FALSE	0	0	1	1	none	7.76304800841e-05
S002	T077	FALSE	FALSE	0	0	1	1	none	2.66826889588e-05
S007	T077	FALSE	FALSE	0	0	1	1	none	7.56755512928e-05
S021	T077	FALSE	FALSE	0	0	1	1	none	2.36833140894e-05
S024	T077	FALSE	FALSE	0	0	1	1	none	2.54537838897e-05
S025	T077	FALSE	FALSE	0	0	1	1	none	2.52769155328e-05
S026	T077	FALSE	FALSE	0	0	1	1	none	1.41092499968e-05
S038	T077	FALSE	FALSE	0	0	1	1	none	8.22022540787e-05
S039	T077	FALSE	FALSE	0	0	1	1	none	2.37996459126e-05
S040	T077	FALSE	FALSE	0	0	1	1	none	0.0001101084738787
S042	T077	FALSE	FALSE	0	0	1	1	none	2.39577844253e-05
S071	T077	FALSE	FALSE	0	0	1	1	none	0.0001003942796494
S078	T077	FALSE	FALSE	0	0	1	1	none	2.30598173648e-05
S081	T077	FALSE	FALSE	0	0	1	1	none	2.44832204923e-05
S085	T077	FALSE	FALSE	0	0	1	1	none	9.87011997534e-05
S087	T077	FALSE	FALSE	0	0	1	1	none	0.0001103353143723
S093	T077	FALSE	FALSE	0	0	1	1	none	8.46381103107e-05
S097	T077	FALSE	FALSE	0	0	1	1	none	2.02515374281e-05
S102	T077	FALSE	FALSE	0	0	1	1	none	0.0001108106034301
S106	T077	FALSE	FALSE	0	0	1	1	none	2.52596012968e-05
S130	T077	FALSE	FALSE	0	0	1	1	none	0.000110015334916
T009	T077	TRUE	TRUE	0	0	1	1	none	4.5902288289e-06
T010	T077	FALSE	FALSE	0	0	1	1	none	4.5955698083e-06
T013	T077	FALSE	FALSE	0	0	1	1	none	9.22560108067e-05
T014	T077	FALSE	FALSE	0	0	1	1	none	2.49095162727e-05
T020	T077	FALSE	FALSE	0	0	1	1	none	8.46368960804e-05
T021	T077	TRUE	TRUE	0	0	1	1	none	1.8132130899e-06
T028	T077	FALSE	FALSE	0	0	1	1	none	7.74810251518e-05
T035a	T077	FALSE	FALSE	0	0	1	1	none	0.0001110252584567
T035b	T077	FALSE	FALSE	0	0	1	1	none	4.8352349064e-06
T040	T077	FALSE	FALSE	0	0	1	1	none	2.5357786342e-05
T056	T077	FALSE	FALSE	0	0	1	1	none	7.0328734445e-06
T059	T077	FALSE	FALSE	0	0	1	1	none	0.0001160342494317
T065	T077	FALSE	FALSE	0	0	1	1	none	8.5905314924e-05
T069	T077	FALSE	FALSE	0	0	1	1	none	0.0001260946238921
T071	T077	FALSE	FALSE	0	0	1	1	none	7.20864628208e-05
T073	T077	TRUE	TRUE	0	0	1	1	none	1.2088087266e-06
T075	T077	FALSE	FALSE	0	0	1	1	none	7.76304800841e-05
S002	T087	FALSE	FALSE	0	0	1	1	none	2.70539213152e-05
S007	T087	FALSE	FALSE	0	0	1	1	none	7.60467836492e-05
S021	T087	FALSE	FALSE	0	0	1	1	none	2.40545464458e-05
S024	T087	FALSE	FALSE	0	0	1	1	none	2.58250162461e-05
S025	T087	FALSE	FALSE	0	0	1	1	none	2.56481478892e-05
S026	T087	FALSE	FALSE	0	0	1	1	none	1.44804823532e-05
S038	T087	FALSE	FALSE	0	0	1	1	none	8.25734864351e-05
S039	T087	FALSE	FALSE	0	0	1	1	none	2.4170878269e-05
S040	T087	FALSE	FALSE	0	0	1	1	none	0.0001104797062351
S042	T087	FALSE	FALSE	0	0	1	1	none	2.43290167817e-05
S071	T087	FALSE	FALSE	0	0	1	1	none	0.0001007655120058
S078	T087	FALSE	FALSE	0	0	1	1	none	2.34310497212e-05
S081	T087	FALSE	FALSE	0	0	1	1	none	2.48544528487e-05
S085	T087	FALSE	FALSE	0	0	1	1	none	9.90724321098e-05
S087	T087	FALSE	FALSE	0	0	1	1	none	0.0001107065467287
S093	T087	FALSE	FALSE	0	0	1	1	none	8.50093426671e-05
S097	T087	FALSE	FALSE	0	0	1	1	none	2.06227697845e-05
S102	T087	FALSE	FALSE	0	0	1	1	none	0.0001111818357865
S106	T087	FALSE	FALSE	0	0	1	1	none	2.56308336532e-05
S130	T087	FALSE	FALSE	0	0	1	1	none	0.0001103865672724
T009	T087	TRUE	TRUE	0	0	1	1	none	2.5438437321e-06
T010	T087	FALSE	FALSE	0	0	1	1	none	4.9668021647e-06
T013	T087	FALSE	FALSE	0	0	1	1	none	9.26272431631e-05
T014	T087	FALSE	FALSE	0	0	1	1	none	2.52807486291e-05
T020	T087	FALSE	FALSE	0	0	1	1	none	8.50081284368e-05
T021	T087	TRUE	TRUE	0	0	1	1	none	4.6020628995e-06
T028	T087	FALSE	FALSE	0	0	1	1	none	7.78522575082e-05
T035a	T087	FALSE	FALSE	0	0	1	1	none	0.0001113964908131
T035b	T087	FALSE	FALSE	0	0	1	1	none	5.2064672628e-06
T040	T087	FALSE	FALSE	0	0	1	1	none	2.57290186984e-05
T056	T087	FALSE	FALSE	0	0	1	1	none	4.9864883477e-06
T059	T087	FALSE	FALSE	0	0	1	1	none	0.0001164054817881
T065	T087	FALSE	FALSE	0	0	1	1	none	8.62765472804e-05
T069	T087	FALSE	FALSE	0	0	1	1	none	0.0001264658562485
T071	T087	FALSE	FALSE	0	0	1	1	none	7.24576951772e-05
T073	T087	TRUE	TRUE	0	0	1	1	none	5.2064672628e-06
T075	T087	FALSE	FALSE	0	0	1	1	none	7.80017124405e-05
T077	T087	TRUE	TRUE	0	0	1	1	none	5.2064672628e-06
S002	T095	TRUE	TRUE	0	0	1	1	none	0.0001041460338998
S007	T095	TRUE	TRUE	0	0	1	1	none	9.57483775138e-05
S021	T095	TRUE	TRUE	0	0	1	1	none	0.0001011466590304
S024	T095	TRUE	TRUE	0	0	1	1	none	0.0001029171288307
S025	T095	TRUE	TRUE	0	0	1	1	none	0.0001083614100598
S026	T095	TRUE	TRUE	0	0	1	1	none	0.0001027634238298
S038	T095	TRUE	TRUE	0	0	1	1	none	0.0001022750802997
S039	T095	TRUE	TRUE	0	0	1	1	none	0.0001012629908536
S040	T095	TRUE	TRUE	0	0	1	1	none	5.37779616731e-05
S042	T095	TRUE	TRUE	0	0	1	1	none	0.0001014211293663
S071	T095	TRUE	TRUE	0	0	1	1	none	4.40637674438e-05
S078	T095	TRUE	TRUE	0	0	1	1	none	0.0001005231623058
S081	T095	TRUE	TRUE	0	0	1	1	none	0.0001019465654333
S085	T095	TRUE	TRUE	0	0	1	1	none	1.69836069212e-05
S087	T095	TRUE	TRUE	0	0	1	1	none	1.6632059603e-06
S093	T095	TRUE	TRUE	0	0	1	1	none	2.70987893785e-05
S097	T095	TRUE	TRUE	0	0	1	1	none	0.0001033360319551
S102	T095	TRUE	TRUE	0	0	1	1	none	5.44800912245e-05
S106	T095	TRUE	TRUE	0	0	1	1	none	0.0001027229462378
S130	T095	TRUE	TRUE	0	0	1	1	none	2.5520352306e-06
T009	T095	FALSE	FALSE	0	0	1	1	none	0.0001096359110611
T010	T095	FALSE	FALSE	0	0	1	1	none	0.0001084324433139
T013	T095	FALSE	FALSE	0	0	1	1	none	0.0001123288370277
T014	T095	TRUE	TRUE	0	0	1	1	none	0.0001023728612137
T020	T095	TRUE	TRUE	0	0	1	1	none	0.0001047097223014
T021	T095	FALSE	FALSE	0	0	1	1	none	0.0001092765127753
T028	T095	TRUE	TRUE	0	0	1	1	none	9.75538513728e-05
T035a	T095	TRUE	TRUE	0	0	1	1	none	4.7707674979e-06
T035b	T095	FALSE	FALSE	0	0	1	1	none	0.0001074632996854
T040	T095	TRUE	TRUE	0	0	1	1	none	0.000102821131283
T056	T095	FALSE	FALSE	0	0	1	1	none	0.0001120785556767
T059	T095	TRUE	TRUE	0	0	1	1	none	5.97037372261e-05
T065	T095	TRUE	TRUE	0	0	1	1	none	0.000105978141145
T069	T095	TRUE	TRUE	0	0	1	1	none	6.97641116865e-05
T071	T095	TRUE	TRUE	0	0	1	1	none	9.21592890418e-05
T073	T095	FALSE	FALSE	0	0	1	1	none	0.0001098809171386
T075	T095	TRUE	TRUE	0	0	1	1	none	9.64944975785e-05
T077	T095	FALSE	FALSE	0	0	1	1	none	0.0001098809171386
T087	T095	FALSE	FALSE	0	0	1	1	none	0.000110252149495
S002	T099a	TRUE	TRUE	0	0	1	1	none	0.0001033693901136
S007	T099a	TRUE	TRUE	0	0	1	1	none	9.49717337276e-05
S021	T099a	TRUE	TRUE	0	0	1	1	none	0.0001003700152442
S024	T099a	TRUE	TRUE	0	0	1	1	none	0.0001021404850445
S025	T099a	TRUE	TRUE	0	0	1	1	none	0.0001075847662736
S026	T099a	TRUE	TRUE	0	0	1	1	none	0.0001019867800436
S038	T099a	TRUE	TRUE	0	0	1	1	none	0.0001014984365135
S039	T099a	TRUE	TRUE	0	0	1	1	none	0.0001004863470674
S040	T099a	TRUE	TRUE	0	0	1	1	none	5.30013178869e-05
S042	T099a	TRUE	TRUE	0	0	1	1	none	0.0001006444855801
S071	T099a	TRUE	TRUE	0	0	1	1	none	4.32871236576e-05
S078	T099a	TRUE	TRUE	0	0	1	1	none	9.97465185196e-05
S081	T099a	TRUE	TRUE	0	0	1	1	none	0.0001011699216471
S085	T099a	TRUE	TRUE	0	0	1	1	none	1.6206963135e-05
S087	T099a	TRUE	TRUE	0	0	1	1	none	4.5129883539e-06
S093	T099a	TRUE	TRUE	0	0	1	1	none	2.63221455923e-05
S097	T099a	TRUE	TRUE	0	0	1	1	none	0.0001025593881689
S102	T099a	TRUE	TRUE	0	0	1	1	none	5.37034474383e-05
S106	T099a	TRUE	TRUE	0	0	1	1	none	0.0001019463024516
S130	T099a	TRUE	TRUE	0	0	1	1	none	4.1930088976e-06
T009	T099a	FALSE	FALSE	0	0	1	1	none	0.0001088592672749
T010	T099a	FALSE	FALSE	0	0	1	1	none	0.0001076557995277
T013	T099a	FALSE	FALSE	0	0	1	1	none	0.0001115521932415
T014	T099a	TRUE	TRUE	0	0	1	1	none	0.0001015962174275
T020	T099a	TRUE	TRUE	0	0	1	1	none	0.0001039330785152
T021	T099a	FALSE	FALSE	0	0	1	1	none	0.0001084998689891
T028	T099a	TRUE	TRUE	0	0	1	1	none	9.67772075866e-05
T035a	T099a	TRUE	TRUE	0	0	1	1	none	5.2029324383e-06
T035b	T099a	FALSE	FALSE	0	0	1	1	none	0.0001066866558992
T040	T099a	TRUE	TRUE	0	0	1	1	none	0.0001020444874968
T056	T099a	FALSE	FALSE	0	0	1	1	none	0.0001113019118905
T059	T099a	TRUE	TRUE	0	0	1	1	none	5.89270934399e-05
T065	T099a	TRUE	TRUE	0	0	1	1	none	0.0001052014973588
T069	T099a	TRUE	TRUE	0	0	1	1	none	6.89874679003e-05
T071	T099a	TRUE	TRUE	0	0	1	1	none	9.13826452556e-05
T073	T099a	FALSE	FALSE	0	0	1	1	none	0.0001091042733524
T075	T099a	TRUE	TRUE	0	0	1	1	none	9.57178537923e-05
T077	T099a	FALSE	FALSE	0	0	1	1	none	0.0001091042733524
T087	T099a	FALSE	FALSE	0	0	1	1	none	0.0001094755057088
T095	T099a	TRUE	TRUE	0	0	1	1	none	4.0585911202e-06
S002	T102	FALSE	FALSE	0	0	1	1	none	0.0001083019908627
S007	T102	FALSE	FALSE	0	0	1	1	none	9.99043344767e-05
S021	T102	FALSE	FALSE	0	0	1	1	none	0.0001053026159933
S024	T102	FALSE	FALSE	0	0	1	1	none	0.0001070730857936
S025	T102	FALSE	FALSE	0	0	1	1	none	0.0001125173670227
S026	T102	FALSE	FALSE	0	0	1	1	none	0.0001069193807927
S038	T102	FALSE	FALSE	0	0	1	1	none	0.0001064310372626
S039	T102	FALSE	FALSE	0	0	1	1	none	0.0001054189478165
S040	T102	FALSE	FALSE	0	0	1	1	none	5.7933918636e-05
S042	T102	FALSE	FALSE	0	0	1	1	none	0.0001055770863292
S071	T102	FALSE	FALSE	0	0	1	1	none	4.82197244067e-05
S078	T102	FALSE	FALSE	0	0	1	1	none	0.0001046791192687
S081	T102	FALSE	FALSE	0	0	1	1	none	0.0001061025223962
S085	T102	FALSE	FALSE	0	0	1	1	none	2.11395638841e-05
S087	T102	FALSE	FALSE	0	0	1	1	none	5.8191629232e-06
S093	T102	FALSE	FALSE	0	0	1	1	none	3.12547463414e-05
S097	T102	FALSE	FALSE	0	0	1	1	none	0.000107491988918
S102	T102	FALSE	FALSE	0	0	1	1	none	5.86360481874e-05
S106	T102	FALSE	FALSE	0	0	1	1	none	0.0001068789032007
S130	T102	FALSE	FALSE	0	0	1	1	none	6.7079921935e-06
T009	T102	FALSE	FALSE	0	0	1	1	none	0.000113791868024
T010	T102	FALSE	FALSE	0	0	1	1	none	0.0001125884002768
T013	T102	FALSE	FALSE	0	0	1	1	none	0.0001164847939906
T014	T102	FALSE	FALSE	0	0	1	1	none	0.0001065288181766
T020	T102	FALSE	FALSE	0	0	1	1	none	0.0001088656792643
T021	T102	FALSE	FALSE	0	0	1	1	none	0.0001134324697382
T028	T102	FALSE	FALSE	0	0	1	1	none	0.0001017098083357
T035a	T102	FALSE	FALSE	0	0	1	1	none	8.9267244608e-06
T035b	T102	FALSE	FALSE	0	0	1	1	none	0.0001116192566483
T040	T102	FALSE	FALSE	0	0	1	1	none	0.0001069770882459
T056	T102	FALSE	FALSE	0	0	1	1	none	0.0001162345126396
T059	T102	FALSE	FALSE	0	0	1	1	none	6.3859694189e-05
T065	T102	FALSE	FALSE	0	0	1	1	none	0.0001101340981079
T069	T102	FALSE	FALSE	0	0	1	1	none	7.39200686494e-05
T071	T102	FALSE	FALSE	0	0	1	1	none	9.63152460047e-05
T073	T102	FALSE	FALSE	0	0	1	1	none	0.0001140368741015
T075	T102	FALSE	FALSE	0	0	1	1	none	0.0001006504545414
T077	T102	FALSE	FALSE	0	0	1	1	none	0.0001140368741015
T087	T102	FALSE	FALSE	0	0	1	1	none	0.0001144081064579
T095	T102	TRUE	TRUE	1	0	1	1	anc	6.044043633e-07
T099a	T102	FALSE	FALSE	0	0	1	1	none	8.2145480831e-06
S002	T104	FALSE	FALSE	0	0	1	1	none	7.48132406682e-05
S007	T104	FALSE	FALSE	0	0	1	1	none	3.04249418542e-05
S021	T104	FALSE	FALSE	0	0	1	1	none	7.18138657988e-05
S024	T104	FALSE	FALSE	0	0	1	1	none	7.35843355991e-05
S025	T104	FALSE	FALSE	0	0	1	1	none	7.90286168282e-05
S026	T104	FALSE	FALSE	0	0	1	1	none	7.34306305982e-05
S038	T104	FALSE	FALSE	0	0	1	1	none	5.01182493081e-05
S039	T104	FALSE	FALSE	0	0	1	1	none	7.1930197622e-05
S040	T104	FALSE	FALSE	0	0	1	1	none	0.0001008485068681
S042	T104	FALSE	FALSE	0	0	1	1	none	7.20883361347e-05
S071	T104	FALSE	FALSE	0	0	1	1	none	9.11343126388e-05
S078	T104	FALSE	FALSE	0	0	1	1	none	7.11903690742e-05
S081	T104	FALSE	FALSE	0	0	1	1	none	7.26137722017e-05
S085	T104	FALSE	FALSE	0	0	1	1	none	8.94412327428e-05
S087	T104	FALSE	FALSE	0	0	1	1	none	0.0001010753473617
S093	T104	FALSE	FALSE	0	0	1	1	none	7.53781433001e-05
S097	T104	FALSE	FALSE	0	0	1	1	none	7.40032387235e-05
S102	T104	FALSE	FALSE	0	0	1	1	none	0.0001015506364195
S106	T104	FALSE	FALSE	0	0	1	1	none	7.33901530062e-05
S130	T104	FALSE	FALSE	0	0	1	1	none	0.0001007553679054
T009	T104	FALSE	FALSE	0	0	1	1	none	8.03031178295e-05
T010	T104	FALSE	FALSE	0	0	1	1	none	7.90996500823e-05
T013	T104	FALSE	FALSE	0	0	1	1	none	6.01720060361e-05
T014	T104	FALSE	FALSE	0	0	1	1	none	7.30400679821e-05
T020	T104	FALSE	FALSE	0	0	1	1	none	5.25528913098e-05
T021	T104	FALSE	FALSE	0	0	1	1	none	7.99437195437e-05
T028	T104	FALSE	FALSE	0	0	1	1	none	2.98960196212e-05
T035a	T104	FALSE	FALSE	0	0	1	1	none	0.0001017652914461
T035b	T104	FALSE	FALSE	0	0	1	1	none	7.81305064538e-05
T040	T104	FALSE	FALSE	0	0	1	1	none	7.34883380514e-05
T056	T104	FALSE	FALSE	0	0	1	1	none	8.27457624451e-05
T059	T104	FALSE	FALSE	0	0	1	1	none	0.0001067742824211
T065	T104	FALSE	FALSE	0	0	1	1	none	5.38213101534e-05
T069	T104	FALSE	FALSE	0	0	1	1	none	0.0001168346568815
T071	T104	TRUE	TRUE	1	0	1	1	anc	6.044043633e-07
T073	T104	FALSE	FALSE	0	0	1	1	none	8.0548123907e-05
T075	T104	FALSE	FALSE	0	0	1	1	none	6.83705130735e-05
T077	T104	FALSE	FALSE	0	0	1	1	none	8.0548123907e-05
T087	T104	FALSE	FALSE	0	0	1	1	none	8.09193562634e-05
T095	T104	FALSE	FALSE	0	0	1	1	none	0.000100620950128
T099a	T104	FALSE	FALSE	0	0	1	1	none	9.98443063418e-05
T102	T104	FALSE	FALSE	0	0	1	1	none	0.0001047769070909
S002	T105	FALSE	FALSE	0	0	1	1	none	8.13792404118e-05
S007	T105	FALSE	FALSE	0	0	1	1	none	5.01575462658e-05
S021	T105	FALSE	FALSE	0	0	1	1	none	7.83798655424e-05
S024	T105	FALSE	FALSE	0	0	1	1	none	8.01503353427e-05
S025	T105	FALSE	FALSE	0	0	1	1	none	8.55946165718e-05
S026	T105	FALSE	FALSE	0	0	1	1	none	7.99966303418e-05
S038	T105	FALSE	FALSE	0	0	1	1	none	7.3294870251e-06
S039	T105	FALSE	FALSE	0	0	1	1	none	7.84961973656e-05
S040	T105	FALSE	FALSE	0	0	1	1	none	0.0001074145066117
S042	T105	FALSE	FALSE	0	0	1	1	none	7.86543358783e-05
S071	T105	FALSE	FALSE	0	0	1	1	none	9.77003123824e-05
S078	T105	FALSE	FALSE	0	0	1	1	none	7.77563688178e-05
S081	T105	FALSE	FALSE	0	0	1	1	none	7.91797719453e-05
S085	T105	FALSE	FALSE	0	0	1	1	none	9.60072324864e-05
S087	T105	FALSE	FALSE	0	0	1	1	none	0.0001076413471053
S093	T105	FALSE	FALSE	0	0	1	1	none	8.19441430437e-05
S097	T105	FALSE	FALSE	0	0	1	1	none	8.05692384671e-05
S102	T105	FALSE	FALSE	0	0	1	1	none	0.0001081166361631
S106	T105	FALSE	FALSE	0	0	1	1	none	7.99561527498e-05
S130	T105	FALSE	FALSE	0	0	1	1	none	0.000107321367649
T009	T105	FALSE	FALSE	0	0	1	1	none	8.68691175731e-05
T010	T105	FALSE	FALSE	0	0	1	1	none	8.56656498259e-05
T013	T105	FALSE	FALSE	0	0	1	1	none	9.9771220625e-06
T014	T105	FALSE	FALSE	0	0	1	1	none	7.96060677257e-05
T020	T105	FALSE	FALSE	0	0	1	1	none	9.7641290268e-06
T021	T105	FALSE	FALSE	0	0	1	1	none	8.65097192873e-05
T028	T105	FALSE	FALSE	0	0	1	1	none	5.19630201248e-05
T035a	T105	FALSE	FALSE	0	0	1	1	none	0.0001083312911897
T035b	T105	FALSE	FALSE	0	0	1	1	none	8.46965061974e-05
T040	T105	FALSE	FALSE	0	0	1	1	none	8.0054337795e-05
T056	T105	FALSE	FALSE	0	0	1	1	none	8.93117621887e-05
T059	T105	FALSE	FALSE	0	0	1	1	none	0.0001133402821647
T065	T105	TRUE	TRUE	1	0	1	1	anc	6.044043633e-07
T069	T105	FALSE	FALSE	0	0	1	1	none	0.0001234006566251
T071	T105	FALSE	FALSE	0	0	1	1	none	4.65684577938e-05
T073	T105	FALSE	FALSE	0	0	1	1	none	8.71141236506e-05
T075	T105	FALSE	FALSE	0	0	1	1	none	7.49365128171e-05
T077	T105	FALSE	FALSE	0	0	1	1	none	8.71141236506e-05
T087	T105	FALSE	FALSE	0	0	1	1	none	8.7485356007e-05
T095	T105	FALSE	FALSE	0	0	1	1	none	0.0001071869498716
T099a	T105	FALSE	FALSE	0	0	1	1	none	0.0001064103060854
T102	T105	FALSE	FALSE	0	0	1	1	none	0.0001113429068345
T104	T105	FALSE	FALSE	0	0	1	1	none	5.503011888e-05
S002	T107	FALSE	FALSE	0	0	1	1	none	0.000108906395226
S007	T107	FALSE	FALSE	0	0	1	1	none	0.00010050873884
S021	T107	FALSE	FALSE	0	0	1	1	none	0.0001059070203566
S024	T107	FALSE	FALSE	0	0	1	1	none	0.0001076774901569
S025	T107	FALSE	FALSE	0	0	1	1	none	0.000113121771386
S026	T107	FALSE	FALSE	0	0	1	1	none	0.000107523785156
S038	T107	FALSE	FALSE	0	0	1	1	none	0.0001070354416259
S039	T107	FALSE	FALSE	0	0	1	1	none	0.0001060233521798
S040	T107	FALSE	FALSE	0	0	1	1	none	5.85383229993e-05
S042	T107	FALSE	FALSE	0	0	1	1	none	0.0001061814906925
S071	T107	FALSE	FALSE	0	0	1	1	none	4.882412877e-05
S078	T107	FALSE	FALSE	0	0	1	1	none	0.000105283523632
S081	T107	FALSE	FALSE	0	0	1	1	none	0.0001067069267595
S085	T107	FALSE	FALSE	0	0	1	1	none	2.17439682474e-05
S087	T107	FALSE	FALSE	0	0	1	1	none	6.4235672865e-06
S093	T107	FALSE	FALSE	0	0	1	1	none	3.18591507047e-05
S097	T107	FALSE	FALSE	0	0	1	1	none	0.0001080963932813
S102	T107	FALSE	FALSE	0	0	1	1	none	5.92404525507e-05
S106	T107	FALSE	FALSE	0	0	1	1	none	0.000107483307564
S130	T107	FALSE	FALSE	0	0	1	1	none	7.3123965568e-06
T009	T107	FALSE	FALSE	0	0	1	1	none	0.0001143962723873
T010	T107	FALSE	FALSE	0	0	1	1	none	0.0001131928046401
T013	T107	FALSE	FALSE	0	0	1	1	none	0.0001170891983539
T014	T107	FALSE	FALSE	0	0	1	1	none	0.0001071332225399
T020	T107	FALSE	FALSE	0	0	1	1	none	0.0001094700836276
T021	T107	FALSE	FALSE	0	0	1	1	none	0.0001140368741015
T028	T107	FALSE	FALSE	0	0	1	1	none	0.000102314212699
T035a	T107	FALSE	FALSE	0	0	1	1	none	9.5311288241e-06
T035b	T107	FALSE	FALSE	0	0	1	1	none	0.0001122236610116
T040	T107	FALSE	FALSE	0	0	1	1	none	0.0001075814926092
T056	T107	FALSE	FALSE	0	0	1	1	none	0.0001168389170029
T059	T107	FALSE	FALSE	0	0	1	1	none	6.44640985523e-05
T065	T107	FALSE	FALSE	0	0	1	1	none	0.0001107385024712
T069	T107	FALSE	FALSE	0	0	1	1	none	7.45244730127e-05
T071	T107	FALSE	FALSE	0	0	1	1	none	9.6919650368e-05
T073	T107	FALSE	FALSE	0	0	1	1	none	0.0001146412784648
T075	T107	FALSE	FALSE	0	0	1	1	none	0.0001012548589047
T077	T107	FALSE	FALSE	0	0	1	1	none	0.0001146412784648
T087	T107	FALSE	FALSE	0	0	1	1	none	0.0001150125108212
T095	T107	TRUE	TRUE	1	0	1	1	anc	6.044043633e-07
T099a	T107	FALSE	FALSE	0	0	1	1	none	8.8189524464e-06
T102	T107	FALSE	FALSE	0	0	1	1	none	4.2308305431e-06
T104	T107	FALSE	FALSE	0	0	1	1	none	0.0001053813114542
T105	T107	FALSE	FALSE	0	0	1	1	none	0.0001119473111978
S002	T126	TRUE	TRUE	0	0	1	1	none	0.0001189111442143
S007	T126	TRUE	TRUE	0	0	1	1	none	0.0001105134878283
S021	T126	TRUE	TRUE	0	0	1	1	none	0.0001159117693449
S024	T126	TRUE	TRUE	0	0	1	1	none	0.0001176822391452
S025	T126	TRUE	TRUE	0	0	1	1	none	0.0001231265203743
S026	T126	TRUE	TRUE	0	0	1	1	none	0.0001175285341443
S038	T126	TRUE	TRUE	0	0	1	1	none	0.0001170401906142
S039	T126	TRUE	TRUE	0	0	1	1	none	0.0001160281011681
S040	T126	TRUE	TRUE	0	0	1	1	none	4.81043838876e-05
S042	T126	TRUE	TRUE	0	0	1	1	none	0.0001161862396808
S071	T126	TRUE	TRUE	0	0	1	1	none	2.54605565303e-05
S078	T126	TRUE	TRUE	0	0	1	1	none	0.0001152882726203
S081	T126	TRUE	TRUE	0	0	1	1	none	0.0001167116757478
S085	T126	TRUE	TRUE	0	0	1	1	none	5.71357978623e-05
S087	T126	TRUE	TRUE	0	0	1	1	none	6.87699124812e-05
S093	T126	TRUE	TRUE	0	0	1	1	none	4.30727084196e-05
S097	T126	TRUE	TRUE	0	0	1	1	none	0.0001181011422696
S102	T126	TRUE	TRUE	0	0	1	1	none	4.8806513439e-05
S106	T126	TRUE	TRUE	0	0	1	1	none	0.0001174880565523
S130	T126	TRUE	TRUE	0	0	1	1	none	6.84499330249e-05
T009	T126	FALSE	FALSE	0	0	1	1	none	0.0001244010213756
T010	T126	FALSE	FALSE	0	0	1	1	none	0.0001231975536284
T013	T126	FALSE	FALSE	0	0	1	1	none	0.0001270939473422
T014	T126	TRUE	TRUE	0	0	1	1	none	0.0001171379715282
T020	T126	TRUE	TRUE	0	0	1	1	none	0.0001194748326159
T021	T126	FALSE	FALSE	0	0	1	1	none	0.0001240416230898
T028	T126	TRUE	TRUE	0	0	1	1	none	0.0001123189616873
T035a	T126	TRUE	TRUE	0	0	1	1	none	6.94598565656e-05
T035b	T126	FALSE	FALSE	0	0	1	1	none	0.0001222284099999
T040	T126	TRUE	TRUE	0	0	1	1	none	0.0001175862415975
T056	T126	FALSE	FALSE	0	0	1	1	none	0.0001268436659912
T059	T126	TRUE	TRUE	0	0	1	1	none	5.40301594406e-05
T065	T126	TRUE	TRUE	0	0	1	1	none	0.0001207432514595
T069	T126	TRUE	TRUE	0	0	1	1	none	4.7529897001e-05
T071	T126	TRUE	TRUE	0	0	1	1	none	0.0001069243993563
T073	T126	FALSE	FALSE	0	0	1	1	none	0.0001246460274531
T075	T126	TRUE	TRUE	0	0	1	1	none	0.000111259607893
T077	T126	FALSE	FALSE	0	0	1	1	none	0.0001246460274531
T087	T126	FALSE	FALSE	0	0	1	1	none	0.0001250172598095
T095	T126	TRUE	TRUE	0	0	1	1	none	6.83155152475e-05
T099a	T126	TRUE	TRUE	0	0	1	1	none	6.75388714613e-05
T102	T126	FALSE	FALSE	0	0	1	1	none	7.24714722104e-05
T104	T126	FALSE	FALSE	0	0	1	1	none	0.0001153860604425
T105	T126	FALSE	FALSE	0	0	1	1	none	0.0001219520601861
T107	T126	FALSE	FALSE	0	0	1	1	none	7.30758765737e-05
S002	T156	FALSE	FALSE	0	0	1	1	none	7.94753111359e-05
S007	T156	FALSE	FALSE	0	0	1	1	none	4.82536169899e-05
S021	T156	FALSE	FALSE	0	0	1	1	none	7.64759362665e-05
S024	T156	FALSE	FALSE	0	0	1	1	none	7.82464060668e-05
S025	T156	FALSE	FALSE	0	0	1	1	none	8.36906872959e-05
S026	T156	FALSE	FALSE	0	0	1	1	none	7.80927010659e-05
S038	T156	FALSE	FALSE	0	0	1	1	none	6.6343664758e-06
S039	T156	FALSE	FALSE	0	0	1	1	none	7.65922680897e-05
S040	T156	FALSE	FALSE	0	0	1	1	none	0.0001055105773358
S042	T156	FALSE	FALSE	0	0	1	1	none	7.67504066024e-05
S071	T156	FALSE	FALSE	0	0	1	1	none	9.57963831065e-05
S078	T156	FALSE	FALSE	0	0	1	1	none	7.58524395419e-05
S081	T156	FALSE	FALSE	0	0	1	1	none	7.72758426694e-05
S085	T156	FALSE	FALSE	0	0	1	1	none	9.41033032105e-05
S087	T156	FALSE	FALSE	0	0	1	1	none	0.0001057374178294
S093	T156	FALSE	FALSE	0	0	1	1	none	8.00402137678e-05
S097	T156	FALSE	FALSE	0	0	1	1	none	7.86653091912e-05
S102	T156	FALSE	FALSE	0	0	1	1	none	0.0001062127068872
S106	T156	FALSE	FALSE	0	0	1	1	none	7.80522234739e-05
S130	T156	FALSE	FALSE	0	0	1	1	none	0.0001054174383731
T009	T156	FALSE	FALSE	0	0	1	1	none	8.49651882972e-05
T010	T156	FALSE	FALSE	0	0	1	1	none	8.376172055e-05
T013	T156	FALSE	FALSE	0	0	1	1	none	1.66881232038e-05
T014	T156	FALSE	FALSE	0	0	1	1	none	7.77021384498e-05
T020	T156	FALSE	FALSE	0	0	1	1	none	9.0690084775e-06
T021	T156	FALSE	FALSE	0	0	1	1	none	8.46057900114e-05
T028	T156	FALSE	FALSE	0	0	1	1	none	5.00590908489e-05
T035a	T156	FALSE	FALSE	0	0	1	1	none	0.0001064273619138
T035b	T156	FALSE	FALSE	0	0	1	1	none	8.27925769215e-05
T040	T156	FALSE	FALSE	0	0	1	1	none	7.81504085191e-05
T056	T156	FALSE	FALSE	0	0	1	1	none	8.74078329128e-05
T059	T156	FALSE	FALSE	0	0	1	1	none	0.0001114363528888
T065	T156	FALSE	FALSE	0	0	1	1	none	1.03374273211e-05
T069	T156	FALSE	FALSE	0	0	1	1	none	0.0001214967273492
T071	T156	FALSE	FALSE	0	0	1	1	none	4.46645285179e-05
T073	T156	FALSE	FALSE	0	0	1	1	none	8.52101943747e-05
T075	T156	FALSE	FALSE	0	0	1	1	none	7.30325835412e-05
T077	T156	FALSE	FALSE	0	0	1	1	none	8.52101943747e-05
T087	T156	FALSE	FALSE	0	0	1	1	none	8.55814267311e-05
T095	T156	FALSE	FALSE	0	0	1	1	none	0.0001052830205957
T099a	T156	FALSE	FALSE	0	0	1	1	none	0.0001045063768095
T102	T156	FALSE	FALSE	0	0	1	1	none	0.0001094389775586
T104	T156	FALSE	FALSE	0	0	1	1	none	5.31261896041e-05
T105	T156	FALSE	FALSE	0	0	1	1	none	1.15462360477e-05
T107	T156	FALSE	FALSE	0	0	1	1	none	0.0001100433819219
T126	T156	FALSE	FALSE	0	0	1	1	none	0.0001200481309102
S002	T159a	TRUE	TRUE	0	0	1	1	none	2.3056262779e-05
S007	T159a	TRUE	TRUE	0	0	1	1	none	7.2049125113e-05
S021	T159a	TRUE	TRUE	0	0	1	1	none	2.00568879096e-05
S024	T159a	TRUE	TRUE	0	0	1	1	none	2.18273577099e-05
S025	T159a	TRUE	TRUE	0	0	1	1	none	2.1650489353e-05
S026	T159a	TRUE	TRUE	0	0	1	1	none	1.0482823817e-05
S038	T159a	TRUE	TRUE	0	0	1	1	none	7.85758278989e-05
S039	T159a	TRUE	TRUE	0	0	1	1	none	2.01732197328e-05
S040	T159a	TRUE	TRUE	0	0	1	1	none	0.0001064820476989
S042	T159a	TRUE	TRUE	0	0	1	1	none	2.03313582455e-05
S071	T159a	TRUE	TRUE	0	0	1	1	none	9.67678534696e-05
S078	T159a	TRUE	TRUE	0	0	1	1	none	1.9433391185e-05
S081	T159a	TRUE	TRUE	0	0	1	1	none	2.08567943125e-05
S085	T159a	TRUE	TRUE	0	0	1	1	none	9.50747735736e-05
S087	T159a	TRUE	TRUE	0	0	1	1	none	0.0001067088881925
S093	T159a	TRUE	TRUE	0	0	1	1	none	8.10116841309e-05
S097	T159a	TRUE	TRUE	0	0	1	1	none	1.66251112483e-05
S102	T159a	TRUE	TRUE	0	0	1	1	none	0.0001071841772503
S106	T159a	TRUE	TRUE	0	0	1	1	none	2.1633175117e-05
S130	T159a	TRUE	TRUE	0	0	1	1	none	0.0001063889087362
T009	T159a	TRUE	TRUE	0	1	1	1	desc	2.777015739e-06
T010	T159a	TRUE	TRUE	0	1	1	1	desc	9.691436285e-07
T013	T159a	FALSE	FALSE	0	0	1	1	none	8.86295846269e-05
T014	T159a	TRUE	TRUE	0	0	1	1	none	2.12830900929e-05
T020	T159a	TRUE	TRUE	0	0	1	1	none	8.10104699006e-05
T021	T159a	TRUE	TRUE	0	1	1	1	desc	2.4176174532e-06
T028	T159a	TRUE	TRUE	0	0	1	1	none	7.3854598972e-05
T035a	T159a	TRUE	TRUE	0	0	1	1	none	0.0001073988322769
T035b	T159a	TRUE	TRUE	0	1	1	1	desc	6.044043633e-07
T040	T159a	TRUE	TRUE	0	0	1	1	none	2.17313601622e-05
T056	T159a	FALSE	FALSE	0	1	1	1	desc	5.2196603546e-06
T059	T159a	TRUE	TRUE	0	0	1	1	none	0.0001124078232519
T065	T159a	TRUE	TRUE	0	0	1	1	none	8.22788887442e-05
T069	T159a	TRUE	TRUE	0	0	1	1	none	0.0001224681977123
T071	T159a	TRUE	TRUE	0	0	1	1	none	6.8460036641e-05
T073	T159a	TRUE	TRUE	0	1	1	1	desc	3.0220218165e-06
T075	T159a	TRUE	TRUE	0	0	1	1	none	7.40040539043e-05
T077	T159a	TRUE	TRUE	0	1	1	1	desc	3.0220218165e-06
T087	T159a	TRUE	TRUE	0	1	1	1	desc	3.3932541729e-06
T095	T159a	TRUE	TRUE	0	0	1	1	none	0.0001062544909588
T099a	T159a	TRUE	TRUE	0	0	1	1	none	0.0001054778471726
T102	T159a	FALSE	FALSE	0	0	1	1	none	0.0001104104479217
T104	T159a	FALSE	FALSE	0	0	1	1	none	7.69216977272e-05
T105	T159a	FALSE	FALSE	0	0	1	1	none	8.34876974708e-05
T107	T159a	FALSE	FALSE	0	0	1	1	none	0.000111014852285
T126	T159a	TRUE	TRUE	0	0	1	1	none	0.0001210196012733
T156	T159a	FALSE	FALSE	0	0	1	1	none	8.15837681949e-05
S002	T182	FALSE	FALSE	0	0	1	1	none	8.00058889582e-05
S007	T182	FALSE	FALSE	0	0	1	1	none	4.87841948122e-05
S021	T182	FALSE	FALSE	0	0	1	1	none	7.70065140888e-05
S024	T182	FALSE	FALSE	0	0	1	1	none	7.87769838891e-05
S025	T182	FALSE	FALSE	0	0	1	1	none	8.42212651182e-05
S026	T182	FALSE	FALSE	0	0	1	1	none	7.86232788882e-05
S038	T182	FALSE	FALSE	0	0	1	1	none	7.1649442981e-06
S039	T182	FALSE	FALSE	0	0	1	1	none	7.7122845912e-05
S040	T182	FALSE	FALSE	0	0	1	1	none	0.0001060411551581
S042	T182	FALSE	FALSE	0	0	1	1	none	7.72809844247e-05
S071	T182	FALSE	FALSE	0	0	1	1	none	9.63269609288e-05
S078	T182	FALSE	FALSE	0	0	1	1	none	7.63830173642e-05
S081	T182	FALSE	FALSE	0	0	1	1	none	7.78064204917e-05
S085	T182	FALSE	FALSE	0	0	1	1	none	9.46338810328e-05
S087	T182	FALSE	FALSE	0	0	1	1	none	0.0001062679956517
S093	T182	FALSE	FALSE	0	0	1	1	none	8.05707915901e-05
S097	T182	FALSE	FALSE	0	0	1	1	none	7.91958870135e-05
S102	T182	FALSE	FALSE	0	0	1	1	none	0.0001067432847095
S106	T182	FALSE	FALSE	0	0	1	1	none	7.85828012962e-05
S130	T182	FALSE	FALSE	0	0	1	1	none	0.0001059480161954
T009	T182	FALSE	FALSE	0	0	1	1	none	8.54957661195e-05
T010	T182	FALSE	FALSE	0	0	1	1	none	8.42922983723e-05
T013	T182	FALSE	FALSE	0	0	1	1	none	1.72187010261e-05
T014	T182	FALSE	FALSE	0	0	1	1	none	7.82327162721e-05
T020	T182	FALSE	FALSE	0	0	1	1	none	9.5995862998e-06
T021	T182	FALSE	FALSE	0	0	1	1	none	8.51363678337e-05
T028	T182	FALSE	FALSE	0	0	1	1	none	5.05896686712e-05
T035a	T182	FALSE	FALSE	0	0	1	1	none	0.0001069579397361
T035b	T182	FALSE	FALSE	0	0	1	1	none	8.33231547438e-05
T040	T182	FALSE	FALSE	0	0	1	1	none	7.86809863414e-05
T056	T182	FALSE	FALSE	0	0	1	1	none	8.79384107351e-05
T059	T182	FALSE	FALSE	0	0	1	1	none	0.0001119669307111
T065	T182	FALSE	FALSE	0	0	1	1	none	1.08680051434e-05
T069	T182	FALSE	FALSE	0	0	1	1	none	0.0001220273051715
T071	T182	FALSE	FALSE	0	0	1	1	none	4.51951063402e-05
T073	T182	FALSE	FALSE	0	0	1	1	none	8.5740772197e-05
T075	T182	FALSE	FALSE	0	0	1	1	none	7.35631613635e-05
T077	T182	FALSE	FALSE	0	0	1	1	none	8.5740772197e-05
T087	T182	FALSE	FALSE	0	0	1	1	none	8.61120045534e-05
T095	T182	FALSE	FALSE	0	0	1	1	none	0.000105813598418
T099a	T182	FALSE	FALSE	0	0	1	1	none	0.0001050369546318
T102	T182	FALSE	FALSE	0	0	1	1	none	0.0001099695553809
T104	T182	FALSE	FALSE	0	0	1	1	none	5.36567674264e-05
T105	T182	FALSE	FALSE	0	0	1	1	none	1.207681387e-05
T107	T182	FALSE	FALSE	0	0	1	1	none	0.0001105739597442
T126	T182	FALSE	FALSE	0	0	1	1	none	0.0001205787087325
T156	T182	FALSE	FALSE	0	0	1	1	none	8.7890378695e-06
T159a	T182	FALSE	FALSE	0	0	1	1	none	8.21143460172e-05
S002	T188	TRUE	TRUE	0	0	1	1	none	6.9176048833e-05
S007	T188	TRUE	TRUE	0	0	1	1	none	2.4787750019e-05
S021	T188	TRUE	TRUE	0	0	1	1	none	6.61766739636e-05
S024	T188	TRUE	TRUE	0	0	1	1	none	6.79471437639e-05
S025	T188	TRUE	TRUE	0	0	1	1	none	7.3391424993e-05
S026	T188	TRUE	TRUE	0	0	1	1	none	6.7793438763e-05
S038	T188	TRUE	TRUE	0	0	1	1	none	4.44810574729e-05
S039	T188	TRUE	TRUE	0	0	1	1	none	6.62930057868e-05
S040	T188	TRUE	TRUE	0	0	1	1	none	9.52113150329e-05
S042	T188	TRUE	TRUE	0	0	1	1	none	6.64511442995e-05
S071	T188	TRUE	TRUE	0	0	1	1	none	8.54971208036e-05
S078	T188	TRUE	TRUE	0	0	1	1	none	6.5553177239e-05
S081	T188	TRUE	TRUE	0	0	1	1	none	6.69765803665e-05
S085	T188	TRUE	TRUE	0	0	1	1	none	8.38040409076e-05
S087	T188	TRUE	TRUE	0	0	1	1	none	9.54381555265e-05
S093	T188	TRUE	TRUE	0	0	1	1	none	6.97409514649e-05
S097	T188	TRUE	TRUE	0	0	1	1	none	6.83660468883e-05
S102	T188	TRUE	TRUE	0	0	1	1	none	9.59134445843e-05
S106	T188	TRUE	TRUE	0	0	1	1	none	6.7752961171e-05
S130	T188	TRUE	TRUE	0	0	1	1	none	9.51181760702e-05
T009	T188	FALSE	FALSE	0	0	1	1	none	7.46659259943e-05
T010	T188	FALSE	FALSE	0	0	1	1	none	7.34624582471e-05
T013	T188	FALSE	FALSE	0	0	1	1	none	5.45348142009e-05
T014	T188	TRUE	TRUE	0	0	1	1	none	6.74028761469e-05
T020	T188	TRUE	TRUE	0	0	1	1	none	4.69156994746e-05
T021	T188	FALSE	FALSE	0	0	1	1	none	7.43065277085e-05
T028	T188	TRUE	TRUE	0	0	1	1	none	1.803352718e-05
T035a	T188	TRUE	TRUE	0	0	1	1	none	9.61280996109e-05
T035b	T188	FALSE	FALSE	0	0	1	1	none	7.24933146186e-05
T040	T188	TRUE	TRUE	0	0	1	1	none	6.78511462162e-05
T056	T188	FALSE	FALSE	0	0	1	1	none	7.71085706099e-05
T059	T188	TRUE	TRUE	0	0	1	1	none	0.0001011370905859
T065	T188	TRUE	TRUE	0	0	1	1	none	4.81841183182e-05
T069	T188	TRUE	TRUE	0	0	1	1	none	0.0001111974650463
T071	T188	TRUE	TRUE	0	0	1	1	none	1.8864265455e-05
T073	T188	FALSE	FALSE	0	0	1	1	none	7.49109320718e-05
T075	T188	TRUE	TRUE	0	0	1	1	none	6.27333212383e-05
T077	T188	FALSE	FALSE	0	0	1	1	none	7.49109320718e-05
T087	T188	FALSE	FALSE	0	0	1	1	none	7.52821644282e-05
T095	T188	TRUE	TRUE	0	0	1	1	none	9.49837582928e-05
T099a	T188	TRUE	TRUE	0	0	1	1	none	9.42071145066e-05
T102	T188	FALSE	FALSE	0	0	1	1	none	9.91397152557e-05
T104	T188	FALSE	FALSE	0	0	1	1	none	2.73259265412e-05
T105	T188	FALSE	FALSE	0	0	1	1	none	4.93929270448e-05
T107	T188	FALSE	FALSE	0	0	1	1	none	9.9744119619e-05
T126	T188	TRUE	TRUE	0	0	1	1	none	0.0001097488686073
T156	T188	FALSE	FALSE	0	0	1	1	none	4.74889977689e-05
T159a	T188	TRUE	TRUE	0	0	1	1	none	7.1284505892e-05
T182	T188	FALSE	FALSE	0	0	1	1	none	4.80195755912e-05
S002	T192	FALSE	FALSE	0	0	1	1	none	0.0001287745842136
S007	T192	FALSE	FALSE	0	0	1	1	none	0.0001203769278276
S021	T192	FALSE	FALSE	0	0	1	1	none	0.0001257752093442
S024	T192	FALSE	FALSE	0	0	1	1	none	0.0001275456791445
S025	T192	FALSE	FALSE	0	0	1	1	none	0.0001329899603736
S026	T192	FALSE	FALSE	0	0	1	1	none	0.0001273919741436
S038	T192	FALSE	FALSE	0	0	1	1	none	0.0001269036306135
S039	T192	FALSE	FALSE	0	0	1	1	none	0.0001258915411674
S040	T192	FALSE	FALSE	0	0	1	1	none	5.79678238869e-05
S042	T192	FALSE	FALSE	0	0	1	1	none	0.0001260496796801
S071	T192	FALSE	FALSE	0	0	1	1	none	3.53239965296e-05
S078	T192	FALSE	FALSE	0	0	1	1	none	0.0001251517126196
S081	T192	FALSE	FALSE	0	0	1	1	none	0.0001265751157471
S085	T192	FALSE	FALSE	0	0	1	1	none	6.69992378616e-05
S087	T192	FALSE	FALSE	0	0	1	1	none	7.86333524805e-05
S093	T192	FALSE	FALSE	0	0	1	1	none	5.29361484189e-05
S097	T192	FALSE	FALSE	0	0	1	1	none	0.0001279645822689
S102	T192	FALSE	FALSE	0	0	1	1	none	5.86699534383e-05
S106	T192	FALSE	FALSE	0	0	1	1	none	0.0001273514965516
S130	T192	FALSE	FALSE	0	0	1	1	none	7.83133730242e-05
T009	T192	FALSE	FALSE	0	0	1	1	none	0.0001342644613749
T010	T192	FALSE	FALSE	0	0	1	1	none	0.0001330609936277
T013	T192	FALSE	FALSE	0	0	1	1	none	0.0001369573873415
T014	T192	FALSE	FALSE	0	0	1	1	none	0.0001270014115275
T020	T192	FALSE	FALSE	0	0	1	1	none	0.0001293382726152
T021	T192	FALSE	FALSE	0	0	1	1	none	0.0001339050630891
T028	T192	FALSE	FALSE	0	0	1	1	none	0.0001221824016866
T035a	T192	FALSE	FALSE	0	0	1	1	none	7.93232965649e-05
T035b	T192	FALSE	FALSE	0	0	1	1	none	0.0001320918499992
T040	T192	FALSE	FALSE	0	0	1	1	none	0.0001274496815968
T056	T192	FALSE	FALSE	0	0	1	1	none	0.0001367071059905
T059	T192	FALSE	FALSE	0	0	1	1	none	6.38935994399e-05
T065	T192	FALSE	FALSE	0	0	1	1	none	0.0001306066914588
T069	T192	FALSE	FALSE	0	0	1	1	none	5.73933370003e-05
T071	T192	FALSE	FALSE	0	0	1	1	none	0.0001167878393556
T073	T192	FALSE	FALSE	0	0	1	1	none	0.0001345094674524
T075	T192	FALSE	FALSE	0	0	1	1	none	0.0001211230478923
T077	T192	FALSE	FALSE	0	0	1	1	none	0.0001345094674524
T087	T192	FALSE	FALSE	0	0	1	1	none	0.0001348806998088
T095	T192	FALSE	FALSE	0	0	1	1	none	7.81789552468e-05
T099a	T192	FALSE	FALSE	0	0	1	1	none	7.74023114606e-05
T102	T192	FALSE	FALSE	0	0	1	1	none	8.23349122097e-05
T104	T192	FALSE	FALSE	0	0	1	1	none	0.0001252495004418
T105	T192	FALSE	FALSE	0	0	1	1	none	0.0001318155001854
T107	T192	FALSE	FALSE	0	0	1	1	none	8.2939316573e-05
T126	T192	TRUE	TRUE	1	0	1	1	anc	1.206570379e-06
T156	T192	FALSE	FALSE	0	0	1	1	none	0.0001299115709095
T159a	T192	FALSE	FALSE	0	0	1	1	none	0.0001308830412726
T182	T192	FALSE	FALSE	0	0	1	1	none	0.0001304421487318
T188	T192	FALSE	FALSE	0	0	1	1	none	0.0001196123086066
S002	T223	FALSE	FALSE	0	0	1	1	none	8.30279107747e-05
S007	T223	FALSE	FALSE	0	0	1	1	none	5.18062166287e-05
S021	T223	FALSE	FALSE	0	0	1	1	none	8.00285359053e-05
S024	T223	FALSE	FALSE	0	0	1	1	none	8.17990057056e-05
S025	T223	FALSE	FALSE	0	0	1	1	none	8.72432869347e-05
S026	T223	FALSE	FALSE	0	0	1	1	none	8.16453007047e-05
S038	T223	FALSE	FALSE	0	0	1	1	none	1.01869661146e-05
S039	T223	FALSE	FALSE	0	0	1	1	none	8.01448677285e-05
S040	T223	FALSE	FALSE	0	0	1	1	none	0.0001090631769746
S042	T223	FALSE	FALSE	0	0	1	1	none	8.03030062412e-05
S071	T223	FALSE	FALSE	0	0	1	1	none	9.93489827453e-05
S078	T223	FALSE	FALSE	0	0	1	1	none	7.94050391807e-05
S081	T223	FALSE	FALSE	0	0	1	1	none	8.08284423082e-05
S085	T223	FALSE	FALSE	0	0	1	1	none	9.76559028493e-05
S087	T223	FALSE	FALSE	0	0	1	1	none	0.0001092900174682
S093	T223	FALSE	FALSE	0	0	1	1	none	8.35928134066e-05
S097	T223	FALSE	FALSE	0	0	1	1	none	8.221790883e-05
S102	T223	FALSE	FALSE	0	0	1	1	none	0.000109765306526
S106	T223	FALSE	FALSE	0	0	1	1	none	8.16048231127e-05
S130	T223	FALSE	FALSE	0	0	1	1	none	0.0001089700380119
T009	T223	FALSE	FALSE	0	0	1	1	none	8.8517787936e-05
T010	T223	FALSE	FALSE	0	0	1	1	none	8.73143201888e-05
T013	T223	FALSE	FALSE	0	0	1	1	none	2.02407228426e-05
T014	T223	FALSE	FALSE	0	0	1	1	none	8.12547380886e-05
T020	T223	FALSE	FALSE	0	0	1	1	none	1.26216081163e-05
T021	T223	FALSE	FALSE	0	0	1	1	none	8.81583896502e-05
T028	T223	FALSE	FALSE	0	0	1	1	none	5.36116904877e-05
T035a	T223	FALSE	FALSE	0	0	1	1	none	0.0001099799615526
T035b	T223	FALSE	FALSE	0	0	1	1	none	8.63451765603e-05
T040	T223	FALSE	FALSE	0	0	1	1	none	8.17030081579e-05
T056	T223	FALSE	FALSE	0	0	1	1	none	9.09604325516e-05
T059	T223	FALSE	FALSE	0	0	1	1	none	0.0001149889525276
T065	T223	FALSE	FALSE	0	0	1	1	none	1.38900269599e-05
T069	T223	FALSE	FALSE	0	0	1	1	none	0.000125049326988
T071	T223	FALSE	FALSE	0	0	1	1	none	4.82171281567e-05
T073	T223	FALSE	FALSE	0	0	1	1	none	8.87627940135e-05
T075	T223	FALSE	FALSE	0	0	1	1	none	7.658518318e-05
T077	T223	FALSE	FALSE	0	0	1	1	none	8.87627940135e-05
T087	T223	FALSE	FALSE	0	0	1	1	none	8.91340263699e-05
T095	T223	FALSE	FALSE	0	0	1	1	none	0.0001088356202345
T099a	T223	FALSE	FALSE	0	0	1	1	none	0.0001080589764483
T102	T223	FALSE	FALSE	0	0	1	1	none	0.0001129915771974
T104	T223	FALSE	FALSE	0	0	1	1	none	5.66787892429e-05
T105	T223	FALSE	FALSE	0	0	1	1	none	1.50988356865e-05
T107	T223	FALSE	FALSE	0	0	1	1	none	0.0001135959815607
T126	T223	FALSE	FALSE	0	0	1	1	none	0.000123600730549
T156	T223	FALSE	FALSE	0	0	1	1	none	1.1811059686e-05
T159a	T223	FALSE	FALSE	0	0	1	1	none	8.51363678337e-05
T182	T223	FALSE	FALSE	0	0	1	1	none	4.2308305431e-06
T188	T223	FALSE	FALSE	0	0	1	1	none	5.10415974077e-05
T192	T223	FALSE	FALSE	0	0	1	1	none	0.0001334641705483
S002	T225	FALSE	FALSE	0	0	1	1	none	8.28587388371e-05
S007	T225	FALSE	FALSE	0	0	1	1	none	5.16370446911e-05
S021	T225	FALSE	FALSE	0	0	1	1	none	7.98593639677e-05
S024	T225	FALSE	FALSE	0	0	1	1	none	8.1629833768e-05
S025	T225	FALSE	FALSE	0	0	1	1	none	8.70741149971e-05
S026	T225	FALSE	FALSE	0	0	1	1	none	8.14761287671e-05
S038	T225	FALSE	FALSE	0	0	1	1	none	1.0017794177e-05
S039	T225	FALSE	FALSE	0	0	1	1	none	7.99756957909e-05
S040	T225	FALSE	FALSE	0	0	1	1	none	0.000108894005037
S042	T225	FALSE	FALSE	0	0	1	1	none	8.01338343036e-05
S071	T225	FALSE	FALSE	0	0	1	1	none	9.91798108077e-05
S078	T225	FALSE	FALSE	0	0	1	1	none	7.92358672431e-05
S081	T225	FALSE	FALSE	0	0	1	1	none	8.06592703706e-05
S085	T225	FALSE	FALSE	0	0	1	1	none	9.74867309117e-05
S087	T225	FALSE	FALSE	0	0	1	1	none	0.0001091208455306
S093	T225	FALSE	FALSE	0	0	1	1	none	8.3423641469e-05
S097	T225	FALSE	FALSE	0	0	1	1	none	8.20487368924e-05
S102	T225	FALSE	FALSE	0	0	1	1	none	0.0001095961345884
S106	T225	FALSE	FALSE	0	0	1	1	none	8.14356511751e-05
S130	T225	FALSE	FALSE	0	0	1	1	none	0.0001088008660743
T009	T225	FALSE	FALSE	0	0	1	1	none	8.83486159984e-05
T010	T225	FALSE	FALSE	0	0	1	1	none	8.71451482512e-05
T013	T225	FALSE	FALSE	0	0	1	1	none	2.0071550905e-05
T014	T225	FALSE	FALSE	0	0	1	1	none	8.1085566151e-05
T020	T225	FALSE	FALSE	0	0	1	1	none	1.24524361787e-05
T021	T225	FALSE	FALSE	0	0	1	1	none	8.79892177126e-05
T028	T225	FALSE	FALSE	0	0	1	1	none	5.34425185501e-05
T035a	T225	FALSE	FALSE	0	0	1	1	none	0.000109810789615
T035b	T225	FALSE	FALSE	0	0	1	1	none	8.61760046227e-05
T040	T225	FALSE	FALSE	0	0	1	1	none	8.15338362203e-05
T056	T225	FALSE	FALSE	0	0	1	1	none	9.0791260614e-05
T059	T225	FALSE	FALSE	0	0	1	1	none	0.00011481978059
T065	T225	FALSE	FALSE	0	0	1	1	none	1.37208550223e-05
T069	T225	FALSE	FALSE	0	0	1	1	none	0.0001248801550504
T071	T225	FALSE	FALSE	0	0	1	1	none	4.80479562191e-05
T073	T225	FALSE	FALSE	0	0	1	1	none	8.85936220759e-05
T075	T225	FALSE	FALSE	0	0	1	1	none	7.64160112424e-05
T077	T225	FALSE	FALSE	0	0	1	1	none	8.85936220759e-05
T087	T225	FALSE	FALSE	0	0	1	1	none	8.89648544323e-05
T095	T225	FALSE	FALSE	0	0	1	1	none	0.0001086664482969
T099a	T225	FALSE	FALSE	0	0	1	1	none	0.0001078898045107
T102	T225	FALSE	FALSE	0	0	1	1	none	0.0001128224052598
T104	T225	FALSE	FALSE	0	0	1	1	none	5.65096173053e-05
T105	T225	FALSE	FALSE	0	0	1	1	none	1.49296637489e-05
T107	T225	FALSE	FALSE	0	0	1	1	none	0.0001134268096231
T126	T225	FALSE	FALSE	0	0	1	1	none	0.0001234315586114
T156	T225	FALSE	FALSE	0	0	1	1	none	8.7046595648e-06
T159a	T225	FALSE	FALSE	0	0	1	1	none	8.49671958961e-05
T182	T225	FALSE	FALSE	0	0	1	1	none	1.21724655707e-05
T188	T225	FALSE	FALSE	0	0	1	1	none	5.08724254701e-05
T192	T225	FALSE	FALSE	0	0	1	1	none	0.0001332949986107
T223	T225	FALSE	FALSE	0	0	1	1	none	1.51944873872e-05
S002	T230	FALSE	FALSE	0	0	1	1	none	2.54738802322e-05
S007	T230	FALSE	FALSE	0	0	1	1	none	7.44667425662e-05
S021	T230	FALSE	FALSE	0	0	1	1	none	2.24745053628e-05
S024	T230	FALSE	FALSE	0	0	1	1	none	2.42449751631e-05
S025	T230	FALSE	FALSE	0	0	1	1	none	2.40681068062e-05
S026	T230	FALSE	FALSE	0	0	1	1	none	1.29004412702e-05
S038	T230	FALSE	FALSE	0	0	1	1	none	8.09934453521e-05
S039	T230	FALSE	FALSE	0	0	1	1	none	2.2590837186e-05
S040	T230	FALSE	FALSE	0	0	1	1	none	0.0001088996651521
S042	T230	FALSE	FALSE	0	0	1	1	none	2.27489756987e-05
S071	T230	FALSE	FALSE	0	0	1	1	none	9.91854709228e-05
S078	T230	FALSE	FALSE	0	0	1	1	none	2.18510086382e-05
S081	T230	FALSE	FALSE	0	0	1	1	none	2.32744117657e-05
S085	T230	FALSE	FALSE	0	0	1	1	none	9.74923910268e-05
S087	T230	FALSE	FALSE	0	0	1	1	none	0.0001091265056457
S093	T230	FALSE	FALSE	0	0	1	1	none	8.34293015841e-05
S097	T230	FALSE	FALSE	0	0	1	1	none	1.90427287015e-05
S102	T230	FALSE	FALSE	0	0	1	1	none	0.0001096017947035
S106	T230	FALSE	FALSE	0	0	1	1	none	2.40507925702e-05
S130	T230	FALSE	FALSE	0	0	1	1	none	0.0001088065261894
T009	T230	TRUE	TRUE	0	0	1	1	none	2.1726113757e-06
T010	T230	FALSE	FALSE	0	0	1	1	none	3.3867610817e-06
T013	T230	FALSE	FALSE	0	0	1	1	none	9.10472020801e-05
T014	T230	FALSE	FALSE	0	0	1	1	none	2.37007075461e-05
T020	T230	FALSE	FALSE	0	0	1	1	none	8.34280873538e-05
T021	T230	TRUE	TRUE	0	0	1	1	none	3.0220218165e-06
T028	T230	FALSE	FALSE	0	0	1	1	none	7.62722164252e-05
T035a	T230	FALSE	FALSE	0	0	1	1	none	0.0001098164497301
T035b	T230	FALSE	FALSE	0	0	1	1	none	3.6264261798e-06
T040	T230	FALSE	FALSE	0	0	1	1	none	2.41489776154e-05
T056	T230	FALSE	FALSE	0	0	1	1	none	4.6152559913e-06
T059	T230	FALSE	FALSE	0	0	1	1	none	0.0001148254407051
T065	T230	FALSE	FALSE	0	0	1	1	none	8.46965061974e-05
T069	T230	FALSE	FALSE	0	0	1	1	none	0.0001248858151655
T071	T230	FALSE	FALSE	0	0	1	1	none	7.08776540942e-05
T073	T230	TRUE	TRUE	0	0	1	1	none	3.6264261798e-06
T075	T230	FALSE	FALSE	0	0	1	1	none	7.64216713575e-05
T077	T230	TRUE	TRUE	0	0	1	1	none	3.6264261798e-06
T087	T230	TRUE	TRUE	0	0	1	1	none	2.7888498096e-06
T095	T230	FALSE	FALSE	0	0	1	1	none	0.000108672108412
T099a	T230	FALSE	FALSE	0	0	1	1	none	0.0001078954646258
T102	T230	FALSE	FALSE	0	0	1	1	none	0.0001128280653749
T104	T230	FALSE	FALSE	0	0	1	1	none	7.93393151804e-05
T105	T230	FALSE	FALSE	0	0	1	1	none	8.5905314924e-05
T107	T230	FALSE	FALSE	0	0	1	1	none	0.0001134324697382
T126	T230	FALSE	FALSE	0	0	1	1	none	0.0001234372187265
T156	T230	FALSE	FALSE	0	0	1	1	none	8.40013856481e-05
T159a	T230	TRUE	TRUE	1	0	1	1	anc	1.8132130899e-06
T182	T230	FALSE	FALSE	0	0	1	1	none	8.45319634704e-05
T188	T230	FALSE	FALSE	0	0	1	1	none	7.37021233452e-05
T192	T230	FALSE	FALSE	0	0	1	1	none	0.0001333006587258
T223	T230	FALSE	FALSE	0	0	1	1	none	8.75539852869e-05
T225	T230	FALSE	FALSE	0	0	1	1	none	8.73848133493e-05
S002	T232	TRUE	TRUE	0	0	1	1	none	0.000118251638416
S007	T232	TRUE	TRUE	0	0	1	1	none	0.00010985398203
S021	T232	TRUE	TRUE	0	0	1	1	none	0.0001152522635466
S024	T232	TRUE	TRUE	0	0	1	1	none	0.0001170227333469
S025	T232	TRUE	TRUE	0	0	1	1	none	0.000122467014576
S026	T232	TRUE	TRUE	0	0	1	1	none	0.000116869028346
S038	T232	TRUE	TRUE	0	0	1	1	none	0.0001163806848159
S039	T232	TRUE	TRUE	0	0	1	1	none	0.0001153685953698
S040	T232	TRUE	TRUE	0	0	1	1	none	4.74448780893e-05
S042	T232	TRUE	TRUE	0	0	1	1	none	0.0001155267338825
S071	T232	TRUE	TRUE	0	0	1	1	none	2.4801050732e-05
S078	T232	TRUE	TRUE	0	0	1	1	none	0.000114628766822
S081	T232	TRUE	TRUE	0	0	1	1	none	0.0001160521699495
S085	T232	TRUE	TRUE	0	0	1	1	none	5.6476292064e-05
S087	T232	TRUE	TRUE	0	0	1	1	none	6.81104066829e-05
S093	T232	TRUE	TRUE	0	0	1	1	none	4.24132026213e-05
S097	T232	TRUE	TRUE	0	0	1	1	none	0.0001174416364713
S102	T232	TRUE	TRUE	0	0	1	1	none	4.81470076407e-05
S106	T232	TRUE	TRUE	0	0	1	1	none	0.000116828550754
S130	T232	TRUE	TRUE	0	0	1	1	none	6.77904272266e-05
T009	T232	FALSE	FALSE	0	0	1	1	none	0.0001237415155773
T010	T232	FALSE	FALSE	0	0	1	1	none	0.0001225380478301
T013	T232	FALSE	FALSE	0	0	1	1	none	0.0001264344415439
T014	T232	TRUE	TRUE	0	0	1	1	none	0.0001164784657299
T020	T232	TRUE	TRUE	0	0	1	1	none	0.0001188153268176
T021	T232	FALSE	FALSE	0	0	1	1	none	0.0001233821172915
T028	T232	TRUE	TRUE	0	0	1	1	none	0.000111659455889
T035a	T232	TRUE	TRUE	0	0	1	1	none	6.88003507673e-05
T035b	T232	FALSE	FALSE	0	0	1	1	none	0.0001215689042016
T040	T232	TRUE	TRUE	0	0	1	1	none	0.0001169267357992
T056	T232	FALSE	FALSE	0	0	1	1	none	0.0001261841601929
T059	T232	TRUE	TRUE	0	0	1	1	none	5.33706536423e-05
T065	T232	TRUE	TRUE	0	0	1	1	none	0.0001200837456612
T069	T232	TRUE	TRUE	0	0	1	1	none	4.68703912027e-05
T071	T232	TRUE	TRUE	0	0	1	1	none	0.000106264893558
T073	T232	FALSE	FALSE	0	0	1	1	none	0.0001239865216548
T075	T232	TRUE	TRUE	0	0	1	1	none	0.0001106001020947
T077	T232	FALSE	FALSE	0	0	1	1	none	0.0001239865216548
T087	T232	FALSE	FALSE	0	0	1	1	none	0.0001243577540112
T095	T232	TRUE	TRUE	0	0	1	1	none	6.76560094492e-05
T099a	T232	TRUE	TRUE	0	0	1	1	none	6.6879365663e-05
T102	T232	FALSE	FALSE	0	0	1	1	none	7.18119664121e-05
T104	T232	FALSE	FALSE	0	0	1	1	none	0.0001147265546442
T105	T232	FALSE	FALSE	0	0	1	1	none	0.0001212925543878
T107	T232	FALSE	FALSE	0	0	1	1	none	7.24163707754e-05
T126	T232	TRUE	TRUE	0	0	1	1	none	1.9403743637e-06
T156	T232	FALSE	FALSE	0	0	1	1	none	0.0001193886251119
T159a	T232	TRUE	TRUE	0	0	1	1	none	0.000120360095475
T182	T232	FALSE	FALSE	0	0	1	1	none	0.0001199192029342
T188	T232	TRUE	TRUE	0	0	1	1	none	0.000109089362809
T192	T232	FALSE	FALSE	0	0	1	1	none	1.1803814363e-05
T223	T232	FALSE	FALSE	0	0	1	1	none	0.0001229412247507
T225	T232	FALSE	FALSE	0	0	1	1	none	0.0001227720528131
T230	T232	FALSE	FALSE	0	0	1	1	none	0.0001227777129282
S002	T241	FALSE	FALSE	0	0	1	1	none	9.76239711607001e-05
S007	T241	FALSE	FALSE	0	0	1	1	none	6.64022770147e-05
S021	T241	FALSE	FALSE	0	0	1	1	none	9.46245962913001e-05
S024	T241	FALSE	FALSE	0	0	1	1	none	9.63950660916001e-05
S025	T241	FALSE	FALSE	0	0	1	1	none	0.0001018393473207
S026	T241	FALSE	FALSE	0	0	1	1	none	9.62413610907e-05
S038	T241	FALSE	FALSE	0	0	1	1	none	2.3574217774e-05
S039	T241	FALSE	FALSE	0	0	1	1	none	9.47409281145001e-05
S040	T241	FALSE	FALSE	0	0	1	1	none	0.0001236592373606
S042	T241	FALSE	FALSE	0	0	1	1	none	9.48990666272001e-05
S071	T241	FALSE	FALSE	0	0	1	1	none	0.0001139450431313
S078	T241	FALSE	FALSE	0	0	1	1	none	9.40010995667001e-05
S081	T241	FALSE	FALSE	0	0	1	1	none	9.54245026942001e-05
S085	T241	FALSE	FALSE	0	0	1	1	none	0.0001122519632353
S087	T241	FALSE	FALSE	0	0	1	1	none	0.0001238860778542
S093	T241	FALSE	FALSE	0	0	1	1	none	9.81888737926e-05
S097	T241	FALSE	FALSE	0	0	1	1	none	9.68139692160001e-05
S102	T241	FALSE	FALSE	0	0	1	1	none	0.000124361366912
S106	T241	FALSE	FALSE	0	0	1	1	none	9.62008834987001e-05
S130	T241	FALSE	FALSE	0	0	1	1	none	0.0001235660983979
T009	T241	FALSE	FALSE	0	0	1	1	none	0.000103113848322
T010	T241	FALSE	FALSE	0	0	1	1	none	0.0001019103805748
T013	T241	FALSE	FALSE	0	0	1	1	none	1.47997691734e-05
T014	T241	FALSE	FALSE	0	0	1	1	none	9.58507984746001e-05
T020	T241	FALSE	FALSE	0	0	1	1	none	2.60088597757e-05
T021	T241	FALSE	FALSE	0	0	1	1	none	0.0001027544500362
T028	T241	FALSE	FALSE	0	0	1	1	none	6.82077508737e-05
T035a	T241	FALSE	FALSE	0	0	1	1	none	0.0001245760219386
T035b	T241	FALSE	FALSE	0	0	1	1	none	0.0001009412369463
T040	T241	FALSE	FALSE	0	0	1	1	none	9.62990685439001e-05
T056	T241	FALSE	FALSE	0	0	1	1	none	0.0001055564929376
T059	T241	FALSE	FALSE	0	0	1	1	none	0.0001295850129136
T065	T241	FALSE	FALSE	0	0	1	1	none	1.98711569287e-05
T069	T241	FALSE	FALSE	0	0	1	1	none	0.000139645387374
T071	T241	FALSE	FALSE	0	0	1	1	none	6.28131885427e-05
T073	T241	FALSE	FALSE	0	0	1	1	none	0.0001033588543995
T075	T241	FALSE	FALSE	0	0	1	1	none	9.1181243566e-05
T077	T241	FALSE	FALSE	0	0	1	1	none	0.0001033588543995
T087	T241	FALSE	FALSE	0	0	1	1	none	0.0001037300867559
T095	T241	FALSE	FALSE	0	0	1	1	none	0.0001234316806205
T099a	T241	FALSE	FALSE	0	0	1	1	none	0.0001226550368343
T102	T241	FALSE	FALSE	0	0	1	1	none	0.0001275876375834
T104	T241	FALSE	FALSE	0	0	1	1	none	7.12748496289001e-05
T105	T241	FALSE	FALSE	0	0	1	1	none	2.10799656553e-05
T107	T241	FALSE	FALSE	0	0	1	1	none	0.0001281920419467
T126	T241	FALSE	FALSE	0	0	1	1	none	0.000138196790935
T156	T241	FALSE	FALSE	0	0	1	1	none	2.77909667966e-05
T159a	T241	FALSE	FALSE	0	0	1	1	none	9.97324282197e-05
T182	T241	FALSE	FALSE	0	0	1	1	none	2.83215446189e-05
T188	T241	FALSE	FALSE	0	0	1	1	none	6.56376577937e-05
T192	T241	FALSE	FALSE	0	0	1	1	none	0.0001480602309343
T223	T241	FALSE	FALSE	0	0	1	1	none	3.13435664354e-05
T225	T241	FALSE	FALSE	0	0	1	1	none	3.11743944978e-05
T230	T241	FALSE	FALSE	0	0	1	1	none	0.0001021500456729
T232	T241	FALSE	FALSE	0	0	1	1	none	0.0001375372851367
S002	T270	FALSE	FALSE	0	0	1	1	none	0.0001200690998843
S007	T270	FALSE	FALSE	0	0	1	1	none	0.0001116714434983
S021	T270	FALSE	FALSE	0	0	1	1	none	0.0001170697250149
S024	T270	FALSE	FALSE	0	0	1	1	none	0.0001188401948152
S025	T270	FALSE	FALSE	0	0	1	1	none	0.0001242844760443
S026	T270	FALSE	FALSE	0	0	1	1	none	0.0001186864898143
S038	T270	FALSE	FALSE	0	0	1	1	none	0.0001181981462842
S039	T270	FALSE	FALSE	0	0	1	1	none	0.0001171860568381
S040	T270	FALSE	FALSE	0	0	1	1	none	4.92623395576e-05
S042	T270	FALSE	FALSE	0	0	1	1	none	0.0001173441953508
S071	T270	FALSE	FALSE	0	0	1	1	none	2.66185122003e-05
S078	T270	FALSE	FALSE	0	0	1	1	none	0.0001164462282903
S081	T270	FALSE	FALSE	0	0	1	1	none	0.0001178696314178
S085	T270	FALSE	FALSE	0	0	1	1	none	5.82937535323e-05
S087	T270	FALSE	FALSE	0	0	1	1	none	6.99278681512e-05
S093	T270	FALSE	FALSE	0	0	1	1	none	4.42306640896e-05
S097	T270	FALSE	FALSE	0	0	1	1	none	0.0001192590979396
S102	T270	FALSE	FALSE	0	0	1	1	none	4.9964469109e-05
S106	T270	FALSE	FALSE	0	0	1	1	none	0.0001186460122223
S130	T270	FALSE	FALSE	0	0	1	1	none	6.96078886949e-05
T009	T270	FALSE	FALSE	0	0	1	1	none	0.0001255589770456
T010	T270	FALSE	FALSE	0	0	1	1	none	0.0001243555092984
T013	T270	FALSE	FALSE	0	0	1	1	none	0.0001282519030122
T014	T270	FALSE	FALSE	0	0	1	1	none	0.0001182959271982
T020	T270	FALSE	FALSE	0	0	1	1	none	0.0001206327882859
T021	T270	FALSE	FALSE	0	0	1	1	none	0.0001251995787598
T028	T270	FALSE	FALSE	0	0	1	1	none	0.0001134769173573
T035a	T270	FALSE	FALSE	0	0	1	1	none	7.06178122356e-05
T035b	T270	FALSE	FALSE	0	0	1	1	none	0.0001233863656699
T040	T270	FALSE	FALSE	0	0	1	1	none	0.0001187441972675
T056	T270	FALSE	FALSE	0	0	1	1	none	0.0001280016216612
T059	T270	FALSE	FALSE	0	0	1	1	none	5.51881151106e-05
T065	T270	FALSE	FALSE	0	0	1	1	none	0.0001219012071295
T069	T270	FALSE	FALSE	0	0	1	1	none	4.8687852671e-05
T071	T270	FALSE	FALSE	0	0	1	1	none	0.0001080823550263
T073	T270	FALSE	FALSE	0	0	1	1	none	0.0001258039831231
T075	T270	FALSE	FALSE	0	0	1	1	none	0.000112417563563
T077	T270	FALSE	FALSE	0	0	1	1	none	0.0001258039831231
T087	T270	FALSE	FALSE	0	0	1	1	none	0.0001261752154795
T095	T270	FALSE	FALSE	0	0	1	1	none	6.94734709175e-05
T099a	T270	FALSE	FALSE	0	0	1	1	none	6.86968271313e-05
T102	T270	FALSE	FALSE	0	0	1	1	none	7.36294278804e-05
T104	T270	FALSE	FALSE	0	0	1	1	none	0.0001165440161125
T105	T270	FALSE	FALSE	0	0	1	1	none	0.0001231100158561
T107	T270	FALSE	FALSE	0	0	1	1	none	7.42338322437e-05
T126	T270	FALSE	FALSE	0	0	1	1	none	3.757835832e-06
T156	T270	FALSE	FALSE	0	0	1	1	none	0.0001212060865802
T159a	T270	FALSE	FALSE	0	0	1	1	none	0.0001221775569433
T182	T270	FALSE	FALSE	0	0	1	1	none	0.0001217366644025
T188	T270	FALSE	FALSE	0	0	1	1	none	0.0001109068242773
T192	T270	FALSE	FALSE	0	0	1	1	none	1.36212758313e-05
T223	T270	FALSE	FALSE	0	0	1	1	none	0.000124758686219
T225	T270	FALSE	FALSE	0	0	1	1	none	0.0001245895142814
T230	T270	FALSE	FALSE	0	0	1	1	none	0.0001245951743965
T232	T270	TRUE	TRUE	1	0	1	1	anc	6.044043633e-07
T241	T270	FALSE	FALSE	0	0	1	1	none	0.000139354746605
S002	T271b	FALSE	FALSE	0	0	1	1	none	8.47689736253e-05
S007	T271b	FALSE	FALSE	0	0	1	1	none	5.35472794793e-05
S021	T271b	FALSE	FALSE	0	0	1	1	none	8.17695987559e-05
S024	T271b	FALSE	FALSE	0	0	1	1	none	8.35400685562e-05
S025	T271b	FALSE	FALSE	0	0	1	1	none	8.89843497853e-05
S026	T271b	FALSE	FALSE	0	0	1	1	none	8.33863635553e-05
S038	T271b	FALSE	FALSE	0	0	1	1	none	1.19280289652e-05
S039	T271b	FALSE	FALSE	0	0	1	1	none	8.18859305791e-05
S040	T271b	FALSE	FALSE	0	0	1	1	none	0.0001108042398252
S042	T271b	FALSE	FALSE	0	0	1	1	none	8.20440690918e-05
S071	T271b	FALSE	FALSE	0	0	1	1	none	0.0001010900455959
S078	T271b	FALSE	FALSE	0	0	1	1	none	8.11461020313e-05
S081	T271b	FALSE	FALSE	0	0	1	1	none	8.25695051588e-05
S085	T271b	FALSE	FALSE	0	0	1	1	none	9.93969656999e-05
S087	T271b	FALSE	FALSE	0	0	1	1	none	0.0001110310803188
S093	T271b	FALSE	FALSE	0	0	1	1	none	8.53338762572e-05
S097	T271b	FALSE	FALSE	0	0	1	1	none	8.39589716806e-05
S102	T271b	FALSE	FALSE	0	0	1	1	none	0.0001115063693766
S106	T271b	FALSE	FALSE	0	0	1	1	none	8.33458859633e-05
S130	T271b	FALSE	FALSE	0	0	1	1	none	0.0001107111008625
T009	T271b	FALSE	FALSE	0	0	1	1	none	9.02588507866e-05
T010	T271b	FALSE	FALSE	0	0	1	1	none	8.90553830394e-05
T013	T271b	FALSE	FALSE	0	0	1	1	none	2.19817856932e-05
T014	T271b	FALSE	FALSE	0	0	1	1	none	8.29958009392e-05
T020	T271b	FALSE	FALSE	0	0	1	1	none	1.43626709669e-05
T021	T271b	FALSE	FALSE	0	0	1	1	none	8.98994525008e-05
T028	T271b	FALSE	FALSE	0	0	1	1	none	5.53527533383e-05
T035a	T271b	FALSE	FALSE	0	0	1	1	none	0.0001117210244032
T035b	T271b	FALSE	FALSE	0	0	1	1	none	8.80862394109e-05
T040	T271b	FALSE	FALSE	0	0	1	1	none	8.34440710085e-05
T056	T271b	FALSE	FALSE	0	0	1	1	none	9.27014954022e-05
T059	T271b	FALSE	FALSE	0	0	1	1	none	0.0001167300153782
T065	T271b	FALSE	FALSE	0	0	1	1	none	1.56310898105e-05
T069	T271b	FALSE	FALSE	0	0	1	1	none	0.0001267903898386
T071	T271b	FALSE	FALSE	0	0	1	1	none	4.99581910073e-05
T073	T271b	FALSE	FALSE	0	0	1	1	none	9.05038568641e-05
T075	T271b	FALSE	FALSE	0	0	1	1	none	7.83262460306e-05
T077	T271b	FALSE	FALSE	0	0	1	1	none	9.05038568641e-05
T087	T271b	FALSE	FALSE	0	0	1	1	none	9.08750892205e-05
T095	T271b	FALSE	FALSE	0	0	1	1	none	0.0001105766830851
T099a	T271b	FALSE	FALSE	0	0	1	1	none	0.0001098000392989
T102	T271b	FALSE	FALSE	0	0	1	1	none	0.000114732640048
T104	T271b	FALSE	FALSE	0	0	1	1	none	5.84198520935e-05
T105	T271b	FALSE	FALSE	0	0	1	1	none	1.68398985371e-05
T107	T271b	FALSE	FALSE	0	0	1	1	none	0.0001153370444113
T126	T271b	FALSE	FALSE	0	0	1	1	none	0.0001253417933996
T156	T271b	FALSE	FALSE	0	0	1	1	none	1.0614894353e-05
T159a	T271b	FALSE	FALSE	0	0	1	1	none	8.68774306843e-05
T182	T271b	FALSE	FALSE	0	0	1	1	none	1.40827003589e-05
T188	T271b	FALSE	FALSE	0	0	1	1	none	5.27826602583e-05
T192	T271b	FALSE	FALSE	0	0	1	1	none	0.0001352052333989
T223	T271b	FALSE	FALSE	0	0	1	1	none	1.71047221754e-05
T225	T271b	FALSE	FALSE	0	0	1	1	none	5.536660968e-06
T230	T271b	FALSE	FALSE	0	0	1	1	none	8.92950481375e-05
T232	T271b	FALSE	FALSE	0	0	1	1	none	0.0001246822876013
T241	T271b	FALSE	FALSE	0	0	1	1	none	3.3084629286e-05
T270	T271b	FALSE	FALSE	0	0	1	1	none	0.0001264997490696
S002	T301	FALSE	FALSE	0	0	1	1	none	0.0001306450835515
S007	T301	FALSE	FALSE	0	0	1	1	none	0.0001222474271655
S021	T301	FALSE	FALSE	0	0	1	1	none	0.0001276457086821
S024	T301	FALSE	FALSE	0	0	1	1	none	0.0001294161784824
S025	T301	FALSE	FALSE	0	0	1	1	none	0.0001348604597115
S026	T301	FALSE	FALSE	0	0	1	1	none	0.0001292624734815
S038	T301	FALSE	FALSE	0	0	1	1	none	0.0001287741299514
S039	T301	FALSE	FALSE	0	0	1	1	none	0.0001277620405053
S040	T301	FALSE	FALSE	0	0	1	1	none	5.98383232248e-05
S042	T301	FALSE	FALSE	0	0	1	1	none	0.000127920179018
S071	T301	FALSE	FALSE	0	0	1	1	none	3.71944958675e-05
S078	T301	FALSE	FALSE	0	0	1	1	none	0.0001270222119575
S081	T301	FALSE	FALSE	0	0	1	1	none	0.000128445615085
S085	T301	FALSE	FALSE	0	0	1	1	none	6.88697371995e-05
S087	T301	FALSE	FALSE	0	0	1	1	none	8.05038518184e-05
S093	T301	FALSE	FALSE	0	0	1	1	none	5.48066477568e-05
S097	T301	FALSE	FALSE	0	0	1	1	none	0.0001298350816068
S102	T301	FALSE	FALSE	0	0	1	1	none	6.05404527762e-05
S106	T301	FALSE	FALSE	0	0	1	1	none	0.0001292219958895
S130	T301	FALSE	FALSE	0	0	1	1	none	8.01838723621e-05
T009	T301	FALSE	FALSE	0	0	1	1	none	0.0001361349607128
T010	T301	FALSE	FALSE	0	0	1	1	none	0.0001349314929656
T013	T301	FALSE	FALSE	0	0	1	1	none	0.0001388278866794
T014	T301	FALSE	FALSE	0	0	1	1	none	0.0001288719108654
T020	T301	FALSE	FALSE	0	0	1	1	none	0.0001312087719531
T021	T301	FALSE	FALSE	0	0	1	1	none	0.000135775562427
T028	T301	FALSE	FALSE	0	0	1	1	none	0.0001240529010245
T035a	T301	FALSE	FALSE	0	0	1	1	none	8.11937959028e-05
T035b	T301	FALSE	FALSE	0	0	1	1	none	0.0001339623493371
T040	T301	FALSE	FALSE	0	0	1	1	none	0.0001293201809347
T056	T301	FALSE	FALSE	0	0	1	1	none	0.0001385776053284
T059	T301	FALSE	FALSE	0	0	1	1	none	6.57640987778e-05
T065	T301	FALSE	FALSE	0	0	1	1	none	0.0001324771907967
T069	T301	FALSE	FALSE	0	0	1	1	none	5.92638363382e-05
T071	T301	FALSE	FALSE	0	0	1	1	none	0.0001186583386935
T073	T301	FALSE	FALSE	0	0	1	1	none	0.0001363799667903
T075	T301	FALSE	FALSE	0	0	1	1	none	0.0001229935472302
T077	T301	FALSE	FALSE	0	0	1	1	none	0.0001363799667903
T087	T301	FALSE	FALSE	0	0	1	1	none	0.0001367511991467
T095	T301	FALSE	FALSE	0	0	1	1	none	8.00494545847e-05
T099a	T301	FALSE	FALSE	0	0	1	1	none	7.92728107985e-05
T102	T301	FALSE	FALSE	0	0	1	1	none	8.42054115476e-05
T104	T301	FALSE	FALSE	0	0	1	1	none	0.0001271199997797
T105	T301	FALSE	FALSE	0	0	1	1	none	0.0001336859995233
T107	T301	FALSE	FALSE	0	0	1	1	none	8.48098159109e-05
T126	T301	FALSE	FALSE	1	0	1	1	anc	8.1075131574e-06
T156	T301	FALSE	FALSE	0	0	1	1	none	0.0001317820702474
T159a	T301	FALSE	FALSE	0	0	1	1	none	0.0001327535406105
T182	T301	FALSE	FALSE	0	0	1	1	none	0.0001323126480697
T188	T301	FALSE	FALSE	0	0	1	1	none	0.0001214828079445
T192	T301	FALSE	FALSE	0	0	1	1	none	2.03885706099e-05
T223	T301	FALSE	FALSE	0	0	1	1	none	0.0001353346698862
T225	T301	FALSE	FALSE	0	0	1	1	none	0.0001351654979486
T230	T301	FALSE	FALSE	0	0	1	1	none	0.0001351711580637
T232	T301	FALSE	FALSE	0	0	1	1	none	1.36743137009e-05
T241	T301	FALSE	FALSE	0	0	1	1	none	0.0001499307302722
T270	T301	FALSE	FALSE	0	0	1	1	none	1.54917751692e-05
T271b	T301	FALSE	FALSE	0	0	1	1	none	0.0001370757327368
S002	T303	FALSE	FALSE	0	0	1	1	none	0.0001304772078272
S007	T303	FALSE	FALSE	0	0	1	1	none	0.0001220795514412
S021	T303	FALSE	FALSE	0	0	1	1	none	0.0001274778329578
S024	T303	FALSE	FALSE	0	0	1	1	none	0.0001292483027581
S025	T303	FALSE	FALSE	0	0	1	1	none	0.0001346925839872
S026	T303	FALSE	FALSE	0	0	1	1	none	0.0001290945977572
S038	T303	FALSE	FALSE	0	0	1	1	none	0.0001286062542271
S039	T303	FALSE	FALSE	0	0	1	1	none	0.000127594164781
S040	T303	FALSE	FALSE	0	0	1	1	none	5.96704475005e-05
S042	T303	FALSE	FALSE	0	0	1	1	none	0.0001277523032937
S071	T303	FALSE	FALSE	0	0	1	1	none	3.70266201432e-05
S078	T303	FALSE	FALSE	0	0	1	1	none	0.0001268543362332
S081	T303	FALSE	FALSE	0	0	1	1	none	0.0001282777393607
S085	T303	FALSE	FALSE	0	0	1	1	none	6.87018614752e-05
S087	T303	FALSE	FALSE	0	0	1	1	none	8.03359760941e-05
S093	T303	FALSE	FALSE	0	0	1	1	none	5.46387720325e-05
S097	T303	FALSE	FALSE	0	0	1	1	none	0.0001296672058825
S102	T303	FALSE	FALSE	0	0	1	1	none	6.03725770519e-05
S106	T303	FALSE	FALSE	0	0	1	1	none	0.0001290541201652
S130	T303	FALSE	FALSE	0	0	1	1	none	8.00159966378e-05
T009	T303	FALSE	FALSE	0	0	1	1	none	0.0001359670849885
T010	T303	FALSE	FALSE	0	0	1	1	none	0.0001347636172413
T013	T303	FALSE	FALSE	0	0	1	1	none	0.0001386600109551
T014	T303	FALSE	FALSE	0	0	1	1	none	0.0001287040351411
T020	T303	FALSE	FALSE	0	0	1	1	none	0.0001310408962288
T021	T303	FALSE	FALSE	0	0	1	1	none	0.0001356076867027
T028	T303	FALSE	FALSE	0	0	1	1	none	0.0001238850253002
T035a	T303	FALSE	FALSE	0	0	1	1	none	8.10259201785e-05
T035b	T303	FALSE	FALSE	0	0	1	1	none	0.0001337944736128
T040	T303	FALSE	FALSE	0	0	1	1	none	0.0001291523052104
T056	T303	FALSE	FALSE	0	0	1	1	none	0.0001384097296041
T059	T303	FALSE	FALSE	0	0	1	1	none	6.55962230535e-05
T065	T303	FALSE	FALSE	0	0	1	1	none	0.0001323093150724
T069	T303	FALSE	FALSE	0	0	1	1	none	5.90959606139e-05
T071	T303	FALSE	FALSE	0	0	1	1	none	0.0001184904629692
T073	T303	FALSE	FALSE	0	0	1	1	none	0.000136212091066
T075	T303	FALSE	FALSE	0	0	1	1	none	0.0001228256715059
T077	T303	FALSE	FALSE	0	0	1	1	none	0.000136212091066
T087	T303	FALSE	FALSE	0	0	1	1	none	0.0001365833234224
T095	T303	FALSE	FALSE	0	0	1	1	none	7.98815788604e-05
T099a	T303	FALSE	FALSE	0	0	1	1	none	7.91049350742e-05
T102	T303	FALSE	FALSE	0	0	1	1	none	8.40375358233e-05
T104	T303	FALSE	FALSE	0	0	1	1	none	0.0001269521240554
T105	T303	FALSE	FALSE	0	0	1	1	none	0.000133518123799
T107	T303	FALSE	FALSE	0	0	1	1	none	8.46419401866e-05
T126	T303	FALSE	FALSE	1	0	1	1	anc	4.6541448653e-06
T156	T303	FALSE	FALSE	0	0	1	1	none	0.0001316141945231
T159a	T303	FALSE	FALSE	0	0	1	1	none	0.0001325856648862
T182	T303	FALSE	FALSE	0	0	1	1	none	0.0001321447723454
T188	T303	FALSE	FALSE	0	0	1	1	none	0.0001213149322202
T192	T303	FALSE	FALSE	0	0	1	1	none	2.14295036122e-05
T223	T303	FALSE	FALSE	0	0	1	1	none	0.0001351667941619
T225	T303	FALSE	FALSE	0	0	1	1	none	0.0001349976222243
T230	T303	FALSE	FALSE	0	0	1	1	none	0.0001350032823394
T232	T303	FALSE	FALSE	0	0	1	1	none	1.35064379766e-05
T241	T303	FALSE	FALSE	0	0	1	1	none	0.0001497628545479
T270	T303	FALSE	FALSE	0	0	1	1	none	1.53238994449e-05
T271b	T303	FALSE	FALSE	0	0	1	1	none	0.0001369078570125
T301	T303	FALSE	FALSE	0	0	1	1	none	2.33000029501e-05
S002	T322	FALSE	FALSE	0	0	1	1	none	9.39975449809e-05
S007	T322	FALSE	FALSE	0	0	1	1	none	6.27758508349e-05
S021	T322	FALSE	FALSE	0	0	1	1	none	9.09981701115001e-05
S024	T322	FALSE	FALSE	0	0	1	1	none	9.27686399118001e-05
S025	T322	FALSE	FALSE	0	0	1	1	none	9.82129211409e-05
S026	T322	FALSE	FALSE	0	0	1	1	none	9.26149349109e-05
S038	T322	FALSE	FALSE	0	0	1	1	none	1.99477915942e-05
S039	T322	FALSE	FALSE	0	0	1	1	none	9.11145019347001e-05
S040	T322	FALSE	FALSE	0	0	1	1	none	0.0001200328111808
S042	T322	FALSE	FALSE	0	0	1	1	none	9.12726404474001e-05
S071	T322	FALSE	FALSE	0	0	1	1	none	0.0001103186169515
S078	T322	FALSE	FALSE	0	0	1	1	none	9.03746733869e-05
S081	T322	FALSE	FALSE	0	0	1	1	none	9.17980765144001e-05
S085	T322	FALSE	FALSE	0	0	1	1	none	0.0001086255370555
S087	T322	FALSE	FALSE	0	0	1	1	none	0.0001202596516744
S093	T322	FALSE	FALSE	0	0	1	1	none	9.45624476128e-05
S097	T322	FALSE	FALSE	0	0	1	1	none	9.31875430362e-05
S102	T322	FALSE	FALSE	0	0	1	1	none	0.0001207349407322
S106	T322	FALSE	FALSE	0	0	1	1	none	9.25744573189e-05
S130	T322	FALSE	FALSE	0	0	1	1	none	0.0001199396722181
T009	T322	FALSE	FALSE	0	0	1	1	none	9.94874221422e-05
T010	T322	FALSE	FALSE	0	0	1	1	none	9.8283954395e-05
T013	T322	FALSE	FALSE	0	0	1	1	none	1.11733429936e-05
T014	T322	FALSE	FALSE	0	0	1	1	none	9.22243722948001e-05
T020	T322	FALSE	FALSE	0	0	1	1	none	2.23824335959e-05
T021	T322	FALSE	FALSE	0	0	1	1	none	9.91280238564e-05
T028	T322	FALSE	FALSE	0	0	1	1	none	6.45813246939e-05
T035a	T322	FALSE	FALSE	0	0	1	1	none	0.0001209495957588
T035b	T322	FALSE	FALSE	0	0	1	1	none	9.73148107665e-05
T040	T322	FALSE	FALSE	0	0	1	1	none	9.26726423641001e-05
T056	T322	FALSE	FALSE	0	0	1	1	none	0.0001019300667578
T059	T322	FALSE	FALSE	0	0	1	1	none	0.0001259585867338
T065	T322	FALSE	FALSE	0	0	1	1	none	1.62447307489e-05
T069	T322	FALSE	FALSE	0	0	1	1	none	0.0001360189611942
T071	T322	FALSE	FALSE	0	0	1	1	none	5.91867623629e-05
T073	T322	FALSE	FALSE	0	0	1	1	none	9.97324282197e-05
T075	T322	FALSE	FALSE	0	0	1	1	none	8.75548173862e-05
T077	T322	FALSE	FALSE	0	0	1	1	none	9.97324282197e-05
T087	T322	FALSE	FALSE	0	0	1	1	none	0.0001001036605761
T095	T322	FALSE	FALSE	0	0	1	1	none	0.0001198052544407
T099a	T322	FALSE	FALSE	0	0	1	1	none	0.0001190286106545
T102	T322	FALSE	FALSE	0	0	1	1	none	0.0001239612114036
T104	T322	FALSE	FALSE	0	0	1	1	none	6.76484234491e-05
T105	T322	FALSE	FALSE	0	0	1	1	none	1.74535394755e-05
T107	T322	FALSE	FALSE	0	0	1	1	none	0.0001245656157669
T126	T322	FALSE	FALSE	0	0	1	1	none	0.0001345703647552
T156	T322	FALSE	FALSE	0	0	1	1	none	2.41645406168e-05
T159a	T322	FALSE	FALSE	0	0	1	1	none	9.61060020399e-05
T182	T322	FALSE	FALSE	0	0	1	1	none	2.46951184391e-05
T188	T322	FALSE	FALSE	0	0	1	1	none	6.20112316139e-05
T192	T322	FALSE	FALSE	0	0	1	1	none	0.0001444338047545
T223	T322	FALSE	FALSE	0	0	1	1	none	2.77171402556e-05
T225	T322	FALSE	FALSE	0	0	1	1	none	2.7547968318e-05
T230	T322	FALSE	FALSE	0	0	1	1	none	9.85236194931e-05
T232	T322	FALSE	FALSE	0	0	1	1	none	0.0001339108589569
T241	T322	FALSE	FALSE	0	0	1	1	none	6.044043633e-06
T270	T322	FALSE	FALSE	0	0	1	1	none	0.0001357283204252
T271b	T322	FALSE	FALSE	0	0	1	1	none	2.94582031062e-05
T301	T322	FALSE	FALSE	0	0	1	1	none	0.0001463043040924
T303	T322	FALSE	FALSE	0	0	1	1	none	0.0001461364283681
S002	T327b	FALSE	FALSE	0	0	1	1	none	0.0001194700317718
S007	T327b	FALSE	FALSE	0	0	1	1	none	0.0001110723753858
S021	T327b	FALSE	FALSE	0	0	1	1	none	0.0001164706569024
S024	T327b	FALSE	FALSE	0	0	1	1	none	0.0001182411267027
S025	T327b	FALSE	FALSE	0	0	1	1	none	0.0001236854079318
S026	T327b	FALSE	FALSE	0	0	1	1	none	0.0001180874217018
S038	T327b	FALSE	FALSE	0	0	1	1	none	0.0001175990781717
S039	T327b	FALSE	FALSE	0	0	1	1	none	0.0001165869887256
S040	T327b	FALSE	FALSE	0	0	1	1	none	4.86632714451e-05
S042	T327b	FALSE	FALSE	0	0	1	1	none	0.0001167451272383
S071	T327b	FALSE	FALSE	0	0	1	1	none	2.96447191918e-05
S078	T327b	FALSE	FALSE	0	0	1	1	none	0.0001158471601778
S081	T327b	FALSE	FALSE	0	0	1	1	none	0.0001172705633053
S085	T327b	FALSE	FALSE	0	0	1	1	none	5.76946854198e-05
S087	T327b	FALSE	FALSE	0	0	1	1	none	6.93288000387e-05
S093	T327b	FALSE	FALSE	0	0	1	1	none	4.36315959771e-05
S097	T327b	FALSE	FALSE	0	0	1	1	none	0.0001186600298271
S102	T327b	FALSE	FALSE	0	0	1	1	none	4.93654009965e-05
S106	T327b	FALSE	FALSE	0	0	1	1	none	0.0001180469441098
S130	T327b	FALSE	FALSE	0	0	1	1	none	6.90088205824e-05
T009	T327b	FALSE	FALSE	0	0	1	1	none	0.0001249599089331
T010	T327b	FALSE	FALSE	0	0	1	1	none	0.0001237564411859
T013	T327b	FALSE	FALSE	0	0	1	1	none	0.0001276528348997
T014	T327b	FALSE	FALSE	0	0	1	1	none	0.0001176968590857
T020	T327b	FALSE	FALSE	0	0	1	1	none	0.0001200337201734
T021	T327b	FALSE	FALSE	0	0	1	1	none	0.0001246005106473
T028	T327b	FALSE	FALSE	0	0	1	1	none	0.0001128778492448
T035a	T327b	FALSE	FALSE	0	0	1	1	none	7.00187441231e-05
T035b	T327b	FALSE	FALSE	0	0	1	1	none	0.0001227872975574
T040	T327b	FALSE	FALSE	0	0	1	1	none	0.000118145129155
T056	T327b	FALSE	FALSE	0	0	1	1	none	0.0001274025535487
T059	T327b	FALSE	FALSE	0	0	1	1	none	5.45890469981e-05
T065	T327b	FALSE	FALSE	0	0	1	1	none	0.000121302139017
T069	T327b	FALSE	FALSE	0	0	1	1	none	5.53450634345e-05
T071	T327b	FALSE	FALSE	0	0	1	1	none	0.0001074832869138
T073	T327b	FALSE	FALSE	0	0	1	1	none	0.0001252049150106
T075	T327b	FALSE	FALSE	0	0	1	1	none	0.0001118184954505
T077	T327b	FALSE	FALSE	0	0	1	1	none	0.0001252049150106
T087	T327b	FALSE	FALSE	0	0	1	1	none	0.000125576147367
T095	T327b	FALSE	FALSE	0	0	1	1	none	6.8874402805e-05
T099a	T327b	FALSE	FALSE	0	0	1	1	none	6.80977590188e-05
T102	T327b	FALSE	FALSE	0	0	1	1	none	7.30303597679e-05
T104	T327b	FALSE	FALSE	0	0	1	1	none	0.000115944948
T105	T327b	FALSE	FALSE	0	0	1	1	none	0.0001225109477436
T107	T327b	FALSE	FALSE	0	0	1	1	none	7.36347641312e-05
T126	T327b	FALSE	FALSE	0	0	1	1	none	5.38964669955e-05
T156	T327b	FALSE	FALSE	0	0	1	1	none	0.0001206070184677
T159a	T327b	FALSE	FALSE	0	0	1	1	none	0.0001215784888308
T182	T327b	FALSE	FALSE	0	0	1	1	none	0.00012113759629
T188	T327b	FALSE	FALSE	0	0	1	1	none	0.0001103077561648
T192	T327b	FALSE	FALSE	0	0	1	1	none	6.37599069948e-05
T223	T327b	FALSE	FALSE	0	0	1	1	none	0.0001241596181065
T225	T327b	FALSE	FALSE	0	0	1	1	none	0.0001239904461689
T230	T327b	FALSE	FALSE	0	0	1	1	none	0.000123996106284
T232	T327b	FALSE	FALSE	0	0	1	1	none	5.32369611972e-05
T241	T327b	FALSE	FALSE	0	0	1	1	none	0.0001387556784925
T270	T327b	FALSE	FALSE	0	0	1	1	none	5.50544226655e-05
T271b	T327b	FALSE	FALSE	0	0	1	1	none	0.0001259006809571
T301	T327b	FALSE	FALSE	0	0	1	1	none	6.56304063327e-05
T303	T327b	FALSE	FALSE	0	0	1	1	none	6.54625306084e-05
T322	T327b	FALSE	FALSE	0	0	1	1	none	0.0001351292523127
S002	T330	TRUE	TRUE	0	0	1	1	none	0.0001164480099553
S007	T330	TRUE	TRUE	0	0	1	1	none	0.0001080503535693
S021	T330	TRUE	TRUE	0	0	1	1	none	0.0001134486350859
S024	T330	TRUE	TRUE	0	0	1	1	none	0.0001152191048862
S025	T330	TRUE	TRUE	0	0	1	1	none	0.0001206633861153
S026	T330	TRUE	TRUE	0	0	1	1	none	0.0001150653998853
S038	T330	TRUE	TRUE	0	0	1	1	none	0.0001145770563552
S039	T330	TRUE	TRUE	0	0	1	1	none	0.0001135649669091
S040	T330	TRUE	TRUE	0	0	1	1	none	4.56412496286e-05
S042	T330	TRUE	TRUE	0	0	1	1	none	0.0001137231054218
S071	T330	TRUE	TRUE	0	0	1	1	none	2.66226973753e-05
S078	T330	TRUE	TRUE	0	0	1	1	none	0.0001128251383613
S081	T330	TRUE	TRUE	0	0	1	1	none	0.0001142485414888
S085	T330	TRUE	TRUE	0	0	1	1	none	5.46726636033e-05
S087	T330	TRUE	TRUE	0	0	1	1	none	6.63067782222e-05
S093	T330	TRUE	TRUE	0	0	1	1	none	4.06095741606e-05
S097	T330	TRUE	TRUE	0	0	1	1	none	0.0001156380080106
S102	T330	TRUE	TRUE	0	0	1	1	none	4.634337918e-05
S106	T330	TRUE	TRUE	0	0	1	1	none	0.0001150249222933
S130	T330	TRUE	TRUE	0	0	1	1	none	6.59867987659e-05
T009	T330	FALSE	FALSE	0	0	1	1	none	0.0001219378871166
T010	T330	FALSE	FALSE	0	0	1	1	none	0.0001207344193694
T013	T330	FALSE	FALSE	0	0	1	1	none	0.0001246308130832
T014	T330	TRUE	TRUE	0	0	1	1	none	0.0001146748372692
T020	T330	TRUE	TRUE	0	0	1	1	none	0.0001170116983569
T021	T330	FALSE	FALSE	0	0	1	1	none	0.0001215784888308
T028	T330	TRUE	TRUE	0	0	1	1	none	0.0001098558274283
T035a	T330	TRUE	TRUE	0	0	1	1	none	6.69967223066e-05
T035b	T330	FALSE	FALSE	0	0	1	1	none	0.0001197652757409
T040	T330	TRUE	TRUE	0	0	1	1	none	0.0001151231073385
T056	T330	FALSE	FALSE	0	0	1	1	none	0.0001243805317322
T059	T330	TRUE	TRUE	0	0	1	1	none	5.15670251816e-05
T065	T330	TRUE	TRUE	0	0	1	1	none	0.0001182801172005
T069	T330	TRUE	TRUE	0	0	1	1	none	5.2323041618e-05
T071	T330	TRUE	TRUE	0	0	1	1	none	0.0001044612650973
T073	T330	FALSE	FALSE	0	0	1	1	none	0.0001221828931941
T075	T330	TRUE	TRUE	0	0	1	1	none	0.000108796473634
T077	T330	FALSE	FALSE	0	0	1	1	none	0.0001221828931941
T087	T330	FALSE	FALSE	0	0	1	1	none	0.0001225541255505
T095	T330	TRUE	TRUE	0	0	1	1	none	6.58523809885e-05
T099a	T330	TRUE	TRUE	0	0	1	1	none	6.50757372023e-05
T102	T330	FALSE	FALSE	0	0	1	1	none	7.00083379514e-05
T104	T330	FALSE	FALSE	0	0	1	1	none	0.0001129229261835
T105	T330	FALSE	FALSE	0	0	1	1	none	0.0001194889259271
T107	T330	FALSE	FALSE	0	0	1	1	none	7.06127423147e-05
T126	T330	TRUE	TRUE	0	0	1	1	none	5.0874445179e-05
T156	T330	FALSE	FALSE	0	0	1	1	none	0.0001175849966512
T159a	T330	TRUE	TRUE	0	0	1	1	none	0.0001185564670143
T182	T330	FALSE	FALSE	0	0	1	1	none	0.0001181155744735
T188	T330	TRUE	TRUE	0	0	1	1	none	0.0001072857343483
T192	T330	FALSE	FALSE	0	0	1	1	none	6.07378851783e-05
T223	T330	FALSE	FALSE	0	0	1	1	none	0.00012113759629
T225	T330	FALSE	FALSE	0	0	1	1	none	0.0001209684243524
T230	T330	FALSE	FALSE	0	0	1	1	none	0.0001209740844675
T232	T330	TRUE	TRUE	0	0	1	1	none	5.02149393807e-05
T241	T330	FALSE	FALSE	0	0	1	1	none	0.000135733656676
T270	T330	FALSE	FALSE	0	0	1	1	none	5.2032400849e-05
T271b	T330	FALSE	FALSE	0	0	1	1	none	0.0001228786591406
T301	T330	FALSE	FALSE	0	0	1	1	none	6.26083845162e-05
T303	T330	FALSE	FALSE	0	0	1	1	none	6.24405087919e-05
T322	T330	FALSE	FALSE	0	0	1	1	none	0.0001321072304962
T327b	T330	TRUE	TRUE	0	1	1	1	desc	6.044043633e-07
S002	T335	FALSE	FALSE	0	0	1	1	none	0.0001266355464258
S007	T335	FALSE	FALSE	0	0	1	1	none	0.0001182378900398
S021	T335	FALSE	FALSE	0	0	1	1	none	0.0001236361715564
S024	T335	FALSE	FALSE	0	0	1	1	none	0.0001254066413567
S025	T335	FALSE	FALSE	0	0	1	1	none	0.0001308509225858
S026	T335	FALSE	FALSE	0	0	1	1	none	0.0001252529363558
S038	T335	FALSE	FALSE	0	0	1	1	none	0.0001247645928257
S039	T335	FALSE	FALSE	0	0	1	1	none	0.0001237525033796
S040	T335	FALSE	FALSE	0	0	1	1	none	5.58287860991e-05
S042	T335	FALSE	FALSE	0	0	1	1	none	0.0001239106418923
S071	T335	FALSE	FALSE	0	0	1	1	none	3.31849587418e-05
S078	T335	FALSE	FALSE	0	0	1	1	none	0.0001230126748318
S081	T335	FALSE	FALSE	0	0	1	1	none	0.0001244360779593
S085	T335	FALSE	FALSE	0	0	1	1	none	6.48602000738e-05
S087	T335	FALSE	FALSE	0	0	1	1	none	7.64943146927e-05
S093	T335	FALSE	FALSE	0	0	1	1	none	5.07971106311e-05
S097	T335	FALSE	FALSE	0	0	1	1	none	0.0001258255444811
S102	T335	FALSE	FALSE	0	0	1	1	none	5.65309156505e-05
S106	T335	FALSE	FALSE	0	0	1	1	none	0.0001252124587638
S130	T335	FALSE	FALSE	0	0	1	1	none	7.61743352364e-05
T009	T335	FALSE	FALSE	0	0	1	1	none	0.0001321254235871
T010	T335	FALSE	FALSE	0	0	1	1	none	0.0001309219558399
T013	T335	FALSE	FALSE	0	0	1	1	none	0.0001348183495537
T014	T335	FALSE	FALSE	0	0	1	1	none	0.0001248623737397
T020	T335	FALSE	FALSE	0	0	1	1	none	0.0001271992348274
T021	T335	FALSE	FALSE	0	0	1	1	none	0.0001317660253013
T028	T335	FALSE	FALSE	0	0	1	1	none	0.0001200433638988
T035a	T335	FALSE	FALSE	0	0	1	1	none	7.71842587771e-05
T035b	T335	FALSE	FALSE	0	0	1	1	none	0.0001299528122114
T040	T335	FALSE	FALSE	0	0	1	1	none	0.000125310643809
T056	T335	FALSE	FALSE	0	0	1	1	none	0.0001345680682027
T059	T335	FALSE	FALSE	0	0	1	1	none	6.17545616521e-05
T065	T335	FALSE	FALSE	0	0	1	1	none	0.000128467653671
T069	T335	FALSE	FALSE	0	0	1	1	none	5.52542992125e-05
T071	T335	FALSE	FALSE	0	0	1	1	none	0.0001146488015678
T073	T335	FALSE	FALSE	0	0	1	1	none	0.0001323704296646
T075	T335	FALSE	FALSE	0	0	1	1	none	0.0001189840101045
T077	T335	FALSE	FALSE	0	0	1	1	none	0.0001323704296646
T087	T335	FALSE	FALSE	0	0	1	1	none	0.000132741662021
T095	T335	FALSE	FALSE	0	0	1	1	none	7.6039917459e-05
T099a	T335	FALSE	FALSE	0	0	1	1	none	7.52632736728e-05
T102	T335	FALSE	FALSE	0	0	1	1	none	8.01958744219e-05
T104	T335	FALSE	FALSE	0	0	1	1	none	0.000123110462654
T105	T335	FALSE	FALSE	0	0	1	1	none	0.0001296764623976
T107	T335	FALSE	FALSE	0	0	1	1	none	8.08002787852e-05
T126	T335	TRUE	TRUE	1	0	1	1	anc	6.044043633e-07
[truncated: 1,161 more rows]
