# Supplementary material for: Improved characterisation of MRSA transmission using within-host bacterial sequence diversity
Source: eLife. 2019 Oct 8;8:e46402. doi: 10.7554/eLife.46402 (PMC6954020; doi:10.7554/eLife.46402)
Supplement: Figure 9—source data 1. [file elife-46402-fig9-data1.zip › Figure 9-source data 1/classifications/Classification_Posterior_ds_10percol_74.csv]

host.1	host.2	adjacent	contiguous	paths12	paths21	nodes1	nodes2	path.classification	min.distance.between.subgraphs
S002	S007	TRUE	TRUE	0	0	1	1	none	7.16113456369e-05
S002	S021	TRUE	TRUE	0	0	1	1	none	9.1435000056e-06
S007	S021	TRUE	TRUE	0	0	1	1	none	7.57388710335e-05
S002	S024	TRUE	TRUE	0	0	1	1	none	1.01338607709e-05
S007	S024	TRUE	TRUE	0	0	1	1	none	7.67292317988e-05
S021	S024	TRUE	TRUE	0	0	1	1	none	6.1916439775e-06
S002	S025	TRUE	TRUE	0	0	1	1	none	1.87423935895e-05
S007	S025	TRUE	TRUE	0	0	1	1	none	7.67661130454e-05
S021	S025	TRUE	TRUE	0	0	1	1	none	2.28699189861e-05
S024	S025	TRUE	TRUE	0	0	1	1	none	2.38602797514e-05
S002	S026	TRUE	TRUE	0	0	1	1	none	1.34972816853e-05
S007	S026	TRUE	TRUE	0	0	1	1	none	7.15210011412e-05
S021	S026	TRUE	TRUE	0	0	1	1	none	1.76248070819e-05
S024	S026	TRUE	TRUE	0	0	1	1	none	1.86151678472e-05
S025	S026	TRUE	TRUE	0	0	1	1	none	1.30594180758e-05
S002	S038	TRUE	TRUE	0	0	1	1	none	6.34457177641e-05
S007	S038	TRUE	TRUE	0	0	1	1	none	4.48743203192e-05
S021	S038	TRUE	TRUE	0	0	1	1	none	6.75732431607e-05
S024	S038	TRUE	TRUE	0	0	1	1	none	6.8563603926e-05
S025	S038	TRUE	TRUE	0	0	1	1	none	6.86004851726e-05
S026	S038	TRUE	TRUE	0	0	1	1	none	6.33553732684e-05
S002	S039	TRUE	TRUE	0	0	1	1	none	1.00511065249e-05
S007	S039	TRUE	TRUE	0	0	1	1	none	7.66464775528e-05
S021	S039	TRUE	TRUE	0	0	1	1	none	2.7423283847e-06
S024	S039	TRUE	TRUE	0	0	1	1	none	7.0992504968e-06
S025	S039	TRUE	TRUE	0	0	1	1	none	2.37775255054e-05
S026	S039	TRUE	TRUE	0	0	1	1	none	1.85324136012e-05
S038	S039	TRUE	TRUE	0	0	1	1	none	6.848084968e-05
S002	S040	TRUE	TRUE	0	0	1	1	none	0.0001091871699637
S007	S040	TRUE	TRUE	0	0	1	1	none	0.0001097946756996
S021	S040	TRUE	TRUE	0	0	1	1	none	0.0001133146953603
S024	S040	TRUE	TRUE	0	0	1	1	none	0.0001143050561256
S025	S040	TRUE	TRUE	0	0	1	1	none	0.0001143419373722
S026	S040	TRUE	TRUE	0	0	1	1	none	0.000109096825468
S038	S040	TRUE	TRUE	0	0	1	1	none	0.0001016290478268
S039	S040	TRUE	TRUE	0	0	1	1	none	0.0001142223018796
S002	S042	TRUE	TRUE	0	0	1	1	none	9.1152334133e-06
S007	S042	TRUE	TRUE	0	0	1	1	none	7.57106044412e-05
S021	S042	TRUE	TRUE	0	0	1	1	none	3.9450769711e-06
S024	S042	TRUE	TRUE	0	0	1	1	none	6.1633773852e-06
S025	S042	TRUE	TRUE	0	0	1	1	none	2.28416523938e-05
S026	S042	TRUE	TRUE	0	0	1	1	none	1.75965404896e-05
S038	S042	TRUE	TRUE	0	0	1	1	none	6.75449765684e-05
S039	S042	TRUE	TRUE	0	0	1	1	none	4.8526834904e-06
S040	S042	TRUE	TRUE	0	0	1	1	none	0.000113286428768
S002	S071	TRUE	TRUE	0	0	1	1	none	9.70744230396e-05
S007	S071	TRUE	TRUE	0	0	1	1	none	9.76819287755e-05
S021	S071	TRUE	TRUE	0	0	1	1	none	0.0001012019484362
S024	S071	TRUE	TRUE	0	0	1	1	none	0.0001021923092015
S025	S071	TRUE	TRUE	0	0	1	1	none	0.0001022291904481
S026	S071	TRUE	TRUE	0	0	1	1	none	9.69840785439e-05
S038	S071	TRUE	TRUE	0	0	1	1	none	8.95163009027e-05
S039	S071	TRUE	TRUE	0	0	1	1	none	0.0001021095549555
S040	S071	TRUE	TRUE	0	0	1	1	none	1.48975648423e-05
S042	S071	TRUE	TRUE	0	0	1	1	none	0.0001011736818439
S002	S078	TRUE	TRUE	0	0	1	1	none	7.1013482655e-06
S007	S078	TRUE	TRUE	0	0	1	1	none	7.36967192934e-05
S021	S078	TRUE	TRUE	0	0	1	1	none	5.4132434121e-06
S024	S078	TRUE	TRUE	0	0	1	1	none	6.4036041774e-06
S025	S078	TRUE	TRUE	0	0	1	1	none	2.0827767246e-05
S026	S078	TRUE	TRUE	0	0	1	1	none	1.55826553418e-05
S038	S078	TRUE	TRUE	0	0	1	1	none	6.55310914206e-05
S039	S078	TRUE	TRUE	0	0	1	1	none	6.3208499314e-06
S040	S078	TRUE	TRUE	0	0	1	1	none	0.0001112725436202
S042	S078	TRUE	TRUE	0	0	1	1	none	5.3849768198e-06
S071	S078	TRUE	TRUE	0	0	1	1	none	9.91597966961e-05
S002	S081	TRUE	TRUE	0	0	1	1	none	8.3847678727e-06
S007	S081	TRUE	TRUE	0	0	1	1	none	7.49801389006e-05
S021	S081	TRUE	TRUE	0	0	1	1	none	4.4425510793e-06
S024	S081	TRUE	TRUE	0	0	1	1	none	4.2049721958e-06
S025	S081	TRUE	TRUE	0	0	1	1	none	2.21111868532e-05
S026	S081	TRUE	TRUE	0	0	1	1	none	1.6866074949e-05
S038	S081	TRUE	TRUE	0	0	1	1	none	6.68145110278e-05
S039	S081	TRUE	TRUE	0	0	1	1	none	5.3501575986e-06
S040	S081	TRUE	TRUE	0	0	1	1	none	0.0001125559632274
S042	S081	TRUE	TRUE	0	0	1	1	none	4.414284487e-06
S071	S081	TRUE	TRUE	0	0	1	1	none	0.0001004432163033
S078	S081	TRUE	TRUE	0	0	1	1	none	4.6545112792e-06
S002	S085	TRUE	TRUE	0	0	1	1	none	0.0001005154705725
S007	S085	TRUE	TRUE	0	0	1	1	none	0.0001011229763084
S021	S085	TRUE	TRUE	0	0	1	1	none	0.0001046429959691
S024	S085	TRUE	TRUE	0	0	1	1	none	0.0001056333567344
S025	S085	TRUE	TRUE	0	0	1	1	none	0.000105670237981
S026	S085	TRUE	TRUE	0	0	1	1	none	0.0001004251260768
S038	S085	TRUE	TRUE	0	0	1	1	none	9.29573484356e-05
S039	S085	TRUE	TRUE	0	0	1	1	none	0.0001055506024884
S040	S085	TRUE	TRUE	0	0	1	1	none	4.22756107752e-05
S042	S085	TRUE	TRUE	0	0	1	1	none	0.0001046147293768
S071	S085	TRUE	TRUE	0	0	1	1	none	3.01628638511e-05
S078	S085	TRUE	TRUE	0	0	1	1	none	0.000102600844229
S081	S085	TRUE	TRUE	0	0	1	1	none	0.0001038842638362
S002	S087	TRUE	TRUE	0	0	1	1	none	0.0001271204119813
S007	S087	TRUE	TRUE	0	0	1	1	none	0.0001277279177172
S021	S087	TRUE	TRUE	0	0	1	1	none	0.0001312479373779
S024	S087	TRUE	TRUE	0	0	1	1	none	0.0001322382981432
S025	S087	TRUE	TRUE	0	0	1	1	none	0.0001322751793898
S026	S087	TRUE	TRUE	0	0	1	1	none	0.0001270300674856
S038	S087	TRUE	TRUE	0	0	1	1	none	0.0001195622898444
S039	S087	TRUE	TRUE	0	0	1	1	none	0.0001321555438972
S040	S087	TRUE	TRUE	0	0	1	1	none	6.8880552184e-05
S042	S087	TRUE	TRUE	0	0	1	1	none	0.0001312196707856
S071	S087	TRUE	TRUE	0	0	1	1	none	5.67678052599e-05
S078	S087	TRUE	TRUE	0	0	1	1	none	0.0001292057856378
S081	S087	TRUE	TRUE	0	0	1	1	none	0.000130489205245
S085	S087	TRUE	TRUE	0	0	1	1	none	3.61629080848e-05
S002	S093	TRUE	TRUE	0	0	1	1	none	8.66395971625e-05
S007	S093	TRUE	TRUE	0	0	1	1	none	8.72471028984e-05
S021	S093	TRUE	TRUE	0	0	1	1	none	9.07671225591e-05
S024	S093	TRUE	TRUE	0	0	1	1	none	9.17574833244e-05
S025	S093	TRUE	TRUE	0	0	1	1	none	9.1794364571e-05
S026	S093	TRUE	TRUE	0	0	1	1	none	8.65492526668e-05
S038	S093	TRUE	TRUE	0	0	1	1	none	7.90814750256e-05
S039	S093	TRUE	TRUE	0	0	1	1	none	9.16747290784e-05
S040	S093	TRUE	TRUE	0	0	1	1	none	2.83997373652e-05
S042	S093	TRUE	TRUE	0	0	1	1	none	9.07388559668e-05
S071	S093	TRUE	TRUE	0	0	1	1	none	1.62869904411e-05
S078	S093	TRUE	TRUE	0	0	1	1	none	8.8724970819e-05
S081	S093	TRUE	TRUE	0	0	1	1	none	9.00083904262e-05
S085	S093	TRUE	TRUE	0	0	1	1	none	1.7429015386e-05
S087	S093	TRUE	TRUE	0	0	1	1	none	4.40339567948e-05
S002	S097	TRUE	TRUE	0	0	1	1	none	1.60400925275e-05
S007	S097	TRUE	TRUE	0	0	1	1	none	7.40638119834e-05
S021	S097	TRUE	TRUE	0	0	1	1	none	2.01676179241e-05
S024	S097	TRUE	TRUE	0	0	1	1	none	2.11579786894e-05
S025	S097	TRUE	TRUE	0	0	1	1	none	5.231009552e-06
S026	S097	TRUE	TRUE	0	0	1	1	none	1.03571170138e-05
S038	S097	TRUE	TRUE	0	0	1	1	none	6.58981841106e-05
S039	S097	TRUE	TRUE	0	0	1	1	none	2.10752244434e-05
S040	S097	TRUE	TRUE	0	0	1	1	none	0.0001116396363102
S042	S097	TRUE	TRUE	0	0	1	1	none	2.01393513318e-05
S071	S097	TRUE	TRUE	0	0	1	1	none	9.95268893861e-05
S078	S097	TRUE	TRUE	0	0	1	1	none	1.8125466184e-05
S081	S097	TRUE	TRUE	0	0	1	1	none	1.94088857912e-05
S085	S097	TRUE	TRUE	0	0	1	1	none	0.000102967936919
S087	S097	TRUE	TRUE	0	0	1	1	none	0.0001295728783278
S093	S097	TRUE	TRUE	0	0	1	1	none	8.9092063509e-05
S002	S102	TRUE	TRUE	0	0	1	1	none	0.0001120606685585
S007	S102	TRUE	TRUE	0	0	1	1	none	0.0001126681742944
S021	S102	TRUE	TRUE	0	0	1	1	none	0.0001161881939551
S024	S102	TRUE	TRUE	0	0	1	1	none	0.0001171785547204
S025	S102	TRUE	TRUE	0	0	1	1	none	0.000117215435967
S026	S102	TRUE	TRUE	0	0	1	1	none	0.0001119703240628
S038	S102	TRUE	TRUE	0	0	1	1	none	0.0001045025464216
S039	S102	TRUE	TRUE	0	0	1	1	none	0.0001170958004744
S040	S102	TRUE	TRUE	0	0	1	1	none	6.5573175412e-06
S042	S102	TRUE	TRUE	0	0	1	1	none	0.0001161599273628
S071	S102	TRUE	TRUE	0	0	1	1	none	1.77710634371e-05
S078	S102	TRUE	TRUE	0	0	1	1	none	0.000114146042215
S081	S102	TRUE	TRUE	0	0	1	1	none	0.0001154294618222
S085	S102	TRUE	TRUE	0	0	1	1	none	4.514910937e-05
S087	S102	TRUE	TRUE	0	0	1	1	none	7.17540507788e-05
S093	S102	TRUE	TRUE	0	0	1	1	none	3.127323596e-05
S097	S102	TRUE	TRUE	0	0	1	1	none	0.000114513134905
S002	S106	TRUE	TRUE	0	0	1	1	none	5.167697255e-06
S007	S106	TRUE	TRUE	0	0	1	1	none	7.30867140919e-05
S021	S106	TRUE	TRUE	0	0	1	1	none	1.06188684606e-05
S024	S106	TRUE	TRUE	0	0	1	1	none	1.16092292259e-05
S025	S106	TRUE	TRUE	0	0	1	1	none	2.02177620445e-05
S026	S106	TRUE	TRUE	0	0	1	1	none	1.49726501403e-05
S038	S106	TRUE	TRUE	0	0	1	1	none	6.49210862191e-05
S039	S106	TRUE	TRUE	0	0	1	1	none	1.15264749799e-05
S040	S106	TRUE	TRUE	0	0	1	1	none	0.0001106625384187
S042	S106	TRUE	TRUE	0	0	1	1	none	1.05906018683e-05
S071	S106	TRUE	TRUE	0	0	1	1	none	9.85497914946e-05
S078	S106	TRUE	TRUE	0	0	1	1	none	8.5767167205e-06
S081	S106	TRUE	TRUE	0	0	1	1	none	9.8601363277e-06
S085	S106	TRUE	TRUE	0	0	1	1	none	0.0001019908390275
S087	S106	TRUE	TRUE	0	0	1	1	none	0.0001285957804363
S093	S106	TRUE	TRUE	0	0	1	1	none	8.81149656175e-05
S097	S106	TRUE	TRUE	0	0	1	1	none	1.75154609825e-05
S102	S106	TRUE	TRUE	0	0	1	1	none	0.0001135360370135
S002	S130	TRUE	TRUE	0	0	1	1	none	0.0001240595071185
S007	S130	TRUE	TRUE	0	0	1	1	none	0.0001246670128544
S021	S130	TRUE	TRUE	0	0	1	1	none	0.0001281870325151
S024	S130	TRUE	TRUE	0	0	1	1	none	0.0001291773932804
S025	S130	TRUE	TRUE	0	0	1	1	none	0.000129214274527
S026	S130	TRUE	TRUE	0	0	1	1	none	0.0001239691626228
S038	S130	TRUE	TRUE	0	0	1	1	none	0.0001165013849816
S039	S130	TRUE	TRUE	0	0	1	1	none	0.0001290946390344
S040	S130	TRUE	TRUE	0	0	1	1	none	6.58196473212e-05
S042	S130	TRUE	TRUE	0	0	1	1	none	0.0001281587659228
S071	S130	TRUE	TRUE	0	0	1	1	none	5.37069003971e-05
S078	S130	TRUE	TRUE	0	0	1	1	none	0.000126144880775
S081	S130	TRUE	TRUE	0	0	1	1	none	0.0001274283003822
S085	S130	TRUE	TRUE	0	0	1	1	none	3.3102003222e-05
S087	S130	TRUE	TRUE	0	0	1	1	none	4.4118251312e-06
S093	S130	TRUE	TRUE	0	0	1	1	none	4.0973051932e-05
S097	S130	TRUE	TRUE	0	0	1	1	none	0.000126511973465
S102	S130	TRUE	TRUE	0	0	1	1	none	6.8693145916e-05
S106	S130	TRUE	TRUE	0	0	1	1	none	0.0001255348755735
S002	T009	FALSE	FALSE	0	0	1	1	none	2.16782124295e-05
S007	T009	FALSE	FALSE	0	0	1	1	none	7.97019318854e-05
S021	T009	FALSE	FALSE	0	0	1	1	none	2.58057378261e-05
S024	T009	FALSE	FALSE	0	0	1	1	none	2.67960985914e-05
S025	T009	FALSE	FALSE	0	0	1	1	none	2.124034882e-05
S026	T009	FALSE	FALSE	0	0	1	1	none	1.16335328598e-05
S038	T009	FALSE	FALSE	0	0	1	1	none	7.15363040126e-05
S039	T009	FALSE	FALSE	0	0	1	1	none	2.67133443454e-05
S040	T009	FALSE	FALSE	0	0	1	1	none	0.0001172777562122
S042	T009	FALSE	FALSE	0	0	1	1	none	2.57774712338e-05
S071	T009	FALSE	FALSE	0	0	1	1	none	0.0001051650092881
S078	T009	FALSE	FALSE	0	0	1	1	none	2.3763586086e-05
S081	T009	FALSE	FALSE	0	0	1	1	none	2.50470056932e-05
S085	T009	FALSE	FALSE	0	0	1	1	none	0.000108606056821
S087	T009	FALSE	FALSE	0	0	1	1	none	0.0001352109982298
S093	T009	FALSE	FALSE	0	0	1	1	none	9.4730183411e-05
S097	T009	FALSE	FALSE	0	0	1	1	none	1.8538047758e-05
S102	T009	FALSE	FALSE	0	0	1	1	none	0.000120151254807
S106	T009	FALSE	FALSE	0	0	1	1	none	2.31535808845e-05
S130	T009	FALSE	FALSE	0	0	1	1	none	0.000132150093367
S002	T010	FALSE	FALSE	0	0	1	1	none	2.26404818169e-05
S007	T010	FALSE	FALSE	0	0	1	1	none	8.06642012728e-05
S021	T010	FALSE	FALSE	0	0	1	1	none	2.67680072135e-05
S024	T010	FALSE	FALSE	0	0	1	1	none	2.77583679788e-05
S025	T010	FALSE	FALSE	0	0	1	1	none	2.22026182074e-05
S026	T010	FALSE	FALSE	0	0	1	1	none	1.25958022472e-05
S038	T010	FALSE	FALSE	0	0	1	1	none	7.24985734e-05
S039	T010	FALSE	FALSE	0	0	1	1	none	2.76756137328e-05
S040	T010	FALSE	FALSE	0	0	1	1	none	0.0001182400255996
S042	T010	FALSE	FALSE	0	0	1	1	none	2.67397406212e-05
S071	T010	FALSE	FALSE	0	0	1	1	none	0.0001061272786755
S078	T010	FALSE	FALSE	0	0	1	1	none	2.47258554734e-05
S081	T010	FALSE	FALSE	0	0	1	1	none	2.60092750806e-05
S085	T010	FALSE	FALSE	0	0	1	1	none	0.0001095683262084
S087	T010	FALSE	FALSE	0	0	1	1	none	0.0001361732676172
S093	T010	FALSE	FALSE	0	0	1	1	none	9.56924527984e-05
S097	T010	FALSE	FALSE	0	0	1	1	none	1.95003171454e-05
S102	T010	FALSE	FALSE	0	0	1	1	none	0.0001211135241944
S106	T010	FALSE	FALSE	0	0	1	1	none	2.41158502719e-05
S130	T010	FALSE	FALSE	0	0	1	1	none	0.0001331123627544
T009	T010	FALSE	FALSE	0	0	1	1	none	2.721549559e-06
S002	T013	FALSE	FALSE	0	0	1	1	none	7.0725767879e-05
S007	T013	FALSE	FALSE	0	0	1	1	none	5.21543704341e-05
S021	T013	FALSE	FALSE	0	0	1	1	none	7.48532932756e-05
S024	T013	FALSE	FALSE	0	0	1	1	none	7.58436540409e-05
S025	T013	FALSE	FALSE	0	0	1	1	none	7.58805352875e-05
S026	T013	FALSE	FALSE	0	0	1	1	none	7.06354233833e-05
S038	T013	FALSE	FALSE	0	0	1	1	none	9.7359294125e-06
S039	T013	FALSE	FALSE	0	0	1	1	none	7.57608997949e-05
S040	T013	FALSE	FALSE	0	0	1	1	none	0.0001089090979417
S042	T013	FALSE	FALSE	0	0	1	1	none	7.48250266833e-05
S071	T013	FALSE	FALSE	0	0	1	1	none	9.67963510176e-05
S078	T013	FALSE	FALSE	0	0	1	1	none	7.28111415355e-05
S081	T013	FALSE	FALSE	0	0	1	1	none	7.40945611427e-05
S085	T013	FALSE	FALSE	0	0	1	1	none	0.0001002373985505
S087	T013	FALSE	FALSE	0	0	1	1	none	0.0001268423399593
S093	T013	FALSE	FALSE	0	0	1	1	none	8.63615251405e-05
S097	T013	FALSE	FALSE	0	0	1	1	none	7.31782342255e-05
S102	T013	FALSE	FALSE	0	0	1	1	none	0.0001117825965365
S106	T013	FALSE	FALSE	0	0	1	1	none	7.2201136334e-05
S130	T013	FALSE	FALSE	0	0	1	1	none	0.0001237814350965
T009	T013	FALSE	FALSE	0	0	1	1	none	7.88163541275e-05
T010	T013	FALSE	FALSE	0	0	1	1	none	7.97786235149e-05
S002	T014	TRUE	TRUE	0	0	1	1	none	1.05965633539e-05
S007	T014	TRUE	TRUE	0	0	1	1	none	7.71919343818e-05
S021	T014	TRUE	TRUE	0	0	1	1	none	5.4264069117e-06
S024	T014	TRUE	TRUE	0	0	1	1	none	7.6447073258e-06
S025	T014	TRUE	TRUE	0	0	1	1	none	2.43229823344e-05
S026	T014	TRUE	TRUE	0	0	1	1	none	1.90778704302e-05
S038	T014	TRUE	TRUE	0	0	1	1	none	6.9026306509e-05
S039	T014	TRUE	TRUE	0	0	1	1	none	6.334013431e-06
S040	T014	TRUE	TRUE	0	0	1	1	none	0.0001147677587086
S042	T014	TRUE	TRUE	0	0	1	1	none	2.7092695894e-06
S071	T014	TRUE	TRUE	0	0	1	1	none	0.0001026550117845
S078	T014	TRUE	TRUE	0	0	1	1	none	6.8663067604e-06
S081	T014	TRUE	TRUE	0	0	1	1	none	5.8956144276e-06
S085	T014	TRUE	TRUE	0	0	1	1	none	0.0001060960593174
S087	T014	TRUE	TRUE	0	0	1	1	none	0.0001327010007262
S093	T014	TRUE	TRUE	0	0	1	1	none	9.22201859074e-05
S097	T014	TRUE	TRUE	0	0	1	1	none	2.16206812724e-05
S102	T014	TRUE	TRUE	0	0	1	1	none	0.0001176412573034
S106	T014	TRUE	TRUE	0	0	1	1	none	1.20719318089e-05
S130	T014	TRUE	TRUE	0	0	1	1	none	0.0001296400958634
T009	T014	FALSE	FALSE	0	0	1	1	none	2.72588011744e-05
T010	T014	FALSE	FALSE	0	0	1	1	none	2.82210705618e-05
T013	T014	FALSE	FALSE	0	0	1	1	none	7.63063566239e-05
S002	T020	TRUE	TRUE	0	0	1	1	none	6.63744910417e-05
S007	T020	TRUE	TRUE	0	0	1	1	none	4.78030935968e-05
S021	T020	TRUE	TRUE	0	0	1	1	none	7.05020164383e-05
S024	T020	TRUE	TRUE	0	0	1	1	none	7.14923772036e-05
S025	T020	TRUE	TRUE	0	0	1	1	none	7.15292584502e-05
S026	T020	TRUE	TRUE	0	0	1	1	none	6.6284146546e-05
S038	T020	TRUE	TRUE	0	0	1	1	none	4.1567129264e-06
S039	T020	TRUE	TRUE	0	0	1	1	none	7.14096229576e-05
S040	T020	TRUE	TRUE	0	0	1	1	none	0.0001045578211044
S042	T020	TRUE	TRUE	0	0	1	1	none	7.0473749846e-05
S071	T020	TRUE	TRUE	0	0	1	1	none	9.24450741803e-05
S078	T020	TRUE	TRUE	0	0	1	1	none	6.84598646982e-05
S081	T020	TRUE	TRUE	0	0	1	1	none	6.97432843054e-05
S085	T020	TRUE	TRUE	0	0	1	1	none	9.58861217132e-05
S087	T020	TRUE	TRUE	0	0	1	1	none	0.000122491063122
S093	T020	TRUE	TRUE	0	0	1	1	none	8.20102483032e-05
S097	T020	TRUE	TRUE	0	0	1	1	none	6.88269573882e-05
S102	T020	TRUE	TRUE	0	0	1	1	none	0.0001074313196992
S106	T020	TRUE	TRUE	0	0	1	1	none	6.78498594967e-05
S130	T020	TRUE	TRUE	0	0	1	1	none	0.0001194301582592
T009	T020	FALSE	FALSE	0	0	1	1	none	7.44650772902e-05
T010	T020	FALSE	FALSE	0	0	1	1	none	7.54273466776e-05
T013	T020	FALSE	FALSE	0	0	1	1	none	1.26647026901e-05
T014	T020	TRUE	TRUE	0	0	1	1	none	7.19550797866e-05
S002	T021	FALSE	FALSE	0	0	1	1	none	2.32544516413e-05
S007	T021	FALSE	FALSE	0	0	1	1	none	8.12781710972e-05
S021	T021	FALSE	FALSE	0	0	1	1	none	2.73819770379e-05
S024	T021	FALSE	FALSE	0	0	1	1	none	2.83723378032e-05
S025	T021	FALSE	FALSE	0	0	1	1	none	2.28165880318e-05
S026	T021	FALSE	FALSE	0	0	1	1	none	1.32097720716e-05
S038	T021	FALSE	FALSE	0	0	1	1	none	7.31125432244e-05
S039	T021	FALSE	FALSE	0	0	1	1	none	2.82895835572e-05
S040	T021	FALSE	FALSE	0	0	1	1	none	0.000118853995424
S042	T021	FALSE	FALSE	0	0	1	1	none	2.73537104456e-05
S071	T021	FALSE	FALSE	0	0	1	1	none	0.0001067412484999
S078	T021	FALSE	FALSE	0	0	1	1	none	2.53398252978e-05
S081	T021	FALSE	FALSE	0	0	1	1	none	2.6623244905e-05
S085	T021	FALSE	FALSE	0	0	1	1	none	0.0001101822960328
S087	T021	FALSE	FALSE	0	0	1	1	none	0.0001367872374416
S093	T021	FALSE	FALSE	0	0	1	1	none	9.63064226228e-05
S097	T021	FALSE	FALSE	0	0	1	1	none	2.01142869698e-05
S102	T021	FALSE	FALSE	0	0	1	1	none	0.0001217274940188
S106	T021	FALSE	FALSE	0	0	1	1	none	2.47298200963e-05
S130	T021	FALSE	FALSE	0	0	1	1	none	0.0001337263325788
T009	T021	FALSE	FALSE	0	0	1	1	none	3.3355193834e-06
T010	T021	TRUE	TRUE	0	0	1	1	none	1.8419094732e-06
T013	T021	FALSE	FALSE	0	0	1	1	none	8.03925933393e-05
T014	T021	FALSE	FALSE	0	0	1	1	none	2.88350403862e-05
T020	T021	FALSE	FALSE	0	0	1	1	none	7.6041316502e-05
S002	T028	TRUE	TRUE	0	0	1	1	none	8.07771379553e-05
S007	T028	TRUE	TRUE	0	0	1	1	none	4.31953671984e-05
S021	T028	TRUE	TRUE	0	0	1	1	none	8.49046633519e-05
S024	T028	TRUE	TRUE	0	0	1	1	none	8.58950241172e-05
S025	T028	TRUE	TRUE	0	0	1	1	none	8.59319053638e-05
S026	T028	TRUE	TRUE	0	0	1	1	none	8.06867934596e-05
S038	T028	TRUE	TRUE	0	0	1	1	none	5.40401126376e-05
S039	T028	TRUE	TRUE	0	0	1	1	none	8.58122698712e-05
S040	T028	TRUE	TRUE	0	0	1	1	none	0.000118960468018
S042	T028	TRUE	TRUE	0	0	1	1	none	8.48763967596e-05
S071	T028	TRUE	TRUE	0	0	1	1	none	0.0001068477210939
S078	T028	TRUE	TRUE	0	0	1	1	none	8.28625116118e-05
S081	T028	TRUE	TRUE	0	0	1	1	none	8.4145931219e-05
S085	T028	TRUE	TRUE	0	0	1	1	none	0.0001102887686268
S087	T028	TRUE	TRUE	0	0	1	1	none	0.0001368937100356
S093	T028	TRUE	TRUE	0	0	1	1	none	9.64128952168e-05
S097	T028	TRUE	TRUE	0	0	1	1	none	8.32296043018e-05
S102	T028	TRUE	TRUE	0	0	1	1	none	0.0001218339666128
S106	T028	TRUE	TRUE	0	0	1	1	none	8.22525064103e-05
S130	T028	TRUE	TRUE	0	0	1	1	none	0.0001338328051728
T009	T028	FALSE	FALSE	0	0	1	1	none	8.88677242038e-05
T010	T028	FALSE	FALSE	0	0	1	1	none	8.98299935912e-05
T013	T028	FALSE	FALSE	0	0	1	1	none	6.13201627525e-05
T014	T028	TRUE	TRUE	0	0	1	1	none	8.63577267002e-05
T020	T028	TRUE	TRUE	0	0	1	1	none	5.69688859152e-05
T021	T028	FALSE	FALSE	0	0	1	1	none	9.04439634156e-05
S002	T035a	TRUE	TRUE	0	0	1	1	none	0.0001245899890705
S007	T035a	TRUE	TRUE	0	0	1	1	none	0.0001251974948064
S021	T035a	TRUE	TRUE	0	0	1	1	none	0.0001287175144671
S024	T035a	TRUE	TRUE	0	0	1	1	none	0.0001297078752324
S025	T035a	TRUE	TRUE	0	0	1	1	none	0.000129744756479
S026	T035a	TRUE	TRUE	0	0	1	1	none	0.0001244996445748
S038	T035a	TRUE	TRUE	0	0	1	1	none	0.0001170318669336
S039	T035a	TRUE	TRUE	0	0	1	1	none	0.0001296251209864
S040	T035a	TRUE	TRUE	0	0	1	1	none	6.63501292732e-05
S042	T035a	TRUE	TRUE	0	0	1	1	none	0.0001286892478748
S071	T035a	TRUE	TRUE	0	0	1	1	none	5.42373823491e-05
S078	T035a	TRUE	TRUE	0	0	1	1	none	0.000126675362727
S081	T035a	TRUE	TRUE	0	0	1	1	none	0.0001279587823342
S085	T035a	TRUE	TRUE	0	0	1	1	none	3.3632485174e-05
S087	T035a	TRUE	TRUE	0	0	1	1	none	9.0574527828e-06
S093	T035a	TRUE	TRUE	0	0	1	1	none	4.1503533884e-05
S097	T035a	TRUE	TRUE	0	0	1	1	none	0.000127042455417
S102	T035a	TRUE	TRUE	0	0	1	1	none	6.9223627868e-05
S106	T035a	TRUE	TRUE	0	0	1	1	none	0.0001260653575255
S130	T035a	TRUE	TRUE	0	0	1	1	none	5.99654792e-06
T009	T035a	FALSE	FALSE	0	0	1	1	none	0.000132680575319
T010	T035a	FALSE	FALSE	0	0	1	1	none	0.0001336428447064
T013	T035a	FALSE	FALSE	0	0	1	1	none	0.0001243119170485
T014	T035a	TRUE	TRUE	0	0	1	1	none	0.0001301705778154
T020	T035a	TRUE	TRUE	0	0	1	1	none	0.0001199606402112
T021	T035a	FALSE	FALSE	0	0	1	1	none	0.0001342568145308
T028	T035a	TRUE	TRUE	0	0	1	1	none	0.0001343632871248
S002	T035b	FALSE	FALSE	0	0	1	1	none	2.11739282137e-05
S007	T035b	FALSE	FALSE	0	0	1	1	none	7.91976476696e-05
S021	T035b	FALSE	FALSE	0	0	1	1	none	2.53014536103e-05
S024	T035b	FALSE	FALSE	0	0	1	1	none	2.62918143756e-05
S025	T035b	FALSE	FALSE	0	0	1	1	none	2.07360646042e-05
S026	T035b	FALSE	FALSE	0	0	1	1	none	1.1129248644e-05
S038	T035b	FALSE	FALSE	0	0	1	1	none	7.10320197968e-05
S039	T035b	FALSE	FALSE	0	0	1	1	none	2.62090601296e-05
S040	T035b	FALSE	FALSE	0	0	1	1	none	0.0001167734719964
S042	T035b	FALSE	FALSE	0	0	1	1	none	2.5273187018e-05
S071	T035b	FALSE	FALSE	0	0	1	1	none	0.0001046607250723
S078	T035b	FALSE	FALSE	0	0	1	1	none	2.32593018702e-05
S081	T035b	FALSE	FALSE	0	0	1	1	none	2.45427214774e-05
S085	T035b	FALSE	FALSE	0	0	1	1	none	0.0001081017726052
S087	T035b	FALSE	FALSE	0	0	1	1	none	0.000134706714014
S093	T035b	FALSE	FALSE	0	0	1	1	none	9.42258991952e-05
S097	T035b	FALSE	FALSE	0	0	1	1	none	1.80337635422e-05
S102	T035b	FALSE	FALSE	0	0	1	1	none	0.0001196469705912
S106	T035b	FALSE	FALSE	0	0	1	1	none	2.26492966687e-05
S130	T035b	FALSE	FALSE	0	0	1	1	none	0.0001316458091512
T009	T035b	FALSE	FALSE	0	0	1	1	none	3.7108752534e-06
T010	T035b	FALSE	FALSE	0	0	1	1	none	4.6731446408e-06
T013	T035b	FALSE	FALSE	0	0	1	1	none	7.83120699117e-05
T014	T035b	FALSE	FALSE	0	0	1	1	none	2.67545169586e-05
T020	T035b	FALSE	FALSE	0	0	1	1	none	7.39607930744e-05
T021	T035b	FALSE	FALSE	0	0	1	1	none	5.2871144652e-06
T028	T035b	FALSE	FALSE	0	0	1	1	none	8.8363439988e-05
T035a	T035b	FALSE	FALSE	0	0	1	1	none	0.0001321762911032
S002	T040	TRUE	TRUE	0	0	1	1	none	9.8435020463e-06
S007	T040	TRUE	TRUE	0	0	1	1	none	7.64388730742e-05
S021	T040	TRUE	TRUE	0	0	1	1	none	5.9012852529e-06
S024	T040	TRUE	TRUE	0	0	1	1	none	5.6637063694e-06
S025	T040	TRUE	TRUE	0	0	1	1	none	2.35699210268e-05
S026	T040	TRUE	TRUE	0	0	1	1	none	1.83248091226e-05
S038	T040	TRUE	TRUE	0	0	1	1	none	6.82732452014e-05
S039	T040	TRUE	TRUE	0	0	1	1	none	6.8088917722e-06
S040	T040	TRUE	TRUE	0	0	1	1	none	0.000114014697401
S042	T040	TRUE	TRUE	0	0	1	1	none	5.8730186606e-06
S071	T040	TRUE	TRUE	0	0	1	1	none	0.0001019019504769
S078	T040	TRUE	TRUE	0	0	1	1	none	6.1132454528e-06
S081	T040	TRUE	TRUE	0	0	1	1	none	2.6866738224e-06
S085	T040	TRUE	TRUE	0	0	1	1	none	0.0001053429980098
S087	T040	TRUE	TRUE	0	0	1	1	none	0.0001319479394186
S093	T040	TRUE	TRUE	0	0	1	1	none	9.14671245998e-05
S097	T040	TRUE	TRUE	0	0	1	1	none	2.08676199648e-05
S102	T040	TRUE	TRUE	0	0	1	1	none	0.0001168881959958
S106	T040	TRUE	TRUE	0	0	1	1	none	1.13188705013e-05
S130	T040	TRUE	TRUE	0	0	1	1	none	0.0001288870345558
T009	T040	FALSE	FALSE	0	0	1	1	none	2.65057398668e-05
T010	T040	FALSE	FALSE	0	0	1	1	none	2.74680092542e-05
T013	T040	FALSE	FALSE	0	0	1	1	none	7.55532953163e-05
T014	T040	TRUE	TRUE	0	0	1	1	none	7.3543486012e-06
T020	T040	TRUE	TRUE	0	0	1	1	none	7.1202018479e-05
T021	T040	FALSE	FALSE	0	0	1	1	none	2.80819790786e-05
T028	T040	TRUE	TRUE	0	0	1	1	none	8.56046653926e-05
T035a	T040	TRUE	TRUE	0	0	1	1	none	0.0001294175165078
T035b	T040	FALSE	FALSE	0	0	1	1	none	2.6001455651e-05
S002	T056	FALSE	FALSE	0	0	1	1	none	2.96889737131e-05
S007	T056	FALSE	FALSE	0	0	1	1	none	8.7712693169e-05
S021	T056	FALSE	FALSE	0	0	1	1	none	3.38164991097e-05
S024	T056	FALSE	FALSE	0	0	1	1	none	3.4806859875e-05
S025	T056	FALSE	FALSE	0	0	1	1	none	2.92511101036e-05
S026	T056	FALSE	FALSE	0	0	1	1	none	1.96442941434e-05
S038	T056	FALSE	FALSE	0	0	1	1	none	7.95470652962e-05
S039	T056	FALSE	FALSE	0	0	1	1	none	3.4724105629e-05
S040	T056	FALSE	FALSE	0	0	1	1	none	0.0001252885174958
S042	T056	FALSE	FALSE	0	0	1	1	none	3.37882325174e-05
S071	T056	FALSE	FALSE	0	0	1	1	none	0.0001131757705717
S078	T056	FALSE	FALSE	0	0	1	1	none	3.17743473696e-05
S081	T056	FALSE	FALSE	0	0	1	1	none	3.30577669768e-05
S085	T056	FALSE	FALSE	0	0	1	1	none	0.0001166168181046
S087	T056	FALSE	FALSE	0	0	1	1	none	0.0001432217595134
S093	T056	FALSE	FALSE	0	0	1	1	none	0.0001027409446946
S097	T056	FALSE	FALSE	0	0	1	1	none	2.65488090416e-05
S102	T056	FALSE	FALSE	0	0	1	1	none	0.0001281620160906
S106	T056	FALSE	FALSE	0	0	1	1	none	3.11643421681e-05
S130	T056	FALSE	FALSE	0	0	1	1	none	0.0001401608546506
T009	T056	TRUE	TRUE	1	0	1	1	anc	2.485032864e-06
T010	T056	FALSE	FALSE	0	0	1	1	none	1.07323108426e-05
T013	T056	FALSE	FALSE	0	0	1	1	none	8.68271154111e-05
T014	T056	FALSE	FALSE	0	0	1	1	none	3.5269562458e-05
T020	T056	FALSE	FALSE	0	0	1	1	none	8.24758385738001e-05
T021	T056	FALSE	FALSE	0	0	1	1	none	1.1346280667e-05
T028	T056	FALSE	FALSE	0	0	1	1	none	9.68784854874e-05
T035a	T056	FALSE	FALSE	0	0	1	1	none	0.0001406913366026
T035b	T056	FALSE	FALSE	0	0	1	1	none	1.1721636537e-05
T040	T056	FALSE	FALSE	0	0	1	1	none	3.45165011504e-05
S002	T059	TRUE	TRUE	0	0	1	1	none	0.0001165080969463
S007	T059	TRUE	TRUE	0	0	1	1	none	0.0001171156026822
S021	T059	TRUE	TRUE	0	0	1	1	none	0.0001206356223429
S024	T059	TRUE	TRUE	0	0	1	1	none	0.0001216259831082
S025	T059	TRUE	TRUE	0	0	1	1	none	0.0001216628643548
S026	T059	TRUE	TRUE	0	0	1	1	none	0.0001164177524506
S038	T059	TRUE	TRUE	0	0	1	1	none	0.0001089499748094
S039	T059	TRUE	TRUE	0	0	1	1	none	0.0001215432288622
S040	T059	TRUE	TRUE	0	0	1	1	none	8.5488666314e-06
S042	T059	TRUE	TRUE	0	0	1	1	none	0.0001206073557506
S071	T059	TRUE	TRUE	0	0	1	1	none	2.22184918249e-05
S078	T059	TRUE	TRUE	0	0	1	1	none	0.0001185934706028
S081	T059	TRUE	TRUE	0	0	1	1	none	0.00011987689021
S085	T059	TRUE	TRUE	0	0	1	1	none	4.95965377578e-05
S087	T059	TRUE	TRUE	0	0	1	1	none	7.62014791666e-05
S093	T059	TRUE	TRUE	0	0	1	1	none	3.57206643478e-05
S097	T059	TRUE	TRUE	0	0	1	1	none	0.0001189605632928
S102	T059	TRUE	TRUE	0	0	1	1	none	1.38782445238e-05
S106	T059	TRUE	TRUE	0	0	1	1	none	0.0001179834654013
S130	T059	TRUE	TRUE	0	0	1	1	none	7.31405743038e-05
T009	T059	FALSE	FALSE	0	0	1	1	none	0.0001245986831948
T010	T059	FALSE	FALSE	0	0	1	1	none	0.0001255609525822
T013	T059	FALSE	FALSE	0	0	1	1	none	0.0001162300249243
T014	T059	TRUE	TRUE	0	0	1	1	none	0.0001220886856912
T020	T059	TRUE	TRUE	0	0	1	1	none	0.000111878748087
T021	T059	FALSE	FALSE	0	0	1	1	none	0.0001261749224066
T028	T059	TRUE	TRUE	0	0	1	1	none	0.0001262813950006
T035a	T059	TRUE	TRUE	0	0	1	1	none	7.36710562558e-05
T035b	T059	FALSE	FALSE	0	0	1	1	none	0.000124094398979
T040	T059	TRUE	TRUE	0	0	1	1	none	0.0001213356243836
T056	T059	FALSE	FALSE	0	0	1	1	none	0.0001326094444784
S002	T065	TRUE	TRUE	0	0	1	1	none	6.54814923623e-05
S007	T065	TRUE	TRUE	0	0	1	1	none	4.69100949174e-05
S021	T065	TRUE	TRUE	0	0	1	1	none	6.96090177589e-05
S024	T065	TRUE	TRUE	0	0	1	1	none	7.05993785242e-05
S025	T065	TRUE	TRUE	0	0	1	1	none	7.06362597708e-05
S026	T065	TRUE	TRUE	0	0	1	1	none	6.53911478666e-05
S038	T065	TRUE	TRUE	0	0	1	1	none	4.4916538958e-06
S039	T065	TRUE	TRUE	0	0	1	1	none	7.05166242782e-05
S040	T065	TRUE	TRUE	0	0	1	1	none	0.000103664822425
S042	T065	TRUE	TRUE	0	0	1	1	none	6.95807511666e-05
S071	T065	TRUE	TRUE	0	0	1	1	none	9.15520755009e-05
S078	T065	TRUE	TRUE	0	0	1	1	none	6.75668660188e-05
S081	T065	TRUE	TRUE	0	0	1	1	none	6.8850285626e-05
S085	T065	TRUE	TRUE	0	0	1	1	none	9.49931230338e-05
S087	T065	TRUE	TRUE	0	0	1	1	none	0.0001215980644426
S093	T065	TRUE	TRUE	0	0	1	1	none	8.11172496238e-05
S097	T065	TRUE	TRUE	0	0	1	1	none	6.79339587088e-05
S102	T065	TRUE	TRUE	0	0	1	1	none	0.0001065383210198
S106	T065	TRUE	TRUE	0	0	1	1	none	6.69568608173e-05
S130	T065	TRUE	TRUE	0	0	1	1	none	0.0001185371595798
T009	T065	FALSE	FALSE	0	0	1	1	none	7.35720786108e-05
T010	T065	FALSE	FALSE	0	0	1	1	none	7.45343479982e-05
T013	T065	FALSE	FALSE	0	0	1	1	none	7.7371772187e-06
T014	T065	TRUE	TRUE	0	0	1	1	none	7.10620811072e-05
T020	T065	TRUE	TRUE	0	0	1	1	none	7.4204271734e-06
T021	T065	FALSE	FALSE	0	0	1	1	none	7.51483178226e-05
T028	T065	TRUE	TRUE	0	0	1	1	none	5.60758872358e-05
T035a	T065	TRUE	TRUE	0	0	1	1	none	0.0001190676415318
T035b	T065	FALSE	FALSE	0	0	1	1	none	7.3067794395e-05
T040	T065	TRUE	TRUE	0	0	1	1	none	7.03090197996e-05
T056	T065	FALSE	FALSE	0	0	1	1	none	8.15828398944e-05
T059	T065	TRUE	TRUE	0	0	1	1	none	0.0001109857494076
S002	T069	TRUE	TRUE	0	0	1	1	none	0.0001320405719902
S007	T069	TRUE	TRUE	0	0	1	1	none	0.0001326480777261
S021	T069	TRUE	TRUE	0	0	1	1	none	0.0001361680973868
S024	T069	TRUE	TRUE	0	0	1	1	none	0.0001371584581521
S025	T069	TRUE	TRUE	0	0	1	1	none	0.0001371953393987
S026	T069	TRUE	TRUE	0	0	1	1	none	0.0001319502274945
S038	T069	TRUE	TRUE	0	0	1	1	none	0.0001244824498533
S039	T069	TRUE	TRUE	0	0	1	1	none	0.0001370757039061
S040	T069	TRUE	TRUE	0	0	1	1	none	4.98637137929e-05
S042	T069	TRUE	TRUE	0	0	1	1	none	0.0001361398307945
S071	T069	TRUE	TRUE	0	0	1	1	none	3.61940885994e-05
S078	T069	TRUE	TRUE	0	0	1	1	none	0.0001341259456467
S081	T069	TRUE	TRUE	0	0	1	1	none	0.0001354093652539
S085	T069	TRUE	TRUE	0	0	1	1	none	6.51290128017e-05
S087	T069	TRUE	TRUE	0	0	1	1	none	9.17339542105e-05
S093	T069	TRUE	TRUE	0	0	1	1	none	5.12531393917e-05
S097	T069	TRUE	TRUE	0	0	1	1	none	0.0001344930383367
S102	T069	TRUE	TRUE	0	0	1	1	none	5.27372123877e-05
S106	T069	TRUE	TRUE	0	0	1	1	none	0.0001335159404452
S130	T069	TRUE	TRUE	0	0	1	1	none	8.86730493477e-05
T009	T069	FALSE	FALSE	0	0	1	1	none	0.0001401311582387
T010	T069	FALSE	FALSE	0	0	1	1	none	0.0001410934276261
T013	T069	FALSE	FALSE	0	0	1	1	none	0.0001317624999682
T014	T069	TRUE	TRUE	0	0	1	1	none	0.0001376211607351
T020	T069	TRUE	TRUE	0	0	1	1	none	0.0001274112231309
T021	T069	FALSE	FALSE	0	0	1	1	none	0.0001417073974505
T028	T069	TRUE	TRUE	0	0	1	1	none	0.0001418138700445
T035a	T069	TRUE	TRUE	0	0	1	1	none	8.92035312997e-05
T035b	T069	FALSE	FALSE	0	0	1	1	none	0.0001396268740229
T040	T069	TRUE	TRUE	0	0	1	1	none	0.0001368680994275
T056	T069	FALSE	FALSE	0	0	1	1	none	0.0001481419195223
T059	T069	TRUE	TRUE	0	0	1	1	none	5.71846407755e-05
T065	T069	TRUE	TRUE	0	0	1	1	none	0.0001265182244515
S002	T073	FALSE	FALSE	0	0	1	1	none	2.38684214657e-05
S007	T073	FALSE	FALSE	0	0	1	1	none	8.18921409216e-05
S021	T073	FALSE	FALSE	0	0	1	1	none	2.79959468623e-05
S024	T073	FALSE	FALSE	0	0	1	1	none	2.89863076276e-05
S025	T073	FALSE	FALSE	0	0	1	1	none	2.34305578562e-05
S026	T073	FALSE	FALSE	0	0	1	1	none	1.3823741896e-05
S038	T073	FALSE	FALSE	0	0	1	1	none	7.37265130488e-05
S039	T073	FALSE	FALSE	0	0	1	1	none	2.89035533816e-05
S040	T073	FALSE	FALSE	0	0	1	1	none	0.0001194679652484
S042	T073	FALSE	FALSE	0	0	1	1	none	2.796768027e-05
S071	T073	FALSE	FALSE	0	0	1	1	none	0.0001073552183243
S078	T073	FALSE	FALSE	0	0	1	1	none	2.59537951222e-05
S081	T073	FALSE	FALSE	0	0	1	1	none	2.72372147294e-05
S085	T073	FALSE	FALSE	0	0	1	1	none	0.0001107962658572
S087	T073	FALSE	FALSE	0	0	1	1	none	0.000137401207266
S093	T073	FALSE	FALSE	0	0	1	1	none	9.69203924472e-05
S097	T073	FALSE	FALSE	0	0	1	1	none	2.07282567942e-05
S102	T073	FALSE	FALSE	0	0	1	1	none	0.0001223414638432
S106	T073	FALSE	FALSE	0	0	1	1	none	2.53437899207e-05
S130	T073	FALSE	FALSE	0	0	1	1	none	0.0001343403024032
T009	T073	FALSE	FALSE	0	0	1	1	none	3.9494892078e-06
T010	T073	TRUE	TRUE	0	0	1	1	none	2.4558792976e-06
T013	T073	FALSE	FALSE	0	0	1	1	none	8.10065631637e-05
T014	T073	FALSE	FALSE	0	0	1	1	none	2.94490102106e-05
T020	T073	FALSE	FALSE	0	0	1	1	none	7.66552863264e-05
T021	T073	TRUE	TRUE	0	0	1	1	none	1.8419094732e-06
T028	T073	FALSE	FALSE	0	0	1	1	none	9.105793324e-05
T035a	T073	FALSE	FALSE	0	0	1	1	none	0.0001348707843552
T035b	T073	FALSE	FALSE	0	0	1	1	none	5.9010842896e-06
T040	T073	FALSE	FALSE	0	0	1	1	none	2.8695948903e-05
T056	T073	FALSE	FALSE	0	0	1	1	none	1.19602504914e-05
T059	T073	FALSE	FALSE	0	0	1	1	none	0.000126788892231
T065	T073	FALSE	FALSE	0	0	1	1	none	7.5762287647e-05
T069	T073	FALSE	FALSE	0	0	1	1	none	0.0001423213672749
S002	T075	TRUE	TRUE	0	0	1	1	none	6.49870032929e-05
S007	T075	TRUE	TRUE	0	0	1	1	none	6.436656938e-05
S021	T075	TRUE	TRUE	0	0	1	1	none	6.91145286895e-05
S024	T075	TRUE	TRUE	0	0	1	1	none	7.01048894548e-05
S025	T075	TRUE	TRUE	0	0	1	1	none	7.01417707014e-05
S026	T075	TRUE	TRUE	0	0	1	1	none	6.48966587972e-05
S038	T075	TRUE	TRUE	0	0	1	1	none	5.62009415072e-05
S039	T075	TRUE	TRUE	0	0	1	1	none	7.00221352088e-05
S040	T075	TRUE	TRUE	0	0	1	1	none	0.0001031703333556
S042	T075	TRUE	TRUE	0	0	1	1	none	6.90862620972e-05
S071	T075	TRUE	TRUE	0	0	1	1	none	9.10575864315e-05
S078	T075	TRUE	TRUE	0	0	1	1	none	6.70723769494e-05
S081	T075	TRUE	TRUE	0	0	1	1	none	6.83557965566e-05
S085	T075	TRUE	TRUE	0	0	1	1	none	9.44986339644e-05
S087	T075	TRUE	TRUE	0	0	1	1	none	0.0001211035753732
S093	T075	TRUE	TRUE	0	0	1	1	none	8.06227605544e-05
S097	T075	TRUE	TRUE	0	0	1	1	none	6.74394696394e-05
S102	T075	TRUE	TRUE	0	0	1	1	none	0.0001060438319504
S106	T075	TRUE	TRUE	0	0	1	1	none	6.64623717479e-05
S130	T075	TRUE	TRUE	0	0	1	1	none	0.0001180426705104
T009	T075	FALSE	FALSE	0	0	1	1	none	7.30775895414e-05
T010	T075	FALSE	FALSE	0	0	1	1	none	7.40398589288e-05
T013	T075	FALSE	FALSE	0	0	1	1	none	6.34809916221e-05
T014	T075	TRUE	TRUE	0	0	1	1	none	7.05675920378e-05
T020	T075	TRUE	TRUE	0	0	1	1	none	5.91297147848e-05
T021	T075	FALSE	FALSE	0	0	1	1	none	7.46538287532e-05
T028	T075	TRUE	TRUE	0	0	1	1	none	7.35323616984e-05
T035a	T075	TRUE	TRUE	0	0	1	1	none	0.0001185731524624
T035b	T075	FALSE	FALSE	0	0	1	1	none	7.25733053256e-05
T040	T075	TRUE	TRUE	0	0	1	1	none	6.98145307302e-05
T056	T075	FALSE	FALSE	0	0	1	1	none	8.1088350825e-05
T059	T075	TRUE	TRUE	0	0	1	1	none	0.0001104912603382
T065	T075	TRUE	TRUE	0	0	1	1	none	5.82367161054e-05
T069	T075	TRUE	TRUE	0	0	1	1	none	0.0001260237353821
T073	T075	FALSE	FALSE	0	0	1	1	none	7.52677985776e-05
S002	T077	FALSE	FALSE	0	0	1	1	none	2.38684214657e-05
S007	T077	FALSE	FALSE	0	0	1	1	none	8.18921409216e-05
S021	T077	FALSE	FALSE	0	0	1	1	none	2.79959468623e-05
S024	T077	FALSE	FALSE	0	0	1	1	none	2.89863076276e-05
S025	T077	FALSE	FALSE	0	0	1	1	none	2.34305578562e-05
S026	T077	FALSE	FALSE	0	0	1	1	none	1.3823741896e-05
S038	T077	FALSE	FALSE	0	0	1	1	none	7.37265130488e-05
S039	T077	FALSE	FALSE	0	0	1	1	none	2.89035533816e-05
S040	T077	FALSE	FALSE	0	0	1	1	none	0.0001194679652484
S042	T077	FALSE	FALSE	0	0	1	1	none	2.796768027e-05
S071	T077	FALSE	FALSE	0	0	1	1	none	0.0001073552183243
S078	T077	FALSE	FALSE	0	0	1	1	none	2.59537951222e-05
S081	T077	FALSE	FALSE	0	0	1	1	none	2.72372147294e-05
S085	T077	FALSE	FALSE	0	0	1	1	none	0.0001107962658572
S087	T077	FALSE	FALSE	0	0	1	1	none	0.000137401207266
S093	T077	FALSE	FALSE	0	0	1	1	none	9.69203924472e-05
S097	T077	FALSE	FALSE	0	0	1	1	none	2.07282567942e-05
S102	T077	FALSE	FALSE	0	0	1	1	none	0.0001223414638432
S106	T077	FALSE	FALSE	0	0	1	1	none	2.53437899207e-05
S130	T077	FALSE	FALSE	0	0	1	1	none	0.0001343403024032
T009	T077	FALSE	FALSE	0	0	1	1	none	3.9494892078e-06
T010	T077	TRUE	TRUE	0	0	1	1	none	2.4558792976e-06
T013	T077	FALSE	FALSE	0	0	1	1	none	8.10065631637e-05
T014	T077	FALSE	FALSE	0	0	1	1	none	2.94490102106e-05
T020	T077	FALSE	FALSE	0	0	1	1	none	7.66552863264e-05
T021	T077	TRUE	TRUE	0	0	1	1	none	1.8419094732e-06
T028	T077	FALSE	FALSE	0	0	1	1	none	9.105793324e-05
T035a	T077	FALSE	FALSE	0	0	1	1	none	0.0001348707843552
T035b	T077	FALSE	FALSE	0	0	1	1	none	5.9010842896e-06
T040	T077	FALSE	FALSE	0	0	1	1	none	2.8695948903e-05
T056	T077	FALSE	FALSE	0	0	1	1	none	1.19602504914e-05
T059	T077	FALSE	FALSE	0	0	1	1	none	0.000126788892231
T065	T077	FALSE	FALSE	0	0	1	1	none	7.5762287647e-05
T069	T077	FALSE	FALSE	0	0	1	1	none	0.0001423213672749
T073	T077	TRUE	TRUE	0	0	1	1	none	1.2279396488e-06
T075	T077	FALSE	FALSE	0	0	1	1	none	7.52677985776e-05
S002	T087	FALSE	FALSE	0	0	1	1	none	2.23535651543e-05
S007	T087	FALSE	FALSE	0	0	1	1	none	8.03772846102e-05
S021	T087	FALSE	FALSE	0	0	1	1	none	2.64810905509e-05
S024	T087	FALSE	FALSE	0	0	1	1	none	2.74714513162e-05
S025	T087	FALSE	FALSE	0	0	1	1	none	2.19157015448e-05
S026	T087	FALSE	FALSE	0	0	1	1	none	1.23088855846e-05
S038	T087	FALSE	FALSE	0	0	1	1	none	7.22116567374e-05
S039	T087	FALSE	FALSE	0	0	1	1	none	2.73886970702e-05
S040	T087	FALSE	FALSE	0	0	1	1	none	0.000117953108937
S042	T087	FALSE	FALSE	0	0	1	1	none	2.64528239586e-05
S071	T087	FALSE	FALSE	0	0	1	1	none	0.0001058403620129
S078	T087	FALSE	FALSE	0	0	1	1	none	2.44389388108e-05
S081	T087	FALSE	FALSE	0	0	1	1	none	2.5722358418e-05
S085	T087	FALSE	FALSE	0	0	1	1	none	0.0001092814095458
S087	T087	FALSE	FALSE	0	0	1	1	none	0.0001358863509546
S093	T087	FALSE	FALSE	0	0	1	1	none	9.54055361358e-05
S097	T087	FALSE	FALSE	0	0	1	1	none	1.92134004828e-05
S102	T087	FALSE	FALSE	0	0	1	1	none	0.0001208266075318
S106	T087	FALSE	FALSE	0	0	1	1	none	2.38289336093e-05
S130	T087	FALSE	FALSE	0	0	1	1	none	0.0001328254460918
T009	T087	FALSE	FALSE	0	0	1	1	none	3.6625725452e-06
T010	T087	FALSE	FALSE	0	0	1	1	none	4.6248419326e-06
T013	T087	FALSE	FALSE	0	0	1	1	none	7.94917068523e-05
T014	T087	FALSE	FALSE	0	0	1	1	none	2.79341538992e-05
T020	T087	FALSE	FALSE	0	0	1	1	none	7.5140430015e-05
T021	T087	FALSE	FALSE	0	0	1	1	none	5.238811757e-06
T028	T087	FALSE	FALSE	0	0	1	1	none	8.95430769286e-05
T035a	T087	FALSE	FALSE	0	0	1	1	none	0.0001333559280438
T035b	T087	FALSE	FALSE	0	0	1	1	none	4.3862279782e-06
T040	T087	FALSE	FALSE	0	0	1	1	none	2.71810925916e-05
T056	T087	FALSE	FALSE	0	0	1	1	none	1.16733338288e-05
T059	T087	FALSE	FALSE	0	0	1	1	none	0.0001252740359196
T065	T087	FALSE	FALSE	0	0	1	1	none	7.42474313356e-05
T069	T087	FALSE	FALSE	0	0	1	1	none	0.0001408065109635
T073	T087	FALSE	FALSE	0	0	1	1	none	5.8527815814e-06
T075	T087	FALSE	FALSE	0	0	1	1	none	7.37529422662e-05
T077	T087	FALSE	FALSE	0	0	1	1	none	5.8527815814e-06
S002	T095	TRUE	TRUE	0	0	1	1	none	0.0001233840469843
S007	T095	TRUE	TRUE	0	0	1	1	none	0.0001239915527202
S021	T095	TRUE	TRUE	0	0	1	1	none	0.0001275115723809
S024	T095	TRUE	TRUE	0	0	1	1	none	0.0001285019331462
S025	T095	TRUE	TRUE	0	0	1	1	none	0.0001285388143928
S026	T095	TRUE	TRUE	0	0	1	1	none	0.0001232937024886
S038	T095	TRUE	TRUE	0	0	1	1	none	0.0001158259248474
S039	T095	TRUE	TRUE	0	0	1	1	none	0.0001284191789002
S040	T095	TRUE	TRUE	0	0	1	1	none	6.5144187187e-05
S042	T095	TRUE	TRUE	0	0	1	1	none	0.0001274833057886
S071	T095	TRUE	TRUE	0	0	1	1	none	5.30314402629e-05
S078	T095	TRUE	TRUE	0	0	1	1	none	0.0001254694206408
S081	T095	TRUE	TRUE	0	0	1	1	none	0.000126752840248
S085	T095	TRUE	TRUE	0	0	1	1	none	3.24265430878e-05
S087	T095	TRUE	TRUE	0	0	1	1	none	4.9643046458e-06
S093	T095	TRUE	TRUE	0	0	1	1	none	4.02975917978e-05
S097	T095	TRUE	TRUE	0	0	1	1	none	0.0001258365133308
S102	T095	TRUE	TRUE	0	0	1	1	none	6.80176857818e-05
S106	T095	TRUE	TRUE	0	0	1	1	none	0.0001248594154393
S130	T095	TRUE	TRUE	0	0	1	1	none	1.903399783e-06
T009	T095	FALSE	FALSE	0	0	1	1	none	0.0001314746332328
T010	T095	FALSE	FALSE	0	0	1	1	none	0.0001324369026202
T013	T095	FALSE	FALSE	0	0	1	1	none	0.0001231059749623
T014	T095	TRUE	TRUE	0	0	1	1	none	0.0001289646357292
T020	T095	TRUE	TRUE	0	0	1	1	none	0.000118754698125
T021	T095	FALSE	FALSE	0	0	1	1	none	0.0001330508724446
T028	T095	TRUE	TRUE	0	0	1	1	none	0.0001331573450386
T035a	T095	TRUE	TRUE	0	0	1	1	none	5.3210877858e-06
T035b	T095	FALSE	FALSE	0	0	1	1	none	0.000130970349017
T040	T095	TRUE	TRUE	0	0	1	1	none	0.0001282115744216
T056	T095	FALSE	FALSE	0	0	1	1	none	0.0001394853945164
T059	T095	TRUE	TRUE	0	0	1	1	none	7.24651141696e-05
T065	T095	TRUE	TRUE	0	0	1	1	none	0.0001178616994456
T069	T095	TRUE	TRUE	0	0	1	1	none	8.79975892135e-05
T073	T095	FALSE	FALSE	0	0	1	1	none	0.000133664842269
T075	T095	TRUE	TRUE	0	0	1	1	none	0.0001173672103762
T077	T095	FALSE	FALSE	0	0	1	1	none	0.000133664842269
T087	T095	FALSE	FALSE	0	0	1	1	none	0.0001321499859576
S002	T099a	TRUE	TRUE	0	0	1	1	none	0.0001230969862919
S007	T099a	TRUE	TRUE	0	0	1	1	none	0.0001237044920278
S021	T099a	TRUE	TRUE	0	0	1	1	none	0.0001272245116885
S024	T099a	TRUE	TRUE	0	0	1	1	none	0.0001282148724538
S025	T099a	TRUE	TRUE	0	0	1	1	none	0.0001282517537004
S026	T099a	TRUE	TRUE	0	0	1	1	none	0.0001230066417962
S038	T099a	TRUE	TRUE	0	0	1	1	none	0.000115538864155
S039	T099a	TRUE	TRUE	0	0	1	1	none	0.0001281321182078
S040	T099a	TRUE	TRUE	0	0	1	1	none	6.48571264946e-05
S042	T099a	TRUE	TRUE	0	0	1	1	none	0.0001271962450962
S071	T099a	TRUE	TRUE	0	0	1	1	none	5.27443795705e-05
S078	T099a	TRUE	TRUE	0	0	1	1	none	0.0001251823599484
S081	T099a	TRUE	TRUE	0	0	1	1	none	0.0001264657795556
S085	T099a	TRUE	TRUE	0	0	1	1	none	3.21394823954e-05
S087	T099a	TRUE	TRUE	0	0	1	1	none	6.3365103554e-06
S093	T099a	TRUE	TRUE	0	0	1	1	none	4.00105311054e-05
S097	T099a	TRUE	TRUE	0	0	1	1	none	0.0001255494526384
S102	T099a	TRUE	TRUE	0	0	1	1	none	6.77306250894e-05
S106	T099a	TRUE	TRUE	0	0	1	1	none	0.0001245723547469
S130	T099a	TRUE	TRUE	0	0	1	1	none	3.2756054926e-06
T009	T099a	FALSE	FALSE	0	0	1	1	none	0.0001311875725404
T010	T099a	FALSE	FALSE	0	0	1	1	none	0.0001321498419278
T013	T099a	FALSE	FALSE	0	0	1	1	none	0.0001228189142699
T014	T099a	TRUE	TRUE	0	0	1	1	none	0.0001286775750368
T020	T099a	TRUE	TRUE	0	0	1	1	none	0.0001184676374326
T021	T099a	FALSE	FALSE	0	0	1	1	none	0.0001327638117522
T028	T099a	TRUE	TRUE	0	0	1	1	none	0.0001328702843462
T035a	T099a	TRUE	TRUE	0	0	1	1	none	5.0340270934e-06
T035b	T099a	FALSE	FALSE	0	0	1	1	none	0.0001306832883246
T040	T099a	TRUE	TRUE	0	0	1	1	none	0.0001279245137292
T056	T099a	FALSE	FALSE	0	0	1	1	none	0.000139198333824
T059	T099a	TRUE	TRUE	0	0	1	1	none	7.21780534772e-05
T065	T099a	TRUE	TRUE	0	0	1	1	none	0.0001175746387532
T069	T099a	TRUE	TRUE	0	0	1	1	none	8.77105285211e-05
T073	T099a	FALSE	FALSE	0	0	1	1	none	0.0001333777815766
T075	T099a	TRUE	TRUE	0	0	1	1	none	0.0001170801496838
T077	T099a	FALSE	FALSE	0	0	1	1	none	0.0001333777815766
T087	T099a	FALSE	FALSE	0	0	1	1	none	0.0001318629252652
T095	T099a	TRUE	TRUE	0	0	1	1	none	2.6001453584e-06
S002	T102	FALSE	FALSE	0	0	1	1	none	0.0001288648079873
S007	T102	FALSE	FALSE	0	0	1	1	none	0.0001294723137232
S021	T102	FALSE	FALSE	0	0	1	1	none	0.0001329923333839
S024	T102	FALSE	FALSE	0	0	1	1	none	0.0001339826941492
S025	T102	FALSE	FALSE	0	0	1	1	none	0.0001340195753958
S026	T102	FALSE	FALSE	0	0	1	1	none	0.0001287744634916
S038	T102	FALSE	FALSE	0	0	1	1	none	0.0001213066858504
S039	T102	FALSE	FALSE	0	0	1	1	none	0.0001338999399032
S040	T102	FALSE	FALSE	0	0	1	1	none	7.062494819e-05
S042	T102	FALSE	FALSE	0	0	1	1	none	0.0001329640667916
S071	T102	FALSE	FALSE	0	0	1	1	none	5.85122012659e-05
S078	T102	FALSE	FALSE	0	0	1	1	none	0.0001309501816438
S081	T102	FALSE	FALSE	0	0	1	1	none	0.000132233601251
S085	T102	FALSE	FALSE	0	0	1	1	none	3.79073040908e-05
S087	T102	FALSE	FALSE	0	0	1	1	none	1.04450656488e-05
S093	T102	FALSE	FALSE	0	0	1	1	none	4.57783528008e-05
S097	T102	FALSE	FALSE	0	0	1	1	none	0.0001313172743338
S102	T102	FALSE	FALSE	0	0	1	1	none	7.34984467848e-05
S106	T102	FALSE	FALSE	0	0	1	1	none	0.0001303401764423
S130	T102	FALSE	FALSE	0	0	1	1	none	7.384160786e-06
T009	T102	FALSE	FALSE	0	0	1	1	none	0.0001369553942358
T010	T102	FALSE	FALSE	0	0	1	1	none	0.0001379176636232
T013	T102	FALSE	FALSE	0	0	1	1	none	0.0001285867359653
T014	T102	FALSE	FALSE	0	0	1	1	none	0.0001344453967322
T020	T102	FALSE	FALSE	0	0	1	1	none	0.000124235459128
T021	T102	FALSE	FALSE	0	0	1	1	none	0.0001385316334476
T028	T102	FALSE	FALSE	0	0	1	1	none	0.0001386381060416
T035a	T102	FALSE	FALSE	0	0	1	1	none	1.08018487888e-05
T035b	T102	FALSE	FALSE	0	0	1	1	none	0.00013645111002
T040	T102	FALSE	FALSE	0	0	1	1	none	0.0001336923354246
T056	T102	FALSE	FALSE	0	0	1	1	none	0.0001449661555194
T059	T102	FALSE	FALSE	0	0	1	1	none	7.79458751726e-05
T065	T102	FALSE	FALSE	0	0	1	1	none	0.0001233424604486
T069	T102	FALSE	FALSE	0	0	1	1	none	9.34783502165e-05
T073	T102	FALSE	FALSE	0	0	1	1	none	0.000139145603272
T075	T102	FALSE	FALSE	0	0	1	1	none	0.0001228479713792
T077	T102	FALSE	FALSE	0	0	1	1	none	0.000139145603272
T087	T102	FALSE	FALSE	0	0	1	1	none	0.0001376307469606
T095	T102	TRUE	TRUE	1	0	1	1	anc	6.139698244e-07
T099a	T102	FALSE	FALSE	0	0	1	1	none	8.0809063614e-06
S002	T104	FALSE	FALSE	0	0	1	1	none	7.370151776e-05
S007	T104	FALSE	FALSE	0	0	1	1	none	3.61197470031e-05
S021	T104	FALSE	FALSE	0	0	1	1	none	7.78290431566e-05
S024	T104	FALSE	FALSE	0	0	1	1	none	7.88194039219e-05
S025	T104	FALSE	FALSE	0	0	1	1	none	7.88562851685e-05
S026	T104	FALSE	FALSE	0	0	1	1	none	7.36111732643e-05
S038	T104	FALSE	FALSE	0	0	1	1	none	4.69644924423e-05
S039	T104	FALSE	FALSE	0	0	1	1	none	7.87366496759e-05
S040	T104	FALSE	FALSE	0	0	1	1	none	0.0001118848478227
S042	T104	FALSE	FALSE	0	0	1	1	none	7.78007765643e-05
S071	T104	FALSE	FALSE	0	0	1	1	none	9.97721008986e-05
S078	T104	FALSE	FALSE	0	0	1	1	none	7.57868914165e-05
S081	T104	FALSE	FALSE	0	0	1	1	none	7.70703110237e-05
S085	T104	FALSE	FALSE	0	0	1	1	none	0.0001032131484315
S087	T104	FALSE	FALSE	0	0	1	1	none	0.0001298180898403
S093	T104	FALSE	FALSE	0	0	1	1	none	8.93372750215e-05
S097	T104	FALSE	FALSE	0	0	1	1	none	7.61539841065e-05
S102	T104	FALSE	FALSE	0	0	1	1	none	0.0001147583464175
S106	T104	FALSE	FALSE	0	0	1	1	none	7.5176886215e-05
S130	T104	FALSE	FALSE	0	0	1	1	none	0.0001267571849775
T009	T104	FALSE	FALSE	0	0	1	1	none	8.17921040085e-05
T010	T104	FALSE	FALSE	0	0	1	1	none	8.27543733959e-05
T013	T104	FALSE	FALSE	0	0	1	1	none	5.42445425572e-05
T014	T104	FALSE	FALSE	0	0	1	1	none	7.92821065049e-05
T020	T104	FALSE	FALSE	0	0	1	1	none	4.98932657199e-05
T021	T104	FALSE	FALSE	0	0	1	1	none	8.33683432203e-05
T028	T104	FALSE	FALSE	0	0	1	1	none	4.40575996727e-05
T035a	T104	FALSE	FALSE	0	0	1	1	none	0.0001272876669295
T035b	T104	FALSE	FALSE	0	0	1	1	none	8.12878197927e-05
T040	T104	FALSE	FALSE	0	0	1	1	none	7.85290451973e-05
T056	T104	FALSE	FALSE	0	0	1	1	none	8.98028652921001e-05
T059	T104	FALSE	FALSE	0	0	1	1	none	0.0001192057748053
T065	T104	FALSE	FALSE	0	0	1	1	none	4.90002670405e-05
T069	T104	FALSE	FALSE	0	0	1	1	none	0.0001347382498492
T073	T104	FALSE	FALSE	0	0	1	1	none	8.39823130447e-05
T075	T104	FALSE	FALSE	0	0	1	1	none	6.64567415031e-05
T077	T104	FALSE	FALSE	0	0	1	1	none	8.39823130447e-05
T087	T104	FALSE	FALSE	0	0	1	1	none	8.24674567333e-05
T095	T104	FALSE	FALSE	0	0	1	1	none	0.0001260817248433
T099a	T104	FALSE	FALSE	0	0	1	1	none	0.0001257946641509
T102	T104	FALSE	FALSE	0	0	1	1	none	0.0001315624858463
S002	T105	FALSE	FALSE	0	0	1	1	none	6.74870605737e-05
S007	T105	FALSE	FALSE	0	0	1	1	none	4.89156631288e-05
S021	T105	FALSE	FALSE	0	0	1	1	none	7.16145859703e-05
S024	T105	FALSE	FALSE	0	0	1	1	none	7.26049467356e-05
S025	T105	FALSE	FALSE	0	0	1	1	none	7.26418279822e-05
S026	T105	FALSE	FALSE	0	0	1	1	none	6.7396716078e-05
S038	T105	FALSE	FALSE	0	0	1	1	none	6.4972221072e-06
S039	T105	FALSE	FALSE	0	0	1	1	none	7.25221924896e-05
S040	T105	FALSE	FALSE	0	0	1	1	none	0.0001056703906364
S042	T105	FALSE	FALSE	0	0	1	1	none	7.1586319378e-05
S071	T105	FALSE	FALSE	0	0	1	1	none	9.35576437123e-05
S078	T105	FALSE	FALSE	0	0	1	1	none	6.95724342302e-05
S081	T105	FALSE	FALSE	0	0	1	1	none	7.08558538374e-05
S085	T105	FALSE	FALSE	0	0	1	1	none	9.69986912452e-05
S087	T105	FALSE	FALSE	0	0	1	1	none	0.000123603632654
S093	T105	FALSE	FALSE	0	0	1	1	none	8.31228178352e-05
S097	T105	FALSE	FALSE	0	0	1	1	none	6.99395269202e-05
S102	T105	FALSE	FALSE	0	0	1	1	none	0.0001085438892312
S106	T105	FALSE	FALSE	0	0	1	1	none	6.89624290287e-05
S130	T105	FALSE	FALSE	0	0	1	1	none	0.0001205427277912
T009	T105	FALSE	FALSE	0	0	1	1	none	7.55776468222e-05
T010	T105	FALSE	FALSE	0	0	1	1	none	7.65399162096e-05
T013	T105	FALSE	FALSE	0	0	1	1	none	9.7427454301e-06
T014	T105	FALSE	FALSE	0	0	1	1	none	7.30676493186e-05
T020	T105	FALSE	FALSE	0	0	1	1	none	9.4259953848e-06
T021	T105	FALSE	FALSE	0	0	1	1	none	7.7153886034e-05
T028	T105	FALSE	FALSE	0	0	1	1	none	5.80814554472e-05
T035a	T105	FALSE	FALSE	0	0	1	1	none	0.0001210732097432
T035b	T105	FALSE	FALSE	0	0	1	1	none	7.50733626064e-05
T040	T105	FALSE	FALSE	0	0	1	1	none	7.2314588011e-05
T056	T105	FALSE	FALSE	0	0	1	1	none	8.35884081058e-05
T059	T105	FALSE	FALSE	0	0	1	1	none	0.000112991317619
T065	T105	TRUE	TRUE	1	0	1	1	anc	7.776285626e-07
T069	T105	FALSE	FALSE	0	0	1	1	none	0.0001285237926629
T073	T105	FALSE	FALSE	0	0	1	1	none	7.77678558584e-05
T075	T105	FALSE	FALSE	0	0	1	1	none	6.02422843168e-05
T077	T105	FALSE	FALSE	0	0	1	1	none	7.77678558584e-05
T087	T105	FALSE	FALSE	0	0	1	1	none	7.6252999547e-05
T095	T105	FALSE	FALSE	0	0	1	1	none	0.000119867267657
T099a	T105	FALSE	FALSE	0	0	1	1	none	0.0001195802069646
T102	T105	FALSE	FALSE	0	0	1	1	none	0.00012534802866
T104	T105	FALSE	FALSE	0	0	1	1	none	5.10058352519e-05
S002	T107	FALSE	FALSE	0	0	1	1	none	0.0001270228985141
S007	T107	FALSE	FALSE	0	0	1	1	none	0.00012763040425
S021	T107	FALSE	FALSE	0	0	1	1	none	0.0001311504239107
S024	T107	FALSE	FALSE	0	0	1	1	none	0.000132140784676
S025	T107	FALSE	FALSE	0	0	1	1	none	0.0001321776659226
S026	T107	FALSE	FALSE	0	0	1	1	none	0.0001269325540184
S038	T107	FALSE	FALSE	0	0	1	1	none	0.0001194647763772
S039	T107	FALSE	FALSE	0	0	1	1	none	0.00013205803043
S040	T107	FALSE	FALSE	0	0	1	1	none	6.87830387168e-05
S042	T107	FALSE	FALSE	0	0	1	1	none	0.0001311221573184
S071	T107	FALSE	FALSE	0	0	1	1	none	5.66702917927e-05
S078	T107	FALSE	FALSE	0	0	1	1	none	0.0001291082721706
S081	T107	FALSE	FALSE	0	0	1	1	none	0.0001303916917778
S085	T107	FALSE	FALSE	0	0	1	1	none	3.60653946176e-05
S087	T107	FALSE	FALSE	0	0	1	1	none	8.6031561756e-06
S093	T107	FALSE	FALSE	0	0	1	1	none	4.39364433276e-05
S097	T107	FALSE	FALSE	0	0	1	1	none	0.0001294753648606
S102	T107	FALSE	FALSE	0	0	1	1	none	7.16565373116e-05
S106	T107	FALSE	FALSE	0	0	1	1	none	0.0001284982669691
S130	T107	FALSE	FALSE	0	0	1	1	none	5.5422513128e-06
T009	T107	FALSE	FALSE	0	0	1	1	none	0.0001351134847626
T010	T107	FALSE	FALSE	0	0	1	1	none	0.00013607575415
T013	T107	FALSE	FALSE	0	0	1	1	none	0.0001267448264921
T014	T107	FALSE	FALSE	0	0	1	1	none	0.000132603487259
T020	T107	FALSE	FALSE	0	0	1	1	none	0.0001223935496548
T021	T107	FALSE	FALSE	0	0	1	1	none	0.0001366897239744
T028	T107	FALSE	FALSE	0	0	1	1	none	0.0001367961965684
T035a	T107	FALSE	FALSE	0	0	1	1	none	8.9599393156e-06
T035b	T107	FALSE	FALSE	0	0	1	1	none	0.0001346092005468
T040	T107	FALSE	FALSE	0	0	1	1	none	0.0001318504259514
T056	T107	FALSE	FALSE	0	0	1	1	none	0.0001431242460462
T059	T107	FALSE	FALSE	0	0	1	1	none	7.61039656994e-05
T065	T107	FALSE	FALSE	0	0	1	1	none	0.0001215005509754
T069	T107	FALSE	FALSE	0	0	1	1	none	9.16364407433e-05
T073	T107	FALSE	FALSE	0	0	1	1	none	0.0001373036937988
T075	T107	FALSE	FALSE	0	0	1	1	none	0.000121006061906
T077	T107	FALSE	FALSE	0	0	1	1	none	0.0001373036937988
T087	T107	FALSE	FALSE	0	0	1	1	none	0.0001357888374874
T095	T107	TRUE	TRUE	1	0	1	1	anc	6.139698244e-07
T099a	T107	FALSE	FALSE	0	0	1	1	none	6.2389968882e-06
T102	T107	FALSE	FALSE	0	0	1	1	none	3.069849122e-06
T104	T107	FALSE	FALSE	0	0	1	1	none	0.0001297205763731
T105	T107	FALSE	FALSE	0	0	1	1	none	0.0001235061191868
S002	T126	TRUE	TRUE	0	0	1	1	none	0.0001347771789402
S007	T126	TRUE	TRUE	0	0	1	1	none	0.0001353846846761
S021	T126	TRUE	TRUE	0	0	1	1	none	0.0001389047043368
S024	T126	TRUE	TRUE	0	0	1	1	none	0.0001398950651021
S025	T126	TRUE	TRUE	0	0	1	1	none	0.0001399319463487
S026	T126	TRUE	TRUE	0	0	1	1	none	0.0001346868344445
S038	T126	TRUE	TRUE	0	0	1	1	none	0.0001272190568033
S039	T126	TRUE	TRUE	0	0	1	1	none	0.0001398123108561
S040	T126	TRUE	TRUE	0	0	1	1	none	5.26003207429e-05
S042	T126	TRUE	TRUE	0	0	1	1	none	0.0001388764377445
S071	T126	TRUE	TRUE	0	0	1	1	none	3.89306955494e-05
S078	T126	TRUE	TRUE	0	0	1	1	none	0.0001368625525967
S081	T126	TRUE	TRUE	0	0	1	1	none	0.0001381459722039
S085	T126	TRUE	TRUE	0	0	1	1	none	6.78656197517e-05
S087	T126	TRUE	TRUE	0	0	1	1	none	9.44705611605e-05
S093	T126	TRUE	TRUE	0	0	1	1	none	5.39897463417e-05
S097	T126	TRUE	TRUE	0	0	1	1	none	0.0001372296452867
S102	T126	TRUE	TRUE	0	0	1	1	none	5.54738193377e-05
S106	T126	TRUE	TRUE	0	0	1	1	none	0.0001362525473952
S130	T126	TRUE	TRUE	0	0	1	1	none	9.14096562977e-05
T009	T126	FALSE	FALSE	0	0	1	1	none	0.0001428677651887
T010	T126	FALSE	FALSE	0	0	1	1	none	0.0001438300345761
T013	T126	FALSE	FALSE	0	0	1	1	none	0.0001344991069182
T014	T126	TRUE	TRUE	0	0	1	1	none	0.0001403577676851
T020	T126	TRUE	TRUE	0	0	1	1	none	0.0001301478300809
T021	T126	FALSE	FALSE	0	0	1	1	none	0.0001444440044005
T028	T126	TRUE	TRUE	0	0	1	1	none	0.0001445504769945
T035a	T126	TRUE	TRUE	0	0	1	1	none	9.19401382497e-05
T035b	T126	FALSE	FALSE	0	0	1	1	none	0.0001423634809729
T040	T126	TRUE	TRUE	0	0	1	1	none	0.0001396047063775
T056	T126	FALSE	FALSE	0	0	1	1	none	0.0001508785264723
T059	T126	TRUE	TRUE	0	0	1	1	none	5.99212477255e-05
T065	T126	TRUE	TRUE	0	0	1	1	none	0.0001292548314015
T069	T126	TRUE	TRUE	0	0	1	1	none	5.089353379e-05
T073	T126	FALSE	FALSE	0	0	1	1	none	0.0001450579742249
T075	T126	TRUE	TRUE	0	0	1	1	none	0.0001287603423321
T077	T126	FALSE	FALSE	0	0	1	1	none	0.0001450579742249
T087	T126	FALSE	FALSE	0	0	1	1	none	0.0001435431179135
T095	T126	TRUE	TRUE	0	0	1	1	none	9.07341961635e-05
T099a	T126	TRUE	TRUE	0	0	1	1	none	9.04471354711e-05
T102	T126	FALSE	FALSE	0	0	1	1	none	9.62149571665e-05
T104	T126	FALSE	FALSE	0	0	1	1	none	0.0001374748567992
T105	T126	FALSE	FALSE	0	0	1	1	none	0.0001312603996129
T107	T126	FALSE	FALSE	0	0	1	1	none	9.43730476933e-05
S002	T156	FALSE	FALSE	0	0	1	1	none	6.63234670637e-05
S007	T156	FALSE	FALSE	0	0	1	1	none	4.77520696188e-05
S021	T156	FALSE	FALSE	0	0	1	1	none	7.04509924603e-05
S024	T156	FALSE	FALSE	0	0	1	1	none	7.14413532256e-05
S025	T156	FALSE	FALSE	0	0	1	1	none	7.14782344722e-05
S026	T156	FALSE	FALSE	0	0	1	1	none	6.6233122568e-05
S038	T156	FALSE	FALSE	0	0	1	1	none	6.561568246e-06
S039	T156	FALSE	FALSE	0	0	1	1	none	7.13585989796e-05
S040	T156	FALSE	FALSE	0	0	1	1	none	0.0001045067971264
S042	T156	FALSE	FALSE	0	0	1	1	none	7.0422725868e-05
S071	T156	FALSE	FALSE	0	0	1	1	none	9.23940502023e-05
S078	T156	FALSE	FALSE	0	0	1	1	none	6.84088407202e-05
S081	T156	FALSE	FALSE	0	0	1	1	none	6.96922603274e-05
S085	T156	FALSE	FALSE	0	0	1	1	none	9.58350977352e-05
S087	T156	FALSE	FALSE	0	0	1	1	none	0.000122440039144
S093	T156	FALSE	FALSE	0	0	1	1	none	8.19592243252e-05
S097	T156	FALSE	FALSE	0	0	1	1	none	6.87759334102e-05
S102	T156	FALSE	FALSE	0	0	1	1	none	0.0001073802957212
S106	T156	FALSE	FALSE	0	0	1	1	none	6.77988355187e-05
S130	T156	FALSE	FALSE	0	0	1	1	none	0.0001193791342812
T009	T156	FALSE	FALSE	0	0	1	1	none	7.44140533122e-05
T010	T156	FALSE	FALSE	0	0	1	1	none	7.53763226996e-05
T013	T156	FALSE	FALSE	0	0	1	1	none	1.38416183609e-05
T014	T156	FALSE	FALSE	0	0	1	1	none	7.19040558086e-05
T020	T156	FALSE	FALSE	0	0	1	1	none	9.4903415236e-06
T021	T156	FALSE	FALSE	0	0	1	1	none	7.5990292524e-05
T028	T156	FALSE	FALSE	0	0	1	1	none	5.69178619372e-05
T035a	T156	FALSE	FALSE	0	0	1	1	none	0.0001199096162332
T035b	T156	FALSE	FALSE	0	0	1	1	none	7.39097690964e-05
T040	T156	FALSE	FALSE	0	0	1	1	none	7.1150994501e-05
T056	T156	FALSE	FALSE	0	0	1	1	none	8.24248145958e-05
T059	T156	FALSE	FALSE	0	0	1	1	none	0.000111827724109
T065	T156	FALSE	FALSE	0	0	1	1	none	8.5973428442e-06
T069	T156	FALSE	FALSE	0	0	1	1	none	0.0001273601991529
T073	T156	FALSE	FALSE	0	0	1	1	none	7.66042623484e-05
T075	T156	FALSE	FALSE	0	0	1	1	none	5.90786908068e-05
T077	T156	FALSE	FALSE	0	0	1	1	none	7.66042623484e-05
T087	T156	FALSE	FALSE	0	0	1	1	none	7.5089406037e-05
T095	T156	FALSE	FALSE	0	0	1	1	none	0.000118703674147
T099a	T156	FALSE	FALSE	0	0	1	1	none	0.0001184166134546
T102	T156	FALSE	FALSE	0	0	1	1	none	0.00012418443515
T104	T156	FALSE	FALSE	0	0	1	1	none	4.98422417419e-05
T105	T156	FALSE	FALSE	0	0	1	1	none	1.06029110556e-05
T107	T156	FALSE	FALSE	0	0	1	1	none	0.0001223425256768
T126	T156	FALSE	FALSE	0	0	1	1	none	0.0001300968061029
S002	T159a	TRUE	TRUE	0	0	1	1	none	1.89566628705e-05
S007	T159a	TRUE	TRUE	0	0	1	1	none	7.69803823264e-05
S021	T159a	TRUE	TRUE	0	0	1	1	none	2.30841882671e-05
S024	T159a	TRUE	TRUE	0	0	1	1	none	2.40745490324e-05
S025	T159a	TRUE	TRUE	0	0	1	1	none	1.8518799261e-05
S026	T159a	TRUE	TRUE	0	0	1	1	none	8.9119833008e-06
S038	T159a	TRUE	TRUE	0	0	1	1	none	6.88147544536e-05
S039	T159a	TRUE	TRUE	0	0	1	1	none	2.39917947864e-05
S040	T159a	TRUE	TRUE	0	0	1	1	none	0.0001145562066532
S042	T159a	TRUE	TRUE	0	0	1	1	none	2.30559216748e-05
S071	T159a	TRUE	TRUE	0	0	1	1	none	0.0001024434597291
S078	T159a	TRUE	TRUE	0	0	1	1	none	2.1042036527e-05
S081	T159a	TRUE	TRUE	0	0	1	1	none	2.23254561342e-05
S085	T159a	TRUE	TRUE	0	0	1	1	none	0.000105884507262
S087	T159a	TRUE	TRUE	0	0	1	1	none	0.0001324894486708
S093	T159a	TRUE	TRUE	0	0	1	1	none	9.2008633852e-05
S097	T159a	TRUE	TRUE	0	0	1	1	none	1.5816498199e-05
S102	T159a	TRUE	TRUE	0	0	1	1	none	0.000117429705248
S106	T159a	TRUE	TRUE	0	0	1	1	none	2.04320313255e-05
S130	T159a	TRUE	TRUE	0	0	1	1	none	0.000129428543808
T009	T159a	TRUE	TRUE	0	1	1	1	desc	8.796400858e-07
T010	T159a	TRUE	TRUE	0	1	1	1	desc	1.2279396488e-06
T013	T159a	FALSE	FALSE	0	0	1	1	none	7.60948045685e-05
T014	T159a	TRUE	TRUE	0	0	1	1	none	2.45372516154e-05
T020	T159a	TRUE	TRUE	0	0	1	1	none	7.17435277312e-05
T021	T159a	TRUE	TRUE	0	1	1	1	desc	1.8419094732e-06
T028	T159a	TRUE	TRUE	0	0	1	1	none	8.61461746448e-05
T035a	T159a	TRUE	TRUE	0	0	1	1	none	0.00012995902576
T035b	T159a	TRUE	TRUE	0	1	1	1	desc	1.6032955188e-06
T040	T159a	TRUE	TRUE	0	0	1	1	none	2.37841903078e-05
T056	T159a	FALSE	FALSE	0	1	1	1	desc	8.8904013694e-06
T059	T159a	TRUE	TRUE	0	0	1	1	none	0.0001218771336358
T065	T159a	TRUE	TRUE	0	0	1	1	none	7.08505290518e-05
T069	T159a	TRUE	TRUE	0	0	1	1	none	0.0001374096086797
T073	T159a	TRUE	TRUE	0	1	1	1	desc	2.4558792976e-06
T075	T159a	TRUE	TRUE	0	0	1	1	none	7.03560399824e-05
T077	T159a	TRUE	TRUE	0	1	1	1	desc	2.4558792976e-06
T087	T159a	TRUE	TRUE	0	1	1	1	desc	2.168962635e-06
T095	T159a	TRUE	TRUE	0	0	1	1	none	0.0001287530836738
T099a	T159a	TRUE	TRUE	0	0	1	1	none	0.0001284660229814
T102	T159a	FALSE	FALSE	0	0	1	1	none	0.0001342338446768
T104	T159a	FALSE	FALSE	0	0	1	1	none	7.90705544495e-05
T105	T159a	FALSE	FALSE	0	0	1	1	none	7.28560972632e-05
T107	T159a	FALSE	FALSE	0	0	1	1	none	0.0001323919352036
T126	T159a	TRUE	TRUE	0	0	1	1	none	0.0001401462156297
T156	T159a	FALSE	FALSE	0	0	1	1	none	7.16925037532e-05
S002	T182	FALSE	FALSE	0	0	1	1	none	6.47183463651e-05
S007	T182	FALSE	FALSE	0	0	1	1	none	4.61469489202e-05
S021	T182	FALSE	FALSE	0	0	1	1	none	6.88458717617e-05
S024	T182	FALSE	FALSE	0	0	1	1	none	6.9836232527e-05
S025	T182	FALSE	FALSE	0	0	1	1	none	6.98731137736e-05
S026	T182	FALSE	FALSE	0	0	1	1	none	6.46280018694e-05
S038	T182	FALSE	FALSE	0	0	1	1	none	4.9564475474e-06
S039	T182	FALSE	FALSE	0	0	1	1	none	6.9753478281e-05
S040	T182	FALSE	FALSE	0	0	1	1	none	0.0001029016764278
S042	T182	FALSE	FALSE	0	0	1	1	none	6.88176051694e-05
S071	T182	FALSE	FALSE	0	0	1	1	none	9.07889295037e-05
S078	T182	FALSE	FALSE	0	0	1	1	none	6.68037200216e-05
S081	T182	FALSE	FALSE	0	0	1	1	none	6.80871396288e-05
S085	T182	FALSE	FALSE	0	0	1	1	none	9.42299770366e-05
S087	T182	FALSE	FALSE	0	0	1	1	none	0.0001208349184454
S093	T182	FALSE	FALSE	0	0	1	1	none	8.03541036266e-05
S097	T182	FALSE	FALSE	0	0	1	1	none	6.71708127116e-05
S102	T182	FALSE	FALSE	0	0	1	1	none	0.0001057751750226
S106	T182	FALSE	FALSE	0	0	1	1	none	6.61937148201e-05
S130	T182	FALSE	FALSE	0	0	1	1	none	0.0001177740135826
T009	T182	FALSE	FALSE	0	0	1	1	none	7.28089326136e-05
T010	T182	FALSE	FALSE	0	0	1	1	none	7.3771202001e-05
T013	T182	FALSE	FALSE	0	0	1	1	none	1.22364976623e-05
T014	T182	FALSE	FALSE	0	0	1	1	none	7.029893511e-05
T020	T182	FALSE	FALSE	0	0	1	1	none	7.885220825e-06
T021	T182	FALSE	FALSE	0	0	1	1	none	7.43851718254e-05
T028	T182	FALSE	FALSE	0	0	1	1	none	5.53127412386e-05
T035a	T182	FALSE	FALSE	0	0	1	1	none	0.0001183044955346
T035b	T182	FALSE	FALSE	0	0	1	1	none	7.23046483978e-05
T040	T182	FALSE	FALSE	0	0	1	1	none	6.95458738024e-05
T056	T182	FALSE	FALSE	0	0	1	1	none	8.08196938972e-05
T059	T182	FALSE	FALSE	0	0	1	1	none	0.0001102226034104
T065	T182	FALSE	FALSE	0	0	1	1	none	6.9922221456e-06
T069	T182	FALSE	FALSE	0	0	1	1	none	0.0001257550784543
T073	T182	FALSE	FALSE	0	0	1	1	none	7.49991416498e-05
T075	T182	FALSE	FALSE	0	0	1	1	none	5.74735701082e-05
T077	T182	FALSE	FALSE	0	0	1	1	none	7.49991416498e-05
T087	T182	FALSE	FALSE	0	0	1	1	none	7.34842853384e-05
T095	T182	FALSE	FALSE	0	0	1	1	none	0.0001170985534484
T099a	T182	FALSE	FALSE	0	0	1	1	none	0.000116811492756
T102	T182	FALSE	FALSE	0	0	1	1	none	0.0001225793144514
T104	T182	FALSE	FALSE	0	0	1	1	none	4.82371210433e-05
T105	T182	FALSE	FALSE	0	0	1	1	none	8.997790357e-06
T107	T182	FALSE	FALSE	0	0	1	1	none	0.0001207374049782
T126	T182	FALSE	FALSE	0	0	1	1	none	0.0001284916854043
T156	T182	FALSE	FALSE	0	0	1	1	none	6.6062571982e-06
T159a	T182	FALSE	FALSE	0	0	1	1	none	7.00873830546e-05
S002	T188	TRUE	TRUE	0	0	1	1	none	7.79773111753e-05
S007	T188	TRUE	TRUE	0	0	1	1	none	4.03955404184e-05
S021	T188	TRUE	TRUE	0	0	1	1	none	8.21048365719e-05
S024	T188	TRUE	TRUE	0	0	1	1	none	8.30951973372e-05
S025	T188	TRUE	TRUE	0	0	1	1	none	8.31320785838e-05
S026	T188	TRUE	TRUE	0	0	1	1	none	7.78869666796e-05
S038	T188	TRUE	TRUE	0	0	1	1	none	5.12402858576e-05
S039	T188	TRUE	TRUE	0	0	1	1	none	8.30124430912e-05
S040	T188	TRUE	TRUE	0	0	1	1	none	0.000116160641238
S042	T188	TRUE	TRUE	0	0	1	1	none	8.20765699796e-05
S071	T188	TRUE	TRUE	0	0	1	1	none	0.0001040478943139
S078	T188	TRUE	TRUE	0	0	1	1	none	8.00626848318e-05
S081	T188	TRUE	TRUE	0	0	1	1	none	8.1346104439e-05
S085	T188	TRUE	TRUE	0	0	1	1	none	0.0001074889418468
S087	T188	TRUE	TRUE	0	0	1	1	none	0.0001340938832556
S093	T188	TRUE	TRUE	0	0	1	1	none	9.36130684368e-05
S097	T188	TRUE	TRUE	0	0	1	1	none	8.04297775218e-05
S102	T188	TRUE	TRUE	0	0	1	1	none	0.0001190341398328
S106	T188	TRUE	TRUE	0	0	1	1	none	7.94526796303e-05
S130	T188	TRUE	TRUE	0	0	1	1	none	0.0001310329783928
T009	T188	FALSE	FALSE	0	0	1	1	none	8.60678974238e-05
T010	T188	FALSE	FALSE	0	0	1	1	none	8.70301668112e-05
T013	T188	FALSE	FALSE	0	0	1	1	none	5.85203359725e-05
T014	T188	TRUE	TRUE	0	0	1	1	none	8.35578999202e-05
T020	T188	TRUE	TRUE	0	0	1	1	none	5.41690591352e-05
T021	T188	FALSE	FALSE	0	0	1	1	none	8.76441366356e-05
T028	T188	TRUE	TRUE	0	0	1	1	none	3.17027389e-05
T035a	T188	TRUE	TRUE	0	0	1	1	none	0.0001315634603448
T035b	T188	FALSE	FALSE	0	0	1	1	none	8.5563613208e-05
T040	T188	TRUE	TRUE	0	0	1	1	none	8.28048386126e-05
T056	T188	FALSE	FALSE	0	0	1	1	none	9.40786587074e-05
T059	T188	TRUE	TRUE	0	0	1	1	none	0.0001234815682206
T065	T188	TRUE	TRUE	0	0	1	1	none	5.32760604558e-05
T069	T188	TRUE	TRUE	0	0	1	1	none	0.0001390140432645
T073	T188	FALSE	FALSE	0	0	1	1	none	8.825810646e-05
T075	T188	TRUE	TRUE	0	0	1	1	none	7.07325349184e-05
T077	T188	FALSE	FALSE	0	0	1	1	none	8.825810646e-05
T087	T188	FALSE	FALSE	0	0	1	1	none	8.67432501486e-05
T095	T188	TRUE	TRUE	0	0	1	1	none	0.0001303575182586
T099a	T188	TRUE	TRUE	0	0	1	1	none	0.0001300704575662
T102	T188	FALSE	FALSE	0	0	1	1	none	0.0001358382792616
T104	T188	FALSE	FALSE	0	0	1	1	none	4.12577728927e-05
T105	T188	FALSE	FALSE	0	0	1	1	none	5.52816286672e-05
T107	T188	FALSE	FALSE	0	0	1	1	none	0.0001339963697884
T126	T188	TRUE	TRUE	0	0	1	1	none	0.0001417506502145
T156	T188	FALSE	FALSE	0	0	1	1	none	5.41180351572e-05
T159a	T188	TRUE	TRUE	0	0	1	1	none	8.33463478648e-05
T182	T188	FALSE	FALSE	0	0	1	1	none	5.25129144586e-05
S002	T192	FALSE	FALSE	0	0	1	1	none	0.0001466467142348
S007	T192	FALSE	FALSE	0	0	1	1	none	0.0001472542199707
S021	T192	FALSE	FALSE	0	0	1	1	none	0.0001507742396314
S024	T192	FALSE	FALSE	0	0	1	1	none	0.0001517646003967
S025	T192	FALSE	FALSE	0	0	1	1	none	0.0001518014816433
S026	T192	FALSE	FALSE	0	0	1	1	none	0.0001465563697391
S038	T192	FALSE	FALSE	0	0	1	1	none	0.0001390885920979
S039	T192	FALSE	FALSE	0	0	1	1	none	0.0001516818461507
S040	T192	FALSE	FALSE	0	0	1	1	none	6.44698560375001e-05
S042	T192	FALSE	FALSE	0	0	1	1	none	0.0001507459730391
S071	T192	FALSE	FALSE	0	0	1	1	none	5.08002308440001e-05
S078	T192	FALSE	FALSE	0	0	1	1	none	0.0001487320878913
S081	T192	FALSE	FALSE	0	0	1	1	none	0.0001500155074985
S085	T192	FALSE	FALSE	0	0	1	1	none	7.97351550463001e-05
S087	T192	FALSE	FALSE	0	0	1	1	none	0.0001063400964551
S093	T192	FALSE	FALSE	0	0	1	1	none	6.58592816363001e-05
S097	T192	FALSE	FALSE	0	0	1	1	none	0.0001490991805813
S102	T192	FALSE	FALSE	0	0	1	1	none	6.73433546323001e-05
S106	T192	FALSE	FALSE	0	0	1	1	none	0.0001481220826898
S130	T192	FALSE	FALSE	0	0	1	1	none	0.0001032791915923
T009	T192	FALSE	FALSE	0	0	1	1	none	0.0001547373004833
T010	T192	FALSE	FALSE	0	0	1	1	none	0.0001556995698707
T013	T192	FALSE	FALSE	0	0	1	1	none	0.0001463686422128
T014	T192	FALSE	FALSE	0	0	1	1	none	0.0001522273029797
T020	T192	FALSE	FALSE	0	0	1	1	none	0.0001420173653755
T021	T192	FALSE	FALSE	0	0	1	1	none	0.0001563135396951
T028	T192	FALSE	FALSE	0	0	1	1	none	0.0001564200122891
T035a	T192	FALSE	FALSE	0	0	1	1	none	0.0001038096735443
T035b	T192	FALSE	FALSE	0	0	1	1	none	0.0001542330162675
T040	T192	FALSE	FALSE	0	0	1	1	none	0.0001514742416721
T056	T192	FALSE	FALSE	0	0	1	1	none	0.0001627480617669
T059	T192	FALSE	FALSE	0	0	1	1	none	7.17907830201001e-05
T065	T192	FALSE	FALSE	0	0	1	1	none	0.0001411243666961
T069	T192	FALSE	FALSE	0	0	1	1	none	6.27630690846e-05
T073	T192	FALSE	FALSE	0	0	1	1	none	0.0001569275095195
T075	T192	FALSE	FALSE	0	0	1	1	none	0.0001406298776267
T077	T192	FALSE	FALSE	0	0	1	1	none	0.0001569275095195
T087	T192	FALSE	FALSE	0	0	1	1	none	0.0001554126532081
T095	T192	FALSE	FALSE	0	0	1	1	none	0.0001026037314581
T099a	T192	FALSE	FALSE	0	0	1	1	none	0.0001023166707657
T102	T192	FALSE	FALSE	0	0	1	1	none	0.0001080844924611
T104	T192	FALSE	FALSE	0	0	1	1	none	0.0001493443920938
T105	T192	FALSE	FALSE	0	0	1	1	none	0.0001431299349075
T107	T192	FALSE	FALSE	0	0	1	1	none	0.0001062425829879
T126	T192	TRUE	TRUE	1	0	1	1	anc	8.180784554e-07
T156	T192	FALSE	FALSE	0	0	1	1	none	0.0001419663413975
T159a	T192	FALSE	FALSE	0	0	1	1	none	0.0001520157509243
T182	T192	FALSE	FALSE	0	0	1	1	none	0.0001403612206989
T188	T192	FALSE	FALSE	0	0	1	1	none	0.0001536201855091
S002	T223	FALSE	FALSE	0	0	1	1	none	6.77881954871e-05
S007	T223	FALSE	FALSE	0	0	1	1	none	4.92167980422e-05
S021	T223	FALSE	FALSE	0	0	1	1	none	7.19157208837e-05
S024	T223	FALSE	FALSE	0	0	1	1	none	7.2906081649e-05
S025	T223	FALSE	FALSE	0	0	1	1	none	7.29429628956e-05
S026	T223	FALSE	FALSE	0	0	1	1	none	6.76978509914e-05
S038	T223	FALSE	FALSE	0	0	1	1	none	8.0262966694e-06
S039	T223	FALSE	FALSE	0	0	1	1	none	7.2823327403e-05
S040	T223	FALSE	FALSE	0	0	1	1	none	0.0001059715255498
S042	T223	FALSE	FALSE	0	0	1	1	none	7.18874542914e-05
S071	T223	FALSE	FALSE	0	0	1	1	none	9.38587786257e-05
S078	T223	FALSE	FALSE	0	0	1	1	none	6.98735691436e-05
S081	T223	FALSE	FALSE	0	0	1	1	none	7.11569887508e-05
S085	T223	FALSE	FALSE	0	0	1	1	none	9.72998261586e-05
S087	T223	FALSE	FALSE	0	0	1	1	none	0.0001239047675674
S093	T223	FALSE	FALSE	0	0	1	1	none	8.34239527486e-05
S097	T223	FALSE	FALSE	0	0	1	1	none	7.02406618336e-05
S102	T223	FALSE	FALSE	0	0	1	1	none	0.0001088450241446
S106	T223	FALSE	FALSE	0	0	1	1	none	6.92635639421e-05
S130	T223	FALSE	FALSE	0	0	1	1	none	0.0001208438627046
T009	T223	FALSE	FALSE	0	0	1	1	none	7.58787817356e-05
T010	T223	FALSE	FALSE	0	0	1	1	none	7.6841051123e-05
T013	T223	FALSE	FALSE	0	0	1	1	none	1.53063467843e-05
T014	T223	FALSE	FALSE	0	0	1	1	none	7.3368784232e-05
T020	T223	FALSE	FALSE	0	0	1	1	none	1.0955069947e-05
T021	T223	FALSE	FALSE	0	0	1	1	none	7.74550209474e-05
T028	T223	FALSE	FALSE	0	0	1	1	none	5.83825903606e-05
T035a	T223	FALSE	FALSE	0	0	1	1	none	0.0001213743446566
T035b	T223	FALSE	FALSE	0	0	1	1	none	7.53744975198e-05
T040	T223	FALSE	FALSE	0	0	1	1	none	7.26157229244e-05
T056	T223	FALSE	FALSE	0	0	1	1	none	8.38895430192001e-05
T059	T223	FALSE	FALSE	0	0	1	1	none	0.0001132924525324
T065	T223	FALSE	FALSE	0	0	1	1	none	1.00620712676e-05
T069	T223	FALSE	FALSE	0	0	1	1	none	0.0001288249275763
T073	T223	FALSE	FALSE	0	0	1	1	none	7.80689907718001e-05
T075	T223	FALSE	FALSE	0	0	1	1	none	6.05434192302e-05
T077	T223	FALSE	FALSE	0	0	1	1	none	7.80689907718001e-05
T087	T223	FALSE	FALSE	0	0	1	1	none	7.65541344604e-05
T095	T223	FALSE	FALSE	0	0	1	1	none	0.0001201684025704
T099a	T223	FALSE	FALSE	0	0	1	1	none	0.000119881341878
T102	T223	FALSE	FALSE	0	0	1	1	none	0.0001256491635734
T104	T223	FALSE	FALSE	0	0	1	1	none	5.13069701653e-05
T105	T223	FALSE	FALSE	0	0	1	1	none	1.2067639479e-05
T107	T223	FALSE	FALSE	0	0	1	1	none	0.0001238072541002
T126	T223	FALSE	FALSE	0	0	1	1	none	0.0001315615345263
T156	T223	FALSE	FALSE	0	0	1	1	none	9.6761063202e-06
T159a	T223	FALSE	FALSE	0	0	1	1	none	7.31572321766e-05
T182	T223	FALSE	FALSE	0	0	1	1	none	4.2977887708e-06
T188	T223	FALSE	FALSE	0	0	1	1	none	5.55827635806e-05
T192	T223	FALSE	FALSE	0	0	1	1	none	0.0001434310698209
S002	T225	FALSE	FALSE	0	0	1	1	none	7.05525784673e-05
S007	T225	FALSE	FALSE	0	0	1	1	none	5.19811810224e-05
S021	T225	FALSE	FALSE	0	0	1	1	none	7.46801038639e-05
S024	T225	FALSE	FALSE	0	0	1	1	none	7.56704646292e-05
S025	T225	FALSE	FALSE	0	0	1	1	none	7.57073458758e-05
S026	T225	FALSE	FALSE	0	0	1	1	none	7.04622339716e-05
S038	T225	FALSE	FALSE	0	0	1	1	none	1.07906796496e-05
S039	T225	FALSE	FALSE	0	0	1	1	none	7.55877103832e-05
S040	T225	FALSE	FALSE	0	0	1	1	none	0.00010873590853
S042	T225	FALSE	FALSE	0	0	1	1	none	7.46518372716e-05
S071	T225	FALSE	FALSE	0	0	1	1	none	9.66231616059e-05
S078	T225	FALSE	FALSE	0	0	1	1	none	7.26379521238e-05
S081	T225	FALSE	FALSE	0	0	1	1	none	7.3921371731e-05
S085	T225	FALSE	FALSE	0	0	1	1	none	0.0001000642091388
S087	T225	FALSE	FALSE	0	0	1	1	none	0.0001266691505476
S093	T225	FALSE	FALSE	0	0	1	1	none	8.61883357288e-05
S097	T225	FALSE	FALSE	0	0	1	1	none	7.30050448138e-05
S102	T225	FALSE	FALSE	0	0	1	1	none	0.0001116094071248
S106	T225	FALSE	FALSE	0	0	1	1	none	7.20279469223e-05
S130	T225	FALSE	FALSE	0	0	1	1	none	0.0001236082456848
T009	T225	FALSE	FALSE	0	0	1	1	none	7.86431647158e-05
T010	T225	FALSE	FALSE	0	0	1	1	none	7.96054341032e-05
T013	T225	FALSE	FALSE	0	0	1	1	none	1.80707297645e-05
T014	T225	FALSE	FALSE	0	0	1	1	none	7.61331672122e-05
T020	T225	FALSE	FALSE	0	0	1	1	none	1.37194529272e-05
T021	T225	FALSE	FALSE	0	0	1	1	none	8.02194039276001e-05
T028	T225	FALSE	FALSE	0	0	1	1	none	6.11469733408e-05
T035a	T225	FALSE	FALSE	0	0	1	1	none	0.0001241387276368
T035b	T225	FALSE	FALSE	0	0	1	1	none	7.81388805e-05
T040	T225	FALSE	FALSE	0	0	1	1	none	7.53801059046e-05
T056	T225	FALSE	FALSE	0	0	1	1	none	8.66539259994001e-05
T059	T225	FALSE	FALSE	0	0	1	1	none	0.0001160568355126
T065	T225	FALSE	FALSE	0	0	1	1	none	1.28264542478e-05
T069	T225	FALSE	FALSE	0	0	1	1	none	0.0001315893105565
T073	T225	FALSE	FALSE	0	0	1	1	none	8.08333737520001e-05
T075	T225	FALSE	FALSE	0	0	1	1	none	6.33078022104e-05
T077	T225	FALSE	FALSE	0	0	1	1	none	8.08333737520001e-05
T087	T225	FALSE	FALSE	0	0	1	1	none	7.93185174406e-05
T095	T225	FALSE	FALSE	0	0	1	1	none	0.0001229327855506
T099a	T225	FALSE	FALSE	0	0	1	1	none	0.0001226457248582
T102	T225	FALSE	FALSE	0	0	1	1	none	0.0001284135465536
T104	T225	FALSE	FALSE	0	0	1	1	none	5.40713531455e-05
T105	T225	FALSE	FALSE	0	0	1	1	none	1.48320224592e-05
T107	T225	FALSE	FALSE	0	0	1	1	none	0.0001265716370804
T126	T225	FALSE	FALSE	0	0	1	1	none	0.0001343259175065
T156	T225	FALSE	FALSE	0	0	1	1	none	8.0502850844e-06
T159a	T225	FALSE	FALSE	0	0	1	1	none	7.59216151568e-05
T182	T225	FALSE	FALSE	0	0	1	1	none	1.08353686018e-05
T188	T225	FALSE	FALSE	0	0	1	1	none	5.83471465608e-05
T192	T225	FALSE	FALSE	0	0	1	1	none	0.0001461954528011
T223	T225	FALSE	FALSE	0	0	1	1	none	1.39052177238e-05
S002	T230	FALSE	FALSE	0	0	1	1	none	2.14125421681e-05
S007	T230	FALSE	FALSE	0	0	1	1	none	7.9436261624e-05
S021	T230	FALSE	FALSE	0	0	1	1	none	2.55400675647e-05
S024	T230	FALSE	FALSE	0	0	1	1	none	2.653042833e-05
S025	T230	FALSE	FALSE	0	0	1	1	none	2.09746785586e-05
S026	T230	FALSE	FALSE	0	0	1	1	none	1.13678625984e-05
S038	T230	FALSE	FALSE	0	0	1	1	none	7.12706337512e-05
S039	T230	FALSE	FALSE	0	0	1	1	none	2.6447674084e-05
S040	T230	FALSE	FALSE	0	0	1	1	none	0.0001170120859508
S042	T230	FALSE	FALSE	0	0	1	1	none	2.55118009724e-05
S071	T230	FALSE	FALSE	0	0	1	1	none	0.0001048993390267
S078	T230	FALSE	FALSE	0	0	1	1	none	2.34979158246e-05
S081	T230	FALSE	FALSE	0	0	1	1	none	2.47813354318e-05
S085	T230	FALSE	FALSE	0	0	1	1	none	0.0001083403865596
S087	T230	FALSE	FALSE	0	0	1	1	none	0.0001349453279684
S093	T230	FALSE	FALSE	0	0	1	1	none	9.44645131496e-05
S097	T230	FALSE	FALSE	0	0	1	1	none	1.82723774966e-05
S102	T230	FALSE	FALSE	0	0	1	1	none	0.0001198855845456
S106	T230	FALSE	FALSE	0	0	1	1	none	2.28879106231e-05
S130	T230	FALSE	FALSE	0	0	1	1	none	0.0001318844231056
T009	T230	FALSE	FALSE	0	0	1	1	none	3.9494892078e-06
T010	T230	FALSE	FALSE	0	0	1	1	none	4.9117585952e-06
T013	T230	FALSE	FALSE	0	0	1	1	none	7.85506838661e-05
T014	T230	FALSE	FALSE	0	0	1	1	none	2.6993130913e-05
T020	T230	FALSE	FALSE	0	0	1	1	none	7.41994070288e-05
T021	T230	FALSE	FALSE	0	0	1	1	none	5.5257284196e-06
T028	T230	FALSE	FALSE	0	0	1	1	none	8.86020539424e-05
T035a	T230	FALSE	FALSE	0	0	1	1	none	0.0001324149050576
T035b	T230	TRUE	TRUE	0	0	1	1	none	2.2172653432e-06
T040	T230	FALSE	FALSE	0	0	1	1	none	2.62400696054e-05
T056	T230	FALSE	FALSE	0	0	1	1	none	1.19602504914e-05
T059	T230	FALSE	FALSE	0	0	1	1	none	0.0001243330129334
T065	T230	FALSE	FALSE	0	0	1	1	none	7.33064083494e-05
T069	T230	FALSE	FALSE	0	0	1	1	none	0.0001398654879773
T073	T230	FALSE	FALSE	0	0	1	1	none	6.139698244e-06
T075	T230	FALSE	FALSE	0	0	1	1	none	7.281191928e-05
T077	T230	FALSE	FALSE	0	0	1	1	none	6.139698244e-06
T087	T230	FALSE	FALSE	0	0	1	1	none	4.6248419326e-06
T095	T230	FALSE	FALSE	0	0	1	1	none	0.0001312089629714
T099a	T230	FALSE	FALSE	0	0	1	1	none	0.000130921902279
T102	T230	FALSE	FALSE	0	0	1	1	none	0.0001366897239744
T104	T230	FALSE	FALSE	0	0	1	1	none	8.15264337471e-05
T105	T230	FALSE	FALSE	0	0	1	1	none	7.53119765608e-05
T107	T230	FALSE	FALSE	0	0	1	1	none	0.0001348478145012
T126	T230	FALSE	FALSE	0	0	1	1	none	0.0001426020949273
T156	T230	FALSE	FALSE	0	0	1	1	none	7.41483830508e-05
T159a	T230	TRUE	TRUE	1	0	1	1	anc	1.8419094732e-06
T182	T230	FALSE	FALSE	0	0	1	1	none	7.25432623522e-05
T188	T230	FALSE	FALSE	0	0	1	1	none	8.58022271624e-05
T192	T230	FALSE	FALSE	0	0	1	1	none	0.0001544716302219
T223	T230	FALSE	FALSE	0	0	1	1	none	7.56131114742e-05
T225	T230	FALSE	FALSE	0	0	1	1	none	7.83774944544e-05
S002	T232	TRUE	TRUE	0	0	1	1	none	0.0001334332917089
S007	T232	TRUE	TRUE	0	0	1	1	none	0.0001340407974448
S021	T232	TRUE	TRUE	0	0	1	1	none	0.0001375608171055
S024	T232	TRUE	TRUE	0	0	1	1	none	0.0001385511778708
S025	T232	TRUE	TRUE	0	0	1	1	none	0.0001385880591174
S026	T232	TRUE	TRUE	0	0	1	1	none	0.0001333429472132
S038	T232	TRUE	TRUE	0	0	1	1	none	0.000125875169572
S039	T232	TRUE	TRUE	0	0	1	1	none	0.0001384684236248
S040	T232	TRUE	TRUE	0	0	1	1	none	5.12564335116e-05
S042	T232	TRUE	TRUE	0	0	1	1	none	0.0001375325505132
S071	T232	TRUE	TRUE	0	0	1	1	none	3.75868083181e-05
S078	T232	TRUE	TRUE	0	0	1	1	none	0.0001355186653654
S081	T232	TRUE	TRUE	0	0	1	1	none	0.0001368020849726
S085	T232	TRUE	TRUE	0	0	1	1	none	6.65217325204e-05
S087	T232	TRUE	TRUE	0	0	1	1	none	9.31266739292e-05
S093	T232	TRUE	TRUE	0	0	1	1	none	5.26458591104e-05
S097	T232	TRUE	TRUE	0	0	1	1	none	0.0001358857580554
S102	T232	TRUE	TRUE	0	0	1	1	none	5.41299321064e-05
S106	T232	TRUE	TRUE	0	0	1	1	none	0.0001349086601639
S130	T232	TRUE	TRUE	0	0	1	1	none	9.00657690664e-05
T009	T232	FALSE	FALSE	0	0	1	1	none	0.0001415238779574
T010	T232	FALSE	FALSE	0	0	1	1	none	0.0001424861473448
T013	T232	FALSE	FALSE	0	0	1	1	none	0.0001331552196869
T014	T232	TRUE	TRUE	0	0	1	1	none	0.0001390138804538
T020	T232	TRUE	TRUE	0	0	1	1	none	0.0001288039428496
T021	T232	FALSE	FALSE	0	0	1	1	none	0.0001431001171692
T028	T232	TRUE	TRUE	0	0	1	1	none	0.0001432065897632
T035a	T232	TRUE	TRUE	0	0	1	1	none	9.05962510184e-05
T035b	T232	FALSE	FALSE	0	0	1	1	none	0.0001410195937416
T040	T232	TRUE	TRUE	0	0	1	1	none	0.0001382608191462
T056	T232	FALSE	FALSE	0	0	1	1	none	0.000149534639241
T059	T232	TRUE	TRUE	0	0	1	1	none	5.85773604942e-05
T065	T232	TRUE	TRUE	0	0	1	1	none	0.0001279109441702
T069	T232	TRUE	TRUE	0	0	1	1	none	4.95496465587e-05
T073	T232	FALSE	FALSE	0	0	1	1	none	0.0001437140869936
T075	T232	TRUE	TRUE	0	0	1	1	none	0.0001274164551008
T077	T232	FALSE	FALSE	0	0	1	1	none	0.0001437140869936
T087	T232	FALSE	FALSE	0	0	1	1	none	0.0001421992306822
T095	T232	TRUE	TRUE	0	0	1	1	none	8.93903089322e-05
T099a	T232	TRUE	TRUE	0	0	1	1	none	8.91032482398e-05
T102	T232	FALSE	FALSE	0	0	1	1	none	9.48710699352e-05
T104	T232	FALSE	FALSE	0	0	1	1	none	0.0001361309695679
T105	T232	FALSE	FALSE	0	0	1	1	none	0.0001299165123816
T107	T232	FALSE	FALSE	0	0	1	1	none	9.3029160462e-05
T126	T232	TRUE	TRUE	0	0	1	1	none	2.7688819887e-06
T156	T232	FALSE	FALSE	0	0	1	1	none	0.0001287529188716
T159a	T232	TRUE	TRUE	0	0	1	1	none	0.0001388023283984
T182	T232	FALSE	FALSE	0	0	1	1	none	0.000127147798173
T188	T232	TRUE	TRUE	0	0	1	1	none	0.0001404067629832
T192	T232	FALSE	FALSE	0	0	1	1	none	1.46384172833e-05
T223	T232	FALSE	FALSE	0	0	1	1	none	0.000130217647295
T225	T232	FALSE	FALSE	0	0	1	1	none	0.0001329820302752
T230	T232	FALSE	FALSE	0	0	1	1	none	0.000141258207696
S002	T241	FALSE	FALSE	0	0	1	1	none	8.18981781955001e-05
S007	T241	FALSE	FALSE	0	0	1	1	none	6.33267807506001e-05
S021	T241	FALSE	FALSE	0	0	1	1	none	8.60257035921001e-05
S024	T241	FALSE	FALSE	0	0	1	1	none	8.70160643574001e-05
S025	T241	FALSE	FALSE	0	0	1	1	none	8.70529456040001e-05
S026	T241	FALSE	FALSE	0	0	1	1	none	8.18078336998001e-05
S038	T241	FALSE	FALSE	0	0	1	1	none	2.0908339729e-05
S039	T241	FALSE	FALSE	0	0	1	1	none	8.69333101114001e-05
S040	T241	FALSE	FALSE	0	0	1	1	none	0.0001200815082582
S042	T241	FALSE	FALSE	0	0	1	1	none	8.59974369998001e-05
S071	T241	FALSE	FALSE	0	0	1	1	none	0.0001079687613341
S078	T241	FALSE	FALSE	0	0	1	1	none	8.39835518520001e-05
S081	T241	FALSE	FALSE	0	0	1	1	none	8.52669714592001e-05
S085	T241	FALSE	FALSE	0	0	1	1	none	0.000111409808867
S087	T241	FALSE	FALSE	0	0	1	1	none	0.0001380147502758
S093	T241	FALSE	FALSE	0	0	1	1	none	9.75339354570001e-05
S097	T241	FALSE	FALSE	0	0	1	1	none	8.43506445420001e-05
S102	T241	FALSE	FALSE	0	0	1	1	none	0.000122955006853
S106	T241	FALSE	FALSE	0	0	1	1	none	8.33735466505001e-05
S130	T241	FALSE	FALSE	0	0	1	1	none	0.000134953845413
T009	T241	FALSE	FALSE	0	0	1	1	none	8.99887644440001e-05
T010	T241	FALSE	FALSE	0	0	1	1	none	9.09510338314001e-05
T013	T241	FALSE	FALSE	0	0	1	1	none	1.72339567139e-05
T014	T241	FALSE	FALSE	0	0	1	1	none	8.74787669404001e-05
T020	T241	FALSE	FALSE	0	0	1	1	none	2.38371130066e-05
T021	T241	FALSE	FALSE	0	0	1	1	none	9.15650036558001e-05
T028	T241	FALSE	FALSE	0	0	1	1	none	7.24925730690001e-05
T035a	T241	FALSE	FALSE	0	0	1	1	none	0.000135484327365
T035b	T241	FALSE	FALSE	0	0	1	1	none	8.94844802282001e-05
T040	T241	FALSE	FALSE	0	0	1	1	none	8.67257056328001e-05
T056	T241	FALSE	FALSE	0	0	1	1	none	9.79995257276001e-05
T059	T241	FALSE	FALSE	0	0	1	1	none	0.0001274024352408
T065	T241	FALSE	FALSE	0	0	1	1	none	1.89095875352e-05
T069	T241	FALSE	FALSE	0	0	1	1	none	0.0001429349102847
T073	T241	FALSE	FALSE	0	0	1	1	none	9.21789734802001e-05
T075	T241	FALSE	FALSE	0	0	1	1	none	7.46534019386001e-05
T077	T241	FALSE	FALSE	0	0	1	1	none	9.21789734802001e-05
T087	T241	FALSE	FALSE	0	0	1	1	none	9.06641171688001e-05
T095	T241	FALSE	FALSE	0	0	1	1	none	0.0001342783852788
T099a	T241	FALSE	FALSE	0	0	1	1	none	0.0001339913245864
T102	T241	FALSE	FALSE	0	0	1	1	none	0.0001397591462818
T104	T241	FALSE	FALSE	0	0	1	1	none	6.54169528737001e-05
T105	T241	FALSE	FALSE	0	0	1	1	none	2.09151557466e-05
T107	T241	FALSE	FALSE	0	0	1	1	none	0.0001379172368086
T126	T241	FALSE	FALSE	0	0	1	1	none	0.0001456715172347
T156	T241	FALSE	FALSE	0	0	1	1	none	2.50140286774e-05
T159a	T241	FALSE	FALSE	0	0	1	1	none	8.72672148850001e-05
T182	T241	FALSE	FALSE	0	0	1	1	none	2.34089079788e-05
T188	T241	FALSE	FALSE	0	0	1	1	none	6.9692746289e-05
T192	T241	FALSE	FALSE	0	0	1	1	none	0.0001575410525293
T223	T241	FALSE	FALSE	0	0	1	1	none	2.64787571008e-05
T225	T241	FALSE	FALSE	0	0	1	1	none	2.9243140081e-05
T230	T241	FALSE	FALSE	0	0	1	1	none	8.97230941826001e-05
T232	T241	FALSE	FALSE	0	0	1	1	none	0.0001443276300034
S002	T270	FALSE	FALSE	0	0	1	1	none	0.0001380272680753
S007	T270	FALSE	FALSE	0	0	1	1	none	0.0001386347738112
S021	T270	FALSE	FALSE	0	0	1	1	none	0.0001421547934719
S024	T270	FALSE	FALSE	0	0	1	1	none	0.0001431451542372
S025	T270	FALSE	FALSE	0	0	1	1	none	0.0001431820354838
S026	T270	FALSE	FALSE	0	0	1	1	none	0.0001379369235796
S038	T270	FALSE	FALSE	0	0	1	1	none	0.0001304691459384
S039	T270	FALSE	FALSE	0	0	1	1	none	0.0001430623999912
S040	T270	FALSE	FALSE	0	0	1	1	none	5.5850409878e-05
S042	T270	FALSE	FALSE	0	0	1	1	none	0.0001421265268796
S071	T270	FALSE	FALSE	0	0	1	1	none	4.21807846845e-05
S078	T270	FALSE	FALSE	0	0	1	1	none	0.0001401126417318
S081	T270	FALSE	FALSE	0	0	1	1	none	0.000141396061339
S085	T270	FALSE	FALSE	0	0	1	1	none	7.11157088868e-05
S087	T270	FALSE	FALSE	0	0	1	1	none	9.77206502956e-05
S093	T270	FALSE	FALSE	0	0	1	1	none	5.72398354768e-05
S097	T270	FALSE	FALSE	0	0	1	1	none	0.0001404797344218
S102	T270	FALSE	FALSE	0	0	1	1	none	5.87239084728e-05
S106	T270	FALSE	FALSE	0	0	1	1	none	0.0001395026365303
S130	T270	FALSE	FALSE	0	0	1	1	none	9.46597454328e-05
T009	T270	FALSE	FALSE	0	0	1	1	none	0.0001461178543238
T010	T270	FALSE	FALSE	0	0	1	1	none	0.0001470801237112
T013	T270	FALSE	FALSE	0	0	1	1	none	0.0001377491960533
T014	T270	FALSE	FALSE	0	0	1	1	none	0.0001436078568202
T020	T270	FALSE	FALSE	0	0	1	1	none	0.000133397919216
T021	T270	FALSE	FALSE	0	0	1	1	none	0.0001476940935356
T028	T270	FALSE	FALSE	0	0	1	1	none	0.0001478005661296
T035a	T270	FALSE	FALSE	0	0	1	1	none	9.51902273848e-05
T035b	T270	FALSE	FALSE	0	0	1	1	none	0.000145613570108
T040	T270	FALSE	FALSE	0	0	1	1	none	0.0001428547955126
T056	T270	FALSE	FALSE	0	0	1	1	none	0.0001541286156074
T059	T270	FALSE	FALSE	0	0	1	1	none	6.31713368606e-05
T065	T270	FALSE	FALSE	0	0	1	1	none	0.0001325049205366
T069	T270	FALSE	FALSE	0	0	1	1	none	5.41436229251e-05
T073	T270	FALSE	FALSE	0	0	1	1	none	0.00014830806336
T075	T270	FALSE	FALSE	0	0	1	1	none	0.0001320104314672
T077	T270	FALSE	FALSE	0	0	1	1	none	0.00014830806336
T087	T270	FALSE	FALSE	0	0	1	1	none	0.0001467932070486
T095	T270	FALSE	FALSE	0	0	1	1	none	9.39842852986e-05
T099a	T270	FALSE	FALSE	0	0	1	1	none	9.36972246062e-05
T102	T270	FALSE	FALSE	0	0	1	1	none	9.94650463016e-05
T104	T270	FALSE	FALSE	0	0	1	1	none	0.0001407249459343
T105	T270	FALSE	FALSE	0	0	1	1	none	0.000134510488748
T107	T270	FALSE	FALSE	0	0	1	1	none	9.76231368284e-05
T126	T270	FALSE	FALSE	0	0	1	1	none	7.3628583551e-06
T156	T270	FALSE	FALSE	0	0	1	1	none	0.000133346895238
T159a	T270	FALSE	FALSE	0	0	1	1	none	0.0001433963047648
T182	T270	FALSE	FALSE	0	0	1	1	none	0.0001317417745394
T188	T270	FALSE	FALSE	0	0	1	1	none	0.0001450007393496
T192	T270	FALSE	FALSE	0	0	1	1	none	1.92323936497e-05
T223	T270	FALSE	FALSE	0	0	1	1	none	0.0001348116236614
T225	T270	FALSE	FALSE	0	0	1	1	none	0.0001375760066416
T230	T270	FALSE	FALSE	0	0	1	1	none	0.0001458521840624
T232	T270	TRUE	TRUE	1	0	1	1	anc	1.334407054e-06
T241	T270	FALSE	FALSE	0	0	1	1	none	0.0001489216063698
S002	T271b	FALSE	FALSE	0	0	1	1	none	7.36224275893e-05
S007	T271b	FALSE	FALSE	0	0	1	1	none	5.50510301444e-05
S021	T271b	FALSE	FALSE	0	0	1	1	none	7.77499529859e-05
S024	T271b	FALSE	FALSE	0	0	1	1	none	7.87403137512001e-05
S025	T271b	FALSE	FALSE	0	0	1	1	none	7.87771949978e-05
S026	T271b	FALSE	FALSE	0	0	1	1	none	7.35320830936e-05
S038	T271b	FALSE	FALSE	0	0	1	1	none	1.38605287716e-05
S039	T271b	FALSE	FALSE	0	0	1	1	none	7.86575595052001e-05
S040	T271b	FALSE	FALSE	0	0	1	1	none	0.000111805757652
S042	T271b	FALSE	FALSE	0	0	1	1	none	7.77216863936e-05
S071	T271b	FALSE	FALSE	0	0	1	1	none	9.96930107279001e-05
S078	T271b	FALSE	FALSE	0	0	1	1	none	7.57078012458e-05
S081	T271b	FALSE	FALSE	0	0	1	1	none	7.69912208530001e-05
S085	T271b	FALSE	FALSE	0	0	1	1	none	0.0001031340582608
S087	T271b	FALSE	FALSE	0	0	1	1	none	0.0001297389996696
S093	T271b	FALSE	FALSE	0	0	1	1	none	8.92581848508e-05
S097	T271b	FALSE	FALSE	0	0	1	1	none	7.60748939358e-05
S102	T271b	FALSE	FALSE	0	0	1	1	none	0.0001146792562468
S106	T271b	FALSE	FALSE	0	0	1	1	none	7.50977960443e-05
S130	T271b	FALSE	FALSE	0	0	1	1	none	0.0001266780948068
T009	T271b	FALSE	FALSE	0	0	1	1	none	8.17130138378001e-05
T010	T271b	FALSE	FALSE	0	0	1	1	none	8.26752832252001e-05
T013	T271b	FALSE	FALSE	0	0	1	1	none	2.11405788865e-05
T014	T271b	FALSE	FALSE	0	0	1	1	none	7.92030163342e-05
T020	T271b	FALSE	FALSE	0	0	1	1	none	1.67893020492e-05
T021	T271b	FALSE	FALSE	0	0	1	1	none	8.32892530496001e-05
T028	T271b	FALSE	FALSE	0	0	1	1	none	6.42168224628e-05
T035a	T271b	FALSE	FALSE	0	0	1	1	none	0.0001272085767588
T035b	T271b	FALSE	FALSE	0	0	1	1	none	8.12087296220001e-05
T040	T271b	FALSE	FALSE	0	0	1	1	none	7.84499550266e-05
T056	T271b	FALSE	FALSE	0	0	1	1	none	8.97237751214001e-05
T059	T271b	FALSE	FALSE	0	0	1	1	none	0.0001191266846346
T065	T271b	FALSE	FALSE	0	0	1	1	none	1.58963033698e-05
T069	T271b	FALSE	FALSE	0	0	1	1	none	0.0001346591596785
T073	T271b	FALSE	FALSE	0	0	1	1	none	8.39032228740001e-05
T075	T271b	FALSE	FALSE	0	0	1	1	none	6.63776513324e-05
T077	T271b	FALSE	FALSE	0	0	1	1	none	8.39032228740001e-05
T087	T271b	FALSE	FALSE	0	0	1	1	none	8.23883665626001e-05
T095	T271b	FALSE	FALSE	0	0	1	1	none	0.0001260026346726
T099a	T271b	FALSE	FALSE	0	0	1	1	none	0.0001257155739802
T102	T271b	FALSE	FALSE	0	0	1	1	none	0.0001314833956756
T104	T271b	FALSE	FALSE	0	0	1	1	none	5.71412022675001e-05
T105	T271b	FALSE	FALSE	0	0	1	1	none	1.79018715812e-05
T107	T271b	FALSE	FALSE	0	0	1	1	none	0.0001296414862024
T126	T271b	FALSE	FALSE	0	0	1	1	none	0.0001373957666285
T156	T271b	FALSE	FALSE	0	0	1	1	none	1.11201342064e-05
T159a	T271b	FALSE	FALSE	0	0	1	1	none	7.89914642788e-05
T182	T271b	FALSE	FALSE	0	0	1	1	none	1.39052177238e-05
T188	T271b	FALSE	FALSE	0	0	1	1	none	6.14169956828e-05
T192	T271b	FALSE	FALSE	0	0	1	1	none	0.0001492653019231
T223	T271b	FALSE	FALSE	0	0	1	1	none	1.69750668458e-05
T225	T271b	FALSE	FALSE	0	0	1	1	none	5.5257284196e-06
T230	T271b	FALSE	FALSE	0	0	1	1	none	8.14473435764e-05
T232	T271b	FALSE	FALSE	0	0	1	1	none	0.0001360518793972
T241	T271b	FALSE	FALSE	0	0	1	1	none	3.2312989203e-05
T270	T271b	FALSE	FALSE	0	0	1	1	none	0.0001406458557636
S002	T301	FALSE	FALSE	0	0	1	1	none	0.0001430446212526
S007	T301	FALSE	FALSE	0	0	1	1	none	0.0001436521269885
S021	T301	FALSE	FALSE	0	0	1	1	none	0.0001471721466492
S024	T301	FALSE	FALSE	0	0	1	1	none	0.0001481625074145
S025	T301	FALSE	FALSE	0	0	1	1	none	0.0001481993886611
S026	T301	FALSE	FALSE	0	0	1	1	none	0.0001429542767569
S038	T301	FALSE	FALSE	0	0	1	1	none	0.0001354864991157
S039	T301	FALSE	FALSE	0	0	1	1	none	0.0001480797531685
S040	T301	FALSE	FALSE	0	0	1	1	none	6.08677630553e-05
S042	T301	FALSE	FALSE	0	0	1	1	none	0.0001471438800569
S071	T301	FALSE	FALSE	0	0	1	1	none	4.71981378618e-05
S078	T301	FALSE	FALSE	0	0	1	1	none	0.0001451299949091
S081	T301	FALSE	FALSE	0	0	1	1	none	0.0001464134145163
S085	T301	FALSE	FALSE	0	0	1	1	none	7.61330620641e-05
S087	T301	FALSE	FALSE	0	0	1	1	none	0.0001027380034729
S093	T301	FALSE	FALSE	0	0	1	1	none	6.22571886541e-05
S097	T301	FALSE	FALSE	0	0	1	1	none	0.0001454970875991
S102	T301	FALSE	FALSE	0	0	1	1	none	6.37412616501e-05
S106	T301	FALSE	FALSE	0	0	1	1	none	0.0001445199897076
S130	T301	FALSE	FALSE	0	0	1	1	none	9.96770986101e-05
T009	T301	FALSE	FALSE	0	0	1	1	none	0.0001511352075011
T010	T301	FALSE	FALSE	0	0	1	1	none	0.0001520974768885
T013	T301	FALSE	FALSE	0	0	1	1	none	0.0001427665492306
T014	T301	FALSE	FALSE	0	0	1	1	none	0.0001486252099975
T020	T301	FALSE	FALSE	0	0	1	1	none	0.0001384152723933
T021	T301	FALSE	FALSE	0	0	1	1	none	0.0001527114467129
T028	T301	FALSE	FALSE	0	0	1	1	none	0.0001528179193069
T035a	T301	FALSE	FALSE	0	0	1	1	none	0.0001002075805621
T035b	T301	FALSE	FALSE	0	0	1	1	none	0.0001506309232853
T040	T301	FALSE	FALSE	0	0	1	1	none	0.0001478721486899
T056	T301	FALSE	FALSE	0	0	1	1	none	0.0001591459687847
T059	T301	FALSE	FALSE	0	0	1	1	none	6.81886900379e-05
T065	T301	FALSE	FALSE	0	0	1	1	none	0.0001375222737139
T069	T301	FALSE	FALSE	0	0	1	1	none	5.91609761024e-05
T073	T301	FALSE	FALSE	0	0	1	1	none	0.0001533254165373
T075	T301	FALSE	FALSE	0	0	1	1	none	0.0001370277846445
T077	T301	FALSE	FALSE	0	0	1	1	none	0.0001533254165373
T087	T301	FALSE	FALSE	0	0	1	1	none	0.0001518105602259
T095	T301	FALSE	FALSE	0	0	1	1	none	9.90016384759e-05
T099a	T301	FALSE	FALSE	0	0	1	1	none	9.87145777835e-05
T102	T301	FALSE	FALSE	0	0	1	1	none	0.0001044823994789
T104	T301	FALSE	FALSE	0	0	1	1	none	0.0001457422991116
T105	T301	FALSE	FALSE	0	0	1	1	none	0.0001395278419253
T107	T301	FALSE	FALSE	0	0	1	1	none	0.0001026404900057
T126	T301	FALSE	FALSE	1	0	1	1	anc	5.1975931904e-06
T156	T301	FALSE	FALSE	0	0	1	1	none	0.0001383642484153
T159a	T301	FALSE	FALSE	0	0	1	1	none	0.0001484136579421
T182	T301	FALSE	FALSE	0	0	1	1	none	0.0001367591277167
T188	T301	FALSE	FALSE	0	0	1	1	none	0.0001500180925269
T192	T301	FALSE	FALSE	0	0	1	1	none	2.0136977607e-05
T223	T301	FALSE	FALSE	0	0	1	1	none	0.0001398289768387
T225	T301	FALSE	FALSE	0	0	1	1	none	0.0001425933598189
T230	T301	FALSE	FALSE	0	0	1	1	none	0.0001508695372397
T232	T301	FALSE	FALSE	0	0	1	1	none	1.10363243011e-05
T241	T301	FALSE	FALSE	0	0	1	1	none	0.0001539389595471
T270	T301	FALSE	FALSE	0	0	1	1	none	1.56303006675e-05
T271b	T301	FALSE	FALSE	0	0	1	1	none	0.0001456632089409
S002	T303	FALSE	FALSE	0	0	1	1	none	0.00014478446221
S007	T303	FALSE	FALSE	0	0	1	1	none	0.0001453919679459
S021	T303	FALSE	FALSE	0	0	1	1	none	0.0001489119876066
S024	T303	FALSE	FALSE	0	0	1	1	none	0.0001499023483719
S025	T303	FALSE	FALSE	0	0	1	1	none	0.0001499392296185
S026	T303	FALSE	FALSE	0	0	1	1	none	0.0001446941177143
S038	T303	FALSE	FALSE	0	0	1	1	none	0.0001372263400731
S039	T303	FALSE	FALSE	0	0	1	1	none	0.0001498195941259
S040	T303	FALSE	FALSE	0	0	1	1	none	6.26076040127001e-05
S042	T303	FALSE	FALSE	0	0	1	1	none	0.0001488837210143
S071	T303	FALSE	FALSE	0	0	1	1	none	4.89379788192e-05
S078	T303	FALSE	FALSE	0	0	1	1	none	0.0001468698358665
S081	T303	FALSE	FALSE	0	0	1	1	none	0.0001481532554737
S085	T303	FALSE	FALSE	0	0	1	1	none	7.78729030215e-05
S087	T303	FALSE	FALSE	0	0	1	1	none	0.0001044778444303
S093	T303	FALSE	FALSE	0	0	1	1	none	6.39970296115e-05
S097	T303	FALSE	FALSE	0	0	1	1	none	0.0001472369285565
S102	T303	FALSE	FALSE	0	0	1	1	none	6.54811026075e-05
S106	T303	FALSE	FALSE	0	0	1	1	none	0.000146259830665
S130	T303	FALSE	FALSE	0	0	1	1	none	0.0001014169395675
T009	T303	FALSE	FALSE	0	0	1	1	none	0.0001528750484585
T010	T303	FALSE	FALSE	0	0	1	1	none	0.0001538373178459
T013	T303	FALSE	FALSE	0	0	1	1	none	0.000144506390188
T014	T303	FALSE	FALSE	0	0	1	1	none	0.0001503650509549
T020	T303	FALSE	FALSE	0	0	1	1	none	0.0001401551133507
T021	T303	FALSE	FALSE	0	0	1	1	none	0.0001544512876703
T028	T303	FALSE	FALSE	0	0	1	1	none	0.0001545577602643
T035a	T303	FALSE	FALSE	0	0	1	1	none	0.0001019474215195
T035b	T303	FALSE	FALSE	0	0	1	1	none	0.0001523707642427
T040	T303	FALSE	FALSE	0	0	1	1	none	0.0001496119896473
T056	T303	FALSE	FALSE	0	0	1	1	none	0.0001608858097421
T059	T303	FALSE	FALSE	0	0	1	1	none	6.99285309953e-05
T065	T303	FALSE	FALSE	0	0	1	1	none	0.0001392621146713
T069	T303	FALSE	FALSE	0	0	1	1	none	6.09008170598e-05
T073	T303	FALSE	FALSE	0	0	1	1	none	0.0001550652574947
T075	T303	FALSE	FALSE	0	0	1	1	none	0.0001387676256019
T077	T303	FALSE	FALSE	0	0	1	1	none	0.0001550652574947
T087	T303	FALSE	FALSE	0	0	1	1	none	0.0001535504011833
T095	T303	FALSE	FALSE	0	0	1	1	none	0.0001007414794333
T099a	T303	FALSE	FALSE	0	0	1	1	none	0.0001004544187409
T102	T303	FALSE	FALSE	0	0	1	1	none	0.0001062222404363
T104	T303	FALSE	FALSE	0	0	1	1	none	0.000147482140069
T105	T303	FALSE	FALSE	0	0	1	1	none	0.0001412676828827
T107	T303	FALSE	FALSE	0	0	1	1	none	0.0001043803309631
T126	T303	FALSE	FALSE	1	0	1	1	anc	5.0955246746e-06
T156	T303	FALSE	FALSE	0	0	1	1	none	0.0001401040893727
T159a	T303	FALSE	FALSE	0	0	1	1	none	0.0001501534988995
T182	T303	FALSE	FALSE	0	0	1	1	none	0.0001384989686741
T188	T303	FALSE	FALSE	0	0	1	1	none	0.0001517579334843
T192	T303	FALSE	FALSE	0	0	1	1	none	2.06488789156e-05
T223	T303	FALSE	FALSE	0	0	1	1	none	0.0001415688177961
T225	T303	FALSE	FALSE	0	0	1	1	none	0.0001443332007763
T230	T303	FALSE	FALSE	0	0	1	1	none	0.0001526093781971
T232	T303	FALSE	FALSE	0	0	1	1	none	1.27761652585e-05
T241	T303	FALSE	FALSE	0	0	1	1	none	0.0001556788005045
T270	T303	FALSE	FALSE	0	0	1	1	none	1.73701416249e-05
T271b	T303	FALSE	FALSE	0	0	1	1	none	0.0001474030498983
T301	T303	FALSE	FALSE	0	0	1	1	none	1.82747255822e-05
S002	T322	FALSE	FALSE	0	0	1	1	none	7.88867796823e-05
S007	T322	FALSE	FALSE	0	0	1	1	none	6.03153822374001e-05
S021	T322	FALSE	FALSE	0	0	1	1	none	8.30143050789001e-05
S024	T322	FALSE	FALSE	0	0	1	1	none	8.40046658442001e-05
S025	T322	FALSE	FALSE	0	0	1	1	none	8.40415470908e-05
S026	T322	FALSE	FALSE	0	0	1	1	none	7.87964351866e-05
S038	T322	FALSE	FALSE	0	0	1	1	none	1.78969412158e-05
S039	T322	FALSE	FALSE	0	0	1	1	none	8.39219115982001e-05
S040	T322	FALSE	FALSE	0	0	1	1	none	0.000117070109745
S042	T322	FALSE	FALSE	0	0	1	1	none	8.29860384866001e-05
S071	T322	FALSE	FALSE	0	0	1	1	none	0.0001049573628209
S078	T322	FALSE	FALSE	0	0	1	1	none	8.09721533388001e-05
S081	T322	FALSE	FALSE	0	0	1	1	none	8.22555729460001e-05
S085	T322	FALSE	FALSE	0	0	1	1	none	0.0001083984103538
S087	T322	FALSE	FALSE	0	0	1	1	none	0.0001350033517626
S093	T322	FALSE	FALSE	0	0	1	1	none	9.45225369438001e-05
S097	T322	FALSE	FALSE	0	0	1	1	none	8.13392460288e-05
S102	T322	FALSE	FALSE	0	0	1	1	none	0.0001199436083398
S106	T322	FALSE	FALSE	0	0	1	1	none	8.03621481373001e-05
S130	T322	FALSE	FALSE	0	0	1	1	none	0.0001319424468998
T009	T322	FALSE	FALSE	0	0	1	1	none	8.69773659308001e-05
T010	T322	FALSE	FALSE	0	0	1	1	none	8.79396353182001e-05
T013	T322	FALSE	FALSE	0	0	1	1	none	1.42225582007e-05
T014	T322	FALSE	FALSE	0	0	1	1	none	8.44673684272001e-05
T020	T322	FALSE	FALSE	0	0	1	1	none	2.08257144934e-05
T021	T322	FALSE	FALSE	0	0	1	1	none	8.85536051426001e-05
T028	T322	FALSE	FALSE	0	0	1	1	none	6.94811745558001e-05
T035a	T322	FALSE	FALSE	0	0	1	1	none	0.0001324729288518
T035b	T322	FALSE	FALSE	0	0	1	1	none	8.64730817150001e-05
T040	T322	FALSE	FALSE	0	0	1	1	none	8.37143071196001e-05
T056	T322	FALSE	FALSE	0	0	1	1	none	9.49881272144001e-05
T059	T322	FALSE	FALSE	0	0	1	1	none	0.0001243910367276
T065	T322	FALSE	FALSE	0	0	1	1	none	1.5898189022e-05
T069	T322	FALSE	FALSE	0	0	1	1	none	0.0001399235117715
T073	T322	FALSE	FALSE	0	0	1	1	none	8.91675749670001e-05
T075	T322	FALSE	FALSE	0	0	1	1	none	7.16420034254e-05
T077	T322	FALSE	FALSE	0	0	1	1	none	8.91675749670001e-05
T087	T322	FALSE	FALSE	0	0	1	1	none	8.76527186556001e-05
T095	T322	FALSE	FALSE	0	0	1	1	none	0.0001312669867656
T099a	T322	FALSE	FALSE	0	0	1	1	none	0.0001309799260732
T102	T322	FALSE	FALSE	0	0	1	1	none	0.0001367477477686
T104	T322	FALSE	FALSE	0	0	1	1	none	6.24055543605e-05
T105	T322	FALSE	FALSE	0	0	1	1	none	1.79037572334e-05
T107	T322	FALSE	FALSE	0	0	1	1	none	0.0001349058382954
T126	T322	FALSE	FALSE	0	0	1	1	none	0.0001426601187215
T156	T322	FALSE	FALSE	0	0	1	1	none	2.20026301642e-05
T159a	T322	FALSE	FALSE	0	0	1	1	none	8.42558163718001e-05
T182	T322	FALSE	FALSE	0	0	1	1	none	2.03975094656e-05
T188	T322	FALSE	FALSE	0	0	1	1	none	6.66813477758e-05
T192	T322	FALSE	FALSE	0	0	1	1	none	0.0001545296540161
T223	T322	FALSE	FALSE	0	0	1	1	none	2.34673585876e-05
T225	T322	FALSE	FALSE	0	0	1	1	none	2.62317415678e-05
T230	T322	FALSE	FALSE	0	0	1	1	none	8.67116956694001e-05
T232	T322	FALSE	FALSE	0	0	1	1	none	0.0001413162314902
T241	T322	FALSE	FALSE	0	0	1	1	none	6.6952174596e-06
T270	T322	FALSE	FALSE	0	0	1	1	none	0.0001459102078566
T271b	T322	FALSE	FALSE	0	0	1	1	none	2.93015906898e-05
T301	T322	FALSE	FALSE	0	0	1	1	none	0.0001509275610339
T303	T322	FALSE	FALSE	0	0	1	1	none	0.0001526674019913
S002	T327b	FALSE	FALSE	0	0	1	1	none	0.0001257673427904
S007	T327b	FALSE	FALSE	0	0	1	1	none	0.0001263748485263
S021	T327b	FALSE	FALSE	0	0	1	1	none	0.000129894868187
S024	T327b	FALSE	FALSE	0	0	1	1	none	0.0001308852289523
S025	T327b	FALSE	FALSE	0	0	1	1	none	0.0001309221101989
S026	T327b	FALSE	FALSE	0	0	1	1	none	0.0001256769982947
S038	T327b	FALSE	FALSE	0	0	1	1	none	0.0001182092206535
S039	T327b	FALSE	FALSE	0	0	1	1	none	0.0001308024747063
S040	T327b	FALSE	FALSE	0	0	1	1	none	4.35904845931e-05
S042	T327b	FALSE	FALSE	0	0	1	1	none	0.0001298666015947
S071	T327b	FALSE	FALSE	0	0	1	1	none	2.99208593996e-05
S078	T327b	FALSE	FALSE	0	0	1	1	none	0.0001278527164469
S081	T327b	FALSE	FALSE	0	0	1	1	none	0.0001291361360541
S085	T327b	FALSE	FALSE	0	0	1	1	none	5.88557836019e-05
S087	T327b	FALSE	FALSE	0	0	1	1	none	8.54607250107e-05
S093	T327b	FALSE	FALSE	0	0	1	1	none	4.49799101919e-05
S097	T327b	FALSE	FALSE	0	0	1	1	none	0.0001282198091369
S102	T327b	FALSE	FALSE	0	0	1	1	none	4.64639831879e-05
S106	T327b	FALSE	FALSE	0	0	1	1	none	0.0001272427112454
S130	T327b	FALSE	FALSE	0	0	1	1	none	8.23998201479e-05
T009	T327b	FALSE	FALSE	0	0	1	1	none	0.0001338579290389
T010	T327b	FALSE	FALSE	0	0	1	1	none	0.0001348201984263
T013	T327b	FALSE	FALSE	0	0	1	1	none	0.0001254892707684
T014	T327b	FALSE	FALSE	0	0	1	1	none	0.0001313479315353
T020	T327b	FALSE	FALSE	0	0	1	1	none	0.0001211379939311
T021	T327b	FALSE	FALSE	0	0	1	1	none	0.0001354341682507
T028	T327b	FALSE	FALSE	0	0	1	1	none	0.0001355406408447
T035a	T327b	FALSE	FALSE	0	0	1	1	none	8.29303020999e-05
T035b	T327b	FALSE	FALSE	0	0	1	1	none	0.0001333536448231
T040	T327b	FALSE	FALSE	0	0	1	1	none	0.0001305948702277
T056	T327b	FALSE	FALSE	0	0	1	1	none	0.0001418686903225
T059	T327b	FALSE	FALSE	0	0	1	1	none	5.09114115757e-05
T065	T327b	FALSE	FALSE	0	0	1	1	none	0.0001202449952517
T069	T327b	FALSE	FALSE	0	0	1	1	none	5.76845469662e-05
T073	T327b	FALSE	FALSE	0	0	1	1	none	0.0001360481380751
T075	T327b	FALSE	FALSE	0	0	1	1	none	0.0001197505061823
T077	T327b	FALSE	FALSE	0	0	1	1	none	0.0001360481380751
T087	T327b	FALSE	FALSE	0	0	1	1	none	0.0001345332817637
T095	T327b	FALSE	FALSE	0	0	1	1	none	8.17243600137e-05
T099a	T327b	FALSE	FALSE	0	0	1	1	none	8.14372993213e-05
T102	T327b	FALSE	FALSE	0	0	1	1	none	8.72051210167e-05
T104	T327b	FALSE	FALSE	0	0	1	1	none	0.0001284650206494
T105	T327b	FALSE	FALSE	0	0	1	1	none	0.0001222505634631
T107	T327b	FALSE	FALSE	0	0	1	1	none	8.53632115435e-05
T126	T327b	FALSE	FALSE	0	0	1	1	none	6.04211539162e-05
T156	T327b	FALSE	FALSE	0	0	1	1	none	0.0001210869699531
T159a	T327b	FALSE	FALSE	0	0	1	1	none	0.0001311363794799
T182	T327b	FALSE	FALSE	0	0	1	1	none	0.0001194818492545
T188	T327b	FALSE	FALSE	0	0	1	1	none	0.0001327408140647
T192	T327b	FALSE	FALSE	0	0	1	1	none	7.22906892108001e-05
T223	T327b	FALSE	FALSE	0	0	1	1	none	0.0001225516983765
T225	T327b	FALSE	FALSE	0	0	1	1	none	0.0001253160813567
T230	T327b	FALSE	FALSE	0	0	1	1	none	0.0001335922587775
T232	T327b	FALSE	FALSE	0	0	1	1	none	5.90772666849e-05
T241	T327b	FALSE	FALSE	0	0	1	1	none	0.0001366616810849
T270	T327b	FALSE	FALSE	0	0	1	1	none	6.36712430513e-05
T271b	T327b	FALSE	FALSE	0	0	1	1	none	0.0001283859304787
T301	T327b	FALSE	FALSE	0	0	1	1	none	6.86885962286e-05
T303	T327b	FALSE	FALSE	0	0	1	1	none	7.0428437186e-05
T322	T327b	FALSE	FALSE	0	0	1	1	none	0.0001336502825717
S002	T330	TRUE	TRUE	0	0	1	1	none	0.0001239254333172
S007	T330	TRUE	TRUE	0	0	1	1	none	0.0001245329390531
S021	T330	TRUE	TRUE	0	0	1	1	none	0.0001280529587138
S024	T330	TRUE	TRUE	0	0	1	1	none	0.0001290433194791
S025	T330	TRUE	TRUE	0	0	1	1	none	0.0001290802007257
S026	T330	TRUE	TRUE	0	0	1	1	none	0.0001238350888215
S038	T330	TRUE	TRUE	0	0	1	1	none	0.0001163673111803
S039	T330	TRUE	TRUE	0	0	1	1	none	0.0001289605652331
S040	T330	TRUE	TRUE	0	0	1	1	none	4.17485751199e-05
S042	T330	TRUE	TRUE	0	0	1	1	none	0.0001280246921215
S071	T330	TRUE	TRUE	0	0	1	1	none	2.80789499264e-05
S078	T330	TRUE	TRUE	0	0	1	1	none	0.0001260108069737
S081	T330	TRUE	TRUE	0	0	1	1	none	0.0001272942265809
S085	T330	TRUE	TRUE	0	0	1	1	none	5.70138741287e-05
S087	T330	TRUE	TRUE	0	0	1	1	none	8.36188155375e-05
S093	T330	TRUE	TRUE	0	0	1	1	none	4.31380007187e-05
S097	T330	TRUE	TRUE	0	0	1	1	none	0.0001263778996637
S102	T330	TRUE	TRUE	0	0	1	1	none	4.46220737147e-05
S106	T330	TRUE	TRUE	0	0	1	1	none	0.0001254008017722
S130	T330	TRUE	TRUE	0	0	1	1	none	8.05579106747e-05
T009	T330	FALSE	FALSE	0	0	1	1	none	0.0001320160195657
T010	T330	FALSE	FALSE	0	0	1	1	none	0.0001329782889531
T013	T330	FALSE	FALSE	0	0	1	1	none	0.0001236473612952
T014	T330	TRUE	TRUE	0	0	1	1	none	0.0001295060220621
T020	T330	TRUE	TRUE	0	0	1	1	none	0.0001192960844579
T021	T330	FALSE	FALSE	0	0	1	1	none	0.0001335922587775
T028	T330	TRUE	TRUE	0	0	1	1	none	0.0001336987313715
T035a	T330	TRUE	TRUE	0	0	1	1	none	8.10883926267e-05
T035b	T330	FALSE	FALSE	0	0	1	1	none	0.0001315117353499
T040	T330	TRUE	TRUE	0	0	1	1	none	0.0001287529607545
T056	T330	FALSE	FALSE	0	0	1	1	none	0.0001400267808493
T059	T330	TRUE	TRUE	0	0	1	1	none	4.90695021025e-05
T065	T330	TRUE	TRUE	0	0	1	1	none	0.0001184030857785
T069	T330	TRUE	TRUE	0	0	1	1	none	5.5842637493e-05
T073	T330	FALSE	FALSE	0	0	1	1	none	0.0001342062286019
T075	T330	TRUE	TRUE	0	0	1	1	none	0.0001179085967091
T077	T330	FALSE	FALSE	0	0	1	1	none	0.0001342062286019
T087	T330	FALSE	FALSE	0	0	1	1	none	0.0001326913722905
T095	T330	TRUE	TRUE	0	0	1	1	none	7.98824505405e-05
T099a	T330	TRUE	TRUE	0	0	1	1	none	7.95953898481e-05
T102	T330	FALSE	FALSE	0	0	1	1	none	8.53632115435e-05
T104	T330	FALSE	FALSE	0	0	1	1	none	0.0001266231111762
T105	T330	FALSE	FALSE	0	0	1	1	none	0.0001204086539899
T107	T330	FALSE	FALSE	0	0	1	1	none	8.35213020703e-05
T126	T330	TRUE	TRUE	0	0	1	1	none	5.8579244443e-05
T156	T330	FALSE	FALSE	0	0	1	1	none	0.0001192450604799
T159a	T330	TRUE	TRUE	0	0	1	1	none	0.0001292944700067
T182	T330	FALSE	FALSE	0	0	1	1	none	0.0001176399397813
T188	T330	TRUE	TRUE	0	0	1	1	none	0.0001308989045915
T192	T330	FALSE	FALSE	0	0	1	1	none	7.04487797376e-05
T223	T330	FALSE	FALSE	0	0	1	1	none	0.0001207097889033
T225	T330	FALSE	FALSE	0	0	1	1	none	0.0001234741718835
T230	T330	FALSE	FALSE	0	0	1	1	none	0.0001317503493043
T232	T330	TRUE	TRUE	0	0	1	1	none	5.72353572117e-05
T241	T330	FALSE	FALSE	0	0	1	1	none	0.0001348197716117
T270	T330	FALSE	FALSE	0	0	1	1	none	6.18293335781e-05
T271b	T330	FALSE	FALSE	0	0	1	1	none	0.0001265440210055
T301	T330	FALSE	FALSE	0	0	1	1	none	6.68466867554e-05
T303	T330	FALSE	FALSE	0	0	1	1	none	6.85865277128e-05
T322	T330	FALSE	FALSE	0	0	1	1	none	0.0001318083730985
T327b	T330	TRUE	TRUE	0	1	1	1	desc	6.139698244e-07
S002	T335	FALSE	FALSE	0	0	1	1	none	0.0001416201746208
S007	T335	FALSE	FALSE	0	0	1	1	none	0.0001422276803567
S021	T335	FALSE	FALSE	0	0	1	1	none	0.0001457477000174
S024	T335	FALSE	FALSE	0	0	1	1	none	0.0001467380607827
S025	T335	FALSE	FALSE	0	0	1	1	none	0.0001467749420293
S026	T335	FALSE	FALSE	0	0	1	1	none	0.0001415298301251
S038	T335	FALSE	FALSE	0	0	1	1	none	0.0001340620524839
S039	T335	FALSE	FALSE	0	0	1	1	none	0.0001466553065367
S040	T335	FALSE	FALSE	0	0	1	1	none	5.94433164235e-05
S042	T335	FALSE	FALSE	0	0	1	1	none	0.0001457194334251
S071	T335	FALSE	FALSE	0	0	1	1	none	4.577369123e-05
S078	T335	FALSE	FALSE	0	0	1	1	none	0.0001437055482773
S081	T335	FALSE	FALSE	0	0	1	1	none	0.0001449889678845
S085	T335	FALSE	FALSE	0	0	1	1	none	7.47086154323e-05
S087	T335	FALSE	FALSE	0	0	1	1	none	0.0001013135568411
S093	T335	FALSE	FALSE	0	0	1	1	none	6.08327420223e-05
S097	T335	FALSE	FALSE	0	0	1	1	none	0.0001440726409673
S102	T335	FALSE	FALSE	0	0	1	1	none	6.23168150183e-05
S106	T335	FALSE	FALSE	0	0	1	1	none	0.0001430955430758
S130	T335	FALSE	FALSE	0	0	1	1	none	9.82526519783e-05
T009	T335	FALSE	FALSE	0	0	1	1	none	0.0001497107608693
T010	T335	FALSE	FALSE	0	0	1	1	none	0.0001506730302567
T013	T335	FALSE	FALSE	0	0	1	1	none	0.0001413421025988
T014	T335	FALSE	FALSE	0	0	1	1	none	0.0001472007633657
T020	T335	FALSE	FALSE	0	0	1	1	none	0.0001369908257615
T021	T335	FALSE	FALSE	0	0	1	1	none	0.0001512870000811
T028	T335	FALSE	FALSE	0	0	1	1	none	0.0001513934726751
T035a	T335	FALSE	FALSE	0	0	1	1	none	9.87831339303e-05
T035b	T335	FALSE	FALSE	0	0	1	1	none	0.0001492064766535
T040	T335	FALSE	FALSE	0	0	1	1	none	0.0001464477020581
T056	T335	FALSE	FALSE	0	0	1	1	none	0.0001577215221529
T059	T335	FALSE	FALSE	0	0	1	1	none	6.67642434061e-05
T065	T335	FALSE	FALSE	0	0	1	1	none	0.0001360978270821
T069	T335	FALSE	FALSE	0	0	1	1	none	5.77365294706e-05
T073	T335	FALSE	FALSE	0	0	1	1	none	0.0001519009699055
T075	T335	FALSE	FALSE	0	0	1	1	none	0.0001356033380127
T077	T335	FALSE	FALSE	0	0	1	1	none	0.0001519009699055
T087	T335	FALSE	FALSE	0	0	1	1	none	0.0001503861135941
T095	T335	FALSE	FALSE	0	0	1	1	none	9.75771918441e-05
T099a	T335	FALSE	FALSE	0	0	1	1	none	9.72901311517e-05
T102	T335	FALSE	FALSE	0	0	1	1	none	0.0001030579528471
T104	T335	FALSE	FALSE	0	0	1	1	none	0.0001443178524798
T105	T335	FALSE	FALSE	0	0	1	1	none	0.0001381033952935
T107	T335	FALSE	FALSE	0	0	1	1	none	0.0001012160433739
T126	T335	TRUE	TRUE	1	0	1	1	anc	6.139698244e-07
T156	T335	FALSE	FALSE	0	0	1	1	none	0.0001369398017835
T159a	T335	FALSE	FALSE	0	0	1	1	none	0.0001469892113103
T182	T335	FALSE	FALSE	0	0	1	1	none	0.0001353346810849
T188	T335	FALSE	FALSE	0	0	1	1	none	0.0001485936458951
T192	T335	FALSE	FALSE	0	0	1	1	none	1.87125309752e-05
T223	T335	FALSE	FALSE	0	0	1	1	none	0.0001384045302069
T225	T335	FALSE	FALSE	0	0	1	1	none	0.0001411689131871
T230	T335	FALSE	FALSE	0	0	1	1	none	0.0001494450906079
T232	T335	FALSE	FALSE	0	0	1	1	none	9.6118776693e-06
T241	T335	FALSE	FALSE	0	0	1	1	none	0.0001525145129153
T270	T335	FALSE	FALSE	0	0	1	1	none	1.42058540357e-05
T271b	T335	FALSE	FALSE	0	0	1	1	none	0.0001442387623091
T301	T335	FALSE	FALSE	0	0	1	1	none	1.38824983442e-05
T303	T335	FALSE	FALSE	0	0	1	1	none	1.68502789504e-05
T322	T335	FALSE	FALSE	0	0	1	1	none	0.0001495031144021
T327b	T335	FALSE	FALSE	0	0	1	1	none	6.72641495968e-05
T330	T335	FALSE	FALSE	0	0	1	1	none	6.54222401236e-05
S002	T341	TRUE	TRUE	0	0	1	1	none	1.59169620385e-05
S007	T341	TRUE	TRUE	0	0	1	1	none	7.39406814944e-05
S021	T341	TRUE	TRUE	0	0	1	1	none	2.00444874351e-05
S024	T341	TRUE	TRUE	0	0	1	1	none	2.10348482004e-05
S025	T341	TRUE	TRUE	0	0	1	1	none	1.5479098429e-05
S026	T341	TRUE	TRUE	0	0	1	1	none	3.8637477268e-06
S038	T341	TRUE	TRUE	0	0	1	1	none	6.57750536216e-05
S039	T341	TRUE	TRUE	0	0	1	1	none	2.09520939544e-05
S040	T341	TRUE	TRUE	0	0	1	1	none	0.0001115165058212
S042	T341	TRUE	TRUE	0	0	1	1	none	2.00162208428e-05
S071	T341	TRUE	TRUE	0	0	1	1	none	9.94037588971e-05
S078	T341	TRUE	TRUE	0	0	1	1	none	1.8002335695e-05
S081	T341	TRUE	TRUE	0	0	1	1	none	1.92857553022e-05
S085	T341	TRUE	TRUE	0	0	1	1	none	0.00010284480643
S087	T341	TRUE	TRUE	0	0	1	1	none	0.0001294497478388
S093	T341	TRUE	TRUE	0	0	1	1	none	8.896893302e-05
S097	T341	TRUE	TRUE	0	0	1	1	none	1.2776797367e-05
S102	T341	TRUE	TRUE	0	0	1	1	none	0.000114390004416
S106	T341	TRUE	TRUE	0	0	1	1	none	1.73923304935e-05
S130	T341	TRUE	TRUE	0	0	1	1	none	0.000126388842976
T009	T341	FALSE	FALSE	0	0	1	1	none	1.4053213213e-05
T010	T341	FALSE	FALSE	0	0	1	1	none	1.50154826004e-05
T013	T341	FALSE	FALSE	0	0	1	1	none	7.30551037365e-05
T014	T341	TRUE	TRUE	0	0	1	1	none	2.14975507834e-05
T020	T341	TRUE	TRUE	0	0	1	1	none	6.87038268992e-05
T021	T341	FALSE	FALSE	0	0	1	1	none	1.56294524248e-05
T028	T341	TRUE	TRUE	0	0	1	1	none	8.31064738128e-05
T035a	T341	TRUE	TRUE	0	0	1	1	none	0.000126919324928
T035b	T341	FALSE	FALSE	0	0	1	1	none	1.35489289972e-05
T040	T341	TRUE	TRUE	0	0	1	1	none	2.07444894758e-05
T056	T341	FALSE	FALSE	0	0	1	1	none	2.20639744966e-05
T059	T341	TRUE	TRUE	0	0	1	1	none	0.0001188374328038
T065	T341	TRUE	TRUE	0	0	1	1	none	6.78108282198e-05
T069	T341	TRUE	TRUE	0	0	1	1	none	0.0001343699078477
T073	T341	FALSE	FALSE	0	0	1	1	none	1.62434222492e-05
T075	T341	TRUE	TRUE	0	0	1	1	none	6.73163391504e-05
T077	T341	FALSE	FALSE	0	0	1	1	none	1.62434222492e-05
T087	T341	FALSE	FALSE	0	0	1	1	none	1.47285659378e-05
T095	T341	TRUE	TRUE	0	0	1	1	none	0.0001257133828418
T099a	T341	TRUE	TRUE	0	0	1	1	none	0.0001254263221494
T102	T341	FALSE	FALSE	0	0	1	1	none	0.0001311941438448
T104	T341	FALSE	FALSE	0	0	1	1	none	7.60308536175e-05
T105	T341	FALSE	FALSE	0	0	1	1	none	6.98163964312e-05
T107	T341	FALSE	FALSE	0	0	1	1	none	0.0001293522343716
T126	T341	TRUE	TRUE	0	0	1	1	none	0.0001371065147977
T156	T341	FALSE	FALSE	0	0	1	1	none	6.86528029212e-05
[truncated: 1,161 more rows]
