# Supplementary material for: Improved characterisation of MRSA transmission using within-host bacterial sequence diversity
Source: eLife. 2019 Oct 8;8:e46402. doi: 10.7554/eLife.46402 (PMC6954020; doi:10.7554/eLife.46402)
Supplement: Figure 9—source data 1. [file elife-46402-fig9-data1.zip › Figure 9-source data 1/classifications/Classification_Posterior_ds_10percol_48.csv]

host.1	host.2	adjacent	contiguous	paths12	paths21	nodes1	nodes2	path.classification	min.distance.between.subgraphs
S002	S007	TRUE	TRUE	0	0	1	1	none	7.1865459176e-05
S002	S021	TRUE	TRUE	0	0	1	1	none	1.7970791301e-05
S007	S021	TRUE	TRUE	0	0	1	1	none	6.8555879365e-05
S002	S024	TRUE	TRUE	0	0	1	1	none	1.7970791301e-05
S007	S024	TRUE	TRUE	0	0	1	1	none	6.8555879365e-05
S021	S024	TRUE	TRUE	0	0	1	1	none	2.46407518e-06
S002	S025	TRUE	TRUE	0	0	1	1	none	2.4351763978e-05
S007	S025	TRUE	TRUE	0	0	1	1	none	7.2869174042e-05
S021	S025	TRUE	TRUE	0	0	1	1	none	2.1042184167e-05
S024	S025	TRUE	TRUE	0	0	1	1	none	2.1042184167e-05
S002	S026	TRUE	TRUE	0	0	1	1	none	1.889729566e-05
S007	S026	TRUE	TRUE	0	0	1	1	none	6.7414705724e-05
S021	S026	TRUE	TRUE	0	0	1	1	none	1.5587715849e-05
S024	S026	TRUE	TRUE	0	0	1	1	none	1.5587715849e-05
S025	S026	TRUE	TRUE	0	0	1	1	none	1.5620850914e-05
S002	S038	FALSE	FALSE	0	0	1	1	none	6.94611935893e-05
S007	S038	FALSE	FALSE	0	0	1	1	none	3.94524280833e-05
S021	S038	FALSE	FALSE	0	0	1	1	none	6.61516137783e-05
S024	S038	FALSE	FALSE	0	0	1	1	none	6.61516137783e-05
S025	S038	FALSE	FALSE	0	0	1	1	none	7.04649084553e-05
S026	S038	FALSE	FALSE	0	0	1	1	none	6.50104401373e-05
S002	S039	TRUE	TRUE	0	0	1	1	none	1.8455784768e-05
S007	S039	TRUE	TRUE	0	0	1	1	none	6.9040872832e-05
S021	S039	TRUE	TRUE	0	0	1	1	none	1.717031057e-06
S024	S039	TRUE	TRUE	0	0	1	1	none	2.949068647e-06
S025	S039	TRUE	TRUE	0	0	1	1	none	2.1527177634e-05
S026	S039	TRUE	TRUE	0	0	1	1	none	1.6072709316e-05
S038	S039	FALSE	FALSE	0	0	1	1	none	6.66366072453e-05
S002	S040	TRUE	TRUE	0	0	1	1	none	0.000118151110589
S007	S040	TRUE	TRUE	0	0	1	1	none	0.000111882327813
S021	S040	TRUE	TRUE	0	0	1	1	none	0.000114841530778
S024	S040	TRUE	TRUE	0	0	1	1	none	0.000114841530778
S025	S040	TRUE	TRUE	0	0	1	1	none	0.000119154825455
S026	S040	TRUE	TRUE	0	0	1	1	none	0.000113700357137
S038	S040	FALSE	FALSE	0	0	1	1	none	0.0001094780622263
S039	S040	TRUE	TRUE	0	0	1	1	none	0.000115326524245
S002	S042	TRUE	TRUE	0	0	1	1	none	1.75894568269e-05
S007	S042	TRUE	TRUE	0	0	1	1	none	6.81745448909e-05
S021	S042	TRUE	TRUE	0	0	1	1	none	3.3147782959e-06
S024	S042	TRUE	TRUE	0	0	1	1	none	3.3147782959e-06
S025	S042	TRUE	TRUE	0	0	1	1	none	2.06608496929e-05
S026	S042	TRUE	TRUE	0	0	1	1	none	1.52063813749e-05
S038	S042	FALSE	FALSE	0	0	1	1	none	6.57702793042e-05
S039	S042	TRUE	TRUE	0	0	1	1	none	3.7997717629e-06
S040	S042	TRUE	TRUE	0	0	1	1	none	0.0001144601963039
S002	S071	TRUE	TRUE	0	0	1	1	none	0.000104306494783
S007	S071	TRUE	TRUE	0	0	1	1	none	9.8037712007e-05
S021	S071	TRUE	TRUE	0	0	1	1	none	0.000100996914972
S024	S071	TRUE	TRUE	0	0	1	1	none	0.000100996914972
S025	S071	TRUE	TRUE	0	0	1	1	none	0.000105310209649
S026	S071	TRUE	TRUE	0	0	1	1	none	9.9855741331e-05
S038	S071	FALSE	FALSE	0	0	1	1	none	9.56334464203e-05
S039	S071	TRUE	TRUE	0	0	1	1	none	0.000101481908439
S040	S071	TRUE	TRUE	0	0	1	1	none	1.890880516e-05
S042	S071	TRUE	TRUE	0	0	1	1	none	0.0001006155804979
S002	S078	TRUE	TRUE	0	0	1	1	none	1.5305750403e-05
S007	S078	TRUE	TRUE	0	0	1	1	none	6.5890838467e-05
S021	S078	TRUE	TRUE	0	0	1	1	none	4.68755951e-06
S024	S078	TRUE	TRUE	0	0	1	1	none	4.68755951e-06
S025	S078	TRUE	TRUE	0	0	1	1	none	1.8377143269e-05
S026	S078	TRUE	TRUE	0	0	1	1	none	1.2922674951e-05
S038	S078	FALSE	FALSE	0	0	1	1	none	6.34865728803e-05
S039	S078	TRUE	TRUE	0	0	1	1	none	5.172552977e-06
S040	S078	TRUE	TRUE	0	0	1	1	none	0.00011217648988
S042	S078	TRUE	TRUE	0	0	1	1	none	4.3062250359e-06
S071	S078	TRUE	TRUE	0	0	1	1	none	9.8331874074e-05
S002	S081	TRUE	TRUE	0	0	1	1	none	1.8586810096e-05
S007	S081	TRUE	TRUE	0	0	1	1	none	6.917189816e-05
S021	S081	TRUE	TRUE	0	0	1	1	none	3.080093975e-06
S024	S081	TRUE	TRUE	0	0	1	1	none	1.848056385e-06
S025	S081	TRUE	TRUE	0	0	1	1	none	2.1658202962e-05
S026	S081	TRUE	TRUE	0	0	1	1	none	1.6203734644e-05
S038	S081	FALSE	FALSE	0	0	1	1	none	6.67676325733e-05
S039	S081	TRUE	TRUE	0	0	1	1	none	3.565087442e-06
S040	S081	TRUE	TRUE	0	0	1	1	none	0.000115457549573
S042	S081	TRUE	TRUE	0	0	1	1	none	3.9307970909e-06
S071	S081	TRUE	TRUE	0	0	1	1	none	0.000101612933767
S078	S081	TRUE	TRUE	0	0	1	1	none	5.303578305e-06
S002	S085	TRUE	TRUE	0	0	1	1	none	0.000105620829263
S007	S085	TRUE	TRUE	0	0	1	1	none	9.9352046487e-05
S021	S085	TRUE	TRUE	0	0	1	1	none	0.000102311249452
S024	S085	TRUE	TRUE	0	0	1	1	none	0.000102311249452
S025	S085	TRUE	TRUE	0	0	1	1	none	0.000106624544129
S026	S085	TRUE	TRUE	0	0	1	1	none	0.000101170075811
S038	S085	FALSE	FALSE	0	0	1	1	none	9.69477809003e-05
S039	S085	TRUE	TRUE	0	0	1	1	none	0.000102796242919
S040	S085	TRUE	TRUE	0	0	1	1	none	4.37093449e-05
S042	S085	TRUE	TRUE	0	0	1	1	none	0.0001019299149779
S071	S085	TRUE	TRUE	0	0	1	1	none	2.9864729094e-05
S078	S085	TRUE	TRUE	0	0	1	1	none	9.9646208554e-05
S081	S085	TRUE	TRUE	0	0	1	1	none	0.000102927268247
S002	S087	TRUE	TRUE	0	0	1	1	none	0.0001165006900443
S007	S087	TRUE	TRUE	0	0	1	1	none	0.0001102319072683
S021	S087	TRUE	TRUE	0	0	1	1	none	0.0001131911102333
S024	S087	TRUE	TRUE	0	0	1	1	none	0.0001131911102333
S025	S087	TRUE	TRUE	0	0	1	1	none	0.0001175044049103
S026	S087	TRUE	TRUE	0	0	1	1	none	0.0001120499365923
S038	S087	FALSE	FALSE	0	0	1	1	none	0.0001078276416816
S039	S087	TRUE	TRUE	0	0	1	1	none	0.0001136761037003
S040	S087	TRUE	TRUE	0	0	1	1	none	5.45892056813e-05
S042	S087	TRUE	TRUE	0	0	1	1	none	0.0001128097757592
S071	S087	TRUE	TRUE	0	0	1	1	none	4.07445898753e-05
S078	S087	TRUE	TRUE	0	0	1	1	none	0.0001105260693353
S081	S087	TRUE	TRUE	0	0	1	1	none	0.0001138071290283
S085	S087	TRUE	TRUE	0	0	1	1	none	2.83879193073e-05
S002	S093	TRUE	TRUE	0	0	1	1	none	9.3477162477e-05
S007	S093	TRUE	TRUE	0	0	1	1	none	8.7208379701e-05
S021	S093	TRUE	TRUE	0	0	1	1	none	9.0167582666e-05
S024	S093	TRUE	TRUE	0	0	1	1	none	9.0167582666e-05
S025	S093	TRUE	TRUE	0	0	1	1	none	9.4480877343e-05
S026	S093	TRUE	TRUE	0	0	1	1	none	8.9026409025e-05
S038	S093	FALSE	FALSE	0	0	1	1	none	8.48041141143e-05
S039	S093	TRUE	TRUE	0	0	1	1	none	9.0652576133e-05
S040	S093	TRUE	TRUE	0	0	1	1	none	3.1565678114e-05
S042	S093	TRUE	TRUE	0	0	1	1	none	8.97862481919e-05
S071	S093	TRUE	TRUE	0	0	1	1	none	1.7721062308e-05
S078	S093	TRUE	TRUE	0	0	1	1	none	8.7502541768e-05
S081	S093	TRUE	TRUE	0	0	1	1	none	9.0783601461e-05
S085	S093	TRUE	TRUE	0	0	1	1	none	1.3375704376e-05
S087	S093	TRUE	TRUE	0	0	1	1	none	2.42555651573e-05
S002	S097	TRUE	TRUE	0	0	1	1	none	2.2020773845e-05
S007	S097	TRUE	TRUE	0	0	1	1	none	7.0538183909e-05
S021	S097	TRUE	TRUE	0	0	1	1	none	1.8711194034e-05
S024	S097	TRUE	TRUE	0	0	1	1	none	1.8711194034e-05
S025	S097	TRUE	TRUE	0	0	1	1	none	5.148331915e-06
S026	S097	TRUE	TRUE	0	0	1	1	none	1.3289860781e-05
S038	S097	FALSE	FALSE	0	0	1	1	none	6.81339183223e-05
S039	S097	TRUE	TRUE	0	0	1	1	none	1.9196187501e-05
S040	S097	TRUE	TRUE	0	0	1	1	none	0.000116823835322
S042	S097	TRUE	TRUE	0	0	1	1	none	1.83298595599e-05
S071	S097	TRUE	TRUE	0	0	1	1	none	0.000102979219516
S078	S097	TRUE	TRUE	0	0	1	1	none	1.6046153136e-05
S081	S097	TRUE	TRUE	0	0	1	1	none	1.9327212829e-05
S085	S097	TRUE	TRUE	0	0	1	1	none	0.000104293553996
S087	S097	TRUE	TRUE	0	0	1	1	none	0.0001151734147773
S093	S097	TRUE	TRUE	0	0	1	1	none	9.214988721e-05
S002	S102	TRUE	TRUE	0	0	1	1	none	0.000118176704919
S007	S102	TRUE	TRUE	0	0	1	1	none	0.000111907922143
S021	S102	TRUE	TRUE	0	0	1	1	none	0.000114867125108
S024	S102	TRUE	TRUE	0	0	1	1	none	0.000114867125108
S025	S102	TRUE	TRUE	0	0	1	1	none	0.000119180419785
S026	S102	TRUE	TRUE	0	0	1	1	none	0.000113725951467
S038	S102	FALSE	FALSE	0	0	1	1	none	0.0001095036565563
S039	S102	TRUE	TRUE	0	0	1	1	none	0.000115352118575
S040	S102	TRUE	TRUE	0	0	1	1	none	5.199488396e-06
S042	S102	TRUE	TRUE	0	0	1	1	none	0.0001144857906339
S071	S102	TRUE	TRUE	0	0	1	1	none	1.893439949e-05
S078	S102	TRUE	TRUE	0	0	1	1	none	0.00011220208421
S081	S102	TRUE	TRUE	0	0	1	1	none	0.000115483143903
S085	S102	TRUE	TRUE	0	0	1	1	none	4.373493923e-05
S087	S102	TRUE	TRUE	0	0	1	1	none	5.46148000113e-05
S093	S102	TRUE	TRUE	0	0	1	1	none	3.1591272444e-05
S097	S102	TRUE	TRUE	0	0	1	1	none	0.000116849429652
S002	S106	TRUE	TRUE	0	0	1	1	none	1.3896973092e-05
S007	S106	TRUE	TRUE	0	0	1	1	none	6.7056072646e-05
S021	S106	TRUE	TRUE	0	0	1	1	none	1.3161404771e-05
S024	S106	TRUE	TRUE	0	0	1	1	none	1.3161404771e-05
S025	S106	TRUE	TRUE	0	0	1	1	none	1.9542377448e-05
S026	S106	TRUE	TRUE	0	0	1	1	none	1.408790913e-05
S038	S106	FALSE	FALSE	0	0	1	1	none	6.46518070593e-05
S039	S106	TRUE	TRUE	0	0	1	1	none	1.3646398238e-05
S040	S106	TRUE	TRUE	0	0	1	1	none	0.000113341724059
S042	S106	TRUE	TRUE	0	0	1	1	none	1.27800702969e-05
S071	S106	TRUE	TRUE	0	0	1	1	none	9.9497108253e-05
S078	S106	TRUE	TRUE	0	0	1	1	none	1.0496363873e-05
S081	S106	TRUE	TRUE	0	0	1	1	none	1.3777423566e-05
S085	S106	TRUE	TRUE	0	0	1	1	none	0.000100811442733
S087	S106	TRUE	TRUE	0	0	1	1	none	0.0001116913035143
S093	S106	TRUE	TRUE	0	0	1	1	none	8.8667775947e-05
S097	S106	TRUE	TRUE	0	0	1	1	none	1.7211387315e-05
S102	S106	TRUE	TRUE	0	0	1	1	none	0.000113367318389
S002	S130	TRUE	TRUE	0	0	1	1	none	0.0001175977632394
S007	S130	TRUE	TRUE	0	0	1	1	none	0.0001113289804634
S021	S130	TRUE	TRUE	0	0	1	1	none	0.0001142881834284
S024	S130	TRUE	TRUE	0	0	1	1	none	0.0001142881834284
S025	S130	TRUE	TRUE	0	0	1	1	none	0.0001186014781054
S026	S130	TRUE	TRUE	0	0	1	1	none	0.0001131470097874
S038	S130	FALSE	FALSE	0	0	1	1	none	0.0001089247148767
S039	S130	TRUE	TRUE	0	0	1	1	none	0.0001147731768954
S040	S130	TRUE	TRUE	0	0	1	1	none	5.56862788764e-05
S042	S130	TRUE	TRUE	0	0	1	1	none	0.0001139068489543
S071	S130	TRUE	TRUE	0	0	1	1	none	4.18416630704e-05
S078	S130	TRUE	TRUE	0	0	1	1	none	0.0001116231425304
S081	S130	TRUE	TRUE	0	0	1	1	none	0.0001149042022234
S085	S130	TRUE	TRUE	0	0	1	1	none	2.94849925024e-05
S087	S130	TRUE	TRUE	0	0	1	1	none	2.3291107851e-06
S093	S130	TRUE	TRUE	0	0	1	1	none	2.53526383524e-05
S097	S130	TRUE	TRUE	0	0	1	1	none	0.0001162704879724
S102	S130	TRUE	TRUE	0	0	1	1	none	5.57118732064e-05
S106	S130	TRUE	TRUE	0	0	1	1	none	0.0001127883767094
S002	T009	TRUE	TRUE	0	0	1	1	none	2.909710198e-05
S007	T009	TRUE	TRUE	0	0	1	1	none	7.7614512044e-05
S021	T009	TRUE	TRUE	0	0	1	1	none	2.5787522169e-05
S024	T009	TRUE	TRUE	0	0	1	1	none	2.5787522169e-05
S025	T009	TRUE	TRUE	0	0	1	1	none	2.5820657234e-05
S026	T009	TRUE	TRUE	0	0	1	1	none	1.2942890758e-05
S038	T009	FALSE	FALSE	0	0	1	1	none	7.52102464573e-05
S039	T009	TRUE	TRUE	0	0	1	1	none	2.6272515636e-05
S040	T009	TRUE	TRUE	0	0	1	1	none	0.000123900163457
S042	T009	TRUE	TRUE	0	0	1	1	none	2.54061876949e-05
S071	T009	TRUE	TRUE	0	0	1	1	none	0.000110055547651
S078	T009	TRUE	TRUE	0	0	1	1	none	2.3122481271e-05
S081	T009	TRUE	TRUE	0	0	1	1	none	2.6403540964e-05
S085	T009	TRUE	TRUE	0	0	1	1	none	0.000111369882131
S087	T009	TRUE	TRUE	0	0	1	1	none	0.0001222497429123
S093	T009	TRUE	TRUE	0	0	1	1	none	9.9226215345e-05
S097	T009	TRUE	TRUE	0	0	1	1	none	2.3489667101e-05
S102	T009	TRUE	TRUE	0	0	1	1	none	0.000123925757787
S106	T009	TRUE	TRUE	0	0	1	1	none	2.428771545e-05
S130	T009	TRUE	TRUE	0	0	1	1	none	0.0001233468161074
S002	T010	TRUE	TRUE	0	0	1	1	none	2.66059058962e-05
S007	T010	TRUE	TRUE	0	0	1	1	none	7.51233159602e-05
S021	T010	TRUE	TRUE	0	0	1	1	none	2.32963260852e-05
S024	T010	TRUE	TRUE	0	0	1	1	none	2.32963260852e-05
S025	T010	TRUE	TRUE	0	0	1	1	none	2.33294611502e-05
S026	T010	TRUE	TRUE	0	0	1	1	none	1.04516946742e-05
S038	T010	FALSE	FALSE	0	0	1	1	none	7.27190503735e-05
S039	T010	TRUE	TRUE	0	0	1	1	none	2.37813195522e-05
S040	T010	TRUE	TRUE	0	0	1	1	none	0.0001214089673732
S042	T010	TRUE	TRUE	0	0	1	1	none	2.29149916111e-05
S071	T010	TRUE	TRUE	0	0	1	1	none	0.0001075643515672
S078	T010	TRUE	TRUE	0	0	1	1	none	2.06312851872e-05
S081	T010	TRUE	TRUE	0	0	1	1	none	2.39123448802e-05
S085	T010	TRUE	TRUE	0	0	1	1	none	0.0001088786860472
S087	T010	TRUE	TRUE	0	0	1	1	none	0.0001197585468285
S093	T010	TRUE	TRUE	0	0	1	1	none	9.67350192612e-05
S097	T010	TRUE	TRUE	0	0	1	1	none	2.09984710172e-05
S102	T010	TRUE	TRUE	0	0	1	1	none	0.0001214345617032
S106	T010	TRUE	TRUE	0	0	1	1	none	2.17965193662e-05
S130	T010	TRUE	TRUE	0	0	1	1	none	0.0001208556200236
T009	T010	TRUE	TRUE	0	0	1	1	none	4.1617031822e-06
S002	T013	FALSE	FALSE	0	0	1	1	none	7.9027042713e-05
S007	T013	FALSE	FALSE	0	0	1	1	none	4.9018277207e-05
S021	T013	FALSE	FALSE	0	0	1	1	none	7.5717462902e-05
S024	T013	FALSE	FALSE	0	0	1	1	none	7.5717462902e-05
S025	T013	FALSE	FALSE	0	0	1	1	none	8.0030757579e-05
S026	T013	FALSE	FALSE	0	0	1	1	none	7.4576289261e-05
S038	T013	FALSE	FALSE	0	0	1	1	none	1.54910292303e-05
S039	T013	FALSE	FALSE	0	0	1	1	none	7.6202456369e-05
S040	T013	FALSE	FALSE	0	0	1	1	none	0.00011904391135
S042	T013	FALSE	FALSE	0	0	1	1	none	7.53361284279e-05
S071	T013	FALSE	FALSE	0	0	1	1	none	0.000105199295544
S078	T013	FALSE	FALSE	0	0	1	1	none	7.3052422004e-05
S081	T013	FALSE	FALSE	0	0	1	1	none	7.6333481697e-05
S085	T013	FALSE	FALSE	0	0	1	1	none	0.000106513630024
S087	T013	FALSE	FALSE	0	0	1	1	none	0.0001173934908053
S093	T013	FALSE	FALSE	0	0	1	1	none	9.4369963238e-05
S097	T013	FALSE	FALSE	0	0	1	1	none	7.7699767446e-05
S102	T013	FALSE	FALSE	0	0	1	1	none	0.00011906950568
S106	T013	FALSE	FALSE	0	0	1	1	none	7.4217656183e-05
S130	T013	FALSE	FALSE	0	0	1	1	none	0.0001184905640004
T009	T013	FALSE	FALSE	0	0	1	1	none	8.4776095581e-05
T010	T013	FALSE	FALSE	0	0	1	1	none	8.22848994972e-05
S002	T014	TRUE	TRUE	0	0	1	1	none	1.80253585879e-05
S007	T014	TRUE	TRUE	0	0	1	1	none	6.86104466519e-05
S021	T014	TRUE	TRUE	0	0	1	1	none	3.7506800569e-06
S024	T014	TRUE	TRUE	0	0	1	1	none	3.7506800569e-06
S025	T014	TRUE	TRUE	0	0	1	1	none	2.10967514539e-05
S026	T014	TRUE	TRUE	0	0	1	1	none	1.56422831359e-05
S038	T014	FALSE	FALSE	0	0	1	1	none	6.62061810652e-05
S039	T014	TRUE	TRUE	0	0	1	1	none	4.2356735239e-06
S040	T014	TRUE	TRUE	0	0	1	1	none	0.0001148960980649
S042	T014	TRUE	TRUE	0	0	1	1	none	1.667939351e-06
S071	T014	TRUE	TRUE	0	0	1	1	none	0.0001010514822589
S078	T014	TRUE	TRUE	0	0	1	1	none	4.7421267969e-06
S081	T014	TRUE	TRUE	0	0	1	1	none	4.3666988519e-06
S085	T014	TRUE	TRUE	0	0	1	1	none	0.0001023658167389
S087	T014	TRUE	TRUE	0	0	1	1	none	0.0001132456775202
S093	T014	TRUE	TRUE	0	0	1	1	none	9.02221499529e-05
S097	T014	TRUE	TRUE	0	0	1	1	none	1.87657613209e-05
S102	T014	TRUE	TRUE	0	0	1	1	none	0.0001149216923949
S106	T014	TRUE	TRUE	0	0	1	1	none	1.32159720579e-05
S130	T014	TRUE	TRUE	0	0	1	1	none	0.0001143427507153
T009	T014	TRUE	TRUE	0	0	1	1	none	2.58420894559e-05
T010	T014	TRUE	TRUE	0	0	1	1	none	2.33508933721e-05
T013	T014	FALSE	FALSE	0	0	1	1	none	7.57720301889e-05
S002	T020	FALSE	FALSE	0	0	1	1	none	7.09118890633e-05
S007	T020	FALSE	FALSE	0	0	1	1	none	4.09031235573e-05
S021	T020	FALSE	FALSE	0	0	1	1	none	6.76023092523e-05
S024	T020	FALSE	FALSE	0	0	1	1	none	6.76023092523e-05
S025	T020	FALSE	FALSE	0	0	1	1	none	7.19156039293e-05
S026	T020	FALSE	FALSE	0	0	1	1	none	6.64611356113e-05
S038	T020	TRUE	TRUE	0	0	1	1	none	5.431525724e-06
S039	T020	FALSE	FALSE	0	0	1	1	none	6.80873027193e-05
S040	T020	FALSE	FALSE	0	0	1	1	none	0.0001109287577003
S042	T020	FALSE	FALSE	0	0	1	1	none	6.72209747782e-05
S071	T020	FALSE	FALSE	0	0	1	1	none	9.70841418943e-05
S078	T020	FALSE	FALSE	0	0	1	1	none	6.49372683543e-05
S081	T020	FALSE	FALSE	0	0	1	1	none	6.82183280473e-05
S085	T020	FALSE	FALSE	0	0	1	1	none	9.83984763743e-05
S087	T020	FALSE	FALSE	0	0	1	1	none	0.0001092783371556
S093	T020	FALSE	FALSE	0	0	1	1	none	8.62548095883e-05
S097	T020	FALSE	FALSE	0	0	1	1	none	6.95846137963e-05
S102	T020	FALSE	FALSE	0	0	1	1	none	0.0001109543520303
S106	T020	FALSE	FALSE	0	0	1	1	none	6.61025025333e-05
S130	T020	FALSE	FALSE	0	0	1	1	none	0.0001103754103507
T009	T020	FALSE	FALSE	0	0	1	1	none	7.66609419313e-05
T010	T020	FALSE	FALSE	0	0	1	1	none	7.41697458475e-05
T013	T020	FALSE	FALSE	0	0	1	1	none	1.69417247043e-05
T014	T020	FALSE	FALSE	0	0	1	1	none	6.76568765392e-05
S002	T021	FALSE	FALSE	0	0	1	1	none	3.07993571069e-05
S007	T021	FALSE	FALSE	0	0	1	1	none	7.93167671709e-05
S021	T021	FALSE	FALSE	0	0	1	1	none	2.74897772959e-05
S024	T021	FALSE	FALSE	0	0	1	1	none	2.74897772959e-05
S025	T021	FALSE	FALSE	0	0	1	1	none	2.75229123609e-05
S026	T021	FALSE	FALSE	0	0	1	1	none	1.46451458849e-05
S038	T021	FALSE	FALSE	0	0	1	1	none	7.69125015842e-05
S039	T021	FALSE	FALSE	0	0	1	1	none	2.79747707629e-05
S040	T021	FALSE	FALSE	0	0	1	1	none	0.0001256024185839
S042	T021	FALSE	FALSE	0	0	1	1	none	2.71084428218e-05
S071	T021	FALSE	FALSE	0	0	1	1	none	0.0001117578027779
S078	T021	FALSE	FALSE	0	0	1	1	none	2.48247363979e-05
S081	T021	FALSE	FALSE	0	0	1	1	none	2.81057960909e-05
S085	T021	FALSE	FALSE	0	0	1	1	none	0.0001130721372579
S087	T021	FALSE	FALSE	0	0	1	1	none	0.0001239519980392
S093	T021	FALSE	FALSE	0	0	1	1	none	0.0001009284704719
S097	T021	FALSE	FALSE	0	0	1	1	none	2.51919222279e-05
S102	T021	FALSE	FALSE	0	0	1	1	none	0.0001256280129139
S106	T021	FALSE	FALSE	0	0	1	1	none	2.59899705769e-05
S130	T021	FALSE	FALSE	0	0	1	1	none	0.0001250490712343
T009	T021	FALSE	FALSE	0	0	1	1	none	4.6590416229e-06
T010	T021	FALSE	FALSE	0	0	1	1	none	5.8639583091e-06
T013	T021	FALSE	FALSE	0	0	1	1	none	8.64783507079e-05
T014	T021	FALSE	FALSE	0	0	1	1	none	2.75443445828e-05
T020	T021	FALSE	FALSE	0	0	1	1	none	7.83631970582e-05
S002	T028	TRUE	TRUE	0	0	1	1	none	7.7207037109e-05
S007	T028	TRUE	TRUE	0	0	1	1	none	3.3731342293e-05
S021	T028	TRUE	TRUE	0	0	1	1	none	7.3897457298e-05
S024	T028	TRUE	TRUE	0	0	1	1	none	7.3897457298e-05
S025	T028	TRUE	TRUE	0	0	1	1	none	7.8210751975e-05
S026	T028	TRUE	TRUE	0	0	1	1	none	7.2756283657e-05
S038	T028	FALSE	FALSE	0	0	1	1	none	4.47940060163e-05
S039	T028	TRUE	TRUE	0	0	1	1	none	7.4382450765e-05
S040	T028	TRUE	TRUE	0	0	1	1	none	0.000117223905746
S042	T028	TRUE	TRUE	0	0	1	1	none	7.35161228239e-05
S071	T028	TRUE	TRUE	0	0	1	1	none	0.00010337928994
S078	T028	TRUE	TRUE	0	0	1	1	none	7.12324164e-05
S081	T028	TRUE	TRUE	0	0	1	1	none	7.4513476093e-05
S085	T028	TRUE	TRUE	0	0	1	1	none	0.00010469362442
S087	T028	TRUE	TRUE	0	0	1	1	none	0.0001155734852013
S093	T028	TRUE	TRUE	0	0	1	1	none	9.2549957634e-05
S097	T028	TRUE	TRUE	0	0	1	1	none	7.5879761842e-05
S102	T028	TRUE	TRUE	0	0	1	1	none	0.000117249500076
S106	T028	TRUE	TRUE	0	0	1	1	none	7.2397650579e-05
S130	T028	TRUE	TRUE	0	0	1	1	none	0.0001166705583964
T009	T028	TRUE	TRUE	0	0	1	1	none	8.2956089977e-05
T010	T028	TRUE	TRUE	0	0	1	1	none	8.04648938932e-05
T013	T028	FALSE	FALSE	0	0	1	1	none	5.435985514e-05
T014	T028	TRUE	TRUE	0	0	1	1	none	7.39520245849e-05
T020	T028	FALSE	FALSE	0	0	1	1	none	4.62447014903e-05
T021	T028	FALSE	FALSE	0	0	1	1	none	8.46583451039e-05
S002	T035a	TRUE	TRUE	0	0	1	1	none	0.000119030010331
S007	T035a	TRUE	TRUE	0	0	1	1	none	0.000112761227555
S021	T035a	TRUE	TRUE	0	0	1	1	none	0.00011572043052
S024	T035a	TRUE	TRUE	0	0	1	1	none	0.00011572043052
S025	T035a	TRUE	TRUE	0	0	1	1	none	0.000120033725197
S026	T035a	TRUE	TRUE	0	0	1	1	none	0.000114579256879
S038	T035a	FALSE	FALSE	0	0	1	1	none	0.0001103569619683
S039	T035a	TRUE	TRUE	0	0	1	1	none	0.000116205423987
S040	T035a	TRUE	TRUE	0	0	1	1	none	5.7118525968e-05
S042	T035a	TRUE	TRUE	0	0	1	1	none	0.0001153390960459
S071	T035a	TRUE	TRUE	0	0	1	1	none	4.3273910162e-05
S078	T035a	TRUE	TRUE	0	0	1	1	none	0.000113055389622
S081	T035a	TRUE	TRUE	0	0	1	1	none	0.000116336449315
S085	T035a	TRUE	TRUE	0	0	1	1	none	3.0917239594e-05
S087	T035a	TRUE	TRUE	0	0	1	1	none	6.8917861553e-06
S093	T035a	TRUE	TRUE	0	0	1	1	none	2.6784885444e-05
S097	T035a	TRUE	TRUE	0	0	1	1	none	0.000117702735064
S102	T035a	TRUE	TRUE	0	0	1	1	none	5.7144120298e-05
S106	T035a	TRUE	TRUE	0	0	1	1	none	0.000114220623801
S130	T035a	TRUE	TRUE	0	0	1	1	none	7.9888593504e-06
T009	T035a	TRUE	TRUE	0	0	1	1	none	0.000124779063199
T010	T035a	TRUE	TRUE	0	0	1	1	none	0.0001222878671152
T013	T035a	FALSE	FALSE	0	0	1	1	none	0.000119922811092
T014	T035a	TRUE	TRUE	0	0	1	1	none	0.0001157749978069
T020	T035a	FALSE	FALSE	0	0	1	1	none	0.0001118076574423
T021	T035a	FALSE	FALSE	0	0	1	1	none	0.0001264813183259
T028	T035a	TRUE	TRUE	0	0	1	1	none	0.000118102805488
S002	T035b	TRUE	TRUE	0	0	1	1	none	2.7618708732e-05
S007	T035b	TRUE	TRUE	0	0	1	1	none	7.6136118796e-05
S021	T035b	TRUE	TRUE	0	0	1	1	none	2.4309128921e-05
S024	T035b	TRUE	TRUE	0	0	1	1	none	2.4309128921e-05
S025	T035b	TRUE	TRUE	0	0	1	1	none	2.4342263986e-05
S026	T035b	TRUE	TRUE	0	0	1	1	none	1.146449751e-05
S038	T035b	FALSE	FALSE	0	0	1	1	none	7.37318532093e-05
S039	T035b	TRUE	TRUE	0	0	1	1	none	2.4794122388e-05
S040	T035b	TRUE	TRUE	0	0	1	1	none	0.000122421770209
S042	T035b	TRUE	TRUE	0	0	1	1	none	2.39277944469e-05
S071	T035b	TRUE	TRUE	0	0	1	1	none	0.000108577154403
S078	T035b	TRUE	TRUE	0	0	1	1	none	2.1644088023e-05
S081	T035b	TRUE	TRUE	0	0	1	1	none	2.4925147716e-05
S085	T035b	TRUE	TRUE	0	0	1	1	none	0.000109891488883
S087	T035b	TRUE	TRUE	0	0	1	1	none	0.0001207713496643
S093	T035b	TRUE	TRUE	0	0	1	1	none	9.7747822097e-05
S097	T035b	TRUE	TRUE	0	0	1	1	none	2.2011273853e-05
S102	T035b	TRUE	TRUE	0	0	1	1	none	0.000122447364539
S106	T035b	TRUE	TRUE	0	0	1	1	none	2.2809322202e-05
S130	T035b	TRUE	TRUE	0	0	1	1	none	0.0001218684228594
T009	T035b	TRUE	TRUE	0	0	1	1	none	2.710430838e-06
T010	T035b	TRUE	TRUE	0	0	1	1	none	2.6833099342e-06
T013	T035b	FALSE	FALSE	0	0	1	1	none	8.3297702333e-05
T014	T035b	TRUE	TRUE	0	0	1	1	none	2.43636962079e-05
T020	T035b	FALSE	FALSE	0	0	1	1	none	7.51825486833e-05
T021	T035b	FALSE	FALSE	0	0	1	1	none	4.4126859649e-06
T028	T035b	TRUE	TRUE	0	0	1	1	none	8.1477696729e-05
T035a	T035b	TRUE	TRUE	0	0	1	1	none	0.000123300669951
S002	T040	TRUE	TRUE	0	0	1	1	none	2.217861087e-05
S007	T040	TRUE	TRUE	0	0	1	1	none	7.2763698934e-05
S021	T040	TRUE	TRUE	0	0	1	1	none	6.671894749e-06
S024	T040	TRUE	TRUE	0	0	1	1	none	5.439857159e-06
S025	T040	TRUE	TRUE	0	0	1	1	none	2.5250003736e-05
S026	T040	TRUE	TRUE	0	0	1	1	none	1.9795535418e-05
S038	T040	FALSE	FALSE	0	0	1	1	none	7.03594333473e-05
S039	T040	TRUE	TRUE	0	0	1	1	none	7.156888216e-06
S040	T040	TRUE	TRUE	0	0	1	1	none	0.000119049350347
S042	T040	TRUE	TRUE	0	0	1	1	none	7.5225978649e-06
S071	T040	TRUE	TRUE	0	0	1	1	none	0.000105204734541
S078	T040	TRUE	TRUE	0	0	1	1	none	8.895379079e-06
S081	T040	TRUE	TRUE	0	0	1	1	none	4.823838364e-06
S085	T040	TRUE	TRUE	0	0	1	1	none	0.000106519069021
S087	T040	TRUE	TRUE	0	0	1	1	none	0.0001173989298023
S093	T040	TRUE	TRUE	0	0	1	1	none	9.4375402235e-05
S097	T040	TRUE	TRUE	0	0	1	1	none	2.2919013603e-05
S102	T040	TRUE	TRUE	0	0	1	1	none	0.000119074944677
S106	T040	TRUE	TRUE	0	0	1	1	none	1.736922434e-05
S130	T040	TRUE	TRUE	0	0	1	1	none	0.0001184960029974
T009	T040	TRUE	TRUE	0	0	1	1	none	2.9995341738e-05
T010	T040	TRUE	TRUE	0	0	1	1	none	2.75041456542e-05
T013	T040	FALSE	FALSE	0	0	1	1	none	7.9925282471e-05
T014	T040	TRUE	TRUE	0	0	1	1	none	7.9584996259e-06
T020	T040	FALSE	FALSE	0	0	1	1	none	7.18101288213e-05
T021	T040	FALSE	FALSE	0	0	1	1	none	3.16975968649e-05
T028	T040	TRUE	TRUE	0	0	1	1	none	7.8105276867e-05
T035a	T040	TRUE	TRUE	0	0	1	1	none	0.000119928250089
T035b	T040	TRUE	TRUE	0	0	1	1	none	2.851694849e-05
S002	T056	FALSE	FALSE	0	0	1	1	none	3.3394475283e-05
S007	T056	FALSE	FALSE	0	0	1	1	none	8.1911885347e-05
S021	T056	FALSE	FALSE	0	0	1	1	none	3.0084895472e-05
S024	T056	FALSE	FALSE	0	0	1	1	none	3.0084895472e-05
S025	T056	FALSE	FALSE	0	0	1	1	none	3.0118030537e-05
S026	T056	FALSE	FALSE	0	0	1	1	none	1.7240264061e-05
S038	T056	FALSE	FALSE	0	0	1	1	none	7.95076197603e-05
S039	T056	FALSE	FALSE	0	0	1	1	none	3.0569888939e-05
S040	T056	FALSE	FALSE	0	0	1	1	none	0.00012819753676
S042	T056	FALSE	FALSE	0	0	1	1	none	2.97035609979e-05
S071	T056	FALSE	FALSE	0	0	1	1	none	0.000114352920954
S078	T056	FALSE	FALSE	0	0	1	1	none	2.7419854574e-05
S081	T056	FALSE	FALSE	0	0	1	1	none	3.0700914267e-05
S085	T056	FALSE	FALSE	0	0	1	1	none	0.000115667255434
S087	T056	FALSE	FALSE	0	0	1	1	none	0.0001265471162153
S093	T056	FALSE	FALSE	0	0	1	1	none	0.000103523588648
S097	T056	FALSE	FALSE	0	0	1	1	none	2.7787040404e-05
S102	T056	FALSE	FALSE	0	0	1	1	none	0.00012822313109
S106	T056	FALSE	FALSE	0	0	1	1	none	2.8585088753e-05
S130	T056	FALSE	FALSE	0	0	1	1	none	0.0001276441894104
T009	T056	TRUE	TRUE	1	0	1	1	anc	1.217279328e-06
T010	T056	FALSE	FALSE	0	0	1	1	none	8.4590764852e-06
T013	T056	FALSE	FALSE	0	0	1	1	none	8.9073468884e-05
T014	T056	FALSE	FALSE	0	0	1	1	none	3.01394627589e-05
T020	T056	FALSE	FALSE	0	0	1	1	none	8.09583152343e-05
T021	T056	FALSE	FALSE	0	0	1	1	none	8.9564149259e-06
T028	T056	FALSE	FALSE	0	0	1	1	none	8.725346328e-05
T035a	T056	FALSE	FALSE	0	0	1	1	none	0.000129076436502
T035b	T056	FALSE	FALSE	0	0	1	1	none	7.007804141e-06
T040	T056	FALSE	FALSE	0	0	1	1	none	3.4292715041e-05
S002	T059	TRUE	TRUE	0	0	1	1	none	0.000123241863278
S007	T059	TRUE	TRUE	0	0	1	1	none	0.000116973080502
S021	T059	TRUE	TRUE	0	0	1	1	none	0.000119932283467
S024	T059	TRUE	TRUE	0	0	1	1	none	0.000119932283467
S025	T059	TRUE	TRUE	0	0	1	1	none	0.000124245578144
S026	T059	TRUE	TRUE	0	0	1	1	none	0.000118791109826
S038	T059	FALSE	FALSE	0	0	1	1	none	0.0001145688149153
S039	T059	TRUE	TRUE	0	0	1	1	none	0.000120417276934
S040	T059	TRUE	TRUE	0	0	1	1	none	7.554827869e-06
S042	T059	TRUE	TRUE	0	0	1	1	none	0.0001195509489929
S071	T059	TRUE	TRUE	0	0	1	1	none	2.3999557849e-05
S078	T059	TRUE	TRUE	0	0	1	1	none	0.000117267242569
S081	T059	TRUE	TRUE	0	0	1	1	none	0.000120548302262
S085	T059	TRUE	TRUE	0	0	1	1	none	4.8800097589e-05
S087	T059	TRUE	TRUE	0	0	1	1	none	5.96799583703e-05
S093	T059	TRUE	TRUE	0	0	1	1	none	3.6656430803e-05
S097	T059	TRUE	TRUE	0	0	1	1	none	0.000121914588011
S102	T059	TRUE	TRUE	0	0	1	1	none	1.0290241085e-05
S106	T059	TRUE	TRUE	0	0	1	1	none	0.000118432476748
S130	T059	TRUE	TRUE	0	0	1	1	none	6.07770315654e-05
T009	T059	TRUE	TRUE	0	0	1	1	none	0.000128990916146
T010	T059	TRUE	TRUE	0	0	1	1	none	0.0001264997200622
T013	T059	FALSE	FALSE	0	0	1	1	none	0.000124134664039
T014	T059	TRUE	TRUE	0	0	1	1	none	0.0001199868507539
T020	T059	FALSE	FALSE	0	0	1	1	none	0.0001160195103893
T021	T059	FALSE	FALSE	0	0	1	1	none	0.0001306931712729
T028	T059	TRUE	TRUE	0	0	1	1	none	0.000122314658435
T035a	T059	TRUE	TRUE	0	0	1	1	none	6.2209278657e-05
T035b	T059	TRUE	TRUE	0	0	1	1	none	0.000127512522898
T040	T059	TRUE	TRUE	0	0	1	1	none	0.000124140103036
T056	T059	FALSE	FALSE	0	0	1	1	none	0.000133288289449
S002	T065	FALSE	FALSE	0	0	1	1	none	7.00544111526e-05
S007	T065	FALSE	FALSE	0	0	1	1	none	4.00456456466e-05
S021	T065	FALSE	FALSE	0	0	1	1	none	6.67448313416e-05
S024	T065	FALSE	FALSE	0	0	1	1	none	6.67448313416e-05
S025	T065	FALSE	FALSE	0	0	1	1	none	7.10581260186e-05
S026	T065	FALSE	FALSE	0	0	1	1	none	6.56036577006e-05
S038	T065	FALSE	FALSE	0	0	1	1	none	6.5183976699e-06
S039	T065	FALSE	FALSE	0	0	1	1	none	6.72298248086e-05
S040	T065	FALSE	FALSE	0	0	1	1	none	0.0001100712797896
S042	T065	FALSE	FALSE	0	0	1	1	none	6.63634968675e-05
S071	T065	FALSE	FALSE	0	0	1	1	none	9.62266639836e-05
S078	T065	FALSE	FALSE	0	0	1	1	none	6.40797904436e-05
S081	T065	FALSE	FALSE	0	0	1	1	none	6.73608501366e-05
S085	T065	FALSE	FALSE	0	0	1	1	none	9.75409984636e-05
S087	T065	FALSE	FALSE	0	0	1	1	none	0.0001084208592449
S093	T065	FALSE	FALSE	0	0	1	1	none	8.53973316776e-05
S097	T065	FALSE	FALSE	0	0	1	1	none	6.87271358856e-05
S102	T065	FALSE	FALSE	0	0	1	1	none	0.0001100968741196
S106	T065	FALSE	FALSE	0	0	1	1	none	6.52450246226e-05
S130	T065	FALSE	FALSE	0	0	1	1	none	0.00010951793244
T009	T065	FALSE	FALSE	0	0	1	1	none	7.58034640206e-05
T010	T065	FALSE	FALSE	0	0	1	1	none	7.33122679368e-05
T013	T065	FALSE	FALSE	0	0	1	1	none	1.09463863816e-05
T014	T065	FALSE	FALSE	0	0	1	1	none	6.67993986285e-05
T020	T065	FALSE	FALSE	0	0	1	1	none	7.9690931439e-06
T021	T065	FALSE	FALSE	0	0	1	1	none	7.75057191475e-05
T028	T065	FALSE	FALSE	0	0	1	1	none	4.53872235796e-05
T035a	T065	FALSE	FALSE	0	0	1	1	none	0.0001109501795316
T035b	T065	FALSE	FALSE	0	0	1	1	none	7.43250707726e-05
T040	T065	FALSE	FALSE	0	0	1	1	none	7.09526509106e-05
T056	T065	FALSE	FALSE	0	0	1	1	none	8.01008373236e-05
T059	T065	FALSE	FALSE	0	0	1	1	none	0.0001151620324786
S002	T069	TRUE	TRUE	0	0	1	1	none	0.000125231732379
S007	T069	TRUE	TRUE	0	0	1	1	none	0.000118962949603
S021	T069	TRUE	TRUE	0	0	1	1	none	0.000121922152568
S024	T069	TRUE	TRUE	0	0	1	1	none	0.000121922152568
S025	T069	TRUE	TRUE	0	0	1	1	none	0.000126235447245
S026	T069	TRUE	TRUE	0	0	1	1	none	0.000120780978927
S038	T069	FALSE	FALSE	0	0	1	1	none	0.0001165586840163
S039	T069	TRUE	TRUE	0	0	1	1	none	0.000122407146035
S040	T069	TRUE	TRUE	0	0	1	1	none	3.9834042756e-05
S042	T069	TRUE	TRUE	0	0	1	1	none	0.0001215408180939
S071	T069	TRUE	TRUE	0	0	1	1	none	2.3389312776e-05
S078	T069	TRUE	TRUE	0	0	1	1	none	0.00011925711167
S081	T069	TRUE	TRUE	0	0	1	1	none	0.000122538171363
S085	T069	TRUE	TRUE	0	0	1	1	none	5.078996669e-05
S087	T069	TRUE	TRUE	0	0	1	1	none	6.16698274713e-05
S093	T069	TRUE	TRUE	0	0	1	1	none	3.8646299904e-05
S097	T069	TRUE	TRUE	0	0	1	1	none	0.000123904457112
S102	T069	TRUE	TRUE	0	0	1	1	none	3.9859637086e-05
S106	T069	TRUE	TRUE	0	0	1	1	none	0.000120422345849
S130	T069	TRUE	TRUE	0	0	1	1	none	6.27669006664e-05
T009	T069	TRUE	TRUE	0	0	1	1	none	0.000130980785247
T010	T069	TRUE	TRUE	0	0	1	1	none	0.0001284895891632
T013	T069	FALSE	FALSE	0	0	1	1	none	0.00012612453314
T014	T069	TRUE	TRUE	0	0	1	1	none	0.0001219767198549
T020	T069	FALSE	FALSE	0	0	1	1	none	0.0001180093794903
T021	T069	FALSE	FALSE	0	0	1	1	none	0.0001326830403739
T028	T069	TRUE	TRUE	0	0	1	1	none	0.000124304527536
T035a	T069	TRUE	TRUE	0	0	1	1	none	6.4199147758e-05
T035b	T069	TRUE	TRUE	0	0	1	1	none	0.000129502391999
T040	T069	TRUE	TRUE	0	0	1	1	none	0.000126129972137
T056	T069	FALSE	FALSE	0	0	1	1	none	0.00013527815855
T059	T069	TRUE	TRUE	0	0	1	1	none	4.4924795445e-05
T065	T069	FALSE	FALSE	0	0	1	1	none	0.0001171519015796
S002	T073	FALSE	FALSE	0	0	1	1	none	3.01833383119e-05
S007	T073	FALSE	FALSE	0	0	1	1	none	7.87007483759e-05
S021	T073	FALSE	FALSE	0	0	1	1	none	2.68737585009e-05
S024	T073	FALSE	FALSE	0	0	1	1	none	2.68737585009e-05
S025	T073	FALSE	FALSE	0	0	1	1	none	2.69068935659e-05
S026	T073	FALSE	FALSE	0	0	1	1	none	1.40291270899e-05
S038	T073	FALSE	FALSE	0	0	1	1	none	7.62964827892e-05
S039	T073	FALSE	FALSE	0	0	1	1	none	2.73587519679e-05
S040	T073	FALSE	FALSE	0	0	1	1	none	0.0001249863997889
S042	T073	FALSE	FALSE	0	0	1	1	none	2.64924240268e-05
S071	T073	FALSE	FALSE	0	0	1	1	none	0.0001111417839829
S078	T073	FALSE	FALSE	0	0	1	1	none	2.42087176029e-05
S081	T073	FALSE	FALSE	0	0	1	1	none	2.74897772959e-05
S085	T073	FALSE	FALSE	0	0	1	1	none	0.0001124561184629
S087	T073	FALSE	FALSE	0	0	1	1	none	0.0001233359792442
S093	T073	FALSE	FALSE	0	0	1	1	none	0.0001003124516769
S097	T073	FALSE	FALSE	0	0	1	1	none	2.45759034329e-05
S102	T073	FALSE	FALSE	0	0	1	1	none	0.0001250119941189
S106	T073	FALSE	FALSE	0	0	1	1	none	2.53739517819e-05
S130	T073	FALSE	FALSE	0	0	1	1	none	0.0001244330524393
T009	T073	FALSE	FALSE	0	0	1	1	none	4.0430228279e-06
T010	T073	FALSE	FALSE	0	0	1	1	none	5.2479395141e-06
T013	T073	FALSE	FALSE	0	0	1	1	none	8.58623319129e-05
T014	T073	FALSE	FALSE	0	0	1	1	none	2.69283257878e-05
T020	T073	FALSE	FALSE	0	0	1	1	none	7.77471782632e-05
T021	T073	TRUE	TRUE	0	0	1	1	none	1.848056385e-06
T028	T073	FALSE	FALSE	0	0	1	1	none	8.40423263089e-05
T035a	T073	FALSE	FALSE	0	0	1	1	none	0.0001258652995309
T035b	T073	FALSE	FALSE	0	0	1	1	none	3.7966671699e-06
T040	T073	FALSE	FALSE	0	0	1	1	none	3.10815780699e-05
T056	T073	FALSE	FALSE	0	0	1	1	none	8.3403961309e-06
T059	T073	FALSE	FALSE	0	0	1	1	none	0.0001300771524779
T065	T073	FALSE	FALSE	0	0	1	1	none	7.68897003525e-05
T069	T073	FALSE	FALSE	0	0	1	1	none	0.0001320670215789
S002	T075	TRUE	TRUE	0	0	1	1	none	6.5997392341e-05
S007	T075	TRUE	TRUE	0	0	1	1	none	5.8496571975e-05
S021	T075	TRUE	TRUE	0	0	1	1	none	6.268781253e-05
S024	T075	TRUE	TRUE	0	0	1	1	none	6.268781253e-05
S025	T075	TRUE	TRUE	0	0	1	1	none	6.7001107207e-05
S026	T075	TRUE	TRUE	0	0	1	1	none	6.1546638889e-05
S038	T075	FALSE	FALSE	0	0	1	1	none	5.60923063883e-05
S039	T075	TRUE	TRUE	0	0	1	1	none	6.3172805997e-05
S040	T075	TRUE	TRUE	0	0	1	1	none	0.000106014260978
S042	T075	TRUE	TRUE	0	0	1	1	none	6.23064780559e-05
S071	T075	TRUE	TRUE	0	0	1	1	none	9.2169645172e-05
S078	T075	TRUE	TRUE	0	0	1	1	none	6.0022771632e-05
S081	T075	TRUE	TRUE	0	0	1	1	none	6.3303831325e-05
S085	T075	TRUE	TRUE	0	0	1	1	none	9.3483979652e-05
S087	T075	TRUE	TRUE	0	0	1	1	none	0.0001043638404333
S093	T075	TRUE	TRUE	0	0	1	1	none	8.1340312866e-05
S097	T075	TRUE	TRUE	0	0	1	1	none	6.4670117074e-05
S102	T075	TRUE	TRUE	0	0	1	1	none	0.000106039855308
S106	T075	TRUE	TRUE	0	0	1	1	none	6.1188005811e-05
S130	T075	TRUE	TRUE	0	0	1	1	none	0.0001054609136284
T009	T075	TRUE	TRUE	0	0	1	1	none	7.1746445209e-05
T010	T075	TRUE	TRUE	0	0	1	1	none	6.92552491252e-05
T013	T075	FALSE	FALSE	0	0	1	1	none	6.5658155512e-05
T014	T075	TRUE	TRUE	0	0	1	1	none	6.27423798169e-05
T020	T075	FALSE	FALSE	0	0	1	1	none	5.75430018623e-05
T021	T075	FALSE	FALSE	0	0	1	1	none	7.34487003359e-05
T028	T075	TRUE	TRUE	0	0	1	1	none	6.3838149908e-05
T035a	T075	TRUE	TRUE	0	0	1	1	none	0.00010689316072
T035b	T075	TRUE	TRUE	0	0	1	1	none	7.0268051961e-05
T040	T075	TRUE	TRUE	0	0	1	1	none	6.6895632099e-05
T056	T075	FALSE	FALSE	0	0	1	1	none	7.6043818512e-05
T059	T075	TRUE	TRUE	0	0	1	1	none	0.000111105013667
T065	T075	FALSE	FALSE	0	0	1	1	none	5.66855239516e-05
T069	T075	TRUE	TRUE	0	0	1	1	none	0.000113094882768
T073	T075	FALSE	FALSE	0	0	1	1	none	7.28326815409e-05
S002	T077	FALSE	FALSE	0	0	1	1	none	3.07993571069e-05
S007	T077	FALSE	FALSE	0	0	1	1	none	7.93167671709e-05
S021	T077	FALSE	FALSE	0	0	1	1	none	2.74897772959e-05
S024	T077	FALSE	FALSE	0	0	1	1	none	2.74897772959e-05
S025	T077	FALSE	FALSE	0	0	1	1	none	2.75229123609e-05
S026	T077	FALSE	FALSE	0	0	1	1	none	1.46451458849e-05
S038	T077	FALSE	FALSE	0	0	1	1	none	7.69125015842e-05
S039	T077	FALSE	FALSE	0	0	1	1	none	2.79747707629e-05
S040	T077	FALSE	FALSE	0	0	1	1	none	0.0001256024185839
S042	T077	FALSE	FALSE	0	0	1	1	none	2.71084428218e-05
S071	T077	FALSE	FALSE	0	0	1	1	none	0.0001117578027779
S078	T077	FALSE	FALSE	0	0	1	1	none	2.48247363979e-05
S081	T077	FALSE	FALSE	0	0	1	1	none	2.81057960909e-05
S085	T077	FALSE	FALSE	0	0	1	1	none	0.0001130721372579
S087	T077	FALSE	FALSE	0	0	1	1	none	0.0001239519980392
S093	T077	FALSE	FALSE	0	0	1	1	none	0.0001009284704719
S097	T077	FALSE	FALSE	0	0	1	1	none	2.51919222279e-05
S102	T077	FALSE	FALSE	0	0	1	1	none	0.0001256280129139
S106	T077	FALSE	FALSE	0	0	1	1	none	2.59899705769e-05
S130	T077	FALSE	FALSE	0	0	1	1	none	0.0001250490712343
T009	T077	FALSE	FALSE	0	0	1	1	none	4.6590416229e-06
T010	T077	FALSE	FALSE	0	0	1	1	none	5.8639583091e-06
T013	T077	FALSE	FALSE	0	0	1	1	none	8.64783507079e-05
T014	T077	FALSE	FALSE	0	0	1	1	none	2.75443445828e-05
T020	T077	FALSE	FALSE	0	0	1	1	none	7.83631970582e-05
T021	T077	TRUE	TRUE	0	0	1	1	none	1.23203759e-06
T028	T077	FALSE	FALSE	0	0	1	1	none	8.46583451039e-05
T035a	T077	FALSE	FALSE	0	0	1	1	none	0.0001264813183259
T035b	T077	FALSE	FALSE	0	0	1	1	none	4.4126859649e-06
T040	T077	FALSE	FALSE	0	0	1	1	none	3.16975968649e-05
T056	T077	FALSE	FALSE	0	0	1	1	none	8.9564149259e-06
T059	T077	FALSE	FALSE	0	0	1	1	none	0.0001306931712729
T065	T077	FALSE	FALSE	0	0	1	1	none	7.75057191475e-05
T069	T077	FALSE	FALSE	0	0	1	1	none	0.0001326830403739
T073	T077	TRUE	TRUE	0	0	1	1	none	1.848056385e-06
T075	T077	FALSE	FALSE	0	0	1	1	none	7.34487003359e-05
S002	T087	FALSE	FALSE	0	0	1	1	none	3.0082783912e-05
S007	T087	FALSE	FALSE	0	0	1	1	none	7.8600193976e-05
S021	T087	FALSE	FALSE	0	0	1	1	none	2.6773204101e-05
S024	T087	FALSE	FALSE	0	0	1	1	none	2.6773204101e-05
S025	T087	FALSE	FALSE	0	0	1	1	none	2.6806339166e-05
S026	T087	FALSE	FALSE	0	0	1	1	none	1.392857269e-05
S038	T087	FALSE	FALSE	0	0	1	1	none	7.61959283893e-05
S039	T087	FALSE	FALSE	0	0	1	1	none	2.7258197568e-05
S040	T087	FALSE	FALSE	0	0	1	1	none	0.000124885845389
S042	T087	FALSE	FALSE	0	0	1	1	none	2.63918696269e-05
S071	T087	FALSE	FALSE	0	0	1	1	none	0.000111041229583
S078	T087	FALSE	FALSE	0	0	1	1	none	2.4108163203e-05
S081	T087	FALSE	FALSE	0	0	1	1	none	2.7389222896e-05
S085	T087	FALSE	FALSE	0	0	1	1	none	0.000112355564063
S087	T087	FALSE	FALSE	0	0	1	1	none	0.0001232354248443
S093	T087	FALSE	FALSE	0	0	1	1	none	0.000100211897277
S097	T087	FALSE	FALSE	0	0	1	1	none	2.4475349033e-05
S102	T087	FALSE	FALSE	0	0	1	1	none	0.000124911439719
S106	T087	FALSE	FALSE	0	0	1	1	none	2.5273397382e-05
S130	T087	FALSE	FALSE	0	0	1	1	none	0.0001243324980394
T009	T087	FALSE	FALSE	0	0	1	1	none	3.942468428e-06
T010	T087	FALSE	FALSE	0	0	1	1	none	5.1473851142e-06
T013	T087	FALSE	FALSE	0	0	1	1	none	8.5761777513e-05
T014	T087	FALSE	FALSE	0	0	1	1	none	2.68277713879e-05
T020	T087	FALSE	FALSE	0	0	1	1	none	7.76466238633e-05
T021	T087	FALSE	FALSE	0	0	1	1	none	3.1806483749e-06
T028	T087	FALSE	FALSE	0	0	1	1	none	8.3941771909e-05
T035a	T087	FALSE	FALSE	0	0	1	1	none	0.000125764745131
T035b	T087	FALSE	FALSE	0	0	1	1	none	3.69611277e-06
T040	T087	FALSE	FALSE	0	0	1	1	none	3.098102367e-05
T056	T087	FALSE	FALSE	0	0	1	1	none	8.239841731e-06
T059	T087	FALSE	FALSE	0	0	1	1	none	0.000129976598078
T065	T087	FALSE	FALSE	0	0	1	1	none	7.67891459526e-05
T069	T087	FALSE	FALSE	0	0	1	1	none	0.000131966467179
T073	T087	FALSE	FALSE	0	0	1	1	none	2.5646295799e-06
T075	T087	FALSE	FALSE	0	0	1	1	none	7.2732127141e-05
T077	T087	FALSE	FALSE	0	0	1	1	none	3.1806483749e-06
S002	T095	TRUE	TRUE	0	0	1	1	none	0.0001175939874644
S007	T095	TRUE	TRUE	0	0	1	1	none	0.0001113252046884
S021	T095	TRUE	TRUE	0	0	1	1	none	0.0001142844076534
S024	T095	TRUE	TRUE	0	0	1	1	none	0.0001142844076534
S025	T095	TRUE	TRUE	0	0	1	1	none	0.0001185977023304
S026	T095	TRUE	TRUE	0	0	1	1	none	0.0001131432340124
S038	T095	FALSE	FALSE	0	0	1	1	none	0.0001089209391017
S039	T095	TRUE	TRUE	0	0	1	1	none	0.0001147694011204
S040	T095	TRUE	TRUE	0	0	1	1	none	5.56825031014e-05
S042	T095	TRUE	TRUE	0	0	1	1	none	0.0001139030731793
S071	T095	TRUE	TRUE	0	0	1	1	none	4.18378872954e-05
S078	T095	TRUE	TRUE	0	0	1	1	none	0.0001116193667554
S081	T095	TRUE	TRUE	0	0	1	1	none	0.0001149004264484
S085	T095	TRUE	TRUE	0	0	1	1	none	2.94812167274e-05
S087	T095	TRUE	TRUE	0	0	1	1	none	2.3253350101e-06
S093	T095	TRUE	TRUE	0	0	1	1	none	2.53488625774e-05
S097	T095	TRUE	TRUE	0	0	1	1	none	0.0001162667121974
S102	T095	TRUE	TRUE	0	0	1	1	none	5.57080974314e-05
S106	T095	TRUE	TRUE	0	0	1	1	none	0.0001127846009344
S130	T095	TRUE	TRUE	0	0	1	1	none	2.014244351e-06
T009	T095	TRUE	TRUE	0	0	1	1	none	0.0001233430403324
T010	T095	TRUE	TRUE	0	0	1	1	none	0.0001208518442486
T013	T095	FALSE	FALSE	0	0	1	1	none	0.0001184867882254
T014	T095	TRUE	TRUE	0	0	1	1	none	0.0001143389749403
T020	T095	FALSE	FALSE	0	0	1	1	none	0.0001103716345757
T021	T095	FALSE	FALSE	0	0	1	1	none	0.0001250452954593
T028	T095	TRUE	TRUE	0	0	1	1	none	0.0001166667826214
T035a	T095	TRUE	TRUE	0	0	1	1	none	7.9850835754e-06
T035b	T095	TRUE	TRUE	0	0	1	1	none	0.0001218646470844
T040	T095	TRUE	TRUE	0	0	1	1	none	0.0001184922272224
T056	T095	FALSE	FALSE	0	0	1	1	none	0.0001276404136354
T059	T095	TRUE	TRUE	0	0	1	1	none	6.07732557904e-05
T065	T095	FALSE	FALSE	0	0	1	1	none	0.000109514156665
T069	T095	TRUE	TRUE	0	0	1	1	none	6.27631248914e-05
T073	T095	FALSE	FALSE	0	0	1	1	none	0.0001244292766643
T075	T095	TRUE	TRUE	0	0	1	1	none	0.0001054571378534
T077	T095	FALSE	FALSE	0	0	1	1	none	0.0001250452954593
T087	T095	FALSE	FALSE	0	0	1	1	none	0.0001243287222644
S002	T099a	TRUE	TRUE	0	0	1	1	none	0.0001172424319051
S007	T099a	TRUE	TRUE	0	0	1	1	none	0.0001109736491291
S021	T099a	TRUE	TRUE	0	0	1	1	none	0.0001139328520941
S024	T099a	TRUE	TRUE	0	0	1	1	none	0.0001139328520941
S025	T099a	TRUE	TRUE	0	0	1	1	none	0.0001182461467711
S026	T099a	TRUE	TRUE	0	0	1	1	none	0.0001127916784531
S038	T099a	FALSE	FALSE	0	0	1	1	none	0.0001085693835424
S039	T099a	TRUE	TRUE	0	0	1	1	none	0.0001144178455611
S040	T099a	TRUE	TRUE	0	0	1	1	none	5.53309475421e-05
S042	T099a	TRUE	TRUE	0	0	1	1	none	0.00011355151762
S071	T099a	TRUE	TRUE	0	0	1	1	none	4.14863317361e-05
S078	T099a	TRUE	TRUE	0	0	1	1	none	0.0001112678111961
S081	T099a	TRUE	TRUE	0	0	1	1	none	0.0001145488708891
S085	T099a	TRUE	TRUE	0	0	1	1	none	2.91296611681e-05
S087	T099a	TRUE	TRUE	0	0	1	1	none	3.5533721352e-06
S093	T099a	TRUE	TRUE	0	0	1	1	none	2.49973070181e-05
S097	T099a	TRUE	TRUE	0	0	1	1	none	0.0001159151566381
S102	T099a	TRUE	TRUE	0	0	1	1	none	5.53565418721e-05
S106	T099a	TRUE	TRUE	0	0	1	1	none	0.0001124330453751
S130	T099a	TRUE	TRUE	0	0	1	1	none	4.6504453303e-06
T009	T099a	TRUE	TRUE	0	0	1	1	none	0.0001229914847731
T010	T099a	TRUE	TRUE	0	0	1	1	none	0.0001205002886893
T013	T099a	FALSE	FALSE	0	0	1	1	none	0.0001181352326661
T014	T099a	TRUE	TRUE	0	0	1	1	none	0.000113987419381
T020	T099a	FALSE	FALSE	0	0	1	1	none	0.0001100200790164
T021	T099a	FALSE	FALSE	0	0	1	1	none	0.0001246937399
T028	T099a	TRUE	TRUE	0	0	1	1	none	0.0001163152270621
T035a	T099a	TRUE	TRUE	0	0	1	1	none	7.6335280161e-06
T035b	T099a	TRUE	TRUE	0	0	1	1	none	0.0001215130915251
T040	T099a	TRUE	TRUE	0	0	1	1	none	0.0001181406716631
T056	T099a	FALSE	FALSE	0	0	1	1	none	0.0001272888580761
T059	T099a	TRUE	TRUE	0	0	1	1	none	6.04217002311e-05
T065	T099a	FALSE	FALSE	0	0	1	1	none	0.0001091626011057
T069	T099a	TRUE	TRUE	0	0	1	1	none	6.24115693321e-05
T073	T099a	FALSE	FALSE	0	0	1	1	none	0.000124077721105
T075	T099a	TRUE	TRUE	0	0	1	1	none	0.0001051055822941
T077	T099a	FALSE	FALSE	0	0	1	1	none	0.0001246937399
T087	T099a	FALSE	FALSE	0	0	1	1	none	0.0001239771667051
T095	T099a	TRUE	TRUE	0	0	1	1	none	4.6466695553e-06
S002	T102	FALSE	FALSE	0	0	1	1	none	0.0001214093056004
S007	T102	FALSE	FALSE	0	0	1	1	none	0.0001151405228244
S021	T102	FALSE	FALSE	0	0	1	1	none	0.0001180997257894
S024	T102	FALSE	FALSE	0	0	1	1	none	0.0001180997257894
S025	T102	FALSE	FALSE	0	0	1	1	none	0.0001224130204664
S026	T102	FALSE	FALSE	0	0	1	1	none	0.0001169585521484
S038	T102	FALSE	FALSE	0	0	1	1	none	0.0001127362572377
S039	T102	FALSE	FALSE	0	0	1	1	none	0.0001185847192564
S040	T102	FALSE	FALSE	0	0	1	1	none	5.94978212374e-05
S042	T102	FALSE	FALSE	0	0	1	1	none	0.0001177183913153
S071	T102	FALSE	FALSE	0	0	1	1	none	4.56532054314e-05
S078	T102	FALSE	FALSE	0	0	1	1	none	0.0001154346848914
S081	T102	FALSE	FALSE	0	0	1	1	none	0.0001187157445844
S085	T102	FALSE	FALSE	0	0	1	1	none	3.32965348634e-05
S087	T102	FALSE	FALSE	0	0	1	1	none	6.1406531461e-06
S093	T102	FALSE	FALSE	0	0	1	1	none	2.91641807134e-05
S097	T102	FALSE	FALSE	0	0	1	1	none	0.0001200820303334
S102	T102	FALSE	FALSE	0	0	1	1	none	5.95234155674e-05
S106	T102	FALSE	FALSE	0	0	1	1	none	0.0001165999190704
S130	T102	FALSE	FALSE	0	0	1	1	none	5.829562487e-06
T009	T102	FALSE	FALSE	0	0	1	1	none	0.0001271583584684
T010	T102	FALSE	FALSE	0	0	1	1	none	0.0001246671623846
T013	T102	FALSE	FALSE	0	0	1	1	none	0.0001223021063614
T014	T102	FALSE	FALSE	0	0	1	1	none	0.0001181542930763
T020	T102	FALSE	FALSE	0	0	1	1	none	0.0001141869527117
T021	T102	FALSE	FALSE	0	0	1	1	none	0.0001288606135953
T028	T102	FALSE	FALSE	0	0	1	1	none	0.0001204821007574
T035a	T102	FALSE	FALSE	0	0	1	1	none	1.18004017114e-05
T035b	T102	FALSE	FALSE	0	0	1	1	none	0.0001256799652204
T040	T102	FALSE	FALSE	0	0	1	1	none	0.0001223075453584
T056	T102	FALSE	FALSE	0	0	1	1	none	0.0001314557317714
T059	T102	FALSE	FALSE	0	0	1	1	none	6.45885739264e-05
T065	T102	FALSE	FALSE	0	0	1	1	none	0.000113329474801
T069	T102	FALSE	FALSE	0	0	1	1	none	6.65784430274e-05
T073	T102	FALSE	FALSE	0	0	1	1	none	0.0001282445948003
T075	T102	FALSE	FALSE	0	0	1	1	none	0.0001092724559894
T077	T102	FALSE	FALSE	0	0	1	1	none	0.0001288606135953
T087	T102	FALSE	FALSE	0	0	1	1	none	0.0001281440404004
T095	T102	TRUE	TRUE	1	0	1	1	anc	6.16018795e-07
T099a	T102	FALSE	FALSE	0	0	1	1	none	8.4619876913e-06
S002	T104	FALSE	FALSE	0	0	1	1	none	7.90583005188e-05
S007	T104	FALSE	FALSE	0	0	1	1	none	3.55826057028e-05
S021	T104	FALSE	FALSE	0	0	1	1	none	7.57487207078e-05
S024	T104	FALSE	FALSE	0	0	1	1	none	7.57487207078e-05
S025	T104	FALSE	FALSE	0	0	1	1	none	8.00620153848e-05
S026	T104	FALSE	FALSE	0	0	1	1	none	7.46075470668e-05
S038	T104	FALSE	FALSE	0	0	1	1	none	4.66452694261e-05
S039	T104	FALSE	FALSE	0	0	1	1	none	7.62337141748e-05
S040	T104	FALSE	FALSE	0	0	1	1	none	0.0001190751691558
S042	T104	FALSE	FALSE	0	0	1	1	none	7.53673862337e-05
S071	T104	FALSE	FALSE	0	0	1	1	none	0.0001052305533498
S078	T104	FALSE	FALSE	0	0	1	1	none	7.30836798098e-05
S081	T104	FALSE	FALSE	0	0	1	1	none	7.63647395028e-05
S085	T104	FALSE	FALSE	0	0	1	1	none	0.0001065448878298
S087	T104	FALSE	FALSE	0	0	1	1	none	0.0001174247486111
S093	T104	FALSE	FALSE	0	0	1	1	none	9.44012210438e-05
S097	T104	FALSE	FALSE	0	0	1	1	none	7.77310252518e-05
S102	T104	FALSE	FALSE	0	0	1	1	none	0.0001191007634858
S106	T104	FALSE	FALSE	0	0	1	1	none	7.42489139888e-05
S130	T104	FALSE	FALSE	0	0	1	1	none	0.0001185218218062
T009	T104	FALSE	FALSE	0	0	1	1	none	8.48073533868e-05
T010	T104	FALSE	FALSE	0	0	1	1	none	8.2316157303e-05
T013	T104	FALSE	FALSE	0	0	1	1	none	5.62111185498e-05
T014	T104	FALSE	FALSE	0	0	1	1	none	7.58032879947e-05
T020	T104	FALSE	FALSE	0	0	1	1	none	4.80959649001e-05
T021	T104	FALSE	FALSE	0	0	1	1	none	8.65096085137e-05
T028	T104	FALSE	FALSE	0	0	1	1	none	3.96921460458e-05
T035a	T104	FALSE	FALSE	0	0	1	1	none	0.0001199540688978
T035b	T104	FALSE	FALSE	0	0	1	1	none	8.33289601388e-05
T040	T104	FALSE	FALSE	0	0	1	1	none	7.99565402768e-05
T056	T104	FALSE	FALSE	0	0	1	1	none	8.91047266898e-05
T059	T104	FALSE	FALSE	0	0	1	1	none	0.0001241659218448
T065	T104	FALSE	FALSE	0	0	1	1	none	4.72384869894e-05
T069	T104	FALSE	FALSE	0	0	1	1	none	0.0001261557909458
T073	T104	FALSE	FALSE	0	0	1	1	none	8.58935897187e-05
T075	T104	FALSE	FALSE	0	0	1	1	none	6.56894133178e-05
T077	T104	FALSE	FALSE	0	0	1	1	none	8.65096085137e-05
T087	T104	FALSE	FALSE	0	0	1	1	none	8.57930353188e-05
T095	T104	FALSE	FALSE	0	0	1	1	none	0.0001185180460312
T099a	T104	FALSE	FALSE	0	0	1	1	none	0.0001181664904719
T102	T104	FALSE	FALSE	0	0	1	1	none	0.0001223333641672
S002	T105	FALSE	FALSE	0	0	1	1	none	7.27216071846e-05
S007	T105	FALSE	FALSE	0	0	1	1	none	4.27128416786e-05
S021	T105	FALSE	FALSE	0	0	1	1	none	6.94120273736e-05
S024	T105	FALSE	FALSE	0	0	1	1	none	6.94120273736e-05
S025	T105	FALSE	FALSE	0	0	1	1	none	7.37253220506e-05
S026	T105	FALSE	FALSE	0	0	1	1	none	6.82708537326e-05
S038	T105	FALSE	FALSE	0	0	1	1	none	9.1855937019e-06
S039	T105	FALSE	FALSE	0	0	1	1	none	6.98970208406e-05
S040	T105	FALSE	FALSE	0	0	1	1	none	0.0001127384758216
S042	T105	FALSE	FALSE	0	0	1	1	none	6.90306928995e-05
S071	T105	FALSE	FALSE	0	0	1	1	none	9.88938600156e-05
S078	T105	FALSE	FALSE	0	0	1	1	none	6.67469864756e-05
S081	T105	FALSE	FALSE	0	0	1	1	none	7.00280461686e-05
S085	T105	FALSE	FALSE	0	0	1	1	none	0.0001002081944956
S087	T105	FALSE	FALSE	0	0	1	1	none	0.0001110880552769
S093	T105	FALSE	FALSE	0	0	1	1	none	8.80645277096e-05
S097	T105	FALSE	FALSE	0	0	1	1	none	7.13943319176e-05
S102	T105	FALSE	FALSE	0	0	1	1	none	0.0001127640701516
S106	T105	FALSE	FALSE	0	0	1	1	none	6.79122206546e-05
S130	T105	FALSE	FALSE	0	0	1	1	none	0.000112185128472
T009	T105	FALSE	FALSE	0	0	1	1	none	7.84706600526e-05
T010	T105	FALSE	FALSE	0	0	1	1	none	7.59794639688e-05
T013	T105	FALSE	FALSE	0	0	1	1	none	1.36135824136e-05
T014	T105	FALSE	FALSE	0	0	1	1	none	6.94665946605e-05
T020	T105	FALSE	FALSE	0	0	1	1	none	1.06362891759e-05
T021	T105	FALSE	FALSE	0	0	1	1	none	8.01729151795e-05
T028	T105	FALSE	FALSE	0	0	1	1	none	4.80544196116e-05
T035a	T105	FALSE	FALSE	0	0	1	1	none	0.0001136173755636
T035b	T105	FALSE	FALSE	0	0	1	1	none	7.69922668046e-05
T040	T105	FALSE	FALSE	0	0	1	1	none	7.36198469426e-05
T056	T105	FALSE	FALSE	0	0	1	1	none	8.27680333556e-05
T059	T105	FALSE	FALSE	0	0	1	1	none	0.0001178292285106
T065	T105	TRUE	TRUE	1	0	1	1	anc	1.435158442e-06
T069	T105	FALSE	FALSE	0	0	1	1	none	0.0001198190976116
T073	T105	FALSE	FALSE	0	0	1	1	none	7.95568963845e-05
T075	T105	FALSE	FALSE	0	0	1	1	none	5.93527199836e-05
T077	T105	FALSE	FALSE	0	0	1	1	none	8.01729151795e-05
T087	T105	FALSE	FALSE	0	0	1	1	none	7.94563419846e-05
T095	T105	FALSE	FALSE	0	0	1	1	none	0.000112181352697
T099a	T105	FALSE	FALSE	0	0	1	1	none	0.0001118297971377
T102	T105	FALSE	FALSE	0	0	1	1	none	0.000115996670833
T104	T105	FALSE	FALSE	0	0	1	1	none	4.99056830214e-05
S002	T107	FALSE	FALSE	0	0	1	1	none	0.0001226413431904
S007	T107	FALSE	FALSE	0	0	1	1	none	0.0001163725604144
S021	T107	FALSE	FALSE	0	0	1	1	none	0.0001193317633794
S024	T107	FALSE	FALSE	0	0	1	1	none	0.0001193317633794
S025	T107	FALSE	FALSE	0	0	1	1	none	0.0001236450580564
S026	T107	FALSE	FALSE	0	0	1	1	none	0.0001181905897384
S038	T107	FALSE	FALSE	0	0	1	1	none	0.0001139682948277
S039	T107	FALSE	FALSE	0	0	1	1	none	0.0001198167568464
S040	T107	FALSE	FALSE	0	0	1	1	none	6.07298588274e-05
S042	T107	FALSE	FALSE	0	0	1	1	none	0.0001189504289053
S071	T107	FALSE	FALSE	0	0	1	1	none	4.68852430214e-05
S078	T107	FALSE	FALSE	0	0	1	1	none	0.0001166667224814
S081	T107	FALSE	FALSE	0	0	1	1	none	0.0001199477821744
S085	T107	FALSE	FALSE	0	0	1	1	none	3.45285724534e-05
S087	T107	FALSE	FALSE	0	0	1	1	none	7.3726907361e-06
S093	T107	FALSE	FALSE	0	0	1	1	none	3.03962183034e-05
S097	T107	FALSE	FALSE	0	0	1	1	none	0.0001213140679234
S102	T107	FALSE	FALSE	0	0	1	1	none	6.07554531574e-05
S106	T107	FALSE	FALSE	0	0	1	1	none	0.0001178319566604
S130	T107	FALSE	FALSE	0	0	1	1	none	7.061600077e-06
T009	T107	FALSE	FALSE	0	0	1	1	none	0.0001283903960584
T010	T107	FALSE	FALSE	0	0	1	1	none	0.0001258991999746
T013	T107	FALSE	FALSE	0	0	1	1	none	0.0001235341439514
T014	T107	FALSE	FALSE	0	0	1	1	none	0.0001193863306663
T020	T107	FALSE	FALSE	0	0	1	1	none	0.0001154189903017
T021	T107	FALSE	FALSE	0	0	1	1	none	0.0001300926511853
T028	T107	FALSE	FALSE	0	0	1	1	none	0.0001217141383474
T035a	T107	FALSE	FALSE	0	0	1	1	none	1.30324393014e-05
T035b	T107	FALSE	FALSE	0	0	1	1	none	0.0001269120028104
T040	T107	FALSE	FALSE	0	0	1	1	none	0.0001235395829484
T056	T107	FALSE	FALSE	0	0	1	1	none	0.0001326877693614
T059	T107	FALSE	FALSE	0	0	1	1	none	6.58206115164e-05
T065	T107	FALSE	FALSE	0	0	1	1	none	0.000114561512391
T069	T107	FALSE	FALSE	0	0	1	1	none	6.78104806174e-05
T073	T107	FALSE	FALSE	0	0	1	1	none	0.0001294766323903
T075	T107	FALSE	FALSE	0	0	1	1	none	0.0001105044935794
T077	T107	FALSE	FALSE	0	0	1	1	none	0.0001300926511853
T087	T107	FALSE	FALSE	0	0	1	1	none	0.0001293760779904
T095	T107	TRUE	TRUE	1	0	1	1	anc	6.16018795e-07
T099a	T107	FALSE	FALSE	0	0	1	1	none	9.6940252813e-06
T102	T107	FALSE	FALSE	0	0	1	1	none	3.69611277e-06
T104	T107	FALSE	FALSE	0	0	1	1	none	0.0001235654017572
T105	T107	FALSE	FALSE	0	0	1	1	none	0.000117228708423
S002	T126	TRUE	TRUE	0	0	1	1	none	0.000141591615801
S007	T126	TRUE	TRUE	0	0	1	1	none	0.000135322833025
S021	T126	TRUE	TRUE	0	0	1	1	none	0.00013828203599
S024	T126	TRUE	TRUE	0	0	1	1	none	0.00013828203599
S025	T126	TRUE	TRUE	0	0	1	1	none	0.000142595330667
S026	T126	TRUE	TRUE	0	0	1	1	none	0.000137140862349
S038	T126	FALSE	FALSE	0	0	1	1	none	0.0001329185674383
S039	T126	TRUE	TRUE	0	0	1	1	none	0.000138767029457
S040	T126	TRUE	TRUE	0	0	1	1	none	5.6193926178e-05
S042	T126	TRUE	TRUE	0	0	1	1	none	0.0001379007015159
S071	T126	TRUE	TRUE	0	0	1	1	none	3.9749196198e-05
S078	T126	TRUE	TRUE	0	0	1	1	none	0.000135616995092
S081	T126	TRUE	TRUE	0	0	1	1	none	0.000138898054785
S085	T126	TRUE	TRUE	0	0	1	1	none	6.7149850112e-05
S087	T126	TRUE	TRUE	0	0	1	1	none	7.80297108933e-05
S093	T126	TRUE	TRUE	0	0	1	1	none	5.5006183326e-05
S097	T126	TRUE	TRUE	0	0	1	1	none	0.000140264340534
S102	T126	TRUE	TRUE	0	0	1	1	none	5.6219520508e-05
S106	T126	TRUE	TRUE	0	0	1	1	none	0.000136782229271
S130	T126	TRUE	TRUE	0	0	1	1	none	7.91267840884e-05
T009	T126	TRUE	TRUE	0	0	1	1	none	0.000147340668669
T010	T126	TRUE	TRUE	0	0	1	1	none	0.0001448494725852
T013	T126	FALSE	FALSE	0	0	1	1	none	0.000142484416562
T014	T126	TRUE	TRUE	0	0	1	1	none	0.0001383366032769
T020	T126	FALSE	FALSE	0	0	1	1	none	0.0001343692629123
T021	T126	FALSE	FALSE	0	0	1	1	none	0.0001490429237959
T028	T126	TRUE	TRUE	0	0	1	1	none	0.000140664410958
T035a	T126	TRUE	TRUE	0	0	1	1	none	8.055903118e-05
T035b	T126	TRUE	TRUE	0	0	1	1	none	0.000145862275421
T040	T126	TRUE	TRUE	0	0	1	1	none	0.000142489855559
T056	T126	FALSE	FALSE	0	0	1	1	none	0.000151638041972
T059	T126	TRUE	TRUE	0	0	1	1	none	6.1284678867e-05
T065	T126	FALSE	FALSE	0	0	1	1	none	0.0001335117850016
T069	T126	TRUE	TRUE	0	0	1	1	none	5.2619009882e-05
T073	T126	FALSE	FALSE	0	0	1	1	none	0.0001484269050009
T075	T126	TRUE	TRUE	0	0	1	1	none	0.00012945476619
T077	T126	FALSE	FALSE	0	0	1	1	none	0.0001490429237959
T087	T126	FALSE	FALSE	0	0	1	1	none	0.000148326350601
T095	T126	TRUE	TRUE	0	0	1	1	none	7.91230083134e-05
T099a	T126	TRUE	TRUE	0	0	1	1	none	7.87714527541e-05
T102	T126	FALSE	FALSE	0	0	1	1	none	8.29383264494e-05
T104	T126	FALSE	FALSE	0	0	1	1	none	0.0001425156743678
T105	T126	FALSE	FALSE	0	0	1	1	none	0.0001361789810336
T107	T126	FALSE	FALSE	0	0	1	1	none	8.41703640394e-05
S002	T156	FALSE	FALSE	0	0	1	1	none	7.10046559769e-05
S007	T156	FALSE	FALSE	0	0	1	1	none	4.09958904709e-05
S021	T156	FALSE	FALSE	0	0	1	1	none	6.76950761659e-05
S024	T156	FALSE	FALSE	0	0	1	1	none	6.76950761659e-05
S025	T156	FALSE	FALSE	0	0	1	1	none	7.20083708429e-05
S026	T156	FALSE	FALSE	0	0	1	1	none	6.65539025249e-05
S038	T156	FALSE	FALSE	0	0	1	1	none	8.7006800842e-06
S039	T156	FALSE	FALSE	0	0	1	1	none	6.81800696329e-05
S040	T156	FALSE	FALSE	0	0	1	1	none	0.0001110215246139
S042	T156	FALSE	FALSE	0	0	1	1	none	6.73137416918e-05
S071	T156	FALSE	FALSE	0	0	1	1	none	9.71769088079e-05
S078	T156	FALSE	FALSE	0	0	1	1	none	6.50300352679e-05
S081	T156	FALSE	FALSE	0	0	1	1	none	6.83110949609e-05
S085	T156	FALSE	FALSE	0	0	1	1	none	9.84912432879e-05
S087	T156	FALSE	FALSE	0	0	1	1	none	0.0001093711040692
S093	T156	FALSE	FALSE	0	0	1	1	none	8.63475765019e-05
S097	T156	FALSE	FALSE	0	0	1	1	none	6.96773807099e-05
S102	T156	FALSE	FALSE	0	0	1	1	none	0.0001110471189439
S106	T156	FALSE	FALSE	0	0	1	1	none	6.61952694469e-05
S130	T156	FALSE	FALSE	0	0	1	1	none	0.0001104681772643
T009	T156	FALSE	FALSE	0	0	1	1	none	7.67537088449e-05
T010	T156	FALSE	FALSE	0	0	1	1	none	7.42625127611e-05
T013	T156	FALSE	FALSE	0	0	1	1	none	1.82665292079e-05
T014	T156	FALSE	FALSE	0	0	1	1	none	6.77496434528e-05
T020	T156	FALSE	FALSE	0	0	1	1	none	1.01513755582e-05
T021	T156	FALSE	FALSE	0	0	1	1	none	7.84559639718e-05
T028	T156	FALSE	FALSE	0	0	1	1	none	4.63374684039e-05
T035a	T156	FALSE	FALSE	0	0	1	1	none	0.0001119004243559
T035b	T156	FALSE	FALSE	0	0	1	1	none	7.52753155969e-05
T040	T156	FALSE	FALSE	0	0	1	1	none	7.19028957349e-05
T056	T156	FALSE	FALSE	0	0	1	1	none	8.10510821479e-05
T059	T156	FALSE	FALSE	0	0	1	1	none	0.0001161122773029
T065	T156	FALSE	FALSE	0	0	1	1	none	9.2938976475e-06
T069	T156	FALSE	FALSE	0	0	1	1	none	0.0001181021464039
T073	T156	FALSE	FALSE	0	0	1	1	none	7.78399451768e-05
T075	T156	FALSE	FALSE	0	0	1	1	none	5.76357687759e-05
T077	T156	FALSE	FALSE	0	0	1	1	none	7.84559639718e-05
T087	T156	FALSE	FALSE	0	0	1	1	none	7.77393907769e-05
T095	T156	FALSE	FALSE	0	0	1	1	none	0.0001104644014893
T099a	T156	FALSE	FALSE	0	0	1	1	none	0.00011011284593
T102	T156	FALSE	FALSE	0	0	1	1	none	0.0001142797196253
T104	T156	FALSE	FALSE	0	0	1	1	none	4.81887318137e-05
T105	T156	FALSE	FALSE	0	0	1	1	none	1.19610936795e-05
T107	T156	FALSE	FALSE	0	0	1	1	none	0.0001155117572153
T126	T156	FALSE	FALSE	0	0	1	1	none	0.0001344620298259
S002	T159a	TRUE	TRUE	0	0	1	1	none	2.8234727527e-05
S007	T159a	TRUE	TRUE	0	0	1	1	none	7.6752137591e-05
S021	T159a	TRUE	TRUE	0	0	1	1	none	2.4925147716e-05
S024	T159a	TRUE	TRUE	0	0	1	1	none	2.4925147716e-05
S025	T159a	TRUE	TRUE	0	0	1	1	none	2.4958282781e-05
S026	T159a	TRUE	TRUE	0	0	1	1	none	1.2080516305e-05
S038	T159a	FALSE	FALSE	0	0	1	1	none	7.43478720043e-05
S039	T159a	TRUE	TRUE	0	0	1	1	none	2.5410141183e-05
S040	T159a	TRUE	TRUE	0	0	1	1	none	0.000123037789004
S042	T159a	TRUE	TRUE	0	0	1	1	none	2.45438132419e-05
S071	T159a	TRUE	TRUE	0	0	1	1	none	0.000109193173198
S078	T159a	TRUE	TRUE	0	0	1	1	none	2.2260106818e-05
S081	T159a	TRUE	TRUE	0	0	1	1	none	2.5541166511e-05
S085	T159a	TRUE	TRUE	0	0	1	1	none	0.000110507507678
S087	T159a	TRUE	TRUE	0	0	1	1	none	0.0001213873684593
S093	T159a	TRUE	TRUE	0	0	1	1	none	9.8363840892e-05
S097	T159a	TRUE	TRUE	0	0	1	1	none	2.2627292648e-05
S102	T159a	TRUE	TRUE	0	0	1	1	none	0.000123063383334
S106	T159a	TRUE	TRUE	0	0	1	1	none	2.3425340997e-05
S130	T159a	TRUE	TRUE	0	0	1	1	none	0.0001224844416544
T009	T159a	TRUE	TRUE	0	0	1	1	none	2.094412043e-06
T010	T159a	TRUE	TRUE	0	0	1	1	none	3.2993287292e-06
T013	T159a	FALSE	FALSE	0	0	1	1	none	8.3913721128e-05
T014	T159a	TRUE	TRUE	0	0	1	1	none	2.49797150029e-05
T020	T159a	FALSE	FALSE	0	0	1	1	none	7.57985674783e-05
T021	T159a	TRUE	TRUE	0	1	1	1	desc	1.9486107849e-06
T028	T159a	TRUE	TRUE	0	0	1	1	none	8.2093715524e-05
T035a	T159a	TRUE	TRUE	0	0	1	1	none	0.000123916688746
T035b	T159a	TRUE	TRUE	0	0	1	1	none	1.848056385e-06
T040	T159a	TRUE	TRUE	0	0	1	1	none	2.9132967285e-05
T056	T159a	FALSE	FALSE	0	0	1	1	none	6.391785346e-06
T059	T159a	TRUE	TRUE	0	0	1	1	none	0.000128128541693
T065	T159a	FALSE	FALSE	0	0	1	1	none	7.49410895676e-05
T069	T159a	TRUE	TRUE	0	0	1	1	none	0.000130118410794
T073	T159a	TRUE	TRUE	0	1	1	1	desc	1.3325919899e-06
T075	T159a	TRUE	TRUE	0	0	1	1	none	7.0884070756e-05
T077	T159a	TRUE	TRUE	0	1	1	1	desc	1.9486107849e-06
T087	T159a	TRUE	TRUE	0	1	1	1	desc	6.16018795e-07
T095	T159a	TRUE	TRUE	0	0	1	1	none	0.0001224806658794
T099a	T159a	TRUE	TRUE	0	0	1	1	none	0.0001221291103201
T102	T159a	FALSE	FALSE	0	0	1	1	none	0.0001262959840154
T104	T159a	FALSE	FALSE	0	0	1	1	none	8.39449789338e-05
T105	T159a	FALSE	FALSE	0	0	1	1	none	7.76082855996e-05
T107	T159a	FALSE	FALSE	0	0	1	1	none	0.0001275280216054
T126	T159a	TRUE	TRUE	0	0	1	1	none	0.000146478294216
T156	T159a	FALSE	FALSE	0	0	1	1	none	7.58913343919e-05
S002	T182	FALSE	FALSE	0	0	1	1	none	7.1669092155e-05
S007	T182	FALSE	FALSE	0	0	1	1	none	4.1660326649e-05
S021	T182	FALSE	FALSE	0	0	1	1	none	6.8359512344e-05
S024	T182	FALSE	FALSE	0	0	1	1	none	6.8359512344e-05
S025	T182	FALSE	FALSE	0	0	1	1	none	7.2672807021e-05
S026	T182	FALSE	FALSE	0	0	1	1	none	6.7218338703e-05
S038	T182	FALSE	FALSE	0	0	1	1	none	9.3651162623e-06
S039	T182	FALSE	FALSE	0	0	1	1	none	6.8844505811e-05
S040	T182	FALSE	FALSE	0	0	1	1	none	0.000111685960792
S042	T182	FALSE	FALSE	0	0	1	1	none	6.79781778699e-05
S071	T182	FALSE	FALSE	0	0	1	1	none	9.7841344986e-05
S078	T182	FALSE	FALSE	0	0	1	1	none	6.5694471446e-05
S081	T182	FALSE	FALSE	0	0	1	1	none	6.8975531139e-05
S085	T182	FALSE	FALSE	0	0	1	1	none	9.9155679466e-05
S087	T182	FALSE	FALSE	0	0	1	1	none	0.0001100355402473
S093	T182	FALSE	FALSE	0	0	1	1	none	8.701201268e-05
S097	T182	FALSE	FALSE	0	0	1	1	none	7.0341816888e-05
S102	T182	FALSE	FALSE	0	0	1	1	none	0.000111711555122
S106	T182	FALSE	FALSE	0	0	1	1	none	6.6859705625e-05
S130	T182	FALSE	FALSE	0	0	1	1	none	0.0001111326134424
T009	T182	FALSE	FALSE	0	0	1	1	none	7.7418145023e-05
T010	T182	FALSE	FALSE	0	0	1	1	none	7.49269489392e-05
T013	T182	FALSE	FALSE	0	0	1	1	none	1.8930965386e-05
T014	T182	FALSE	FALSE	0	0	1	1	none	6.84140796309e-05
T020	T182	FALSE	FALSE	0	0	1	1	none	1.08158117363e-05
T021	T182	FALSE	FALSE	0	0	1	1	none	7.91204001499e-05
T028	T182	FALSE	FALSE	0	0	1	1	none	4.7001904582e-05
T035a	T182	FALSE	FALSE	0	0	1	1	none	0.000112564860534
T035b	T182	FALSE	FALSE	0	0	1	1	none	7.5939751775e-05
T040	T182	FALSE	FALSE	0	0	1	1	none	7.2567331913e-05
T056	T182	FALSE	FALSE	0	0	1	1	none	8.1715518326e-05
T059	T182	FALSE	FALSE	0	0	1	1	none	0.000116776713481
T065	T182	FALSE	FALSE	0	0	1	1	none	9.9583338256e-06
T069	T182	FALSE	FALSE	0	0	1	1	none	0.000118766582582
T073	T182	FALSE	FALSE	0	0	1	1	none	7.85043813549e-05
T075	T182	FALSE	FALSE	0	0	1	1	none	5.8300204954e-05
T077	T182	FALSE	FALSE	0	0	1	1	none	7.91204001499e-05
T087	T182	FALSE	FALSE	0	0	1	1	none	7.8403826955e-05
T095	T182	FALSE	FALSE	0	0	1	1	none	0.0001111288376674
T099a	T182	FALSE	FALSE	0	0	1	1	none	0.0001107772821081
T102	T182	FALSE	FALSE	0	0	1	1	none	0.0001149441558034
T104	T182	FALSE	FALSE	0	0	1	1	none	4.88531679918e-05
T105	T182	FALSE	FALSE	0	0	1	1	none	1.26255298576e-05
T107	T182	FALSE	FALSE	0	0	1	1	none	0.0001161761933934
T126	T182	FALSE	FALSE	0	0	1	1	none	0.000135126466004
T156	T182	FALSE	FALSE	0	0	1	1	none	9.6765410599e-06
T159a	T182	FALSE	FALSE	0	0	1	1	none	7.655577057e-05
S002	T188	TRUE	TRUE	0	0	1	1	none	7.6079754859e-05
S007	T188	TRUE	TRUE	0	0	1	1	none	3.2604060043e-05
S021	T188	TRUE	TRUE	0	0	1	1	none	7.2770175048e-05
S024	T188	TRUE	TRUE	0	0	1	1	none	7.2770175048e-05
S025	T188	TRUE	TRUE	0	0	1	1	none	7.7083469725e-05
S026	T188	TRUE	TRUE	0	0	1	1	none	7.1629001407e-05
S038	T188	FALSE	FALSE	0	0	1	1	none	4.36667237663e-05
S039	T188	TRUE	TRUE	0	0	1	1	none	7.3255168515e-05
S040	T188	TRUE	TRUE	0	0	1	1	none	0.000116096623496
S042	T188	TRUE	TRUE	0	0	1	1	none	7.23888405739e-05
S071	T188	TRUE	TRUE	0	0	1	1	none	0.00010225200769
S078	T188	TRUE	TRUE	0	0	1	1	none	7.010513415e-05
S081	T188	TRUE	TRUE	0	0	1	1	none	7.3386193843e-05
S085	T188	TRUE	TRUE	0	0	1	1	none	0.00010356634217
S087	T188	TRUE	TRUE	0	0	1	1	none	0.0001144462029513
S093	T188	TRUE	TRUE	0	0	1	1	none	9.1422675384e-05
S097	T188	TRUE	TRUE	0	0	1	1	none	7.4752479592e-05
S102	T188	TRUE	TRUE	0	0	1	1	none	0.000116122217826
S106	T188	TRUE	TRUE	0	0	1	1	none	7.1270368329e-05
S130	T188	TRUE	TRUE	0	0	1	1	none	0.0001155432761464
T009	T188	TRUE	TRUE	0	0	1	1	none	8.1828807727e-05
T010	T188	TRUE	TRUE	0	0	1	1	none	7.93376116432e-05
T013	T188	FALSE	FALSE	0	0	1	1	none	5.323257289e-05
T014	T188	TRUE	TRUE	0	0	1	1	none	7.28247423349e-05
T020	T188	FALSE	FALSE	0	0	1	1	none	4.51174192403e-05
T021	T188	FALSE	FALSE	0	0	1	1	none	8.35310628539e-05
T028	T188	TRUE	TRUE	0	0	1	1	none	2.949879757e-05
T035a	T188	TRUE	TRUE	0	0	1	1	none	0.000116975523238
T035b	T188	TRUE	TRUE	0	0	1	1	none	8.0350414479e-05
T040	T188	TRUE	TRUE	0	0	1	1	none	7.6977994617e-05
T056	T188	FALSE	FALSE	0	0	1	1	none	8.612618103e-05
T059	T188	TRUE	TRUE	0	0	1	1	none	0.000121187376185
T065	T188	FALSE	FALSE	0	0	1	1	none	4.42599413296e-05
T069	T188	TRUE	TRUE	0	0	1	1	none	0.000123177245286
T073	T188	FALSE	FALSE	0	0	1	1	none	8.29150440589e-05
T075	T188	TRUE	TRUE	0	0	1	1	none	6.2710867658e-05
T077	T188	FALSE	FALSE	0	0	1	1	none	8.35310628539e-05
T087	T188	FALSE	FALSE	0	0	1	1	none	8.2814489659e-05
T095	T188	TRUE	TRUE	0	0	1	1	none	0.0001155395003714
T099a	T188	TRUE	TRUE	0	0	1	1	none	0.0001151879448121
T102	T188	FALSE	FALSE	0	0	1	1	none	0.0001193548185074
T104	T188	FALSE	FALSE	0	0	1	1	none	3.85648637958e-05
T105	T188	FALSE	FALSE	0	0	1	1	none	4.69271373616e-05
T107	T188	FALSE	FALSE	0	0	1	1	none	0.0001205868560974
T126	T188	TRUE	TRUE	0	0	1	1	none	0.000139537128708
T156	T188	FALSE	FALSE	0	0	1	1	none	4.52101861539e-05
T159a	T188	TRUE	TRUE	0	0	1	1	none	8.0966433274e-05
T182	T188	FALSE	FALSE	0	0	1	1	none	4.5874622332e-05
S002	T192	FALSE	FALSE	0	0	1	1	none	0.000151870152364
S007	T192	FALSE	FALSE	0	0	1	1	none	0.000145601369588
S021	T192	FALSE	FALSE	0	0	1	1	none	0.000148560572553
S024	T192	FALSE	FALSE	0	0	1	1	none	0.000148560572553
S025	T192	FALSE	FALSE	0	0	1	1	none	0.00015287386723
S026	T192	FALSE	FALSE	0	0	1	1	none	0.000147419398912
S038	T192	FALSE	FALSE	0	0	1	1	none	0.0001431971040013
S039	T192	FALSE	FALSE	0	0	1	1	none	0.00014904556602
S040	T192	FALSE	FALSE	0	0	1	1	none	6.6472462741e-05
S042	T192	FALSE	FALSE	0	0	1	1	none	0.0001481792380789
S071	T192	FALSE	FALSE	0	0	1	1	none	5.0027732761e-05
S078	T192	FALSE	FALSE	0	0	1	1	none	0.000145895531655
S081	T192	FALSE	FALSE	0	0	1	1	none	0.000149176591348
S085	T192	FALSE	FALSE	0	0	1	1	none	7.7428386675e-05
S087	T192	FALSE	FALSE	0	0	1	1	none	8.83082474563e-05
S093	T192	FALSE	FALSE	0	0	1	1	none	6.5284719889e-05
S097	T192	FALSE	FALSE	0	0	1	1	none	0.000150542877097
S102	T192	FALSE	FALSE	0	0	1	1	none	6.6498057071e-05
S106	T192	FALSE	FALSE	0	0	1	1	none	0.000147060765834
S130	T192	FALSE	FALSE	0	0	1	1	none	8.94053206514e-05
T009	T192	FALSE	FALSE	0	0	1	1	none	0.000157619205232
T010	T192	FALSE	FALSE	0	0	1	1	none	0.0001551280091482
T013	T192	FALSE	FALSE	0	0	1	1	none	0.000152762953125
T014	T192	FALSE	FALSE	0	0	1	1	none	0.0001486151398399
T020	T192	FALSE	FALSE	0	0	1	1	none	0.0001446477994753
T021	T192	FALSE	FALSE	0	0	1	1	none	0.0001593214603589
T028	T192	FALSE	FALSE	0	0	1	1	none	0.000150942947521
T035a	T192	FALSE	FALSE	0	0	1	1	none	9.0837567743e-05
T035b	T192	FALSE	FALSE	0	0	1	1	none	0.000156140811984
T040	T192	FALSE	FALSE	0	0	1	1	none	0.000152768392122
T056	T192	FALSE	FALSE	0	0	1	1	none	0.000161916578535
T059	T192	FALSE	FALSE	0	0	1	1	none	7.156321543e-05
T065	T192	FALSE	FALSE	0	0	1	1	none	0.0001437903215646
T069	T192	FALSE	FALSE	0	0	1	1	none	6.2897546445e-05
T073	T192	FALSE	FALSE	0	0	1	1	none	0.0001587054415639
T075	T192	FALSE	FALSE	0	0	1	1	none	0.000139733302753
T077	T192	FALSE	FALSE	0	0	1	1	none	0.0001593214603589
T087	T192	FALSE	FALSE	0	0	1	1	none	0.000158604887164
T095	T192	FALSE	FALSE	0	0	1	1	none	8.94015448764e-05
T099a	T192	FALSE	FALSE	0	0	1	1	none	8.90499893171e-05
T102	T192	FALSE	FALSE	0	0	1	1	none	9.32168630124e-05
T104	T192	FALSE	FALSE	0	0	1	1	none	0.0001527942109308
T105	T192	FALSE	FALSE	0	0	1	1	none	0.0001464575175966
T107	T192	FALSE	FALSE	0	0	1	1	none	9.44489006024e-05
T126	T192	TRUE	TRUE	1	0	1	1	anc	1.471617897e-06
T156	T192	FALSE	FALSE	0	0	1	1	none	0.0001447405663889
T159a	T192	FALSE	FALSE	0	0	1	1	none	0.000156756830779
T182	T192	FALSE	FALSE	0	0	1	1	none	0.000145405002567
T188	T192	FALSE	FALSE	0	0	1	1	none	0.000149815665271
S002	T194	FALSE	FALSE	0	0	1	1	none	7.3389462016e-05
S007	T194	FALSE	FALSE	0	0	1	1	none	4.338069651e-05
S021	T194	FALSE	FALSE	0	0	1	1	none	7.0079882205e-05
S024	T194	FALSE	FALSE	0	0	1	1	none	7.0079882205e-05
S025	T194	FALSE	FALSE	0	0	1	1	none	7.4393176882e-05
S026	T194	FALSE	FALSE	0	0	1	1	none	6.8938708564e-05
S038	T194	FALSE	FALSE	0	0	1	1	none	9.8534485333e-06
S039	T194	FALSE	FALSE	0	0	1	1	none	7.0564875672e-05
S040	T194	FALSE	FALSE	0	0	1	1	none	0.000113406330653
S042	T194	FALSE	FALSE	0	0	1	1	none	6.96985477309e-05
S071	T194	FALSE	FALSE	0	0	1	1	none	9.9561714847e-05
S078	T194	FALSE	FALSE	0	0	1	1	none	6.7414841307e-05
S081	T194	FALSE	FALSE	0	0	1	1	none	7.0695901e-05
S085	T194	FALSE	FALSE	0	0	1	1	none	0.000100876049327
S087	T194	FALSE	FALSE	0	0	1	1	none	0.0001117559101083
S093	T194	FALSE	FALSE	0	0	1	1	none	8.8732382541e-05
S097	T194	FALSE	FALSE	0	0	1	1	none	7.2062186749e-05
S102	T194	FALSE	FALSE	0	0	1	1	none	0.000113431924983
S106	T194	FALSE	FALSE	0	0	1	1	none	6.8580075486e-05
S130	T194	FALSE	FALSE	0	0	1	1	none	0.0001128529833034
T009	T194	FALSE	FALSE	0	0	1	1	none	7.9138514884e-05
T010	T194	FALSE	FALSE	0	0	1	1	none	7.66473188002e-05
T013	T194	FALSE	FALSE	0	0	1	1	none	8.101655877e-06
T014	T194	FALSE	FALSE	0	0	1	1	none	7.01344494919e-05
T020	T194	FALSE	FALSE	0	0	1	1	none	1.13041440073e-05
T021	T194	FALSE	FALSE	0	0	1	1	none	8.08407700109e-05
T028	T194	FALSE	FALSE	0	0	1	1	none	4.8722274443e-05
T035a	T194	FALSE	FALSE	0	0	1	1	none	0.000114285230395
T035b	T194	FALSE	FALSE	0	0	1	1	none	7.7660121636e-05
T040	T194	FALSE	FALSE	0	0	1	1	none	7.4287701774e-05
T056	T194	FALSE	FALSE	0	0	1	1	none	8.3435888187e-05
T059	T194	FALSE	FALSE	0	0	1	1	none	0.000118497083342
T065	T194	FALSE	FALSE	0	0	1	1	none	5.3088056846e-06
T069	T194	FALSE	FALSE	0	0	1	1	none	0.000120486952443
T073	T194	FALSE	FALSE	0	0	1	1	none	8.02247512159e-05
T075	T194	FALSE	FALSE	0	0	1	1	none	6.0020574815e-05
T077	T194	FALSE	FALSE	0	0	1	1	none	8.08407700109e-05
T087	T194	FALSE	FALSE	0	0	1	1	none	8.0124196816e-05
T095	T194	FALSE	FALSE	0	0	1	1	none	0.0001128492075284
T099a	T194	FALSE	FALSE	0	0	1	1	none	0.0001124976519691
T102	T194	FALSE	FALSE	0	0	1	1	none	0.0001166645256644
T104	T194	FALSE	FALSE	0	0	1	1	none	5.05735378528e-05
T105	T194	FALSE	FALSE	0	0	1	1	none	7.9760017166e-06
T107	T194	FALSE	FALSE	0	0	1	1	none	0.0001178965632544
T126	T194	FALSE	FALSE	0	0	1	1	none	0.000136846835865
T156	T194	FALSE	FALSE	0	0	1	1	none	1.26289485109e-05
T159a	T194	FALSE	FALSE	0	0	1	1	none	7.8276140431e-05
T182	T194	FALSE	FALSE	0	0	1	1	none	1.3293384689e-05
T188	T194	FALSE	FALSE	0	0	1	1	none	4.7594992193e-05
T192	T194	FALSE	FALSE	0	0	1	1	none	0.000147125372428
S002	T223	FALSE	FALSE	0	0	1	1	none	7.228511095e-05
S007	T223	FALSE	FALSE	0	0	1	1	none	4.2276345444e-05
S021	T223	FALSE	FALSE	0	0	1	1	none	6.8975531139e-05
S024	T223	FALSE	FALSE	0	0	1	1	none	6.8975531139e-05
S025	T223	FALSE	FALSE	0	0	1	1	none	7.3288825816e-05
S026	T223	FALSE	FALSE	0	0	1	1	none	6.7834357498e-05
S038	T223	FALSE	FALSE	0	0	1	1	none	9.9811350573e-06
S039	T223	FALSE	FALSE	0	0	1	1	none	6.9460524606e-05
S040	T223	FALSE	FALSE	0	0	1	1	none	0.000112301979587
S042	T223	FALSE	FALSE	0	0	1	1	none	6.85941966649e-05
S071	T223	FALSE	FALSE	0	0	1	1	none	9.8457363781e-05
S078	T223	FALSE	FALSE	0	0	1	1	none	6.6310490241e-05
S081	T223	FALSE	FALSE	0	0	1	1	none	6.9591549934e-05
S085	T223	FALSE	FALSE	0	0	1	1	none	9.9771698261e-05
S087	T223	FALSE	FALSE	0	0	1	1	none	0.0001106515590423
S093	T223	FALSE	FALSE	0	0	1	1	none	8.7628031475e-05
S097	T223	FALSE	FALSE	0	0	1	1	none	7.0957835683e-05
S102	T223	FALSE	FALSE	0	0	1	1	none	0.000112327573917
S106	T223	FALSE	FALSE	0	0	1	1	none	6.747572442e-05
S130	T223	FALSE	FALSE	0	0	1	1	none	0.0001117486322374
T009	T223	FALSE	FALSE	0	0	1	1	none	7.8034163818e-05
T010	T223	FALSE	FALSE	0	0	1	1	none	7.55429677342e-05
T013	T223	FALSE	FALSE	0	0	1	1	none	1.9546984181e-05
T014	T223	FALSE	FALSE	0	0	1	1	none	6.90300984259e-05
T020	T223	FALSE	FALSE	0	0	1	1	none	1.14318305313e-05
T021	T223	FALSE	FALSE	0	0	1	1	none	7.97364189449e-05
T028	T223	FALSE	FALSE	0	0	1	1	none	4.7617923377e-05
T035a	T223	FALSE	FALSE	0	0	1	1	none	0.000113180879329
T035b	T223	FALSE	FALSE	0	0	1	1	none	7.655577057e-05
T040	T223	FALSE	FALSE	0	0	1	1	none	7.3183350708e-05
T056	T223	FALSE	FALSE	0	0	1	1	none	8.2331537121e-05
T059	T223	FALSE	FALSE	0	0	1	1	none	0.000117392732276
T065	T223	FALSE	FALSE	0	0	1	1	none	1.05743526206e-05
T069	T223	FALSE	FALSE	0	0	1	1	none	0.000119382601377
T073	T223	FALSE	FALSE	0	0	1	1	none	7.91204001499e-05
T075	T223	FALSE	FALSE	0	0	1	1	none	5.8916223749e-05
T077	T223	FALSE	FALSE	0	0	1	1	none	7.97364189449e-05
T087	T223	FALSE	FALSE	0	0	1	1	none	7.901984575e-05
T095	T223	FALSE	FALSE	0	0	1	1	none	0.0001117448564624
T099a	T223	FALSE	FALSE	0	0	1	1	none	0.0001113933009031
T102	T223	FALSE	FALSE	0	0	1	1	none	0.0001155601745984
T104	T223	FALSE	FALSE	0	0	1	1	none	4.94691867868e-05
T105	T223	FALSE	FALSE	0	0	1	1	none	1.32415486526e-05
T107	T223	FALSE	FALSE	0	0	1	1	none	0.0001167922121884
T126	T223	FALSE	FALSE	0	0	1	1	none	0.000135742484799
T156	T223	FALSE	FALSE	0	0	1	1	none	1.02925598549e-05
T159a	T223	FALSE	FALSE	0	0	1	1	none	7.7171789365e-05
T182	T223	TRUE	TRUE	0	0	1	1	none	1.848056385e-06
T188	T223	FALSE	FALSE	0	0	1	1	none	4.6490641127e-05
T192	T223	FALSE	FALSE	0	0	1	1	none	0.000146021021362
T194	T223	FALSE	FALSE	0	0	1	1	none	1.3909403484e-05
S002	T225	FALSE	FALSE	0	0	1	1	none	7.55092513882e-05
S007	T225	FALSE	FALSE	0	0	1	1	none	4.55004858822e-05
S021	T225	FALSE	FALSE	0	0	1	1	none	7.21996715772e-05
S024	T225	FALSE	FALSE	0	0	1	1	none	7.21996715772e-05
S025	T225	FALSE	FALSE	0	0	1	1	none	7.65129662542e-05
S026	T225	FALSE	FALSE	0	0	1	1	none	7.10584979362e-05
S038	T225	FALSE	FALSE	0	0	1	1	none	1.32052754955e-05
S039	T225	FALSE	FALSE	0	0	1	1	none	7.26846650442e-05
S040	T225	FALSE	FALSE	0	0	1	1	none	0.0001155261200252
S042	T225	FALSE	FALSE	0	0	1	1	none	7.18183371031e-05
S071	T225	FALSE	FALSE	0	0	1	1	none	0.0001016815042192
S078	T225	FALSE	FALSE	0	0	1	1	none	6.95346306792e-05
S081	T225	FALSE	FALSE	0	0	1	1	none	7.28156903722e-05
S085	T225	FALSE	FALSE	0	0	1	1	none	0.0001029958386992
S087	T225	FALSE	FALSE	0	0	1	1	none	0.0001138756994805
S093	T225	FALSE	FALSE	0	0	1	1	none	9.08521719132e-05
S097	T225	FALSE	FALSE	0	0	1	1	none	7.41819761212e-05
S102	T225	FALSE	FALSE	0	0	1	1	none	0.0001155517143552
S106	T225	FALSE	FALSE	0	0	1	1	none	7.06998648582e-05
S130	T225	FALSE	FALSE	0	0	1	1	none	0.0001149727726756
T009	T225	FALSE	FALSE	0	0	1	1	none	8.12583042562e-05
T010	T225	FALSE	FALSE	0	0	1	1	none	7.87671081724e-05
T013	T225	FALSE	FALSE	0	0	1	1	none	2.27711246192e-05
T014	T225	FALSE	FALSE	0	0	1	1	none	7.22542388641e-05
T020	T225	FALSE	FALSE	0	0	1	1	none	1.46559709695e-05
T021	T225	FALSE	FALSE	0	0	1	1	none	8.29605593831001e-05
T028	T225	FALSE	FALSE	0	0	1	1	none	5.08420638152e-05
T035a	T225	FALSE	FALSE	0	0	1	1	none	0.0001164050197672
T035b	T225	FALSE	FALSE	0	0	1	1	none	7.97799110082e-05
T040	T225	FALSE	FALSE	0	0	1	1	none	7.64074911462e-05
T056	T225	FALSE	FALSE	0	0	1	1	none	8.55556775592e-05
T059	T225	FALSE	FALSE	0	0	1	1	none	0.0001206168727142
T065	T225	FALSE	FALSE	0	0	1	1	none	1.37984930588e-05
T069	T225	FALSE	FALSE	0	0	1	1	none	0.0001226067418152
T073	T225	FALSE	FALSE	0	0	1	1	none	8.23445405881001e-05
T075	T225	FALSE	FALSE	0	0	1	1	none	6.21403641872e-05
T077	T225	FALSE	FALSE	0	0	1	1	none	8.29605593831001e-05
T087	T225	FALSE	FALSE	0	0	1	1	none	8.22439861882001e-05
T095	T225	FALSE	FALSE	0	0	1	1	none	0.0001149689969006
T099a	T225	FALSE	FALSE	0	0	1	1	none	0.0001146174413413
T102	T225	FALSE	FALSE	0	0	1	1	none	0.0001187843150366
T104	T225	FALSE	FALSE	0	0	1	1	none	5.2693327225e-05
T105	T225	FALSE	FALSE	0	0	1	1	none	1.64656890908e-05
T107	T225	FALSE	FALSE	0	0	1	1	none	0.0001200163526266
T126	T225	FALSE	FALSE	0	0	1	1	none	0.0001389666252372
T156	T225	FALSE	FALSE	0	0	1	1	none	8.3308278331e-06
T159a	T225	FALSE	FALSE	0	0	1	1	none	8.03959298032e-05
T182	T225	FALSE	FALSE	0	0	1	1	none	1.41811364712e-05
T188	T225	FALSE	FALSE	0	0	1	1	none	4.97147815652e-05
T192	T225	FALSE	FALSE	0	0	1	1	none	0.0001492451618002
T194	T225	FALSE	FALSE	0	0	1	1	none	1.71335439222e-05
T223	T225	FALSE	FALSE	0	0	1	1	none	1.47971552662e-05
S002	T230	TRUE	TRUE	0	0	1	1	none	2.7002689937e-05
S007	T230	TRUE	TRUE	0	0	1	1	none	7.5520100001e-05
S021	T230	TRUE	TRUE	0	0	1	1	none	2.3693110126e-05
S024	T230	TRUE	TRUE	0	0	1	1	none	2.3693110126e-05
S025	T230	TRUE	TRUE	0	0	1	1	none	2.3726245191e-05
S026	T230	TRUE	TRUE	0	0	1	1	none	1.0848478715e-05
S038	T230	FALSE	FALSE	0	0	1	1	none	7.31158344143e-05
S039	T230	TRUE	TRUE	0	0	1	1	none	2.4178103593e-05
S040	T230	TRUE	TRUE	0	0	1	1	none	0.000121805751414
S042	T230	TRUE	TRUE	0	0	1	1	none	2.33117756519e-05
S071	T230	TRUE	TRUE	0	0	1	1	none	0.000107961135608
S078	T230	TRUE	TRUE	0	0	1	1	none	2.1028069228e-05
S081	T230	TRUE	TRUE	0	0	1	1	none	2.4309128921e-05
S085	T230	TRUE	TRUE	0	0	1	1	none	0.000109275470088
S087	T230	TRUE	TRUE	0	0	1	1	none	0.0001201553308693
S093	T230	TRUE	TRUE	0	0	1	1	none	9.7131803302e-05
S097	T230	TRUE	TRUE	0	0	1	1	none	2.1395255058e-05
S102	T230	TRUE	TRUE	0	0	1	1	none	0.000121831345744
S106	T230	TRUE	TRUE	0	0	1	1	none	2.2193303407e-05
S130	T230	TRUE	TRUE	0	0	1	1	none	0.0001212524040644
T009	T230	TRUE	TRUE	0	0	1	1	none	3.326449633e-06
T010	T230	TRUE	TRUE	0	0	1	1	none	2.0672911392e-06
T013	T230	FALSE	FALSE	0	0	1	1	none	8.2681683538e-05
T014	T230	TRUE	TRUE	0	0	1	1	none	2.37476774129e-05
T020	T230	FALSE	FALSE	0	0	1	1	none	7.45665298883e-05
T021	T230	FALSE	FALSE	0	0	1	1	none	5.0287047599e-06
T028	T230	TRUE	TRUE	0	0	1	1	none	8.0861677934e-05
T035a	T230	TRUE	TRUE	0	0	1	1	none	0.000122684651156
T035b	T230	TRUE	TRUE	0	0	1	1	none	1.848056385e-06
T040	T230	TRUE	TRUE	0	0	1	1	none	2.7900929695e-05
T056	T230	FALSE	FALSE	0	0	1	1	none	7.623822936e-06
T059	T230	TRUE	TRUE	0	0	1	1	none	0.000126896504103
T065	T230	FALSE	FALSE	0	0	1	1	none	7.37090519776e-05
T069	T230	TRUE	TRUE	0	0	1	1	none	0.000128886373204
T073	T230	FALSE	FALSE	0	0	1	1	none	4.4126859649e-06
T075	T230	TRUE	TRUE	0	0	1	1	none	6.9652033166e-05
T077	T230	FALSE	FALSE	0	0	1	1	none	5.0287047599e-06
T087	T230	FALSE	FALSE	0	0	1	1	none	4.312131565e-06
T095	T230	TRUE	TRUE	0	0	1	1	none	0.0001212486282894
T099a	T230	TRUE	TRUE	0	0	1	1	none	0.0001208970727301
T102	T230	FALSE	FALSE	0	0	1	1	none	0.0001250639464254
T104	T230	FALSE	FALSE	0	0	1	1	none	8.27129413438e-05
T105	T230	FALSE	FALSE	0	0	1	1	none	7.63762480096e-05
T107	T230	FALSE	FALSE	0	0	1	1	none	0.0001262959840154
T126	T230	TRUE	TRUE	0	0	1	1	none	0.000145246256626
T156	T230	FALSE	FALSE	0	0	1	1	none	7.46592968019e-05
T159a	T230	TRUE	TRUE	0	0	1	1	none	2.46407518e-06
T182	T230	FALSE	FALSE	0	0	1	1	none	7.532373298e-05
T188	T230	TRUE	TRUE	0	0	1	1	none	7.9734395684e-05
T192	T230	FALSE	FALSE	0	0	1	1	none	0.000155524793189
T194	T230	FALSE	FALSE	0	0	1	1	none	7.7044102841e-05
T223	T230	FALSE	FALSE	0	0	1	1	none	7.5939751775e-05
T225	T230	FALSE	FALSE	0	0	1	1	none	7.91638922132e-05
S002	T232	TRUE	TRUE	0	0	1	1	none	0.000139661868716
S007	T232	TRUE	TRUE	0	0	1	1	none	0.00013339308594
S021	T232	TRUE	TRUE	0	0	1	1	none	0.000136352288905
S024	T232	TRUE	TRUE	0	0	1	1	none	0.000136352288905
S025	T232	TRUE	TRUE	0	0	1	1	none	0.000140665583582
S026	T232	TRUE	TRUE	0	0	1	1	none	0.000135211115264
S038	T232	FALSE	FALSE	0	0	1	1	none	0.0001309888203533
S039	T232	TRUE	TRUE	0	0	1	1	none	0.000136837282372
S040	T232	TRUE	TRUE	0	0	1	1	none	5.4264179093e-05
S042	T232	TRUE	TRUE	0	0	1	1	none	0.0001359709544309
S071	T232	TRUE	TRUE	0	0	1	1	none	3.7819449113e-05
S078	T232	TRUE	TRUE	0	0	1	1	none	0.000133687248007
S081	T232	TRUE	TRUE	0	0	1	1	none	0.0001369683077
S085	T232	TRUE	TRUE	0	0	1	1	none	6.5220103027e-05
S087	T232	TRUE	TRUE	0	0	1	1	none	7.60999638083e-05
S093	T232	TRUE	TRUE	0	0	1	1	none	5.3076436241e-05
S097	T232	TRUE	TRUE	0	0	1	1	none	0.000138334593449
S102	T232	TRUE	TRUE	0	0	1	1	none	5.4289773423e-05
S106	T232	TRUE	TRUE	0	0	1	1	none	0.000134852482186
S130	T232	TRUE	TRUE	0	0	1	1	none	7.71970370034e-05
T009	T232	TRUE	TRUE	0	0	1	1	none	0.000145410921584
T010	T232	TRUE	TRUE	0	0	1	1	none	0.0001429197255002
T013	T232	FALSE	FALSE	0	0	1	1	none	0.000140554669477
T014	T232	TRUE	TRUE	0	0	1	1	none	0.0001364068561919
T020	T232	FALSE	FALSE	0	0	1	1	none	0.0001324395158273
T021	T232	FALSE	FALSE	0	0	1	1	none	0.0001471131767109
T028	T232	TRUE	TRUE	0	0	1	1	none	0.000138734663873
T035a	T232	TRUE	TRUE	0	0	1	1	none	7.8629284095e-05
T035b	T232	TRUE	TRUE	0	0	1	1	none	0.000143932528336
T040	T232	TRUE	TRUE	0	0	1	1	none	0.000140560108474
T056	T232	FALSE	FALSE	0	0	1	1	none	0.000149708294887
T059	T232	TRUE	TRUE	0	0	1	1	none	5.9354931782e-05
T065	T232	FALSE	FALSE	0	0	1	1	none	0.0001315820379166
T069	T232	TRUE	TRUE	0	0	1	1	none	5.0689262797e-05
T073	T232	FALSE	FALSE	0	0	1	1	none	0.0001464971579159
T075	T232	TRUE	TRUE	0	0	1	1	none	0.000127525019105
T077	T232	FALSE	FALSE	0	0	1	1	none	0.0001471131767109
T087	T232	FALSE	FALSE	0	0	1	1	none	0.000146396603516
T095	T232	TRUE	TRUE	0	0	1	1	none	7.71932612284e-05
T099a	T232	TRUE	TRUE	0	0	1	1	none	7.68417056691e-05
T102	T232	FALSE	FALSE	0	0	1	1	none	8.10085793644e-05
T104	T232	FALSE	FALSE	0	0	1	1	none	0.0001405859272828
T105	T232	FALSE	FALSE	0	0	1	1	none	0.0001342492339486
T107	T232	FALSE	FALSE	0	0	1	1	none	8.22406169544e-05
T126	T232	TRUE	TRUE	0	0	1	1	none	5.154337279e-06
T156	T232	FALSE	FALSE	0	0	1	1	none	0.0001325322827409
T159a	T232	TRUE	TRUE	0	0	1	1	none	0.000144548547131
T182	T232	FALSE	FALSE	0	0	1	1	none	0.000133196718919
T188	T232	TRUE	TRUE	0	0	1	1	none	0.000137607381623
T192	T232	FALSE	FALSE	0	0	1	1	none	1.5432873842e-05
T194	T232	FALSE	FALSE	0	0	1	1	none	0.00013491708878
T223	T232	FALSE	FALSE	0	0	1	1	none	0.000133812737714
T225	T232	FALSE	FALSE	0	0	1	1	none	0.0001370368781522
T230	T232	TRUE	TRUE	0	0	1	1	none	0.000143316509541
S002	T241	FALSE	FALSE	0	0	1	1	none	9.01968990285001e-05
S007	T241	FALSE	FALSE	0	0	1	1	none	6.01881335225001e-05
S021	T241	FALSE	FALSE	0	0	1	1	none	8.68873192175001e-05
S024	T241	FALSE	FALSE	0	0	1	1	none	8.68873192175001e-05
S025	T241	FALSE	FALSE	0	0	1	1	none	9.12006138945001e-05
S026	T241	FALSE	FALSE	0	0	1	1	none	8.57461455765001e-05
S038	T241	FALSE	FALSE	0	0	1	1	none	2.66608855458e-05
S039	T241	FALSE	FALSE	0	0	1	1	none	8.73723126845001e-05
S040	T241	FALSE	FALSE	0	0	1	1	none	0.0001302137676655
S042	T241	FALSE	FALSE	0	0	1	1	none	8.65059847434001e-05
S071	T241	FALSE	FALSE	0	0	1	1	none	0.0001163691518595
S078	T241	FALSE	FALSE	0	0	1	1	none	8.42222783195001e-05
S081	T241	FALSE	FALSE	0	0	1	1	none	8.75033380125001e-05
S085	T241	FALSE	FALSE	0	0	1	1	none	0.0001176834863395
S087	T241	FALSE	FALSE	0	0	1	1	none	0.0001285633471208
S093	T241	FALSE	FALSE	0	0	1	1	none	0.0001055398195535
S097	T241	FALSE	FALSE	0	0	1	1	none	8.88696237615001e-05
S102	T241	FALSE	FALSE	0	0	1	1	none	0.0001302393619955
S106	T241	FALSE	FALSE	0	0	1	1	none	8.53875124985001e-05
S130	T241	FALSE	FALSE	0	0	1	1	none	0.0001296604203159
T009	T241	FALSE	FALSE	0	0	1	1	none	9.59459518965001e-05
T010	T241	FALSE	FALSE	0	0	1	1	none	9.34547558127001e-05
T013	T241	FALSE	FALSE	0	0	1	1	none	1.78098356915e-05
T014	T241	FALSE	FALSE	0	0	1	1	none	8.69418865044001e-05
T020	T241	FALSE	FALSE	0	0	1	1	none	2.81115810198e-05
T021	T241	FALSE	FALSE	0	0	1	1	none	9.76482070234001e-05
T028	T241	FALSE	FALSE	0	0	1	1	none	6.55297114555001e-05
T035a	T241	FALSE	FALSE	0	0	1	1	none	0.0001310926674075
T035b	T241	FALSE	FALSE	0	0	1	1	none	9.44675586485001e-05
T040	T241	FALSE	FALSE	0	0	1	1	none	9.10951387865001e-05
T056	T241	FALSE	FALSE	0	0	1	1	none	0.0001002433251995
T059	T241	FALSE	FALSE	0	0	1	1	none	0.0001353045203545
T065	T241	FALSE	FALSE	0	0	1	1	none	2.21162426971e-05
T069	T241	FALSE	FALSE	0	0	1	1	none	0.0001372943894555
T073	T241	FALSE	FALSE	0	0	1	1	none	9.70321882284001e-05
T075	T241	FALSE	FALSE	0	0	1	1	none	7.68280118275001e-05
T077	T241	FALSE	FALSE	0	0	1	1	none	9.76482070234001e-05
T087	T241	FALSE	FALSE	0	0	1	1	none	9.69316338285001e-05
T095	T241	FALSE	FALSE	0	0	1	1	none	0.0001296566445409
T099a	T241	FALSE	FALSE	0	0	1	1	none	0.0001293050889816
T102	T241	FALSE	FALSE	0	0	1	1	none	0.0001334719626769
T104	T241	FALSE	FALSE	0	0	1	1	none	6.73809748653001e-05
T105	T241	FALSE	FALSE	0	0	1	1	none	2.47834387291e-05
T107	T241	FALSE	FALSE	0	0	1	1	none	0.0001347040002669
T126	T241	FALSE	FALSE	0	0	1	1	none	0.0001536542728775
T156	T241	FALSE	FALSE	0	0	1	1	none	2.94363855234e-05
T159a	T241	FALSE	FALSE	0	0	1	1	none	9.50835774435001e-05
T182	T241	FALSE	FALSE	0	0	1	1	none	3.01008217015e-05
T188	T241	FALSE	FALSE	0	0	1	1	none	6.44024292055001e-05
T192	T241	FALSE	FALSE	0	0	1	1	none	0.0001639328094405
T194	T241	FALSE	FALSE	0	0	1	1	none	1.92715121925e-05
T223	T241	FALSE	FALSE	0	0	1	1	none	3.07168404965e-05
T225	T241	FALSE	FALSE	0	0	1	1	none	3.39409809347e-05
T230	T241	FALSE	FALSE	0	0	1	1	none	9.38515398535001e-05
T232	T241	FALSE	FALSE	0	0	1	1	none	0.0001517245257925
S002	T270	FALSE	FALSE	0	0	1	1	none	0.0001416241517949
S007	T270	FALSE	FALSE	0	0	1	1	none	0.0001353553690189
S021	T270	FALSE	FALSE	0	0	1	1	none	0.0001383145719839
S024	T270	FALSE	FALSE	0	0	1	1	none	0.0001383145719839
S025	T270	FALSE	FALSE	0	0	1	1	none	0.0001426278666609
S026	T270	FALSE	FALSE	0	0	1	1	none	0.0001371733983429
S038	T270	FALSE	FALSE	0	0	1	1	none	0.0001329511034322
S039	T270	FALSE	FALSE	0	0	1	1	none	0.0001387995654509
S040	T270	FALSE	FALSE	0	0	1	1	none	5.62264621719e-05
S042	T270	FALSE	FALSE	0	0	1	1	none	0.0001379332375098
S071	T270	FALSE	FALSE	0	0	1	1	none	3.97817321919e-05
S078	T270	FALSE	FALSE	0	0	1	1	none	0.0001356495310859
S081	T270	FALSE	FALSE	0	0	1	1	none	0.0001389305907789
S085	T270	FALSE	FALSE	0	0	1	1	none	6.71823861059e-05
S087	T270	FALSE	FALSE	0	0	1	1	none	7.80622468872e-05
S093	T270	FALSE	FALSE	0	0	1	1	none	5.50387193199e-05
S097	T270	FALSE	FALSE	0	0	1	1	none	0.0001402968765279
S102	T270	FALSE	FALSE	0	0	1	1	none	5.62520565019e-05
S106	T270	FALSE	FALSE	0	0	1	1	none	0.0001368147652649
S130	T270	FALSE	FALSE	0	0	1	1	none	7.91593200823e-05
T009	T270	FALSE	FALSE	0	0	1	1	none	0.0001473732046629
T010	T270	FALSE	FALSE	0	0	1	1	none	0.0001448820085791
T013	T270	FALSE	FALSE	0	0	1	1	none	0.0001425169525559
T014	T270	FALSE	FALSE	0	0	1	1	none	0.0001383691392708
T020	T270	FALSE	FALSE	0	0	1	1	none	0.0001344017989062
T021	T270	FALSE	FALSE	0	0	1	1	none	0.0001490754597898
T028	T270	FALSE	FALSE	0	0	1	1	none	0.0001406969469519
T035a	T270	FALSE	FALSE	0	0	1	1	none	8.05915671739e-05
T035b	T270	FALSE	FALSE	0	0	1	1	none	0.0001458948114149
T040	T270	FALSE	FALSE	0	0	1	1	none	0.0001425223915529
T056	T270	FALSE	FALSE	0	0	1	1	none	0.0001516705779659
T059	T270	FALSE	FALSE	0	0	1	1	none	6.13172148609e-05
T065	T270	FALSE	FALSE	0	0	1	1	none	0.0001335443209955
T069	T270	FALSE	FALSE	0	0	1	1	none	5.26515458759e-05
T073	T270	FALSE	FALSE	0	0	1	1	none	0.0001484594409948
T075	T270	FALSE	FALSE	0	0	1	1	none	0.0001294873021839
T077	T270	FALSE	FALSE	0	0	1	1	none	0.0001490754597898
T087	T270	FALSE	FALSE	0	0	1	1	none	0.0001483588865949
T095	T270	FALSE	FALSE	0	0	1	1	none	7.91555443073e-05
T099a	T270	FALSE	FALSE	0	0	1	1	none	7.8803988748e-05
T102	T270	FALSE	FALSE	0	0	1	1	none	8.29708624433e-05
T104	T270	FALSE	FALSE	0	0	1	1	none	0.0001425482103617
T105	T270	FALSE	FALSE	0	0	1	1	none	0.0001362115170275
T107	T270	FALSE	FALSE	0	0	1	1	none	8.42029000333e-05
T126	T270	FALSE	FALSE	0	0	1	1	none	7.1166203579e-06
T156	T270	FALSE	FALSE	0	0	1	1	none	0.0001344945658198
T159a	T270	FALSE	FALSE	0	0	1	1	none	0.0001465108302099
T182	T270	FALSE	FALSE	0	0	1	1	none	0.0001351590019979
T188	T270	FALSE	FALSE	0	0	1	1	none	0.0001395696647019
T192	T270	FALSE	FALSE	0	0	1	1	none	1.73951569209e-05
T194	T270	FALSE	FALSE	0	0	1	1	none	0.0001368793718589
T223	T270	FALSE	FALSE	0	0	1	1	none	0.0001357750207929
T225	T270	FALSE	FALSE	0	0	1	1	none	0.0001389991612311
T230	T270	FALSE	FALSE	0	0	1	1	none	0.0001452787926199
T232	T270	TRUE	TRUE	1	0	1	1	anc	6.16018795e-07
T241	T270	FALSE	FALSE	0	0	1	1	none	0.0001536868088714
S002	T271b	FALSE	FALSE	0	0	1	1	none	7.48691891832e-05
S007	T271b	FALSE	FALSE	0	0	1	1	none	4.48604236772e-05
S021	T271b	FALSE	FALSE	0	0	1	1	none	7.15596093722e-05
S024	T271b	FALSE	FALSE	0	0	1	1	none	7.15596093722e-05
S025	T271b	FALSE	FALSE	0	0	1	1	none	7.58729040492e-05
S026	T271b	FALSE	FALSE	0	0	1	1	none	7.04184357312e-05
S038	T271b	FALSE	FALSE	0	0	1	1	none	1.25652132905e-05
S039	T271b	FALSE	FALSE	0	0	1	1	none	7.20446028392e-05
S040	T271b	FALSE	FALSE	0	0	1	1	none	0.0001148860578202
S042	T271b	FALSE	FALSE	0	0	1	1	none	7.11782748981e-05
S071	T271b	FALSE	FALSE	0	0	1	1	none	0.0001010414420142
S078	T271b	FALSE	FALSE	0	0	1	1	none	6.88945684742e-05
S081	T271b	FALSE	FALSE	0	0	1	1	none	7.21756281672e-05
S085	T271b	FALSE	FALSE	0	0	1	1	none	0.0001023557764942
S087	T271b	FALSE	FALSE	0	0	1	1	none	0.0001132356372755
S093	T271b	FALSE	FALSE	0	0	1	1	none	9.02121097082e-05
S097	T271b	FALSE	FALSE	0	0	1	1	none	7.35419139162e-05
S102	T271b	FALSE	FALSE	0	0	1	1	none	0.0001149116521502
S106	T271b	FALSE	FALSE	0	0	1	1	none	7.00598026532e-05
S130	T271b	FALSE	FALSE	0	0	1	1	none	0.0001143327104706
T009	T271b	FALSE	FALSE	0	0	1	1	none	8.06182420512e-05
T010	T271b	FALSE	FALSE	0	0	1	1	none	7.81270459674e-05
T013	T271b	FALSE	FALSE	0	0	1	1	none	2.21310624142e-05
T014	T271b	FALSE	FALSE	0	0	1	1	none	7.16141766591e-05
T020	T271b	FALSE	FALSE	0	0	1	1	none	1.40159087645e-05
T021	T271b	FALSE	FALSE	0	0	1	1	none	8.23204971781001e-05
T028	T271b	FALSE	FALSE	0	0	1	1	none	5.02020016102e-05
T035a	T271b	FALSE	FALSE	0	0	1	1	none	0.0001157649575622
T035b	T271b	FALSE	FALSE	0	0	1	1	none	7.91398488032e-05
T040	T271b	FALSE	FALSE	0	0	1	1	none	7.57674289412e-05
T056	T271b	FALSE	FALSE	0	0	1	1	none	8.49156153542e-05
T059	T271b	FALSE	FALSE	0	0	1	1	none	0.0001199768105092
T065	T271b	FALSE	FALSE	0	0	1	1	none	1.31584308538e-05
T069	T271b	FALSE	FALSE	0	0	1	1	none	0.0001219666796102
T073	T271b	FALSE	FALSE	0	0	1	1	none	8.17044783831e-05
T075	T271b	FALSE	FALSE	0	0	1	1	none	6.15003019822e-05
T077	T271b	FALSE	FALSE	0	0	1	1	none	8.23204971781001e-05
T087	T271b	FALSE	FALSE	0	0	1	1	none	8.16039239832e-05
T095	T271b	FALSE	FALSE	0	0	1	1	none	0.0001143289346956
T099a	T271b	FALSE	FALSE	0	0	1	1	none	0.0001139773791363
T102	T271b	FALSE	FALSE	0	0	1	1	none	0.0001181442528316
T104	T271b	FALSE	FALSE	0	0	1	1	none	5.205326502e-05
T105	T271b	FALSE	FALSE	0	0	1	1	none	1.58256268858e-05
T107	T271b	FALSE	FALSE	0	0	1	1	none	0.0001193762904216
T126	T271b	FALSE	FALSE	0	0	1	1	none	0.0001383265630322
T156	T271b	FALSE	FALSE	0	0	1	1	none	7.6907656281e-06
T159a	T271b	FALSE	FALSE	0	0	1	1	none	7.97558675982e-05
T182	T271b	FALSE	FALSE	0	0	1	1	none	1.35410742662e-05
T188	T271b	FALSE	FALSE	0	0	1	1	none	4.90747193602e-05
T192	T271b	FALSE	FALSE	0	0	1	1	none	0.0001486050995952
T194	T271b	FALSE	FALSE	0	0	1	1	none	1.64934817172e-05
T223	T271b	FALSE	FALSE	0	0	1	1	none	1.41570930612e-05
T225	T271b	FALSE	FALSE	0	0	1	1	none	7.984200925e-06
T230	T271b	FALSE	FALSE	0	0	1	1	none	7.85238300082e-05
T232	T271b	FALSE	FALSE	0	0	1	1	none	0.0001363968159472
T241	T271b	FALSE	FALSE	0	0	1	1	none	3.33009187297e-05
T270	T271b	FALSE	FALSE	0	0	1	1	none	0.0001383590990261
S002	T301	FALSE	FALSE	0	0	1	1	none	0.0001562327034682
S007	T301	FALSE	FALSE	0	0	1	1	none	0.0001499639206922
S021	T301	FALSE	FALSE	0	0	1	1	none	0.0001529231236572
S024	T301	FALSE	FALSE	0	0	1	1	none	0.0001529231236572
S025	T301	FALSE	FALSE	0	0	1	1	none	0.0001572364183342
S026	T301	FALSE	FALSE	0	0	1	1	none	0.0001517819500162
S038	T301	FALSE	FALSE	0	0	1	1	none	0.0001475596551055
S039	T301	FALSE	FALSE	0	0	1	1	none	0.0001534081171242
S040	T301	FALSE	FALSE	0	0	1	1	none	7.08350138452001e-05
S042	T301	FALSE	FALSE	0	0	1	1	none	0.0001525417891831
S071	T301	FALSE	FALSE	0	0	1	1	none	5.43902838652001e-05
S078	T301	FALSE	FALSE	0	0	1	1	none	0.0001502580827592
S081	T301	FALSE	FALSE	0	0	1	1	none	0.0001535391424522
S085	T301	FALSE	FALSE	0	0	1	1	none	8.17909377792001e-05
S087	T301	FALSE	FALSE	0	0	1	1	none	9.26707985605001e-05
S093	T301	FALSE	FALSE	0	0	1	1	none	6.96472709932001e-05
S097	T301	FALSE	FALSE	0	0	1	1	none	0.0001549054282012
S102	T301	FALSE	FALSE	0	0	1	1	none	7.08606081752001e-05
S106	T301	FALSE	FALSE	0	0	1	1	none	0.0001514233169382
S130	T301	FALSE	FALSE	0	0	1	1	none	9.37678717556001e-05
T009	T301	FALSE	FALSE	0	0	1	1	none	0.0001619817563362
T010	T301	FALSE	FALSE	0	0	1	1	none	0.0001594905602524
T013	T301	FALSE	FALSE	0	0	1	1	none	0.0001571255042292
T014	T301	FALSE	FALSE	0	0	1	1	none	0.0001529776909441
T020	T301	FALSE	FALSE	0	0	1	1	none	0.0001490103505795
T021	T301	FALSE	FALSE	0	0	1	1	none	0.0001636840114631
T028	T301	FALSE	FALSE	0	0	1	1	none	0.0001553054986252
T035a	T301	FALSE	FALSE	0	0	1	1	none	9.52001188472001e-05
T035b	T301	FALSE	FALSE	0	0	1	1	none	0.0001605033630882
T040	T301	FALSE	FALSE	0	0	1	1	none	0.0001571309432262
T056	T301	FALSE	FALSE	0	0	1	1	none	0.0001662791296392
T059	T301	FALSE	FALSE	0	0	1	1	none	7.59257665342e-05
T065	T301	FALSE	FALSE	0	0	1	1	none	0.0001481528726688
T069	T301	FALSE	FALSE	0	0	1	1	none	6.72600975492001e-05
T073	T301	FALSE	FALSE	0	0	1	1	none	0.0001630679926681
T075	T301	FALSE	FALSE	0	0	1	1	none	0.0001440958538572
T077	T301	FALSE	FALSE	0	0	1	1	none	0.0001636840114631
T087	T301	FALSE	FALSE	0	0	1	1	none	0.0001629674382682
T095	T301	FALSE	FALSE	0	0	1	1	none	9.37640959806001e-05
T099a	T301	FALSE	FALSE	0	0	1	1	none	9.34125404213001e-05
T102	T301	FALSE	FALSE	0	0	1	1	none	9.75794141166001e-05
T104	T301	FALSE	FALSE	0	0	1	1	none	0.000157156762035
T105	T301	FALSE	FALSE	0	0	1	1	none	0.0001508200687008
T107	T301	FALSE	FALSE	0	0	1	1	none	9.88114517066001e-05
T126	T301	FALSE	FALSE	1	0	1	1	anc	7.39222554e-06
T156	T301	FALSE	FALSE	0	0	1	1	none	0.0001491031174931
T159a	T301	FALSE	FALSE	0	0	1	1	none	0.0001611193818832
T182	T301	FALSE	FALSE	0	0	1	1	none	0.0001497675536712
T188	T301	FALSE	FALSE	0	0	1	1	none	0.0001541782163752
T192	T301	FALSE	FALSE	0	0	1	1	none	1.83941252082e-05
T194	T301	FALSE	FALSE	0	0	1	1	none	0.0001514879235322
T223	T301	FALSE	FALSE	0	0	1	1	none	0.0001503835724662
T225	T301	FALSE	FALSE	0	0	1	1	none	0.0001536077129044
T230	T301	FALSE	FALSE	0	0	1	1	none	0.0001598873442932
T232	T301	FALSE	FALSE	0	0	1	1	none	1.97954249462e-05
T241	T301	FALSE	FALSE	0	0	1	1	none	0.0001682953605447
T270	T301	FALSE	FALSE	0	0	1	1	none	2.17577080251e-05
T271b	T301	FALSE	FALSE	0	0	1	1	none	0.0001529676506994
S002	T303	FALSE	FALSE	0	0	1	1	none	0.000156138061915
S007	T303	FALSE	FALSE	0	0	1	1	none	0.000149869279139
S021	T303	FALSE	FALSE	0	0	1	1	none	0.000152828482104
S024	T303	FALSE	FALSE	0	0	1	1	none	0.000152828482104
S025	T303	FALSE	FALSE	0	0	1	1	none	0.000157141776781
S026	T303	FALSE	FALSE	0	0	1	1	none	0.000151687308463
S038	T303	FALSE	FALSE	0	0	1	1	none	0.0001474650135523
S039	T303	FALSE	FALSE	0	0	1	1	none	0.000153313475571
S040	T303	FALSE	FALSE	0	0	1	1	none	7.0740372292e-05
S042	T303	FALSE	FALSE	0	0	1	1	none	0.0001524471476299
S071	T303	FALSE	FALSE	0	0	1	1	none	5.4295642312e-05
S078	T303	FALSE	FALSE	0	0	1	1	none	0.000150163441206
S081	T303	FALSE	FALSE	0	0	1	1	none	0.000153444500899
S085	T303	FALSE	FALSE	0	0	1	1	none	8.1696296226e-05
S087	T303	FALSE	FALSE	0	0	1	1	none	9.25761570073e-05
S093	T303	FALSE	FALSE	0	0	1	1	none	6.955262944e-05
S097	T303	FALSE	FALSE	0	0	1	1	none	0.000154810786648
S102	T303	FALSE	FALSE	0	0	1	1	none	7.0765966622e-05
S106	T303	FALSE	FALSE	0	0	1	1	none	0.000151328675385
S130	T303	FALSE	FALSE	0	0	1	1	none	9.36732302024e-05
T009	T303	FALSE	FALSE	0	0	1	1	none	0.000161887114783
T010	T303	FALSE	FALSE	0	0	1	1	none	0.0001593959186992
T013	T303	FALSE	FALSE	0	0	1	1	none	0.000157030862676
T014	T303	FALSE	FALSE	0	0	1	1	none	0.0001528830493909
T020	T303	FALSE	FALSE	0	0	1	1	none	0.0001489157090263
T021	T303	FALSE	FALSE	0	0	1	1	none	0.0001635893699099
T028	T303	FALSE	FALSE	0	0	1	1	none	0.000155210857072
T035a	T303	FALSE	FALSE	0	0	1	1	none	9.51054772940001e-05
T035b	T303	FALSE	FALSE	0	0	1	1	none	0.000160408721535
T040	T303	FALSE	FALSE	0	0	1	1	none	0.000157036301673
T056	T303	FALSE	FALSE	0	0	1	1	none	0.000166184488086
T059	T303	FALSE	FALSE	0	0	1	1	none	7.5831124981e-05
T065	T303	FALSE	FALSE	0	0	1	1	none	0.0001480582311156
T069	T303	FALSE	FALSE	0	0	1	1	none	6.7165455996e-05
T073	T303	FALSE	FALSE	0	0	1	1	none	0.0001629733511149
T075	T303	FALSE	FALSE	0	0	1	1	none	0.000144001212304
T077	T303	FALSE	FALSE	0	0	1	1	none	0.0001635893699099
T087	T303	FALSE	FALSE	0	0	1	1	none	0.000162872796715
T095	T303	FALSE	FALSE	0	0	1	1	none	9.36694544274e-05
T099a	T303	FALSE	FALSE	0	0	1	1	none	9.33178988681e-05
T102	T303	FALSE	FALSE	0	0	1	1	none	9.74847725634001e-05
T104	T303	FALSE	FALSE	0	0	1	1	none	0.0001570621204818
T105	T303	FALSE	FALSE	0	0	1	1	none	0.0001507254271476
T107	T303	FALSE	FALSE	0	0	1	1	none	9.87168101534001e-05
T126	T303	FALSE	FALSE	1	0	1	1	anc	5.739527448e-06
T156	T303	FALSE	FALSE	0	0	1	1	none	0.0001490084759399
T159a	T303	FALSE	FALSE	0	0	1	1	none	0.00016102474033
T182	T303	FALSE	FALSE	0	0	1	1	none	0.000149672912118
T188	T303	FALSE	FALSE	0	0	1	1	none	0.000154083574822
T192	T303	FALSE	FALSE	0	0	1	1	none	1.8299483655e-05
T194	T303	FALSE	FALSE	0	0	1	1	none	0.000151393281979
T223	T303	FALSE	FALSE	0	0	1	1	none	0.000150288930913
T225	T303	FALSE	FALSE	0	0	1	1	none	0.0001535130713512
T230	T303	FALSE	FALSE	0	0	1	1	none	0.00015979270274
T232	T303	FALSE	FALSE	0	0	1	1	none	1.9700783393e-05
T241	T303	FALSE	FALSE	0	0	1	1	none	0.0001682007189915
T270	T303	FALSE	FALSE	0	0	1	1	none	2.16630664719e-05
T271b	T303	FALSE	FALSE	0	0	1	1	none	0.0001528730091462
T301	T303	FALSE	FALSE	0	0	1	1	none	1.77338843992e-05
S002	T322	FALSE	FALSE	0	0	1	1	none	8.52460462359e-05
S007	T322	FALSE	FALSE	0	0	1	1	none	5.52372807299e-05
S021	T322	FALSE	FALSE	0	0	1	1	none	8.19364664249001e-05
S024	T322	FALSE	FALSE	0	0	1	1	none	8.19364664249001e-05
S025	T322	FALSE	FALSE	0	0	1	1	none	8.62497611019e-05
S026	T322	FALSE	FALSE	0	0	1	1	none	8.07952927839e-05
S038	T322	FALSE	FALSE	0	0	1	1	none	2.17100327532e-05
S039	T322	FALSE	FALSE	0	0	1	1	none	8.24214598919001e-05
S040	T322	FALSE	FALSE	0	0	1	1	none	0.0001252629148729
S042	T322	FALSE	FALSE	0	0	1	1	none	8.15551319508e-05
S071	T322	FALSE	FALSE	0	0	1	1	none	0.0001114182990669
S078	T322	FALSE	FALSE	0	0	1	1	none	7.92714255269e-05
S081	T322	FALSE	FALSE	0	0	1	1	none	8.25524852199001e-05
S085	T322	FALSE	FALSE	0	0	1	1	none	0.0001127326335469
S087	T322	FALSE	FALSE	0	0	1	1	none	0.0001236124943282
S093	T322	FALSE	FALSE	0	0	1	1	none	0.0001005889667609
S097	T322	FALSE	FALSE	0	0	1	1	none	8.39187709689e-05
S102	T322	FALSE	FALSE	0	0	1	1	none	0.0001252885092029
S106	T322	FALSE	FALSE	0	0	1	1	none	8.04366597059e-05
S130	T322	FALSE	FALSE	0	0	1	1	none	0.0001247095675233
T009	T322	FALSE	FALSE	0	0	1	1	none	9.09950991039001e-05
T010	T322	FALSE	FALSE	0	0	1	1	none	8.85039030201001e-05
T013	T322	FALSE	FALSE	0	0	1	1	none	1.28589828989e-05
T014	T322	FALSE	FALSE	0	0	1	1	none	8.19910337118e-05
T020	T322	FALSE	FALSE	0	0	1	1	none	2.31607282272e-05
T021	T322	FALSE	FALSE	0	0	1	1	none	9.26973542308001e-05
T028	T322	FALSE	FALSE	0	0	1	1	none	6.05788586629e-05
T035a	T322	FALSE	FALSE	0	0	1	1	none	0.0001261418146149
T035b	T322	FALSE	FALSE	0	0	1	1	none	8.95167058559001e-05
T040	T322	FALSE	FALSE	0	0	1	1	none	8.61442859939001e-05
T056	T322	FALSE	FALSE	0	0	1	1	none	9.52924724069001e-05
T059	T322	FALSE	FALSE	0	0	1	1	none	0.0001303536675619
T065	T322	FALSE	FALSE	0	0	1	1	none	1.71653899045e-05
T069	T322	FALSE	FALSE	0	0	1	1	none	0.0001323435366629
T073	T322	FALSE	FALSE	0	0	1	1	none	9.20813354358001e-05
T075	T322	FALSE	FALSE	0	0	1	1	none	7.18771590349e-05
T077	T322	FALSE	FALSE	0	0	1	1	none	9.26973542308001e-05
T087	T322	FALSE	FALSE	0	0	1	1	none	9.19807810359001e-05
T095	T322	FALSE	FALSE	0	0	1	1	none	0.0001247057917483
T099a	T322	FALSE	FALSE	0	0	1	1	none	0.000124354236189
T102	T322	FALSE	FALSE	0	0	1	1	none	0.0001285211098843
T104	T322	FALSE	FALSE	0	0	1	1	none	6.24301220727e-05
T105	T322	FALSE	FALSE	0	0	1	1	none	1.98325859365e-05
T107	T322	FALSE	FALSE	0	0	1	1	none	0.0001297531474743
T126	T322	FALSE	FALSE	0	0	1	1	none	0.0001487034200849
T156	T322	FALSE	FALSE	0	0	1	1	none	2.44855327308e-05
T159a	T322	FALSE	FALSE	0	0	1	1	none	9.01327246509001e-05
T182	T322	FALSE	FALSE	0	0	1	1	none	2.51499689089e-05
T188	T322	FALSE	FALSE	0	0	1	1	none	5.94515764129e-05
T192	T322	FALSE	FALSE	0	0	1	1	none	0.0001589819566479
T194	T322	FALSE	FALSE	0	0	1	1	none	1.43206593999e-05
T223	T322	FALSE	FALSE	0	0	1	1	none	2.57659877039e-05
T225	T322	FALSE	FALSE	0	0	1	1	none	2.89901281421e-05
T230	T322	FALSE	FALSE	0	0	1	1	none	8.89006870609001e-05
T232	T322	FALSE	FALSE	0	0	1	1	none	0.0001467736729999
T241	T322	FALSE	FALSE	0	0	1	1	none	6.1828903826e-06
T270	T322	FALSE	FALSE	0	0	1	1	none	0.0001487359560788
T271b	T322	FALSE	FALSE	0	0	1	1	none	2.83500659371e-05
T301	T322	FALSE	FALSE	0	0	1	1	none	0.0001633445077521
T303	T322	FALSE	FALSE	0	0	1	1	none	0.0001632498661989
S002	T327b	FALSE	FALSE	0	0	1	1	none	0.000132460810338
S007	T327b	FALSE	FALSE	0	0	1	1	none	0.000126192027562
S021	T327b	FALSE	FALSE	0	0	1	1	none	0.000129151230527
S024	T327b	FALSE	FALSE	0	0	1	1	none	0.000129151230527
S025	T327b	FALSE	FALSE	0	0	1	1	none	0.000133464525204
S026	T327b	FALSE	FALSE	0	0	1	1	none	0.000128010056886
S038	T327b	FALSE	FALSE	0	0	1	1	none	0.0001237877619753
S039	T327b	FALSE	FALSE	0	0	1	1	none	0.000129636223994
S040	T327b	FALSE	FALSE	0	0	1	1	none	4.7063120715e-05
S042	T327b	FALSE	FALSE	0	0	1	1	none	0.0001287698960529
S071	T327b	FALSE	FALSE	0	0	1	1	none	2.9386353145e-05
S078	T327b	FALSE	FALSE	0	0	1	1	none	0.000126486189629
S081	T327b	FALSE	FALSE	0	0	1	1	none	0.000129767249322
S085	T327b	FALSE	FALSE	0	0	1	1	none	5.8019044649e-05
S087	T327b	FALSE	FALSE	0	0	1	1	none	6.88989054303e-05
S093	T327b	FALSE	FALSE	0	0	1	1	none	4.5875377863e-05
S097	T327b	FALSE	FALSE	0	0	1	1	none	0.000131133535071
S102	T327b	FALSE	FALSE	0	0	1	1	none	4.7088715045e-05
S106	T327b	FALSE	FALSE	0	0	1	1	none	0.000127651423808
S130	T327b	FALSE	FALSE	0	0	1	1	none	6.99959786254e-05
T009	T327b	FALSE	FALSE	0	0	1	1	none	0.000138209863206
T010	T327b	FALSE	FALSE	0	0	1	1	none	0.0001357186671222
T013	T327b	FALSE	FALSE	0	0	1	1	none	0.000133353611099
T014	T327b	FALSE	FALSE	0	0	1	1	none	0.0001292057978139
T020	T327b	FALSE	FALSE	0	0	1	1	none	0.0001252384574493
T021	T327b	FALSE	FALSE	0	0	1	1	none	0.0001399121183329
T028	T327b	FALSE	FALSE	0	0	1	1	none	0.000131533605495
T035a	T327b	FALSE	FALSE	0	0	1	1	none	7.1428225717e-05
T035b	T327b	FALSE	FALSE	0	0	1	1	none	0.000136731469958
T040	T327b	FALSE	FALSE	0	0	1	1	none	0.000133359050096
T056	T327b	FALSE	FALSE	0	0	1	1	none	0.000142507236509
T059	T327b	FALSE	FALSE	0	0	1	1	none	5.2153873404e-05
T065	T327b	FALSE	FALSE	0	0	1	1	none	0.0001243809795386
T069	T327b	FALSE	FALSE	0	0	1	1	none	5.1543628331e-05
T073	T327b	FALSE	FALSE	0	0	1	1	none	0.0001392960995379
T075	T327b	FALSE	FALSE	0	0	1	1	none	0.000120323960727
T077	T327b	FALSE	FALSE	0	0	1	1	none	0.0001399121183329
T087	T327b	FALSE	FALSE	0	0	1	1	none	0.000139195545138
T095	T327b	FALSE	FALSE	0	0	1	1	none	6.99922028504e-05
T099a	T327b	FALSE	FALSE	0	0	1	1	none	6.96406472911e-05
T102	T327b	FALSE	FALSE	0	0	1	1	none	7.38075209864e-05
T104	T327b	FALSE	FALSE	0	0	1	1	none	0.0001333848689048
T105	T327b	FALSE	FALSE	0	0	1	1	none	0.0001270481755706
T107	T327b	FALSE	FALSE	0	0	1	1	none	7.50395585764e-05
T126	T327b	FALSE	FALSE	0	0	1	1	none	6.7903511753e-05
T156	T327b	FALSE	FALSE	0	0	1	1	none	0.0001253312243629
T159a	T327b	FALSE	FALSE	0	0	1	1	none	0.000137347488753
T182	T327b	FALSE	FALSE	0	0	1	1	none	0.000125995660541
T188	T327b	FALSE	FALSE	0	0	1	1	none	0.000130406323245
T192	T327b	FALSE	FALSE	0	0	1	1	none	7.8182048316e-05
T194	T327b	FALSE	FALSE	0	0	1	1	none	0.000127716030402
T223	T327b	FALSE	FALSE	0	0	1	1	none	0.000126611679336
T225	T327b	FALSE	FALSE	0	0	1	1	none	0.0001298358197742
T230	T327b	FALSE	FALSE	0	0	1	1	none	0.000136115451163
T232	T327b	FALSE	FALSE	0	0	1	1	none	6.5973764668e-05
T241	T327b	FALSE	FALSE	0	0	1	1	none	0.0001445234674145
T270	T327b	FALSE	FALSE	0	0	1	1	none	6.79360477469e-05
T271b	T327b	FALSE	FALSE	0	0	1	1	none	0.0001291957575692
T301	T327b	FALSE	FALSE	0	0	1	1	none	8.25445994202001e-05
T303	T327b	FALSE	FALSE	0	0	1	1	none	8.2449957867e-05
T322	T327b	FALSE	FALSE	0	0	1	1	none	0.0001395726146219
S002	T330	TRUE	TRUE	0	0	1	1	none	0.000131228772748
S007	T330	TRUE	TRUE	0	0	1	1	none	0.000124959989972
S021	T330	TRUE	TRUE	0	0	1	1	none	0.000127919192937
S024	T330	TRUE	TRUE	0	0	1	1	none	0.000127919192937
S025	T330	TRUE	TRUE	0	0	1	1	none	0.000132232487614
S026	T330	TRUE	TRUE	0	0	1	1	none	0.000126778019296
S038	T330	FALSE	FALSE	0	0	1	1	none	0.0001225557243853
S039	T330	TRUE	TRUE	0	0	1	1	none	0.000128404186404
S040	T330	TRUE	TRUE	0	0	1	1	none	4.5831083125e-05
S042	T330	TRUE	TRUE	0	0	1	1	none	0.0001275378584629
S071	T330	TRUE	TRUE	0	0	1	1	none	2.8154315555e-05
S078	T330	TRUE	TRUE	0	0	1	1	none	0.000125254152039
S081	T330	TRUE	TRUE	0	0	1	1	none	0.000128535211732
S085	T330	TRUE	TRUE	0	0	1	1	none	5.6787007059e-05
S087	T330	TRUE	TRUE	0	0	1	1	none	6.76668678403e-05
S093	T330	TRUE	TRUE	0	0	1	1	none	4.4643340273e-05
S097	T330	TRUE	TRUE	0	0	1	1	none	0.000129901497481
S102	T330	TRUE	TRUE	0	0	1	1	none	4.5856677455e-05
S106	T330	TRUE	TRUE	0	0	1	1	none	0.000126419386218
S130	T330	TRUE	TRUE	0	0	1	1	none	6.87639410354e-05
T009	T330	TRUE	TRUE	0	0	1	1	none	0.000136977825616
T010	T330	TRUE	TRUE	0	0	1	1	none	0.0001344866295322
T013	T330	FALSE	FALSE	0	0	1	1	none	0.000132121573509
T014	T330	TRUE	TRUE	0	0	1	1	none	0.0001279737602239
T020	T330	FALSE	FALSE	0	0	1	1	none	0.0001240064198593
T021	T330	FALSE	FALSE	0	0	1	1	none	0.0001386800807429
T028	T330	TRUE	TRUE	0	0	1	1	none	0.000130301567905
T035a	T330	TRUE	TRUE	0	0	1	1	none	7.0196188127e-05
T035b	T330	TRUE	TRUE	0	0	1	1	none	0.000135499432368
T040	T330	TRUE	TRUE	0	0	1	1	none	0.000132127012506
T056	T330	FALSE	FALSE	0	0	1	1	none	0.000141275198919
T059	T330	TRUE	TRUE	0	0	1	1	none	5.0921835814e-05
T065	T330	FALSE	FALSE	0	0	1	1	none	0.0001231489419486
T069	T330	TRUE	TRUE	0	0	1	1	none	5.0311590741e-05
T073	T330	FALSE	FALSE	0	0	1	1	none	0.0001380640619479
T075	T330	TRUE	TRUE	0	0	1	1	none	0.000119091923137
T077	T330	FALSE	FALSE	0	0	1	1	none	0.0001386800807429
T087	T330	FALSE	FALSE	0	0	1	1	none	0.000137963507548
T095	T330	TRUE	TRUE	0	0	1	1	none	6.87601652604e-05
T099a	T330	TRUE	TRUE	0	0	1	1	none	6.84086097011e-05
T102	T330	FALSE	FALSE	0	0	1	1	none	7.25754833964e-05
T104	T330	FALSE	FALSE	0	0	1	1	none	0.0001321528313148
T105	T330	FALSE	FALSE	0	0	1	1	none	0.0001258161379806
T107	T330	FALSE	FALSE	0	0	1	1	none	7.38075209864e-05
T126	T330	TRUE	TRUE	0	0	1	1	none	6.6671474163e-05
T156	T330	FALSE	FALSE	0	0	1	1	none	0.0001240991867729
T159a	T330	TRUE	TRUE	0	0	1	1	none	0.000136115451163
T182	T330	FALSE	FALSE	0	0	1	1	none	0.000124763622951
T188	T330	TRUE	TRUE	0	0	1	1	none	0.000129174285655
T192	T330	FALSE	FALSE	0	0	1	1	none	7.6950010726e-05
T194	T330	FALSE	FALSE	0	0	1	1	none	0.000126483992812
T223	T330	FALSE	FALSE	0	0	1	1	none	0.000125379641746
T225	T330	FALSE	FALSE	0	0	1	1	none	0.0001286037821842
T230	T330	TRUE	TRUE	0	0	1	1	none	0.000134883413573
T232	T330	TRUE	TRUE	0	0	1	1	none	6.4741727078e-05
T241	T330	FALSE	FALSE	0	0	1	1	none	0.0001432914298245
T270	T330	FALSE	FALSE	0	0	1	1	none	6.67040101569e-05
T271b	T330	FALSE	FALSE	0	0	1	1	none	0.0001279637199792
T301	T330	FALSE	FALSE	0	0	1	1	none	8.13125618302001e-05
T303	T330	FALSE	FALSE	0	0	1	1	none	8.1217920277e-05
T322	T330	FALSE	FALSE	0	0	1	1	none	0.0001383405770319
T327b	T330	TRUE	TRUE	0	1	1	1	desc	6.16018795e-07
S002	T335	FALSE	FALSE	0	0	1	1	none	0.000154051216137
S007	T335	FALSE	FALSE	0	0	1	1	none	0.000147782433361
S021	T335	FALSE	FALSE	0	0	1	1	none	0.000150741636326
S024	T335	FALSE	FALSE	0	0	1	1	none	0.000150741636326
S025	T335	FALSE	FALSE	0	0	1	1	none	0.000155054931003
S026	T335	FALSE	FALSE	0	0	1	1	none	0.000149600462685
S038	T335	FALSE	FALSE	0	0	1	1	none	0.0001453781677743
S039	T335	FALSE	FALSE	0	0	1	1	none	0.000151226629793
S040	T335	FALSE	FALSE	0	0	1	1	none	6.8653526514e-05
S042	T335	FALSE	FALSE	0	0	1	1	none	0.0001503603018519
S071	T335	FALSE	FALSE	0	0	1	1	none	5.2208796534e-05
S078	T335	FALSE	FALSE	0	0	1	1	none	0.000148076595428
S081	T335	FALSE	FALSE	0	0	1	1	none	0.000151357655121
S085	T335	FALSE	FALSE	0	0	1	1	none	7.9609450448e-05
S087	T335	FALSE	FALSE	0	0	1	1	none	9.04893112293e-05
S093	T335	FALSE	FALSE	0	0	1	1	none	6.7465783662e-05
S097	T335	FALSE	FALSE	0	0	1	1	none	0.00015272394087
S102	T335	FALSE	FALSE	0	0	1	1	none	6.8679120844e-05
S106	T335	FALSE	FALSE	0	0	1	1	none	0.000149241829607
S130	T335	FALSE	FALSE	0	0	1	1	none	9.15863844244e-05
T009	T335	FALSE	FALSE	0	0	1	1	none	0.000159800269005
T010	T335	FALSE	FALSE	0	0	1	1	none	0.0001573090729212
T013	T335	FALSE	FALSE	0	0	1	1	none	0.000154944016898
T014	T335	FALSE	FALSE	0	0	1	1	none	0.0001507962036129
T020	T335	FALSE	FALSE	0	0	1	1	none	0.0001468288632483
T021	T335	FALSE	FALSE	0	0	1	1	none	0.0001615025241319
T028	T335	FALSE	FALSE	0	0	1	1	none	0.000153124011294
T035a	T335	FALSE	FALSE	0	0	1	1	none	9.3018631516e-05
T035b	T335	FALSE	FALSE	0	0	1	1	none	0.000158321875757
T040	T335	FALSE	FALSE	0	0	1	1	none	0.000154949455895
T056	T335	FALSE	FALSE	0	0	1	1	none	0.000164097642308
T059	T335	FALSE	FALSE	0	0	1	1	none	7.3744279203e-05
T065	T335	FALSE	FALSE	0	0	1	1	none	0.0001459713853376
T069	T335	FALSE	FALSE	0	0	1	1	none	6.5078610218e-05
T073	T335	FALSE	FALSE	0	0	1	1	none	0.0001608865053369
T075	T335	FALSE	FALSE	0	0	1	1	none	0.000141914366526
T077	T335	FALSE	FALSE	0	0	1	1	none	0.0001615025241319
T087	T335	FALSE	FALSE	0	0	1	1	none	0.000160785950937
T095	T335	FALSE	FALSE	0	0	1	1	none	9.15826086494e-05
T099a	T335	FALSE	FALSE	0	0	1	1	none	9.12310530901e-05
T102	T335	FALSE	FALSE	0	0	1	1	none	9.53979267854e-05
T104	T335	FALSE	FALSE	0	0	1	1	none	0.0001549752747038
T105	T335	FALSE	FALSE	0	0	1	1	none	0.0001486385813696
T107	T335	FALSE	FALSE	0	0	1	1	none	9.66299643754001e-05
T126	T335	TRUE	TRUE	1	0	1	1	anc	6.16018795e-07
T156	T335	FALSE	FALSE	0	0	1	1	none	0.0001469216301619
[truncated: 1,161 more rows]
