# Supplementary material for: Improved characterisation of MRSA transmission using within-host bacterial sequence diversity
Source: eLife. 2019 Oct 8;8:e46402. doi: 10.7554/eLife.46402 (PMC6954020; doi:10.7554/eLife.46402)
Supplement: Figure 9—source data 1. [file elife-46402-fig9-data1.zip › Figure 9-source data 1/classifications/Classification_Posterior_ds_10percol_49.csv]

host.1	host.2	adjacent	contiguous	paths12	paths21	nodes1	nodes2	path.classification	min.distance.between.subgraphs
S002	S007	TRUE	TRUE	0	0	1	1	none	7.78643329977e-05
S002	S021	TRUE	TRUE	0	0	1	1	none	1.13356322777e-05
S007	S021	TRUE	TRUE	0	0	1	1	none	7.96212385222e-05
S002	S024	TRUE	TRUE	0	0	1	1	none	9.8542631447e-06
S007	S024	TRUE	TRUE	0	0	1	1	none	7.81398693892e-05
S021	S024	TRUE	TRUE	0	0	1	1	none	6.1885719312e-06
S002	S025	TRUE	TRUE	0	0	1	1	none	2.48251724656e-05
S007	S025	TRUE	TRUE	0	0	1	1	none	8.35007136941e-05
S021	S025	TRUE	TRUE	0	0	1	1	none	2.65820779901e-05
S024	S025	TRUE	TRUE	0	0	1	1	none	2.51007088571e-05
S002	S026	TRUE	TRUE	0	0	1	1	none	1.77010223336e-05
S007	S026	TRUE	TRUE	0	0	1	1	none	7.63765635621e-05
S021	S026	TRUE	TRUE	0	0	1	1	none	1.94579278581e-05
S024	S026	TRUE	TRUE	0	0	1	1	none	1.79765587251e-05
S025	S026	TRUE	TRUE	0	0	1	1	none	2.126169786e-05
S002	S038	TRUE	TRUE	0	0	1	1	none	7.4237952273e-05
S007	S038	TRUE	TRUE	0	0	1	1	none	3.58138460813e-05
S021	S038	TRUE	TRUE	0	0	1	1	none	7.59948577975e-05
S024	S038	TRUE	TRUE	0	0	1	1	none	7.45134886645e-05
S025	S038	TRUE	TRUE	0	0	1	1	none	7.98743329694e-05
S026	S038	TRUE	TRUE	0	0	1	1	none	7.27501828374e-05
S002	S039	TRUE	TRUE	0	0	1	1	none	1.05267678249e-05
S007	S039	TRUE	TRUE	0	0	1	1	none	7.88123740694e-05
S021	S039	TRUE	TRUE	0	0	1	1	none	2.3931426872e-06
S024	S039	TRUE	TRUE	0	0	1	1	none	5.3797074784e-06
S025	S039	TRUE	TRUE	0	0	1	1	none	2.57732135373e-05
S026	S039	TRUE	TRUE	0	0	1	1	none	1.86490634053e-05
S038	S039	TRUE	TRUE	0	0	1	1	none	7.51859933447e-05
S002	S040	TRUE	TRUE	0	0	1	1	none	0.0001172556540518
S007	S040	TRUE	TRUE	0	0	1	1	none	0.0001057509554203
S021	S040	TRUE	TRUE	0	0	1	1	none	0.0001190125595763
S024	S040	TRUE	TRUE	0	0	1	1	none	0.0001175311904433
S025	S040	TRUE	TRUE	0	0	1	1	none	0.0001228920347482
S026	S040	TRUE	TRUE	0	0	1	1	none	0.0001157678846162
S038	S040	TRUE	TRUE	0	0	1	1	none	0.0001021245746956
S039	S040	TRUE	TRUE	0	0	1	1	none	0.0001182036951235
S002	S042	TRUE	TRUE	0	0	1	1	none	1.00477390618e-05
S007	S042	TRUE	TRUE	0	0	1	1	none	7.83333453063e-05
S021	S042	TRUE	TRUE	0	0	1	1	none	5.1595926881e-06
S024	S042	TRUE	TRUE	0	0	1	1	none	4.9006787153e-06
S025	S042	TRUE	TRUE	0	0	1	1	none	2.52941847742e-05
S026	S042	TRUE	TRUE	0	0	1	1	none	1.81700346422e-05
S038	S042	TRUE	TRUE	0	0	1	1	none	7.47069645816e-05
S039	S042	TRUE	TRUE	0	0	1	1	none	4.3507282353e-06
S040	S042	TRUE	TRUE	0	0	1	1	none	0.0001177246663604
S002	S071	TRUE	TRUE	0	0	1	1	none	0.0001093202019387
S007	S071	TRUE	TRUE	0	0	1	1	none	9.78155033072e-05
S021	S071	TRUE	TRUE	0	0	1	1	none	0.0001110771074632
S024	S071	TRUE	TRUE	0	0	1	1	none	0.0001095957383302
S025	S071	TRUE	TRUE	0	0	1	1	none	0.0001149565826351
S026	S071	TRUE	TRUE	0	0	1	1	none	0.0001078324325031
S038	S071	TRUE	TRUE	0	0	1	1	none	9.41891225825e-05
S039	S071	TRUE	TRUE	0	0	1	1	none	0.0001102682430104
S040	S071	TRUE	TRUE	0	0	1	1	none	2.88629398013e-05
S042	S071	TRUE	TRUE	0	0	1	1	none	0.0001097892142473
S002	S078	TRUE	TRUE	0	0	1	1	none	9.1638781996e-06
S007	S078	TRUE	TRUE	0	0	1	1	none	7.74494844441e-05
S021	S078	TRUE	TRUE	0	0	1	1	none	7.7701456841e-06
S024	S078	TRUE	TRUE	0	0	1	1	none	6.2887765511e-06
S025	S078	TRUE	TRUE	0	0	1	1	none	2.4410323912e-05
S026	S078	TRUE	TRUE	0	0	1	1	none	1.728617378e-05
S038	S078	TRUE	TRUE	0	0	1	1	none	7.38231037194e-05
S039	S078	TRUE	TRUE	0	0	1	1	none	6.9612812313e-06
S040	S078	TRUE	TRUE	0	0	1	1	none	0.0001168408054982
S042	S078	TRUE	TRUE	0	0	1	1	none	6.4822524682e-06
S071	S078	TRUE	TRUE	0	0	1	1	none	0.0001089053533851
S002	S081	TRUE	TRUE	0	0	1	1	none	9.4958134153e-06
S007	S081	TRUE	TRUE	0	0	1	1	none	7.77814196598e-05
S021	S081	TRUE	TRUE	0	0	1	1	none	5.8301222018e-06
S024	S081	TRUE	TRUE	0	0	1	1	none	3.1262979086e-06
S025	S081	TRUE	TRUE	0	0	1	1	none	2.47422591277e-05
S026	S081	TRUE	TRUE	0	0	1	1	none	1.76181089957e-05
S038	S081	TRUE	TRUE	0	0	1	1	none	7.41550389351e-05
S039	S081	TRUE	TRUE	0	0	1	1	none	5.021257749e-06
S040	S081	TRUE	TRUE	0	0	1	1	none	0.0001171727407139
S042	S081	TRUE	TRUE	0	0	1	1	none	4.5422289859e-06
S071	S081	TRUE	TRUE	0	0	1	1	none	0.0001092372886008
S078	S081	TRUE	TRUE	0	0	1	1	none	5.9303268217e-06
S002	S085	TRUE	TRUE	0	0	1	1	none	0.0001099202024736
S007	S085	TRUE	TRUE	0	0	1	1	none	9.84155038421e-05
S021	S085	TRUE	TRUE	0	0	1	1	none	0.0001116771079981
S024	S085	TRUE	TRUE	0	0	1	1	none	0.0001101957388651
S025	S085	TRUE	TRUE	0	0	1	1	none	0.00011555658317
S026	S085	TRUE	TRUE	0	0	1	1	none	0.000108432433038
S038	S085	TRUE	TRUE	0	0	1	1	none	9.47891231174e-05
S039	S085	TRUE	TRUE	0	0	1	1	none	0.0001108682435453
S040	S085	TRUE	TRUE	0	0	1	1	none	5.08155702762e-05
S042	S085	TRUE	TRUE	0	0	1	1	none	0.0001103892147822
S071	S085	TRUE	TRUE	0	0	1	1	none	4.28801181631e-05
S078	S085	TRUE	TRUE	0	0	1	1	none	0.00010950535392
S081	S085	TRUE	TRUE	0	0	1	1	none	0.0001098372891357
S002	S087	TRUE	TRUE	0	0	1	1	none	0.0001147135464869
S007	S087	TRUE	TRUE	0	0	1	1	none	0.0001032088478554
S021	S087	TRUE	TRUE	0	0	1	1	none	0.0001164704520114
S024	S087	TRUE	TRUE	0	0	1	1	none	0.0001149890828784
S025	S087	TRUE	TRUE	0	0	1	1	none	0.0001203499271833
S026	S087	TRUE	TRUE	0	0	1	1	none	0.0001132257770513
S038	S087	TRUE	TRUE	0	0	1	1	none	9.95824671307e-05
S039	S087	TRUE	TRUE	0	0	1	1	none	0.0001156615875586
S040	S087	TRUE	TRUE	0	0	1	1	none	5.56089142895e-05
S042	S087	TRUE	TRUE	0	0	1	1	none	0.0001151825587955
S071	S087	TRUE	TRUE	0	0	1	1	none	4.76734621764e-05
S078	S087	TRUE	TRUE	0	0	1	1	none	0.0001142986979333
S081	S087	TRUE	TRUE	0	0	1	1	none	0.000114630633149
S085	S087	TRUE	TRUE	0	0	1	1	none	2.25429454673e-05
S002	S093	TRUE	TRUE	0	0	1	1	none	9.65298065687e-05
S007	S093	TRUE	TRUE	0	0	1	1	none	8.50251079372e-05
S021	S093	TRUE	TRUE	0	0	1	1	none	9.82867120932e-05
S024	S093	TRUE	TRUE	0	0	1	1	none	9.68053429602e-05
S025	S093	TRUE	TRUE	0	0	1	1	none	0.0001021661872651
S026	S093	TRUE	TRUE	0	0	1	1	none	9.50420371331e-05
S038	S093	TRUE	TRUE	0	0	1	1	none	8.13987272125e-05
S039	S093	TRUE	TRUE	0	0	1	1	none	9.74778476404e-05
S040	S093	TRUE	TRUE	0	0	1	1	none	3.74251743713e-05
S042	S093	TRUE	TRUE	0	0	1	1	none	9.69988188773e-05
S071	S093	TRUE	TRUE	0	0	1	1	none	2.94897222582e-05
S078	S093	TRUE	TRUE	0	0	1	1	none	9.61149580151e-05
S081	S093	TRUE	TRUE	0	0	1	1	none	9.64468932308e-05
S085	S093	TRUE	TRUE	0	0	1	1	none	1.46128510651e-05
S087	S093	TRUE	TRUE	0	0	1	1	none	1.94061950784e-05
S002	S097	TRUE	TRUE	0	0	1	1	none	2.26833417897e-05
S007	S097	TRUE	TRUE	0	0	1	1	none	8.13588830182e-05
S021	S097	TRUE	TRUE	0	0	1	1	none	2.44402473142e-05
S024	S097	TRUE	TRUE	0	0	1	1	none	2.29588781812e-05
S025	S097	TRUE	TRUE	0	0	1	1	none	3.3642858361e-06
S026	S097	TRUE	TRUE	0	0	1	1	none	1.91198671841e-05
S038	S097	TRUE	TRUE	0	0	1	1	none	7.77325022935e-05
S039	S097	TRUE	TRUE	0	0	1	1	none	2.36313828614e-05
S040	S097	TRUE	TRUE	0	0	1	1	none	0.0001207502040723
S042	S097	TRUE	TRUE	0	0	1	1	none	2.31523540983e-05
S071	S097	TRUE	TRUE	0	0	1	1	none	0.0001128147519592
S078	S097	TRUE	TRUE	0	0	1	1	none	2.22684932361e-05
S081	S097	TRUE	TRUE	0	0	1	1	none	2.26004284518e-05
S085	S097	TRUE	TRUE	0	0	1	1	none	0.0001134147524941
S087	S097	TRUE	TRUE	0	0	1	1	none	0.0001182080965074
S093	S097	TRUE	TRUE	0	0	1	1	none	0.0001000243565892
S002	S102	TRUE	TRUE	0	0	1	1	none	0.0001177219353836
S007	S102	TRUE	TRUE	0	0	1	1	none	0.0001062172367521
S021	S102	TRUE	TRUE	0	0	1	1	none	0.0001194788409081
S024	S102	TRUE	TRUE	0	0	1	1	none	0.0001179974717751
S025	S102	TRUE	TRUE	0	0	1	1	none	0.00012335831608
S026	S102	TRUE	TRUE	0	0	1	1	none	0.000116234165948
S038	S102	TRUE	TRUE	0	0	1	1	none	0.0001025908560274
S039	S102	TRUE	TRUE	0	0	1	1	none	0.0001186699764553
S040	S102	TRUE	TRUE	0	0	1	1	none	6.2590759262e-06
S042	S102	TRUE	TRUE	0	0	1	1	none	0.0001181909476922
S071	S102	TRUE	TRUE	0	0	1	1	none	2.93292211331e-05
S078	S102	TRUE	TRUE	0	0	1	1	none	0.00011730708683
S081	S102	TRUE	TRUE	0	0	1	1	none	0.0001176390220457
S085	S102	TRUE	TRUE	0	0	1	1	none	5.1281851608e-05
S087	S102	TRUE	TRUE	0	0	1	1	none	5.60751956213e-05
S093	S102	TRUE	TRUE	0	0	1	1	none	3.78914557031e-05
S097	S102	TRUE	TRUE	0	0	1	1	none	0.0001212164854041
S002	S106	TRUE	TRUE	0	0	1	1	none	1.413964636e-05
S007	S106	TRUE	TRUE	0	0	1	1	none	8.43807345777e-05
S021	S106	TRUE	TRUE	0	0	1	1	none	1.78520338577e-05
S024	S106	TRUE	TRUE	0	0	1	1	none	1.63706647247e-05
S025	S106	TRUE	TRUE	0	0	1	1	none	3.13415740456e-05
S026	S106	TRUE	TRUE	0	0	1	1	none	2.42174239136e-05
S038	S106	TRUE	TRUE	0	0	1	1	none	8.0754353853e-05
S039	S106	TRUE	TRUE	0	0	1	1	none	1.70431694049e-05
S040	S106	TRUE	TRUE	0	0	1	1	none	0.0001237720556318
S042	S106	TRUE	TRUE	0	0	1	1	none	1.65641406418e-05
S071	S106	TRUE	TRUE	0	0	1	1	none	0.0001158366035187
S078	S106	TRUE	TRUE	0	0	1	1	none	1.56802797796e-05
S081	S106	TRUE	TRUE	0	0	1	1	none	1.60122149953e-05
S085	S106	TRUE	TRUE	0	0	1	1	none	0.0001164366040536
S087	S106	TRUE	TRUE	0	0	1	1	none	0.0001212299480669
S093	S106	TRUE	TRUE	0	0	1	1	none	0.0001030462081487
S097	S106	TRUE	TRUE	0	0	1	1	none	2.91997433697e-05
S102	S106	TRUE	TRUE	0	0	1	1	none	0.0001242383369636
S002	S130	TRUE	TRUE	0	0	1	1	none	0.0001159425781209
S007	S130	TRUE	TRUE	0	0	1	1	none	0.0001044378794894
S021	S130	TRUE	TRUE	0	0	1	1	none	0.0001176994836454
S024	S130	TRUE	TRUE	0	0	1	1	none	0.0001162181145124
S025	S130	TRUE	TRUE	0	0	1	1	none	0.0001215789588173
S026	S130	TRUE	TRUE	0	0	1	1	none	0.0001144548086853
S038	S130	TRUE	TRUE	0	0	1	1	none	0.0001008114987647
S039	S130	TRUE	TRUE	0	0	1	1	none	0.0001168906191926
S040	S130	TRUE	TRUE	0	0	1	1	none	5.68379459235e-05
S042	S130	TRUE	TRUE	0	0	1	1	none	0.0001164115904295
S071	S130	TRUE	TRUE	0	0	1	1	none	4.89024938104e-05
S078	S130	TRUE	TRUE	0	0	1	1	none	0.0001155277295673
S081	S130	TRUE	TRUE	0	0	1	1	none	0.000115859664783
S085	S130	TRUE	TRUE	0	0	1	1	none	2.37719771013e-05
S087	S130	TRUE	TRUE	0	0	1	1	none	2.4514867942e-06
S093	S130	TRUE	TRUE	0	0	1	1	none	2.06352267124e-05
S097	S130	TRUE	TRUE	0	0	1	1	none	0.0001194371281414
S102	S130	TRUE	TRUE	0	0	1	1	none	5.73042272553e-05
S106	S130	TRUE	TRUE	0	0	1	1	none	0.0001224589797009
S002	T009	FALSE	FALSE	0	0	1	1	none	2.39483934022e-05
S007	T009	FALSE	FALSE	0	0	1	1	none	8.26239346307e-05
S021	T009	FALSE	FALSE	0	0	1	1	none	2.57052989267e-05
S024	T009	FALSE	FALSE	0	0	1	1	none	2.42239297937e-05
S025	T009	FALSE	FALSE	0	0	1	1	none	2.75090689286e-05
S026	T009	FALSE	FALSE	0	0	1	1	none	1.22578135586e-05
S038	T009	FALSE	FALSE	0	0	1	1	none	7.8997553906e-05
S039	T009	FALSE	FALSE	0	0	1	1	none	2.48964344739e-05
S040	T009	FALSE	FALSE	0	0	1	1	none	0.0001220152556848
S042	T009	FALSE	FALSE	0	0	1	1	none	2.44174057108e-05
S071	T009	FALSE	FALSE	0	0	1	1	none	0.0001140798035717
S078	T009	FALSE	FALSE	0	0	1	1	none	2.35335448486e-05
S081	T009	FALSE	FALSE	0	0	1	1	none	2.38654800643e-05
S085	T009	FALSE	FALSE	0	0	1	1	none	0.0001146798041066
S087	T009	FALSE	FALSE	0	0	1	1	none	0.0001194731481199
S093	T009	FALSE	FALSE	0	0	1	1	none	0.0001012894082017
S097	T009	FALSE	FALSE	0	0	1	1	none	2.53672382527e-05
S102	T009	FALSE	FALSE	0	0	1	1	none	0.0001224815370166
S106	T009	FALSE	FALSE	0	0	1	1	none	3.04647949822e-05
S130	T009	FALSE	FALSE	0	0	1	1	none	0.0001207021797539
S002	T010	FALSE	FALSE	0	0	1	1	none	2.55029938683e-05
S007	T010	FALSE	FALSE	0	0	1	1	none	8.41785350968e-05
S021	T010	FALSE	FALSE	0	0	1	1	none	2.72598993928e-05
S024	T010	FALSE	FALSE	0	0	1	1	none	2.57785302598e-05
S025	T010	FALSE	FALSE	0	0	1	1	none	2.90636693947e-05
S026	T010	FALSE	FALSE	0	0	1	1	none	1.38124140247e-05
S038	T010	FALSE	FALSE	0	0	1	1	none	8.05521543721e-05
S039	T010	FALSE	FALSE	0	0	1	1	none	2.645103494e-05
S040	T010	FALSE	FALSE	0	0	1	1	none	0.0001235698561509
S042	T010	FALSE	FALSE	0	0	1	1	none	2.59720061769e-05
S071	T010	FALSE	FALSE	0	0	1	1	none	0.0001156344040378
S078	T010	FALSE	FALSE	0	0	1	1	none	2.50881453147e-05
S081	T010	FALSE	FALSE	0	0	1	1	none	2.54200805304e-05
S085	T010	FALSE	FALSE	0	0	1	1	none	0.0001162344045727
S087	T010	FALSE	FALSE	0	0	1	1	none	0.000121027748586
S093	T010	FALSE	FALSE	0	0	1	1	none	0.0001028440086678
S097	T010	FALSE	FALSE	0	0	1	1	none	2.69218387188e-05
S102	T010	FALSE	FALSE	0	0	1	1	none	0.0001240361374827
S106	T010	FALSE	FALSE	0	0	1	1	none	3.20193954483e-05
S130	T010	FALSE	FALSE	0	0	1	1	none	0.00012225678022
T009	T010	FALSE	FALSE	0	0	1	1	none	3.3352201747e-06
S002	T013	FALSE	FALSE	0	0	1	1	none	8.58646057721e-05
S007	T013	FALSE	FALSE	0	0	1	1	none	4.74404995804e-05
S021	T013	FALSE	FALSE	0	0	1	1	none	8.76215112966e-05
S024	T013	FALSE	FALSE	0	0	1	1	none	8.61401421636e-05
S025	T013	FALSE	FALSE	0	0	1	1	none	9.15009864685e-05
S026	T013	FALSE	FALSE	0	0	1	1	none	8.43768363365e-05
S038	T013	FALSE	FALSE	0	0	1	1	none	1.47709811551e-05
S039	T013	FALSE	FALSE	0	0	1	1	none	8.68126468438e-05
S040	T013	FALSE	FALSE	0	0	1	1	none	0.0001137512281947
S042	T013	FALSE	FALSE	0	0	1	1	none	8.63336180807e-05
S071	T013	FALSE	FALSE	0	0	1	1	none	0.0001058157760816
S078	T013	FALSE	FALSE	0	0	1	1	none	8.54497572185e-05
S081	T013	FALSE	FALSE	0	0	1	1	none	8.57816924342e-05
S085	T013	FALSE	FALSE	0	0	1	1	none	0.0001064157766165
S087	T013	FALSE	FALSE	0	0	1	1	none	0.0001112091206298
S093	T013	FALSE	FALSE	0	0	1	1	none	9.30253807116e-05
S097	T013	FALSE	FALSE	0	0	1	1	none	8.93591557926e-05
S102	T013	FALSE	FALSE	0	0	1	1	none	0.0001142175095265
S106	T013	FALSE	FALSE	0	0	1	1	none	9.23810073521e-05
S130	T013	FALSE	FALSE	0	0	1	1	none	0.0001124381522638
T009	T013	FALSE	FALSE	0	0	1	1	none	9.06242074051e-05
T010	T013	FALSE	FALSE	0	0	1	1	none	9.21788078712e-05
S002	T014	TRUE	TRUE	0	0	1	1	none	1.16246082018e-05
S007	T014	TRUE	TRUE	0	0	1	1	none	7.99102144463e-05
S021	T014	TRUE	TRUE	0	0	1	1	none	6.7364618281e-06
S024	T014	TRUE	TRUE	0	0	1	1	none	6.4775478553e-06
S025	T014	TRUE	TRUE	0	0	1	1	none	2.68710539142e-05
S026	T014	TRUE	TRUE	0	0	1	1	none	1.97469037822e-05
S038	T014	TRUE	TRUE	0	0	1	1	none	7.62838337216e-05
S039	T014	TRUE	TRUE	0	0	1	1	none	5.9275973753e-06
S040	T014	TRUE	TRUE	0	0	1	1	none	0.0001193015355004
S042	T014	TRUE	TRUE	0	0	1	1	none	4.226113452e-06
S071	T014	TRUE	TRUE	0	0	1	1	none	0.0001113660833873
S078	T014	TRUE	TRUE	0	0	1	1	none	8.0591216082e-06
S081	T014	TRUE	TRUE	0	0	1	1	none	6.1190981259e-06
S085	T014	TRUE	TRUE	0	0	1	1	none	0.0001119660839222
S087	T014	TRUE	TRUE	0	0	1	1	none	0.0001167594279355
S093	T014	TRUE	TRUE	0	0	1	1	none	9.85756880173e-05
S097	T014	TRUE	TRUE	0	0	1	1	none	2.47292232383e-05
S102	T014	TRUE	TRUE	0	0	1	1	none	0.0001197678168322
S106	T014	TRUE	TRUE	0	0	1	1	none	1.81410097818e-05
S130	T014	TRUE	TRUE	0	0	1	1	none	0.0001179884595695
T009	T014	FALSE	FALSE	0	0	1	1	none	2.59942748508e-05
T010	T014	FALSE	FALSE	0	0	1	1	none	2.75488753169e-05
T013	T014	FALSE	FALSE	0	0	1	1	none	8.79104872207e-05
S002	T020	TRUE	TRUE	0	0	1	1	none	7.63178187469e-05
S007	T020	TRUE	TRUE	0	0	1	1	none	3.78937125552e-05
S021	T020	TRUE	TRUE	0	0	1	1	none	7.80747242714e-05
S024	T020	TRUE	TRUE	0	0	1	1	none	7.65933551384e-05
S025	T020	TRUE	TRUE	0	0	1	1	none	8.19541994433e-05
S026	T020	TRUE	TRUE	0	0	1	1	none	7.48300493113e-05
S038	T020	TRUE	TRUE	0	0	1	1	none	3.3023216341e-06
S039	T020	TRUE	TRUE	0	0	1	1	none	7.72658598186e-05
S040	T020	TRUE	TRUE	0	0	1	1	none	0.0001042044411695
S042	T020	TRUE	TRUE	0	0	1	1	none	7.67868310555e-05
S071	T020	TRUE	TRUE	0	0	1	1	none	9.62689890564e-05
S078	T020	TRUE	TRUE	0	0	1	1	none	7.59029701933e-05
S081	T020	TRUE	TRUE	0	0	1	1	none	7.6234905409e-05
S085	T020	TRUE	TRUE	0	0	1	1	none	9.68689895913e-05
S087	T020	TRUE	TRUE	0	0	1	1	none	0.0001016623336046
S093	T020	TRUE	TRUE	0	0	1	1	none	8.34785936864e-05
S097	T020	TRUE	TRUE	0	0	1	1	none	7.98123687674e-05
S102	T020	TRUE	TRUE	0	0	1	1	none	0.0001046707225013
S106	T020	TRUE	TRUE	0	0	1	1	none	8.28342203269e-05
S130	T020	TRUE	TRUE	0	0	1	1	none	0.0001028913652386
T009	T020	FALSE	FALSE	0	0	1	1	none	8.10774203799e-05
T010	T020	FALSE	FALSE	0	0	1	1	none	8.2632020846e-05
T013	T020	FALSE	FALSE	0	0	1	1	none	1.6850847629e-05
T014	T020	TRUE	TRUE	0	0	1	1	none	7.83637001955e-05
S002	T021	FALSE	FALSE	0	0	1	1	none	2.55065329814e-05
S007	T021	FALSE	FALSE	0	0	1	1	none	8.41820742099e-05
S021	T021	FALSE	FALSE	0	0	1	1	none	2.72634385059e-05
S024	T021	FALSE	FALSE	0	0	1	1	none	2.57820693729e-05
S025	T021	FALSE	FALSE	0	0	1	1	none	2.90672085078e-05
S026	T021	FALSE	FALSE	0	0	1	1	none	1.38159531378e-05
S038	T021	FALSE	FALSE	0	0	1	1	none	8.05556934852e-05
S039	T021	FALSE	FALSE	0	0	1	1	none	2.64545740531e-05
S040	T021	FALSE	FALSE	0	0	1	1	none	0.000123573395264
S042	T021	FALSE	FALSE	0	0	1	1	none	2.597554529e-05
S071	T021	FALSE	FALSE	0	0	1	1	none	0.0001156379431509
S078	T021	FALSE	FALSE	0	0	1	1	none	2.50916844278e-05
S081	T021	FALSE	FALSE	0	0	1	1	none	2.54236196435e-05
S085	T021	FALSE	FALSE	0	0	1	1	none	0.0001162379436858
S087	T021	FALSE	FALSE	0	0	1	1	none	0.0001210312876991
S093	T021	FALSE	FALSE	0	0	1	1	none	0.0001028475477809
S097	T021	FALSE	FALSE	0	0	1	1	none	2.69253778319e-05
S102	T021	FALSE	FALSE	0	0	1	1	none	0.0001240396765958
S106	T021	FALSE	FALSE	0	0	1	1	none	3.20229345614e-05
S130	T021	FALSE	FALSE	0	0	1	1	none	0.0001222603193331
T009	T021	FALSE	FALSE	0	0	1	1	none	3.3387592878e-06
T010	T021	TRUE	TRUE	0	0	1	1	none	2.4484494335e-06
T013	T021	FALSE	FALSE	0	0	1	1	none	9.21823469843e-05
T014	T021	FALSE	FALSE	0	0	1	1	none	2.755241443e-05
T020	T021	FALSE	FALSE	0	0	1	1	none	8.26355599591e-05
S002	T028	TRUE	TRUE	0	0	1	1	none	7.84120610504e-05
S007	T028	TRUE	TRUE	0	0	1	1	none	3.03303918527e-05
S021	T028	TRUE	TRUE	0	0	1	1	none	8.01689665749e-05
S024	T028	TRUE	TRUE	0	0	1	1	none	7.86875974419e-05
S025	T028	TRUE	TRUE	0	0	1	1	none	8.40484417468e-05
S026	T028	TRUE	TRUE	0	0	1	1	none	7.69242916148e-05
S038	T028	TRUE	TRUE	0	0	1	1	none	3.6361574134e-05
S039	T028	TRUE	TRUE	0	0	1	1	none	7.93601021221e-05
S040	T028	TRUE	TRUE	0	0	1	1	none	0.000106298683473
S042	T028	TRUE	TRUE	0	0	1	1	none	7.8881073359e-05
S071	T028	TRUE	TRUE	0	0	1	1	none	9.83632313599e-05
S078	T028	TRUE	TRUE	0	0	1	1	none	7.79972124968e-05
S081	T028	TRUE	TRUE	0	0	1	1	none	7.83291477125e-05
S085	T028	TRUE	TRUE	0	0	1	1	none	9.89632318948e-05
S087	T028	TRUE	TRUE	0	0	1	1	none	0.0001037565759081
S093	T028	TRUE	TRUE	0	0	1	1	none	8.55728359899e-05
S097	T028	TRUE	TRUE	0	0	1	1	none	8.19066110709e-05
S102	T028	TRUE	TRUE	0	0	1	1	none	0.0001067649648048
S106	T028	TRUE	TRUE	0	0	1	1	none	8.49284626304e-05
S130	T028	TRUE	TRUE	0	0	1	1	none	0.0001049856075421
T009	T028	FALSE	FALSE	0	0	1	1	none	8.31716626834e-05
T010	T028	FALSE	FALSE	0	0	1	1	none	8.47262631495e-05
T013	T028	FALSE	FALSE	0	0	1	1	none	4.79882276331e-05
T014	T028	TRUE	TRUE	0	0	1	1	none	8.0457942499e-05
T020	T028	TRUE	TRUE	0	0	1	1	none	3.84414406079e-05
T021	T028	FALSE	FALSE	0	0	1	1	none	8.47298022626e-05
S002	T035a	TRUE	TRUE	0	0	1	1	none	0.0001201310088367
S007	T035a	TRUE	TRUE	0	0	1	1	none	0.0001086263102052
S021	T035a	TRUE	TRUE	0	0	1	1	none	0.0001218879143612
S024	T035a	TRUE	TRUE	0	0	1	1	none	0.0001204065452282
S025	T035a	TRUE	TRUE	0	0	1	1	none	0.0001257673895331
S026	T035a	TRUE	TRUE	0	0	1	1	none	0.0001186432394011
S038	T035a	TRUE	TRUE	0	0	1	1	none	0.0001049999294805
S039	T035a	TRUE	TRUE	0	0	1	1	none	0.0001210790499084
S040	T035a	TRUE	TRUE	0	0	1	1	none	6.10263766393e-05
S042	T035a	TRUE	TRUE	0	0	1	1	none	0.0001206000211453
S071	T035a	TRUE	TRUE	0	0	1	1	none	5.30909245262e-05
S078	T035a	TRUE	TRUE	0	0	1	1	none	0.0001197161602831
S081	T035a	TRUE	TRUE	0	0	1	1	none	0.0001200480954988
S085	T035a	TRUE	TRUE	0	0	1	1	none	2.79604078171e-05
S087	T035a	TRUE	TRUE	0	0	1	1	none	7.8623726702e-06
S093	T035a	TRUE	TRUE	0	0	1	1	none	2.48236574282e-05
S097	T035a	TRUE	TRUE	0	0	1	1	none	0.0001236255588572
S102	T035a	TRUE	TRUE	0	0	1	1	none	6.14926579711e-05
S106	T035a	TRUE	TRUE	0	0	1	1	none	0.0001266474104167
S130	T035a	TRUE	TRUE	0	0	1	1	none	9.0914043042e-06
T009	T035a	FALSE	FALSE	0	0	1	1	none	0.0001248906104697
T010	T035a	FALSE	FALSE	0	0	1	1	none	0.0001264452109358
T013	T035a	FALSE	FALSE	0	0	1	1	none	0.0001166265829796
T014	T035a	TRUE	TRUE	0	0	1	1	none	0.0001221768902853
T020	T035a	TRUE	TRUE	0	0	1	1	none	0.0001070797959544
T021	T035a	FALSE	FALSE	0	0	1	1	none	0.0001264487500489
T028	T035a	TRUE	TRUE	0	0	1	1	none	0.0001091740382579
S002	T035b	TRUE	TRUE	0	0	1	1	none	2.24468559678e-05
S007	T035b	TRUE	TRUE	0	0	1	1	none	8.11223971963e-05
S021	T035b	TRUE	TRUE	0	0	1	1	none	2.42037614923e-05
S024	T035b	TRUE	TRUE	0	0	1	1	none	2.27223923593e-05
S025	T035b	TRUE	TRUE	0	0	1	1	none	2.60075314942e-05
S026	T035b	TRUE	TRUE	0	0	1	1	none	1.07562761242e-05
S038	T035b	TRUE	TRUE	0	0	1	1	none	7.74960164716e-05
S039	T035b	TRUE	TRUE	0	0	1	1	none	2.33948970395e-05
S040	T035b	TRUE	TRUE	0	0	1	1	none	0.0001205137182504
S042	T035b	TRUE	TRUE	0	0	1	1	none	2.29158682764e-05
S071	T035b	TRUE	TRUE	0	0	1	1	none	0.0001125782661373
S078	T035b	TRUE	TRUE	0	0	1	1	none	2.20320074142e-05
S081	T035b	TRUE	TRUE	0	0	1	1	none	2.23639426299e-05
S085	T035b	TRUE	TRUE	0	0	1	1	none	0.0001131782666722
S087	T035b	TRUE	TRUE	0	0	1	1	none	0.0001179716106855
S093	T035b	TRUE	TRUE	0	0	1	1	none	9.97878707673e-05
S097	T035b	TRUE	TRUE	0	0	1	1	none	2.38657008183e-05
S102	T035b	TRUE	TRUE	0	0	1	1	none	0.0001209799995822
S106	T035b	TRUE	TRUE	0	0	1	1	none	2.89632575478e-05
S130	T035b	TRUE	TRUE	0	0	1	1	none	0.0001192006423195
T009	T035b	FALSE	FALSE	0	0	1	1	none	2.7239925946e-06
T010	T035b	FALSE	FALSE	0	0	1	1	none	4.2785930607e-06
T013	T035b	FALSE	FALSE	0	0	1	1	none	8.91226699707e-05
T014	T035b	TRUE	TRUE	0	0	1	1	none	2.44927374164e-05
T020	T035b	TRUE	TRUE	0	0	1	1	none	7.95758829455e-05
T021	T035b	FALSE	FALSE	0	0	1	1	none	4.2821321738e-06
T028	T035b	TRUE	TRUE	0	0	1	1	none	8.1670125249e-05
T035a	T035b	TRUE	TRUE	0	0	1	1	none	0.0001233890730353
S002	T040	TRUE	TRUE	0	0	1	1	none	1.12332858372e-05
S007	T040	TRUE	TRUE	0	0	1	1	none	7.95188920817e-05
S021	T040	TRUE	TRUE	0	0	1	1	none	7.5675946237e-06
S024	T040	TRUE	TRUE	0	0	1	1	none	4.8637703305e-06
S025	T040	TRUE	TRUE	0	0	1	1	none	2.64797315496e-05
S026	T040	TRUE	TRUE	0	0	1	1	none	1.93555814176e-05
S038	T040	TRUE	TRUE	0	0	1	1	none	7.5892511357e-05
S039	T040	TRUE	TRUE	0	0	1	1	none	6.7587301709e-06
S040	T040	TRUE	TRUE	0	0	1	1	none	0.0001189102131358
S042	T040	TRUE	TRUE	0	0	1	1	none	6.2797014078e-06
S071	T040	TRUE	TRUE	0	0	1	1	none	0.0001109747610227
S078	T040	TRUE	TRUE	0	0	1	1	none	7.6677992436e-06
S081	T040	TRUE	TRUE	0	0	1	1	none	2.9599275821e-06
S085	T040	TRUE	TRUE	0	0	1	1	none	0.0001115747615576
S087	T040	TRUE	TRUE	0	0	1	1	none	0.0001163681055709
S093	T040	TRUE	TRUE	0	0	1	1	none	9.81843656527e-05
S097	T040	TRUE	TRUE	0	0	1	1	none	2.43379008737e-05
S102	T040	TRUE	TRUE	0	0	1	1	none	0.0001193764944676
S106	T040	TRUE	TRUE	0	0	1	1	none	1.77496874172e-05
S130	T040	TRUE	TRUE	0	0	1	1	none	0.0001175971372049
T009	T040	FALSE	FALSE	0	0	1	1	none	2.56029524862e-05
T010	T040	FALSE	FALSE	0	0	1	1	none	2.71575529523e-05
T013	T040	FALSE	FALSE	0	0	1	1	none	8.75191648561e-05
T014	T040	TRUE	TRUE	0	0	1	1	none	7.8565705478e-06
T020	T040	TRUE	TRUE	0	0	1	1	none	7.79723778309e-05
T021	T040	FALSE	FALSE	0	0	1	1	none	2.71610920654e-05
T028	T040	TRUE	TRUE	0	0	1	1	none	8.00666201344e-05
T035a	T040	TRUE	TRUE	0	0	1	1	none	0.0001217855679207
T035b	T040	TRUE	TRUE	0	0	1	1	none	2.41014150518e-05
S002	T056	FALSE	FALSE	0	0	1	1	none	3.14271734829e-05
S007	T056	FALSE	FALSE	0	0	1	1	none	9.01027147114e-05
S021	T056	FALSE	FALSE	0	0	1	1	none	3.31840790074e-05
S024	T056	FALSE	FALSE	0	0	1	1	none	3.17027098744e-05
S025	T056	FALSE	FALSE	0	0	1	1	none	3.49878490093e-05
S026	T056	FALSE	FALSE	0	0	1	1	none	1.97365936393e-05
S038	T056	FALSE	FALSE	0	0	1	1	none	8.64763339867e-05
S039	T056	FALSE	FALSE	0	0	1	1	none	3.23752145546e-05
S040	T056	FALSE	FALSE	0	0	1	1	none	0.0001294940357655
S042	T056	FALSE	FALSE	0	0	1	1	none	3.18961857915e-05
S071	T056	FALSE	FALSE	0	0	1	1	none	0.0001215585836524
S078	T056	FALSE	FALSE	0	0	1	1	none	3.10123249293e-05
S081	T056	FALSE	FALSE	0	0	1	1	none	3.1344260145e-05
S085	T056	FALSE	FALSE	0	0	1	1	none	0.0001221585841873
S087	T056	FALSE	FALSE	0	0	1	1	none	0.0001269519282006
S093	T056	FALSE	FALSE	0	0	1	1	none	0.0001087681882824
S097	T056	FALSE	FALSE	0	0	1	1	none	3.28460183334e-05
S102	T056	FALSE	FALSE	0	0	1	1	none	0.0001299603170973
S106	T056	FALSE	FALSE	0	0	1	1	none	3.79435750629e-05
S130	T056	FALSE	FALSE	0	0	1	1	none	0.0001281809598346
T009	T056	TRUE	TRUE	1	0	1	1	anc	3.20018702e-06
T010	T056	FALSE	FALSE	0	0	1	1	none	1.08140002554e-05
T013	T056	FALSE	FALSE	0	0	1	1	none	9.81029874858e-05
T014	T056	FALSE	FALSE	0	0	1	1	none	3.34730549315e-05
T020	T056	FALSE	FALSE	0	0	1	1	none	8.85562004606e-05
T021	T056	FALSE	FALSE	0	0	1	1	none	1.08175393685e-05
T028	T056	FALSE	FALSE	0	0	1	1	none	9.06504427641e-05
T035a	T056	FALSE	FALSE	0	0	1	1	none	0.0001323693905504
T035b	T056	FALSE	FALSE	0	0	1	1	none	1.02027726753e-05
T040	T056	FALSE	FALSE	0	0	1	1	none	3.30817325669e-05
S002	T059	TRUE	TRUE	0	0	1	1	none	0.0001208074769607
S007	T059	TRUE	TRUE	0	0	1	1	none	0.0001093027783292
S021	T059	TRUE	TRUE	0	0	1	1	none	0.0001225643824852
S024	T059	TRUE	TRUE	0	0	1	1	none	0.0001210830133522
S025	T059	TRUE	TRUE	0	0	1	1	none	0.0001264438576571
S026	T059	TRUE	TRUE	0	0	1	1	none	0.0001193197075251
S038	T059	TRUE	TRUE	0	0	1	1	none	0.0001056763976045
S039	T059	TRUE	TRUE	0	0	1	1	none	0.0001217555180324
S040	T059	TRUE	TRUE	0	0	1	1	none	4.7742780691e-06
S042	T059	TRUE	TRUE	0	0	1	1	none	0.0001212764892693
S071	T059	TRUE	TRUE	0	0	1	1	none	3.24147627102e-05
S078	T059	TRUE	TRUE	0	0	1	1	none	0.0001203926284071
S081	T059	TRUE	TRUE	0	0	1	1	none	0.0001207245636228
S085	T059	TRUE	TRUE	0	0	1	1	none	5.43673931851e-05
S087	T059	TRUE	TRUE	0	0	1	1	none	5.91607371984e-05
S093	T059	TRUE	TRUE	0	0	1	1	none	4.09769972802e-05
S097	T059	TRUE	TRUE	0	0	1	1	none	0.0001243020269812
S102	T059	TRUE	TRUE	0	0	1	1	none	9.8108988351e-06
S106	T059	TRUE	TRUE	0	0	1	1	none	0.0001273238785407
S130	T059	TRUE	TRUE	0	0	1	1	none	6.03897688324e-05
T009	T059	FALSE	FALSE	0	0	1	1	none	0.0001255670785937
T010	T059	FALSE	FALSE	0	0	1	1	none	0.0001271216790598
T013	T059	FALSE	FALSE	0	0	1	1	none	0.0001173030511036
T014	T059	TRUE	TRUE	0	0	1	1	none	0.0001228533584093
T020	T059	TRUE	TRUE	0	0	1	1	none	0.0001077562640784
T021	T059	FALSE	FALSE	0	0	1	1	none	0.0001271252181729
T028	T059	TRUE	TRUE	0	0	1	1	none	0.0001098505063819
T035a	T059	TRUE	TRUE	0	0	1	1	none	6.45781995482e-05
T035b	T059	TRUE	TRUE	0	0	1	1	none	0.0001240655411593
T040	T059	TRUE	TRUE	0	0	1	1	none	0.0001224620360447
T056	T059	FALSE	FALSE	0	0	1	1	none	0.0001330458586744
S002	T065	TRUE	TRUE	0	0	1	1	none	7.59045587646e-05
S007	T065	TRUE	TRUE	0	0	1	1	none	3.74804525729e-05
S021	T065	TRUE	TRUE	0	0	1	1	none	7.76614642891e-05
S024	T065	TRUE	TRUE	0	0	1	1	none	7.61800951561e-05
S025	T065	TRUE	TRUE	0	0	1	1	none	8.1540939461e-05
S026	T065	TRUE	TRUE	0	0	1	1	none	7.4416789329e-05
S038	T065	TRUE	TRUE	0	0	1	1	none	4.8109341476e-06
S039	T065	TRUE	TRUE	0	0	1	1	none	7.68525998363e-05
S040	T065	TRUE	TRUE	0	0	1	1	none	0.0001037911811872
S042	T065	TRUE	TRUE	0	0	1	1	none	7.63735710732e-05
S071	T065	TRUE	TRUE	0	0	1	1	none	9.58557290741e-05
S078	T065	TRUE	TRUE	0	0	1	1	none	7.5489710211e-05
S081	T065	TRUE	TRUE	0	0	1	1	none	7.58216454267e-05
S085	T065	TRUE	TRUE	0	0	1	1	none	9.6455729609e-05
S087	T065	TRUE	TRUE	0	0	1	1	none	0.0001012490736223
S093	T065	TRUE	TRUE	0	0	1	1	none	8.30653337041e-05
S097	T065	TRUE	TRUE	0	0	1	1	none	7.93991087851e-05
S102	T065	TRUE	TRUE	0	0	1	1	none	0.000104257462519
S106	T065	TRUE	TRUE	0	0	1	1	none	8.24209603446e-05
S130	T065	TRUE	TRUE	0	0	1	1	none	0.0001024781052563
T009	T065	FALSE	FALSE	0	0	1	1	none	8.06641603976e-05
T010	T065	FALSE	FALSE	0	0	1	1	none	8.22187608637e-05
T013	T065	FALSE	FALSE	0	0	1	1	none	1.11825021677e-05
T014	T065	TRUE	TRUE	0	0	1	1	none	7.79504402132e-05
T020	T065	TRUE	TRUE	0	0	1	1	none	6.8908006215e-06
T021	T065	FALSE	FALSE	0	0	1	1	none	8.22222999768e-05
T028	T065	TRUE	TRUE	0	0	1	1	none	3.80281806256e-05
T035a	T065	TRUE	TRUE	0	0	1	1	none	0.0001066665359721
T035b	T065	TRUE	TRUE	0	0	1	1	none	7.91626229632e-05
T040	T065	TRUE	TRUE	0	0	1	1	none	7.75591178486e-05
T056	T065	FALSE	FALSE	0	0	1	1	none	8.81429404783e-05
T059	T065	TRUE	TRUE	0	0	1	1	none	0.0001073430040961
S002	T069	TRUE	TRUE	0	0	1	1	none	0.0001206466640187
S007	T069	TRUE	TRUE	0	0	1	1	none	0.0001091419653872
S021	T069	TRUE	TRUE	0	0	1	1	none	0.0001224035695432
S024	T069	TRUE	TRUE	0	0	1	1	none	0.0001209222004102
S025	T069	TRUE	TRUE	0	0	1	1	none	0.0001262830447151
S026	T069	TRUE	TRUE	0	0	1	1	none	0.0001191588945831
S038	T069	TRUE	TRUE	0	0	1	1	none	0.0001055155846625
S039	T069	TRUE	TRUE	0	0	1	1	none	0.0001215947050904
S040	T069	TRUE	TRUE	0	0	1	1	none	4.01894018813e-05
S042	T069	TRUE	TRUE	0	0	1	1	none	0.0001211156763273
S071	T069	TRUE	TRUE	0	0	1	1	none	1.25489172402e-05
S078	T069	TRUE	TRUE	0	0	1	1	none	0.0001202318154651
S081	T069	TRUE	TRUE	0	0	1	1	none	0.0001205637506808
S085	T069	TRUE	TRUE	0	0	1	1	none	5.42065802431e-05
S087	T069	TRUE	TRUE	0	0	1	1	none	5.89999242564e-05
S093	T069	TRUE	TRUE	0	0	1	1	none	4.08161843382e-05
S097	T069	TRUE	TRUE	0	0	1	1	none	0.0001241412140392
S102	T069	TRUE	TRUE	0	0	1	1	none	4.06556832131e-05
S106	T069	TRUE	TRUE	0	0	1	1	none	0.0001271630655987
S130	T069	TRUE	TRUE	0	0	1	1	none	6.02289558904e-05
T009	T069	FALSE	FALSE	0	0	1	1	none	0.0001254062656517
T010	T069	FALSE	FALSE	0	0	1	1	none	0.0001269608661178
T013	T069	FALSE	FALSE	0	0	1	1	none	0.0001171422381616
T014	T069	TRUE	TRUE	0	0	1	1	none	0.0001226925454673
T020	T069	TRUE	TRUE	0	0	1	1	none	0.0001075954511364
T021	T069	FALSE	FALSE	0	0	1	1	none	0.0001269644052309
T028	T069	TRUE	TRUE	0	0	1	1	none	0.0001096896934399
T035a	T069	TRUE	TRUE	0	0	1	1	none	6.44173866062e-05
T035b	T069	TRUE	TRUE	0	0	1	1	none	0.0001239047282173
T040	T069	TRUE	TRUE	0	0	1	1	none	0.0001223012231027
T056	T069	FALSE	FALSE	0	0	1	1	none	0.0001328850457324
T059	T069	TRUE	TRUE	0	0	1	1	none	4.37412247902e-05
T065	T069	TRUE	TRUE	0	0	1	1	none	0.0001071821911541
S002	T073	FALSE	FALSE	0	0	1	1	none	2.62852603668e-05
S007	T073	FALSE	FALSE	0	0	1	1	none	8.49608015953e-05
S021	T073	FALSE	FALSE	0	0	1	1	none	2.80421658913e-05
S024	T073	FALSE	FALSE	0	0	1	1	none	2.65607967583e-05
S025	T073	FALSE	FALSE	0	0	1	1	none	2.98459358932e-05
S026	T073	FALSE	FALSE	0	0	1	1	none	1.45946805232e-05
S038	T073	FALSE	FALSE	0	0	1	1	none	8.13344208706e-05
S039	T073	FALSE	FALSE	0	0	1	1	none	2.72333014385e-05
S040	T073	FALSE	FALSE	0	0	1	1	none	0.0001243521226494
S042	T073	FALSE	FALSE	0	0	1	1	none	2.67542726754e-05
S071	T073	FALSE	FALSE	0	0	1	1	none	0.0001164166705363
S078	T073	FALSE	FALSE	0	0	1	1	none	2.58704118132e-05
S081	T073	FALSE	FALSE	0	0	1	1	none	2.62023470289e-05
S085	T073	FALSE	FALSE	0	0	1	1	none	0.0001170166710712
S087	T073	FALSE	FALSE	0	0	1	1	none	0.0001218100150845
S093	T073	FALSE	FALSE	0	0	1	1	none	0.0001036262751663
S097	T073	FALSE	FALSE	0	0	1	1	none	2.77041052173e-05
S102	T073	FALSE	FALSE	0	0	1	1	none	0.0001248184039812
S106	T073	FALSE	FALSE	0	0	1	1	none	3.28016619468e-05
S130	T073	FALSE	FALSE	0	0	1	1	none	0.0001230390467185
T009	T073	FALSE	FALSE	0	0	1	1	none	4.1174866732e-06
T010	T073	TRUE	TRUE	0	0	1	1	none	3.2271768189e-06
T013	T073	FALSE	FALSE	0	0	1	1	none	9.29610743697e-05
T014	T073	FALSE	FALSE	0	0	1	1	none	2.83311418154e-05
T020	T073	FALSE	FALSE	0	0	1	1	none	8.34142873445e-05
T021	T073	TRUE	TRUE	0	0	1	1	none	2.0082607718e-06
T028	T073	FALSE	FALSE	0	0	1	1	none	8.5508529648e-05
T035a	T073	FALSE	FALSE	0	0	1	1	none	0.0001272274774343
T035b	T073	FALSE	FALSE	0	0	1	1	none	5.0608595592e-06
T040	T073	FALSE	FALSE	0	0	1	1	none	2.79398194508e-05
T056	T073	FALSE	FALSE	0	0	1	1	none	1.15962667539e-05
T059	T073	FALSE	FALSE	0	0	1	1	none	0.0001279039455583
T065	T073	FALSE	FALSE	0	0	1	1	none	8.30010273622e-05
T069	T073	FALSE	FALSE	0	0	1	1	none	0.0001277431326163
S002	T075	TRUE	TRUE	0	0	1	1	none	7.40404963567e-05
S007	T075	TRUE	TRUE	0	0	1	1	none	6.1313342565e-05
S021	T075	TRUE	TRUE	0	0	1	1	none	7.57974018812e-05
S024	T075	TRUE	TRUE	0	0	1	1	none	7.43160327482e-05
S025	T075	TRUE	TRUE	0	0	1	1	none	7.96768770531e-05
S026	T075	TRUE	TRUE	0	0	1	1	none	7.25527269211e-05
S038	T075	TRUE	TRUE	0	0	1	1	none	5.76869618403e-05
S039	T075	TRUE	TRUE	0	0	1	1	none	7.49885374284e-05
S040	T075	TRUE	TRUE	0	0	1	1	none	0.0001019271187793
S042	T075	TRUE	TRUE	0	0	1	1	none	7.45095086653e-05
S071	T075	TRUE	TRUE	0	0	1	1	none	9.39916666662e-05
S078	T075	TRUE	TRUE	0	0	1	1	none	7.36256478031e-05
S081	T075	TRUE	TRUE	0	0	1	1	none	7.39575830188e-05
S085	T075	TRUE	TRUE	0	0	1	1	none	9.45916672011e-05
S087	T075	TRUE	TRUE	0	0	1	1	none	9.93850112144e-05
S093	T075	TRUE	TRUE	0	0	1	1	none	8.12012712962e-05
S097	T075	TRUE	TRUE	0	0	1	1	none	7.75350463772e-05
S102	T075	TRUE	TRUE	0	0	1	1	none	0.0001023934001111
S106	T075	TRUE	TRUE	0	0	1	1	none	8.05568979367e-05
S130	T075	TRUE	TRUE	0	0	1	1	none	0.0001006140428484
T009	T075	FALSE	FALSE	0	0	1	1	none	7.88000979897e-05
T010	T075	FALSE	FALSE	0	0	1	1	none	8.03546984558e-05
T013	T075	FALSE	FALSE	0	0	1	1	none	6.93136153394e-05
T014	T075	TRUE	TRUE	0	0	1	1	none	7.60863778053e-05
T020	T075	TRUE	TRUE	0	0	1	1	none	5.97668283142e-05
T021	T075	FALSE	FALSE	0	0	1	1	none	8.03582375689e-05
T028	T075	TRUE	TRUE	0	0	1	1	none	6.18610706177e-05
T035a	T075	TRUE	TRUE	0	0	1	1	none	0.0001048024735642
T035b	T075	TRUE	TRUE	0	0	1	1	none	7.72985605553e-05
T040	T075	TRUE	TRUE	0	0	1	1	none	7.56950554407e-05
T056	T075	FALSE	FALSE	0	0	1	1	none	8.62788780704e-05
T059	T075	TRUE	TRUE	0	0	1	1	none	0.0001054789416882
T065	T075	TRUE	TRUE	0	0	1	1	none	5.93535683319e-05
T069	T075	TRUE	TRUE	0	0	1	1	none	0.0001053181287462
T073	T075	FALSE	FALSE	0	0	1	1	none	8.11369649543e-05
S002	T077	FALSE	FALSE	0	0	1	1	none	2.62852603668e-05
S007	T077	FALSE	FALSE	0	0	1	1	none	8.49608015953e-05
S021	T077	FALSE	FALSE	0	0	1	1	none	2.80421658913e-05
S024	T077	FALSE	FALSE	0	0	1	1	none	2.65607967583e-05
S025	T077	FALSE	FALSE	0	0	1	1	none	2.98459358932e-05
S026	T077	FALSE	FALSE	0	0	1	1	none	1.45946805232e-05
S038	T077	FALSE	FALSE	0	0	1	1	none	8.13344208706e-05
S039	T077	FALSE	FALSE	0	0	1	1	none	2.72333014385e-05
S040	T077	FALSE	FALSE	0	0	1	1	none	0.0001243521226494
S042	T077	FALSE	FALSE	0	0	1	1	none	2.67542726754e-05
S071	T077	FALSE	FALSE	0	0	1	1	none	0.0001164166705363
S078	T077	FALSE	FALSE	0	0	1	1	none	2.58704118132e-05
S081	T077	FALSE	FALSE	0	0	1	1	none	2.62023470289e-05
S085	T077	FALSE	FALSE	0	0	1	1	none	0.0001170166710712
S087	T077	FALSE	FALSE	0	0	1	1	none	0.0001218100150845
S093	T077	FALSE	FALSE	0	0	1	1	none	0.0001036262751663
S097	T077	FALSE	FALSE	0	0	1	1	none	2.77041052173e-05
S102	T077	FALSE	FALSE	0	0	1	1	none	0.0001248184039812
S106	T077	FALSE	FALSE	0	0	1	1	none	3.28016619468e-05
S130	T077	FALSE	FALSE	0	0	1	1	none	0.0001230390467185
T009	T077	FALSE	FALSE	0	0	1	1	none	4.1174866732e-06
T010	T077	TRUE	TRUE	0	0	1	1	none	3.2271768189e-06
T013	T077	FALSE	FALSE	0	0	1	1	none	9.29610743697e-05
T014	T077	FALSE	FALSE	0	0	1	1	none	2.83311418154e-05
T020	T077	FALSE	FALSE	0	0	1	1	none	8.34142873445e-05
T021	T077	TRUE	TRUE	0	0	1	1	none	2.0082607718e-06
T028	T077	FALSE	FALSE	0	0	1	1	none	8.5508529648e-05
T035a	T077	FALSE	FALSE	0	0	1	1	none	0.0001272274774343
T035b	T077	FALSE	FALSE	0	0	1	1	none	5.0608595592e-06
T040	T077	FALSE	FALSE	0	0	1	1	none	2.79398194508e-05
T056	T077	FALSE	FALSE	0	0	1	1	none	1.15962667539e-05
T059	T077	FALSE	FALSE	0	0	1	1	none	0.0001279039455583
T065	T077	FALSE	FALSE	0	0	1	1	none	8.30010273622e-05
T069	T077	FALSE	FALSE	0	0	1	1	none	0.0001277431326163
T073	T077	TRUE	TRUE	0	0	1	1	none	1.2224551602e-06
T075	T077	FALSE	FALSE	0	0	1	1	none	8.11369649543e-05
S002	T087	TRUE	TRUE	0	0	1	1	none	2.24468559678e-05
S007	T087	TRUE	TRUE	0	0	1	1	none	8.11223971963e-05
S021	T087	TRUE	TRUE	0	0	1	1	none	2.42037614923e-05
S024	T087	TRUE	TRUE	0	0	1	1	none	2.27223923593e-05
S025	T087	TRUE	TRUE	0	0	1	1	none	2.60075314942e-05
S026	T087	TRUE	TRUE	0	0	1	1	none	1.07562761242e-05
S038	T087	TRUE	TRUE	0	0	1	1	none	7.74960164716e-05
S039	T087	TRUE	TRUE	0	0	1	1	none	2.33948970395e-05
S040	T087	TRUE	TRUE	0	0	1	1	none	0.0001205137182504
S042	T087	TRUE	TRUE	0	0	1	1	none	2.29158682764e-05
S071	T087	TRUE	TRUE	0	0	1	1	none	0.0001125782661373
S078	T087	TRUE	TRUE	0	0	1	1	none	2.20320074142e-05
S081	T087	TRUE	TRUE	0	0	1	1	none	2.23639426299e-05
S085	T087	TRUE	TRUE	0	0	1	1	none	0.0001131782666722
S087	T087	TRUE	TRUE	0	0	1	1	none	0.0001179716106855
S093	T087	TRUE	TRUE	0	0	1	1	none	9.97878707673e-05
S097	T087	TRUE	TRUE	0	0	1	1	none	2.38657008183e-05
S102	T087	TRUE	TRUE	0	0	1	1	none	0.0001209799995822
S106	T087	TRUE	TRUE	0	0	1	1	none	2.89632575478e-05
S130	T087	TRUE	TRUE	0	0	1	1	none	0.0001192006423195
T009	T087	FALSE	FALSE	0	0	1	1	none	3.9464477548e-06
T010	T087	FALSE	FALSE	0	0	1	1	none	5.5010482209e-06
T013	T087	FALSE	FALSE	0	0	1	1	none	8.91226699707e-05
T014	T087	TRUE	TRUE	0	0	1	1	none	2.44927374164e-05
T020	T087	TRUE	TRUE	0	0	1	1	none	7.95758829455e-05
T021	T087	FALSE	FALSE	0	0	1	1	none	5.504587334e-06
T028	T087	TRUE	TRUE	0	0	1	1	none	8.1670125249e-05
T035a	T087	TRUE	TRUE	0	0	1	1	none	0.0001233890730353
T035b	T087	TRUE	TRUE	0	0	1	1	none	2.4449103204e-06
T040	T087	TRUE	TRUE	0	0	1	1	none	2.41014150518e-05
T056	T087	FALSE	FALSE	0	0	1	1	none	1.14252278355e-05
T059	T087	TRUE	TRUE	0	0	1	1	none	0.0001240655411593
T065	T087	TRUE	TRUE	0	0	1	1	none	7.91626229632e-05
T069	T087	TRUE	TRUE	0	0	1	1	none	0.0001239047282173
T073	T087	FALSE	FALSE	0	0	1	1	none	6.2833147194e-06
T075	T087	TRUE	TRUE	0	0	1	1	none	7.72985605553e-05
T077	T087	FALSE	FALSE	0	0	1	1	none	6.2833147194e-06
S002	T095	TRUE	TRUE	0	0	1	1	none	0.0001156745743117
S007	T095	TRUE	TRUE	0	0	1	1	none	0.0001041698756802
S021	T095	TRUE	TRUE	0	0	1	1	none	0.0001174314798362
S024	T095	TRUE	TRUE	0	0	1	1	none	0.0001159501107032
S025	T095	TRUE	TRUE	0	0	1	1	none	0.0001213109550081
S026	T095	TRUE	TRUE	0	0	1	1	none	0.0001141868048761
S038	T095	TRUE	TRUE	0	0	1	1	none	0.0001005434949555
S039	T095	TRUE	TRUE	0	0	1	1	none	0.0001166226153834
S040	T095	TRUE	TRUE	0	0	1	1	none	5.65699421143e-05
S042	T095	TRUE	TRUE	0	0	1	1	none	0.0001161435866203
S071	T095	TRUE	TRUE	0	0	1	1	none	4.86344900012e-05
S078	T095	TRUE	TRUE	0	0	1	1	none	0.0001152597257581
S081	T095	TRUE	TRUE	0	0	1	1	none	0.0001155916609738
S085	T095	TRUE	TRUE	0	0	1	1	none	2.35039732921e-05
S087	T095	TRUE	TRUE	0	0	1	1	none	2.183482985e-06
S093	T095	TRUE	TRUE	0	0	1	1	none	2.03672229032e-05
S097	T095	TRUE	TRUE	0	0	1	1	none	0.0001191691243322
S102	T095	TRUE	TRUE	0	0	1	1	none	5.70362234461e-05
S106	T095	TRUE	TRUE	0	0	1	1	none	0.0001221909758917
S130	T095	TRUE	TRUE	0	0	1	1	none	2.1900594588e-06
T009	T095	FALSE	FALSE	0	0	1	1	none	0.0001204341759447
T010	T095	FALSE	FALSE	0	0	1	1	none	0.0001219887764108
T013	T095	FALSE	FALSE	0	0	1	1	none	0.0001121701484546
T014	T095	TRUE	TRUE	0	0	1	1	none	0.0001177204557603
T020	T095	TRUE	TRUE	0	0	1	1	none	0.0001026233614294
T021	T095	FALSE	FALSE	0	0	1	1	none	0.0001219923155239
T028	T095	TRUE	TRUE	0	0	1	1	none	0.0001047176037329
T035a	T095	TRUE	TRUE	0	0	1	1	none	8.823400495e-06
T035b	T095	TRUE	TRUE	0	0	1	1	none	0.0001189326385103
T040	T095	TRUE	TRUE	0	0	1	1	none	0.0001173291333957
T056	T095	FALSE	FALSE	0	0	1	1	none	0.0001279129560254
T059	T095	TRUE	TRUE	0	0	1	1	none	6.01217650232e-05
T065	T095	TRUE	TRUE	0	0	1	1	none	0.0001022101014471
T069	T095	TRUE	TRUE	0	0	1	1	none	5.99609520812e-05
T073	T095	FALSE	FALSE	0	0	1	1	none	0.0001227710429093
T075	T095	TRUE	TRUE	0	0	1	1	none	0.0001003460390392
T077	T095	FALSE	FALSE	0	0	1	1	none	0.0001227710429093
T087	T095	TRUE	TRUE	0	0	1	1	none	0.0001189326385103
S002	T099a	TRUE	TRUE	0	0	1	1	none	0.0001146385746596
S007	T099a	TRUE	TRUE	0	0	1	1	none	0.0001031338760281
S021	T099a	TRUE	TRUE	0	0	1	1	none	0.0001163954801841
S024	T099a	TRUE	TRUE	0	0	1	1	none	0.0001149141110511
S025	T099a	TRUE	TRUE	0	0	1	1	none	0.000120274955356
S026	T099a	TRUE	TRUE	0	0	1	1	none	0.000113150805224
S038	T099a	TRUE	TRUE	0	0	1	1	none	9.95074953034e-05
S039	T099a	TRUE	TRUE	0	0	1	1	none	0.0001155866157313
S040	T099a	TRUE	TRUE	0	0	1	1	none	5.55339424622e-05
S042	T099a	TRUE	TRUE	0	0	1	1	none	0.0001151075869682
S071	T099a	TRUE	TRUE	0	0	1	1	none	4.75984903491e-05
S078	T099a	TRUE	TRUE	0	0	1	1	none	0.000114223726106
S081	T099a	TRUE	TRUE	0	0	1	1	none	0.0001145556613217
S085	T099a	TRUE	TRUE	0	0	1	1	none	2.246797364e-05
S087	T099a	TRUE	TRUE	0	0	1	1	none	3.5923936533e-06
S093	T099a	TRUE	TRUE	0	0	1	1	none	1.93312232511e-05
S097	T099a	TRUE	TRUE	0	0	1	1	none	0.0001181331246801
S102	T099a	TRUE	TRUE	0	0	1	1	none	5.6000223794e-05
S106	T099a	TRUE	TRUE	0	0	1	1	none	0.0001211549762396
S130	T099a	TRUE	TRUE	0	0	1	1	none	4.8214252873e-06
T009	T099a	FALSE	FALSE	0	0	1	1	none	0.0001193981762926
T010	T099a	FALSE	FALSE	0	0	1	1	none	0.0001209527767587
T013	T099a	FALSE	FALSE	0	0	1	1	none	0.0001111341488025
T014	T099a	TRUE	TRUE	0	0	1	1	none	0.0001166844561082
T020	T099a	TRUE	TRUE	0	0	1	1	none	0.0001015873617773
T021	T099a	FALSE	FALSE	0	0	1	1	none	0.0001209563158718
T028	T099a	TRUE	TRUE	0	0	1	1	none	0.0001036816040808
T035a	T099a	TRUE	TRUE	0	0	1	1	none	9.0098560031e-06
T035b	T099a	TRUE	TRUE	0	0	1	1	none	0.0001178966388582
T040	T099a	TRUE	TRUE	0	0	1	1	none	0.0001162931337436
T056	T099a	FALSE	FALSE	0	0	1	1	none	0.0001268769563733
T059	T099a	TRUE	TRUE	0	0	1	1	none	5.90857653711e-05
T065	T099a	TRUE	TRUE	0	0	1	1	none	0.000101174101795
T069	T099a	TRUE	TRUE	0	0	1	1	none	5.89249524291e-05
T073	T099a	FALSE	FALSE	0	0	1	1	none	0.0001217350432572
T075	T099a	TRUE	TRUE	0	0	1	1	none	9.93100393871e-05
T077	T099a	FALSE	FALSE	0	0	1	1	none	0.0001217350432572
T087	T099a	TRUE	TRUE	0	0	1	1	none	0.0001178966388582
T095	T099a	TRUE	TRUE	0	0	1	1	none	4.5534214781e-06
S002	T102	FALSE	FALSE	0	0	1	1	none	0.0001183133852536
S007	T102	FALSE	FALSE	0	0	1	1	none	0.0001068086866221
S021	T102	FALSE	FALSE	0	0	1	1	none	0.0001200702907781
S024	T102	FALSE	FALSE	0	0	1	1	none	0.0001185889216451
S025	T102	FALSE	FALSE	0	0	1	1	none	0.00012394976595
S026	T102	FALSE	FALSE	0	0	1	1	none	0.000116825615818
S038	T102	FALSE	FALSE	0	0	1	1	none	0.0001031823058974
S039	T102	FALSE	FALSE	0	0	1	1	none	0.0001192614263253
S040	T102	FALSE	FALSE	0	0	1	1	none	5.92087530562e-05
S042	T102	FALSE	FALSE	0	0	1	1	none	0.0001187823975622
S071	T102	FALSE	FALSE	0	0	1	1	none	5.12733009431e-05
S078	T102	FALSE	FALSE	0	0	1	1	none	0.0001178985367
S081	T102	FALSE	FALSE	0	0	1	1	none	0.0001182304719157
S085	T102	FALSE	FALSE	0	0	1	1	none	2.6142784234e-05
S087	T102	FALSE	FALSE	0	0	1	1	none	4.8222939269e-06
S093	T102	FALSE	FALSE	0	0	1	1	none	2.30060338451e-05
S097	T102	FALSE	FALSE	0	0	1	1	none	0.0001218079352741
S102	T102	FALSE	FALSE	0	0	1	1	none	5.9675034388e-05
S106	T102	FALSE	FALSE	0	0	1	1	none	0.0001248297868336
S130	T102	FALSE	FALSE	0	0	1	1	none	4.8288704007e-06
T009	T102	FALSE	FALSE	0	0	1	1	none	0.0001230729868866
T010	T102	FALSE	FALSE	0	0	1	1	none	0.0001246275873527
T013	T102	FALSE	FALSE	0	0	1	1	none	0.0001148089593965
T014	T102	FALSE	FALSE	0	0	1	1	none	0.0001203592667022
T020	T102	FALSE	FALSE	0	0	1	1	none	0.0001052621723713
T021	T102	FALSE	FALSE	0	0	1	1	none	0.0001246311264658
T028	T102	FALSE	FALSE	0	0	1	1	none	0.0001073564146748
T035a	T102	FALSE	FALSE	0	0	1	1	none	1.14622114369e-05
T035b	T102	FALSE	FALSE	0	0	1	1	none	0.0001215714494522
T040	T102	FALSE	FALSE	0	0	1	1	none	0.0001199679443376
T056	T102	FALSE	FALSE	0	0	1	1	none	0.0001305517669673
T059	T102	FALSE	FALSE	0	0	1	1	none	6.27605759651e-05
T065	T102	FALSE	FALSE	0	0	1	1	none	0.000104848912389
T069	T102	FALSE	FALSE	0	0	1	1	none	6.25997630231e-05
T073	T102	FALSE	FALSE	0	0	1	1	none	0.0001254098538512
T075	T102	FALSE	FALSE	0	0	1	1	none	0.0001029848499811
T077	T102	FALSE	FALSE	0	0	1	1	none	0.0001254098538512
T087	T102	FALSE	FALSE	0	0	1	1	none	0.0001215714494522
T095	T102	TRUE	TRUE	1	0	1	1	anc	6.112275801e-07
T099a	T102	FALSE	FALSE	0	0	1	1	none	7.19223242e-06
S002	T104	FALSE	FALSE	0	0	1	1	none	7.75943935918e-05
S007	T104	FALSE	FALSE	0	0	1	1	none	2.95127243941e-05
S021	T104	FALSE	FALSE	0	0	1	1	none	7.93512991163e-05
S024	T104	FALSE	FALSE	0	0	1	1	none	7.78699299833e-05
S025	T104	FALSE	FALSE	0	0	1	1	none	8.32307742882e-05
S026	T104	FALSE	FALSE	0	0	1	1	none	7.61066241562e-05
S038	T104	FALSE	FALSE	0	0	1	1	none	3.55439066754e-05
S039	T104	FALSE	FALSE	0	0	1	1	none	7.85424346635e-05
S040	T104	FALSE	FALSE	0	0	1	1	none	0.0001054810160144
S042	T104	FALSE	FALSE	0	0	1	1	none	7.80634059004e-05
S071	T104	FALSE	FALSE	0	0	1	1	none	9.75455639013e-05
S078	T104	FALSE	FALSE	0	0	1	1	none	7.71795450382e-05
S081	T104	FALSE	FALSE	0	0	1	1	none	7.75114802539e-05
S085	T104	FALSE	FALSE	0	0	1	1	none	9.81455644362e-05
S087	T104	FALSE	FALSE	0	0	1	1	none	0.0001029389084495
S093	T104	FALSE	FALSE	0	0	1	1	none	8.47551685313e-05
S097	T104	FALSE	FALSE	0	0	1	1	none	8.10889436123e-05
S102	T104	FALSE	FALSE	0	0	1	1	none	0.0001059472973462
S106	T104	FALSE	FALSE	0	0	1	1	none	8.41107951718e-05
S130	T104	FALSE	FALSE	0	0	1	1	none	0.0001041679400835
T009	T104	FALSE	FALSE	0	0	1	1	none	8.23539952248e-05
T010	T104	FALSE	FALSE	0	0	1	1	none	8.39085956909e-05
T013	T104	FALSE	FALSE	0	0	1	1	none	4.71705601745e-05
T014	T104	FALSE	FALSE	0	0	1	1	none	7.96402750404e-05
T020	T104	FALSE	FALSE	0	0	1	1	none	3.76237731493e-05
T021	T104	FALSE	FALSE	0	0	1	1	none	8.3912134804e-05
T028	T104	FALSE	FALSE	0	0	1	1	none	2.81085010554e-05
T035a	T104	FALSE	FALSE	0	0	1	1	none	0.0001083563707993
T035b	T104	FALSE	FALSE	0	0	1	1	none	8.08524577904e-05
T040	T104	FALSE	FALSE	0	0	1	1	none	7.92489526758e-05
T056	T104	FALSE	FALSE	0	0	1	1	none	8.98327753055e-05
T059	T104	FALSE	FALSE	0	0	1	1	none	0.0001090328389233
T065	T104	FALSE	FALSE	0	0	1	1	none	3.7210513167e-05
T069	T104	FALSE	FALSE	0	0	1	1	none	0.0001088720259813
T073	T104	FALSE	FALSE	0	0	1	1	none	8.46908621894e-05
T075	T104	FALSE	FALSE	0	0	1	1	none	6.10434031591e-05
T077	T104	FALSE	FALSE	0	0	1	1	none	8.46908621894e-05
T087	T104	FALSE	FALSE	0	0	1	1	none	8.08524577904e-05
T095	T104	FALSE	FALSE	0	0	1	1	none	0.0001038999362743
T099a	T104	FALSE	FALSE	0	0	1	1	none	0.0001028639366222
T102	T104	FALSE	FALSE	0	0	1	1	none	0.0001065387472162
S002	T105	FALSE	FALSE	0	0	1	1	none	7.79788603268e-05
S007	T105	FALSE	FALSE	0	0	1	1	none	3.95547541351e-05
S021	T105	FALSE	FALSE	0	0	1	1	none	7.97357658513e-05
S024	T105	FALSE	FALSE	0	0	1	1	none	7.82543967183e-05
S025	T105	FALSE	FALSE	0	0	1	1	none	8.36152410232e-05
S026	T105	FALSE	FALSE	0	0	1	1	none	7.64910908912e-05
S038	T105	FALSE	FALSE	0	0	1	1	none	6.8852357098e-06
S039	T105	FALSE	FALSE	0	0	1	1	none	7.89269013985e-05
S040	T105	FALSE	FALSE	0	0	1	1	none	0.0001058654827494
S042	T105	FALSE	FALSE	0	0	1	1	none	7.84478726354e-05
S071	T105	FALSE	FALSE	0	0	1	1	none	9.79300306363e-05
S078	T105	FALSE	FALSE	0	0	1	1	none	7.75640117732e-05
S081	T105	FALSE	FALSE	0	0	1	1	none	7.78959469889e-05
S085	T105	FALSE	FALSE	0	0	1	1	none	9.85300311712e-05
S087	T105	FALSE	FALSE	0	0	1	1	none	0.0001033233751845
S093	T105	FALSE	FALSE	0	0	1	1	none	8.51396352663e-05
S097	T105	FALSE	FALSE	0	0	1	1	none	8.14734103473e-05
S102	T105	FALSE	FALSE	0	0	1	1	none	0.0001063317640812
S106	T105	FALSE	FALSE	0	0	1	1	none	8.44952619068e-05
S130	T105	FALSE	FALSE	0	0	1	1	none	0.0001045524068185
T009	T105	FALSE	FALSE	0	0	1	1	none	8.27384619598e-05
T010	T105	FALSE	FALSE	0	0	1	1	none	8.42930624259e-05
T013	T105	FALSE	FALSE	0	0	1	1	none	1.32568037299e-05
T014	T105	FALSE	FALSE	0	0	1	1	none	8.00247417754e-05
T020	T105	FALSE	FALSE	0	0	1	1	none	8.9651021837e-06
T021	T105	FALSE	FALSE	0	0	1	1	none	8.4296601539e-05
T028	T105	FALSE	FALSE	0	0	1	1	none	4.01024821878e-05
T035a	T105	FALSE	FALSE	0	0	1	1	none	0.0001087408375343
T035b	T105	FALSE	FALSE	0	0	1	1	none	8.12369245254e-05
T040	T105	FALSE	FALSE	0	0	1	1	none	7.96334194108e-05
T056	T105	FALSE	FALSE	0	0	1	1	none	9.02172420405e-05
T059	T105	FALSE	FALSE	0	0	1	1	none	0.0001094173056583
T065	T105	TRUE	TRUE	1	0	1	1	anc	8.51846402e-07
T069	T105	FALSE	FALSE	0	0	1	1	none	0.0001092564927163
T073	T105	FALSE	FALSE	0	0	1	1	none	8.50753289244e-05
T075	T105	FALSE	FALSE	0	0	1	1	none	6.14278698941e-05
T077	T105	FALSE	FALSE	0	0	1	1	none	8.50753289244e-05
T087	T105	FALSE	FALSE	0	0	1	1	none	8.12369245254e-05
T095	T105	FALSE	FALSE	0	0	1	1	none	0.0001042844030093
T099a	T105	FALSE	FALSE	0	0	1	1	none	0.0001032484033572
T102	T105	FALSE	FALSE	0	0	1	1	none	0.0001069232139512
T104	T105	FALSE	FALSE	0	0	1	1	none	3.92848147292e-05
S002	T107	FALSE	FALSE	0	0	1	1	none	0.0001189246128337
S007	T107	FALSE	FALSE	0	0	1	1	none	0.0001074199142022
S021	T107	FALSE	FALSE	0	0	1	1	none	0.0001206815183582
S024	T107	FALSE	FALSE	0	0	1	1	none	0.0001192001492252
S025	T107	FALSE	FALSE	0	0	1	1	none	0.0001245609935301
S026	T107	FALSE	FALSE	0	0	1	1	none	0.0001174368433981
S038	T107	FALSE	FALSE	0	0	1	1	none	0.0001037935334775
S039	T107	FALSE	FALSE	0	0	1	1	none	0.0001198726539054
S040	T107	FALSE	FALSE	0	0	1	1	none	5.98199806363e-05
S042	T107	FALSE	FALSE	0	0	1	1	none	0.0001193936251423
S071	T107	FALSE	FALSE	0	0	1	1	none	5.18845285232e-05
S078	T107	FALSE	FALSE	0	0	1	1	none	0.0001185097642801
S081	T107	FALSE	FALSE	0	0	1	1	none	0.0001188416994958
S085	T107	FALSE	FALSE	0	0	1	1	none	2.67540118141e-05
S087	T107	FALSE	FALSE	0	0	1	1	none	5.433521507e-06
S093	T107	FALSE	FALSE	0	0	1	1	none	2.36172614252e-05
S097	T107	FALSE	FALSE	0	0	1	1	none	0.0001224191628542
S102	T107	FALSE	FALSE	0	0	1	1	none	6.02862619681e-05
S106	T107	FALSE	FALSE	0	0	1	1	none	0.0001254410144137
S130	T107	FALSE	FALSE	0	0	1	1	none	5.4400979808e-06
T009	T107	FALSE	FALSE	0	0	1	1	none	0.0001236842144667
T010	T107	FALSE	FALSE	0	0	1	1	none	0.0001252388149328
T013	T107	FALSE	FALSE	0	0	1	1	none	0.0001154201869766
T014	T107	FALSE	FALSE	0	0	1	1	none	0.0001209704942823
T020	T107	FALSE	FALSE	0	0	1	1	none	0.0001058733999514
T021	T107	FALSE	FALSE	0	0	1	1	none	0.0001252423540459
T028	T107	FALSE	FALSE	0	0	1	1	none	0.0001079676422549
T035a	T107	FALSE	FALSE	0	0	1	1	none	1.2073439017e-05
T035b	T107	FALSE	FALSE	0	0	1	1	none	0.0001221826770323
T040	T107	FALSE	FALSE	0	0	1	1	none	0.0001205791719177
T056	T107	FALSE	FALSE	0	0	1	1	none	0.0001311629945474
T059	T107	FALSE	FALSE	0	0	1	1	none	6.33718035452e-05
T065	T107	FALSE	FALSE	0	0	1	1	none	0.0001054601399691
T069	T107	FALSE	FALSE	0	0	1	1	none	6.32109906032e-05
T073	T107	FALSE	FALSE	0	0	1	1	none	0.0001260210814313
T075	T107	FALSE	FALSE	0	0	1	1	none	0.0001035960775612
T077	T107	FALSE	FALSE	0	0	1	1	none	0.0001260210814313
T087	T107	FALSE	FALSE	0	0	1	1	none	0.0001221826770323
T095	T107	TRUE	TRUE	1	0	1	1	anc	6.112275801e-07
T099a	T107	FALSE	FALSE	0	0	1	1	none	7.8034600001e-06
T102	T107	FALSE	FALSE	0	0	1	1	none	3.0561379005e-06
T104	T107	FALSE	FALSE	0	0	1	1	none	0.0001071499747963
T105	T107	FALSE	FALSE	0	0	1	1	none	0.0001075344415313
S002	T126	TRUE	TRUE	0	0	1	1	none	0.0001269874342388
S007	T126	TRUE	TRUE	0	0	1	1	none	0.0001154827356073
S021	T126	TRUE	TRUE	0	0	1	1	none	0.0001287443397633
S024	T126	TRUE	TRUE	0	0	1	1	none	0.0001272629706303
S025	T126	TRUE	TRUE	0	0	1	1	none	0.0001326238149352
S026	T126	TRUE	TRUE	0	0	1	1	none	0.0001254996648032
S038	T126	TRUE	TRUE	0	0	1	1	none	0.0001118563548826
S039	T126	TRUE	TRUE	0	0	1	1	none	0.0001279354753105
S040	T126	TRUE	TRUE	0	0	1	1	none	4.65301721014e-05
S042	T126	TRUE	TRUE	0	0	1	1	none	0.0001274564465474
S071	T126	TRUE	TRUE	0	0	1	1	none	1.88896874603e-05
S078	T126	TRUE	TRUE	0	0	1	1	none	0.0001265725856852
S081	T126	TRUE	TRUE	0	0	1	1	none	0.0001269045209009
S085	T126	TRUE	TRUE	0	0	1	1	none	6.05473504632e-05
S087	T126	TRUE	TRUE	0	0	1	1	none	6.53406944765e-05
S093	T126	TRUE	TRUE	0	0	1	1	none	4.71569545583e-05
S097	T126	TRUE	TRUE	0	0	1	1	none	0.0001304819842593
S102	T126	TRUE	TRUE	0	0	1	1	none	4.69964534332e-05
S106	T126	TRUE	TRUE	0	0	1	1	none	0.0001335038358188
S130	T126	TRUE	TRUE	0	0	1	1	none	6.65697261105e-05
T009	T126	FALSE	FALSE	0	0	1	1	none	0.0001317470358718
T010	T126	FALSE	FALSE	0	0	1	1	none	0.0001333016363379
T013	T126	FALSE	FALSE	0	0	1	1	none	0.0001234830083817
T014	T126	TRUE	TRUE	0	0	1	1	none	0.0001290333156874
T020	T126	TRUE	TRUE	0	0	1	1	none	0.0001139362213565
T021	T126	FALSE	FALSE	0	0	1	1	none	0.000133305175451
T028	T126	TRUE	TRUE	0	0	1	1	none	0.00011603046366
T035a	T126	TRUE	TRUE	0	0	1	1	none	7.07581568263e-05
T035b	T126	TRUE	TRUE	0	0	1	1	none	0.0001302454984374
T040	T126	TRUE	TRUE	0	0	1	1	none	0.0001286419933228
T056	T126	FALSE	FALSE	0	0	1	1	none	0.0001392258159525
T059	T126	TRUE	TRUE	0	0	1	1	none	5.00819950103e-05
T065	T126	TRUE	TRUE	0	0	1	1	none	0.0001135229613742
T069	T126	TRUE	TRUE	0	0	1	1	none	2.89936943801e-05
T073	T126	FALSE	FALSE	0	0	1	1	none	0.0001340839028364
T075	T126	TRUE	TRUE	0	0	1	1	none	0.0001116588989663
T077	T126	FALSE	FALSE	0	0	1	1	none	0.0001340839028364
T087	T126	TRUE	TRUE	0	0	1	1	none	0.0001302454984374
T095	T126	TRUE	TRUE	0	0	1	1	none	6.63017223013e-05
T099a	T126	TRUE	TRUE	0	0	1	1	none	6.52657226492e-05
T102	T126	FALSE	FALSE	0	0	1	1	none	6.89405332432e-05
T104	T126	FALSE	FALSE	0	0	1	1	none	0.0001152127962014
T105	T126	FALSE	FALSE	0	0	1	1	none	0.0001155972629364
T107	T126	FALSE	FALSE	0	0	1	1	none	6.95517608233e-05
S002	T156	FALSE	FALSE	0	0	1	1	none	7.93923180343e-05
S007	T156	FALSE	FALSE	0	0	1	1	none	4.09682118426e-05
S021	T156	FALSE	FALSE	0	0	1	1	none	8.11492235588e-05
S024	T156	FALSE	FALSE	0	0	1	1	none	7.96678544258e-05
S025	T156	FALSE	FALSE	0	0	1	1	none	8.50286987307e-05
S026	T156	FALSE	FALSE	0	0	1	1	none	7.79045485987e-05
S038	T156	FALSE	FALSE	0	0	1	1	none	1.00961385379e-05
S039	T156	FALSE	FALSE	0	0	1	1	none	8.0340359106e-05
S040	T156	FALSE	FALSE	0	0	1	1	none	0.0001072789404569
S042	T156	FALSE	FALSE	0	0	1	1	none	7.98613303429e-05
S071	T156	FALSE	FALSE	0	0	1	1	none	9.93434883438e-05
S078	T156	FALSE	FALSE	0	0	1	1	none	7.89774694807e-05
S081	T156	FALSE	FALSE	0	0	1	1	none	7.93094046964e-05
S085	T156	FALSE	FALSE	0	0	1	1	none	9.99434888787e-05
S087	T156	FALSE	FALSE	0	0	1	1	none	0.000104736832892
S093	T156	FALSE	FALSE	0	0	1	1	none	8.65530929738e-05
S097	T156	FALSE	FALSE	0	0	1	1	none	8.28868680548e-05
S102	T156	FALSE	FALSE	0	0	1	1	none	0.0001077452217887
S106	T156	FALSE	FALSE	0	0	1	1	none	8.59087196143e-05
S130	T156	FALSE	FALSE	0	0	1	1	none	0.000105965864526
T009	T156	FALSE	FALSE	0	0	1	1	none	8.41519196673e-05
T010	T156	FALSE	FALSE	0	0	1	1	none	8.57065201334e-05
T013	T156	FALSE	FALSE	0	0	1	1	none	2.1722792037e-05
T014	T156	FALSE	FALSE	0	0	1	1	none	8.14381994829e-05
T020	T156	FALSE	FALSE	0	0	1	1	none	1.21760050118e-05
T021	T156	FALSE	FALSE	0	0	1	1	none	8.57100592465e-05
T028	T156	FALSE	FALSE	0	0	1	1	none	4.15159398953e-05
T035a	T156	FALSE	FALSE	0	0	1	1	none	0.0001101542952418
T035b	T156	FALSE	FALSE	0	0	1	1	none	8.26503822329e-05
T040	T156	FALSE	FALSE	0	0	1	1	none	8.10468771183e-05
T056	T156	FALSE	FALSE	0	0	1	1	none	9.1630699748e-05
T059	T156	FALSE	FALSE	0	0	1	1	none	0.0001108307633658
T065	T156	FALSE	FALSE	0	0	1	1	none	1.17627450295e-05
T069	T156	FALSE	FALSE	0	0	1	1	none	0.0001106699504238
T073	T156	FALSE	FALSE	0	0	1	1	none	8.64887866319e-05
T075	T156	FALSE	FALSE	0	0	1	1	none	6.28413276016e-05
T077	T156	FALSE	FALSE	0	0	1	1	none	8.64887866319e-05
T087	T156	FALSE	FALSE	0	0	1	1	none	8.26503822329e-05
T095	T156	FALSE	FALSE	0	0	1	1	none	0.0001056978607168
T099a	T156	FALSE	FALSE	0	0	1	1	none	0.0001046618610647
T102	T156	FALSE	FALSE	0	0	1	1	none	0.0001083366716587
T104	T156	FALSE	FALSE	0	0	1	1	none	4.06982724367e-05
T105	T156	FALSE	FALSE	0	0	1	1	none	1.38370465917e-05
T107	T156	FALSE	FALSE	0	0	1	1	none	0.0001089478992388
T126	T156	FALSE	FALSE	0	0	1	1	none	0.0001170107206439
S002	T159a	TRUE	TRUE	0	0	1	1	none	2.24468559678e-05
S007	T159a	TRUE	TRUE	0	0	1	1	none	8.11223971963e-05
S021	T159a	TRUE	TRUE	0	0	1	1	none	2.42037614923e-05
S024	T159a	TRUE	TRUE	0	0	1	1	none	2.27223923593e-05
S025	T159a	TRUE	TRUE	0	0	1	1	none	2.60075314942e-05
S026	T159a	TRUE	TRUE	0	0	1	1	none	1.07562761242e-05
S038	T159a	TRUE	TRUE	0	0	1	1	none	7.74960164716e-05
S039	T159a	TRUE	TRUE	0	0	1	1	none	2.33948970395e-05
S040	T159a	TRUE	TRUE	0	0	1	1	none	0.0001205137182504
S042	T159a	TRUE	TRUE	0	0	1	1	none	2.29158682764e-05
S071	T159a	TRUE	TRUE	0	0	1	1	none	0.0001125782661373
S078	T159a	TRUE	TRUE	0	0	1	1	none	2.20320074142e-05
S081	T159a	TRUE	TRUE	0	0	1	1	none	2.23639426299e-05
S085	T159a	TRUE	TRUE	0	0	1	1	none	0.0001131782666722
S087	T159a	TRUE	TRUE	0	0	1	1	none	0.0001179716106855
S093	T159a	TRUE	TRUE	0	0	1	1	none	9.97878707673e-05
S097	T159a	TRUE	TRUE	0	0	1	1	none	2.38657008183e-05
S102	T159a	TRUE	TRUE	0	0	1	1	none	0.0001209799995822
S106	T159a	TRUE	TRUE	0	0	1	1	none	2.89632575478e-05
S130	T159a	TRUE	TRUE	0	0	1	1	none	0.0001192006423195
T009	T159a	TRUE	TRUE	0	1	1	1	desc	8.903098543e-07
T010	T159a	TRUE	TRUE	0	1	1	1	desc	1.8336827403e-06
T013	T159a	FALSE	FALSE	0	0	1	1	none	8.91226699707e-05
T014	T159a	TRUE	TRUE	0	0	1	1	none	2.44927374164e-05
T020	T159a	TRUE	TRUE	0	0	1	1	none	7.95758829455e-05
T021	T159a	TRUE	TRUE	0	1	1	1	desc	1.8372218534e-06
T028	T159a	TRUE	TRUE	0	0	1	1	none	8.1670125249e-05
T035a	T159a	TRUE	TRUE	0	0	1	1	none	0.0001233890730353
T035b	T159a	TRUE	TRUE	0	0	1	1	none	1.2224551602e-06
T040	T159a	TRUE	TRUE	0	0	1	1	none	2.41014150518e-05
T056	T159a	FALSE	FALSE	0	1	1	1	desc	8.369089935e-06
T059	T159a	TRUE	TRUE	0	0	1	1	none	0.0001240655411593
T065	T159a	TRUE	TRUE	0	0	1	1	none	7.91626229632e-05
T069	T159a	TRUE	TRUE	0	0	1	1	none	0.0001239047282173
T073	T159a	TRUE	TRUE	0	1	1	1	desc	2.6159492388e-06
T075	T159a	TRUE	TRUE	0	0	1	1	none	7.72985605553e-05
T077	T159a	TRUE	TRUE	0	1	1	1	desc	2.6159492388e-06
T087	T159a	TRUE	TRUE	0	0	1	1	none	2.4449103204e-06
T095	T159a	TRUE	TRUE	0	0	1	1	none	0.0001189326385103
T099a	T159a	TRUE	TRUE	0	0	1	1	none	0.0001178966388582
T102	T159a	FALSE	FALSE	0	0	1	1	none	0.0001215714494522
T104	T159a	FALSE	FALSE	0	0	1	1	none	8.08524577904e-05
T105	T159a	FALSE	FALSE	0	0	1	1	none	8.12369245254e-05
T107	T159a	FALSE	FALSE	0	0	1	1	none	0.0001221826770323
T126	T159a	TRUE	TRUE	0	0	1	1	none	0.0001302454984374
T156	T159a	FALSE	FALSE	0	0	1	1	none	8.26503822329e-05
S002	T182	FALSE	FALSE	0	0	1	1	none	7.54344313653e-05
S007	T182	FALSE	FALSE	0	0	1	1	none	3.70103251736e-05
S021	T182	FALSE	FALSE	0	0	1	1	none	7.71913368898e-05
S024	T182	FALSE	FALSE	0	0	1	1	none	7.57099677568e-05
S025	T182	FALSE	FALSE	0	0	1	1	none	8.10708120617e-05
S026	T182	FALSE	FALSE	0	0	1	1	none	7.39466619297e-05
S038	T182	FALSE	FALSE	0	0	1	1	none	6.1382518689e-06
S039	T182	FALSE	FALSE	0	0	1	1	none	7.6382472437e-05
S040	T182	FALSE	FALSE	0	0	1	1	none	0.0001033210537879
S042	T182	FALSE	FALSE	0	0	1	1	none	7.59034436739e-05
S071	T182	FALSE	FALSE	0	0	1	1	none	9.53856016748e-05
S078	T182	FALSE	FALSE	0	0	1	1	none	7.50195828117e-05
S081	T182	FALSE	FALSE	0	0	1	1	none	7.53515180274e-05
S085	T182	FALSE	FALSE	0	0	1	1	none	9.59856022097e-05
S087	T182	FALSE	FALSE	0	0	1	1	none	0.000100778946223
S093	T182	FALSE	FALSE	0	0	1	1	none	8.25952063048e-05
S097	T182	FALSE	FALSE	0	0	1	1	none	7.89289813858e-05
S102	T182	FALSE	FALSE	0	0	1	1	none	0.0001037873351197
S106	T182	FALSE	FALSE	0	0	1	1	none	8.19508329453e-05
S130	T182	FALSE	FALSE	0	0	1	1	none	0.000102007977857
T009	T182	FALSE	FALSE	0	0	1	1	none	8.01940329983e-05
T010	T182	FALSE	FALSE	0	0	1	1	none	8.17486334644e-05
T013	T182	FALSE	FALSE	0	0	1	1	none	1.7764905368e-05
T014	T182	FALSE	FALSE	0	0	1	1	none	7.74803128139e-05
T020	T182	FALSE	FALSE	0	0	1	1	none	8.2181183428e-06
T021	T182	FALSE	FALSE	0	0	1	1	none	8.17521725775e-05
T028	T182	FALSE	FALSE	0	0	1	1	none	3.75580532263e-05
T035a	T182	FALSE	FALSE	0	0	1	1	none	0.0001061964085728
T035b	T182	FALSE	FALSE	0	0	1	1	none	7.86924955639e-05
T040	T182	FALSE	FALSE	0	0	1	1	none	7.70889904493e-05
T056	T182	FALSE	FALSE	0	0	1	1	none	8.7672813079e-05
T059	T182	FALSE	FALSE	0	0	1	1	none	0.0001068728766968
T065	T182	FALSE	FALSE	0	0	1	1	none	7.8048583605e-06
T069	T182	FALSE	FALSE	0	0	1	1	none	0.0001067120637548
T073	T182	FALSE	FALSE	0	0	1	1	none	8.25308999629e-05
T075	T182	FALSE	FALSE	0	0	1	1	none	5.88834409326e-05
T077	T182	FALSE	FALSE	0	0	1	1	none	8.25308999629e-05
T087	T182	FALSE	FALSE	0	0	1	1	none	7.86924955639e-05
T095	T182	FALSE	FALSE	0	0	1	1	none	0.0001017399740478
T099a	T182	FALSE	FALSE	0	0	1	1	none	0.0001007039743957
T102	T182	FALSE	FALSE	0	0	1	1	none	0.0001043787849897
T104	T182	FALSE	FALSE	0	0	1	1	none	3.67403857677e-05
T105	T182	FALSE	FALSE	0	0	1	1	none	9.8791599227e-06
T107	T182	FALSE	FALSE	0	0	1	1	none	0.0001049900125698
T126	T182	FALSE	FALSE	0	0	1	1	none	0.0001130528339749
T156	T182	FALSE	FALSE	0	0	1	1	none	1.007016247e-05
T159a	T182	FALSE	FALSE	0	0	1	1	none	7.86924955639e-05
S002	T188	TRUE	TRUE	0	0	1	1	none	8.14049682514e-05
S007	T188	TRUE	TRUE	0	0	1	1	none	3.33232990537e-05
S021	T188	TRUE	TRUE	0	0	1	1	none	8.31618737759e-05
S024	T188	TRUE	TRUE	0	0	1	1	none	8.16805046429e-05
S025	T188	TRUE	TRUE	0	0	1	1	none	8.70413489478e-05
S026	T188	TRUE	TRUE	0	0	1	1	none	7.99171988158e-05
S038	T188	TRUE	TRUE	0	0	1	1	none	3.9354481335e-05
S039	T188	TRUE	TRUE	0	0	1	1	none	8.23530093231e-05
S040	T188	TRUE	TRUE	0	0	1	1	none	0.000109291590674
S042	T188	TRUE	TRUE	0	0	1	1	none	8.187398056e-05
S071	T188	TRUE	TRUE	0	0	1	1	none	0.0001013561385609
S078	T188	TRUE	TRUE	0	0	1	1	none	8.09901196978e-05
S081	T188	TRUE	TRUE	0	0	1	1	none	8.13220549135e-05
S085	T188	TRUE	TRUE	0	0	1	1	none	0.0001019561390958
S087	T188	TRUE	TRUE	0	0	1	1	none	0.0001067494831091
S093	T188	TRUE	TRUE	0	0	1	1	none	8.85657431909e-05
S097	T188	TRUE	TRUE	0	0	1	1	none	8.48995182719e-05
S102	T188	TRUE	TRUE	0	0	1	1	none	0.0001097578720058
S106	T188	TRUE	TRUE	0	0	1	1	none	8.79213698314e-05
S130	T188	TRUE	TRUE	0	0	1	1	none	0.0001079785147431
T009	T188	FALSE	FALSE	0	0	1	1	none	8.61645698844e-05
T010	T188	FALSE	FALSE	0	0	1	1	none	8.77191703505e-05
T013	T188	FALSE	FALSE	0	0	1	1	none	5.09811348341e-05
T014	T188	TRUE	TRUE	0	0	1	1	none	8.34508497e-05
T020	T188	TRUE	TRUE	0	0	1	1	none	4.14343478089e-05
T021	T188	FALSE	FALSE	0	0	1	1	none	8.77227094636e-05
T028	T188	TRUE	TRUE	0	0	1	1	none	2.2630282799e-05
T035a	T188	TRUE	TRUE	0	0	1	1	none	0.0001121669454589
T035b	T188	TRUE	TRUE	0	0	1	1	none	8.466303245e-05
T040	T188	TRUE	TRUE	0	0	1	1	none	8.30595273354e-05
T056	T188	FALSE	FALSE	0	0	1	1	none	9.36433499651e-05
T059	T188	TRUE	TRUE	0	0	1	1	none	0.0001128434135829
T065	T188	TRUE	TRUE	0	0	1	1	none	4.10210878266e-05
T069	T188	TRUE	TRUE	0	0	1	1	none	0.0001126826006409
T073	T188	FALSE	FALSE	0	0	1	1	none	8.8501436849e-05
T075	T188	TRUE	TRUE	0	0	1	1	none	6.48539778187e-05
T077	T188	FALSE	FALSE	0	0	1	1	none	8.8501436849e-05
T087	T188	TRUE	TRUE	0	0	1	1	none	8.466303245e-05
T095	T188	TRUE	TRUE	0	0	1	1	none	0.0001077105109339
T099a	T188	TRUE	TRUE	0	0	1	1	none	0.0001066745112818
T102	T188	FALSE	FALSE	0	0	1	1	none	0.0001103493218758
T104	T188	FALSE	FALSE	0	0	1	1	none	3.11014082564e-05
T105	T188	FALSE	FALSE	0	0	1	1	none	4.30953893888e-05
T107	T188	FALSE	FALSE	0	0	1	1	none	0.0001109605494559
T126	T188	TRUE	TRUE	0	0	1	1	none	0.000119023370861
T156	T188	FALSE	FALSE	0	0	1	1	none	4.45088470963e-05
T159a	T188	TRUE	TRUE	0	0	1	1	none	8.466303245e-05
T182	T188	FALSE	FALSE	0	0	1	1	none	4.05509604273e-05
S002	T192	FALSE	FALSE	0	0	1	1	none	0.0001396921788573
S007	T192	FALSE	FALSE	0	0	1	1	none	0.0001281874802258
S021	T192	FALSE	FALSE	0	0	1	1	none	0.0001414490843818
S024	T192	FALSE	FALSE	0	0	1	1	none	0.0001399677152488
S025	T192	FALSE	FALSE	0	0	1	1	none	0.0001453285595537
S026	T192	FALSE	FALSE	0	0	1	1	none	0.0001382044094217
S038	T192	FALSE	FALSE	0	0	1	1	none	0.0001245610995011
S039	T192	FALSE	FALSE	0	0	1	1	none	0.000140640219929
S040	T192	FALSE	FALSE	0	0	1	1	none	5.92349167199e-05
S042	T192	FALSE	FALSE	0	0	1	1	none	0.0001401611911659
S071	T192	FALSE	FALSE	0	0	1	1	none	3.15944320788e-05
S078	T192	FALSE	FALSE	0	0	1	1	none	0.0001392773303037
S081	T192	FALSE	FALSE	0	0	1	1	none	0.0001396092655194
S085	T192	FALSE	FALSE	0	0	1	1	none	7.32520950817e-05
S087	T192	FALSE	FALSE	0	0	1	1	none	7.8045439095e-05
S093	T192	FALSE	FALSE	0	0	1	1	none	5.98616991768e-05
S097	T192	FALSE	FALSE	0	0	1	1	none	0.0001431867288778
S102	T192	FALSE	FALSE	0	0	1	1	none	5.97011980517e-05
S106	T192	FALSE	FALSE	0	0	1	1	none	0.0001462085804373
S130	T192	FALSE	FALSE	0	0	1	1	none	7.9274470729e-05
T009	T192	FALSE	FALSE	0	0	1	1	none	0.0001444517804903
T010	T192	FALSE	FALSE	0	0	1	1	none	0.0001460063809564
T013	T192	FALSE	FALSE	0	0	1	1	none	0.0001361877530002
T014	T192	FALSE	FALSE	0	0	1	1	none	0.0001417380603059
T020	T192	FALSE	FALSE	0	0	1	1	none	0.000126640965975
T021	T192	FALSE	FALSE	0	0	1	1	none	0.0001460099200695
T028	T192	FALSE	FALSE	0	0	1	1	none	0.0001287352082785
T035a	T192	FALSE	FALSE	0	0	1	1	none	8.34629014448e-05
T035b	T192	FALSE	FALSE	0	0	1	1	none	0.0001429502430559
T040	T192	FALSE	FALSE	0	0	1	1	none	0.0001413467379413
T056	T192	FALSE	FALSE	0	0	1	1	none	0.000151930560571
T059	T192	FALSE	FALSE	0	0	1	1	none	6.27867396288e-05
T065	T192	FALSE	FALSE	0	0	1	1	none	0.0001262277059927
T069	T192	FALSE	FALSE	0	0	1	1	none	4.16984389986e-05
T073	T192	FALSE	FALSE	0	0	1	1	none	0.0001467886474549
T075	T192	FALSE	FALSE	0	0	1	1	none	0.0001243636435848
T077	T192	FALSE	FALSE	0	0	1	1	none	0.0001467886474549
T087	T192	FALSE	FALSE	0	0	1	1	none	0.0001429502430559
T095	T192	FALSE	FALSE	0	0	1	1	none	7.90064669198e-05
T099a	T192	FALSE	FALSE	0	0	1	1	none	7.79704672677e-05
T102	T192	FALSE	FALSE	0	0	1	1	none	8.16452778617e-05
T104	T192	FALSE	FALSE	0	0	1	1	none	0.0001279175408199
T105	T192	FALSE	FALSE	0	0	1	1	none	0.0001283020075549
T107	T192	FALSE	FALSE	0	0	1	1	none	8.22565054418e-05
T126	T192	TRUE	TRUE	1	0	1	1	anc	6.112275801e-07
T156	T192	FALSE	FALSE	0	0	1	1	none	0.0001297154652624
T159a	T192	FALSE	FALSE	0	0	1	1	none	0.0001429502430559
T182	T192	FALSE	FALSE	0	0	1	1	none	0.0001257575785934
T188	T192	FALSE	FALSE	0	0	1	1	none	0.0001317281154795
S002	T223	FALSE	FALSE	0	0	1	1	none	7.64276169158e-05
S007	T223	FALSE	FALSE	0	0	1	1	none	3.80035107241e-05
S021	T223	FALSE	FALSE	0	0	1	1	none	7.81845224403e-05
S024	T223	FALSE	FALSE	0	0	1	1	none	7.67031533073e-05
S025	T223	FALSE	FALSE	0	0	1	1	none	8.20639976122e-05
S026	T223	FALSE	FALSE	0	0	1	1	none	7.49398474802e-05
S038	T223	FALSE	FALSE	0	0	1	1	none	7.1314374194e-06
S039	T223	FALSE	FALSE	0	0	1	1	none	7.73756579875e-05
S040	T223	FALSE	FALSE	0	0	1	1	none	0.0001043142393384
S042	T223	FALSE	FALSE	0	0	1	1	none	7.68966292244e-05
S071	T223	FALSE	FALSE	0	0	1	1	none	9.63787872253e-05
S078	T223	FALSE	FALSE	0	0	1	1	none	7.60127683622e-05
S081	T223	FALSE	FALSE	0	0	1	1	none	7.63447035779e-05
S085	T223	FALSE	FALSE	0	0	1	1	none	9.69787877602e-05
S087	T223	FALSE	FALSE	0	0	1	1	none	0.0001017721317735
S093	T223	FALSE	FALSE	0	0	1	1	none	8.35883918553e-05
S097	T223	FALSE	FALSE	0	0	1	1	none	7.99221669363e-05
S102	T223	FALSE	FALSE	0	0	1	1	none	0.0001047805206702
S106	T223	FALSE	FALSE	0	0	1	1	none	8.29440184958e-05
S130	T223	FALSE	FALSE	0	0	1	1	none	0.0001030011634075
T009	T223	FALSE	FALSE	0	0	1	1	none	8.11872185488e-05
T010	T223	FALSE	FALSE	0	0	1	1	none	8.27418190149e-05
T013	T223	FALSE	FALSE	0	0	1	1	none	1.87580909185e-05
T014	T223	FALSE	FALSE	0	0	1	1	none	7.84734983644e-05
T020	T223	FALSE	FALSE	0	0	1	1	none	9.2113038933e-06
T021	T223	FALSE	FALSE	0	0	1	1	none	8.2745358128e-05
T028	T223	FALSE	FALSE	0	0	1	1	none	3.85512387768e-05
T035a	T223	FALSE	FALSE	0	0	1	1	none	0.0001071895941233
T035b	T223	FALSE	FALSE	0	0	1	1	none	7.96856811144e-05
T040	T223	FALSE	FALSE	0	0	1	1	none	7.80821759998e-05
T056	T223	FALSE	FALSE	0	0	1	1	none	8.86659986295e-05
T059	T223	FALSE	FALSE	0	0	1	1	none	0.0001078660622473
T065	T223	FALSE	FALSE	0	0	1	1	none	8.798043911e-06
T069	T223	FALSE	FALSE	0	0	1	1	none	0.0001077052493053
T073	T223	FALSE	FALSE	0	0	1	1	none	8.35240855134e-05
T075	T223	FALSE	FALSE	0	0	1	1	none	5.98766264831e-05
T077	T223	FALSE	FALSE	0	0	1	1	none	8.35240855134e-05
T087	T223	FALSE	FALSE	0	0	1	1	none	7.96856811144e-05
T095	T223	FALSE	FALSE	0	0	1	1	none	0.0001027331595983
T099a	T223	FALSE	FALSE	0	0	1	1	none	0.0001016971599462
T102	T223	FALSE	FALSE	0	0	1	1	none	0.0001053719705402
T104	T223	FALSE	FALSE	0	0	1	1	none	3.77335713182e-05
T105	T223	FALSE	FALSE	0	0	1	1	none	1.08723454732e-05
T107	T223	FALSE	FALSE	0	0	1	1	none	0.0001059831981203
T126	T223	FALSE	FALSE	0	0	1	1	none	0.0001140460195254
T156	T223	FALSE	FALSE	0	0	1	1	none	1.10633480205e-05
T159a	T223	FALSE	FALSE	0	0	1	1	none	7.96856811144e-05
T182	T223	FALSE	FALSE	0	0	1	1	none	3.4380958709e-06
T188	T223	FALSE	FALSE	0	0	1	1	none	4.15441459778e-05
T192	T223	FALSE	FALSE	0	0	1	1	none	0.0001267507641439
S002	T225	FALSE	FALSE	0	0	1	1	none	7.92184618712e-05
S007	T225	FALSE	FALSE	0	0	1	1	none	4.07943556795e-05
S021	T225	FALSE	FALSE	0	0	1	1	none	8.09753673957e-05
S024	T225	FALSE	FALSE	0	0	1	1	none	7.94939982627e-05
S025	T225	FALSE	FALSE	0	0	1	1	none	8.48548425676e-05
S026	T225	FALSE	FALSE	0	0	1	1	none	7.77306924356e-05
S038	T225	FALSE	FALSE	0	0	1	1	none	9.9222823748e-06
S039	T225	FALSE	FALSE	0	0	1	1	none	8.01665029429e-05
S040	T225	FALSE	FALSE	0	0	1	1	none	0.0001071050842938
S042	T225	FALSE	FALSE	0	0	1	1	none	7.96874741798e-05
S071	T225	FALSE	FALSE	0	0	1	1	none	9.91696321807e-05
S078	T225	FALSE	FALSE	0	0	1	1	none	7.88036133176e-05
S081	T225	FALSE	FALSE	0	0	1	1	none	7.91355485333e-05
S085	T225	FALSE	FALSE	0	0	1	1	none	9.97696327156e-05
S087	T225	FALSE	FALSE	0	0	1	1	none	0.0001045629767289
S093	T225	FALSE	FALSE	0	0	1	1	none	8.63792368107e-05
S097	T225	FALSE	FALSE	0	0	1	1	none	8.27130118917e-05
S102	T225	FALSE	FALSE	0	0	1	1	none	0.0001075713656256
S106	T225	FALSE	FALSE	0	0	1	1	none	8.57348634512e-05
S130	T225	FALSE	FALSE	0	0	1	1	none	0.0001057920083629
T009	T225	FALSE	FALSE	0	0	1	1	none	8.39780635042e-05
T010	T225	FALSE	FALSE	0	0	1	1	none	8.55326639703e-05
T013	T225	FALSE	FALSE	0	0	1	1	none	2.15489358739e-05
T014	T225	FALSE	FALSE	0	0	1	1	none	8.12643433198e-05
T020	T225	FALSE	FALSE	0	0	1	1	none	1.20021488487e-05
T021	T225	FALSE	FALSE	0	0	1	1	none	8.55362030834e-05
T028	T225	FALSE	FALSE	0	0	1	1	none	4.13420837322e-05
T035a	T225	FALSE	FALSE	0	0	1	1	none	0.0001099804390787
T035b	T225	FALSE	FALSE	0	0	1	1	none	8.24765260698e-05
T040	T225	FALSE	FALSE	0	0	1	1	none	8.08730209552e-05
T056	T225	FALSE	FALSE	0	0	1	1	none	9.14568435849e-05
T059	T225	FALSE	FALSE	0	0	1	1	none	0.0001106569072027
T065	T225	FALSE	FALSE	0	0	1	1	none	1.15888888664e-05
T069	T225	FALSE	FALSE	0	0	1	1	none	0.0001104960942607
T073	T225	FALSE	FALSE	0	0	1	1	none	8.63149304688e-05
T075	T225	FALSE	FALSE	0	0	1	1	none	6.26674714385e-05
T077	T225	FALSE	FALSE	0	0	1	1	none	8.63149304688e-05
T087	T225	FALSE	FALSE	0	0	1	1	none	8.24765260698e-05
T095	T225	FALSE	FALSE	0	0	1	1	none	0.0001055240045537
T099a	T225	FALSE	FALSE	0	0	1	1	none	0.0001044880049016
T102	T225	FALSE	FALSE	0	0	1	1	none	0.0001081628154956
T104	T225	FALSE	FALSE	0	0	1	1	none	4.05244162736e-05
T105	T225	FALSE	FALSE	0	0	1	1	none	1.36631904286e-05
T107	T225	FALSE	FALSE	0	0	1	1	none	0.0001087740430757
T126	T225	FALSE	FALSE	0	0	1	1	none	0.0001168368644808
T156	T225	FALSE	FALSE	0	0	1	1	none	7.9511919875e-06
T159a	T225	FALSE	FALSE	0	0	1	1	none	8.24765260698e-05
T182	T225	FALSE	FALSE	0	0	1	1	none	9.8963063069e-06
T188	T225	FALSE	FALSE	0	0	1	1	none	4.43349909332e-05
T192	T225	FALSE	FALSE	0	0	1	1	none	0.0001295416090993
T223	T225	FALSE	FALSE	0	0	1	1	none	1.08894918574e-05
S002	T230	TRUE	TRUE	0	0	1	1	none	2.24468559678e-05
S007	T230	TRUE	TRUE	0	0	1	1	none	8.11223971963e-05
S021	T230	TRUE	TRUE	0	0	1	1	none	2.42037614923e-05
S024	T230	TRUE	TRUE	0	0	1	1	none	2.27223923593e-05
S025	T230	TRUE	TRUE	0	0	1	1	none	2.60075314942e-05
S026	T230	TRUE	TRUE	0	0	1	1	none	1.07562761242e-05
S038	T230	TRUE	TRUE	0	0	1	1	none	7.74960164716e-05
S039	T230	TRUE	TRUE	0	0	1	1	none	2.33948970395e-05
S040	T230	TRUE	TRUE	0	0	1	1	none	0.0001205137182504
S042	T230	TRUE	TRUE	0	0	1	1	none	2.29158682764e-05
S071	T230	TRUE	TRUE	0	0	1	1	none	0.0001125782661373
S078	T230	TRUE	TRUE	0	0	1	1	none	2.20320074142e-05
S081	T230	TRUE	TRUE	0	0	1	1	none	2.23639426299e-05
S085	T230	TRUE	TRUE	0	0	1	1	none	0.0001131782666722
S087	T230	TRUE	TRUE	0	0	1	1	none	0.0001179716106855
S093	T230	TRUE	TRUE	0	0	1	1	none	9.97878707673e-05
S097	T230	TRUE	TRUE	0	0	1	1	none	2.38657008183e-05
S102	T230	TRUE	TRUE	0	0	1	1	none	0.0001209799995822
S106	T230	TRUE	TRUE	0	0	1	1	none	2.89632575478e-05
S130	T230	TRUE	TRUE	0	0	1	1	none	0.0001192006423195
T009	T230	FALSE	FALSE	0	0	1	1	none	3.9464477548e-06
T010	T230	FALSE	FALSE	0	0	1	1	none	5.5010482209e-06
T013	T230	FALSE	FALSE	0	0	1	1	none	8.91226699707e-05
T014	T230	TRUE	TRUE	0	0	1	1	none	2.44927374164e-05
T020	T230	TRUE	TRUE	0	0	1	1	none	7.95758829455e-05
T021	T230	FALSE	FALSE	0	0	1	1	none	5.504587334e-06
T028	T230	TRUE	TRUE	0	0	1	1	none	8.1670125249e-05
T035a	T230	TRUE	TRUE	0	0	1	1	none	0.0001233890730353
T035b	T230	TRUE	TRUE	0	0	1	1	none	2.4449103204e-06
T040	T230	TRUE	TRUE	0	0	1	1	none	2.41014150518e-05
T056	T230	FALSE	FALSE	0	0	1	1	none	1.14252278355e-05
T059	T230	TRUE	TRUE	0	0	1	1	none	0.0001240655411593
T065	T230	TRUE	TRUE	0	0	1	1	none	7.91626229632e-05
T069	T230	TRUE	TRUE	0	0	1	1	none	0.0001239047282173
T073	T230	FALSE	FALSE	0	0	1	1	none	6.2833147194e-06
T075	T230	TRUE	TRUE	0	0	1	1	none	7.72985605553e-05
T077	T230	FALSE	FALSE	0	0	1	1	none	6.2833147194e-06
T087	T230	TRUE	TRUE	0	0	1	1	none	1.2224551602e-06
T095	T230	TRUE	TRUE	0	0	1	1	none	0.0001189326385103
T099a	T230	TRUE	TRUE	0	0	1	1	none	0.0001178966388582
T102	T230	FALSE	FALSE	0	0	1	1	none	0.0001215714494522
T104	T230	FALSE	FALSE	0	0	1	1	none	8.08524577904e-05
T105	T230	FALSE	FALSE	0	0	1	1	none	8.12369245254e-05
T107	T230	FALSE	FALSE	0	0	1	1	none	0.0001221826770323
T126	T230	TRUE	TRUE	0	0	1	1	none	0.0001302454984374
T156	T230	FALSE	FALSE	0	0	1	1	none	8.26503822329e-05
T159a	T230	TRUE	TRUE	0	0	1	1	none	2.4449103204e-06
T182	T230	FALSE	FALSE	0	0	1	1	none	7.86924955639e-05
T188	T230	TRUE	TRUE	0	0	1	1	none	8.466303245e-05
T192	T230	FALSE	FALSE	0	0	1	1	none	0.0001429502430559
T223	T230	FALSE	FALSE	0	0	1	1	none	7.96856811144e-05
T225	T230	FALSE	FALSE	0	0	1	1	none	8.24765260698e-05
S002	T232	TRUE	TRUE	0	0	1	1	none	0.0001281726933687
S007	T232	TRUE	TRUE	0	0	1	1	none	0.0001166679947372
S021	T232	TRUE	TRUE	0	0	1	1	none	0.0001299295988932
S024	T232	TRUE	TRUE	0	0	1	1	none	0.0001284482297602
S025	T232	TRUE	TRUE	0	0	1	1	none	0.0001338090740651
S026	T232	TRUE	TRUE	0	0	1	1	none	0.0001266849239331
S038	T232	TRUE	TRUE	0	0	1	1	none	0.0001130416140125
S039	T232	TRUE	TRUE	0	0	1	1	none	0.0001291207344404
S040	T232	TRUE	TRUE	0	0	1	1	none	4.77154312313e-05
S042	T232	TRUE	TRUE	0	0	1	1	none	0.0001286417056773
S071	T232	TRUE	TRUE	0	0	1	1	none	2.00749465902e-05
S078	T232	TRUE	TRUE	0	0	1	1	none	0.0001277578448151
S081	T232	TRUE	TRUE	0	0	1	1	none	0.0001280897800308
S085	T232	TRUE	TRUE	0	0	1	1	none	6.17326095931e-05
S087	T232	TRUE	TRUE	0	0	1	1	none	6.65259536064e-05
S093	T232	TRUE	TRUE	0	0	1	1	none	4.83422136882e-05
S097	T232	TRUE	TRUE	0	0	1	1	none	0.0001316672433892
S102	T232	TRUE	TRUE	0	0	1	1	none	4.81817125631e-05
S106	T232	TRUE	TRUE	0	0	1	1	none	0.0001346890949487
S130	T232	TRUE	TRUE	0	0	1	1	none	6.77549852404e-05
T009	T232	FALSE	FALSE	0	0	1	1	none	0.0001329322950017
T010	T232	FALSE	FALSE	0	0	1	1	none	0.0001344868954678
T013	T232	FALSE	FALSE	0	0	1	1	none	0.0001246682675116
T014	T232	TRUE	TRUE	0	0	1	1	none	0.0001302185748173
T020	T232	TRUE	TRUE	0	0	1	1	none	0.0001151214804864
T021	T232	FALSE	FALSE	0	0	1	1	none	0.0001344904345809
T028	T232	TRUE	TRUE	0	0	1	1	none	0.0001172157227899
T035a	T232	TRUE	TRUE	0	0	1	1	none	7.19434159562e-05
T035b	T232	TRUE	TRUE	0	0	1	1	none	0.0001314307575673
T040	T232	TRUE	TRUE	0	0	1	1	none	0.0001298272524527
T056	T232	FALSE	FALSE	0	0	1	1	none	0.0001404110750824
T059	T232	TRUE	TRUE	0	0	1	1	none	5.12672541402e-05
T065	T232	TRUE	TRUE	0	0	1	1	none	0.0001147082205041
T069	T232	TRUE	TRUE	0	0	1	1	none	3.017895351e-05
T073	T232	FALSE	FALSE	0	0	1	1	none	0.0001352691619663
T075	T232	TRUE	TRUE	0	0	1	1	none	0.0001128441580962
T077	T232	FALSE	FALSE	0	0	1	1	none	0.0001352691619663
T087	T232	TRUE	TRUE	0	0	1	1	none	0.0001314307575673
T095	T232	TRUE	TRUE	0	0	1	1	none	6.74869814312e-05
T099a	T232	TRUE	TRUE	0	0	1	1	none	6.64509817791e-05
T102	T232	FALSE	FALSE	0	0	1	1	none	7.01257923731e-05
T104	T232	FALSE	FALSE	0	0	1	1	none	0.0001163980553313
T105	T232	FALSE	FALSE	0	0	1	1	none	0.0001167825220663
T107	T232	FALSE	FALSE	0	0	1	1	none	7.07370199532e-05
T126	T232	TRUE	TRUE	0	0	1	1	none	2.4077142901e-06
T156	T232	FALSE	FALSE	0	0	1	1	none	0.0001181959797738
T159a	T232	TRUE	TRUE	0	0	1	1	none	0.0001314307575673
T182	T232	FALSE	FALSE	0	0	1	1	none	0.0001142380931048
T188	T232	TRUE	TRUE	0	0	1	1	none	0.0001202086299909
T192	T232	FALSE	FALSE	0	0	1	1	none	1.51124589086e-05
T223	T232	FALSE	FALSE	0	0	1	1	none	0.0001152312786553
T225	T232	FALSE	FALSE	0	0	1	1	none	0.0001180221236107
T230	T232	TRUE	TRUE	0	0	1	1	none	0.0001314307575673
S002	T241	FALSE	FALSE	0	0	1	1	none	9.4168737542e-05
S007	T241	FALSE	FALSE	0	0	1	1	none	5.57446313503e-05
S021	T241	FALSE	FALSE	0	0	1	1	none	9.59256430665e-05
S024	T241	FALSE	FALSE	0	0	1	1	none	9.44442739335e-05
S025	T241	FALSE	FALSE	0	0	1	1	none	9.98051182384e-05
S026	T241	FALSE	FALSE	0	0	1	1	none	9.26809681064e-05
S038	T241	FALSE	FALSE	0	0	1	1	none	2.3075112925e-05
S039	T241	FALSE	FALSE	0	0	1	1	none	9.51167786137e-05
S040	T241	FALSE	FALSE	0	0	1	1	none	0.0001220553599646
S042	T241	FALSE	FALSE	0	0	1	1	none	9.46377498506e-05
S071	T241	FALSE	FALSE	0	0	1	1	none	0.0001141199078515
S078	T241	FALSE	FALSE	0	0	1	1	none	9.37538889884e-05
S081	T241	FALSE	FALSE	0	0	1	1	none	9.40858242041e-05
S085	T241	FALSE	FALSE	0	0	1	1	none	0.0001147199083864
S087	T241	FALSE	FALSE	0	0	1	1	none	0.0001195132523997
S093	T241	FALSE	FALSE	0	0	1	1	none	0.0001013295124815
S097	T241	FALSE	FALSE	0	0	1	1	none	9.76632875625e-05
S102	T241	FALSE	FALSE	0	0	1	1	none	0.0001225216412964
S106	T241	FALSE	FALSE	0	0	1	1	none	0.000100685139122
S130	T241	FALSE	FALSE	0	0	1	1	none	0.0001207422840337
T009	T241	FALSE	FALSE	0	0	1	1	none	9.8928339175e-05
T010	T241	FALSE	FALSE	0	0	1	1	none	0.0001004829396411
T013	T241	FALSE	FALSE	0	0	1	1	none	1.97087980189e-05
T014	T241	FALSE	FALSE	0	0	1	1	none	9.62146189906e-05
T020	T241	FALSE	FALSE	0	0	1	1	none	2.51549793989e-05
T021	T241	FALSE	FALSE	0	0	1	1	none	0.0001004864787542
T028	T241	FALSE	FALSE	0	0	1	1	none	5.6292359403e-05
T035a	T241	FALSE	FALSE	0	0	1	1	none	0.0001249307147495
T035b	T241	FALSE	FALSE	0	0	1	1	none	9.74268017406e-05
T040	T241	FALSE	FALSE	0	0	1	1	none	9.5823296626e-05
T056	T241	FALSE	FALSE	0	0	1	1	none	0.0001064071192557
T059	T241	FALSE	FALSE	0	0	1	1	none	0.0001256071828735
T065	T241	FALSE	FALSE	0	0	1	1	none	1.94866339376e-05
T069	T241	FALSE	FALSE	0	0	1	1	none	0.0001254463699315
T073	T241	FALSE	FALSE	0	0	1	1	none	0.0001012652061396
T075	T241	FALSE	FALSE	0	0	1	1	none	7.76177471093e-05
T077	T241	FALSE	FALSE	0	0	1	1	none	0.0001012652061396
T087	T241	FALSE	FALSE	0	0	1	1	none	9.74268017406e-05
T095	T241	FALSE	FALSE	0	0	1	1	none	0.0001204742802245
T099a	T241	FALSE	FALSE	0	0	1	1	none	0.0001194382805724
T102	T241	FALSE	FALSE	0	0	1	1	none	0.0001231130911664
T104	T241	FALSE	FALSE	0	0	1	1	none	5.54746919444e-05
T105	T241	FALSE	FALSE	0	0	1	1	none	2.15609354998e-05
T107	T241	FALSE	FALSE	0	0	1	1	none	0.0001237243187465
T126	T241	FALSE	FALSE	0	0	1	1	none	0.0001317871401516
T156	T241	FALSE	FALSE	0	0	1	1	none	3.00269238069e-05
T159a	T241	FALSE	FALSE	0	0	1	1	none	9.74268017406e-05
T182	T241	FALSE	FALSE	0	0	1	1	none	2.60690371379e-05
T188	T241	FALSE	FALSE	0	0	1	1	none	5.9285266604e-05
T192	T241	FALSE	FALSE	0	0	1	1	none	0.0001444918847701
T223	T241	FALSE	FALSE	0	0	1	1	none	2.70622226884e-05
T225	T241	FALSE	FALSE	0	0	1	1	none	2.98530676438e-05
T230	T241	FALSE	FALSE	0	0	1	1	none	9.74268017406e-05
T232	T241	FALSE	FALSE	0	0	1	1	none	0.0001329723992815
S002	T270	FALSE	FALSE	0	0	1	1	none	0.000130012261851
S007	T270	FALSE	FALSE	0	0	1	1	none	0.0001185075632195
S021	T270	FALSE	FALSE	0	0	1	1	none	0.0001317691673755
S024	T270	FALSE	FALSE	0	0	1	1	none	0.0001302877982425
S025	T270	FALSE	FALSE	0	0	1	1	none	0.0001356486425474
S026	T270	FALSE	FALSE	0	0	1	1	none	0.0001285244924154
S038	T270	FALSE	FALSE	0	0	1	1	none	0.0001148811824948
S039	T270	FALSE	FALSE	0	0	1	1	none	0.0001309603029227
S040	T270	FALSE	FALSE	0	0	1	1	none	4.95549997136e-05
S042	T270	FALSE	FALSE	0	0	1	1	none	0.0001304812741596
S071	T270	FALSE	FALSE	0	0	1	1	none	2.19145150725e-05
S078	T270	FALSE	FALSE	0	0	1	1	none	0.0001295974132974
S081	T270	FALSE	FALSE	0	0	1	1	none	0.0001299293485131
S085	T270	FALSE	FALSE	0	0	1	1	none	6.35721780754e-05
S087	T270	FALSE	FALSE	0	0	1	1	none	6.83655220887e-05
S093	T270	FALSE	FALSE	0	0	1	1	none	5.01817821705e-05
S097	T270	FALSE	FALSE	0	0	1	1	none	0.0001335068118715
S102	T270	FALSE	FALSE	0	0	1	1	none	5.00212810454e-05
S106	T270	FALSE	FALSE	0	0	1	1	none	0.000136528663431
S130	T270	FALSE	FALSE	0	0	1	1	none	6.95945537227e-05
T009	T270	FALSE	FALSE	0	0	1	1	none	0.000134771863484
T010	T270	FALSE	FALSE	0	0	1	1	none	0.0001363264639501
T013	T270	FALSE	FALSE	0	0	1	1	none	0.0001265078359939
T014	T270	FALSE	FALSE	0	0	1	1	none	0.0001320581432996
T020	T270	FALSE	FALSE	0	0	1	1	none	0.0001169610489687
T021	T270	FALSE	FALSE	0	0	1	1	none	0.0001363300030632
T028	T270	FALSE	FALSE	0	0	1	1	none	0.0001190552912722
T035a	T270	FALSE	FALSE	0	0	1	1	none	7.37829844385e-05
T035b	T270	FALSE	FALSE	0	0	1	1	none	0.0001332703260496
T040	T270	FALSE	FALSE	0	0	1	1	none	0.000131666820935
T056	T270	FALSE	FALSE	0	0	1	1	none	0.0001422506435647
T059	T270	FALSE	FALSE	0	0	1	1	none	5.31068226225e-05
T065	T270	FALSE	FALSE	0	0	1	1	none	0.0001165477889864
T069	T270	FALSE	FALSE	0	0	1	1	none	3.20185219923e-05
T073	T270	FALSE	FALSE	0	0	1	1	none	0.0001371087304486
T075	T270	FALSE	FALSE	0	0	1	1	none	0.0001146837265785
T077	T270	FALSE	FALSE	0	0	1	1	none	0.0001371087304486
T087	T270	FALSE	FALSE	0	0	1	1	none	0.0001332703260496
T095	T270	FALSE	FALSE	0	0	1	1	none	6.93265499135e-05
T099a	T270	FALSE	FALSE	0	0	1	1	none	6.82905502614e-05
T102	T270	FALSE	FALSE	0	0	1	1	none	7.19653608554e-05
T104	T270	FALSE	FALSE	0	0	1	1	none	0.0001182376238136
T105	T270	FALSE	FALSE	0	0	1	1	none	0.0001186220905486
T107	T270	FALSE	FALSE	0	0	1	1	none	7.25765884355e-05
T126	T270	FALSE	FALSE	0	0	1	1	none	4.2472827724e-06
T156	T270	FALSE	FALSE	0	0	1	1	none	0.0001200355482561
T159a	T270	FALSE	FALSE	0	0	1	1	none	0.0001332703260496
T182	T270	FALSE	FALSE	0	0	1	1	none	0.0001160776615871
T188	T270	FALSE	FALSE	0	0	1	1	none	0.0001220481984732
T192	T270	FALSE	FALSE	0	0	1	1	none	1.69520273909e-05
T223	T270	FALSE	FALSE	0	0	1	1	none	0.0001170708471376
T225	T270	FALSE	FALSE	0	0	1	1	none	0.000119861692093
T230	T270	FALSE	FALSE	0	0	1	1	none	0.0001332703260496
T232	T270	TRUE	TRUE	1	0	1	1	anc	7.987662623e-07
T241	T270	FALSE	FALSE	0	0	1	1	none	0.0001348119677638
S002	T271b	FALSE	FALSE	0	0	1	1	none	7.86072342911e-05
S007	T271b	FALSE	FALSE	0	0	1	1	none	4.01831280994e-05
S021	T271b	FALSE	FALSE	0	0	1	1	none	8.03641398156e-05
S024	T271b	FALSE	FALSE	0	0	1	1	none	7.88827706826e-05
S025	T271b	FALSE	FALSE	0	0	1	1	none	8.42436149875e-05
S026	T271b	FALSE	FALSE	0	0	1	1	none	7.71194648555e-05
S038	T271b	FALSE	FALSE	0	0	1	1	none	9.3110547947e-06
S039	T271b	FALSE	FALSE	0	0	1	1	none	7.95552753628e-05
S040	T271b	FALSE	FALSE	0	0	1	1	none	0.0001064938567137
S042	T271b	FALSE	FALSE	0	0	1	1	none	7.90762465997e-05
S071	T271b	FALSE	FALSE	0	0	1	1	none	9.85584046006e-05
S078	T271b	FALSE	FALSE	0	0	1	1	none	7.81923857375e-05
S081	T271b	FALSE	FALSE	0	0	1	1	none	7.85243209532e-05
S085	T271b	FALSE	FALSE	0	0	1	1	none	9.91584051355e-05
S087	T271b	FALSE	FALSE	0	0	1	1	none	0.0001039517491488
S093	T271b	FALSE	FALSE	0	0	1	1	none	8.57680092306e-05
S097	T271b	FALSE	FALSE	0	0	1	1	none	8.21017843116e-05
S102	T271b	FALSE	FALSE	0	0	1	1	none	0.0001069601380455
S106	T271b	FALSE	FALSE	0	0	1	1	none	8.51236358711e-05
S130	T271b	FALSE	FALSE	0	0	1	1	none	0.0001051807807828
T009	T271b	FALSE	FALSE	0	0	1	1	none	8.33668359241e-05
T010	T271b	FALSE	FALSE	0	0	1	1	none	8.49214363902e-05
T013	T271b	FALSE	FALSE	0	0	1	1	none	2.09377082938e-05
T014	T271b	FALSE	FALSE	0	0	1	1	none	8.06531157397e-05
T020	T271b	FALSE	FALSE	0	0	1	1	none	1.13909212686e-05
T021	T271b	FALSE	FALSE	0	0	1	1	none	8.49249755033e-05
T028	T271b	FALSE	FALSE	0	0	1	1	none	4.07308561521e-05
T035a	T271b	FALSE	FALSE	0	0	1	1	none	0.0001093692114986
T035b	T271b	FALSE	FALSE	0	0	1	1	none	8.18652984897e-05
T040	T271b	FALSE	FALSE	0	0	1	1	none	8.02617933751e-05
T056	T271b	FALSE	FALSE	0	0	1	1	none	9.08456160048e-05
T059	T271b	FALSE	FALSE	0	0	1	1	none	0.0001100456796226
T065	T271b	FALSE	FALSE	0	0	1	1	none	1.09776612863e-05
T069	T271b	FALSE	FALSE	0	0	1	1	none	0.0001098848666806
T073	T271b	FALSE	FALSE	0	0	1	1	none	8.57037028887e-05
T075	T271b	FALSE	FALSE	0	0	1	1	none	6.20562438584e-05
T077	T271b	FALSE	FALSE	0	0	1	1	none	8.57037028887e-05
T087	T271b	FALSE	FALSE	0	0	1	1	none	8.18652984897e-05
T095	T271b	FALSE	FALSE	0	0	1	1	none	0.0001049127769736
T099a	T271b	FALSE	FALSE	0	0	1	1	none	0.0001038767773215
T102	T271b	FALSE	FALSE	0	0	1	1	none	0.0001075515879155
T104	T271b	FALSE	FALSE	0	0	1	1	none	3.99131886935e-05
T105	T271b	FALSE	FALSE	0	0	1	1	none	1.30519628485e-05
T107	T271b	FALSE	FALSE	0	0	1	1	none	0.0001081628154956
T126	T271b	FALSE	FALSE	0	0	1	1	none	0.0001162256369007
T156	T271b	FALSE	FALSE	0	0	1	1	none	7.3399644074e-06
T159a	T271b	FALSE	FALSE	0	0	1	1	none	8.18652984897e-05
T182	T271b	FALSE	FALSE	0	0	1	1	none	9.2850787268e-06
T188	T271b	FALSE	FALSE	0	0	1	1	none	4.37237633531e-05
T192	T271b	FALSE	FALSE	0	0	1	1	none	0.0001289303815192
T223	T271b	FALSE	FALSE	0	0	1	1	none	1.02782642773e-05
T225	T271b	FALSE	FALSE	0	0	1	1	none	1.8336827403e-06
T230	T271b	FALSE	FALSE	0	0	1	1	none	8.18652984897e-05
T232	T271b	FALSE	FALSE	0	0	1	1	none	0.0001174108960306
T241	T271b	FALSE	FALSE	0	0	1	1	none	2.92418400637e-05
T270	T271b	FALSE	FALSE	0	0	1	1	none	0.0001192504645129
S002	T301	FALSE	FALSE	0	0	1	1	none	0.0001380886810999
S007	T301	FALSE	FALSE	0	0	1	1	none	0.0001265839824684
S021	T301	FALSE	FALSE	0	0	1	1	none	0.0001398455866244
S024	T301	FALSE	FALSE	0	0	1	1	none	0.0001383642174914
S025	T301	FALSE	FALSE	0	0	1	1	none	0.0001437250617963
S026	T301	FALSE	FALSE	0	0	1	1	none	0.0001366009116643
S038	T301	FALSE	FALSE	0	0	1	1	none	0.0001229576017437
S039	T301	FALSE	FALSE	0	0	1	1	none	0.0001390367221716
S040	T301	FALSE	FALSE	0	0	1	1	none	5.76314189625e-05
S042	T301	FALSE	FALSE	0	0	1	1	none	0.0001385576934085
S071	T301	FALSE	FALSE	0	0	1	1	none	2.99909343214e-05
S078	T301	FALSE	FALSE	0	0	1	1	none	0.0001376738325463
S081	T301	FALSE	FALSE	0	0	1	1	none	0.000138005767762
S085	T301	FALSE	FALSE	0	0	1	1	none	7.16485973243e-05
S087	T301	FALSE	FALSE	0	0	1	1	none	7.64419413376e-05
S093	T301	FALSE	FALSE	0	0	1	1	none	5.82582014194e-05
S097	T301	FALSE	FALSE	0	0	1	1	none	0.0001415832311204
S102	T301	FALSE	FALSE	0	0	1	1	none	5.80977002943e-05
S106	T301	FALSE	FALSE	0	0	1	1	none	0.0001446050826799
S130	T301	FALSE	FALSE	0	0	1	1	none	7.76709729716e-05
T009	T301	FALSE	FALSE	0	0	1	1	none	0.0001428482827329
T010	T301	FALSE	FALSE	0	0	1	1	none	0.000144402883199
T013	T301	FALSE	FALSE	0	0	1	1	none	0.0001345842552428
T014	T301	FALSE	FALSE	0	0	1	1	none	0.0001401345625485
T020	T301	FALSE	FALSE	0	0	1	1	none	0.0001250374682176
T021	T301	FALSE	FALSE	0	0	1	1	none	0.0001444064223121
T028	T301	FALSE	FALSE	0	0	1	1	none	0.0001271317105211
T035a	T301	FALSE	FALSE	0	0	1	1	none	8.18594036874e-05
T035b	T301	FALSE	FALSE	0	0	1	1	none	0.0001413467452985
T040	T301	FALSE	FALSE	0	0	1	1	none	0.0001397432401839
T056	T301	FALSE	FALSE	0	0	1	1	none	0.0001503270628136
T059	T301	FALSE	FALSE	0	0	1	1	none	6.11832418714e-05
T065	T301	FALSE	FALSE	0	0	1	1	none	0.0001246242082353
T069	T301	FALSE	FALSE	0	0	1	1	none	4.00949412412e-05
T073	T301	FALSE	FALSE	0	0	1	1	none	0.0001451851496975
T075	T301	FALSE	FALSE	0	0	1	1	none	0.0001227601458274
T077	T301	FALSE	FALSE	0	0	1	1	none	0.0001451851496975
T087	T301	FALSE	FALSE	0	0	1	1	none	0.0001413467452985
T095	T301	FALSE	FALSE	0	0	1	1	none	7.74029691624e-05
T099a	T301	FALSE	FALSE	0	0	1	1	none	7.63669695103e-05
T102	T301	FALSE	FALSE	0	0	1	1	none	8.00417801043e-05
T104	T301	FALSE	FALSE	0	0	1	1	none	0.0001263140430625
T105	T301	FALSE	FALSE	0	0	1	1	none	0.0001266985097975
T107	T301	FALSE	FALSE	0	0	1	1	none	8.06530076844e-05
T126	T301	FALSE	FALSE	1	0	1	1	anc	5.6001986402e-06
T156	T301	FALSE	FALSE	0	0	1	1	none	0.000128111967505
T159a	T301	FALSE	FALSE	0	0	1	1	none	0.0001413467452985
T182	T301	FALSE	FALSE	0	0	1	1	none	0.000124154080836
T188	T301	FALSE	FALSE	0	0	1	1	none	0.0001301246177221
T192	T301	FALSE	FALSE	0	0	1	1	none	1.89161708388e-05
T223	T301	FALSE	FALSE	0	0	1	1	none	0.0001251472663865
T225	T301	FALSE	FALSE	0	0	1	1	none	0.0001279381113419
T230	T301	FALSE	FALSE	0	0	1	1	none	0.0001413467452985
T232	T301	FALSE	FALSE	0	0	1	1	none	1.35089611512e-05
T241	T301	FALSE	FALSE	0	0	1	1	none	0.0001428883870127
T270	T301	FALSE	FALSE	0	0	1	1	none	1.53485296335e-05
T271b	T301	FALSE	FALSE	0	0	1	1	none	0.0001273268837618
S002	T303	FALSE	FALSE	0	0	1	1	none	0.0001480744487019
S007	T303	FALSE	FALSE	0	0	1	1	none	0.0001365697500704
S021	T303	FALSE	FALSE	0	0	1	1	none	0.0001498313542264
S024	T303	FALSE	FALSE	0	0	1	1	none	0.0001483499850934
S025	T303	FALSE	FALSE	0	0	1	1	none	0.0001537108293983
S026	T303	FALSE	FALSE	0	0	1	1	none	0.0001465866792663
S038	T303	FALSE	FALSE	0	0	1	1	none	0.0001329433693457
S039	T303	FALSE	FALSE	0	0	1	1	none	0.0001490224897736
S040	T303	FALSE	FALSE	0	0	1	1	none	6.76171865645e-05
S042	T303	FALSE	FALSE	0	0	1	1	none	0.0001485434610105
S071	T303	FALSE	FALSE	0	0	1	1	none	3.99767019234e-05
S078	T303	FALSE	FALSE	0	0	1	1	none	0.0001476596001483
S081	T303	FALSE	FALSE	0	0	1	1	none	0.000147991535364
S085	T303	FALSE	FALSE	0	0	1	1	none	8.16343649263e-05
S087	T303	FALSE	FALSE	0	0	1	1	none	8.64277089396e-05
S093	T303	FALSE	FALSE	0	0	1	1	none	6.82439690214e-05
S097	T303	FALSE	FALSE	0	0	1	1	none	0.0001515689987224
S102	T303	FALSE	FALSE	0	0	1	1	none	6.80834678963e-05
S106	T303	FALSE	FALSE	0	0	1	1	none	0.0001545908502819
S130	T303	FALSE	FALSE	0	0	1	1	none	8.76567405736e-05
T009	T303	FALSE	FALSE	0	0	1	1	none	0.0001528340503349
T010	T303	FALSE	FALSE	0	0	1	1	none	0.000154388650801
T013	T303	FALSE	FALSE	0	0	1	1	none	0.0001445700228448
T014	T303	FALSE	FALSE	0	0	1	1	none	0.0001501203301505
T020	T303	FALSE	FALSE	0	0	1	1	none	0.0001350232358196
T021	T303	FALSE	FALSE	0	0	1	1	none	0.0001543921899141
T028	T303	FALSE	FALSE	0	0	1	1	none	0.0001371174781231
T035a	T303	FALSE	FALSE	0	0	1	1	none	9.18451712894e-05
T035b	T303	FALSE	FALSE	0	0	1	1	none	0.0001513325129005
T040	T303	FALSE	FALSE	0	0	1	1	none	0.0001497290077859
T056	T303	FALSE	FALSE	0	0	1	1	none	0.0001603128304156
T059	T303	FALSE	FALSE	0	0	1	1	none	7.11690094734e-05
T065	T303	FALSE	FALSE	0	0	1	1	none	0.0001346099758373
T069	T303	FALSE	FALSE	0	0	1	1	none	5.00807088432e-05
T073	T303	FALSE	FALSE	0	0	1	1	none	0.0001551709172995
T075	T303	FALSE	FALSE	0	0	1	1	none	0.0001327459134294
T077	T303	FALSE	FALSE	0	0	1	1	none	0.0001551709172995
T087	T303	FALSE	FALSE	0	0	1	1	none	0.0001513325129005
T095	T303	FALSE	FALSE	0	0	1	1	none	8.73887367644e-05
T099a	T303	FALSE	FALSE	0	0	1	1	none	8.63527371123e-05
T102	T303	FALSE	FALSE	0	0	1	1	none	9.00275477063e-05
T104	T303	FALSE	FALSE	0	0	1	1	none	0.0001362998106645
T105	T303	FALSE	FALSE	0	0	1	1	none	0.0001366842773995
T107	T303	FALSE	FALSE	0	0	1	1	none	9.06387752864e-05
T126	T303	FALSE	FALSE	1	0	1	1	anc	1.25298283417e-05
T156	T303	FALSE	FALSE	0	0	1	1	none	0.000138097735107
T159a	T303	FALSE	FALSE	0	0	1	1	none	0.0001513325129005
T182	T303	FALSE	FALSE	0	0	1	1	none	0.000134139848438
T188	T303	FALSE	FALSE	0	0	1	1	none	0.0001401103853241
T192	T303	FALSE	FALSE	0	0	1	1	none	2.89019384408e-05
T223	T303	FALSE	FALSE	0	0	1	1	none	0.0001351330339885
T225	T303	FALSE	FALSE	0	0	1	1	none	0.0001379238789439
T230	T303	FALSE	FALSE	0	0	1	1	none	0.0001513325129005
T232	T303	FALSE	FALSE	0	0	1	1	none	2.34947287532e-05
T241	T303	FALSE	FALSE	0	0	1	1	none	0.0001528741546147
T270	T303	FALSE	FALSE	0	0	1	1	none	2.53342972355e-05
T271b	T303	FALSE	FALSE	0	0	1	1	none	0.0001373126513638
T301	T303	FALSE	FALSE	0	0	1	1	none	2.24086200426e-05
S002	T322	FALSE	FALSE	0	0	1	1	none	9.2342904173e-05
S007	T322	FALSE	FALSE	0	0	1	1	none	5.39187979813e-05
S021	T322	FALSE	FALSE	0	0	1	1	none	9.40998096975e-05
S024	T322	FALSE	FALSE	0	0	1	1	none	9.26184405645e-05
S025	T322	FALSE	FALSE	0	0	1	1	none	9.79792848694e-05
S026	T322	FALSE	FALSE	0	0	1	1	none	9.08551347374e-05
S038	T322	FALSE	FALSE	0	0	1	1	none	2.1249279556e-05
S039	T322	FALSE	FALSE	0	0	1	1	none	9.32909452447e-05
S040	T322	FALSE	FALSE	0	0	1	1	none	0.0001202295265956
S042	T322	FALSE	FALSE	0	0	1	1	none	9.28119164816e-05
S071	T322	FALSE	FALSE	0	0	1	1	none	0.0001122940744825
S078	T322	FALSE	FALSE	0	0	1	1	none	9.19280556194e-05
S081	T322	FALSE	FALSE	0	0	1	1	none	9.22599908351e-05
S085	T322	FALSE	FALSE	0	0	1	1	none	0.0001128940750174
S087	T322	FALSE	FALSE	0	0	1	1	none	0.0001176874190307
S093	T322	FALSE	FALSE	0	0	1	1	none	9.95036791125e-05
S097	T322	FALSE	FALSE	0	0	1	1	none	9.58374541935e-05
S102	T322	FALSE	FALSE	0	0	1	1	none	0.0001206958079274
S106	T322	FALSE	FALSE	0	0	1	1	none	9.8859305753e-05
S130	T322	FALSE	FALSE	0	0	1	1	none	0.0001189164506647
T009	T322	FALSE	FALSE	0	0	1	1	none	9.7102505806e-05
T010	T322	FALSE	FALSE	0	0	1	1	none	9.86571062721e-05
T013	T322	FALSE	FALSE	0	0	1	1	none	1.78829646499e-05
T014	T322	FALSE	FALSE	0	0	1	1	none	9.43887856216e-05
T020	T322	FALSE	FALSE	0	0	1	1	none	2.33291460299e-05
T021	T322	FALSE	FALSE	0	0	1	1	none	9.86606453852e-05
T028	T322	FALSE	FALSE	0	0	1	1	none	5.4466526034e-05
T035a	T322	FALSE	FALSE	0	0	1	1	none	0.0001231048813805
T035b	T322	FALSE	FALSE	0	0	1	1	none	9.56009683716e-05
T040	T322	FALSE	FALSE	0	0	1	1	none	9.3997463257e-05
T056	T322	FALSE	FALSE	0	0	1	1	none	0.0001045812858867
T059	T322	FALSE	FALSE	0	0	1	1	none	0.0001237813495045
T065	T322	FALSE	FALSE	0	0	1	1	none	1.76608005686e-05
T069	T322	FALSE	FALSE	0	0	1	1	none	0.0001236205365625
T073	T322	FALSE	FALSE	0	0	1	1	none	9.94393727706e-05
T075	T322	FALSE	FALSE	0	0	1	1	none	7.57919137403e-05
T077	T322	FALSE	FALSE	0	0	1	1	none	9.94393727706e-05
T087	T322	FALSE	FALSE	0	0	1	1	none	9.56009683716e-05
T095	T322	FALSE	FALSE	0	0	1	1	none	0.0001186484468555
T099a	T322	FALSE	FALSE	0	0	1	1	none	0.0001176124472034
T102	T322	FALSE	FALSE	0	0	1	1	none	0.0001212872577974
T104	T322	FALSE	FALSE	0	0	1	1	none	5.36488585754e-05
T105	T322	FALSE	FALSE	0	0	1	1	none	1.97351021308e-05
T107	T322	FALSE	FALSE	0	0	1	1	none	0.0001218984853775
T126	T322	FALSE	FALSE	0	0	1	1	none	0.0001299613067826
T156	T322	FALSE	FALSE	0	0	1	1	none	2.82010904379e-05
T159a	T322	FALSE	FALSE	0	0	1	1	none	9.56009683716e-05
T182	T322	FALSE	FALSE	0	0	1	1	none	2.42432037689e-05
T188	T322	FALSE	FALSE	0	0	1	1	none	5.7459433235e-05
T192	T322	FALSE	FALSE	0	0	1	1	none	0.0001426660514011
T223	T322	FALSE	FALSE	0	0	1	1	none	2.52363893194e-05
T225	T322	FALSE	FALSE	0	0	1	1	none	2.80272342748e-05
T230	T322	FALSE	FALSE	0	0	1	1	none	9.56009683716e-05
T232	T322	FALSE	FALSE	0	0	1	1	none	0.0001311465659125
T241	T322	FALSE	FALSE	0	0	1	1	none	7.1057720434e-06
T270	T322	FALSE	FALSE	0	0	1	1	none	0.0001329861343948
T271b	T322	FALSE	FALSE	0	0	1	1	none	2.74160066947e-05
T301	T322	FALSE	FALSE	0	0	1	1	none	0.0001410625536437
T303	T322	FALSE	FALSE	0	0	1	1	none	0.0001510483212457
S002	T327b	FALSE	FALSE	0	0	1	1	none	0.0001343904012986
S007	T327b	FALSE	FALSE	0	0	1	1	none	0.0001228857026671
S021	T327b	FALSE	FALSE	0	0	1	1	none	0.0001361473068231
S024	T327b	FALSE	FALSE	0	0	1	1	none	0.0001346659376901
S025	T327b	FALSE	FALSE	0	0	1	1	none	0.000140026781995
S026	T327b	FALSE	FALSE	0	0	1	1	none	0.000132902631863
S038	T327b	FALSE	FALSE	0	0	1	1	none	0.0001192593219424
S039	T327b	FALSE	FALSE	0	0	1	1	none	0.0001353384423703
S040	T327b	FALSE	FALSE	0	0	1	1	none	5.39331391612e-05
S042	T327b	FALSE	FALSE	0	0	1	1	none	0.0001348594136072
S071	T327b	FALSE	FALSE	0	0	1	1	none	3.69613684301e-05
S078	T327b	FALSE	FALSE	0	0	1	1	none	0.000133975552745
S081	T327b	FALSE	FALSE	0	0	1	1	none	0.0001343074879607
S085	T327b	FALSE	FALSE	0	0	1	1	none	6.7950317523e-05
S087	T327b	FALSE	FALSE	0	0	1	1	none	7.27436615363e-05
S093	T327b	FALSE	FALSE	0	0	1	1	none	5.45599216181e-05
S097	T327b	FALSE	FALSE	0	0	1	1	none	0.0001378849513191
S102	T327b	FALSE	FALSE	0	0	1	1	none	5.4399420493e-05
S106	T327b	FALSE	FALSE	0	0	1	1	none	0.0001409068028786
S130	T327b	FALSE	FALSE	0	0	1	1	none	7.39726931703e-05
T009	T327b	FALSE	FALSE	0	0	1	1	none	0.0001391500029316
T010	T327b	FALSE	FALSE	0	0	1	1	none	0.0001407046033977
T013	T327b	FALSE	FALSE	0	0	1	1	none	0.0001308859754415
T014	T327b	FALSE	FALSE	0	0	1	1	none	0.0001364362827472
T020	T327b	FALSE	FALSE	0	0	1	1	none	0.0001213391884163
T021	T327b	FALSE	FALSE	0	0	1	1	none	0.0001407081425108
T028	T327b	FALSE	FALSE	0	0	1	1	none	0.0001234334307198
T035a	T327b	FALSE	FALSE	0	0	1	1	none	7.81611238861e-05
T035b	T327b	FALSE	FALSE	0	0	1	1	none	0.0001376484654972
T040	T327b	FALSE	FALSE	0	0	1	1	none	0.0001360449603826
T056	T327b	FALSE	FALSE	0	0	1	1	none	0.0001466287830123
T059	T327b	FALSE	FALSE	0	0	1	1	none	5.74849620701e-05
T065	T327b	FALSE	FALSE	0	0	1	1	none	0.000120925928434
T069	T327b	FALSE	FALSE	0	0	1	1	none	4.82878305101e-05
T073	T327b	FALSE	FALSE	0	0	1	1	none	0.0001414868698962
T075	T327b	FALSE	FALSE	0	0	1	1	none	0.0001190618660261
T077	T327b	FALSE	FALSE	0	0	1	1	none	0.0001414868698962
T087	T327b	FALSE	FALSE	0	0	1	1	none	0.0001376484654972
T095	T327b	FALSE	FALSE	0	0	1	1	none	7.37046893611e-05
T099a	T327b	FALSE	FALSE	0	0	1	1	none	7.2668689709e-05
T102	T327b	FALSE	FALSE	0	0	1	1	none	7.6343500303e-05
T104	T327b	FALSE	FALSE	0	0	1	1	none	0.0001226157632612
T105	T327b	FALSE	FALSE	0	0	1	1	none	0.0001230002299962
T107	T327b	FALSE	FALSE	0	0	1	1	none	7.69547278831e-05
T126	T327b	FALSE	FALSE	0	0	1	1	none	5.46286007302e-05
T156	T327b	FALSE	FALSE	0	0	1	1	none	0.0001244136877037
T159a	T327b	FALSE	FALSE	0	0	1	1	none	0.0001376484654972
T182	T327b	FALSE	FALSE	0	0	1	1	none	0.0001204558010347
T188	T327b	FALSE	FALSE	0	0	1	1	none	0.0001264263379208
T192	T327b	FALSE	FALSE	0	0	1	1	none	6.73333453487e-05
T223	T327b	FALSE	FALSE	0	0	1	1	none	0.0001214489865852
T225	T327b	FALSE	FALSE	0	0	1	1	none	0.0001242398315406
T230	T327b	FALSE	FALSE	0	0	1	1	none	0.0001376484654972
T232	T327b	FALSE	FALSE	0	0	1	1	none	5.58138598601e-05
T241	T327b	FALSE	FALSE	0	0	1	1	none	0.0001391901072114
T270	T327b	FALSE	FALSE	0	0	1	1	none	5.76534283424e-05
T271b	T327b	FALSE	FALSE	0	0	1	1	none	0.0001236286039605
T301	T327b	FALSE	FALSE	0	0	1	1	none	6.57298475913e-05
T303	T327b	FALSE	FALSE	0	0	1	1	none	7.57156151933e-05
T322	T327b	FALSE	FALSE	0	0	1	1	none	0.0001373642738424
S002	T330	TRUE	TRUE	0	0	1	1	none	0.0001304868668336
S007	T330	TRUE	TRUE	0	0	1	1	none	0.0001189821682021
S021	T330	TRUE	TRUE	0	0	1	1	none	0.0001322437723581
S024	T330	TRUE	TRUE	0	0	1	1	none	0.0001307624032251
S025	T330	TRUE	TRUE	0	0	1	1	none	0.00013612324753
S026	T330	TRUE	TRUE	0	0	1	1	none	0.000128999097398
S038	T330	TRUE	TRUE	0	0	1	1	none	0.0001153557874774
S039	T330	TRUE	TRUE	0	0	1	1	none	0.0001314349079053
S040	T330	TRUE	TRUE	0	0	1	1	none	5.00296046962e-05
S042	T330	TRUE	TRUE	0	0	1	1	none	0.0001309558791422
S071	T330	TRUE	TRUE	0	0	1	1	none	3.30578339651e-05
S078	T330	TRUE	TRUE	0	0	1	1	none	0.00013007201828
S081	T330	TRUE	TRUE	0	0	1	1	none	0.0001304039534957
S085	T330	TRUE	TRUE	0	0	1	1	none	6.4046783058e-05
S087	T330	TRUE	TRUE	0	0	1	1	none	6.88401270713e-05
S093	T330	TRUE	TRUE	0	0	1	1	none	5.06563871531e-05
S097	T330	TRUE	TRUE	0	0	1	1	none	0.0001339814168541
S102	T330	TRUE	TRUE	0	0	1	1	none	5.0495886028e-05
S106	T330	TRUE	TRUE	0	0	1	1	none	0.0001370032684136
S130	T330	TRUE	TRUE	0	0	1	1	none	7.00691587053e-05
T009	T330	FALSE	FALSE	0	0	1	1	none	0.0001352464684666
T010	T330	FALSE	FALSE	0	0	1	1	none	0.0001368010689327
T013	T330	FALSE	FALSE	0	0	1	1	none	0.0001269824409765
T014	T330	TRUE	TRUE	0	0	1	1	none	0.0001325327482822
T020	T330	TRUE	TRUE	0	0	1	1	none	0.0001174356539513
T021	T330	FALSE	FALSE	0	0	1	1	none	0.0001368046080458
T028	T330	TRUE	TRUE	0	0	1	1	none	0.0001195298962548
T035a	T330	TRUE	TRUE	0	0	1	1	none	7.42575894211e-05
T035b	T330	TRUE	TRUE	0	0	1	1	none	0.0001337449310322
T040	T330	TRUE	TRUE	0	0	1	1	none	0.0001321414259176
T056	T330	FALSE	FALSE	0	0	1	1	none	0.0001427252485473
T059	T330	TRUE	TRUE	0	0	1	1	none	5.35814276051e-05
T065	T330	TRUE	TRUE	0	0	1	1	none	0.000117022393969
T069	T330	TRUE	TRUE	0	0	1	1	none	4.43842960451e-05
T073	T330	FALSE	FALSE	0	0	1	1	none	0.0001375833354312
T075	T330	TRUE	TRUE	0	0	1	1	none	0.0001151583315611
T077	T330	FALSE	FALSE	0	0	1	1	none	0.0001375833354312
T087	T330	TRUE	TRUE	0	0	1	1	none	0.0001337449310322
T095	T330	TRUE	TRUE	0	0	1	1	none	6.98011548961e-05
T099a	T330	TRUE	TRUE	0	0	1	1	none	6.8765155244e-05
T102	T330	FALSE	FALSE	0	0	1	1	none	7.2439965838e-05
T104	T330	FALSE	FALSE	0	0	1	1	none	0.0001187122287962
T105	T330	FALSE	FALSE	0	0	1	1	none	0.0001190966955312
T107	T330	FALSE	FALSE	0	0	1	1	none	7.30511934181e-05
T126	T330	TRUE	TRUE	0	0	1	1	none	5.07250662652e-05
T156	T330	FALSE	FALSE	0	0	1	1	none	0.0001205101532387
T159a	T330	TRUE	TRUE	0	0	1	1	none	0.0001337449310322
T182	T330	FALSE	FALSE	0	0	1	1	none	0.0001165522665697
T188	T330	TRUE	TRUE	0	0	1	1	none	0.0001225228034558
T192	T330	FALSE	FALSE	0	0	1	1	none	6.34298108837e-05
T223	T330	FALSE	FALSE	0	0	1	1	none	0.0001175454521202
T225	T330	FALSE	FALSE	0	0	1	1	none	0.0001203362970756
T230	T330	TRUE	TRUE	0	0	1	1	none	0.0001337449310322
T232	T330	TRUE	TRUE	0	0	1	1	none	5.19103253951e-05
T241	T330	FALSE	FALSE	0	0	1	1	none	0.0001352865727464
T270	T330	FALSE	FALSE	0	0	1	1	none	5.37498938774e-05
T271b	T330	FALSE	FALSE	0	0	1	1	none	0.0001197250694955
T301	T330	FALSE	FALSE	0	0	1	1	none	6.18263131263e-05
T303	T330	FALSE	FALSE	0	0	1	1	none	7.18120807283e-05
T322	T330	FALSE	FALSE	0	0	1	1	none	0.0001334607393774
T327b	T330	TRUE	TRUE	0	1	1	1	desc	8.473965645e-07
S002	T335	FALSE	FALSE	0	0	1	1	none	0.000134419003061
S007	T335	FALSE	FALSE	0	0	1	1	none	0.0001229143044295
S021	T335	FALSE	FALSE	0	0	1	1	none	0.0001361759085855
S024	T335	FALSE	FALSE	0	0	1	1	none	0.0001346945394525
S025	T335	FALSE	FALSE	0	0	1	1	none	0.0001400553837574
S026	T335	FALSE	FALSE	0	0	1	1	none	0.0001329312336254
S038	T335	FALSE	FALSE	0	0	1	1	none	0.0001192879237048
S039	T335	FALSE	FALSE	0	0	1	1	none	0.0001353670441327
S040	T335	FALSE	FALSE	0	0	1	1	none	5.39617409236e-05
S042	T335	FALSE	FALSE	0	0	1	1	none	0.0001348880153696
S071	T335	FALSE	FALSE	0	0	1	1	none	2.63212562825e-05
S078	T335	FALSE	FALSE	0	0	1	1	none	0.0001340041545074
S081	T335	FALSE	FALSE	0	0	1	1	none	0.0001343360897231
S085	T335	FALSE	FALSE	0	0	1	1	none	6.79789192854e-05
S087	T335	FALSE	FALSE	0	0	1	1	none	7.27722632987e-05
S093	T335	FALSE	FALSE	0	0	1	1	none	5.45885233805e-05
S097	T335	FALSE	FALSE	0	0	1	1	none	0.0001379135530815
S102	T335	FALSE	FALSE	0	0	1	1	none	5.44280222554e-05
S106	T335	FALSE	FALSE	0	0	1	1	none	0.000140935404641
S130	T335	FALSE	FALSE	0	0	1	1	none	7.40012949327e-05
T009	T335	FALSE	FALSE	0	0	1	1	none	0.000139178604694
T010	T335	FALSE	FALSE	0	0	1	1	none	0.0001407332051601
T013	T335	FALSE	FALSE	0	0	1	1	none	0.0001309145772039
T014	T335	FALSE	FALSE	0	0	1	1	none	0.0001364648845096
T020	T335	FALSE	FALSE	0	0	1	1	none	0.0001213677901787
T021	T335	FALSE	FALSE	0	0	1	1	none	0.0001407367442732
T028	T335	FALSE	FALSE	0	0	1	1	none	0.0001234620324822
T035a	T335	FALSE	FALSE	0	0	1	1	none	7.81897256485e-05
T035b	T335	FALSE	FALSE	0	0	1	1	none	0.0001376770672596
T040	T335	FALSE	FALSE	0	0	1	1	none	0.000136073562145
T056	T335	FALSE	FALSE	0	0	1	1	none	0.0001466573847747
T059	T335	FALSE	FALSE	0	0	1	1	none	5.75135638325e-05
T065	T335	FALSE	FALSE	0	0	1	1	none	0.0001209545301964
T069	T335	FALSE	FALSE	0	0	1	1	none	3.64252632023e-05
T073	T335	FALSE	FALSE	0	0	1	1	none	0.0001415154716586
T075	T335	FALSE	FALSE	0	0	1	1	none	0.0001190904677885
T077	T335	FALSE	FALSE	0	0	1	1	none	0.0001415154716586
T087	T335	FALSE	FALSE	0	0	1	1	none	0.0001376770672596
T095	T335	FALSE	FALSE	0	0	1	1	none	7.37332911235e-05
T099a	T335	FALSE	FALSE	0	0	1	1	none	7.26972914714e-05
T102	T335	FALSE	FALSE	0	0	1	1	none	7.63721020654e-05
T104	T335	FALSE	FALSE	0	0	1	1	none	0.0001226443650236
T105	T335	FALSE	FALSE	0	0	1	1	none	0.0001230288317586
T107	T335	FALSE	FALSE	0	0	1	1	none	7.69833296455e-05
T126	T335	TRUE	TRUE	1	0	1	1	anc	6.112275801e-07
T156	T335	FALSE	FALSE	0	0	1	1	none	0.0001244422894661
T159a	T335	FALSE	FALSE	0	0	1	1	none	0.0001376770672596
T182	T335	FALSE	FALSE	0	0	1	1	none	0.0001204844027971
T188	T335	FALSE	FALSE	0	0	1	1	none	0.0001264549396832
T192	T335	FALSE	FALSE	0	0	1	1	none	2.01363134407e-05
T223	T335	FALSE	FALSE	0	0	1	1	none	0.0001214775883476
T225	T335	FALSE	FALSE	0	0	1	1	none	0.000124268433303
T230	T335	FALSE	FALSE	0	0	1	1	none	0.0001376770672596
T232	T335	FALSE	FALSE	0	0	1	1	none	9.8392831123e-06
T241	T335	FALSE	FALSE	0	0	1	1	none	0.0001392187089738
T270	T335	FALSE	FALSE	0	0	1	1	none	1.16788515946e-05
T271b	T335	FALSE	FALSE	0	0	1	1	none	0.0001236572057229
T301	T335	FALSE	FALSE	0	0	1	1	none	1.85328156833e-05
T303	T335	FALSE	FALSE	0	0	1	1	none	2.85185832853e-05
T322	T335	FALSE	FALSE	0	0	1	1	none	0.0001373928756048
T327b	T335	FALSE	FALSE	0	0	1	1	none	6.20601695524e-05
T330	T335	FALSE	FALSE	0	0	1	1	none	5.81566350874e-05
S002	T341	TRUE	TRUE	0	0	1	1	none	1.85383892846e-05
S007	T341	TRUE	TRUE	0	0	1	1	none	7.72139305131e-05
S021	T341	TRUE	TRUE	0	0	1	1	none	2.02952948091e-05
S024	T341	TRUE	TRUE	0	0	1	1	none	1.88139256761e-05
S025	T341	TRUE	TRUE	0	0	1	1	none	2.2099064811e-05
S026	T341	TRUE	TRUE	0	0	1	1	none	3.286611607e-06
S038	T341	TRUE	TRUE	0	0	1	1	none	7.35875497884e-05
S039	T341	TRUE	TRUE	0	0	1	1	none	1.94864303563e-05
S040	T341	TRUE	TRUE	0	0	1	1	none	0.0001166052515672
S042	T341	TRUE	TRUE	0	0	1	1	none	1.90074015932e-05
S071	T341	TRUE	TRUE	0	0	1	1	none	0.0001086697994541
S078	T341	TRUE	TRUE	0	0	1	1	none	1.8123540731e-05
S081	T341	TRUE	TRUE	0	0	1	1	none	1.84554759467e-05
S085	T341	TRUE	TRUE	0	0	1	1	none	0.000109269799989
S087	T341	TRUE	TRUE	0	0	1	1	none	0.0001140631440023
S093	T341	TRUE	TRUE	0	0	1	1	none	9.58794040841e-05
S097	T341	TRUE	TRUE	0	0	1	1	none	1.99572341351e-05
S102	T341	TRUE	TRUE	0	0	1	1	none	0.000117071532899
S106	T341	TRUE	TRUE	0	0	1	1	none	2.50547908646e-05
S130	T341	TRUE	TRUE	0	0	1	1	none	0.0001152921756363
T009	T341	FALSE	FALSE	0	0	1	1	none	1.30951805096e-05
T010	T341	FALSE	FALSE	0	0	1	1	none	1.46497809757e-05
T013	T341	FALSE	FALSE	0	0	1	1	none	8.52142032875e-05
T014	T341	TRUE	TRUE	0	0	1	1	none	2.05842707332e-05
T020	T341	TRUE	TRUE	0	0	1	1	none	7.56674162623e-05
T021	T341	FALSE	FALSE	0	0	1	1	none	1.46533200888e-05
T028	T341	TRUE	TRUE	0	0	1	1	none	7.77616585658e-05
T035a	T341	TRUE	TRUE	0	0	1	1	none	0.0001194806063521
T035b	T341	TRUE	TRUE	0	0	1	1	none	1.15936430752e-05
T040	T341	TRUE	TRUE	0	0	1	1	none	2.01929483686e-05
T056	T341	FALSE	FALSE	0	0	1	1	none	2.05739605903e-05
T059	T341	TRUE	TRUE	0	0	1	1	none	0.0001201570744761
T065	T341	TRUE	TRUE	0	0	1	1	none	7.525415628e-05
T069	T341	TRUE	TRUE	0	0	1	1	none	0.0001199962615341
T073	T341	FALSE	FALSE	0	0	1	1	none	1.54320474742e-05
T075	T341	TRUE	TRUE	0	0	1	1	none	7.33900938721e-05
T077	T341	FALSE	FALSE	0	0	1	1	none	1.54320474742e-05
T087	T341	TRUE	TRUE	0	0	1	1	none	1.15936430752e-05
T095	T341	TRUE	TRUE	0	0	1	1	none	0.0001150241718271
T099a	T341	TRUE	TRUE	0	0	1	1	none	0.000113988172175
T102	T341	FALSE	FALSE	0	0	1	1	none	0.000117662982769
T104	T341	FALSE	FALSE	0	0	1	1	none	7.69439911072e-05
T105	T341	FALSE	FALSE	0	0	1	1	none	7.73284578422e-05
T107	T341	FALSE	FALSE	0	0	1	1	none	0.0001182742103491
T126	T341	TRUE	TRUE	0	0	1	1	none	0.0001263370317542
T156	T341	FALSE	FALSE	0	0	1	1	none	7.87419155497e-05
[truncated: 1,161 more rows]
