# Supplementary material for: Improved characterisation of MRSA transmission using within-host bacterial sequence diversity
Source: eLife. 2019 Oct 8;8:e46402. doi: 10.7554/eLife.46402 (PMC6954020; doi:10.7554/eLife.46402)
Supplement: Figure 9—source data 1. [file elife-46402-fig9-data1.zip › Figure 9-source data 1/classifications/Classification_Posterior_ds_10percol_75.csv]

host.1	host.2	adjacent	contiguous	paths12	paths21	nodes1	nodes2	path.classification	min.distance.between.subgraphs
S002	S007	TRUE	TRUE	0	0	1	1	none	8.05987316928e-05
S002	S021	TRUE	TRUE	0	0	1	1	none	1.54222614006e-05
S007	S021	TRUE	TRUE	0	0	1	1	none	7.84831718706e-05
S002	S024	TRUE	TRUE	0	0	1	1	none	1.55014879272e-05
S007	S024	TRUE	TRUE	0	0	1	1	none	7.85623983972e-05
S021	S024	TRUE	TRUE	0	0	1	1	none	2.8444589262e-06
S002	S025	TRUE	TRUE	0	0	1	1	none	2.50290618724e-05
S007	S025	TRUE	TRUE	0	0	1	1	none	8.29294179484e-05
S021	S025	TRUE	TRUE	0	0	1	1	none	2.29135020502e-05
S024	S025	TRUE	TRUE	0	0	1	1	none	2.29927285768e-05
S002	S026	TRUE	TRUE	0	0	1	1	none	2.07955909928e-05
S007	S026	TRUE	TRUE	0	0	1	1	none	7.86959470688e-05
S021	S026	TRUE	TRUE	0	0	1	1	none	1.86800311706e-05
S024	S026	TRUE	TRUE	0	0	1	1	none	1.87592576972e-05
S025	S026	TRUE	TRUE	0	0	1	1	none	1.78452004744e-05
S002	S038	TRUE	TRUE	0	0	1	1	none	6.84154556982e-05
S007	S038	TRUE	TRUE	0	0	1	1	none	4.40078103274e-05
S021	S038	TRUE	TRUE	0	0	1	1	none	6.6299895876e-05
S024	S038	TRUE	TRUE	0	0	1	1	none	6.63791224026e-05
S025	S038	TRUE	TRUE	0	0	1	1	none	7.07461419538e-05
S026	S038	TRUE	TRUE	0	0	1	1	none	6.65126710742e-05
S002	S039	TRUE	TRUE	0	0	1	1	none	1.76824436812e-05
S007	S039	TRUE	TRUE	0	0	1	1	none	8.07433541512e-05
S021	S039	TRUE	TRUE	0	0	1	1	none	3.4800830474e-06
S024	S039	TRUE	TRUE	0	0	1	1	none	5.1046412068e-06
S025	S039	TRUE	TRUE	0	0	1	1	none	2.51736843308e-05
S026	S039	TRUE	TRUE	0	0	1	1	none	2.09402134512e-05
S038	S039	TRUE	TRUE	0	0	1	1	none	6.85600781566e-05
S002	S040	TRUE	TRUE	0	0	1	1	none	0.0001177211868986
S007	S040	TRUE	TRUE	0	0	1	1	none	0.0001200797583946
S021	S040	TRUE	TRUE	0	0	1	1	none	0.0001156056270764
S024	S040	TRUE	TRUE	0	0	1	1	none	0.000115684853603
S025	S040	TRUE	TRUE	0	0	1	1	none	0.0001200518731542
S026	S040	TRUE	TRUE	0	0	1	1	none	0.0001158184022746
S038	S040	TRUE	TRUE	0	0	1	1	none	0.0001078964824
S039	S040	TRUE	TRUE	0	0	1	1	none	0.000117865809357
S002	S042	TRUE	TRUE	0	0	1	1	none	1.46495955842e-05
S007	S042	TRUE	TRUE	0	0	1	1	none	7.77105060542e-05
S021	S042	TRUE	TRUE	0	0	1	1	none	3.21246735e-06
S024	S042	TRUE	TRUE	0	0	1	1	none	3.2916938766e-06
S025	S042	TRUE	TRUE	0	0	1	1	none	2.21408362338e-05
S026	S042	TRUE	TRUE	0	0	1	1	none	1.79073653542e-05
S038	S042	TRUE	TRUE	0	0	1	1	none	6.55272300596e-05
S039	S042	TRUE	TRUE	0	0	1	1	none	5.4726496306e-06
S040	S042	TRUE	TRUE	0	0	1	1	none	0.00011483296126
S002	S071	TRUE	TRUE	0	0	1	1	none	0.0001027950014038
S007	S071	TRUE	TRUE	0	0	1	1	none	0.0001051535728998
S021	S071	TRUE	TRUE	0	0	1	1	none	0.0001006794415816
S024	S071	TRUE	TRUE	0	0	1	1	none	0.0001007586681082
S025	S071	TRUE	TRUE	0	0	1	1	none	0.0001051256876594
S026	S071	TRUE	TRUE	0	0	1	1	none	0.0001008922167798
S038	S071	TRUE	TRUE	0	0	1	1	none	9.29702969052e-05
S039	S071	TRUE	TRUE	0	0	1	1	none	0.0001029396238622
S040	S071	TRUE	TRUE	0	0	1	1	none	2.27620814856e-05
S042	S071	TRUE	TRUE	0	0	1	1	none	9.99067757652e-05
S002	S078	TRUE	TRUE	0	0	1	1	none	1.42366498944e-05
S007	S078	TRUE	TRUE	0	0	1	1	none	7.72975603644e-05
S021	S078	TRUE	TRUE	0	0	1	1	none	5.0202740302e-06
S024	S078	TRUE	TRUE	0	0	1	1	none	5.0995005568e-06
S025	S078	TRUE	TRUE	0	0	1	1	none	2.1727890544e-05
S026	S078	TRUE	TRUE	0	0	1	1	none	1.74944196644e-05
S038	S078	TRUE	TRUE	0	0	1	1	none	6.51142843698e-05
S039	S078	TRUE	TRUE	0	0	1	1	none	7.2804563108e-06
S040	S078	TRUE	TRUE	0	0	1	1	none	0.0001144200155702
S042	S078	TRUE	TRUE	0	0	1	1	none	4.2476082138e-06
S071	S078	TRUE	TRUE	0	0	1	1	none	9.94938300754e-05
S002	S081	TRUE	TRUE	0	0	1	1	none	1.5869496351e-05
S007	S081	TRUE	TRUE	0	0	1	1	none	7.8930406821e-05
S021	S081	TRUE	TRUE	0	0	1	1	none	3.21246735e-06
S024	S081	TRUE	TRUE	0	0	1	1	none	2.0717931098e-06
S025	S081	TRUE	TRUE	0	0	1	1	none	2.33607370006e-05
S026	S081	TRUE	TRUE	0	0	1	1	none	1.9127266121e-05
S038	S081	TRUE	TRUE	0	0	1	1	none	6.67471308264e-05
S039	S081	TRUE	TRUE	0	0	1	1	none	5.4726496306e-06
S040	S081	TRUE	TRUE	0	0	1	1	none	0.0001160528620268
S042	S081	TRUE	TRUE	0	0	1	1	none	3.6597023004e-06
S071	S081	TRUE	TRUE	0	0	1	1	none	0.000101126676532
S078	S081	TRUE	TRUE	0	0	1	1	none	5.4675089806e-06
S002	S085	TRUE	TRUE	0	0	1	1	none	9.84362713124e-05
S007	S085	TRUE	TRUE	0	0	1	1	none	0.0001007948428084
S021	S085	TRUE	TRUE	0	0	1	1	none	9.63207114902e-05
S024	S085	TRUE	TRUE	0	0	1	1	none	9.63999380168e-05
S025	S085	TRUE	TRUE	0	0	1	1	none	0.000100766957568
S026	S085	TRUE	TRUE	0	0	1	1	none	9.65334866884e-05
S038	S085	TRUE	TRUE	0	0	1	1	none	8.86115668138e-05
S039	S085	TRUE	TRUE	0	0	1	1	none	9.85808937708e-05
S040	S085	TRUE	TRUE	0	0	1	1	none	5.36253537142e-05
S042	S085	TRUE	TRUE	0	0	1	1	none	9.55480456738e-05
S071	S085	TRUE	TRUE	0	0	1	1	none	3.86991682194e-05
S078	S085	TRUE	TRUE	0	0	1	1	none	9.5135099984e-05
S081	S085	TRUE	TRUE	0	0	1	1	none	9.67679464406e-05
S002	S087	TRUE	TRUE	0	0	1	1	none	0.0001171388379162
S007	S087	TRUE	TRUE	0	0	1	1	none	0.0001194974094122
S021	S087	TRUE	TRUE	0	0	1	1	none	0.000115023278094
S024	S087	TRUE	TRUE	0	0	1	1	none	0.0001151025046206
S025	S087	TRUE	TRUE	0	0	1	1	none	0.0001194695241718
S026	S087	TRUE	TRUE	0	0	1	1	none	0.0001152360532922
S038	S087	TRUE	TRUE	0	0	1	1	none	0.0001073141334176
S039	S087	TRUE	TRUE	0	0	1	1	none	0.0001172834603746
S040	S087	TRUE	TRUE	0	0	1	1	none	7.2327920318e-05
S042	S087	TRUE	TRUE	0	0	1	1	none	0.0001142506122776
S071	S087	TRUE	TRUE	0	0	1	1	none	5.74017348232e-05
S078	S087	TRUE	TRUE	0	0	1	1	none	0.0001138376665878
S081	S087	TRUE	TRUE	0	0	1	1	none	0.0001154705130444
S085	S087	TRUE	TRUE	0	0	1	1	none	3.11075817978e-05
S002	S093	TRUE	TRUE	0	0	1	1	none	8.37575769858e-05
S007	S093	TRUE	TRUE	0	0	1	1	none	8.61161484818e-05
S021	S093	TRUE	TRUE	0	0	1	1	none	8.16420171636e-05
S024	S093	TRUE	TRUE	0	0	1	1	none	8.17212436902e-05
S025	S093	TRUE	TRUE	0	0	1	1	none	8.60882632414e-05
S026	S093	TRUE	TRUE	0	0	1	1	none	8.18547923618e-05
S038	S093	TRUE	TRUE	0	0	1	1	none	7.39328724872e-05
S039	S093	TRUE	TRUE	0	0	1	1	none	8.39021994442e-05
S040	S093	TRUE	TRUE	0	0	1	1	none	3.89466593876e-05
S042	S093	TRUE	TRUE	0	0	1	1	none	8.08693513472e-05
S071	S093	TRUE	TRUE	0	0	1	1	none	2.40204738928e-05
S078	S093	TRUE	TRUE	0	0	1	1	none	8.04564056574e-05
S081	S093	TRUE	TRUE	0	0	1	1	none	8.2089252114e-05
S085	S093	TRUE	TRUE	0	0	1	1	none	1.58985950934e-05
S087	S093	TRUE	TRUE	0	0	1	1	none	3.46011616972e-05
S002	S097	TRUE	TRUE	0	0	1	1	none	2.27241206314e-05
S007	S097	TRUE	TRUE	0	0	1	1	none	8.06244767074e-05
S021	S097	TRUE	TRUE	0	0	1	1	none	2.06085608092e-05
S024	S097	TRUE	TRUE	0	0	1	1	none	2.06877873358e-05
S025	S097	TRUE	TRUE	0	0	1	1	none	4.722706199e-06
S026	S097	TRUE	TRUE	0	0	1	1	none	1.55402592334e-05
S038	S097	TRUE	TRUE	0	0	1	1	none	6.84412007128e-05
S039	S097	TRUE	TRUE	0	0	1	1	none	2.28687430898e-05
S040	S097	TRUE	TRUE	0	0	1	1	none	0.0001177469319132
S042	S097	TRUE	TRUE	0	0	1	1	none	1.98358949928e-05
S071	S097	TRUE	TRUE	0	0	1	1	none	0.0001028207464184
S078	S097	TRUE	TRUE	0	0	1	1	none	1.9422949303e-05
S081	S097	TRUE	TRUE	0	0	1	1	none	2.10557957596e-05
S085	S097	TRUE	TRUE	0	0	1	1	none	9.8462016327e-05
S087	S097	TRUE	TRUE	0	0	1	1	none	0.0001171645829308
S093	S097	TRUE	TRUE	0	0	1	1	none	8.37833220004e-05
S002	S102	TRUE	TRUE	0	0	1	1	none	0.0001202400739884
S007	S102	TRUE	TRUE	0	0	1	1	none	0.0001225986454844
S021	S102	TRUE	TRUE	0	0	1	1	none	0.0001181245141662
S024	S102	TRUE	TRUE	0	0	1	1	none	0.0001182037406928
S025	S102	TRUE	TRUE	0	0	1	1	none	0.000122570760244
S026	S102	TRUE	TRUE	0	0	1	1	none	0.0001183372893644
S038	S102	TRUE	TRUE	0	0	1	1	none	0.0001104153694898
S039	S102	TRUE	TRUE	0	0	1	1	none	0.0001203846964468
S040	S102	TRUE	TRUE	0	0	1	1	none	6.1785893902e-06
S042	S102	TRUE	TRUE	0	0	1	1	none	0.0001173518483498
S071	S102	TRUE	TRUE	0	0	1	1	none	2.52809685754e-05
S078	S102	TRUE	TRUE	0	0	1	1	none	0.00011693890266
S081	S102	TRUE	TRUE	0	0	1	1	none	0.0001185717491166
S085	S102	TRUE	TRUE	0	0	1	1	none	5.6144240804e-05
S087	S102	TRUE	TRUE	0	0	1	1	none	7.48468074078e-05
S093	S102	TRUE	TRUE	0	0	1	1	none	4.14655464774e-05
S097	S102	TRUE	TRUE	0	0	1	1	none	0.000120265819003
S002	S106	TRUE	TRUE	0	0	1	1	none	1.5061143559e-05
S007	S106	TRUE	TRUE	0	0	1	1	none	7.93419547958e-05
S021	S106	TRUE	TRUE	0	0	1	1	none	1.41654845036e-05
S024	S106	TRUE	TRUE	0	0	1	1	none	1.42447110302e-05
S025	S106	TRUE	TRUE	0	0	1	1	none	2.37722849754e-05
S026	S106	TRUE	TRUE	0	0	1	1	none	1.95388140958e-05
S038	S106	TRUE	TRUE	0	0	1	1	none	6.71586788012e-05
S039	S106	TRUE	TRUE	0	0	1	1	none	1.64256667842e-05
S040	S106	TRUE	TRUE	0	0	1	1	none	0.0001164644100016
S042	S106	TRUE	TRUE	0	0	1	1	none	1.33928186872e-05
S071	S106	TRUE	TRUE	0	0	1	1	none	0.0001015382245068
S078	S106	TRUE	TRUE	0	0	1	1	none	1.29798729974e-05
S081	S106	TRUE	TRUE	0	0	1	1	none	1.4612719454e-05
S085	S106	TRUE	TRUE	0	0	1	1	none	9.71794944154e-05
S087	S106	TRUE	TRUE	0	0	1	1	none	0.0001158820610192
S093	S106	TRUE	TRUE	0	0	1	1	none	8.25008000888e-05
S097	S106	TRUE	TRUE	0	0	1	1	none	2.14673437344e-05
S102	S106	TRUE	TRUE	0	0	1	1	none	0.0001189832970914
S002	S130	TRUE	TRUE	0	0	1	1	none	0.0001154522496136
S007	S130	TRUE	TRUE	0	0	1	1	none	0.0001178108211096
S021	S130	TRUE	TRUE	0	0	1	1	none	0.0001133366897914
S024	S130	TRUE	TRUE	0	0	1	1	none	0.000113415916318
S025	S130	TRUE	TRUE	0	0	1	1	none	0.0001177829358692
S026	S130	TRUE	TRUE	0	0	1	1	none	0.0001135494649896
S038	S130	TRUE	TRUE	0	0	1	1	none	0.000105627545115
S039	S130	TRUE	TRUE	0	0	1	1	none	0.000115596872072
S040	S130	TRUE	TRUE	0	0	1	1	none	7.06413320154e-05
S042	S130	TRUE	TRUE	0	0	1	1	none	0.000112564023975
S071	S130	TRUE	TRUE	0	0	1	1	none	5.57151465206e-05
S078	S130	TRUE	TRUE	0	0	1	1	none	0.0001121510782852
S081	S130	TRUE	TRUE	0	0	1	1	none	0.0001137839247418
S085	S130	TRUE	TRUE	0	0	1	1	none	2.94209934952e-05
S087	S130	TRUE	TRUE	0	0	1	1	none	3.3355149522e-06
S093	S130	TRUE	TRUE	0	0	1	1	none	3.29145733946e-05
S097	S130	TRUE	TRUE	0	0	1	1	none	0.0001154779946282
S102	S130	TRUE	TRUE	0	0	1	1	none	7.31602191052e-05
S106	S130	TRUE	TRUE	0	0	1	1	none	0.0001141954727166
S002	T009	FALSE	FALSE	0	0	1	1	none	3.01253061936e-05
S007	T009	FALSE	FALSE	0	0	1	1	none	8.80256622696e-05
S021	T009	FALSE	FALSE	0	0	1	1	none	2.80097463714e-05
S024	T009	FALSE	FALSE	0	0	1	1	none	2.8088972898e-05
S025	T009	FALSE	FALSE	0	0	1	1	none	2.71749156752e-05
S026	T009	FALSE	FALSE	0	0	1	1	none	1.38232382736e-05
S038	T009	FALSE	FALSE	0	0	1	1	none	7.5842386275e-05
S039	T009	FALSE	FALSE	0	0	1	1	none	3.0269928652e-05
S040	T009	FALSE	FALSE	0	0	1	1	none	0.0001251481174754
S042	T009	FALSE	FALSE	0	0	1	1	none	2.7237080555e-05
S071	T009	FALSE	FALSE	0	0	1	1	none	0.0001102219319806
S078	T009	FALSE	FALSE	0	0	1	1	none	2.68241348652e-05
S081	T009	FALSE	FALSE	0	0	1	1	none	2.84569813218e-05
S085	T009	FALSE	FALSE	0	0	1	1	none	0.0001058632018892
S087	T009	FALSE	FALSE	0	0	1	1	none	0.000124565768493
S093	T009	FALSE	FALSE	0	0	1	1	none	9.11845075626e-05
S097	T009	FALSE	FALSE	0	0	1	1	none	2.48699744342e-05
S102	T009	FALSE	FALSE	0	0	1	1	none	0.0001276670045652
S106	T009	FALSE	FALSE	0	0	1	1	none	2.88685292966e-05
S130	T009	FALSE	FALSE	0	0	1	1	none	0.0001228791801904
S002	T010	FALSE	FALSE	0	0	1	1	none	2.98316958188e-05
S007	T010	FALSE	FALSE	0	0	1	1	none	8.77320518948e-05
S021	T010	FALSE	FALSE	0	0	1	1	none	2.77161359966e-05
S024	T010	FALSE	FALSE	0	0	1	1	none	2.77953625232e-05
S025	T010	FALSE	FALSE	0	0	1	1	none	2.68813053004e-05
S026	T010	FALSE	FALSE	0	0	1	1	none	1.35296278988e-05
S038	T010	FALSE	FALSE	0	0	1	1	none	7.55487759002e-05
S039	T010	FALSE	FALSE	0	0	1	1	none	2.99763182772e-05
S040	T010	FALSE	FALSE	0	0	1	1	none	0.0001248545071006
S042	T010	FALSE	FALSE	0	0	1	1	none	2.69434701802e-05
S071	T010	FALSE	FALSE	0	0	1	1	none	0.0001099283216058
S078	T010	FALSE	FALSE	0	0	1	1	none	2.65305244904e-05
S081	T010	FALSE	FALSE	0	0	1	1	none	2.8163370947e-05
S085	T010	FALSE	FALSE	0	0	1	1	none	0.0001055695915144
S087	T010	FALSE	FALSE	0	0	1	1	none	0.0001242721581182
S093	T010	FALSE	FALSE	0	0	1	1	none	9.08908971878e-05
S097	T010	FALSE	FALSE	0	0	1	1	none	2.45763640594e-05
S102	T010	FALSE	FALSE	0	0	1	1	none	0.0001273733941904
S106	T010	FALSE	FALSE	0	0	1	1	none	2.85749189218e-05
S130	T010	FALSE	FALSE	0	0	1	1	none	0.0001225855698156
T009	T010	FALSE	FALSE	0	0	1	1	none	2.7334119084e-06
S002	T013	FALSE	FALSE	0	0	1	1	none	7.76658939912e-05
S007	T013	FALSE	FALSE	0	0	1	1	none	5.32582486204e-05
S021	T013	FALSE	FALSE	0	0	1	1	none	7.5550334169e-05
S024	T013	FALSE	FALSE	0	0	1	1	none	7.56295606956e-05
S025	T013	FALSE	FALSE	0	0	1	1	none	7.99965802468e-05
S026	T013	FALSE	FALSE	0	0	1	1	none	7.57631093672e-05
S038	T013	FALSE	FALSE	0	0	1	1	none	1.2095364479e-05
S039	T013	FALSE	FALSE	0	0	1	1	none	7.78105164496e-05
S040	T013	FALSE	FALSE	0	0	1	1	none	0.000117146920693
S042	T013	FALSE	FALSE	0	0	1	1	none	7.47776683526e-05
S071	T013	FALSE	FALSE	0	0	1	1	none	0.0001022207351982
S078	T013	FALSE	FALSE	0	0	1	1	none	7.43647226628e-05
S081	T013	FALSE	FALSE	0	0	1	1	none	7.59975691194e-05
S085	T013	FALSE	FALSE	0	0	1	1	none	9.78620051068e-05
S087	T013	FALSE	FALSE	0	0	1	1	none	0.0001165645717106
S093	T013	FALSE	FALSE	0	0	1	1	none	8.31833107802e-05
S097	T013	FALSE	FALSE	0	0	1	1	none	7.76916390058e-05
S102	T013	FALSE	FALSE	0	0	1	1	none	0.0001196658077828
S106	T013	FALSE	FALSE	0	0	1	1	none	7.64091170942e-05
S130	T013	FALSE	FALSE	0	0	1	1	none	0.000114877983408
T009	T013	FALSE	FALSE	0	0	1	1	none	8.5092824568e-05
T010	T013	FALSE	FALSE	0	0	1	1	none	8.47992141932e-05
S002	T014	TRUE	TRUE	0	0	1	1	none	1.49458694253e-05
S007	T014	TRUE	TRUE	0	0	1	1	none	7.80067798953e-05
S021	T014	TRUE	TRUE	0	0	1	1	none	3.5087411911e-06
S024	T014	TRUE	TRUE	0	0	1	1	none	3.5879677177e-06
S025	T014	TRUE	TRUE	0	0	1	1	none	2.24371100749e-05
S026	T014	TRUE	TRUE	0	0	1	1	none	1.82036391953e-05
S038	T014	TRUE	TRUE	0	0	1	1	none	6.58235039007e-05
S039	T014	TRUE	TRUE	0	0	1	1	none	5.7689234717e-06
S040	T014	TRUE	TRUE	0	0	1	1	none	0.0001151292351011
S042	T014	TRUE	TRUE	0	0	1	1	none	1.5161746079e-06
S071	T014	TRUE	TRUE	0	0	1	1	none	0.0001002030496063
S078	T014	TRUE	TRUE	0	0	1	1	none	4.5438820549e-06
S081	T014	TRUE	TRUE	0	0	1	1	none	3.9559761415e-06
S085	T014	TRUE	TRUE	0	0	1	1	none	9.58443195149e-05
S087	T014	TRUE	TRUE	0	0	1	1	none	0.0001145468861187
S093	T014	TRUE	TRUE	0	0	1	1	none	8.11656251883e-05
S097	T014	TRUE	TRUE	0	0	1	1	none	2.01321688339e-05
S102	T014	TRUE	TRUE	0	0	1	1	none	0.0001176481221909
S106	T014	TRUE	TRUE	0	0	1	1	none	1.36890925283e-05
S130	T014	TRUE	TRUE	0	0	1	1	none	0.0001128602978161
T009	T014	FALSE	FALSE	0	0	1	1	none	2.75333543961e-05
T010	T014	FALSE	FALSE	0	0	1	1	none	2.72397440213e-05
T013	T014	FALSE	FALSE	0	0	1	1	none	7.50739421937e-05
S002	T020	TRUE	TRUE	0	0	1	1	none	7.04886843106e-05
S007	T020	TRUE	TRUE	0	0	1	1	none	4.60810389398e-05
S021	T020	TRUE	TRUE	0	0	1	1	none	6.83731244884e-05
S024	T020	TRUE	TRUE	0	0	1	1	none	6.8452351015e-05
S025	T020	TRUE	TRUE	0	0	1	1	none	7.28193705662e-05
S026	T020	TRUE	TRUE	0	0	1	1	none	6.85858996866e-05
S038	T020	TRUE	TRUE	0	0	1	1	none	3.3742544516e-06
S039	T020	TRUE	TRUE	0	0	1	1	none	7.0633306769e-05
S040	T020	TRUE	TRUE	0	0	1	1	none	0.0001099697110124
S042	T020	TRUE	TRUE	0	0	1	1	none	6.7600458672e-05
S071	T020	TRUE	TRUE	0	0	1	1	none	9.50435255176e-05
S078	T020	TRUE	TRUE	0	0	1	1	none	6.71875129822e-05
S081	T020	TRUE	TRUE	0	0	1	1	none	6.88203594388e-05
S085	T020	TRUE	TRUE	0	0	1	1	none	9.06847954262e-05
S087	T020	TRUE	TRUE	0	0	1	1	none	0.00010938736203
S093	T020	TRUE	TRUE	0	0	1	1	none	7.60061010996e-05
S097	T020	TRUE	TRUE	0	0	1	1	none	7.05144293252e-05
S102	T020	TRUE	TRUE	0	0	1	1	none	0.0001124885981022
S106	T020	TRUE	TRUE	0	0	1	1	none	6.92319074136e-05
S130	T020	TRUE	TRUE	0	0	1	1	none	0.0001077007737274
T009	T020	FALSE	FALSE	0	0	1	1	none	7.79156148874e-05
T010	T020	FALSE	FALSE	0	0	1	1	none	7.76220045126e-05
T013	T020	FALSE	FALSE	0	0	1	1	none	1.41685930914e-05
T014	T020	TRUE	TRUE	0	0	1	1	none	6.78967325131e-05
S002	T021	FALSE	FALSE	0	0	1	1	none	2.92217454354e-05
S007	T021	FALSE	FALSE	0	0	1	1	none	8.71221015114e-05
S021	T021	FALSE	FALSE	0	0	1	1	none	2.71061856132e-05
S024	T021	FALSE	FALSE	0	0	1	1	none	2.71854121398e-05
S025	T021	FALSE	FALSE	0	0	1	1	none	2.6271354917e-05
S026	T021	FALSE	FALSE	0	0	1	1	none	1.29196775154e-05
S038	T021	FALSE	FALSE	0	0	1	1	none	7.49388255168e-05
S039	T021	FALSE	FALSE	0	0	1	1	none	2.93663678938e-05
S040	T021	FALSE	FALSE	0	0	1	1	none	0.0001242445567172
S042	T021	FALSE	FALSE	0	0	1	1	none	2.63335197968e-05
S071	T021	FALSE	FALSE	0	0	1	1	none	0.0001093183712224
S078	T021	FALSE	FALSE	0	0	1	1	none	2.5920574107e-05
S081	T021	FALSE	FALSE	0	0	1	1	none	2.75534205636e-05
S085	T021	FALSE	FALSE	0	0	1	1	none	0.000104959641131
S087	T021	FALSE	FALSE	0	0	1	1	none	0.0001236622077348
S093	T021	FALSE	FALSE	0	0	1	1	none	9.02809468044e-05
S097	T021	FALSE	FALSE	0	0	1	1	none	2.3966413676e-05
S102	T021	FALSE	FALSE	0	0	1	1	none	0.000126763443807
S106	T021	FALSE	FALSE	0	0	1	1	none	2.79649685384e-05
S130	T021	FALSE	FALSE	0	0	1	1	none	0.0001219756194322
T009	T021	FALSE	FALSE	0	0	1	1	none	3.3433622918e-06
T010	T021	FALSE	FALSE	0	0	1	1	none	3.049751917e-06
T013	T021	FALSE	FALSE	0	0	1	1	none	8.41892638098e-05
T014	T021	FALSE	FALSE	0	0	1	1	none	2.66297936379e-05
T020	T021	FALSE	FALSE	0	0	1	1	none	7.70120541292e-05
S002	T028	TRUE	TRUE	0	0	1	1	none	7.54434217662e-05
S007	T028	TRUE	TRUE	0	0	1	1	none	3.68510278734e-05
S021	T028	TRUE	TRUE	0	0	1	1	none	7.3327861944e-05
S024	T028	TRUE	TRUE	0	0	1	1	none	7.34070884706e-05
S025	T028	TRUE	TRUE	0	0	1	1	none	7.77741080218e-05
S026	T028	TRUE	TRUE	0	0	1	1	none	7.35406371422e-05
S038	T028	TRUE	TRUE	0	0	1	1	none	3.88525004008e-05
S039	T028	TRUE	TRUE	0	0	1	1	none	7.55880442246e-05
S040	T028	TRUE	TRUE	0	0	1	1	none	0.000114924448468
S042	T028	TRUE	TRUE	0	0	1	1	none	7.25551961276e-05
S071	T028	TRUE	TRUE	0	0	1	1	none	9.99982629732e-05
S078	T028	TRUE	TRUE	0	0	1	1	none	7.21422504378e-05
S081	T028	TRUE	TRUE	0	0	1	1	none	7.37750968944e-05
S085	T028	TRUE	TRUE	0	0	1	1	none	9.56395328818e-05
S087	T028	TRUE	TRUE	0	0	1	1	none	0.0001143420994856
S093	T028	TRUE	TRUE	0	0	1	1	none	8.09608385552e-05
S097	T028	TRUE	TRUE	0	0	1	1	none	7.54691667808e-05
S102	T028	TRUE	TRUE	0	0	1	1	none	0.0001174433355578
S106	T028	TRUE	TRUE	0	0	1	1	none	7.41866448692e-05
S130	T028	TRUE	TRUE	0	0	1	1	none	0.000112655511183
T009	T028	FALSE	FALSE	0	0	1	1	none	8.2870352343e-05
T010	T028	FALSE	FALSE	0	0	1	1	none	8.25767419682e-05
T013	T028	FALSE	FALSE	0	0	1	1	none	4.81029386938e-05
T014	T028	TRUE	TRUE	0	0	1	1	none	7.28514699687e-05
T020	T028	TRUE	TRUE	0	0	1	1	none	4.09257290132e-05
T021	T028	FALSE	FALSE	0	0	1	1	none	8.19667915848e-05
S002	T035a	TRUE	TRUE	0	0	1	1	none	0.0001205474423788
S007	T035a	TRUE	TRUE	0	0	1	1	none	0.0001229060138748
S021	T035a	TRUE	TRUE	0	0	1	1	none	0.0001184318825566
S024	T035a	TRUE	TRUE	0	0	1	1	none	0.0001185111090832
S025	T035a	TRUE	TRUE	0	0	1	1	none	0.0001228781286344
S026	T035a	TRUE	TRUE	0	0	1	1	none	0.0001186446577548
S038	T035a	TRUE	TRUE	0	0	1	1	none	0.0001107227378802
S039	T035a	TRUE	TRUE	0	0	1	1	none	0.0001206920648372
S040	T035a	TRUE	TRUE	0	0	1	1	none	7.57365247806e-05
S042	T035a	TRUE	TRUE	0	0	1	1	none	0.0001176592167402
S071	T035a	TRUE	TRUE	0	0	1	1	none	6.08103392858e-05
S078	T035a	TRUE	TRUE	0	0	1	1	none	0.0001172462710504
S081	T035a	TRUE	TRUE	0	0	1	1	none	0.000118879117507
S085	T035a	TRUE	TRUE	0	0	1	1	none	3.45161862604e-05
S087	T035a	TRUE	TRUE	0	0	1	1	none	9.6506084842e-06
S093	T035a	TRUE	TRUE	0	0	1	1	none	3.80097661598e-05
S097	T035a	TRUE	TRUE	0	0	1	1	none	0.0001205731873934
S102	T035a	TRUE	TRUE	0	0	1	1	none	7.82554118704e-05
S106	T035a	TRUE	TRUE	0	0	1	1	none	0.0001192906654818
S130	T035a	TRUE	TRUE	0	0	1	1	none	7.9640201816e-06
T009	T035a	FALSE	FALSE	0	0	1	1	none	0.0001279743729556
T010	T035a	FALSE	FALSE	0	0	1	1	none	0.0001276807625808
T013	T035a	FALSE	FALSE	0	0	1	1	none	0.0001199731761732
T014	T035a	TRUE	TRUE	0	0	1	1	none	0.0001179554905813
T020	T035a	TRUE	TRUE	0	0	1	1	none	0.0001127959664926
T021	T035a	FALSE	FALSE	0	0	1	1	none	0.0001270708121974
T028	T035a	TRUE	TRUE	0	0	1	1	none	0.0001177507039482
S002	T035b	TRUE	TRUE	0	0	1	1	none	2.73918942852e-05
S007	T035b	TRUE	TRUE	0	0	1	1	none	8.52922503612e-05
S021	T035b	TRUE	TRUE	0	0	1	1	none	2.5276334463e-05
S024	T035b	TRUE	TRUE	0	0	1	1	none	2.53555609896e-05
S025	T035b	TRUE	TRUE	0	0	1	1	none	2.44415037668e-05
S026	T035b	TRUE	TRUE	0	0	1	1	none	1.10898263652e-05
S038	T035b	TRUE	TRUE	0	0	1	1	none	7.31089743666e-05
S039	T035b	TRUE	TRUE	0	0	1	1	none	2.75365167436e-05
S040	T035b	TRUE	TRUE	0	0	1	1	none	0.000122414705567
S042	T035b	TRUE	TRUE	0	0	1	1	none	2.45036686466e-05
S071	T035b	TRUE	TRUE	0	0	1	1	none	0.0001074885200722
S078	T035b	TRUE	TRUE	0	0	1	1	none	2.40907229568e-05
S081	T035b	TRUE	TRUE	0	0	1	1	none	2.57235694134e-05
S085	T035b	TRUE	TRUE	0	0	1	1	none	0.0001031297899808
S087	T035b	TRUE	TRUE	0	0	1	1	none	0.0001218323565846
S093	T035b	TRUE	TRUE	0	0	1	1	none	8.84510956542e-05
S097	T035b	TRUE	TRUE	0	0	1	1	none	2.21365625258e-05
S102	T035b	TRUE	TRUE	0	0	1	1	none	0.0001249335926568
S106	T035b	TRUE	TRUE	0	0	1	1	none	2.61351173882e-05
S130	T035b	TRUE	TRUE	0	0	1	1	none	0.000120145768282
T009	T035b	FALSE	FALSE	0	0	1	1	none	3.9533126752e-06
T010	T035b	FALSE	FALSE	0	0	1	1	none	3.6597023004e-06
T013	T035b	FALSE	FALSE	0	0	1	1	none	8.23594126596e-05
T014	T035b	TRUE	TRUE	0	0	1	1	none	2.47999424877e-05
T020	T035b	TRUE	TRUE	0	0	1	1	none	7.5182202979e-05
T021	T035b	FALSE	FALSE	0	0	1	1	none	3.049751917e-06
T028	T035b	TRUE	TRUE	0	0	1	1	none	8.01369404346e-05
T035a	T035b	TRUE	TRUE	0	0	1	1	none	0.0001252409610472
S002	T040	TRUE	TRUE	0	0	1	1	none	1.69087933506e-05
S007	T040	TRUE	TRUE	0	0	1	1	none	7.99697038206e-05
S021	T040	TRUE	TRUE	0	0	1	1	none	4.2517643496e-06
S024	T040	TRUE	TRUE	0	0	1	1	none	3.1110901094e-06
S025	T040	TRUE	TRUE	0	0	1	1	none	2.44000340002e-05
S026	T040	TRUE	TRUE	0	0	1	1	none	2.01665631206e-05
S038	T040	TRUE	TRUE	0	0	1	1	none	6.7786427826e-05
S039	T040	TRUE	TRUE	0	0	1	1	none	6.5119466302e-06
S040	T040	TRUE	TRUE	0	0	1	1	none	0.0001170921590264
S042	T040	TRUE	TRUE	0	0	1	1	none	4.6989993e-06
S071	T040	TRUE	TRUE	0	0	1	1	none	0.0001021659735316
S078	T040	TRUE	TRUE	0	0	1	1	none	6.5068059802e-06
S081	T040	TRUE	TRUE	0	0	1	1	none	2.2591977664e-06
S085	T040	TRUE	TRUE	0	0	1	1	none	9.78072434402e-05
S087	T040	TRUE	TRUE	0	0	1	1	none	0.000116509810044
S093	T040	TRUE	TRUE	0	0	1	1	none	8.31285491136e-05
S097	T040	TRUE	TRUE	0	0	1	1	none	2.20950927592e-05
S102	T040	TRUE	TRUE	0	0	1	1	none	0.0001196110461162
S106	T040	TRUE	TRUE	0	0	1	1	none	1.56520164536e-05
S130	T040	TRUE	TRUE	0	0	1	1	none	0.0001148232217414
T009	T040	FALSE	FALSE	0	0	1	1	none	2.94962783214e-05
T010	T040	FALSE	FALSE	0	0	1	1	none	2.92026679466e-05
T013	T040	FALSE	FALSE	0	0	1	1	none	7.7036866119e-05
T014	T040	TRUE	TRUE	0	0	1	1	none	4.9952731411e-06
T020	T040	TRUE	TRUE	0	0	1	1	none	6.98596564384e-05
T021	T040	FALSE	FALSE	0	0	1	1	none	2.85927175632e-05
T028	T040	TRUE	TRUE	0	0	1	1	none	7.4814393894e-05
T035a	T040	TRUE	TRUE	0	0	1	1	none	0.0001199184145066
T035b	T040	TRUE	TRUE	0	0	1	1	none	2.6762866413e-05
S002	T056	FALSE	FALSE	0	0	1	1	none	3.30498842448e-05
S007	T056	FALSE	FALSE	0	0	1	1	none	9.09502403208e-05
S021	T056	FALSE	FALSE	0	0	1	1	none	3.09343244226e-05
S024	T056	FALSE	FALSE	0	0	1	1	none	3.10135509492e-05
S025	T056	FALSE	FALSE	0	0	1	1	none	3.00994937264e-05
S026	T056	FALSE	FALSE	0	0	1	1	none	1.67478163248e-05
S038	T056	FALSE	FALSE	0	0	1	1	none	7.87669643262e-05
S039	T056	FALSE	FALSE	0	0	1	1	none	3.31945067032e-05
S040	T056	FALSE	FALSE	0	0	1	1	none	0.0001280726955266
S042	T056	FALSE	FALSE	0	0	1	1	none	3.01616586062e-05
S071	T056	FALSE	FALSE	0	0	1	1	none	0.0001131465100318
S078	T056	FALSE	FALSE	0	0	1	1	none	2.97487129164e-05
S081	T056	FALSE	FALSE	0	0	1	1	none	3.1381559373e-05
S085	T056	FALSE	FALSE	0	0	1	1	none	0.0001087877799404
S087	T056	FALSE	FALSE	0	0	1	1	none	0.0001274903465442
S093	T056	FALSE	FALSE	0	0	1	1	none	9.41090856138e-05
S097	T056	FALSE	FALSE	0	0	1	1	none	2.77945524854e-05
S102	T056	FALSE	FALSE	0	0	1	1	none	0.0001305915826164
S106	T056	FALSE	FALSE	0	0	1	1	none	3.17931073478e-05
S130	T056	FALSE	FALSE	0	0	1	1	none	0.0001258037582416
T009	T056	TRUE	TRUE	1	0	1	1	anc	1.094726901e-06
T010	T056	FALSE	FALSE	0	0	1	1	none	5.6579899596e-06
T013	T056	FALSE	FALSE	0	0	1	1	none	8.80174026192e-05
T014	T056	FALSE	FALSE	0	0	1	1	none	3.04579324473e-05
T020	T056	FALSE	FALSE	0	0	1	1	none	8.08401929386e-05
T021	T056	FALSE	FALSE	0	0	1	1	none	6.267940343e-06
T028	T056	FALSE	FALSE	0	0	1	1	none	8.57949303942e-05
T035a	T056	FALSE	FALSE	0	0	1	1	none	0.0001308989510068
T035b	T056	FALSE	FALSE	0	0	1	1	none	6.8778907264e-06
T040	T056	FALSE	FALSE	0	0	1	1	none	3.24208563726e-05
S002	T059	TRUE	TRUE	0	0	1	1	none	0.0001230834132568
S007	T059	TRUE	TRUE	0	0	1	1	none	0.0001254419847528
S021	T059	TRUE	TRUE	0	0	1	1	none	0.0001209678534346
S024	T059	TRUE	TRUE	0	0	1	1	none	0.0001210470799612
S025	T059	TRUE	TRUE	0	0	1	1	none	0.0001254140995124
S026	T059	TRUE	TRUE	0	0	1	1	none	0.0001211806286328
S038	T059	TRUE	TRUE	0	0	1	1	none	0.0001132587087582
S039	T059	TRUE	TRUE	0	0	1	1	none	0.0001232280357152
S040	T059	TRUE	TRUE	0	0	1	1	none	7.8020278918e-06
S042	T059	TRUE	TRUE	0	0	1	1	none	0.0001201951876182
S071	T059	TRUE	TRUE	0	0	1	1	none	2.81243078438e-05
S078	T059	TRUE	TRUE	0	0	1	1	none	0.0001197822419284
S081	T059	TRUE	TRUE	0	0	1	1	none	0.000121415088385
S085	T059	TRUE	TRUE	0	0	1	1	none	5.89875800724e-05
S087	T059	TRUE	TRUE	0	0	1	1	none	7.76901466762e-05
S093	T059	TRUE	TRUE	0	0	1	1	none	4.43088857458e-05
S097	T059	TRUE	TRUE	0	0	1	1	none	0.0001231091582714
S102	T059	TRUE	TRUE	0	0	1	1	none	1.15408157484e-05
S106	T059	TRUE	TRUE	0	0	1	1	none	0.0001218266363598
S130	T059	TRUE	TRUE	0	0	1	1	none	7.60035583736e-05
T009	T059	FALSE	FALSE	0	0	1	1	none	0.0001305103438336
T010	T059	FALSE	FALSE	0	0	1	1	none	0.0001302167334588
T013	T059	FALSE	FALSE	0	0	1	1	none	0.0001225091470512
T014	T059	TRUE	TRUE	0	0	1	1	none	0.0001204914614593
T020	T059	TRUE	TRUE	0	0	1	1	none	0.0001153319373706
T021	T059	FALSE	FALSE	0	0	1	1	none	0.0001296067830754
T028	T059	TRUE	TRUE	0	0	1	1	none	0.0001202866748262
T035a	T059	TRUE	TRUE	0	0	1	1	none	8.10987511388e-05
T035b	T059	TRUE	TRUE	0	0	1	1	none	0.0001277769319252
T040	T059	TRUE	TRUE	0	0	1	1	none	0.0001224543853846
T056	T059	FALSE	FALSE	0	0	1	1	none	0.0001334349218848
S002	T065	TRUE	TRUE	0	0	1	1	none	7.03336683716e-05
S007	T065	TRUE	TRUE	0	0	1	1	none	4.59260230008e-05
S021	T065	TRUE	TRUE	0	0	1	1	none	6.82181085494e-05
S024	T065	TRUE	TRUE	0	0	1	1	none	6.8297335076e-05
S025	T065	TRUE	TRUE	0	0	1	1	none	7.26643546272e-05
S026	T065	TRUE	TRUE	0	0	1	1	none	6.84308837476e-05
S038	T065	TRUE	TRUE	0	0	1	1	none	4.7631388594e-06
S039	T065	TRUE	TRUE	0	0	1	1	none	7.047829083e-05
S040	T065	TRUE	TRUE	0	0	1	1	none	0.0001098146950734
S042	T065	TRUE	TRUE	0	0	1	1	none	6.7445442733e-05
S071	T065	TRUE	TRUE	0	0	1	1	none	9.48885095786e-05
S078	T065	TRUE	TRUE	0	0	1	1	none	6.70324970432e-05
S081	T065	TRUE	TRUE	0	0	1	1	none	6.86653434998e-05
S085	T065	TRUE	TRUE	0	0	1	1	none	9.05297794872e-05
S087	T065	TRUE	TRUE	0	0	1	1	none	0.000109232346091
S093	T065	TRUE	TRUE	0	0	1	1	none	7.58510851606e-05
S097	T065	TRUE	TRUE	0	0	1	1	none	7.03594133862e-05
S102	T065	TRUE	TRUE	0	0	1	1	none	0.0001123335821632
S106	T065	TRUE	TRUE	0	0	1	1	none	6.90768914746e-05
S130	T065	TRUE	TRUE	0	0	1	1	none	0.0001075457577884
T009	T065	FALSE	FALSE	0	0	1	1	none	7.77605989484e-05
T010	T065	FALSE	FALSE	0	0	1	1	none	7.74669885736e-05
T013	T065	FALSE	FALSE	0	0	1	1	none	1.00688394576e-05
T014	T065	TRUE	TRUE	0	0	1	1	none	6.77417165741e-05
T020	T065	TRUE	TRUE	0	0	1	1	none	6.8363674718e-06
T021	T065	FALSE	FALSE	0	0	1	1	none	7.68570381902e-05
T028	T065	TRUE	TRUE	0	0	1	1	none	4.07707130742e-05
T035a	T065	TRUE	TRUE	0	0	1	1	none	0.0001126409505536
T035b	T065	TRUE	TRUE	0	0	1	1	none	7.502718704e-05
T040	T065	TRUE	TRUE	0	0	1	1	none	6.97046404994e-05
T056	T065	FALSE	FALSE	0	0	1	1	none	8.06851769996e-05
T059	T065	TRUE	TRUE	0	0	1	1	none	0.0001151769214316
S002	T069	TRUE	TRUE	0	0	1	1	none	0.0001363942016518
S007	T069	TRUE	TRUE	0	0	1	1	none	0.0001387527731478
S021	T069	TRUE	TRUE	0	0	1	1	none	0.0001342786418296
S024	T069	TRUE	TRUE	0	0	1	1	none	0.0001343578683562
S025	T069	TRUE	TRUE	0	0	1	1	none	0.0001387248879074
S026	T069	TRUE	TRUE	0	0	1	1	none	0.0001344914170278
S038	T069	TRUE	TRUE	0	0	1	1	none	0.0001265694971532
S039	T069	TRUE	TRUE	0	0	1	1	none	0.0001365388241102
S040	T069	TRUE	TRUE	0	0	1	1	none	5.63612817336e-05
S042	T069	TRUE	TRUE	0	0	1	1	none	0.0001335059760132
S071	T069	TRUE	TRUE	0	0	1	1	none	3.49036954588e-05
S078	T069	TRUE	TRUE	0	0	1	1	none	0.0001330930303234
S081	T069	TRUE	TRUE	0	0	1	1	none	0.00013472587678
S085	T069	TRUE	TRUE	0	0	1	1	none	7.22983684674e-05
S087	T069	TRUE	TRUE	0	0	1	1	none	9.10009350712e-05
S093	T069	TRUE	TRUE	0	0	1	1	none	5.76196741408e-05
S097	T069	TRUE	TRUE	0	0	1	1	none	0.0001364199466664
S102	T069	TRUE	TRUE	0	0	1	1	none	5.88801688234e-05
S106	T069	TRUE	TRUE	0	0	1	1	none	0.0001351374247548
S130	T069	TRUE	TRUE	0	0	1	1	none	8.93143467686e-05
T009	T069	FALSE	FALSE	0	0	1	1	none	0.0001438211322286
T010	T069	FALSE	FALSE	0	0	1	1	none	0.0001435275218538
T013	T069	FALSE	FALSE	0	0	1	1	none	0.0001358199354462
T014	T069	TRUE	TRUE	0	0	1	1	none	0.0001338022498543
T020	T069	TRUE	TRUE	0	0	1	1	none	0.0001286427257656
T021	T069	FALSE	FALSE	0	0	1	1	none	0.0001429175714704
T028	T069	TRUE	TRUE	0	0	1	1	none	0.0001335974632212
T035a	T069	TRUE	TRUE	0	0	1	1	none	9.44095395338e-05
T035b	T069	TRUE	TRUE	0	0	1	1	none	0.0001410877203202
T040	T069	TRUE	TRUE	0	0	1	1	none	0.0001357651737796
T056	T069	FALSE	FALSE	0	0	1	1	none	0.0001467457102798
T059	T069	TRUE	TRUE	0	0	1	1	none	6.17235080918e-05
T065	T069	TRUE	TRUE	0	0	1	1	none	0.0001284877098266
S002	T073	FALSE	FALSE	0	0	1	1	none	2.98316958188e-05
S007	T073	FALSE	FALSE	0	0	1	1	none	8.77320518948e-05
S021	T073	FALSE	FALSE	0	0	1	1	none	2.77161359966e-05
S024	T073	FALSE	FALSE	0	0	1	1	none	2.77953625232e-05
S025	T073	FALSE	FALSE	0	0	1	1	none	2.68813053004e-05
S026	T073	FALSE	FALSE	0	0	1	1	none	1.35296278988e-05
S038	T073	FALSE	FALSE	0	0	1	1	none	7.55487759002e-05
S039	T073	FALSE	FALSE	0	0	1	1	none	2.99763182772e-05
S040	T073	FALSE	FALSE	0	0	1	1	none	0.0001248545071006
S042	T073	FALSE	FALSE	0	0	1	1	none	2.69434701802e-05
S071	T073	FALSE	FALSE	0	0	1	1	none	0.0001099283216058
S078	T073	FALSE	FALSE	0	0	1	1	none	2.65305244904e-05
S081	T073	FALSE	FALSE	0	0	1	1	none	2.8163370947e-05
S085	T073	FALSE	FALSE	0	0	1	1	none	0.0001055695915144
S087	T073	FALSE	FALSE	0	0	1	1	none	0.0001242721581182
S093	T073	FALSE	FALSE	0	0	1	1	none	9.08908971878e-05
S097	T073	FALSE	FALSE	0	0	1	1	none	2.45763640594e-05
S102	T073	FALSE	FALSE	0	0	1	1	none	0.0001273733941904
S106	T073	FALSE	FALSE	0	0	1	1	none	2.85749189218e-05
S130	T073	FALSE	FALSE	0	0	1	1	none	0.0001225855698156
T009	T073	FALSE	FALSE	0	0	1	1	none	3.9533126752e-06
T010	T073	FALSE	FALSE	0	0	1	1	none	3.6597023004e-06
T013	T073	FALSE	FALSE	0	0	1	1	none	8.47992141932e-05
T014	T073	FALSE	FALSE	0	0	1	1	none	2.72397440213e-05
T020	T073	FALSE	FALSE	0	0	1	1	none	7.76220045126e-05
T021	T073	TRUE	TRUE	0	0	1	1	none	1.8298511502e-06
T028	T073	FALSE	FALSE	0	0	1	1	none	8.25767419682e-05
T035a	T073	FALSE	FALSE	0	0	1	1	none	0.0001276807625808
T035b	T073	FALSE	FALSE	0	0	1	1	none	3.6597023004e-06
T040	T073	FALSE	FALSE	0	0	1	1	none	2.92026679466e-05
T056	T073	FALSE	FALSE	0	0	1	1	none	6.8778907264e-06
T059	T073	FALSE	FALSE	0	0	1	1	none	0.0001302167334588
T065	T073	FALSE	FALSE	0	0	1	1	none	7.74669885736e-05
T069	T073	FALSE	FALSE	0	0	1	1	none	0.0001435275218538
S002	T075	TRUE	TRUE	0	0	1	1	none	6.68583922518e-05
S007	T075	TRUE	TRUE	0	0	1	1	none	6.7997062981e-05
S021	T075	TRUE	TRUE	0	0	1	1	none	6.47428324296e-05
S024	T075	TRUE	TRUE	0	0	1	1	none	6.48220589562e-05
S025	T075	TRUE	TRUE	0	0	1	1	none	6.91890785074e-05
S026	T075	TRUE	TRUE	0	0	1	1	none	6.49556076278e-05
S038	T075	TRUE	TRUE	0	0	1	1	none	5.58137869864e-05
S039	T075	TRUE	TRUE	0	0	1	1	none	6.70030147102e-05
S040	T075	TRUE	TRUE	0	0	1	1	none	0.0001063394189536
S042	T075	TRUE	TRUE	0	0	1	1	none	6.39701666132e-05
S071	T075	TRUE	TRUE	0	0	1	1	none	9.14132334588e-05
S078	T075	TRUE	TRUE	0	0	1	1	none	6.35572209234e-05
S081	T075	TRUE	TRUE	0	0	1	1	none	6.519006738e-05
S085	T075	TRUE	TRUE	0	0	1	1	none	8.70545033674e-05
S087	T075	TRUE	TRUE	0	0	1	1	none	0.0001057570699712
S093	T075	TRUE	TRUE	0	0	1	1	none	7.23758090408e-05
S097	T075	TRUE	TRUE	0	0	1	1	none	6.68841372664e-05
S102	T075	TRUE	TRUE	0	0	1	1	none	0.0001088583060434
S106	T075	TRUE	TRUE	0	0	1	1	none	6.56016153548e-05
S130	T075	TRUE	TRUE	0	0	1	1	none	0.0001040704816686
T009	T075	FALSE	FALSE	0	0	1	1	none	7.42853228286e-05
T010	T075	FALSE	FALSE	0	0	1	1	none	7.39917124538e-05
T013	T075	FALSE	FALSE	0	0	1	1	none	6.50642252794e-05
T014	T075	TRUE	TRUE	0	0	1	1	none	6.42664404543e-05
T020	T075	TRUE	TRUE	0	0	1	1	none	5.78870155988e-05
T021	T075	FALSE	FALSE	0	0	1	1	none	7.33817620704e-05
T028	T075	TRUE	TRUE	0	0	1	1	none	6.28417530544e-05
T035a	T075	TRUE	TRUE	0	0	1	1	none	0.0001091656744338
T035b	T075	TRUE	TRUE	0	0	1	1	none	7.15519109202e-05
T040	T075	TRUE	TRUE	0	0	1	1	none	6.62293643796e-05
T056	T075	FALSE	FALSE	0	0	1	1	none	7.72099008798e-05
T059	T075	TRUE	TRUE	0	0	1	1	none	0.0001117016453118
T065	T075	TRUE	TRUE	0	0	1	1	none	5.77319996598e-05
T069	T075	TRUE	TRUE	0	0	1	1	none	0.0001250124337068
T073	T075	FALSE	FALSE	0	0	1	1	none	7.39917124538e-05
S002	T077	FALSE	FALSE	0	0	1	1	none	2.98316958188e-05
S007	T077	FALSE	FALSE	0	0	1	1	none	8.77320518948e-05
S021	T077	FALSE	FALSE	0	0	1	1	none	2.77161359966e-05
S024	T077	FALSE	FALSE	0	0	1	1	none	2.77953625232e-05
S025	T077	FALSE	FALSE	0	0	1	1	none	2.68813053004e-05
S026	T077	FALSE	FALSE	0	0	1	1	none	1.35296278988e-05
S038	T077	FALSE	FALSE	0	0	1	1	none	7.55487759002e-05
S039	T077	FALSE	FALSE	0	0	1	1	none	2.99763182772e-05
S040	T077	FALSE	FALSE	0	0	1	1	none	0.0001248545071006
S042	T077	FALSE	FALSE	0	0	1	1	none	2.69434701802e-05
S071	T077	FALSE	FALSE	0	0	1	1	none	0.0001099283216058
S078	T077	FALSE	FALSE	0	0	1	1	none	2.65305244904e-05
S081	T077	FALSE	FALSE	0	0	1	1	none	2.8163370947e-05
S085	T077	FALSE	FALSE	0	0	1	1	none	0.0001055695915144
S087	T077	FALSE	FALSE	0	0	1	1	none	0.0001242721581182
S093	T077	FALSE	FALSE	0	0	1	1	none	9.08908971878e-05
S097	T077	FALSE	FALSE	0	0	1	1	none	2.45763640594e-05
S102	T077	FALSE	FALSE	0	0	1	1	none	0.0001273733941904
S106	T077	FALSE	FALSE	0	0	1	1	none	2.85749189218e-05
S130	T077	FALSE	FALSE	0	0	1	1	none	0.0001225855698156
T009	T077	FALSE	FALSE	0	0	1	1	none	3.9533126752e-06
T010	T077	FALSE	FALSE	0	0	1	1	none	3.6597023004e-06
T013	T077	FALSE	FALSE	0	0	1	1	none	8.47992141932e-05
T014	T077	FALSE	FALSE	0	0	1	1	none	2.72397440213e-05
T020	T077	FALSE	FALSE	0	0	1	1	none	7.76220045126e-05
T021	T077	TRUE	TRUE	0	0	1	1	none	1.8298511502e-06
T028	T077	FALSE	FALSE	0	0	1	1	none	8.25767419682e-05
T035a	T077	FALSE	FALSE	0	0	1	1	none	0.0001276807625808
T035b	T077	FALSE	FALSE	0	0	1	1	none	3.6597023004e-06
T040	T077	FALSE	FALSE	0	0	1	1	none	2.92026679466e-05
T056	T077	FALSE	FALSE	0	0	1	1	none	6.8778907264e-06
T059	T077	FALSE	FALSE	0	0	1	1	none	0.0001302167334588
T065	T077	FALSE	FALSE	0	0	1	1	none	7.74669885736e-05
T069	T077	FALSE	FALSE	0	0	1	1	none	0.0001435275218538
T073	T077	TRUE	TRUE	0	0	1	1	none	1.2199007668e-06
T075	T077	FALSE	FALSE	0	0	1	1	none	7.39917124538e-05
S002	T087	FALSE	FALSE	0	0	1	1	none	2.98316958188e-05
S007	T087	FALSE	FALSE	0	0	1	1	none	8.77320518948e-05
S021	T087	FALSE	FALSE	0	0	1	1	none	2.77161359966e-05
S024	T087	FALSE	FALSE	0	0	1	1	none	2.77953625232e-05
S025	T087	FALSE	FALSE	0	0	1	1	none	2.68813053004e-05
S026	T087	FALSE	FALSE	0	0	1	1	none	1.35296278988e-05
S038	T087	FALSE	FALSE	0	0	1	1	none	7.55487759002e-05
S039	T087	FALSE	FALSE	0	0	1	1	none	2.99763182772e-05
S040	T087	FALSE	FALSE	0	0	1	1	none	0.0001248545071006
S042	T087	FALSE	FALSE	0	0	1	1	none	2.69434701802e-05
S071	T087	FALSE	FALSE	0	0	1	1	none	0.0001099283216058
S078	T087	FALSE	FALSE	0	0	1	1	none	2.65305244904e-05
S081	T087	FALSE	FALSE	0	0	1	1	none	2.8163370947e-05
S085	T087	FALSE	FALSE	0	0	1	1	none	0.0001055695915144
S087	T087	FALSE	FALSE	0	0	1	1	none	0.0001242721581182
S093	T087	FALSE	FALSE	0	0	1	1	none	9.08908971878e-05
S097	T087	FALSE	FALSE	0	0	1	1	none	2.45763640594e-05
S102	T087	FALSE	FALSE	0	0	1	1	none	0.0001273733941904
S106	T087	FALSE	FALSE	0	0	1	1	none	2.85749189218e-05
S130	T087	FALSE	FALSE	0	0	1	1	none	0.0001225855698156
T009	T087	FALSE	FALSE	0	0	1	1	none	2.7334119084e-06
T010	T087	TRUE	TRUE	0	0	1	1	none	1.2199007668e-06
T013	T087	FALSE	FALSE	0	0	1	1	none	8.47992141932e-05
T014	T087	FALSE	FALSE	0	0	1	1	none	2.72397440213e-05
T020	T087	FALSE	FALSE	0	0	1	1	none	7.76220045126e-05
T021	T087	FALSE	FALSE	0	0	1	1	none	3.049751917e-06
T028	T087	FALSE	FALSE	0	0	1	1	none	8.25767419682e-05
T035a	T087	FALSE	FALSE	0	0	1	1	none	0.0001276807625808
T035b	T087	FALSE	FALSE	0	0	1	1	none	3.6597023004e-06
T040	T087	FALSE	FALSE	0	0	1	1	none	2.92026679466e-05
T056	T087	FALSE	FALSE	0	0	1	1	none	5.6579899596e-06
T059	T087	FALSE	FALSE	0	0	1	1	none	0.0001302167334588
T065	T087	FALSE	FALSE	0	0	1	1	none	7.74669885736e-05
T069	T087	FALSE	FALSE	0	0	1	1	none	0.0001435275218538
T073	T087	FALSE	FALSE	0	0	1	1	none	3.6597023004e-06
T075	T087	FALSE	FALSE	0	0	1	1	none	7.39917124538e-05
T077	T087	FALSE	FALSE	0	0	1	1	none	3.6597023004e-06
S002	T095	TRUE	TRUE	0	0	1	1	none	0.0001160663494751
S007	T095	TRUE	TRUE	0	0	1	1	none	0.0001184249209711
S021	T095	TRUE	TRUE	0	0	1	1	none	0.0001139507896529
S024	T095	TRUE	TRUE	0	0	1	1	none	0.0001140300161795
S025	T095	TRUE	TRUE	0	0	1	1	none	0.0001183970357307
S026	T095	TRUE	TRUE	0	0	1	1	none	0.0001141635648511
S038	T095	TRUE	TRUE	0	0	1	1	none	0.0001062416449765
S039	T095	TRUE	TRUE	0	0	1	1	none	0.0001162109719335
S040	T095	TRUE	TRUE	0	0	1	1	none	7.12554318769e-05
S042	T095	TRUE	TRUE	0	0	1	1	none	0.0001131781238365
S071	T095	TRUE	TRUE	0	0	1	1	none	5.63292463821e-05
S078	T095	TRUE	TRUE	0	0	1	1	none	0.0001127651781467
S081	T095	TRUE	TRUE	0	0	1	1	none	0.0001143980246033
S085	T095	TRUE	TRUE	0	0	1	1	none	3.00350933567e-05
S087	T095	TRUE	TRUE	0	0	1	1	none	2.7297140469e-06
S093	T095	TRUE	TRUE	0	0	1	1	none	3.35286732561e-05
S097	T095	TRUE	TRUE	0	0	1	1	none	0.0001160920944897
S102	T095	TRUE	TRUE	0	0	1	1	none	7.37743189667e-05
S106	T095	TRUE	TRUE	0	0	1	1	none	0.0001148095725781
S130	T095	TRUE	TRUE	0	0	1	1	none	2.2630265111e-06
T009	T095	FALSE	FALSE	0	0	1	1	none	0.0001234932800519
T010	T095	FALSE	FALSE	0	0	1	1	none	0.0001231996696771
T013	T095	FALSE	FALSE	0	0	1	1	none	0.0001154920832695
T014	T095	TRUE	TRUE	0	0	1	1	none	0.0001134743976776
T020	T095	TRUE	TRUE	0	0	1	1	none	0.0001083148735889
T021	T095	FALSE	FALSE	0	0	1	1	none	0.0001225897192937
T028	T095	TRUE	TRUE	0	0	1	1	none	0.0001132696110445
T035a	T095	TRUE	TRUE	0	0	1	1	none	8.5781200431e-06
T035b	T095	TRUE	TRUE	0	0	1	1	none	0.0001207598681435
T040	T095	TRUE	TRUE	0	0	1	1	none	0.0001154373216029
T056	T095	FALSE	FALSE	0	0	1	1	none	0.0001264178581031
T059	T095	TRUE	TRUE	0	0	1	1	none	7.66176582351e-05
T065	T095	TRUE	TRUE	0	0	1	1	none	0.0001081598576499
T069	T095	TRUE	TRUE	0	0	1	1	none	8.99284466301e-05
T073	T095	FALSE	FALSE	0	0	1	1	none	0.0001231996696771
T075	T095	TRUE	TRUE	0	0	1	1	none	0.0001046845815301
T077	T095	FALSE	FALSE	0	0	1	1	none	0.0001231996696771
T087	T095	FALSE	FALSE	0	0	1	1	none	0.0001231996696771
S002	T099a	TRUE	TRUE	0	0	1	1	none	0.0001163796882268
S007	T099a	TRUE	TRUE	0	0	1	1	none	0.0001187382597228
S021	T099a	TRUE	TRUE	0	0	1	1	none	0.0001142641284046
S024	T099a	TRUE	TRUE	0	0	1	1	none	0.0001143433549312
S025	T099a	TRUE	TRUE	0	0	1	1	none	0.0001187103744824
S026	T099a	TRUE	TRUE	0	0	1	1	none	0.0001144769036028
S038	T099a	TRUE	TRUE	0	0	1	1	none	0.0001065549837282
S039	T099a	TRUE	TRUE	0	0	1	1	none	0.0001165243106852
S040	T099a	TRUE	TRUE	0	0	1	1	none	7.15687706286e-05
S042	T099a	TRUE	TRUE	0	0	1	1	none	0.0001134914625882
S071	T099a	TRUE	TRUE	0	0	1	1	none	5.66425851338e-05
S078	T099a	TRUE	TRUE	0	0	1	1	none	0.0001130785168984
S081	T099a	TRUE	TRUE	0	0	1	1	none	0.000114711363355
S085	T099a	TRUE	TRUE	0	0	1	1	none	3.03484321084e-05
S087	T099a	TRUE	TRUE	0	0	1	1	none	5.4828543322e-06
S093	T099a	TRUE	TRUE	0	0	1	1	none	3.38420120078e-05
S097	T099a	TRUE	TRUE	0	0	1	1	none	0.0001164054332414
S102	T099a	TRUE	TRUE	0	0	1	1	none	7.40876577184e-05
S106	T099a	TRUE	TRUE	0	0	1	1	none	0.0001151229113298
S130	T099a	TRUE	TRUE	0	0	1	1	none	3.7962660296e-06
T009	T099a	FALSE	FALSE	0	0	1	1	none	0.0001238066188036
T010	T099a	FALSE	FALSE	0	0	1	1	none	0.0001235130084288
T013	T099a	FALSE	FALSE	0	0	1	1	none	0.0001158054220212
T014	T099a	TRUE	TRUE	0	0	1	1	none	0.0001137877364293
T020	T099a	TRUE	TRUE	0	0	1	1	none	0.0001086282123406
T021	T099a	FALSE	FALSE	0	0	1	1	none	0.0001229030580454
T028	T099a	TRUE	TRUE	0	0	1	1	none	0.0001135829497962
T035a	T099a	TRUE	TRUE	0	0	1	1	none	7.671558028e-06
T035b	T099a	TRUE	TRUE	0	0	1	1	none	0.0001210732068952
T040	T099a	TRUE	TRUE	0	0	1	1	none	0.0001157506603546
T056	T099a	FALSE	FALSE	0	0	1	1	none	0.0001267311968548
T059	T099a	TRUE	TRUE	0	0	1	1	none	7.69309969868e-05
T065	T099a	TRUE	TRUE	0	0	1	1	none	0.0001084731964016
T069	T099a	TRUE	TRUE	0	0	1	1	none	9.02417853818e-05
T073	T099a	FALSE	FALSE	0	0	1	1	none	0.0001235130084288
T075	T099a	TRUE	TRUE	0	0	1	1	none	0.0001049979202818
T077	T099a	FALSE	FALSE	0	0	1	1	none	0.0001235130084288
T087	T099a	FALSE	FALSE	0	0	1	1	none	0.0001235130084288
T095	T099a	TRUE	TRUE	0	0	1	1	none	4.4103658911e-06
S002	T102	FALSE	FALSE	0	0	1	1	none	0.0001236567402287
S007	T102	FALSE	FALSE	0	0	1	1	none	0.0001260153117247
S021	T102	FALSE	FALSE	0	0	1	1	none	0.0001215411804065
S024	T102	FALSE	FALSE	0	0	1	1	none	0.0001216204069331
S025	T102	FALSE	FALSE	0	0	1	1	none	0.0001259874264843
S026	T102	FALSE	FALSE	0	0	1	1	none	0.0001217539556047
S038	T102	FALSE	FALSE	0	0	1	1	none	0.0001138320357301
S039	T102	FALSE	FALSE	0	0	1	1	none	0.0001238013626871
S040	T102	FALSE	FALSE	0	0	1	1	none	7.88458226305e-05
S042	T102	FALSE	FALSE	0	0	1	1	none	0.0001207685145901
S071	T102	FALSE	FALSE	0	0	1	1	none	6.39196371357e-05
S078	T102	FALSE	FALSE	0	0	1	1	none	0.0001203555689003
S081	T102	FALSE	FALSE	0	0	1	1	none	0.0001219884153569
S085	T102	FALSE	FALSE	0	0	1	1	none	3.76254841103e-05
S087	T102	FALSE	FALSE	0	0	1	1	none	1.03201048005e-05
S093	T102	FALSE	FALSE	0	0	1	1	none	4.11190640097e-05
S097	T102	FALSE	FALSE	0	0	1	1	none	0.0001236824852433
S102	T102	FALSE	FALSE	0	0	1	1	none	8.13647097203e-05
S106	T102	FALSE	FALSE	0	0	1	1	none	0.0001223999633317
S130	T102	FALSE	FALSE	0	0	1	1	none	9.8534172647e-06
T009	T102	FALSE	FALSE	0	0	1	1	none	0.0001310836708055
T010	T102	FALSE	FALSE	0	0	1	1	none	0.0001307900604307
T013	T102	FALSE	FALSE	0	0	1	1	none	0.0001230824740231
T014	T102	FALSE	FALSE	0	0	1	1	none	0.0001210647884312
T020	T102	FALSE	FALSE	0	0	1	1	none	0.0001159052643425
T021	T102	FALSE	FALSE	0	0	1	1	none	0.0001301801100473
T028	T102	FALSE	FALSE	0	0	1	1	none	0.0001208600017981
T035a	T102	FALSE	FALSE	0	0	1	1	none	1.61685107967e-05
T035b	T102	FALSE	FALSE	0	0	1	1	none	0.0001283502588971
T040	T102	FALSE	FALSE	0	0	1	1	none	0.0001230277123565
T056	T102	FALSE	FALSE	0	0	1	1	none	0.0001340082488567
T059	T102	FALSE	FALSE	0	0	1	1	none	8.42080489887e-05
T065	T102	FALSE	FALSE	0	0	1	1	none	0.0001157502484035
T069	T102	FALSE	FALSE	0	0	1	1	none	9.75188373837e-05
T073	T102	FALSE	FALSE	0	0	1	1	none	0.0001307900604307
T075	T102	FALSE	FALSE	0	0	1	1	none	0.0001122749722837
T077	T102	FALSE	FALSE	0	0	1	1	none	0.0001307900604307
T087	T102	FALSE	FALSE	0	0	1	1	none	0.0001307900604307
T095	T102	TRUE	TRUE	1	0	1	1	anc	1.2199007668e-06
T099a	T102	FALSE	FALSE	0	0	1	1	none	1.20007566447e-05
S002	T104	FALSE	FALSE	0	0	1	1	none	7.39379001194e-05
S007	T104	FALSE	FALSE	0	0	1	1	none	3.53455062266e-05
S021	T104	FALSE	FALSE	0	0	1	1	none	7.18223402972e-05
S024	T104	FALSE	FALSE	0	0	1	1	none	7.19015668238e-05
S025	T104	FALSE	FALSE	0	0	1	1	none	7.6268586375e-05
S026	T104	FALSE	FALSE	0	0	1	1	none	7.20351154954e-05
S038	T104	FALSE	FALSE	0	0	1	1	none	3.7346978754e-05
S039	T104	FALSE	FALSE	0	0	1	1	none	7.40825225778e-05
S040	T104	FALSE	FALSE	0	0	1	1	none	0.0001134189268212
S042	T104	FALSE	FALSE	0	0	1	1	none	7.10496744808e-05
S071	T104	FALSE	FALSE	0	0	1	1	none	9.84927413264e-05
S078	T104	FALSE	FALSE	0	0	1	1	none	7.0636728791e-05
S081	T104	FALSE	FALSE	0	0	1	1	none	7.22695752476e-05
S085	T104	FALSE	FALSE	0	0	1	1	none	9.4134011235e-05
S087	T104	FALSE	FALSE	0	0	1	1	none	0.0001128365778388
S093	T104	FALSE	FALSE	0	0	1	1	none	7.94553169084e-05
S097	T104	FALSE	FALSE	0	0	1	1	none	7.3963645134e-05
S102	T104	FALSE	FALSE	0	0	1	1	none	0.000115937813911
S106	T104	FALSE	FALSE	0	0	1	1	none	7.26811232224e-05
S130	T104	FALSE	FALSE	0	0	1	1	none	0.0001111499895362
T009	T104	FALSE	FALSE	0	0	1	1	none	8.13648306962e-05
T010	T104	FALSE	FALSE	0	0	1	1	none	8.10712203214e-05
T013	T104	FALSE	FALSE	0	0	1	1	none	4.6597417047e-05
T014	T104	FALSE	FALSE	0	0	1	1	none	7.13459483219e-05
T020	T104	FALSE	FALSE	0	0	1	1	none	3.94202073664e-05
T021	T104	FALSE	FALSE	0	0	1	1	none	8.0461269938e-05
T028	T104	FALSE	FALSE	0	0	1	1	none	2.89702955332e-05
T035a	T104	FALSE	FALSE	0	0	1	1	none	0.0001162451823014
T035b	T104	FALSE	FALSE	0	0	1	1	none	7.86314187878e-05
T040	T104	FALSE	FALSE	0	0	1	1	none	7.33088722472e-05
T056	T104	FALSE	FALSE	0	0	1	1	none	8.42894087474e-05
T059	T104	FALSE	FALSE	0	0	1	1	none	0.0001187811531794
T065	T104	FALSE	FALSE	0	0	1	1	none	3.92651914274e-05
T069	T104	FALSE	FALSE	0	0	1	1	none	0.0001320919415744
T073	T104	FALSE	FALSE	0	0	1	1	none	8.10712203214e-05
T075	T104	FALSE	FALSE	0	0	1	1	none	6.13362314076e-05
T077	T104	FALSE	FALSE	0	0	1	1	none	8.10712203214e-05
T087	T104	FALSE	FALSE	0	0	1	1	none	8.10712203214e-05
T095	T104	FALSE	FALSE	0	0	1	1	none	0.0001117640893977
T099a	T104	FALSE	FALSE	0	0	1	1	none	0.0001120774281494
T102	T104	FALSE	FALSE	0	0	1	1	none	0.0001193544801513
S002	T105	FALSE	FALSE	0	0	1	1	none	7.15535691384e-05
S007	T105	FALSE	FALSE	0	0	1	1	none	4.71459237676e-05
S021	T105	FALSE	FALSE	0	0	1	1	none	6.94380093162e-05
S024	T105	FALSE	FALSE	0	0	1	1	none	6.95172358428e-05
S025	T105	FALSE	FALSE	0	0	1	1	none	7.3884255394e-05
S026	T105	FALSE	FALSE	0	0	1	1	none	6.96507845144e-05
S038	T105	FALSE	FALSE	0	0	1	1	none	5.9830396262e-06
S039	T105	FALSE	FALSE	0	0	1	1	none	7.16981915968e-05
S040	T105	FALSE	FALSE	0	0	1	1	none	0.0001110345958402
S042	T105	FALSE	FALSE	0	0	1	1	none	6.86653434998e-05
S071	T105	FALSE	FALSE	0	0	1	1	none	9.61084103454e-05
S078	T105	FALSE	FALSE	0	0	1	1	none	6.825239781e-05
S081	T105	FALSE	FALSE	0	0	1	1	none	6.98852442666e-05
S085	T105	FALSE	FALSE	0	0	1	1	none	9.1749680254e-05
S087	T105	FALSE	FALSE	0	0	1	1	none	0.0001104522468578
S093	T105	FALSE	FALSE	0	0	1	1	none	7.70709859274e-05
S097	T105	FALSE	FALSE	0	0	1	1	none	7.1579314153e-05
S102	T105	FALSE	FALSE	0	0	1	1	none	0.00011355348293
S106	T105	FALSE	FALSE	0	0	1	1	none	7.02967922414e-05
S130	T105	FALSE	FALSE	0	0	1	1	none	0.0001087656585552
T009	T105	FALSE	FALSE	0	0	1	1	none	7.89804997152e-05
T010	T105	FALSE	FALSE	0	0	1	1	none	7.86868893404e-05
T013	T105	FALSE	FALSE	0	0	1	1	none	1.12887402244e-05
T014	T105	FALSE	FALSE	0	0	1	1	none	6.89616173409e-05
T020	T105	FALSE	FALSE	0	0	1	1	none	8.0562682386e-06
T021	T105	FALSE	FALSE	0	0	1	1	none	7.8076938957e-05
T028	T105	FALSE	FALSE	0	0	1	1	none	4.1990613841e-05
T035a	T105	FALSE	FALSE	0	0	1	1	none	0.0001138608513204
T035b	T105	FALSE	FALSE	0	0	1	1	none	7.62470878068e-05
T040	T105	FALSE	FALSE	0	0	1	1	none	7.09245412662e-05
T056	T105	FALSE	FALSE	0	0	1	1	none	8.19050777664e-05
T059	T105	FALSE	FALSE	0	0	1	1	none	0.0001163968221984
T065	T105	TRUE	TRUE	1	0	1	1	anc	6.099503834e-07
T069	T105	FALSE	FALSE	0	0	1	1	none	0.0001297076105934
T073	T105	FALSE	FALSE	0	0	1	1	none	7.86868893404e-05
T075	T105	FALSE	FALSE	0	0	1	1	none	5.89519004266e-05
T077	T105	FALSE	FALSE	0	0	1	1	none	7.86868893404e-05
T087	T105	FALSE	FALSE	0	0	1	1	none	7.86868893404e-05
T095	T105	FALSE	FALSE	0	0	1	1	none	0.0001093797584167
T099a	T105	FALSE	FALSE	0	0	1	1	none	0.0001096930971684
T102	T105	FALSE	FALSE	0	0	1	1	none	0.0001169701491703
T104	T105	FALSE	FALSE	0	0	1	1	none	4.04850921942e-05
S002	T107	FALSE	FALSE	0	0	1	1	none	0.0001236567402287
S007	T107	FALSE	FALSE	0	0	1	1	none	0.0001260153117247
S021	T107	FALSE	FALSE	0	0	1	1	none	0.0001215411804065
S024	T107	FALSE	FALSE	0	0	1	1	none	0.0001216204069331
S025	T107	FALSE	FALSE	0	0	1	1	none	0.0001259874264843
S026	T107	FALSE	FALSE	0	0	1	1	none	0.0001217539556047
S038	T107	FALSE	FALSE	0	0	1	1	none	0.0001138320357301
S039	T107	FALSE	FALSE	0	0	1	1	none	0.0001238013626871
S040	T107	FALSE	FALSE	0	0	1	1	none	7.88458226305e-05
S042	T107	FALSE	FALSE	0	0	1	1	none	0.0001207685145901
S071	T107	FALSE	FALSE	0	0	1	1	none	6.39196371357e-05
S078	T107	FALSE	FALSE	0	0	1	1	none	0.0001203555689003
S081	T107	FALSE	FALSE	0	0	1	1	none	0.0001219884153569
S085	T107	FALSE	FALSE	0	0	1	1	none	3.76254841103e-05
S087	T107	FALSE	FALSE	0	0	1	1	none	1.03201048005e-05
S093	T107	FALSE	FALSE	0	0	1	1	none	4.11190640097e-05
S097	T107	FALSE	FALSE	0	0	1	1	none	0.0001236824852433
S102	T107	FALSE	FALSE	0	0	1	1	none	8.13647097203e-05
S106	T107	FALSE	FALSE	0	0	1	1	none	0.0001223999633317
S130	T107	FALSE	FALSE	0	0	1	1	none	9.8534172647e-06
T009	T107	FALSE	FALSE	0	0	1	1	none	0.0001310836708055
T010	T107	FALSE	FALSE	0	0	1	1	none	0.0001307900604307
T013	T107	FALSE	FALSE	0	0	1	1	none	0.0001230824740231
T014	T107	FALSE	FALSE	0	0	1	1	none	0.0001210647884312
T020	T107	FALSE	FALSE	0	0	1	1	none	0.0001159052643425
T021	T107	FALSE	FALSE	0	0	1	1	none	0.0001301801100473
T028	T107	FALSE	FALSE	0	0	1	1	none	0.0001208600017981
T035a	T107	FALSE	FALSE	0	0	1	1	none	1.61685107967e-05
T035b	T107	FALSE	FALSE	0	0	1	1	none	0.0001283502588971
T040	T107	FALSE	FALSE	0	0	1	1	none	0.0001230277123565
T056	T107	FALSE	FALSE	0	0	1	1	none	0.0001340082488567
T059	T107	FALSE	FALSE	0	0	1	1	none	8.42080489887e-05
T065	T107	FALSE	FALSE	0	0	1	1	none	0.0001157502484035
T069	T107	FALSE	FALSE	0	0	1	1	none	9.75188373837e-05
T073	T107	FALSE	FALSE	0	0	1	1	none	0.0001307900604307
T075	T107	FALSE	FALSE	0	0	1	1	none	0.0001122749722837
T077	T107	FALSE	FALSE	0	0	1	1	none	0.0001307900604307
T087	T107	FALSE	FALSE	0	0	1	1	none	0.0001307900604307
T095	T107	TRUE	TRUE	1	0	1	1	anc	1.2199007668e-06
T099a	T107	FALSE	FALSE	0	0	1	1	none	1.20007566447e-05
T102	T107	TRUE	TRUE	0	0	1	1	none	1.2199007668e-06
T104	T107	FALSE	FALSE	0	0	1	1	none	0.0001193544801513
T105	T107	FALSE	FALSE	0	0	1	1	none	0.0001169701491703
S002	T126	TRUE	TRUE	0	0	1	1	none	0.0001384395495178
S007	T126	TRUE	TRUE	0	0	1	1	none	0.0001407981210138
S021	T126	TRUE	TRUE	0	0	1	1	none	0.0001363239896956
S024	T126	TRUE	TRUE	0	0	1	1	none	0.0001364032162222
S025	T126	TRUE	TRUE	0	0	1	1	none	0.0001407702357734
S026	T126	TRUE	TRUE	0	0	1	1	none	0.0001365367648938
S038	T126	TRUE	TRUE	0	0	1	1	none	0.0001286148450192
S039	T126	TRUE	TRUE	0	0	1	1	none	0.0001385841719762
S040	T126	TRUE	TRUE	0	0	1	1	none	5.84066295996e-05
S042	T126	TRUE	TRUE	0	0	1	1	none	0.0001355513238792
S071	T126	TRUE	TRUE	0	0	1	1	none	3.69490433248e-05
S078	T126	TRUE	TRUE	0	0	1	1	none	0.0001351383781894
S081	T126	TRUE	TRUE	0	0	1	1	none	0.000136771224646
S085	T126	TRUE	TRUE	0	0	1	1	none	7.43437163334e-05
S087	T126	TRUE	TRUE	0	0	1	1	none	9.30462829372e-05
S093	T126	TRUE	TRUE	0	0	1	1	none	5.96650220068e-05
S097	T126	TRUE	TRUE	0	0	1	1	none	0.0001384652945324
S102	T126	TRUE	TRUE	0	0	1	1	none	6.09255166894e-05
S106	T126	TRUE	TRUE	0	0	1	1	none	0.0001371827726208
S130	T126	TRUE	TRUE	0	0	1	1	none	9.13596946346e-05
T009	T126	FALSE	FALSE	0	0	1	1	none	0.0001458664800946
T010	T126	FALSE	FALSE	0	0	1	1	none	0.0001455728697198
T013	T126	FALSE	FALSE	0	0	1	1	none	0.0001378652833122
T014	T126	TRUE	TRUE	0	0	1	1	none	0.0001358475977203
T020	T126	TRUE	TRUE	0	0	1	1	none	0.0001306880736316
T021	T126	FALSE	FALSE	0	0	1	1	none	0.0001449629193364
T028	T126	TRUE	TRUE	0	0	1	1	none	0.0001356428110872
T035a	T126	TRUE	TRUE	0	0	1	1	none	9.64548873998e-05
T035b	T126	TRUE	TRUE	0	0	1	1	none	0.0001431330681862
T040	T126	TRUE	TRUE	0	0	1	1	none	0.0001378105216456
T056	T126	FALSE	FALSE	0	0	1	1	none	0.0001487910581458
T059	T126	TRUE	TRUE	0	0	1	1	none	6.37688559578e-05
T065	T126	TRUE	TRUE	0	0	1	1	none	0.0001305330576926
T069	T126	TRUE	TRUE	0	0	1	1	none	5.9489612866e-05
T073	T126	FALSE	FALSE	0	0	1	1	none	0.0001455728697198
T075	T126	TRUE	TRUE	0	0	1	1	none	0.0001270577815728
T077	T126	FALSE	FALSE	0	0	1	1	none	0.0001455728697198
T087	T126	FALSE	FALSE	0	0	1	1	none	0.0001455728697198
T095	T126	TRUE	TRUE	0	0	1	1	none	9.19737944961e-05
T099a	T126	TRUE	TRUE	0	0	1	1	none	9.22871332478e-05
T102	T126	FALSE	FALSE	0	0	1	1	none	9.95641852497e-05
T104	T126	FALSE	FALSE	0	0	1	1	none	0.0001341372894404
T105	T126	FALSE	FALSE	0	0	1	1	none	0.0001317529584594
T107	T126	FALSE	FALSE	0	0	1	1	none	9.95641852497e-05
S002	T156	FALSE	FALSE	0	0	1	1	none	7.34504629102e-05
S007	T156	FALSE	FALSE	0	0	1	1	none	4.90428175394e-05
S021	T156	FALSE	FALSE	0	0	1	1	none	7.1334903088e-05
S024	T156	FALSE	FALSE	0	0	1	1	none	7.14141296146e-05
S025	T156	FALSE	FALSE	0	0	1	1	none	7.57811491658e-05
S026	T156	FALSE	FALSE	0	0	1	1	none	7.15476782862e-05
S038	T156	FALSE	FALSE	0	0	1	1	none	9.0998341648e-06
S039	T156	FALSE	FALSE	0	0	1	1	none	7.35950853686e-05
S040	T156	FALSE	FALSE	0	0	1	1	none	0.000112931489612
S042	T156	FALSE	FALSE	0	0	1	1	none	7.05622372716e-05
S071	T156	FALSE	FALSE	0	0	1	1	none	9.80053041172e-05
S078	T156	FALSE	FALSE	0	0	1	1	none	7.01492915818e-05
S081	T156	FALSE	FALSE	0	0	1	1	none	7.17821380384e-05
S085	T156	FALSE	FALSE	0	0	1	1	none	9.36465740258e-05
S087	T156	FALSE	FALSE	0	0	1	1	none	0.0001123491406296
S093	T156	FALSE	FALSE	0	0	1	1	none	7.89678796992e-05
S097	T156	FALSE	FALSE	0	0	1	1	none	7.34762079248e-05
S102	T156	FALSE	FALSE	0	0	1	1	none	0.0001154503767018
S106	T156	FALSE	FALSE	0	0	1	1	none	7.21936860132e-05
S130	T156	FALSE	FALSE	0	0	1	1	none	0.000110662552327
T009	T156	FALSE	FALSE	0	0	1	1	none	8.0877393487e-05
T010	T156	FALSE	FALSE	0	0	1	1	none	8.05837831122e-05
T013	T156	FALSE	FALSE	0	0	1	1	none	1.83502724578e-05
T014	T156	FALSE	FALSE	0	0	1	1	none	7.08585111127e-05
T020	T156	FALSE	FALSE	0	0	1	1	none	1.11730627772e-05
T021	T156	FALSE	FALSE	0	0	1	1	none	7.99738327288e-05
T028	T156	FALSE	FALSE	0	0	1	1	none	4.38875076128e-05
T035a	T156	FALSE	FALSE	0	0	1	1	none	0.0001157577450922
T035b	T156	FALSE	FALSE	0	0	1	1	none	7.81439815786e-05
T040	T156	FALSE	FALSE	0	0	1	1	none	7.2821435038e-05
T056	T156	FALSE	FALSE	0	0	1	1	none	8.38019715382e-05
T059	T156	FALSE	FALSE	0	0	1	1	none	0.0001182937159702
T065	T156	FALSE	FALSE	0	0	1	1	none	1.10180468382e-05
T069	T156	FALSE	FALSE	0	0	1	1	none	0.0001316045043652
T073	T156	FALSE	FALSE	0	0	1	1	none	8.05837831122e-05
T075	T156	FALSE	FALSE	0	0	1	1	none	6.08487941984e-05
T077	T156	FALSE	FALSE	0	0	1	1	none	8.05837831122e-05
T087	T156	FALSE	FALSE	0	0	1	1	none	8.05837831122e-05
T095	T156	FALSE	FALSE	0	0	1	1	none	0.0001112766521885
T099a	T156	FALSE	FALSE	0	0	1	1	none	0.0001115899909402
T102	T156	FALSE	FALSE	0	0	1	1	none	0.0001188670429421
T104	T156	FALSE	FALSE	0	0	1	1	none	4.2381985966e-05
T105	T156	FALSE	FALSE	0	0	1	1	none	1.2237947605e-05
T107	T156	FALSE	FALSE	0	0	1	1	none	0.0001188670429421
T126	T156	FALSE	FALSE	0	0	1	1	none	0.0001336498522312
S002	T159a	TRUE	TRUE	0	0	1	1	none	2.73918942852e-05
S007	T159a	TRUE	TRUE	0	0	1	1	none	8.52922503612e-05
S021	T159a	TRUE	TRUE	0	0	1	1	none	2.5276334463e-05
S024	T159a	TRUE	TRUE	0	0	1	1	none	2.53555609896e-05
S025	T159a	TRUE	TRUE	0	0	1	1	none	2.44415037668e-05
S026	T159a	TRUE	TRUE	0	0	1	1	none	1.10898263652e-05
S038	T159a	TRUE	TRUE	0	0	1	1	none	7.31089743666e-05
S039	T159a	TRUE	TRUE	0	0	1	1	none	2.75365167436e-05
S040	T159a	TRUE	TRUE	0	0	1	1	none	0.000122414705567
S042	T159a	TRUE	TRUE	0	0	1	1	none	2.45036686466e-05
S071	T159a	TRUE	TRUE	0	0	1	1	none	0.0001074885200722
S078	T159a	TRUE	TRUE	0	0	1	1	none	2.40907229568e-05
S081	T159a	TRUE	TRUE	0	0	1	1	none	2.57235694134e-05
S085	T159a	TRUE	TRUE	0	0	1	1	none	0.0001031297899808
S087	T159a	TRUE	TRUE	0	0	1	1	none	0.0001218323565846
S093	T159a	TRUE	TRUE	0	0	1	1	none	8.84510956542e-05
S097	T159a	TRUE	TRUE	0	0	1	1	none	2.21365625258e-05
S102	T159a	TRUE	TRUE	0	0	1	1	none	0.0001249335926568
S106	T159a	TRUE	TRUE	0	0	1	1	none	2.61351173882e-05
S130	T159a	TRUE	TRUE	0	0	1	1	none	0.000120145768282
T009	T159a	TRUE	TRUE	0	1	1	1	desc	9.035607582e-07
T010	T159a	TRUE	TRUE	0	1	1	1	desc	1.2199007668e-06
T013	T159a	FALSE	FALSE	0	0	1	1	none	8.23594126596e-05
T014	T159a	TRUE	TRUE	0	0	1	1	none	2.47999424877e-05
T020	T159a	TRUE	TRUE	0	0	1	1	none	7.5182202979e-05
T021	T159a	TRUE	TRUE	0	1	1	1	desc	1.2199007668e-06
T028	T159a	TRUE	TRUE	0	0	1	1	none	8.01369404346e-05
T035a	T159a	TRUE	TRUE	0	0	1	1	none	0.0001252409610472
T035b	T159a	TRUE	TRUE	0	0	1	1	none	1.2199007668e-06
T040	T159a	TRUE	TRUE	0	0	1	1	none	2.6762866413e-05
T056	T159a	FALSE	FALSE	0	1	1	1	desc	3.8281388094e-06
T059	T159a	TRUE	TRUE	0	0	1	1	none	0.0001277769319252
T065	T159a	TRUE	TRUE	0	0	1	1	none	7.502718704e-05
T069	T159a	TRUE	TRUE	0	0	1	1	none	0.0001410877203202
T073	T159a	TRUE	TRUE	0	1	1	1	desc	1.8298511502e-06
T075	T159a	TRUE	TRUE	0	0	1	1	none	7.15519109202e-05
T077	T159a	TRUE	TRUE	0	1	1	1	desc	1.8298511502e-06
T087	T159a	TRUE	TRUE	0	1	1	1	desc	1.2199007668e-06
T095	T159a	TRUE	TRUE	0	0	1	1	none	0.0001207598681435
T099a	T159a	TRUE	TRUE	0	0	1	1	none	0.0001210732068952
T102	T159a	FALSE	FALSE	0	0	1	1	none	0.0001283502588971
T104	T159a	FALSE	FALSE	0	0	1	1	none	7.86314187878e-05
T105	T159a	FALSE	FALSE	0	0	1	1	none	7.62470878068e-05
T107	T159a	FALSE	FALSE	0	0	1	1	none	0.0001283502588971
T126	T159a	TRUE	TRUE	0	0	1	1	none	0.0001431330681862
T156	T159a	FALSE	FALSE	0	0	1	1	none	7.81439815786e-05
S002	T182	FALSE	FALSE	0	0	1	1	none	7.15583041448e-05
S007	T182	FALSE	FALSE	0	0	1	1	none	4.7150658774e-05
S021	T182	FALSE	FALSE	0	0	1	1	none	6.94427443226e-05
S024	T182	FALSE	FALSE	0	0	1	1	none	6.95219708492e-05
S025	T182	FALSE	FALSE	0	0	1	1	none	7.38889904004e-05
S026	T182	FALSE	FALSE	0	0	1	1	none	6.96555195208e-05
S038	T182	FALSE	FALSE	0	0	1	1	none	7.2076753994e-06
S039	T182	FALSE	FALSE	0	0	1	1	none	7.17029266032e-05
S040	T182	FALSE	FALSE	0	0	1	1	none	0.0001110393308466
S042	T182	FALSE	FALSE	0	0	1	1	none	6.86700785062e-05
S071	T182	FALSE	FALSE	0	0	1	1	none	9.61131453518e-05
S078	T182	FALSE	FALSE	0	0	1	1	none	6.82571328164e-05
S081	T182	FALSE	FALSE	0	0	1	1	none	6.9889979273e-05
S085	T182	FALSE	FALSE	0	0	1	1	none	9.17544152604e-05
S087	T182	FALSE	FALSE	0	0	1	1	none	0.0001104569818642
S093	T182	FALSE	FALSE	0	0	1	1	none	7.70757209338e-05
S097	T182	FALSE	FALSE	0	0	1	1	none	7.15840491594e-05
S102	T182	FALSE	FALSE	0	0	1	1	none	0.0001135582179364
S106	T182	FALSE	FALSE	0	0	1	1	none	7.03015272478e-05
S130	T182	FALSE	FALSE	0	0	1	1	none	0.0001087703935616
T009	T182	FALSE	FALSE	0	0	1	1	none	7.89852347216e-05
T010	T182	FALSE	FALSE	0	0	1	1	none	7.86916243468e-05
T013	T182	FALSE	FALSE	0	0	1	1	none	1.64581136924e-05
T014	T182	FALSE	FALSE	0	0	1	1	none	6.89663523473e-05
T020	T182	FALSE	FALSE	0	0	1	1	none	9.2809040118e-06
T021	T182	FALSE	FALSE	0	0	1	1	none	7.80816739634e-05
T028	T182	FALSE	FALSE	0	0	1	1	none	4.19953488474e-05
T035a	T182	FALSE	FALSE	0	0	1	1	none	0.0001138655863268
T035b	T182	FALSE	FALSE	0	0	1	1	none	7.62518228132e-05
T040	T182	FALSE	FALSE	0	0	1	1	none	7.09292762726e-05
T056	T182	FALSE	FALSE	0	0	1	1	none	8.19098127728e-05
T059	T182	FALSE	FALSE	0	0	1	1	none	0.0001164015572048
T065	T182	FALSE	FALSE	0	0	1	1	none	9.1258880728e-06
T069	T182	FALSE	FALSE	0	0	1	1	none	0.0001297123455998
T073	T182	FALSE	FALSE	0	0	1	1	none	7.86916243468e-05
T075	T182	FALSE	FALSE	0	0	1	1	none	5.8956635433e-05
T077	T182	FALSE	FALSE	0	0	1	1	none	7.86916243468e-05
T087	T182	FALSE	FALSE	0	0	1	1	none	7.86916243468e-05
T095	T182	FALSE	FALSE	0	0	1	1	none	0.0001093844934231
T099a	T182	FALSE	FALSE	0	0	1	1	none	0.0001096978321748
T102	T182	FALSE	FALSE	0	0	1	1	none	0.0001169748841767
T104	T182	FALSE	FALSE	0	0	1	1	none	4.04898272006e-05
T105	T182	FALSE	FALSE	0	0	1	1	none	1.03457888396e-05
T107	T182	FALSE	FALSE	0	0	1	1	none	0.0001169748841767
T126	T182	FALSE	FALSE	0	0	1	1	none	0.0001317576934658
T156	T182	FALSE	FALSE	0	0	1	1	none	1.10227818446e-05
T159a	T182	FALSE	FALSE	0	0	1	1	none	7.62518228132e-05
S002	T188	TRUE	TRUE	0	0	1	1	none	8.38828242062e-05
S007	T188	TRUE	TRUE	0	0	1	1	none	4.52904303134e-05
S021	T188	TRUE	TRUE	0	0	1	1	none	8.1767264384e-05
S024	T188	TRUE	TRUE	0	0	1	1	none	8.18464909106e-05
S025	T188	TRUE	TRUE	0	0	1	1	none	8.62135104618e-05
S026	T188	TRUE	TRUE	0	0	1	1	none	8.19800395822e-05
S038	T188	TRUE	TRUE	0	0	1	1	none	4.72919028408e-05
S039	T188	TRUE	TRUE	0	0	1	1	none	8.40274466646e-05
S040	T188	TRUE	TRUE	0	0	1	1	none	0.000123363850908
S042	T188	TRUE	TRUE	0	0	1	1	none	8.09945985676e-05
S071	T188	TRUE	TRUE	0	0	1	1	none	0.0001084376654132
S078	T188	TRUE	TRUE	0	0	1	1	none	8.05816528778e-05
S081	T188	TRUE	TRUE	0	0	1	1	none	8.22144993344e-05
S085	T188	TRUE	TRUE	0	0	1	1	none	0.0001040789353218
S087	T188	TRUE	TRUE	0	0	1	1	none	0.0001227815019256
S093	T188	TRUE	TRUE	0	0	1	1	none	8.94002409952e-05
S097	T188	TRUE	TRUE	0	0	1	1	none	8.39085692208e-05
S102	T188	TRUE	TRUE	0	0	1	1	none	0.0001258827379978
S106	T188	TRUE	TRUE	0	0	1	1	none	8.26260473092e-05
S130	T188	TRUE	TRUE	0	0	1	1	none	0.000121094913623
T009	T188	FALSE	FALSE	0	0	1	1	none	9.1309754783e-05
T010	T188	FALSE	FALSE	0	0	1	1	none	9.10161444082e-05
T013	T188	FALSE	FALSE	0	0	1	1	none	5.65423411338e-05
T014	T188	TRUE	TRUE	0	0	1	1	none	8.12908724087e-05
T020	T188	TRUE	TRUE	0	0	1	1	none	4.93651314532e-05
T021	T188	FALSE	FALSE	0	0	1	1	none	9.04061940248e-05
T028	T188	TRUE	TRUE	0	0	1	1	none	2.85780286e-05
T035a	T188	TRUE	TRUE	0	0	1	1	none	0.0001261901063882
T035b	T188	TRUE	TRUE	0	0	1	1	none	8.85763428746e-05
T040	T188	TRUE	TRUE	0	0	1	1	none	8.3253796334e-05
T056	T188	FALSE	FALSE	0	0	1	1	none	9.42343328342e-05
T059	T188	TRUE	TRUE	0	0	1	1	none	0.0001287260772662
T065	T188	TRUE	TRUE	0	0	1	1	none	4.92101155142e-05
T069	T188	TRUE	TRUE	0	0	1	1	none	0.0001420368656612
T073	T188	FALSE	FALSE	0	0	1	1	none	9.10161444082e-05
T075	T188	TRUE	TRUE	0	0	1	1	none	7.12811554944e-05
T077	T188	FALSE	FALSE	0	0	1	1	none	9.10161444082e-05
T087	T188	FALSE	FALSE	0	0	1	1	none	9.10161444082e-05
T095	T188	TRUE	TRUE	0	0	1	1	none	0.0001217090134845
T099a	T188	TRUE	TRUE	0	0	1	1	none	0.0001220223522362
T102	T188	FALSE	FALSE	0	0	1	1	none	0.0001292994042381
T104	T188	FALSE	FALSE	0	0	1	1	none	3.74096979732e-05
T105	T188	FALSE	FALSE	0	0	1	1	none	5.0430016281e-05
T107	T188	FALSE	FALSE	0	0	1	1	none	0.0001292994042381
T126	T188	TRUE	TRUE	0	0	1	1	none	0.0001440822135272
T156	T188	FALSE	FALSE	0	0	1	1	none	5.23269100528e-05
T159a	T188	TRUE	TRUE	0	0	1	1	none	8.85763428746e-05
T182	T188	FALSE	FALSE	0	0	1	1	none	5.04347512874e-05
S002	T192	FALSE	FALSE	0	0	1	1	none	0.0001553341523726
S007	T192	FALSE	FALSE	0	0	1	1	none	0.0001576927238686
S021	T192	FALSE	FALSE	0	0	1	1	none	0.0001532185925504
S024	T192	FALSE	FALSE	0	0	1	1	none	0.000153297819077
S025	T192	FALSE	FALSE	0	0	1	1	none	0.0001576648386282
S026	T192	FALSE	FALSE	0	0	1	1	none	0.0001534313677486
S038	T192	FALSE	FALSE	0	0	1	1	none	0.000145509447874
S039	T192	FALSE	FALSE	0	0	1	1	none	0.000155478774831
S040	T192	FALSE	FALSE	0	0	1	1	none	7.53012324544001e-05
S042	T192	FALSE	FALSE	0	0	1	1	none	0.000152445926734
S071	T192	FALSE	FALSE	0	0	1	1	none	5.38436461796001e-05
S078	T192	FALSE	FALSE	0	0	1	1	none	0.0001520329810442
S081	T192	FALSE	FALSE	0	0	1	1	none	0.0001536658275008
S085	T192	FALSE	FALSE	0	0	1	1	none	9.12383191882e-05
S087	T192	FALSE	FALSE	0	0	1	1	none	0.000109940885792
S093	T192	FALSE	FALSE	0	0	1	1	none	7.65596248616e-05
S097	T192	FALSE	FALSE	0	0	1	1	none	0.0001553598973872
S102	T192	FALSE	FALSE	0	0	1	1	none	7.78201195442001e-05
S106	T192	FALSE	FALSE	0	0	1	1	none	0.0001540773754756
S130	T192	FALSE	FALSE	0	0	1	1	none	0.0001082542974894
T009	T192	FALSE	FALSE	0	0	1	1	none	0.0001627610829494
T010	T192	FALSE	FALSE	0	0	1	1	none	0.0001624674725746
T013	T192	FALSE	FALSE	0	0	1	1	none	0.000154759886167
T014	T192	FALSE	FALSE	0	0	1	1	none	0.0001527422005751
T020	T192	FALSE	FALSE	0	0	1	1	none	0.0001475826764864
T021	T192	FALSE	FALSE	0	0	1	1	none	0.0001618575221912
T028	T192	FALSE	FALSE	0	0	1	1	none	0.000152537413942
T035a	T192	FALSE	FALSE	0	0	1	1	none	0.0001133494902546
T035b	T192	FALSE	FALSE	0	0	1	1	none	0.000160027671041
T040	T192	FALSE	FALSE	0	0	1	1	none	0.0001547051245004
T056	T192	FALSE	FALSE	0	0	1	1	none	0.0001656856610006
T059	T192	FALSE	FALSE	0	0	1	1	none	8.06634588126001e-05
T065	T192	FALSE	FALSE	0	0	1	1	none	0.0001474276605474
T069	T192	FALSE	FALSE	0	0	1	1	none	7.63842157208001e-05
T073	T192	FALSE	FALSE	0	0	1	1	none	0.0001624674725746
T075	T192	FALSE	FALSE	0	0	1	1	none	0.0001439523844276
T077	T192	FALSE	FALSE	0	0	1	1	none	0.0001624674725746
T087	T192	FALSE	FALSE	0	0	1	1	none	0.0001624674725746
T095	T192	FALSE	FALSE	0	0	1	1	none	0.0001088683973509
T099a	T192	FALSE	FALSE	0	0	1	1	none	0.0001091817361026
T102	T192	FALSE	FALSE	0	0	1	1	none	0.0001164587881045
T104	T192	FALSE	FALSE	0	0	1	1	none	0.0001510318922952
T105	T192	FALSE	FALSE	0	0	1	1	none	0.0001486475613142
T107	T192	FALSE	FALSE	0	0	1	1	none	0.0001164587881045
T126	T192	TRUE	TRUE	1	0	1	1	anc	1.327429135e-06
T156	T192	FALSE	FALSE	0	0	1	1	none	0.000150544455086
T159a	T192	FALSE	FALSE	0	0	1	1	none	0.000160027671041
T182	T192	FALSE	FALSE	0	0	1	1	none	0.0001486522963206
T188	T192	FALSE	FALSE	0	0	1	1	none	0.000160976816382
S002	T223	FALSE	FALSE	0	0	1	1	none	7.24630285356e-05
S007	T223	FALSE	FALSE	0	0	1	1	none	4.80553831648e-05
S021	T223	FALSE	FALSE	0	0	1	1	none	7.03474687134e-05
S024	T223	FALSE	FALSE	0	0	1	1	none	7.042669524e-05
S025	T223	FALSE	FALSE	0	0	1	1	none	7.47937147912e-05
S026	T223	FALSE	FALSE	0	0	1	1	none	7.05602439116e-05
S038	T223	FALSE	FALSE	0	0	1	1	none	8.1123997902e-06
S039	T223	FALSE	FALSE	0	0	1	1	none	7.2607650994e-05
S040	T223	FALSE	FALSE	0	0	1	1	none	0.0001119440552374
S042	T223	FALSE	FALSE	0	0	1	1	none	6.9574802897e-05
S071	T223	FALSE	FALSE	0	0	1	1	none	9.70178697426e-05
S078	T223	FALSE	FALSE	0	0	1	1	none	6.91618572072e-05
S081	T223	FALSE	FALSE	0	0	1	1	none	7.07947036638e-05
S085	T223	FALSE	FALSE	0	0	1	1	none	9.26591396512e-05
S087	T223	FALSE	FALSE	0	0	1	1	none	0.000111361706255
S093	T223	FALSE	FALSE	0	0	1	1	none	7.79804453246e-05
S097	T223	FALSE	FALSE	0	0	1	1	none	7.24887735502e-05
S102	T223	FALSE	FALSE	0	0	1	1	none	0.0001144629423272
S106	T223	FALSE	FALSE	0	0	1	1	none	7.12062516386e-05
S130	T223	FALSE	FALSE	0	0	1	1	none	0.0001096751179524
T009	T223	FALSE	FALSE	0	0	1	1	none	7.98899591124e-05
T010	T223	FALSE	FALSE	0	0	1	1	none	7.95963487376e-05
T013	T223	FALSE	FALSE	0	0	1	1	none	1.73628380832e-05
T014	T223	FALSE	FALSE	0	0	1	1	none	6.98710767381e-05
T020	T223	FALSE	FALSE	0	0	1	1	none	1.01856284026e-05
T021	T223	FALSE	FALSE	0	0	1	1	none	7.89863983542e-05
T028	T223	FALSE	FALSE	0	0	1	1	none	4.29000732382e-05
T035a	T223	FALSE	FALSE	0	0	1	1	none	0.0001147703107176
T035b	T223	FALSE	FALSE	0	0	1	1	none	7.7156547204e-05
T040	T223	FALSE	FALSE	0	0	1	1	none	7.18340006634e-05
T056	T223	FALSE	FALSE	0	0	1	1	none	8.28145371636e-05
T059	T223	FALSE	FALSE	0	0	1	1	none	0.0001173062815956
T065	T223	FALSE	FALSE	0	0	1	1	none	1.00306124636e-05
T069	T223	FALSE	FALSE	0	0	1	1	none	0.0001306170699906
T073	T223	FALSE	FALSE	0	0	1	1	none	7.95963487376e-05
T075	T223	FALSE	FALSE	0	0	1	1	none	5.98613598238e-05
T077	T223	FALSE	FALSE	0	0	1	1	none	7.95963487376e-05
T087	T223	FALSE	FALSE	0	0	1	1	none	7.95963487376e-05
T095	T223	FALSE	FALSE	0	0	1	1	none	0.0001102892178139
T099a	T223	FALSE	FALSE	0	0	1	1	none	0.0001106025565656
T102	T223	FALSE	FALSE	0	0	1	1	none	0.0001178796085675
T104	T223	FALSE	FALSE	0	0	1	1	none	4.13945515914e-05
T105	T223	FALSE	FALSE	0	0	1	1	none	1.12505132304e-05
T107	T223	FALSE	FALSE	0	0	1	1	none	0.0001178796085675
T126	T223	FALSE	FALSE	0	0	1	1	none	0.0001326624178566
T156	T223	FALSE	FALSE	0	0	1	1	none	1.19275062354e-05
T159a	T223	FALSE	FALSE	0	0	1	1	none	7.7156547204e-05
T182	T223	FALSE	FALSE	0	0	1	1	none	3.3445259244e-06
T188	T223	FALSE	FALSE	0	0	1	1	none	5.13394756782e-05
T192	T223	FALSE	FALSE	0	0	1	1	none	0.0001495570207114
S002	T225	FALSE	FALSE	0	0	1	1	none	7.65002148272e-05
S007	T225	FALSE	FALSE	0	0	1	1	none	5.20925694564e-05
S021	T225	FALSE	FALSE	0	0	1	1	none	7.4384655005e-05
S024	T225	FALSE	FALSE	0	0	1	1	none	7.44638815315999e-05
S025	T225	FALSE	FALSE	0	0	1	1	none	7.88309010827999e-05
S026	T225	FALSE	FALSE	0	0	1	1	none	7.45974302031999e-05
S038	T225	FALSE	FALSE	0	0	1	1	none	1.21495860818e-05
S039	T225	FALSE	FALSE	0	0	1	1	none	7.66448372855999e-05
S040	T225	FALSE	FALSE	0	0	1	1	none	0.000115981241529
S042	T225	FALSE	FALSE	0	0	1	1	none	7.36119891886e-05
S071	T225	FALSE	FALSE	0	0	1	1	none	0.0001010550560342
S078	T225	FALSE	FALSE	0	0	1	1	none	7.31990434987999e-05
S081	T225	FALSE	FALSE	0	0	1	1	none	7.48318899554e-05
S085	T225	FALSE	FALSE	0	0	1	1	none	9.66963259427999e-05
S087	T225	FALSE	FALSE	0	0	1	1	none	0.0001153988925466
S093	T225	FALSE	FALSE	0	0	1	1	none	8.20176316161999e-05
S097	T225	FALSE	FALSE	0	0	1	1	none	7.65259598417999e-05
S102	T225	FALSE	FALSE	0	0	1	1	none	0.0001185001286188
S106	T225	FALSE	FALSE	0	0	1	1	none	7.52434379302e-05
S130	T225	FALSE	FALSE	0	0	1	1	none	0.000113712304244
T009	T225	FALSE	FALSE	0	0	1	1	none	8.3927145404e-05
T010	T225	FALSE	FALSE	0	0	1	1	none	8.36335350292e-05
T013	T225	FALSE	FALSE	0	0	1	1	none	2.14000243748e-05
T014	T225	FALSE	FALSE	0	0	1	1	none	7.39082630296999e-05
T020	T225	FALSE	FALSE	0	0	1	1	none	1.42228146942e-05
T021	T225	FALSE	FALSE	0	0	1	1	none	8.30235846458e-05
T028	T225	FALSE	FALSE	0	0	1	1	none	4.69372595298e-05
T035a	T225	FALSE	FALSE	0	0	1	1	none	0.0001188074970092
T035b	T225	FALSE	FALSE	0	0	1	1	none	8.11937334955999e-05
T040	T225	FALSE	FALSE	0	0	1	1	none	7.5871186955e-05
T056	T225	FALSE	FALSE	0	0	1	1	none	8.68517234552e-05
T059	T225	FALSE	FALSE	0	0	1	1	none	0.0001213434678872
T065	T225	FALSE	FALSE	0	0	1	1	none	1.40677987552e-05
T069	T225	FALSE	FALSE	0	0	1	1	none	0.0001346542562822
T073	T225	FALSE	FALSE	0	0	1	1	none	8.36335350292e-05
T075	T225	FALSE	FALSE	0	0	1	1	none	6.38985461154e-05
T077	T225	FALSE	FALSE	0	0	1	1	none	8.36335350292e-05
T087	T225	FALSE	FALSE	0	0	1	1	none	8.36335350292e-05
T095	T225	FALSE	FALSE	0	0	1	1	none	0.0001143264041055
T099a	T225	FALSE	FALSE	0	0	1	1	none	0.0001146397428572
T102	T225	FALSE	FALSE	0	0	1	1	none	0.0001219167948591
T104	T225	FALSE	FALSE	0	0	1	1	none	4.5431737883e-05
T105	T225	FALSE	FALSE	0	0	1	1	none	1.5287699522e-05
T107	T225	FALSE	FALSE	0	0	1	1	none	0.0001219167948591
T126	T225	FALSE	FALSE	0	0	1	1	none	0.0001366996041482
T156	T225	FALSE	FALSE	0	0	1	1	none	4.2696526838e-06
T159a	T225	FALSE	FALSE	0	0	1	1	none	8.11937334955999e-05
T182	T225	FALSE	FALSE	0	0	1	1	none	1.40725337616e-05
T188	T225	FALSE	FALSE	0	0	1	1	none	5.53766619698e-05
T192	T225	FALSE	FALSE	0	0	1	1	none	0.000153594207003
T223	T225	FALSE	FALSE	0	0	1	1	none	1.49772581524e-05
S002	T230	TRUE	TRUE	0	0	1	1	none	2.75753798761e-05
S007	T230	TRUE	TRUE	0	0	1	1	none	8.54757359521e-05
S021	T230	TRUE	TRUE	0	0	1	1	none	2.54598200539e-05
S024	T230	TRUE	TRUE	0	0	1	1	none	2.55390465805e-05
S025	T230	TRUE	TRUE	0	0	1	1	none	2.46249893577e-05
S026	T230	TRUE	TRUE	0	0	1	1	none	1.12733119561e-05
S038	T230	TRUE	TRUE	0	0	1	1	none	7.32924599575e-05
S039	T230	TRUE	TRUE	0	0	1	1	none	2.77200023345e-05
S040	T230	TRUE	TRUE	0	0	1	1	none	0.0001225981911579
S042	T230	TRUE	TRUE	0	0	1	1	none	2.46871542375e-05
S071	T230	TRUE	TRUE	0	0	1	1	none	0.0001076720056631
S078	T230	TRUE	TRUE	0	0	1	1	none	2.42742085477e-05
S081	T230	TRUE	TRUE	0	0	1	1	none	2.59070550043e-05
S085	T230	TRUE	TRUE	0	0	1	1	none	0.0001033132755717
S087	T230	TRUE	TRUE	0	0	1	1	none	0.0001220158421755
S093	T230	TRUE	TRUE	0	0	1	1	none	8.86345812451e-05
S097	T230	TRUE	TRUE	0	0	1	1	none	2.23200481167e-05
S102	T230	TRUE	TRUE	0	0	1	1	none	0.0001251170782477
S106	T230	TRUE	TRUE	0	0	1	1	none	2.63186029791e-05
S130	T230	TRUE	TRUE	0	0	1	1	none	0.0001203292538729
T009	T230	FALSE	FALSE	0	0	1	1	none	5.3566990329e-06
T010	T230	FALSE	FALSE	0	0	1	1	none	5.0630886581e-06
T013	T230	FALSE	FALSE	0	0	1	1	none	8.25428982505e-05
T014	T230	TRUE	TRUE	0	0	1	1	none	2.49834280786e-05
T020	T230	TRUE	TRUE	0	0	1	1	none	7.53656885699e-05
T021	T230	FALSE	FALSE	0	0	1	1	none	4.4531382747e-06
T028	T230	TRUE	TRUE	0	0	1	1	none	8.03204260255e-05
T035a	T230	TRUE	TRUE	0	0	1	1	none	0.0001254244466381
T035b	T230	TRUE	TRUE	0	0	1	1	none	2.6232871245e-06
T040	T230	TRUE	TRUE	0	0	1	1	none	2.69463520039e-05
T056	T230	FALSE	FALSE	0	0	1	1	none	8.2812770841e-06
T059	T230	TRUE	TRUE	0	0	1	1	none	0.0001279604175161
T065	T230	TRUE	TRUE	0	0	1	1	none	7.52106726309e-05
T069	T230	TRUE	TRUE	0	0	1	1	none	0.0001412712059111
T073	T230	FALSE	FALSE	0	0	1	1	none	5.0630886581e-06
T075	T230	TRUE	TRUE	0	0	1	1	none	7.17353965111e-05
T077	T230	FALSE	FALSE	0	0	1	1	none	5.0630886581e-06
T087	T230	FALSE	FALSE	0	0	1	1	none	5.0630886581e-06
T095	T230	TRUE	TRUE	0	0	1	1	none	0.0001209433537344
T099a	T230	TRUE	TRUE	0	0	1	1	none	0.0001212566924861
T102	T230	FALSE	FALSE	0	0	1	1	none	0.000128533744488
T104	T230	FALSE	FALSE	0	0	1	1	none	7.88149043787e-05
T105	T230	FALSE	FALSE	0	0	1	1	none	7.64305733977e-05
T107	T230	FALSE	FALSE	0	0	1	1	none	0.000128533744488
T126	T230	TRUE	TRUE	0	0	1	1	none	0.0001433165537771
T156	T230	FALSE	FALSE	0	0	1	1	none	7.83274671695e-05
T159a	T230	TRUE	TRUE	0	0	1	1	none	2.6232871245e-06
T182	T230	FALSE	FALSE	0	0	1	1	none	7.64353084041e-05
T188	T230	TRUE	TRUE	0	0	1	1	none	8.87598284655e-05
T192	T230	FALSE	FALSE	0	0	1	1	none	0.0001602111566319
T223	T230	FALSE	FALSE	0	0	1	1	none	7.73400327949e-05
T225	T230	FALSE	FALSE	0	0	1	1	none	8.13772190864999e-05
S002	T232	TRUE	TRUE	0	0	1	1	none	0.0001377914371324
S007	T232	TRUE	TRUE	0	0	1	1	none	0.0001401500086284
S021	T232	TRUE	TRUE	0	0	1	1	none	0.0001356758773102
S024	T232	TRUE	TRUE	0	0	1	1	none	0.0001357551038368
S025	T232	TRUE	TRUE	0	0	1	1	none	0.000140122123388
S026	T232	TRUE	TRUE	0	0	1	1	none	0.0001358886525084
S038	T232	TRUE	TRUE	0	0	1	1	none	0.0001279667326338
S039	T232	TRUE	TRUE	0	0	1	1	none	0.0001379360595908
S040	T232	TRUE	TRUE	0	0	1	1	none	5.77585172142e-05
S042	T232	TRUE	TRUE	0	0	1	1	none	0.0001349032114938
S071	T232	TRUE	TRUE	0	0	1	1	none	3.63009309394e-05
S078	T232	TRUE	TRUE	0	0	1	1	none	0.000134490265804
S081	T232	TRUE	TRUE	0	0	1	1	none	0.0001361231122606
S085	T232	TRUE	TRUE	0	0	1	1	none	7.3695603948e-05
S087	T232	TRUE	TRUE	0	0	1	1	none	9.23981705518e-05
S093	T232	TRUE	TRUE	0	0	1	1	none	5.90169096214e-05
S097	T232	TRUE	TRUE	0	0	1	1	none	0.000137817182147
S102	T232	TRUE	TRUE	0	0	1	1	none	6.0277404304e-05
S106	T232	TRUE	TRUE	0	0	1	1	none	0.0001365346602354
S130	T232	TRUE	TRUE	0	0	1	1	none	9.07115822492e-05
T009	T232	FALSE	FALSE	0	0	1	1	none	0.0001452183677092
T010	T232	FALSE	FALSE	0	0	1	1	none	0.0001449247573344
T013	T232	FALSE	FALSE	0	0	1	1	none	0.0001372171709268
T014	T232	TRUE	TRUE	0	0	1	1	none	0.0001351994853349
T020	T232	TRUE	TRUE	0	0	1	1	none	0.0001300399612462
T021	T232	FALSE	FALSE	0	0	1	1	none	0.000144314806951
T028	T232	TRUE	TRUE	0	0	1	1	none	0.0001349946987018
T035a	T232	TRUE	TRUE	0	0	1	1	none	9.58067750144e-05
T035b	T232	TRUE	TRUE	0	0	1	1	none	0.0001424849558008
T040	T232	TRUE	TRUE	0	0	1	1	none	0.0001371624092602
T056	T232	FALSE	FALSE	0	0	1	1	none	0.0001481429457604
T059	T232	TRUE	TRUE	0	0	1	1	none	6.31207435724e-05
T065	T232	TRUE	TRUE	0	0	1	1	none	0.0001298849453072
T069	T232	TRUE	TRUE	0	0	1	1	none	5.88415004806e-05
T073	T232	FALSE	FALSE	0	0	1	1	none	0.0001449247573344
T075	T232	TRUE	TRUE	0	0	1	1	none	0.0001264096691874
T077	T232	FALSE	FALSE	0	0	1	1	none	0.0001449247573344
T087	T232	FALSE	FALSE	0	0	1	1	none	0.0001449247573344
T095	T232	TRUE	TRUE	0	0	1	1	none	9.13256821107e-05
T099a	T232	TRUE	TRUE	0	0	1	1	none	9.16390208624e-05
T102	T232	FALSE	FALSE	0	0	1	1	none	9.89160728643e-05
T104	T232	FALSE	FALSE	0	0	1	1	none	0.000133489177055
T105	T232	FALSE	FALSE	0	0	1	1	none	0.000131104846074
T107	T232	FALSE	FALSE	0	0	1	1	none	9.89160728643e-05
T126	T232	TRUE	TRUE	0	0	1	1	none	2.0254675466e-06
T156	T232	FALSE	FALSE	0	0	1	1	none	0.0001330017398458
T159a	T232	TRUE	TRUE	0	0	1	1	none	0.0001424849558008
T182	T232	FALSE	FALSE	0	0	1	1	none	0.0001311095810804
T188	T232	TRUE	TRUE	0	0	1	1	none	0.0001434341011418
T192	T232	FALSE	FALSE	0	0	1	1	none	1.89200704014e-05
T223	T232	FALSE	FALSE	0	0	1	1	none	0.0001320143054712
T225	T232	FALSE	FALSE	0	0	1	1	none	0.0001360514917628
T230	T232	TRUE	TRUE	0	0	1	1	none	0.0001426684413917
S002	T241	FALSE	FALSE	0	0	1	1	none	9.23197363240999e-05
S007	T241	FALSE	FALSE	0	0	1	1	none	6.79120909533e-05
S021	T241	FALSE	FALSE	0	0	1	1	none	9.02041765018999e-05
S024	T241	FALSE	FALSE	0	0	1	1	none	9.02834030284999e-05
S025	T241	FALSE	FALSE	0	0	1	1	none	9.46504225796999e-05
S026	T241	FALSE	FALSE	0	0	1	1	none	9.04169517000999e-05
S038	T241	FALSE	FALSE	0	0	1	1	none	2.67492068119e-05
S039	T241	FALSE	FALSE	0	0	1	1	none	9.24643587824999e-05
S040	T241	FALSE	FALSE	0	0	1	1	none	0.0001318007630259
S042	T241	FALSE	FALSE	0	0	1	1	none	8.94315106854999e-05
S071	T241	FALSE	FALSE	0	0	1	1	none	0.0001168745775311
S078	T241	FALSE	FALSE	0	0	1	1	none	8.90185649956999e-05
S081	T241	FALSE	FALSE	0	0	1	1	none	9.06514114522999e-05
S085	T241	FALSE	FALSE	0	0	1	1	none	0.0001125158474397
S087	T241	FALSE	FALSE	0	0	1	1	none	0.0001312184140435
S093	T241	FALSE	FALSE	0	0	1	1	none	9.78371531130999e-05
S097	T241	FALSE	FALSE	0	0	1	1	none	9.23454813386999e-05
S102	T241	FALSE	FALSE	0	0	1	1	none	0.0001343196501157
S106	T241	FALSE	FALSE	0	0	1	1	none	9.10629594270999e-05
S130	T241	FALSE	FALSE	0	0	1	1	none	0.0001295318257409
T009	T241	FALSE	FALSE	0	0	1	1	none	9.97466669008999e-05
T010	T241	FALSE	FALSE	0	0	1	1	none	9.94530565260999e-05
T013	T241	FALSE	FALSE	0	0	1	1	none	1.92790057277e-05
T014	T241	FALSE	FALSE	0	0	1	1	none	8.97277845265999e-05
T020	T241	FALSE	FALSE	0	0	1	1	none	2.88224354243e-05
T021	T241	FALSE	FALSE	0	0	1	1	none	9.88431061426999e-05
T028	T241	FALSE	FALSE	0	0	1	1	none	6.27567810267001e-05
T035a	T241	FALSE	FALSE	0	0	1	1	none	0.0001346270185061
T035b	T241	FALSE	FALSE	0	0	1	1	none	9.70132549924999e-05
T040	T241	FALSE	FALSE	0	0	1	1	none	9.16907084518999e-05
T056	T241	FALSE	FALSE	0	0	1	1	none	0.0001026712449521
T059	T241	FALSE	FALSE	0	0	1	1	none	0.0001371629893841
T065	T241	FALSE	FALSE	0	0	1	1	none	2.47226817905e-05
T069	T241	FALSE	FALSE	0	0	1	1	none	0.0001504737777791
T073	T241	FALSE	FALSE	0	0	1	1	none	9.94530565260999e-05
T075	T241	FALSE	FALSE	0	0	1	1	none	7.97180676123001e-05
T077	T241	FALSE	FALSE	0	0	1	1	none	9.94530565260999e-05
T087	T241	FALSE	FALSE	0	0	1	1	none	9.94530565260999e-05
T095	T241	FALSE	FALSE	0	0	1	1	none	0.0001301459256024
T099a	T241	FALSE	FALSE	0	0	1	1	none	0.0001304592643541
T102	T241	FALSE	FALSE	0	0	1	1	none	0.000137736316356
T104	T241	FALSE	FALSE	0	0	1	1	none	6.12512593799001e-05
T105	T241	FALSE	FALSE	0	0	1	1	none	2.59425825573e-05
T107	T241	FALSE	FALSE	0	0	1	1	none	0.000137736316356
T126	T241	FALSE	FALSE	0	0	1	1	none	0.0001525191256451
T156	T241	FALSE	FALSE	0	0	1	1	none	3.30041147907e-05
T159a	T241	FALSE	FALSE	0	0	1	1	none	9.70132549924999e-05
T182	T241	FALSE	FALSE	0	0	1	1	none	3.11119560253e-05
T188	T241	FALSE	FALSE	0	0	1	1	none	7.11961834667e-05
T192	T241	FALSE	FALSE	0	0	1	1	none	0.0001694137284999
T223	T241	FALSE	FALSE	0	0	1	1	none	3.20166804161e-05
T225	T241	FALSE	FALSE	0	0	1	1	none	3.60538667077e-05
T230	T241	FALSE	FALSE	0	0	1	1	none	9.71967405833999e-05
T232	T241	FALSE	FALSE	0	0	1	1	none	0.0001518710132597
S002	T270	FALSE	FALSE	0	0	1	1	none	0.0001396179969923
S007	T270	FALSE	FALSE	0	0	1	1	none	0.0001419765684883
S021	T270	FALSE	FALSE	0	0	1	1	none	0.0001375024371701
S024	T270	FALSE	FALSE	0	0	1	1	none	0.0001375816636967
S025	T270	FALSE	FALSE	0	0	1	1	none	0.0001419486832479
S026	T270	FALSE	FALSE	0	0	1	1	none	0.0001377152123683
S038	T270	FALSE	FALSE	0	0	1	1	none	0.0001297932924937
S039	T270	FALSE	FALSE	0	0	1	1	none	0.0001397626194507
S040	T270	FALSE	FALSE	0	0	1	1	none	5.95850770741e-05
S042	T270	FALSE	FALSE	0	0	1	1	none	0.0001367297713537
S071	T270	FALSE	FALSE	0	0	1	1	none	3.81274907993e-05
S078	T270	FALSE	FALSE	0	0	1	1	none	0.0001363168256639
S081	T270	FALSE	FALSE	0	0	1	1	none	0.0001379496721205
S085	T270	FALSE	FALSE	0	0	1	1	none	7.55221638079e-05
S087	T270	FALSE	FALSE	0	0	1	1	none	9.42247304117e-05
S093	T270	FALSE	FALSE	0	0	1	1	none	6.08434694813e-05
S097	T270	FALSE	FALSE	0	0	1	1	none	0.0001396437420069
S102	T270	FALSE	FALSE	0	0	1	1	none	6.21039641639e-05
S106	T270	FALSE	FALSE	0	0	1	1	none	0.0001383612200953
S130	T270	FALSE	FALSE	0	0	1	1	none	9.25381421091e-05
T009	T270	FALSE	FALSE	0	0	1	1	none	0.0001470449275691
T010	T270	FALSE	FALSE	0	0	1	1	none	0.0001467513171943
T013	T270	FALSE	FALSE	0	0	1	1	none	0.0001390437307867
T014	T270	FALSE	FALSE	0	0	1	1	none	0.0001370260451948
T020	T270	FALSE	FALSE	0	0	1	1	none	0.0001318665211061
T021	T270	FALSE	FALSE	0	0	1	1	none	0.0001461413668109
T028	T270	FALSE	FALSE	0	0	1	1	none	0.0001368212585617
T035a	T270	FALSE	FALSE	0	0	1	1	none	9.76333348743e-05
T035b	T270	FALSE	FALSE	0	0	1	1	none	0.0001443115156607
T040	T270	FALSE	FALSE	0	0	1	1	none	0.0001389889691201
T056	T270	FALSE	FALSE	0	0	1	1	none	0.0001499695056203
T059	T270	FALSE	FALSE	0	0	1	1	none	6.49473034323e-05
T065	T270	FALSE	FALSE	0	0	1	1	none	0.0001317115051671
T069	T270	FALSE	FALSE	0	0	1	1	none	6.06680603405e-05
T073	T270	FALSE	FALSE	0	0	1	1	none	0.0001467513171943
T075	T270	FALSE	FALSE	0	0	1	1	none	0.0001282362290473
T077	T270	FALSE	FALSE	0	0	1	1	none	0.0001467513171943
T087	T270	FALSE	FALSE	0	0	1	1	none	0.0001467513171943
T095	T270	FALSE	FALSE	0	0	1	1	none	9.31522419706e-05
T099a	T270	FALSE	FALSE	0	0	1	1	none	9.34655807223e-05
T102	T270	FALSE	FALSE	0	0	1	1	none	0.0001007426327242
T104	T270	FALSE	FALSE	0	0	1	1	none	0.0001353157369149
T105	T270	FALSE	FALSE	0	0	1	1	none	0.0001329314059339
T107	T270	FALSE	FALSE	0	0	1	1	none	0.0001007426327242
T126	T270	FALSE	FALSE	0	0	1	1	none	3.8520274065e-06
T156	T270	FALSE	FALSE	0	0	1	1	none	0.0001348282997057
T159a	T270	FALSE	FALSE	0	0	1	1	none	0.0001443115156607
T182	T270	FALSE	FALSE	0	0	1	1	none	0.0001329361409403
T188	T270	FALSE	FALSE	0	0	1	1	none	0.0001452606610017
T192	T270	FALSE	FALSE	0	0	1	1	none	2.07466302613e-05
T223	T270	FALSE	FALSE	0	0	1	1	none	0.0001338408653311
T225	T270	FALSE	FALSE	0	0	1	1	none	0.0001378780516227
T230	T270	FALSE	FALSE	0	0	1	1	none	0.0001444950012516
T232	T270	TRUE	TRUE	1	0	1	1	anc	7.654863609e-07
T241	T270	FALSE	FALSE	0	0	1	1	none	0.0001536975731196
S002	T271b	FALSE	FALSE	0	0	1	1	none	7.95499667441999e-05
S007	T271b	FALSE	FALSE	0	0	1	1	none	5.51423213734001e-05
S021	T271b	FALSE	FALSE	0	0	1	1	none	7.74344069219999e-05
S024	T271b	FALSE	FALSE	0	0	1	1	none	7.75136334485999e-05
S025	T271b	FALSE	FALSE	0	0	1	1	none	8.18806529997999e-05
S026	T271b	FALSE	FALSE	0	0	1	1	none	7.76471821201999e-05
S038	T271b	FALSE	FALSE	0	0	1	1	none	1.51993379988e-05
S039	T271b	FALSE	FALSE	0	0	1	1	none	7.96945892025999e-05
S040	T271b	FALSE	FALSE	0	0	1	1	none	0.000119030993446
S042	T271b	FALSE	FALSE	0	0	1	1	none	7.66617411055999e-05
S071	T271b	FALSE	FALSE	0	0	1	1	none	0.0001041048079512
S078	T271b	FALSE	FALSE	0	0	1	1	none	7.62487954157999e-05
S081	T271b	FALSE	FALSE	0	0	1	1	none	7.78816418723999e-05
S085	T271b	FALSE	FALSE	0	0	1	1	none	9.97460778597999e-05
S087	T271b	FALSE	FALSE	0	0	1	1	none	0.0001184486444636
S093	T271b	FALSE	FALSE	0	0	1	1	none	8.50673835331999e-05
S097	T271b	FALSE	FALSE	0	0	1	1	none	7.95757117587999e-05
S102	T271b	FALSE	FALSE	0	0	1	1	none	0.0001215498805358
S106	T271b	FALSE	FALSE	0	0	1	1	none	7.82931898471999e-05
S130	T271b	FALSE	FALSE	0	0	1	1	none	0.000116762056161
T009	T271b	FALSE	FALSE	0	0	1	1	none	8.69768973209999e-05
T010	T271b	FALSE	FALSE	0	0	1	1	none	8.66832869461999e-05
T013	T271b	FALSE	FALSE	0	0	1	1	none	2.44497762918e-05
T014	T271b	FALSE	FALSE	0	0	1	1	none	7.69580149466999e-05
T020	T271b	FALSE	FALSE	0	0	1	1	none	1.72725666112e-05
T021	T271b	FALSE	FALSE	0	0	1	1	none	8.60733365627999e-05
T028	T271b	FALSE	FALSE	0	0	1	1	none	4.99870114468001e-05
T035a	T271b	FALSE	FALSE	0	0	1	1	none	0.0001218572489262
T035b	T271b	FALSE	FALSE	0	0	1	1	none	8.42434854125999e-05
T040	T271b	FALSE	FALSE	0	0	1	1	none	7.89209388719999e-05
T056	T271b	FALSE	FALSE	0	0	1	1	none	8.99014753721999e-05
T059	T271b	FALSE	FALSE	0	0	1	1	none	0.0001243932198042
T065	T271b	FALSE	FALSE	0	0	1	1	none	1.71175506722e-05
T069	T271b	FALSE	FALSE	0	0	1	1	none	0.0001377040081992
T073	T271b	FALSE	FALSE	0	0	1	1	none	8.66832869461999e-05
T075	T271b	FALSE	FALSE	0	0	1	1	none	6.69482980324001e-05
T077	T271b	FALSE	FALSE	0	0	1	1	none	8.66832869461999e-05
T087	T271b	FALSE	FALSE	0	0	1	1	none	8.66832869461999e-05
T095	T271b	FALSE	FALSE	0	0	1	1	none	0.0001173761560225
T099a	T271b	FALSE	FALSE	0	0	1	1	none	0.0001176894947742
T102	T271b	FALSE	FALSE	0	0	1	1	none	0.0001249665467761
T104	T271b	FALSE	FALSE	0	0	1	1	none	4.84814898000001e-05
T105	T271b	FALSE	FALSE	0	0	1	1	none	1.8337451439e-05
T107	T271b	FALSE	FALSE	0	0	1	1	none	0.0001249665467761
T126	T271b	FALSE	FALSE	0	0	1	1	none	0.0001397493560652
T156	T271b	FALSE	FALSE	0	0	1	1	none	7.3194046008e-06
T159a	T271b	FALSE	FALSE	0	0	1	1	none	8.42434854125999e-05
T182	T271b	FALSE	FALSE	0	0	1	1	none	1.71222856786e-05
T188	T271b	FALSE	FALSE	0	0	1	1	none	5.84264138868001e-05
T192	T271b	FALSE	FALSE	0	0	1	1	none	0.00015664395892
T223	T271b	FALSE	FALSE	0	0	1	1	none	1.80270100694e-05
T225	T271b	FALSE	FALSE	0	0	1	1	none	9.149255751e-06
T230	T271b	FALSE	FALSE	0	0	1	1	none	8.44269710034999e-05
T232	T271b	FALSE	FALSE	0	0	1	1	none	0.0001391012436798
T241	T271b	FALSE	FALSE	0	0	1	1	none	3.91036186247e-05
T270	T271b	FALSE	FALSE	0	0	1	1	none	0.0001409278035397
S002	T301	FALSE	FALSE	0	0	1	1	none	0.0001498613688866
S007	T301	FALSE	FALSE	0	0	1	1	none	0.0001522199403826
S021	T301	FALSE	FALSE	0	0	1	1	none	0.0001477458090644
S024	T301	FALSE	FALSE	0	0	1	1	none	0.000147825035591
S025	T301	FALSE	FALSE	0	0	1	1	none	0.0001521920551422
S026	T301	FALSE	FALSE	0	0	1	1	none	0.0001479585842626
S038	T301	FALSE	FALSE	0	0	1	1	none	0.000140036664388
S039	T301	FALSE	FALSE	0	0	1	1	none	0.000150005991345
S040	T301	FALSE	FALSE	0	0	1	1	none	6.98284489684e-05
S042	T301	FALSE	FALSE	0	0	1	1	none	0.000146973143248
S071	T301	FALSE	FALSE	0	0	1	1	none	4.83708626936e-05
S078	T301	FALSE	FALSE	0	0	1	1	none	0.0001465601975582
S081	T301	FALSE	FALSE	0	0	1	1	none	0.0001481930440148
S085	T301	FALSE	FALSE	0	0	1	1	none	8.57655357022e-05
S087	T301	FALSE	FALSE	0	0	1	1	none	0.000104468102306
S093	T301	FALSE	FALSE	0	0	1	1	none	7.10868413756e-05
S097	T301	FALSE	FALSE	0	0	1	1	none	0.0001498871139012
S102	T301	FALSE	FALSE	0	0	1	1	none	7.23473360582e-05
S106	T301	FALSE	FALSE	0	0	1	1	none	0.0001486045919896
S130	T301	FALSE	FALSE	0	0	1	1	none	0.0001027815140034
T009	T301	FALSE	FALSE	0	0	1	1	none	0.0001572882994634
T010	T301	FALSE	FALSE	0	0	1	1	none	0.0001569946890886
T013	T301	FALSE	FALSE	0	0	1	1	none	0.000149287102681
T014	T301	FALSE	FALSE	0	0	1	1	none	0.0001472694170891
T020	T301	FALSE	FALSE	0	0	1	1	none	0.0001421098930004
T021	T301	FALSE	FALSE	0	0	1	1	none	0.0001563847387052
T028	T301	FALSE	FALSE	0	0	1	1	none	0.000147064630456
T035a	T301	FALSE	FALSE	0	0	1	1	none	0.0001078767067686
T035b	T301	FALSE	FALSE	0	0	1	1	none	0.000154554887555
T040	T301	FALSE	FALSE	0	0	1	1	none	0.0001492323410144
T056	T301	FALSE	FALSE	0	0	1	1	none	0.0001602128775146
T059	T301	FALSE	FALSE	0	0	1	1	none	7.51906753266001e-05
T065	T301	FALSE	FALSE	0	0	1	1	none	0.0001419548770614
T069	T301	FALSE	FALSE	0	0	1	1	none	7.09114322348e-05
T073	T301	FALSE	FALSE	0	0	1	1	none	0.0001569946890886
T075	T301	FALSE	FALSE	0	0	1	1	none	0.0001384796009416
T077	T301	FALSE	FALSE	0	0	1	1	none	0.0001569946890886
T087	T301	FALSE	FALSE	0	0	1	1	none	0.0001569946890886
T095	T301	FALSE	FALSE	0	0	1	1	none	0.0001033956138649
T099a	T301	FALSE	FALSE	0	0	1	1	none	0.0001037089526166
T102	T301	FALSE	FALSE	0	0	1	1	none	0.0001109860046185
T104	T301	FALSE	FALSE	0	0	1	1	none	0.0001455591088092
T105	T301	FALSE	FALSE	0	0	1	1	none	0.0001431747778282
T107	T301	FALSE	FALSE	0	0	1	1	none	0.0001109860046185
T126	T301	FALSE	FALSE	1	0	1	1	anc	8.3720674518e-06
T156	T301	FALSE	FALSE	0	0	1	1	none	0.0001450716716
T159a	T301	FALSE	FALSE	0	0	1	1	none	0.000154554887555
T182	T301	FALSE	FALSE	0	0	1	1	none	0.0001431795128346
T188	T301	FALSE	FALSE	0	0	1	1	none	0.000155504032896
T192	T301	FALSE	FALSE	0	0	1	1	none	2.70965214568e-05
T223	T301	FALSE	FALSE	0	0	1	1	none	0.0001440842372254
T225	T301	FALSE	FALSE	0	0	1	1	none	0.000148121423517
T230	T301	FALSE	FALSE	0	0	1	1	none	0.0001547383731459
T232	T301	FALSE	FALSE	0	0	1	1	none	1.34472869154e-05
T241	T301	FALSE	FALSE	0	0	1	1	none	0.0001639409450139
T270	T301	FALSE	FALSE	0	0	1	1	none	1.52738467753e-05
T271b	T301	FALSE	FALSE	0	0	1	1	none	0.000151171175434
S002	T303	FALSE	FALSE	0	0	1	1	none	0.0001551083729893
S007	T303	FALSE	FALSE	0	0	1	1	none	0.0001574669444853
S021	T303	FALSE	FALSE	0	0	1	1	none	0.0001529928131671
S024	T303	FALSE	FALSE	0	0	1	1	none	0.0001530720396937
S025	T303	FALSE	FALSE	0	0	1	1	none	0.0001574390592449
S026	T303	FALSE	FALSE	0	0	1	1	none	0.0001532055883653
S038	T303	FALSE	FALSE	0	0	1	1	none	0.0001452836684907
S039	T303	FALSE	FALSE	0	0	1	1	none	0.0001552529954477
S040	T303	FALSE	FALSE	0	0	1	1	none	7.50754530711e-05
S042	T303	FALSE	FALSE	0	0	1	1	none	0.0001522201473507
S071	T303	FALSE	FALSE	0	0	1	1	none	5.36178667963001e-05
S078	T303	FALSE	FALSE	0	0	1	1	none	0.0001518072016609
S081	T303	FALSE	FALSE	0	0	1	1	none	0.0001534400481175
S085	T303	FALSE	FALSE	0	0	1	1	none	9.10125398049e-05
S087	T303	FALSE	FALSE	0	0	1	1	none	0.0001097151064087
S093	T303	FALSE	FALSE	0	0	1	1	none	7.63338454783e-05
S097	T303	FALSE	FALSE	0	0	1	1	none	0.0001551341180039
S102	T303	FALSE	FALSE	0	0	1	1	none	7.75943401609e-05
S106	T303	FALSE	FALSE	0	0	1	1	none	0.0001538515960923
S130	T303	FALSE	FALSE	0	0	1	1	none	0.0001080285181061
T009	T303	FALSE	FALSE	0	0	1	1	none	0.0001625353035661
T010	T303	FALSE	FALSE	0	0	1	1	none	0.0001622416931913
T013	T303	FALSE	FALSE	0	0	1	1	none	0.0001545341067837
T014	T303	FALSE	FALSE	0	0	1	1	none	0.0001525164211918
T020	T303	FALSE	FALSE	0	0	1	1	none	0.0001473568971031
T021	T303	FALSE	FALSE	0	0	1	1	none	0.0001616317428079
T028	T303	FALSE	FALSE	0	0	1	1	none	0.0001523116345587
T035a	T303	FALSE	FALSE	0	0	1	1	none	0.0001131237108713
T035b	T303	FALSE	FALSE	0	0	1	1	none	0.0001598018916577
T040	T303	FALSE	FALSE	0	0	1	1	none	0.0001544793451171
T056	T303	FALSE	FALSE	0	0	1	1	none	0.0001654598816173
T059	T303	FALSE	FALSE	0	0	1	1	none	8.04376794293001e-05
T065	T303	FALSE	FALSE	0	0	1	1	none	0.0001472018811641
T069	T303	FALSE	FALSE	0	0	1	1	none	7.61584363375001e-05
T073	T303	FALSE	FALSE	0	0	1	1	none	0.0001622416931913
T075	T303	FALSE	FALSE	0	0	1	1	none	0.0001437266050443
T077	T303	FALSE	FALSE	0	0	1	1	none	0.0001622416931913
T087	T303	FALSE	FALSE	0	0	1	1	none	0.0001622416931913
T095	T303	FALSE	FALSE	0	0	1	1	none	0.0001086426179676
T099a	T303	FALSE	FALSE	0	0	1	1	none	0.0001089559567193
T102	T303	FALSE	FALSE	0	0	1	1	none	0.0001162330087212
T104	T303	FALSE	FALSE	0	0	1	1	none	0.0001508061129119
T105	T303	FALSE	FALSE	0	0	1	1	none	0.0001484217819309
T107	T303	FALSE	FALSE	0	0	1	1	none	0.0001162330087212
T126	T303	FALSE	FALSE	1	0	1	1	anc	7.1557658134e-06
T156	T303	FALSE	FALSE	0	0	1	1	none	0.0001503186757027
T159a	T303	FALSE	FALSE	0	0	1	1	none	0.0001598018916577
T182	T303	FALSE	FALSE	0	0	1	1	none	0.0001484265169373
T188	T303	FALSE	FALSE	0	0	1	1	none	0.0001607510369987
T192	T303	FALSE	FALSE	0	0	1	1	none	2.74639224923e-05
T223	T303	FALSE	FALSE	0	0	1	1	none	0.0001493312413281
T225	T303	FALSE	FALSE	0	0	1	1	none	0.0001533684276197
T230	T303	FALSE	FALSE	0	0	1	1	none	0.0001599853772486
T232	T303	FALSE	FALSE	0	0	1	1	none	1.86942910181e-05
T241	T303	FALSE	FALSE	0	0	1	1	none	0.0001691879491166
T270	T303	FALSE	FALSE	0	0	1	1	none	2.0520850878e-05
T271b	T303	FALSE	FALSE	0	0	1	1	none	0.0001564181795367
T301	T303	FALSE	FALSE	0	0	1	1	none	2.68707420735e-05
S002	T322	FALSE	FALSE	0	0	1	1	none	8.60023145681999e-05
S007	T322	FALSE	FALSE	0	0	1	1	none	6.15946691974e-05
S021	T322	FALSE	FALSE	0	0	1	1	none	8.38867547459999e-05
S024	T322	FALSE	FALSE	0	0	1	1	none	8.39659812725999e-05
S025	T322	FALSE	FALSE	0	0	1	1	none	8.83330008237999e-05
S026	T322	FALSE	FALSE	0	0	1	1	none	8.40995299441999e-05
S038	T322	FALSE	FALSE	0	0	1	1	none	2.0431785056e-05
S039	T322	FALSE	FALSE	0	0	1	1	none	8.61469370265999e-05
S040	T322	FALSE	FALSE	0	0	1	1	none	0.00012548334127
S042	T322	FALSE	FALSE	0	0	1	1	none	8.31140889295999e-05
S071	T322	FALSE	FALSE	0	0	1	1	none	0.0001105571557752
S078	T322	FALSE	FALSE	0	0	1	1	none	8.27011432397999e-05
S081	T322	FALSE	FALSE	0	0	1	1	none	8.43339896963999e-05
S085	T322	FALSE	FALSE	0	0	1	1	none	0.0001061984256838
S087	T322	FALSE	FALSE	0	0	1	1	none	0.0001249009922876
S093	T322	FALSE	FALSE	0	0	1	1	none	9.15197313571999e-05
S097	T322	FALSE	FALSE	0	0	1	1	none	8.60280595827999e-05
S102	T322	FALSE	FALSE	0	0	1	1	none	0.0001280022283598
S106	T322	FALSE	FALSE	0	0	1	1	none	8.47455376711999e-05
S130	T322	FALSE	FALSE	0	0	1	1	none	0.000123214403985
T009	T322	FALSE	FALSE	0	0	1	1	none	9.34292451449999e-05
T010	T322	FALSE	FALSE	0	0	1	1	none	9.31356347701999e-05
T013	T322	FALSE	FALSE	0	0	1	1	none	1.29615839718e-05
T014	T322	FALSE	FALSE	0	0	1	1	none	8.34103627706999e-05
T020	T322	FALSE	FALSE	0	0	1	1	none	2.25050136684e-05
T021	T322	FALSE	FALSE	0	0	1	1	none	9.25256843867999e-05
T028	T322	FALSE	FALSE	0	0	1	1	none	5.64393592708e-05
T035a	T322	FALSE	FALSE	0	0	1	1	none	0.0001283095967502
T035b	T322	FALSE	FALSE	0	0	1	1	none	9.06958332365999e-05
T040	T322	FALSE	FALSE	0	0	1	1	none	8.53732866959999e-05
T056	T322	FALSE	FALSE	0	0	1	1	none	9.63538231961999e-05
T059	T322	FALSE	FALSE	0	0	1	1	none	0.0001308455676282
T065	T322	FALSE	FALSE	0	0	1	1	none	1.84052600346e-05
T069	T322	FALSE	FALSE	0	0	1	1	none	0.0001441563560232
T073	T322	FALSE	FALSE	0	0	1	1	none	9.31356347701999e-05
T075	T322	FALSE	FALSE	0	0	1	1	none	7.34006458564001e-05
T077	T322	FALSE	FALSE	0	0	1	1	none	9.31356347701999e-05
T087	T322	FALSE	FALSE	0	0	1	1	none	9.31356347701999e-05
T095	T322	FALSE	FALSE	0	0	1	1	none	0.0001238285038465
T099a	T322	FALSE	FALSE	0	0	1	1	none	0.0001241418425982
T102	T322	FALSE	FALSE	0	0	1	1	none	0.0001314188946001
T104	T322	FALSE	FALSE	0	0	1	1	none	5.49338376240001e-05
T105	T322	FALSE	FALSE	0	0	1	1	none	1.96251608014e-05
T107	T322	FALSE	FALSE	0	0	1	1	none	0.0001314188946001
T126	T322	FALSE	FALSE	0	0	1	1	none	0.0001462017038892
T156	T322	FALSE	FALSE	0	0	1	1	none	2.66866930348e-05
T159a	T322	FALSE	FALSE	0	0	1	1	none	9.06958332365999e-05
T182	T322	FALSE	FALSE	0	0	1	1	none	2.47945342694e-05
T188	T322	FALSE	FALSE	0	0	1	1	none	6.48787617108e-05
T192	T322	FALSE	FALSE	0	0	1	1	none	0.000163096306744
T223	T322	FALSE	FALSE	0	0	1	1	none	2.56992586602e-05
T225	T322	FALSE	FALSE	0	0	1	1	none	2.97364449518e-05
T230	T322	FALSE	FALSE	0	0	1	1	none	9.08793188274999e-05
T232	T322	FALSE	FALSE	0	0	1	1	none	0.0001455535915038
T241	T322	FALSE	FALSE	0	0	1	1	none	8.1428664895e-06
T270	T322	FALSE	FALSE	0	0	1	1	none	0.0001473801513637
T271b	T322	FALSE	FALSE	0	0	1	1	none	3.27861968688e-05
T301	T322	FALSE	FALSE	0	0	1	1	none	0.000157623523258
T303	T322	FALSE	FALSE	0	0	1	1	none	0.0001628705273607
S002	T327b	TRUE	TRUE	0	0	1	1	none	0.0001274651729752
S007	T327b	TRUE	TRUE	0	0	1	1	none	0.0001298237444712
S021	T327b	TRUE	TRUE	0	0	1	1	none	0.000125349613153
S024	T327b	TRUE	TRUE	0	0	1	1	none	0.0001254288396796
S025	T327b	TRUE	TRUE	0	0	1	1	none	0.0001297958592308
S026	T327b	TRUE	TRUE	0	0	1	1	none	0.0001255623883512
S038	T327b	TRUE	TRUE	0	0	1	1	none	0.0001176404684766
S039	T327b	TRUE	TRUE	0	0	1	1	none	0.0001276097954336
S040	T327b	TRUE	TRUE	0	0	1	1	none	4.7432253057e-05
S042	T327b	TRUE	TRUE	0	0	1	1	none	0.0001245769473366
S071	T327b	TRUE	TRUE	0	0	1	1	none	2.59746667822e-05
S078	T327b	TRUE	TRUE	0	0	1	1	none	0.0001241640016468
S081	T327b	TRUE	TRUE	0	0	1	1	none	0.0001257968481034
S085	T327b	TRUE	TRUE	0	0	1	1	none	6.33693397908e-05
S087	T327b	TRUE	TRUE	0	0	1	1	none	8.20719063946e-05
S093	T327b	TRUE	TRUE	0	0	1	1	none	4.86906454642e-05
S097	T327b	TRUE	TRUE	0	0	1	1	none	0.0001274909179898
S102	T327b	TRUE	TRUE	0	0	1	1	none	4.99511401468e-05
S106	T327b	TRUE	TRUE	0	0	1	1	none	0.0001262083960782
S130	T327b	TRUE	TRUE	0	0	1	1	none	8.0385318092e-05
T009	T327b	FALSE	FALSE	0	0	1	1	none	0.000134892103552
T010	T327b	FALSE	FALSE	0	0	1	1	none	0.0001345984931772
T013	T327b	FALSE	FALSE	0	0	1	1	none	0.0001268909067696
T014	T327b	TRUE	TRUE	0	0	1	1	none	0.0001248732211777
T020	T327b	TRUE	TRUE	0	0	1	1	none	0.000119713697089
T021	T327b	FALSE	FALSE	0	0	1	1	none	0.0001339885427938
T028	T327b	TRUE	TRUE	0	0	1	1	none	0.0001246684345446
T035a	T327b	TRUE	TRUE	0	0	1	1	none	8.54805108572e-05
T035b	T327b	TRUE	TRUE	0	0	1	1	none	0.0001321586916436
T040	T327b	TRUE	TRUE	0	0	1	1	none	0.000126836145103
T056	T327b	FALSE	FALSE	0	0	1	1	none	0.0001378166816032
T059	T327b	TRUE	TRUE	0	0	1	1	none	5.27944794152e-05
T065	T327b	TRUE	TRUE	0	0	1	1	none	0.00011955868115
T069	T327b	TRUE	TRUE	0	0	1	1	none	5.83539662634e-05
T073	T327b	FALSE	FALSE	0	0	1	1	none	0.0001345984931772
T075	T327b	TRUE	TRUE	0	0	1	1	none	0.0001160834050302
T077	T327b	FALSE	FALSE	0	0	1	1	none	0.0001345984931772
T087	T327b	FALSE	FALSE	0	0	1	1	none	0.0001345984931772
T095	T327b	TRUE	TRUE	0	0	1	1	none	8.09994179535e-05
T099a	T327b	TRUE	TRUE	0	0	1	1	none	8.13127567052e-05
T102	T327b	FALSE	FALSE	0	0	1	1	none	8.85898087071e-05
T104	T327b	FALSE	FALSE	0	0	1	1	none	0.0001231629128978
T105	T327b	FALSE	FALSE	0	0	1	1	none	0.0001207785819168
T107	T327b	FALSE	FALSE	0	0	1	1	none	8.85898087071e-05
T126	T327b	TRUE	TRUE	0	0	1	1	none	6.03993141294e-05
T156	T327b	FALSE	FALSE	0	0	1	1	none	0.0001226754756886
T159a	T327b	TRUE	TRUE	0	0	1	1	none	0.0001321586916436
T182	T327b	FALSE	FALSE	0	0	1	1	none	0.0001207833169232
T188	T327b	TRUE	TRUE	0	0	1	1	none	0.0001331078369846
T192	T327b	FALSE	FALSE	0	0	1	1	none	7.72939169842001e-05
T223	T327b	FALSE	FALSE	0	0	1	1	none	0.000121688041314
T225	T327b	FALSE	FALSE	0	0	1	1	none	0.0001257252276056
T230	T327b	TRUE	TRUE	0	0	1	1	none	0.0001323421772345
T232	T327b	TRUE	TRUE	0	0	1	1	none	5.9751201744e-05
T241	T327b	FALSE	FALSE	0	0	1	1	none	0.0001415447491025
T270	T327b	FALSE	FALSE	0	0	1	1	none	6.15777616039e-05
T271b	T327b	FALSE	FALSE	0	0	1	1	none	0.0001287749795226
T301	T327b	FALSE	FALSE	0	0	1	1	none	7.18211334982e-05
T303	T327b	FALSE	FALSE	0	0	1	1	none	7.70681376009e-05
T322	T327b	FALSE	FALSE	0	0	1	1	none	0.0001352273273466
S002	T330	TRUE	TRUE	0	0	1	1	none	0.0001274651729752
S007	T330	TRUE	TRUE	0	0	1	1	none	0.0001298237444712
S021	T330	TRUE	TRUE	0	0	1	1	none	0.000125349613153
S024	T330	TRUE	TRUE	0	0	1	1	none	0.0001254288396796
S025	T330	TRUE	TRUE	0	0	1	1	none	0.0001297958592308
S026	T330	TRUE	TRUE	0	0	1	1	none	0.0001255623883512
S038	T330	TRUE	TRUE	0	0	1	1	none	0.0001176404684766
S039	T330	TRUE	TRUE	0	0	1	1	none	0.0001276097954336
S040	T330	TRUE	TRUE	0	0	1	1	none	4.7432253057e-05
S042	T330	TRUE	TRUE	0	0	1	1	none	0.0001245769473366
S071	T330	TRUE	TRUE	0	0	1	1	none	2.59746667822e-05
S078	T330	TRUE	TRUE	0	0	1	1	none	0.0001241640016468
S081	T330	TRUE	TRUE	0	0	1	1	none	0.0001257968481034
S085	T330	TRUE	TRUE	0	0	1	1	none	6.33693397908e-05
S087	T330	TRUE	TRUE	0	0	1	1	none	8.20719063946e-05
S093	T330	TRUE	TRUE	0	0	1	1	none	4.86906454642e-05
S097	T330	TRUE	TRUE	0	0	1	1	none	0.0001274909179898
S102	T330	TRUE	TRUE	0	0	1	1	none	4.99511401468e-05
S106	T330	TRUE	TRUE	0	0	1	1	none	0.0001262083960782
S130	T330	TRUE	TRUE	0	0	1	1	none	8.0385318092e-05
T009	T330	FALSE	FALSE	0	0	1	1	none	0.000134892103552
T010	T330	FALSE	FALSE	0	0	1	1	none	0.0001345984931772
T013	T330	FALSE	FALSE	0	0	1	1	none	0.0001268909067696
T014	T330	TRUE	TRUE	0	0	1	1	none	0.0001248732211777
T020	T330	TRUE	TRUE	0	0	1	1	none	0.000119713697089
T021	T330	FALSE	FALSE	0	0	1	1	none	0.0001339885427938
T028	T330	TRUE	TRUE	0	0	1	1	none	0.0001246684345446
T035a	T330	TRUE	TRUE	0	0	1	1	none	8.54805108572e-05
T035b	T330	TRUE	TRUE	0	0	1	1	none	0.0001321586916436
T040	T330	TRUE	TRUE	0	0	1	1	none	0.000126836145103
T056	T330	FALSE	FALSE	0	0	1	1	none	0.0001378166816032
T059	T330	TRUE	TRUE	0	0	1	1	none	5.27944794152e-05
T065	T330	TRUE	TRUE	0	0	1	1	none	0.00011955868115
T069	T330	TRUE	TRUE	0	0	1	1	none	5.83539662634e-05
T073	T330	FALSE	FALSE	0	0	1	1	none	0.0001345984931772
T075	T330	TRUE	TRUE	0	0	1	1	none	0.0001160834050302
T077	T330	FALSE	FALSE	0	0	1	1	none	0.0001345984931772
T087	T330	FALSE	FALSE	0	0	1	1	none	0.0001345984931772
T095	T330	TRUE	TRUE	0	0	1	1	none	8.09994179535e-05
T099a	T330	TRUE	TRUE	0	0	1	1	none	8.13127567052e-05
T102	T330	FALSE	FALSE	0	0	1	1	none	8.85898087071e-05
T104	T330	FALSE	FALSE	0	0	1	1	none	0.0001231629128978
T105	T330	FALSE	FALSE	0	0	1	1	none	0.0001207785819168
T107	T330	FALSE	FALSE	0	0	1	1	none	8.85898087071e-05
T126	T330	TRUE	TRUE	0	0	1	1	none	6.03993141294e-05
T156	T330	FALSE	FALSE	0	0	1	1	none	0.0001226754756886
T159a	T330	TRUE	TRUE	0	0	1	1	none	0.0001321586916436
T182	T330	FALSE	FALSE	0	0	1	1	none	0.0001207833169232
T188	T330	TRUE	TRUE	0	0	1	1	none	0.0001331078369846
T192	T330	FALSE	FALSE	0	0	1	1	none	7.72939169842001e-05
T223	T330	FALSE	FALSE	0	0	1	1	none	0.000121688041314
T225	T330	FALSE	FALSE	0	0	1	1	none	0.0001257252276056
T230	T330	TRUE	TRUE	0	0	1	1	none	0.0001323421772345
T232	T330	TRUE	TRUE	0	0	1	1	none	5.9751201744e-05
T241	T330	FALSE	FALSE	0	0	1	1	none	0.0001415447491025
T270	T330	FALSE	FALSE	0	0	1	1	none	6.15777616039e-05
T271b	T330	FALSE	FALSE	0	0	1	1	none	0.0001287749795226
T301	T330	FALSE	FALSE	0	0	1	1	none	7.18211334982e-05
T303	T330	FALSE	FALSE	0	0	1	1	none	7.70681376009e-05
T322	T330	FALSE	FALSE	0	0	1	1	none	0.0001352273273466
T327b	T330	TRUE	TRUE	0	0	1	1	none	1.2199007668e-06
S002	T335	FALSE	FALSE	0	0	1	1	none	0.000143414283678
S007	T335	FALSE	FALSE	0	0	1	1	none	0.000145772855174
S021	T335	FALSE	FALSE	0	0	1	1	none	0.0001412987238558
S024	T335	FALSE	FALSE	0	0	1	1	none	0.0001413779503824
S025	T335	FALSE	FALSE	0	0	1	1	none	0.0001457449699336
S026	T335	FALSE	FALSE	0	0	1	1	none	0.000141511499054
S038	T335	FALSE	FALSE	0	0	1	1	none	0.0001335895791794
S039	T335	FALSE	FALSE	0	0	1	1	none	0.0001435589061364
S040	T335	FALSE	FALSE	0	0	1	1	none	6.33813637598e-05
S042	T335	FALSE	FALSE	0	0	1	1	none	0.0001405260580394
S071	T335	FALSE	FALSE	0	0	1	1	none	4.1923777485e-05
S078	T335	FALSE	FALSE	0	0	1	1	none	0.0001401131123496
S081	T335	FALSE	FALSE	0	0	1	1	none	0.0001417459588062
S085	T335	FALSE	FALSE	0	0	1	1	none	7.93184504936e-05
S087	T335	FALSE	FALSE	0	0	1	1	none	9.80210170974e-05
S093	T335	FALSE	FALSE	0	0	1	1	none	6.4639756167e-05
S097	T335	FALSE	FALSE	0	0	1	1	none	0.0001434400286926
S102	T335	FALSE	FALSE	0	0	1	1	none	6.59002508496e-05
S106	T335	FALSE	FALSE	0	0	1	1	none	0.000142157506781
S130	T335	FALSE	FALSE	0	0	1	1	none	9.63344287948e-05
T009	T335	FALSE	FALSE	0	0	1	1	none	0.0001508412142548
T010	T335	FALSE	FALSE	0	0	1	1	none	0.00015054760388
T013	T335	FALSE	FALSE	0	0	1	1	none	0.0001428400174724
T014	T335	FALSE	FALSE	0	0	1	1	none	0.0001408223318805
T020	T335	FALSE	FALSE	0	0	1	1	none	0.0001356628077918
T021	T335	FALSE	FALSE	0	0	1	1	none	0.0001499376534966
T028	T335	FALSE	FALSE	0	0	1	1	none	0.0001406175452474
T035a	T335	FALSE	FALSE	0	0	1	1	none	0.00010142962156
T035b	T335	FALSE	FALSE	0	0	1	1	none	0.0001481078023464
T040	T335	FALSE	FALSE	0	0	1	1	none	0.0001427852558058
T056	T335	FALSE	FALSE	0	0	1	1	none	0.000153765792306
T059	T335	FALSE	FALSE	0	0	1	1	none	6.8743590118e-05
T065	T335	FALSE	FALSE	0	0	1	1	none	0.0001355077918528
T069	T335	FALSE	FALSE	0	0	1	1	none	6.44643470262e-05
T073	T335	FALSE	FALSE	0	0	1	1	none	0.00015054760388
T075	T335	FALSE	FALSE	0	0	1	1	none	0.000132032515733
T077	T335	FALSE	FALSE	0	0	1	1	none	0.00015054760388
T087	T335	FALSE	FALSE	0	0	1	1	none	0.00015054760388
T095	T335	FALSE	FALSE	0	0	1	1	none	9.69485286563e-05
T099a	T335	FALSE	FALSE	0	0	1	1	none	9.7261867408e-05
T102	T335	FALSE	FALSE	0	0	1	1	none	0.0001045389194099
T104	T335	FALSE	FALSE	0	0	1	1	none	0.0001391120236006
T105	T335	FALSE	FALSE	0	0	1	1	none	0.0001367276926196
T107	T335	FALSE	FALSE	0	0	1	1	none	0.0001045389194099
T126	T335	TRUE	TRUE	1	0	1	1	anc	6.099503834e-07
T156	T335	FALSE	FALSE	0	0	1	1	none	0.0001386245863914
T159a	T335	FALSE	FALSE	0	0	1	1	none	0.0001481078023464
T182	T335	FALSE	FALSE	0	0	1	1	none	0.000136732427626
T188	T335	FALSE	FALSE	0	0	1	1	none	0.0001490569476874
T192	T335	FALSE	FALSE	0	0	1	1	none	1.94295354814e-05
T223	T335	FALSE	FALSE	0	0	1	1	none	0.0001376371520168
T225	T335	FALSE	FALSE	0	0	1	1	none	0.0001416743383084
T230	T335	FALSE	FALSE	0	0	1	1	none	0.0001482912879373
T232	T335	FALSE	FALSE	0	0	1	1	none	7.0002017068e-06
T241	T335	FALSE	FALSE	0	0	1	1	none	0.0001574938598053
T270	T335	FALSE	FALSE	0	0	1	1	none	8.8267615667e-06
T271b	T335	FALSE	FALSE	0	0	1	1	none	0.0001447240902254
T301	T335	FALSE	FALSE	0	0	1	1	none	1.51766527622e-05
T303	T335	FALSE	FALSE	0	0	1	1	none	1.92037560981e-05
T322	T335	FALSE	FALSE	0	0	1	1	none	0.0001511764380494
T327b	T335	FALSE	FALSE	0	0	1	1	none	6.53740482896e-05
T330	T335	FALSE	FALSE	0	0	1	1	none	6.53740482896e-05
S002	T341	TRUE	TRUE	0	0	1	1	none	2.47757997184e-05
S007	T341	TRUE	TRUE	0	0	1	1	none	8.26761557944e-05
S021	T341	TRUE	TRUE	0	0	1	1	none	2.26602398962e-05
S024	T341	TRUE	TRUE	0	0	1	1	none	2.27394664228e-05
S025	T341	TRUE	TRUE	0	0	1	1	none	2.18254092e-05
S026	T341	TRUE	TRUE	0	0	1	1	none	5.2001094924e-06
S038	T341	TRUE	TRUE	0	0	1	1	none	7.04928797998e-05
S039	T341	TRUE	TRUE	0	0	1	1	none	2.49204221768e-05
S040	T341	TRUE	TRUE	0	0	1	1	none	0.0001197986110002
S042	T341	TRUE	TRUE	0	0	1	1	none	2.18875740798e-05
S071	T341	TRUE	TRUE	0	0	1	1	none	0.0001048724255054
S078	T341	TRUE	TRUE	0	0	1	1	none	2.147462839e-05
S081	T341	TRUE	TRUE	0	0	1	1	none	2.31074748466e-05
S085	T341	TRUE	TRUE	0	0	1	1	none	0.000100513695414
S087	T341	TRUE	TRUE	0	0	1	1	none	0.0001192162620178
S093	T341	TRUE	TRUE	0	0	1	1	none	8.58350010874e-05
S097	T341	TRUE	TRUE	0	0	1	1	none	1.9520467959e-05
S102	T341	TRUE	TRUE	0	0	1	1	none	0.00012231749809
S106	T341	TRUE	TRUE	0	0	1	1	none	2.35190228214e-05
S130	T341	TRUE	TRUE	0	0	1	1	none	0.0001175296737152
T009	T341	FALSE	FALSE	0	0	1	1	none	1.78034469992e-05
T010	T341	FALSE	FALSE	0	0	1	1	none	1.75098366244e-05
T013	T341	FALSE	FALSE	0	0	1	1	none	7.97433180928e-05
T014	T341	TRUE	TRUE	0	0	1	1	none	2.21838479209e-05
T020	T341	TRUE	TRUE	0	0	1	1	none	7.25661084122e-05
T021	T341	FALSE	FALSE	0	0	1	1	none	1.6899886241e-05
T028	T341	TRUE	TRUE	0	0	1	1	none	7.75208458678e-05
T035a	T341	TRUE	TRUE	0	0	1	1	none	0.0001226248664804
T035b	T341	TRUE	TRUE	0	0	1	1	none	1.50700350908e-05
T040	T341	TRUE	TRUE	0	0	1	1	none	2.41467718462e-05
T056	T341	FALSE	FALSE	0	0	1	1	none	2.07280250504e-05
T059	T341	TRUE	TRUE	0	0	1	1	none	0.0001251608373584
T065	T341	TRUE	TRUE	0	0	1	1	none	7.24110924732e-05
T069	T341	TRUE	TRUE	0	0	1	1	none	0.0001384716257534
T073	T341	FALSE	FALSE	0	0	1	1	none	1.75098366244e-05
T075	T341	TRUE	TRUE	0	0	1	1	none	6.89358163534e-05
T077	T341	FALSE	FALSE	0	0	1	1	none	1.75098366244e-05
T087	T341	FALSE	FALSE	0	0	1	1	none	1.75098366244e-05
T095	T341	TRUE	TRUE	0	0	1	1	none	0.0001181437735767
T099a	T341	TRUE	TRUE	0	0	1	1	none	0.0001184571123284
T102	T341	FALSE	FALSE	0	0	1	1	none	0.0001257341643303
T104	T341	FALSE	FALSE	0	0	1	1	none	7.6015324221e-05
T105	T341	FALSE	FALSE	0	0	1	1	none	7.363099324e-05
T107	T341	FALSE	FALSE	0	0	1	1	none	0.0001257341643303
T126	T341	TRUE	TRUE	0	0	1	1	none	0.0001405169736194
T156	T341	FALSE	FALSE	0	0	1	1	none	7.55278870118e-05
[truncated: 1,161 more rows]
