# Supplementary material for: Improved characterisation of MRSA transmission using within-host bacterial sequence diversity
Source: eLife. 2019 Oct 8;8:e46402. doi: 10.7554/eLife.46402 (PMC6954020; doi:10.7554/eLife.46402)
Supplement: Figure 9—source data 1. [file elife-46402-fig9-data1.zip › Figure 9-source data 1/classifications/Classification_Posterior_ds_10percol_61.csv]

host.1	host.2	adjacent	contiguous	paths12	paths21	nodes1	nodes2	path.classification	min.distance.between.subgraphs
S002	S007	TRUE	TRUE	0	0	1	1	none	6.25547889695e-05
S002	S021	TRUE	TRUE	0	0	1	1	none	1.15348840246e-05
S007	S021	TRUE	TRUE	0	0	1	1	none	6.23406474461e-05
S002	S024	TRUE	TRUE	0	0	1	1	none	1.2388990174e-05
S007	S024	TRUE	TRUE	0	0	1	1	none	6.31947535955e-05
S021	S024	TRUE	TRUE	0	0	1	1	none	3.7621070246e-06
S002	S025	TRUE	TRUE	0	0	1	1	none	2.3451308949e-05
S007	S025	TRUE	TRUE	0	0	1	1	none	6.86841084905e-05
S021	S025	TRUE	TRUE	0	0	1	1	none	2.32371674256e-05
S024	S025	TRUE	TRUE	0	0	1	1	none	2.4091273575e-05
S002	S026	TRUE	TRUE	0	0	1	1	none	1.72231319215e-05
S007	S026	TRUE	TRUE	0	0	1	1	none	6.2455931463e-05
S021	S026	TRUE	TRUE	0	0	1	1	none	1.70089903981e-05
S024	S026	TRUE	TRUE	0	0	1	1	none	1.78630965475e-05
S025	S026	TRUE	TRUE	0	0	1	1	none	1.44220386305e-05
S002	S038	TRUE	TRUE	0	0	1	1	none	6.12408269405e-05
S007	S038	TRUE	TRUE	0	0	1	1	none	4.4590434745e-05
S021	S038	TRUE	TRUE	0	0	1	1	none	6.10266854171e-05
S024	S038	TRUE	TRUE	0	0	1	1	none	6.18807915665e-05
S025	S038	TRUE	TRUE	0	0	1	1	none	6.73701464615e-05
S026	S038	TRUE	TRUE	0	0	1	1	none	6.1141969434e-05
S002	S039	TRUE	TRUE	0	0	1	1	none	1.19875743585e-05
S007	S039	TRUE	TRUE	0	0	1	1	none	6.279333778e-05
S021	S039	TRUE	TRUE	0	0	1	1	none	2.0928767901e-06
S024	S039	TRUE	TRUE	0	0	1	1	none	4.2147973585e-06
S025	S039	TRUE	TRUE	0	0	1	1	none	2.36898577595e-05
S026	S039	TRUE	TRUE	0	0	1	1	none	1.7461680732e-05
S038	S039	TRUE	TRUE	0	0	1	1	none	6.1479375751e-05
S002	S040	TRUE	TRUE	0	0	1	1	none	0.000120389063103
S007	S040	TRUE	TRUE	0	0	1	1	none	0.0001157018611645
S021	S040	TRUE	TRUE	0	0	1	1	none	0.0001201749215796
S024	S040	TRUE	TRUE	0	0	1	1	none	0.000121029027729
S025	S040	TRUE	TRUE	0	0	1	1	none	0.000126518382624
S026	S040	TRUE	TRUE	0	0	1	1	none	0.0001202902055965
S038	S040	TRUE	TRUE	0	0	1	1	none	0.0001143878991355
S039	S040	TRUE	TRUE	0	0	1	1	none	0.0001206276119135
S002	S042	TRUE	TRUE	0	0	1	1	none	1.19826052155e-05
S007	S042	TRUE	TRUE	0	0	1	1	none	6.2788368637e-05
S021	S042	TRUE	TRUE	0	0	1	1	none	3.3557220661e-06
S024	S042	TRUE	TRUE	0	0	1	1	none	2.9420137965e-06
S025	S042	TRUE	TRUE	0	0	1	1	none	2.36848886165e-05
S026	S042	TRUE	TRUE	0	0	1	1	none	1.7456711589e-05
S038	S042	TRUE	TRUE	0	0	1	1	none	6.1474406608e-05
S039	S042	TRUE	TRUE	0	0	1	1	none	3.8084124e-06
S040	S042	TRUE	TRUE	0	0	1	1	none	0.0001206226427705
S002	S071	TRUE	TRUE	0	0	1	1	none	0.0001068645579715
S007	S071	TRUE	TRUE	0	0	1	1	none	0.000102177356033
S021	S071	TRUE	TRUE	0	0	1	1	none	0.0001066504164481
S024	S071	TRUE	TRUE	0	0	1	1	none	0.0001075045225975
S025	S071	TRUE	TRUE	0	0	1	1	none	0.0001129938774925
S026	S071	TRUE	TRUE	0	0	1	1	none	0.000106765700465
S038	S071	TRUE	TRUE	0	0	1	1	none	0.000100863394004
S039	S071	TRUE	TRUE	0	0	1	1	none	0.000107103106782
S040	S071	TRUE	TRUE	0	0	1	1	none	2.39201231065e-05
S042	S071	TRUE	TRUE	0	0	1	1	none	0.000107098137639
S002	S078	TRUE	TRUE	0	0	1	1	none	1.0584437918e-05
S007	S078	TRUE	TRUE	0	0	1	1	none	6.13902013395e-05
S021	S078	TRUE	TRUE	0	0	1	1	none	4.5674480746e-06
S024	S078	TRUE	TRUE	0	0	1	1	none	5.421554224e-06
S025	S078	TRUE	TRUE	0	0	1	1	none	2.2286721319e-05
S026	S078	TRUE	TRUE	0	0	1	1	none	1.60585442915e-05
S038	S078	TRUE	TRUE	0	0	1	1	none	6.00762393105e-05
S039	S078	TRUE	TRUE	0	0	1	1	none	5.0201384085e-06
S040	S078	TRUE	TRUE	0	0	1	1	none	0.000119224475473
S042	S078	TRUE	TRUE	0	0	1	1	none	5.0151692655e-06
S071	S078	TRUE	TRUE	0	0	1	1	none	0.0001056999703415
S002	S081	TRUE	TRUE	0	0	1	1	none	1.2616512425e-05
S007	S081	TRUE	TRUE	0	0	1	1	none	6.34222758465e-05
S021	S081	TRUE	TRUE	0	0	1	1	none	3.9896292756e-06
S024	S081	TRUE	TRUE	0	0	1	1	none	2.308106587e-06
S025	S081	TRUE	TRUE	0	0	1	1	none	2.4318795826e-05
S026	S081	TRUE	TRUE	0	0	1	1	none	1.80906187985e-05
S038	S081	TRUE	TRUE	0	0	1	1	none	6.21083138175e-05
S039	S081	TRUE	TRUE	0	0	1	1	none	4.4423196095e-06
S040	S081	TRUE	TRUE	0	0	1	1	none	0.00012125654998
S042	S081	TRUE	TRUE	0	0	1	1	none	3.1695360475e-06
S071	S081	TRUE	TRUE	0	0	1	1	none	0.0001077320448485
S078	S081	TRUE	TRUE	0	0	1	1	none	5.649076475e-06
S002	S085	TRUE	TRUE	0	0	1	1	none	0.000104312440677
S007	S085	TRUE	TRUE	0	0	1	1	none	9.96252387385e-05
S021	S085	TRUE	TRUE	0	0	1	1	none	0.0001040982991536
S024	S085	TRUE	TRUE	0	0	1	1	none	0.000104952405303
S025	S085	TRUE	TRUE	0	0	1	1	none	0.000110441760198
S026	S085	TRUE	TRUE	0	0	1	1	none	0.0001042135831705
S038	S085	TRUE	TRUE	0	0	1	1	none	9.83112767095e-05
S039	S085	TRUE	TRUE	0	0	1	1	none	0.0001045509894875
S040	S085	TRUE	TRUE	0	0	1	1	none	5.5003654412e-05
S042	S085	TRUE	TRUE	0	0	1	1	none	0.0001045460203445
S071	S085	TRUE	TRUE	0	0	1	1	none	4.14791492805e-05
S078	S085	TRUE	TRUE	0	0	1	1	none	0.000103147853047
S081	S085	TRUE	TRUE	0	0	1	1	none	0.000105179927554
S002	S087	TRUE	TRUE	0	0	1	1	none	0.0001178453135795
S007	S087	TRUE	TRUE	0	0	1	1	none	0.000113158111641
S021	S087	TRUE	TRUE	0	0	1	1	none	0.0001176311720561
S024	S087	TRUE	TRUE	0	0	1	1	none	0.0001184852782055
S025	S087	TRUE	TRUE	0	0	1	1	none	0.0001239746331005
S026	S087	TRUE	TRUE	0	0	1	1	none	0.000117746456073
S038	S087	TRUE	TRUE	0	0	1	1	none	0.000111844149612
S039	S087	TRUE	TRUE	0	0	1	1	none	0.00011808386239
S040	S087	TRUE	TRUE	0	0	1	1	none	6.85365273145e-05
S042	S087	TRUE	TRUE	0	0	1	1	none	0.000118078893247
S071	S087	TRUE	TRUE	0	0	1	1	none	5.5012022183e-05
S078	S087	TRUE	TRUE	0	0	1	1	none	0.0001166807259495
S081	S087	TRUE	TRUE	0	0	1	1	none	0.0001187128004565
S085	S087	TRUE	TRUE	0	0	1	1	none	2.29140969645e-05
S002	S093	TRUE	TRUE	0	0	1	1	none	9.61814155343e-05
S007	S093	TRUE	TRUE	0	0	1	1	none	9.14942135958e-05
S021	S093	TRUE	TRUE	0	0	1	1	none	9.59672740109e-05
S024	S093	TRUE	TRUE	0	0	1	1	none	9.68213801603e-05
S025	S093	TRUE	TRUE	0	0	1	1	none	0.0001023107350553
S026	S093	TRUE	TRUE	0	0	1	1	none	9.60825580278e-05
S038	S093	TRUE	TRUE	0	0	1	1	none	9.01802515668e-05
S039	S093	TRUE	TRUE	0	0	1	1	none	9.64199643448e-05
S040	S093	TRUE	TRUE	0	0	1	1	none	4.68726292693e-05
S042	S093	TRUE	TRUE	0	0	1	1	none	9.64149952018e-05
S071	S093	TRUE	TRUE	0	0	1	1	none	3.33481241378e-05
S078	S093	TRUE	TRUE	0	0	1	1	none	9.50168279043e-05
S081	S093	TRUE	TRUE	0	0	1	1	none	9.70489024113e-05
S085	S093	TRUE	TRUE	0	0	1	1	none	1.00002940233e-05
S087	S093	TRUE	TRUE	0	0	1	1	none	2.35331669258e-05
S002	S097	TRUE	TRUE	0	0	1	1	none	2.21278769715e-05
S007	S097	TRUE	TRUE	0	0	1	1	none	6.7360676513e-05
S021	S097	TRUE	TRUE	0	0	1	1	none	2.19137354481e-05
S024	S097	TRUE	TRUE	0	0	1	1	none	2.27678415975e-05
S025	S097	TRUE	TRUE	0	0	1	1	none	2.5912463965e-06
S026	S097	TRUE	TRUE	0	0	1	1	none	1.3098606653e-05
S038	S097	TRUE	TRUE	0	0	1	1	none	6.6046714484e-05
S039	S097	TRUE	TRUE	0	0	1	1	none	2.2366425782e-05
S040	S097	TRUE	TRUE	0	0	1	1	none	0.0001251949506465
S042	S097	TRUE	TRUE	0	0	1	1	none	2.2361456639e-05
S071	S097	TRUE	TRUE	0	0	1	1	none	0.000111670445515
S078	S097	TRUE	TRUE	0	0	1	1	none	2.09632893415e-05
S081	S097	TRUE	TRUE	0	0	1	1	none	2.29953638485e-05
S085	S097	TRUE	TRUE	0	0	1	1	none	0.0001091183282205
S087	S097	TRUE	TRUE	0	0	1	1	none	0.000122651201123
S093	S097	TRUE	TRUE	0	0	1	1	none	0.0001009873030778
S002	S102	TRUE	TRUE	0	0	1	1	none	0.00012333908677
S007	S102	TRUE	TRUE	0	0	1	1	none	0.0001186518848315
S021	S102	TRUE	TRUE	0	0	1	1	none	0.0001231249452466
S024	S102	TRUE	TRUE	0	0	1	1	none	0.000123979051396
S025	S102	TRUE	TRUE	0	0	1	1	none	0.000129468406291
S026	S102	TRUE	TRUE	0	0	1	1	none	0.0001232402292635
S038	S102	TRUE	TRUE	0	0	1	1	none	0.0001173379228025
S039	S102	TRUE	TRUE	0	0	1	1	none	0.0001235776355805
S040	S102	TRUE	TRUE	0	0	1	1	none	5.485652505e-06
S042	S102	TRUE	TRUE	0	0	1	1	none	0.0001235726664375
S071	S102	TRUE	TRUE	0	0	1	1	none	2.68701467735e-05
S078	S102	TRUE	TRUE	0	0	1	1	none	0.00012217449914
S081	S102	TRUE	TRUE	0	0	1	1	none	0.000124206573647
S085	S102	TRUE	TRUE	0	0	1	1	none	5.7953678079e-05
S087	S102	TRUE	TRUE	0	0	1	1	none	7.14865509815e-05
S093	S102	TRUE	TRUE	0	0	1	1	none	4.98226529363e-05
S097	S102	TRUE	TRUE	0	0	1	1	none	0.0001281449743135
S002	S106	TRUE	TRUE	0	0	1	1	none	8.551972318e-06
S007	S106	TRUE	TRUE	0	0	1	1	none	6.18087609535e-05
S021	S106	TRUE	TRUE	0	0	1	1	none	1.07888560086e-05
S024	S106	TRUE	TRUE	0	0	1	1	none	1.1642962158e-05
S025	S106	TRUE	TRUE	0	0	1	1	none	2.2705280933e-05
S026	S106	TRUE	TRUE	0	0	1	1	none	1.64771039055e-05
S038	S106	TRUE	TRUE	0	0	1	1	none	6.04947989245e-05
S039	S106	TRUE	TRUE	0	0	1	1	none	1.12415463425e-05
S040	S106	TRUE	TRUE	0	0	1	1	none	0.000119643035087
S042	S106	TRUE	TRUE	0	0	1	1	none	1.12365771995e-05
S071	S106	TRUE	TRUE	0	0	1	1	none	0.0001061185299555
S078	S106	TRUE	TRUE	0	0	1	1	none	9.838409902e-06
S081	S106	TRUE	TRUE	0	0	1	1	none	1.1870484409e-05
S085	S106	TRUE	TRUE	0	0	1	1	none	0.000103566412661
S087	S106	TRUE	TRUE	0	0	1	1	none	0.0001170992855635
S093	S106	TRUE	TRUE	0	0	1	1	none	9.54353875183e-05
S097	S106	TRUE	TRUE	0	0	1	1	none	2.13818489555e-05
S102	S106	TRUE	TRUE	0	0	1	1	none	0.000122593058754
S002	S130	TRUE	TRUE	0	0	1	1	none	0.000118756126125
S007	S130	TRUE	TRUE	0	0	1	1	none	0.0001140689241865
S021	S130	TRUE	TRUE	0	0	1	1	none	0.0001185419846016
S024	S130	TRUE	TRUE	0	0	1	1	none	0.000119396090751
S025	S130	TRUE	TRUE	0	0	1	1	none	0.000124885445646
S026	S130	TRUE	TRUE	0	0	1	1	none	0.0001186572686185
S038	S130	TRUE	TRUE	0	0	1	1	none	0.0001127549621575
S039	S130	TRUE	TRUE	0	0	1	1	none	0.0001189946749355
S040	S130	TRUE	TRUE	0	0	1	1	none	6.944733986e-05
S042	S130	TRUE	TRUE	0	0	1	1	none	0.0001189897057925
S071	S130	TRUE	TRUE	0	0	1	1	none	5.59228347285e-05
S078	S130	TRUE	TRUE	0	0	1	1	none	0.000117591538495
S081	S130	TRUE	TRUE	0	0	1	1	none	0.000119623613002
S085	S130	TRUE	TRUE	0	0	1	1	none	2.382490951e-05
S087	S130	TRUE	TRUE	0	0	1	1	none	2.1786269645e-06
S093	S130	TRUE	TRUE	0	0	1	1	none	2.44439794713e-05
S097	S130	TRUE	TRUE	0	0	1	1	none	0.0001235620136685
S102	S130	TRUE	TRUE	0	0	1	1	none	7.2397363527e-05
S106	S130	TRUE	TRUE	0	0	1	1	none	0.000118010098109
S002	T009	TRUE	TRUE	0	0	1	1	none	2.72063831405e-05
S007	T009	TRUE	TRUE	0	0	1	1	none	7.2439182682e-05
S021	T009	TRUE	TRUE	0	0	1	1	none	2.69922416171e-05
S024	T009	TRUE	TRUE	0	0	1	1	none	2.78463477665e-05
S025	T009	TRUE	TRUE	0	0	1	1	none	2.44052898495e-05
S026	T009	TRUE	TRUE	0	0	1	1	none	1.4350310572e-05
S038	T009	TRUE	TRUE	0	0	1	1	none	7.1125220653e-05
S039	T009	TRUE	TRUE	0	0	1	1	none	2.7444931951e-05
S040	T009	TRUE	TRUE	0	0	1	1	none	0.0001302734568155
S042	T009	TRUE	TRUE	0	0	1	1	none	2.7439962808e-05
S071	T009	TRUE	TRUE	0	0	1	1	none	0.000116748951684
S078	T009	TRUE	TRUE	0	0	1	1	none	2.60417955105e-05
S081	T009	TRUE	TRUE	0	0	1	1	none	2.80738700175e-05
S085	T009	TRUE	TRUE	0	0	1	1	none	0.0001141968343895
S087	T009	TRUE	TRUE	0	0	1	1	none	0.000127729707292
S093	T009	TRUE	TRUE	0	0	1	1	none	0.0001060658092468
S097	T009	TRUE	TRUE	0	0	1	1	none	2.3081857872e-05
S102	T009	TRUE	TRUE	0	0	1	1	none	0.0001332234804825
S106	T009	TRUE	TRUE	0	0	1	1	none	2.64603551245e-05
S130	T009	TRUE	TRUE	0	0	1	1	none	0.0001286405198375
S002	T010	FALSE	FALSE	0	0	1	1	none	3.00044878875e-05
S007	T010	FALSE	FALSE	0	0	1	1	none	7.5237287429e-05
S021	T010	FALSE	FALSE	0	0	1	1	none	2.97903463641e-05
S024	T010	FALSE	FALSE	0	0	1	1	none	3.06444525135e-05
S025	T010	FALSE	FALSE	0	0	1	1	none	2.72033945965e-05
S026	T010	FALSE	FALSE	0	0	1	1	none	1.7148415319e-05
S038	T010	FALSE	FALSE	0	0	1	1	none	7.39233254e-05
S039	T010	FALSE	FALSE	0	0	1	1	none	3.0243036698e-05
S040	T010	FALSE	FALSE	0	0	1	1	none	0.0001330715615625
S042	T010	FALSE	FALSE	0	0	1	1	none	3.0238067555e-05
S071	T010	FALSE	FALSE	0	0	1	1	none	0.000119547056431
S078	T010	FALSE	FALSE	0	0	1	1	none	2.88399002575e-05
S081	T010	FALSE	FALSE	0	0	1	1	none	3.08719747645e-05
S085	T010	FALSE	FALSE	0	0	1	1	none	0.0001169949391365
S087	T010	FALSE	FALSE	0	0	1	1	none	0.000130527812039
S093	T010	FALSE	FALSE	0	0	1	1	none	0.0001088639139938
S097	T010	FALSE	FALSE	0	0	1	1	none	2.5879962619e-05
S102	T010	FALSE	FALSE	0	0	1	1	none	0.0001360215852295
S106	T010	FALSE	FALSE	0	0	1	1	none	2.92584598715e-05
S130	T010	FALSE	FALSE	0	0	1	1	none	0.0001314386245845
T009	T010	FALSE	FALSE	0	0	1	1	none	5.704308719e-06
S002	T013	FALSE	FALSE	0	0	1	1	none	6.65285526258e-05
S007	T013	FALSE	FALSE	0	0	1	1	none	4.98781604303e-05
S021	T013	FALSE	FALSE	0	0	1	1	none	6.63144111024e-05
S024	T013	FALSE	FALSE	0	0	1	1	none	6.71685172518e-05
S025	T013	FALSE	FALSE	0	0	1	1	none	7.26578721468e-05
S026	T013	FALSE	FALSE	0	0	1	1	none	6.64296951193e-05
S038	T013	FALSE	FALSE	0	0	1	1	none	8.8100549023e-06
S039	T013	FALSE	FALSE	0	0	1	1	none	6.67671014363e-05
S040	T013	FALSE	FALSE	0	0	1	1	none	0.0001196756248208
S042	T013	FALSE	FALSE	0	0	1	1	none	6.67621322933e-05
S071	T013	FALSE	FALSE	0	0	1	1	none	0.0001061511196893
S078	T013	FALSE	FALSE	0	0	1	1	none	6.53639649958e-05
S081	T013	FALSE	FALSE	0	0	1	1	none	6.73960395028e-05
S085	T013	FALSE	FALSE	0	0	1	1	none	0.0001035990023948
S087	T013	FALSE	FALSE	0	0	1	1	none	0.0001171318752973
S093	T013	FALSE	FALSE	0	0	1	1	none	9.54679772521e-05
S097	T013	FALSE	FALSE	0	0	1	1	none	7.13344401693e-05
S102	T013	FALSE	FALSE	0	0	1	1	none	0.0001226256484878
S106	T013	FALSE	FALSE	0	0	1	1	none	6.57825246098e-05
S130	T013	FALSE	FALSE	0	0	1	1	none	0.0001180426878428
T009	T013	FALSE	FALSE	0	0	1	1	none	7.64129463383e-05
T010	T013	FALSE	FALSE	0	0	1	1	none	7.92110510853e-05
S002	T014	TRUE	TRUE	0	0	1	1	none	1.2874641255e-05
S007	T014	TRUE	TRUE	0	0	1	1	none	6.36804046765e-05
S021	T014	TRUE	TRUE	0	0	1	1	none	4.2477581056e-06
S024	T014	TRUE	TRUE	0	0	1	1	none	3.834049836e-06
S025	T014	TRUE	TRUE	0	0	1	1	none	2.4576924656e-05
S026	T014	TRUE	TRUE	0	0	1	1	none	1.83487476285e-05
S038	T014	TRUE	TRUE	0	0	1	1	none	6.23664426475e-05
S039	T014	TRUE	TRUE	0	0	1	1	none	4.7004484395e-06
S040	T014	TRUE	TRUE	0	0	1	1	none	0.00012151467881
S042	T014	TRUE	TRUE	0	0	1	1	none	2.1598504585e-06
S071	T014	TRUE	TRUE	0	0	1	1	none	0.0001079901736785
S078	T014	TRUE	TRUE	0	0	1	1	none	5.907205305e-06
S081	T014	TRUE	TRUE	0	0	1	1	none	4.061572087e-06
S085	T014	TRUE	TRUE	0	0	1	1	none	0.000105438056384
S087	T014	TRUE	TRUE	0	0	1	1	none	0.0001189709292865
S093	T014	TRUE	TRUE	0	0	1	1	none	9.73070312413e-05
S097	T014	TRUE	TRUE	0	0	1	1	none	2.32534926785e-05
S102	T014	TRUE	TRUE	0	0	1	1	none	0.000124464702477
S106	T014	TRUE	TRUE	0	0	1	1	none	1.2128613239e-05
S130	T014	TRUE	TRUE	0	0	1	1	none	0.000119881741832
T009	T014	TRUE	TRUE	0	0	1	1	none	2.83319988475e-05
T010	T014	FALSE	FALSE	0	0	1	1	none	3.11301035945e-05
T013	T014	FALSE	FALSE	0	0	1	1	none	6.76541683328e-05
S002	T020	TRUE	TRUE	0	0	1	1	none	6.2415538465e-05
S007	T020	TRUE	TRUE	0	0	1	1	none	4.57651462695e-05
S021	T020	TRUE	TRUE	0	0	1	1	none	6.22013969416e-05
S024	T020	TRUE	TRUE	0	0	1	1	none	6.3055503091e-05
S025	T020	TRUE	TRUE	0	0	1	1	none	6.8544857986e-05
S026	T020	TRUE	TRUE	0	0	1	1	none	6.23166809585e-05
S038	T020	TRUE	TRUE	0	0	1	1	none	2.4425259435e-06
S039	T020	TRUE	TRUE	0	0	1	1	none	6.26540872755e-05
S040	T020	TRUE	TRUE	0	0	1	1	none	0.00011556261066
S042	T020	TRUE	TRUE	0	0	1	1	none	6.26491181325e-05
S071	T020	TRUE	TRUE	0	0	1	1	none	0.0001020381055285
S078	T020	TRUE	TRUE	0	0	1	1	none	6.1250950835e-05
S081	T020	TRUE	TRUE	0	0	1	1	none	6.3283025342e-05
S085	T020	TRUE	TRUE	0	0	1	1	none	9.9485988234e-05
S087	T020	TRUE	TRUE	0	0	1	1	none	0.0001130188611365
S093	T020	TRUE	TRUE	0	0	1	1	none	9.13549630913e-05
S097	T020	TRUE	TRUE	0	0	1	1	none	6.72214260085e-05
S102	T020	TRUE	TRUE	0	0	1	1	none	0.000118512634327
S106	T020	TRUE	TRUE	0	0	1	1	none	6.1669510449e-05
S130	T020	TRUE	TRUE	0	0	1	1	none	0.000113929673682
T009	T020	TRUE	TRUE	0	0	1	1	none	7.22999321775e-05
T010	T020	FALSE	FALSE	0	0	1	1	none	7.50980369245e-05
T013	T020	FALSE	FALSE	0	0	1	1	none	9.9847664268e-06
T014	T020	TRUE	TRUE	0	0	1	1	none	6.3541154172e-05
S002	T021	FALSE	FALSE	0	0	1	1	none	2.95567244115e-05
S007	T021	FALSE	FALSE	0	0	1	1	none	7.4789523953e-05
S021	T021	FALSE	FALSE	0	0	1	1	none	2.93425828881e-05
S024	T021	FALSE	FALSE	0	0	1	1	none	3.01966890375e-05
S025	T021	FALSE	FALSE	0	0	1	1	none	2.67556311205e-05
S026	T021	FALSE	FALSE	0	0	1	1	none	1.6700651843e-05
S038	T021	FALSE	FALSE	0	0	1	1	none	7.3475561924e-05
S039	T021	FALSE	FALSE	0	0	1	1	none	2.9795273222e-05
S040	T021	FALSE	FALSE	0	0	1	1	none	0.0001326237980865
S042	T021	FALSE	FALSE	0	0	1	1	none	2.9790304079e-05
S071	T021	FALSE	FALSE	0	0	1	1	none	0.000119099292955
S078	T021	FALSE	FALSE	0	0	1	1	none	2.83921367815e-05
S081	T021	FALSE	FALSE	0	0	1	1	none	3.04242112885e-05
S085	T021	FALSE	FALSE	0	0	1	1	none	0.0001165471756605
S087	T021	FALSE	FALSE	0	0	1	1	none	0.000130080048563
S093	T021	FALSE	FALSE	0	0	1	1	none	0.0001084161505178
S097	T021	FALSE	FALSE	0	0	1	1	none	2.5432199143e-05
S102	T021	FALSE	FALSE	0	0	1	1	none	0.0001355738217535
S106	T021	FALSE	FALSE	0	0	1	1	none	2.88106963955e-05
S130	T021	FALSE	FALSE	0	0	1	1	none	0.0001309908611085
T009	T021	FALSE	FALSE	0	0	1	1	none	5.256545243e-06
T010	T021	FALSE	FALSE	0	0	1	1	none	4.251206733e-06
T013	T021	FALSE	FALSE	0	0	1	1	none	7.87632876093e-05
T014	T021	FALSE	FALSE	0	0	1	1	none	3.06823401185e-05
T020	T021	FALSE	FALSE	0	0	1	1	none	7.46502734485e-05
S002	T028	TRUE	TRUE	0	0	1	1	none	5.676033183e-05
S007	T028	TRUE	TRUE	0	0	1	1	none	3.17554373205e-05
S021	T028	TRUE	TRUE	0	0	1	1	none	5.65461903066e-05
S024	T028	TRUE	TRUE	0	0	1	1	none	5.7400296456e-05
S025	T028	TRUE	TRUE	0	0	1	1	none	6.2889651351e-05
S026	T028	TRUE	TRUE	0	0	1	1	none	5.66614743235e-05
S038	T028	TRUE	TRUE	0	0	1	1	none	3.87959776055e-05
S039	T028	TRUE	TRUE	0	0	1	1	none	5.69988806405e-05
S040	T028	TRUE	TRUE	0	0	1	1	none	0.000109907404025
S042	T028	TRUE	TRUE	0	0	1	1	none	5.69939114975e-05
S071	T028	TRUE	TRUE	0	0	1	1	none	9.63828988935e-05
S078	T028	TRUE	TRUE	0	0	1	1	none	5.55957442e-05
S081	T028	TRUE	TRUE	0	0	1	1	none	5.7627818707e-05
S085	T028	TRUE	TRUE	0	0	1	1	none	9.3830781599e-05
S087	T028	TRUE	TRUE	0	0	1	1	none	0.0001073636545015
S093	T028	TRUE	TRUE	0	0	1	1	none	8.56997564563e-05
S097	T028	TRUE	TRUE	0	0	1	1	none	6.15662193735e-05
S102	T028	TRUE	TRUE	0	0	1	1	none	0.000112857427692
S106	T028	TRUE	TRUE	0	0	1	1	none	5.6014303814e-05
S130	T028	TRUE	TRUE	0	0	1	1	none	0.000108274467047
T009	T028	TRUE	TRUE	0	0	1	1	none	6.66447255425e-05
T010	T028	FALSE	FALSE	0	0	1	1	none	6.94428302895e-05
T013	T028	FALSE	FALSE	0	0	1	1	none	4.40837032908e-05
T014	T028	TRUE	TRUE	0	0	1	1	none	5.7885947537e-05
T020	T028	TRUE	TRUE	0	0	1	1	none	3.997068913e-05
T021	T028	FALSE	FALSE	0	0	1	1	none	6.89950668135e-05
S002	T035a	TRUE	TRUE	0	0	1	1	none	0.0001192017543705
S007	T035a	TRUE	TRUE	0	0	1	1	none	0.000114514552432
S021	T035a	TRUE	TRUE	0	0	1	1	none	0.0001189876128471
S024	T035a	TRUE	TRUE	0	0	1	1	none	0.0001198417189965
S025	T035a	TRUE	TRUE	0	0	1	1	none	0.0001253310738915
S026	T035a	TRUE	TRUE	0	0	1	1	none	0.000119102896864
S038	T035a	TRUE	TRUE	0	0	1	1	none	0.000113200590403
S039	T035a	TRUE	TRUE	0	0	1	1	none	0.000119440303181
S040	T035a	TRUE	TRUE	0	0	1	1	none	6.98929681055e-05
S042	T035a	TRUE	TRUE	0	0	1	1	none	0.000119435334038
S071	T035a	TRUE	TRUE	0	0	1	1	none	5.6368462974e-05
S078	T035a	TRUE	TRUE	0	0	1	1	none	0.0001180371667405
S081	T035a	TRUE	TRUE	0	0	1	1	none	0.0001200692412475
S085	T035a	TRUE	TRUE	0	0	1	1	none	2.42705377555e-05
S087	T035a	TRUE	TRUE	0	0	1	1	none	7.125019759e-06
S093	T035a	TRUE	TRUE	0	0	1	1	none	2.48896077168e-05
S097	T035a	TRUE	TRUE	0	0	1	1	none	0.000124007641914
S102	T035a	TRUE	TRUE	0	0	1	1	none	7.28429917725e-05
S106	T035a	TRUE	TRUE	0	0	1	1	none	0.0001184557263545
S130	T035a	TRUE	TRUE	0	0	1	1	none	8.0358323045e-06
T009	T035a	TRUE	TRUE	0	0	1	1	none	0.000129086148083
T010	T035a	FALSE	FALSE	0	0	1	1	none	0.00013188425283
T013	T035a	FALSE	FALSE	0	0	1	1	none	0.0001184883160883
T014	T035a	TRUE	TRUE	0	0	1	1	none	0.0001203273700775
T020	T035a	TRUE	TRUE	0	0	1	1	none	0.0001143753019275
T021	T035a	FALSE	FALSE	0	0	1	1	none	0.000131436489354
T028	T035a	TRUE	TRUE	0	0	1	1	none	0.0001087200952925
S002	T035b	TRUE	TRUE	0	0	1	1	none	2.44854667355e-05
S007	T035b	TRUE	TRUE	0	0	1	1	none	6.9718266277e-05
S021	T035b	TRUE	TRUE	0	0	1	1	none	2.42713252121e-05
S024	T035b	TRUE	TRUE	0	0	1	1	none	2.51254313615e-05
S025	T035b	TRUE	TRUE	0	0	1	1	none	2.16843734445e-05
S026	T035b	TRUE	TRUE	0	0	1	1	none	1.1629394167e-05
S038	T035b	TRUE	TRUE	0	0	1	1	none	6.8404304248e-05
S039	T035b	TRUE	TRUE	0	0	1	1	none	2.4724015546e-05
S040	T035b	TRUE	TRUE	0	0	1	1	none	0.0001275525404105
S042	T035b	TRUE	TRUE	0	0	1	1	none	2.4719046403e-05
S071	T035b	TRUE	TRUE	0	0	1	1	none	0.000114028035279
S078	T035b	TRUE	TRUE	0	0	1	1	none	2.33208791055e-05
S081	T035b	TRUE	TRUE	0	0	1	1	none	2.53529536125e-05
S085	T035b	TRUE	TRUE	0	0	1	1	none	0.0001114759179845
S087	T035b	TRUE	TRUE	0	0	1	1	none	0.000125008790887
S093	T035b	TRUE	TRUE	0	0	1	1	none	0.0001033448928418
S097	T035b	TRUE	TRUE	0	0	1	1	none	2.0360941467e-05
S102	T035b	TRUE	TRUE	0	0	1	1	none	0.0001305025640775
S106	T035b	TRUE	TRUE	0	0	1	1	none	2.37394387195e-05
S130	T035b	TRUE	TRUE	0	0	1	1	none	0.0001259196034325
T009	T035b	TRUE	TRUE	0	0	1	1	none	3.988730824e-06
T010	T035b	FALSE	FALSE	0	0	1	1	none	6.786835571e-06
T013	T035b	FALSE	FALSE	0	0	1	1	none	7.36920299333e-05
T014	T035b	TRUE	TRUE	0	0	1	1	none	2.56110824425e-05
T020	T035b	TRUE	TRUE	0	0	1	1	none	6.95790157725e-05
T021	T035b	FALSE	FALSE	0	0	1	1	none	6.339072095e-06
T028	T035b	TRUE	TRUE	0	0	1	1	none	6.39238091375e-05
T035a	T035b	TRUE	TRUE	0	0	1	1	none	0.000126365231678
S002	T040	TRUE	TRUE	0	0	1	1	none	1.50789361815e-05
S007	T040	TRUE	TRUE	0	0	1	1	none	6.5884699603e-05
S021	T040	TRUE	TRUE	0	0	1	1	none	6.4520530321e-06
S024	T040	TRUE	TRUE	0	0	1	1	none	4.7705303435e-06
S025	T040	TRUE	TRUE	0	0	1	1	none	2.67812195825e-05
S026	T040	TRUE	TRUE	0	0	1	1	none	2.0553042555e-05
S038	T040	TRUE	TRUE	0	0	1	1	none	6.4570737574e-05
S039	T040	TRUE	TRUE	0	0	1	1	none	6.904743366e-06
S040	T040	TRUE	TRUE	0	0	1	1	none	0.0001237189737365
S042	T040	TRUE	TRUE	0	0	1	1	none	5.631959804e-06
S071	T040	TRUE	TRUE	0	0	1	1	none	0.000110194468605
S078	T040	TRUE	TRUE	0	0	1	1	none	8.1115002315e-06
S081	T040	TRUE	TRUE	0	0	1	1	none	3.7302381755e-06
S085	T040	TRUE	TRUE	0	0	1	1	none	0.0001076423513105
S087	T040	TRUE	TRUE	0	0	1	1	none	0.000121175224213
S093	T040	TRUE	TRUE	0	0	1	1	none	9.95113261678e-05
S097	T040	TRUE	TRUE	0	0	1	1	none	2.5457787605e-05
S102	T040	TRUE	TRUE	0	0	1	1	none	0.0001266689974035
S106	T040	TRUE	TRUE	0	0	1	1	none	1.43329081655e-05
S130	T040	TRUE	TRUE	0	0	1	1	none	0.0001220860367585
T009	T040	TRUE	TRUE	0	0	1	1	none	3.0536293774e-05
T010	T040	FALSE	FALSE	0	0	1	1	none	3.3334398521e-05
T013	T040	FALSE	FALSE	0	0	1	1	none	6.98584632593e-05
T014	T040	TRUE	TRUE	0	0	1	1	none	6.5239958435e-06
T020	T040	TRUE	TRUE	0	0	1	1	none	6.57454490985e-05
T021	T040	FALSE	FALSE	0	0	1	1	none	3.2886635045e-05
T028	T040	TRUE	TRUE	0	0	1	1	none	6.00902424635e-05
T035a	T040	TRUE	TRUE	0	0	1	1	none	0.000122531665004
T035b	T040	TRUE	TRUE	0	0	1	1	none	2.7815377369e-05
S002	T056	FALSE	FALSE	0	0	1	1	none	3.46226264676e-05
S007	T056	FALSE	FALSE	0	0	1	1	none	7.98554260091e-05
S021	T056	FALSE	FALSE	0	0	1	1	none	3.44084849442e-05
S024	T056	FALSE	FALSE	0	0	1	1	none	3.52625910936e-05
S025	T056	FALSE	FALSE	0	0	1	1	none	3.18215331766e-05
S026	T056	FALSE	FALSE	0	0	1	1	none	2.17665538991e-05
S038	T056	FALSE	FALSE	0	0	1	1	none	7.85414639801e-05
S039	T056	FALSE	FALSE	0	0	1	1	none	3.48611752781e-05
S040	T056	FALSE	FALSE	0	0	1	1	none	0.0001376897001426
S042	T056	FALSE	FALSE	0	0	1	1	none	3.48562061351e-05
S071	T056	FALSE	FALSE	0	0	1	1	none	0.0001241651950111
S078	T056	FALSE	FALSE	0	0	1	1	none	3.34580388376e-05
S081	T056	FALSE	FALSE	0	0	1	1	none	3.54901133446e-05
S085	T056	FALSE	FALSE	0	0	1	1	none	0.0001216130777166
S087	T056	FALSE	FALSE	0	0	1	1	none	0.0001351459506191
S093	T056	FALSE	FALSE	0	0	1	1	none	0.0001134820525739
S097	T056	FALSE	FALSE	0	0	1	1	none	3.04981011991e-05
S102	T056	FALSE	FALSE	0	0	1	1	none	0.0001406397238096
S106	T056	FALSE	FALSE	0	0	1	1	none	3.38765984516e-05
S130	T056	FALSE	FALSE	0	0	1	1	none	0.0001360567631646
T009	T056	TRUE	TRUE	1	0	1	1	anc	1.182836858e-06
T010	T056	FALSE	FALSE	0	0	1	1	none	1.31205520461e-05
T013	T056	FALSE	FALSE	0	0	1	1	none	8.38291896654e-05
T014	T056	FALSE	FALSE	0	0	1	1	none	3.57482421746e-05
T020	T056	FALSE	FALSE	0	0	1	1	none	7.97161755046e-05
T021	T056	FALSE	FALSE	0	0	1	1	none	1.26727885701e-05
T028	T056	FALSE	FALSE	0	0	1	1	none	7.40609688696e-05
T035a	T056	FALSE	FALSE	0	0	1	1	none	0.0001365023914101
T035b	T056	FALSE	FALSE	0	0	1	1	none	1.14049741511e-05
T040	T056	FALSE	FALSE	0	0	1	1	none	3.79525371011e-05
S002	T059	TRUE	TRUE	0	0	1	1	none	0.000128446635539
S007	T059	TRUE	TRUE	0	0	1	1	none	0.0001237594336005
S021	T059	TRUE	TRUE	0	0	1	1	none	0.0001282324940156
S024	T059	TRUE	TRUE	0	0	1	1	none	0.000129086600165
S025	T059	TRUE	TRUE	0	0	1	1	none	0.00013457595506
S026	T059	TRUE	TRUE	0	0	1	1	none	0.0001283477780325
S038	T059	TRUE	TRUE	0	0	1	1	none	0.0001224454715715
S039	T059	TRUE	TRUE	0	0	1	1	none	0.0001286851843495
S040	T059	TRUE	TRUE	0	0	1	1	none	9.325386855e-06
S042	T059	TRUE	TRUE	0	0	1	1	none	0.0001286802152065
S071	T059	TRUE	TRUE	0	0	1	1	none	3.19776955425e-05
S078	T059	TRUE	TRUE	0	0	1	1	none	0.000127282047909
S081	T059	TRUE	TRUE	0	0	1	1	none	0.000129314122416
S085	T059	TRUE	TRUE	0	0	1	1	none	6.3061226848e-05
S087	T059	TRUE	TRUE	0	0	1	1	none	7.65940997505e-05
S093	T059	TRUE	TRUE	0	0	1	1	none	5.49302017053e-05
S097	T059	TRUE	TRUE	0	0	1	1	none	0.0001332525230825
S102	T059	TRUE	TRUE	0	0	1	1	none	1.3543224941e-05
S106	T059	TRUE	TRUE	0	0	1	1	none	0.000127700607523
S130	T059	TRUE	TRUE	0	0	1	1	none	7.7504912296e-05
T009	T059	TRUE	TRUE	0	0	1	1	none	0.0001383310292515
T010	T059	FALSE	FALSE	0	0	1	1	none	0.0001411291339985
T013	T059	FALSE	FALSE	0	0	1	1	none	0.0001277331972568
T014	T059	TRUE	TRUE	0	0	1	1	none	0.000129572251246
T020	T059	TRUE	TRUE	0	0	1	1	none	0.000123620183096
T021	T059	FALSE	FALSE	0	0	1	1	none	0.0001406813705225
T028	T059	TRUE	TRUE	0	0	1	1	none	0.000117964976461
T035a	T059	TRUE	TRUE	0	0	1	1	none	7.79505405415e-05
T035b	T059	TRUE	TRUE	0	0	1	1	none	0.0001356101128465
T040	T059	TRUE	TRUE	0	0	1	1	none	0.0001317765461725
T056	T059	FALSE	FALSE	0	0	1	1	none	0.0001457472725786
S002	T065	TRUE	TRUE	0	0	1	1	none	6.20523906843e-05
S007	T065	TRUE	TRUE	0	0	1	1	none	4.54019984888e-05
S021	T065	TRUE	TRUE	0	0	1	1	none	6.18382491609e-05
S024	T065	TRUE	TRUE	0	0	1	1	none	6.26923553103e-05
S025	T065	TRUE	TRUE	0	0	1	1	none	6.81817102053e-05
S026	T065	TRUE	TRUE	0	0	1	1	none	6.19535331778e-05
S038	T065	TRUE	TRUE	0	0	1	1	none	4.3338929608e-06
S039	T065	TRUE	TRUE	0	0	1	1	none	6.22909394948e-05
S040	T065	TRUE	TRUE	0	0	1	1	none	0.0001151994628793
S042	T065	TRUE	TRUE	0	0	1	1	none	6.22859703518e-05
S071	T065	TRUE	TRUE	0	0	1	1	none	0.0001016749577478
S078	T065	TRUE	TRUE	0	0	1	1	none	6.08878030543e-05
S081	T065	TRUE	TRUE	0	0	1	1	none	6.29198775613e-05
S085	T065	TRUE	TRUE	0	0	1	1	none	9.91228404533e-05
S087	T065	TRUE	TRUE	0	0	1	1	none	0.0001126557133558
S093	T065	TRUE	TRUE	0	0	1	1	none	9.09918153106e-05
S097	T065	TRUE	TRUE	0	0	1	1	none	6.68582782278e-05
S102	T065	TRUE	TRUE	0	0	1	1	none	0.0001181494865463
S106	T065	TRUE	TRUE	0	0	1	1	none	6.13063626683e-05
S130	T065	TRUE	TRUE	0	0	1	1	none	0.0001135665259013
T009	T065	TRUE	TRUE	0	0	1	1	none	7.19367843968e-05
T010	T065	FALSE	FALSE	0	0	1	1	none	7.47348891438e-05
T013	T065	FALSE	FALSE	0	0	1	1	none	7.0859898081e-06
T014	T065	TRUE	TRUE	0	0	1	1	none	6.31780063913e-05
T020	T065	TRUE	TRUE	0	0	1	1	none	5.5086044853e-06
T021	T065	FALSE	FALSE	0	0	1	1	none	7.42871256678e-05
T028	T065	TRUE	TRUE	0	0	1	1	none	3.96075413493e-05
T035a	T065	TRUE	TRUE	0	0	1	1	none	0.0001140121541468
T035b	T065	TRUE	TRUE	0	0	1	1	none	6.92158679918e-05
T040	T065	TRUE	TRUE	0	0	1	1	none	6.53823013178e-05
T056	T065	FALSE	FALSE	0	0	1	1	none	7.93530277239e-05
T059	T065	TRUE	TRUE	0	0	1	1	none	0.0001232570353153
S002	T069	TRUE	TRUE	0	0	1	1	none	0.000123172748817
S007	T069	TRUE	TRUE	0	0	1	1	none	0.0001184855468785
S021	T069	TRUE	TRUE	0	0	1	1	none	0.0001229586072936
S024	T069	TRUE	TRUE	0	0	1	1	none	0.000123812713443
S025	T069	TRUE	TRUE	0	0	1	1	none	0.000129302068338
S026	T069	TRUE	TRUE	0	0	1	1	none	0.0001230738913105
S038	T069	TRUE	TRUE	0	0	1	1	none	0.0001171715848495
S039	T069	TRUE	TRUE	0	0	1	1	none	0.0001234112976275
S040	T069	TRUE	TRUE	0	0	1	1	none	4.0228313952e-05
S042	T069	TRUE	TRUE	0	0	1	1	none	0.0001234063284845
S071	T069	TRUE	TRUE	0	0	1	1	none	1.75760052645e-05
S078	T069	TRUE	TRUE	0	0	1	1	none	0.000122008161187
S081	T069	TRUE	TRUE	0	0	1	1	none	0.000124040235694
S085	T069	TRUE	TRUE	0	0	1	1	none	5.7787340126e-05
S087	T069	TRUE	TRUE	0	0	1	1	none	7.13202130285e-05
S093	T069	TRUE	TRUE	0	0	1	1	none	4.96563149833e-05
S097	T069	TRUE	TRUE	0	0	1	1	none	0.0001279786363605
S102	T069	TRUE	TRUE	0	0	1	1	none	4.3178337619e-05
S106	T069	TRUE	TRUE	0	0	1	1	none	0.000122426720801
S130	T069	TRUE	TRUE	0	0	1	1	none	7.2231025574e-05
T009	T069	TRUE	TRUE	0	0	1	1	none	0.0001330571425295
T010	T069	FALSE	FALSE	0	0	1	1	none	0.0001358552472765
T013	T069	FALSE	FALSE	0	0	1	1	none	0.0001224593105348
T014	T069	TRUE	TRUE	0	0	1	1	none	0.000124298364524
T020	T069	TRUE	TRUE	0	0	1	1	none	0.000118346296374
T021	T069	FALSE	FALSE	0	0	1	1	none	0.0001354074838005
T028	T069	TRUE	TRUE	0	0	1	1	none	0.000112691089739
T035a	T069	TRUE	TRUE	0	0	1	1	none	7.26766538195e-05
T035b	T069	TRUE	TRUE	0	0	1	1	none	0.0001303362261245
T040	T069	TRUE	TRUE	0	0	1	1	none	0.0001265026594505
T056	T069	FALSE	FALSE	0	0	1	1	none	0.0001404733858566
T059	T069	TRUE	TRUE	0	0	1	1	none	4.8285886388e-05
T065	T069	TRUE	TRUE	0	0	1	1	none	0.0001179831485933
S002	T073	FALSE	FALSE	0	0	1	1	none	2.8922817202e-05
S007	T073	FALSE	FALSE	0	0	1	1	none	7.41556167435e-05
S021	T073	FALSE	FALSE	0	0	1	1	none	2.87086756786e-05
S024	T073	FALSE	FALSE	0	0	1	1	none	2.9562781828e-05
S025	T073	FALSE	FALSE	0	0	1	1	none	2.6121723911e-05
S026	T073	FALSE	FALSE	0	0	1	1	none	1.60667446335e-05
S038	T073	FALSE	FALSE	0	0	1	1	none	7.28416547145e-05
S039	T073	FALSE	FALSE	0	0	1	1	none	2.91613660125e-05
S040	T073	FALSE	FALSE	0	0	1	1	none	0.000131989890877
S042	T073	FALSE	FALSE	0	0	1	1	none	2.91563968695e-05
S071	T073	FALSE	FALSE	0	0	1	1	none	0.0001184653857455
S078	T073	FALSE	FALSE	0	0	1	1	none	2.7758229572e-05
S081	T073	FALSE	FALSE	0	0	1	1	none	2.9790304079e-05
S085	T073	FALSE	FALSE	0	0	1	1	none	0.000115913268451
S087	T073	FALSE	FALSE	0	0	1	1	none	0.0001294461413535
S093	T073	FALSE	FALSE	0	0	1	1	none	0.0001077822433083
S097	T073	FALSE	FALSE	0	0	1	1	none	2.47982919335e-05
S102	T073	FALSE	FALSE	0	0	1	1	none	0.000134939914544
S106	T073	FALSE	FALSE	0	0	1	1	none	2.8176789186e-05
S130	T073	FALSE	FALSE	0	0	1	1	none	0.000130356953899
T009	T073	FALSE	FALSE	0	0	1	1	none	4.6226380335e-06
T010	T073	FALSE	FALSE	0	0	1	1	none	3.6172995235e-06
T013	T073	FALSE	FALSE	0	0	1	1	none	7.81293803998e-05
T014	T073	FALSE	FALSE	0	0	1	1	none	3.0048432909e-05
T020	T073	FALSE	FALSE	0	0	1	1	none	7.4016366239e-05
T021	T073	TRUE	TRUE	0	0	1	1	none	1.9017216285e-06
T028	T073	FALSE	FALSE	0	0	1	1	none	6.8361159604e-05
T035a	T073	FALSE	FALSE	0	0	1	1	none	0.0001308025821445
T035b	T073	FALSE	FALSE	0	0	1	1	none	5.7051648855e-06
T040	T073	FALSE	FALSE	0	0	1	1	none	3.22527278355e-05
T056	T073	FALSE	FALSE	0	0	1	1	none	1.20388813606e-05
T059	T073	FALSE	FALSE	0	0	1	1	none	0.000140047463313
T065	T073	FALSE	FALSE	0	0	1	1	none	7.36532184583e-05
T069	T073	FALSE	FALSE	0	0	1	1	none	0.000134773576591
S002	T075	TRUE	TRUE	0	0	1	1	none	5.46167732405e-05
S007	T075	TRUE	TRUE	0	0	1	1	none	4.8661756883e-05
S021	T075	TRUE	TRUE	0	0	1	1	none	5.44026317171e-05
S024	T075	TRUE	TRUE	0	0	1	1	none	5.52567378665e-05
S025	T075	TRUE	TRUE	0	0	1	1	none	6.07460927615e-05
S026	T075	TRUE	TRUE	0	0	1	1	none	5.4517915734e-05
S038	T075	TRUE	TRUE	0	0	1	1	none	4.7347794854e-05
S039	T075	TRUE	TRUE	0	0	1	1	none	5.4855322051e-05
S040	T075	TRUE	TRUE	0	0	1	1	none	0.0001077638454355
S042	T075	TRUE	TRUE	0	0	1	1	none	5.4850352908e-05
S071	T075	TRUE	TRUE	0	0	1	1	none	9.4239340304e-05
S078	T075	TRUE	TRUE	0	0	1	1	none	5.34521856105e-05
S081	T075	TRUE	TRUE	0	0	1	1	none	5.54842601175e-05
S085	T075	TRUE	TRUE	0	0	1	1	none	9.16872230095e-05
S087	T075	TRUE	TRUE	0	0	1	1	none	0.000105220095912
S093	T075	TRUE	TRUE	0	0	1	1	none	8.35561978668e-05
S097	T075	TRUE	TRUE	0	0	1	1	none	5.9422660784e-05
S102	T075	TRUE	TRUE	0	0	1	1	none	0.0001107138691025
S106	T075	TRUE	TRUE	0	0	1	1	none	5.38707452245e-05
S130	T075	TRUE	TRUE	0	0	1	1	none	0.0001061309084575
T009	T075	TRUE	TRUE	0	0	1	1	none	6.4501166953e-05
T010	T075	FALSE	FALSE	0	0	1	1	none	6.72992717e-05
T013	T075	FALSE	FALSE	0	0	1	1	none	5.26355205393e-05
T014	T075	TRUE	TRUE	0	0	1	1	none	5.57423889475e-05
T020	T075	TRUE	TRUE	0	0	1	1	none	4.85225063785e-05
T021	T075	FALSE	FALSE	0	0	1	1	none	6.6851508224e-05
T028	T075	TRUE	TRUE	0	0	1	1	none	4.28672997435e-05
T035a	T075	TRUE	TRUE	0	0	1	1	none	0.000106576536703
T035b	T075	TRUE	TRUE	0	0	1	1	none	6.1780250548e-05
T040	T075	TRUE	TRUE	0	0	1	1	none	5.7946683874e-05
T056	T075	FALSE	FALSE	0	0	1	1	none	7.19174102801e-05
T059	T075	TRUE	TRUE	0	0	1	1	none	0.0001158214178715
T065	T075	TRUE	TRUE	0	0	1	1	none	4.81593585978e-05
T069	T075	TRUE	TRUE	0	0	1	1	none	0.0001105475311495
T073	T075	FALSE	FALSE	0	0	1	1	none	6.62176010145e-05
S002	T077	FALSE	FALSE	0	0	1	1	none	2.95567244115e-05
S007	T077	FALSE	FALSE	0	0	1	1	none	7.4789523953e-05
S021	T077	FALSE	FALSE	0	0	1	1	none	2.93425828881e-05
S024	T077	FALSE	FALSE	0	0	1	1	none	3.01966890375e-05
S025	T077	FALSE	FALSE	0	0	1	1	none	2.67556311205e-05
S026	T077	FALSE	FALSE	0	0	1	1	none	1.6700651843e-05
S038	T077	FALSE	FALSE	0	0	1	1	none	7.3475561924e-05
S039	T077	FALSE	FALSE	0	0	1	1	none	2.9795273222e-05
S040	T077	FALSE	FALSE	0	0	1	1	none	0.0001326237980865
S042	T077	FALSE	FALSE	0	0	1	1	none	2.9790304079e-05
S071	T077	FALSE	FALSE	0	0	1	1	none	0.000119099292955
S078	T077	FALSE	FALSE	0	0	1	1	none	2.83921367815e-05
S081	T077	FALSE	FALSE	0	0	1	1	none	3.04242112885e-05
S085	T077	FALSE	FALSE	0	0	1	1	none	0.0001165471756605
S087	T077	FALSE	FALSE	0	0	1	1	none	0.000130080048563
S093	T077	FALSE	FALSE	0	0	1	1	none	0.0001084161505178
S097	T077	FALSE	FALSE	0	0	1	1	none	2.5432199143e-05
S102	T077	FALSE	FALSE	0	0	1	1	none	0.0001355738217535
S106	T077	FALSE	FALSE	0	0	1	1	none	2.88106963955e-05
S130	T077	FALSE	FALSE	0	0	1	1	none	0.0001309908611085
T009	T077	FALSE	FALSE	0	0	1	1	none	5.256545243e-06
T010	T077	FALSE	FALSE	0	0	1	1	none	4.251206733e-06
T013	T077	FALSE	FALSE	0	0	1	1	none	7.87632876093e-05
T014	T077	FALSE	FALSE	0	0	1	1	none	3.06823401185e-05
T020	T077	FALSE	FALSE	0	0	1	1	none	7.46502734485e-05
T021	T077	TRUE	TRUE	0	0	1	1	none	1.267814419e-06
T028	T077	FALSE	FALSE	0	0	1	1	none	6.89950668135e-05
T035a	T077	FALSE	FALSE	0	0	1	1	none	0.000131436489354
T035b	T077	FALSE	FALSE	0	0	1	1	none	6.339072095e-06
T040	T077	FALSE	FALSE	0	0	1	1	none	3.2886635045e-05
T056	T077	FALSE	FALSE	0	0	1	1	none	1.26727885701e-05
T059	T077	FALSE	FALSE	0	0	1	1	none	0.0001406813705225
T065	T077	FALSE	FALSE	0	0	1	1	none	7.42871256678e-05
T069	T077	FALSE	FALSE	0	0	1	1	none	0.0001354074838005
T073	T077	TRUE	TRUE	0	0	1	1	none	1.9017216285e-06
T075	T077	FALSE	FALSE	0	0	1	1	none	6.6851508224e-05
S002	T087	TRUE	TRUE	0	0	1	1	none	2.53933695021e-05
S007	T087	TRUE	TRUE	0	0	1	1	none	7.06261690436e-05
S021	T087	TRUE	TRUE	0	0	1	1	none	2.51792279787e-05
S024	T087	TRUE	TRUE	0	0	1	1	none	2.60333341281e-05
S025	T087	TRUE	TRUE	0	0	1	1	none	2.25922762111e-05
S026	T087	TRUE	TRUE	0	0	1	1	none	1.25372969336e-05
S038	T087	TRUE	TRUE	0	0	1	1	none	6.93122070146e-05
S039	T087	TRUE	TRUE	0	0	1	1	none	2.56319183126e-05
S040	T087	TRUE	TRUE	0	0	1	1	none	0.0001284604431771
S042	T087	TRUE	TRUE	0	0	1	1	none	2.56269491696e-05
S071	T087	TRUE	TRUE	0	0	1	1	none	0.0001149359380456
S078	T087	TRUE	TRUE	0	0	1	1	none	2.42287818721e-05
S081	T087	TRUE	TRUE	0	0	1	1	none	2.62608563791e-05
S085	T087	TRUE	TRUE	0	0	1	1	none	0.0001123838207511
S087	T087	TRUE	TRUE	0	0	1	1	none	0.0001259166936536
S093	T087	TRUE	TRUE	0	0	1	1	none	0.0001042527956084
S097	T087	TRUE	TRUE	0	0	1	1	none	2.12688442336e-05
S102	T087	TRUE	TRUE	0	0	1	1	none	0.0001314104668441
S106	T087	TRUE	TRUE	0	0	1	1	none	2.46473414861e-05
S130	T087	TRUE	TRUE	0	0	1	1	none	0.0001268275061991
T009	T087	TRUE	TRUE	0	0	1	1	none	3.6288191716e-06
T010	T087	FALSE	FALSE	0	0	1	1	none	6.4269239186e-06
T013	T087	FALSE	FALSE	0	0	1	1	none	7.45999326999e-05
T014	T087	TRUE	TRUE	0	0	1	1	none	2.65189852091e-05
T020	T087	TRUE	TRUE	0	0	1	1	none	7.04869185391e-05
T021	T087	FALSE	FALSE	0	0	1	1	none	5.9791604426e-06
T028	T087	TRUE	TRUE	0	0	1	1	none	6.48317119041e-05
T035a	T087	TRUE	TRUE	0	0	1	1	none	0.0001272731344446
T035b	T087	TRUE	TRUE	0	0	1	1	none	2.1757171856e-06
T040	T087	TRUE	TRUE	0	0	1	1	none	2.87232801356e-05
T056	T087	FALSE	FALSE	0	0	1	1	none	1.10450624987e-05
T059	T087	TRUE	TRUE	0	0	1	1	none	0.0001365180156131
T065	T087	TRUE	TRUE	0	0	1	1	none	7.01237707584e-05
T069	T087	TRUE	TRUE	0	0	1	1	none	0.0001312441288911
T073	T087	FALSE	FALSE	0	0	1	1	none	5.3452532331e-06
T075	T087	TRUE	TRUE	0	0	1	1	none	6.26881533146e-05
T077	T087	FALSE	FALSE	0	0	1	1	none	5.9791604426e-06
S002	T095	TRUE	TRUE	0	0	1	1	none	0.00011721140637
S007	T095	TRUE	TRUE	0	0	1	1	none	0.0001125242044315
S021	T095	TRUE	TRUE	0	0	1	1	none	0.0001169972648466
S024	T095	TRUE	TRUE	0	0	1	1	none	0.000117851370996
S025	T095	TRUE	TRUE	0	0	1	1	none	0.000123340725891
S026	T095	TRUE	TRUE	0	0	1	1	none	0.0001171125488635
S038	T095	TRUE	TRUE	0	0	1	1	none	0.0001112102424025
S039	T095	TRUE	TRUE	0	0	1	1	none	0.0001174499551805
S040	T095	TRUE	TRUE	0	0	1	1	none	6.7902620105e-05
S042	T095	TRUE	TRUE	0	0	1	1	none	0.0001174449860375
S071	T095	TRUE	TRUE	0	0	1	1	none	5.43781149735e-05
S078	T095	TRUE	TRUE	0	0	1	1	none	0.00011604681874
S081	T095	TRUE	TRUE	0	0	1	1	none	0.000118078893247
S085	T095	TRUE	TRUE	0	0	1	1	none	2.2280189755e-05
S087	T095	TRUE	TRUE	0	0	1	1	none	1.9017216285e-06
S093	T095	TRUE	TRUE	0	0	1	1	none	2.28992597163e-05
S097	T095	TRUE	TRUE	0	0	1	1	none	0.0001220172939135
S102	T095	TRUE	TRUE	0	0	1	1	none	7.0852643772e-05
S106	T095	TRUE	TRUE	0	0	1	1	none	0.000116465378354
S130	T095	TRUE	TRUE	0	0	1	1	none	2.812534174e-06
T009	T095	TRUE	TRUE	0	0	1	1	none	0.0001270958000825
T010	T095	FALSE	FALSE	0	0	1	1	none	0.0001298939048295
T013	T095	FALSE	FALSE	0	0	1	1	none	0.0001164979680878
T014	T095	TRUE	TRUE	0	0	1	1	none	0.000118337022077
T020	T095	TRUE	TRUE	0	0	1	1	none	0.000112384953927
T021	T095	FALSE	FALSE	0	0	1	1	none	0.0001294461413535
T028	T095	TRUE	TRUE	0	0	1	1	none	0.000106729747292
T035a	T095	TRUE	TRUE	0	0	1	1	none	6.4911125495e-06
T035b	T095	TRUE	TRUE	0	0	1	1	none	0.0001243748836775
T040	T095	TRUE	TRUE	0	0	1	1	none	0.0001205413170035
T056	T095	FALSE	FALSE	0	0	1	1	none	0.0001345120434096
T059	T095	TRUE	TRUE	0	0	1	1	none	7.5960192541e-05
T065	T095	TRUE	TRUE	0	0	1	1	none	0.0001120218061463
T069	T095	TRUE	TRUE	0	0	1	1	none	7.0686305819e-05
T073	T095	FALSE	FALSE	0	0	1	1	none	0.000128812234144
T075	T095	TRUE	TRUE	0	0	1	1	none	0.0001045861887025
T077	T095	FALSE	FALSE	0	0	1	1	none	0.0001294461413535
T087	T095	TRUE	TRUE	0	0	1	1	none	0.0001252827864441
S002	T099a	TRUE	TRUE	0	0	1	1	none	0.000115431605881
S007	T099a	TRUE	TRUE	0	0	1	1	none	0.0001107444039425
S021	T099a	TRUE	TRUE	0	0	1	1	none	0.0001152174643576
S024	T099a	TRUE	TRUE	0	0	1	1	none	0.000116071570507
S025	T099a	TRUE	TRUE	0	0	1	1	none	0.000121560925402
S026	T099a	TRUE	TRUE	0	0	1	1	none	0.0001153327483745
S038	T099a	TRUE	TRUE	0	0	1	1	none	0.0001094304419135
S039	T099a	TRUE	TRUE	0	0	1	1	none	0.0001156701546915
S040	T099a	TRUE	TRUE	0	0	1	1	none	6.6122819616e-05
S042	T099a	TRUE	TRUE	0	0	1	1	none	0.0001156651855485
S071	T099a	TRUE	TRUE	0	0	1	1	none	5.25983144845e-05
S078	T099a	TRUE	TRUE	0	0	1	1	none	0.000114267018251
S081	T099a	TRUE	TRUE	0	0	1	1	none	0.000116299092758
S085	T099a	TRUE	TRUE	0	0	1	1	none	2.0500389266e-05
S087	T099a	TRUE	TRUE	0	0	1	1	none	4.6226856885e-06
S093	T099a	TRUE	TRUE	0	0	1	1	none	2.11194592273e-05
S097	T099a	TRUE	TRUE	0	0	1	1	none	0.0001202374934245
S102	T099a	TRUE	TRUE	0	0	1	1	none	6.9072843283e-05
S106	T099a	TRUE	TRUE	0	0	1	1	none	0.000114685577865
S130	T099a	TRUE	TRUE	0	0	1	1	none	5.533498234e-06
T009	T099a	TRUE	TRUE	0	0	1	1	none	0.0001253159995935
T010	T099a	FALSE	FALSE	0	0	1	1	none	0.0001281141043405
T013	T099a	FALSE	FALSE	0	0	1	1	none	0.0001147181675988
T014	T099a	TRUE	TRUE	0	0	1	1	none	0.000116557221588
T020	T099a	TRUE	TRUE	0	0	1	1	none	0.000110605153438
T021	T099a	FALSE	FALSE	0	0	1	1	none	0.0001276663408645
T028	T099a	TRUE	TRUE	0	0	1	1	none	0.000104949946803
T035a	T099a	TRUE	TRUE	0	0	1	1	none	5.9791264795e-06
T035b	T099a	TRUE	TRUE	0	0	1	1	none	0.0001225950831885
T040	T099a	TRUE	TRUE	0	0	1	1	none	0.0001187615165145
T056	T099a	FALSE	FALSE	0	0	1	1	none	0.0001327322429206
T059	T099a	TRUE	TRUE	0	0	1	1	none	7.4180392052e-05
T065	T099a	TRUE	TRUE	0	0	1	1	none	0.0001102420056573
T069	T099a	TRUE	TRUE	0	0	1	1	none	6.890650533e-05
T073	T099a	FALSE	FALSE	0	0	1	1	none	0.000127032433655
T075	T099a	TRUE	TRUE	0	0	1	1	none	0.0001028063882135
T077	T099a	FALSE	FALSE	0	0	1	1	none	0.0001276663408645
T087	T099a	TRUE	TRUE	0	0	1	1	none	0.0001235029859551
T095	T099a	TRUE	TRUE	0	0	1	1	none	3.988778479e-06
S002	T102	FALSE	FALSE	0	0	1	1	none	0.0001226330392454
S007	T102	FALSE	FALSE	0	0	1	1	none	0.0001179458373069
S021	T102	FALSE	FALSE	0	0	1	1	none	0.000122418897722
S024	T102	FALSE	FALSE	0	0	1	1	none	0.0001232730038714
S025	T102	FALSE	FALSE	0	0	1	1	none	0.0001287623587664
S026	T102	FALSE	FALSE	0	0	1	1	none	0.0001225341817389
S038	T102	FALSE	FALSE	0	0	1	1	none	0.0001166318752779
S039	T102	FALSE	FALSE	0	0	1	1	none	0.0001228715880559
S040	T102	FALSE	FALSE	0	0	1	1	none	7.33242529804001e-05
S042	T102	FALSE	FALSE	0	0	1	1	none	0.0001228666189129
S071	T102	FALSE	FALSE	0	0	1	1	none	5.97997478489e-05
S078	T102	FALSE	FALSE	0	0	1	1	none	0.0001214684516154
S081	T102	FALSE	FALSE	0	0	1	1	none	0.0001235005261224
S085	T102	FALSE	FALSE	0	0	1	1	none	2.77018226304e-05
S087	T102	FALSE	FALSE	0	0	1	1	none	7.3233545039e-06
S093	T102	FALSE	FALSE	0	0	1	1	none	2.83208925917e-05
S097	T102	FALSE	FALSE	0	0	1	1	none	0.0001274389267889
S102	T102	FALSE	FALSE	0	0	1	1	none	7.62742766474001e-05
S106	T102	FALSE	FALSE	0	0	1	1	none	0.0001218870112294
S130	T102	FALSE	FALSE	0	0	1	1	none	8.2341670494e-06
T009	T102	FALSE	FALSE	0	0	1	1	none	0.0001325174329579
T010	T102	FALSE	FALSE	0	0	1	1	none	0.0001353155377049
T013	T102	FALSE	FALSE	0	0	1	1	none	0.0001219196009632
T014	T102	FALSE	FALSE	0	0	1	1	none	0.0001237586549524
T020	T102	FALSE	FALSE	0	0	1	1	none	0.0001178065868024
T021	T102	FALSE	FALSE	0	0	1	1	none	0.0001348677742289
T028	T102	FALSE	FALSE	0	0	1	1	none	0.0001121513801674
T035a	T102	FALSE	FALSE	0	0	1	1	none	1.19127454249e-05
T035b	T102	FALSE	FALSE	0	0	1	1	none	0.0001297965165529
T040	T102	FALSE	FALSE	0	0	1	1	none	0.0001259629498789
T056	T102	FALSE	FALSE	0	0	1	1	none	0.000139933676285
T059	T102	FALSE	FALSE	0	0	1	1	none	8.13818254164001e-05
T065	T102	FALSE	FALSE	0	0	1	1	none	0.0001174434390217
T069	T102	FALSE	FALSE	0	0	1	1	none	7.61079386944001e-05
T073	T102	FALSE	FALSE	0	0	1	1	none	0.0001342338670194
T075	T102	FALSE	FALSE	0	0	1	1	none	0.0001100078215779
T077	T102	FALSE	FALSE	0	0	1	1	none	0.0001348677742289
T087	T102	FALSE	FALSE	0	0	1	1	none	0.0001307044193195
T095	T102	TRUE	TRUE	1	0	1	1	anc	6.339072095e-07
T099a	T102	FALSE	FALSE	0	0	1	1	none	9.4104113544e-06
S002	T104	FALSE	FALSE	0	0	1	1	none	6.74212480699001e-05
S007	T104	FALSE	FALSE	0	0	1	1	none	4.24163535604e-05
S021	T104	FALSE	FALSE	0	0	1	1	none	6.72071065465001e-05
S024	T104	FALSE	FALSE	0	0	1	1	none	6.80612126959001e-05
S025	T104	FALSE	FALSE	0	0	1	1	none	7.35505675909001e-05
S026	T104	FALSE	FALSE	0	0	1	1	none	6.73223905634001e-05
S038	T104	FALSE	FALSE	0	0	1	1	none	4.94568938454e-05
S039	T104	FALSE	FALSE	0	0	1	1	none	6.76597968804001e-05
S040	T104	FALSE	FALSE	0	0	1	1	none	0.0001205683202649
S042	T104	FALSE	FALSE	0	0	1	1	none	6.76548277374001e-05
S071	T104	FALSE	FALSE	0	0	1	1	none	0.0001070438151334
S078	T104	FALSE	FALSE	0	0	1	1	none	6.62566604399e-05
S081	T104	FALSE	FALSE	0	0	1	1	none	6.82887349469001e-05
S085	T104	FALSE	FALSE	0	0	1	1	none	0.0001044916978389
S087	T104	FALSE	FALSE	0	0	1	1	none	0.0001180245707414
S093	T104	FALSE	FALSE	0	0	1	1	none	9.63606726962001e-05
S097	T104	FALSE	FALSE	0	0	1	1	none	7.22271356134001e-05
S102	T104	FALSE	FALSE	0	0	1	1	none	0.0001235183439319
S106	T104	FALSE	FALSE	0	0	1	1	none	6.66752200539001e-05
S130	T104	FALSE	FALSE	0	0	1	1	none	0.0001189353832869
T009	T104	FALSE	FALSE	0	0	1	1	none	7.73056417824001e-05
T010	T104	FALSE	FALSE	0	0	1	1	none	8.01037465294001e-05
T013	T104	FALSE	FALSE	0	0	1	1	none	5.47446195307e-05
T014	T104	FALSE	FALSE	0	0	1	1	none	6.85468637769001e-05
T020	T104	FALSE	FALSE	0	0	1	1	none	5.06316053699e-05
T021	T104	FALSE	FALSE	0	0	1	1	none	7.96559830534001e-05
T028	T104	FALSE	FALSE	0	0	1	1	none	3.53540820019e-05
T035a	T104	FALSE	FALSE	0	0	1	1	none	0.0001193810115324
T035b	T104	FALSE	FALSE	0	0	1	1	none	7.45847253774001e-05
T040	T104	FALSE	FALSE	0	0	1	1	none	7.07511587034001e-05
T056	T104	FALSE	FALSE	0	0	1	1	none	8.47218851095001e-05
T059	T104	FALSE	FALSE	0	0	1	1	none	0.0001286258927009
T065	T104	FALSE	FALSE	0	0	1	1	none	5.02684575892e-05
T069	T104	FALSE	FALSE	0	0	1	1	none	0.0001233520059789
T073	T104	FALSE	FALSE	0	0	1	1	none	7.90220758439001e-05
T075	T104	FALSE	FALSE	0	0	1	1	none	5.35282159834e-05
T077	T104	FALSE	FALSE	0	0	1	1	none	7.96559830534001e-05
T087	T104	FALSE	FALSE	0	0	1	1	none	7.54926281440001e-05
T095	T104	FALSE	FALSE	0	0	1	1	none	0.0001173906635319
T099a	T104	FALSE	FALSE	0	0	1	1	none	0.0001156108630429
T102	T104	FALSE	FALSE	0	0	1	1	none	0.0001228122964073
S002	T105	FALSE	FALSE	0	0	1	1	none	6.33202051033e-05
S007	T105	FALSE	FALSE	0	0	1	1	none	4.66698129078e-05
S021	T105	FALSE	FALSE	0	0	1	1	none	6.31060635799e-05
S024	T105	FALSE	FALSE	0	0	1	1	none	6.39601697293e-05
S025	T105	FALSE	FALSE	0	0	1	1	none	6.94495246243e-05
S026	T105	FALSE	FALSE	0	0	1	1	none	6.32213475968e-05
S038	T105	FALSE	FALSE	0	0	1	1	none	5.6017073798e-06
S039	T105	FALSE	FALSE	0	0	1	1	none	6.35587539138e-05
S040	T105	FALSE	FALSE	0	0	1	1	none	0.0001164672772983
S042	T105	FALSE	FALSE	0	0	1	1	none	6.35537847708e-05
S071	T105	FALSE	FALSE	0	0	1	1	none	0.0001029427721668
S078	T105	FALSE	FALSE	0	0	1	1	none	6.21556174733e-05
S081	T105	FALSE	FALSE	0	0	1	1	none	6.41876919803e-05
S085	T105	FALSE	FALSE	0	0	1	1	none	0.0001003906548723
S087	T105	FALSE	FALSE	0	0	1	1	none	0.0001139235277748
S093	T105	FALSE	FALSE	0	0	1	1	none	9.22596297296e-05
S097	T105	FALSE	FALSE	0	0	1	1	none	6.81260926468e-05
S102	T105	FALSE	FALSE	0	0	1	1	none	0.0001194173009653
S106	T105	FALSE	FALSE	0	0	1	1	none	6.25741770873e-05
S130	T105	FALSE	FALSE	0	0	1	1	none	0.0001148343403203
T009	T105	FALSE	FALSE	0	0	1	1	none	7.32045988158e-05
T010	T105	FALSE	FALSE	0	0	1	1	none	7.60027035628e-05
T013	T105	FALSE	FALSE	0	0	1	1	none	8.3538042271e-06
T014	T105	FALSE	FALSE	0	0	1	1	none	6.44458208103e-05
T020	T105	FALSE	FALSE	0	0	1	1	none	6.7764189043e-06
T021	T105	FALSE	FALSE	0	0	1	1	none	7.55549400868e-05
T028	T105	FALSE	FALSE	0	0	1	1	none	4.08753557683e-05
T035a	T105	FALSE	FALSE	0	0	1	1	none	0.0001152799685658
T035b	T105	FALSE	FALSE	0	0	1	1	none	7.04836824108e-05
T040	T105	FALSE	FALSE	0	0	1	1	none	6.66501157368e-05
T056	T105	FALSE	FALSE	0	0	1	1	none	8.06208421429e-05
T059	T105	FALSE	FALSE	0	0	1	1	none	0.0001245248497343
T065	T105	TRUE	TRUE	1	0	1	1	anc	6.339072095e-07
T069	T105	FALSE	FALSE	0	0	1	1	none	0.0001192509630123
T073	T105	FALSE	FALSE	0	0	1	1	none	7.49210328773e-05
T075	T105	FALSE	FALSE	0	0	1	1	none	4.94271730168e-05
T077	T105	FALSE	FALSE	0	0	1	1	none	7.55549400868e-05
T087	T105	FALSE	FALSE	0	0	1	1	none	7.13915851774e-05
T095	T105	FALSE	FALSE	0	0	1	1	none	0.0001132896205653
T099a	T105	FALSE	FALSE	0	0	1	1	none	0.0001115098200763
T102	T105	FALSE	FALSE	0	0	1	1	none	0.0001187112534407
T104	T105	FALSE	FALSE	0	0	1	1	none	5.15362720082e-05
S002	T107	FALSE	FALSE	0	0	1	1	none	0.0001200974104074
S007	T107	FALSE	FALSE	0	0	1	1	none	0.0001154102084689
S021	T107	FALSE	FALSE	0	0	1	1	none	0.000119883268884
S024	T107	FALSE	FALSE	0	0	1	1	none	0.0001207373750334
S025	T107	FALSE	FALSE	0	0	1	1	none	0.0001262267299284
S026	T107	FALSE	FALSE	0	0	1	1	none	0.0001199985529009
S038	T107	FALSE	FALSE	0	0	1	1	none	0.0001140962464399
S039	T107	FALSE	FALSE	0	0	1	1	none	0.0001203359592179
S040	T107	FALSE	FALSE	0	0	1	1	none	7.07886241424e-05
S042	T107	FALSE	FALSE	0	0	1	1	none	0.0001203309900749
S071	T107	FALSE	FALSE	0	0	1	1	none	5.72641190109e-05
S078	T107	FALSE	FALSE	0	0	1	1	none	0.0001189328227774
S081	T107	FALSE	FALSE	0	0	1	1	none	0.0001209648972844
S085	T107	FALSE	FALSE	0	0	1	1	none	2.51661937924e-05
S087	T107	FALSE	FALSE	0	0	1	1	none	4.7877256659e-06
S093	T107	FALSE	FALSE	0	0	1	1	none	2.57852637537e-05
S097	T107	FALSE	FALSE	0	0	1	1	none	0.0001249032979509
S102	T107	FALSE	FALSE	0	0	1	1	none	7.37386478094e-05
S106	T107	FALSE	FALSE	0	0	1	1	none	0.0001193513823914
S130	T107	FALSE	FALSE	0	0	1	1	none	5.6985382114e-06
T009	T107	FALSE	FALSE	0	0	1	1	none	0.0001299818041199
T010	T107	FALSE	FALSE	0	0	1	1	none	0.0001327799088669
T013	T107	FALSE	FALSE	0	0	1	1	none	0.0001193839721252
T014	T107	FALSE	FALSE	0	0	1	1	none	0.0001212230261144
T020	T107	FALSE	FALSE	0	0	1	1	none	0.0001152709579644
T021	T107	FALSE	FALSE	0	0	1	1	none	0.0001323321453909
T028	T107	FALSE	FALSE	0	0	1	1	none	0.0001096157513294
T035a	T107	FALSE	FALSE	0	0	1	1	none	9.3771165869e-06
T035b	T107	FALSE	FALSE	0	0	1	1	none	0.0001272608877149
T040	T107	FALSE	FALSE	0	0	1	1	none	0.0001234273210409
T056	T107	FALSE	FALSE	0	0	1	1	none	0.000137398047447
T059	T107	FALSE	FALSE	0	0	1	1	none	7.88461965784e-05
T065	T107	FALSE	FALSE	0	0	1	1	none	0.0001149078101837
T069	T107	FALSE	FALSE	0	0	1	1	none	7.35723098564e-05
T073	T107	FALSE	FALSE	0	0	1	1	none	0.0001316982381814
T075	T107	FALSE	FALSE	0	0	1	1	none	0.0001074721927399
T077	T107	FALSE	FALSE	0	0	1	1	none	0.0001323321453909
T087	T107	FALSE	FALSE	0	0	1	1	none	0.0001281687904815
T095	T107	TRUE	TRUE	1	0	1	1	anc	6.339072095e-07
T099a	T107	FALSE	FALSE	0	0	1	1	none	6.8747825164e-06
T102	T107	FALSE	FALSE	0	0	1	1	none	5.071257676e-06
T104	T107	FALSE	FALSE	0	0	1	1	none	0.0001202766675693
T105	T107	FALSE	FALSE	0	0	1	1	none	0.0001161756246027
S002	T126	TRUE	TRUE	0	0	1	1	none	0.000135125438223
S007	T126	TRUE	TRUE	0	0	1	1	none	0.0001304382362845
S021	T126	TRUE	TRUE	0	0	1	1	none	0.0001349112966996
S024	T126	TRUE	TRUE	0	0	1	1	none	0.000135765402849
S025	T126	TRUE	TRUE	0	0	1	1	none	0.000141254757744
S026	T126	TRUE	TRUE	0	0	1	1	none	0.0001350265807165
S038	T126	TRUE	TRUE	0	0	1	1	none	0.0001291242742555
S039	T126	TRUE	TRUE	0	0	1	1	none	0.0001353639870335
S040	T126	TRUE	TRUE	0	0	1	1	none	5.2181003358e-05
S042	T126	TRUE	TRUE	0	0	1	1	none	0.0001353590178905
S071	T126	TRUE	TRUE	0	0	1	1	none	2.95286946705e-05
S078	T126	TRUE	TRUE	0	0	1	1	none	0.000133960850593
S081	T126	TRUE	TRUE	0	0	1	1	none	0.0001359929251
S085	T126	TRUE	TRUE	0	0	1	1	none	6.9740029532e-05
S087	T126	TRUE	TRUE	0	0	1	1	none	8.32729024345e-05
S093	T126	TRUE	TRUE	0	0	1	1	none	6.16090043893e-05
S097	T126	TRUE	TRUE	0	0	1	1	none	0.0001399313257665
S102	T126	TRUE	TRUE	0	0	1	1	none	5.5131027025e-05
S106	T126	TRUE	TRUE	0	0	1	1	none	0.000134379410207
S130	T126	TRUE	TRUE	0	0	1	1	none	8.418371498e-05
T009	T126	TRUE	TRUE	0	0	1	1	none	0.0001450098319355
T010	T126	FALSE	FALSE	0	0	1	1	none	0.0001478079366825
T013	T126	FALSE	FALSE	0	0	1	1	none	0.0001344119999408
T014	T126	TRUE	TRUE	0	0	1	1	none	0.00013625105393
T020	T126	TRUE	TRUE	0	0	1	1	none	0.00013029898578
T021	T126	FALSE	FALSE	0	0	1	1	none	0.0001473601732065
T028	T126	TRUE	TRUE	0	0	1	1	none	0.000124643779145
T035a	T126	TRUE	TRUE	0	0	1	1	none	8.46293432255e-05
T035b	T126	TRUE	TRUE	0	0	1	1	none	0.0001422889155305
T040	T126	TRUE	TRUE	0	0	1	1	none	0.0001384553488565
T056	T126	FALSE	FALSE	0	0	1	1	none	0.0001524260752626
T059	T126	TRUE	TRUE	0	0	1	1	none	6.0238575794e-05
T065	T126	TRUE	TRUE	0	0	1	1	none	0.0001299358379993
T069	T126	TRUE	TRUE	0	0	1	1	none	4.3587820066e-05
T073	T126	FALSE	FALSE	0	0	1	1	none	0.000146726265997
T075	T126	TRUE	TRUE	0	0	1	1	none	0.0001225002205555
T077	T126	FALSE	FALSE	0	0	1	1	none	0.0001473601732065
T087	T126	TRUE	TRUE	0	0	1	1	none	0.0001431968182971
T095	T126	TRUE	TRUE	0	0	1	1	none	8.2638995225e-05
T099a	T126	TRUE	TRUE	0	0	1	1	none	8.0859194736e-05
T102	T126	FALSE	FALSE	0	0	1	1	none	8.80606281004001e-05
T104	T126	FALSE	FALSE	0	0	1	1	none	0.0001353046953849
T105	T126	FALSE	FALSE	0	0	1	1	none	0.0001312036524183
T107	T126	FALSE	FALSE	0	0	1	1	none	8.55249992624e-05
S002	T156	FALSE	FALSE	0	0	1	1	none	6.23820474846e-05
S007	T156	FALSE	FALSE	0	0	1	1	none	4.57316552891e-05
S021	T156	FALSE	FALSE	0	0	1	1	none	6.21679059612e-05
S024	T156	FALSE	FALSE	0	0	1	1	none	6.30220121106e-05
S025	T156	FALSE	FALSE	0	0	1	1	none	6.85113670056e-05
S026	T156	FALSE	FALSE	0	0	1	1	none	6.22831899781e-05
S038	T156	FALSE	FALSE	0	0	1	1	none	5.9313641801e-06
S039	T156	FALSE	FALSE	0	0	1	1	none	6.26205962951e-05
S040	T156	FALSE	FALSE	0	0	1	1	none	0.0001155291196796
S042	T156	FALSE	FALSE	0	0	1	1	none	6.26156271521e-05
S071	T156	FALSE	FALSE	0	0	1	1	none	0.0001020046145481
S078	T156	FALSE	FALSE	0	0	1	1	none	6.12174598546e-05
S081	T156	FALSE	FALSE	0	0	1	1	none	6.32495343616e-05
S085	T156	FALSE	FALSE	0	0	1	1	none	9.94524972536e-05
S087	T156	FALSE	FALSE	0	0	1	1	none	0.0001129853701561
S093	T156	FALSE	FALSE	0	0	1	1	none	9.13214721109e-05
S097	T156	FALSE	FALSE	0	0	1	1	none	6.71879350281e-05
S102	T156	FALSE	FALSE	0	0	1	1	none	0.0001184791433466
S106	T156	FALSE	FALSE	0	0	1	1	none	6.16360194686e-05
S130	T156	FALSE	FALSE	0	0	1	1	none	0.0001138961827016
T009	T156	FALSE	FALSE	0	0	1	1	none	7.22664411971e-05
T010	T156	FALSE	FALSE	0	0	1	1	none	7.50645459441e-05
T013	T156	FALSE	FALSE	0	0	1	1	none	1.12190898654e-05
T014	T156	FALSE	FALSE	0	0	1	1	none	6.35076631916e-05
T020	T156	FALSE	FALSE	0	0	1	1	none	7.1060757046e-06
T021	T156	FALSE	FALSE	0	0	1	1	none	7.46167824681e-05
T028	T156	FALSE	FALSE	0	0	1	1	none	3.99371981496e-05
T035a	T156	FALSE	FALSE	0	0	1	1	none	0.0001143418109471
T035b	T156	FALSE	FALSE	0	0	1	1	none	6.95455247921e-05
T040	T156	FALSE	FALSE	0	0	1	1	none	6.57119581181e-05
T056	T156	FALSE	FALSE	0	0	1	1	none	7.96826845242e-05
T059	T156	FALSE	FALSE	0	0	1	1	none	0.0001235866921156
T065	T156	FALSE	FALSE	0	0	1	1	none	6.7429279239e-06
T069	T156	FALSE	FALSE	0	0	1	1	none	0.0001183128053936
T073	T156	FALSE	FALSE	0	0	1	1	none	7.39828752586e-05
T075	T156	FALSE	FALSE	0	0	1	1	none	4.84890153981e-05
T077	T156	FALSE	FALSE	0	0	1	1	none	7.46167824681e-05
T087	T156	FALSE	FALSE	0	0	1	1	none	7.04534275587e-05
T095	T156	FALSE	FALSE	0	0	1	1	none	0.0001123514629466
T099a	T156	FALSE	FALSE	0	0	1	1	none	0.0001105716624576
T102	T156	FALSE	FALSE	0	0	1	1	none	0.000117773095822
T104	T156	FALSE	FALSE	0	0	1	1	none	5.05981143895e-05
T105	T156	FALSE	FALSE	0	0	1	1	none	8.0107423429e-06
T107	T156	FALSE	FALSE	0	0	1	1	none	0.000115237466984
T126	T156	FALSE	FALSE	0	0	1	1	none	0.0001302654947996
S002	T159a	TRUE	TRUE	0	0	1	1	none	2.6387188364e-05
S007	T159a	TRUE	TRUE	0	0	1	1	none	7.16199879055e-05
S021	T159a	TRUE	TRUE	0	0	1	1	none	2.61730468406e-05
S024	T159a	TRUE	TRUE	0	0	1	1	none	2.702715299e-05
S025	T159a	TRUE	TRUE	0	0	1	1	none	2.3586095073e-05
S026	T159a	TRUE	TRUE	0	0	1	1	none	1.35311157955e-05
S038	T159a	TRUE	TRUE	0	0	1	1	none	7.03060258765e-05
S039	T159a	TRUE	TRUE	0	0	1	1	none	2.66257371745e-05
S040	T159a	TRUE	TRUE	0	0	1	1	none	0.000129454262039
S042	T159a	TRUE	TRUE	0	0	1	1	none	2.66207680315e-05
S071	T159a	TRUE	TRUE	0	0	1	1	none	0.0001159297569075
S078	T159a	TRUE	TRUE	0	0	1	1	none	2.5222600734e-05
S081	T159a	TRUE	TRUE	0	0	1	1	none	2.7254675241e-05
S085	T159a	TRUE	TRUE	0	0	1	1	none	0.000113377639613
S087	T159a	TRUE	TRUE	0	0	1	1	none	0.0001269105125155
S093	T159a	TRUE	TRUE	0	0	1	1	none	0.0001052466144703
S097	T159a	TRUE	TRUE	0	0	1	1	none	2.22626630955e-05
S102	T159a	TRUE	TRUE	0	0	1	1	none	0.000132404285706
S106	T159a	TRUE	TRUE	0	0	1	1	none	2.5641160348e-05
S130	T159a	TRUE	TRUE	0	0	1	1	none	0.000127821325061
T009	T159a	TRUE	TRUE	0	0	1	1	none	2.0870091955e-06
T010	T159a	TRUE	TRUE	0	1	1	1	desc	1.715577895e-06
T013	T159a	FALSE	FALSE	0	0	1	1	none	7.55937515618e-05
T014	T159a	TRUE	TRUE	0	0	1	1	none	2.7512804071e-05
T020	T159a	TRUE	TRUE	0	0	1	1	none	7.1480737401e-05
T021	T159a	TRUE	TRUE	0	1	1	1	desc	1.9017216285e-06
T028	T159a	TRUE	TRUE	0	0	1	1	none	6.5825530766e-05
T035a	T159a	TRUE	TRUE	0	0	1	1	none	0.0001282669533065
T035b	T159a	TRUE	TRUE	0	0	1	1	none	3.1695360475e-06
T040	T159a	TRUE	TRUE	0	0	1	1	none	2.97170989975e-05
T056	T159a	FALSE	FALSE	0	0	1	1	none	9.5032525226e-06
T059	T159a	TRUE	TRUE	0	0	1	1	none	0.000137511834475
T065	T159a	TRUE	TRUE	0	0	1	1	none	7.11175896203e-05
T069	T159a	TRUE	TRUE	0	0	1	1	none	0.000132237947753
T073	T159a	TRUE	TRUE	0	1	1	1	desc	1.267814419e-06
T075	T159a	TRUE	TRUE	0	0	1	1	none	6.36819721765e-05
T077	T159a	TRUE	TRUE	0	1	1	1	desc	1.9017216285e-06
T087	T159a	TRUE	TRUE	0	0	1	1	none	2.8096243951e-06
T095	T159a	TRUE	TRUE	0	0	1	1	none	0.000126276605306
T099a	T159a	TRUE	TRUE	0	0	1	1	none	0.000124496804817
T102	T159a	FALSE	FALSE	0	0	1	1	none	0.0001316982381814
T104	T159a	FALSE	FALSE	0	0	1	1	none	7.64864470059001e-05
T105	T159a	FALSE	FALSE	0	0	1	1	none	7.23854040393e-05
T107	T159a	FALSE	FALSE	0	0	1	1	none	0.0001291626093434
T126	T159a	TRUE	TRUE	0	0	1	1	none	0.000144190637159
T156	T159a	FALSE	FALSE	0	0	1	1	none	7.14472464206e-05
S002	T182	FALSE	FALSE	0	0	1	1	none	6.13813839605e-05
S007	T182	FALSE	FALSE	0	0	1	1	none	4.4730991765e-05
S021	T182	FALSE	FALSE	0	0	1	1	none	6.11672424371e-05
S024	T182	FALSE	FALSE	0	0	1	1	none	6.20213485865e-05
S025	T182	FALSE	FALSE	0	0	1	1	none	6.75107034815e-05
S026	T182	FALSE	FALSE	0	0	1	1	none	6.1282526454e-05
S038	T182	FALSE	FALSE	0	0	1	1	none	4.930700656e-06
S039	T182	FALSE	FALSE	0	0	1	1	none	6.1619932771e-05
S040	T182	FALSE	FALSE	0	0	1	1	none	0.0001145284561555
S042	T182	FALSE	FALSE	0	0	1	1	none	6.1614963628e-05
S071	T182	FALSE	FALSE	0	0	1	1	none	0.000101003951024
S078	T182	FALSE	FALSE	0	0	1	1	none	6.02167963305e-05
S081	T182	FALSE	FALSE	0	0	1	1	none	6.22488708375e-05
S085	T182	FALSE	FALSE	0	0	1	1	none	9.84518337295e-05
S087	T182	FALSE	FALSE	0	0	1	1	none	0.000111984706632
S093	T182	FALSE	FALSE	0	0	1	1	none	9.03208085868e-05
S097	T182	FALSE	FALSE	0	0	1	1	none	6.6187271504e-05
S102	T182	FALSE	FALSE	0	0	1	1	none	0.0001174784798225
S106	T182	FALSE	FALSE	0	0	1	1	none	6.06353559445e-05
S130	T182	FALSE	FALSE	0	0	1	1	none	0.0001128955191775
T009	T182	FALSE	FALSE	0	0	1	1	none	7.1265777673e-05
T010	T182	FALSE	FALSE	0	0	1	1	none	7.406388242e-05
T013	T182	FALSE	FALSE	0	0	1	1	none	1.02184263413e-05
T014	T182	FALSE	FALSE	0	0	1	1	none	6.25069996675e-05
T020	T182	FALSE	FALSE	0	0	1	1	none	6.1054121805e-06
T021	T182	FALSE	FALSE	0	0	1	1	none	7.3616118944e-05
T028	T182	FALSE	FALSE	0	0	1	1	none	3.89365346255e-05
T035a	T182	FALSE	FALSE	0	0	1	1	none	0.000113341147423
T035b	T182	FALSE	FALSE	0	0	1	1	none	6.8544861268e-05
T040	T182	FALSE	FALSE	0	0	1	1	none	6.4711294594e-05
T056	T182	FALSE	FALSE	0	0	1	1	none	7.86820210001e-05
T059	T182	FALSE	FALSE	0	0	1	1	none	0.0001225860285915
T065	T182	FALSE	FALSE	0	0	1	1	none	5.7422643998e-06
T069	T182	FALSE	FALSE	0	0	1	1	none	0.0001173121418695
T073	T182	FALSE	FALSE	0	0	1	1	none	7.29822117345e-05
T075	T182	FALSE	FALSE	0	0	1	1	none	4.7488351874e-05
T077	T182	FALSE	FALSE	0	0	1	1	none	7.3616118944e-05
T087	T182	FALSE	FALSE	0	0	1	1	none	6.94527640346e-05
T095	T182	FALSE	FALSE	0	0	1	1	none	0.0001113507994225
T099a	T182	FALSE	FALSE	0	0	1	1	none	0.0001095709989335
T102	T182	FALSE	FALSE	0	0	1	1	none	0.0001167724322979
T104	T182	FALSE	FALSE	0	0	1	1	none	4.95974508654e-05
T105	T182	FALSE	FALSE	0	0	1	1	none	7.0100788188e-06
T107	T182	FALSE	FALSE	0	0	1	1	none	0.0001142368034599
T126	T182	FALSE	FALSE	0	0	1	1	none	0.0001292648312755
T156	T182	FALSE	FALSE	0	0	1	1	none	4.8041067811e-06
T159a	T182	FALSE	FALSE	0	0	1	1	none	7.04465828965e-05
S002	T188	TRUE	TRUE	0	0	1	1	none	6.3313770648e-05
S007	T188	TRUE	TRUE	0	0	1	1	none	3.83088761385e-05
S021	T188	TRUE	TRUE	0	0	1	1	none	6.30996291246e-05
S024	T188	TRUE	TRUE	0	0	1	1	none	6.3953735274e-05
S025	T188	TRUE	TRUE	0	0	1	1	none	6.9443090169e-05
S026	T188	TRUE	TRUE	0	0	1	1	none	6.32149131415e-05
S038	T188	TRUE	TRUE	0	0	1	1	none	4.53494164235e-05
S039	T188	TRUE	TRUE	0	0	1	1	none	6.35523194585e-05
S040	T188	TRUE	TRUE	0	0	1	1	none	0.000116460842843
S042	T188	TRUE	TRUE	0	0	1	1	none	6.35473503155e-05
S071	T188	TRUE	TRUE	0	0	1	1	none	0.0001029363377115
S078	T188	TRUE	TRUE	0	0	1	1	none	6.2149183018e-05
S081	T188	TRUE	TRUE	0	0	1	1	none	6.4181257525e-05
S085	T188	TRUE	TRUE	0	0	1	1	none	0.000100384220417
S087	T188	TRUE	TRUE	0	0	1	1	none	0.0001139170933195
S093	T188	TRUE	TRUE	0	0	1	1	none	9.22531952743e-05
S097	T188	TRUE	TRUE	0	0	1	1	none	6.81196581915e-05
S102	T188	TRUE	TRUE	0	0	1	1	none	0.00011941086651
S106	T188	TRUE	TRUE	0	0	1	1	none	6.2567742632e-05
S130	T188	TRUE	TRUE	0	0	1	1	none	0.000114827905865
T009	T188	TRUE	TRUE	0	0	1	1	none	7.31981643605e-05
T010	T188	FALSE	FALSE	0	0	1	1	none	7.59962691075e-05
T013	T188	FALSE	FALSE	0	0	1	1	none	5.06371421088e-05
T014	T188	TRUE	TRUE	0	0	1	1	none	6.4439386355e-05
T020	T188	TRUE	TRUE	0	0	1	1	none	4.6524127948e-05
T021	T188	FALSE	FALSE	0	0	1	1	none	7.55485056315e-05
T028	T188	TRUE	TRUE	0	0	1	1	none	1.7878607902e-05
T035a	T188	TRUE	TRUE	0	0	1	1	none	0.0001152735341105
T035b	T188	TRUE	TRUE	0	0	1	1	none	7.04772479555e-05
T040	T188	TRUE	TRUE	0	0	1	1	none	6.66436812815e-05
T056	T188	FALSE	FALSE	0	0	1	1	none	8.06144076876e-05
T059	T188	TRUE	TRUE	0	0	1	1	none	0.000124518415279
T065	T188	TRUE	TRUE	0	0	1	1	none	4.61609801673e-05
T069	T188	TRUE	TRUE	0	0	1	1	none	0.000119244528557
T073	T188	FALSE	FALSE	0	0	1	1	none	7.4914598422e-05
T075	T188	TRUE	TRUE	0	0	1	1	none	4.94207385615e-05
T077	T188	FALSE	FALSE	0	0	1	1	none	7.55485056315e-05
T087	T188	TRUE	TRUE	0	0	1	1	none	7.13851507221e-05
T095	T188	TRUE	TRUE	0	0	1	1	none	0.00011328318611
T099a	T188	TRUE	TRUE	0	0	1	1	none	0.000111503385621
T102	T188	FALSE	FALSE	0	0	1	1	none	0.0001187048189854
T104	T188	FALSE	FALSE	0	0	1	1	none	4.19075208199e-05
T105	T188	FALSE	FALSE	0	0	1	1	none	4.74287945863e-05
T107	T188	FALSE	FALSE	0	0	1	1	none	0.0001161691901474
T126	T188	TRUE	TRUE	0	0	1	1	none	0.000131197217963
T156	T188	FALSE	FALSE	0	0	1	1	none	4.64906369676e-05
T159a	T188	TRUE	TRUE	0	0	1	1	none	7.2378969584e-05
T182	T188	FALSE	FALSE	0	0	1	1	none	4.54899734435e-05
S002	T192	FALSE	FALSE	0	0	1	1	none	0.0001503343493627
S007	T192	FALSE	FALSE	0	0	1	1	none	0.0001456471474242
S021	T192	FALSE	FALSE	0	0	1	1	none	0.0001501202078393
S024	T192	FALSE	FALSE	0	0	1	1	none	0.0001509743139887
S025	T192	FALSE	FALSE	0	0	1	1	none	0.0001564636688837
S026	T192	FALSE	FALSE	0	0	1	1	none	0.0001502354918562
S038	T192	FALSE	FALSE	0	0	1	1	none	0.0001443331853952
S039	T192	FALSE	FALSE	0	0	1	1	none	0.0001505728981732
S040	T192	FALSE	FALSE	0	0	1	1	none	6.73899144977e-05
S042	T192	FALSE	FALSE	0	0	1	1	none	0.0001505679290302
S071	T192	FALSE	FALSE	0	0	1	1	none	4.47376058102e-05
S078	T192	FALSE	FALSE	0	0	1	1	none	0.0001491697617327
S081	T192	FALSE	FALSE	0	0	1	1	none	0.0001512018362397
S085	T192	FALSE	FALSE	0	0	1	1	none	8.49489406717e-05
S087	T192	FALSE	FALSE	0	0	1	1	none	9.84818135742e-05
S093	T192	FALSE	FALSE	0	0	1	1	none	7.6817915529e-05
S097	T192	FALSE	FALSE	0	0	1	1	none	0.0001551402369062
S102	T192	FALSE	FALSE	0	0	1	1	none	7.03399381647e-05
S106	T192	FALSE	FALSE	0	0	1	1	none	0.0001495883213467
S130	T192	FALSE	FALSE	0	0	1	1	none	9.93926261197e-05
T009	T192	FALSE	FALSE	0	0	1	1	none	0.0001602187430752
T010	T192	FALSE	FALSE	0	0	1	1	none	0.0001630168478222
T013	T192	FALSE	FALSE	0	0	1	1	none	0.0001496209110805
T014	T192	FALSE	FALSE	0	0	1	1	none	0.0001514599650697
T020	T192	FALSE	FALSE	0	0	1	1	none	0.0001455078969197
T021	T192	FALSE	FALSE	0	0	1	1	none	0.0001625690843462
T028	T192	FALSE	FALSE	0	0	1	1	none	0.0001398526902847
T035a	T192	FALSE	FALSE	0	0	1	1	none	9.98382543652e-05
T035b	T192	FALSE	FALSE	0	0	1	1	none	0.0001574978266702
T040	T192	FALSE	FALSE	0	0	1	1	none	0.0001536642599962
T056	T192	FALSE	FALSE	0	0	1	1	none	0.0001676349864023
T059	T192	FALSE	FALSE	0	0	1	1	none	7.54474869337e-05
T065	T192	FALSE	FALSE	0	0	1	1	none	0.000145144749139
T069	T192	FALSE	FALSE	0	0	1	1	none	5.87967312057e-05
T073	T192	FALSE	FALSE	0	0	1	1	none	0.0001619351771367
T075	T192	FALSE	FALSE	0	0	1	1	none	0.0001377091316952
T077	T192	FALSE	FALSE	0	0	1	1	none	0.0001625690843462
T087	T192	FALSE	FALSE	0	0	1	1	none	0.0001584057294368
T095	T192	FALSE	FALSE	0	0	1	1	none	9.78479063647e-05
T099a	T192	FALSE	FALSE	0	0	1	1	none	9.60681058757e-05
T102	T192	FALSE	FALSE	0	0	1	1	none	0.0001032695392401
T104	T192	FALSE	FALSE	0	0	1	1	none	0.0001505136065246
T105	T192	FALSE	FALSE	0	0	1	1	none	0.000146412563558
T107	T192	FALSE	FALSE	0	0	1	1	none	0.0001007339104021
T126	T192	TRUE	TRUE	1	0	1	1	anc	6.339072095e-07
T156	T192	FALSE	FALSE	0	0	1	1	none	0.0001454744059393
T159a	T192	FALSE	FALSE	0	0	1	1	none	0.0001593995482987
T182	T192	FALSE	FALSE	0	0	1	1	none	0.0001444737424152
T188	T192	FALSE	FALSE	0	0	1	1	none	0.0001464061291027
S002	T223	FALSE	FALSE	0	0	1	1	none	6.26491983795e-05
S007	T223	FALSE	FALSE	0	0	1	1	none	4.5998806184e-05
S021	T223	FALSE	FALSE	0	0	1	1	none	6.24350568561e-05
S024	T223	FALSE	FALSE	0	0	1	1	none	6.32891630055e-05
S025	T223	FALSE	FALSE	0	0	1	1	none	6.87785179005e-05
S026	T223	FALSE	FALSE	0	0	1	1	none	6.2550340873e-05
S038	T223	FALSE	FALSE	0	0	1	1	none	6.198515075e-06
S039	T223	FALSE	FALSE	0	0	1	1	none	6.288774719e-05
S040	T223	FALSE	FALSE	0	0	1	1	none	0.0001157962705745
S042	T223	FALSE	FALSE	0	0	1	1	none	6.2882778047e-05
S071	T223	FALSE	FALSE	0	0	1	1	none	0.000102271765443
S078	T223	FALSE	FALSE	0	0	1	1	none	6.14846107495e-05
S081	T223	FALSE	FALSE	0	0	1	1	none	6.35166852565e-05
S085	T223	FALSE	FALSE	0	0	1	1	none	9.97196481485e-05
S087	T223	FALSE	FALSE	0	0	1	1	none	0.000113252521051
S093	T223	FALSE	FALSE	0	0	1	1	none	9.15886230058e-05
S097	T223	FALSE	FALSE	0	0	1	1	none	6.7455085923e-05
S102	T223	FALSE	FALSE	0	0	1	1	none	0.0001187462942415
S106	T223	FALSE	FALSE	0	0	1	1	none	6.19031703635e-05
S130	T223	FALSE	FALSE	0	0	1	1	none	0.0001141633335965
T009	T223	FALSE	FALSE	0	0	1	1	none	7.2533592092e-05
T010	T223	FALSE	FALSE	0	0	1	1	none	7.5331696839e-05
T013	T223	FALSE	FALSE	0	0	1	1	none	1.14862407603e-05
T014	T223	FALSE	FALSE	0	0	1	1	none	6.37748140865e-05
T020	T223	FALSE	FALSE	0	0	1	1	none	7.3732265995e-06
T021	T223	FALSE	FALSE	0	0	1	1	none	7.4883933363e-05
T028	T223	FALSE	FALSE	0	0	1	1	none	4.02043490445e-05
T035a	T223	FALSE	FALSE	0	0	1	1	none	0.000114608961842
T035b	T223	FALSE	FALSE	0	0	1	1	none	6.9812675687e-05
T040	T223	FALSE	FALSE	0	0	1	1	none	6.5979109013e-05
T056	T223	FALSE	FALSE	0	0	1	1	none	7.99498354191e-05
T059	T223	FALSE	FALSE	0	0	1	1	none	0.0001238538430105
T065	T223	FALSE	FALSE	0	0	1	1	none	7.0100788188e-06
T069	T223	FALSE	FALSE	0	0	1	1	none	0.0001185799562885
T073	T223	FALSE	FALSE	0	0	1	1	none	7.42500261535e-05
T075	T223	FALSE	FALSE	0	0	1	1	none	4.8756166293e-05
T077	T223	FALSE	FALSE	0	0	1	1	none	7.4883933363e-05
T087	T223	FALSE	FALSE	0	0	1	1	none	7.07205784536e-05
T095	T223	FALSE	FALSE	0	0	1	1	none	0.0001126186138415
T099a	T223	FALSE	FALSE	0	0	1	1	none	0.0001108388133525
T102	T223	FALSE	FALSE	0	0	1	1	none	0.0001180402467169
T104	T223	FALSE	FALSE	0	0	1	1	none	5.08652652844e-05
T105	T223	FALSE	FALSE	0	0	1	1	none	8.2778932378e-06
T107	T223	FALSE	FALSE	0	0	1	1	none	0.0001155046178789
T126	T223	FALSE	FALSE	0	0	1	1	none	0.0001305326456945
T156	T223	FALSE	FALSE	0	0	1	1	none	6.0719212001e-06
T159a	T223	FALSE	FALSE	0	0	1	1	none	7.17143973155e-05
T182	T223	FALSE	FALSE	0	0	1	1	none	2.535628838e-06
T188	T223	FALSE	FALSE	0	0	1	1	none	4.67577878625e-05
T192	T223	FALSE	FALSE	0	0	1	1	none	0.0001457415568342
S002	T225	FALSE	FALSE	0	0	1	1	none	6.99218383295001e-05
S007	T225	FALSE	FALSE	0	0	1	1	none	5.3271446134e-05
S021	T225	FALSE	FALSE	0	0	1	1	none	6.97076968061001e-05
S024	T225	FALSE	FALSE	0	0	1	1	none	7.05618029555001e-05
S025	T225	FALSE	FALSE	0	0	1	1	none	7.60511578505001e-05
S026	T225	FALSE	FALSE	0	0	1	1	none	6.98229808230001e-05
S038	T225	FALSE	FALSE	0	0	1	1	none	1.3471155025e-05
S039	T225	FALSE	FALSE	0	0	1	1	none	7.01603871400001e-05
S040	T225	FALSE	FALSE	0	0	1	1	none	0.0001230689105245
S042	T225	FALSE	FALSE	0	0	1	1	none	7.01554179970001e-05
S071	T225	FALSE	FALSE	0	0	1	1	none	0.000109544405393
S078	T225	FALSE	FALSE	0	0	1	1	none	6.87572506995001e-05
S081	T225	FALSE	FALSE	0	0	1	1	none	7.07893252065001e-05
S085	T225	FALSE	FALSE	0	0	1	1	none	0.0001069922880985
S087	T225	FALSE	FALSE	0	0	1	1	none	0.000120525161001
S093	T225	FALSE	FALSE	0	0	1	1	none	9.88612629558001e-05
S097	T225	FALSE	FALSE	0	0	1	1	none	7.47277258730001e-05
S102	T225	FALSE	FALSE	0	0	1	1	none	0.0001260189341915
S106	T225	FALSE	FALSE	0	0	1	1	none	6.91758103135001e-05
S130	T225	FALSE	FALSE	0	0	1	1	none	0.0001214359735465
T009	T225	FALSE	FALSE	0	0	1	1	none	7.98062320420001e-05
T010	T225	FALSE	FALSE	0	0	1	1	none	8.26043367890001e-05
T013	T225	FALSE	FALSE	0	0	1	1	none	1.87588807103e-05
T014	T225	FALSE	FALSE	0	0	1	1	none	7.10474540365001e-05
T020	T225	FALSE	FALSE	0	0	1	1	none	1.46458665495e-05
T021	T225	FALSE	FALSE	0	0	1	1	none	8.21565733130001e-05
T028	T225	FALSE	FALSE	0	0	1	1	none	4.74769889945e-05
T035a	T225	FALSE	FALSE	0	0	1	1	none	0.000121881601792
T035b	T225	FALSE	FALSE	0	0	1	1	none	7.70853156370001e-05
T040	T225	FALSE	FALSE	0	0	1	1	none	7.32517489630001e-05
T056	T225	FALSE	FALSE	0	0	1	1	none	8.72224753691001e-05
T059	T225	FALSE	FALSE	0	0	1	1	none	0.0001311264829605
T065	T225	FALSE	FALSE	0	0	1	1	none	1.42827187688e-05
T069	T225	FALSE	FALSE	0	0	1	1	none	0.0001258525962385
T073	T225	FALSE	FALSE	0	0	1	1	none	8.15226661035001e-05
T075	T225	FALSE	FALSE	0	0	1	1	none	5.6028806243e-05
T077	T225	FALSE	FALSE	0	0	1	1	none	8.21565733130001e-05
T087	T225	FALSE	FALSE	0	0	1	1	none	7.79932184036001e-05
T095	T225	FALSE	FALSE	0	0	1	1	none	0.0001198912537915
T099a	T225	FALSE	FALSE	0	0	1	1	none	0.0001181114533025
T102	T225	FALSE	FALSE	0	0	1	1	none	0.0001253128866669
T104	T225	FALSE	FALSE	0	0	1	1	none	5.81379052344e-05
T105	T225	FALSE	FALSE	0	0	1	1	none	1.55505331878e-05
T107	T225	FALSE	FALSE	0	0	1	1	none	0.0001227772578289
T126	T225	FALSE	FALSE	0	0	1	1	none	0.0001378052856445
T156	T225	FALSE	FALSE	0	0	1	1	none	9.5006273365e-06
T159a	T225	FALSE	FALSE	0	0	1	1	none	7.89870372655001e-05
T182	T225	FALSE	FALSE	0	0	1	1	none	1.2343897626e-05
T188	T225	FALSE	FALSE	0	0	1	1	none	5.40304278125e-05
T192	T225	FALSE	FALSE	0	0	1	1	none	0.0001530141967842
T223	T225	FALSE	FALSE	0	0	1	1	none	1.3611712045e-05
S002	T230	TRUE	TRUE	0	0	1	1	none	2.58127925203e-05
S007	T230	TRUE	TRUE	0	0	1	1	none	7.10455920618e-05
S021	T230	TRUE	TRUE	0	0	1	1	none	2.55986509969e-05
S024	T230	TRUE	TRUE	0	0	1	1	none	2.64527571463e-05
S025	T230	TRUE	TRUE	0	0	1	1	none	2.30116992293e-05
S026	T230	TRUE	TRUE	0	0	1	1	none	1.29567199518e-05
S038	T230	TRUE	TRUE	0	0	1	1	none	6.97316300328e-05
S039	T230	TRUE	TRUE	0	0	1	1	none	2.60513413308e-05
S040	T230	TRUE	TRUE	0	0	1	1	none	0.0001288798661953
S042	T230	TRUE	TRUE	0	0	1	1	none	2.60463721878e-05
S071	T230	TRUE	TRUE	0	0	1	1	none	0.0001153553610638
S078	T230	TRUE	TRUE	0	0	1	1	none	2.46482048903e-05
S081	T230	TRUE	TRUE	0	0	1	1	none	2.66802793973e-05
S085	T230	TRUE	TRUE	0	0	1	1	none	0.0001128032437693
S087	T230	TRUE	TRUE	0	0	1	1	none	0.0001263361166718
S093	T230	TRUE	TRUE	0	0	1	1	none	0.0001046722186266
S097	T230	TRUE	TRUE	0	0	1	1	none	2.16882672518e-05
S102	T230	TRUE	TRUE	0	0	1	1	none	0.0001318298898623
S106	T230	TRUE	TRUE	0	0	1	1	none	2.50667645043e-05
S130	T230	TRUE	TRUE	0	0	1	1	none	0.0001272469292173
T009	T230	TRUE	TRUE	0	0	1	1	none	2.7804277708e-06
T010	T230	FALSE	FALSE	0	0	1	1	none	5.5785325178e-06
T013	T230	FALSE	FALSE	0	0	1	1	none	7.50193557181e-05
T014	T230	TRUE	TRUE	0	0	1	1	none	2.69384082273e-05
T020	T230	TRUE	TRUE	0	0	1	1	none	7.09063415573e-05
T021	T230	FALSE	FALSE	0	0	1	1	none	5.1307690418e-06
T028	T230	TRUE	TRUE	0	0	1	1	none	6.52511349223e-05
T035a	T230	TRUE	TRUE	0	0	1	1	none	0.0001276925574628
T035b	T230	TRUE	TRUE	0	0	1	1	none	2.5951402038e-06
T040	T230	TRUE	TRUE	0	0	1	1	none	2.91427031538e-05
T056	T230	FALSE	FALSE	0	0	1	1	none	1.01966710979e-05
T059	T230	TRUE	TRUE	0	0	1	1	none	0.0001369374386313
T065	T230	TRUE	TRUE	0	0	1	1	none	7.05431937766e-05
T069	T230	TRUE	TRUE	0	0	1	1	none	0.0001316635519093
T073	T230	FALSE	FALSE	0	0	1	1	none	4.4968618323e-06
T075	T230	TRUE	TRUE	0	0	1	1	none	6.31075763328e-05
T077	T230	FALSE	FALSE	0	0	1	1	none	5.1307690418e-06
T087	T230	TRUE	TRUE	0	0	1	1	none	2.2352285514e-06
T095	T230	TRUE	TRUE	0	0	1	1	none	0.0001257022094623
T099a	T230	TRUE	TRUE	0	0	1	1	none	0.0001239224089733
T102	T230	FALSE	FALSE	0	0	1	1	none	0.0001311238423377
T104	T230	FALSE	FALSE	0	0	1	1	none	7.59120511622001e-05
T105	T230	FALSE	FALSE	0	0	1	1	none	7.18110081956e-05
T107	T230	FALSE	FALSE	0	0	1	1	none	0.0001285882134997
T126	T230	TRUE	TRUE	0	0	1	1	none	0.0001436162413153
T156	T230	FALSE	FALSE	0	0	1	1	none	7.08728505769e-05
T159a	T230	TRUE	TRUE	0	0	1	1	none	1.9612329943e-06
T182	T230	FALSE	FALSE	0	0	1	1	none	6.98721870528e-05
T188	T230	TRUE	TRUE	0	0	1	1	none	7.18045737403e-05
T192	T230	FALSE	FALSE	0	0	1	1	none	0.000158825152455
T223	T230	FALSE	FALSE	0	0	1	1	none	7.11400014718e-05
T225	T230	FALSE	FALSE	0	0	1	1	none	7.84126414218001e-05
S002	T232	TRUE	TRUE	0	0	1	1	none	0.000132618128353
S007	T232	TRUE	TRUE	0	0	1	1	none	0.0001279309264145
S021	T232	TRUE	TRUE	0	0	1	1	none	0.0001324039868296
S024	T232	TRUE	TRUE	0	0	1	1	none	0.000133258092979
S025	T232	TRUE	TRUE	0	0	1	1	none	0.000138747447874
S026	T232	TRUE	TRUE	0	0	1	1	none	0.0001325192708465
S038	T232	TRUE	TRUE	0	0	1	1	none	0.0001266169643855
S039	T232	TRUE	TRUE	0	0	1	1	none	0.0001328566771635
S040	T232	TRUE	TRUE	0	0	1	1	none	4.9673693488e-05
S042	T232	TRUE	TRUE	0	0	1	1	none	0.0001328517080205
S071	T232	TRUE	TRUE	0	0	1	1	none	2.70213848005e-05
S078	T232	TRUE	TRUE	0	0	1	1	none	0.000131453540723
S081	T232	TRUE	TRUE	0	0	1	1	none	0.00013348561523
S085	T232	TRUE	TRUE	0	0	1	1	none	6.7232719662e-05
S087	T232	TRUE	TRUE	0	0	1	1	none	8.07655925645e-05
S093	T232	TRUE	TRUE	0	0	1	1	none	5.91016945193e-05
S097	T232	TRUE	TRUE	0	0	1	1	none	0.0001374240158965
S102	T232	TRUE	TRUE	0	0	1	1	none	5.2623717155e-05
S106	T232	TRUE	TRUE	0	0	1	1	none	0.000131872100337
S130	T232	TRUE	TRUE	0	0	1	1	none	8.167640511e-05
T009	T232	TRUE	TRUE	0	0	1	1	none	0.0001425025220655
T010	T232	FALSE	FALSE	0	0	1	1	none	0.0001453006268125
T013	T232	FALSE	FALSE	0	0	1	1	none	0.0001319046900708
T014	T232	TRUE	TRUE	0	0	1	1	none	0.00013374374406
T020	T232	TRUE	TRUE	0	0	1	1	none	0.00012779167591
T021	T232	FALSE	FALSE	0	0	1	1	none	0.0001448528633365
T028	T232	TRUE	TRUE	0	0	1	1	none	0.000122136469275
T035a	T232	TRUE	TRUE	0	0	1	1	none	8.21220333555e-05
T035b	T232	TRUE	TRUE	0	0	1	1	none	0.0001397816056605
T040	T232	TRUE	TRUE	0	0	1	1	none	0.0001359480389865
T056	T232	FALSE	FALSE	0	0	1	1	none	0.0001499187653926
T059	T232	TRUE	TRUE	0	0	1	1	none	5.7731265924e-05
T065	T232	TRUE	TRUE	0	0	1	1	none	0.0001274285281293
T069	T232	TRUE	TRUE	0	0	1	1	none	4.1080510196e-05
T073	T232	FALSE	FALSE	0	0	1	1	none	0.000144218956127
T075	T232	TRUE	TRUE	0	0	1	1	none	0.0001199929106855
T077	T232	FALSE	FALSE	0	0	1	1	none	0.0001448528633365
T087	T232	TRUE	TRUE	0	0	1	1	none	0.0001406895084271
T095	T232	TRUE	TRUE	0	0	1	1	none	8.0131685355e-05
T099a	T232	TRUE	TRUE	0	0	1	1	none	7.8351884866e-05
T102	T232	FALSE	FALSE	0	0	1	1	none	8.55533182304001e-05
T104	T232	FALSE	FALSE	0	0	1	1	none	0.0001327973855149
T105	T232	FALSE	FALSE	0	0	1	1	none	0.0001286963425483
T107	T232	FALSE	FALSE	0	0	1	1	none	8.30176893924e-05
T126	T232	TRUE	TRUE	0	0	1	1	none	4.779192942e-06
T156	T232	FALSE	FALSE	0	0	1	1	none	0.0001277581849296
T159a	T232	TRUE	TRUE	0	0	1	1	none	0.000141683327289
T182	T232	FALSE	FALSE	0	0	1	1	none	0.0001267575214055
T188	T232	TRUE	TRUE	0	0	1	1	none	0.000128689908093
T192	T232	FALSE	FALSE	0	0	1	1	none	1.99881040817e-05
T223	T232	FALSE	FALSE	0	0	1	1	none	0.0001280253358245
T225	T232	FALSE	FALSE	0	0	1	1	none	0.0001352979757745
T230	T232	TRUE	TRUE	0	0	1	1	none	0.0001411089314453
S002	T241	FALSE	FALSE	0	0	1	1	none	7.68629090385001e-05
S007	T241	FALSE	FALSE	0	0	1	1	none	6.0212516843e-05
S021	T241	FALSE	FALSE	0	0	1	1	none	7.66487675151001e-05
S024	T241	FALSE	FALSE	0	0	1	1	none	7.75028736645001e-05
S025	T241	FALSE	FALSE	0	0	1	1	none	8.29922285595002e-05
S026	T241	FALSE	FALSE	0	0	1	1	none	7.67640515320001e-05
S038	T241	FALSE	FALSE	0	0	1	1	none	1.9144411315e-05
S039	T241	FALSE	FALSE	0	0	1	1	none	7.71014578490001e-05
S040	T241	FALSE	FALSE	0	0	1	1	none	0.0001300099812335
S042	T241	FALSE	FALSE	0	0	1	1	none	7.70964887060001e-05
S071	T241	FALSE	FALSE	0	0	1	1	none	0.000116485476102
S078	T241	FALSE	FALSE	0	0	1	1	none	7.56983214085001e-05
S081	T241	FALSE	FALSE	0	0	1	1	none	7.77303959155001e-05
S085	T241	FALSE	FALSE	0	0	1	1	none	0.0001139333588075
S087	T241	FALSE	FALSE	0	0	1	1	none	0.00012746623171
S093	T241	FALSE	FALSE	0	0	1	1	none	0.0001058023336648
S097	T241	FALSE	FALSE	0	0	1	1	none	8.16687965820002e-05
S102	T241	FALSE	FALSE	0	0	1	1	none	0.0001329600049005
S106	T241	FALSE	FALSE	0	0	1	1	none	7.61168810225001e-05
S130	T241	FALSE	FALSE	0	0	1	1	none	0.0001283770442555
T009	T241	FALSE	FALSE	0	0	1	1	none	8.67473027510002e-05
T010	T241	FALSE	FALSE	0	0	1	1	none	8.95454074980002e-05
T013	T241	FALSE	FALSE	0	0	1	1	none	1.75575608053e-05
T014	T241	FALSE	FALSE	0	0	1	1	none	7.79885247455001e-05
T020	T241	FALSE	FALSE	0	0	1	1	none	2.03191228395e-05
T021	T241	FALSE	FALSE	0	0	1	1	none	8.90976440220001e-05
T028	T241	FALSE	FALSE	0	0	1	1	none	5.44180597035e-05
T035a	T241	FALSE	FALSE	0	0	1	1	none	0.000128822672501
T035b	T241	FALSE	FALSE	0	0	1	1	none	8.40263863460002e-05
T040	T241	FALSE	FALSE	0	0	1	1	none	8.01928196720001e-05
T056	T241	FALSE	FALSE	0	0	1	1	none	9.41635460781002e-05
T059	T241	FALSE	FALSE	0	0	1	1	none	0.0001380675536695
T065	T241	FALSE	FALSE	0	0	1	1	none	1.74203462208e-05
T069	T241	FALSE	FALSE	0	0	1	1	none	0.0001327936669475
T073	T241	FALSE	FALSE	0	0	1	1	none	8.84637368125002e-05
T075	T241	FALSE	FALSE	0	0	1	1	none	6.2969876952e-05
T077	T241	FALSE	FALSE	0	0	1	1	none	8.90976440220001e-05
T087	T241	FALSE	FALSE	0	0	1	1	none	8.49342891126001e-05
T095	T241	FALSE	FALSE	0	0	1	1	none	0.0001268323245005
T099a	T241	FALSE	FALSE	0	0	1	1	none	0.0001250525240115
T102	T241	FALSE	FALSE	0	0	1	1	none	0.0001322539573759
T104	T241	FALSE	FALSE	0	0	1	1	none	6.50789759434e-05
T105	T241	FALSE	FALSE	0	0	1	1	none	1.86881606398e-05
T107	T241	FALSE	FALSE	0	0	1	1	none	0.0001297183285379
T126	T241	FALSE	FALSE	0	0	1	1	none	0.0001447463563535
T156	T241	FALSE	FALSE	0	0	1	1	none	2.15534462781e-05
T159a	T241	FALSE	FALSE	0	0	1	1	none	8.59281079745002e-05
T182	T241	FALSE	FALSE	0	0	1	1	none	2.0552782754e-05
T188	T241	FALSE	FALSE	0	0	1	1	none	6.09714985215e-05
T192	T241	FALSE	FALSE	0	0	1	1	none	0.0001599552674932
T223	T241	FALSE	FALSE	0	0	1	1	none	2.1820597173e-05
T225	T241	FALSE	FALSE	0	0	1	1	none	2.9093237123e-05
T230	T241	FALSE	FALSE	0	0	1	1	none	8.53537121308002e-05
T232	T241	FALSE	FALSE	0	0	1	1	none	0.0001422390464835
S002	T270	FALSE	FALSE	0	0	1	1	none	0.0001351545097432
S007	T270	FALSE	FALSE	0	0	1	1	none	0.0001304673078047
S021	T270	FALSE	FALSE	0	0	1	1	none	0.0001349403682198
S024	T270	FALSE	FALSE	0	0	1	1	none	0.0001357944743692
S025	T270	FALSE	FALSE	0	0	1	1	none	0.0001412838292642
S026	T270	FALSE	FALSE	0	0	1	1	none	0.0001350556522367
S038	T270	FALSE	FALSE	0	0	1	1	none	0.0001291533457757
S039	T270	FALSE	FALSE	0	0	1	1	none	0.0001353930585537
S040	T270	FALSE	FALSE	0	0	1	1	none	5.22100748782e-05
S042	T270	FALSE	FALSE	0	0	1	1	none	0.0001353880894107
S071	T270	FALSE	FALSE	0	0	1	1	none	2.95577661907e-05
S078	T270	FALSE	FALSE	0	0	1	1	none	0.0001339899221132
S081	T270	FALSE	FALSE	0	0	1	1	none	0.0001360219966202
S085	T270	FALSE	FALSE	0	0	1	1	none	6.97691010522e-05
S087	T270	FALSE	FALSE	0	0	1	1	none	8.33019739547e-05
S093	T270	FALSE	FALSE	0	0	1	1	none	6.16380759095e-05
S097	T270	FALSE	FALSE	0	0	1	1	none	0.0001399603972867
S102	T270	FALSE	FALSE	0	0	1	1	none	5.51600985452e-05
S106	T270	FALSE	FALSE	0	0	1	1	none	0.0001344084817272
S130	T270	FALSE	FALSE	0	0	1	1	none	8.42127865002e-05
T009	T270	FALSE	FALSE	0	0	1	1	none	0.0001450389034557
T010	T270	FALSE	FALSE	0	0	1	1	none	0.0001478370082027
T013	T270	FALSE	FALSE	0	0	1	1	none	0.000134441071461
T014	T270	FALSE	FALSE	0	0	1	1	none	0.0001362801254502
T020	T270	FALSE	FALSE	0	0	1	1	none	0.0001303280573002
T021	T270	FALSE	FALSE	0	0	1	1	none	0.0001473892447267
T028	T270	FALSE	FALSE	0	0	1	1	none	0.0001246728506652
T035a	T270	FALSE	FALSE	0	0	1	1	none	8.46584147457e-05
T035b	T270	FALSE	FALSE	0	0	1	1	none	0.0001423179870507
T040	T270	FALSE	FALSE	0	0	1	1	none	0.0001384844203767
T056	T270	FALSE	FALSE	0	0	1	1	none	0.0001524551467828
T059	T270	FALSE	FALSE	0	0	1	1	none	6.02676473142e-05
T065	T270	FALSE	FALSE	0	0	1	1	none	0.0001299649095195
T069	T270	FALSE	FALSE	0	0	1	1	none	4.36168915862e-05
T073	T270	FALSE	FALSE	0	0	1	1	none	0.0001467553375172
T075	T270	FALSE	FALSE	0	0	1	1	none	0.0001225292920757
T077	T270	FALSE	FALSE	0	0	1	1	none	0.0001473892447267
T087	T270	FALSE	FALSE	0	0	1	1	none	0.0001432258898173
T095	T270	FALSE	FALSE	0	0	1	1	none	8.26680667452e-05
T099a	T270	FALSE	FALSE	0	0	1	1	none	8.08882662562e-05
T102	T270	FALSE	FALSE	0	0	1	1	none	8.80896996206e-05
T104	T270	FALSE	FALSE	0	0	1	1	none	0.0001353337669051
T105	T270	FALSE	FALSE	0	0	1	1	none	0.0001312327239385
T107	T270	FALSE	FALSE	0	0	1	1	none	8.55540707826e-05
T126	T270	FALSE	FALSE	0	0	1	1	none	7.3155743322e-06
T156	T270	FALSE	FALSE	0	0	1	1	none	0.0001302945663198
T159a	T270	FALSE	FALSE	0	0	1	1	none	0.0001442197086792
T182	T270	FALSE	FALSE	0	0	1	1	none	0.0001292939027957
T188	T270	FALSE	FALSE	0	0	1	1	none	0.0001312262894832
T192	T270	FALSE	FALSE	0	0	1	1	none	2.25244854719e-05
T223	T270	FALSE	FALSE	0	0	1	1	none	0.0001305617172147
T225	T270	FALSE	FALSE	0	0	1	1	none	0.0001378343571647
T230	T270	FALSE	FALSE	0	0	1	1	none	0.0001436453128355
T232	T270	TRUE	TRUE	1	0	1	1	anc	7.500109307e-07
T241	T270	FALSE	FALSE	0	0	1	1	none	0.0001447754278737
S002	T271b	FALSE	FALSE	0	0	1	1	none	6.64728869148e-05
S007	T271b	FALSE	FALSE	0	0	1	1	none	4.98224947193e-05
S021	T271b	FALSE	FALSE	0	0	1	1	none	6.62587453914001e-05
S024	T271b	FALSE	FALSE	0	0	1	1	none	6.71128515408e-05
S025	T271b	FALSE	FALSE	0	0	1	1	none	7.26022064358001e-05
S026	T271b	FALSE	FALSE	0	0	1	1	none	6.63740294083001e-05
S038	T271b	FALSE	FALSE	0	0	1	1	none	1.00222036103e-05
S039	T271b	FALSE	FALSE	0	0	1	1	none	6.67114357253e-05
S040	T271b	FALSE	FALSE	0	0	1	1	none	0.0001196199591098
S042	T271b	FALSE	FALSE	0	0	1	1	none	6.67064665823001e-05
S071	T271b	FALSE	FALSE	0	0	1	1	none	0.0001060954539783
S078	T271b	FALSE	FALSE	0	0	1	1	none	6.53082992848e-05
S081	T271b	FALSE	FALSE	0	0	1	1	none	6.73403737918e-05
S085	T271b	FALSE	FALSE	0	0	1	1	none	0.0001035433366838
S087	T271b	FALSE	FALSE	0	0	1	1	none	0.0001170762095863
S093	T271b	FALSE	FALSE	0	0	1	1	none	9.54123115411001e-05
S097	T271b	FALSE	FALSE	0	0	1	1	none	7.12787744583001e-05
S102	T271b	FALSE	FALSE	0	0	1	1	none	0.0001225699827768
S106	T271b	FALSE	FALSE	0	0	1	1	none	6.57268588988e-05
S130	T271b	FALSE	FALSE	0	0	1	1	none	0.0001179870221318
T009	T271b	FALSE	FALSE	0	0	1	1	none	7.63572806273001e-05
T010	T271b	FALSE	FALSE	0	0	1	1	none	7.91553853743001e-05
T013	T271b	FALSE	FALSE	0	0	1	1	none	1.53099292956e-05
T014	T271b	FALSE	FALSE	0	0	1	1	none	6.75985026218001e-05
T020	T271b	FALSE	FALSE	0	0	1	1	none	1.11969151348e-05
T021	T271b	FALSE	FALSE	0	0	1	1	none	7.87076218983001e-05
T028	T271b	FALSE	FALSE	0	0	1	1	none	4.40280375798e-05
T035a	T271b	FALSE	FALSE	0	0	1	1	none	0.0001184326503773
T035b	T271b	FALSE	FALSE	0	0	1	1	none	7.36363642223001e-05
T040	T271b	FALSE	FALSE	0	0	1	1	none	6.98027975483001e-05
T056	T271b	FALSE	FALSE	0	0	1	1	none	8.37735239544001e-05
T059	T271b	FALSE	FALSE	0	0	1	1	none	0.0001276775315458
T065	T271b	FALSE	FALSE	0	0	1	1	none	1.08337673541e-05
T069	T271b	FALSE	FALSE	0	0	1	1	none	0.0001224036448238
T073	T271b	FALSE	FALSE	0	0	1	1	none	7.80737146888001e-05
T075	T271b	FALSE	FALSE	0	0	1	1	none	5.25798548283e-05
T077	T271b	FALSE	FALSE	0	0	1	1	none	7.87076218983001e-05
T087	T271b	FALSE	FALSE	0	0	1	1	none	7.45442669889001e-05
T095	T271b	FALSE	FALSE	0	0	1	1	none	0.0001164423023768
T099a	T271b	FALSE	FALSE	0	0	1	1	none	0.0001146625018878
T102	T271b	FALSE	FALSE	0	0	1	1	none	0.0001218639352522
T104	T271b	FALSE	FALSE	0	0	1	1	none	5.46889538197e-05
T105	T271b	FALSE	FALSE	0	0	1	1	none	1.21015817731e-05
T107	T271b	FALSE	FALSE	0	0	1	1	none	0.0001193283064142
T126	T271b	FALSE	FALSE	0	0	1	1	none	0.0001343563342298
T156	T271b	FALSE	FALSE	0	0	1	1	none	6.0516759218e-06
T159a	T271b	FALSE	FALSE	0	0	1	1	none	7.55380858508001e-05
T182	T271b	FALSE	FALSE	0	0	1	1	none	8.8949462113e-06
T188	T271b	FALSE	FALSE	0	0	1	1	none	5.05814763978e-05
T192	T271b	FALSE	FALSE	0	0	1	1	none	0.0001495652453695
T223	T271b	FALSE	FALSE	0	0	1	1	none	1.01627606303e-05
T225	T271b	FALSE	FALSE	0	0	1	1	none	4.7167658337e-06
T230	T271b	FALSE	FALSE	0	0	1	1	none	7.49636900071001e-05
T232	T271b	FALSE	FALSE	0	0	1	1	none	0.0001318490243598
T241	T271b	FALSE	FALSE	0	0	1	1	none	2.56442857083e-05
T270	T271b	FALSE	FALSE	0	0	1	1	none	0.00013438540575
S002	T301	FALSE	FALSE	0	0	1	1	none	0.0001424431448041
S007	T301	FALSE	FALSE	0	0	1	1	none	0.0001377559428656
S021	T301	FALSE	FALSE	0	0	1	1	none	0.0001422290032807
S024	T301	FALSE	FALSE	0	0	1	1	none	0.0001430831094301
S025	T301	FALSE	FALSE	0	0	1	1	none	0.0001485724643251
S026	T301	FALSE	FALSE	0	0	1	1	none	0.0001423442872976
S038	T301	FALSE	FALSE	0	0	1	1	none	0.0001364419808366
S039	T301	FALSE	FALSE	0	0	1	1	none	0.0001426816936146
S040	T301	FALSE	FALSE	0	0	1	1	none	5.94987099391e-05
S042	T301	FALSE	FALSE	0	0	1	1	none	0.0001426767244716
S071	T301	FALSE	FALSE	0	0	1	1	none	3.68464012516e-05
S078	T301	FALSE	FALSE	0	0	1	1	none	0.0001412785571741
S081	T301	FALSE	FALSE	0	0	1	1	none	0.0001433106316811
S085	T301	FALSE	FALSE	0	0	1	1	none	7.70577361131e-05
S087	T301	FALSE	FALSE	0	0	1	1	none	9.05906090156e-05
S093	T301	FALSE	FALSE	0	0	1	1	none	6.89267109704e-05
S097	T301	FALSE	FALSE	0	0	1	1	none	0.0001472490323476
S102	T301	FALSE	FALSE	0	0	1	1	none	6.24487336061e-05
S106	T301	FALSE	FALSE	0	0	1	1	none	0.0001416971167881
S130	T301	FALSE	FALSE	0	0	1	1	none	9.15014215611e-05
T009	T301	FALSE	FALSE	0	0	1	1	none	0.0001523275385166
T010	T301	FALSE	FALSE	0	0	1	1	none	0.0001551256432636
T013	T301	FALSE	FALSE	0	0	1	1	none	0.0001417297065219
T014	T301	FALSE	FALSE	0	0	1	1	none	0.0001435687605111
T020	T301	FALSE	FALSE	0	0	1	1	none	0.0001376166923611
T021	T301	FALSE	FALSE	0	0	1	1	none	0.0001546778797876
T028	T301	FALSE	FALSE	0	0	1	1	none	0.0001319614857261
T035a	T301	FALSE	FALSE	0	0	1	1	none	9.19470498066e-05
T035b	T301	FALSE	FALSE	0	0	1	1	none	0.0001496066221116
T040	T301	FALSE	FALSE	0	0	1	1	none	0.0001457730554376
T056	T301	FALSE	FALSE	0	0	1	1	none	0.0001597437818437
T059	T301	FALSE	FALSE	0	0	1	1	none	6.75562823751e-05
T065	T301	FALSE	FALSE	0	0	1	1	none	0.0001372535445804
T069	T301	FALSE	FALSE	0	0	1	1	none	5.09055266471e-05
T073	T301	FALSE	FALSE	0	0	1	1	none	0.0001540439725781
T075	T301	FALSE	FALSE	0	0	1	1	none	0.0001298179271366
T077	T301	FALSE	FALSE	0	0	1	1	none	0.0001546778797876
T087	T301	FALSE	FALSE	0	0	1	1	none	0.0001505145248782
T095	T301	FALSE	FALSE	0	0	1	1	none	8.99567018061e-05
T099a	T301	FALSE	FALSE	0	0	1	1	none	8.81769013171e-05
T102	T301	FALSE	FALSE	0	0	1	1	none	9.53783346815001e-05
T104	T301	FALSE	FALSE	0	0	1	1	none	0.000142622401966
T105	T301	FALSE	FALSE	0	0	1	1	none	0.0001385213589994
T107	T301	FALSE	FALSE	0	0	1	1	none	9.28427058435e-05
T126	T301	FALSE	FALSE	1	0	1	1	anc	5.4159849526e-06
T156	T301	FALSE	FALSE	0	0	1	1	none	0.0001375832013807
T159a	T301	FALSE	FALSE	0	0	1	1	none	0.0001515083437401
T182	T301	FALSE	FALSE	0	0	1	1	none	0.0001365825378566
T188	T301	FALSE	FALSE	0	0	1	1	none	0.0001385149245441
T192	T301	FALSE	FALSE	0	0	1	1	none	1.99909888828e-05
T223	T301	FALSE	FALSE	0	0	1	1	none	0.0001378503522756
T225	T301	FALSE	FALSE	0	0	1	1	none	0.0001451229922256
T230	T301	FALSE	FALSE	0	0	1	1	none	0.0001509339478964
T232	T301	FALSE	FALSE	0	0	1	1	none	1.20968995231e-05
T241	T301	FALSE	FALSE	0	0	1	1	none	0.0001520640629346
T270	T301	FALSE	FALSE	0	0	1	1	none	1.46332809133e-05
T271b	T301	FALSE	FALSE	0	0	1	1	none	0.0001416740408109
S002	T303	FALSE	FALSE	0	0	1	1	none	0.0001477516414163
S007	T303	FALSE	FALSE	0	0	1	1	none	0.0001430644394778
S021	T303	FALSE	FALSE	0	0	1	1	none	0.0001475374998929
S024	T303	FALSE	FALSE	0	0	1	1	none	0.0001483916060423
S025	T303	FALSE	FALSE	0	0	1	1	none	0.0001538809609373
S026	T303	FALSE	FALSE	0	0	1	1	none	0.0001476527839098
S038	T303	FALSE	FALSE	0	0	1	1	none	0.0001417504774488
S039	T303	FALSE	FALSE	0	0	1	1	none	0.0001479901902268
S040	T303	FALSE	FALSE	0	0	1	1	none	6.48072065513e-05
S042	T303	FALSE	FALSE	0	0	1	1	none	0.0001479852210838
S071	T303	FALSE	FALSE	0	0	1	1	none	4.21548978638e-05
S078	T303	FALSE	FALSE	0	0	1	1	none	0.0001465870537863
S081	T303	FALSE	FALSE	0	0	1	1	none	0.0001486191282933
S085	T303	FALSE	FALSE	0	0	1	1	none	8.23662327253e-05
S087	T303	FALSE	FALSE	0	0	1	1	none	9.58991056278e-05
S093	T303	FALSE	FALSE	0	0	1	1	none	7.42352075826e-05
S097	T303	FALSE	FALSE	0	0	1	1	none	0.0001525575289598
S102	T303	FALSE	FALSE	0	0	1	1	none	6.77572302183e-05
S106	T303	FALSE	FALSE	0	0	1	1	none	0.0001470056134003
S130	T303	FALSE	FALSE	0	0	1	1	none	9.68099181733e-05
T009	T303	FALSE	FALSE	0	0	1	1	none	0.0001576360351288
T010	T303	FALSE	FALSE	0	0	1	1	none	0.0001604341398758
T013	T303	FALSE	FALSE	0	0	1	1	none	0.0001470382031341
T014	T303	FALSE	FALSE	0	0	1	1	none	0.0001488772571233
T020	T303	FALSE	FALSE	0	0	1	1	none	0.0001429251889733
T021	T303	FALSE	FALSE	0	0	1	1	none	0.0001599863763998
T028	T303	FALSE	FALSE	0	0	1	1	none	0.0001372699823383
T035a	T303	FALSE	FALSE	0	0	1	1	none	9.72555464188e-05
T035b	T303	FALSE	FALSE	0	0	1	1	none	0.0001549151187238
T040	T303	FALSE	FALSE	0	0	1	1	none	0.0001510815520498
T056	T303	FALSE	FALSE	0	0	1	1	none	0.0001650522784559
T059	T303	FALSE	FALSE	0	0	1	1	none	7.28647789873e-05
T065	T303	FALSE	FALSE	0	0	1	1	none	0.0001425620411926
T069	T303	FALSE	FALSE	0	0	1	1	none	5.62140232593e-05
T073	T303	FALSE	FALSE	0	0	1	1	none	0.0001593524691903
T075	T303	FALSE	FALSE	0	0	1	1	none	0.0001351264237488
T077	T303	FALSE	FALSE	0	0	1	1	none	0.0001599863763998
T087	T303	FALSE	FALSE	0	0	1	1	none	0.0001558230214904
T095	T303	FALSE	FALSE	0	0	1	1	none	9.52651984183e-05
T099a	T303	FALSE	FALSE	0	0	1	1	none	9.34853979293e-05
T102	T303	FALSE	FALSE	0	0	1	1	none	0.0001006868312937
T104	T303	FALSE	FALSE	0	0	1	1	none	0.0001479308985782
T105	T303	FALSE	FALSE	0	0	1	1	none	0.0001438298556116
T107	T303	FALSE	FALSE	0	0	1	1	none	9.81512024557e-05
T126	T303	FALSE	FALSE	1	0	1	1	anc	5.8557316628e-06
T156	T303	FALSE	FALSE	0	0	1	1	none	0.0001428916979929
T159a	T303	FALSE	FALSE	0	0	1	1	none	0.0001568168403523
T182	T303	FALSE	FALSE	0	0	1	1	none	0.0001418910344688
T188	T303	FALSE	FALSE	0	0	1	1	none	0.0001438234211563
T192	T303	FALSE	FALSE	0	0	1	1	none	2.6567299914e-05
T223	T303	FALSE	FALSE	0	0	1	1	none	0.0001431588488878
T225	T303	FALSE	FALSE	0	0	1	1	none	0.0001504314888378
T230	T303	FALSE	FALSE	0	0	1	1	none	0.0001562424445086
T232	T303	FALSE	FALSE	0	0	1	1	none	1.74053961353e-05
T241	T303	FALSE	FALSE	0	0	1	1	none	0.0001573725595468
T270	T303	FALSE	FALSE	0	0	1	1	none	1.99417775255e-05
T271b	T303	FALSE	FALSE	0	0	1	1	none	0.0001469825374231
T301	T303	FALSE	FALSE	0	0	1	1	none	1.86760953554e-05
S002	T322	FALSE	FALSE	0	0	1	1	none	7.43272802005001e-05
S007	T322	FALSE	FALSE	0	0	1	1	none	5.7676888005e-05
S021	T322	FALSE	FALSE	0	0	1	1	none	7.41131386771001e-05
S024	T322	FALSE	FALSE	0	0	1	1	none	7.49672448265001e-05
S025	T322	FALSE	FALSE	0	0	1	1	none	8.04565997215001e-05
S026	T322	FALSE	FALSE	0	0	1	1	none	7.42284226940001e-05
S038	T322	FALSE	FALSE	0	0	1	1	none	1.6608782477e-05
S039	T322	FALSE	FALSE	0	0	1	1	none	7.45658290110001e-05
S040	T322	FALSE	FALSE	0	0	1	1	none	0.0001274743523955
S042	T322	FALSE	FALSE	0	0	1	1	none	7.45608598680001e-05
S071	T322	FALSE	FALSE	0	0	1	1	none	0.000113949847264
S078	T322	FALSE	FALSE	0	0	1	1	none	7.31626925705001e-05
S081	T322	FALSE	FALSE	0	0	1	1	none	7.51947670775001e-05
S085	T322	FALSE	FALSE	0	0	1	1	none	0.0001113977299695
S087	T322	FALSE	FALSE	0	0	1	1	none	0.000124930602872
S093	T322	FALSE	FALSE	0	0	1	1	none	0.0001032667048268
S097	T322	FALSE	FALSE	0	0	1	1	none	7.91331677440001e-05
S102	T322	FALSE	FALSE	0	0	1	1	none	0.0001304243760625
S106	T322	FALSE	FALSE	0	0	1	1	none	7.35812521845001e-05
S130	T322	FALSE	FALSE	0	0	1	1	none	0.0001258414154175
T009	T322	FALSE	FALSE	0	0	1	1	none	8.42116739130001e-05
T010	T322	FALSE	FALSE	0	0	1	1	none	8.70097786600001e-05
T013	T322	FALSE	FALSE	0	0	1	1	none	1.50219319673e-05
T014	T322	FALSE	FALSE	0	0	1	1	none	7.54528959075001e-05
T020	T322	FALSE	FALSE	0	0	1	1	none	1.77834940015e-05
T021	T322	FALSE	FALSE	0	0	1	1	none	8.65620151840001e-05
T028	T322	FALSE	FALSE	0	0	1	1	none	5.18824308655e-05
T035a	T322	FALSE	FALSE	0	0	1	1	none	0.000126287043663
T035b	T322	FALSE	FALSE	0	0	1	1	none	8.14907575080001e-05
T040	T322	FALSE	FALSE	0	0	1	1	none	7.76571908340001e-05
T056	T322	FALSE	FALSE	0	0	1	1	none	9.16279172401001e-05
T059	T322	FALSE	FALSE	0	0	1	1	none	0.0001355319248315
T065	T322	FALSE	FALSE	0	0	1	1	none	1.48847173828e-05
T069	T322	FALSE	FALSE	0	0	1	1	none	0.0001302580381095
T073	T322	FALSE	FALSE	0	0	1	1	none	8.59281079745001e-05
T075	T322	FALSE	FALSE	0	0	1	1	none	6.0434248114e-05
T077	T322	FALSE	FALSE	0	0	1	1	none	8.65620151840001e-05
T087	T322	FALSE	FALSE	0	0	1	1	none	8.23986602746001e-05
T095	T322	FALSE	FALSE	0	0	1	1	none	0.0001242966956625
T099a	T322	FALSE	FALSE	0	0	1	1	none	0.0001225168951735
T102	T322	FALSE	FALSE	0	0	1	1	none	0.0001297183285379
T104	T322	FALSE	FALSE	0	0	1	1	none	6.25433471054e-05
T105	T322	FALSE	FALSE	0	0	1	1	none	1.61525318018e-05
T107	T322	FALSE	FALSE	0	0	1	1	none	0.0001271826996999
T126	T322	FALSE	FALSE	0	0	1	1	none	0.0001422107275155
T156	T322	FALSE	FALSE	0	0	1	1	none	1.90178174401e-05
T159a	T322	FALSE	FALSE	0	0	1	1	none	8.33924791365001e-05
T182	T322	FALSE	FALSE	0	0	1	1	none	1.8017153916e-05
T188	T322	FALSE	FALSE	0	0	1	1	none	5.84358696835e-05
T192	T322	FALSE	FALSE	0	0	1	1	none	0.0001574196386552
T223	T322	FALSE	FALSE	0	0	1	1	none	1.9284968335e-05
T225	T322	FALSE	FALSE	0	0	1	1	none	2.6557608285e-05
T230	T322	FALSE	FALSE	0	0	1	1	none	8.28180832928001e-05
T232	T322	FALSE	FALSE	0	0	1	1	none	0.0001397034176455
T241	T322	FALSE	FALSE	0	0	1	1	none	5.071257676e-06
T270	T322	FALSE	FALSE	0	0	1	1	none	0.0001422397990357
T271b	T322	FALSE	FALSE	0	0	1	1	none	2.31086568703e-05
T301	T322	FALSE	FALSE	0	0	1	1	none	0.0001495284340966
T303	T322	FALSE	FALSE	0	0	1	1	none	0.0001548369307088
S002	T327b	FALSE	FALSE	0	0	1	1	none	0.000124050340696
S007	T327b	FALSE	FALSE	0	0	1	1	none	0.0001193631387575
S021	T327b	FALSE	FALSE	0	0	1	1	none	0.0001238361991726
S024	T327b	FALSE	FALSE	0	0	1	1	none	0.000124690305322
S025	T327b	FALSE	FALSE	0	0	1	1	none	0.000130179660217
S026	T327b	FALSE	FALSE	0	0	1	1	none	0.0001239514831895
S038	T327b	FALSE	FALSE	0	0	1	1	none	0.0001180491767285
S039	T327b	FALSE	FALSE	0	0	1	1	none	0.0001242888895065
S040	T327b	FALSE	FALSE	0	0	1	1	none	4.1105905831e-05
S042	T327b	FALSE	FALSE	0	0	1	1	none	0.0001242839203635
S071	T327b	FALSE	FALSE	0	0	1	1	none	2.26602733335e-05
S078	T327b	FALSE	FALSE	0	0	1	1	none	0.000122885753066
S081	T327b	FALSE	FALSE	0	0	1	1	none	0.000124917827573
S085	T327b	FALSE	FALSE	0	0	1	1	none	5.8664932005e-05
S087	T327b	FALSE	FALSE	0	0	1	1	none	7.21978049075e-05
S093	T327b	FALSE	FALSE	0	0	1	1	none	5.05339068623e-05
S097	T327b	FALSE	FALSE	0	0	1	1	none	0.0001288562282395
S102	T327b	FALSE	FALSE	0	0	1	1	none	4.4055929498e-05
S106	T327b	FALSE	FALSE	0	0	1	1	none	0.00012330431268
S130	T327b	FALSE	FALSE	0	0	1	1	none	7.3108617453e-05
T009	T327b	FALSE	FALSE	0	0	1	1	none	0.0001339347344085
T010	T327b	FALSE	FALSE	0	0	1	1	none	0.0001367328391555
T013	T327b	FALSE	FALSE	0	0	1	1	none	0.0001233369024138
T014	T327b	FALSE	FALSE	0	0	1	1	none	0.000125175956403
T020	T327b	FALSE	FALSE	0	0	1	1	none	0.000119223888253
T021	T327b	FALSE	FALSE	0	0	1	1	none	0.0001362850756795
T028	T327b	FALSE	FALSE	0	0	1	1	none	0.000113568681618
T035a	T327b	FALSE	FALSE	0	0	1	1	none	7.35542456985e-05
T035b	T327b	FALSE	FALSE	0	0	1	1	none	0.0001312138180035
T040	T327b	FALSE	FALSE	0	0	1	1	none	0.0001273802513295
T056	T327b	FALSE	FALSE	0	0	1	1	none	0.0001413509777356
T059	T327b	FALSE	FALSE	0	0	1	1	none	4.9163478267e-05
T065	T327b	FALSE	FALSE	0	0	1	1	none	0.0001188607404723
T069	T327b	FALSE	FALSE	0	0	1	1	none	3.8968464179e-05
T073	T327b	FALSE	FALSE	0	0	1	1	none	0.00013565116847
T075	T327b	FALSE	FALSE	0	0	1	1	none	0.0001114251230285
T077	T327b	FALSE	FALSE	0	0	1	1	none	0.0001362850756795
T087	T327b	FALSE	FALSE	0	0	1	1	none	0.0001321217207701
T095	T327b	FALSE	FALSE	0	0	1	1	none	7.1563897698e-05
T099a	T327b	FALSE	FALSE	0	0	1	1	none	6.9784097209e-05
T102	T327b	FALSE	FALSE	0	0	1	1	none	7.69855305734001e-05
T104	T327b	FALSE	FALSE	0	0	1	1	none	0.0001242295978579
T105	T327b	FALSE	FALSE	0	0	1	1	none	0.0001201285548913
T107	T327b	FALSE	FALSE	0	0	1	1	none	7.44499017354e-05
T126	T327b	FALSE	FALSE	0	0	1	1	none	5.0921153585e-05
T156	T327b	FALSE	FALSE	0	0	1	1	none	0.0001191903972726
T159a	T327b	FALSE	FALSE	0	0	1	1	none	0.000133115539632
T182	T327b	FALSE	FALSE	0	0	1	1	none	0.0001181897337485
T188	T327b	FALSE	FALSE	0	0	1	1	none	0.000120122120436
T192	T327b	FALSE	FALSE	0	0	1	1	none	6.61300647247e-05
T223	T327b	FALSE	FALSE	0	0	1	1	none	0.0001194575481675
T225	T327b	FALSE	FALSE	0	0	1	1	none	0.0001267301881175
T230	T327b	FALSE	FALSE	0	0	1	1	none	0.0001325411437883
T232	T327b	FALSE	FALSE	0	0	1	1	none	4.8413843715e-05
T241	T327b	FALSE	FALSE	0	0	1	1	none	0.0001336712588265
T270	T327b	FALSE	FALSE	0	0	1	1	none	5.09502251052e-05
T271b	T327b	FALSE	FALSE	0	0	1	1	none	0.0001232812367028
T301	T327b	FALSE	FALSE	0	0	1	1	none	5.82388601661e-05
T303	T327b	FALSE	FALSE	0	0	1	1	none	6.35473567783e-05
T322	T327b	FALSE	FALSE	0	0	1	1	none	0.0001311356299885
S002	T330	TRUE	TRUE	0	0	1	1	none	0.000122782526277
S007	T330	TRUE	TRUE	0	0	1	1	none	0.0001180953243385
S021	T330	TRUE	TRUE	0	0	1	1	none	0.0001225683847536
S024	T330	TRUE	TRUE	0	0	1	1	none	0.000123422490903
S025	T330	TRUE	TRUE	0	0	1	1	none	0.000128911845798
S026	T330	TRUE	TRUE	0	0	1	1	none	0.0001226836687705
S038	T330	TRUE	TRUE	0	0	1	1	none	0.0001167813623095
S039	T330	TRUE	TRUE	0	0	1	1	none	0.0001230210750875
S040	T330	TRUE	TRUE	0	0	1	1	none	3.9838091412e-05
S042	T330	TRUE	TRUE	0	0	1	1	none	0.0001230161059445
S071	T330	TRUE	TRUE	0	0	1	1	none	2.13924589145e-05
S078	T330	TRUE	TRUE	0	0	1	1	none	0.000121617938647
S081	T330	TRUE	TRUE	0	0	1	1	none	0.000123650013154
S085	T330	TRUE	TRUE	0	0	1	1	none	5.7397117586e-05
S087	T330	TRUE	TRUE	0	0	1	1	none	7.09299904885e-05
S093	T330	TRUE	TRUE	0	0	1	1	none	4.92660924433e-05
S097	T330	TRUE	TRUE	0	0	1	1	none	0.0001275884138205
S102	T330	TRUE	TRUE	0	0	1	1	none	4.2788115079e-05
S106	T330	TRUE	TRUE	0	0	1	1	none	0.000122036498261
S130	T330	TRUE	TRUE	0	0	1	1	none	7.1840803034e-05
T009	T330	TRUE	TRUE	0	0	1	1	none	0.0001326669199895
T010	T330	FALSE	FALSE	0	0	1	1	none	0.0001354650247365
T013	T330	FALSE	FALSE	0	0	1	1	none	0.0001220690879948
T014	T330	TRUE	TRUE	0	0	1	1	none	0.000123908141984
T020	T330	TRUE	TRUE	0	0	1	1	none	0.000117956073834
T021	T330	FALSE	FALSE	0	0	1	1	none	0.0001350172612605
T028	T330	TRUE	TRUE	0	0	1	1	none	0.000112300867199
T035a	T330	TRUE	TRUE	0	0	1	1	none	7.22864312795e-05
T035b	T330	TRUE	TRUE	0	0	1	1	none	0.0001299460035845
T040	T330	TRUE	TRUE	0	0	1	1	none	0.0001261124369105
T056	T330	FALSE	FALSE	0	0	1	1	none	0.0001400831633166
T059	T330	TRUE	TRUE	0	0	1	1	none	4.7895663848e-05
T065	T330	TRUE	TRUE	0	0	1	1	none	0.0001175929260533
T069	T330	TRUE	TRUE	0	0	1	1	none	3.770064976e-05
T073	T330	FALSE	FALSE	0	0	1	1	none	0.000134383354051
T075	T330	TRUE	TRUE	0	0	1	1	none	0.0001101573086095
T077	T330	FALSE	FALSE	0	0	1	1	none	0.0001350172612605
T087	T330	TRUE	TRUE	0	0	1	1	none	0.0001308539063511
T095	T330	TRUE	TRUE	0	0	1	1	none	7.0296083279e-05
T099a	T330	TRUE	TRUE	0	0	1	1	none	6.851628279e-05
T102	T330	FALSE	FALSE	0	0	1	1	none	7.57177161544001e-05
T104	T330	FALSE	FALSE	0	0	1	1	none	0.0001229617834389
T105	T330	FALSE	FALSE	0	0	1	1	none	0.0001188607404723
T107	T330	FALSE	FALSE	0	0	1	1	none	7.31820873164e-05
T126	T330	TRUE	TRUE	0	0	1	1	none	4.9653339166e-05
T156	T330	FALSE	FALSE	0	0	1	1	none	0.0001179225828536
T159a	T330	TRUE	TRUE	0	0	1	1	none	0.000131847725213
T182	T330	FALSE	FALSE	0	0	1	1	none	0.0001169219193295
T188	T330	TRUE	TRUE	0	0	1	1	none	0.000118854306017
T192	T330	FALSE	FALSE	0	0	1	1	none	6.48622503057e-05
T223	T330	FALSE	FALSE	0	0	1	1	none	0.0001181897337485
T225	T330	FALSE	FALSE	0	0	1	1	none	0.0001254623736985
T230	T330	TRUE	TRUE	0	0	1	1	none	0.0001312733293693
T232	T330	TRUE	TRUE	0	0	1	1	none	4.7146029296e-05
T241	T330	FALSE	FALSE	0	0	1	1	none	0.0001324034444075
T270	T330	FALSE	FALSE	0	0	1	1	none	4.96824106862e-05
T271b	T330	FALSE	FALSE	0	0	1	1	none	0.0001220134222838
T301	T330	FALSE	FALSE	0	0	1	1	none	5.69710457471e-05
T303	T330	FALSE	FALSE	0	0	1	1	none	6.22795423593e-05
T322	T330	FALSE	FALSE	0	0	1	1	none	0.0001298678155695
T327b	T330	TRUE	TRUE	0	1	1	1	desc	6.339072095e-07
S002	T335	FALSE	FALSE	0	0	1	1	none	0.0001419411677915
S007	T335	FALSE	FALSE	0	0	1	1	none	0.000137253965853
S021	T335	FALSE	FALSE	0	0	1	1	none	0.0001417270262681
S024	T335	FALSE	FALSE	0	0	1	1	none	0.0001425811324175
S025	T335	FALSE	FALSE	0	0	1	1	none	0.0001480704873125
S026	T335	FALSE	FALSE	0	0	1	1	none	0.000141842310285
S038	T335	FALSE	FALSE	0	0	1	1	none	0.000135940003824
S039	T335	FALSE	FALSE	0	0	1	1	none	0.000142179716602
S040	T335	FALSE	FALSE	0	0	1	1	none	5.89967329265e-05
S042	T335	FALSE	FALSE	0	0	1	1	none	0.000142174747459
S071	T335	FALSE	FALSE	0	0	1	1	none	3.6344424239e-05
S078	T335	FALSE	FALSE	0	0	1	1	none	0.0001407765801615
S081	T335	FALSE	FALSE	0	0	1	1	none	0.0001428086546685
S085	T335	FALSE	FALSE	0	0	1	1	none	7.65557591005e-05
S087	T335	FALSE	FALSE	0	0	1	1	none	9.0088632003e-05
S093	T335	FALSE	FALSE	0	0	1	1	none	6.84247339578e-05
S097	T335	FALSE	FALSE	0	0	1	1	none	0.000146747055335
S102	T335	FALSE	FALSE	0	0	1	1	none	6.19467565935e-05
S106	T335	FALSE	FALSE	0	0	1	1	none	0.0001411951397755
S130	T335	FALSE	FALSE	0	0	1	1	none	9.09994445485e-05
T009	T335	FALSE	FALSE	0	0	1	1	none	0.000151825561504
T010	T335	FALSE	FALSE	0	0	1	1	none	0.000154623666251
T013	T335	FALSE	FALSE	0	0	1	1	none	0.0001412277295093
T014	T335	FALSE	FALSE	0	0	1	1	none	0.0001430667834985
T020	T335	FALSE	FALSE	0	0	1	1	none	0.0001371147153485
T021	T335	FALSE	FALSE	0	0	1	1	none	0.000154175902775
T028	T335	FALSE	FALSE	0	0	1	1	none	0.0001314595087135
T035a	T335	FALSE	FALSE	0	0	1	1	none	9.1445072794e-05
T035b	T335	FALSE	FALSE	0	0	1	1	none	0.000149104645099
T040	T335	FALSE	FALSE	0	0	1	1	none	0.000145271078425
T056	T335	FALSE	FALSE	0	0	1	1	none	0.0001592418048311
T059	T335	FALSE	FALSE	0	0	1	1	none	6.70543053625e-05
T065	T335	FALSE	FALSE	0	0	1	1	none	0.0001367515675678
T069	T335	FALSE	FALSE	0	0	1	1	none	5.04035496345e-05
T073	T335	FALSE	FALSE	0	0	1	1	none	0.0001535419955655
T075	T335	FALSE	FALSE	0	0	1	1	none	0.000129315950124
T077	T335	FALSE	FALSE	0	0	1	1	none	0.000154175902775
T087	T335	FALSE	FALSE	0	0	1	1	none	0.0001500125478656
T095	T335	FALSE	FALSE	0	0	1	1	none	8.94547247935e-05
T099a	T335	FALSE	FALSE	0	0	1	1	none	8.76749243045e-05
T102	T335	FALSE	FALSE	0	0	1	1	none	9.48763576689001e-05
T104	T335	FALSE	FALSE	0	0	1	1	none	0.0001421204249534
T105	T335	FALSE	FALSE	0	0	1	1	none	0.0001380193819868
T107	T335	FALSE	FALSE	0	0	1	1	none	9.23407288309e-05
T126	T335	TRUE	TRUE	1	0	1	1	anc	6.339072095e-07
T156	T335	FALSE	FALSE	0	0	1	1	none	0.0001370812243681
T159a	T335	FALSE	FALSE	0	0	1	1	none	0.0001510063667275
T182	T335	FALSE	FALSE	0	0	1	1	none	0.000136080560844
T188	T335	FALSE	FALSE	0	0	1	1	none	0.0001380129475315
T192	T335	FALSE	FALSE	0	0	1	1	none	1.69533830322e-05
T223	T335	FALSE	FALSE	0	0	1	1	none	0.000137348375263
T225	T335	FALSE	FALSE	0	0	1	1	none	0.000144621015213
T230	T335	FALSE	FALSE	0	0	1	1	none	0.0001504319708838
T232	T335	FALSE	FALSE	0	0	1	1	none	1.15949225105e-05
T241	T335	FALSE	FALSE	0	0	1	1	none	0.000151562085922
T270	T335	FALSE	FALSE	0	0	1	1	none	1.41313039007e-05
T271b	T335	FALSE	FALSE	0	0	1	1	none	0.0001411720637983
T301	T335	FALSE	FALSE	0	0	1	1	none	1.15978073116e-05
T303	T335	FALSE	FALSE	0	0	1	1	none	1.81741183428e-05
T322	T335	FALSE	FALSE	0	0	1	1	none	0.000149026457084
T327b	T335	FALSE	FALSE	0	0	1	1	none	5.77368831535e-05
T330	T335	FALSE	FALSE	0	0	1	1	none	5.64690687345e-05
S002	T341	TRUE	TRUE	0	0	1	1	none	2.1627994346e-05
S007	T341	TRUE	TRUE	0	0	1	1	none	6.68607938875e-05
S021	T341	TRUE	TRUE	0	0	1	1	none	2.14138528226e-05
S024	T341	TRUE	TRUE	0	0	1	1	none	2.2267958972e-05
S025	T341	TRUE	TRUE	0	0	1	1	none	1.8826901055e-05
S026	T341	TRUE	TRUE	0	0	1	1	none	5.6726768435e-06
S038	T341	TRUE	TRUE	0	0	1	1	none	6.55468318585e-05
S039	T341	TRUE	TRUE	0	0	1	1	none	2.18665431565e-05
S040	T341	TRUE	TRUE	0	0	1	1	none	0.000124695068021
S042	T341	TRUE	TRUE	0	0	1	1	none	2.18615740135e-05
S071	T341	TRUE	TRUE	0	0	1	1	none	0.0001111705628895
S078	T341	TRUE	TRUE	0	0	1	1	none	2.0463406716e-05
S081	T341	TRUE	TRUE	0	0	1	1	none	2.2495481223e-05
S085	T341	TRUE	TRUE	0	0	1	1	none	0.000108618445595
S087	T341	TRUE	TRUE	0	0	1	1	none	0.0001221513184975
S093	T341	TRUE	TRUE	0	0	1	1	none	0.0001004874204523
S097	T341	TRUE	TRUE	0	0	1	1	none	1.75034690775e-05
S102	T341	TRUE	TRUE	0	0	1	1	none	0.000127645091688
S106	T341	TRUE	TRUE	0	0	1	1	none	2.088196633e-05
S130	T341	TRUE	TRUE	0	0	1	1	none	0.000123062131043
T009	T341	TRUE	TRUE	0	0	1	1	none	1.87551729965e-05
T010	T341	FALSE	FALSE	0	0	1	1	none	2.15532777435e-05
T013	T341	FALSE	FALSE	0	0	1	1	none	7.08345575438e-05
T014	T341	TRUE	TRUE	0	0	1	1	none	2.2753610053e-05
T020	T341	TRUE	TRUE	0	0	1	1	none	6.6721543383e-05
T021	T341	FALSE	FALSE	0	0	1	1	none	2.11055142675e-05
T028	T341	TRUE	TRUE	0	0	1	1	none	6.1066336748e-05
T035a	T341	TRUE	TRUE	0	0	1	1	none	0.0001235077592885
T035b	T341	TRUE	TRUE	0	0	1	1	none	1.60342565915e-05
T040	T341	TRUE	TRUE	0	0	1	1	none	2.49579049795e-05
T056	T341	FALSE	FALSE	0	0	1	1	none	2.61714163236e-05
T059	T341	TRUE	TRUE	0	0	1	1	none	0.000132752640457
T065	T341	TRUE	TRUE	0	0	1	1	none	6.63583956023e-05
T069	T341	TRUE	TRUE	0	0	1	1	none	0.000127478753735
T073	T341	FALSE	FALSE	0	0	1	1	none	2.0471607058e-05
T075	T341	TRUE	TRUE	0	0	1	1	none	5.89227781585e-05
T077	T341	FALSE	FALSE	0	0	1	1	none	2.11055142675e-05
T087	T341	TRUE	TRUE	0	0	1	1	none	1.69421593581e-05
T095	T341	TRUE	TRUE	0	0	1	1	none	0.000121517411288
T099a	T341	TRUE	TRUE	0	0	1	1	none	0.000119737610799
T102	T341	FALSE	FALSE	0	0	1	1	none	0.0001269390441634
T104	T341	FALSE	FALSE	0	0	1	1	none	7.17272529879001e-05
T105	T341	FALSE	FALSE	0	0	1	1	none	6.76262100213e-05
T107	T341	FALSE	FALSE	0	0	1	1	none	0.0001244034153254
T126	T341	TRUE	TRUE	0	0	1	1	none	0.000139431443141
T156	T341	FALSE	FALSE	0	0	1	1	none	6.66880524026e-05
[truncated: 1,161 more rows]
