# Supplementary material for: Improved characterisation of MRSA transmission using within-host bacterial sequence diversity
Source: eLife. 2019 Oct 8;8:e46402. doi: 10.7554/eLife.46402 (PMC6954020; doi:10.7554/eLife.46402)
Supplement: Figure 9—source data 1. [file elife-46402-fig9-data1.zip › Figure 9-source data 1/classifications/Classification_Posterior_ds_10percol_59.csv]

host.1	host.2	adjacent	contiguous	paths12	paths21	nodes1	nodes2	path.classification	min.distance.between.subgraphs
S002	S007	TRUE	TRUE	0	0	1	1	none	6.63842070303e-05
S002	S021	TRUE	TRUE	0	0	1	1	none	1.28640474785e-05
S007	S021	TRUE	TRUE	0	0	1	1	none	6.46732564488e-05
S002	S024	TRUE	TRUE	0	0	1	1	none	1.4405164589e-05
S007	S024	TRUE	TRUE	0	0	1	1	none	6.62143735593e-05
S021	S024	TRUE	TRUE	0	0	1	1	none	4.0874392949e-06
S002	S025	TRUE	TRUE	0	0	1	1	none	2.2072433762e-05
S007	S025	TRUE	TRUE	0	0	1	1	none	6.83867467463e-05
S021	S025	TRUE	TRUE	0	0	1	1	none	2.03614831805e-05
S024	S025	TRUE	TRUE	0	0	1	1	none	2.1902600291e-05
S002	S026	TRUE	TRUE	0	0	1	1	none	1.7627978026e-05
S007	S026	TRUE	TRUE	0	0	1	1	none	6.39422910103e-05
S021	S026	TRUE	TRUE	0	0	1	1	none	1.59170274445e-05
S024	S026	TRUE	TRUE	0	0	1	1	none	1.7458144555e-05
S025	S026	TRUE	TRUE	0	0	1	1	none	1.4507142044e-05
S002	S038	TRUE	TRUE	0	0	1	1	none	7.08578852998e-05
S007	S038	TRUE	TRUE	0	0	1	1	none	4.59765091935e-05
S021	S038	TRUE	TRUE	0	0	1	1	none	6.91469347183e-05
S024	S038	TRUE	TRUE	0	0	1	1	none	7.06880518288e-05
S025	S038	TRUE	TRUE	0	0	1	1	none	7.28604250158e-05
S026	S038	TRUE	TRUE	0	0	1	1	none	6.84159692798e-05
S002	S039	TRUE	TRUE	0	0	1	1	none	1.37887537776e-05
S007	S039	TRUE	TRUE	0	0	1	1	none	6.55979627479e-05
S021	S039	TRUE	TRUE	0	0	1	1	none	2.2387321809e-06
S024	S039	TRUE	TRUE	0	0	1	1	none	5.012145594e-06
S025	S039	TRUE	TRUE	0	0	1	1	none	2.12861894796e-05
S026	S039	TRUE	TRUE	0	0	1	1	none	1.68417337436e-05
S038	S039	TRUE	TRUE	0	0	1	1	none	7.00716410174e-05
S002	S040	TRUE	TRUE	0	0	1	1	none	0.0001221257038956
S007	S040	TRUE	TRUE	0	0	1	1	none	0.0001175439995999
S021	S040	TRUE	TRUE	0	0	1	1	none	0.0001204147533141
S024	S040	TRUE	TRUE	0	0	1	1	none	0.0001219558704246
S025	S040	TRUE	TRUE	0	0	1	1	none	0.0001241282436116
S026	S040	TRUE	TRUE	0	0	1	1	none	0.0001196837878756
S038	S040	TRUE	TRUE	0	0	1	1	none	0.0001220176778694
S039	S040	TRUE	TRUE	0	0	1	1	none	0.0001213394596132
S002	S042	TRUE	TRUE	0	0	1	1	none	1.34393308402e-05
S007	S042	TRUE	TRUE	0	0	1	1	none	6.52485398105e-05
S021	S042	TRUE	TRUE	0	0	1	1	none	3.1216055461e-06
S024	S042	TRUE	TRUE	0	0	1	1	none	3.430426354e-06
S025	S042	TRUE	TRUE	0	0	1	1	none	2.09367665422e-05
S026	S042	TRUE	TRUE	0	0	1	1	none	1.64923108062e-05
S038	S042	TRUE	TRUE	0	0	1	1	none	6.972221808e-05
S039	S042	TRUE	TRUE	0	0	1	1	none	4.0463118452e-06
S040	S042	TRUE	TRUE	0	0	1	1	none	0.0001209900366758
S002	S071	TRUE	TRUE	0	0	1	1	none	0.0001047332705853
S007	S071	TRUE	TRUE	0	0	1	1	none	0.0001001515662896
S021	S071	TRUE	TRUE	0	0	1	1	none	0.0001030223200038
S024	S071	TRUE	TRUE	0	0	1	1	none	0.0001045634371143
S025	S071	TRUE	TRUE	0	0	1	1	none	0.0001067358103013
S026	S071	TRUE	TRUE	0	0	1	1	none	0.0001022913545653
S038	S071	TRUE	TRUE	0	0	1	1	none	0.0001046252445591
S039	S071	TRUE	TRUE	0	0	1	1	none	0.0001039470263029
S040	S071	TRUE	TRUE	0	0	1	1	none	2.24031194349e-05
S042	S071	TRUE	TRUE	0	0	1	1	none	0.0001035976033655
S002	S078	TRUE	TRUE	0	0	1	1	none	1.3269246721e-05
S007	S078	TRUE	TRUE	0	0	1	1	none	6.50784556913e-05
S021	S078	TRUE	TRUE	0	0	1	1	none	4.1838177295e-06
S024	S078	TRUE	TRUE	0	0	1	1	none	5.72493484e-06
S025	S078	TRUE	TRUE	0	0	1	1	none	2.0766682423e-05
S026	S078	TRUE	TRUE	0	0	1	1	none	1.6322226687e-05
S038	S078	TRUE	TRUE	0	0	1	1	none	6.95521339608e-05
S039	S078	TRUE	TRUE	0	0	1	1	none	5.1085240286e-06
S040	S078	TRUE	TRUE	0	0	1	1	none	0.0001208199525566
S042	S078	TRUE	TRUE	0	0	1	1	none	4.7591010912e-06
S071	S078	TRUE	TRUE	0	0	1	1	none	0.0001034275192463
S002	S081	TRUE	TRUE	0	0	1	1	none	1.42706613466e-05
S007	S081	TRUE	TRUE	0	0	1	1	none	6.60798703169e-05
S021	S081	TRUE	TRUE	0	0	1	1	none	3.9529360525e-06
S024	S081	TRUE	TRUE	0	0	1	1	none	2.5990958476e-06
S025	S081	TRUE	TRUE	0	0	1	1	none	2.17680970486e-05
S026	S081	TRUE	TRUE	0	0	1	1	none	1.73236413126e-05
S038	S081	TRUE	TRUE	0	0	1	1	none	7.05535485864e-05
S039	S081	TRUE	TRUE	0	0	1	1	none	4.8776423516e-06
S040	S081	TRUE	TRUE	0	0	1	1	none	0.0001218213671822
S042	S081	TRUE	TRUE	0	0	1	1	none	3.2959231116e-06
S071	S081	TRUE	TRUE	0	0	1	1	none	0.0001044289338719
S078	S081	TRUE	TRUE	0	0	1	1	none	5.5904315976e-06
S002	S085	TRUE	TRUE	0	0	1	1	none	0.000114446483877
S007	S085	TRUE	TRUE	0	0	1	1	none	0.0001098647795813
S021	S085	TRUE	TRUE	0	0	1	1	none	0.0001127355332955
S024	S085	TRUE	TRUE	0	0	1	1	none	0.000114276650406
S025	S085	TRUE	TRUE	0	0	1	1	none	0.000116449023593
S026	S085	TRUE	TRUE	0	0	1	1	none	0.000112004567857
S038	S085	TRUE	TRUE	0	0	1	1	none	0.0001143384578508
S039	S085	TRUE	TRUE	0	0	1	1	none	0.0001136602395946
S040	S085	TRUE	TRUE	0	0	1	1	none	5.87129341466e-05
S042	S085	TRUE	TRUE	0	0	1	1	none	0.0001133108166572
S071	S085	TRUE	TRUE	0	0	1	1	none	4.13205008363e-05
S078	S085	TRUE	TRUE	0	0	1	1	none	0.000113140732538
S081	S085	TRUE	TRUE	0	0	1	1	none	0.0001141421471636
S002	S087	TRUE	TRUE	0	0	1	1	none	0.0001304478796198
S007	S087	TRUE	TRUE	0	0	1	1	none	0.0001258661753241
S021	S087	TRUE	TRUE	0	0	1	1	none	0.0001287369290383
S024	S087	TRUE	TRUE	0	0	1	1	none	0.0001302780461488
S025	S087	TRUE	TRUE	0	0	1	1	none	0.0001324504193358
S026	S087	TRUE	TRUE	0	0	1	1	none	0.0001280059635998
S038	S087	TRUE	TRUE	0	0	1	1	none	0.0001303398535936
S039	S087	TRUE	TRUE	0	0	1	1	none	0.0001296616353374
S040	S087	TRUE	TRUE	0	0	1	1	none	7.47143298894e-05
S042	S087	TRUE	TRUE	0	0	1	1	none	0.0001293122124
S071	S087	TRUE	TRUE	0	0	1	1	none	5.73218965791e-05
S078	S087	TRUE	TRUE	0	0	1	1	none	0.0001291421282808
S081	S087	TRUE	TRUE	0	0	1	1	none	0.0001301435429064
S085	S087	TRUE	TRUE	0	0	1	1	none	3.19407815888e-05
S002	S093	TRUE	TRUE	0	0	1	1	none	9.77809299083e-05
S007	S093	TRUE	TRUE	0	0	1	1	none	9.31992256126e-05
S021	S093	TRUE	TRUE	0	0	1	1	none	9.60699793268e-05
S024	S093	TRUE	TRUE	0	0	1	1	none	9.76110964373e-05
S025	S093	TRUE	TRUE	0	0	1	1	none	9.97834696243e-05
S026	S093	TRUE	TRUE	0	0	1	1	none	9.53390138883e-05
S038	S093	TRUE	TRUE	0	0	1	1	none	9.76729038821e-05
S039	S093	TRUE	TRUE	0	0	1	1	none	9.69946856259e-05
S040	S093	TRUE	TRUE	0	0	1	1	none	4.20473801779e-05
S042	S093	TRUE	TRUE	0	0	1	1	none	9.66452626885e-05
S071	S093	TRUE	TRUE	0	0	1	1	none	2.46549468676e-05
S078	S093	TRUE	TRUE	0	0	1	1	none	9.64751785693e-05
S081	S093	TRUE	TRUE	0	0	1	1	none	9.74765931949e-05
S085	S093	TRUE	TRUE	0	0	1	1	none	1.78978502713e-05
S087	S093	TRUE	TRUE	0	0	1	1	none	3.38992460141e-05
S002	S097	TRUE	TRUE	0	0	1	1	none	2.02959761749e-05
S007	S097	TRUE	TRUE	0	0	1	1	none	6.66102891592e-05
S021	S097	TRUE	TRUE	0	0	1	1	none	1.85850255934e-05
S024	S097	TRUE	TRUE	0	0	1	1	none	2.01261427039e-05
S025	S097	TRUE	TRUE	0	0	1	1	none	3.6696724289e-06
S026	S097	TRUE	TRUE	0	0	1	1	none	1.27306844569e-05
S038	S097	TRUE	TRUE	0	0	1	1	none	7.10839674287e-05
S039	S097	TRUE	TRUE	0	0	1	1	none	1.95097318925e-05
S040	S097	TRUE	TRUE	0	0	1	1	none	0.0001223517860245
S042	S097	TRUE	TRUE	0	0	1	1	none	1.91603089551e-05
S071	S097	TRUE	TRUE	0	0	1	1	none	0.0001049593527142
S078	S097	TRUE	TRUE	0	0	1	1	none	1.89902248359e-05
S081	S097	TRUE	TRUE	0	0	1	1	none	1.99916394615e-05
S085	S097	TRUE	TRUE	0	0	1	1	none	0.0001146725660059
S087	S097	TRUE	TRUE	0	0	1	1	none	0.0001306739617487
S093	S097	TRUE	TRUE	0	0	1	1	none	9.80070120372e-05
S002	S102	TRUE	TRUE	0	0	1	1	none	0.000123248076563
S007	S102	TRUE	TRUE	0	0	1	1	none	0.0001186663722673
S021	S102	TRUE	TRUE	0	0	1	1	none	0.0001215371259815
S024	S102	TRUE	TRUE	0	0	1	1	none	0.000123078243092
S025	S102	TRUE	TRUE	0	0	1	1	none	0.000125250616279
S026	S102	TRUE	TRUE	0	0	1	1	none	0.000120806160543
S038	S102	TRUE	TRUE	0	0	1	1	none	0.0001231400505368
S039	S102	TRUE	TRUE	0	0	1	1	none	0.0001224618322806
S040	S102	TRUE	TRUE	0	0	1	1	none	3.5869652726e-06
S042	S102	TRUE	TRUE	0	0	1	1	none	0.0001221124093432
S071	S102	TRUE	TRUE	0	0	1	1	none	2.35254921023e-05
S078	S102	TRUE	TRUE	0	0	1	1	none	0.000121942325224
S081	S102	TRUE	TRUE	0	0	1	1	none	0.0001229437398496
S085	S102	TRUE	TRUE	0	0	1	1	none	5.9835306814e-05
S087	S102	TRUE	TRUE	0	0	1	1	none	7.58367025568e-05
S093	S102	TRUE	TRUE	0	0	1	1	none	4.31697528453e-05
S097	S102	TRUE	TRUE	0	0	1	1	none	0.0001234741586919
S002	S106	TRUE	TRUE	0	0	1	1	none	1.3330293723e-05
S007	S106	TRUE	TRUE	0	0	1	1	none	6.72943995993e-05
S021	S106	TRUE	TRUE	0	0	1	1	none	1.37742400475e-05
S024	S106	TRUE	TRUE	0	0	1	1	none	1.5315357158e-05
S025	S106	TRUE	TRUE	0	0	1	1	none	2.2982626331e-05
S026	S106	TRUE	TRUE	0	0	1	1	none	1.8538170595e-05
S038	S106	TRUE	TRUE	0	0	1	1	none	7.17680778688e-05
S039	S106	TRUE	TRUE	0	0	1	1	none	1.46989463466e-05
S040	S106	TRUE	TRUE	0	0	1	1	none	0.0001230358964646
S042	S106	TRUE	TRUE	0	0	1	1	none	1.43495234092e-05
S071	S106	TRUE	TRUE	0	0	1	1	none	0.0001056434631543
S078	S106	TRUE	TRUE	0	0	1	1	none	1.417943929e-05
S081	S106	TRUE	TRUE	0	0	1	1	none	1.51808539156e-05
S085	S106	TRUE	TRUE	0	0	1	1	none	0.000115356676446
S087	S106	TRUE	TRUE	0	0	1	1	none	0.0001313580721888
S093	S106	TRUE	TRUE	0	0	1	1	none	9.86911224773e-05
S097	S106	TRUE	TRUE	0	0	1	1	none	2.12061687439e-05
S102	S106	TRUE	TRUE	0	0	1	1	none	0.000124158269132
S002	S130	TRUE	TRUE	0	0	1	1	none	0.0001296269898279
S007	S130	TRUE	TRUE	0	0	1	1	none	0.0001250452855322
S021	S130	TRUE	TRUE	0	0	1	1	none	0.0001279160392464
S024	S130	TRUE	TRUE	0	0	1	1	none	0.0001294571563569
S025	S130	TRUE	TRUE	0	0	1	1	none	0.0001316295295439
S026	S130	TRUE	TRUE	0	0	1	1	none	0.0001271850738079
S038	S130	TRUE	TRUE	0	0	1	1	none	0.0001295189638017
S039	S130	TRUE	TRUE	0	0	1	1	none	0.0001288407455455
S040	S130	TRUE	TRUE	0	0	1	1	none	7.38934400975e-05
S042	S130	TRUE	TRUE	0	0	1	1	none	0.0001284913226081
S071	S130	TRUE	TRUE	0	0	1	1	none	5.65010067872e-05
S078	S130	TRUE	TRUE	0	0	1	1	none	0.0001283212384889
S081	S130	TRUE	TRUE	0	0	1	1	none	0.0001293226531145
S085	S130	TRUE	TRUE	0	0	1	1	none	3.11198917969e-05
S087	S130	TRUE	TRUE	0	0	1	1	none	2.0531860945e-06
S093	S130	TRUE	TRUE	0	0	1	1	none	3.30783562222e-05
S097	S130	TRUE	TRUE	0	0	1	1	none	0.0001298530719568
S102	S130	TRUE	TRUE	0	0	1	1	none	7.50158127649e-05
S106	S130	TRUE	TRUE	0	0	1	1	none	0.0001305371823969
S002	T009	TRUE	TRUE	0	0	1	1	none	2.23573702026e-05
S007	T009	TRUE	TRUE	0	0	1	1	none	6.86716831869e-05
S021	T009	TRUE	TRUE	0	0	1	1	none	2.06464196211e-05
S024	T009	TRUE	TRUE	0	0	1	1	none	2.21875367316e-05
S025	T009	TRUE	TRUE	0	0	1	1	none	1.92365342206e-05
S026	T009	TRUE	TRUE	0	0	1	1	none	9.3514911346e-06
S038	T009	TRUE	TRUE	0	0	1	1	none	7.31453614564e-05
S039	T009	TRUE	TRUE	0	0	1	1	none	2.15711259202e-05
S040	T009	TRUE	TRUE	0	0	1	1	none	0.0001244131800522
S042	T009	TRUE	TRUE	0	0	1	1	none	2.12217029828e-05
S071	T009	TRUE	TRUE	0	0	1	1	none	0.0001070207467419
S078	T009	TRUE	TRUE	0	0	1	1	none	2.10516188636e-05
S081	T009	TRUE	TRUE	0	0	1	1	none	2.20530334892e-05
S085	T009	TRUE	TRUE	0	0	1	1	none	0.0001167339600336
S087	T009	TRUE	TRUE	0	0	1	1	none	0.0001327353557764
S093	T009	TRUE	TRUE	0	0	1	1	none	0.0001000684060649
S097	T009	TRUE	TRUE	0	0	1	1	none	1.74600766335e-05
S102	T009	TRUE	TRUE	0	0	1	1	none	0.0001255355527196
S106	T009	TRUE	TRUE	0	0	1	1	none	2.32675627716e-05
S130	T009	TRUE	TRUE	0	0	1	1	none	0.0001319144659845
S002	T010	TRUE	TRUE	0	0	1	1	none	2.3748971425e-05
S007	T010	TRUE	TRUE	0	0	1	1	none	7.00632844093e-05
S021	T010	TRUE	TRUE	0	0	1	1	none	2.20380208435e-05
S024	T010	TRUE	TRUE	0	0	1	1	none	2.3579137954e-05
S025	T010	TRUE	TRUE	0	0	1	1	none	2.0628135443e-05
S026	T010	TRUE	TRUE	0	0	1	1	none	1.0743092357e-05
S038	T010	TRUE	TRUE	0	0	1	1	none	7.45369626788e-05
S039	T010	TRUE	TRUE	0	0	1	1	none	2.29627271426e-05
S040	T010	TRUE	TRUE	0	0	1	1	none	0.0001258047812746
S042	T010	TRUE	TRUE	0	0	1	1	none	2.26133042052e-05
S071	T010	TRUE	TRUE	0	0	1	1	none	0.0001084123479643
S078	T010	TRUE	TRUE	0	0	1	1	none	2.2443220086e-05
S081	T010	TRUE	TRUE	0	0	1	1	none	2.34446347116e-05
S085	T010	TRUE	TRUE	0	0	1	1	none	0.000118125561256
S087	T010	TRUE	TRUE	0	0	1	1	none	0.0001341269569988
S093	T010	TRUE	TRUE	0	0	1	1	none	0.0001014600072873
S097	T010	TRUE	TRUE	0	0	1	1	none	1.88516778559e-05
S102	T010	TRUE	TRUE	0	0	1	1	none	0.000126927153942
S106	T010	TRUE	TRUE	0	0	1	1	none	2.4659163994e-05
S130	T010	TRUE	TRUE	0	0	1	1	none	0.0001333060672069
T009	T010	TRUE	TRUE	0	0	1	1	none	3.0227773076e-06
S002	T013	FALSE	FALSE	0	0	1	1	none	7.82108667690999e-05
S007	T013	FALSE	FALSE	0	0	1	1	none	5.33294906628e-05
S021	T013	FALSE	FALSE	0	0	1	1	none	7.64999161875999e-05
S024	T013	FALSE	FALSE	0	0	1	1	none	7.80410332980999e-05
S025	T013	FALSE	FALSE	0	0	1	1	none	8.02134064850999e-05
S026	T013	FALSE	FALSE	0	0	1	1	none	7.57689507490999e-05
S038	T013	FALSE	FALSE	0	0	1	1	none	1.02388969481e-05
S039	T013	FALSE	FALSE	0	0	1	1	none	7.74246224866999e-05
S040	T013	FALSE	FALSE	0	0	1	1	none	0.0001293706593387
S042	T013	FALSE	FALSE	0	0	1	1	none	7.70751995492999e-05
S071	T013	FALSE	FALSE	0	0	1	1	none	0.0001119782260284
S078	T013	FALSE	FALSE	0	0	1	1	none	7.69051154300999e-05
S081	T013	FALSE	FALSE	0	0	1	1	none	7.79065300556999e-05
S085	T013	FALSE	FALSE	0	0	1	1	none	0.0001216914393201
S087	T013	FALSE	FALSE	0	0	1	1	none	0.0001376928350629
S093	T013	FALSE	FALSE	0	0	1	1	none	0.0001050258853514
S097	T013	FALSE	FALSE	0	0	1	1	none	7.84369488979999e-05
S102	T013	FALSE	FALSE	0	0	1	1	none	0.0001304930320061
S106	T013	FALSE	FALSE	0	0	1	1	none	7.91210593380999e-05
S130	T013	FALSE	FALSE	0	0	1	1	none	0.000136871945271
T009	T013	FALSE	FALSE	0	0	1	1	none	8.04983429256999e-05
T010	T013	FALSE	FALSE	0	0	1	1	none	8.18899441480999e-05
S002	T014	TRUE	TRUE	0	0	1	1	none	1.46583200859e-05
S007	T014	TRUE	TRUE	0	0	1	1	none	6.64675290562e-05
S021	T014	TRUE	TRUE	0	0	1	1	none	4.3405947918e-06
S024	T014	TRUE	TRUE	0	0	1	1	none	4.6494155997e-06
S025	T014	TRUE	TRUE	0	0	1	1	none	2.21557557879e-05
S026	T014	TRUE	TRUE	0	0	1	1	none	1.77113000519e-05
S038	T014	TRUE	TRUE	0	0	1	1	none	7.09412073257e-05
S039	T014	TRUE	TRUE	0	0	1	1	none	5.2653010909e-06
S040	T014	TRUE	TRUE	0	0	1	1	none	0.0001222090259215
S042	T014	TRUE	TRUE	0	0	1	1	none	2.4512855483e-06
S071	T014	TRUE	TRUE	0	0	1	1	none	0.0001048165926112
S078	T014	TRUE	TRUE	0	0	1	1	none	5.9780903369e-06
S081	T014	TRUE	TRUE	0	0	1	1	none	4.5149123573e-06
S085	T014	TRUE	TRUE	0	0	1	1	none	0.0001145298059029
S087	T014	TRUE	TRUE	0	0	1	1	none	0.0001305312016457
S093	T014	TRUE	TRUE	0	0	1	1	none	9.78642519342e-05
S097	T014	TRUE	TRUE	0	0	1	1	none	2.03792982008e-05
S102	T014	TRUE	TRUE	0	0	1	1	none	0.0001233313985889
S106	T014	TRUE	TRUE	0	0	1	1	none	1.55685126549e-05
S130	T014	TRUE	TRUE	0	0	1	1	none	0.0001297103118538
T009	T014	TRUE	TRUE	0	0	1	1	none	2.24406922285e-05
T010	T014	TRUE	TRUE	0	0	1	1	none	2.38322934509e-05
T013	T014	FALSE	FALSE	0	0	1	1	none	7.82941887949999e-05
S002	T020	TRUE	TRUE	0	0	1	1	none	7.21912218337e-05
S007	T020	TRUE	TRUE	0	0	1	1	none	4.73098457274e-05
S021	T020	TRUE	TRUE	0	0	1	1	none	7.04802712522e-05
S024	T020	TRUE	TRUE	0	0	1	1	none	7.20213883627e-05
S025	T020	TRUE	TRUE	0	0	1	1	none	7.41937615497e-05
S026	T020	TRUE	TRUE	0	0	1	1	none	6.97493058137e-05
S038	T020	TRUE	TRUE	0	0	1	1	none	2.9869557101e-06
S039	T020	TRUE	TRUE	0	0	1	1	none	7.14049775513e-05
S040	T020	TRUE	TRUE	0	0	1	1	none	0.0001233510144033
S042	T020	TRUE	TRUE	0	0	1	1	none	7.10555546139e-05
S071	T020	TRUE	TRUE	0	0	1	1	none	0.000105958581093
S078	T020	TRUE	TRUE	0	0	1	1	none	7.08854704947e-05
S081	T020	TRUE	TRUE	0	0	1	1	none	7.18868851203e-05
S085	T020	TRUE	TRUE	0	0	1	1	none	0.0001156717943847
S087	T020	TRUE	TRUE	0	0	1	1	none	0.0001316731901275
S093	T020	TRUE	TRUE	0	0	1	1	none	9.9006240416e-05
S097	T020	TRUE	TRUE	0	0	1	1	none	7.24173039626e-05
S102	T020	TRUE	TRUE	0	0	1	1	none	0.0001244733870707
S106	T020	TRUE	TRUE	0	0	1	1	none	7.31014144027e-05
S130	T020	TRUE	TRUE	0	0	1	1	none	0.0001308523003356
T009	T020	TRUE	TRUE	0	0	1	1	none	7.44786979903e-05
T010	T020	TRUE	TRUE	0	0	1	1	none	7.58702992127e-05
T013	T020	FALSE	FALSE	0	0	1	1	none	1.1572233482e-05
T014	T020	TRUE	TRUE	0	0	1	1	none	7.22745438596e-05
S002	T021	TRUE	TRUE	0	0	1	1	none	2.4942722654e-05
S007	T021	TRUE	TRUE	0	0	1	1	none	7.12570356383e-05
S021	T021	TRUE	TRUE	0	0	1	1	none	2.32317720725e-05
S024	T021	TRUE	TRUE	0	0	1	1	none	2.4772889183e-05
S025	T021	TRUE	TRUE	0	0	1	1	none	2.1821886672e-05
S026	T021	TRUE	TRUE	0	0	1	1	none	1.1936843586e-05
S038	T021	TRUE	TRUE	0	0	1	1	none	7.57307139078e-05
S039	T021	TRUE	TRUE	0	0	1	1	none	2.41564783716e-05
S040	T021	TRUE	TRUE	0	0	1	1	none	0.0001269985325036
S042	T021	TRUE	TRUE	0	0	1	1	none	2.38070554342e-05
S071	T021	TRUE	TRUE	0	0	1	1	none	0.0001096060991933
S078	T021	TRUE	TRUE	0	0	1	1	none	2.3636971315e-05
S081	T021	TRUE	TRUE	0	0	1	1	none	2.46383859406e-05
S085	T021	TRUE	TRUE	0	0	1	1	none	0.000119319312485
S087	T021	TRUE	TRUE	0	0	1	1	none	0.0001353207082278
S093	T021	TRUE	TRUE	0	0	1	1	none	0.0001026537585163
S097	T021	TRUE	TRUE	0	0	1	1	none	2.00454290849e-05
S102	T021	TRUE	TRUE	0	0	1	1	none	0.000128120905171
S106	T021	TRUE	TRUE	0	0	1	1	none	2.5852915223e-05
S130	T021	TRUE	TRUE	0	0	1	1	none	0.0001344998184359
T009	T021	TRUE	TRUE	0	0	1	1	none	4.2165285366e-06
T010	T021	TRUE	TRUE	0	0	1	1	none	4.3758334564e-06
T013	T021	FALSE	FALSE	0	0	1	1	none	8.30836953770999e-05
T014	T021	TRUE	TRUE	0	0	1	1	none	2.50260446799e-05
T020	T021	TRUE	TRUE	0	0	1	1	none	7.70640504417e-05
S002	T028	TRUE	TRUE	0	0	1	1	none	6.35356300293e-05
S007	T028	TRUE	TRUE	0	0	1	1	none	2.7246629799e-05
S021	T028	TRUE	TRUE	0	0	1	1	none	6.18246794478e-05
S024	T028	TRUE	TRUE	0	0	1	1	none	6.33657965583e-05
S025	T028	TRUE	TRUE	0	0	1	1	none	6.55381697453e-05
S026	T028	TRUE	TRUE	0	0	1	1	none	6.10937140093e-05
S038	T028	TRUE	TRUE	0	0	1	1	none	4.31279321925e-05
S039	T028	TRUE	TRUE	0	0	1	1	none	6.27493857469e-05
S040	T028	TRUE	TRUE	0	0	1	1	none	0.0001146954225989
S042	T028	TRUE	TRUE	0	0	1	1	none	6.23999628095e-05
S071	T028	TRUE	TRUE	0	0	1	1	none	9.73029892886e-05
S078	T028	TRUE	TRUE	0	0	1	1	none	6.22298786903e-05
S081	T028	TRUE	TRUE	0	0	1	1	none	6.32312933159e-05
S085	T028	TRUE	TRUE	0	0	1	1	none	0.0001070162025803
S087	T028	TRUE	TRUE	0	0	1	1	none	0.0001230175983231
S093	T028	TRUE	TRUE	0	0	1	1	none	9.03506486116e-05
S097	T028	TRUE	TRUE	0	0	1	1	none	6.37617121582e-05
S102	T028	TRUE	TRUE	0	0	1	1	none	0.0001158177952663
S106	T028	TRUE	TRUE	0	0	1	1	none	6.44458225983e-05
S130	T028	TRUE	TRUE	0	0	1	1	none	0.0001221967085312
T009	T028	TRUE	TRUE	0	0	1	1	none	6.58231061859e-05
T010	T028	TRUE	TRUE	0	0	1	1	none	6.72147074083e-05
T013	T028	FALSE	FALSE	0	0	1	1	none	5.04809136618e-05
T014	T028	TRUE	TRUE	0	0	1	1	none	6.36189520552e-05
T020	T028	TRUE	TRUE	0	0	1	1	none	4.44612687264e-05
T021	T028	TRUE	TRUE	0	0	1	1	none	6.84084586373e-05
S002	T035a	TRUE	TRUE	0	0	1	1	none	0.000131757847211
S007	T035a	TRUE	TRUE	0	0	1	1	none	0.0001271761429153
S021	T035a	TRUE	TRUE	0	0	1	1	none	0.0001300468966295
S024	T035a	TRUE	TRUE	0	0	1	1	none	0.00013158801374
S025	T035a	TRUE	TRUE	0	0	1	1	none	0.000133760386927
S026	T035a	TRUE	TRUE	0	0	1	1	none	0.000129315931191
S038	T035a	TRUE	TRUE	0	0	1	1	none	0.0001316498211848
S039	T035a	TRUE	TRUE	0	0	1	1	none	0.0001309716029286
S040	T035a	TRUE	TRUE	0	0	1	1	none	7.60242974806e-05
S042	T035a	TRUE	TRUE	0	0	1	1	none	0.0001306221799912
S071	T035a	TRUE	TRUE	0	0	1	1	none	5.86318641703e-05
S078	T035a	TRUE	TRUE	0	0	1	1	none	0.000130452095872
S081	T035a	TRUE	TRUE	0	0	1	1	none	0.0001314535104976
S085	T035a	TRUE	TRUE	0	0	1	1	none	3.325074918e-05
S087	T035a	TRUE	TRUE	0	0	1	1	none	6.6486360828e-06
S093	T035a	TRUE	TRUE	0	0	1	1	none	3.52092136053e-05
S097	T035a	TRUE	TRUE	0	0	1	1	none	0.0001319839293399
S102	T035a	TRUE	TRUE	0	0	1	1	none	7.7146670148e-05
S106	T035a	TRUE	TRUE	0	0	1	1	none	0.00013266803978
S130	T035a	TRUE	TRUE	0	0	1	1	none	5.8277462909e-06
T009	T035a	TRUE	TRUE	0	0	1	1	none	0.0001340453233676
T010	T035a	TRUE	TRUE	0	0	1	1	none	0.00013543692459
T013	T035a	FALSE	FALSE	0	0	1	1	none	0.0001390028026541
T014	T035a	TRUE	TRUE	0	0	1	1	none	0.0001318411692369
T020	T035a	TRUE	TRUE	0	0	1	1	none	0.0001329831577187
T021	T035a	TRUE	TRUE	0	0	1	1	none	0.000136630675819
T028	T035a	TRUE	TRUE	0	0	1	1	none	0.0001243275659143
S002	T035b	FALSE	FALSE	0	0	1	1	none	2.52386710678e-05
S007	T035b	FALSE	FALSE	0	0	1	1	none	7.15529840521e-05
S021	T035b	FALSE	FALSE	0	0	1	1	none	2.35277204863e-05
S024	T035b	FALSE	FALSE	0	0	1	1	none	2.50688375968e-05
S025	T035b	FALSE	FALSE	0	0	1	1	none	2.21178350858e-05
S026	T035b	FALSE	FALSE	0	0	1	1	none	1.22327919998e-05
S038	T035b	FALSE	FALSE	0	0	1	1	none	7.60266623216e-05
S039	T035b	FALSE	FALSE	0	0	1	1	none	2.44524267854e-05
S040	T035b	FALSE	FALSE	0	0	1	1	none	0.0001272944809174
S042	T035b	FALSE	FALSE	0	0	1	1	none	2.4103003848e-05
S071	T035b	FALSE	FALSE	0	0	1	1	none	0.0001099020476071
S078	T035b	FALSE	FALSE	0	0	1	1	none	2.39329197288e-05
S081	T035b	FALSE	FALSE	0	0	1	1	none	2.49343343544e-05
S085	T035b	FALSE	FALSE	0	0	1	1	none	0.0001196152608988
S087	T035b	FALSE	FALSE	0	0	1	1	none	0.0001356166566416
S093	T035b	FALSE	FALSE	0	0	1	1	none	0.0001029497069301
S097	T035b	FALSE	FALSE	0	0	1	1	none	2.03413774987e-05
S102	T035b	FALSE	FALSE	0	0	1	1	none	0.0001284168535848
S106	T035b	FALSE	FALSE	0	0	1	1	none	2.61488636368e-05
S130	T035b	FALSE	FALSE	0	0	1	1	none	0.0001347957668497
T009	T035b	FALSE	FALSE	0	0	1	1	none	4.5124769504e-06
T010	T035b	FALSE	FALSE	0	0	1	1	none	3.4394855676e-06
T013	T035b	FALSE	FALSE	0	0	1	1	none	8.33796437908999e-05
T014	T035b	FALSE	FALSE	0	0	1	1	none	2.53219930937e-05
T020	T035b	FALSE	FALSE	0	0	1	1	none	7.73599988555e-05
T021	T035b	FALSE	FALSE	0	0	1	1	none	5.8655330992e-06
T028	T035b	FALSE	FALSE	0	0	1	1	none	6.87044070511e-05
T035a	T035b	FALSE	FALSE	0	0	1	1	none	0.0001369266242328
S002	T040	TRUE	TRUE	0	0	1	1	none	1.61132148083e-05
S007	T040	TRUE	TRUE	0	0	1	1	none	6.79224237786e-05
S021	T040	TRUE	TRUE	0	0	1	1	none	5.7954895142e-06
S024	T040	TRUE	TRUE	0	0	1	1	none	4.4416493093e-06
S025	T040	TRUE	TRUE	0	0	1	1	none	2.36106505103e-05
S026	T040	TRUE	TRUE	0	0	1	1	none	1.91661947743e-05
S038	T040	TRUE	TRUE	0	0	1	1	none	7.23961020481e-05
S039	T040	TRUE	TRUE	0	0	1	1	none	6.7201958133e-06
S040	T040	TRUE	TRUE	0	0	1	1	none	0.0001236639206439
S042	T040	TRUE	TRUE	0	0	1	1	none	5.1384765733e-06
S071	T040	TRUE	TRUE	0	0	1	1	none	0.0001062714873336
S078	T040	TRUE	TRUE	0	0	1	1	none	7.4329850593e-06
S081	T040	TRUE	TRUE	0	0	1	1	none	3.0748497643e-06
S085	T040	TRUE	TRUE	0	0	1	1	none	0.0001159847006253
S087	T040	TRUE	TRUE	0	0	1	1	none	0.0001319860963681
S093	T040	TRUE	TRUE	0	0	1	1	none	9.93191466566e-05
S097	T040	TRUE	TRUE	0	0	1	1	none	2.18341929232e-05
S102	T040	TRUE	TRUE	0	0	1	1	none	0.0001247862933113
S106	T040	TRUE	TRUE	0	0	1	1	none	1.70234073773e-05
S130	T040	TRUE	TRUE	0	0	1	1	none	0.0001311652065762
T009	T040	TRUE	TRUE	0	0	1	1	none	2.38955869509e-05
T010	T040	TRUE	TRUE	0	0	1	1	none	2.52871881733e-05
T013	T040	FALSE	FALSE	0	0	1	1	none	7.97490835173999e-05
T014	T040	TRUE	TRUE	0	0	1	1	none	6.357465819e-06
T020	T040	TRUE	TRUE	0	0	1	1	none	7.3729438582e-05
T021	T040	TRUE	TRUE	0	0	1	1	none	2.64809394023e-05
T028	T040	TRUE	TRUE	0	0	1	1	none	6.50738467776e-05
T035a	T040	TRUE	TRUE	0	0	1	1	none	0.0001332960639593
T035b	T040	FALSE	FALSE	0	0	1	1	none	2.67768878161e-05
S002	T056	FALSE	FALSE	0	0	1	1	none	2.67808388161e-05
S007	T056	FALSE	FALSE	0	0	1	1	none	7.30951518004e-05
S021	T056	FALSE	FALSE	0	0	1	1	none	2.50698882346e-05
S024	T056	FALSE	FALSE	0	0	1	1	none	2.66110053451e-05
S025	T056	FALSE	FALSE	0	0	1	1	none	2.36600028341e-05
S026	T056	FALSE	FALSE	0	0	1	1	none	1.37749597481e-05
S038	T056	FALSE	FALSE	0	0	1	1	none	7.75688300699e-05
S039	T056	FALSE	FALSE	0	0	1	1	none	2.59945945337e-05
S040	T056	FALSE	FALSE	0	0	1	1	none	0.0001288366486657
S042	T056	FALSE	FALSE	0	0	1	1	none	2.56451715963e-05
S071	T056	FALSE	FALSE	0	0	1	1	none	0.0001114442153554
S078	T056	FALSE	FALSE	0	0	1	1	none	2.54750874771e-05
S081	T056	FALSE	FALSE	0	0	1	1	none	2.64765021027e-05
S085	T056	FALSE	FALSE	0	0	1	1	none	0.0001211574286471
S087	T056	FALSE	FALSE	0	0	1	1	none	0.0001371588243899
S093	T056	FALSE	FALSE	0	0	1	1	none	0.0001044918746784
S097	T056	FALSE	FALSE	0	0	1	1	none	2.1883545247e-05
S102	T056	FALSE	FALSE	0	0	1	1	none	0.0001299590213331
S106	T056	FALSE	FALSE	0	0	1	1	none	2.76910313851e-05
S130	T056	FALSE	FALSE	0	0	1	1	none	0.000136337934598
T009	T056	TRUE	TRUE	1	0	1	1	anc	1.342727857e-06
T010	T056	FALSE	FALSE	0	0	1	1	none	7.4462459211e-06
T013	T056	FALSE	FALSE	0	0	1	1	none	8.49218115391999e-05
T014	T056	FALSE	FALSE	0	0	1	1	none	2.6864160842e-05
T020	T056	FALSE	FALSE	0	0	1	1	none	7.89021666038e-05
T021	T056	FALSE	FALSE	0	0	1	1	none	8.6399971501e-06
T028	T056	FALSE	FALSE	0	0	1	1	none	7.02465747994e-05
T035a	T056	FALSE	FALSE	0	0	1	1	none	0.0001384687919811
T035b	T056	FALSE	FALSE	0	0	1	1	none	8.9359455639e-06
T040	T056	FALSE	FALSE	0	0	1	1	none	2.83190555644e-05
S002	T059	TRUE	TRUE	0	0	1	1	none	0.0001300969795756
S007	T059	TRUE	TRUE	0	0	1	1	none	0.0001255152752799
S021	T059	TRUE	TRUE	0	0	1	1	none	0.0001283860289941
S024	T059	TRUE	TRUE	0	0	1	1	none	0.0001299271461046
S025	T059	TRUE	TRUE	0	0	1	1	none	0.0001320995192916
S026	T059	TRUE	TRUE	0	0	1	1	none	0.0001276550635556
S038	T059	TRUE	TRUE	0	0	1	1	none	0.0001299889535494
S039	T059	TRUE	TRUE	0	0	1	1	none	0.0001293107352932
S040	T059	TRUE	TRUE	0	0	1	1	none	9.2035719826e-06
S042	T059	TRUE	TRUE	0	0	1	1	none	0.0001289613123558
S071	T059	TRUE	TRUE	0	0	1	1	none	3.03743951149e-05
S078	T059	TRUE	TRUE	0	0	1	1	none	0.0001287912282366
S081	T059	TRUE	TRUE	0	0	1	1	none	0.0001297926428622
S085	T059	TRUE	TRUE	0	0	1	1	none	6.66842098266e-05
S087	T059	TRUE	TRUE	0	0	1	1	none	8.26856055694e-05
S093	T059	TRUE	TRUE	0	0	1	1	none	5.00186558579e-05
S097	T059	TRUE	TRUE	0	0	1	1	none	0.0001303230617045
S102	T059	TRUE	TRUE	0	0	1	1	none	1.15582409526e-05
S106	T059	TRUE	TRUE	0	0	1	1	none	0.0001310071721446
S130	T059	TRUE	TRUE	0	0	1	1	none	8.18647157775e-05
T009	T059	TRUE	TRUE	0	0	1	1	none	0.0001323844557322
T010	T059	TRUE	TRUE	0	0	1	1	none	0.0001337760569546
T013	T059	FALSE	FALSE	0	0	1	1	none	0.0001373419350187
T014	T059	TRUE	TRUE	0	0	1	1	none	0.0001301803016015
T020	T059	TRUE	TRUE	0	0	1	1	none	0.0001313222900833
T021	T059	TRUE	TRUE	0	0	1	1	none	0.0001349698081836
T028	T059	TRUE	TRUE	0	0	1	1	none	0.0001226666982789
T035a	T059	TRUE	TRUE	0	0	1	1	none	8.39955731606e-05
T035b	T059	FALSE	FALSE	0	0	1	1	none	0.0001352657565974
T040	T059	TRUE	TRUE	0	0	1	1	none	0.0001316351963239
T056	T059	FALSE	FALSE	0	0	1	1	none	0.0001368079243457
S002	T065	TRUE	TRUE	0	0	1	1	none	7.18795201656e-05
S007	T065	TRUE	TRUE	0	0	1	1	none	4.69981440593e-05
S021	T065	TRUE	TRUE	0	0	1	1	none	7.01685695841e-05
S024	T065	TRUE	TRUE	0	0	1	1	none	7.17096866946e-05
S025	T065	TRUE	TRUE	0	0	1	1	none	7.38820598816e-05
S026	T065	TRUE	TRUE	0	0	1	1	none	6.94376041456e-05
S038	T065	TRUE	TRUE	0	0	1	1	none	3.9075503446e-06
S039	T065	TRUE	TRUE	0	0	1	1	none	7.10932758832e-05
S040	T065	TRUE	TRUE	0	0	1	1	none	0.0001230393127352
S042	T065	TRUE	TRUE	0	0	1	1	none	7.07438529458e-05
S071	T065	TRUE	TRUE	0	0	1	1	none	0.0001056468794249
S078	T065	TRUE	TRUE	0	0	1	1	none	7.05737688266e-05
S081	T065	TRUE	TRUE	0	0	1	1	none	7.15751834522e-05
S085	T065	TRUE	TRUE	0	0	1	1	none	0.0001153600927166
S087	T065	TRUE	TRUE	0	0	1	1	none	0.0001313614884594
S093	T065	TRUE	TRUE	0	0	1	1	none	9.86945387479e-05
S097	T065	TRUE	TRUE	0	0	1	1	none	7.21056022945e-05
S102	T065	TRUE	TRUE	0	0	1	1	none	0.0001241616854026
S106	T065	TRUE	TRUE	0	0	1	1	none	7.27897127346e-05
S130	T065	TRUE	TRUE	0	0	1	1	none	0.0001305405986675
T009	T065	TRUE	TRUE	0	0	1	1	none	7.41669963222e-05
T010	T065	TRUE	TRUE	0	0	1	1	none	7.55585975446e-05
T013	T065	FALSE	FALSE	0	0	1	1	none	8.7959392087e-06
T014	T065	TRUE	TRUE	0	0	1	1	none	7.19628421915e-05
T020	T065	TRUE	TRUE	0	0	1	1	none	5.2408868785e-06
T021	T065	TRUE	TRUE	0	0	1	1	none	7.67523487736e-05
T028	T065	TRUE	TRUE	0	0	1	1	none	4.41495670583e-05
T035a	T065	TRUE	TRUE	0	0	1	1	none	0.0001326714560506
T035b	T065	FALSE	FALSE	0	0	1	1	none	7.70482971874e-05
T040	T065	TRUE	TRUE	0	0	1	1	none	7.34177369139e-05
T056	T065	FALSE	FALSE	0	0	1	1	none	7.85904649357e-05
T059	T065	TRUE	TRUE	0	0	1	1	none	0.0001310105884152
S002	T069	TRUE	TRUE	0	0	1	1	none	0.000131261654573
S007	T069	TRUE	TRUE	0	0	1	1	none	0.0001266799502773
S021	T069	TRUE	TRUE	0	0	1	1	none	0.0001295507039915
S024	T069	TRUE	TRUE	0	0	1	1	none	0.000131091821102
S025	T069	TRUE	TRUE	0	0	1	1	none	0.000133264194289
S026	T069	TRUE	TRUE	0	0	1	1	none	0.000128819738553
S038	T069	TRUE	TRUE	0	0	1	1	none	0.0001311536285468
S039	T069	TRUE	TRUE	0	0	1	1	none	0.0001304754102906
S040	T069	TRUE	TRUE	0	0	1	1	none	4.89315034226e-05
S042	T069	TRUE	TRUE	0	0	1	1	none	0.0001301259873532
S071	T069	TRUE	TRUE	0	0	1	1	none	2.77606802903e-05
S078	T069	TRUE	TRUE	0	0	1	1	none	0.000129955903234
S081	T069	TRUE	TRUE	0	0	1	1	none	0.0001309573178596
S085	T069	TRUE	TRUE	0	0	1	1	none	6.7848884824e-05
S087	T069	TRUE	TRUE	0	0	1	1	none	8.38502805668e-05
S093	T069	TRUE	TRUE	0	0	1	1	none	5.11833308553e-05
S097	T069	TRUE	TRUE	0	0	1	1	none	0.0001314877367019
S102	T069	TRUE	TRUE	0	0	1	1	none	5.005387609e-05
S106	T069	TRUE	TRUE	0	0	1	1	none	0.000132171847142
S130	T069	TRUE	TRUE	0	0	1	1	none	8.30293907749e-05
T009	T069	TRUE	TRUE	0	0	1	1	none	0.0001335491307296
T010	T069	TRUE	TRUE	0	0	1	1	none	0.000134940731952
T013	T069	FALSE	FALSE	0	0	1	1	none	0.0001385066100161
T014	T069	TRUE	TRUE	0	0	1	1	none	0.0001313449765989
T020	T069	TRUE	TRUE	0	0	1	1	none	0.0001324869650807
T021	T069	TRUE	TRUE	0	0	1	1	none	0.000136134483181
T028	T069	TRUE	TRUE	0	0	1	1	none	0.0001238313732763
T035a	T069	TRUE	TRUE	0	0	1	1	none	8.5160248158e-05
T035b	T069	FALSE	FALSE	0	0	1	1	none	0.0001364304315948
T040	T069	TRUE	TRUE	0	0	1	1	none	0.0001327998713213
T056	T069	FALSE	FALSE	0	0	1	1	none	0.0001379725993431
T059	T069	TRUE	TRUE	0	0	1	1	none	5.69027791026e-05
T065	T069	TRUE	TRUE	0	0	1	1	none	0.0001321752634126
S002	T073	TRUE	TRUE	0	0	1	1	none	2.4942722654e-05
S007	T073	TRUE	TRUE	0	0	1	1	none	7.12570356383e-05
S021	T073	TRUE	TRUE	0	0	1	1	none	2.32317720725e-05
S024	T073	TRUE	TRUE	0	0	1	1	none	2.4772889183e-05
S025	T073	TRUE	TRUE	0	0	1	1	none	2.1821886672e-05
S026	T073	TRUE	TRUE	0	0	1	1	none	1.1936843586e-05
S038	T073	TRUE	TRUE	0	0	1	1	none	7.57307139078e-05
S039	T073	TRUE	TRUE	0	0	1	1	none	2.41564783716e-05
S040	T073	TRUE	TRUE	0	0	1	1	none	0.0001269985325036
S042	T073	TRUE	TRUE	0	0	1	1	none	2.38070554342e-05
S071	T073	TRUE	TRUE	0	0	1	1	none	0.0001096060991933
S078	T073	TRUE	TRUE	0	0	1	1	none	2.3636971315e-05
S081	T073	TRUE	TRUE	0	0	1	1	none	2.46383859406e-05
S085	T073	TRUE	TRUE	0	0	1	1	none	0.000119319312485
S087	T073	TRUE	TRUE	0	0	1	1	none	0.0001353207082278
S093	T073	TRUE	TRUE	0	0	1	1	none	0.0001026537585163
S097	T073	TRUE	TRUE	0	0	1	1	none	2.00454290849e-05
S102	T073	TRUE	TRUE	0	0	1	1	none	0.000128120905171
S106	T073	TRUE	TRUE	0	0	1	1	none	2.5852915223e-05
S130	T073	TRUE	TRUE	0	0	1	1	none	0.0001344998184359
T009	T073	TRUE	TRUE	0	0	1	1	none	4.2165285366e-06
T010	T073	TRUE	TRUE	0	0	1	1	none	4.3758334564e-06
T013	T073	FALSE	FALSE	0	0	1	1	none	8.30836953770999e-05
T014	T073	TRUE	TRUE	0	0	1	1	none	2.50260446799e-05
T020	T073	TRUE	TRUE	0	0	1	1	none	7.70640504417e-05
T021	T073	TRUE	TRUE	0	0	1	1	none	1.2322963026e-06
T028	T073	TRUE	TRUE	0	0	1	1	none	6.84084586373e-05
T035a	T073	TRUE	TRUE	0	0	1	1	none	0.000136630675819
T035b	T073	FALSE	FALSE	0	0	1	1	none	5.8655330992e-06
T040	T073	TRUE	TRUE	0	0	1	1	none	2.64809394023e-05
T056	T073	FALSE	FALSE	0	0	1	1	none	8.6399971501e-06
T059	T073	TRUE	TRUE	0	0	1	1	none	0.0001349698081836
T065	T073	TRUE	TRUE	0	0	1	1	none	7.67523487736e-05
T069	T073	TRUE	TRUE	0	0	1	1	none	0.000136134483181
S002	T075	TRUE	TRUE	0	0	1	1	none	6.77703282433e-05
S007	T075	TRUE	TRUE	0	0	1	1	none	6.1956327645e-05
S021	T075	TRUE	TRUE	0	0	1	1	none	6.60593776618e-05
S024	T075	TRUE	TRUE	0	0	1	1	none	6.76004947723e-05
S025	T075	TRUE	TRUE	0	0	1	1	none	6.97728679593e-05
S026	T075	TRUE	TRUE	0	0	1	1	none	6.53284122233e-05
S038	T075	TRUE	TRUE	0	0	1	1	none	6.64300059145e-05
S039	T075	TRUE	TRUE	0	0	1	1	none	6.69840839609e-05
S040	T075	TRUE	TRUE	0	0	1	1	none	0.0001189301208129
S042	T075	TRUE	TRUE	0	0	1	1	none	6.66346610235e-05
S071	T075	TRUE	TRUE	0	0	1	1	none	0.0001015376875026
S078	T075	TRUE	TRUE	0	0	1	1	none	6.64645769043e-05
S081	T075	TRUE	TRUE	0	0	1	1	none	6.74659915299e-05
S085	T075	TRUE	TRUE	0	0	1	1	none	0.0001112509007943
S087	T075	TRUE	TRUE	0	0	1	1	none	0.0001272522965371
S093	T075	TRUE	TRUE	0	0	1	1	none	9.45853468256e-05
S097	T075	TRUE	TRUE	0	0	1	1	none	6.79964103722e-05
S102	T075	TRUE	TRUE	0	0	1	1	none	0.0001200524934803
S106	T075	TRUE	TRUE	0	0	1	1	none	6.86805208123e-05
S130	T075	TRUE	TRUE	0	0	1	1	none	0.0001264314067452
T009	T075	TRUE	TRUE	0	0	1	1	none	7.00578043999e-05
T010	T075	TRUE	TRUE	0	0	1	1	none	7.14494056223e-05
T013	T075	FALSE	FALSE	0	0	1	1	none	7.37829873838e-05
T014	T075	TRUE	TRUE	0	0	1	1	none	6.78536502692e-05
T020	T075	TRUE	TRUE	0	0	1	1	none	6.77633424484e-05
T021	T075	TRUE	TRUE	0	0	1	1	none	7.26431568513e-05
T028	T075	TRUE	TRUE	0	0	1	1	none	5.9107750644e-05
T035a	T075	TRUE	TRUE	0	0	1	1	none	0.0001285622641283
T035b	T075	FALSE	FALSE	0	0	1	1	none	7.29391052651e-05
T040	T075	TRUE	TRUE	0	0	1	1	none	6.93085449916e-05
T056	T075	FALSE	FALSE	0	0	1	1	none	7.44812730134e-05
T059	T075	TRUE	TRUE	0	0	1	1	none	0.0001269013964929
T065	T075	TRUE	TRUE	0	0	1	1	none	6.74516407803e-05
T069	T075	TRUE	TRUE	0	0	1	1	none	0.0001280660714903
T073	T075	TRUE	TRUE	0	0	1	1	none	7.26431568513e-05
S002	T077	TRUE	TRUE	0	0	1	1	none	2.43265745027e-05
S007	T077	TRUE	TRUE	0	0	1	1	none	7.0640887487e-05
S021	T077	TRUE	TRUE	0	0	1	1	none	2.26156239212e-05
S024	T077	TRUE	TRUE	0	0	1	1	none	2.41567410317e-05
S025	T077	TRUE	TRUE	0	0	1	1	none	2.12057385207e-05
S026	T077	TRUE	TRUE	0	0	1	1	none	1.13206954347e-05
S038	T077	TRUE	TRUE	0	0	1	1	none	7.51145657565e-05
S039	T077	TRUE	TRUE	0	0	1	1	none	2.35403302203e-05
S040	T077	TRUE	TRUE	0	0	1	1	none	0.0001263823843523
S042	T077	TRUE	TRUE	0	0	1	1	none	2.31909072829e-05
S071	T077	TRUE	TRUE	0	0	1	1	none	0.000108989951042
S078	T077	TRUE	TRUE	0	0	1	1	none	2.30208231637e-05
S081	T077	TRUE	TRUE	0	0	1	1	none	2.40222377893e-05
S085	T077	TRUE	TRUE	0	0	1	1	none	0.0001187031643337
S087	T077	TRUE	TRUE	0	0	1	1	none	0.0001347045600765
S093	T077	TRUE	TRUE	0	0	1	1	none	0.000102037610365
S097	T077	TRUE	TRUE	0	0	1	1	none	1.94292809336e-05
S102	T077	TRUE	TRUE	0	0	1	1	none	0.0001275047570197
S106	T077	TRUE	TRUE	0	0	1	1	none	2.52367670717e-05
S130	T077	TRUE	TRUE	0	0	1	1	none	0.0001338836702846
T009	T077	TRUE	TRUE	0	0	1	1	none	3.6003803853e-06
T010	T077	TRUE	TRUE	0	0	1	1	none	3.7596853051e-06
T013	T077	FALSE	FALSE	0	0	1	1	none	8.24675472257999e-05
T014	T077	TRUE	TRUE	0	0	1	1	none	2.44098965286e-05
T020	T077	TRUE	TRUE	0	0	1	1	none	7.64479022904e-05
T021	T077	TRUE	TRUE	0	0	1	1	none	1.8484444539e-06
T028	T077	TRUE	TRUE	0	0	1	1	none	6.7792310486e-05
T035a	T077	TRUE	TRUE	0	0	1	1	none	0.0001360145276677
T035b	T077	FALSE	FALSE	0	0	1	1	none	5.2493849479e-06
T040	T077	TRUE	TRUE	0	0	1	1	none	2.5864791251e-05
T056	T077	FALSE	FALSE	0	0	1	1	none	8.0238489988e-06
T059	T077	TRUE	TRUE	0	0	1	1	none	0.0001343536600323
T065	T077	TRUE	TRUE	0	0	1	1	none	7.61362006223e-05
T069	T077	TRUE	TRUE	0	0	1	1	none	0.0001355183350297
T073	T077	TRUE	TRUE	0	0	1	1	none	1.8484444539e-06
T075	T077	TRUE	TRUE	0	0	1	1	none	7.20270087e-05
S002	T087	FALSE	FALSE	0	0	1	1	none	2.51731931752e-05
S007	T087	FALSE	FALSE	0	0	1	1	none	7.14875061595e-05
S021	T087	FALSE	FALSE	0	0	1	1	none	2.34622425937e-05
S024	T087	FALSE	FALSE	0	0	1	1	none	2.50033597042e-05
S025	T087	FALSE	FALSE	0	0	1	1	none	2.20523571932e-05
S026	T087	FALSE	FALSE	0	0	1	1	none	1.21673141072e-05
S038	T087	FALSE	FALSE	0	0	1	1	none	7.5961184429e-05
S039	T087	FALSE	FALSE	0	0	1	1	none	2.43869488928e-05
S040	T087	FALSE	FALSE	0	0	1	1	none	0.0001272290030248
S042	T087	FALSE	FALSE	0	0	1	1	none	2.40375259554e-05
S071	T087	FALSE	FALSE	0	0	1	1	none	0.0001098365697145
S078	T087	FALSE	FALSE	0	0	1	1	none	2.38674418362e-05
S081	T087	FALSE	FALSE	0	0	1	1	none	2.48688564618e-05
S085	T087	FALSE	FALSE	0	0	1	1	none	0.0001195497830062
S087	T087	FALSE	FALSE	0	0	1	1	none	0.000135551178749
S093	T087	FALSE	FALSE	0	0	1	1	none	0.0001028842290375
S097	T087	FALSE	FALSE	0	0	1	1	none	2.02758996061e-05
S102	T087	FALSE	FALSE	0	0	1	1	none	0.0001283513756922
S106	T087	FALSE	FALSE	0	0	1	1	none	2.60833857442e-05
S130	T087	FALSE	FALSE	0	0	1	1	none	0.0001347302889571
T009	T087	FALSE	FALSE	0	0	1	1	none	4.4469990578e-06
T010	T087	FALSE	FALSE	0	0	1	1	none	3.374007675e-06
T013	T087	FALSE	FALSE	0	0	1	1	none	8.33141658982999e-05
T014	T087	FALSE	FALSE	0	0	1	1	none	2.52565152011e-05
T020	T087	FALSE	FALSE	0	0	1	1	none	7.72945209629e-05
T021	T087	FALSE	FALSE	0	0	1	1	none	5.8000552066e-06
T028	T087	FALSE	FALSE	0	0	1	1	none	6.86389291585e-05
T035a	T087	FALSE	FALSE	0	0	1	1	none	0.0001368611463402
T035b	T087	FALSE	FALSE	0	0	1	1	none	2.3991147126e-06
T040	T087	FALSE	FALSE	0	0	1	1	none	2.67114099235e-05
T056	T087	FALSE	FALSE	0	0	1	1	none	8.8704676713e-06
T059	T087	FALSE	FALSE	0	0	1	1	none	0.0001352002787048
T065	T087	FALSE	FALSE	0	0	1	1	none	7.69828192948e-05
T069	T087	FALSE	FALSE	0	0	1	1	none	0.0001363649537022
T073	T087	FALSE	FALSE	0	0	1	1	none	5.8000552066e-06
T075	T087	FALSE	FALSE	0	0	1	1	none	7.28736273725e-05
T077	T087	FALSE	FALSE	0	0	1	1	none	5.1839070553e-06
S002	T095	TRUE	TRUE	0	0	1	1	none	0.0001314591658389
S007	T095	TRUE	TRUE	0	0	1	1	none	0.0001268774615432
S021	T095	TRUE	TRUE	0	0	1	1	none	0.0001297482152574
S024	T095	TRUE	TRUE	0	0	1	1	none	0.0001312893323679
S025	T095	TRUE	TRUE	0	0	1	1	none	0.0001334617055549
S026	T095	TRUE	TRUE	0	0	1	1	none	0.0001290172498189
S038	T095	TRUE	TRUE	0	0	1	1	none	0.0001313511398127
S039	T095	TRUE	TRUE	0	0	1	1	none	0.0001306729215565
S040	T095	TRUE	TRUE	0	0	1	1	none	7.57256161085e-05
S042	T095	TRUE	TRUE	0	0	1	1	none	0.0001303234986191
S071	T095	TRUE	TRUE	0	0	1	1	none	5.83331827982e-05
S078	T095	TRUE	TRUE	0	0	1	1	none	0.0001301534144999
S081	T095	TRUE	TRUE	0	0	1	1	none	0.0001311548291255
S085	T095	TRUE	TRUE	0	0	1	1	none	3.29520678079e-05
S087	T095	TRUE	TRUE	0	0	1	1	none	2.6530658029e-06
S093	T095	TRUE	TRUE	0	0	1	1	none	3.49105322332e-05
S097	T095	TRUE	TRUE	0	0	1	1	none	0.0001316852479678
S102	T095	TRUE	TRUE	0	0	1	1	none	7.68479887759e-05
S106	T095	TRUE	TRUE	0	0	1	1	none	0.0001323693584079
S130	T095	TRUE	TRUE	0	0	1	1	none	3.0644723136e-06
T009	T095	TRUE	TRUE	0	0	1	1	none	0.0001337466419955
T010	T095	TRUE	TRUE	0	0	1	1	none	0.0001351382432179
T013	T095	FALSE	FALSE	0	0	1	1	none	0.000138704121282
T014	T095	TRUE	TRUE	0	0	1	1	none	0.0001315424878648
T020	T095	TRUE	TRUE	0	0	1	1	none	0.0001326844763466
T021	T095	TRUE	TRUE	0	0	1	1	none	0.0001363319944469
T028	T095	TRUE	TRUE	0	0	1	1	none	0.0001240288845422
T035a	T095	TRUE	TRUE	0	0	1	1	none	7.6599223019e-06
T035b	T095	FALSE	FALSE	0	0	1	1	none	0.0001366279428607
T040	T095	TRUE	TRUE	0	0	1	1	none	0.0001329973825872
T056	T095	FALSE	FALSE	0	0	1	1	none	0.000138170110609
T059	T095	TRUE	TRUE	0	0	1	1	none	8.36968917885e-05
T065	T095	TRUE	TRUE	0	0	1	1	none	0.0001323727746785
T069	T095	TRUE	TRUE	0	0	1	1	none	8.48615667859e-05
T073	T095	TRUE	TRUE	0	0	1	1	none	0.0001363319944469
T075	T095	TRUE	TRUE	0	0	1	1	none	0.0001282635827562
T077	T095	TRUE	TRUE	0	0	1	1	none	0.0001357158462956
T087	T095	FALSE	FALSE	0	0	1	1	none	0.0001365624649681
S002	T099a	TRUE	TRUE	0	0	1	1	none	0.0001290108416766
S007	T099a	TRUE	TRUE	0	0	1	1	none	0.0001244291373809
S021	T099a	TRUE	TRUE	0	0	1	1	none	0.0001272998910951
S024	T099a	TRUE	TRUE	0	0	1	1	none	0.0001288410082056
S025	T099a	TRUE	TRUE	0	0	1	1	none	0.0001310133813926
S026	T099a	TRUE	TRUE	0	0	1	1	none	0.0001265689256566
S038	T099a	TRUE	TRUE	0	0	1	1	none	0.0001289028156504
S039	T099a	TRUE	TRUE	0	0	1	1	none	0.0001282245973942
S040	T099a	TRUE	TRUE	0	0	1	1	none	7.32772919462e-05
S042	T099a	TRUE	TRUE	0	0	1	1	none	0.0001278751744568
S071	T099a	TRUE	TRUE	0	0	1	1	none	5.58848586359e-05
S078	T099a	TRUE	TRUE	0	0	1	1	none	0.0001277050903376
S081	T099a	TRUE	TRUE	0	0	1	1	none	0.0001287065049632
S085	T099a	TRUE	TRUE	0	0	1	1	none	3.05037436456e-05
S087	T099a	TRUE	TRUE	0	0	1	1	none	2.6693342458e-06
S093	T099a	TRUE	TRUE	0	0	1	1	none	3.24622080709e-05
S097	T099a	TRUE	TRUE	0	0	1	1	none	0.0001292369238055
S102	T099a	TRUE	TRUE	0	0	1	1	none	7.43996646136e-05
S106	T099a	TRUE	TRUE	0	0	1	1	none	0.0001299210342456
S130	T099a	TRUE	TRUE	0	0	1	1	none	1.8484444539e-06
T009	T099a	TRUE	TRUE	0	0	1	1	none	0.0001312983178332
T010	T099a	TRUE	TRUE	0	0	1	1	none	0.0001326899190556
T013	T099a	FALSE	FALSE	0	0	1	1	none	0.0001362557971197
T014	T099a	TRUE	TRUE	0	0	1	1	none	0.0001290941637025
T020	T099a	TRUE	TRUE	0	0	1	1	none	0.0001302361521843
T021	T099a	TRUE	TRUE	0	0	1	1	none	0.0001338836702846
T028	T099a	TRUE	TRUE	0	0	1	1	none	0.0001215805603799
T035a	T099a	TRUE	TRUE	0	0	1	1	none	5.2115981396e-06
T035b	T099a	FALSE	FALSE	0	0	1	1	none	0.0001341796186984
T040	T099a	TRUE	TRUE	0	0	1	1	none	0.0001305490584249
T056	T099a	FALSE	FALSE	0	0	1	1	none	0.0001357217864467
T059	T099a	TRUE	TRUE	0	0	1	1	none	8.12485676262e-05
T065	T099a	TRUE	TRUE	0	0	1	1	none	0.0001299244505162
T069	T099a	TRUE	TRUE	0	0	1	1	none	8.24132426236e-05
T073	T099a	TRUE	TRUE	0	0	1	1	none	0.0001338836702846
T075	T099a	TRUE	TRUE	0	0	1	1	none	0.0001258152585939
T077	T099a	TRUE	TRUE	0	0	1	1	none	0.0001332675221333
T087	T099a	FALSE	FALSE	0	0	1	1	none	0.0001341141408058
T095	T099a	TRUE	TRUE	0	0	1	1	none	3.6806204649e-06
S002	T102	FALSE	FALSE	0	0	1	1	none	0.0001406892478683
S007	T102	FALSE	FALSE	0	0	1	1	none	0.0001361075435726
S021	T102	FALSE	FALSE	0	0	1	1	none	0.0001389782972868
S024	T102	FALSE	FALSE	0	0	1	1	none	0.0001405194143973
S025	T102	FALSE	FALSE	0	0	1	1	none	0.0001426917875843
S026	T102	FALSE	FALSE	0	0	1	1	none	0.0001382473318483
S038	T102	FALSE	FALSE	0	0	1	1	none	0.0001405812218421
S039	T102	FALSE	FALSE	0	0	1	1	none	0.0001399030035859
S040	T102	FALSE	FALSE	0	0	1	1	none	8.49556981378999e-05
S042	T102	FALSE	FALSE	0	0	1	1	none	0.0001395535806485
S071	T102	FALSE	FALSE	0	0	1	1	none	6.75632648275999e-05
S078	T102	FALSE	FALSE	0	0	1	1	none	0.0001393834965293
S081	T102	FALSE	FALSE	0	0	1	1	none	0.0001403849111549
S085	T102	FALSE	FALSE	0	0	1	1	none	4.21821498373e-05
S087	T102	FALSE	FALSE	0	0	1	1	none	1.18831478323e-05
S093	T102	FALSE	FALSE	0	0	1	1	none	4.41406142626e-05
S097	T102	FALSE	FALSE	0	0	1	1	none	0.0001409153299972
S102	T102	FALSE	FALSE	0	0	1	1	none	8.60780708052999e-05
S106	T102	FALSE	FALSE	0	0	1	1	none	0.0001415994404373
S130	T102	FALSE	FALSE	0	0	1	1	none	1.2294554343e-05
T009	T102	FALSE	FALSE	0	0	1	1	none	0.0001429767240249
T010	T102	FALSE	FALSE	0	0	1	1	none	0.0001443683252473
T013	T102	FALSE	FALSE	0	0	1	1	none	0.0001479342033114
T014	T102	FALSE	FALSE	0	0	1	1	none	0.0001407725698942
T020	T102	FALSE	FALSE	0	0	1	1	none	0.000141914558376
T021	T102	FALSE	FALSE	0	0	1	1	none	0.0001455620764763
T028	T102	FALSE	FALSE	0	0	1	1	none	0.0001332589665716
T035a	T102	FALSE	FALSE	0	0	1	1	none	1.68900043313e-05
T035b	T102	FALSE	FALSE	0	0	1	1	none	0.0001458580248901
T040	T102	FALSE	FALSE	0	0	1	1	none	0.0001422274646166
T056	T102	FALSE	FALSE	0	0	1	1	none	0.0001474001926384
T059	T102	FALSE	FALSE	0	0	1	1	none	9.29269738178999e-05
T065	T102	FALSE	FALSE	0	0	1	1	none	0.0001416028567079
T069	T102	FALSE	FALSE	0	0	1	1	none	9.40916488152999e-05
T073	T102	FALSE	FALSE	0	0	1	1	none	0.0001455620764763
T075	T102	FALSE	FALSE	0	0	1	1	none	0.0001374936647856
T077	T102	FALSE	FALSE	0	0	1	1	none	0.000144945928325
T087	T102	FALSE	FALSE	0	0	1	1	none	0.0001457925469975
T095	T102	TRUE	TRUE	1	0	1	1	anc	6.161481513e-07
T099a	T102	FALSE	FALSE	0	0	1	1	none	1.29107024943e-05
S002	T104	FALSE	FALSE	0	0	1	1	none	6.81280248568999e-05
S007	T104	FALSE	FALSE	0	0	1	1	none	3.18390246266e-05
S021	T104	FALSE	FALSE	0	0	1	1	none	6.64170742753999e-05
S024	T104	FALSE	FALSE	0	0	1	1	none	6.79581913858999e-05
S025	T104	FALSE	FALSE	0	0	1	1	none	7.01305645728999e-05
S026	T104	FALSE	FALSE	0	0	1	1	none	6.56861088368999e-05
S038	T104	FALSE	FALSE	0	0	1	1	none	4.77203270201e-05
S039	T104	FALSE	FALSE	0	0	1	1	none	6.73417805744999e-05
S040	T104	FALSE	FALSE	0	0	1	1	none	0.0001192878174265
S042	T104	FALSE	FALSE	0	0	1	1	none	6.69923576370999e-05
S071	T104	FALSE	FALSE	0	0	1	1	none	0.0001018953841162
S078	T104	FALSE	FALSE	0	0	1	1	none	6.68222735178999e-05
S081	T104	FALSE	FALSE	0	0	1	1	none	6.78236881434999e-05
S085	T104	FALSE	FALSE	0	0	1	1	none	0.0001116085974079
S087	T104	FALSE	FALSE	0	0	1	1	none	0.0001276099931507
S093	T104	FALSE	FALSE	0	0	1	1	none	9.49430434391999e-05
S097	T104	FALSE	FALSE	0	0	1	1	none	6.83541069857999e-05
S102	T104	FALSE	FALSE	0	0	1	1	none	0.0001204101900939
S106	T104	FALSE	FALSE	0	0	1	1	none	6.90382174258999e-05
S130	T104	FALSE	FALSE	0	0	1	1	none	0.0001267891033588
T009	T104	FALSE	FALSE	0	0	1	1	none	7.04155010134999e-05
T010	T104	FALSE	FALSE	0	0	1	1	none	7.18071022358999e-05
T013	T104	FALSE	FALSE	0	0	1	1	none	5.50733084894e-05
T014	T104	FALSE	FALSE	0	0	1	1	none	6.82113468827999e-05
T020	T104	FALSE	FALSE	0	0	1	1	none	4.9053663554e-05
T021	T104	FALSE	FALSE	0	0	1	1	none	7.30008534648999e-05
T028	T104	FALSE	FALSE	0	0	1	1	none	2.65596157256e-05
T035a	T104	FALSE	FALSE	0	0	1	1	none	0.0001289199607419
T035b	T104	FALSE	FALSE	0	0	1	1	none	7.32968018786999e-05
T040	T104	FALSE	FALSE	0	0	1	1	none	6.96662416051999e-05
T056	T104	FALSE	FALSE	0	0	1	1	none	7.48389696269999e-05
T059	T104	FALSE	FALSE	0	0	1	1	none	0.0001272590931065
T065	T104	FALSE	FALSE	0	0	1	1	none	4.87419618859e-05
T069	T104	FALSE	FALSE	0	0	1	1	none	0.0001284237681039
T073	T104	FALSE	FALSE	0	0	1	1	none	7.30008534648999e-05
T075	T104	FALSE	FALSE	0	0	1	1	none	6.37001454716e-05
T077	T104	FALSE	FALSE	0	0	1	1	none	7.23847053135999e-05
T087	T104	FALSE	FALSE	0	0	1	1	none	7.32313239860999e-05
T095	T104	FALSE	FALSE	0	0	1	1	none	0.0001286212793698
T099a	T104	FALSE	FALSE	0	0	1	1	none	0.0001261729552075
T102	T104	FALSE	FALSE	0	0	1	1	none	0.0001378513613992
S002	T105	FALSE	FALSE	0	0	1	1	none	7.37279646195e-05
S007	T105	FALSE	FALSE	0	0	1	1	none	4.88465885132e-05
S021	T105	FALSE	FALSE	0	0	1	1	none	7.2017014038e-05
S024	T105	FALSE	FALSE	0	0	1	1	none	7.35581311485e-05
S025	T105	FALSE	FALSE	0	0	1	1	none	7.57305043355e-05
S026	T105	FALSE	FALSE	0	0	1	1	none	7.12860485995e-05
S038	T105	FALSE	FALSE	0	0	1	1	none	5.7559947985e-06
S039	T105	FALSE	FALSE	0	0	1	1	none	7.29417203371e-05
S040	T105	FALSE	FALSE	0	0	1	1	none	0.0001248877571891
S042	T105	FALSE	FALSE	0	0	1	1	none	7.25922973997e-05
S071	T105	FALSE	FALSE	0	0	1	1	none	0.0001074953238788
S078	T105	FALSE	FALSE	0	0	1	1	none	7.24222132805e-05
S081	T105	FALSE	FALSE	0	0	1	1	none	7.34236279061e-05
S085	T105	FALSE	FALSE	0	0	1	1	none	0.0001172085371705
S087	T105	FALSE	FALSE	0	0	1	1	none	0.0001332099329133
S093	T105	FALSE	FALSE	0	0	1	1	none	0.0001005429832018
S097	T105	FALSE	FALSE	0	0	1	1	none	7.39540467484e-05
S102	T105	FALSE	FALSE	0	0	1	1	none	0.0001260101298565
S106	T105	FALSE	FALSE	0	0	1	1	none	7.46381571885e-05
S130	T105	FALSE	FALSE	0	0	1	1	none	0.0001323890431214
T009	T105	FALSE	FALSE	0	0	1	1	none	7.60154407761e-05
T010	T105	FALSE	FALSE	0	0	1	1	none	7.74070419985e-05
T013	T105	FALSE	FALSE	0	0	1	1	none	1.06443836626e-05
T014	T105	FALSE	FALSE	0	0	1	1	none	7.38112866454e-05
T020	T105	FALSE	FALSE	0	0	1	1	none	7.0893313324e-06
T021	T105	FALSE	FALSE	0	0	1	1	none	7.86007932275e-05
T028	T105	FALSE	FALSE	0	0	1	1	none	4.59980115122e-05
T035a	T105	FALSE	FALSE	0	0	1	1	none	0.0001345199005045
T035b	T105	FALSE	FALSE	0	0	1	1	none	7.88967416413e-05
T040	T105	FALSE	FALSE	0	0	1	1	none	7.52661813678e-05
T056	T105	FALSE	FALSE	0	0	1	1	none	8.04389093896e-05
T059	T105	FALSE	FALSE	0	0	1	1	none	0.0001328590328691
T065	T105	TRUE	TRUE	1	0	1	1	anc	6.161481513e-07
T069	T105	FALSE	FALSE	0	0	1	1	none	0.0001340237078665
T073	T105	FALSE	FALSE	0	0	1	1	none	7.86007932275e-05
T075	T105	FALSE	FALSE	0	0	1	1	none	6.93000852342e-05
T077	T105	FALSE	FALSE	0	0	1	1	none	7.79846450762e-05
T087	T105	FALSE	FALSE	0	0	1	1	none	7.88312637487e-05
T095	T105	FALSE	FALSE	0	0	1	1	none	0.0001342212191324
T099a	T105	FALSE	FALSE	0	0	1	1	none	0.0001317728949701
T102	T105	FALSE	FALSE	0	0	1	1	none	0.0001434513011618
T104	T105	FALSE	FALSE	0	0	1	1	none	5.05904063398e-05
S002	T107	FALSE	FALSE	0	0	1	1	none	0.0001375339232327
S007	T107	FALSE	FALSE	0	0	1	1	none	0.000132952218937
S021	T107	FALSE	FALSE	0	0	1	1	none	0.0001358229726512
S024	T107	FALSE	FALSE	0	0	1	1	none	0.0001373640897617
S025	T107	FALSE	FALSE	0	0	1	1	none	0.0001395364629487
S026	T107	FALSE	FALSE	0	0	1	1	none	0.0001350920072127
S038	T107	FALSE	FALSE	0	0	1	1	none	0.0001374258972065
S039	T107	FALSE	FALSE	0	0	1	1	none	0.0001367476789503
S040	T107	FALSE	FALSE	0	0	1	1	none	8.18003735022999e-05
S042	T107	FALSE	FALSE	0	0	1	1	none	0.0001363982560129
S071	T107	FALSE	FALSE	0	0	1	1	none	6.4407940192e-05
S078	T107	FALSE	FALSE	0	0	1	1	none	0.0001362281718937
S081	T107	FALSE	FALSE	0	0	1	1	none	0.0001372295865193
S085	T107	FALSE	FALSE	0	0	1	1	none	3.90268252017e-05
S087	T107	FALSE	FALSE	0	0	1	1	none	8.7278231967e-06
S093	T107	FALSE	FALSE	0	0	1	1	none	4.0985289627e-05
S097	T107	FALSE	FALSE	0	0	1	1	none	0.0001377600053616
S102	T107	FALSE	FALSE	0	0	1	1	none	8.29227461696999e-05
S106	T107	FALSE	FALSE	0	0	1	1	none	0.0001384441158017
S130	T107	FALSE	FALSE	0	0	1	1	none	9.1392297074e-06
T009	T107	FALSE	FALSE	0	0	1	1	none	0.0001398213993893
T010	T107	FALSE	FALSE	0	0	1	1	none	0.0001412130006117
T013	T107	FALSE	FALSE	0	0	1	1	none	0.0001447788786758
T014	T107	FALSE	FALSE	0	0	1	1	none	0.0001376172452586
T020	T107	FALSE	FALSE	0	0	1	1	none	0.0001387592337404
T021	T107	FALSE	FALSE	0	0	1	1	none	0.0001424067518407
T028	T107	FALSE	FALSE	0	0	1	1	none	0.000130103641936
T035a	T107	FALSE	FALSE	0	0	1	1	none	1.37346796957e-05
T035b	T107	FALSE	FALSE	0	0	1	1	none	0.0001427027002545
T040	T107	FALSE	FALSE	0	0	1	1	none	0.000139072139981
T056	T107	FALSE	FALSE	0	0	1	1	none	0.0001442448680028
T059	T107	FALSE	FALSE	0	0	1	1	none	8.97716491822999e-05
T065	T107	FALSE	FALSE	0	0	1	1	none	0.0001384475320723
T069	T107	FALSE	FALSE	0	0	1	1	none	9.09363241796999e-05
T073	T107	FALSE	FALSE	0	0	1	1	none	0.0001424067518407
T075	T107	FALSE	FALSE	0	0	1	1	none	0.00013433834015
T077	T107	FALSE	FALSE	0	0	1	1	none	0.0001417906036894
T087	T107	FALSE	FALSE	0	0	1	1	none	0.0001426372223619
T095	T107	TRUE	TRUE	1	0	1	1	anc	6.161481513e-07
T099a	T107	FALSE	FALSE	0	0	1	1	none	9.7553778587e-06
T102	T107	FALSE	FALSE	0	0	1	1	none	4.3876209382e-06
T104	T107	FALSE	FALSE	0	0	1	1	none	0.0001346960367636
T105	T107	FALSE	FALSE	0	0	1	1	none	0.0001402959765262
S002	T126	TRUE	TRUE	0	0	1	1	none	0.000140968163122
S007	T126	TRUE	TRUE	0	0	1	1	none	0.0001363864588263
S021	T126	TRUE	TRUE	0	0	1	1	none	0.0001392572125405
S024	T126	TRUE	TRUE	0	0	1	1	none	0.000140798329651
S025	T126	TRUE	TRUE	0	0	1	1	none	0.000142970702838
S026	T126	TRUE	TRUE	0	0	1	1	none	0.000138526247102
S038	T126	TRUE	TRUE	0	0	1	1	none	0.0001408601370958
S039	T126	TRUE	TRUE	0	0	1	1	none	0.0001401819188396
S040	T126	TRUE	TRUE	0	0	1	1	none	5.86380119716e-05
S042	T126	TRUE	TRUE	0	0	1	1	none	0.0001398324959022
S071	T126	TRUE	TRUE	0	0	1	1	none	3.74671888393e-05
S078	T126	TRUE	TRUE	0	0	1	1	none	0.000139662411783
S081	T126	TRUE	TRUE	0	0	1	1	none	0.0001406638264086
S085	T126	TRUE	TRUE	0	0	1	1	none	7.7555393373e-05
S087	T126	TRUE	TRUE	0	0	1	1	none	9.35567891158e-05
S093	T126	TRUE	TRUE	0	0	1	1	none	6.08898394043e-05
S097	T126	TRUE	TRUE	0	0	1	1	none	0.0001411942452509
S102	T126	TRUE	TRUE	0	0	1	1	none	5.9760384639e-05
S106	T126	TRUE	TRUE	0	0	1	1	none	0.000141878355691
S130	T126	TRUE	TRUE	0	0	1	1	none	9.27358993239e-05
T009	T126	TRUE	TRUE	0	0	1	1	none	0.0001432556392786
T010	T126	TRUE	TRUE	0	0	1	1	none	0.000144647240501
T013	T126	FALSE	FALSE	0	0	1	1	none	0.0001482131185651
T014	T126	TRUE	TRUE	0	0	1	1	none	0.0001410514851479
T020	T126	TRUE	TRUE	0	0	1	1	none	0.0001421934736297
T021	T126	TRUE	TRUE	0	0	1	1	none	0.00014584099173
T028	T126	TRUE	TRUE	0	0	1	1	none	0.0001335378818253
T035a	T126	TRUE	TRUE	0	0	1	1	none	9.4866756707e-05
T035b	T126	FALSE	FALSE	0	0	1	1	none	0.0001461369401438
T040	T126	TRUE	TRUE	0	0	1	1	none	0.0001425063798703
T056	T126	FALSE	FALSE	0	0	1	1	none	0.0001476791078921
T059	T126	TRUE	TRUE	0	0	1	1	none	6.66092876516e-05
T065	T126	TRUE	TRUE	0	0	1	1	none	0.0001418817719616
T069	T126	TRUE	TRUE	0	0	1	1	none	4.7821011269e-05
T073	T126	TRUE	TRUE	0	0	1	1	none	0.00014584099173
T075	T126	TRUE	TRUE	0	0	1	1	none	0.0001377725800393
T077	T126	TRUE	TRUE	0	0	1	1	none	0.0001452248435787
T087	T126	FALSE	FALSE	0	0	1	1	none	0.0001460714622512
T095	T126	TRUE	TRUE	0	0	1	1	none	9.45680753349e-05
T099a	T126	TRUE	TRUE	0	0	1	1	none	9.21197511726e-05
T102	T126	FALSE	FALSE	0	0	1	1	none	0.0001037981573643
T104	T126	FALSE	FALSE	0	0	1	1	none	0.0001381302766529
T105	T126	FALSE	FALSE	0	0	1	1	none	0.0001437302164155
T107	T126	FALSE	FALSE	0	0	1	1	none	0.0001006428327287
S002	T156	FALSE	FALSE	0	0	1	1	none	7.42476897315e-05
S007	T156	FALSE	FALSE	0	0	1	1	none	4.93663136252e-05
S021	T156	FALSE	FALSE	0	0	1	1	none	7.253673915e-05
S024	T156	FALSE	FALSE	0	0	1	1	none	7.40778562605e-05
S025	T156	FALSE	FALSE	0	0	1	1	none	7.62502294475e-05
S026	T156	FALSE	FALSE	0	0	1	1	none	7.18057737115e-05
S038	T156	FALSE	FALSE	0	0	1	1	none	7.9107781947e-06
S039	T156	FALSE	FALSE	0	0	1	1	none	7.34614454491e-05
S040	T156	FALSE	FALSE	0	0	1	1	none	0.0001254074823011
S042	T156	FALSE	FALSE	0	0	1	1	none	7.31120225117e-05
S071	T156	FALSE	FALSE	0	0	1	1	none	0.0001080150489908
S078	T156	FALSE	FALSE	0	0	1	1	none	7.29419383925e-05
S081	T156	FALSE	FALSE	0	0	1	1	none	7.39433530181e-05
S085	T156	FALSE	FALSE	0	0	1	1	none	0.0001177282622825
S087	T156	FALSE	FALSE	0	0	1	1	none	0.0001337296580253
S093	T156	FALSE	FALSE	0	0	1	1	none	0.0001010627083138
S097	T156	FALSE	FALSE	0	0	1	1	none	7.44737718604e-05
S102	T156	FALSE	FALSE	0	0	1	1	none	0.0001265298549685
S106	T156	FALSE	FALSE	0	0	1	1	none	7.51578823005e-05
S130	T156	FALSE	FALSE	0	0	1	1	none	0.0001329087682334
T009	T156	FALSE	FALSE	0	0	1	1	none	7.65351658881e-05
T010	T156	FALSE	FALSE	0	0	1	1	none	7.79267671105e-05
T013	T156	FALSE	FALSE	0	0	1	1	none	1.5263759664e-05
T014	T156	FALSE	FALSE	0	0	1	1	none	7.43310117574e-05
T020	T156	FALSE	FALSE	0	0	1	1	none	9.2441147286e-06
T021	T156	FALSE	FALSE	0	0	1	1	none	7.91205183395e-05
T028	T156	FALSE	FALSE	0	0	1	1	none	4.65177366242e-05
T035a	T156	FALSE	FALSE	0	0	1	1	none	0.0001350396256165
T035b	T156	FALSE	FALSE	0	0	1	1	none	7.94164667533e-05
T040	T156	FALSE	FALSE	0	0	1	1	none	7.57859064798e-05
T056	T156	FALSE	FALSE	0	0	1	1	none	8.09586345016e-05
T059	T156	FALSE	FALSE	0	0	1	1	none	0.0001333787579811
T065	T156	FALSE	FALSE	0	0	1	1	none	8.9324130605e-06
T069	T156	FALSE	FALSE	0	0	1	1	none	0.0001345434329785
T073	T156	FALSE	FALSE	0	0	1	1	none	7.91205183395e-05
T075	T156	FALSE	FALSE	0	0	1	1	none	6.98198103462e-05
T077	T156	FALSE	FALSE	0	0	1	1	none	7.85043701882e-05
T087	T156	FALSE	FALSE	0	0	1	1	none	7.93509888607e-05
T095	T156	FALSE	FALSE	0	0	1	1	none	0.0001347409442444
T099a	T156	FALSE	FALSE	0	0	1	1	none	0.0001322926200821
T102	T156	FALSE	FALSE	0	0	1	1	none	0.0001439710262738
T104	T156	FALSE	FALSE	0	0	1	1	none	5.11101314518e-05
T105	T156	FALSE	FALSE	0	0	1	1	none	1.07808575144e-05
T107	T156	FALSE	FALSE	0	0	1	1	none	0.0001408157016382
T126	T156	FALSE	FALSE	0	0	1	1	none	0.0001442499415275
S002	T159a	TRUE	TRUE	0	0	1	1	none	2.33902266139e-05
S007	T159a	TRUE	TRUE	0	0	1	1	none	6.97045395982e-05
S021	T159a	TRUE	TRUE	0	0	1	1	none	2.16792760324e-05
S024	T159a	TRUE	TRUE	0	0	1	1	none	2.32203931429e-05
S025	T159a	TRUE	TRUE	0	0	1	1	none	2.02693906319e-05
S026	T159a	TRUE	TRUE	0	0	1	1	none	1.03843475459e-05
S038	T159a	TRUE	TRUE	0	0	1	1	none	7.41782178677e-05
S039	T159a	TRUE	TRUE	0	0	1	1	none	2.26039823315e-05
S040	T159a	TRUE	TRUE	0	0	1	1	none	0.0001254460364635
S042	T159a	TRUE	TRUE	0	0	1	1	none	2.22545593941e-05
S071	T159a	TRUE	TRUE	0	0	1	1	none	0.0001080536031532
S078	T159a	TRUE	TRUE	0	0	1	1	none	2.20844752749e-05
S081	T159a	TRUE	TRUE	0	0	1	1	none	2.30858899005e-05
S085	T159a	TRUE	TRUE	0	0	1	1	none	0.0001177668164449
S087	T159a	TRUE	TRUE	0	0	1	1	none	0.0001337682121877
S093	T159a	TRUE	TRUE	0	0	1	1	none	0.0001011012624762
S097	T159a	TRUE	TRUE	0	0	1	1	none	1.84929330448e-05
S102	T159a	TRUE	TRUE	0	0	1	1	none	0.0001265684091309
S106	T159a	TRUE	TRUE	0	0	1	1	none	2.43004191829e-05
S130	T159a	TRUE	TRUE	0	0	1	1	none	0.0001329473223958
T009	T159a	TRUE	TRUE	0	0	1	1	none	2.6640324965e-06
T010	T159a	TRUE	TRUE	0	0	1	1	none	1.5910411137e-06
T013	T159a	FALSE	FALSE	0	0	1	1	none	8.15311993369999e-05
T014	T159a	TRUE	TRUE	0	0	1	1	none	2.34735486398e-05
T020	T159a	TRUE	TRUE	0	0	1	1	none	7.55115544016e-05
T021	T159a	TRUE	TRUE	0	0	1	1	none	4.0170886453e-06
T028	T159a	TRUE	TRUE	0	0	1	1	none	6.68559625972e-05
T035a	T159a	TRUE	TRUE	0	0	1	1	none	0.0001350781797789
T035b	T159a	TRUE	TRUE	0	1	1	1	desc	6.161481513e-07
T040	T159a	TRUE	TRUE	0	0	1	1	none	2.49284433622e-05
T056	T159a	FALSE	FALSE	0	0	1	1	none	7.08750111e-06
T059	T159a	TRUE	TRUE	0	0	1	1	none	0.0001334173121435
T065	T159a	TRUE	TRUE	0	0	1	1	none	7.51998527335e-05
T069	T159a	TRUE	TRUE	0	0	1	1	none	0.0001345819871409
T073	T159a	TRUE	TRUE	0	0	1	1	none	4.0170886453e-06
T075	T159a	TRUE	TRUE	0	0	1	1	none	7.10906608112e-05
T077	T159a	TRUE	TRUE	0	0	1	1	none	3.400940494e-06
T087	T159a	TRUE	TRUE	0	1	1	1	desc	1.16681841e-06
T095	T159a	TRUE	TRUE	0	0	1	1	none	0.0001347794984068
T099a	T159a	TRUE	TRUE	0	0	1	1	none	0.0001323311742445
T102	T159a	FALSE	FALSE	0	0	1	1	none	0.0001440095804362
T104	T159a	FALSE	FALSE	0	0	1	1	none	7.14483574247999e-05
T105	T159a	FALSE	FALSE	0	0	1	1	none	7.70482971874e-05
T107	T159a	FALSE	FALSE	0	0	1	1	none	0.0001408542558006
T126	T159a	TRUE	TRUE	0	0	1	1	none	0.0001442884956899
T156	T159a	FALSE	FALSE	0	0	1	1	none	7.75680222994e-05
S002	T182	FALSE	FALSE	0	0	1	1	none	7.38932613839e-05
S007	T182	FALSE	FALSE	0	0	1	1	none	4.90118852776e-05
S021	T182	FALSE	FALSE	0	0	1	1	none	7.21823108024e-05
S024	T182	FALSE	FALSE	0	0	1	1	none	7.37234279129e-05
S025	T182	FALSE	FALSE	0	0	1	1	none	7.58958010999e-05
S026	T182	FALSE	FALSE	0	0	1	1	none	7.14513453639e-05
S038	T182	FALSE	FALSE	0	0	1	1	none	7.5563498471e-06
S039	T182	FALSE	FALSE	0	0	1	1	none	7.31070171015e-05
S040	T182	FALSE	FALSE	0	0	1	1	none	0.0001250530539535
S042	T182	FALSE	FALSE	0	0	1	1	none	7.27575941641e-05
S071	T182	FALSE	FALSE	0	0	1	1	none	0.0001076606206432
S078	T182	FALSE	FALSE	0	0	1	1	none	7.25875100449e-05
S081	T182	FALSE	FALSE	0	0	1	1	none	7.35889246705e-05
S085	T182	FALSE	FALSE	0	0	1	1	none	0.0001173738339349
S087	T182	FALSE	FALSE	0	0	1	1	none	0.0001333752296777
S093	T182	FALSE	FALSE	0	0	1	1	none	0.0001007082799662
S097	T182	FALSE	FALSE	0	0	1	1	none	7.41193435128e-05
S102	T182	FALSE	FALSE	0	0	1	1	none	0.0001261754266209
S106	T182	FALSE	FALSE	0	0	1	1	none	7.48034539529e-05
S130	T182	FALSE	FALSE	0	0	1	1	none	0.0001325543398858
T009	T182	FALSE	FALSE	0	0	1	1	none	7.61807375405e-05
T010	T182	FALSE	FALSE	0	0	1	1	none	7.75723387629e-05
T013	T182	FALSE	FALSE	0	0	1	1	none	1.49093313164e-05
T014	T182	FALSE	FALSE	0	0	1	1	none	7.39765834098e-05
T020	T182	FALSE	FALSE	0	0	1	1	none	8.889686381e-06
T021	T182	FALSE	FALSE	0	0	1	1	none	7.87660899919e-05
T028	T182	FALSE	FALSE	0	0	1	1	none	4.61633082766e-05
T035a	T182	FALSE	FALSE	0	0	1	1	none	0.0001346851972689
T035b	T182	FALSE	FALSE	0	0	1	1	none	7.90620384057e-05
T040	T182	FALSE	FALSE	0	0	1	1	none	7.54314781322e-05
T056	T182	FALSE	FALSE	0	0	1	1	none	8.0604206154e-05
T059	T182	FALSE	FALSE	0	0	1	1	none	0.0001330243296335
T065	T182	FALSE	FALSE	0	0	1	1	none	8.5779847129e-06
T069	T182	FALSE	FALSE	0	0	1	1	none	0.0001341890046309
T073	T182	FALSE	FALSE	0	0	1	1	none	7.87660899919e-05
T075	T182	FALSE	FALSE	0	0	1	1	none	6.94653819986e-05
T077	T182	FALSE	FALSE	0	0	1	1	none	7.81499418406e-05
T087	T182	FALSE	FALSE	0	0	1	1	none	7.89965605131e-05
T095	T182	FALSE	FALSE	0	0	1	1	none	0.0001343865158968
T099a	T182	FALSE	FALSE	0	0	1	1	none	0.0001319381917345
T102	T182	FALSE	FALSE	0	0	1	1	none	0.0001436165979262
T104	T182	FALSE	FALSE	0	0	1	1	none	5.07557031042e-05
T105	T182	FALSE	FALSE	0	0	1	1	none	1.04264291668e-05
T107	T182	FALSE	FALSE	0	0	1	1	none	0.0001404612732906
T126	T182	FALSE	FALSE	0	0	1	1	none	0.0001438955131799
T156	T182	FALSE	FALSE	0	0	1	1	none	9.436679982e-06
T159a	T182	FALSE	FALSE	0	0	1	1	none	7.72135939518e-05
S002	T188	TRUE	TRUE	0	0	1	1	none	7.72482646333e-05
S007	T188	TRUE	TRUE	0	0	1	1	none	4.0959264403e-05
S021	T188	TRUE	TRUE	0	0	1	1	none	7.55373140518e-05
S024	T188	TRUE	TRUE	0	0	1	1	none	7.70784311623e-05
S025	T188	TRUE	TRUE	0	0	1	1	none	7.92508043493e-05
S026	T188	TRUE	TRUE	0	0	1	1	none	7.48063486133e-05
S038	T188	TRUE	TRUE	0	0	1	1	none	5.68405667965e-05
S039	T188	TRUE	TRUE	0	0	1	1	none	7.64620203509e-05
S040	T188	TRUE	TRUE	0	0	1	1	none	0.0001284080572029
S042	T188	TRUE	TRUE	0	0	1	1	none	7.61125974135e-05
S071	T188	TRUE	TRUE	0	0	1	1	none	0.0001110156238926
S078	T188	TRUE	TRUE	0	0	1	1	none	7.59425132943e-05
S081	T188	TRUE	TRUE	0	0	1	1	none	7.69439279199e-05
S085	T188	TRUE	TRUE	0	0	1	1	none	0.0001207288371843
S087	T188	TRUE	TRUE	0	0	1	1	none	0.0001367302329271
S093	T188	TRUE	TRUE	0	0	1	1	none	0.0001040632832156
S097	T188	TRUE	TRUE	0	0	1	1	none	7.74743467622e-05
S102	T188	TRUE	TRUE	0	0	1	1	none	0.0001295304298703
S106	T188	TRUE	TRUE	0	0	1	1	none	7.81584572023e-05
S130	T188	TRUE	TRUE	0	0	1	1	none	0.0001359093431352
T009	T188	TRUE	TRUE	0	0	1	1	none	7.95357407899e-05
T010	T188	TRUE	TRUE	0	0	1	1	none	8.09273420123e-05
T013	T188	FALSE	FALSE	0	0	1	1	none	6.41935482658e-05
T014	T188	TRUE	TRUE	0	0	1	1	none	7.73315866592e-05
T020	T188	TRUE	TRUE	0	0	1	1	none	5.81739033304e-05
T021	T188	TRUE	TRUE	0	0	1	1	none	8.21210932413e-05
T028	T188	TRUE	TRUE	0	0	1	1	none	2.7154645856e-05
T035a	T188	TRUE	TRUE	0	0	1	1	none	0.0001380402005183
T035b	T188	FALSE	FALSE	0	0	1	1	none	8.24170416551e-05
T040	T188	TRUE	TRUE	0	0	1	1	none	7.87864813816e-05
T056	T188	FALSE	FALSE	0	0	1	1	none	8.39592094034e-05
T059	T188	TRUE	TRUE	0	0	1	1	none	0.0001363793328829
T065	T188	TRUE	TRUE	0	0	1	1	none	5.78622016623e-05
T069	T188	TRUE	TRUE	0	0	1	1	none	0.0001375440078803
T073	T188	TRUE	TRUE	0	0	1	1	none	8.21210932413e-05
T075	T188	TRUE	TRUE	0	0	1	1	none	7.2820385248e-05
T077	T188	TRUE	TRUE	0	0	1	1	none	8.150494509e-05
T087	T188	FALSE	FALSE	0	0	1	1	none	8.23515637625e-05
T095	T188	TRUE	TRUE	0	0	1	1	none	0.0001377415191462
T099a	T188	TRUE	TRUE	0	0	1	1	none	0.0001352931949839
T102	T188	FALSE	FALSE	0	0	1	1	none	0.0001469716011756
T104	T188	FALSE	FALSE	0	0	1	1	none	4.02722503296e-05
T105	T188	FALSE	FALSE	0	0	1	1	none	5.97106461162e-05
T107	T188	FALSE	FALSE	0	0	1	1	none	0.00014381627654
T126	T188	TRUE	TRUE	0	0	1	1	none	0.0001472505164293
T156	T188	FALSE	FALSE	0	0	1	1	none	6.02303712282e-05
T159a	T188	TRUE	TRUE	0	0	1	1	none	8.05685972012e-05
T182	T188	FALSE	FALSE	0	0	1	1	none	5.98759428806e-05
S002	T192	FALSE	FALSE	0	0	1	1	none	0.0001532201014831
S007	T192	FALSE	FALSE	0	0	1	1	none	0.0001486383971874
S021	T192	FALSE	FALSE	0	0	1	1	none	0.0001515091509016
S024	T192	FALSE	FALSE	0	0	1	1	none	0.0001530502680121
S025	T192	FALSE	FALSE	0	0	1	1	none	0.0001552226411991
S026	T192	FALSE	FALSE	0	0	1	1	none	0.0001507781854631
S038	T192	FALSE	FALSE	0	0	1	1	none	0.0001531120754569
S039	T192	FALSE	FALSE	0	0	1	1	none	0.0001524338572007
S040	T192	FALSE	FALSE	0	0	1	1	none	7.08899503327e-05
S042	T192	FALSE	FALSE	0	0	1	1	none	0.0001520844342633
S071	T192	FALSE	FALSE	0	0	1	1	none	4.97191272004e-05
S078	T192	FALSE	FALSE	0	0	1	1	none	0.0001519143501441
S081	T192	FALSE	FALSE	0	0	1	1	none	0.0001529157647697
S085	T192	FALSE	FALSE	0	0	1	1	none	8.98073317341e-05
S087	T192	FALSE	FALSE	0	0	1	1	none	0.0001058087274769
S093	T192	FALSE	FALSE	0	0	1	1	none	7.31417777654e-05
S097	T192	FALSE	FALSE	0	0	1	1	none	0.000153446183612
S102	T192	FALSE	FALSE	0	0	1	1	none	7.20123230001e-05
S106	T192	FALSE	FALSE	0	0	1	1	none	0.0001541302940521
S130	T192	FALSE	FALSE	0	0	1	1	none	0.000104987837685
T009	T192	FALSE	FALSE	0	0	1	1	none	0.0001555075776397
T010	T192	FALSE	FALSE	0	0	1	1	none	0.0001568991788621
T013	T192	FALSE	FALSE	0	0	1	1	none	0.0001604650569262
T014	T192	FALSE	FALSE	0	0	1	1	none	0.000153303423509
T020	T192	FALSE	FALSE	0	0	1	1	none	0.0001544454119908
T021	T192	FALSE	FALSE	0	0	1	1	none	0.0001580929300911
T028	T192	FALSE	FALSE	0	0	1	1	none	0.0001457898201864
T035a	T192	FALSE	FALSE	0	0	1	1	none	0.0001071186950681
T035b	T192	FALSE	FALSE	0	0	1	1	none	0.0001583888785049
T040	T192	FALSE	FALSE	0	0	1	1	none	0.0001547583182314
T056	T192	FALSE	FALSE	0	0	1	1	none	0.0001599310462532
T059	T192	FALSE	FALSE	0	0	1	1	none	7.88612260127e-05
T065	T192	FALSE	FALSE	0	0	1	1	none	0.0001541337103227
T069	T192	FALSE	FALSE	0	0	1	1	none	6.00729496301e-05
T073	T192	FALSE	FALSE	0	0	1	1	none	0.0001580929300911
T075	T192	FALSE	FALSE	0	0	1	1	none	0.0001500245184004
T077	T192	FALSE	FALSE	0	0	1	1	none	0.0001574767819398
T087	T192	FALSE	FALSE	0	0	1	1	none	0.0001583234006123
T095	T192	FALSE	FALSE	0	0	1	1	none	0.000106820013696
T099a	T192	FALSE	FALSE	0	0	1	1	none	0.0001043716895337
T102	T192	FALSE	FALSE	0	0	1	1	none	0.0001160500957254
T104	T192	FALSE	FALSE	0	0	1	1	none	0.000150382215014
T105	T192	FALSE	FALSE	0	0	1	1	none	0.0001559821547766
T107	T192	FALSE	FALSE	0	0	1	1	none	0.0001128947710898
T126	T192	TRUE	TRUE	1	0	1	1	anc	6.161481513e-07
T156	T192	FALSE	FALSE	0	0	1	1	none	0.0001565018798886
T159a	T192	FALSE	FALSE	0	0	1	1	none	0.000156540434051
T182	T192	FALSE	FALSE	0	0	1	1	none	0.000156147451541
T188	T192	FALSE	FALSE	0	0	1	1	none	0.0001595024547904
S002	T197	TRUE	TRUE	0	0	1	1	none	6.93521355667e-05
S007	T197	TRUE	TRUE	0	0	1	1	none	4.44707594604e-05
S021	T197	TRUE	TRUE	0	0	1	1	none	6.76411849852e-05
S024	T197	TRUE	TRUE	0	0	1	1	none	6.91823020957e-05
S025	T197	TRUE	TRUE	0	0	1	1	none	7.13546752827e-05
S026	T197	TRUE	TRUE	0	0	1	1	none	6.69102195467e-05
S038	T197	TRUE	TRUE	0	0	1	1	none	3.0152240299e-06
S039	T197	TRUE	TRUE	0	0	1	1	none	6.85658912843e-05
S040	T197	TRUE	TRUE	0	0	1	1	none	0.0001205119281363
S042	T197	TRUE	TRUE	0	0	1	1	none	6.82164683469e-05
S071	T197	TRUE	TRUE	0	0	1	1	none	0.000103119494826
S078	T197	TRUE	TRUE	0	0	1	1	none	6.80463842277e-05
S081	T197	TRUE	TRUE	0	0	1	1	none	6.90477988533e-05
S085	T197	TRUE	TRUE	0	0	1	1	none	0.0001128327081177
S087	T197	TRUE	TRUE	0	0	1	1	none	0.0001288341038605
S093	T197	TRUE	TRUE	0	0	1	1	none	9.6167154149e-05
S097	T197	TRUE	TRUE	0	0	1	1	none	6.95782176956e-05
S102	T197	TRUE	TRUE	0	0	1	1	none	0.0001216343008037
S106	T197	TRUE	TRUE	0	0	1	1	none	7.02623281357e-05
S130	T197	TRUE	TRUE	0	0	1	1	none	0.0001280132140686
T009	T197	TRUE	TRUE	0	0	1	1	none	7.16396117233e-05
T010	T197	TRUE	TRUE	0	0	1	1	none	7.30312129457e-05
T013	T197	FALSE	FALSE	0	0	1	1	none	1.03682054992e-05
T014	T197	TRUE	TRUE	0	0	1	1	none	6.94354575926e-05
T020	T197	TRUE	TRUE	0	0	1	1	none	4.3485605638e-06
T021	T197	TRUE	TRUE	0	0	1	1	none	7.42249641747e-05
T028	T197	TRUE	TRUE	0	0	1	1	none	4.16221824594e-05
T035a	T197	TRUE	TRUE	0	0	1	1	none	0.0001301440714517
T035b	T197	FALSE	FALSE	0	0	1	1	none	7.45209125885e-05
T040	T197	TRUE	TRUE	0	0	1	1	none	7.0890352315e-05
T056	T197	FALSE	FALSE	0	0	1	1	none	7.60630803368e-05
T059	T197	TRUE	TRUE	0	0	1	1	none	0.0001284832038163
T065	T197	TRUE	TRUE	0	0	1	1	none	4.0368588957e-06
T069	T197	TRUE	TRUE	0	0	1	1	none	0.0001296478788137
T073	T197	TRUE	TRUE	0	0	1	1	none	7.42249641747e-05
T075	T197	TRUE	TRUE	0	0	1	1	none	6.49242561814e-05
T077	T197	TRUE	TRUE	0	0	1	1	none	7.36088160234e-05
T087	T197	FALSE	FALSE	0	0	1	1	none	7.44554346959e-05
T095	T197	TRUE	TRUE	0	0	1	1	none	0.0001298453900796
T099a	T197	TRUE	TRUE	0	0	1	1	none	0.0001273970659173
T102	T197	FALSE	FALSE	0	0	1	1	none	0.000139075472109
T104	T197	FALSE	FALSE	0	0	1	1	none	4.6214577287e-05
T105	T197	FALSE	FALSE	0	0	1	1	none	5.8853033496e-06
T107	T197	FALSE	FALSE	0	0	1	1	none	0.0001359201474734
T126	T197	TRUE	TRUE	0	0	1	1	none	0.0001393543873627
T156	T197	TRUE	TRUE	0	1	1	1	desc	6.161481513e-07
T159a	T197	TRUE	TRUE	0	0	1	1	none	7.26724681346e-05
T182	T197	FALSE	FALSE	0	1	1	1	desc	2.4645926052e-06
T188	T197	TRUE	TRUE	0	0	1	1	none	5.53348170634e-05
T192	T197	FALSE	FALSE	0	0	1	1	none	0.0001516063257238
S002	T223	FALSE	FALSE	0	0	1	1	none	7.30196103711e-05
S007	T223	FALSE	FALSE	0	0	1	1	none	4.81382342648e-05
S021	T223	FALSE	FALSE	0	0	1	1	none	7.13086597896e-05
S024	T223	FALSE	FALSE	0	0	1	1	none	7.28497769001e-05
S025	T223	FALSE	FALSE	0	0	1	1	none	7.50221500871e-05
S026	T223	FALSE	FALSE	0	0	1	1	none	7.05776943511e-05
S038	T223	FALSE	FALSE	0	0	1	1	none	6.6826988343e-06
S039	T223	FALSE	FALSE	0	0	1	1	none	7.22333660887e-05
S040	T223	FALSE	FALSE	0	0	1	1	none	0.0001241794029407
S042	T223	FALSE	FALSE	0	0	1	1	none	7.18839431513e-05
S071	T223	FALSE	FALSE	0	0	1	1	none	0.0001067869696304
S078	T223	FALSE	FALSE	0	0	1	1	none	7.17138590321e-05
S081	T223	FALSE	FALSE	0	0	1	1	none	7.27152736577e-05
S085	T223	FALSE	FALSE	0	0	1	1	none	0.0001165001829221
S087	T223	FALSE	FALSE	0	0	1	1	none	0.0001325015786649
S093	T223	FALSE	FALSE	0	0	1	1	none	9.98346289534e-05
S097	T223	FALSE	FALSE	0	0	1	1	none	7.32456925e-05
S102	T223	FALSE	FALSE	0	0	1	1	none	0.0001253017756081
S106	T223	FALSE	FALSE	0	0	1	1	none	7.39298029401e-05
S130	T223	FALSE	FALSE	0	0	1	1	none	0.000131680688873
T009	T223	FALSE	FALSE	0	0	1	1	none	7.53070865277e-05
T010	T223	FALSE	FALSE	0	0	1	1	none	7.66986877501e-05
T013	T223	FALSE	FALSE	0	0	1	1	none	1.40356803036e-05
T014	T223	FALSE	FALSE	0	0	1	1	none	7.3102932397e-05
T020	T223	FALSE	FALSE	0	0	1	1	none	8.0160353682e-06
T021	T223	FALSE	FALSE	0	0	1	1	none	7.78924389791e-05
T028	T223	FALSE	FALSE	0	0	1	1	none	4.52896572638e-05
T035a	T223	FALSE	FALSE	0	0	1	1	none	0.0001338115462561
T035b	T223	FALSE	FALSE	0	0	1	1	none	7.81883873929e-05
T040	T223	FALSE	FALSE	0	0	1	1	none	7.45578271194e-05
T056	T223	FALSE	FALSE	0	0	1	1	none	7.97305551412e-05
T059	T223	FALSE	FALSE	0	0	1	1	none	0.0001321506786207
T065	T223	FALSE	FALSE	0	0	1	1	none	7.7043337001e-06
T069	T223	FALSE	FALSE	0	0	1	1	none	0.0001333153536181
T073	T223	FALSE	FALSE	0	0	1	1	none	7.78924389791e-05
T075	T223	FALSE	FALSE	0	0	1	1	none	6.85917309858e-05
T077	T223	FALSE	FALSE	0	0	1	1	none	7.72762908278e-05
T087	T223	FALSE	FALSE	0	0	1	1	none	7.81229095003e-05
T095	T223	FALSE	FALSE	0	0	1	1	none	0.000133512864884
T099a	T223	FALSE	FALSE	0	0	1	1	none	0.0001310645407217
T102	T223	FALSE	FALSE	0	0	1	1	none	0.0001427429469134
T104	T223	FALSE	FALSE	0	0	1	1	none	4.98820520914e-05
T105	T223	FALSE	FALSE	0	0	1	1	none	9.552778154e-06
T107	T223	FALSE	FALSE	0	0	1	1	none	0.0001395876222778
T126	T223	FALSE	FALSE	0	0	1	1	none	0.0001430218621671
T156	T223	FALSE	FALSE	0	0	1	1	none	8.5630289692e-06
T159a	T223	FALSE	FALSE	0	0	1	1	none	7.6339942939e-05
T182	T223	FALSE	FALSE	0	0	1	1	none	4.0555341976e-06
T188	T223	FALSE	FALSE	0	0	1	1	none	5.90022918678e-05
T192	T223	FALSE	FALSE	0	0	1	1	none	0.0001552738005282
T197	T223	TRUE	TRUE	1	0	1	1	anc	6.161481513e-07
S002	T225	FALSE	FALSE	0	0	1	1	none	7.97933838515999e-05
S007	T225	FALSE	FALSE	0	0	1	1	none	5.49120077453e-05
S021	T225	FALSE	FALSE	0	0	1	1	none	7.80824332700999e-05
S024	T225	FALSE	FALSE	0	0	1	1	none	7.96235503805999e-05
S025	T225	FALSE	FALSE	0	0	1	1	none	8.17959235675999e-05
S026	T225	FALSE	FALSE	0	0	1	1	none	7.73514678315999e-05
S038	T225	FALSE	FALSE	0	0	1	1	none	1.34564723148e-05
S039	T225	FALSE	FALSE	0	0	1	1	none	7.90071395691999e-05
S040	T225	FALSE	FALSE	0	0	1	1	none	0.0001309531764212
S042	T225	FALSE	FALSE	0	0	1	1	none	7.86577166317999e-05
S071	T225	FALSE	FALSE	0	0	1	1	none	0.0001135607431109
S078	T225	FALSE	FALSE	0	0	1	1	none	7.84876325125999e-05
S081	T225	FALSE	FALSE	0	0	1	1	none	7.94890471381999e-05
S085	T225	FALSE	FALSE	0	0	1	1	none	0.0001232739564026
S087	T225	FALSE	FALSE	0	0	1	1	none	0.0001392753521454
S093	T225	FALSE	FALSE	0	0	1	1	none	0.0001066084024339
S097	T225	FALSE	FALSE	0	0	1	1	none	8.00194659804999e-05
S102	T225	FALSE	FALSE	0	0	1	1	none	0.0001320755490886
S106	T225	FALSE	FALSE	0	0	1	1	none	8.07035764205999e-05
S130	T225	FALSE	FALSE	0	0	1	1	none	0.0001384544623535
T009	T225	FALSE	FALSE	0	0	1	1	none	8.20808600081999e-05
T010	T225	FALSE	FALSE	0	0	1	1	none	8.34724612305999e-05
T013	T225	FALSE	FALSE	0	0	1	1	none	2.08094537841e-05
T014	T225	FALSE	FALSE	0	0	1	1	none	7.98767058774999e-05
T020	T225	FALSE	FALSE	0	0	1	1	none	1.47898088487e-05
T021	T225	FALSE	FALSE	0	0	1	1	none	8.46662124595999e-05
T028	T225	FALSE	FALSE	0	0	1	1	none	5.20634307443e-05
T035a	T225	FALSE	FALSE	0	0	1	1	none	0.0001405853197366
T035b	T225	FALSE	FALSE	0	0	1	1	none	8.49621608733999e-05
T040	T225	FALSE	FALSE	0	0	1	1	none	8.13316005998999e-05
T056	T225	FALSE	FALSE	0	0	1	1	none	8.65043286216999e-05
T059	T225	FALSE	FALSE	0	0	1	1	none	0.0001389244521012
T065	T225	FALSE	FALSE	0	0	1	1	none	1.44781071806e-05
T069	T225	FALSE	FALSE	0	0	1	1	none	0.0001400891270986
T073	T225	FALSE	FALSE	0	0	1	1	none	8.46662124595999e-05
T075	T225	FALSE	FALSE	0	0	1	1	none	7.53655044663e-05
T077	T225	FALSE	FALSE	0	0	1	1	none	8.40500643082999e-05
T087	T225	FALSE	FALSE	0	0	1	1	none	8.48966829807999e-05
T095	T225	FALSE	FALSE	0	0	1	1	none	0.0001402866383645
T099a	T225	FALSE	FALSE	0	0	1	1	none	0.0001378383142022
T102	T225	FALSE	FALSE	0	0	1	1	none	0.0001495167203939
T104	T225	FALSE	FALSE	0	0	1	1	none	5.66558255719e-05
T105	T225	FALSE	FALSE	0	0	1	1	none	1.63265516345e-05
T107	T225	FALSE	FALSE	0	0	1	1	none	0.0001463613957583
T126	T225	FALSE	FALSE	0	0	1	1	none	0.0001497956356476
T156	T225	FALSE	FALSE	0	0	1	1	none	9.2425830279e-06
T159a	T225	FALSE	FALSE	0	0	1	1	none	8.31137164194999e-05
T182	T225	FALSE	FALSE	0	0	1	1	none	1.49823741021e-05
T188	T225	FALSE	FALSE	0	0	1	1	none	6.57760653482999e-05
T192	T225	FALSE	FALSE	0	0	1	1	none	0.0001620475740087
T197	T225	TRUE	TRUE	1	0	1	1	anc	6.161481513e-07
T223	T225	FALSE	FALSE	0	0	1	1	none	1.41087230893e-05
S002	T230	TRUE	TRUE	0	0	1	1	none	2.40166764252e-05
S007	T230	TRUE	TRUE	0	0	1	1	none	7.03309894095e-05
S021	T230	TRUE	TRUE	0	0	1	1	none	2.23057258437e-05
S024	T230	TRUE	TRUE	0	0	1	1	none	2.38468429542e-05
S025	T230	TRUE	TRUE	0	0	1	1	none	2.08958404432e-05
S026	T230	TRUE	TRUE	0	0	1	1	none	1.10107973572e-05
S038	T230	TRUE	TRUE	0	0	1	1	none	7.4804667679e-05
S039	T230	TRUE	TRUE	0	0	1	1	none	2.32304321428e-05
S040	T230	TRUE	TRUE	0	0	1	1	none	0.0001260724862748
S042	T230	TRUE	TRUE	0	0	1	1	none	2.28810092054e-05
S071	T230	TRUE	TRUE	0	0	1	1	none	0.0001086800529645
S078	T230	TRUE	TRUE	0	0	1	1	none	2.27109250862e-05
S081	T230	TRUE	TRUE	0	0	1	1	none	2.37123397118e-05
S085	T230	TRUE	TRUE	0	0	1	1	none	0.0001183932662562
S087	T230	TRUE	TRUE	0	0	1	1	none	0.000134394661999
S093	T230	TRUE	TRUE	0	0	1	1	none	0.0001017277122875
S097	T230	TRUE	TRUE	0	0	1	1	none	1.91193828561e-05
S102	T230	TRUE	TRUE	0	0	1	1	none	0.0001271948589422
S106	T230	TRUE	TRUE	0	0	1	1	none	2.49268689942e-05
S130	T230	TRUE	TRUE	0	0	1	1	none	0.0001335737722071
T009	T230	TRUE	TRUE	0	0	1	1	none	3.2904823078e-06
T010	T230	TRUE	TRUE	0	0	1	1	none	3.4497872276e-06
T013	T230	FALSE	FALSE	0	0	1	1	none	8.21576491482999e-05
T014	T230	TRUE	TRUE	0	0	1	1	none	2.40999984511e-05
T020	T230	TRUE	TRUE	0	0	1	1	none	7.61380042129e-05
T021	T230	TRUE	TRUE	0	0	1	1	none	3.411242154e-06
T028	T230	TRUE	TRUE	0	0	1	1	none	6.74824124085e-05
T035a	T230	TRUE	TRUE	0	0	1	1	none	0.0001357046295902
T035b	T230	FALSE	FALSE	0	0	1	1	none	4.9394868704e-06
T040	T230	TRUE	TRUE	0	0	1	1	none	2.55548931735e-05
T056	T230	FALSE	FALSE	0	0	1	1	none	7.7139509213e-06
T059	T230	TRUE	TRUE	0	0	1	1	none	0.0001340437619548
T065	T230	TRUE	TRUE	0	0	1	1	none	7.58263025448e-05
T069	T230	TRUE	TRUE	0	0	1	1	none	0.0001352084369522
T073	T230	TRUE	TRUE	0	0	1	1	none	3.411242154e-06
T075	T230	TRUE	TRUE	0	0	1	1	none	7.17171106225e-05
T077	T230	TRUE	TRUE	0	0	1	1	none	2.7950940027e-06
T087	T230	FALSE	FALSE	0	0	1	1	none	4.8740089778e-06
T095	T230	TRUE	TRUE	0	0	1	1	none	0.0001354059482181
T099a	T230	TRUE	TRUE	0	0	1	1	none	0.0001329576240558
T102	T230	FALSE	FALSE	0	0	1	1	none	0.0001446360302475
T104	T230	FALSE	FALSE	0	0	1	1	none	7.20748072360999e-05
T105	T230	FALSE	FALSE	0	0	1	1	none	7.76747469987e-05
T107	T230	FALSE	FALSE	0	0	1	1	none	0.0001414807056119
T126	T230	TRUE	TRUE	0	0	1	1	none	0.0001449149455012
T156	T230	FALSE	FALSE	0	0	1	1	none	7.81944721107e-05
T159a	T230	TRUE	TRUE	0	0	1	1	none	3.0910424165e-06
T182	T230	FALSE	FALSE	0	0	1	1	none	7.78400437631e-05
T188	T230	TRUE	TRUE	0	0	1	1	none	8.11950470125e-05
T192	T230	FALSE	FALSE	0	0	1	1	none	0.0001571668838623
T197	T230	TRUE	TRUE	0	0	1	1	none	7.32989179459e-05
T223	T230	FALSE	FALSE	0	0	1	1	none	7.69663927503e-05
T225	T230	FALSE	FALSE	0	0	1	1	none	8.37401662307999e-05
S002	T232	TRUE	TRUE	0	0	1	1	none	0.000138398562354
S007	T232	TRUE	TRUE	0	0	1	1	none	0.0001338168580583
S021	T232	TRUE	TRUE	0	0	1	1	none	0.0001366876117725
S024	T232	TRUE	TRUE	0	0	1	1	none	0.000138228728883
S025	T232	TRUE	TRUE	0	0	1	1	none	0.00014040110207
S026	T232	TRUE	TRUE	0	0	1	1	none	0.000135956646334
S038	T232	TRUE	TRUE	0	0	1	1	none	0.0001382905363278
S039	T232	TRUE	TRUE	0	0	1	1	none	0.0001376123180716
S040	T232	TRUE	TRUE	0	0	1	1	none	5.60684112036e-05
S042	T232	TRUE	TRUE	0	0	1	1	none	0.0001372628951342
S071	T232	TRUE	TRUE	0	0	1	1	none	3.48975880713e-05
S078	T232	TRUE	TRUE	0	0	1	1	none	0.000137092811015
S081	T232	TRUE	TRUE	0	0	1	1	none	0.0001380942256406
S085	T232	TRUE	TRUE	0	0	1	1	none	7.4985792605e-05
S087	T232	TRUE	TRUE	0	0	1	1	none	9.09871883478e-05
S093	T232	TRUE	TRUE	0	0	1	1	none	5.83202386363e-05
S097	T232	TRUE	TRUE	0	0	1	1	none	0.0001386246444829
S102	T232	TRUE	TRUE	0	0	1	1	none	5.7190783871e-05
S106	T232	TRUE	TRUE	0	0	1	1	none	0.000139308754923
S130	T232	TRUE	TRUE	0	0	1	1	none	9.01662985559e-05
T009	T232	TRUE	TRUE	0	0	1	1	none	0.0001406860385106
T010	T232	TRUE	TRUE	0	0	1	1	none	0.000142077639733
T013	T232	FALSE	FALSE	0	0	1	1	none	0.0001456435177971
T014	T232	TRUE	TRUE	0	0	1	1	none	0.0001384818843799
T020	T232	TRUE	TRUE	0	0	1	1	none	0.0001396238728617
T021	T232	TRUE	TRUE	0	0	1	1	none	0.000143271390962
T028	T232	TRUE	TRUE	0	0	1	1	none	0.0001309682810573
T035a	T232	TRUE	TRUE	0	0	1	1	none	9.2297155939e-05
T035b	T232	FALSE	FALSE	0	0	1	1	none	0.0001435673393758
T040	T232	TRUE	TRUE	0	0	1	1	none	0.0001399367791023
T056	T232	FALSE	FALSE	0	0	1	1	none	0.0001451095071241
T059	T232	TRUE	TRUE	0	0	1	1	none	6.40396868836e-05
T065	T232	TRUE	TRUE	0	0	1	1	none	0.0001393121711936
T069	T232	TRUE	TRUE	0	0	1	1	none	4.5251410501e-05
T073	T232	TRUE	TRUE	0	0	1	1	none	0.000143271390962
T075	T232	TRUE	TRUE	0	0	1	1	none	0.0001352029792713
T077	T232	TRUE	TRUE	0	0	1	1	none	0.0001426552428107
T087	T232	FALSE	FALSE	0	0	1	1	none	0.0001435018614832
T095	T232	TRUE	TRUE	0	0	1	1	none	9.19984745669e-05
T099a	T232	TRUE	TRUE	0	0	1	1	none	8.95501504046e-05
T102	T232	FALSE	FALSE	0	0	1	1	none	0.0001012285565963
T104	T232	FALSE	FALSE	0	0	1	1	none	0.0001355606758849
T105	T232	FALSE	FALSE	0	0	1	1	none	0.0001411606156475
T107	T232	FALSE	FALSE	0	0	1	1	none	9.80732319606999e-05
T126	T232	TRUE	TRUE	0	0	1	1	none	4.73054085e-06
T156	T232	FALSE	FALSE	0	0	1	1	none	0.0001416803407595
T159a	T232	TRUE	TRUE	0	0	1	1	none	0.0001417188949219
T182	T232	FALSE	FALSE	0	0	1	1	none	0.0001413259124119
T188	T232	TRUE	TRUE	0	0	1	1	none	0.0001446809156613
T192	T232	FALSE	FALSE	0	0	1	1	none	1.69824792111e-05
T197	T232	TRUE	TRUE	0	0	1	1	none	0.0001367847865947
T223	T232	FALSE	FALSE	0	0	1	1	none	0.0001404522613991
T225	T232	FALSE	FALSE	0	0	1	1	none	0.0001472260348796
T230	T232	TRUE	TRUE	0	0	1	1	none	0.0001423453447332
S002	T241	FALSE	FALSE	0	0	1	1	none	9.60730444225998e-05
S007	T241	FALSE	FALSE	0	0	1	1	none	7.11916683162999e-05
S021	T241	FALSE	FALSE	0	0	1	1	none	9.43620938410998e-05
S024	T241	FALSE	FALSE	0	0	1	1	none	9.59032109515998e-05
S025	T241	FALSE	FALSE	0	0	1	1	none	9.80755841385998e-05
S026	T241	FALSE	FALSE	0	0	1	1	none	9.36311284025998e-05
S038	T241	FALSE	FALSE	0	0	1	1	none	2.81010746016e-05
S039	T241	FALSE	FALSE	0	0	1	1	none	9.52868001401998e-05
S040	T241	FALSE	FALSE	0	0	1	1	none	0.0001472328369922
S042	T241	FALSE	FALSE	0	0	1	1	none	9.49373772027998e-05
S071	T241	FALSE	FALSE	0	0	1	1	none	0.0001298404036819
S078	T241	FALSE	FALSE	0	0	1	1	none	9.47672930835998e-05
S081	T241	FALSE	FALSE	0	0	1	1	none	9.57687077091998e-05
S085	T241	FALSE	FALSE	0	0	1	1	none	0.0001395536169736
S087	T241	FALSE	FALSE	0	0	1	1	none	0.0001555550127164
S093	T241	FALSE	FALSE	0	0	1	1	none	0.0001228880630049
S097	T241	FALSE	FALSE	0	0	1	1	none	9.62991265514998e-05
S102	T241	FALSE	FALSE	0	0	1	1	none	0.0001483552096596
S106	T241	FALSE	FALSE	0	0	1	1	none	9.69832369915998e-05
S130	T241	FALSE	FALSE	0	0	1	1	none	0.0001547341229245
T009	T241	FALSE	FALSE	0	0	1	1	none	9.83605205791998e-05
T010	T241	FALSE	FALSE	0	0	1	1	none	9.97521218015998e-05
T013	T241	FALSE	FALSE	0	0	1	1	none	2.15590665613e-05
T014	T241	FALSE	FALSE	0	0	1	1	none	9.61563664484998e-05
T020	T241	FALSE	FALSE	0	0	1	1	none	2.94344111355e-05
T021	T241	FALSE	FALSE	0	0	1	1	none	0.0001009458730306
T028	T241	FALSE	FALSE	0	0	1	1	none	6.83430913152999e-05
T035a	T241	FALSE	FALSE	0	0	1	1	none	0.0001568649803076
T035b	T241	FALSE	FALSE	0	0	1	1	none	0.0001012418214444
T040	T241	FALSE	FALSE	0	0	1	1	none	9.76112611708998e-05
T056	T241	FALSE	FALSE	0	0	1	1	none	0.0001027839891927
T059	T241	FALSE	FALSE	0	0	1	1	none	0.0001552041126722
T065	T241	FALSE	FALSE	0	0	1	1	none	2.66581168622e-05
T069	T241	FALSE	FALSE	0	0	1	1	none	0.0001563687876696
T073	T241	FALSE	FALSE	0	0	1	1	none	0.0001009458730306
T075	T241	FALSE	FALSE	0	0	1	1	none	9.16451650373e-05
T077	T241	FALSE	FALSE	0	0	1	1	none	0.0001003297248793
T087	T241	FALSE	FALSE	0	0	1	1	none	0.0001011763435518
T095	T241	FALSE	FALSE	0	0	1	1	none	0.0001565662989355
T099a	T241	FALSE	FALSE	0	0	1	1	none	0.0001541179747732
T102	T241	FALSE	FALSE	0	0	1	1	none	0.0001657963809649
T104	T241	FALSE	FALSE	0	0	1	1	none	7.29354861428999e-05
T105	T241	FALSE	FALSE	0	0	1	1	none	2.85065613161e-05
T107	T241	FALSE	FALSE	0	0	1	1	none	0.0001626410563293
T126	T241	FALSE	FALSE	0	0	1	1	none	0.0001660752962186
T156	T241	FALSE	FALSE	0	0	1	1	none	3.31259373175e-05
T159a	T241	FALSE	FALSE	0	0	1	1	none	9.93933769904998e-05
T182	T241	FALSE	FALSE	0	0	1	1	none	3.27715089699e-05
T188	T241	FALSE	FALSE	0	0	1	1	none	8.20557259192998e-05
T192	T241	FALSE	FALSE	0	0	1	1	none	0.0001783272345797
T197	T241	FALSE	FALSE	0	0	1	1	none	2.82303831527e-05
T223	T241	FALSE	FALSE	0	0	1	1	none	3.18978579571e-05
T225	T241	FALSE	FALSE	0	0	1	1	none	3.86716314376e-05
T230	T241	FALSE	FALSE	0	0	1	1	none	0.0001000198268018
T232	T241	FALSE	FALSE	0	0	1	1	none	0.0001635056954506
S002	T270	FALSE	FALSE	0	0	1	1	none	0.0001402502176644
S007	T270	FALSE	FALSE	0	0	1	1	none	0.0001356685133687
S021	T270	FALSE	FALSE	0	0	1	1	none	0.0001385392670829
S024	T270	FALSE	FALSE	0	0	1	1	none	0.0001400803841934
S025	T270	FALSE	FALSE	0	0	1	1	none	0.0001422527573804
S026	T270	FALSE	FALSE	0	0	1	1	none	0.0001378083016444
S038	T270	FALSE	FALSE	0	0	1	1	none	0.0001401421916382
S039	T270	FALSE	FALSE	0	0	1	1	none	0.000139463973382
S040	T270	FALSE	FALSE	0	0	1	1	none	5.7920066514e-05
S042	T270	FALSE	FALSE	0	0	1	1	none	0.0001391145504446
S071	T270	FALSE	FALSE	0	0	1	1	none	3.67492433817e-05
S078	T270	FALSE	FALSE	0	0	1	1	none	0.0001389444663254
S081	T270	FALSE	FALSE	0	0	1	1	none	0.000139945880951
S085	T270	FALSE	FALSE	0	0	1	1	none	7.68374479154e-05
S087	T270	FALSE	FALSE	0	0	1	1	none	9.28388436582e-05
S093	T270	FALSE	FALSE	0	0	1	1	none	6.01718939467e-05
S097	T270	FALSE	FALSE	0	0	1	1	none	0.0001404762997933
S102	T270	FALSE	FALSE	0	0	1	1	none	5.90424391814e-05
S106	T270	FALSE	FALSE	0	0	1	1	none	0.0001411604102334
S130	T270	FALSE	FALSE	0	0	1	1	none	9.20179538663e-05
T009	T270	FALSE	FALSE	0	0	1	1	none	0.000142537693821
T010	T270	FALSE	FALSE	0	0	1	1	none	0.0001439292950434
T013	T270	FALSE	FALSE	0	0	1	1	none	0.0001474951731075
T014	T270	FALSE	FALSE	0	0	1	1	none	0.0001403335396903
T020	T270	FALSE	FALSE	0	0	1	1	none	0.0001414755281721
T021	T270	FALSE	FALSE	0	0	1	1	none	0.0001451230462724
T028	T270	FALSE	FALSE	0	0	1	1	none	0.0001328199363677
T035a	T270	FALSE	FALSE	0	0	1	1	none	9.41488112494e-05
T035b	T270	FALSE	FALSE	0	0	1	1	none	0.0001454189946862
T040	T270	FALSE	FALSE	0	0	1	1	none	0.0001417884344127
T056	T270	FALSE	FALSE	0	0	1	1	none	0.0001469611624345
T059	T270	FALSE	FALSE	0	0	1	1	none	6.5891342194e-05
T065	T270	FALSE	FALSE	0	0	1	1	none	0.000141163826504
T069	T270	FALSE	FALSE	0	0	1	1	none	4.71030658114e-05
T073	T270	FALSE	FALSE	0	0	1	1	none	0.0001451230462724
T075	T270	FALSE	FALSE	0	0	1	1	none	0.0001370546345817
T077	T270	FALSE	FALSE	0	0	1	1	none	0.0001445068981211
T087	T270	FALSE	FALSE	0	0	1	1	none	0.0001453535167936
T095	T270	FALSE	FALSE	0	0	1	1	none	9.38501298773e-05
T099a	T270	FALSE	FALSE	0	0	1	1	none	9.1401805715e-05
T102	T270	FALSE	FALSE	0	0	1	1	none	0.0001030802119067
T104	T270	FALSE	FALSE	0	0	1	1	none	0.0001374123311953
T105	T270	FALSE	FALSE	0	0	1	1	none	0.0001430122709579
T107	T270	FALSE	FALSE	0	0	1	1	none	9.99248872710999e-05
T126	T270	FALSE	FALSE	0	0	1	1	none	6.5821961604e-06
T156	T270	FALSE	FALSE	0	0	1	1	none	0.0001435319960699
T159a	T270	FALSE	FALSE	0	0	1	1	none	0.0001435705502323
T182	T270	FALSE	FALSE	0	0	1	1	none	0.0001431775677223
T188	T270	FALSE	FALSE	0	0	1	1	none	0.0001465325709717
T192	T270	FALSE	FALSE	0	0	1	1	none	1.88341345215e-05
T197	T270	FALSE	FALSE	0	0	1	1	none	0.0001386364419051
T223	T270	FALSE	FALSE	0	0	1	1	none	0.0001423039167095
T225	T270	FALSE	FALSE	0	0	1	1	none	0.00014907769019
T230	T270	FALSE	FALSE	0	0	1	1	none	0.0001441970000436
T232	T270	TRUE	TRUE	1	0	1	1	anc	6.161481513e-07
T241	T270	FALSE	FALSE	0	0	1	1	none	0.000165357350761
S002	T271b	FALSE	FALSE	0	0	1	1	none	7.91776479867999e-05
S007	T271b	FALSE	FALSE	0	0	1	1	none	5.42962718805e-05
S021	T271b	FALSE	FALSE	0	0	1	1	none	7.74666974052999e-05
S024	T271b	FALSE	FALSE	0	0	1	1	none	7.90078145157999e-05
S025	T271b	FALSE	FALSE	0	0	1	1	none	8.11801877027999e-05
S026	T271b	FALSE	FALSE	0	0	1	1	none	7.67357319667999e-05
S038	T271b	FALSE	FALSE	0	0	1	1	none	1.284073645e-05
S039	T271b	FALSE	FALSE	0	0	1	1	none	7.83914037043999e-05
S040	T271b	FALSE	FALSE	0	0	1	1	none	0.0001303374405564
S042	T271b	FALSE	FALSE	0	0	1	1	none	7.80419807669999e-05
S071	T271b	FALSE	FALSE	0	0	1	1	none	0.0001129450072461
S078	T271b	FALSE	FALSE	0	0	1	1	none	7.78718966477999e-05
S081	T271b	FALSE	FALSE	0	0	1	1	none	7.88733112733999e-05
S085	T271b	FALSE	FALSE	0	0	1	1	none	0.0001226582205378
S087	T271b	FALSE	FALSE	0	0	1	1	none	0.0001386596162806
S093	T271b	FALSE	FALSE	0	0	1	1	none	0.0001059926665691
S097	T271b	FALSE	FALSE	0	0	1	1	none	7.94037301156999e-05
S102	T271b	FALSE	FALSE	0	0	1	1	none	0.0001314598132238
S106	T271b	FALSE	FALSE	0	0	1	1	none	8.00878405557999e-05
S130	T271b	FALSE	FALSE	0	0	1	1	none	0.0001378387264887
T009	T271b	FALSE	FALSE	0	0	1	1	none	8.14651241433999e-05
T010	T271b	FALSE	FALSE	0	0	1	1	none	8.28567253657999e-05
T013	T271b	FALSE	FALSE	0	0	1	1	none	2.01937179193e-05
T014	T271b	FALSE	FALSE	0	0	1	1	none	7.92609700126999e-05
T020	T271b	FALSE	FALSE	0	0	1	1	none	1.41740729839e-05
T021	T271b	FALSE	FALSE	0	0	1	1	none	8.40504765947999e-05
T028	T271b	FALSE	FALSE	0	0	1	1	none	5.14476948795e-05
T035a	T271b	FALSE	FALSE	0	0	1	1	none	0.0001399695838718
T035b	T271b	FALSE	FALSE	0	0	1	1	none	8.43464250085999e-05
T040	T271b	FALSE	FALSE	0	0	1	1	none	8.07158647350999e-05
T056	T271b	FALSE	FALSE	0	0	1	1	none	8.58885927568999e-05
T059	T271b	FALSE	FALSE	0	0	1	1	none	0.0001383087162364
T065	T271b	FALSE	FALSE	0	0	1	1	none	1.38623713158e-05
T069	T271b	FALSE	FALSE	0	0	1	1	none	0.0001394733912338
T073	T271b	FALSE	FALSE	0	0	1	1	none	8.40504765947999e-05
T075	T271b	FALSE	FALSE	0	0	1	1	none	7.47497686015e-05
T077	T271b	FALSE	FALSE	0	0	1	1	none	8.34343284434999e-05
T087	T271b	FALSE	FALSE	0	0	1	1	none	8.42809471159999e-05
T095	T271b	FALSE	FALSE	0	0	1	1	none	0.0001396709024997
T099a	T271b	FALSE	FALSE	0	0	1	1	none	0.0001372225783374
T102	T271b	FALSE	FALSE	0	0	1	1	none	0.0001489009845291
T104	T271b	FALSE	FALSE	0	0	1	1	none	5.60400897071e-05
T105	T271b	FALSE	FALSE	0	0	1	1	none	1.57108157697e-05
T107	T271b	FALSE	FALSE	0	0	1	1	none	0.0001457456598935
T126	T271b	FALSE	FALSE	0	0	1	1	none	0.0001491798997828
T156	T271b	FALSE	FALSE	0	0	1	1	none	8.6268471631e-06
T159a	T271b	FALSE	FALSE	0	0	1	1	none	8.24979805546999e-05
T182	T271b	FALSE	FALSE	0	0	1	1	none	1.43666382373e-05
T188	T271b	FALSE	FALSE	0	0	1	1	none	6.51603294835e-05
T192	T271b	FALSE	FALSE	0	0	1	1	none	0.0001614318381439
T197	T271b	TRUE	TRUE	1	0	1	1	anc	6.165604378e-07
T223	T271b	FALSE	FALSE	0	0	1	1	none	1.34929872245e-05
T225	T271b	FALSE	FALSE	0	0	1	1	none	3.081153043e-06
T230	T271b	FALSE	FALSE	0	0	1	1	none	8.31244303659999e-05
T232	T271b	FALSE	FALSE	0	0	1	1	none	0.0001466102990148
T241	T271b	FALSE	FALSE	0	0	1	1	none	3.80558955728e-05
T270	T271b	FALSE	FALSE	0	0	1	1	none	0.0001484619543252
S002	T301	FALSE	FALSE	0	0	1	1	none	0.0001520588298454
S007	T301	FALSE	FALSE	0	0	1	1	none	0.0001474771255497
S021	T301	FALSE	FALSE	0	0	1	1	none	0.0001503478792639
S024	T301	FALSE	FALSE	0	0	1	1	none	0.0001518889963744
S025	T301	FALSE	FALSE	0	0	1	1	none	0.0001540613695614
S026	T301	FALSE	FALSE	0	0	1	1	none	0.0001496169138254
S038	T301	FALSE	FALSE	0	0	1	1	none	0.0001519508038192
S039	T301	FALSE	FALSE	0	0	1	1	none	0.000151272585563
S040	T301	FALSE	FALSE	0	0	1	1	none	6.9728678695e-05
S042	T301	FALSE	FALSE	0	0	1	1	none	0.0001509231626256
S071	T301	FALSE	FALSE	0	0	1	1	none	4.85578555627e-05
S078	T301	FALSE	FALSE	0	0	1	1	none	0.0001507530785064
S081	T301	FALSE	FALSE	0	0	1	1	none	0.000151754493132
S085	T301	FALSE	FALSE	0	0	1	1	none	8.86460600964e-05
S087	T301	FALSE	FALSE	0	0	1	1	none	0.0001046474558392
S093	T301	FALSE	FALSE	0	0	1	1	none	7.19805061277e-05
S097	T301	FALSE	FALSE	0	0	1	1	none	0.0001522849119743
S102	T301	FALSE	FALSE	0	0	1	1	none	7.08510513624e-05
S106	T301	FALSE	FALSE	0	0	1	1	none	0.0001529690224144
S130	T301	FALSE	FALSE	0	0	1	1	none	0.0001038265660473
T009	T301	FALSE	FALSE	0	0	1	1	none	0.000154346306002
T010	T301	FALSE	FALSE	0	0	1	1	none	0.0001557379072244
T013	T301	FALSE	FALSE	0	0	1	1	none	0.0001593037852885
T014	T301	FALSE	FALSE	0	0	1	1	none	0.0001521421518713
T020	T301	FALSE	FALSE	0	0	1	1	none	0.0001532841403531
T021	T301	FALSE	FALSE	0	0	1	1	none	0.0001569316584534
T028	T301	FALSE	FALSE	0	0	1	1	none	0.0001446285485487
T035a	T301	FALSE	FALSE	0	0	1	1	none	0.0001059574234304
T035b	T301	FALSE	FALSE	0	0	1	1	none	0.0001572276068672
T040	T301	FALSE	FALSE	0	0	1	1	none	0.0001535970465937
T056	T301	FALSE	FALSE	0	0	1	1	none	0.0001587697746155
T059	T301	FALSE	FALSE	0	0	1	1	none	7.7699954375e-05
T065	T301	FALSE	FALSE	0	0	1	1	none	0.000152972438685
T069	T301	FALSE	FALSE	0	0	1	1	none	5.89116779924e-05
T073	T301	FALSE	FALSE	0	0	1	1	none	0.0001569316584534
T075	T301	FALSE	FALSE	0	0	1	1	none	0.0001488632467627
T077	T301	FALSE	FALSE	0	0	1	1	none	0.0001563155103021
T087	T301	FALSE	FALSE	0	0	1	1	none	0.0001571621289746
T095	T301	FALSE	FALSE	0	0	1	1	none	0.0001056587420583
T099a	T301	FALSE	FALSE	0	0	1	1	none	0.000103210417896
T102	T301	FALSE	FALSE	0	0	1	1	none	0.0001148888240877
T104	T301	FALSE	FALSE	0	0	1	1	none	0.0001492209433763
T105	T301	FALSE	FALSE	0	0	1	1	none	0.0001548208831389
T107	T301	FALSE	FALSE	0	0	1	1	none	0.0001117334994521
T126	T301	FALSE	FALSE	1	0	1	1	anc	6.161481513e-06
T156	T301	FALSE	FALSE	0	0	1	1	none	0.0001553406082509
T159a	T301	FALSE	FALSE	0	0	1	1	none	0.0001553791624133
T182	T301	FALSE	FALSE	0	0	1	1	none	0.0001549861799033
T188	T301	FALSE	FALSE	0	0	1	1	none	0.0001583411831527
T192	T301	FALSE	FALSE	0	0	1	1	none	1.96457161767e-05
T197	T301	FALSE	FALSE	0	0	1	1	none	0.0001504450540861
T223	T301	FALSE	FALSE	0	0	1	1	none	0.0001541125288905
T225	T301	FALSE	FALSE	0	0	1	1	none	0.000160886302371
T230	T301	FALSE	FALSE	0	0	1	1	none	0.0001560056122246
T232	T301	FALSE	FALSE	0	0	1	1	none	1.58212075734e-05
T241	T301	FALSE	FALSE	0	0	1	1	none	0.000177165962942
T270	T301	FALSE	FALSE	0	0	1	1	none	1.76728628838e-05
T271b	T301	FALSE	FALSE	0	0	1	1	none	0.0001602705665062
S002	T303	FALSE	FALSE	0	0	1	1	none	0.0001597032104729
S007	T303	FALSE	FALSE	0	0	1	1	none	0.0001551215061772
S021	T303	FALSE	FALSE	0	0	1	1	none	0.0001579922598914
S024	T303	FALSE	FALSE	0	0	1	1	none	0.0001595333770019
S025	T303	FALSE	FALSE	0	0	1	1	none	0.0001617057501889
S026	T303	FALSE	FALSE	0	0	1	1	none	0.0001572612944529
S038	T303	FALSE	FALSE	0	0	1	1	none	0.0001595951844467
S039	T303	FALSE	FALSE	0	0	1	1	none	0.0001589169661905
S040	T303	FALSE	FALSE	0	0	1	1	none	7.73730593225e-05
S042	T303	FALSE	FALSE	0	0	1	1	none	0.0001585675432531
S071	T303	FALSE	FALSE	0	0	1	1	none	5.62022361902e-05
S078	T303	FALSE	FALSE	0	0	1	1	none	0.0001583974591339
S081	T303	FALSE	FALSE	0	0	1	1	none	0.0001593988737595
S085	T303	FALSE	FALSE	0	0	1	1	none	9.62904407238999e-05
S087	T303	FALSE	FALSE	0	0	1	1	none	0.0001122918364667
S093	T303	FALSE	FALSE	0	0	1	1	none	7.96248867551999e-05
S097	T303	FALSE	FALSE	0	0	1	1	none	0.0001599292926018
S102	T303	FALSE	FALSE	0	0	1	1	none	7.84954319899e-05
S106	T303	FALSE	FALSE	0	0	1	1	none	0.0001606134030419
S130	T303	FALSE	FALSE	0	0	1	1	none	0.0001114709466748
T009	T303	FALSE	FALSE	0	0	1	1	none	0.0001619906866295
T010	T303	FALSE	FALSE	0	0	1	1	none	0.0001633822878519
T013	T303	FALSE	FALSE	0	0	1	1	none	0.000166948165916
T014	T303	FALSE	FALSE	0	0	1	1	none	0.0001597865324988
T020	T303	FALSE	FALSE	0	0	1	1	none	0.0001609285209806
T021	T303	FALSE	FALSE	0	0	1	1	none	0.0001645760390809
T028	T303	FALSE	FALSE	0	0	1	1	none	0.0001522729291762
T035a	T303	FALSE	FALSE	0	0	1	1	none	0.0001136018040579
T035b	T303	FALSE	FALSE	0	0	1	1	none	0.0001648719874947
T040	T303	FALSE	FALSE	0	0	1	1	none	0.0001612414272212
T056	T303	FALSE	FALSE	0	0	1	1	none	0.000166414155243
T059	T303	FALSE	FALSE	0	0	1	1	none	8.53443350025e-05
T065	T303	FALSE	FALSE	0	0	1	1	none	0.0001606168193125
T069	T303	FALSE	FALSE	0	0	1	1	none	6.65560586199e-05
T073	T303	FALSE	FALSE	0	0	1	1	none	0.0001645760390809
T075	T303	FALSE	FALSE	0	0	1	1	none	0.0001565076273902
T077	T303	FALSE	FALSE	0	0	1	1	none	0.0001639598909296
T087	T303	FALSE	FALSE	0	0	1	1	none	0.0001648065096021
T095	T303	FALSE	FALSE	0	0	1	1	none	0.0001133031226858
T099a	T303	FALSE	FALSE	0	0	1	1	none	0.0001108547985235
T102	T303	FALSE	FALSE	0	0	1	1	none	0.0001225332047152
T104	T303	FALSE	FALSE	0	0	1	1	none	0.0001568653240038
T105	T303	FALSE	FALSE	0	0	1	1	none	0.0001624652637664
T107	T303	FALSE	FALSE	0	0	1	1	none	0.0001193778800796
T126	T303	FALSE	FALSE	1	0	1	1	anc	7.6443806275e-06
T156	T303	FALSE	FALSE	0	0	1	1	none	0.0001629849888784
T159a	T303	FALSE	FALSE	0	0	1	1	none	0.0001630235430408
T182	T303	FALSE	FALSE	0	0	1	1	none	0.0001626305605308
T188	T303	FALSE	FALSE	0	0	1	1	none	0.0001659855637802
T192	T303	FALSE	FALSE	0	0	1	1	none	1.8664022686e-05
T197	T303	FALSE	FALSE	0	0	1	1	none	0.0001580894347136
T223	T303	FALSE	FALSE	0	0	1	1	none	0.000161756909518
T225	T303	FALSE	FALSE	0	0	1	1	none	0.0001685306829985
T230	T303	FALSE	FALSE	0	0	1	1	none	0.0001636499928521
T232	T303	FALSE	FALSE	0	0	1	1	none	2.34655882009e-05
T241	T303	FALSE	FALSE	0	0	1	1	none	0.0001848103435695
T270	T303	FALSE	FALSE	0	0	1	1	none	2.53172435113e-05
T271b	T303	FALSE	FALSE	0	0	1	1	none	0.0001679149471337
T301	T303	FALSE	FALSE	0	0	1	1	none	2.61288251665e-05
S002	T322	FALSE	FALSE	0	0	1	1	none	8.90304181814999e-05
S007	T322	FALSE	FALSE	0	0	1	1	none	6.41490420752e-05
S021	T322	FALSE	FALSE	0	0	1	1	none	8.73194675999999e-05
S024	T322	FALSE	FALSE	0	0	1	1	none	8.88605847104999e-05
S025	T322	FALSE	FALSE	0	0	1	1	none	9.10329578974999e-05
S026	T322	FALSE	FALSE	0	0	1	1	none	8.65885021614999e-05
S038	T322	FALSE	FALSE	0	0	1	1	none	2.10584483605e-05
S039	T322	FALSE	FALSE	0	0	1	1	none	8.82441738990999e-05
S040	T322	FALSE	FALSE	0	0	1	1	none	0.0001401902107511
S042	T322	FALSE	FALSE	0	0	1	1	none	8.78947509616999e-05
S071	T322	FALSE	FALSE	0	0	1	1	none	0.0001227977774408
S078	T322	FALSE	FALSE	0	0	1	1	none	8.77246668424999e-05
S081	T322	FALSE	FALSE	0	0	1	1	none	8.87260814680999e-05
S085	T322	FALSE	FALSE	0	0	1	1	none	0.0001325109907325
S087	T322	FALSE	FALSE	0	0	1	1	none	0.0001485123864753
S093	T322	FALSE	FALSE	0	0	1	1	none	0.0001158454367638
S097	T322	FALSE	FALSE	0	0	1	1	none	8.92565003103999e-05
S102	T322	FALSE	FALSE	0	0	1	1	none	0.0001413125834185
S106	T322	FALSE	FALSE	0	0	1	1	none	8.99406107504999e-05
S130	T322	FALSE	FALSE	0	0	1	1	none	0.0001476914966834
T009	T322	FALSE	FALSE	0	0	1	1	none	9.13178943380999e-05
T010	T322	FALSE	FALSE	0	0	1	1	none	9.27094955604999e-05
T013	T322	FALSE	FALSE	0	0	1	1	none	1.45164403202e-05
T014	T322	FALSE	FALSE	0	0	1	1	none	8.91137402073999e-05
T020	T322	FALSE	FALSE	0	0	1	1	none	2.23917848944e-05
T021	T322	FALSE	FALSE	0	0	1	1	none	9.39032467894999e-05
T028	T322	FALSE	FALSE	0	0	1	1	none	6.13004650742e-05
T035a	T322	FALSE	FALSE	0	0	1	1	none	0.0001498223540665
T035b	T322	FALSE	FALSE	0	0	1	1	none	9.41991952032999e-05
T040	T322	FALSE	FALSE	0	0	1	1	none	9.05686349297999e-05
T056	T322	FALSE	FALSE	0	0	1	1	none	9.57413629515999e-05
T059	T322	FALSE	FALSE	0	0	1	1	none	0.0001481614864311
T065	T322	FALSE	FALSE	0	0	1	1	none	1.96154906211e-05
T069	T322	FALSE	FALSE	0	0	1	1	none	0.0001493261614285
T073	T322	FALSE	FALSE	0	0	1	1	none	9.39032467894999e-05
T075	T322	FALSE	FALSE	0	0	1	1	none	8.46025387962e-05
T077	T322	FALSE	FALSE	0	0	1	1	none	9.32870986381999e-05
T087	T322	FALSE	FALSE	0	0	1	1	none	9.41337173106999e-05
T095	T322	FALSE	FALSE	0	0	1	1	none	0.0001495236726944
T099a	T322	FALSE	FALSE	0	0	1	1	none	0.0001470753485321
T102	T322	FALSE	FALSE	0	0	1	1	none	0.0001587537547238
T104	T322	FALSE	FALSE	0	0	1	1	none	6.58928599018e-05
T105	T322	FALSE	FALSE	0	0	1	1	none	2.1463935075e-05
T107	T322	FALSE	FALSE	0	0	1	1	none	0.0001555984300882
T126	T322	FALSE	FALSE	0	0	1	1	none	0.0001590326699775
T156	T322	FALSE	FALSE	0	0	1	1	none	2.60833110764e-05
T159a	T322	FALSE	FALSE	0	0	1	1	none	9.23507507493999e-05
T182	T322	FALSE	FALSE	0	0	1	1	none	2.57288827288e-05
T188	T322	FALSE	FALSE	0	0	1	1	none	7.50130996781999e-05
T192	T322	FALSE	FALSE	0	0	1	1	none	0.0001712846083386
T197	T322	FALSE	FALSE	0	0	1	1	none	2.11877569116e-05
T223	T322	FALSE	FALSE	0	0	1	1	none	2.4855231716e-05
T225	T322	FALSE	FALSE	0	0	1	1	none	3.16290051965e-05
T230	T322	FALSE	FALSE	0	0	1	1	none	9.29772005606999e-05
T232	T322	FALSE	FALSE	0	0	1	1	none	0.0001564630692095
T241	T322	FALSE	FALSE	0	0	1	1	none	1.14418182979e-05
T270	T322	FALSE	FALSE	0	0	1	1	none	0.0001583147245199
T271b	T322	FALSE	FALSE	0	0	1	1	none	3.10132693317e-05
T301	T322	FALSE	FALSE	0	0	1	1	none	0.0001701233367009
T303	T322	FALSE	FALSE	0	0	1	1	none	0.0001777677173284
S002	T327b	FALSE	FALSE	0	0	1	1	none	0.0001223355217619
S007	T327b	FALSE	FALSE	0	0	1	1	none	0.0001177538174662
S021	T327b	FALSE	FALSE	0	0	1	1	none	0.0001206245711804
S024	T327b	FALSE	FALSE	0	0	1	1	none	0.0001221656882909
S025	T327b	FALSE	FALSE	0	0	1	1	none	0.0001243380614779
S026	T327b	FALSE	FALSE	0	0	1	1	none	0.0001198936057419
S038	T327b	FALSE	FALSE	0	0	1	1	none	0.0001222274957357
S039	T327b	FALSE	FALSE	0	0	1	1	none	0.0001215492774795
S040	T327b	FALSE	FALSE	0	0	1	1	none	4.00053706115e-05
S042	T327b	FALSE	FALSE	0	0	1	1	none	0.0001211998545421
S071	T327b	FALSE	FALSE	0	0	1	1	none	1.88345474792e-05
S078	T327b	FALSE	FALSE	0	0	1	1	none	0.0001210297704229
S081	T327b	FALSE	FALSE	0	0	1	1	none	0.0001220311850485
S085	T327b	FALSE	FALSE	0	0	1	1	none	5.89227520129e-05
S087	T327b	FALSE	FALSE	0	0	1	1	none	7.49241477557e-05
S093	T327b	FALSE	FALSE	0	0	1	1	none	4.22571980442e-05
S097	T327b	FALSE	FALSE	0	0	1	1	none	0.0001225616038908
S102	T327b	FALSE	FALSE	0	0	1	1	none	4.11277432789e-05
S106	T327b	FALSE	FALSE	0	0	1	1	none	0.0001232457143309
S130	T327b	FALSE	FALSE	0	0	1	1	none	7.41032579638e-05
T009	T327b	FALSE	FALSE	0	0	1	1	none	0.0001246229979185
T010	T327b	FALSE	FALSE	0	0	1	1	none	0.0001260145991409
T013	T327b	FALSE	FALSE	0	0	1	1	none	0.000129580477205
T014	T327b	FALSE	FALSE	0	0	1	1	none	0.0001224188437878
T020	T327b	FALSE	FALSE	0	0	1	1	none	0.0001235608322696
T021	T327b	FALSE	FALSE	0	0	1	1	none	0.0001272083503699
T028	T327b	FALSE	FALSE	0	0	1	1	none	0.0001149052404652
T035a	T327b	FALSE	FALSE	0	0	1	1	none	7.62341153469e-05
T035b	T327b	FALSE	FALSE	0	0	1	1	none	0.0001275042987837
T040	T327b	FALSE	FALSE	0	0	1	1	none	0.0001238737385102
T056	T327b	FALSE	FALSE	0	0	1	1	none	0.000129046466532
T059	T327b	FALSE	FALSE	0	0	1	1	none	4.79766462915e-05
T065	T327b	FALSE	FALSE	0	0	1	1	none	0.0001232491306015
T069	T327b	FALSE	FALSE	0	0	1	1	none	3.92407090389e-05
T073	T327b	FALSE	FALSE	0	0	1	1	none	0.0001272083503699
T075	T327b	FALSE	FALSE	0	0	1	1	none	0.0001191399386792
T077	T327b	FALSE	FALSE	0	0	1	1	none	0.0001265922022186
T087	T327b	FALSE	FALSE	0	0	1	1	none	0.0001274388208911
T095	T327b	FALSE	FALSE	0	0	1	1	none	7.59354339748e-05
T099a	T327b	FALSE	FALSE	0	0	1	1	none	7.34871098125e-05
T102	T327b	FALSE	FALSE	0	0	1	1	none	8.51655160041999e-05
T104	T327b	FALSE	FALSE	0	0	1	1	none	0.0001194976352928
T105	T327b	FALSE	FALSE	0	0	1	1	none	0.0001250975750554
T107	T327b	FALSE	FALSE	0	0	1	1	none	8.20101913685999e-05
T126	T327b	FALSE	FALSE	0	0	1	1	none	4.89472175879e-05
T156	T327b	FALSE	FALSE	0	0	1	1	none	0.0001256173001674
T159a	T327b	FALSE	FALSE	0	0	1	1	none	0.0001256558543298
T182	T327b	FALSE	FALSE	0	0	1	1	none	0.0001252628718198
T188	T327b	FALSE	FALSE	0	0	1	1	none	0.0001286178750692
T192	T327b	FALSE	FALSE	0	0	1	1	none	6.1199155949e-05
T197	T327b	FALSE	FALSE	0	0	1	1	none	0.0001207217460026
T223	T327b	FALSE	FALSE	0	0	1	1	none	0.000124389220807
T225	T327b	FALSE	FALSE	0	0	1	1	none	0.0001311629942875
T230	T327b	FALSE	FALSE	0	0	1	1	none	0.0001262823041411
T232	T327b	FALSE	FALSE	0	0	1	1	none	4.63776168199e-05
T241	T327b	FALSE	FALSE	0	0	1	1	none	0.0001474426548585
T270	T327b	FALSE	FALSE	0	0	1	1	none	4.82292721303e-05
T271b	T327b	FALSE	FALSE	0	0	1	1	none	0.0001305472584227
T301	T327b	FALSE	FALSE	0	0	1	1	none	6.00378843113e-05
T303	T327b	FALSE	FALSE	0	0	1	1	none	6.76822649388e-05
T322	T327b	FALSE	FALSE	0	0	1	1	none	0.0001404000286174
S002	T330	TRUE	TRUE	0	0	1	1	none	0.000120487077308
S007	T330	TRUE	TRUE	0	0	1	1	none	0.0001159053730123
S021	T330	TRUE	TRUE	0	0	1	1	none	0.0001187761267265
S024	T330	TRUE	TRUE	0	0	1	1	none	0.000120317243837
S025	T330	TRUE	TRUE	0	0	1	1	none	0.000122489617024
S026	T330	TRUE	TRUE	0	0	1	1	none	0.000118045161288
S038	T330	TRUE	TRUE	0	0	1	1	none	0.0001203790512818
S039	T330	TRUE	TRUE	0	0	1	1	none	0.0001197008330256
S040	T330	TRUE	TRUE	0	0	1	1	none	3.81569261576e-05
S042	T330	TRUE	TRUE	0	0	1	1	none	0.0001193514100882
S071	T330	TRUE	TRUE	0	0	1	1	none	1.69861030253e-05
S078	T330	TRUE	TRUE	0	0	1	1	none	0.000119181325969
S081	T330	TRUE	TRUE	0	0	1	1	none	0.0001201827405946
S085	T330	TRUE	TRUE	0	0	1	1	none	5.7074307559e-05
S087	T330	TRUE	TRUE	0	0	1	1	none	7.30757033018e-05
S093	T330	TRUE	TRUE	0	0	1	1	none	4.04087535903e-05
S097	T330	TRUE	TRUE	0	0	1	1	none	0.0001207131594369
S102	T330	TRUE	TRUE	0	0	1	1	none	3.9279298825e-05
S106	T330	TRUE	TRUE	0	0	1	1	none	0.000121397269877
S130	T330	TRUE	TRUE	0	0	1	1	none	7.22548135099e-05
T009	T330	TRUE	TRUE	0	0	1	1	none	0.0001227745534646
T010	T330	TRUE	TRUE	0	0	1	1	none	0.000124166154687
T013	T330	FALSE	FALSE	0	0	1	1	none	0.0001277320327511
T014	T330	TRUE	TRUE	0	0	1	1	none	0.0001205703993339
T020	T330	TRUE	TRUE	0	0	1	1	none	0.0001217123878157
T021	T330	TRUE	TRUE	0	0	1	1	none	0.000125359905916
T028	T330	TRUE	TRUE	0	0	1	1	none	0.0001130567960113
T035a	T330	TRUE	TRUE	0	0	1	1	none	7.4385670893e-05
T035b	T330	FALSE	FALSE	0	0	1	1	none	0.0001256558543298
T040	T330	TRUE	TRUE	0	0	1	1	none	0.0001220252940563
T056	T330	FALSE	FALSE	0	0	1	1	none	0.0001271980220781
T059	T330	TRUE	TRUE	0	0	1	1	none	4.61282018376e-05
T065	T330	TRUE	TRUE	0	0	1	1	none	0.0001214006861476
T069	T330	TRUE	TRUE	0	0	1	1	none	3.7392264585e-05
T073	T330	TRUE	TRUE	0	0	1	1	none	0.000125359905916
T075	T330	TRUE	TRUE	0	0	1	1	none	0.0001172914942253
T077	T330	TRUE	TRUE	0	0	1	1	none	0.0001247437577647
T087	T330	FALSE	FALSE	0	0	1	1	none	0.0001255903764372
T095	T330	TRUE	TRUE	0	0	1	1	none	7.40869895209e-05
T099a	T330	TRUE	TRUE	0	0	1	1	none	7.16386653586e-05
T102	T330	FALSE	FALSE	0	0	1	1	none	8.33170715502999e-05
T104	T330	FALSE	FALSE	0	0	1	1	none	0.0001176491908389
T105	T330	FALSE	FALSE	0	0	1	1	none	0.0001232491306015
T107	T330	FALSE	FALSE	0	0	1	1	none	8.01617469146999e-05
T126	T330	TRUE	TRUE	0	0	1	1	none	4.7098773134e-05
T156	T330	FALSE	FALSE	0	0	1	1	none	0.0001237688557135
T159a	T330	TRUE	TRUE	0	0	1	1	none	0.0001238074098759
T182	T330	FALSE	FALSE	0	0	1	1	none	0.0001234144273659
T188	T330	TRUE	TRUE	0	0	1	1	none	0.0001267694306153
T192	T330	FALSE	FALSE	0	0	1	1	none	5.93507114951e-05
T197	T330	TRUE	TRUE	0	0	1	1	none	0.0001188733015487
T223	T330	FALSE	FALSE	0	0	1	1	none	0.0001225407763531
T225	T330	FALSE	FALSE	0	0	1	1	none	0.0001293145498336
T230	T330	TRUE	TRUE	0	0	1	1	none	0.0001244338596872
T232	T330	TRUE	TRUE	0	0	1	1	none	4.4529172366e-05
T241	T330	FALSE	FALSE	0	0	1	1	none	0.0001455942104046
T270	T330	FALSE	FALSE	0	0	1	1	none	4.63808276764e-05
T271b	T330	FALSE	FALSE	0	0	1	1	none	0.0001286988139688
T301	T330	FALSE	FALSE	0	0	1	1	none	5.81894398574e-05
T303	T330	FALSE	FALSE	0	0	1	1	none	6.58338204849e-05
T322	T330	FALSE	FALSE	0	0	1	1	none	0.0001385515841635
T327b	T330	TRUE	TRUE	0	1	1	1	desc	6.161481513e-07
S002	T335	FALSE	FALSE	0	0	1	1	none	0.0001551230993789
S007	T335	FALSE	FALSE	0	0	1	1	none	0.0001505413950832
S021	T335	FALSE	FALSE	0	0	1	1	none	0.0001534121487974
S024	T335	FALSE	FALSE	0	0	1	1	none	0.0001549532659079
S025	T335	FALSE	FALSE	0	0	1	1	none	0.0001571256390949
S026	T335	FALSE	FALSE	0	0	1	1	none	0.0001526811833589
S038	T335	FALSE	FALSE	0	0	1	1	none	0.0001550150733527
S039	T335	FALSE	FALSE	0	0	1	1	none	0.0001543368550965
S040	T335	FALSE	FALSE	0	0	1	1	none	7.27929482285e-05
S042	T335	FALSE	FALSE	0	0	1	1	none	0.0001539874321591
S071	T335	FALSE	FALSE	0	0	1	1	none	5.16221250962e-05
S078	T335	FALSE	FALSE	0	0	1	1	none	0.0001538173480399
S081	T335	FALSE	FALSE	0	0	1	1	none	0.0001548187626655
S085	T335	FALSE	FALSE	0	0	1	1	none	9.17103296299e-05
S087	T335	FALSE	FALSE	0	0	1	1	none	0.0001077117253727
S093	T335	FALSE	FALSE	0	0	1	1	none	7.50447756612e-05
S097	T335	FALSE	FALSE	0	0	1	1	none	0.0001553491815078
S102	T335	FALSE	FALSE	0	0	1	1	none	7.39153208959e-05
S106	T335	FALSE	FALSE	0	0	1	1	none	0.0001560332919479
S130	T335	FALSE	FALSE	0	0	1	1	none	0.0001068908355808
T009	T335	FALSE	FALSE	0	0	1	1	none	0.0001574105755355
T010	T335	FALSE	FALSE	0	0	1	1	none	0.0001588021767579
T013	T335	FALSE	FALSE	0	0	1	1	none	0.000162368054822
T014	T335	FALSE	FALSE	0	0	1	1	none	0.0001552064214048
T020	T335	FALSE	FALSE	0	0	1	1	none	0.0001563484098866
T021	T335	FALSE	FALSE	0	0	1	1	none	0.0001599959279869
T028	T335	FALSE	FALSE	0	0	1	1	none	0.0001476928180822
T035a	T335	FALSE	FALSE	0	0	1	1	none	0.0001090216929639
T035b	T335	FALSE	FALSE	0	0	1	1	none	0.0001602918764007
T040	T335	FALSE	FALSE	0	0	1	1	none	0.0001566613161272
T056	T335	FALSE	FALSE	0	0	1	1	none	0.000161834044149
T059	T335	FALSE	FALSE	0	0	1	1	none	8.07642239085e-05
T065	T335	FALSE	FALSE	0	0	1	1	none	0.0001560367082185
T069	T335	FALSE	FALSE	0	0	1	1	none	6.19759475259e-05
T073	T335	FALSE	FALSE	0	0	1	1	none	0.0001599959279869
T075	T335	FALSE	FALSE	0	0	1	1	none	0.0001519275162962
T077	T335	FALSE	FALSE	0	0	1	1	none	0.0001593797798356
T087	T335	FALSE	FALSE	0	0	1	1	none	0.0001602263985081
T095	T335	FALSE	FALSE	0	0	1	1	none	0.0001087230115918
T099a	T335	FALSE	FALSE	0	0	1	1	none	0.0001062746874295
T102	T335	FALSE	FALSE	0	0	1	1	none	0.0001179530936212
T104	T335	FALSE	FALSE	0	0	1	1	none	0.0001522852129098
T105	T335	FALSE	FALSE	0	0	1	1	none	0.0001578851526724
T107	T335	FALSE	FALSE	0	0	1	1	none	0.0001147977689856
T126	T335	TRUE	TRUE	1	0	1	1	anc	6.161481513e-07
T156	T335	FALSE	FALSE	0	0	1	1	none	0.0001584048777844
[truncated: 1,161 more rows]
