# Supplementary material for: Improved characterisation of MRSA transmission using within-host bacterial sequence diversity
Source: eLife. 2019 Oct 8;8:e46402. doi: 10.7554/eLife.46402 (PMC6954020; doi:10.7554/eLife.46402)
Supplement: Figure 9—source data 1. [file elife-46402-fig9-data1.zip › Figure 9-source data 1/classifications/Classification_Posterior_ds_10percol_65.csv]

host.1	host.2	adjacent	contiguous	paths12	paths21	nodes1	nodes2	path.classification	min.distance.between.subgraphs
S002	S007	TRUE	TRUE	0	0	1	1	none	6.27545294128e-05
S002	S021	TRUE	TRUE	0	0	1	1	none	1.60917808546e-05
S007	S021	TRUE	TRUE	0	0	1	1	none	6.26643867198e-05
S002	S024	TRUE	TRUE	0	0	1	1	none	1.47363943506e-05
S007	S024	TRUE	TRUE	0	0	1	1	none	6.13090002158e-05
S021	S024	TRUE	TRUE	0	0	1	1	none	3.8161323716e-06
S002	S025	TRUE	TRUE	0	0	1	1	none	2.07425091798e-05
S007	S025	TRUE	TRUE	0	0	1	1	none	6.2126452531e-05
S021	S025	TRUE	TRUE	0	0	1	1	none	2.06523664868e-05
S024	S025	TRUE	TRUE	0	0	1	1	none	1.92969799828e-05
S002	S026	TRUE	TRUE	0	0	1	1	none	1.70297668278e-05
S007	S026	TRUE	TRUE	0	0	1	1	none	5.8413710179e-05
S021	S026	TRUE	TRUE	0	0	1	1	none	1.69396241348e-05
S024	S026	TRUE	TRUE	0	0	1	1	none	1.55842376308e-05
S025	S026	TRUE	TRUE	0	0	1	1	none	1.3780207132e-05
S002	S038	FALSE	FALSE	0	0	1	1	none	7.01425459502e-05
S007	S038	FALSE	FALSE	0	0	1	1	none	5.17291202974e-05
S021	S038	FALSE	FALSE	0	0	1	1	none	7.00524032572e-05
S024	S038	FALSE	FALSE	0	0	1	1	none	6.86970167532e-05
S025	S038	FALSE	FALSE	0	0	1	1	none	6.95144690684e-05
S026	S038	FALSE	FALSE	0	0	1	1	none	6.58017267164e-05
S002	S039	TRUE	TRUE	0	0	1	1	none	1.68723694026e-05
S007	S039	TRUE	TRUE	0	0	1	1	none	6.34449752678e-05
S021	S039	TRUE	TRUE	0	0	1	1	none	3.254139754e-06
S024	S039	TRUE	TRUE	0	0	1	1	none	4.5967209196e-06
S025	S039	TRUE	TRUE	0	0	1	1	none	2.14329550348e-05
S026	S039	TRUE	TRUE	0	0	1	1	none	1.77202126828e-05
S038	S039	FALSE	FALSE	0	0	1	1	none	7.08329918052e-05
S002	S040	TRUE	TRUE	0	0	1	1	none	9.54916718162e-05
S007	S040	TRUE	TRUE	0	0	1	1	none	0.0001019917052474
S021	S040	TRUE	TRUE	0	0	1	1	none	9.54015291232e-05
S024	S040	TRUE	TRUE	0	0	1	1	none	9.40461426192e-05
S025	S040	TRUE	TRUE	0	0	1	1	none	9.48635949344e-05
S026	S040	TRUE	TRUE	0	0	1	1	none	9.11508525824e-05
S038	S040	FALSE	FALSE	0	0	1	1	none	0.0001093797217848
S039	S040	TRUE	TRUE	0	0	1	1	none	9.61821176712e-05
S002	S042	TRUE	TRUE	0	0	1	1	none	1.53375638449e-05
S007	S042	TRUE	TRUE	0	0	1	1	none	6.19101697101e-05
S021	S042	TRUE	TRUE	0	0	1	1	none	3.1962735805e-06
S024	S042	TRUE	TRUE	0	0	1	1	none	3.0619153619e-06
S025	S042	TRUE	TRUE	0	0	1	1	none	1.98981494771e-05
S026	S042	TRUE	TRUE	0	0	1	1	none	1.61854071251e-05
S038	S042	FALSE	FALSE	0	0	1	1	none	6.92981862475e-05
S039	S042	TRUE	TRUE	0	0	1	1	none	3.9768621285e-06
S040	S042	TRUE	TRUE	0	0	1	1	none	9.46473121135e-05
S002	S071	TRUE	TRUE	0	0	1	1	none	8.26437675315e-05
S007	S071	TRUE	TRUE	0	0	1	1	none	8.91438009627e-05
S021	S071	TRUE	TRUE	0	0	1	1	none	8.25536248385e-05
S024	S071	TRUE	TRUE	0	0	1	1	none	8.11982383345e-05
S025	S071	TRUE	TRUE	0	0	1	1	none	8.20156906497e-05
S026	S071	TRUE	TRUE	0	0	1	1	none	7.83029482977e-05
S038	S071	FALSE	FALSE	0	0	1	1	none	9.65318175001e-05
S039	S071	TRUE	TRUE	0	0	1	1	none	8.33342133865e-05
S040	S071	TRUE	TRUE	0	0	1	1	none	1.87698267661e-05
S042	S071	TRUE	TRUE	0	0	1	1	none	8.17994078288e-05
S002	S078	TRUE	TRUE	0	0	1	1	none	1.57255579818e-05
S007	S078	TRUE	TRUE	0	0	1	1	none	6.2298163847e-05
S021	S078	TRUE	TRUE	0	0	1	1	none	7.5783828128e-06
S024	S078	TRUE	TRUE	0	0	1	1	none	6.2229963088e-06
S025	S078	TRUE	TRUE	0	0	1	1	none	2.0286143614e-05
S026	S078	TRUE	TRUE	0	0	1	1	none	1.6573401262e-05
S038	S078	FALSE	FALSE	0	0	1	1	none	6.96861803844e-05
S039	S078	TRUE	TRUE	0	0	1	1	none	8.3589713608e-06
S040	S078	TRUE	TRUE	0	0	1	1	none	9.50353062504e-05
S042	S078	TRUE	TRUE	0	0	1	1	none	6.8241658031e-06
S071	S078	TRUE	TRUE	0	0	1	1	none	8.21874019657e-05
S002	S081	TRUE	TRUE	0	0	1	1	none	1.58976997692e-05
S007	S081	TRUE	TRUE	0	0	1	1	none	6.24703056344e-05
S021	S081	TRUE	TRUE	0	0	1	1	none	4.9774377902e-06
S024	S081	TRUE	TRUE	0	0	1	1	none	2.4010230008e-06
S025	S081	TRUE	TRUE	0	0	1	1	none	2.04582854014e-05
S026	S081	TRUE	TRUE	0	0	1	1	none	1.67455430494e-05
S038	S081	FALSE	FALSE	0	0	1	1	none	6.98583221718e-05
S039	S081	TRUE	TRUE	0	0	1	1	none	5.7580263382e-06
S040	S081	TRUE	TRUE	0	0	1	1	none	9.52074480378e-05
S042	S081	TRUE	TRUE	0	0	1	1	none	4.2232207805e-06
S071	S081	TRUE	TRUE	0	0	1	1	none	8.23595437531e-05
S078	S081	TRUE	TRUE	0	0	1	1	none	7.3843017274e-06
S002	S085	TRUE	TRUE	0	0	1	1	none	8.74779298448e-05
S007	S085	TRUE	TRUE	0	0	1	1	none	9.3977963276e-05
S021	S085	TRUE	TRUE	0	0	1	1	none	8.73877871518e-05
S024	S085	TRUE	TRUE	0	0	1	1	none	8.60324006478e-05
S025	S085	TRUE	TRUE	0	0	1	1	none	8.6849852963e-05
S026	S085	TRUE	TRUE	0	0	1	1	none	8.3137110611e-05
S038	S085	FALSE	FALSE	0	0	1	1	none	0.0001013659798134
S039	S085	TRUE	TRUE	0	0	1	1	none	8.81683756998e-05
S040	S085	TRUE	TRUE	0	0	1	1	none	4.74869761194e-05
S042	S085	TRUE	TRUE	0	0	1	1	none	8.66335701421e-05
S071	S085	TRUE	TRUE	0	0	1	1	none	3.46390718347e-05
S078	S085	TRUE	TRUE	0	0	1	1	none	8.7021564279e-05
S081	S085	TRUE	TRUE	0	0	1	1	none	8.71937060664e-05
S002	S087	TRUE	TRUE	0	0	1	1	none	0.0001093776422323
S007	S087	TRUE	TRUE	0	0	1	1	none	0.0001158776756635
S021	S087	TRUE	TRUE	0	0	1	1	none	0.0001092874995393
S024	S087	TRUE	TRUE	0	0	1	1	none	0.0001079321130353
S025	S087	TRUE	TRUE	0	0	1	1	none	0.0001087495653505
S026	S087	TRUE	TRUE	0	0	1	1	none	0.0001050368229985
S038	S087	FALSE	FALSE	0	0	1	1	none	0.0001232656922009
S039	S087	TRUE	TRUE	0	0	1	1	none	0.0001100680880873
S040	S087	TRUE	TRUE	0	0	1	1	none	6.93866885069e-05
S042	S087	TRUE	TRUE	0	0	1	1	none	0.0001085332825296
S071	S087	TRUE	TRUE	0	0	1	1	none	5.65387842222e-05
S078	S087	TRUE	TRUE	0	0	1	1	none	0.0001089212766665
S081	S087	TRUE	TRUE	0	0	1	1	none	0.0001090934184539
S085	S087	TRUE	TRUE	0	0	1	1	none	3.48747048815e-05
S002	S093	TRUE	TRUE	0	0	1	1	none	7.77280461795e-05
S007	S093	TRUE	TRUE	0	0	1	1	none	8.42280796107e-05
S021	S093	TRUE	TRUE	0	0	1	1	none	7.76379034865e-05
S024	S093	TRUE	TRUE	0	0	1	1	none	7.62825169825e-05
S025	S093	TRUE	TRUE	0	0	1	1	none	7.70999692977e-05
S026	S093	TRUE	TRUE	0	0	1	1	none	7.33872269457e-05
S038	S093	FALSE	FALSE	0	0	1	1	none	9.16160961481e-05
S039	S093	TRUE	TRUE	0	0	1	1	none	7.84184920345e-05
S040	S093	TRUE	TRUE	0	0	1	1	none	3.77370924541e-05
S042	S093	TRUE	TRUE	0	0	1	1	none	7.68836864768e-05
S071	S093	TRUE	TRUE	0	0	1	1	none	2.48891881694e-05
S078	S093	TRUE	TRUE	0	0	1	1	none	7.72716806137e-05
S081	S093	TRUE	TRUE	0	0	1	1	none	7.74438224011e-05
S085	S093	TRUE	TRUE	0	0	1	1	none	1.09709119507e-05
S087	S093	TRUE	TRUE	0	0	1	1	none	3.28706243382e-05
S002	S097	TRUE	TRUE	0	0	1	1	none	1.96779251348e-05
S007	S097	TRUE	TRUE	0	0	1	1	none	6.1061868486e-05
S021	S097	TRUE	TRUE	0	0	1	1	none	1.95877824418e-05
S024	S097	TRUE	TRUE	0	0	1	1	none	1.82323959378e-05
S025	S097	TRUE	TRUE	0	0	1	1	none	3.618815511e-06
S026	S097	TRUE	TRUE	0	0	1	1	none	1.2715623087e-05
S038	S097	FALSE	FALSE	0	0	1	1	none	6.84498850234e-05
S039	S097	TRUE	TRUE	0	0	1	1	none	2.03683709898e-05
S040	S097	TRUE	TRUE	0	0	1	1	none	9.37990108894e-05
S042	S097	TRUE	TRUE	0	0	1	1	none	1.88335654321e-05
S071	S097	TRUE	TRUE	0	0	1	1	none	8.09511066047e-05
S078	S097	TRUE	TRUE	0	0	1	1	none	1.9221559569e-05
S081	S097	TRUE	TRUE	0	0	1	1	none	1.93937013564e-05
S085	S097	TRUE	TRUE	0	0	1	1	none	8.5785268918e-05
S087	S097	TRUE	TRUE	0	0	1	1	none	0.0001076849813055
S093	S097	TRUE	TRUE	0	0	1	1	none	7.60353852527e-05
S002	S102	TRUE	TRUE	0	0	1	1	none	9.65478710528e-05
S007	S102	TRUE	TRUE	0	0	1	1	none	0.000103047904484
S021	S102	TRUE	TRUE	0	0	1	1	none	9.64577283598e-05
S024	S102	TRUE	TRUE	0	0	1	1	none	9.51023418558e-05
S025	S102	TRUE	TRUE	0	0	1	1	none	9.5919794171e-05
S026	S102	TRUE	TRUE	0	0	1	1	none	9.2207051819e-05
S038	S102	FALSE	FALSE	0	0	1	1	none	0.0001104359210214
S039	S102	TRUE	TRUE	0	0	1	1	none	9.72383169078e-05
S040	S102	TRUE	TRUE	0	0	1	1	none	3.4982558074e-06
S042	S102	TRUE	TRUE	0	0	1	1	none	9.57035113501e-05
S071	S102	TRUE	TRUE	0	0	1	1	none	1.98260260027e-05
S078	S102	TRUE	TRUE	0	0	1	1	none	9.6091505487e-05
S081	S102	TRUE	TRUE	0	0	1	1	none	9.62636472744e-05
S085	S102	TRUE	TRUE	0	0	1	1	none	4.8543175356e-05
S087	S102	TRUE	TRUE	0	0	1	1	none	7.04428877435e-05
S093	S102	TRUE	TRUE	0	0	1	1	none	3.87932916907e-05
S097	S102	TRUE	TRUE	0	0	1	1	none	9.4855210126e-05
S002	S106	TRUE	TRUE	0	0	1	1	none	1.0129386839e-05
S007	S106	TRUE	TRUE	0	0	1	1	none	5.83933649638e-05
S021	S106	TRUE	TRUE	0	0	1	1	none	1.17306164056e-05
S024	S106	TRUE	TRUE	0	0	1	1	none	1.03752299016e-05
S025	S106	TRUE	TRUE	0	0	1	1	none	1.63813447308e-05
S026	S106	TRUE	TRUE	0	0	1	1	none	1.26686023788e-05
S038	S106	FALSE	FALSE	0	0	1	1	none	6.57813815012e-05
S039	S106	TRUE	TRUE	0	0	1	1	none	1.25112049536e-05
S040	S106	TRUE	TRUE	0	0	1	1	none	9.11305073672e-05
S042	S106	TRUE	TRUE	0	0	1	1	none	1.09763993959e-05
S071	S106	TRUE	TRUE	0	0	1	1	none	7.82826030825e-05
S078	S106	TRUE	TRUE	0	0	1	1	none	1.13643935328e-05
S081	S106	TRUE	TRUE	0	0	1	1	none	1.15365353202e-05
S085	S106	TRUE	TRUE	0	0	1	1	none	8.31167653958e-05
S087	S106	TRUE	TRUE	0	0	1	1	none	0.0001050164777833
S093	S106	TRUE	TRUE	0	0	1	1	none	7.33668817305e-05
S097	S106	TRUE	TRUE	0	0	1	1	none	1.53167606858e-05
S102	S106	TRUE	TRUE	0	0	1	1	none	9.21867066038e-05
S002	S130	TRUE	TRUE	0	0	1	1	none	0.00010839585942
S007	S130	TRUE	TRUE	0	0	1	1	none	0.0001148958928512
S021	S130	TRUE	TRUE	0	0	1	1	none	0.000108305716727
S024	S130	TRUE	TRUE	0	0	1	1	none	0.000106950330223
S025	S130	TRUE	TRUE	0	0	1	1	none	0.0001077677825382
S026	S130	TRUE	TRUE	0	0	1	1	none	0.0001040550401862
S038	S130	FALSE	FALSE	0	0	1	1	none	0.0001222839093886
S039	S130	TRUE	TRUE	0	0	1	1	none	0.000109086305275
S040	S130	TRUE	TRUE	0	0	1	1	none	6.84049056946e-05
S042	S130	TRUE	TRUE	0	0	1	1	none	0.0001075514997173
S071	S130	TRUE	TRUE	0	0	1	1	none	5.55570014099e-05
S078	S130	TRUE	TRUE	0	0	1	1	none	0.0001079394938542
S081	S130	TRUE	TRUE	0	0	1	1	none	0.0001081116356416
S085	S130	TRUE	TRUE	0	0	1	1	none	3.38929220692e-05
S087	S130	TRUE	TRUE	0	0	1	1	none	2.2028110977e-06
S093	S130	TRUE	TRUE	0	0	1	1	none	3.18888415259e-05
S097	S130	TRUE	TRUE	0	0	1	1	none	0.0001067031984932
S102	S130	TRUE	TRUE	0	0	1	1	none	6.94611049312e-05
S106	S130	TRUE	TRUE	0	0	1	1	none	0.000104034694971
S002	T009	FALSE	FALSE	0	0	1	1	none	2.84267320963e-05
S007	T009	FALSE	FALSE	0	0	1	1	none	6.98106754475e-05
S021	T009	FALSE	FALSE	0	0	1	1	none	2.83365894033e-05
S024	T009	FALSE	FALSE	0	0	1	1	none	2.69812028993e-05
S025	T009	FALSE	FALSE	0	0	1	1	none	2.51771724005e-05
S026	T009	FALSE	FALSE	0	0	1	1	none	1.71591667005e-05
S038	T009	FALSE	FALSE	0	0	1	1	none	7.71986919849e-05
S039	T009	FALSE	FALSE	0	0	1	1	none	2.91171779513e-05
S040	T009	FALSE	FALSE	0	0	1	1	none	0.0001025478178509
S042	T009	FALSE	FALSE	0	0	1	1	none	2.75823723936e-05
S071	T009	FALSE	FALSE	0	0	1	1	none	8.96999135662e-05
S078	T009	FALSE	FALSE	0	0	1	1	none	2.79703665305e-05
S081	T009	FALSE	FALSE	0	0	1	1	none	2.81425083179e-05
S085	T009	FALSE	FALSE	0	0	1	1	none	9.45340758795e-05
S087	T009	FALSE	FALSE	0	0	1	1	none	0.000116433788267
S093	T009	FALSE	FALSE	0	0	1	1	none	8.47841922142e-05
S097	T009	FALSE	FALSE	0	0	1	1	none	2.41125883555e-05
S102	T009	FALSE	FALSE	0	0	1	1	none	0.0001036040170875
S106	T009	FALSE	FALSE	0	0	1	1	none	2.40655676473e-05
S130	T009	FALSE	FALSE	0	0	1	1	none	0.0001154520054547
S002	T010	FALSE	FALSE	0	0	1	1	none	2.79203568709e-05
S007	T010	FALSE	FALSE	0	0	1	1	none	6.93043002221e-05
S021	T010	FALSE	FALSE	0	0	1	1	none	2.78302141779e-05
S024	T010	FALSE	FALSE	0	0	1	1	none	2.64748276739e-05
S025	T010	FALSE	FALSE	0	0	1	1	none	2.46707971751e-05
S026	T010	FALSE	FALSE	0	0	1	1	none	1.66527914751e-05
S038	T010	FALSE	FALSE	0	0	1	1	none	7.66923167595e-05
S039	T010	FALSE	FALSE	0	0	1	1	none	2.86108027259e-05
S040	T010	FALSE	FALSE	0	0	1	1	none	0.0001020414426255
S042	T010	FALSE	FALSE	0	0	1	1	none	2.70759971682e-05
S071	T010	FALSE	FALSE	0	0	1	1	none	8.91935383408e-05
S078	T010	FALSE	FALSE	0	0	1	1	none	2.74639913051e-05
S081	T010	FALSE	FALSE	0	0	1	1	none	2.76361330925e-05
S085	T010	FALSE	FALSE	0	0	1	1	none	9.40277006541e-05
S087	T010	FALSE	FALSE	0	0	1	1	none	0.0001159274130416
S093	T010	FALSE	FALSE	0	0	1	1	none	8.42778169888e-05
S097	T010	FALSE	FALSE	0	0	1	1	none	2.36062131301e-05
S102	T010	FALSE	FALSE	0	0	1	1	none	0.0001030976418621
S106	T010	FALSE	FALSE	0	0	1	1	none	2.35591924219e-05
S130	T010	FALSE	FALSE	0	0	1	1	none	0.0001149456302293
T009	T010	FALSE	FALSE	0	0	1	1	none	1.9356813454e-06
S002	T013	FALSE	FALSE	0	0	1	1	none	7.60276368139e-05
S007	T013	FALSE	FALSE	0	0	1	1	none	5.76142111611e-05
S021	T013	FALSE	FALSE	0	0	1	1	none	7.59374941209e-05
S024	T013	FALSE	FALSE	0	0	1	1	none	7.45821076169e-05
S025	T013	FALSE	FALSE	0	0	1	1	none	7.53995599321e-05
S026	T013	FALSE	FALSE	0	0	1	1	none	7.16868175801e-05
S038	T013	FALSE	FALSE	0	0	1	1	none	8.4443184331e-06
S039	T013	FALSE	FALSE	0	0	1	1	none	7.67180826689e-05
S040	T013	FALSE	FALSE	0	0	1	1	none	0.0001152648126485
S042	T013	FALSE	FALSE	0	0	1	1	none	7.51832771112e-05
S071	T013	FALSE	FALSE	0	0	1	1	none	0.0001024169083638
S078	T013	FALSE	FALSE	0	0	1	1	none	7.55712712481e-05
S081	T013	FALSE	FALSE	0	0	1	1	none	7.57434130355e-05
S085	T013	FALSE	FALSE	0	0	1	1	none	0.0001072510706771
S087	T013	FALSE	FALSE	0	0	1	1	none	0.0001291507830646
S093	T013	FALSE	FALSE	0	0	1	1	none	9.75011870118e-05
S097	T013	FALSE	FALSE	0	0	1	1	none	7.43349758871e-05
S102	T013	FALSE	FALSE	0	0	1	1	none	0.0001163210118851
S106	T013	FALSE	FALSE	0	0	1	1	none	7.16664723649e-05
S130	T013	FALSE	FALSE	0	0	1	1	none	0.0001281690002523
T009	T013	FALSE	FALSE	0	0	1	1	none	8.30837828486e-05
T010	T013	FALSE	FALSE	0	0	1	1	none	8.25774076232e-05
S002	T014	TRUE	TRUE	0	0	1	1	none	1.65292141032e-05
S007	T014	TRUE	TRUE	0	0	1	1	none	6.31018199684e-05
S021	T014	TRUE	TRUE	0	0	1	1	none	4.3879238388e-06
S024	T014	TRUE	TRUE	0	0	1	1	none	4.2535656202e-06
S025	T014	TRUE	TRUE	0	0	1	1	none	2.10897997354e-05
S026	T014	TRUE	TRUE	0	0	1	1	none	1.73770573834e-05
S038	T014	FALSE	FALSE	0	0	1	1	none	7.04898365058e-05
S039	T014	TRUE	TRUE	0	0	1	1	none	5.1685123868e-06
S040	T014	TRUE	TRUE	0	0	1	1	none	9.58389623718e-05
S042	T014	TRUE	TRUE	0	0	1	1	none	2.4126785437e-06
S071	T014	TRUE	TRUE	0	0	1	1	none	8.29910580871e-05
S078	T014	TRUE	TRUE	0	0	1	1	none	8.0158160614e-06
S081	T014	TRUE	TRUE	0	0	1	1	none	5.4148710388e-06
S085	T014	TRUE	TRUE	0	0	1	1	none	8.78252204004e-05
S087	T014	TRUE	TRUE	0	0	1	1	none	0.0001097249327879
S093	T014	TRUE	TRUE	0	0	1	1	none	7.80753367351e-05
S097	T014	TRUE	TRUE	0	0	1	1	none	2.00252156904e-05
S102	T014	TRUE	TRUE	0	0	1	1	none	9.68951616084e-05
S106	T014	TRUE	TRUE	0	0	1	1	none	1.21680496542e-05
S130	T014	TRUE	TRUE	0	0	1	1	none	0.0001087431499756
T009	T014	FALSE	FALSE	0	0	1	1	none	2.87740226519e-05
T010	T014	FALSE	FALSE	0	0	1	1	none	2.82676474265e-05
T013	T014	FALSE	FALSE	0	0	1	1	none	7.63749273695e-05
S002	T020	FALSE	FALSE	0	0	1	1	none	7.18007010202e-05
S007	T020	FALSE	FALSE	0	0	1	1	none	5.33872753674e-05
S021	T020	FALSE	FALSE	0	0	1	1	none	7.17105583272e-05
S024	T020	FALSE	FALSE	0	0	1	1	none	7.03551718232e-05
S025	T020	FALSE	FALSE	0	0	1	1	none	7.11726241384e-05
S026	T020	FALSE	FALSE	0	0	1	1	none	6.74598817864e-05
S038	T020	TRUE	TRUE	0	0	1	1	none	2.996354354e-06
S039	T020	FALSE	FALSE	0	0	1	1	none	7.24911468752e-05
S040	T020	FALSE	FALSE	0	0	1	1	none	0.0001110378768548
S042	T020	FALSE	FALSE	0	0	1	1	none	7.09563413175e-05
S071	T020	FALSE	FALSE	0	0	1	1	none	9.81899725701e-05
S078	T020	FALSE	FALSE	0	0	1	1	none	7.13443354544e-05
S081	T020	FALSE	FALSE	0	0	1	1	none	7.15164772418e-05
S085	T020	FALSE	FALSE	0	0	1	1	none	0.0001030241348834
S087	T020	FALSE	FALSE	0	0	1	1	none	0.0001249238472709
S093	T020	FALSE	FALSE	0	0	1	1	none	9.32742512181e-05
S097	T020	FALSE	FALSE	0	0	1	1	none	7.01080400934e-05
S102	T020	FALSE	FALSE	0	0	1	1	none	0.0001120940760914
S106	T020	FALSE	FALSE	0	0	1	1	none	6.74395365712e-05
S130	T020	FALSE	FALSE	0	0	1	1	none	0.0001239420644586
T009	T020	FALSE	FALSE	0	0	1	1	none	7.88568470549e-05
T010	T020	FALSE	FALSE	0	0	1	1	none	7.83504718295e-05
T013	T020	FALSE	FALSE	0	0	1	1	none	1.01024735031e-05
T014	T020	FALSE	FALSE	0	0	1	1	none	7.21479915758e-05
S002	T021	FALSE	FALSE	0	0	1	1	none	2.78162179536e-05
S007	T021	FALSE	FALSE	0	0	1	1	none	6.92001613048e-05
S021	T021	FALSE	FALSE	0	0	1	1	none	2.77260752606e-05
S024	T021	FALSE	FALSE	0	0	1	1	none	2.63706887566e-05
S025	T021	FALSE	FALSE	0	0	1	1	none	2.45666582578e-05
S026	T021	FALSE	FALSE	0	0	1	1	none	1.65486525578e-05
S038	T021	FALSE	FALSE	0	0	1	1	none	7.65881778422e-05
S039	T021	FALSE	FALSE	0	0	1	1	none	2.85066638086e-05
S040	T021	FALSE	FALSE	0	0	1	1	none	0.0001019373037082
S042	T021	FALSE	FALSE	0	0	1	1	none	2.69718582509e-05
S071	T021	FALSE	FALSE	0	0	1	1	none	8.90893994235e-05
S078	T021	FALSE	FALSE	0	0	1	1	none	2.73598523878e-05
S081	T021	FALSE	FALSE	0	0	1	1	none	2.75319941752e-05
S085	T021	FALSE	FALSE	0	0	1	1	none	9.39235617368e-05
S087	T021	FALSE	FALSE	0	0	1	1	none	0.0001158232741243
S093	T021	FALSE	FALSE	0	0	1	1	none	8.41736780715e-05
S097	T021	FALSE	FALSE	0	0	1	1	none	2.35020742128e-05
S102	T021	FALSE	FALSE	0	0	1	1	none	0.0001029935029448
S106	T021	FALSE	FALSE	0	0	1	1	none	2.34550535046e-05
S130	T021	FALSE	FALSE	0	0	1	1	none	0.000114841491312
T009	T021	FALSE	FALSE	0	0	1	1	none	4.2735989989e-06
T010	T021	FALSE	FALSE	0	0	1	1	none	3.7672237735e-06
T013	T021	FALSE	FALSE	0	0	1	1	none	8.24732687059e-05
T014	T021	FALSE	FALSE	0	0	1	1	none	2.81635085092e-05
T020	T021	FALSE	FALSE	0	0	1	1	none	7.82463329122e-05
S002	T028	TRUE	TRUE	0	0	1	1	none	5.92265507495e-05
S007	T028	TRUE	TRUE	0	0	1	1	none	3.33941883567e-05
S021	T028	TRUE	TRUE	0	0	1	1	none	5.91364080565e-05
S024	T028	TRUE	TRUE	0	0	1	1	none	5.77810215525e-05
S025	T028	TRUE	TRUE	0	0	1	1	none	5.85984738677e-05
S026	T028	TRUE	TRUE	0	0	1	1	none	5.48857315157e-05
S038	T028	FALSE	FALSE	0	0	1	1	none	4.82011416341e-05
S039	T028	TRUE	TRUE	0	0	1	1	none	5.99169966045e-05
S040	T028	TRUE	TRUE	0	0	1	1	none	9.84637265841e-05
S042	T028	TRUE	TRUE	0	0	1	1	none	5.83821910468e-05
S071	T028	TRUE	TRUE	0	0	1	1	none	8.56158222994e-05
S078	T028	TRUE	TRUE	0	0	1	1	none	5.87701851837e-05
S081	T028	TRUE	TRUE	0	0	1	1	none	5.89423269711e-05
S085	T028	TRUE	TRUE	0	0	1	1	none	9.04499846127e-05
S087	T028	TRUE	TRUE	0	0	1	1	none	0.0001123496970002
S093	T028	TRUE	TRUE	0	0	1	1	none	8.07001009474e-05
S097	T028	TRUE	TRUE	0	0	1	1	none	5.75338898227e-05
S102	T028	TRUE	TRUE	0	0	1	1	none	9.95199258207e-05
S106	T028	TRUE	TRUE	0	0	1	1	none	5.48653863005e-05
S130	T028	TRUE	TRUE	0	0	1	1	none	0.0001113679141879
T009	T028	FALSE	FALSE	0	0	1	1	none	6.62826967842e-05
T010	T028	FALSE	FALSE	0	0	1	1	none	6.57763215588e-05
T013	T028	FALSE	FALSE	0	0	1	1	none	5.40862324978e-05
T014	T028	TRUE	TRUE	0	0	1	1	none	5.95738413051e-05
T020	T028	FALSE	FALSE	0	0	1	1	none	4.98592967041e-05
T021	T028	FALSE	FALSE	0	0	1	1	none	6.56721826415e-05
S002	T035a	TRUE	TRUE	0	0	1	1	none	0.0001083210428578
S007	T035a	TRUE	TRUE	0	0	1	1	none	0.000114821076289
S021	T035a	TRUE	TRUE	0	0	1	1	none	0.0001082309001648
S024	T035a	TRUE	TRUE	0	0	1	1	none	0.0001068755136608
S025	T035a	TRUE	TRUE	0	0	1	1	none	0.000107692965976
S026	T035a	TRUE	TRUE	0	0	1	1	none	0.000103980223624
S038	T035a	FALSE	FALSE	0	0	1	1	none	0.0001222090928264
S039	T035a	TRUE	TRUE	0	0	1	1	none	0.0001090114887128
S040	T035a	TRUE	TRUE	0	0	1	1	none	6.83300891324e-05
S042	T035a	TRUE	TRUE	0	0	1	1	none	0.0001074766831551
S071	T035a	TRUE	TRUE	0	0	1	1	none	5.54821848477e-05
S078	T035a	TRUE	TRUE	0	0	1	1	none	0.000107864677292
S081	T035a	TRUE	TRUE	0	0	1	1	none	0.0001080368190794
S085	T035a	TRUE	TRUE	0	0	1	1	none	3.3818105507e-05
S087	T035a	TRUE	TRUE	0	0	1	1	none	6.2982993345e-06
S093	T035a	TRUE	TRUE	0	0	1	1	none	3.18140249637e-05
S097	T035a	TRUE	TRUE	0	0	1	1	none	0.000106628381931
S102	T035a	TRUE	TRUE	0	0	1	1	none	6.9386288369e-05
S106	T035a	TRUE	TRUE	0	0	1	1	none	0.0001039598784088
S130	T035a	TRUE	TRUE	0	0	1	1	none	5.3165165222e-06
T009	T035a	FALSE	FALSE	0	0	1	1	none	0.0001153771888925
T010	T035a	FALSE	FALSE	0	0	1	1	none	0.0001148708136671
T013	T035a	FALSE	FALSE	0	0	1	1	none	0.0001280941836901
T014	T035a	TRUE	TRUE	0	0	1	1	none	0.0001086683334134
T020	T035a	FALSE	FALSE	0	0	1	1	none	0.0001238672478964
T021	T035a	FALSE	FALSE	0	0	1	1	none	0.0001147666747498
T028	T035a	TRUE	TRUE	0	0	1	1	none	0.0001112930976257
S002	T035b	TRUE	TRUE	0	0	1	1	none	2.50742418028e-05
S007	T035b	TRUE	TRUE	0	0	1	1	none	6.6458185154e-05
S021	T035b	TRUE	TRUE	0	0	1	1	none	2.49840991098e-05
S024	T035b	TRUE	TRUE	0	0	1	1	none	2.36287126058e-05
S025	T035b	TRUE	TRUE	0	0	1	1	none	2.1824682107e-05
S026	T035b	TRUE	TRUE	0	0	1	1	none	1.3806676407e-05
S038	T035b	FALSE	FALSE	0	0	1	1	none	7.38462016914e-05
S039	T035b	TRUE	TRUE	0	0	1	1	none	2.57646876578e-05
S040	T035b	TRUE	TRUE	0	0	1	1	none	9.91953275574e-05
S042	T035b	TRUE	TRUE	0	0	1	1	none	2.42298821001e-05
S071	T035b	TRUE	TRUE	0	0	1	1	none	8.63474232727e-05
S078	T035b	TRUE	TRUE	0	0	1	1	none	2.4617876237e-05
S081	T035b	TRUE	TRUE	0	0	1	1	none	2.47900180244e-05
S085	T035b	TRUE	TRUE	0	0	1	1	none	9.1181585586e-05
S087	T035b	TRUE	TRUE	0	0	1	1	none	0.0001130812979735
S093	T035b	TRUE	TRUE	0	0	1	1	none	8.14317019207e-05
S097	T035b	TRUE	TRUE	0	0	1	1	none	2.0760098062e-05
S102	T035b	TRUE	TRUE	0	0	1	1	none	0.000100251526794
S106	T035b	TRUE	TRUE	0	0	1	1	none	2.07130773538e-05
S130	T035b	TRUE	TRUE	0	0	1	1	none	0.0001120995151612
T009	T035b	FALSE	FALSE	0	0	1	1	none	5.3648145455e-06
T010	T035b	FALSE	FALSE	0	0	1	1	none	4.8584393201e-06
T013	T035b	FALSE	FALSE	0	0	1	1	none	7.97312925551e-05
T014	T035b	TRUE	TRUE	0	0	1	1	none	2.54215323584e-05
T020	T035b	FALSE	FALSE	0	0	1	1	none	7.55043567614e-05
T021	T035b	FALSE	FALSE	0	0	1	1	none	4.7543004028e-06
T028	T035b	TRUE	TRUE	0	0	1	1	none	6.29302064907e-05
T035a	T035b	TRUE	TRUE	0	0	1	1	none	0.000112024698599
S002	T040	TRUE	TRUE	0	0	1	1	none	1.62575779972e-05
S007	T040	TRUE	TRUE	0	0	1	1	none	6.28301838624e-05
S021	T040	TRUE	TRUE	0	0	1	1	none	5.3373160182e-06
S024	T040	TRUE	TRUE	0	0	1	1	none	2.7609012288e-06
S025	T040	TRUE	TRUE	0	0	1	1	none	2.08181636294e-05
S026	T040	TRUE	TRUE	0	0	1	1	none	1.71054212774e-05
S038	T040	FALSE	FALSE	0	0	1	1	none	7.02182003998e-05
S039	T040	TRUE	TRUE	0	0	1	1	none	6.1179045662e-06
S040	T040	TRUE	TRUE	0	0	1	1	none	9.55673262658e-05
S042	T040	TRUE	TRUE	0	0	1	1	none	4.5830990085e-06
S071	T040	TRUE	TRUE	0	0	1	1	none	8.27194219811e-05
S078	T040	TRUE	TRUE	0	0	1	1	none	7.7441799554e-06
S081	T040	TRUE	TRUE	0	0	1	1	none	2.701178362e-06
S085	T040	TRUE	TRUE	0	0	1	1	none	8.75535842944e-05
S087	T040	TRUE	TRUE	0	0	1	1	none	0.0001094532966819
S093	T040	TRUE	TRUE	0	0	1	1	none	7.78037006291e-05
S097	T040	TRUE	TRUE	0	0	1	1	none	1.97535795844e-05
S102	T040	TRUE	TRUE	0	0	1	1	none	9.66235255024e-05
S106	T040	TRUE	TRUE	0	0	1	1	none	1.18964135482e-05
S130	T040	TRUE	TRUE	0	0	1	1	none	0.0001084715138696
T009	T040	FALSE	FALSE	0	0	1	1	none	2.85023865459e-05
T010	T040	FALSE	FALSE	0	0	1	1	none	2.79960113205e-05
T013	T040	FALSE	FALSE	0	0	1	1	none	7.61032912635e-05
T014	T040	TRUE	TRUE	0	0	1	1	none	5.7747492668e-06
T020	T040	FALSE	FALSE	0	0	1	1	none	7.18763554698e-05
T021	T040	FALSE	FALSE	0	0	1	1	none	2.78918724032e-05
T028	T040	TRUE	TRUE	0	0	1	1	none	5.93022051991e-05
T035a	T040	TRUE	TRUE	0	0	1	1	none	0.0001083966973074
T035b	T040	TRUE	TRUE	0	0	1	1	none	2.51498962524e-05
S002	T056	FALSE	FALSE	0	0	1	1	none	3.39875396451e-05
S007	T056	FALSE	FALSE	0	0	1	1	none	7.53714829963e-05
S021	T056	FALSE	FALSE	0	0	1	1	none	3.38973969521e-05
S024	T056	FALSE	FALSE	0	0	1	1	none	3.25420104481e-05
S025	T056	FALSE	FALSE	0	0	1	1	none	3.07379799493e-05
S026	T056	FALSE	FALSE	0	0	1	1	none	2.27199742493e-05
S038	T056	FALSE	FALSE	0	0	1	1	none	8.27594995337e-05
S039	T056	FALSE	FALSE	0	0	1	1	none	3.46779855001e-05
S040	T056	FALSE	FALSE	0	0	1	1	none	0.0001081086253997
S042	T056	FALSE	FALSE	0	0	1	1	none	3.31431799424e-05
S071	T056	FALSE	FALSE	0	0	1	1	none	9.5260721115e-05
S078	T056	FALSE	FALSE	0	0	1	1	none	3.35311740793e-05
S081	T056	FALSE	FALSE	0	0	1	1	none	3.37033158667e-05
S085	T056	FALSE	FALSE	0	0	1	1	none	0.0001000948834283
S087	T056	FALSE	FALSE	0	0	1	1	none	0.0001219945958158
S093	T056	FALSE	FALSE	0	0	1	1	none	9.0344999763e-05
S097	T056	FALSE	FALSE	0	0	1	1	none	2.96733959043e-05
S102	T056	FALSE	FALSE	0	0	1	1	none	0.0001091648246363
S106	T056	FALSE	FALSE	0	0	1	1	none	2.96263751961e-05
S130	T056	FALSE	FALSE	0	0	1	1	none	0.0001210128130035
T009	T056	TRUE	TRUE	1	0	1	1	anc	3.118750978e-06
T010	T056	FALSE	FALSE	0	0	1	1	none	7.4964888942e-06
T013	T056	FALSE	FALSE	0	0	1	1	none	8.86445903974e-05
T014	T056	FALSE	FALSE	0	0	1	1	none	3.43348302007e-05
T020	T056	FALSE	FALSE	0	0	1	1	none	8.44176546037e-05
T021	T056	FALSE	FALSE	0	0	1	1	none	9.8344065477e-06
T028	T056	FALSE	FALSE	0	0	1	1	none	7.1843504333e-05
T035a	T056	FALSE	FALSE	0	0	1	1	none	0.0001209379964413
T035b	T056	FALSE	FALSE	0	0	1	1	none	1.09256220943e-05
T040	T056	FALSE	FALSE	0	0	1	1	none	3.40631940947e-05
S002	T059	TRUE	TRUE	0	0	1	1	none	0.0001017381129342
S007	T059	TRUE	TRUE	0	0	1	1	none	0.0001082381463654
S021	T059	TRUE	TRUE	0	0	1	1	none	0.0001016479702412
S024	T059	TRUE	TRUE	0	0	1	1	none	0.0001002925837372
S025	T059	TRUE	TRUE	0	0	1	1	none	0.0001011100360524
S026	T059	TRUE	TRUE	0	0	1	1	none	9.73972937004e-05
S038	T059	FALSE	FALSE	0	0	1	1	none	0.0001156261629028
S039	T059	TRUE	TRUE	0	0	1	1	none	0.0001024285587892
S040	T059	TRUE	TRUE	0	0	1	1	none	7.4674694034e-06
S042	T059	TRUE	TRUE	0	0	1	1	none	0.0001008937532315
S071	T059	TRUE	TRUE	0	0	1	1	none	2.50162678841e-05
S078	T059	TRUE	TRUE	0	0	1	1	none	0.0001012817473684
S081	T059	TRUE	TRUE	0	0	1	1	none	0.0001014538891558
S085	T059	TRUE	TRUE	0	0	1	1	none	5.37334172374e-05
S087	T059	TRUE	TRUE	0	0	1	1	none	7.56331296249e-05
S093	T059	TRUE	TRUE	0	0	1	1	none	4.39835335721e-05
S097	T059	TRUE	TRUE	0	0	1	1	none	0.0001000454520074
S102	T059	TRUE	TRUE	0	0	1	1	none	9.7446969254e-06
S106	T059	TRUE	TRUE	0	0	1	1	none	9.73769484852e-05
S130	T059	TRUE	TRUE	0	0	1	1	none	7.46513468126e-05
T009	T059	FALSE	FALSE	0	0	1	1	none	0.0001087942589689
T010	T059	FALSE	FALSE	0	0	1	1	none	0.0001082878837435
T013	T059	FALSE	FALSE	0	0	1	1	none	0.0001215112537665
T014	T059	TRUE	TRUE	0	0	1	1	none	0.0001020854034898
T020	T059	FALSE	FALSE	0	0	1	1	none	0.0001172843179728
T021	T059	FALSE	FALSE	0	0	1	1	none	0.0001081837448262
T028	T059	TRUE	TRUE	0	0	1	1	none	0.0001047101677021
T035a	T059	TRUE	TRUE	0	0	1	1	none	7.45765302504e-05
T035b	T059	TRUE	TRUE	0	0	1	1	none	0.0001054417686754
T040	T059	TRUE	TRUE	0	0	1	1	none	0.0001018137673838
T056	T059	FALSE	FALSE	0	0	1	1	none	0.0001143550665177
S002	T065	FALSE	FALSE	0	0	1	1	none	7.15253498674e-05
S007	T065	FALSE	FALSE	0	0	1	1	none	5.31119242146e-05
S021	T065	FALSE	FALSE	0	0	1	1	none	7.14352071744e-05
S024	T065	FALSE	FALSE	0	0	1	1	none	7.00798206704e-05
S025	T065	FALSE	FALSE	0	0	1	1	none	7.08972729856e-05
S026	T065	FALSE	FALSE	0	0	1	1	none	6.71845306336e-05
S038	T065	FALSE	FALSE	0	0	1	1	none	3.9420314866e-06
S039	T065	FALSE	FALSE	0	0	1	1	none	7.22157957224e-05
S040	T065	FALSE	FALSE	0	0	1	1	none	0.000110762525702
S042	T065	FALSE	FALSE	0	0	1	1	none	7.06809901647e-05
S071	T065	FALSE	FALSE	0	0	1	1	none	9.79146214173e-05
S078	T065	FALSE	FALSE	0	0	1	1	none	7.10689843016e-05
S081	T065	FALSE	FALSE	0	0	1	1	none	7.1241126089e-05
S085	T065	FALSE	FALSE	0	0	1	1	none	0.0001027487837306
S087	T065	FALSE	FALSE	0	0	1	1	none	0.0001246484961181
S093	T065	FALSE	FALSE	0	0	1	1	none	9.29989000653e-05
S097	T065	FALSE	FALSE	0	0	1	1	none	6.98326889406e-05
S102	T065	FALSE	FALSE	0	0	1	1	none	0.0001118187249386
S106	T065	FALSE	FALSE	0	0	1	1	none	6.71641854184e-05
S130	T065	FALSE	FALSE	0	0	1	1	none	0.0001236667133058
T009	T065	FALSE	FALSE	0	0	1	1	none	7.85814959021e-05
T010	T065	FALSE	FALSE	0	0	1	1	none	7.80751206767e-05
T013	T065	FALSE	FALSE	0	0	1	1	none	5.7233152319e-06
T014	T065	FALSE	FALSE	0	0	1	1	none	7.1872640423e-05
T020	T065	FALSE	FALSE	0	0	1	1	none	5.6001865566e-06
T021	T065	FALSE	FALSE	0	0	1	1	none	7.79709817594e-05
T028	T065	FALSE	FALSE	0	0	1	1	none	4.95839455513e-05
T035a	T065	FALSE	FALSE	0	0	1	1	none	0.0001235918967436
T035b	T065	FALSE	FALSE	0	0	1	1	none	7.52290056086e-05
T040	T065	FALSE	FALSE	0	0	1	1	none	7.1601004317e-05
T056	T065	FALSE	FALSE	0	0	1	1	none	8.41423034509e-05
T059	T065	FALSE	FALSE	0	0	1	1	none	0.00011700896682
S002	T069	TRUE	TRUE	0	0	1	1	none	0.0001082447165955
S007	T069	TRUE	TRUE	0	0	1	1	none	0.0001147447500267
S021	T069	TRUE	TRUE	0	0	1	1	none	0.0001081545739025
S024	T069	TRUE	TRUE	0	0	1	1	none	0.0001067991873985
S025	T069	TRUE	TRUE	0	0	1	1	none	0.0001076166397137
S026	T069	TRUE	TRUE	0	0	1	1	none	0.0001039038973617
S038	T069	FALSE	FALSE	0	0	1	1	none	0.0001221327665641
S039	T069	TRUE	TRUE	0	0	1	1	none	0.0001089351624505
S040	T069	TRUE	TRUE	0	0	1	1	none	4.43707758301e-05
S042	T069	TRUE	TRUE	0	0	1	1	none	0.0001074003568928
S071	T069	TRUE	TRUE	0	0	1	1	none	2.68219773494e-05
S078	T069	TRUE	TRUE	0	0	1	1	none	0.0001077883510297
S081	T069	TRUE	TRUE	0	0	1	1	none	0.0001079604928171
S085	T069	TRUE	TRUE	0	0	1	1	none	6.02400208987e-05
S087	T069	TRUE	TRUE	0	0	1	1	none	8.21397332862e-05
S093	T069	TRUE	TRUE	0	0	1	1	none	5.04901372334e-05
S097	T069	TRUE	TRUE	0	0	1	1	none	0.0001065520556687
S102	T069	TRUE	TRUE	0	0	1	1	none	4.54269750667e-05
S106	T069	TRUE	TRUE	0	0	1	1	none	0.0001038835521465
S130	T069	TRUE	TRUE	0	0	1	1	none	8.11579504739e-05
T009	T069	FALSE	FALSE	0	0	1	1	none	0.0001153008626302
T010	T069	FALSE	FALSE	0	0	1	1	none	0.0001147944874048
T013	T069	FALSE	FALSE	0	0	1	1	none	0.0001280178574278
T014	T069	TRUE	TRUE	0	0	1	1	none	0.0001085920071511
T020	T069	FALSE	FALSE	0	0	1	1	none	0.0001237909216341
T021	T069	FALSE	FALSE	0	0	1	1	none	0.0001146903484875
T028	T069	TRUE	TRUE	0	0	1	1	none	0.0001112167713634
T035a	T069	TRUE	TRUE	0	0	1	1	none	8.10831339117e-05
T035b	T069	TRUE	TRUE	0	0	1	1	none	0.0001119483723367
T040	T069	TRUE	TRUE	0	0	1	1	none	0.0001083203710451
T056	T069	FALSE	FALSE	0	0	1	1	none	0.000120861670179
T059	T069	TRUE	TRUE	0	0	1	1	none	5.06172169481e-05
T065	T069	FALSE	FALSE	0	0	1	1	none	0.0001235155704813
S002	T073	FALSE	FALSE	0	0	1	1	none	2.78162179536e-05
S007	T073	FALSE	FALSE	0	0	1	1	none	6.92001613048e-05
S021	T073	FALSE	FALSE	0	0	1	1	none	2.77260752606e-05
S024	T073	FALSE	FALSE	0	0	1	1	none	2.63706887566e-05
S025	T073	FALSE	FALSE	0	0	1	1	none	2.45666582578e-05
S026	T073	FALSE	FALSE	0	0	1	1	none	1.65486525578e-05
S038	T073	FALSE	FALSE	0	0	1	1	none	7.65881778422e-05
S039	T073	FALSE	FALSE	0	0	1	1	none	2.85066638086e-05
S040	T073	FALSE	FALSE	0	0	1	1	none	0.0001019373037082
S042	T073	FALSE	FALSE	0	0	1	1	none	2.69718582509e-05
S071	T073	FALSE	FALSE	0	0	1	1	none	8.90893994235e-05
S078	T073	FALSE	FALSE	0	0	1	1	none	2.73598523878e-05
S081	T073	FALSE	FALSE	0	0	1	1	none	2.75319941752e-05
S085	T073	FALSE	FALSE	0	0	1	1	none	9.39235617368e-05
S087	T073	FALSE	FALSE	0	0	1	1	none	0.0001158232741243
S093	T073	FALSE	FALSE	0	0	1	1	none	8.41736780715e-05
S097	T073	FALSE	FALSE	0	0	1	1	none	2.35020742128e-05
S102	T073	FALSE	FALSE	0	0	1	1	none	0.0001029935029448
S106	T073	FALSE	FALSE	0	0	1	1	none	2.34550535046e-05
S130	T073	FALSE	FALSE	0	0	1	1	none	0.000114841491312
T009	T073	FALSE	FALSE	0	0	1	1	none	4.2735989989e-06
T010	T073	FALSE	FALSE	0	0	1	1	none	3.7672237735e-06
T013	T073	FALSE	FALSE	0	0	1	1	none	8.24732687059e-05
T014	T073	FALSE	FALSE	0	0	1	1	none	2.81635085092e-05
T020	T073	FALSE	FALSE	0	0	1	1	none	7.82463329122e-05
T021	T073	TRUE	TRUE	0	0	1	1	none	1.2210282854e-06
T028	T073	FALSE	FALSE	0	0	1	1	none	6.56721826415e-05
T035a	T073	FALSE	FALSE	0	0	1	1	none	0.0001147666747498
T035b	T073	FALSE	FALSE	0	0	1	1	none	4.7543004028e-06
T040	T073	FALSE	FALSE	0	0	1	1	none	2.78918724032e-05
T056	T073	FALSE	FALSE	0	0	1	1	none	9.8344065477e-06
T059	T073	FALSE	FALSE	0	0	1	1	none	0.0001081837448262
T065	T073	FALSE	FALSE	0	0	1	1	none	7.79709817594e-05
T069	T073	FALSE	FALSE	0	0	1	1	none	0.0001146903484875
S002	T075	TRUE	TRUE	0	0	1	1	none	5.18185691688e-05
S007	T075	TRUE	TRUE	0	0	1	1	none	5.5059318976e-05
S021	T075	TRUE	TRUE	0	0	1	1	none	5.17284264758e-05
S024	T075	TRUE	TRUE	0	0	1	1	none	5.03730399718e-05
S025	T075	TRUE	TRUE	0	0	1	1	none	5.1190492287e-05
S026	T075	TRUE	TRUE	0	0	1	1	none	4.7477749935e-05
S038	T075	FALSE	FALSE	0	0	1	1	none	6.24473355134e-05
S039	T075	TRUE	TRUE	0	0	1	1	none	5.25090150238e-05
S040	T075	TRUE	TRUE	0	0	1	1	none	9.10557450034e-05
S042	T075	TRUE	TRUE	0	0	1	1	none	5.09742094661e-05
S071	T075	TRUE	TRUE	0	0	1	1	none	7.82078407187e-05
S078	T075	TRUE	TRUE	0	0	1	1	none	5.1362203603e-05
S081	T075	TRUE	TRUE	0	0	1	1	none	5.15343453904e-05
S085	T075	TRUE	TRUE	0	0	1	1	none	8.3042003032e-05
S087	T075	TRUE	TRUE	0	0	1	1	none	0.0001049417154195
S093	T075	TRUE	TRUE	0	0	1	1	none	7.32921193667e-05
S097	T075	TRUE	TRUE	0	0	1	1	none	5.0125908242e-05
S102	T075	TRUE	TRUE	0	0	1	1	none	9.211194424e-05
S106	T075	TRUE	TRUE	0	0	1	1	none	4.74574047198e-05
S130	T075	TRUE	TRUE	0	0	1	1	none	0.0001039599326072
T009	T075	FALSE	FALSE	0	0	1	1	none	5.88747152035e-05
T010	T075	FALSE	FALSE	0	0	1	1	none	5.83683399781e-05
T013	T075	FALSE	FALSE	0	0	1	1	none	6.83324263771e-05
T014	T075	TRUE	TRUE	0	0	1	1	none	5.21658597244e-05
T020	T075	FALSE	FALSE	0	0	1	1	none	6.41054905834e-05
T021	T075	FALSE	FALSE	0	0	1	1	none	5.82642010608e-05
T028	T075	TRUE	TRUE	0	0	1	1	none	5.15313403127e-05
T035a	T075	TRUE	TRUE	0	0	1	1	none	0.000103885116045
T035b	T075	TRUE	TRUE	0	0	1	1	none	5.552222491e-05
T040	T075	TRUE	TRUE	0	0	1	1	none	5.18942236184e-05
T056	T075	FALSE	FALSE	0	0	1	1	none	6.44355227523e-05
T059	T075	TRUE	TRUE	0	0	1	1	none	9.73021861214e-05
T065	T075	FALSE	FALSE	0	0	1	1	none	6.38301394306e-05
T069	T075	TRUE	TRUE	0	0	1	1	none	0.0001038087897827
T073	T075	FALSE	FALSE	0	0	1	1	none	5.82642010608e-05
S002	T077	FALSE	FALSE	0	0	1	1	none	2.72057038109e-05
S007	T077	FALSE	FALSE	0	0	1	1	none	6.85896471621e-05
S021	T077	FALSE	FALSE	0	0	1	1	none	2.71155611179e-05
S024	T077	FALSE	FALSE	0	0	1	1	none	2.57601746139e-05
S025	T077	FALSE	FALSE	0	0	1	1	none	2.39561441151e-05
S026	T077	FALSE	FALSE	0	0	1	1	none	1.59381384151e-05
S038	T077	FALSE	FALSE	0	0	1	1	none	7.59776636995e-05
S039	T077	FALSE	FALSE	0	0	1	1	none	2.78961496659e-05
S040	T077	FALSE	FALSE	0	0	1	1	none	0.0001013267895655
S042	T077	FALSE	FALSE	0	0	1	1	none	2.63613441082e-05
S071	T077	FALSE	FALSE	0	0	1	1	none	8.84788852808e-05
S078	T077	FALSE	FALSE	0	0	1	1	none	2.67493382451e-05
S081	T077	FALSE	FALSE	0	0	1	1	none	2.69214800325e-05
S085	T077	FALSE	FALSE	0	0	1	1	none	9.33130475941e-05
S087	T077	FALSE	FALSE	0	0	1	1	none	0.0001152127599816
S093	T077	FALSE	FALSE	0	0	1	1	none	8.35631639288e-05
S097	T077	FALSE	FALSE	0	0	1	1	none	2.28915600701e-05
S102	T077	FALSE	FALSE	0	0	1	1	none	0.0001023829888021
S106	T077	FALSE	FALSE	0	0	1	1	none	2.28445393619e-05
S130	T077	FALSE	FALSE	0	0	1	1	none	0.0001142309771693
T009	T077	FALSE	FALSE	0	0	1	1	none	3.6630848562e-06
T010	T077	FALSE	FALSE	0	0	1	1	none	3.1567096308e-06
T013	T077	FALSE	FALSE	0	0	1	1	none	8.18627545632e-05
T014	T077	FALSE	FALSE	0	0	1	1	none	2.75529943665e-05
T020	T077	FALSE	FALSE	0	0	1	1	none	7.76358187695e-05
T021	T077	TRUE	TRUE	0	0	1	1	none	1.8315424281e-06
T028	T077	FALSE	FALSE	0	0	1	1	none	6.50616684988e-05
T035a	T077	FALSE	FALSE	0	0	1	1	none	0.0001141561606071
T035b	T077	FALSE	FALSE	0	0	1	1	none	4.1437862601e-06
T040	T077	FALSE	FALSE	0	0	1	1	none	2.72813582605e-05
T056	T077	FALSE	FALSE	0	0	1	1	none	9.223892405e-06
T059	T077	FALSE	FALSE	0	0	1	1	none	0.0001075732306835
T065	T077	FALSE	FALSE	0	0	1	1	none	7.73604676167e-05
T069	T077	FALSE	FALSE	0	0	1	1	none	0.0001140798343448
T073	T077	TRUE	TRUE	0	0	1	1	none	1.8315424281e-06
T075	T077	FALSE	FALSE	0	0	1	1	none	5.76536869181e-05
S002	T087	FALSE	FALSE	0	0	1	1	none	3.0926181929e-05
S007	T087	FALSE	FALSE	0	0	1	1	none	7.23101252802e-05
S021	T087	FALSE	FALSE	0	0	1	1	none	3.0836039236e-05
S024	T087	FALSE	FALSE	0	0	1	1	none	2.9480652732e-05
S025	T087	FALSE	FALSE	0	0	1	1	none	2.76766222332e-05
S026	T087	FALSE	FALSE	0	0	1	1	none	1.96586165332e-05
S038	T087	FALSE	FALSE	0	0	1	1	none	7.96981418176e-05
S039	T087	FALSE	FALSE	0	0	1	1	none	3.1616627784e-05
S040	T087	FALSE	FALSE	0	0	1	1	none	0.0001050472676836
S042	T087	FALSE	FALSE	0	0	1	1	none	3.00818222263e-05
S071	T087	FALSE	FALSE	0	0	1	1	none	9.21993633989e-05
S078	T087	FALSE	FALSE	0	0	1	1	none	3.04698163632e-05
S081	T087	FALSE	FALSE	0	0	1	1	none	3.06419581506e-05
S085	T087	FALSE	FALSE	0	0	1	1	none	9.70335257122e-05
S087	T087	FALSE	FALSE	0	0	1	1	none	0.0001189332380997
S093	T087	FALSE	FALSE	0	0	1	1	none	8.72836420469e-05
S097	T087	FALSE	FALSE	0	0	1	1	none	2.66120381882e-05
S102	T087	FALSE	FALSE	0	0	1	1	none	0.0001061034669202
S106	T087	FALSE	FALSE	0	0	1	1	none	2.656501748e-05
S130	T087	FALSE	FALSE	0	0	1	1	none	0.0001179514552874
T009	T087	FALSE	FALSE	0	0	1	1	none	3.7204781181e-06
T010	T087	FALSE	FALSE	0	0	1	1	none	4.4351311781e-06
T013	T087	FALSE	FALSE	0	0	1	1	none	8.55832326813e-05
T014	T087	FALSE	FALSE	0	0	1	1	none	3.12734724846e-05
T020	T087	FALSE	FALSE	0	0	1	1	none	8.13562968876e-05
T021	T087	FALSE	FALSE	0	0	1	1	none	6.7730488316e-06
T028	T087	FALSE	FALSE	0	0	1	1	none	6.87821466169e-05
T035a	T087	FALSE	FALSE	0	0	1	1	none	0.0001178766387252
T035b	T087	FALSE	FALSE	0	0	1	1	none	7.8642643782e-06
T040	T087	FALSE	FALSE	0	0	1	1	none	3.10018363786e-05
T056	T087	FALSE	FALSE	0	0	1	1	none	9.2812856669e-06
T059	T087	FALSE	FALSE	0	0	1	1	none	0.0001112937088016
T065	T087	FALSE	FALSE	0	0	1	1	none	8.10809457348e-05
T069	T087	FALSE	FALSE	0	0	1	1	none	0.0001178003124629
T073	T087	FALSE	FALSE	0	0	1	1	none	6.7730488316e-06
T075	T087	FALSE	FALSE	0	0	1	1	none	6.13741650362e-05
T077	T087	FALSE	FALSE	0	0	1	1	none	6.1625346889e-06
S002	T095	TRUE	TRUE	0	0	1	1	none	0.0001089306516906
S007	T095	TRUE	TRUE	0	0	1	1	none	0.0001154306851218
S021	T095	TRUE	TRUE	0	0	1	1	none	0.0001088405089976
S024	T095	TRUE	TRUE	0	0	1	1	none	0.0001074851224936
S025	T095	TRUE	TRUE	0	0	1	1	none	0.0001083025748088
S026	T095	TRUE	TRUE	0	0	1	1	none	0.0001045898324568
S038	T095	FALSE	FALSE	0	0	1	1	none	0.0001228187016592
S039	T095	TRUE	TRUE	0	0	1	1	none	0.0001096210975456
S040	T095	TRUE	TRUE	0	0	1	1	none	6.89396979652e-05
S042	T095	TRUE	TRUE	0	0	1	1	none	0.0001080862919879
S071	T095	TRUE	TRUE	0	0	1	1	none	5.60917936805e-05
S078	T095	TRUE	TRUE	0	0	1	1	none	0.0001084742861248
S081	T095	TRUE	TRUE	0	0	1	1	none	0.0001086464279122
S085	T095	TRUE	TRUE	0	0	1	1	none	3.44277143398e-05
S087	T095	TRUE	TRUE	0	0	1	1	none	3.9586316537e-06
S093	T095	TRUE	TRUE	0	0	1	1	none	3.24236337965e-05
S097	T095	TRUE	TRUE	0	0	1	1	none	0.0001072379907638
S102	T095	TRUE	TRUE	0	0	1	1	none	6.99958972018e-05
S106	T095	TRUE	TRUE	0	0	1	1	none	0.0001045694872416
S130	T095	TRUE	TRUE	0	0	1	1	none	2.9768488414e-06
T009	T095	FALSE	FALSE	0	0	1	1	none	0.0001159867977253
T010	T095	FALSE	FALSE	0	0	1	1	none	0.0001154804224999
T013	T095	FALSE	FALSE	0	0	1	1	none	0.0001287037925229
T014	T095	TRUE	TRUE	0	0	1	1	none	0.0001092779422462
T020	T095	FALSE	FALSE	0	0	1	1	none	0.0001244768567292
T021	T095	FALSE	FALSE	0	0	1	1	none	0.0001153762835826
T028	T095	TRUE	TRUE	0	0	1	1	none	0.0001119027064585
T035a	T095	TRUE	TRUE	0	0	1	1	none	5.8513087928e-06
T035b	T095	TRUE	TRUE	0	0	1	1	none	0.0001126343074318
T040	T095	TRUE	TRUE	0	0	1	1	none	0.0001090063061402
T056	T095	FALSE	FALSE	0	0	1	1	none	0.0001215476052741
T059	T095	TRUE	TRUE	0	0	1	1	none	7.51861390832e-05
T065	T095	FALSE	FALSE	0	0	1	1	none	0.0001242015055764
T069	T095	TRUE	TRUE	0	0	1	1	none	8.16927427445e-05
T073	T095	FALSE	FALSE	0	0	1	1	none	0.0001153762835826
T075	T095	TRUE	TRUE	0	0	1	1	none	0.0001044947248778
T077	T095	FALSE	FALSE	0	0	1	1	none	0.0001147657694399
T087	T095	FALSE	FALSE	0	0	1	1	none	0.000118486247558
S002	T099a	TRUE	TRUE	0	0	1	1	none	0.0001075301333115
S007	T099a	TRUE	TRUE	0	0	1	1	none	0.0001140301667427
S021	T099a	TRUE	TRUE	0	0	1	1	none	0.0001074399906185
S024	T099a	TRUE	TRUE	0	0	1	1	none	0.0001060846041145
S025	T099a	TRUE	TRUE	0	0	1	1	none	0.0001069020564297
S026	T099a	TRUE	TRUE	0	0	1	1	none	0.0001031893140777
S038	T099a	FALSE	FALSE	0	0	1	1	none	0.0001214181832801
S039	T099a	TRUE	TRUE	0	0	1	1	none	0.0001082205791665
S040	T099a	TRUE	TRUE	0	0	1	1	none	6.75391795861e-05
S042	T099a	TRUE	TRUE	0	0	1	1	none	0.0001066857736088
S071	T099a	TRUE	TRUE	0	0	1	1	none	5.46912753014e-05
S078	T099a	TRUE	TRUE	0	0	1	1	none	0.0001070737677457
S081	T099a	TRUE	TRUE	0	0	1	1	none	0.0001072459095331
S085	T099a	TRUE	TRUE	0	0	1	1	none	3.30271959607e-05
S087	T099a	TRUE	TRUE	0	0	1	1	none	4.2863615028e-06
S093	T099a	TRUE	TRUE	0	0	1	1	none	3.10231154174e-05
S097	T099a	TRUE	TRUE	0	0	1	1	none	0.0001058374723847
S102	T099a	TRUE	TRUE	0	0	1	1	none	6.85953788227e-05
S106	T099a	TRUE	TRUE	0	0	1	1	none	0.0001031689688625
S130	T099a	TRUE	TRUE	0	0	1	1	none	3.3045786905e-06
T009	T099a	FALSE	FALSE	0	0	1	1	none	0.0001145862793462
T010	T099a	FALSE	FALSE	0	0	1	1	none	0.0001140799041208
T013	T099a	FALSE	FALSE	0	0	1	1	none	0.0001273032741438
T014	T099a	TRUE	TRUE	0	0	1	1	none	0.0001078774238671
T020	T099a	FALSE	FALSE	0	0	1	1	none	0.0001230763383501
T021	T099a	FALSE	FALSE	0	0	1	1	none	0.0001139757652035
T028	T099a	TRUE	TRUE	0	0	1	1	none	0.0001105021880794
T035a	T099a	TRUE	TRUE	0	0	1	1	none	4.4507904137e-06
T035b	T099a	TRUE	TRUE	0	0	1	1	none	0.0001112337890527
T040	T099a	TRUE	TRUE	0	0	1	1	none	0.0001076057877611
T056	T099a	FALSE	FALSE	0	0	1	1	none	0.000120147086895
T059	T099a	TRUE	TRUE	0	0	1	1	none	7.37856207041e-05
T065	T099a	FALSE	FALSE	0	0	1	1	none	0.0001228009871973
T069	T099a	TRUE	TRUE	0	0	1	1	none	8.02922243654e-05
T073	T099a	FALSE	FALSE	0	0	1	1	none	0.0001139757652035
T075	T099a	TRUE	TRUE	0	0	1	1	none	0.0001030942064987
T077	T099a	FALSE	FALSE	0	0	1	1	none	0.0001133652510608
T087	T099a	FALSE	FALSE	0	0	1	1	none	0.0001170857291789
T095	T099a	TRUE	TRUE	0	0	1	1	none	3.8393709611e-06
S002	T102	FALSE	FALSE	0	0	1	1	none	0.000112857374646
S007	T102	FALSE	FALSE	0	0	1	1	none	0.0001193574080772
S021	T102	FALSE	FALSE	0	0	1	1	none	0.000112767231953
S024	T102	FALSE	FALSE	0	0	1	1	none	0.000111411845449
S025	T102	FALSE	FALSE	0	0	1	1	none	0.0001122292977642
S026	T102	FALSE	FALSE	0	0	1	1	none	0.0001085165554122
S038	T102	FALSE	FALSE	0	0	1	1	none	0.0001267454246146
S039	T102	FALSE	FALSE	0	0	1	1	none	0.000113547820501
S040	T102	FALSE	FALSE	0	0	1	1	none	7.28664209206e-05
S042	T102	FALSE	FALSE	0	0	1	1	none	0.0001120130149433
S071	T102	FALSE	FALSE	0	0	1	1	none	6.00185166359e-05
S078	T102	FALSE	FALSE	0	0	1	1	none	0.0001124010090802
S081	T102	FALSE	FALSE	0	0	1	1	none	0.0001125731508676
S085	T102	FALSE	FALSE	0	0	1	1	none	3.83544372952e-05
S087	T102	FALSE	FALSE	0	0	1	1	none	7.8853546091e-06
S093	T102	FALSE	FALSE	0	0	1	1	none	3.63503567519e-05
S097	T102	FALSE	FALSE	0	0	1	1	none	0.0001111647137192
S102	T102	FALSE	FALSE	0	0	1	1	none	7.39226201572e-05
S106	T102	FALSE	FALSE	0	0	1	1	none	0.000108496210197
S130	T102	FALSE	FALSE	0	0	1	1	none	6.9035717968e-06
T009	T102	FALSE	FALSE	0	0	1	1	none	0.0001199135206807
T010	T102	FALSE	FALSE	0	0	1	1	none	0.0001194071454553
T013	T102	FALSE	FALSE	0	0	1	1	none	0.0001326305154783
T014	T102	FALSE	FALSE	0	0	1	1	none	0.0001132046652016
T020	T102	FALSE	FALSE	0	0	1	1	none	0.0001284035796846
T021	T102	FALSE	FALSE	0	0	1	1	none	0.000119303006538
T028	T102	FALSE	FALSE	0	0	1	1	none	0.0001158294294139
T035a	T102	FALSE	FALSE	0	0	1	1	none	9.7780317482e-06
T035b	T102	FALSE	FALSE	0	0	1	1	none	0.0001165610303872
T040	T102	FALSE	FALSE	0	0	1	1	none	0.0001129330290956
T056	T102	FALSE	FALSE	0	0	1	1	none	0.0001254743282295
T059	T102	FALSE	FALSE	0	0	1	1	none	7.91128620386e-05
T065	T102	FALSE	FALSE	0	0	1	1	none	0.0001281282285318
T069	T102	FALSE	FALSE	0	0	1	1	none	8.56194656999e-05
T073	T102	FALSE	FALSE	0	0	1	1	none	0.000119303006538
T075	T102	FALSE	FALSE	0	0	1	1	none	0.0001084214478332
T077	T102	FALSE	FALSE	0	0	1	1	none	0.0001186924923953
T087	T102	FALSE	FALSE	0	0	1	1	none	0.0001224129705134
T095	T102	TRUE	TRUE	1	0	1	1	anc	6.105141427e-07
T099a	T102	FALSE	FALSE	0	0	1	1	none	7.7660939165e-06
S002	T104	FALSE	FALSE	0	0	1	1	none	5.77482674118e-05
S007	T104	FALSE	FALSE	0	0	1	1	none	3.1915905019e-05
S021	T104	FALSE	FALSE	0	0	1	1	none	5.76581247188e-05
S024	T104	FALSE	FALSE	0	0	1	1	none	5.63027382148e-05
S025	T104	FALSE	FALSE	0	0	1	1	none	5.712019053e-05
S026	T104	FALSE	FALSE	0	0	1	1	none	5.3407448178e-05
S038	T104	FALSE	FALSE	0	0	1	1	none	4.67228582964e-05
S039	T104	FALSE	FALSE	0	0	1	1	none	5.84387132668e-05
S040	T104	FALSE	FALSE	0	0	1	1	none	9.69854432463999e-05
S042	T104	FALSE	FALSE	0	0	1	1	none	5.69039077091e-05
S071	T104	FALSE	FALSE	0	0	1	1	none	8.41375389616999e-05
S078	T104	FALSE	FALSE	0	0	1	1	none	5.7291901846e-05
S081	T104	FALSE	FALSE	0	0	1	1	none	5.74640436334e-05
S085	T104	FALSE	FALSE	0	0	1	1	none	8.8971701275e-05
S087	T104	FALSE	FALSE	0	0	1	1	none	0.0001108714136625
S093	T104	FALSE	FALSE	0	0	1	1	none	7.92218176096999e-05
S097	T104	FALSE	FALSE	0	0	1	1	none	5.6055606485e-05
S102	T104	FALSE	FALSE	0	0	1	1	none	9.8041642483e-05
S106	T104	FALSE	FALSE	0	0	1	1	none	5.33871029628e-05
S130	T104	FALSE	FALSE	0	0	1	1	none	0.0001098896308502
T009	T104	FALSE	FALSE	0	0	1	1	none	6.48044134465e-05
T010	T104	FALSE	FALSE	0	0	1	1	none	6.42980382211e-05
T013	T104	FALSE	FALSE	0	0	1	1	none	5.26079491601e-05
T014	T104	FALSE	FALSE	0	0	1	1	none	5.80955579674e-05
T020	T104	FALSE	FALSE	0	0	1	1	none	4.83810133664e-05
T021	T104	FALSE	FALSE	0	0	1	1	none	6.41938993038e-05
T028	T104	FALSE	FALSE	0	0	1	1	none	2.71668980703e-05
T035a	T104	FALSE	FALSE	0	0	1	1	none	0.000109814814288
T035b	T104	FALSE	FALSE	0	0	1	1	none	6.1451923153e-05
T040	T104	FALSE	FALSE	0	0	1	1	none	5.78239218614e-05
T056	T104	FALSE	FALSE	0	0	1	1	none	7.03652209953e-05
T059	T104	FALSE	FALSE	0	0	1	1	none	0.0001032318843644
T065	T104	FALSE	FALSE	0	0	1	1	none	4.81056622136e-05
T069	T104	FALSE	FALSE	0	0	1	1	none	0.0001097384880257
T073	T104	FALSE	FALSE	0	0	1	1	none	6.41938993038e-05
T075	T104	FALSE	FALSE	0	0	1	1	none	5.0053056975e-05
T077	T104	FALSE	FALSE	0	0	1	1	none	6.35833851611e-05
T087	T104	FALSE	FALSE	0	0	1	1	none	6.73038632792e-05
T095	T104	FALSE	FALSE	0	0	1	1	none	0.0001104244231208
T099a	T104	FALSE	FALSE	0	0	1	1	none	0.0001090239047417
T102	T104	FALSE	FALSE	0	0	1	1	none	0.0001143511460762
S002	T105	FALSE	FALSE	0	0	1	1	none	7.33568922955e-05
S007	T105	FALSE	FALSE	0	0	1	1	none	5.49434666427e-05
S021	T105	FALSE	FALSE	0	0	1	1	none	7.32667496025e-05
S024	T105	FALSE	FALSE	0	0	1	1	none	7.19113630985e-05
S025	T105	FALSE	FALSE	0	0	1	1	none	7.27288154137e-05
S026	T105	FALSE	FALSE	0	0	1	1	none	6.90160730617e-05
S038	T105	FALSE	FALSE	0	0	1	1	none	5.7735739147e-06
S039	T105	FALSE	FALSE	0	0	1	1	none	7.40473381505e-05
S040	T105	FALSE	FALSE	0	0	1	1	none	0.0001125940681301
S042	T105	FALSE	FALSE	0	0	1	1	none	7.25125325928e-05
S071	T105	FALSE	FALSE	0	0	1	1	none	9.97461638454e-05
S078	T105	FALSE	FALSE	0	0	1	1	none	7.29005267297e-05
S081	T105	FALSE	FALSE	0	0	1	1	none	7.30726685171e-05
S085	T105	FALSE	FALSE	0	0	1	1	none	0.0001045803261587
S087	T105	FALSE	FALSE	0	0	1	1	none	0.0001264800385462
S093	T105	FALSE	FALSE	0	0	1	1	none	9.48304424934e-05
S097	T105	FALSE	FALSE	0	0	1	1	none	7.16642313687e-05
S102	T105	FALSE	FALSE	0	0	1	1	none	0.0001136502673667
S106	T105	FALSE	FALSE	0	0	1	1	none	6.89957278465e-05
S130	T105	FALSE	FALSE	0	0	1	1	none	0.0001254982557339
T009	T105	FALSE	FALSE	0	0	1	1	none	8.04130383302e-05
T010	T105	FALSE	FALSE	0	0	1	1	none	7.99066631048e-05
T013	T105	FALSE	FALSE	0	0	1	1	none	7.55485766e-06
T014	T105	FALSE	FALSE	0	0	1	1	none	7.37041828511e-05
T020	T105	FALSE	FALSE	0	0	1	1	none	7.4317289847e-06
T021	T105	FALSE	FALSE	0	0	1	1	none	7.98025241875e-05
T028	T105	FALSE	FALSE	0	0	1	1	none	5.14154879794e-05
T035a	T105	FALSE	FALSE	0	0	1	1	none	0.0001254234391717
T035b	T105	FALSE	FALSE	0	0	1	1	none	7.70605480367e-05
T040	T105	FALSE	FALSE	0	0	1	1	none	7.34325467451e-05
T056	T105	FALSE	FALSE	0	0	1	1	none	8.5973845879e-05
T059	T105	FALSE	FALSE	0	0	1	1	none	0.0001188405092481
T065	T105	TRUE	TRUE	1	0	1	1	anc	6.105141427e-07
T069	T105	FALSE	FALSE	0	0	1	1	none	0.0001253471129094
T073	T105	FALSE	FALSE	0	0	1	1	none	7.98025241875e-05
T075	T105	FALSE	FALSE	0	0	1	1	none	6.56616818587e-05
T077	T105	FALSE	FALSE	0	0	1	1	none	7.91920100448e-05
T087	T105	FALSE	FALSE	0	0	1	1	none	8.29124881629e-05
T095	T105	FALSE	FALSE	0	0	1	1	none	0.0001260330480045
T099a	T105	FALSE	FALSE	0	0	1	1	none	0.0001246325296254
T102	T105	FALSE	FALSE	0	0	1	1	none	0.0001299597709599
T104	T105	FALSE	FALSE	0	0	1	1	none	4.99372046417e-05
S002	T107	FALSE	FALSE	0	0	1	1	none	0.0001134678887887
S007	T107	FALSE	FALSE	0	0	1	1	none	0.0001199679222199
S021	T107	FALSE	FALSE	0	0	1	1	none	0.0001133777460957
S024	T107	FALSE	FALSE	0	0	1	1	none	0.0001120223595917
S025	T107	FALSE	FALSE	0	0	1	1	none	0.0001128398119069
S026	T107	FALSE	FALSE	0	0	1	1	none	0.0001091270695549
S038	T107	FALSE	FALSE	0	0	1	1	none	0.0001273559387573
S039	T107	FALSE	FALSE	0	0	1	1	none	0.0001141583346437
S040	T107	FALSE	FALSE	0	0	1	1	none	7.34769350633e-05
S042	T107	FALSE	FALSE	0	0	1	1	none	0.000112623529086
S071	T107	FALSE	FALSE	0	0	1	1	none	6.06290307786e-05
S078	T107	FALSE	FALSE	0	0	1	1	none	0.0001130115232229
S081	T107	FALSE	FALSE	0	0	1	1	none	0.0001131836650103
S085	T107	FALSE	FALSE	0	0	1	1	none	3.89649514379e-05
S087	T107	FALSE	FALSE	0	0	1	1	none	8.4958687518e-06
S093	T107	FALSE	FALSE	0	0	1	1	none	3.69608708946e-05
S097	T107	FALSE	FALSE	0	0	1	1	none	0.0001117752278619
S102	T107	FALSE	FALSE	0	0	1	1	none	7.45331342999e-05
S106	T107	FALSE	FALSE	0	0	1	1	none	0.0001091067243397
S130	T107	FALSE	FALSE	0	0	1	1	none	7.5140859395e-06
T009	T107	FALSE	FALSE	0	0	1	1	none	0.0001205240348234
T010	T107	FALSE	FALSE	0	0	1	1	none	0.000120017659598
T013	T107	FALSE	FALSE	0	0	1	1	none	0.000133241029621
T014	T107	FALSE	FALSE	0	0	1	1	none	0.0001138151793443
T020	T107	FALSE	FALSE	0	0	1	1	none	0.0001290140938273
T021	T107	FALSE	FALSE	0	0	1	1	none	0.0001199135206807
T028	T107	FALSE	FALSE	0	0	1	1	none	0.0001164399435566
T035a	T107	FALSE	FALSE	0	0	1	1	none	1.03885458909e-05
T035b	T107	FALSE	FALSE	0	0	1	1	none	0.0001171715445299
T040	T107	FALSE	FALSE	0	0	1	1	none	0.0001135435432383
T056	T107	FALSE	FALSE	0	0	1	1	none	0.0001260848423722
T059	T107	FALSE	FALSE	0	0	1	1	none	7.97233761813e-05
T065	T107	FALSE	FALSE	0	0	1	1	none	0.0001287387426745
T069	T107	FALSE	FALSE	0	0	1	1	none	8.62299798426e-05
T073	T107	FALSE	FALSE	0	0	1	1	none	0.0001199135206807
T075	T107	FALSE	FALSE	0	0	1	1	none	0.0001090319619759
T077	T107	FALSE	FALSE	0	0	1	1	none	0.000119303006538
T087	T107	FALSE	FALSE	0	0	1	1	none	0.0001230234846561
T095	T107	TRUE	TRUE	1	0	1	1	anc	6.105141427e-07
T099a	T107	FALSE	FALSE	0	0	1	1	none	8.3766080592e-06
T102	T107	FALSE	FALSE	0	0	1	1	none	3.0525707135e-06
T104	T107	FALSE	FALSE	0	0	1	1	none	0.0001149616602189
T105	T107	FALSE	FALSE	0	0	1	1	none	0.0001305702851026
S002	T126	TRUE	TRUE	0	0	1	1	none	0.0001089468111275
S007	T126	TRUE	TRUE	0	0	1	1	none	0.0001154468445587
S021	T126	TRUE	TRUE	0	0	1	1	none	0.0001088566684345
S024	T126	TRUE	TRUE	0	0	1	1	none	0.0001075012819305
S025	T126	TRUE	TRUE	0	0	1	1	none	0.0001083187342457
S026	T126	TRUE	TRUE	0	0	1	1	none	0.0001046059918937
S038	T126	FALSE	FALSE	0	0	1	1	none	0.0001228348610961
S039	T126	TRUE	TRUE	0	0	1	1	none	0.0001096372569825
S040	T126	TRUE	TRUE	0	0	1	1	none	4.50728703621e-05
S042	T126	TRUE	TRUE	0	0	1	1	none	0.0001081024514248
S071	T126	TRUE	TRUE	0	0	1	1	none	2.75240718814e-05
S078	T126	TRUE	TRUE	0	0	1	1	none	0.0001084904455617
S081	T126	TRUE	TRUE	0	0	1	1	none	0.0001086625873491
S085	T126	TRUE	TRUE	0	0	1	1	none	6.09421154307e-05
S087	T126	TRUE	TRUE	0	0	1	1	none	8.28418278182e-05
S093	T126	TRUE	TRUE	0	0	1	1	none	5.11922317654e-05
S097	T126	TRUE	TRUE	0	0	1	1	none	0.0001072541502007
S102	T126	TRUE	TRUE	0	0	1	1	none	4.61290695987e-05
S106	T126	TRUE	TRUE	0	0	1	1	none	0.0001045856466785
S130	T126	TRUE	TRUE	0	0	1	1	none	8.18600450059e-05
T009	T126	FALSE	FALSE	0	0	1	1	none	0.0001160029571622
T010	T126	FALSE	FALSE	0	0	1	1	none	0.0001154965819368
T013	T126	FALSE	FALSE	0	0	1	1	none	0.0001287199519598
T014	T126	TRUE	TRUE	0	0	1	1	none	0.0001092941016831
T020	T126	FALSE	FALSE	0	0	1	1	none	0.0001244930161661
T021	T126	FALSE	FALSE	0	0	1	1	none	0.0001153924430195
T028	T126	TRUE	TRUE	0	0	1	1	none	0.0001119188658954
T035a	T126	TRUE	TRUE	0	0	1	1	none	8.17852284437e-05
T035b	T126	TRUE	TRUE	0	0	1	1	none	0.0001126504668687
T040	T126	TRUE	TRUE	0	0	1	1	none	0.0001090224655771
T056	T126	FALSE	FALSE	0	0	1	1	none	0.000121563764711
T059	T126	TRUE	TRUE	0	0	1	1	none	5.13193114801e-05
T065	T126	FALSE	FALSE	0	0	1	1	none	0.0001242176650133
T069	T126	TRUE	TRUE	0	0	1	1	none	4.2581352172e-05
T073	T126	FALSE	FALSE	0	0	1	1	none	0.0001153924430195
T075	T126	TRUE	TRUE	0	0	1	1	none	0.0001045108843147
T077	T126	FALSE	FALSE	0	0	1	1	none	0.0001147819288768
T087	T126	FALSE	FALSE	0	0	1	1	none	0.0001185024069949
T095	T126	TRUE	TRUE	0	0	1	1	none	8.23948372765e-05
T099a	T126	TRUE	TRUE	0	0	1	1	none	8.09943188974e-05
T102	T126	FALSE	FALSE	0	0	1	1	none	8.63215602319e-05
T104	T126	FALSE	FALSE	0	0	1	1	none	0.0001104405825577
T105	T126	FALSE	FALSE	0	0	1	1	none	0.0001260492074414
T107	T126	FALSE	FALSE	0	0	1	1	none	8.69320743746e-05
S002	T156	FALSE	FALSE	0	0	1	1	none	7.46603690531e-05
S007	T156	FALSE	FALSE	0	0	1	1	none	5.62469434003e-05
S021	T156	FALSE	FALSE	0	0	1	1	none	7.45702263601e-05
S024	T156	FALSE	FALSE	0	0	1	1	none	7.32148398561e-05
S025	T156	FALSE	FALSE	0	0	1	1	none	7.40322921713e-05
S026	T156	FALSE	FALSE	0	0	1	1	none	7.03195498193e-05
S038	T156	FALSE	FALSE	0	0	1	1	none	8.2980789577e-06
S039	T156	FALSE	FALSE	0	0	1	1	none	7.53508149081e-05
S040	T156	FALSE	FALSE	0	0	1	1	none	0.0001138975448877
S042	T156	FALSE	FALSE	0	0	1	1	none	7.38160093504e-05
S071	T156	FALSE	FALSE	0	0	1	1	none	0.000101049640603
S078	T156	FALSE	FALSE	0	0	1	1	none	7.42040034873e-05
S081	T156	FALSE	FALSE	0	0	1	1	none	7.43761452747e-05
S085	T156	FALSE	FALSE	0	0	1	1	none	0.0001058838029163
S087	T156	FALSE	FALSE	0	0	1	1	none	0.0001277835153038
S093	T156	FALSE	FALSE	0	0	1	1	none	9.6133919251e-05
S097	T156	FALSE	FALSE	0	0	1	1	none	7.29677081263e-05
S102	T156	FALSE	FALSE	0	0	1	1	none	0.0001149537441243
S106	T156	FALSE	FALSE	0	0	1	1	none	7.02992046041e-05
S130	T156	FALSE	FALSE	0	0	1	1	none	0.0001268017324915
T009	T156	FALSE	FALSE	0	0	1	1	none	8.17165150878e-05
T010	T156	FALSE	FALSE	0	0	1	1	none	8.12101398624e-05
T013	T156	FALSE	FALSE	0	0	1	1	none	1.41831698214e-05
T014	T156	FALSE	FALSE	0	0	1	1	none	7.50076596087e-05
T020	T156	FALSE	FALSE	0	0	1	1	none	9.9562340277e-06
T021	T156	FALSE	FALSE	0	0	1	1	none	8.11060009451e-05
T028	T156	FALSE	FALSE	0	0	1	1	none	5.2718964737e-05
T035a	T156	FALSE	FALSE	0	0	1	1	none	0.0001267269159293
T035b	T156	FALSE	FALSE	0	0	1	1	none	7.83640247943e-05
T040	T156	FALSE	FALSE	0	0	1	1	none	7.47360235027e-05
T056	T156	FALSE	FALSE	0	0	1	1	none	8.72773226366e-05
T059	T156	FALSE	FALSE	0	0	1	1	none	0.0001201439860057
T065	T156	FALSE	FALSE	0	0	1	1	none	9.6808828749e-06
T069	T156	FALSE	FALSE	0	0	1	1	none	0.000126650589667
T073	T156	FALSE	FALSE	0	0	1	1	none	8.11060009451e-05
T075	T156	FALSE	FALSE	0	0	1	1	none	6.69651586163e-05
T077	T156	FALSE	FALSE	0	0	1	1	none	8.04954868024e-05
T087	T156	FALSE	FALSE	0	0	1	1	none	8.42159649205e-05
T095	T156	FALSE	FALSE	0	0	1	1	none	0.0001273365247621
T099a	T156	FALSE	FALSE	0	0	1	1	none	0.000125936006383
T102	T156	FALSE	FALSE	0	0	1	1	none	0.0001312632477175
T104	T156	FALSE	FALSE	0	0	1	1	none	5.12406813993e-05
T105	T156	FALSE	FALSE	0	0	1	1	none	1.1512425303e-05
T107	T156	FALSE	FALSE	0	0	1	1	none	0.0001318737618602
T126	T156	FALSE	FALSE	0	0	1	1	none	0.000127352684199
S002	T159a	TRUE	TRUE	0	0	1	1	none	2.53741613828e-05
S007	T159a	TRUE	TRUE	0	0	1	1	none	6.6758104734e-05
S021	T159a	TRUE	TRUE	0	0	1	1	none	2.52840186898e-05
S024	T159a	TRUE	TRUE	0	0	1	1	none	2.39286321858e-05
S025	T159a	TRUE	TRUE	0	0	1	1	none	2.2124601687e-05
S026	T159a	TRUE	TRUE	0	0	1	1	none	1.4106595987e-05
S038	T159a	FALSE	FALSE	0	0	1	1	none	7.41461212714e-05
S039	T159a	TRUE	TRUE	0	0	1	1	none	2.60646072378e-05
S040	T159a	TRUE	TRUE	0	0	1	1	none	9.94952471374e-05
S042	T159a	TRUE	TRUE	0	0	1	1	none	2.45298016801e-05
S071	T159a	TRUE	TRUE	0	0	1	1	none	8.66473428527e-05
S078	T159a	TRUE	TRUE	0	0	1	1	none	2.4917795817e-05
S081	T159a	TRUE	TRUE	0	0	1	1	none	2.50899376044e-05
S085	T159a	TRUE	TRUE	0	0	1	1	none	9.1481505166e-05
S087	T159a	TRUE	TRUE	0	0	1	1	none	0.0001133812175535
S093	T159a	TRUE	TRUE	0	0	1	1	none	8.17316215007e-05
S097	T159a	TRUE	TRUE	0	0	1	1	none	2.1060017642e-05
S102	T159a	TRUE	TRUE	0	0	1	1	none	0.000100551446374
S106	T159a	TRUE	TRUE	0	0	1	1	none	2.10129969338e-05
S130	T159a	TRUE	TRUE	0	0	1	1	none	0.0001123994347412
T009	T159a	TRUE	TRUE	0	1	1	1	desc	6.105141427e-07
T010	T159a	TRUE	TRUE	0	1	1	1	desc	7.1465306e-07
T013	T159a	FALSE	FALSE	0	0	1	1	none	8.00312121351e-05
T014	T159a	TRUE	TRUE	0	0	1	1	none	2.57214519384e-05
T020	T159a	FALSE	FALSE	0	0	1	1	none	7.58042763414e-05
T021	T159a	TRUE	TRUE	0	1	1	1	desc	1.8315424281e-06
T028	T159a	TRUE	TRUE	0	0	1	1	none	6.32301260707e-05
T035a	T159a	TRUE	TRUE	0	0	1	1	none	0.000112324618179
T035b	T159a	TRUE	TRUE	0	0	1	1	none	2.312243832e-06
T040	T159a	TRUE	TRUE	0	0	1	1	none	2.54498158324e-05
T056	T159a	FALSE	FALSE	0	1	1	1	desc	6.1713216915e-06
T059	T159a	TRUE	TRUE	0	0	1	1	none	0.0001057416882554
T065	T159a	FALSE	FALSE	0	0	1	1	none	7.55289251886e-05
T069	T159a	TRUE	TRUE	0	0	1	1	none	0.0001122482919167
T073	T159a	TRUE	TRUE	0	1	1	1	desc	1.8315424281e-06
T075	T159a	TRUE	TRUE	0	0	1	1	none	5.582214449e-05
T077	T159a	TRUE	TRUE	0	1	1	1	desc	1.2210282854e-06
T087	T159a	TRUE	TRUE	0	1	1	1	desc	1.88893569e-06
T095	T159a	TRUE	TRUE	0	0	1	1	none	0.0001129342270118
T099a	T159a	TRUE	TRUE	0	0	1	1	none	0.0001115337086327
T102	T159a	FALSE	FALSE	0	0	1	1	none	0.0001168609499672
T104	T159a	FALSE	FALSE	0	0	1	1	none	6.1751842733e-05
T105	T159a	FALSE	FALSE	0	0	1	1	none	7.73604676167e-05
T107	T159a	FALSE	FALSE	0	0	1	1	none	0.0001174714641099
T126	T159a	TRUE	TRUE	0	0	1	1	none	0.0001129503864487
T156	T159a	FALSE	FALSE	0	0	1	1	none	7.86639443743e-05
S002	T182	FALSE	FALSE	0	0	1	1	none	7.15895937569e-05
S007	T182	FALSE	FALSE	0	0	1	1	none	5.31761681041e-05
S021	T182	FALSE	FALSE	0	0	1	1	none	7.14994510639e-05
S024	T182	FALSE	FALSE	0	0	1	1	none	7.01440645599e-05
S025	T182	FALSE	FALSE	0	0	1	1	none	7.09615168751e-05
S026	T182	FALSE	FALSE	0	0	1	1	none	6.72487745231e-05
S038	T182	FALSE	FALSE	0	0	1	1	none	5.2273036615e-06
S039	T182	FALSE	FALSE	0	0	1	1	none	7.22800396119e-05
S040	T182	FALSE	FALSE	0	0	1	1	none	0.0001108267695915
S042	T182	FALSE	FALSE	0	0	1	1	none	7.07452340542e-05
S071	T182	FALSE	FALSE	0	0	1	1	none	9.79788653068e-05
S078	T182	FALSE	FALSE	0	0	1	1	none	7.11332281911e-05
S081	T182	FALSE	FALSE	0	0	1	1	none	7.13053699785e-05
S085	T182	FALSE	FALSE	0	0	1	1	none	0.0001028130276201
S087	T182	FALSE	FALSE	0	0	1	1	none	0.0001247127400076
S093	T182	FALSE	FALSE	0	0	1	1	none	9.30631439548e-05
S097	T182	FALSE	FALSE	0	0	1	1	none	6.98969328301e-05
S102	T182	FALSE	FALSE	0	0	1	1	none	0.0001118829688281
S106	T182	FALSE	FALSE	0	0	1	1	none	6.72284293079e-05
S130	T182	FALSE	FALSE	0	0	1	1	none	0.0001237309571953
T009	T182	FALSE	FALSE	0	0	1	1	none	7.86457397916e-05
T010	T182	FALSE	FALSE	0	0	1	1	none	7.81393645662e-05
T013	T182	FALSE	FALSE	0	0	1	1	none	1.11123945252e-05
T014	T182	FALSE	FALSE	0	0	1	1	none	7.19368843125e-05
T020	T182	FALSE	FALSE	0	0	1	1	none	6.8854587315e-06
T021	T182	FALSE	FALSE	0	0	1	1	none	7.80352256489e-05
T028	T182	FALSE	FALSE	0	0	1	1	none	4.96481894408e-05
T035a	T182	FALSE	FALSE	0	0	1	1	none	0.0001236561406331
T035b	T182	FALSE	FALSE	0	0	1	1	none	7.52932494981e-05
T040	T182	FALSE	FALSE	0	0	1	1	none	7.16652482065e-05
T056	T182	FALSE	FALSE	0	0	1	1	none	8.42065473404e-05
T059	T182	FALSE	FALSE	0	0	1	1	none	0.0001170732107095
T065	T182	FALSE	FALSE	0	0	1	1	none	6.6101075787e-06
T069	T182	FALSE	FALSE	0	0	1	1	none	0.0001235798143708
T073	T182	FALSE	FALSE	0	0	1	1	none	7.80352256489e-05
T075	T182	FALSE	FALSE	0	0	1	1	none	6.38943833201e-05
T077	T182	FALSE	FALSE	0	0	1	1	none	7.74247115062e-05
T087	T182	FALSE	FALSE	0	0	1	1	none	8.11451896243e-05
T095	T182	FALSE	FALSE	0	0	1	1	none	0.0001242657494659
T099a	T182	FALSE	FALSE	0	0	1	1	none	0.0001228652310868
T102	T182	FALSE	FALSE	0	0	1	1	none	0.0001281924724213
T104	T182	FALSE	FALSE	0	0	1	1	none	4.81699061031e-05
T105	T182	FALSE	FALSE	0	0	1	1	none	8.4416500068e-06
T107	T182	FALSE	FALSE	0	0	1	1	none	0.000128802986564
T126	T182	FALSE	FALSE	0	0	1	1	none	0.0001242819089028
T156	T182	FALSE	FALSE	0	0	1	1	none	8.524098479e-06
T159a	T182	FALSE	FALSE	0	0	1	1	none	7.55931690781e-05
S002	T183	FALSE	FALSE	0	0	1	1	none	7.41369825798e-05
S007	T183	FALSE	FALSE	0	0	1	1	none	5.5723556927e-05
S021	T183	FALSE	FALSE	0	0	1	1	none	7.40468398868e-05
S024	T183	FALSE	FALSE	0	0	1	1	none	7.26914533828e-05
S025	T183	FALSE	FALSE	0	0	1	1	none	7.3508905698e-05
S026	T183	FALSE	FALSE	0	0	1	1	none	6.9796163346e-05
S038	T183	FALSE	FALSE	0	0	1	1	none	6.553664199e-06
S039	T183	FALSE	FALSE	0	0	1	1	none	7.48274284348e-05
S040	T183	FALSE	FALSE	0	0	1	1	none	0.0001133741584144
S042	T183	FALSE	FALSE	0	0	1	1	none	7.32926228771e-05
S071	T183	FALSE	FALSE	0	0	1	1	none	0.0001005262541297
S078	T183	FALSE	FALSE	0	0	1	1	none	7.3680617014e-05
S081	T183	FALSE	FALSE	0	0	1	1	none	7.38527588014e-05
S085	T183	FALSE	FALSE	0	0	1	1	none	0.000105360416443
S087	T183	FALSE	FALSE	0	0	1	1	none	0.0001272601288305
S093	T183	FALSE	FALSE	0	0	1	1	none	9.56105327777e-05
S097	T183	FALSE	FALSE	0	0	1	1	none	7.2444321653e-05
S102	T183	FALSE	FALSE	0	0	1	1	none	0.000114430357651
S106	T183	FALSE	FALSE	0	0	1	1	none	6.97758181308e-05
S130	T183	FALSE	FALSE	0	0	1	1	none	0.0001262783460182
T009	T183	FALSE	FALSE	0	0	1	1	none	8.11931286145e-05
T010	T183	FALSE	FALSE	0	0	1	1	none	8.06867533891e-05
T013	T183	FALSE	FALSE	0	0	1	1	none	7.1139196589e-06
T014	T183	FALSE	FALSE	0	0	1	1	none	7.44842731354e-05
T020	T183	FALSE	FALSE	0	0	1	1	none	8.211819269e-06
T021	T183	FALSE	FALSE	0	0	1	1	none	8.05826144718e-05
T028	T183	FALSE	FALSE	0	0	1	1	none	5.21955782637e-05
T035a	T183	FALSE	FALSE	0	0	1	1	none	0.000126203529456
T035b	T183	FALSE	FALSE	0	0	1	1	none	7.7840638321e-05
T040	T183	FALSE	FALSE	0	0	1	1	none	7.42126370294e-05
T056	T183	FALSE	FALSE	0	0	1	1	none	8.67539361633e-05
T059	T183	FALSE	FALSE	0	0	1	1	none	0.0001196205995324
T065	T183	FALSE	FALSE	0	0	1	1	none	3.8326609978e-06
T069	T183	FALSE	FALSE	0	0	1	1	none	0.0001261272031937
T073	T183	FALSE	FALSE	0	0	1	1	none	8.05826144718e-05
T075	T183	FALSE	FALSE	0	0	1	1	none	6.6441772143e-05
T077	T183	FALSE	FALSE	0	0	1	1	none	7.99721003291e-05
T087	T183	FALSE	FALSE	0	0	1	1	none	8.36925784472e-05
T095	T183	FALSE	FALSE	0	0	1	1	none	0.0001268131382888
T099a	T183	FALSE	FALSE	0	0	1	1	none	0.0001254126199097
T102	T183	FALSE	FALSE	0	0	1	1	none	0.0001307398612442
T104	T183	FALSE	FALSE	0	0	1	1	none	5.0717294926e-05
T105	T183	FALSE	FALSE	0	0	1	1	none	5.6642034259e-06
T107	T183	FALSE	FALSE	0	0	1	1	none	0.0001313503753869
T126	T183	FALSE	FALSE	0	0	1	1	none	0.0001268292977257
T156	T183	FALSE	FALSE	0	0	1	1	none	1.22925155873e-05
T159a	T183	FALSE	FALSE	0	0	1	1	none	7.8140557901e-05
T182	T183	FALSE	FALSE	0	0	1	1	none	9.2217402911e-06
S002	T188	TRUE	TRUE	0	0	1	1	none	6.66458553395e-05
S007	T188	TRUE	TRUE	0	0	1	1	none	4.08134929467e-05
S021	T188	TRUE	TRUE	0	0	1	1	none	6.65557126465e-05
S024	T188	TRUE	TRUE	0	0	1	1	none	6.52003261425e-05
S025	T188	TRUE	TRUE	0	0	1	1	none	6.60177784577e-05
S026	T188	TRUE	TRUE	0	0	1	1	none	6.23050361057e-05
S038	T188	FALSE	FALSE	0	0	1	1	none	5.56204462241e-05
S039	T188	TRUE	TRUE	0	0	1	1	none	6.73363011945e-05
S040	T188	TRUE	TRUE	0	0	1	1	none	0.0001058830311741
S042	T188	TRUE	TRUE	0	0	1	1	none	6.58014956368e-05
S071	T188	TRUE	TRUE	0	0	1	1	none	9.30351268894e-05
S078	T188	TRUE	TRUE	0	0	1	1	none	6.61894897737e-05
S081	T188	TRUE	TRUE	0	0	1	1	none	6.63616315611e-05
S085	T188	TRUE	TRUE	0	0	1	1	none	9.78692892027e-05
S087	T188	TRUE	TRUE	0	0	1	1	none	0.0001197690015902
S093	T188	TRUE	TRUE	0	0	1	1	none	8.81194055374e-05
S097	T188	TRUE	TRUE	0	0	1	1	none	6.49531944127e-05
S102	T188	TRUE	TRUE	0	0	1	1	none	0.0001069392304107
S106	T188	TRUE	TRUE	0	0	1	1	none	6.22846908905e-05
S130	T188	TRUE	TRUE	0	0	1	1	none	0.0001187872187779
T009	T188	FALSE	FALSE	0	0	1	1	none	7.37020013742e-05
T010	T188	FALSE	FALSE	0	0	1	1	none	7.31956261488e-05
T013	T188	FALSE	FALSE	0	0	1	1	none	6.15055370878e-05
T014	T188	TRUE	TRUE	0	0	1	1	none	6.69931458951e-05
T020	T188	FALSE	FALSE	0	0	1	1	none	5.72786012941e-05
T021	T188	FALSE	FALSE	0	0	1	1	none	7.30914872315e-05
T028	T188	TRUE	TRUE	0	0	1	1	none	3.014195159e-05
T035a	T188	TRUE	TRUE	0	0	1	1	none	0.0001187124022157
T035b	T188	TRUE	TRUE	0	0	1	1	none	7.03495110807e-05
T040	T188	TRUE	TRUE	0	0	1	1	none	6.67215097891e-05
T056	T188	FALSE	FALSE	0	0	1	1	none	7.9262808923e-05
T059	T188	TRUE	TRUE	0	0	1	1	none	0.0001121294722921
T065	T188	FALSE	FALSE	0	0	1	1	none	5.70032501413e-05
T069	T188	TRUE	TRUE	0	0	1	1	none	0.0001186360759534
T073	T188	FALSE	FALSE	0	0	1	1	none	7.30914872315e-05
T075	T188	TRUE	TRUE	0	0	1	1	none	5.89506449027e-05
T077	T188	FALSE	FALSE	0	0	1	1	none	7.24809730888e-05
T087	T188	FALSE	FALSE	0	0	1	1	none	7.62014512069e-05
T095	T188	TRUE	TRUE	0	0	1	1	none	0.0001193220110485
T099a	T188	TRUE	TRUE	0	0	1	1	none	0.0001179214926694
T102	T188	FALSE	FALSE	0	0	1	1	none	0.0001232487340039
T104	T188	FALSE	FALSE	0	0	1	1	none	3.45862026603e-05
T105	T188	FALSE	FALSE	0	0	1	1	none	5.88347925694e-05
T107	T188	FALSE	FALSE	0	0	1	1	none	0.0001238592481466
T126	T188	TRUE	TRUE	0	0	1	1	none	0.0001193381704854
T156	T188	FALSE	FALSE	0	0	1	1	none	6.0138269327e-05
T159a	T188	TRUE	TRUE	0	0	1	1	none	7.06494306607e-05
T182	T188	FALSE	FALSE	0	0	1	1	none	5.70674940308e-05
T183	T188	FALSE	FALSE	0	0	1	1	none	5.96148828537e-05
S002	T192	FALSE	FALSE	0	0	1	1	none	0.000115077505779
S007	T192	FALSE	FALSE	0	0	1	1	none	0.0001215775392102
S021	T192	FALSE	FALSE	0	0	1	1	none	0.000114987363086
S024	T192	FALSE	FALSE	0	0	1	1	none	0.000113631976582
S025	T192	FALSE	FALSE	0	0	1	1	none	0.0001144494288972
S026	T192	FALSE	FALSE	0	0	1	1	none	0.0001107366865452
S038	T192	FALSE	FALSE	0	0	1	1	none	0.0001289655557476
S039	T192	FALSE	FALSE	0	0	1	1	none	0.000115767951634
S040	T192	FALSE	FALSE	0	0	1	1	none	5.12035650136e-05
S042	T192	FALSE	FALSE	0	0	1	1	none	0.0001142331460763
S071	T192	FALSE	FALSE	0	0	1	1	none	3.36547665329e-05
S078	T192	FALSE	FALSE	0	0	1	1	none	0.0001146211402132
S081	T192	FALSE	FALSE	0	0	1	1	none	0.0001147932820006
S085	T192	FALSE	FALSE	0	0	1	1	none	6.70728100822e-05
S087	T192	FALSE	FALSE	0	0	1	1	none	8.89725224697e-05
S093	T192	FALSE	FALSE	0	0	1	1	none	5.73229264169e-05
S097	T192	FALSE	FALSE	0	0	1	1	none	0.0001133848448522
S102	T192	FALSE	FALSE	0	0	1	1	none	5.22597642502e-05
S106	T192	FALSE	FALSE	0	0	1	1	none	0.00011071634133
S130	T192	FALSE	FALSE	0	0	1	1	none	8.79907396574e-05
T009	T192	FALSE	FALSE	0	0	1	1	none	0.0001221336518137
T010	T192	FALSE	FALSE	0	0	1	1	none	0.0001216272765883
T013	T192	FALSE	FALSE	0	0	1	1	none	0.0001348506466113
T014	T192	FALSE	FALSE	0	0	1	1	none	0.0001154247963346
T020	T192	FALSE	FALSE	0	0	1	1	none	0.0001306237108176
T021	T192	FALSE	FALSE	0	0	1	1	none	0.000121523137671
T028	T192	FALSE	FALSE	0	0	1	1	none	0.0001180495605469
T035a	T192	FALSE	FALSE	0	0	1	1	none	8.79159230952e-05
T035b	T192	FALSE	FALSE	0	0	1	1	none	0.0001187811615202
T040	T192	FALSE	FALSE	0	0	1	1	none	0.0001151531602286
T056	T192	FALSE	FALSE	0	0	1	1	none	0.0001276944593625
T059	T192	FALSE	FALSE	0	0	1	1	none	5.74500061316e-05
T065	T192	FALSE	FALSE	0	0	1	1	none	0.0001303483596648
T069	T192	FALSE	FALSE	0	0	1	1	none	4.87120468235e-05
T073	T192	FALSE	FALSE	0	0	1	1	none	0.000121523137671
T075	T192	FALSE	FALSE	0	0	1	1	none	0.0001106415789662
T077	T192	FALSE	FALSE	0	0	1	1	none	0.0001209126235283
T087	T192	FALSE	FALSE	0	0	1	1	none	0.0001246331016464
T095	T192	FALSE	FALSE	0	0	1	1	none	8.8525531928e-05
T099a	T192	FALSE	FALSE	0	0	1	1	none	8.71250135489e-05
T102	T192	FALSE	FALSE	0	0	1	1	none	9.24522548834e-05
T104	T192	FALSE	FALSE	0	0	1	1	none	0.0001165712772092
T105	T192	FALSE	FALSE	0	0	1	1	none	0.0001321799020929
T107	T192	FALSE	FALSE	0	0	1	1	none	9.30627690261e-05
T126	T192	TRUE	TRUE	1	0	1	1	anc	6.105141427e-07
T156	T192	FALSE	FALSE	0	0	1	1	none	0.0001334833788505
T159a	T192	FALSE	FALSE	0	0	1	1	none	0.0001190810811002
T182	T192	FALSE	FALSE	0	0	1	1	none	0.0001304126035543
T183	T192	FALSE	FALSE	0	0	1	1	none	0.0001329599923772
T188	T192	FALSE	FALSE	0	0	1	1	none	0.0001254688651369
S002	T223	FALSE	FALSE	0	0	1	1	none	7.46421644704e-05
S007	T223	FALSE	FALSE	0	0	1	1	none	5.62287388176e-05
S021	T223	FALSE	FALSE	0	0	1	1	none	7.45520217774e-05
S024	T223	FALSE	FALSE	0	0	1	1	none	7.31966352734e-05
S025	T223	FALSE	FALSE	0	0	1	1	none	7.40140875886e-05
S026	T223	FALSE	FALSE	0	0	1	1	none	7.03013452366e-05
S038	T223	FALSE	FALSE	0	0	1	1	none	8.279874375e-06
S039	T223	FALSE	FALSE	0	0	1	1	none	7.53326103254e-05
S040	T223	FALSE	FALSE	0	0	1	1	none	0.000113879340305
S042	T223	FALSE	FALSE	0	0	1	1	none	7.37978047677e-05
S071	T223	FALSE	FALSE	0	0	1	1	none	0.0001010314360203
S078	T223	FALSE	FALSE	0	0	1	1	none	7.41857989046e-05
S081	T223	FALSE	FALSE	0	0	1	1	none	7.4357940692e-05
S085	T223	FALSE	FALSE	0	0	1	1	none	0.0001058655983336
S087	T223	FALSE	FALSE	0	0	1	1	none	0.0001277653107211
S093	T223	FALSE	FALSE	0	0	1	1	none	9.61157146682999e-05
S097	T223	FALSE	FALSE	0	0	1	1	none	7.29495035436e-05
S102	T223	FALSE	FALSE	0	0	1	1	none	0.0001149355395416
S106	T223	FALSE	FALSE	0	0	1	1	none	7.02810000214e-05
S130	T223	FALSE	FALSE	0	0	1	1	none	0.0001267835279088
T009	T223	FALSE	FALSE	0	0	1	1	none	8.16983105051e-05
T010	T223	FALSE	FALSE	0	0	1	1	none	8.11919352797e-05
T013	T223	FALSE	FALSE	0	0	1	1	none	1.41649652387e-05
T014	T223	FALSE	FALSE	0	0	1	1	none	7.4989455026e-05
T020	T223	FALSE	FALSE	0	0	1	1	none	9.938029445e-06
T021	T223	FALSE	FALSE	0	0	1	1	none	8.10877963624e-05
T028	T223	FALSE	FALSE	0	0	1	1	none	5.27007601543e-05
T035a	T223	FALSE	FALSE	0	0	1	1	none	0.0001267087113466
T035b	T223	FALSE	FALSE	0	0	1	1	none	7.83458202116e-05
T040	T223	FALSE	FALSE	0	0	1	1	none	7.471781892e-05
T056	T223	FALSE	FALSE	0	0	1	1	none	8.72591180539e-05
T059	T223	FALSE	FALSE	0	0	1	1	none	0.000120125781423
T065	T223	FALSE	FALSE	0	0	1	1	none	9.6626782922e-06
T069	T223	FALSE	FALSE	0	0	1	1	none	0.0001266323850843
T073	T223	FALSE	FALSE	0	0	1	1	none	8.10877963624e-05
T075	T223	FALSE	FALSE	0	0	1	1	none	6.69469540336e-05
T077	T223	FALSE	FALSE	0	0	1	1	none	8.04772822197e-05
T087	T223	FALSE	FALSE	0	0	1	1	none	8.41977603378e-05
T095	T223	FALSE	FALSE	0	0	1	1	none	0.0001273183201794
T099a	T223	FALSE	FALSE	0	0	1	1	none	0.0001259178018003
T102	T223	FALSE	FALSE	0	0	1	1	none	0.0001312450431348
T104	T223	FALSE	FALSE	0	0	1	1	none	5.12224768166e-05
T105	T223	FALSE	FALSE	0	0	1	1	none	1.14942207203e-05
T107	T223	FALSE	FALSE	0	0	1	1	none	0.0001318555572775
T126	T223	FALSE	FALSE	0	0	1	1	none	0.0001273344796163
T156	T223	FALSE	FALSE	0	0	1	1	none	1.15766691925e-05
T159a	T223	FALSE	FALSE	0	0	1	1	none	7.86457397916e-05
T182	T223	FALSE	FALSE	0	0	1	1	none	4.2735989989e-06
T183	T223	FALSE	FALSE	0	0	1	1	none	1.22743110046e-05
T188	T223	FALSE	FALSE	0	0	1	1	none	6.01200647443e-05
T192	T223	FALSE	FALSE	0	0	1	1	none	0.0001334651742678
S002	T225	FALSE	FALSE	0	0	1	1	none	8.06110063903999e-05
S007	T225	FALSE	FALSE	0	0	1	1	none	6.21975807376e-05
S021	T225	FALSE	FALSE	0	0	1	1	none	8.05208636973999e-05
S024	T225	FALSE	FALSE	0	0	1	1	none	7.91654771933999e-05
S025	T225	FALSE	FALSE	0	0	1	1	none	7.99829295085999e-05
S026	T225	FALSE	FALSE	0	0	1	1	none	7.62701871565999e-05
S038	T225	FALSE	FALSE	0	0	1	1	none	1.4248716295e-05
S039	T225	FALSE	FALSE	0	0	1	1	none	8.13014522453999e-05
S040	T225	FALSE	FALSE	0	0	1	1	none	0.000119848182225
S042	T225	FALSE	FALSE	0	0	1	1	none	7.97666466876999e-05
S071	T225	FALSE	FALSE	0	0	1	1	none	0.0001070002779403
S078	T225	FALSE	FALSE	0	0	1	1	none	8.01546408245999e-05
S081	T225	FALSE	FALSE	0	0	1	1	none	8.03267826119999e-05
S085	T225	FALSE	FALSE	0	0	1	1	none	0.0001118344402536
S087	T225	FALSE	FALSE	0	0	1	1	none	0.0001337341526411
S093	T225	FALSE	FALSE	0	0	1	1	none	0.0001020845565883
S097	T225	FALSE	FALSE	0	0	1	1	none	7.89183454635999e-05
S102	T225	FALSE	FALSE	0	0	1	1	none	0.0001209043814616
S106	T225	FALSE	FALSE	0	0	1	1	none	7.62498419413999e-05
S130	T225	FALSE	FALSE	0	0	1	1	none	0.0001327523698288
T009	T225	FALSE	FALSE	0	0	1	1	none	8.76671524250999e-05
T010	T225	FALSE	FALSE	0	0	1	1	none	8.71607771996999e-05
T013	T225	FALSE	FALSE	0	0	1	1	none	2.01338071587e-05
T014	T225	FALSE	FALSE	0	0	1	1	none	8.09582969459999e-05
T020	T225	FALSE	FALSE	0	0	1	1	none	1.5906871365e-05
T021	T225	FALSE	FALSE	0	0	1	1	none	8.70566382823999e-05
T028	T225	FALSE	FALSE	0	0	1	1	none	5.86696020743e-05
T035a	T225	FALSE	FALSE	0	0	1	1	none	0.0001326775532666
T035b	T225	FALSE	FALSE	0	0	1	1	none	8.43146621315999e-05
T040	T225	FALSE	FALSE	0	0	1	1	none	8.06866608399999e-05
T056	T225	FALSE	FALSE	0	0	1	1	none	9.32279599738999e-05
T059	T225	FALSE	FALSE	0	0	1	1	none	0.000126094623343
T065	T225	FALSE	FALSE	0	0	1	1	none	1.56315202122e-05
T069	T225	FALSE	FALSE	0	0	1	1	none	0.0001326012270043
T073	T225	FALSE	FALSE	0	0	1	1	none	8.70566382823999e-05
T075	T225	FALSE	FALSE	0	0	1	1	none	7.29157959536e-05
T077	T225	FALSE	FALSE	0	0	1	1	none	8.64461241396999e-05
T087	T225	FALSE	FALSE	0	0	1	1	none	9.01666022577999e-05
T095	T225	FALSE	FALSE	0	0	1	1	none	0.0001332871620994
T099a	T225	FALSE	FALSE	0	0	1	1	none	0.0001318866437203
T102	T225	FALSE	FALSE	0	0	1	1	none	0.0001372138850548
T104	T225	FALSE	FALSE	0	0	1	1	none	5.71913187366e-05
T105	T225	FALSE	FALSE	0	0	1	1	none	1.74630626403e-05
T107	T225	FALSE	FALSE	0	0	1	1	none	0.0001378243991975
T126	T225	FALSE	FALSE	0	0	1	1	none	0.0001333033215363
T156	T225	FALSE	FALSE	0	0	1	1	none	1.48068435145e-05
T159a	T225	FALSE	FALSE	0	0	1	1	none	8.46145817115999e-05
T182	T225	FALSE	FALSE	0	0	1	1	none	1.44747358163e-05
T183	T225	FALSE	FALSE	0	0	1	1	none	1.82431529246e-05
T188	T225	FALSE	FALSE	0	0	1	1	none	6.60889066643e-05
T192	T225	FALSE	FALSE	0	0	1	1	none	0.0001394340161878
T223	T225	FALSE	FALSE	0	0	1	1	none	1.75273065298e-05
S002	T230	FALSE	FALSE	0	0	1	1	none	2.9037246239e-05
S007	T230	FALSE	FALSE	0	0	1	1	none	7.04211895902e-05
S021	T230	FALSE	FALSE	0	0	1	1	none	2.8947103546e-05
S024	T230	FALSE	FALSE	0	0	1	1	none	2.7591717042e-05
S025	T230	FALSE	FALSE	0	0	1	1	none	2.57876865432e-05
S026	T230	FALSE	FALSE	0	0	1	1	none	1.77696808432e-05
S038	T230	FALSE	FALSE	0	0	1	1	none	7.78092061276e-05
S039	T230	FALSE	FALSE	0	0	1	1	none	2.9727692094e-05
S040	T230	FALSE	FALSE	0	0	1	1	none	0.0001031583319936
S042	T230	FALSE	FALSE	0	0	1	1	none	2.81928865363e-05
S071	T230	FALSE	FALSE	0	0	1	1	none	9.03104277089e-05
S078	T230	FALSE	FALSE	0	0	1	1	none	2.85808806732e-05
S081	T230	FALSE	FALSE	0	0	1	1	none	2.87530224606e-05
S085	T230	FALSE	FALSE	0	0	1	1	none	9.51445900222e-05
S087	T230	FALSE	FALSE	0	0	1	1	none	0.0001170443024097
S093	T230	FALSE	FALSE	0	0	1	1	none	8.53947063569e-05
S097	T230	FALSE	FALSE	0	0	1	1	none	2.47231024982e-05
S102	T230	FALSE	FALSE	0	0	1	1	none	0.0001042145312302
S106	T230	FALSE	FALSE	0	0	1	1	none	2.467608179e-05
S130	T230	FALSE	FALSE	0	0	1	1	none	0.0001160625195974
T009	T230	FALSE	FALSE	0	0	1	1	none	1.8315424281e-06
T010	T230	FALSE	FALSE	0	0	1	1	none	2.5461954881e-06
T013	T230	FALSE	FALSE	0	0	1	1	none	8.36942969913e-05
T014	T230	FALSE	FALSE	0	0	1	1	none	2.93845367946e-05
T020	T230	FALSE	FALSE	0	0	1	1	none	7.94673611976e-05
T021	T230	FALSE	FALSE	0	0	1	1	none	4.8841131416e-06
T028	T230	FALSE	FALSE	0	0	1	1	none	6.68932109269e-05
T035a	T230	FALSE	FALSE	0	0	1	1	none	0.0001159877030352
T035b	T230	FALSE	FALSE	0	0	1	1	none	5.9753286882e-06
T040	T230	FALSE	FALSE	0	0	1	1	none	2.91129006886e-05
T056	T230	FALSE	FALSE	0	0	1	1	none	7.3923499769e-06
T059	T230	FALSE	FALSE	0	0	1	1	none	0.0001094047731116
T065	T230	FALSE	FALSE	0	0	1	1	none	7.91920100448e-05
T069	T230	FALSE	FALSE	0	0	1	1	none	0.0001159113767729
T073	T230	FALSE	FALSE	0	0	1	1	none	4.8841131416e-06
T075	T230	FALSE	FALSE	0	0	1	1	none	5.94852293462e-05
T077	T230	FALSE	FALSE	0	0	1	1	none	4.2735989989e-06
T087	T230	FALSE	FALSE	0	0	1	1	none	3.1099639754e-06
T095	T230	FALSE	FALSE	0	0	1	1	none	0.000116597311868
T099a	T230	FALSE	FALSE	0	0	1	1	none	0.0001151967934889
T102	T230	FALSE	FALSE	0	0	1	1	none	0.0001205240348234
T104	T230	FALSE	FALSE	0	0	1	1	none	6.54149275892e-05
T105	T230	FALSE	FALSE	0	0	1	1	none	8.10235524729e-05
T107	T230	FALSE	FALSE	0	0	1	1	none	0.0001211345489661
T126	T230	FALSE	FALSE	0	0	1	1	none	0.0001166134713049
T156	T230	FALSE	FALSE	0	0	1	1	none	8.23270292305e-05
T159a	T230	TRUE	TRUE	1	0	1	1	anc	6.105141427e-07
T182	T230	FALSE	FALSE	0	0	1	1	none	7.92562539343e-05
T183	T230	FALSE	FALSE	0	0	1	1	none	8.18036427572e-05
T188	T230	FALSE	FALSE	0	0	1	1	none	7.43125155169e-05
T192	T230	FALSE	FALSE	0	0	1	1	none	0.0001227441659564
T223	T230	FALSE	FALSE	0	0	1	1	none	8.23088246478e-05
T225	T230	FALSE	FALSE	0	0	1	1	none	8.82776665677999e-05
S002	T232	TRUE	TRUE	0	0	1	1	none	0.0001088132773545
S007	T232	TRUE	TRUE	0	0	1	1	none	0.0001153133107857
S021	T232	TRUE	TRUE	0	0	1	1	none	0.0001087231346615
S024	T232	TRUE	TRUE	0	0	1	1	none	0.0001073677481575
S025	T232	TRUE	TRUE	0	0	1	1	none	0.0001081852004727
S026	T232	TRUE	TRUE	0	0	1	1	none	0.0001044724581207
S038	T232	FALSE	FALSE	0	0	1	1	none	0.0001227013273231
S039	T232	TRUE	TRUE	0	0	1	1	none	0.0001095037232095
S040	T232	TRUE	TRUE	0	0	1	1	none	4.49393365891e-05
S042	T232	TRUE	TRUE	0	0	1	1	none	0.0001079689176518
S071	T232	TRUE	TRUE	0	0	1	1	none	2.73905381084e-05
S078	T232	TRUE	TRUE	0	0	1	1	none	0.0001083569117887
S081	T232	TRUE	TRUE	0	0	1	1	none	0.0001085290535761
S085	T232	TRUE	TRUE	0	0	1	1	none	6.08085816577e-05
S087	T232	TRUE	TRUE	0	0	1	1	none	8.27082940452e-05
S093	T232	TRUE	TRUE	0	0	1	1	none	5.10586979924e-05
S097	T232	TRUE	TRUE	0	0	1	1	none	0.0001071206164277
S102	T232	TRUE	TRUE	0	0	1	1	none	4.59955358257e-05
S106	T232	TRUE	TRUE	0	0	1	1	none	0.0001044521129055
S130	T232	TRUE	TRUE	0	0	1	1	none	8.17265112329e-05
T009	T232	FALSE	FALSE	0	0	1	1	none	0.0001158694233892
T010	T232	FALSE	FALSE	0	0	1	1	none	0.0001153630481638
T013	T232	FALSE	FALSE	0	0	1	1	none	0.0001285864181868
T014	T232	TRUE	TRUE	0	0	1	1	none	0.0001091605679101
T020	T232	FALSE	FALSE	0	0	1	1	none	0.0001243594823931
T021	T232	FALSE	FALSE	0	0	1	1	none	0.0001152589092465
T028	T232	TRUE	TRUE	0	0	1	1	none	0.0001117853321224
T035a	T232	TRUE	TRUE	0	0	1	1	none	8.16516946707e-05
T035b	T232	TRUE	TRUE	0	0	1	1	none	0.0001125169330957
T040	T232	TRUE	TRUE	0	0	1	1	none	0.0001088889318041
T056	T232	FALSE	FALSE	0	0	1	1	none	0.000121430230938
T059	T232	TRUE	TRUE	0	0	1	1	none	5.11857777071e-05
T065	T232	FALSE	FALSE	0	0	1	1	none	0.0001240841312403
T069	T232	TRUE	TRUE	0	0	1	1	none	4.2447818399e-05
T073	T232	FALSE	FALSE	0	0	1	1	none	0.0001152589092465
T075	T232	TRUE	TRUE	0	0	1	1	none	0.0001043773505417
T077	T232	FALSE	FALSE	0	0	1	1	none	0.0001146483951038
T087	T232	FALSE	FALSE	0	0	1	1	none	0.0001183688732219
T095	T232	TRUE	TRUE	0	0	1	1	none	8.22613035035e-05
T099a	T232	TRUE	TRUE	0	0	1	1	none	8.08607851244e-05
T102	T232	FALSE	FALSE	0	0	1	1	none	8.61880264589e-05
T104	T232	FALSE	FALSE	0	0	1	1	none	0.0001103070487847
T105	T232	FALSE	FALSE	0	0	1	1	none	0.0001259156736684
T107	T232	FALSE	FALSE	0	0	1	1	none	8.67985406016e-05
T126	T232	TRUE	TRUE	0	0	1	1	none	2.716579711e-06
T156	T232	FALSE	FALSE	0	0	1	1	none	0.000127219150426
T159a	T232	TRUE	TRUE	0	0	1	1	none	0.0001128168526757
T182	T232	FALSE	FALSE	0	0	1	1	none	0.0001241483751298
T183	T232	FALSE	FALSE	0	0	1	1	none	0.0001266957639527
T188	T232	TRUE	TRUE	0	0	1	1	none	0.0001192046367124
T192	T232	FALSE	FALSE	0	0	1	1	none	8.8472743625e-06
T223	T232	FALSE	FALSE	0	0	1	1	none	0.0001272009458433
T225	T232	FALSE	FALSE	0	0	1	1	none	0.0001331697877633
T230	T232	FALSE	FALSE	0	0	1	1	none	0.0001164799375319
S002	T241	FALSE	FALSE	0	0	1	1	none	8.26487425327999e-05
S007	T241	FALSE	FALSE	0	0	1	1	none	6.423531688e-05
S021	T241	FALSE	FALSE	0	0	1	1	none	8.25585998397999e-05
S024	T241	FALSE	FALSE	0	0	1	1	none	8.12032133357999e-05
S025	T241	FALSE	FALSE	0	0	1	1	none	8.20206656509999e-05
S026	T241	FALSE	FALSE	0	0	1	1	none	7.83079232989999e-05
S038	T241	FALSE	FALSE	0	0	1	1	none	1.5065424152e-05
S039	T241	FALSE	FALSE	0	0	1	1	none	8.33391883877999e-05
S040	T241	FALSE	FALSE	0	0	1	1	none	0.0001218859183674
S042	T241	FALSE	FALSE	0	0	1	1	none	8.18043828300999e-05
S071	T241	FALSE	FALSE	0	0	1	1	none	0.0001090380140827
S078	T241	FALSE	FALSE	0	0	1	1	none	8.21923769669999e-05
S081	T241	FALSE	FALSE	0	0	1	1	none	8.23645187543999e-05
S085	T241	FALSE	FALSE	0	0	1	1	none	0.000113872176396
S087	T241	FALSE	FALSE	0	0	1	1	none	0.0001357718887835
S093	T241	FALSE	FALSE	0	0	1	1	none	0.0001041222927307
S097	T241	FALSE	FALSE	0	0	1	1	none	8.09560816059999e-05
S102	T241	FALSE	FALSE	0	0	1	1	none	0.000122942117604
S106	T241	FALSE	FALSE	0	0	1	1	none	7.82875780837999e-05
S130	T241	FALSE	FALSE	0	0	1	1	none	0.0001347901059712
T009	T241	FALSE	FALSE	0	0	1	1	none	8.97048885674999e-05
T010	T241	FALSE	FALSE	0	0	1	1	none	8.91985133420999e-05
T013	T241	FALSE	FALSE	0	0	1	1	none	1.15052188605e-05
T014	T241	FALSE	FALSE	0	0	1	1	none	8.29960330883999e-05
T020	T241	FALSE	FALSE	0	0	1	1	none	1.6723579222e-05
T021	T241	FALSE	FALSE	0	0	1	1	none	8.90943744247999e-05
T028	T241	FALSE	FALSE	0	0	1	1	none	6.07073382167e-05
T035a	T241	FALSE	FALSE	0	0	1	1	none	0.000134715289409
T035b	T241	FALSE	FALSE	0	0	1	1	none	8.63523982739999e-05
T040	T241	FALSE	FALSE	0	0	1	1	none	8.27243969823999e-05
T056	T241	FALSE	FALSE	0	0	1	1	none	9.52656961162999e-05
T059	T241	FALSE	FALSE	0	0	1	1	none	0.0001281323594854
T065	T241	FALSE	FALSE	0	0	1	1	none	1.23444209508e-05
T069	T241	FALSE	FALSE	0	0	1	1	none	0.0001346389631467
T073	T241	FALSE	FALSE	0	0	1	1	none	8.90943744247999e-05
T075	T241	FALSE	FALSE	0	0	1	1	none	7.4953532096e-05
T077	T241	FALSE	FALSE	0	0	1	1	none	8.84838602820999e-05
T087	T241	FALSE	FALSE	0	0	1	1	none	9.22043384001999e-05
T095	T241	FALSE	FALSE	0	0	1	1	none	0.0001353248982418
T099a	T241	FALSE	FALSE	0	0	1	1	none	0.0001339243798627
T102	T241	FALSE	FALSE	0	0	1	1	none	0.0001392516211972
T104	T241	FALSE	FALSE	0	0	1	1	none	5.9229054879e-05
T105	T241	FALSE	FALSE	0	0	1	1	none	1.41759633789e-05
T107	T241	FALSE	FALSE	0	0	1	1	none	0.0001398621353399
T126	T241	FALSE	FALSE	0	0	1	1	none	0.0001353410576787
T156	T241	FALSE	FALSE	0	0	1	1	none	2.08042755403e-05
T159a	T241	FALSE	FALSE	0	0	1	1	none	8.66523178539999e-05
T182	T241	FALSE	FALSE	0	0	1	1	none	1.77335002441e-05
T183	T241	FALSE	FALSE	0	0	1	1	none	1.37350253778e-05
T188	T241	FALSE	FALSE	0	0	1	1	none	6.81266428066999e-05
T192	T241	FALSE	FALSE	0	0	1	1	none	0.0001414717523302
T223	T241	FALSE	FALSE	0	0	1	1	none	2.07860709576e-05
T225	T241	FALSE	FALSE	0	0	1	1	none	2.67549128776e-05
T230	T241	FALSE	FALSE	0	0	1	1	none	9.03154027101999e-05
T232	T241	FALSE	FALSE	0	0	1	1	none	0.0001352075239057
S002	T270	FALSE	FALSE	0	0	1	1	none	0.0001106448197826
S007	T270	FALSE	FALSE	0	0	1	1	none	0.0001171448532138
S021	T270	FALSE	FALSE	0	0	1	1	none	0.0001105546770896
S024	T270	FALSE	FALSE	0	0	1	1	none	0.0001091992905856
S025	T270	FALSE	FALSE	0	0	1	1	none	0.0001100167429008
S026	T270	FALSE	FALSE	0	0	1	1	none	0.0001063040005488
S038	T270	FALSE	FALSE	0	0	1	1	none	0.0001245328697512
S039	T270	FALSE	FALSE	0	0	1	1	none	0.0001113352656376
S040	T270	FALSE	FALSE	0	0	1	1	none	4.67708790172e-05
S042	T270	FALSE	FALSE	0	0	1	1	none	0.0001098004600799
S071	T270	FALSE	FALSE	0	0	1	1	none	2.92220805365e-05
S078	T270	FALSE	FALSE	0	0	1	1	none	0.0001101884542168
S081	T270	FALSE	FALSE	0	0	1	1	none	0.0001103605960042
S085	T270	FALSE	FALSE	0	0	1	1	none	6.26401240858e-05
S087	T270	FALSE	FALSE	0	0	1	1	none	8.45398364733e-05
S093	T270	FALSE	FALSE	0	0	1	1	none	5.28902404205e-05
S097	T270	FALSE	FALSE	0	0	1	1	none	0.0001089521588558
S102	T270	FALSE	FALSE	0	0	1	1	none	4.78270782538e-05
S106	T270	FALSE	FALSE	0	0	1	1	none	0.0001062836553336
S130	T270	FALSE	FALSE	0	0	1	1	none	8.3558053661e-05
T009	T270	FALSE	FALSE	0	0	1	1	none	0.0001177009658173
T010	T270	FALSE	FALSE	0	0	1	1	none	0.0001171945905919
T013	T270	FALSE	FALSE	0	0	1	1	none	0.0001304179606149
T014	T270	FALSE	FALSE	0	0	1	1	none	0.0001109921103382
T020	T270	FALSE	FALSE	0	0	1	1	none	0.0001261910248212
T021	T270	FALSE	FALSE	0	0	1	1	none	0.0001170904516746
T028	T270	FALSE	FALSE	0	0	1	1	none	0.0001136168745505
T035a	T270	FALSE	FALSE	0	0	1	1	none	8.34832370988e-05
T035b	T270	FALSE	FALSE	0	0	1	1	none	0.0001143484755238
T040	T270	FALSE	FALSE	0	0	1	1	none	0.0001107204742322
T056	T270	FALSE	FALSE	0	0	1	1	none	0.0001232617733661
T059	T270	FALSE	FALSE	0	0	1	1	none	5.30173201352e-05
T065	T270	FALSE	FALSE	0	0	1	1	none	0.0001259156736684
T069	T270	FALSE	FALSE	0	0	1	1	none	4.42793608271e-05
T073	T270	FALSE	FALSE	0	0	1	1	none	0.0001170904516746
T075	T270	FALSE	FALSE	0	0	1	1	none	0.0001062088929698
T077	T270	FALSE	FALSE	0	0	1	1	none	0.0001164799375319
T087	T270	FALSE	FALSE	0	0	1	1	none	0.00012020041565
T095	T270	FALSE	FALSE	0	0	1	1	none	8.40928459316e-05
T099a	T270	FALSE	FALSE	0	0	1	1	none	8.26923275525e-05
T102	T270	FALSE	FALSE	0	0	1	1	none	8.8019568887e-05
T104	T270	FALSE	FALSE	0	0	1	1	none	0.0001121385912128
T105	T270	FALSE	FALSE	0	0	1	1	none	0.0001277472160965
T107	T270	FALSE	FALSE	0	0	1	1	none	8.86300830297e-05
T126	T270	FALSE	FALSE	0	0	1	1	none	4.5481221391e-06
T156	T270	FALSE	FALSE	0	0	1	1	none	0.0001290506928541
T159a	T270	FALSE	FALSE	0	0	1	1	none	0.0001146483951038
T182	T270	FALSE	FALSE	0	0	1	1	none	0.0001259799175579
T183	T270	FALSE	FALSE	0	0	1	1	none	0.0001285273063808
T188	T270	FALSE	FALSE	0	0	1	1	none	0.0001210361791405
T192	T270	FALSE	FALSE	0	0	1	1	none	1.06788167906e-05
T223	T270	FALSE	FALSE	0	0	1	1	none	0.0001290324882714
T225	T270	FALSE	FALSE	0	0	1	1	none	0.0001350013301914
T230	T270	FALSE	FALSE	0	0	1	1	none	0.00011831147996
T232	T270	TRUE	TRUE	1	0	1	1	anc	6.105141427e-07
T241	T270	FALSE	FALSE	0	0	1	1	none	0.0001370390663338
S002	T271b	FALSE	FALSE	0	0	1	1	none	8.19574896591999e-05
S007	T271b	FALSE	FALSE	0	0	1	1	none	6.35440640064e-05
S021	T271b	FALSE	FALSE	0	0	1	1	none	8.18673469661999e-05
S024	T271b	FALSE	FALSE	0	0	1	1	none	8.05119604621999e-05
S025	T271b	FALSE	FALSE	0	0	1	1	none	8.13294127773999e-05
S026	T271b	FALSE	FALSE	0	0	1	1	none	7.76166704253999e-05
S038	T271b	FALSE	FALSE	0	0	1	1	none	1.55951995638e-05
S039	T271b	FALSE	FALSE	0	0	1	1	none	8.26479355141999e-05
S040	T271b	FALSE	FALSE	0	0	1	1	none	0.0001211946654938
S042	T271b	FALSE	FALSE	0	0	1	1	none	8.11131299564999e-05
S071	T271b	FALSE	FALSE	0	0	1	1	none	0.0001083467612091
S078	T271b	FALSE	FALSE	0	0	1	1	none	8.15011240933999e-05
S081	T271b	FALSE	FALSE	0	0	1	1	none	8.16732658807999e-05
S085	T271b	FALSE	FALSE	0	0	1	1	none	0.0001131809235224
S087	T271b	FALSE	FALSE	0	0	1	1	none	0.0001350806359099
S093	T271b	FALSE	FALSE	0	0	1	1	none	0.0001034310398571
S097	T271b	FALSE	FALSE	0	0	1	1	none	8.02648287323999e-05
S102	T271b	FALSE	FALSE	0	0	1	1	none	0.0001222508647304
S106	T271b	FALSE	FALSE	0	0	1	1	none	7.75963252101999e-05
S130	T271b	FALSE	FALSE	0	0	1	1	none	0.0001340988530976
T009	T271b	FALSE	FALSE	0	0	1	1	none	8.90136356938999e-05
T010	T271b	FALSE	FALSE	0	0	1	1	none	8.85072604684999e-05
T013	T271b	FALSE	FALSE	0	0	1	1	none	2.14802904275e-05
T014	T271b	FALSE	FALSE	0	0	1	1	none	8.23047802147999e-05
T020	T271b	FALSE	FALSE	0	0	1	1	none	1.72533546338e-05
T021	T271b	FALSE	FALSE	0	0	1	1	none	8.84031215511999e-05
T028	T271b	FALSE	FALSE	0	0	1	1	none	6.00160853431e-05
T035a	T271b	FALSE	FALSE	0	0	1	1	none	0.0001340240365354
T035b	T271b	FALSE	FALSE	0	0	1	1	none	8.56611454003999e-05
T040	T271b	FALSE	FALSE	0	0	1	1	none	8.20331441087999e-05
T056	T271b	FALSE	FALSE	0	0	1	1	none	9.45744432426999e-05
T059	T271b	FALSE	FALSE	0	0	1	1	none	0.0001274411066118
T065	T271b	FALSE	FALSE	0	0	1	1	none	1.6978003481e-05
T069	T271b	FALSE	FALSE	0	0	1	1	none	0.0001339477102731
T073	T271b	FALSE	FALSE	0	0	1	1	none	8.84031215511999e-05
T075	T271b	FALSE	FALSE	0	0	1	1	none	7.42622792224e-05
T077	T271b	FALSE	FALSE	0	0	1	1	none	8.77926074084999e-05
T087	T271b	FALSE	FALSE	0	0	1	1	none	9.15130855265999e-05
T095	T271b	FALSE	FALSE	0	0	1	1	none	0.0001346336453682
T099a	T271b	FALSE	FALSE	0	0	1	1	none	0.0001332331269891
T102	T271b	FALSE	FALSE	0	0	1	1	none	0.0001385603683236
T104	T271b	FALSE	FALSE	0	0	1	1	none	5.85378020054e-05
T105	T271b	FALSE	FALSE	0	0	1	1	none	1.88095459091e-05
T107	T271b	FALSE	FALSE	0	0	1	1	none	0.0001391708824663
T126	T271b	FALSE	FALSE	0	0	1	1	none	0.0001346498048051
T156	T271b	FALSE	FALSE	0	0	1	1	none	1.61533267833e-05
T159a	T271b	FALSE	FALSE	0	0	1	1	none	8.59610649803999e-05
T182	T271b	FALSE	FALSE	0	0	1	1	none	1.58212190851e-05
T183	T271b	FALSE	FALSE	0	0	1	1	none	1.95896361934e-05
T188	T271b	FALSE	FALSE	0	0	1	1	none	6.74353899330999e-05
T192	T271b	FALSE	FALSE	0	0	1	1	none	0.0001407804994566
T223	T271b	FALSE	FALSE	0	0	1	1	none	1.88737897986e-05
T225	T271b	FALSE	FALSE	0	0	1	1	none	8.6726529812e-06
T230	T271b	FALSE	FALSE	0	0	1	1	none	8.96241498365999e-05
T232	T271b	FALSE	FALSE	0	0	1	1	none	0.0001345162710321
T241	T271b	FALSE	FALSE	0	0	1	1	none	2.81013961464e-05
T270	T271b	FALSE	FALSE	0	0	1	1	none	0.0001363478134602
S002	T301	FALSE	FALSE	0	0	1	1	none	0.0001159609612387
S007	T301	FALSE	FALSE	0	0	1	1	none	0.0001224609946699
S021	T301	FALSE	FALSE	0	0	1	1	none	0.0001158708185457
S024	T301	FALSE	FALSE	0	0	1	1	none	0.0001145154320417
S025	T301	FALSE	FALSE	0	0	1	1	none	0.0001153328843569
S026	T301	FALSE	FALSE	0	0	1	1	none	0.0001116201420049
S038	T301	FALSE	FALSE	0	0	1	1	none	0.0001298490112073
S039	T301	FALSE	FALSE	0	0	1	1	none	0.0001166514070937
S040	T301	FALSE	FALSE	0	0	1	1	none	5.20870204733e-05
S042	T301	FALSE	FALSE	0	0	1	1	none	0.000115116601536
S071	T301	FALSE	FALSE	0	0	1	1	none	3.45382219926e-05
S078	T301	FALSE	FALSE	0	0	1	1	none	0.0001155045956729
S081	T301	FALSE	FALSE	0	0	1	1	none	0.0001156767374603
S085	T301	FALSE	FALSE	0	0	1	1	none	6.79562655419e-05
S087	T301	FALSE	FALSE	0	0	1	1	none	8.98559779294e-05
S093	T301	FALSE	FALSE	0	0	1	1	none	5.82063818766e-05
S097	T301	FALSE	FALSE	0	0	1	1	none	0.0001142683003119
S102	T301	FALSE	FALSE	0	0	1	1	none	5.31432197099e-05
S106	T301	FALSE	FALSE	0	0	1	1	none	0.0001115997967897
S130	T301	FALSE	FALSE	0	0	1	1	none	8.88741951171e-05
T009	T301	FALSE	FALSE	0	0	1	1	none	0.0001230171072734
T010	T301	FALSE	FALSE	0	0	1	1	none	0.000122510732048
T013	T301	FALSE	FALSE	0	0	1	1	none	0.000135734102071
T014	T301	FALSE	FALSE	0	0	1	1	none	0.0001163082517943
T020	T301	FALSE	FALSE	0	0	1	1	none	0.0001315071662773
T021	T301	FALSE	FALSE	0	0	1	1	none	0.0001224065931307
T028	T301	FALSE	FALSE	0	0	1	1	none	0.0001189330160066
T035a	T301	FALSE	FALSE	0	0	1	1	none	8.87993785549e-05
T035b	T301	FALSE	FALSE	0	0	1	1	none	0.0001196646169799
T040	T301	FALSE	FALSE	0	0	1	1	none	0.0001160366156883
T056	T301	FALSE	FALSE	0	0	1	1	none	0.0001285779148222
T059	T301	FALSE	FALSE	0	0	1	1	none	5.83334615913e-05
T065	T301	FALSE	FALSE	0	0	1	1	none	0.0001312318151245
T069	T301	FALSE	FALSE	0	0	1	1	none	4.95955022832e-05
T073	T301	FALSE	FALSE	0	0	1	1	none	0.0001224065931307
T075	T301	FALSE	FALSE	0	0	1	1	none	0.0001115250344259
T077	T301	FALSE	FALSE	0	0	1	1	none	0.000121796078988
T087	T301	FALSE	FALSE	0	0	1	1	none	0.0001255165571061
T095	T301	FALSE	FALSE	0	0	1	1	none	8.94089873877e-05
T099a	T301	FALSE	FALSE	0	0	1	1	none	8.80084690086e-05
T102	T301	FALSE	FALSE	0	0	1	1	none	9.33357103431e-05
T104	T301	FALSE	FALSE	0	0	1	1	none	0.0001174547326689
T105	T301	FALSE	FALSE	0	0	1	1	none	0.0001330633575526
T107	T301	FALSE	FALSE	0	0	1	1	none	9.39462244858e-05
T126	T301	FALSE	FALSE	1	0	1	1	anc	5.1826076831e-06
T156	T301	FALSE	FALSE	0	0	1	1	none	0.0001343668343102
T159a	T301	FALSE	FALSE	0	0	1	1	none	0.0001199645365599
T182	T301	FALSE	FALSE	0	0	1	1	none	0.000131296059014
T183	T301	FALSE	FALSE	0	0	1	1	none	0.0001338434478369
T188	T301	FALSE	FALSE	0	0	1	1	none	0.0001263523205966
T192	T301	FALSE	FALSE	0	0	1	1	none	1.31448447627e-05
T223	T301	FALSE	FALSE	0	0	1	1	none	0.0001343486297275
T225	T301	FALSE	FALSE	0	0	1	1	none	0.0001403174716475
T230	T301	FALSE	FALSE	0	0	1	1	none	0.0001236276214161
T232	T301	FALSE	FALSE	0	0	1	1	none	9.7307298222e-06
T241	T301	FALSE	FALSE	0	0	1	1	none	0.0001423552077899
T270	T301	FALSE	FALSE	0	0	1	1	none	1.15622722503e-05
T271b	T301	FALSE	FALSE	0	0	1	1	none	0.0001416639549163
S002	T303	FALSE	FALSE	0	0	1	1	none	0.0001143501686877
S007	T303	FALSE	FALSE	0	0	1	1	none	0.0001208502021189
S021	T303	FALSE	FALSE	0	0	1	1	none	0.0001142600259947
S024	T303	FALSE	FALSE	0	0	1	1	none	0.0001129046394907
S025	T303	FALSE	FALSE	0	0	1	1	none	0.0001137220918059
S026	T303	FALSE	FALSE	0	0	1	1	none	0.0001100093494539
S038	T303	FALSE	FALSE	0	0	1	1	none	0.0001282382186563
S039	T303	FALSE	FALSE	0	0	1	1	none	0.0001150406145427
S040	T303	FALSE	FALSE	0	0	1	1	none	5.04762279223e-05
S042	T303	FALSE	FALSE	0	0	1	1	none	0.000113505808985
S071	T303	FALSE	FALSE	0	0	1	1	none	3.29274294416e-05
S078	T303	FALSE	FALSE	0	0	1	1	none	0.0001138938031219
S081	T303	FALSE	FALSE	0	0	1	1	none	0.0001140659449093
S085	T303	FALSE	FALSE	0	0	1	1	none	6.63454729909e-05
S087	T303	FALSE	FALSE	0	0	1	1	none	8.82451853784e-05
S093	T303	FALSE	FALSE	0	0	1	1	none	5.65955893256e-05
S097	T303	FALSE	FALSE	0	0	1	1	none	0.0001126575077609
S102	T303	FALSE	FALSE	0	0	1	1	none	5.15324271589e-05
S106	T303	FALSE	FALSE	0	0	1	1	none	0.0001099890042387
S130	T303	FALSE	FALSE	0	0	1	1	none	8.72634025661e-05
T009	T303	FALSE	FALSE	0	0	1	1	none	0.0001214063147224
T010	T303	FALSE	FALSE	0	0	1	1	none	0.000120899939497
T013	T303	FALSE	FALSE	0	0	1	1	none	0.00013412330952
T014	T303	FALSE	FALSE	0	0	1	1	none	0.0001146974592433
T020	T303	FALSE	FALSE	0	0	1	1	none	0.0001298963737263
T021	T303	FALSE	FALSE	0	0	1	1	none	0.0001207958005797
T028	T303	FALSE	FALSE	0	0	1	1	none	0.0001173222234556
T035a	T303	FALSE	FALSE	0	0	1	1	none	8.71885860039e-05
T035b	T303	FALSE	FALSE	0	0	1	1	none	0.0001180538244289
T040	T303	FALSE	FALSE	0	0	1	1	none	0.0001144258231373
T056	T303	FALSE	FALSE	0	0	1	1	none	0.0001269671222712
T059	T303	FALSE	FALSE	0	0	1	1	none	5.67226690403e-05
T065	T303	FALSE	FALSE	0	0	1	1	none	0.0001296210225735
T069	T303	FALSE	FALSE	0	0	1	1	none	4.79847097322e-05
T073	T303	FALSE	FALSE	0	0	1	1	none	0.0001207958005797
T075	T303	FALSE	FALSE	0	0	1	1	none	0.0001099142418749
T077	T303	FALSE	FALSE	0	0	1	1	none	0.000120185286437
T087	T303	FALSE	FALSE	0	0	1	1	none	0.0001239057645551
T095	T303	FALSE	FALSE	0	0	1	1	none	8.77981948367e-05
T099a	T303	FALSE	FALSE	0	0	1	1	none	8.63976764576e-05
T102	T303	FALSE	FALSE	0	0	1	1	none	9.17249177921e-05
T104	T303	FALSE	FALSE	0	0	1	1	none	0.0001158439401179
T105	T303	FALSE	FALSE	0	0	1	1	none	0.0001314525650016
T107	T303	FALSE	FALSE	0	0	1	1	none	9.23354319348e-05
T126	T303	FALSE	FALSE	1	0	1	1	anc	4.1823292748e-06
T156	T303	FALSE	FALSE	0	0	1	1	none	0.0001327560417592
T159a	T303	FALSE	FALSE	0	0	1	1	none	0.0001183537440089
T182	T303	FALSE	FALSE	0	0	1	1	none	0.000129685266463
T183	T303	FALSE	FALSE	0	0	1	1	none	0.0001322326552859
T188	T303	FALSE	FALSE	0	0	1	1	none	0.0001247415280456
T192	T303	FALSE	FALSE	0	0	1	1	none	1.15340522117e-05
T223	T303	FALSE	FALSE	0	0	1	1	none	0.0001327378371765
T225	T303	FALSE	FALSE	0	0	1	1	none	0.0001387066790965
T230	T303	FALSE	FALSE	0	0	1	1	none	0.0001220168288651
T232	T303	FALSE	FALSE	0	0	1	1	none	8.1199372712e-06
T241	T303	FALSE	FALSE	0	0	1	1	none	0.0001407444152389
T270	T303	FALSE	FALSE	0	0	1	1	none	9.9514796993e-06
T271b	T303	FALSE	FALSE	0	0	1	1	none	0.0001400531623653
T301	T303	FALSE	FALSE	0	0	1	1	none	1.1196479386e-05
S002	T322	FALSE	FALSE	0	0	1	1	none	7.73118834669e-05
S007	T322	FALSE	FALSE	0	0	1	1	none	5.88984578141e-05
S021	T322	FALSE	FALSE	0	0	1	1	none	7.72217407739e-05
S024	T322	FALSE	FALSE	0	0	1	1	none	7.58663542699e-05
S025	T322	FALSE	FALSE	0	0	1	1	none	7.66838065851e-05
S026	T322	FALSE	FALSE	0	0	1	1	none	7.29710642331e-05
S038	T322	FALSE	FALSE	0	0	1	1	none	9.7285650861e-06
S039	T322	FALSE	FALSE	0	0	1	1	none	7.80023293219e-05
S040	T322	FALSE	FALSE	0	0	1	1	none	0.0001165490593015
S042	T322	FALSE	FALSE	0	0	1	1	none	7.64675237642e-05
S071	T322	FALSE	FALSE	0	0	1	1	none	0.0001037011550168
S078	T322	FALSE	FALSE	0	0	1	1	none	7.68555179011e-05
S081	T322	FALSE	FALSE	0	0	1	1	none	7.70276596885e-05
S085	T322	FALSE	FALSE	0	0	1	1	none	0.0001085353173301
S087	T322	FALSE	FALSE	0	0	1	1	none	0.0001304350297176
S093	T322	FALSE	FALSE	0	0	1	1	none	9.87854336647999e-05
S097	T322	FALSE	FALSE	0	0	1	1	none	7.56192225401e-05
S102	T322	FALSE	FALSE	0	0	1	1	none	0.0001176052585381
S106	T322	FALSE	FALSE	0	0	1	1	none	7.29507190179e-05
S130	T322	FALSE	FALSE	0	0	1	1	none	0.0001294532469053
T009	T322	FALSE	FALSE	0	0	1	1	none	8.43680295016e-05
T010	T322	FALSE	FALSE	0	0	1	1	none	8.38616542762e-05
T013	T322	FALSE	FALSE	0	0	1	1	none	6.1683597946e-06
T014	T322	FALSE	FALSE	0	0	1	1	none	7.76591740225e-05
T020	T322	FALSE	FALSE	0	0	1	1	none	1.13867201561e-05
T021	T322	FALSE	FALSE	0	0	1	1	none	8.37575153589e-05
T028	T322	FALSE	FALSE	0	0	1	1	none	5.53704791508e-05
T035a	T322	FALSE	FALSE	0	0	1	1	none	0.0001293784303431
T035b	T322	FALSE	FALSE	0	0	1	1	none	8.10155392081e-05
T040	T322	FALSE	FALSE	0	0	1	1	none	7.73875379165e-05
T056	T322	FALSE	FALSE	0	0	1	1	none	8.99288370504e-05
T059	T322	FALSE	FALSE	0	0	1	1	none	0.0001227955004195
T065	T322	FALSE	FALSE	0	0	1	1	none	7.0075618849e-06
T069	T322	FALSE	FALSE	0	0	1	1	none	0.0001293021040808
T073	T322	FALSE	FALSE	0	0	1	1	none	8.37575153589e-05
T075	T322	FALSE	FALSE	0	0	1	1	none	6.96166730301e-05
T077	T322	FALSE	FALSE	0	0	1	1	none	8.31470012162e-05
T087	T322	FALSE	FALSE	0	0	1	1	none	8.68674793343e-05
T095	T322	FALSE	FALSE	0	0	1	1	none	0.0001299880391759
T099a	T322	FALSE	FALSE	0	0	1	1	none	0.0001285875207968
T102	T322	FALSE	FALSE	0	0	1	1	none	0.0001339147621313
T104	T322	FALSE	FALSE	0	0	1	1	none	5.38921958131e-05
T105	T322	FALSE	FALSE	0	0	1	1	none	8.839104313e-06
T107	T322	FALSE	FALSE	0	0	1	1	none	0.000134525276274
T126	T322	FALSE	FALSE	0	0	1	1	none	0.0001300041986128
T156	T322	FALSE	FALSE	0	0	1	1	none	1.54674164744e-05
T159a	T322	FALSE	FALSE	0	0	1	1	none	8.13154587881e-05
T182	T322	FALSE	FALSE	0	0	1	1	none	1.23966411782e-05
T183	T322	FALSE	FALSE	0	0	1	1	none	8.3981663119e-06
T188	T322	FALSE	FALSE	0	0	1	1	none	6.27897837408e-05
T192	T322	FALSE	FALSE	0	0	1	1	none	0.0001361348932643
T223	T322	FALSE	FALSE	0	0	1	1	none	1.54492118917e-05
T225	T322	FALSE	FALSE	0	0	1	1	none	2.14180538117e-05
T230	T322	FALSE	FALSE	0	0	1	1	none	8.49785436443e-05
T232	T322	FALSE	FALSE	0	0	1	1	none	0.0001298706648398
T241	T322	FALSE	FALSE	0	0	1	1	none	6.5578873513e-06
T270	T322	FALSE	FALSE	0	0	1	1	none	0.0001317022072679
T271b	T322	FALSE	FALSE	0	0	1	1	none	2.27645370805e-05
T301	T322	FALSE	FALSE	0	0	1	1	none	0.000137018348724
T303	T322	FALSE	FALSE	0	0	1	1	none	0.000135407556173
S002	T327b	TRUE	TRUE	0	0	1	1	none	0.0001043362685692
S007	T327b	TRUE	TRUE	0	0	1	1	none	0.0001108363020004
S021	T327b	TRUE	TRUE	0	0	1	1	none	0.0001042461258762
S024	T327b	TRUE	TRUE	0	0	1	1	none	0.0001028907393722
S025	T327b	TRUE	TRUE	0	0	1	1	none	0.0001037081916874
S026	T327b	TRUE	TRUE	0	0	1	1	none	9.99954493354e-05
S038	T327b	FALSE	FALSE	0	0	1	1	none	0.0001182243185378
S039	T327b	TRUE	TRUE	0	0	1	1	none	0.0001050267144242
S040	T327b	TRUE	TRUE	0	0	1	1	none	4.04623278038e-05
S042	T327b	TRUE	TRUE	0	0	1	1	none	0.0001034919088665
S071	T327b	TRUE	TRUE	0	0	1	1	none	2.29135293231e-05
S078	T327b	TRUE	TRUE	0	0	1	1	none	0.0001038799030034
S081	T327b	TRUE	TRUE	0	0	1	1	none	0.0001040520447908
S085	T327b	TRUE	TRUE	0	0	1	1	none	5.63315728724e-05
S087	T327b	TRUE	TRUE	0	0	1	1	none	7.82312852599e-05
S093	T327b	TRUE	TRUE	0	0	1	1	none	4.65816892071e-05
S097	T327b	TRUE	TRUE	0	0	1	1	none	0.0001026436076424
S102	T327b	TRUE	TRUE	0	0	1	1	none	4.15185270404e-05
S106	T327b	TRUE	TRUE	0	0	1	1	none	9.99751041202e-05
S130	T327b	TRUE	TRUE	0	0	1	1	none	7.72495024476e-05
T009	T327b	FALSE	FALSE	0	0	1	1	none	0.0001113924146039
T010	T327b	FALSE	FALSE	0	0	1	1	none	0.0001108860393785
T013	T327b	FALSE	FALSE	0	0	1	1	none	0.0001241094094015
T014	T327b	TRUE	TRUE	0	0	1	1	none	0.0001046835591248
T020	T327b	FALSE	FALSE	0	0	1	1	none	0.0001198824736078
T021	T327b	FALSE	FALSE	0	0	1	1	none	0.0001107819004612
T028	T327b	TRUE	TRUE	0	0	1	1	none	0.0001073083233371
T035a	T327b	TRUE	TRUE	0	0	1	1	none	7.71746858854e-05
T035b	T327b	TRUE	TRUE	0	0	1	1	none	0.0001080399243104
T040	T327b	TRUE	TRUE	0	0	1	1	none	0.0001044119230188
T056	T327b	FALSE	FALSE	0	0	1	1	none	0.0001169532221527
T059	T327b	TRUE	TRUE	0	0	1	1	none	4.67087689218e-05
T065	T327b	FALSE	FALSE	0	0	1	1	none	0.000119607122455
T069	T327b	TRUE	TRUE	0	0	1	1	none	4.71108114117e-05
T073	T327b	FALSE	FALSE	0	0	1	1	none	0.0001107819004612
T075	T327b	TRUE	TRUE	0	0	1	1	none	9.99003417564e-05
T077	T327b	FALSE	FALSE	0	0	1	1	none	0.0001101713863185
T087	T327b	FALSE	FALSE	0	0	1	1	none	0.0001138918644366
T095	T327b	TRUE	TRUE	0	0	1	1	none	7.77842947182e-05
T099a	T327b	TRUE	TRUE	0	0	1	1	none	7.63837763391e-05
T102	T327b	FALSE	FALSE	0	0	1	1	none	8.17110176736e-05
T104	T327b	FALSE	FALSE	0	0	1	1	none	0.0001058300399994
T105	T327b	FALSE	FALSE	0	0	1	1	none	0.0001214386648831
T107	T327b	FALSE	FALSE	0	0	1	1	none	8.23215318163e-05
T126	T327b	TRUE	TRUE	0	0	1	1	none	4.78129059437e-05
T156	T327b	FALSE	FALSE	0	0	1	1	none	0.0001227421416407
T159a	T327b	TRUE	TRUE	0	0	1	1	none	0.0001083398438904
T182	T327b	FALSE	FALSE	0	0	1	1	none	0.0001196713663445
T183	T327b	FALSE	FALSE	0	0	1	1	none	0.0001222187551674
T188	T327b	TRUE	TRUE	0	0	1	1	none	0.0001147276279271
T192	T327b	FALSE	FALSE	0	0	1	1	none	5.39436005952e-05
T223	T327b	FALSE	FALSE	0	0	1	1	none	0.000122723937058
T225	T327b	FALSE	FALSE	0	0	1	1	none	0.000128692778978
T230	T327b	FALSE	FALSE	0	0	1	1	none	0.0001120029287466
T232	T327b	TRUE	TRUE	0	0	1	1	none	4.76793721707e-05
T241	T327b	FALSE	FALSE	0	0	1	1	none	0.0001307305151204
T270	T327b	FALSE	FALSE	0	0	1	1	none	4.95109145988e-05
T271b	T327b	FALSE	FALSE	0	0	1	1	none	0.0001300392622468
T301	T327b	FALSE	FALSE	0	0	1	1	none	5.48270560549e-05
T303	T327b	FALSE	FALSE	0	0	1	1	none	5.32162635039e-05
T322	T327b	FALSE	FALSE	0	0	1	1	none	0.0001253936560545
S002	T330	TRUE	TRUE	0	0	1	1	none	0.0001043362685692
S007	T330	TRUE	TRUE	0	0	1	1	none	0.0001108363020004
S021	T330	TRUE	TRUE	0	0	1	1	none	0.0001042461258762
S024	T330	TRUE	TRUE	0	0	1	1	none	0.0001028907393722
S025	T330	TRUE	TRUE	0	0	1	1	none	0.0001037081916874
S026	T330	TRUE	TRUE	0	0	1	1	none	9.99954493354e-05
S038	T330	FALSE	FALSE	0	0	1	1	none	0.0001182243185378
S039	T330	TRUE	TRUE	0	0	1	1	none	0.0001050267144242
S040	T330	TRUE	TRUE	0	0	1	1	none	4.04623278038e-05
S042	T330	TRUE	TRUE	0	0	1	1	none	0.0001034919088665
S071	T330	TRUE	TRUE	0	0	1	1	none	2.29135293231e-05
S078	T330	TRUE	TRUE	0	0	1	1	none	0.0001038799030034
S081	T330	TRUE	TRUE	0	0	1	1	none	0.0001040520447908
S085	T330	TRUE	TRUE	0	0	1	1	none	5.63315728724e-05
S087	T330	TRUE	TRUE	0	0	1	1	none	7.82312852599e-05
S093	T330	TRUE	TRUE	0	0	1	1	none	4.65816892071e-05
S097	T330	TRUE	TRUE	0	0	1	1	none	0.0001026436076424
S102	T330	TRUE	TRUE	0	0	1	1	none	4.15185270404e-05
S106	T330	TRUE	TRUE	0	0	1	1	none	9.99751041202e-05
S130	T330	TRUE	TRUE	0	0	1	1	none	7.72495024476e-05
T009	T330	FALSE	FALSE	0	0	1	1	none	0.0001113924146039
T010	T330	FALSE	FALSE	0	0	1	1	none	0.0001108860393785
T013	T330	FALSE	FALSE	0	0	1	1	none	0.0001241094094015
T014	T330	TRUE	TRUE	0	0	1	1	none	0.0001046835591248
T020	T330	FALSE	FALSE	0	0	1	1	none	0.0001198824736078
T021	T330	FALSE	FALSE	0	0	1	1	none	0.0001107819004612
T028	T330	TRUE	TRUE	0	0	1	1	none	0.0001073083233371
T035a	T330	TRUE	TRUE	0	0	1	1	none	7.71746858854e-05
T035b	T330	TRUE	TRUE	0	0	1	1	none	0.0001080399243104
T040	T330	TRUE	TRUE	0	0	1	1	none	0.0001044119230188
T056	T330	FALSE	FALSE	0	0	1	1	none	0.0001169532221527
T059	T330	TRUE	TRUE	0	0	1	1	none	4.67087689218e-05
T065	T330	FALSE	FALSE	0	0	1	1	none	0.000119607122455
T069	T330	TRUE	TRUE	0	0	1	1	none	4.71108114117e-05
T073	T330	FALSE	FALSE	0	0	1	1	none	0.0001107819004612
T075	T330	TRUE	TRUE	0	0	1	1	none	9.99003417564e-05
T077	T330	FALSE	FALSE	0	0	1	1	none	0.0001101713863185
T087	T330	FALSE	FALSE	0	0	1	1	none	0.0001138918644366
T095	T330	TRUE	TRUE	0	0	1	1	none	7.77842947182e-05
T099a	T330	TRUE	TRUE	0	0	1	1	none	7.63837763391e-05
T102	T330	FALSE	FALSE	0	0	1	1	none	8.17110176736e-05
T104	T330	FALSE	FALSE	0	0	1	1	none	0.0001058300399994
T105	T330	FALSE	FALSE	0	0	1	1	none	0.0001214386648831
T107	T330	FALSE	FALSE	0	0	1	1	none	8.23215318163e-05
T126	T330	TRUE	TRUE	0	0	1	1	none	4.78129059437e-05
T156	T330	FALSE	FALSE	0	0	1	1	none	0.0001227421416407
T159a	T330	TRUE	TRUE	0	0	1	1	none	0.0001083398438904
T182	T330	FALSE	FALSE	0	0	1	1	none	0.0001196713663445
T183	T330	FALSE	FALSE	0	0	1	1	none	0.0001222187551674
T188	T330	TRUE	TRUE	0	0	1	1	none	0.0001147276279271
T192	T330	FALSE	FALSE	0	0	1	1	none	5.39436005952e-05
T223	T330	FALSE	FALSE	0	0	1	1	none	0.000122723937058
T225	T330	FALSE	FALSE	0	0	1	1	none	0.000128692778978
T230	T330	FALSE	FALSE	0	0	1	1	none	0.0001120029287466
T232	T330	TRUE	TRUE	0	0	1	1	none	4.76793721707e-05
T241	T330	FALSE	FALSE	0	0	1	1	none	0.0001307305151204
T270	T330	FALSE	FALSE	0	0	1	1	none	4.95109145988e-05
T271b	T330	FALSE	FALSE	0	0	1	1	none	0.0001300392622468
T301	T330	FALSE	FALSE	0	0	1	1	none	5.48270560549e-05
T303	T330	FALSE	FALSE	0	0	1	1	none	5.32162635039e-05
T322	T330	FALSE	FALSE	0	0	1	1	none	0.0001253936560545
T327b	T330	TRUE	TRUE	0	0	1	1	none	1.2210282854e-06
S002	T335	FALSE	FALSE	0	0	1	1	none	0.0001143538631846
S007	T335	FALSE	FALSE	0	0	1	1	none	0.0001208538966158
S021	T335	FALSE	FALSE	0	0	1	1	none	0.0001142637204916
S024	T335	FALSE	FALSE	0	0	1	1	none	0.0001129083339876
S025	T335	FALSE	FALSE	0	0	1	1	none	0.0001137257863028
S026	T335	FALSE	FALSE	0	0	1	1	none	0.0001100130439508
S038	T335	FALSE	FALSE	0	0	1	1	none	0.0001282419131532
S039	T335	FALSE	FALSE	0	0	1	1	none	0.0001150443090396
S040	T335	FALSE	FALSE	0	0	1	1	none	5.04799224192e-05
S042	T335	FALSE	FALSE	0	0	1	1	none	0.0001135095034819
S071	T335	FALSE	FALSE	0	0	1	1	none	3.29311239385e-05
S078	T335	FALSE	FALSE	0	0	1	1	none	0.0001138974976188
S081	T335	FALSE	FALSE	0	0	1	1	none	0.0001140696394062
S085	T335	FALSE	FALSE	0	0	1	1	none	6.63491674878e-05
S087	T335	FALSE	FALSE	0	0	1	1	none	8.82488798753e-05
S093	T335	FALSE	FALSE	0	0	1	1	none	5.65992838225e-05
S097	T335	FALSE	FALSE	0	0	1	1	none	0.0001126612022578
S102	T335	FALSE	FALSE	0	0	1	1	none	5.15361216558e-05
S106	T335	FALSE	FALSE	0	0	1	1	none	0.0001099926987356
S130	T335	FALSE	FALSE	0	0	1	1	none	8.7267097063e-05
T009	T335	FALSE	FALSE	0	0	1	1	none	0.0001214100092193
T010	T335	FALSE	FALSE	0	0	1	1	none	0.0001209036339939
T013	T335	FALSE	FALSE	0	0	1	1	none	0.0001341270040169
T014	T335	FALSE	FALSE	0	0	1	1	none	0.0001147011537402
T020	T335	FALSE	FALSE	0	0	1	1	none	0.0001299000682232
T021	T335	FALSE	FALSE	0	0	1	1	none	0.0001207994950766
T028	T335	FALSE	FALSE	0	0	1	1	none	0.0001173259179525
T035a	T335	FALSE	FALSE	0	0	1	1	none	8.71922805008e-05
T035b	T335	FALSE	FALSE	0	0	1	1	none	0.0001180575189258
T040	T335	FALSE	FALSE	0	0	1	1	none	0.0001144295176342
T056	T335	FALSE	FALSE	0	0	1	1	none	0.0001269708167681
T059	T335	FALSE	FALSE	0	0	1	1	none	5.67263635372e-05
T065	T335	FALSE	FALSE	0	0	1	1	none	0.0001296247170704
T069	T335	FALSE	FALSE	0	0	1	1	none	4.79884042291e-05
T073	T335	FALSE	FALSE	0	0	1	1	none	0.0001207994950766
T075	T335	FALSE	FALSE	0	0	1	1	none	0.0001099179363718
T077	T335	FALSE	FALSE	0	0	1	1	none	0.0001201889809339
T087	T335	FALSE	FALSE	0	0	1	1	none	0.000123909459052
T095	T335	FALSE	FALSE	0	0	1	1	none	8.78018893336e-05
T099a	T335	FALSE	FALSE	0	0	1	1	none	8.64013709545e-05
T102	T335	FALSE	FALSE	0	0	1	1	none	9.1728612289e-05
T104	T335	FALSE	FALSE	0	0	1	1	none	0.0001158476346148
T105	T335	FALSE	FALSE	0	0	1	1	none	0.0001314562594985
T107	T335	FALSE	FALSE	0	0	1	1	none	9.23391264317e-05
T126	T335	TRUE	TRUE	1	0	1	1	anc	6.105141427e-07
T156	T335	FALSE	FALSE	0	0	1	1	none	0.0001327597362561
[truncated: 1,161 more rows]
