# Supplementary material for: Improved characterisation of MRSA transmission using within-host bacterial sequence diversity
Source: eLife. 2019 Oct 8;8:e46402. doi: 10.7554/eLife.46402 (PMC6954020; doi:10.7554/eLife.46402)
Supplement: Figure 9—source data 1. [file elife-46402-fig9-data1.zip › Figure 9-source data 1/classifications/Classification_Posterior_ds_10percol_71.csv]

host.1	host.2	adjacent	contiguous	paths12	paths21	nodes1	nodes2	path.classification	min.distance.between.subgraphs
S002	S007	TRUE	TRUE	0	0	1	1	none	6.69313672513e-05
S002	S021	TRUE	TRUE	0	0	1	1	none	1.50244298333e-05
S007	S021	TRUE	TRUE	0	0	1	1	none	6.99553353106e-05
S002	S024	TRUE	TRUE	0	0	1	1	none	1.56367414176e-05
S007	S024	TRUE	TRUE	0	0	1	1	none	7.05676468949e-05
S021	S024	TRUE	TRUE	0	0	1	1	none	3.9179259969e-06
S002	S025	TRUE	TRUE	0	0	1	1	none	2.1873185954e-05
S007	S025	TRUE	TRUE	0	0	1	1	none	6.91349350113e-05
S021	S025	TRUE	TRUE	0	0	1	1	none	2.48971540133e-05
S024	S025	TRUE	TRUE	0	0	1	1	none	2.55094655976e-05
S002	S026	TRUE	TRUE	0	0	1	1	none	1.91988241527e-05
S007	S026	TRUE	TRUE	0	0	1	1	none	6.646057321e-05
S021	S026	TRUE	TRUE	0	0	1	1	none	2.2222792212e-05
S024	S026	TRUE	TRUE	0	0	1	1	none	2.28351037963e-05
S025	S026	TRUE	TRUE	0	0	1	1	none	1.41104143607e-05
S002	S038	TRUE	TRUE	0	0	1	1	none	7.2990535256e-05
S007	S038	TRUE	TRUE	0	0	1	1	none	4.91792321467e-05
S021	S038	TRUE	TRUE	0	0	1	1	none	7.60145033153e-05
S024	S038	TRUE	TRUE	0	0	1	1	none	7.66268148996e-05
S025	S038	TRUE	TRUE	0	0	1	1	none	7.5194103016e-05
S026	S038	TRUE	TRUE	0	0	1	1	none	7.25197412147e-05
S002	S039	TRUE	TRUE	0	0	1	1	none	1.64668195113e-05
S007	S039	TRUE	TRUE	0	0	1	1	none	7.13977249886e-05
S021	S039	TRUE	TRUE	0	0	1	1	none	3.555495584e-06
S024	S039	TRUE	TRUE	0	0	1	1	none	5.3603156749e-06
S025	S039	TRUE	TRUE	0	0	1	1	none	2.63395436913e-05
S026	S039	TRUE	TRUE	0	0	1	1	none	2.366518189e-05
S038	S039	TRUE	TRUE	0	0	1	1	none	7.74568929933e-05
S002	S040	TRUE	TRUE	0	0	1	1	none	0.0001038603796329
S007	S040	TRUE	TRUE	0	0	1	1	none	0.0001021372412102
S021	S040	TRUE	TRUE	0	0	1	1	none	0.0001068843476922
S024	S040	TRUE	TRUE	0	0	1	1	none	0.0001074966592765
S025	S040	TRUE	TRUE	0	0	1	1	none	0.0001060639473929
S026	S040	TRUE	TRUE	0	0	1	1	none	0.0001033895855916
S038	S040	TRUE	TRUE	0	0	1	1	none	0.0001081964092149
S039	S040	TRUE	TRUE	0	0	1	1	none	0.0001083267373702
S002	S042	TRUE	TRUE	0	0	1	1	none	1.63473358486e-05
S007	S042	TRUE	TRUE	0	0	1	1	none	7.12782413259e-05
S021	S042	TRUE	TRUE	0	0	1	1	none	4.6285204279e-06
S024	S042	TRUE	TRUE	0	0	1	1	none	4.0483235056e-06
S025	S042	TRUE	TRUE	0	0	1	1	none	2.62200600286e-05
S026	S042	TRUE	TRUE	0	0	1	1	none	2.35456982273e-05
S038	S042	TRUE	TRUE	0	0	1	1	none	7.73374093306e-05
S039	S042	TRUE	TRUE	0	0	1	1	none	6.0709101059e-06
S040	S042	TRUE	TRUE	0	0	1	1	none	0.0001082072537075
S002	S071	TRUE	TRUE	0	0	1	1	none	9.96708271253e-05
S007	S071	TRUE	TRUE	0	0	1	1	none	9.79476887026e-05
S021	S071	TRUE	TRUE	0	0	1	1	none	0.0001026947951846
S024	S071	TRUE	TRUE	0	0	1	1	none	0.0001033071067689
S025	S071	TRUE	TRUE	0	0	1	1	none	0.0001018743948853
S026	S071	TRUE	TRUE	0	0	1	1	none	9.9200033084e-05
S038	S071	TRUE	TRUE	0	0	1	1	none	0.0001040068567073
S039	S071	TRUE	TRUE	0	0	1	1	none	0.0001041371848626
S040	S071	TRUE	TRUE	0	0	1	1	none	1.92695748456e-05
S042	S071	TRUE	TRUE	0	0	1	1	none	0.0001040177011999
S002	S078	TRUE	TRUE	0	0	1	1	none	1.2136644505e-05
S007	S078	TRUE	TRUE	0	0	1	1	none	6.70675499823e-05
S021	S078	TRUE	TRUE	0	0	1	1	none	7.2610440603e-06
S024	S078	TRUE	TRUE	0	0	1	1	none	7.8733556446e-06
S025	S078	TRUE	TRUE	0	0	1	1	none	2.2009368685e-05
S026	S078	TRUE	TRUE	0	0	1	1	none	1.93350068837e-05
S038	S078	TRUE	TRUE	0	0	1	1	none	7.3126717987e-05
S039	S078	TRUE	TRUE	0	0	1	1	none	8.7034337383e-06
S040	S078	TRUE	TRUE	0	0	1	1	none	0.0001039965623639
S042	S078	TRUE	TRUE	0	0	1	1	none	8.5839500756e-06
S071	S078	TRUE	TRUE	0	0	1	1	none	9.98070098563e-05
S002	S081	TRUE	TRUE	0	0	1	1	none	1.57566396402e-05
S007	S081	TRUE	TRUE	0	0	1	1	none	7.06875451175e-05
S021	S081	TRUE	TRUE	0	0	1	1	none	4.0378242195e-06
S024	S081	TRUE	TRUE	0	0	1	1	none	2.2651187906e-06
S025	S081	TRUE	TRUE	0	0	1	1	none	2.56293638202e-05
S026	S081	TRUE	TRUE	0	0	1	1	none	2.29550020189e-05
S038	S081	TRUE	TRUE	0	0	1	1	none	7.67467131222e-05
S039	S081	TRUE	TRUE	0	0	1	1	none	5.4802138975e-06
S040	S081	TRUE	TRUE	0	0	1	1	none	0.0001076165574991
S042	S081	TRUE	TRUE	0	0	1	1	none	4.1682217282e-06
S071	S081	TRUE	TRUE	0	0	1	1	none	0.0001034270049915
S078	S081	TRUE	TRUE	0	0	1	1	none	7.9932538672e-06
S002	S085	TRUE	TRUE	0	0	1	1	none	0.000108525870047
S007	S085	TRUE	TRUE	0	0	1	1	none	0.0001068027316243
S021	S085	TRUE	TRUE	0	0	1	1	none	0.0001115498381063
S024	S085	TRUE	TRUE	0	0	1	1	none	0.0001121621496906
S025	S085	TRUE	TRUE	0	0	1	1	none	0.000110729437807
S026	S085	TRUE	TRUE	0	0	1	1	none	0.0001080550760057
S038	S085	TRUE	TRUE	0	0	1	1	none	0.000112861899629
S039	S085	TRUE	TRUE	0	0	1	1	none	0.0001129922277843
S040	S085	TRUE	TRUE	0	0	1	1	none	4.33530507859e-05
S042	S085	TRUE	TRUE	0	0	1	1	none	0.0001128727441216
S071	S085	TRUE	TRUE	0	0	1	1	none	3.91634982783e-05
S078	S085	TRUE	TRUE	0	0	1	1	none	0.000108662052778
S081	S085	TRUE	TRUE	0	0	1	1	none	0.0001122820479132
S002	S087	TRUE	TRUE	0	0	1	1	none	0.0001278717423766
S007	S087	TRUE	TRUE	0	0	1	1	none	0.0001261486039539
S021	S087	TRUE	TRUE	0	0	1	1	none	0.0001308957104359
S024	S087	TRUE	TRUE	0	0	1	1	none	0.0001315080220202
S025	S087	TRUE	TRUE	0	0	1	1	none	0.0001300753101366
S026	S087	TRUE	TRUE	0	0	1	1	none	0.0001274009483353
S038	S087	TRUE	TRUE	0	0	1	1	none	0.0001322077719586
S039	S087	TRUE	TRUE	0	0	1	1	none	0.0001323381001139
S040	S087	TRUE	TRUE	0	0	1	1	none	6.26989231155e-05
S042	S087	TRUE	TRUE	0	0	1	1	none	0.0001322186164512
S071	S087	TRUE	TRUE	0	0	1	1	none	5.85093706079e-05
S078	S087	TRUE	TRUE	0	0	1	1	none	0.0001280079251076
S081	S087	TRUE	TRUE	0	0	1	1	none	0.0001316279202428
S085	S087	TRUE	TRUE	0	0	1	1	none	3.35813517696e-05
S002	S093	TRUE	TRUE	0	0	1	1	none	8.57091079536e-05
S007	S093	TRUE	TRUE	0	0	1	1	none	8.39859695309e-05
S021	S093	TRUE	TRUE	0	0	1	1	none	8.87330760129e-05
S024	S093	TRUE	TRUE	0	0	1	1	none	8.93453875972e-05
S025	S093	TRUE	TRUE	0	0	1	1	none	8.79126757136e-05
S026	S093	TRUE	TRUE	0	0	1	1	none	8.52383139123e-05
S038	S093	TRUE	TRUE	0	0	1	1	none	9.00451375356e-05
S039	S093	TRUE	TRUE	0	0	1	1	none	9.01754656909e-05
S040	S093	TRUE	TRUE	0	0	1	1	none	1.93437801859e-05
S042	S093	TRUE	TRUE	0	0	1	1	none	9.00559820282e-05
S071	S093	TRUE	TRUE	0	0	1	1	none	1.51542276783e-05
S078	S093	TRUE	TRUE	0	0	1	1	none	8.58452906846e-05
S081	S093	TRUE	TRUE	0	0	1	1	none	8.94652858198e-05
S085	S093	TRUE	TRUE	0	0	1	1	none	2.52017791066e-05
S087	S093	TRUE	TRUE	0	0	1	1	none	4.45476514362e-05
S002	S097	TRUE	TRUE	0	0	1	1	none	2.142226586e-05
S007	S097	TRUE	TRUE	0	0	1	1	none	6.86840149173e-05
S021	S097	TRUE	TRUE	0	0	1	1	none	2.44462339193e-05
S024	S097	TRUE	TRUE	0	0	1	1	none	2.50585455036e-05
S025	S097	TRUE	TRUE	0	0	1	1	none	3.051371162e-06
S026	S097	TRUE	TRUE	0	0	1	1	none	1.36594942667e-05
S038	S097	TRUE	TRUE	0	0	1	1	none	7.4743182922e-05
S039	S097	TRUE	TRUE	0	0	1	1	none	2.58886235973e-05
S040	S097	TRUE	TRUE	0	0	1	1	none	0.0001056130272989
S042	S097	TRUE	TRUE	0	0	1	1	none	2.57691399346e-05
S071	S097	TRUE	TRUE	0	0	1	1	none	0.0001014234747913
S078	S097	TRUE	TRUE	0	0	1	1	none	2.1558448591e-05
S081	S097	TRUE	TRUE	0	0	1	1	none	2.51784437262e-05
S085	S097	TRUE	TRUE	0	0	1	1	none	0.000110278517713
S087	S097	TRUE	TRUE	0	0	1	1	none	0.0001296243900426
S093	S097	TRUE	TRUE	0	0	1	1	none	8.74617556196e-05
S002	S102	TRUE	TRUE	0	0	1	1	none	0.0001081578350123
S007	S102	TRUE	TRUE	0	0	1	1	none	0.0001064346965896
S021	S102	TRUE	TRUE	0	0	1	1	none	0.0001111818030716
S024	S102	TRUE	TRUE	0	0	1	1	none	0.0001117941146559
S025	S102	TRUE	TRUE	0	0	1	1	none	0.0001103614027723
S026	S102	TRUE	TRUE	0	0	1	1	none	0.000107687040971
S038	S102	TRUE	TRUE	0	0	1	1	none	0.0001124938645943
S039	S102	TRUE	TRUE	0	0	1	1	none	0.0001126241927496
S040	S102	TRUE	TRUE	0	0	1	1	none	6.6824723926e-06
S042	S102	TRUE	TRUE	0	0	1	1	none	0.0001125047090869
S071	S102	TRUE	TRUE	0	0	1	1	none	2.3567030225e-05
S078	S102	TRUE	TRUE	0	0	1	1	none	0.0001082940177433
S081	S102	TRUE	TRUE	0	0	1	1	none	0.0001119140128785
S085	S102	TRUE	TRUE	0	0	1	1	none	4.76505061653e-05
S087	S102	TRUE	TRUE	0	0	1	1	none	6.69963784949e-05
S093	S102	TRUE	TRUE	0	0	1	1	none	2.36412355653e-05
S097	S102	TRUE	TRUE	0	0	1	1	none	0.0001099104826783
S002	S106	TRUE	TRUE	0	0	1	1	none	9.440357841e-06
S007	S106	TRUE	TRUE	0	0	1	1	none	6.83359503963e-05
S021	S106	TRUE	TRUE	0	0	1	1	none	1.64290129783e-05
S024	S106	TRUE	TRUE	0	0	1	1	none	1.70413245626e-05
S025	S106	TRUE	TRUE	0	0	1	1	none	2.3277769099e-05
S026	S106	TRUE	TRUE	0	0	1	1	none	2.06034072977e-05
S038	S106	TRUE	TRUE	0	0	1	1	none	7.4395118401e-05
S039	S106	TRUE	TRUE	0	0	1	1	none	1.78714026563e-05
S040	S106	TRUE	TRUE	0	0	1	1	none	0.0001052649627779
S042	S106	TRUE	TRUE	0	0	1	1	none	1.77519189936e-05
S071	S106	TRUE	TRUE	0	0	1	1	none	0.0001010754102703
S078	S106	TRUE	TRUE	0	0	1	1	none	1.354122765e-05
S081	S106	TRUE	TRUE	0	0	1	1	none	1.71612227852e-05
S085	S106	TRUE	TRUE	0	0	1	1	none	0.000109930453192
S087	S106	TRUE	TRUE	0	0	1	1	none	0.0001292763255216
S093	S106	TRUE	TRUE	0	0	1	1	none	8.71136910986e-05
S097	S106	TRUE	TRUE	0	0	1	1	none	2.2826849005e-05
S102	S106	TRUE	TRUE	0	0	1	1	none	0.0001095624181573
S002	S130	TRUE	TRUE	0	0	1	1	none	0.0001290478050239
S007	S130	TRUE	TRUE	0	0	1	1	none	0.0001273246666012
S021	S130	TRUE	TRUE	0	0	1	1	none	0.0001320717730832
S024	S130	TRUE	TRUE	0	0	1	1	none	0.0001326840846675
S025	S130	TRUE	TRUE	0	0	1	1	none	0.0001312513727839
S026	S130	TRUE	TRUE	0	0	1	1	none	0.0001285770109826
S038	S130	TRUE	TRUE	0	0	1	1	none	0.0001333838346059
S039	S130	TRUE	TRUE	0	0	1	1	none	0.0001335141627612
S040	S130	TRUE	TRUE	0	0	1	1	none	6.38749857628e-05
S042	S130	TRUE	TRUE	0	0	1	1	none	0.0001333946790985
S071	S130	TRUE	TRUE	0	0	1	1	none	5.96854332552e-05
S078	S130	TRUE	TRUE	0	0	1	1	none	0.0001291839877549
S081	S130	TRUE	TRUE	0	0	1	1	none	0.0001328039828901
S085	S130	TRUE	TRUE	0	0	1	1	none	3.47574144169e-05
S087	S130	TRUE	TRUE	0	0	1	1	none	5.4050127933e-06
S093	S130	TRUE	TRUE	0	0	1	1	none	4.57237140835e-05
S097	S130	TRUE	TRUE	0	0	1	1	none	0.0001308004526899
S102	S130	TRUE	TRUE	0	0	1	1	none	6.81724411422e-05
S106	S130	TRUE	TRUE	0	0	1	1	none	0.0001304523881689
S002	T009	TRUE	TRUE	0	0	1	1	none	2.74809993266e-05
S007	T009	TRUE	TRUE	0	0	1	1	none	7.47427483839e-05
S021	T009	TRUE	TRUE	0	0	1	1	none	3.05049673859e-05
S024	T009	TRUE	TRUE	0	0	1	1	none	3.11172789702e-05
S025	T009	TRUE	TRUE	0	0	1	1	none	2.23925895346e-05
S026	T009	TRUE	TRUE	0	0	1	1	none	1.33005728953e-05
S038	T009	TRUE	TRUE	0	0	1	1	none	8.08019163886e-05
S039	T009	TRUE	TRUE	0	0	1	1	none	3.19473570639e-05
S040	T009	TRUE	TRUE	0	0	1	1	none	0.0001116717607655
S042	T009	TRUE	TRUE	0	0	1	1	none	3.18278734012e-05
S071	T009	TRUE	TRUE	0	0	1	1	none	0.0001074822082579
S078	T009	TRUE	TRUE	0	0	1	1	none	2.76171820576e-05
S081	T009	TRUE	TRUE	0	0	1	1	none	3.12371771928e-05
S085	T009	TRUE	TRUE	0	0	1	1	none	0.0001163372511796
S087	T009	TRUE	TRUE	0	0	1	1	none	0.0001356831235092
S093	T009	TRUE	TRUE	0	0	1	1	none	9.35204890862e-05
S097	T009	TRUE	TRUE	0	0	1	1	none	2.19416694406e-05
S102	T009	TRUE	TRUE	0	0	1	1	none	0.0001159692161449
S106	T009	TRUE	TRUE	0	0	1	1	none	2.88855824716e-05
S130	T009	TRUE	TRUE	0	0	1	1	none	0.0001368591861565
S002	T010	FALSE	FALSE	0	0	1	1	none	2.88488796225e-05
S007	T010	FALSE	FALSE	0	0	1	1	none	7.61106286798e-05
S021	T010	FALSE	FALSE	0	0	1	1	none	3.18728476818e-05
S024	T010	FALSE	FALSE	0	0	1	1	none	3.24851592661e-05
S025	T010	FALSE	FALSE	0	0	1	1	none	2.37604698305e-05
S026	T010	FALSE	FALSE	0	0	1	1	none	1.46684531912e-05
S038	T010	FALSE	FALSE	0	0	1	1	none	8.21697966845e-05
S039	T010	FALSE	FALSE	0	0	1	1	none	3.33152373598e-05
S040	T010	FALSE	FALSE	0	0	1	1	none	0.0001130396410614
S042	T010	FALSE	FALSE	0	0	1	1	none	3.31957536971e-05
S071	T010	FALSE	FALSE	0	0	1	1	none	0.0001088500885538
S078	T010	FALSE	FALSE	0	0	1	1	none	2.89850623535e-05
S081	T010	FALSE	FALSE	0	0	1	1	none	3.26050574887e-05
S085	T010	FALSE	FALSE	0	0	1	1	none	0.0001177051314755
S087	T010	FALSE	FALSE	0	0	1	1	none	0.0001370510038051
S093	T010	FALSE	FALSE	0	0	1	1	none	9.48883693821e-05
S097	T010	FALSE	FALSE	0	0	1	1	none	2.33095497365e-05
S102	T010	FALSE	FALSE	0	0	1	1	none	0.0001173370964408
S106	T010	FALSE	FALSE	0	0	1	1	none	3.02534627675e-05
S130	T010	FALSE	FALSE	0	0	1	1	none	0.0001382270664524
T009	T010	FALSE	FALSE	0	0	1	1	none	6.3708159459e-06
S002	T013	FALSE	FALSE	0	0	1	1	none	7.95199551302e-05
S007	T013	FALSE	FALSE	0	0	1	1	none	5.57086520209e-05
S021	T013	FALSE	FALSE	0	0	1	1	none	8.25439231895e-05
S024	T013	FALSE	FALSE	0	0	1	1	none	8.31562347738e-05
S025	T013	FALSE	FALSE	0	0	1	1	none	8.17235228902e-05
S026	T013	FALSE	FALSE	0	0	1	1	none	7.90491610889e-05
S038	T013	FALSE	FALSE	0	0	1	1	none	9.9843335528e-06
S039	T013	FALSE	FALSE	0	0	1	1	none	8.39863128675e-05
S040	T013	FALSE	FALSE	0	0	1	1	none	0.0001147258290891
S042	T013	FALSE	FALSE	0	0	1	1	none	8.38668292048e-05
S071	T013	FALSE	FALSE	0	0	1	1	none	0.0001105362765815
S078	T013	FALSE	FALSE	0	0	1	1	none	7.96561378612e-05
S081	T013	FALSE	FALSE	0	0	1	1	none	8.32761329964e-05
S085	T013	FALSE	FALSE	0	0	1	1	none	0.0001193913195032
S087	T013	FALSE	FALSE	0	0	1	1	none	0.0001387371918328
S093	T013	FALSE	FALSE	0	0	1	1	none	9.65745574098e-05
S097	T013	FALSE	FALSE	0	0	1	1	none	8.12726027962e-05
S102	T013	FALSE	FALSE	0	0	1	1	none	0.0001190232844685
S106	T013	FALSE	FALSE	0	0	1	1	none	8.09245382752e-05
S130	T013	FALSE	FALSE	0	0	1	1	none	0.0001399132544801
T009	T013	FALSE	FALSE	0	0	1	1	none	8.73313362628e-05
T010	T013	FALSE	FALSE	0	0	1	1	none	8.86992165587e-05
S002	T014	TRUE	TRUE	0	0	1	1	none	1.59301909696e-05
S007	T014	TRUE	TRUE	0	0	1	1	none	7.08610964469e-05
S021	T014	TRUE	TRUE	0	0	1	1	none	4.2113755489e-06
S024	T014	TRUE	TRUE	0	0	1	1	none	3.6311786266e-06
S025	T014	TRUE	TRUE	0	0	1	1	none	2.58029151496e-05
S026	T014	TRUE	TRUE	0	0	1	1	none	2.31285533483e-05
S038	T014	TRUE	TRUE	0	0	1	1	none	7.69202644516e-05
S039	T014	TRUE	TRUE	0	0	1	1	none	5.6537652269e-06
S040	T014	TRUE	TRUE	0	0	1	1	none	0.0001077901088285
S042	T014	TRUE	TRUE	0	0	1	1	none	3.149264551e-06
S071	T014	TRUE	TRUE	0	0	1	1	none	0.0001036005563209
S078	T014	TRUE	TRUE	0	0	1	1	none	8.1668051966e-06
S081	T014	TRUE	TRUE	0	0	1	1	none	3.7510768492e-06
S085	T014	TRUE	TRUE	0	0	1	1	none	0.0001124555992426
S087	T014	TRUE	TRUE	0	0	1	1	none	0.0001318014715722
S093	T014	TRUE	TRUE	0	0	1	1	none	8.96388371492e-05
S097	T014	TRUE	TRUE	0	0	1	1	none	2.53519950556e-05
S102	T014	TRUE	TRUE	0	0	1	1	none	0.0001120875642079
S106	T014	TRUE	TRUE	0	0	1	1	none	1.73347741146e-05
S130	T014	TRUE	TRUE	0	0	1	1	none	0.0001329775342195
T009	T014	TRUE	TRUE	0	0	1	1	none	3.14107285222e-05
T010	T014	FALSE	FALSE	0	0	1	1	none	3.27786088181e-05
T013	T014	FALSE	FALSE	0	0	1	1	none	8.34496843258e-05
S002	T020	TRUE	TRUE	0	0	1	1	none	7.5703796497e-05
S007	T020	TRUE	TRUE	0	0	1	1	none	5.18924933877e-05
S021	T020	TRUE	TRUE	0	0	1	1	none	7.87277645563e-05
S024	T020	TRUE	TRUE	0	0	1	1	none	7.93400761406e-05
S025	T020	TRUE	TRUE	0	0	1	1	none	7.7907364257e-05
S026	T020	TRUE	TRUE	0	0	1	1	none	7.52330024557e-05
S038	T020	TRUE	TRUE	0	0	1	1	none	4.975666413e-06
S039	T020	TRUE	TRUE	0	0	1	1	none	8.01701542343e-05
S040	T020	TRUE	TRUE	0	0	1	1	none	0.0001109096704559
S042	T020	TRUE	TRUE	0	0	1	1	none	8.00506705716e-05
S071	T020	TRUE	TRUE	0	0	1	1	none	0.0001067201179483
S078	T020	TRUE	TRUE	0	0	1	1	none	7.5839979228e-05
S081	T020	TRUE	TRUE	0	0	1	1	none	7.94599743632e-05
S085	T020	TRUE	TRUE	0	0	1	1	none	0.00011557516087
S087	T020	TRUE	TRUE	0	0	1	1	none	0.0001349210331996
S093	T020	TRUE	TRUE	0	0	1	1	none	9.27583987766e-05
S097	T020	TRUE	TRUE	0	0	1	1	none	7.7456444163e-05
S102	T020	TRUE	TRUE	0	0	1	1	none	0.0001152071258353
S106	T020	TRUE	TRUE	0	0	1	1	none	7.7108379642e-05
S130	T020	TRUE	TRUE	0	0	1	1	none	0.0001360970958469
T009	T020	TRUE	TRUE	0	0	1	1	none	8.35151776296e-05
T010	T020	FALSE	FALSE	0	0	1	1	none	8.48830579255e-05
T013	T020	FALSE	FALSE	0	0	1	1	none	1.26975947938e-05
T014	T020	TRUE	TRUE	0	0	1	1	none	7.96335256926e-05
S002	T021	FALSE	FALSE	0	0	1	1	none	2.85570570214e-05
S007	T021	FALSE	FALSE	0	0	1	1	none	7.58188060787e-05
S021	T021	FALSE	FALSE	0	0	1	1	none	3.15810250807e-05
S024	T021	FALSE	FALSE	0	0	1	1	none	3.2193336665e-05
S025	T021	FALSE	FALSE	0	0	1	1	none	2.34686472294e-05
S026	T021	FALSE	FALSE	0	0	1	1	none	1.43766305901e-05
S038	T021	FALSE	FALSE	0	0	1	1	none	8.18779740834e-05
S039	T021	FALSE	FALSE	0	0	1	1	none	3.30234147587e-05
S040	T021	FALSE	FALSE	0	0	1	1	none	0.0001127478184603
S042	T021	FALSE	FALSE	0	0	1	1	none	3.2903931096e-05
S071	T021	FALSE	FALSE	0	0	1	1	none	0.0001085582659527
S078	T021	FALSE	FALSE	0	0	1	1	none	2.86932397524e-05
S081	T021	FALSE	FALSE	0	0	1	1	none	3.23132348876e-05
S085	T021	FALSE	FALSE	0	0	1	1	none	0.0001174133088744
S087	T021	FALSE	FALSE	0	0	1	1	none	0.000136759181204
S093	T021	FALSE	FALSE	0	0	1	1	none	9.4596546781e-05
S097	T021	FALSE	FALSE	0	0	1	1	none	2.30177271354e-05
S102	T021	FALSE	FALSE	0	0	1	1	none	0.0001170452738397
S106	T021	FALSE	FALSE	0	0	1	1	none	2.99616401664e-05
S130	T021	FALSE	FALSE	0	0	1	1	none	0.0001379352438513
T009	T021	FALSE	FALSE	0	0	1	1	none	6.0789933448e-06
T010	T021	TRUE	TRUE	0	0	1	1	none	3.8693481209e-06
T013	T021	FALSE	FALSE	0	0	1	1	none	8.84073939576e-05
T014	T021	FALSE	FALSE	0	0	1	1	none	3.2486786217e-05
T020	T021	FALSE	FALSE	0	0	1	1	none	8.45912353244e-05
S002	T028	TRUE	TRUE	0	0	1	1	none	6.52818999256e-05
S007	T028	TRUE	TRUE	0	0	1	1	none	3.01447800743e-05
S021	T028	TRUE	TRUE	0	0	1	1	none	6.83058679849e-05
S024	T028	TRUE	TRUE	0	0	1	1	none	6.89181795692e-05
S025	T028	TRUE	TRUE	0	0	1	1	none	6.74854676856e-05
S026	T028	TRUE	TRUE	0	0	1	1	none	6.48111058843e-05
S038	T028	TRUE	TRUE	0	0	1	1	none	4.7529764821e-05
S039	T028	TRUE	TRUE	0	0	1	1	none	6.97482576629e-05
S040	T028	TRUE	TRUE	0	0	1	1	none	0.0001004877738845
S042	T028	TRUE	TRUE	0	0	1	1	none	6.96287740002e-05
S071	T028	TRUE	TRUE	0	0	1	1	none	9.62982213769e-05
S078	T028	TRUE	TRUE	0	0	1	1	none	6.54180826566e-05
S081	T028	TRUE	TRUE	0	0	1	1	none	6.90380777918e-05
S085	T028	TRUE	TRUE	0	0	1	1	none	0.0001051532642986
S087	T028	TRUE	TRUE	0	0	1	1	none	0.0001244991366282
S093	T028	TRUE	TRUE	0	0	1	1	none	8.23365022052e-05
S097	T028	TRUE	TRUE	0	0	1	1	none	6.70345475916e-05
S102	T028	TRUE	TRUE	0	0	1	1	none	0.0001047852292639
S106	T028	TRUE	TRUE	0	0	1	1	none	6.66864830706e-05
S130	T028	TRUE	TRUE	0	0	1	1	none	0.0001256751992755
T009	T028	TRUE	TRUE	0	0	1	1	none	7.30932810582e-05
T010	T028	FALSE	FALSE	0	0	1	1	none	7.44611613541e-05
T013	T028	FALSE	FALSE	0	0	1	1	none	5.40591846952e-05
T014	T028	TRUE	TRUE	0	0	1	1	none	6.92116291212e-05
T020	T028	TRUE	TRUE	0	0	1	1	none	5.0243026062e-05
T021	T028	FALSE	FALSE	0	0	1	1	none	7.4169338753e-05
S002	T035a	TRUE	TRUE	0	0	1	1	none	0.000126603003525
S007	T035a	TRUE	TRUE	0	0	1	1	none	0.0001248798651023
S021	T035a	TRUE	TRUE	0	0	1	1	none	0.0001296269715843
S024	T035a	TRUE	TRUE	0	0	1	1	none	0.0001302392831686
S025	T035a	TRUE	TRUE	0	0	1	1	none	0.000128806571285
S026	T035a	TRUE	TRUE	0	0	1	1	none	0.0001261322094837
S038	T035a	TRUE	TRUE	0	0	1	1	none	0.000130939033107
S039	T035a	TRUE	TRUE	0	0	1	1	none	0.0001310693612623
S040	T035a	TRUE	TRUE	0	0	1	1	none	6.14301842639e-05
S042	T035a	TRUE	TRUE	0	0	1	1	none	0.0001309498775996
S071	T035a	TRUE	TRUE	0	0	1	1	none	5.72406317563e-05
S078	T035a	TRUE	TRUE	0	0	1	1	none	0.000126739186256
S081	T035a	TRUE	TRUE	0	0	1	1	none	0.0001303591813912
S085	T035a	TRUE	TRUE	0	0	1	1	none	3.2312612918e-05
S087	T035a	TRUE	TRUE	0	0	1	1	none	5.3452283076e-06
S093	T035a	TRUE	TRUE	0	0	1	1	none	4.32789125846e-05
S097	T035a	TRUE	TRUE	0	0	1	1	none	0.000128355651191
S102	T035a	TRUE	TRUE	0	0	1	1	none	6.57276396433e-05
S106	T035a	TRUE	TRUE	0	0	1	1	none	0.00012800758667
S130	T035a	TRUE	TRUE	0	0	1	1	none	6.5212909549e-06
T009	T035a	TRUE	TRUE	0	0	1	1	none	0.0001344143846576
T010	T035a	FALSE	FALSE	0	0	1	1	none	0.0001357822649535
T013	T035a	FALSE	FALSE	0	0	1	1	none	0.0001374684529812
T014	T035a	TRUE	TRUE	0	0	1	1	none	0.0001305327327206
T020	T035a	TRUE	TRUE	0	0	1	1	none	0.000133652294348
T021	T035a	FALSE	FALSE	0	0	1	1	none	0.0001354904423524
T028	T035a	TRUE	TRUE	0	0	1	1	none	0.0001232303977766
S002	T035b	TRUE	TRUE	0	0	1	1	none	2.49795315016e-05
S007	T035b	TRUE	TRUE	0	0	1	1	none	7.22412805589e-05
S021	T035b	TRUE	TRUE	0	0	1	1	none	2.80034995609e-05
S024	T035b	TRUE	TRUE	0	0	1	1	none	2.86158111452e-05
S025	T035b	TRUE	TRUE	0	0	1	1	none	1.98911217096e-05
S026	T035b	TRUE	TRUE	0	0	1	1	none	1.07991050703e-05
S038	T035b	TRUE	TRUE	0	0	1	1	none	7.83004485636e-05
S039	T035b	TRUE	TRUE	0	0	1	1	none	2.94458892389e-05
S040	T035b	TRUE	TRUE	0	0	1	1	none	0.0001091702929405
S042	T035b	TRUE	TRUE	0	0	1	1	none	2.93264055762e-05
S071	T035b	TRUE	TRUE	0	0	1	1	none	0.0001049807404329
S078	T035b	TRUE	TRUE	0	0	1	1	none	2.51157142326e-05
S081	T035b	TRUE	TRUE	0	0	1	1	none	2.87357093678e-05
S085	T035b	TRUE	TRUE	0	0	1	1	none	0.0001138357833546
S087	T035b	TRUE	TRUE	0	0	1	1	none	0.0001331816556842
S093	T035b	TRUE	TRUE	0	0	1	1	none	9.10190212612e-05
S097	T035b	TRUE	TRUE	0	0	1	1	none	1.94402016156e-05
S102	T035b	TRUE	TRUE	0	0	1	1	none	0.0001134677483199
S106	T035b	TRUE	TRUE	0	0	1	1	none	2.63841146466e-05
S130	T035b	TRUE	TRUE	0	0	1	1	none	0.0001343577183315
T009	T035b	TRUE	TRUE	0	0	1	1	none	3.6939763316e-06
T010	T035b	FALSE	FALSE	0	0	1	1	none	5.0618566275e-06
T013	T035b	FALSE	FALSE	0	0	1	1	none	8.48298684378e-05
T014	T035b	TRUE	TRUE	0	0	1	1	none	2.89092606972e-05
T020	T035b	TRUE	TRUE	0	0	1	1	none	8.10137098046e-05
T021	T035b	FALSE	FALSE	0	0	1	1	none	4.7700340264e-06
T028	T035b	TRUE	TRUE	0	0	1	1	none	7.05918132332e-05
T035a	T035b	TRUE	TRUE	0	0	1	1	none	0.0001319129168326
S002	T040	TRUE	TRUE	0	0	1	1	none	2.10710271109e-05
S007	T040	TRUE	TRUE	0	0	1	1	none	7.60019325882e-05
S021	T040	TRUE	TRUE	0	0	1	1	none	9.3522116902e-06
S024	T040	TRUE	TRUE	0	0	1	1	none	7.5795062613e-06
S025	T040	TRUE	TRUE	0	0	1	1	none	3.09437512909e-05
S026	T040	TRUE	TRUE	0	0	1	1	none	2.82693894896e-05
S038	T040	TRUE	TRUE	0	0	1	1	none	8.20611005929e-05
S039	T040	TRUE	TRUE	0	0	1	1	none	1.07946013682e-05
S040	T040	TRUE	TRUE	0	0	1	1	none	0.0001129309449698
S042	T040	TRUE	TRUE	0	0	1	1	none	9.4826091989e-06
S071	T040	TRUE	TRUE	0	0	1	1	none	0.0001087413924622
S078	T040	TRUE	TRUE	0	0	1	1	none	1.33076413379e-05
S081	T040	TRUE	TRUE	0	0	1	1	none	6.5068959773e-06
S085	T040	TRUE	TRUE	0	0	1	1	none	0.0001175964353839
S087	T040	TRUE	TRUE	0	0	1	1	none	0.0001369423077135
S093	T040	TRUE	TRUE	0	0	1	1	none	9.47796732905e-05
S097	T040	TRUE	TRUE	0	0	1	1	none	3.04928311969e-05
S102	T040	TRUE	TRUE	0	0	1	1	none	0.0001172284003492
S106	T040	TRUE	TRUE	0	0	1	1	none	2.24756102559e-05
S130	T040	TRUE	TRUE	0	0	1	1	none	0.0001381183703608
T009	T040	TRUE	TRUE	0	0	1	1	none	3.65515646635e-05
T010	T040	FALSE	FALSE	0	0	1	1	none	3.79194449594e-05
T013	T040	FALSE	FALSE	0	0	1	1	none	8.85905204671e-05
T014	T040	TRUE	TRUE	0	0	1	1	none	9.0654643199e-06
T020	T040	TRUE	TRUE	0	0	1	1	none	8.47743618339e-05
T021	T040	FALSE	FALSE	0	0	1	1	none	3.76276223583e-05
T028	T040	TRUE	TRUE	0	0	1	1	none	7.43524652625e-05
T035a	T040	TRUE	TRUE	0	0	1	1	none	0.0001356735688619
T035b	T040	TRUE	TRUE	0	0	1	1	none	3.40500968385e-05
S002	T056	FALSE	FALSE	0	0	1	1	none	3.06682989752e-05
S007	T056	FALSE	FALSE	0	0	1	1	none	7.79300480325e-05
S021	T056	FALSE	FALSE	0	0	1	1	none	3.36922670345e-05
S024	T056	FALSE	FALSE	0	0	1	1	none	3.43045786188e-05
S025	T056	FALSE	FALSE	0	0	1	1	none	2.55798891832e-05
S026	T056	FALSE	FALSE	0	0	1	1	none	1.64878725439e-05
S038	T056	FALSE	FALSE	0	0	1	1	none	8.39892160372e-05
S039	T056	FALSE	FALSE	0	0	1	1	none	3.51346567125e-05
S040	T056	FALSE	FALSE	0	0	1	1	none	0.0001148590604141
S042	T056	FALSE	FALSE	0	0	1	1	none	3.50151730498e-05
S071	T056	FALSE	FALSE	0	0	1	1	none	0.0001106695079065
S078	T056	FALSE	FALSE	0	0	1	1	none	3.08044817062e-05
S081	T056	FALSE	FALSE	0	0	1	1	none	3.44244768414e-05
S085	T056	FALSE	FALSE	0	0	1	1	none	0.0001195245508282
S087	T056	FALSE	FALSE	0	0	1	1	none	0.0001388704231578
S093	T056	FALSE	FALSE	0	0	1	1	none	9.67077887348e-05
S097	T056	FALSE	FALSE	0	0	1	1	none	2.51289690892e-05
S102	T056	FALSE	FALSE	0	0	1	1	none	0.0001191565157935
S106	T056	FALSE	FALSE	0	0	1	1	none	3.20728821202e-05
S130	T056	FALSE	FALSE	0	0	1	1	none	0.0001400464858051
T009	T056	TRUE	TRUE	1	0	1	1	anc	1.994791142e-06
T010	T056	FALSE	FALSE	0	0	1	1	none	9.5581155945e-06
T013	T056	FALSE	FALSE	0	0	1	1	none	9.05186359114e-05
T014	T056	FALSE	FALSE	0	0	1	1	none	3.45980281708e-05
T020	T056	FALSE	FALSE	0	0	1	1	none	8.67024772782e-05
T021	T056	FALSE	FALSE	0	0	1	1	none	9.2662929934e-06
T028	T056	FALSE	FALSE	0	0	1	1	none	7.62805807068e-05
T035a	T056	FALSE	FALSE	0	0	1	1	none	0.0001376016843062
T035b	T056	FALSE	FALSE	0	0	1	1	none	6.8812759802e-06
T040	T056	FALSE	FALSE	0	0	1	1	none	3.97388643121e-05
S002	T059	TRUE	TRUE	0	0	1	1	none	0.0001084255462009
S007	T059	TRUE	TRUE	0	0	1	1	none	0.0001067024077782
S021	T059	TRUE	TRUE	0	0	1	1	none	0.0001114495142602
S024	T059	TRUE	TRUE	0	0	1	1	none	0.0001120618258445
S025	T059	TRUE	TRUE	0	0	1	1	none	0.0001106291139609
S026	T059	TRUE	TRUE	0	0	1	1	none	0.0001079547521596
S038	T059	TRUE	TRUE	0	0	1	1	none	0.0001127615757829
S039	T059	TRUE	TRUE	0	0	1	1	none	0.0001128919039382
S040	T059	TRUE	TRUE	0	0	1	1	none	5.7576750746e-06
S042	T059	TRUE	TRUE	0	0	1	1	none	0.0001127724202755
S071	T059	TRUE	TRUE	0	0	1	1	none	2.38347414136e-05
S078	T059	TRUE	TRUE	0	0	1	1	none	0.0001085617289319
S081	T059	TRUE	TRUE	0	0	1	1	none	0.0001121817240671
S085	T059	TRUE	TRUE	0	0	1	1	none	4.79182173539e-05
S087	T059	TRUE	TRUE	0	0	1	1	none	6.72640896835e-05
S093	T059	TRUE	TRUE	0	0	1	1	none	2.39089467539e-05
S097	T059	TRUE	TRUE	0	0	1	1	none	0.0001101781938669
S102	T059	TRUE	TRUE	0	0	1	1	none	1.12476389606e-05
S106	T059	TRUE	TRUE	0	0	1	1	none	0.0001098301293459
S130	T059	TRUE	TRUE	0	0	1	1	none	6.84401523308e-05
T009	T059	TRUE	TRUE	0	0	1	1	none	0.0001162369273335
T010	T059	FALSE	FALSE	0	0	1	1	none	0.0001176048076294
T013	T059	FALSE	FALSE	0	0	1	1	none	0.0001192909956571
T014	T059	TRUE	TRUE	0	0	1	1	none	0.0001123552753965
T020	T059	TRUE	TRUE	0	0	1	1	none	0.0001154748370239
T021	T059	FALSE	FALSE	0	0	1	1	none	0.0001173129850283
T028	T059	TRUE	TRUE	0	0	1	1	none	0.0001050529404525
T035a	T059	TRUE	TRUE	0	0	1	1	none	6.59953508319e-05
T035b	T059	TRUE	TRUE	0	0	1	1	none	0.0001137354595085
T040	T059	TRUE	TRUE	0	0	1	1	none	0.0001174961115378
T056	T059	FALSE	FALSE	0	0	1	1	none	0.0001194242269821
S002	T065	TRUE	TRUE	0	0	1	1	none	7.47460301539e-05
S007	T065	TRUE	TRUE	0	0	1	1	none	5.09347270446e-05
S021	T065	TRUE	TRUE	0	0	1	1	none	7.77699982132e-05
S024	T065	TRUE	TRUE	0	0	1	1	none	7.83823097975e-05
S025	T065	TRUE	TRUE	0	0	1	1	none	7.69495979139e-05
S026	T065	TRUE	TRUE	0	0	1	1	none	7.42752361126e-05
S038	T065	TRUE	TRUE	0	0	1	1	none	5.2104085765e-06
S039	T065	TRUE	TRUE	0	0	1	1	none	7.92123878912e-05
S040	T065	TRUE	TRUE	0	0	1	1	none	0.0001099519041128
S042	T065	TRUE	TRUE	0	0	1	1	none	7.90929042285e-05
S071	T065	TRUE	TRUE	0	0	1	1	none	0.0001057623516052
S078	T065	TRUE	TRUE	0	0	1	1	none	7.48822128849e-05
S081	T065	TRUE	TRUE	0	0	1	1	none	7.85022080201e-05
S085	T065	TRUE	TRUE	0	0	1	1	none	0.0001146173945269
S087	T065	TRUE	TRUE	0	0	1	1	none	0.0001339632668565
S093	T065	TRUE	TRUE	0	0	1	1	none	9.18006324335e-05
S097	T065	TRUE	TRUE	0	0	1	1	none	7.64986778199e-05
S102	T065	TRUE	TRUE	0	0	1	1	none	0.0001142493594922
S106	T065	TRUE	TRUE	0	0	1	1	none	7.61506132989e-05
S130	T065	TRUE	TRUE	0	0	1	1	none	0.0001351393295038
T009	T065	TRUE	TRUE	0	0	1	1	none	8.25574112865e-05
T010	T065	FALSE	FALSE	0	0	1	1	none	8.39252915824e-05
T013	T065	FALSE	FALSE	0	0	1	1	none	8.3514504961e-06
T014	T065	TRUE	TRUE	0	0	1	1	none	7.86757593495e-05
T020	T065	TRUE	TRUE	0	0	1	1	none	7.9236698175e-06
T021	T065	FALSE	FALSE	0	0	1	1	none	8.36334689813e-05
T028	T065	TRUE	TRUE	0	0	1	1	none	4.92852597189e-05
T035a	T065	TRUE	TRUE	0	0	1	1	none	0.0001326945280049
T035b	T065	TRUE	TRUE	0	0	1	1	none	8.00559434615e-05
T040	T065	TRUE	TRUE	0	0	1	1	none	8.38165954908e-05
T056	T065	FALSE	FALSE	0	0	1	1	none	8.57447109351e-05
T059	T065	TRUE	TRUE	0	0	1	1	none	0.0001145170706808
S002	T069	TRUE	TRUE	0	0	1	1	none	0.0001194468387933
S007	T069	TRUE	TRUE	0	0	1	1	none	0.0001177237003706
S021	T069	TRUE	TRUE	0	0	1	1	none	0.0001224708068526
S024	T069	TRUE	TRUE	0	0	1	1	none	0.0001230831184369
S025	T069	TRUE	TRUE	0	0	1	1	none	0.0001216504065533
S026	T069	TRUE	TRUE	0	0	1	1	none	0.000118976044752
S038	T069	TRUE	TRUE	0	0	1	1	none	0.0001237828683753
S039	T069	TRUE	TRUE	0	0	1	1	none	0.0001239131965306
S040	T069	TRUE	TRUE	0	0	1	1	none	3.90455865136e-05
S042	T069	TRUE	TRUE	0	0	1	1	none	0.0001237937128679
S071	T069	TRUE	TRUE	0	0	1	1	none	2.4996790324e-05
S078	T069	TRUE	TRUE	0	0	1	1	none	0.0001195830215243
S081	T069	TRUE	TRUE	0	0	1	1	none	0.0001232030166595
S085	T069	TRUE	TRUE	0	0	1	1	none	5.89395099463e-05
S087	T069	TRUE	TRUE	0	0	1	1	none	7.82853822759e-05
S093	T069	TRUE	TRUE	0	0	1	1	none	3.49302393463e-05
S097	T069	TRUE	TRUE	0	0	1	1	none	0.0001211994864593
S102	T069	TRUE	TRUE	0	0	1	1	none	4.3343041893e-05
S106	T069	TRUE	TRUE	0	0	1	1	none	0.0001208514219383
S130	T069	TRUE	TRUE	0	0	1	1	none	7.94614449232e-05
T009	T069	TRUE	TRUE	0	0	1	1	none	0.0001272582199259
T010	T069	FALSE	FALSE	0	0	1	1	none	0.0001286261002218
T013	T069	FALSE	FALSE	0	0	1	1	none	0.0001303122882495
T014	T069	TRUE	TRUE	0	0	1	1	none	0.0001233765679889
T020	T069	TRUE	TRUE	0	0	1	1	none	0.0001264961296163
T021	T069	FALSE	FALSE	0	0	1	1	none	0.0001283342776207
T028	T069	TRUE	TRUE	0	0	1	1	none	0.0001160742330449
T035a	T069	TRUE	TRUE	0	0	1	1	none	7.70166434243e-05
T035b	T069	TRUE	TRUE	0	0	1	1	none	0.0001247567521009
T040	T069	TRUE	TRUE	0	0	1	1	none	0.0001285174041302
T056	T069	FALSE	FALSE	0	0	1	1	none	0.0001304455195745
T059	T069	TRUE	TRUE	0	0	1	1	none	4.36107530816e-05
T065	T069	TRUE	TRUE	0	0	1	1	none	0.0001255383632732
S002	T071	TRUE	TRUE	0	0	1	1	none	6.16620763322e-05
S007	T071	TRUE	TRUE	0	0	1	1	none	2.65249564809e-05
S021	T071	TRUE	TRUE	0	0	1	1	none	6.46860443915e-05
S024	T071	TRUE	TRUE	0	0	1	1	none	6.52983559758e-05
S025	T071	TRUE	TRUE	0	0	1	1	none	6.38656440922e-05
S026	T071	TRUE	TRUE	0	0	1	1	none	6.11912822909e-05
S038	T071	TRUE	TRUE	0	0	1	1	none	4.39099412276e-05
S039	T071	TRUE	TRUE	0	0	1	1	none	6.61284340695e-05
S040	T071	TRUE	TRUE	0	0	1	1	none	9.68679502911e-05
S042	T071	TRUE	TRUE	0	0	1	1	none	6.60089504068e-05
S071	T071	TRUE	TRUE	0	0	1	1	none	9.26783977835e-05
S078	T071	TRUE	TRUE	0	0	1	1	none	6.17982590632e-05
S081	T071	TRUE	TRUE	0	0	1	1	none	6.54182541984e-05
S085	T071	TRUE	TRUE	0	0	1	1	none	0.0001015334407052
S087	T071	TRUE	TRUE	0	0	1	1	none	0.0001208793130348
S093	T071	TRUE	TRUE	0	0	1	1	none	7.87166786118e-05
S097	T071	TRUE	TRUE	0	0	1	1	none	6.34147239982e-05
S102	T071	TRUE	TRUE	0	0	1	1	none	0.0001011654056705
S106	T071	TRUE	TRUE	0	0	1	1	none	6.30666594772e-05
S130	T071	TRUE	TRUE	0	0	1	1	none	0.0001220553756821
T009	T071	TRUE	TRUE	0	0	1	1	none	6.94734574648e-05
T010	T071	FALSE	FALSE	0	0	1	1	none	7.08413377607e-05
T013	T071	FALSE	FALSE	0	0	1	1	none	5.04393611018e-05
T014	T071	TRUE	TRUE	0	0	1	1	none	6.55918055278e-05
T020	T071	TRUE	TRUE	0	0	1	1	none	4.66232024686e-05
T021	T071	FALSE	FALSE	0	0	1	1	none	7.05495151596e-05
T028	T071	TRUE	TRUE	0	0	1	1	none	2.36829806486e-05
T035a	T071	TRUE	TRUE	0	0	1	1	none	0.0001196105741832
T035b	T071	TRUE	TRUE	0	0	1	1	none	6.69719896398e-05
T040	T071	TRUE	TRUE	0	0	1	1	none	7.07326416691e-05
T056	T071	FALSE	FALSE	0	0	1	1	none	7.26607571134e-05
T059	T071	TRUE	TRUE	0	0	1	1	none	0.0001014331168591
T065	T071	TRUE	TRUE	0	0	1	1	none	4.56654361255e-05
T069	T071	TRUE	TRUE	0	0	1	1	none	0.0001124544094515
S002	T073	FALSE	FALSE	0	0	1	1	none	2.79608027681e-05
S007	T073	FALSE	FALSE	0	0	1	1	none	7.52225518254e-05
S021	T073	FALSE	FALSE	0	0	1	1	none	3.09847708274e-05
S024	T073	FALSE	FALSE	0	0	1	1	none	3.15970824117e-05
S025	T073	FALSE	FALSE	0	0	1	1	none	2.28723929761e-05
S026	T073	FALSE	FALSE	0	0	1	1	none	1.37803763368e-05
S038	T073	FALSE	FALSE	0	0	1	1	none	8.12817198301e-05
S039	T073	FALSE	FALSE	0	0	1	1	none	3.24271605054e-05
S040	T073	FALSE	FALSE	0	0	1	1	none	0.000112151564207
S042	T073	FALSE	FALSE	0	0	1	1	none	3.23076768427e-05
S071	T073	FALSE	FALSE	0	0	1	1	none	0.0001079620116994
S078	T073	FALSE	FALSE	0	0	1	1	none	2.80969854991e-05
S081	T073	FALSE	FALSE	0	0	1	1	none	3.17169806343e-05
S085	T073	FALSE	FALSE	0	0	1	1	none	0.0001168170546211
S087	T073	FALSE	FALSE	0	0	1	1	none	0.0001361629269507
S093	T073	FALSE	FALSE	0	0	1	1	none	9.40002925277e-05
S097	T073	FALSE	FALSE	0	0	1	1	none	2.24214728821e-05
S102	T073	FALSE	FALSE	0	0	1	1	none	0.0001164490195864
S106	T073	FALSE	FALSE	0	0	1	1	none	2.93653859131e-05
S130	T073	FALSE	FALSE	0	0	1	1	none	0.000137338989598
T009	T073	FALSE	FALSE	0	0	1	1	none	5.4827390915e-06
T010	T073	TRUE	TRUE	0	0	1	1	none	3.2730938676e-06
T013	T073	FALSE	FALSE	0	0	1	1	none	8.78111397043e-05
T014	T073	FALSE	FALSE	0	0	1	1	none	3.18905319637e-05
T020	T073	FALSE	FALSE	0	0	1	1	none	8.39949810711e-05
T021	T073	TRUE	TRUE	0	0	1	1	none	1.7887627599e-06
T028	T073	FALSE	FALSE	0	0	1	1	none	7.35730844997e-05
T035a	T073	FALSE	FALSE	0	0	1	1	none	0.0001348941880991
T035b	T073	FALSE	FALSE	0	0	1	1	none	4.1737797731e-06
T040	T073	FALSE	FALSE	0	0	1	1	none	3.7031368105e-05
T056	T073	FALSE	FALSE	0	0	1	1	none	8.6700387401e-06
T059	T073	FALSE	FALSE	0	0	1	1	none	0.000116716730775
T065	T073	FALSE	FALSE	0	0	1	1	none	8.3037214728e-05
T069	T073	FALSE	FALSE	0	0	1	1	none	0.0001277380233674
T071	T073	FALSE	FALSE	0	0	1	1	none	6.99532609063e-05
S002	T075	TRUE	TRUE	0	0	1	1	none	6.77415794253e-05
S007	T075	TRUE	TRUE	0	0	1	1	none	6.4825932496e-05
S021	T075	TRUE	TRUE	0	0	1	1	none	7.07655474846e-05
S024	T075	TRUE	TRUE	0	0	1	1	none	7.13778590689e-05
S025	T075	TRUE	TRUE	0	0	1	1	none	6.99451471853e-05
S026	T075	TRUE	TRUE	0	0	1	1	none	6.7270785384e-05
S038	T075	TRUE	TRUE	0	0	1	1	none	7.08851005007e-05
S039	T075	TRUE	TRUE	0	0	1	1	none	7.22079371626e-05
S040	T075	TRUE	TRUE	0	0	1	1	none	0.0001029474533842
S042	T075	TRUE	TRUE	0	0	1	1	none	7.20884534999e-05
S071	T075	TRUE	TRUE	0	0	1	1	none	9.87579008766e-05
S078	T075	TRUE	TRUE	0	0	1	1	none	6.78777621563e-05
S081	T075	TRUE	TRUE	0	0	1	1	none	7.14977572915e-05
S085	T075	TRUE	TRUE	0	0	1	1	none	0.0001076129437983
S087	T075	TRUE	TRUE	0	0	1	1	none	0.0001269588161279
S093	T075	TRUE	TRUE	0	0	1	1	none	8.47961817049e-05
S097	T075	TRUE	TRUE	0	0	1	1	none	6.94942270913e-05
S102	T075	TRUE	TRUE	0	0	1	1	none	0.0001072449087636
S106	T075	TRUE	TRUE	0	0	1	1	none	6.91461625703e-05
S130	T075	TRUE	TRUE	0	0	1	1	none	0.0001281348787752
T009	T075	TRUE	TRUE	0	0	1	1	none	7.55529605579e-05
T010	T075	FALSE	FALSE	0	0	1	1	none	7.69208408538e-05
T013	T075	FALSE	FALSE	0	0	1	1	none	7.74145203749e-05
T014	T075	TRUE	TRUE	0	0	1	1	none	7.16713086209e-05
T020	T075	TRUE	TRUE	0	0	1	1	none	7.35983617417e-05
T021	T075	FALSE	FALSE	0	0	1	1	none	7.66290182527e-05
T028	T075	TRUE	TRUE	0	0	1	1	none	6.31764651703e-05
T035a	T075	TRUE	TRUE	0	0	1	1	none	0.0001256900772763
T035b	T075	TRUE	TRUE	0	0	1	1	none	7.30514927329e-05
T040	T075	TRUE	TRUE	0	0	1	1	none	7.68121447622e-05
T056	T075	FALSE	FALSE	0	0	1	1	none	7.87402602065e-05
T059	T075	TRUE	TRUE	0	0	1	1	none	0.0001075126199522
T065	T075	TRUE	TRUE	0	0	1	1	none	7.26405953986e-05
T069	T075	TRUE	TRUE	0	0	1	1	none	0.0001185339125446
T071	T075	TRUE	TRUE	0	0	1	1	none	5.95566415769e-05
T073	T075	FALSE	FALSE	0	0	1	1	none	7.60327639994e-05
S002	T077	FALSE	FALSE	0	0	1	1	none	2.85570570214e-05
S007	T077	FALSE	FALSE	0	0	1	1	none	7.58188060787e-05
S021	T077	FALSE	FALSE	0	0	1	1	none	3.15810250807e-05
S024	T077	FALSE	FALSE	0	0	1	1	none	3.2193336665e-05
S025	T077	FALSE	FALSE	0	0	1	1	none	2.34686472294e-05
S026	T077	FALSE	FALSE	0	0	1	1	none	1.43766305901e-05
S038	T077	FALSE	FALSE	0	0	1	1	none	8.18779740834e-05
S039	T077	FALSE	FALSE	0	0	1	1	none	3.30234147587e-05
S040	T077	FALSE	FALSE	0	0	1	1	none	0.0001127478184603
S042	T077	FALSE	FALSE	0	0	1	1	none	3.2903931096e-05
S071	T077	FALSE	FALSE	0	0	1	1	none	0.0001085582659527
S078	T077	FALSE	FALSE	0	0	1	1	none	2.86932397524e-05
S081	T077	FALSE	FALSE	0	0	1	1	none	3.23132348876e-05
S085	T077	FALSE	FALSE	0	0	1	1	none	0.0001174133088744
S087	T077	FALSE	FALSE	0	0	1	1	none	0.000136759181204
S093	T077	FALSE	FALSE	0	0	1	1	none	9.4596546781e-05
S097	T077	FALSE	FALSE	0	0	1	1	none	2.30177271354e-05
S102	T077	FALSE	FALSE	0	0	1	1	none	0.0001170452738397
S106	T077	FALSE	FALSE	0	0	1	1	none	2.99616401664e-05
S130	T077	FALSE	FALSE	0	0	1	1	none	0.0001379352438513
T009	T077	FALSE	FALSE	0	0	1	1	none	6.0789933448e-06
T010	T077	TRUE	TRUE	0	0	1	1	none	3.8693481209e-06
T013	T077	FALSE	FALSE	0	0	1	1	none	8.84073939576e-05
T014	T077	FALSE	FALSE	0	0	1	1	none	3.2486786217e-05
T020	T077	FALSE	FALSE	0	0	1	1	none	8.45912353244e-05
T021	T077	TRUE	TRUE	0	0	1	1	none	1.1925085066e-06
T028	T077	FALSE	FALSE	0	0	1	1	none	7.4169338753e-05
T035a	T077	FALSE	FALSE	0	0	1	1	none	0.0001354904423524
T035b	T077	FALSE	FALSE	0	0	1	1	none	4.7700340264e-06
T040	T077	FALSE	FALSE	0	0	1	1	none	3.76276223583e-05
T056	T077	FALSE	FALSE	0	0	1	1	none	9.2662929934e-06
T059	T077	FALSE	FALSE	0	0	1	1	none	0.0001173129850283
T065	T077	FALSE	FALSE	0	0	1	1	none	8.36334689813e-05
T069	T077	FALSE	FALSE	0	0	1	1	none	0.0001283342776207
T071	T077	FALSE	FALSE	0	0	1	1	none	7.05495151596e-05
T073	T077	TRUE	TRUE	0	0	1	1	none	1.7887627599e-06
T075	T077	FALSE	FALSE	0	0	1	1	none	7.66290182527e-05
S002	T087	TRUE	TRUE	0	0	1	1	none	2.55031418443e-05
S007	T087	TRUE	TRUE	0	0	1	1	none	7.27648909016e-05
S021	T087	TRUE	TRUE	0	0	1	1	none	2.85271099036e-05
S024	T087	TRUE	TRUE	0	0	1	1	none	2.91394214879e-05
S025	T087	TRUE	TRUE	0	0	1	1	none	2.04147320523e-05
S026	T087	TRUE	TRUE	0	0	1	1	none	1.1322715413e-05
S038	T087	TRUE	TRUE	0	0	1	1	none	7.88240589063e-05
S039	T087	TRUE	TRUE	0	0	1	1	none	2.99694995816e-05
S040	T087	TRUE	TRUE	0	0	1	1	none	0.0001096939032832
S042	T087	TRUE	TRUE	0	0	1	1	none	2.98500159189e-05
S071	T087	TRUE	TRUE	0	0	1	1	none	0.0001055043507756
S078	T087	TRUE	TRUE	0	0	1	1	none	2.56393245753e-05
S081	T087	TRUE	TRUE	0	0	1	1	none	2.92593197105e-05
S085	T087	TRUE	TRUE	0	0	1	1	none	0.0001143593936973
S087	T087	TRUE	TRUE	0	0	1	1	none	0.0001337052660269
S093	T087	TRUE	TRUE	0	0	1	1	none	9.15426316039e-05
S097	T087	TRUE	TRUE	0	0	1	1	none	1.99638119583e-05
S102	T087	TRUE	TRUE	0	0	1	1	none	0.0001139913586626
S106	T087	TRUE	TRUE	0	0	1	1	none	2.69077249893e-05
S130	T087	TRUE	TRUE	0	0	1	1	none	0.0001348813286742
T009	T087	TRUE	TRUE	0	0	1	1	none	5.4100951809e-06
T010	T087	FALSE	FALSE	0	0	1	1	none	6.7779754768e-06
T013	T087	FALSE	FALSE	0	0	1	1	none	8.53534787805e-05
T014	T087	TRUE	TRUE	0	0	1	1	none	2.94328710399e-05
T020	T087	TRUE	TRUE	0	0	1	1	none	8.15373201473e-05
T021	T087	FALSE	FALSE	0	0	1	1	none	6.4861528757e-06
T028	T087	TRUE	TRUE	0	0	1	1	none	7.11154235759e-05
T035a	T087	TRUE	TRUE	0	0	1	1	none	0.0001324365271753
T035b	T087	TRUE	TRUE	0	0	1	1	none	2.9086273559e-06
T040	T087	TRUE	TRUE	0	0	1	1	none	3.45737071812e-05
T056	T087	FALSE	FALSE	0	0	1	1	none	8.5973948295e-06
T059	T087	TRUE	TRUE	0	0	1	1	none	0.0001142590698512
T065	T087	TRUE	TRUE	0	0	1	1	none	8.05795538042e-05
T069	T087	TRUE	TRUE	0	0	1	1	none	0.0001252803624436
T071	T087	TRUE	TRUE	0	0	1	1	none	6.74955999825e-05
T073	T087	FALSE	FALSE	0	0	1	1	none	5.8898986224e-06
T075	T087	TRUE	TRUE	0	0	1	1	none	7.35751030756e-05
T077	T087	FALSE	FALSE	0	0	1	1	none	6.4861528757e-06
S002	T095	TRUE	TRUE	0	0	1	1	none	0.0001277442320469
S007	T095	TRUE	TRUE	0	0	1	1	none	0.0001260210936242
S021	T095	TRUE	TRUE	0	0	1	1	none	0.0001307682001062
S024	T095	TRUE	TRUE	0	0	1	1	none	0.0001313805116905
S025	T095	TRUE	TRUE	0	0	1	1	none	0.0001299477998069
S026	T095	TRUE	TRUE	0	0	1	1	none	0.0001272734380056
S038	T095	TRUE	TRUE	0	0	1	1	none	0.0001320802616289
S039	T095	TRUE	TRUE	0	0	1	1	none	0.0001322105897842
S040	T095	TRUE	TRUE	0	0	1	1	none	6.25714127858e-05
S042	T095	TRUE	TRUE	0	0	1	1	none	0.0001320911061215
S071	T095	TRUE	TRUE	0	0	1	1	none	5.83818602782e-05
S078	T095	TRUE	TRUE	0	0	1	1	none	0.0001278804147779
S081	T095	TRUE	TRUE	0	0	1	1	none	0.0001315004099131
S085	T095	TRUE	TRUE	0	0	1	1	none	3.34538414399e-05
S087	T095	TRUE	TRUE	0	0	1	1	none	4.1014398163e-06
S093	T095	TRUE	TRUE	0	0	1	1	none	4.44201411065e-05
S097	T095	TRUE	TRUE	0	0	1	1	none	0.0001294968797129
S102	T095	TRUE	TRUE	0	0	1	1	none	6.68688681652e-05
S106	T095	TRUE	TRUE	0	0	1	1	none	0.0001291488151919
S130	T095	TRUE	TRUE	0	0	1	1	none	4.084993957e-06
T009	T095	TRUE	TRUE	0	0	1	1	none	0.0001355556131795
T010	T095	FALSE	FALSE	0	0	1	1	none	0.0001369234934754
T013	T095	FALSE	FALSE	0	0	1	1	none	0.0001386096815031
T014	T095	TRUE	TRUE	0	0	1	1	none	0.0001316739612425
T020	T095	TRUE	TRUE	0	0	1	1	none	0.0001347935228699
T021	T095	FALSE	FALSE	0	0	1	1	none	0.0001366316708743
T028	T095	TRUE	TRUE	0	0	1	1	none	0.0001243716262985
T035a	T095	TRUE	TRUE	0	0	1	1	none	5.2177179779e-06
T035b	T095	TRUE	TRUE	0	0	1	1	none	0.0001330541453545
T040	T095	TRUE	TRUE	0	0	1	1	none	0.0001368147973838
T056	T095	FALSE	FALSE	0	0	1	1	none	0.0001387429128281
T059	T095	TRUE	TRUE	0	0	1	1	none	6.71365793538e-05
T065	T095	TRUE	TRUE	0	0	1	1	none	0.0001338357565268
T069	T095	TRUE	TRUE	0	0	1	1	none	7.81578719462e-05
T071	T095	TRUE	TRUE	0	0	1	1	none	0.0001207518027051
T073	T095	FALSE	FALSE	0	0	1	1	none	0.000136035416621
T075	T095	TRUE	TRUE	0	0	1	1	none	0.0001268313057982
T077	T095	FALSE	FALSE	0	0	1	1	none	0.0001366316708743
T087	T095	TRUE	TRUE	0	0	1	1	none	0.0001335777556972
S002	T099a	TRUE	TRUE	0	0	1	1	none	0.0001278727620293
S007	T099a	TRUE	TRUE	0	0	1	1	none	0.0001261496236066
S021	T099a	TRUE	TRUE	0	0	1	1	none	0.0001308967300886
S024	T099a	TRUE	TRUE	0	0	1	1	none	0.0001315090416729
S025	T099a	TRUE	TRUE	0	0	1	1	none	0.0001300763297893
S026	T099a	TRUE	TRUE	0	0	1	1	none	0.000127401967988
S038	T099a	TRUE	TRUE	0	0	1	1	none	0.0001322087916113
S039	T099a	TRUE	TRUE	0	0	1	1	none	0.0001323391197666
S040	T099a	TRUE	TRUE	0	0	1	1	none	6.26999427682e-05
S042	T099a	TRUE	TRUE	0	0	1	1	none	0.0001322196361039
S071	T099a	TRUE	TRUE	0	0	1	1	none	5.85103902606e-05
S078	T099a	TRUE	TRUE	0	0	1	1	none	0.0001280089447603
S081	T099a	TRUE	TRUE	0	0	1	1	none	0.0001316289398955
S085	T099a	TRUE	TRUE	0	0	1	1	none	3.35823714223e-05
S087	T099a	TRUE	TRUE	0	0	1	1	none	5.4224783053e-06
S093	T099a	TRUE	TRUE	0	0	1	1	none	4.45486710889e-05
S097	T099a	TRUE	TRUE	0	0	1	1	none	0.0001296254096953
S102	T099a	TRUE	TRUE	0	0	1	1	none	6.69973981476e-05
S106	T099a	TRUE	TRUE	0	0	1	1	none	0.0001292773451743
S130	T099a	TRUE	TRUE	0	0	1	1	none	6.5985409526e-06
T009	T099a	TRUE	TRUE	0	0	1	1	none	0.0001356841431619
T010	T099a	FALSE	FALSE	0	0	1	1	none	0.0001370520234578
T013	T099a	FALSE	FALSE	0	0	1	1	none	0.0001387382114855
T014	T099a	TRUE	TRUE	0	0	1	1	none	0.0001318024912249
T020	T099a	TRUE	TRUE	0	0	1	1	none	0.0001349220528523
T021	T099a	FALSE	FALSE	0	0	1	1	none	0.0001367602008567
T028	T099a	TRUE	TRUE	0	0	1	1	none	0.0001245001562809
T035a	T099a	TRUE	TRUE	0	0	1	1	none	5.3462479603e-06
T035b	T099a	TRUE	TRUE	0	0	1	1	none	0.0001331826753369
T040	T099a	TRUE	TRUE	0	0	1	1	none	0.0001369433273662
T056	T099a	FALSE	FALSE	0	0	1	1	none	0.0001388714428105
T059	T099a	TRUE	TRUE	0	0	1	1	none	6.72651093362e-05
T065	T099a	TRUE	TRUE	0	0	1	1	none	0.0001339642865092
T069	T099a	TRUE	TRUE	0	0	1	1	none	7.82864019286e-05
T071	T099a	TRUE	TRUE	0	0	1	1	none	0.0001208803326875
T073	T099a	FALSE	FALSE	0	0	1	1	none	0.0001361639466034
T075	T099a	TRUE	TRUE	0	0	1	1	none	0.0001269598357806
T077	T099a	FALSE	FALSE	0	0	1	1	none	0.0001367602008567
T087	T099a	TRUE	TRUE	0	0	1	1	none	0.0001337062856796
T095	T099a	TRUE	TRUE	0	0	1	1	none	5.2949679756e-06
S002	T102	FALSE	FALSE	0	0	1	1	none	0.0001340975337983
S007	T102	FALSE	FALSE	0	0	1	1	none	0.0001323743953756
S021	T102	FALSE	FALSE	0	0	1	1	none	0.0001371215018576
S024	T102	FALSE	FALSE	0	0	1	1	none	0.0001377338134419
S025	T102	FALSE	FALSE	0	0	1	1	none	0.0001363011015583
S026	T102	FALSE	FALSE	0	0	1	1	none	0.000133626739757
S038	T102	FALSE	FALSE	0	0	1	1	none	0.0001384335633803
S039	T102	FALSE	FALSE	0	0	1	1	none	0.0001385638915356
S040	T102	FALSE	FALSE	0	0	1	1	none	6.89247145372e-05
S042	T102	FALSE	FALSE	0	0	1	1	none	0.0001384444078729
S071	T102	FALSE	FALSE	0	0	1	1	none	6.47351620296e-05
S078	T102	FALSE	FALSE	0	0	1	1	none	0.0001342337165293
S081	T102	FALSE	FALSE	0	0	1	1	none	0.0001378537116645
S085	T102	FALSE	FALSE	0	0	1	1	none	3.98071431913e-05
S087	T102	FALSE	FALSE	0	0	1	1	none	1.04547415677e-05
S093	T102	FALSE	FALSE	0	0	1	1	none	5.07734428579e-05
S097	T102	FALSE	FALSE	0	0	1	1	none	0.0001358501814643
S102	T102	FALSE	FALSE	0	0	1	1	none	7.32221699166001e-05
S106	T102	FALSE	FALSE	0	0	1	1	none	0.0001355021169433
S130	T102	FALSE	FALSE	0	0	1	1	none	1.04382957084e-05
T009	T102	FALSE	FALSE	0	0	1	1	none	0.0001419089149309
T010	T102	FALSE	FALSE	0	0	1	1	none	0.0001432767952268
T013	T102	FALSE	FALSE	0	0	1	1	none	0.0001449629832545
T014	T102	FALSE	FALSE	0	0	1	1	none	0.0001380272629939
T020	T102	FALSE	FALSE	0	0	1	1	none	0.0001411468246213
T021	T102	FALSE	FALSE	0	0	1	1	none	0.0001429849726257
T028	T102	FALSE	FALSE	0	0	1	1	none	0.0001307249280499
T035a	T102	FALSE	FALSE	0	0	1	1	none	1.15710197293e-05
T035b	T102	FALSE	FALSE	0	0	1	1	none	0.0001394074471059
T040	T102	FALSE	FALSE	0	0	1	1	none	0.0001431680991352
T056	T102	FALSE	FALSE	0	0	1	1	none	0.0001450962145795
T059	T102	FALSE	FALSE	0	0	1	1	none	7.34898811052001e-05
T065	T102	FALSE	FALSE	0	0	1	1	none	0.0001401890582782
T069	T102	FALSE	FALSE	0	0	1	1	none	8.45111736976001e-05
T071	T102	FALSE	FALSE	0	0	1	1	none	0.0001271051044565
T073	T102	FALSE	FALSE	0	0	1	1	none	0.0001423887183724
T075	T102	FALSE	FALSE	0	0	1	1	none	0.0001331846075496
T077	T102	FALSE	FALSE	0	0	1	1	none	0.0001429849726257
T087	T102	FALSE	FALSE	0	0	1	1	none	0.0001399310574486
T095	T102	TRUE	TRUE	1	0	1	1	anc	5.962542533e-07
T099a	T102	FALSE	FALSE	0	0	1	1	none	1.1648269727e-05
S002	T104	FALSE	FALSE	0	0	1	1	none	6.96933206219001e-05
S007	T104	FALSE	FALSE	0	0	1	1	none	3.45562007706e-05
S021	T104	FALSE	FALSE	0	0	1	1	none	7.27172886812001e-05
S024	T104	FALSE	FALSE	0	0	1	1	none	7.33296002655001e-05
S025	T104	FALSE	FALSE	0	0	1	1	none	7.18968883819001e-05
S026	T104	FALSE	FALSE	0	0	1	1	none	6.92225265806001e-05
S038	T104	FALSE	FALSE	0	0	1	1	none	5.19411855173e-05
S039	T104	FALSE	FALSE	0	0	1	1	none	7.41596783592001e-05
S040	T104	FALSE	FALSE	0	0	1	1	none	0.0001048991945808
S042	T104	FALSE	FALSE	0	0	1	1	none	7.40401946965001e-05
S071	T104	FALSE	FALSE	0	0	1	1	none	0.0001007096420732
S078	T104	FALSE	FALSE	0	0	1	1	none	6.98295033529001e-05
S081	T104	FALSE	FALSE	0	0	1	1	none	7.34494984881001e-05
S085	T104	FALSE	FALSE	0	0	1	1	none	0.0001095646849949
S087	T104	FALSE	FALSE	0	0	1	1	none	0.0001289105573245
S093	T104	FALSE	FALSE	0	0	1	1	none	8.67479229015001e-05
S097	T104	FALSE	FALSE	0	0	1	1	none	7.14459682879001e-05
S102	T104	FALSE	FALSE	0	0	1	1	none	0.0001091966499602
S106	T104	FALSE	FALSE	0	0	1	1	none	7.10979037669001e-05
S130	T104	FALSE	FALSE	0	0	1	1	none	0.0001300866199718
T009	T104	FALSE	FALSE	0	0	1	1	none	7.75047017545001e-05
T010	T104	FALSE	FALSE	0	0	1	1	none	7.88725820504001e-05
T013	T104	FALSE	FALSE	0	0	1	1	none	5.84706053915e-05
T014	T104	FALSE	FALSE	0	0	1	1	none	7.36230498175001e-05
T020	T104	FALSE	FALSE	0	0	1	1	none	5.46544467583e-05
T021	T104	FALSE	FALSE	0	0	1	1	none	7.85807594493001e-05
T028	T104	FALSE	FALSE	0	0	1	1	none	3.17142249383e-05
T035a	T104	FALSE	FALSE	0	0	1	1	none	0.0001276418184729
T035b	T104	FALSE	FALSE	0	0	1	1	none	7.50032339295001e-05
T040	T104	FALSE	FALSE	0	0	1	1	none	7.87638859588001e-05
T056	T104	FALSE	FALSE	0	0	1	1	none	8.06920014031001e-05
T059	T104	FALSE	FALSE	0	0	1	1	none	0.0001094643611488
T065	T104	FALSE	FALSE	0	0	1	1	none	5.36966804152e-05
T069	T104	FALSE	FALSE	0	0	1	1	none	0.0001204856537412
T071	T104	TRUE	TRUE	1	0	1	1	anc	1.1925085066e-06
T073	T104	FALSE	FALSE	0	0	1	1	none	7.79845051960001e-05
T075	T104	FALSE	FALSE	0	0	1	1	none	6.75878858666e-05
T077	T104	FALSE	FALSE	0	0	1	1	none	7.85807594493001e-05
T087	T104	FALSE	FALSE	0	0	1	1	none	7.55268442722001e-05
T095	T104	FALSE	FALSE	0	0	1	1	none	0.0001287830469948
T099a	T104	FALSE	FALSE	0	0	1	1	none	0.0001289115769772
T102	T104	FALSE	FALSE	0	0	1	1	none	0.0001351363487462
S002	T105	TRUE	TRUE	0	0	1	1	none	7.47460301539e-05
S007	T105	TRUE	TRUE	0	0	1	1	none	5.09347270446e-05
S021	T105	TRUE	TRUE	0	0	1	1	none	7.77699982132e-05
S024	T105	TRUE	TRUE	0	0	1	1	none	7.83823097975e-05
S025	T105	TRUE	TRUE	0	0	1	1	none	7.69495979139e-05
S026	T105	TRUE	TRUE	0	0	1	1	none	7.42752361126e-05
S038	T105	TRUE	TRUE	0	0	1	1	none	5.2104085765e-06
S039	T105	TRUE	TRUE	0	0	1	1	none	7.92123878912e-05
S040	T105	TRUE	TRUE	0	0	1	1	none	0.0001099519041128
S042	T105	TRUE	TRUE	0	0	1	1	none	7.90929042285e-05
S071	T105	TRUE	TRUE	0	0	1	1	none	0.0001057623516052
S078	T105	TRUE	TRUE	0	0	1	1	none	7.48822128849e-05
S081	T105	TRUE	TRUE	0	0	1	1	none	7.85022080201e-05
S085	T105	TRUE	TRUE	0	0	1	1	none	0.0001146173945269
S087	T105	TRUE	TRUE	0	0	1	1	none	0.0001339632668565
S093	T105	TRUE	TRUE	0	0	1	1	none	9.18006324335e-05
S097	T105	TRUE	TRUE	0	0	1	1	none	7.64986778199e-05
S102	T105	TRUE	TRUE	0	0	1	1	none	0.0001142493594922
S106	T105	TRUE	TRUE	0	0	1	1	none	7.61506132989e-05
S130	T105	TRUE	TRUE	0	0	1	1	none	0.0001351393295038
T009	T105	TRUE	TRUE	0	0	1	1	none	8.25574112865e-05
T010	T105	FALSE	FALSE	0	0	1	1	none	8.39252915824e-05
T013	T105	FALSE	FALSE	0	0	1	1	none	8.3514504961e-06
T014	T105	TRUE	TRUE	0	0	1	1	none	7.86757593495e-05
T020	T105	TRUE	TRUE	0	0	1	1	none	7.9236698175e-06
T021	T105	FALSE	FALSE	0	0	1	1	none	8.36334689813e-05
T028	T105	TRUE	TRUE	0	0	1	1	none	4.92852597189e-05
T035a	T105	TRUE	TRUE	0	0	1	1	none	0.0001326945280049
T035b	T105	TRUE	TRUE	0	0	1	1	none	8.00559434615e-05
T040	T105	TRUE	TRUE	0	0	1	1	none	8.38165954908e-05
T056	T105	FALSE	FALSE	0	0	1	1	none	8.57447109351e-05
T059	T105	TRUE	TRUE	0	0	1	1	none	0.0001145170706808
T065	T105	TRUE	TRUE	0	0	1	1	none	1.1925085066e-06
T069	T105	TRUE	TRUE	0	0	1	1	none	0.0001255383632732
T071	T105	TRUE	TRUE	0	0	1	1	none	4.56654361255e-05
T073	T105	FALSE	FALSE	0	0	1	1	none	8.3037214728e-05
T075	T105	TRUE	TRUE	0	0	1	1	none	7.26405953986e-05
T077	T105	FALSE	FALSE	0	0	1	1	none	8.36334689813e-05
T087	T105	TRUE	TRUE	0	0	1	1	none	8.05795538042e-05
T095	T105	TRUE	TRUE	0	0	1	1	none	0.0001338357565268
T099a	T105	TRUE	TRUE	0	0	1	1	none	0.0001339642865092
T102	T105	FALSE	FALSE	0	0	1	1	none	0.0001401890582782
T104	T105	FALSE	FALSE	0	0	1	1	none	5.36966804152e-05
S002	T107	FALSE	FALSE	0	0	1	1	none	0.0001317125167851
S007	T107	FALSE	FALSE	0	0	1	1	none	0.0001299893783624
S021	T107	FALSE	FALSE	0	0	1	1	none	0.0001347364848444
S024	T107	FALSE	FALSE	0	0	1	1	none	0.0001353487964287
S025	T107	FALSE	FALSE	0	0	1	1	none	0.0001339160845451
S026	T107	FALSE	FALSE	0	0	1	1	none	0.0001312417227438
S038	T107	FALSE	FALSE	0	0	1	1	none	0.0001360485463671
S039	T107	FALSE	FALSE	0	0	1	1	none	0.0001361788745224
S040	T107	FALSE	FALSE	0	0	1	1	none	6.6539697524e-05
S042	T107	FALSE	FALSE	0	0	1	1	none	0.0001360593908597
S071	T107	FALSE	FALSE	0	0	1	1	none	6.23501450164e-05
S078	T107	FALSE	FALSE	0	0	1	1	none	0.0001318486995161
S081	T107	FALSE	FALSE	0	0	1	1	none	0.0001354686946513
S085	T107	FALSE	FALSE	0	0	1	1	none	3.74221261781e-05
S087	T107	FALSE	FALSE	0	0	1	1	none	8.0697245545e-06
S093	T107	FALSE	FALSE	0	0	1	1	none	4.83884258447e-05
S097	T107	FALSE	FALSE	0	0	1	1	none	0.0001334651644511
S102	T107	FALSE	FALSE	0	0	1	1	none	7.08371529034e-05
S106	T107	FALSE	FALSE	0	0	1	1	none	0.0001331170999301
S130	T107	FALSE	FALSE	0	0	1	1	none	8.0532786952e-06
T009	T107	FALSE	FALSE	0	0	1	1	none	0.0001395238979177
T010	T107	FALSE	FALSE	0	0	1	1	none	0.0001408917782136
T013	T107	FALSE	FALSE	0	0	1	1	none	0.0001425779662413
T014	T107	FALSE	FALSE	0	0	1	1	none	0.0001356422459807
T020	T107	FALSE	FALSE	0	0	1	1	none	0.0001387618076081
T021	T107	FALSE	FALSE	0	0	1	1	none	0.0001405999556125
T028	T107	FALSE	FALSE	0	0	1	1	none	0.0001283399110367
T035a	T107	FALSE	FALSE	0	0	1	1	none	9.1860027161e-06
T035b	T107	FALSE	FALSE	0	0	1	1	none	0.0001370224300927
T040	T107	FALSE	FALSE	0	0	1	1	none	0.000140783082122
T056	T107	FALSE	FALSE	0	0	1	1	none	0.0001427111975663
T059	T107	FALSE	FALSE	0	0	1	1	none	7.1104864092e-05
T065	T107	FALSE	FALSE	0	0	1	1	none	0.000137804041265
T069	T107	FALSE	FALSE	0	0	1	1	none	8.21261566844e-05
T071	T107	FALSE	FALSE	0	0	1	1	none	0.0001247200874433
T073	T107	FALSE	FALSE	0	0	1	1	none	0.0001400037013592
T075	T107	FALSE	FALSE	0	0	1	1	none	0.0001307995905364
T077	T107	FALSE	FALSE	0	0	1	1	none	0.0001405999556125
T087	T107	FALSE	FALSE	0	0	1	1	none	0.0001375460404354
T095	T107	TRUE	TRUE	1	0	1	1	anc	5.962542533e-07
T099a	T107	FALSE	FALSE	0	0	1	1	none	9.2632527138e-06
T102	T107	FALSE	FALSE	0	0	1	1	none	7.1550510396e-06
T104	T107	FALSE	FALSE	0	0	1	1	none	0.000132751331733
T105	T107	FALSE	FALSE	0	0	1	1	none	0.000137804041265
S002	T126	TRUE	TRUE	0	0	1	1	none	0.0001301033167683
S007	T126	TRUE	TRUE	0	0	1	1	none	0.0001283801783456
S021	T126	TRUE	TRUE	0	0	1	1	none	0.0001331272848276
S024	T126	TRUE	TRUE	0	0	1	1	none	0.0001337395964119
S025	T126	TRUE	TRUE	0	0	1	1	none	0.0001323068845283
S026	T126	TRUE	TRUE	0	0	1	1	none	0.000129632522727
S038	T126	TRUE	TRUE	0	0	1	1	none	0.0001344393463503
S039	T126	TRUE	TRUE	0	0	1	1	none	0.0001345696745056
S040	T126	TRUE	TRUE	0	0	1	1	none	4.97020644886e-05
S042	T126	TRUE	TRUE	0	0	1	1	none	0.0001344501908429
S071	T126	TRUE	TRUE	0	0	1	1	none	3.5653268299e-05
S078	T126	TRUE	TRUE	0	0	1	1	none	0.0001302394994993
S081	T126	TRUE	TRUE	0	0	1	1	none	0.0001338594946345
S085	T126	TRUE	TRUE	0	0	1	1	none	6.95959879213e-05
S087	T126	TRUE	TRUE	0	0	1	1	none	8.89418602509e-05
S093	T126	TRUE	TRUE	0	0	1	1	none	4.55867173213e-05
S097	T126	TRUE	TRUE	0	0	1	1	none	0.0001318559644343
S102	T126	TRUE	TRUE	0	0	1	1	none	5.3999519868e-05
S106	T126	TRUE	TRUE	0	0	1	1	none	0.0001315078999133
S130	T126	TRUE	TRUE	0	0	1	1	none	9.01179228982e-05
T009	T126	TRUE	TRUE	0	0	1	1	none	0.0001379146979009
T010	T126	FALSE	FALSE	0	0	1	1	none	0.0001392825781968
T013	T126	FALSE	FALSE	0	0	1	1	none	0.0001409687662245
T014	T126	TRUE	TRUE	0	0	1	1	none	0.0001340330459639
T020	T126	TRUE	TRUE	0	0	1	1	none	0.0001371526075913
T021	T126	FALSE	FALSE	0	0	1	1	none	0.0001389907555957
T028	T126	TRUE	TRUE	0	0	1	1	none	0.0001267307110199
T035a	T126	TRUE	TRUE	0	0	1	1	none	8.76731213993e-05
T035b	T126	TRUE	TRUE	0	0	1	1	none	0.0001354132300759
T040	T126	TRUE	TRUE	0	0	1	1	none	0.0001391738821052
T056	T126	FALSE	FALSE	0	0	1	1	none	0.0001411019975495
T059	T126	TRUE	TRUE	0	0	1	1	none	5.42672310566e-05
T065	T126	TRUE	TRUE	0	0	1	1	none	0.0001361948412482
T069	T126	TRUE	TRUE	0	0	1	1	none	4.7666130015e-05
T071	T126	TRUE	TRUE	0	0	1	1	none	0.0001231108874265
T073	T126	FALSE	FALSE	0	0	1	1	none	0.0001383945013424
T075	T126	TRUE	TRUE	0	0	1	1	none	0.0001291903905196
T077	T126	FALSE	FALSE	0	0	1	1	none	0.0001389907555957
T087	T126	TRUE	TRUE	0	0	1	1	none	0.0001359368404186
T095	T126	TRUE	TRUE	0	0	1	1	none	8.88143499212e-05
T099a	T126	TRUE	TRUE	0	0	1	1	none	8.89428799036e-05
T102	T126	FALSE	FALSE	0	0	1	1	none	9.51676516726001e-05
T104	T126	FALSE	FALSE	0	0	1	1	none	0.0001311421317162
T105	T126	TRUE	TRUE	0	0	1	1	none	0.0001361948412482
T107	T126	FALSE	FALSE	0	0	1	1	none	9.27826346594001e-05
S002	T156	FALSE	FALSE	0	0	1	1	none	7.51569814421e-05
S007	T156	FALSE	FALSE	0	0	1	1	none	5.13456783328e-05
S021	T156	FALSE	FALSE	0	0	1	1	none	7.81809495014e-05
S024	T156	FALSE	FALSE	0	0	1	1	none	7.87932610857e-05
S025	T156	FALSE	FALSE	0	0	1	1	none	7.73605492021e-05
S026	T156	FALSE	FALSE	0	0	1	1	none	7.46861874008e-05
S038	T156	FALSE	FALSE	0	0	1	1	none	7.1047479975e-06
S039	T156	FALSE	FALSE	0	0	1	1	none	7.96233391794e-05
S040	T156	FALSE	FALSE	0	0	1	1	none	0.000110362855401
S042	T156	FALSE	FALSE	0	0	1	1	none	7.95038555167e-05
S071	T156	FALSE	FALSE	0	0	1	1	none	0.0001061733028934
S078	T156	FALSE	FALSE	0	0	1	1	none	7.52931641731e-05
S081	T156	FALSE	FALSE	0	0	1	1	none	7.89131593083e-05
S085	T156	FALSE	FALSE	0	0	1	1	none	0.0001150283458151
S087	T156	FALSE	FALSE	0	0	1	1	none	0.0001343742181447
S093	T156	FALSE	FALSE	0	0	1	1	none	9.22115837217e-05
S097	T156	FALSE	FALSE	0	0	1	1	none	7.69096291081e-05
S102	T156	FALSE	FALSE	0	0	1	1	none	0.0001146603107804
S106	T156	FALSE	FALSE	0	0	1	1	none	7.65615645871e-05
S130	T156	FALSE	FALSE	0	0	1	1	none	0.000135550280792
T009	T156	FALSE	FALSE	0	0	1	1	none	8.29683625747e-05
T010	T156	FALSE	FALSE	0	0	1	1	none	8.43362428706e-05
T013	T156	FALSE	FALSE	0	0	1	1	none	1.36341678717e-05
T014	T156	FALSE	FALSE	0	0	1	1	none	7.90867106377e-05
T020	T156	FALSE	FALSE	0	0	1	1	none	9.8180092385e-06
T021	T156	FALSE	FALSE	0	0	1	1	none	8.40444202695e-05
T028	T156	FALSE	FALSE	0	0	1	1	none	4.96962110071e-05
T035a	T156	FALSE	FALSE	0	0	1	1	none	0.0001331054792931
T035b	T156	FALSE	FALSE	0	0	1	1	none	8.04668947497e-05
T040	T156	FALSE	FALSE	0	0	1	1	none	8.4227546779e-05
T056	T156	FALSE	FALSE	0	0	1	1	none	8.61556622233e-05
T059	T156	FALSE	FALSE	0	0	1	1	none	0.000114928021969
T065	T156	FALSE	FALSE	0	0	1	1	none	8.8602428954e-06
T069	T156	FALSE	FALSE	0	0	1	1	none	0.0001259493145614
T071	T156	FALSE	FALSE	0	0	1	1	none	4.60763874137e-05
T073	T156	FALSE	FALSE	0	0	1	1	none	8.34481660162e-05
T075	T156	FALSE	FALSE	0	0	1	1	none	7.30515466868e-05
T077	T156	FALSE	FALSE	0	0	1	1	none	8.40444202695e-05
T087	T156	FALSE	FALSE	0	0	1	1	none	8.09905050924e-05
T095	T156	FALSE	FALSE	0	0	1	1	none	0.000134246707815
T099a	T156	FALSE	FALSE	0	0	1	1	none	0.0001343752377974
T102	T156	FALSE	FALSE	0	0	1	1	none	0.0001406000095664
T104	T156	FALSE	FALSE	0	0	1	1	none	5.41076317034e-05
T105	T156	FALSE	FALSE	0	0	1	1	none	8.8602428954e-06
T107	T156	FALSE	FALSE	0	0	1	1	none	0.0001382149925532
T126	T156	FALSE	FALSE	0	0	1	1	none	0.0001366057925364
S002	T159a	TRUE	TRUE	0	0	1	1	none	2.55757857549e-05
S007	T159a	TRUE	TRUE	0	0	1	1	none	7.28375348122e-05
S021	T159a	TRUE	TRUE	0	0	1	1	none	2.85997538142e-05
S024	T159a	TRUE	TRUE	0	0	1	1	none	2.92120653985e-05
S025	T159a	TRUE	TRUE	0	0	1	1	none	2.04873759629e-05
S026	T159a	TRUE	TRUE	0	0	1	1	none	1.13953593236e-05
S038	T159a	TRUE	TRUE	0	0	1	1	none	7.88967028169e-05
S039	T159a	TRUE	TRUE	0	0	1	1	none	3.00421434922e-05
S040	T159a	TRUE	TRUE	0	0	1	1	none	0.0001097665471938
S042	T159a	TRUE	TRUE	0	0	1	1	none	2.99226598295e-05
S071	T159a	TRUE	TRUE	0	0	1	1	none	0.0001055769946862
S078	T159a	TRUE	TRUE	0	0	1	1	none	2.57119684859e-05
S081	T159a	TRUE	TRUE	0	0	1	1	none	2.93319636211e-05
S085	T159a	TRUE	TRUE	0	0	1	1	none	0.0001144320376079
S087	T159a	TRUE	TRUE	0	0	1	1	none	0.0001337779099375
S093	T159a	TRUE	TRUE	0	0	1	1	none	9.16152755145e-05
S097	T159a	TRUE	TRUE	0	0	1	1	none	2.00364558689e-05
S102	T159a	TRUE	TRUE	0	0	1	1	none	0.0001140640025732
S106	T159a	TRUE	TRUE	0	0	1	1	none	2.69803688999e-05
S130	T159a	TRUE	TRUE	0	0	1	1	none	0.0001349539725848
T009	T159a	TRUE	TRUE	0	0	1	1	none	3.0977220783e-06
T010	T159a	TRUE	TRUE	0	1	1	1	desc	2.6768396143e-06
T013	T159a	FALSE	FALSE	0	0	1	1	none	8.54261226911e-05
T014	T159a	TRUE	TRUE	0	0	1	1	none	2.95055149505e-05
T020	T159a	TRUE	TRUE	0	0	1	1	none	8.16099640579e-05
T021	T159a	TRUE	TRUE	0	1	1	1	desc	2.3850170132e-06
T028	T159a	TRUE	TRUE	0	0	1	1	none	7.11880674865e-05
T035a	T159a	TRUE	TRUE	0	0	1	1	none	0.0001325091710859
T035b	T159a	TRUE	TRUE	0	0	1	1	none	1.7887627599e-06
T040	T159a	TRUE	TRUE	0	0	1	1	none	3.46463510918e-05
T056	T159a	FALSE	FALSE	0	0	1	1	none	6.2850217269e-06
T059	T159a	TRUE	TRUE	0	0	1	1	none	0.0001143317137618
T065	T159a	TRUE	TRUE	0	0	1	1	none	8.06521977148e-05
T069	T159a	TRUE	TRUE	0	0	1	1	none	0.0001253530063542
T071	T159a	TRUE	TRUE	0	0	1	1	none	6.75682438931e-05
T073	T159a	TRUE	TRUE	0	1	1	1	desc	1.7887627599e-06
T075	T159a	TRUE	TRUE	0	0	1	1	none	7.36477469862e-05
T077	T159a	TRUE	TRUE	0	1	1	1	desc	2.3850170132e-06
T087	T159a	TRUE	TRUE	0	0	1	1	none	3.5048816092e-06
T095	T159a	TRUE	TRUE	0	0	1	1	none	0.0001336503996078
T099a	T159a	TRUE	TRUE	0	0	1	1	none	0.0001337789295902
T102	T159a	FALSE	FALSE	0	0	1	1	none	0.0001400037013592
T104	T159a	FALSE	FALSE	0	0	1	1	none	7.55994881828001e-05
T105	T159a	TRUE	TRUE	0	0	1	1	none	8.06521977148e-05
T107	T159a	FALSE	FALSE	0	0	1	1	none	0.000137618684346
T126	T159a	TRUE	TRUE	0	0	1	1	none	0.0001360094843292
T156	T159a	FALSE	FALSE	0	0	1	1	none	8.1063149003e-05
S002	T182	TRUE	TRUE	0	0	1	1	none	7.40566374699e-05
S007	T182	TRUE	TRUE	0	0	1	1	none	5.02453343606e-05
S021	T182	TRUE	TRUE	0	0	1	1	none	7.70806055292e-05
S024	T182	TRUE	TRUE	0	0	1	1	none	7.76929171135e-05
S025	T182	TRUE	TRUE	0	0	1	1	none	7.62602052299e-05
S026	T182	TRUE	TRUE	0	0	1	1	none	7.35858434286e-05
S038	T182	TRUE	TRUE	0	0	1	1	none	6.0044040253e-06
S039	T182	TRUE	TRUE	0	0	1	1	none	7.85229952072e-05
S040	T182	TRUE	TRUE	0	0	1	1	none	0.0001092625114288
S042	T182	TRUE	TRUE	0	0	1	1	none	7.84035115445e-05
S071	T182	TRUE	TRUE	0	0	1	1	none	0.0001050729589212
S078	T182	TRUE	TRUE	0	0	1	1	none	7.41928202009e-05
S081	T182	TRUE	TRUE	0	0	1	1	none	7.78128153361e-05
S085	T182	TRUE	TRUE	0	0	1	1	none	0.0001139280018429
S087	T182	TRUE	TRUE	0	0	1	1	none	0.0001332738741725
S093	T182	TRUE	TRUE	0	0	1	1	none	9.11112397495e-05
S097	T182	TRUE	TRUE	0	0	1	1	none	7.58092851359e-05
S102	T182	TRUE	TRUE	0	0	1	1	none	0.0001135599668082
S106	T182	TRUE	TRUE	0	0	1	1	none	7.54612206149e-05
S130	T182	TRUE	TRUE	0	0	1	1	none	0.0001344499368198
T009	T182	TRUE	TRUE	0	0	1	1	none	8.18680186025e-05
T010	T182	FALSE	FALSE	0	0	1	1	none	8.32358988984e-05
T013	T182	FALSE	FALSE	0	0	1	1	none	1.25338238995e-05
T014	T182	TRUE	TRUE	0	0	1	1	none	7.79863666655e-05
T020	T182	TRUE	TRUE	0	0	1	1	none	8.7176652663e-06
T021	T182	FALSE	FALSE	0	0	1	1	none	8.29440762973e-05
T028	T182	TRUE	TRUE	0	0	1	1	none	4.85958670349e-05
T035a	T182	TRUE	TRUE	0	0	1	1	none	0.0001320051353209
T035b	T182	TRUE	TRUE	0	0	1	1	none	7.93665507775e-05
T040	T182	TRUE	TRUE	0	0	1	1	none	8.31272028068e-05
T056	T182	FALSE	FALSE	0	0	1	1	none	8.50553182511e-05
T059	T182	TRUE	TRUE	0	0	1	1	none	0.0001138276779968
T065	T182	TRUE	TRUE	0	0	1	1	none	7.7598989232e-06
T069	T182	TRUE	TRUE	0	0	1	1	none	0.0001248489705892
T071	T182	TRUE	TRUE	0	0	1	1	none	4.49760434415e-05
T073	T182	FALSE	FALSE	0	0	1	1	none	8.2347822044e-05
T075	T182	TRUE	TRUE	0	0	1	1	none	7.19512027146e-05
T077	T182	FALSE	FALSE	0	0	1	1	none	8.29440762973e-05
T087	T182	TRUE	TRUE	0	0	1	1	none	7.98901611202e-05
T095	T182	TRUE	TRUE	0	0	1	1	none	0.0001331463638428
T099a	T182	TRUE	TRUE	0	0	1	1	none	0.0001332748938252
T102	T182	FALSE	FALSE	0	0	1	1	none	0.0001394996655942
T104	T182	FALSE	FALSE	0	0	1	1	none	5.30072877312e-05
T105	T182	TRUE	TRUE	0	0	1	1	none	7.7598989232e-06
T107	T182	FALSE	FALSE	0	0	1	1	none	0.000137114648581
T126	T182	TRUE	TRUE	0	0	1	1	none	0.0001355054485642
T156	T182	FALSE	FALSE	0	0	1	1	none	6.9783417048e-06
T159a	T182	TRUE	TRUE	0	0	1	1	none	7.99628050308e-05
S002	T188	TRUE	TRUE	0	0	1	1	none	6.70092902876e-05
S007	T188	TRUE	TRUE	0	0	1	1	none	3.18721704363e-05
S021	T188	TRUE	TRUE	0	0	1	1	none	7.00332583469e-05
S024	T188	TRUE	TRUE	0	0	1	1	none	7.06455699312e-05
S025	T188	TRUE	TRUE	0	0	1	1	none	6.92128580476e-05
S026	T188	TRUE	TRUE	0	0	1	1	none	6.65384962463e-05
S038	T188	TRUE	TRUE	0	0	1	1	none	4.9257155183e-05
S039	T188	TRUE	TRUE	0	0	1	1	none	7.14756480249e-05
S040	T188	TRUE	TRUE	0	0	1	1	none	0.0001022151642465
S042	T188	TRUE	TRUE	0	0	1	1	none	7.13561643622e-05
S071	T188	TRUE	TRUE	0	0	1	1	none	9.80256117389e-05
S078	T188	TRUE	TRUE	0	0	1	1	none	6.71454730186e-05
S081	T188	TRUE	TRUE	0	0	1	1	none	7.07654681538e-05
S085	T188	TRUE	TRUE	0	0	1	1	none	0.0001068806546606
S087	T188	TRUE	TRUE	0	0	1	1	none	0.0001262265269902
S093	T188	TRUE	TRUE	0	0	1	1	none	8.40638925672e-05
S097	T188	TRUE	TRUE	0	0	1	1	none	6.87619379536e-05
S102	T188	TRUE	TRUE	0	0	1	1	none	0.0001065126196259
S106	T188	TRUE	TRUE	0	0	1	1	none	6.84138734326e-05
S130	T188	TRUE	TRUE	0	0	1	1	none	0.0001274025896375
T009	T188	TRUE	TRUE	0	0	1	1	none	7.48206714202e-05
T010	T188	FALSE	FALSE	0	0	1	1	none	7.61885517161e-05
T013	T188	FALSE	FALSE	0	0	1	1	none	5.57865750572e-05
T014	T188	TRUE	TRUE	0	0	1	1	none	7.09390194832e-05
T020	T188	TRUE	TRUE	0	0	1	1	none	5.1970416424e-05
T021	T188	FALSE	FALSE	0	0	1	1	none	7.5896729115e-05
T028	T188	TRUE	TRUE	0	0	1	1	none	2.0870285338e-05
T035a	T188	TRUE	TRUE	0	0	1	1	none	0.0001249577881386
T035b	T188	TRUE	TRUE	0	0	1	1	none	7.23192035952e-05
T040	T188	TRUE	TRUE	0	0	1	1	none	7.60798556245e-05
T056	T188	FALSE	FALSE	0	0	1	1	none	7.80079710688e-05
T059	T188	TRUE	TRUE	0	0	1	1	none	0.0001067803308145
T065	T188	TRUE	TRUE	0	0	1	1	none	5.10126500809e-05
T069	T188	TRUE	TRUE	0	0	1	1	none	0.0001178016234069
T071	T188	TRUE	TRUE	0	0	1	1	none	2.54103710106e-05
T073	T188	FALSE	FALSE	0	0	1	1	none	7.53004748617e-05
T075	T188	TRUE	TRUE	0	0	1	1	none	6.49038555323e-05
T077	T188	FALSE	FALSE	0	0	1	1	none	7.5896729115e-05
T087	T188	TRUE	TRUE	0	0	1	1	none	7.28428139379e-05
T095	T188	TRUE	TRUE	0	0	1	1	none	0.0001260990166605
T099a	T188	TRUE	TRUE	0	0	1	1	none	0.0001262275466429
T102	T188	FALSE	FALSE	0	0	1	1	none	0.0001324523184119
T104	T188	FALSE	FALSE	0	0	1	1	none	3.34416153003e-05
T105	T188	TRUE	TRUE	0	0	1	1	none	5.10126500809e-05
T107	T188	FALSE	FALSE	0	0	1	1	none	0.0001300673013987
T126	T188	TRUE	TRUE	0	0	1	1	none	0.0001284581013819
T156	T188	FALSE	FALSE	0	0	1	1	none	5.14236013691e-05
T159a	T188	TRUE	TRUE	0	0	1	1	none	7.29154578485e-05
T182	T188	TRUE	TRUE	0	0	1	1	none	5.03232573969e-05
S002	T192	FALSE	FALSE	0	0	1	1	none	0.0001371042357223
S007	T192	FALSE	FALSE	0	0	1	1	none	0.0001353810972996
S021	T192	FALSE	FALSE	0	0	1	1	none	0.0001401282037816
S024	T192	FALSE	FALSE	0	0	1	1	none	0.0001407405153659
S025	T192	FALSE	FALSE	0	0	1	1	none	0.0001393078034823
S026	T192	FALSE	FALSE	0	0	1	1	none	0.000136633441681
S038	T192	FALSE	FALSE	0	0	1	1	none	0.0001414402653043
S039	T192	FALSE	FALSE	0	0	1	1	none	0.0001415705934596
S040	T192	FALSE	FALSE	0	0	1	1	none	5.67029834426e-05
S042	T192	FALSE	FALSE	0	0	1	1	none	0.0001414511097969
S071	T192	FALSE	FALSE	0	0	1	1	none	4.2654187253e-05
S078	T192	FALSE	FALSE	0	0	1	1	none	0.0001372404184533
S081	T192	FALSE	FALSE	0	0	1	1	none	0.0001408604135885
S085	T192	FALSE	FALSE	0	0	1	1	none	7.65969068753e-05
S087	T192	FALSE	FALSE	0	0	1	1	none	9.59427792049e-05
S093	T192	FALSE	FALSE	0	0	1	1	none	5.25876362753e-05
S097	T192	FALSE	FALSE	0	0	1	1	none	0.0001388568833883
S102	T192	FALSE	FALSE	0	0	1	1	none	6.1000438822e-05
S106	T192	FALSE	FALSE	0	0	1	1	none	0.0001385088188673
S130	T192	FALSE	FALSE	0	0	1	1	none	9.71188418522e-05
T009	T192	FALSE	FALSE	0	0	1	1	none	0.0001449156168549
T010	T192	FALSE	FALSE	0	0	1	1	none	0.0001462834971508
T013	T192	FALSE	FALSE	0	0	1	1	none	0.0001479696851785
T014	T192	FALSE	FALSE	0	0	1	1	none	0.0001410339649179
T020	T192	FALSE	FALSE	0	0	1	1	none	0.0001441535265453
T021	T192	FALSE	FALSE	0	0	1	1	none	0.0001459916745497
T028	T192	FALSE	FALSE	0	0	1	1	none	0.0001337316299739
T035a	T192	FALSE	FALSE	0	0	1	1	none	9.46740403533e-05
T035b	T192	FALSE	FALSE	0	0	1	1	none	0.0001424141490299
T040	T192	FALSE	FALSE	0	0	1	1	none	0.0001461748010592
T056	T192	FALSE	FALSE	0	0	1	1	none	0.0001481029165035
T059	T192	FALSE	FALSE	0	0	1	1	none	6.12681500106e-05
T065	T192	FALSE	FALSE	0	0	1	1	none	0.0001431957602022
T069	T192	FALSE	FALSE	0	0	1	1	none	5.4667048969e-05
T071	T192	FALSE	FALSE	0	0	1	1	none	0.0001301118063805
T073	T192	FALSE	FALSE	0	0	1	1	none	0.0001453954202964
T075	T192	FALSE	FALSE	0	0	1	1	none	0.0001361913094736
T077	T192	FALSE	FALSE	0	0	1	1	none	0.0001459916745497
T087	T192	FALSE	FALSE	0	0	1	1	none	0.0001429377593726
T095	T192	FALSE	FALSE	0	0	1	1	none	9.58152688752e-05
T099a	T192	FALSE	FALSE	0	0	1	1	none	9.59437988576e-05
T102	T192	FALSE	FALSE	0	0	1	1	none	0.0001021685706266
T104	T192	FALSE	FALSE	0	0	1	1	none	0.0001381430506702
T105	T192	FALSE	FALSE	0	0	1	1	none	0.0001431957602022
T107	T192	FALSE	FALSE	0	0	1	1	none	9.97835536134e-05
T126	T192	TRUE	TRUE	1	0	1	1	anc	5.962542533e-07
T156	T192	FALSE	FALSE	0	0	1	1	none	0.0001436067114904
T159a	T192	FALSE	FALSE	0	0	1	1	none	0.0001430104032832
T182	T192	FALSE	FALSE	0	0	1	1	none	0.0001425063675182
T188	T192	FALSE	FALSE	0	0	1	1	none	0.0001354590203359
S002	T223	FALSE	FALSE	0	0	1	1	none	7.64668293687e-05
S007	T223	FALSE	FALSE	0	0	1	1	none	5.26555262594e-05
S021	T223	FALSE	FALSE	0	0	1	1	none	7.9490797428e-05
S024	T223	FALSE	FALSE	0	0	1	1	none	8.01031090123e-05
S025	T223	FALSE	FALSE	0	0	1	1	none	7.86703971287e-05
S026	T223	FALSE	FALSE	0	0	1	1	none	7.59960353274e-05
S038	T223	FALSE	FALSE	0	0	1	1	none	8.4145959241e-06
S039	T223	FALSE	FALSE	0	0	1	1	none	8.0933187106e-05
S040	T223	FALSE	FALSE	0	0	1	1	none	0.0001116727033276
S042	T223	FALSE	FALSE	0	0	1	1	none	8.08137034433e-05
S071	T223	FALSE	FALSE	0	0	1	1	none	0.00010748315082
S078	T223	FALSE	FALSE	0	0	1	1	none	7.66030120997e-05
S081	T223	FALSE	FALSE	0	0	1	1	none	8.02230072349e-05
S085	T223	FALSE	FALSE	0	0	1	1	none	0.0001163381937417
S087	T223	FALSE	FALSE	0	0	1	1	none	0.0001356840660713
S093	T223	FALSE	FALSE	0	0	1	1	none	9.35214316483e-05
S097	T223	FALSE	FALSE	0	0	1	1	none	7.82194770347e-05
S102	T223	FALSE	FALSE	0	0	1	1	none	0.000115970158707
S106	T223	FALSE	FALSE	0	0	1	1	none	7.78714125137e-05
S130	T223	FALSE	FALSE	0	0	1	1	none	0.0001368601287186
T009	T223	FALSE	FALSE	0	0	1	1	none	8.42782105013e-05
T010	T223	FALSE	FALSE	0	0	1	1	none	8.56460907972e-05
T013	T223	FALSE	FALSE	0	0	1	1	none	1.49440157983e-05
T014	T223	FALSE	FALSE	0	0	1	1	none	8.03965585643e-05
T020	T223	FALSE	FALSE	0	0	1	1	none	1.11278571651e-05
T021	T223	FALSE	FALSE	0	0	1	1	none	8.53542681961e-05
T028	T223	FALSE	FALSE	0	0	1	1	none	5.10060589337e-05
T035a	T223	FALSE	FALSE	0	0	1	1	none	0.0001344153272197
T035b	T223	FALSE	FALSE	0	0	1	1	none	8.17767426763e-05
T040	T223	FALSE	FALSE	0	0	1	1	none	8.55373947056e-05
T056	T223	FALSE	FALSE	0	0	1	1	none	8.74655101499e-05
T059	T223	FALSE	FALSE	0	0	1	1	none	0.0001162378698956
T065	T223	FALSE	FALSE	0	0	1	1	none	1.0170090822e-05
T069	T223	FALSE	FALSE	0	0	1	1	none	0.000127259162488
T071	T223	FALSE	FALSE	0	0	1	1	none	4.73862353403e-05
T073	T223	FALSE	FALSE	0	0	1	1	none	8.47580139428e-05
T075	T223	FALSE	FALSE	0	0	1	1	none	7.43613946134e-05
T077	T223	FALSE	FALSE	0	0	1	1	none	8.53542681961e-05
T087	T223	FALSE	FALSE	0	0	1	1	none	8.2300353019e-05
T095	T223	FALSE	FALSE	0	0	1	1	none	0.0001355565557416
T099a	T223	FALSE	FALSE	0	0	1	1	none	0.000135685085724
T102	T223	FALSE	FALSE	0	0	1	1	none	0.000141909857493
T104	T223	FALSE	FALSE	0	0	1	1	none	5.541747963e-05
T105	T223	FALSE	FALSE	0	0	1	1	none	1.0170090822e-05
T107	T223	FALSE	FALSE	0	0	1	1	none	0.0001395248404798
T126	T223	FALSE	FALSE	0	0	1	1	none	0.000137915640463
T156	T223	FALSE	FALSE	0	0	1	1	none	9.3885336036e-06
T159a	T223	FALSE	FALSE	0	0	1	1	none	8.23729969296e-05
T182	T223	FALSE	FALSE	0	0	1	1	none	3.6027004054e-06
T188	T223	FALSE	FALSE	0	0	1	1	none	5.27334492957e-05
T192	T223	FALSE	FALSE	0	0	1	1	none	0.000144916559417
S002	T225	FALSE	FALSE	0	0	1	1	none	8.12539609097001e-05
S007	T225	FALSE	FALSE	0	0	1	1	none	5.74426578004e-05
S021	T225	FALSE	FALSE	0	0	1	1	none	8.42779289690001e-05
S024	T225	FALSE	FALSE	0	0	1	1	none	8.48902405533001e-05
S025	T225	FALSE	FALSE	0	0	1	1	none	8.34575286697001e-05
S026	T225	FALSE	FALSE	0	0	1	1	none	8.07831668684001e-05
S038	T225	FALSE	FALSE	0	0	1	1	none	1.32017274651e-05
S039	T225	FALSE	FALSE	0	0	1	1	none	8.57203186470001e-05
S040	T225	FALSE	FALSE	0	0	1	1	none	0.0001164598348686
S042	T225	FALSE	FALSE	0	0	1	1	none	8.56008349843001e-05
S071	T225	FALSE	FALSE	0	0	1	1	none	0.000112270282361
S078	T225	FALSE	FALSE	0	0	1	1	none	8.13901436407001e-05
S081	T225	FALSE	FALSE	0	0	1	1	none	8.50101387759001e-05
S085	T225	FALSE	FALSE	0	0	1	1	none	0.0001211253252827
S087	T225	FALSE	FALSE	0	0	1	1	none	0.0001404711976123
S093	T225	FALSE	FALSE	0	0	1	1	none	9.83085631893001e-05
S097	T225	FALSE	FALSE	0	0	1	1	none	8.30066085757001e-05
S102	T225	FALSE	FALSE	0	0	1	1	none	0.000120757290248
S106	T225	FALSE	FALSE	0	0	1	1	none	8.26585440547001e-05
S130	T225	FALSE	FALSE	0	0	1	1	none	0.0001416472602596
T009	T225	FALSE	FALSE	0	0	1	1	none	8.90653420423001e-05
T010	T225	FALSE	FALSE	0	0	1	1	none	9.04332223382001e-05
T013	T225	FALSE	FALSE	0	0	1	1	none	1.97311473393e-05
T014	T225	FALSE	FALSE	0	0	1	1	none	8.51836901053001e-05
T020	T225	FALSE	FALSE	0	0	1	1	none	1.59149887061e-05
T021	T225	FALSE	FALSE	0	0	1	1	none	9.01413997371001e-05
T028	T225	FALSE	FALSE	0	0	1	1	none	5.57931904747e-05
T035a	T225	FALSE	FALSE	0	0	1	1	none	0.0001392024587607
T035b	T225	FALSE	FALSE	0	0	1	1	none	8.65638742173001e-05
T040	T225	FALSE	FALSE	0	0	1	1	none	9.03245262466001e-05
T056	T225	FALSE	FALSE	0	0	1	1	none	9.22526416909001e-05
T059	T225	FALSE	FALSE	0	0	1	1	none	0.0001210250014366
T065	T225	FALSE	FALSE	0	0	1	1	none	1.4957222363e-05
T069	T225	FALSE	FALSE	0	0	1	1	none	0.000132046294029
T071	T225	FALSE	FALSE	0	0	1	1	none	5.21733668813e-05
T073	T225	FALSE	FALSE	0	0	1	1	none	8.95451454838001e-05
T075	T225	FALSE	FALSE	0	0	1	1	none	7.91485261544e-05
T077	T225	FALSE	FALSE	0	0	1	1	none	9.01413997371001e-05
T087	T225	FALSE	FALSE	0	0	1	1	none	8.70874845600001e-05
T095	T225	FALSE	FALSE	0	0	1	1	none	0.0001403436872826
T099a	T225	FALSE	FALSE	0	0	1	1	none	0.000140472217265
T102	T225	FALSE	FALSE	0	0	1	1	none	0.000146696989034
T104	T225	FALSE	FALSE	0	0	1	1	none	6.0204611171e-05
T105	T225	FALSE	FALSE	0	0	1	1	none	1.4957222363e-05
T107	T225	FALSE	FALSE	0	0	1	1	none	0.0001443119720208
T126	T225	FALSE	FALSE	0	0	1	1	none	0.000142702772004
T156	T225	FALSE	FALSE	0	0	1	1	none	8.2131226116e-06
T159a	T225	FALSE	FALSE	0	0	1	1	none	8.71601284706001e-05
T182	T225	FALSE	FALSE	0	0	1	1	none	1.30753211724e-05
T188	T225	FALSE	FALSE	0	0	1	1	none	5.75205808367e-05
T192	T225	FALSE	FALSE	0	0	1	1	none	0.000149703690958
T223	T225	FALSE	FALSE	0	0	1	1	none	1.54855130712e-05
S002	T230	TRUE	TRUE	0	0	1	1	none	2.54941949683e-05
S007	T230	TRUE	TRUE	0	0	1	1	none	7.27559440256e-05
S021	T230	TRUE	TRUE	0	0	1	1	none	2.85181630276e-05
S024	T230	TRUE	TRUE	0	0	1	1	none	2.91304746119e-05
S025	T230	TRUE	TRUE	0	0	1	1	none	2.04057851763e-05
S026	T230	TRUE	TRUE	0	0	1	1	none	1.1313768537e-05
S038	T230	TRUE	TRUE	0	0	1	1	none	7.88151120303e-05
S039	T230	TRUE	TRUE	0	0	1	1	none	2.99605527056e-05
S040	T230	TRUE	TRUE	0	0	1	1	none	0.0001096849564072
S042	T230	TRUE	TRUE	0	0	1	1	none	2.98410690429e-05
S071	T230	TRUE	TRUE	0	0	1	1	none	0.0001054954038996
S078	T230	TRUE	TRUE	0	0	1	1	none	2.56303776993e-05
S081	T230	TRUE	TRUE	0	0	1	1	none	2.92503728345e-05
S085	T230	TRUE	TRUE	0	0	1	1	none	0.0001143504468213
S087	T230	TRUE	TRUE	0	0	1	1	none	0.0001336963191509
S093	T230	TRUE	TRUE	0	0	1	1	none	9.15336847279e-05
S097	T230	TRUE	TRUE	0	0	1	1	none	1.99548650823e-05
S102	T230	TRUE	TRUE	0	0	1	1	none	0.0001139824117866
S106	T230	TRUE	TRUE	0	0	1	1	none	2.68987781133e-05
S130	T230	TRUE	TRUE	0	0	1	1	none	0.0001348723817982
T009	T230	TRUE	TRUE	0	0	1	1	none	5.4011483049e-06
T010	T230	FALSE	FALSE	0	0	1	1	none	6.7690286008e-06
T013	T230	FALSE	FALSE	0	0	1	1	none	8.53445319045e-05
T014	T230	TRUE	TRUE	0	0	1	1	none	2.94239241639e-05
T020	T230	TRUE	TRUE	0	0	1	1	none	8.15283732713e-05
T021	T230	FALSE	FALSE	0	0	1	1	none	6.4772059997e-06
T028	T230	TRUE	TRUE	0	0	1	1	none	7.11064766999e-05
T035a	T230	TRUE	TRUE	0	0	1	1	none	0.0001324275802993
T035b	T230	TRUE	TRUE	0	0	1	1	none	2.8996804799e-06
T040	T230	TRUE	TRUE	0	0	1	1	none	3.45647603052e-05
T056	T230	FALSE	FALSE	0	0	1	1	none	8.5884479535e-06
T059	T230	TRUE	TRUE	0	0	1	1	none	0.0001142501229752
T065	T230	TRUE	TRUE	0	0	1	1	none	8.05706069282e-05
T069	T230	TRUE	TRUE	0	0	1	1	none	0.0001252714155676
T071	T230	TRUE	TRUE	0	0	1	1	none	6.74866531065e-05
T073	T230	FALSE	FALSE	0	0	1	1	none	5.8809517464e-06
T075	T230	TRUE	TRUE	0	0	1	1	none	7.35661561996e-05
T077	T230	FALSE	FALSE	0	0	1	1	none	6.4772059997e-06
T087	T230	TRUE	TRUE	0	0	1	1	none	2.230782316e-06
T095	T230	TRUE	TRUE	0	0	1	1	none	0.0001335688088212
T099a	T230	TRUE	TRUE	0	0	1	1	none	0.0001336973388036
T102	T230	FALSE	FALSE	0	0	1	1	none	0.0001399221105726
T104	T230	FALSE	FALSE	0	0	1	1	none	7.55178973962001e-05
T105	T230	TRUE	TRUE	0	0	1	1	none	8.05706069282e-05
T107	T230	FALSE	FALSE	0	0	1	1	none	0.0001375370935594
T126	T230	TRUE	TRUE	0	0	1	1	none	0.0001359278935426
T156	T230	FALSE	FALSE	0	0	1	1	none	8.09815582164e-05
T159a	T230	TRUE	TRUE	0	0	1	1	none	3.4959347332e-06
T182	T230	TRUE	TRUE	0	0	1	1	none	7.98812142442e-05
T188	T230	TRUE	TRUE	0	0	1	1	none	7.28338670619e-05
T192	T230	FALSE	FALSE	0	0	1	1	none	0.0001429288124966
T223	T230	FALSE	FALSE	0	0	1	1	none	8.2291406143e-05
T225	T230	FALSE	FALSE	0	0	1	1	none	8.70785376840001e-05
S002	T232	TRUE	TRUE	0	0	1	1	none	0.0001296075487666
S007	T232	TRUE	TRUE	0	0	1	1	none	0.0001278844103439
S021	T232	TRUE	TRUE	0	0	1	1	none	0.0001326315168259
S024	T232	TRUE	TRUE	0	0	1	1	none	0.0001332438284102
S025	T232	TRUE	TRUE	0	0	1	1	none	0.0001318111165266
S026	T232	TRUE	TRUE	0	0	1	1	none	0.0001291367547253
S038	T232	TRUE	TRUE	0	0	1	1	none	0.0001339435783486
S039	T232	TRUE	TRUE	0	0	1	1	none	0.0001340739065039
S040	T232	TRUE	TRUE	0	0	1	1	none	4.92062964869e-05
S042	T232	TRUE	TRUE	0	0	1	1	none	0.0001339544228412
S071	T232	TRUE	TRUE	0	0	1	1	none	3.51575002973e-05
S078	T232	TRUE	TRUE	0	0	1	1	none	0.0001297437314976
S081	T232	TRUE	TRUE	0	0	1	1	none	0.0001333637266328
S085	T232	TRUE	TRUE	0	0	1	1	none	6.91002199196e-05
S087	T232	TRUE	TRUE	0	0	1	1	none	8.84460922492e-05
S093	T232	TRUE	TRUE	0	0	1	1	none	4.50909493196e-05
S097	T232	TRUE	TRUE	0	0	1	1	none	0.0001313601964326
S102	T232	TRUE	TRUE	0	0	1	1	none	5.35037518663e-05
S106	T232	TRUE	TRUE	0	0	1	1	none	0.0001310121319116
S130	T232	TRUE	TRUE	0	0	1	1	none	8.96221548965e-05
T009	T232	TRUE	TRUE	0	0	1	1	none	0.0001374189298992
T010	T232	FALSE	FALSE	0	0	1	1	none	0.0001387868101951
T013	T232	FALSE	FALSE	0	0	1	1	none	0.0001404729982228
T014	T232	TRUE	TRUE	0	0	1	1	none	0.0001335372779622
T020	T232	TRUE	TRUE	0	0	1	1	none	0.0001366568395896
T021	T232	FALSE	FALSE	0	0	1	1	none	0.000138494987594
T028	T232	TRUE	TRUE	0	0	1	1	none	0.0001262349430182
T035a	T232	TRUE	TRUE	0	0	1	1	none	8.71773533976e-05
T035b	T232	TRUE	TRUE	0	0	1	1	none	0.0001349174620742
T040	T232	TRUE	TRUE	0	0	1	1	none	0.0001386781141035
T056	T232	FALSE	FALSE	0	0	1	1	none	0.0001406062295478
T059	T232	TRUE	TRUE	0	0	1	1	none	5.37714630549e-05
T065	T232	TRUE	TRUE	0	0	1	1	none	0.0001356990732465
T069	T232	TRUE	TRUE	0	0	1	1	none	4.71703620133e-05
T071	T232	TRUE	TRUE	0	0	1	1	none	0.0001226151194248
T073	T232	FALSE	FALSE	0	0	1	1	none	0.0001378987333407
T075	T232	TRUE	TRUE	0	0	1	1	none	0.0001286946225179
T077	T232	FALSE	FALSE	0	0	1	1	none	0.000138494987594
T087	T232	TRUE	TRUE	0	0	1	1	none	0.0001354410724169
T095	T232	TRUE	TRUE	0	0	1	1	none	8.83185819195e-05
T099a	T232	TRUE	TRUE	0	0	1	1	none	8.84471119019e-05
T102	T232	FALSE	FALSE	0	0	1	1	none	9.46718836709001e-05
T104	T232	FALSE	FALSE	0	0	1	1	none	0.0001306463637145
T105	T232	TRUE	TRUE	0	0	1	1	none	0.0001356990732465
T107	T232	FALSE	FALSE	0	0	1	1	none	9.22868666577e-05
T126	T232	TRUE	TRUE	0	0	1	1	none	1.6882765083e-06
T156	T232	FALSE	FALSE	0	0	1	1	none	0.0001361100245347
T159a	T232	TRUE	TRUE	0	0	1	1	none	0.0001355137163275
T182	T232	TRUE	TRUE	0	0	1	1	none	0.0001350096805625
T188	T232	TRUE	TRUE	0	0	1	1	none	0.0001279623333802
T192	T232	FALSE	FALSE	0	0	1	1	none	8.6891954623e-06
T223	T232	FALSE	FALSE	0	0	1	1	none	0.0001374198724613
T225	T232	FALSE	FALSE	0	0	1	1	none	0.0001422070040023
T230	T232	TRUE	TRUE	0	0	1	1	none	0.0001354321255409
S002	T241	FALSE	FALSE	0	0	1	1	none	9.07320932518001e-05
S007	T241	FALSE	FALSE	0	0	1	1	none	6.69207901425e-05
S021	T241	FALSE	FALSE	0	0	1	1	none	9.37560613111001e-05
S024	T241	FALSE	FALSE	0	0	1	1	none	9.43683728954001e-05
S025	T241	FALSE	FALSE	0	0	1	1	none	9.29356610118002e-05
S026	T241	FALSE	FALSE	0	0	1	1	none	9.02612992105001e-05
S038	T241	FALSE	FALSE	0	0	1	1	none	2.11964716744e-05
S039	T241	FALSE	FALSE	0	0	1	1	none	9.51984509891001e-05
S040	T241	FALSE	FALSE	0	0	1	1	none	0.0001259379672107
S042	T241	FALSE	FALSE	0	0	1	1	none	9.50789673264001e-05
S071	T241	FALSE	FALSE	0	0	1	1	none	0.0001217484147031
S078	T241	FALSE	FALSE	0	0	1	1	none	9.08682759828001e-05
S081	T241	FALSE	FALSE	0	0	1	1	none	9.44882711180001e-05
S085	T241	FALSE	FALSE	0	0	1	1	none	0.0001306034576248
S087	T241	FALSE	FALSE	0	0	1	1	none	0.0001499493299544
S093	T241	FALSE	FALSE	0	0	1	1	none	0.0001077866955314
S097	T241	FALSE	FALSE	0	0	1	1	none	9.24847409178002e-05
S102	T241	FALSE	FALSE	0	0	1	1	none	0.0001302354225901
S106	T241	FALSE	FALSE	0	0	1	1	none	9.21366763968001e-05
S130	T241	FALSE	FALSE	0	0	1	1	none	0.0001511253926017
T009	T241	FALSE	FALSE	0	0	1	1	none	9.85434743844001e-05
T010	T241	FALSE	FALSE	0	0	1	1	none	9.99113546803001e-05
T013	T241	FALSE	FALSE	0	0	1	1	none	1.35971551348e-05
T014	T241	FALSE	FALSE	0	0	1	1	none	9.46618224474001e-05
T020	T241	FALSE	FALSE	0	0	1	1	none	2.39097329154e-05
T021	T241	FALSE	FALSE	0	0	1	1	none	9.96195320792001e-05
T028	T241	FALSE	FALSE	0	0	1	1	none	6.52713228168e-05
T035a	T241	FALSE	FALSE	0	0	1	1	none	0.0001486805911028
T035b	T241	FALSE	FALSE	0	0	1	1	none	9.60420065594001e-05
T040	T241	FALSE	FALSE	0	0	1	1	none	9.98026585887001e-05
T056	T241	FALSE	FALSE	0	0	1	1	none	0.000101730774033
T059	T241	FALSE	FALSE	0	0	1	1	none	0.0001305031337787
T065	T241	FALSE	FALSE	0	0	1	1	none	1.95635886177e-05
T069	T241	FALSE	FALSE	0	0	1	1	none	0.0001415244263711
T071	T241	FALSE	FALSE	0	0	1	1	none	6.16514992234e-05
T073	T241	FALSE	FALSE	0	0	1	1	none	9.90232778259001e-05
T075	T241	FALSE	FALSE	0	0	1	1	none	8.86266584965e-05
T077	T241	FALSE	FALSE	0	0	1	1	none	9.96195320792001e-05
T087	T241	FALSE	FALSE	0	0	1	1	none	9.65656169021001e-05
T095	T241	FALSE	FALSE	0	0	1	1	none	0.0001498218196247
T099a	T241	FALSE	FALSE	0	0	1	1	none	0.0001499503496071
T102	T241	FALSE	FALSE	0	0	1	1	none	0.0001561751213761
T104	T241	FALSE	FALSE	0	0	1	1	none	6.96827435131001e-05
T105	T241	FALSE	FALSE	0	0	1	1	none	1.95635886177e-05
T107	T241	FALSE	FALSE	0	0	1	1	none	0.0001537901043629
T126	T241	FALSE	FALSE	0	0	1	1	none	0.0001521809043461
T156	T241	FALSE	FALSE	0	0	1	1	none	2.48463059933e-05
T159a	T241	FALSE	FALSE	0	0	1	1	none	9.66382608127001e-05
T182	T241	FALSE	FALSE	0	0	1	1	none	2.37459620211e-05
T188	T241	FALSE	FALSE	0	0	1	1	none	6.69987131788e-05
T192	T241	FALSE	FALSE	0	0	1	1	none	0.0001591818233001
T223	T241	FALSE	FALSE	0	0	1	1	none	2.61561539199e-05
T225	T241	FALSE	FALSE	0	0	1	1	none	3.09432854609e-05
T230	T241	FALSE	FALSE	0	0	1	1	none	9.65566700261001e-05
T232	T241	FALSE	FALSE	0	0	1	1	none	0.0001516851363444
S002	T270	FALSE	FALSE	0	0	1	1	none	0.0001308000572732
S007	T270	FALSE	FALSE	0	0	1	1	none	0.0001290769188505
S021	T270	FALSE	FALSE	0	0	1	1	none	0.0001338240253325
S024	T270	FALSE	FALSE	0	0	1	1	none	0.0001344363369168
S025	T270	FALSE	FALSE	0	0	1	1	none	0.0001330036250332
S026	T270	FALSE	FALSE	0	0	1	1	none	0.0001303292632319
S038	T270	FALSE	FALSE	0	0	1	1	none	0.0001351360868552
S039	T270	FALSE	FALSE	0	0	1	1	none	0.0001352664150105
S040	T270	FALSE	FALSE	0	0	1	1	none	5.03988049935e-05
S042	T270	FALSE	FALSE	0	0	1	1	none	0.0001351469313478
S071	T270	FALSE	FALSE	0	0	1	1	none	3.63500088039e-05
S078	T270	FALSE	FALSE	0	0	1	1	none	0.0001309362400042
S081	T270	FALSE	FALSE	0	0	1	1	none	0.0001345562351394
S085	T270	FALSE	FALSE	0	0	1	1	none	7.02927284262e-05
S087	T270	FALSE	FALSE	0	0	1	1	none	8.96386007558e-05
S093	T270	FALSE	FALSE	0	0	1	1	none	4.62834578262e-05
S097	T270	FALSE	FALSE	0	0	1	1	none	0.0001325527049392
S102	T270	FALSE	FALSE	0	0	1	1	none	5.46962603729e-05
S106	T270	FALSE	FALSE	0	0	1	1	none	0.0001322046404182
S130	T270	FALSE	FALSE	0	0	1	1	none	9.08146634031e-05
T009	T270	FALSE	FALSE	0	0	1	1	none	0.0001386114384058
T010	T270	FALSE	FALSE	0	0	1	1	none	0.0001399793187017
T013	T270	FALSE	FALSE	0	0	1	1	none	0.0001416655067294
T014	T270	FALSE	FALSE	0	0	1	1	none	0.0001347297864688
T020	T270	FALSE	FALSE	0	0	1	1	none	0.0001378493480962
T021	T270	FALSE	FALSE	0	0	1	1	none	0.0001396874961006
T028	T270	FALSE	FALSE	0	0	1	1	none	0.0001274274515248
T035a	T270	FALSE	FALSE	0	0	1	1	none	8.83698619042e-05
T035b	T270	FALSE	FALSE	0	0	1	1	none	0.0001361099705808
T040	T270	FALSE	FALSE	0	0	1	1	none	0.0001398706226101
T056	T270	FALSE	FALSE	0	0	1	1	none	0.0001417987380544
T059	T270	FALSE	FALSE	0	0	1	1	none	5.49639715615e-05
T065	T270	FALSE	FALSE	0	0	1	1	none	0.0001368915817531
T069	T270	FALSE	FALSE	0	0	1	1	none	4.83628705199e-05
T071	T270	FALSE	FALSE	0	0	1	1	none	0.0001238076279314
T073	T270	FALSE	FALSE	0	0	1	1	none	0.0001390912418473
T075	T270	FALSE	FALSE	0	0	1	1	none	0.0001298871310245
T077	T270	FALSE	FALSE	0	0	1	1	none	0.0001396874961006
T087	T270	FALSE	FALSE	0	0	1	1	none	0.0001366335809235
T095	T270	FALSE	FALSE	0	0	1	1	none	8.95110904261e-05
T099a	T270	FALSE	FALSE	0	0	1	1	none	8.96396204085e-05
T102	T270	FALSE	FALSE	0	0	1	1	none	9.58643921775001e-05
T104	T270	FALSE	FALSE	0	0	1	1	none	0.0001318388722211
T105	T270	FALSE	FALSE	0	0	1	1	none	0.0001368915817531
T107	T270	FALSE	FALSE	0	0	1	1	none	9.34793751643e-05
T126	T270	FALSE	FALSE	0	0	1	1	none	2.8807850149e-06
T156	T270	FALSE	FALSE	0	0	1	1	none	0.0001373025330413
T159a	T270	FALSE	FALSE	0	0	1	1	none	0.0001367062248341
T182	T270	FALSE	FALSE	0	0	1	1	none	0.0001362021890691
T188	T270	FALSE	FALSE	0	0	1	1	none	0.0001291548418868
T192	T270	FALSE	FALSE	0	0	1	1	none	9.8817039689e-06
T223	T270	FALSE	FALSE	0	0	1	1	none	0.0001386123809679
T225	T270	FALSE	FALSE	0	0	1	1	none	0.0001433995125089
T230	T270	FALSE	FALSE	0	0	1	1	none	0.0001366246340475
T232	T270	TRUE	TRUE	1	0	1	1	anc	5.962542533e-07
T241	T270	FALSE	FALSE	0	0	1	1	none	0.000152877644851
S002	T271b	FALSE	FALSE	0	0	1	1	none	8.60242758219001e-05
S007	T271b	FALSE	FALSE	0	0	1	1	none	6.22129727126e-05
S021	T271b	FALSE	FALSE	0	0	1	1	none	8.90482438812001e-05
S024	T271b	FALSE	FALSE	0	0	1	1	none	8.96605554655001e-05
S025	T271b	FALSE	FALSE	0	0	1	1	none	8.82278435819001e-05
S026	T271b	FALSE	FALSE	0	0	1	1	none	8.55534817806001e-05
S038	T271b	FALSE	FALSE	0	0	1	1	none	1.79720423773e-05
S039	T271b	FALSE	FALSE	0	0	1	1	none	9.04906335592001e-05
S040	T271b	FALSE	FALSE	0	0	1	1	none	0.0001212301497808
S042	T271b	FALSE	FALSE	0	0	1	1	none	9.03711498965001e-05
S071	T271b	FALSE	FALSE	0	0	1	1	none	0.0001170405972732
S078	T271b	FALSE	FALSE	0	0	1	1	none	8.61604585529001e-05
S081	T271b	FALSE	FALSE	0	0	1	1	none	8.97804536881001e-05
S085	T271b	FALSE	FALSE	0	0	1	1	none	0.0001258956401949
S087	T271b	FALSE	FALSE	0	0	1	1	none	0.0001452415125245
S093	T271b	FALSE	FALSE	0	0	1	1	none	0.0001030788781015
S097	T271b	FALSE	FALSE	0	0	1	1	none	8.77769234879001e-05
S102	T271b	FALSE	FALSE	0	0	1	1	none	0.0001255276051602
S106	T271b	FALSE	FALSE	0	0	1	1	none	8.74288589669001e-05
S130	T271b	FALSE	FALSE	0	0	1	1	none	0.0001464175751718
T009	T271b	FALSE	FALSE	0	0	1	1	none	9.38356569545001e-05
T010	T271b	FALSE	FALSE	0	0	1	1	none	9.52035372504001e-05
T013	T271b	FALSE	FALSE	0	0	1	1	none	2.45014622515e-05
T014	T271b	FALSE	FALSE	0	0	1	1	none	8.99540050175001e-05
T020	T271b	FALSE	FALSE	0	0	1	1	none	2.06853036183e-05
T021	T271b	FALSE	FALSE	0	0	1	1	none	9.49117146493001e-05
T028	T271b	FALSE	FALSE	0	0	1	1	none	6.05635053869e-05
T035a	T271b	FALSE	FALSE	0	0	1	1	none	0.0001439727736729
T035b	T271b	FALSE	FALSE	0	0	1	1	none	9.13341891295001e-05
T040	T271b	FALSE	FALSE	0	0	1	1	none	9.50948411588001e-05
T056	T271b	FALSE	FALSE	0	0	1	1	none	9.70229566031001e-05
T059	T271b	FALSE	FALSE	0	0	1	1	none	0.0001257953163488
T065	T271b	FALSE	FALSE	0	0	1	1	none	1.97275372752e-05
T069	T271b	FALSE	FALSE	0	0	1	1	none	0.0001368166089412
T071	T271b	FALSE	FALSE	0	0	1	1	none	5.69436817935e-05
T073	T271b	FALSE	FALSE	0	0	1	1	none	9.43154603960001e-05
T075	T271b	FALSE	FALSE	0	0	1	1	none	8.39188410666e-05
T077	T271b	FALSE	FALSE	0	0	1	1	none	9.49117146493001e-05
T087	T271b	FALSE	FALSE	0	0	1	1	none	9.18577994722001e-05
T095	T271b	FALSE	FALSE	0	0	1	1	none	0.0001451140021948
T099a	T271b	FALSE	FALSE	0	0	1	1	none	0.0001452425321772
T102	T271b	FALSE	FALSE	0	0	1	1	none	0.0001514673039462
T104	T271b	FALSE	FALSE	0	0	1	1	none	6.49749260832e-05
T105	T271b	FALSE	FALSE	0	0	1	1	none	1.97275372752e-05
T107	T271b	FALSE	FALSE	0	0	1	1	none	0.000149082286933
T126	T271b	FALSE	FALSE	0	0	1	1	none	0.0001474730869162
T156	T271b	FALSE	FALSE	0	0	1	1	none	1.29834375238e-05
T159a	T271b	FALSE	FALSE	0	0	1	1	none	9.19304433828001e-05
T182	T271b	FALSE	FALSE	0	0	1	1	none	1.78456360846e-05
T188	T271b	FALSE	FALSE	0	0	1	1	none	6.22908957489e-05
T192	T271b	FALSE	FALSE	0	0	1	1	none	0.0001544740058702
T223	T271b	FALSE	FALSE	0	0	1	1	none	2.02558279834e-05
T225	T271b	FALSE	FALSE	0	0	1	1	none	5.9628234188e-06
T230	T271b	FALSE	FALSE	0	0	1	1	none	9.18488525962001e-05
T232	T271b	FALSE	FALSE	0	0	1	1	none	0.0001469773189145
T241	T271b	FALSE	FALSE	0	0	1	1	none	3.57136003731e-05
T270	T271b	FALSE	FALSE	0	0	1	1	none	0.0001481698274211
S002	T301	FALSE	FALSE	0	0	1	1	none	0.0001394540925915
S007	T301	FALSE	FALSE	0	0	1	1	none	0.0001377309541688
S021	T301	FALSE	FALSE	0	0	1	1	none	0.0001424780606508
S024	T301	FALSE	FALSE	0	0	1	1	none	0.0001430903722351
S025	T301	FALSE	FALSE	0	0	1	1	none	0.0001416576603515
S026	T301	FALSE	FALSE	0	0	1	1	none	0.0001389832985502
S038	T301	FALSE	FALSE	0	0	1	1	none	0.0001437901221735
S039	T301	FALSE	FALSE	0	0	1	1	none	0.0001439204503288
S040	T301	FALSE	FALSE	0	0	1	1	none	5.90528403118e-05
S042	T301	FALSE	FALSE	0	0	1	1	none	0.0001438009666661
S071	T301	FALSE	FALSE	0	0	1	1	none	4.50040441222e-05
S078	T301	FALSE	FALSE	0	0	1	1	none	0.0001395902753225
S081	T301	FALSE	FALSE	0	0	1	1	none	0.0001432102704577
S085	T301	FALSE	FALSE	0	0	1	1	none	7.89467637445e-05
S087	T301	FALSE	FALSE	0	0	1	1	none	9.82926360741e-05
S093	T301	FALSE	FALSE	0	0	1	1	none	5.49374931445e-05
S097	T301	FALSE	FALSE	0	0	1	1	none	0.0001412067402575
S102	T301	FALSE	FALSE	0	0	1	1	none	6.33502956912e-05
S106	T301	FALSE	FALSE	0	0	1	1	none	0.0001408586757365
S130	T301	FALSE	FALSE	0	0	1	1	none	9.94686987214e-05
T009	T301	FALSE	FALSE	0	0	1	1	none	0.0001472654737241
T010	T301	FALSE	FALSE	0	0	1	1	none	0.00014863335402
T013	T301	FALSE	FALSE	0	0	1	1	none	0.0001503195420477
T014	T301	FALSE	FALSE	0	0	1	1	none	0.0001433838217871
T020	T301	FALSE	FALSE	0	0	1	1	none	0.0001465033834145
T021	T301	FALSE	FALSE	0	0	1	1	none	0.0001483415314189
T028	T301	FALSE	FALSE	0	0	1	1	none	0.0001360814868431
T035a	T301	FALSE	FALSE	0	0	1	1	none	9.70238972225e-05
T035b	T301	FALSE	FALSE	0	0	1	1	none	0.0001447640058991
T040	T301	FALSE	FALSE	0	0	1	1	none	0.0001485246579284
T056	T301	FALSE	FALSE	0	0	1	1	none	0.0001504527733727
T059	T301	FALSE	FALSE	0	0	1	1	none	6.36180068798e-05
T065	T301	FALSE	FALSE	0	0	1	1	none	0.0001455456170714
T069	T301	FALSE	FALSE	0	0	1	1	none	5.70169058382e-05
T071	T301	FALSE	FALSE	0	0	1	1	none	0.0001324616632497
T073	T301	FALSE	FALSE	0	0	1	1	none	0.0001477452771656
T075	T301	FALSE	FALSE	0	0	1	1	none	0.0001385411663428
T077	T301	FALSE	FALSE	0	0	1	1	none	0.0001483415314189
T087	T301	FALSE	FALSE	0	0	1	1	none	0.0001452876162418
T095	T301	FALSE	FALSE	0	0	1	1	none	9.81651257444e-05
T099a	T301	FALSE	FALSE	0	0	1	1	none	9.82936557268e-05
T102	T301	FALSE	FALSE	0	0	1	1	none	0.0001045184274958
T104	T301	FALSE	FALSE	0	0	1	1	none	0.0001404929075394
T105	T301	FALSE	FALSE	0	0	1	1	none	0.0001455456170714
T107	T301	FALSE	FALSE	0	0	1	1	none	0.0001021334104826
T126	T301	FALSE	FALSE	1	0	1	1	anc	5.1769960501e-06
T156	T301	FALSE	FALSE	0	0	1	1	none	0.0001459565683596
T159a	T301	FALSE	FALSE	0	0	1	1	none	0.0001453602601524
T182	T301	FALSE	FALSE	0	0	1	1	none	0.0001448562243874
T188	T301	FALSE	FALSE	0	0	1	1	none	0.0001378088772051
T192	T301	FALSE	FALSE	0	0	1	1	none	1.51591862706e-05
T223	T301	FALSE	FALSE	0	0	1	1	none	0.0001472664162862
T225	T301	FALSE	FALSE	0	0	1	1	none	0.0001520535478272
T230	T301	FALSE	FALSE	0	0	1	1	none	0.0001452786693658
T232	T301	FALSE	FALSE	0	0	1	1	none	1.10390523315e-05
T241	T301	FALSE	FALSE	0	0	1	1	none	0.0001615316801693
T270	T301	FALSE	FALSE	0	0	1	1	none	1.22315608381e-05
T271b	T301	FALSE	FALSE	0	0	1	1	none	0.0001568238627394
S002	T303	FALSE	FALSE	0	0	1	1	none	0.0001445863693602
S007	T303	FALSE	FALSE	0	0	1	1	none	0.0001428632309375
S021	T303	FALSE	FALSE	0	0	1	1	none	0.0001476103374195
S024	T303	FALSE	FALSE	0	0	1	1	none	0.0001482226490038
S025	T303	FALSE	FALSE	0	0	1	1	none	0.0001467899371202
S026	T303	FALSE	FALSE	0	0	1	1	none	0.0001441155753189
S038	T303	FALSE	FALSE	0	0	1	1	none	0.0001489223989422
S039	T303	FALSE	FALSE	0	0	1	1	none	0.0001490527270975
S040	T303	FALSE	FALSE	0	0	1	1	none	6.41851170805e-05
S042	T303	FALSE	FALSE	0	0	1	1	none	0.0001489332434348
S071	T303	FALSE	FALSE	0	0	1	1	none	5.01363208909e-05
S078	T303	FALSE	FALSE	0	0	1	1	none	0.0001447225520912
S081	T303	FALSE	FALSE	0	0	1	1	none	0.0001483425472264
S085	T303	FALSE	FALSE	0	0	1	1	none	8.40790405132e-05
S087	T303	FALSE	FALSE	0	0	1	1	none	0.0001034249128428
S093	T303	FALSE	FALSE	0	0	1	1	none	6.00697699132e-05
S097	T303	FALSE	FALSE	0	0	1	1	none	0.0001463390170262
S102	T303	FALSE	FALSE	0	0	1	1	none	6.84825724599e-05
S106	T303	FALSE	FALSE	0	0	1	1	none	0.0001459909525052
S130	T303	FALSE	FALSE	0	0	1	1	none	0.0001046009754901
T009	T303	FALSE	FALSE	0	0	1	1	none	0.0001523977504928
T010	T303	FALSE	FALSE	0	0	1	1	none	0.0001537656307887
T013	T303	FALSE	FALSE	0	0	1	1	none	0.0001554518188164
T014	T303	FALSE	FALSE	0	0	1	1	none	0.0001485160985558
T020	T303	FALSE	FALSE	0	0	1	1	none	0.0001516356601832
T021	T303	FALSE	FALSE	0	0	1	1	none	0.0001534738081876
T028	T303	FALSE	FALSE	0	0	1	1	none	0.0001412137636118
T035a	T303	FALSE	FALSE	0	0	1	1	none	0.0001021561739912
T035b	T303	FALSE	FALSE	0	0	1	1	none	0.0001498962826678
T040	T303	FALSE	FALSE	0	0	1	1	none	0.0001536569346971
T056	T303	FALSE	FALSE	0	0	1	1	none	0.0001555850501414
T059	T303	FALSE	FALSE	0	0	1	1	none	6.87502836485e-05
T065	T303	FALSE	FALSE	0	0	1	1	none	0.0001506778938401
T069	T303	FALSE	FALSE	0	0	1	1	none	6.21491826069e-05
T071	T303	FALSE	FALSE	0	0	1	1	none	0.0001375939400184
T073	T303	FALSE	FALSE	0	0	1	1	none	0.0001528775539343
T075	T303	FALSE	FALSE	0	0	1	1	none	0.0001436734431115
T077	T303	FALSE	FALSE	0	0	1	1	none	0.0001534738081876
T087	T303	FALSE	FALSE	0	0	1	1	none	0.0001504198930105
T095	T303	FALSE	FALSE	0	0	1	1	none	0.0001032974025131
T099a	T303	FALSE	FALSE	0	0	1	1	none	0.0001034259324955
T102	T303	FALSE	FALSE	0	0	1	1	none	0.0001096507042645
T104	T303	FALSE	FALSE	0	0	1	1	none	0.0001456251843081
T105	T303	FALSE	FALSE	0	0	1	1	none	0.0001506778938401
T107	T303	FALSE	FALSE	0	0	1	1	none	0.0001072656872513
T126	T303	FALSE	FALSE	1	0	1	1	anc	8.5205100589e-06
T156	T303	FALSE	FALSE	0	0	1	1	none	0.0001510888451283
T159a	T303	FALSE	FALSE	0	0	1	1	none	0.0001504925369211
T182	T303	FALSE	FALSE	0	0	1	1	none	0.0001499885011561
T188	T303	FALSE	FALSE	0	0	1	1	none	0.0001429411539738
T192	T303	FALSE	FALSE	0	0	1	1	none	2.02914630393e-05
T223	T303	FALSE	FALSE	0	0	1	1	none	0.0001523986930549
T225	T303	FALSE	FALSE	0	0	1	1	none	0.0001571858245959
T230	T303	FALSE	FALSE	0	0	1	1	none	0.0001504109461345
T232	T303	FALSE	FALSE	0	0	1	1	none	1.61713291002e-05
T241	T303	FALSE	FALSE	0	0	1	1	none	0.000166663956938
T270	T303	FALSE	FALSE	0	0	1	1	none	1.73638376068e-05
T271b	T303	FALSE	FALSE	0	0	1	1	none	0.0001619561395081
T301	T303	FALSE	FALSE	0	0	1	1	none	1.90637943887e-05
S002	T322	FALSE	FALSE	0	0	1	1	none	8.39468628801001e-05
S007	T322	FALSE	FALSE	0	0	1	1	none	6.01355597708e-05
S021	T322	FALSE	FALSE	0	0	1	1	none	8.69708309394001e-05
S024	T322	FALSE	FALSE	0	0	1	1	none	8.75831425237001e-05
S025	T322	FALSE	FALSE	0	0	1	1	none	8.61504306401001e-05
S026	T322	FALSE	FALSE	0	0	1	1	none	8.34760688388001e-05
S038	T322	FALSE	FALSE	0	0	1	1	none	1.44112413027e-05
S039	T322	FALSE	FALSE	0	0	1	1	none	8.84132206174001e-05
S040	T322	FALSE	FALSE	0	0	1	1	none	0.000119152736839
S042	T322	FALSE	FALSE	0	0	1	1	none	8.82937369547001e-05
S071	T322	FALSE	FALSE	0	0	1	1	none	0.0001149631843314
S078	T322	FALSE	FALSE	0	0	1	1	none	8.40830456111001e-05
S081	T322	FALSE	FALSE	0	0	1	1	none	8.77030407463001e-05
S085	T322	FALSE	FALSE	0	0	1	1	none	0.0001238182272531
S087	T322	FALSE	FALSE	0	0	1	1	none	0.0001431640995827
S093	T322	FALSE	FALSE	0	0	1	1	none	0.0001010014651597
S097	T322	FALSE	FALSE	0	0	1	1	none	8.56995105461001e-05
S102	T322	FALSE	FALSE	0	0	1	1	none	0.0001234501922184
S106	T322	FALSE	FALSE	0	0	1	1	none	8.53514460251001e-05
S130	T322	FALSE	FALSE	0	0	1	1	none	0.00014434016223
T009	T322	FALSE	FALSE	0	0	1	1	none	9.17582440127001e-05
T010	T322	FALSE	FALSE	0	0	1	1	none	9.31261243086001e-05
T013	T322	FALSE	FALSE	0	0	1	1	none	6.8119247631e-06
T014	T322	FALSE	FALSE	0	0	1	1	none	8.78765920757001e-05
T020	T322	FALSE	FALSE	0	0	1	1	none	1.71245025437e-05
T021	T322	FALSE	FALSE	0	0	1	1	none	9.28343017075001e-05
T028	T322	FALSE	FALSE	0	0	1	1	none	5.84860924451e-05
T035a	T322	FALSE	FALSE	0	0	1	1	none	0.0001418953607311
T035b	T322	FALSE	FALSE	0	0	1	1	none	8.92567761877001e-05
T040	T322	FALSE	FALSE	0	0	1	1	none	9.30174282170001e-05
T056	T322	FALSE	FALSE	0	0	1	1	none	9.49455436613001e-05
T059	T322	FALSE	FALSE	0	0	1	1	none	0.000123717903407
T065	T322	FALSE	FALSE	0	0	1	1	none	1.2778358246e-05
T069	T322	FALSE	FALSE	0	0	1	1	none	0.0001347391959994
T071	T322	FALSE	FALSE	0	0	1	1	none	5.48662688517e-05
T073	T322	FALSE	FALSE	0	0	1	1	none	9.22380474542001e-05
T075	T322	FALSE	FALSE	0	0	1	1	none	8.18414281248e-05
T077	T322	FALSE	FALSE	0	0	1	1	none	9.28343017075001e-05
T087	T322	FALSE	FALSE	0	0	1	1	none	8.97803865304001e-05
T095	T322	FALSE	FALSE	0	0	1	1	none	0.000143036589253
T099a	T322	FALSE	FALSE	0	0	1	1	none	0.0001431651192354
T102	T322	FALSE	FALSE	0	0	1	1	none	0.0001493898910044
T104	T322	FALSE	FALSE	0	0	1	1	none	6.28975131414e-05
T105	T322	FALSE	FALSE	0	0	1	1	none	1.2778358246e-05
T107	T322	FALSE	FALSE	0	0	1	1	none	0.0001470048739912
T126	T322	FALSE	FALSE	0	0	1	1	none	0.0001453956739744
T156	T322	FALSE	FALSE	0	0	1	1	none	1.80610756216e-05
T159a	T322	FALSE	FALSE	0	0	1	1	none	8.98530304410001e-05
T182	T322	FALSE	FALSE	0	0	1	1	none	1.69607316494e-05
T188	T322	FALSE	FALSE	0	0	1	1	none	6.02134828071e-05
T192	T322	FALSE	FALSE	0	0	1	1	none	0.0001523965929284
T223	T322	FALSE	FALSE	0	0	1	1	none	1.93709235482e-05
T225	T322	FALSE	FALSE	0	0	1	1	none	2.41580550892e-05
T230	T322	FALSE	FALSE	0	0	1	1	none	8.97714396544001e-05
T232	T322	FALSE	FALSE	0	0	1	1	none	0.0001448999059727
T241	T322	FALSE	FALSE	0	0	1	1	none	7.9777388783e-06
T270	T322	FALSE	FALSE	0	0	1	1	none	0.0001460924144793
T271b	T322	FALSE	FALSE	0	0	1	1	none	2.89283700014e-05
T301	T322	FALSE	FALSE	0	0	1	1	none	0.0001547464497976
T303	T322	FALSE	FALSE	0	0	1	1	none	0.0001598787265663
S002	T327b	TRUE	TRUE	0	0	1	1	none	0.0001228985279376
S007	T327b	TRUE	TRUE	0	0	1	1	none	0.0001211753895149
S021	T327b	TRUE	TRUE	0	0	1	1	none	0.0001259224959969
S024	T327b	TRUE	TRUE	0	0	1	1	none	0.0001265348075812
S025	T327b	TRUE	TRUE	0	0	1	1	none	0.0001251020956976
S026	T327b	TRUE	TRUE	0	0	1	1	none	0.0001224277338963
S038	T327b	TRUE	TRUE	0	0	1	1	none	0.0001272345575196
S039	T327b	TRUE	TRUE	0	0	1	1	none	0.0001273648856749
S040	T327b	TRUE	TRUE	0	0	1	1	none	4.24972756579e-05
S042	T327b	TRUE	TRUE	0	0	1	1	none	0.0001272454020122
S071	T327b	TRUE	TRUE	0	0	1	1	none	3.35594033743e-05
S078	T327b	TRUE	TRUE	0	0	1	1	none	0.0001230347106686
S081	T327b	TRUE	TRUE	0	0	1	1	none	0.0001266547058038
S085	T327b	TRUE	TRUE	0	0	1	1	none	6.23911990906e-05
S087	T327b	TRUE	TRUE	0	0	1	1	none	8.17370714202e-05
S093	T327b	TRUE	TRUE	0	0	1	1	none	3.83819284906e-05
S097	T327b	TRUE	TRUE	0	0	1	1	none	0.0001246511756036
S102	T327b	TRUE	TRUE	0	0	1	1	none	4.67947310373e-05
S106	T327b	TRUE	TRUE	0	0	1	1	none	0.0001243031110826
S130	T327b	TRUE	TRUE	0	0	1	1	none	8.29131340675e-05
T009	T327b	TRUE	TRUE	0	0	1	1	none	0.0001307099090702
T010	T327b	FALSE	FALSE	0	0	1	1	none	0.0001320777893661
T013	T327b	FALSE	FALSE	0	0	1	1	none	0.0001337639773938
T014	T327b	TRUE	TRUE	0	0	1	1	none	0.0001268282571332
T020	T327b	TRUE	TRUE	0	0	1	1	none	0.0001299478187606
T021	T327b	FALSE	FALSE	0	0	1	1	none	0.000131785966765
T028	T327b	TRUE	TRUE	0	0	1	1	none	0.0001195259221892
T035a	T327b	TRUE	TRUE	0	0	1	1	none	8.04683325686e-05
T035b	T327b	TRUE	TRUE	0	0	1	1	none	0.0001282084412452
T040	T327b	TRUE	TRUE	0	0	1	1	none	0.0001319690932745
T056	T327b	FALSE	FALSE	0	0	1	1	none	0.0001338972087188
T059	T327b	TRUE	TRUE	0	0	1	1	none	4.70624422259e-05
T065	T327b	TRUE	TRUE	0	0	1	1	none	0.0001289900524175
T069	T327b	TRUE	TRUE	0	0	1	1	none	5.33354150423e-05
T071	T327b	TRUE	TRUE	0	0	1	1	none	0.0001159060985958
T073	T327b	FALSE	FALSE	0	0	1	1	none	0.0001311897125117
T075	T327b	TRUE	TRUE	0	0	1	1	none	0.0001219856016889
T077	T327b	FALSE	FALSE	0	0	1	1	none	0.000131785966765
T087	T327b	TRUE	TRUE	0	0	1	1	none	0.0001287320515879
T095	T327b	TRUE	TRUE	0	0	1	1	none	8.16095610905e-05
T099a	T327b	TRUE	TRUE	0	0	1	1	none	8.17380910729e-05
T102	T327b	FALSE	FALSE	0	0	1	1	none	8.79628628419001e-05
T104	T327b	FALSE	FALSE	0	0	1	1	none	0.0001239373428855
T105	T327b	TRUE	TRUE	0	0	1	1	none	0.0001289900524175
T107	T327b	FALSE	FALSE	0	0	1	1	none	8.55778458287e-05
T126	T327b	TRUE	TRUE	0	0	1	1	none	6.39918930173e-05
T156	T327b	FALSE	FALSE	0	0	1	1	none	0.0001294010037057
T159a	T327b	TRUE	TRUE	0	0	1	1	none	0.0001288046954985
T182	T327b	TRUE	TRUE	0	0	1	1	none	0.0001283006597335
T188	T327b	TRUE	TRUE	0	0	1	1	none	0.0001212533125512
T192	T327b	FALSE	FALSE	0	0	1	1	none	7.09928119713e-05
T223	T327b	FALSE	FALSE	0	0	1	1	none	0.0001307108516323
T225	T327b	FALSE	FALSE	0	0	1	1	none	0.0001354979831733
T230	T327b	TRUE	TRUE	0	0	1	1	none	0.0001287231047119
T232	T327b	TRUE	TRUE	0	0	1	1	none	6.34961250156e-05
T241	T327b	FALSE	FALSE	0	0	1	1	none	0.0001449761155154
T270	T327b	FALSE	FALSE	0	0	1	1	none	6.46886335222e-05
T271b	T327b	FALSE	FALSE	0	0	1	1	none	0.0001402682980855
T301	T327b	FALSE	FALSE	0	0	1	1	none	7.33426688405e-05
T303	T327b	FALSE	FALSE	0	0	1	1	none	7.84749456092e-05
T322	T327b	FALSE	FALSE	0	0	1	1	none	0.0001381908851437
S002	T330	TRUE	TRUE	0	0	1	1	none	0.0001228985279376
S007	T330	TRUE	TRUE	0	0	1	1	none	0.0001211753895149
S021	T330	TRUE	TRUE	0	0	1	1	none	0.0001259224959969
S024	T330	TRUE	TRUE	0	0	1	1	none	0.0001265348075812
S025	T330	TRUE	TRUE	0	0	1	1	none	0.0001251020956976
S026	T330	TRUE	TRUE	0	0	1	1	none	0.0001224277338963
S038	T330	TRUE	TRUE	0	0	1	1	none	0.0001272345575196
S039	T330	TRUE	TRUE	0	0	1	1	none	0.0001273648856749
S040	T330	TRUE	TRUE	0	0	1	1	none	4.24972756579e-05
S042	T330	TRUE	TRUE	0	0	1	1	none	0.0001272454020122
S071	T330	TRUE	TRUE	0	0	1	1	none	3.35594033743e-05
S078	T330	TRUE	TRUE	0	0	1	1	none	0.0001230347106686
S081	T330	TRUE	TRUE	0	0	1	1	none	0.0001266547058038
S085	T330	TRUE	TRUE	0	0	1	1	none	6.23911990906e-05
S087	T330	TRUE	TRUE	0	0	1	1	none	8.17370714202e-05
S093	T330	TRUE	TRUE	0	0	1	1	none	3.83819284906e-05
S097	T330	TRUE	TRUE	0	0	1	1	none	0.0001246511756036
S102	T330	TRUE	TRUE	0	0	1	1	none	4.67947310373e-05
S106	T330	TRUE	TRUE	0	0	1	1	none	0.0001243031110826
S130	T330	TRUE	TRUE	0	0	1	1	none	8.29131340675e-05
T009	T330	TRUE	TRUE	0	0	1	1	none	0.0001307099090702
T010	T330	FALSE	FALSE	0	0	1	1	none	0.0001320777893661
T013	T330	FALSE	FALSE	0	0	1	1	none	0.0001337639773938
T014	T330	TRUE	TRUE	0	0	1	1	none	0.0001268282571332
T020	T330	TRUE	TRUE	0	0	1	1	none	0.0001299478187606
T021	T330	FALSE	FALSE	0	0	1	1	none	0.000131785966765
T028	T330	TRUE	TRUE	0	0	1	1	none	0.0001195259221892
T035a	T330	TRUE	TRUE	0	0	1	1	none	8.04683325686e-05
T035b	T330	TRUE	TRUE	0	0	1	1	none	0.0001282084412452
T040	T330	TRUE	TRUE	0	0	1	1	none	0.0001319690932745
T056	T330	FALSE	FALSE	0	0	1	1	none	0.0001338972087188
T059	T330	TRUE	TRUE	0	0	1	1	none	4.70624422259e-05
T065	T330	TRUE	TRUE	0	0	1	1	none	0.0001289900524175
T069	T330	TRUE	TRUE	0	0	1	1	none	5.33354150423e-05
T071	T330	TRUE	TRUE	0	0	1	1	none	0.0001159060985958
T073	T330	FALSE	FALSE	0	0	1	1	none	0.0001311897125117
T075	T330	TRUE	TRUE	0	0	1	1	none	0.0001219856016889
T077	T330	FALSE	FALSE	0	0	1	1	none	0.000131785966765
T087	T330	TRUE	TRUE	0	0	1	1	none	0.0001287320515879
T095	T330	TRUE	TRUE	0	0	1	1	none	8.16095610905e-05
T099a	T330	TRUE	TRUE	0	0	1	1	none	8.17380910729e-05
T102	T330	FALSE	FALSE	0	0	1	1	none	8.79628628419001e-05
T104	T330	FALSE	FALSE	0	0	1	1	none	0.0001239373428855
T105	T330	TRUE	TRUE	0	0	1	1	none	0.0001289900524175
T107	T330	FALSE	FALSE	0	0	1	1	none	8.55778458287e-05
T126	T330	TRUE	TRUE	0	0	1	1	none	6.39918930173e-05
T156	T330	FALSE	FALSE	0	0	1	1	none	0.0001294010037057
T159a	T330	TRUE	TRUE	0	0	1	1	none	0.0001288046954985
T182	T330	TRUE	TRUE	0	0	1	1	none	0.0001283006597335
T188	T330	TRUE	TRUE	0	0	1	1	none	0.0001212533125512
T192	T330	FALSE	FALSE	0	0	1	1	none	7.09928119713e-05
T223	T330	FALSE	FALSE	0	0	1	1	none	0.0001307108516323
T225	T330	FALSE	FALSE	0	0	1	1	none	0.0001354979831733
T230	T330	TRUE	TRUE	0	0	1	1	none	0.0001287231047119
T232	T330	TRUE	TRUE	0	0	1	1	none	6.34961250156e-05
T241	T330	FALSE	FALSE	0	0	1	1	none	0.0001449761155154
T270	T330	FALSE	FALSE	0	0	1	1	none	6.46886335222e-05
T271b	T330	FALSE	FALSE	0	0	1	1	none	0.0001402682980855
T301	T330	FALSE	FALSE	0	0	1	1	none	7.33426688405e-05
T303	T330	FALSE	FALSE	0	0	1	1	none	7.84749456092e-05
T322	T330	FALSE	FALSE	0	0	1	1	none	0.0001381908851437
T327b	T330	TRUE	TRUE	0	0	1	1	none	1.1925085066e-06
S002	T335	FALSE	FALSE	0	0	1	1	none	0.000140837011882
S007	T335	FALSE	FALSE	0	0	1	1	none	0.0001391138734593
S021	T335	FALSE	FALSE	0	0	1	1	none	0.0001438609799413
S024	T335	FALSE	FALSE	0	0	1	1	none	0.0001444732915256
S025	T335	FALSE	FALSE	0	0	1	1	none	0.000143040579642
S026	T335	FALSE	FALSE	0	0	1	1	none	0.0001403662178407
S038	T335	FALSE	FALSE	0	0	1	1	none	0.000145173041464
S039	T335	FALSE	FALSE	0	0	1	1	none	0.0001453033696193
S040	T335	FALSE	FALSE	0	0	1	1	none	6.04357596023e-05
S042	T335	FALSE	FALSE	0	0	1	1	none	0.0001451838859566
S071	T335	FALSE	FALSE	0	0	1	1	none	4.63869634127e-05
S078	T335	FALSE	FALSE	0	0	1	1	none	0.000140973194613
S081	T335	FALSE	FALSE	0	0	1	1	none	0.0001445931897482
S085	T335	FALSE	FALSE	0	0	1	1	none	8.0329683035e-05
S087	T335	FALSE	FALSE	0	0	1	1	none	9.96755553646e-05
S093	T335	FALSE	FALSE	0	0	1	1	none	5.6320412435e-05
S097	T335	FALSE	FALSE	0	0	1	1	none	0.000142589659548
S102	T335	FALSE	FALSE	0	0	1	1	none	6.47332149817e-05
S106	T335	FALSE	FALSE	0	0	1	1	none	0.000142241595027
S130	T335	FALSE	FALSE	0	0	1	1	none	0.0001008516180119
T009	T335	FALSE	FALSE	0	0	1	1	none	0.0001486483930146
T010	T335	FALSE	FALSE	0	0	1	1	none	0.0001500162733105
T013	T335	FALSE	FALSE	0	0	1	1	none	0.0001517024613382
T014	T335	FALSE	FALSE	0	0	1	1	none	0.0001447667410776
T020	T335	FALSE	FALSE	0	0	1	1	none	0.000147886302705
T021	T335	FALSE	FALSE	0	0	1	1	none	0.0001497244507094
T028	T335	FALSE	FALSE	0	0	1	1	none	0.0001374644061336
T035a	T335	FALSE	FALSE	0	0	1	1	none	9.8406816513e-05
T035b	T335	FALSE	FALSE	0	0	1	1	none	0.0001461469251896
T040	T335	FALSE	FALSE	0	0	1	1	none	0.0001499075772189
T056	T335	FALSE	FALSE	0	0	1	1	none	0.0001518356926632
T059	T335	FALSE	FALSE	0	0	1	1	none	6.50009261703e-05
T065	T335	FALSE	FALSE	0	0	1	1	none	0.0001469285363619
T069	T335	FALSE	FALSE	0	0	1	1	none	5.83998251287e-05
T071	T335	FALSE	FALSE	0	0	1	1	none	0.0001338445825402
T073	T335	FALSE	FALSE	0	0	1	1	none	0.0001491281964561
T075	T335	FALSE	FALSE	0	0	1	1	none	0.0001399240856333
T077	T335	FALSE	FALSE	0	0	1	1	none	0.0001497244507094
T087	T335	FALSE	FALSE	0	0	1	1	none	0.0001466705355323
T095	T335	FALSE	FALSE	0	0	1	1	none	9.95480450349e-05
T099a	T335	FALSE	FALSE	0	0	1	1	none	9.96765750173e-05
T102	T335	FALSE	FALSE	0	0	1	1	none	0.0001059013467863
T104	T335	FALSE	FALSE	0	0	1	1	none	0.0001418758268299
T105	T335	FALSE	FALSE	0	0	1	1	none	0.0001469285363619
T107	T335	FALSE	FALSE	0	0	1	1	none	0.0001035163297731
T126	T335	TRUE	TRUE	1	0	1	1	anc	5.962542533e-07
[truncated: 1,161 more rows]
