# Supplementary material for: Improved characterisation of MRSA transmission using within-host bacterial sequence diversity
Source: eLife. 2019 Oct 8;8:e46402. doi: 10.7554/eLife.46402 (PMC6954020; doi:10.7554/eLife.46402)
Supplement: Figure 9—source data 1. [file elife-46402-fig9-data1.zip › Figure 9-source data 1/classifications/Classification_Posterior_ds_10percol_70.csv]

host.1	host.2	adjacent	contiguous	paths12	paths21	nodes1	nodes2	path.classification	min.distance.between.subgraphs
S002	S007	TRUE	TRUE	0	0	1	1	none	7.1121962691e-05
S002	S021	TRUE	TRUE	0	0	1	1	none	1.56193838074e-05
S007	S021	TRUE	TRUE	0	0	1	1	none	7.41040929424e-05
S002	S024	TRUE	TRUE	0	0	1	1	none	1.71859810352e-05
S007	S024	TRUE	TRUE	0	0	1	1	none	7.56706901702e-05
S021	S024	TRUE	TRUE	0	0	1	1	none	4.3402988884e-06
S002	S025	TRUE	TRUE	0	0	1	1	none	2.1118802229e-05
S007	S025	TRUE	TRUE	0	0	1	1	none	7.2877174526e-05
S021	S025	TRUE	TRUE	0	0	1	1	none	2.41009324804e-05
S024	S025	TRUE	TRUE	0	0	1	1	none	2.56675297082e-05
S002	S026	TRUE	TRUE	0	0	1	1	none	1.8308604467e-05
S007	S026	TRUE	TRUE	0	0	1	1	none	7.0066976764e-05
S021	S026	TRUE	TRUE	0	0	1	1	none	2.12907347184e-05
S024	S026	TRUE	TRUE	0	0	1	1	none	2.28573319462e-05
S025	S026	TRUE	TRUE	0	0	1	1	none	1.663149747e-05
S002	S038	TRUE	TRUE	0	0	1	1	none	7.46557201889e-05
S007	S038	TRUE	TRUE	0	0	1	1	none	5.31003969099e-05
S021	S038	TRUE	TRUE	0	0	1	1	none	7.76378504403e-05
S024	S038	TRUE	TRUE	0	0	1	1	none	7.92044476681e-05
S025	S038	TRUE	TRUE	0	0	1	1	none	7.64109320239e-05
S026	S038	TRUE	TRUE	0	0	1	1	none	7.36007342619e-05
S002	S039	TRUE	TRUE	0	0	1	1	none	1.72993748262e-05
S007	S039	TRUE	TRUE	0	0	1	1	none	7.57840839612e-05
S021	S039	TRUE	TRUE	0	0	1	1	none	3.2761149472e-06
S024	S039	TRUE	TRUE	0	0	1	1	none	6.0202899072e-06
S025	S039	TRUE	TRUE	0	0	1	1	none	2.57809234992e-05
S026	S039	TRUE	TRUE	0	0	1	1	none	2.29707257372e-05
S038	S039	TRUE	TRUE	0	0	1	1	none	7.93178414591e-05
S002	S040	TRUE	TRUE	0	0	1	1	none	0.0001093053055722
S007	S040	TRUE	TRUE	0	0	1	1	none	0.0001073188390492
S021	S040	TRUE	TRUE	0	0	1	1	none	0.0001122874358236
S024	S040	TRUE	TRUE	0	0	1	1	none	0.0001138540330514
S025	S040	TRUE	TRUE	0	0	1	1	none	0.0001110605174072
S026	S040	TRUE	TRUE	0	0	1	1	none	0.0001082503196452
S038	S040	TRUE	TRUE	0	0	1	1	none	0.0001108525965471
S039	S040	TRUE	TRUE	0	0	1	1	none	0.0001139674268424
S002	S042	TRUE	TRUE	0	0	1	1	none	1.48213218432e-05
S007	S042	TRUE	TRUE	0	0	1	1	none	7.33060309782e-05
S021	S042	TRUE	TRUE	0	0	1	1	none	3.1532174286e-06
S024	S042	TRUE	TRUE	0	0	1	1	none	4.7198146564e-06
S025	S042	TRUE	TRUE	0	0	1	1	none	2.33028705162e-05
S026	S042	TRUE	TRUE	0	0	1	1	none	2.04926727542e-05
S038	S042	TRUE	TRUE	0	0	1	1	none	7.68397884761e-05
S039	S042	TRUE	TRUE	0	0	1	1	none	4.8332084474e-06
S040	S042	TRUE	TRUE	0	0	1	1	none	0.0001114893738594
S002	S071	TRUE	TRUE	0	0	1	1	none	0.0001039728337934
S007	S071	TRUE	TRUE	0	0	1	1	none	0.0001019863672704
S021	S071	TRUE	TRUE	0	0	1	1	none	0.0001069549640448
S024	S071	TRUE	TRUE	0	0	1	1	none	0.0001085215612726
S025	S071	TRUE	TRUE	0	0	1	1	none	0.0001057280456284
S026	S071	TRUE	TRUE	0	0	1	1	none	0.0001029178478664
S038	S071	TRUE	TRUE	0	0	1	1	none	0.0001055201247683
S039	S071	TRUE	TRUE	0	0	1	1	none	0.0001086349550636
S040	S071	TRUE	TRUE	0	0	1	1	none	2.34079306794e-05
S042	S071	TRUE	TRUE	0	0	1	1	none	0.0001061569020806
S002	S078	TRUE	TRUE	0	0	1	1	none	1.3164965157e-05
S007	S078	TRUE	TRUE	0	0	1	1	none	7.1649674292e-05
S021	S078	TRUE	TRUE	0	0	1	1	none	5.0460745064e-06
S024	S078	TRUE	TRUE	0	0	1	1	none	6.6126717342e-06
S025	S078	TRUE	TRUE	0	0	1	1	none	2.164651383e-05
S026	S078	TRUE	TRUE	0	0	1	1	none	1.8836316068e-05
S038	S078	TRUE	TRUE	0	0	1	1	none	7.51834317899e-05
S039	S078	TRUE	TRUE	0	0	1	1	none	6.7260655252e-06
S040	S078	TRUE	TRUE	0	0	1	1	none	0.0001098330171732
S042	S078	TRUE	TRUE	0	0	1	1	none	4.2480125422e-06
S071	S078	TRUE	TRUE	0	0	1	1	none	0.0001045005453944
S002	S081	TRUE	TRUE	0	0	1	1	none	1.63298336526e-05
S007	S081	TRUE	TRUE	0	0	1	1	none	7.48145427876e-05
S021	S081	TRUE	TRUE	0	0	1	1	none	3.4841515058e-06
S024	S081	TRUE	TRUE	0	0	1	1	none	3.8731710014e-06
S025	S081	TRUE	TRUE	0	0	1	1	none	2.48113823256e-05
S026	S081	TRUE	TRUE	0	0	1	1	none	2.20011845636e-05
S038	S081	TRUE	TRUE	0	0	1	1	none	7.83483002855e-05
S039	S081	TRUE	TRUE	0	0	1	1	none	5.1641425246e-06
S040	S081	TRUE	TRUE	0	0	1	1	none	0.0001129978856688
S042	S081	TRUE	TRUE	0	0	1	1	none	3.8636672738e-06
S071	S081	TRUE	TRUE	0	0	1	1	none	0.00010766541389
S078	S081	TRUE	TRUE	0	0	1	1	none	5.7565243516e-06
S002	S085	TRUE	TRUE	0	0	1	1	none	0.0001061918549121
S007	S085	TRUE	TRUE	0	0	1	1	none	0.0001042053883891
S021	S085	TRUE	TRUE	0	0	1	1	none	0.0001091739851635
S024	S085	TRUE	TRUE	0	0	1	1	none	0.0001107405823913
S025	S085	TRUE	TRUE	0	0	1	1	none	0.0001079470667471
S026	S085	TRUE	TRUE	0	0	1	1	none	0.0001051368689851
S038	S085	TRUE	TRUE	0	0	1	1	none	0.000107739145887
S039	S085	TRUE	TRUE	0	0	1	1	none	0.0001108539761823
S040	S085	TRUE	TRUE	0	0	1	1	none	4.70366151981e-05
S042	S085	TRUE	TRUE	0	0	1	1	none	0.0001083759231993
S071	S085	TRUE	TRUE	0	0	1	1	none	4.17041434193e-05
S078	S085	TRUE	TRUE	0	0	1	1	none	0.0001067195665131
S081	S085	TRUE	TRUE	0	0	1	1	none	0.0001098844350087
S002	S087	TRUE	TRUE	0	0	1	1	none	0.0001138896734345
S007	S087	TRUE	TRUE	0	0	1	1	none	0.0001119032069115
S021	S087	TRUE	TRUE	0	0	1	1	none	0.0001168718036859
S024	S087	TRUE	TRUE	0	0	1	1	none	0.0001184384009137
S025	S087	TRUE	TRUE	0	0	1	1	none	0.0001156448852695
S026	S087	TRUE	TRUE	0	0	1	1	none	0.0001128346875075
S038	S087	TRUE	TRUE	0	0	1	1	none	0.0001154369644094
S039	S087	TRUE	TRUE	0	0	1	1	none	0.0001185517947047
S040	S087	TRUE	TRUE	0	0	1	1	none	5.47344337205e-05
S042	S087	TRUE	TRUE	0	0	1	1	none	0.0001160737417217
S071	S087	TRUE	TRUE	0	0	1	1	none	4.94019619417e-05
S078	S087	TRUE	TRUE	0	0	1	1	none	0.0001144173850355
S081	S087	TRUE	TRUE	0	0	1	1	none	0.0001175822535311
S085	S087	TRUE	TRUE	0	0	1	1	none	2.07947158864e-05
S002	S093	TRUE	TRUE	0	0	1	1	none	9.27148555512e-05
S007	S093	TRUE	TRUE	0	0	1	1	none	9.07283890282e-05
S021	S093	TRUE	TRUE	0	0	1	1	none	9.56969858026e-05
S024	S093	TRUE	TRUE	0	0	1	1	none	9.72635830304e-05
S025	S093	TRUE	TRUE	0	0	1	1	none	9.44700673862e-05
S026	S093	TRUE	TRUE	0	0	1	1	none	9.16598696242e-05
S038	S093	TRUE	TRUE	0	0	1	1	none	9.42621465261e-05
S039	S093	TRUE	TRUE	0	0	1	1	none	9.73769768214e-05
S040	S093	TRUE	TRUE	0	0	1	1	none	3.35596158372e-05
S042	S093	TRUE	TRUE	0	0	1	1	none	9.48989238384e-05
S071	S093	TRUE	TRUE	0	0	1	1	none	2.82271440584e-05
S078	S093	TRUE	TRUE	0	0	1	1	none	9.32425671522e-05
S081	S093	TRUE	TRUE	0	0	1	1	none	9.64074356478e-05
S085	S093	TRUE	TRUE	0	0	1	1	none	1.49040002731e-05
S087	S093	TRUE	TRUE	0	0	1	1	none	2.26018187955e-05
S002	S097	TRUE	TRUE	0	0	1	1	none	1.9122373561e-05
S007	S097	TRUE	TRUE	0	0	1	1	none	7.0880745858e-05
S021	S097	TRUE	TRUE	0	0	1	1	none	2.21045038124e-05
S024	S097	TRUE	TRUE	0	0	1	1	none	2.36711010402e-05
S025	S097	TRUE	TRUE	0	0	1	1	none	4.421879274e-06
S026	S097	TRUE	TRUE	0	0	1	1	none	1.4635068802e-05
S038	S097	TRUE	TRUE	0	0	1	1	none	7.44145033559e-05
S039	S097	TRUE	TRUE	0	0	1	1	none	2.37844948312e-05
S040	S097	TRUE	TRUE	0	0	1	1	none	0.0001090640887392
S042	S097	TRUE	TRUE	0	0	1	1	none	2.13064418482e-05
S071	S097	TRUE	TRUE	0	0	1	1	none	0.0001037316169604
S078	S097	TRUE	TRUE	0	0	1	1	none	1.9650085162e-05
S081	S097	TRUE	TRUE	0	0	1	1	none	2.28149536576e-05
S085	S097	TRUE	TRUE	0	0	1	1	none	0.0001059506380791
S087	S097	TRUE	TRUE	0	0	1	1	none	0.0001136484566015
S093	S097	TRUE	TRUE	0	0	1	1	none	9.24736387182e-05
S002	S102	TRUE	TRUE	0	0	1	1	none	0.0001101120272431
S007	S102	TRUE	TRUE	0	0	1	1	none	0.0001081255607201
S021	S102	TRUE	TRUE	0	0	1	1	none	0.0001130941574945
S024	S102	TRUE	TRUE	0	0	1	1	none	0.0001146607547223
S025	S102	TRUE	TRUE	0	0	1	1	none	0.0001118672390781
S026	S102	TRUE	TRUE	0	0	1	1	none	0.0001090570413161
S038	S102	TRUE	TRUE	0	0	1	1	none	0.000111659318218
S039	S102	TRUE	TRUE	0	0	1	1	none	0.0001147741485133
S040	S102	TRUE	TRUE	0	0	1	1	none	5.2294383691e-06
S042	S102	TRUE	TRUE	0	0	1	1	none	0.0001122960955303
S071	S102	TRUE	TRUE	0	0	1	1	none	2.42146523503e-05
S078	S102	TRUE	TRUE	0	0	1	1	none	0.0001106397388441
S081	S102	TRUE	TRUE	0	0	1	1	none	0.0001138046073397
S085	S102	TRUE	TRUE	0	0	1	1	none	4.7843336869e-05
S087	S102	TRUE	TRUE	0	0	1	1	none	5.55411553914e-05
S093	S102	TRUE	TRUE	0	0	1	1	none	3.43663375081e-05
S097	S102	TRUE	TRUE	0	0	1	1	none	0.0001098708104101
S002	S106	TRUE	TRUE	0	0	1	1	none	9.70329822e-06
S007	S106	TRUE	TRUE	0	0	1	1	none	7.1429444449e-05
S021	S106	TRUE	TRUE	0	0	1	1	none	1.59268655654e-05
S024	S106	TRUE	TRUE	0	0	1	1	none	1.74934627932e-05
S025	S106	TRUE	TRUE	0	0	1	1	none	2.1426283987e-05
S026	S106	TRUE	TRUE	0	0	1	1	none	1.8616086225e-05
S038	S106	TRUE	TRUE	0	0	1	1	none	7.49632019469e-05
S039	S106	TRUE	TRUE	0	0	1	1	none	1.76068565842e-05
S040	S106	TRUE	TRUE	0	0	1	1	none	0.0001096127873302
S042	S106	TRUE	TRUE	0	0	1	1	none	1.51288036012e-05
S071	S106	TRUE	TRUE	0	0	1	1	none	0.0001042803155514
S078	S106	TRUE	TRUE	0	0	1	1	none	1.3472446915e-05
S081	S106	TRUE	TRUE	0	0	1	1	none	1.66373154106e-05
S085	S106	TRUE	TRUE	0	0	1	1	none	0.0001064993366701
S087	S106	TRUE	TRUE	0	0	1	1	none	0.0001141971551925
S093	S106	TRUE	TRUE	0	0	1	1	none	9.30223373092e-05
S097	S106	TRUE	TRUE	0	0	1	1	none	1.9429855319e-05
S102	S106	TRUE	TRUE	0	0	1	1	none	0.0001104195090011
S002	S130	TRUE	TRUE	0	0	1	1	none	0.0001145327088914
S007	S130	TRUE	TRUE	0	0	1	1	none	0.0001125462423684
S021	S130	TRUE	TRUE	0	0	1	1	none	0.0001175148391428
S024	S130	TRUE	TRUE	0	0	1	1	none	0.0001190814363706
S025	S130	TRUE	TRUE	0	0	1	1	none	0.0001162879207264
S026	S130	TRUE	TRUE	0	0	1	1	none	0.0001134777229644
S038	S130	TRUE	TRUE	0	0	1	1	none	0.0001160799998663
S039	S130	TRUE	TRUE	0	0	1	1	none	0.0001191948301616
S040	S130	TRUE	TRUE	0	0	1	1	none	5.53774691774e-05
S042	S130	TRUE	TRUE	0	0	1	1	none	0.0001167167771786
S071	S130	TRUE	TRUE	0	0	1	1	none	5.00449973986e-05
S078	S130	TRUE	TRUE	0	0	1	1	none	0.0001150604204924
S081	S130	TRUE	TRUE	0	0	1	1	none	0.000118225288988
S085	S130	TRUE	TRUE	0	0	1	1	none	2.14377513433e-05
S087	S130	TRUE	TRUE	0	0	1	1	none	1.8206131891e-06
S093	S130	TRUE	TRUE	0	0	1	1	none	2.32448542524e-05
S097	S130	TRUE	TRUE	0	0	1	1	none	0.0001142914920584
S102	S130	TRUE	TRUE	0	0	1	1	none	5.61841908483e-05
S106	S130	TRUE	TRUE	0	0	1	1	none	0.0001148401906494
S002	T009	TRUE	TRUE	0	0	1	1	none	2.1883701211e-05
S007	T009	TRUE	TRUE	0	0	1	1	none	7.3642073508e-05
S021	T009	TRUE	TRUE	0	0	1	1	none	2.48658314624e-05
S024	T009	TRUE	TRUE	0	0	1	1	none	2.64324286902e-05
S025	T009	TRUE	TRUE	0	0	1	1	none	2.0206594214e-05
S026	T009	TRUE	TRUE	0	0	1	1	none	9.837424684e-06
S038	T009	TRUE	TRUE	0	0	1	1	none	7.71758310059e-05
S039	T009	TRUE	TRUE	0	0	1	1	none	2.65458224812e-05
S040	T009	TRUE	TRUE	0	0	1	1	none	0.0001118254163892
S042	T009	TRUE	TRUE	0	0	1	1	none	2.40677694982e-05
S071	T009	TRUE	TRUE	0	0	1	1	none	0.0001064929446104
S078	T009	TRUE	TRUE	0	0	1	1	none	2.2411412812e-05
S081	T009	TRUE	TRUE	0	0	1	1	none	2.55762813076e-05
S085	T009	TRUE	TRUE	0	0	1	1	none	0.0001087119657291
S087	T009	TRUE	TRUE	0	0	1	1	none	0.0001164097842515
S093	T009	TRUE	TRUE	0	0	1	1	none	9.52349663682e-05
S097	T009	TRUE	TRUE	0	0	1	1	none	1.8210165546e-05
S102	T009	TRUE	TRUE	0	0	1	1	none	0.0001126321380601
S106	T009	TRUE	TRUE	0	0	1	1	none	2.2191182969e-05
S130	T009	TRUE	TRUE	0	0	1	1	none	0.0001170528197084
S002	T010	FALSE	FALSE	0	0	1	1	none	2.52850517084e-05
S007	T010	FALSE	FALSE	0	0	1	1	none	7.70434240054e-05
S021	T010	FALSE	FALSE	0	0	1	1	none	2.82671819598e-05
S024	T010	FALSE	FALSE	0	0	1	1	none	2.98337791876e-05
S025	T010	FALSE	FALSE	0	0	1	1	none	2.36079447114e-05
S026	T010	FALSE	FALSE	0	0	1	1	none	1.32387751814e-05
S038	T010	FALSE	FALSE	0	0	1	1	none	8.05771815033e-05
S039	T010	FALSE	FALSE	0	0	1	1	none	2.99471729786e-05
S040	T010	FALSE	FALSE	0	0	1	1	none	0.0001152267668866
S042	T010	FALSE	FALSE	0	0	1	1	none	2.74691199956e-05
S071	T010	FALSE	FALSE	0	0	1	1	none	0.0001098942951078
S078	T010	FALSE	FALSE	0	0	1	1	none	2.58127633094e-05
S081	T010	FALSE	FALSE	0	0	1	1	none	2.8977631805e-05
S085	T010	FALSE	FALSE	0	0	1	1	none	0.0001121133162265
S087	T010	FALSE	FALSE	0	0	1	1	none	0.0001198111347489
S093	T010	FALSE	FALSE	0	0	1	1	none	9.86363168656e-05
S097	T010	FALSE	FALSE	0	0	1	1	none	2.16115160434e-05
S102	T010	FALSE	FALSE	0	0	1	1	none	0.0001160334885575
S106	T010	FALSE	FALSE	0	0	1	1	none	2.55925334664e-05
S130	T010	FALSE	FALSE	0	0	1	1	none	0.0001204541702058
T009	T010	FALSE	FALSE	0	0	1	1	none	5.7489911014e-06
S002	T013	FALSE	FALSE	0	0	1	1	none	8.06767729899e-05
S007	T013	FALSE	FALSE	0	0	1	1	none	5.91214497109e-05
S021	T013	FALSE	FALSE	0	0	1	1	none	8.36589032413e-05
S024	T013	FALSE	FALSE	0	0	1	1	none	8.52255004691e-05
S025	T013	FALSE	FALSE	0	0	1	1	none	8.24319848249e-05
S026	T013	FALSE	FALSE	0	0	1	1	none	7.96217870629e-05
S038	T013	FALSE	FALSE	0	0	1	1	none	1.01620820172e-05
S039	T013	FALSE	FALSE	0	0	1	1	none	8.53388942601e-05
S040	T013	FALSE	FALSE	0	0	1	1	none	0.0001168736493481
S042	T013	FALSE	FALSE	0	0	1	1	none	8.28608412771e-05
S071	T013	FALSE	FALSE	0	0	1	1	none	0.0001115411775693
S078	T013	FALSE	FALSE	0	0	1	1	none	8.12044845909e-05
S081	T013	FALSE	FALSE	0	0	1	1	none	8.43693530865e-05
S085	T013	FALSE	FALSE	0	0	1	1	none	0.000113760198688
S087	T013	FALSE	FALSE	0	0	1	1	none	0.0001214580172104
S093	T013	FALSE	FALSE	0	0	1	1	none	0.0001002831993271
S097	T013	FALSE	FALSE	0	0	1	1	none	8.04355561569e-05
S102	T013	FALSE	FALSE	0	0	1	1	none	0.000117680371019
S106	T013	FALSE	FALSE	0	0	1	1	none	8.09842547479e-05
S130	T013	FALSE	FALSE	0	0	1	1	none	0.0001221010526673
T009	T013	FALSE	FALSE	0	0	1	1	none	8.31968838069e-05
T010	T013	FALSE	FALSE	0	0	1	1	none	8.65982343043e-05
S002	T014	TRUE	TRUE	0	0	1	1	none	1.69348517301e-05
S007	T014	TRUE	TRUE	0	0	1	1	none	7.54195608651e-05
S021	T014	TRUE	TRUE	0	0	1	1	none	5.2667473155e-06
S024	T014	TRUE	TRUE	0	0	1	1	none	6.8333445433e-06
S025	T014	TRUE	TRUE	0	0	1	1	none	2.54164004031e-05
S026	T014	TRUE	TRUE	0	0	1	1	none	2.26062026411e-05
S038	T014	TRUE	TRUE	0	0	1	1	none	7.8953318363e-05
S039	T014	TRUE	TRUE	0	0	1	1	none	6.9467383343e-06
S040	T014	TRUE	TRUE	0	0	1	1	none	0.0001136029037463
S042	T014	TRUE	TRUE	0	0	1	1	none	3.2911076191e-06
S071	T014	TRUE	TRUE	0	0	1	1	none	0.0001082704319675
S078	T014	TRUE	TRUE	0	0	1	1	none	6.3615424291e-06
S081	T014	TRUE	TRUE	0	0	1	1	none	5.9771971607e-06
S085	T014	TRUE	TRUE	0	0	1	1	none	0.0001104894530862
S087	T014	TRUE	TRUE	0	0	1	1	none	0.0001181872716086
S093	T014	TRUE	TRUE	0	0	1	1	none	9.70124537253e-05
S097	T014	TRUE	TRUE	0	0	1	1	none	2.34199717351e-05
S102	T014	TRUE	TRUE	0	0	1	1	none	0.0001144096254172
S106	T014	TRUE	TRUE	0	0	1	1	none	1.72423334881e-05
S130	T014	TRUE	TRUE	0	0	1	1	none	0.0001188303070655
T009	T014	TRUE	TRUE	0	0	1	1	none	2.61812993851e-05
T010	T014	FALSE	FALSE	0	0	1	1	none	2.95826498825e-05
T013	T014	FALSE	FALSE	0	0	1	1	none	8.4974371164e-05
S002	T020	TRUE	TRUE	0	0	1	1	none	7.73543008178e-05
S007	T020	TRUE	TRUE	0	0	1	1	none	5.57989775388e-05
S021	T020	TRUE	TRUE	0	0	1	1	none	8.03364310692e-05
S024	T020	TRUE	TRUE	0	0	1	1	none	8.1903028297e-05
S025	T020	TRUE	TRUE	0	0	1	1	none	7.91095126528e-05
S026	T020	TRUE	TRUE	0	0	1	1	none	7.62993148908e-05
S038	T020	TRUE	TRUE	0	0	1	1	none	3.8761583611e-06
S039	T020	TRUE	TRUE	0	0	1	1	none	8.2016422088e-05
S040	T020	TRUE	TRUE	0	0	1	1	none	0.000113551177176
S042	T020	TRUE	TRUE	0	0	1	1	none	7.9538369105e-05
S071	T020	TRUE	TRUE	0	0	1	1	none	0.0001082187053972
S078	T020	TRUE	TRUE	0	0	1	1	none	7.78820124188e-05
S081	T020	TRUE	TRUE	0	0	1	1	none	8.10468809144e-05
S085	T020	TRUE	TRUE	0	0	1	1	none	0.0001104377265159
S087	T020	TRUE	TRUE	0	0	1	1	none	0.0001181355450383
S093	T020	TRUE	TRUE	0	0	1	1	none	9.6960727155e-05
S097	T020	TRUE	TRUE	0	0	1	1	none	7.71130839848e-05
S102	T020	TRUE	TRUE	0	0	1	1	none	0.0001143578988469
S106	T020	TRUE	TRUE	0	0	1	1	none	7.76617825758e-05
S130	T020	TRUE	TRUE	0	0	1	1	none	0.0001187785804952
T009	T020	TRUE	TRUE	0	0	1	1	none	7.98744116348e-05
T010	T020	FALSE	FALSE	0	0	1	1	none	8.32757621322e-05
T013	T020	FALSE	FALSE	0	0	1	1	none	1.28606626461e-05
T014	T020	TRUE	TRUE	0	0	1	1	none	8.16518989919e-05
S002	T021	FALSE	FALSE	0	0	1	1	none	2.54201918378e-05
S007	T021	FALSE	FALSE	0	0	1	1	none	7.71785641348e-05
S021	T021	FALSE	FALSE	0	0	1	1	none	2.84023220892e-05
S024	T021	FALSE	FALSE	0	0	1	1	none	2.9968919317e-05
S025	T021	FALSE	FALSE	0	0	1	1	none	2.37430848408e-05
S026	T021	FALSE	FALSE	0	0	1	1	none	1.33739153108e-05
S038	T021	FALSE	FALSE	0	0	1	1	none	8.07123216327e-05
S039	T021	FALSE	FALSE	0	0	1	1	none	3.0082313108e-05
S040	T021	FALSE	FALSE	0	0	1	1	none	0.000115361907016
S042	T021	FALSE	FALSE	0	0	1	1	none	2.7604260125e-05
S071	T021	FALSE	FALSE	0	0	1	1	none	0.0001100294352372
S078	T021	FALSE	FALSE	0	0	1	1	none	2.59479034388e-05
S081	T021	FALSE	FALSE	0	0	1	1	none	2.91127719344e-05
S085	T021	FALSE	FALSE	0	0	1	1	none	0.0001122484563559
S087	T021	FALSE	FALSE	0	0	1	1	none	0.0001199462748783
S093	T021	FALSE	FALSE	0	0	1	1	none	9.8771456995e-05
S097	T021	FALSE	FALSE	0	0	1	1	none	2.17466561728e-05
S102	T021	FALSE	FALSE	0	0	1	1	none	0.0001161686286869
S106	T021	FALSE	FALSE	0	0	1	1	none	2.57276735958e-05
S130	T021	FALSE	FALSE	0	0	1	1	none	0.0001205893103352
T009	T021	FALSE	FALSE	0	0	1	1	none	5.8841312308e-06
T010	T021	FALSE	FALSE	0	0	1	1	none	4.5751707994e-06
T013	T021	FALSE	FALSE	0	0	1	1	none	8.67333744337e-05
T014	T021	FALSE	FALSE	0	0	1	1	none	2.97177900119e-05
T020	T021	FALSE	FALSE	0	0	1	1	none	8.34109022616e-05
S002	T028	TRUE	TRUE	0	0	1	1	none	7.06511540574e-05
S007	T028	TRUE	TRUE	0	0	1	1	none	3.59862461664e-05
S021	T028	TRUE	TRUE	0	0	1	1	none	7.36332843088e-05
S024	T028	TRUE	TRUE	0	0	1	1	none	7.51998815366e-05
S025	T028	TRUE	TRUE	0	0	1	1	none	7.24063658924e-05
S026	T028	TRUE	TRUE	0	0	1	1	none	6.95961681304e-05
S038	T028	TRUE	TRUE	0	0	1	1	none	5.26295882763e-05
S039	T028	TRUE	TRUE	0	0	1	1	none	7.53132753276e-05
S040	T028	TRUE	TRUE	0	0	1	1	none	0.0001068480304156
S042	T028	TRUE	TRUE	0	0	1	1	none	7.28352223446e-05
S071	T028	TRUE	TRUE	0	0	1	1	none	0.0001015155586368
S078	T028	TRUE	TRUE	0	0	1	1	none	7.11788656584e-05
S081	T028	TRUE	TRUE	0	0	1	1	none	7.4343734154e-05
S085	T028	TRUE	TRUE	0	0	1	1	none	0.0001037345797555
S087	T028	TRUE	TRUE	0	0	1	1	none	0.0001114323982779
S093	T028	TRUE	TRUE	0	0	1	1	none	9.02575803946e-05
S097	T028	TRUE	TRUE	0	0	1	1	none	7.04099372244e-05
S102	T028	TRUE	TRUE	0	0	1	1	none	0.0001076547520865
S106	T028	TRUE	TRUE	0	0	1	1	none	7.09586358154e-05
S130	T028	TRUE	TRUE	0	0	1	1	none	0.0001120754337348
T009	T028	TRUE	TRUE	0	0	1	1	none	7.31712648744e-05
T010	T028	FALSE	FALSE	0	0	1	1	none	7.65726153718e-05
T013	T028	FALSE	FALSE	0	0	1	1	none	5.86506410773e-05
T014	T028	TRUE	TRUE	0	0	1	1	none	7.49487522315e-05
T020	T028	TRUE	TRUE	0	0	1	1	none	5.53281689052e-05
T021	T028	FALSE	FALSE	0	0	1	1	none	7.67077555012e-05
S002	T035a	TRUE	TRUE	0	0	1	1	none	0.0001146609209651
S007	T035a	TRUE	TRUE	0	0	1	1	none	0.0001126744544421
S021	T035a	TRUE	TRUE	0	0	1	1	none	0.0001176430512165
S024	T035a	TRUE	TRUE	0	0	1	1	none	0.0001192096484443
S025	T035a	TRUE	TRUE	0	0	1	1	none	0.0001164161328001
S026	T035a	TRUE	TRUE	0	0	1	1	none	0.0001136059350381
S038	T035a	TRUE	TRUE	0	0	1	1	none	0.00011620821194
S039	T035a	TRUE	TRUE	0	0	1	1	none	0.0001193230422353
S040	T035a	TRUE	TRUE	0	0	1	1	none	5.55056812511e-05
S042	T035a	TRUE	TRUE	0	0	1	1	none	0.0001168449892523
S071	T035a	TRUE	TRUE	0	0	1	1	none	5.01732094723e-05
S078	T035a	TRUE	TRUE	0	0	1	1	none	0.0001151886325661
S081	T035a	TRUE	TRUE	0	0	1	1	none	0.0001183535010617
S085	T035a	TRUE	TRUE	0	0	1	1	none	2.1565963417e-05
S087	T035a	TRUE	TRUE	0	0	1	1	none	5.4815584594e-06
S093	T035a	TRUE	TRUE	0	0	1	1	none	2.33730663261e-05
S097	T035a	TRUE	TRUE	0	0	1	1	none	0.0001144197041321
S102	T035a	TRUE	TRUE	0	0	1	1	none	5.6312402922e-05
S106	T035a	TRUE	TRUE	0	0	1	1	none	0.0001149684027231
S130	T035a	TRUE	TRUE	0	0	1	1	none	6.1245939163e-06
T009	T035a	TRUE	TRUE	0	0	1	1	none	0.0001171810317821
T010	T035a	FALSE	FALSE	0	0	1	1	none	0.0001205823822795
T013	T035a	FALSE	FALSE	0	0	1	1	none	0.000122229264741
T014	T035a	TRUE	TRUE	0	0	1	1	none	0.0001189585191392
T020	T035a	TRUE	TRUE	0	0	1	1	none	0.0001189067925689
T021	T035a	FALSE	FALSE	0	0	1	1	none	0.0001207175224089
T028	T035a	TRUE	TRUE	0	0	1	1	none	0.0001122036458085
S002	T035b	FALSE	FALSE	0	0	1	1	none	2.52445800656e-05
S007	T035b	FALSE	FALSE	0	0	1	1	none	7.70029523626e-05
S021	T035b	FALSE	FALSE	0	0	1	1	none	2.8226710317e-05
S024	T035b	FALSE	FALSE	0	0	1	1	none	2.97933075448e-05
S025	T035b	FALSE	FALSE	0	0	1	1	none	2.35674730686e-05
S026	T035b	FALSE	FALSE	0	0	1	1	none	1.31983035386e-05
S038	T035b	FALSE	FALSE	0	0	1	1	none	8.05367098605e-05
S039	T035b	FALSE	FALSE	0	0	1	1	none	2.99067013358e-05
S040	T035b	FALSE	FALSE	0	0	1	1	none	0.0001151862952438
S042	T035b	FALSE	FALSE	0	0	1	1	none	2.74286483528e-05
S071	T035b	FALSE	FALSE	0	0	1	1	none	0.000109853823465
S078	T035b	FALSE	FALSE	0	0	1	1	none	2.57722916666e-05
S081	T035b	FALSE	FALSE	0	0	1	1	none	2.89371601622e-05
S085	T035b	FALSE	FALSE	0	0	1	1	none	0.0001120728445837
S087	T035b	FALSE	FALSE	0	0	1	1	none	0.0001197706631061
S093	T035b	FALSE	FALSE	0	0	1	1	none	9.85958452228e-05
S097	T035b	FALSE	FALSE	0	0	1	1	none	2.15710444006e-05
S102	T035b	FALSE	FALSE	0	0	1	1	none	0.0001159930169147
S106	T035b	FALSE	FALSE	0	0	1	1	none	2.55520618236e-05
S130	T035b	FALSE	FALSE	0	0	1	1	none	0.000120413698563
T009	T035b	FALSE	FALSE	0	0	1	1	none	5.7085194586e-06
T010	T035b	FALSE	FALSE	0	0	1	1	none	4.3995590272e-06
T013	T035b	FALSE	FALSE	0	0	1	1	none	8.65577626615e-05
T014	T035b	FALSE	FALSE	0	0	1	1	none	2.95421782397e-05
T020	T035b	FALSE	FALSE	0	0	1	1	none	8.32352904894e-05
T021	T035b	TRUE	TRUE	0	0	1	1	none	2.1795436922e-06
T028	T035b	FALSE	FALSE	0	0	1	1	none	7.6532143729e-05
T035a	T035b	FALSE	FALSE	0	0	1	1	none	0.0001205419106367
S002	T040	TRUE	TRUE	0	0	1	1	none	1.76998717953e-05
S007	T040	TRUE	TRUE	0	0	1	1	none	7.61845809303e-05
S021	T040	TRUE	TRUE	0	0	1	1	none	4.8541896485e-06
S024	T040	TRUE	TRUE	0	0	1	1	none	5.2432091441e-06
S025	T040	TRUE	TRUE	0	0	1	1	none	2.61814204683e-05
S026	T040	TRUE	TRUE	0	0	1	1	none	2.33712227063e-05
S038	T040	TRUE	TRUE	0	0	1	1	none	7.97183384282e-05
S039	T040	TRUE	TRUE	0	0	1	1	none	6.5341806673e-06
S040	T040	TRUE	TRUE	0	0	1	1	none	0.0001143679238115
S042	T040	TRUE	TRUE	0	0	1	1	none	5.2337054165e-06
S071	T040	TRUE	TRUE	0	0	1	1	none	0.0001090354520327
S078	T040	TRUE	TRUE	0	0	1	1	none	7.1265624943e-06
S081	T040	TRUE	TRUE	0	0	1	1	none	3.2094840293e-06
S085	T040	TRUE	TRUE	0	0	1	1	none	0.0001112544731514
S087	T040	TRUE	TRUE	0	0	1	1	none	0.0001189522916738
S093	T040	TRUE	TRUE	0	0	1	1	none	9.77774737905e-05
S097	T040	TRUE	TRUE	0	0	1	1	none	2.41849918003e-05
S102	T040	TRUE	TRUE	0	0	1	1	none	0.0001151746454824
S106	T040	TRUE	TRUE	0	0	1	1	none	1.80073535533e-05
S130	T040	TRUE	TRUE	0	0	1	1	none	0.0001195953271307
T009	T040	TRUE	TRUE	0	0	1	1	none	2.69463194503e-05
T010	T040	FALSE	FALSE	0	0	1	1	none	3.03476699477e-05
T013	T040	FALSE	FALSE	0	0	1	1	none	8.57393912292e-05
T014	T040	TRUE	TRUE	0	0	1	1	none	7.3472353034e-06
T020	T040	TRUE	TRUE	0	0	1	1	none	8.24169190571e-05
T021	T040	FALSE	FALSE	0	0	1	1	none	3.04828100771e-05
T028	T040	TRUE	TRUE	0	0	1	1	none	7.57137722967e-05
T035a	T040	TRUE	TRUE	0	0	1	1	none	0.0001197235392044
T035b	T040	FALSE	FALSE	0	0	1	1	none	3.03071983049e-05
S002	T056	FALSE	FALSE	0	0	1	1	none	2.65940121398e-05
S007	T056	FALSE	FALSE	0	0	1	1	none	7.83523844368e-05
S021	T056	FALSE	FALSE	0	0	1	1	none	2.95761423912e-05
S024	T056	FALSE	FALSE	0	0	1	1	none	3.1142739619e-05
S025	T056	FALSE	FALSE	0	0	1	1	none	2.49169051428e-05
S026	T056	FALSE	FALSE	0	0	1	1	none	1.45477356128e-05
S038	T056	FALSE	FALSE	0	0	1	1	none	8.18861419347e-05
S039	T056	FALSE	FALSE	0	0	1	1	none	3.125613341e-05
S040	T056	FALSE	FALSE	0	0	1	1	none	0.000116535727318
S042	T056	FALSE	FALSE	0	0	1	1	none	2.8778080427e-05
S071	T056	FALSE	FALSE	0	0	1	1	none	0.0001112032555392
S078	T056	FALSE	FALSE	0	0	1	1	none	2.71217237408e-05
S081	T056	FALSE	FALSE	0	0	1	1	none	3.02865922364e-05
S085	T056	FALSE	FALSE	0	0	1	1	none	0.0001134222766579
S087	T056	FALSE	FALSE	0	0	1	1	none	0.0001211200951803
S093	T056	FALSE	FALSE	0	0	1	1	none	9.9945277297e-05
S097	T056	FALSE	FALSE	0	0	1	1	none	2.29204764748e-05
S102	T056	FALSE	FALSE	0	0	1	1	none	0.0001173424489889
S106	T056	FALSE	FALSE	0	0	1	1	none	2.69014938978e-05
S130	T056	FALSE	FALSE	0	0	1	1	none	0.0001217631306372
T009	T056	TRUE	TRUE	1	0	1	1	anc	5.887888661e-07
T010	T056	FALSE	FALSE	0	0	1	1	none	1.04593020302e-05
T013	T056	FALSE	FALSE	0	0	1	1	none	8.79071947357e-05
T014	T056	FALSE	FALSE	0	0	1	1	none	3.08916103139e-05
T020	T056	FALSE	FALSE	0	0	1	1	none	8.45847225636e-05
T021	T056	FALSE	FALSE	0	0	1	1	none	1.05944421596e-05
T028	T056	FALSE	FALSE	0	0	1	1	none	7.78815758032e-05
T035a	T056	FALSE	FALSE	0	0	1	1	none	0.0001218913427109
T035b	T056	FALSE	FALSE	0	0	1	1	none	1.04188303874e-05
T040	T056	FALSE	FALSE	0	0	1	1	none	3.16566303791e-05
S002	T059	TRUE	TRUE	0	0	1	1	none	0.0001138584455882
S007	T059	TRUE	TRUE	0	0	1	1	none	0.0001118719790652
S021	T059	TRUE	TRUE	0	0	1	1	none	0.0001168405758396
S024	T059	TRUE	TRUE	0	0	1	1	none	0.0001184071730674
S025	T059	TRUE	TRUE	0	0	1	1	none	0.0001156136574232
S026	T059	TRUE	TRUE	0	0	1	1	none	0.0001128034596612
S038	T059	TRUE	TRUE	0	0	1	1	none	0.0001154057365631
S039	T059	TRUE	TRUE	0	0	1	1	none	0.0001185205668584
S040	T059	TRUE	TRUE	0	0	1	1	none	5.7307177482e-06
S042	T059	TRUE	TRUE	0	0	1	1	none	0.0001160425138754
S071	T059	TRUE	TRUE	0	0	1	1	none	2.79610706954e-05
S078	T059	TRUE	TRUE	0	0	1	1	none	0.0001143861571892
S081	T059	TRUE	TRUE	0	0	1	1	none	0.0001175510256848
S085	T059	TRUE	TRUE	0	0	1	1	none	5.15897552141e-05
S087	T059	TRUE	TRUE	0	0	1	1	none	5.92875737365e-05
S093	T059	TRUE	TRUE	0	0	1	1	none	3.81127558532e-05
S097	T059	TRUE	TRUE	0	0	1	1	none	0.0001136172287552
S102	T059	TRUE	TRUE	0	0	1	1	none	9.7825783851e-06
S106	T059	TRUE	TRUE	0	0	1	1	none	0.0001141659273462
S130	T059	TRUE	TRUE	0	0	1	1	none	5.99306091934e-05
T009	T059	TRUE	TRUE	0	0	1	1	none	0.0001163785564052
T010	T059	FALSE	FALSE	0	0	1	1	none	0.0001197799069026
T013	T059	FALSE	FALSE	0	0	1	1	none	0.0001214267893641
T014	T059	TRUE	TRUE	0	0	1	1	none	0.0001181560437623
T020	T059	TRUE	TRUE	0	0	1	1	none	0.000118104317192
T021	T059	FALSE	FALSE	0	0	1	1	none	0.000119915047032
T028	T059	TRUE	TRUE	0	0	1	1	none	0.0001114011704316
T035a	T059	TRUE	TRUE	0	0	1	1	none	6.00588212671e-05
T035b	T059	FALSE	FALSE	0	0	1	1	none	0.0001197394352598
T040	T059	TRUE	TRUE	0	0	1	1	none	0.0001189210638275
T056	T059	FALSE	FALSE	0	0	1	1	none	0.000121088867334
S002	T065	TRUE	TRUE	0	0	1	1	none	7.59080099283e-05
S007	T065	TRUE	TRUE	0	0	1	1	none	5.43526866493e-05
S021	T065	TRUE	TRUE	0	0	1	1	none	7.88901401797e-05
S024	T065	TRUE	TRUE	0	0	1	1	none	8.04567374075e-05
S025	T065	TRUE	TRUE	0	0	1	1	none	7.76632217633e-05
S026	T065	TRUE	TRUE	0	0	1	1	none	7.48530240013e-05
S038	T065	TRUE	TRUE	0	0	1	1	none	5.3933189556e-06
S039	T065	TRUE	TRUE	0	0	1	1	none	8.05701311985e-05
S040	T065	TRUE	TRUE	0	0	1	1	none	0.0001121048862865
S042	T065	TRUE	TRUE	0	0	1	1	none	7.80920782155e-05
S071	T065	TRUE	TRUE	0	0	1	1	none	0.0001067724145077
S078	T065	TRUE	TRUE	0	0	1	1	none	7.64357215293e-05
S081	T065	TRUE	TRUE	0	0	1	1	none	7.96005900249e-05
S085	T065	TRUE	TRUE	0	0	1	1	none	0.0001089914356264
S087	T065	TRUE	TRUE	0	0	1	1	none	0.0001166892541488
S093	T065	TRUE	TRUE	0	0	1	1	none	9.55144362655e-05
S097	T065	TRUE	TRUE	0	0	1	1	none	7.56667930953e-05
S102	T065	TRUE	TRUE	0	0	1	1	none	0.0001129116079574
S106	T065	TRUE	TRUE	0	0	1	1	none	7.62154916863e-05
S130	T065	TRUE	TRUE	0	0	1	1	none	0.0001173322896057
T009	T065	TRUE	TRUE	0	0	1	1	none	7.84281207453e-05
T010	T065	FALSE	FALSE	0	0	1	1	none	8.18294712427e-05
T013	T065	FALSE	FALSE	0	0	1	1	none	9.0592162922e-06
T014	T065	TRUE	TRUE	0	0	1	1	none	8.02056081024e-05
T020	T065	TRUE	TRUE	0	0	1	1	none	8.0918995845e-06
T021	T065	FALSE	FALSE	0	0	1	1	none	8.19646113721e-05
T028	T065	TRUE	TRUE	0	0	1	1	none	5.38818780157e-05
T035a	T065	TRUE	TRUE	0	0	1	1	none	0.0001174605016794
T035b	T065	FALSE	FALSE	0	0	1	1	none	8.17889995999e-05
T040	T065	TRUE	TRUE	0	0	1	1	none	8.09706281676e-05
T056	T065	FALSE	FALSE	0	0	1	1	none	8.31384316741e-05
T059	T065	TRUE	TRUE	0	0	1	1	none	0.0001166580263025
S002	T069	TRUE	TRUE	0	0	1	1	none	0.0001244675827273
S007	T069	TRUE	TRUE	0	0	1	1	none	0.0001224811162043
S021	T069	TRUE	TRUE	0	0	1	1	none	0.0001274497129787
S024	T069	TRUE	TRUE	0	0	1	1	none	0.0001290163102065
S025	T069	TRUE	TRUE	0	0	1	1	none	0.0001262227945623
S026	T069	TRUE	TRUE	0	0	1	1	none	0.0001234125968003
S038	T069	TRUE	TRUE	0	0	1	1	none	0.0001260148737022
S039	T069	TRUE	TRUE	0	0	1	1	none	0.0001291297039975
S040	T069	TRUE	TRUE	0	0	1	1	none	4.39026796133e-05
S042	T069	TRUE	TRUE	0	0	1	1	none	0.0001266516510145
S071	T069	TRUE	TRUE	0	0	1	1	none	2.16723266661e-05
S078	T069	TRUE	TRUE	0	0	1	1	none	0.0001249952943283
S081	T069	TRUE	TRUE	0	0	1	1	none	0.0001281601628239
S085	T069	TRUE	TRUE	0	0	1	1	none	6.21988923532e-05
S087	T069	TRUE	TRUE	0	0	1	1	none	6.98967108756e-05
S093	T069	TRUE	TRUE	0	0	1	1	none	4.87218929923e-05
S097	T069	TRUE	TRUE	0	0	1	1	none	0.0001242263658943
S102	T069	TRUE	TRUE	0	0	1	1	none	4.47094012842e-05
S106	T069	TRUE	TRUE	0	0	1	1	none	0.0001247750644853
S130	T069	TRUE	TRUE	0	0	1	1	none	7.05397463325e-05
T009	T069	TRUE	TRUE	0	0	1	1	none	0.0001269876935443
T010	T069	FALSE	FALSE	0	0	1	1	none	0.0001303890440417
T013	T069	FALSE	FALSE	0	0	1	1	none	0.0001320359265032
T014	T069	TRUE	TRUE	0	0	1	1	none	0.0001287651809014
T020	T069	TRUE	TRUE	0	0	1	1	none	0.0001287134543311
T021	T069	FALSE	FALSE	0	0	1	1	none	0.0001305241841711
T028	T069	TRUE	TRUE	0	0	1	1	none	0.0001220103075707
T035a	T069	TRUE	TRUE	0	0	1	1	none	7.06679584062e-05
T035b	T069	FALSE	FALSE	0	0	1	1	none	0.0001303485723989
T040	T069	TRUE	TRUE	0	0	1	1	none	0.0001295302009666
T056	T069	FALSE	FALSE	0	0	1	1	none	0.0001316980044731
T059	T069	TRUE	TRUE	0	0	1	1	none	4.84558196293e-05
T065	T069	TRUE	TRUE	0	0	1	1	none	0.0001272671634416
S002	T071	TRUE	TRUE	0	0	1	1	none	5.88105363324e-05
S007	T071	TRUE	TRUE	0	0	1	1	none	2.41456284414e-05
S021	T071	TRUE	TRUE	0	0	1	1	none	6.17926665838e-05
S024	T071	TRUE	TRUE	0	0	1	1	none	6.33592638116e-05
S025	T071	TRUE	TRUE	0	0	1	1	none	6.05657481674e-05
S026	T071	TRUE	TRUE	0	0	1	1	none	5.77555504054e-05
S038	T071	TRUE	TRUE	0	0	1	1	none	4.07889705513e-05
S039	T071	TRUE	TRUE	0	0	1	1	none	6.34726576026e-05
S040	T071	TRUE	TRUE	0	0	1	1	none	9.50074126906e-05
S042	T071	TRUE	TRUE	0	0	1	1	none	6.09946046196e-05
S071	T071	TRUE	TRUE	0	0	1	1	none	8.96749409118e-05
S078	T071	TRUE	TRUE	0	0	1	1	none	5.93382479334e-05
S081	T071	TRUE	TRUE	0	0	1	1	none	6.2503116429e-05
S085	T071	TRUE	TRUE	0	0	1	1	none	9.18939620305e-05
S087	T071	TRUE	TRUE	0	0	1	1	none	9.95917805529e-05
S093	T071	TRUE	TRUE	0	0	1	1	none	7.84169626696e-05
S097	T071	TRUE	TRUE	0	0	1	1	none	5.85693194994e-05
S102	T071	TRUE	TRUE	0	0	1	1	none	9.58141343615e-05
S106	T071	TRUE	TRUE	0	0	1	1	none	5.91180180904e-05
S130	T071	TRUE	TRUE	0	0	1	1	none	0.0001002348160098
T009	T071	TRUE	TRUE	0	0	1	1	none	6.13306471494e-05
T010	T071	FALSE	FALSE	0	0	1	1	none	6.47319976468e-05
T013	T071	FALSE	FALSE	0	0	1	1	none	4.68100233523e-05
T014	T071	TRUE	TRUE	0	0	1	1	none	6.31081345065e-05
T020	T071	TRUE	TRUE	0	0	1	1	none	4.34875511802e-05
T021	T071	FALSE	FALSE	0	0	1	1	none	6.48671377762e-05
T028	T071	TRUE	TRUE	0	0	1	1	none	2.2118514779e-05
T035a	T071	TRUE	TRUE	0	0	1	1	none	0.0001003630280835
T035b	T071	FALSE	FALSE	0	0	1	1	none	6.4691526004e-05
T040	T071	TRUE	TRUE	0	0	1	1	none	6.38731545717e-05
T056	T071	FALSE	FALSE	0	0	1	1	none	6.60409580782e-05
T059	T071	TRUE	TRUE	0	0	1	1	none	9.95605527066e-05
T065	T071	TRUE	TRUE	0	0	1	1	none	4.20412602907e-05
T069	T071	TRUE	TRUE	0	0	1	1	none	0.0001101696898457
S002	T073	FALSE	FALSE	0	0	1	1	none	2.60089807039e-05
S007	T073	FALSE	FALSE	0	0	1	1	none	7.77673530009e-05
S021	T073	FALSE	FALSE	0	0	1	1	none	2.89911109553e-05
S024	T073	FALSE	FALSE	0	0	1	1	none	3.05577081831e-05
S025	T073	FALSE	FALSE	0	0	1	1	none	2.43318737069e-05
S026	T073	FALSE	FALSE	0	0	1	1	none	1.39627041769e-05
S038	T073	FALSE	FALSE	0	0	1	1	none	8.13011104988e-05
S039	T073	FALSE	FALSE	0	0	1	1	none	3.06711019741e-05
S040	T073	FALSE	FALSE	0	0	1	1	none	0.0001159506958821
S042	T073	FALSE	FALSE	0	0	1	1	none	2.81930489911e-05
S071	T073	FALSE	FALSE	0	0	1	1	none	0.0001106182241033
S078	T073	FALSE	FALSE	0	0	1	1	none	2.65366923049e-05
S081	T073	FALSE	FALSE	0	0	1	1	none	2.97015608005e-05
S085	T073	FALSE	FALSE	0	0	1	1	none	0.000112837245222
S087	T073	FALSE	FALSE	0	0	1	1	none	0.0001205350637444
S093	T073	FALSE	FALSE	0	0	1	1	none	9.93602458611e-05
S097	T073	FALSE	FALSE	0	0	1	1	none	2.23354450389e-05
S102	T073	FALSE	FALSE	0	0	1	1	none	0.000116757417553
S106	T073	FALSE	FALSE	0	0	1	1	none	2.63164624619e-05
S130	T073	FALSE	FALSE	0	0	1	1	none	0.0001211780992013
T009	T073	FALSE	FALSE	0	0	1	1	none	6.4729200969e-06
T010	T073	FALSE	FALSE	0	0	1	1	none	5.1639596655e-06
T013	T073	FALSE	FALSE	0	0	1	1	none	8.73221632998e-05
T014	T073	FALSE	FALSE	0	0	1	1	none	3.0306578878e-05
T020	T073	FALSE	FALSE	0	0	1	1	none	8.39996911277e-05
T021	T073	TRUE	TRUE	0	0	1	1	none	1.7663665983e-06
T028	T073	FALSE	FALSE	0	0	1	1	none	7.72965443673e-05
T035a	T073	FALSE	FALSE	0	0	1	1	none	0.000121306311275
T035b	T073	TRUE	TRUE	0	0	1	1	none	2.7683325583e-06
T040	T073	FALSE	FALSE	0	0	1	1	none	3.10715989432e-05
T056	T073	FALSE	FALSE	0	0	1	1	none	1.11832310257e-05
T059	T073	FALSE	FALSE	0	0	1	1	none	0.0001205038358981
T065	T073	FALSE	FALSE	0	0	1	1	none	8.25534002382e-05
T069	T073	FALSE	FALSE	0	0	1	1	none	0.0001311129730372
T071	T073	FALSE	FALSE	0	0	1	1	none	6.54559266423e-05
S002	T075	TRUE	TRUE	0	0	1	1	none	7.57515755721e-05
S007	T075	TRUE	TRUE	0	0	1	1	none	7.37651090491e-05
S021	T075	TRUE	TRUE	0	0	1	1	none	7.87337058235e-05
S024	T075	TRUE	TRUE	0	0	1	1	none	8.03003030513e-05
S025	T075	TRUE	TRUE	0	0	1	1	none	7.75067874071e-05
S026	T075	TRUE	TRUE	0	0	1	1	none	7.46965896451e-05
S038	T075	TRUE	TRUE	0	0	1	1	none	7.7298866547e-05
S039	T075	TRUE	TRUE	0	0	1	1	none	8.04136968423e-05
S040	T075	TRUE	TRUE	0	0	1	1	none	0.0001107708741981
S042	T075	TRUE	TRUE	0	0	1	1	none	7.79356438593e-05
S071	T075	TRUE	TRUE	0	0	1	1	none	0.0001054384024193
S078	T075	TRUE	TRUE	0	0	1	1	none	7.62792871731e-05
S081	T075	TRUE	TRUE	0	0	1	1	none	7.94441556687e-05
S085	T075	TRUE	TRUE	0	0	1	1	none	0.000107657423538
S087	T075	TRUE	TRUE	0	0	1	1	none	0.0001153552420604
S093	T075	TRUE	TRUE	0	0	1	1	none	9.41804241771e-05
S097	T075	TRUE	TRUE	0	0	1	1	none	7.55103587391e-05
S102	T075	TRUE	TRUE	0	0	1	1	none	0.000111577595869
S106	T075	TRUE	TRUE	0	0	1	1	none	7.60590573301e-05
S130	T075	TRUE	TRUE	0	0	1	1	none	0.0001159982775173
T009	T075	TRUE	TRUE	0	0	1	1	none	7.82716863891e-05
T010	T075	FALSE	FALSE	0	0	1	1	none	8.16730368865e-05
T013	T075	FALSE	FALSE	0	0	1	1	none	8.3319919348e-05
T014	T075	TRUE	TRUE	0	0	1	1	none	8.00491737462e-05
T020	T075	TRUE	TRUE	0	0	1	1	none	7.99974471759e-05
T021	T075	FALSE	FALSE	0	0	1	1	none	8.18081770159e-05
T028	T075	TRUE	TRUE	0	0	1	1	none	7.32943004155e-05
T035a	T075	TRUE	TRUE	0	0	1	1	none	0.000116126489591
T035b	T075	FALSE	FALSE	0	0	1	1	none	8.16325652437e-05
T040	T075	TRUE	TRUE	0	0	1	1	none	8.08141938114e-05
T056	T075	FALSE	FALSE	0	0	1	1	none	8.29819973179e-05
T059	T075	TRUE	TRUE	0	0	1	1	none	0.0001153240142141
T065	T075	TRUE	TRUE	0	0	1	1	none	7.85511562864e-05
T069	T075	TRUE	TRUE	0	0	1	1	none	0.0001259331513532
T071	T075	TRUE	TRUE	0	0	1	1	none	6.14536826905e-05
T073	T075	FALSE	FALSE	0	0	1	1	none	8.2396965882e-05
S002	T077	FALSE	FALSE	0	0	1	1	none	2.60089807039e-05
S007	T077	FALSE	FALSE	0	0	1	1	none	7.77673530009e-05
S021	T077	FALSE	FALSE	0	0	1	1	none	2.89911109553e-05
S024	T077	FALSE	FALSE	0	0	1	1	none	3.05577081831e-05
S025	T077	FALSE	FALSE	0	0	1	1	none	2.43318737069e-05
S026	T077	FALSE	FALSE	0	0	1	1	none	1.39627041769e-05
S038	T077	FALSE	FALSE	0	0	1	1	none	8.13011104988e-05
S039	T077	FALSE	FALSE	0	0	1	1	none	3.06711019741e-05
S040	T077	FALSE	FALSE	0	0	1	1	none	0.0001159506958821
S042	T077	FALSE	FALSE	0	0	1	1	none	2.81930489911e-05
S071	T077	FALSE	FALSE	0	0	1	1	none	0.0001106182241033
S078	T077	FALSE	FALSE	0	0	1	1	none	2.65366923049e-05
S081	T077	FALSE	FALSE	0	0	1	1	none	2.97015608005e-05
S085	T077	FALSE	FALSE	0	0	1	1	none	0.000112837245222
S087	T077	FALSE	FALSE	0	0	1	1	none	0.0001205350637444
S093	T077	FALSE	FALSE	0	0	1	1	none	9.93602458611e-05
S097	T077	FALSE	FALSE	0	0	1	1	none	2.23354450389e-05
S102	T077	FALSE	FALSE	0	0	1	1	none	0.000116757417553
S106	T077	FALSE	FALSE	0	0	1	1	none	2.63164624619e-05
S130	T077	FALSE	FALSE	0	0	1	1	none	0.0001211780992013
T009	T077	FALSE	FALSE	0	0	1	1	none	6.4729200969e-06
T010	T077	FALSE	FALSE	0	0	1	1	none	5.1639596655e-06
T013	T077	FALSE	FALSE	0	0	1	1	none	8.73221632998e-05
T014	T077	FALSE	FALSE	0	0	1	1	none	3.0306578878e-05
T020	T077	FALSE	FALSE	0	0	1	1	none	8.39996911277e-05
T021	T077	TRUE	TRUE	0	0	1	1	none	1.7663665983e-06
T028	T077	FALSE	FALSE	0	0	1	1	none	7.72965443673e-05
T035a	T077	FALSE	FALSE	0	0	1	1	none	0.000121306311275
T035b	T077	TRUE	TRUE	0	0	1	1	none	2.7683325583e-06
T040	T077	FALSE	FALSE	0	0	1	1	none	3.10715989432e-05
T056	T077	FALSE	FALSE	0	0	1	1	none	1.11832310257e-05
T059	T077	FALSE	FALSE	0	0	1	1	none	0.0001205038358981
T065	T077	FALSE	FALSE	0	0	1	1	none	8.25534002382e-05
T069	T077	FALSE	FALSE	0	0	1	1	none	0.0001311129730372
T071	T077	FALSE	FALSE	0	0	1	1	none	6.54559266423e-05
T073	T077	TRUE	TRUE	0	0	1	1	none	1.1775777322e-06
T075	T077	FALSE	FALSE	0	0	1	1	none	8.2396965882e-05
S002	T087	FALSE	FALSE	0	0	1	1	none	2.30410062512e-05
S007	T087	FALSE	FALSE	0	0	1	1	none	7.47993785482e-05
S021	T087	FALSE	FALSE	0	0	1	1	none	2.60231365026e-05
S024	T087	FALSE	FALSE	0	0	1	1	none	2.75897337304e-05
S025	T087	FALSE	FALSE	0	0	1	1	none	2.13638992542e-05
S026	T087	FALSE	FALSE	0	0	1	1	none	1.09947297242e-05
S038	T087	FALSE	FALSE	0	0	1	1	none	7.83331360461e-05
S039	T087	FALSE	FALSE	0	0	1	1	none	2.77031275214e-05
S040	T087	FALSE	FALSE	0	0	1	1	none	0.0001129827214294
S042	T087	FALSE	FALSE	0	0	1	1	none	2.52250745384e-05
S071	T087	FALSE	FALSE	0	0	1	1	none	0.0001076502496506
S078	T087	FALSE	FALSE	0	0	1	1	none	2.35687178522e-05
S081	T087	FALSE	FALSE	0	0	1	1	none	2.67335863478e-05
S085	T087	FALSE	FALSE	0	0	1	1	none	0.0001098692707693
S087	T087	FALSE	FALSE	0	0	1	1	none	0.0001175670892917
S093	T087	FALSE	FALSE	0	0	1	1	none	9.63922714084e-05
S097	T087	FALSE	FALSE	0	0	1	1	none	1.93674705862e-05
S102	T087	FALSE	FALSE	0	0	1	1	none	0.0001137894431003
S106	T087	FALSE	FALSE	0	0	1	1	none	2.33484880092e-05
S130	T087	FALSE	FALSE	0	0	1	1	none	0.0001182101247486
T009	T087	FALSE	FALSE	0	0	1	1	none	3.5049456442e-06
T010	T087	FALSE	FALSE	0	0	1	1	none	5.7287184094e-06
T013	T087	FALSE	FALSE	0	0	1	1	none	8.43541888471e-05
T014	T087	FALSE	FALSE	0	0	1	1	none	2.73386044253e-05
T020	T087	FALSE	FALSE	0	0	1	1	none	8.1031716675e-05
T021	T087	FALSE	FALSE	0	0	1	1	none	5.8638585388e-06
T028	T087	FALSE	FALSE	0	0	1	1	none	7.43285699146e-05
T035a	T087	FALSE	FALSE	0	0	1	1	none	0.0001183383368223
T035b	T087	FALSE	FALSE	0	0	1	1	none	5.6882467666e-06
T040	T087	FALSE	FALSE	0	0	1	1	none	2.81036244905e-05
T056	T087	FALSE	FALSE	0	0	1	1	none	8.215256573e-06
T059	T087	FALSE	FALSE	0	0	1	1	none	0.0001175358614454
T065	T087	FALSE	FALSE	0	0	1	1	none	7.95854257855e-05
T069	T087	FALSE	FALSE	0	0	1	1	none	0.0001281449985845
T071	T087	FALSE	FALSE	0	0	1	1	none	6.24879521896e-05
T073	T087	FALSE	FALSE	0	0	1	1	none	6.4526474049e-06
T075	T087	FALSE	FALSE	0	0	1	1	none	7.94289914293e-05
T077	T087	FALSE	FALSE	0	0	1	1	none	6.4526474049e-06
S002	T095	TRUE	TRUE	0	0	1	1	none	0.0001143737244493
S007	T095	TRUE	TRUE	0	0	1	1	none	0.0001123872579263
S021	T095	TRUE	TRUE	0	0	1	1	none	0.0001173558547007
S024	T095	TRUE	TRUE	0	0	1	1	none	0.0001189224519285
S025	T095	TRUE	TRUE	0	0	1	1	none	0.0001161289362843
S026	T095	TRUE	TRUE	0	0	1	1	none	0.0001133187385223
S038	T095	TRUE	TRUE	0	0	1	1	none	0.0001159210154242
S039	T095	TRUE	TRUE	0	0	1	1	none	0.0001190358457195
S040	T095	TRUE	TRUE	0	0	1	1	none	5.52184847353e-05
S042	T095	TRUE	TRUE	0	0	1	1	none	0.0001165577927365
S071	T095	TRUE	TRUE	0	0	1	1	none	4.98860129565e-05
S078	T095	TRUE	TRUE	0	0	1	1	none	0.0001149014360503
S081	T095	TRUE	TRUE	0	0	1	1	none	0.0001180663045459
S085	T095	TRUE	TRUE	0	0	1	1	none	2.12787669012e-05
S087	T095	TRUE	TRUE	0	0	1	1	none	2.8392064792e-06
S093	T095	TRUE	TRUE	0	0	1	1	none	2.30858698103e-05
S097	T095	TRUE	TRUE	0	0	1	1	none	0.0001141325076163
S102	T095	TRUE	TRUE	0	0	1	1	none	5.60252064062e-05
S106	T095	TRUE	TRUE	0	0	1	1	none	0.0001146812062073
S130	T095	TRUE	TRUE	0	0	1	1	none	3.4822419361e-06
T009	T095	TRUE	TRUE	0	0	1	1	none	0.0001168938352663
T010	T095	FALSE	FALSE	0	0	1	1	none	0.0001202951857637
T013	T095	FALSE	FALSE	0	0	1	1	none	0.0001219420682252
T014	T095	TRUE	TRUE	0	0	1	1	none	0.0001186713226234
T020	T095	TRUE	TRUE	0	0	1	1	none	0.0001186195960531
T021	T095	FALSE	FALSE	0	0	1	1	none	0.0001204303258931
T028	T095	TRUE	TRUE	0	0	1	1	none	0.0001119164492927
T035a	T095	TRUE	TRUE	0	0	1	1	none	5.9656094742e-06
T035b	T095	FALSE	FALSE	0	0	1	1	none	0.0001202547141209
T040	T095	TRUE	TRUE	0	0	1	1	none	0.0001194363426886
T056	T095	FALSE	FALSE	0	0	1	1	none	0.0001216041461951
T059	T095	TRUE	TRUE	0	0	1	1	none	5.97716247513e-05
T065	T095	TRUE	TRUE	0	0	1	1	none	0.0001171733051636
T069	T095	TRUE	TRUE	0	0	1	1	none	7.03807618904e-05
T071	T095	TRUE	TRUE	0	0	1	1	none	0.0001000758315677
T073	T095	FALSE	FALSE	0	0	1	1	none	0.0001210191147592
T075	T095	TRUE	TRUE	0	0	1	1	none	0.0001158392930752
T077	T095	FALSE	FALSE	0	0	1	1	none	0.0001210191147592
T087	T095	FALSE	FALSE	0	0	1	1	none	0.0001180511403065
S002	T099a	TRUE	TRUE	0	0	1	1	none	0.0001127971404792
S007	T099a	TRUE	TRUE	0	0	1	1	none	0.0001108106739562
S021	T099a	TRUE	TRUE	0	0	1	1	none	0.0001157792707306
S024	T099a	TRUE	TRUE	0	0	1	1	none	0.0001173458679584
S025	T099a	TRUE	TRUE	0	0	1	1	none	0.0001145523523142
S026	T099a	TRUE	TRUE	0	0	1	1	none	0.0001117421545522
S038	T099a	TRUE	TRUE	0	0	1	1	none	0.0001143444314541
S039	T099a	TRUE	TRUE	0	0	1	1	none	0.0001174592617494
S040	T099a	TRUE	TRUE	0	0	1	1	none	5.36419007652e-05
S042	T099a	TRUE	TRUE	0	0	1	1	none	0.0001149812087664
S071	T099a	TRUE	TRUE	0	0	1	1	none	4.83094289864e-05
S078	T099a	TRUE	TRUE	0	0	1	1	none	0.0001133248520802
S081	T099a	TRUE	TRUE	0	0	1	1	none	0.0001164897205758
S085	T099a	TRUE	TRUE	0	0	1	1	none	1.97021829311e-05
S087	T099a	TRUE	TRUE	0	0	1	1	none	2.4402002413e-06
S093	T099a	TRUE	TRUE	0	0	1	1	none	2.15092858402e-05
S097	T099a	TRUE	TRUE	0	0	1	1	none	0.0001125559236462
S102	T099a	TRUE	TRUE	0	0	1	1	none	5.44486224361e-05
S106	T099a	TRUE	TRUE	0	0	1	1	none	0.0001131046222372
S130	T099a	TRUE	TRUE	0	0	1	1	none	3.0832356982e-06
T009	T099a	TRUE	TRUE	0	0	1	1	none	0.0001153172512962
T010	T099a	FALSE	FALSE	0	0	1	1	none	0.0001187186017936
T013	T099a	FALSE	FALSE	0	0	1	1	none	0.0001203654842551
T014	T099a	TRUE	TRUE	0	0	1	1	none	0.0001170947386533
T020	T099a	TRUE	TRUE	0	0	1	1	none	0.000117043012083
T021	T099a	FALSE	FALSE	0	0	1	1	none	0.000118853741923
T028	T099a	TRUE	TRUE	0	0	1	1	none	0.0001103398653226
T035a	T099a	TRUE	TRUE	0	0	1	1	none	4.3890255041e-06
T035b	T099a	FALSE	FALSE	0	0	1	1	none	0.0001186781301508
T040	T099a	TRUE	TRUE	0	0	1	1	none	0.0001178597587185
T056	T099a	FALSE	FALSE	0	0	1	1	none	0.000120027562225
T059	T099a	TRUE	TRUE	0	0	1	1	none	5.81950407812e-05
T065	T099a	TRUE	TRUE	0	0	1	1	none	0.0001155967211935
T069	T099a	TRUE	TRUE	0	0	1	1	none	6.88041779203e-05
T071	T099a	TRUE	TRUE	0	0	1	1	none	9.84992475976e-05
T073	T099a	FALSE	FALSE	0	0	1	1	none	0.0001194425307891
T075	T099a	TRUE	TRUE	0	0	1	1	none	0.0001142627091051
T077	T099a	FALSE	FALSE	0	0	1	1	none	0.0001194425307891
T087	T099a	FALSE	FALSE	0	0	1	1	none	0.0001164745563364
T095	T099a	TRUE	TRUE	0	0	1	1	none	2.9242512561e-06
S002	T102	FALSE	FALSE	0	0	1	1	none	0.0001189931124174
S007	T102	FALSE	FALSE	0	0	1	1	none	0.0001170066458944
S021	T102	FALSE	FALSE	0	0	1	1	none	0.0001219752426688
S024	T102	FALSE	FALSE	0	0	1	1	none	0.0001235418398966
S025	T102	FALSE	FALSE	0	0	1	1	none	0.0001207483242524
S026	T102	FALSE	FALSE	0	0	1	1	none	0.0001179381264904
S038	T102	FALSE	FALSE	0	0	1	1	none	0.0001205404033923
S039	T102	FALSE	FALSE	0	0	1	1	none	0.0001236552336876
S040	T102	FALSE	FALSE	0	0	1	1	none	5.98378727034e-05
S042	T102	FALSE	FALSE	0	0	1	1	none	0.0001211771807046
S071	T102	FALSE	FALSE	0	0	1	1	none	5.45054009246e-05
S078	T102	FALSE	FALSE	0	0	1	1	none	0.0001195208240184
S081	T102	FALSE	FALSE	0	0	1	1	none	0.000122685692514
S085	T102	FALSE	FALSE	0	0	1	1	none	2.58981548693e-05
S087	T102	FALSE	FALSE	0	0	1	1	none	7.4585944473e-06
S093	T102	FALSE	FALSE	0	0	1	1	none	2.77052577784e-05
S097	T102	FALSE	FALSE	0	0	1	1	none	0.0001187518955844
S102	T102	FALSE	FALSE	0	0	1	1	none	6.06445943743e-05
S106	T102	FALSE	FALSE	0	0	1	1	none	0.0001193005941754
S130	T102	FALSE	FALSE	0	0	1	1	none	8.1016299042e-06
T009	T102	FALSE	FALSE	0	0	1	1	none	0.0001215132232344
T010	T102	FALSE	FALSE	0	0	1	1	none	0.0001249145737318
T013	T102	FALSE	FALSE	0	0	1	1	none	0.0001265614561933
T014	T102	FALSE	FALSE	0	0	1	1	none	0.0001232907105915
T020	T102	FALSE	FALSE	0	0	1	1	none	0.0001232389840212
T021	T102	FALSE	FALSE	0	0	1	1	none	0.0001250497138612
T028	T102	FALSE	FALSE	0	0	1	1	none	0.0001165358372608
T035a	T102	FALSE	FALSE	0	0	1	1	none	1.05849974423e-05
T035b	T102	FALSE	FALSE	0	0	1	1	none	0.000124874102089
T040	T102	FALSE	FALSE	0	0	1	1	none	0.0001240557306567
T056	T102	FALSE	FALSE	0	0	1	1	none	0.0001262235341632
T059	T102	FALSE	FALSE	0	0	1	1	none	6.43910127194e-05
T065	T102	FALSE	FALSE	0	0	1	1	none	0.0001217926931317
T069	T102	FALSE	FALSE	0	0	1	1	none	7.50001498585e-05
T071	T102	FALSE	FALSE	0	0	1	1	none	0.0001046952195358
T073	T102	FALSE	FALSE	0	0	1	1	none	0.0001256385027273
T075	T102	FALSE	FALSE	0	0	1	1	none	0.0001204586810433
T077	T102	FALSE	FALSE	0	0	1	1	none	0.0001256385027273
T087	T102	FALSE	FALSE	0	0	1	1	none	0.0001226705282746
T095	T102	TRUE	TRUE	1	0	1	1	anc	5.887888661e-07
T099a	T102	FALSE	FALSE	0	0	1	1	none	7.5436392242e-06
S002	T104	FALSE	FALSE	0	0	1	1	none	6.21077710817e-05
S007	T104	FALSE	FALSE	0	0	1	1	none	2.74428631907e-05
S021	T104	FALSE	FALSE	0	0	1	1	none	6.50899013331e-05
S024	T104	FALSE	FALSE	0	0	1	1	none	6.66564985609e-05
S025	T104	FALSE	FALSE	0	0	1	1	none	6.38629829167e-05
S026	T104	FALSE	FALSE	0	0	1	1	none	6.10527851547e-05
S038	T104	FALSE	FALSE	0	0	1	1	none	4.40862053006e-05
S039	T104	FALSE	FALSE	0	0	1	1	none	6.67698923519e-05
S040	T104	FALSE	FALSE	0	0	1	1	none	9.83046474399e-05
S042	T104	FALSE	FALSE	0	0	1	1	none	6.42918393689e-05
S071	T104	FALSE	FALSE	0	0	1	1	none	9.29721756611e-05
S078	T104	FALSE	FALSE	0	0	1	1	none	6.26354826827e-05
S081	T104	FALSE	FALSE	0	0	1	1	none	6.58003511783e-05
S085	T104	FALSE	FALSE	0	0	1	1	none	9.51911967798e-05
S087	T104	FALSE	FALSE	0	0	1	1	none	0.0001028890153022
S093	T104	FALSE	FALSE	0	0	1	1	none	8.17141974189e-05
S097	T104	FALSE	FALSE	0	0	1	1	none	6.18665542487e-05
S102	T104	FALSE	FALSE	0	0	1	1	none	9.91113691108e-05
S106	T104	FALSE	FALSE	0	0	1	1	none	6.24152528397e-05
S130	T104	FALSE	FALSE	0	0	1	1	none	0.0001035320507591
T009	T104	FALSE	FALSE	0	0	1	1	none	6.46278818987e-05
T010	T104	FALSE	FALSE	0	0	1	1	none	6.80292323961e-05
T013	T104	FALSE	FALSE	0	0	1	1	none	5.01072581016e-05
T014	T104	FALSE	FALSE	0	0	1	1	none	6.64053692558e-05
T020	T104	FALSE	FALSE	0	0	1	1	none	4.67847859295e-05
T021	T104	FALSE	FALSE	0	0	1	1	none	6.81643725255e-05
T028	T104	FALSE	FALSE	0	0	1	1	none	2.54157495283e-05
T035a	T104	FALSE	FALSE	0	0	1	1	none	0.0001036602628328
T035b	T104	FALSE	FALSE	0	0	1	1	none	6.79887607533e-05
T040	T104	FALSE	FALSE	0	0	1	1	none	6.7170389321e-05
T056	T104	FALSE	FALSE	0	0	1	1	none	6.93381928275e-05
T059	T104	FALSE	FALSE	0	0	1	1	none	0.0001028577874559
T065	T104	FALSE	FALSE	0	0	1	1	none	4.533849504e-05
T069	T104	FALSE	FALSE	0	0	1	1	none	0.000113466924595
T071	T104	TRUE	TRUE	1	0	1	1	anc	5.887888661e-07
T073	T104	FALSE	FALSE	0	0	1	1	none	6.87531613916e-05
T075	T104	FALSE	FALSE	0	0	1	1	none	6.47509174398e-05
T077	T104	FALSE	FALSE	0	0	1	1	none	6.87531613916e-05
T087	T104	FALSE	FALSE	0	0	1	1	none	6.57851869389e-05
T095	T104	FALSE	FALSE	0	0	1	1	none	0.000103373066317
T099a	T104	FALSE	FALSE	0	0	1	1	none	0.0001017964823469
T102	T104	FALSE	FALSE	0	0	1	1	none	0.0001079924542851
S002	T105	TRUE	TRUE	0	0	1	1	none	7.59080099283e-05
S007	T105	TRUE	TRUE	0	0	1	1	none	5.43526866493e-05
S021	T105	TRUE	TRUE	0	0	1	1	none	7.88901401797e-05
S024	T105	TRUE	TRUE	0	0	1	1	none	8.04567374075e-05
S025	T105	TRUE	TRUE	0	0	1	1	none	7.76632217633e-05
S026	T105	TRUE	TRUE	0	0	1	1	none	7.48530240013e-05
S038	T105	TRUE	TRUE	0	0	1	1	none	5.3933189556e-06
S039	T105	TRUE	TRUE	0	0	1	1	none	8.05701311985e-05
S040	T105	TRUE	TRUE	0	0	1	1	none	0.0001121048862865
S042	T105	TRUE	TRUE	0	0	1	1	none	7.80920782155e-05
S071	T105	TRUE	TRUE	0	0	1	1	none	0.0001067724145077
S078	T105	TRUE	TRUE	0	0	1	1	none	7.64357215293e-05
S081	T105	TRUE	TRUE	0	0	1	1	none	7.96005900249e-05
S085	T105	TRUE	TRUE	0	0	1	1	none	0.0001089914356264
S087	T105	TRUE	TRUE	0	0	1	1	none	0.0001166892541488
S093	T105	TRUE	TRUE	0	0	1	1	none	9.55144362655e-05
S097	T105	TRUE	TRUE	0	0	1	1	none	7.56667930953e-05
S102	T105	TRUE	TRUE	0	0	1	1	none	0.0001129116079574
S106	T105	TRUE	TRUE	0	0	1	1	none	7.62154916863e-05
S130	T105	TRUE	TRUE	0	0	1	1	none	0.0001173322896057
T009	T105	TRUE	TRUE	0	0	1	1	none	7.84281207453e-05
T010	T105	FALSE	FALSE	0	0	1	1	none	8.18294712427e-05
T013	T105	FALSE	FALSE	0	0	1	1	none	9.0592162922e-06
T014	T105	TRUE	TRUE	0	0	1	1	none	8.02056081024e-05
T020	T105	TRUE	TRUE	0	0	1	1	none	8.0918995845e-06
T021	T105	FALSE	FALSE	0	0	1	1	none	8.19646113721e-05
T028	T105	TRUE	TRUE	0	0	1	1	none	5.38818780157e-05
T035a	T105	TRUE	TRUE	0	0	1	1	none	0.0001174605016794
T035b	T105	FALSE	FALSE	0	0	1	1	none	8.17889995999e-05
T040	T105	TRUE	TRUE	0	0	1	1	none	8.09706281676e-05
T056	T105	FALSE	FALSE	0	0	1	1	none	8.31384316741e-05
T059	T105	TRUE	TRUE	0	0	1	1	none	0.0001166580263025
T065	T105	TRUE	TRUE	0	0	1	1	none	1.1775777322e-06
T069	T105	TRUE	TRUE	0	0	1	1	none	0.0001272671634416
T071	T105	TRUE	TRUE	0	0	1	1	none	4.20412602907e-05
T073	T105	FALSE	FALSE	0	0	1	1	none	8.25534002382e-05
T075	T105	TRUE	TRUE	0	0	1	1	none	7.85511562864e-05
T077	T105	FALSE	FALSE	0	0	1	1	none	8.25534002382e-05
T087	T105	FALSE	FALSE	0	0	1	1	none	7.95854257855e-05
T095	T105	TRUE	TRUE	0	0	1	1	none	0.0001171733051636
T099a	T105	TRUE	TRUE	0	0	1	1	none	0.0001155967211935
T102	T105	FALSE	FALSE	0	0	1	1	none	0.0001217926931317
T104	T105	FALSE	FALSE	0	0	1	1	none	4.533849504e-05
S002	T107	FALSE	FALSE	0	0	1	1	none	0.0001195819012835
S007	T107	FALSE	FALSE	0	0	1	1	none	0.0001175954347605
S021	T107	FALSE	FALSE	0	0	1	1	none	0.0001225640315349
S024	T107	FALSE	FALSE	0	0	1	1	none	0.0001241306287627
S025	T107	FALSE	FALSE	0	0	1	1	none	0.0001213371131185
S026	T107	FALSE	FALSE	0	0	1	1	none	0.0001185269153565
S038	T107	FALSE	FALSE	0	0	1	1	none	0.0001211291922584
S039	T107	FALSE	FALSE	0	0	1	1	none	0.0001242440225537
S040	T107	FALSE	FALSE	0	0	1	1	none	6.04266615695e-05
S042	T107	FALSE	FALSE	0	0	1	1	none	0.0001217659695707
S071	T107	FALSE	FALSE	0	0	1	1	none	5.50941897907e-05
S078	T107	FALSE	FALSE	0	0	1	1	none	0.0001201096128845
S081	T107	FALSE	FALSE	0	0	1	1	none	0.0001232744813801
S085	T107	FALSE	FALSE	0	0	1	1	none	2.64869437354e-05
S087	T107	FALSE	FALSE	0	0	1	1	none	8.0473833134e-06
S093	T107	FALSE	FALSE	0	0	1	1	none	2.82940466445e-05
S097	T107	FALSE	FALSE	0	0	1	1	none	0.0001193406844505
S102	T107	FALSE	FALSE	0	0	1	1	none	6.12333832404e-05
S106	T107	FALSE	FALSE	0	0	1	1	none	0.0001198893830415
S130	T107	FALSE	FALSE	0	0	1	1	none	8.6904187703e-06
T009	T107	FALSE	FALSE	0	0	1	1	none	0.0001221020121005
T010	T107	FALSE	FALSE	0	0	1	1	none	0.0001255033625979
T013	T107	FALSE	FALSE	0	0	1	1	none	0.0001271502450594
T014	T107	FALSE	FALSE	0	0	1	1	none	0.0001238794994576
T020	T107	FALSE	FALSE	0	0	1	1	none	0.0001238277728873
T021	T107	FALSE	FALSE	0	0	1	1	none	0.0001256385027273
T028	T107	FALSE	FALSE	0	0	1	1	none	0.0001171246261269
T035a	T107	FALSE	FALSE	0	0	1	1	none	1.11737863084e-05
T035b	T107	FALSE	FALSE	0	0	1	1	none	0.0001254628909551
T040	T107	FALSE	FALSE	0	0	1	1	none	0.0001246445195228
T056	T107	FALSE	FALSE	0	0	1	1	none	0.0001268123230293
T059	T107	FALSE	FALSE	0	0	1	1	none	6.49798015855e-05
T065	T107	FALSE	FALSE	0	0	1	1	none	0.0001223814819978
T069	T107	FALSE	FALSE	0	0	1	1	none	7.55889387246e-05
T071	T107	FALSE	FALSE	0	0	1	1	none	0.0001052840084019
T073	T107	FALSE	FALSE	0	0	1	1	none	0.0001262272915934
T075	T107	FALSE	FALSE	0	0	1	1	none	0.0001210474699094
T077	T107	FALSE	FALSE	0	0	1	1	none	0.0001262272915934
T087	T107	FALSE	FALSE	0	0	1	1	none	0.0001232593171407
T095	T107	TRUE	TRUE	1	0	1	1	anc	5.887888661e-07
T099a	T107	FALSE	FALSE	0	0	1	1	none	8.1324280903e-06
T102	T107	FALSE	FALSE	0	0	1	1	none	1.7663665983e-06
T104	T107	FALSE	FALSE	0	0	1	1	none	0.0001085812431512
T105	T107	FALSE	FALSE	0	0	1	1	none	0.0001223814819978
S002	T126	TRUE	TRUE	0	0	1	1	none	0.0001199181482001
S007	T126	TRUE	TRUE	0	0	1	1	none	0.0001179316816771
S021	T126	TRUE	TRUE	0	0	1	1	none	0.0001229002784515
S024	T126	TRUE	TRUE	0	0	1	1	none	0.0001244668756793
S025	T126	TRUE	TRUE	0	0	1	1	none	0.0001216733600351
S026	T126	TRUE	TRUE	0	0	1	1	none	0.0001188631622731
S038	T126	TRUE	TRUE	0	0	1	1	none	0.000121465439175
S039	T126	TRUE	TRUE	0	0	1	1	none	0.0001245802694703
S040	T126	TRUE	TRUE	0	0	1	1	none	3.93532450861e-05
S042	T126	TRUE	TRUE	0	0	1	1	none	0.0001221022164873
S071	T126	TRUE	TRUE	0	0	1	1	none	1.86109550853e-05
S078	T126	TRUE	TRUE	0	0	1	1	none	0.0001204458598011
S081	T126	TRUE	TRUE	0	0	1	1	none	0.0001236107282967
S085	T126	TRUE	TRUE	0	0	1	1	none	5.7649457826e-05
S087	T126	TRUE	TRUE	0	0	1	1	none	6.53472763484e-05
S093	T126	TRUE	TRUE	0	0	1	1	none	4.41724584651e-05
S097	T126	TRUE	TRUE	0	0	1	1	none	0.0001196769313671
S102	T126	TRUE	TRUE	0	0	1	1	none	4.0159966757e-05
S106	T126	TRUE	TRUE	0	0	1	1	none	0.0001202256299581
S130	T126	TRUE	TRUE	0	0	1	1	none	6.59903118053e-05
T009	T126	TRUE	TRUE	0	0	1	1	none	0.0001224382590171
T010	T126	FALSE	FALSE	0	0	1	1	none	0.0001258396095145
T013	T126	FALSE	FALSE	0	0	1	1	none	0.000127486491976
T014	T126	TRUE	TRUE	0	0	1	1	none	0.0001242157463742
T020	T126	TRUE	TRUE	0	0	1	1	none	0.0001241640198039
T021	T126	FALSE	FALSE	0	0	1	1	none	0.0001259747496439
T028	T126	TRUE	TRUE	0	0	1	1	none	0.0001174608730435
T035a	T126	TRUE	TRUE	0	0	1	1	none	6.6118523879e-05
T035b	T126	FALSE	FALSE	0	0	1	1	none	0.0001257991378717
T040	T126	TRUE	TRUE	0	0	1	1	none	0.0001249807664394
T056	T126	FALSE	FALSE	0	0	1	1	none	0.0001271485699459
T059	T126	TRUE	TRUE	0	0	1	1	none	4.39063851021e-05
T065	T126	TRUE	TRUE	0	0	1	1	none	0.0001227177289144
T069	T126	TRUE	TRUE	0	0	1	1	none	3.91057040192e-05
T071	T126	TRUE	TRUE	0	0	1	1	none	0.0001056202553185
T073	T126	FALSE	FALSE	0	0	1	1	none	0.00012656353851
T075	T126	TRUE	TRUE	0	0	1	1	none	0.000121383716826
T077	T126	FALSE	FALSE	0	0	1	1	none	0.00012656353851
T087	T126	FALSE	FALSE	0	0	1	1	none	0.0001235955640573
T095	T126	TRUE	TRUE	0	0	1	1	none	6.58313273632e-05
T099a	T126	TRUE	TRUE	0	0	1	1	none	6.42547433931e-05
T102	T126	FALSE	FALSE	0	0	1	1	none	7.04507153313e-05
T104	T126	FALSE	FALSE	0	0	1	1	none	0.0001089174900678
T105	T126	TRUE	TRUE	0	0	1	1	none	0.0001227177289144
T107	T126	FALSE	FALSE	0	0	1	1	none	7.10395041974e-05
S002	T156	FALSE	FALSE	0	0	1	1	none	7.86484440437e-05
S007	T156	FALSE	FALSE	0	0	1	1	none	5.70931207647e-05
S021	T156	FALSE	FALSE	0	0	1	1	none	8.16305742951e-05
S024	T156	FALSE	FALSE	0	0	1	1	none	8.31971715229e-05
S025	T156	FALSE	FALSE	0	0	1	1	none	8.04036558787e-05
S026	T156	FALSE	FALSE	0	0	1	1	none	7.75934581167e-05
S038	T156	FALSE	FALSE	0	0	1	1	none	9.7766485826e-06
S039	T156	FALSE	FALSE	0	0	1	1	none	8.33105653139e-05
S040	T156	FALSE	FALSE	0	0	1	1	none	0.0001148453204019
S042	T156	FALSE	FALSE	0	0	1	1	none	8.08325123309e-05
S071	T156	FALSE	FALSE	0	0	1	1	none	0.0001095128486231
S078	T156	FALSE	FALSE	0	0	1	1	none	7.91761556447e-05
S081	T156	FALSE	FALSE	0	0	1	1	none	8.23410241403e-05
S085	T156	FALSE	FALSE	0	0	1	1	none	0.0001117318697418
S087	T156	FALSE	FALSE	0	0	1	1	none	0.0001194296882642
S093	T156	FALSE	FALSE	0	0	1	1	none	9.82548703809e-05
S097	T156	FALSE	FALSE	0	0	1	1	none	7.84072272107e-05
S102	T156	FALSE	FALSE	0	0	1	1	none	0.0001156520420728
S106	T156	FALSE	FALSE	0	0	1	1	none	7.89559258017e-05
S130	T156	FALSE	FALSE	0	0	1	1	none	0.0001200727237211
T009	T156	FALSE	FALSE	0	0	1	1	none	8.11685548607e-05
T010	T156	FALSE	FALSE	0	0	1	1	none	8.45699053581e-05
T013	T156	FALSE	FALSE	0	0	1	1	none	1.57977013836e-05
T014	T156	FALSE	FALSE	0	0	1	1	none	8.29460422178e-05
T020	T156	FALSE	FALSE	0	0	1	1	none	1.24752292115e-05
T021	T156	FALSE	FALSE	0	0	1	1	none	8.47050454875e-05
T028	T156	FALSE	FALSE	0	0	1	1	none	5.66223121311e-05
T035a	T156	FALSE	FALSE	0	0	1	1	none	0.0001202009357948
T035b	T156	FALSE	FALSE	0	0	1	1	none	8.45294337153e-05
T040	T156	FALSE	FALSE	0	0	1	1	none	8.3711062283e-05
T056	T156	FALSE	FALSE	0	0	1	1	none	8.58788657895e-05
T059	T156	FALSE	FALSE	0	0	1	1	none	0.0001193984604179
T065	T156	FALSE	FALSE	0	0	1	1	none	1.1028938322e-05
T069	T156	FALSE	FALSE	0	0	1	1	none	0.000130007597557
T071	T156	FALSE	FALSE	0	0	1	1	none	4.47816944061e-05
T073	T156	FALSE	FALSE	0	0	1	1	none	8.52938343536e-05
T075	T156	FALSE	FALSE	0	0	1	1	none	8.12915904018e-05
T077	T156	FALSE	FALSE	0	0	1	1	none	8.52938343536e-05
T087	T156	FALSE	FALSE	0	0	1	1	none	8.23258599009e-05
T095	T156	FALSE	FALSE	0	0	1	1	none	0.000119913739279
T099a	T156	FALSE	FALSE	0	0	1	1	none	0.0001183371553089
T102	T156	FALSE	FALSE	0	0	1	1	none	0.0001245331272471
T104	T156	FALSE	FALSE	0	0	1	1	none	4.80789291554e-05
T105	T156	FALSE	FALSE	0	0	1	1	none	1.1028938322e-05
T107	T156	FALSE	FALSE	0	0	1	1	none	0.0001251219161132
T126	T156	FALSE	FALSE	0	0	1	1	none	0.0001254581630298
S002	T159a	TRUE	TRUE	0	0	1	1	none	2.12986697751e-05
S007	T159a	TRUE	TRUE	0	0	1	1	none	7.30570420721e-05
S021	T159a	TRUE	TRUE	0	0	1	1	none	2.42808000265e-05
S024	T159a	TRUE	TRUE	0	0	1	1	none	2.58473972543e-05
S025	T159a	TRUE	TRUE	0	0	1	1	none	1.96215627781e-05
S026	T159a	TRUE	TRUE	0	0	1	1	none	9.2523932481e-06
S038	T159a	TRUE	TRUE	0	0	1	1	none	7.659079957e-05
S039	T159a	TRUE	TRUE	0	0	1	1	none	2.59607910453e-05
S040	T159a	TRUE	TRUE	0	0	1	1	none	0.0001112403849533
S042	T159a	TRUE	TRUE	0	0	1	1	none	2.34827380623e-05
S071	T159a	TRUE	TRUE	0	0	1	1	none	0.0001059079131745
S078	T159a	TRUE	TRUE	0	0	1	1	none	2.18263813761e-05
S081	T159a	TRUE	TRUE	0	0	1	1	none	2.49912498717e-05
S085	T159a	TRUE	TRUE	0	0	1	1	none	0.0001081269342932
S087	T159a	TRUE	TRUE	0	0	1	1	none	0.0001158247528156
S093	T159a	TRUE	TRUE	0	0	1	1	none	9.46499349323e-05
S097	T159a	TRUE	TRUE	0	0	1	1	none	1.76251341101e-05
S102	T159a	TRUE	TRUE	0	0	1	1	none	0.0001120471066242
S106	T159a	TRUE	TRUE	0	0	1	1	none	2.16061515331e-05
S130	T159a	TRUE	TRUE	0	0	1	1	none	0.0001164677882725
T009	T159a	TRUE	TRUE	0	0	1	1	none	1.7626091681e-06
T010	T159a	TRUE	TRUE	0	1	1	1	desc	2.220015335e-06
T013	T159a	FALSE	FALSE	0	0	1	1	none	8.2611852371e-05
T014	T159a	TRUE	TRUE	0	0	1	1	none	2.55962679492e-05
T020	T159a	TRUE	TRUE	0	0	1	1	none	7.92893801989e-05
T021	T159a	TRUE	TRUE	0	1	1	1	desc	1.7663665983e-06
T028	T159a	TRUE	TRUE	0	0	1	1	none	7.25862334385e-05
T035a	T159a	TRUE	TRUE	0	0	1	1	none	0.0001165960003462
T035b	T159a	TRUE	TRUE	0	1	1	1	desc	1.5907548261e-06
T040	T159a	TRUE	TRUE	0	0	1	1	none	2.63612880144e-05
T056	T159a	FALSE	FALSE	0	0	1	1	none	6.4729200969e-06
T059	T159a	TRUE	TRUE	0	0	1	1	none	0.0001157935249693
T065	T159a	TRUE	TRUE	0	0	1	1	none	7.78430893094e-05
T069	T159a	TRUE	TRUE	0	0	1	1	none	0.0001264026621084
T071	T159a	TRUE	TRUE	0	0	1	1	none	6.07456157135e-05
T073	T159a	TRUE	TRUE	0	1	1	1	desc	2.3551554644e-06
T075	T159a	TRUE	TRUE	0	0	1	1	none	7.76866549532e-05
T077	T159a	TRUE	TRUE	0	1	1	1	desc	2.3551554644e-06
T087	T159a	TRUE	TRUE	0	1	1	1	desc	1.15354761e-06
T095	T159a	TRUE	TRUE	0	0	1	1	none	0.0001163088038304
T099a	T159a	TRUE	TRUE	0	0	1	1	none	0.0001147322198603
T102	T159a	FALSE	FALSE	0	0	1	1	none	0.0001209281917985
T104	T159a	FALSE	FALSE	0	0	1	1	none	6.40428504628e-05
T105	T159a	TRUE	TRUE	0	0	1	1	none	7.78430893094e-05
T107	T159a	FALSE	FALSE	0	0	1	1	none	0.0001215169806646
T126	T159a	TRUE	TRUE	0	0	1	1	none	0.0001218532275812
T156	T159a	FALSE	FALSE	0	0	1	1	none	8.05835234248e-05
S002	T182	FALSE	FALSE	0	0	1	1	none	7.74727230526e-05
S007	T182	FALSE	FALSE	0	0	1	1	none	5.59173997736e-05
S021	T182	FALSE	FALSE	0	0	1	1	none	8.0454853304e-05
S024	T182	FALSE	FALSE	0	0	1	1	none	8.20214505318e-05
S025	T182	FALSE	FALSE	0	0	1	1	none	7.92279348876e-05
S026	T182	FALSE	FALSE	0	0	1	1	none	7.64177371256e-05
S038	T182	FALSE	FALSE	0	0	1	1	none	8.6009275915e-06
S039	T182	FALSE	FALSE	0	0	1	1	none	8.21348443228e-05
S040	T182	FALSE	FALSE	0	0	1	1	none	0.0001136695994108
S042	T182	FALSE	FALSE	0	0	1	1	none	7.96567913398e-05
S071	T182	FALSE	FALSE	0	0	1	1	none	0.000108337127632
S078	T182	FALSE	FALSE	0	0	1	1	none	7.80004346536e-05
S081	T182	FALSE	FALSE	0	0	1	1	none	8.11653031492e-05
S085	T182	FALSE	FALSE	0	0	1	1	none	0.0001105561487507
S087	T182	FALSE	FALSE	0	0	1	1	none	0.0001182539672731
S093	T182	FALSE	FALSE	0	0	1	1	none	9.70791493898e-05
S097	T182	FALSE	FALSE	0	0	1	1	none	7.72315062196e-05
S102	T182	FALSE	FALSE	0	0	1	1	none	0.0001144763210817
S106	T182	FALSE	FALSE	0	0	1	1	none	7.77802048106e-05
S130	T182	FALSE	FALSE	0	0	1	1	none	0.00011889700273
T009	T182	FALSE	FALSE	0	0	1	1	none	7.99928338696e-05
T010	T182	FALSE	FALSE	0	0	1	1	none	8.3394184367e-05
T013	T182	FALSE	FALSE	0	0	1	1	none	1.46219803925e-05
T014	T182	FALSE	FALSE	0	0	1	1	none	8.17703212267e-05
T020	T182	FALSE	FALSE	0	0	1	1	none	1.12995082204e-05
T021	T182	FALSE	FALSE	0	0	1	1	none	8.35293244964e-05
T028	T182	FALSE	FALSE	0	0	1	1	none	5.544659114e-05
T035a	T182	FALSE	FALSE	0	0	1	1	none	0.0001190252148037
T035b	T182	FALSE	FALSE	0	0	1	1	none	8.33537127242e-05
T040	T182	FALSE	FALSE	0	0	1	1	none	8.25353412919e-05
T056	T182	FALSE	FALSE	0	0	1	1	none	8.47031447984e-05
T059	T182	FALSE	FALSE	0	0	1	1	none	0.0001182227394268
T065	T182	FALSE	FALSE	0	0	1	1	none	9.8532173309e-06
T069	T182	FALSE	FALSE	0	0	1	1	none	0.0001288318765659
T071	T182	FALSE	FALSE	0	0	1	1	none	4.3605973415e-05
T073	T182	FALSE	FALSE	0	0	1	1	none	8.41181133625e-05
T075	T182	FALSE	FALSE	0	0	1	1	none	8.01158694107e-05
T077	T182	FALSE	FALSE	0	0	1	1	none	8.41181133625e-05
T087	T182	FALSE	FALSE	0	0	1	1	none	8.11501389098e-05
T095	T182	FALSE	FALSE	0	0	1	1	none	0.0001187380182879
T099a	T182	FALSE	FALSE	0	0	1	1	none	0.0001171614343178
T102	T182	FALSE	FALSE	0	0	1	1	none	0.000123357406256
T104	T182	FALSE	FALSE	0	0	1	1	none	4.69032081643e-05
T105	T182	FALSE	FALSE	0	0	1	1	none	9.8532173309e-06
T107	T182	FALSE	FALSE	0	0	1	1	none	0.0001239461951221
T126	T182	FALSE	FALSE	0	0	1	1	none	0.0001242824420387
T156	T182	FALSE	FALSE	0	0	1	1	none	1.14160737141e-05
T159a	T182	FALSE	FALSE	0	0	1	1	none	7.94078024337e-05
S002	T188	TRUE	TRUE	0	0	1	1	none	7.84460254874e-05
S007	T188	TRUE	TRUE	0	0	1	1	none	4.37811175964e-05
S021	T188	TRUE	TRUE	0	0	1	1	none	8.14281557388e-05
S024	T188	TRUE	TRUE	0	0	1	1	none	8.29947529666e-05
S025	T188	TRUE	TRUE	0	0	1	1	none	8.02012373224e-05
S026	T188	TRUE	TRUE	0	0	1	1	none	7.73910395604e-05
S038	T188	TRUE	TRUE	0	0	1	1	none	6.04244597063e-05
S039	T188	TRUE	TRUE	0	0	1	1	none	8.31081467576e-05
S040	T188	TRUE	TRUE	0	0	1	1	none	0.0001146429018456
S042	T188	TRUE	TRUE	0	0	1	1	none	8.06300937746e-05
S071	T188	TRUE	TRUE	0	0	1	1	none	0.0001093104300668
S078	T188	TRUE	TRUE	0	0	1	1	none	7.89737370884e-05
S081	T188	TRUE	TRUE	0	0	1	1	none	8.2138605584e-05
S085	T188	TRUE	TRUE	0	0	1	1	none	0.0001115294511855
S087	T188	TRUE	TRUE	0	0	1	1	none	0.0001192272697079
S093	T188	TRUE	TRUE	0	0	1	1	none	9.80524518246e-05
S097	T188	TRUE	TRUE	0	0	1	1	none	7.82048086544e-05
S102	T188	TRUE	TRUE	0	0	1	1	none	0.0001154496235165
S106	T188	TRUE	TRUE	0	0	1	1	none	7.87535072454e-05
S130	T188	TRUE	TRUE	0	0	1	1	none	0.0001198703051648
T009	T188	TRUE	TRUE	0	0	1	1	none	8.09661363044e-05
T010	T188	FALSE	FALSE	0	0	1	1	none	8.43674868018e-05
T013	T188	FALSE	FALSE	0	0	1	1	none	6.64455125073e-05
T014	T188	TRUE	TRUE	0	0	1	1	none	8.27436236615e-05
T020	T188	TRUE	TRUE	0	0	1	1	none	6.31230403352e-05
T021	T188	FALSE	FALSE	0	0	1	1	none	8.45026269312e-05
T028	T188	TRUE	TRUE	0	0	1	1	none	3.214248435e-05
T035a	T188	TRUE	TRUE	0	0	1	1	none	0.0001199985172385
T035b	T188	FALSE	FALSE	0	0	1	1	none	8.4327015159e-05
T040	T188	TRUE	TRUE	0	0	1	1	none	8.35086437267e-05
T056	T188	FALSE	FALSE	0	0	1	1	none	8.56764472332e-05
T059	T188	TRUE	TRUE	0	0	1	1	none	0.0001191960418616
T065	T188	TRUE	TRUE	0	0	1	1	none	6.16767494457e-05
T069	T188	TRUE	TRUE	0	0	1	1	none	0.0001298051790007
T071	T188	TRUE	TRUE	0	0	1	1	none	2.9913386209e-05
T073	T188	FALSE	FALSE	0	0	1	1	none	8.50914157973e-05
T075	T188	TRUE	TRUE	0	0	1	1	none	8.10891718455e-05
T077	T188	FALSE	FALSE	0	0	1	1	none	8.50914157973e-05
T087	T188	FALSE	FALSE	0	0	1	1	none	8.21234413446e-05
T095	T188	TRUE	TRUE	0	0	1	1	none	0.0001197113207227
T099a	T188	TRUE	TRUE	0	0	1	1	none	0.0001181347367526
T102	T188	FALSE	FALSE	0	0	1	1	none	0.0001243307086908
T104	T188	FALSE	FALSE	0	0	1	1	none	3.32106209583e-05
T105	T188	TRUE	TRUE	0	0	1	1	none	6.16767494457e-05
T107	T188	FALSE	FALSE	0	0	1	1	none	0.0001249194975569
T126	T188	TRUE	TRUE	0	0	1	1	none	0.0001252557444735
T156	T188	FALSE	FALSE	0	0	1	1	none	6.44171835611e-05
T159a	T188	TRUE	TRUE	0	0	1	1	none	8.03811048685e-05
T182	T188	FALSE	FALSE	0	0	1	1	none	6.324146257e-05
S002	T192	FALSE	FALSE	0	0	1	1	none	0.0001369137399195
S007	T192	FALSE	FALSE	0	0	1	1	none	0.0001349272733965
S021	T192	FALSE	FALSE	0	0	1	1	none	0.0001398958701709
S024	T192	FALSE	FALSE	0	0	1	1	none	0.0001414624673987
S025	T192	FALSE	FALSE	0	0	1	1	none	0.0001386689517545
S026	T192	FALSE	FALSE	0	0	1	1	none	0.0001358587539925
S038	T192	FALSE	FALSE	0	0	1	1	none	0.0001384610308944
S039	T192	FALSE	FALSE	0	0	1	1	none	0.0001415758611897
S040	T192	FALSE	FALSE	0	0	1	1	none	5.63488368055e-05
S042	T192	FALSE	FALSE	0	0	1	1	none	0.0001390978082067
S071	T192	FALSE	FALSE	0	0	1	1	none	3.56065468047e-05
S078	T192	FALSE	FALSE	0	0	1	1	none	0.0001374414515205
S081	T192	FALSE	FALSE	0	0	1	1	none	0.0001406063200161
S085	T192	FALSE	FALSE	0	0	1	1	none	7.46450495454e-05
S087	T192	FALSE	FALSE	0	0	1	1	none	8.23428680678e-05
S093	T192	FALSE	FALSE	0	0	1	1	none	6.11680501845e-05
S097	T192	FALSE	FALSE	0	0	1	1	none	0.0001366725230865
S102	T192	FALSE	FALSE	0	0	1	1	none	5.71555584764e-05
S106	T192	FALSE	FALSE	0	0	1	1	none	0.0001372212216775
S130	T192	FALSE	FALSE	0	0	1	1	none	8.29859035247e-05
T009	T192	FALSE	FALSE	0	0	1	1	none	0.0001394338507365
T010	T192	FALSE	FALSE	0	0	1	1	none	0.0001428352012339
T013	T192	FALSE	FALSE	0	0	1	1	none	0.0001444820836954
T014	T192	FALSE	FALSE	0	0	1	1	none	0.0001412113380936
T020	T192	FALSE	FALSE	0	0	1	1	none	0.0001411596115233
T021	T192	FALSE	FALSE	0	0	1	1	none	0.0001429703413633
T028	T192	FALSE	FALSE	0	0	1	1	none	0.0001344564647629
T035a	T192	FALSE	FALSE	0	0	1	1	none	8.31141155984e-05
T035b	T192	FALSE	FALSE	0	0	1	1	none	0.0001427947295911
T040	T192	FALSE	FALSE	0	0	1	1	none	0.0001419763581588
T056	T192	FALSE	FALSE	0	0	1	1	none	0.0001441441616653
T059	T192	FALSE	FALSE	0	0	1	1	none	6.09019768215e-05
T065	T192	FALSE	FALSE	0	0	1	1	none	0.0001397133206338
T069	T192	FALSE	FALSE	0	0	1	1	none	5.61012957386e-05
T071	T192	FALSE	FALSE	0	0	1	1	none	0.0001226158470379
T073	T192	FALSE	FALSE	0	0	1	1	none	0.0001435591302294
T075	T192	FALSE	FALSE	0	0	1	1	none	0.0001383793085454
T077	T192	FALSE	FALSE	0	0	1	1	none	0.0001435591302294
T087	T192	FALSE	FALSE	0	0	1	1	none	0.0001405911557767
T095	T192	FALSE	FALSE	0	0	1	1	none	8.28269190826e-05
T099a	T192	FALSE	FALSE	0	0	1	1	none	8.12503351125e-05
T102	T192	FALSE	FALSE	0	0	1	1	none	8.74463070507e-05
T104	T192	FALSE	FALSE	0	0	1	1	none	0.0001259130817872
T105	T192	FALSE	FALSE	0	0	1	1	none	0.0001397133206338
T107	T192	FALSE	FALSE	0	0	1	1	none	8.80350959168e-05
T126	T192	TRUE	TRUE	1	0	1	1	anc	2.390248097e-06
T156	T192	FALSE	FALSE	0	0	1	1	none	0.0001424537547492
T159a	T192	FALSE	FALSE	0	0	1	1	none	0.0001388488193006
T182	T192	FALSE	FALSE	0	0	1	1	none	0.0001412780337581
T188	T192	FALSE	FALSE	0	0	1	1	none	0.0001422513361929
S002	T223	FALSE	FALSE	0	0	1	1	none	7.68839341865e-05
S007	T223	FALSE	FALSE	0	0	1	1	none	5.53286109075e-05
S021	T223	FALSE	FALSE	0	0	1	1	none	7.98660644379e-05
S024	T223	FALSE	FALSE	0	0	1	1	none	8.14326616657e-05
S025	T223	FALSE	FALSE	0	0	1	1	none	7.86391460215e-05
S026	T223	FALSE	FALSE	0	0	1	1	none	7.58289482595e-05
S038	T223	FALSE	FALSE	0	0	1	1	none	8.0121387254e-06
S039	T223	FALSE	FALSE	0	0	1	1	none	8.15460554567e-05
S040	T223	FALSE	FALSE	0	0	1	1	none	0.0001130808105447
S042	T223	FALSE	FALSE	0	0	1	1	none	7.90680024737e-05
S071	T223	FALSE	FALSE	0	0	1	1	none	0.0001077483387659
S078	T223	FALSE	FALSE	0	0	1	1	none	7.74116457875e-05
S081	T223	FALSE	FALSE	0	0	1	1	none	8.05765142831e-05
S085	T223	FALSE	FALSE	0	0	1	1	none	0.0001099673598846
S087	T223	FALSE	FALSE	0	0	1	1	none	0.000117665178407
S093	T223	FALSE	FALSE	0	0	1	1	none	9.64903605237e-05
S097	T223	FALSE	FALSE	0	0	1	1	none	7.66427173535e-05
S102	T223	FALSE	FALSE	0	0	1	1	none	0.0001138875322156
S106	T223	FALSE	FALSE	0	0	1	1	none	7.71914159445e-05
S130	T223	FALSE	FALSE	0	0	1	1	none	0.0001183082138639
T009	T223	FALSE	FALSE	0	0	1	1	none	7.94040450035e-05
T010	T223	FALSE	FALSE	0	0	1	1	none	8.28053955009e-05
T013	T223	FALSE	FALSE	0	0	1	1	none	1.40331915264e-05
T014	T223	FALSE	FALSE	0	0	1	1	none	8.11815323606e-05
T020	T223	FALSE	FALSE	0	0	1	1	none	1.07107193543e-05
T021	T223	FALSE	FALSE	0	0	1	1	none	8.29405356303e-05
T028	T223	FALSE	FALSE	0	0	1	1	none	5.48578022739e-05
T035a	T223	FALSE	FALSE	0	0	1	1	none	0.0001184364259376
T035b	T223	FALSE	FALSE	0	0	1	1	none	8.27649238581e-05
T040	T223	FALSE	FALSE	0	0	1	1	none	8.19465524258e-05
T056	T223	FALSE	FALSE	0	0	1	1	none	8.41143559323e-05
T059	T223	FALSE	FALSE	0	0	1	1	none	0.0001176339505607
T065	T223	FALSE	FALSE	0	0	1	1	none	9.2644284648e-06
T069	T223	FALSE	FALSE	0	0	1	1	none	0.0001282430876998
T071	T223	FALSE	FALSE	0	0	1	1	none	4.30171845489e-05
T073	T223	FALSE	FALSE	0	0	1	1	none	8.35293244964e-05
T075	T223	FALSE	FALSE	0	0	1	1	none	7.95270805446e-05
T077	T223	FALSE	FALSE	0	0	1	1	none	8.35293244964e-05
T087	T223	FALSE	FALSE	0	0	1	1	none	8.05613500437e-05
T095	T223	FALSE	FALSE	0	0	1	1	none	0.0001181492294218
T099a	T223	FALSE	FALSE	0	0	1	1	none	0.0001165726454517
T102	T223	FALSE	FALSE	0	0	1	1	none	0.0001227686173899
T104	T223	FALSE	FALSE	0	0	1	1	none	4.63144192982e-05
T105	T223	FALSE	FALSE	0	0	1	1	none	9.2644284648e-06
T107	T223	FALSE	FALSE	0	0	1	1	none	0.000123357406256
T126	T223	FALSE	FALSE	0	0	1	1	none	0.0001236936531726
T156	T223	FALSE	FALSE	0	0	1	1	none	1.0827284848e-05
T159a	T223	FALSE	FALSE	0	0	1	1	none	7.88190135676e-05
T182	T223	FALSE	FALSE	0	0	1	1	none	2.9439443305e-06
T188	T223	FALSE	FALSE	0	0	1	1	none	6.26526737039e-05
T192	T223	FALSE	FALSE	0	0	1	1	none	0.000140689244892
S002	T225	FALSE	FALSE	0	0	1	1	none	8.28771618165999e-05
S007	T225	FALSE	FALSE	0	0	1	1	none	6.13218385376e-05
S021	T225	FALSE	FALSE	0	0	1	1	none	8.58592920679999e-05
S024	T225	FALSE	FALSE	0	0	1	1	none	8.74258892957999e-05
S025	T225	FALSE	FALSE	0	0	1	1	none	8.46323736515999e-05
S026	T225	FALSE	FALSE	0	0	1	1	none	8.18221758895999e-05
S038	T225	FALSE	FALSE	0	0	1	1	none	1.40053663555e-05
S039	T225	FALSE	FALSE	0	0	1	1	none	8.75392830867999e-05
S040	T225	FALSE	FALSE	0	0	1	1	none	0.0001190740381748
S042	T225	FALSE	FALSE	0	0	1	1	none	8.50612301037999e-05
S071	T225	FALSE	FALSE	0	0	1	1	none	0.000113741566396
S078	T225	FALSE	FALSE	0	0	1	1	none	8.34048734175999e-05
S081	T225	FALSE	FALSE	0	0	1	1	none	8.65697419131999e-05
S085	T225	FALSE	FALSE	0	0	1	1	none	0.0001159605875147
S087	T225	FALSE	FALSE	0	0	1	1	none	0.0001236584060371
S093	T225	FALSE	FALSE	0	0	1	1	none	0.0001024835881538
S097	T225	FALSE	FALSE	0	0	1	1	none	8.26359449835999e-05
S102	T225	FALSE	FALSE	0	0	1	1	none	0.0001198807598457
S106	T225	FALSE	FALSE	0	0	1	1	none	8.31846435745999e-05
S130	T225	FALSE	FALSE	0	0	1	1	none	0.000124301441494
T009	T225	FALSE	FALSE	0	0	1	1	none	8.53972726335999e-05
T010	T225	FALSE	FALSE	0	0	1	1	none	8.87986231309999e-05
T013	T225	FALSE	FALSE	0	0	1	1	none	2.00264191565e-05
T014	T225	FALSE	FALSE	0	0	1	1	none	8.71747599906999e-05
T020	T225	FALSE	FALSE	0	0	1	1	none	1.67039469844e-05
T021	T225	FALSE	FALSE	0	0	1	1	none	8.89337632603999e-05
T028	T225	FALSE	FALSE	0	0	1	1	none	6.0851029904e-05
T035a	T225	FALSE	FALSE	0	0	1	1	none	0.0001244296535677
T035b	T225	FALSE	FALSE	0	0	1	1	none	8.87581514881999e-05
T040	T225	FALSE	FALSE	0	0	1	1	none	8.79397800558999e-05
T056	T225	FALSE	FALSE	0	0	1	1	none	9.01075835623999e-05
T059	T225	FALSE	FALSE	0	0	1	1	none	0.0001236271781908
T065	T225	FALSE	FALSE	0	0	1	1	none	1.52576560949e-05
T069	T225	FALSE	FALSE	0	0	1	1	none	0.0001342363153299
T071	T225	FALSE	FALSE	0	0	1	1	none	4.9010412179e-05
T073	T225	FALSE	FALSE	0	0	1	1	none	8.95225521264999e-05
T075	T225	FALSE	FALSE	0	0	1	1	none	8.55203081747e-05
T077	T225	FALSE	FALSE	0	0	1	1	none	8.95225521264999e-05
T087	T225	FALSE	FALSE	0	0	1	1	none	8.65545776737999e-05
T095	T225	FALSE	FALSE	0	0	1	1	none	0.0001241424570519
T099a	T225	FALSE	FALSE	0	0	1	1	none	0.0001225658730818
T102	T225	FALSE	FALSE	0	0	1	1	none	0.00012876184502
T104	T225	FALSE	FALSE	0	0	1	1	none	5.23076469283e-05
T105	T225	FALSE	FALSE	0	0	1	1	none	1.52576560949e-05
T107	T225	FALSE	FALSE	0	0	1	1	none	0.0001293506338861
T126	T225	FALSE	FALSE	0	0	1	1	none	0.0001296868808027
T156	T225	FALSE	FALSE	0	0	1	1	none	1.22573704779e-05
T159a	T225	FALSE	FALSE	0	0	1	1	none	8.48122411976999e-05
T182	T225	FALSE	FALSE	0	0	1	1	none	1.5644791487e-05
T188	T225	FALSE	FALSE	0	0	1	1	none	6.86459013339999e-05
T192	T225	FALSE	FALSE	0	0	1	1	none	0.0001466824725221
T223	T225	FALSE	FALSE	0	0	1	1	none	1.50560026209e-05
S002	T230	FALSE	FALSE	0	0	1	1	none	2.30650363734e-05
S007	T230	FALSE	FALSE	0	0	1	1	none	7.48234086704e-05
S021	T230	FALSE	FALSE	0	0	1	1	none	2.60471666248e-05
S024	T230	FALSE	FALSE	0	0	1	1	none	2.76137638526e-05
S025	T230	FALSE	FALSE	0	0	1	1	none	2.13879293764e-05
S026	T230	FALSE	FALSE	0	0	1	1	none	1.10187598464e-05
S038	T230	FALSE	FALSE	0	0	1	1	none	7.83571661683e-05
S039	T230	FALSE	FALSE	0	0	1	1	none	2.77271576436e-05
S040	T230	FALSE	FALSE	0	0	1	1	none	0.0001130067515516
S042	T230	FALSE	FALSE	0	0	1	1	none	2.52491046606e-05
S071	T230	FALSE	FALSE	0	0	1	1	none	0.0001076742797728
S078	T230	FALSE	FALSE	0	0	1	1	none	2.35927479744e-05
S081	T230	FALSE	FALSE	0	0	1	1	none	2.675761647e-05
S085	T230	FALSE	FALSE	0	0	1	1	none	0.0001098933008915
S087	T230	FALSE	FALSE	0	0	1	1	none	0.0001175911194139
S093	T230	FALSE	FALSE	0	0	1	1	none	9.64163015306e-05
S097	T230	FALSE	FALSE	0	0	1	1	none	1.93915007084e-05
S102	T230	FALSE	FALSE	0	0	1	1	none	0.0001138134732225
S106	T230	FALSE	FALSE	0	0	1	1	none	2.33725181314e-05
S130	T230	FALSE	FALSE	0	0	1	1	none	0.0001182341548708
T009	T230	FALSE	FALSE	0	0	1	1	none	3.5289757664e-06
T010	T230	FALSE	FALSE	0	0	1	1	none	3.3975930672e-06
T013	T230	FALSE	FALSE	0	0	1	1	none	8.43782189693e-05
T014	T230	FALSE	FALSE	0	0	1	1	none	2.73626345475e-05
T020	T230	FALSE	FALSE	0	0	1	1	none	8.10557467972e-05
T021	T230	FALSE	FALSE	0	0	1	1	none	3.5327331966e-06
T028	T230	FALSE	FALSE	0	0	1	1	none	7.43526000368e-05
T035a	T230	FALSE	FALSE	0	0	1	1	none	0.0001183623669445
T035b	T230	FALSE	FALSE	0	0	1	1	none	3.3571214244e-06
T040	T230	FALSE	FALSE	0	0	1	1	none	2.81276546127e-05
T056	T230	FALSE	FALSE	0	0	1	1	none	8.2392866952e-06
T059	T230	FALSE	FALSE	0	0	1	1	none	0.0001175598915676
T065	T230	FALSE	FALSE	0	0	1	1	none	7.96094559077e-05
T069	T230	FALSE	FALSE	0	0	1	1	none	0.0001281690287067
T071	T230	FALSE	FALSE	0	0	1	1	none	6.25119823118e-05
T073	T230	FALSE	FALSE	0	0	1	1	none	4.1215220627e-06
T075	T230	FALSE	FALSE	0	0	1	1	none	7.94530215515e-05
T077	T230	FALSE	FALSE	0	0	1	1	none	4.1215220627e-06
T087	T230	FALSE	FALSE	0	0	1	1	none	3.5087030744e-06
T095	T230	FALSE	FALSE	0	0	1	1	none	0.0001180751704287
T099a	T230	FALSE	FALSE	0	0	1	1	none	0.0001164985864586
T102	T230	FALSE	FALSE	0	0	1	1	none	0.0001226945583968
T104	T230	FALSE	FALSE	0	0	1	1	none	6.58092170611e-05
T105	T230	FALSE	FALSE	0	0	1	1	none	7.96094559077e-05
T107	T230	FALSE	FALSE	0	0	1	1	none	0.0001232833472629
T126	T230	FALSE	FALSE	0	0	1	1	none	0.0001236195941795
T156	T230	FALSE	FALSE	0	0	1	1	none	8.23498900231e-05
T159a	T230	TRUE	TRUE	1	0	1	1	anc	5.887888661e-07
T182	T230	FALSE	FALSE	0	0	1	1	none	8.1174169032e-05
T188	T230	FALSE	FALSE	0	0	1	1	none	8.21474714668e-05
T192	T230	FALSE	FALSE	0	0	1	1	none	0.0001406151858989
T223	T230	FALSE	FALSE	0	0	1	1	none	8.05853801659e-05
T225	T230	FALSE	FALSE	0	0	1	1	none	8.65786077959999e-05
S002	T232	TRUE	TRUE	0	0	1	1	none	0.0001182638966702
S007	T232	TRUE	TRUE	0	0	1	1	none	0.0001162774301472
S021	T232	TRUE	TRUE	0	0	1	1	none	0.0001212460269216
S024	T232	TRUE	TRUE	0	0	1	1	none	0.0001228126241494
S025	T232	TRUE	TRUE	0	0	1	1	none	0.0001200191085052
S026	T232	TRUE	TRUE	0	0	1	1	none	0.0001172089107432
S038	T232	TRUE	TRUE	0	0	1	1	none	0.0001198111876451
S039	T232	TRUE	TRUE	0	0	1	1	none	0.0001229260179404
S040	T232	TRUE	TRUE	0	0	1	1	none	3.76989935562e-05
S042	T232	TRUE	TRUE	0	0	1	1	none	0.0001204479649574
S071	T232	TRUE	TRUE	0	0	1	1	none	1.69567035554e-05
S078	T232	TRUE	TRUE	0	0	1	1	none	0.0001187916082712
S081	T232	TRUE	TRUE	0	0	1	1	none	0.0001219564767668
S085	T232	TRUE	TRUE	0	0	1	1	none	5.59952062961e-05
S087	T232	TRUE	TRUE	0	0	1	1	none	6.36930248185e-05
S093	T232	TRUE	TRUE	0	0	1	1	none	4.25182069352e-05
S097	T232	TRUE	TRUE	0	0	1	1	none	0.0001180226798372
S102	T232	TRUE	TRUE	0	0	1	1	none	3.85057152271e-05
S106	T232	TRUE	TRUE	0	0	1	1	none	0.0001185713784282
S130	T232	TRUE	TRUE	0	0	1	1	none	6.43360602754e-05
T009	T232	TRUE	TRUE	0	0	1	1	none	0.0001207840074872
T010	T232	FALSE	FALSE	0	0	1	1	none	0.0001241853579846
T013	T232	FALSE	FALSE	0	0	1	1	none	0.0001258322404461
T014	T232	TRUE	TRUE	0	0	1	1	none	0.0001225614948443
T020	T232	TRUE	TRUE	0	0	1	1	none	0.000122509768274
T021	T232	FALSE	FALSE	0	0	1	1	none	0.000124320498114
T028	T232	TRUE	TRUE	0	0	1	1	none	0.0001158066215136
T035a	T232	TRUE	TRUE	0	0	1	1	none	6.44642723491e-05
T035b	T232	FALSE	FALSE	0	0	1	1	none	0.0001241448863418
T040	T232	TRUE	TRUE	0	0	1	1	none	0.0001233265149095
T056	T232	FALSE	FALSE	0	0	1	1	none	0.000125494318416
T059	T232	TRUE	TRUE	0	0	1	1	none	4.22521335722e-05
T065	T232	TRUE	TRUE	0	0	1	1	none	0.0001210634773845
T069	T232	TRUE	TRUE	0	0	1	1	none	3.74514524893e-05
T071	T232	TRUE	TRUE	0	0	1	1	none	0.0001039660037886
T073	T232	FALSE	FALSE	0	0	1	1	none	0.0001249092869801
T075	T232	TRUE	TRUE	0	0	1	1	none	0.0001197294652961
T077	T232	FALSE	FALSE	0	0	1	1	none	0.0001249092869801
T087	T232	FALSE	FALSE	0	0	1	1	none	0.0001219413125274
T095	T232	TRUE	TRUE	0	0	1	1	none	6.41770758333e-05
T099a	T232	TRUE	TRUE	0	0	1	1	none	6.26004918632e-05
T102	T232	FALSE	FALSE	0	0	1	1	none	6.87964638014e-05
T104	T232	FALSE	FALSE	0	0	1	1	none	0.0001072632385379
T105	T232	TRUE	TRUE	0	0	1	1	none	0.0001210634773845
T107	T232	FALSE	FALSE	0	0	1	1	none	6.93852526675e-05
T126	T232	TRUE	TRUE	0	0	1	1	none	2.8318292621e-06
T156	T232	FALSE	FALSE	0	0	1	1	none	0.0001238039114999
T159a	T232	TRUE	TRUE	0	0	1	1	none	0.0001201989760513
T182	T232	FALSE	FALSE	0	0	1	1	none	0.0001226281905088
T188	T232	TRUE	TRUE	0	0	1	1	none	0.0001236014929436
T192	T232	FALSE	FALSE	0	0	1	1	none	1.98274209815e-05
T223	T232	FALSE	FALSE	0	0	1	1	none	0.0001220394016427
T225	T232	FALSE	FALSE	0	0	1	1	none	0.0001280326292728
T230	T232	FALSE	FALSE	0	0	1	1	none	0.0001219653426496
S002	T241	FALSE	FALSE	0	0	1	1	none	9.99898718677998e-05
S007	T241	FALSE	FALSE	0	0	1	1	none	7.84345485887999e-05
S021	T241	FALSE	FALSE	0	0	1	1	none	0.0001029720021192
S024	T241	FALSE	FALSE	0	0	1	1	none	0.000104538599347
S025	T241	FALSE	FALSE	0	0	1	1	none	0.0001017450837028
S026	T241	FALSE	FALSE	0	0	1	1	none	9.89348859407998e-05
S038	T241	FALSE	FALSE	0	0	1	1	none	2.94751808951e-05
S039	T241	FALSE	FALSE	0	0	1	1	none	0.000104651993138
S040	T241	FALSE	FALSE	0	0	1	1	none	0.000136186748226
S042	T241	FALSE	FALSE	0	0	1	1	none	0.000102173940155
S071	T241	FALSE	FALSE	0	0	1	1	none	0.0001308542764472
S078	T241	FALSE	FALSE	0	0	1	1	none	0.0001005175834688
S081	T241	FALSE	FALSE	0	0	1	1	none	0.0001036824519644
S085	T241	FALSE	FALSE	0	0	1	1	none	0.0001330732975659
S087	T241	FALSE	FALSE	0	0	1	1	none	0.0001407711160883
S093	T241	FALSE	FALSE	0	0	1	1	none	0.000119596298205
S097	T241	FALSE	FALSE	0	0	1	1	none	9.97486550347998e-05
S102	T241	FALSE	FALSE	0	0	1	1	none	0.0001369934698969
S106	T241	FALSE	FALSE	0	0	1	1	none	0.0001002973536258
S130	T241	FALSE	FALSE	0	0	1	1	none	0.0001414141515452
T009	T241	FALSE	FALSE	0	0	1	1	none	0.0001025099826848
T010	T241	FALSE	FALSE	0	0	1	1	none	0.0001059113331822
T013	T241	FALSE	FALSE	0	0	1	1	none	2.41364265213e-05
T014	T241	FALSE	FALSE	0	0	1	1	none	0.0001042874700419
T020	T241	FALSE	FALSE	0	0	1	1	none	3.2173761524e-05
T021	T241	FALSE	FALSE	0	0	1	1	none	0.0001060464733116
T028	T241	FALSE	FALSE	0	0	1	1	none	7.79637399551999e-05
T035a	T241	FALSE	FALSE	0	0	1	1	none	0.0001415423636189
T035b	T241	FALSE	FALSE	0	0	1	1	none	0.0001058708615394
T040	T241	FALSE	FALSE	0	0	1	1	none	0.0001050524901071
T056	T241	FALSE	FALSE	0	0	1	1	none	0.0001072202936136
T059	T241	FALSE	FALSE	0	0	1	1	none	0.000140739888242
T065	T241	FALSE	FALSE	0	0	1	1	none	2.83723151701e-05
T069	T241	FALSE	FALSE	0	0	1	1	none	0.0001513490253811
T071	T241	FALSE	FALSE	0	0	1	1	none	6.61231222302e-05
T073	T241	FALSE	FALSE	0	0	1	1	none	0.0001066352621777
T075	T241	FALSE	FALSE	0	0	1	1	none	0.0001026330182259
T077	T241	FALSE	FALSE	0	0	1	1	none	0.0001066352621777
T087	T241	FALSE	FALSE	0	0	1	1	none	0.000103667287725
T095	T241	FALSE	FALSE	0	0	1	1	none	0.0001412551671031
T099a	T241	FALSE	FALSE	0	0	1	1	none	0.000139678583133
T102	T241	FALSE	FALSE	0	0	1	1	none	0.0001458745550712
T104	T241	FALSE	FALSE	0	0	1	1	none	6.94203569795e-05
T105	T241	FALSE	FALSE	0	0	1	1	none	2.83723151701e-05
T107	T241	FALSE	FALSE	0	0	1	1	none	0.0001464633439373
T126	T241	FALSE	FALSE	0	0	1	1	none	0.0001467995908539
T156	T241	FALSE	FALSE	0	0	1	1	none	3.51108002615e-05
T159a	T241	FALSE	FALSE	0	0	1	1	none	0.0001019249512489
T182	T241	FALSE	FALSE	0	0	1	1	none	3.39350792704e-05
T188	T241	FALSE	FALSE	0	0	1	1	none	8.57586113851999e-05
T192	T241	FALSE	FALSE	0	0	1	1	none	0.0001637951825733
T223	T241	FALSE	FALSE	0	0	1	1	none	3.33462904043e-05
T225	T241	FALSE	FALSE	0	0	1	1	none	3.93395180344e-05
T230	T241	FALSE	FALSE	0	0	1	1	none	0.0001036913178472
T232	T241	FALSE	FALSE	0	0	1	1	none	0.000145145339324
S002	T270	FALSE	FALSE	0	0	1	1	none	0.0001213233266892
S007	T270	FALSE	FALSE	0	0	1	1	none	0.0001193368601662
S021	T270	FALSE	FALSE	0	0	1	1	none	0.0001243054569406
S024	T270	FALSE	FALSE	0	0	1	1	none	0.0001258720541684
S025	T270	FALSE	FALSE	0	0	1	1	none	0.0001230785385242
S026	T270	FALSE	FALSE	0	0	1	1	none	0.0001202683407622
S038	T270	FALSE	FALSE	0	0	1	1	none	0.0001228706176641
S039	T270	FALSE	FALSE	0	0	1	1	none	0.0001259854479594
S040	T270	FALSE	FALSE	0	0	1	1	none	4.07584235752e-05
S042	T270	FALSE	FALSE	0	0	1	1	none	0.0001235073949764
S071	T270	FALSE	FALSE	0	0	1	1	none	2.00161335744e-05
S078	T270	FALSE	FALSE	0	0	1	1	none	0.0001218510382902
S081	T270	FALSE	FALSE	0	0	1	1	none	0.0001250159067858
S085	T270	FALSE	FALSE	0	0	1	1	none	5.90546363151e-05
S087	T270	FALSE	FALSE	0	0	1	1	none	6.67524548375e-05
S093	T270	FALSE	FALSE	0	0	1	1	none	4.55776369542e-05
S097	T270	FALSE	FALSE	0	0	1	1	none	0.0001210821098562
S102	T270	FALSE	FALSE	0	0	1	1	none	4.15651452461e-05
S106	T270	FALSE	FALSE	0	0	1	1	none	0.0001216308084472
S130	T270	FALSE	FALSE	0	0	1	1	none	6.73954902944e-05
T009	T270	FALSE	FALSE	0	0	1	1	none	0.0001238434375062
T010	T270	FALSE	FALSE	0	0	1	1	none	0.0001272447880036
T013	T270	FALSE	FALSE	0	0	1	1	none	0.0001288916704651
T014	T270	FALSE	FALSE	0	0	1	1	none	0.0001256209248633
T020	T270	FALSE	FALSE	0	0	1	1	none	0.000125569198293
T021	T270	FALSE	FALSE	0	0	1	1	none	0.000127379928133
T028	T270	FALSE	FALSE	0	0	1	1	none	0.0001188660515326
T035a	T270	FALSE	FALSE	0	0	1	1	none	6.75237023681e-05
T035b	T270	FALSE	FALSE	0	0	1	1	none	0.0001272043163608
T040	T270	FALSE	FALSE	0	0	1	1	none	0.0001263859449285
T056	T270	FALSE	FALSE	0	0	1	1	none	0.000128553748435
T059	T270	FALSE	FALSE	0	0	1	1	none	4.53115635912e-05
T065	T270	FALSE	FALSE	0	0	1	1	none	0.0001241229074035
T069	T270	FALSE	FALSE	0	0	1	1	none	4.05108825083e-05
T071	T270	FALSE	FALSE	0	0	1	1	none	0.0001070254338076
T073	T270	FALSE	FALSE	0	0	1	1	none	0.0001279687169991
T075	T270	FALSE	FALSE	0	0	1	1	none	0.0001227888953151
T077	T270	FALSE	FALSE	0	0	1	1	none	0.0001279687169991
T087	T270	FALSE	FALSE	0	0	1	1	none	0.0001250007425464
T095	T270	FALSE	FALSE	0	0	1	1	none	6.72365058523e-05
T099a	T270	FALSE	FALSE	0	0	1	1	none	6.56599218822e-05
T102	T270	FALSE	FALSE	0	0	1	1	none	7.18558938204e-05
T104	T270	FALSE	FALSE	0	0	1	1	none	0.0001103226685569
T105	T270	FALSE	FALSE	0	0	1	1	none	0.0001241229074035
T107	T270	FALSE	FALSE	0	0	1	1	none	7.24446826865e-05
T126	T270	FALSE	FALSE	0	0	1	1	none	5.8912592811e-06
T156	T270	FALSE	FALSE	0	0	1	1	none	0.0001268633415189
T159a	T270	FALSE	FALSE	0	0	1	1	none	0.0001232584060703
T182	T270	FALSE	FALSE	0	0	1	1	none	0.0001256876205278
T188	T270	FALSE	FALSE	0	0	1	1	none	0.0001266609229626
T192	T270	FALSE	FALSE	0	0	1	1	none	2.28868510005e-05
T223	T270	FALSE	FALSE	0	0	1	1	none	0.0001250988316617
T225	T270	FALSE	FALSE	0	0	1	1	none	0.0001310920592918
T230	T270	FALSE	FALSE	0	0	1	1	none	0.0001250247726686
T232	T270	TRUE	TRUE	1	0	1	1	anc	1.282924098e-06
T241	T270	FALSE	FALSE	0	0	1	1	none	0.000148204769343
S002	T271b	FALSE	FALSE	0	0	1	1	none	7.99332174861e-05
S007	T271b	FALSE	FALSE	0	0	1	1	none	5.83778942071e-05
S021	T271b	FALSE	FALSE	0	0	1	1	none	8.29153477375e-05
S024	T271b	FALSE	FALSE	0	0	1	1	none	8.44819449653e-05
S025	T271b	FALSE	FALSE	0	0	1	1	none	8.16884293210999e-05
S026	T271b	FALSE	FALSE	0	0	1	1	none	7.88782315591e-05
S038	T271b	FALSE	FALSE	0	0	1	1	none	1.1061422025e-05
S039	T271b	FALSE	FALSE	0	0	1	1	none	8.45953387562999e-05
S040	T271b	FALSE	FALSE	0	0	1	1	none	0.0001161300938443
S042	T271b	FALSE	FALSE	0	0	1	1	none	8.21172857732999e-05
S071	T271b	FALSE	FALSE	0	0	1	1	none	0.0001107976220655
S078	T271b	FALSE	FALSE	0	0	1	1	none	8.04609290871e-05
S081	T271b	FALSE	FALSE	0	0	1	1	none	8.36257975827e-05
S085	T271b	FALSE	FALSE	0	0	1	1	none	0.0001130166431842
S087	T271b	FALSE	FALSE	0	0	1	1	none	0.0001207144617066
S093	T271b	FALSE	FALSE	0	0	1	1	none	9.95396438233e-05
S097	T271b	FALSE	FALSE	0	0	1	1	none	7.96920006531e-05
S102	T271b	FALSE	FALSE	0	0	1	1	none	0.0001169368155152
S106	T271b	FALSE	FALSE	0	0	1	1	none	8.02406992440999e-05
S130	T271b	FALSE	FALSE	0	0	1	1	none	0.0001213574971635
T009	T271b	FALSE	FALSE	0	0	1	1	none	8.24533283030999e-05
T010	T271b	FALSE	FALSE	0	0	1	1	none	8.58546788004999e-05
T013	T271b	FALSE	FALSE	0	0	1	1	none	1.7082474826e-05
T014	T271b	FALSE	FALSE	0	0	1	1	none	8.42308156601999e-05
T020	T271b	FALSE	FALSE	0	0	1	1	none	1.37600026539e-05
T021	T271b	FALSE	FALSE	0	0	1	1	none	8.59898189299e-05
T028	T271b	FALSE	FALSE	0	0	1	1	none	5.79070855735e-05
T035a	T271b	FALSE	FALSE	0	0	1	1	none	0.0001214857092372
T035b	T271b	FALSE	FALSE	0	0	1	1	none	8.58142071577e-05
T040	T271b	FALSE	FALSE	0	0	1	1	none	8.49958357254e-05
T056	T271b	FALSE	FALSE	0	0	1	1	none	8.71636392319e-05
T059	T271b	FALSE	FALSE	0	0	1	1	none	0.0001206832338603
T065	T271b	FALSE	FALSE	0	0	1	1	none	1.23137117644e-05
T069	T271b	FALSE	FALSE	0	0	1	1	none	0.0001312923709994
T071	T271b	FALSE	FALSE	0	0	1	1	none	4.60664678485e-05
T073	T271b	FALSE	FALSE	0	0	1	1	none	8.6578607796e-05
T075	T271b	FALSE	FALSE	0	0	1	1	none	8.25763638442e-05
T077	T271b	FALSE	FALSE	0	0	1	1	none	8.6578607796e-05
T087	T271b	FALSE	FALSE	0	0	1	1	none	8.36106333433e-05
T095	T271b	FALSE	FALSE	0	0	1	1	none	0.0001211985127214
T099a	T271b	FALSE	FALSE	0	0	1	1	none	0.0001196219287513
T102	T271b	FALSE	FALSE	0	0	1	1	none	0.0001258179006895
T104	T271b	FALSE	FALSE	0	0	1	1	none	4.93637025978e-05
T105	T271b	FALSE	FALSE	0	0	1	1	none	1.23137117644e-05
T107	T271b	FALSE	FALSE	0	0	1	1	none	0.0001264066895556
T126	T271b	FALSE	FALSE	0	0	1	1	none	0.0001267429364722
T156	T271b	FALSE	FALSE	0	0	1	1	none	9.3134261474e-06
T159a	T271b	FALSE	FALSE	0	0	1	1	none	8.18682968672e-05
T182	T271b	FALSE	FALSE	0	0	1	1	none	1.27008471565e-05
T188	T271b	FALSE	FALSE	0	0	1	1	none	6.57019570035e-05
T192	T271b	FALSE	FALSE	0	0	1	1	none	0.0001437385281916
T223	T271b	FALSE	FALSE	0	0	1	1	none	1.21120582904e-05
T225	T271b	FALSE	FALSE	0	0	1	1	none	6.4766775271e-06
T230	T271b	FALSE	FALSE	0	0	1	1	none	8.36346634655e-05
T232	T271b	FALSE	FALSE	0	0	1	1	none	0.0001250886849423
T241	T271b	FALSE	FALSE	0	0	1	1	none	3.63955737039e-05
T270	T271b	FALSE	FALSE	0	0	1	1	none	0.0001281481149613
S002	T301	FALSE	FALSE	0	0	1	1	none	0.0001303913261397
S007	T301	FALSE	FALSE	0	0	1	1	none	0.0001284048596167
S021	T301	FALSE	FALSE	0	0	1	1	none	0.0001333734563911
S024	T301	FALSE	FALSE	0	0	1	1	none	0.0001349400536189
S025	T301	FALSE	FALSE	0	0	1	1	none	0.0001321465379747
S026	T301	FALSE	FALSE	0	0	1	1	none	0.0001293363402127
S038	T301	FALSE	FALSE	0	0	1	1	none	0.0001319386171146
S039	T301	FALSE	FALSE	0	0	1	1	none	0.0001350534474099
S040	T301	FALSE	FALSE	0	0	1	1	none	4.98264230257e-05
S042	T301	FALSE	FALSE	0	0	1	1	none	0.0001325753944269
S071	T301	FALSE	FALSE	0	0	1	1	none	2.90841330249e-05
S078	T301	FALSE	FALSE	0	0	1	1	none	0.0001309190377407
S081	T301	FALSE	FALSE	0	0	1	1	none	0.0001340839062363
S085	T301	FALSE	FALSE	0	0	1	1	none	6.81226357656e-05
S087	T301	FALSE	FALSE	0	0	1	1	none	7.5820454288e-05
S093	T301	FALSE	FALSE	0	0	1	1	none	5.46456364047e-05
S097	T301	FALSE	FALSE	0	0	1	1	none	0.0001301501093067
S102	T301	FALSE	FALSE	0	0	1	1	none	5.06331446966e-05
S106	T301	FALSE	FALSE	0	0	1	1	none	0.0001306988078977
S130	T301	FALSE	FALSE	0	0	1	1	none	7.64634897449e-05
T009	T301	FALSE	FALSE	0	0	1	1	none	0.0001329114369567
T010	T301	FALSE	FALSE	0	0	1	1	none	0.0001363127874541
T013	T301	FALSE	FALSE	0	0	1	1	none	0.0001379596699156
T014	T301	FALSE	FALSE	0	0	1	1	none	0.0001346889243138
T020	T301	FALSE	FALSE	0	0	1	1	none	0.0001346371977435
T021	T301	FALSE	FALSE	0	0	1	1	none	0.0001364479275835
T028	T301	FALSE	FALSE	0	0	1	1	none	0.0001279340509831
T035a	T301	FALSE	FALSE	0	0	1	1	none	7.65917018186e-05
T035b	T301	FALSE	FALSE	0	0	1	1	none	0.0001362723158113
T040	T301	FALSE	FALSE	0	0	1	1	none	0.000135453944379
T056	T301	FALSE	FALSE	0	0	1	1	none	0.0001376217478855
T059	T301	FALSE	FALSE	0	0	1	1	none	5.43795630417e-05
T065	T301	FALSE	FALSE	0	0	1	1	none	0.000133190906854
T069	T301	FALSE	FALSE	0	0	1	1	none	4.95788819588e-05
T071	T301	FALSE	FALSE	0	0	1	1	none	0.0001160934332581
T073	T301	FALSE	FALSE	0	0	1	1	none	0.0001370367164496
T075	T301	FALSE	FALSE	0	0	1	1	none	0.0001318568947656
T077	T301	FALSE	FALSE	0	0	1	1	none	0.0001370367164496
T087	T301	FALSE	FALSE	0	0	1	1	none	0.0001340687419969
T095	T301	FALSE	FALSE	0	0	1	1	none	7.63045053028e-05
T099a	T301	FALSE	FALSE	0	0	1	1	none	7.47279213327e-05
T102	T301	FALSE	FALSE	0	0	1	1	none	8.09238932709e-05
T104	T301	FALSE	FALSE	0	0	1	1	none	0.0001193906680074
T105	T301	FALSE	FALSE	0	0	1	1	none	0.000133190906854
T107	T301	FALSE	FALSE	0	0	1	1	none	8.1512682137e-05
T126	T301	FALSE	FALSE	1	0	1	1	anc	6.3516558769e-06
T156	T301	FALSE	FALSE	0	0	1	1	none	0.0001359313409694
T159a	T301	FALSE	FALSE	0	0	1	1	none	0.0001323264055208
T182	T301	FALSE	FALSE	0	0	1	1	none	0.0001347556199783
T188	T301	FALSE	FALSE	0	0	1	1	none	0.0001357289224131
T192	T301	FALSE	FALSE	0	0	1	1	none	2.51136141946e-05
T223	T301	FALSE	FALSE	0	0	1	1	none	0.0001341668311122
T225	T301	FALSE	FALSE	0	0	1	1	none	0.0001401600587423
T230	T301	FALSE	FALSE	0	0	1	1	none	0.0001340927721191
T232	T301	FALSE	FALSE	0	0	1	1	none	1.33050072017e-05
T241	T301	FALSE	FALSE	0	0	1	1	none	0.0001572727687935
T270	T301	FALSE	FALSE	0	0	1	1	none	1.63644372207e-05
T271b	T301	FALSE	FALSE	0	0	1	1	none	0.0001372161144118
S002	T303	FALSE	FALSE	0	0	1	1	none	0.0001360338591881
S007	T303	FALSE	FALSE	0	0	1	1	none	0.0001340473926651
S021	T303	FALSE	FALSE	0	0	1	1	none	0.0001390159894395
S024	T303	FALSE	FALSE	0	0	1	1	none	0.0001405825866673
S025	T303	FALSE	FALSE	0	0	1	1	none	0.0001377890710231
S026	T303	FALSE	FALSE	0	0	1	1	none	0.0001349788732611
S038	T303	FALSE	FALSE	0	0	1	1	none	0.000137581150163
S039	T303	FALSE	FALSE	0	0	1	1	none	0.0001406959804583
S040	T303	FALSE	FALSE	0	0	1	1	none	5.54689560741e-05
S042	T303	FALSE	FALSE	0	0	1	1	none	0.0001382179274753
S071	T303	FALSE	FALSE	0	0	1	1	none	3.47266660733e-05
S078	T303	FALSE	FALSE	0	0	1	1	none	0.0001365615707891
S081	T303	FALSE	FALSE	0	0	1	1	none	0.0001397264392847
S085	T303	FALSE	FALSE	0	0	1	1	none	7.3765168814e-05
S087	T303	FALSE	FALSE	0	0	1	1	none	8.14629873364e-05
S093	T303	FALSE	FALSE	0	0	1	1	none	6.02881694531e-05
S097	T303	FALSE	FALSE	0	0	1	1	none	0.0001357926423551
S102	T303	FALSE	FALSE	0	0	1	1	none	5.6275677745e-05
S106	T303	FALSE	FALSE	0	0	1	1	none	0.0001363413409461
S130	T303	FALSE	FALSE	0	0	1	1	none	8.21060227933e-05
T009	T303	FALSE	FALSE	0	0	1	1	none	0.0001385539700051
T010	T303	FALSE	FALSE	0	0	1	1	none	0.0001419553205025
T013	T303	FALSE	FALSE	0	0	1	1	none	0.000143602202964
T014	T303	FALSE	FALSE	0	0	1	1	none	0.0001403314573622
T020	T303	FALSE	FALSE	0	0	1	1	none	0.0001402797307919
T021	T303	FALSE	FALSE	0	0	1	1	none	0.0001420904606319
T028	T303	FALSE	FALSE	0	0	1	1	none	0.0001335765840315
T035a	T303	FALSE	FALSE	0	0	1	1	none	8.2234234867e-05
T035b	T303	FALSE	FALSE	0	0	1	1	none	0.0001419148488597
T040	T303	FALSE	FALSE	0	0	1	1	none	0.0001410964774274
T056	T303	FALSE	FALSE	0	0	1	1	none	0.0001432642809339
T059	T303	FALSE	FALSE	0	0	1	1	none	6.00220960901e-05
T065	T303	FALSE	FALSE	0	0	1	1	none	0.0001388334399024
T069	T303	FALSE	FALSE	0	0	1	1	none	5.52214150072e-05
T071	T303	FALSE	FALSE	0	0	1	1	none	0.0001217359663065
T073	T303	FALSE	FALSE	0	0	1	1	none	0.000142679249498
T075	T303	FALSE	FALSE	0	0	1	1	none	0.000137499427814
T077	T303	FALSE	FALSE	0	0	1	1	none	0.000142679249498
T087	T303	FALSE	FALSE	0	0	1	1	none	0.0001397112750453
T095	T303	FALSE	FALSE	0	0	1	1	none	8.19470383512e-05
T099a	T303	FALSE	FALSE	0	0	1	1	none	8.03704543811e-05
T102	T303	FALSE	FALSE	0	0	1	1	none	8.65664263193e-05
T104	T303	FALSE	FALSE	0	0	1	1	none	0.0001250332010558
T105	T303	FALSE	FALSE	0	0	1	1	none	0.0001388334399024
T107	T303	FALSE	FALSE	0	0	1	1	none	8.71552151854e-05
T126	T303	FALSE	FALSE	1	0	1	1	anc	6.7549548596e-06
T156	T303	FALSE	FALSE	0	0	1	1	none	0.0001415738740178
T159a	T303	FALSE	FALSE	0	0	1	1	none	0.0001379689385692
T182	T303	FALSE	FALSE	0	0	1	1	none	0.0001403981530267
T188	T303	FALSE	FALSE	0	0	1	1	none	0.0001413714554615
T192	T303	FALSE	FALSE	0	0	1	1	none	2.4868258582e-05
T223	T303	FALSE	FALSE	0	0	1	1	none	0.0001398093641606
T225	T303	FALSE	FALSE	0	0	1	1	none	0.0001458025917907
T230	T303	FALSE	FALSE	0	0	1	1	none	0.0001397353051675
T232	T303	FALSE	FALSE	0	0	1	1	none	1.89475402501e-05
T241	T303	FALSE	FALSE	0	0	1	1	none	0.0001629153018419
T270	T303	FALSE	FALSE	0	0	1	1	none	2.20069702691e-05
T271b	T303	FALSE	FALSE	0	0	1	1	none	0.0001428586474602
T301	T303	FALSE	FALSE	0	0	1	1	none	2.42337334632e-05
S002	T322	FALSE	FALSE	0	0	1	1	none	8.88761647116999e-05
S007	T322	FALSE	FALSE	0	0	1	1	none	6.73208414327e-05
S021	T322	FALSE	FALSE	0	0	1	1	none	9.18582949630999e-05
S024	T322	FALSE	FALSE	0	0	1	1	none	9.34248921908999e-05
S025	T322	FALSE	FALSE	0	0	1	1	none	9.06313765466999e-05
S026	T322	FALSE	FALSE	0	0	1	1	none	8.78211787846999e-05
S038	T322	FALSE	FALSE	0	0	1	1	none	1.8361473739e-05
S039	T322	FALSE	FALSE	0	0	1	1	none	9.35382859818999e-05
S040	T322	FALSE	FALSE	0	0	1	1	none	0.0001250730410699
S042	T322	FALSE	FALSE	0	0	1	1	none	9.10602329988999e-05
S071	T322	FALSE	FALSE	0	0	1	1	none	0.0001197405692911
S078	T322	FALSE	FALSE	0	0	1	1	none	8.94038763126999e-05
S081	T322	FALSE	FALSE	0	0	1	1	none	9.25687448082999e-05
S085	T322	FALSE	FALSE	0	0	1	1	none	0.0001219595904098
S087	T322	FALSE	FALSE	0	0	1	1	none	0.0001296574089322
S093	T322	FALSE	FALSE	0	0	1	1	none	0.0001084825910489
S097	T322	FALSE	FALSE	0	0	1	1	none	8.86349478786999e-05
S102	T322	FALSE	FALSE	0	0	1	1	none	0.0001258797627408
S106	T322	FALSE	FALSE	0	0	1	1	none	8.91836464696999e-05
S130	T322	FALSE	FALSE	0	0	1	1	none	0.0001303004443891
T009	T322	FALSE	FALSE	0	0	1	1	none	9.13962755286999e-05
T010	T322	FALSE	FALSE	0	0	1	1	none	9.47976260260999e-05
T013	T322	FALSE	FALSE	0	0	1	1	none	1.30227193652e-05
T014	T322	FALSE	FALSE	0	0	1	1	none	9.31737628857999e-05
T020	T322	FALSE	FALSE	0	0	1	1	none	2.10600543679e-05
T021	T322	FALSE	FALSE	0	0	1	1	none	9.49327661554999e-05
T028	T322	FALSE	FALSE	0	0	1	1	none	6.68500327991e-05
T035a	T322	FALSE	FALSE	0	0	1	1	none	0.0001304286564628
T035b	T322	FALSE	FALSE	0	0	1	1	none	9.47571543832999e-05
T040	T322	FALSE	FALSE	0	0	1	1	none	9.39387829509999e-05
T056	T322	FALSE	FALSE	0	0	1	1	none	9.61065864574999e-05
T059	T322	FALSE	FALSE	0	0	1	1	none	0.0001296261810859
T065	T322	FALSE	FALSE	0	0	1	1	none	1.7258608014e-05
T069	T322	FALSE	FALSE	0	0	1	1	none	0.000140235318225
T071	T322	FALSE	FALSE	0	0	1	1	none	5.50094150741e-05
T073	T322	FALSE	FALSE	0	0	1	1	none	9.55215550215999e-05
T075	T322	FALSE	FALSE	0	0	1	1	none	9.15193110698e-05
T077	T322	FALSE	FALSE	0	0	1	1	none	9.55215550215999e-05
T087	T322	FALSE	FALSE	0	0	1	1	none	9.25535805688999e-05
T095	T322	FALSE	FALSE	0	0	1	1	none	0.000130141459947
T099a	T322	FALSE	FALSE	0	0	1	1	none	0.0001285648759769
T102	T322	FALSE	FALSE	0	0	1	1	none	0.0001347608479151
T104	T322	FALSE	FALSE	0	0	1	1	none	5.83066498234e-05
T105	T322	FALSE	FALSE	0	0	1	1	none	1.7258608014e-05
T107	T322	FALSE	FALSE	0	0	1	1	none	0.0001353496367812
T126	T322	FALSE	FALSE	0	0	1	1	none	0.0001356858836978
T156	T322	FALSE	FALSE	0	0	1	1	none	2.39970931054e-05
T159a	T322	FALSE	FALSE	0	0	1	1	none	9.08112440927999e-05
T182	T322	FALSE	FALSE	0	0	1	1	none	2.28213721143e-05
T188	T322	FALSE	FALSE	0	0	1	1	none	7.46449042290999e-05
T192	T322	FALSE	FALSE	0	0	1	1	none	0.0001526814754172
T223	T322	FALSE	FALSE	0	0	1	1	none	2.22325832482e-05
T225	T322	FALSE	FALSE	0	0	1	1	none	2.82258108783e-05
T230	T322	FALSE	FALSE	0	0	1	1	none	9.25776106910999e-05
T232	T322	FALSE	FALSE	0	0	1	1	none	0.0001340316321679
T241	T322	FALSE	FALSE	0	0	1	1	none	1.34921072861e-05
T270	T322	FALSE	FALSE	0	0	1	1	none	0.0001370910621869
T271b	T322	FALSE	FALSE	0	0	1	1	none	2.52818665478e-05
T301	T322	FALSE	FALSE	0	0	1	1	none	0.0001461590616374
T303	T322	FALSE	FALSE	0	0	1	1	none	0.0001518015946858
S002	T327b	FALSE	FALSE	0	0	1	1	none	0.0001264333647485
S007	T327b	FALSE	FALSE	0	0	1	1	none	0.0001244468982255
S021	T327b	FALSE	FALSE	0	0	1	1	none	0.0001294154949999
S024	T327b	FALSE	FALSE	0	0	1	1	none	0.0001309820922277
S025	T327b	FALSE	FALSE	0	0	1	1	none	0.0001281885765835
S026	T327b	FALSE	FALSE	0	0	1	1	none	0.0001253783788215
S038	T327b	FALSE	FALSE	0	0	1	1	none	0.0001279806557234
S039	T327b	FALSE	FALSE	0	0	1	1	none	0.0001310954860187
S040	T327b	FALSE	FALSE	0	0	1	1	none	4.58684616345e-05
S042	T327b	FALSE	FALSE	0	0	1	1	none	0.0001286174330357
S071	T327b	FALSE	FALSE	0	0	1	1	none	3.61080754737e-05
S078	T327b	FALSE	FALSE	0	0	1	1	none	0.0001269610763495
S081	T327b	FALSE	FALSE	0	0	1	1	none	0.0001301259448451
S085	T327b	FALSE	FALSE	0	0	1	1	none	6.41646743744e-05
S087	T327b	FALSE	FALSE	0	0	1	1	none	7.18624928968e-05
S093	T327b	FALSE	FALSE	0	0	1	1	none	5.06876750135e-05
S097	T327b	FALSE	FALSE	0	0	1	1	none	0.0001261921479155
S102	T327b	FALSE	FALSE	0	0	1	1	none	4.66751833054e-05
S106	T327b	FALSE	FALSE	0	0	1	1	none	0.0001267408465065
S130	T327b	FALSE	FALSE	0	0	1	1	none	7.25055283537e-05
T009	T327b	FALSE	FALSE	0	0	1	1	none	0.0001289534755655
T010	T327b	FALSE	FALSE	0	0	1	1	none	0.0001323548260629
T013	T327b	FALSE	FALSE	0	0	1	1	none	0.0001340017085244
T014	T327b	FALSE	FALSE	0	0	1	1	none	0.0001307309629226
T020	T327b	FALSE	FALSE	0	0	1	1	none	0.0001306792363523
T021	T327b	FALSE	FALSE	0	0	1	1	none	0.0001324899661923
T028	T327b	FALSE	FALSE	0	0	1	1	none	0.0001239760895919
T035a	T327b	FALSE	FALSE	0	0	1	1	none	7.26337404274e-05
T035b	T327b	FALSE	FALSE	0	0	1	1	none	0.0001323143544201
T040	T327b	FALSE	FALSE	0	0	1	1	none	0.0001314959829878
T056	T327b	FALSE	FALSE	0	0	1	1	none	0.0001336637864943
T059	T327b	FALSE	FALSE	0	0	1	1	none	5.04216016505e-05
T065	T327b	FALSE	FALSE	0	0	1	1	none	0.0001292329454628
T069	T327b	FALSE	FALSE	0	0	1	1	none	5.66028244076e-05
T071	T327b	FALSE	FALSE	0	0	1	1	none	0.0001121354718669
T073	T327b	FALSE	FALSE	0	0	1	1	none	0.0001330787550584
T075	T327b	FALSE	FALSE	0	0	1	1	none	0.0001278989333744
T077	T327b	FALSE	FALSE	0	0	1	1	none	0.0001330787550584
T087	T327b	FALSE	FALSE	0	0	1	1	none	0.0001301107806057
T095	T327b	FALSE	FALSE	0	0	1	1	none	7.23465439116e-05
T099a	T327b	FALSE	FALSE	0	0	1	1	none	7.07699599415e-05
T102	T327b	FALSE	FALSE	0	0	1	1	none	7.69659318797e-05
T104	T327b	FALSE	FALSE	0	0	1	1	none	0.0001154327066162
T105	T327b	FALSE	FALSE	0	0	1	1	none	0.0001292329454628
T107	T327b	FALSE	FALSE	0	0	1	1	none	7.75547207458e-05
T126	T327b	FALSE	FALSE	0	0	1	1	none	5.20533898804e-05
T156	T327b	FALSE	FALSE	0	0	1	1	none	0.0001319733795782
T159a	T327b	FALSE	FALSE	0	0	1	1	none	0.0001283684441296
T182	T327b	FALSE	FALSE	0	0	1	1	none	0.0001307976585871
T188	T327b	FALSE	FALSE	0	0	1	1	none	0.0001317709610219
T192	T327b	FALSE	FALSE	0	0	1	1	none	6.90489815998e-05
T223	T327b	FALSE	FALSE	0	0	1	1	none	0.000130208869721
T225	T327b	FALSE	FALSE	0	0	1	1	none	0.0001362020973511
T230	T327b	FALSE	FALSE	0	0	1	1	none	0.0001301348107279
T232	T327b	FALSE	FALSE	0	0	1	1	none	5.03991383505e-05
T241	T327b	FALSE	FALSE	0	0	1	1	none	0.0001533148074023
T270	T327b	FALSE	FALSE	0	0	1	1	none	5.34585683695e-05
T271b	T327b	FALSE	FALSE	0	0	1	1	none	0.0001332581530206
T301	T327b	FALSE	FALSE	0	0	1	1	none	6.252656782e-05
T303	T327b	FALSE	FALSE	0	0	1	1	none	6.81691008684e-05
T322	T327b	FALSE	FALSE	0	0	1	1	none	0.0001422011002462
S002	T330	TRUE	TRUE	0	0	1	1	none	0.0001240782092841
S007	T330	TRUE	TRUE	0	0	1	1	none	0.0001220917427611
S021	T330	TRUE	TRUE	0	0	1	1	none	0.0001270603395355
S024	T330	TRUE	TRUE	0	0	1	1	none	0.0001286269367633
S025	T330	TRUE	TRUE	0	0	1	1	none	0.0001258334211191
S026	T330	TRUE	TRUE	0	0	1	1	none	0.0001230232233571
S038	T330	TRUE	TRUE	0	0	1	1	none	0.000125625500259
S039	T330	TRUE	TRUE	0	0	1	1	none	0.0001287403305543
S040	T330	TRUE	TRUE	0	0	1	1	none	4.35133061701e-05
S042	T330	TRUE	TRUE	0	0	1	1	none	0.0001262622775713
S071	T330	TRUE	TRUE	0	0	1	1	none	3.37529200093e-05
S078	T330	TRUE	TRUE	0	0	1	1	none	0.0001246059208851
S081	T330	TRUE	TRUE	0	0	1	1	none	0.0001277707893807
S085	T330	TRUE	TRUE	0	0	1	1	none	6.180951891e-05
S087	T330	TRUE	TRUE	0	0	1	1	none	6.95073374324e-05
S093	T330	TRUE	TRUE	0	0	1	1	none	4.83325195491e-05
S097	T330	TRUE	TRUE	0	0	1	1	none	0.0001238369924511
S102	T330	TRUE	TRUE	0	0	1	1	none	4.4320027841e-05
S106	T330	TRUE	TRUE	0	0	1	1	none	0.0001243856910421
S130	T330	TRUE	TRUE	0	0	1	1	none	7.01503728893e-05
T009	T330	TRUE	TRUE	0	0	1	1	none	0.0001265983201011
T010	T330	FALSE	FALSE	0	0	1	1	none	0.0001299996705985
T013	T330	FALSE	FALSE	0	0	1	1	none	0.00013164655306
T014	T330	TRUE	TRUE	0	0	1	1	none	0.0001283758074582
T020	T330	TRUE	TRUE	0	0	1	1	none	0.0001283240808879
T021	T330	FALSE	FALSE	0	0	1	1	none	0.0001301348107279
T028	T330	TRUE	TRUE	0	0	1	1	none	0.0001216209341275
T035a	T330	TRUE	TRUE	0	0	1	1	none	7.0278584963e-05
T035b	T330	FALSE	FALSE	0	0	1	1	none	0.0001299591989557
T040	T330	TRUE	TRUE	0	0	1	1	none	0.0001291408275234
T056	T330	FALSE	FALSE	0	0	1	1	none	0.0001313086310299
T059	T330	TRUE	TRUE	0	0	1	1	none	4.80664461861e-05
T065	T330	TRUE	TRUE	0	0	1	1	none	0.0001268777899984
T069	T330	TRUE	TRUE	0	0	1	1	none	5.42476689432e-05
T071	T330	TRUE	TRUE	0	0	1	1	none	0.0001097803164025
T073	T330	FALSE	FALSE	0	0	1	1	none	0.000130723599594
T075	T330	TRUE	TRUE	0	0	1	1	none	0.00012554377791
T077	T330	FALSE	FALSE	0	0	1	1	none	0.000130723599594
T087	T330	FALSE	FALSE	0	0	1	1	none	0.0001277556251413
T095	T330	TRUE	TRUE	0	0	1	1	none	6.99913884472e-05
T099a	T330	TRUE	TRUE	0	0	1	1	none	6.84148044771e-05
T102	T330	FALSE	FALSE	0	0	1	1	none	7.46107764153e-05
T104	T330	FALSE	FALSE	0	0	1	1	none	0.0001130775511518
T105	T330	TRUE	TRUE	0	0	1	1	none	0.0001268777899984
T107	T330	FALSE	FALSE	0	0	1	1	none	7.51995652814e-05
T126	T330	TRUE	TRUE	0	0	1	1	none	4.9698234416e-05
T156	T330	FALSE	FALSE	0	0	1	1	none	0.0001296182241138
T159a	T330	TRUE	TRUE	0	0	1	1	none	0.0001260132886652
T182	T330	FALSE	FALSE	0	0	1	1	none	0.0001284425031227
T188	T330	TRUE	TRUE	0	0	1	1	none	0.0001294158055575
T192	T330	FALSE	FALSE	0	0	1	1	none	6.66938261354e-05
T223	T330	FALSE	FALSE	0	0	1	1	none	0.0001278537142566
T225	T330	FALSE	FALSE	0	0	1	1	none	0.0001338469418867
T230	T330	FALSE	FALSE	0	0	1	1	none	0.0001277796552635
T232	T330	TRUE	TRUE	0	0	1	1	none	4.80439828861e-05
T241	T330	FALSE	FALSE	0	0	1	1	none	0.0001509596519379
T270	T330	FALSE	FALSE	0	0	1	1	none	5.11034129051e-05
T271b	T330	FALSE	FALSE	0	0	1	1	none	0.0001309029975562
T301	T330	FALSE	FALSE	0	0	1	1	none	6.01714123556e-05
T303	T330	FALSE	FALSE	0	0	1	1	none	6.5813945404e-05
T322	T330	FALSE	FALSE	0	0	1	1	none	0.0001398459447818
T327b	T330	TRUE	TRUE	0	1	1	1	desc	5.887888661e-07
S002	T335	FALSE	FALSE	0	0	1	1	none	0.0001297082961918
S007	T335	FALSE	FALSE	0	0	1	1	none	0.0001277218296688
S021	T335	FALSE	FALSE	0	0	1	1	none	0.0001326904264432
S024	T335	FALSE	FALSE	0	0	1	1	none	0.000134257023671
S025	T335	FALSE	FALSE	0	0	1	1	none	0.0001314635080268
S026	T335	FALSE	FALSE	0	0	1	1	none	0.0001286533102648
S038	T335	FALSE	FALSE	0	0	1	1	none	0.0001312555871667
S039	T335	FALSE	FALSE	0	0	1	1	none	0.000134370417462
S040	T335	FALSE	FALSE	0	0	1	1	none	4.91433930778e-05
S042	T335	FALSE	FALSE	0	0	1	1	none	0.000131892364479
S071	T335	FALSE	FALSE	0	0	1	1	none	2.8401103077e-05
S078	T335	FALSE	FALSE	0	0	1	1	none	0.0001302360077928
S081	T335	FALSE	FALSE	0	0	1	1	none	0.0001334008762884
S085	T335	FALSE	FALSE	0	0	1	1	none	6.74396058177e-05
S087	T335	FALSE	FALSE	0	0	1	1	none	7.51374243401e-05
S093	T335	FALSE	FALSE	0	0	1	1	none	5.39626064568e-05
S097	T335	FALSE	FALSE	0	0	1	1	none	0.0001294670793588
S102	T335	FALSE	FALSE	0	0	1	1	none	4.99501147487e-05
S106	T335	FALSE	FALSE	0	0	1	1	none	0.0001300157779498
S130	T335	FALSE	FALSE	0	0	1	1	none	7.5780459797e-05
T009	T335	FALSE	FALSE	0	0	1	1	none	0.0001322284070088
T010	T335	FALSE	FALSE	0	0	1	1	none	0.0001356297575062
T013	T335	FALSE	FALSE	0	0	1	1	none	0.0001372766399677
T014	T335	FALSE	FALSE	0	0	1	1	none	0.0001340058943659
T020	T335	FALSE	FALSE	0	0	1	1	none	0.0001339541677956
T021	T335	FALSE	FALSE	0	0	1	1	none	0.0001357648976356
T028	T335	FALSE	FALSE	0	0	1	1	none	0.0001272510210352
T035a	T335	FALSE	FALSE	0	0	1	1	none	7.59086718707e-05
T035b	T335	FALSE	FALSE	0	0	1	1	none	0.0001355892858634
T040	T335	FALSE	FALSE	0	0	1	1	none	0.0001347709144311
T056	T335	FALSE	FALSE	0	0	1	1	none	0.0001369387179376
T059	T335	FALSE	FALSE	0	0	1	1	none	5.36965330938e-05
T065	T335	FALSE	FALSE	0	0	1	1	none	0.0001325078769061
T069	T335	FALSE	FALSE	0	0	1	1	none	4.88958520109e-05
T071	T335	FALSE	FALSE	0	0	1	1	none	0.0001154104033102
T073	T335	FALSE	FALSE	0	0	1	1	none	0.0001363536865017
T075	T335	FALSE	FALSE	0	0	1	1	none	0.0001311738648177
T077	T335	FALSE	FALSE	0	0	1	1	none	0.0001363536865017
T087	T335	FALSE	FALSE	0	0	1	1	none	0.000133385712049
T095	T335	FALSE	FALSE	0	0	1	1	none	7.56214753549e-05
T099a	T335	FALSE	FALSE	0	0	1	1	none	7.40448913848e-05
T102	T335	FALSE	FALSE	0	0	1	1	none	8.0240863323e-05
T104	T335	FALSE	FALSE	0	0	1	1	none	0.0001187076380595
T105	T335	FALSE	FALSE	0	0	1	1	none	0.0001325078769061
T107	T335	FALSE	FALSE	0	0	1	1	none	8.08296521891e-05
T126	T335	TRUE	TRUE	1	0	1	1	anc	5.887888661e-07
[truncated: 1,161 more rows]
