# Supplementary material for: Improved characterisation of MRSA transmission using within-host bacterial sequence diversity
Source: eLife. 2019 Oct 8;8:e46402. doi: 10.7554/eLife.46402 (PMC6954020; doi:10.7554/eLife.46402)
Supplement: Figure 9—source data 1. [file elife-46402-fig9-data1.zip › Figure 9-source data 1/classifications/Classification_Posterior_ds_10percol_64.csv]

host.1	host.2	adjacent	contiguous	paths12	paths21	nodes1	nodes2	path.classification	min.distance.between.subgraphs
S002	S007	TRUE	TRUE	0	0	1	1	none	7.02893164552e-05
S002	S021	TRUE	TRUE	0	0	1	1	none	1.45108975687e-05
S007	S021	TRUE	TRUE	0	0	1	1	none	6.66172460075e-05
S002	S024	TRUE	TRUE	0	0	1	1	none	1.46044928742e-05
S007	S024	TRUE	TRUE	0	0	1	1	none	6.6710841313e-05
S021	S024	TRUE	TRUE	0	0	1	1	none	4.3848458665e-06
S002	S025	TRUE	TRUE	0	0	1	1	none	2.46019026448e-05
S007	S025	TRUE	TRUE	0	0	1	1	none	7.54965125326e-05
S021	S025	TRUE	TRUE	0	0	1	1	none	2.09298321971e-05
S024	S025	TRUE	TRUE	0	0	1	1	none	2.10234275026e-05
S002	S026	TRUE	TRUE	0	0	1	1	none	1.53971777465e-05
S007	S026	TRUE	TRUE	0	0	1	1	none	6.62917876343e-05
S021	S026	TRUE	TRUE	0	0	1	1	none	1.17251072988e-05
S024	S026	TRUE	TRUE	0	0	1	1	none	1.18187026043e-05
S025	S026	TRUE	TRUE	0	0	1	1	none	1.87606087057e-05
S002	S038	TRUE	TRUE	0	0	1	1	none	6.48348623002e-05
S007	S038	TRUE	TRUE	0	0	1	1	none	3.4467212477e-05
S021	S038	TRUE	TRUE	0	0	1	1	none	6.11627918525e-05
S024	S038	TRUE	TRUE	0	0	1	1	none	6.1256387158e-05
S025	S038	TRUE	TRUE	0	0	1	1	none	7.00420583776e-05
S026	S038	TRUE	TRUE	0	0	1	1	none	6.08373334793e-05
S002	S039	TRUE	TRUE	0	0	1	1	none	1.53394222027e-05
S007	S039	TRUE	TRUE	0	0	1	1	none	6.74457706415e-05
S021	S039	TRUE	TRUE	0	0	1	1	none	3.908036644e-06
S024	S039	TRUE	TRUE	0	0	1	1	none	5.2133705005e-06
S025	S039	TRUE	TRUE	0	0	1	1	none	2.17583568311e-05
S026	S039	TRUE	TRUE	0	0	1	1	none	1.25536319328e-05
S038	S039	TRUE	TRUE	0	0	1	1	none	6.19913164865e-05
S002	S040	TRUE	TRUE	0	0	1	1	none	0.0001095144693112
S007	S040	TRUE	TRUE	0	0	1	1	none	0.000107752266939
S021	S040	TRUE	TRUE	0	0	1	1	none	0.0001058423988635
S024	S040	TRUE	TRUE	0	0	1	1	none	0.000105935994169
S025	S040	TRUE	TRUE	0	0	1	1	none	0.0001147216653886
S026	S040	TRUE	TRUE	0	0	1	1	none	0.0001055169404903
S038	S040	TRUE	TRUE	0	0	1	1	none	0.000102297812784
S039	S040	TRUE	TRUE	0	0	1	1	none	0.0001066709234975
S002	S042	TRUE	TRUE	0	0	1	1	none	1.41828801147e-05
S007	S042	TRUE	TRUE	0	0	1	1	none	6.62892285535e-05
S021	S042	TRUE	TRUE	0	0	1	1	none	3.963233107e-06
S024	S042	TRUE	TRUE	0	0	1	1	none	2.8450898615e-06
S025	S042	TRUE	TRUE	0	0	1	1	none	2.06018147431e-05
S026	S042	TRUE	TRUE	0	0	1	1	none	1.13970898448e-05
S038	S042	TRUE	TRUE	0	0	1	1	none	6.08347743985e-05
S039	S042	TRUE	TRUE	0	0	1	1	none	4.791757741e-06
S040	S042	TRUE	TRUE	0	0	1	1	none	0.0001055143814095
S002	S071	TRUE	TRUE	0	0	1	1	none	0.0001145678392847
S007	S071	TRUE	TRUE	0	0	1	1	none	0.0001128056369125
S021	S071	TRUE	TRUE	0	0	1	1	none	0.000110895768837
S024	S071	TRUE	TRUE	0	0	1	1	none	0.0001109893641425
S025	S071	TRUE	TRUE	0	0	1	1	none	0.0001197750353621
S026	S071	TRUE	TRUE	0	0	1	1	none	0.0001105703104638
S038	S071	TRUE	TRUE	0	0	1	1	none	0.0001073511827575
S039	S071	TRUE	TRUE	0	0	1	1	none	0.000111724293471
S040	S071	TRUE	TRUE	0	0	1	1	none	2.53519583845e-05
S042	S071	TRUE	TRUE	0	0	1	1	none	0.000110567751383
S002	S078	TRUE	TRUE	0	0	1	1	none	1.74653328072e-05
S007	S078	TRUE	TRUE	0	0	1	1	none	6.9571681246e-05
S021	S078	TRUE	TRUE	0	0	1	1	none	9.3560865935e-06
S024	S078	TRUE	TRUE	0	0	1	1	none	9.449681899e-06
S025	S078	TRUE	TRUE	0	0	1	1	none	2.38842674356e-05
S026	S078	TRUE	TRUE	0	0	1	1	none	1.46795425373e-05
S038	S078	TRUE	TRUE	0	0	1	1	none	6.4117227091e-05
S039	S078	TRUE	TRUE	0	0	1	1	none	1.01846112275e-05
S040	S078	TRUE	TRUE	0	0	1	1	none	0.000108796834102
S042	S078	TRUE	TRUE	0	0	1	1	none	9.0280691395e-06
S071	S078	TRUE	TRUE	0	0	1	1	none	0.0001138502040755
S002	S081	TRUE	TRUE	0	0	1	1	none	1.47887493902e-05
S007	S081	TRUE	TRUE	0	0	1	1	none	6.6895097829e-05
S021	S081	TRUE	TRUE	0	0	1	1	none	4.5691023825e-06
S024	S081	TRUE	TRUE	0	0	1	1	none	2.239220586e-06
S025	S081	TRUE	TRUE	0	0	1	1	none	2.12076840186e-05
S026	S081	TRUE	TRUE	0	0	1	1	none	1.20029591203e-05
S038	S081	TRUE	TRUE	0	0	1	1	none	6.1440643674e-05
S039	S081	TRUE	TRUE	0	0	1	1	none	5.3976270165e-06
S040	S081	TRUE	TRUE	0	0	1	1	none	0.000106120250685
S042	S081	TRUE	TRUE	0	0	1	1	none	3.0293463775e-06
S071	S081	TRUE	TRUE	0	0	1	1	none	0.0001111736206585
S078	S081	TRUE	TRUE	0	0	1	1	none	9.633938415e-06
S002	S085	TRUE	TRUE	0	0	1	1	none	0.0001050247958477
S007	S085	TRUE	TRUE	0	0	1	1	none	0.0001032625934755
S021	S085	TRUE	TRUE	0	0	1	1	none	0.0001013527254
S024	S085	TRUE	TRUE	0	0	1	1	none	0.0001014463207055
S025	S085	TRUE	TRUE	0	0	1	1	none	0.0001102319919251
S026	S085	TRUE	TRUE	0	0	1	1	none	0.0001010272670268
S038	S085	TRUE	TRUE	0	0	1	1	none	9.78081393205e-05
S039	S085	TRUE	TRUE	0	0	1	1	none	0.000102181250034
S040	S085	TRUE	TRUE	0	0	1	1	none	4.16529211315e-05
S042	S085	TRUE	TRUE	0	0	1	1	none	0.000101024707946
S071	S085	TRUE	TRUE	0	0	1	1	none	4.6706291105e-05
S078	S085	TRUE	TRUE	0	0	1	1	none	0.0001043071606385
S081	S085	TRUE	TRUE	0	0	1	1	none	0.0001016305772215
S002	S087	TRUE	TRUE	0	0	1	1	none	0.0001265741395297
S007	S087	TRUE	TRUE	0	0	1	1	none	0.0001248119371575
S021	S087	TRUE	TRUE	0	0	1	1	none	0.000122902069082
S024	S087	TRUE	TRUE	0	0	1	1	none	0.0001229956643875
S025	S087	TRUE	TRUE	0	0	1	1	none	0.0001317813356071
S026	S087	TRUE	TRUE	0	0	1	1	none	0.0001225766107088
S038	S087	TRUE	TRUE	0	0	1	1	none	0.0001193574830025
S039	S087	TRUE	TRUE	0	0	1	1	none	0.000123730593716
S040	S087	TRUE	TRUE	0	0	1	1	none	6.32022648135e-05
S042	S087	TRUE	TRUE	0	0	1	1	none	0.000122574051628
S071	S087	TRUE	TRUE	0	0	1	1	none	6.8255634787e-05
S078	S087	TRUE	TRUE	0	0	1	1	none	0.0001258565043205
S081	S087	TRUE	TRUE	0	0	1	1	none	0.0001231799209035
S085	S087	TRUE	TRUE	0	0	1	1	none	2.906442001e-05
S002	S093	TRUE	TRUE	0	0	1	1	none	9.56219798932e-05
S007	S093	TRUE	TRUE	0	0	1	1	none	9.3859777521e-05
S021	S093	TRUE	TRUE	0	0	1	1	none	9.19499094455e-05
S024	S093	TRUE	TRUE	0	0	1	1	none	9.2043504751e-05
S025	S093	TRUE	TRUE	0	0	1	1	none	0.0001008291759706
S026	S093	TRUE	TRUE	0	0	1	1	none	9.16244510723e-05
S038	S093	TRUE	TRUE	0	0	1	1	none	8.8405323366e-05
S039	S093	TRUE	TRUE	0	0	1	1	none	9.27784340795e-05
S040	S093	TRUE	TRUE	0	0	1	1	none	1.5104227969e-05
S042	S093	TRUE	TRUE	0	0	1	1	none	9.16218919915e-05
S071	S093	TRUE	TRUE	0	0	1	1	none	2.01575979425e-05
S078	S093	TRUE	TRUE	0	0	1	1	none	9.4904344684e-05
S081	S093	TRUE	TRUE	0	0	1	1	none	9.2227761267e-05
S085	S093	TRUE	TRUE	0	0	1	1	none	2.77604317135e-05
S087	S093	TRUE	TRUE	0	0	1	1	none	4.93097753955e-05
S002	S097	TRUE	TRUE	0	0	1	1	none	2.25735582483e-05
S007	S097	TRUE	TRUE	0	0	1	1	none	7.34681681361e-05
S021	S097	TRUE	TRUE	0	0	1	1	none	1.89014878006e-05
S024	S097	TRUE	TRUE	0	0	1	1	none	1.89950831061e-05
S025	S097	TRUE	TRUE	0	0	1	1	none	3.2400829475e-06
S026	S097	TRUE	TRUE	0	0	1	1	none	1.67322643092e-05
S038	S097	TRUE	TRUE	0	0	1	1	none	6.80137139811e-05
S039	S097	TRUE	TRUE	0	0	1	1	none	1.97300124346e-05
S040	S097	TRUE	TRUE	0	0	1	1	none	0.0001126933209921
S042	S097	TRUE	TRUE	0	0	1	1	none	1.85734703466e-05
S071	S097	TRUE	TRUE	0	0	1	1	none	0.0001177466909656
S078	S097	TRUE	TRUE	0	0	1	1	none	2.18559230391e-05
S081	S097	TRUE	TRUE	0	0	1	1	none	1.91793396221e-05
S085	S097	TRUE	TRUE	0	0	1	1	none	0.0001082036475286
S087	S097	TRUE	TRUE	0	0	1	1	none	0.0001297529912106
S093	S097	TRUE	TRUE	0	0	1	1	none	9.88008315741e-05
S002	S102	TRUE	TRUE	0	0	1	1	none	0.0001110765949857
S007	S102	TRUE	TRUE	0	0	1	1	none	0.0001093143926135
S021	S102	TRUE	TRUE	0	0	1	1	none	0.000107404524538
S024	S102	TRUE	TRUE	0	0	1	1	none	0.0001074981198435
S025	S102	TRUE	TRUE	0	0	1	1	none	0.0001162837910631
S026	S102	TRUE	TRUE	0	0	1	1	none	0.0001070790661648
S038	S102	TRUE	TRUE	0	0	1	1	none	0.0001038599384585
S039	S102	TRUE	TRUE	0	0	1	1	none	0.000108233049172
S040	S102	TRUE	TRUE	0	0	1	1	none	5.1973413275e-06
S042	S102	TRUE	TRUE	0	0	1	1	none	0.000107076507084
S071	S102	TRUE	TRUE	0	0	1	1	none	2.6914084059e-05
S078	S102	TRUE	TRUE	0	0	1	1	none	0.0001103589597765
S081	S102	TRUE	TRUE	0	0	1	1	none	0.0001076823763595
S085	S102	TRUE	TRUE	0	0	1	1	none	4.3215046806e-05
S087	S102	TRUE	TRUE	0	0	1	1	none	6.4764390488e-05
S093	S102	TRUE	TRUE	0	0	1	1	none	1.66663536435e-05
S097	S102	TRUE	TRUE	0	0	1	1	none	0.0001142554466666
S002	S106	TRUE	TRUE	0	0	1	1	none	1.1749561061e-05
S007	S106	TRUE	TRUE	0	0	1	1	none	6.58429957502e-05
S021	S106	TRUE	TRUE	0	0	1	1	none	1.00645768637e-05
S024	S106	TRUE	TRUE	0	0	1	1	none	1.01581721692e-05
S025	S106	TRUE	TRUE	0	0	1	1	none	2.01555819398e-05
S026	S106	TRUE	TRUE	0	0	1	1	none	1.09508570415e-05
S038	S106	TRUE	TRUE	0	0	1	1	none	6.03885415952e-05
S039	S106	TRUE	TRUE	0	0	1	1	none	1.08931014977e-05
S040	S106	TRUE	TRUE	0	0	1	1	none	0.0001050681486062
S042	S106	TRUE	TRUE	0	0	1	1	none	9.7365594097e-06
S071	S106	TRUE	TRUE	0	0	1	1	none	0.0001101215185797
S078	S106	TRUE	TRUE	0	0	1	1	none	1.30190121022e-05
S081	S106	TRUE	TRUE	0	0	1	1	none	1.03424286852e-05
S085	S106	TRUE	TRUE	0	0	1	1	none	0.0001005784751427
S087	S106	TRUE	TRUE	0	0	1	1	none	0.0001221278188247
S093	S106	TRUE	TRUE	0	0	1	1	none	9.11756591882e-05
S097	S106	TRUE	TRUE	0	0	1	1	none	1.81272375433e-05
S102	S106	TRUE	TRUE	0	0	1	1	none	0.0001066302742807
S002	S130	TRUE	TRUE	0	0	1	1	none	0.0001264626441188
S007	S130	TRUE	TRUE	0	0	1	1	none	0.0001247004417466
S021	S130	TRUE	TRUE	0	0	1	1	none	0.0001227905736711
S024	S130	TRUE	TRUE	0	0	1	1	none	0.0001228841689766
S025	S130	TRUE	TRUE	0	0	1	1	none	0.0001316698401962
S026	S130	TRUE	TRUE	0	0	1	1	none	0.0001224651152979
S038	S130	TRUE	TRUE	0	0	1	1	none	0.0001192459875916
S039	S130	TRUE	TRUE	0	0	1	1	none	0.0001236190983051
S040	S130	TRUE	TRUE	0	0	1	1	none	6.30907694026e-05
S042	S130	TRUE	TRUE	0	0	1	1	none	0.0001224625562171
S071	S130	TRUE	TRUE	0	0	1	1	none	6.81441393761e-05
S078	S130	TRUE	TRUE	0	0	1	1	none	0.0001257450089096
S081	S130	TRUE	TRUE	0	0	1	1	none	0.0001230684254926
S085	S130	TRUE	TRUE	0	0	1	1	none	2.89529245991e-05
S087	S130	TRUE	TRUE	0	0	1	1	none	2.5856456591e-06
S093	S130	TRUE	TRUE	0	0	1	1	none	4.91982799846e-05
S097	S130	TRUE	TRUE	0	0	1	1	none	0.0001296414957997
S102	S130	TRUE	TRUE	0	0	1	1	none	6.46528950771e-05
S106	S130	TRUE	TRUE	0	0	1	1	none	0.0001220163234138
S002	T009	FALSE	FALSE	0	0	1	1	none	1.99581207978e-05
S007	T009	FALSE	FALSE	0	0	1	1	none	7.08527306856e-05
S021	T009	FALSE	FALSE	0	0	1	1	none	1.62860503501e-05
S024	T009	FALSE	FALSE	0	0	1	1	none	1.63796456556e-05
S025	T009	FALSE	FALSE	0	0	1	1	none	2.3321551757e-05
S026	T009	FALSE	FALSE	0	0	1	1	none	1.01934037967e-05
S038	T009	FALSE	FALSE	0	0	1	1	none	6.53982765306e-05
S039	T009	FALSE	FALSE	0	0	1	1	none	1.71145749841e-05
S040	T009	FALSE	FALSE	0	0	1	1	none	0.0001100778835416
S042	T009	FALSE	FALSE	0	0	1	1	none	1.59580328961e-05
S071	T009	FALSE	FALSE	0	0	1	1	none	0.0001151312535151
S078	T009	FALSE	FALSE	0	0	1	1	none	1.92404855886e-05
S081	T009	FALSE	FALSE	0	0	1	1	none	1.65639021716e-05
S085	T009	FALSE	FALSE	0	0	1	1	none	0.0001055882100781
S087	T009	FALSE	FALSE	0	0	1	1	none	0.0001271375537601
S093	T009	FALSE	FALSE	0	0	1	1	none	9.61853941236e-05
S097	T009	FALSE	FALSE	0	0	1	1	none	2.12932073605e-05
S102	T009	FALSE	FALSE	0	0	1	1	none	0.0001116400092161
S106	T009	FALSE	FALSE	0	0	1	1	none	1.55118000928e-05
S130	T009	FALSE	FALSE	0	0	1	1	none	0.0001270260583492
S002	T010	FALSE	FALSE	0	0	1	1	none	2.20642094578e-05
S007	T010	FALSE	FALSE	0	0	1	1	none	7.29588193456e-05
S021	T010	FALSE	FALSE	0	0	1	1	none	1.83921390101e-05
S024	T010	FALSE	FALSE	0	0	1	1	none	1.84857343156e-05
S025	T010	FALSE	FALSE	0	0	1	1	none	2.5427640417e-05
S026	T010	FALSE	FALSE	0	0	1	1	none	1.22994924567e-05
S038	T010	FALSE	FALSE	0	0	1	1	none	6.75043651906e-05
S039	T010	FALSE	FALSE	0	0	1	1	none	1.92206636441e-05
S040	T010	FALSE	FALSE	0	0	1	1	none	0.0001121839722016
S042	T010	FALSE	FALSE	0	0	1	1	none	1.80641215561e-05
S071	T010	FALSE	FALSE	0	0	1	1	none	0.0001172373421751
S078	T010	FALSE	FALSE	0	0	1	1	none	2.13465742486e-05
S081	T010	FALSE	FALSE	0	0	1	1	none	1.86699908316e-05
S085	T010	FALSE	FALSE	0	0	1	1	none	0.0001076942987381
S087	T010	FALSE	FALSE	0	0	1	1	none	0.0001292436424201
S093	T010	FALSE	FALSE	0	0	1	1	none	9.82914827836e-05
S097	T010	FALSE	FALSE	0	0	1	1	none	2.33992960205e-05
S102	T010	FALSE	FALSE	0	0	1	1	none	0.0001137460978761
S106	T010	FALSE	FALSE	0	0	1	1	none	1.76178887528e-05
S130	T010	FALSE	FALSE	0	0	1	1	none	0.0001291321470092
T009	T010	FALSE	FALSE	0	0	1	1	none	4.723043231e-06
S002	T013	FALSE	FALSE	0	0	1	1	none	7.43316180616e-05
S007	T013	FALSE	FALSE	0	0	1	1	none	4.39639682384e-05
S021	T013	FALSE	FALSE	0	0	1	1	none	7.06595476139e-05
S024	T013	FALSE	FALSE	0	0	1	1	none	7.07531429194e-05
S025	T013	FALSE	FALSE	0	0	1	1	none	7.9538814139e-05
S026	T013	FALSE	FALSE	0	0	1	1	none	7.03340892407e-05
S038	T013	FALSE	FALSE	0	0	1	1	none	1.21867737924e-05
S039	T013	FALSE	FALSE	0	0	1	1	none	7.14880722479e-05
S040	T013	FALSE	FALSE	0	0	1	1	none	0.0001117945685454
S042	T013	FALSE	FALSE	0	0	1	1	none	7.03315301599e-05
S071	T013	FALSE	FALSE	0	0	1	1	none	0.0001168479385189
S078	T013	FALSE	FALSE	0	0	1	1	none	7.36139828524e-05
S081	T013	FALSE	FALSE	0	0	1	1	none	7.09373994354e-05
S085	T013	FALSE	FALSE	0	0	1	1	none	0.0001073048950819
S087	T013	FALSE	FALSE	0	0	1	1	none	0.0001288542387639
S093	T013	FALSE	FALSE	0	0	1	1	none	9.79020791274e-05
S097	T013	FALSE	FALSE	0	0	1	1	none	7.75104697425e-05
S102	T013	FALSE	FALSE	0	0	1	1	none	0.0001133566942199
S106	T013	FALSE	FALSE	0	0	1	1	none	6.98852973566e-05
S130	T013	FALSE	FALSE	0	0	1	1	none	0.000128742743353
T009	T013	FALSE	FALSE	0	0	1	1	none	7.4895032292e-05
T010	T013	FALSE	FALSE	0	0	1	1	none	7.7001120952e-05
S002	T014	TRUE	TRUE	0	0	1	1	none	1.46683364582e-05
S007	T014	TRUE	TRUE	0	0	1	1	none	6.6774684897e-05
S021	T014	TRUE	TRUE	0	0	1	1	none	4.4486894505e-06
S024	T014	TRUE	TRUE	0	0	1	1	none	3.330546205e-06
S025	T014	TRUE	TRUE	0	0	1	1	none	2.10872710866e-05
S026	T014	TRUE	TRUE	0	0	1	1	none	1.18825461883e-05
S038	T014	TRUE	TRUE	0	0	1	1	none	6.1320230742e-05
S039	T014	TRUE	TRUE	0	0	1	1	none	5.2772140845e-06
S040	T014	TRUE	TRUE	0	0	1	1	none	0.000105999837753
S042	T014	TRUE	TRUE	0	0	1	1	none	1.6971948945e-06
S071	T014	TRUE	TRUE	0	0	1	1	none	0.0001110532077265
S078	T014	TRUE	TRUE	0	0	1	1	none	9.513525483e-06
S081	T014	TRUE	TRUE	0	0	1	1	none	3.514802721e-06
S085	T014	TRUE	TRUE	0	0	1	1	none	0.0001015101642895
S087	T014	TRUE	TRUE	0	0	1	1	none	0.0001230595079715
S093	T014	TRUE	TRUE	0	0	1	1	none	9.2107348335e-05
S097	T014	TRUE	TRUE	0	0	1	1	none	1.90589266901e-05
S102	T014	TRUE	TRUE	0	0	1	1	none	0.0001075619634275
S106	T014	TRUE	TRUE	0	0	1	1	none	1.02220157532e-05
S130	T014	TRUE	TRUE	0	0	1	1	none	0.0001229480125606
T009	T014	FALSE	FALSE	0	0	1	1	none	1.64434892396e-05
T010	T014	FALSE	FALSE	0	0	1	1	none	1.85495778996e-05
T013	T014	FALSE	FALSE	0	0	1	1	none	7.08169865034e-05
S002	T020	TRUE	TRUE	0	0	1	1	none	6.66348878772e-05
S007	T020	TRUE	TRUE	0	0	1	1	none	3.6267238054e-05
S021	T020	TRUE	TRUE	0	0	1	1	none	6.29628174295e-05
S024	T020	TRUE	TRUE	0	0	1	1	none	6.3056412735e-05
S025	T020	TRUE	TRUE	0	0	1	1	none	7.18420839546e-05
S026	T020	TRUE	TRUE	0	0	1	1	none	6.26373590563e-05
S038	T020	TRUE	TRUE	0	0	1	1	none	3.278305057e-06
S039	T020	TRUE	TRUE	0	0	1	1	none	6.37913420635e-05
S040	T020	TRUE	TRUE	0	0	1	1	none	0.000104097838361
S042	T020	TRUE	TRUE	0	0	1	1	none	6.26347999755e-05
S071	T020	TRUE	TRUE	0	0	1	1	none	0.0001091512083345
S078	T020	TRUE	TRUE	0	0	1	1	none	6.5917252668e-05
S081	T020	TRUE	TRUE	0	0	1	1	none	6.3240669251e-05
S085	T020	TRUE	TRUE	0	0	1	1	none	9.96081648975e-05
S087	T020	TRUE	TRUE	0	0	1	1	none	0.0001211575085795
S093	T020	TRUE	TRUE	0	0	1	1	none	9.0205348943e-05
S097	T020	TRUE	TRUE	0	0	1	1	none	6.98137395581e-05
S102	T020	TRUE	TRUE	0	0	1	1	none	0.0001056599640355
S106	T020	TRUE	TRUE	0	0	1	1	none	6.21885671722e-05
S130	T020	TRUE	TRUE	0	0	1	1	none	0.0001210460131686
T009	T020	FALSE	FALSE	0	0	1	1	none	6.71983021076e-05
T010	T020	FALSE	FALSE	0	0	1	1	none	6.93043907676e-05
T013	T020	FALSE	FALSE	0	0	1	1	none	1.39867993694e-05
T014	T020	TRUE	TRUE	0	0	1	1	none	6.3120256319e-05
S002	T021	FALSE	FALSE	0	0	1	1	none	2.16789898898e-05
S007	T021	FALSE	FALSE	0	0	1	1	none	7.25735997776e-05
S021	T021	FALSE	FALSE	0	0	1	1	none	1.80069194421e-05
S024	T021	FALSE	FALSE	0	0	1	1	none	1.81005147476e-05
S025	T021	FALSE	FALSE	0	0	1	1	none	2.5042420849e-05
S026	T021	FALSE	FALSE	0	0	1	1	none	1.19142728887e-05
S038	T021	FALSE	FALSE	0	0	1	1	none	6.71191456226e-05
S039	T021	FALSE	FALSE	0	0	1	1	none	1.88354440761e-05
S040	T021	FALSE	FALSE	0	0	1	1	none	0.0001117987526336
S042	T021	FALSE	FALSE	0	0	1	1	none	1.76789019881e-05
S071	T021	FALSE	FALSE	0	0	1	1	none	0.0001168521226071
S078	T021	FALSE	FALSE	0	0	1	1	none	2.09613546806e-05
S081	T021	FALSE	FALSE	0	0	1	1	none	1.82847712636e-05
S085	T021	FALSE	FALSE	0	0	1	1	none	0.0001073090791701
S087	T021	FALSE	FALSE	0	0	1	1	none	0.0001288584228521
S093	T021	FALSE	FALSE	0	0	1	1	none	9.79062632156e-05
S097	T021	FALSE	FALSE	0	0	1	1	none	2.30140764525e-05
S102	T021	FALSE	FALSE	0	0	1	1	none	0.0001133608783081
S106	T021	FALSE	FALSE	0	0	1	1	none	1.72326691848e-05
S130	T021	FALSE	FALSE	0	0	1	1	none	0.0001287469274412
T009	T021	FALSE	FALSE	0	0	1	1	none	4.337823663e-06
T010	T021	FALSE	FALSE	0	0	1	1	none	5.232173772e-06
T013	T021	FALSE	FALSE	0	0	1	1	none	7.6615901384e-05
T014	T021	FALSE	FALSE	0	0	1	1	none	1.81643583316e-05
T020	T021	FALSE	FALSE	0	0	1	1	none	6.89191711996e-05
S002	T028	TRUE	TRUE	0	0	1	1	none	7.01770162267e-05
S007	T028	TRUE	TRUE	0	0	1	1	none	2.69942454915e-05
S021	T028	TRUE	TRUE	0	0	1	1	none	6.6504945779e-05
S024	T028	TRUE	TRUE	0	0	1	1	none	6.65985410845e-05
S025	T028	TRUE	TRUE	0	0	1	1	none	7.53842123041e-05
S026	T028	TRUE	TRUE	0	0	1	1	none	6.61794874058e-05
S038	T028	TRUE	TRUE	0	0	1	1	none	3.43549122485e-05
S039	T028	TRUE	TRUE	0	0	1	1	none	6.7333470413e-05
S040	T028	TRUE	TRUE	0	0	1	1	none	0.0001076399667105
S042	T028	TRUE	TRUE	0	0	1	1	none	6.6176928325e-05
S071	T028	TRUE	TRUE	0	0	1	1	none	0.000112693336684
S078	T028	TRUE	TRUE	0	0	1	1	none	6.94593810175e-05
S081	T028	TRUE	TRUE	0	0	1	1	none	6.67827976005e-05
S085	T028	TRUE	TRUE	0	0	1	1	none	0.000103150293247
S087	T028	TRUE	TRUE	0	0	1	1	none	0.000124699636929
S093	T028	TRUE	TRUE	0	0	1	1	none	9.37474772925e-05
S097	T028	TRUE	TRUE	0	0	1	1	none	7.33558679076e-05
S102	T028	TRUE	TRUE	0	0	1	1	none	0.000109202092385
S106	T028	TRUE	TRUE	0	0	1	1	none	6.57306955217e-05
S130	T028	TRUE	TRUE	0	0	1	1	none	0.0001245881415181
T009	T028	FALSE	FALSE	0	0	1	1	none	7.07404304571e-05
T010	T028	FALSE	FALSE	0	0	1	1	none	7.28465191171e-05
T013	T028	FALSE	FALSE	0	0	1	1	none	4.38516680099e-05
T014	T028	TRUE	TRUE	0	0	1	1	none	6.66623846685e-05
T020	T028	TRUE	TRUE	0	0	1	1	none	3.61549378255e-05
T021	T028	FALSE	FALSE	0	0	1	1	none	7.24612995491e-05
S002	T035a	TRUE	TRUE	0	0	1	1	none	0.0001263763030062
S007	T035a	TRUE	TRUE	0	0	1	1	none	0.000124614100634
S021	T035a	TRUE	TRUE	0	0	1	1	none	0.0001227042325585
S024	T035a	TRUE	TRUE	0	0	1	1	none	0.000122797827864
S025	T035a	TRUE	TRUE	0	0	1	1	none	0.0001315834990836
S026	T035a	TRUE	TRUE	0	0	1	1	none	0.0001223787741853
S038	T035a	TRUE	TRUE	0	0	1	1	none	0.000119159646479
S039	T035a	TRUE	TRUE	0	0	1	1	none	0.0001235327571925
S040	T035a	TRUE	TRUE	0	0	1	1	none	6.300442829e-05
S042	T035a	TRUE	TRUE	0	0	1	1	none	0.0001223762151045
S071	T035a	TRUE	TRUE	0	0	1	1	none	6.80577982635e-05
S078	T035a	TRUE	TRUE	0	0	1	1	none	0.000125658667797
S081	T035a	TRUE	TRUE	0	0	1	1	none	0.00012298208438
S085	T035a	TRUE	TRUE	0	0	1	1	none	2.88665834865e-05
S087	T035a	TRUE	TRUE	0	0	1	1	none	3.7110430975e-06
S093	T035a	TRUE	TRUE	0	0	1	1	none	4.9111938872e-05
S097	T035a	TRUE	TRUE	0	0	1	1	none	0.0001295551546871
S102	T035a	TRUE	TRUE	0	0	1	1	none	6.45665539645e-05
S106	T035a	TRUE	TRUE	0	0	1	1	none	0.0001219299823012
S130	T035a	TRUE	TRUE	0	0	1	1	none	3.5995476866e-06
T009	T035a	FALSE	FALSE	0	0	1	1	none	0.0001269397172366
T010	T035a	FALSE	FALSE	0	0	1	1	none	0.0001290458058966
T013	T035a	FALSE	FALSE	0	0	1	1	none	0.0001286564022404
T014	T035a	TRUE	TRUE	0	0	1	1	none	0.000122861671448
T020	T035a	TRUE	TRUE	0	0	1	1	none	0.000120959672056
T021	T035a	FALSE	FALSE	0	0	1	1	none	0.0001286605863286
T028	T035a	TRUE	TRUE	0	0	1	1	none	0.0001245018004055
S002	T035b	FALSE	FALSE	0	0	1	1	none	2.10647217193e-05
S007	T035b	FALSE	FALSE	0	0	1	1	none	7.19593316071e-05
S021	T035b	FALSE	FALSE	0	0	1	1	none	1.73926512716e-05
S024	T035b	FALSE	FALSE	0	0	1	1	none	1.74862465771e-05
S025	T035b	FALSE	FALSE	0	0	1	1	none	2.44281526785e-05
S026	T035b	FALSE	FALSE	0	0	1	1	none	1.13000047182e-05
S038	T035b	FALSE	FALSE	0	0	1	1	none	6.65048774521e-05
S039	T035b	FALSE	FALSE	0	0	1	1	none	1.82211759056e-05
S040	T035b	FALSE	FALSE	0	0	1	1	none	0.0001111844844631
S042	T035b	FALSE	FALSE	0	0	1	1	none	1.70646338176e-05
S071	T035b	FALSE	FALSE	0	0	1	1	none	0.0001162378544366
S078	T035b	FALSE	FALSE	0	0	1	1	none	2.03470865101e-05
S081	T035b	FALSE	FALSE	0	0	1	1	none	1.76705030931e-05
S085	T035b	FALSE	FALSE	0	0	1	1	none	0.0001066948109996
S087	T035b	FALSE	FALSE	0	0	1	1	none	0.0001282441546816
S093	T035b	FALSE	FALSE	0	0	1	1	none	9.72919950451e-05
S097	T035b	FALSE	FALSE	0	0	1	1	none	2.2399808282e-05
S102	T035b	FALSE	FALSE	0	0	1	1	none	0.0001127466101376
S106	T035b	FALSE	FALSE	0	0	1	1	none	1.66184010143e-05
S130	T035b	FALSE	FALSE	0	0	1	1	none	0.0001281326592707
T009	T035b	FALSE	FALSE	0	0	1	1	none	3.7235554925e-06
T010	T035b	FALSE	FALSE	0	0	1	1	none	4.6179056015e-06
T013	T035b	FALSE	FALSE	0	0	1	1	none	7.60016332135e-05
T014	T035b	FALSE	FALSE	0	0	1	1	none	1.75500901611e-05
T020	T035b	FALSE	FALSE	0	0	1	1	none	6.83049030291e-05
T021	T035b	TRUE	TRUE	0	0	1	1	none	3.0209474825e-06
T028	T035b	FALSE	FALSE	0	0	1	1	none	7.18470313786e-05
T035a	T035b	FALSE	FALSE	0	0	1	1	none	0.0001280463181581
S002	T040	TRUE	TRUE	0	0	1	1	none	1.63530973347e-05
S007	T040	TRUE	TRUE	0	0	1	1	none	6.84594457735e-05
S021	T040	TRUE	TRUE	0	0	1	1	none	6.133450327e-06
S024	T040	TRUE	TRUE	0	0	1	1	none	3.8035685305e-06
S025	T040	TRUE	TRUE	0	0	1	1	none	2.27720319631e-05
S026	T040	TRUE	TRUE	0	0	1	1	none	1.35673070648e-05
S038	T040	TRUE	TRUE	0	0	1	1	none	6.30049916185e-05
S039	T040	TRUE	TRUE	0	0	1	1	none	6.961974961e-06
S040	T040	TRUE	TRUE	0	0	1	1	none	0.0001076845986295
S042	T040	TRUE	TRUE	0	0	1	1	none	4.593694322e-06
S071	T040	TRUE	TRUE	0	0	1	1	none	0.000112737968603
S078	T040	TRUE	TRUE	0	0	1	1	none	1.11982863595e-05
S081	T040	TRUE	TRUE	0	0	1	1	none	2.7760864955e-06
S085	T040	TRUE	TRUE	0	0	1	1	none	0.000103194925166
S087	T040	TRUE	TRUE	0	0	1	1	none	0.000124744268848
S093	T040	TRUE	TRUE	0	0	1	1	none	9.37921092115e-05
S097	T040	TRUE	TRUE	0	0	1	1	none	2.07436875666e-05
S102	T040	TRUE	TRUE	0	0	1	1	none	0.000109246724304
S106	T040	TRUE	TRUE	0	0	1	1	none	1.19067766297e-05
S130	T040	TRUE	TRUE	0	0	1	1	none	0.0001246327734371
T009	T040	FALSE	FALSE	0	0	1	1	none	1.81282501161e-05
T010	T040	FALSE	FALSE	0	0	1	1	none	2.02343387761e-05
T013	T040	FALSE	FALSE	0	0	1	1	none	7.25017473799e-05
T014	T040	TRUE	TRUE	0	0	1	1	none	5.0791506655e-06
T020	T040	TRUE	TRUE	0	0	1	1	none	6.48050171955e-05
T021	T040	FALSE	FALSE	0	0	1	1	none	1.98491192081e-05
T028	T040	TRUE	TRUE	0	0	1	1	none	6.8347145545e-05
T035a	T040	TRUE	TRUE	0	0	1	1	none	0.0001245464323245
T035b	T040	FALSE	FALSE	0	0	1	1	none	1.92348510376e-05
S002	T056	FALSE	FALSE	0	0	1	1	none	2.57204137937e-05
S007	T056	FALSE	FALSE	0	0	1	1	none	7.66150236815e-05
S021	T056	FALSE	FALSE	0	0	1	1	none	2.2048343346e-05
S024	T056	FALSE	FALSE	0	0	1	1	none	2.21419386515e-05
S025	T056	FALSE	FALSE	0	0	1	1	none	2.90838447529e-05
S026	T056	FALSE	FALSE	0	0	1	1	none	1.59556967926e-05
S038	T056	FALSE	FALSE	0	0	1	1	none	7.11605695265e-05
S039	T056	FALSE	FALSE	0	0	1	1	none	2.287686798e-05
S040	T056	FALSE	FALSE	0	0	1	1	none	0.0001158401765375
S042	T056	FALSE	FALSE	0	0	1	1	none	2.1720325892e-05
S071	T056	FALSE	FALSE	0	0	1	1	none	0.000120893546511
S078	T056	FALSE	FALSE	0	0	1	1	none	2.50027785845e-05
S081	T056	FALSE	FALSE	0	0	1	1	none	2.23261951675e-05
S085	T056	FALSE	FALSE	0	0	1	1	none	0.000111350503074
S087	T056	FALSE	FALSE	0	0	1	1	none	0.000132899846756
S093	T056	FALSE	FALSE	0	0	1	1	none	0.0001019476871195
S097	T056	FALSE	FALSE	0	0	1	1	none	2.70555003564e-05
S102	T056	FALSE	FALSE	0	0	1	1	none	0.000117402302212
S106	T056	FALSE	FALSE	0	0	1	1	none	2.12740930887e-05
S130	T056	FALSE	FALSE	0	0	1	1	none	0.0001327883513451
T009	T056	TRUE	TRUE	1	0	1	1	anc	1.296572431e-06
T010	T056	FALSE	FALSE	0	0	1	1	none	1.04853362269e-05
T013	T056	FALSE	FALSE	0	0	1	1	none	8.06573252879e-05
T014	T056	FALSE	FALSE	0	0	1	1	none	2.22057822355e-05
T020	T056	FALSE	FALSE	0	0	1	1	none	7.29605951035e-05
T021	T056	FALSE	FALSE	0	0	1	1	none	1.01001166589e-05
T028	T056	FALSE	FALSE	0	0	1	1	none	7.6502723453e-05
T035a	T056	FALSE	FALSE	0	0	1	1	none	0.0001327020102325
T035b	T056	FALSE	FALSE	0	0	1	1	none	9.4858484884e-06
T040	T056	FALSE	FALSE	0	0	1	1	none	2.3890543112e-05
S002	T059	TRUE	TRUE	0	0	1	1	none	0.0001150176455587
S007	T059	TRUE	TRUE	0	0	1	1	none	0.0001132554431865
S021	T059	TRUE	TRUE	0	0	1	1	none	0.000111345575111
S024	T059	TRUE	TRUE	0	0	1	1	none	0.0001114391704165
S025	T059	TRUE	TRUE	0	0	1	1	none	0.0001202248416361
S026	T059	TRUE	TRUE	0	0	1	1	none	0.0001110201167378
S038	T059	TRUE	TRUE	0	0	1	1	none	0.0001078009890315
S039	T059	TRUE	TRUE	0	0	1	1	none	0.000112174099745
S040	T059	TRUE	TRUE	0	0	1	1	none	6.7149147985e-06
S042	T059	TRUE	TRUE	0	0	1	1	none	0.000111017557657
S071	T059	TRUE	TRUE	0	0	1	1	none	3.0855134632e-05
S078	T059	TRUE	TRUE	0	0	1	1	none	0.0001143000103495
S081	T059	TRUE	TRUE	0	0	1	1	none	0.0001116234269325
S085	T059	TRUE	TRUE	0	0	1	1	none	4.7156097379e-05
S087	T059	TRUE	TRUE	0	0	1	1	none	6.8705441061e-05
S093	T059	TRUE	TRUE	0	0	1	1	none	2.06074042165e-05
S097	T059	TRUE	TRUE	0	0	1	1	none	0.0001181964972396
S102	T059	TRUE	TRUE	0	0	1	1	none	1.0700517575e-05
S106	T059	TRUE	TRUE	0	0	1	1	none	0.0001105713248537
S130	T059	TRUE	TRUE	0	0	1	1	none	6.85939456501e-05
T009	T059	FALSE	FALSE	0	0	1	1	none	0.0001155810597891
T010	T059	FALSE	FALSE	0	0	1	1	none	0.0001176871484491
T013	T059	FALSE	FALSE	0	0	1	1	none	0.0001172977447929
T014	T059	TRUE	TRUE	0	0	1	1	none	0.0001115030140005
T020	T059	TRUE	TRUE	0	0	1	1	none	0.0001096010146085
T021	T059	FALSE	FALSE	0	0	1	1	none	0.0001173019288811
T028	T059	TRUE	TRUE	0	0	1	1	none	0.000113143142958
T035a	T059	TRUE	TRUE	0	0	1	1	none	6.85076045375e-05
T035b	T059	FALSE	FALSE	0	0	1	1	none	0.0001166876607106
T040	T059	TRUE	TRUE	0	0	1	1	none	0.000113187774877
T056	T059	FALSE	FALSE	0	0	1	1	none	0.000121343352785
S002	T065	TRUE	TRUE	0	0	1	1	none	6.70264151147e-05
S007	T065	TRUE	TRUE	0	0	1	1	none	3.66587652915e-05
S021	T065	TRUE	TRUE	0	0	1	1	none	6.3354344667e-05
S024	T065	TRUE	TRUE	0	0	1	1	none	6.34479399725e-05
S025	T065	TRUE	TRUE	0	0	1	1	none	7.22336111921e-05
S026	T065	TRUE	TRUE	0	0	1	1	none	6.30288862938e-05
S038	T065	TRUE	TRUE	0	0	1	1	none	4.8815708455e-06
S039	T065	TRUE	TRUE	0	0	1	1	none	6.4182869301e-05
S040	T065	TRUE	TRUE	0	0	1	1	none	0.0001044893655985
S042	T065	TRUE	TRUE	0	0	1	1	none	6.3026327213e-05
S071	T065	TRUE	TRUE	0	0	1	1	none	0.000109542735572
S078	T065	TRUE	TRUE	0	0	1	1	none	6.63087799055e-05
S081	T065	TRUE	TRUE	0	0	1	1	none	6.36321964885e-05
S085	T065	TRUE	TRUE	0	0	1	1	none	9.9999692135e-05
S087	T065	TRUE	TRUE	0	0	1	1	none	0.000121549035817
S093	T065	TRUE	TRUE	0	0	1	1	none	9.05968761805e-05
S097	T065	TRUE	TRUE	0	0	1	1	none	7.02052667956e-05
S102	T065	TRUE	TRUE	0	0	1	1	none	0.000106051491273
S106	T065	TRUE	TRUE	0	0	1	1	none	6.25800944097e-05
S130	T065	TRUE	TRUE	0	0	1	1	none	0.0001214375404061
T009	T065	FALSE	FALSE	0	0	1	1	none	6.75898293451e-05
T010	T065	FALSE	FALSE	0	0	1	1	none	6.96959180051e-05
T013	T065	FALSE	FALSE	0	0	1	1	none	8.5169414979e-06
T014	T065	TRUE	TRUE	0	0	1	1	none	6.35117835565e-05
T020	T065	TRUE	TRUE	0	0	1	1	none	6.6815964225e-06
T021	T065	FALSE	FALSE	0	0	1	1	none	6.93106984371e-05
T028	T065	TRUE	TRUE	0	0	1	1	none	3.6546465063e-05
T035a	T065	TRUE	TRUE	0	0	1	1	none	0.0001213511992935
T035b	T065	FALSE	FALSE	0	0	1	1	none	6.86964302666e-05
T040	T065	TRUE	TRUE	0	0	1	1	none	6.5196544433e-05
T056	T065	FALSE	FALSE	0	0	1	1	none	7.3352122341e-05
T059	T065	TRUE	TRUE	0	0	1	1	none	0.000109992541846
S002	T069	TRUE	TRUE	0	0	1	1	none	0.0001294819381737
S007	T069	TRUE	TRUE	0	0	1	1	none	0.0001277197358015
S021	T069	TRUE	TRUE	0	0	1	1	none	0.000125809867726
S024	T069	TRUE	TRUE	0	0	1	1	none	0.0001259034630315
S025	T069	TRUE	TRUE	0	0	1	1	none	0.0001346891342511
S026	T069	TRUE	TRUE	0	0	1	1	none	0.0001254844093528
S038	T069	TRUE	TRUE	0	0	1	1	none	0.0001222652816465
S039	T069	TRUE	TRUE	0	0	1	1	none	0.00012663839236
S040	T069	TRUE	TRUE	0	0	1	1	none	4.02660572735e-05
S042	T069	TRUE	TRUE	0	0	1	1	none	0.000125481850272
S071	T069	TRUE	TRUE	0	0	1	1	none	1.7337575991e-05
S078	T069	TRUE	TRUE	0	0	1	1	none	0.0001287643029645
S081	T069	TRUE	TRUE	0	0	1	1	none	0.0001260877195475
S085	T069	TRUE	TRUE	0	0	1	1	none	6.1620389994e-05
S087	T069	TRUE	TRUE	0	0	1	1	none	8.3169733676e-05
S093	T069	TRUE	TRUE	0	0	1	1	none	3.50716968315e-05
S097	T069	TRUE	TRUE	0	0	1	1	none	0.0001326607898546
S102	T069	TRUE	TRUE	0	0	1	1	none	4.1828182948e-05
S106	T069	TRUE	TRUE	0	0	1	1	none	0.0001250356174687
S130	T069	TRUE	TRUE	0	0	1	1	none	8.30582382651e-05
T009	T069	FALSE	FALSE	0	0	1	1	none	0.0001300453524041
T010	T069	FALSE	FALSE	0	0	1	1	none	0.0001321514410641
T013	T069	FALSE	FALSE	0	0	1	1	none	0.0001317620374079
T014	T069	TRUE	TRUE	0	0	1	1	none	0.0001259673066155
T020	T069	TRUE	TRUE	0	0	1	1	none	0.0001240653072235
T021	T069	FALSE	FALSE	0	0	1	1	none	0.0001317662214961
T028	T069	TRUE	TRUE	0	0	1	1	none	0.000127607435573
T035a	T069	TRUE	TRUE	0	0	1	1	none	8.29718971525e-05
T035b	T069	FALSE	FALSE	0	0	1	1	none	0.0001311519533256
T040	T069	TRUE	TRUE	0	0	1	1	none	0.000127652067492
T056	T069	FALSE	FALSE	0	0	1	1	none	0.0001358076454
T059	T069	TRUE	TRUE	0	0	1	1	none	4.5769233521e-05
T065	T069	TRUE	TRUE	0	0	1	1	none	0.000124456834461
S002	T073	FALSE	FALSE	0	0	1	1	none	2.14289065539e-05
S007	T073	FALSE	FALSE	0	0	1	1	none	7.23235164417e-05
S021	T073	FALSE	FALSE	0	0	1	1	none	1.77568361062e-05
S024	T073	FALSE	FALSE	0	0	1	1	none	1.78504314117e-05
S025	T073	FALSE	FALSE	0	0	1	1	none	2.47923375131e-05
S026	T073	FALSE	FALSE	0	0	1	1	none	1.16641895528e-05
S038	T073	FALSE	FALSE	0	0	1	1	none	6.68690622867e-05
S039	T073	FALSE	FALSE	0	0	1	1	none	1.85853607402e-05
S040	T073	FALSE	FALSE	0	0	1	1	none	0.0001115486692977
S042	T073	FALSE	FALSE	0	0	1	1	none	1.74288186522e-05
S071	T073	FALSE	FALSE	0	0	1	1	none	0.0001166020392712
S078	T073	FALSE	FALSE	0	0	1	1	none	2.07112713447e-05
S081	T073	FALSE	FALSE	0	0	1	1	none	1.80346879277e-05
S085	T073	FALSE	FALSE	0	0	1	1	none	0.0001070589958342
S087	T073	FALSE	FALSE	0	0	1	1	none	0.0001286083395162
S093	T073	FALSE	FALSE	0	0	1	1	none	9.76561798797e-05
S097	T073	FALSE	FALSE	0	0	1	1	none	2.27639931166e-05
S102	T073	FALSE	FALSE	0	0	1	1	none	0.0001131107949722
S106	T073	FALSE	FALSE	0	0	1	1	none	1.69825858489e-05
S130	T073	FALSE	FALSE	0	0	1	1	none	0.0001284968441053
T009	T073	FALSE	FALSE	0	0	1	1	none	4.0877403271e-06
T010	T073	FALSE	FALSE	0	0	1	1	none	4.9820904361e-06
T013	T073	FALSE	FALSE	0	0	1	1	none	7.63658180481e-05
T014	T073	FALSE	FALSE	0	0	1	1	none	1.79142749957e-05
T020	T073	FALSE	FALSE	0	0	1	1	none	6.86690878637e-05
T021	T073	TRUE	TRUE	0	0	1	1	none	2.1733937661e-06
T028	T073	FALSE	FALSE	0	0	1	1	none	7.22112162132e-05
T035a	T073	FALSE	FALSE	0	0	1	1	none	0.0001284105029927
T035b	T073	TRUE	TRUE	0	0	1	1	none	2.7708641466e-06
T040	T073	FALSE	FALSE	0	0	1	1	none	1.95990358722e-05
T056	T073	FALSE	FALSE	0	0	1	1	none	9.850033323e-06
T059	T073	FALSE	FALSE	0	0	1	1	none	0.0001170518455452
T065	T073	FALSE	FALSE	0	0	1	1	none	6.90606151012e-05
T069	T073	FALSE	FALSE	0	0	1	1	none	0.0001315161381602
S002	T075	TRUE	TRUE	0	0	1	1	none	6.68558676102e-05
S007	T075	TRUE	TRUE	0	0	1	1	none	6.3881926687e-05
S021	T075	TRUE	TRUE	0	0	1	1	none	6.31837971625e-05
S024	T075	TRUE	TRUE	0	0	1	1	none	6.3277392468e-05
S025	T075	TRUE	TRUE	0	0	1	1	none	7.20630636876e-05
S026	T075	TRUE	TRUE	0	0	1	1	none	6.28583387893e-05
S038	T075	TRUE	TRUE	0	0	1	1	none	5.8427472532e-05
S039	T075	TRUE	TRUE	0	0	1	1	none	6.40123217965e-05
S040	T075	TRUE	TRUE	0	0	1	1	none	0.000104318818094
S042	T075	TRUE	TRUE	0	0	1	1	none	6.28557797085e-05
S071	T075	TRUE	TRUE	0	0	1	1	none	0.0001093721880675
S078	T075	TRUE	TRUE	0	0	1	1	none	6.6138232401e-05
S081	T075	TRUE	TRUE	0	0	1	1	none	6.3461648984e-05
S085	T075	TRUE	TRUE	0	0	1	1	none	9.98291446305e-05
S087	T075	TRUE	TRUE	0	0	1	1	none	0.0001213784883125
S093	T075	TRUE	TRUE	0	0	1	1	none	9.0426328676e-05
S097	T075	TRUE	TRUE	0	0	1	1	none	7.00347192911e-05
S102	T075	TRUE	TRUE	0	0	1	1	none	0.0001058809437685
S106	T075	TRUE	TRUE	0	0	1	1	none	6.24095469052e-05
S130	T075	TRUE	TRUE	0	0	1	1	none	0.0001212669929016
T009	T075	FALSE	FALSE	0	0	1	1	none	6.74192818406e-05
T010	T075	FALSE	FALSE	0	0	1	1	none	6.95253705006e-05
T013	T075	FALSE	FALSE	0	0	1	1	none	6.79242282934e-05
T014	T075	TRUE	TRUE	0	0	1	1	none	6.3341236052e-05
T020	T075	TRUE	TRUE	0	0	1	1	none	6.0227498109e-05
T021	T075	FALSE	FALSE	0	0	1	1	none	6.91401509326e-05
T028	T075	TRUE	TRUE	0	0	1	1	none	6.37696264585e-05
T035a	T075	TRUE	TRUE	0	0	1	1	none	0.000121180651789
T035b	T075	FALSE	FALSE	0	0	1	1	none	6.85258827621e-05
T040	T075	TRUE	TRUE	0	0	1	1	none	6.50259969285e-05
T056	T075	FALSE	FALSE	0	0	1	1	none	7.31815748365e-05
T059	T075	TRUE	TRUE	0	0	1	1	none	0.0001098219943415
T065	T075	TRUE	TRUE	0	0	1	1	none	6.06190253465e-05
T069	T075	TRUE	TRUE	0	0	1	1	none	0.0001242862869565
T073	T075	FALSE	FALSE	0	0	1	1	none	6.88900675967e-05
S002	T077	FALSE	FALSE	0	0	1	1	none	2.16789898898e-05
S007	T077	FALSE	FALSE	0	0	1	1	none	7.25735997776e-05
S021	T077	FALSE	FALSE	0	0	1	1	none	1.80069194421e-05
S024	T077	FALSE	FALSE	0	0	1	1	none	1.81005147476e-05
S025	T077	FALSE	FALSE	0	0	1	1	none	2.5042420849e-05
S026	T077	FALSE	FALSE	0	0	1	1	none	1.19142728887e-05
S038	T077	FALSE	FALSE	0	0	1	1	none	6.71191456226e-05
S039	T077	FALSE	FALSE	0	0	1	1	none	1.88354440761e-05
S040	T077	FALSE	FALSE	0	0	1	1	none	0.0001117987526336
S042	T077	FALSE	FALSE	0	0	1	1	none	1.76789019881e-05
S071	T077	FALSE	FALSE	0	0	1	1	none	0.0001168521226071
S078	T077	FALSE	FALSE	0	0	1	1	none	2.09613546806e-05
S081	T077	FALSE	FALSE	0	0	1	1	none	1.82847712636e-05
S085	T077	FALSE	FALSE	0	0	1	1	none	0.0001073090791701
S087	T077	FALSE	FALSE	0	0	1	1	none	0.0001288584228521
S093	T077	FALSE	FALSE	0	0	1	1	none	9.79062632156e-05
S097	T077	FALSE	FALSE	0	0	1	1	none	2.30140764525e-05
S102	T077	FALSE	FALSE	0	0	1	1	none	0.0001133608783081
S106	T077	FALSE	FALSE	0	0	1	1	none	1.72326691848e-05
S130	T077	FALSE	FALSE	0	0	1	1	none	0.0001287469274412
T009	T077	FALSE	FALSE	0	0	1	1	none	4.337823663e-06
T010	T077	FALSE	FALSE	0	0	1	1	none	5.232173772e-06
T013	T077	FALSE	FALSE	0	0	1	1	none	7.6615901384e-05
T014	T077	FALSE	FALSE	0	0	1	1	none	1.81643583316e-05
T020	T077	FALSE	FALSE	0	0	1	1	none	6.89191711996e-05
T021	T077	TRUE	TRUE	0	0	1	1	none	1.211738551e-06
T028	T077	FALSE	FALSE	0	0	1	1	none	7.24612995491e-05
T035a	T077	FALSE	FALSE	0	0	1	1	none	0.0001286605863286
T035b	T077	TRUE	TRUE	0	0	1	1	none	3.0209474825e-06
T040	T077	FALSE	FALSE	0	0	1	1	none	1.98491192081e-05
T056	T077	FALSE	FALSE	0	0	1	1	none	1.01001166589e-05
T059	T077	FALSE	FALSE	0	0	1	1	none	0.0001173019288811
T065	T077	FALSE	FALSE	0	0	1	1	none	6.93106984371e-05
T069	T077	FALSE	FALSE	0	0	1	1	none	0.0001317662214961
T073	T077	TRUE	TRUE	0	0	1	1	none	2.1733937661e-06
T075	T077	FALSE	FALSE	0	0	1	1	none	6.91401509326e-05
S002	T087	FALSE	FALSE	0	0	1	1	none	2.07780953492e-05
S007	T087	FALSE	FALSE	0	0	1	1	none	7.1672705237e-05
S021	T087	FALSE	FALSE	0	0	1	1	none	1.71060249015e-05
S024	T087	FALSE	FALSE	0	0	1	1	none	1.7199620207e-05
S025	T087	FALSE	FALSE	0	0	1	1	none	2.41415263084e-05
S026	T087	FALSE	FALSE	0	0	1	1	none	1.10133783481e-05
S038	T087	FALSE	FALSE	0	0	1	1	none	6.6218251082e-05
S039	T087	FALSE	FALSE	0	0	1	1	none	1.79345495355e-05
S040	T087	FALSE	FALSE	0	0	1	1	none	0.000110897858093
S042	T087	FALSE	FALSE	0	0	1	1	none	1.67780074475e-05
S071	T087	FALSE	FALSE	0	0	1	1	none	0.0001159512280665
S078	T087	FALSE	FALSE	0	0	1	1	none	2.006046014e-05
S081	T087	FALSE	FALSE	0	0	1	1	none	1.7383876723e-05
S085	T087	FALSE	FALSE	0	0	1	1	none	0.0001064081846295
S087	T087	FALSE	FALSE	0	0	1	1	none	0.0001279575283115
S093	T087	FALSE	FALSE	0	0	1	1	none	9.7005368675e-05
S097	T087	FALSE	FALSE	0	0	1	1	none	2.21131819119e-05
S102	T087	FALSE	FALSE	0	0	1	1	none	0.0001124599837675
S106	T087	FALSE	FALSE	0	0	1	1	none	1.63317746442e-05
S130	T087	FALSE	FALSE	0	0	1	1	none	0.0001278460329006
T009	T087	FALSE	FALSE	0	0	1	1	none	3.4369291224e-06
T010	T087	FALSE	FALSE	0	0	1	1	none	3.1195406804e-06
T013	T087	FALSE	FALSE	0	0	1	1	none	7.57150068434e-05
T014	T087	FALSE	FALSE	0	0	1	1	none	1.7263463791e-05
T020	T087	FALSE	FALSE	0	0	1	1	none	6.8018276659e-05
T021	T087	FALSE	FALSE	0	0	1	1	none	3.9460596634e-06
T028	T087	FALSE	FALSE	0	0	1	1	none	7.15604050085e-05
T035a	T087	FALSE	FALSE	0	0	1	1	none	0.000127759691788
T035b	T087	FALSE	FALSE	0	0	1	1	none	3.3317914929e-06
T040	T087	FALSE	FALSE	0	0	1	1	none	1.89482246675e-05
T056	T087	FALSE	FALSE	0	0	1	1	none	9.1992221183e-06
T059	T087	FALSE	FALSE	0	0	1	1	none	0.0001164010343405
T065	T087	FALSE	FALSE	0	0	1	1	none	6.84098038965e-05
T069	T087	FALSE	FALSE	0	0	1	1	none	0.0001308653269555
T073	T087	FALSE	FALSE	0	0	1	1	none	3.6959763275e-06
T075	T087	FALSE	FALSE	0	0	1	1	none	6.8239256392e-05
T077	T087	FALSE	FALSE	0	0	1	1	none	3.9460596634e-06
S002	T095	TRUE	TRUE	0	0	1	1	none	0.0001264373075457
S007	T095	TRUE	TRUE	0	0	1	1	none	0.0001246751051735
S021	T095	TRUE	TRUE	0	0	1	1	none	0.000122765237098
S024	T095	TRUE	TRUE	0	0	1	1	none	0.0001228588324035
S025	T095	TRUE	TRUE	0	0	1	1	none	0.0001316445036231
S026	T095	TRUE	TRUE	0	0	1	1	none	0.0001224397787248
S038	T095	TRUE	TRUE	0	0	1	1	none	0.0001192206510185
S039	T095	TRUE	TRUE	0	0	1	1	none	0.000123593761732
S040	T095	TRUE	TRUE	0	0	1	1	none	6.30654328295e-05
S042	T095	TRUE	TRUE	0	0	1	1	none	0.000122437219644
S071	T095	TRUE	TRUE	0	0	1	1	none	6.8118802803e-05
S078	T095	TRUE	TRUE	0	0	1	1	none	0.0001257196723365
S081	T095	TRUE	TRUE	0	0	1	1	none	0.0001230430889195
S085	T095	TRUE	TRUE	0	0	1	1	none	2.8927588026e-05
S087	T095	TRUE	TRUE	0	0	1	1	none	2.560309086e-06
S093	T095	TRUE	TRUE	0	0	1	1	none	4.91729434115e-05
S097	T095	TRUE	TRUE	0	0	1	1	none	0.0001296161592266
S102	T095	TRUE	TRUE	0	0	1	1	none	6.4627558504e-05
S106	T095	TRUE	TRUE	0	0	1	1	none	0.0001219909868407
S130	T095	TRUE	TRUE	0	0	1	1	none	1.2370751241e-06
T009	T095	FALSE	FALSE	0	0	1	1	none	0.0001270007217761
T010	T095	FALSE	FALSE	0	0	1	1	none	0.0001291068104361
T013	T095	FALSE	FALSE	0	0	1	1	none	0.0001287174067799
T014	T095	TRUE	TRUE	0	0	1	1	none	0.0001229226759875
T020	T095	TRUE	TRUE	0	0	1	1	none	0.0001210206765955
T021	T095	FALSE	FALSE	0	0	1	1	none	0.0001287215908681
T028	T095	TRUE	TRUE	0	0	1	1	none	0.000124562804945
T035a	T095	TRUE	TRUE	0	0	1	1	none	3.5742111135e-06
T035b	T095	FALSE	FALSE	0	0	1	1	none	0.0001281073226976
T040	T095	TRUE	TRUE	0	0	1	1	none	0.000124607436864
T056	T095	FALSE	FALSE	0	0	1	1	none	0.000132763014772
T059	T095	TRUE	TRUE	0	0	1	1	none	6.8568609077e-05
T065	T095	TRUE	TRUE	0	0	1	1	none	0.000121412203833
T069	T095	TRUE	TRUE	0	0	1	1	none	8.3032901692e-05
T073	T095	FALSE	FALSE	0	0	1	1	none	0.0001284715075322
T075	T095	TRUE	TRUE	0	0	1	1	none	0.0001212416563285
T077	T095	FALSE	FALSE	0	0	1	1	none	0.0001287215908681
T087	T095	FALSE	FALSE	0	0	1	1	none	0.0001278206963275
S002	T099a	TRUE	TRUE	0	0	1	1	none	0.0001254847429157
S007	T099a	TRUE	TRUE	0	0	1	1	none	0.0001237225405435
S021	T099a	TRUE	TRUE	0	0	1	1	none	0.000121812672468
S024	T099a	TRUE	TRUE	0	0	1	1	none	0.0001219062677735
S025	T099a	TRUE	TRUE	0	0	1	1	none	0.0001306919389931
S026	T099a	TRUE	TRUE	0	0	1	1	none	0.0001214872140948
S038	T099a	TRUE	TRUE	0	0	1	1	none	0.0001182680863885
S039	T099a	TRUE	TRUE	0	0	1	1	none	0.000122641197102
S040	T099a	TRUE	TRUE	0	0	1	1	none	6.21128681995e-05
S042	T099a	TRUE	TRUE	0	0	1	1	none	0.000121484655014
S071	T099a	TRUE	TRUE	0	0	1	1	none	6.7166238173e-05
S078	T099a	TRUE	TRUE	0	0	1	1	none	0.0001247671077065
S081	T099a	TRUE	TRUE	0	0	1	1	none	0.0001220905242895
S085	T099a	TRUE	TRUE	0	0	1	1	none	2.7975023396e-05
S087	T099a	TRUE	TRUE	0	0	1	1	none	4.031221558e-06
S093	T099a	TRUE	TRUE	0	0	1	1	none	4.82203787815e-05
S097	T099a	TRUE	TRUE	0	0	1	1	none	0.0001286635945966
S102	T099a	TRUE	TRUE	0	0	1	1	none	6.3674993874e-05
S106	T099a	TRUE	TRUE	0	0	1	1	none	0.0001210384222107
S130	T099a	TRUE	TRUE	0	0	1	1	none	3.9197261471e-06
T009	T099a	FALSE	FALSE	0	0	1	1	none	0.0001260481571461
T010	T099a	FALSE	FALSE	0	0	1	1	none	0.0001281542458061
T013	T099a	FALSE	FALSE	0	0	1	1	none	0.0001277648421499
T014	T099a	TRUE	TRUE	0	0	1	1	none	0.0001219701113575
T020	T099a	TRUE	TRUE	0	0	1	1	none	0.0001200681119655
T021	T099a	FALSE	FALSE	0	0	1	1	none	0.0001277690262381
T028	T099a	TRUE	TRUE	0	0	1	1	none	0.000123610240315
T035a	T099a	TRUE	TRUE	0	0	1	1	none	3.8333850345e-06
T035b	T099a	FALSE	FALSE	0	0	1	1	none	0.0001271547580676
T040	T099a	TRUE	TRUE	0	0	1	1	none	0.000123654872234
T056	T099a	FALSE	FALSE	0	0	1	1	none	0.000131810450142
T059	T099a	TRUE	TRUE	0	0	1	1	none	6.7616044447e-05
T065	T099a	TRUE	TRUE	0	0	1	1	none	0.000120459639203
T069	T099a	TRUE	TRUE	0	0	1	1	none	8.2080337062e-05
T073	T099a	FALSE	FALSE	0	0	1	1	none	0.0001275189429022
T075	T099a	TRUE	TRUE	0	0	1	1	none	0.0001202890916985
T077	T099a	FALSE	FALSE	0	0	1	1	none	0.0001277690262381
T087	T099a	FALSE	FALSE	0	0	1	1	none	0.0001268681316975
T095	T099a	TRUE	TRUE	0	0	1	1	none	3.894389574e-06
S002	T102	FALSE	FALSE	0	0	1	1	none	0.000131521538619
S007	T102	FALSE	FALSE	0	0	1	1	none	0.0001297593362468
S021	T102	FALSE	FALSE	0	0	1	1	none	0.0001278494681713
S024	T102	FALSE	FALSE	0	0	1	1	none	0.0001279430634768
S025	T102	FALSE	FALSE	0	0	1	1	none	0.0001367287346964
S026	T102	FALSE	FALSE	0	0	1	1	none	0.0001275240097981
S038	T102	FALSE	FALSE	0	0	1	1	none	0.0001243048820918
S039	T102	FALSE	FALSE	0	0	1	1	none	0.0001286779928053
S040	T102	FALSE	FALSE	0	0	1	1	none	6.81496639028e-05
S042	T102	FALSE	FALSE	0	0	1	1	none	0.0001275214507173
S071	T102	FALSE	FALSE	0	0	1	1	none	7.32030338763e-05
S078	T102	FALSE	FALSE	0	0	1	1	none	0.0001308039034098
S081	T102	FALSE	FALSE	0	0	1	1	none	0.0001281273199928
S085	T102	FALSE	FALSE	0	0	1	1	none	3.40118190993e-05
S087	T102	FALSE	FALSE	0	0	1	1	none	7.6445401593e-06
S093	T102	FALSE	FALSE	0	0	1	1	none	5.42571744848e-05
S097	T102	FALSE	FALSE	0	0	1	1	none	0.0001347003902999
S102	T102	FALSE	FALSE	0	0	1	1	none	6.97117895773e-05
S106	T102	FALSE	FALSE	0	0	1	1	none	0.000127075217914
S130	T102	FALSE	FALSE	0	0	1	1	none	6.3213061974e-06
T009	T102	FALSE	FALSE	0	0	1	1	none	0.0001320849528494
T010	T102	FALSE	FALSE	0	0	1	1	none	0.0001341910415094
T013	T102	FALSE	FALSE	0	0	1	1	none	0.0001338016378532
T014	T102	FALSE	FALSE	0	0	1	1	none	0.0001280069070608
T020	T102	FALSE	FALSE	0	0	1	1	none	0.0001261049076688
T021	T102	FALSE	FALSE	0	0	1	1	none	0.0001338058219414
T028	T102	FALSE	FALSE	0	0	1	1	none	0.0001296470360183
T035a	T102	FALSE	FALSE	0	0	1	1	none	8.6584421868e-06
T035b	T102	FALSE	FALSE	0	0	1	1	none	0.0001331915537709
T040	T102	FALSE	FALSE	0	0	1	1	none	0.0001296916679373
T056	T102	FALSE	FALSE	0	0	1	1	none	0.0001378472458453
T059	T102	FALSE	FALSE	0	0	1	1	none	7.36528401503e-05
T065	T102	FALSE	FALSE	0	0	1	1	none	0.0001264964349063
T069	T102	FALSE	FALSE	0	0	1	1	none	8.81171327653e-05
T073	T102	FALSE	FALSE	0	0	1	1	none	0.0001335557386055
T075	T102	FALSE	FALSE	0	0	1	1	none	0.0001263258874018
T077	T102	FALSE	FALSE	0	0	1	1	none	0.0001338058219414
T087	T102	FALSE	FALSE	0	0	1	1	none	0.0001329049274008
T095	T102	TRUE	TRUE	1	0	1	1	anc	6.058692755e-07
T099a	T102	FALSE	FALSE	0	0	1	1	none	8.9786206473e-06
S002	T104	FALSE	FALSE	0	0	1	1	none	7.49556452852e-05
S007	T104	FALSE	FALSE	0	0	1	1	none	3.177287455e-05
S021	T104	FALSE	FALSE	0	0	1	1	none	7.12835748375e-05
S024	T104	FALSE	FALSE	0	0	1	1	none	7.1377170143e-05
S025	T104	FALSE	FALSE	0	0	1	1	none	8.01628413626e-05
S026	T104	FALSE	FALSE	0	0	1	1	none	7.09581164643e-05
S038	T104	FALSE	FALSE	0	0	1	1	none	3.9133541307e-05
S039	T104	FALSE	FALSE	0	0	1	1	none	7.21120994715e-05
S040	T104	FALSE	FALSE	0	0	1	1	none	0.000112418595769
S042	T104	FALSE	FALSE	0	0	1	1	none	7.09555573835e-05
S071	T104	FALSE	FALSE	0	0	1	1	none	0.0001174719657425
S078	T104	FALSE	FALSE	0	0	1	1	none	7.4238010076e-05
S081	T104	FALSE	FALSE	0	0	1	1	none	7.1561426659e-05
S085	T104	FALSE	FALSE	0	0	1	1	none	0.0001079289223055
S087	T104	FALSE	FALSE	0	0	1	1	none	0.0001294782659875
S093	T104	FALSE	FALSE	0	0	1	1	none	9.8526106351e-05
S097	T104	FALSE	FALSE	0	0	1	1	none	7.81344969661e-05
S102	T104	FALSE	FALSE	0	0	1	1	none	0.0001139807214435
S106	T104	FALSE	FALSE	0	0	1	1	none	7.05093245802e-05
S130	T104	FALSE	FALSE	0	0	1	1	none	0.0001293667705766
T009	T104	FALSE	FALSE	0	0	1	1	none	7.55190595156e-05
T010	T104	FALSE	FALSE	0	0	1	1	none	7.76251481756e-05
T013	T104	FALSE	FALSE	0	0	1	1	none	4.86302970684e-05
T014	T104	FALSE	FALSE	0	0	1	1	none	7.1441013727e-05
T020	T104	FALSE	FALSE	0	0	1	1	none	4.0933566884e-05
T021	T104	FALSE	FALSE	0	0	1	1	none	7.72399286076e-05
T028	T104	FALSE	FALSE	0	0	1	1	none	3.04488357705e-05
T035a	T104	FALSE	FALSE	0	0	1	1	none	0.000129280429464
T035b	T104	FALSE	FALSE	0	0	1	1	none	7.66256604371e-05
T040	T104	FALSE	FALSE	0	0	1	1	none	7.31257746035e-05
T056	T104	FALSE	FALSE	0	0	1	1	none	8.12813525115e-05
T059	T104	FALSE	FALSE	0	0	1	1	none	0.0001179217720165
T065	T104	FALSE	FALSE	0	0	1	1	none	4.13250941215e-05
T069	T104	FALSE	FALSE	0	0	1	1	none	0.0001323860646315
T073	T104	FALSE	FALSE	0	0	1	1	none	7.69898452717e-05
T075	T104	FALSE	FALSE	0	0	1	1	none	6.8548255517e-05
T077	T104	FALSE	FALSE	0	0	1	1	none	7.72399286076e-05
T087	T104	FALSE	FALSE	0	0	1	1	none	7.6339034067e-05
T095	T104	FALSE	FALSE	0	0	1	1	none	0.0001293414340035
T099a	T104	FALSE	FALSE	0	0	1	1	none	0.0001283888693735
T102	T104	FALSE	FALSE	0	0	1	1	none	0.0001344256650768
S002	T105	FALSE	FALSE	0	0	1	1	none	6.82381536657e-05
S007	T105	FALSE	FALSE	0	0	1	1	none	3.78705038425e-05
S021	T105	FALSE	FALSE	0	0	1	1	none	6.4566083218e-05
S024	T105	FALSE	FALSE	0	0	1	1	none	6.46596785235e-05
S025	T105	FALSE	FALSE	0	0	1	1	none	7.34453497431e-05
S026	T105	FALSE	FALSE	0	0	1	1	none	6.42406248448e-05
S038	T105	FALSE	FALSE	0	0	1	1	none	6.0933093965e-06
S039	T105	FALSE	FALSE	0	0	1	1	none	6.5394607852e-05
S040	T105	FALSE	FALSE	0	0	1	1	none	0.0001057011041495
S042	T105	FALSE	FALSE	0	0	1	1	none	6.4238065764e-05
S071	T105	FALSE	FALSE	0	0	1	1	none	0.000110754474123
S078	T105	FALSE	FALSE	0	0	1	1	none	6.75205184565e-05
S081	T105	FALSE	FALSE	0	0	1	1	none	6.48439350395e-05
S085	T105	FALSE	FALSE	0	0	1	1	none	0.000101211430686
S087	T105	FALSE	FALSE	0	0	1	1	none	0.000122760774368
S093	T105	FALSE	FALSE	0	0	1	1	none	9.18086147315e-05
S097	T105	FALSE	FALSE	0	0	1	1	none	7.14170053466e-05
S102	T105	FALSE	FALSE	0	0	1	1	none	0.000107263229824
S106	T105	FALSE	FALSE	0	0	1	1	none	6.37918329607e-05
S130	T105	FALSE	FALSE	0	0	1	1	none	0.0001226492789571
T009	T105	FALSE	FALSE	0	0	1	1	none	6.88015678961e-05
T010	T105	FALSE	FALSE	0	0	1	1	none	7.09076565561e-05
T013	T105	FALSE	FALSE	0	0	1	1	none	9.7286800489e-06
T014	T105	FALSE	FALSE	0	0	1	1	none	6.47235221075e-05
T020	T105	FALSE	FALSE	0	0	1	1	none	7.8933349735e-06
T021	T105	FALSE	FALSE	0	0	1	1	none	7.05224369881e-05
T028	T105	FALSE	FALSE	0	0	1	1	none	3.7758203614e-05
T035a	T105	FALSE	FALSE	0	0	1	1	none	0.0001225629378445
T035b	T105	FALSE	FALSE	0	0	1	1	none	6.99081688176e-05
T040	T105	FALSE	FALSE	0	0	1	1	none	6.6408282984e-05
T056	T105	FALSE	FALSE	0	0	1	1	none	7.4563860892e-05
T059	T105	FALSE	FALSE	0	0	1	1	none	0.000111204280397
T065	T105	TRUE	TRUE	1	0	1	1	anc	6.058692755e-07
T069	T105	FALSE	FALSE	0	0	1	1	none	0.000125668573012
T073	T105	FALSE	FALSE	0	0	1	1	none	7.02723536522e-05
T075	T105	FALSE	FALSE	0	0	1	1	none	6.18307638975e-05
T077	T105	FALSE	FALSE	0	0	1	1	none	7.05224369881e-05
T087	T105	FALSE	FALSE	0	0	1	1	none	6.96215424475e-05
T095	T105	FALSE	FALSE	0	0	1	1	none	0.000122623942384
T099a	T105	FALSE	FALSE	0	0	1	1	none	0.000121671377754
T102	T105	FALSE	FALSE	0	0	1	1	none	0.0001277081734573
T104	T105	FALSE	FALSE	0	0	1	1	none	4.25368326725e-05
S002	T107	FALSE	FALSE	0	0	1	1	none	0.000130309800068
S007	T107	FALSE	FALSE	0	0	1	1	none	0.0001285475976958
S021	T107	FALSE	FALSE	0	0	1	1	none	0.0001266377296203
S024	T107	FALSE	FALSE	0	0	1	1	none	0.0001267313249258
S025	T107	FALSE	FALSE	0	0	1	1	none	0.0001355169961454
S026	T107	FALSE	FALSE	0	0	1	1	none	0.0001263122712471
S038	T107	FALSE	FALSE	0	0	1	1	none	0.0001230931435408
S039	T107	FALSE	FALSE	0	0	1	1	none	0.0001274662542543
S040	T107	FALSE	FALSE	0	0	1	1	none	6.69379253518e-05
S042	T107	FALSE	FALSE	0	0	1	1	none	0.0001263097121663
S071	T107	FALSE	FALSE	0	0	1	1	none	7.19912953253e-05
S078	T107	FALSE	FALSE	0	0	1	1	none	0.0001295921648588
S081	T107	FALSE	FALSE	0	0	1	1	none	0.0001269155814418
S085	T107	FALSE	FALSE	0	0	1	1	none	3.28000805483e-05
S087	T107	FALSE	FALSE	0	0	1	1	none	6.4328016083e-06
S093	T107	FALSE	FALSE	0	0	1	1	none	5.30454359338e-05
S097	T107	FALSE	FALSE	0	0	1	1	none	0.0001334886517489
S102	T107	FALSE	FALSE	0	0	1	1	none	6.85000510263e-05
S106	T107	FALSE	FALSE	0	0	1	1	none	0.000125863479363
S130	T107	FALSE	FALSE	0	0	1	1	none	5.1095676464e-06
T009	T107	FALSE	FALSE	0	0	1	1	none	0.0001308732142984
T010	T107	FALSE	FALSE	0	0	1	1	none	0.0001329793029584
T013	T107	FALSE	FALSE	0	0	1	1	none	0.0001325898993022
T014	T107	FALSE	FALSE	0	0	1	1	none	0.0001267951685098
T020	T107	FALSE	FALSE	0	0	1	1	none	0.0001248931691178
T021	T107	FALSE	FALSE	0	0	1	1	none	0.0001325940833904
T028	T107	FALSE	FALSE	0	0	1	1	none	0.0001284352974673
T035a	T107	FALSE	FALSE	0	0	1	1	none	7.4467036358e-06
T035b	T107	FALSE	FALSE	0	0	1	1	none	0.0001319798152199
T040	T107	FALSE	FALSE	0	0	1	1	none	0.0001284799293863
T056	T107	FALSE	FALSE	0	0	1	1	none	0.0001366355072943
T059	T107	FALSE	FALSE	0	0	1	1	none	7.24411015993e-05
T065	T107	FALSE	FALSE	0	0	1	1	none	0.0001252846963553
T069	T107	FALSE	FALSE	0	0	1	1	none	8.69053942143e-05
T073	T107	FALSE	FALSE	0	0	1	1	none	0.0001323440000545
T075	T107	FALSE	FALSE	0	0	1	1	none	0.0001251141488508
T077	T107	FALSE	FALSE	0	0	1	1	none	0.0001325940833904
T087	T107	FALSE	FALSE	0	0	1	1	none	0.0001316931888498
T095	T107	TRUE	TRUE	1	0	1	1	anc	6.058692755e-07
T099a	T107	FALSE	FALSE	0	0	1	1	none	7.7668820963e-06
T102	T107	FALSE	FALSE	0	0	1	1	none	2.423477102e-06
T104	T107	FALSE	FALSE	0	0	1	1	none	0.0001332139265258
T105	T107	FALSE	FALSE	0	0	1	1	none	0.0001264964349063
S002	T126	TRUE	TRUE	0	0	1	1	none	0.0001405255622122
S007	T126	TRUE	TRUE	0	0	1	1	none	0.00013876335984
S021	T126	TRUE	TRUE	0	0	1	1	none	0.0001368534917645
S024	T126	TRUE	TRUE	0	0	1	1	none	0.00013694708707
S025	T126	TRUE	TRUE	0	0	1	1	none	0.0001457327582896
S026	T126	TRUE	TRUE	0	0	1	1	none	0.0001365280333913
S038	T126	TRUE	TRUE	0	0	1	1	none	0.000133308905685
S039	T126	TRUE	TRUE	0	0	1	1	none	0.0001376820163985
S040	T126	TRUE	TRUE	0	0	1	1	none	5.1309681312e-05
S042	T126	TRUE	TRUE	0	0	1	1	none	0.0001365254743105
S071	T126	TRUE	TRUE	0	0	1	1	none	2.71694614785e-05
S078	T126	TRUE	TRUE	0	0	1	1	none	0.000139807927003
S081	T126	TRUE	TRUE	0	0	1	1	none	0.000137131343586
S085	T126	TRUE	TRUE	0	0	1	1	none	7.26640140325e-05
S087	T126	TRUE	TRUE	0	0	1	1	none	9.42133577145e-05
S093	T126	TRUE	TRUE	0	0	1	1	none	4.611532087e-05
S097	T126	TRUE	TRUE	0	0	1	1	none	0.0001437044138931
S102	T126	TRUE	TRUE	0	0	1	1	none	5.28718069865e-05
S106	T126	TRUE	TRUE	0	0	1	1	none	0.0001360792415072
S130	T126	TRUE	TRUE	0	0	1	1	none	9.41018623036e-05
T009	T126	FALSE	FALSE	0	0	1	1	none	0.0001410889764426
T010	T126	FALSE	FALSE	0	0	1	1	none	0.0001431950651026
T013	T126	FALSE	FALSE	0	0	1	1	none	0.0001428056614464
T014	T126	TRUE	TRUE	0	0	1	1	none	0.000137010930654
T020	T126	TRUE	TRUE	0	0	1	1	none	0.000135108931262
T021	T126	FALSE	FALSE	0	0	1	1	none	0.0001428098455346
T028	T126	TRUE	TRUE	0	0	1	1	none	0.0001386510596115
T035a	T126	TRUE	TRUE	0	0	1	1	none	9.4015521191e-05
T035b	T126	FALSE	FALSE	0	0	1	1	none	0.0001421955773641
T040	T126	TRUE	TRUE	0	0	1	1	none	0.0001386956915305
T056	T126	FALSE	FALSE	0	0	1	1	none	0.0001468512694385
T059	T126	TRUE	TRUE	0	0	1	1	none	5.68128575595e-05
T065	T126	TRUE	TRUE	0	0	1	1	none	0.0001355004584995
T069	T126	TRUE	TRUE	0	0	1	1	none	4.32952989185e-05
T073	T126	FALSE	FALSE	0	0	1	1	none	0.0001425597621987
T075	T126	TRUE	TRUE	0	0	1	1	none	0.000135329910995
T077	T126	FALSE	FALSE	0	0	1	1	none	0.0001428098455346
T087	T126	FALSE	FALSE	0	0	1	1	none	0.000141908950994
T095	T126	TRUE	TRUE	0	0	1	1	none	9.40765257305e-05
T099a	T126	TRUE	TRUE	0	0	1	1	none	9.31239611005e-05
T102	T126	FALSE	FALSE	0	0	1	1	none	9.91607568037999e-05
T104	T126	FALSE	FALSE	0	0	1	1	none	0.00014342968867
T105	T126	FALSE	FALSE	0	0	1	1	none	0.0001367121970505
T107	T126	FALSE	FALSE	0	0	1	1	none	9.79490182528e-05
S002	T156	FALSE	FALSE	0	0	1	1	none	6.94381605103e-05
S007	T156	FALSE	FALSE	0	0	1	1	none	3.90705106871e-05
S021	T156	FALSE	FALSE	0	0	1	1	none	6.57660900626e-05
S024	T156	FALSE	FALSE	0	0	1	1	none	6.58596853681e-05
S025	T156	FALSE	FALSE	0	0	1	1	none	7.46453565877e-05
S026	T156	FALSE	FALSE	0	0	1	1	none	6.54406316894e-05
S038	T156	FALSE	FALSE	0	0	1	1	none	8.5050547921e-06
S039	T156	FALSE	FALSE	0	0	1	1	none	6.65946146966e-05
S040	T156	FALSE	FALSE	0	0	1	1	none	0.0001069011109941
S042	T156	FALSE	FALSE	0	0	1	1	none	6.54380726086e-05
S071	T156	FALSE	FALSE	0	0	1	1	none	0.0001119544809676
S078	T156	FALSE	FALSE	0	0	1	1	none	6.87205253011e-05
S081	T156	FALSE	FALSE	0	0	1	1	none	6.60439418841e-05
S085	T156	FALSE	FALSE	0	0	1	1	none	0.0001024114375306
S087	T156	FALSE	FALSE	0	0	1	1	none	0.0001239607812126
S093	T156	FALSE	FALSE	0	0	1	1	none	9.30086215761e-05
S097	T156	FALSE	FALSE	0	0	1	1	none	7.26170121912e-05
S102	T156	FALSE	FALSE	0	0	1	1	none	0.0001084632366686
S106	T156	FALSE	FALSE	0	0	1	1	none	6.49918398053e-05
S130	T156	FALSE	FALSE	0	0	1	1	none	0.0001238492858017
T009	T156	FALSE	FALSE	0	0	1	1	none	7.00015747407e-05
T010	T156	FALSE	FALSE	0	0	1	1	none	7.21076634007e-05
T013	T156	FALSE	FALSE	0	0	1	1	none	1.80018105535e-05
T014	T156	FALSE	FALSE	0	0	1	1	none	6.59235289521e-05
T020	T156	FALSE	FALSE	0	0	1	1	none	1.03050803691e-05
T021	T156	FALSE	FALSE	0	0	1	1	none	7.17224438327e-05
T028	T156	FALSE	FALSE	0	0	1	1	none	3.89582104586e-05
T035a	T156	FALSE	FALSE	0	0	1	1	none	0.0001237629446891
T035b	T156	FALSE	FALSE	0	0	1	1	none	7.11081756622e-05
T040	T156	FALSE	FALSE	0	0	1	1	none	6.76082898286e-05
T056	T156	FALSE	FALSE	0	0	1	1	none	7.57638677366e-05
T059	T156	FALSE	FALSE	0	0	1	1	none	0.0001124042872416
T065	T156	FALSE	FALSE	0	0	1	1	none	1.06966076066e-05
T069	T156	FALSE	FALSE	0	0	1	1	none	0.0001268685798566
T073	T156	FALSE	FALSE	0	0	1	1	none	7.14723604968e-05
T075	T156	FALSE	FALSE	0	0	1	1	none	6.30307707421e-05
T077	T156	FALSE	FALSE	0	0	1	1	none	7.17224438327e-05
T087	T156	FALSE	FALSE	0	0	1	1	none	7.08215492921e-05
T095	T156	FALSE	FALSE	0	0	1	1	none	0.0001238239492286
T099a	T156	FALSE	FALSE	0	0	1	1	none	0.0001228713845986
T102	T156	FALSE	FALSE	0	0	1	1	none	0.0001289081803019
T104	T156	FALSE	FALSE	0	0	1	1	none	4.37368395171e-05
T105	T156	FALSE	FALSE	0	0	1	1	none	1.19083461576e-05
T107	T156	FALSE	FALSE	0	0	1	1	none	0.0001276964417509
T126	T156	FALSE	FALSE	0	0	1	1	none	0.0001379122038951
S002	T159a	TRUE	TRUE	0	0	1	1	none	1.86496435123e-05
S007	T159a	TRUE	TRUE	0	0	1	1	none	6.95442534001e-05
S021	T159a	TRUE	TRUE	0	0	1	1	none	1.49775730646e-05
S024	T159a	TRUE	TRUE	0	0	1	1	none	1.50711683701e-05
S025	T159a	TRUE	TRUE	0	0	1	1	none	2.20130744715e-05
S026	T159a	TRUE	TRUE	0	0	1	1	none	8.8849265112e-06
S038	T159a	TRUE	TRUE	0	0	1	1	none	6.40897992451e-05
S039	T159a	TRUE	TRUE	0	0	1	1	none	1.58060976986e-05
S040	T159a	TRUE	TRUE	0	0	1	1	none	0.0001087694062561
S042	T159a	TRUE	TRUE	0	0	1	1	none	1.46495556106e-05
S071	T159a	TRUE	TRUE	0	0	1	1	none	0.0001138227762296
S078	T159a	TRUE	TRUE	0	0	1	1	none	1.79320083031e-05
S081	T159a	TRUE	TRUE	0	0	1	1	none	1.52554248861e-05
S085	T159a	TRUE	TRUE	0	0	1	1	none	0.0001042797327926
S087	T159a	TRUE	TRUE	0	0	1	1	none	0.0001258290764746
S093	T159a	TRUE	TRUE	0	0	1	1	none	9.48769168381e-05
S097	T159a	TRUE	TRUE	0	0	1	1	none	1.9984730075e-05
S102	T159a	TRUE	TRUE	0	0	1	1	none	0.0001103315319306
S106	T159a	TRUE	TRUE	0	0	1	1	none	1.42033228073e-05
S130	T159a	TRUE	TRUE	0	0	1	1	none	0.0001257175810637
T009	T159a	TRUE	TRUE	0	1	1	1	desc	7.0260801e-07
T010	T159a	TRUE	TRUE	0	1	1	1	desc	1.596958119e-06
T013	T159a	FALSE	FALSE	0	0	1	1	none	7.35865550065e-05
T014	T159a	TRUE	TRUE	0	0	1	1	none	1.51350119541e-05
T020	T159a	TRUE	TRUE	0	0	1	1	none	6.58898248221e-05
T021	T159a	TRUE	TRUE	0	1	1	1	desc	2.423477102e-06
T028	T159a	TRUE	TRUE	0	0	1	1	none	6.94319531716e-05
T035a	T159a	TRUE	TRUE	0	0	1	1	none	0.0001256312399511
T035b	T159a	TRUE	TRUE	0	1	1	1	desc	1.8092089315e-06
T040	T159a	TRUE	TRUE	0	0	1	1	none	1.68197728306e-05
T056	T159a	FALSE	FALSE	0	1	1	1	desc	6.4649010059e-06
T059	T159a	TRUE	TRUE	0	0	1	1	none	0.0001142725825036
T065	T159a	TRUE	TRUE	0	0	1	1	none	6.62813520596e-05
T069	T159a	TRUE	TRUE	0	0	1	1	none	0.0001287368751186
T073	T159a	TRUE	TRUE	0	1	1	1	desc	2.1733937661e-06
T075	T159a	TRUE	TRUE	0	0	1	1	none	6.61108045551e-05
T077	T159a	TRUE	TRUE	0	1	1	1	desc	2.423477102e-06
T087	T159a	TRUE	TRUE	0	1	1	1	desc	9.167132859e-07
T095	T159a	TRUE	TRUE	0	0	1	1	none	0.0001256922444906
T099a	T159a	TRUE	TRUE	0	0	1	1	none	0.0001247396798606
T102	T159a	FALSE	FALSE	0	0	1	1	none	0.0001307764755639
T104	T159a	FALSE	FALSE	0	0	1	1	none	7.42105822301e-05
T105	T159a	FALSE	FALSE	0	0	1	1	none	6.74930906106e-05
T107	T159a	FALSE	FALSE	0	0	1	1	none	0.0001295647370129
T126	T159a	TRUE	TRUE	0	0	1	1	none	0.0001397804991571
T156	T159a	FALSE	FALSE	0	0	1	1	none	6.86930974552e-05
S002	T182	TRUE	TRUE	0	0	1	1	none	6.48206016294e-05
S007	T182	TRUE	TRUE	0	0	1	1	none	3.44529518062e-05
S021	T182	TRUE	TRUE	0	0	1	1	none	6.11485311817e-05
S024	T182	TRUE	TRUE	0	0	1	1	none	6.12421264872e-05
S025	T182	TRUE	TRUE	0	0	1	1	none	7.00277977068e-05
S026	T182	TRUE	TRUE	0	0	1	1	none	6.08230728085e-05
S038	T182	TRUE	TRUE	0	0	1	1	none	3.8874959112e-06
S039	T182	TRUE	TRUE	0	0	1	1	none	6.19770558157e-05
S040	T182	TRUE	TRUE	0	0	1	1	none	0.0001022835521132
S042	T182	TRUE	TRUE	0	0	1	1	none	6.08205137277e-05
S071	T182	TRUE	TRUE	0	0	1	1	none	0.0001073369220867
S078	T182	TRUE	TRUE	0	0	1	1	none	6.41029664202e-05
S081	T182	TRUE	TRUE	0	0	1	1	none	6.14263830032e-05
S085	T182	TRUE	TRUE	0	0	1	1	none	9.77938786497e-05
S087	T182	TRUE	TRUE	0	0	1	1	none	0.0001193432223317
S093	T182	TRUE	TRUE	0	0	1	1	none	8.83910626952e-05
S097	T182	TRUE	TRUE	0	0	1	1	none	6.79994533103e-05
S102	T182	TRUE	TRUE	0	0	1	1	none	0.0001038456777877
S106	T182	TRUE	TRUE	0	0	1	1	none	6.03742809244e-05
S130	T182	TRUE	TRUE	0	0	1	1	none	0.0001192317269208
T009	T182	FALSE	FALSE	0	0	1	1	none	6.53840158598e-05
T010	T182	FALSE	FALSE	0	0	1	1	none	6.74901045198e-05
T013	T182	FALSE	FALSE	0	0	1	1	none	1.33842516726e-05
T014	T182	TRUE	TRUE	0	0	1	1	none	6.13059700712e-05
T020	T182	TRUE	TRUE	0	0	1	1	none	5.6875214882e-06
T021	T182	FALSE	FALSE	0	0	1	1	none	6.71048849518e-05
T028	T182	TRUE	TRUE	0	0	1	1	none	3.43406515777e-05
T035a	T182	TRUE	TRUE	0	0	1	1	none	0.0001191453858082
T035b	T182	FALSE	FALSE	0	0	1	1	none	6.64906167813e-05
T040	T182	TRUE	TRUE	0	0	1	1	none	6.29907309477e-05
T056	T182	FALSE	FALSE	0	0	1	1	none	7.11463088557e-05
T059	T182	TRUE	TRUE	0	0	1	1	none	0.0001077867283607
T065	T182	TRUE	TRUE	0	0	1	1	none	6.0790487257e-06
T069	T182	TRUE	TRUE	0	0	1	1	none	0.0001222510209757
T073	T182	FALSE	FALSE	0	0	1	1	none	6.68548016159e-05
T075	T182	TRUE	TRUE	0	0	1	1	none	5.84132118612e-05
T077	T182	FALSE	FALSE	0	0	1	1	none	6.71048849518e-05
T087	T182	FALSE	FALSE	0	0	1	1	none	6.62039904112e-05
T095	T182	TRUE	TRUE	0	0	1	1	none	0.0001192063903477
T099a	T182	TRUE	TRUE	0	0	1	1	none	0.0001182538257177
T102	T182	FALSE	FALSE	0	0	1	1	none	0.000124290621421
T104	T182	FALSE	FALSE	0	0	1	1	none	3.91192806362e-05
T105	T182	FALSE	FALSE	0	0	1	1	none	7.2907872767e-06
T107	T182	FALSE	FALSE	0	0	1	1	none	0.00012307888287
T126	T182	TRUE	TRUE	0	0	1	1	none	0.0001332946450142
T156	T182	FALSE	FALSE	0	0	1	1	none	7.2790555703e-06
T159a	T182	TRUE	TRUE	0	0	1	1	none	6.40755385743e-05
S002	T188	TRUE	TRUE	0	0	1	1	none	7.51450702797e-05
S007	T188	TRUE	TRUE	0	0	1	1	none	3.19622995445e-05
S021	T188	TRUE	TRUE	0	0	1	1	none	7.1472999832e-05
S024	T188	TRUE	TRUE	0	0	1	1	none	7.15665951375e-05
S025	T188	TRUE	TRUE	0	0	1	1	none	8.03522663571e-05
S026	T188	TRUE	TRUE	0	0	1	1	none	7.11475414588e-05
S038	T188	TRUE	TRUE	0	0	1	1	none	3.93229663015e-05
S039	T188	TRUE	TRUE	0	0	1	1	none	7.2301524466e-05
S040	T188	TRUE	TRUE	0	0	1	1	none	0.0001126080207635
S042	T188	TRUE	TRUE	0	0	1	1	none	7.1144982378e-05
S071	T188	TRUE	TRUE	0	0	1	1	none	0.000117661390737
S078	T188	TRUE	TRUE	0	0	1	1	none	7.44274350705e-05
S081	T188	TRUE	TRUE	0	0	1	1	none	7.17508516535e-05
S085	T188	TRUE	TRUE	0	0	1	1	none	0.0001081183473
S087	T188	TRUE	TRUE	0	0	1	1	none	0.000129667690982
S093	T188	TRUE	TRUE	0	0	1	1	none	9.87155313455e-05
S097	T188	TRUE	TRUE	0	0	1	1	none	7.83239219606e-05
S102	T188	TRUE	TRUE	0	0	1	1	none	0.000114170146438
S106	T188	TRUE	TRUE	0	0	1	1	none	7.06987495747e-05
S130	T188	TRUE	TRUE	0	0	1	1	none	0.0001295561955711
T009	T188	FALSE	FALSE	0	0	1	1	none	7.57084845101e-05
T010	T188	FALSE	FALSE	0	0	1	1	none	7.78145731701e-05
T013	T188	FALSE	FALSE	0	0	1	1	none	4.88197220629e-05
T014	T188	TRUE	TRUE	0	0	1	1	none	7.16304387215e-05
T020	T188	TRUE	TRUE	0	0	1	1	none	4.11229918785e-05
T021	T188	FALSE	FALSE	0	0	1	1	none	7.74293536021e-05
T028	T188	TRUE	TRUE	0	0	1	1	none	2.4816978627e-05
T035a	T188	TRUE	TRUE	0	0	1	1	none	0.0001294698544585
T035b	T188	FALSE	FALSE	0	0	1	1	none	7.68150854316e-05
T040	T188	TRUE	TRUE	0	0	1	1	none	7.3315199598e-05
T056	T188	FALSE	FALSE	0	0	1	1	none	8.1470777506e-05
T059	T188	TRUE	TRUE	0	0	1	1	none	0.000118111197011
T065	T188	TRUE	TRUE	0	0	1	1	none	4.1514519116e-05
T069	T188	TRUE	TRUE	0	0	1	1	none	0.000132575489626
T073	T188	FALSE	FALSE	0	0	1	1	none	7.71792702662e-05
T075	T188	TRUE	TRUE	0	0	1	1	none	6.87376805115e-05
T077	T188	FALSE	FALSE	0	0	1	1	none	7.74293536021e-05
T087	T188	FALSE	FALSE	0	0	1	1	none	7.65284590615e-05
T095	T188	TRUE	TRUE	0	0	1	1	none	0.000129530858998
T099a	T188	TRUE	TRUE	0	0	1	1	none	0.000128578294368
T102	T188	FALSE	FALSE	0	0	1	1	none	0.0001346150900713
T104	T188	FALSE	FALSE	0	0	1	1	none	3.54168898235e-05
T105	T188	FALSE	FALSE	0	0	1	1	none	4.2726257667e-05
T107	T188	FALSE	FALSE	0	0	1	1	none	0.0001334033515203
T126	T188	TRUE	TRUE	0	0	1	1	none	0.0001436191136645
T156	T188	FALSE	FALSE	0	0	1	1	none	4.39262645116e-05
T159a	T188	TRUE	TRUE	0	0	1	1	none	7.44000072246e-05
T182	T188	TRUE	TRUE	0	0	1	1	none	3.93087056307e-05
S002	T192	FALSE	FALSE	0	0	1	1	none	0.0001497751808487
S007	T192	FALSE	FALSE	0	0	1	1	none	0.0001480129784765
S021	T192	FALSE	FALSE	0	0	1	1	none	0.000146103110401
S024	T192	FALSE	FALSE	0	0	1	1	none	0.0001461967057065
S025	T192	FALSE	FALSE	0	0	1	1	none	0.0001549823769261
S026	T192	FALSE	FALSE	0	0	1	1	none	0.0001457776520278
S038	T192	FALSE	FALSE	0	0	1	1	none	0.0001425585243215
S039	T192	FALSE	FALSE	0	0	1	1	none	0.000146931635035
S040	T192	FALSE	FALSE	0	0	1	1	none	6.05592999485e-05
S042	T192	FALSE	FALSE	0	0	1	1	none	0.000145775092947
S071	T192	FALSE	FALSE	0	0	1	1	none	3.6419080115e-05
S078	T192	FALSE	FALSE	0	0	1	1	none	0.0001490575456395
S081	T192	FALSE	FALSE	0	0	1	1	none	0.0001463809622225
S085	T192	FALSE	FALSE	0	0	1	1	none	8.1913632669e-05
S087	T192	FALSE	FALSE	0	0	1	1	none	0.000103462976351
S093	T192	FALSE	FALSE	0	0	1	1	none	5.53649395065e-05
S097	T192	FALSE	FALSE	0	0	1	1	none	0.0001529540325296
S102	T192	FALSE	FALSE	0	0	1	1	none	6.2121425623e-05
S106	T192	FALSE	FALSE	0	0	1	1	none	0.0001453288601437
S130	T192	FALSE	FALSE	0	0	1	1	none	0.0001033514809401
T009	T192	FALSE	FALSE	0	0	1	1	none	0.0001503385950791
T010	T192	FALSE	FALSE	0	0	1	1	none	0.0001524446837391
T013	T192	FALSE	FALSE	0	0	1	1	none	0.0001520552800829
T014	T192	FALSE	FALSE	0	0	1	1	none	0.0001462605492905
T020	T192	FALSE	FALSE	0	0	1	1	none	0.0001443585498985
T021	T192	FALSE	FALSE	0	0	1	1	none	0.0001520594641711
T028	T192	FALSE	FALSE	0	0	1	1	none	0.000147900678248
T035a	T192	FALSE	FALSE	0	0	1	1	none	0.0001032651398275
T035b	T192	FALSE	FALSE	0	0	1	1	none	0.0001514451960006
T040	T192	FALSE	FALSE	0	0	1	1	none	0.000147945310167
T056	T192	FALSE	FALSE	0	0	1	1	none	0.000156100888075
T059	T192	FALSE	FALSE	0	0	1	1	none	6.6062476196e-05
T065	T192	FALSE	FALSE	0	0	1	1	none	0.000144750077136
T069	T192	FALSE	FALSE	0	0	1	1	none	5.2544917555e-05
T073	T192	FALSE	FALSE	0	0	1	1	none	0.0001518093808352
T075	T192	FALSE	FALSE	0	0	1	1	none	0.0001445795296315
T077	T192	FALSE	FALSE	0	0	1	1	none	0.0001520594641711
T087	T192	FALSE	FALSE	0	0	1	1	none	0.0001511585696305
T095	T192	FALSE	FALSE	0	0	1	1	none	0.000103326144367
T099a	T192	FALSE	FALSE	0	0	1	1	none	0.000102373579737
T102	T192	FALSE	FALSE	0	0	1	1	none	0.0001084103754403
T104	T192	FALSE	FALSE	0	0	1	1	none	0.0001526793073065
T105	T192	FALSE	FALSE	0	0	1	1	none	0.000145961815687
T107	T192	FALSE	FALSE	0	0	1	1	none	0.0001071986368893
T126	T192	TRUE	TRUE	1	0	1	1	anc	1.75624893e-06
T156	T192	FALSE	FALSE	0	0	1	1	none	0.0001471618225316
T159a	T192	FALSE	FALSE	0	0	1	1	none	0.0001490301177936
T182	T192	FALSE	FALSE	0	0	1	1	none	0.0001425442636507
T188	T192	FALSE	FALSE	0	0	1	1	none	0.000152868732301
S002	T223	FALSE	FALSE	0	0	1	1	none	6.87204342777e-05
S007	T223	FALSE	FALSE	0	0	1	1	none	3.83527844545e-05
S021	T223	FALSE	FALSE	0	0	1	1	none	6.504836383e-05
S024	T223	FALSE	FALSE	0	0	1	1	none	6.51419591355e-05
S025	T223	FALSE	FALSE	0	0	1	1	none	7.39276303551e-05
S026	T223	FALSE	FALSE	0	0	1	1	none	6.47229054568e-05
S038	T223	FALSE	FALSE	0	0	1	1	none	7.7873285595e-06
S039	T223	FALSE	FALSE	0	0	1	1	none	6.5876888464e-05
S040	T223	FALSE	FALSE	0	0	1	1	none	0.0001061833847615
S042	T223	FALSE	FALSE	0	0	1	1	none	6.4720346376e-05
S071	T223	FALSE	FALSE	0	0	1	1	none	0.000111236754735
S078	T223	FALSE	FALSE	0	0	1	1	none	6.80027990685e-05
S081	T223	FALSE	FALSE	0	0	1	1	none	6.53262156515e-05
S085	T223	FALSE	FALSE	0	0	1	1	none	0.000101693711298
S087	T223	FALSE	FALSE	0	0	1	1	none	0.00012324305498
S093	T223	FALSE	FALSE	0	0	1	1	none	9.22908953435e-05
S097	T223	FALSE	FALSE	0	0	1	1	none	7.18992859586e-05
S102	T223	FALSE	FALSE	0	0	1	1	none	0.000107745510436
S106	T223	FALSE	FALSE	0	0	1	1	none	6.42741135727e-05
S130	T223	FALSE	FALSE	0	0	1	1	none	0.0001231315595691
T009	T223	FALSE	FALSE	0	0	1	1	none	6.92838485081e-05
T010	T223	FALSE	FALSE	0	0	1	1	none	7.13899371681e-05
T013	T223	FALSE	FALSE	0	0	1	1	none	1.72840843209e-05
T014	T223	FALSE	FALSE	0	0	1	1	none	6.52058027195e-05
T020	T223	FALSE	FALSE	0	0	1	1	none	9.5873541365e-06
T021	T223	FALSE	FALSE	0	0	1	1	none	7.10047176001e-05
T028	T223	FALSE	FALSE	0	0	1	1	none	3.8240484226e-05
T035a	T223	FALSE	FALSE	0	0	1	1	none	0.0001230452184565
T035b	T223	FALSE	FALSE	0	0	1	1	none	7.03904494296e-05
T040	T223	FALSE	FALSE	0	0	1	1	none	6.6890563596e-05
T056	T223	FALSE	FALSE	0	0	1	1	none	7.5046141504e-05
T059	T223	FALSE	FALSE	0	0	1	1	none	0.000111686561009
T065	T223	FALSE	FALSE	0	0	1	1	none	9.978881374e-06
T069	T223	FALSE	FALSE	0	0	1	1	none	0.000126150853624
T073	T223	FALSE	FALSE	0	0	1	1	none	7.07546342642e-05
T075	T223	FALSE	FALSE	0	0	1	1	none	6.23130445095e-05
T077	T223	FALSE	FALSE	0	0	1	1	none	7.10047176001e-05
T087	T223	FALSE	FALSE	0	0	1	1	none	7.01038230595e-05
T095	T223	FALSE	FALSE	0	0	1	1	none	0.000123106222996
T099a	T223	FALSE	FALSE	0	0	1	1	none	0.000122153658366
T102	T223	FALSE	FALSE	0	0	1	1	none	0.0001281904540693
T104	T223	FALSE	FALSE	0	0	1	1	none	4.30191132845e-05
T105	T223	FALSE	FALSE	0	0	1	1	none	1.1190619925e-05
T107	T223	FALSE	FALSE	0	0	1	1	none	0.0001269787155183
T126	T223	FALSE	FALSE	0	0	1	1	none	0.0001371944776625
T156	T223	FALSE	FALSE	0	0	1	1	none	1.11788882186e-05
T159a	T223	FALSE	FALSE	0	0	1	1	none	6.79753712226e-05
T182	T223	FALSE	FALSE	0	0	1	1	none	5.1115711993e-06
T188	T223	FALSE	FALSE	0	0	1	1	none	4.3208538279e-05
T192	T223	FALSE	FALSE	0	0	1	1	none	0.000146444096299
S002	T225	FALSE	FALSE	0	0	1	1	none	7.51323942557e-05
S007	T225	FALSE	FALSE	0	0	1	1	none	4.47647444325e-05
S021	T225	FALSE	FALSE	0	0	1	1	none	7.1460323808e-05
S024	T225	FALSE	FALSE	0	0	1	1	none	7.15539191135e-05
S025	T225	FALSE	FALSE	0	0	1	1	none	8.03395903331e-05
S026	T225	FALSE	FALSE	0	0	1	1	none	7.11348654348e-05
S038	T225	FALSE	FALSE	0	0	1	1	none	1.41992885375e-05
S039	T225	FALSE	FALSE	0	0	1	1	none	7.2288848442e-05
S040	T225	FALSE	FALSE	0	0	1	1	none	0.0001125953447395
S042	T225	FALSE	FALSE	0	0	1	1	none	7.1132306354e-05
S071	T225	FALSE	FALSE	0	0	1	1	none	0.000117648714713
S078	T225	FALSE	FALSE	0	0	1	1	none	7.44147590465e-05
S081	T225	FALSE	FALSE	0	0	1	1	none	7.17381756295e-05
S085	T225	FALSE	FALSE	0	0	1	1	none	0.000108105671276
S087	T225	FALSE	FALSE	0	0	1	1	none	0.000129655014958
S093	T225	FALSE	FALSE	0	0	1	1	none	9.87028553215e-05
S097	T225	FALSE	FALSE	0	0	1	1	none	7.83112459365999e-05
S102	T225	FALSE	FALSE	0	0	1	1	none	0.000114157470414
S106	T225	FALSE	FALSE	0	0	1	1	none	7.06860735507e-05
S130	T225	FALSE	FALSE	0	0	1	1	none	0.0001295435195471
T009	T225	FALSE	FALSE	0	0	1	1	none	7.56958084861e-05
T010	T225	FALSE	FALSE	0	0	1	1	none	7.78018971461e-05
T013	T225	FALSE	FALSE	0	0	1	1	none	2.36960442989e-05
T014	T225	FALSE	FALSE	0	0	1	1	none	7.16177626975e-05
T020	T225	FALSE	FALSE	0	0	1	1	none	1.59993141145e-05
T021	T225	FALSE	FALSE	0	0	1	1	none	7.74166775781e-05
T028	T225	FALSE	FALSE	0	0	1	1	none	4.4652444204e-05
T035a	T225	FALSE	FALSE	0	0	1	1	none	0.0001294571784345
T035b	T225	FALSE	FALSE	0	0	1	1	none	7.68024094076e-05
T040	T225	FALSE	FALSE	0	0	1	1	none	7.33025235739999e-05
T056	T225	FALSE	FALSE	0	0	1	1	none	8.1458101482e-05
T059	T225	FALSE	FALSE	0	0	1	1	none	0.000118098520987
T065	T225	FALSE	FALSE	0	0	1	1	none	1.6390841352e-05
T069	T225	FALSE	FALSE	0	0	1	1	none	0.000132562813602
T073	T225	FALSE	FALSE	0	0	1	1	none	7.71665942422e-05
T075	T225	FALSE	FALSE	0	0	1	1	none	6.87250044875e-05
T077	T225	FALSE	FALSE	0	0	1	1	none	7.74166775781e-05
T087	T225	FALSE	FALSE	0	0	1	1	none	7.65157830375e-05
T095	T225	FALSE	FALSE	0	0	1	1	none	0.000129518182974
T099a	T225	FALSE	FALSE	0	0	1	1	none	0.000128565618344
T102	T225	FALSE	FALSE	0	0	1	1	none	0.0001346024140473
T104	T225	FALSE	FALSE	0	0	1	1	none	4.94310732625e-05
T105	T225	FALSE	FALSE	0	0	1	1	none	1.7602579903e-05
T107	T225	FALSE	FALSE	0	0	1	1	none	0.0001333906754963
T126	T225	FALSE	FALSE	0	0	1	1	none	0.0001436064376405
T156	T225	FALSE	FALSE	0	0	1	1	none	1.05702689076e-05
T159a	T225	FALSE	FALSE	0	0	1	1	none	7.43873312005999e-05
T182	T225	FALSE	FALSE	0	0	1	1	none	1.29732893157e-05
T188	T225	FALSE	FALSE	0	0	1	1	none	4.9620498257e-05
T192	T225	FALSE	FALSE	0	0	1	1	none	0.000152856056277
T223	T225	FALSE	FALSE	0	0	1	1	none	1.6873121964e-05
S002	T230	TRUE	TRUE	0	0	1	1	none	1.86496435123e-05
S007	T230	TRUE	TRUE	0	0	1	1	none	6.95442534001e-05
S021	T230	TRUE	TRUE	0	0	1	1	none	1.49775730646e-05
S024	T230	TRUE	TRUE	0	0	1	1	none	1.50711683701e-05
S025	T230	TRUE	TRUE	0	0	1	1	none	2.20130744715e-05
S026	T230	TRUE	TRUE	0	0	1	1	none	8.8849265112e-06
S038	T230	TRUE	TRUE	0	0	1	1	none	6.40897992451e-05
S039	T230	TRUE	TRUE	0	0	1	1	none	1.58060976986e-05
S040	T230	TRUE	TRUE	0	0	1	1	none	0.0001087694062561
S042	T230	TRUE	TRUE	0	0	1	1	none	1.46495556106e-05
S071	T230	TRUE	TRUE	0	0	1	1	none	0.0001138227762296
S078	T230	TRUE	TRUE	0	0	1	1	none	1.79320083031e-05
S081	T230	TRUE	TRUE	0	0	1	1	none	1.52554248861e-05
S085	T230	TRUE	TRUE	0	0	1	1	none	0.0001042797327926
S087	T230	TRUE	TRUE	0	0	1	1	none	0.0001258290764746
S093	T230	TRUE	TRUE	0	0	1	1	none	9.48769168381e-05
S097	T230	TRUE	TRUE	0	0	1	1	none	1.9984730075e-05
S102	T230	TRUE	TRUE	0	0	1	1	none	0.0001103315319306
S106	T230	TRUE	TRUE	0	0	1	1	none	1.42033228073e-05
S130	T230	TRUE	TRUE	0	0	1	1	none	0.0001257175810637
T009	T230	FALSE	FALSE	0	0	1	1	none	2.5202158365e-06
T010	T230	FALSE	FALSE	0	0	1	1	none	4.6263044965e-06
T013	T230	FALSE	FALSE	0	0	1	1	none	7.35865550065e-05
T014	T230	TRUE	TRUE	0	0	1	1	none	1.51350119541e-05
T020	T230	TRUE	TRUE	0	0	1	1	none	6.58898248221e-05
T021	T230	FALSE	FALSE	0	0	1	1	none	4.2410849285e-06
T028	T230	TRUE	TRUE	0	0	1	1	none	6.94319531716e-05
T035a	T230	TRUE	TRUE	0	0	1	1	none	0.0001256312399511
T035b	T230	FALSE	FALSE	0	0	1	1	none	3.626816758e-06
T040	T230	TRUE	TRUE	0	0	1	1	none	1.68197728306e-05
T056	T230	FALSE	FALSE	0	0	1	1	none	8.2825088324e-06
T059	T230	TRUE	TRUE	0	0	1	1	none	0.0001142725825036
T065	T230	TRUE	TRUE	0	0	1	1	none	6.62813520596e-05
T069	T230	TRUE	TRUE	0	0	1	1	none	0.0001287368751186
T073	T230	FALSE	FALSE	0	0	1	1	none	3.9910015926e-06
T075	T230	TRUE	TRUE	0	0	1	1	none	6.61108045551e-05
T077	T230	FALSE	FALSE	0	0	1	1	none	4.2410849285e-06
T087	T230	FALSE	FALSE	0	0	1	1	none	3.3401903879e-06
T095	T230	TRUE	TRUE	0	0	1	1	none	0.0001256922444906
T099a	T230	TRUE	TRUE	0	0	1	1	none	0.0001247396798606
T102	T230	FALSE	FALSE	0	0	1	1	none	0.0001307764755639
T104	T230	FALSE	FALSE	0	0	1	1	none	7.42105822301e-05
T105	T230	FALSE	FALSE	0	0	1	1	none	6.74930906106e-05
T107	T230	FALSE	FALSE	0	0	1	1	none	0.0001295647370129
T126	T230	TRUE	TRUE	0	0	1	1	none	0.0001397804991571
T156	T230	FALSE	FALSE	0	0	1	1	none	6.86930974552e-05
T159a	T230	TRUE	TRUE	0	0	1	1	none	1.211738551e-06
T182	T230	TRUE	TRUE	0	0	1	1	none	6.40755385743e-05
T188	T230	TRUE	TRUE	0	0	1	1	none	7.44000072246e-05
T192	T230	FALSE	FALSE	0	0	1	1	none	0.0001490301177936
T223	T230	FALSE	FALSE	0	0	1	1	none	6.79753712226e-05
T225	T230	FALSE	FALSE	0	0	1	1	none	7.43873312005999e-05
S002	T232	TRUE	TRUE	0	0	1	1	none	0.0001402936932542
S007	T232	TRUE	TRUE	0	0	1	1	none	0.000138531490882
S021	T232	TRUE	TRUE	0	0	1	1	none	0.0001366216228065
S024	T232	TRUE	TRUE	0	0	1	1	none	0.000136715218112
S025	T232	TRUE	TRUE	0	0	1	1	none	0.0001455008893316
S026	T232	TRUE	TRUE	0	0	1	1	none	0.0001362961644333
S038	T232	TRUE	TRUE	0	0	1	1	none	0.000133077036727
S039	T232	TRUE	TRUE	0	0	1	1	none	0.0001374501474405
S040	T232	TRUE	TRUE	0	0	1	1	none	5.1077812354e-05
S042	T232	TRUE	TRUE	0	0	1	1	none	0.0001362936053525
S071	T232	TRUE	TRUE	0	0	1	1	none	2.69375925205e-05
S078	T232	TRUE	TRUE	0	0	1	1	none	0.000139576058045
S081	T232	TRUE	TRUE	0	0	1	1	none	0.000136899474628
S085	T232	TRUE	TRUE	0	0	1	1	none	7.24321450745e-05
S087	T232	TRUE	TRUE	0	0	1	1	none	9.39814887565e-05
S093	T232	TRUE	TRUE	0	0	1	1	none	4.5883451912e-05
S097	T232	TRUE	TRUE	0	0	1	1	none	0.0001434725449351
S102	T232	TRUE	TRUE	0	0	1	1	none	5.26399380285e-05
S106	T232	TRUE	TRUE	0	0	1	1	none	0.0001358473725492
S130	T232	TRUE	TRUE	0	0	1	1	none	9.38699933456e-05
T009	T232	FALSE	FALSE	0	0	1	1	none	0.0001408571074846
T010	T232	FALSE	FALSE	0	0	1	1	none	0.0001429631961446
T013	T232	FALSE	FALSE	0	0	1	1	none	0.0001425737924884
T014	T232	TRUE	TRUE	0	0	1	1	none	0.000136779061696
T020	T232	TRUE	TRUE	0	0	1	1	none	0.000134877062304
T021	T232	FALSE	FALSE	0	0	1	1	none	0.0001425779765766
T028	T232	TRUE	TRUE	0	0	1	1	none	0.0001384191906535
T035a	T232	TRUE	TRUE	0	0	1	1	none	9.3783652233e-05
T035b	T232	FALSE	FALSE	0	0	1	1	none	0.0001419637084061
T040	T232	TRUE	TRUE	0	0	1	1	none	0.0001384638225725
T056	T232	FALSE	FALSE	0	0	1	1	none	0.0001466194004805
T059	T232	TRUE	TRUE	0	0	1	1	none	5.65809886015e-05
T065	T232	TRUE	TRUE	0	0	1	1	none	0.0001352685895415
T069	T232	TRUE	TRUE	0	0	1	1	none	4.30634299605e-05
T073	T232	FALSE	FALSE	0	0	1	1	none	0.0001423278932407
T075	T232	TRUE	TRUE	0	0	1	1	none	0.000135098042037
T077	T232	FALSE	FALSE	0	0	1	1	none	0.0001425779765766
T087	T232	FALSE	FALSE	0	0	1	1	none	0.000141677082036
T095	T232	TRUE	TRUE	0	0	1	1	none	9.38446567725e-05
T099a	T232	TRUE	TRUE	0	0	1	1	none	9.28920921425e-05
T102	T232	FALSE	FALSE	0	0	1	1	none	9.89288878458e-05
T104	T232	FALSE	FALSE	0	0	1	1	none	0.000143197819712
T105	T232	FALSE	FALSE	0	0	1	1	none	0.0001364803280925
T107	T232	FALSE	FALSE	0	0	1	1	none	9.77171492948e-05
T126	T232	TRUE	TRUE	0	0	1	1	none	2.297320808e-06
T156	T232	FALSE	FALSE	0	0	1	1	none	0.0001376803349371
T159a	T232	TRUE	TRUE	0	0	1	1	none	0.0001395486301991
T182	T232	TRUE	TRUE	0	0	1	1	none	0.0001330627760562
T188	T232	TRUE	TRUE	0	0	1	1	none	0.0001433872447065
T192	T232	FALSE	FALSE	0	0	1	1	none	1.15469394445e-05
T223	T232	FALSE	FALSE	0	0	1	1	none	0.0001369626087045
T225	T232	FALSE	FALSE	0	0	1	1	none	0.0001433745686825
T230	T232	TRUE	TRUE	0	0	1	1	none	0.0001395486301991
S002	T241	FALSE	FALSE	0	0	1	1	none	8.53008383762e-05
S007	T241	FALSE	FALSE	0	0	1	1	none	5.4933188553e-05
S021	T241	FALSE	FALSE	0	0	1	1	none	8.16287679284999e-05
S024	T241	FALSE	FALSE	0	0	1	1	none	8.1722363234e-05
S025	T241	FALSE	FALSE	0	0	1	1	none	9.05080344536e-05
S026	T241	FALSE	FALSE	0	0	1	1	none	8.13033095552999e-05
S038	T241	FALSE	FALSE	0	0	1	1	none	2.3155994107e-05
S039	T241	FALSE	FALSE	0	0	1	1	none	8.24572925625e-05
S040	T241	FALSE	FALSE	0	0	1	1	none	0.00012276378886
S042	T241	FALSE	FALSE	0	0	1	1	none	8.13007504745e-05
S071	T241	FALSE	FALSE	0	0	1	1	none	0.0001278171588335
S078	T241	FALSE	FALSE	0	0	1	1	none	8.4583203167e-05
S081	T241	FALSE	FALSE	0	0	1	1	none	8.190661975e-05
S085	T241	FALSE	FALSE	0	0	1	1	none	0.0001182741153965
S087	T241	FALSE	FALSE	0	0	1	1	none	0.0001398234590785
S093	T241	FALSE	FALSE	0	0	1	1	none	0.000108871299442
S097	T241	FALSE	FALSE	0	0	1	1	none	8.84796900571e-05
S102	T241	FALSE	FALSE	0	0	1	1	none	0.0001243259145345
S106	T241	FALSE	FALSE	0	0	1	1	none	8.08545176712e-05
S130	T241	FALSE	FALSE	0	0	1	1	none	0.0001397119636676
T009	T241	FALSE	FALSE	0	0	1	1	none	8.58642526066e-05
T010	T241	FALSE	FALSE	0	0	1	1	none	8.79703412666e-05
T013	T241	FALSE	FALSE	0	0	1	1	none	1.46044359676e-05
T014	T241	FALSE	FALSE	0	0	1	1	none	8.17862068179999e-05
T020	T241	FALSE	FALSE	0	0	1	1	none	2.4956019684e-05
T021	T241	FALSE	FALSE	0	0	1	1	none	8.75851216986e-05
T028	T241	FALSE	FALSE	0	0	1	1	none	5.48208883245e-05
T035a	T241	FALSE	FALSE	0	0	1	1	none	0.000139625622555
T035b	T241	FALSE	FALSE	0	0	1	1	none	8.69708535281e-05
T040	T241	FALSE	FALSE	0	0	1	1	none	8.34709676945e-05
T056	T241	FALSE	FALSE	0	0	1	1	none	9.16265456025e-05
T059	T241	FALSE	FALSE	0	0	1	1	none	0.0001282669651075
T065	T241	FALSE	FALSE	0	0	1	1	none	1.94861618125e-05
T069	T241	FALSE	FALSE	0	0	1	1	none	0.0001427312577225
T073	T241	FALSE	FALSE	0	0	1	1	none	8.73350383627e-05
T075	T241	FALSE	FALSE	0	0	1	1	none	7.8893448608e-05
T077	T241	FALSE	FALSE	0	0	1	1	none	8.75851216986e-05
T087	T241	FALSE	FALSE	0	0	1	1	none	8.6684227158e-05
T095	T241	FALSE	FALSE	0	0	1	1	none	0.0001396866270945
T099a	T241	FALSE	FALSE	0	0	1	1	none	0.0001387340624645
T102	T241	FALSE	FALSE	0	0	1	1	none	0.0001447708581678
T104	T241	FALSE	FALSE	0	0	1	1	none	5.9599517383e-05
T105	T241	FALSE	FALSE	0	0	1	1	none	2.06979003635e-05
T107	T241	FALSE	FALSE	0	0	1	1	none	0.0001435591196168
T126	T241	FALSE	FALSE	0	0	1	1	none	0.000153774881761
T156	T241	FALSE	FALSE	0	0	1	1	none	2.89710308681e-05
T159a	T241	FALSE	FALSE	0	0	1	1	none	8.45557753211e-05
T182	T241	FALSE	FALSE	0	0	1	1	none	2.43534719872e-05
T188	T241	FALSE	FALSE	0	0	1	1	none	5.97889423775e-05
T192	T241	FALSE	FALSE	0	0	1	1	none	0.0001630245003975
T223	T241	FALSE	FALSE	0	0	1	1	none	2.82533046355e-05
T225	T241	FALSE	FALSE	0	0	1	1	none	3.46652646135e-05
T230	T241	FALSE	FALSE	0	0	1	1	none	8.45557753211e-05
T232	T241	FALSE	FALSE	0	0	1	1	none	0.000153543012803
S002	T270	FALSE	FALSE	0	0	1	1	none	0.0001421650040277
S007	T270	FALSE	FALSE	0	0	1	1	none	0.0001404028016555
S021	T270	FALSE	FALSE	0	0	1	1	none	0.00013849293358
S024	T270	FALSE	FALSE	0	0	1	1	none	0.0001385865288855
S025	T270	FALSE	FALSE	0	0	1	1	none	0.0001473722001051
S026	T270	FALSE	FALSE	0	0	1	1	none	0.0001381674752068
S038	T270	FALSE	FALSE	0	0	1	1	none	0.0001349483475005
S039	T270	FALSE	FALSE	0	0	1	1	none	0.000139321458214
S040	T270	FALSE	FALSE	0	0	1	1	none	5.29491231275e-05
S042	T270	FALSE	FALSE	0	0	1	1	none	0.000138164916126
S071	T270	FALSE	FALSE	0	0	1	1	none	2.8808903294e-05
S078	T270	FALSE	FALSE	0	0	1	1	none	0.0001414473688185
S081	T270	FALSE	FALSE	0	0	1	1	none	0.0001387707854015
S085	T270	FALSE	FALSE	0	0	1	1	none	7.4303455848e-05
S087	T270	FALSE	FALSE	0	0	1	1	none	9.585279953e-05
S093	T270	FALSE	FALSE	0	0	1	1	none	4.77547626855e-05
S097	T270	FALSE	FALSE	0	0	1	1	none	0.0001453438557086
S102	T270	FALSE	FALSE	0	0	1	1	none	5.4511248802e-05
S106	T270	FALSE	FALSE	0	0	1	1	none	0.0001377186833227
S130	T270	FALSE	FALSE	0	0	1	1	none	9.57413041191e-05
T009	T270	FALSE	FALSE	0	0	1	1	none	0.0001427284182581
T010	T270	FALSE	FALSE	0	0	1	1	none	0.0001448345069181
T013	T270	FALSE	FALSE	0	0	1	1	none	0.0001444451032619
T014	T270	FALSE	FALSE	0	0	1	1	none	0.0001386503724695
T020	T270	FALSE	FALSE	0	0	1	1	none	0.0001367483730775
T021	T270	FALSE	FALSE	0	0	1	1	none	0.0001444492873501
T028	T270	FALSE	FALSE	0	0	1	1	none	0.000140290501427
T035a	T270	FALSE	FALSE	0	0	1	1	none	9.56549630065e-05
T035b	T270	FALSE	FALSE	0	0	1	1	none	0.0001438350191796
T040	T270	FALSE	FALSE	0	0	1	1	none	0.000140335133346
T056	T270	FALSE	FALSE	0	0	1	1	none	0.000148490711254
T059	T270	FALSE	FALSE	0	0	1	1	none	5.8452299375e-05
T065	T270	FALSE	FALSE	0	0	1	1	none	0.000137139900315
T069	T270	FALSE	FALSE	0	0	1	1	none	4.4934740734e-05
T073	T270	FALSE	FALSE	0	0	1	1	none	0.0001441992040142
T075	T270	FALSE	FALSE	0	0	1	1	none	0.0001369693528105
T077	T270	FALSE	FALSE	0	0	1	1	none	0.0001444492873501
T087	T270	FALSE	FALSE	0	0	1	1	none	0.0001435483928095
T095	T270	FALSE	FALSE	0	0	1	1	none	9.5715967546e-05
T099a	T270	FALSE	FALSE	0	0	1	1	none	9.4763402916e-05
T102	T270	FALSE	FALSE	0	0	1	1	none	0.0001008001986193
T104	T270	FALSE	FALSE	0	0	1	1	none	0.0001450691304855
T105	T270	FALSE	FALSE	0	0	1	1	none	0.000138351638866
T107	T270	FALSE	FALSE	0	0	1	1	none	9.95884600683e-05
T126	T270	FALSE	FALSE	0	0	1	1	none	4.1686315815e-06
T156	T270	FALSE	FALSE	0	0	1	1	none	0.0001395516457106
T159a	T270	FALSE	FALSE	0	0	1	1	none	0.0001414199409726
T182	T270	FALSE	FALSE	0	0	1	1	none	0.0001349340868297
T188	T270	FALSE	FALSE	0	0	1	1	none	0.00014525855548
T192	T270	FALSE	FALSE	0	0	1	1	none	1.3418250218e-05
T223	T270	FALSE	FALSE	0	0	1	1	none	0.000138833919478
T225	T270	FALSE	FALSE	0	0	1	1	none	0.000145245879456
T230	T270	FALSE	FALSE	0	0	1	1	none	0.0001414199409726
T232	T270	TRUE	TRUE	1	0	1	1	anc	6.058692755e-07
T241	T270	FALSE	FALSE	0	0	1	1	none	0.0001554143235765
S002	T271b	FALSE	FALSE	0	0	1	1	none	7.21030478782e-05
S007	T271b	FALSE	FALSE	0	0	1	1	none	4.1735398055e-05
S021	T271b	FALSE	FALSE	0	0	1	1	none	6.84309774305e-05
S024	T271b	FALSE	FALSE	0	0	1	1	none	6.8524572736e-05
S025	T271b	FALSE	FALSE	0	0	1	1	none	7.73102439556e-05
S026	T271b	FALSE	FALSE	0	0	1	1	none	6.81055190573e-05
S038	T271b	FALSE	FALSE	0	0	1	1	none	1.116994216e-05
S039	T271b	FALSE	FALSE	0	0	1	1	none	6.92595020645e-05
S040	T271b	FALSE	FALSE	0	0	1	1	none	0.000109565998362
S042	T271b	FALSE	FALSE	0	0	1	1	none	6.81029599765e-05
S071	T271b	FALSE	FALSE	0	0	1	1	none	0.0001146193683355
S078	T271b	FALSE	FALSE	0	0	1	1	none	7.1385412669e-05
S081	T271b	FALSE	FALSE	0	0	1	1	none	6.8708829252e-05
S085	T271b	FALSE	FALSE	0	0	1	1	none	0.0001050763248985
S087	T271b	FALSE	FALSE	0	0	1	1	none	0.0001266256685805
S093	T271b	FALSE	FALSE	0	0	1	1	none	9.5673508944e-05
S097	T271b	FALSE	FALSE	0	0	1	1	none	7.52818995591e-05
S102	T271b	FALSE	FALSE	0	0	1	1	none	0.0001111281240365
S106	T271b	FALSE	FALSE	0	0	1	1	none	6.76567271732e-05
S130	T271b	FALSE	FALSE	0	0	1	1	none	0.0001265141731696
T009	T271b	FALSE	FALSE	0	0	1	1	none	7.26664621086e-05
T010	T271b	FALSE	FALSE	0	0	1	1	none	7.47725507686e-05
T013	T271b	FALSE	FALSE	0	0	1	1	none	2.06666979214e-05
T014	T271b	FALSE	FALSE	0	0	1	1	none	6.858841632e-05
T020	T271b	FALSE	FALSE	0	0	1	1	none	1.2969967737e-05
T021	T271b	FALSE	FALSE	0	0	1	1	none	7.43873312006e-05
T028	T271b	FALSE	FALSE	0	0	1	1	none	4.16230978265e-05
T035a	T271b	FALSE	FALSE	0	0	1	1	none	0.000126427832057
T035b	T271b	FALSE	FALSE	0	0	1	1	none	7.37730630301e-05
T040	T271b	FALSE	FALSE	0	0	1	1	none	7.02731771965e-05
T056	T271b	FALSE	FALSE	0	0	1	1	none	7.84287551045e-05
T059	T271b	FALSE	FALSE	0	0	1	1	none	0.0001150691746095
T065	T271b	FALSE	FALSE	0	0	1	1	none	1.33614949745e-05
T069	T271b	FALSE	FALSE	0	0	1	1	none	0.0001295334672245
T073	T271b	FALSE	FALSE	0	0	1	1	none	7.41372478647e-05
T075	T271b	FALSE	FALSE	0	0	1	1	none	6.569565811e-05
T077	T271b	FALSE	FALSE	0	0	1	1	none	7.43873312006e-05
T087	T271b	FALSE	FALSE	0	0	1	1	none	7.348643666e-05
T095	T271b	FALSE	FALSE	0	0	1	1	none	0.0001264888365965
T099a	T271b	FALSE	FALSE	0	0	1	1	none	0.0001255362719665
T102	T271b	FALSE	FALSE	0	0	1	1	none	0.0001315730676698
T104	T271b	FALSE	FALSE	0	0	1	1	none	4.6401726885e-05
T105	T271b	FALSE	FALSE	0	0	1	1	none	1.45732335255e-05
T107	T271b	FALSE	FALSE	0	0	1	1	none	0.0001303613291188
T126	T271b	FALSE	FALSE	0	0	1	1	none	0.000140577091263
T156	T271b	FALSE	FALSE	0	0	1	1	none	7.5409225301e-06
T159a	T271b	FALSE	FALSE	0	0	1	1	none	7.13579848231e-05
T182	T271b	FALSE	FALSE	0	0	1	1	none	9.9439429382e-06
T188	T271b	FALSE	FALSE	0	0	1	1	none	4.65911518795e-05
T192	T271b	FALSE	FALSE	0	0	1	1	none	0.0001498267098995
T223	T271b	FALSE	FALSE	0	0	1	1	none	1.38437755865e-05
T225	T271b	FALSE	FALSE	0	0	1	1	none	4.2410849285e-06
T230	T271b	FALSE	FALSE	0	0	1	1	none	7.13579848231e-05
T232	T271b	FALSE	FALSE	0	0	1	1	none	0.000140345222305
T241	T271b	FALSE	FALSE	0	0	1	1	none	3.1635918236e-05
T270	T271b	FALSE	FALSE	0	0	1	1	none	0.0001422165330785
S002	T301	FALSE	FALSE	0	0	1	1	none	0.0001524317829637
S007	T301	FALSE	FALSE	0	0	1	1	none	0.0001506695805915
S021	T301	FALSE	FALSE	0	0	1	1	none	0.000148759712516
S024	T301	FALSE	FALSE	0	0	1	1	none	0.0001488533078215
S025	T301	FALSE	FALSE	0	0	1	1	none	0.0001576389790411
S026	T301	FALSE	FALSE	0	0	1	1	none	0.0001484342541428
S038	T301	FALSE	FALSE	0	0	1	1	none	0.0001452151264365
S039	T301	FALSE	FALSE	0	0	1	1	none	0.00014958823715
S040	T301	FALSE	FALSE	0	0	1	1	none	6.32159020635e-05
S042	T301	FALSE	FALSE	0	0	1	1	none	0.000148431695062
S071	T301	FALSE	FALSE	0	0	1	1	none	3.907568223e-05
S078	T301	FALSE	FALSE	0	0	1	1	none	0.0001517141477545
S081	T301	FALSE	FALSE	0	0	1	1	none	0.0001490375643375
S085	T301	FALSE	FALSE	0	0	1	1	none	8.4570234784e-05
S087	T301	FALSE	FALSE	0	0	1	1	none	0.000106119578466
S093	T301	FALSE	FALSE	0	0	1	1	none	5.80215416215e-05
S097	T301	FALSE	FALSE	0	0	1	1	none	0.0001556106346446
S102	T301	FALSE	FALSE	0	0	1	1	none	6.4778027738e-05
S106	T301	FALSE	FALSE	0	0	1	1	none	0.0001479854622587
S130	T301	FALSE	FALSE	0	0	1	1	none	0.0001060080830551
T009	T301	FALSE	FALSE	0	0	1	1	none	0.0001529951971941
T010	T301	FALSE	FALSE	0	0	1	1	none	0.0001551012858541
T013	T301	FALSE	FALSE	0	0	1	1	none	0.0001547118821979
T014	T301	FALSE	FALSE	0	0	1	1	none	0.0001489171514055
T020	T301	FALSE	FALSE	0	0	1	1	none	0.0001470151520135
T021	T301	FALSE	FALSE	0	0	1	1	none	0.0001547160662861
T028	T301	FALSE	FALSE	0	0	1	1	none	0.000150557280363
T035a	T301	FALSE	FALSE	0	0	1	1	none	0.0001059217419425
T035b	T301	FALSE	FALSE	0	0	1	1	none	0.0001541017981156
T040	T301	FALSE	FALSE	0	0	1	1	none	0.000150601912282
T056	T301	FALSE	FALSE	0	0	1	1	none	0.00015875749019
T059	T301	FALSE	FALSE	0	0	1	1	none	6.8719078311e-05
T065	T301	FALSE	FALSE	0	0	1	1	none	0.000147406679251
T069	T301	FALSE	FALSE	0	0	1	1	none	5.520151967e-05
T073	T301	FALSE	FALSE	0	0	1	1	none	0.0001544659829502
T075	T301	FALSE	FALSE	0	0	1	1	none	0.0001472361317465
T077	T301	FALSE	FALSE	0	0	1	1	none	0.0001547160662861
T087	T301	FALSE	FALSE	0	0	1	1	none	0.0001538151717455
T095	T301	FALSE	FALSE	0	0	1	1	none	0.000105982746482
T099a	T301	FALSE	FALSE	0	0	1	1	none	0.000105030181852
T102	T301	FALSE	FALSE	0	0	1	1	none	0.0001110669775553
T104	T301	FALSE	FALSE	0	0	1	1	none	0.0001553359094215
T105	T301	FALSE	FALSE	0	0	1	1	none	0.000148618417802
T107	T301	FALSE	FALSE	0	0	1	1	none	0.0001098552390043
T126	T301	FALSE	FALSE	1	0	1	1	anc	7.665135823e-06
T156	T301	FALSE	FALSE	0	0	1	1	none	0.0001498184246466
T159a	T301	FALSE	FALSE	0	0	1	1	none	0.0001516867199086
T182	T301	FALSE	FALSE	0	0	1	1	none	0.0001452008657657
T188	T301	FALSE	FALSE	0	0	1	1	none	0.000155525334416
T192	T301	FALSE	FALSE	0	0	1	1	none	2.1155839388e-05
T223	T301	FALSE	FALSE	0	0	1	1	none	0.000149100698414
T225	T301	FALSE	FALSE	0	0	1	1	none	0.000155512658392
T230	T301	FALSE	FALSE	0	0	1	1	none	0.0001516867199086
T232	T301	FALSE	FALSE	0	0	1	1	none	1.42035415595e-05
T241	T301	FALSE	FALSE	0	0	1	1	none	0.0001656811025125
T270	T301	FALSE	FALSE	0	0	1	1	none	1.6074852333e-05
T271b	T301	FALSE	FALSE	0	0	1	1	none	0.0001524833120145
S002	T303	FALSE	FALSE	0	0	1	1	none	0.0001509927768579
S007	T303	FALSE	FALSE	0	0	1	1	none	0.0001492305744857
S021	T303	FALSE	FALSE	0	0	1	1	none	0.0001473207064102
S024	T303	FALSE	FALSE	0	0	1	1	none	0.0001474143017157
S025	T303	FALSE	FALSE	0	0	1	1	none	0.0001561999729353
S026	T303	FALSE	FALSE	0	0	1	1	none	0.000146995248037
S038	T303	FALSE	FALSE	0	0	1	1	none	0.0001437761203307
S039	T303	FALSE	FALSE	0	0	1	1	none	0.0001481492310442
S040	T303	FALSE	FALSE	0	0	1	1	none	6.17768959577e-05
S042	T303	FALSE	FALSE	0	0	1	1	none	0.0001469926889562
S071	T303	FALSE	FALSE	0	0	1	1	none	3.76366761242e-05
S078	T303	FALSE	FALSE	0	0	1	1	none	0.0001502751416487
S081	T303	FALSE	FALSE	0	0	1	1	none	0.0001475985582317
S085	T303	FALSE	FALSE	0	0	1	1	none	8.31312286782e-05
S087	T303	FALSE	FALSE	0	0	1	1	none	0.0001046805723602
S093	T303	FALSE	FALSE	0	0	1	1	none	5.65825355157e-05
S097	T303	FALSE	FALSE	0	0	1	1	none	0.0001541716285388
S102	T303	FALSE	FALSE	0	0	1	1	none	6.33390216322e-05
S106	T303	FALSE	FALSE	0	0	1	1	none	0.0001465464561529
S130	T303	FALSE	FALSE	0	0	1	1	none	0.0001045690769493
T009	T303	FALSE	FALSE	0	0	1	1	none	0.0001515561910883
T010	T303	FALSE	FALSE	0	0	1	1	none	0.0001536622797483
T013	T303	FALSE	FALSE	0	0	1	1	none	0.0001532728760921
T014	T303	FALSE	FALSE	0	0	1	1	none	0.0001474781452997
T020	T303	FALSE	FALSE	0	0	1	1	none	0.0001455761459077
T021	T303	FALSE	FALSE	0	0	1	1	none	0.0001532770601803
T028	T303	FALSE	FALSE	0	0	1	1	none	0.0001491182742572
T035a	T303	FALSE	FALSE	0	0	1	1	none	0.0001044827358367
T035b	T303	FALSE	FALSE	0	0	1	1	none	0.0001526627920098
T040	T303	FALSE	FALSE	0	0	1	1	none	0.0001491629061762
T056	T303	FALSE	FALSE	0	0	1	1	none	0.0001573184840842
T059	T303	FALSE	FALSE	0	0	1	1	none	6.72800722052e-05
T065	T303	FALSE	FALSE	0	0	1	1	none	0.0001459676731452
T069	T303	FALSE	FALSE	0	0	1	1	none	5.37625135642e-05
T073	T303	FALSE	FALSE	0	0	1	1	none	0.0001530269768444
T075	T303	FALSE	FALSE	0	0	1	1	none	0.0001457971256407
T077	T303	FALSE	FALSE	0	0	1	1	none	0.0001532770601803
T087	T303	FALSE	FALSE	0	0	1	1	none	0.0001523761656397
T095	T303	FALSE	FALSE	0	0	1	1	none	0.0001045437403762
T099a	T303	FALSE	FALSE	0	0	1	1	none	0.0001035911757462
T102	T303	FALSE	FALSE	0	0	1	1	none	0.0001096279714495
T104	T303	FALSE	FALSE	0	0	1	1	none	0.0001538969033157
T105	T303	FALSE	FALSE	0	0	1	1	none	0.0001471794116962
T107	T303	FALSE	FALSE	0	0	1	1	none	0.0001084162328985
T126	T303	FALSE	FALSE	1	0	1	1	anc	5.489145324e-06
T156	T303	FALSE	FALSE	0	0	1	1	none	0.0001483794185408
T159a	T303	FALSE	FALSE	0	0	1	1	none	0.0001502477138028
T182	T303	FALSE	FALSE	0	0	1	1	none	0.0001437618596599
T188	T303	FALSE	FALSE	0	0	1	1	none	0.0001540863283102
T192	T303	FALSE	FALSE	0	0	1	1	none	1.97168332822e-05
T223	T303	FALSE	FALSE	0	0	1	1	none	0.0001476616923082
T225	T303	FALSE	FALSE	0	0	1	1	none	0.0001540736522862
T230	T303	FALSE	FALSE	0	0	1	1	none	0.0001502477138028
T232	T303	FALSE	FALSE	0	0	1	1	none	1.27645354537e-05
T241	T303	FALSE	FALSE	0	0	1	1	none	0.0001642420964067
T270	T303	FALSE	FALSE	0	0	1	1	none	1.46358462272e-05
T271b	T303	FALSE	FALSE	0	0	1	1	none	0.0001510443059087
T301	T303	FALSE	FALSE	0	0	1	1	none	1.99499582952e-05
S002	T322	FALSE	FALSE	0	0	1	1	none	8.32192240816e-05
S007	T322	FALSE	FALSE	0	0	1	1	none	5.28515742584e-05
S021	T322	FALSE	FALSE	0	0	1	1	none	7.95471536339e-05
S024	T322	FALSE	FALSE	0	0	1	1	none	7.96407489394e-05
S025	T322	FALSE	FALSE	0	0	1	1	none	8.8426420159e-05
S026	T322	FALSE	FALSE	0	0	1	1	none	7.92216952607e-05
S038	T322	FALSE	FALSE	0	0	1	1	none	2.10743798124e-05
S039	T322	FALSE	FALSE	0	0	1	1	none	8.03756782679e-05
S040	T322	FALSE	FALSE	0	0	1	1	none	0.0001206821745654
S042	T322	FALSE	FALSE	0	0	1	1	none	7.92191361799e-05
S071	T322	FALSE	FALSE	0	0	1	1	none	0.0001257355445389
S078	T322	FALSE	FALSE	0	0	1	1	none	8.25015888724e-05
S081	T322	FALSE	FALSE	0	0	1	1	none	7.98250054554e-05
S085	T322	FALSE	FALSE	0	0	1	1	none	0.0001161925011019
S087	T322	FALSE	FALSE	0	0	1	1	none	0.0001377418447839
S093	T322	FALSE	FALSE	0	0	1	1	none	0.0001067896851474
S097	T322	FALSE	FALSE	0	0	1	1	none	8.63980757625e-05
S102	T322	FALSE	FALSE	0	0	1	1	none	0.0001222443002399
S106	T322	FALSE	FALSE	0	0	1	1	none	7.87729033766e-05
S130	T322	FALSE	FALSE	0	0	1	1	none	0.000137630349373
T009	T322	FALSE	FALSE	0	0	1	1	none	8.3782638312e-05
T010	T322	FALSE	FALSE	0	0	1	1	none	8.5888726972e-05
T013	T322	FALSE	FALSE	0	0	1	1	none	1.2522821673e-05
T014	T322	FALSE	FALSE	0	0	1	1	none	7.97045925234e-05
T020	T322	FALSE	FALSE	0	0	1	1	none	2.28744053894e-05
T021	T322	FALSE	FALSE	0	0	1	1	none	8.5503507404e-05
T028	T322	FALSE	FALSE	0	0	1	1	none	5.27392740299e-05
T035a	T322	FALSE	FALSE	0	0	1	1	none	0.0001375440082604
T035b	T322	FALSE	FALSE	0	0	1	1	none	8.48892392335e-05
T040	T322	FALSE	FALSE	0	0	1	1	none	8.13893533999e-05
T056	T322	FALSE	FALSE	0	0	1	1	none	8.95449313079e-05
T059	T322	FALSE	FALSE	0	0	1	1	none	0.0001261853508129
T065	T322	FALSE	FALSE	0	0	1	1	none	1.74045475179e-05
T069	T322	FALSE	FALSE	0	0	1	1	none	0.0001406496434279
T073	T322	FALSE	FALSE	0	0	1	1	none	8.52534240681e-05
T075	T322	FALSE	FALSE	0	0	1	1	none	7.68118343134e-05
T077	T322	FALSE	FALSE	0	0	1	1	none	8.5503507404e-05
T087	T322	FALSE	FALSE	0	0	1	1	none	8.46026128634e-05
T095	T322	FALSE	FALSE	0	0	1	1	none	0.0001376050127999
T099a	T322	FALSE	FALSE	0	0	1	1	none	0.0001366524481699
T102	T322	FALSE	FALSE	0	0	1	1	none	0.0001426892438732
T104	T322	FALSE	FALSE	0	0	1	1	none	5.75179030884e-05
T105	T322	FALSE	FALSE	0	0	1	1	none	1.86162860689e-05
T107	T322	FALSE	FALSE	0	0	1	1	none	0.0001414775053222
T126	T322	FALSE	FALSE	0	0	1	1	none	0.0001516932674664
T156	T322	FALSE	FALSE	0	0	1	1	none	2.68894165735e-05
T159a	T322	FALSE	FALSE	0	0	1	1	none	8.24741610265e-05
T182	T322	FALSE	FALSE	0	0	1	1	none	2.22718576926e-05
T188	T322	FALSE	FALSE	0	0	1	1	none	5.77073280829e-05
T192	T322	FALSE	FALSE	0	0	1	1	none	0.0001609428861029
T223	T322	FALSE	FALSE	0	0	1	1	none	2.61716903409e-05
T225	T322	FALSE	FALSE	0	0	1	1	none	3.25836503189e-05
T230	T322	FALSE	FALSE	0	0	1	1	none	8.24741610265e-05
T232	T322	FALSE	FALSE	0	0	1	1	none	0.0001514613985084
T241	T322	FALSE	FALSE	0	0	1	1	none	5.6602143476e-06
T270	T322	FALSE	FALSE	0	0	1	1	none	0.0001533327092819
T271b	T322	FALSE	FALSE	0	0	1	1	none	2.95543039414e-05
T301	T322	FALSE	FALSE	0	0	1	1	none	0.0001635994882179
T303	T322	FALSE	FALSE	0	0	1	1	none	0.0001621604821121
S002	T327b	FALSE	FALSE	0	0	1	1	none	0.0001279462022532
S007	T327b	FALSE	FALSE	0	0	1	1	none	0.000126183999881
S021	T327b	FALSE	FALSE	0	0	1	1	none	0.0001242741318055
S024	T327b	FALSE	FALSE	0	0	1	1	none	0.000124367727111
S025	T327b	FALSE	FALSE	0	0	1	1	none	0.0001331533983306
S026	T327b	FALSE	FALSE	0	0	1	1	none	0.0001239486734323
S038	T327b	FALSE	FALSE	0	0	1	1	none	0.000120729545726
S039	T327b	FALSE	FALSE	0	0	1	1	none	0.0001251026564395
S040	T327b	FALSE	FALSE	0	0	1	1	none	3.8730321353e-05
S042	T327b	FALSE	FALSE	0	0	1	1	none	0.0001239461143515
S071	T327b	FALSE	FALSE	0	0	1	1	none	3.43695122245e-05
S078	T327b	FALSE	FALSE	0	0	1	1	none	0.000127228567044
S081	T327b	FALSE	FALSE	0	0	1	1	none	0.000124551983627
S085	T327b	FALSE	FALSE	0	0	1	1	none	6.00846540735e-05
S087	T327b	FALSE	FALSE	0	0	1	1	none	8.16339977555e-05
S093	T327b	FALSE	FALSE	0	0	1	1	none	3.3535960911e-05
S097	T327b	FALSE	FALSE	0	0	1	1	none	0.0001311250539341
S102	T327b	FALSE	FALSE	0	0	1	1	none	4.02924470275e-05
S106	T327b	FALSE	FALSE	0	0	1	1	none	0.0001234998815482
S130	T327b	FALSE	FALSE	0	0	1	1	none	8.15225023446e-05
T009	T327b	FALSE	FALSE	0	0	1	1	none	0.0001285096164836
T010	T327b	FALSE	FALSE	0	0	1	1	none	0.0001306157051436
T013	T327b	FALSE	FALSE	0	0	1	1	none	0.0001302263014874
T014	T327b	FALSE	FALSE	0	0	1	1	none	0.000124431570695
T020	T327b	FALSE	FALSE	0	0	1	1	none	0.000122529571303
T021	T327b	FALSE	FALSE	0	0	1	1	none	0.0001302304855756
T028	T327b	FALSE	FALSE	0	0	1	1	none	0.0001260716996525
T035a	T327b	FALSE	FALSE	0	0	1	1	none	8.1436161232e-05
T035b	T327b	FALSE	FALSE	0	0	1	1	none	0.0001296162174051
T040	T327b	FALSE	FALSE	0	0	1	1	none	0.0001261163315715
T056	T327b	FALSE	FALSE	0	0	1	1	none	0.0001342719094795
T059	T327b	FALSE	FALSE	0	0	1	1	none	4.42334976005e-05
T065	T327b	FALSE	FALSE	0	0	1	1	none	0.0001229210985405
T069	T327b	FALSE	FALSE	0	0	1	1	none	4.92836111135e-05
T073	T327b	FALSE	FALSE	0	0	1	1	none	0.0001299804022397
T075	T327b	FALSE	FALSE	0	0	1	1	none	0.000122750551036
T077	T327b	FALSE	FALSE	0	0	1	1	none	0.0001302304855756
T087	T327b	FALSE	FALSE	0	0	1	1	none	0.000129329591035
T095	T327b	FALSE	FALSE	0	0	1	1	none	8.14971657715e-05
T099a	T327b	FALSE	FALSE	0	0	1	1	none	8.05446011415e-05
T102	T327b	FALSE	FALSE	0	0	1	1	none	8.65813968448e-05
T104	T327b	FALSE	FALSE	0	0	1	1	none	0.000130850328711
T105	T327b	FALSE	FALSE	0	0	1	1	none	0.0001241328370915
T107	T327b	FALSE	FALSE	0	0	1	1	none	8.53696582938e-05
T126	T327b	FALSE	FALSE	0	0	1	1	none	6.0327235152e-05
T156	T327b	FALSE	FALSE	0	0	1	1	none	0.0001253328439361
T159a	T327b	FALSE	FALSE	0	0	1	1	none	0.0001272011391981
T182	T327b	FALSE	FALSE	0	0	1	1	none	0.0001207152850552
T188	T327b	FALSE	FALSE	0	0	1	1	none	0.0001310397537055
T192	T327b	FALSE	FALSE	0	0	1	1	none	6.95768537885e-05
T223	T327b	FALSE	FALSE	0	0	1	1	none	0.0001246151177035
T225	T327b	FALSE	FALSE	0	0	1	1	none	0.0001310270776815
T230	T327b	FALSE	FALSE	0	0	1	1	none	0.0001272011391981
T232	T327b	FALSE	FALSE	0	0	1	1	none	6.0095366194e-05
T241	T327b	FALSE	FALSE	0	0	1	1	none	0.000141195521802
T270	T327b	FALSE	FALSE	0	0	1	1	none	6.19666769675e-05
T271b	T327b	FALSE	FALSE	0	0	1	1	none	0.000127997731304
T301	T327b	FALSE	FALSE	0	0	1	1	none	7.22334559035e-05
T303	T327b	FALSE	FALSE	0	0	1	1	none	7.07944497977e-05
T322	T327b	FALSE	FALSE	0	0	1	1	none	0.0001391139075074
S002	T330	TRUE	TRUE	0	0	1	1	none	0.0001261285944267
S007	T330	TRUE	TRUE	0	0	1	1	none	0.0001243663920545
S021	T330	TRUE	TRUE	0	0	1	1	none	0.000122456523979
S024	T330	TRUE	TRUE	0	0	1	1	none	0.0001225501192845
S025	T330	TRUE	TRUE	0	0	1	1	none	0.0001313357905041
S026	T330	TRUE	TRUE	0	0	1	1	none	0.0001221310656058
S038	T330	TRUE	TRUE	0	0	1	1	none	0.0001189119378995
S039	T330	TRUE	TRUE	0	0	1	1	none	0.000123285048613
S040	T330	TRUE	TRUE	0	0	1	1	none	3.69127135265e-05
S042	T330	TRUE	TRUE	0	0	1	1	none	0.000122128506525
S071	T330	TRUE	TRUE	0	0	1	1	none	3.2551904398e-05
S078	T330	TRUE	TRUE	0	0	1	1	none	0.0001254109592175
S081	T330	TRUE	TRUE	0	0	1	1	none	0.0001227343758005
S085	T330	TRUE	TRUE	0	0	1	1	none	5.8267046247e-05
S087	T330	TRUE	TRUE	0	0	1	1	none	7.9816389929e-05
S093	T330	TRUE	TRUE	0	0	1	1	none	3.17183530845e-05
S097	T330	TRUE	TRUE	0	0	1	1	none	0.0001293074461076
S102	T330	TRUE	TRUE	0	0	1	1	none	3.8474839201e-05
S106	T330	TRUE	TRUE	0	0	1	1	none	0.0001216822737217
S130	T330	TRUE	TRUE	0	0	1	1	none	7.97048945181e-05
T009	T330	FALSE	FALSE	0	0	1	1	none	0.0001266920086571
T010	T330	FALSE	FALSE	0	0	1	1	none	0.0001287980973171
T013	T330	FALSE	FALSE	0	0	1	1	none	0.0001284086936609
T014	T330	TRUE	TRUE	0	0	1	1	none	0.0001226139628685
T020	T330	TRUE	TRUE	0	0	1	1	none	0.0001207119634765
T021	T330	FALSE	FALSE	0	0	1	1	none	0.0001284128777491
T028	T330	TRUE	TRUE	0	0	1	1	none	0.000124254091826
T035a	T330	TRUE	TRUE	0	0	1	1	none	7.96185534055e-05
T035b	T330	FALSE	FALSE	0	0	1	1	none	0.0001277986095786
T040	T330	TRUE	TRUE	0	0	1	1	none	0.000124298723745
T056	T330	FALSE	FALSE	0	0	1	1	none	0.000132454301653
T059	T330	TRUE	TRUE	0	0	1	1	none	4.2415889774e-05
T065	T330	TRUE	TRUE	0	0	1	1	none	0.000121103490714
T069	T330	TRUE	TRUE	0	0	1	1	none	4.7466003287e-05
T073	T330	FALSE	FALSE	0	0	1	1	none	0.0001281627944132
T075	T330	TRUE	TRUE	0	0	1	1	none	0.0001209329432095
T077	T330	FALSE	FALSE	0	0	1	1	none	0.0001284128777491
T087	T330	FALSE	FALSE	0	0	1	1	none	0.0001275119832085
T095	T330	TRUE	TRUE	0	0	1	1	none	7.9679557945e-05
T099a	T330	TRUE	TRUE	0	0	1	1	none	7.8726993315e-05
T102	T330	FALSE	FALSE	0	0	1	1	none	8.47637890183e-05
T104	T330	FALSE	FALSE	0	0	1	1	none	0.0001290327208845
T105	T330	FALSE	FALSE	0	0	1	1	none	0.000122315229265
T107	T330	FALSE	FALSE	0	0	1	1	none	8.35520504673e-05
T126	T330	TRUE	TRUE	0	0	1	1	none	5.85096273255e-05
T156	T330	FALSE	FALSE	0	0	1	1	none	0.0001235152361096
T159a	T330	TRUE	TRUE	0	0	1	1	none	0.0001253835313716
T182	T330	TRUE	TRUE	0	0	1	1	none	0.0001188976772287
T188	T330	TRUE	TRUE	0	0	1	1	none	0.000129222145879
T192	T330	FALSE	FALSE	0	0	1	1	none	6.7759245962e-05
T223	T330	FALSE	FALSE	0	0	1	1	none	0.000122797509877
T225	T330	FALSE	FALSE	0	0	1	1	none	0.000129209469855
T230	T330	TRUE	TRUE	0	0	1	1	none	0.0001253835313716
T232	T330	TRUE	TRUE	0	0	1	1	none	5.82777583675e-05
T241	T330	FALSE	FALSE	0	0	1	1	none	0.0001393779139755
T270	T330	FALSE	FALSE	0	0	1	1	none	6.0149069141e-05
T271b	T330	FALSE	FALSE	0	0	1	1	none	0.0001261801234775
T301	T330	FALSE	FALSE	0	0	1	1	none	7.0415848077e-05
T303	T330	FALSE	FALSE	0	0	1	1	none	6.89768419712e-05
T322	T330	FALSE	FALSE	0	0	1	1	none	0.0001372962996809
T327b	T330	TRUE	TRUE	0	1	1	1	desc	6.058692755e-07
S002	T335	FALSE	FALSE	0	0	1	1	none	0.0001461438582022
S007	T335	FALSE	FALSE	0	0	1	1	none	0.00014438165583
S021	T335	FALSE	FALSE	0	0	1	1	none	0.0001424717877545
S024	T335	FALSE	FALSE	0	0	1	1	none	0.00014256538306
S025	T335	FALSE	FALSE	0	0	1	1	none	0.0001513510542796
S026	T335	FALSE	FALSE	0	0	1	1	none	0.0001421463293813
S038	T335	FALSE	FALSE	0	0	1	1	none	0.000138927201675
S039	T335	FALSE	FALSE	0	0	1	1	none	0.0001433003123885
S040	T335	FALSE	FALSE	0	0	1	1	none	5.6927977302e-05
S042	T335	FALSE	FALSE	0	0	1	1	none	0.0001421437703005
S071	T335	FALSE	FALSE	0	0	1	1	none	3.27877574685e-05
S078	T335	FALSE	FALSE	0	0	1	1	none	0.000145426222993
S081	T335	FALSE	FALSE	0	0	1	1	none	0.000142749639576
S085	T335	FALSE	FALSE	0	0	1	1	none	7.82823100225e-05
S087	T335	FALSE	FALSE	0	0	1	1	none	9.98316537045e-05
S093	T335	FALSE	FALSE	0	0	1	1	none	5.173361686e-05
S097	T335	FALSE	FALSE	0	0	1	1	none	0.0001493227098831
S102	T335	FALSE	FALSE	0	0	1	1	none	5.84901029765e-05
S106	T335	FALSE	FALSE	0	0	1	1	none	0.0001416975374972
S130	T335	FALSE	FALSE	0	0	1	1	none	9.97201582936e-05
T009	T335	FALSE	FALSE	0	0	1	1	none	0.0001467072724326
T010	T335	FALSE	FALSE	0	0	1	1	none	0.0001488133610926
T013	T335	FALSE	FALSE	0	0	1	1	none	0.0001484239574364
T014	T335	FALSE	FALSE	0	0	1	1	none	0.000142629226644
T020	T335	FALSE	FALSE	0	0	1	1	none	0.000140727227252
T021	T335	FALSE	FALSE	0	0	1	1	none	0.0001484281415246
T028	T335	FALSE	FALSE	0	0	1	1	none	0.0001442693556015
T035a	T335	FALSE	FALSE	0	0	1	1	none	9.9633817181e-05
T035b	T335	FALSE	FALSE	0	0	1	1	none	0.0001478138733541
T040	T335	FALSE	FALSE	0	0	1	1	none	0.0001443139875205
T056	T335	FALSE	FALSE	0	0	1	1	none	0.0001524695654285
T059	T335	FALSE	FALSE	0	0	1	1	none	6.24311535495e-05
T065	T335	FALSE	FALSE	0	0	1	1	none	0.0001411187544895
T069	T335	FALSE	FALSE	0	0	1	1	none	4.89135949085e-05
T073	T335	FALSE	FALSE	0	0	1	1	none	0.0001481780581887
T075	T335	FALSE	FALSE	0	0	1	1	none	0.000140948206985
T077	T335	FALSE	FALSE	0	0	1	1	none	0.0001484281415246
T087	T335	FALSE	FALSE	0	0	1	1	none	0.000147527246984
T095	T335	FALSE	FALSE	0	0	1	1	none	9.96948217205e-05
T099a	T335	FALSE	FALSE	0	0	1	1	none	9.87422570905e-05
T102	T335	FALSE	FALSE	0	0	1	1	none	0.0001047790527938
T104	T335	FALSE	FALSE	0	0	1	1	none	0.00014904798466
T105	T335	FALSE	FALSE	0	0	1	1	none	0.0001423304930405
T107	T335	FALSE	FALSE	0	0	1	1	none	0.0001035673142428
T126	T335	TRUE	TRUE	1	0	1	1	anc	6.058692755e-07
T156	T335	FALSE	FALSE	0	0	1	1	none	0.0001435304998851
T159a	T335	FALSE	FALSE	0	0	1	1	none	0.0001453987951471
T182	T335	FALSE	FALSE	0	0	1	1	none	0.0001389129410042
T188	T335	FALSE	FALSE	0	0	1	1	none	0.0001492374096545
T192	T335	FALSE	FALSE	0	0	1	1	none	1.36561760755e-05
T223	T335	FALSE	FALSE	0	0	1	1	none	0.0001428127736525
T225	T335	FALSE	FALSE	0	0	1	1	none	0.0001492247336305
T230	T335	FALSE	FALSE	0	0	1	1	none	0.0001453987951471
T232	T335	FALSE	FALSE	0	0	1	1	none	7.915616798e-06
T241	T335	FALSE	FALSE	0	0	1	1	none	0.000159393177751
T270	T335	FALSE	FALSE	0	0	1	1	none	9.7869275715e-06
T271b	T335	FALSE	FALSE	0	0	1	1	none	0.000146195387253
T301	T335	FALSE	FALSE	0	0	1	1	none	1.75245167415e-05
T303	T335	FALSE	FALSE	0	0	1	1	none	1.60855106357e-05
T322	T335	FALSE	FALSE	0	0	1	1	none	0.0001573115634564
T327b	T335	FALSE	FALSE	0	0	1	1	none	6.5945531142e-05
T330	T335	FALSE	FALSE	0	0	1	1	none	6.41279233155e-05
S002	T341	TRUE	TRUE	0	0	1	1	none	1.91657433718e-05
S007	T341	TRUE	TRUE	0	0	1	1	none	7.00603532596e-05
S021	T341	TRUE	TRUE	0	0	1	1	none	1.54936729241e-05
S024	T341	TRUE	TRUE	0	0	1	1	none	1.55872682296e-05
S025	T341	TRUE	TRUE	0	0	1	1	none	2.2529174331e-05
S026	T341	TRUE	TRUE	0	0	1	1	none	5.6497045367e-06
S038	T341	TRUE	TRUE	0	0	1	1	none	6.46058991046e-05
S039	T341	TRUE	TRUE	0	0	1	1	none	1.63221975581e-05
S040	T341	TRUE	TRUE	0	0	1	1	none	0.0001092855061156
S042	T341	TRUE	TRUE	0	0	1	1	none	1.51656554701e-05
S071	T341	TRUE	TRUE	0	0	1	1	none	0.0001143388760891
S078	T341	TRUE	TRUE	0	0	1	1	none	1.84481081626e-05
S081	T341	TRUE	TRUE	0	0	1	1	none	1.57715247456e-05
S085	T341	TRUE	TRUE	0	0	1	1	none	0.0001047958326521
S087	T341	TRUE	TRUE	0	0	1	1	none	0.0001263451763341
S093	T341	TRUE	TRUE	0	0	1	1	none	9.53930166976e-05
S097	T341	TRUE	TRUE	0	0	1	1	none	2.05008299345e-05
S102	T341	TRUE	TRUE	0	0	1	1	none	0.0001108476317901
S106	T341	TRUE	TRUE	0	0	1	1	none	1.47194226668e-05
S130	T341	TRUE	TRUE	0	0	1	1	none	0.0001262336809232
T009	T341	FALSE	FALSE	0	0	1	1	none	1.3961969422e-05
T010	T341	FALSE	FALSE	0	0	1	1	none	1.6068058082e-05
T013	T341	FALSE	FALSE	0	0	1	1	none	7.4102654866e-05
T014	T341	TRUE	TRUE	0	0	1	1	none	1.56511118136e-05
T020	T341	TRUE	TRUE	0	0	1	1	none	6.64059246816e-05
T021	T341	FALSE	FALSE	0	0	1	1	none	1.5682838514e-05
T028	T341	TRUE	TRUE	0	0	1	1	none	6.99480530311e-05
T035a	T341	TRUE	TRUE	0	0	1	1	none	0.0001261473398106
T035b	T341	FALSE	FALSE	0	0	1	1	none	1.50685703435e-05
T040	T341	TRUE	TRUE	0	0	1	1	none	1.73358726901e-05
T056	T341	FALSE	FALSE	0	0	1	1	none	1.97242624179e-05
T059	T341	TRUE	TRUE	0	0	1	1	none	0.0001147886823631
T065	T341	TRUE	TRUE	0	0	1	1	none	6.67974519191e-05
T069	T341	TRUE	TRUE	0	0	1	1	none	0.0001292529749781
T073	T341	FALSE	FALSE	0	0	1	1	none	1.54327551781e-05
T075	T341	TRUE	TRUE	0	0	1	1	none	6.66269044146e-05
T077	T341	FALSE	FALSE	0	0	1	1	none	1.5682838514e-05
T087	T341	FALSE	FALSE	0	0	1	1	none	1.47819439734e-05
T095	T341	TRUE	TRUE	0	0	1	1	none	0.0001262083443501
T099a	T341	TRUE	TRUE	0	0	1	1	none	0.0001252557797201
T102	T341	FALSE	FALSE	0	0	1	1	none	0.0001312925754234
T104	T341	FALSE	FALSE	0	0	1	1	none	7.47266820896e-05
T105	T341	FALSE	FALSE	0	0	1	1	none	6.80091904701e-05
T107	T341	FALSE	FALSE	0	0	1	1	none	0.0001300808368724
T126	T341	TRUE	TRUE	0	0	1	1	none	0.0001402965990166
T156	T341	FALSE	FALSE	0	0	1	1	none	6.92091973147e-05
[truncated: 1,161 more rows]
