# Supplementary material for: Improved characterisation of MRSA transmission using within-host bacterial sequence diversity
Source: eLife. 2019 Oct 8;8:e46402. doi: 10.7554/eLife.46402 (PMC6954020; doi:10.7554/eLife.46402)
Supplement: Figure 9—source data 1. [file elife-46402-fig9-data1.zip › Figure 9-source data 1/classifications/Classification_Posterior_ds_10percol_58.csv]

host.1	host.2	adjacent	contiguous	paths12	paths21	nodes1	nodes2	path.classification	min.distance.between.subgraphs
S002	S007	TRUE	TRUE	0	0	1	1	none	7.14962454028e-05
S002	S021	TRUE	TRUE	0	0	1	1	none	1.80104261473e-05
S007	S021	TRUE	TRUE	0	0	1	1	none	6.64813595345e-05
S002	S024	TRUE	TRUE	0	0	1	1	none	1.80669755215e-05
S007	S024	TRUE	TRUE	0	0	1	1	none	6.65379089087e-05
S021	S024	TRUE	TRUE	0	0	1	1	none	4.8979829934e-06
S002	S025	TRUE	TRUE	0	0	1	1	none	2.55472662868e-05
S007	S025	TRUE	TRUE	0	0	1	1	none	7.004299138e-05
S021	S025	TRUE	TRUE	0	0	1	1	none	2.05323804185e-05
S024	S025	TRUE	TRUE	0	0	1	1	none	2.05889297927e-05
S002	S026	TRUE	TRUE	0	0	1	1	none	1.98283770269e-05
S007	S026	TRUE	TRUE	0	0	1	1	none	6.43241021201e-05
S021	S026	TRUE	TRUE	0	0	1	1	none	1.48134911586e-05
S024	S026	TRUE	TRUE	0	0	1	1	none	1.48700405328e-05
S025	S026	TRUE	TRUE	0	0	1	1	none	1.40569796501e-05
S002	S038	FALSE	FALSE	0	0	1	1	none	7.67556821944e-05
S007	S038	FALSE	FALSE	0	0	1	1	none	4.30820730636e-05
S021	S038	FALSE	FALSE	0	0	1	1	none	7.17407963261e-05
S024	S038	FALSE	FALSE	0	0	1	1	none	7.17973457003e-05
S025	S038	FALSE	FALSE	0	0	1	1	none	7.53024281716e-05
S026	S038	FALSE	FALSE	0	0	1	1	none	6.95835389117e-05
S002	S039	TRUE	TRUE	0	0	1	1	none	1.79738505303e-05
S007	S039	TRUE	TRUE	0	0	1	1	none	6.64447839175e-05
S021	S039	TRUE	TRUE	0	0	1	1	none	1.8456050992e-06
S024	S039	TRUE	TRUE	0	0	1	1	none	4.8614073764e-06
S025	S039	TRUE	TRUE	0	0	1	1	none	2.04958048015e-05
S026	S039	TRUE	TRUE	0	0	1	1	none	1.47769155416e-05
S038	S039	FALSE	FALSE	0	0	1	1	none	7.17042207091e-05
S002	S040	TRUE	TRUE	0	0	1	1	none	0.0001249972603982
S007	S040	TRUE	TRUE	0	0	1	1	none	0.0001078954783714
S021	S040	TRUE	TRUE	0	0	1	1	none	0.0001199823745299
S024	S040	TRUE	TRUE	0	0	1	1	none	0.0001200389239041
S025	S040	TRUE	TRUE	0	0	1	1	none	0.0001235440063754
S026	S040	TRUE	TRUE	0	0	1	1	none	0.0001178251171155
S038	S040	FALSE	FALSE	0	0	1	1	none	0.000113154915163
S039	S040	TRUE	TRUE	0	0	1	1	none	0.0001199457989129
S002	S042	TRUE	TRUE	0	0	1	1	none	1.74008602111e-05
S007	S042	TRUE	TRUE	0	0	1	1	none	6.58717935983e-05
S021	S042	TRUE	TRUE	0	0	1	1	none	3.0244337674e-06
S024	S042	TRUE	TRUE	0	0	1	1	none	4.2884170572e-06
S025	S042	TRUE	TRUE	0	0	1	1	none	1.99228144823e-05
S026	S042	TRUE	TRUE	0	0	1	1	none	1.42039252224e-05
S038	S042	FALSE	FALSE	0	0	1	1	none	7.11312303899e-05
S039	S042	TRUE	TRUE	0	0	1	1	none	2.9878581504e-06
S040	S042	TRUE	TRUE	0	0	1	1	none	0.0001193728085937
S002	S071	TRUE	TRUE	0	0	1	1	none	0.0001119741479009
S007	S071	TRUE	TRUE	0	0	1	1	none	9.48723658741e-05
S021	S071	TRUE	TRUE	0	0	1	1	none	0.0001069592620326
S024	S071	TRUE	TRUE	0	0	1	1	none	0.0001070158114068
S025	S071	TRUE	TRUE	0	0	1	1	none	0.0001105208938781
S026	S071	TRUE	TRUE	0	0	1	1	none	0.0001048020046182
S038	S071	FALSE	FALSE	0	0	1	1	none	0.0001001318026657
S039	S071	TRUE	TRUE	0	0	1	1	none	0.0001069226864156
S040	S071	TRUE	TRUE	0	0	1	1	none	1.61358945939e-05
S042	S071	TRUE	TRUE	0	0	1	1	none	0.0001063496960964
S002	S078	TRUE	TRUE	0	0	1	1	none	1.66859414758e-05
S007	S078	TRUE	TRUE	0	0	1	1	none	6.5156874863e-05
S021	S078	TRUE	TRUE	0	0	1	1	none	5.0079256395e-06
S024	S078	TRUE	TRUE	0	0	1	1	none	5.0644750137e-06
S025	S078	TRUE	TRUE	0	0	1	1	none	1.9207895747e-05
S026	S078	TRUE	TRUE	0	0	1	1	none	1.34890064871e-05
S038	S078	FALSE	FALSE	0	0	1	1	none	7.04163116546e-05
S039	S078	TRUE	TRUE	0	0	1	1	none	4.9713500225e-06
S040	S078	TRUE	TRUE	0	0	1	1	none	0.0001186578898584
S042	S078	TRUE	TRUE	0	0	1	1	none	4.3983597033e-06
S071	S078	TRUE	TRUE	0	0	1	1	none	0.0001056347773611
S002	S081	TRUE	TRUE	0	0	1	1	none	1.76688597422e-05
S007	S081	TRUE	TRUE	0	0	1	1	none	6.61397931294e-05
S021	S081	TRUE	TRUE	0	0	1	1	none	4.4998672141e-06
S024	S081	TRUE	TRUE	0	0	1	1	none	3.3489826727e-06
S025	S081	TRUE	TRUE	0	0	1	1	none	2.01908140134e-05
S026	S081	TRUE	TRUE	0	0	1	1	none	1.44719247535e-05
S038	S081	FALSE	FALSE	0	0	1	1	none	7.1399229921e-05
S039	S081	TRUE	TRUE	0	0	1	1	none	4.4632915971e-06
S040	S081	TRUE	TRUE	0	0	1	1	none	0.0001196408081248
S042	S081	TRUE	TRUE	0	0	1	1	none	3.8903012779e-06
S071	S081	TRUE	TRUE	0	0	1	1	none	0.0001066176956275
S078	S081	TRUE	TRUE	0	0	1	1	none	4.6663592344e-06
S002	S085	TRUE	TRUE	0	0	1	1	none	0.0001178535075386
S007	S085	TRUE	TRUE	0	0	1	1	none	0.0001007517255118
S021	S085	TRUE	TRUE	0	0	1	1	none	0.0001128386216703
S024	S085	TRUE	TRUE	0	0	1	1	none	0.0001128951710445
S025	S085	TRUE	TRUE	0	0	1	1	none	0.0001164002535158
S026	S085	TRUE	TRUE	0	0	1	1	none	0.0001106813642559
S038	S085	FALSE	FALSE	0	0	1	1	none	0.0001060111623034
S039	S085	TRUE	TRUE	0	0	1	1	none	0.0001128020460533
S040	S085	TRUE	TRUE	0	0	1	1	none	4.82227339116e-05
S042	S085	TRUE	TRUE	0	0	1	1	none	0.0001122290557341
S071	S085	TRUE	TRUE	0	0	1	1	none	3.51996214143e-05
S078	S085	TRUE	TRUE	0	0	1	1	none	0.0001115141369988
S081	S085	TRUE	TRUE	0	0	1	1	none	0.0001124970552652
S002	S087	TRUE	TRUE	0	0	1	1	none	0.0001435290994912
S007	S087	TRUE	TRUE	0	0	1	1	none	0.0001264273174644
S021	S087	TRUE	TRUE	0	0	1	1	none	0.0001385142136229
S024	S087	TRUE	TRUE	0	0	1	1	none	0.0001385707629971
S025	S087	TRUE	TRUE	0	0	1	1	none	0.0001420758454684
S026	S087	TRUE	TRUE	0	0	1	1	none	0.0001363569562085
S038	S087	FALSE	FALSE	0	0	1	1	none	0.000131686754256
S039	S087	TRUE	TRUE	0	0	1	1	none	0.0001384776380059
S040	S087	TRUE	TRUE	0	0	1	1	none	7.38983258642e-05
S042	S087	TRUE	TRUE	0	0	1	1	none	0.0001379046476867
S071	S087	TRUE	TRUE	0	0	1	1	none	6.08752133669e-05
S078	S087	TRUE	TRUE	0	0	1	1	none	0.0001371897289514
S081	S087	TRUE	TRUE	0	0	1	1	none	0.0001381726472178
S085	S087	TRUE	TRUE	0	0	1	1	none	4.12523447746e-05
S002	S093	TRUE	TRUE	0	0	1	1	none	0.0001029777461884
S007	S093	TRUE	TRUE	0	0	1	1	none	8.58759641616e-05
S021	S093	TRUE	TRUE	0	0	1	1	none	9.79628603201e-05
S024	S093	TRUE	TRUE	0	0	1	1	none	9.80194096943e-05
S025	S093	TRUE	TRUE	0	0	1	1	none	0.0001015244921656
S026	S093	TRUE	TRUE	0	0	1	1	none	9.58056029057e-05
S038	S093	FALSE	FALSE	0	0	1	1	none	9.11354009532e-05
S039	S093	TRUE	TRUE	0	0	1	1	none	9.79262847031e-05
S040	S093	TRUE	TRUE	0	0	1	1	none	3.33469725614e-05
S042	S093	TRUE	TRUE	0	0	1	1	none	9.73532943839e-05
S071	S093	TRUE	TRUE	0	0	1	1	none	2.03238600641e-05
S078	S093	TRUE	TRUE	0	0	1	1	none	9.66383756486e-05
S081	S093	TRUE	TRUE	0	0	1	1	none	9.7621293915e-05
S085	S093	TRUE	TRUE	0	0	1	1	none	1.60831952658e-05
S087	S093	TRUE	TRUE	0	0	1	1	none	4.17587872184e-05
S002	S097	TRUE	TRUE	0	0	1	1	none	2.23836057488e-05
S007	S097	TRUE	TRUE	0	0	1	1	none	6.6879330842e-05
S021	S097	TRUE	TRUE	0	0	1	1	none	1.73687198805e-05
S024	S097	TRUE	TRUE	0	0	1	1	none	1.74252692547e-05
S025	S097	TRUE	TRUE	0	0	1	1	none	5.919684958e-06
S026	S097	TRUE	TRUE	0	0	1	1	none	1.08933191121e-05
S038	S097	FALSE	FALSE	0	0	1	1	none	7.21387676336e-05
S039	S097	TRUE	TRUE	0	0	1	1	none	1.73321442635e-05
S040	S097	TRUE	TRUE	0	0	1	1	none	0.0001203803458374
S042	S097	TRUE	TRUE	0	0	1	1	none	1.67591539443e-05
S071	S097	TRUE	TRUE	0	0	1	1	none	0.0001073572333401
S078	S097	TRUE	TRUE	0	0	1	1	none	1.6044235209e-05
S081	S097	TRUE	TRUE	0	0	1	1	none	1.70271534754e-05
S085	S097	TRUE	TRUE	0	0	1	1	none	0.0001132365929778
S087	S097	TRUE	TRUE	0	0	1	1	none	0.0001389121849304
S093	S097	TRUE	TRUE	0	0	1	1	none	9.83608316276e-05
S002	S102	TRUE	TRUE	0	0	1	1	none	0.0001266945301876
S007	S102	TRUE	TRUE	0	0	1	1	none	0.0001095927481608
S021	S102	TRUE	TRUE	0	0	1	1	none	0.0001216796443193
S024	S102	TRUE	TRUE	0	0	1	1	none	0.0001217361936935
S025	S102	TRUE	TRUE	0	0	1	1	none	0.0001252412761648
S026	S102	TRUE	TRUE	0	0	1	1	none	0.0001195223869049
S038	S102	FALSE	FALSE	0	0	1	1	none	0.0001148521849524
S039	S102	TRUE	TRUE	0	0	1	1	none	0.0001216430687023
S040	S102	TRUE	TRUE	0	0	1	1	none	4.1121376206e-06
S042	S102	TRUE	TRUE	0	0	1	1	none	0.0001210700783831
S071	S102	TRUE	TRUE	0	0	1	1	none	1.78331643833e-05
S078	S102	TRUE	TRUE	0	0	1	1	none	0.0001203551596478
S081	S102	TRUE	TRUE	0	0	1	1	none	0.0001213380779142
S085	S102	TRUE	TRUE	0	0	1	1	none	4.9920003701e-05
S087	S102	TRUE	TRUE	0	0	1	1	none	7.55955956536e-05
S093	S102	TRUE	TRUE	0	0	1	1	none	3.50442423508e-05
S097	S102	TRUE	TRUE	0	0	1	1	none	0.0001220776156268
S002	S106	TRUE	TRUE	0	0	1	1	none	1.6229579063e-05
S007	S106	TRUE	TRUE	0	0	1	1	none	6.59079463658e-05
S021	S106	TRUE	TRUE	0	0	1	1	none	1.24221271103e-05
S024	S106	TRUE	TRUE	0	0	1	1	none	1.24786764845e-05
S025	S106	TRUE	TRUE	0	0	1	1	none	1.99589672498e-05
S026	S106	TRUE	TRUE	0	0	1	1	none	1.42400779899e-05
S038	S106	FALSE	FALSE	0	0	1	1	none	7.11673831574e-05
S039	S106	TRUE	TRUE	0	0	1	1	none	1.23855514933e-05
S040	S106	TRUE	TRUE	0	0	1	1	none	0.0001194089613612
S042	S106	TRUE	TRUE	0	0	1	1	none	1.18125611741e-05
S071	S106	TRUE	TRUE	0	0	1	1	none	0.0001063858488639
S078	S106	TRUE	TRUE	0	0	1	1	none	1.10976424388e-05
S081	S106	TRUE	TRUE	0	0	1	1	none	1.20805607052e-05
S085	S106	TRUE	TRUE	0	0	1	1	none	0.0001122652085016
S087	S106	TRUE	TRUE	0	0	1	1	none	0.0001379408004542
S093	S106	TRUE	TRUE	0	0	1	1	none	9.73894471514e-05
S097	S106	TRUE	TRUE	0	0	1	1	none	1.67953067118e-05
S102	S106	TRUE	TRUE	0	0	1	1	none	0.0001211062311506
S002	S130	TRUE	TRUE	0	0	1	1	none	0.0001429644536388
S007	S130	TRUE	TRUE	0	0	1	1	none	0.000125862671612
S021	S130	TRUE	TRUE	0	0	1	1	none	0.0001379495677705
S024	S130	TRUE	TRUE	0	0	1	1	none	0.0001380061171447
S025	S130	TRUE	TRUE	0	0	1	1	none	0.000141511199616
S026	S130	TRUE	TRUE	0	0	1	1	none	0.0001357923103561
S038	S130	FALSE	FALSE	0	0	1	1	none	0.0001311221084036
S039	S130	TRUE	TRUE	0	0	1	1	none	0.0001379129921535
S040	S130	TRUE	TRUE	0	0	1	1	none	7.33336800118e-05
S042	S130	TRUE	TRUE	0	0	1	1	none	0.0001373400018343
S071	S130	TRUE	TRUE	0	0	1	1	none	6.03105675145e-05
S078	S130	TRUE	TRUE	0	0	1	1	none	0.000136625083099
S081	S130	TRUE	TRUE	0	0	1	1	none	0.0001376080013654
S085	S130	TRUE	TRUE	0	0	1	1	none	4.06876989222e-05
S087	S130	TRUE	TRUE	0	0	1	1	none	2.9795136836e-06
S093	S130	TRUE	TRUE	0	0	1	1	none	4.1194141366e-05
S097	S130	TRUE	TRUE	0	0	1	1	none	0.000138347539078
S102	S130	TRUE	TRUE	0	0	1	1	none	7.50309498012e-05
S106	S130	TRUE	TRUE	0	0	1	1	none	0.0001373761546018
S002	T009	FALSE	FALSE	0	0	1	1	none	2.99254866326e-05
S007	T009	FALSE	FALSE	0	0	1	1	none	7.44212117258e-05
S021	T009	FALSE	FALSE	0	0	1	1	none	2.49106007643e-05
S024	T009	FALSE	FALSE	0	0	1	1	none	2.49671501385e-05
S025	T009	FALSE	FALSE	0	0	1	1	none	2.41540892558e-05
S026	T009	FALSE	FALSE	0	0	1	1	none	1.41856412839e-05
S038	T009	FALSE	FALSE	0	0	1	1	none	7.96806485174e-05
S039	T009	FALSE	FALSE	0	0	1	1	none	2.48740251473e-05
S040	T009	FALSE	FALSE	0	0	1	1	none	0.0001279222267212
S042	T009	FALSE	FALSE	0	0	1	1	none	2.43010348281e-05
S071	T009	FALSE	FALSE	0	0	1	1	none	0.0001148991142239
S078	T009	FALSE	FALSE	0	0	1	1	none	2.35861160928e-05
S081	T009	FALSE	FALSE	0	0	1	1	none	2.45690343592e-05
S085	T009	FALSE	FALSE	0	0	1	1	none	0.0001207784738616
S087	T009	FALSE	FALSE	0	0	1	1	none	0.0001464540658142
S093	T009	FALSE	FALSE	0	0	1	1	none	0.0001059027125114
S097	T009	FALSE	FALSE	0	0	1	1	none	2.09904287178e-05
S102	T009	FALSE	FALSE	0	0	1	1	none	0.0001296194965106
S106	T009	FALSE	FALSE	0	0	1	1	none	2.43371875956e-05
S130	T009	FALSE	FALSE	0	0	1	1	none	0.0001458894199618
S002	T010	FALSE	FALSE	0	0	1	1	none	3.12112348931e-05
S007	T010	FALSE	FALSE	0	0	1	1	none	7.57069599863e-05
S021	T010	FALSE	FALSE	0	0	1	1	none	2.61963490248e-05
S024	T010	FALSE	FALSE	0	0	1	1	none	2.6252898399e-05
S025	T010	FALSE	FALSE	0	0	1	1	none	2.54398375163e-05
S026	T010	FALSE	FALSE	0	0	1	1	none	1.54713895444e-05
S038	T010	FALSE	FALSE	0	0	1	1	none	8.09663967779e-05
S039	T010	FALSE	FALSE	0	0	1	1	none	2.61597734078e-05
S040	T010	FALSE	FALSE	0	0	1	1	none	0.0001292079749817
S042	T010	FALSE	FALSE	0	0	1	1	none	2.55867830886e-05
S071	T010	FALSE	FALSE	0	0	1	1	none	0.0001161848624844
S078	T010	FALSE	FALSE	0	0	1	1	none	2.48718643533e-05
S081	T010	FALSE	FALSE	0	0	1	1	none	2.58547826197e-05
S085	T010	FALSE	FALSE	0	0	1	1	none	0.0001220642221221
S087	T010	FALSE	FALSE	0	0	1	1	none	0.0001477398140747
S093	T010	FALSE	FALSE	0	0	1	1	none	0.0001071884607719
S097	T010	FALSE	FALSE	0	0	1	1	none	2.22761769783e-05
S102	T010	FALSE	FALSE	0	0	1	1	none	0.0001309052447711
S106	T010	FALSE	FALSE	0	0	1	1	none	2.56229358561e-05
S130	T010	FALSE	FALSE	0	0	1	1	none	0.0001471751682223
T009	T010	FALSE	FALSE	0	0	1	1	none	5.5369606101e-06
S002	T013	FALSE	FALSE	0	0	1	1	none	8.20839504987e-05
S007	T013	FALSE	FALSE	0	0	1	1	none	4.84103413679e-05
S021	T013	FALSE	FALSE	0	0	1	1	none	7.70690646304e-05
S024	T013	FALSE	FALSE	0	0	1	1	none	7.71256140046e-05
S025	T013	FALSE	FALSE	0	0	1	1	none	8.06306964759e-05
S026	T013	FALSE	FALSE	0	0	1	1	none	7.4911807216e-05
S038	T013	FALSE	FALSE	0	0	1	1	none	8.7612908039e-06
S039	T013	FALSE	FALSE	0	0	1	1	none	7.70324890134e-05
S040	T013	FALSE	FALSE	0	0	1	1	none	0.0001184831834673
S042	T013	FALSE	FALSE	0	0	1	1	none	7.64594986942e-05
S071	T013	FALSE	FALSE	0	0	1	1	none	0.00010546007097
S078	T013	FALSE	FALSE	0	0	1	1	none	7.57445799589e-05
S081	T013	FALSE	FALSE	0	0	1	1	none	7.67274982253e-05
S085	T013	FALSE	FALSE	0	0	1	1	none	0.0001113394306077
S087	T013	FALSE	FALSE	0	0	1	1	none	0.0001370150225603
S093	T013	FALSE	FALSE	0	0	1	1	none	9.64636692575e-05
S097	T013	FALSE	FALSE	0	0	1	1	none	7.74670359379e-05
S102	T013	FALSE	FALSE	0	0	1	1	none	0.0001201804532567
S106	T013	FALSE	FALSE	0	0	1	1	none	7.64956514617e-05
S130	T013	FALSE	FALSE	0	0	1	1	none	0.0001364503767079
T009	T013	FALSE	FALSE	0	0	1	1	none	8.50089168217e-05
T010	T013	FALSE	FALSE	0	0	1	1	none	8.62946650822e-05
S002	T014	TRUE	TRUE	0	0	1	1	none	1.74008602111e-05
S007	T014	TRUE	TRUE	0	0	1	1	none	6.58717935983e-05
S021	T014	TRUE	TRUE	0	0	1	1	none	3.0244337674e-06
S024	T014	TRUE	TRUE	0	0	1	1	none	4.2884170572e-06
S025	T014	TRUE	TRUE	0	0	1	1	none	1.99228144823e-05
S026	T014	TRUE	TRUE	0	0	1	1	none	1.42039252224e-05
S038	T014	FALSE	FALSE	0	0	1	1	none	7.11312303899e-05
S039	T014	TRUE	TRUE	0	0	1	1	none	2.9878581504e-06
S040	T014	TRUE	TRUE	0	0	1	1	none	0.0001193728085937
S042	T014	TRUE	TRUE	0	0	1	1	none	1.2074339156e-06
S071	T014	TRUE	TRUE	0	0	1	1	none	0.0001063496960964
S078	T014	TRUE	TRUE	0	0	1	1	none	4.3983597033e-06
S081	T014	TRUE	TRUE	0	0	1	1	none	3.8903012779e-06
S085	T014	TRUE	TRUE	0	0	1	1	none	0.0001122290557341
S087	T014	TRUE	TRUE	0	0	1	1	none	0.0001379046476867
S093	T014	TRUE	TRUE	0	0	1	1	none	9.73532943839e-05
S097	T014	TRUE	TRUE	0	0	1	1	none	1.67591539443e-05
S102	T014	TRUE	TRUE	0	0	1	1	none	0.0001210700783831
S106	T014	TRUE	TRUE	0	0	1	1	none	1.18125611741e-05
S130	T014	TRUE	TRUE	0	0	1	1	none	0.0001373400018343
T009	T014	FALSE	FALSE	0	0	1	1	none	2.43010348281e-05
T010	T014	FALSE	FALSE	0	0	1	1	none	2.55867830886e-05
T013	T014	FALSE	FALSE	0	0	1	1	none	7.64594986942e-05
S002	T020	FALSE	FALSE	0	0	1	1	none	7.80318867356e-05
S007	T020	FALSE	FALSE	0	0	1	1	none	4.43582776048e-05
S021	T020	FALSE	FALSE	0	0	1	1	none	7.30170008673e-05
S024	T020	FALSE	FALSE	0	0	1	1	none	7.30735502415e-05
S025	T020	FALSE	FALSE	0	0	1	1	none	7.65786327128e-05
S026	T020	FALSE	FALSE	0	0	1	1	none	7.08597434529e-05
S038	T020	TRUE	TRUE	0	0	1	1	none	2.4836384568e-06
S039	T020	FALSE	FALSE	0	0	1	1	none	7.29804252503e-05
S040	T020	FALSE	FALSE	0	0	1	1	none	0.0001144311197042
S042	T020	FALSE	FALSE	0	0	1	1	none	7.24074349311e-05
S071	T020	FALSE	FALSE	0	0	1	1	none	0.0001014080072069
S078	T020	FALSE	FALSE	0	0	1	1	none	7.16925161958e-05
S081	T020	FALSE	FALSE	0	0	1	1	none	7.26754344622e-05
S085	T020	FALSE	FALSE	0	0	1	1	none	0.0001072873668446
S087	T020	FALSE	FALSE	0	0	1	1	none	0.0001329629587972
S093	T020	FALSE	FALSE	0	0	1	1	none	9.24116054944e-05
S097	T020	FALSE	FALSE	0	0	1	1	none	7.34149721748e-05
S102	T020	FALSE	FALSE	0	0	1	1	none	0.0001161283894936
S106	T020	FALSE	FALSE	0	0	1	1	none	7.24435876986e-05
S130	T020	FALSE	FALSE	0	0	1	1	none	0.0001323983129448
T009	T020	FALSE	FALSE	0	0	1	1	none	8.09568530586e-05
T010	T020	FALSE	FALSE	0	0	1	1	none	8.22426013191e-05
T013	T020	FALSE	FALSE	0	0	1	1	none	1.00374953451e-05
T014	T020	FALSE	FALSE	0	0	1	1	none	7.24074349311e-05
S002	T021	FALSE	FALSE	0	0	1	1	none	3.14221822046e-05
S007	T021	FALSE	FALSE	0	0	1	1	none	7.59179072978e-05
S021	T021	FALSE	FALSE	0	0	1	1	none	2.64072963363e-05
S024	T021	FALSE	FALSE	0	0	1	1	none	2.64638457105e-05
S025	T021	FALSE	FALSE	0	0	1	1	none	2.56507848278e-05
S026	T021	FALSE	FALSE	0	0	1	1	none	1.56823368559e-05
S038	T021	FALSE	FALSE	0	0	1	1	none	8.11773440894e-05
S039	T021	FALSE	FALSE	0	0	1	1	none	2.63707207193e-05
S040	T021	FALSE	FALSE	0	0	1	1	none	0.0001294189222932
S042	T021	FALSE	FALSE	0	0	1	1	none	2.57977304001e-05
S071	T021	FALSE	FALSE	0	0	1	1	none	0.0001163958097959
S078	T021	FALSE	FALSE	0	0	1	1	none	2.50828116648e-05
S081	T021	FALSE	FALSE	0	0	1	1	none	2.60657299312e-05
S085	T021	FALSE	FALSE	0	0	1	1	none	0.0001222751694336
S087	T021	FALSE	FALSE	0	0	1	1	none	0.0001479507613862
S093	T021	FALSE	FALSE	0	0	1	1	none	0.0001073994080834
S097	T021	FALSE	FALSE	0	0	1	1	none	2.24871242898e-05
S102	T021	FALSE	FALSE	0	0	1	1	none	0.0001311161920826
S106	T021	FALSE	FALSE	0	0	1	1	none	2.58338831676e-05
S130	T021	FALSE	FALSE	0	0	1	1	none	0.0001473861155338
T009	T021	FALSE	FALSE	0	0	1	1	none	5.7479079216e-06
T010	T021	FALSE	FALSE	0	0	1	1	none	4.6187883509e-06
T013	T021	FALSE	FALSE	0	0	1	1	none	8.65056123937e-05
T014	T021	FALSE	FALSE	0	0	1	1	none	2.57977304001e-05
T020	T021	FALSE	FALSE	0	0	1	1	none	8.24535486306e-05
S002	T028	TRUE	TRUE	0	0	1	1	none	7.49281574412e-05
S007	T028	TRUE	TRUE	0	0	1	1	none	2.38635455384e-05
S021	T028	TRUE	TRUE	0	0	1	1	none	6.99132715729e-05
S024	T028	TRUE	TRUE	0	0	1	1	none	6.99698209471e-05
S025	T028	TRUE	TRUE	0	0	1	1	none	7.34749034184e-05
S026	T028	TRUE	TRUE	0	0	1	1	none	6.77560141585e-05
S038	T028	FALSE	FALSE	0	0	1	1	none	4.6513985102e-05
S039	T028	TRUE	TRUE	0	0	1	1	none	6.98766959559e-05
S040	T028	TRUE	TRUE	0	0	1	1	none	0.0001113273904098
S042	T028	TRUE	TRUE	0	0	1	1	none	6.93037056367e-05
S071	T028	TRUE	TRUE	0	0	1	1	none	9.83042779125e-05
S078	T028	TRUE	TRUE	0	0	1	1	none	6.85887869014e-05
S081	T028	TRUE	TRUE	0	0	1	1	none	6.95717051678e-05
S085	T028	TRUE	TRUE	0	0	1	1	none	0.0001041836375502
S087	T028	TRUE	TRUE	0	0	1	1	none	0.0001298592295028
S093	T028	TRUE	TRUE	0	0	1	1	none	8.93078762e-05
S097	T028	TRUE	TRUE	0	0	1	1	none	7.03112428804e-05
S102	T028	TRUE	TRUE	0	0	1	1	none	0.0001130246601992
S106	T028	TRUE	TRUE	0	0	1	1	none	6.93398584042e-05
S130	T028	TRUE	TRUE	0	0	1	1	none	0.0001292945836504
T009	T028	FALSE	FALSE	0	0	1	1	none	7.78531237642e-05
T010	T028	FALSE	FALSE	0	0	1	1	none	7.91388720247e-05
T013	T028	FALSE	FALSE	0	0	1	1	none	5.18422534063e-05
T014	T028	TRUE	TRUE	0	0	1	1	none	6.93037056367e-05
T020	T028	FALSE	FALSE	0	0	1	1	none	4.77901896432e-05
T021	T028	FALSE	FALSE	0	0	1	1	none	7.93498193362e-05
S002	T035a	TRUE	TRUE	0	0	1	1	none	0.0001450457547216
S007	T035a	TRUE	TRUE	0	0	1	1	none	0.0001279439726948
S021	T035a	TRUE	TRUE	0	0	1	1	none	0.0001400308688533
S024	T035a	TRUE	TRUE	0	0	1	1	none	0.0001400874182275
S025	T035a	TRUE	TRUE	0	0	1	1	none	0.0001435925006988
S026	T035a	TRUE	TRUE	0	0	1	1	none	0.0001378736114389
S038	T035a	FALSE	FALSE	0	0	1	1	none	0.0001332034094864
S039	T035a	TRUE	TRUE	0	0	1	1	none	0.0001399942932363
S040	T035a	TRUE	TRUE	0	0	1	1	none	7.54149810946e-05
S042	T035a	TRUE	TRUE	0	0	1	1	none	0.0001394213029171
S071	T035a	TRUE	TRUE	0	0	1	1	none	6.23918685973e-05
S078	T035a	TRUE	TRUE	0	0	1	1	none	0.0001387063841818
S081	T035a	TRUE	TRUE	0	0	1	1	none	0.0001396893024482
S085	T035a	TRUE	TRUE	0	0	1	1	none	4.2769000005e-05
S087	T035a	TRUE	TRUE	0	0	1	1	none	7.4756825976e-06
S093	T035a	TRUE	TRUE	0	0	1	1	none	4.32754424488e-05
S097	T035a	TRUE	TRUE	0	0	1	1	none	0.0001404288401608
S102	T035a	TRUE	TRUE	0	0	1	1	none	7.7112250884e-05
S106	T035a	TRUE	TRUE	0	0	1	1	none	0.0001394574556846
S130	T035a	TRUE	TRUE	0	0	1	1	none	6.9110367452e-06
T009	T035a	FALSE	FALSE	0	0	1	1	none	0.0001479707210446
T010	T035a	FALSE	FALSE	0	0	1	1	none	0.0001492564693051
T013	T035a	FALSE	FALSE	0	0	1	1	none	0.0001385316777907
T014	T035a	TRUE	TRUE	0	0	1	1	none	0.0001394213029171
T020	T035a	FALSE	FALSE	0	0	1	1	none	0.0001344796140276
T021	T035a	FALSE	FALSE	0	0	1	1	none	0.0001494674166166
T028	T035a	TRUE	TRUE	0	0	1	1	none	0.0001313758847332
S002	T035b	FALSE	FALSE	0	0	1	1	none	3.1962676792e-05
S007	T035b	FALSE	FALSE	0	0	1	1	none	7.64584018852e-05
S021	T035b	FALSE	FALSE	0	0	1	1	none	2.69477909237e-05
S024	T035b	FALSE	FALSE	0	0	1	1	none	2.70043402979e-05
S025	T035b	FALSE	FALSE	0	0	1	1	none	2.61912794152e-05
S026	T035b	FALSE	FALSE	0	0	1	1	none	1.62228314433e-05
S038	T035b	FALSE	FALSE	0	0	1	1	none	8.17178386768e-05
S039	T035b	FALSE	FALSE	0	0	1	1	none	2.69112153067e-05
S040	T035b	FALSE	FALSE	0	0	1	1	none	0.0001299594168806
S042	T035b	FALSE	FALSE	0	0	1	1	none	2.63382249875e-05
S071	T035b	FALSE	FALSE	0	0	1	1	none	0.0001169363043833
S078	T035b	FALSE	FALSE	0	0	1	1	none	2.56233062522e-05
S081	T035b	FALSE	FALSE	0	0	1	1	none	2.66062245186e-05
S085	T035b	FALSE	FALSE	0	0	1	1	none	0.000122815664021
S087	T035b	FALSE	FALSE	0	0	1	1	none	0.0001484912559736
S093	T035b	FALSE	FALSE	0	0	1	1	none	0.0001079399026708
S097	T035b	FALSE	FALSE	0	0	1	1	none	2.30276188772e-05
S102	T035b	FALSE	FALSE	0	0	1	1	none	0.00013165668667
S106	T035b	FALSE	FALSE	0	0	1	1	none	2.6374377755e-05
S130	T035b	FALSE	FALSE	0	0	1	1	none	0.0001479266101212
T009	T035b	FALSE	FALSE	0	0	1	1	none	6.288402509e-06
T010	T035b	FALSE	FALSE	0	0	1	1	none	5.1592829383e-06
T013	T035b	FALSE	FALSE	0	0	1	1	none	8.70461069811e-05
T014	T035b	FALSE	FALSE	0	0	1	1	none	2.63382249875e-05
T020	T035b	FALSE	FALSE	0	0	1	1	none	8.2994043218e-05
T021	T035b	TRUE	TRUE	0	0	1	1	none	2.9553624186e-06
T028	T035b	FALSE	FALSE	0	0	1	1	none	7.98903139236e-05
T035a	T035b	FALSE	FALSE	0	0	1	1	none	0.000150007911204
S002	T040	TRUE	TRUE	0	0	1	1	none	1.87410520003e-05
S007	T040	TRUE	TRUE	0	0	1	1	none	6.72119853875e-05
S021	T040	TRUE	TRUE	0	0	1	1	none	5.5720594722e-06
S024	T040	TRUE	TRUE	0	0	1	1	none	4.4211749308e-06
S025	T040	TRUE	TRUE	0	0	1	1	none	2.12630062715e-05
S026	T040	TRUE	TRUE	0	0	1	1	none	1.55441170116e-05
S038	T040	FALSE	FALSE	0	0	1	1	none	7.24714221791e-05
S039	T040	TRUE	TRUE	0	0	1	1	none	5.5354838552e-06
S040	T040	TRUE	TRUE	0	0	1	1	none	0.0001207130003829
S042	T040	TRUE	TRUE	0	0	1	1	none	4.962493536e-06
S071	T040	TRUE	TRUE	0	0	1	1	none	0.0001076898878856
S078	T040	TRUE	TRUE	0	0	1	1	none	5.7385514925e-06
S081	T040	TRUE	TRUE	0	0	1	1	none	2.8156252359e-06
S085	T040	TRUE	TRUE	0	0	1	1	none	0.0001135692475233
S087	T040	TRUE	TRUE	0	0	1	1	none	0.0001392448394759
S093	T040	TRUE	TRUE	0	0	1	1	none	9.86934861731e-05
S097	T040	TRUE	TRUE	0	0	1	1	none	1.80993457335e-05
S102	T040	TRUE	TRUE	0	0	1	1	none	0.0001224102701723
S106	T040	TRUE	TRUE	0	0	1	1	none	1.31527529633e-05
S130	T040	TRUE	TRUE	0	0	1	1	none	0.0001386801936235
T009	T040	FALSE	FALSE	0	0	1	1	none	2.56412266173e-05
T010	T040	FALSE	FALSE	0	0	1	1	none	2.69269748778e-05
T013	T040	FALSE	FALSE	0	0	1	1	none	7.77996904834e-05
T014	T040	TRUE	TRUE	0	0	1	1	none	4.962493536e-06
T020	T040	FALSE	FALSE	0	0	1	1	none	7.37476267203e-05
T021	T040	FALSE	FALSE	0	0	1	1	none	2.71379221893e-05
T028	T040	TRUE	TRUE	0	0	1	1	none	7.06438974259e-05
T035a	T040	TRUE	TRUE	0	0	1	1	none	0.0001407614947063
T035b	T040	FALSE	FALSE	0	0	1	1	none	2.76784167767e-05
S002	T056	FALSE	FALSE	0	0	1	1	none	3.34667911568e-05
S007	T056	FALSE	FALSE	0	0	1	1	none	7.796251625e-05
S021	T056	FALSE	FALSE	0	0	1	1	none	2.84519052885e-05
S024	T056	FALSE	FALSE	0	0	1	1	none	2.85084546627e-05
S025	T056	FALSE	FALSE	0	0	1	1	none	2.769539378e-05
S026	T056	FALSE	FALSE	0	0	1	1	none	1.77269458081e-05
S038	T056	FALSE	FALSE	0	0	1	1	none	8.32219530416e-05
S039	T056	FALSE	FALSE	0	0	1	1	none	2.84153296715e-05
S040	T056	FALSE	FALSE	0	0	1	1	none	0.0001314635312454
S042	T056	FALSE	FALSE	0	0	1	1	none	2.78423393523e-05
S071	T056	FALSE	FALSE	0	0	1	1	none	0.0001184404187481
S078	T056	FALSE	FALSE	0	0	1	1	none	2.7127420617e-05
S081	T056	FALSE	FALSE	0	0	1	1	none	2.81103388834e-05
S085	T056	FALSE	FALSE	0	0	1	1	none	0.0001243197783858
S087	T056	FALSE	FALSE	0	0	1	1	none	0.0001499953703384
S093	T056	FALSE	FALSE	0	0	1	1	none	0.0001094440170356
S097	T056	FALSE	FALSE	0	0	1	1	none	2.4531733242e-05
S102	T056	FALSE	FALSE	0	0	1	1	none	0.0001331608010348
S106	T056	FALSE	FALSE	0	0	1	1	none	2.78784921198e-05
S130	T056	FALSE	FALSE	0	0	1	1	none	0.000149430724486
T009	T056	TRUE	TRUE	1	0	1	1	anc	1.126436693e-06
T010	T056	FALSE	FALSE	0	0	1	1	none	9.0782651343e-06
T013	T056	FALSE	FALSE	0	0	1	1	none	8.85502213459e-05
T014	T056	FALSE	FALSE	0	0	1	1	none	2.78423393523e-05
T020	T056	FALSE	FALSE	0	0	1	1	none	8.44981575828e-05
T021	T056	FALSE	FALSE	0	0	1	1	none	9.2892124458e-06
T028	T056	FALSE	FALSE	0	0	1	1	none	8.13944282884e-05
T035a	T056	FALSE	FALSE	0	0	1	1	none	0.0001515120255688
T035b	T056	FALSE	FALSE	0	0	1	1	none	9.8297070332e-06
T040	T056	FALSE	FALSE	0	0	1	1	none	2.91825311415e-05
S002	T059	TRUE	TRUE	0	0	1	1	none	0.0001315041761412
S007	T059	TRUE	TRUE	0	0	1	1	none	0.0001144023941144
S021	T059	TRUE	TRUE	0	0	1	1	none	0.0001264892902729
S024	T059	TRUE	TRUE	0	0	1	1	none	0.0001265458396471
S025	T059	TRUE	TRUE	0	0	1	1	none	0.0001300509221184
S026	T059	TRUE	TRUE	0	0	1	1	none	0.0001243320328585
S038	T059	FALSE	FALSE	0	0	1	1	none	0.000119661830906
S039	T059	TRUE	TRUE	0	0	1	1	none	0.0001264527146559
S040	T059	TRUE	TRUE	0	0	1	1	none	7.7143496586e-06
S042	T059	TRUE	TRUE	0	0	1	1	none	0.0001258797243367
S071	T059	TRUE	TRUE	0	0	1	1	none	2.26428103369e-05
S078	T059	TRUE	TRUE	0	0	1	1	none	0.0001251648056014
S081	T059	TRUE	TRUE	0	0	1	1	none	0.0001261477238678
S085	T059	TRUE	TRUE	0	0	1	1	none	5.47296496546e-05
S087	T059	TRUE	TRUE	0	0	1	1	none	8.04052416072e-05
S093	T059	TRUE	TRUE	0	0	1	1	none	3.98538883044e-05
S097	T059	TRUE	TRUE	0	0	1	1	none	0.0001268872615804
S102	T059	TRUE	TRUE	0	0	1	1	none	1.06190533636e-05
S106	T059	TRUE	TRUE	0	0	1	1	none	0.0001259158771042
S130	T059	TRUE	TRUE	0	0	1	1	none	7.98405957548e-05
T009	T059	FALSE	FALSE	0	0	1	1	none	0.0001344291424642
T010	T059	FALSE	FALSE	0	0	1	1	none	0.0001357148907247
T013	T059	FALSE	FALSE	0	0	1	1	none	0.0001249900992103
T014	T059	TRUE	TRUE	0	0	1	1	none	0.0001258797243367
T020	T059	FALSE	FALSE	0	0	1	1	none	0.0001209380354472
T021	T059	FALSE	FALSE	0	0	1	1	none	0.0001359258380362
T028	T059	TRUE	TRUE	0	0	1	1	none	0.0001178343061528
T035a	T059	TRUE	TRUE	0	0	1	1	none	8.19218968376e-05
T035b	T059	FALSE	FALSE	0	0	1	1	none	0.0001364663326236
T040	T059	TRUE	TRUE	0	0	1	1	none	0.0001272199161259
T056	T059	FALSE	FALSE	0	0	1	1	none	0.0001379704469884
S002	T065	FALSE	FALSE	0	0	1	1	none	7.70123593073e-05
S007	T065	FALSE	FALSE	0	0	1	1	none	4.33387501765e-05
S021	T065	FALSE	FALSE	0	0	1	1	none	7.1997473439e-05
S024	T065	FALSE	FALSE	0	0	1	1	none	7.20540228132e-05
S025	T065	FALSE	FALSE	0	0	1	1	none	7.55591052845e-05
S026	T065	FALSE	FALSE	0	0	1	1	none	6.98402160246e-05
S038	T065	FALSE	FALSE	0	0	1	1	none	3.6896996125e-06
S039	T065	FALSE	FALSE	0	0	1	1	none	7.1960897822e-05
S040	T065	FALSE	FALSE	0	0	1	1	none	0.0001134115922759
S042	T065	FALSE	FALSE	0	0	1	1	none	7.13879075028e-05
S071	T065	FALSE	FALSE	0	0	1	1	none	0.0001003884797786
S078	T065	FALSE	FALSE	0	0	1	1	none	7.06729887675e-05
S081	T065	FALSE	FALSE	0	0	1	1	none	7.16559070339e-05
S085	T065	FALSE	FALSE	0	0	1	1	none	0.0001062678394163
S087	T065	FALSE	FALSE	0	0	1	1	none	0.0001319434313689
S093	T065	FALSE	FALSE	0	0	1	1	none	9.13920780661e-05
S097	T065	FALSE	FALSE	0	0	1	1	none	7.23954447465e-05
S102	T065	FALSE	FALSE	0	0	1	1	none	0.0001151088620653
S106	T065	FALSE	FALSE	0	0	1	1	none	7.14240602703e-05
S130	T065	FALSE	FALSE	0	0	1	1	none	0.0001313787855165
T009	T065	FALSE	FALSE	0	0	1	1	none	7.99373256303e-05
T010	T065	FALSE	FALSE	0	0	1	1	none	8.12230738908e-05
T013	T065	FALSE	FALSE	0	0	1	1	none	6.279025107e-06
T014	T065	FALSE	FALSE	0	0	1	1	none	7.13879075028e-05
T020	T065	FALSE	FALSE	0	0	1	1	none	4.9659041537e-06
T021	T065	FALSE	FALSE	0	0	1	1	none	8.14340212023e-05
T028	T065	FALSE	FALSE	0	0	1	1	none	4.67706622149e-05
T035a	T065	FALSE	FALSE	0	0	1	1	none	0.0001334600865993
T035b	T065	FALSE	FALSE	0	0	1	1	none	8.19745157897e-05
T040	T065	FALSE	FALSE	0	0	1	1	none	7.2728099292e-05
T056	T065	FALSE	FALSE	0	0	1	1	none	8.34786301545e-05
T059	T065	FALSE	FALSE	0	0	1	1	none	0.0001199185080189
S002	T069	TRUE	TRUE	0	0	1	1	none	0.0001357615783061
S007	T069	TRUE	TRUE	0	0	1	1	none	0.0001186597962793
S021	T069	TRUE	TRUE	0	0	1	1	none	0.0001307466924378
S024	T069	TRUE	TRUE	0	0	1	1	none	0.000130803241812
S025	T069	TRUE	TRUE	0	0	1	1	none	0.0001343083242833
S026	T069	TRUE	TRUE	0	0	1	1	none	0.0001285894350234
S038	T069	FALSE	FALSE	0	0	1	1	none	0.0001239192330709
S039	T069	TRUE	TRUE	0	0	1	1	none	0.0001307101168208
S040	T069	TRUE	TRUE	0	0	1	1	none	3.99233249991e-05
S042	T069	TRUE	TRUE	0	0	1	1	none	0.0001301371265016
S071	T069	TRUE	TRUE	0	0	1	1	none	2.49948643208e-05
S078	T069	TRUE	TRUE	0	0	1	1	none	0.0001294222077663
S081	T069	TRUE	TRUE	0	0	1	1	none	0.0001304051260327
S085	T069	TRUE	TRUE	0	0	1	1	none	5.89870518195e-05
S087	T069	TRUE	TRUE	0	0	1	1	none	8.46626437721e-05
S093	T069	TRUE	TRUE	0	0	1	1	none	4.41112904693e-05
S097	T069	TRUE	TRUE	0	0	1	1	none	0.0001311446637453
S102	T069	TRUE	TRUE	0	0	1	1	none	4.16205947885e-05
S106	T069	TRUE	TRUE	0	0	1	1	none	0.0001301732792691
S130	T069	TRUE	TRUE	0	0	1	1	none	8.40979979197e-05
T009	T069	FALSE	FALSE	0	0	1	1	none	0.0001386865446291
T010	T069	FALSE	FALSE	0	0	1	1	none	0.0001399722928896
T013	T069	FALSE	FALSE	0	0	1	1	none	0.0001292475013752
T014	T069	TRUE	TRUE	0	0	1	1	none	0.0001301371265016
T020	T069	FALSE	FALSE	0	0	1	1	none	0.0001251954376121
T021	T069	FALSE	FALSE	0	0	1	1	none	0.0001401832402011
T028	T069	TRUE	TRUE	0	0	1	1	none	0.0001220917083177
T035a	T069	TRUE	TRUE	0	0	1	1	none	8.61792990025e-05
T035b	T069	FALSE	FALSE	0	0	1	1	none	0.0001407237347885
T040	T069	TRUE	TRUE	0	0	1	1	none	0.0001314773182908
T056	T069	FALSE	FALSE	0	0	1	1	none	0.0001422278491533
T059	T069	TRUE	TRUE	0	0	1	1	none	4.64302407421e-05
T065	T069	FALSE	FALSE	0	0	1	1	none	0.0001241759101838
S002	T073	FALSE	FALSE	0	0	1	1	none	3.20258991624e-05
S007	T073	FALSE	FALSE	0	0	1	1	none	7.65216242556e-05
S021	T073	FALSE	FALSE	0	0	1	1	none	2.70110132941e-05
S024	T073	FALSE	FALSE	0	0	1	1	none	2.70675626683e-05
S025	T073	FALSE	FALSE	0	0	1	1	none	2.62545017856e-05
S026	T073	FALSE	FALSE	0	0	1	1	none	1.62860538137e-05
S038	T073	FALSE	FALSE	0	0	1	1	none	8.17810610472e-05
S039	T073	FALSE	FALSE	0	0	1	1	none	2.69744376771e-05
S040	T073	FALSE	FALSE	0	0	1	1	none	0.000130022639251
S042	T073	FALSE	FALSE	0	0	1	1	none	2.64014473579e-05
S071	T073	FALSE	FALSE	0	0	1	1	none	0.0001169995267537
S078	T073	FALSE	FALSE	0	0	1	1	none	2.56865286226e-05
S081	T073	FALSE	FALSE	0	0	1	1	none	2.6669446889e-05
S085	T073	FALSE	FALSE	0	0	1	1	none	0.0001228788863914
S087	T073	FALSE	FALSE	0	0	1	1	none	0.000148554478344
S093	T073	FALSE	FALSE	0	0	1	1	none	0.0001080031250412
S097	T073	FALSE	FALSE	0	0	1	1	none	2.30908412476e-05
S102	T073	FALSE	FALSE	0	0	1	1	none	0.0001317199090404
S106	T073	FALSE	FALSE	0	0	1	1	none	2.64376001254e-05
S130	T073	FALSE	FALSE	0	0	1	1	none	0.0001479898324916
T009	T073	FALSE	FALSE	0	0	1	1	none	6.3516248794e-06
T010	T073	FALSE	FALSE	0	0	1	1	none	5.2225053087e-06
T013	T073	FALSE	FALSE	0	0	1	1	none	8.71093293515e-05
T014	T073	FALSE	FALSE	0	0	1	1	none	2.64014473579e-05
T020	T073	FALSE	FALSE	0	0	1	1	none	8.30572655884e-05
T021	T073	TRUE	TRUE	0	0	1	1	none	1.8111508734e-06
T028	T073	FALSE	FALSE	0	0	1	1	none	7.9953536294e-05
T035a	T073	FALSE	FALSE	0	0	1	1	none	0.0001500711335744
T035b	T073	TRUE	TRUE	0	0	1	1	none	3.5590793764e-06
T040	T073	FALSE	FALSE	0	0	1	1	none	2.77416391471e-05
T056	T073	FALSE	FALSE	0	0	1	1	none	9.8929294036e-06
T059	T073	FALSE	FALSE	0	0	1	1	none	0.000136529554994
T065	T073	FALSE	FALSE	0	0	1	1	none	8.20377381601e-05
T069	T073	FALSE	FALSE	0	0	1	1	none	0.0001407869571589
S002	T075	TRUE	TRUE	0	0	1	1	none	7.08317601746e-05
S007	T075	TRUE	TRUE	0	0	1	1	none	5.37299781478e-05
S021	T075	TRUE	TRUE	0	0	1	1	none	6.58168743063e-05
S024	T075	TRUE	TRUE	0	0	1	1	none	6.58734236805e-05
S025	T075	TRUE	TRUE	0	0	1	1	none	6.93785061518e-05
S026	T075	TRUE	TRUE	0	0	1	1	none	6.36596168919e-05
S038	T075	FALSE	FALSE	0	0	1	1	none	5.89894149394e-05
S039	T075	TRUE	TRUE	0	0	1	1	none	6.57802986893e-05
S040	T075	TRUE	TRUE	0	0	1	1	none	0.0001060235592276
S042	T075	TRUE	TRUE	0	0	1	1	none	6.52073083701e-05
S071	T075	TRUE	TRUE	0	0	1	1	none	9.30004467303e-05
S078	T075	TRUE	TRUE	0	0	1	1	none	6.44923896348e-05
S081	T075	TRUE	TRUE	0	0	1	1	none	6.54753079012e-05
S085	T075	TRUE	TRUE	0	0	1	1	none	9.8879806368e-05
S087	T075	TRUE	TRUE	0	0	1	1	none	0.0001245553983206
S093	T075	TRUE	TRUE	0	0	1	1	none	8.40040450178e-05
S097	T075	TRUE	TRUE	0	0	1	1	none	6.62148456138e-05
S102	T075	TRUE	TRUE	0	0	1	1	none	0.000107720829017
S106	T075	TRUE	TRUE	0	0	1	1	none	6.52434611376e-05
S130	T075	TRUE	TRUE	0	0	1	1	none	0.0001239907524682
T009	T075	FALSE	FALSE	0	0	1	1	none	7.37567264976e-05
T010	T075	FALSE	FALSE	0	0	1	1	none	7.50424747581e-05
T013	T075	FALSE	FALSE	0	0	1	1	none	6.43176832437e-05
T014	T075	TRUE	TRUE	0	0	1	1	none	6.52073083701e-05
T020	T075	FALSE	FALSE	0	0	1	1	none	6.02656194806e-05
T021	T075	FALSE	FALSE	0	0	1	1	none	7.52534220696e-05
T028	T075	TRUE	TRUE	0	0	1	1	none	5.71618901862e-05
T035a	T075	TRUE	TRUE	0	0	1	1	none	0.000126072053551
T035b	T075	FALSE	FALSE	0	0	1	1	none	7.5793916657e-05
T040	T075	TRUE	TRUE	0	0	1	1	none	6.65475001593e-05
T056	T075	FALSE	FALSE	0	0	1	1	none	7.72980310218e-05
T059	T075	TRUE	TRUE	0	0	1	1	none	0.0001125304749706
T065	T075	FALSE	FALSE	0	0	1	1	none	5.92460920523e-05
T069	T075	TRUE	TRUE	0	0	1	1	none	0.0001167878771355
T073	T075	FALSE	FALSE	0	0	1	1	none	7.58571390274e-05
S002	T077	FALSE	FALSE	0	0	1	1	none	3.20258991624e-05
S007	T077	FALSE	FALSE	0	0	1	1	none	7.65216242556e-05
S021	T077	FALSE	FALSE	0	0	1	1	none	2.70110132941e-05
S024	T077	FALSE	FALSE	0	0	1	1	none	2.70675626683e-05
S025	T077	FALSE	FALSE	0	0	1	1	none	2.62545017856e-05
S026	T077	FALSE	FALSE	0	0	1	1	none	1.62860538137e-05
S038	T077	FALSE	FALSE	0	0	1	1	none	8.17810610472e-05
S039	T077	FALSE	FALSE	0	0	1	1	none	2.69744376771e-05
S040	T077	FALSE	FALSE	0	0	1	1	none	0.000130022639251
S042	T077	FALSE	FALSE	0	0	1	1	none	2.64014473579e-05
S071	T077	FALSE	FALSE	0	0	1	1	none	0.0001169995267537
S078	T077	FALSE	FALSE	0	0	1	1	none	2.56865286226e-05
S081	T077	FALSE	FALSE	0	0	1	1	none	2.6669446889e-05
S085	T077	FALSE	FALSE	0	0	1	1	none	0.0001228788863914
S087	T077	FALSE	FALSE	0	0	1	1	none	0.000148554478344
S093	T077	FALSE	FALSE	0	0	1	1	none	0.0001080031250412
S097	T077	FALSE	FALSE	0	0	1	1	none	2.30908412476e-05
S102	T077	FALSE	FALSE	0	0	1	1	none	0.0001317199090404
S106	T077	FALSE	FALSE	0	0	1	1	none	2.64376001254e-05
S130	T077	FALSE	FALSE	0	0	1	1	none	0.0001479898324916
T009	T077	FALSE	FALSE	0	0	1	1	none	6.3516248794e-06
T010	T077	FALSE	FALSE	0	0	1	1	none	5.2225053087e-06
T013	T077	FALSE	FALSE	0	0	1	1	none	8.71093293515e-05
T014	T077	FALSE	FALSE	0	0	1	1	none	2.64014473579e-05
T020	T077	FALSE	FALSE	0	0	1	1	none	8.30572655884e-05
T021	T077	TRUE	TRUE	0	0	1	1	none	1.8111508734e-06
T028	T077	FALSE	FALSE	0	0	1	1	none	7.9953536294e-05
T035a	T077	FALSE	FALSE	0	0	1	1	none	0.0001500711335744
T035b	T077	TRUE	TRUE	0	0	1	1	none	3.5590793764e-06
T040	T077	FALSE	FALSE	0	0	1	1	none	2.77416391471e-05
T056	T077	FALSE	FALSE	0	0	1	1	none	9.8929294036e-06
T059	T077	FALSE	FALSE	0	0	1	1	none	0.000136529554994
T065	T077	FALSE	FALSE	0	0	1	1	none	8.20377381601e-05
T069	T077	FALSE	FALSE	0	0	1	1	none	0.0001407869571589
T073	T077	TRUE	TRUE	0	0	1	1	none	1.2074339156e-06
T075	T077	FALSE	FALSE	0	0	1	1	none	7.58571390274e-05
S002	T087	FALSE	FALSE	0	0	1	1	none	3.0825780428e-05
S007	T087	FALSE	FALSE	0	0	1	1	none	7.53215055212e-05
S021	T087	FALSE	FALSE	0	0	1	1	none	2.58108945597e-05
S024	T087	FALSE	FALSE	0	0	1	1	none	2.58674439339e-05
S025	T087	FALSE	FALSE	0	0	1	1	none	2.50543830512e-05
S026	T087	FALSE	FALSE	0	0	1	1	none	1.50859350793e-05
S038	T087	FALSE	FALSE	0	0	1	1	none	8.05809423128e-05
S039	T087	FALSE	FALSE	0	0	1	1	none	2.57743189427e-05
S040	T087	FALSE	FALSE	0	0	1	1	none	0.0001288225205166
S042	T087	FALSE	FALSE	0	0	1	1	none	2.52013286235e-05
S071	T087	FALSE	FALSE	0	0	1	1	none	0.0001157994080193
S078	T087	FALSE	FALSE	0	0	1	1	none	2.44864098882e-05
S081	T087	FALSE	FALSE	0	0	1	1	none	2.54693281546e-05
S085	T087	FALSE	FALSE	0	0	1	1	none	0.000121678767657
S087	T087	FALSE	FALSE	0	0	1	1	none	0.0001473543596096
S093	T087	FALSE	FALSE	0	0	1	1	none	0.0001068030063068
S097	T087	FALSE	FALSE	0	0	1	1	none	2.18907225132e-05
S102	T087	FALSE	FALSE	0	0	1	1	none	0.000130519790306
S106	T087	FALSE	FALSE	0	0	1	1	none	2.5237481391e-05
S130	T087	FALSE	FALSE	0	0	1	1	none	0.0001467897137572
T009	T087	FALSE	FALSE	0	0	1	1	none	5.151506145e-06
T010	T087	TRUE	TRUE	0	0	1	1	none	1.6075187431e-06
T013	T087	FALSE	FALSE	0	0	1	1	none	8.59092106171e-05
T014	T087	FALSE	FALSE	0	0	1	1	none	2.52013286235e-05
T020	T087	FALSE	FALSE	0	0	1	1	none	8.1857146854e-05
T021	T087	FALSE	FALSE	0	0	1	1	none	4.2333338858e-06
T028	T087	FALSE	FALSE	0	0	1	1	none	7.87534175596e-05
T035a	T087	FALSE	FALSE	0	0	1	1	none	0.00014887101484
T035b	T087	FALSE	FALSE	0	0	1	1	none	4.7738284732e-06
T040	T087	FALSE	FALSE	0	0	1	1	none	2.65415204127e-05
T056	T087	FALSE	FALSE	0	0	1	1	none	8.6928106692e-06
T059	T087	FALSE	FALSE	0	0	1	1	none	0.0001353294362596
T065	T087	FALSE	FALSE	0	0	1	1	none	8.08376194257e-05
T069	T087	FALSE	FALSE	0	0	1	1	none	0.0001395868384245
T073	T087	FALSE	FALSE	0	0	1	1	none	4.8370508436e-06
T075	T087	FALSE	FALSE	0	0	1	1	none	7.4657020293e-05
T077	T087	FALSE	FALSE	0	0	1	1	none	4.8370508436e-06
S002	T095	TRUE	TRUE	0	0	1	1	none	0.000144548300425
S007	T095	TRUE	TRUE	0	0	1	1	none	0.0001274465183982
S021	T095	TRUE	TRUE	0	0	1	1	none	0.0001395334145567
S024	T095	TRUE	TRUE	0	0	1	1	none	0.0001395899639309
S025	T095	TRUE	TRUE	0	0	1	1	none	0.0001430950464022
S026	T095	TRUE	TRUE	0	0	1	1	none	0.0001373761571423
S038	T095	FALSE	FALSE	0	0	1	1	none	0.0001327059551898
S039	T095	TRUE	TRUE	0	0	1	1	none	0.0001394968389397
S040	T095	TRUE	TRUE	0	0	1	1	none	7.4917526798e-05
S042	T095	TRUE	TRUE	0	0	1	1	none	0.0001389238486205
S071	T095	TRUE	TRUE	0	0	1	1	none	6.18944143007e-05
S078	T095	TRUE	TRUE	0	0	1	1	none	0.0001382089298852
S081	T095	TRUE	TRUE	0	0	1	1	none	0.0001391918481516
S085	T095	TRUE	TRUE	0	0	1	1	none	4.22715457084e-05
S087	T095	TRUE	TRUE	0	0	1	1	none	4.5633604698e-06
S093	T095	TRUE	TRUE	0	0	1	1	none	4.27779881522e-05
S097	T095	TRUE	TRUE	0	0	1	1	none	0.0001399313858642
S102	T095	TRUE	TRUE	0	0	1	1	none	7.66147965874e-05
S106	T095	TRUE	TRUE	0	0	1	1	none	0.000138960001388
S130	T095	TRUE	TRUE	0	0	1	1	none	2.7912807018e-06
T009	T095	FALSE	FALSE	0	0	1	1	none	0.000147473266748
T010	T095	FALSE	FALSE	0	0	1	1	none	0.0001487590150085
T013	T095	FALSE	FALSE	0	0	1	1	none	0.0001380342234941
T014	T095	TRUE	TRUE	0	0	1	1	none	0.0001389238486205
T020	T095	FALSE	FALSE	0	0	1	1	none	0.000133982159731
T021	T095	FALSE	FALSE	0	0	1	1	none	0.00014896996232
T028	T095	TRUE	TRUE	0	0	1	1	none	0.0001308784304366
T035a	T095	TRUE	TRUE	0	0	1	1	none	8.4948835314e-06
T035b	T095	FALSE	FALSE	0	0	1	1	none	0.0001495104569074
T040	T095	TRUE	TRUE	0	0	1	1	none	0.0001402640404097
T056	T095	FALSE	FALSE	0	0	1	1	none	0.0001510145712722
T059	T095	TRUE	TRUE	0	0	1	1	none	8.1424442541e-05
T065	T095	FALSE	FALSE	0	0	1	1	none	0.0001329626323027
T069	T095	TRUE	TRUE	0	0	1	1	none	8.56818447059e-05
T073	T095	FALSE	FALSE	0	0	1	1	none	0.0001495736792778
T075	T095	TRUE	TRUE	0	0	1	1	none	0.0001255745992544
T077	T095	FALSE	FALSE	0	0	1	1	none	0.0001495736792778
T087	T095	FALSE	FALSE	0	0	1	1	none	0.0001483735605434
S002	T099a	TRUE	TRUE	0	0	1	1	none	0.0001424817835704
S007	T099a	TRUE	TRUE	0	0	1	1	none	0.0001253800015436
S021	T099a	TRUE	TRUE	0	0	1	1	none	0.0001374668977021
S024	T099a	TRUE	TRUE	0	0	1	1	none	0.0001375234470763
S025	T099a	TRUE	TRUE	0	0	1	1	none	0.0001410285295476
S026	T099a	TRUE	TRUE	0	0	1	1	none	0.0001353096402877
S038	T099a	FALSE	FALSE	0	0	1	1	none	0.0001306394383352
S039	T099a	TRUE	TRUE	0	0	1	1	none	0.0001374303220851
S040	T099a	TRUE	TRUE	0	0	1	1	none	7.28510099434e-05
S042	T099a	TRUE	TRUE	0	0	1	1	none	0.0001368573317659
S071	T099a	TRUE	TRUE	0	0	1	1	none	5.98278974461e-05
S078	T099a	TRUE	TRUE	0	0	1	1	none	0.0001361424130306
S081	T099a	TRUE	TRUE	0	0	1	1	none	0.000137125331297
S085	T099a	TRUE	TRUE	0	0	1	1	none	4.02050288538e-05
S087	T099a	TRUE	TRUE	0	0	1	1	none	3.7042775308e-06
S093	T099a	TRUE	TRUE	0	0	1	1	none	4.07114712976e-05
S097	T099a	TRUE	TRUE	0	0	1	1	none	0.0001378648690096
S102	T099a	TRUE	TRUE	0	0	1	1	none	7.45482797328e-05
S106	T099a	TRUE	TRUE	0	0	1	1	none	0.0001368934845334
S130	T099a	TRUE	TRUE	0	0	1	1	none	3.1396316784e-06
T009	T099a	FALSE	FALSE	0	0	1	1	none	0.0001454067498934
T010	T099a	FALSE	FALSE	0	0	1	1	none	0.0001466924981539
T013	T099a	FALSE	FALSE	0	0	1	1	none	0.0001359677066395
T014	T099a	TRUE	TRUE	0	0	1	1	none	0.0001368573317659
T020	T099a	FALSE	FALSE	0	0	1	1	none	0.0001319156428764
T021	T099a	FALSE	FALSE	0	0	1	1	none	0.0001469034454654
T028	T099a	TRUE	TRUE	0	0	1	1	none	0.000128811913582
T035a	T099a	TRUE	TRUE	0	0	1	1	none	6.4283666768e-06
T035b	T099a	FALSE	FALSE	0	0	1	1	none	0.0001474439400528
T040	T099a	TRUE	TRUE	0	0	1	1	none	0.0001381975235551
T056	T099a	FALSE	FALSE	0	0	1	1	none	0.0001489480544176
T059	T099a	TRUE	TRUE	0	0	1	1	none	7.93579256864e-05
T065	T099a	FALSE	FALSE	0	0	1	1	none	0.0001308961154481
T069	T099a	TRUE	TRUE	0	0	1	1	none	8.36153278513e-05
T073	T099a	FALSE	FALSE	0	0	1	1	none	0.0001475071624232
T075	T099a	TRUE	TRUE	0	0	1	1	none	0.0001235080823998
T077	T099a	FALSE	FALSE	0	0	1	1	none	0.0001475071624232
T087	T099a	FALSE	FALSE	0	0	1	1	none	0.0001463070436888
T095	T099a	TRUE	TRUE	0	0	1	1	none	4.7234784646e-06
S002	T102	FALSE	FALSE	0	0	1	1	none	0.0001492634209098
S007	T102	FALSE	FALSE	0	0	1	1	none	0.000132161638883
S021	T102	FALSE	FALSE	0	0	1	1	none	0.0001442485350415
S024	T102	FALSE	FALSE	0	0	1	1	none	0.0001443050844157
S025	T102	FALSE	FALSE	0	0	1	1	none	0.000147810166887
S026	T102	FALSE	FALSE	0	0	1	1	none	0.0001420912776271
S038	T102	FALSE	FALSE	0	0	1	1	none	0.0001374210756746
S039	T102	FALSE	FALSE	0	0	1	1	none	0.0001442119594245
S040	T102	FALSE	FALSE	0	0	1	1	none	7.96326472827999e-05
S042	T102	FALSE	FALSE	0	0	1	1	none	0.0001436389691053
S071	T102	FALSE	FALSE	0	0	1	1	none	6.66095347855e-05
S078	T102	FALSE	FALSE	0	0	1	1	none	0.00014292405037
S081	T102	FALSE	FALSE	0	0	1	1	none	0.0001439069686364
S085	T102	FALSE	FALSE	0	0	1	1	none	4.69866661932e-05
S087	T102	FALSE	FALSE	0	0	1	1	none	9.2784809546e-06
S093	T102	FALSE	FALSE	0	0	1	1	none	4.7493108637e-05
S097	T102	FALSE	FALSE	0	0	1	1	none	0.000144646506349
S102	T102	FALSE	FALSE	0	0	1	1	none	8.13299170722e-05
S106	T102	FALSE	FALSE	0	0	1	1	none	0.0001436751218728
S130	T102	FALSE	FALSE	0	0	1	1	none	7.5064011866e-06
T009	T102	FALSE	FALSE	0	0	1	1	none	0.0001521883872328
T010	T102	FALSE	FALSE	0	0	1	1	none	0.0001534741354933
T013	T102	FALSE	FALSE	0	0	1	1	none	0.0001427493439789
T014	T102	FALSE	FALSE	0	0	1	1	none	0.0001436389691053
T020	T102	FALSE	FALSE	0	0	1	1	none	0.0001386972802158
T021	T102	FALSE	FALSE	0	0	1	1	none	0.0001536850828048
T028	T102	FALSE	FALSE	0	0	1	1	none	0.0001355935509214
T035a	T102	FALSE	FALSE	0	0	1	1	none	1.32100040162e-05
T035b	T102	FALSE	FALSE	0	0	1	1	none	0.0001542255773922
T040	T102	FALSE	FALSE	0	0	1	1	none	0.0001449791608945
T056	T102	FALSE	FALSE	0	0	1	1	none	0.000155729691757
T059	T102	FALSE	FALSE	0	0	1	1	none	8.61395630258e-05
T065	T102	FALSE	FALSE	0	0	1	1	none	0.0001376777527875
T069	T102	FALSE	FALSE	0	0	1	1	none	9.03969651906999e-05
T073	T102	FALSE	FALSE	0	0	1	1	none	0.0001542887997626
T075	T102	FALSE	FALSE	0	0	1	1	none	0.0001302897197392
T077	T102	FALSE	FALSE	0	0	1	1	none	0.0001542887997626
T087	T102	FALSE	FALSE	0	0	1	1	none	0.0001530886810282
T095	T102	TRUE	TRUE	1	0	1	1	anc	6.037169578e-07
T099a	T102	FALSE	FALSE	0	0	1	1	none	9.4385989494e-06
S002	T104	FALSE	FALSE	0	0	1	1	none	8.01364163822e-05
S007	T104	FALSE	FALSE	0	0	1	1	none	2.90718044794e-05
S021	T104	FALSE	FALSE	0	0	1	1	none	7.51215305138999e-05
S024	T104	FALSE	FALSE	0	0	1	1	none	7.51780798880999e-05
S025	T104	FALSE	FALSE	0	0	1	1	none	7.86831623593999e-05
S026	T104	FALSE	FALSE	0	0	1	1	none	7.29642730994999e-05
S038	T104	FALSE	FALSE	0	0	1	1	none	5.1722244043e-05
S039	T104	FALSE	FALSE	0	0	1	1	none	7.50849548968999e-05
S040	T104	FALSE	FALSE	0	0	1	1	none	0.0001165356493508
S042	T104	FALSE	FALSE	0	0	1	1	none	7.45119645776999e-05
S071	T104	FALSE	FALSE	0	0	1	1	none	0.0001035125368535
S078	T104	FALSE	FALSE	0	0	1	1	none	7.37970458423999e-05
S081	T104	FALSE	FALSE	0	0	1	1	none	7.47799641087999e-05
S085	T104	FALSE	FALSE	0	0	1	1	none	0.0001093918964912
S087	T104	FALSE	FALSE	0	0	1	1	none	0.0001350674884438
S093	T104	FALSE	FALSE	0	0	1	1	none	9.4516135141e-05
S097	T104	FALSE	FALSE	0	0	1	1	none	7.55195018213999e-05
S102	T104	FALSE	FALSE	0	0	1	1	none	0.0001182329191402
S106	T104	FALSE	FALSE	0	0	1	1	none	7.45481173451999e-05
S130	T104	FALSE	FALSE	0	0	1	1	none	0.0001345028425914
T009	T104	FALSE	FALSE	0	0	1	1	none	8.30613827052e-05
T010	T104	FALSE	FALSE	0	0	1	1	none	8.43471309657e-05
T013	T104	FALSE	FALSE	0	0	1	1	none	5.70505123473e-05
T014	T104	FALSE	FALSE	0	0	1	1	none	7.45119645776999e-05
T020	T104	FALSE	FALSE	0	0	1	1	none	5.29984485842e-05
T021	T104	FALSE	FALSE	0	0	1	1	none	8.45580782771999e-05
T028	T104	FALSE	FALSE	0	0	1	1	none	3.0845413635e-05
T035a	T104	FALSE	FALSE	0	0	1	1	none	0.0001365841436742
T035b	T104	FALSE	FALSE	0	0	1	1	none	8.50985728645999e-05
T040	T104	FALSE	FALSE	0	0	1	1	none	7.58521563668999e-05
T056	T104	FALSE	FALSE	0	0	1	1	none	8.66026872294e-05
T059	T104	FALSE	FALSE	0	0	1	1	none	0.0001230425650938
T065	T104	FALSE	FALSE	0	0	1	1	none	5.19789211559e-05
T069	T104	FALSE	FALSE	0	0	1	1	none	0.0001272999672587
T073	T104	FALSE	FALSE	0	0	1	1	none	8.5161795235e-05
T075	T104	FALSE	FALSE	0	0	1	1	none	6.23701491272e-05
T077	T104	FALSE	FALSE	0	0	1	1	none	8.5161795235e-05
T087	T104	FALSE	FALSE	0	0	1	1	none	8.39616765006e-05
T095	T104	FALSE	FALSE	0	0	1	1	none	0.0001360866893776
T099a	T104	FALSE	FALSE	0	0	1	1	none	0.000134020172523
T102	T104	FALSE	FALSE	0	0	1	1	none	0.0001408018098624
S002	T105	FALSE	FALSE	0	0	1	1	none	7.82197932229e-05
S007	T105	FALSE	FALSE	0	0	1	1	none	4.45461840921e-05
S021	T105	FALSE	FALSE	0	0	1	1	none	7.32049073546e-05
S024	T105	FALSE	FALSE	0	0	1	1	none	7.32614567288e-05
S025	T105	FALSE	FALSE	0	0	1	1	none	7.67665392001e-05
S026	T105	FALSE	FALSE	0	0	1	1	none	7.10476499402e-05
S038	T105	FALSE	FALSE	0	0	1	1	none	4.8971335281e-06
S039	T105	FALSE	FALSE	0	0	1	1	none	7.31683317376e-05
S040	T105	FALSE	FALSE	0	0	1	1	none	0.0001146190261915
S042	T105	FALSE	FALSE	0	0	1	1	none	7.25953414184e-05
S071	T105	FALSE	FALSE	0	0	1	1	none	0.0001015959136942
S078	T105	FALSE	FALSE	0	0	1	1	none	7.18804226831e-05
S081	T105	FALSE	FALSE	0	0	1	1	none	7.28633409495e-05
S085	T105	FALSE	FALSE	0	0	1	1	none	0.0001074752733319
S087	T105	FALSE	FALSE	0	0	1	1	none	0.0001331508652845
S093	T105	FALSE	FALSE	0	0	1	1	none	9.25995119817e-05
S097	T105	FALSE	FALSE	0	0	1	1	none	7.36028786621e-05
S102	T105	FALSE	FALSE	0	0	1	1	none	0.0001163162959809
S106	T105	FALSE	FALSE	0	0	1	1	none	7.26314941859e-05
S130	T105	FALSE	FALSE	0	0	1	1	none	0.0001325862194321
T009	T105	FALSE	FALSE	0	0	1	1	none	8.11447595459e-05
T010	T105	FALSE	FALSE	0	0	1	1	none	8.24305078064e-05
T013	T105	FALSE	FALSE	0	0	1	1	none	7.4864590226e-06
T014	T105	FALSE	FALSE	0	0	1	1	none	7.25953414184e-05
T020	T105	FALSE	FALSE	0	0	1	1	none	6.1733380693e-06
T021	T105	FALSE	FALSE	0	0	1	1	none	8.26414551179e-05
T028	T105	FALSE	FALSE	0	0	1	1	none	4.79780961305e-05
T035a	T105	FALSE	FALSE	0	0	1	1	none	0.0001346675205149
T035b	T105	FALSE	FALSE	0	0	1	1	none	8.31819497053e-05
T040	T105	FALSE	FALSE	0	0	1	1	none	7.39355332076e-05
T056	T105	FALSE	FALSE	0	0	1	1	none	8.46860640701e-05
T059	T105	FALSE	FALSE	0	0	1	1	none	0.0001211259419345
T065	T105	TRUE	TRUE	1	0	1	1	anc	6.037169578e-07
T069	T105	FALSE	FALSE	0	0	1	1	none	0.0001253833440994
T073	T105	FALSE	FALSE	0	0	1	1	none	8.32451720757e-05
T075	T105	FALSE	FALSE	0	0	1	1	none	6.04535259679e-05
T077	T105	FALSE	FALSE	0	0	1	1	none	8.32451720757e-05
T087	T105	FALSE	FALSE	0	0	1	1	none	8.20450533413e-05
T095	T105	FALSE	FALSE	0	0	1	1	none	0.0001341700662183
T099a	T105	FALSE	FALSE	0	0	1	1	none	0.0001321035493637
T102	T105	FALSE	FALSE	0	0	1	1	none	0.0001388851867031
T104	T105	FALSE	FALSE	0	0	1	1	none	5.31863550715e-05
S002	T107	FALSE	FALSE	0	0	1	1	none	0.0001492634209098
S007	T107	FALSE	FALSE	0	0	1	1	none	0.000132161638883
S021	T107	FALSE	FALSE	0	0	1	1	none	0.0001442485350415
S024	T107	FALSE	FALSE	0	0	1	1	none	0.0001443050844157
S025	T107	FALSE	FALSE	0	0	1	1	none	0.000147810166887
S026	T107	FALSE	FALSE	0	0	1	1	none	0.0001420912776271
S038	T107	FALSE	FALSE	0	0	1	1	none	0.0001374210756746
S039	T107	FALSE	FALSE	0	0	1	1	none	0.0001442119594245
S040	T107	FALSE	FALSE	0	0	1	1	none	7.96326472827999e-05
S042	T107	FALSE	FALSE	0	0	1	1	none	0.0001436389691053
S071	T107	FALSE	FALSE	0	0	1	1	none	6.66095347855e-05
S078	T107	FALSE	FALSE	0	0	1	1	none	0.00014292405037
S081	T107	FALSE	FALSE	0	0	1	1	none	0.0001439069686364
S085	T107	FALSE	FALSE	0	0	1	1	none	4.69866661932e-05
S087	T107	FALSE	FALSE	0	0	1	1	none	9.2784809546e-06
S093	T107	FALSE	FALSE	0	0	1	1	none	4.7493108637e-05
S097	T107	FALSE	FALSE	0	0	1	1	none	0.000144646506349
S102	T107	FALSE	FALSE	0	0	1	1	none	8.13299170722e-05
S106	T107	FALSE	FALSE	0	0	1	1	none	0.0001436751218728
S130	T107	FALSE	FALSE	0	0	1	1	none	7.5064011866e-06
T009	T107	FALSE	FALSE	0	0	1	1	none	0.0001521883872328
T010	T107	FALSE	FALSE	0	0	1	1	none	0.0001534741354933
T013	T107	FALSE	FALSE	0	0	1	1	none	0.0001427493439789
T014	T107	FALSE	FALSE	0	0	1	1	none	0.0001436389691053
T020	T107	FALSE	FALSE	0	0	1	1	none	0.0001386972802158
T021	T107	FALSE	FALSE	0	0	1	1	none	0.0001536850828048
T028	T107	FALSE	FALSE	0	0	1	1	none	0.0001355935509214
T035a	T107	FALSE	FALSE	0	0	1	1	none	1.32100040162e-05
T035b	T107	FALSE	FALSE	0	0	1	1	none	0.0001542255773922
T040	T107	FALSE	FALSE	0	0	1	1	none	0.0001449791608945
T056	T107	FALSE	FALSE	0	0	1	1	none	0.000155729691757
T059	T107	FALSE	FALSE	0	0	1	1	none	8.61395630258e-05
T065	T107	FALSE	FALSE	0	0	1	1	none	0.0001376777527875
T069	T107	FALSE	FALSE	0	0	1	1	none	9.03969651906999e-05
T073	T107	FALSE	FALSE	0	0	1	1	none	0.0001542887997626
T075	T107	FALSE	FALSE	0	0	1	1	none	0.0001302897197392
T077	T107	FALSE	FALSE	0	0	1	1	none	0.0001542887997626
T087	T107	FALSE	FALSE	0	0	1	1	none	0.0001530886810282
T095	T107	TRUE	TRUE	1	0	1	1	anc	6.037169578e-07
T099a	T107	FALSE	FALSE	0	0	1	1	none	9.4385989494e-06
T102	T107	FALSE	FALSE	0	0	1	1	none	3.6223017468e-06
T104	T107	FALSE	FALSE	0	0	1	1	none	0.0001408018098624
T105	T107	FALSE	FALSE	0	0	1	1	none	0.0001388851867031
S002	T126	TRUE	TRUE	0	0	1	1	none	0.0001384205260101
S007	T126	TRUE	TRUE	0	0	1	1	none	0.0001213187439833
S021	T126	TRUE	TRUE	0	0	1	1	none	0.0001334056401418
S024	T126	TRUE	TRUE	0	0	1	1	none	0.000133462189516
S025	T126	TRUE	TRUE	0	0	1	1	none	0.0001369672719873
S026	T126	TRUE	TRUE	0	0	1	1	none	0.0001312483827274
S038	T126	FALSE	FALSE	0	0	1	1	none	0.0001265781807749
S039	T126	TRUE	TRUE	0	0	1	1	none	0.0001333690645248
S040	T126	TRUE	TRUE	0	0	1	1	none	4.25822727031e-05
S042	T126	TRUE	TRUE	0	0	1	1	none	0.0001327960742056
S071	T126	TRUE	TRUE	0	0	1	1	none	2.76538120248e-05
S078	T126	TRUE	TRUE	0	0	1	1	none	0.0001320811554703
S081	T126	TRUE	TRUE	0	0	1	1	none	0.0001330640737367
S085	T126	TRUE	TRUE	0	0	1	1	none	6.16459995235e-05
S087	T126	TRUE	TRUE	0	0	1	1	none	8.73215914761e-05
S093	T126	TRUE	TRUE	0	0	1	1	none	4.67702381733e-05
S097	T126	TRUE	TRUE	0	0	1	1	none	0.0001338036114493
S102	T126	TRUE	TRUE	0	0	1	1	none	4.42795424925e-05
S106	T126	TRUE	TRUE	0	0	1	1	none	0.0001328322269731
S130	T126	TRUE	TRUE	0	0	1	1	none	8.67569456237e-05
T009	T126	FALSE	FALSE	0	0	1	1	none	0.0001413454923331
T010	T126	FALSE	FALSE	0	0	1	1	none	0.0001426312405936
T013	T126	FALSE	FALSE	0	0	1	1	none	0.0001319064490792
T014	T126	TRUE	TRUE	0	0	1	1	none	0.0001327960742056
T020	T126	FALSE	FALSE	0	0	1	1	none	0.0001278543853161
T021	T126	FALSE	FALSE	0	0	1	1	none	0.0001428421879051
T028	T126	TRUE	TRUE	0	0	1	1	none	0.0001247506560217
T035a	T126	TRUE	TRUE	0	0	1	1	none	8.88382467065e-05
T035b	T126	FALSE	FALSE	0	0	1	1	none	0.0001433826824925
T040	T126	TRUE	TRUE	0	0	1	1	none	0.0001341362659948
T056	T126	FALSE	FALSE	0	0	1	1	none	0.0001448867968573
T059	T126	TRUE	TRUE	0	0	1	1	none	4.90891884461e-05
T065	T126	FALSE	FALSE	0	0	1	1	none	0.0001268348578878
T069	T126	TRUE	TRUE	0	0	1	1	none	3.6512204564e-05
T073	T126	FALSE	FALSE	0	0	1	1	none	0.0001434459048629
T075	T126	TRUE	TRUE	0	0	1	1	none	0.0001194468248395
T077	T126	FALSE	FALSE	0	0	1	1	none	0.0001434459048629
T087	T126	FALSE	FALSE	0	0	1	1	none	0.0001422457861285
T095	T126	TRUE	TRUE	0	0	1	1	none	8.83407924099e-05
T099a	T126	TRUE	TRUE	0	0	1	1	none	8.62742755553e-05
T102	T126	FALSE	FALSE	0	0	1	1	none	9.30559128946999e-05
T104	T126	FALSE	FALSE	0	0	1	1	none	0.0001299589149627
T105	T126	FALSE	FALSE	0	0	1	1	none	0.0001280422918034
T107	T126	FALSE	FALSE	0	0	1	1	none	9.30559128946999e-05
S002	T156	FALSE	FALSE	0	0	1	1	none	8.30466001653999e-05
S007	T156	FALSE	FALSE	0	0	1	1	none	4.93729910346e-05
S021	T156	FALSE	FALSE	0	0	1	1	none	7.80317142970999e-05
S024	T156	FALSE	FALSE	0	0	1	1	none	7.80882636712999e-05
S025	T156	FALSE	FALSE	0	0	1	1	none	8.15933461425999e-05
S026	T156	FALSE	FALSE	0	0	1	1	none	7.58744568826999e-05
S038	T156	FALSE	FALSE	0	0	1	1	none	1.09313743862e-05
S039	T156	FALSE	FALSE	0	0	1	1	none	7.79951386800999e-05
S040	T156	FALSE	FALSE	0	0	1	1	none	0.000119445833134
S042	T156	FALSE	FALSE	0	0	1	1	none	7.74221483608999e-05
S071	T156	FALSE	FALSE	0	0	1	1	none	0.0001064227206367
S078	T156	FALSE	FALSE	0	0	1	1	none	7.67072296255999e-05
S081	T156	FALSE	FALSE	0	0	1	1	none	7.76901478919999e-05
S085	T156	FALSE	FALSE	0	0	1	1	none	0.0001123020802744
S087	T156	FALSE	FALSE	0	0	1	1	none	0.000137977672227
S093	T156	FALSE	FALSE	0	0	1	1	none	9.74263189241999e-05
S097	T156	FALSE	FALSE	0	0	1	1	none	7.84296856045999e-05
S102	T156	FALSE	FALSE	0	0	1	1	none	0.0001211431029234
S106	T156	FALSE	FALSE	0	0	1	1	none	7.74583011283999e-05
S130	T156	FALSE	FALSE	0	0	1	1	none	0.0001374130263746
T009	T156	FALSE	FALSE	0	0	1	1	none	8.59715664883999e-05
T010	T156	FALSE	FALSE	0	0	1	1	none	8.72573147488999e-05
T013	T156	FALSE	FALSE	0	0	1	1	none	1.62596426905e-05
T014	T156	FALSE	FALSE	0	0	1	1	none	7.74221483608999e-05
T020	T156	FALSE	FALSE	0	0	1	1	none	1.22075789274e-05
T021	T156	FALSE	FALSE	0	0	1	1	none	8.74682620603999e-05
T028	T156	FALSE	FALSE	0	0	1	1	none	5.2804903073e-05
T035a	T156	FALSE	FALSE	0	0	1	1	none	0.0001394943274574
T035b	T156	FALSE	FALSE	0	0	1	1	none	8.80087566477999e-05
T040	T156	FALSE	FALSE	0	0	1	1	none	7.87623401500999e-05
T056	T156	FALSE	FALSE	0	0	1	1	none	8.95128710125999e-05
T059	T156	FALSE	FALSE	0	0	1	1	none	0.000125952748877
T065	T156	FALSE	FALSE	0	0	1	1	none	1.11880514991e-05
T069	T156	FALSE	FALSE	0	0	1	1	none	0.0001302101510419
T073	T156	FALSE	FALSE	0	0	1	1	none	8.80719790181999e-05
T075	T156	FALSE	FALSE	0	0	1	1	none	6.52803329104e-05
T077	T156	FALSE	FALSE	0	0	1	1	none	8.80719790181999e-05
T087	T156	FALSE	FALSE	0	0	1	1	none	8.68718602837999e-05
T095	T156	FALSE	FALSE	0	0	1	1	none	0.0001389968731608
T099a	T156	FALSE	FALSE	0	0	1	1	none	0.0001369303563062
T102	T156	FALSE	FALSE	0	0	1	1	none	0.0001437119936456
T104	T156	FALSE	FALSE	0	0	1	1	none	5.8013162014e-05
T105	T156	FALSE	FALSE	0	0	1	1	none	1.23954854147e-05
T107	T156	FALSE	FALSE	0	0	1	1	none	0.0001437119936456
T126	T156	FALSE	FALSE	0	0	1	1	none	0.0001328690987459
S002	T159a	TRUE	TRUE	0	0	1	1	none	2.77998804578e-05
S007	T159a	TRUE	TRUE	0	0	1	1	none	7.2295605551e-05
S021	T159a	TRUE	TRUE	0	0	1	1	none	2.27849945895e-05
S024	T159a	TRUE	TRUE	0	0	1	1	none	2.28415439637e-05
S025	T159a	TRUE	TRUE	0	0	1	1	none	2.2028483081e-05
S026	T159a	TRUE	TRUE	0	0	1	1	none	1.20600351091e-05
S038	T159a	FALSE	FALSE	0	0	1	1	none	7.75550423426e-05
S039	T159a	TRUE	TRUE	0	0	1	1	none	2.27484189725e-05
S040	T159a	TRUE	TRUE	0	0	1	1	none	0.0001257966205464
S042	T159a	TRUE	TRUE	0	0	1	1	none	2.21754286533e-05
S071	T159a	TRUE	TRUE	0	0	1	1	none	0.0001127735080491
S078	T159a	TRUE	TRUE	0	0	1	1	none	2.1460509918e-05
S081	T159a	TRUE	TRUE	0	0	1	1	none	2.24434281844e-05
S085	T159a	TRUE	TRUE	0	0	1	1	none	0.0001186528676868
S087	T159a	TRUE	TRUE	0	0	1	1	none	0.0001443284596394
S093	T159a	TRUE	TRUE	0	0	1	1	none	0.0001037771063366
S097	T159a	TRUE	TRUE	0	0	1	1	none	1.8864822543e-05
S102	T159a	TRUE	TRUE	0	0	1	1	none	0.0001274938903358
S106	T159a	TRUE	TRUE	0	0	1	1	none	2.22115814208e-05
S130	T159a	TRUE	TRUE	0	0	1	1	none	0.000143763813787
T009	T159a	TRUE	TRUE	0	1	1	1	desc	1.521889217e-06
T010	T159a	TRUE	TRUE	0	1	1	1	desc	1.6002035619e-06
T013	T159a	FALSE	FALSE	0	0	1	1	none	8.28833106469e-05
T014	T159a	TRUE	TRUE	0	0	1	1	none	2.21754286533e-05
T020	T159a	FALSE	FALSE	0	0	1	1	none	7.88312468838e-05
T021	T159a	TRUE	TRUE	0	1	1	1	desc	2.4148678312e-06
T028	T159a	TRUE	TRUE	0	0	1	1	none	7.57275175894e-05
T035a	T159a	TRUE	TRUE	0	0	1	1	none	0.0001458451148698
T035b	T159a	TRUE	TRUE	0	1	1	1	desc	2.9553624186e-06
T040	T159a	TRUE	TRUE	0	0	1	1	none	2.35156204425e-05
T056	T159a	FALSE	FALSE	0	1	1	1	desc	5.0631937412e-06
T059	T159a	TRUE	TRUE	0	0	1	1	none	0.0001323035362894
T065	T159a	FALSE	FALSE	0	0	1	1	none	7.78117194555e-05
T069	T159a	TRUE	TRUE	0	0	1	1	none	0.0001365609384543
T073	T159a	TRUE	TRUE	0	1	1	1	desc	3.018584789e-06
T075	T159a	TRUE	TRUE	0	0	1	1	none	7.16311203228e-05
T077	T159a	TRUE	TRUE	0	1	1	1	desc	3.018584789e-06
T087	T159a	TRUE	TRUE	0	1	1	1	desc	1.2147490968e-06
T095	T159a	TRUE	TRUE	0	0	1	1	none	0.0001453476605732
T099a	T159a	TRUE	TRUE	0	0	1	1	none	0.0001432811437186
T102	T159a	FALSE	FALSE	0	0	1	1	none	0.000150062781058
T104	T159a	FALSE	FALSE	0	0	1	1	none	8.09357765303999e-05
T105	T159a	FALSE	FALSE	0	0	1	1	none	7.90191533711e-05
T107	T159a	FALSE	FALSE	0	0	1	1	none	0.000150062781058
T126	T159a	TRUE	TRUE	0	0	1	1	none	0.0001392198861583
T156	T159a	FALSE	FALSE	0	0	1	1	none	8.38459603135999e-05
S002	T182	FALSE	FALSE	0	0	1	1	none	7.92983506568e-05
S007	T182	FALSE	FALSE	0	0	1	1	none	4.5624741526e-05
S021	T182	FALSE	FALSE	0	0	1	1	none	7.42834647885e-05
S024	T182	FALSE	FALSE	0	0	1	1	none	7.43400141627e-05
S025	T182	FALSE	FALSE	0	0	1	1	none	7.7845096634e-05
S026	T182	FALSE	FALSE	0	0	1	1	none	7.21262073741e-05
S038	T182	FALSE	FALSE	0	0	1	1	none	7.1831248776e-06
S039	T182	FALSE	FALSE	0	0	1	1	none	7.42468891715e-05
S040	T182	FALSE	FALSE	0	0	1	1	none	0.0001156975836254
S042	T182	FALSE	FALSE	0	0	1	1	none	7.36738988523e-05
S071	T182	FALSE	FALSE	0	0	1	1	none	0.0001026744711281
S078	T182	FALSE	FALSE	0	0	1	1	none	7.2958980117e-05
S081	T182	FALSE	FALSE	0	0	1	1	none	7.39418983834e-05
S085	T182	FALSE	FALSE	0	0	1	1	none	0.0001085538307658
S087	T182	FALSE	FALSE	0	0	1	1	none	0.0001342294227184
S093	T182	FALSE	FALSE	0	0	1	1	none	9.36780694156e-05
S097	T182	FALSE	FALSE	0	0	1	1	none	7.4681436096e-05
S102	T182	FALSE	FALSE	0	0	1	1	none	0.0001173948534148
S106	T182	FALSE	FALSE	0	0	1	1	none	7.37100516198e-05
S130	T182	FALSE	FALSE	0	0	1	1	none	0.000133664776866
T009	T182	FALSE	FALSE	0	0	1	1	none	8.22233169798e-05
T010	T182	FALSE	FALSE	0	0	1	1	none	8.35090652403e-05
T013	T182	FALSE	FALSE	0	0	1	1	none	1.25113931819e-05
T014	T182	FALSE	FALSE	0	0	1	1	none	7.36738988523e-05
T020	T182	FALSE	FALSE	0	0	1	1	none	8.4593294188e-06
T021	T182	FALSE	FALSE	0	0	1	1	none	8.37200125518e-05
T028	T182	FALSE	FALSE	0	0	1	1	none	4.90566535644e-05
T035a	T182	FALSE	FALSE	0	0	1	1	none	0.0001357460779488
T035b	T182	FALSE	FALSE	0	0	1	1	none	8.42605071392e-05
T040	T182	FALSE	FALSE	0	0	1	1	none	7.50140906415e-05
T056	T182	FALSE	FALSE	0	0	1	1	none	8.5764621504e-05
T059	T182	FALSE	FALSE	0	0	1	1	none	0.0001222044993684
T065	T182	FALSE	FALSE	0	0	1	1	none	7.4398019905e-06
T069	T182	FALSE	FALSE	0	0	1	1	none	0.0001264619015333
T073	T182	FALSE	FALSE	0	0	1	1	none	8.43237295096e-05
T075	T182	FALSE	FALSE	0	0	1	1	none	6.15320834018e-05
T077	T182	FALSE	FALSE	0	0	1	1	none	8.43237295096e-05
T087	T182	FALSE	FALSE	0	0	1	1	none	8.31236107752e-05
T095	T182	FALSE	FALSE	0	0	1	1	none	0.0001352486236522
T099a	T182	FALSE	FALSE	0	0	1	1	none	0.0001331821067976
T102	T182	FALSE	FALSE	0	0	1	1	none	0.000139963744137
T104	T182	FALSE	FALSE	0	0	1	1	none	5.42649125054e-05
T105	T182	FALSE	FALSE	0	0	1	1	none	8.6472359061e-06
T107	T182	FALSE	FALSE	0	0	1	1	none	0.000139963744137
T126	T182	FALSE	FALSE	0	0	1	1	none	0.0001291208492373
T156	T182	FALSE	FALSE	0	0	1	1	none	1.2266608933e-05
T159a	T182	FALSE	FALSE	0	0	1	1	none	8.0097710805e-05
S002	T188	TRUE	TRUE	0	0	1	1	none	8.53085228112e-05
S007	T188	TRUE	TRUE	0	0	1	1	none	3.42439109084e-05
S021	T188	TRUE	TRUE	0	0	1	1	none	8.02936369429e-05
S024	T188	TRUE	TRUE	0	0	1	1	none	8.03501863171e-05
S025	T188	TRUE	TRUE	0	0	1	1	none	8.38552687884e-05
S026	T188	TRUE	TRUE	0	0	1	1	none	7.81363795285e-05
S038	T188	FALSE	FALSE	0	0	1	1	none	5.6894350472e-05
S039	T188	TRUE	TRUE	0	0	1	1	none	8.02570613259e-05
S040	T188	TRUE	TRUE	0	0	1	1	none	0.0001217077557798
S042	T188	TRUE	TRUE	0	0	1	1	none	7.96840710067e-05
S071	T188	TRUE	TRUE	0	0	1	1	none	0.0001086846432825
S078	T188	TRUE	TRUE	0	0	1	1	none	7.89691522714e-05
S081	T188	TRUE	TRUE	0	0	1	1	none	7.99520705378e-05
S085	T188	TRUE	TRUE	0	0	1	1	none	0.0001145640029202
S087	T188	TRUE	TRUE	0	0	1	1	none	0.0001402395948728
S093	T188	TRUE	TRUE	0	0	1	1	none	9.968824157e-05
S097	T188	TRUE	TRUE	0	0	1	1	none	8.06916082504e-05
S102	T188	TRUE	TRUE	0	0	1	1	none	0.0001234050255692
S106	T188	TRUE	TRUE	0	0	1	1	none	7.97202237742e-05
S130	T188	TRUE	TRUE	0	0	1	1	none	0.0001396749490204
T009	T188	FALSE	FALSE	0	0	1	1	none	8.82334891342e-05
T010	T188	FALSE	FALSE	0	0	1	1	none	8.95192373947e-05
T013	T188	FALSE	FALSE	0	0	1	1	none	6.22226187763e-05
T014	T188	TRUE	TRUE	0	0	1	1	none	7.96840710067e-05
T020	T188	FALSE	FALSE	0	0	1	1	none	5.81705550132e-05
T021	T188	FALSE	FALSE	0	0	1	1	none	8.97301847062e-05
T028	T188	TRUE	TRUE	0	0	1	1	none	3.119541739e-05
T035a	T188	TRUE	TRUE	0	0	1	1	none	0.0001417562501032
T035b	T188	FALSE	FALSE	0	0	1	1	none	9.02706792936e-05
T040	T188	TRUE	TRUE	0	0	1	1	none	8.10242627959e-05
T056	T188	FALSE	FALSE	0	0	1	1	none	9.17747936584e-05
T059	T188	TRUE	TRUE	0	0	1	1	none	0.0001282146715228
T065	T188	FALSE	FALSE	0	0	1	1	none	5.71510275849e-05
T069	T188	TRUE	TRUE	0	0	1	1	none	0.0001324720736877
T073	T188	FALSE	FALSE	0	0	1	1	none	9.0333901664e-05
T075	T188	TRUE	TRUE	0	0	1	1	none	6.75422555562e-05
T077	T188	FALSE	FALSE	0	0	1	1	none	9.0333901664e-05
T087	T188	FALSE	FALSE	0	0	1	1	none	8.91337829296e-05
T095	T188	TRUE	TRUE	0	0	1	1	none	0.0001412587958066
T099a	T188	TRUE	TRUE	0	0	1	1	none	0.000139192278952
T102	T188	FALSE	FALSE	0	0	1	1	none	0.0001459739162914
T104	T188	FALSE	FALSE	0	0	1	1	none	4.1225779005e-05
T105	T188	FALSE	FALSE	0	0	1	1	none	5.83584615005e-05
T107	T188	FALSE	FALSE	0	0	1	1	none	0.0001459739162914
T126	T188	TRUE	TRUE	0	0	1	1	none	0.0001351310213917
T156	T188	FALSE	FALSE	0	0	1	1	none	6.3185268443e-05
T159a	T188	TRUE	TRUE	0	0	1	1	none	8.61078829594e-05
T182	T188	FALSE	FALSE	0	0	1	1	none	5.94370189344e-05
S002	T192	FALSE	FALSE	0	0	1	1	none	0.000143378267905
S007	T192	FALSE	FALSE	0	0	1	1	none	0.0001262764858782
S021	T192	FALSE	FALSE	0	0	1	1	none	0.0001383633820367
S024	T192	FALSE	FALSE	0	0	1	1	none	0.0001384199314109
S025	T192	FALSE	FALSE	0	0	1	1	none	0.0001419250138822
S026	T192	FALSE	FALSE	0	0	1	1	none	0.0001362061246223
S038	T192	FALSE	FALSE	0	0	1	1	none	0.0001315359226698
S039	T192	FALSE	FALSE	0	0	1	1	none	0.0001383268064197
S040	T192	FALSE	FALSE	0	0	1	1	none	4.7540014598e-05
S042	T192	FALSE	FALSE	0	0	1	1	none	0.0001377538161005
S071	T192	FALSE	FALSE	0	0	1	1	none	3.26115539197e-05
S078	T192	FALSE	FALSE	0	0	1	1	none	0.0001370388973652
S081	T192	FALSE	FALSE	0	0	1	1	none	0.0001380218156316
S085	T192	FALSE	FALSE	0	0	1	1	none	6.66037414184e-05
S087	T192	FALSE	FALSE	0	0	1	1	none	9.2279333371e-05
S093	T192	FALSE	FALSE	0	0	1	1	none	5.17279800682e-05
S097	T192	FALSE	FALSE	0	0	1	1	none	0.0001387613533442
S102	T192	FALSE	FALSE	0	0	1	1	none	4.92372843874e-05
S106	T192	FALSE	FALSE	0	0	1	1	none	0.000137789968868
S130	T192	FALSE	FALSE	0	0	1	1	none	9.17146875186e-05
T009	T192	FALSE	FALSE	0	0	1	1	none	0.000146303234228
T010	T192	FALSE	FALSE	0	0	1	1	none	0.0001475889824885
T013	T192	FALSE	FALSE	0	0	1	1	none	0.0001368641909741
T014	T192	FALSE	FALSE	0	0	1	1	none	0.0001377538161005
T020	T192	FALSE	FALSE	0	0	1	1	none	0.000132812127211
T021	T192	FALSE	FALSE	0	0	1	1	none	0.0001477999298
T028	T192	FALSE	FALSE	0	0	1	1	none	0.0001297083979166
T035a	T192	FALSE	FALSE	0	0	1	1	none	9.37959886014e-05
T035b	T192	FALSE	FALSE	0	0	1	1	none	0.0001483404243874
T040	T192	FALSE	FALSE	0	0	1	1	none	0.0001390940078897
T056	T192	FALSE	FALSE	0	0	1	1	none	0.0001498445387522
T059	T192	FALSE	FALSE	0	0	1	1	none	5.4046930341e-05
T065	T192	FALSE	FALSE	0	0	1	1	none	0.0001317925997827
T069	T192	FALSE	FALSE	0	0	1	1	none	4.14699464589e-05
T073	T192	FALSE	FALSE	0	0	1	1	none	0.0001484036467578
T075	T192	FALSE	FALSE	0	0	1	1	none	0.0001244045667344
T077	T192	FALSE	FALSE	0	0	1	1	none	0.0001484036467578
T087	T192	FALSE	FALSE	0	0	1	1	none	0.0001472035280234
T095	T192	FALSE	FALSE	0	0	1	1	none	9.32985343048e-05
T099a	T192	FALSE	FALSE	0	0	1	1	none	9.12320174502e-05
T102	T192	FALSE	FALSE	0	0	1	1	none	9.80136547896e-05
T104	T192	FALSE	FALSE	0	0	1	1	none	0.0001349166568576
T105	T192	FALSE	FALSE	0	0	1	1	none	0.0001330000336983
T107	T192	FALSE	FALSE	0	0	1	1	none	9.80136547896e-05
T126	T192	TRUE	TRUE	1	0	1	1	anc	8.061268344e-07
T156	T192	FALSE	FALSE	0	0	1	1	none	0.0001378268406408
T159a	T192	FALSE	FALSE	0	0	1	1	none	0.0001441776280532
T182	T192	FALSE	FALSE	0	0	1	1	none	0.0001340785911322
T188	T192	FALSE	FALSE	0	0	1	1	none	0.0001400887632866
S002	T223	FALSE	FALSE	0	0	1	1	none	7.95604061228e-05
S007	T223	FALSE	FALSE	0	0	1	1	none	4.5886796992e-05
S021	T223	FALSE	FALSE	0	0	1	1	none	7.45455202545e-05
S024	T223	FALSE	FALSE	0	0	1	1	none	7.46020696287e-05
S025	T223	FALSE	FALSE	0	0	1	1	none	7.81071521e-05
S026	T223	FALSE	FALSE	0	0	1	1	none	7.23882628401e-05
S038	T223	FALSE	FALSE	0	0	1	1	none	7.4451803436e-06
S039	T223	FALSE	FALSE	0	0	1	1	none	7.45089446375e-05
S040	T223	FALSE	FALSE	0	0	1	1	none	0.0001159596390914
S042	T223	FALSE	FALSE	0	0	1	1	none	7.39359543183e-05
S071	T223	FALSE	FALSE	0	0	1	1	none	0.0001029365265941
S078	T223	FALSE	FALSE	0	0	1	1	none	7.3221035583e-05
S081	T223	FALSE	FALSE	0	0	1	1	none	7.42039538494e-05
S085	T223	FALSE	FALSE	0	0	1	1	none	0.0001088158862318
S087	T223	FALSE	FALSE	0	0	1	1	none	0.0001344914781844
S093	T223	FALSE	FALSE	0	0	1	1	none	9.39401248816e-05
S097	T223	FALSE	FALSE	0	0	1	1	none	7.4943491562e-05
S102	T223	FALSE	FALSE	0	0	1	1	none	0.0001176569088808
S106	T223	FALSE	FALSE	0	0	1	1	none	7.39721070858e-05
S130	T223	FALSE	FALSE	0	0	1	1	none	0.000133926832332
T009	T223	FALSE	FALSE	0	0	1	1	none	8.24853724458e-05
T010	T223	FALSE	FALSE	0	0	1	1	none	8.37711207063e-05
T013	T223	FALSE	FALSE	0	0	1	1	none	1.27734486479e-05
T014	T223	FALSE	FALSE	0	0	1	1	none	7.39359543183e-05
T020	T223	FALSE	FALSE	0	0	1	1	none	8.7213848848e-06
T021	T223	FALSE	FALSE	0	0	1	1	none	8.39820680178e-05
T028	T223	FALSE	FALSE	0	0	1	1	none	4.93187090304e-05
T035a	T223	FALSE	FALSE	0	0	1	1	none	0.0001360081334148
T035b	T223	FALSE	FALSE	0	0	1	1	none	8.45225626052e-05
T040	T223	FALSE	FALSE	0	0	1	1	none	7.52761461075e-05
T056	T223	FALSE	FALSE	0	0	1	1	none	8.602667697e-05
T059	T223	FALSE	FALSE	0	0	1	1	none	0.0001224665548344
T065	T223	FALSE	FALSE	0	0	1	1	none	7.7018574565e-06
T069	T223	FALSE	FALSE	0	0	1	1	none	0.0001267239569993
T073	T223	FALSE	FALSE	0	0	1	1	none	8.45857849756e-05
T075	T223	FALSE	FALSE	0	0	1	1	none	6.17941388678e-05
T077	T223	FALSE	FALSE	0	0	1	1	none	8.45857849756e-05
T087	T223	FALSE	FALSE	0	0	1	1	none	8.33856662412e-05
T095	T223	FALSE	FALSE	0	0	1	1	none	0.0001355106791182
T099a	T223	FALSE	FALSE	0	0	1	1	none	0.0001334441622636
T102	T223	FALSE	FALSE	0	0	1	1	none	0.000140225799603
T104	T223	FALSE	FALSE	0	0	1	1	none	5.45269679714e-05
T105	T223	FALSE	FALSE	0	0	1	1	none	8.9092913721e-06
T107	T223	FALSE	FALSE	0	0	1	1	none	0.000140225799603
T126	T223	FALSE	FALSE	0	0	1	1	none	0.0001293829047033
T156	T223	FALSE	FALSE	0	0	1	1	none	1.2528664399e-05
T159a	T223	FALSE	FALSE	0	0	1	1	none	8.0359766271e-05
T182	T223	FALSE	FALSE	0	0	1	1	none	5.0917911284e-06
T188	T223	FALSE	FALSE	0	0	1	1	none	5.96990744004e-05
T192	T223	FALSE	FALSE	0	0	1	1	none	0.0001343406465982
S002	T225	FALSE	FALSE	0	0	1	1	none	8.2653854527e-05
S007	T225	FALSE	FALSE	0	0	1	1	none	4.89802453962e-05
S021	T225	FALSE	FALSE	0	0	1	1	none	7.76389686586999e-05
S024	T225	FALSE	FALSE	0	0	1	1	none	7.76955180328999e-05
S025	T225	FALSE	FALSE	0	0	1	1	none	8.12006005041999e-05
S026	T225	FALSE	FALSE	0	0	1	1	none	7.54817112443e-05
S038	T225	FALSE	FALSE	0	0	1	1	none	1.05386287478e-05
S039	T225	FALSE	FALSE	0	0	1	1	none	7.76023930416999e-05
S040	T225	FALSE	FALSE	0	0	1	1	none	0.0001190530874956
S042	T225	FALSE	FALSE	0	0	1	1	none	7.70294027224999e-05
S071	T225	FALSE	FALSE	0	0	1	1	none	0.0001060299749983
S078	T225	FALSE	FALSE	0	0	1	1	none	7.63144839871999e-05
S081	T225	FALSE	FALSE	0	0	1	1	none	7.72974022536e-05
S085	T225	FALSE	FALSE	0	0	1	1	none	0.000111909334636
S087	T225	FALSE	FALSE	0	0	1	1	none	0.0001375849265886
S093	T225	FALSE	FALSE	0	0	1	1	none	9.70335732858e-05
S097	T225	FALSE	FALSE	0	0	1	1	none	7.80369399662e-05
S102	T225	FALSE	FALSE	0	0	1	1	none	0.000120750357285
S106	T225	FALSE	FALSE	0	0	1	1	none	7.70655554899999e-05
S130	T225	FALSE	FALSE	0	0	1	1	none	0.0001370202807362
T009	T225	FALSE	FALSE	0	0	1	1	none	8.557882085e-05
T010	T225	FALSE	FALSE	0	0	1	1	none	8.68645691105e-05
T013	T225	FALSE	FALSE	0	0	1	1	none	1.58668970521e-05
T014	T225	FALSE	FALSE	0	0	1	1	none	7.70294027224999e-05
T020	T225	FALSE	FALSE	0	0	1	1	none	1.1814833289e-05
T021	T225	FALSE	FALSE	0	0	1	1	none	8.70755164219999e-05
T028	T225	FALSE	FALSE	0	0	1	1	none	5.24121574346e-05
T035a	T225	FALSE	FALSE	0	0	1	1	none	0.000139101581819
T035b	T225	FALSE	FALSE	0	0	1	1	none	8.76160110093999e-05
T040	T225	FALSE	FALSE	0	0	1	1	none	7.83695945116999e-05
T056	T225	FALSE	FALSE	0	0	1	1	none	8.91201253742e-05
T059	T225	FALSE	FALSE	0	0	1	1	none	0.0001255600032386
T065	T225	FALSE	FALSE	0	0	1	1	none	1.07953058607e-05
T069	T225	FALSE	FALSE	0	0	1	1	none	0.0001298174054035
T073	T225	FALSE	FALSE	0	0	1	1	none	8.76792333798e-05
T075	T225	FALSE	FALSE	0	0	1	1	none	6.4887587272e-05
T077	T225	FALSE	FALSE	0	0	1	1	none	8.76792333798e-05
T087	T225	FALSE	FALSE	0	0	1	1	none	8.64791146454e-05
T095	T225	FALSE	FALSE	0	0	1	1	none	0.0001386041275224
T099a	T225	FALSE	FALSE	0	0	1	1	none	0.0001365376106678
T102	T225	FALSE	FALSE	0	0	1	1	none	0.0001433192480072
T104	T225	FALSE	FALSE	0	0	1	1	none	5.76204163756e-05
T105	T225	FALSE	FALSE	0	0	1	1	none	1.20027397763e-05
T107	T225	FALSE	FALSE	0	0	1	1	none	0.0001433192480072
T126	T225	FALSE	FALSE	0	0	1	1	none	0.0001324763531075
T156	T225	FALSE	FALSE	0	0	1	1	none	1.16815935176e-05
T159a	T225	FALSE	FALSE	0	0	1	1	none	8.34532146751999e-05
T182	T225	FALSE	FALSE	0	0	1	1	none	1.18738632946e-05
T188	T225	FALSE	FALSE	0	0	1	1	none	6.27925228046e-05
T192	T225	FALSE	FALSE	0	0	1	1	none	0.0001374340950024
T223	T225	FALSE	FALSE	0	0	1	1	none	1.21359187606e-05
S002	T230	FALSE	FALSE	0	0	1	1	none	2.98610358956e-05
S007	T230	FALSE	FALSE	0	0	1	1	none	7.43567609888e-05
S021	T230	FALSE	FALSE	0	0	1	1	none	2.48461500273e-05
S024	T230	FALSE	FALSE	0	0	1	1	none	2.49026994015e-05
S025	T230	FALSE	FALSE	0	0	1	1	none	2.40896385188e-05
S026	T230	FALSE	FALSE	0	0	1	1	none	1.41211905469e-05
S038	T230	FALSE	FALSE	0	0	1	1	none	7.96161977804e-05
S039	T230	FALSE	FALSE	0	0	1	1	none	2.48095744103e-05
S040	T230	FALSE	FALSE	0	0	1	1	none	0.0001278577759842
S042	T230	FALSE	FALSE	0	0	1	1	none	2.42365840911e-05
S071	T230	FALSE	FALSE	0	0	1	1	none	0.0001148346634869
S078	T230	FALSE	FALSE	0	0	1	1	none	2.35216653558e-05
S081	T230	FALSE	FALSE	0	0	1	1	none	2.45045836222e-05
S085	T230	FALSE	FALSE	0	0	1	1	none	0.0001207140231246
S087	T230	FALSE	FALSE	0	0	1	1	none	0.0001463896150772
S093	T230	FALSE	FALSE	0	0	1	1	none	0.0001058382617744
S097	T230	FALSE	FALSE	0	0	1	1	none	2.09259779808e-05
S102	T230	FALSE	FALSE	0	0	1	1	none	0.0001295550457736
S106	T230	FALSE	FALSE	0	0	1	1	none	2.42727368586e-05
S130	T230	FALSE	FALSE	0	0	1	1	none	0.0001458249692248
T009	T230	FALSE	FALSE	0	0	1	1	none	4.1867616126e-06
T010	T230	FALSE	FALSE	0	0	1	1	none	4.2650759575e-06
T013	T230	FALSE	FALSE	0	0	1	1	none	8.49444660847e-05
T014	T230	FALSE	FALSE	0	0	1	1	none	2.42365840911e-05
T020	T230	FALSE	FALSE	0	0	1	1	none	8.08924023216e-05
T021	T230	FALSE	FALSE	0	0	1	1	none	4.476023269e-06
T028	T230	FALSE	FALSE	0	0	1	1	none	7.77886730272e-05
T035a	T230	FALSE	FALSE	0	0	1	1	none	0.0001479062703076
T035b	T230	FALSE	FALSE	0	0	1	1	none	5.0165178564e-06
T040	T230	FALSE	FALSE	0	0	1	1	none	2.55767758803e-05
T056	T230	FALSE	FALSE	0	0	1	1	none	7.7280661368e-06
T059	T230	FALSE	FALSE	0	0	1	1	none	0.0001343646917272
T065	T230	FALSE	FALSE	0	0	1	1	none	7.98728748933e-05
T069	T230	FALSE	FALSE	0	0	1	1	none	0.0001386220938921
T073	T230	FALSE	FALSE	0	0	1	1	none	5.0797402268e-06
T075	T230	FALSE	FALSE	0	0	1	1	none	7.36922757606e-05
T077	T230	FALSE	FALSE	0	0	1	1	none	5.0797402268e-06
T087	T230	FALSE	FALSE	0	0	1	1	none	3.8796214924e-06
T095	T230	FALSE	FALSE	0	0	1	1	none	0.000147408816011
T099a	T230	FALSE	FALSE	0	0	1	1	none	0.0001453422991564
T102	T230	FALSE	FALSE	0	0	1	1	none	0.0001521239364958
T104	T230	FALSE	FALSE	0	0	1	1	none	8.29969319681999e-05
T105	T230	FALSE	FALSE	0	0	1	1	none	8.10803088089e-05
T107	T230	FALSE	FALSE	0	0	1	1	none	0.0001521239364958
T126	T230	FALSE	FALSE	0	0	1	1	none	0.0001412810415961
T156	T230	FALSE	FALSE	0	0	1	1	none	8.59071157513999e-05
T159a	T230	TRUE	TRUE	1	0	1	1	anc	1.45743848e-06
T182	T230	FALSE	FALSE	0	0	1	1	none	8.21588662428e-05
T188	T230	FALSE	FALSE	0	0	1	1	none	8.81690383972e-05
T192	T230	FALSE	FALSE	0	0	1	1	none	0.000146238783491
T223	T230	FALSE	FALSE	0	0	1	1	none	8.24209217088e-05
T225	T230	FALSE	FALSE	0	0	1	1	none	8.55143701129999e-05
S002	T232	TRUE	TRUE	0	0	1	1	none	0.0001374151413639
S007	T232	TRUE	TRUE	0	0	1	1	none	0.0001203133593371
S021	T232	TRUE	TRUE	0	0	1	1	none	0.0001324002554956
S024	T232	TRUE	TRUE	0	0	1	1	none	0.0001324568048698
S025	T232	TRUE	TRUE	0	0	1	1	none	0.0001359618873411
S026	T232	TRUE	TRUE	0	0	1	1	none	0.0001302429980812
S038	T232	FALSE	FALSE	0	0	1	1	none	0.0001255727961287
S039	T232	TRUE	TRUE	0	0	1	1	none	0.0001323636798786
S040	T232	TRUE	TRUE	0	0	1	1	none	4.15768880569e-05
S042	T232	TRUE	TRUE	0	0	1	1	none	0.0001317906895594
S071	T232	TRUE	TRUE	0	0	1	1	none	2.66484273786e-05
S078	T232	TRUE	TRUE	0	0	1	1	none	0.0001310757708241
S081	T232	TRUE	TRUE	0	0	1	1	none	0.0001320586890905
S085	T232	TRUE	TRUE	0	0	1	1	none	6.06406148773e-05
S087	T232	TRUE	TRUE	0	0	1	1	none	8.63162068299e-05
S093	T232	TRUE	TRUE	0	0	1	1	none	4.57648535271e-05
S097	T232	TRUE	TRUE	0	0	1	1	none	0.0001327982268031
S102	T232	TRUE	TRUE	0	0	1	1	none	4.32741578463e-05
S106	T232	TRUE	TRUE	0	0	1	1	none	0.0001318268423269
S130	T232	TRUE	TRUE	0	0	1	1	none	8.57515609775e-05
T009	T232	FALSE	FALSE	0	0	1	1	none	0.0001403401076869
T010	T232	FALSE	FALSE	0	0	1	1	none	0.0001416258559474
T013	T232	FALSE	FALSE	0	0	1	1	none	0.000130901064433
T014	T232	TRUE	TRUE	0	0	1	1	none	0.0001317906895594
T020	T232	FALSE	FALSE	0	0	1	1	none	0.0001268490006699
T021	T232	FALSE	FALSE	0	0	1	1	none	0.0001418368032589
T028	T232	TRUE	TRUE	0	0	1	1	none	0.0001237452713755
T035a	T232	TRUE	TRUE	0	0	1	1	none	8.78328620603e-05
T035b	T232	FALSE	FALSE	0	0	1	1	none	0.0001423772978463
T040	T232	TRUE	TRUE	0	0	1	1	none	0.0001331308813486
T056	T232	FALSE	FALSE	0	0	1	1	none	0.0001438814122111
T059	T232	TRUE	TRUE	0	0	1	1	none	4.80838037999e-05
T065	T232	FALSE	FALSE	0	0	1	1	none	0.0001258294732416
T069	T232	TRUE	TRUE	0	0	1	1	none	3.55068199178e-05
T073	T232	FALSE	FALSE	0	0	1	1	none	0.0001424405202167
T075	T232	TRUE	TRUE	0	0	1	1	none	0.0001184414401933
T077	T232	FALSE	FALSE	0	0	1	1	none	0.0001424405202167
T087	T232	FALSE	FALSE	0	0	1	1	none	0.0001412404014823
T095	T232	TRUE	TRUE	0	0	1	1	none	8.73354077637e-05
T099a	T232	TRUE	TRUE	0	0	1	1	none	8.52688909091e-05
T102	T232	FALSE	FALSE	0	0	1	1	none	9.20505282485e-05
T104	T232	FALSE	FALSE	0	0	1	1	none	0.0001289535303165
T105	T232	FALSE	FALSE	0	0	1	1	none	0.0001270369071572
T107	T232	FALSE	FALSE	0	0	1	1	none	9.20505282485e-05
T126	T232	TRUE	TRUE	0	0	1	1	none	2.2128185618e-06
T156	T232	FALSE	FALSE	0	0	1	1	none	0.0001318637140997
T159a	T232	TRUE	TRUE	0	0	1	1	none	0.0001382145015121
T182	T232	FALSE	FALSE	0	0	1	1	none	0.0001281154645911
T188	T232	TRUE	TRUE	0	0	1	1	none	0.0001341256367455
T192	T232	FALSE	FALSE	0	0	1	1	none	7.1705604567e-06
T223	T232	FALSE	FALSE	0	0	1	1	none	0.0001283775200571
T225	T232	FALSE	FALSE	0	0	1	1	none	0.0001314709684613
T230	T232	FALSE	FALSE	0	0	1	1	none	0.0001402756569499
S002	T241	FALSE	FALSE	0	0	1	1	none	9.20413455277999e-05
S007	T241	FALSE	FALSE	0	0	1	1	none	5.8367736397e-05
S021	T241	FALSE	FALSE	0	0	1	1	none	8.70264596594999e-05
S024	T241	FALSE	FALSE	0	0	1	1	none	8.70830090336999e-05
S025	T241	FALSE	FALSE	0	0	1	1	none	9.05880915049999e-05
S026	T241	FALSE	FALSE	0	0	1	1	none	8.48692022450999e-05
S038	T241	FALSE	FALSE	0	0	1	1	none	1.8718685833e-05
S039	T241	FALSE	FALSE	0	0	1	1	none	8.69898840424999e-05
S040	T241	FALSE	FALSE	0	0	1	1	none	0.0001284405784964
S042	T241	FALSE	FALSE	0	0	1	1	none	8.64168937232999e-05
S071	T241	FALSE	FALSE	0	0	1	1	none	0.0001154174659991
S078	T241	FALSE	FALSE	0	0	1	1	none	8.57019749879999e-05
S081	T241	FALSE	FALSE	0	0	1	1	none	8.66848932543999e-05
S085	T241	FALSE	FALSE	0	0	1	1	none	0.0001212968256368
S087	T241	FALSE	FALSE	0	0	1	1	none	0.0001469724175894
S093	T241	FALSE	FALSE	0	0	1	1	none	0.0001064210642866
S097	T241	FALSE	FALSE	0	0	1	1	none	8.74244309669999e-05
S102	T241	FALSE	FALSE	0	0	1	1	none	0.0001301378482858
S106	T241	FALSE	FALSE	0	0	1	1	none	8.64530464907999e-05
S130	T241	FALSE	FALSE	0	0	1	1	none	0.000146407771737
T009	T241	FALSE	FALSE	0	0	1	1	none	9.49663118507999e-05
T010	T241	FALSE	FALSE	0	0	1	1	none	9.62520601112999e-05
T013	T241	FALSE	FALSE	0	0	1	1	none	1.56383825367e-05
T014	T241	FALSE	FALSE	0	0	1	1	none	8.64168937232999e-05
T020	T241	FALSE	FALSE	0	0	1	1	none	1.99948903742e-05
T021	T241	FALSE	FALSE	0	0	1	1	none	9.64630074227999e-05
T028	T241	FALSE	FALSE	0	0	1	1	none	6.17996484354e-05
T035a	T241	FALSE	FALSE	0	0	1	1	none	0.0001484890728198
T035b	T241	FALSE	FALSE	0	0	1	1	none	9.70035020101999e-05
T040	T241	FALSE	FALSE	0	0	1	1	none	8.77570855124999e-05
T056	T241	FALSE	FALSE	0	0	1	1	none	9.85076163749999e-05
T059	T241	FALSE	FALSE	0	0	1	1	none	0.0001349474942394
T065	T241	FALSE	FALSE	0	0	1	1	none	1.62364201361e-05
T069	T241	FALSE	FALSE	0	0	1	1	none	0.0001392048964043
T073	T241	FALSE	FALSE	0	0	1	1	none	9.70667243805999e-05
T075	T241	FALSE	FALSE	0	0	1	1	none	7.42750782728e-05
T077	T241	FALSE	FALSE	0	0	1	1	none	9.70667243805999e-05
T087	T241	FALSE	FALSE	0	0	1	1	none	9.58666056461999e-05
T095	T241	FALSE	FALSE	0	0	1	1	none	0.0001479916185232
T099a	T241	FALSE	FALSE	0	0	1	1	none	0.0001459251016686
T102	T241	FALSE	FALSE	0	0	1	1	none	0.000152706739008
T104	T241	FALSE	FALSE	0	0	1	1	none	6.70079073764e-05
T105	T241	FALSE	FALSE	0	0	1	1	none	1.74438540517e-05
T107	T241	FALSE	FALSE	0	0	1	1	none	0.000152706739008
T126	T241	FALSE	FALSE	0	0	1	1	none	0.0001418638441083
T156	T241	FALSE	FALSE	0	0	1	1	none	2.62170377196e-05
T159a	T241	FALSE	FALSE	0	0	1	1	none	9.28407056759999e-05
T182	T241	FALSE	FALSE	0	0	1	1	none	2.2468788211e-05
T188	T241	FALSE	FALSE	0	0	1	1	none	7.21800138053999e-05
T192	T241	FALSE	FALSE	0	0	1	1	none	0.0001468215860032
T223	T241	FALSE	FALSE	0	0	1	1	none	2.2730843677e-05
T225	T241	FALSE	FALSE	0	0	1	1	none	2.58242920812e-05
T230	T241	FALSE	FALSE	0	0	1	1	none	9.49018611137999e-05
T232	T241	FALSE	FALSE	0	0	1	1	none	0.0001408584594621
S002	T270	FALSE	FALSE	0	0	1	1	none	0.0001396962628155
S007	T270	FALSE	FALSE	0	0	1	1	none	0.0001225944807887
S021	T270	FALSE	FALSE	0	0	1	1	none	0.0001346813769472
S024	T270	FALSE	FALSE	0	0	1	1	none	0.0001347379263214
S025	T270	FALSE	FALSE	0	0	1	1	none	0.0001382430087927
S026	T270	FALSE	FALSE	0	0	1	1	none	0.0001325241195328
S038	T270	FALSE	FALSE	0	0	1	1	none	0.0001278539175803
S039	T270	FALSE	FALSE	0	0	1	1	none	0.0001346448013302
S040	T270	FALSE	FALSE	0	0	1	1	none	4.38580095085e-05
S042	T270	FALSE	FALSE	0	0	1	1	none	0.000134071811011
S071	T270	FALSE	FALSE	0	0	1	1	none	2.89295488302e-05
S078	T270	FALSE	FALSE	0	0	1	1	none	0.0001333568922757
S081	T270	FALSE	FALSE	0	0	1	1	none	0.0001343398105421
S085	T270	FALSE	FALSE	0	0	1	1	none	6.29217363289e-05
S087	T270	FALSE	FALSE	0	0	1	1	none	8.85973282815e-05
S093	T270	FALSE	FALSE	0	0	1	1	none	4.80459749787e-05
S097	T270	FALSE	FALSE	0	0	1	1	none	0.0001350793482547
S102	T270	FALSE	FALSE	0	0	1	1	none	4.55552792979e-05
S106	T270	FALSE	FALSE	0	0	1	1	none	0.0001341079637785
S130	T270	FALSE	FALSE	0	0	1	1	none	8.80326824291e-05
T009	T270	FALSE	FALSE	0	0	1	1	none	0.0001426212291385
T010	T270	FALSE	FALSE	0	0	1	1	none	0.000143906977399
T013	T270	FALSE	FALSE	0	0	1	1	none	0.0001331821858846
T014	T270	FALSE	FALSE	0	0	1	1	none	0.000134071811011
T020	T270	FALSE	FALSE	0	0	1	1	none	0.0001291301221215
T021	T270	FALSE	FALSE	0	0	1	1	none	0.0001441179247105
T028	T270	FALSE	FALSE	0	0	1	1	none	0.0001260263928271
T035a	T270	FALSE	FALSE	0	0	1	1	none	9.01139835119e-05
T035b	T270	FALSE	FALSE	0	0	1	1	none	0.0001446584192979
T040	T270	FALSE	FALSE	0	0	1	1	none	0.0001354120028002
T056	T270	FALSE	FALSE	0	0	1	1	none	0.0001461625336627
T059	T270	FALSE	FALSE	0	0	1	1	none	5.03649252515e-05
T065	T270	FALSE	FALSE	0	0	1	1	none	0.0001281105946932
T069	T270	FALSE	FALSE	0	0	1	1	none	3.77879413694e-05
T073	T270	FALSE	FALSE	0	0	1	1	none	0.0001447216416683
T075	T270	FALSE	FALSE	0	0	1	1	none	0.0001207225616449
T077	T270	FALSE	FALSE	0	0	1	1	none	0.0001447216416683
T087	T270	FALSE	FALSE	0	0	1	1	none	0.0001435215229339
T095	T270	FALSE	FALSE	0	0	1	1	none	8.96165292153e-05
T099a	T270	FALSE	FALSE	0	0	1	1	none	8.75500123607e-05
T102	T270	FALSE	FALSE	0	0	1	1	none	9.43316497001e-05
T104	T270	FALSE	FALSE	0	0	1	1	none	0.0001312346517681
T105	T270	FALSE	FALSE	0	0	1	1	none	0.0001293180286088
T107	T270	FALSE	FALSE	0	0	1	1	none	9.43316497001e-05
T126	T270	FALSE	FALSE	0	0	1	1	none	4.4939400134e-06
T156	T270	FALSE	FALSE	0	0	1	1	none	0.0001341448355513
T159a	T270	FALSE	FALSE	0	0	1	1	none	0.0001404956229637
T182	T270	FALSE	FALSE	0	0	1	1	none	0.0001303965860427
T188	T270	FALSE	FALSE	0	0	1	1	none	0.0001364067581971
T192	T270	FALSE	FALSE	0	0	1	1	none	9.4516819083e-06
T223	T270	FALSE	FALSE	0	0	1	1	none	0.0001306586415087
T225	T270	FALSE	FALSE	0	0	1	1	none	0.0001337520899129
T230	T270	FALSE	FALSE	0	0	1	1	none	0.0001425567784015
T232	T270	TRUE	TRUE	1	0	1	1	anc	6.037169578e-07
T241	T270	FALSE	FALSE	0	0	1	1	none	0.0001431395809137
S002	T271b	FALSE	FALSE	0	0	1	1	none	7.9635269738e-05
S007	T271b	FALSE	FALSE	0	0	1	1	none	4.59616606072e-05
S021	T271b	FALSE	FALSE	0	0	1	1	none	7.46203838697e-05
S024	T271b	FALSE	FALSE	0	0	1	1	none	7.46769332439e-05
S025	T271b	FALSE	FALSE	0	0	1	1	none	7.81820157152e-05
S026	T271b	FALSE	FALSE	0	0	1	1	none	7.24631264553e-05
S038	T271b	FALSE	FALSE	0	0	1	1	none	7.5200439588e-06
S039	T271b	FALSE	FALSE	0	0	1	1	none	7.45838082527e-05
S040	T271b	FALSE	FALSE	0	0	1	1	none	0.0001160345027066
S042	T271b	FALSE	FALSE	0	0	1	1	none	7.40108179335e-05
S071	T271b	FALSE	FALSE	0	0	1	1	none	0.0001030113902093
S078	T271b	FALSE	FALSE	0	0	1	1	none	7.32958991982e-05
S081	T271b	FALSE	FALSE	0	0	1	1	none	7.42788174646e-05
S085	T271b	FALSE	FALSE	0	0	1	1	none	0.000108890749847
S087	T271b	FALSE	FALSE	0	0	1	1	none	0.0001345663417996
S093	T271b	FALSE	FALSE	0	0	1	1	none	9.40149884968e-05
S097	T271b	FALSE	FALSE	0	0	1	1	none	7.50183551772e-05
S102	T271b	FALSE	FALSE	0	0	1	1	none	0.000117731772496
S106	T271b	FALSE	FALSE	0	0	1	1	none	7.4046970701e-05
S130	T271b	FALSE	FALSE	0	0	1	1	none	0.0001340016959472
T009	T271b	FALSE	FALSE	0	0	1	1	none	8.2560236061e-05
T010	T271b	FALSE	FALSE	0	0	1	1	none	8.38459843215e-05
T013	T271b	FALSE	FALSE	0	0	1	1	none	1.28483122631e-05
T014	T271b	FALSE	FALSE	0	0	1	1	none	7.40108179335e-05
T020	T271b	FALSE	FALSE	0	0	1	1	none	8.7962485e-06
T021	T271b	FALSE	FALSE	0	0	1	1	none	8.4056931633e-05
T028	T271b	FALSE	FALSE	0	0	1	1	none	4.93935726456e-05
T035a	T271b	FALSE	FALSE	0	0	1	1	none	0.00013608299703
T035b	T271b	FALSE	FALSE	0	0	1	1	none	8.45974262204e-05
T040	T271b	FALSE	FALSE	0	0	1	1	none	7.53510097227e-05
T056	T271b	FALSE	FALSE	0	0	1	1	none	8.61015405852e-05
T059	T271b	FALSE	FALSE	0	0	1	1	none	0.0001225414184496
T065	T271b	FALSE	FALSE	0	0	1	1	none	7.7767210717e-06
T069	T271b	FALSE	FALSE	0	0	1	1	none	0.0001267988206145
T073	T271b	FALSE	FALSE	0	0	1	1	none	8.46606485908e-05
T075	T271b	FALSE	FALSE	0	0	1	1	none	6.1869002483e-05
T077	T271b	FALSE	FALSE	0	0	1	1	none	8.46606485908e-05
T087	T271b	FALSE	FALSE	0	0	1	1	none	8.34605298564e-05
T095	T271b	FALSE	FALSE	0	0	1	1	none	0.0001355855427334
T099a	T271b	FALSE	FALSE	0	0	1	1	none	0.0001335190258788
T102	T271b	FALSE	FALSE	0	0	1	1	none	0.0001403006632182
T104	T271b	FALSE	FALSE	0	0	1	1	none	5.46018315866e-05
T105	T271b	FALSE	FALSE	0	0	1	1	none	8.9841549873e-06
T107	T271b	FALSE	FALSE	0	0	1	1	none	0.0001403006632182
T126	T271b	FALSE	FALSE	0	0	1	1	none	0.0001294577683185
T156	T271b	FALSE	FALSE	0	0	1	1	none	8.6630087286e-06
T159a	T271b	FALSE	FALSE	0	0	1	1	none	8.04346298862e-05
T182	T271b	FALSE	FALSE	0	0	1	1	none	8.8552785056e-06
T188	T271b	FALSE	FALSE	0	0	1	1	none	5.97739380156e-05
T192	T271b	FALSE	FALSE	0	0	1	1	none	0.0001344155102134
T223	T271b	FALSE	FALSE	0	0	1	1	none	9.1173339716e-06
T225	T271b	FALSE	FALSE	0	0	1	1	none	5.4334526202e-06
T230	T271b	FALSE	FALSE	0	0	1	1	none	8.2495785324e-05
T232	T271b	FALSE	FALSE	0	0	1	1	none	0.0001284523836723
T241	T271b	FALSE	FALSE	0	0	1	1	none	2.28057072922e-05
T270	T271b	FALSE	FALSE	0	0	1	1	none	0.0001307335051239
S002	T301	FALSE	FALSE	0	0	1	1	none	0.0001517197936331
S007	T301	FALSE	FALSE	0	0	1	1	none	0.0001346180116063
S021	T301	FALSE	FALSE	0	0	1	1	none	0.0001467049077648
S024	T301	FALSE	FALSE	0	0	1	1	none	0.000146761457139
S025	T301	FALSE	FALSE	0	0	1	1	none	0.0001502665396103
S026	T301	FALSE	FALSE	0	0	1	1	none	0.0001445476503504
S038	T301	FALSE	FALSE	0	0	1	1	none	0.0001398774483979
S039	T301	FALSE	FALSE	0	0	1	1	none	0.0001466683321478
S040	T301	FALSE	FALSE	0	0	1	1	none	5.58815403261e-05
S042	T301	FALSE	FALSE	0	0	1	1	none	0.0001460953418286
S071	T301	FALSE	FALSE	0	0	1	1	none	4.09530796478e-05
S078	T301	FALSE	FALSE	0	0	1	1	none	0.0001453804230933
S081	T301	FALSE	FALSE	0	0	1	1	none	0.0001463633413597
S085	T301	FALSE	FALSE	0	0	1	1	none	7.49452671465e-05
S087	T301	FALSE	FALSE	0	0	1	1	none	0.0001006208590991
S093	T301	FALSE	FALSE	0	0	1	1	none	6.00695057963e-05
S097	T301	FALSE	FALSE	0	0	1	1	none	0.0001471028790723
S102	T301	FALSE	FALSE	0	0	1	1	none	5.75788101155e-05
S106	T301	FALSE	FALSE	0	0	1	1	none	0.0001461314945961
S130	T301	FALSE	FALSE	0	0	1	1	none	0.0001000562132467
T009	T301	FALSE	FALSE	0	0	1	1	none	0.0001546447599561
T010	T301	FALSE	FALSE	0	0	1	1	none	0.0001559305082166
T013	T301	FALSE	FALSE	0	0	1	1	none	0.0001452057167022
T014	T301	FALSE	FALSE	0	0	1	1	none	0.0001460953418286
T020	T301	FALSE	FALSE	0	0	1	1	none	0.0001411536529391
T021	T301	FALSE	FALSE	0	0	1	1	none	0.0001561414555281
T028	T301	FALSE	FALSE	0	0	1	1	none	0.0001380499236447
T035a	T301	FALSE	FALSE	0	0	1	1	none	0.0001021375143295
T035b	T301	FALSE	FALSE	0	0	1	1	none	0.0001566819501155
T040	T301	FALSE	FALSE	0	0	1	1	none	0.0001474355336178
T056	T301	FALSE	FALSE	0	0	1	1	none	0.0001581860644803
T059	T301	FALSE	FALSE	0	0	1	1	none	6.23884560691e-05
T065	T301	FALSE	FALSE	0	0	1	1	none	0.0001401341255108
T069	T301	FALSE	FALSE	0	0	1	1	none	4.9811472187e-05
T073	T301	FALSE	FALSE	0	0	1	1	none	0.0001567451724859
T075	T301	FALSE	FALSE	0	0	1	1	none	0.0001327460924625
T077	T301	FALSE	FALSE	0	0	1	1	none	0.0001567451724859
T087	T301	FALSE	FALSE	0	0	1	1	none	0.0001555450537515
T095	T301	FALSE	FALSE	0	0	1	1	none	0.0001016400600329
T099a	T301	FALSE	FALSE	0	0	1	1	none	9.95735431783e-05
T102	T301	FALSE	FALSE	0	0	1	1	none	0.0001063551805177
T104	T301	FALSE	FALSE	0	0	1	1	none	0.0001432581825857
T105	T301	FALSE	FALSE	0	0	1	1	none	0.0001413415594264
T107	T301	FALSE	FALSE	0	0	1	1	none	0.0001063551805177
T126	T301	FALSE	FALSE	1	0	1	1	anc	9.0732489184e-06
T156	T301	FALSE	FALSE	0	0	1	1	none	0.0001461683663689
T159a	T301	FALSE	FALSE	0	0	1	1	none	0.0001525191537813
T182	T301	FALSE	FALSE	0	0	1	1	none	0.0001424201168603
T188	T301	FALSE	FALSE	0	0	1	1	none	0.0001484302890147
T192	T301	FALSE	FALSE	0	0	1	1	none	1.70495756023e-05
T223	T301	FALSE	FALSE	0	0	1	1	none	0.0001426821723263
T225	T301	FALSE	FALSE	0	0	1	1	none	0.0001457756207305
T230	T301	FALSE	FALSE	0	0	1	1	none	0.0001545803092191
T232	T301	FALSE	FALSE	0	0	1	1	none	1.55120861848e-05
T241	T301	FALSE	FALSE	0	0	1	1	none	0.0001551631117313
T270	T301	FALSE	FALSE	0	0	1	1	none	1.77932076364e-05
T271b	T301	FALSE	FALSE	0	0	1	1	none	0.0001427570359415
S002	T303	FALSE	FALSE	0	0	1	1	none	0.0001472967841107
S007	T303	FALSE	FALSE	0	0	1	1	none	0.0001301950020839
S021	T303	FALSE	FALSE	0	0	1	1	none	0.0001422818982424
S024	T303	FALSE	FALSE	0	0	1	1	none	0.0001423384476166
S025	T303	FALSE	FALSE	0	0	1	1	none	0.0001458435300879
S026	T303	FALSE	FALSE	0	0	1	1	none	0.000140124640828
S038	T303	FALSE	FALSE	0	0	1	1	none	0.0001354544388755
S039	T303	FALSE	FALSE	0	0	1	1	none	0.0001422453226254
S040	T303	FALSE	FALSE	0	0	1	1	none	5.14585308037e-05
S042	T303	FALSE	FALSE	0	0	1	1	none	0.0001416723323062
S071	T303	FALSE	FALSE	0	0	1	1	none	3.65300701254e-05
S078	T303	FALSE	FALSE	0	0	1	1	none	0.0001409574135709
S081	T303	FALSE	FALSE	0	0	1	1	none	0.0001419403318373
S085	T303	FALSE	FALSE	0	0	1	1	none	7.05222576241e-05
S087	T303	FALSE	FALSE	0	0	1	1	none	9.61978495767e-05
S093	T303	FALSE	FALSE	0	0	1	1	none	5.56464962739e-05
S097	T303	FALSE	FALSE	0	0	1	1	none	0.0001426798695499
S102	T303	FALSE	FALSE	0	0	1	1	none	5.31558005931e-05
S106	T303	FALSE	FALSE	0	0	1	1	none	0.0001417084850737
S130	T303	FALSE	FALSE	0	0	1	1	none	9.56332037243e-05
T009	T303	FALSE	FALSE	0	0	1	1	none	0.0001502217504337
T010	T303	FALSE	FALSE	0	0	1	1	none	0.0001515074986942
T013	T303	FALSE	FALSE	0	0	1	1	none	0.0001407827071798
T014	T303	FALSE	FALSE	0	0	1	1	none	0.0001416723323062
T020	T303	FALSE	FALSE	0	0	1	1	none	0.0001367306434167
T021	T303	FALSE	FALSE	0	0	1	1	none	0.0001517184460057
T028	T303	FALSE	FALSE	0	0	1	1	none	0.0001336269141223
T035a	T303	FALSE	FALSE	0	0	1	1	none	9.77145048071e-05
T035b	T303	FALSE	FALSE	0	0	1	1	none	0.0001522589405931
T040	T303	FALSE	FALSE	0	0	1	1	none	0.0001430125240954
T056	T303	FALSE	FALSE	0	0	1	1	none	0.0001537630549579
T059	T303	FALSE	FALSE	0	0	1	1	none	5.79654465467e-05
T065	T303	FALSE	FALSE	0	0	1	1	none	0.0001357111159884
T069	T303	FALSE	FALSE	0	0	1	1	none	4.53884626646e-05
T073	T303	FALSE	FALSE	0	0	1	1	none	0.0001523221629635
T075	T303	FALSE	FALSE	0	0	1	1	none	0.0001283230829401
T077	T303	FALSE	FALSE	0	0	1	1	none	0.0001523221629635
T087	T303	FALSE	FALSE	0	0	1	1	none	0.0001511220442291
T095	T303	FALSE	FALSE	0	0	1	1	none	9.72170505105e-05
T099a	T303	FALSE	FALSE	0	0	1	1	none	9.51505336559e-05
T102	T303	FALSE	FALSE	0	0	1	1	none	0.0001019321709953
T104	T303	FALSE	FALSE	0	0	1	1	none	0.0001388351730633
T105	T303	FALSE	FALSE	0	0	1	1	none	0.000136918549904
T107	T303	FALSE	FALSE	0	0	1	1	none	0.0001019321709953
T126	T303	TRUE	TRUE	1	0	1	1	anc	2.2353715648e-06
T156	T303	FALSE	FALSE	0	0	1	1	none	0.0001417453568465
T159a	T303	FALSE	FALSE	0	0	1	1	none	0.0001480961442589
T182	T303	FALSE	FALSE	0	0	1	1	none	0.0001379971073379
T188	T303	FALSE	FALSE	0	0	1	1	none	0.0001440072794923
T192	T303	FALSE	FALSE	0	0	1	1	none	1.26265660799e-05
T223	T303	FALSE	FALSE	0	0	1	1	none	0.0001382591628039
T225	T303	FALSE	FALSE	0	0	1	1	none	0.0001413526112081
T230	T303	FALSE	FALSE	0	0	1	1	none	0.0001501572996967
T232	T303	FALSE	FALSE	0	0	1	1	none	1.10890766624e-05
T241	T303	FALSE	FALSE	0	0	1	1	none	0.0001507401022089
T270	T303	FALSE	FALSE	0	0	1	1	none	1.3370198114e-05
T271b	T303	FALSE	FALSE	0	0	1	1	none	0.0001383340264191
T301	T303	FALSE	FALSE	0	0	1	1	none	1.61383561456e-05
S002	T322	FALSE	FALSE	0	0	1	1	none	8.88246592308999e-05
S007	T322	FALSE	FALSE	0	0	1	1	none	5.51510501001e-05
S021	T322	FALSE	FALSE	0	0	1	1	none	8.38097733625999e-05
S024	T322	FALSE	FALSE	0	0	1	1	none	8.38663227367999e-05
S025	T322	FALSE	FALSE	0	0	1	1	none	8.73714052080999e-05
S026	T322	FALSE	FALSE	0	0	1	1	none	8.16525159481999e-05
S038	T322	FALSE	FALSE	0	0	1	1	none	1.55019995361e-05
S039	T322	FALSE	FALSE	0	0	1	1	none	8.37731977455999e-05
S040	T322	FALSE	FALSE	0	0	1	1	none	0.0001252238921995
S042	T322	FALSE	FALSE	0	0	1	1	none	8.32002074263999e-05
S071	T322	FALSE	FALSE	0	0	1	1	none	0.0001122007797022
S078	T322	FALSE	FALSE	0	0	1	1	none	8.24852886910999e-05
S081	T322	FALSE	FALSE	0	0	1	1	none	8.34682069574999e-05
S085	T322	FALSE	FALSE	0	0	1	1	none	0.0001180801393399
S087	T322	FALSE	FALSE	0	0	1	1	none	0.0001437557312925
S093	T322	FALSE	FALSE	0	0	1	1	none	0.0001032043779897
S097	T322	FALSE	FALSE	0	0	1	1	none	8.42077446700999e-05
S102	T322	FALSE	FALSE	0	0	1	1	none	0.0001269211619889
S106	T322	FALSE	FALSE	0	0	1	1	none	8.32363601938999e-05
S130	T322	FALSE	FALSE	0	0	1	1	none	0.0001431910854401
T009	T322	FALSE	FALSE	0	0	1	1	none	9.17496255538999e-05
T010	T322	FALSE	FALSE	0	0	1	1	none	9.30353738143999e-05
T013	T322	FALSE	FALSE	0	0	1	1	none	1.24216962398e-05
T014	T322	FALSE	FALSE	0	0	1	1	none	8.32002074263999e-05
T020	T322	FALSE	FALSE	0	0	1	1	none	1.67782040773e-05
T021	T322	FALSE	FALSE	0	0	1	1	none	9.32463211258999e-05
T028	T322	FALSE	FALSE	0	0	1	1	none	5.85829621385e-05
T035a	T322	FALSE	FALSE	0	0	1	1	none	0.0001452723865229
T035b	T322	FALSE	FALSE	0	0	1	1	none	9.37868157132999e-05
T040	T322	FALSE	FALSE	0	0	1	1	none	8.45403992155999e-05
T056	T322	FALSE	FALSE	0	0	1	1	none	9.52909300780999e-05
T059	T322	FALSE	FALSE	0	0	1	1	none	0.0001317308079425
T065	T322	FALSE	FALSE	0	0	1	1	none	1.30197338392e-05
T069	T322	FALSE	FALSE	0	0	1	1	none	0.0001359882101074
T073	T322	FALSE	FALSE	0	0	1	1	none	9.38500380836999e-05
T075	T322	FALSE	FALSE	0	0	1	1	none	7.10583919759e-05
T077	T322	FALSE	FALSE	0	0	1	1	none	9.38500380836999e-05
T087	T322	FALSE	FALSE	0	0	1	1	none	9.26499193492999e-05
T095	T322	FALSE	FALSE	0	0	1	1	none	0.0001447749322263
T099a	T322	FALSE	FALSE	0	0	1	1	none	0.0001427084153717
T102	T322	FALSE	FALSE	0	0	1	1	none	0.0001494900527111
T104	T322	FALSE	FALSE	0	0	1	1	none	6.37912210795e-05
T105	T322	FALSE	FALSE	0	0	1	1	none	1.42271677548e-05
T107	T322	FALSE	FALSE	0	0	1	1	none	0.0001494900527111
T126	T322	FALSE	FALSE	0	0	1	1	none	0.0001386471578114
T156	T322	FALSE	FALSE	0	0	1	1	none	2.30003514227e-05
T159a	T322	FALSE	FALSE	0	0	1	1	none	8.96240193790999e-05
T182	T322	FALSE	FALSE	0	0	1	1	none	1.92521019141e-05
T188	T322	FALSE	FALSE	0	0	1	1	none	6.89633275085e-05
T192	T322	FALSE	FALSE	0	0	1	1	none	0.0001436048997063
T223	T322	FALSE	FALSE	0	0	1	1	none	1.95141573801e-05
T225	T322	FALSE	FALSE	0	0	1	1	none	2.26076057843e-05
T230	T322	FALSE	FALSE	0	0	1	1	none	9.16851748168999e-05
T232	T322	FALSE	FALSE	0	0	1	1	none	0.0001376417731652
T241	T322	FALSE	FALSE	0	0	1	1	none	6.5864857305e-06
T270	T322	FALSE	FALSE	0	0	1	1	none	0.0001399228946168
T271b	T322	FALSE	FALSE	0	0	1	1	none	1.95890209953e-05
T301	T322	FALSE	FALSE	0	0	1	1	none	0.0001519464254344
T303	T322	FALSE	FALSE	0	0	1	1	none	0.000147523415912
S002	T327b	FALSE	FALSE	0	0	1	1	none	0.0001335378588365
S007	T327b	FALSE	FALSE	0	0	1	1	none	0.0001164360768097
S021	T327b	FALSE	FALSE	0	0	1	1	none	0.0001285229729682
S024	T327b	FALSE	FALSE	0	0	1	1	none	0.0001285795223424
S025	T327b	FALSE	FALSE	0	0	1	1	none	0.0001320846048137
S026	T327b	FALSE	FALSE	0	0	1	1	none	0.0001263657155538
S038	T327b	FALSE	FALSE	0	0	1	1	none	0.0001216955136013
S039	T327b	FALSE	FALSE	0	0	1	1	none	0.0001284863973512
S040	T327b	FALSE	FALSE	0	0	1	1	none	3.76996055295e-05
S042	T327b	FALSE	FALSE	0	0	1	1	none	0.000127913407032
S071	T327b	FALSE	FALSE	0	0	1	1	none	2.27711448512e-05
S078	T327b	FALSE	FALSE	0	0	1	1	none	0.0001271984882967
S081	T327b	FALSE	FALSE	0	0	1	1	none	0.0001281814065631
S085	T327b	FALSE	FALSE	0	0	1	1	none	5.67633323499e-05
S087	T327b	FALSE	FALSE	0	0	1	1	none	8.24389243025e-05
S093	T327b	FALSE	FALSE	0	0	1	1	none	4.18875709997e-05
S097	T327b	FALSE	FALSE	0	0	1	1	none	0.0001289209442757
S102	T327b	FALSE	FALSE	0	0	1	1	none	3.93968753189e-05
S106	T327b	FALSE	FALSE	0	0	1	1	none	0.0001279495597995
S130	T327b	FALSE	FALSE	0	0	1	1	none	8.18742784501e-05
T009	T327b	FALSE	FALSE	0	0	1	1	none	0.0001364628251595
T010	T327b	FALSE	FALSE	0	0	1	1	none	0.00013774857342
T013	T327b	FALSE	FALSE	0	0	1	1	none	0.0001270237819056
T014	T327b	FALSE	FALSE	0	0	1	1	none	0.000127913407032
T020	T327b	FALSE	FALSE	0	0	1	1	none	0.0001229717181425
T021	T327b	FALSE	FALSE	0	0	1	1	none	0.0001379595207315
T028	T327b	FALSE	FALSE	0	0	1	1	none	0.0001198679888481
T035a	T327b	FALSE	FALSE	0	0	1	1	none	8.39555795329e-05
T035b	T327b	FALSE	FALSE	0	0	1	1	none	0.0001385000153189
T040	T327b	FALSE	FALSE	0	0	1	1	none	0.0001292535988212
T056	T327b	FALSE	FALSE	0	0	1	1	none	0.0001400041296837
T059	T327b	FALSE	FALSE	0	0	1	1	none	4.42065212725e-05
T065	T327b	FALSE	FALSE	0	0	1	1	none	0.0001219521907142
T069	T327b	FALSE	FALSE	0	0	1	1	none	4.01103305164e-05
T073	T327b	FALSE	FALSE	0	0	1	1	none	0.0001385632376893
T075	T327b	FALSE	FALSE	0	0	1	1	none	0.0001145641576659
T077	T327b	FALSE	FALSE	0	0	1	1	none	0.0001385632376893
T087	T327b	FALSE	FALSE	0	0	1	1	none	0.0001373631189549
T095	T327b	FALSE	FALSE	0	0	1	1	none	8.34581252363e-05
T099a	T327b	FALSE	FALSE	0	0	1	1	none	8.13916083817e-05
T102	T327b	FALSE	FALSE	0	0	1	1	none	8.81732457211e-05
T104	T327b	FALSE	FALSE	0	0	1	1	none	0.0001250762477891
T105	T327b	FALSE	FALSE	0	0	1	1	none	0.0001231596246298
T107	T327b	FALSE	FALSE	0	0	1	1	none	8.81732457211e-05
T126	T327b	FALSE	FALSE	0	0	1	1	none	4.27692782204e-05
T156	T327b	FALSE	FALSE	0	0	1	1	none	0.0001279864315723
T159a	T327b	FALSE	FALSE	0	0	1	1	none	0.0001343372189847
T182	T327b	FALSE	FALSE	0	0	1	1	none	0.0001242381820637
T188	T327b	FALSE	FALSE	0	0	1	1	none	0.0001302483542181
T192	T327b	FALSE	FALSE	0	0	1	1	none	4.77270201153e-05
T223	T327b	FALSE	FALSE	0	0	1	1	none	0.0001245002375297
T225	T327b	FALSE	FALSE	0	0	1	1	none	0.0001275936859339
T230	T327b	FALSE	FALSE	0	0	1	1	none	0.0001363983744225
T232	T327b	FALSE	FALSE	0	0	1	1	none	4.17638935742e-05
T241	T327b	FALSE	FALSE	0	0	1	1	none	0.0001369811769347
T270	T327b	FALSE	FALSE	0	0	1	1	none	4.40450150258e-05
T271b	T327b	FALSE	FALSE	0	0	1	1	none	0.0001245751011449
T301	T327b	FALSE	FALSE	0	0	1	1	none	5.60685458434e-05
T303	T327b	FALSE	FALSE	0	0	1	1	none	5.1645536321e-05
T322	T327b	FALSE	FALSE	0	0	1	1	none	0.0001337644906378
S002	T330	TRUE	TRUE	0	0	1	1	none	0.0001317267079631
S007	T330	TRUE	TRUE	0	0	1	1	none	0.0001146249259363
S021	T330	TRUE	TRUE	0	0	1	1	none	0.0001267118220948
S024	T330	TRUE	TRUE	0	0	1	1	none	0.000126768371469
S025	T330	TRUE	TRUE	0	0	1	1	none	0.0001302734539403
S026	T330	TRUE	TRUE	0	0	1	1	none	0.0001245545646804
S038	T330	FALSE	FALSE	0	0	1	1	none	0.0001198843627279
S039	T330	TRUE	TRUE	0	0	1	1	none	0.0001266752464778
S040	T330	TRUE	TRUE	0	0	1	1	none	3.58884546561e-05
S042	T330	TRUE	TRUE	0	0	1	1	none	0.0001261022561586
S071	T330	TRUE	TRUE	0	0	1	1	none	2.09599939778e-05
S078	T330	TRUE	TRUE	0	0	1	1	none	0.0001253873374233
S081	T330	TRUE	TRUE	0	0	1	1	none	0.0001263702556897
S085	T330	TRUE	TRUE	0	0	1	1	none	5.49521814765e-05
S087	T330	TRUE	TRUE	0	0	1	1	none	8.06277734291e-05
S093	T330	TRUE	TRUE	0	0	1	1	none	4.00764201263e-05
S097	T330	TRUE	TRUE	0	0	1	1	none	0.0001271097934023
S102	T330	TRUE	TRUE	0	0	1	1	none	3.75857244455e-05
S106	T330	TRUE	TRUE	0	0	1	1	none	0.0001261384089261
S130	T330	TRUE	TRUE	0	0	1	1	none	8.00631275767e-05
T009	T330	FALSE	FALSE	0	0	1	1	none	0.0001346516742861
T010	T330	FALSE	FALSE	0	0	1	1	none	0.0001359374225466
T013	T330	FALSE	FALSE	0	0	1	1	none	0.0001252126310322
T014	T330	TRUE	TRUE	0	0	1	1	none	0.0001261022561586
T020	T330	FALSE	FALSE	0	0	1	1	none	0.0001211605672691
T021	T330	FALSE	FALSE	0	0	1	1	none	0.0001361483698581
T028	T330	TRUE	TRUE	0	0	1	1	none	0.0001180568379747
T035a	T330	TRUE	TRUE	0	0	1	1	none	8.21444286595e-05
T035b	T330	FALSE	FALSE	0	0	1	1	none	0.0001366888644455
T040	T330	TRUE	TRUE	0	0	1	1	none	0.0001274424479478
T056	T330	FALSE	FALSE	0	0	1	1	none	0.0001381929788103
T059	T330	TRUE	TRUE	0	0	1	1	none	4.23953703991e-05
T065	T330	FALSE	FALSE	0	0	1	1	none	0.0001201410398408
T069	T330	TRUE	TRUE	0	0	1	1	none	3.8299179643e-05
T073	T330	FALSE	FALSE	0	0	1	1	none	0.0001367520868159
T075	T330	TRUE	TRUE	0	0	1	1	none	0.0001127530067925
T077	T330	FALSE	FALSE	0	0	1	1	none	0.0001367520868159
T087	T330	FALSE	FALSE	0	0	1	1	none	0.0001355519680815
T095	T330	TRUE	TRUE	0	0	1	1	none	8.16469743629e-05
T099a	T330	TRUE	TRUE	0	0	1	1	none	7.95804575083e-05
T102	T330	FALSE	FALSE	0	0	1	1	none	8.63620948476999e-05
T104	T330	FALSE	FALSE	0	0	1	1	none	0.0001232650969157
T105	T330	FALSE	FALSE	0	0	1	1	none	0.0001213484737564
T107	T330	FALSE	FALSE	0	0	1	1	none	8.63620948476999e-05
T126	T330	TRUE	TRUE	0	0	1	1	none	4.0958127347e-05
T156	T330	FALSE	FALSE	0	0	1	1	none	0.0001261752806989
T159a	T330	TRUE	TRUE	0	0	1	1	none	0.0001325260681113
T182	T330	FALSE	FALSE	0	0	1	1	none	0.0001224270311903
T188	T330	TRUE	TRUE	0	0	1	1	none	0.0001284372033447
T192	T330	FALSE	FALSE	0	0	1	1	none	4.59158692419e-05
T223	T330	FALSE	FALSE	0	0	1	1	none	0.0001226890866563
T225	T330	FALSE	FALSE	0	0	1	1	none	0.0001257825350605
T230	T330	FALSE	FALSE	0	0	1	1	none	0.0001345872235491
T232	T330	TRUE	TRUE	0	0	1	1	none	3.99527427008e-05
T241	T330	FALSE	FALSE	0	0	1	1	none	0.0001351700260613
T270	T330	FALSE	FALSE	0	0	1	1	none	4.22338641524e-05
T271b	T330	FALSE	FALSE	0	0	1	1	none	0.0001227639502715
T301	T330	FALSE	FALSE	0	0	1	1	none	5.425739497e-05
T303	T330	FALSE	FALSE	0	0	1	1	none	4.98343854476e-05
T322	T330	FALSE	FALSE	0	0	1	1	none	0.0001319533397644
T327b	T330	TRUE	TRUE	0	1	1	1	desc	6.037169578e-07
S002	T335	FALSE	FALSE	0	0	1	1	none	0.0001484891797343
S007	T335	FALSE	FALSE	0	0	1	1	none	0.0001313873977075
S021	T335	FALSE	FALSE	0	0	1	1	none	0.000143474293866
S024	T335	FALSE	FALSE	0	0	1	1	none	0.0001435308432402
S025	T335	FALSE	FALSE	0	0	1	1	none	0.0001470359257115
S026	T335	FALSE	FALSE	0	0	1	1	none	0.0001413170364516
S038	T335	FALSE	FALSE	0	0	1	1	none	0.0001366468344991
S039	T335	FALSE	FALSE	0	0	1	1	none	0.000143437718249
S040	T335	FALSE	FALSE	0	0	1	1	none	5.26509264273e-05
S042	T335	FALSE	FALSE	0	0	1	1	none	0.0001428647279298
S071	T335	FALSE	FALSE	0	0	1	1	none	3.7722465749e-05
S078	T335	FALSE	FALSE	0	0	1	1	none	0.0001421498091945
S081	T335	FALSE	FALSE	0	0	1	1	none	0.0001431327274609
S085	T335	FALSE	FALSE	0	0	1	1	none	7.17146532477e-05
S087	T335	FALSE	FALSE	0	0	1	1	none	9.73902452003e-05
S093	T335	FALSE	FALSE	0	0	1	1	none	5.68388918975e-05
S097	T335	FALSE	FALSE	0	0	1	1	none	0.0001438722651735
S102	T335	FALSE	FALSE	0	0	1	1	none	5.43481962167e-05
S106	T335	FALSE	FALSE	0	0	1	1	none	0.0001429008806973
S130	T335	FALSE	FALSE	0	0	1	1	none	9.68255993479e-05
T009	T335	FALSE	FALSE	0	0	1	1	none	0.0001514141460573
T010	T335	FALSE	FALSE	0	0	1	1	none	0.0001526998943178
T013	T335	FALSE	FALSE	0	0	1	1	none	0.0001419751028034
T014	T335	FALSE	FALSE	0	0	1	1	none	0.0001428647279298
T020	T335	FALSE	FALSE	0	0	1	1	none	0.0001379230390403
T021	T335	FALSE	FALSE	0	0	1	1	none	0.0001529108416293
T028	T335	FALSE	FALSE	0	0	1	1	none	0.0001348193097459
T035a	T335	FALSE	FALSE	0	0	1	1	none	9.89069004307e-05
T035b	T335	FALSE	FALSE	0	0	1	1	none	0.0001534513362167
T040	T335	FALSE	FALSE	0	0	1	1	none	0.000144204919719
T056	T335	FALSE	FALSE	0	0	1	1	none	0.0001549554505815
T059	T335	FALSE	FALSE	0	0	1	1	none	5.91578421703e-05
T065	T335	FALSE	FALSE	0	0	1	1	none	0.000136903511612
T069	T335	FALSE	FALSE	0	0	1	1	none	4.65808582882e-05
T073	T335	FALSE	FALSE	0	0	1	1	none	0.0001535145585871
T075	T335	FALSE	FALSE	0	0	1	1	none	0.0001295154785637
T077	T335	FALSE	FALSE	0	0	1	1	none	0.0001535145585871
T087	T335	FALSE	FALSE	0	0	1	1	none	0.0001523144398527
T095	T335	FALSE	FALSE	0	0	1	1	none	9.84094461341e-05
T099a	T335	FALSE	FALSE	0	0	1	1	none	9.63429292795e-05
T102	T335	FALSE	FALSE	0	0	1	1	none	0.0001031245666189
T104	T335	FALSE	FALSE	0	0	1	1	none	0.0001400275686869
T105	T335	FALSE	FALSE	0	0	1	1	none	0.0001381109455276
T107	T335	FALSE	FALSE	0	0	1	1	none	0.0001031245666189
T126	T335	TRUE	TRUE	1	0	1	1	anc	6.037169578e-07
T156	T335	FALSE	FALSE	0	0	1	1	none	0.0001429377524701
T159a	T335	FALSE	FALSE	0	0	1	1	none	0.0001492885398825
T182	T335	FALSE	FALSE	0	0	1	1	none	0.0001391895029615
T188	T335	FALSE	FALSE	0	0	1	1	none	0.0001451996751159
T192	T335	FALSE	FALSE	0	0	1	1	none	1.38189617035e-05
T223	T335	FALSE	FALSE	0	0	1	1	none	0.0001394515584275
T225	T335	FALSE	FALSE	0	0	1	1	none	0.0001425450068317
T230	T335	FALSE	FALSE	0	0	1	1	none	0.0001513496953203
T232	T335	FALSE	FALSE	0	0	1	1	none	1.2281472286e-05
T241	T335	FALSE	FALSE	0	0	1	1	none	0.0001519324978325
T270	T335	FALSE	FALSE	0	0	1	1	none	1.45625937376e-05
T271b	T335	FALSE	FALSE	0	0	1	1	none	0.0001395264220427
T301	T335	FALSE	FALSE	0	0	1	1	none	1.85381856848e-05
T303	T335	FALSE	FALSE	0	0	1	1	none	1.41151761624e-05
T322	T335	FALSE	FALSE	0	0	1	1	none	0.0001487158115356
T327b	T335	FALSE	FALSE	0	0	1	1	none	5.28379319446e-05
T330	T335	FALSE	FALSE	0	0	1	1	none	5.10267810712e-05
S002	T341	TRUE	TRUE	0	0	1	1	none	2.30980513549e-05
S007	T341	TRUE	TRUE	0	0	1	1	none	6.75937764481e-05
S021	T341	TRUE	TRUE	0	0	1	1	none	1.80831654866e-05
S024	T341	TRUE	TRUE	0	0	1	1	none	1.81397148608e-05
S025	T341	TRUE	TRUE	0	0	1	1	none	1.73266539781e-05
S026	T341	TRUE	TRUE	0	0	1	1	none	5.555384274e-06
S038	T341	FALSE	FALSE	0	0	1	1	none	7.28532132397e-05
S039	T341	TRUE	TRUE	0	0	1	1	none	1.80465898696e-05
S040	T341	TRUE	TRUE	0	0	1	1	none	0.0001210947914435
S042	T341	TRUE	TRUE	0	0	1	1	none	1.74735995504e-05
S071	T341	TRUE	TRUE	0	0	1	1	none	0.0001080716789462
S078	T341	TRUE	TRUE	0	0	1	1	none	1.67586808151e-05
S081	T341	TRUE	TRUE	0	0	1	1	none	1.77415990815e-05
S085	T341	TRUE	TRUE	0	0	1	1	none	0.0001139510385839
S087	T341	TRUE	TRUE	0	0	1	1	none	0.0001396266305365
S093	T341	TRUE	TRUE	0	0	1	1	none	9.90752772337e-05
S097	T341	TRUE	TRUE	0	0	1	1	none	1.41629934401e-05
S102	T341	TRUE	TRUE	0	0	1	1	none	0.0001227920612329
S106	T341	TRUE	TRUE	0	0	1	1	none	1.75097523179e-05
S130	T341	TRUE	TRUE	0	0	1	1	none	0.0001390619846841
T009	T341	FALSE	FALSE	0	0	1	1	none	1.74553156119e-05
T010	T341	FALSE	FALSE	0	0	1	1	none	1.87410638724e-05
T013	T341	FALSE	FALSE	0	0	1	1	none	7.8181481544e-05
T014	T341	TRUE	TRUE	0	0	1	1	none	1.74735995504e-05
T020	T341	FALSE	FALSE	0	0	1	1	none	7.41294177809e-05
T021	T341	FALSE	FALSE	0	0	1	1	none	1.89520111839e-05
T028	T341	TRUE	TRUE	0	0	1	1	none	7.10256884865e-05
T035a	T341	TRUE	TRUE	0	0	1	1	none	0.0001411432857669
T035b	T341	FALSE	FALSE	0	0	1	1	none	1.94925057713e-05
T040	T341	TRUE	TRUE	0	0	1	1	none	1.88137913396e-05
T056	T341	FALSE	FALSE	0	0	1	1	none	2.09966201361e-05
T059	T341	TRUE	TRUE	0	0	1	1	none	0.0001276017071865
T065	T341	FALSE	FALSE	0	0	1	1	none	7.31098903526e-05
T069	T341	TRUE	TRUE	0	0	1	1	none	0.0001318591093514
T073	T341	FALSE	FALSE	0	0	1	1	none	1.95557281417e-05
T075	T341	TRUE	TRUE	0	0	1	1	none	6.69292912199e-05
T077	T341	FALSE	FALSE	0	0	1	1	none	1.95557281417e-05
T087	T341	FALSE	FALSE	0	0	1	1	none	1.83556094073e-05
T095	T341	TRUE	TRUE	0	0	1	1	none	0.0001406458314703
T099a	T341	TRUE	TRUE	0	0	1	1	none	0.0001385793146157
T102	T341	FALSE	FALSE	0	0	1	1	none	0.0001453609519551
T104	T341	FALSE	FALSE	0	0	1	1	none	7.62339474274999e-05
T105	T341	FALSE	FALSE	0	0	1	1	none	7.43173242682e-05
T107	T341	FALSE	FALSE	0	0	1	1	none	0.0001453609519551
T126	T341	TRUE	TRUE	0	0	1	1	none	0.0001345180570554
T156	T341	FALSE	FALSE	0	0	1	1	none	7.91441312106999e-05
[truncated: 1,161 more rows]
