# Supplementary material for: Improved characterisation of MRSA transmission using within-host bacterial sequence diversity
Source: eLife. 2019 Oct 8;8:e46402. doi: 10.7554/eLife.46402 (PMC6954020; doi:10.7554/eLife.46402)
Supplement: Figure 9—source data 1. [file elife-46402-fig9-data1.zip › Figure 9-source data 1/classifications/Classification_Posterior_ds_10percol_72.csv]

host.1	host.2	adjacent	contiguous	paths12	paths21	nodes1	nodes2	path.classification	min.distance.between.subgraphs
S002	S007	TRUE	TRUE	0	0	1	1	none	6.61272194337e-05
S002	S021	TRUE	TRUE	0	0	1	1	none	1.339461389e-05
S007	S021	TRUE	TRUE	0	0	1	1	none	6.52255793217e-05
S002	S024	TRUE	TRUE	0	0	1	1	none	1.35522910971e-05
S007	S024	TRUE	TRUE	0	0	1	1	none	6.53832565288e-05
S021	S024	TRUE	TRUE	0	0	1	1	none	3.5020884311e-06
S002	S025	TRUE	TRUE	0	0	1	1	none	2.26458062517e-05
S007	S025	TRUE	TRUE	0	0	1	1	none	6.84647819534e-05
S021	S025	TRUE	TRUE	0	0	1	1	none	2.17441661397e-05
S024	S025	TRUE	TRUE	0	0	1	1	none	2.19018433468e-05
S002	S026	TRUE	TRUE	0	0	1	1	none	1.51499357179e-05
S007	S026	TRUE	TRUE	0	0	1	1	none	6.09689114196e-05
S021	S026	TRUE	TRUE	0	0	1	1	none	1.42482956059e-05
S024	S026	TRUE	TRUE	0	0	1	1	none	1.4405972813e-05
S025	S026	TRUE	TRUE	0	0	1	1	none	1.62675763582e-05
S002	S038	TRUE	TRUE	0	0	1	1	none	7.96567167075e-05
S007	S038	TRUE	TRUE	0	0	1	1	none	4.71840867798e-05
S021	S038	TRUE	TRUE	0	0	1	1	none	7.87550765955e-05
S024	S038	TRUE	TRUE	0	0	1	1	none	7.89127538026e-05
S025	S038	TRUE	TRUE	0	0	1	1	none	8.19942792272e-05
S026	S038	TRUE	TRUE	0	0	1	1	none	7.44984086934e-05
S002	S039	TRUE	TRUE	0	0	1	1	none	1.4272615919e-05
S007	S039	TRUE	TRUE	0	0	1	1	none	6.61035813507e-05
S021	S039	TRUE	TRUE	0	0	1	1	none	2.938428423e-06
S024	S039	TRUE	TRUE	0	0	1	1	none	4.3800904601e-06
S025	S039	TRUE	TRUE	0	0	1	1	none	2.26221681687e-05
S026	S039	TRUE	TRUE	0	0	1	1	none	1.51262976349e-05
S038	S039	TRUE	TRUE	0	0	1	1	none	7.96330786245e-05
S002	S040	TRUE	TRUE	0	0	1	1	none	0.0001121616299391
S007	S040	TRUE	TRUE	0	0	1	1	none	9.15402450008e-05
S021	S040	TRUE	TRUE	0	0	1	1	none	0.0001112599898271
S024	S040	TRUE	TRUE	0	0	1	1	none	0.0001114176670342
S025	S040	TRUE	TRUE	0	0	1	1	none	0.0001144991924588
S026	S040	TRUE	TRUE	0	0	1	1	none	0.000107003321925
S038	S040	TRUE	TRUE	0	0	1	1	none	0.0001050697422746
S039	S040	TRUE	TRUE	0	0	1	1	none	0.0001121379918561
S002	S042	TRUE	TRUE	0	0	1	1	none	1.35522910971e-05
S007	S042	TRUE	TRUE	0	0	1	1	none	6.53832565288e-05
S021	S042	TRUE	TRUE	0	0	1	1	none	3.5020884311e-06
S024	S042	TRUE	TRUE	0	0	1	1	none	2.4398437588e-06
S025	S042	TRUE	TRUE	0	0	1	1	none	2.19018433468e-05
S026	S042	TRUE	TRUE	0	0	1	1	none	1.4405972813e-05
S038	S042	TRUE	TRUE	0	0	1	1	none	7.89127538026e-05
S039	S042	TRUE	TRUE	0	0	1	1	none	4.3800904601e-06
S040	S042	TRUE	TRUE	0	0	1	1	none	0.0001114176670342
S002	S071	TRUE	TRUE	0	0	1	1	none	0.0001027606499764
S007	S071	TRUE	TRUE	0	0	1	1	none	8.21392650381e-05
S021	S071	TRUE	TRUE	0	0	1	1	none	0.0001018590098644
S024	S071	TRUE	TRUE	0	0	1	1	none	0.0001020166870715
S025	S071	TRUE	TRUE	0	0	1	1	none	0.0001050982124961
S026	S071	TRUE	TRUE	0	0	1	1	none	9.76023419623e-05
S038	S071	TRUE	TRUE	0	0	1	1	none	9.56687623119e-05
S039	S071	TRUE	TRUE	0	0	1	1	none	0.0001027370118934
S040	S071	TRUE	TRUE	0	0	1	1	none	2.60407434355e-05
S042	S071	TRUE	TRUE	0	0	1	1	none	0.0001020166870715
S002	S078	TRUE	TRUE	0	0	1	1	none	1.2058098292e-05
S007	S078	TRUE	TRUE	0	0	1	1	none	6.38890637237e-05
S021	S078	TRUE	TRUE	0	0	1	1	none	6.802896252e-06
S024	S078	TRUE	TRUE	0	0	1	1	none	6.9605734591e-06
S025	S078	TRUE	TRUE	0	0	1	1	none	2.04076505417e-05
S026	S078	TRUE	TRUE	0	0	1	1	none	1.29117800079e-05
S038	S078	TRUE	TRUE	0	0	1	1	none	7.74185609975e-05
S039	S078	TRUE	TRUE	0	0	1	1	none	7.680898281e-06
S040	S078	TRUE	TRUE	0	0	1	1	none	0.0001099234742291
S042	S078	TRUE	TRUE	0	0	1	1	none	6.9605734591e-06
S071	S078	TRUE	TRUE	0	0	1	1	none	0.0001005224942664
S002	S081	TRUE	TRUE	0	0	1	1	none	1.41622520368e-05
S007	S081	TRUE	TRUE	0	0	1	1	none	6.59932174685e-05
S021	S081	TRUE	TRUE	0	0	1	1	none	4.1120493708e-06
S024	S081	TRUE	TRUE	0	0	1	1	none	1.8298828191e-06
S025	S081	TRUE	TRUE	0	0	1	1	none	2.25118042865e-05
S026	S081	TRUE	TRUE	0	0	1	1	none	1.50159337527e-05
S038	S081	TRUE	TRUE	0	0	1	1	none	7.95227147423e-05
S039	S081	TRUE	TRUE	0	0	1	1	none	4.9900513998e-06
S040	S081	TRUE	TRUE	0	0	1	1	none	0.0001120276279739
S042	S081	TRUE	TRUE	0	0	1	1	none	3.0498046985e-06
S071	S081	TRUE	TRUE	0	0	1	1	none	0.0001026266480112
S078	S081	TRUE	TRUE	0	0	1	1	none	7.5705343988e-06
S002	S085	TRUE	TRUE	0	0	1	1	none	0.000109812252642
S007	S085	TRUE	TRUE	0	0	1	1	none	8.91908677037e-05
S021	S085	TRUE	TRUE	0	0	1	1	none	0.00010891061253
S024	S085	TRUE	TRUE	0	0	1	1	none	0.0001090682897371
S025	S085	TRUE	TRUE	0	0	1	1	none	0.0001121498151617
S026	S085	TRUE	TRUE	0	0	1	1	none	0.0001046539446279
S038	S085	TRUE	TRUE	0	0	1	1	none	0.0001027203649775
S039	S085	TRUE	TRUE	0	0	1	1	none	0.000109788614559
S040	S085	TRUE	TRUE	0	0	1	1	none	5.21847025091e-05
S042	S085	TRUE	TRUE	0	0	1	1	none	0.0001090682897371
S071	S085	TRUE	TRUE	0	0	1	1	none	4.27837225464e-05
S078	S085	TRUE	TRUE	0	0	1	1	none	0.000107574096932
S081	S085	TRUE	TRUE	0	0	1	1	none	0.0001096782506768
S002	S087	TRUE	TRUE	0	0	1	1	none	0.0001183078607094
S007	S087	TRUE	TRUE	0	0	1	1	none	9.76864757711e-05
S021	S087	TRUE	TRUE	0	0	1	1	none	0.0001174062205974
S024	S087	TRUE	TRUE	0	0	1	1	none	0.0001175638978045
S025	S087	TRUE	TRUE	0	0	1	1	none	0.0001206454232291
S026	S087	TRUE	TRUE	0	0	1	1	none	0.0001131495526953
S038	S087	TRUE	TRUE	0	0	1	1	none	0.0001112159730449
S039	S087	TRUE	TRUE	0	0	1	1	none	0.0001182842226264
S040	S087	TRUE	TRUE	0	0	1	1	none	6.06803105765e-05
S042	S087	TRUE	TRUE	0	0	1	1	none	0.0001175638978045
S071	S087	TRUE	TRUE	0	0	1	1	none	5.12793306138e-05
S078	S087	TRUE	TRUE	0	0	1	1	none	0.0001160697049994
S081	S087	TRUE	TRUE	0	0	1	1	none	0.0001181738587442
S085	S087	TRUE	TRUE	0	0	1	1	none	2.33903528594e-05
S002	S093	TRUE	TRUE	0	0	1	1	none	9.17085803247e-05
S007	S093	TRUE	TRUE	0	0	1	1	none	7.10871953864e-05
S021	S093	TRUE	TRUE	0	0	1	1	none	9.08069402127e-05
S024	S093	TRUE	TRUE	0	0	1	1	none	9.09646174198e-05
S025	S093	TRUE	TRUE	0	0	1	1	none	9.40461428444e-05
S026	S093	TRUE	TRUE	0	0	1	1	none	8.65502723106e-05
S038	S093	TRUE	TRUE	0	0	1	1	none	8.46166926602e-05
S039	S093	TRUE	TRUE	0	0	1	1	none	9.16849422417e-05
S040	S093	TRUE	TRUE	0	0	1	1	none	2.16729714938e-05
S042	S093	TRUE	TRUE	0	0	1	1	none	9.09646174198e-05
S071	S093	TRUE	TRUE	0	0	1	1	none	1.22719915311e-05
S078	S093	TRUE	TRUE	0	0	1	1	none	8.94704246147e-05
S081	S093	TRUE	TRUE	0	0	1	1	none	9.15745783595e-05
S085	S093	TRUE	TRUE	0	0	1	1	none	3.17316528947e-05
S087	S093	TRUE	TRUE	0	0	1	1	none	4.02272609621e-05
S002	S097	TRUE	TRUE	0	0	1	1	none	1.66380876084e-05
S007	S097	TRUE	TRUE	0	0	1	1	none	6.24570633101e-05
S021	S097	TRUE	TRUE	0	0	1	1	none	1.57364474964e-05
S024	S097	TRUE	TRUE	0	0	1	1	none	1.58941247035e-05
S025	S097	TRUE	TRUE	0	0	1	1	none	7.2276405227e-06
S026	S097	TRUE	TRUE	0	0	1	1	none	1.02598577149e-05
S038	S097	TRUE	TRUE	0	0	1	1	none	7.59865605839e-05
S039	S097	TRUE	TRUE	0	0	1	1	none	1.66144495254e-05
S040	S097	TRUE	TRUE	0	0	1	1	none	0.0001084914738155
S042	S097	TRUE	TRUE	0	0	1	1	none	1.58941247035e-05
S071	S097	TRUE	TRUE	0	0	1	1	none	9.90904938528e-05
S078	S097	TRUE	TRUE	0	0	1	1	none	1.43999318984e-05
S081	S097	TRUE	TRUE	0	0	1	1	none	1.65040856432e-05
S085	S097	TRUE	TRUE	0	0	1	1	none	0.0001061420965184
S087	S097	TRUE	TRUE	0	0	1	1	none	0.0001146377045858
S093	S097	TRUE	TRUE	0	0	1	1	none	8.80384242011e-05
S002	S102	TRUE	TRUE	0	0	1	1	none	0.000111565961609
S007	S102	TRUE	TRUE	0	0	1	1	none	9.09445766707e-05
S021	S102	TRUE	TRUE	0	0	1	1	none	0.000110664321497
S024	S102	TRUE	TRUE	0	0	1	1	none	0.0001108219987041
S025	S102	TRUE	TRUE	0	0	1	1	none	0.0001139035241287
S026	S102	TRUE	TRUE	0	0	1	1	none	0.0001064076535949
S038	S102	TRUE	TRUE	0	0	1	1	none	0.0001044740739445
S039	S102	TRUE	TRUE	0	0	1	1	none	0.000111542323526
S040	S102	TRUE	TRUE	0	0	1	1	none	3.0640973081e-06
S042	S102	TRUE	TRUE	0	0	1	1	none	0.0001108219987041
S071	S102	TRUE	TRUE	0	0	1	1	none	2.54450751054e-05
S078	S102	TRUE	TRUE	0	0	1	1	none	0.000109327805899
S081	S102	TRUE	TRUE	0	0	1	1	none	0.0001114319596438
S085	S102	TRUE	TRUE	0	0	1	1	none	5.1589034179e-05
S087	S102	TRUE	TRUE	0	0	1	1	none	6.00846422464e-05
S093	S102	TRUE	TRUE	0	0	1	1	none	2.10773031637e-05
S097	S102	TRUE	TRUE	0	0	1	1	none	0.0001078958054854
S002	S106	TRUE	TRUE	0	0	1	1	none	1.217063153e-05
S007	S106	TRUE	TRUE	0	0	1	1	none	6.64750633237e-05
S021	S106	TRUE	TRUE	0	0	1	1	none	1.374245778e-05
S024	S106	TRUE	TRUE	0	0	1	1	none	1.39001349871e-05
S025	S106	TRUE	TRUE	0	0	1	1	none	2.29936501417e-05
S026	S106	TRUE	TRUE	0	0	1	1	none	1.54977796079e-05
S038	S106	TRUE	TRUE	0	0	1	1	none	8.00045605975e-05
S039	S106	TRUE	TRUE	0	0	1	1	none	1.4620459809e-05
S040	S106	TRUE	TRUE	0	0	1	1	none	0.0001125094738291
S042	S106	TRUE	TRUE	0	0	1	1	none	1.39001349871e-05
S071	S106	TRUE	TRUE	0	0	1	1	none	0.0001031084938664
S078	S106	TRUE	TRUE	0	0	1	1	none	1.2405942182e-05
S081	S106	TRUE	TRUE	0	0	1	1	none	1.45100959268e-05
S085	S106	TRUE	TRUE	0	0	1	1	none	0.000110160096532
S087	S106	TRUE	TRUE	0	0	1	1	none	0.0001186557045994
S093	S106	TRUE	TRUE	0	0	1	1	none	9.20564242147e-05
S097	S106	TRUE	TRUE	0	0	1	1	none	1.69859314984e-05
S102	S106	TRUE	TRUE	0	0	1	1	none	0.000111913805499
S002	S130	TRUE	TRUE	0	0	1	1	none	0.0001186598730954
S007	S130	TRUE	TRUE	0	0	1	1	none	9.80384881571e-05
S021	S130	TRUE	TRUE	0	0	1	1	none	0.0001177582329834
S024	S130	TRUE	TRUE	0	0	1	1	none	0.0001179159101905
S025	S130	TRUE	TRUE	0	0	1	1	none	0.0001209974356151
S026	S130	TRUE	TRUE	0	0	1	1	none	0.0001135015650813
S038	S130	TRUE	TRUE	0	0	1	1	none	0.0001115679854309
S039	S130	TRUE	TRUE	0	0	1	1	none	0.0001186362350124
S040	S130	TRUE	TRUE	0	0	1	1	none	6.10323229625e-05
S042	S130	TRUE	TRUE	0	0	1	1	none	0.0001179159101905
S071	S130	TRUE	TRUE	0	0	1	1	none	5.16313429998e-05
S078	S130	TRUE	TRUE	0	0	1	1	none	0.0001164217173854
S081	S130	TRUE	TRUE	0	0	1	1	none	0.0001185258711302
S085	S130	TRUE	TRUE	0	0	1	1	none	2.37423652454e-05
S087	S130	TRUE	TRUE	0	0	1	1	none	2.382003474e-06
S093	S130	TRUE	TRUE	0	0	1	1	none	4.05792733481e-05
S097	S130	TRUE	TRUE	0	0	1	1	none	0.0001149897169718
S102	S130	TRUE	TRUE	0	0	1	1	none	6.04366546324e-05
S106	S130	TRUE	TRUE	0	0	1	1	none	0.0001190077169854
S002	T009	TRUE	TRUE	0	0	1	1	none	2.13673579327e-05
S007	T009	TRUE	TRUE	0	0	1	1	none	6.71863336344e-05
S021	T009	TRUE	TRUE	0	0	1	1	none	2.04657178207e-05
S024	T009	TRUE	TRUE	0	0	1	1	none	2.06233950278e-05
S025	T009	TRUE	TRUE	0	0	1	1	none	2.2484998573e-05
S026	T009	TRUE	TRUE	0	0	1	1	none	1.10494311332e-05
S038	T009	TRUE	TRUE	0	0	1	1	none	8.07158309082e-05
S039	T009	TRUE	TRUE	0	0	1	1	none	2.13437198497e-05
S040	T009	TRUE	TRUE	0	0	1	1	none	0.0001132207441398
S042	T009	TRUE	TRUE	0	0	1	1	none	2.06233950278e-05
S071	T009	TRUE	TRUE	0	0	1	1	none	0.0001038197641771
S078	T009	TRUE	TRUE	0	0	1	1	none	1.91292022227e-05
S081	T009	TRUE	TRUE	0	0	1	1	none	2.12333559675e-05
S085	T009	TRUE	TRUE	0	0	1	1	none	0.0001108713668427
S087	T009	TRUE	TRUE	0	0	1	1	none	0.0001193669749101
S093	T009	TRUE	TRUE	0	0	1	1	none	9.27676945254e-05
S097	T009	TRUE	TRUE	0	0	1	1	none	1.64772799297e-05
S102	T009	TRUE	TRUE	0	0	1	1	none	0.0001126250758097
S106	T009	TRUE	TRUE	0	0	1	1	none	2.17152018227e-05
S130	T009	TRUE	TRUE	0	0	1	1	none	0.0001197189872961
S002	T010	TRUE	TRUE	0	0	1	1	none	2.16545400897e-05
S007	T010	TRUE	TRUE	0	0	1	1	none	6.74735157914e-05
S021	T010	TRUE	TRUE	0	0	1	1	none	2.07528999777e-05
S024	T010	TRUE	TRUE	0	0	1	1	none	2.09105771848e-05
S025	T010	TRUE	TRUE	0	0	1	1	none	2.277218073e-05
S026	T010	TRUE	TRUE	0	0	1	1	none	1.13366132902e-05
S038	T010	TRUE	TRUE	0	0	1	1	none	8.10030130652e-05
S039	T010	TRUE	TRUE	0	0	1	1	none	2.16309020067e-05
S040	T010	TRUE	TRUE	0	0	1	1	none	0.0001135079262968
S042	T010	TRUE	TRUE	0	0	1	1	none	2.09105771848e-05
S071	T010	TRUE	TRUE	0	0	1	1	none	0.0001041069463341
S078	T010	TRUE	TRUE	0	0	1	1	none	1.94163843797e-05
S081	T010	TRUE	TRUE	0	0	1	1	none	2.15205381245e-05
S085	T010	TRUE	TRUE	0	0	1	1	none	0.0001111585489997
S087	T010	TRUE	TRUE	0	0	1	1	none	0.0001196541570671
S093	T010	TRUE	TRUE	0	0	1	1	none	9.30548766824e-05
S097	T010	TRUE	TRUE	0	0	1	1	none	1.67644620867e-05
S102	T010	TRUE	TRUE	0	0	1	1	none	0.0001129122579667
S106	T010	TRUE	TRUE	0	0	1	1	none	2.20023839797e-05
S130	T010	TRUE	TRUE	0	0	1	1	none	0.0001200061694531
T009	T010	TRUE	TRUE	0	0	1	1	none	3.627126813e-06
S002	T013	FALSE	FALSE	0	0	1	1	none	8.52189292499e-05
S007	T013	FALSE	FALSE	0	0	1	1	none	5.27462993222e-05
S021	T013	FALSE	FALSE	0	0	1	1	none	8.43172891379e-05
S024	T013	FALSE	FALSE	0	0	1	1	none	8.4474966345e-05
S025	T013	FALSE	FALSE	0	0	1	1	none	8.75564917696e-05
S026	T013	FALSE	FALSE	0	0	1	1	none	8.00606212358e-05
S038	T013	FALSE	FALSE	0	0	1	1	none	8.5978197166e-06
S039	T013	FALSE	FALSE	0	0	1	1	none	8.51952911669e-05
S040	T013	FALSE	FALSE	0	0	1	1	none	0.000110631954817
S042	T013	FALSE	FALSE	0	0	1	1	none	8.4474966345e-05
S071	T013	FALSE	FALSE	0	0	1	1	none	0.0001012309748543
S078	T013	FALSE	FALSE	0	0	1	1	none	8.29807735399e-05
S081	T013	FALSE	FALSE	0	0	1	1	none	8.50849272847e-05
S085	T013	FALSE	FALSE	0	0	1	1	none	0.0001082825775199
S087	T013	FALSE	FALSE	0	0	1	1	none	0.0001167781855873
S093	T013	FALSE	FALSE	0	0	1	1	none	9.01789052026e-05
S097	T013	FALSE	FALSE	0	0	1	1	none	8.15487731263e-05
S102	T013	FALSE	FALSE	0	0	1	1	none	0.0001100362864869
S106	T013	FALSE	FALSE	0	0	1	1	none	8.55667731399e-05
S130	T013	FALSE	FALSE	0	0	1	1	none	0.0001171301979733
T009	T013	FALSE	FALSE	0	0	1	1	none	8.62780434506e-05
T010	T013	FALSE	FALSE	0	0	1	1	none	8.65652256076e-05
S002	T014	TRUE	TRUE	0	0	1	1	none	1.38401421778e-05
S007	T014	TRUE	TRUE	0	0	1	1	none	6.56711076095e-05
S021	T014	TRUE	TRUE	0	0	1	1	none	3.7899395118e-06
S024	T014	TRUE	TRUE	0	0	1	1	none	2.7276948395e-06
S025	T014	TRUE	TRUE	0	0	1	1	none	2.21896944275e-05
S026	T014	TRUE	TRUE	0	0	1	1	none	1.46938238937e-05
S038	T014	TRUE	TRUE	0	0	1	1	none	7.92006048833e-05
S039	T014	TRUE	TRUE	0	0	1	1	none	4.6679415408e-06
S040	T014	TRUE	TRUE	0	0	1	1	none	0.0001117055181149
S042	T014	TRUE	TRUE	0	0	1	1	none	1.5077729601e-06
S071	T014	TRUE	TRUE	0	0	1	1	none	0.0001023045381522
S078	T014	TRUE	TRUE	0	0	1	1	none	7.2484245398e-06
S081	T014	TRUE	TRUE	0	0	1	1	none	3.3376557792e-06
S085	T014	TRUE	TRUE	0	0	1	1	none	0.0001093561408178
S087	T014	TRUE	TRUE	0	0	1	1	none	0.0001178517488852
S093	T014	TRUE	TRUE	0	0	1	1	none	9.12524685005e-05
S097	T014	TRUE	TRUE	0	0	1	1	none	1.61819757842e-05
S102	T014	TRUE	TRUE	0	0	1	1	none	0.0001111098497848
S106	T014	TRUE	TRUE	0	0	1	1	none	1.41879860678e-05
S130	T014	TRUE	TRUE	0	0	1	1	none	0.0001182037612712
T009	T014	TRUE	TRUE	0	0	1	1	none	2.09112461085e-05
T010	T014	TRUE	TRUE	0	0	1	1	none	2.11984282655e-05
T013	T014	FALSE	FALSE	0	0	1	1	none	8.47628174257e-05
S002	T020	TRUE	TRUE	0	0	1	1	none	8.33638174043e-05
S007	T020	TRUE	TRUE	0	0	1	1	none	5.08911874766e-05
S021	T020	TRUE	TRUE	0	0	1	1	none	8.24621772923e-05
S024	T020	TRUE	TRUE	0	0	1	1	none	8.26198544994e-05
S025	T020	TRUE	TRUE	0	0	1	1	none	8.5701379924e-05
S026	T020	TRUE	TRUE	0	0	1	1	none	7.82055093902e-05
S038	T020	TRUE	TRUE	0	0	1	1	none	5.2722391832e-06
S039	T020	TRUE	TRUE	0	0	1	1	none	8.33401793213e-05
S040	T020	TRUE	TRUE	0	0	1	1	none	0.0001087768429714
S042	T020	TRUE	TRUE	0	0	1	1	none	8.26198544994e-05
S071	T020	TRUE	TRUE	0	0	1	1	none	9.93758630087e-05
S078	T020	TRUE	TRUE	0	0	1	1	none	8.11256616943e-05
S081	T020	TRUE	TRUE	0	0	1	1	none	8.32298154391e-05
S085	T020	TRUE	TRUE	0	0	1	1	none	0.0001064274656743
S087	T020	TRUE	TRUE	0	0	1	1	none	0.0001149230737417
S093	T020	TRUE	TRUE	0	0	1	1	none	8.8323793357e-05
S097	T020	TRUE	TRUE	0	0	1	1	none	7.96936612807e-05
S102	T020	TRUE	TRUE	0	0	1	1	none	0.0001081811746413
S106	T020	TRUE	TRUE	0	0	1	1	none	8.37116612943e-05
S130	T020	TRUE	TRUE	0	0	1	1	none	0.0001152750861277
T009	T020	TRUE	TRUE	0	0	1	1	none	8.4422931605e-05
T010	T020	TRUE	TRUE	0	0	1	1	none	8.4710113762e-05
T013	T020	FALSE	FALSE	0	0	1	1	none	1.23049204134e-05
T014	T020	TRUE	TRUE	0	0	1	1	none	8.29077055801e-05
S002	T021	FALSE	FALSE	0	0	1	1	none	2.56310156662e-05
S007	T021	FALSE	FALSE	0	0	1	1	none	7.14499913679e-05
S021	T021	FALSE	FALSE	0	0	1	1	none	2.47293755542e-05
S024	T021	FALSE	FALSE	0	0	1	1	none	2.48870527613e-05
S025	T021	FALSE	FALSE	0	0	1	1	none	2.67486563065e-05
S026	T021	FALSE	FALSE	0	0	1	1	none	1.53130888667e-05
S038	T021	FALSE	FALSE	0	0	1	1	none	8.49794886417e-05
S039	T021	FALSE	FALSE	0	0	1	1	none	2.56073775832e-05
S040	T021	FALSE	FALSE	0	0	1	1	none	0.0001174844018733
S042	T021	FALSE	FALSE	0	0	1	1	none	2.48870527613e-05
S071	T021	FALSE	FALSE	0	0	1	1	none	0.0001080834219106
S078	T021	FALSE	FALSE	0	0	1	1	none	2.33928599562e-05
S081	T021	FALSE	FALSE	0	0	1	1	none	2.5497013701e-05
S085	T021	FALSE	FALSE	0	0	1	1	none	0.0001151350245762
S087	T021	FALSE	FALSE	0	0	1	1	none	0.0001236306326436
S093	T021	FALSE	FALSE	0	0	1	1	none	9.70313522589e-05
S097	T021	FALSE	FALSE	0	0	1	1	none	2.07409376632e-05
S102	T021	FALSE	FALSE	0	0	1	1	none	0.0001168887335432
S106	T021	FALSE	FALSE	0	0	1	1	none	2.59788595562e-05
S130	T021	FALSE	FALSE	0	0	1	1	none	0.0001239826450296
T009	T021	FALSE	FALSE	0	0	1	1	none	7.6036023895e-06
T010	T021	FALSE	FALSE	0	0	1	1	none	5.4509407877e-06
T013	T021	FALSE	FALSE	0	0	1	1	none	9.05417011841e-05
T014	T021	FALSE	FALSE	0	0	1	1	none	2.5174903842e-05
T020	T021	FALSE	FALSE	0	0	1	1	none	8.86865893385e-05
S002	T028	TRUE	TRUE	0	0	1	1	none	7.42556878514e-05
S007	T028	TRUE	TRUE	0	0	1	1	none	3.46246997977e-05
S021	T028	TRUE	TRUE	0	0	1	1	none	7.33540477394e-05
S024	T028	TRUE	TRUE	0	0	1	1	none	7.35117249465e-05
S025	T028	TRUE	TRUE	0	0	1	1	none	7.65932503711e-05
S026	T028	TRUE	TRUE	0	0	1	1	none	6.90973798373e-05
S038	T028	TRUE	TRUE	0	0	1	1	none	5.53125551975e-05
S039	T028	TRUE	TRUE	0	0	1	1	none	7.42320497684e-05
S040	T028	TRUE	TRUE	0	0	1	1	none	9.96687134185e-05
S042	T028	TRUE	TRUE	0	0	1	1	none	7.35117249465e-05
S071	T028	TRUE	TRUE	0	0	1	1	none	9.02677334558e-05
S078	T028	TRUE	TRUE	0	0	1	1	none	7.20175321414e-05
S081	T028	TRUE	TRUE	0	0	1	1	none	7.41216858862e-05
S085	T028	TRUE	TRUE	0	0	1	1	none	9.73193361214e-05
S087	T028	TRUE	TRUE	0	0	1	1	none	0.0001058149441888
S093	T028	TRUE	TRUE	0	0	1	1	none	7.92156638041e-05
S097	T028	TRUE	TRUE	0	0	1	1	none	7.05855317278e-05
S102	T028	TRUE	TRUE	0	0	1	1	none	9.90730450884e-05
S106	T028	TRUE	TRUE	0	0	1	1	none	7.46035317414e-05
S130	T028	TRUE	TRUE	0	0	1	1	none	0.0001061669565748
T009	T028	TRUE	TRUE	0	0	1	1	none	7.53148020521e-05
T010	T028	TRUE	TRUE	0	0	1	1	none	7.56019842091e-05
T013	T028	FALSE	FALSE	0	0	1	1	none	6.08747677399e-05
T014	T028	TRUE	TRUE	0	0	1	1	none	7.37995760272e-05
T020	T028	TRUE	TRUE	0	0	1	1	none	5.90196558943e-05
T021	T028	FALSE	FALSE	0	0	1	1	none	7.95784597856e-05
S002	T035a	TRUE	TRUE	0	0	1	1	none	0.0001211049020867
S007	T035a	TRUE	TRUE	0	0	1	1	none	0.0001004835171484
S021	T035a	TRUE	TRUE	0	0	1	1	none	0.0001202032619747
S024	T035a	TRUE	TRUE	0	0	1	1	none	0.0001203609391818
S025	T035a	TRUE	TRUE	0	0	1	1	none	0.0001234424646064
S026	T035a	TRUE	TRUE	0	0	1	1	none	0.0001159465940726
S038	T035a	TRUE	TRUE	0	0	1	1	none	0.0001140130144222
S039	T035a	TRUE	TRUE	0	0	1	1	none	0.0001210812640037
S040	T035a	TRUE	TRUE	0	0	1	1	none	6.34773519538e-05
S042	T035a	TRUE	TRUE	0	0	1	1	none	0.0001203609391818
S071	T035a	TRUE	TRUE	0	0	1	1	none	5.40763719911e-05
S078	T035a	TRUE	TRUE	0	0	1	1	none	0.0001188667463767
S081	T035a	TRUE	TRUE	0	0	1	1	none	0.0001209709001215
S085	T035a	TRUE	TRUE	0	0	1	1	none	2.61873942367e-05
S087	T035a	TRUE	TRUE	0	0	1	1	none	7.2668762241e-06
S093	T035a	TRUE	TRUE	0	0	1	1	none	4.30243023394e-05
S097	T035a	TRUE	TRUE	0	0	1	1	none	0.0001174347459631
S102	T035a	TRUE	TRUE	0	0	1	1	none	6.28816836237e-05
S106	T035a	TRUE	TRUE	0	0	1	1	none	0.0001214527459767
S130	T035a	TRUE	TRUE	0	0	1	1	none	7.6188886101e-06
T009	T035a	TRUE	TRUE	0	0	1	1	none	0.0001221640162874
T010	T035a	TRUE	TRUE	0	0	1	1	none	0.0001224511984444
T013	T035a	FALSE	FALSE	0	0	1	1	none	0.0001195752269646
T014	T035a	TRUE	TRUE	0	0	1	1	none	0.0001206487902625
T020	T035a	TRUE	TRUE	0	0	1	1	none	0.000117720115119
T021	T035a	FALSE	FALSE	0	0	1	1	none	0.0001264276740209
T028	T035a	TRUE	TRUE	0	0	1	1	none	0.0001086119855661
S002	T035b	TRUE	TRUE	0	0	1	1	none	2.29232495381e-05
S007	T035b	TRUE	TRUE	0	0	1	1	none	6.87422252398e-05
S021	T035b	TRUE	TRUE	0	0	1	1	none	2.20216094261e-05
S024	T035b	TRUE	TRUE	0	0	1	1	none	2.21792866332e-05
S025	T035b	TRUE	TRUE	0	0	1	1	none	2.40408901784e-05
S026	T035b	TRUE	TRUE	0	0	1	1	none	1.26053227386e-05
S038	T035b	TRUE	TRUE	0	0	1	1	none	8.22717225136e-05
S039	T035b	TRUE	TRUE	0	0	1	1	none	2.28996114551e-05
S040	T035b	TRUE	TRUE	0	0	1	1	none	0.0001147766357452
S042	T035b	TRUE	TRUE	0	0	1	1	none	2.21792866332e-05
S071	T035b	TRUE	TRUE	0	0	1	1	none	0.0001053756557825
S078	T035b	TRUE	TRUE	0	0	1	1	none	2.06850938281e-05
S081	T035b	TRUE	TRUE	0	0	1	1	none	2.27892475729e-05
S085	T035b	TRUE	TRUE	0	0	1	1	none	0.0001124272584481
S087	T035b	TRUE	TRUE	0	0	1	1	none	0.0001209228665155
S093	T035b	TRUE	TRUE	0	0	1	1	none	9.43235861308e-05
S097	T035b	TRUE	TRUE	0	0	1	1	none	1.80331715351e-05
S102	T035b	TRUE	TRUE	0	0	1	1	none	0.0001141809674151
S106	T035b	TRUE	TRUE	0	0	1	1	none	2.32710934281e-05
S130	T035b	TRUE	TRUE	0	0	1	1	none	0.0001212748789015
T009	T035b	TRUE	TRUE	0	0	1	1	none	4.8958362614e-06
T010	T035b	TRUE	TRUE	0	0	1	1	none	2.7431746596e-06
T013	T035b	FALSE	FALSE	0	0	1	1	none	8.7833935056e-05
T014	T035b	TRUE	TRUE	0	0	1	1	none	2.24671377139e-05
T020	T035b	TRUE	TRUE	0	0	1	1	none	8.59788232104e-05
T021	T035b	FALSE	FALSE	0	0	1	1	none	5.4997283567e-06
T028	T035b	TRUE	TRUE	0	0	1	1	none	7.68706936575e-05
T035a	T035b	TRUE	TRUE	0	0	1	1	none	0.0001237199078928
S002	T040	TRUE	TRUE	0	0	1	1	none	1.63524605171e-05
S007	T040	TRUE	TRUE	0	0	1	1	none	6.81834259488e-05
S021	T040	TRUE	TRUE	0	0	1	1	none	6.3022578511e-06
S024	T040	TRUE	TRUE	0	0	1	1	none	4.0200912994e-06
S025	T040	TRUE	TRUE	0	0	1	1	none	2.47020127668e-05
S026	T040	TRUE	TRUE	0	0	1	1	none	1.7206142233e-05
S038	T040	TRUE	TRUE	0	0	1	1	none	8.17129232226e-05
S039	T040	TRUE	TRUE	0	0	1	1	none	7.1802598801e-06
S040	T040	TRUE	TRUE	0	0	1	1	none	0.0001142178364542
S042	T040	TRUE	TRUE	0	0	1	1	none	5.2400131788e-06
S071	T040	TRUE	TRUE	0	0	1	1	none	0.0001048168564915
S078	T040	TRUE	TRUE	0	0	1	1	none	9.7607428791e-06
S081	T040	TRUE	TRUE	0	0	1	1	none	3.4101303597e-06
S085	T040	TRUE	TRUE	0	0	1	1	none	0.0001118684591571
S087	T040	TRUE	TRUE	0	0	1	1	none	0.0001203640672245
S093	T040	TRUE	TRUE	0	0	1	1	none	9.37647868398e-05
S097	T040	TRUE	TRUE	0	0	1	1	none	1.86942941235e-05
S102	T040	TRUE	TRUE	0	0	1	1	none	0.0001136221681241
S106	T040	TRUE	TRUE	0	0	1	1	none	1.67003044071e-05
S130	T040	TRUE	TRUE	0	0	1	1	none	0.0001207160796105
T009	T040	TRUE	TRUE	0	0	1	1	none	2.34235644478e-05
T010	T040	TRUE	TRUE	0	0	1	1	none	2.37107466048e-05
T013	T040	FALSE	FALSE	0	0	1	1	none	8.7275135765e-05
T014	T040	TRUE	TRUE	0	0	1	1	none	5.5278642595e-06
T020	T040	TRUE	TRUE	0	0	1	1	none	8.54200239194e-05
T021	T040	FALSE	FALSE	0	0	1	1	none	2.76872221813e-05
T028	T040	TRUE	TRUE	0	0	1	1	none	7.63118943665e-05
T035a	T040	TRUE	TRUE	0	0	1	1	none	0.0001231611086018
T035b	T040	TRUE	TRUE	0	0	1	1	none	2.49794560532e-05
S002	T056	FALSE	FALSE	0	0	1	1	none	2.62470454503e-05
S007	T056	FALSE	FALSE	0	0	1	1	none	7.2066021152e-05
S021	T056	FALSE	FALSE	0	0	1	1	none	2.53454053383e-05
S024	T056	FALSE	FALSE	0	0	1	1	none	2.55030825454e-05
S025	T056	FALSE	FALSE	0	0	1	1	none	2.73646860906e-05
S026	T056	FALSE	FALSE	0	0	1	1	none	1.59291186508e-05
S038	T056	FALSE	FALSE	0	0	1	1	none	8.55955184258e-05
S039	T056	FALSE	FALSE	0	0	1	1	none	2.62234073673e-05
S040	T056	FALSE	FALSE	0	0	1	1	none	0.0001181004316574
S042	T056	FALSE	FALSE	0	0	1	1	none	2.55030825454e-05
S071	T056	FALSE	FALSE	0	0	1	1	none	0.0001086994516947
S078	T056	FALSE	FALSE	0	0	1	1	none	2.40088897403e-05
S081	T056	FALSE	FALSE	0	0	1	1	none	2.61130434851e-05
S085	T056	FALSE	FALSE	0	0	1	1	none	0.0001157510543603
S087	T056	FALSE	FALSE	0	0	1	1	none	0.0001242466624277
S093	T056	FALSE	FALSE	0	0	1	1	none	9.7647382043e-05
S097	T056	FALSE	FALSE	0	0	1	1	none	2.13569674473e-05
S102	T056	FALSE	FALSE	0	0	1	1	none	0.0001175047633273
S106	T056	FALSE	FALSE	0	0	1	1	none	2.65948893403e-05
S130	T056	FALSE	FALSE	0	0	1	1	none	0.0001245986748137
T009	T056	TRUE	TRUE	1	0	1	1	anc	6.099609397e-07
T010	T056	FALSE	FALSE	0	0	1	1	none	8.5068143306e-06
T013	T056	FALSE	FALSE	0	0	1	1	none	9.11577309682e-05
T014	T056	FALSE	FALSE	0	0	1	1	none	2.57909336261e-05
T020	T056	FALSE	FALSE	0	0	1	1	none	8.93026191226e-05
T021	T056	FALSE	FALSE	0	0	1	1	none	1.24832899071e-05
T028	T056	FALSE	FALSE	0	0	1	1	none	8.01944895697e-05
T035a	T056	FALSE	FALSE	0	0	1	1	none	0.000127043703805
T035b	T056	FALSE	FALSE	0	0	1	1	none	9.775523779e-06
T040	T056	FALSE	FALSE	0	0	1	1	none	2.83032519654e-05
S002	T059	TRUE	TRUE	0	0	1	1	none	0.0001158973935364
S007	T059	TRUE	TRUE	0	0	1	1	none	9.52760085981e-05
S021	T059	TRUE	TRUE	0	0	1	1	none	0.0001149957534244
S024	T059	TRUE	TRUE	0	0	1	1	none	0.0001151534306315
S025	T059	TRUE	TRUE	0	0	1	1	none	0.0001182349560561
S026	T059	TRUE	TRUE	0	0	1	1	none	0.0001107390855223
S038	T059	TRUE	TRUE	0	0	1	1	none	0.0001088055058719
S039	T059	TRUE	TRUE	0	0	1	1	none	0.0001158737554534
S040	T059	TRUE	TRUE	0	0	1	1	none	4.9556854767e-06
S042	T059	TRUE	TRUE	0	0	1	1	none	0.0001151534306315
S071	T059	TRUE	TRUE	0	0	1	1	none	2.97765070328e-05
S078	T059	TRUE	TRUE	0	0	1	1	none	0.0001136592378264
S081	T059	TRUE	TRUE	0	0	1	1	none	0.0001157633915712
S085	T059	TRUE	TRUE	0	0	1	1	none	5.59204661064e-05
S087	T059	TRUE	TRUE	0	0	1	1	none	6.44160741738e-05
S093	T059	TRUE	TRUE	0	0	1	1	none	2.54087350911e-05
S097	T059	TRUE	TRUE	0	0	1	1	none	0.0001122272374128
S102	T059	TRUE	TRUE	0	0	1	1	none	6.7998609054e-06
S106	T059	TRUE	TRUE	0	0	1	1	none	0.0001162452374264
S130	T059	TRUE	TRUE	0	0	1	1	none	6.47680865598e-05
T009	T059	TRUE	TRUE	0	0	1	1	none	0.0001169565077371
T010	T059	TRUE	TRUE	0	0	1	1	none	0.0001172436898941
T013	T059	FALSE	FALSE	0	0	1	1	none	0.0001143677184143
T014	T059	TRUE	TRUE	0	0	1	1	none	0.0001154412817122
T020	T059	TRUE	TRUE	0	0	1	1	none	0.0001125126065687
T021	T059	FALSE	FALSE	0	0	1	1	none	0.0001212201654706
T028	T059	TRUE	TRUE	0	0	1	1	none	0.0001034044770158
T035a	T059	TRUE	TRUE	0	0	1	1	none	6.72131155511e-05
T035b	T059	TRUE	TRUE	0	0	1	1	none	0.0001185123993425
T040	T059	TRUE	TRUE	0	0	1	1	none	0.0001179536000515
T056	T059	FALSE	FALSE	0	0	1	1	none	0.0001218361952547
S002	T065	TRUE	TRUE	0	0	1	1	none	8.13454772321e-05
S007	T065	TRUE	TRUE	0	0	1	1	none	4.88728473044e-05
S021	T065	TRUE	TRUE	0	0	1	1	none	8.04438371201e-05
S024	T065	TRUE	TRUE	0	0	1	1	none	8.06015143272e-05
S025	T065	TRUE	TRUE	0	0	1	1	none	8.36830397518e-05
S026	T065	TRUE	TRUE	0	0	1	1	none	7.6187169218e-05
S038	T065	TRUE	TRUE	0	0	1	1	none	4.7243676988e-06
S039	T065	TRUE	TRUE	0	0	1	1	none	8.13218391491e-05
S040	T065	TRUE	TRUE	0	0	1	1	none	0.0001067585027992
S042	T065	TRUE	TRUE	0	0	1	1	none	8.06015143272e-05
S071	T065	TRUE	TRUE	0	0	1	1	none	9.73575228365e-05
S078	T065	TRUE	TRUE	0	0	1	1	none	7.91073215221e-05
S081	T065	TRUE	TRUE	0	0	1	1	none	8.12114752669e-05
S085	T065	TRUE	TRUE	0	0	1	1	none	0.0001044091255021
S087	T065	TRUE	TRUE	0	0	1	1	none	0.0001129047335695
S093	T065	TRUE	TRUE	0	0	1	1	none	8.63054531848e-05
S097	T065	TRUE	TRUE	0	0	1	1	none	7.76753211085e-05
S102	T065	TRUE	TRUE	0	0	1	1	none	0.0001061628344691
S106	T065	TRUE	TRUE	0	0	1	1	none	8.16933211221e-05
S130	T065	TRUE	TRUE	0	0	1	1	none	0.0001132567459555
T009	T065	TRUE	TRUE	0	0	1	1	none	8.24045914328e-05
T010	T065	TRUE	TRUE	0	0	1	1	none	8.26917735898e-05
T013	T065	FALSE	FALSE	0	0	1	1	none	7.1873681812e-06
T014	T065	TRUE	TRUE	0	0	1	1	none	8.08893654079e-05
T020	T065	TRUE	TRUE	0	0	1	1	none	8.4314683956e-06
T021	T065	FALSE	FALSE	0	0	1	1	none	8.66682491663e-05
T028	T065	TRUE	TRUE	0	0	1	1	none	5.70013157221e-05
T035a	T065	TRUE	TRUE	0	0	1	1	none	0.0001157017749468
T035b	T065	TRUE	TRUE	0	0	1	1	none	8.39604830382e-05
T040	T065	TRUE	TRUE	0	0	1	1	none	8.34016837472e-05
T056	T065	FALSE	FALSE	0	0	1	1	none	8.72842789504e-05
T059	T065	TRUE	TRUE	0	0	1	1	none	0.0001104942663965
S002	T069	TRUE	TRUE	0	0	1	1	none	0.0001304671223267
S007	T069	TRUE	TRUE	0	0	1	1	none	0.0001098457373884
S021	T069	TRUE	TRUE	0	0	1	1	none	0.0001295654822147
S024	T069	TRUE	TRUE	0	0	1	1	none	0.0001297231594218
S025	T069	TRUE	TRUE	0	0	1	1	none	0.0001328046848464
S026	T069	TRUE	TRUE	0	0	1	1	none	0.0001253088143126
S038	T069	TRUE	TRUE	0	0	1	1	none	0.0001233752346622
S039	T069	TRUE	TRUE	0	0	1	1	none	0.0001304434842437
S040	T069	TRUE	TRUE	0	0	1	1	none	5.37472157858e-05
S042	T069	TRUE	TRUE	0	0	1	1	none	0.0001297231594218
S071	T069	TRUE	TRUE	0	0	1	1	none	2.89263942297e-05
S078	T069	TRUE	TRUE	0	0	1	1	none	0.0001282289666167
S081	T069	TRUE	TRUE	0	0	1	1	none	0.0001303331203615
S085	T069	TRUE	TRUE	0	0	1	1	none	7.04901948967e-05
S087	T069	TRUE	TRUE	0	0	1	1	none	7.89858029641e-05
S093	T069	TRUE	TRUE	0	0	1	1	none	3.99784638814e-05
S097	T069	TRUE	TRUE	0	0	1	1	none	0.0001267969662031
S102	T069	TRUE	TRUE	0	0	1	1	none	5.31515474557e-05
S106	T069	TRUE	TRUE	0	0	1	1	none	0.0001308149662167
S130	T069	TRUE	TRUE	0	0	1	1	none	7.93378153501e-05
T009	T069	TRUE	TRUE	0	0	1	1	none	0.0001315262365274
T010	T069	TRUE	TRUE	0	0	1	1	none	0.0001318134186844
T013	T069	FALSE	FALSE	0	0	1	1	none	0.0001289374472046
T014	T069	TRUE	TRUE	0	0	1	1	none	0.0001300110105025
T020	T069	TRUE	TRUE	0	0	1	1	none	0.000127082335359
T021	T069	FALSE	FALSE	0	0	1	1	none	0.0001357898942609
T028	T069	TRUE	TRUE	0	0	1	1	none	0.0001179742058061
T035a	T069	TRUE	TRUE	0	0	1	1	none	8.17828443414e-05
T035b	T069	TRUE	TRUE	0	0	1	1	none	0.0001330821281328
T040	T069	TRUE	TRUE	0	0	1	1	none	0.0001325233288418
T056	T069	FALSE	FALSE	0	0	1	1	none	0.000136405924045
T059	T069	TRUE	TRUE	0	0	1	1	none	5.74829793831e-05
T065	T069	TRUE	TRUE	0	0	1	1	none	0.0001250639951868
S002	T073	FALSE	FALSE	0	0	1	1	none	2.48739364819e-05
S007	T073	FALSE	FALSE	0	0	1	1	none	7.06929121836e-05
S021	T073	FALSE	FALSE	0	0	1	1	none	2.39722963699e-05
S024	T073	FALSE	FALSE	0	0	1	1	none	2.4129973577e-05
S025	T073	FALSE	FALSE	0	0	1	1	none	2.59915771222e-05
S026	T073	FALSE	FALSE	0	0	1	1	none	1.45560096824e-05
S038	T073	FALSE	FALSE	0	0	1	1	none	8.42224094574e-05
S039	T073	FALSE	FALSE	0	0	1	1	none	2.48502983989e-05
S040	T073	FALSE	FALSE	0	0	1	1	none	0.000116727322689
S042	T073	FALSE	FALSE	0	0	1	1	none	2.4129973577e-05
S071	T073	FALSE	FALSE	0	0	1	1	none	0.0001073263427263
S078	T073	FALSE	FALSE	0	0	1	1	none	2.26357807719e-05
S081	T073	FALSE	FALSE	0	0	1	1	none	2.47399345167e-05
S085	T073	FALSE	FALSE	0	0	1	1	none	0.0001143779453919
S087	T073	FALSE	FALSE	0	0	1	1	none	0.0001228735534593
S093	T073	FALSE	FALSE	0	0	1	1	none	9.62742730746e-05
S097	T073	FALSE	FALSE	0	0	1	1	none	1.99838584789e-05
S102	T073	FALSE	FALSE	0	0	1	1	none	0.0001161316543589
S106	T073	FALSE	FALSE	0	0	1	1	none	2.52217803719e-05
S130	T073	FALSE	FALSE	0	0	1	1	none	0.0001232255658453
T009	T073	FALSE	FALSE	0	0	1	1	none	6.8465232052e-06
T010	T073	FALSE	FALSE	0	0	1	1	none	4.6938616034e-06
T013	T073	FALSE	FALSE	0	0	1	1	none	8.97846219998e-05
T014	T073	FALSE	FALSE	0	0	1	1	none	2.44178246577e-05
T020	T073	FALSE	FALSE	0	0	1	1	none	8.79295101542e-05
T021	T073	TRUE	TRUE	0	0	1	1	none	1.9770010637e-06
T028	T073	FALSE	FALSE	0	0	1	1	none	7.88213806013e-05
T035a	T073	FALSE	FALSE	0	0	1	1	none	0.0001256705948366
T035b	T073	FALSE	FALSE	0	0	1	1	none	4.7426491724e-06
T040	T073	FALSE	FALSE	0	0	1	1	none	2.6930142997e-05
T056	T073	FALSE	FALSE	0	0	1	1	none	1.17262107228e-05
T059	T073	FALSE	FALSE	0	0	1	1	none	0.0001204630862863
T065	T073	FALSE	FALSE	0	0	1	1	none	8.5911169982e-05
T069	T073	FALSE	FALSE	0	0	1	1	none	0.0001350328150766
S002	T075	TRUE	TRUE	0	0	1	1	none	8.49185496817e-05
S007	T075	TRUE	TRUE	0	0	1	1	none	6.3077242864e-05
S021	T075	TRUE	TRUE	0	0	1	1	none	8.40169095697e-05
S024	T075	TRUE	TRUE	0	0	1	1	none	8.41745867768e-05
S025	T075	TRUE	TRUE	0	0	1	1	none	8.72561122014e-05
S026	T075	TRUE	TRUE	0	0	1	1	none	7.97602416676e-05
S038	T075	TRUE	TRUE	0	0	1	1	none	7.66067401378e-05
S039	T075	TRUE	TRUE	0	0	1	1	none	8.48949115987e-05
S040	T075	TRUE	TRUE	0	0	1	1	none	0.0001103315752488
S042	T075	TRUE	TRUE	0	0	1	1	none	8.41745867768e-05
S071	T075	TRUE	TRUE	0	0	1	1	none	0.0001009305952861
S078	T075	TRUE	TRUE	0	0	1	1	none	8.26803939717e-05
S081	T075	TRUE	TRUE	0	0	1	1	none	8.47845477165e-05
S085	T075	TRUE	TRUE	0	0	1	1	none	0.0001079821979517
S087	T075	TRUE	TRUE	0	0	1	1	none	0.0001164778060191
S093	T075	TRUE	TRUE	0	0	1	1	none	8.98785256344e-05
S097	T075	TRUE	TRUE	0	0	1	1	none	8.12483935581e-05
S102	T075	TRUE	TRUE	0	0	1	1	none	0.0001097359069187
S106	T075	TRUE	TRUE	0	0	1	1	none	8.52663935717e-05
S130	T075	TRUE	TRUE	0	0	1	1	none	0.0001168298184051
T009	T075	TRUE	TRUE	0	0	1	1	none	8.59776638824e-05
T010	T075	TRUE	TRUE	0	0	1	1	none	8.62648460394e-05
T013	T075	FALSE	FALSE	0	0	1	1	none	8.21689526802e-05
T014	T075	TRUE	TRUE	0	0	1	1	none	8.44624378575e-05
T020	T075	TRUE	TRUE	0	0	1	1	none	8.03138408346e-05
T021	T075	FALSE	FALSE	0	0	1	1	none	9.02413216159e-05
T028	T075	TRUE	TRUE	0	0	1	1	none	7.12057112817e-05
T035a	T075	TRUE	TRUE	0	0	1	1	none	0.0001192748473964
T035b	T075	TRUE	TRUE	0	0	1	1	none	8.75335554878e-05
T040	T075	TRUE	TRUE	0	0	1	1	none	8.69747561968e-05
T056	T075	FALSE	FALSE	0	0	1	1	none	9.08573514e-05
T059	T075	TRUE	TRUE	0	0	1	1	none	0.0001140673388461
T065	T075	TRUE	TRUE	0	0	1	1	none	7.82955006624e-05
T069	T075	TRUE	TRUE	0	0	1	1	none	0.0001286370676364
T073	T075	FALSE	FALSE	0	0	1	1	none	8.94842424316e-05
S002	T077	FALSE	FALSE	0	0	1	1	none	2.42639755422e-05
S007	T077	FALSE	FALSE	0	0	1	1	none	7.00829512439e-05
S021	T077	FALSE	FALSE	0	0	1	1	none	2.33623354302e-05
S024	T077	FALSE	FALSE	0	0	1	1	none	2.35200126373e-05
S025	T077	FALSE	FALSE	0	0	1	1	none	2.53816161825e-05
S026	T077	FALSE	FALSE	0	0	1	1	none	1.39460487427e-05
S038	T077	FALSE	FALSE	0	0	1	1	none	8.36124485177e-05
S039	T077	FALSE	FALSE	0	0	1	1	none	2.42403374592e-05
S040	T077	FALSE	FALSE	0	0	1	1	none	0.0001161173617493
S042	T077	FALSE	FALSE	0	0	1	1	none	2.35200126373e-05
S071	T077	FALSE	FALSE	0	0	1	1	none	0.0001067163817866
S078	T077	FALSE	FALSE	0	0	1	1	none	2.20258198322e-05
S081	T077	FALSE	FALSE	0	0	1	1	none	2.4129973577e-05
S085	T077	FALSE	FALSE	0	0	1	1	none	0.0001137679844522
S087	T077	FALSE	FALSE	0	0	1	1	none	0.0001222635925196
S093	T077	FALSE	FALSE	0	0	1	1	none	9.56643121349e-05
S097	T077	FALSE	FALSE	0	0	1	1	none	1.93738975392e-05
S102	T077	FALSE	FALSE	0	0	1	1	none	0.0001155216934192
S106	T077	FALSE	FALSE	0	0	1	1	none	2.46118194322e-05
S130	T077	FALSE	FALSE	0	0	1	1	none	0.0001226156049056
T009	T077	FALSE	FALSE	0	0	1	1	none	6.2365622655e-06
T010	T077	FALSE	FALSE	0	0	1	1	none	4.0839006637e-06
T013	T077	FALSE	FALSE	0	0	1	1	none	8.91746610601e-05
T014	T077	FALSE	FALSE	0	0	1	1	none	2.3807863718e-05
T020	T077	FALSE	FALSE	0	0	1	1	none	8.73195492145e-05
T021	T077	TRUE	TRUE	0	0	1	1	none	2.5869620034e-06
T028	T077	FALSE	FALSE	0	0	1	1	none	7.82114196616e-05
T035a	T077	FALSE	FALSE	0	0	1	1	none	0.0001250606338969
T035b	T077	FALSE	FALSE	0	0	1	1	none	4.1326882327e-06
T040	T077	FALSE	FALSE	0	0	1	1	none	2.63201820573e-05
T056	T077	FALSE	FALSE	0	0	1	1	none	1.11162497831e-05
T059	T077	FALSE	FALSE	0	0	1	1	none	0.0001198531253466
T065	T077	FALSE	FALSE	0	0	1	1	none	8.53012090423e-05
T069	T077	FALSE	FALSE	0	0	1	1	none	0.0001344228541369
T073	T077	TRUE	TRUE	0	0	1	1	none	1.8298828191e-06
T075	T077	FALSE	FALSE	0	0	1	1	none	8.88742814919e-05
S002	T087	TRUE	TRUE	0	0	1	1	none	2.21632981194e-05
S007	T087	TRUE	TRUE	0	0	1	1	none	6.79822738211e-05
S021	T087	TRUE	TRUE	0	0	1	1	none	2.12616580074e-05
S024	T087	TRUE	TRUE	0	0	1	1	none	2.14193352145e-05
S025	T087	TRUE	TRUE	0	0	1	1	none	2.32809387597e-05
S026	T087	TRUE	TRUE	0	0	1	1	none	1.18453713199e-05
S038	T087	TRUE	TRUE	0	0	1	1	none	8.15117710949e-05
S039	T087	TRUE	TRUE	0	0	1	1	none	2.21396600364e-05
S040	T087	TRUE	TRUE	0	0	1	1	none	0.0001140166843265
S042	T087	TRUE	TRUE	0	0	1	1	none	2.14193352145e-05
S071	T087	TRUE	TRUE	0	0	1	1	none	0.0001046157043638
S078	T087	TRUE	TRUE	0	0	1	1	none	1.99251424094e-05
S081	T087	TRUE	TRUE	0	0	1	1	none	2.20292961542e-05
S085	T087	TRUE	TRUE	0	0	1	1	none	0.0001116673070294
S087	T087	TRUE	TRUE	0	0	1	1	none	0.0001201629150968
S093	T087	TRUE	TRUE	0	0	1	1	none	9.35636347121e-05
S097	T087	TRUE	TRUE	0	0	1	1	none	1.72732201164e-05
S102	T087	TRUE	TRUE	0	0	1	1	none	0.0001134210159964
S106	T087	TRUE	TRUE	0	0	1	1	none	2.25111420094e-05
S130	T087	TRUE	TRUE	0	0	1	1	none	0.0001205149274828
T009	T087	TRUE	TRUE	0	0	1	1	none	4.1358848427e-06
T010	T087	TRUE	TRUE	0	0	1	1	none	3.2031451203e-06
T013	T087	FALSE	FALSE	0	0	1	1	none	8.70739836373e-05
T014	T087	TRUE	TRUE	0	0	1	1	none	2.17071862952e-05
T020	T087	TRUE	TRUE	0	0	1	1	none	8.52188717917e-05
T021	T087	FALSE	FALSE	0	0	1	1	none	7.1796206968e-06
T028	T087	TRUE	TRUE	0	0	1	1	none	7.61107422388e-05
T035a	T087	TRUE	TRUE	0	0	1	1	none	0.0001229599564741
T035b	T087	TRUE	TRUE	0	0	1	1	none	4.4718545687e-06
T040	T087	TRUE	TRUE	0	0	1	1	none	2.42195046345e-05
T056	T087	FALSE	FALSE	0	0	1	1	none	9.0155723603e-06
T059	T087	TRUE	TRUE	0	0	1	1	none	0.0001177524479238
T065	T087	TRUE	TRUE	0	0	1	1	none	8.32005316195e-05
T069	T087	TRUE	TRUE	0	0	1	1	none	0.0001323221767141
T073	T087	FALSE	FALSE	0	0	1	1	none	6.4225415125e-06
T075	T087	TRUE	TRUE	0	0	1	1	none	8.67736040691e-05
T077	T087	FALSE	FALSE	0	0	1	1	none	5.8125805728e-06
S002	T095	TRUE	TRUE	0	0	1	1	none	0.0001172928651654
S007	T095	TRUE	TRUE	0	0	1	1	none	9.66714802271e-05
S021	T095	TRUE	TRUE	0	0	1	1	none	0.0001163912250534
S024	T095	TRUE	TRUE	0	0	1	1	none	0.0001165489022605
S025	T095	TRUE	TRUE	0	0	1	1	none	0.0001196304276851
S026	T095	TRUE	TRUE	0	0	1	1	none	0.0001121345571513
S038	T095	TRUE	TRUE	0	0	1	1	none	0.0001102009775009
S039	T095	TRUE	TRUE	0	0	1	1	none	0.0001172692270824
S040	T095	TRUE	TRUE	0	0	1	1	none	5.96653150325e-05
S042	T095	TRUE	TRUE	0	0	1	1	none	0.0001165489022605
S071	T095	TRUE	TRUE	0	0	1	1	none	5.02643350698e-05
S078	T095	TRUE	TRUE	0	0	1	1	none	0.0001150547094554
S081	T095	TRUE	TRUE	0	0	1	1	none	0.0001171588632002
S085	T095	TRUE	TRUE	0	0	1	1	none	2.23753573154e-05
S087	T095	TRUE	TRUE	0	0	1	1	none	2.2349174234e-06
S093	T095	TRUE	TRUE	0	0	1	1	none	3.92122654181e-05
S097	T095	TRUE	TRUE	0	0	1	1	none	0.0001136227090418
S102	T095	TRUE	TRUE	0	0	1	1	none	5.90696467024e-05
S106	T095	TRUE	TRUE	0	0	1	1	none	0.0001176407090554
S130	T095	TRUE	TRUE	0	0	1	1	none	2.5869298094e-06
T009	T095	TRUE	TRUE	0	0	1	1	none	0.0001183519793661
T010	T095	TRUE	TRUE	0	0	1	1	none	0.0001186391615231
T013	T095	FALSE	FALSE	0	0	1	1	none	0.0001157631900433
T014	T095	TRUE	TRUE	0	0	1	1	none	0.0001168367533412
T020	T095	TRUE	TRUE	0	0	1	1	none	0.0001139080781977
T021	T095	FALSE	FALSE	0	0	1	1	none	0.0001226156370996
T028	T095	TRUE	TRUE	0	0	1	1	none	0.0001047999486448
T035a	T095	TRUE	TRUE	0	0	1	1	none	6.2518806801e-06
T035b	T095	TRUE	TRUE	0	0	1	1	none	0.0001199078709715
T040	T095	TRUE	TRUE	0	0	1	1	none	0.0001193490716805
T056	T095	FALSE	FALSE	0	0	1	1	none	0.0001232316668837
T059	T095	TRUE	TRUE	0	0	1	1	none	6.34010786298e-05
T065	T095	TRUE	TRUE	0	0	1	1	none	0.0001118897380255
T069	T095	TRUE	TRUE	0	0	1	1	none	7.79708074201e-05
T073	T095	FALSE	FALSE	0	0	1	1	none	0.0001218585579153
T075	T095	TRUE	TRUE	0	0	1	1	none	0.0001154628104751
T077	T095	FALSE	FALSE	0	0	1	1	none	0.0001212485969756
T087	T095	TRUE	TRUE	0	0	1	1	none	0.0001191479195528
S002	T099a	TRUE	TRUE	0	0	1	1	none	0.0001180575329057
S007	T099a	TRUE	TRUE	0	0	1	1	none	9.74361479674e-05
S021	T099a	TRUE	TRUE	0	0	1	1	none	0.0001171558927937
S024	T099a	TRUE	TRUE	0	0	1	1	none	0.0001173135700008
S025	T099a	TRUE	TRUE	0	0	1	1	none	0.0001203950954254
S026	T099a	TRUE	TRUE	0	0	1	1	none	0.0001128992248916
S038	T099a	TRUE	TRUE	0	0	1	1	none	0.0001109656452412
S039	T099a	TRUE	TRUE	0	0	1	1	none	0.0001180338948227
S040	T099a	TRUE	TRUE	0	0	1	1	none	6.04299827728e-05
S042	T099a	TRUE	TRUE	0	0	1	1	none	0.0001173135700008
S071	T099a	TRUE	TRUE	0	0	1	1	none	5.10290028101e-05
S078	T099a	TRUE	TRUE	0	0	1	1	none	0.0001158193771957
S081	T099a	TRUE	TRUE	0	0	1	1	none	0.0001179235309405
S085	T099a	TRUE	TRUE	0	0	1	1	none	2.31400250557e-05
S087	T099a	TRUE	TRUE	0	0	1	1	none	4.2195070431e-06
S093	T099a	TRUE	TRUE	0	0	1	1	none	3.99769331584e-05
S097	T099a	TRUE	TRUE	0	0	1	1	none	0.0001143873767821
S102	T099a	TRUE	TRUE	0	0	1	1	none	5.98343144427e-05
S106	T099a	TRUE	TRUE	0	0	1	1	none	0.0001184053767957
S130	T099a	TRUE	TRUE	0	0	1	1	none	4.5715194291e-06
T009	T099a	TRUE	TRUE	0	0	1	1	none	0.0001191166471064
T010	T099a	TRUE	TRUE	0	0	1	1	none	0.0001194038292634
T013	T099a	FALSE	FALSE	0	0	1	1	none	0.0001165278577836
T014	T099a	TRUE	TRUE	0	0	1	1	none	0.0001176014210815
T020	T099a	TRUE	TRUE	0	0	1	1	none	0.000114672745938
T021	T099a	FALSE	FALSE	0	0	1	1	none	0.0001233803048399
T028	T099a	TRUE	TRUE	0	0	1	1	none	0.0001055646163851
T035a	T099a	TRUE	TRUE	0	0	1	1	none	5.796626541e-06
T035b	T099a	TRUE	TRUE	0	0	1	1	none	0.0001206725387118
T040	T099a	TRUE	TRUE	0	0	1	1	none	0.0001201137394208
T056	T099a	FALSE	FALSE	0	0	1	1	none	0.000123996334624
T059	T099a	TRUE	TRUE	0	0	1	1	none	6.41657463701e-05
T065	T099a	TRUE	TRUE	0	0	1	1	none	0.0001126544057658
T069	T099a	TRUE	TRUE	0	0	1	1	none	7.87354751604e-05
T073	T099a	FALSE	FALSE	0	0	1	1	none	0.0001226232256556
T075	T099a	TRUE	TRUE	0	0	1	1	none	0.0001162274782154
T077	T099a	FALSE	FALSE	0	0	1	1	none	0.0001220132647159
T087	T099a	TRUE	TRUE	0	0	1	1	none	0.0001199125872931
T095	T099a	TRUE	TRUE	0	0	1	1	none	3.2045114991e-06
S002	T102	FALSE	FALSE	0	0	1	1	none	0.0001210005113045
S007	T102	FALSE	FALSE	0	0	1	1	none	0.0001003791263662
S021	T102	FALSE	FALSE	0	0	1	1	none	0.0001200988711925
S024	T102	FALSE	FALSE	0	0	1	1	none	0.0001202565483996
S025	T102	FALSE	FALSE	0	0	1	1	none	0.0001233380738242
S026	T102	FALSE	FALSE	0	0	1	1	none	0.0001158422032904
S038	T102	FALSE	FALSE	0	0	1	1	none	0.00011390862364
S039	T102	FALSE	FALSE	0	0	1	1	none	0.0001209768732215
S040	T102	FALSE	FALSE	0	0	1	1	none	6.33729611716e-05
S042	T102	FALSE	FALSE	0	0	1	1	none	0.0001202565483996
S071	T102	FALSE	FALSE	0	0	1	1	none	5.39719812089e-05
S078	T102	FALSE	FALSE	0	0	1	1	none	0.0001187623555945
S081	T102	FALSE	FALSE	0	0	1	1	none	0.0001208665093393
S085	T102	FALSE	FALSE	0	0	1	1	none	2.60830034545e-05
S087	T102	FALSE	FALSE	0	0	1	1	none	5.9425635625e-06
S093	T102	FALSE	FALSE	0	0	1	1	none	4.29199115572e-05
S097	T102	FALSE	FALSE	0	0	1	1	none	0.0001173303551809
S102	T102	FALSE	FALSE	0	0	1	1	none	6.27772928415e-05
S106	T102	FALSE	FALSE	0	0	1	1	none	0.0001213483551945
S130	T102	FALSE	FALSE	0	0	1	1	none	6.2945759485e-06
T009	T102	FALSE	FALSE	0	0	1	1	none	0.0001220596255052
T010	T102	FALSE	FALSE	0	0	1	1	none	0.0001223468076622
T013	T102	FALSE	FALSE	0	0	1	1	none	0.0001194708361824
T014	T102	FALSE	FALSE	0	0	1	1	none	0.0001205443994803
T020	T102	FALSE	FALSE	0	0	1	1	none	0.0001176157243368
T021	T102	FALSE	FALSE	0	0	1	1	none	0.0001263232832387
T028	T102	FALSE	FALSE	0	0	1	1	none	0.0001085075947839
T035a	T102	FALSE	FALSE	0	0	1	1	none	9.9595268192e-06
T035b	T102	FALSE	FALSE	0	0	1	1	none	0.0001236155171106
T040	T102	FALSE	FALSE	0	0	1	1	none	0.0001230567178196
T056	T102	FALSE	FALSE	0	0	1	1	none	0.0001269393130228
T059	T102	FALSE	FALSE	0	0	1	1	none	6.71087247689e-05
T065	T102	FALSE	FALSE	0	0	1	1	none	0.0001155973841646
T069	T102	FALSE	FALSE	0	0	1	1	none	8.16784535592e-05
T073	T102	FALSE	FALSE	0	0	1	1	none	0.0001255662040544
T075	T102	FALSE	FALSE	0	0	1	1	none	0.0001191704566142
T077	T102	FALSE	FALSE	0	0	1	1	none	0.0001249562431147
T087	T102	FALSE	FALSE	0	0	1	1	none	0.0001228555656919
T095	T102	TRUE	TRUE	1	0	1	1	anc	6.099609397e-07
T099a	T102	FALSE	FALSE	0	0	1	1	none	6.9121576382e-06
S002	T104	FALSE	FALSE	0	0	1	1	none	7.87908770986e-05
S007	T104	FALSE	FALSE	0	0	1	1	none	3.91598890449e-05
S021	T104	FALSE	FALSE	0	0	1	1	none	7.78892369866e-05
S024	T104	FALSE	FALSE	0	0	1	1	none	7.80469141937e-05
S025	T104	FALSE	FALSE	0	0	1	1	none	8.11284396183e-05
S026	T104	FALSE	FALSE	0	0	1	1	none	7.36325690845e-05
S038	T104	FALSE	FALSE	0	0	1	1	none	5.98477444447e-05
S039	T104	FALSE	FALSE	0	0	1	1	none	7.87672390156e-05
S040	T104	FALSE	FALSE	0	0	1	1	none	0.0001042039026657
S042	T104	FALSE	FALSE	0	0	1	1	none	7.80469141937e-05
S071	T104	FALSE	FALSE	0	0	1	1	none	9.4802922703e-05
S078	T104	FALSE	FALSE	0	0	1	1	none	7.65527213886e-05
S081	T104	FALSE	FALSE	0	0	1	1	none	7.86568751334e-05
S085	T104	FALSE	FALSE	0	0	1	1	none	0.0001018545253686
S087	T104	FALSE	FALSE	0	0	1	1	none	0.000110350133436
S093	T104	FALSE	FALSE	0	0	1	1	none	8.37508530513e-05
S097	T104	FALSE	FALSE	0	0	1	1	none	7.5120720975e-05
S102	T104	FALSE	FALSE	0	0	1	1	none	0.0001036082343356
S106	T104	FALSE	FALSE	0	0	1	1	none	7.91387209886e-05
S130	T104	FALSE	FALSE	0	0	1	1	none	0.000110702145822
T009	T104	FALSE	FALSE	0	0	1	1	none	7.98499912993e-05
T010	T104	FALSE	FALSE	0	0	1	1	none	8.01371734563e-05
T013	T104	FALSE	FALSE	0	0	1	1	none	6.54099569871e-05
T014	T104	FALSE	FALSE	0	0	1	1	none	7.83347652744e-05
T020	T104	FALSE	FALSE	0	0	1	1	none	6.35548451415e-05
T021	T104	FALSE	FALSE	0	0	1	1	none	8.41136490327999e-05
T028	T104	FALSE	FALSE	0	0	1	1	none	4.60684355832e-05
T035a	T104	FALSE	FALSE	0	0	1	1	none	0.0001131471748133
T035b	T104	FALSE	FALSE	0	0	1	1	none	8.14058829046999e-05
T040	T104	FALSE	FALSE	0	0	1	1	none	8.08470836137e-05
T056	T104	FALSE	FALSE	0	0	1	1	none	8.47296788168999e-05
T059	T104	FALSE	FALSE	0	0	1	1	none	0.000107939666263
T065	T104	FALSE	FALSE	0	0	1	1	none	6.15365049693e-05
T069	T104	FALSE	FALSE	0	0	1	1	none	0.0001225093950533
T073	T104	FALSE	FALSE	0	0	1	1	none	8.33565698485e-05
T075	T104	FALSE	FALSE	0	0	1	1	none	7.57409005289e-05
T077	T104	FALSE	FALSE	0	0	1	1	none	8.27466089088e-05
T087	T104	FALSE	FALSE	0	0	1	1	none	8.0645931486e-05
T095	T104	FALSE	FALSE	0	0	1	1	none	0.000109335137892
T099a	T104	FALSE	FALSE	0	0	1	1	none	0.0001100998056323
T102	T104	FALSE	FALSE	0	0	1	1	none	0.0001130427840311
S002	T105	FALSE	FALSE	0	0	1	1	none	8.39927642625e-05
S007	T105	FALSE	FALSE	0	0	1	1	none	5.15201343348e-05
S021	T105	FALSE	FALSE	0	0	1	1	none	8.30911241505e-05
S024	T105	FALSE	FALSE	0	0	1	1	none	8.32488013576e-05
S025	T105	FALSE	FALSE	0	0	1	1	none	8.63303267822e-05
S026	T105	FALSE	FALSE	0	0	1	1	none	7.88344562484e-05
S038	T105	FALSE	FALSE	0	0	1	1	none	7.3716547292e-06
S039	T105	FALSE	FALSE	0	0	1	1	none	8.39691261795e-05
S040	T105	FALSE	FALSE	0	0	1	1	none	0.0001094057898296
S042	T105	FALSE	FALSE	0	0	1	1	none	8.32488013576e-05
S071	T105	FALSE	FALSE	0	0	1	1	none	0.0001000048098669
S078	T105	FALSE	FALSE	0	0	1	1	none	8.17546085525e-05
S081	T105	FALSE	FALSE	0	0	1	1	none	8.38587622973e-05
S085	T105	FALSE	FALSE	0	0	1	1	none	0.0001070564125325
S087	T105	FALSE	FALSE	0	0	1	1	none	0.0001155520205999
S093	T105	FALSE	FALSE	0	0	1	1	none	8.89527402152e-05
S097	T105	FALSE	FALSE	0	0	1	1	none	8.03226081389e-05
S102	T105	FALSE	FALSE	0	0	1	1	none	0.0001088101214995
S106	T105	FALSE	FALSE	0	0	1	1	none	8.43406081525e-05
S130	T105	FALSE	FALSE	0	0	1	1	none	0.0001159040329859
T009	T105	FALSE	FALSE	0	0	1	1	none	8.50518784632e-05
T010	T105	FALSE	FALSE	0	0	1	1	none	8.53390606202e-05
T013	T105	FALSE	FALSE	0	0	1	1	none	9.8346552116e-06
T014	T105	FALSE	FALSE	0	0	1	1	none	8.35366524383e-05
T020	T105	FALSE	FALSE	0	0	1	1	none	1.1078755426e-05
T021	T105	FALSE	FALSE	0	0	1	1	none	8.93155361967e-05
T028	T105	FALSE	FALSE	0	0	1	1	none	5.96486027525e-05
T035a	T105	FALSE	FALSE	0	0	1	1	none	0.0001183490619772
T035b	T105	FALSE	FALSE	0	0	1	1	none	8.66077700686e-05
T040	T105	FALSE	FALSE	0	0	1	1	none	8.60489707776e-05
T056	T105	FALSE	FALSE	0	0	1	1	none	8.99315659808e-05
T059	T105	FALSE	FALSE	0	0	1	1	none	0.0001131415534269
T065	T105	TRUE	TRUE	1	0	1	1	anc	1.427365151e-06
T069	T105	FALSE	FALSE	0	0	1	1	none	0.0001277112822172
T073	T105	FALSE	FALSE	0	0	1	1	none	8.85584570124e-05
T075	T105	FALSE	FALSE	0	0	1	1	none	8.09427876928e-05
T077	T105	FALSE	FALSE	0	0	1	1	none	8.79484960727e-05
T087	T105	FALSE	FALSE	0	0	1	1	none	8.58478186499e-05
T095	T105	FALSE	FALSE	0	0	1	1	none	0.0001145370250559
T099a	T105	FALSE	FALSE	0	0	1	1	none	0.0001153016927962
T102	T105	FALSE	FALSE	0	0	1	1	none	0.000118244671195
T104	T105	FALSE	FALSE	0	0	1	1	none	6.41837919997e-05
S002	T107	FALSE	FALSE	0	0	1	1	none	0.0001234403550633
S007	T107	FALSE	FALSE	0	0	1	1	none	0.000102818970125
S021	T107	FALSE	FALSE	0	0	1	1	none	0.0001225387149513
S024	T107	FALSE	FALSE	0	0	1	1	none	0.0001226963921584
S025	T107	FALSE	FALSE	0	0	1	1	none	0.000125777917583
S026	T107	FALSE	FALSE	0	0	1	1	none	0.0001182820470492
S038	T107	FALSE	FALSE	0	0	1	1	none	0.0001163484673988
S039	T107	FALSE	FALSE	0	0	1	1	none	0.0001234167169803
S040	T107	FALSE	FALSE	0	0	1	1	none	6.58128049304e-05
S042	T107	FALSE	FALSE	0	0	1	1	none	0.0001226963921584
S071	T107	FALSE	FALSE	0	0	1	1	none	5.64118249677e-05
S078	T107	FALSE	FALSE	0	0	1	1	none	0.0001212021993533
S081	T107	FALSE	FALSE	0	0	1	1	none	0.0001233063530981
S085	T107	FALSE	FALSE	0	0	1	1	none	2.85228472133e-05
S087	T107	FALSE	FALSE	0	0	1	1	none	8.3824073213e-06
S093	T107	FALSE	FALSE	0	0	1	1	none	4.5359755316e-05
S097	T107	FALSE	FALSE	0	0	1	1	none	0.0001197701989397
S102	T107	FALSE	FALSE	0	0	1	1	none	6.52171366003e-05
S106	T107	FALSE	FALSE	0	0	1	1	none	0.0001237881989533
S130	T107	FALSE	FALSE	0	0	1	1	none	8.7344197073e-06
T009	T107	FALSE	FALSE	0	0	1	1	none	0.000124499469264
T010	T107	FALSE	FALSE	0	0	1	1	none	0.000124786651421
T013	T107	FALSE	FALSE	0	0	1	1	none	0.0001219106799412
T014	T107	FALSE	FALSE	0	0	1	1	none	0.0001229842432391
T020	T107	FALSE	FALSE	0	0	1	1	none	0.0001200555680956
T021	T107	FALSE	FALSE	0	0	1	1	none	0.0001287631269975
T028	T107	FALSE	FALSE	0	0	1	1	none	0.0001109474385427
T035a	T107	FALSE	FALSE	0	0	1	1	none	1.2399370578e-05
T035b	T107	FALSE	FALSE	0	0	1	1	none	0.0001260553608694
T040	T107	FALSE	FALSE	0	0	1	1	none	0.0001254965615784
T056	T107	FALSE	FALSE	0	0	1	1	none	0.0001293791567816
T059	T107	FALSE	FALSE	0	0	1	1	none	6.95485685277e-05
T065	T107	FALSE	FALSE	0	0	1	1	none	0.0001180372279234
T069	T107	FALSE	FALSE	0	0	1	1	none	8.4118297318e-05
T073	T107	FALSE	FALSE	0	0	1	1	none	0.0001280060478132
T075	T107	FALSE	FALSE	0	0	1	1	none	0.000121610300373
T077	T107	FALSE	FALSE	0	0	1	1	none	0.0001273960868735
T087	T107	FALSE	FALSE	0	0	1	1	none	0.0001252954094507
T095	T107	TRUE	TRUE	1	0	1	1	anc	6.099609397e-07
T099a	T107	FALSE	FALSE	0	0	1	1	none	9.352001397e-06
T102	T107	FALSE	FALSE	0	0	1	1	none	3.6597656382e-06
T104	T107	FALSE	FALSE	0	0	1	1	none	0.0001154826277899
T105	T107	FALSE	FALSE	0	0	1	1	none	0.0001206845149538
S002	T126	TRUE	TRUE	0	0	1	1	none	0.0001333633582367
S007	T126	TRUE	TRUE	0	0	1	1	none	0.0001127419732984
S021	T126	TRUE	TRUE	0	0	1	1	none	0.0001324617181247
S024	T126	TRUE	TRUE	0	0	1	1	none	0.0001326193953318
S025	T126	TRUE	TRUE	0	0	1	1	none	0.0001357009207564
S026	T126	TRUE	TRUE	0	0	1	1	none	0.0001282050502226
S038	T126	TRUE	TRUE	0	0	1	1	none	0.0001262714705722
S039	T126	TRUE	TRUE	0	0	1	1	none	0.0001333397201537
S040	T126	TRUE	TRUE	0	0	1	1	none	5.66434516958e-05
S042	T126	TRUE	TRUE	0	0	1	1	none	0.0001326193953318
S071	T126	TRUE	TRUE	0	0	1	1	none	3.18226301397e-05
S078	T126	TRUE	TRUE	0	0	1	1	none	0.0001311252025267
S081	T126	TRUE	TRUE	0	0	1	1	none	0.0001332293562715
S085	T126	TRUE	TRUE	0	0	1	1	none	7.33864308067e-05
S087	T126	TRUE	TRUE	0	0	1	1	none	8.18820388741e-05
S093	T126	TRUE	TRUE	0	0	1	1	none	4.28746997914e-05
S097	T126	TRUE	TRUE	0	0	1	1	none	0.0001296932021131
S102	T126	TRUE	TRUE	0	0	1	1	none	5.60477833657e-05
S106	T126	TRUE	TRUE	0	0	1	1	none	0.0001337112021267
S130	T126	TRUE	TRUE	0	0	1	1	none	8.22340512601e-05
T009	T126	TRUE	TRUE	0	0	1	1	none	0.0001344224724374
T010	T126	TRUE	TRUE	0	0	1	1	none	0.0001347096545944
T013	T126	FALSE	FALSE	0	0	1	1	none	0.0001318336831146
T014	T126	TRUE	TRUE	0	0	1	1	none	0.0001329072464125
T020	T126	TRUE	TRUE	0	0	1	1	none	0.000129978571269
T021	T126	FALSE	FALSE	0	0	1	1	none	0.0001386861301709
T028	T126	TRUE	TRUE	0	0	1	1	none	0.0001208704417161
T035a	T126	TRUE	TRUE	0	0	1	1	none	8.46790802514e-05
T035b	T126	TRUE	TRUE	0	0	1	1	none	0.0001359783640428
T040	T126	TRUE	TRUE	0	0	1	1	none	0.0001354195647518
T056	T126	FALSE	FALSE	0	0	1	1	none	0.000139302159955
T059	T126	TRUE	TRUE	0	0	1	1	none	6.03792152931e-05
T065	T126	TRUE	TRUE	0	0	1	1	none	0.0001279602310968
T069	T126	TRUE	TRUE	0	0	1	1	none	4.604790939e-05
T073	T126	FALSE	FALSE	0	0	1	1	none	0.0001379290509866
T075	T126	TRUE	TRUE	0	0	1	1	none	0.0001315333035464
T077	T126	FALSE	FALSE	0	0	1	1	none	0.0001373190900469
T087	T126	TRUE	TRUE	0	0	1	1	none	0.0001352184126241
T095	T126	TRUE	TRUE	0	0	1	1	none	8.08670433301e-05
T099a	T126	TRUE	TRUE	0	0	1	1	none	8.16317110704e-05
T102	T126	FALSE	FALSE	0	0	1	1	none	8.45746894692e-05
T104	T126	FALSE	FALSE	0	0	1	1	none	0.0001254056309633
T105	T126	FALSE	FALSE	0	0	1	1	none	0.0001306075181272
T107	T126	FALSE	FALSE	0	0	1	1	none	8.7014533228e-05
S002	T156	FALSE	FALSE	0	0	1	1	none	8.07717230418e-05
S007	T156	FALSE	FALSE	0	0	1	1	none	4.82990931141e-05
S021	T156	FALSE	FALSE	0	0	1	1	none	7.98700829298e-05
S024	T156	FALSE	FALSE	0	0	1	1	none	8.00277601369e-05
S025	T156	FALSE	FALSE	0	0	1	1	none	8.31092855615e-05
S026	T156	FALSE	FALSE	0	0	1	1	none	7.56134150277e-05
S038	T156	FALSE	FALSE	0	0	1	1	none	5.3705353879e-06
S039	T156	FALSE	FALSE	0	0	1	1	none	8.07480849588e-05
S040	T156	FALSE	FALSE	0	0	1	1	none	0.0001061847486089
S042	T156	FALSE	FALSE	0	0	1	1	none	8.00277601369e-05
S071	T156	FALSE	FALSE	0	0	1	1	none	9.67837686462e-05
S078	T156	FALSE	FALSE	0	0	1	1	none	7.85335673318e-05
S081	T156	FALSE	FALSE	0	0	1	1	none	8.06377210766e-05
S085	T156	FALSE	FALSE	0	0	1	1	none	0.0001038353713118
S087	T156	FALSE	FALSE	0	0	1	1	none	0.0001123309793792
S093	T156	FALSE	FALSE	0	0	1	1	none	8.57316989945e-05
S097	T156	FALSE	FALSE	0	0	1	1	none	7.71015669182e-05
S102	T156	FALSE	FALSE	0	0	1	1	none	0.0001055890802788
S106	T156	FALSE	FALSE	0	0	1	1	none	8.11195669318e-05
S130	T156	FALSE	FALSE	0	0	1	1	none	0.0001126829917652
T009	T156	FALSE	FALSE	0	0	1	1	none	8.18308372425e-05
T010	T156	FALSE	FALSE	0	0	1	1	none	8.21180193995e-05
T013	T156	FALSE	FALSE	0	0	1	1	none	1.09327479303e-05
T014	T156	FALSE	FALSE	0	0	1	1	none	8.03156112176e-05
T020	T156	FALSE	FALSE	0	0	1	1	none	9.0776360847e-06
T021	T156	FALSE	FALSE	0	0	1	1	none	8.6094494976e-05
T028	T156	FALSE	FALSE	0	0	1	1	none	5.64275615318e-05
T035a	T156	FALSE	FALSE	0	0	1	1	none	0.0001151280207565
T035b	T156	FALSE	FALSE	0	0	1	1	none	8.33867288479e-05
T040	T156	FALSE	FALSE	0	0	1	1	none	8.28279295569e-05
T056	T156	FALSE	FALSE	0	0	1	1	none	8.67105247601e-05
T059	T156	FALSE	FALSE	0	0	1	1	none	0.0001099205122062
T065	T156	FALSE	FALSE	0	0	1	1	none	7.0592959125e-06
T069	T156	FALSE	FALSE	0	0	1	1	none	0.0001244902409965
T073	T156	FALSE	FALSE	0	0	1	1	none	8.53374157917e-05
T075	T156	FALSE	FALSE	0	0	1	1	none	7.77217464721e-05
T077	T156	FALSE	FALSE	0	0	1	1	none	8.4727454852e-05
T087	T156	FALSE	FALSE	0	0	1	1	none	8.26267774292e-05
T095	T156	FALSE	FALSE	0	0	1	1	none	0.0001113159838352
T099a	T156	FALSE	FALSE	0	0	1	1	none	0.0001120806515755
T102	T156	FALSE	FALSE	0	0	1	1	none	0.0001150236299743
T104	T156	FALSE	FALSE	0	0	1	1	none	6.0962750779e-05
T105	T156	FALSE	FALSE	0	0	1	1	none	9.7065829429e-06
T107	T156	FALSE	FALSE	0	0	1	1	none	0.0001174634737331
T126	T156	FALSE	FALSE	0	0	1	1	none	0.0001273864769065
S002	T159a	TRUE	TRUE	0	0	1	1	none	2.21372293635e-05
S007	T159a	TRUE	TRUE	0	0	1	1	none	6.79562050652e-05
S021	T159a	TRUE	TRUE	0	0	1	1	none	2.12355892515e-05
S024	T159a	TRUE	TRUE	0	0	1	1	none	2.13932664586e-05
S025	T159a	TRUE	TRUE	0	0	1	1	none	2.32548700038e-05
S026	T159a	TRUE	TRUE	0	0	1	1	none	1.1819302564e-05
S038	T159a	TRUE	TRUE	0	0	1	1	none	8.1485702339e-05
S039	T159a	TRUE	TRUE	0	0	1	1	none	2.21135912805e-05
S040	T159a	TRUE	TRUE	0	0	1	1	none	0.0001139906155706
S042	T159a	TRUE	TRUE	0	0	1	1	none	2.13932664586e-05
S071	T159a	TRUE	TRUE	0	0	1	1	none	0.0001045896356079
S078	T159a	TRUE	TRUE	0	0	1	1	none	1.98990736535e-05
S081	T159a	TRUE	TRUE	0	0	1	1	none	2.20032273983e-05
S085	T159a	TRUE	TRUE	0	0	1	1	none	0.0001116412382735
S087	T159a	TRUE	TRUE	0	0	1	1	none	0.0001201368463409
S093	T159a	TRUE	TRUE	0	0	1	1	none	9.35375659562e-05
S097	T159a	TRUE	TRUE	0	0	1	1	none	1.72471513605e-05
S102	T159a	TRUE	TRUE	0	0	1	1	none	0.0001133949472405
S106	T159a	TRUE	TRUE	0	0	1	1	none	2.24850732535e-05
S130	T159a	TRUE	TRUE	0	0	1	1	none	0.0001204888587269
T009	T159a	TRUE	TRUE	0	0	1	1	none	4.1098160868e-06
T010	T159a	TRUE	TRUE	0	0	1	1	none	1.957154485e-06
T013	T159a	FALSE	FALSE	0	0	1	1	none	8.70479148814e-05
T014	T159a	TRUE	TRUE	0	0	1	1	none	2.16811175393e-05
T020	T159a	TRUE	TRUE	0	0	1	1	none	8.51928030358e-05
T021	T159a	TRUE	TRUE	0	1	1	1	desc	2.883825363e-06
T028	T159a	TRUE	TRUE	0	0	1	1	none	7.60846734829e-05
T035a	T159a	TRUE	TRUE	0	0	1	1	none	0.0001229338877182
T035b	T159a	TRUE	TRUE	0	0	1	1	none	2.005942054e-06
T040	T159a	TRUE	TRUE	0	0	1	1	none	2.41934358786e-05
T056	T159a	FALSE	FALSE	0	0	1	1	none	8.9895036044e-06
T059	T159a	TRUE	TRUE	0	0	1	1	none	0.0001177263791679
T065	T159a	TRUE	TRUE	0	0	1	1	none	8.31744628636e-05
T069	T159a	TRUE	TRUE	0	0	1	1	none	0.0001322961079582
T073	T159a	TRUE	TRUE	0	1	1	1	desc	2.1267461787e-06
T075	T159a	TRUE	TRUE	0	0	1	1	none	8.67475353132e-05
T077	T159a	TRUE	TRUE	0	1	1	1	desc	1.516785239e-06
T087	T159a	TRUE	TRUE	0	0	1	1	none	3.6858343941e-06
T095	T159a	TRUE	TRUE	0	0	1	1	none	0.0001191218507969
T099a	T159a	TRUE	TRUE	0	0	1	1	none	0.0001198865185372
T102	T159a	FALSE	FALSE	0	0	1	1	none	0.000122829496936
T104	T159a	FALSE	FALSE	0	0	1	1	none	8.06198627300999e-05
T105	T159a	FALSE	FALSE	0	0	1	1	none	8.5821749894e-05
T107	T159a	FALSE	FALSE	0	0	1	1	none	0.0001252693406948
T126	T159a	TRUE	TRUE	0	0	1	1	none	0.0001351923438682
T156	T159a	FALSE	FALSE	0	0	1	1	none	8.26007086733e-05
S002	T182	FALSE	FALSE	0	0	1	1	none	8.21929857259e-05
S007	T182	FALSE	FALSE	0	0	1	1	none	4.97203557982e-05
S021	T182	FALSE	FALSE	0	0	1	1	none	8.12913456139e-05
S024	T182	FALSE	FALSE	0	0	1	1	none	8.1449022821e-05
S025	T182	FALSE	FALSE	0	0	1	1	none	8.45305482456e-05
S026	T182	FALSE	FALSE	0	0	1	1	none	7.70346777118e-05
S038	T182	FALSE	FALSE	0	0	1	1	none	6.791798072e-06
S039	T182	FALSE	FALSE	0	0	1	1	none	8.21693476429e-05
S040	T182	FALSE	FALSE	0	0	1	1	none	0.000107606011293
S042	T182	FALSE	FALSE	0	0	1	1	none	8.1449022821e-05
S071	T182	FALSE	FALSE	0	0	1	1	none	9.82050313303e-05
S078	T182	FALSE	FALSE	0	0	1	1	none	7.99548300159e-05
S081	T182	FALSE	FALSE	0	0	1	1	none	8.20589837607e-05
S085	T182	FALSE	FALSE	0	0	1	1	none	0.0001052566339959
S087	T182	FALSE	FALSE	0	0	1	1	none	0.0001137522420633
S093	T182	FALSE	FALSE	0	0	1	1	none	8.71529616786e-05
S097	T182	FALSE	FALSE	0	0	1	1	none	7.85228296023e-05
S102	T182	FALSE	FALSE	0	0	1	1	none	0.0001070103429629
S106	T182	FALSE	FALSE	0	0	1	1	none	8.25408296159e-05
S130	T182	FALSE	FALSE	0	0	1	1	none	0.0001141042544493
T009	T182	FALSE	FALSE	0	0	1	1	none	8.32520999266e-05
T010	T182	FALSE	FALSE	0	0	1	1	none	8.35392820836e-05
T013	T182	FALSE	FALSE	0	0	1	1	none	1.23540106144e-05
T014	T182	FALSE	FALSE	0	0	1	1	none	8.17368739017e-05
T020	T182	FALSE	FALSE	0	0	1	1	none	1.04988987688e-05
T021	T182	FALSE	FALSE	0	0	1	1	none	8.75157576601e-05
T028	T182	FALSE	FALSE	0	0	1	1	none	5.78488242159e-05
T035a	T182	FALSE	FALSE	0	0	1	1	none	0.0001165492834406
T035b	T182	FALSE	FALSE	0	0	1	1	none	8.4807991532e-05
T040	T182	FALSE	FALSE	0	0	1	1	none	8.4249192241e-05
T056	T182	FALSE	FALSE	0	0	1	1	none	8.81317874442e-05
T059	T182	FALSE	FALSE	0	0	1	1	none	0.0001113417748903
T065	T182	FALSE	FALSE	0	0	1	1	none	8.4805585966e-06
T069	T182	FALSE	FALSE	0	0	1	1	none	0.0001259115036806
T073	T182	FALSE	FALSE	0	0	1	1	none	8.67586784758e-05
T075	T182	FALSE	FALSE	0	0	1	1	none	7.91430091562e-05
T077	T182	FALSE	FALSE	0	0	1	1	none	8.61487175361e-05
T087	T182	FALSE	FALSE	0	0	1	1	none	8.40480401133e-05
T095	T182	FALSE	FALSE	0	0	1	1	none	0.0001127372465193
T099a	T182	FALSE	FALSE	0	0	1	1	none	0.0001135019142596
T102	T182	FALSE	FALSE	0	0	1	1	none	0.0001164448926584
T104	T182	FALSE	FALSE	0	0	1	1	none	6.23840134631e-05
T105	T182	FALSE	FALSE	0	0	1	1	none	1.1127845627e-05
T107	T182	FALSE	FALSE	0	0	1	1	none	0.0001188847364172
T126	T182	FALSE	FALSE	0	0	1	1	none	0.0001288077395906
T156	T182	FALSE	FALSE	0	0	1	1	none	6.6868825269e-06
T159a	T182	FALSE	FALSE	0	0	1	1	none	8.40219713574e-05
S002	T188	TRUE	TRUE	0	0	1	1	none	7.56167088314e-05
S007	T188	TRUE	TRUE	0	0	1	1	none	3.59857207777e-05
S021	T188	TRUE	TRUE	0	0	1	1	none	7.47150687194e-05
S024	T188	TRUE	TRUE	0	0	1	1	none	7.48727459265e-05
S025	T188	TRUE	TRUE	0	0	1	1	none	7.79542713511e-05
S026	T188	TRUE	TRUE	0	0	1	1	none	7.04584008173e-05
S038	T188	TRUE	TRUE	0	0	1	1	none	5.66735761775e-05
S039	T188	TRUE	TRUE	0	0	1	1	none	7.55930707484e-05
S040	T188	TRUE	TRUE	0	0	1	1	none	0.0001010297343985
S042	T188	TRUE	TRUE	0	0	1	1	none	7.48727459265e-05
S071	T188	TRUE	TRUE	0	0	1	1	none	9.16287544358e-05
S078	T188	TRUE	TRUE	0	0	1	1	none	7.33785531214e-05
S081	T188	TRUE	TRUE	0	0	1	1	none	7.54827068662e-05
S085	T188	TRUE	TRUE	0	0	1	1	none	9.86803571014e-05
S087	T188	TRUE	TRUE	0	0	1	1	none	0.0001071759651688
S093	T188	TRUE	TRUE	0	0	1	1	none	8.05766847841e-05
S097	T188	TRUE	TRUE	0	0	1	1	none	7.19465527078e-05
S102	T188	TRUE	TRUE	0	0	1	1	none	0.0001004340660684
S106	T188	TRUE	TRUE	0	0	1	1	none	7.59645527214e-05
S130	T188	TRUE	TRUE	0	0	1	1	none	0.0001075279775548
T009	T188	TRUE	TRUE	0	0	1	1	none	7.66758230321e-05
T010	T188	TRUE	TRUE	0	0	1	1	none	7.69630051891e-05
T013	T188	FALSE	FALSE	0	0	1	1	none	6.22357887199e-05
T014	T188	TRUE	TRUE	0	0	1	1	none	7.51605970072e-05
T020	T188	TRUE	TRUE	0	0	1	1	none	6.03806768743e-05
T021	T188	FALSE	FALSE	0	0	1	1	none	8.09394807656e-05
T028	T188	TRUE	TRUE	0	0	1	1	none	2.945208564e-05
T035a	T188	TRUE	TRUE	0	0	1	1	none	0.0001099730065461
T035b	T188	TRUE	TRUE	0	0	1	1	none	7.82317146375e-05
T040	T188	TRUE	TRUE	0	0	1	1	none	7.76729153465e-05
T056	T188	FALSE	FALSE	0	0	1	1	none	8.15555105497e-05
T059	T188	TRUE	TRUE	0	0	1	1	none	0.0001047654979958
T065	T188	TRUE	TRUE	0	0	1	1	none	5.83623367021e-05
T069	T188	TRUE	TRUE	0	0	1	1	none	0.0001193352267861
T073	T188	FALSE	FALSE	0	0	1	1	none	8.01824015813e-05
T075	T188	TRUE	TRUE	0	0	1	1	none	7.25667322617e-05
T077	T188	FALSE	FALSE	0	0	1	1	none	7.95724406416e-05
T087	T188	TRUE	TRUE	0	0	1	1	none	7.74717632188e-05
T095	T188	TRUE	TRUE	0	0	1	1	none	0.0001061609696248
T099a	T188	TRUE	TRUE	0	0	1	1	none	0.0001069256373651
T102	T188	FALSE	FALSE	0	0	1	1	none	0.0001098686157639
T104	T188	FALSE	FALSE	0	0	1	1	none	4.74294565632e-05
T105	T188	FALSE	FALSE	0	0	1	1	none	6.10096237325e-05
T107	T188	FALSE	FALSE	0	0	1	1	none	0.0001123084595227
T126	T188	TRUE	TRUE	0	0	1	1	none	0.0001222314626961
T156	T188	FALSE	FALSE	0	0	1	1	none	5.77885825118e-05
T159a	T188	TRUE	TRUE	0	0	1	1	none	7.74456944629e-05
T182	T188	FALSE	FALSE	0	0	1	1	none	5.92098451959e-05
S002	T192	FALSE	FALSE	0	0	1	1	none	0.0001393869834865
S007	T192	FALSE	FALSE	0	0	1	1	none	0.0001187655985482
S021	T192	FALSE	FALSE	0	0	1	1	none	0.0001384853433745
S024	T192	FALSE	FALSE	0	0	1	1	none	0.0001386430205816
S025	T192	FALSE	FALSE	0	0	1	1	none	0.0001417245460062
S026	T192	FALSE	FALSE	0	0	1	1	none	0.0001342286754724
S038	T192	FALSE	FALSE	0	0	1	1	none	0.000132295095822
S039	T192	FALSE	FALSE	0	0	1	1	none	0.0001393633454035
S040	T192	FALSE	FALSE	0	0	1	1	none	6.26670769456e-05
S042	T192	FALSE	FALSE	0	0	1	1	none	0.0001386430205816
S071	T192	FALSE	FALSE	0	0	1	1	none	3.78462553895e-05
S078	T192	FALSE	FALSE	0	0	1	1	none	0.0001371488277765
S081	T192	FALSE	FALSE	0	0	1	1	none	0.0001392529815213
S085	T192	FALSE	FALSE	0	0	1	1	none	7.94100560565e-05
S087	T192	FALSE	FALSE	0	0	1	1	none	8.79056641239e-05
S093	T192	FALSE	FALSE	0	0	1	1	none	4.88983250412e-05
S097	T192	FALSE	FALSE	0	0	1	1	none	0.0001357168273629
S102	T192	FALSE	FALSE	0	0	1	1	none	6.20714086155e-05
S106	T192	FALSE	FALSE	0	0	1	1	none	0.0001397348273765
S130	T192	FALSE	FALSE	0	0	1	1	none	8.82576765099e-05
T009	T192	FALSE	FALSE	0	0	1	1	none	0.0001404460976872
T010	T192	FALSE	FALSE	0	0	1	1	none	0.0001407332798442
T013	T192	FALSE	FALSE	0	0	1	1	none	0.0001378573083644
T014	T192	FALSE	FALSE	0	0	1	1	none	0.0001389308716623
T020	T192	FALSE	FALSE	0	0	1	1	none	0.0001360021965188
T021	T192	FALSE	FALSE	0	0	1	1	none	0.0001447097554207
T028	T192	FALSE	FALSE	0	0	1	1	none	0.0001268940669659
T035a	T192	FALSE	FALSE	0	0	1	1	none	9.07027055012e-05
T035b	T192	FALSE	FALSE	0	0	1	1	none	0.0001420019892926
T040	T192	FALSE	FALSE	0	0	1	1	none	0.0001414431900016
T056	T192	FALSE	FALSE	0	0	1	1	none	0.0001453257852048
T059	T192	FALSE	FALSE	0	0	1	1	none	6.64028405429e-05
T065	T192	FALSE	FALSE	0	0	1	1	none	0.0001339838563466
T069	T192	FALSE	FALSE	0	0	1	1	none	5.20715346398e-05
T073	T192	FALSE	FALSE	0	0	1	1	none	0.0001439526762364
T075	T192	FALSE	FALSE	0	0	1	1	none	0.0001375569287962
T077	T192	FALSE	FALSE	0	0	1	1	none	0.0001433427152967
T087	T192	FALSE	FALSE	0	0	1	1	none	0.0001412420378739
T095	T192	FALSE	FALSE	0	0	1	1	none	8.68906685799e-05
T099a	T192	FALSE	FALSE	0	0	1	1	none	8.76553363202e-05
T102	T192	FALSE	FALSE	0	0	1	1	none	9.0598314719e-05
T104	T192	FALSE	FALSE	0	0	1	1	none	0.0001314292562131
T105	T192	FALSE	FALSE	0	0	1	1	none	0.000136631143377
T107	T192	FALSE	FALSE	0	0	1	1	none	9.30381584778e-05
T126	T192	TRUE	TRUE	1	0	1	1	anc	9.434874135e-07
T156	T192	FALSE	FALSE	0	0	1	1	none	0.0001334101021563
T159a	T192	FALSE	FALSE	0	0	1	1	none	0.000141215969118
T182	T192	FALSE	FALSE	0	0	1	1	none	0.0001348313648404
T188	T192	FALSE	FALSE	0	0	1	1	none	0.0001282550879459
S002	T197	TRUE	TRUE	0	0	1	1	none	7.81389131204e-05
S007	T197	TRUE	TRUE	0	0	1	1	none	4.56662831927e-05
S021	T197	TRUE	TRUE	0	0	1	1	none	7.72372730084e-05
S024	T197	TRUE	TRUE	0	0	1	1	none	7.73949502155e-05
S025	T197	TRUE	TRUE	0	0	1	1	none	8.04764756401e-05
S026	T197	TRUE	TRUE	0	0	1	1	none	7.29806051063e-05
S038	T197	TRUE	TRUE	0	0	1	1	none	2.7377254665e-06
S039	T197	TRUE	TRUE	0	0	1	1	none	7.81152750374e-05
S040	T197	TRUE	TRUE	0	0	1	1	none	0.0001035519386875
S042	T197	TRUE	TRUE	0	0	1	1	none	7.73949502155e-05
S071	T197	TRUE	TRUE	0	0	1	1	none	9.41509587248e-05
S078	T197	TRUE	TRUE	0	0	1	1	none	7.59007574104e-05
S081	T197	TRUE	TRUE	0	0	1	1	none	7.80049111552e-05
S085	T197	TRUE	TRUE	0	0	1	1	none	0.0001012025613904
S087	T197	TRUE	TRUE	0	0	1	1	none	0.0001096981694578
S093	T197	TRUE	TRUE	0	0	1	1	none	8.30988890731e-05
S097	T197	TRUE	TRUE	0	0	1	1	none	7.44687569968e-05
S102	T197	TRUE	TRUE	0	0	1	1	none	0.0001029562703574
S106	T197	TRUE	TRUE	0	0	1	1	none	7.84867570104e-05
S130	T197	TRUE	TRUE	0	0	1	1	none	0.0001100501818438
T009	T197	TRUE	TRUE	0	0	1	1	none	7.91980273211e-05
T010	T197	TRUE	TRUE	0	0	1	1	none	7.94852094781e-05
T013	T197	FALSE	FALSE	0	0	1	1	none	8.2999380089e-06
T014	T197	TRUE	TRUE	0	0	1	1	none	7.76828012962e-05
T020	T197	TRUE	TRUE	0	0	1	1	none	6.4448261633e-06
T021	T197	FALSE	FALSE	0	0	1	1	none	8.34616850546e-05
T028	T197	TRUE	TRUE	0	0	1	1	none	5.37947516104e-05
T035a	T197	TRUE	TRUE	0	0	1	1	none	0.0001124952108351
T035b	T197	TRUE	TRUE	0	0	1	1	none	8.07539189265e-05
T040	T197	TRUE	TRUE	0	0	1	1	none	8.01951196355e-05
T056	T197	FALSE	FALSE	0	0	1	1	none	8.40777148387e-05
T059	T197	TRUE	TRUE	0	0	1	1	none	0.0001072877022848
T065	T197	TRUE	TRUE	0	0	1	1	none	4.4264859911e-06
T069	T197	TRUE	TRUE	0	0	1	1	none	0.0001218574310751
T073	T197	FALSE	FALSE	0	0	1	1	none	8.27046058703e-05
T075	T197	TRUE	TRUE	0	0	1	1	none	7.50889365507e-05
T077	T197	FALSE	FALSE	0	0	1	1	none	8.20946449306e-05
T087	T197	TRUE	TRUE	0	0	1	1	none	7.99939675078e-05
T095	T197	TRUE	TRUE	0	0	1	1	none	0.0001086831739138
T099a	T197	TRUE	TRUE	0	0	1	1	none	0.0001094478416541
T102	T197	FALSE	FALSE	0	0	1	1	none	0.0001123908200529
T104	T197	FALSE	FALSE	0	0	1	1	none	5.83299408576e-05
T105	T197	FALSE	FALSE	0	0	1	1	none	7.0737730215e-06
T107	T197	FALSE	FALSE	0	0	1	1	none	0.0001148306638117
T126	T197	TRUE	TRUE	0	0	1	1	none	0.0001247536669851
T156	T197	TRUE	TRUE	0	1	1	1	desc	6.099609397e-07
T159a	T197	TRUE	TRUE	0	0	1	1	none	7.99678987519e-05
T182	T197	FALSE	FALSE	0	1	1	1	desc	3.0498046985e-06
T188	T197	TRUE	TRUE	0	0	1	1	none	5.51557725904e-05
T192	T197	FALSE	FALSE	0	0	1	1	none	0.0001307772922349
S002	T223	FALSE	FALSE	0	0	1	1	none	8.03631029068e-05
S007	T223	FALSE	FALSE	0	0	1	1	none	4.78904729791e-05
S021	T223	FALSE	FALSE	0	0	1	1	none	7.94614627948e-05
S024	T223	FALSE	FALSE	0	0	1	1	none	7.96191400019e-05
S025	T223	FALSE	FALSE	0	0	1	1	none	8.27006654265e-05
S026	T223	FALSE	FALSE	0	0	1	1	none	7.52047948927e-05
S038	T223	FALSE	FALSE	0	0	1	1	none	4.9619152529e-06
S039	T223	FALSE	FALSE	0	0	1	1	none	8.03394648238e-05
S040	T223	FALSE	FALSE	0	0	1	1	none	0.0001057761284739
S042	T223	FALSE	FALSE	0	0	1	1	none	7.96191400019e-05
S071	T223	FALSE	FALSE	0	0	1	1	none	9.63751485112e-05
S078	T223	FALSE	FALSE	0	0	1	1	none	7.81249471968e-05
S081	T223	FALSE	FALSE	0	0	1	1	none	8.02291009416e-05
S085	T223	FALSE	FALSE	0	0	1	1	none	0.0001034267511768
S087	T223	FALSE	FALSE	0	0	1	1	none	0.0001119223592442
S093	T223	FALSE	FALSE	0	0	1	1	none	8.53230788595e-05
S097	T223	FALSE	FALSE	0	0	1	1	none	7.66929467832e-05
S102	T223	FALSE	FALSE	0	0	1	1	none	0.0001051804601438
S106	T223	FALSE	FALSE	0	0	1	1	none	8.07109467968e-05
S130	T223	FALSE	FALSE	0	0	1	1	none	0.0001122743716302
T009	T223	FALSE	FALSE	0	0	1	1	none	8.14222171075e-05
T010	T223	FALSE	FALSE	0	0	1	1	none	8.17093992645e-05
T013	T223	FALSE	FALSE	0	0	1	1	none	1.05241277953e-05
T014	T223	FALSE	FALSE	0	0	1	1	none	7.99069910826e-05
T020	T223	FALSE	FALSE	0	0	1	1	none	8.6690159497e-06
T021	T223	FALSE	FALSE	0	0	1	1	none	8.5685874841e-05
T028	T223	FALSE	FALSE	0	0	1	1	none	5.60189413968e-05
T035a	T223	FALSE	FALSE	0	0	1	1	none	0.0001147194006215
T035b	T223	FALSE	FALSE	0	0	1	1	none	8.29781087129e-05
T040	T223	FALSE	FALSE	0	0	1	1	none	8.24193094219e-05
T056	T223	FALSE	FALSE	0	0	1	1	none	8.63019046251e-05
T059	T223	FALSE	FALSE	0	0	1	1	none	0.0001095118920712
T065	T223	FALSE	FALSE	0	0	1	1	none	6.6506757775e-06
T069	T223	FALSE	FALSE	0	0	1	1	none	0.0001240816208615
T073	T223	FALSE	FALSE	0	0	1	1	none	8.49287956567e-05
T075	T223	FALSE	FALSE	0	0	1	1	none	7.73131263371e-05
T077	T223	FALSE	FALSE	0	0	1	1	none	8.4318834717e-05
T087	T223	FALSE	FALSE	0	0	1	1	none	8.22181572942e-05
T095	T223	FALSE	FALSE	0	0	1	1	none	0.0001109073637002
T099a	T223	FALSE	FALSE	0	0	1	1	none	0.0001116720314405
T102	T223	FALSE	FALSE	0	0	1	1	none	0.0001146150098393
T104	T223	FALSE	FALSE	0	0	1	1	none	6.0554130644e-05
T105	T223	FALSE	FALSE	0	0	1	1	none	9.2979628079e-06
T107	T223	FALSE	FALSE	0	0	1	1	none	0.0001170548535981
T126	T223	FALSE	FALSE	0	0	1	1	none	0.0001269778567715
T156	T223	FALSE	FALSE	0	0	1	1	none	4.8569997078e-06
T159a	T223	FALSE	FALSE	0	0	1	1	none	8.21920885383e-05
T182	T223	FALSE	FALSE	0	0	1	1	none	4.2697265779e-06
T188	T223	FALSE	FALSE	0	0	1	1	none	5.73799623768e-05
T192	T223	FALSE	FALSE	0	0	1	1	none	0.0001330014820213
T197	T223	TRUE	TRUE	1	0	1	1	anc	6.099609397e-07
S002	T225	FALSE	FALSE	0	0	1	1	none	8.93111761976e-05
S007	T225	FALSE	FALSE	0	0	1	1	none	5.68385462699e-05
S021	T225	FALSE	FALSE	0	0	1	1	none	8.84095360856e-05
S024	T225	FALSE	FALSE	0	0	1	1	none	8.85672132927e-05
S025	T225	FALSE	FALSE	0	0	1	1	none	9.16487387173e-05
S026	T225	FALSE	FALSE	0	0	1	1	none	8.41528681834999e-05
S038	T225	FALSE	FALSE	0	0	1	1	none	1.39099885437e-05
S039	T225	FALSE	FALSE	0	0	1	1	none	8.92875381146e-05
S040	T225	FALSE	FALSE	0	0	1	1	none	0.0001147242017647
S042	T225	FALSE	FALSE	0	0	1	1	none	8.85672132927e-05
S071	T225	FALSE	FALSE	0	0	1	1	none	0.000105323221802
S078	T225	FALSE	FALSE	0	0	1	1	none	8.70730204876e-05
S081	T225	FALSE	FALSE	0	0	1	1	none	8.91771742324e-05
S085	T225	FALSE	FALSE	0	0	1	1	none	0.0001123748244676
S087	T225	FALSE	FALSE	0	0	1	1	none	0.000120870432535
S093	T225	FALSE	FALSE	0	0	1	1	none	9.42711521503e-05
S097	T225	FALSE	FALSE	0	0	1	1	none	8.5641020074e-05
S102	T225	FALSE	FALSE	0	0	1	1	none	0.0001141285334346
S106	T225	FALSE	FALSE	0	0	1	1	none	8.96590200876e-05
S130	T225	FALSE	FALSE	0	0	1	1	none	0.000121222444921
T009	T225	FALSE	FALSE	0	0	1	1	none	9.03702903983e-05
T010	T225	FALSE	FALSE	0	0	1	1	none	9.06574725553e-05
T013	T225	FALSE	FALSE	0	0	1	1	none	1.94722010861e-05
T014	T225	FALSE	FALSE	0	0	1	1	none	8.88550643734e-05
T020	T225	FALSE	FALSE	0	0	1	1	none	1.76170892405e-05
T021	T225	FALSE	FALSE	0	0	1	1	none	9.46339481317999e-05
T028	T225	FALSE	FALSE	0	0	1	1	none	6.49670146876e-05
T035a	T225	FALSE	FALSE	0	0	1	1	none	0.0001236674739123
T035b	T225	FALSE	FALSE	0	0	1	1	none	9.19261820037e-05
T040	T225	FALSE	FALSE	0	0	1	1	none	9.13673827127e-05
T056	T225	FALSE	FALSE	0	0	1	1	none	9.52499779158999e-05
T059	T225	FALSE	FALSE	0	0	1	1	none	0.000118459965362
T065	T225	FALSE	FALSE	0	0	1	1	none	1.55987490683e-05
T069	T225	FALSE	FALSE	0	0	1	1	none	0.0001330296941523
T073	T225	FALSE	FALSE	0	0	1	1	none	9.38768689474999e-05
T075	T225	FALSE	FALSE	0	0	1	1	none	8.62611996279e-05
T077	T225	FALSE	FALSE	0	0	1	1	none	9.32669080077999e-05
T087	T225	FALSE	FALSE	0	0	1	1	none	9.11662305849999e-05
T095	T225	FALSE	FALSE	0	0	1	1	none	0.000119855436991
T099a	T225	FALSE	FALSE	0	0	1	1	none	0.0001206201047313
T102	T225	FALSE	FALSE	0	0	1	1	none	0.0001235630831301
T104	T225	FALSE	FALSE	0	0	1	1	none	6.95022039348e-05
T105	T225	FALSE	FALSE	0	0	1	1	none	1.82460360987e-05
T107	T225	FALSE	FALSE	0	0	1	1	none	0.0001260029268889
T126	T225	FALSE	FALSE	0	0	1	1	none	0.0001359259300623
T156	T225	FALSE	FALSE	0	0	1	1	none	9.7593750352e-06
T159a	T225	FALSE	FALSE	0	0	1	1	none	9.11401618291e-05
T182	T225	FALSE	FALSE	0	0	1	1	none	1.52263356827e-05
T188	T225	FALSE	FALSE	0	0	1	1	none	6.63280356676e-05
T192	T225	FALSE	FALSE	0	0	1	1	none	0.0001419495553121
T197	T225	TRUE	TRUE	1	0	1	1	anc	6.099609397e-07
T223	T225	FALSE	FALSE	0	0	1	1	none	1.33964528636e-05
S002	T230	TRUE	TRUE	0	0	1	1	none	2.45085099772e-05
S007	T230	TRUE	TRUE	0	0	1	1	none	7.03274856789e-05
S021	T230	TRUE	TRUE	0	0	1	1	none	2.36068698652e-05
S024	T230	TRUE	TRUE	0	0	1	1	none	2.37645470723e-05
S025	T230	TRUE	TRUE	0	0	1	1	none	2.56261506175e-05
S026	T230	TRUE	TRUE	0	0	1	1	none	1.41905831777e-05
S038	T230	TRUE	TRUE	0	0	1	1	none	8.38569829527e-05
S039	T230	TRUE	TRUE	0	0	1	1	none	2.44848718942e-05
S040	T230	TRUE	TRUE	0	0	1	1	none	0.0001163618961843
S042	T230	TRUE	TRUE	0	0	1	1	none	2.37645470723e-05
S071	T230	TRUE	TRUE	0	0	1	1	none	0.0001069609162216
S078	T230	TRUE	TRUE	0	0	1	1	none	2.22703542672e-05
S081	T230	TRUE	TRUE	0	0	1	1	none	2.4374508012e-05
S085	T230	TRUE	TRUE	0	0	1	1	none	0.0001140125188872
S087	T230	TRUE	TRUE	0	0	1	1	none	0.0001225081269546
S093	T230	TRUE	TRUE	0	0	1	1	none	9.59088465699e-05
S097	T230	TRUE	TRUE	0	0	1	1	none	1.96184319742e-05
S102	T230	TRUE	TRUE	0	0	1	1	none	0.0001157662278542
S106	T230	TRUE	TRUE	0	0	1	1	none	2.48563538672e-05
S130	T230	TRUE	TRUE	0	0	1	1	none	0.0001228601393406
T009	T230	TRUE	TRUE	0	0	1	1	none	6.4810967005e-06
T010	T230	TRUE	TRUE	0	0	1	1	none	4.3284350987e-06
T013	T230	FALSE	FALSE	0	0	1	1	none	8.94191954951e-05
T014	T230	TRUE	TRUE	0	0	1	1	none	2.4052398153e-05
T020	T230	TRUE	TRUE	0	0	1	1	none	8.75640836495e-05
T021	T230	FALSE	FALSE	0	0	1	1	none	7.0849887958e-06
T028	T230	TRUE	TRUE	0	0	1	1	none	7.84559540966e-05
T035a	T230	TRUE	TRUE	0	0	1	1	none	0.0001253051683319
T035b	T230	TRUE	TRUE	0	0	1	1	none	3.1573007883e-06
T040	T230	TRUE	TRUE	0	0	1	1	none	2.65647164923e-05
T056	T230	FALSE	FALSE	0	0	1	1	none	1.13607842181e-05
T059	T230	TRUE	TRUE	0	0	1	1	none	0.0001200976597816
T065	T230	TRUE	TRUE	0	0	1	1	none	8.55457434773e-05
T069	T230	TRUE	TRUE	0	0	1	1	none	0.0001346673885719
T073	T230	FALSE	FALSE	0	0	1	1	none	6.3279096115e-06
T075	T230	TRUE	TRUE	0	0	1	1	none	8.91188159269e-05
T077	T230	FALSE	FALSE	0	0	1	1	none	5.7179486718e-06
T087	T230	TRUE	TRUE	0	0	1	1	none	6.0571150078e-06
T095	T230	TRUE	TRUE	0	0	1	1	none	0.0001214931314106
T099a	T230	TRUE	TRUE	0	0	1	1	none	0.0001222577991509
T102	T230	FALSE	FALSE	0	0	1	1	none	0.0001252007775497
T104	T230	FALSE	FALSE	0	0	1	1	none	8.29911433438e-05
T105	T230	FALSE	FALSE	0	0	1	1	none	8.81930305077e-05
T107	T230	FALSE	FALSE	0	0	1	1	none	0.0001276406213085
T126	T230	TRUE	TRUE	0	0	1	1	none	0.0001375636244819
T156	T230	FALSE	FALSE	0	0	1	1	none	8.4971989287e-05
T159a	T230	TRUE	TRUE	0	0	1	1	none	3.5912024931e-06
T182	T230	FALSE	FALSE	0	0	1	1	none	8.63932519711e-05
T188	T230	TRUE	TRUE	0	0	1	1	none	7.98169750766e-05
T192	T230	FALSE	FALSE	0	0	1	1	none	0.0001435872497317
T197	T230	TRUE	TRUE	0	0	1	1	none	8.23391793656e-05
T223	T230	FALSE	FALSE	0	0	1	1	none	8.4563369152e-05
T225	T230	FALSE	FALSE	0	0	1	1	none	9.35114424427999e-05
S002	T232	TRUE	TRUE	0	0	1	1	none	0.0001340500186477
S007	T232	TRUE	TRUE	0	0	1	1	none	0.0001134286337094
S021	T232	TRUE	TRUE	0	0	1	1	none	0.0001331483785357
S024	T232	TRUE	TRUE	0	0	1	1	none	0.0001333060557428
S025	T232	TRUE	TRUE	0	0	1	1	none	0.0001363875811674
S026	T232	TRUE	TRUE	0	0	1	1	none	0.0001288917106336
S038	T232	TRUE	TRUE	0	0	1	1	none	0.0001269581309832
S039	T232	TRUE	TRUE	0	0	1	1	none	0.0001340263805647
S040	T232	TRUE	TRUE	0	0	1	1	none	5.73301121068e-05
S042	T232	TRUE	TRUE	0	0	1	1	none	0.0001333060557428
S071	T232	TRUE	TRUE	0	0	1	1	none	3.25092905507e-05
S078	T232	TRUE	TRUE	0	0	1	1	none	0.0001318118629377
S081	T232	TRUE	TRUE	0	0	1	1	none	0.0001339160166825
S085	T232	TRUE	TRUE	0	0	1	1	none	7.40730912177e-05
S087	T232	TRUE	TRUE	0	0	1	1	none	8.25686992851e-05
S093	T232	TRUE	TRUE	0	0	1	1	none	4.35613602024e-05
S097	T232	TRUE	TRUE	0	0	1	1	none	0.0001303798625241
S102	T232	TRUE	TRUE	0	0	1	1	none	5.67344437767e-05
S106	T232	TRUE	TRUE	0	0	1	1	none	0.0001343978625377
S130	T232	TRUE	TRUE	0	0	1	1	none	8.29207116711e-05
T009	T232	TRUE	TRUE	0	0	1	1	none	0.0001351091328484
T010	T232	TRUE	TRUE	0	0	1	1	none	0.0001353963150054
T013	T232	FALSE	FALSE	0	0	1	1	none	0.0001325203435256
T014	T232	TRUE	TRUE	0	0	1	1	none	0.0001335939068235
T020	T232	TRUE	TRUE	0	0	1	1	none	0.00013066523168
T021	T232	FALSE	FALSE	0	0	1	1	none	0.0001393727905819
T028	T232	TRUE	TRUE	0	0	1	1	none	0.0001215571021271
T035a	T232	TRUE	TRUE	0	0	1	1	none	8.53657406624e-05
T035b	T232	TRUE	TRUE	0	0	1	1	none	0.0001366650244538
T040	T232	TRUE	TRUE	0	0	1	1	none	0.0001361062251628
T056	T232	FALSE	FALSE	0	0	1	1	none	0.000139988820366
T059	T232	TRUE	TRUE	0	0	1	1	none	6.10658757041e-05
T065	T232	TRUE	TRUE	0	0	1	1	none	0.0001286468915078
T069	T232	TRUE	TRUE	0	0	1	1	none	4.6734569801e-05
T073	T232	FALSE	FALSE	0	0	1	1	none	0.0001386157113976
T075	T232	TRUE	TRUE	0	0	1	1	none	0.0001322199639574
T077	T232	FALSE	FALSE	0	0	1	1	none	0.0001380057504579
T087	T232	TRUE	TRUE	0	0	1	1	none	0.0001359050730351
T095	T232	TRUE	TRUE	0	0	1	1	none	8.15537037411e-05
T099a	T232	TRUE	TRUE	0	0	1	1	none	8.23183714814e-05
T102	T232	FALSE	FALSE	0	0	1	1	none	8.52613498802e-05
T104	T232	FALSE	FALSE	0	0	1	1	none	0.0001260922913743
T105	T232	FALSE	FALSE	0	0	1	1	none	0.0001312941785382
T107	T232	FALSE	FALSE	0	0	1	1	none	8.7701193639e-05
T126	T232	TRUE	TRUE	0	0	1	1	none	4.547894751e-06
T156	T232	FALSE	FALSE	0	0	1	1	none	0.0001280731373175
T159a	T232	TRUE	TRUE	0	0	1	1	none	0.0001358790042792
T182	T232	FALSE	FALSE	0	0	1	1	none	0.0001294944000016
T188	T232	TRUE	TRUE	0	0	1	1	none	0.0001229181231071
T192	T232	FALSE	FALSE	0	0	1	1	none	1.05715200008e-05
T197	T232	TRUE	TRUE	0	0	1	1	none	0.0001254403273961
T223	T232	FALSE	FALSE	0	0	1	1	none	0.0001276645171825
T225	T232	FALSE	FALSE	0	0	1	1	none	0.0001366125904733
T230	T232	TRUE	TRUE	0	0	1	1	none	0.0001382502848929
S002	T241	FALSE	FALSE	0	0	1	1	none	9.83829272486e-05
S007	T241	FALSE	FALSE	0	0	1	1	none	6.59102973209e-05
S021	T241	FALSE	FALSE	0	0	1	1	none	9.74812871365999e-05
S024	T241	FALSE	FALSE	0	0	1	1	none	9.76389643436999e-05
S025	T241	FALSE	FALSE	0	0	1	1	none	0.0001007204897683
S026	T241	FALSE	FALSE	0	0	1	1	none	9.32246192344999e-05
S038	T241	FALSE	FALSE	0	0	1	1	none	2.17618177153e-05
S039	T241	FALSE	FALSE	0	0	1	1	none	9.83592891656e-05
S040	T241	FALSE	FALSE	0	0	1	1	none	0.0001237959528157
S042	T241	FALSE	FALSE	0	0	1	1	none	9.76389643436999e-05
S071	T241	FALSE	FALSE	0	0	1	1	none	0.000114394972853
S078	T241	FALSE	FALSE	0	0	1	1	none	9.61447715386e-05
S081	T241	FALSE	FALSE	0	0	1	1	none	9.82489252833999e-05
S085	T241	FALSE	FALSE	0	0	1	1	none	0.0001214465755186
S087	T241	FALSE	FALSE	0	0	1	1	none	0.000129942183586
S093	T241	FALSE	FALSE	0	0	1	1	none	0.0001033429032013
S097	T241	FALSE	FALSE	0	0	1	1	none	9.4712771125e-05
S102	T241	FALSE	FALSE	0	0	1	1	none	0.0001232002844856
S106	T241	FALSE	FALSE	0	0	1	1	none	9.87307711386e-05
S130	T241	FALSE	FALSE	0	0	1	1	none	0.000130294195972
T009	T241	FALSE	FALSE	0	0	1	1	none	9.94420414493e-05
T010	T241	FALSE	FALSE	0	0	1	1	none	9.97292236062999e-05
T013	T241	FALSE	FALSE	0	0	1	1	none	1.56038417575e-05
T014	T241	FALSE	FALSE	0	0	1	1	none	9.79268154243999e-05
T020	T241	FALSE	FALSE	0	0	1	1	none	2.54689184121e-05
T021	T241	FALSE	FALSE	0	0	1	1	none	0.0001037056991828
T028	T241	FALSE	FALSE	0	0	1	1	none	7.40387657386e-05
T035a	T241	FALSE	FALSE	0	0	1	1	none	0.0001327392249633
T035b	T241	FALSE	FALSE	0	0	1	1	none	0.0001009979330547
T040	T241	FALSE	FALSE	0	0	1	1	none	0.0001004391337637
T056	T241	FALSE	FALSE	0	0	1	1	none	0.0001043217289669
T059	T241	FALSE	FALSE	0	0	1	1	none	0.000127531716413
T065	T241	FALSE	FALSE	0	0	1	1	none	2.03513661799e-05
T069	T241	FALSE	FALSE	0	0	1	1	none	0.0001421014452033
T073	T241	FALSE	FALSE	0	0	1	1	none	0.0001029486199985
T075	T241	FALSE	FALSE	0	0	1	1	none	9.53329506788999e-05
T077	T241	FALSE	FALSE	0	0	1	1	none	0.0001023386590588
T087	T241	FALSE	FALSE	0	0	1	1	none	0.000100237981636
T095	T241	FALSE	FALSE	0	0	1	1	none	0.000128927188042
T099a	T241	FALSE	FALSE	0	0	1	1	none	0.0001296918557823
T102	T241	FALSE	FALSE	0	0	1	1	none	0.0001326348341811
T104	T241	FALSE	FALSE	0	0	1	1	none	7.85739549858e-05
T105	T241	FALSE	FALSE	0	0	1	1	none	2.29986532103e-05
T107	T241	FALSE	FALSE	0	0	1	1	none	0.0001350746779399
T126	T241	FALSE	FALSE	0	0	1	1	none	0.0001449976811133
T156	T241	FALSE	FALSE	0	0	1	1	none	2.4096745929e-05
T159a	T241	FALSE	FALSE	0	0	1	1	none	0.0001002119128801
T182	T241	FALSE	FALSE	0	0	1	1	none	2.55180086131e-05
T188	T241	FALSE	FALSE	0	0	1	1	none	7.53997867185999e-05
T192	T241	FALSE	FALSE	0	0	1	1	none	0.0001510213063631
T197	T241	FALSE	FALSE	0	0	1	1	none	2.14639360076e-05
T223	T241	FALSE	FALSE	0	0	1	1	none	2.3688125794e-05
T225	T241	FALSE	FALSE	0	0	1	1	none	3.26361990848e-05
T230	T241	FALSE	FALSE	0	0	1	1	none	0.0001025831934938
T232	T241	FALSE	FALSE	0	0	1	1	none	0.0001456843415243
S002	T270	FALSE	FALSE	0	0	1	1	none	0.0001352699405271
S007	T270	FALSE	FALSE	0	0	1	1	none	0.0001146485555888
S021	T270	FALSE	FALSE	0	0	1	1	none	0.0001343683004151
S024	T270	FALSE	FALSE	0	0	1	1	none	0.0001345259776222
S025	T270	FALSE	FALSE	0	0	1	1	none	0.0001376075030468
S026	T270	FALSE	FALSE	0	0	1	1	none	0.000130111632513
S038	T270	FALSE	FALSE	0	0	1	1	none	0.0001281780528626
S039	T270	FALSE	FALSE	0	0	1	1	none	0.0001352463024441
S040	T270	FALSE	FALSE	0	0	1	1	none	5.85500339862e-05
S042	T270	FALSE	FALSE	0	0	1	1	none	0.0001345259776222
S071	T270	FALSE	FALSE	0	0	1	1	none	3.37292124301e-05
S078	T270	FALSE	FALSE	0	0	1	1	none	0.0001330317848171
S081	T270	FALSE	FALSE	0	0	1	1	none	0.0001351359385619
S085	T270	FALSE	FALSE	0	0	1	1	none	7.52930130971e-05
S087	T270	FALSE	FALSE	0	0	1	1	none	8.37886211645e-05
S093	T270	FALSE	FALSE	0	0	1	1	none	4.47812820818e-05
S097	T270	FALSE	FALSE	0	0	1	1	none	0.0001315997844035
S102	T270	FALSE	FALSE	0	0	1	1	none	5.79543656561e-05
S106	T270	FALSE	FALSE	0	0	1	1	none	0.0001356177844171
S130	T270	FALSE	FALSE	0	0	1	1	none	8.41406335505e-05
T009	T270	FALSE	FALSE	0	0	1	1	none	0.0001363290547278
T010	T270	FALSE	FALSE	0	0	1	1	none	0.0001366162368848
T013	T270	FALSE	FALSE	0	0	1	1	none	0.000133740265405
T014	T270	FALSE	FALSE	0	0	1	1	none	0.0001348138287029
T020	T270	FALSE	FALSE	0	0	1	1	none	0.0001318851535594
T021	T270	FALSE	FALSE	0	0	1	1	none	0.0001405927124613
T028	T270	FALSE	FALSE	0	0	1	1	none	0.0001227770240065
T035a	T270	FALSE	FALSE	0	0	1	1	none	8.65856625418e-05
T035b	T270	FALSE	FALSE	0	0	1	1	none	0.0001378849463332
T040	T270	FALSE	FALSE	0	0	1	1	none	0.0001373261470422
T056	T270	FALSE	FALSE	0	0	1	1	none	0.0001412087422454
T059	T270	FALSE	FALSE	0	0	1	1	none	6.22857975835e-05
T065	T270	FALSE	FALSE	0	0	1	1	none	0.0001298668133872
T069	T270	FALSE	FALSE	0	0	1	1	none	4.79544916804e-05
T073	T270	FALSE	FALSE	0	0	1	1	none	0.000139835633277
T075	T270	FALSE	FALSE	0	0	1	1	none	0.0001334398858368
T077	T270	FALSE	FALSE	0	0	1	1	none	0.0001392256723373
T087	T270	FALSE	FALSE	0	0	1	1	none	0.0001371249949145
T095	T270	FALSE	FALSE	0	0	1	1	none	8.27736256205e-05
T099a	T270	FALSE	FALSE	0	0	1	1	none	8.35382933608e-05
T102	T270	FALSE	FALSE	0	0	1	1	none	8.64812717596e-05
T104	T270	FALSE	FALSE	0	0	1	1	none	0.0001273122132537
T105	T270	FALSE	FALSE	0	0	1	1	none	0.0001325141004176
T107	T270	FALSE	FALSE	0	0	1	1	none	8.89211155184e-05
T126	T270	FALSE	FALSE	0	0	1	1	none	5.7678166304e-06
T156	T270	FALSE	FALSE	0	0	1	1	none	0.0001292930591969
T159a	T270	FALSE	FALSE	0	0	1	1	none	0.0001370989261586
T182	T270	FALSE	FALSE	0	0	1	1	none	0.000130714321881
T188	T270	FALSE	FALSE	0	0	1	1	none	0.0001241380449865
T192	T270	FALSE	FALSE	0	0	1	1	none	1.17914418802e-05
T197	T270	FALSE	FALSE	0	0	1	1	none	0.0001266602492755
T223	T270	FALSE	FALSE	0	0	1	1	none	0.0001288844390619
T225	T270	FALSE	FALSE	0	0	1	1	none	0.0001378325123527
T230	T270	FALSE	FALSE	0	0	1	1	none	0.0001394702067723
T232	T270	TRUE	TRUE	1	0	1	1	anc	6.099609397e-07
T241	T270	FALSE	FALSE	0	0	1	1	none	0.0001469042634037
S002	T271b	FALSE	FALSE	0	0	1	1	none	8.87012152579e-05
S007	T271b	FALSE	FALSE	0	0	1	1	none	5.62285853302e-05
S021	T271b	FALSE	FALSE	0	0	1	1	none	8.77995751459e-05
S024	T271b	FALSE	FALSE	0	0	1	1	none	8.7957252353e-05
S025	T271b	FALSE	FALSE	0	0	1	1	none	9.10387777776e-05
S026	T271b	FALSE	FALSE	0	0	1	1	none	8.35429072438e-05
S038	T271b	FALSE	FALSE	0	0	1	1	none	1.3300027604e-05
S039	T271b	FALSE	FALSE	0	0	1	1	none	8.86775771749e-05
S040	T271b	FALSE	FALSE	0	0	1	1	none	0.000114114240825
S042	T271b	FALSE	FALSE	0	0	1	1	none	8.7957252353e-05
S071	T271b	FALSE	FALSE	0	0	1	1	none	0.0001047132608623
S078	T271b	FALSE	FALSE	0	0	1	1	none	8.64630595479e-05
S081	T271b	FALSE	FALSE	0	0	1	1	none	8.85672132927e-05
S085	T271b	FALSE	FALSE	0	0	1	1	none	0.0001117648635279
S087	T271b	FALSE	FALSE	0	0	1	1	none	0.0001202604715953
S093	T271b	FALSE	FALSE	0	0	1	1	none	9.36611912106e-05
S097	T271b	FALSE	FALSE	0	0	1	1	none	8.50310591343e-05
S102	T271b	FALSE	FALSE	0	0	1	1	none	0.0001135185724949
S106	T271b	FALSE	FALSE	0	0	1	1	none	8.90490591479e-05
S130	T271b	FALSE	FALSE	0	0	1	1	none	0.0001206124839813
T009	T271b	FALSE	FALSE	0	0	1	1	none	8.97603294586e-05
T010	T271b	FALSE	FALSE	0	0	1	1	none	9.00475116156e-05
T013	T271b	FALSE	FALSE	0	0	1	1	none	1.88622401464e-05
T014	T271b	FALSE	FALSE	0	0	1	1	none	8.82451034337e-05
T020	T271b	FALSE	FALSE	0	0	1	1	none	1.70071283008e-05
T021	T271b	FALSE	FALSE	0	0	1	1	none	9.40239871920999e-05
T028	T271b	FALSE	FALSE	0	0	1	1	none	6.43570537479e-05
T035a	T271b	FALSE	FALSE	0	0	1	1	none	0.0001230575129726
T035b	T271b	FALSE	FALSE	0	0	1	1	none	9.1316221064e-05
T040	T271b	FALSE	FALSE	0	0	1	1	none	9.0757421773e-05
T056	T271b	FALSE	FALSE	0	0	1	1	none	9.46400169761999e-05
T059	T271b	FALSE	FALSE	0	0	1	1	none	0.0001178500044223
T065	T271b	FALSE	FALSE	0	0	1	1	none	1.49887881286e-05
T069	T271b	FALSE	FALSE	0	0	1	1	none	0.0001324197332126
T073	T271b	FALSE	FALSE	0	0	1	1	none	9.32669080077999e-05
T075	T271b	FALSE	FALSE	0	0	1	1	none	8.56512386882e-05
T077	T271b	FALSE	FALSE	0	0	1	1	none	9.26569470680999e-05
T087	T271b	FALSE	FALSE	0	0	1	1	none	9.05562696452999e-05
T095	T271b	FALSE	FALSE	0	0	1	1	none	0.0001192454760513
T099a	T271b	FALSE	FALSE	0	0	1	1	none	0.0001200101437916
T102	T271b	FALSE	FALSE	0	0	1	1	none	0.0001229531221904
T104	T271b	FALSE	FALSE	0	0	1	1	none	6.88922429951e-05
T105	T271b	FALSE	FALSE	0	0	1	1	none	1.7636075159e-05
T107	T271b	FALSE	FALSE	0	0	1	1	none	0.0001253929659492
T126	T271b	FALSE	FALSE	0	0	1	1	none	0.0001353159691226
T156	T271b	FALSE	FALSE	0	0	1	1	none	9.1494140955e-06
T159a	T271b	FALSE	FALSE	0	0	1	1	none	9.05302008894e-05
T182	T271b	FALSE	FALSE	0	0	1	1	none	1.4616374743e-05
T188	T271b	FALSE	FALSE	0	0	1	1	none	6.57180747279e-05
T192	T271b	FALSE	FALSE	0	0	1	1	none	0.0001413395943724
T197	T271b	TRUE	TRUE	1	0	1	1	anc	6.099609397e-07
T223	T271b	FALSE	FALSE	0	0	1	1	none	1.27864919239e-05
T225	T271b	FALSE	FALSE	0	0	1	1	none	7.9294922161e-06
T230	T271b	FALSE	FALSE	0	0	1	1	none	9.29014815030999e-05
T232	T271b	FALSE	FALSE	0	0	1	1	none	0.0001360026295336
T241	T271b	FALSE	FALSE	0	0	1	1	none	3.20262381451e-05
T270	T271b	FALSE	FALSE	0	0	1	1	none	0.000137222551413
S002	T301	FALSE	FALSE	0	0	1	1	none	0.000140309918247
S007	T301	FALSE	FALSE	0	0	1	1	none	0.0001196885333087
S021	T301	FALSE	FALSE	0	0	1	1	none	0.000139408278135
S024	T301	FALSE	FALSE	0	0	1	1	none	0.0001395659553421
S025	T301	FALSE	FALSE	0	0	1	1	none	0.0001426474807667
S026	T301	FALSE	FALSE	0	0	1	1	none	0.0001351516102329
S038	T301	FALSE	FALSE	0	0	1	1	none	0.0001332180305825
S039	T301	FALSE	FALSE	0	0	1	1	none	0.000140286280164
S040	T301	FALSE	FALSE	0	0	1	1	none	6.35900117061e-05
S042	T301	FALSE	FALSE	0	0	1	1	none	0.0001395659553421
S071	T301	FALSE	FALSE	0	0	1	1	none	3.876919015e-05
S078	T301	FALSE	FALSE	0	0	1	1	none	0.000138071762537
S081	T301	FALSE	FALSE	0	0	1	1	none	0.0001401759162818
S085	T301	FALSE	FALSE	0	0	1	1	none	8.0332990817e-05
S087	T301	FALSE	FALSE	0	0	1	1	none	8.88285988844e-05
S093	T301	FALSE	FALSE	0	0	1	1	none	4.98212598017e-05
S097	T301	FALSE	FALSE	0	0	1	1	none	0.0001366397621234
S102	T301	FALSE	FALSE	0	0	1	1	none	6.2994343376e-05
S106	T301	FALSE	FALSE	0	0	1	1	none	0.000140657762137
S130	T301	FALSE	FALSE	0	0	1	1	none	8.91806112704e-05
T009	T301	FALSE	FALSE	0	0	1	1	none	0.0001413690324477
T010	T301	FALSE	FALSE	0	0	1	1	none	0.0001416562146047
T013	T301	FALSE	FALSE	0	0	1	1	none	0.0001387802431249
T014	T301	FALSE	FALSE	0	0	1	1	none	0.0001398538064228
T020	T301	FALSE	FALSE	0	0	1	1	none	0.0001369251312793
T021	T301	FALSE	FALSE	0	0	1	1	none	0.0001456326901812
T028	T301	FALSE	FALSE	0	0	1	1	none	0.0001278170017264
T035a	T301	FALSE	FALSE	0	0	1	1	none	9.16256402617e-05
T035b	T301	FALSE	FALSE	0	0	1	1	none	0.0001429249240531
T040	T301	FALSE	FALSE	0	0	1	1	none	0.0001423661247621
T056	T301	FALSE	FALSE	0	0	1	1	none	0.0001462487199653
T059	T301	FALSE	FALSE	0	0	1	1	none	6.73257753034e-05
T065	T301	FALSE	FALSE	0	0	1	1	none	0.0001349067911071
T069	T301	FALSE	FALSE	0	0	1	1	none	5.29944694003e-05
T073	T301	FALSE	FALSE	0	0	1	1	none	0.0001448756109969
T075	T301	FALSE	FALSE	0	0	1	1	none	0.0001384798635567
T077	T301	FALSE	FALSE	0	0	1	1	none	0.0001442656500572
T087	T301	FALSE	FALSE	0	0	1	1	none	0.0001421649726344
T095	T301	FALSE	FALSE	0	0	1	1	none	8.78136033404e-05
T099a	T301	FALSE	FALSE	0	0	1	1	none	8.85782710807e-05
T102	T301	FALSE	FALSE	0	0	1	1	none	9.15212494795e-05
T104	T301	FALSE	FALSE	0	0	1	1	none	0.0001323521909736
T105	T301	FALSE	FALSE	0	0	1	1	none	0.0001375540781375
T107	T301	FALSE	FALSE	0	0	1	1	none	9.39610932383e-05
T126	T301	FALSE	FALSE	1	0	1	1	anc	3.8967553118e-06
T156	T301	FALSE	FALSE	0	0	1	1	none	0.0001343330369168
T159a	T301	FALSE	FALSE	0	0	1	1	none	0.0001421389038785
T182	T301	FALSE	FALSE	0	0	1	1	none	0.0001357542996009
T188	T301	FALSE	FALSE	0	0	1	1	none	0.0001291780227064
T192	T301	FALSE	FALSE	0	0	1	1	none	1.17502633807e-05
T197	T301	FALSE	FALSE	0	0	1	1	none	0.0001317002269954
T223	T301	FALSE	FALSE	0	0	1	1	none	0.0001339244167818
T225	T301	FALSE	FALSE	0	0	1	1	none	0.0001428724900726
T230	T301	FALSE	FALSE	0	0	1	1	none	0.0001445101844922
T232	T301	FALSE	FALSE	0	0	1	1	none	1.14944547613e-05
T241	T301	FALSE	FALSE	0	0	1	1	none	0.0001519442411236
T270	T301	FALSE	FALSE	0	0	1	1	none	1.27143766407e-05
T271b	T301	FALSE	FALSE	0	0	1	1	none	0.0001422625291329
S002	T303	FALSE	FALSE	0	0	1	1	none	0.0001502343263519
S007	T303	FALSE	FALSE	0	0	1	1	none	0.0001296129414136
S021	T303	FALSE	FALSE	0	0	1	1	none	0.0001493326862399
S024	T303	FALSE	FALSE	0	0	1	1	none	0.000149490363447
S025	T303	FALSE	FALSE	0	0	1	1	none	0.0001525718888716
S026	T303	FALSE	FALSE	0	0	1	1	none	0.0001450760183378
S038	T303	FALSE	FALSE	0	0	1	1	none	0.0001431424386874
S039	T303	FALSE	FALSE	0	0	1	1	none	0.0001502106882689
S040	T303	FALSE	FALSE	0	0	1	1	none	7.35144198109999e-05
S042	T303	FALSE	FALSE	0	0	1	1	none	0.000149490363447
S071	T303	FALSE	FALSE	0	0	1	1	none	4.86935982549e-05
S078	T303	FALSE	FALSE	0	0	1	1	none	0.0001479961706419
S081	T303	FALSE	FALSE	0	0	1	1	none	0.0001501003243867
S085	T303	FALSE	FALSE	0	0	1	1	none	9.02573989218999e-05
S087	T303	FALSE	FALSE	0	0	1	1	none	9.87530069892999e-05
S093	T303	FALSE	FALSE	0	0	1	1	none	5.97456679066e-05
S097	T303	FALSE	FALSE	0	0	1	1	none	0.0001465641702283
S102	T303	FALSE	FALSE	0	0	1	1	none	7.29187514809e-05
S106	T303	FALSE	FALSE	0	0	1	1	none	0.0001505821702419
S130	T303	FALSE	FALSE	0	0	1	1	none	9.91050193753e-05
T009	T303	FALSE	FALSE	0	0	1	1	none	0.0001512934405526
T010	T303	FALSE	FALSE	0	0	1	1	none	0.0001515806227096
T013	T303	FALSE	FALSE	0	0	1	1	none	0.0001487046512298
T014	T303	FALSE	FALSE	0	0	1	1	none	0.0001497782145277
T020	T303	FALSE	FALSE	0	0	1	1	none	0.0001468495393842
T021	T303	FALSE	FALSE	0	0	1	1	none	0.0001555570982861
T028	T303	FALSE	FALSE	0	0	1	1	none	0.0001377414098313
T035a	T303	FALSE	FALSE	0	0	1	1	none	0.0001015500483666
T035b	T303	FALSE	FALSE	0	0	1	1	none	0.000152849332158
T040	T303	FALSE	FALSE	0	0	1	1	none	0.000152290532867
T056	T303	FALSE	FALSE	0	0	1	1	none	0.0001561731280702
T059	T303	FALSE	FALSE	0	0	1	1	none	7.72501834082999e-05
T065	T303	FALSE	FALSE	0	0	1	1	none	0.000144831199212
T069	T303	FALSE	FALSE	0	0	1	1	none	6.29188775052e-05
T073	T303	FALSE	FALSE	0	0	1	1	none	0.0001548000191018
T075	T303	FALSE	FALSE	0	0	1	1	none	0.0001484042716616
T077	T303	FALSE	FALSE	0	0	1	1	none	0.0001541900581621
T087	T303	FALSE	FALSE	0	0	1	1	none	0.0001520893807393
T095	T303	FALSE	FALSE	0	0	1	1	none	9.77380114453e-05
T099a	T303	FALSE	FALSE	0	0	1	1	none	9.85026791856e-05
T102	T303	FALSE	FALSE	0	0	1	1	none	0.0001014456575844
T104	T303	FALSE	FALSE	0	0	1	1	none	0.0001422765990785
T105	T303	FALSE	FALSE	0	0	1	1	none	0.0001474784862424
T107	T303	FALSE	FALSE	0	0	1	1	none	0.0001038855013432
T126	T303	FALSE	FALSE	1	0	1	1	anc	6.9438252985e-06
T156	T303	FALSE	FALSE	0	0	1	1	none	0.0001442574450217
T159a	T303	FALSE	FALSE	0	0	1	1	none	0.0001520633119834
T182	T303	FALSE	FALSE	0	0	1	1	none	0.0001456787077058
T188	T303	FALSE	FALSE	0	0	1	1	none	0.0001391024308113
T192	T303	FALSE	FALSE	0	0	1	1	none	2.04547496062e-05
T197	T303	FALSE	FALSE	0	0	1	1	none	0.0001416246351003
T223	T303	FALSE	FALSE	0	0	1	1	none	0.0001438488248867
T225	T303	FALSE	FALSE	0	0	1	1	none	0.0001527968981775
T230	T303	FALSE	FALSE	0	0	1	1	none	0.0001544345925971
T232	T303	FALSE	FALSE	0	0	1	1	none	2.14188628662e-05
T241	T303	FALSE	FALSE	0	0	1	1	none	0.0001618686492285
T270	T303	FALSE	FALSE	0	0	1	1	none	2.26387847456e-05
T271b	T303	FALSE	FALSE	0	0	1	1	none	0.0001521869372378
T301	T303	FALSE	FALSE	0	0	1	1	none	2.25976062461e-05
S002	T322	FALSE	FALSE	0	0	1	1	none	9.14482238643e-05
S007	T322	FALSE	FALSE	0	0	1	1	none	5.89755939366e-05
S021	T322	FALSE	FALSE	0	0	1	1	none	9.05465837523e-05
S024	T322	FALSE	FALSE	0	0	1	1	none	9.07042609594e-05
S025	T322	FALSE	FALSE	0	0	1	1	none	9.3785786384e-05
S026	T322	FALSE	FALSE	0	0	1	1	none	8.62899158502e-05
S038	T322	FALSE	FALSE	0	0	1	1	none	1.4827114331e-05
S039	T322	FALSE	FALSE	0	0	1	1	none	9.14245857813e-05
S040	T322	FALSE	FALSE	0	0	1	1	none	0.0001168612494314
S042	T322	FALSE	FALSE	0	0	1	1	none	9.07042609594e-05
S071	T322	FALSE	FALSE	0	0	1	1	none	0.0001074602694687
S078	T322	FALSE	FALSE	0	0	1	1	none	8.92100681543e-05
S081	T322	FALSE	FALSE	0	0	1	1	none	9.13142218991e-05
S085	T322	FALSE	FALSE	0	0	1	1	none	0.0001145118721343
S087	T322	FALSE	FALSE	0	0	1	1	none	0.0001230074802017
S093	T322	FALSE	FALSE	0	0	1	1	none	9.6408199817e-05
S097	T322	FALSE	FALSE	0	0	1	1	none	8.77780677407e-05
S102	T322	FALSE	FALSE	0	0	1	1	none	0.0001162655811013
S106	T322	FALSE	FALSE	0	0	1	1	none	9.17960677543e-05
S130	T322	FALSE	FALSE	0	0	1	1	none	0.0001233594925877
T009	T322	FALSE	FALSE	0	0	1	1	none	9.2507338065e-05
T010	T322	FALSE	FALSE	0	0	1	1	none	9.2794520222e-05
T013	T322	FALSE	FALSE	0	0	1	1	none	8.6691383732e-06
T014	T322	FALSE	FALSE	0	0	1	1	none	9.09921120401e-05
T020	T322	FALSE	FALSE	0	0	1	1	none	1.85342150278e-05
T021	T322	FALSE	FALSE	0	0	1	1	none	9.67709957985e-05
T028	T322	FALSE	FALSE	0	0	1	1	none	6.71040623543e-05
T035a	T322	FALSE	FALSE	0	0	1	1	none	0.000125804521579
T035b	T322	FALSE	FALSE	0	0	1	1	none	9.40632296704e-05
T040	T322	FALSE	FALSE	0	0	1	1	none	9.35044303794e-05
T056	T322	FALSE	FALSE	0	0	1	1	none	9.73870255826e-05
T059	T322	FALSE	FALSE	0	0	1	1	none	0.0001205970130287
T065	T322	FALSE	FALSE	0	0	1	1	none	1.34166627956e-05
T069	T322	FALSE	FALSE	0	0	1	1	none	0.000135166741819
T073	T322	FALSE	FALSE	0	0	1	1	none	9.60139166142e-05
T075	T322	FALSE	FALSE	0	0	1	1	none	8.83982472946e-05
T077	T322	FALSE	FALSE	0	0	1	1	none	9.54039556745e-05
T087	T322	FALSE	FALSE	0	0	1	1	none	9.33032782517e-05
T095	T322	FALSE	FALSE	0	0	1	1	none	0.0001219924846577
T099a	T322	FALSE	FALSE	0	0	1	1	none	0.000122757152398
T102	T322	FALSE	FALSE	0	0	1	1	none	0.0001257001307968
T104	T322	FALSE	FALSE	0	0	1	1	none	7.16392516015e-05
T105	T322	FALSE	FALSE	0	0	1	1	none	1.6063949826e-05
T107	T322	FALSE	FALSE	0	0	1	1	none	0.0001281399745556
T126	T322	FALSE	FALSE	0	0	1	1	none	0.000138062977729
T156	T322	FALSE	FALSE	0	0	1	1	none	1.71620425447e-05
T159a	T322	FALSE	FALSE	0	0	1	1	none	9.32772094958e-05
T182	T322	FALSE	FALSE	0	0	1	1	none	1.85833052288e-05
T188	T322	FALSE	FALSE	0	0	1	1	none	6.84650833343e-05
T192	T322	FALSE	FALSE	0	0	1	1	none	0.0001440866029788
T197	T322	FALSE	FALSE	0	0	1	1	none	1.45292326233e-05
T223	T322	FALSE	FALSE	0	0	1	1	none	1.67534224097e-05
T225	T322	FALSE	FALSE	0	0	1	1	none	2.57014957005e-05
T230	T322	FALSE	FALSE	0	0	1	1	none	9.56484901095e-05
T232	T322	FALSE	FALSE	0	0	1	1	none	0.00013874963814
T241	T322	FALSE	FALSE	0	0	1	1	none	8.1546252637e-06
T270	T322	FALSE	FALSE	0	0	1	1	none	0.0001399695600194
T271b	T322	FALSE	FALSE	0	0	1	1	none	2.50915347608e-05
T301	T322	FALSE	FALSE	0	0	1	1	none	0.0001450095377393
T303	T322	FALSE	FALSE	0	0	1	1	none	0.0001549339458442
S002	T327b	FALSE	FALSE	0	0	1	1	none	0.0001232648029855
S007	T327b	FALSE	FALSE	0	0	1	1	none	0.0001026434180472
S021	T327b	FALSE	FALSE	0	0	1	1	none	0.0001223631628735
S024	T327b	FALSE	FALSE	0	0	1	1	none	0.0001225208400806
S025	T327b	FALSE	FALSE	0	0	1	1	none	0.0001256023655052
S026	T327b	FALSE	FALSE	0	0	1	1	none	0.0001181064949714
S038	T327b	FALSE	FALSE	0	0	1	1	none	0.000116172915321
S039	T327b	FALSE	FALSE	0	0	1	1	none	0.0001232411649025
S040	T327b	FALSE	FALSE	0	0	1	1	none	4.65448964446e-05
S042	T327b	FALSE	FALSE	0	0	1	1	none	0.0001225208400806
S071	T327b	FALSE	FALSE	0	0	1	1	none	2.29439967679e-05
S078	T327b	FALSE	FALSE	0	0	1	1	none	0.0001210266472755
S081	T327b	FALSE	FALSE	0	0	1	1	none	0.0001231308010203
S085	T327b	FALSE	FALSE	0	0	1	1	none	6.32878755555e-05
S087	T327b	FALSE	FALSE	0	0	1	1	none	7.17834836229e-05
S093	T327b	FALSE	FALSE	0	0	1	1	none	3.27761445402e-05
S097	T327b	FALSE	FALSE	0	0	1	1	none	0.0001195946468619
S102	T327b	FALSE	FALSE	0	0	1	1	none	4.59492281145e-05
S106	T327b	FALSE	FALSE	0	0	1	1	none	0.0001236126468755
S130	T327b	FALSE	FALSE	0	0	1	1	none	7.21354960089e-05
T009	T327b	FALSE	FALSE	0	0	1	1	none	0.0001243239171862
T010	T327b	FALSE	FALSE	0	0	1	1	none	0.0001246110993432
T013	T327b	FALSE	FALSE	0	0	1	1	none	0.0001217351278634
T014	T327b	FALSE	FALSE	0	0	1	1	none	0.0001228086911613
T020	T327b	FALSE	FALSE	0	0	1	1	none	0.0001198800160178
T021	T327b	FALSE	FALSE	0	0	1	1	none	0.0001285875749197
T028	T327b	FALSE	FALSE	0	0	1	1	none	0.0001107718864649
T035a	T327b	FALSE	FALSE	0	0	1	1	none	7.45805250002e-05
T035b	T327b	FALSE	FALSE	0	0	1	1	none	0.0001258798087916
T040	T327b	FALSE	FALSE	0	0	1	1	none	0.0001253210095006
T056	T327b	FALSE	FALSE	0	0	1	1	none	0.0001292036047038
T059	T327b	FALSE	FALSE	0	0	1	1	none	5.02806600419e-05
T065	T327b	FALSE	FALSE	0	0	1	1	none	0.0001178616758456
T069	T327b	FALSE	FALSE	0	0	1	1	none	5.06504691182e-05
T073	T327b	FALSE	FALSE	0	0	1	1	none	0.0001278304957354
T075	T327b	FALSE	FALSE	0	0	1	1	none	0.0001214347482952
T077	T327b	FALSE	FALSE	0	0	1	1	none	0.0001272205347957
T087	T327b	FALSE	FALSE	0	0	1	1	none	0.0001251198573729
T095	T327b	FALSE	FALSE	0	0	1	1	none	7.07684880789e-05
T099a	T327b	FALSE	FALSE	0	0	1	1	none	7.15331558192e-05
T102	T327b	FALSE	FALSE	0	0	1	1	none	7.4476134218e-05
T104	T327b	FALSE	FALSE	0	0	1	1	none	0.0001153070757121
T105	T327b	FALSE	FALSE	0	0	1	1	none	0.000120508962876
T107	T327b	FALSE	FALSE	0	0	1	1	none	7.69159779768e-05
T126	T327b	FALSE	FALSE	0	0	1	1	none	5.35467050282e-05
T156	T327b	FALSE	FALSE	0	0	1	1	none	0.0001172879216553
T159a	T327b	FALSE	FALSE	0	0	1	1	none	0.000125093788617
T182	T327b	FALSE	FALSE	0	0	1	1	none	0.0001187091843394
T188	T327b	FALSE	FALSE	0	0	1	1	none	0.0001121329074449
T192	T327b	FALSE	FALSE	0	0	1	1	none	5.9570330278e-05
T197	T327b	FALSE	FALSE	0	0	1	1	none	0.0001146551117339
T223	T327b	FALSE	FALSE	0	0	1	1	none	0.0001168793015203
T225	T327b	FALSE	FALSE	0	0	1	1	none	0.0001258273748111
T230	T327b	FALSE	FALSE	0	0	1	1	none	0.0001274650692307
T232	T327b	FALSE	FALSE	0	0	1	1	none	5.42333654392e-05
T241	T327b	FALSE	FALSE	0	0	1	1	none	0.0001348991258621
T270	T327b	FALSE	FALSE	0	0	1	1	none	5.54532873186e-05
T271b	T327b	FALSE	FALSE	0	0	1	1	none	0.0001252174138714
T301	T327b	FALSE	FALSE	0	0	1	1	none	6.04932650385e-05
T303	T327b	FALSE	FALSE	0	0	1	1	none	7.04176731433999e-05
T322	T327b	FALSE	FALSE	0	0	1	1	none	0.0001279644224778
S002	T330	TRUE	TRUE	0	0	1	1	none	0.000120214998287
S007	T330	TRUE	TRUE	0	0	1	1	none	9.95936133487e-05
S021	T330	TRUE	TRUE	0	0	1	1	none	0.000119313358175
S024	T330	TRUE	TRUE	0	0	1	1	none	0.0001194710353821
S025	T330	TRUE	TRUE	0	0	1	1	none	0.0001225525608067
S026	T330	TRUE	TRUE	0	0	1	1	none	0.0001150566902729
S038	T330	TRUE	TRUE	0	0	1	1	none	0.0001131231106225
S039	T330	TRUE	TRUE	0	0	1	1	none	0.000120191360204
S040	T330	TRUE	TRUE	0	0	1	1	none	4.34950917461e-05
S042	T330	TRUE	TRUE	0	0	1	1	none	0.0001194710353821
S071	T330	TRUE	TRUE	0	0	1	1	none	1.98941920694e-05
S078	T330	TRUE	TRUE	0	0	1	1	none	0.000117976842577
S081	T330	TRUE	TRUE	0	0	1	1	none	0.0001200809963218
S085	T330	TRUE	TRUE	0	0	1	1	none	6.0238070857e-05
S087	T330	TRUE	TRUE	0	0	1	1	none	6.87336789244e-05
S093	T330	TRUE	TRUE	0	0	1	1	none	2.97263398417e-05
S097	T330	TRUE	TRUE	0	0	1	1	none	0.0001165448421634
S102	T330	TRUE	TRUE	0	0	1	1	none	4.2899423416e-05
S106	T330	TRUE	TRUE	0	0	1	1	none	0.000120562842177
S130	T330	TRUE	TRUE	0	0	1	1	none	6.90856913104e-05
T009	T330	TRUE	TRUE	0	0	1	1	none	0.0001212741124877
T010	T330	TRUE	TRUE	0	0	1	1	none	0.0001215612946447
T013	T330	FALSE	FALSE	0	0	1	1	none	0.0001186853231649
T014	T330	TRUE	TRUE	0	0	1	1	none	0.0001197588864628
T020	T330	TRUE	TRUE	0	0	1	1	none	0.0001168302113193
T021	T330	FALSE	FALSE	0	0	1	1	none	0.0001255377702212
T028	T330	TRUE	TRUE	0	0	1	1	none	0.0001077220817664
T035a	T330	TRUE	TRUE	0	0	1	1	none	7.15307203017e-05
T035b	T330	TRUE	TRUE	0	0	1	1	none	0.0001228300040931
T040	T330	TRUE	TRUE	0	0	1	1	none	0.0001222712048021
T056	T330	FALSE	FALSE	0	0	1	1	none	0.0001261538000053
T059	T330	TRUE	TRUE	0	0	1	1	none	4.72308553434e-05
T065	T330	TRUE	TRUE	0	0	1	1	none	0.0001148118711471
T069	T330	TRUE	TRUE	0	0	1	1	none	4.76006644197e-05
T073	T330	FALSE	FALSE	0	0	1	1	none	0.0001247806910369
T075	T330	TRUE	TRUE	0	0	1	1	none	0.0001183849435967
T077	T330	FALSE	FALSE	0	0	1	1	none	0.0001241707300972
T087	T330	TRUE	TRUE	0	0	1	1	none	0.0001220700526744
T095	T330	TRUE	TRUE	0	0	1	1	none	6.77186833804e-05
T099a	T330	TRUE	TRUE	0	0	1	1	none	6.84833511207e-05
T102	T330	FALSE	FALSE	0	0	1	1	none	7.14263295195e-05
T104	T330	FALSE	FALSE	0	0	1	1	none	0.0001122572710136
T105	T330	FALSE	FALSE	0	0	1	1	none	0.0001174591581775
T107	T330	FALSE	FALSE	0	0	1	1	none	7.38661732783e-05
T126	T330	TRUE	TRUE	0	0	1	1	none	5.04969003297e-05
T156	T330	FALSE	FALSE	0	0	1	1	none	0.0001142381169568
T159a	T330	TRUE	TRUE	0	0	1	1	none	0.0001220439839185
T182	T330	FALSE	FALSE	0	0	1	1	none	0.0001156593796409
T188	T330	TRUE	TRUE	0	0	1	1	none	0.0001090831027464
T192	T330	FALSE	FALSE	0	0	1	1	none	5.65205255795e-05
T197	T330	TRUE	TRUE	0	0	1	1	none	0.0001116053070354
T223	T330	FALSE	FALSE	0	0	1	1	none	0.0001138294968218
T225	T330	FALSE	FALSE	0	0	1	1	none	0.0001227775701126
T230	T330	TRUE	TRUE	0	0	1	1	none	0.0001244152645322
T232	T330	TRUE	TRUE	0	0	1	1	none	5.11835607407e-05
T241	T330	FALSE	FALSE	0	0	1	1	none	0.0001318493211636
T270	T330	FALSE	FALSE	0	0	1	1	none	5.24034826201e-05
T271b	T330	FALSE	FALSE	0	0	1	1	none	0.0001221676091729
T301	T330	FALSE	FALSE	0	0	1	1	none	5.744346034e-05
T303	T330	FALSE	FALSE	0	0	1	1	none	6.73678684449e-05
T322	T330	FALSE	FALSE	0	0	1	1	none	0.0001249146177793
T327b	T330	TRUE	TRUE	0	1	1	1	desc	6.099609397e-07
S002	T335	FALSE	FALSE	0	0	1	1	none	0.0001444142332558
S007	T335	FALSE	FALSE	0	0	1	1	none	0.0001237928483175
S021	T335	FALSE	FALSE	0	0	1	1	none	0.0001435125931438
S024	T335	FALSE	FALSE	0	0	1	1	none	0.0001436702703509
S025	T335	FALSE	FALSE	0	0	1	1	none	0.0001467517957755
S026	T335	FALSE	FALSE	0	0	1	1	none	0.0001392559252417
S038	T335	FALSE	FALSE	0	0	1	1	none	0.0001373223455913
S039	T335	FALSE	FALSE	0	0	1	1	none	0.0001443905951728
S040	T335	FALSE	FALSE	0	0	1	1	none	6.76943267149e-05
S042	T335	FALSE	FALSE	0	0	1	1	none	0.0001436702703509
S071	T335	FALSE	FALSE	0	0	1	1	none	4.28735051588e-05
S078	T335	FALSE	FALSE	0	0	1	1	none	0.0001421760775458
S081	T335	FALSE	FALSE	0	0	1	1	none	0.0001442802312906
S085	T335	FALSE	FALSE	0	0	1	1	none	8.44373058258e-05
S087	T335	FALSE	FALSE	0	0	1	1	none	9.29329138932e-05
S093	T335	FALSE	FALSE	0	0	1	1	none	5.39255748105e-05
S097	T335	FALSE	FALSE	0	0	1	1	none	0.0001407440771322
S102	T335	FALSE	FALSE	0	0	1	1	none	6.70986583848e-05
S106	T335	FALSE	FALSE	0	0	1	1	none	0.0001447620771458
S130	T335	FALSE	FALSE	0	0	1	1	none	9.32849262792e-05
T009	T335	FALSE	FALSE	0	0	1	1	none	0.0001454733474565
T010	T335	FALSE	FALSE	0	0	1	1	none	0.0001457605296135
T013	T335	FALSE	FALSE	0	0	1	1	none	0.0001428845581337
T014	T335	FALSE	FALSE	0	0	1	1	none	0.0001439581214316
T020	T335	FALSE	FALSE	0	0	1	1	none	0.0001410294462881
T021	T335	FALSE	FALSE	0	0	1	1	none	0.00014973700519
T028	T335	FALSE	FALSE	0	0	1	1	none	0.0001319213167352
T035a	T335	FALSE	FALSE	0	0	1	1	none	9.57299552705e-05
T035b	T335	FALSE	FALSE	0	0	1	1	none	0.0001470292390619
T040	T335	FALSE	FALSE	0	0	1	1	none	0.0001464704397709
T056	T335	FALSE	FALSE	0	0	1	1	none	0.0001503530349741
T059	T335	FALSE	FALSE	0	0	1	1	none	7.14300903122e-05
T065	T335	FALSE	FALSE	0	0	1	1	none	0.0001390111061159
T069	T335	FALSE	FALSE	0	0	1	1	none	5.70987844091e-05
T073	T335	FALSE	FALSE	0	0	1	1	none	0.0001489799260057
T075	T335	FALSE	FALSE	0	0	1	1	none	0.0001425841785655
T077	T335	FALSE	FALSE	0	0	1	1	none	0.000148369965066
T087	T335	FALSE	FALSE	0	0	1	1	none	0.0001462692876432
T095	T335	FALSE	FALSE	0	0	1	1	none	9.19179183492e-05
T099a	T335	FALSE	FALSE	0	0	1	1	none	9.26825860895e-05
T102	T335	FALSE	FALSE	0	0	1	1	none	9.56255644883e-05
T104	T335	FALSE	FALSE	0	0	1	1	none	0.0001364565059824
T105	T335	FALSE	FALSE	0	0	1	1	none	0.0001416583931463
T107	T335	FALSE	FALSE	0	0	1	1	none	9.80654082471e-05
T126	T335	TRUE	TRUE	1	0	1	1	anc	6.099609397e-07
T156	T335	FALSE	FALSE	0	0	1	1	none	0.0001384373519256
[truncated: 1,161 more rows]
