# Supplementary material for: Improved characterisation of MRSA transmission using within-host bacterial sequence diversity
Source: eLife. 2019 Oct 8;8:e46402. doi: 10.7554/eLife.46402 (PMC6954020; doi:10.7554/eLife.46402)
Supplement: Figure 9—source data 1. [file elife-46402-fig9-data1.zip › Figure 9-source data 1/classifications/Classification_Posterior_ds_10percol_66.csv]

host.1	host.2	adjacent	contiguous	paths12	paths21	nodes1	nodes2	path.classification	min.distance.between.subgraphs
S002	S007	TRUE	TRUE	0	0	1	1	none	6.1815306045e-05
S002	S021	TRUE	TRUE	0	0	1	1	none	1.34279877432e-05
S007	S021	TRUE	TRUE	0	0	1	1	none	6.40375189242e-05
S002	S024	TRUE	TRUE	0	0	1	1	none	1.26207322358e-05
S007	S024	TRUE	TRUE	0	0	1	1	none	6.32302634168e-05
S021	S024	TRUE	TRUE	0	0	1	1	none	3.669919521e-06
S002	S025	TRUE	TRUE	0	0	1	1	none	2.76668911431e-05
S007	S025	TRUE	TRUE	0	0	1	1	none	7.46660249881e-05
S021	S025	TRUE	TRUE	0	0	1	1	none	2.98891040223e-05
S024	S025	TRUE	TRUE	0	0	1	1	none	2.90818485149e-05
S002	S026	TRUE	TRUE	0	0	1	1	none	1.19462628788e-05
S007	S026	TRUE	TRUE	0	0	1	1	none	5.89453967238e-05
S021	S026	TRUE	TRUE	0	0	1	1	none	1.4168475758e-05
S024	S026	TRUE	TRUE	0	0	1	1	none	1.33612202506e-05
S025	S026	TRUE	TRUE	0	0	1	1	none	2.35955733897e-05
S002	S038	TRUE	TRUE	0	0	1	1	none	6.44686635262e-05
S007	S038	TRUE	TRUE	0	0	1	1	none	5.35460032132e-05
S021	S038	TRUE	TRUE	0	0	1	1	none	6.66908764054e-05
S024	S038	TRUE	TRUE	0	0	1	1	none	6.5883620898e-05
S025	S038	TRUE	TRUE	0	0	1	1	none	7.73193824693e-05
S026	S038	TRUE	TRUE	0	0	1	1	none	6.1598754205e-05
S002	S039	TRUE	TRUE	0	0	1	1	none	1.43145456742e-05
S007	S039	TRUE	TRUE	0	0	1	1	none	6.49240768552e-05
S021	S039	TRUE	TRUE	0	0	1	1	none	2.960916095e-06
S024	S039	TRUE	TRUE	0	0	1	1	none	4.556477452e-06
S025	S039	TRUE	TRUE	0	0	1	1	none	3.07756619533e-05
S026	S039	TRUE	TRUE	0	0	1	1	none	1.5055033689e-05
S038	S039	TRUE	TRUE	0	0	1	1	none	6.75774343364e-05
S002	S040	TRUE	TRUE	0	0	1	1	none	9.7599264002e-05
S007	S040	TRUE	TRUE	0	0	1	1	none	0.000101141836247
S021	S040	TRUE	TRUE	0	0	1	1	none	9.98214768812e-05
S024	S040	TRUE	TRUE	0	0	1	1	none	9.90142213738e-05
S025	S040	TRUE	TRUE	0	0	1	1	none	0.0001104499829451
S026	S040	TRUE	TRUE	0	0	1	1	none	9.47293546808e-05
S038	S040	TRUE	TRUE	0	0	1	1	none	0.0001037951937282
S039	S040	TRUE	TRUE	0	0	1	1	none	0.0001007080348122
S002	S042	TRUE	TRUE	0	0	1	1	none	1.34533918812e-05
S007	S042	TRUE	TRUE	0	0	1	1	none	6.40629230622e-05
S021	S042	TRUE	TRUE	0	0	1	1	none	3.3011707342e-06
S024	S042	TRUE	TRUE	0	0	1	1	none	3.695323659e-06
S025	S042	TRUE	TRUE	0	0	1	1	none	2.99145081603e-05
S026	S042	TRUE	TRUE	0	0	1	1	none	1.4193879896e-05
S038	S042	TRUE	TRUE	0	0	1	1	none	6.67162805434e-05
S039	S042	TRUE	TRUE	0	0	1	1	none	4.1877286652e-06
S040	S042	TRUE	TRUE	0	0	1	1	none	9.98468810192e-05
S002	S071	TRUE	TRUE	0	0	1	1	none	9.93537461593e-05
S007	S071	TRUE	TRUE	0	0	1	1	none	0.0001028963184043
S021	S071	TRUE	TRUE	0	0	1	1	none	0.0001015759590385
S024	S071	TRUE	TRUE	0	0	1	1	none	0.0001007687035311
S025	S071	TRUE	TRUE	0	0	1	1	none	0.0001122044651024
S026	S071	TRUE	TRUE	0	0	1	1	none	9.64838368381e-05
S038	S071	TRUE	TRUE	0	0	1	1	none	0.0001055496758855
S039	S071	TRUE	TRUE	0	0	1	1	none	0.0001024625169695
S040	S071	TRUE	TRUE	0	0	1	1	none	2.75308521051e-05
S042	S071	TRUE	TRUE	0	0	1	1	none	0.0001016013631765
S002	S078	TRUE	TRUE	0	0	1	1	none	1.2791225426e-05
S007	S078	TRUE	TRUE	0	0	1	1	none	6.3400756607e-05
S021	S078	TRUE	TRUE	0	0	1	1	none	6.2795528472e-06
S024	S078	TRUE	TRUE	0	0	1	1	none	5.4722973398e-06
S025	S078	TRUE	TRUE	0	0	1	1	none	2.92523417051e-05
S026	S078	TRUE	TRUE	0	0	1	1	none	1.35317134408e-05
S038	S078	TRUE	TRUE	0	0	1	1	none	6.60541140882e-05
S039	S078	TRUE	TRUE	0	0	1	1	none	7.1661107782e-06
S040	S078	TRUE	TRUE	0	0	1	1	none	9.9184714564e-05
S042	S078	TRUE	TRUE	0	0	1	1	none	6.3049569852e-06
S071	S078	TRUE	TRUE	0	0	1	1	none	0.0001009391967213
S002	S081	TRUE	TRUE	0	0	1	1	none	1.30533437534e-05
S007	S081	TRUE	TRUE	0	0	1	1	none	6.36628749344e-05
S021	S081	TRUE	TRUE	0	0	1	1	none	4.1025310386e-06
S024	S081	TRUE	TRUE	0	0	1	1	none	2.093867099e-06
S025	S081	TRUE	TRUE	0	0	1	1	none	2.95144600325e-05
S026	S081	TRUE	TRUE	0	0	1	1	none	1.37938317682e-05
S038	S081	TRUE	TRUE	0	0	1	1	none	6.63162324156e-05
S039	S081	TRUE	TRUE	0	0	1	1	none	4.9890889696e-06
S040	S081	TRUE	TRUE	0	0	1	1	none	9.94468328914e-05
S042	S081	TRUE	TRUE	0	0	1	1	none	4.1279351766e-06
S071	S081	TRUE	TRUE	0	0	1	1	none	0.0001012013150487
S078	S081	TRUE	TRUE	0	0	1	1	none	5.9049088574e-06
S002	S085	TRUE	TRUE	0	0	1	1	none	9.73731418971e-05
S007	S085	TRUE	TRUE	0	0	1	1	none	0.0001009157141421
S021	S085	TRUE	TRUE	0	0	1	1	none	9.95953547763e-05
S024	S085	TRUE	TRUE	0	0	1	1	none	9.87880992689e-05
S025	S085	TRUE	TRUE	0	0	1	1	none	0.0001102238608402
S026	S085	TRUE	TRUE	0	0	1	1	none	9.45032325759e-05
S038	S085	TRUE	TRUE	0	0	1	1	none	0.0001035690716233
S039	S085	TRUE	TRUE	0	0	1	1	none	0.0001004819127073
S040	S085	TRUE	TRUE	0	0	1	1	none	3.89161710869e-05
S042	S085	TRUE	TRUE	0	0	1	1	none	9.96207589143e-05
S071	S085	TRUE	TRUE	0	0	1	1	none	4.06706532442e-05
S078	S085	TRUE	TRUE	0	0	1	1	none	9.89585924591e-05
S081	S085	TRUE	TRUE	0	0	1	1	none	9.92207107865e-05
S002	S087	TRUE	TRUE	0	0	1	1	none	0.0001038424033326
S007	S087	TRUE	TRUE	0	0	1	1	none	0.0001073849755776
S021	S087	TRUE	TRUE	0	0	1	1	none	0.0001060646162118
S024	S087	TRUE	TRUE	0	0	1	1	none	0.0001052573607044
S025	S087	TRUE	TRUE	0	0	1	1	none	0.0001166931222757
S026	S087	TRUE	TRUE	0	0	1	1	none	0.0001009724940114
S038	S087	TRUE	TRUE	0	0	1	1	none	0.0001100383330588
S039	S087	TRUE	TRUE	0	0	1	1	none	0.0001069511741428
S040	S087	TRUE	TRUE	0	0	1	1	none	4.53854325224e-05
S042	S087	TRUE	TRUE	0	0	1	1	none	0.0001060900203498
S071	S087	TRUE	TRUE	0	0	1	1	none	4.71399146797e-05
S078	S087	TRUE	TRUE	0	0	1	1	none	0.0001054278538946
S081	S087	TRUE	TRUE	0	0	1	1	none	0.000105689972222
S085	S087	TRUE	TRUE	0	0	1	1	none	1.73761427095e-05
S002	S093	TRUE	TRUE	0	0	1	1	none	8.75462975852e-05
S007	S093	TRUE	TRUE	0	0	1	1	none	9.10888698302e-05
S021	S093	TRUE	TRUE	0	0	1	1	none	8.97685104644e-05
S024	S093	TRUE	TRUE	0	0	1	1	none	8.8961254957e-05
S025	S093	TRUE	TRUE	0	0	1	1	none	0.0001003970165283
S026	S093	TRUE	TRUE	0	0	1	1	none	8.4676388264e-05
S038	S093	TRUE	TRUE	0	0	1	1	none	9.37422273114e-05
S039	S093	TRUE	TRUE	0	0	1	1	none	9.06550683954e-05
S040	S093	TRUE	TRUE	0	0	1	1	none	2.9089326775e-05
S042	S093	TRUE	TRUE	0	0	1	1	none	8.97939146024e-05
S071	S093	TRUE	TRUE	0	0	1	1	none	3.08438089323e-05
S078	S093	TRUE	TRUE	0	0	1	1	none	8.91317481472e-05
S081	S093	TRUE	TRUE	0	0	1	1	none	8.93938664746e-05
S085	S093	TRUE	TRUE	0	0	1	1	none	1.10282527441e-05
S087	S093	TRUE	TRUE	0	0	1	1	none	1.74975141796e-05
S002	S097	TRUE	TRUE	0	0	1	1	none	2.59604449701e-05
S007	S097	TRUE	TRUE	0	0	1	1	none	7.29595788151e-05
S021	S097	TRUE	TRUE	0	0	1	1	none	2.81826578493e-05
S024	S097	TRUE	TRUE	0	0	1	1	none	2.73754023419e-05
S025	S097	TRUE	TRUE	0	0	1	1	none	5.553311961e-06
S026	S097	TRUE	TRUE	0	0	1	1	none	2.18891272167e-05
S038	S097	TRUE	TRUE	0	0	1	1	none	7.56129362963e-05
S039	S097	TRUE	TRUE	0	0	1	1	none	2.90692157803e-05
S040	S097	TRUE	TRUE	0	0	1	1	none	0.0001087435367721
S042	S097	TRUE	TRUE	0	0	1	1	none	2.82080619873e-05
S071	S097	TRUE	TRUE	0	0	1	1	none	0.0001104980189294
S078	S097	TRUE	TRUE	0	0	1	1	none	2.75458955321e-05
S081	S097	TRUE	TRUE	0	0	1	1	none	2.78080138595e-05
S085	S097	TRUE	TRUE	0	0	1	1	none	0.0001085174146672
S087	S097	TRUE	TRUE	0	0	1	1	none	0.0001149866761027
S093	S097	TRUE	TRUE	0	0	1	1	none	9.86905703553e-05
S002	S102	TRUE	TRUE	0	0	1	1	none	9.83353132561e-05
S007	S102	TRUE	TRUE	0	0	1	1	none	0.0001018778855011
S021	S102	TRUE	TRUE	0	0	1	1	none	0.0001005575261353
S024	S102	TRUE	TRUE	0	0	1	1	none	9.97502706279e-05
S025	S102	TRUE	TRUE	0	0	1	1	none	0.0001111860321992
S026	S102	TRUE	TRUE	0	0	1	1	none	9.54654039349e-05
S038	S102	TRUE	TRUE	0	0	1	1	none	0.0001045312429823
S039	S102	TRUE	TRUE	0	0	1	1	none	0.0001014440840663
S040	S102	TRUE	TRUE	0	0	1	1	none	4.8265850019e-06
S042	S102	TRUE	TRUE	0	0	1	1	none	0.0001005829302733
S071	S102	TRUE	TRUE	0	0	1	1	none	2.82669013592e-05
S078	S102	TRUE	TRUE	0	0	1	1	none	9.99207638181e-05
S081	S102	TRUE	TRUE	0	0	1	1	none	0.0001001828821455
S085	S102	TRUE	TRUE	0	0	1	1	none	3.9652220341e-05
S087	S102	TRUE	TRUE	0	0	1	1	none	4.61214817765e-05
S093	S102	TRUE	TRUE	0	0	1	1	none	2.98253760291e-05
S097	S102	TRUE	TRUE	0	0	1	1	none	0.0001094795860262
S002	S106	TRUE	TRUE	0	0	1	1	none	1.2535560007e-05
S007	S106	TRUE	TRUE	0	0	1	1	none	6.5159929826e-05
S021	S106	TRUE	TRUE	0	0	1	1	none	1.67726115242e-05
S024	S106	TRUE	TRUE	0	0	1	1	none	1.59653560168e-05
S025	S106	TRUE	TRUE	0	0	1	1	none	3.10115149241e-05
S026	S106	TRUE	TRUE	0	0	1	1	none	1.52908866598e-05
S038	S106	TRUE	TRUE	0	0	1	1	none	6.78132873072e-05
S039	S106	TRUE	TRUE	0	0	1	1	none	1.76591694552e-05
S040	S106	TRUE	TRUE	0	0	1	1	none	0.000100943887783
S042	S106	TRUE	TRUE	0	0	1	1	none	1.67980156622e-05
S071	S106	TRUE	TRUE	0	0	1	1	none	0.0001026983699403
S078	S106	TRUE	TRUE	0	0	1	1	none	1.6135849207e-05
S081	S106	TRUE	TRUE	0	0	1	1	none	1.63979675344e-05
S085	S106	TRUE	TRUE	0	0	1	1	none	0.0001007177656781
S087	S106	TRUE	TRUE	0	0	1	1	none	0.0001071870271136
S093	S106	TRUE	TRUE	0	0	1	1	none	9.08909213662e-05
S097	S106	TRUE	TRUE	0	0	1	1	none	2.93050687511e-05
S102	S106	TRUE	TRUE	0	0	1	1	none	0.0001016799370371
S002	S130	TRUE	TRUE	0	0	1	1	none	0.000102965243915
S007	S130	TRUE	TRUE	0	0	1	1	none	0.00010650781616
S021	S130	TRUE	TRUE	0	0	1	1	none	0.0001051874567942
S024	S130	TRUE	TRUE	0	0	1	1	none	0.0001043802012868
S025	S130	TRUE	TRUE	0	0	1	1	none	0.0001158159628581
S026	S130	TRUE	TRUE	0	0	1	1	none	0.0001000953345938
S038	S130	TRUE	TRUE	0	0	1	1	none	0.0001091611736412
S039	S130	TRUE	TRUE	0	0	1	1	none	0.0001060740147252
S040	S130	TRUE	TRUE	0	0	1	1	none	4.45082731048e-05
S042	S130	TRUE	TRUE	0	0	1	1	none	0.0001052128609322
S071	S130	TRUE	TRUE	0	0	1	1	none	4.62627552621e-05
S078	S130	TRUE	TRUE	0	0	1	1	none	0.000104550694477
S081	S130	TRUE	TRUE	0	0	1	1	none	0.0001048128128044
S085	S130	TRUE	TRUE	0	0	1	1	none	1.64989832919e-05
S087	S130	TRUE	TRUE	0	0	1	1	none	2.3721724826e-06
S093	S130	TRUE	TRUE	0	0	1	1	none	1.6620354762e-05
S097	S130	TRUE	TRUE	0	0	1	1	none	0.0001141095166851
S102	S130	TRUE	TRUE	0	0	1	1	none	4.52443223589e-05
S106	S130	TRUE	TRUE	0	0	1	1	none	0.000106309867696
S002	T009	FALSE	FALSE	0	0	1	1	none	2.16114174309e-05
S007	T009	FALSE	FALSE	0	0	1	1	none	6.86105512759e-05
S021	T009	FALSE	FALSE	0	0	1	1	none	2.38336303101e-05
S024	T009	FALSE	FALSE	0	0	1	1	none	2.30263748027e-05
S025	T009	FALSE	FALSE	0	0	1	1	none	3.32607279418e-05
S026	T009	FALSE	FALSE	0	0	1	1	none	1.24429365215e-05
S038	T009	FALSE	FALSE	0	0	1	1	none	7.12639087571e-05
S039	T009	FALSE	FALSE	0	0	1	1	none	2.47201882411e-05
S040	T009	FALSE	FALSE	0	0	1	1	none	0.0001043945092329
S042	T009	FALSE	FALSE	0	0	1	1	none	2.38590344481e-05
S071	T009	FALSE	FALSE	0	0	1	1	none	0.0001061489913902
S078	T009	FALSE	FALSE	0	0	1	1	none	2.31968679929e-05
S081	T009	FALSE	FALSE	0	0	1	1	none	2.34589863203e-05
S085	T009	FALSE	FALSE	0	0	1	1	none	0.000104168387128
S087	T009	FALSE	FALSE	0	0	1	1	none	0.0001106376485635
S093	T009	FALSE	FALSE	0	0	1	1	none	9.43415428161e-05
S097	T009	FALSE	FALSE	0	0	1	1	none	3.15542817688e-05
S102	T009	FALSE	FALSE	0	0	1	1	none	0.000105130558487
S106	T009	FALSE	FALSE	0	0	1	1	none	2.49560412119e-05
S130	T009	FALSE	FALSE	0	0	1	1	none	0.0001097604891459
S002	T010	FALSE	FALSE	0	0	1	1	none	2.3327490719e-05
S007	T010	FALSE	FALSE	0	0	1	1	none	7.0326624564e-05
S021	T010	FALSE	FALSE	0	0	1	1	none	2.55497035982e-05
S024	T010	FALSE	FALSE	0	0	1	1	none	2.47424480908e-05
S025	T010	FALSE	FALSE	0	0	1	1	none	3.49768012299e-05
S026	T010	FALSE	FALSE	0	0	1	1	none	1.41590098096e-05
S038	T010	FALSE	FALSE	0	0	1	1	none	7.29799820452e-05
S039	T010	FALSE	FALSE	0	0	1	1	none	2.64362615292e-05
S040	T010	FALSE	FALSE	0	0	1	1	none	0.000106110582521
S042	T010	FALSE	FALSE	0	0	1	1	none	2.55751077362e-05
S071	T010	FALSE	FALSE	0	0	1	1	none	0.0001078650646783
S078	T010	FALSE	FALSE	0	0	1	1	none	2.4912941281e-05
S081	T010	FALSE	FALSE	0	0	1	1	none	2.51750596084e-05
S085	T010	FALSE	FALSE	0	0	1	1	none	0.0001058844604161
S087	T010	FALSE	FALSE	0	0	1	1	none	0.0001123537218516
S093	T010	FALSE	FALSE	0	0	1	1	none	9.60576161042e-05
S097	T010	FALSE	FALSE	0	0	1	1	none	3.32703550569e-05
S102	T010	FALSE	FALSE	0	0	1	1	none	0.0001068466317751
S106	T010	FALSE	FALSE	0	0	1	1	none	2.66721145e-05
S130	T010	FALSE	FALSE	0	0	1	1	none	0.000111476562434
T009	T010	FALSE	FALSE	0	0	1	1	none	2.9174817203e-06
S002	T013	FALSE	FALSE	0	0	1	1	none	7.33582639039e-05
S007	T013	FALSE	FALSE	0	0	1	1	none	6.24356035909e-05
S021	T013	FALSE	FALSE	0	0	1	1	none	7.55804767831e-05
S024	T013	FALSE	FALSE	0	0	1	1	none	7.47732212757e-05
S025	T013	FALSE	FALSE	0	0	1	1	none	8.6208982847e-05
S026	T013	FALSE	FALSE	0	0	1	1	none	7.04883545827e-05
S038	T013	FALSE	FALSE	0	0	1	1	none	1.21129491999e-05
S039	T013	FALSE	FALSE	0	0	1	1	none	7.64670347141e-05
S040	T013	FALSE	FALSE	0	0	1	1	none	0.0001126847941059
S042	T013	FALSE	FALSE	0	0	1	1	none	7.56058809211e-05
S071	T013	FALSE	FALSE	0	0	1	1	none	0.0001144392762632
S078	T013	FALSE	FALSE	0	0	1	1	none	7.49437144659e-05
S081	T013	FALSE	FALSE	0	0	1	1	none	7.52058327933e-05
S085	T013	FALSE	FALSE	0	0	1	1	none	0.000112458672001
S087	T013	FALSE	FALSE	0	0	1	1	none	0.0001189279334365
S093	T013	FALSE	FALSE	0	0	1	1	none	0.0001026318276891
S097	T013	FALSE	FALSE	0	0	1	1	none	8.4502536674e-05
S102	T013	FALSE	FALSE	0	0	1	1	none	0.00011342084336
S106	T013	FALSE	FALSE	0	0	1	1	none	7.67028876849e-05
S130	T013	FALSE	FALSE	0	0	1	1	none	0.0001180507740189
T009	T013	FALSE	FALSE	0	0	1	1	none	8.01535091348e-05
T010	T013	FALSE	FALSE	0	0	1	1	none	8.18695824229e-05
S002	T014	TRUE	TRUE	0	0	1	1	none	1.66895576971e-05
S007	T014	TRUE	TRUE	0	0	1	1	none	6.72990888781e-05
S021	T014	TRUE	TRUE	0	0	1	1	none	6.5373365501e-06
S024	T014	TRUE	TRUE	0	0	1	1	none	6.9314894749e-06
S025	T014	TRUE	TRUE	0	0	1	1	none	3.31506739762e-05
S026	T014	TRUE	TRUE	0	0	1	1	none	1.74300457119e-05
S038	T014	TRUE	TRUE	0	0	1	1	none	6.99524463593e-05
S039	T014	TRUE	TRUE	0	0	1	1	none	7.4238944811e-06
S040	T014	TRUE	TRUE	0	0	1	1	none	0.0001030830468351
S042	T014	TRUE	TRUE	0	0	1	1	none	4.4375742481e-06
S071	T014	TRUE	TRUE	0	0	1	1	none	0.0001048375289924
S078	T014	TRUE	TRUE	0	0	1	1	none	9.5411228011e-06
S081	T014	TRUE	TRUE	0	0	1	1	none	7.3641009925e-06
S085	T014	TRUE	TRUE	0	0	1	1	none	0.0001028569247302
S087	T014	TRUE	TRUE	0	0	1	1	none	0.0001093261861657
S093	T014	TRUE	TRUE	0	0	1	1	none	9.30300804183e-05
S097	T014	TRUE	TRUE	0	0	1	1	none	3.14442278032e-05
S102	T014	TRUE	TRUE	0	0	1	1	none	0.0001038190960892
S106	T014	TRUE	TRUE	0	0	1	1	none	2.00341814781e-05
S130	T014	TRUE	TRUE	0	0	1	1	none	0.0001084490267481
T009	T014	FALSE	FALSE	0	0	1	1	none	2.7095200264e-05
T010	T014	FALSE	FALSE	0	0	1	1	none	2.88112735521e-05
T013	T014	FALSE	FALSE	0	0	1	1	none	7.8842046737e-05
S002	T020	TRUE	TRUE	0	0	1	1	none	6.78842050692e-05
S007	T020	TRUE	TRUE	0	0	1	1	none	5.69615447562e-05
S021	T020	TRUE	TRUE	0	0	1	1	none	7.01064179484e-05
S024	T020	TRUE	TRUE	0	0	1	1	none	6.9299162441e-05
S025	T020	TRUE	TRUE	0	0	1	1	none	8.07349240123e-05
S026	T020	TRUE	TRUE	0	0	1	1	none	6.5014295748e-05
S038	T020	TRUE	TRUE	0	0	1	1	none	5.437481933e-06
S039	T020	TRUE	TRUE	0	0	1	1	none	7.09929758794e-05
S040	T020	TRUE	TRUE	0	0	1	1	none	0.0001072107352712
S042	T020	TRUE	TRUE	0	0	1	1	none	7.01318220864e-05
S071	T020	TRUE	TRUE	0	0	1	1	none	0.0001089652174285
S078	T020	TRUE	TRUE	0	0	1	1	none	6.94696556312e-05
S081	T020	TRUE	TRUE	0	0	1	1	none	6.97317739586e-05
S085	T020	TRUE	TRUE	0	0	1	1	none	0.0001069846131663
S087	T020	TRUE	TRUE	0	0	1	1	none	0.0001134538746018
S093	T020	TRUE	TRUE	0	0	1	1	none	9.71577688544e-05
S097	T020	TRUE	TRUE	0	0	1	1	none	7.90284778393e-05
S102	T020	TRUE	TRUE	0	0	1	1	none	0.0001079467845253
S106	T020	TRUE	TRUE	0	0	1	1	none	7.12288288502e-05
S130	T020	TRUE	TRUE	0	0	1	1	none	0.0001125767151842
T009	T020	FALSE	FALSE	0	0	1	1	none	7.46794503001e-05
T010	T020	FALSE	FALSE	0	0	1	1	none	7.63955235882e-05
T013	T020	FALSE	FALSE	0	0	1	1	none	1.55284907429e-05
T014	T020	TRUE	TRUE	0	0	1	1	none	7.33679879023e-05
S002	T021	TRUE	TRUE	0	0	1	1	none	2.18274548467e-05
S007	T021	TRUE	TRUE	0	0	1	1	none	6.88265886917e-05
S021	T021	TRUE	TRUE	0	0	1	1	none	2.40496677259e-05
S024	T021	TRUE	TRUE	0	0	1	1	none	2.32424122185e-05
S025	T021	TRUE	TRUE	0	0	1	1	none	3.34767653576e-05
S026	T021	TRUE	TRUE	0	0	1	1	none	1.26589739373e-05
S038	T021	TRUE	TRUE	0	0	1	1	none	7.14799461729e-05
S039	T021	TRUE	TRUE	0	0	1	1	none	2.49362256569e-05
S040	T021	TRUE	TRUE	0	0	1	1	none	0.0001046105466487
S042	T021	TRUE	TRUE	0	0	1	1	none	2.40750718639e-05
S071	T021	TRUE	TRUE	0	0	1	1	none	0.000106365028806
S078	T021	TRUE	TRUE	0	0	1	1	none	2.34129054087e-05
S081	T021	TRUE	TRUE	0	0	1	1	none	2.36750237361e-05
S085	T021	TRUE	TRUE	0	0	1	1	none	0.0001043844245438
S087	T021	TRUE	TRUE	0	0	1	1	none	0.0001108536859793
S093	T021	TRUE	TRUE	0	0	1	1	none	9.45575802319e-05
S097	T021	TRUE	TRUE	0	0	1	1	none	3.17703191846e-05
S102	T021	TRUE	TRUE	0	0	1	1	none	0.0001053465959028
S106	T021	TRUE	TRUE	0	0	1	1	none	2.51720786277e-05
S130	T021	TRUE	TRUE	0	0	1	1	none	0.0001099765265617
T009	T021	FALSE	FALSE	0	0	1	1	none	5.2464063714e-06
T010	T021	FALSE	FALSE	0	0	1	1	none	6.9624796595e-06
T013	T021	FALSE	FALSE	0	0	1	1	none	8.03695465506e-05
T014	T021	TRUE	TRUE	0	0	1	1	none	2.73112376798e-05
T020	T021	TRUE	TRUE	0	0	1	1	none	7.48954877159e-05
S002	T028	TRUE	TRUE	0	0	1	1	none	5.73748844785e-05
S007	T028	TRUE	TRUE	0	0	1	1	none	3.32474103935e-05
S021	T028	TRUE	TRUE	0	0	1	1	none	5.95970973577e-05
S024	T028	TRUE	TRUE	0	0	1	1	none	5.87898418503e-05
S025	T028	TRUE	TRUE	0	0	1	1	none	7.02256034216e-05
S026	T028	TRUE	TRUE	0	0	1	1	none	5.45049751573e-05
S038	T028	TRUE	TRUE	0	0	1	1	none	4.91055816467e-05
S039	T028	TRUE	TRUE	0	0	1	1	none	6.04836552887e-05
S040	T028	TRUE	TRUE	0	0	1	1	none	9.67014146805e-05
S042	T028	TRUE	TRUE	0	0	1	1	none	5.96225014957e-05
S071	T028	TRUE	TRUE	0	0	1	1	none	9.84558968378e-05
S078	T028	TRUE	TRUE	0	0	1	1	none	5.89603350405e-05
S081	T028	TRUE	TRUE	0	0	1	1	none	5.92224533679e-05
S085	T028	TRUE	TRUE	0	0	1	1	none	9.64752925756e-05
S087	T028	TRUE	TRUE	0	0	1	1	none	0.0001029445540111
S093	T028	TRUE	TRUE	0	0	1	1	none	8.66484482637e-05
S097	T028	TRUE	TRUE	0	0	1	1	none	6.85191572486e-05
S102	T028	TRUE	TRUE	0	0	1	1	none	9.74374639346e-05
S106	T028	TRUE	TRUE	0	0	1	1	none	6.07195082595e-05
S130	T028	TRUE	TRUE	0	0	1	1	none	0.0001020673945935
T009	T028	FALSE	FALSE	0	0	1	1	none	6.41701297094e-05
T010	T028	FALSE	FALSE	0	0	1	1	none	6.58862029975e-05
T013	T028	FALSE	FALSE	0	0	1	1	none	5.79951820244e-05
T014	T028	TRUE	TRUE	0	0	1	1	none	6.28586673116e-05
T020	T028	TRUE	TRUE	0	0	1	1	none	5.25211231897e-05
T021	T028	TRUE	TRUE	0	0	1	1	none	6.43861671252e-05
S002	T035a	TRUE	TRUE	0	0	1	1	none	0.0001062450737372
S007	T035a	TRUE	TRUE	0	0	1	1	none	0.0001097876459822
S021	T035a	TRUE	TRUE	0	0	1	1	none	0.0001084672866164
S024	T035a	TRUE	TRUE	0	0	1	1	none	0.000107660031109
S025	T035a	TRUE	TRUE	0	0	1	1	none	0.0001190957926803
S026	T035a	TRUE	TRUE	0	0	1	1	none	0.000103375164416
S038	T035a	TRUE	TRUE	0	0	1	1	none	0.0001124410034634
S039	T035a	TRUE	TRUE	0	0	1	1	none	0.0001093538445474
S040	T035a	TRUE	TRUE	0	0	1	1	none	4.7788102927e-05
S042	T035a	TRUE	TRUE	0	0	1	1	none	0.0001084926907544
S071	T035a	TRUE	TRUE	0	0	1	1	none	4.95425850843e-05
S078	T035a	TRUE	TRUE	0	0	1	1	none	0.0001078305242992
S081	T035a	TRUE	TRUE	0	0	1	1	none	0.0001080926426266
S085	T035a	TRUE	TRUE	0	0	1	1	none	1.97788131141e-05
S087	T035a	TRUE	TRUE	0	0	1	1	none	7.3606967296e-06
S093	T035a	TRUE	TRUE	0	0	1	1	none	1.99001845842e-05
S097	T035a	TRUE	TRUE	0	0	1	1	none	0.0001173893465073
S102	T035a	TRUE	TRUE	0	0	1	1	none	4.85241521811e-05
S106	T035a	TRUE	TRUE	0	0	1	1	none	0.0001095896975182
S130	T035a	TRUE	TRUE	0	0	1	1	none	6.483537312e-06
T009	T035a	FALSE	FALSE	0	0	1	1	none	0.0001130403189681
T010	T035a	FALSE	FALSE	0	0	1	1	none	0.0001147563922562
T013	T035a	FALSE	FALSE	0	0	1	1	none	0.0001213306038411
T014	T035a	TRUE	TRUE	0	0	1	1	none	0.0001117288565703
T020	T035a	TRUE	TRUE	0	0	1	1	none	0.0001158565450064
T021	T035a	TRUE	TRUE	0	0	1	1	none	0.0001132563563839
T028	T035a	TRUE	TRUE	0	0	1	1	none	0.0001053472244157
S002	T035b	FALSE	FALSE	0	0	1	1	none	2.08983456014e-05
S007	T035b	FALSE	FALSE	0	0	1	1	none	6.78974794464e-05
S021	T035b	FALSE	FALSE	0	0	1	1	none	2.31205584806e-05
S024	T035b	FALSE	FALSE	0	0	1	1	none	2.23133029732e-05
S025	T035b	FALSE	FALSE	0	0	1	1	none	3.25476561123e-05
S026	T035b	FALSE	FALSE	0	0	1	1	none	1.1729864692e-05
S038	T035b	FALSE	FALSE	0	0	1	1	none	7.05508369276e-05
S039	T035b	FALSE	FALSE	0	0	1	1	none	2.40071164116e-05
S040	T035b	FALSE	FALSE	0	0	1	1	none	0.0001036814374034
S042	T035b	FALSE	FALSE	0	0	1	1	none	2.31459626186e-05
S071	T035b	FALSE	FALSE	0	0	1	1	none	0.0001054359195607
S078	T035b	FALSE	FALSE	0	0	1	1	none	2.24837961634e-05
S081	T035b	FALSE	FALSE	0	0	1	1	none	2.27459144908e-05
S085	T035b	FALSE	FALSE	0	0	1	1	none	0.0001034553152985
S087	T035b	FALSE	FALSE	0	0	1	1	none	0.000109924576734
S093	T035b	FALSE	FALSE	0	0	1	1	none	9.36284709866e-05
S097	T035b	FALSE	FALSE	0	0	1	1	none	3.08412099393e-05
S102	T035b	FALSE	FALSE	0	0	1	1	none	0.0001044174866575
S106	T035b	FALSE	FALSE	0	0	1	1	none	2.42429693824e-05
S130	T035b	FALSE	FALSE	0	0	1	1	none	0.0001090474173164
T009	T035b	FALSE	FALSE	0	0	1	1	none	1.9144802617e-06
T010	T035b	FALSE	FALSE	0	0	1	1	none	3.6305535498e-06
T013	T035b	FALSE	FALSE	0	0	1	1	none	7.94404373053e-05
T014	T035b	FALSE	FALSE	0	0	1	1	none	2.63821284345e-05
T020	T035b	FALSE	FALSE	0	0	1	1	none	7.39663784706e-05
T021	T035b	FALSE	FALSE	0	0	1	1	none	4.5333345419e-06
T028	T035b	FALSE	FALSE	0	0	1	1	none	6.34570578799e-05
T035a	T035b	FALSE	FALSE	0	0	1	1	none	0.0001123272471386
S002	T040	TRUE	TRUE	0	0	1	1	none	1.40337835933e-05
S007	T040	TRUE	TRUE	0	0	1	1	none	6.46433147743e-05
S021	T040	TRUE	TRUE	0	0	1	1	none	5.0829708785e-06
S024	T040	TRUE	TRUE	0	0	1	1	none	3.0743069389e-06
S025	T040	TRUE	TRUE	0	0	1	1	none	3.04948998724e-05
S026	T040	TRUE	TRUE	0	0	1	1	none	1.47742716081e-05
S038	T040	TRUE	TRUE	0	0	1	1	none	6.72966722555e-05
S039	T040	TRUE	TRUE	0	0	1	1	none	5.9695288095e-06
S040	T040	TRUE	TRUE	0	0	1	1	none	0.0001004272727313
S042	T040	TRUE	TRUE	0	0	1	1	none	5.1083750165e-06
S071	T040	TRUE	TRUE	0	0	1	1	none	0.0001021817548886
S078	T040	TRUE	TRUE	0	0	1	1	none	6.8853486973e-06
S081	T040	TRUE	TRUE	0	0	1	1	none	2.1818482721e-06
S085	T040	TRUE	TRUE	0	0	1	1	none	0.0001002011506264
S087	T040	TRUE	TRUE	0	0	1	1	none	0.0001066704120619
S093	T040	TRUE	TRUE	0	0	1	1	none	9.03743063145e-05
S097	T040	TRUE	TRUE	0	0	1	1	none	2.87884536994e-05
S102	T040	TRUE	TRUE	0	0	1	1	none	0.0001011633219854
S106	T040	TRUE	TRUE	0	0	1	1	none	1.73784073743e-05
S130	T040	TRUE	TRUE	0	0	1	1	none	0.0001057932526443
T009	T040	FALSE	FALSE	0	0	1	1	none	2.44394261602e-05
T010	T040	FALSE	FALSE	0	0	1	1	none	2.61554994483e-05
T013	T040	FALSE	FALSE	0	0	1	1	none	7.61862726332e-05
T014	T040	TRUE	TRUE	0	0	1	1	none	8.3445408324e-06
T020	T040	TRUE	TRUE	0	0	1	1	none	7.07122137985e-05
T021	T040	TRUE	TRUE	0	0	1	1	none	2.4655463576e-05
T028	T040	TRUE	TRUE	0	0	1	1	none	6.02028932078e-05
T035a	T040	TRUE	TRUE	0	0	1	1	none	0.0001090730824665
T035b	T040	FALSE	FALSE	0	0	1	1	none	2.37263543307e-05
S002	T056	FALSE	FALSE	0	0	1	1	none	3.01653454579e-05
S007	T056	FALSE	FALSE	0	0	1	1	none	7.71644793029e-05
S021	T056	FALSE	FALSE	0	0	1	1	none	3.23875583371e-05
S024	T056	FALSE	FALSE	0	0	1	1	none	3.15803028297e-05
S025	T056	FALSE	FALSE	0	0	1	1	none	4.18146559688e-05
S026	T056	FALSE	FALSE	0	0	1	1	none	2.09968645485e-05
S038	T056	FALSE	FALSE	0	0	1	1	none	7.98178367841e-05
S039	T056	FALSE	FALSE	0	0	1	1	none	3.32741162681e-05
S040	T056	FALSE	FALSE	0	0	1	1	none	0.0001129484372599
S042	T056	FALSE	FALSE	0	0	1	1	none	3.24129624751e-05
S071	T056	FALSE	FALSE	0	0	1	1	none	0.0001147029194172
S078	T056	FALSE	FALSE	0	0	1	1	none	3.17507960199e-05
S081	T056	FALSE	FALSE	0	0	1	1	none	3.20129143473e-05
S085	T056	FALSE	FALSE	0	0	1	1	none	0.000112722315155
S087	T056	FALSE	FALSE	0	0	1	1	none	0.0001191915765905
S093	T056	FALSE	FALSE	0	0	1	1	none	0.0001028954708431
S097	T056	FALSE	FALSE	0	0	1	1	none	4.01082097958e-05
S102	T056	FALSE	FALSE	0	0	1	1	none	0.000113684486514
S106	T056	FALSE	FALSE	0	0	1	1	none	3.35099692389e-05
S130	T056	FALSE	FALSE	0	0	1	1	none	0.0001183144171729
T009	T056	TRUE	TRUE	1	0	1	1	anc	2.546885866e-06
T010	T056	FALSE	FALSE	0	0	1	1	none	1.14714097473e-05
T013	T056	FALSE	FALSE	0	0	1	1	none	8.87074371618e-05
T014	T056	FALSE	FALSE	0	0	1	1	none	3.5649128291e-05
T020	T056	FALSE	FALSE	0	0	1	1	none	8.32333783271e-05
T021	T056	FALSE	FALSE	0	0	1	1	none	1.38003343984e-05
T028	T056	FALSE	FALSE	0	0	1	1	none	7.27240577364e-05
T035a	T056	FALSE	FALSE	0	0	1	1	none	0.0001215942469951
T035b	T056	FALSE	FALSE	0	0	1	1	none	1.04684082887e-05
T040	T056	FALSE	FALSE	0	0	1	1	none	3.29933541872e-05
S002	T059	TRUE	TRUE	0	0	1	1	none	0.0001034188323218
S007	T059	TRUE	TRUE	0	0	1	1	none	0.0001069614045668
S021	T059	TRUE	TRUE	0	0	1	1	none	0.000105641045201
S024	T059	TRUE	TRUE	0	0	1	1	none	0.0001048337896936
S025	T059	TRUE	TRUE	0	0	1	1	none	0.0001162695512649
S026	T059	TRUE	TRUE	0	0	1	1	none	0.0001005489230006
S038	T059	TRUE	TRUE	0	0	1	1	none	0.000109614762048
S039	T059	TRUE	TRUE	0	0	1	1	none	0.000106527603132
S040	T059	TRUE	TRUE	0	0	1	1	none	8.2223851842e-06
S042	T059	TRUE	TRUE	0	0	1	1	none	0.000105666449339
S071	T059	TRUE	TRUE	0	0	1	1	none	3.33504204249e-05
S078	T059	TRUE	TRUE	0	0	1	1	none	0.0001050042828838
S081	T059	TRUE	TRUE	0	0	1	1	none	0.0001052664012112
S085	T059	TRUE	TRUE	0	0	1	1	none	4.47357394067e-05
S087	T059	TRUE	TRUE	0	0	1	1	none	5.12050008422e-05
S093	T059	TRUE	TRUE	0	0	1	1	none	3.49088950948e-05
S097	T059	TRUE	TRUE	0	0	1	1	none	0.0001145631050919
S102	T059	TRUE	TRUE	0	0	1	1	none	1.06461533217e-05
S106	T059	TRUE	TRUE	0	0	1	1	none	0.0001067634561028
S130	T059	TRUE	TRUE	0	0	1	1	none	5.03278414246e-05
T009	T059	FALSE	FALSE	0	0	1	1	none	0.0001102140775527
T010	T059	FALSE	FALSE	0	0	1	1	none	0.0001119301508408
T013	T059	FALSE	FALSE	0	0	1	1	none	0.0001185043624257
T014	T059	TRUE	TRUE	0	0	1	1	none	0.0001089026151549
T020	T059	TRUE	TRUE	0	0	1	1	none	0.000113030303591
T021	T059	TRUE	TRUE	0	0	1	1	none	0.0001104301149685
T028	T059	TRUE	TRUE	0	0	1	1	none	0.0001025209830003
T035a	T059	TRUE	TRUE	0	0	1	1	none	5.36076712468e-05
T035b	T059	FALSE	FALSE	0	0	1	1	none	0.0001095010057232
T040	T059	TRUE	TRUE	0	0	1	1	none	0.0001062468410511
T056	T059	FALSE	FALSE	0	0	1	1	none	0.0001187680055797
S002	T065	TRUE	TRUE	0	0	1	1	none	6.52534131417e-05
S007	T065	TRUE	TRUE	0	0	1	1	none	5.43307528287e-05
S021	T065	TRUE	TRUE	0	0	1	1	none	6.74756260209e-05
S024	T065	TRUE	TRUE	0	0	1	1	none	6.66683705135e-05
S025	T065	TRUE	TRUE	0	0	1	1	none	7.81041320848e-05
S026	T065	TRUE	TRUE	0	0	1	1	none	6.23835038205e-05
S038	T065	TRUE	TRUE	0	0	1	1	none	4.0080984377e-06
S039	T065	TRUE	TRUE	0	0	1	1	none	6.83621839519e-05
S040	T065	TRUE	TRUE	0	0	1	1	none	0.0001045799433437
S042	T065	TRUE	TRUE	0	0	1	1	none	6.75010301589e-05
S071	T065	TRUE	TRUE	0	0	1	1	none	0.000106334425501
S078	T065	TRUE	TRUE	0	0	1	1	none	6.68388637037e-05
S081	T065	TRUE	TRUE	0	0	1	1	none	6.71009820311e-05
S085	T065	TRUE	TRUE	0	0	1	1	none	0.0001043538212388
S087	T065	TRUE	TRUE	0	0	1	1	none	0.0001108230826743
S093	T065	TRUE	TRUE	0	0	1	1	none	9.45269769269e-05
S097	T065	TRUE	TRUE	0	0	1	1	none	7.63976859118e-05
S102	T065	TRUE	TRUE	0	0	1	1	none	0.0001053159925978
S106	T065	TRUE	TRUE	0	0	1	1	none	6.85980369227e-05
S130	T065	TRUE	TRUE	0	0	1	1	none	0.0001099459232567
T009	T065	FALSE	FALSE	0	0	1	1	none	7.20486583726e-05
T010	T065	FALSE	FALSE	0	0	1	1	none	7.37647316607e-05
T013	T065	FALSE	FALSE	0	0	1	1	none	9.7713816168e-06
T014	T065	TRUE	TRUE	0	0	1	1	none	7.07371959748e-05
T020	T065	TRUE	TRUE	0	0	1	1	none	7.4236399807e-06
T021	T065	TRUE	TRUE	0	0	1	1	none	7.22646957884e-05
T028	T065	TRUE	TRUE	0	0	1	1	none	4.98903312622e-05
T035a	T065	TRUE	TRUE	0	0	1	1	none	0.0001132257530789
T035b	T065	FALSE	FALSE	0	0	1	1	none	7.13355865431e-05
T040	T065	TRUE	TRUE	0	0	1	1	none	6.8081421871e-05
T056	T065	FALSE	FALSE	0	0	1	1	none	8.06025863996e-05
T059	T065	TRUE	TRUE	0	0	1	1	none	0.0001103995116635
S002	T069	TRUE	TRUE	0	0	1	1	none	0.0001195009128771
S007	T069	TRUE	TRUE	0	0	1	1	none	0.0001230434851221
S021	T069	TRUE	TRUE	0	0	1	1	none	0.0001217231257563
S024	T069	TRUE	TRUE	0	0	1	1	none	0.0001209158702489
S025	T069	TRUE	TRUE	0	0	1	1	none	0.0001323516318202
S026	T069	TRUE	TRUE	0	0	1	1	none	0.0001166310035559
S038	T069	TRUE	TRUE	0	0	1	1	none	0.0001256968426033
S039	T069	TRUE	TRUE	0	0	1	1	none	0.0001226096836873
S040	T069	TRUE	TRUE	0	0	1	1	none	4.76780188229e-05
S042	T069	TRUE	TRUE	0	0	1	1	none	0.0001217485298943
S071	T069	TRUE	TRUE	0	0	1	1	none	2.25499835822e-05
S078	T069	TRUE	TRUE	0	0	1	1	none	0.0001210863634391
S081	T069	TRUE	TRUE	0	0	1	1	none	0.0001213484817665
S085	T069	TRUE	TRUE	0	0	1	1	none	6.0817819962e-05
S087	T069	TRUE	TRUE	0	0	1	1	none	6.72870813975e-05
S093	T069	TRUE	TRUE	0	0	1	1	none	5.09909756501e-05
S097	T069	TRUE	TRUE	0	0	1	1	none	0.0001306451856472
S102	T069	TRUE	TRUE	0	0	1	1	none	4.8414068077e-05
S106	T069	TRUE	TRUE	0	0	1	1	none	0.0001228455366581
S130	T069	TRUE	TRUE	0	0	1	1	none	6.64099219799e-05
T009	T069	FALSE	FALSE	0	0	1	1	none	0.000126296158108
T010	T069	FALSE	FALSE	0	0	1	1	none	0.0001280122313961
T013	T069	FALSE	FALSE	0	0	1	1	none	0.000134586442981
T014	T069	TRUE	TRUE	0	0	1	1	none	0.0001249846957102
T020	T069	TRUE	TRUE	0	0	1	1	none	0.0001291123841463
T021	T069	TRUE	TRUE	0	0	1	1	none	0.0001265121955238
T028	T069	TRUE	TRUE	0	0	1	1	none	0.0001186030635556
T035a	T069	TRUE	TRUE	0	0	1	1	none	6.96897518021e-05
T035b	T069	FALSE	FALSE	0	0	1	1	none	0.0001255830862785
T040	T069	TRUE	TRUE	0	0	1	1	none	0.0001223289216064
T056	T069	FALSE	FALSE	0	0	1	1	none	0.000134850086135
T059	T069	TRUE	TRUE	0	0	1	1	none	5.34975871427e-05
T065	T069	TRUE	TRUE	0	0	1	1	none	0.0001264815922188
S002	T073	TRUE	TRUE	0	0	1	1	none	2.24281590628e-05
S007	T073	TRUE	TRUE	0	0	1	1	none	6.94272929078e-05
S021	T073	TRUE	TRUE	0	0	1	1	none	2.4650371942e-05
S024	T073	TRUE	TRUE	0	0	1	1	none	2.38431164346e-05
S025	T073	TRUE	TRUE	0	0	1	1	none	3.40774695737e-05
S026	T073	TRUE	TRUE	0	0	1	1	none	1.32596781534e-05
S038	T073	TRUE	TRUE	0	0	1	1	none	7.2080650389e-05
S039	T073	TRUE	TRUE	0	0	1	1	none	2.5536929873e-05
S040	T073	TRUE	TRUE	0	0	1	1	none	0.0001052112508648
S042	T073	TRUE	TRUE	0	0	1	1	none	2.467577608e-05
S071	T073	TRUE	TRUE	0	0	1	1	none	0.0001069657330221
S078	T073	TRUE	TRUE	0	0	1	1	none	2.40136096248e-05
S081	T073	TRUE	TRUE	0	0	1	1	none	2.42757279522e-05
S085	T073	TRUE	TRUE	0	0	1	1	none	0.0001049851287599
S087	T073	TRUE	TRUE	0	0	1	1	none	0.0001114543901954
S093	T073	TRUE	TRUE	0	0	1	1	none	9.5158284448e-05
S097	T073	TRUE	TRUE	0	0	1	1	none	3.23710234007e-05
S102	T073	TRUE	TRUE	0	0	1	1	none	0.0001059473001189
S106	T073	TRUE	TRUE	0	0	1	1	none	2.57727828438e-05
S130	T073	TRUE	TRUE	0	0	1	1	none	0.0001105772307778
T009	T073	FALSE	FALSE	0	0	1	1	none	5.8471105875e-06
T010	T073	FALSE	FALSE	0	0	1	1	none	7.5631838756e-06
T013	T073	FALSE	FALSE	0	0	1	1	none	8.09702507667e-05
T014	T073	TRUE	TRUE	0	0	1	1	none	2.79119418959e-05
T020	T073	TRUE	TRUE	0	0	1	1	none	7.5496191932e-05
T021	T073	TRUE	TRUE	0	0	1	1	none	1.8021126483e-06
T028	T073	TRUE	TRUE	0	0	1	1	none	6.49868713413e-05
T035a	T073	TRUE	TRUE	0	0	1	1	none	0.0001138570606
T035b	T073	FALSE	FALSE	0	0	1	1	none	5.134038758e-06
T040	T073	TRUE	TRUE	0	0	1	1	none	2.52561677921e-05
T056	T073	FALSE	FALSE	0	0	1	1	none	1.44010386145e-05
T059	T073	TRUE	TRUE	0	0	1	1	none	0.0001110308191846
T065	T073	TRUE	TRUE	0	0	1	1	none	7.28654000045e-05
T069	T073	TRUE	TRUE	0	0	1	1	none	0.0001271128997399
S002	T075	TRUE	TRUE	0	0	1	1	none	6.57707981171e-05
S007	T075	TRUE	TRUE	0	0	1	1	none	6.93133703621e-05
S021	T075	TRUE	TRUE	0	0	1	1	none	6.79930109963e-05
S024	T075	TRUE	TRUE	0	0	1	1	none	6.71857554889e-05
S025	T075	TRUE	TRUE	0	0	1	1	none	7.86215170602e-05
S026	T075	TRUE	TRUE	0	0	1	1	none	6.29008887959e-05
S038	T075	TRUE	TRUE	0	0	1	1	none	7.19667278433e-05
S039	T075	TRUE	TRUE	0	0	1	1	none	6.88795689273e-05
S040	T075	TRUE	TRUE	0	0	1	1	none	0.0001038959198869
S042	T075	TRUE	TRUE	0	0	1	1	none	6.80184151343e-05
S071	T075	TRUE	TRUE	0	0	1	1	none	0.0001056504020442
S078	T075	TRUE	TRUE	0	0	1	1	none	6.73562486791e-05
S081	T075	TRUE	TRUE	0	0	1	1	none	6.76183670065e-05
S085	T075	TRUE	TRUE	0	0	1	1	none	0.000103669797782
S087	T075	TRUE	TRUE	0	0	1	1	none	0.0001101390592175
S093	T075	TRUE	TRUE	0	0	1	1	none	9.38429534701e-05
S097	T075	TRUE	TRUE	0	0	1	1	none	7.69150708872e-05
S102	T075	TRUE	TRUE	0	0	1	1	none	0.000104631969141
S106	T075	TRUE	TRUE	0	0	1	1	none	6.91154218981e-05
S130	T075	TRUE	TRUE	0	0	1	1	none	0.0001092618997999
T009	T075	FALSE	FALSE	0	0	1	1	none	7.2566043348e-05
T010	T075	FALSE	FALSE	0	0	1	1	none	7.42821166361e-05
T013	T075	FALSE	FALSE	0	0	1	1	none	8.0856328221e-05
T014	T075	TRUE	TRUE	0	0	1	1	none	7.12545809502e-05
T020	T075	TRUE	TRUE	0	0	1	1	none	7.53822693863e-05
T021	T075	TRUE	TRUE	0	0	1	1	none	7.27820807638e-05
T028	T075	TRUE	TRUE	0	0	1	1	none	6.48729487956e-05
T035a	T075	TRUE	TRUE	0	0	1	1	none	0.0001125417296221
T035b	T075	FALSE	FALSE	0	0	1	1	none	7.18529715185e-05
T040	T075	TRUE	TRUE	0	0	1	1	none	6.85988068464e-05
T056	T075	FALSE	FALSE	0	0	1	1	none	8.1119971375e-05
T059	T075	TRUE	TRUE	0	0	1	1	none	0.0001097154882067
T065	T075	TRUE	TRUE	0	0	1	1	none	7.27514774588e-05
T069	T075	TRUE	TRUE	0	0	1	1	none	0.000125797568762
T073	T075	TRUE	TRUE	0	0	1	1	none	7.33827849799e-05
S002	T077	TRUE	TRUE	0	0	1	1	none	2.24281590628e-05
S007	T077	TRUE	TRUE	0	0	1	1	none	6.94272929078e-05
S021	T077	TRUE	TRUE	0	0	1	1	none	2.4650371942e-05
S024	T077	TRUE	TRUE	0	0	1	1	none	2.38431164346e-05
S025	T077	TRUE	TRUE	0	0	1	1	none	3.40774695737e-05
S026	T077	TRUE	TRUE	0	0	1	1	none	1.32596781534e-05
S038	T077	TRUE	TRUE	0	0	1	1	none	7.2080650389e-05
S039	T077	TRUE	TRUE	0	0	1	1	none	2.5536929873e-05
S040	T077	TRUE	TRUE	0	0	1	1	none	0.0001052112508648
S042	T077	TRUE	TRUE	0	0	1	1	none	2.467577608e-05
S071	T077	TRUE	TRUE	0	0	1	1	none	0.0001069657330221
S078	T077	TRUE	TRUE	0	0	1	1	none	2.40136096248e-05
S081	T077	TRUE	TRUE	0	0	1	1	none	2.42757279522e-05
S085	T077	TRUE	TRUE	0	0	1	1	none	0.0001049851287599
S087	T077	TRUE	TRUE	0	0	1	1	none	0.0001114543901954
S093	T077	TRUE	TRUE	0	0	1	1	none	9.5158284448e-05
S097	T077	TRUE	TRUE	0	0	1	1	none	3.23710234007e-05
S102	T077	TRUE	TRUE	0	0	1	1	none	0.0001059473001189
S106	T077	TRUE	TRUE	0	0	1	1	none	2.57727828438e-05
S130	T077	TRUE	TRUE	0	0	1	1	none	0.0001105772307778
T009	T077	FALSE	FALSE	0	0	1	1	none	5.8471105875e-06
T010	T077	FALSE	FALSE	0	0	1	1	none	7.5631838756e-06
T013	T077	FALSE	FALSE	0	0	1	1	none	8.09702507667e-05
T014	T077	TRUE	TRUE	0	0	1	1	none	2.79119418959e-05
T020	T077	TRUE	TRUE	0	0	1	1	none	7.5496191932e-05
T021	T077	TRUE	TRUE	0	0	1	1	none	1.8021126483e-06
T028	T077	TRUE	TRUE	0	0	1	1	none	6.49868713413e-05
T035a	T077	TRUE	TRUE	0	0	1	1	none	0.0001138570606
T035b	T077	FALSE	FALSE	0	0	1	1	none	5.134038758e-06
T040	T077	TRUE	TRUE	0	0	1	1	none	2.52561677921e-05
T056	T077	FALSE	FALSE	0	0	1	1	none	1.44010386145e-05
T059	T077	TRUE	TRUE	0	0	1	1	none	0.0001110308191846
T065	T077	TRUE	TRUE	0	0	1	1	none	7.28654000045e-05
T069	T077	TRUE	TRUE	0	0	1	1	none	0.0001271128997399
T073	T077	TRUE	TRUE	0	0	1	1	none	1.2014084322e-06
T075	T077	TRUE	TRUE	0	0	1	1	none	7.33827849799e-05
S002	T087	TRUE	TRUE	0	0	1	1	none	2.08983456014e-05
S007	T087	TRUE	TRUE	0	0	1	1	none	6.78974794464e-05
S021	T087	TRUE	TRUE	0	0	1	1	none	2.31205584806e-05
S024	T087	TRUE	TRUE	0	0	1	1	none	2.23133029732e-05
S025	T087	TRUE	TRUE	0	0	1	1	none	3.25476561123e-05
S026	T087	TRUE	TRUE	0	0	1	1	none	1.1729864692e-05
S038	T087	TRUE	TRUE	0	0	1	1	none	7.05508369276e-05
S039	T087	TRUE	TRUE	0	0	1	1	none	2.40071164116e-05
S040	T087	TRUE	TRUE	0	0	1	1	none	0.0001036814374034
S042	T087	TRUE	TRUE	0	0	1	1	none	2.31459626186e-05
S071	T087	TRUE	TRUE	0	0	1	1	none	0.0001054359195607
S078	T087	TRUE	TRUE	0	0	1	1	none	2.24837961634e-05
S081	T087	TRUE	TRUE	0	0	1	1	none	2.27459144908e-05
S085	T087	TRUE	TRUE	0	0	1	1	none	0.0001034553152985
S087	T087	TRUE	TRUE	0	0	1	1	none	0.000109924576734
S093	T087	TRUE	TRUE	0	0	1	1	none	9.36284709866e-05
S097	T087	TRUE	TRUE	0	0	1	1	none	3.08412099393e-05
S102	T087	TRUE	TRUE	0	0	1	1	none	0.0001044174866575
S106	T087	TRUE	TRUE	0	0	1	1	none	2.42429693824e-05
S130	T087	TRUE	TRUE	0	0	1	1	none	0.0001090474173164
T009	T087	FALSE	FALSE	0	0	1	1	none	4.3172971261e-06
T010	T087	FALSE	FALSE	0	0	1	1	none	6.0333704142e-06
T013	T087	FALSE	FALSE	0	0	1	1	none	7.94404373053e-05
T014	T087	TRUE	TRUE	0	0	1	1	none	2.63821284345e-05
T020	T087	TRUE	TRUE	0	0	1	1	none	7.39663784706e-05
T021	T087	TRUE	TRUE	0	0	1	1	none	2.1305176775e-06
T028	T087	TRUE	TRUE	0	0	1	1	none	6.34570578799e-05
T035a	T087	TRUE	TRUE	0	0	1	1	none	0.0001123272471386
T035b	T087	FALSE	FALSE	0	0	1	1	none	3.6042252966e-06
T040	T087	TRUE	TRUE	0	0	1	1	none	2.37263543307e-05
T056	T087	FALSE	FALSE	0	0	1	1	none	1.28712251531e-05
T059	T087	TRUE	TRUE	0	0	1	1	none	0.0001095010057232
T065	T087	TRUE	TRUE	0	0	1	1	none	7.13355865431e-05
T069	T087	TRUE	TRUE	0	0	1	1	none	0.0001255830862785
T073	T087	TRUE	TRUE	0	0	1	1	none	2.7312218936e-06
T075	T087	TRUE	TRUE	0	0	1	1	none	7.18529715185e-05
T077	T087	TRUE	TRUE	0	0	1	1	none	2.7312218936e-06
S002	T095	TRUE	TRUE	0	0	1	1	none	0.0001034191458147
S007	T095	TRUE	TRUE	0	0	1	1	none	0.0001069617180597
S021	T095	TRUE	TRUE	0	0	1	1	none	0.0001056413586939
S024	T095	TRUE	TRUE	0	0	1	1	none	0.0001048341031865
S025	T095	TRUE	TRUE	0	0	1	1	none	0.0001162698647578
S026	T095	TRUE	TRUE	0	0	1	1	none	0.0001005492364935
S038	T095	TRUE	TRUE	0	0	1	1	none	0.0001096150755409
S039	T095	TRUE	TRUE	0	0	1	1	none	0.0001065279166249
S040	T095	TRUE	TRUE	0	0	1	1	none	4.49621750045e-05
S042	T095	TRUE	TRUE	0	0	1	1	none	0.0001056667628319
S071	T095	TRUE	TRUE	0	0	1	1	none	4.67166571618e-05
S078	T095	TRUE	TRUE	0	0	1	1	none	0.0001050045963767
S081	T095	TRUE	TRUE	0	0	1	1	none	0.0001052667147041
S085	T095	TRUE	TRUE	0	0	1	1	none	1.69528851916e-05
S087	T095	TRUE	TRUE	0	0	1	1	none	1.6246659501e-06
S093	T095	TRUE	TRUE	0	0	1	1	none	1.70742566617e-05
S097	T095	TRUE	TRUE	0	0	1	1	none	0.0001145634185848
S102	T095	TRUE	TRUE	0	0	1	1	none	4.56982242586e-05
S106	T095	TRUE	TRUE	0	0	1	1	none	0.0001067637695957
S130	T095	TRUE	TRUE	0	0	1	1	none	1.9489149647e-06
T009	T095	FALSE	FALSE	0	0	1	1	none	0.0001102143910456
T010	T095	FALSE	FALSE	0	0	1	1	none	0.0001119304643337
T013	T095	FALSE	FALSE	0	0	1	1	none	0.0001185046759186
T014	T095	TRUE	TRUE	0	0	1	1	none	0.0001089029286478
T020	T095	TRUE	TRUE	0	0	1	1	none	0.0001130306170839
T021	T095	TRUE	TRUE	0	0	1	1	none	0.0001104304284614
T028	T095	TRUE	TRUE	0	0	1	1	none	0.0001025212964932
T035a	T095	TRUE	TRUE	0	0	1	1	none	6.9374392117e-06
T035b	T095	FALSE	FALSE	0	0	1	1	none	0.0001095013192161
T040	T095	TRUE	TRUE	0	0	1	1	none	0.000106247154544
T056	T095	FALSE	FALSE	0	0	1	1	none	0.0001187683190726
T059	T095	TRUE	TRUE	0	0	1	1	none	5.07817433243e-05
T065	T095	TRUE	TRUE	0	0	1	1	none	0.0001103998251564
T069	T095	TRUE	TRUE	0	0	1	1	none	6.68638238796e-05
T073	T095	TRUE	TRUE	0	0	1	1	none	0.0001110311326775
T075	T095	TRUE	TRUE	0	0	1	1	none	0.0001097158016996
T077	T095	TRUE	TRUE	0	0	1	1	none	0.0001110311326775
T087	T095	TRUE	TRUE	0	0	1	1	none	0.0001095013192161
S002	T099a	TRUE	TRUE	0	0	1	1	none	0.0001033901209702
S007	T099a	TRUE	TRUE	0	0	1	1	none	0.0001069326932152
S021	T099a	TRUE	TRUE	0	0	1	1	none	0.0001056123338494
S024	T099a	TRUE	TRUE	0	0	1	1	none	0.000104805078342
S025	T099a	TRUE	TRUE	0	0	1	1	none	0.0001162408399133
S026	T099a	TRUE	TRUE	0	0	1	1	none	0.000100520211649
S038	T099a	TRUE	TRUE	0	0	1	1	none	0.0001095860506964
S039	T099a	TRUE	TRUE	0	0	1	1	none	0.0001064988917804
S040	T099a	TRUE	TRUE	0	0	1	1	none	4.493315016e-05
S042	T099a	TRUE	TRUE	0	0	1	1	none	0.0001056377379874
S071	T099a	TRUE	TRUE	0	0	1	1	none	4.66876323173e-05
S078	T099a	TRUE	TRUE	0	0	1	1	none	0.0001049755715322
S081	T099a	TRUE	TRUE	0	0	1	1	none	0.0001052376898596
S085	T099a	TRUE	TRUE	0	0	1	1	none	1.69238603471e-05
S087	T099a	TRUE	TRUE	0	0	1	1	none	4.5057439626e-06
S093	T099a	TRUE	TRUE	0	0	1	1	none	1.70452318172e-05
S097	T099a	TRUE	TRUE	0	0	1	1	none	0.0001145343937403
S102	T099a	TRUE	TRUE	0	0	1	1	none	4.56691994141e-05
S106	T099a	TRUE	TRUE	0	0	1	1	none	0.0001067347447512
S130	T099a	TRUE	TRUE	0	0	1	1	none	3.628584545e-06
T009	T099a	FALSE	FALSE	0	0	1	1	none	0.0001101853662011
T010	T099a	FALSE	FALSE	0	0	1	1	none	0.0001119014394892
T013	T099a	FALSE	FALSE	0	0	1	1	none	0.0001184756510741
T014	T099a	TRUE	TRUE	0	0	1	1	none	0.0001088739038033
T020	T099a	TRUE	TRUE	0	0	1	1	none	0.0001130015922394
T021	T099a	TRUE	TRUE	0	0	1	1	none	0.0001104014036169
T028	T099a	TRUE	TRUE	0	0	1	1	none	0.0001024922716487
T035a	T099a	TRUE	TRUE	0	0	1	1	none	5.707005935e-06
T035b	T099a	FALSE	FALSE	0	0	1	1	none	0.0001094722943716
T040	T099a	TRUE	TRUE	0	0	1	1	none	0.0001062181296995
T056	T099a	FALSE	FALSE	0	0	1	1	none	0.0001187392942281
T059	T099a	TRUE	TRUE	0	0	1	1	none	5.07527184798e-05
T065	T099a	TRUE	TRUE	0	0	1	1	none	0.0001103708003119
T069	T099a	TRUE	TRUE	0	0	1	1	none	6.68347990351e-05
T073	T099a	TRUE	TRUE	0	0	1	1	none	0.000111002107833
T075	T099a	TRUE	TRUE	0	0	1	1	none	0.0001096867768551
T077	T099a	TRUE	TRUE	0	0	1	1	none	0.000111002107833
T087	T099a	TRUE	TRUE	0	0	1	1	none	0.0001094722943716
T095	T099a	TRUE	TRUE	0	0	1	1	none	4.0824864447e-06
S002	T102	FALSE	FALSE	0	0	1	1	none	0.0001091345506437
S007	T102	FALSE	FALSE	0	0	1	1	none	0.0001126771228887
S021	T102	FALSE	FALSE	0	0	1	1	none	0.0001113567635229
S024	T102	FALSE	FALSE	0	0	1	1	none	0.0001105495080155
S025	T102	FALSE	FALSE	0	0	1	1	none	0.0001219852695868
S026	T102	FALSE	FALSE	0	0	1	1	none	0.0001062646413225
S038	T102	FALSE	FALSE	0	0	1	1	none	0.0001153304803699
S039	T102	FALSE	FALSE	0	0	1	1	none	0.0001122433214539
S040	T102	FALSE	FALSE	0	0	1	1	none	5.06775798335e-05
S042	T102	FALSE	FALSE	0	0	1	1	none	0.0001113821676609
S071	T102	FALSE	FALSE	0	0	1	1	none	5.24320619908e-05
S078	T102	FALSE	FALSE	0	0	1	1	none	0.0001107200012057
S081	T102	FALSE	FALSE	0	0	1	1	none	0.0001109821195331
S085	T102	FALSE	FALSE	0	0	1	1	none	2.26682900206e-05
S087	T102	FALSE	FALSE	0	0	1	1	none	7.3400707791e-06
S093	T102	FALSE	FALSE	0	0	1	1	none	2.27896614907e-05
S097	T102	FALSE	FALSE	0	0	1	1	none	0.0001202788234138
S102	T102	FALSE	FALSE	0	0	1	1	none	5.14136290876e-05
S106	T102	FALSE	FALSE	0	0	1	1	none	0.0001124791744247
S130	T102	FALSE	FALSE	0	0	1	1	none	7.6643197937e-06
T009	T102	FALSE	FALSE	0	0	1	1	none	0.0001159297958746
T010	T102	FALSE	FALSE	0	0	1	1	none	0.0001176458691627
T013	T102	FALSE	FALSE	0	0	1	1	none	0.0001242200807476
T014	T102	FALSE	FALSE	0	0	1	1	none	0.0001146183334768
T020	T102	FALSE	FALSE	0	0	1	1	none	0.0001187460219129
T021	T102	FALSE	FALSE	0	0	1	1	none	0.0001161458332904
T028	T102	FALSE	FALSE	0	0	1	1	none	0.0001082367013222
T035a	T102	FALSE	FALSE	0	0	1	1	none	1.26528440407e-05
T035b	T102	FALSE	FALSE	0	0	1	1	none	0.0001152167240451
T040	T102	FALSE	FALSE	0	0	1	1	none	0.000111962559373
T056	T102	FALSE	FALSE	0	0	1	1	none	0.0001244837239016
T059	T102	FALSE	FALSE	0	0	1	1	none	5.64971481533e-05
T065	T102	FALSE	FALSE	0	0	1	1	none	0.0001161152299854
T069	T102	FALSE	FALSE	0	0	1	1	none	7.25792287086e-05
T073	T102	FALSE	FALSE	0	0	1	1	none	0.0001167465375065
T075	T102	FALSE	FALSE	0	0	1	1	none	0.0001154312065286
T077	T102	FALSE	FALSE	0	0	1	1	none	0.0001167465375065
T087	T102	FALSE	FALSE	0	0	1	1	none	0.0001152167240451
T095	T102	TRUE	TRUE	1	0	1	1	anc	6.007042161e-07
T099a	T102	FALSE	FALSE	0	0	1	1	none	9.7978912737e-06
S002	T104	FALSE	FALSE	0	0	1	1	none	5.80429764283e-05
S007	T104	FALSE	FALSE	0	0	1	1	none	3.39155023433e-05
S021	T104	FALSE	FALSE	0	0	1	1	none	6.02651893075e-05
S024	T104	FALSE	FALSE	0	0	1	1	none	5.94579338001e-05
S025	T104	FALSE	FALSE	0	0	1	1	none	7.08936953714e-05
S026	T104	FALSE	FALSE	0	0	1	1	none	5.51730671071e-05
S038	T104	FALSE	FALSE	0	0	1	1	none	4.97736735965e-05
S039	T104	FALSE	FALSE	0	0	1	1	none	6.11517472385e-05
S040	T104	FALSE	FALSE	0	0	1	1	none	9.73695066303e-05
S042	T104	FALSE	FALSE	0	0	1	1	none	6.02905934455e-05
S071	T104	FALSE	FALSE	0	0	1	1	none	9.91239887876e-05
S078	T104	FALSE	FALSE	0	0	1	1	none	5.96284269903e-05
S081	T104	FALSE	FALSE	0	0	1	1	none	5.98905453177e-05
S085	T104	FALSE	FALSE	0	0	1	1	none	9.71433845254e-05
S087	T104	FALSE	FALSE	0	0	1	1	none	0.0001036126459609
S093	T104	FALSE	FALSE	0	0	1	1	none	8.73165402135e-05
S097	T104	FALSE	FALSE	0	0	1	1	none	6.91872491984e-05
S102	T104	FALSE	FALSE	0	0	1	1	none	9.81055558844e-05
S106	T104	FALSE	FALSE	0	0	1	1	none	6.13876002093e-05
S130	T104	FALSE	FALSE	0	0	1	1	none	0.0001027354865433
T009	T104	FALSE	FALSE	0	0	1	1	none	6.48382216592e-05
T010	T104	FALSE	FALSE	0	0	1	1	none	6.65542949473e-05
T013	T104	FALSE	FALSE	0	0	1	1	none	5.86632739742e-05
T014	T104	FALSE	FALSE	0	0	1	1	none	6.35267592614e-05
T020	T104	FALSE	FALSE	0	0	1	1	none	5.31892151395e-05
T021	T104	FALSE	FALSE	0	0	1	1	none	6.5054259075e-05
T028	T104	FALSE	FALSE	0	0	1	1	none	2.80678938298e-05
T035a	T104	FALSE	FALSE	0	0	1	1	none	0.0001060153163655
T035b	T104	FALSE	FALSE	0	0	1	1	none	6.41251498297e-05
T040	T104	FALSE	FALSE	0	0	1	1	none	6.08709851576e-05
T056	T104	FALSE	FALSE	0	0	1	1	none	7.33921496862e-05
T059	T104	FALSE	FALSE	0	0	1	1	none	0.0001031890749501
T065	T104	FALSE	FALSE	0	0	1	1	none	5.0558423212e-05
T069	T104	FALSE	FALSE	0	0	1	1	none	0.0001192711555054
T073	T104	FALSE	FALSE	0	0	1	1	none	6.56549632911e-05
T075	T104	FALSE	FALSE	0	0	1	1	none	6.55410407454e-05
T077	T104	FALSE	FALSE	0	0	1	1	none	6.56549632911e-05
T087	T104	FALSE	FALSE	0	0	1	1	none	6.41251498297e-05
T095	T104	FALSE	FALSE	0	0	1	1	none	0.000103189388443
T099a	T104	FALSE	FALSE	0	0	1	1	none	0.0001031603635985
T102	T104	FALSE	FALSE	0	0	1	1	none	0.000108904793272
S002	T105	FALSE	FALSE	0	0	1	1	none	6.77809601389e-05
S007	T105	FALSE	FALSE	0	0	1	1	none	5.68582998259e-05
S021	T105	FALSE	FALSE	0	0	1	1	none	7.00031730181e-05
S024	T105	FALSE	FALSE	0	0	1	1	none	6.91959175107e-05
S025	T105	FALSE	FALSE	0	0	1	1	none	8.0631679082e-05
S026	T105	FALSE	FALSE	0	0	1	1	none	6.49110508177e-05
S038	T105	FALSE	FALSE	0	0	1	1	none	6.5356454349e-06
S039	T105	FALSE	FALSE	0	0	1	1	none	7.08897309491e-05
S040	T105	FALSE	FALSE	0	0	1	1	none	0.0001071074903409
S042	T105	FALSE	FALSE	0	0	1	1	none	7.00285771561e-05
S071	T105	FALSE	FALSE	0	0	1	1	none	0.0001088619724982
S078	T105	FALSE	FALSE	0	0	1	1	none	6.93664107009e-05
S081	T105	FALSE	FALSE	0	0	1	1	none	6.96285290283e-05
S085	T105	FALSE	FALSE	0	0	1	1	none	0.000106881368236
S087	T105	FALSE	FALSE	0	0	1	1	none	0.0001133506296715
S093	T105	FALSE	FALSE	0	0	1	1	none	9.70545239241e-05
S097	T105	FALSE	FALSE	0	0	1	1	none	7.8925232909e-05
S102	T105	FALSE	FALSE	0	0	1	1	none	0.000107843539595
S106	T105	FALSE	FALSE	0	0	1	1	none	7.11255839199e-05
S130	T105	FALSE	FALSE	0	0	1	1	none	0.0001124734702539
T009	T105	FALSE	FALSE	0	0	1	1	none	7.45762053698e-05
T010	T105	FALSE	FALSE	0	0	1	1	none	7.62922786579e-05
T013	T105	FALSE	FALSE	0	0	1	1	none	1.2298928614e-05
T014	T105	FALSE	FALSE	0	0	1	1	none	7.3264742972e-05
T020	T105	FALSE	FALSE	0	0	1	1	none	9.9511869779e-06
T021	T105	FALSE	FALSE	0	0	1	1	none	7.47922427856e-05
T028	T105	FALSE	FALSE	0	0	1	1	none	5.24178782594e-05
T035a	T105	FALSE	FALSE	0	0	1	1	none	0.0001157533000761
T035b	T105	FALSE	FALSE	0	0	1	1	none	7.38631335403e-05
T040	T105	FALSE	FALSE	0	0	1	1	none	7.06089688682e-05
T056	T105	FALSE	FALSE	0	0	1	1	none	8.31301333968e-05
T059	T105	FALSE	FALSE	0	0	1	1	none	0.0001129270586607
T065	T105	TRUE	TRUE	1	0	1	1	anc	1.326138565e-06
T069	T105	FALSE	FALSE	0	0	1	1	none	0.000129009139216
T073	T105	FALSE	FALSE	0	0	1	1	none	7.53929470017e-05
T075	T105	FALSE	FALSE	0	0	1	1	none	7.5279024456e-05
T077	T105	FALSE	FALSE	0	0	1	1	none	7.53929470017e-05
T087	T105	FALSE	FALSE	0	0	1	1	none	7.38631335403e-05
T095	T105	FALSE	FALSE	0	0	1	1	none	0.0001129273721536
T099a	T105	FALSE	FALSE	0	0	1	1	none	0.0001128983473091
T102	T105	FALSE	FALSE	0	0	1	1	none	0.0001186427769826
T104	T105	FALSE	FALSE	0	0	1	1	none	5.30859702092e-05
S002	T107	FALSE	FALSE	0	0	1	1	none	0.0001079331422115
S007	T107	FALSE	FALSE	0	0	1	1	none	0.0001114757144565
S021	T107	FALSE	FALSE	0	0	1	1	none	0.0001101553550907
S024	T107	FALSE	FALSE	0	0	1	1	none	0.0001093480995833
S025	T107	FALSE	FALSE	0	0	1	1	none	0.0001207838611546
S026	T107	FALSE	FALSE	0	0	1	1	none	0.0001050632328903
S038	T107	FALSE	FALSE	0	0	1	1	none	0.0001141290719377
S039	T107	FALSE	FALSE	0	0	1	1	none	0.0001110419130217
S040	T107	FALSE	FALSE	0	0	1	1	none	4.94761714013e-05
S042	T107	FALSE	FALSE	0	0	1	1	none	0.0001101807592287
S071	T107	FALSE	FALSE	0	0	1	1	none	5.12306535586e-05
S078	T107	FALSE	FALSE	0	0	1	1	none	0.0001095185927735
S081	T107	FALSE	FALSE	0	0	1	1	none	0.0001097807111009
S085	T107	FALSE	FALSE	0	0	1	1	none	2.14668815884e-05
S087	T107	FALSE	FALSE	0	0	1	1	none	6.1386623469e-06
S093	T107	FALSE	FALSE	0	0	1	1	none	2.15882530585e-05
S097	T107	FALSE	FALSE	0	0	1	1	none	0.0001190774149816
S102	T107	FALSE	FALSE	0	0	1	1	none	5.02122206554e-05
S106	T107	FALSE	FALSE	0	0	1	1	none	0.0001112777659925
S130	T107	FALSE	FALSE	0	0	1	1	none	6.4629113615e-06
T009	T107	FALSE	FALSE	0	0	1	1	none	0.0001147283874424
T010	T107	FALSE	FALSE	0	0	1	1	none	0.0001164444607305
T013	T107	FALSE	FALSE	0	0	1	1	none	0.0001230186723154
T014	T107	FALSE	FALSE	0	0	1	1	none	0.0001134169250446
T020	T107	FALSE	FALSE	0	0	1	1	none	0.0001175446134807
T021	T107	FALSE	FALSE	0	0	1	1	none	0.0001149444248582
T028	T107	FALSE	FALSE	0	0	1	1	none	0.00010703529289
T035a	T107	FALSE	FALSE	0	0	1	1	none	1.14514356085e-05
T035b	T107	FALSE	FALSE	0	0	1	1	none	0.0001140153156129
T040	T107	FALSE	FALSE	0	0	1	1	none	0.0001107611509408
T056	T107	FALSE	FALSE	0	0	1	1	none	0.0001232823154694
T059	T107	FALSE	FALSE	0	0	1	1	none	5.52957397211e-05
T065	T107	FALSE	FALSE	0	0	1	1	none	0.0001149138215532
T069	T107	FALSE	FALSE	0	0	1	1	none	7.13778202764e-05
T073	T107	FALSE	FALSE	0	0	1	1	none	0.0001155451290743
T075	T107	FALSE	FALSE	0	0	1	1	none	0.0001142297980964
T077	T107	FALSE	FALSE	0	0	1	1	none	0.0001155451290743
T087	T107	FALSE	FALSE	0	0	1	1	none	0.0001140153156129
T095	T107	TRUE	TRUE	1	0	1	1	anc	6.007042161e-07
T099a	T107	FALSE	FALSE	0	0	1	1	none	8.5964828415e-06
T102	T107	FALSE	FALSE	0	0	1	1	none	2.4028168644e-06
T104	T107	FALSE	FALSE	0	0	1	1	none	0.0001077033848398
T105	T107	FALSE	FALSE	0	0	1	1	none	0.0001174413685504
S002	T126	TRUE	TRUE	0	0	1	1	none	0.0001225898434042
S007	T126	TRUE	TRUE	0	0	1	1	none	0.0001261324156492
S021	T126	TRUE	TRUE	0	0	1	1	none	0.0001248120562834
S024	T126	TRUE	TRUE	0	0	1	1	none	0.000124004800776
S025	T126	TRUE	TRUE	0	0	1	1	none	0.0001354405623473
S026	T126	TRUE	TRUE	0	0	1	1	none	0.000119719934083
S038	T126	TRUE	TRUE	0	0	1	1	none	0.0001287857731304
S039	T126	TRUE	TRUE	0	0	1	1	none	0.0001256986142144
S040	T126	TRUE	TRUE	0	0	1	1	none	5.076694935e-05
S042	T126	TRUE	TRUE	0	0	1	1	none	0.0001248374604214
S071	T126	TRUE	TRUE	0	0	1	1	none	2.44375056771e-05
S078	T126	TRUE	TRUE	0	0	1	1	none	0.0001241752939662
S081	T126	TRUE	TRUE	0	0	1	1	none	0.0001244374122936
S085	T126	TRUE	TRUE	0	0	1	1	none	6.39067504891e-05
S087	T126	TRUE	TRUE	0	0	1	1	none	7.03760119246e-05
S093	T126	TRUE	TRUE	0	0	1	1	none	5.40799061772e-05
S097	T126	TRUE	TRUE	0	0	1	1	none	0.0001337341161743
S102	T126	TRUE	TRUE	0	0	1	1	none	5.15029986041e-05
S106	T126	TRUE	TRUE	0	0	1	1	none	0.0001259344671852
S130	T126	TRUE	TRUE	0	0	1	1	none	6.9498852507e-05
T009	T126	FALSE	FALSE	0	0	1	1	none	0.0001293850886351
T010	T126	FALSE	FALSE	0	0	1	1	none	0.0001311011619232
T013	T126	FALSE	FALSE	0	0	1	1	none	0.0001376753735081
T014	T126	TRUE	TRUE	0	0	1	1	none	0.0001280736262373
T020	T126	TRUE	TRUE	0	0	1	1	none	0.0001322013146734
T021	T126	TRUE	TRUE	0	0	1	1	none	0.0001296011260509
T028	T126	TRUE	TRUE	0	0	1	1	none	0.0001216919940827
T035a	T126	TRUE	TRUE	0	0	1	1	none	7.27786823292e-05
T035b	T126	FALSE	FALSE	0	0	1	1	none	0.0001286720168056
T040	T126	TRUE	TRUE	0	0	1	1	none	0.0001254178521335
T056	T126	FALSE	FALSE	0	0	1	1	none	0.0001379390166621
T059	T126	TRUE	TRUE	0	0	1	1	none	5.65865176698e-05
T065	T126	TRUE	TRUE	0	0	1	1	none	0.0001295705227459
T069	T126	TRUE	TRUE	0	0	1	1	none	4.57860808271e-05
T073	T126	TRUE	TRUE	0	0	1	1	none	0.000130201830267
T075	T126	TRUE	TRUE	0	0	1	1	none	0.0001288864992891
T077	T126	TRUE	TRUE	0	0	1	1	none	0.000130201830267
T087	T126	TRUE	TRUE	0	0	1	1	none	0.0001286720168056
T095	T126	TRUE	TRUE	0	0	1	1	none	6.99527544067e-05
T099a	T126	TRUE	TRUE	0	0	1	1	none	6.99237295622e-05
T102	T126	FALSE	FALSE	0	0	1	1	none	7.56681592357e-05
T104	T126	FALSE	FALSE	0	0	1	1	none	0.0001223600860325
T105	T126	FALSE	FALSE	0	0	1	1	none	0.0001320980697431
T107	T126	FALSE	FALSE	0	0	1	1	none	7.44667508035e-05
S002	T156	FALSE	FALSE	0	0	1	1	none	6.69172353014e-05
S007	T156	FALSE	FALSE	0	0	1	1	none	5.59945749884e-05
S021	T156	FALSE	FALSE	0	0	1	1	none	6.91394481806e-05
S024	T156	FALSE	FALSE	0	0	1	1	none	6.83321926732e-05
S025	T156	FALSE	FALSE	0	0	1	1	none	7.97679542445e-05
S026	T156	FALSE	FALSE	0	0	1	1	none	6.40473259802e-05
S038	T156	FALSE	FALSE	0	0	1	1	none	6.8733290296e-06
S039	T156	FALSE	FALSE	0	0	1	1	none	7.00260061116e-05
S040	T156	FALSE	FALSE	0	0	1	1	none	0.0001062437655034
S042	T156	FALSE	FALSE	0	0	1	1	none	6.91648523186e-05
S071	T156	FALSE	FALSE	0	0	1	1	none	0.0001079982476607
S078	T156	FALSE	FALSE	0	0	1	1	none	6.85026858634e-05
S081	T156	FALSE	FALSE	0	0	1	1	none	6.87648041908e-05
S085	T156	FALSE	FALSE	0	0	1	1	none	0.0001060176433985
S087	T156	FALSE	FALSE	0	0	1	1	none	0.000112486904834
S093	T156	FALSE	FALSE	0	0	1	1	none	9.61907990866e-05
S097	T156	FALSE	FALSE	0	0	1	1	none	7.80615080715e-05
S102	T156	FALSE	FALSE	0	0	1	1	none	0.0001069798147575
S106	T156	FALSE	FALSE	0	0	1	1	none	7.02618590824e-05
S130	T156	FALSE	FALSE	0	0	1	1	none	0.0001116097454164
T009	T156	FALSE	FALSE	0	0	1	1	none	7.37124805323e-05
T010	T156	FALSE	FALSE	0	0	1	1	none	7.54285538204e-05
T013	T156	FALSE	FALSE	0	0	1	1	none	1.57629294073e-05
T014	T156	FALSE	FALSE	0	0	1	1	none	7.24010181345e-05
T020	T156	FALSE	FALSE	0	0	1	1	none	1.02888705726e-05
T021	T156	FALSE	FALSE	0	0	1	1	none	7.39285179481e-05
T028	T156	FALSE	FALSE	0	0	1	1	none	5.15541534219e-05
T035a	T156	FALSE	FALSE	0	0	1	1	none	0.0001148895752386
T035b	T156	FALSE	FALSE	0	0	1	1	none	7.29994087028e-05
T040	T156	FALSE	FALSE	0	0	1	1	none	6.97452440307e-05
T056	T156	FALSE	FALSE	0	0	1	1	none	8.22664085593e-05
T059	T156	FALSE	FALSE	0	0	1	1	none	0.0001120633338232
T065	T156	FALSE	FALSE	0	0	1	1	none	7.6580786451e-06
T069	T156	FALSE	FALSE	0	0	1	1	none	0.0001281454143785
T073	T156	FALSE	FALSE	0	0	1	1	none	7.45292221642e-05
T075	T156	FALSE	FALSE	0	0	1	1	none	7.44152996185e-05
T077	T156	FALSE	FALSE	0	0	1	1	none	7.45292221642e-05
T087	T156	FALSE	FALSE	0	0	1	1	none	7.29994087028e-05
T095	T156	FALSE	FALSE	0	0	1	1	none	0.0001120636473161
T099a	T156	FALSE	FALSE	0	0	1	1	none	0.0001120346224716
T102	T156	FALSE	FALSE	0	0	1	1	none	0.0001177790521451
T104	T156	FALSE	FALSE	0	0	1	1	none	5.22222453717e-05
T105	T156	FALSE	FALSE	0	0	1	1	none	1.01856256423e-05
T107	T156	FALSE	FALSE	0	0	1	1	none	0.0001165776437129
T126	T156	FALSE	FALSE	0	0	1	1	none	0.0001312343449056
S002	T159a	TRUE	TRUE	0	0	1	1	none	1.96969371692e-05
S007	T159a	TRUE	TRUE	0	0	1	1	none	6.66960710142e-05
S021	T159a	TRUE	TRUE	0	0	1	1	none	2.19191500484e-05
S024	T159a	TRUE	TRUE	0	0	1	1	none	2.1111894541e-05
S025	T159a	TRUE	TRUE	0	0	1	1	none	3.13462476801e-05
S026	T159a	TRUE	TRUE	0	0	1	1	none	1.05284562598e-05
S038	T159a	TRUE	TRUE	0	0	1	1	none	6.93494284954e-05
S039	T159a	TRUE	TRUE	0	0	1	1	none	2.28057079794e-05
S040	T159a	TRUE	TRUE	0	0	1	1	none	0.0001024800289712
S042	T159a	TRUE	TRUE	0	0	1	1	none	2.19445541864e-05
S071	T159a	TRUE	TRUE	0	0	1	1	none	0.0001042345111285
S078	T159a	TRUE	TRUE	0	0	1	1	none	2.12823877312e-05
S081	T159a	TRUE	TRUE	0	0	1	1	none	2.15445060586e-05
S085	T159a	TRUE	TRUE	0	0	1	1	none	0.0001022539068663
S087	T159a	TRUE	TRUE	0	0	1	1	none	0.0001087231683018
S093	T159a	TRUE	TRUE	0	0	1	1	none	9.24270625544e-05
S097	T159a	TRUE	TRUE	0	0	1	1	none	2.96398015071e-05
S102	T159a	TRUE	TRUE	0	0	1	1	none	0.0001032160782253
S106	T159a	TRUE	TRUE	0	0	1	1	none	2.30415609502e-05
S130	T159a	TRUE	TRUE	0	0	1	1	none	0.0001078460088842
T009	T159a	TRUE	TRUE	0	1	1	1	desc	6.007042161e-07
T010	T159a	TRUE	TRUE	0	1	1	1	desc	1.115369072e-06
T013	T159a	FALSE	FALSE	0	0	1	1	none	7.82390288731e-05
T014	T159a	TRUE	TRUE	0	0	1	1	none	2.51807200023e-05
T020	T159a	TRUE	TRUE	0	0	1	1	none	7.27649700384e-05
T021	T159a	TRUE	TRUE	0	0	1	1	none	3.3319261097e-06
T028	T159a	TRUE	TRUE	0	0	1	1	none	6.22556494477e-05
T035a	T159a	TRUE	TRUE	0	0	1	1	none	0.0001111258387064
T035b	T159a	TRUE	TRUE	0	1	1	1	desc	6.007042161e-07
T040	T159a	TRUE	TRUE	0	0	1	1	none	2.25249458985e-05
T056	T159a	FALSE	FALSE	0	1	1	1	desc	9.1546322431e-06
T059	T159a	TRUE	TRUE	0	0	1	1	none	0.000108299597291
T065	T159a	TRUE	TRUE	0	0	1	1	none	7.01341781109e-05
T069	T159a	TRUE	TRUE	0	0	1	1	none	0.0001243816778463
T073	T159a	TRUE	TRUE	0	0	1	1	none	3.9326303258e-06
T075	T159a	TRUE	TRUE	0	0	1	1	none	7.06515630863e-05
T077	T159a	TRUE	TRUE	0	0	1	1	none	3.9326303258e-06
T087	T159a	TRUE	TRUE	0	0	1	1	none	2.4028168644e-06
T095	T159a	TRUE	TRUE	0	0	1	1	none	0.0001082999107839
T099a	T159a	TRUE	TRUE	0	0	1	1	none	0.0001082708859394
T102	T159a	FALSE	FALSE	0	0	1	1	none	0.0001140153156129
T104	T159a	FALSE	FALSE	0	0	1	1	none	6.29237413975e-05
T105	T159a	FALSE	FALSE	0	0	1	1	none	7.26617251081e-05
T107	T159a	FALSE	FALSE	0	0	1	1	none	0.0001128139071807
T126	T159a	TRUE	TRUE	0	0	1	1	none	0.0001274706083734
T156	T159a	FALSE	FALSE	0	0	1	1	none	7.17980002706e-05
S002	T182	FALSE	FALSE	0	0	1	1	none	6.59997015504e-05
S007	T182	FALSE	FALSE	0	0	1	1	none	5.50770412374e-05
S021	T182	FALSE	FALSE	0	0	1	1	none	6.82219144296e-05
S024	T182	FALSE	FALSE	0	0	1	1	none	6.74146589222e-05
S025	T182	FALSE	FALSE	0	0	1	1	none	7.88504204935e-05
S026	T182	FALSE	FALSE	0	0	1	1	none	6.31297922292e-05
S038	T182	FALSE	FALSE	0	0	1	1	none	5.9557952786e-06
S039	T182	FALSE	FALSE	0	0	1	1	none	6.91084723606e-05
S040	T182	FALSE	FALSE	0	0	1	1	none	0.0001053262317524
S042	T182	FALSE	FALSE	0	0	1	1	none	6.82473185676e-05
S071	T182	FALSE	FALSE	0	0	1	1	none	0.0001070807139097
S078	T182	FALSE	FALSE	0	0	1	1	none	6.75851521124e-05
S081	T182	FALSE	FALSE	0	0	1	1	none	6.78472704398e-05
S085	T182	FALSE	FALSE	0	0	1	1	none	0.0001051001096475
S087	T182	FALSE	FALSE	0	0	1	1	none	0.000111569371083
S093	T182	FALSE	FALSE	0	0	1	1	none	9.52732653356e-05
S097	T182	FALSE	FALSE	0	0	1	1	none	7.71439743205e-05
S102	T182	FALSE	FALSE	0	0	1	1	none	0.0001060622810065
S106	T182	FALSE	FALSE	0	0	1	1	none	6.93443253314e-05
S130	T182	FALSE	FALSE	0	0	1	1	none	0.0001106922116654
T009	T182	FALSE	FALSE	0	0	1	1	none	7.27949467813e-05
T010	T182	FALSE	FALSE	0	0	1	1	none	7.45110200694e-05
T013	T182	FALSE	FALSE	0	0	1	1	none	1.48453956563e-05
T014	T182	FALSE	FALSE	0	0	1	1	none	7.14834843835e-05
T020	T182	FALSE	FALSE	0	0	1	1	none	9.3713368216e-06
T021	T182	FALSE	FALSE	0	0	1	1	none	7.30109841971e-05
T028	T182	FALSE	FALSE	0	0	1	1	none	5.06366196709e-05
T035a	T182	FALSE	FALSE	0	0	1	1	none	0.0001139720414876
T035b	T182	FALSE	FALSE	0	0	1	1	none	7.20818749518e-05
T040	T182	FALSE	FALSE	0	0	1	1	none	6.88277102797e-05
T056	T182	FALSE	FALSE	0	0	1	1	none	8.13488748083e-05
T059	T182	FALSE	FALSE	0	0	1	1	none	0.0001111458000722
T065	T182	FALSE	FALSE	0	0	1	1	none	6.7405448941e-06
T069	T182	FALSE	FALSE	0	0	1	1	none	0.0001272278806275
T073	T182	FALSE	FALSE	0	0	1	1	none	7.36116884132e-05
T075	T182	FALSE	FALSE	0	0	1	1	none	7.34977658675e-05
T077	T182	FALSE	FALSE	0	0	1	1	none	7.36116884132e-05
T087	T182	FALSE	FALSE	0	0	1	1	none	7.20818749518e-05
T095	T182	FALSE	FALSE	0	0	1	1	none	0.0001111461135651
T099a	T182	FALSE	FALSE	0	0	1	1	none	0.0001111170887206
T102	T182	FALSE	FALSE	0	0	1	1	none	0.0001168615183941
T104	T182	FALSE	FALSE	0	0	1	1	none	5.13047116207e-05
T105	T182	FALSE	FALSE	0	0	1	1	none	9.2680918913e-06
T107	T182	FALSE	FALSE	0	0	1	1	none	0.0001156601099619
T126	T182	FALSE	FALSE	0	0	1	1	none	0.0001303168111546
T156	T182	FALSE	FALSE	0	0	1	1	none	6.6268650436e-06
T159a	T182	FALSE	FALSE	0	0	1	1	none	7.08804665196e-05
S002	T188	TRUE	TRUE	0	0	1	1	none	6.04864323605e-05
S007	T188	TRUE	TRUE	0	0	1	1	none	3.63589582755e-05
S021	T188	TRUE	TRUE	0	0	1	1	none	6.27086452397e-05
S024	T188	TRUE	TRUE	0	0	1	1	none	6.19013897323e-05
S025	T188	TRUE	TRUE	0	0	1	1	none	7.33371513036e-05
S026	T188	TRUE	TRUE	0	0	1	1	none	5.76165230393e-05
S038	T188	TRUE	TRUE	0	0	1	1	none	5.22171295287e-05
S039	T188	TRUE	TRUE	0	0	1	1	none	6.35952031707e-05
S040	T188	TRUE	TRUE	0	0	1	1	none	9.98129625625e-05
S042	T188	TRUE	TRUE	0	0	1	1	none	6.27340493777e-05
S071	T188	TRUE	TRUE	0	0	1	1	none	0.0001015674447198
S078	T188	TRUE	TRUE	0	0	1	1	none	6.20718829225e-05
S081	T188	TRUE	TRUE	0	0	1	1	none	6.23340012499e-05
S085	T188	TRUE	TRUE	0	0	1	1	none	9.95868404576e-05
S087	T188	TRUE	TRUE	0	0	1	1	none	0.0001060561018931
S093	T188	TRUE	TRUE	0	0	1	1	none	8.97599961457e-05
S097	T188	TRUE	TRUE	0	0	1	1	none	7.16307051306e-05
S102	T188	TRUE	TRUE	0	0	1	1	none	0.0001005490118166
S106	T188	TRUE	TRUE	0	0	1	1	none	6.38310561415e-05
S130	T188	TRUE	TRUE	0	0	1	1	none	0.0001051789424755
T009	T188	FALSE	FALSE	0	0	1	1	none	6.72816775914e-05
T010	T188	FALSE	FALSE	0	0	1	1	none	6.89977508795e-05
T013	T188	FALSE	FALSE	0	0	1	1	none	6.11067299064e-05
T014	T188	TRUE	TRUE	0	0	1	1	none	6.59702151936e-05
T020	T188	TRUE	TRUE	0	0	1	1	none	5.56326710717e-05
T021	T188	TRUE	TRUE	0	0	1	1	none	6.74977150072e-05
T028	T188	TRUE	TRUE	0	0	1	1	none	2.2363873338e-05
T035a	T188	TRUE	TRUE	0	0	1	1	none	0.0001084587722977
T035b	T188	FALSE	FALSE	0	0	1	1	none	6.65686057619e-05
T040	T188	TRUE	TRUE	0	0	1	1	none	6.33144410898e-05
T056	T188	FALSE	FALSE	0	0	1	1	none	7.58356056184e-05
T059	T188	TRUE	TRUE	0	0	1	1	none	0.0001056325308823
T065	T188	TRUE	TRUE	0	0	1	1	none	5.30018791442e-05
T069	T188	TRUE	TRUE	0	0	1	1	none	0.0001217146114376
T073	T188	TRUE	TRUE	0	0	1	1	none	6.80984192233e-05
T075	T188	TRUE	TRUE	0	0	1	1	none	6.79844966776e-05
T077	T188	TRUE	TRUE	0	0	1	1	none	6.80984192233e-05
T087	T188	TRUE	TRUE	0	0	1	1	none	6.65686057619e-05
T095	T188	TRUE	TRUE	0	0	1	1	none	0.0001056328443752
T099a	T188	TRUE	TRUE	0	0	1	1	none	0.0001056038195307
T102	T188	FALSE	FALSE	0	0	1	1	none	0.0001113482492042
T104	T188	FALSE	FALSE	0	0	1	1	none	3.11794417118e-05
T105	T188	FALSE	FALSE	0	0	1	1	none	5.55294261414e-05
T107	T188	FALSE	FALSE	0	0	1	1	none	0.000110146840772
T126	T188	TRUE	TRUE	0	0	1	1	none	0.0001248035419647
T156	T188	FALSE	FALSE	0	0	1	1	none	5.46657013039e-05
T159a	T188	TRUE	TRUE	0	0	1	1	none	6.53671973297e-05
T182	T188	FALSE	FALSE	0	0	1	1	none	5.37481675529e-05
S002	T192	FALSE	FALSE	0	0	1	1	none	0.0001311279682923
S007	T192	FALSE	FALSE	0	0	1	1	none	0.0001346705405373
S021	T192	FALSE	FALSE	0	0	1	1	none	0.0001333501811715
S024	T192	FALSE	FALSE	0	0	1	1	none	0.0001325429256641
S025	T192	FALSE	FALSE	0	0	1	1	none	0.0001439786872354
S026	T192	FALSE	FALSE	0	0	1	1	none	0.0001282580589711
S038	T192	FALSE	FALSE	0	0	1	1	none	0.0001373238980185
S039	T192	FALSE	FALSE	0	0	1	1	none	0.0001342367391025
S040	T192	FALSE	FALSE	0	0	1	1	none	5.93050742381e-05
S042	T192	FALSE	FALSE	0	0	1	1	none	0.0001333755853095
S071	T192	FALSE	FALSE	0	0	1	1	none	3.29756305652e-05
S078	T192	FALSE	FALSE	0	0	1	1	none	0.0001327134188543
S081	T192	FALSE	FALSE	0	0	1	1	none	0.0001329755371817
S085	T192	FALSE	FALSE	0	0	1	1	none	7.24448753772e-05
S087	T192	FALSE	FALSE	0	0	1	1	none	7.89141368127e-05
S093	T192	FALSE	FALSE	0	0	1	1	none	6.26180310653e-05
S097	T192	FALSE	FALSE	0	0	1	1	none	0.0001422722410624
S102	T192	FALSE	FALSE	0	0	1	1	none	6.00411234922e-05
S106	T192	FALSE	FALSE	0	0	1	1	none	0.0001344725920733
S130	T192	FALSE	FALSE	0	0	1	1	none	7.80369773951e-05
T009	T192	FALSE	FALSE	0	0	1	1	none	0.0001379232135232
T010	T192	FALSE	FALSE	0	0	1	1	none	0.0001396392868113
T013	T192	FALSE	FALSE	0	0	1	1	none	0.0001462134983962
T014	T192	FALSE	FALSE	0	0	1	1	none	0.0001366117511254
T020	T192	FALSE	FALSE	0	0	1	1	none	0.0001407394395615
T021	T192	FALSE	FALSE	0	0	1	1	none	0.000138139250939
T028	T192	FALSE	FALSE	0	0	1	1	none	0.0001302301189708
T035a	T192	FALSE	FALSE	0	0	1	1	none	8.13168072173e-05
T035b	T192	FALSE	FALSE	0	0	1	1	none	0.0001372101416937
T040	T192	FALSE	FALSE	0	0	1	1	none	0.0001339559770216
T056	T192	FALSE	FALSE	0	0	1	1	none	0.0001464771415502
T059	T192	FALSE	FALSE	0	0	1	1	none	6.51246425579e-05
T065	T192	FALSE	FALSE	0	0	1	1	none	0.000138108647634
T069	T192	FALSE	FALSE	0	0	1	1	none	5.43242057152e-05
T073	T192	FALSE	FALSE	0	0	1	1	none	0.0001387399551551
T075	T192	FALSE	FALSE	0	0	1	1	none	0.0001374246241772
T077	T192	FALSE	FALSE	0	0	1	1	none	0.0001387399551551
T087	T192	FALSE	FALSE	0	0	1	1	none	0.0001372101416937
T095	T192	FALSE	FALSE	0	0	1	1	none	7.84908792948e-05
T099a	T192	FALSE	FALSE	0	0	1	1	none	7.84618544503e-05
T102	T192	FALSE	FALSE	0	0	1	1	none	8.42062841238e-05
T104	T192	FALSE	FALSE	0	0	1	1	none	0.0001308982109206
T105	T192	FALSE	FALSE	0	0	1	1	none	0.0001406361946312
T107	T192	FALSE	FALSE	0	0	1	1	none	8.30048756916e-05
T126	T192	TRUE	TRUE	1	0	1	1	anc	1.930378511e-06
T156	T192	FALSE	FALSE	0	0	1	1	none	0.0001397724697937
T159a	T192	FALSE	FALSE	0	0	1	1	none	0.0001360087332615
T182	T192	FALSE	FALSE	0	0	1	1	none	0.0001388549360427
T188	T192	FALSE	FALSE	0	0	1	1	none	0.0001333416668528
S002	T223	FALSE	FALSE	0	0	1	1	none	6.59997015504e-05
S007	T223	FALSE	FALSE	0	0	1	1	none	5.50770412374e-05
S021	T223	FALSE	FALSE	0	0	1	1	none	6.82219144296e-05
S024	T223	FALSE	FALSE	0	0	1	1	none	6.74146589222e-05
S025	T223	FALSE	FALSE	0	0	1	1	none	7.88504204935e-05
S026	T223	FALSE	FALSE	0	0	1	1	none	6.31297922292e-05
S038	T223	FALSE	FALSE	0	0	1	1	none	5.9557952786e-06
S039	T223	FALSE	FALSE	0	0	1	1	none	6.91084723606e-05
S040	T223	FALSE	FALSE	0	0	1	1	none	0.0001053262317524
S042	T223	FALSE	FALSE	0	0	1	1	none	6.82473185676e-05
S071	T223	FALSE	FALSE	0	0	1	1	none	0.0001070807139097
S078	T223	FALSE	FALSE	0	0	1	1	none	6.75851521124e-05
S081	T223	FALSE	FALSE	0	0	1	1	none	6.78472704398e-05
S085	T223	FALSE	FALSE	0	0	1	1	none	0.0001051001096475
S087	T223	FALSE	FALSE	0	0	1	1	none	0.000111569371083
S093	T223	FALSE	FALSE	0	0	1	1	none	9.52732653356e-05
S097	T223	FALSE	FALSE	0	0	1	1	none	7.71439743205e-05
S102	T223	FALSE	FALSE	0	0	1	1	none	0.0001060622810065
S106	T223	FALSE	FALSE	0	0	1	1	none	6.93443253314e-05
S130	T223	FALSE	FALSE	0	0	1	1	none	0.0001106922116654
T009	T223	FALSE	FALSE	0	0	1	1	none	7.27949467813e-05
T010	T223	FALSE	FALSE	0	0	1	1	none	7.45110200694e-05
T013	T223	FALSE	FALSE	0	0	1	1	none	1.48453956563e-05
T014	T223	FALSE	FALSE	0	0	1	1	none	7.14834843835e-05
T020	T223	FALSE	FALSE	0	0	1	1	none	9.3713368216e-06
T021	T223	FALSE	FALSE	0	0	1	1	none	7.30109841971e-05
T028	T223	FALSE	FALSE	0	0	1	1	none	5.06366196709e-05
T035a	T223	FALSE	FALSE	0	0	1	1	none	0.0001139720414876
T035b	T223	FALSE	FALSE	0	0	1	1	none	7.20818749518e-05
T040	T223	FALSE	FALSE	0	0	1	1	none	6.88277102797e-05
T056	T223	FALSE	FALSE	0	0	1	1	none	8.13488748083e-05
T059	T223	FALSE	FALSE	0	0	1	1	none	0.0001111458000722
T065	T223	FALSE	FALSE	0	0	1	1	none	6.7405448941e-06
T069	T223	FALSE	FALSE	0	0	1	1	none	0.0001272278806275
T073	T223	FALSE	FALSE	0	0	1	1	none	7.36116884132e-05
T075	T223	FALSE	FALSE	0	0	1	1	none	7.34977658675e-05
T077	T223	FALSE	FALSE	0	0	1	1	none	7.36116884132e-05
T087	T223	FALSE	FALSE	0	0	1	1	none	7.20818749518e-05
T095	T223	FALSE	FALSE	0	0	1	1	none	0.0001111461135651
T099a	T223	FALSE	FALSE	0	0	1	1	none	0.0001111170887206
T102	T223	FALSE	FALSE	0	0	1	1	none	0.0001168615183941
T104	T223	FALSE	FALSE	0	0	1	1	none	5.13047116207e-05
T105	T223	FALSE	FALSE	0	0	1	1	none	9.2680918913e-06
T107	T223	FALSE	FALSE	0	0	1	1	none	0.0001156601099619
T126	T223	FALSE	FALSE	0	0	1	1	none	0.0001303168111546
T156	T223	FALSE	FALSE	0	0	1	1	none	6.6268650436e-06
T159a	T223	FALSE	FALSE	0	0	1	1	none	7.08804665196e-05
T182	T223	FALSE	FALSE	0	0	1	1	none	3.6042252966e-06
T188	T223	FALSE	FALSE	0	0	1	1	none	5.37481675529e-05
T192	T223	FALSE	FALSE	0	0	1	1	none	0.0001388549360427
S002	T225	FALSE	FALSE	0	0	1	1	none	7.35249816785e-05
S007	T225	FALSE	FALSE	0	0	1	1	none	6.26023213655e-05
S021	T225	FALSE	FALSE	0	0	1	1	none	7.57471945577e-05
S024	T225	FALSE	FALSE	0	0	1	1	none	7.49399390503e-05
S025	T225	FALSE	FALSE	0	0	1	1	none	8.63757006216e-05
S026	T225	FALSE	FALSE	0	0	1	1	none	7.06550723573e-05
S038	T225	FALSE	FALSE	0	0	1	1	none	1.34810754067e-05
S039	T225	FALSE	FALSE	0	0	1	1	none	7.66337524887e-05
S040	T225	FALSE	FALSE	0	0	1	1	none	0.0001128515118805
S042	T225	FALSE	FALSE	0	0	1	1	none	7.57725986957e-05
S071	T225	FALSE	FALSE	0	0	1	1	none	0.0001146059940378
S078	T225	FALSE	FALSE	0	0	1	1	none	7.51104322405e-05
S081	T225	FALSE	FALSE	0	0	1	1	none	7.53725505679e-05
S085	T225	FALSE	FALSE	0	0	1	1	none	0.0001126253897756
S087	T225	FALSE	FALSE	0	0	1	1	none	0.0001190946512111
S093	T225	FALSE	FALSE	0	0	1	1	none	0.0001027985454637
S097	T225	FALSE	FALSE	0	0	1	1	none	8.46692544486e-05
S102	T225	FALSE	FALSE	0	0	1	1	none	0.0001135875611346
S106	T225	FALSE	FALSE	0	0	1	1	none	7.68696054595e-05
S130	T225	FALSE	FALSE	0	0	1	1	none	0.0001182174917935
T009	T225	FALSE	FALSE	0	0	1	1	none	8.03202269094e-05
T010	T225	FALSE	FALSE	0	0	1	1	none	8.20363001975e-05
T013	T225	FALSE	FALSE	0	0	1	1	none	2.23706757844e-05
T014	T225	FALSE	FALSE	0	0	1	1	none	7.90087645116e-05
T020	T225	FALSE	FALSE	0	0	1	1	none	1.68966169497e-05
T021	T225	FALSE	FALSE	0	0	1	1	none	8.05362643252e-05
T028	T225	FALSE	FALSE	0	0	1	1	none	5.8161899799e-05
T035a	T225	FALSE	FALSE	0	0	1	1	none	0.0001214973216157
T035b	T225	FALSE	FALSE	0	0	1	1	none	7.96071550799e-05
T040	T225	FALSE	FALSE	0	0	1	1	none	7.63529904078e-05
T056	T225	FALSE	FALSE	0	0	1	1	none	8.88741549364e-05
T059	T225	FALSE	FALSE	0	0	1	1	none	0.0001186710802003
T065	T225	FALSE	FALSE	0	0	1	1	none	1.42658250222e-05
T069	T225	FALSE	FALSE	0	0	1	1	none	0.0001347531607556
T073	T225	FALSE	FALSE	0	0	1	1	none	8.11369685413e-05
T075	T225	FALSE	FALSE	0	0	1	1	none	8.10230459956e-05
T077	T225	FALSE	FALSE	0	0	1	1	none	8.11369685413e-05
T087	T225	FALSE	FALSE	0	0	1	1	none	7.96071550799e-05
T095	T225	FALSE	FALSE	0	0	1	1	none	0.0001186713936932
T099a	T225	FALSE	FALSE	0	0	1	1	none	0.0001186423688487
T102	T225	FALSE	FALSE	0	0	1	1	none	0.0001243867985222
T104	T225	FALSE	FALSE	0	0	1	1	none	5.88299917488e-05
T105	T225	FALSE	FALSE	0	0	1	1	none	1.67933720194e-05
T107	T225	FALSE	FALSE	0	0	1	1	none	0.00012318539009
T126	T225	FALSE	FALSE	0	0	1	1	none	0.0001378420912827
T156	T225	FALSE	FALSE	0	0	1	1	none	9.0105632415e-06
T159a	T225	FALSE	FALSE	0	0	1	1	none	7.84057466477e-05
T182	T225	FALSE	FALSE	0	0	1	1	none	1.32346114207e-05
T188	T225	FALSE	FALSE	0	0	1	1	none	6.1273447681e-05
T192	T225	FALSE	FALSE	0	0	1	1	none	0.0001463802161708
T223	T225	FALSE	FALSE	0	0	1	1	none	1.32346114207e-05
S002	T230	FALSE	FALSE	0	0	1	1	none	2.26025614292e-05
S007	T230	FALSE	FALSE	0	0	1	1	none	6.96016952742e-05
S021	T230	FALSE	FALSE	0	0	1	1	none	2.48247743084e-05
S024	T230	FALSE	FALSE	0	0	1	1	none	2.4017518801e-05
S025	T230	FALSE	FALSE	0	0	1	1	none	3.42518719401e-05
S026	T230	FALSE	FALSE	0	0	1	1	none	1.34340805198e-05
S038	T230	FALSE	FALSE	0	0	1	1	none	7.22550527554e-05
S039	T230	FALSE	FALSE	0	0	1	1	none	2.57113322394e-05
S040	T230	FALSE	FALSE	0	0	1	1	none	0.0001053856532312
S042	T230	FALSE	FALSE	0	0	1	1	none	2.48501784464e-05
S071	T230	FALSE	FALSE	0	0	1	1	none	0.0001071401353885
S078	T230	FALSE	FALSE	0	0	1	1	none	2.41880119912e-05
S081	T230	FALSE	FALSE	0	0	1	1	none	2.44501303186e-05
S085	T230	FALSE	FALSE	0	0	1	1	none	0.0001051595311263
S087	T230	FALSE	FALSE	0	0	1	1	none	0.0001116287925618
S093	T230	FALSE	FALSE	0	0	1	1	none	9.53326868144e-05
S097	T230	FALSE	FALSE	0	0	1	1	none	3.25454257671e-05
S102	T230	FALSE	FALSE	0	0	1	1	none	0.0001061217024853
S106	T230	FALSE	FALSE	0	0	1	1	none	2.59471852102e-05
S130	T230	FALSE	FALSE	0	0	1	1	none	0.0001107516331442
T009	T230	FALSE	FALSE	0	0	1	1	none	2.1925524305e-06
T010	T230	FALSE	FALSE	0	0	1	1	none	2.7072172864e-06
T013	T230	FALSE	FALSE	0	0	1	1	none	8.11446531331e-05
T014	T230	FALSE	FALSE	0	0	1	1	none	2.80863442623e-05
T020	T230	FALSE	FALSE	0	0	1	1	none	7.56705942984e-05
T021	T230	FALSE	FALSE	0	0	1	1	none	6.2375503697e-06
T028	T230	FALSE	FALSE	0	0	1	1	none	6.51612737077e-05
T035a	T230	FALSE	FALSE	0	0	1	1	none	0.0001140314629664
T035b	T230	FALSE	FALSE	0	0	1	1	none	2.90562426e-06
T040	T230	FALSE	FALSE	0	0	1	1	none	2.54305701585e-05
T056	T230	FALSE	FALSE	0	0	1	1	none	1.07464804575e-05
T059	T230	FALSE	FALSE	0	0	1	1	none	0.000111205221551
T065	T230	FALSE	FALSE	0	0	1	1	none	7.30398023709e-05
T069	T230	FALSE	FALSE	0	0	1	1	none	0.0001272873021063
T073	T230	FALSE	FALSE	0	0	1	1	none	6.8382545858e-06
T075	T230	FALSE	FALSE	0	0	1	1	none	7.35571873463e-05
T077	T230	FALSE	FALSE	0	0	1	1	none	6.8382545858e-06
T087	T230	FALSE	FALSE	0	0	1	1	none	5.3084411244e-06
T095	T230	FALSE	FALSE	0	0	1	1	none	0.0001112055350439
T099a	T230	FALSE	FALSE	0	0	1	1	none	0.0001111765101994
T102	T230	FALSE	FALSE	0	0	1	1	none	0.0001169209398729
T104	T230	FALSE	FALSE	0	0	1	1	none	6.58293656575e-05
T105	T230	FALSE	FALSE	0	0	1	1	none	7.55673493681e-05
T107	T230	FALSE	FALSE	0	0	1	1	none	0.0001157195314407
T126	T230	FALSE	FALSE	0	0	1	1	none	0.0001303762326334
T156	T230	FALSE	FALSE	0	0	1	1	none	7.47036245306e-05
T159a	T230	TRUE	TRUE	1	0	1	1	anc	9.911439983e-07
T182	T230	FALSE	FALSE	0	0	1	1	none	7.37860907796e-05
T188	T230	FALSE	FALSE	0	0	1	1	none	6.82728215897e-05
T192	T230	FALSE	FALSE	0	0	1	1	none	0.0001389143575215
T223	T230	FALSE	FALSE	0	0	1	1	none	7.37860907796e-05
T225	T230	FALSE	FALSE	0	0	1	1	none	8.13113709077e-05
S002	T232	TRUE	TRUE	0	0	1	1	none	0.0001234529039322
S007	T232	TRUE	TRUE	0	0	1	1	none	0.0001269954761772
S021	T232	TRUE	TRUE	0	0	1	1	none	0.0001256751168114
S024	T232	TRUE	TRUE	0	0	1	1	none	0.000124867861304
S025	T232	TRUE	TRUE	0	0	1	1	none	0.0001363036228753
S026	T232	TRUE	TRUE	0	0	1	1	none	0.000120582994611
S038	T232	TRUE	TRUE	0	0	1	1	none	0.0001296488336584
S039	T232	TRUE	TRUE	0	0	1	1	none	0.0001265616747424
S040	T232	TRUE	TRUE	0	0	1	1	none	5.1630009878e-05
S042	T232	TRUE	TRUE	0	0	1	1	none	0.0001257005209494
S071	T232	TRUE	TRUE	0	0	1	1	none	2.53005662051e-05
S078	T232	TRUE	TRUE	0	0	1	1	none	0.0001250383544942
S081	T232	TRUE	TRUE	0	0	1	1	none	0.0001253004728216
S085	T232	TRUE	TRUE	0	0	1	1	none	6.47698110171e-05
S087	T232	TRUE	TRUE	0	0	1	1	none	7.12390724526e-05
S093	T232	TRUE	TRUE	0	0	1	1	none	5.49429667052e-05
S097	T232	TRUE	TRUE	0	0	1	1	none	0.0001345971767023
S102	T232	TRUE	TRUE	0	0	1	1	none	5.23660591321e-05
S106	T232	TRUE	TRUE	0	0	1	1	none	0.0001267975277132
S130	T232	TRUE	TRUE	0	0	1	1	none	7.0361913035e-05
T009	T232	FALSE	FALSE	0	0	1	1	none	0.0001302481491631
T010	T232	FALSE	FALSE	0	0	1	1	none	0.0001319642224512
T013	T232	FALSE	FALSE	0	0	1	1	none	0.0001385384340361
T014	T232	TRUE	TRUE	0	0	1	1	none	0.0001289366867653
T020	T232	TRUE	TRUE	0	0	1	1	none	0.0001330643752014
T021	T232	TRUE	TRUE	0	0	1	1	none	0.0001304641865789
T028	T232	TRUE	TRUE	0	0	1	1	none	0.0001225550546107
T035a	T232	TRUE	TRUE	0	0	1	1	none	7.36417428572e-05
T035b	T232	FALSE	FALSE	0	0	1	1	none	0.0001295350773336
T040	T232	TRUE	TRUE	0	0	1	1	none	0.0001262809126615
T056	T232	FALSE	FALSE	0	0	1	1	none	0.0001388020771901
T059	T232	TRUE	TRUE	0	0	1	1	none	5.74495781978e-05
T065	T232	TRUE	TRUE	0	0	1	1	none	0.0001304335832739
T069	T232	TRUE	TRUE	0	0	1	1	none	4.66491413551e-05
T073	T232	TRUE	TRUE	0	0	1	1	none	0.000131064890795
T075	T232	TRUE	TRUE	0	0	1	1	none	0.0001297495598171
T077	T232	TRUE	TRUE	0	0	1	1	none	0.000131064890795
T087	T232	TRUE	TRUE	0	0	1	1	none	0.0001295350773336
T095	T232	TRUE	TRUE	0	0	1	1	none	7.08158149347e-05
T099a	T232	TRUE	TRUE	0	0	1	1	none	7.07867900902e-05
T102	T232	FALSE	FALSE	0	0	1	1	none	7.65312197637e-05
T104	T232	FALSE	FALSE	0	0	1	1	none	0.0001232231465605
T105	T232	FALSE	FALSE	0	0	1	1	none	0.0001329611302711
T107	T232	FALSE	FALSE	0	0	1	1	none	7.53298113315e-05
T126	T232	TRUE	TRUE	0	0	1	1	none	3.72716083e-06
T156	T232	FALSE	FALSE	0	0	1	1	none	0.0001320974054336
T159a	T232	TRUE	TRUE	0	0	1	1	none	0.0001283336689014
T182	T232	FALSE	FALSE	0	0	1	1	none	0.0001311798716826
T188	T232	TRUE	TRUE	0	0	1	1	none	0.0001256666024927
T192	T232	FALSE	FALSE	0	0	1	1	none	1.22652857181e-05
T223	T232	FALSE	FALSE	0	0	1	1	none	0.0001311798716826
T225	T232	FALSE	FALSE	0	0	1	1	none	0.0001387051518107
T230	T232	FALSE	FALSE	0	0	1	1	none	0.0001312392931614
S002	T241	FALSE	FALSE	0	0	1	1	none	8.52579631116e-05
S007	T241	FALSE	FALSE	0	0	1	1	none	7.43353027986e-05
S021	T241	FALSE	FALSE	0	0	1	1	none	8.74801759908e-05
S024	T241	FALSE	FALSE	0	0	1	1	none	8.66729204834e-05
S025	T241	FALSE	FALSE	0	0	1	1	none	9.81086820547e-05
S026	T241	FALSE	FALSE	0	0	1	1	none	8.23880537904e-05
S038	T241	FALSE	FALSE	0	0	1	1	none	2.40126484076e-05
S039	T241	FALSE	FALSE	0	0	1	1	none	8.83667339218e-05
S040	T241	FALSE	FALSE	0	0	1	1	none	0.0001245844933136
S042	T241	FALSE	FALSE	0	0	1	1	none	8.75055801288e-05
S071	T241	FALSE	FALSE	0	0	1	1	none	0.0001263389754709
S078	T241	FALSE	FALSE	0	0	1	1	none	8.68434136736e-05
S081	T241	FALSE	FALSE	0	0	1	1	none	8.7105532001e-05
S085	T241	FALSE	FALSE	0	0	1	1	none	0.0001243583712087
S087	T241	FALSE	FALSE	0	0	1	1	none	0.0001308276326442
S093	T241	FALSE	FALSE	0	0	1	1	none	0.0001145315268968
S097	T241	FALSE	FALSE	0	0	1	1	none	9.64022358817e-05
S102	T241	FALSE	FALSE	0	0	1	1	none	0.0001253205425677
S106	T241	FALSE	FALSE	0	0	1	1	none	8.86025868926e-05
S130	T241	FALSE	FALSE	0	0	1	1	none	0.0001299504732266
T009	T241	FALSE	FALSE	0	0	1	1	none	9.20532083425e-05
T010	T241	FALSE	FALSE	0	0	1	1	none	9.37692816306e-05
T013	T241	FALSE	FALSE	0	0	1	1	none	2.06092680703e-05
T014	T241	FALSE	FALSE	0	0	1	1	none	9.07417459447e-05
T020	T241	FALSE	FALSE	0	0	1	1	none	2.74281899506e-05
T021	T241	FALSE	FALSE	0	0	1	1	none	9.22692457583e-05
T028	T241	FALSE	FALSE	0	0	1	1	none	6.98948812321e-05
T035a	T241	FALSE	FALSE	0	0	1	1	none	0.0001332303030488
T035b	T241	FALSE	FALSE	0	0	1	1	none	9.1340136513e-05
T040	T241	FALSE	FALSE	0	0	1	1	none	8.80859718409e-05
T056	T241	FALSE	FALSE	0	0	1	1	none	0.0001006071363695
T059	T241	FALSE	FALSE	0	0	1	1	none	0.0001304040616334
T065	T241	FALSE	FALSE	0	0	1	1	none	2.16710808245e-05
T069	T241	FALSE	FALSE	0	0	1	1	none	0.0001464861421887
T073	T241	FALSE	FALSE	0	0	1	1	none	9.28699499744e-05
T075	T241	FALSE	FALSE	0	0	1	1	none	9.27560274287e-05
T077	T241	FALSE	FALSE	0	0	1	1	none	9.28699499744e-05
T087	T241	FALSE	FALSE	0	0	1	1	none	9.1340136513e-05
T095	T241	FALSE	FALSE	0	0	1	1	none	0.0001304043751263
T099a	T241	FALSE	FALSE	0	0	1	1	none	0.0001303753502818
T102	T241	FALSE	FALSE	0	0	1	1	none	0.0001361197799553
T104	T241	FALSE	FALSE	0	0	1	1	none	7.05629731819e-05
T105	T241	FALSE	FALSE	0	0	1	1	none	2.41986278217e-05
T107	T241	FALSE	FALSE	0	0	1	1	none	0.0001349183715231
T126	T241	FALSE	FALSE	0	0	1	1	none	0.0001495750727158
T156	T241	FALSE	FALSE	0	0	1	1	none	2.7662628615e-05
T159a	T241	FALSE	FALSE	0	0	1	1	none	9.01387280808e-05
T182	T241	FALSE	FALSE	0	0	1	1	none	2.6745094864e-05
T188	T241	FALSE	FALSE	0	0	1	1	none	7.30064291141e-05
T192	T241	FALSE	FALSE	0	0	1	1	none	0.0001581131976039
T223	T241	FALSE	FALSE	0	0	1	1	none	2.6745094864e-05
T225	T241	FALSE	FALSE	0	0	1	1	none	3.42703749921e-05
T230	T241	FALSE	FALSE	0	0	1	1	none	9.30443523408e-05
T232	T241	FALSE	FALSE	0	0	1	1	none	0.0001504381332438
S002	T270	FALSE	FALSE	0	0	1	1	none	0.0001252960180732
S007	T270	FALSE	FALSE	0	0	1	1	none	0.0001288385903182
S021	T270	FALSE	FALSE	0	0	1	1	none	0.0001275182309524
S024	T270	FALSE	FALSE	0	0	1	1	none	0.000126710975445
S025	T270	FALSE	FALSE	0	0	1	1	none	0.0001381467370163
S026	T270	FALSE	FALSE	0	0	1	1	none	0.000122426108752
S038	T270	FALSE	FALSE	0	0	1	1	none	0.0001314919477994
S039	T270	FALSE	FALSE	0	0	1	1	none	0.0001284047888834
S040	T270	FALSE	FALSE	0	0	1	1	none	5.3473124019e-05
S042	T270	FALSE	FALSE	0	0	1	1	none	0.0001275436350904
S071	T270	FALSE	FALSE	0	0	1	1	none	2.71436803461e-05
S078	T270	FALSE	FALSE	0	0	1	1	none	0.0001268814686352
S081	T270	FALSE	FALSE	0	0	1	1	none	0.0001271435869626
S085	T270	FALSE	FALSE	0	0	1	1	none	6.66129251581e-05
S087	T270	FALSE	FALSE	0	0	1	1	none	7.30821865936e-05
S093	T270	FALSE	FALSE	0	0	1	1	none	5.67860808462e-05
S097	T270	FALSE	FALSE	0	0	1	1	none	0.0001364402908433
S102	T270	FALSE	FALSE	0	0	1	1	none	5.42091732731e-05
S106	T270	FALSE	FALSE	0	0	1	1	none	0.0001286406418542
S130	T270	FALSE	FALSE	0	0	1	1	none	7.2205027176e-05
T009	T270	FALSE	FALSE	0	0	1	1	none	0.0001320912633041
T010	T270	FALSE	FALSE	0	0	1	1	none	0.0001338073365922
T013	T270	FALSE	FALSE	0	0	1	1	none	0.0001403815481771
T014	T270	FALSE	FALSE	0	0	1	1	none	0.0001307798009063
T020	T270	FALSE	FALSE	0	0	1	1	none	0.0001349074893424
T021	T270	FALSE	FALSE	0	0	1	1	none	0.0001323073007199
T028	T270	FALSE	FALSE	0	0	1	1	none	0.0001243981687517
T035a	T270	FALSE	FALSE	0	0	1	1	none	7.54848569982e-05
T035b	T270	FALSE	FALSE	0	0	1	1	none	0.0001313781914746
T040	T270	FALSE	FALSE	0	0	1	1	none	0.0001281240268025
T056	T270	FALSE	FALSE	0	0	1	1	none	0.0001406451913311
T059	T270	FALSE	FALSE	0	0	1	1	none	5.92926923388e-05
T065	T270	FALSE	FALSE	0	0	1	1	none	0.0001322766974149
T069	T270	FALSE	FALSE	0	0	1	1	none	4.84922554961e-05
T073	T270	FALSE	FALSE	0	0	1	1	none	0.000132908004936
T075	T270	FALSE	FALSE	0	0	1	1	none	0.0001315926739581
T077	T270	FALSE	FALSE	0	0	1	1	none	0.000132908004936
T087	T270	FALSE	FALSE	0	0	1	1	none	0.0001313781914746
T095	T270	FALSE	FALSE	0	0	1	1	none	7.26589290757e-05
T099a	T270	FALSE	FALSE	0	0	1	1	none	7.26299042312e-05
T102	T270	FALSE	FALSE	0	0	1	1	none	7.83743339047e-05
T104	T270	FALSE	FALSE	0	0	1	1	none	0.0001250662607015
T105	T270	FALSE	FALSE	0	0	1	1	none	0.0001348042444121
T107	T270	FALSE	FALSE	0	0	1	1	none	7.71729254725e-05
T126	T270	FALSE	FALSE	0	0	1	1	none	5.570274971e-06
T156	T270	FALSE	FALSE	0	0	1	1	none	0.0001339405195746
T159a	T270	FALSE	FALSE	0	0	1	1	none	0.0001301767830424
T182	T270	FALSE	FALSE	0	0	1	1	none	0.0001330229858236
T188	T270	FALSE	FALSE	0	0	1	1	none	0.0001275097166337
T192	T270	FALSE	FALSE	0	0	1	1	none	1.41083998591e-05
T223	T270	FALSE	FALSE	0	0	1	1	none	0.0001330229858236
T225	T270	FALSE	FALSE	0	0	1	1	none	0.0001405482659517
T230	T270	FALSE	FALSE	0	0	1	1	none	0.0001330824073024
T232	T270	TRUE	TRUE	1	0	1	1	anc	6.417057088e-07
T241	T270	FALSE	FALSE	0	0	1	1	none	0.0001522812473848
S002	T271b	FALSE	FALSE	0	0	1	1	none	7.17228690302e-05
S007	T271b	FALSE	FALSE	0	0	1	1	none	6.08002087172e-05
S021	T271b	FALSE	FALSE	0	0	1	1	none	7.39450819094e-05
S024	T271b	FALSE	FALSE	0	0	1	1	none	7.3137826402e-05
S025	T271b	FALSE	FALSE	0	0	1	1	none	8.45735879733e-05
S026	T271b	FALSE	FALSE	0	0	1	1	none	6.8852959709e-05
S038	T271b	FALSE	FALSE	0	0	1	1	none	1.16789627584e-05
S039	T271b	FALSE	FALSE	0	0	1	1	none	7.48316398404e-05
S040	T271b	FALSE	FALSE	0	0	1	1	none	0.0001110493992322
S042	T271b	FALSE	FALSE	0	0	1	1	none	7.39704860474e-05
S071	T271b	FALSE	FALSE	0	0	1	1	none	0.0001128038813895
S078	T271b	FALSE	FALSE	0	0	1	1	none	7.33083195922e-05
S081	T271b	FALSE	FALSE	0	0	1	1	none	7.35704379196e-05
S085	T271b	FALSE	FALSE	0	0	1	1	none	0.0001108232771273
S087	T271b	FALSE	FALSE	0	0	1	1	none	0.0001172925385628
S093	T271b	FALSE	FALSE	0	0	1	1	none	0.0001009964328154
S097	T271b	FALSE	FALSE	0	0	1	1	none	8.28671418003e-05
S102	T271b	FALSE	FALSE	0	0	1	1	none	0.0001117854484863
S106	T271b	FALSE	FALSE	0	0	1	1	none	7.50674928112e-05
S130	T271b	FALSE	FALSE	0	0	1	1	none	0.0001164153791452
T009	T271b	FALSE	FALSE	0	0	1	1	none	7.85181142611e-05
T010	T271b	FALSE	FALSE	0	0	1	1	none	8.02341875492e-05
T013	T271b	FALSE	FALSE	0	0	1	1	none	2.05685631361e-05
T014	T271b	FALSE	FALSE	0	0	1	1	none	7.72066518633e-05
T020	T271b	FALSE	FALSE	0	0	1	1	none	1.50945043014e-05
T021	T271b	FALSE	FALSE	0	0	1	1	none	7.87341516769e-05
T028	T271b	FALSE	FALSE	0	0	1	1	none	5.63597871507e-05
T035a	T271b	FALSE	FALSE	0	0	1	1	none	0.0001196952089674
T035b	T271b	FALSE	FALSE	0	0	1	1	none	7.78050424316e-05
T040	T271b	FALSE	FALSE	0	0	1	1	none	7.45508777595e-05
T056	T271b	FALSE	FALSE	0	0	1	1	none	8.70720422881e-05
T059	T271b	FALSE	FALSE	0	0	1	1	none	0.000116868967552
T065	T271b	FALSE	FALSE	0	0	1	1	none	1.24637123739e-05
T069	T271b	FALSE	FALSE	0	0	1	1	none	0.0001329510481073
T073	T271b	FALSE	FALSE	0	0	1	1	none	7.9334855893e-05
T075	T271b	FALSE	FALSE	0	0	1	1	none	7.92209333473e-05
T077	T271b	FALSE	FALSE	0	0	1	1	none	7.9334855893e-05
T087	T271b	FALSE	FALSE	0	0	1	1	none	7.78050424316e-05
T095	T271b	FALSE	FALSE	0	0	1	1	none	0.0001168692810449
T099a	T271b	FALSE	FALSE	0	0	1	1	none	0.0001168402562004
T102	T271b	FALSE	FALSE	0	0	1	1	none	0.0001225846858739
T104	T271b	FALSE	FALSE	0	0	1	1	none	5.70278791005e-05
T105	T271b	FALSE	FALSE	0	0	1	1	none	1.49912593711e-05
T107	T271b	FALSE	FALSE	0	0	1	1	none	0.0001213832774417
T126	T271b	FALSE	FALSE	0	0	1	1	none	0.0001360399786344
T156	T271b	FALSE	FALSE	0	0	1	1	none	7.2084505932e-06
T159a	T271b	FALSE	FALSE	0	0	1	1	none	7.66036339994e-05
T182	T271b	FALSE	FALSE	0	0	1	1	none	1.14324987724e-05
T188	T271b	FALSE	FALSE	0	0	1	1	none	5.94713350327e-05
T192	T271b	FALSE	FALSE	0	0	1	1	none	0.0001445781035225
T223	T271b	FALSE	FALSE	0	0	1	1	none	1.14324987724e-05
T225	T271b	FALSE	FALSE	0	0	1	1	none	5.4063379449e-06
T230	T271b	FALSE	FALSE	0	0	1	1	none	7.95092582594e-05
T232	T271b	FALSE	FALSE	0	0	1	1	none	0.0001369030391624
T241	T271b	FALSE	FALSE	0	0	1	1	none	3.24682623438e-05
T270	T271b	FALSE	FALSE	0	0	1	1	none	0.0001387461533034
S002	T301	FALSE	FALSE	0	0	1	1	none	0.0001369761693088
S007	T301	FALSE	FALSE	0	0	1	1	none	0.0001405187415538
S021	T301	FALSE	FALSE	0	0	1	1	none	0.000139198382188
S024	T301	FALSE	FALSE	0	0	1	1	none	0.0001383911266806
S025	T301	FALSE	FALSE	0	0	1	1	none	0.0001498268882519
S026	T301	FALSE	FALSE	0	0	1	1	none	0.0001341062599876
S038	T301	FALSE	FALSE	0	0	1	1	none	0.000143172099035
S039	T301	FALSE	FALSE	0	0	1	1	none	0.000140084940119
S040	T301	FALSE	FALSE	0	0	1	1	none	6.51532752546e-05
S042	T301	FALSE	FALSE	0	0	1	1	none	0.000139223786326
S071	T301	FALSE	FALSE	0	0	1	1	none	3.88238315817e-05
S078	T301	FALSE	FALSE	0	0	1	1	none	0.0001385616198708
S081	T301	FALSE	FALSE	0	0	1	1	none	0.0001388237381982
S085	T301	FALSE	FALSE	0	0	1	1	none	7.82930763937e-05
S087	T301	FALSE	FALSE	0	0	1	1	none	8.47623378292e-05
S093	T301	FALSE	FALSE	0	0	1	1	none	6.84662320818e-05
S097	T301	FALSE	FALSE	0	0	1	1	none	0.0001481204420789
S102	T301	FALSE	FALSE	0	0	1	1	none	6.58893245087e-05
S106	T301	FALSE	FALSE	0	0	1	1	none	0.0001403207930898
S130	T301	FALSE	FALSE	0	0	1	1	none	8.38851784116e-05
T009	T301	FALSE	FALSE	0	0	1	1	none	0.0001437714145397
T010	T301	FALSE	FALSE	0	0	1	1	none	0.0001454874878278
T013	T301	FALSE	FALSE	0	0	1	1	none	0.0001520616994127
T014	T301	FALSE	FALSE	0	0	1	1	none	0.0001424599521419
T020	T301	FALSE	FALSE	0	0	1	1	none	0.000146587640578
T021	T301	FALSE	FALSE	0	0	1	1	none	0.0001439874519555
T028	T301	FALSE	FALSE	0	0	1	1	none	0.0001360783199873
T035a	T301	FALSE	FALSE	0	0	1	1	none	8.71650082338e-05
T035b	T301	FALSE	FALSE	0	0	1	1	none	0.0001430583427102
T040	T301	FALSE	FALSE	0	0	1	1	none	0.0001398041780381
T056	T301	FALSE	FALSE	0	0	1	1	none	0.0001523253425667
T059	T301	FALSE	FALSE	0	0	1	1	none	7.09728435744e-05
T065	T301	FALSE	FALSE	0	0	1	1	none	0.0001439568486505
T069	T301	FALSE	FALSE	0	0	1	1	none	6.01724067317e-05
T073	T301	FALSE	FALSE	0	0	1	1	none	0.0001445881561716
T075	T301	FALSE	FALSE	0	0	1	1	none	0.0001432728251937
T077	T301	FALSE	FALSE	0	0	1	1	none	0.0001445881561716
T087	T301	FALSE	FALSE	0	0	1	1	none	0.0001430583427102
T095	T301	FALSE	FALSE	0	0	1	1	none	8.43390803113e-05
T099a	T301	FALSE	FALSE	0	0	1	1	none	8.43100554668e-05
T102	T301	FALSE	FALSE	0	0	1	1	none	9.00544851403e-05
T104	T301	FALSE	FALSE	0	0	1	1	none	0.0001367464119371
T105	T301	FALSE	FALSE	0	0	1	1	none	0.0001464843956477
T107	T301	FALSE	FALSE	0	0	1	1	none	8.88530767081e-05
T126	T301	FALSE	FALSE	1	0	1	1	anc	8.9306812939e-06
T156	T301	FALSE	FALSE	0	0	1	1	none	0.0001456206708102
T159a	T301	FALSE	FALSE	0	0	1	1	none	0.000141856934278
T182	T301	FALSE	FALSE	0	0	1	1	none	0.0001447031370592
T188	T301	FALSE	FALSE	0	0	1	1	none	0.0001391898678693
T192	T301	FALSE	FALSE	0	0	1	1	none	2.17230423605e-05
T223	T301	FALSE	FALSE	0	0	1	1	none	0.0001447031370592
T225	T301	FALSE	FALSE	0	0	1	1	none	0.0001522284171873
T230	T301	FALSE	FALSE	0	0	1	1	none	0.000144762558538
T232	T301	FALSE	FALSE	0	0	1	1	none	1.81134867346e-05
T241	T301	FALSE	FALSE	0	0	1	1	none	0.0001639613986204
T270	T301	FALSE	FALSE	0	0	1	1	none	1.99566008756e-05
T271b	T301	FALSE	FALSE	0	0	1	1	none	0.000150426304539
S002	T303	FALSE	FALSE	0	0	1	1	none	0.000139378502654
S007	T303	FALSE	FALSE	0	0	1	1	none	0.000142921074899
S021	T303	FALSE	FALSE	0	0	1	1	none	0.0001416007155332
S024	T303	FALSE	FALSE	0	0	1	1	none	0.0001407934600258
S025	T303	FALSE	FALSE	0	0	1	1	none	0.0001522292215971
S026	T303	FALSE	FALSE	0	0	1	1	none	0.0001365085933328
S038	T303	FALSE	FALSE	0	0	1	1	none	0.0001455744323802
S039	T303	FALSE	FALSE	0	0	1	1	none	0.0001424872734642
S040	T303	FALSE	FALSE	0	0	1	1	none	6.75556085998e-05
S042	T303	FALSE	FALSE	0	0	1	1	none	0.0001416261196712
S071	T303	FALSE	FALSE	0	0	1	1	none	4.12261649269e-05
S078	T303	FALSE	FALSE	0	0	1	1	none	0.000140963953216
S081	T303	FALSE	FALSE	0	0	1	1	none	0.0001412260715434
S085	T303	FALSE	FALSE	0	0	1	1	none	8.06954097389e-05
S087	T303	FALSE	FALSE	0	0	1	1	none	8.71646711744e-05
S093	T303	FALSE	FALSE	0	0	1	1	none	7.0868565427e-05
S097	T303	FALSE	FALSE	0	0	1	1	none	0.0001505227754241
S102	T303	FALSE	FALSE	0	0	1	1	none	6.82916578539e-05
S106	T303	FALSE	FALSE	0	0	1	1	none	0.000142723126435
S130	T303	FALSE	FALSE	0	0	1	1	none	8.62875117568e-05
T009	T303	FALSE	FALSE	0	0	1	1	none	0.0001461737478849
T010	T303	FALSE	FALSE	0	0	1	1	none	0.000147889821173
T013	T303	FALSE	FALSE	0	0	1	1	none	0.0001544640327579
T014	T303	FALSE	FALSE	0	0	1	1	none	0.0001448622854871
T020	T303	FALSE	FALSE	0	0	1	1	none	0.0001489899739232
T021	T303	FALSE	FALSE	0	0	1	1	none	0.0001463897853007
T028	T303	FALSE	FALSE	0	0	1	1	none	0.0001384806533325
T035a	T303	FALSE	FALSE	0	0	1	1	none	8.9567341579e-05
T035b	T303	FALSE	FALSE	0	0	1	1	none	0.0001454606760554
T040	T303	FALSE	FALSE	0	0	1	1	none	0.0001422065113833
T056	T303	FALSE	FALSE	0	0	1	1	none	0.0001547276759119
T059	T303	FALSE	FALSE	0	0	1	1	none	7.33751769196e-05
T065	T303	FALSE	FALSE	0	0	1	1	none	0.0001463591819957
T069	T303	FALSE	FALSE	0	0	1	1	none	6.25747400769e-05
T073	T303	FALSE	FALSE	0	0	1	1	none	0.0001469904895168
T075	T303	FALSE	FALSE	0	0	1	1	none	0.0001456751585389
T077	T303	FALSE	FALSE	0	0	1	1	none	0.0001469904895168
T087	T303	FALSE	FALSE	0	0	1	1	none	0.0001454606760554
T095	T303	FALSE	FALSE	0	0	1	1	none	8.67414136565e-05
T099a	T303	FALSE	FALSE	0	0	1	1	none	8.6712388812e-05
T102	T303	FALSE	FALSE	0	0	1	1	none	9.24568184855e-05
T104	T303	FALSE	FALSE	0	0	1	1	none	0.0001391487452823
T105	T303	FALSE	FALSE	0	0	1	1	none	0.0001488867289929
T107	T303	FALSE	FALSE	0	0	1	1	none	9.12554100533e-05
T126	T303	FALSE	FALSE	1	0	1	1	anc	6.4642936534e-06
T156	T303	FALSE	FALSE	0	0	1	1	none	0.0001480230041554
T159a	T303	FALSE	FALSE	0	0	1	1	none	0.0001442592676232
T182	T303	FALSE	FALSE	0	0	1	1	none	0.0001471054704044
T188	T303	FALSE	FALSE	0	0	1	1	none	0.0001415922012145
T192	T303	FALSE	FALSE	0	0	1	1	none	2.17225588413e-05
T223	T303	FALSE	FALSE	0	0	1	1	none	0.0001471054704044
T225	T303	FALSE	FALSE	0	0	1	1	none	0.0001546307505325
T230	T303	FALSE	FALSE	0	0	1	1	none	0.0001471648918832
T232	T303	FALSE	FALSE	0	0	1	1	none	2.05158200798e-05
T241	T303	FALSE	FALSE	0	0	1	1	none	0.0001663637319656
T270	T303	FALSE	FALSE	0	0	1	1	none	2.23589342208e-05
T271b	T303	FALSE	FALSE	0	0	1	1	none	0.0001528286378842
T301	T303	FALSE	FALSE	0	0	1	1	none	2.99735767222e-05
S002	T322	FALSE	FALSE	0	0	1	1	none	7.82329283974e-05
S007	T322	FALSE	FALSE	0	0	1	1	none	6.73102680844e-05
S021	T322	FALSE	FALSE	0	0	1	1	none	8.04551412766e-05
S024	T322	FALSE	FALSE	0	0	1	1	none	7.96478857692e-05
S025	T322	FALSE	FALSE	0	0	1	1	none	9.10836473405e-05
S026	T322	FALSE	FALSE	0	0	1	1	none	7.53630190762e-05
S038	T322	FALSE	FALSE	0	0	1	1	none	1.69876136934e-05
S039	T322	FALSE	FALSE	0	0	1	1	none	8.13416992076e-05
S040	T322	FALSE	FALSE	0	0	1	1	none	0.0001175594585994
S042	T322	FALSE	FALSE	0	0	1	1	none	8.04805454146e-05
S071	T322	FALSE	FALSE	0	0	1	1	none	0.0001193139407567
S078	T322	FALSE	FALSE	0	0	1	1	none	7.98183789594e-05
S081	T322	FALSE	FALSE	0	0	1	1	none	8.00804972868e-05
S085	T322	FALSE	FALSE	0	0	1	1	none	0.0001173333364945
S087	T322	FALSE	FALSE	0	0	1	1	none	0.00012380259793
S093	T322	FALSE	FALSE	0	0	1	1	none	0.0001075064921826
S097	T322	FALSE	FALSE	0	0	1	1	none	8.93772011675e-05
S102	T322	FALSE	FALSE	0	0	1	1	none	0.0001182955078535
S106	T322	FALSE	FALSE	0	0	1	1	none	8.15775521784e-05
S130	T322	FALSE	FALSE	0	0	1	1	none	0.0001229254385124
T009	T322	FALSE	FALSE	0	0	1	1	none	8.50281736283e-05
T010	T322	FALSE	FALSE	0	0	1	1	none	8.67442469164e-05
T013	T322	FALSE	FALSE	0	0	1	1	none	1.35842333561e-05
T014	T322	FALSE	FALSE	0	0	1	1	none	8.37167112305e-05
T020	T322	FALSE	FALSE	0	0	1	1	none	2.04031552364e-05
T021	T322	FALSE	FALSE	0	0	1	1	none	8.52442110441e-05
T028	T322	FALSE	FALSE	0	0	1	1	none	6.28698465179e-05
T035a	T322	FALSE	FALSE	0	0	1	1	none	0.0001262052683346
T035b	T322	FALSE	FALSE	0	0	1	1	none	8.43151017988e-05
T040	T322	FALSE	FALSE	0	0	1	1	none	8.10609371267e-05
T056	T322	FALSE	FALSE	0	0	1	1	none	9.35821016553e-05
T059	T322	FALSE	FALSE	0	0	1	1	none	0.0001233790269192
T065	T322	FALSE	FALSE	0	0	1	1	none	1.46460461103e-05
T069	T322	FALSE	FALSE	0	0	1	1	none	0.0001394611074745
T073	T322	FALSE	FALSE	0	0	1	1	none	8.58449152602e-05
T075	T322	FALSE	FALSE	0	0	1	1	none	8.57309927145e-05
T077	T322	FALSE	FALSE	0	0	1	1	none	8.58449152602e-05
T087	T322	FALSE	FALSE	0	0	1	1	none	8.43151017988e-05
T095	T322	FALSE	FALSE	0	0	1	1	none	0.0001233793404121
T099a	T322	FALSE	FALSE	0	0	1	1	none	0.0001233503155676
T102	T322	FALSE	FALSE	0	0	1	1	none	0.0001290947452411
T104	T322	FALSE	FALSE	0	0	1	1	none	6.35379384677e-05
T105	T322	FALSE	FALSE	0	0	1	1	none	1.71735931075e-05
T107	T322	FALSE	FALSE	0	0	1	1	none	0.0001278933368089
T126	T322	FALSE	FALSE	0	0	1	1	none	0.0001425500380016
T156	T322	FALSE	FALSE	0	0	1	1	none	2.06375939008e-05
T159a	T322	FALSE	FALSE	0	0	1	1	none	8.31136933666e-05
T182	T322	FALSE	FALSE	0	0	1	1	none	1.97200601498e-05
T188	T322	FALSE	FALSE	0	0	1	1	none	6.59813943999e-05
T192	T322	FALSE	FALSE	0	0	1	1	none	0.0001510881628897
T223	T322	FALSE	FALSE	0	0	1	1	none	1.97200601498e-05
T225	T322	FALSE	FALSE	0	0	1	1	none	2.72453402779e-05
T230	T322	FALSE	FALSE	0	0	1	1	none	8.60193176266e-05
T232	T322	FALSE	FALSE	0	0	1	1	none	0.0001434130985296
T241	T322	FALSE	FALSE	0	0	1	1	none	8.3239315554e-06
T270	T322	FALSE	FALSE	0	0	1	1	none	0.0001452562126706
T271b	T322	FALSE	FALSE	0	0	1	1	none	2.54432276296e-05
T301	T322	FALSE	FALSE	0	0	1	1	none	0.0001569363639062
T303	T322	FALSE	FALSE	0	0	1	1	none	0.0001593386972514
S002	T327b	TRUE	TRUE	0	0	1	1	none	0.0001116842864602
S007	T327b	TRUE	TRUE	0	0	1	1	none	0.0001152268587052
S021	T327b	TRUE	TRUE	0	0	1	1	none	0.0001139064993394
S024	T327b	TRUE	TRUE	0	0	1	1	none	0.000113099243832
S025	T327b	TRUE	TRUE	0	0	1	1	none	0.0001245350054033
S026	T327b	TRUE	TRUE	0	0	1	1	none	0.000108814377139
S038	T327b	TRUE	TRUE	0	0	1	1	none	0.0001178802161864
S039	T327b	TRUE	TRUE	0	0	1	1	none	0.0001147930572704
S040	T327b	TRUE	TRUE	0	0	1	1	none	3.9861392406e-05
S042	T327b	TRUE	TRUE	0	0	1	1	none	0.0001139319034774
S071	T327b	TRUE	TRUE	0	0	1	1	none	3.03512510713e-05
S078	T327b	TRUE	TRUE	0	0	1	1	none	0.0001132697370222
S081	T327b	TRUE	TRUE	0	0	1	1	none	0.0001135318553496
S085	T327b	TRUE	TRUE	0	0	1	1	none	5.30011935451e-05
S087	T327b	TRUE	TRUE	0	0	1	1	none	5.94704549806e-05
S093	T327b	TRUE	TRUE	0	0	1	1	none	4.31743492332e-05
S097	T327b	TRUE	TRUE	0	0	1	1	none	0.0001228285592303
S102	T327b	TRUE	TRUE	0	0	1	1	none	4.05974416601e-05
S106	T327b	TRUE	TRUE	0	0	1	1	none	0.0001150289102412
S130	T327b	TRUE	TRUE	0	0	1	1	none	5.8593295563e-05
T009	T327b	FALSE	FALSE	0	0	1	1	none	0.0001184795316911
T010	T327b	FALSE	FALSE	0	0	1	1	none	0.0001201956049792
T013	T327b	FALSE	FALSE	0	0	1	1	none	0.0001267698165641
T014	T327b	TRUE	TRUE	0	0	1	1	none	0.0001171680692933
T020	T327b	TRUE	TRUE	0	0	1	1	none	0.0001212957577294
T021	T327b	TRUE	TRUE	0	0	1	1	none	0.0001186955691069
T028	T327b	TRUE	TRUE	0	0	1	1	none	0.0001107864371387
T035a	T327b	TRUE	TRUE	0	0	1	1	none	6.18731253852e-05
T035b	T327b	FALSE	FALSE	0	0	1	1	none	0.0001177664598616
T040	T327b	TRUE	TRUE	0	0	1	1	none	0.0001145122951895
T056	T327b	FALSE	FALSE	0	0	1	1	none	0.0001270334597181
T059	T327b	TRUE	TRUE	0	0	1	1	none	4.56809607258e-05
T065	T327b	TRUE	TRUE	0	0	1	1	none	0.0001186649658019
T069	T327b	TRUE	TRUE	0	0	1	1	none	5.04984177891e-05
T073	T327b	TRUE	TRUE	0	0	1	1	none	0.000119296273323
T075	T327b	TRUE	TRUE	0	0	1	1	none	0.0001179809423451
T077	T327b	TRUE	TRUE	0	0	1	1	none	0.000119296273323
T087	T327b	TRUE	TRUE	0	0	1	1	none	0.0001177664598616
T095	T327b	TRUE	TRUE	0	0	1	1	none	5.90471974627e-05
T099a	T327b	TRUE	TRUE	0	0	1	1	none	5.90181726182e-05
T102	T327b	FALSE	FALSE	0	0	1	1	none	6.47626022917e-05
T104	T327b	FALSE	FALSE	0	0	1	1	none	0.0001114545290885
T105	T327b	FALSE	FALSE	0	0	1	1	none	0.0001211925127991
T107	T327b	FALSE	FALSE	0	0	1	1	none	6.35611938595e-05
T126	T327b	TRUE	TRUE	0	0	1	1	none	5.35873483162e-05
T156	T327b	FALSE	FALSE	0	0	1	1	none	0.0001203287879616
T159a	T327b	TRUE	TRUE	0	0	1	1	none	0.0001165650514294
T182	T327b	FALSE	FALSE	0	0	1	1	none	0.0001194112542106
T188	T327b	TRUE	TRUE	0	0	1	1	none	0.0001138979850207
T192	T327b	FALSE	FALSE	0	0	1	1	none	6.21254732043e-05
T223	T327b	FALSE	FALSE	0	0	1	1	none	0.0001194112542106
T225	T327b	FALSE	FALSE	0	0	1	1	none	0.0001269365343387
T230	T327b	FALSE	FALSE	0	0	1	1	none	0.0001194706756894
T232	T327b	TRUE	TRUE	0	0	1	1	none	5.44504088442e-05
T241	T327b	FALSE	FALSE	0	0	1	1	none	0.0001386695157718
T270	T327b	FALSE	FALSE	0	0	1	1	none	5.62935229852e-05
T271b	T327b	FALSE	FALSE	0	0	1	1	none	0.0001251344216904
T301	T327b	FALSE	FALSE	0	0	1	1	none	6.79736742208e-05
T303	T327b	FALSE	FALSE	0	0	1	1	none	7.0376007566e-05
T322	T327b	FALSE	FALSE	0	0	1	1	none	0.0001316444810576
S002	T330	TRUE	TRUE	0	0	1	1	none	0.0001116842864602
S007	T330	TRUE	TRUE	0	0	1	1	none	0.0001152268587052
S021	T330	TRUE	TRUE	0	0	1	1	none	0.0001139064993394
S024	T330	TRUE	TRUE	0	0	1	1	none	0.000113099243832
S025	T330	TRUE	TRUE	0	0	1	1	none	0.0001245350054033
S026	T330	TRUE	TRUE	0	0	1	1	none	0.000108814377139
S038	T330	TRUE	TRUE	0	0	1	1	none	0.0001178802161864
S039	T330	TRUE	TRUE	0	0	1	1	none	0.0001147930572704
S040	T330	TRUE	TRUE	0	0	1	1	none	3.9861392406e-05
S042	T330	TRUE	TRUE	0	0	1	1	none	0.0001139319034774
S071	T330	TRUE	TRUE	0	0	1	1	none	3.03512510713e-05
S078	T330	TRUE	TRUE	0	0	1	1	none	0.0001132697370222
S081	T330	TRUE	TRUE	0	0	1	1	none	0.0001135318553496
S085	T330	TRUE	TRUE	0	0	1	1	none	5.30011935451e-05
S087	T330	TRUE	TRUE	0	0	1	1	none	5.94704549806e-05
S093	T330	TRUE	TRUE	0	0	1	1	none	4.31743492332e-05
S097	T330	TRUE	TRUE	0	0	1	1	none	0.0001228285592303
S102	T330	TRUE	TRUE	0	0	1	1	none	4.05974416601e-05
S106	T330	TRUE	TRUE	0	0	1	1	none	0.0001150289102412
S130	T330	TRUE	TRUE	0	0	1	1	none	5.8593295563e-05
T009	T330	FALSE	FALSE	0	0	1	1	none	0.0001184795316911
T010	T330	FALSE	FALSE	0	0	1	1	none	0.0001201956049792
T013	T330	FALSE	FALSE	0	0	1	1	none	0.0001267698165641
T014	T330	TRUE	TRUE	0	0	1	1	none	0.0001171680692933
T020	T330	TRUE	TRUE	0	0	1	1	none	0.0001212957577294
T021	T330	TRUE	TRUE	0	0	1	1	none	0.0001186955691069
T028	T330	TRUE	TRUE	0	0	1	1	none	0.0001107864371387
T035a	T330	TRUE	TRUE	0	0	1	1	none	6.18731253852e-05
T035b	T330	FALSE	FALSE	0	0	1	1	none	0.0001177664598616
T040	T330	TRUE	TRUE	0	0	1	1	none	0.0001145122951895
T056	T330	FALSE	FALSE	0	0	1	1	none	0.0001270334597181
T059	T330	TRUE	TRUE	0	0	1	1	none	4.56809607258e-05
T065	T330	TRUE	TRUE	0	0	1	1	none	0.0001186649658019
T069	T330	TRUE	TRUE	0	0	1	1	none	5.04984177891e-05
T073	T330	TRUE	TRUE	0	0	1	1	none	0.000119296273323
T075	T330	TRUE	TRUE	0	0	1	1	none	0.0001179809423451
T077	T330	TRUE	TRUE	0	0	1	1	none	0.000119296273323
T087	T330	TRUE	TRUE	0	0	1	1	none	0.0001177664598616
T095	T330	TRUE	TRUE	0	0	1	1	none	5.90471974627e-05
T099a	T330	TRUE	TRUE	0	0	1	1	none	5.90181726182e-05
T102	T330	FALSE	FALSE	0	0	1	1	none	6.47626022917e-05
T104	T330	FALSE	FALSE	0	0	1	1	none	0.0001114545290885
T105	T330	FALSE	FALSE	0	0	1	1	none	0.0001211925127991
T107	T330	FALSE	FALSE	0	0	1	1	none	6.35611938595e-05
T126	T330	TRUE	TRUE	0	0	1	1	none	5.35873483162e-05
T156	T330	FALSE	FALSE	0	0	1	1	none	0.0001203287879616
T159a	T330	TRUE	TRUE	0	0	1	1	none	0.0001165650514294
T182	T330	FALSE	FALSE	0	0	1	1	none	0.0001194112542106
T188	T330	TRUE	TRUE	0	0	1	1	none	0.0001138979850207
T192	T330	FALSE	FALSE	0	0	1	1	none	6.21254732043e-05
T223	T330	FALSE	FALSE	0	0	1	1	none	0.0001194112542106
T225	T330	FALSE	FALSE	0	0	1	1	none	0.0001269365343387
T230	T330	FALSE	FALSE	0	0	1	1	none	0.0001194706756894
T232	T330	TRUE	TRUE	0	0	1	1	none	5.44504088442e-05
T241	T330	FALSE	FALSE	0	0	1	1	none	0.0001386695157718
T270	T330	FALSE	FALSE	0	0	1	1	none	5.62935229852e-05
T271b	T330	FALSE	FALSE	0	0	1	1	none	0.0001251344216904
T301	T330	FALSE	FALSE	0	0	1	1	none	6.79736742208e-05
T303	T330	FALSE	FALSE	0	0	1	1	none	7.0376007566e-05
T322	T330	FALSE	FALSE	0	0	1	1	none	0.0001316444810576
T327b	T330	TRUE	TRUE	0	0	1	1	none	1.2014084322e-06
S002	T335	FALSE	FALSE	0	0	1	1	none	0.0001309167174636
S007	T335	FALSE	FALSE	0	0	1	1	none	0.0001344592897086
S021	T335	FALSE	FALSE	0	0	1	1	none	0.0001331389303428
S024	T335	FALSE	FALSE	0	0	1	1	none	0.0001323316748354
S025	T335	FALSE	FALSE	0	0	1	1	none	0.0001437674364067
S026	T335	FALSE	FALSE	0	0	1	1	none	0.0001280468081424
S038	T335	FALSE	FALSE	0	0	1	1	none	0.0001371126471898
S039	T335	FALSE	FALSE	0	0	1	1	none	0.0001340254882738
S040	T335	FALSE	FALSE	0	0	1	1	none	5.90938234094e-05
S042	T335	FALSE	FALSE	0	0	1	1	none	0.0001331643344808
S071	T335	FALSE	FALSE	0	0	1	1	none	3.27643797365e-05
S078	T335	FALSE	FALSE	0	0	1	1	none	0.0001325021680256
S081	T335	FALSE	FALSE	0	0	1	1	none	0.000132764286353
S085	T335	FALSE	FALSE	0	0	1	1	none	7.22336245485e-05
S087	T335	FALSE	FALSE	0	0	1	1	none	7.8702885984e-05
S093	T335	FALSE	FALSE	0	0	1	1	none	6.24067802366e-05
S097	T335	FALSE	FALSE	0	0	1	1	none	0.0001420609902337
S102	T335	FALSE	FALSE	0	0	1	1	none	5.98298726635e-05
S106	T335	FALSE	FALSE	0	0	1	1	none	0.0001342613412446
S130	T335	FALSE	FALSE	0	0	1	1	none	7.78257265664e-05
T009	T335	FALSE	FALSE	0	0	1	1	none	0.0001377119626945
T010	T335	FALSE	FALSE	0	0	1	1	none	0.0001394280359826
T013	T335	FALSE	FALSE	0	0	1	1	none	0.0001460022475675
T014	T335	FALSE	FALSE	0	0	1	1	none	0.0001364005002967
T020	T335	FALSE	FALSE	0	0	1	1	none	0.0001405281887328
T021	T335	FALSE	FALSE	0	0	1	1	none	0.0001379280001103
T028	T335	FALSE	FALSE	0	0	1	1	none	0.0001300188681421
T035a	T335	FALSE	FALSE	0	0	1	1	none	8.11055563886e-05
T035b	T335	FALSE	FALSE	0	0	1	1	none	0.000136998890865
T040	T335	FALSE	FALSE	0	0	1	1	none	0.0001337447261929
T056	T335	FALSE	FALSE	0	0	1	1	none	0.0001462658907215
T059	T335	FALSE	FALSE	0	0	1	1	none	6.49133917292e-05
T065	T335	FALSE	FALSE	0	0	1	1	none	0.0001378973968053
T069	T335	FALSE	FALSE	0	0	1	1	none	5.41129548865e-05
T073	T335	FALSE	FALSE	0	0	1	1	none	0.0001385287043264
T075	T335	FALSE	FALSE	0	0	1	1	none	0.0001372133733485
T077	T335	FALSE	FALSE	0	0	1	1	none	0.0001385287043264
T087	T335	FALSE	FALSE	0	0	1	1	none	0.000136998890865
T095	T335	FALSE	FALSE	0	0	1	1	none	7.82796284661e-05
T099a	T335	FALSE	FALSE	0	0	1	1	none	7.82506036216e-05
T102	T335	FALSE	FALSE	0	0	1	1	none	8.39950332951e-05
T104	T335	FALSE	FALSE	0	0	1	1	none	0.0001306869600919
T105	T335	FALSE	FALSE	0	0	1	1	none	0.0001404249438025
T107	T335	FALSE	FALSE	0	0	1	1	none	8.27936248629e-05
T126	T335	TRUE	TRUE	1	0	1	1	anc	6.007042161e-07
T156	T335	FALSE	FALSE	0	0	1	1	none	0.000139561218965
T159a	T335	FALSE	FALSE	0	0	1	1	none	0.0001357974824328
T182	T335	FALSE	FALSE	0	0	1	1	none	0.000138643685214
T188	T335	FALSE	FALSE	0	0	1	1	none	0.0001331304160241
T192	T335	FALSE	FALSE	0	0	1	1	none	1.56635905153e-05
T223	T335	FALSE	FALSE	0	0	1	1	none	0.000138643685214
T225	T335	FALSE	FALSE	0	0	1	1	none	0.0001461689653421
T230	T335	FALSE	FALSE	0	0	1	1	none	0.0001387031066928
T232	T335	FALSE	FALSE	0	0	1	1	none	1.20540348894e-05
T241	T335	FALSE	FALSE	0	0	1	1	none	0.0001579019467752
T270	T335	FALSE	FALSE	0	0	1	1	none	1.38971490304e-05
T271b	T335	FALSE	FALSE	0	0	1	1	none	0.0001443668526938
T301	T335	FALSE	FALSE	0	0	1	1	none	2.03103830996e-05
T303	T335	FALSE	FALSE	0	0	1	1	none	2.3914124877e-05
T322	T335	FALSE	FALSE	0	0	1	1	none	0.000150876912061
T327b	T335	FALSE	FALSE	0	0	1	1	none	6.19142223756e-05
T330	T335	FALSE	FALSE	0	0	1	1	none	6.19142223756e-05
S002	T341	TRUE	TRUE	0	0	1	1	none	1.44172509517e-05
S007	T341	TRUE	TRUE	0	0	1	1	none	6.14163847967e-05
S021	T341	TRUE	TRUE	0	0	1	1	none	1.66394638309e-05
S024	T341	TRUE	TRUE	0	0	1	1	none	1.58322083235e-05
S025	T341	TRUE	TRUE	0	0	1	1	none	2.60665614626e-05
S026	T341	TRUE	TRUE	0	0	1	1	none	3.6723965051e-06
S038	T341	TRUE	TRUE	0	0	1	1	none	6.40697422779e-05
S039	T341	TRUE	TRUE	0	0	1	1	none	1.75260217619e-05
S040	T341	TRUE	TRUE	0	0	1	1	none	9.72003427537e-05
S042	T341	TRUE	TRUE	0	0	1	1	none	1.66648679689e-05
S071	T341	TRUE	TRUE	0	0	1	1	none	9.8954824911e-05
S078	T341	TRUE	TRUE	0	0	1	1	none	1.60027015137e-05
S081	T341	TRUE	TRUE	0	0	1	1	none	1.62648198411e-05
S085	T341	TRUE	TRUE	0	0	1	1	none	9.69742206488e-05
S087	T341	TRUE	TRUE	0	0	1	1	none	0.0001034434820843
S093	T341	TRUE	TRUE	0	0	1	1	none	8.71473763369e-05
S097	T341	TRUE	TRUE	0	0	1	1	none	2.43601152896e-05
S102	T341	TRUE	TRUE	0	0	1	1	none	9.79363920078e-05
S106	T341	TRUE	TRUE	0	0	1	1	none	1.77618747327e-05
S130	T341	TRUE	TRUE	0	0	1	1	none	0.0001025663226667
T009	T341	FALSE	FALSE	0	0	1	1	none	1.49139245944e-05
T010	T341	FALSE	FALSE	0	0	1	1	none	1.66299978825e-05
T013	T341	FALSE	FALSE	0	0	1	1	none	7.29593426556e-05
T014	T341	TRUE	TRUE	0	0	1	1	none	1.99010337848e-05
T020	T341	TRUE	TRUE	0	0	1	1	none	6.74852838209e-05
T021	T341	TRUE	TRUE	0	0	1	1	none	1.51299620102e-05
T028	T341	TRUE	TRUE	0	0	1	1	none	5.69759632302e-05
T035a	T341	TRUE	TRUE	0	0	1	1	none	0.0001058461524889
T035b	T341	FALSE	FALSE	0	0	1	1	none	1.42008527649e-05
T040	T341	TRUE	TRUE	0	0	1	1	none	1.7245259681e-05
T056	T341	FALSE	FALSE	0	0	1	1	none	2.34678526214e-05
T059	T341	TRUE	TRUE	0	0	1	1	none	0.0001030199110735
T065	T341	TRUE	TRUE	0	0	1	1	none	6.48544918934e-05
T069	T341	TRUE	TRUE	0	0	1	1	none	0.0001191019916288
T073	T341	TRUE	TRUE	0	0	1	1	none	1.57306662263e-05
T075	T341	TRUE	TRUE	0	0	1	1	none	6.53718768688e-05
T077	T341	TRUE	TRUE	0	0	1	1	none	1.57306662263e-05
T087	T341	TRUE	TRUE	0	0	1	1	none	1.42008527649e-05
T095	T341	TRUE	TRUE	0	0	1	1	none	0.0001030202245664
T099a	T341	TRUE	TRUE	0	0	1	1	none	0.0001029911997219
T102	T341	FALSE	FALSE	0	0	1	1	none	0.0001087356293954
T104	T341	FALSE	FALSE	0	0	1	1	none	5.764405518e-05
T105	T341	FALSE	FALSE	0	0	1	1	none	6.73820388906e-05
T107	T341	FALSE	FALSE	0	0	1	1	none	0.0001075342209632
T126	T341	TRUE	TRUE	0	0	1	1	none	0.0001221909221559
T156	T341	FALSE	FALSE	0	0	1	1	none	6.65183140531e-05
[truncated: 1,161 more rows]
