# Supplementary material for: Improved characterisation of MRSA transmission using within-host bacterial sequence diversity
Source: eLife. 2019 Oct 8;8:e46402. doi: 10.7554/eLife.46402 (PMC6954020; doi:10.7554/eLife.46402)
Supplement: Figure 9—source data 1. [file elife-46402-fig9-data1.zip › Figure 9-source data 1/classifications/Classification_Posterior_ds_10percol_99.csv]

host.1	host.2	adjacent	contiguous	paths12	paths21	nodes1	nodes2	path.classification	min.distance.between.subgraphs
S002	S007	TRUE	TRUE	0	0	1	1	none	6.86782250112e-05
S002	S021	TRUE	TRUE	0	0	1	1	none	9.9031061728e-06
S007	S021	TRUE	TRUE	0	0	1	1	none	6.72782962216e-05
S002	S024	TRUE	TRUE	0	0	1	1	none	9.7753222788e-06
S007	S024	TRUE	TRUE	0	0	1	1	none	6.71505123276e-05
S021	S024	TRUE	TRUE	0	0	1	1	none	3.8793809864e-06
S002	S025	TRUE	TRUE	0	0	1	1	none	2.11795845762e-05
S007	S025	TRUE	TRUE	0	0	1	1	none	7.3644588819e-05
S021	S025	TRUE	TRUE	0	0	1	1	none	1.97796557866e-05
S024	S025	TRUE	TRUE	0	0	1	1	none	1.96518718926e-05
S002	S026	TRUE	TRUE	0	0	1	1	none	1.47390571791e-05
S007	S026	TRUE	TRUE	0	0	1	1	none	6.72040614219e-05
S021	S026	TRUE	TRUE	0	0	1	1	none	1.33391283895e-05
S024	S026	TRUE	TRUE	0	0	1	1	none	1.32113444955e-05
S025	S026	TRUE	TRUE	0	0	1	1	none	1.71665094269e-05
S002	S038	TRUE	TRUE	0	0	1	1	none	7.31612557378e-05
S007	S038	TRUE	TRUE	0	0	1	1	none	4.73329885526e-05
S021	S038	TRUE	TRUE	0	0	1	1	none	7.17613269482e-05
S024	S038	TRUE	TRUE	0	0	1	1	none	7.16335430542e-05
S025	S038	TRUE	TRUE	0	0	1	1	none	7.81276195456e-05
S026	S038	TRUE	TRUE	0	0	1	1	none	7.16870921485e-05
S002	S039	TRUE	TRUE	0	0	1	1	none	1.09670553338e-05
S007	S039	TRUE	TRUE	0	0	1	1	none	6.83422453826e-05
S021	S039	TRUE	TRUE	0	0	1	1	none	3.848770753e-06
S024	S039	TRUE	TRUE	0	0	1	1	none	4.9433301474e-06
S025	S039	TRUE	TRUE	0	0	1	1	none	2.08436049476e-05
S026	S039	TRUE	TRUE	0	0	1	1	none	1.44030775505e-05
S038	S039	TRUE	TRUE	0	0	1	1	none	7.28252761092e-05
S002	S040	TRUE	TRUE	0	0	1	1	none	0.000112753305443
S007	S040	TRUE	TRUE	0	0	1	1	none	0.0001064851906058
S021	S040	TRUE	TRUE	0	0	1	1	none	0.0001113533766534
S024	S040	TRUE	TRUE	0	0	1	1	none	0.0001112255927594
S025	S040	TRUE	TRUE	0	0	1	1	none	0.0001177196692508
S026	S040	TRUE	TRUE	0	0	1	1	none	0.0001112791418537
S038	S040	TRUE	TRUE	0	0	1	1	none	0.0001109682213324
S039	S040	TRUE	TRUE	0	0	1	1	none	0.0001124173258144
S002	S042	TRUE	TRUE	0	0	1	1	none	8.5106953768e-06
S007	S042	TRUE	TRUE	0	0	1	1	none	6.58858854256e-05
S021	S042	TRUE	TRUE	0	0	1	1	none	3.8370973728e-06
S024	S042	TRUE	TRUE	0	0	1	1	none	3.7093134788e-06
S025	S042	TRUE	TRUE	0	0	1	1	none	1.83872449906e-05
S026	S042	TRUE	TRUE	0	0	1	1	none	1.19467175935e-05
S038	S042	TRUE	TRUE	0	0	1	1	none	7.03689161522e-05
S039	S042	TRUE	TRUE	0	0	1	1	none	4.9010465338e-06
S040	S042	TRUE	TRUE	0	0	1	1	none	0.0001099609658574
S002	S071	TRUE	TRUE	0	0	1	1	none	9.58285680016e-05
S007	S071	TRUE	TRUE	0	0	1	1	none	8.95604531644e-05
S021	S071	TRUE	TRUE	0	0	1	1	none	9.4428639212e-05
S024	S071	TRUE	TRUE	0	0	1	1	none	9.4300855318e-05
S025	S071	TRUE	TRUE	0	0	1	1	none	0.0001007949318094
S026	S071	TRUE	TRUE	0	0	1	1	none	9.43544044123e-05
S038	S071	TRUE	TRUE	0	0	1	1	none	9.4043483891e-05
S039	S071	TRUE	TRUE	0	0	1	1	none	9.5492588373e-05
S040	S071	TRUE	TRUE	0	0	1	1	none	2.19221617438e-05
S042	S071	TRUE	TRUE	0	0	1	1	none	9.3036228416e-05
S002	S078	TRUE	TRUE	0	0	1	1	none	9.9439961262e-06
S007	S078	TRUE	TRUE	0	0	1	1	none	6.7319186175e-05
S021	S078	TRUE	TRUE	0	0	1	1	none	6.4927414106e-06
S024	S078	TRUE	TRUE	0	0	1	1	none	6.3649575166e-06
S025	S078	TRUE	TRUE	0	0	1	1	none	1.982054574e-05
S026	S078	TRUE	TRUE	0	0	1	1	none	1.33800183429e-05
S038	S078	TRUE	TRUE	0	0	1	1	none	7.18022169016e-05
S039	S078	TRUE	TRUE	0	0	1	1	none	7.5566905716e-06
S040	S078	TRUE	TRUE	0	0	1	1	none	0.0001113942666068
S042	S078	TRUE	TRUE	0	0	1	1	none	5.1003306146e-06
S071	S078	TRUE	TRUE	0	0	1	1	none	9.44695291654e-05
S002	S081	TRUE	TRUE	0	0	1	1	none	9.7330386652e-06
S007	S081	TRUE	TRUE	0	0	1	1	none	6.7108228714e-05
S021	S081	TRUE	TRUE	0	0	1	1	none	3.8370973728e-06
S024	S081	TRUE	TRUE	0	0	1	1	none	2.4869701904e-06
S025	S081	TRUE	TRUE	0	0	1	1	none	1.9609588279e-05
S026	S081	TRUE	TRUE	0	0	1	1	none	1.31690608819e-05
S038	S081	TRUE	TRUE	0	0	1	1	none	7.15912594406e-05
S039	S081	TRUE	TRUE	0	0	1	1	none	4.9010465338e-06
S040	S081	TRUE	TRUE	0	0	1	1	none	0.0001111833091458
S042	S081	TRUE	TRUE	0	0	1	1	none	3.6670298652e-06
S071	S081	TRUE	TRUE	0	0	1	1	none	9.42585717044e-05
S078	S081	TRUE	TRUE	0	0	1	1	none	6.322673903e-06
S002	S085	TRUE	TRUE	0	0	1	1	none	9.98713596174e-05
S007	S085	TRUE	TRUE	0	0	1	1	none	9.36032447802e-05
S021	S085	TRUE	TRUE	0	0	1	1	none	9.84714308278e-05
S024	S085	TRUE	TRUE	0	0	1	1	none	9.83436469338e-05
S025	S085	TRUE	TRUE	0	0	1	1	none	0.0001048377234252
S026	S085	TRUE	TRUE	0	0	1	1	none	9.83971960281e-05
S038	S085	TRUE	TRUE	0	0	1	1	none	9.80862755068e-05
S039	S085	TRUE	TRUE	0	0	1	1	none	9.95353799888e-05
S040	S085	TRUE	TRUE	0	0	1	1	none	4.83685208836e-05
S042	S085	TRUE	TRUE	0	0	1	1	none	9.70790200318e-05
S071	S085	TRUE	TRUE	0	0	1	1	none	3.14437834422e-05
S078	S085	TRUE	TRUE	0	0	1	1	none	9.85123207812e-05
S081	S085	TRUE	TRUE	0	0	1	1	none	9.83013633202e-05
S002	S087	TRUE	TRUE	0	0	1	1	none	0.0001086815871411
S007	S087	TRUE	TRUE	0	0	1	1	none	0.0001024134723039
S021	S087	TRUE	TRUE	0	0	1	1	none	0.0001072816583515
S024	S087	TRUE	TRUE	0	0	1	1	none	0.0001071538744575
S025	S087	TRUE	TRUE	0	0	1	1	none	0.0001136479509489
S026	S087	TRUE	TRUE	0	0	1	1	none	0.0001072074235518
S038	S087	TRUE	TRUE	0	0	1	1	none	0.0001068965030305
S039	S087	TRUE	TRUE	0	0	1	1	none	0.0001083456075125
S040	S087	TRUE	TRUE	0	0	1	1	none	5.71787484073e-05
S042	S087	TRUE	TRUE	0	0	1	1	none	0.0001058892475555
S071	S087	TRUE	TRUE	0	0	1	1	none	4.02540109659e-05
S078	S087	TRUE	TRUE	0	0	1	1	none	0.0001073225483049
S081	S087	TRUE	TRUE	0	0	1	1	none	0.0001071115908439
S085	S087	TRUE	TRUE	0	0	1	1	none	1.75894100617e-05
S002	S093	TRUE	TRUE	0	0	1	1	none	8.66557219124e-05
S007	S093	TRUE	TRUE	0	0	1	1	none	8.03876070752e-05
S021	S093	TRUE	TRUE	0	0	1	1	none	8.52557931228e-05
S024	S093	TRUE	TRUE	0	0	1	1	none	8.51280092288e-05
S025	S093	TRUE	TRUE	0	0	1	1	none	9.16220857202e-05
S026	S093	TRUE	TRUE	0	0	1	1	none	8.51815583231e-05
S038	S093	TRUE	TRUE	0	0	1	1	none	8.48706378018e-05
S039	S093	TRUE	TRUE	0	0	1	1	none	8.63197422838e-05
S040	S093	TRUE	TRUE	0	0	1	1	none	2.78381536466e-05
S042	S093	TRUE	TRUE	0	0	1	1	none	8.38633823268e-05
S071	S093	TRUE	TRUE	0	0	1	1	none	1.09134162052e-05
S078	S093	TRUE	TRUE	0	0	1	1	none	8.52966830762e-05
S081	S093	TRUE	TRUE	0	0	1	1	none	8.50857256152e-05
S085	S093	TRUE	TRUE	0	0	1	1	none	2.2270937353e-05
S087	S093	TRUE	TRUE	0	0	1	1	none	3.10811648767e-05
S002	S097	TRUE	TRUE	0	0	1	1	none	1.62926496496e-05
S007	S097	TRUE	TRUE	0	0	1	1	none	6.87576538924e-05
S021	S097	TRUE	TRUE	0	0	1	1	none	1.489272086e-05
S024	S097	TRUE	TRUE	0	0	1	1	none	1.4764936966e-05
S025	S097	TRUE	TRUE	0	0	1	1	none	6.8050587974e-06
S026	S097	TRUE	TRUE	0	0	1	1	none	1.22795745003e-05
S038	S097	TRUE	TRUE	0	0	1	1	none	7.3240684619e-05
S039	S097	TRUE	TRUE	0	0	1	1	none	1.5956670021e-05
S040	S097	TRUE	TRUE	0	0	1	1	none	0.0001128327343242
S042	S097	TRUE	TRUE	0	0	1	1	none	1.3500310064e-05
S071	S097	TRUE	TRUE	0	0	1	1	none	9.59079968828e-05
S078	S097	TRUE	TRUE	0	0	1	1	none	1.49336108134e-05
S081	S097	TRUE	TRUE	0	0	1	1	none	1.47226533524e-05
S085	S097	TRUE	TRUE	0	0	1	1	none	9.99507884986e-05
S087	S097	TRUE	TRUE	0	0	1	1	none	0.0001087610160223
S093	S097	TRUE	TRUE	0	0	1	1	none	8.67351507936e-05
S002	S102	TRUE	TRUE	0	0	1	1	none	0.0001122210466524
S007	S102	TRUE	TRUE	0	0	1	1	none	0.0001059529318152
S021	S102	TRUE	TRUE	0	0	1	1	none	0.0001108211178628
S024	S102	TRUE	TRUE	0	0	1	1	none	0.0001106933339688
S025	S102	TRUE	TRUE	0	0	1	1	none	0.0001171874104602
S026	S102	TRUE	TRUE	0	0	1	1	none	0.0001107468830631
S038	S102	TRUE	TRUE	0	0	1	1	none	0.0001104359625418
S039	S102	TRUE	TRUE	0	0	1	1	none	0.0001118850670238
S040	S102	TRUE	TRUE	0	0	1	1	none	3.1347710746e-06
S042	S102	TRUE	TRUE	0	0	1	1	none	0.0001094287070668
S071	S102	TRUE	TRUE	0	0	1	1	none	2.13899029532e-05
S078	S102	TRUE	TRUE	0	0	1	1	none	0.0001108620078162
S081	S102	TRUE	TRUE	0	0	1	1	none	0.0001106510503552
S085	S102	TRUE	TRUE	0	0	1	1	none	4.7836262093e-05
S087	S102	TRUE	TRUE	0	0	1	1	none	5.66464896167e-05
S093	S102	TRUE	TRUE	0	0	1	1	none	2.7305894856e-05
S097	S102	TRUE	TRUE	0	0	1	1	none	0.0001123004755336
S002	S106	TRUE	TRUE	0	0	1	1	none	1.2068280603e-05
S007	S106	TRUE	TRUE	0	0	1	1	none	7.06658139402e-05
S021	S106	TRUE	TRUE	0	0	1	1	none	1.18906951018e-05
S024	S106	TRUE	TRUE	0	0	1	1	none	1.17629112078e-05
S025	S106	TRUE	TRUE	0	0	1	1	none	2.31671735052e-05
S026	S106	TRUE	TRUE	0	0	1	1	none	1.67266461081e-05
S038	S106	TRUE	TRUE	0	0	1	1	none	7.51488446668e-05
S039	S106	TRUE	TRUE	0	0	1	1	none	1.29546442628e-05
S040	S106	TRUE	TRUE	0	0	1	1	none	0.000114740894372
S042	S106	TRUE	TRUE	0	0	1	1	none	1.04982843058e-05
S071	S106	TRUE	TRUE	0	0	1	1	none	9.78161569306e-05
S078	S106	TRUE	TRUE	0	0	1	1	none	1.19315850552e-05
S081	S106	TRUE	TRUE	0	0	1	1	none	1.17206275942e-05
S085	S106	TRUE	TRUE	0	0	1	1	none	0.0001018589485464
S087	S106	TRUE	TRUE	0	0	1	1	none	0.0001106691760701
S093	S106	TRUE	TRUE	0	0	1	1	none	8.86433108414e-05
S097	S106	TRUE	TRUE	0	0	1	1	none	1.82802385786e-05
S102	S106	TRUE	TRUE	0	0	1	1	none	0.0001142086355814
S002	S130	TRUE	TRUE	0	0	1	1	none	0.0001101846187431
S007	S130	TRUE	TRUE	0	0	1	1	none	0.0001039165039059
S021	S130	TRUE	TRUE	0	0	1	1	none	0.0001087846899535
S024	S130	TRUE	TRUE	0	0	1	1	none	0.0001086569060595
S025	S130	TRUE	TRUE	0	0	1	1	none	0.0001151509825509
S026	S130	TRUE	TRUE	0	0	1	1	none	0.0001087104551538
S038	S130	TRUE	TRUE	0	0	1	1	none	0.0001083995346325
S039	S130	TRUE	TRUE	0	0	1	1	none	0.0001098486391145
S040	S130	TRUE	TRUE	0	0	1	1	none	5.86817800093e-05
S042	S130	TRUE	TRUE	0	0	1	1	none	0.0001073922791575
S071	S130	TRUE	TRUE	0	0	1	1	none	4.17570425679e-05
S078	S130	TRUE	TRUE	0	0	1	1	none	0.0001088255799069
S081	S130	TRUE	TRUE	0	0	1	1	none	0.0001086146224459
S085	S130	TRUE	TRUE	0	0	1	1	none	1.90924416637e-05
S087	S130	TRUE	TRUE	0	0	1	1	none	3.522265138e-06
S093	S130	TRUE	TRUE	0	0	1	1	none	3.25841964787e-05
S097	S130	TRUE	TRUE	0	0	1	1	none	0.0001102640476243
S102	S130	TRUE	TRUE	0	0	1	1	none	5.81495212187e-05
S106	S130	TRUE	TRUE	0	0	1	1	none	0.0001121722076721
S002	T009	TRUE	TRUE	0	0	1	1	none	2.27171836971e-05
S007	T009	TRUE	TRUE	0	0	1	1	none	7.51821879399e-05
S021	T009	TRUE	TRUE	0	0	1	1	none	2.13172549075e-05
S024	T009	TRUE	TRUE	0	0	1	1	none	2.11894710135e-05
S025	T009	TRUE	TRUE	0	0	1	1	none	2.51446359449e-05
S026	T009	TRUE	TRUE	0	0	1	1	none	1.7410450106e-05
S038	T009	TRUE	TRUE	0	0	1	1	none	7.96652186665e-05
S039	T009	TRUE	TRUE	0	0	1	1	none	2.23812040685e-05
S040	T009	TRUE	TRUE	0	0	1	1	none	0.0001192572683717
S042	T009	TRUE	TRUE	0	0	1	1	none	1.99248441115e-05
S071	T009	TRUE	TRUE	0	0	1	1	none	0.0001023325309303
S078	T009	TRUE	TRUE	0	0	1	1	none	2.13581448609e-05
S081	T009	TRUE	TRUE	0	0	1	1	none	2.11471873999e-05
S085	T009	TRUE	TRUE	0	0	1	1	none	0.0001063753225461
S087	T009	TRUE	TRUE	0	0	1	1	none	0.0001151855500698
S093	T009	TRUE	TRUE	0	0	1	1	none	9.31596848411e-05
S097	T009	TRUE	TRUE	0	0	1	1	none	2.02577010183e-05
S102	T009	TRUE	TRUE	0	0	1	1	none	0.0001187250095811
S106	T009	TRUE	TRUE	0	0	1	1	none	2.47047726261e-05
S130	T009	TRUE	TRUE	0	0	1	1	none	0.0001166885816718
S002	T010	FALSE	FALSE	0	0	1	1	none	2.62340489731e-05
S007	T010	FALSE	FALSE	0	0	1	1	none	7.86990532159e-05
S021	T010	FALSE	FALSE	0	0	1	1	none	2.48341201835e-05
S024	T010	FALSE	FALSE	0	0	1	1	none	2.47063362895e-05
S025	T010	FALSE	FALSE	0	0	1	1	none	2.86615012209e-05
S026	T010	FALSE	FALSE	0	0	1	1	none	2.0927315382e-05
S038	T010	FALSE	FALSE	0	0	1	1	none	8.31820839425e-05
S039	T010	FALSE	FALSE	0	0	1	1	none	2.58980693445e-05
S040	T010	FALSE	FALSE	0	0	1	1	none	0.0001227741336477
S042	T010	FALSE	FALSE	0	0	1	1	none	2.34417093875e-05
S071	T010	FALSE	FALSE	0	0	1	1	none	0.0001058493962063
S078	T010	FALSE	FALSE	0	0	1	1	none	2.48750101369e-05
S081	T010	FALSE	FALSE	0	0	1	1	none	2.46640526759e-05
S085	T010	FALSE	FALSE	0	0	1	1	none	0.0001098921878221
S087	T010	FALSE	FALSE	0	0	1	1	none	0.0001187024153458
S093	T010	FALSE	FALSE	0	0	1	1	none	9.66765501171e-05
S097	T010	FALSE	FALSE	0	0	1	1	none	2.37745662943e-05
S102	T010	FALSE	FALSE	0	0	1	1	none	0.0001222418748571
S106	T010	FALSE	FALSE	0	0	1	1	none	2.82216379021e-05
S130	T010	FALSE	FALSE	0	0	1	1	none	0.0001202054469478
T009	T010	FALSE	FALSE	0	0	1	1	none	5.32933328e-06
S002	T013	FALSE	FALSE	0	0	1	1	none	8.28951817365e-05
S007	T013	FALSE	FALSE	0	0	1	1	none	5.70669145513e-05
S021	T013	FALSE	FALSE	0	0	1	1	none	8.14952529469e-05
S024	T013	FALSE	FALSE	0	0	1	1	none	8.13674690529e-05
S025	T013	FALSE	FALSE	0	0	1	1	none	8.78615455443e-05
S026	T013	FALSE	FALSE	0	0	1	1	none	8.14210181472e-05
S038	T013	FALSE	FALSE	0	0	1	1	none	1.25782116397e-05
S039	T013	FALSE	FALSE	0	0	1	1	none	8.25592021079e-05
S040	T013	FALSE	FALSE	0	0	1	1	none	0.0001207021473311
S042	T013	FALSE	FALSE	0	0	1	1	none	8.01028421509e-05
S071	T013	FALSE	FALSE	0	0	1	1	none	0.0001037774098897
S078	T013	FALSE	FALSE	0	0	1	1	none	8.15361429003e-05
S081	T013	FALSE	FALSE	0	0	1	1	none	8.13251854393e-05
S085	T013	FALSE	FALSE	0	0	1	1	none	0.0001078202015055
S087	T013	FALSE	FALSE	0	0	1	1	none	0.0001166304290292
S093	T013	FALSE	FALSE	0	0	1	1	none	9.46045638005e-05
S097	T013	FALSE	FALSE	0	0	1	1	none	8.29746106177e-05
S102	T013	FALSE	FALSE	0	0	1	1	none	0.0001201698885405
S106	T013	FALSE	FALSE	0	0	1	1	none	8.48827706655e-05
S130	T013	FALSE	FALSE	0	0	1	1	none	0.0001181334606312
T009	T013	FALSE	FALSE	0	0	1	1	none	8.93991446652e-05
T010	T013	FALSE	FALSE	0	0	1	1	none	9.29160099412e-05
S002	T014	TRUE	TRUE	0	0	1	1	none	8.6223336966e-06
S007	T014	TRUE	TRUE	0	0	1	1	none	6.59975237454e-05
S021	T014	TRUE	TRUE	0	0	1	1	none	3.9487356926e-06
S024	T014	TRUE	TRUE	0	0	1	1	none	3.8209517986e-06
S025	T014	TRUE	TRUE	0	0	1	1	none	1.84988833104e-05
S026	T014	TRUE	TRUE	0	0	1	1	none	1.20583559133e-05
S038	T014	TRUE	TRUE	0	0	1	1	none	7.0480554472e-05
S039	T014	TRUE	TRUE	0	0	1	1	none	5.0126848536e-06
S040	T014	TRUE	TRUE	0	0	1	1	none	0.0001100726041772
S042	T014	TRUE	TRUE	0	0	1	1	none	1.3339816082e-06
S071	T014	TRUE	TRUE	0	0	1	1	none	9.31478667358e-05
S078	T014	TRUE	TRUE	0	0	1	1	none	5.2119689344e-06
S081	T014	TRUE	TRUE	0	0	1	1	none	3.778668185e-06
S085	T014	TRUE	TRUE	0	0	1	1	none	9.71906583516e-05
S087	T014	TRUE	TRUE	0	0	1	1	none	0.0001060008858753
S093	T014	TRUE	TRUE	0	0	1	1	none	8.39750206466e-05
S097	T014	TRUE	TRUE	0	0	1	1	none	1.36119483838e-05
S102	T014	TRUE	TRUE	0	0	1	1	none	0.0001095403453866
S106	T014	TRUE	TRUE	0	0	1	1	none	1.06099226256e-05
S130	T014	TRUE	TRUE	0	0	1	1	none	0.0001075039174773
T009	T014	TRUE	TRUE	0	0	1	1	none	2.00364824313e-05
T010	T014	FALSE	FALSE	0	0	1	1	none	2.35533477073e-05
T013	T014	FALSE	FALSE	0	0	1	1	none	8.02144804707e-05
S002	T020	TRUE	TRUE	0	0	1	1	none	7.50986612435e-05
S007	T020	TRUE	TRUE	0	0	1	1	none	4.92703940583e-05
S021	T020	TRUE	TRUE	0	0	1	1	none	7.36987324539e-05
S024	T020	TRUE	TRUE	0	0	1	1	none	7.35709485599e-05
S025	T020	TRUE	TRUE	0	0	1	1	none	8.00650250513e-05
S026	T020	TRUE	TRUE	0	0	1	1	none	7.36244976542e-05
S038	T020	TRUE	TRUE	0	0	1	1	none	3.5593478583e-06
S039	T020	TRUE	TRUE	0	0	1	1	none	7.47626816149e-05
S040	T020	TRUE	TRUE	0	0	1	1	none	0.0001129056268381
S042	T020	TRUE	TRUE	0	0	1	1	none	7.23063216579e-05
S071	T020	TRUE	TRUE	0	0	1	1	none	9.59808893967e-05
S078	T020	TRUE	TRUE	0	0	1	1	none	7.37396224073e-05
S081	T020	TRUE	TRUE	0	0	1	1	none	7.35286649463e-05
S085	T020	TRUE	TRUE	0	0	1	1	none	0.0001000236810125
S087	T020	TRUE	TRUE	0	0	1	1	none	0.0001088339085362
S093	T020	TRUE	TRUE	0	0	1	1	none	8.68080433075e-05
S097	T020	TRUE	TRUE	0	0	1	1	none	7.51780901247e-05
S102	T020	TRUE	TRUE	0	0	1	1	none	0.0001123733680475
S106	T020	TRUE	TRUE	0	0	1	1	none	7.70862501725e-05
S130	T020	TRUE	TRUE	0	0	1	1	none	0.0001103369401382
T009	T020	TRUE	TRUE	0	0	1	1	none	8.16026241722e-05
T010	T020	FALSE	FALSE	0	0	1	1	none	8.51194894482e-05
T013	T020	FALSE	FALSE	0	0	1	1	none	1.45156171454e-05
T014	T020	TRUE	TRUE	0	0	1	1	none	7.24179599777e-05
S002	T021	TRUE	TRUE	0	0	1	1	none	2.44993743547e-05
S007	T021	TRUE	TRUE	0	0	1	1	none	7.69643785975e-05
S021	T021	TRUE	TRUE	0	0	1	1	none	2.30994455651e-05
S024	T021	TRUE	TRUE	0	0	1	1	none	2.29716616711e-05
S025	T021	TRUE	TRUE	0	0	1	1	none	2.69268266025e-05
S026	T021	TRUE	TRUE	0	0	1	1	none	1.91926407636e-05
S038	T021	TRUE	TRUE	0	0	1	1	none	8.14474093241e-05
S039	T021	TRUE	TRUE	0	0	1	1	none	2.41633947261e-05
S040	T021	TRUE	TRUE	0	0	1	1	none	0.0001210394590293
S042	T021	TRUE	TRUE	0	0	1	1	none	2.17070347691e-05
S071	T021	TRUE	TRUE	0	0	1	1	none	0.0001041147215879
S078	T021	TRUE	TRUE	0	0	1	1	none	2.31403355185e-05
S081	T021	TRUE	TRUE	0	0	1	1	none	2.29293780575e-05
S085	T021	TRUE	TRUE	0	0	1	1	none	0.0001081575132037
S087	T021	TRUE	TRUE	0	0	1	1	none	0.0001169677407274
S093	T021	TRUE	TRUE	0	0	1	1	none	9.49418754987e-05
S097	T021	TRUE	TRUE	0	0	1	1	none	2.20398916759e-05
S102	T021	TRUE	TRUE	0	0	1	1	none	0.0001205072002387
S106	T021	TRUE	TRUE	0	0	1	1	none	2.64869632837e-05
S130	T021	TRUE	TRUE	0	0	1	1	none	0.0001184707723294
T009	T021	TRUE	TRUE	0	0	1	1	none	3.5946586616e-06
T010	T021	FALSE	FALSE	0	0	1	1	none	5.8891806492e-06
T013	T021	FALSE	FALSE	0	0	1	1	none	9.11813353228e-05
T014	T021	TRUE	TRUE	0	0	1	1	none	2.18186730889e-05
T020	T021	TRUE	TRUE	0	0	1	1	none	8.33848148298e-05
S002	T028	TRUE	TRUE	0	0	1	1	none	7.23135076414e-05
S007	T028	TRUE	TRUE	0	0	1	1	none	3.19898928902e-05
S021	T028	TRUE	TRUE	0	0	1	1	none	7.09135788518e-05
S024	T028	TRUE	TRUE	0	0	1	1	none	7.07857949578e-05
S025	T028	TRUE	TRUE	0	0	1	1	none	7.72798714492e-05
S026	T028	TRUE	TRUE	0	0	1	1	none	7.08393440521e-05
S038	T028	TRUE	TRUE	0	0	1	1	none	5.09682711828e-05
S039	T028	TRUE	TRUE	0	0	1	1	none	7.19775280128e-05
S040	T028	TRUE	TRUE	0	0	1	1	none	0.000110120473236
S042	T028	TRUE	TRUE	0	0	1	1	none	6.95211680558e-05
S071	T028	TRUE	TRUE	0	0	1	1	none	9.31957357946e-05
S078	T028	TRUE	TRUE	0	0	1	1	none	7.09544688052e-05
S081	T028	TRUE	TRUE	0	0	1	1	none	7.07435113442e-05
S085	T028	TRUE	TRUE	0	0	1	1	none	9.72385274104e-05
S087	T028	TRUE	TRUE	0	0	1	1	none	0.0001060487549341
S093	T028	TRUE	TRUE	0	0	1	1	none	8.40228897054e-05
S097	T028	TRUE	TRUE	0	0	1	1	none	7.23929365226e-05
S102	T028	TRUE	TRUE	0	0	1	1	none	0.0001095882144454
S106	T028	TRUE	TRUE	0	0	1	1	none	7.43010965704e-05
S130	T028	TRUE	TRUE	0	0	1	1	none	0.0001075517865361
T009	T028	TRUE	TRUE	0	0	1	1	none	7.88174705701e-05
T010	T028	FALSE	FALSE	0	0	1	1	none	8.23343358461e-05
T013	T028	FALSE	FALSE	0	0	1	1	none	6.07021971815e-05
T014	T028	TRUE	TRUE	0	0	1	1	none	6.96328063756e-05
T020	T028	TRUE	TRUE	0	0	1	1	none	5.29056766885e-05
T021	T028	TRUE	TRUE	0	0	1	1	none	8.05996612277e-05
S002	T035a	TRUE	TRUE	0	0	1	1	none	0.0001094512463767
S007	T035a	TRUE	TRUE	0	0	1	1	none	0.0001031831315395
S021	T035a	TRUE	TRUE	0	0	1	1	none	0.0001080513175871
S024	T035a	TRUE	TRUE	0	0	1	1	none	0.0001079235336931
S025	T035a	TRUE	TRUE	0	0	1	1	none	0.0001144176101845
S026	T035a	TRUE	TRUE	0	0	1	1	none	0.0001079770827874
S038	T035a	TRUE	TRUE	0	0	1	1	none	0.0001076661622661
S039	T035a	TRUE	TRUE	0	0	1	1	none	0.0001091152667481
S040	T035a	TRUE	TRUE	0	0	1	1	none	5.79484076429e-05
S042	T035a	TRUE	TRUE	0	0	1	1	none	0.0001066589067911
S071	T035a	TRUE	TRUE	0	0	1	1	none	4.10236702015e-05
S078	T035a	TRUE	TRUE	0	0	1	1	none	0.0001080922075405
S081	T035a	TRUE	TRUE	0	0	1	1	none	0.0001078812500795
S085	T035a	TRUE	TRUE	0	0	1	1	none	1.83590692973e-05
S087	T035a	TRUE	TRUE	0	0	1	1	none	5.2335793484e-06
S093	T035a	TRUE	TRUE	0	0	1	1	none	3.18508241123e-05
S097	T035a	TRUE	TRUE	0	0	1	1	none	0.0001095306752579
S102	T035a	TRUE	TRUE	0	0	1	1	none	5.74161488523e-05
S106	T035a	TRUE	TRUE	0	0	1	1	none	0.0001114388353057
S130	T035a	TRUE	TRUE	0	0	1	1	none	6.7366109504e-06
T009	T035a	TRUE	TRUE	0	0	1	1	none	0.0001159552093054
T010	T035a	FALSE	FALSE	0	0	1	1	none	0.0001194720745814
T013	T035a	FALSE	FALSE	0	0	1	1	none	0.0001174000882648
T014	T035a	TRUE	TRUE	0	0	1	1	none	0.0001067705451109
T020	T035a	TRUE	TRUE	0	0	1	1	none	0.0001096035677718
T021	T035a	TRUE	TRUE	0	0	1	1	none	0.000117737399963
T028	T035a	TRUE	TRUE	0	0	1	1	none	0.0001068184141697
S002	T035b	TRUE	TRUE	0	0	1	1	none	2.42556362719e-05
S007	T035b	TRUE	TRUE	0	0	1	1	none	7.67206405147e-05
S021	T035b	TRUE	TRUE	0	0	1	1	none	2.28557074823e-05
S024	T035b	TRUE	TRUE	0	0	1	1	none	2.27279235883e-05
S025	T035b	TRUE	TRUE	0	0	1	1	none	2.66830885197e-05
S026	T035b	TRUE	TRUE	0	0	1	1	none	1.89489026808e-05
S038	T035b	TRUE	TRUE	0	0	1	1	none	8.12036712413e-05
S039	T035b	TRUE	TRUE	0	0	1	1	none	2.39196566433e-05
S040	T035b	TRUE	TRUE	0	0	1	1	none	0.0001207957209465
S042	T035b	TRUE	TRUE	0	0	1	1	none	2.14632966863e-05
S071	T035b	TRUE	TRUE	0	0	1	1	none	0.0001038709835051
S078	T035b	TRUE	TRUE	0	0	1	1	none	2.28965974357e-05
S081	T035b	TRUE	TRUE	0	0	1	1	none	2.26856399747e-05
S085	T035b	TRUE	TRUE	0	0	1	1	none	0.0001079137751209
S087	T035b	TRUE	TRUE	0	0	1	1	none	0.0001167240026446
S093	T035b	TRUE	TRUE	0	0	1	1	none	9.46981374159e-05
S097	T035b	TRUE	TRUE	0	0	1	1	none	2.17961535931e-05
S102	T035b	TRUE	TRUE	0	0	1	1	none	0.0001202634621559
S106	T035b	TRUE	TRUE	0	0	1	1	none	2.62432252009e-05
S130	T035b	TRUE	TRUE	0	0	1	1	none	0.0001182270342466
T009	T035b	TRUE	TRUE	0	0	1	1	none	3.3509205788e-06
T010	T035b	FALSE	FALSE	0	0	1	1	none	3.2007559896e-06
T013	T035b	FALSE	FALSE	0	0	1	1	none	9.093759724e-05
T014	T035b	TRUE	TRUE	0	0	1	1	none	2.15749350061e-05
T020	T035b	TRUE	TRUE	0	0	1	1	none	8.3141076747e-05
T021	T035b	TRUE	TRUE	0	0	1	1	none	3.910767948e-06
T028	T035b	TRUE	TRUE	0	0	1	1	none	8.03559231449e-05
T035a	T035b	TRUE	TRUE	0	0	1	1	none	0.0001174936618802
S002	T040	TRUE	TRUE	0	0	1	1	none	1.3214609942e-05
S007	T040	TRUE	TRUE	0	0	1	1	none	7.05897999908e-05
S021	T040	TRUE	TRUE	0	0	1	1	none	7.3186686496e-06
S024	T040	TRUE	TRUE	0	0	1	1	none	5.9685414672e-06
S025	T040	TRUE	TRUE	0	0	1	1	none	2.30911595558e-05
S026	T040	TRUE	TRUE	0	0	1	1	none	1.66506321587e-05
S038	T040	TRUE	TRUE	0	0	1	1	none	7.50728307174e-05
S039	T040	TRUE	TRUE	0	0	1	1	none	8.3826178106e-06
S040	T040	TRUE	TRUE	0	0	1	1	none	0.0001146648804226
S042	T040	TRUE	TRUE	0	0	1	1	none	7.148601142e-06
S071	T040	TRUE	TRUE	0	0	1	1	none	9.77401429812e-05
S078	T040	TRUE	TRUE	0	0	1	1	none	9.8042451798e-06
S081	T040	TRUE	TRUE	0	0	1	1	none	4.7039145652e-06
S085	T040	TRUE	TRUE	0	0	1	1	none	0.000101782934597
S087	T040	TRUE	TRUE	0	0	1	1	none	0.0001105931621207
S093	T040	TRUE	TRUE	0	0	1	1	none	8.8567296892e-05
S097	T040	TRUE	TRUE	0	0	1	1	none	1.82042246292e-05
S102	T040	TRUE	TRUE	0	0	1	1	none	0.000114132621632
S106	T040	TRUE	TRUE	0	0	1	1	none	1.5202198871e-05
S130	T040	TRUE	TRUE	0	0	1	1	none	0.0001120961937227
T009	T040	TRUE	TRUE	0	0	1	1	none	2.46287586767e-05
T010	T040	FALSE	FALSE	0	0	1	1	none	2.81456239527e-05
T013	T040	FALSE	FALSE	0	0	1	1	none	8.48067567161e-05
T014	T040	TRUE	TRUE	0	0	1	1	none	7.2602394618e-06
T020	T040	TRUE	TRUE	0	0	1	1	none	7.70102362231e-05
T021	T040	TRUE	TRUE	0	0	1	1	none	2.64109493343e-05
T028	T040	TRUE	TRUE	0	0	1	1	none	7.4225082621e-05
T035a	T040	TRUE	TRUE	0	0	1	1	none	0.0001113628213563
T035b	T040	TRUE	TRUE	0	0	1	1	none	2.61672112515e-05
S002	T056	FALSE	FALSE	0	0	1	1	none	2.91969989386e-05
S007	T056	FALSE	FALSE	0	0	1	1	none	8.16620031814e-05
S021	T056	FALSE	FALSE	0	0	1	1	none	2.7797070149e-05
S024	T056	FALSE	FALSE	0	0	1	1	none	2.7669286255e-05
S025	T056	FALSE	FALSE	0	0	1	1	none	3.16244511864e-05
S026	T056	FALSE	FALSE	0	0	1	1	none	2.38902653475e-05
S038	T056	FALSE	FALSE	0	0	1	1	none	8.6145033908e-05
S039	T056	FALSE	FALSE	0	0	1	1	none	2.886101931e-05
S040	T056	FALSE	FALSE	0	0	1	1	none	0.0001257370836132
S042	T056	FALSE	FALSE	0	0	1	1	none	2.6404659353e-05
S071	T056	FALSE	FALSE	0	0	1	1	none	0.0001088123461718
S078	T056	FALSE	FALSE	0	0	1	1	none	2.78379601024e-05
S081	T056	FALSE	FALSE	0	0	1	1	none	2.76270026414e-05
S085	T056	FALSE	FALSE	0	0	1	1	none	0.0001128551377876
S087	T056	FALSE	FALSE	0	0	1	1	none	0.0001216653653113
S093	T056	FALSE	FALSE	0	0	1	1	none	9.96395000826e-05
S097	T056	FALSE	FALSE	0	0	1	1	none	2.67375162598e-05
S102	T056	FALSE	FALSE	0	0	1	1	none	0.0001252048248226
S106	T056	FALSE	FALSE	0	0	1	1	none	3.11845878676e-05
S130	T056	FALSE	FALSE	0	0	1	1	none	0.0001231683969133
T009	T056	TRUE	TRUE	1	0	1	1	anc	9.792704437e-07
T010	T056	FALSE	FALSE	0	0	1	1	none	1.18091485215e-05
T013	T056	FALSE	FALSE	0	0	1	1	none	9.58789599067e-05
T014	T056	FALSE	FALSE	0	0	1	1	none	2.65162976728e-05
T020	T056	FALSE	FALSE	0	0	1	1	none	8.80824394137e-05
T021	T056	FALSE	FALSE	0	0	1	1	none	1.00744739031e-05
T028	T056	FALSE	FALSE	0	0	1	1	none	8.52972858116e-05
T035a	T056	FALSE	FALSE	0	0	1	1	none	0.0001224350245469
T035b	T056	FALSE	FALSE	0	0	1	1	none	9.8307358203e-06
T040	T056	FALSE	FALSE	0	0	1	1	none	3.11085739182e-05
S002	T059	TRUE	TRUE	0	0	1	1	none	0.0001144525252456
S007	T059	TRUE	TRUE	0	0	1	1	none	0.0001081844104084
S021	T059	TRUE	TRUE	0	0	1	1	none	0.000113052596456
S024	T059	TRUE	TRUE	0	0	1	1	none	0.000112924812562
S025	T059	TRUE	TRUE	0	0	1	1	none	0.0001194188890534
S026	T059	TRUE	TRUE	0	0	1	1	none	0.0001129783616563
S038	T059	TRUE	TRUE	0	0	1	1	none	0.000112667441135
S039	T059	TRUE	TRUE	0	0	1	1	none	0.000114116545617
S040	T059	TRUE	TRUE	0	0	1	1	none	4.1439063794e-06
S042	T059	TRUE	TRUE	0	0	1	1	none	0.00011166018566
S071	T059	TRUE	TRUE	0	0	1	1	none	2.36213815464e-05
S078	T059	TRUE	TRUE	0	0	1	1	none	0.0001130934864094
S081	T059	TRUE	TRUE	0	0	1	1	none	0.0001128825289484
S085	T059	TRUE	TRUE	0	0	1	1	none	5.00677406862e-05
S087	T059	TRUE	TRUE	0	0	1	1	none	5.88779682099e-05
S093	T059	TRUE	TRUE	0	0	1	1	none	2.95373734492e-05
S097	T059	TRUE	TRUE	0	0	1	1	none	0.0001145319541268
S102	T059	TRUE	TRUE	0	0	1	1	none	4.8339908772e-06
S106	T059	TRUE	TRUE	0	0	1	1	none	0.0001164401141746
S130	T059	TRUE	TRUE	0	0	1	1	none	6.03809998119e-05
T009	T059	TRUE	TRUE	0	0	1	1	none	0.0001209564881743
T010	T059	FALSE	FALSE	0	0	1	1	none	0.0001244733534503
T013	T059	FALSE	FALSE	0	0	1	1	none	0.0001224013671337
T014	T059	TRUE	TRUE	0	0	1	1	none	0.0001117718239798
T020	T059	TRUE	TRUE	0	0	1	1	none	0.0001146048466407
T021	T059	TRUE	TRUE	0	0	1	1	none	0.0001227386788319
T028	T059	TRUE	TRUE	0	0	1	1	none	0.0001118196930386
T035a	T059	TRUE	TRUE	0	0	1	1	none	5.96476274455e-05
T035b	T059	TRUE	TRUE	0	0	1	1	none	0.0001224949407491
T040	T059	TRUE	TRUE	0	0	1	1	none	0.0001163641002252
T056	T059	FALSE	FALSE	0	0	1	1	none	0.0001274363034158
S002	T065	TRUE	TRUE	0	0	1	1	none	7.58425426985e-05
S007	T065	TRUE	TRUE	0	0	1	1	none	5.00142755133e-05
S021	T065	TRUE	TRUE	0	0	1	1	none	7.44426139089e-05
S024	T065	TRUE	TRUE	0	0	1	1	none	7.43148300149e-05
S025	T065	TRUE	TRUE	0	0	1	1	none	8.08089065063e-05
S026	T065	TRUE	TRUE	0	0	1	1	none	7.43683791092e-05
S038	T065	TRUE	TRUE	0	0	1	1	none	5.5255726017e-06
S039	T065	TRUE	TRUE	0	0	1	1	none	7.55065630699e-05
S040	T065	TRUE	TRUE	0	0	1	1	none	0.0001136495082931
S042	T065	TRUE	TRUE	0	0	1	1	none	7.30502031129e-05
S071	T065	TRUE	TRUE	0	0	1	1	none	9.67247708517e-05
S078	T065	TRUE	TRUE	0	0	1	1	none	7.44835038623e-05
S081	T065	TRUE	TRUE	0	0	1	1	none	7.42725464013e-05
S085	T065	TRUE	TRUE	0	0	1	1	none	0.0001007675624675
S087	T065	TRUE	TRUE	0	0	1	1	none	0.0001095777899912
S093	T065	TRUE	TRUE	0	0	1	1	none	8.75519247625e-05
S097	T065	TRUE	TRUE	0	0	1	1	none	7.59219715797e-05
S102	T065	TRUE	TRUE	0	0	1	1	none	0.0001131172495025
S106	T065	TRUE	TRUE	0	0	1	1	none	7.78301316275e-05
S130	T065	TRUE	TRUE	0	0	1	1	none	0.0001110808215932
T009	T065	TRUE	TRUE	0	0	1	1	none	8.23465056272e-05
T010	T065	FALSE	FALSE	0	0	1	1	none	8.58633709032e-05
T013	T065	FALSE	FALSE	0	0	1	1	none	9.6757884964e-06
T014	T065	TRUE	TRUE	0	0	1	1	none	7.31618414327e-05
T020	T065	TRUE	TRUE	0	0	1	1	none	7.4629781074e-06
T021	T065	TRUE	TRUE	0	0	1	1	none	8.41286962848e-05
T028	T065	TRUE	TRUE	0	0	1	1	none	5.36495581435e-05
T035a	T065	TRUE	TRUE	0	0	1	1	none	0.0001103474492268
T035b	T065	TRUE	TRUE	0	0	1	1	none	8.3884958202e-05
T040	T065	TRUE	TRUE	0	0	1	1	none	7.77541176781e-05
T056	T065	FALSE	FALSE	0	0	1	1	none	8.88263208687e-05
T059	T065	TRUE	TRUE	0	0	1	1	none	0.0001153487280957
S002	T069	TRUE	TRUE	0	0	1	1	none	0.0001192086619564
S007	T069	TRUE	TRUE	0	0	1	1	none	0.0001129405471192
S021	T069	TRUE	TRUE	0	0	1	1	none	0.0001178087331668
S024	T069	TRUE	TRUE	0	0	1	1	none	0.0001176809492728
S025	T069	TRUE	TRUE	0	0	1	1	none	0.0001241750257642
S026	T069	TRUE	TRUE	0	0	1	1	none	0.0001177344983671
S038	T069	TRUE	TRUE	0	0	1	1	none	0.0001174235778458
S039	T069	TRUE	TRUE	0	0	1	1	none	0.0001188726823278
S040	T069	TRUE	TRUE	0	0	1	1	none	4.53022556986e-05
S042	T069	TRUE	TRUE	0	0	1	1	none	0.0001164163223708
S071	T069	TRUE	TRUE	0	0	1	1	none	2.46024372432e-05
S078	T069	TRUE	TRUE	0	0	1	1	none	0.0001178496231202
S081	T069	TRUE	TRUE	0	0	1	1	none	0.0001176386656592
S085	T069	TRUE	TRUE	0	0	1	1	none	5.4823877397e-05
S087	T069	TRUE	TRUE	0	0	1	1	none	6.36341049207e-05
S093	T069	TRUE	TRUE	0	0	1	1	none	3.429351016e-05
S097	T069	TRUE	TRUE	0	0	1	1	none	0.0001192880908376
S102	T069	TRUE	TRUE	0	0	1	1	none	4.4769996908e-05
S106	T069	TRUE	TRUE	0	0	1	1	none	0.0001211962508854
S130	T069	TRUE	TRUE	0	0	1	1	none	6.51371365227e-05
T009	T069	TRUE	TRUE	0	0	1	1	none	0.0001257126248851
T010	T069	FALSE	FALSE	0	0	1	1	none	0.0001292294901611
T013	T069	FALSE	FALSE	0	0	1	1	none	0.0001271575038445
T014	T069	TRUE	TRUE	0	0	1	1	none	0.0001165279606906
T020	T069	TRUE	TRUE	0	0	1	1	none	0.0001193609833515
T021	T069	TRUE	TRUE	0	0	1	1	none	0.0001274948155427
T028	T069	TRUE	TRUE	0	0	1	1	none	0.0001165758297494
T035a	T069	TRUE	TRUE	0	0	1	1	none	6.44037641563e-05
T035b	T069	TRUE	TRUE	0	0	1	1	none	0.0001272510774599
T040	T069	TRUE	TRUE	0	0	1	1	none	0.000121120236936
T056	T069	FALSE	FALSE	0	0	1	1	none	0.0001321924401266
T059	T069	TRUE	TRUE	0	0	1	1	none	4.70014755012e-05
T065	T069	TRUE	TRUE	0	0	1	1	none	0.0001201048648065
S002	T073	TRUE	TRUE	0	0	1	1	none	2.43621212055e-05
S007	T073	TRUE	TRUE	0	0	1	1	none	7.68271254483e-05
S021	T073	TRUE	TRUE	0	0	1	1	none	2.29621924159e-05
S024	T073	TRUE	TRUE	0	0	1	1	none	2.28344085219e-05
S025	T073	TRUE	TRUE	0	0	1	1	none	2.67895734533e-05
S026	T073	TRUE	TRUE	0	0	1	1	none	1.90553876144e-05
S038	T073	TRUE	TRUE	0	0	1	1	none	8.13101561749e-05
S039	T073	TRUE	TRUE	0	0	1	1	none	2.40261415769e-05
S040	T073	TRUE	TRUE	0	0	1	1	none	0.0001209022058801
S042	T073	TRUE	TRUE	0	0	1	1	none	2.15697816199e-05
S071	T073	TRUE	TRUE	0	0	1	1	none	0.0001039774684387
S078	T073	TRUE	TRUE	0	0	1	1	none	2.30030823693e-05
S081	T073	TRUE	TRUE	0	0	1	1	none	2.27921249083e-05
S085	T073	TRUE	TRUE	0	0	1	1	none	0.0001080202600545
S087	T073	TRUE	TRUE	0	0	1	1	none	0.0001168304875782
S093	T073	TRUE	TRUE	0	0	1	1	none	9.48046223495e-05
S097	T073	TRUE	TRUE	0	0	1	1	none	2.19026385267e-05
S102	T073	TRUE	TRUE	0	0	1	1	none	0.0001203699470895
S106	T073	TRUE	TRUE	0	0	1	1	none	2.63497101345e-05
S130	T073	TRUE	TRUE	0	0	1	1	none	0.0001183335191802
T009	T073	TRUE	TRUE	0	0	1	1	none	3.4574055124e-06
T010	T073	FALSE	FALSE	0	0	1	1	none	5.7519275e-06
T013	T073	FALSE	FALSE	0	0	1	1	none	9.10440821736e-05
T014	T073	TRUE	TRUE	0	0	1	1	none	2.16814199397e-05
T020	T073	TRUE	TRUE	0	0	1	1	none	8.32475616806e-05
T021	T073	TRUE	TRUE	0	0	1	1	none	1.3595964376e-06
T028	T073	TRUE	TRUE	0	0	1	1	none	8.04624080785e-05
T035a	T073	TRUE	TRUE	0	0	1	1	none	0.0001176001468138
T035b	T073	TRUE	TRUE	0	0	1	1	none	3.7735147988e-06
T040	T073	TRUE	TRUE	0	0	1	1	none	2.62736961851e-05
T056	T073	FALSE	FALSE	0	0	1	1	none	9.9372207539e-06
T059	T073	TRUE	TRUE	0	0	1	1	none	0.0001226014256827
T065	T073	TRUE	TRUE	0	0	1	1	none	8.39914431356e-05
T069	T073	TRUE	TRUE	0	0	1	1	none	0.0001273575623935
S002	T075	TRUE	TRUE	0	0	1	1	none	7.34420069534e-05
S007	T075	TRUE	TRUE	0	0	1	1	none	6.71738921162e-05
S021	T075	TRUE	TRUE	0	0	1	1	none	7.20420781638e-05
S024	T075	TRUE	TRUE	0	0	1	1	none	7.19142942698e-05
S025	T075	TRUE	TRUE	0	0	1	1	none	7.84083707612e-05
S026	T075	TRUE	TRUE	0	0	1	1	none	7.19678433641e-05
S038	T075	TRUE	TRUE	0	0	1	1	none	7.16569228428e-05
S039	T075	TRUE	TRUE	0	0	1	1	none	7.31060273248e-05
S040	T075	TRUE	TRUE	0	0	1	1	none	0.0001100266292596
S042	T075	TRUE	TRUE	0	0	1	1	none	7.06496673678e-05
S071	T075	TRUE	TRUE	0	0	1	1	none	9.31018918182e-05
S078	T075	TRUE	TRUE	0	0	1	1	none	7.20829681172e-05
S081	T075	TRUE	TRUE	0	0	1	1	none	7.18720106562e-05
S085	T075	TRUE	TRUE	0	0	1	1	none	9.7144683434e-05
S087	T075	TRUE	TRUE	0	0	1	1	none	0.0001059549109577
S093	T075	TRUE	TRUE	0	0	1	1	none	8.3929045729e-05
S097	T075	TRUE	TRUE	0	0	1	1	none	7.35214358346e-05
S102	T075	TRUE	TRUE	0	0	1	1	none	0.000109494370469
S106	T075	TRUE	TRUE	0	0	1	1	none	7.54295958824e-05
S130	T075	TRUE	TRUE	0	0	1	1	none	0.0001074579425597
T009	T075	TRUE	TRUE	0	0	1	1	none	7.99459698821e-05
T010	T075	FALSE	FALSE	0	0	1	1	none	8.34628351581e-05
T013	T075	FALSE	FALSE	0	0	1	1	none	8.13908488415e-05
T014	T075	TRUE	TRUE	0	0	1	1	none	7.07613056876e-05
T020	T075	TRUE	TRUE	0	0	1	1	none	7.35943283485e-05
T021	T075	TRUE	TRUE	0	0	1	1	none	8.17281605397e-05
T028	T075	TRUE	TRUE	0	0	1	1	none	7.08091747464e-05
T035a	T075	TRUE	TRUE	0	0	1	1	none	0.0001067245701933
T035b	T075	TRUE	TRUE	0	0	1	1	none	8.14844224569e-05
T040	T075	TRUE	TRUE	0	0	1	1	none	7.5353581933e-05
T056	T075	FALSE	FALSE	0	0	1	1	none	8.64257851236e-05
T059	T075	TRUE	TRUE	0	0	1	1	none	0.0001117258490622
T065	T075	TRUE	TRUE	0	0	1	1	none	7.43382098035e-05
T069	T075	TRUE	TRUE	0	0	1	1	none	0.000116481985773
T073	T075	TRUE	TRUE	0	0	1	1	none	8.15909073905e-05
S002	T077	TRUE	TRUE	0	0	1	1	none	2.37509495613e-05
S007	T077	TRUE	TRUE	0	0	1	1	none	7.62159538041e-05
S021	T077	TRUE	TRUE	0	0	1	1	none	2.23510207717e-05
S024	T077	TRUE	TRUE	0	0	1	1	none	2.22232368777e-05
S025	T077	TRUE	TRUE	0	0	1	1	none	2.61784018091e-05
S026	T077	TRUE	TRUE	0	0	1	1	none	1.84442159702e-05
S038	T077	TRUE	TRUE	0	0	1	1	none	8.06989845307e-05
S039	T077	TRUE	TRUE	0	0	1	1	none	2.34149699327e-05
S040	T077	TRUE	TRUE	0	0	1	1	none	0.0001202910342359
S042	T077	TRUE	TRUE	0	0	1	1	none	2.09586099757e-05
S071	T077	TRUE	TRUE	0	0	1	1	none	0.0001033662967945
S078	T077	TRUE	TRUE	0	0	1	1	none	2.23919107251e-05
S081	T077	TRUE	TRUE	0	0	1	1	none	2.21809532641e-05
S085	T077	TRUE	TRUE	0	0	1	1	none	0.0001074090884103
S087	T077	TRUE	TRUE	0	0	1	1	none	0.000116219315934
S093	T077	TRUE	TRUE	0	0	1	1	none	9.41934507053e-05
S097	T077	TRUE	TRUE	0	0	1	1	none	2.12914668825e-05
S102	T077	TRUE	TRUE	0	0	1	1	none	0.0001197587754453
S106	T077	TRUE	TRUE	0	0	1	1	none	2.57385384903e-05
S130	T077	TRUE	TRUE	0	0	1	1	none	0.000117722347536
T009	T077	TRUE	TRUE	0	0	1	1	none	2.8462338682e-06
T010	T077	FALSE	FALSE	0	0	1	1	none	5.1407558558e-06
T013	T077	FALSE	FALSE	0	0	1	1	none	9.04329105294e-05
T014	T077	TRUE	TRUE	0	0	1	1	none	2.10702482955e-05
T020	T077	TRUE	TRUE	0	0	1	1	none	8.26363900364e-05
T021	T077	TRUE	TRUE	0	0	1	1	none	1.9707680818e-06
T028	T077	TRUE	TRUE	0	0	1	1	none	7.98512364343e-05
T035a	T077	TRUE	TRUE	0	0	1	1	none	0.0001169889751696
T035b	T077	TRUE	TRUE	0	0	1	1	none	3.1623431546e-06
T040	T077	TRUE	TRUE	0	0	1	1	none	2.56625245409e-05
T056	T077	FALSE	FALSE	0	0	1	1	none	9.3260491097e-06
T059	T077	TRUE	TRUE	0	0	1	1	none	0.0001219902540385
T065	T077	TRUE	TRUE	0	0	1	1	none	8.33802714914e-05
T069	T077	TRUE	TRUE	0	0	1	1	none	0.0001267463907493
T073	T077	TRUE	TRUE	0	0	1	1	none	1.8335149326e-06
T075	T077	TRUE	TRUE	0	0	1	1	none	8.09797357463e-05
S002	T087	TRUE	TRUE	0	0	1	1	none	2.36444646277e-05
S007	T087	TRUE	TRUE	0	0	1	1	none	7.61094688705e-05
S021	T087	TRUE	TRUE	0	0	1	1	none	2.22445358381e-05
S024	T087	TRUE	TRUE	0	0	1	1	none	2.21167519441e-05
S025	T087	TRUE	TRUE	0	0	1	1	none	2.60719168755e-05
S026	T087	TRUE	TRUE	0	0	1	1	none	1.83377310366e-05
S038	T087	TRUE	TRUE	0	0	1	1	none	8.05924995971e-05
S039	T087	TRUE	TRUE	0	0	1	1	none	2.33084849991e-05
S040	T087	TRUE	TRUE	0	0	1	1	none	0.0001201845493023
S042	T087	TRUE	TRUE	0	0	1	1	none	2.08521250421e-05
S071	T087	TRUE	TRUE	0	0	1	1	none	0.0001032598118609
S078	T087	TRUE	TRUE	0	0	1	1	none	2.22854257915e-05
S081	T087	TRUE	TRUE	0	0	1	1	none	2.20744683305e-05
S085	T087	TRUE	TRUE	0	0	1	1	none	0.0001073026034767
S087	T087	TRUE	TRUE	0	0	1	1	none	0.0001161128310004
S093	T087	TRUE	TRUE	0	0	1	1	none	9.40869657717e-05
S097	T087	TRUE	TRUE	0	0	1	1	none	2.11849819489e-05
S102	T087	TRUE	TRUE	0	0	1	1	none	0.0001196522905117
S106	T087	TRUE	TRUE	0	0	1	1	none	2.56320535567e-05
S130	T087	TRUE	TRUE	0	0	1	1	none	0.0001176158626024
T009	T087	TRUE	TRUE	0	0	1	1	none	2.7397489346e-06
T010	T087	FALSE	FALSE	0	0	1	1	none	3.8119276338e-06
T013	T087	FALSE	FALSE	0	0	1	1	none	9.03264255958e-05
T014	T087	TRUE	TRUE	0	0	1	1	none	2.09637633619e-05
T020	T087	TRUE	TRUE	0	0	1	1	none	8.25299051028e-05
T021	T087	TRUE	TRUE	0	0	1	1	none	3.2995963038e-06
T028	T087	TRUE	TRUE	0	0	1	1	none	7.97447515007e-05
T035a	T087	TRUE	TRUE	0	0	1	1	none	0.000116882490236
T035b	T087	TRUE	TRUE	0	0	1	1	none	1.8335149326e-06
T040	T087	TRUE	TRUE	0	0	1	1	none	2.55560396073e-05
T056	T087	FALSE	FALSE	0	0	1	1	none	9.2195641761e-06
T059	T087	TRUE	TRUE	0	0	1	1	none	0.0001218837691049
T065	T087	TRUE	TRUE	0	0	1	1	none	8.32737865578e-05
T069	T087	TRUE	TRUE	0	0	1	1	none	0.0001266399058157
T073	T087	TRUE	TRUE	0	0	1	1	none	3.1623431546e-06
T075	T087	TRUE	TRUE	0	0	1	1	none	8.08732508127e-05
T077	T087	TRUE	TRUE	0	0	1	1	none	2.5511715104e-06
S002	T095	TRUE	TRUE	0	0	1	1	none	0.0001084108755749
S007	T095	TRUE	TRUE	0	0	1	1	none	0.0001021427607377
S021	T095	TRUE	TRUE	0	0	1	1	none	0.0001070109467853
S024	T095	TRUE	TRUE	0	0	1	1	none	0.0001068831628913
S025	T095	TRUE	TRUE	0	0	1	1	none	0.0001133772393827
S026	T095	TRUE	TRUE	0	0	1	1	none	0.0001069367119856
S038	T095	TRUE	TRUE	0	0	1	1	none	0.0001066257914643
S039	T095	TRUE	TRUE	0	0	1	1	none	0.0001080748959463
S040	T095	TRUE	TRUE	0	0	1	1	none	5.69080368411e-05
S042	T095	TRUE	TRUE	0	0	1	1	none	0.0001056185359893
S071	T095	TRUE	TRUE	0	0	1	1	none	3.99832993997e-05
S078	T095	TRUE	TRUE	0	0	1	1	none	0.0001070518367387
S081	T095	TRUE	TRUE	0	0	1	1	none	0.0001068408792777
S085	T095	TRUE	TRUE	0	0	1	1	none	1.73186984955e-05
S087	T095	TRUE	TRUE	0	0	1	1	none	2.9708652582e-06
S093	T095	TRUE	TRUE	0	0	1	1	none	3.08104533105e-05
S097	T095	TRUE	TRUE	0	0	1	1	none	0.0001084903044561
S102	T095	TRUE	TRUE	0	0	1	1	none	5.63757780505e-05
S106	T095	TRUE	TRUE	0	0	1	1	none	0.0001103984645039
S130	T095	TRUE	TRUE	0	0	1	1	none	4.4738968602e-06
T009	T095	TRUE	TRUE	0	0	1	1	none	0.0001149148385036
T010	T095	FALSE	FALSE	0	0	1	1	none	0.0001184317037796
T013	T095	FALSE	FALSE	0	0	1	1	none	0.000116359717463
T014	T095	TRUE	TRUE	0	0	1	1	none	0.0001057301743091
T020	T095	TRUE	TRUE	0	0	1	1	none	0.00010856319697
T021	T095	TRUE	TRUE	0	0	1	1	none	0.0001166970291612
T028	T095	TRUE	TRUE	0	0	1	1	none	0.0001057780433679
T035a	T095	TRUE	TRUE	0	0	1	1	none	4.9628677822e-06
T035b	T095	TRUE	TRUE	0	0	1	1	none	0.0001164532910784
T040	T095	TRUE	TRUE	0	0	1	1	none	0.0001103224505545
T056	T095	FALSE	FALSE	0	0	1	1	none	0.0001213946537451
T059	T095	TRUE	TRUE	0	0	1	1	none	5.86072566437e-05
T065	T095	TRUE	TRUE	0	0	1	1	none	0.000109307078425
T069	T095	TRUE	TRUE	0	0	1	1	none	6.33633933545e-05
T073	T095	TRUE	TRUE	0	0	1	1	none	0.000116559776012
T075	T095	TRUE	TRUE	0	0	1	1	none	0.0001056841993915
T077	T095	TRUE	TRUE	0	0	1	1	none	0.0001159486043678
T087	T095	TRUE	TRUE	0	0	1	1	none	0.0001158421194342
S002	T099a	TRUE	TRUE	0	0	1	1	none	0.0001091605841344
S007	T099a	TRUE	TRUE	0	0	1	1	none	0.0001028924692972
S021	T099a	TRUE	TRUE	0	0	1	1	none	0.0001077606553448
S024	T099a	TRUE	TRUE	0	0	1	1	none	0.0001076328714508
S025	T099a	TRUE	TRUE	0	0	1	1	none	0.0001141269479422
S026	T099a	TRUE	TRUE	0	0	1	1	none	0.0001076864205451
S038	T099a	TRUE	TRUE	0	0	1	1	none	0.0001073755000238
S039	T099a	TRUE	TRUE	0	0	1	1	none	0.0001088246045058
S040	T099a	TRUE	TRUE	0	0	1	1	none	5.76577454006e-05
S042	T099a	TRUE	TRUE	0	0	1	1	none	0.0001063682445488
S071	T099a	TRUE	TRUE	0	0	1	1	none	4.07330079592e-05
S078	T099a	TRUE	TRUE	0	0	1	1	none	0.0001078015452982
S081	T099a	TRUE	TRUE	0	0	1	1	none	0.0001075905878372
S085	T099a	TRUE	TRUE	0	0	1	1	none	1.8068407055e-05
S087	T099a	TRUE	TRUE	0	0	1	1	none	6.3325766587e-06
S093	T099a	TRUE	TRUE	0	0	1	1	none	3.156016187e-05
S097	T099a	TRUE	TRUE	0	0	1	1	none	0.0001092400130156
S102	T099a	TRUE	TRUE	0	0	1	1	none	5.712548661e-05
S106	T099a	TRUE	TRUE	0	0	1	1	none	0.0001111481730634
S130	T099a	TRUE	TRUE	0	0	1	1	none	7.8356082607e-06
T009	T099a	TRUE	TRUE	0	0	1	1	none	0.0001156645470631
T010	T099a	FALSE	FALSE	0	0	1	1	none	0.0001191814123391
T013	T099a	FALSE	FALSE	0	0	1	1	none	0.0001171094260225
T014	T099a	TRUE	TRUE	0	0	1	1	none	0.0001064798828686
T020	T099a	TRUE	TRUE	0	0	1	1	none	0.0001093129055295
T021	T099a	TRUE	TRUE	0	0	1	1	none	0.0001174467377207
T028	T099a	TRUE	TRUE	0	0	1	1	none	0.0001065277519274
T035a	T099a	TRUE	TRUE	0	0	1	1	none	7.1022358943e-06
T035b	T099a	TRUE	TRUE	0	0	1	1	none	0.0001172029996379
T040	T099a	TRUE	TRUE	0	0	1	1	none	0.000111072159114
T056	T099a	FALSE	FALSE	0	0	1	1	none	0.0001221443623046
T059	T099a	TRUE	TRUE	0	0	1	1	none	5.93569652032e-05
T065	T099a	TRUE	TRUE	0	0	1	1	none	0.0001100567869845
T069	T099a	TRUE	TRUE	0	0	1	1	none	6.4113101914e-05
T073	T099a	TRUE	TRUE	0	0	1	1	none	0.0001173094845715
T075	T099a	TRUE	TRUE	0	0	1	1	none	0.000106433907951
T077	T099a	TRUE	TRUE	0	0	1	1	none	0.0001166983129273
T087	T099a	TRUE	TRUE	0	0	1	1	none	0.0001165918279937
T095	T099a	TRUE	TRUE	0	0	1	1	none	6.0618650925e-06
S002	T102	FALSE	FALSE	0	0	1	1	none	0.000113067245258
S007	T102	FALSE	FALSE	0	0	1	1	none	0.0001067991304208
S021	T102	FALSE	FALSE	0	0	1	1	none	0.0001116673164684
S024	T102	FALSE	FALSE	0	0	1	1	none	0.0001115395325744
S025	T102	FALSE	FALSE	0	0	1	1	none	0.0001180336090658
S026	T102	FALSE	FALSE	0	0	1	1	none	0.0001115930816687
S038	T102	FALSE	FALSE	0	0	1	1	none	0.0001112821611474
S039	T102	FALSE	FALSE	0	0	1	1	none	0.0001127312656294
S040	T102	FALSE	FALSE	0	0	1	1	none	6.15644065242e-05
S042	T102	FALSE	FALSE	0	0	1	1	none	0.0001102749056724
S071	T102	FALSE	FALSE	0	0	1	1	none	4.46396690828e-05
S078	T102	FALSE	FALSE	0	0	1	1	none	0.0001117082064218
S081	T102	FALSE	FALSE	0	0	1	1	none	0.0001114972489608
S085	T102	FALSE	FALSE	0	0	1	1	none	2.19750681786e-05
S087	T102	FALSE	FALSE	0	0	1	1	none	7.6272349413e-06
S093	T102	FALSE	FALSE	0	0	1	1	none	3.54668229936e-05
S097	T102	FALSE	FALSE	0	0	1	1	none	0.0001131466741392
S102	T102	FALSE	FALSE	0	0	1	1	none	6.10321477336e-05
S106	T102	FALSE	FALSE	0	0	1	1	none	0.000115054834187
S130	T102	FALSE	FALSE	0	0	1	1	none	9.1302665433e-06
T009	T102	FALSE	FALSE	0	0	1	1	none	0.0001195712081867
T010	T102	FALSE	FALSE	0	0	1	1	none	0.0001230880734627
T013	T102	FALSE	FALSE	0	0	1	1	none	0.0001210160871461
T014	T102	FALSE	FALSE	0	0	1	1	none	0.0001103865439922
T020	T102	FALSE	FALSE	0	0	1	1	none	0.0001132195666531
T021	T102	FALSE	FALSE	0	0	1	1	none	0.0001213533988443
T028	T102	FALSE	FALSE	0	0	1	1	none	0.000110434413051
T035a	T102	FALSE	FALSE	0	0	1	1	none	9.6192374653e-06
T035b	T102	FALSE	FALSE	0	0	1	1	none	0.0001211096607615
T040	T102	FALSE	FALSE	0	0	1	1	none	0.0001149788202376
T056	T102	FALSE	FALSE	0	0	1	1	none	0.0001260510234282
T059	T102	FALSE	FALSE	0	0	1	1	none	6.32636263268e-05
T065	T102	FALSE	FALSE	0	0	1	1	none	0.0001139634481081
T069	T102	FALSE	FALSE	0	0	1	1	none	6.80197630376e-05
T073	T102	FALSE	FALSE	0	0	1	1	none	0.0001212161456951
T075	T102	FALSE	FALSE	0	0	1	1	none	0.0001103405690746
T077	T102	FALSE	FALSE	0	0	1	1	none	0.0001206049740509
T087	T102	FALSE	FALSE	0	0	1	1	none	0.0001204984891173
T095	T102	TRUE	TRUE	1	0	1	1	anc	6.111716442e-07
T099a	T102	FALSE	FALSE	0	0	1	1	none	1.07182347756e-05
S002	T104	FALSE	FALSE	0	0	1	1	none	7.38483881942001e-05
S007	T104	FALSE	FALSE	0	0	1	1	none	3.3524773443e-05
S021	T104	FALSE	FALSE	0	0	1	1	none	7.24484594046e-05
S024	T104	FALSE	FALSE	0	0	1	1	none	7.23206755106001e-05
S025	T104	FALSE	FALSE	0	0	1	1	none	7.88147520020001e-05
S026	T104	FALSE	FALSE	0	0	1	1	none	7.23742246049e-05
S038	T104	FALSE	FALSE	0	0	1	1	none	5.25031517356e-05
S039	T104	FALSE	FALSE	0	0	1	1	none	7.35124085656e-05
S040	T104	FALSE	FALSE	0	0	1	1	none	0.0001116553537888
S042	T104	FALSE	FALSE	0	0	1	1	none	7.10560486086001e-05
S071	T104	FALSE	FALSE	0	0	1	1	none	9.47306163474e-05
S078	T104	FALSE	FALSE	0	0	1	1	none	7.24893493580001e-05
S081	T104	FALSE	FALSE	0	0	1	1	none	7.2278391897e-05
S085	T104	FALSE	FALSE	0	0	1	1	none	9.87734079632001e-05
S087	T104	FALSE	FALSE	0	0	1	1	none	0.0001075836354869
S093	T104	FALSE	FALSE	0	0	1	1	none	8.55577702582001e-05
S097	T104	FALSE	FALSE	0	0	1	1	none	7.39278170754001e-05
S102	T104	FALSE	FALSE	0	0	1	1	none	0.0001111230949982
S106	T104	FALSE	FALSE	0	0	1	1	none	7.58359771232001e-05
S130	T104	FALSE	FALSE	0	0	1	1	none	0.0001090866670889
T009	T104	FALSE	FALSE	0	0	1	1	none	8.03523511229001e-05
T010	T104	FALSE	FALSE	0	0	1	1	none	8.38692163989001e-05
T013	T104	FALSE	FALSE	0	0	1	1	none	6.22370777343e-05
T014	T104	FALSE	FALSE	0	0	1	1	none	7.11676869284001e-05
T020	T104	FALSE	FALSE	0	0	1	1	none	5.44405572413e-05
T021	T104	FALSE	FALSE	0	0	1	1	none	8.21345417805001e-05
T028	T104	FALSE	FALSE	0	0	1	1	none	3.59377127848e-05
T035a	T104	FALSE	FALSE	0	0	1	1	none	0.0001083532947225
T035b	T104	FALSE	FALSE	0	0	1	1	none	8.18908036977001e-05
T040	T104	FALSE	FALSE	0	0	1	1	none	7.57599631738001e-05
T056	T104	FALSE	FALSE	0	0	1	1	none	8.68321663644e-05
T059	T104	FALSE	FALSE	0	0	1	1	none	0.0001133545735914
T065	T104	FALSE	FALSE	0	0	1	1	none	5.51844386963e-05
T069	T104	FALSE	FALSE	0	0	1	1	none	0.0001181107103022
T073	T104	FALSE	FALSE	0	0	1	1	none	8.19972886313001e-05
T075	T104	FALSE	FALSE	0	0	1	1	none	7.23440552992e-05
T077	T104	FALSE	FALSE	0	0	1	1	none	8.13861169871001e-05
T087	T104	FALSE	FALSE	0	0	1	1	none	8.12796320535001e-05
T095	T104	FALSE	FALSE	0	0	1	1	none	0.0001073129239207
T099a	T104	FALSE	FALSE	0	0	1	1	none	0.0001080626324802
T102	T104	FALSE	FALSE	0	0	1	1	none	0.0001119692936038
S002	T105	FALSE	FALSE	0	0	1	1	none	7.7065224207e-05
S007	T105	FALSE	FALSE	0	0	1	1	none	5.12369570218e-05
S021	T105	FALSE	FALSE	0	0	1	1	none	7.56652954174e-05
S024	T105	FALSE	FALSE	0	0	1	1	none	7.55375115234e-05
S025	T105	FALSE	FALSE	0	0	1	1	none	8.20315880148e-05
S026	T105	FALSE	FALSE	0	0	1	1	none	7.55910606177e-05
S038	T105	FALSE	FALSE	0	0	1	1	none	6.7482541102e-06
S039	T105	FALSE	FALSE	0	0	1	1	none	7.67292445784e-05
S040	T105	FALSE	FALSE	0	0	1	1	none	0.0001148721898016
S042	T105	FALSE	FALSE	0	0	1	1	none	7.42728846214e-05
S071	T105	FALSE	FALSE	0	0	1	1	none	9.79474523602e-05
S078	T105	FALSE	FALSE	0	0	1	1	none	7.57061853708e-05
S081	T105	FALSE	FALSE	0	0	1	1	none	7.54952279098e-05
S085	T105	FALSE	FALSE	0	0	1	1	none	0.000101990243976
S087	T105	FALSE	FALSE	0	0	1	1	none	0.0001108004714997
S093	T105	FALSE	FALSE	0	0	1	1	none	8.8774606271e-05
S097	T105	FALSE	FALSE	0	0	1	1	none	7.71446530882e-05
S102	T105	FALSE	FALSE	0	0	1	1	none	0.000114339931011
S106	T105	FALSE	FALSE	0	0	1	1	none	7.9052813136e-05
S130	T105	FALSE	FALSE	0	0	1	1	none	0.0001123035031017
T009	T105	FALSE	FALSE	0	0	1	1	none	8.35691871357e-05
T010	T105	FALSE	FALSE	0	0	1	1	none	8.70860524117e-05
T013	T105	FALSE	FALSE	0	0	1	1	none	1.08984700049e-05
T014	T105	FALSE	FALSE	0	0	1	1	none	7.43845229412e-05
T020	T105	FALSE	FALSE	0	0	1	1	none	8.6856596159e-06
T021	T105	FALSE	FALSE	0	0	1	1	none	8.53513777933e-05
T028	T105	FALSE	FALSE	0	0	1	1	none	5.4872239652e-05
T035a	T105	FALSE	FALSE	0	0	1	1	none	0.0001115701307353
T035b	T105	FALSE	FALSE	0	0	1	1	none	8.51076397105e-05
T040	T105	FALSE	FALSE	0	0	1	1	none	7.89767991866e-05
T056	T105	FALSE	FALSE	0	0	1	1	none	9.00490023772e-05
T059	T105	FALSE	FALSE	0	0	1	1	none	0.0001165714096042
T065	T105	TRUE	TRUE	1	0	1	1	anc	6.115098643e-07
T069	T105	FALSE	FALSE	0	0	1	1	none	0.000121327546315
T073	T105	FALSE	FALSE	0	0	1	1	none	8.52141246441e-05
T075	T105	FALSE	FALSE	0	0	1	1	none	7.5560891312e-05
T077	T105	FALSE	FALSE	0	0	1	1	none	8.46029529999e-05
T087	T105	FALSE	FALSE	0	0	1	1	none	8.44964680663e-05
T095	T105	FALSE	FALSE	0	0	1	1	none	0.0001105297599335
T099a	T105	FALSE	FALSE	0	0	1	1	none	0.000111279468493
T102	T105	FALSE	FALSE	0	0	1	1	none	0.0001151861296166
T104	T105	FALSE	FALSE	0	0	1	1	none	5.64071202048e-05
S002	T107	FALSE	FALSE	0	0	1	1	none	0.000113067245258
S007	T107	FALSE	FALSE	0	0	1	1	none	0.0001067991304208
S021	T107	FALSE	FALSE	0	0	1	1	none	0.0001116673164684
S024	T107	FALSE	FALSE	0	0	1	1	none	0.0001115395325744
S025	T107	FALSE	FALSE	0	0	1	1	none	0.0001180336090658
S026	T107	FALSE	FALSE	0	0	1	1	none	0.0001115930816687
S038	T107	FALSE	FALSE	0	0	1	1	none	0.0001112821611474
S039	T107	FALSE	FALSE	0	0	1	1	none	0.0001127312656294
S040	T107	FALSE	FALSE	0	0	1	1	none	6.15644065242e-05
S042	T107	FALSE	FALSE	0	0	1	1	none	0.0001102749056724
S071	T107	FALSE	FALSE	0	0	1	1	none	4.46396690828e-05
S078	T107	FALSE	FALSE	0	0	1	1	none	0.0001117082064218
S081	T107	FALSE	FALSE	0	0	1	1	none	0.0001114972489608
S085	T107	FALSE	FALSE	0	0	1	1	none	2.19750681786e-05
S087	T107	FALSE	FALSE	0	0	1	1	none	7.6272349413e-06
S093	T107	FALSE	FALSE	0	0	1	1	none	3.54668229936e-05
S097	T107	FALSE	FALSE	0	0	1	1	none	0.0001131466741392
S102	T107	FALSE	FALSE	0	0	1	1	none	6.10321477336e-05
S106	T107	FALSE	FALSE	0	0	1	1	none	0.000115054834187
S130	T107	FALSE	FALSE	0	0	1	1	none	9.1302665433e-06
T009	T107	FALSE	FALSE	0	0	1	1	none	0.0001195712081867
T010	T107	FALSE	FALSE	0	0	1	1	none	0.0001230880734627
T013	T107	FALSE	FALSE	0	0	1	1	none	0.0001210160871461
T014	T107	FALSE	FALSE	0	0	1	1	none	0.0001103865439922
T020	T107	FALSE	FALSE	0	0	1	1	none	0.0001132195666531
T021	T107	FALSE	FALSE	0	0	1	1	none	0.0001213533988443
T028	T107	FALSE	FALSE	0	0	1	1	none	0.000110434413051
T035a	T107	FALSE	FALSE	0	0	1	1	none	9.6192374653e-06
T035b	T107	FALSE	FALSE	0	0	1	1	none	0.0001211096607615
T040	T107	FALSE	FALSE	0	0	1	1	none	0.0001149788202376
T056	T107	FALSE	FALSE	0	0	1	1	none	0.0001260510234282
T059	T107	FALSE	FALSE	0	0	1	1	none	6.32636263268e-05
T065	T107	FALSE	FALSE	0	0	1	1	none	0.0001139634481081
T069	T107	FALSE	FALSE	0	0	1	1	none	6.80197630376e-05
T073	T107	FALSE	FALSE	0	0	1	1	none	0.0001212161456951
T075	T107	FALSE	FALSE	0	0	1	1	none	0.0001103405690746
T077	T107	FALSE	FALSE	0	0	1	1	none	0.0001206049740509
T087	T107	FALSE	FALSE	0	0	1	1	none	0.0001204984891173
T095	T107	TRUE	TRUE	1	0	1	1	anc	6.111716442e-07
T099a	T107	FALSE	FALSE	0	0	1	1	none	1.07182347756e-05
T102	T107	FALSE	FALSE	0	0	1	1	none	2.4446865768e-06
T104	T107	FALSE	FALSE	0	0	1	1	none	0.0001119692936038
T105	T107	FALSE	FALSE	0	0	1	1	none	0.0001151861296166
S002	T126	TRUE	TRUE	0	0	1	1	none	0.0001267577973364
S007	T126	TRUE	TRUE	0	0	1	1	none	0.0001204896824992
S021	T126	TRUE	TRUE	0	0	1	1	none	0.0001253578685468
S024	T126	TRUE	TRUE	0	0	1	1	none	0.0001252300846528
S025	T126	TRUE	TRUE	0	0	1	1	none	0.0001317241611442
S026	T126	TRUE	TRUE	0	0	1	1	none	0.0001252836337471
S038	T126	TRUE	TRUE	0	0	1	1	none	0.0001249727132258
S039	T126	TRUE	TRUE	0	0	1	1	none	0.0001264218177078
S040	T126	TRUE	TRUE	0	0	1	1	none	5.28513910786e-05
S042	T126	TRUE	TRUE	0	0	1	1	none	0.0001239654577508
S071	T126	TRUE	TRUE	0	0	1	1	none	3.21515726232e-05
S078	T126	TRUE	TRUE	0	0	1	1	none	0.0001253987585002
S081	T126	TRUE	TRUE	0	0	1	1	none	0.0001251878010392
S085	T126	TRUE	TRUE	0	0	1	1	none	6.2373012777e-05
S087	T126	TRUE	TRUE	0	0	1	1	none	7.11832403007e-05
S093	T126	TRUE	TRUE	0	0	1	1	none	4.184264554e-05
S097	T126	TRUE	TRUE	0	0	1	1	none	0.0001268372262176
S102	T126	TRUE	TRUE	0	0	1	1	none	5.2319132288e-05
S106	T126	TRUE	TRUE	0	0	1	1	none	0.0001287453862654
S130	T126	TRUE	TRUE	0	0	1	1	none	7.26862719027e-05
T009	T126	TRUE	TRUE	0	0	1	1	none	0.0001332617602651
T010	T126	FALSE	FALSE	0	0	1	1	none	0.0001367786255411
T013	T126	FALSE	FALSE	0	0	1	1	none	0.0001347066392245
T014	T126	TRUE	TRUE	0	0	1	1	none	0.0001240770960706
T020	T126	TRUE	TRUE	0	0	1	1	none	0.0001269101187315
T021	T126	TRUE	TRUE	0	0	1	1	none	0.0001350439509227
T028	T126	TRUE	TRUE	0	0	1	1	none	0.0001241249651294
T035a	T126	TRUE	TRUE	0	0	1	1	none	7.19528995363e-05
T035b	T126	TRUE	TRUE	0	0	1	1	none	0.0001348002128399
T040	T126	TRUE	TRUE	0	0	1	1	none	0.000128669372316
T056	T126	FALSE	FALSE	0	0	1	1	none	0.0001397415755066
T059	T126	TRUE	TRUE	0	0	1	1	none	5.45506108812e-05
T065	T126	TRUE	TRUE	0	0	1	1	none	0.0001276540001865
T069	T126	TRUE	TRUE	0	0	1	1	none	3.833133606e-05
T073	T126	TRUE	TRUE	0	0	1	1	none	0.0001349066977735
T075	T126	TRUE	TRUE	0	0	1	1	none	0.000124031121153
T077	T126	TRUE	TRUE	0	0	1	1	none	0.0001342955261293
T087	T126	TRUE	TRUE	0	0	1	1	none	0.0001341890411957
T095	T126	TRUE	TRUE	0	0	1	1	none	7.09125287345e-05
T099a	T126	TRUE	TRUE	0	0	1	1	none	7.1662237294e-05
T102	T126	FALSE	FALSE	0	0	1	1	none	7.55688984176e-05
T104	T126	FALSE	FALSE	0	0	1	1	none	0.0001256598456822
T105	T126	FALSE	FALSE	0	0	1	1	none	0.000128876681695
T107	T126	FALSE	FALSE	0	0	1	1	none	7.55688984176e-05
S002	T156	FALSE	FALSE	0	0	1	1	none	7.71168147699e-05
S007	T156	FALSE	FALSE	0	0	1	1	none	5.12885475847e-05
S021	T156	FALSE	FALSE	0	0	1	1	none	7.57168859803e-05
S024	T156	FALSE	FALSE	0	0	1	1	none	7.55891020863e-05
S025	T156	FALSE	FALSE	0	0	1	1	none	8.20831785777e-05
S026	T156	FALSE	FALSE	0	0	1	1	none	7.56426511806e-05
S038	T156	FALSE	FALSE	0	0	1	1	none	8.1875638913e-06
S039	T156	FALSE	FALSE	0	0	1	1	none	7.67808351413e-05
S040	T156	FALSE	FALSE	0	0	1	1	none	0.0001149237803645
S042	T156	FALSE	FALSE	0	0	1	1	none	7.43244751843e-05
S071	T156	FALSE	FALSE	0	0	1	1	none	9.79990429231e-05
S078	T156	FALSE	FALSE	0	0	1	1	none	7.57577759337e-05
S081	T156	FALSE	FALSE	0	0	1	1	none	7.55468184727e-05
S085	T156	FALSE	FALSE	0	0	1	1	none	0.0001020418345389
S087	T156	FALSE	FALSE	0	0	1	1	none	0.0001108520620626
S093	T156	FALSE	FALSE	0	0	1	1	none	8.88261968339e-05
S097	T156	FALSE	FALSE	0	0	1	1	none	7.71962436511e-05
S102	T156	FALSE	FALSE	0	0	1	1	none	0.0001143915215739
S106	T156	FALSE	FALSE	0	0	1	1	none	7.91044036989e-05
S130	T156	FALSE	FALSE	0	0	1	1	none	0.0001123550936646
T009	T156	FALSE	FALSE	0	0	1	1	none	8.36207776986e-05
T010	T156	FALSE	FALSE	0	0	1	1	none	8.71376429746e-05
T013	T156	FALSE	FALSE	0	0	1	1	none	1.792148989e-05
T014	T156	FALSE	FALSE	0	0	1	1	none	7.44361135041e-05
T020	T156	FALSE	FALSE	0	0	1	1	none	1.0124969397e-05
T021	T156	FALSE	FALSE	0	0	1	1	none	8.54029683562e-05
T028	T156	FALSE	FALSE	0	0	1	1	none	5.49238302149e-05
T035a	T156	FALSE	FALSE	0	0	1	1	none	0.0001116217212982
T035b	T156	FALSE	FALSE	0	0	1	1	none	8.51592302734e-05
T040	T156	FALSE	FALSE	0	0	1	1	none	7.90283897495e-05
T056	T156	FALSE	FALSE	0	0	1	1	none	9.01005929401e-05
T059	T156	FALSE	FALSE	0	0	1	1	none	0.0001166230001671
T065	T156	FALSE	FALSE	0	0	1	1	none	1.0868850852e-05
T069	T156	FALSE	FALSE	0	0	1	1	none	0.0001213791368779
T073	T156	FALSE	FALSE	0	0	1	1	none	8.5265715207e-05
T075	T156	FALSE	FALSE	0	0	1	1	none	7.56124818749e-05
T077	T156	FALSE	FALSE	0	0	1	1	none	8.46545435628e-05
T087	T156	FALSE	FALSE	0	0	1	1	none	8.45480586292e-05
T095	T156	FALSE	FALSE	0	0	1	1	none	0.0001105813504964
T099a	T156	FALSE	FALSE	0	0	1	1	none	0.0001113310590559
T102	T156	FALSE	FALSE	0	0	1	1	none	0.0001152377201795
T104	T156	FALSE	FALSE	0	0	1	1	none	5.64587107677e-05
T105	T156	FALSE	FALSE	0	0	1	1	none	1.20915323605e-05
T107	T156	FALSE	FALSE	0	0	1	1	none	0.0001152377201795
T126	T156	FALSE	FALSE	0	0	1	1	none	0.0001289282722579
S002	T159a	TRUE	TRUE	0	0	1	1	none	2.48668079161e-05
S007	T159a	TRUE	TRUE	0	0	1	1	none	7.73318121589e-05
S021	T159a	TRUE	TRUE	0	0	1	1	none	2.34668791265e-05
S024	T159a	TRUE	TRUE	0	0	1	1	none	2.33390952325e-05
S025	T159a	TRUE	TRUE	0	0	1	1	none	2.72942601639e-05
S026	T159a	TRUE	TRUE	0	0	1	1	none	1.9560074325e-05
S038	T159a	TRUE	TRUE	0	0	1	1	none	8.18148428855e-05
S039	T159a	TRUE	TRUE	0	0	1	1	none	2.45308282875e-05
S040	T159a	TRUE	TRUE	0	0	1	1	none	0.0001214068925907
S042	T159a	TRUE	TRUE	0	0	1	1	none	2.20744683305e-05
S071	T159a	TRUE	TRUE	0	0	1	1	none	0.0001044821551493
S078	T159a	TRUE	TRUE	0	0	1	1	none	2.35077690799e-05
S081	T159a	TRUE	TRUE	0	0	1	1	none	2.32968116189e-05
S085	T159a	TRUE	TRUE	0	0	1	1	none	0.0001085249467651
S087	T159a	TRUE	TRUE	0	0	1	1	none	0.0001173351742888
S093	T159a	TRUE	TRUE	0	0	1	1	none	9.53093090601e-05
S097	T159a	TRUE	TRUE	0	0	1	1	none	2.24073252373e-05
S102	T159a	TRUE	TRUE	0	0	1	1	none	0.0001208746338001
S106	T159a	TRUE	TRUE	0	0	1	1	none	2.68543968451e-05
S130	T159a	TRUE	TRUE	0	0	1	1	none	0.0001188382058908
T009	T159a	TRUE	TRUE	0	0	1	1	none	3.962092223e-06
T010	T159a	TRUE	TRUE	0	1	1	1	desc	7.560694128e-07
T013	T159a	FALSE	FALSE	0	0	1	1	none	9.15487688842e-05
T014	T159a	TRUE	TRUE	0	0	1	1	none	2.21861066503e-05
T020	T159a	TRUE	TRUE	0	0	1	1	none	8.37522483912e-05
T021	T159a	TRUE	TRUE	0	0	1	1	none	4.5219395922e-06
T028	T159a	TRUE	TRUE	0	0	1	1	none	8.09670947891e-05
T035a	T159a	TRUE	TRUE	0	0	1	1	none	0.0001181048335244
T035b	T159a	TRUE	TRUE	0	0	1	1	none	1.8335149326e-06
T040	T159a	TRUE	TRUE	0	0	1	1	none	2.67783828957e-05
T056	T159a	FALSE	FALSE	0	0	1	1	none	1.04419074645e-05
T059	T159a	TRUE	TRUE	0	0	1	1	none	0.0001231061123933
T065	T159a	TRUE	TRUE	0	0	1	1	none	8.44961298462e-05
T069	T159a	TRUE	TRUE	0	0	1	1	none	0.0001278622491041
T073	T159a	TRUE	TRUE	0	0	1	1	none	4.384686443e-06
T075	T159a	TRUE	TRUE	0	0	1	1	none	8.20955941011e-05
T077	T159a	TRUE	TRUE	0	0	1	1	none	3.7735147988e-06
T087	T159a	TRUE	TRUE	0	0	1	1	none	2.4446865768e-06
T095	T159a	TRUE	TRUE	0	0	1	1	none	0.0001170644627226
T099a	T159a	TRUE	TRUE	0	0	1	1	none	0.0001178141712821
T102	T159a	FALSE	FALSE	0	0	1	1	none	0.0001217208324057
T104	T159a	FALSE	FALSE	0	0	1	1	none	8.25019753419001e-05
T105	T159a	FALSE	FALSE	0	0	1	1	none	8.57188113547e-05
T107	T159a	FALSE	FALSE	0	0	1	1	none	0.0001217208324057
T126	T159a	TRUE	TRUE	0	0	1	1	none	0.0001354113844841
T156	T159a	FALSE	FALSE	0	0	1	1	none	8.57704019176e-05
S002	T182	FALSE	FALSE	0	0	1	1	none	7.5494105227e-05
S007	T182	FALSE	FALSE	0	0	1	1	none	4.96658380418e-05
S021	T182	FALSE	FALSE	0	0	1	1	none	7.40941764374e-05
S024	T182	FALSE	FALSE	0	0	1	1	none	7.39663925434e-05
S025	T182	FALSE	FALSE	0	0	1	1	none	8.04604690348e-05
S026	T182	FALSE	FALSE	0	0	1	1	none	7.40199416377e-05
S038	T182	FALSE	FALSE	0	0	1	1	none	6.5648543484e-06
S039	T182	FALSE	FALSE	0	0	1	1	none	7.51581255984e-05
S040	T182	FALSE	FALSE	0	0	1	1	none	0.0001133010708216
S042	T182	FALSE	FALSE	0	0	1	1	none	7.27017656414e-05
S071	T182	FALSE	FALSE	0	0	1	1	none	9.63763333802e-05
S078	T182	FALSE	FALSE	0	0	1	1	none	7.41350663908e-05
S081	T182	FALSE	FALSE	0	0	1	1	none	7.39241089298e-05
S085	T182	FALSE	FALSE	0	0	1	1	none	0.000100419124996
S087	T182	FALSE	FALSE	0	0	1	1	none	0.0001092293525197
S093	T182	FALSE	FALSE	0	0	1	1	none	8.7203487291e-05
S097	T182	FALSE	FALSE	0	0	1	1	none	7.55735341082e-05
S102	T182	FALSE	FALSE	0	0	1	1	none	0.000112768812031
S106	T182	FALSE	FALSE	0	0	1	1	none	7.7481694156e-05
S130	T182	FALSE	FALSE	0	0	1	1	none	0.0001107323841217
T009	T182	FALSE	FALSE	0	0	1	1	none	8.19980681557e-05
T010	T182	FALSE	FALSE	0	0	1	1	none	8.55149334317e-05
T013	T182	FALSE	FALSE	0	0	1	1	none	1.62987803471e-05
T014	T182	FALSE	FALSE	0	0	1	1	none	7.28134039612e-05
T020	T182	FALSE	FALSE	0	0	1	1	none	8.5022598541e-06
T021	T182	FALSE	FALSE	0	0	1	1	none	8.37802588133e-05
T028	T182	FALSE	FALSE	0	0	1	1	none	5.3301120672e-05
T035a	T182	FALSE	FALSE	0	0	1	1	none	0.0001099990117553
T035b	T182	FALSE	FALSE	0	0	1	1	none	8.35365207305e-05
T040	T182	FALSE	FALSE	0	0	1	1	none	7.74056802066e-05
T056	T182	FALSE	FALSE	0	0	1	1	none	8.84778833972e-05
T059	T182	FALSE	FALSE	0	0	1	1	none	0.0001150002906242
T065	T182	FALSE	FALSE	0	0	1	1	none	9.2461413091e-06
T069	T182	FALSE	FALSE	0	0	1	1	none	0.000119756427335
T073	T182	FALSE	FALSE	0	0	1	1	none	8.36430056641e-05
T075	T182	FALSE	FALSE	0	0	1	1	none	7.3989772332e-05
T077	T182	FALSE	FALSE	0	0	1	1	none	8.30318340199e-05
T087	T182	FALSE	FALSE	0	0	1	1	none	8.29253490863e-05
T095	T182	FALSE	FALSE	0	0	1	1	none	0.0001089586409535
T099a	T182	FALSE	FALSE	0	0	1	1	none	0.000109708349513
T102	T182	FALSE	FALSE	0	0	1	1	none	0.0001136150106366
T104	T182	FALSE	FALSE	0	0	1	1	none	5.48360012248e-05
T105	T182	FALSE	FALSE	0	0	1	1	none	1.04688228176e-05
T107	T182	FALSE	FALSE	0	0	1	1	none	0.0001136150106366
T126	T182	FALSE	FALSE	0	0	1	1	none	0.000127305562715
T156	T182	FALSE	FALSE	0	0	1	1	none	9.2980700921e-06
T159a	T182	FALSE	FALSE	0	0	1	1	none	8.41476923747e-05
S002	T188	TRUE	TRUE	0	0	1	1	none	7.77205665914e-05
S007	T188	TRUE	TRUE	0	0	1	1	none	3.73969518402e-05
S021	T188	TRUE	TRUE	0	0	1	1	none	7.63206378018e-05
S024	T188	TRUE	TRUE	0	0	1	1	none	7.61928539078e-05
S025	T188	TRUE	TRUE	0	0	1	1	none	8.26869303992e-05
S026	T188	TRUE	TRUE	0	0	1	1	none	7.62464030021e-05
S038	T188	TRUE	TRUE	0	0	1	1	none	5.63753301328e-05
S039	T188	TRUE	TRUE	0	0	1	1	none	7.73845869628e-05
S040	T188	TRUE	TRUE	0	0	1	1	none	0.000115527532186
S042	T188	TRUE	TRUE	0	0	1	1	none	7.49282270058e-05
S071	T188	TRUE	TRUE	0	0	1	1	none	9.86027947446e-05
S078	T188	TRUE	TRUE	0	0	1	1	none	7.63615277552e-05
S081	T188	TRUE	TRUE	0	0	1	1	none	7.61505702942e-05
S085	T188	TRUE	TRUE	0	0	1	1	none	0.0001026455863604
S087	T188	TRUE	TRUE	0	0	1	1	none	0.0001114558138841
S093	T188	TRUE	TRUE	0	0	1	1	none	8.94299486554e-05
S097	T188	TRUE	TRUE	0	0	1	1	none	7.77999954726e-05
S102	T188	TRUE	TRUE	0	0	1	1	none	0.0001149952733954
S106	T188	TRUE	TRUE	0	0	1	1	none	7.97081555204e-05
S130	T188	TRUE	TRUE	0	0	1	1	none	0.0001129588454861
T009	T188	TRUE	TRUE	0	0	1	1	none	8.42245295201e-05
T010	T188	FALSE	FALSE	0	0	1	1	none	8.77413947961e-05
T013	T188	FALSE	FALSE	0	0	1	1	none	6.61092561315e-05
T014	T188	TRUE	TRUE	0	0	1	1	none	7.50398653256e-05
T020	T188	TRUE	TRUE	0	0	1	1	none	5.83127356385e-05
T021	T188	TRUE	TRUE	0	0	1	1	none	8.60067201777e-05
T028	T188	TRUE	TRUE	0	0	1	1	none	2.927026771e-05
T035a	T188	TRUE	TRUE	0	0	1	1	none	0.0001122254731197
T035b	T188	TRUE	TRUE	0	0	1	1	none	8.57629820949e-05
T040	T188	TRUE	TRUE	0	0	1	1	none	7.9632141571e-05
T056	T188	FALSE	FALSE	0	0	1	1	none	9.07043447616e-05
T059	T188	TRUE	TRUE	0	0	1	1	none	0.0001172267519886
T065	T188	TRUE	TRUE	0	0	1	1	none	5.90566170935e-05
T069	T188	TRUE	TRUE	0	0	1	1	none	0.0001219828886994
T073	T188	TRUE	TRUE	0	0	1	1	none	8.58694670285e-05
T075	T188	TRUE	TRUE	0	0	1	1	none	7.62162336964e-05
T077	T188	TRUE	TRUE	0	0	1	1	none	8.52582953843e-05
T087	T188	TRUE	TRUE	0	0	1	1	none	8.51518104507e-05
T095	T188	TRUE	TRUE	0	0	1	1	none	0.0001111851023179
T099a	T188	TRUE	TRUE	0	0	1	1	none	0.0001119348108774
T102	T188	FALSE	FALSE	0	0	1	1	none	0.000115841472001
T104	T188	FALSE	FALSE	0	0	1	1	none	4.13447717348e-05
T105	T188	FALSE	FALSE	0	0	1	1	none	6.0279298602e-05
T107	T188	FALSE	FALSE	0	0	1	1	none	0.000115841472001
T126	T188	TRUE	TRUE	0	0	1	1	none	0.0001295320240794
T156	T188	FALSE	FALSE	0	0	1	1	none	6.03308891649e-05
T159a	T188	TRUE	TRUE	0	0	1	1	none	8.63741537391e-05
T182	T188	FALSE	FALSE	0	0	1	1	none	5.8708179622e-05
S002	T192	FALSE	FALSE	0	0	1	1	none	0.0001323819849787
S007	T192	FALSE	FALSE	0	0	1	1	none	0.0001261138701415
S021	T192	FALSE	FALSE	0	0	1	1	none	0.0001309820561891
S024	T192	FALSE	FALSE	0	0	1	1	none	0.0001308542722951
S025	T192	FALSE	FALSE	0	0	1	1	none	0.0001373483487865
S026	T192	FALSE	FALSE	0	0	1	1	none	0.0001309078213894
S038	T192	FALSE	FALSE	0	0	1	1	none	0.0001305969008681
S039	T192	FALSE	FALSE	0	0	1	1	none	0.0001320460053501
S040	T192	FALSE	FALSE	0	0	1	1	none	5.84755787209e-05
S042	T192	FALSE	FALSE	0	0	1	1	none	0.0001295896453931
S071	T192	FALSE	FALSE	0	0	1	1	none	3.77757602655e-05
S078	T192	FALSE	FALSE	0	0	1	1	none	0.0001310229461425
S081	T192	FALSE	FALSE	0	0	1	1	none	0.0001308119886815
S085	T192	FALSE	FALSE	0	0	1	1	none	6.79972004193e-05
S087	T192	FALSE	FALSE	0	0	1	1	none	7.6807427943e-05
S093	T192	FALSE	FALSE	0	0	1	1	none	4.74668331823e-05
S097	T192	FALSE	FALSE	0	0	1	1	none	0.0001324614138599
S102	T192	FALSE	FALSE	0	0	1	1	none	5.79433199303e-05
S106	T192	FALSE	FALSE	0	0	1	1	none	0.0001343695739077
S130	T192	FALSE	FALSE	0	0	1	1	none	7.8310459545e-05
T009	T192	FALSE	FALSE	0	0	1	1	none	0.0001388859479074
T010	T192	FALSE	FALSE	0	0	1	1	none	0.0001424028131834
T013	T192	FALSE	FALSE	0	0	1	1	none	0.0001403308268668
T014	T192	FALSE	FALSE	0	0	1	1	none	0.0001297012837129
T020	T192	FALSE	FALSE	0	0	1	1	none	0.0001325343063738
T021	T192	FALSE	FALSE	0	0	1	1	none	0.000140668138565
T028	T192	FALSE	FALSE	0	0	1	1	none	0.0001297491527717
T035a	T192	FALSE	FALSE	0	0	1	1	none	7.75770871786e-05
T035b	T192	FALSE	FALSE	0	0	1	1	none	0.0001404244004822
T040	T192	FALSE	FALSE	0	0	1	1	none	0.0001342935599583
T056	T192	FALSE	FALSE	0	0	1	1	none	0.0001453657631489
T059	T192	FALSE	FALSE	0	0	1	1	none	6.01747985235e-05
T065	T192	FALSE	FALSE	0	0	1	1	none	0.0001332781878288
T069	T192	FALSE	FALSE	0	0	1	1	none	4.39555237023e-05
T073	T192	FALSE	FALSE	0	0	1	1	none	0.0001405308854158
T075	T192	FALSE	FALSE	0	0	1	1	none	0.0001296553087953
T077	T192	FALSE	FALSE	0	0	1	1	none	0.0001399197137716
T087	T192	FALSE	FALSE	0	0	1	1	none	0.000139813228838
T095	T192	FALSE	FALSE	0	0	1	1	none	7.65367163768e-05
T099a	T192	FALSE	FALSE	0	0	1	1	none	7.72864249363e-05
T102	T192	FALSE	FALSE	0	0	1	1	none	8.11930860599e-05
T104	T192	FALSE	FALSE	0	0	1	1	none	0.0001312840333245
T105	T192	FALSE	FALSE	0	0	1	1	none	0.0001345008693373
T107	T192	FALSE	FALSE	0	0	1	1	none	8.11930860599e-05
T126	T192	TRUE	TRUE	1	0	1	1	anc	7.348144887e-07
T156	T192	FALSE	FALSE	0	0	1	1	none	0.0001345524599002
T159a	T192	FALSE	FALSE	0	0	1	1	none	0.0001410355721264
T182	T192	FALSE	FALSE	0	0	1	1	none	0.0001329297503573
T188	T192	FALSE	FALSE	0	0	1	1	none	0.0001351562117217
S002	T223	FALSE	FALSE	0	0	1	1	none	7.67164485154e-05
S007	T223	FALSE	FALSE	0	0	1	1	none	5.08881813302e-05
S021	T223	FALSE	FALSE	0	0	1	1	none	7.53165197258e-05
S024	T223	FALSE	FALSE	0	0	1	1	none	7.51887358318e-05
S025	T223	FALSE	FALSE	0	0	1	1	none	8.16828123232e-05
S026	T223	FALSE	FALSE	0	0	1	1	none	7.52422849261e-05
S038	T223	FALSE	FALSE	0	0	1	1	none	7.7871976368e-06
S039	T223	FALSE	FALSE	0	0	1	1	none	7.63804688868e-05
S040	T223	FALSE	FALSE	0	0	1	1	none	0.00011452341411
S042	T223	FALSE	FALSE	0	0	1	1	none	7.39241089298e-05
S071	T223	FALSE	FALSE	0	0	1	1	none	9.75986766686e-05
S078	T223	FALSE	FALSE	0	0	1	1	none	7.53574096792e-05
S081	T223	FALSE	FALSE	0	0	1	1	none	7.51464522182e-05
S085	T223	FALSE	FALSE	0	0	1	1	none	0.0001016414682844
S087	T223	FALSE	FALSE	0	0	1	1	none	0.0001104516958081
S093	T223	FALSE	FALSE	0	0	1	1	none	8.84258305794e-05
S097	T223	FALSE	FALSE	0	0	1	1	none	7.67958773966e-05
S102	T223	FALSE	FALSE	0	0	1	1	none	0.0001139911553194
S106	T223	FALSE	FALSE	0	0	1	1	none	7.87040374444e-05
S130	T223	FALSE	FALSE	0	0	1	1	none	0.0001119547274101
T009	T223	FALSE	FALSE	0	0	1	1	none	8.32204114441e-05
T010	T223	FALSE	FALSE	0	0	1	1	none	8.67372767201e-05
T013	T223	FALSE	FALSE	0	0	1	1	none	1.75211236355e-05
T014	T223	FALSE	FALSE	0	0	1	1	none	7.40357472496e-05
T020	T223	FALSE	FALSE	0	0	1	1	none	9.7246031425e-06
T021	T223	FALSE	FALSE	0	0	1	1	none	8.50026021017e-05
T028	T223	FALSE	FALSE	0	0	1	1	none	5.45234639604e-05
T035a	T223	FALSE	FALSE	0	0	1	1	none	0.0001112213550437
T035b	T223	FALSE	FALSE	0	0	1	1	none	8.47588640189e-05
T040	T223	FALSE	FALSE	0	0	1	1	none	7.8628023495e-05
T056	T223	FALSE	FALSE	0	0	1	1	none	8.97002266856e-05
T059	T223	FALSE	FALSE	0	0	1	1	none	0.0001162226339126
T065	T223	FALSE	FALSE	0	0	1	1	none	1.04684845975e-05
T069	T223	FALSE	FALSE	0	0	1	1	none	0.0001209787706234
T073	T223	FALSE	FALSE	0	0	1	1	none	8.48653489525e-05
T075	T223	FALSE	FALSE	0	0	1	1	none	7.52121156204e-05
T077	T223	FALSE	FALSE	0	0	1	1	none	8.42541773083e-05
T087	T223	FALSE	FALSE	0	0	1	1	none	8.41476923747e-05
T095	T223	FALSE	FALSE	0	0	1	1	none	0.0001101809842419
T099a	T223	FALSE	FALSE	0	0	1	1	none	0.0001109306928014
T102	T223	FALSE	FALSE	0	0	1	1	none	0.000114837353925
T104	T223	FALSE	FALSE	0	0	1	1	none	5.60583445132e-05
T105	T223	FALSE	FALSE	0	0	1	1	none	1.1691166106e-05
T107	T223	FALSE	FALSE	0	0	1	1	none	0.000114837353925
T126	T223	FALSE	FALSE	0	0	1	1	none	0.0001285279060034
T156	T223	FALSE	FALSE	0	0	1	1	none	1.05204133805e-05
T159a	T223	FALSE	FALSE	0	0	1	1	none	8.53700356631e-05
T182	T223	FALSE	FALSE	0	0	1	1	none	3.6670298652e-06
T188	T223	FALSE	FALSE	0	0	1	1	none	5.99305229104e-05
T192	T223	FALSE	FALSE	0	0	1	1	none	0.0001341520936457
S002	T225	FALSE	FALSE	0	0	1	1	none	8.41113992823001e-05
S007	T225	FALSE	FALSE	0	0	1	1	none	5.82831320971e-05
S021	T225	FALSE	FALSE	0	0	1	1	none	8.27114704927001e-05
S024	T225	FALSE	FALSE	0	0	1	1	none	8.25836865987001e-05
S025	T225	FALSE	FALSE	0	0	1	1	none	8.90777630901001e-05
S026	T225	FALSE	FALSE	0	0	1	1	none	8.26372356930001e-05
S038	T225	FALSE	FALSE	0	0	1	1	none	1.51821484037e-05
S039	T225	FALSE	FALSE	0	0	1	1	none	8.37754196537001e-05
S040	T225	FALSE	FALSE	0	0	1	1	none	0.0001219183648769
S042	T225	FALSE	FALSE	0	0	1	1	none	8.13190596967001e-05
S071	T225	FALSE	FALSE	0	0	1	1	none	0.0001049936274355
S078	T225	FALSE	FALSE	0	0	1	1	none	8.27523604461001e-05
S081	T225	FALSE	FALSE	0	0	1	1	none	8.25414029851001e-05
S085	T225	FALSE	FALSE	0	0	1	1	none	0.0001090364190513
S087	T225	FALSE	FALSE	0	0	1	1	none	0.000117846646575
S093	T225	FALSE	FALSE	0	0	1	1	none	9.58207813463001e-05
S097	T225	FALSE	FALSE	0	0	1	1	none	8.41908281635001e-05
S102	T225	FALSE	FALSE	0	0	1	1	none	0.0001213861060863
S106	T225	FALSE	FALSE	0	0	1	1	none	8.60989882113001e-05
S130	T225	FALSE	FALSE	0	0	1	1	none	0.000119349678177
T009	T225	FALSE	FALSE	0	0	1	1	none	9.06153622110001e-05
T010	T225	FALSE	FALSE	0	0	1	1	none	9.41322274870001e-05
T013	T225	FALSE	FALSE	0	0	1	1	none	2.49160744024e-05
T014	T225	FALSE	FALSE	0	0	1	1	none	8.14306980165001e-05
T020	T225	FALSE	FALSE	0	0	1	1	none	1.71195539094e-05
T021	T225	FALSE	FALSE	0	0	1	1	none	9.23975528686001e-05
T028	T225	FALSE	FALSE	0	0	1	1	none	6.19184147273e-05
T035a	T225	FALSE	FALSE	0	0	1	1	none	0.0001186163058106
T035b	T225	FALSE	FALSE	0	0	1	1	none	9.21538147858001e-05
T040	T225	FALSE	FALSE	0	0	1	1	none	8.60229742619001e-05
T056	T225	FALSE	FALSE	0	0	1	1	none	9.70951774525001e-05
T059	T225	FALSE	FALSE	0	0	1	1	none	0.0001236175846795
T065	T225	FALSE	FALSE	0	0	1	1	none	1.78634353644e-05
T069	T225	FALSE	FALSE	0	0	1	1	none	0.0001283737213903
T073	T225	FALSE	FALSE	0	0	1	1	none	9.22602997194001e-05
T075	T225	FALSE	FALSE	0	0	1	1	none	8.26070663873e-05
T077	T225	FALSE	FALSE	0	0	1	1	none	9.16491280752001e-05
T087	T225	FALSE	FALSE	0	0	1	1	none	9.15426431416001e-05
T095	T225	FALSE	FALSE	0	0	1	1	none	0.0001175759350088
T099a	T225	FALSE	FALSE	0	0	1	1	none	0.0001183256435683
T102	T225	FALSE	FALSE	0	0	1	1	none	0.0001222323046919
T104	T225	FALSE	FALSE	0	0	1	1	none	6.34532952801e-05
T105	T225	FALSE	FALSE	0	0	1	1	none	1.90861168729e-05
T107	T225	FALSE	FALSE	0	0	1	1	none	0.0001222323046919
T126	T225	FALSE	FALSE	0	0	1	1	none	0.0001359228567703
T156	T225	FALSE	FALSE	0	0	1	1	none	1.03893757304e-05
T159a	T225	FALSE	FALSE	0	0	1	1	none	9.27649864300001e-05
T182	T225	FALSE	FALSE	0	0	1	1	none	1.62926546045e-05
T188	T225	FALSE	FALSE	0	0	1	1	none	6.73254736773e-05
T192	T225	FALSE	FALSE	0	0	1	1	none	0.0001415470444126
T223	T225	FALSE	FALSE	0	0	1	1	none	1.75149978929e-05
S002	T230	FALSE	FALSE	0	0	1	1	none	2.60891512045e-05
S007	T230	FALSE	FALSE	0	0	1	1	none	7.85541554473e-05
S021	T230	FALSE	FALSE	0	0	1	1	none	2.46892224149e-05
S024	T230	FALSE	FALSE	0	0	1	1	none	2.45614385209e-05
S025	T230	FALSE	FALSE	0	0	1	1	none	2.85166034523e-05
S026	T230	FALSE	FALSE	0	0	1	1	none	2.07824176134e-05
S038	T230	FALSE	FALSE	0	0	1	1	none	8.30371861739e-05
S039	T230	FALSE	FALSE	0	0	1	1	none	2.57531715759e-05
S040	T230	FALSE	FALSE	0	0	1	1	none	0.0001226292358791
S042	T230	FALSE	FALSE	0	0	1	1	none	2.32968116189e-05
S071	T230	FALSE	FALSE	0	0	1	1	none	0.0001057044984377
S078	T230	FALSE	FALSE	0	0	1	1	none	2.47301123683e-05
S081	T230	FALSE	FALSE	0	0	1	1	none	2.45191549073e-05
S085	T230	FALSE	FALSE	0	0	1	1	none	0.0001097472900535
S087	T230	FALSE	FALSE	0	0	1	1	none	0.0001185575175772
S093	T230	FALSE	FALSE	0	0	1	1	none	9.65316523485e-05
S097	T230	FALSE	FALSE	0	0	1	1	none	2.36296685257e-05
S102	T230	FALSE	FALSE	0	0	1	1	none	0.0001220969770885
S106	T230	FALSE	FALSE	0	0	1	1	none	2.80767401335e-05
S130	T230	FALSE	FALSE	0	0	1	1	none	0.0001200605491792
T009	T230	FALSE	FALSE	0	0	1	1	none	5.1844355114e-06
T010	T230	FALSE	FALSE	0	0	1	1	none	2.5895843454e-06
T013	T230	FALSE	FALSE	0	0	1	1	none	9.27711121726e-05
T014	T230	FALSE	FALSE	0	0	1	1	none	2.34084499387e-05
T020	T230	FALSE	FALSE	0	0	1	1	none	8.49745916796e-05
T021	T230	FALSE	FALSE	0	0	1	1	none	5.7442828806e-06
T028	T230	FALSE	FALSE	0	0	1	1	none	8.21894380775e-05
T035a	T230	FALSE	FALSE	0	0	1	1	none	0.0001193271768128
T035b	T230	FALSE	FALSE	0	0	1	1	none	3.055858221e-06
T040	T230	FALSE	FALSE	0	0	1	1	none	2.80007261841e-05
T056	T230	FALSE	FALSE	0	0	1	1	none	1.16642507529e-05
T059	T230	FALSE	FALSE	0	0	1	1	none	0.0001243284556817
T065	T230	FALSE	FALSE	0	0	1	1	none	8.57184731346e-05
T069	T230	FALSE	FALSE	0	0	1	1	none	0.0001290845923925
T073	T230	FALSE	FALSE	0	0	1	1	none	5.6070297314e-06
T075	T230	FALSE	FALSE	0	0	1	1	none	8.33179373895e-05
T077	T230	FALSE	FALSE	0	0	1	1	none	4.9958580872e-06
T087	T230	FALSE	FALSE	0	0	1	1	none	3.6670298652e-06
T095	T230	FALSE	FALSE	0	0	1	1	none	0.000118286806011
T099a	T230	FALSE	FALSE	0	0	1	1	none	0.0001190365145705
T102	T230	FALSE	FALSE	0	0	1	1	none	0.0001229431756941
T104	T230	FALSE	FALSE	0	0	1	1	none	8.37243186303001e-05
T105	T230	FALSE	FALSE	0	0	1	1	none	8.69411546431e-05
T107	T230	FALSE	FALSE	0	0	1	1	none	0.0001229431756941
T126	T230	FALSE	FALSE	0	0	1	1	none	0.0001366337277725
T156	T230	FALSE	FALSE	0	0	1	1	none	8.6992745206e-05
T159a	T230	TRUE	TRUE	1	0	1	1	anc	6.111716442e-07
T182	T230	FALSE	FALSE	0	0	1	1	none	8.53700356631e-05
T188	T230	FALSE	FALSE	0	0	1	1	none	8.75964970275e-05
T192	T230	FALSE	FALSE	0	0	1	1	none	0.0001422579154148
T223	T230	FALSE	FALSE	0	0	1	1	none	8.65923789515e-05
T225	T230	FALSE	FALSE	0	0	1	1	none	9.39873297184001e-05
S002	T232	TRUE	TRUE	0	0	1	1	none	0.000126683515975
S007	T232	TRUE	TRUE	0	0	1	1	none	0.0001204154011378
S021	T232	TRUE	TRUE	0	0	1	1	none	0.0001252835871854
S024	T232	TRUE	TRUE	0	0	1	1	none	0.0001251558032914
S025	T232	TRUE	TRUE	0	0	1	1	none	0.0001316498797828
S026	T232	TRUE	TRUE	0	0	1	1	none	0.0001252093523857
S038	T232	TRUE	TRUE	0	0	1	1	none	0.0001248984318644
S039	T232	TRUE	TRUE	0	0	1	1	none	0.0001263475363464
S040	T232	TRUE	TRUE	0	0	1	1	none	5.27771097172e-05
S042	T232	TRUE	TRUE	0	0	1	1	none	0.0001238911763894
S071	T232	TRUE	TRUE	0	0	1	1	none	3.20772912618e-05
S078	T232	TRUE	TRUE	0	0	1	1	none	0.0001253244771388
S081	T232	TRUE	TRUE	0	0	1	1	none	0.0001251135196778
S085	T232	TRUE	TRUE	0	0	1	1	none	6.22987314156e-05
S087	T232	TRUE	TRUE	0	0	1	1	none	7.11089589393e-05
S093	T232	TRUE	TRUE	0	0	1	1	none	4.17683641786e-05
S097	T232	TRUE	TRUE	0	0	1	1	none	0.0001267629448562
S102	T232	TRUE	TRUE	0	0	1	1	none	5.22448509266e-05
S106	T232	TRUE	TRUE	0	0	1	1	none	0.000128671104904
S130	T232	TRUE	TRUE	0	0	1	1	none	7.26119905413e-05
T009	T232	TRUE	TRUE	0	0	1	1	none	0.0001331874789037
T010	T232	FALSE	FALSE	0	0	1	1	none	0.0001367043441797
T013	T232	FALSE	FALSE	0	0	1	1	none	0.0001346323578631
T014	T232	TRUE	TRUE	0	0	1	1	none	0.0001240028147092
T020	T232	TRUE	TRUE	0	0	1	1	none	0.0001268358373701
T021	T232	TRUE	TRUE	0	0	1	1	none	0.0001349696695613
T028	T232	TRUE	TRUE	0	0	1	1	none	0.000124050683768
T035a	T232	TRUE	TRUE	0	0	1	1	none	7.18786181749e-05
T035b	T232	TRUE	TRUE	0	0	1	1	none	0.0001347259314785
T040	T232	TRUE	TRUE	0	0	1	1	none	0.0001285950909546
T056	T232	FALSE	FALSE	0	0	1	1	none	0.0001396672941452
T059	T232	TRUE	TRUE	0	0	1	1	none	5.44763295198e-05
T065	T232	TRUE	TRUE	0	0	1	1	none	0.0001275797188251
T069	T232	TRUE	TRUE	0	0	1	1	none	3.82570546986e-05
T073	T232	TRUE	TRUE	0	0	1	1	none	0.0001348324164121
T075	T232	TRUE	TRUE	0	0	1	1	none	0.0001239568397916
T077	T232	TRUE	TRUE	0	0	1	1	none	0.0001342212447679
T087	T232	TRUE	TRUE	0	0	1	1	none	0.0001341147598343
T095	T232	TRUE	TRUE	0	0	1	1	none	7.08382473731e-05
T099a	T232	TRUE	TRUE	0	0	1	1	none	7.15879559326e-05
T102	T232	FALSE	FALSE	0	0	1	1	none	7.54946170562e-05
T104	T232	FALSE	FALSE	0	0	1	1	none	0.0001255855643208
T105	T232	FALSE	FALSE	0	0	1	1	none	0.0001288024003336
T107	T232	FALSE	FALSE	0	0	1	1	none	7.54946170562e-05
T126	T232	TRUE	TRUE	0	0	1	1	none	1.9863621586e-06
T156	T232	FALSE	FALSE	0	0	1	1	none	0.0001288539908965
T159a	T232	TRUE	TRUE	0	0	1	1	none	0.0001353371031227
T182	T232	FALSE	FALSE	0	0	1	1	none	0.0001272312813536
T188	T232	TRUE	TRUE	0	0	1	1	none	0.000129457742718
T192	T232	FALSE	FALSE	0	0	1	1	none	7.6105498009e-06
T223	T232	FALSE	FALSE	0	0	1	1	none	0.000128453624642
T225	T232	FALSE	FALSE	0	0	1	1	none	0.0001358485754089
T230	T232	FALSE	FALSE	0	0	1	1	none	0.0001365594464111
S002	T241	FALSE	FALSE	0	0	1	1	none	9.51053196408001e-05
S007	T241	FALSE	FALSE	0	0	1	1	none	6.92770524555999e-05
S021	T241	FALSE	FALSE	0	0	1	1	none	9.37053908512001e-05
S024	T241	FALSE	FALSE	0	0	1	1	none	9.35776069572001e-05
S025	T241	FALSE	FALSE	0	0	1	1	none	0.0001000716834486
S026	T241	FALSE	FALSE	0	0	1	1	none	9.36311560515001e-05
S038	T241	FALSE	FALSE	0	0	1	1	none	2.4788349544e-05
S039	T241	FALSE	FALSE	0	0	1	1	none	9.47693400122001e-05
S040	T241	FALSE	FALSE	0	0	1	1	none	0.0001329122852354
S042	T241	FALSE	FALSE	0	0	1	1	none	9.23129800552001e-05
S071	T241	FALSE	FALSE	0	0	1	1	none	0.000115987547794
S078	T241	FALSE	FALSE	0	0	1	1	none	9.37462808046001e-05
S081	T241	FALSE	FALSE	0	0	1	1	none	9.35353233436001e-05
S085	T241	FALSE	FALSE	0	0	1	1	none	0.0001200303394098
S087	T241	FALSE	FALSE	0	0	1	1	none	0.0001288405669335
S093	T241	FALSE	FALSE	0	0	1	1	none	0.0001068147017048
S097	T241	FALSE	FALSE	0	0	1	1	none	9.51847485220001e-05
S102	T241	FALSE	FALSE	0	0	1	1	none	0.0001323800264448
S106	T241	FALSE	FALSE	0	0	1	1	none	9.70929085698001e-05
S130	T241	FALSE	FALSE	0	0	1	1	none	0.0001303435985355
T009	T241	FALSE	FALSE	0	0	1	1	none	0.0001016092825695
T010	T241	FALSE	FALSE	0	0	1	1	none	0.0001051261478455
T013	T241	FALSE	FALSE	0	0	1	1	none	1.69360673583e-05
T014	T241	FALSE	FALSE	0	0	1	1	none	9.24246183750001e-05
T020	T241	FALSE	FALSE	0	0	1	1	none	2.67257550497e-05
T021	T241	FALSE	FALSE	0	0	1	1	none	0.0001033914732271
T028	T241	FALSE	FALSE	0	0	1	1	none	7.29123350857999e-05
T035a	T241	FALSE	FALSE	0	0	1	1	none	0.0001296102261691
T035b	T241	FALSE	FALSE	0	0	1	1	none	0.0001031477351443
T040	T241	FALSE	FALSE	0	0	1	1	none	9.70168946204001e-05
T056	T241	FALSE	FALSE	0	0	1	1	none	0.000108089097811
T059	T241	FALSE	FALSE	0	0	1	1	none	0.000134611505038
T065	T241	FALSE	FALSE	0	0	1	1	none	2.18859264007e-05
T069	T241	FALSE	FALSE	0	0	1	1	none	0.0001393676417488
T073	T241	FALSE	FALSE	0	0	1	1	none	0.0001032542200779
T075	T241	FALSE	FALSE	0	0	1	1	none	9.36009867457999e-05
T077	T241	FALSE	FALSE	0	0	1	1	none	0.0001026430484337
T087	T241	FALSE	FALSE	0	0	1	1	none	0.0001025365635001
T095	T241	FALSE	FALSE	0	0	1	1	none	0.0001285698553673
T099a	T241	FALSE	FALSE	0	0	1	1	none	0.0001293195639268
T102	T241	FALSE	FALSE	0	0	1	1	none	0.0001332262250504
T104	T241	FALSE	FALSE	0	0	1	1	none	7.44472156386e-05
T105	T241	FALSE	FALSE	0	0	1	1	none	2.31086079092e-05
T107	T241	FALSE	FALSE	0	0	1	1	none	0.0001332262250504
T126	T241	FALSE	FALSE	0	0	1	1	none	0.0001469167771288
T156	T241	FALSE	FALSE	0	0	1	1	none	3.01316277943e-05
T159a	T241	FALSE	FALSE	0	0	1	1	none	0.0001037589067885
T182	T241	FALSE	FALSE	0	0	1	1	none	2.85089182514e-05
T188	T241	FALSE	FALSE	0	0	1	1	none	7.83193940357999e-05
T192	T241	FALSE	FALSE	0	0	1	1	none	0.0001525409647711
T223	T241	FALSE	FALSE	0	0	1	1	none	2.97312615398e-05
T225	T241	FALSE	FALSE	0	0	1	1	none	3.71262123067e-05
T230	T241	FALSE	FALSE	0	0	1	1	none	0.0001049812500769
T232	T241	FALSE	FALSE	0	0	1	1	none	0.0001468424957674
S002	T270	FALSE	FALSE	0	0	1	1	none	0.0001279058592634
S007	T270	FALSE	FALSE	0	0	1	1	none	0.0001216377444262
S021	T270	FALSE	FALSE	0	0	1	1	none	0.0001265059304738
S024	T270	FALSE	FALSE	0	0	1	1	none	0.0001263781465798
S025	T270	FALSE	FALSE	0	0	1	1	none	0.0001328722230712
S026	T270	FALSE	FALSE	0	0	1	1	none	0.0001264316956741
S038	T270	FALSE	FALSE	0	0	1	1	none	0.0001261207751528
S039	T270	FALSE	FALSE	0	0	1	1	none	0.0001275698796348
S040	T270	FALSE	FALSE	0	0	1	1	none	5.39994530056e-05
S042	T270	FALSE	FALSE	0	0	1	1	none	0.0001251135196778
S071	T270	FALSE	FALSE	0	0	1	1	none	3.32996345502e-05
S078	T270	FALSE	FALSE	0	0	1	1	none	0.0001265468204272
S081	T270	FALSE	FALSE	0	0	1	1	none	0.0001263358629662
S085	T270	FALSE	FALSE	0	0	1	1	none	6.3521074704e-05
S087	T270	FALSE	FALSE	0	0	1	1	none	7.23313022277e-05
S093	T270	FALSE	FALSE	0	0	1	1	none	4.2990707467e-05
S097	T270	FALSE	FALSE	0	0	1	1	none	0.0001279852881446
S102	T270	FALSE	FALSE	0	0	1	1	none	5.3467194215e-05
S106	T270	FALSE	FALSE	0	0	1	1	none	0.0001298934481924
S130	T270	FALSE	FALSE	0	0	1	1	none	7.38343338297e-05
T009	T270	FALSE	FALSE	0	0	1	1	none	0.0001344098221921
T010	T270	FALSE	FALSE	0	0	1	1	none	0.0001379266874681
T013	T270	FALSE	FALSE	0	0	1	1	none	0.0001358547011515
T014	T270	FALSE	FALSE	0	0	1	1	none	0.0001252251579976
T020	T270	FALSE	FALSE	0	0	1	1	none	0.0001280581806585
T021	T270	FALSE	FALSE	0	0	1	1	none	0.0001361920128497
T028	T270	FALSE	FALSE	0	0	1	1	none	0.0001252730270564
T035a	T270	FALSE	FALSE	0	0	1	1	none	7.31009614633e-05
T035b	T270	FALSE	FALSE	0	0	1	1	none	0.0001359482747669
T040	T270	FALSE	FALSE	0	0	1	1	none	0.000129817434243
T056	T270	FALSE	FALSE	0	0	1	1	none	0.0001408896374336
T059	T270	FALSE	FALSE	0	0	1	1	none	5.56986728082e-05
T065	T270	FALSE	FALSE	0	0	1	1	none	0.0001288020621135
T069	T270	FALSE	FALSE	0	0	1	1	none	3.9479397987e-05
T073	T270	FALSE	FALSE	0	0	1	1	none	0.0001360547597005
T075	T270	FALSE	FALSE	0	0	1	1	none	0.00012517918308
T077	T270	FALSE	FALSE	0	0	1	1	none	0.0001354435880563
T087	T270	FALSE	FALSE	0	0	1	1	none	0.0001353371031227
T095	T270	FALSE	FALSE	0	0	1	1	none	7.20605906615e-05
T099a	T270	FALSE	FALSE	0	0	1	1	none	7.2810299221e-05
T102	T270	FALSE	FALSE	0	0	1	1	none	7.67169603446e-05
T104	T270	FALSE	FALSE	0	0	1	1	none	0.0001268079076092
T105	T270	FALSE	FALSE	0	0	1	1	none	0.000130024743622
T107	T270	FALSE	FALSE	0	0	1	1	none	7.67169603446e-05
T126	T270	FALSE	FALSE	0	0	1	1	none	3.208705447e-06
T156	T270	FALSE	FALSE	0	0	1	1	none	0.0001300763341849
T159a	T270	FALSE	FALSE	0	0	1	1	none	0.0001365594464111
T182	T270	FALSE	FALSE	0	0	1	1	none	0.000128453624642
T188	T270	FALSE	FALSE	0	0	1	1	none	0.0001306800860064
T192	T270	FALSE	FALSE	0	0	1	1	none	8.8328930893e-06
T223	T270	FALSE	FALSE	0	0	1	1	none	0.0001296759679304
T225	T270	FALSE	FALSE	0	0	1	1	none	0.0001370709186973
T230	T270	FALSE	FALSE	0	0	1	1	none	0.0001377817896995
T232	T270	TRUE	TRUE	1	0	1	1	anc	6.111716442e-07
T241	T270	FALSE	FALSE	0	0	1	1	none	0.0001480648390558
S002	T271b	FALSE	FALSE	0	0	1	1	none	8.47225709265001e-05
S007	T271b	FALSE	FALSE	0	0	1	1	none	5.88943037413e-05
S021	T271b	FALSE	FALSE	0	0	1	1	none	8.33226421369001e-05
S024	T271b	FALSE	FALSE	0	0	1	1	none	8.31948582429001e-05
S025	T271b	FALSE	FALSE	0	0	1	1	none	8.96889347343001e-05
S026	T271b	FALSE	FALSE	0	0	1	1	none	8.32484073372001e-05
S038	T271b	FALSE	FALSE	0	0	1	1	none	1.57933200479e-05
S039	T271b	FALSE	FALSE	0	0	1	1	none	8.43865912979001e-05
S040	T271b	FALSE	FALSE	0	0	1	1	none	0.0001225295365211
S042	T271b	FALSE	FALSE	0	0	1	1	none	8.19302313409001e-05
S071	T271b	FALSE	FALSE	0	0	1	1	none	0.0001056047990797
S078	T271b	FALSE	FALSE	0	0	1	1	none	8.33635320903001e-05
S081	T271b	FALSE	FALSE	0	0	1	1	none	8.31525746293001e-05
S085	T271b	FALSE	FALSE	0	0	1	1	none	0.0001096475906955
S087	T271b	FALSE	FALSE	0	0	1	1	none	0.0001184578182192
S093	T271b	FALSE	FALSE	0	0	1	1	none	9.64319529905001e-05
S097	T271b	FALSE	FALSE	0	0	1	1	none	8.48019998077001e-05
S102	T271b	FALSE	FALSE	0	0	1	1	none	0.0001219972777305
S106	T271b	FALSE	FALSE	0	0	1	1	none	8.67101598555001e-05
S130	T271b	FALSE	FALSE	0	0	1	1	none	0.0001199608498212
T009	T271b	FALSE	FALSE	0	0	1	1	none	9.12265338552001e-05
T010	T271b	FALSE	FALSE	0	0	1	1	none	9.47433991312001e-05
T013	T271b	FALSE	FALSE	0	0	1	1	none	2.55272460466e-05
T014	T271b	FALSE	FALSE	0	0	1	1	none	8.20418696607001e-05
T020	T271b	FALSE	FALSE	0	0	1	1	none	1.77307255536e-05
T021	T271b	FALSE	FALSE	0	0	1	1	none	9.30087245128001e-05
T028	T271b	FALSE	FALSE	0	0	1	1	none	6.25295863715e-05
T035a	T271b	FALSE	FALSE	0	0	1	1	none	0.0001192274774548
T035b	T271b	FALSE	FALSE	0	0	1	1	none	9.27649864300001e-05
T040	T271b	FALSE	FALSE	0	0	1	1	none	8.66341459061001e-05
T056	T271b	FALSE	FALSE	0	0	1	1	none	9.77063490967001e-05
T059	T271b	FALSE	FALSE	0	0	1	1	none	0.0001242287563237
T065	T271b	FALSE	FALSE	0	0	1	1	none	1.84746070086e-05
T069	T271b	FALSE	FALSE	0	0	1	1	none	0.0001289848930345
T073	T271b	FALSE	FALSE	0	0	1	1	none	9.28714713636001e-05
T075	T271b	FALSE	FALSE	0	0	1	1	none	8.32182380314999e-05
T077	T271b	FALSE	FALSE	0	0	1	1	none	9.22602997194001e-05
T087	T271b	FALSE	FALSE	0	0	1	1	none	9.21538147858001e-05
T095	T271b	FALSE	FALSE	0	0	1	1	none	0.000118187106653
T099a	T271b	FALSE	FALSE	0	0	1	1	none	0.0001189368152125
T102	T271b	FALSE	FALSE	0	0	1	1	none	0.0001228434763361
T104	T271b	FALSE	FALSE	0	0	1	1	none	6.40644669243e-05
T105	T271b	FALSE	FALSE	0	0	1	1	none	1.96972885171e-05
T107	T271b	FALSE	FALSE	0	0	1	1	none	0.0001228434763361
T126	T271b	FALSE	FALSE	0	0	1	1	none	0.0001365340284145
T156	T271b	FALSE	FALSE	0	0	1	1	none	1.10005473746e-05
T159a	T271b	FALSE	FALSE	0	0	1	1	none	9.33761580742001e-05
T182	T271b	FALSE	FALSE	0	0	1	1	none	1.69038262487e-05
T188	T271b	FALSE	FALSE	0	0	1	1	none	6.79366453215e-05
T192	T271b	FALSE	FALSE	0	0	1	1	none	0.0001421582160568
T223	T271b	FALSE	FALSE	0	0	1	1	none	1.81261695371e-05
T225	T271b	FALSE	FALSE	0	0	1	1	none	7.9452313746e-06
T230	T271b	FALSE	FALSE	0	0	1	1	none	9.45985013626001e-05
T232	T271b	FALSE	FALSE	0	0	1	1	none	0.0001364597470531
T241	T271b	FALSE	FALSE	0	0	1	1	none	3.77373839509e-05
T270	T271b	FALSE	FALSE	0	0	1	1	none	0.0001376820903415
S002	T301	FALSE	FALSE	0	0	1	1	none	0.0001386223839867
S007	T301	FALSE	FALSE	0	0	1	1	none	0.0001323542691495
S021	T301	FALSE	FALSE	0	0	1	1	none	0.0001372224551971
S024	T301	FALSE	FALSE	0	0	1	1	none	0.0001370946713031
S025	T301	FALSE	FALSE	0	0	1	1	none	0.0001435887477945
S026	T301	FALSE	FALSE	0	0	1	1	none	0.0001371482203974
S038	T301	FALSE	FALSE	0	0	1	1	none	0.0001368372998761
S039	T301	FALSE	FALSE	0	0	1	1	none	0.0001382864043581
S040	T301	FALSE	FALSE	0	0	1	1	none	6.47159777289e-05
S042	T301	FALSE	FALSE	0	0	1	1	none	0.0001358300444011
S071	T301	FALSE	FALSE	0	0	1	1	none	4.40161592735e-05
S078	T301	FALSE	FALSE	0	0	1	1	none	0.0001372633451505
S081	T301	FALSE	FALSE	0	0	1	1	none	0.0001370523876895
S085	T301	FALSE	FALSE	0	0	1	1	none	7.42375994273e-05
S087	T301	FALSE	FALSE	0	0	1	1	none	8.3047826951e-05
S093	T301	FALSE	FALSE	0	0	1	1	none	5.37072321903e-05
S097	T301	FALSE	FALSE	0	0	1	1	none	0.0001387018128679
S102	T301	FALSE	FALSE	0	0	1	1	none	6.41837189383e-05
S106	T301	FALSE	FALSE	0	0	1	1	none	0.0001406099729157
S130	T301	FALSE	FALSE	0	0	1	1	none	8.4550858553e-05
T009	T301	FALSE	FALSE	0	0	1	1	none	0.0001451263469154
T010	T301	FALSE	FALSE	0	0	1	1	none	0.0001486432121914
T013	T301	FALSE	FALSE	0	0	1	1	none	0.0001465712258748
T014	T301	FALSE	FALSE	0	0	1	1	none	0.0001359416827209
T020	T301	FALSE	FALSE	0	0	1	1	none	0.0001387747053818
T021	T301	FALSE	FALSE	0	0	1	1	none	0.000146908537573
T028	T301	FALSE	FALSE	0	0	1	1	none	0.0001359895517797
T035a	T301	FALSE	FALSE	0	0	1	1	none	8.38174861866e-05
T035b	T301	FALSE	FALSE	0	0	1	1	none	0.0001466647994902
T040	T301	FALSE	FALSE	0	0	1	1	none	0.0001405339589663
T056	T301	FALSE	FALSE	0	0	1	1	none	0.0001516061621569
T059	T301	FALSE	FALSE	0	0	1	1	none	6.64151975315e-05
T065	T301	FALSE	FALSE	0	0	1	1	none	0.0001395185868368
T069	T301	FALSE	FALSE	0	0	1	1	none	5.01959227103e-05
T073	T301	FALSE	FALSE	0	0	1	1	none	0.0001467712844238
T075	T301	FALSE	FALSE	0	0	1	1	none	0.0001358957078033
T077	T301	FALSE	FALSE	0	0	1	1	none	0.0001461601127796
T087	T301	FALSE	FALSE	0	0	1	1	none	0.000146053627846
T095	T301	FALSE	FALSE	0	0	1	1	none	8.27771153848e-05
T099a	T301	FALSE	FALSE	0	0	1	1	none	8.35268239443e-05
T102	T301	FALSE	FALSE	0	0	1	1	none	8.74334850679e-05
T104	T301	FALSE	FALSE	0	0	1	1	none	0.0001375244323325
T105	T301	FALSE	FALSE	0	0	1	1	none	0.0001407412683453
T107	T301	FALSE	FALSE	0	0	1	1	none	8.74334850679e-05
T126	T301	FALSE	FALSE	1	0	1	1	anc	4.4463647123e-06
T156	T301	FALSE	FALSE	0	0	1	1	none	0.0001407928589082
T159a	T301	FALSE	FALSE	0	0	1	1	none	0.0001472759711344
T182	T301	FALSE	FALSE	0	0	1	1	none	0.0001391701493653
T188	T301	FALSE	FALSE	0	0	1	1	none	0.0001413966107297
T192	T301	FALSE	FALSE	0	0	1	1	none	1.62664310042e-05
T223	T301	FALSE	FALSE	0	0	1	1	none	0.0001403924926537
T225	T301	FALSE	FALSE	0	0	1	1	none	0.0001477874434206
T230	T301	FALSE	FALSE	0	0	1	1	none	0.0001484983144228
T232	T301	FALSE	FALSE	0	0	1	1	none	1.38509488089e-05
T241	T301	FALSE	FALSE	0	0	1	1	none	0.0001587813637791
T270	T301	FALSE	FALSE	0	0	1	1	none	1.50732920973e-05
T271b	T301	FALSE	FALSE	0	0	1	1	none	0.0001483986150648
S002	T303	FALSE	FALSE	0	0	1	1	none	0.0001373016122994
S007	T303	FALSE	FALSE	0	0	1	1	none	0.0001310334974622
S021	T303	FALSE	FALSE	0	0	1	1	none	0.0001359016835098
S024	T303	FALSE	FALSE	0	0	1	1	none	0.0001357738996158
S025	T303	FALSE	FALSE	0	0	1	1	none	0.0001422679761072
S026	T303	FALSE	FALSE	0	0	1	1	none	0.0001358274487101
S038	T303	FALSE	FALSE	0	0	1	1	none	0.0001355165281888
S039	T303	FALSE	FALSE	0	0	1	1	none	0.0001369656326708
S040	T303	FALSE	FALSE	0	0	1	1	none	6.33952060416e-05
S042	T303	FALSE	FALSE	0	0	1	1	none	0.0001345092727138
S071	T303	FALSE	FALSE	0	0	1	1	none	4.26953875862e-05
S078	T303	FALSE	FALSE	0	0	1	1	none	0.0001359425734632
S081	T303	FALSE	FALSE	0	0	1	1	none	0.0001357316160022
S085	T303	FALSE	FALSE	0	0	1	1	none	7.291682774e-05
S087	T303	FALSE	FALSE	0	0	1	1	none	8.17270552637e-05
S093	T303	FALSE	FALSE	0	0	1	1	none	5.2386460503e-05
S097	T303	FALSE	FALSE	0	0	1	1	none	0.0001373810411806
S102	T303	FALSE	FALSE	0	0	1	1	none	6.2862947251e-05
S106	T303	FALSE	FALSE	0	0	1	1	none	0.0001392892012284
S130	T303	FALSE	FALSE	0	0	1	1	none	8.32300868657e-05
T009	T303	FALSE	FALSE	0	0	1	1	none	0.0001438055752281
T010	T303	FALSE	FALSE	0	0	1	1	none	0.0001473224405041
T013	T303	FALSE	FALSE	0	0	1	1	none	0.0001452504541875
T014	T303	FALSE	FALSE	0	0	1	1	none	0.0001346209110336
T020	T303	FALSE	FALSE	0	0	1	1	none	0.0001374539336945
T021	T303	FALSE	FALSE	0	0	1	1	none	0.0001455877658857
T028	T303	FALSE	FALSE	0	0	1	1	none	0.0001346687800924
T035a	T303	FALSE	FALSE	0	0	1	1	none	8.24967144993e-05
T035b	T303	FALSE	FALSE	0	0	1	1	none	0.0001453440278029
T040	T303	FALSE	FALSE	0	0	1	1	none	0.000139213187279
T056	T303	FALSE	FALSE	0	0	1	1	none	0.0001502853904696
T059	T303	FALSE	FALSE	0	0	1	1	none	6.50944258442e-05
T065	T303	FALSE	FALSE	0	0	1	1	none	0.0001381978151495
T069	T303	FALSE	FALSE	0	0	1	1	none	4.8875151023e-05
T073	T303	FALSE	FALSE	0	0	1	1	none	0.0001454505127365
T075	T303	FALSE	FALSE	0	0	1	1	none	0.000134574936116
T077	T303	FALSE	FALSE	0	0	1	1	none	0.0001448393410923
T087	T303	FALSE	FALSE	0	0	1	1	none	0.0001447328561587
T095	T303	FALSE	FALSE	0	0	1	1	none	8.14563436975e-05
T099a	T303	FALSE	FALSE	0	0	1	1	none	8.2206052257e-05
T102	T303	FALSE	FALSE	0	0	1	1	none	8.61127133806e-05
T104	T303	FALSE	FALSE	0	0	1	1	none	0.0001362036606452
T105	T303	FALSE	FALSE	0	0	1	1	none	0.000139420496658
T107	T303	FALSE	FALSE	0	0	1	1	none	8.61127133806e-05
T126	T303	FALSE	FALSE	1	0	1	1	anc	5.6544418094e-06
T156	T303	FALSE	FALSE	0	0	1	1	none	0.0001394720872209
T159a	T303	FALSE	FALSE	0	0	1	1	none	0.0001459551994471
T182	T303	FALSE	FALSE	0	0	1	1	none	0.000137849377678
T188	T303	FALSE	FALSE	0	0	1	1	none	0.0001400758390424
T192	T303	FALSE	FALSE	0	0	1	1	none	1.49456593169e-05
T223	T303	FALSE	FALSE	0	0	1	1	none	0.0001390717209664
T225	T303	FALSE	FALSE	0	0	1	1	none	0.0001464666717333
T230	T303	FALSE	FALSE	0	0	1	1	none	0.0001471775427355
T232	T303	FALSE	FALSE	0	0	1	1	none	1.25301771216e-05
T241	T303	FALSE	FALSE	0	0	1	1	none	0.0001574605920918
T270	T303	FALSE	FALSE	0	0	1	1	none	1.375252041e-05
T271b	T303	FALSE	FALSE	0	0	1	1	none	0.0001470778433775
T301	T303	FALSE	FALSE	0	0	1	1	none	1.87413717481e-05
S002	T322	FALSE	FALSE	0	0	1	1	none	9.02159464872001e-05
S007	T322	FALSE	FALSE	0	0	1	1	none	6.4387679302e-05
S021	T322	FALSE	FALSE	0	0	1	1	none	8.88160176976001e-05
S024	T322	FALSE	FALSE	0	0	1	1	none	8.86882338036001e-05
S025	T322	FALSE	FALSE	0	0	1	1	none	9.51823102950001e-05
S026	T322	FALSE	FALSE	0	0	1	1	none	8.87417828979001e-05
S038	T322	FALSE	FALSE	0	0	1	1	none	1.98989763904e-05
S039	T322	FALSE	FALSE	0	0	1	1	none	8.98799668586001e-05
S040	T322	FALSE	FALSE	0	0	1	1	none	0.0001280229120818
S042	T322	FALSE	FALSE	0	0	1	1	none	8.74236069016001e-05
S071	T322	FALSE	FALSE	0	0	1	1	none	0.0001110981746404
S078	T322	FALSE	FALSE	0	0	1	1	none	8.88569076510001e-05
S081	T322	FALSE	FALSE	0	0	1	1	none	8.86459501900001e-05
S085	T322	FALSE	FALSE	0	0	1	1	none	0.0001151409662562
S087	T322	FALSE	FALSE	0	0	1	1	none	0.0001239511937799
S093	T322	FALSE	FALSE	0	0	1	1	none	0.0001019253285512
S097	T322	FALSE	FALSE	0	0	1	1	none	9.02953753684001e-05
S102	T322	FALSE	FALSE	0	0	1	1	none	0.0001274906532912
S106	T322	FALSE	FALSE	0	0	1	1	none	9.22035354162001e-05
S130	T322	FALSE	FALSE	0	0	1	1	none	0.0001254542253819
T009	T322	FALSE	FALSE	0	0	1	1	none	9.67199094159001e-05
T010	T322	FALSE	FALSE	0	0	1	1	none	0.0001002367746919
T013	T322	FALSE	FALSE	0	0	1	1	none	1.20466942047e-05
T014	T322	FALSE	FALSE	0	0	1	1	none	8.75352452214001e-05
T020	T322	FALSE	FALSE	0	0	1	1	none	2.18363818961e-05
T021	T322	FALSE	FALSE	0	0	1	1	none	9.85021000735001e-05
T028	T322	FALSE	FALSE	0	0	1	1	none	6.80229619322e-05
T035a	T322	FALSE	FALSE	0	0	1	1	none	0.0001247208530155
T035b	T322	FALSE	FALSE	0	0	1	1	none	9.82583619907001e-05
T040	T322	FALSE	FALSE	0	0	1	1	none	9.21275214668001e-05
T056	T322	FALSE	FALSE	0	0	1	1	none	0.0001031997246574
T059	T322	FALSE	FALSE	0	0	1	1	none	0.0001297221318844
T065	T322	FALSE	FALSE	0	0	1	1	none	1.69965532471e-05
T069	T322	FALSE	FALSE	0	0	1	1	none	0.0001344782685952
T073	T322	FALSE	FALSE	0	0	1	1	none	9.83648469243001e-05
T075	T322	FALSE	FALSE	0	0	1	1	none	8.87116135922e-05
T077	T322	FALSE	FALSE	0	0	1	1	none	9.77536752801001e-05
T087	T322	FALSE	FALSE	0	0	1	1	none	9.76471903465001e-05
T095	T322	FALSE	FALSE	0	0	1	1	none	0.0001236804822137
T099a	T322	FALSE	FALSE	0	0	1	1	none	0.0001244301907732
T102	T322	FALSE	FALSE	0	0	1	1	none	0.0001283368518968
T104	T322	FALSE	FALSE	0	0	1	1	none	6.9557842485e-05
T105	T322	FALSE	FALSE	0	0	1	1	none	1.82192347556e-05
T107	T322	FALSE	FALSE	0	0	1	1	none	0.0001283368518968
T126	T322	FALSE	FALSE	0	0	1	1	none	0.0001420274039752
T156	T322	FALSE	FALSE	0	0	1	1	none	2.52422546407e-05
T159a	T322	FALSE	FALSE	0	0	1	1	none	9.88695336349001e-05
T182	T322	FALSE	FALSE	0	0	1	1	none	2.36195450978e-05
T188	T322	FALSE	FALSE	0	0	1	1	none	7.34300208822e-05
T192	T322	FALSE	FALSE	0	0	1	1	none	0.0001476515916175
T223	T322	FALSE	FALSE	0	0	1	1	none	2.48418883862e-05
T225	T322	FALSE	FALSE	0	0	1	1	none	3.22368391531e-05
T230	T322	FALSE	FALSE	0	0	1	1	none	0.0001000918769233
T232	T322	FALSE	FALSE	0	0	1	1	none	0.0001419531226138
T241	T322	FALSE	FALSE	0	0	1	1	none	7.3340597304e-06
T270	T322	FALSE	FALSE	0	0	1	1	none	0.0001431754659022
T271b	T322	FALSE	FALSE	0	0	1	1	none	3.28480107973e-05
T301	T322	FALSE	FALSE	0	0	1	1	none	0.0001538919906255
T303	T322	FALSE	FALSE	0	0	1	1	none	0.0001525712189382
S002	T327b	FALSE	FALSE	0	0	1	1	none	0.0001220805064188
S007	T327b	FALSE	FALSE	0	0	1	1	none	0.0001158123915816
S021	T327b	FALSE	FALSE	0	0	1	1	none	0.0001206805776292
S024	T327b	FALSE	FALSE	0	0	1	1	none	0.0001205527937352
S025	T327b	FALSE	FALSE	0	0	1	1	none	0.0001270468702266
S026	T327b	FALSE	FALSE	0	0	1	1	none	0.0001206063428295
S038	T327b	FALSE	FALSE	0	0	1	1	none	0.0001202954223082
S039	T327b	FALSE	FALSE	0	0	1	1	none	0.0001217445267902
S040	T327b	FALSE	FALSE	0	0	1	1	none	4.8174100161e-05
S042	T327b	FALSE	FALSE	0	0	1	1	none	0.0001192881668332
S071	T327b	FALSE	FALSE	0	0	1	1	none	2.74742817056e-05
S078	T327b	FALSE	FALSE	0	0	1	1	none	0.0001207214675826
S081	T327b	FALSE	FALSE	0	0	1	1	none	0.0001205105101216
S085	T327b	FALSE	FALSE	0	0	1	1	none	5.76957218594e-05
S087	T327b	FALSE	FALSE	0	0	1	1	none	6.65059493831e-05
S093	T327b	FALSE	FALSE	0	0	1	1	none	3.71653546224e-05
S097	T327b	FALSE	FALSE	0	0	1	1	none	0.0001221599353
S102	T327b	FALSE	FALSE	0	0	1	1	none	4.76418413704e-05
S106	T327b	FALSE	FALSE	0	0	1	1	none	0.0001240680953478
S130	T327b	FALSE	FALSE	0	0	1	1	none	6.80089809851e-05
T009	T327b	FALSE	FALSE	0	0	1	1	none	0.0001285844693475
T010	T327b	FALSE	FALSE	0	0	1	1	none	0.0001321013346235
T013	T327b	FALSE	FALSE	0	0	1	1	none	0.0001300293483069
T014	T327b	FALSE	FALSE	0	0	1	1	none	0.000119399805153
T020	T327b	FALSE	FALSE	0	0	1	1	none	0.0001222328278139
T021	T327b	FALSE	FALSE	0	0	1	1	none	0.0001303666600051
T028	T327b	FALSE	FALSE	0	0	1	1	none	0.0001194476742118
T035a	T327b	FALSE	FALSE	0	0	1	1	none	6.72756086187e-05
T035b	T327b	FALSE	FALSE	0	0	1	1	none	0.0001301229219223
T040	T327b	FALSE	FALSE	0	0	1	1	none	0.0001239920813984
T056	T327b	FALSE	FALSE	0	0	1	1	none	0.000135064284589
T059	T327b	FALSE	FALSE	0	0	1	1	none	4.98733199636e-05
T065	T327b	FALSE	FALSE	0	0	1	1	none	0.0001229767092689
T069	T327b	FALSE	FALSE	0	0	1	1	none	4.73724001144e-05
T073	T327b	FALSE	FALSE	0	0	1	1	none	0.0001302294068559
T075	T327b	FALSE	FALSE	0	0	1	1	none	0.0001193538302354
T077	T327b	FALSE	FALSE	0	0	1	1	none	0.0001296182352117
T087	T327b	FALSE	FALSE	0	0	1	1	none	0.0001295117502781
T095	T327b	FALSE	FALSE	0	0	1	1	none	6.62352378169e-05
T099a	T327b	FALSE	FALSE	0	0	1	1	none	6.69849463764e-05
T102	T327b	FALSE	FALSE	0	0	1	1	none	7.08916075e-05
T104	T327b	FALSE	FALSE	0	0	1	1	none	0.0001209825547646
T105	T327b	FALSE	FALSE	0	0	1	1	none	0.0001241993907774
T107	T327b	FALSE	FALSE	0	0	1	1	none	7.08916075e-05
T126	T327b	FALSE	FALSE	0	0	1	1	none	5.49215354944e-05
T156	T327b	FALSE	FALSE	0	0	1	1	none	0.0001242509813403
T159a	T327b	FALSE	FALSE	0	0	1	1	none	0.0001307340935665
T182	T327b	FALSE	FALSE	0	0	1	1	none	0.0001226282717974
T188	T327b	FALSE	FALSE	0	0	1	1	none	0.0001248547331618
T192	T327b	FALSE	FALSE	0	0	1	1	none	6.05457231367e-05
T223	T327b	FALSE	FALSE	0	0	1	1	none	0.0001238506150858
T225	T327b	FALSE	FALSE	0	0	1	1	none	0.0001312455658527
T230	T327b	FALSE	FALSE	0	0	1	1	none	0.0001319564368549
T232	T327b	FALSE	FALSE	0	0	1	1	none	5.4847254133e-05
T241	T327b	FALSE	FALSE	0	0	1	1	none	0.0001422394862112
T270	T327b	FALSE	FALSE	0	0	1	1	none	5.60695974214e-05
T271b	T327b	FALSE	FALSE	0	0	1	1	none	0.0001318567374969
T301	T327b	FALSE	FALSE	0	0	1	1	none	6.67861221447e-05
T303	T327b	FALSE	FALSE	0	0	1	1	none	6.54653504574e-05
T322	T327b	FALSE	FALSE	0	0	1	1	none	0.0001373501130576
S002	T330	TRUE	TRUE	0	0	1	1	none	0.0001208581631304
S007	T330	TRUE	TRUE	0	0	1	1	none	0.0001145900482932
S021	T330	TRUE	TRUE	0	0	1	1	none	0.0001194582343408
S024	T330	TRUE	TRUE	0	0	1	1	none	0.0001193304504468
S025	T330	TRUE	TRUE	0	0	1	1	none	0.0001258245269382
S026	T330	TRUE	TRUE	0	0	1	1	none	0.0001193839995411
S038	T330	TRUE	TRUE	0	0	1	1	none	0.0001190730790198
S039	T330	TRUE	TRUE	0	0	1	1	none	0.0001205221835018
S040	T330	TRUE	TRUE	0	0	1	1	none	4.69517568726e-05
S042	T330	TRUE	TRUE	0	0	1	1	none	0.0001180658235448
S071	T330	TRUE	TRUE	0	0	1	1	none	2.62519384172e-05
S078	T330	TRUE	TRUE	0	0	1	1	none	0.0001194991242942
S081	T330	TRUE	TRUE	0	0	1	1	none	0.0001192881668332
S085	T330	TRUE	TRUE	0	0	1	1	none	5.6473378571e-05
S087	T330	TRUE	TRUE	0	0	1	1	none	6.52836060947e-05
S093	T330	TRUE	TRUE	0	0	1	1	none	3.5943011334e-05
S097	T330	TRUE	TRUE	0	0	1	1	none	0.0001209375920116
S102	T330	TRUE	TRUE	0	0	1	1	none	4.6419498082e-05
S106	T330	TRUE	TRUE	0	0	1	1	none	0.0001228457520594
S130	T330	TRUE	TRUE	0	0	1	1	none	6.67866376967e-05
T009	T330	TRUE	TRUE	0	0	1	1	none	0.0001273621260591
T010	T330	FALSE	FALSE	0	0	1	1	none	0.0001308789913351
T013	T330	FALSE	FALSE	0	0	1	1	none	0.0001288070050185
T014	T330	TRUE	TRUE	0	0	1	1	none	0.0001181774618646
T020	T330	TRUE	TRUE	0	0	1	1	none	0.0001210104845255
T021	T330	TRUE	TRUE	0	0	1	1	none	0.0001291443167167
T028	T330	TRUE	TRUE	0	0	1	1	none	0.0001182253309234
T035a	T330	TRUE	TRUE	0	0	1	1	none	6.60532653303e-05
T035b	T330	TRUE	TRUE	0	0	1	1	none	0.0001289005786339
T040	T330	TRUE	TRUE	0	0	1	1	none	0.00012276973811
T056	T330	FALSE	FALSE	0	0	1	1	none	0.0001338419413006
T059	T330	TRUE	TRUE	0	0	1	1	none	4.86509766752e-05
T065	T330	TRUE	TRUE	0	0	1	1	none	0.0001217543659805
T069	T330	TRUE	TRUE	0	0	1	1	none	4.6150056826e-05
T073	T330	TRUE	TRUE	0	0	1	1	none	0.0001290070635675
T075	T330	TRUE	TRUE	0	0	1	1	none	0.000118131486947
T077	T330	TRUE	TRUE	0	0	1	1	none	0.0001283958919233
T087	T330	TRUE	TRUE	0	0	1	1	none	0.0001282894069897
T095	T330	TRUE	TRUE	0	0	1	1	none	6.50128945285e-05
T099a	T330	TRUE	TRUE	0	0	1	1	none	6.5762603088e-05
T102	T330	FALSE	FALSE	0	0	1	1	none	6.96692642116e-05
T104	T330	FALSE	FALSE	0	0	1	1	none	0.0001197602114762
T105	T330	FALSE	FALSE	0	0	1	1	none	0.000122977047489
T107	T330	FALSE	FALSE	0	0	1	1	none	6.96692642116e-05
T126	T330	TRUE	TRUE	0	0	1	1	none	5.3699192206e-05
T156	T330	FALSE	FALSE	0	0	1	1	none	0.0001230286380519
T159a	T330	TRUE	TRUE	0	0	1	1	none	0.0001295117502781
T182	T330	FALSE	FALSE	0	0	1	1	none	0.000121405928509
T188	T330	TRUE	TRUE	0	0	1	1	none	0.0001236323898734
T192	T330	FALSE	FALSE	0	0	1	1	none	5.93233798483e-05
T223	T330	FALSE	FALSE	0	0	1	1	none	0.0001226282717974
T225	T330	FALSE	FALSE	0	0	1	1	none	0.0001300232225643
T230	T330	FALSE	FALSE	0	0	1	1	none	0.0001307340935665
T232	T330	TRUE	TRUE	0	0	1	1	none	5.36249108446e-05
T241	T330	FALSE	FALSE	0	0	1	1	none	0.0001410171429228
T270	T330	FALSE	FALSE	0	0	1	1	none	5.4847254133e-05
T271b	T330	FALSE	FALSE	0	0	1	1	none	0.0001306343942085
T301	T330	FALSE	FALSE	0	0	1	1	none	6.55637788563e-05
T303	T330	FALSE	FALSE	0	0	1	1	none	6.4243007169e-05
T322	T330	FALSE	FALSE	0	0	1	1	none	0.0001361277697692
T327b	T330	TRUE	TRUE	0	1	1	1	desc	6.111716442e-07
S002	T335	FALSE	FALSE	0	0	1	1	none	0.0001337036703862
S007	T335	FALSE	FALSE	0	0	1	1	none	0.000127435555549
S021	T335	FALSE	FALSE	0	0	1	1	none	0.0001323037415966
S024	T335	FALSE	FALSE	0	0	1	1	none	0.0001321759577026
S025	T335	FALSE	FALSE	0	0	1	1	none	0.000138670034194
S026	T335	FALSE	FALSE	0	0	1	1	none	0.0001322295067969
S038	T335	FALSE	FALSE	0	0	1	1	none	0.0001319185862756
S039	T335	FALSE	FALSE	0	0	1	1	none	0.0001333676907576
S040	T335	FALSE	FALSE	0	0	1	1	none	5.97972641284e-05
S042	T335	FALSE	FALSE	0	0	1	1	none	0.0001309113308006
S071	T335	FALSE	FALSE	0	0	1	1	none	3.9097445673e-05
S078	T335	FALSE	FALSE	0	0	1	1	none	0.00013234463155
S081	T335	FALSE	FALSE	0	0	1	1	none	0.000132133674089
S085	T335	FALSE	FALSE	0	0	1	1	none	6.93188858268e-05
S087	T335	FALSE	FALSE	0	0	1	1	none	7.81291133505e-05
S093	T335	FALSE	FALSE	0	0	1	1	none	4.87885185898e-05
S097	T335	FALSE	FALSE	0	0	1	1	none	0.0001337830992674
S102	T335	FALSE	FALSE	0	0	1	1	none	5.92650053378e-05
S106	T335	FALSE	FALSE	0	0	1	1	none	0.0001356912593152
S130	T335	FALSE	FALSE	0	0	1	1	none	7.96321449525e-05
T009	T335	FALSE	FALSE	0	0	1	1	none	0.0001402076333149
T010	T335	FALSE	FALSE	0	0	1	1	none	0.0001437244985909
T013	T335	FALSE	FALSE	0	0	1	1	none	0.0001416525122743
T014	T335	FALSE	FALSE	0	0	1	1	none	0.0001310229691204
T020	T335	FALSE	FALSE	0	0	1	1	none	0.0001338559917813
T021	T335	FALSE	FALSE	0	0	1	1	none	0.0001419898239725
T028	T335	FALSE	FALSE	0	0	1	1	none	0.0001310708381792
T035a	T335	FALSE	FALSE	0	0	1	1	none	7.88987725861e-05
T035b	T335	FALSE	FALSE	0	0	1	1	none	0.0001417460858897
T040	T335	FALSE	FALSE	0	0	1	1	none	0.0001356152453658
T056	T335	FALSE	FALSE	0	0	1	1	none	0.0001466874485564
T059	T335	FALSE	FALSE	0	0	1	1	none	6.1496483931e-05
T065	T335	FALSE	FALSE	0	0	1	1	none	0.0001345998732363
T069	T335	FALSE	FALSE	0	0	1	1	none	4.52772091098e-05
T073	T335	FALSE	FALSE	0	0	1	1	none	0.0001418525708233
T075	T335	FALSE	FALSE	0	0	1	1	none	0.0001309769942028
T077	T335	FALSE	FALSE	0	0	1	1	none	0.0001412413991791
T087	T335	FALSE	FALSE	0	0	1	1	none	0.0001411349142455
T095	T335	FALSE	FALSE	0	0	1	1	none	7.78584017843e-05
T099a	T335	FALSE	FALSE	0	0	1	1	none	7.86081103438e-05
T102	T335	FALSE	FALSE	0	0	1	1	none	8.25147714674e-05
T104	T335	FALSE	FALSE	0	0	1	1	none	0.000132605718732
T105	T335	FALSE	FALSE	0	0	1	1	none	0.0001358225547448
T107	T335	FALSE	FALSE	0	0	1	1	none	8.25147714674e-05
T126	T335	TRUE	TRUE	1	0	1	1	anc	6.111716442e-07
T156	T335	FALSE	FALSE	0	0	1	1	none	0.0001358741453077
T159a	T335	FALSE	FALSE	0	0	1	1	none	0.0001423572575339
T182	T335	FALSE	FALSE	0	0	1	1	none	0.0001342514357648
T188	T335	FALSE	FALSE	0	0	1	1	none	0.0001364778971292
T192	T335	FALSE	FALSE	0	0	1	1	none	1.13477174037e-05
T223	T335	FALSE	FALSE	0	0	1	1	none	0.0001354737790532
T225	T335	FALSE	FALSE	0	0	1	1	none	0.0001428687298201
T230	T335	FALSE	FALSE	0	0	1	1	none	0.0001435796008223
T232	T335	FALSE	FALSE	0	0	1	1	none	8.9322352084e-06
T241	T335	FALSE	FALSE	0	0	1	1	none	0.0001538626501786
T270	T335	FALSE	FALSE	0	0	1	1	none	1.01545784968e-05
T271b	T335	FALSE	FALSE	0	0	1	1	none	0.0001434799014643
T301	T335	FALSE	FALSE	0	0	1	1	none	1.63657731233e-05
T303	T335	FALSE	FALSE	0	0	1	1	none	1.5045001436e-05
T322	T335	FALSE	FALSE	0	0	1	1	none	0.000148973277025
T327b	T335	FALSE	FALSE	0	0	1	1	none	6.18674085442e-05
T330	T335	FALSE	FALSE	0	0	1	1	none	6.06450652558e-05
S002	T341	TRUE	TRUE	0	0	1	1	none	1.51604433931e-05
S007	T341	TRUE	TRUE	0	0	1	1	none	6.76254476359e-05
S021	T341	TRUE	TRUE	0	0	1	1	none	1.37605146035e-05
S024	T341	TRUE	TRUE	0	0	1	1	none	1.36327307095e-05
S025	T341	TRUE	TRUE	0	0	1	1	none	1.75878956409e-05
S026	T341	TRUE	TRUE	0	0	1	1	none	4.466021798e-06
S038	T341	TRUE	TRUE	0	0	1	1	none	7.21084783625e-05
S039	T341	TRUE	TRUE	0	0	1	1	none	1.48244637645e-05
S040	T341	TRUE	TRUE	0	0	1	1	none	0.0001117005280677
S042	T341	TRUE	TRUE	0	0	1	1	none	1.23681038075e-05
S071	T341	TRUE	TRUE	0	0	1	1	none	9.47757906263e-05
S078	T341	TRUE	TRUE	0	0	1	1	none	1.38014045569e-05
S081	T341	TRUE	TRUE	0	0	1	1	none	1.35904470959e-05
S085	T341	TRUE	TRUE	0	0	1	1	none	9.88185822421e-05
S087	T341	TRUE	TRUE	0	0	1	1	none	0.0001076288097658
S093	T341	TRUE	TRUE	0	0	1	1	none	8.56029445371e-05
S097	T341	TRUE	TRUE	0	0	1	1	none	1.27009607143e-05
S102	T341	TRUE	TRUE	0	0	1	1	none	0.0001111682692771
S106	T341	TRUE	TRUE	0	0	1	1	none	1.71480323221e-05
S130	T341	TRUE	TRUE	0	0	1	1	none	0.0001091318413678
T009	T341	TRUE	TRUE	0	0	1	1	none	1.783183632e-05
T010	T341	FALSE	FALSE	0	0	1	1	none	2.1348701596e-05
T013	T341	FALSE	FALSE	0	0	1	1	none	8.18424043612e-05
T014	T341	TRUE	TRUE	0	0	1	1	none	1.24797421273e-05
T020	T341	TRUE	TRUE	0	0	1	1	none	7.40458838682e-05
T021	T341	TRUE	TRUE	0	0	1	1	none	1.96140269776e-05
T028	T341	TRUE	TRUE	0	0	1	1	none	7.12607302661e-05
T035a	T341	TRUE	TRUE	0	0	1	1	none	0.0001083984690014
T035b	T341	TRUE	TRUE	0	0	1	1	none	1.93702888948e-05
T040	T341	TRUE	TRUE	0	0	1	1	none	1.70720183727e-05
T056	T341	FALSE	FALSE	0	0	1	1	none	2.43116515615e-05
T059	T341	TRUE	TRUE	0	0	1	1	none	0.0001133997478703
T065	T341	TRUE	TRUE	0	0	1	1	none	7.47897653232e-05
T069	T341	TRUE	TRUE	0	0	1	1	none	0.0001181558845811
T073	T341	TRUE	TRUE	0	0	1	1	none	1.94767738284e-05
T075	T341	TRUE	TRUE	0	0	1	1	none	7.23892295781e-05
T077	T341	TRUE	TRUE	0	0	1	1	none	1.88656021842e-05
T087	T341	TRUE	TRUE	0	0	1	1	none	1.87591172506e-05
T095	T341	TRUE	TRUE	0	0	1	1	none	0.0001073580981996
T099a	T341	TRUE	TRUE	0	0	1	1	none	0.0001081078067591
T102	T341	FALSE	FALSE	0	0	1	1	none	0.0001120144678827
T104	T341	FALSE	FALSE	0	0	1	1	none	7.27956108189001e-05
T105	T341	FALSE	FALSE	0	0	1	1	none	7.60124468317e-05
T107	T341	FALSE	FALSE	0	0	1	1	none	0.0001120144678827
T126	T341	TRUE	TRUE	0	0	1	1	none	0.0001257050199611
T156	T341	FALSE	FALSE	0	0	1	1	none	7.60640373946e-05
[truncated: 1,161 more rows]
