# Supplementary material for: Improved characterisation of MRSA transmission using within-host bacterial sequence diversity
Source: eLife. 2019 Oct 8;8:e46402. doi: 10.7554/eLife.46402 (PMC6954020; doi:10.7554/eLife.46402)
Supplement: Figure 9—source data 1. [file elife-46402-fig9-data1.zip › Figure 9-source data 1/classifications/Classification_Posterior_ds_10percol_98.csv]

host.1	host.2	adjacent	contiguous	paths12	paths21	nodes1	nodes2	path.classification	min.distance.between.subgraphs
S002	S007	TRUE	TRUE	0	0	1	1	none	6.31813176139e-05
S002	S021	TRUE	TRUE	0	0	1	1	none	1.14032601037e-05
S007	S021	TRUE	TRUE	0	0	1	1	none	6.60323313998e-05
S002	S024	TRUE	TRUE	0	0	1	1	none	1.15952068591e-05
S007	S024	TRUE	TRUE	0	0	1	1	none	6.62242781552e-05
S021	S024	TRUE	TRUE	0	0	1	1	none	3.1593759468e-06
S002	S025	TRUE	TRUE	0	0	1	1	none	1.84514898935e-05
S007	S025	TRUE	TRUE	0	0	1	1	none	6.98696439336e-05
S021	S025	TRUE	TRUE	0	0	1	1	none	2.13025036794e-05
S024	S025	TRUE	TRUE	0	0	1	1	none	2.14944504348e-05
S002	S026	TRUE	TRUE	0	0	1	1	none	1.21093639966e-05
S007	S026	TRUE	TRUE	0	0	1	1	none	6.35275180367e-05
S021	S026	TRUE	TRUE	0	0	1	1	none	1.49603777825e-05
S024	S026	TRUE	TRUE	0	0	1	1	none	1.51523245379e-05
S025	S026	TRUE	TRUE	0	0	1	1	none	1.75167132051e-05
S002	S038	TRUE	TRUE	0	0	1	1	none	6.46599482825e-05
S007	S038	TRUE	TRUE	0	0	1	1	none	4.14010666006e-05
S021	S038	TRUE	TRUE	0	0	1	1	none	6.75109620684e-05
S024	S038	TRUE	TRUE	0	0	1	1	none	6.77029088238e-05
S025	S038	TRUE	TRUE	0	0	1	1	none	7.13482746022e-05
S026	S038	TRUE	TRUE	0	0	1	1	none	6.50061487053e-05
S002	S039	TRUE	TRUE	0	0	1	1	none	1.13910525785e-05
S007	S039	TRUE	TRUE	0	0	1	1	none	6.60201238746e-05
S021	S039	TRUE	TRUE	0	0	1	1	none	1.2389609294e-06
S024	S039	TRUE	TRUE	0	0	1	1	none	3.1471684216e-06
S025	S039	TRUE	TRUE	0	0	1	1	none	2.12902961542e-05
S026	S039	TRUE	TRUE	0	0	1	1	none	1.49481702573e-05
S038	S039	TRUE	TRUE	0	0	1	1	none	6.74987545432e-05
S002	S040	TRUE	TRUE	0	0	1	1	none	9.94990940881e-05
S007	S040	TRUE	TRUE	0	0	1	1	none	9.41080383682e-05
S021	S040	TRUE	TRUE	0	0	1	1	none	0.000102350107874
S024	S040	TRUE	TRUE	0	0	1	1	none	0.0001025420546294
S025	S040	TRUE	TRUE	0	0	1	1	none	0.0001061874204078
S026	S040	TRUE	TRUE	0	0	1	1	none	9.98452945109e-05
S038	S040	TRUE	TRUE	0	0	1	1	none	9.55866690368e-05
S039	S040	TRUE	TRUE	0	0	1	1	none	0.0001023379003488
S002	S042	TRUE	TRUE	0	0	1	1	none	1.05329222101e-05
S007	S042	TRUE	TRUE	0	0	1	1	none	6.51619935062e-05
S021	S042	TRUE	TRUE	0	0	1	1	none	3.323844702e-06
S024	S042	TRUE	TRUE	0	0	1	1	none	3.5157914574e-06
S025	S042	TRUE	TRUE	0	0	1	1	none	2.04321657858e-05
S026	S042	TRUE	TRUE	0	0	1	1	none	1.40900398889e-05
S038	S042	TRUE	TRUE	0	0	1	1	none	6.66406241748e-05
S039	S042	TRUE	TRUE	0	0	1	1	none	3.3116371768e-06
S040	S042	TRUE	TRUE	0	0	1	1	none	0.0001014797699804
S002	S071	TRUE	TRUE	0	0	1	1	none	9.93244935781e-05
S007	S071	TRUE	TRUE	0	0	1	1	none	9.39334378582e-05
S021	S071	TRUE	TRUE	0	0	1	1	none	0.000102175507364
S024	S071	TRUE	TRUE	0	0	1	1	none	0.0001023674541194
S025	S071	TRUE	TRUE	0	0	1	1	none	0.0001060128198978
S026	S071	TRUE	TRUE	0	0	1	1	none	9.96706940009e-05
S038	S071	TRUE	TRUE	0	0	1	1	none	9.54120685268e-05
S039	S071	TRUE	TRUE	0	0	1	1	none	0.0001021632998388
S040	S071	TRUE	TRUE	0	0	1	1	none	2.79207239184e-05
S042	S071	TRUE	TRUE	0	0	1	1	none	0.0001013051694704
S002	S078	TRUE	TRUE	0	0	1	1	none	9.3898469599e-06
S007	S078	TRUE	TRUE	0	0	1	1	none	6.4018918256e-05
S021	S078	TRUE	TRUE	0	0	1	1	none	6.6021468938e-06
S024	S078	TRUE	TRUE	0	0	1	1	none	6.7940936492e-06
S025	S078	TRUE	TRUE	0	0	1	1	none	1.92890905356e-05
S026	S078	TRUE	TRUE	0	0	1	1	none	1.29469646387e-05
S038	S078	TRUE	TRUE	0	0	1	1	none	6.54975489246e-05
S039	S078	TRUE	TRUE	0	0	1	1	none	6.5899393686e-06
S040	S078	TRUE	TRUE	0	0	1	1	none	0.0001003366947302
S042	S078	TRUE	TRUE	0	0	1	1	none	5.7318090002e-06
S071	S078	TRUE	TRUE	0	0	1	1	none	0.0001001620942202
S002	S081	TRUE	TRUE	0	0	1	1	none	1.17596756143e-05
S007	S081	TRUE	TRUE	0	0	1	1	none	6.63887469104e-05
S021	S081	TRUE	TRUE	0	0	1	1	none	3.323844702e-06
S024	S081	TRUE	TRUE	0	0	1	1	none	2.2890380532e-06
S025	S081	TRUE	TRUE	0	0	1	1	none	2.165891919e-05
S026	S081	TRUE	TRUE	0	0	1	1	none	1.53167932931e-05
S038	S081	TRUE	TRUE	0	0	1	1	none	6.7867377579e-05
S039	S081	TRUE	TRUE	0	0	1	1	none	3.3116371768e-06
S040	S081	TRUE	TRUE	0	0	1	1	none	0.0001027065233846
S042	S081	TRUE	TRUE	0	0	1	1	none	3.6802602126e-06
S071	S081	TRUE	TRUE	0	0	1	1	none	0.0001025319228746
S078	S081	TRUE	TRUE	0	0	1	1	none	6.9585624044e-06
S002	S085	TRUE	TRUE	0	0	1	1	none	9.60676154279e-05
S007	S085	TRUE	TRUE	0	0	1	1	none	9.0676559708e-05
S021	S085	TRUE	TRUE	0	0	1	1	none	9.89186292138e-05
S024	S085	TRUE	TRUE	0	0	1	1	none	9.91105759692e-05
S025	S085	TRUE	TRUE	0	0	1	1	none	0.0001027559417476
S026	S085	TRUE	TRUE	0	0	1	1	none	9.64138158507e-05
S038	S085	TRUE	TRUE	0	0	1	1	none	9.21551903766e-05
S039	S085	TRUE	TRUE	0	0	1	1	none	9.89064216886e-05
S040	S085	TRUE	TRUE	0	0	1	1	none	3.90493207062e-05
S042	S085	TRUE	TRUE	0	0	1	1	none	9.80482913202e-05
S071	S085	TRUE	TRUE	0	0	1	1	none	3.88747201962e-05
S078	S085	TRUE	TRUE	0	0	1	1	none	9.690521607e-05
S081	S085	TRUE	TRUE	0	0	1	1	none	9.92750447244e-05
S002	S087	TRUE	TRUE	0	0	1	1	none	0.0001105984921416
S007	S087	TRUE	TRUE	0	0	1	1	none	0.0001052074364217
S021	S087	TRUE	TRUE	0	0	1	1	none	0.0001134495059275
S024	S087	TRUE	TRUE	0	0	1	1	none	0.0001136414526829
S025	S087	TRUE	TRUE	0	0	1	1	none	0.0001172868184613
S026	S087	TRUE	TRUE	0	0	1	1	none	0.0001109446925644
S038	S087	TRUE	TRUE	0	0	1	1	none	0.0001066860670903
S039	S087	TRUE	TRUE	0	0	1	1	none	0.0001134372984023
S040	S087	TRUE	TRUE	0	0	1	1	none	5.35801974199e-05
S042	S087	TRUE	TRUE	0	0	1	1	none	0.0001125791680339
S071	S087	TRUE	TRUE	0	0	1	1	none	5.34055969099e-05
S078	S087	TRUE	TRUE	0	0	1	1	none	0.0001114360927837
S081	S087	TRUE	TRUE	0	0	1	1	none	0.0001138059214381
S085	S087	TRUE	TRUE	0	0	1	1	none	2.43588604037e-05
S002	S093	TRUE	TRUE	0	0	1	1	none	8.79867563499e-05
S007	S093	TRUE	TRUE	0	0	1	1	none	8.259570063e-05
S021	S093	TRUE	TRUE	0	0	1	1	none	9.08377701358e-05
S024	S093	TRUE	TRUE	0	0	1	1	none	9.10297168912e-05
S025	S093	TRUE	TRUE	0	0	1	1	none	9.46750826696e-05
S026	S093	TRUE	TRUE	0	0	1	1	none	8.83329567727e-05
S038	S093	TRUE	TRUE	0	0	1	1	none	8.40743312986e-05
S039	S093	TRUE	TRUE	0	0	1	1	none	9.08255626106e-05
S040	S093	TRUE	TRUE	0	0	1	1	none	3.09684616282e-05
S042	S093	TRUE	TRUE	0	0	1	1	none	8.99674322422e-05
S071	S093	TRUE	TRUE	0	0	1	1	none	3.07938611182e-05
S078	S093	TRUE	TRUE	0	0	1	1	none	8.8824356992e-05
S081	S093	TRUE	TRUE	0	0	1	1	none	9.11941856464e-05
S085	S093	TRUE	TRUE	0	0	1	1	none	1.0244501912e-05
S087	S093	TRUE	TRUE	0	0	1	1	none	2.47753786257e-05
S002	S097	TRUE	TRUE	0	0	1	1	none	1.63861952915e-05
S007	S097	TRUE	TRUE	0	0	1	1	none	6.78043493316e-05
S021	S097	TRUE	TRUE	0	0	1	1	none	1.92372090774e-05
S024	S097	TRUE	TRUE	0	0	1	1	none	1.94291558328e-05
S025	S097	TRUE	TRUE	0	0	1	1	none	6.033264672e-06
S026	S097	TRUE	TRUE	0	0	1	1	none	1.54514186031e-05
S038	S097	TRUE	TRUE	0	0	1	1	none	6.92829800002e-05
S039	S097	TRUE	TRUE	0	0	1	1	none	1.92250015522e-05
S040	S097	TRUE	TRUE	0	0	1	1	none	0.0001041221258058
S042	S097	TRUE	TRUE	0	0	1	1	none	1.83668711838e-05
S071	S097	TRUE	TRUE	0	0	1	1	none	0.0001039475252958
S078	S097	TRUE	TRUE	0	0	1	1	none	1.72237959336e-05
S081	S097	TRUE	TRUE	0	0	1	1	none	1.9593624588e-05
S085	S097	TRUE	TRUE	0	0	1	1	none	0.0001006906471456
S087	S097	TRUE	TRUE	0	0	1	1	none	0.0001152215238593
S093	S097	TRUE	TRUE	0	0	1	1	none	9.26097880676e-05
S002	S102	TRUE	TRUE	0	0	1	1	none	0.0001002267023859
S007	S102	TRUE	TRUE	0	0	1	1	none	9.4835646666e-05
S021	S102	TRUE	TRUE	0	0	1	1	none	0.0001030777161718
S024	S102	TRUE	TRUE	0	0	1	1	none	0.0001032696629272
S025	S102	TRUE	TRUE	0	0	1	1	none	0.0001069150287056
S026	S102	TRUE	TRUE	0	0	1	1	none	0.0001005729028087
S038	S102	TRUE	TRUE	0	0	1	1	none	9.63142773346e-05
S039	S102	TRUE	TRUE	0	0	1	1	none	0.0001030655086466
S040	S102	TRUE	TRUE	0	0	1	1	none	3.1811151062e-06
S042	S102	TRUE	TRUE	0	0	1	1	none	0.0001022073782782
S071	S102	TRUE	TRUE	0	0	1	1	none	2.86483322162e-05
S078	S102	TRUE	TRUE	0	0	1	1	none	0.000101064303028
S081	S102	TRUE	TRUE	0	0	1	1	none	0.0001034341316824
S085	S102	TRUE	TRUE	0	0	1	1	none	3.9776929004e-05
S087	S102	TRUE	TRUE	0	0	1	1	none	5.43078057177e-05
S093	S102	TRUE	TRUE	0	0	1	1	none	3.1696069926e-05
S097	S102	TRUE	TRUE	0	0	1	1	none	0.0001048497341036
S002	S106	TRUE	TRUE	0	0	1	1	none	9.674839716e-06
S007	S106	TRUE	TRUE	0	0	1	1	none	6.62026457299e-05
S021	S106	TRUE	TRUE	0	0	1	1	none	1.44245882197e-05
S024	S106	TRUE	TRUE	0	0	1	1	none	1.46165349751e-05
S025	S106	TRUE	TRUE	0	0	1	1	none	2.14728180095e-05
S026	S106	TRUE	TRUE	0	0	1	1	none	1.51306921126e-05
S038	S106	TRUE	TRUE	0	0	1	1	none	6.76812763985e-05
S039	S106	TRUE	TRUE	0	0	1	1	none	1.44123806945e-05
S040	S106	TRUE	TRUE	0	0	1	1	none	0.0001025204222041
S042	S106	TRUE	TRUE	0	0	1	1	none	1.35542503261e-05
S071	S106	TRUE	TRUE	0	0	1	1	none	0.0001023458216941
S078	S106	TRUE	TRUE	0	0	1	1	none	1.24111750759e-05
S081	S106	TRUE	TRUE	0	0	1	1	none	1.47810037303e-05
S085	S106	TRUE	TRUE	0	0	1	1	none	9.90889435439e-05
S087	S106	TRUE	TRUE	0	0	1	1	none	0.0001136198202576
S093	S106	TRUE	TRUE	0	0	1	1	none	9.10080844659e-05
S097	S106	TRUE	TRUE	0	0	1	1	none	1.94075234075e-05
S102	S106	TRUE	TRUE	0	0	1	1	none	0.0001032480305019
S002	S130	TRUE	TRUE	0	0	1	1	none	0.0001094222820056
S007	S130	TRUE	TRUE	0	0	1	1	none	0.0001040312262857
S021	S130	TRUE	TRUE	0	0	1	1	none	0.0001122732957915
S024	S130	TRUE	TRUE	0	0	1	1	none	0.0001124652425469
S025	S130	TRUE	TRUE	0	0	1	1	none	0.0001161106083253
S026	S130	TRUE	TRUE	0	0	1	1	none	0.0001097684824284
S038	S130	TRUE	TRUE	0	0	1	1	none	0.0001055098569543
S039	S130	TRUE	TRUE	0	0	1	1	none	0.0001122610882663
S040	S130	TRUE	TRUE	0	0	1	1	none	5.24039872839e-05
S042	S130	TRUE	TRUE	0	0	1	1	none	0.0001114029578979
S071	S130	TRUE	TRUE	0	0	1	1	none	5.22293867739e-05
S078	S130	TRUE	TRUE	0	0	1	1	none	0.0001102598826477
S081	S130	TRUE	TRUE	0	0	1	1	none	0.0001126297113021
S085	S130	TRUE	TRUE	0	0	1	1	none	2.31826502677e-05
S087	S130	TRUE	TRUE	0	0	1	1	none	2.4029635402e-06
S093	S130	TRUE	TRUE	0	0	1	1	none	2.35991684897e-05
S097	S130	TRUE	TRUE	0	0	1	1	none	0.0001140453137233
S102	S130	TRUE	TRUE	0	0	1	1	none	5.31315955817e-05
S106	S130	TRUE	TRUE	0	0	1	1	none	0.0001124436101216
S002	T009	TRUE	TRUE	0	0	1	1	none	2.07914513766e-05
S007	T009	TRUE	TRUE	0	0	1	1	none	7.22096054167e-05
S021	T009	TRUE	TRUE	0	0	1	1	none	2.36424651625e-05
S024	T009	TRUE	TRUE	0	0	1	1	none	2.38344119179e-05
S025	T009	TRUE	TRUE	0	0	1	1	none	2.61988005851e-05
S026	T009	TRUE	TRUE	0	0	1	1	none	1.40973506642e-05
S038	T009	TRUE	TRUE	0	0	1	1	none	7.36882360853e-05
S039	T009	TRUE	TRUE	0	0	1	1	none	2.36302576373e-05
S040	T009	TRUE	TRUE	0	0	1	1	none	0.0001085273818909
S042	T009	TRUE	TRUE	0	0	1	1	none	2.27721272689e-05
S071	T009	TRUE	TRUE	0	0	1	1	none	0.0001083527813809
S078	T009	TRUE	TRUE	0	0	1	1	none	2.16290520187e-05
S081	T009	TRUE	TRUE	0	0	1	1	none	2.39988806731e-05
S085	T009	TRUE	TRUE	0	0	1	1	none	0.0001050959032307
S087	T009	TRUE	TRUE	0	0	1	1	none	0.0001196267799444
S093	T009	TRUE	TRUE	0	0	1	1	none	9.70150441527e-05
S097	T009	TRUE	TRUE	0	0	1	1	none	2.41335059831e-05
S102	T009	TRUE	TRUE	0	0	1	1	none	0.0001092549901887
S106	T009	TRUE	TRUE	0	0	1	1	none	2.38127794926e-05
S130	T009	TRUE	TRUE	0	0	1	1	none	0.0001184505698084
S002	T010	TRUE	TRUE	0	0	1	1	none	2.3244958185e-05
S007	T010	TRUE	TRUE	0	0	1	1	none	7.46631122251e-05
S021	T010	TRUE	TRUE	0	0	1	1	none	2.60959719709e-05
S024	T010	TRUE	TRUE	0	0	1	1	none	2.62879187263e-05
S025	T010	TRUE	TRUE	0	0	1	1	none	2.86523073935e-05
S026	T010	TRUE	TRUE	0	0	1	1	none	1.65508574726e-05
S038	T010	TRUE	TRUE	0	0	1	1	none	7.61417428937e-05
S039	T010	TRUE	TRUE	0	0	1	1	none	2.60837644457e-05
S040	T010	TRUE	TRUE	0	0	1	1	none	0.0001109808886993
S042	T010	TRUE	TRUE	0	0	1	1	none	2.52256340773e-05
S071	T010	TRUE	TRUE	0	0	1	1	none	0.0001108062881893
S078	T010	TRUE	TRUE	0	0	1	1	none	2.40825588271e-05
S081	T010	TRUE	TRUE	0	0	1	1	none	2.64523874815e-05
S085	T010	TRUE	TRUE	0	0	1	1	none	0.0001075494100391
S087	T010	TRUE	TRUE	0	0	1	1	none	0.0001220802867528
S093	T010	TRUE	TRUE	0	0	1	1	none	9.94685509611e-05
S097	T010	TRUE	TRUE	0	0	1	1	none	2.65870127915e-05
S102	T010	TRUE	TRUE	0	0	1	1	none	0.0001117084969971
S106	T010	TRUE	TRUE	0	0	1	1	none	2.6266286301e-05
S130	T010	TRUE	TRUE	0	0	1	1	none	0.0001209040766168
T009	T010	TRUE	TRUE	0	0	1	1	none	3.6802602126e-06
S002	T013	FALSE	FALSE	0	0	1	1	none	7.11158878919e-05
S007	T013	FALSE	FALSE	0	0	1	1	none	4.785700621e-05
S021	T013	FALSE	FALSE	0	0	1	1	none	7.39669016778e-05
S024	T013	FALSE	FALSE	0	0	1	1	none	7.41588484332e-05
S025	T013	FALSE	FALSE	0	0	1	1	none	7.78042142116e-05
S026	T013	FALSE	FALSE	0	0	1	1	none	7.14620883147e-05
S038	T013	FALSE	FALSE	0	0	1	1	none	8.9094464178e-06
S039	T013	FALSE	FALSE	0	0	1	1	none	7.39546941526e-05
S040	T013	FALSE	FALSE	0	0	1	1	none	0.0001020426086462
S042	T013	FALSE	FALSE	0	0	1	1	none	7.30965637842e-05
S071	T013	FALSE	FALSE	0	0	1	1	none	0.0001018680081362
S078	T013	FALSE	FALSE	0	0	1	1	none	7.1953488534e-05
S081	T013	FALSE	FALSE	0	0	1	1	none	7.43233171884e-05
S085	T013	FALSE	FALSE	0	0	1	1	none	9.8611129986e-05
S087	T013	FALSE	FALSE	0	0	1	1	none	0.0001131420066997
S093	T013	FALSE	FALSE	0	0	1	1	none	9.0530270908e-05
S097	T013	FALSE	FALSE	0	0	1	1	none	7.57389196096e-05
S102	T013	FALSE	FALSE	0	0	1	1	none	0.000102770216944
S106	T013	FALSE	FALSE	0	0	1	1	none	7.41372160079e-05
S130	T013	FALSE	FALSE	0	0	1	1	none	0.0001119657965637
T009	T013	FALSE	FALSE	0	0	1	1	none	8.01441756947e-05
T010	T013	FALSE	FALSE	0	0	1	1	none	8.25976825031e-05
S002	T014	TRUE	TRUE	0	0	1	1	none	1.1134566952e-05
S007	T014	TRUE	TRUE	0	0	1	1	none	6.57636382481e-05
S021	T014	TRUE	TRUE	0	0	1	1	none	3.9254894439e-06
S024	T014	TRUE	TRUE	0	0	1	1	none	4.1174361993e-06
S025	T014	TRUE	TRUE	0	0	1	1	none	2.10338105277e-05
S026	T014	TRUE	TRUE	0	0	1	1	none	1.46916846308e-05
S038	T014	TRUE	TRUE	0	0	1	1	none	6.72422689167e-05
S039	T014	TRUE	TRUE	0	0	1	1	none	3.9132819187e-06
S040	T014	TRUE	TRUE	0	0	1	1	none	0.0001020814147223
S042	T014	TRUE	TRUE	0	0	1	1	none	1.8283981461e-06
S071	T014	TRUE	TRUE	0	0	1	1	none	0.0001019068142123
S078	T014	TRUE	TRUE	0	0	1	1	none	6.3334537421e-06
S081	T014	TRUE	TRUE	0	0	1	1	none	4.2819049545e-06
S085	T014	TRUE	TRUE	0	0	1	1	none	9.86499360621e-05
S087	T014	TRUE	TRUE	0	0	1	1	none	0.0001131808127758
S093	T014	TRUE	TRUE	0	0	1	1	none	9.05690769841e-05
S097	T014	TRUE	TRUE	0	0	1	1	none	1.89685159257e-05
S102	T014	TRUE	TRUE	0	0	1	1	none	0.0001028090230201
S106	T014	TRUE	TRUE	0	0	1	1	none	1.4155895068e-05
S130	T014	TRUE	TRUE	0	0	1	1	none	0.0001120046026398
T009	T014	TRUE	TRUE	0	0	1	1	none	2.33737720108e-05
T010	T014	TRUE	TRUE	0	0	1	1	none	2.58272788192e-05
T013	T014	FALSE	FALSE	0	0	1	1	none	7.36982085261e-05
S002	T020	TRUE	TRUE	0	0	1	1	none	6.93880456714e-05
S007	T020	TRUE	TRUE	0	0	1	1	none	4.61291639895e-05
S021	T020	TRUE	TRUE	0	0	1	1	none	7.22390594573e-05
S024	T020	TRUE	TRUE	0	0	1	1	none	7.24310062127e-05
S025	T020	TRUE	TRUE	0	0	1	1	none	7.60763719911e-05
S026	T020	TRUE	TRUE	0	0	1	1	none	6.97342460942e-05
S038	T020	TRUE	TRUE	0	0	1	1	none	5.9548507931e-06
S039	T020	TRUE	TRUE	0	0	1	1	none	7.22268519321e-05
S040	T020	TRUE	TRUE	0	0	1	1	none	0.0001003147664257
S042	T020	TRUE	TRUE	0	0	1	1	none	7.13687215637e-05
S071	T020	TRUE	TRUE	0	0	1	1	none	0.0001001401659157
S078	T020	TRUE	TRUE	0	0	1	1	none	7.02256463135e-05
S081	T020	TRUE	TRUE	0	0	1	1	none	7.25954749679e-05
S085	T020	TRUE	TRUE	0	0	1	1	none	9.68832877655e-05
S087	T020	TRUE	TRUE	0	0	1	1	none	0.0001114141644792
S093	T020	TRUE	TRUE	0	0	1	1	none	8.88024286875e-05
S097	T020	TRUE	TRUE	0	0	1	1	none	7.40110773891e-05
S102	T020	TRUE	TRUE	0	0	1	1	none	0.0001010423747235
S106	T020	TRUE	TRUE	0	0	1	1	none	7.24093737874e-05
S130	T020	TRUE	TRUE	0	0	1	1	none	0.0001102379543432
T009	T020	TRUE	TRUE	0	0	1	1	none	7.84163334742e-05
T010	T020	TRUE	TRUE	0	0	1	1	none	8.08698402826e-05
T013	T020	FALSE	FALSE	0	0	1	1	none	1.36375438067e-05
T014	T020	TRUE	TRUE	0	0	1	1	none	7.19703663056e-05
S002	T021	TRUE	TRUE	0	0	1	1	none	2.35576183557e-05
S007	T021	TRUE	TRUE	0	0	1	1	none	7.49757723958e-05
S021	T021	TRUE	TRUE	0	0	1	1	none	2.64086321416e-05
S024	T021	TRUE	TRUE	0	0	1	1	none	2.6600578897e-05
S025	T021	TRUE	TRUE	0	0	1	1	none	2.89649675642e-05
S026	T021	TRUE	TRUE	0	0	1	1	none	1.68635176433e-05
S038	T021	TRUE	TRUE	0	0	1	1	none	7.64544030644e-05
S039	T021	TRUE	TRUE	0	0	1	1	none	2.63964246164e-05
S040	T021	TRUE	TRUE	0	0	1	1	none	0.00011129354887
S042	T021	TRUE	TRUE	0	0	1	1	none	2.5538294248e-05
S071	T021	TRUE	TRUE	0	0	1	1	none	0.00011111894836
S078	T021	TRUE	TRUE	0	0	1	1	none	2.43952189978e-05
S081	T021	TRUE	TRUE	0	0	1	1	none	2.67650476522e-05
S085	T021	TRUE	TRUE	0	0	1	1	none	0.0001078620702098
S087	T021	TRUE	TRUE	0	0	1	1	none	0.0001223929469235
S093	T021	TRUE	TRUE	0	0	1	1	none	9.97812111318e-05
S097	T021	TRUE	TRUE	0	0	1	1	none	2.68996729622e-05
S102	T021	TRUE	TRUE	0	0	1	1	none	0.0001120211571678
S106	T021	TRUE	TRUE	0	0	1	1	none	2.65789464717e-05
S130	T021	TRUE	TRUE	0	0	1	1	none	0.0001212167367875
T009	T021	TRUE	TRUE	0	0	1	1	none	3.9929203833e-06
T010	T021	TRUE	TRUE	0	0	1	1	none	3.9929203833e-06
T013	T021	FALSE	FALSE	0	0	1	1	none	8.29103426738e-05
T014	T021	TRUE	TRUE	0	0	1	1	none	2.61399389899e-05
T020	T021	TRUE	TRUE	0	0	1	1	none	8.11825004533e-05
S002	T028	TRUE	TRUE	0	0	1	1	none	5.998697514e-05
S007	T028	TRUE	TRUE	0	0	1	1	none	2.66602039661e-05
S021	T028	TRUE	TRUE	0	0	1	1	none	6.28379889259e-05
S024	T028	TRUE	TRUE	0	0	1	1	none	6.30299356813e-05
S025	T028	TRUE	TRUE	0	0	1	1	none	6.66753014597e-05
S026	T028	TRUE	TRUE	0	0	1	1	none	6.03331755628e-05
S038	T028	TRUE	TRUE	0	0	1	1	none	3.82067241267e-05
S039	T028	TRUE	TRUE	0	0	1	1	none	6.28257814007e-05
S040	T028	TRUE	TRUE	0	0	1	1	none	9.09136958943e-05
S042	T028	TRUE	TRUE	0	0	1	1	none	6.19676510323e-05
S071	T028	TRUE	TRUE	0	0	1	1	none	9.07390953843e-05
S078	T028	TRUE	TRUE	0	0	1	1	none	6.08245757821e-05
S081	T028	TRUE	TRUE	0	0	1	1	none	6.31944044365e-05
S085	T028	TRUE	TRUE	0	0	1	1	none	8.74822172341e-05
S087	T028	TRUE	TRUE	0	0	1	1	none	0.0001020130939478
S093	T028	TRUE	TRUE	0	0	1	1	none	7.94013581561e-05
S097	T028	TRUE	TRUE	0	0	1	1	none	6.46100068577e-05
S102	T028	TRUE	TRUE	0	0	1	1	none	9.16413041921e-05
S106	T028	TRUE	TRUE	0	0	1	1	none	6.3008303256e-05
S130	T028	TRUE	TRUE	0	0	1	1	none	0.0001008368838118
T009	T028	TRUE	TRUE	0	0	1	1	none	6.90152629428e-05
T010	T028	TRUE	TRUE	0	0	1	1	none	7.14687697512e-05
T013	T028	FALSE	FALSE	0	0	1	1	none	4.46626637361e-05
T014	T028	TRUE	TRUE	0	0	1	1	none	6.25692957742e-05
T020	T028	TRUE	TRUE	0	0	1	1	none	4.29348215156e-05
T021	T028	TRUE	TRUE	0	0	1	1	none	7.17814299219e-05
S002	T035a	TRUE	TRUE	0	0	1	1	none	0.000114045408796
S007	T035a	TRUE	TRUE	0	0	1	1	none	0.0001086543530761
S021	T035a	TRUE	TRUE	0	0	1	1	none	0.0001168964225819
S024	T035a	TRUE	TRUE	0	0	1	1	none	0.0001170883693373
S025	T035a	TRUE	TRUE	0	0	1	1	none	0.0001207337351157
S026	T035a	TRUE	TRUE	0	0	1	1	none	0.0001143916092188
S038	T035a	TRUE	TRUE	0	0	1	1	none	0.0001101329837447
S039	T035a	TRUE	TRUE	0	0	1	1	none	0.0001168842150567
S040	T035a	TRUE	TRUE	0	0	1	1	none	5.70271140743e-05
S042	T035a	TRUE	TRUE	0	0	1	1	none	0.0001160260846883
S071	T035a	TRUE	TRUE	0	0	1	1	none	5.68525135643e-05
S078	T035a	TRUE	TRUE	0	0	1	1	none	0.0001148830094381
S081	T035a	TRUE	TRUE	0	0	1	1	none	0.0001172528380925
S085	T035a	TRUE	TRUE	0	0	1	1	none	2.78057770581e-05
S087	T035a	TRUE	TRUE	0	0	1	1	none	8.3744274518e-06
S093	T035a	TRUE	TRUE	0	0	1	1	none	2.82222952801e-05
S097	T035a	TRUE	TRUE	0	0	1	1	none	0.0001186684405137
S102	T035a	TRUE	TRUE	0	0	1	1	none	5.77547223721e-05
S106	T035a	TRUE	TRUE	0	0	1	1	none	0.000117066736912
S130	T035a	TRUE	TRUE	0	0	1	1	none	7.1982173158e-06
T009	T035a	TRUE	TRUE	0	0	1	1	none	0.0001230736965988
T010	T035a	TRUE	TRUE	0	0	1	1	none	0.0001255272034072
T013	T035a	FALSE	FALSE	0	0	1	1	none	0.0001165889233541
T014	T035a	TRUE	TRUE	0	0	1	1	none	0.0001166277294302
T020	T035a	TRUE	TRUE	0	0	1	1	none	0.0001148610811336
T021	T035a	TRUE	TRUE	0	0	1	1	none	0.0001258398635779
T028	T035a	TRUE	TRUE	0	0	1	1	none	0.0001054600106022
S002	T035b	TRUE	TRUE	0	0	1	1	none	2.3244958185e-05
S007	T035b	TRUE	TRUE	0	0	1	1	none	7.46631122251e-05
S021	T035b	TRUE	TRUE	0	0	1	1	none	2.60959719709e-05
S024	T035b	TRUE	TRUE	0	0	1	1	none	2.62879187263e-05
S025	T035b	TRUE	TRUE	0	0	1	1	none	2.86523073935e-05
S026	T035b	TRUE	TRUE	0	0	1	1	none	1.65508574726e-05
S038	T035b	TRUE	TRUE	0	0	1	1	none	7.61417428937e-05
S039	T035b	TRUE	TRUE	0	0	1	1	none	2.60837644457e-05
S040	T035b	TRUE	TRUE	0	0	1	1	none	0.0001109808886993
S042	T035b	TRUE	TRUE	0	0	1	1	none	2.52256340773e-05
S071	T035b	TRUE	TRUE	0	0	1	1	none	0.0001108062881893
S078	T035b	TRUE	TRUE	0	0	1	1	none	2.40825588271e-05
S081	T035b	TRUE	TRUE	0	0	1	1	none	2.64523874815e-05
S085	T035b	TRUE	TRUE	0	0	1	1	none	0.0001075494100391
S087	T035b	TRUE	TRUE	0	0	1	1	none	0.0001220802867528
S093	T035b	TRUE	TRUE	0	0	1	1	none	9.94685509611e-05
S097	T035b	TRUE	TRUE	0	0	1	1	none	2.65870127915e-05
S102	T035b	TRUE	TRUE	0	0	1	1	none	0.0001117084969971
S106	T035b	TRUE	TRUE	0	0	1	1	none	2.6266286301e-05
S130	T035b	TRUE	TRUE	0	0	1	1	none	0.0001209040766168
T009	T035b	TRUE	TRUE	0	0	1	1	none	3.6802602126e-06
T010	T035b	TRUE	TRUE	0	0	1	1	none	2.4535068084e-06
T013	T035b	FALSE	FALSE	0	0	1	1	none	8.25976825031e-05
T014	T035b	TRUE	TRUE	0	0	1	1	none	2.58272788192e-05
T020	T035b	TRUE	TRUE	0	0	1	1	none	8.08698402826e-05
T021	T035b	TRUE	TRUE	0	0	1	1	none	3.9929203833e-06
T028	T035b	TRUE	TRUE	0	0	1	1	none	7.14687697512e-05
T035a	T035b	TRUE	TRUE	0	0	1	1	none	0.0001255272034072
S002	T040	TRUE	TRUE	0	0	1	1	none	1.43346409052e-05
S007	T040	TRUE	TRUE	0	0	1	1	none	6.89637122013e-05
S021	T040	TRUE	TRUE	0	0	1	1	none	5.8988099929e-06
S024	T040	TRUE	TRUE	0	0	1	1	none	4.8640033441e-06
S025	T040	TRUE	TRUE	0	0	1	1	none	2.42338844809e-05
S026	T040	TRUE	TRUE	0	0	1	1	none	1.7891758584e-05
S038	T040	TRUE	TRUE	0	0	1	1	none	7.04423428699e-05
S039	T040	TRUE	TRUE	0	0	1	1	none	5.8866024677e-06
S040	T040	TRUE	TRUE	0	0	1	1	none	0.0001052814886755
S042	T040	TRUE	TRUE	0	0	1	1	none	6.2552255035e-06
S071	T040	TRUE	TRUE	0	0	1	1	none	0.0001051068881655
S078	T040	TRUE	TRUE	0	0	1	1	none	9.5335276953e-06
S081	T040	TRUE	TRUE	0	0	1	1	none	3.8017186951e-06
S085	T040	TRUE	TRUE	0	0	1	1	none	0.0001018500100153
S087	T040	TRUE	TRUE	0	0	1	1	none	0.000116380886729
S093	T040	TRUE	TRUE	0	0	1	1	none	9.37691509373e-05
S097	T040	TRUE	TRUE	0	0	1	1	none	2.21685898789e-05
S102	T040	TRUE	TRUE	0	0	1	1	none	0.0001060090969733
S106	T040	TRUE	TRUE	0	0	1	1	none	1.73559690212e-05
S130	T040	TRUE	TRUE	0	0	1	1	none	0.000115204676593
T009	T040	TRUE	TRUE	0	0	1	1	none	2.6573845964e-05
T010	T040	TRUE	TRUE	0	0	1	1	none	2.90273527724e-05
T013	T040	FALSE	FALSE	0	0	1	1	none	7.68982824793e-05
T014	T040	TRUE	TRUE	0	0	1	1	none	6.8568702454e-06
T020	T040	TRUE	TRUE	0	0	1	1	none	7.51704402588e-05
T021	T040	TRUE	TRUE	0	0	1	1	none	2.93400129431e-05
T028	T040	TRUE	TRUE	0	0	1	1	none	6.57693697274e-05
T035a	T040	TRUE	TRUE	0	0	1	1	none	0.0001198278033834
T035b	T040	TRUE	TRUE	0	0	1	1	none	2.90273527724e-05
S002	T056	FALSE	FALSE	0	0	1	1	none	2.60886045363e-05
S007	T056	FALSE	FALSE	0	0	1	1	none	7.75067585764e-05
S021	T056	FALSE	FALSE	0	0	1	1	none	2.89396183222e-05
S024	T056	FALSE	FALSE	0	0	1	1	none	2.91315650776e-05
S025	T056	FALSE	FALSE	0	0	1	1	none	3.14959537448e-05
S026	T056	FALSE	FALSE	0	0	1	1	none	1.93945038239e-05
S038	T056	FALSE	FALSE	0	0	1	1	none	7.8985389245e-05
S039	T056	FALSE	FALSE	0	0	1	1	none	2.8927410797e-05
S040	T056	FALSE	FALSE	0	0	1	1	none	0.0001138245350506
S042	T056	FALSE	FALSE	0	0	1	1	none	2.80692804286e-05
S071	T056	FALSE	FALSE	0	0	1	1	none	0.0001136499345406
S078	T056	FALSE	FALSE	0	0	1	1	none	2.69262051784e-05
S081	T056	FALSE	FALSE	0	0	1	1	none	2.92960338328e-05
S085	T056	FALSE	FALSE	0	0	1	1	none	0.0001103930563904
S087	T056	FALSE	FALSE	0	0	1	1	none	0.0001249239331041
S093	T056	FALSE	FALSE	0	0	1	1	none	0.0001023121973124
S097	T056	FALSE	FALSE	0	0	1	1	none	2.94306591428e-05
S102	T056	FALSE	FALSE	0	0	1	1	none	0.0001145521433484
S106	T056	FALSE	FALSE	0	0	1	1	none	2.91099326523e-05
S130	T056	FALSE	FALSE	0	0	1	1	none	0.0001237477229681
T009	T056	TRUE	TRUE	1	0	1	1	anc	1.003516245e-06
T010	T056	FALSE	FALSE	0	0	1	1	none	8.9774133723e-06
T013	T056	FALSE	FALSE	0	0	1	1	none	8.54413288544e-05
T014	T056	FALSE	FALSE	0	0	1	1	none	2.86709251705e-05
T020	T056	FALSE	FALSE	0	0	1	1	none	8.37134866339e-05
T021	T056	FALSE	FALSE	0	0	1	1	none	9.290073543e-06
T028	T056	FALSE	FALSE	0	0	1	1	none	7.43124161025e-05
T035a	T056	FALSE	FALSE	0	0	1	1	none	0.0001283708497585
T035b	T056	FALSE	FALSE	0	0	1	1	none	8.9774133723e-06
T040	T056	FALSE	FALSE	0	0	1	1	none	3.18709991237e-05
S002	T059	TRUE	TRUE	0	0	1	1	none	0.0001061137621041
S007	T059	TRUE	TRUE	0	0	1	1	none	0.0001007227063842
S021	T059	TRUE	TRUE	0	0	1	1	none	0.00010896477589
S024	T059	TRUE	TRUE	0	0	1	1	none	0.0001091567226454
S025	T059	TRUE	TRUE	0	0	1	1	none	0.0001128020884238
S026	T059	TRUE	TRUE	0	0	1	1	none	0.0001064599625269
S038	T059	TRUE	TRUE	0	0	1	1	none	0.0001022013370528
S039	T059	TRUE	TRUE	0	0	1	1	none	0.0001089525683648
S040	T059	TRUE	TRUE	0	0	1	1	none	7.8414214202e-06
S042	T059	TRUE	TRUE	0	0	1	1	none	0.0001080944379964
S071	T059	TRUE	TRUE	0	0	1	1	none	3.45353919344e-05
S078	T059	TRUE	TRUE	0	0	1	1	none	0.0001069513627462
S081	T059	TRUE	TRUE	0	0	1	1	none	0.0001093211914006
S085	T059	TRUE	TRUE	0	0	1	1	none	4.56639887222e-05
S087	T059	TRUE	TRUE	0	0	1	1	none	6.01948654359e-05
S093	T059	TRUE	TRUE	0	0	1	1	none	3.75831296442e-05
S097	T059	TRUE	TRUE	0	0	1	1	none	0.0001107367938218
S102	T059	TRUE	TRUE	0	0	1	1	none	9.7957831222e-06
S106	T059	TRUE	TRUE	0	0	1	1	none	0.0001091350902201
S130	T059	TRUE	TRUE	0	0	1	1	none	5.90186552999e-05
T009	T059	TRUE	TRUE	0	0	1	1	none	0.0001151420499069
T010	T059	TRUE	TRUE	0	0	1	1	none	0.0001175955567153
T013	T059	FALSE	FALSE	0	0	1	1	none	0.0001086572766622
T014	T059	TRUE	TRUE	0	0	1	1	none	0.0001086960827383
T020	T059	TRUE	TRUE	0	0	1	1	none	0.0001069294344417
T021	T059	TRUE	TRUE	0	0	1	1	none	0.000117908216886
T028	T059	TRUE	TRUE	0	0	1	1	none	9.75283639103e-05
T035a	T059	TRUE	TRUE	0	0	1	1	none	6.36417820903e-05
T035b	T059	TRUE	TRUE	0	0	1	1	none	0.0001175955567153
T040	T059	TRUE	TRUE	0	0	1	1	none	0.0001118961566915
T056	T059	FALSE	FALSE	0	0	1	1	none	0.0001204392030666
S002	T065	TRUE	TRUE	0	0	1	1	none	6.56096948222e-05
S007	T065	TRUE	TRUE	0	0	1	1	none	4.23508131403e-05
S021	T065	TRUE	TRUE	0	0	1	1	none	6.84607086081e-05
S024	T065	TRUE	TRUE	0	0	1	1	none	6.86526553635e-05
S025	T065	TRUE	TRUE	0	0	1	1	none	7.22980211419e-05
S026	T065	TRUE	TRUE	0	0	1	1	none	6.5955895245e-05
S038	T065	TRUE	TRUE	0	0	1	1	none	3.4032533481e-06
S039	T065	TRUE	TRUE	0	0	1	1	none	6.84485010829e-05
S040	T065	TRUE	TRUE	0	0	1	1	none	9.65364155765e-05
S042	T065	TRUE	TRUE	0	0	1	1	none	6.75903707145e-05
S071	T065	TRUE	TRUE	0	0	1	1	none	9.63618150665e-05
S078	T065	TRUE	TRUE	0	0	1	1	none	6.64472954643e-05
S081	T065	TRUE	TRUE	0	0	1	1	none	6.88171241187e-05
S085	T065	TRUE	TRUE	0	0	1	1	none	9.31049369163e-05
S087	T065	TRUE	TRUE	0	0	1	1	none	0.00010763581363
S093	T065	TRUE	TRUE	0	0	1	1	none	8.50240778383e-05
S097	T065	TRUE	TRUE	0	0	1	1	none	7.02327265399e-05
S102	T065	TRUE	TRUE	0	0	1	1	none	9.72640238743e-05
S106	T065	TRUE	TRUE	0	0	1	1	none	6.86310229382e-05
S130	T065	TRUE	TRUE	0	0	1	1	none	0.000106459603494
T009	T065	TRUE	TRUE	0	0	1	1	none	7.4637982625e-05
T010	T065	TRUE	TRUE	0	0	1	1	none	7.70914894334e-05
T013	T065	FALSE	FALSE	0	0	1	1	none	7.4056861491e-06
T014	T065	TRUE	TRUE	0	0	1	1	none	6.81920154564e-05
T020	T065	TRUE	TRUE	0	0	1	1	none	8.131350737e-06
T021	T065	TRUE	TRUE	0	0	1	1	none	7.74041496041e-05
T028	T065	TRUE	TRUE	0	0	1	1	none	3.91564706664e-05
T035a	T065	TRUE	TRUE	0	0	1	1	none	0.0001110827302844
T035b	T065	TRUE	TRUE	0	0	1	1	none	7.70914894334e-05
T040	T065	TRUE	TRUE	0	0	1	1	none	7.13920894096e-05
T056	T065	FALSE	FALSE	0	0	1	1	none	7.99351357847e-05
T059	T065	TRUE	TRUE	0	0	1	1	none	0.0001031510835925
S002	T069	TRUE	TRUE	0	0	1	1	none	0.000120623536926
S007	T069	TRUE	TRUE	0	0	1	1	none	0.0001152324812061
S021	T069	TRUE	TRUE	0	0	1	1	none	0.0001234745507119
S024	T069	TRUE	TRUE	0	0	1	1	none	0.0001236664974673
S025	T069	TRUE	TRUE	0	0	1	1	none	0.0001273118632457
S026	T069	TRUE	TRUE	0	0	1	1	none	0.0001209697373488
S038	T069	TRUE	TRUE	0	0	1	1	none	0.0001167111118747
S039	T069	TRUE	TRUE	0	0	1	1	none	0.0001234623431867
S040	T069	TRUE	TRUE	0	0	1	1	none	4.92197672663e-05
S042	T069	TRUE	TRUE	0	0	1	1	none	0.0001226042128183
S071	T069	TRUE	TRUE	0	0	1	1	none	2.25257967521e-05
S078	T069	TRUE	TRUE	0	0	1	1	none	0.0001214611375681
S081	T069	TRUE	TRUE	0	0	1	1	none	0.0001238309662225
S085	T069	TRUE	TRUE	0	0	1	1	none	6.01737635441e-05
S087	T069	TRUE	TRUE	0	0	1	1	none	7.47046402578e-05
S093	T069	TRUE	TRUE	0	0	1	1	none	5.20929044661e-05
S097	T069	TRUE	TRUE	0	0	1	1	none	0.0001252465686437
S102	T069	TRUE	TRUE	0	0	1	1	none	4.99473755641e-05
S106	T069	TRUE	TRUE	0	0	1	1	none	0.000123644865042
S130	T069	TRUE	TRUE	0	0	1	1	none	7.35284301218e-05
T009	T069	TRUE	TRUE	0	0	1	1	none	0.0001296518247288
T010	T069	TRUE	TRUE	0	0	1	1	none	0.0001321053315372
T013	T069	FALSE	FALSE	0	0	1	1	none	0.0001231670514841
T014	T069	TRUE	TRUE	0	0	1	1	none	0.0001232058575602
T020	T069	TRUE	TRUE	0	0	1	1	none	0.0001214392092636
T021	T069	TRUE	TRUE	0	0	1	1	none	0.0001324179917079
T028	T069	TRUE	TRUE	0	0	1	1	none	0.0001120381387322
T035a	T069	TRUE	TRUE	0	0	1	1	none	7.81515569122e-05
T035b	T069	TRUE	TRUE	0	0	1	1	none	0.0001321053315372
T040	T069	TRUE	TRUE	0	0	1	1	none	0.0001264059315134
T056	T069	FALSE	FALSE	0	0	1	1	none	0.0001349489778885
T059	T069	TRUE	TRUE	0	0	1	1	none	5.58344352823e-05
T065	T069	TRUE	TRUE	0	0	1	1	none	0.0001176608584144
S002	T071	FALSE	FALSE	0	0	1	1	none	6.57415853823e-05
S007	T071	FALSE	FALSE	0	0	1	1	none	3.24148142084e-05
S021	T071	FALSE	FALSE	0	0	1	1	none	6.85925991682e-05
S024	T071	FALSE	FALSE	0	0	1	1	none	6.87845459236e-05
S025	T071	FALSE	FALSE	0	0	1	1	none	7.2429911702e-05
S026	T071	FALSE	FALSE	0	0	1	1	none	6.60877858051e-05
S038	T071	FALSE	FALSE	0	0	1	1	none	4.3961334369e-05
S039	T071	FALSE	FALSE	0	0	1	1	none	6.8580391643e-05
S040	T071	FALSE	FALSE	0	0	1	1	none	9.66683061366e-05
S042	T071	FALSE	FALSE	0	0	1	1	none	6.77222612746e-05
S071	T071	FALSE	FALSE	0	0	1	1	none	9.64937056266e-05
S078	T071	FALSE	FALSE	0	0	1	1	none	6.65791860244e-05
S081	T071	FALSE	FALSE	0	0	1	1	none	6.89490146788e-05
S085	T071	FALSE	FALSE	0	0	1	1	none	9.32368274764e-05
S087	T071	FALSE	FALSE	0	0	1	1	none	0.0001077677041901
S093	T071	FALSE	FALSE	0	0	1	1	none	8.51559683984e-05
S097	T071	FALSE	FALSE	0	0	1	1	none	7.03646171e-05
S102	T071	FALSE	FALSE	0	0	1	1	none	9.73959144344e-05
S106	T071	FALSE	FALSE	0	0	1	1	none	6.87629134983e-05
S130	T071	FALSE	FALSE	0	0	1	1	none	0.0001065914940541
T009	T071	FALSE	FALSE	0	0	1	1	none	7.47698731851e-05
T010	T071	FALSE	FALSE	0	0	1	1	none	7.72233799935e-05
T013	T071	FALSE	FALSE	0	0	1	1	none	5.04172739784e-05
T014	T071	FALSE	FALSE	0	0	1	1	none	6.83239060165e-05
T020	T071	FALSE	FALSE	0	0	1	1	none	4.86894317579e-05
T021	T071	FALSE	FALSE	0	0	1	1	none	7.75360401642e-05
T028	T071	FALSE	FALSE	0	0	1	1	none	2.79937183303e-05
T035a	T071	FALSE	FALSE	0	0	1	1	none	0.0001112146208445
T035b	T071	FALSE	FALSE	0	0	1	1	none	7.72233799935e-05
T040	T071	FALSE	FALSE	0	0	1	1	none	7.15239799697e-05
T056	T071	FALSE	FALSE	0	0	1	1	none	8.00670263448e-05
T059	T071	FALSE	FALSE	0	0	1	1	none	0.0001032829741526
T065	T071	FALSE	FALSE	0	0	1	1	none	4.49110809087e-05
T069	T071	FALSE	FALSE	0	0	1	1	none	0.0001177927489745
S002	T073	TRUE	TRUE	0	0	1	1	none	2.41709950578e-05
S007	T073	TRUE	TRUE	0	0	1	1	none	7.55891490979e-05
S021	T073	TRUE	TRUE	0	0	1	1	none	2.70220088437e-05
S024	T073	TRUE	TRUE	0	0	1	1	none	2.72139555991e-05
S025	T073	TRUE	TRUE	0	0	1	1	none	2.95783442663e-05
S026	T073	TRUE	TRUE	0	0	1	1	none	1.74768943454e-05
S038	T073	TRUE	TRUE	0	0	1	1	none	7.70677797665e-05
S039	T073	TRUE	TRUE	0	0	1	1	none	2.70098013185e-05
S040	T073	TRUE	TRUE	0	0	1	1	none	0.0001119069255721
S042	T073	TRUE	TRUE	0	0	1	1	none	2.61516709501e-05
S071	T073	TRUE	TRUE	0	0	1	1	none	0.0001117323250621
S078	T073	TRUE	TRUE	0	0	1	1	none	2.50085956999e-05
S081	T073	TRUE	TRUE	0	0	1	1	none	2.73784243543e-05
S085	T073	TRUE	TRUE	0	0	1	1	none	0.0001084754469119
S087	T073	TRUE	TRUE	0	0	1	1	none	0.0001230063236256
S093	T073	TRUE	TRUE	0	0	1	1	none	0.0001003945878339
S097	T073	TRUE	TRUE	0	0	1	1	none	2.75130496643e-05
S102	T073	TRUE	TRUE	0	0	1	1	none	0.0001126345338699
S106	T073	TRUE	TRUE	0	0	1	1	none	2.71923231738e-05
S130	T073	TRUE	TRUE	0	0	1	1	none	0.0001218301134896
T009	T073	TRUE	TRUE	0	0	1	1	none	4.6062970854e-06
T010	T073	TRUE	TRUE	0	0	1	1	none	4.6062970854e-06
T013	T073	FALSE	FALSE	0	0	1	1	none	8.35237193759e-05
T014	T073	TRUE	TRUE	0	0	1	1	none	2.6753315692e-05
T020	T073	TRUE	TRUE	0	0	1	1	none	8.17958771554e-05
T021	T073	TRUE	TRUE	0	0	1	1	none	1.8401301063e-06
T028	T073	TRUE	TRUE	0	0	1	1	none	7.2394806624e-05
T035a	T073	TRUE	TRUE	0	0	1	1	none	0.00012645324028
T035b	T073	TRUE	TRUE	0	0	1	1	none	4.6062970854e-06
T040	T073	TRUE	TRUE	0	0	1	1	none	2.99533896452e-05
T056	T073	FALSE	FALSE	0	0	1	1	none	9.9034502451e-06
T059	T073	TRUE	TRUE	0	0	1	1	none	0.0001185215935881
T065	T073	TRUE	TRUE	0	0	1	1	none	7.80175263062e-05
T069	T073	TRUE	TRUE	0	0	1	1	none	0.00013303136841
T071	T073	FALSE	FALSE	0	0	1	1	none	7.81494168663e-05
S002	T075	TRUE	TRUE	0	0	1	1	none	6.78292137949e-05
S007	T075	TRUE	TRUE	0	0	1	1	none	6.2438158075e-05
S021	T075	TRUE	TRUE	0	0	1	1	none	7.06802275808e-05
S024	T075	TRUE	TRUE	0	0	1	1	none	7.08721743362e-05
S025	T075	TRUE	TRUE	0	0	1	1	none	7.45175401146e-05
S026	T075	TRUE	TRUE	0	0	1	1	none	6.81754142177e-05
S038	T075	TRUE	TRUE	0	0	1	1	none	6.39167887436e-05
S039	T075	TRUE	TRUE	0	0	1	1	none	7.06680200556e-05
S040	T075	TRUE	TRUE	0	0	1	1	none	9.60478961532e-05
S042	T075	TRUE	TRUE	0	0	1	1	none	6.98098896872e-05
S071	T075	TRUE	TRUE	0	0	1	1	none	9.58732956432e-05
S078	T075	TRUE	TRUE	0	0	1	1	none	6.8666814437e-05
S081	T075	TRUE	TRUE	0	0	1	1	none	7.10366430914e-05
S085	T075	TRUE	TRUE	0	0	1	1	none	9.2616417493e-05
S087	T075	TRUE	TRUE	0	0	1	1	none	0.0001071472942067
S093	T075	TRUE	TRUE	0	0	1	1	none	8.4535558415e-05
S097	T075	TRUE	TRUE	0	0	1	1	none	7.24522455126e-05
S102	T075	TRUE	TRUE	0	0	1	1	none	9.6775504451e-05
S106	T075	TRUE	TRUE	0	0	1	1	none	7.08505419109e-05
S130	T075	TRUE	TRUE	0	0	1	1	none	0.0001059710840707
T009	T075	TRUE	TRUE	0	0	1	1	none	7.68575015977e-05
T010	T075	TRUE	TRUE	0	0	1	1	none	7.93110084061e-05
T013	T075	FALSE	FALSE	0	0	1	1	none	7.0372728353e-05
T014	T075	TRUE	TRUE	0	0	1	1	none	7.04115344291e-05
T020	T075	TRUE	TRUE	0	0	1	1	none	6.86448861325e-05
T021	T075	TRUE	TRUE	0	0	1	1	none	7.96236685768e-05
T028	T075	TRUE	TRUE	0	0	1	1	none	5.92438156011e-05
T035a	T075	TRUE	TRUE	0	0	1	1	none	0.0001105942108611
T035b	T075	TRUE	TRUE	0	0	1	1	none	7.93110084061e-05
T040	T075	TRUE	TRUE	0	0	1	1	none	7.36116083823e-05
T056	T075	FALSE	FALSE	0	0	1	1	none	8.21546547574e-05
T059	T075	TRUE	TRUE	0	0	1	1	none	0.0001026625641692
T065	T075	TRUE	TRUE	0	0	1	1	none	6.48665352833e-05
T069	T075	TRUE	TRUE	0	0	1	1	none	0.0001171723389911
T071	T075	FALSE	FALSE	0	0	1	1	none	6.49984258434e-05
T073	T075	TRUE	TRUE	0	0	1	1	none	8.02370452789e-05
S002	T077	TRUE	TRUE	0	0	1	1	none	2.41709950578e-05
S007	T077	TRUE	TRUE	0	0	1	1	none	7.55891490979e-05
S021	T077	TRUE	TRUE	0	0	1	1	none	2.70220088437e-05
S024	T077	TRUE	TRUE	0	0	1	1	none	2.72139555991e-05
S025	T077	TRUE	TRUE	0	0	1	1	none	2.95783442663e-05
S026	T077	TRUE	TRUE	0	0	1	1	none	1.74768943454e-05
S038	T077	TRUE	TRUE	0	0	1	1	none	7.70677797665e-05
S039	T077	TRUE	TRUE	0	0	1	1	none	2.70098013185e-05
S040	T077	TRUE	TRUE	0	0	1	1	none	0.0001119069255721
S042	T077	TRUE	TRUE	0	0	1	1	none	2.61516709501e-05
S071	T077	TRUE	TRUE	0	0	1	1	none	0.0001117323250621
S078	T077	TRUE	TRUE	0	0	1	1	none	2.50085956999e-05
S081	T077	TRUE	TRUE	0	0	1	1	none	2.73784243543e-05
S085	T077	TRUE	TRUE	0	0	1	1	none	0.0001084754469119
S087	T077	TRUE	TRUE	0	0	1	1	none	0.0001230063236256
S093	T077	TRUE	TRUE	0	0	1	1	none	0.0001003945878339
S097	T077	TRUE	TRUE	0	0	1	1	none	2.75130496643e-05
S102	T077	TRUE	TRUE	0	0	1	1	none	0.0001126345338699
S106	T077	TRUE	TRUE	0	0	1	1	none	2.71923231738e-05
S130	T077	TRUE	TRUE	0	0	1	1	none	0.0001218301134896
T009	T077	TRUE	TRUE	0	0	1	1	none	4.6062970854e-06
T010	T077	TRUE	TRUE	0	0	1	1	none	4.6062970854e-06
T013	T077	FALSE	FALSE	0	0	1	1	none	8.35237193759e-05
T014	T077	TRUE	TRUE	0	0	1	1	none	2.6753315692e-05
T020	T077	TRUE	TRUE	0	0	1	1	none	8.17958771554e-05
T021	T077	TRUE	TRUE	0	0	1	1	none	1.8401301063e-06
T028	T077	TRUE	TRUE	0	0	1	1	none	7.2394806624e-05
T035a	T077	TRUE	TRUE	0	0	1	1	none	0.00012645324028
T035b	T077	TRUE	TRUE	0	0	1	1	none	4.6062970854e-06
T040	T077	TRUE	TRUE	0	0	1	1	none	2.99533896452e-05
T056	T077	FALSE	FALSE	0	0	1	1	none	9.9034502451e-06
T059	T077	TRUE	TRUE	0	0	1	1	none	0.0001185215935881
T065	T077	TRUE	TRUE	0	0	1	1	none	7.80175263062e-05
T069	T077	TRUE	TRUE	0	0	1	1	none	0.00013303136841
T071	T077	FALSE	FALSE	0	0	1	1	none	7.81494168663e-05
T073	T077	TRUE	TRUE	0	0	1	1	none	1.2267534042e-06
T075	T077	TRUE	TRUE	0	0	1	1	none	8.02370452789e-05
S002	T087	TRUE	TRUE	0	0	1	1	none	2.27926796095e-05
S007	T087	TRUE	TRUE	0	0	1	1	none	7.42108336496e-05
S021	T087	TRUE	TRUE	0	0	1	1	none	2.56436933954e-05
S024	T087	TRUE	TRUE	0	0	1	1	none	2.58356401508e-05
S025	T087	TRUE	TRUE	0	0	1	1	none	2.8200028818e-05
S026	T087	TRUE	TRUE	0	0	1	1	none	1.60985788971e-05
S038	T087	TRUE	TRUE	0	0	1	1	none	7.56894643182e-05
S039	T087	TRUE	TRUE	0	0	1	1	none	2.56314858702e-05
S040	T087	TRUE	TRUE	0	0	1	1	none	0.0001105286101238
S042	T087	TRUE	TRUE	0	0	1	1	none	2.47733555018e-05
S071	T087	TRUE	TRUE	0	0	1	1	none	0.0001103540096138
S078	T087	TRUE	TRUE	0	0	1	1	none	2.36302802516e-05
S081	T087	TRUE	TRUE	0	0	1	1	none	2.6000108906e-05
S085	T087	TRUE	TRUE	0	0	1	1	none	0.0001070971314636
S087	T087	TRUE	TRUE	0	0	1	1	none	0.0001216280081773
S093	T087	TRUE	TRUE	0	0	1	1	none	9.90162723856e-05
S097	T087	TRUE	TRUE	0	0	1	1	none	2.6134734216e-05
S102	T087	TRUE	TRUE	0	0	1	1	none	0.0001112562184216
S106	T087	TRUE	TRUE	0	0	1	1	none	2.58140077255e-05
S130	T087	TRUE	TRUE	0	0	1	1	none	0.0001204517980413
T009	T087	TRUE	TRUE	0	0	1	1	none	3.2279816371e-06
T010	T087	TRUE	TRUE	0	0	1	1	none	3.2279816371e-06
T013	T087	FALSE	FALSE	0	0	1	1	none	8.21454039276e-05
T014	T087	TRUE	TRUE	0	0	1	1	none	2.53750002437e-05
T020	T087	TRUE	TRUE	0	0	1	1	none	8.04175617071e-05
T021	T087	TRUE	TRUE	0	0	1	1	none	2.3138884036e-06
T028	T087	TRUE	TRUE	0	0	1	1	none	7.10164911757e-05
T035a	T087	TRUE	TRUE	0	0	1	1	none	0.0001250749248317
T035b	T087	TRUE	TRUE	0	0	1	1	none	3.2279816371e-06
T040	T087	TRUE	TRUE	0	0	1	1	none	2.85750741969e-05
T056	T087	FALSE	FALSE	0	0	1	1	none	8.5251347968e-06
T059	T087	TRUE	TRUE	0	0	1	1	none	0.0001171432781398
T065	T087	TRUE	TRUE	0	0	1	1	none	7.66392108579e-05
T069	T087	TRUE	TRUE	0	0	1	1	none	0.0001316530529617
T071	T087	FALSE	FALSE	0	0	1	1	none	7.6771101418e-05
T073	T087	TRUE	TRUE	0	0	1	1	none	2.9272651057e-06
T075	T087	TRUE	TRUE	0	0	1	1	none	7.88587298306e-05
T077	T087	TRUE	TRUE	0	0	1	1	none	2.9272651057e-06
S002	T095	TRUE	TRUE	0	0	1	1	none	0.0001116960294386
S007	T095	TRUE	TRUE	0	0	1	1	none	0.0001063049737187
S021	T095	TRUE	TRUE	0	0	1	1	none	0.0001145470432245
S024	T095	TRUE	TRUE	0	0	1	1	none	0.0001147389899799
S025	T095	TRUE	TRUE	0	0	1	1	none	0.0001183843557583
S026	T095	TRUE	TRUE	0	0	1	1	none	0.0001120422298614
S038	T095	TRUE	TRUE	0	0	1	1	none	0.0001077836043873
S039	T095	TRUE	TRUE	0	0	1	1	none	0.0001145348356993
S040	T095	TRUE	TRUE	0	0	1	1	none	5.46777347169e-05
S042	T095	TRUE	TRUE	0	0	1	1	none	0.0001136767053309
S071	T095	TRUE	TRUE	0	0	1	1	none	5.45031342069e-05
S078	T095	TRUE	TRUE	0	0	1	1	none	0.0001125336300807
S081	T095	TRUE	TRUE	0	0	1	1	none	0.0001149034587351
S085	T095	TRUE	TRUE	0	0	1	1	none	2.54563977007e-05
S087	T095	TRUE	TRUE	0	0	1	1	none	3.449957569e-06
S093	T095	TRUE	TRUE	0	0	1	1	none	2.58729159227e-05
S097	T095	TRUE	TRUE	0	0	1	1	none	0.0001163190611563
S102	T095	TRUE	TRUE	0	0	1	1	none	5.54053430147e-05
S106	T095	TRUE	TRUE	0	0	1	1	none	0.0001147173575546
S130	T095	TRUE	TRUE	0	0	1	1	none	3.5005008372e-06
T009	T095	TRUE	TRUE	0	0	1	1	none	0.0001207243172414
T010	T095	TRUE	TRUE	0	0	1	1	none	0.0001231778240498
T013	T095	FALSE	FALSE	0	0	1	1	none	0.0001142395439967
T014	T095	TRUE	TRUE	0	0	1	1	none	0.0001142783500728
T020	T095	TRUE	TRUE	0	0	1	1	none	0.0001125117017762
T021	T095	TRUE	TRUE	0	0	1	1	none	0.0001234904842205
T028	T095	TRUE	TRUE	0	0	1	1	none	0.0001031106312448
T035a	T095	TRUE	TRUE	0	0	1	1	none	9.4719647488e-06
T035b	T095	TRUE	TRUE	0	0	1	1	none	0.0001231778240498
T040	T095	TRUE	TRUE	0	0	1	1	none	0.000117478424026
T056	T095	FALSE	FALSE	0	0	1	1	none	0.0001260214704011
T059	T095	TRUE	TRUE	0	0	1	1	none	6.12924027329e-05
T065	T095	TRUE	TRUE	0	0	1	1	none	0.000108733350927
T069	T095	TRUE	TRUE	0	0	1	1	none	7.58021775548e-05
T071	T095	FALSE	FALSE	0	0	1	1	none	0.0001088652414871
T073	T095	TRUE	TRUE	0	0	1	1	none	0.0001241038609226
T075	T095	TRUE	TRUE	0	0	1	1	none	0.0001082448315037
T077	T095	TRUE	TRUE	0	0	1	1	none	0.0001241038609226
T087	T095	TRUE	TRUE	0	0	1	1	none	0.0001227255454743
S002	T099a	TRUE	TRUE	0	0	1	1	none	0.0001093614901471
S007	T099a	TRUE	TRUE	0	0	1	1	none	0.0001039704344272
S021	T099a	TRUE	TRUE	0	0	1	1	none	0.000112212503933
S024	T099a	TRUE	TRUE	0	0	1	1	none	0.0001124044506884
S025	T099a	TRUE	TRUE	0	0	1	1	none	0.0001160498164668
S026	T099a	TRUE	TRUE	0	0	1	1	none	0.0001097076905699
S038	T099a	TRUE	TRUE	0	0	1	1	none	0.0001054490650958
S039	T099a	TRUE	TRUE	0	0	1	1	none	0.0001122002964078
S040	T099a	TRUE	TRUE	0	0	1	1	none	5.23431954254e-05
S042	T099a	TRUE	TRUE	0	0	1	1	none	0.0001113421660394
S071	T099a	TRUE	TRUE	0	0	1	1	none	5.21685949154e-05
S078	T099a	TRUE	TRUE	0	0	1	1	none	0.0001101990907892
S081	T099a	TRUE	TRUE	0	0	1	1	none	0.0001125689194436
S085	T099a	TRUE	TRUE	0	0	1	1	none	2.31218584092e-05
S087	T099a	TRUE	TRUE	0	0	1	1	none	3.6905088029e-06
S093	T099a	TRUE	TRUE	0	0	1	1	none	2.35383766312e-05
S097	T099a	TRUE	TRUE	0	0	1	1	none	0.0001139845218648
S102	T099a	TRUE	TRUE	0	0	1	1	none	5.30708037232e-05
S106	T099a	TRUE	TRUE	0	0	1	1	none	0.0001123828182631
S130	T099a	TRUE	TRUE	0	0	1	1	none	2.5142986669e-06
T009	T099a	TRUE	TRUE	0	0	1	1	none	0.0001183897779499
T010	T099a	TRUE	TRUE	0	0	1	1	none	0.0001208432847583
T013	T099a	FALSE	FALSE	0	0	1	1	none	0.0001119050047052
T014	T099a	TRUE	TRUE	0	0	1	1	none	0.0001119438107813
T020	T099a	TRUE	TRUE	0	0	1	1	none	0.0001101771624847
T021	T099a	TRUE	TRUE	0	0	1	1	none	0.000121155944929
T028	T099a	TRUE	TRUE	0	0	1	1	none	0.0001007760919533
T035a	T099a	TRUE	TRUE	0	0	1	1	none	5.9106720531e-06
T035b	T099a	TRUE	TRUE	0	0	1	1	none	0.0001208432847583
T040	T099a	TRUE	TRUE	0	0	1	1	none	0.0001151438847345
T056	T099a	FALSE	FALSE	0	0	1	1	none	0.0001236869311096
T059	T099a	TRUE	TRUE	0	0	1	1	none	5.89578634414e-05
T065	T099a	TRUE	TRUE	0	0	1	1	none	0.0001063988116355
T069	T099a	TRUE	TRUE	0	0	1	1	none	7.34676382633e-05
T071	T099a	FALSE	FALSE	0	0	1	1	none	0.0001065307021956
T073	T099a	TRUE	TRUE	0	0	1	1	none	0.0001217693216311
T075	T099a	TRUE	TRUE	0	0	1	1	none	0.0001059102922122
T077	T099a	TRUE	TRUE	0	0	1	1	none	0.0001217693216311
T087	T099a	TRUE	TRUE	0	0	1	1	none	0.0001203910061828
T095	T099a	TRUE	TRUE	0	0	1	1	none	4.7880460999e-06
S002	T102	FALSE	FALSE	0	0	1	1	none	0.0001156041501968
S007	T102	FALSE	FALSE	0	0	1	1	none	0.0001102130944769
S021	T102	FALSE	FALSE	0	0	1	1	none	0.0001184551639827
S024	T102	FALSE	FALSE	0	0	1	1	none	0.0001186471107381
S025	T102	FALSE	FALSE	0	0	1	1	none	0.0001222924765165
S026	T102	FALSE	FALSE	0	0	1	1	none	0.0001159503506196
S038	T102	FALSE	FALSE	0	0	1	1	none	0.0001116917251455
S039	T102	FALSE	FALSE	0	0	1	1	none	0.0001184429564575
S040	T102	FALSE	FALSE	0	0	1	1	none	5.85858554751e-05
S042	T102	FALSE	FALSE	0	0	1	1	none	0.0001175848260891
S071	T102	FALSE	FALSE	0	0	1	1	none	5.84112549651e-05
S078	T102	FALSE	FALSE	0	0	1	1	none	0.0001164417508389
S081	T102	FALSE	FALSE	0	0	1	1	none	0.0001188115794933
S085	T102	FALSE	FALSE	0	0	1	1	none	2.93645184589e-05
S087	T102	FALSE	FALSE	0	0	1	1	none	7.3580783272e-06
S093	T102	FALSE	FALSE	0	0	1	1	none	2.97810366809e-05
S097	T102	FALSE	FALSE	0	0	1	1	none	0.0001202271819145
S102	T102	FALSE	FALSE	0	0	1	1	none	5.93134637729e-05
S106	T102	FALSE	FALSE	0	0	1	1	none	0.0001186254783128
S130	T102	FALSE	FALSE	0	0	1	1	none	7.4086215954e-06
T009	T102	FALSE	FALSE	0	0	1	1	none	0.0001246324379996
T010	T102	FALSE	FALSE	0	0	1	1	none	0.000127085944808
T013	T102	FALSE	FALSE	0	0	1	1	none	0.0001181476647549
T014	T102	FALSE	FALSE	0	0	1	1	none	0.000118186470831
T020	T102	FALSE	FALSE	0	0	1	1	none	0.0001164198225344
T021	T102	FALSE	FALSE	0	0	1	1	none	0.0001273986049787
T028	T102	FALSE	FALSE	0	0	1	1	none	0.000107018752003
T035a	T102	FALSE	FALSE	0	0	1	1	none	1.3380085507e-05
T035b	T102	FALSE	FALSE	0	0	1	1	none	0.000127085944808
T040	T102	FALSE	FALSE	0	0	1	1	none	0.0001213865447842
T056	T102	FALSE	FALSE	0	0	1	1	none	0.0001299295911593
T059	T102	FALSE	FALSE	0	0	1	1	none	6.52005234911e-05
T065	T102	FALSE	FALSE	0	0	1	1	none	0.0001126414716852
T069	T102	FALSE	FALSE	0	0	1	1	none	7.9710298313e-05
T071	T102	FALSE	FALSE	0	0	1	1	none	0.0001127733622453
T073	T102	FALSE	FALSE	0	0	1	1	none	0.0001280119816808
T075	T102	FALSE	FALSE	0	0	1	1	none	0.0001121529522619
T077	T102	FALSE	FALSE	0	0	1	1	none	0.0001280119816808
T087	T102	FALSE	FALSE	0	0	1	1	none	0.0001266336662325
T095	T102	TRUE	TRUE	1	0	1	1	anc	6.133767021e-07
T099a	T102	FALSE	FALSE	0	0	1	1	none	8.6961668581e-06
S002	T104	FALSE	FALSE	0	0	1	1	none	7.1491207127e-05
S007	T104	FALSE	FALSE	0	0	1	1	none	3.81644359531e-05
S021	T104	FALSE	FALSE	0	0	1	1	none	7.43422209129e-05
S024	T104	FALSE	FALSE	0	0	1	1	none	7.45341676683e-05
S025	T104	FALSE	FALSE	0	0	1	1	none	7.81795334467e-05
S026	T104	FALSE	FALSE	0	0	1	1	none	7.18374075498e-05
S038	T104	FALSE	FALSE	0	0	1	1	none	4.97109561137e-05
S039	T104	FALSE	FALSE	0	0	1	1	none	7.43300133877e-05
S040	T104	FALSE	FALSE	0	0	1	1	none	0.0001024179278813
S042	T104	FALSE	FALSE	0	0	1	1	none	7.34718830193e-05
S071	T104	FALSE	FALSE	0	0	1	1	none	0.0001022433273713
S078	T104	FALSE	FALSE	0	0	1	1	none	7.23288077691e-05
S081	T104	FALSE	FALSE	0	0	1	1	none	7.46986364235e-05
S085	T104	FALSE	FALSE	0	0	1	1	none	9.89864492211e-05
S087	T104	FALSE	FALSE	0	0	1	1	none	0.0001135173259348
S093	T104	FALSE	FALSE	0	0	1	1	none	9.09055901431e-05
S097	T104	FALSE	FALSE	0	0	1	1	none	7.61142388447e-05
S102	T104	FALSE	FALSE	0	0	1	1	none	0.0001031455361791
S106	T104	FALSE	FALSE	0	0	1	1	none	7.4512535243e-05
S130	T104	FALSE	FALSE	0	0	1	1	none	0.0001123411157988
T009	T104	FALSE	FALSE	0	0	1	1	none	8.05194949298e-05
T010	T104	FALSE	FALSE	0	0	1	1	none	8.29730017382e-05
T013	T104	FALSE	FALSE	0	0	1	1	none	5.61668957231e-05
T014	T104	FALSE	FALSE	0	0	1	1	none	7.40735277612e-05
T020	T104	FALSE	FALSE	0	0	1	1	none	5.44390535026e-05
T021	T104	FALSE	FALSE	0	0	1	1	none	8.32856619089e-05
T028	T104	FALSE	FALSE	0	0	1	1	none	3.3743340075e-05
T035a	T104	FALSE	FALSE	0	0	1	1	none	0.0001169642425892
T035b	T104	FALSE	FALSE	0	0	1	1	none	8.29730017382e-05
T040	T104	FALSE	FALSE	0	0	1	1	none	7.72736017144e-05
T056	T104	FALSE	FALSE	0	0	1	1	none	8.58166480895e-05
T059	T104	FALSE	FALSE	0	0	1	1	none	0.0001090325958973
T065	T104	FALSE	FALSE	0	0	1	1	none	5.06607026534e-05
T069	T104	FALSE	FALSE	0	0	1	1	none	0.0001235423707192
T071	T104	TRUE	TRUE	1	0	1	1	anc	6.133767021e-07
T073	T104	FALSE	FALSE	0	0	1	1	none	8.3899038611e-05
T075	T104	FALSE	FALSE	0	0	1	1	none	7.07480475881e-05
T077	T104	FALSE	FALSE	0	0	1	1	none	8.3899038611e-05
T087	T104	FALSE	FALSE	0	0	1	1	none	8.25207231627e-05
T095	T104	FALSE	FALSE	0	0	1	1	none	0.0001146148632318
T099a	T104	FALSE	FALSE	0	0	1	1	none	0.0001122803239403
T102	T104	FALSE	FALSE	0	0	1	1	none	0.00011852298399
S002	T105	FALSE	FALSE	0	0	1	1	none	6.76455990448e-05
S007	T105	FALSE	FALSE	0	0	1	1	none	4.43867173629e-05
S021	T105	FALSE	FALSE	0	0	1	1	none	7.04966128307e-05
S024	T105	FALSE	FALSE	0	0	1	1	none	7.06885595861e-05
S025	T105	FALSE	FALSE	0	0	1	1	none	7.43339253645e-05
S026	T105	FALSE	FALSE	0	0	1	1	none	6.79917994676e-05
S038	T105	FALSE	FALSE	0	0	1	1	none	5.4391575707e-06
S039	T105	FALSE	FALSE	0	0	1	1	none	7.04844053055e-05
S040	T105	FALSE	FALSE	0	0	1	1	none	9.85723197991e-05
S042	T105	FALSE	FALSE	0	0	1	1	none	6.96262749371e-05
S071	T105	FALSE	FALSE	0	0	1	1	none	9.83977192891e-05
S078	T105	FALSE	FALSE	0	0	1	1	none	6.84831996869e-05
S081	T105	FALSE	FALSE	0	0	1	1	none	7.08530283413e-05
S085	T105	FALSE	FALSE	0	0	1	1	none	9.51408411389e-05
S087	T105	FALSE	FALSE	0	0	1	1	none	0.0001096717178526
S093	T105	FALSE	FALSE	0	0	1	1	none	8.70599820609e-05
S097	T105	FALSE	FALSE	0	0	1	1	none	7.22686307625e-05
S102	T105	FALSE	FALSE	0	0	1	1	none	9.92999280969e-05
S106	T105	FALSE	FALSE	0	0	1	1	none	7.06669271608e-05
S130	T105	FALSE	FALSE	0	0	1	1	none	0.0001084955077166
T009	T105	FALSE	FALSE	0	0	1	1	none	7.66738868476e-05
T010	T105	FALSE	FALSE	0	0	1	1	none	7.9127393656e-05
T013	T105	FALSE	FALSE	0	0	1	1	none	9.4415903717e-06
T014	T105	FALSE	FALSE	0	0	1	1	none	7.0227919679e-05
T020	T105	FALSE	FALSE	0	0	1	1	none	1.01672549596e-05
T021	T105	FALSE	FALSE	0	0	1	1	none	7.94400538267e-05
T028	T105	FALSE	FALSE	0	0	1	1	none	4.1192374889e-05
T035a	T105	FALSE	FALSE	0	0	1	1	none	0.000113118634507
T035b	T105	FALSE	FALSE	0	0	1	1	none	7.9127393656e-05
T040	T105	FALSE	FALSE	0	0	1	1	none	7.34279936322e-05
T056	T105	FALSE	FALSE	0	0	1	1	none	8.19710400073e-05
T059	T105	FALSE	FALSE	0	0	1	1	none	0.0001051869878151
T065	T105	TRUE	TRUE	1	0	1	1	anc	8.091508184e-07
T069	T105	FALSE	FALSE	0	0	1	1	none	0.000119696762637
T071	T105	FALSE	FALSE	0	0	1	1	none	4.69469851313e-05
T073	T105	FALSE	FALSE	0	0	1	1	none	8.00534305288e-05
T075	T105	FALSE	FALSE	0	0	1	1	none	6.69024395059e-05
T077	T105	FALSE	FALSE	0	0	1	1	none	8.00534305288e-05
T087	T105	FALSE	FALSE	0	0	1	1	none	7.86751150805e-05
T095	T105	FALSE	FALSE	0	0	1	1	none	0.0001107692551496
T099a	T105	FALSE	FALSE	0	0	1	1	none	0.0001084347158581
T102	T105	FALSE	FALSE	0	0	1	1	none	0.0001146773759078
T104	T105	FALSE	FALSE	0	0	1	1	none	5.2696606876e-05
S002	T107	FALSE	FALSE	0	0	1	1	none	0.0001174442803031
S007	T107	FALSE	FALSE	0	0	1	1	none	0.0001120532245832
S021	T107	FALSE	FALSE	0	0	1	1	none	0.000120295294089
S024	T107	FALSE	FALSE	0	0	1	1	none	0.0001204872408444
S025	T107	FALSE	FALSE	0	0	1	1	none	0.0001241326066228
S026	T107	FALSE	FALSE	0	0	1	1	none	0.0001177904807259
S038	T107	FALSE	FALSE	0	0	1	1	none	0.0001135318552518
S039	T107	FALSE	FALSE	0	0	1	1	none	0.0001202830865638
S040	T107	FALSE	FALSE	0	0	1	1	none	6.04259855814e-05
S042	T107	FALSE	FALSE	0	0	1	1	none	0.0001194249561954
S071	T107	FALSE	FALSE	0	0	1	1	none	6.02513850714e-05
S078	T107	FALSE	FALSE	0	0	1	1	none	0.0001182818809452
S081	T107	FALSE	FALSE	0	0	1	1	none	0.0001206517095996
S085	T107	FALSE	FALSE	0	0	1	1	none	3.12046485652e-05
S087	T107	FALSE	FALSE	0	0	1	1	none	9.1982084335e-06
S093	T107	FALSE	FALSE	0	0	1	1	none	3.16211667872e-05
S097	T107	FALSE	FALSE	0	0	1	1	none	0.0001220673120208
S102	T107	FALSE	FALSE	0	0	1	1	none	6.11535938792e-05
S106	T107	FALSE	FALSE	0	0	1	1	none	0.0001204656084191
S130	T107	FALSE	FALSE	0	0	1	1	none	9.2487517017e-06
T009	T107	FALSE	FALSE	0	0	1	1	none	0.0001264725681059
T010	T107	FALSE	FALSE	0	0	1	1	none	0.0001289260749143
T013	T107	FALSE	FALSE	0	0	1	1	none	0.0001199877948612
T014	T107	FALSE	FALSE	0	0	1	1	none	0.0001200266009373
T020	T107	FALSE	FALSE	0	0	1	1	none	0.0001182599526407
T021	T107	FALSE	FALSE	0	0	1	1	none	0.000129238735085
T028	T107	FALSE	FALSE	0	0	1	1	none	0.0001088588821093
T035a	T107	FALSE	FALSE	0	0	1	1	none	1.52202156133e-05
T035b	T107	FALSE	FALSE	0	0	1	1	none	0.0001289260749143
T040	T107	FALSE	FALSE	0	0	1	1	none	0.0001232266748905
T056	T107	FALSE	FALSE	0	0	1	1	none	0.0001317697212656
T059	T107	FALSE	FALSE	0	0	1	1	none	6.70406535974e-05
T065	T107	FALSE	FALSE	0	0	1	1	none	0.0001144816017915
T069	T107	FALSE	FALSE	0	0	1	1	none	8.15504284193e-05
T071	T107	FALSE	FALSE	0	0	1	1	none	0.0001146134923516
T073	T107	FALSE	FALSE	0	0	1	1	none	0.0001298521117871
T075	T107	FALSE	FALSE	0	0	1	1	none	0.0001139930823682
T077	T107	FALSE	FALSE	0	0	1	1	none	0.0001298521117871
T087	T107	FALSE	FALSE	0	0	1	1	none	0.0001284737963388
T095	T107	TRUE	TRUE	1	0	1	1	anc	6.133767021e-07
T099a	T107	FALSE	FALSE	0	0	1	1	none	1.05362969644e-05
T102	T107	FALSE	FALSE	0	0	1	1	none	4.2936369147e-06
T104	T107	FALSE	FALSE	0	0	1	1	none	0.0001203631140963
T105	T107	FALSE	FALSE	0	0	1	1	none	0.0001165175060141
S002	T126	TRUE	TRUE	0	0	1	1	none	0.0001249888342819
S007	T126	TRUE	TRUE	0	0	1	1	none	0.000119597778562
S021	T126	TRUE	TRUE	0	0	1	1	none	0.0001278398480678
S024	T126	TRUE	TRUE	0	0	1	1	none	0.0001280317948232
S025	T126	TRUE	TRUE	0	0	1	1	none	0.0001316771606016
S026	T126	TRUE	TRUE	0	0	1	1	none	0.0001253350347047
S038	T126	TRUE	TRUE	0	0	1	1	none	0.0001210764092306
S039	T126	TRUE	TRUE	0	0	1	1	none	0.0001278276405426
S040	T126	TRUE	TRUE	0	0	1	1	none	5.35850646222e-05
S042	T126	TRUE	TRUE	0	0	1	1	none	0.0001269695101742
S071	T126	TRUE	TRUE	0	0	1	1	none	2.81178475122e-05
S078	T126	TRUE	TRUE	0	0	1	1	none	0.000125826434924
S081	T126	TRUE	TRUE	0	0	1	1	none	0.0001281962635784
S085	T126	TRUE	TRUE	0	0	1	1	none	6.45390609e-05
S087	T126	TRUE	TRUE	0	0	1	1	none	7.90699376137e-05
S093	T126	TRUE	TRUE	0	0	1	1	none	5.6458201822e-05
S097	T126	TRUE	TRUE	0	0	1	1	none	0.0001296118659996
S102	T126	TRUE	TRUE	0	0	1	1	none	5.431267292e-05
S106	T126	TRUE	TRUE	0	0	1	1	none	0.0001280101623979
S130	T126	TRUE	TRUE	0	0	1	1	none	7.78937274777e-05
T009	T126	TRUE	TRUE	0	0	1	1	none	0.0001340171220847
T010	T126	TRUE	TRUE	0	0	1	1	none	0.0001364706288931
T013	T126	FALSE	FALSE	0	0	1	1	none	0.00012753234884
T014	T126	TRUE	TRUE	0	0	1	1	none	0.0001275711549161
T020	T126	TRUE	TRUE	0	0	1	1	none	0.0001258045066195
T021	T126	TRUE	TRUE	0	0	1	1	none	0.0001367832890638
T028	T126	TRUE	TRUE	0	0	1	1	none	0.0001164034360881
T035a	T126	TRUE	TRUE	0	0	1	1	none	8.25168542681e-05
T035b	T126	TRUE	TRUE	0	0	1	1	none	0.0001364706288931
T040	T126	TRUE	TRUE	0	0	1	1	none	0.0001307712288693
T056	T126	FALSE	FALSE	0	0	1	1	none	0.0001393142752444
T059	T126	TRUE	TRUE	0	0	1	1	none	6.01997326382e-05
T065	T126	TRUE	TRUE	0	0	1	1	none	0.0001220261557703
T069	T126	TRUE	TRUE	0	0	1	1	none	4.94168908601e-05
T071	T126	FALSE	FALSE	0	0	1	1	none	0.0001221580463304
T073	T126	TRUE	TRUE	0	0	1	1	none	0.0001373966657659
T075	T126	TRUE	TRUE	0	0	1	1	none	0.000121537636347
T077	T126	TRUE	TRUE	0	0	1	1	none	0.0001373966657659
T087	T126	TRUE	TRUE	0	0	1	1	none	0.0001360183503176
T095	T126	TRUE	TRUE	0	0	1	1	none	8.01674749107e-05
T099a	T126	TRUE	TRUE	0	0	1	1	none	7.78329356192e-05
T102	T126	FALSE	FALSE	0	0	1	1	none	8.40755956689e-05
T104	T126	FALSE	FALSE	0	0	1	1	none	0.0001279076680751
T105	T126	FALSE	FALSE	0	0	1	1	none	0.0001240620599929
T107	T126	FALSE	FALSE	0	0	1	1	none	8.59157257752e-05
S002	T156	FALSE	FALSE	0	0	1	1	none	7.20405858724e-05
S007	T156	FALSE	FALSE	0	0	1	1	none	4.87817041905e-05
S021	T156	FALSE	FALSE	0	0	1	1	none	7.48915996583e-05
S024	T156	FALSE	FALSE	0	0	1	1	none	7.50835464137e-05
S025	T156	FALSE	FALSE	0	0	1	1	none	7.87289121921e-05
S026	T156	FALSE	FALSE	0	0	1	1	none	7.23867862952e-05
S038	T156	FALSE	FALSE	0	0	1	1	none	1.10663977591e-05
S039	T156	FALSE	FALSE	0	0	1	1	none	7.48793921331e-05
S040	T156	FALSE	FALSE	0	0	1	1	none	0.0001029673066267
S042	T156	FALSE	FALSE	0	0	1	1	none	7.40212617647e-05
S071	T156	FALSE	FALSE	0	0	1	1	none	0.0001027927061167
S078	T156	FALSE	FALSE	0	0	1	1	none	7.28781865145e-05
S081	T156	FALSE	FALSE	0	0	1	1	none	7.52480151689e-05
S085	T156	FALSE	FALSE	0	0	1	1	none	9.95358279665e-05
S087	T156	FALSE	FALSE	0	0	1	1	none	0.0001140667046802
S093	T156	FALSE	FALSE	0	0	1	1	none	9.14549688885e-05
S097	T156	FALSE	FALSE	0	0	1	1	none	7.66636175901e-05
S102	T156	FALSE	FALSE	0	0	1	1	none	0.0001036949149245
S106	T156	FALSE	FALSE	0	0	1	1	none	7.50619139884e-05
S130	T156	FALSE	FALSE	0	0	1	1	none	0.0001128904945442
T009	T156	FALSE	FALSE	0	0	1	1	none	8.10688736752e-05
T010	T156	FALSE	FALSE	0	0	1	1	none	8.35223804836e-05
T013	T156	FALSE	FALSE	0	0	1	1	none	1.75223373685e-05
T014	T156	FALSE	FALSE	0	0	1	1	none	7.46229065066e-05
T020	T156	FALSE	FALSE	0	0	1	1	none	1.5794495148e-05
T021	T156	FALSE	FALSE	0	0	1	1	none	8.38350406543e-05
T028	T156	FALSE	FALSE	0	0	1	1	none	4.55873617166e-05
T035a	T156	FALSE	FALSE	0	0	1	1	none	0.0001175136213346
T035b	T156	FALSE	FALSE	0	0	1	1	none	8.35223804836e-05
T040	T156	FALSE	FALSE	0	0	1	1	none	7.78229804598e-05
T056	T156	FALSE	FALSE	0	0	1	1	none	8.63660268349e-05
T059	T156	FALSE	FALSE	0	0	1	1	none	0.0001095819746427
T065	T156	FALSE	FALSE	0	0	1	1	none	1.20161442988e-05
T069	T156	FALSE	FALSE	0	0	1	1	none	0.0001240917494646
T071	T156	FALSE	FALSE	0	0	1	1	none	5.13419719589e-05
T073	T156	FALSE	FALSE	0	0	1	1	none	8.44484173564e-05
T075	T156	FALSE	FALSE	0	0	1	1	none	7.12974263335e-05
T077	T156	FALSE	FALSE	0	0	1	1	none	8.44484173564e-05
T087	T156	FALSE	FALSE	0	0	1	1	none	8.30701019081e-05
T095	T156	FALSE	FALSE	0	0	1	1	none	0.0001151642419772
T099a	T156	FALSE	FALSE	0	0	1	1	none	0.0001128297026857
T102	T156	FALSE	FALSE	0	0	1	1	none	0.0001190723627354
T104	T156	FALSE	FALSE	0	0	1	1	none	5.70915937036e-05
T105	T156	FALSE	FALSE	0	0	1	1	none	1.40520485214e-05
T107	T156	FALSE	FALSE	0	0	1	1	none	0.0001209124928417
T126	T156	FALSE	FALSE	0	0	1	1	none	0.0001284570468205
S002	T159a	TRUE	TRUE	0	0	1	1	none	2.3244958185e-05
S007	T159a	TRUE	TRUE	0	0	1	1	none	7.46631122251e-05
S021	T159a	TRUE	TRUE	0	0	1	1	none	2.60959719709e-05
S024	T159a	TRUE	TRUE	0	0	1	1	none	2.62879187263e-05
S025	T159a	TRUE	TRUE	0	0	1	1	none	2.86523073935e-05
S026	T159a	TRUE	TRUE	0	0	1	1	none	1.65508574726e-05
S038	T159a	TRUE	TRUE	0	0	1	1	none	7.61417428937e-05
S039	T159a	TRUE	TRUE	0	0	1	1	none	2.60837644457e-05
S040	T159a	TRUE	TRUE	0	0	1	1	none	0.0001109808886993
S042	T159a	TRUE	TRUE	0	0	1	1	none	2.52256340773e-05
S071	T159a	TRUE	TRUE	0	0	1	1	none	0.0001108062881893
S078	T159a	TRUE	TRUE	0	0	1	1	none	2.40825588271e-05
S081	T159a	TRUE	TRUE	0	0	1	1	none	2.64523874815e-05
S085	T159a	TRUE	TRUE	0	0	1	1	none	0.0001075494100391
S087	T159a	TRUE	TRUE	0	0	1	1	none	0.0001220802867528
S093	T159a	TRUE	TRUE	0	0	1	1	none	9.94685509611e-05
S097	T159a	TRUE	TRUE	0	0	1	1	none	2.65870127915e-05
S102	T159a	TRUE	TRUE	0	0	1	1	none	0.0001117084969971
S106	T159a	TRUE	TRUE	0	0	1	1	none	2.6266286301e-05
S130	T159a	TRUE	TRUE	0	0	1	1	none	0.0001209040766168
T009	T159a	TRUE	TRUE	0	0	1	1	none	3.6802602126e-06
T010	T159a	TRUE	TRUE	0	0	1	1	none	2.4535068084e-06
T013	T159a	FALSE	FALSE	0	0	1	1	none	8.25976825031e-05
T014	T159a	TRUE	TRUE	0	0	1	1	none	2.58272788192e-05
T020	T159a	TRUE	TRUE	0	0	1	1	none	8.08698402826e-05
T021	T159a	TRUE	TRUE	0	0	1	1	none	3.9929203833e-06
T028	T159a	TRUE	TRUE	0	0	1	1	none	7.14687697512e-05
T035a	T159a	TRUE	TRUE	0	0	1	1	none	0.0001255272034072
T035b	T159a	TRUE	TRUE	0	0	1	1	none	1.2267534042e-06
T040	T159a	TRUE	TRUE	0	0	1	1	none	2.90273527724e-05
T056	T159a	FALSE	FALSE	0	0	1	1	none	8.9774133723e-06
T059	T159a	TRUE	TRUE	0	0	1	1	none	0.0001175955567153
T065	T159a	TRUE	TRUE	0	0	1	1	none	7.70914894334e-05
T069	T159a	TRUE	TRUE	0	0	1	1	none	0.0001321053315372
T071	T159a	FALSE	FALSE	0	0	1	1	none	7.72233799935e-05
T073	T159a	TRUE	TRUE	0	0	1	1	none	4.6062970854e-06
T075	T159a	TRUE	TRUE	0	0	1	1	none	7.93110084061e-05
T077	T159a	TRUE	TRUE	0	0	1	1	none	4.6062970854e-06
T087	T159a	TRUE	TRUE	0	0	1	1	none	3.2279816371e-06
T095	T159a	TRUE	TRUE	0	0	1	1	none	0.0001231778240498
T099a	T159a	TRUE	TRUE	0	0	1	1	none	0.0001208432847583
T102	T159a	FALSE	FALSE	0	0	1	1	none	0.000127085944808
T104	T159a	FALSE	FALSE	0	0	1	1	none	8.29730017382e-05
T105	T159a	FALSE	FALSE	0	0	1	1	none	7.9127393656e-05
T107	T159a	FALSE	FALSE	0	0	1	1	none	0.0001289260749143
T126	T159a	TRUE	TRUE	0	0	1	1	none	0.0001364706288931
T156	T159a	FALSE	FALSE	0	0	1	1	none	8.35223804836e-05
S002	T182	FALSE	FALSE	0	0	1	1	none	7.08952133864e-05
S007	T182	FALSE	FALSE	0	0	1	1	none	4.76363317045e-05
S021	T182	FALSE	FALSE	0	0	1	1	none	7.37462271723e-05
S024	T182	FALSE	FALSE	0	0	1	1	none	7.39381739277e-05
S025	T182	FALSE	FALSE	0	0	1	1	none	7.75835397061e-05
S026	T182	FALSE	FALSE	0	0	1	1	none	7.12414138092e-05
S038	T182	FALSE	FALSE	0	0	1	1	none	9.9210252731e-06
S039	T182	FALSE	FALSE	0	0	1	1	none	7.37340196471e-05
S040	T182	FALSE	FALSE	0	0	1	1	none	0.0001018219341407
S042	T182	FALSE	FALSE	0	0	1	1	none	7.28758892787e-05
S071	T182	FALSE	FALSE	0	0	1	1	none	0.0001016473336307
S078	T182	FALSE	FALSE	0	0	1	1	none	7.17328140285e-05
S081	T182	FALSE	FALSE	0	0	1	1	none	7.41026426829e-05
S085	T182	FALSE	FALSE	0	0	1	1	none	9.83904554805e-05
S087	T182	FALSE	FALSE	0	0	1	1	none	0.0001129213321942
S093	T182	FALSE	FALSE	0	0	1	1	none	9.03095964025e-05
S097	T182	FALSE	FALSE	0	0	1	1	none	7.55182451041e-05
S102	T182	FALSE	FALSE	0	0	1	1	none	0.0001025495424385
S106	T182	FALSE	FALSE	0	0	1	1	none	7.39165415024e-05
S130	T182	FALSE	FALSE	0	0	1	1	none	0.0001117451220582
T009	T182	FALSE	FALSE	0	0	1	1	none	7.99235011892e-05
T010	T182	FALSE	FALSE	0	0	1	1	none	8.23770079976e-05
T013	T182	FALSE	FALSE	0	0	1	1	none	1.63769648825e-05
T014	T182	FALSE	FALSE	0	0	1	1	none	7.34775340206e-05
T020	T182	FALSE	FALSE	0	0	1	1	none	1.4649122662e-05
T021	T182	FALSE	FALSE	0	0	1	1	none	8.26896681683e-05
T028	T182	FALSE	FALSE	0	0	1	1	none	4.44419892306e-05
T035a	T182	FALSE	FALSE	0	0	1	1	none	0.0001163682488486
T035b	T182	FALSE	FALSE	0	0	1	1	none	8.23770079976e-05
T040	T182	FALSE	FALSE	0	0	1	1	none	7.66776079738e-05
T056	T182	FALSE	FALSE	0	0	1	1	none	8.52206543489e-05
T059	T182	FALSE	FALSE	0	0	1	1	none	0.0001084366021567
T065	T182	FALSE	FALSE	0	0	1	1	none	1.08707718128e-05
T069	T182	FALSE	FALSE	0	0	1	1	none	0.0001229463769786
T071	T182	FALSE	FALSE	0	0	1	1	none	5.01965994729e-05
T073	T182	FALSE	FALSE	0	0	1	1	none	8.33030448704e-05
T075	T182	FALSE	FALSE	0	0	1	1	none	7.01520538475e-05
T077	T182	FALSE	FALSE	0	0	1	1	none	8.33030448704e-05
T087	T182	FALSE	FALSE	0	0	1	1	none	8.19247294221e-05
T095	T182	FALSE	FALSE	0	0	1	1	none	0.0001140188694912
T099a	T182	FALSE	FALSE	0	0	1	1	none	0.0001116843301997
T102	T182	FALSE	FALSE	0	0	1	1	none	0.0001179269902494
T104	T182	FALSE	FALSE	0	0	1	1	none	5.59462212176e-05
T105	T182	FALSE	FALSE	0	0	1	1	none	1.29066760354e-05
T107	T182	FALSE	FALSE	0	0	1	1	none	0.0001197671203557
T126	T182	FALSE	FALSE	0	0	1	1	none	0.0001273116743345
T156	T182	FALSE	FALSE	0	0	1	1	none	1.2167153123e-05
T159a	T182	FALSE	FALSE	0	0	1	1	none	8.23770079976e-05
S002	T188	TRUE	TRUE	0	0	1	1	none	6.9631080275e-05
S007	T188	TRUE	TRUE	0	0	1	1	none	3.63043091011e-05
S021	T188	TRUE	TRUE	0	0	1	1	none	7.24820940609e-05
S024	T188	TRUE	TRUE	0	0	1	1	none	7.26740408163e-05
S025	T188	TRUE	TRUE	0	0	1	1	none	7.63194065947e-05
S026	T188	TRUE	TRUE	0	0	1	1	none	6.99772806978e-05
S038	T188	TRUE	TRUE	0	0	1	1	none	4.78508292617e-05
S039	T188	TRUE	TRUE	0	0	1	1	none	7.24698865357e-05
S040	T188	TRUE	TRUE	0	0	1	1	none	0.0001005578010293
S042	T188	TRUE	TRUE	0	0	1	1	none	7.16117561673e-05
S071	T188	TRUE	TRUE	0	0	1	1	none	0.0001003832005193
S078	T188	TRUE	TRUE	0	0	1	1	none	7.04686809171e-05
S081	T188	TRUE	TRUE	0	0	1	1	none	7.28385095715e-05
S085	T188	TRUE	TRUE	0	0	1	1	none	9.71263223691e-05
S087	T188	TRUE	TRUE	0	0	1	1	none	0.0001116571990828
S093	T188	TRUE	TRUE	0	0	1	1	none	8.90454632911e-05
S097	T188	TRUE	TRUE	0	0	1	1	none	7.42541119927e-05
S102	T188	TRUE	TRUE	0	0	1	1	none	0.0001012854093271
S106	T188	TRUE	TRUE	0	0	1	1	none	7.2652408391e-05
S130	T188	TRUE	TRUE	0	0	1	1	none	0.0001104809889468
T009	T188	TRUE	TRUE	0	0	1	1	none	7.86593680778e-05
T010	T188	TRUE	TRUE	0	0	1	1	none	8.11128748862e-05
T013	T188	FALSE	FALSE	0	0	1	1	none	5.43067688711e-05
T014	T188	TRUE	TRUE	0	0	1	1	none	7.22134009092e-05
T020	T188	TRUE	TRUE	0	0	1	1	none	5.25789266506e-05
T021	T188	TRUE	TRUE	0	0	1	1	none	8.14255350569e-05
T028	T188	TRUE	TRUE	0	0	1	1	none	2.0215312465e-05
T035a	T188	TRUE	TRUE	0	0	1	1	none	0.0001151041157372
T035b	T188	TRUE	TRUE	0	0	1	1	none	8.11128748862e-05
T040	T188	TRUE	TRUE	0	0	1	1	none	7.54134748624e-05
T056	T188	FALSE	FALSE	0	0	1	1	none	8.39565212375e-05
T059	T188	TRUE	TRUE	0	0	1	1	none	0.0001071724690453
T065	T188	TRUE	TRUE	0	0	1	1	none	4.88005758014e-05
T069	T188	TRUE	TRUE	0	0	1	1	none	0.0001216822438672
T071	T188	FALSE	FALSE	0	0	1	1	none	3.76378234653e-05
T073	T188	TRUE	TRUE	0	0	1	1	none	8.2038911759e-05
T075	T188	TRUE	TRUE	0	0	1	1	none	6.88879207361e-05
T077	T188	TRUE	TRUE	0	0	1	1	none	8.2038911759e-05
T087	T188	TRUE	TRUE	0	0	1	1	none	8.06605963107e-05
T095	T188	TRUE	TRUE	0	0	1	1	none	0.0001127547363798
T099a	T188	TRUE	TRUE	0	0	1	1	none	0.0001104201970883
T102	T188	FALSE	FALSE	0	0	1	1	none	0.000116662857138
T104	T188	FALSE	FALSE	0	0	1	1	none	4.338744521e-05
T105	T188	FALSE	FALSE	0	0	1	1	none	5.0836480024e-05
T107	T188	FALSE	FALSE	0	0	1	1	none	0.0001185029872443
T126	T188	TRUE	TRUE	0	0	1	1	none	0.0001260475412231
T156	T188	FALSE	FALSE	0	0	1	1	none	5.52314668516e-05
T159a	T188	TRUE	TRUE	0	0	1	1	none	8.11128748862e-05
T182	T188	FALSE	FALSE	0	0	1	1	none	5.40860943656e-05
S002	T192	FALSE	FALSE	0	0	1	1	none	0.0001356683626275
S007	T192	FALSE	FALSE	0	0	1	1	none	0.0001302773069076
S021	T192	FALSE	FALSE	0	0	1	1	none	0.0001385193764134
S024	T192	FALSE	FALSE	0	0	1	1	none	0.0001387113231688
S025	T192	FALSE	FALSE	0	0	1	1	none	0.0001423566889472
S026	T192	FALSE	FALSE	0	0	1	1	none	0.0001360145630503
S038	T192	FALSE	FALSE	0	0	1	1	none	0.0001317559375762
S039	T192	FALSE	FALSE	0	0	1	1	none	0.0001385071688882
S040	T192	FALSE	FALSE	0	0	1	1	none	6.42645929678e-05
S042	T192	FALSE	FALSE	0	0	1	1	none	0.0001376490385198
S071	T192	FALSE	FALSE	0	0	1	1	none	3.87973758578e-05
S078	T192	FALSE	FALSE	0	0	1	1	none	0.0001365059632696
S081	T192	FALSE	FALSE	0	0	1	1	none	0.000138875791924
S085	T192	FALSE	FALSE	0	0	1	1	none	7.52185892456e-05
S087	T192	FALSE	FALSE	0	0	1	1	none	8.97494659593e-05
S093	T192	FALSE	FALSE	0	0	1	1	none	6.71377301676e-05
S097	T192	FALSE	FALSE	0	0	1	1	none	0.0001402913943452
S102	T192	FALSE	FALSE	0	0	1	1	none	6.49922012656e-05
S106	T192	FALSE	FALSE	0	0	1	1	none	0.0001386896907435
S130	T192	FALSE	FALSE	0	0	1	1	none	8.85732558233e-05
T009	T192	FALSE	FALSE	0	0	1	1	none	0.0001446966504303
T010	T192	FALSE	FALSE	0	0	1	1	none	0.0001471501572387
T013	T192	FALSE	FALSE	0	0	1	1	none	0.0001382118771856
T014	T192	FALSE	FALSE	0	0	1	1	none	0.0001382506832617
T020	T192	FALSE	FALSE	0	0	1	1	none	0.0001364840349651
T021	T192	FALSE	FALSE	0	0	1	1	none	0.0001474628174094
T028	T192	FALSE	FALSE	0	0	1	1	none	0.0001270829644337
T035a	T192	FALSE	FALSE	0	0	1	1	none	9.31963826137e-05
T035b	T192	FALSE	FALSE	0	0	1	1	none	0.0001471501572387
T040	T192	FALSE	FALSE	0	0	1	1	none	0.0001414507572149
T056	T192	FALSE	FALSE	0	0	1	1	none	0.00014999380359
T059	T192	FALSE	FALSE	0	0	1	1	none	7.08792609838e-05
T065	T192	FALSE	FALSE	0	0	1	1	none	0.0001327056841159
T069	T192	FALSE	FALSE	0	0	1	1	none	6.00964192057e-05
T071	T192	FALSE	FALSE	0	0	1	1	none	0.000132837574676
T073	T192	FALSE	FALSE	0	0	1	1	none	0.0001480761941115
T075	T192	FALSE	FALSE	0	0	1	1	none	0.0001322171646926
T077	T192	FALSE	FALSE	0	0	1	1	none	0.0001480761941115
T087	T192	FALSE	FALSE	0	0	1	1	none	0.0001466978786632
T095	T192	FALSE	FALSE	0	0	1	1	none	9.08470032563e-05
T099a	T192	FALSE	FALSE	0	0	1	1	none	8.85124639648e-05
T102	T192	FALSE	FALSE	0	0	1	1	none	9.47551240145e-05
T104	T192	FALSE	FALSE	0	0	1	1	none	0.0001385871964207
T105	T192	FALSE	FALSE	0	0	1	1	none	0.0001347415883385
T107	T192	FALSE	FALSE	0	0	1	1	none	9.65952541208e-05
T126	T192	TRUE	TRUE	1	0	1	1	anc	2.174684035e-06
T156	T192	FALSE	FALSE	0	0	1	1	none	0.0001391365751661
T159a	T192	FALSE	FALSE	0	0	1	1	none	0.0001471501572387
T182	T192	FALSE	FALSE	0	0	1	1	none	0.0001379912026801
T188	T192	FALSE	FALSE	0	0	1	1	none	0.0001367270695687
S002	T223	FALSE	FALSE	0	0	1	1	none	7.07956744312e-05
S007	T223	FALSE	FALSE	0	0	1	1	none	4.75367927493e-05
S021	T223	FALSE	FALSE	0	0	1	1	none	7.36466882171e-05
S024	T223	FALSE	FALSE	0	0	1	1	none	7.38386349725e-05
S025	T223	FALSE	FALSE	0	0	1	1	none	7.74840007509e-05
S026	T223	FALSE	FALSE	0	0	1	1	none	7.1141874854e-05
S038	T223	FALSE	FALSE	0	0	1	1	none	9.8214863179e-06
S039	T223	FALSE	FALSE	0	0	1	1	none	7.36344806919e-05
S040	T223	FALSE	FALSE	0	0	1	1	none	0.0001017223951855
S042	T223	FALSE	FALSE	0	0	1	1	none	7.27763503235e-05
S071	T223	FALSE	FALSE	0	0	1	1	none	0.0001015477946755
S078	T223	FALSE	FALSE	0	0	1	1	none	7.16332750733e-05
S081	T223	FALSE	FALSE	0	0	1	1	none	7.40031037277e-05
S085	T223	FALSE	FALSE	0	0	1	1	none	9.82909165253e-05
S087	T223	FALSE	FALSE	0	0	1	1	none	0.000112821793239
S093	T223	FALSE	FALSE	0	0	1	1	none	9.02100574473e-05
S097	T223	FALSE	FALSE	0	0	1	1	none	7.54187061489e-05
S102	T223	FALSE	FALSE	0	0	1	1	none	0.0001024500034833
S106	T223	FALSE	FALSE	0	0	1	1	none	7.38170025472e-05
S130	T223	FALSE	FALSE	0	0	1	1	none	0.000111645583103
T009	T223	FALSE	FALSE	0	0	1	1	none	7.9823962234e-05
T010	T223	FALSE	FALSE	0	0	1	1	none	8.22774690424e-05
T013	T223	FALSE	FALSE	0	0	1	1	none	1.62774259273e-05
T014	T223	FALSE	FALSE	0	0	1	1	none	7.33779950654e-05
T020	T223	FALSE	FALSE	0	0	1	1	none	1.45495837068e-05
T021	T223	FALSE	FALSE	0	0	1	1	none	8.25901292131e-05
T028	T223	FALSE	FALSE	0	0	1	1	none	4.43424502754e-05
T035a	T223	FALSE	FALSE	0	0	1	1	none	0.0001162687098934
T035b	T223	FALSE	FALSE	0	0	1	1	none	8.22774690424e-05
T040	T223	FALSE	FALSE	0	0	1	1	none	7.65780690186e-05
T056	T223	FALSE	FALSE	0	0	1	1	none	8.51211153937e-05
T059	T223	FALSE	FALSE	0	0	1	1	none	0.0001083370632015
T065	T223	FALSE	FALSE	0	0	1	1	none	1.07712328576e-05
T069	T223	FALSE	FALSE	0	0	1	1	none	0.0001228468380234
T071	T223	FALSE	FALSE	0	0	1	1	none	5.00970605177e-05
T073	T223	FALSE	FALSE	0	0	1	1	none	8.32035059152e-05
T075	T223	FALSE	FALSE	0	0	1	1	none	7.00525148923e-05
T077	T223	FALSE	FALSE	0	0	1	1	none	8.32035059152e-05
T087	T223	FALSE	FALSE	0	0	1	1	none	8.18251904669e-05
T095	T223	FALSE	FALSE	0	0	1	1	none	0.000113919330536
T099a	T223	FALSE	FALSE	0	0	1	1	none	0.0001115847912445
T102	T223	FALSE	FALSE	0	0	1	1	none	0.0001178274512942
T104	T223	FALSE	FALSE	0	0	1	1	none	5.58466822624e-05
T105	T223	FALSE	FALSE	0	0	1	1	none	1.28071370802e-05
T107	T223	FALSE	FALSE	0	0	1	1	none	0.0001196675814005
T126	T223	FALSE	FALSE	0	0	1	1	none	0.0001272121353793
T156	T223	FALSE	FALSE	0	0	1	1	none	1.20676141678e-05
T159a	T223	FALSE	FALSE	0	0	1	1	none	8.22774690424e-05
T182	T223	FALSE	FALSE	0	0	1	1	none	3.5807212574e-06
T188	T223	FALSE	FALSE	0	0	1	1	none	5.39865554104e-05
T192	T223	FALSE	FALSE	0	0	1	1	none	0.0001378916637249
S002	T225	FALSE	FALSE	0	0	1	1	none	7.43723687321e-05
S007	T225	FALSE	FALSE	0	0	1	1	none	5.11134870502e-05
S021	T225	FALSE	FALSE	0	0	1	1	none	7.7223382518e-05
S024	T225	FALSE	FALSE	0	0	1	1	none	7.74153292734e-05
S025	T225	FALSE	FALSE	0	0	1	1	none	8.10606950518e-05
S026	T225	FALSE	FALSE	0	0	1	1	none	7.47185691549e-05
S038	T225	FALSE	FALSE	0	0	1	1	none	1.33981806188e-05
S039	T225	FALSE	FALSE	0	0	1	1	none	7.72111749928e-05
S040	T225	FALSE	FALSE	0	0	1	1	none	0.0001052990894864
S042	T225	FALSE	FALSE	0	0	1	1	none	7.63530446244e-05
S071	T225	FALSE	FALSE	0	0	1	1	none	0.0001051244889764
S078	T225	FALSE	FALSE	0	0	1	1	none	7.52099693742e-05
S081	T225	FALSE	FALSE	0	0	1	1	none	7.75797980286e-05
S085	T225	FALSE	FALSE	0	0	1	1	none	0.0001018676108262
S087	T225	FALSE	FALSE	0	0	1	1	none	0.0001163984875399
S093	T225	FALSE	FALSE	0	0	1	1	none	9.37867517482e-05
S097	T225	FALSE	FALSE	0	0	1	1	none	7.89954004498e-05
S102	T225	FALSE	FALSE	0	0	1	1	none	0.0001060266977842
S106	T225	FALSE	FALSE	0	0	1	1	none	7.73936968481e-05
S130	T225	FALSE	FALSE	0	0	1	1	none	0.0001152222774039
T009	T225	FALSE	FALSE	0	0	1	1	none	8.34006565349e-05
T010	T225	FALSE	FALSE	0	0	1	1	none	8.58541633433e-05
T013	T225	FALSE	FALSE	0	0	1	1	none	1.98541202282e-05
T014	T225	FALSE	FALSE	0	0	1	1	none	7.69546893663e-05
T020	T225	FALSE	FALSE	0	0	1	1	none	1.81262780077e-05
T021	T225	FALSE	FALSE	0	0	1	1	none	8.6166823514e-05
T028	T225	FALSE	FALSE	0	0	1	1	none	4.79191445763e-05
T035a	T225	FALSE	FALSE	0	0	1	1	none	0.0001198454041943
T035b	T225	FALSE	FALSE	0	0	1	1	none	8.58541633433e-05
T040	T225	FALSE	FALSE	0	0	1	1	none	8.01547633195e-05
T056	T225	FALSE	FALSE	0	0	1	1	none	8.86978096946e-05
T059	T225	FALSE	FALSE	0	0	1	1	none	0.0001119137575024
T065	T225	FALSE	FALSE	0	0	1	1	none	1.43479271585e-05
T069	T225	FALSE	FALSE	0	0	1	1	none	0.0001264235323243
T071	T225	FALSE	FALSE	0	0	1	1	none	5.36737548186e-05
T073	T225	FALSE	FALSE	0	0	1	1	none	8.67802002161e-05
T075	T225	FALSE	FALSE	0	0	1	1	none	7.36292091932e-05
T077	T225	FALSE	FALSE	0	0	1	1	none	8.67802002161e-05
T087	T225	FALSE	FALSE	0	0	1	1	none	8.54018847678e-05
T095	T225	FALSE	FALSE	0	0	1	1	none	0.0001174960248369
T099a	T225	FALSE	FALSE	0	0	1	1	none	0.0001151614855454
T102	T225	FALSE	FALSE	0	0	1	1	none	0.0001214041455951
T104	T225	FALSE	FALSE	0	0	1	1	none	5.94233765633e-05
T105	T225	FALSE	FALSE	0	0	1	1	none	1.63838313811e-05
T107	T225	FALSE	FALSE	0	0	1	1	none	0.0001232442757014
T126	T225	FALSE	FALSE	0	0	1	1	none	0.0001307888296802
T156	T225	FALSE	FALSE	0	0	1	1	none	1.00955418805e-05
T159a	T225	FALSE	FALSE	0	0	1	1	none	8.58541633433e-05
T182	T225	FALSE	FALSE	0	0	1	1	none	1.44989359827e-05
T188	T225	FALSE	FALSE	0	0	1	1	none	5.75632497113e-05
T192	T225	FALSE	FALSE	0	0	1	1	none	0.0001414683580258
T223	T225	FALSE	FALSE	0	0	1	1	none	1.43993970275e-05
S002	T230	TRUE	TRUE	0	0	1	1	none	2.27172222716e-05
S007	T230	TRUE	TRUE	0	0	1	1	none	7.41353763117e-05
S021	T230	TRUE	TRUE	0	0	1	1	none	2.55682360575e-05
S024	T230	TRUE	TRUE	0	0	1	1	none	2.57601828129e-05
S025	T230	TRUE	TRUE	0	0	1	1	none	2.81245714801e-05
S026	T230	TRUE	TRUE	0	0	1	1	none	1.60231215592e-05
S038	T230	TRUE	TRUE	0	0	1	1	none	7.56140069803e-05
S039	T230	TRUE	TRUE	0	0	1	1	none	2.55560285323e-05
S040	T230	TRUE	TRUE	0	0	1	1	none	0.0001104531527859
S042	T230	TRUE	TRUE	0	0	1	1	none	2.46978981639e-05
S071	T230	TRUE	TRUE	0	0	1	1	none	0.0001102785522759
S078	T230	TRUE	TRUE	0	0	1	1	none	2.35548229137e-05
S081	T230	TRUE	TRUE	0	0	1	1	none	2.59246515681e-05
S085	T230	TRUE	TRUE	0	0	1	1	none	0.0001070216741257
S087	T230	TRUE	TRUE	0	0	1	1	none	0.0001215525508394
S093	T230	TRUE	TRUE	0	0	1	1	none	9.89408150477e-05
S097	T230	TRUE	TRUE	0	0	1	1	none	2.60592768781e-05
S102	T230	TRUE	TRUE	0	0	1	1	none	0.0001111807610837
S106	T230	TRUE	TRUE	0	0	1	1	none	2.57385503876e-05
S130	T230	TRUE	TRUE	0	0	1	1	none	0.0001203763407034
T009	T230	TRUE	TRUE	0	0	1	1	none	3.1525242992e-06
T010	T230	TRUE	TRUE	0	0	1	1	none	4.3792777034e-06
T013	T230	FALSE	FALSE	0	0	1	1	none	8.20699465897e-05
T014	T230	TRUE	TRUE	0	0	1	1	none	2.52995429058e-05
T020	T230	TRUE	TRUE	0	0	1	1	none	8.03421043692e-05
T021	T230	TRUE	TRUE	0	0	1	1	none	4.6919378741e-06
T028	T230	TRUE	TRUE	0	0	1	1	none	7.09410338378e-05
T035a	T230	TRUE	TRUE	0	0	1	1	none	0.0001249994674938
T035b	T230	TRUE	TRUE	0	0	1	1	none	4.3792777034e-06
T040	T230	TRUE	TRUE	0	0	1	1	none	2.8499616859e-05
T056	T230	FALSE	FALSE	0	0	1	1	none	8.4496774589e-06
T059	T230	TRUE	TRUE	0	0	1	1	none	0.0001170678208019
T065	T230	TRUE	TRUE	0	0	1	1	none	7.656375352e-05
T069	T230	TRUE	TRUE	0	0	1	1	none	0.0001315775956238
T071	T230	FALSE	FALSE	0	0	1	1	none	7.66956440801e-05
T073	T230	TRUE	TRUE	0	0	1	1	none	5.3053145762e-06
T075	T230	TRUE	TRUE	0	0	1	1	none	7.87832724927e-05
T077	T230	TRUE	TRUE	0	0	1	1	none	5.3053145762e-06
T087	T230	TRUE	TRUE	0	0	1	1	none	3.9269991279e-06
T095	T230	TRUE	TRUE	0	0	1	1	none	0.0001226500881364
T099a	T230	TRUE	TRUE	0	0	1	1	none	0.0001203155488449
T102	T230	FALSE	FALSE	0	0	1	1	none	0.0001265582088946
T104	T230	FALSE	FALSE	0	0	1	1	none	8.24452658248e-05
T105	T230	FALSE	FALSE	0	0	1	1	none	7.85996577426e-05
T107	T230	FALSE	FALSE	0	0	1	1	none	0.0001283983390009
T126	T230	TRUE	TRUE	0	0	1	1	none	0.0001359428929797
T156	T230	FALSE	FALSE	0	0	1	1	none	8.29946445702e-05
T159a	T230	TRUE	TRUE	0	0	1	1	none	4.3792777034e-06
T182	T230	FALSE	FALSE	0	0	1	1	none	8.18492720842e-05
T188	T230	TRUE	TRUE	0	0	1	1	none	8.05851389728e-05
T192	T230	FALSE	FALSE	0	0	1	1	none	0.0001466224213253
T223	T230	FALSE	FALSE	0	0	1	1	none	8.1749733129e-05
T225	T230	FALSE	FALSE	0	0	1	1	none	8.53264274299e-05
S002	T232	TRUE	TRUE	0	0	1	1	none	0.0001239592555699
S007	T232	TRUE	TRUE	0	0	1	1	none	0.00011856819985
S021	T232	TRUE	TRUE	0	0	1	1	none	0.0001268102693558
S024	T232	TRUE	TRUE	0	0	1	1	none	0.0001270022161112
S025	T232	TRUE	TRUE	0	0	1	1	none	0.0001306475818896
S026	T232	TRUE	TRUE	0	0	1	1	none	0.0001243054559927
S038	T232	TRUE	TRUE	0	0	1	1	none	0.0001200468305186
S039	T232	TRUE	TRUE	0	0	1	1	none	0.0001267980618306
S040	T232	TRUE	TRUE	0	0	1	1	none	5.25554859102e-05
S042	T232	TRUE	TRUE	0	0	1	1	none	0.0001259399314622
S071	T232	TRUE	TRUE	0	0	1	1	none	2.70882688002e-05
S078	T232	TRUE	TRUE	0	0	1	1	none	0.000124796856212
S081	T232	TRUE	TRUE	0	0	1	1	none	0.0001271666848664
S085	T232	TRUE	TRUE	0	0	1	1	none	6.3509482188e-05
S087	T232	TRUE	TRUE	0	0	1	1	none	7.80403589017e-05
S093	T232	TRUE	TRUE	0	0	1	1	none	5.542862311e-05
S097	T232	TRUE	TRUE	0	0	1	1	none	0.0001285822872876
S102	T232	TRUE	TRUE	0	0	1	1	none	5.3283094208e-05
S106	T232	TRUE	TRUE	0	0	1	1	none	0.0001269805836859
S130	T232	TRUE	TRUE	0	0	1	1	none	7.68641487657e-05
T009	T232	TRUE	TRUE	0	0	1	1	none	0.0001329875433727
T010	T232	TRUE	TRUE	0	0	1	1	none	0.0001354410501811
T013	T232	FALSE	FALSE	0	0	1	1	none	0.000126502770128
T014	T232	TRUE	TRUE	0	0	1	1	none	0.0001265415762041
T020	T232	TRUE	TRUE	0	0	1	1	none	0.0001247749279075
T021	T232	TRUE	TRUE	0	0	1	1	none	0.0001357537103518
T028	T232	TRUE	TRUE	0	0	1	1	none	0.0001153738573761
T035a	T232	TRUE	TRUE	0	0	1	1	none	8.14872755561e-05
T035b	T232	TRUE	TRUE	0	0	1	1	none	0.0001354410501811
T040	T232	TRUE	TRUE	0	0	1	1	none	0.0001297416501573
T056	T232	FALSE	FALSE	0	0	1	1	none	0.0001382846965324
T059	T232	TRUE	TRUE	0	0	1	1	none	5.91701539262e-05
T065	T232	TRUE	TRUE	0	0	1	1	none	0.0001209965770583
T069	T232	TRUE	TRUE	0	0	1	1	none	4.83873121481e-05
T071	T232	FALSE	FALSE	0	0	1	1	none	0.0001211284676184
T073	T232	TRUE	TRUE	0	0	1	1	none	0.0001363670870539
T075	T232	TRUE	TRUE	0	0	1	1	none	0.000120508057635
T077	T232	TRUE	TRUE	0	0	1	1	none	0.0001363670870539
T087	T232	TRUE	TRUE	0	0	1	1	none	0.0001349887716056
T095	T232	TRUE	TRUE	0	0	1	1	none	7.91378961987e-05
T099a	T232	TRUE	TRUE	0	0	1	1	none	7.68033569072e-05
T102	T232	FALSE	FALSE	0	0	1	1	none	8.30460169569e-05
T104	T232	FALSE	FALSE	0	0	1	1	none	0.0001268780893631
T105	T232	FALSE	FALSE	0	0	1	1	none	0.0001230324812809
T107	T232	FALSE	FALSE	0	0	1	1	none	8.48861470632e-05
T126	T232	TRUE	TRUE	0	0	1	1	none	3.834364564e-06
T156	T232	FALSE	FALSE	0	0	1	1	none	0.0001274274681085
T159a	T232	TRUE	TRUE	0	0	1	1	none	0.0001354410501811
T182	T232	FALSE	FALSE	0	0	1	1	none	0.0001262820956225
T188	T232	TRUE	TRUE	0	0	1	1	none	0.0001250179625111
T192	T232	FALSE	FALSE	0	0	1	1	none	1.45138929096e-05
T223	T232	FALSE	FALSE	0	0	1	1	none	0.0001261825566673
T225	T232	FALSE	FALSE	0	0	1	1	none	0.0001297592509682
T230	T232	TRUE	TRUE	0	0	1	1	none	0.0001349133142677
S002	T241	FALSE	FALSE	0	0	1	1	none	8.85057859840999e-05
S007	T241	FALSE	FALSE	0	0	1	1	none	6.52469043021999e-05
S021	T241	FALSE	FALSE	0	0	1	1	none	9.13567997699999e-05
S024	T241	FALSE	FALSE	0	0	1	1	none	9.15487465253999e-05
S025	T241	FALSE	FALSE	0	0	1	1	none	9.51941123037999e-05
S026	T241	FALSE	FALSE	0	0	1	1	none	8.88519864068999e-05
S038	T241	FALSE	FALSE	0	0	1	1	none	2.629934451e-05
S039	T241	FALSE	FALSE	0	0	1	1	none	9.13445922447999e-05
S040	T241	FALSE	FALSE	0	0	1	1	none	0.0001194325067384
S042	T241	FALSE	FALSE	0	0	1	1	none	9.04864618763999e-05
S071	T241	FALSE	FALSE	0	0	1	1	none	0.0001192579062284
S078	T241	FALSE	FALSE	0	0	1	1	none	8.93433866261999e-05
S081	T241	FALSE	FALSE	0	0	1	1	none	9.17132152805999e-05
S085	T241	FALSE	FALSE	0	0	1	1	none	0.0001160010280782
S087	T241	FALSE	FALSE	0	0	1	1	none	0.0001305319047919
S093	T241	FALSE	FALSE	0	0	1	1	none	0.0001079201690002
S097	T241	FALSE	FALSE	0	0	1	1	none	9.31288177017999e-05
S102	T241	FALSE	FALSE	0	0	1	1	none	0.0001201601150362
S106	T241	FALSE	FALSE	0	0	1	1	none	9.15271141000999e-05
S130	T241	FALSE	FALSE	0	0	1	1	none	0.0001293556946559
T009	T241	FALSE	FALSE	0	0	1	1	none	9.75340737868999e-05
T010	T241	FALSE	FALSE	0	0	1	1	none	9.99875805952999e-05
T013	T241	FALSE	FALSE	0	0	1	1	none	2.10701583048e-05
T014	T241	FALSE	FALSE	0	0	1	1	none	9.10881066182999e-05
T020	T241	FALSE	FALSE	0	0	1	1	none	3.10274418989e-05
T021	T241	FALSE	FALSE	0	0	1	1	none	0.000100300240766
T028	T241	FALSE	FALSE	0	0	1	1	none	6.20525618282999e-05
T035a	T241	FALSE	FALSE	0	0	1	1	none	0.0001339788214463
T035b	T241	FALSE	FALSE	0	0	1	1	none	9.99875805952999e-05
T040	T241	FALSE	FALSE	0	0	1	1	none	9.42881805714999e-05
T056	T241	FALSE	FALSE	0	0	1	1	none	0.0001028312269466
T059	T241	FALSE	FALSE	0	0	1	1	none	0.0001260471747544
T065	T241	FALSE	FALSE	0	0	1	1	none	2.47955842413e-05
T069	T241	FALSE	FALSE	0	0	1	1	none	0.0001405569495763
T071	T241	FALSE	FALSE	0	0	1	1	none	6.78071720705999e-05
T073	T241	FALSE	FALSE	0	0	1	1	none	0.0001009136174681
T075	T241	FALSE	FALSE	0	0	1	1	none	8.77626264451999e-05
T077	T241	FALSE	FALSE	0	0	1	1	none	0.0001009136174681
T087	T241	FALSE	FALSE	0	0	1	1	none	9.95353020197999e-05
T095	T241	FALSE	FALSE	0	0	1	1	none	0.0001316294420889
T099a	T241	FALSE	FALSE	0	0	1	1	none	0.0001292949027974
T102	T241	FALSE	FALSE	0	0	1	1	none	0.0001355375628471
T104	T241	FALSE	FALSE	0	0	1	1	none	7.35567938153e-05
T105	T241	FALSE	FALSE	0	0	1	1	none	2.68314884639e-05
T107	T241	FALSE	FALSE	0	0	1	1	none	0.0001373776929534
T126	T241	FALSE	FALSE	0	0	1	1	none	0.0001449222469322
T156	T241	FALSE	FALSE	0	0	1	1	none	3.49122354607e-05
T159a	T241	FALSE	FALSE	0	0	1	1	none	9.99875805952999e-05
T182	T241	FALSE	FALSE	0	0	1	1	none	3.37668629747e-05
T188	T241	FALSE	FALSE	0	0	1	1	none	7.16966669632999e-05
T192	T241	FALSE	FALSE	0	0	1	1	none	0.0001556017752778
T223	T241	FALSE	FALSE	0	0	1	1	none	3.36673240195e-05
T225	T241	FALSE	FALSE	0	0	1	1	none	3.72440183204e-05
T230	T241	FALSE	FALSE	0	0	1	1	none	9.94598446818999e-05
T232	T241	FALSE	FALSE	0	0	1	1	none	0.0001438926682202
S002	T270	FALSE	FALSE	0	0	1	1	none	0.0001254099164371
S007	T270	FALSE	FALSE	0	0	1	1	none	0.0001200188607172
S021	T270	FALSE	FALSE	0	0	1	1	none	0.000128260930223
S024	T270	FALSE	FALSE	0	0	1	1	none	0.0001284528769784
S025	T270	FALSE	FALSE	0	0	1	1	none	0.0001320982427568
S026	T270	FALSE	FALSE	0	0	1	1	none	0.0001257561168599
S038	T270	FALSE	FALSE	0	0	1	1	none	0.0001214974913858
S039	T270	FALSE	FALSE	0	0	1	1	none	0.0001282487226978
S040	T270	FALSE	FALSE	0	0	1	1	none	5.40061467774e-05
S042	T270	FALSE	FALSE	0	0	1	1	none	0.0001273905923294
S071	T270	FALSE	FALSE	0	0	1	1	none	2.85389296674e-05
S078	T270	FALSE	FALSE	0	0	1	1	none	0.0001262475170792
S081	T270	FALSE	FALSE	0	0	1	1	none	0.0001286173457336
S085	T270	FALSE	FALSE	0	0	1	1	none	6.49601430552e-05
S087	T270	FALSE	FALSE	0	0	1	1	none	7.94910197689e-05
S093	T270	FALSE	FALSE	0	0	1	1	none	5.68792839772e-05
S097	T270	FALSE	FALSE	0	0	1	1	none	0.0001300329481548
S102	T270	FALSE	FALSE	0	0	1	1	none	5.47337550752e-05
S106	T270	FALSE	FALSE	0	0	1	1	none	0.0001284312445531
S130	T270	FALSE	FALSE	0	0	1	1	none	7.83148096329e-05
T009	T270	FALSE	FALSE	0	0	1	1	none	0.0001344382042399
T010	T270	FALSE	FALSE	0	0	1	1	none	0.0001368917110483
T013	T270	FALSE	FALSE	0	0	1	1	none	0.0001279534309952
T014	T270	FALSE	FALSE	0	0	1	1	none	0.0001279922370713
T020	T270	FALSE	FALSE	0	0	1	1	none	0.0001262255887747
T021	T270	FALSE	FALSE	0	0	1	1	none	0.000137204371219
T028	T270	FALSE	FALSE	0	0	1	1	none	0.0001168245182433
T035a	T270	FALSE	FALSE	0	0	1	1	none	8.29379364233e-05
T035b	T270	FALSE	FALSE	0	0	1	1	none	0.0001368917110483
T040	T270	FALSE	FALSE	0	0	1	1	none	0.0001311923110245
T056	T270	FALSE	FALSE	0	0	1	1	none	0.0001397353573996
T059	T270	FALSE	FALSE	0	0	1	1	none	6.06208147934e-05
T065	T270	FALSE	FALSE	0	0	1	1	none	0.0001224472379255
T069	T270	FALSE	FALSE	0	0	1	1	none	4.98379730153e-05
T071	T270	FALSE	FALSE	0	0	1	1	none	0.0001225791284856
T073	T270	FALSE	FALSE	0	0	1	1	none	0.0001378177479211
T075	T270	FALSE	FALSE	0	0	1	1	none	0.0001219587185022
T077	T270	FALSE	FALSE	0	0	1	1	none	0.0001378177479211
T087	T270	FALSE	FALSE	0	0	1	1	none	0.0001364394324728
T095	T270	FALSE	FALSE	0	0	1	1	none	8.05885570659e-05
T099a	T270	FALSE	FALSE	0	0	1	1	none	7.82540177744e-05
T102	T270	FALSE	FALSE	0	0	1	1	none	8.44966778241e-05
T104	T270	FALSE	FALSE	0	0	1	1	none	0.0001283287502303
T105	T270	FALSE	FALSE	0	0	1	1	none	0.0001244831421481
T107	T270	FALSE	FALSE	0	0	1	1	none	8.63368079304e-05
T126	T270	FALSE	FALSE	0	0	1	1	none	5.2850254312e-06
T156	T270	FALSE	FALSE	0	0	1	1	none	0.0001288781289757
T159a	T270	FALSE	FALSE	0	0	1	1	none	0.0001368917110483
T182	T270	FALSE	FALSE	0	0	1	1	none	0.0001277327564897
T188	T270	FALSE	FALSE	0	0	1	1	none	0.0001264686233783
T192	T270	FALSE	FALSE	0	0	1	1	none	1.59645537768e-05
T223	T270	FALSE	FALSE	0	0	1	1	none	0.0001276332175345
T225	T270	FALSE	FALSE	0	0	1	1	none	0.0001312099118354
T230	T270	FALSE	FALSE	0	0	1	1	none	0.0001363639751349
T232	T270	TRUE	TRUE	1	0	1	1	anc	8.372841651e-07
T241	T270	FALSE	FALSE	0	0	1	1	none	0.0001453433290874
S002	T271b	FALSE	FALSE	0	0	1	1	none	7.62124988384e-05
S007	T271b	FALSE	FALSE	0	0	1	1	none	5.29536171565e-05
S021	T271b	FALSE	FALSE	0	0	1	1	none	7.90635126243e-05
S024	T271b	FALSE	FALSE	0	0	1	1	none	7.92554593797e-05
S025	T271b	FALSE	FALSE	0	0	1	1	none	8.29008251581e-05
S026	T271b	FALSE	FALSE	0	0	1	1	none	7.65586992612e-05
S038	T271b	FALSE	FALSE	0	0	1	1	none	1.52383107251e-05
S039	T271b	FALSE	FALSE	0	0	1	1	none	7.90513050991e-05
S040	T271b	FALSE	FALSE	0	0	1	1	none	0.0001071392195927
S042	T271b	FALSE	FALSE	0	0	1	1	none	7.81931747307e-05
S071	T271b	FALSE	FALSE	0	0	1	1	none	0.0001069646190827
S078	T271b	FALSE	FALSE	0	0	1	1	none	7.70500994805e-05
S081	T271b	FALSE	FALSE	0	0	1	1	none	7.94199281349e-05
S085	T271b	FALSE	FALSE	0	0	1	1	none	0.0001037077409325
S087	T271b	FALSE	FALSE	0	0	1	1	none	0.0001182386176462
S093	T271b	FALSE	FALSE	0	0	1	1	none	9.56268818545e-05
S097	T271b	FALSE	FALSE	0	0	1	1	none	8.08355305561e-05
S102	T271b	FALSE	FALSE	0	0	1	1	none	0.0001078668278905
S106	T271b	FALSE	FALSE	0	0	1	1	none	7.92338269544e-05
S130	T271b	FALSE	FALSE	0	0	1	1	none	0.0001170624075102
T009	T271b	FALSE	FALSE	0	0	1	1	none	8.52407866412e-05
T010	T271b	FALSE	FALSE	0	0	1	1	none	8.76942934496e-05
T013	T271b	FALSE	FALSE	0	0	1	1	none	2.16942503345e-05
T014	T271b	FALSE	FALSE	0	0	1	1	none	7.87948194726e-05
T020	T271b	FALSE	FALSE	0	0	1	1	none	1.9966408114e-05
T021	T271b	FALSE	FALSE	0	0	1	1	none	8.80069536203e-05
T028	T271b	FALSE	FALSE	0	0	1	1	none	4.97592746826e-05
T035a	T271b	FALSE	FALSE	0	0	1	1	none	0.0001216855343006
T035b	T271b	FALSE	FALSE	0	0	1	1	none	8.76942934496e-05
T040	T271b	FALSE	FALSE	0	0	1	1	none	8.19948934258e-05
T056	T271b	FALSE	FALSE	0	0	1	1	none	9.05379398009e-05
T059	T271b	FALSE	FALSE	0	0	1	1	none	0.0001137538876087
T065	T271b	FALSE	FALSE	0	0	1	1	none	1.61880572648e-05
T069	T271b	FALSE	FALSE	0	0	1	1	none	0.0001282636624306
T071	T271b	FALSE	FALSE	0	0	1	1	none	5.55138849249e-05
T073	T271b	FALSE	FALSE	0	0	1	1	none	8.86203303224e-05
T075	T271b	FALSE	FALSE	0	0	1	1	none	7.54693392995e-05
T077	T271b	FALSE	FALSE	0	0	1	1	none	8.86203303224e-05
T087	T271b	FALSE	FALSE	0	0	1	1	none	8.72420148741e-05
T095	T271b	FALSE	FALSE	0	0	1	1	none	0.0001193361549432
T099a	T271b	FALSE	FALSE	0	0	1	1	none	0.0001170016156517
T102	T271b	FALSE	FALSE	0	0	1	1	none	0.0001232442757014
T104	T271b	FALSE	FALSE	0	0	1	1	none	6.12635066696e-05
T105	T271b	FALSE	FALSE	0	0	1	1	none	1.82239614874e-05
T107	T271b	FALSE	FALSE	0	0	1	1	none	0.0001250844058077
T126	T271b	FALSE	FALSE	0	0	1	1	none	0.0001326289597865
T156	T271b	FALSE	FALSE	0	0	1	1	none	1.19356719868e-05
T159a	T271b	FALSE	FALSE	0	0	1	1	none	8.76942934496e-05
T182	T271b	FALSE	FALSE	0	0	1	1	none	1.6339066089e-05
T188	T271b	FALSE	FALSE	0	0	1	1	none	5.94033798176e-05
T192	T271b	FALSE	FALSE	0	0	1	1	none	0.0001433084881321
T223	T271b	FALSE	FALSE	0	0	1	1	none	1.62395271338e-05
T225	T271b	FALSE	FALSE	0	0	1	1	none	3.0668835105e-06
T230	T271b	FALSE	FALSE	0	0	1	1	none	8.71665575362e-05
T232	T271b	FALSE	FALSE	0	0	1	1	none	0.0001315993810745
T241	T271b	FALSE	FALSE	0	0	1	1	none	3.90841484267e-05
T270	T271b	FALSE	FALSE	0	0	1	1	none	0.0001330500419417
S002	T301	FALSE	FALSE	0	0	1	1	none	0.0001414187165773
S007	T301	FALSE	FALSE	0	0	1	1	none	0.0001360276608574
S021	T301	FALSE	FALSE	0	0	1	1	none	0.0001442697303632
S024	T301	FALSE	FALSE	0	0	1	1	none	0.0001444616771186
S025	T301	FALSE	FALSE	0	0	1	1	none	0.000148107042897
S026	T301	FALSE	FALSE	0	0	1	1	none	0.0001417649170001
S038	T301	FALSE	FALSE	0	0	1	1	none	0.000137506291526
S039	T301	FALSE	FALSE	0	0	1	1	none	0.000144257522838
S040	T301	FALSE	FALSE	0	0	1	1	none	7.00149469175999e-05
S042	T301	FALSE	FALSE	0	0	1	1	none	0.0001433993924696
S071	T301	FALSE	FALSE	0	0	1	1	none	4.45477298075999e-05
S078	T301	FALSE	FALSE	0	0	1	1	none	0.0001422563172194
S081	T301	FALSE	FALSE	0	0	1	1	none	0.0001446261458738
S085	T301	FALSE	FALSE	0	0	1	1	none	8.09689431953999e-05
S087	T301	FALSE	FALSE	0	0	1	1	none	9.54998199090999e-05
S093	T301	FALSE	FALSE	0	0	1	1	none	7.28880841173999e-05
S097	T301	FALSE	FALSE	0	0	1	1	none	0.000146041748295
S102	T301	FALSE	FALSE	0	0	1	1	none	7.07425552153999e-05
S106	T301	FALSE	FALSE	0	0	1	1	none	0.0001444400446933
S130	T301	FALSE	FALSE	0	0	1	1	none	9.43236097730999e-05
T009	T301	FALSE	FALSE	0	0	1	1	none	0.0001504470043801
T010	T301	FALSE	FALSE	0	0	1	1	none	0.0001529005111885
T013	T301	FALSE	FALSE	0	0	1	1	none	0.0001439622311354
T014	T301	FALSE	FALSE	0	0	1	1	none	0.0001440010372115
T020	T301	FALSE	FALSE	0	0	1	1	none	0.0001422343889149
T021	T301	FALSE	FALSE	0	0	1	1	none	0.0001532131713592
T028	T301	FALSE	FALSE	0	0	1	1	none	0.0001328333183835
T035a	T301	FALSE	FALSE	0	0	1	1	none	9.89467365635e-05
T035b	T301	FALSE	FALSE	0	0	1	1	none	0.0001529005111885
T040	T301	FALSE	FALSE	0	0	1	1	none	0.0001472011111647
T056	T301	FALSE	FALSE	0	0	1	1	none	0.0001557441575398
T059	T301	FALSE	FALSE	0	0	1	1	none	7.66296149335999e-05
T065	T301	FALSE	FALSE	0	0	1	1	none	0.0001384560380657
T069	T301	FALSE	FALSE	0	0	1	1	none	6.58467731554999e-05
T071	T301	FALSE	FALSE	0	0	1	1	none	0.0001385879286258
T073	T301	FALSE	FALSE	0	0	1	1	none	0.0001538265480613
T075	T301	FALSE	FALSE	0	0	1	1	none	0.0001379675186424
T077	T301	FALSE	FALSE	0	0	1	1	none	0.0001538265480613
T087	T301	FALSE	FALSE	0	0	1	1	none	0.000152448232613
T095	T301	FALSE	FALSE	0	0	1	1	none	9.65973572060999e-05
T099a	T301	FALSE	FALSE	0	0	1	1	none	9.42628179146e-05
T102	T301	FALSE	FALSE	0	0	1	1	none	0.0001005054779643
T104	T301	FALSE	FALSE	0	0	1	1	none	0.0001443375503705
T105	T301	FALSE	FALSE	0	0	1	1	none	0.0001404919422883
T107	T301	FALSE	FALSE	0	0	1	1	none	0.0001023456080706
T126	T301	FALSE	FALSE	1	0	1	1	anc	9.6827385723e-06
T156	T301	FALSE	FALSE	0	0	1	1	none	0.0001448869291159
T159a	T301	FALSE	FALSE	0	0	1	1	none	0.0001529005111885
T182	T301	FALSE	FALSE	0	0	1	1	none	0.0001437415566299
T188	T301	FALSE	FALSE	0	0	1	1	none	0.0001424774235185
T192	T301	FALSE	FALSE	0	0	1	1	none	2.7109410641e-05
T223	T301	FALSE	FALSE	0	0	1	1	none	0.0001436420176747
T225	T301	FALSE	FALSE	0	0	1	1	none	0.0001472187119756
T230	T301	FALSE	FALSE	0	0	1	1	none	0.0001523727752751
T232	T301	FALSE	FALSE	0	0	1	1	none	2.02642468594e-05
T241	T301	FALSE	FALSE	0	0	1	1	none	0.0001613521292276
T270	T301	FALSE	FALSE	0	0	1	1	none	2.17149077266e-05
T271b	T301	FALSE	FALSE	0	0	1	1	none	0.0001490588420819
S002	T303	FALSE	FALSE	0	0	1	1	none	0.0001362927000784
S007	T303	FALSE	FALSE	0	0	1	1	none	0.0001309016443585
S021	T303	FALSE	FALSE	0	0	1	1	none	0.0001391437138643
S024	T303	FALSE	FALSE	0	0	1	1	none	0.0001393356606197
S025	T303	FALSE	FALSE	0	0	1	1	none	0.0001429810263981
S026	T303	FALSE	FALSE	0	0	1	1	none	0.0001366389005012
S038	T303	FALSE	FALSE	0	0	1	1	none	0.0001323802750271
S039	T303	FALSE	FALSE	0	0	1	1	none	0.0001391315063391
S040	T303	FALSE	FALSE	0	0	1	1	none	6.48889304187e-05
S042	T303	FALSE	FALSE	0	0	1	1	none	0.0001382733759707
S071	T303	FALSE	FALSE	0	0	1	1	none	3.94217133087e-05
S078	T303	FALSE	FALSE	0	0	1	1	none	0.0001371303007205
S081	T303	FALSE	FALSE	0	0	1	1	none	0.0001395001293749
S085	T303	FALSE	FALSE	0	0	1	1	none	7.58429266965e-05
S087	T303	FALSE	FALSE	0	0	1	1	none	9.03738034102e-05
S093	T303	FALSE	FALSE	0	0	1	1	none	6.77620676185e-05
S097	T303	FALSE	FALSE	0	0	1	1	none	0.0001409157317961
S102	T303	FALSE	FALSE	0	0	1	1	none	6.56165387165e-05
S106	T303	FALSE	FALSE	0	0	1	1	none	0.0001393140281944
S130	T303	FALSE	FALSE	0	0	1	1	none	8.91975932742e-05
T009	T303	FALSE	FALSE	0	0	1	1	none	0.0001453209878812
T010	T303	FALSE	FALSE	0	0	1	1	none	0.0001477744946896
T013	T303	FALSE	FALSE	0	0	1	1	none	0.0001388362146365
T014	T303	FALSE	FALSE	0	0	1	1	none	0.0001388750207126
T020	T303	FALSE	FALSE	0	0	1	1	none	0.000137108372416
T021	T303	FALSE	FALSE	0	0	1	1	none	0.0001480871548603
T028	T303	FALSE	FALSE	0	0	1	1	none	0.0001277073018846
T035a	T303	FALSE	FALSE	0	0	1	1	none	9.38207200646e-05
T035b	T303	FALSE	FALSE	0	0	1	1	none	0.0001477744946896
T040	T303	FALSE	FALSE	0	0	1	1	none	0.0001420750946658
T056	T303	FALSE	FALSE	0	0	1	1	none	0.0001506181410409
T059	T303	FALSE	FALSE	0	0	1	1	none	7.15035984347e-05
T065	T303	FALSE	FALSE	0	0	1	1	none	0.0001333300215668
T069	T303	FALSE	FALSE	0	0	1	1	none	6.07207566566e-05
T071	T303	FALSE	FALSE	0	0	1	1	none	0.0001334619121269
T073	T303	FALSE	FALSE	0	0	1	1	none	0.0001487005315624
T075	T303	FALSE	FALSE	0	0	1	1	none	0.0001328415021435
T077	T303	FALSE	FALSE	0	0	1	1	none	0.0001487005315624
T087	T303	FALSE	FALSE	0	0	1	1	none	0.0001473222161141
T095	T303	FALSE	FALSE	0	0	1	1	none	9.14713407072e-05
T099a	T303	FALSE	FALSE	0	0	1	1	none	8.91368014157e-05
T102	T303	FALSE	FALSE	0	0	1	1	none	9.53794614654e-05
T104	T303	FALSE	FALSE	0	0	1	1	none	0.0001392115338716
T105	T303	FALSE	FALSE	0	0	1	1	none	0.0001353659257894
T107	T303	FALSE	FALSE	0	0	1	1	none	9.72195915717e-05
T126	T303	FALSE	FALSE	1	0	1	1	anc	5.7834754776e-06
T156	T303	FALSE	FALSE	0	0	1	1	none	0.000139760912617
T159a	T303	FALSE	FALSE	0	0	1	1	none	0.0001477744946896
T182	T303	FALSE	FALSE	0	0	1	1	none	0.000138615540131
T188	T303	FALSE	FALSE	0	0	1	1	none	0.0001373514070196
T192	T303	FALSE	FALSE	0	0	1	1	none	2.07566407379e-05
T223	T303	FALSE	FALSE	0	0	1	1	none	0.0001385160011758
T225	T303	FALSE	FALSE	0	0	1	1	none	0.0001420926954767
T230	T303	FALSE	FALSE	0	0	1	1	none	0.0001472467587762
T232	T303	FALSE	FALSE	0	0	1	1	none	1.51382303605e-05
T241	T303	FALSE	FALSE	0	0	1	1	none	0.0001562261127287
T270	T303	FALSE	FALSE	0	0	1	1	none	1.65888912277e-05
T271b	T303	FALSE	FALSE	0	0	1	1	none	0.000143932825583
T301	T303	FALSE	FALSE	0	0	1	1	none	2.77337480919e-05
S002	T322	FALSE	FALSE	0	0	1	1	none	8.15095249023999e-05
S007	T322	FALSE	FALSE	0	0	1	1	none	5.82506432205e-05
S021	T322	FALSE	FALSE	0	0	1	1	none	8.43605386882999e-05
S024	T322	FALSE	FALSE	0	0	1	1	none	8.45524854436999e-05
S025	T322	FALSE	FALSE	0	0	1	1	none	8.81978512220999e-05
S026	T322	FALSE	FALSE	0	0	1	1	none	8.18557253251999e-05
S038	T322	FALSE	FALSE	0	0	1	1	none	1.93030834283e-05
S039	T322	FALSE	FALSE	0	0	1	1	none	8.43483311630999e-05
S040	T322	FALSE	FALSE	0	0	1	1	none	0.0001124362456567
S042	T322	FALSE	FALSE	0	0	1	1	none	8.34902007946999e-05
S071	T322	FALSE	FALSE	0	0	1	1	none	0.0001122616451467
S078	T322	FALSE	FALSE	0	0	1	1	none	8.23471255444999e-05
S081	T322	FALSE	FALSE	0	0	1	1	none	8.47169541988999e-05
S085	T322	FALSE	FALSE	0	0	1	1	none	0.0001090047669965
S087	T322	FALSE	FALSE	0	0	1	1	none	0.0001235356437102
S093	T322	FALSE	FALSE	0	0	1	1	none	0.0001009239079185
S097	T322	FALSE	FALSE	0	0	1	1	none	8.61325566200999e-05
S102	T322	FALSE	FALSE	0	0	1	1	none	0.0001131638539545
S106	T322	FALSE	FALSE	0	0	1	1	none	8.45308530183999e-05
S130	T322	FALSE	FALSE	0	0	1	1	none	0.0001223594335742
T009	T322	FALSE	FALSE	0	0	1	1	none	9.05378127051999e-05
T010	T322	FALSE	FALSE	0	0	1	1	none	9.29913195135999e-05
T013	T322	FALSE	FALSE	0	0	1	1	none	1.40738972231e-05
T014	T322	FALSE	FALSE	0	0	1	1	none	8.40918455365999e-05
T020	T322	FALSE	FALSE	0	0	1	1	none	2.40311808172e-05
T021	T322	FALSE	FALSE	0	0	1	1	none	9.33039796842999e-05
T028	T322	FALSE	FALSE	0	0	1	1	none	5.50563007466e-05
T035a	T322	FALSE	FALSE	0	0	1	1	none	0.0001269825603646
T035b	T322	FALSE	FALSE	0	0	1	1	none	9.29913195135999e-05
T040	T322	FALSE	FALSE	0	0	1	1	none	8.72919194897999e-05
T056	T322	FALSE	FALSE	0	0	1	1	none	9.58349658649e-05
T059	T322	FALSE	FALSE	0	0	1	1	none	0.0001190509136727
T065	T322	FALSE	FALSE	0	0	1	1	none	1.77993231596e-05
T069	T322	FALSE	FALSE	0	0	1	1	none	0.0001335606884946
T071	T322	FALSE	FALSE	0	0	1	1	none	6.08109109889e-05
T073	T322	FALSE	FALSE	0	0	1	1	none	9.39173563864e-05
T075	T322	FALSE	FALSE	0	0	1	1	none	8.07663653634999e-05
T077	T322	FALSE	FALSE	0	0	1	1	none	9.39173563864e-05
T087	T322	FALSE	FALSE	0	0	1	1	none	9.25390409380999e-05
T095	T322	FALSE	FALSE	0	0	1	1	none	0.0001246331810072
T099a	T322	FALSE	FALSE	0	0	1	1	none	0.0001222986417157
T102	T322	FALSE	FALSE	0	0	1	1	none	0.0001285413017654
T104	T322	FALSE	FALSE	0	0	1	1	none	6.65605327336e-05
T105	T322	FALSE	FALSE	0	0	1	1	none	1.98352273822e-05
T107	T322	FALSE	FALSE	0	0	1	1	none	0.0001303814318717
T126	T322	FALSE	FALSE	0	0	1	1	none	0.0001379259858505
T156	T322	FALSE	FALSE	0	0	1	1	none	2.7915974379e-05
T159a	T322	FALSE	FALSE	0	0	1	1	none	9.29913195135999e-05
T182	T322	FALSE	FALSE	0	0	1	1	none	2.6770601893e-05
T188	T322	FALSE	FALSE	0	0	1	1	none	6.47004058816e-05
T192	T322	FALSE	FALSE	0	0	1	1	none	0.0001486055141961
T223	T322	FALSE	FALSE	0	0	1	1	none	2.66710629378e-05
T225	T322	FALSE	FALSE	0	0	1	1	none	3.02477572387e-05
T230	T322	FALSE	FALSE	0	0	1	1	none	9.24635836001999e-05
T232	T322	FALSE	FALSE	0	0	1	1	none	0.0001368964071385
T241	T322	FALSE	FALSE	0	0	1	1	none	1.06765212943e-05
T270	T322	FALSE	FALSE	0	0	1	1	none	0.0001383470680057
T271b	T322	FALSE	FALSE	0	0	1	1	none	3.2087887345e-05
T301	T322	FALSE	FALSE	0	0	1	1	none	0.0001543558681459
T303	T322	FALSE	FALSE	0	0	1	1	none	0.000149229851647
S002	T327b	FALSE	FALSE	0	0	1	1	none	0.0001127079475142
S007	T327b	FALSE	FALSE	0	0	1	1	none	0.0001073168917943
S021	T327b	FALSE	FALSE	0	0	1	1	none	0.0001155589613001
S024	T327b	FALSE	FALSE	0	0	1	1	none	0.0001157509080555
S025	T327b	FALSE	FALSE	0	0	1	1	none	0.0001193962738339
S026	T327b	FALSE	FALSE	0	0	1	1	none	0.000113054147937
S038	T327b	FALSE	FALSE	0	0	1	1	none	0.0001087955224629
S039	T327b	FALSE	FALSE	0	0	1	1	none	0.0001155467537749
S040	T327b	FALSE	FALSE	0	0	1	1	none	4.13041778545e-05
S042	T327b	FALSE	FALSE	0	0	1	1	none	0.0001146886234065
S071	T327b	FALSE	FALSE	0	0	1	1	none	2.63992235365e-05
S078	T327b	FALSE	FALSE	0	0	1	1	none	0.0001135455481563
S081	T327b	FALSE	FALSE	0	0	1	1	none	0.0001159153768107
S085	T327b	FALSE	FALSE	0	0	1	1	none	5.22581741323e-05
S087	T327b	FALSE	FALSE	0	0	1	1	none	6.6789050846e-05
S093	T327b	FALSE	FALSE	0	0	1	1	none	4.41773150543e-05
S097	T327b	FALSE	FALSE	0	0	1	1	none	0.0001173309792319
S102	T327b	FALSE	FALSE	0	0	1	1	none	4.20317861523e-05
S106	T327b	FALSE	FALSE	0	0	1	1	none	0.0001157292756302
S130	T327b	FALSE	FALSE	0	0	1	1	none	6.561284071e-05
T009	T327b	FALSE	FALSE	0	0	1	1	none	0.000121736235317
T010	T327b	FALSE	FALSE	0	0	1	1	none	0.0001241897421254
T013	T327b	FALSE	FALSE	0	0	1	1	none	0.0001152514620723
T014	T327b	FALSE	FALSE	0	0	1	1	none	0.0001152902681484
T020	T327b	FALSE	FALSE	0	0	1	1	none	0.0001135236198518
T021	T327b	FALSE	FALSE	0	0	1	1	none	0.0001245024022961
T028	T327b	FALSE	FALSE	0	0	1	1	none	0.0001041225493204
T035a	T327b	FALSE	FALSE	0	0	1	1	none	7.02359675004e-05
T035b	T327b	FALSE	FALSE	0	0	1	1	none	0.0001241897421254
T040	T327b	FALSE	FALSE	0	0	1	1	none	0.0001184903421016
T056	T327b	FALSE	FALSE	0	0	1	1	none	0.0001270333884767
T059	T327b	FALSE	FALSE	0	0	1	1	none	4.79188458705e-05
T065	T327b	FALSE	FALSE	0	0	1	1	none	0.0001097452690026
T069	T327b	FALSE	FALSE	0	0	1	1	none	4.76982668844e-05
T071	T327b	FALSE	FALSE	0	0	1	1	none	0.0001098771595627
T073	T327b	FALSE	FALSE	0	0	1	1	none	0.0001251157789982
T075	T327b	FALSE	FALSE	0	0	1	1	none	0.0001092567495793
T077	T327b	FALSE	FALSE	0	0	1	1	none	0.0001251157789982
T087	T327b	FALSE	FALSE	0	0	1	1	none	0.0001237374635499
T095	T327b	FALSE	FALSE	0	0	1	1	none	6.7886588143e-05
T099a	T327b	FALSE	FALSE	0	0	1	1	none	6.55520488515e-05
T102	T327b	FALSE	FALSE	0	0	1	1	none	7.17947089012e-05
T104	T327b	FALSE	FALSE	0	0	1	1	none	0.0001156267813074
T105	T327b	FALSE	FALSE	0	0	1	1	none	0.0001117811732252
T107	T327b	FALSE	FALSE	0	0	1	1	none	7.36348390075e-05
T126	T327b	FALSE	FALSE	0	0	1	1	none	5.20635642403e-05
T156	T327b	FALSE	FALSE	0	0	1	1	none	0.0001161761600528
T159a	T327b	FALSE	FALSE	0	0	1	1	none	0.0001241897421254
T182	T327b	FALSE	FALSE	0	0	1	1	none	0.0001150307875668
T188	T327b	FALSE	FALSE	0	0	1	1	none	0.0001137666544554
T192	T327b	FALSE	FALSE	0	0	1	1	none	6.27430925859e-05
T223	T327b	FALSE	FALSE	0	0	1	1	none	0.0001149312486116
T225	T327b	FALSE	FALSE	0	0	1	1	none	0.0001185079429125
T230	T327b	FALSE	FALSE	0	0	1	1	none	0.000123662006212
T232	T327b	FALSE	FALSE	0	0	1	1	none	5.10339855283e-05
T241	T327b	FALSE	FALSE	0	0	1	1	none	0.0001326413601645
T270	T327b	FALSE	FALSE	0	0	1	1	none	5.24846463955e-05
T271b	T327b	FALSE	FALSE	0	0	1	1	none	0.0001203480730188
T301	T327b	FALSE	FALSE	0	0	1	1	none	6.84934465356999e-05
T303	T327b	FALSE	FALSE	0	0	1	1	none	6.33674300368e-05
T322	T327b	FALSE	FALSE	0	0	1	1	none	0.0001256450990828
S002	T330	TRUE	TRUE	0	0	1	1	none	0.0001108678174079
S007	T330	TRUE	TRUE	0	0	1	1	none	0.000105476761688
S021	T330	TRUE	TRUE	0	0	1	1	none	0.0001137188311938
S024	T330	TRUE	TRUE	0	0	1	1	none	0.0001139107779492
S025	T330	TRUE	TRUE	0	0	1	1	none	0.0001175561437276
S026	T330	TRUE	TRUE	0	0	1	1	none	0.0001112140178307
S038	T330	TRUE	TRUE	0	0	1	1	none	0.0001069553923566
S039	T330	TRUE	TRUE	0	0	1	1	none	0.0001137066236686
S040	T330	TRUE	TRUE	0	0	1	1	none	3.94640477482e-05
S042	T330	TRUE	TRUE	0	0	1	1	none	0.0001128484933002
S071	T330	TRUE	TRUE	0	0	1	1	none	2.45590934302e-05
S078	T330	TRUE	TRUE	0	0	1	1	none	0.00011170541805
S081	T330	TRUE	TRUE	0	0	1	1	none	0.0001140752467044
S085	T330	TRUE	TRUE	0	0	1	1	none	5.0418044026e-05
S087	T330	TRUE	TRUE	0	0	1	1	none	6.49489207397e-05
S093	T330	TRUE	TRUE	0	0	1	1	none	4.2337184948e-05
S097	T330	TRUE	TRUE	0	0	1	1	none	0.0001154908491256
S102	T330	TRUE	TRUE	0	0	1	1	none	4.0191656046e-05
S106	T330	TRUE	TRUE	0	0	1	1	none	0.0001138891455239
S130	T330	TRUE	TRUE	0	0	1	1	none	6.37727106037e-05
T009	T330	TRUE	TRUE	0	0	1	1	none	0.0001198961052107
T010	T330	TRUE	TRUE	0	0	1	1	none	0.0001223496120191
T013	T330	FALSE	FALSE	0	0	1	1	none	0.000113411331966
T014	T330	TRUE	TRUE	0	0	1	1	none	0.0001134501380421
T020	T330	TRUE	TRUE	0	0	1	1	none	0.0001116834897455
T021	T330	TRUE	TRUE	0	0	1	1	none	0.0001226622721898
T028	T330	TRUE	TRUE	0	0	1	1	none	0.0001022824192141
T035a	T330	TRUE	TRUE	0	0	1	1	none	6.83958373941e-05
T035b	T330	TRUE	TRUE	0	0	1	1	none	0.0001223496120191
T040	T330	TRUE	TRUE	0	0	1	1	none	0.0001166502119953
T056	T330	FALSE	FALSE	0	0	1	1	none	0.0001251932583704
T059	T330	TRUE	TRUE	0	0	1	1	none	4.60787157642e-05
T065	T330	TRUE	TRUE	0	0	1	1	none	0.0001079051388963
T069	T330	TRUE	TRUE	0	0	1	1	none	4.58581367781e-05
T071	T330	FALSE	FALSE	0	0	1	1	none	0.0001080370294564
T073	T330	TRUE	TRUE	0	0	1	1	none	0.0001232756488919
T075	T330	TRUE	TRUE	0	0	1	1	none	0.000107416619473
T077	T330	TRUE	TRUE	0	0	1	1	none	0.0001232756488919
T087	T330	TRUE	TRUE	0	0	1	1	none	0.0001218973334436
T095	T330	TRUE	TRUE	0	0	1	1	none	6.60464580367e-05
T099a	T330	TRUE	TRUE	0	0	1	1	none	6.37119187452e-05
T102	T330	FALSE	FALSE	0	0	1	1	none	6.99545787949e-05
T104	T330	FALSE	FALSE	0	0	1	1	none	0.0001137866512011
T105	T330	FALSE	FALSE	0	0	1	1	none	0.0001099410431189
T107	T330	FALSE	FALSE	0	0	1	1	none	7.17947089012e-05
T126	T330	TRUE	TRUE	0	0	1	1	none	5.0223434134e-05
T156	T330	FALSE	FALSE	0	0	1	1	none	0.0001143360299465
T159a	T330	TRUE	TRUE	0	0	1	1	none	0.0001223496120191
T182	T330	FALSE	FALSE	0	0	1	1	none	0.0001131906574605
T188	T330	TRUE	TRUE	0	0	1	1	none	0.0001119265243491
T192	T330	FALSE	FALSE	0	0	1	1	none	6.09029624796e-05
T223	T330	FALSE	FALSE	0	0	1	1	none	0.0001130911185053
T225	T330	FALSE	FALSE	0	0	1	1	none	0.0001166678128062
T230	T330	TRUE	TRUE	0	0	1	1	none	0.0001218218761057
T232	T330	TRUE	TRUE	0	0	1	1	none	4.9193855422e-05
T241	T330	FALSE	FALSE	0	0	1	1	none	0.0001308012300582
T270	T330	FALSE	FALSE	0	0	1	1	none	5.06445162892e-05
T271b	T330	FALSE	FALSE	0	0	1	1	none	0.0001185079429125
T301	T330	FALSE	FALSE	0	0	1	1	none	6.66533164293999e-05
T303	T330	FALSE	FALSE	0	0	1	1	none	6.15272999305e-05
T322	T330	FALSE	FALSE	0	0	1	1	none	0.0001238049689765
T327b	T330	TRUE	TRUE	0	1	1	1	desc	6.133767021e-07
S002	T335	FALSE	FALSE	0	0	1	1	none	0.0001354516353629
S007	T335	FALSE	FALSE	0	0	1	1	none	0.000130060579643
S021	T335	FALSE	FALSE	0	0	1	1	none	0.0001383026491488
S024	T335	FALSE	FALSE	0	0	1	1	none	0.0001384945959042
S025	T335	FALSE	FALSE	0	0	1	1	none	0.0001421399616826
S026	T335	FALSE	FALSE	0	0	1	1	none	0.0001357978357857
S038	T335	FALSE	FALSE	0	0	1	1	none	0.0001315392103116
S039	T335	FALSE	FALSE	0	0	1	1	none	0.0001382904416236
S040	T335	FALSE	FALSE	0	0	1	1	none	6.40478657032e-05
S042	T335	FALSE	FALSE	0	0	1	1	none	0.0001374323112552
S071	T335	FALSE	FALSE	0	0	1	1	none	3.85806485932e-05
S078	T335	FALSE	FALSE	0	0	1	1	none	0.000136289236005
S081	T335	FALSE	FALSE	0	0	1	1	none	0.0001386590646594
S085	T335	FALSE	FALSE	0	0	1	1	none	7.5001861981e-05
S087	T335	FALSE	FALSE	0	0	1	1	none	8.95327386947e-05
S093	T335	FALSE	FALSE	0	0	1	1	none	6.6921002903e-05
S097	T335	FALSE	FALSE	0	0	1	1	none	0.0001400746670806
S102	T335	FALSE	FALSE	0	0	1	1	none	6.4775474001e-05
S106	T335	FALSE	FALSE	0	0	1	1	none	0.0001384729634789
S130	T335	FALSE	FALSE	0	0	1	1	none	8.83565285587e-05
T009	T335	FALSE	FALSE	0	0	1	1	none	0.0001444799231657
T010	T335	FALSE	FALSE	0	0	1	1	none	0.0001469334299741
T013	T335	FALSE	FALSE	0	0	1	1	none	0.000137995149921
T014	T335	FALSE	FALSE	0	0	1	1	none	0.0001380339559971
T020	T335	FALSE	FALSE	0	0	1	1	none	0.0001362673077005
T021	T335	FALSE	FALSE	0	0	1	1	none	0.0001472460901448
T028	T335	FALSE	FALSE	0	0	1	1	none	0.0001268662371691
T035a	T335	FALSE	FALSE	0	0	1	1	none	9.29796553491e-05
T035b	T335	FALSE	FALSE	0	0	1	1	none	0.0001469334299741
T040	T335	FALSE	FALSE	0	0	1	1	none	0.0001412340299503
T056	T335	FALSE	FALSE	0	0	1	1	none	0.0001497770763254
T059	T335	FALSE	FALSE	0	0	1	1	none	7.06625337192e-05
T065	T335	FALSE	FALSE	0	0	1	1	none	0.0001324889568513
T069	T335	FALSE	FALSE	0	0	1	1	none	5.98796919411e-05
T071	T335	FALSE	FALSE	0	0	1	1	none	0.0001326208474114
T073	T335	FALSE	FALSE	0	0	1	1	none	0.0001478594668469
T075	T335	FALSE	FALSE	0	0	1	1	none	0.000132000437428
T077	T335	FALSE	FALSE	0	0	1	1	none	0.0001478594668469
T087	T335	FALSE	FALSE	0	0	1	1	none	0.0001464811513986
T095	T335	FALSE	FALSE	0	0	1	1	none	9.06302759917e-05
T099a	T335	FALSE	FALSE	0	0	1	1	none	8.82957367002e-05
T102	T335	FALSE	FALSE	0	0	1	1	none	9.45383967499e-05
T104	T335	FALSE	FALSE	0	0	1	1	none	0.0001383704691561
T105	T335	FALSE	FALSE	0	0	1	1	none	0.0001345248610739
T107	T335	FALSE	FALSE	0	0	1	1	none	9.63785268562e-05
T126	T335	TRUE	TRUE	1	0	1	1	anc	6.133767021e-07
[truncated: 1,161 more rows]
