# Supplementary material for: Improved characterisation of MRSA transmission using within-host bacterial sequence diversity
Source: eLife. 2019 Oct 8;8:e46402. doi: 10.7554/eLife.46402 (PMC6954020; doi:10.7554/eLife.46402)
Supplement: Figure 9—source data 1. [file elife-46402-fig9-data1.zip › Figure 9-source data 1/classifications/Classification_Posterior_ds_10percol_67.csv]

host.1	host.2	adjacent	contiguous	paths12	paths21	nodes1	nodes2	path.classification	min.distance.between.subgraphs
S002	S007	TRUE	TRUE	0	0	1	1	none	6.30448380214e-05
S002	S021	TRUE	TRUE	0	0	1	1	none	1.51625951006e-05
S007	S021	TRUE	TRUE	0	0	1	1	none	6.29033855596e-05
S002	S024	TRUE	TRUE	0	0	1	1	none	1.4020317489e-05
S007	S024	TRUE	TRUE	0	0	1	1	none	6.1761107948e-05
S021	S024	TRUE	TRUE	0	0	1	1	none	3.5313063524e-06
S002	S025	TRUE	TRUE	0	0	1	1	none	2.32321467772e-05
S007	S025	TRUE	TRUE	0	0	1	1	none	6.43627436662e-05
S021	S025	TRUE	TRUE	0	0	1	1	none	2.30906943154e-05
S024	S025	TRUE	TRUE	0	0	1	1	none	2.19484167038e-05
S002	S026	TRUE	TRUE	0	0	1	1	none	1.89997696052e-05
S007	S026	TRUE	TRUE	0	0	1	1	none	6.01303664942e-05
S021	S026	TRUE	TRUE	0	0	1	1	none	1.88583171434e-05
S024	S026	TRUE	TRUE	0	0	1	1	none	1.77160395318e-05
S025	S026	TRUE	TRUE	0	0	1	1	none	1.7728486422e-05
S002	S038	TRUE	TRUE	0	0	1	1	none	6.78028340188e-05
S007	S038	TRUE	TRUE	0	0	1	1	none	4.79011114434e-05
S021	S038	TRUE	TRUE	0	0	1	1	none	6.7661381557e-05
S024	S038	TRUE	TRUE	0	0	1	1	none	6.65191039454e-05
S025	S038	TRUE	TRUE	0	0	1	1	none	6.91207396636e-05
S026	S038	TRUE	TRUE	0	0	1	1	none	6.48883624916e-05
S002	S039	TRUE	TRUE	0	0	1	1	none	1.58397076696e-05
S007	S039	TRUE	TRUE	0	0	1	1	none	6.35804981286e-05
S021	S039	TRUE	TRUE	0	0	1	1	none	3.826836229e-06
S024	S039	TRUE	TRUE	0	0	1	1	none	4.2084189214e-06
S025	S039	TRUE	TRUE	0	0	1	1	none	2.37678068844e-05
S026	S039	TRUE	TRUE	0	0	1	1	none	1.95354297124e-05
S038	S039	TRUE	TRUE	0	0	1	1	none	6.8338494126e-05
S002	S040	TRUE	TRUE	0	0	1	1	none	0.0001067461544928
S007	S040	TRUE	TRUE	0	0	1	1	none	0.0001064711264218
S021	S040	TRUE	TRUE	0	0	1	1	none	0.000106604702031
S024	S040	TRUE	TRUE	0	0	1	1	none	0.0001054624244194
S025	S040	TRUE	TRUE	0	0	1	1	none	0.0001080640601376
S026	S040	TRUE	TRUE	0	0	1	1	none	0.0001038316829656
S038	S040	TRUE	TRUE	0	0	1	1	none	0.0001112291224192
S039	S040	TRUE	TRUE	0	0	1	1	none	0.0001072818146
S002	S042	TRUE	TRUE	0	0	1	1	none	1.34230603038e-05
S007	S042	TRUE	TRUE	0	0	1	1	none	6.11638507628e-05
S021	S042	TRUE	TRUE	0	0	1	1	none	4.1285635376e-06
S024	S042	TRUE	TRUE	0	0	1	1	none	2.986285926e-06
S025	S042	TRUE	TRUE	0	0	1	1	none	2.13511595186e-05
S026	S042	TRUE	TRUE	0	0	1	1	none	1.71187823466e-05
S038	S042	TRUE	TRUE	0	0	1	1	none	6.59218467602e-05
S039	S042	TRUE	TRUE	0	0	1	1	none	4.8056761066e-06
S040	S042	TRUE	TRUE	0	0	1	1	none	0.0001048651672342
S002	S071	TRUE	TRUE	0	0	1	1	none	9.99097164004e-05
S007	S071	TRUE	TRUE	0	0	1	1	none	9.96346883294e-05
S021	S071	TRUE	TRUE	0	0	1	1	none	9.97682639386e-05
S024	S071	TRUE	TRUE	0	0	1	1	none	9.8625986327e-05
S025	S071	TRUE	TRUE	0	0	1	1	none	0.0001012276220452
S026	S071	TRUE	TRUE	0	0	1	1	none	9.69952448732e-05
S038	S071	TRUE	TRUE	0	0	1	1	none	0.0001043926843268
S039	S071	TRUE	TRUE	0	0	1	1	none	0.0001004453765076
S040	S071	TRUE	TRUE	0	0	1	1	none	3.00746039588e-05
S042	S071	TRUE	TRUE	0	0	1	1	none	9.80287291418e-05
S002	S078	TRUE	TRUE	0	0	1	1	none	1.49608058572e-05
S007	S078	TRUE	TRUE	0	0	1	1	none	6.27015963162e-05
S021	S078	TRUE	TRUE	0	0	1	1	none	6.8608234614e-06
S024	S078	TRUE	TRUE	0	0	1	1	none	5.7185458498e-06
S025	S078	TRUE	TRUE	0	0	1	1	none	2.2888905072e-05
S026	S078	TRUE	TRUE	0	0	1	1	none	1.86565279e-05
S038	S078	TRUE	TRUE	0	0	1	1	none	6.74595923136e-05
S039	S078	TRUE	TRUE	0	0	1	1	none	7.5379360304e-06
S040	S078	TRUE	TRUE	0	0	1	1	none	0.0001064029127876
S042	S078	TRUE	TRUE	0	0	1	1	none	5.1212886646e-06
S071	S078	TRUE	TRUE	0	0	1	1	none	9.95664746952e-05
S002	S081	TRUE	TRUE	0	0	1	1	none	1.46592336038e-05
S007	S081	TRUE	TRUE	0	0	1	1	none	6.24000240628e-05
S021	S081	TRUE	TRUE	0	0	1	1	none	4.1702224672e-06
S024	S081	TRUE	TRUE	0	0	1	1	none	1.8334304852e-06
S025	S081	TRUE	TRUE	0	0	1	1	none	2.25873328186e-05
S026	S081	TRUE	TRUE	0	0	1	1	none	1.83549556466e-05
S038	S081	TRUE	TRUE	0	0	1	1	none	6.71580200602e-05
S039	S081	TRUE	TRUE	0	0	1	1	none	4.8473350362e-06
S040	S081	TRUE	TRUE	0	0	1	1	none	0.0001061013405342
S042	S081	TRUE	TRUE	0	0	1	1	none	3.6252020408e-06
S071	S081	TRUE	TRUE	0	0	1	1	none	9.92649024418e-05
S078	S081	TRUE	TRUE	0	0	1	1	none	6.3574619646e-06
S002	S085	TRUE	TRUE	0	0	1	1	none	0.0001020935945022
S007	S085	TRUE	TRUE	0	0	1	1	none	0.0001018185664312
S021	S085	TRUE	TRUE	0	0	1	1	none	0.0001019521420404
S024	S085	TRUE	TRUE	0	0	1	1	none	0.0001008098644288
S025	S085	TRUE	TRUE	0	0	1	1	none	0.000103411500147
S026	S085	TRUE	TRUE	0	0	1	1	none	9.9179122975e-05
S038	S085	TRUE	TRUE	0	0	1	1	none	0.0001065765624286
S039	S085	TRUE	TRUE	0	0	1	1	none	0.0001026292546094
S040	S085	TRUE	TRUE	0	0	1	1	none	5.02597648426e-05
S042	S085	TRUE	TRUE	0	0	1	1	none	0.0001002126072436
S071	S085	TRUE	TRUE	0	0	1	1	none	4.34233267502e-05
S078	S085	TRUE	TRUE	0	0	1	1	none	0.000101750352797
S081	S085	TRUE	TRUE	0	0	1	1	none	0.0001014487805436
S002	S087	TRUE	TRUE	0	0	1	1	none	0.0001124875412394
S007	S087	TRUE	TRUE	0	0	1	1	none	0.0001122125131684
S021	S087	TRUE	TRUE	0	0	1	1	none	0.0001123460887776
S024	S087	TRUE	TRUE	0	0	1	1	none	0.000111203811166
S025	S087	TRUE	TRUE	0	0	1	1	none	0.0001138054468842
S026	S087	TRUE	TRUE	0	0	1	1	none	0.0001095730697122
S038	S087	TRUE	TRUE	0	0	1	1	none	0.0001169705091658
S039	S087	TRUE	TRUE	0	0	1	1	none	0.0001130232013466
S040	S087	TRUE	TRUE	0	0	1	1	none	6.06537115798e-05
S042	S087	TRUE	TRUE	0	0	1	1	none	0.0001106065539808
S071	S087	TRUE	TRUE	0	0	1	1	none	5.38172734874e-05
S078	S087	TRUE	TRUE	0	0	1	1	none	0.0001121442995342
S081	S087	TRUE	TRUE	0	0	1	1	none	0.0001118427272808
S085	S087	TRUE	TRUE	0	0	1	1	none	3.01842678392e-05
S002	S093	TRUE	TRUE	0	0	1	1	none	8.74102432274e-05
S007	S093	TRUE	TRUE	0	0	1	1	none	8.71352151564e-05
S021	S093	TRUE	TRUE	0	0	1	1	none	8.72687907656e-05
S024	S093	TRUE	TRUE	0	0	1	1	none	8.6126513154e-05
S025	S093	TRUE	TRUE	0	0	1	1	none	8.87281488722e-05
S026	S093	TRUE	TRUE	0	0	1	1	none	8.44957717002e-05
S038	S093	TRUE	TRUE	0	0	1	1	none	9.18932111538e-05
S039	S093	TRUE	TRUE	0	0	1	1	none	8.79459033346e-05
S040	S093	TRUE	TRUE	0	0	1	1	none	3.55764135678e-05
S042	S093	TRUE	TRUE	0	0	1	1	none	8.55292559688e-05
S071	S093	TRUE	TRUE	0	0	1	1	none	2.87399754754e-05
S078	S093	TRUE	TRUE	0	0	1	1	none	8.70670015222e-05
S081	S093	TRUE	TRUE	0	0	1	1	none	8.67654292688e-05
S085	S093	TRUE	TRUE	0	0	1	1	none	1.58778656452e-05
S087	S093	TRUE	TRUE	0	0	1	1	none	2.62718123824e-05
S002	S097	TRUE	TRUE	0	0	1	1	none	2.02523958488e-05
S007	S097	TRUE	TRUE	0	0	1	1	none	6.13829927378e-05
S021	S097	TRUE	TRUE	0	0	1	1	none	2.0110943387e-05
S024	S097	TRUE	TRUE	0	0	1	1	none	1.89686657754e-05
S025	S097	TRUE	TRUE	0	0	1	1	none	4.7834233416e-06
S026	S097	TRUE	TRUE	0	0	1	1	none	1.47487354936e-05
S038	S097	TRUE	TRUE	0	0	1	1	none	6.61409887352e-05
S039	S097	TRUE	TRUE	0	0	1	1	none	2.0788055956e-05
S040	S097	TRUE	TRUE	0	0	1	1	none	0.0001050843092092
S042	S097	TRUE	TRUE	0	0	1	1	none	1.83714085902e-05
S071	S097	TRUE	TRUE	0	0	1	1	none	9.82478711168e-05
S078	S097	TRUE	TRUE	0	0	1	1	none	1.99091541436e-05
S081	S097	TRUE	TRUE	0	0	1	1	none	1.96075818902e-05
S085	S097	TRUE	TRUE	0	0	1	1	none	0.0001004317492186
S087	S097	TRUE	TRUE	0	0	1	1	none	0.0001108256959558
S093	S097	TRUE	TRUE	0	0	1	1	none	8.57483979438e-05
S002	S102	TRUE	TRUE	0	0	1	1	none	0.0001081870163082
S007	S102	TRUE	TRUE	0	0	1	1	none	0.0001079119882372
S021	S102	TRUE	TRUE	0	0	1	1	none	0.0001080455638464
S024	S102	TRUE	TRUE	0	0	1	1	none	0.0001069032862348
S025	S102	TRUE	TRUE	0	0	1	1	none	0.000109504921953
S026	S102	TRUE	TRUE	0	0	1	1	none	0.000105272544781
S038	S102	TRUE	TRUE	0	0	1	1	none	0.0001126699842346
S039	S102	TRUE	TRUE	0	0	1	1	none	0.0001087226764154
S040	S102	TRUE	TRUE	0	0	1	1	none	5.0244049266e-06
S042	S102	TRUE	TRUE	0	0	1	1	none	0.0001063060290496
S071	S102	TRUE	TRUE	0	0	1	1	none	3.15154657742e-05
S078	S102	TRUE	TRUE	0	0	1	1	none	0.000107843774603
S081	S102	TRUE	TRUE	0	0	1	1	none	0.0001075422023496
S085	S102	TRUE	TRUE	0	0	1	1	none	5.1700626658e-05
S087	S102	TRUE	TRUE	0	0	1	1	none	6.20945733952e-05
S093	S102	TRUE	TRUE	0	0	1	1	none	3.70172753832e-05
S097	S102	TRUE	TRUE	0	0	1	1	none	0.0001065251710246
S002	S106	TRUE	TRUE	0	0	1	1	none	1.5460824932e-05
S007	S106	TRUE	TRUE	0	0	1	1	none	6.43961297614e-05
S021	S106	TRUE	TRUE	0	0	1	1	none	1.65138868406e-05
S024	S106	TRUE	TRUE	0	0	1	1	none	1.5371609229e-05
S025	S106	TRUE	TRUE	0	0	1	1	none	2.45834385172e-05
S026	S106	TRUE	TRUE	0	0	1	1	none	2.03510613452e-05
S038	S106	TRUE	TRUE	0	0	1	1	none	6.91541257588e-05
S039	S106	TRUE	TRUE	0	0	1	1	none	1.71909994096e-05
S040	S106	TRUE	TRUE	0	0	1	1	none	0.0001080974462328
S042	S106	TRUE	TRUE	0	0	1	1	none	1.47743520438e-05
S071	S106	TRUE	TRUE	0	0	1	1	none	0.0001012610081404
S078	S106	TRUE	TRUE	0	0	1	1	none	1.63120975972e-05
S081	S106	TRUE	TRUE	0	0	1	1	none	1.60105253438e-05
S085	S106	TRUE	TRUE	0	0	1	1	none	0.0001034448862422
S087	S106	TRUE	TRUE	0	0	1	1	none	0.0001138388329794
S093	S106	TRUE	TRUE	0	0	1	1	none	8.87615349674e-05
S097	S106	TRUE	TRUE	0	0	1	1	none	2.16036875888e-05
S102	S106	TRUE	TRUE	0	0	1	1	none	0.0001095383080482
S002	S130	TRUE	TRUE	0	0	1	1	none	0.0001114133983554
S007	S130	TRUE	TRUE	0	0	1	1	none	0.0001111383702844
S021	S130	TRUE	TRUE	0	0	1	1	none	0.0001112719458936
S024	S130	TRUE	TRUE	0	0	1	1	none	0.000110129668282
S025	S130	TRUE	TRUE	0	0	1	1	none	0.0001127313040002
S026	S130	TRUE	TRUE	0	0	1	1	none	0.0001084989268282
S038	S130	TRUE	TRUE	0	0	1	1	none	0.0001158963662818
S039	S130	TRUE	TRUE	0	0	1	1	none	0.0001119490584626
S040	S130	TRUE	TRUE	0	0	1	1	none	5.95795686958e-05
S042	S130	TRUE	TRUE	0	0	1	1	none	0.0001095324110968
S071	S130	TRUE	TRUE	0	0	1	1	none	5.27431306034e-05
S078	S130	TRUE	TRUE	0	0	1	1	none	0.0001110701566502
S081	S130	TRUE	TRUE	0	0	1	1	none	0.0001107685843968
S085	S130	TRUE	TRUE	0	0	1	1	none	2.91101249552e-05
S087	S130	TRUE	TRUE	0	0	1	1	none	2.2686572544e-06
S093	S130	TRUE	TRUE	0	0	1	1	none	2.51976694984e-05
S097	S130	TRUE	TRUE	0	0	1	1	none	0.0001097515530718
S102	S130	TRUE	TRUE	0	0	1	1	none	6.10204305112e-05
S106	S130	TRUE	TRUE	0	0	1	1	none	0.0001127646900954
S002	T009	FALSE	FALSE	0	0	1	1	none	2.621654099e-05
S007	T009	FALSE	FALSE	0	0	1	1	none	6.7347137879e-05
S021	T009	FALSE	FALSE	0	0	1	1	none	2.60750885282e-05
S024	T009	FALSE	FALSE	0	0	1	1	none	2.49328109166e-05
S025	T009	FALSE	FALSE	0	0	1	1	none	2.49452578068e-05
S026	T009	FALSE	FALSE	0	0	1	1	none	1.54680433008e-05
S038	T009	FALSE	FALSE	0	0	1	1	none	7.21051338764e-05
S039	T009	FALSE	FALSE	0	0	1	1	none	2.67522010972e-05
S040	T009	FALSE	FALSE	0	0	1	1	none	0.0001110484543504
S042	T009	FALSE	FALSE	0	0	1	1	none	2.43355537314e-05
S071	T009	FALSE	FALSE	0	0	1	1	none	0.000104212016258
S078	T009	FALSE	FALSE	0	0	1	1	none	2.58732992848e-05
S081	T009	FALSE	FALSE	0	0	1	1	none	2.55717270314e-05
S085	T009	FALSE	FALSE	0	0	1	1	none	0.0001063958943598
S087	T009	FALSE	FALSE	0	0	1	1	none	0.000116789841097
S093	T009	FALSE	FALSE	0	0	1	1	none	9.1712543085e-05
S097	T009	FALSE	FALSE	0	0	1	1	none	2.19655068784e-05
S102	T009	FALSE	FALSE	0	0	1	1	none	0.0001124893161658
S106	T009	FALSE	FALSE	0	0	1	1	none	2.756783273e-05
S130	T009	FALSE	FALSE	0	0	1	1	none	0.000115715698213
S002	T010	FALSE	FALSE	0	0	1	1	none	2.64475023702e-05
S007	T010	FALSE	FALSE	0	0	1	1	none	6.75780992592e-05
S021	T010	FALSE	FALSE	0	0	1	1	none	2.63060499084e-05
S024	T010	FALSE	FALSE	0	0	1	1	none	2.51637722968e-05
S025	T010	FALSE	FALSE	0	0	1	1	none	2.5176219187e-05
S026	T010	FALSE	FALSE	0	0	1	1	none	1.5699004681e-05
S038	T010	FALSE	FALSE	0	0	1	1	none	7.23360952566e-05
S039	T010	FALSE	FALSE	0	0	1	1	none	2.69831624774e-05
S040	T010	FALSE	FALSE	0	0	1	1	none	0.0001112794157306
S042	T010	FALSE	FALSE	0	0	1	1	none	2.45665151116e-05
S071	T010	FALSE	FALSE	0	0	1	1	none	0.0001044429776382
S078	T010	FALSE	FALSE	0	0	1	1	none	2.6104260665e-05
S081	T010	FALSE	FALSE	0	0	1	1	none	2.58026884116e-05
S085	T010	FALSE	FALSE	0	0	1	1	none	0.00010662685574
S087	T010	FALSE	FALSE	0	0	1	1	none	0.0001170208024772
S093	T010	FALSE	FALSE	0	0	1	1	none	9.19435044652e-05
S097	T010	FALSE	FALSE	0	0	1	1	none	2.21964682586e-05
S102	T010	FALSE	FALSE	0	0	1	1	none	0.000112720277546
S106	T010	FALSE	FALSE	0	0	1	1	none	2.77987941102e-05
S130	T010	FALSE	FALSE	0	0	1	1	none	0.0001159466595932
T009	T010	FALSE	FALSE	0	0	1	1	none	4.2433472006e-06
S002	T013	FALSE	FALSE	0	0	1	1	none	7.50514040775e-05
S007	T013	FALSE	FALSE	0	0	1	1	none	5.51496815021e-05
S021	T013	FALSE	FALSE	0	0	1	1	none	7.49099516157e-05
S024	T013	FALSE	FALSE	0	0	1	1	none	7.37676740041e-05
S025	T013	FALSE	FALSE	0	0	1	1	none	7.63693097223e-05
S026	T013	FALSE	FALSE	0	0	1	1	none	7.21369325503e-05
S038	T013	FALSE	FALSE	0	0	1	1	none	1.21350935291e-05
S039	T013	FALSE	FALSE	0	0	1	1	none	7.55870641847e-05
S040	T013	FALSE	FALSE	0	0	1	1	none	0.0001184776924779
S042	T013	FALSE	FALSE	0	0	1	1	none	7.31704168189e-05
S071	T013	FALSE	FALSE	0	0	1	1	none	0.0001116412543855
S078	T013	FALSE	FALSE	0	0	1	1	none	7.47081623723e-05
S081	T013	FALSE	FALSE	0	0	1	1	none	7.44065901189e-05
S085	T013	FALSE	FALSE	0	0	1	1	none	0.0001138251324873
S087	T013	FALSE	FALSE	0	0	1	1	none	0.0001242190792245
S093	T013	FALSE	FALSE	0	0	1	1	none	9.91417812125e-05
S097	T013	FALSE	FALSE	0	0	1	1	none	7.33895587939e-05
S102	T013	FALSE	FALSE	0	0	1	1	none	0.0001199185542933
S106	T013	FALSE	FALSE	0	0	1	1	none	7.64026958175e-05
S130	T013	FALSE	FALSE	0	0	1	1	none	0.0001231449363405
T009	T013	FALSE	FALSE	0	0	1	1	none	7.93537039351e-05
T010	T013	FALSE	FALSE	0	0	1	1	none	7.95846653153e-05
S002	T014	TRUE	TRUE	0	0	1	1	none	1.55244078546e-05
S007	T014	TRUE	TRUE	0	0	1	1	none	6.32651983136e-05
S021	T014	TRUE	TRUE	0	0	1	1	none	6.2299110884e-06
S024	T014	TRUE	TRUE	0	0	1	1	none	5.0876334768e-06
S025	T014	TRUE	TRUE	0	0	1	1	none	2.34525070694e-05
S026	T014	TRUE	TRUE	0	0	1	1	none	1.92201298974e-05
S038	T014	TRUE	TRUE	0	0	1	1	none	6.8023194311e-05
S039	T014	TRUE	TRUE	0	0	1	1	none	6.9070236574e-06
S040	T014	TRUE	TRUE	0	0	1	1	none	0.000106966514785
S042	T014	TRUE	TRUE	0	0	1	1	none	3.2958619212e-06
S071	T014	TRUE	TRUE	0	0	1	1	none	0.0001001300766926
S078	T014	TRUE	TRUE	0	0	1	1	none	7.2226362154e-06
S081	T014	TRUE	TRUE	0	0	1	1	none	5.7265495916e-06
S085	T014	TRUE	TRUE	0	0	1	1	none	0.0001023139547944
S087	T014	TRUE	TRUE	0	0	1	1	none	0.0001127079015316
S093	T014	TRUE	TRUE	0	0	1	1	none	8.76306035196e-05
S097	T014	TRUE	TRUE	0	0	1	1	none	2.0472756141e-05
S102	T014	TRUE	TRUE	0	0	1	1	none	0.0001084073766004
S106	T014	TRUE	TRUE	0	0	1	1	none	1.68756995946e-05
S130	T014	TRUE	TRUE	0	0	1	1	none	0.0001116337586476
T009	T014	FALSE	FALSE	0	0	1	1	none	2.64369012822e-05
T010	T014	FALSE	FALSE	0	0	1	1	none	2.66678626624e-05
T013	T014	FALSE	FALSE	0	0	1	1	none	7.52717643697e-05
S002	T020	TRUE	TRUE	0	0	1	1	none	7.03377417846e-05
S007	T020	TRUE	TRUE	0	0	1	1	none	5.04360192092e-05
S021	T020	TRUE	TRUE	0	0	1	1	none	7.01962893228e-05
S024	T020	TRUE	TRUE	0	0	1	1	none	6.90540117112e-05
S025	T020	TRUE	TRUE	0	0	1	1	none	7.16556474294e-05
S026	T020	TRUE	TRUE	0	0	1	1	none	6.74232702574e-05
S038	T020	TRUE	TRUE	0	0	1	1	none	3.7294221362e-06
S039	T020	TRUE	TRUE	0	0	1	1	none	7.08734018918e-05
S040	T020	TRUE	TRUE	0	0	1	1	none	0.000113764030185
S042	T020	TRUE	TRUE	0	0	1	1	none	6.8456754526e-05
S071	T020	TRUE	TRUE	0	0	1	1	none	0.0001069275920926
S078	T020	TRUE	TRUE	0	0	1	1	none	6.99945000794e-05
S081	T020	TRUE	TRUE	0	0	1	1	none	6.9692927826e-05
S085	T020	TRUE	TRUE	0	0	1	1	none	0.0001091114701944
S087	T020	TRUE	TRUE	0	0	1	1	none	0.0001195054169316
S093	T020	TRUE	TRUE	0	0	1	1	none	9.44281189196e-05
S097	T020	TRUE	TRUE	0	0	1	1	none	6.8675896501e-05
S102	T020	TRUE	TRUE	0	0	1	1	none	0.0001152048920004
S106	T020	TRUE	TRUE	0	0	1	1	none	7.16890335246e-05
S130	T020	TRUE	TRUE	0	0	1	1	none	0.0001184312740476
T009	T020	FALSE	FALSE	0	0	1	1	none	7.46400416422e-05
T010	T020	FALSE	FALSE	0	0	1	1	none	7.48710030224e-05
T013	T020	FALSE	FALSE	0	0	1	1	none	1.46700012949e-05
T014	T020	TRUE	TRUE	0	0	1	1	none	7.05581020768e-05
S002	T021	FALSE	FALSE	0	0	1	1	none	2.65993768206e-05
S007	T021	FALSE	FALSE	0	0	1	1	none	6.77299737096e-05
S021	T021	FALSE	FALSE	0	0	1	1	none	2.64579243588e-05
S024	T021	FALSE	FALSE	0	0	1	1	none	2.53156467472e-05
S025	T021	FALSE	FALSE	0	0	1	1	none	2.53280936374e-05
S026	T021	FALSE	FALSE	0	0	1	1	none	1.58508791314e-05
S038	T021	FALSE	FALSE	0	0	1	1	none	7.2487969707e-05
S039	T021	FALSE	FALSE	0	0	1	1	none	2.71350369278e-05
S040	T021	FALSE	FALSE	0	0	1	1	none	0.000111431290181
S042	T021	FALSE	FALSE	0	0	1	1	none	2.4718389562e-05
S071	T021	FALSE	FALSE	0	0	1	1	none	0.0001045948520886
S078	T021	FALSE	FALSE	0	0	1	1	none	2.62561351154e-05
S081	T021	FALSE	FALSE	0	0	1	1	none	2.5954562862e-05
S085	T021	FALSE	FALSE	0	0	1	1	none	0.0001067787301904
S087	T021	FALSE	FALSE	0	0	1	1	none	0.0001171726769276
S093	T021	FALSE	FALSE	0	0	1	1	none	9.20953789156e-05
S097	T021	FALSE	FALSE	0	0	1	1	none	2.2348342709e-05
S102	T021	FALSE	FALSE	0	0	1	1	none	0.0001128721519964
S106	T021	FALSE	FALSE	0	0	1	1	none	2.79506685606e-05
S130	T021	FALSE	FALSE	0	0	1	1	none	0.0001160985340436
T009	T021	TRUE	TRUE	0	0	1	1	none	3.2007072806e-06
T010	T021	FALSE	FALSE	0	0	1	1	none	4.6261830312e-06
T013	T021	FALSE	FALSE	0	0	1	1	none	7.97365397657e-05
T014	T021	FALSE	FALSE	0	0	1	1	none	2.68197371128e-05
T020	T021	FALSE	FALSE	0	0	1	1	none	7.50228774728e-05
S002	T028	TRUE	TRUE	0	0	1	1	none	7.28363022944e-05
S007	T028	TRUE	TRUE	0	0	1	1	none	3.9090437953e-05
S021	T028	TRUE	TRUE	0	0	1	1	none	7.26948498326e-05
S024	T028	TRUE	TRUE	0	0	1	1	none	7.1552572221e-05
S025	T028	TRUE	TRUE	0	0	1	1	none	7.41542079392e-05
S026	T028	TRUE	TRUE	0	0	1	1	none	6.99218307672e-05
S038	T028	TRUE	TRUE	0	0	1	1	none	5.76925757164e-05
S039	T028	TRUE	TRUE	0	0	1	1	none	7.33719624016e-05
S040	T028	TRUE	TRUE	0	0	1	1	none	0.0001162625906948
S042	T028	TRUE	TRUE	0	0	1	1	none	7.09553150358e-05
S071	T028	TRUE	TRUE	0	0	1	1	none	0.0001094261526024
S078	T028	TRUE	TRUE	0	0	1	1	none	7.24930605892e-05
S081	T028	TRUE	TRUE	0	0	1	1	none	7.21914883358e-05
S085	T028	TRUE	TRUE	0	0	1	1	none	0.0001116100307042
S087	T028	TRUE	TRUE	0	0	1	1	none	0.0001220039774414
S093	T028	TRUE	TRUE	0	0	1	1	none	9.69266794294e-05
S097	T028	TRUE	TRUE	0	0	1	1	none	7.11744570108e-05
S102	T028	TRUE	TRUE	0	0	1	1	none	0.0001177034525102
S106	T028	TRUE	TRUE	0	0	1	1	none	7.41875940344e-05
S130	T028	TRUE	TRUE	0	0	1	1	none	0.0001209298345574
T009	T028	FALSE	FALSE	0	0	1	1	none	7.7138602152e-05
T010	T028	FALSE	FALSE	0	0	1	1	none	7.73695635322e-05
T013	T028	FALSE	FALSE	0	0	1	1	none	6.49411457751e-05
T014	T028	TRUE	TRUE	0	0	1	1	none	7.30566625866e-05
T020	T028	TRUE	TRUE	0	0	1	1	none	6.02274834822e-05
T021	T028	FALSE	FALSE	0	0	1	1	none	7.75214379826e-05
S002	T035a	TRUE	TRUE	0	0	1	1	none	0.0001142459280252
S007	T035a	TRUE	TRUE	0	0	1	1	none	0.0001139708999542
S021	T035a	TRUE	TRUE	0	0	1	1	none	0.0001141044755634
S024	T035a	TRUE	TRUE	0	0	1	1	none	0.0001129621979518
S025	T035a	TRUE	TRUE	0	0	1	1	none	0.00011556383367
S026	T035a	TRUE	TRUE	0	0	1	1	none	0.000111331456498
S038	T035a	TRUE	TRUE	0	0	1	1	none	0.0001187288959516
S039	T035a	TRUE	TRUE	0	0	1	1	none	0.0001147815881324
S040	T035a	TRUE	TRUE	0	0	1	1	none	6.24120983656e-05
S042	T035a	TRUE	TRUE	0	0	1	1	none	0.0001123649407666
S071	T035a	TRUE	TRUE	0	0	1	1	none	5.55756602732e-05
S078	T035a	TRUE	TRUE	0	0	1	1	none	0.00011390268632
S081	T035a	TRUE	TRUE	0	0	1	1	none	0.0001136011140666
S085	T035a	TRUE	TRUE	0	0	1	1	none	3.1942654625e-05
S087	T035a	TRUE	TRUE	0	0	1	1	none	7.8535409622e-06
S093	T035a	TRUE	TRUE	0	0	1	1	none	2.80301991682e-05
S097	T035a	TRUE	TRUE	0	0	1	1	none	0.0001125840827416
S102	T035a	TRUE	TRUE	0	0	1	1	none	6.3852960181e-05
S106	T035a	TRUE	TRUE	0	0	1	1	none	0.0001155972197652
S130	T035a	TRUE	TRUE	0	0	1	1	none	6.7793980782e-06
T009	T035a	FALSE	FALSE	0	0	1	1	none	0.0001185482278828
T010	T035a	FALSE	FALSE	0	0	1	1	none	0.000118779189263
T013	T035a	FALSE	FALSE	0	0	1	1	none	0.0001259774660103
T014	T035a	TRUE	TRUE	0	0	1	1	none	0.0001144662883174
T020	T035a	TRUE	TRUE	0	0	1	1	none	0.0001212638037174
T021	T035a	FALSE	FALSE	0	0	1	1	none	0.0001189310637134
T028	T035a	TRUE	TRUE	0	0	1	1	none	0.0001237623642272
S002	T035b	TRUE	TRUE	0	0	1	1	none	2.36130908946e-05
S007	T035b	TRUE	TRUE	0	0	1	1	none	6.47436877836e-05
S021	T035b	TRUE	TRUE	0	0	1	1	none	2.34716384328e-05
S024	T035b	TRUE	TRUE	0	0	1	1	none	2.23293608212e-05
S025	T035b	TRUE	TRUE	0	0	1	1	none	2.23418077114e-05
S026	T035b	TRUE	TRUE	0	0	1	1	none	1.28645932054e-05
S038	T035b	TRUE	TRUE	0	0	1	1	none	6.9501683781e-05
S039	T035b	TRUE	TRUE	0	0	1	1	none	2.41487510018e-05
S040	T035b	TRUE	TRUE	0	0	1	1	none	0.000108445004255
S042	T035b	TRUE	TRUE	0	0	1	1	none	2.1732103636e-05
S071	T035b	TRUE	TRUE	0	0	1	1	none	0.0001016085661626
S078	T035b	TRUE	TRUE	0	0	1	1	none	2.32698491894e-05
S081	T035b	TRUE	TRUE	0	0	1	1	none	2.2968276936e-05
S085	T035b	TRUE	TRUE	0	0	1	1	none	0.0001037924442644
S087	T035b	TRUE	TRUE	0	0	1	1	none	0.0001141863910016
S093	T035b	TRUE	TRUE	0	0	1	1	none	8.91090929896e-05
S097	T035b	TRUE	TRUE	0	0	1	1	none	1.9362056783e-05
S102	T035b	TRUE	TRUE	0	0	1	1	none	0.0001098858660704
S106	T035b	TRUE	TRUE	0	0	1	1	none	2.49643826346e-05
S130	T035b	TRUE	TRUE	0	0	1	1	none	0.0001131122481176
T009	T035b	FALSE	FALSE	0	0	1	1	none	4.9924788362e-06
T010	T035b	FALSE	FALSE	0	0	1	1	none	5.2234402164e-06
T013	T035b	FALSE	FALSE	0	0	1	1	none	7.67502538397e-05
T014	T035b	TRUE	TRUE	0	0	1	1	none	2.38334511868e-05
T020	T035b	TRUE	TRUE	0	0	1	1	none	7.20365915468e-05
T021	T035b	FALSE	FALSE	0	0	1	1	none	5.3753146668e-06
T028	T035b	TRUE	TRUE	0	0	1	1	none	7.45351520566e-05
T035a	T035b	TRUE	TRUE	0	0	1	1	none	0.0001159447777874
S002	T040	TRUE	TRUE	0	0	1	1	none	1.7080905404e-05
S007	T040	TRUE	TRUE	0	0	1	1	none	6.4821695863e-05
S021	T040	TRUE	TRUE	0	0	1	1	none	6.5918942674e-06
S024	T040	TRUE	TRUE	0	0	1	1	none	4.2551022854e-06
S025	T040	TRUE	TRUE	0	0	1	1	none	2.50090046188e-05
S026	T040	TRUE	TRUE	0	0	1	1	none	2.07766274468e-05
S038	T040	TRUE	TRUE	0	0	1	1	none	6.95796918604e-05
S039	T040	TRUE	TRUE	0	0	1	1	none	7.2690068364e-06
S040	T040	TRUE	TRUE	0	0	1	1	none	0.0001085230123344
S042	T040	TRUE	TRUE	0	0	1	1	none	6.046873841e-06
S071	T040	TRUE	TRUE	0	0	1	1	none	0.000101686574242
S078	T040	TRUE	TRUE	0	0	1	1	none	8.7791337648e-06
S081	T040	TRUE	TRUE	0	0	1	1	none	3.6995040298e-06
S085	T040	TRUE	TRUE	0	0	1	1	none	0.0001038704523438
S087	T040	TRUE	TRUE	0	0	1	1	none	0.000114264399081
S093	T040	TRUE	TRUE	0	0	1	1	none	8.9187101069e-05
S097	T040	TRUE	TRUE	0	0	1	1	none	2.20292536904e-05
S102	T040	TRUE	TRUE	0	0	1	1	none	0.0001099638741498
S106	T040	TRUE	TRUE	0	0	1	1	none	1.8432197144e-05
S130	T040	TRUE	TRUE	0	0	1	1	none	0.000113190256197
T009	T040	FALSE	FALSE	0	0	1	1	none	2.79933988316e-05
T010	T040	FALSE	FALSE	0	0	1	1	none	2.82243602118e-05
T013	T040	FALSE	FALSE	0	0	1	1	none	7.68282619191e-05
T014	T040	TRUE	TRUE	0	0	1	1	none	8.1482213918e-06
T020	T040	TRUE	TRUE	0	0	1	1	none	7.21145996262e-05
T021	T040	FALSE	FALSE	0	0	1	1	none	2.83762346622e-05
T028	T040	TRUE	TRUE	0	0	1	1	none	7.4613160136e-05
T035a	T040	TRUE	TRUE	0	0	1	1	none	0.0001160227858668
T035b	T040	TRUE	TRUE	0	0	1	1	none	2.53899487362e-05
S002	T056	FALSE	FALSE	0	0	1	1	none	3.10425958422e-05
S007	T056	FALSE	FALSE	0	0	1	1	none	7.21731927312e-05
S021	T056	FALSE	FALSE	0	0	1	1	none	3.09011433804e-05
S024	T056	FALSE	FALSE	0	0	1	1	none	2.97588657688e-05
S025	T056	FALSE	FALSE	0	0	1	1	none	2.9771312659e-05
S026	T056	FALSE	FALSE	0	0	1	1	none	2.0294098153e-05
S038	T056	FALSE	FALSE	0	0	1	1	none	7.69311887286e-05
S039	T056	FALSE	FALSE	0	0	1	1	none	3.15782559494e-05
S040	T056	FALSE	FALSE	0	0	1	1	none	0.0001158745092026
S042	T056	FALSE	FALSE	0	0	1	1	none	2.91616085836e-05
S071	T056	FALSE	FALSE	0	0	1	1	none	0.0001090380711102
S078	T056	FALSE	FALSE	0	0	1	1	none	3.0699354137e-05
S081	T056	FALSE	FALSE	0	0	1	1	none	3.03977818836e-05
S085	T056	FALSE	FALSE	0	0	1	1	none	0.000111221949212
S087	T056	FALSE	FALSE	0	0	1	1	none	0.0001216158959492
S093	T056	FALSE	FALSE	0	0	1	1	none	9.65385979372e-05
S097	T056	FALSE	FALSE	0	0	1	1	none	2.67915617306e-05
S102	T056	FALSE	FALSE	0	0	1	1	none	0.000117315371018
S106	T056	FALSE	FALSE	0	0	1	1	none	3.23938875822e-05
S130	T056	FALSE	FALSE	0	0	1	1	none	0.0001205417530652
T009	T056	TRUE	TRUE	1	0	1	1	anc	1.242511741e-06
T010	T056	FALSE	FALSE	0	0	1	1	none	9.0694020528e-06
T013	T056	FALSE	FALSE	0	0	1	1	none	8.41797587872999e-05
T014	T056	FALSE	FALSE	0	0	1	1	none	3.12629561344e-05
T020	T056	FALSE	FALSE	0	0	1	1	none	7.94660964944e-05
T021	T056	FALSE	FALSE	0	0	1	1	none	8.0267621328e-06
T028	T056	FALSE	FALSE	0	0	1	1	none	8.19646570042e-05
T035a	T056	FALSE	FALSE	0	0	1	1	none	0.000123374282735
T035b	T056	FALSE	FALSE	0	0	1	1	none	9.8185336884e-06
T040	T056	FALSE	FALSE	0	0	1	1	none	3.28194536838e-05
S002	T059	TRUE	TRUE	0	0	1	1	none	0.0001133317741826
S007	T059	TRUE	TRUE	0	0	1	1	none	0.0001130567461116
S021	T059	TRUE	TRUE	0	0	1	1	none	0.0001131903217208
S024	T059	TRUE	TRUE	0	0	1	1	none	0.0001120480441092
S025	T059	TRUE	TRUE	0	0	1	1	none	0.0001146496798274
S026	T059	TRUE	TRUE	0	0	1	1	none	0.0001104173026554
S038	T059	TRUE	TRUE	0	0	1	1	none	0.000117814742109
S039	T059	TRUE	TRUE	0	0	1	1	none	0.0001138674342898
S040	T059	TRUE	TRUE	0	0	1	1	none	7.7801340602e-06
S042	T059	TRUE	TRUE	0	0	1	1	none	0.000111450786924
S071	T059	TRUE	TRUE	0	0	1	1	none	3.66602236486e-05
S078	T059	TRUE	TRUE	0	0	1	1	none	0.0001129885324774
S081	T059	TRUE	TRUE	0	0	1	1	none	0.000112686960224
S085	T059	TRUE	TRUE	0	0	1	1	none	5.68453845324e-05
S087	T059	TRUE	TRUE	0	0	1	1	none	6.72393312696e-05
S093	T059	TRUE	TRUE	0	0	1	1	none	4.21620332576e-05
S097	T059	TRUE	TRUE	0	0	1	1	none	0.000111669928899
S102	T059	TRUE	TRUE	0	0	1	1	none	1.16100246164e-05
S106	T059	TRUE	TRUE	0	0	1	1	none	0.0001146830659226
S130	T059	TRUE	TRUE	0	0	1	1	none	6.61651883856e-05
T009	T059	FALSE	FALSE	0	0	1	1	none	0.0001176340740402
T010	T059	FALSE	FALSE	0	0	1	1	none	0.0001178650354204
T013	T059	FALSE	FALSE	0	0	1	1	none	0.0001250633121677
T014	T059	TRUE	TRUE	0	0	1	1	none	0.0001135521344748
T020	T059	TRUE	TRUE	0	0	1	1	none	0.0001203496498748
T021	T059	FALSE	FALSE	0	0	1	1	none	0.0001180169098708
T028	T059	TRUE	TRUE	0	0	1	1	none	0.0001228482103846
T035a	T059	TRUE	TRUE	0	0	1	1	none	6.89977180554e-05
T035b	T059	TRUE	TRUE	0	0	1	1	none	0.0001150306239448
T040	T059	TRUE	TRUE	0	0	1	1	none	0.0001151086320242
T056	T059	FALSE	FALSE	0	0	1	1	none	0.0001224601288924
S002	T065	TRUE	TRUE	0	0	1	1	none	6.80633537501e-05
S007	T065	TRUE	TRUE	0	0	1	1	none	4.81616311747e-05
S021	T065	TRUE	TRUE	0	0	1	1	none	6.79219012883e-05
S024	T065	TRUE	TRUE	0	0	1	1	none	6.67796236767e-05
S025	T065	TRUE	TRUE	0	0	1	1	none	6.93812593949e-05
S026	T065	TRUE	TRUE	0	0	1	1	none	6.51488822229e-05
S038	T065	TRUE	TRUE	0	0	1	1	none	5.1470432017e-06
S039	T065	TRUE	TRUE	0	0	1	1	none	6.85990138573e-05
S040	T065	TRUE	TRUE	0	0	1	1	none	0.0001114896421505
S042	T065	TRUE	TRUE	0	0	1	1	none	6.61823664915e-05
S071	T065	TRUE	TRUE	0	0	1	1	none	0.0001046532040581
S078	T065	TRUE	TRUE	0	0	1	1	none	6.77201120449e-05
S081	T065	TRUE	TRUE	0	0	1	1	none	6.74185397915e-05
S085	T065	TRUE	TRUE	0	0	1	1	none	0.0001068370821599
S087	T065	TRUE	TRUE	0	0	1	1	none	0.0001172310288971
S093	T065	TRUE	TRUE	0	0	1	1	none	9.21537308851e-05
S097	T065	TRUE	TRUE	0	0	1	1	none	6.64015084665e-05
S102	T065	TRUE	TRUE	0	0	1	1	none	0.0001129305039659
S106	T065	TRUE	TRUE	0	0	1	1	none	6.94146454901e-05
S130	T065	TRUE	TRUE	0	0	1	1	none	0.0001161568860131
T009	T065	FALSE	FALSE	0	0	1	1	none	7.23656536077e-05
T010	T065	FALSE	FALSE	0	0	1	1	none	7.25966149879e-05
T013	T065	FALSE	FALSE	0	0	1	1	none	8.1825646978e-06
T014	T065	TRUE	TRUE	0	0	1	1	none	6.82837140423e-05
T020	T065	TRUE	TRUE	0	0	1	1	none	7.6819509675e-06
T021	T065	FALSE	FALSE	0	0	1	1	none	7.27484894383e-05
T028	T065	TRUE	TRUE	0	0	1	1	none	5.79530954477e-05
T035a	T065	TRUE	TRUE	0	0	1	1	none	0.0001189894156829
T035b	T065	TRUE	TRUE	0	0	1	1	none	6.97622035123e-05
T040	T065	TRUE	TRUE	0	0	1	1	none	6.98402115917e-05
T056	T065	FALSE	FALSE	0	0	1	1	none	7.71917084599e-05
T059	T065	TRUE	TRUE	0	0	1	1	none	0.0001180752618403
S002	T069	TRUE	TRUE	0	0	1	1	none	0.0001251113436742
S007	T069	TRUE	TRUE	0	0	1	1	none	0.0001248363156032
S021	T069	TRUE	TRUE	0	0	1	1	none	0.0001249698912124
S024	T069	TRUE	TRUE	0	0	1	1	none	0.0001238276136008
S025	T069	TRUE	TRUE	0	0	1	1	none	0.000126429249319
S026	T069	TRUE	TRUE	0	0	1	1	none	0.000122196872147
S038	T069	TRUE	TRUE	0	0	1	1	none	0.0001295943116006
S039	T069	TRUE	TRUE	0	0	1	1	none	0.0001256470037814
S040	T069	TRUE	TRUE	0	0	1	1	none	5.52762312326e-05
S042	T069	TRUE	TRUE	0	0	1	1	none	0.0001232303564156
S071	T069	TRUE	TRUE	0	0	1	1	none	2.63961416442e-05
S078	T069	TRUE	TRUE	0	0	1	1	none	0.000124768101969
S081	T069	TRUE	TRUE	0	0	1	1	none	0.0001244665297156
S085	T069	TRUE	TRUE	0	0	1	1	none	6.8624954024e-05
S087	T069	TRUE	TRUE	0	0	1	1	none	7.90189007612e-05
S093	T069	TRUE	TRUE	0	0	1	1	none	5.39416027492e-05
S097	T069	TRUE	TRUE	0	0	1	1	none	0.0001234494983906
S102	T069	TRUE	TRUE	0	0	1	1	none	5.6717093048e-05
S106	T069	TRUE	TRUE	0	0	1	1	none	0.0001264626354142
S130	T069	TRUE	TRUE	0	0	1	1	none	7.79447578772e-05
T009	T069	FALSE	FALSE	0	0	1	1	none	0.0001294136435318
T010	T069	FALSE	FALSE	0	0	1	1	none	0.000129644604912
T013	T069	FALSE	FALSE	0	0	1	1	none	0.0001368428816593
T014	T069	TRUE	TRUE	0	0	1	1	none	0.0001253317039664
T020	T069	TRUE	TRUE	0	0	1	1	none	0.0001321292193664
T021	T069	FALSE	FALSE	0	0	1	1	none	0.0001297964793624
T028	T069	TRUE	TRUE	0	0	1	1	none	0.0001346277798762
T035a	T069	TRUE	TRUE	0	0	1	1	none	8.0777287547e-05
T035b	T069	TRUE	TRUE	0	0	1	1	none	0.0001268101934364
T040	T069	TRUE	TRUE	0	0	1	1	none	0.0001268882015158
T056	T069	FALSE	FALSE	0	0	1	1	none	0.000134239698384
T059	T069	TRUE	TRUE	0	0	1	1	none	6.18618509224e-05
T065	T069	TRUE	TRUE	0	0	1	1	none	0.0001298548313319
S002	T073	FALSE	FALSE	0	0	1	1	none	2.65993768206e-05
S007	T073	FALSE	FALSE	0	0	1	1	none	6.77299737096e-05
S021	T073	FALSE	FALSE	0	0	1	1	none	2.64579243588e-05
S024	T073	FALSE	FALSE	0	0	1	1	none	2.53156467472e-05
S025	T073	FALSE	FALSE	0	0	1	1	none	2.53280936374e-05
S026	T073	FALSE	FALSE	0	0	1	1	none	1.58508791314e-05
S038	T073	FALSE	FALSE	0	0	1	1	none	7.2487969707e-05
S039	T073	FALSE	FALSE	0	0	1	1	none	2.71350369278e-05
S040	T073	FALSE	FALSE	0	0	1	1	none	0.000111431290181
S042	T073	FALSE	FALSE	0	0	1	1	none	2.4718389562e-05
S071	T073	FALSE	FALSE	0	0	1	1	none	0.0001045948520886
S078	T073	FALSE	FALSE	0	0	1	1	none	2.62561351154e-05
S081	T073	FALSE	FALSE	0	0	1	1	none	2.5954562862e-05
S085	T073	FALSE	FALSE	0	0	1	1	none	0.0001067787301904
S087	T073	FALSE	FALSE	0	0	1	1	none	0.0001171726769276
S093	T073	FALSE	FALSE	0	0	1	1	none	9.20953789156e-05
S097	T073	FALSE	FALSE	0	0	1	1	none	2.2348342709e-05
S102	T073	FALSE	FALSE	0	0	1	1	none	0.0001128721519964
S106	T073	FALSE	FALSE	0	0	1	1	none	2.79506685606e-05
S130	T073	FALSE	FALSE	0	0	1	1	none	0.0001160985340436
T009	T073	TRUE	TRUE	0	0	1	1	none	3.2007072806e-06
T010	T073	FALSE	FALSE	0	0	1	1	none	4.6261830312e-06
T013	T073	FALSE	FALSE	0	0	1	1	none	7.97365397657e-05
T014	T073	FALSE	FALSE	0	0	1	1	none	2.68197371128e-05
T020	T073	FALSE	FALSE	0	0	1	1	none	7.50228774728e-05
T021	T073	TRUE	TRUE	0	0	1	1	none	1.1945143704e-06
T028	T073	FALSE	FALSE	0	0	1	1	none	7.75214379826e-05
T035a	T073	FALSE	FALSE	0	0	1	1	none	0.0001189310637134
T035b	T073	FALSE	FALSE	0	0	1	1	none	5.3753146668e-06
T040	T073	FALSE	FALSE	0	0	1	1	none	2.83762346622e-05
T056	T073	FALSE	FALSE	0	0	1	1	none	8.0267621328e-06
T059	T073	FALSE	FALSE	0	0	1	1	none	0.0001180169098708
T065	T073	FALSE	FALSE	0	0	1	1	none	7.27484894383e-05
T069	T073	FALSE	FALSE	0	0	1	1	none	0.0001297964793624
S002	T075	TRUE	TRUE	0	0	1	1	none	6.41263430274e-05
S007	T075	TRUE	TRUE	0	0	1	1	none	6.2656800586e-05
S021	T075	TRUE	TRUE	0	0	1	1	none	6.39848905656e-05
S024	T075	TRUE	TRUE	0	0	1	1	none	6.2842612954e-05
S025	T075	TRUE	TRUE	0	0	1	1	none	6.54442486722e-05
S026	T075	TRUE	TRUE	0	0	1	1	none	6.12118715002e-05
S038	T075	TRUE	TRUE	0	0	1	1	none	6.74147965834e-05
S039	T075	TRUE	TRUE	0	0	1	1	none	6.46620031346e-05
S040	T075	TRUE	TRUE	0	0	1	1	none	0.0001075526314278
S042	T075	TRUE	TRUE	0	0	1	1	none	6.22453557688e-05
S071	T075	TRUE	TRUE	0	0	1	1	none	0.0001007161933354
S078	T075	TRUE	TRUE	0	0	1	1	none	6.37831013222e-05
S081	T075	TRUE	TRUE	0	0	1	1	none	6.34815290688e-05
S085	T075	TRUE	TRUE	0	0	1	1	none	0.0001029000714372
S087	T075	TRUE	TRUE	0	0	1	1	none	0.0001132940181744
S093	T075	TRUE	TRUE	0	0	1	1	none	8.82167201624e-05
S097	T075	TRUE	TRUE	0	0	1	1	none	6.24644977438e-05
S102	T075	TRUE	TRUE	0	0	1	1	none	0.0001089934932432
S106	T075	TRUE	TRUE	0	0	1	1	none	6.54776347674e-05
S130	T075	TRUE	TRUE	0	0	1	1	none	0.0001122198752904
T009	T075	FALSE	FALSE	0	0	1	1	none	6.8428642885e-05
T010	T075	FALSE	FALSE	0	0	1	1	none	6.86596042652e-05
T013	T075	FALSE	FALSE	0	0	1	1	none	7.46633666421e-05
T014	T075	TRUE	TRUE	0	0	1	1	none	6.43467033196e-05
T020	T075	TRUE	TRUE	0	0	1	1	none	6.99497043492e-05
T021	T075	FALSE	FALSE	0	0	1	1	none	6.88114787156e-05
T028	T075	TRUE	TRUE	0	0	1	1	none	7.2448264859e-05
T035a	T075	TRUE	TRUE	0	0	1	1	none	0.0001150524049602
T035b	T075	TRUE	TRUE	0	0	1	1	none	6.58251927896e-05
T040	T075	TRUE	TRUE	0	0	1	1	none	6.5903200869e-05
T056	T075	FALSE	FALSE	0	0	1	1	none	7.32546977372e-05
T059	T075	TRUE	TRUE	0	0	1	1	none	0.0001141382511176
T065	T075	TRUE	TRUE	0	0	1	1	none	6.76753163147e-05
T069	T075	TRUE	TRUE	0	0	1	1	none	0.0001259178206092
T073	T075	FALSE	FALSE	0	0	1	1	none	6.88114787156e-05
S002	T077	FALSE	FALSE	0	0	1	1	none	2.60021196354e-05
S007	T077	FALSE	FALSE	0	0	1	1	none	6.71327165244e-05
S021	T077	FALSE	FALSE	0	0	1	1	none	2.58606671736e-05
S024	T077	FALSE	FALSE	0	0	1	1	none	2.4718389562e-05
S025	T077	FALSE	FALSE	0	0	1	1	none	2.47308364522e-05
S026	T077	FALSE	FALSE	0	0	1	1	none	1.52536219462e-05
S038	T077	FALSE	FALSE	0	0	1	1	none	7.18907125218e-05
S039	T077	FALSE	FALSE	0	0	1	1	none	2.65377797426e-05
S040	T077	FALSE	FALSE	0	0	1	1	none	0.0001108340329958
S042	T077	FALSE	FALSE	0	0	1	1	none	2.41211323768e-05
S071	T077	FALSE	FALSE	0	0	1	1	none	0.0001039975949034
S078	T077	FALSE	FALSE	0	0	1	1	none	2.56588779302e-05
S081	T077	FALSE	FALSE	0	0	1	1	none	2.53573056768e-05
S085	T077	FALSE	FALSE	0	0	1	1	none	0.0001061814730052
S087	T077	FALSE	FALSE	0	0	1	1	none	0.0001165754197424
S093	T077	FALSE	FALSE	0	0	1	1	none	9.14981217304e-05
S097	T077	FALSE	FALSE	0	0	1	1	none	2.17510855238e-05
S102	T077	FALSE	FALSE	0	0	1	1	none	0.0001122748948112
S106	T077	FALSE	FALSE	0	0	1	1	none	2.73534113754e-05
S130	T077	FALSE	FALSE	0	0	1	1	none	0.0001155012768584
T009	T077	TRUE	TRUE	0	0	1	1	none	2.6034500954e-06
T010	T077	FALSE	FALSE	0	0	1	1	none	4.028925846e-06
T013	T077	FALSE	FALSE	0	0	1	1	none	7.91392825805e-05
T014	T077	FALSE	FALSE	0	0	1	1	none	2.62224799276e-05
T020	T077	FALSE	FALSE	0	0	1	1	none	7.44256202876e-05
T021	T077	TRUE	TRUE	0	0	1	1	none	1.7917715556e-06
T028	T077	FALSE	FALSE	0	0	1	1	none	7.69241807974e-05
T035a	T077	FALSE	FALSE	0	0	1	1	none	0.0001183338065282
T035b	T077	FALSE	FALSE	0	0	1	1	none	4.7780574816e-06
T040	T077	FALSE	FALSE	0	0	1	1	none	2.7778977477e-05
T056	T077	FALSE	FALSE	0	0	1	1	none	7.4295049476e-06
T059	T077	FALSE	FALSE	0	0	1	1	none	0.0001174196526856
T065	T077	FALSE	FALSE	0	0	1	1	none	7.21512322531e-05
T069	T077	FALSE	FALSE	0	0	1	1	none	0.0001291992221772
T073	T077	TRUE	TRUE	0	0	1	1	none	1.7917715556e-06
T075	T077	FALSE	FALSE	0	0	1	1	none	6.82142215304e-05
S002	T087	FALSE	FALSE	0	0	1	1	none	2.57521364436e-05
S007	T087	FALSE	FALSE	0	0	1	1	none	6.68827333326e-05
S021	T087	FALSE	FALSE	0	0	1	1	none	2.56106839818e-05
S024	T087	FALSE	FALSE	0	0	1	1	none	2.44684063702e-05
S025	T087	FALSE	FALSE	0	0	1	1	none	2.44808532604e-05
S026	T087	FALSE	FALSE	0	0	1	1	none	1.50036387544e-05
S038	T087	FALSE	FALSE	0	0	1	1	none	7.164072933e-05
S039	T087	FALSE	FALSE	0	0	1	1	none	2.62877965508e-05
S040	T087	FALSE	FALSE	0	0	1	1	none	0.000110584049804
S042	T087	FALSE	FALSE	0	0	1	1	none	2.3871149185e-05
S071	T087	FALSE	FALSE	0	0	1	1	none	0.0001037476117116
S078	T087	FALSE	FALSE	0	0	1	1	none	2.54088947384e-05
S081	T087	FALSE	FALSE	0	0	1	1	none	2.5107322485e-05
S085	T087	FALSE	FALSE	0	0	1	1	none	0.0001059314898134
S087	T087	FALSE	FALSE	0	0	1	1	none	0.0001163254365506
S093	T087	FALSE	FALSE	0	0	1	1	none	9.12481385386e-05
S097	T087	FALSE	FALSE	0	0	1	1	none	2.1501102332e-05
S102	T087	FALSE	FALSE	0	0	1	1	none	0.0001120249116194
S106	T087	FALSE	FALSE	0	0	1	1	none	2.71034281836e-05
S130	T087	FALSE	FALSE	0	0	1	1	none	0.0001152512936666
T009	T087	FALSE	FALSE	0	0	1	1	none	4.7424956444e-06
T010	T087	FALSE	FALSE	0	0	1	1	none	4.9734570246e-06
T013	T087	FALSE	FALSE	0	0	1	1	none	7.88892993887e-05
T014	T087	FALSE	FALSE	0	0	1	1	none	2.59724967358e-05
T020	T087	FALSE	FALSE	0	0	1	1	none	7.41756370958e-05
T021	T087	FALSE	FALSE	0	0	1	1	none	5.125331475e-06
T028	T087	FALSE	FALSE	0	0	1	1	none	7.66741976056e-05
T035a	T087	FALSE	FALSE	0	0	1	1	none	0.0001180838233364
T035b	T087	FALSE	FALSE	0	0	1	1	none	4.5280742898e-06
T040	T087	FALSE	FALSE	0	0	1	1	none	2.75289942852e-05
T056	T087	FALSE	FALSE	0	0	1	1	none	9.5685504966e-06
T059	T087	FALSE	FALSE	0	0	1	1	none	0.0001171696694938
T065	T087	FALSE	FALSE	0	0	1	1	none	7.19012490613e-05
T069	T087	FALSE	FALSE	0	0	1	1	none	0.0001289492389854
T073	T087	FALSE	FALSE	0	0	1	1	none	5.125331475e-06
T075	T087	FALSE	FALSE	0	0	1	1	none	6.79642383386e-05
T077	T087	FALSE	FALSE	0	0	1	1	none	4.5280742898e-06
S002	T095	TRUE	TRUE	0	0	1	1	none	0.0001123511210029
S007	T095	TRUE	TRUE	0	0	1	1	none	0.0001120760929319
S021	T095	TRUE	TRUE	0	0	1	1	none	0.0001122096685411
S024	T095	TRUE	TRUE	0	0	1	1	none	0.0001110673909295
S025	T095	TRUE	TRUE	0	0	1	1	none	0.0001136690266477
S026	T095	TRUE	TRUE	0	0	1	1	none	0.0001094366494757
S038	T095	TRUE	TRUE	0	0	1	1	none	0.0001168340889293
S039	T095	TRUE	TRUE	0	0	1	1	none	0.0001128867811101
S040	T095	TRUE	TRUE	0	0	1	1	none	6.05172913433e-05
S042	T095	TRUE	TRUE	0	0	1	1	none	0.0001104701337443
S071	T095	TRUE	TRUE	0	0	1	1	none	5.36808532509e-05
S078	T095	TRUE	TRUE	0	0	1	1	none	0.0001120078792977
S081	T095	TRUE	TRUE	0	0	1	1	none	0.0001117063070443
S085	T095	TRUE	TRUE	0	0	1	1	none	3.00478476027e-05
S087	T095	TRUE	TRUE	0	0	1	1	none	2.0118655315e-06
S093	T095	TRUE	TRUE	0	0	1	1	none	2.61353921459e-05
S097	T095	TRUE	TRUE	0	0	1	1	none	0.0001106892757193
S102	T095	TRUE	TRUE	0	0	1	1	none	6.19581531587e-05
S106	T095	TRUE	TRUE	0	0	1	1	none	0.0001137024127429
S130	T095	TRUE	TRUE	0	0	1	1	none	2.1322370179e-06
T009	T095	FALSE	FALSE	0	0	1	1	none	0.0001166534208605
T010	T095	FALSE	FALSE	0	0	1	1	none	0.0001168843822407
T013	T095	FALSE	FALSE	0	0	1	1	none	0.000124082658988
T014	T095	TRUE	TRUE	0	0	1	1	none	0.0001125714812951
T020	T095	TRUE	TRUE	0	0	1	1	none	0.0001193689966951
T021	T095	FALSE	FALSE	0	0	1	1	none	0.0001170362566911
T028	T095	TRUE	TRUE	0	0	1	1	none	0.0001218675572049
T035a	T095	TRUE	TRUE	0	0	1	1	none	7.7171207257e-06
T035b	T095	TRUE	TRUE	0	0	1	1	none	0.0001140499707651
T040	T095	TRUE	TRUE	0	0	1	1	none	0.0001141279788445
T056	T095	FALSE	FALSE	0	0	1	1	none	0.0001214794757127
T059	T095	TRUE	TRUE	0	0	1	1	none	6.71029110331e-05
T065	T095	TRUE	TRUE	0	0	1	1	none	0.0001170946086606
T069	T095	TRUE	TRUE	0	0	1	1	none	7.88824805247e-05
T073	T095	FALSE	FALSE	0	0	1	1	none	0.0001170362566911
T075	T095	TRUE	TRUE	0	0	1	1	none	0.0001131575979379
T077	T095	FALSE	FALSE	0	0	1	1	none	0.0001164389995059
T087	T095	FALSE	FALSE	0	0	1	1	none	0.0001161890163141
S002	T099a	TRUE	TRUE	0	0	1	1	none	0.0001119160016414
S007	T099a	TRUE	TRUE	0	0	1	1	none	0.0001116409735704
S021	T099a	TRUE	TRUE	0	0	1	1	none	0.0001117745491796
S024	T099a	TRUE	TRUE	0	0	1	1	none	0.000110632271568
S025	T099a	TRUE	TRUE	0	0	1	1	none	0.0001132339072862
S026	T099a	TRUE	TRUE	0	0	1	1	none	0.0001090015301142
S038	T099a	TRUE	TRUE	0	0	1	1	none	0.0001163989695678
S039	T099a	TRUE	TRUE	0	0	1	1	none	0.0001124516617486
S040	T099a	TRUE	TRUE	0	0	1	1	none	6.00821719818e-05
S042	T099a	TRUE	TRUE	0	0	1	1	none	0.0001100350143828
S071	T099a	TRUE	TRUE	0	0	1	1	none	5.32457338894e-05
S078	T099a	TRUE	TRUE	0	0	1	1	none	0.0001115727599362
S081	T099a	TRUE	TRUE	0	0	1	1	none	0.0001112711876828
S085	T099a	TRUE	TRUE	0	0	1	1	none	2.96127282412e-05
S087	T099a	TRUE	TRUE	0	0	1	1	none	4.329100208e-06
S093	T099a	TRUE	TRUE	0	0	1	1	none	2.57002727844e-05
S097	T099a	TRUE	TRUE	0	0	1	1	none	0.0001102541563578
S102	T099a	TRUE	TRUE	0	0	1	1	none	6.15230337972e-05
S106	T099a	TRUE	TRUE	0	0	1	1	none	0.0001132672933814
S130	T099a	TRUE	TRUE	0	0	1	1	none	3.254957324e-06
T009	T099a	FALSE	FALSE	0	0	1	1	none	0.000116218301499
T010	T099a	FALSE	FALSE	0	0	1	1	none	0.0001164492628792
T013	T099a	FALSE	FALSE	0	0	1	1	none	0.0001236475396265
T014	T099a	TRUE	TRUE	0	0	1	1	none	0.0001121363619336
T020	T099a	TRUE	TRUE	0	0	1	1	none	0.0001189338773336
T021	T099a	FALSE	FALSE	0	0	1	1	none	0.0001166011373296
T028	T099a	TRUE	TRUE	0	0	1	1	none	0.0001214324378434
T035a	T099a	TRUE	TRUE	0	0	1	1	none	7.2820013642e-06
T035b	T099a	TRUE	TRUE	0	0	1	1	none	0.0001136148514036
T040	T099a	TRUE	TRUE	0	0	1	1	none	0.000113692859483
T056	T099a	FALSE	FALSE	0	0	1	1	none	0.0001210443563512
T059	T099a	TRUE	TRUE	0	0	1	1	none	6.66677916716e-05
T065	T099a	TRUE	TRUE	0	0	1	1	none	0.0001166594892991
T069	T099a	TRUE	TRUE	0	0	1	1	none	7.84473611632e-05
T073	T099a	FALSE	FALSE	0	0	1	1	none	0.0001166011373296
T075	T099a	TRUE	TRUE	0	0	1	1	none	0.0001127224785764
T077	T099a	FALSE	FALSE	0	0	1	1	none	0.0001160038801444
T087	T099a	FALSE	FALSE	0	0	1	1	none	0.0001157538969526
T095	T099a	TRUE	TRUE	0	0	1	1	none	4.1926799715e-06
S002	T102	FALSE	FALSE	0	0	1	1	none	0.0001165800648975
S007	T102	FALSE	FALSE	0	0	1	1	none	0.0001163050368265
S021	T102	FALSE	FALSE	0	0	1	1	none	0.0001164386124357
S024	T102	FALSE	FALSE	0	0	1	1	none	0.0001152963348241
S025	T102	FALSE	FALSE	0	0	1	1	none	0.0001178979705423
S026	T102	FALSE	FALSE	0	0	1	1	none	0.0001136655933703
S038	T102	FALSE	FALSE	0	0	1	1	none	0.0001210630328239
S039	T102	FALSE	FALSE	0	0	1	1	none	0.0001171157250047
S040	T102	FALSE	FALSE	0	0	1	1	none	6.47462352379e-05
S042	T102	FALSE	FALSE	0	0	1	1	none	0.0001146990776389
S071	T102	FALSE	FALSE	0	0	1	1	none	5.79097971455e-05
S078	T102	FALSE	FALSE	0	0	1	1	none	0.0001162368231923
S081	T102	FALSE	FALSE	0	0	1	1	none	0.0001159352509389
S085	T102	FALSE	FALSE	0	0	1	1	none	3.42767914973e-05
S087	T102	FALSE	FALSE	0	0	1	1	none	6.2408094261e-06
S093	T102	FALSE	FALSE	0	0	1	1	none	3.03643360405e-05
S097	T102	FALSE	FALSE	0	0	1	1	none	0.0001149182196139
S102	T102	FALSE	FALSE	0	0	1	1	none	6.61870970533e-05
S106	T102	FALSE	FALSE	0	0	1	1	none	0.0001179313566375
S130	T102	FALSE	FALSE	0	0	1	1	none	6.3611809125e-06
T009	T102	FALSE	FALSE	0	0	1	1	none	0.0001208823647551
T010	T102	FALSE	FALSE	0	0	1	1	none	0.0001211133261353
T013	T102	FALSE	FALSE	0	0	1	1	none	0.0001283116028826
T014	T102	FALSE	FALSE	0	0	1	1	none	0.0001168004251897
T020	T102	FALSE	FALSE	0	0	1	1	none	0.0001235979405897
T021	T102	FALSE	FALSE	0	0	1	1	none	0.0001212652005857
T028	T102	FALSE	FALSE	0	0	1	1	none	0.0001260965010995
T035a	T102	FALSE	FALSE	0	0	1	1	none	1.19460646203e-05
T035b	T102	FALSE	FALSE	0	0	1	1	none	0.0001182789146597
T040	T102	FALSE	FALSE	0	0	1	1	none	0.0001183569227391
T056	T102	FALSE	FALSE	0	0	1	1	none	0.0001257084196073
T059	T102	FALSE	FALSE	0	0	1	1	none	7.13318549277e-05
T065	T102	FALSE	FALSE	0	0	1	1	none	0.0001213235525552
T069	T102	FALSE	FALSE	0	0	1	1	none	8.31114244193e-05
T073	T102	FALSE	FALSE	0	0	1	1	none	0.0001212652005857
T075	T102	FALSE	FALSE	0	0	1	1	none	0.0001173865418325
T077	T102	FALSE	FALSE	0	0	1	1	none	0.0001206679434005
T087	T102	FALSE	FALSE	0	0	1	1	none	0.0001204179602087
T095	T102	TRUE	TRUE	1	0	1	1	anc	5.972571852e-07
T099a	T102	FALSE	FALSE	0	0	1	1	none	8.4216238661e-06
S002	T104	FALSE	FALSE	0	0	1	1	none	6.63381011276e-05
S007	T104	FALSE	FALSE	0	0	1	1	none	3.25922367862e-05
S021	T104	FALSE	FALSE	0	0	1	1	none	6.61966486658e-05
S024	T104	FALSE	FALSE	0	0	1	1	none	6.50543710542e-05
S025	T104	FALSE	FALSE	0	0	1	1	none	6.76560067724e-05
S026	T104	FALSE	FALSE	0	0	1	1	none	6.34236296004e-05
S038	T104	FALSE	FALSE	0	0	1	1	none	5.11943745496e-05
S039	T104	FALSE	FALSE	0	0	1	1	none	6.68737612348e-05
S040	T104	FALSE	FALSE	0	0	1	1	none	0.000109764389528
S042	T104	FALSE	FALSE	0	0	1	1	none	6.4457113869e-05
S071	T104	FALSE	FALSE	0	0	1	1	none	0.0001029279514356
S078	T104	FALSE	FALSE	0	0	1	1	none	6.59948594224e-05
S081	T104	FALSE	FALSE	0	0	1	1	none	6.5693287169e-05
S085	T104	FALSE	FALSE	0	0	1	1	none	0.0001051118295374
S087	T104	FALSE	FALSE	0	0	1	1	none	0.0001155057762746
S093	T104	FALSE	FALSE	0	0	1	1	none	9.04284782626e-05
S097	T104	FALSE	FALSE	0	0	1	1	none	6.4676255844e-05
S102	T104	FALSE	FALSE	0	0	1	1	none	0.0001112052513434
S106	T104	FALSE	FALSE	0	0	1	1	none	6.76893928676e-05
S130	T104	FALSE	FALSE	0	0	1	1	none	0.0001144316333906
T009	T104	FALSE	FALSE	0	0	1	1	none	7.06404009852e-05
T010	T104	FALSE	FALSE	0	0	1	1	none	7.08713623654e-05
T013	T104	FALSE	FALSE	0	0	1	1	none	5.84429446083e-05
T014	T104	FALSE	FALSE	0	0	1	1	none	6.65584614198e-05
T020	T104	FALSE	FALSE	0	0	1	1	none	5.37292823154e-05
T021	T104	FALSE	FALSE	0	0	1	1	none	7.10232368158e-05
T028	T104	FALSE	FALSE	0	0	1	1	none	4.00154000492e-05
T035a	T104	FALSE	FALSE	0	0	1	1	none	0.0001172641630604
T035b	T104	FALSE	FALSE	0	0	1	1	none	6.80369508898e-05
T040	T104	FALSE	FALSE	0	0	1	1	none	6.81149589692e-05
T056	T104	FALSE	FALSE	0	0	1	1	none	7.54664558373999e-05
T059	T104	FALSE	FALSE	0	0	1	1	none	0.0001163500092178
T065	T104	FALSE	FALSE	0	0	1	1	none	5.14548942809e-05
T069	T104	FALSE	FALSE	0	0	1	1	none	0.0001281295787094
T073	T104	FALSE	FALSE	0	0	1	1	none	7.10232368158e-05
T075	T104	FALSE	FALSE	0	0	1	1	none	6.59500636922e-05
T077	T104	FALSE	FALSE	0	0	1	1	none	7.04259796306e-05
T087	T104	FALSE	FALSE	0	0	1	1	none	7.01759964388e-05
T095	T104	FALSE	FALSE	0	0	1	1	none	0.0001153693560381
T099a	T104	FALSE	FALSE	0	0	1	1	none	0.0001149342366766
T102	T104	FALSE	FALSE	0	0	1	1	none	0.0001195982999327
S002	T105	FALSE	FALSE	0	0	1	1	none	6.92578681205e-05
S007	T105	FALSE	FALSE	0	0	1	1	none	4.93561455451e-05
S021	T105	FALSE	FALSE	0	0	1	1	none	6.91164156587e-05
S024	T105	FALSE	FALSE	0	0	1	1	none	6.79741380471e-05
S025	T105	FALSE	FALSE	0	0	1	1	none	7.05757737653e-05
S026	T105	FALSE	FALSE	0	0	1	1	none	6.63433965933e-05
S038	T105	FALSE	FALSE	0	0	1	1	none	6.3415575721e-06
S039	T105	FALSE	FALSE	0	0	1	1	none	6.97935282277e-05
S040	T105	FALSE	FALSE	0	0	1	1	none	0.0001126841565209
S042	T105	FALSE	FALSE	0	0	1	1	none	6.73768808619e-05
S071	T105	FALSE	FALSE	0	0	1	1	none	0.0001058477184285
S078	T105	FALSE	FALSE	0	0	1	1	none	6.89146264153e-05
S081	T105	FALSE	FALSE	0	0	1	1	none	6.86130541619e-05
S085	T105	FALSE	FALSE	0	0	1	1	none	0.0001080315965303
S087	T105	FALSE	FALSE	0	0	1	1	none	0.0001184255432675
S093	T105	FALSE	FALSE	0	0	1	1	none	9.33482452555e-05
S097	T105	FALSE	FALSE	0	0	1	1	none	6.75960228369e-05
S102	T105	FALSE	FALSE	0	0	1	1	none	0.0001141250183363
S106	T105	FALSE	FALSE	0	0	1	1	none	7.06091598605e-05
S130	T105	FALSE	FALSE	0	0	1	1	none	0.0001173514003835
T009	T105	FALSE	FALSE	0	0	1	1	none	7.35601679781e-05
T010	T105	FALSE	FALSE	0	0	1	1	none	7.37911293583e-05
T013	T105	FALSE	FALSE	0	0	1	1	none	9.3770790682e-06
T014	T105	FALSE	FALSE	0	0	1	1	none	6.94782284127e-05
T020	T105	FALSE	FALSE	0	0	1	1	none	8.8764653379e-06
T021	T105	FALSE	FALSE	0	0	1	1	none	7.39430038087e-05
T028	T105	FALSE	FALSE	0	0	1	1	none	5.91476098181e-05
T035a	T105	FALSE	FALSE	0	0	1	1	none	0.0001201839300533
T035b	T105	FALSE	FALSE	0	0	1	1	none	7.09567178827e-05
T040	T105	FALSE	FALSE	0	0	1	1	none	7.10347259621e-05
T056	T105	FALSE	FALSE	0	0	1	1	none	7.83862228303e-05
T059	T105	FALSE	FALSE	0	0	1	1	none	0.0001192697762107
T065	T105	TRUE	TRUE	1	0	1	1	anc	5.972571852e-07
T069	T105	FALSE	FALSE	0	0	1	1	none	0.0001310493457023
T073	T105	FALSE	FALSE	0	0	1	1	none	7.39430038087e-05
T075	T105	FALSE	FALSE	0	0	1	1	none	6.88698306851e-05
T077	T105	FALSE	FALSE	0	0	1	1	none	7.33457466235e-05
T087	T105	FALSE	FALSE	0	0	1	1	none	7.30957634317e-05
T095	T105	FALSE	FALSE	0	0	1	1	none	0.000118289123031
T099a	T105	FALSE	FALSE	0	0	1	1	none	0.0001178540036695
T102	T105	FALSE	FALSE	0	0	1	1	none	0.0001225180669256
T104	T105	FALSE	FALSE	0	0	1	1	none	5.26494086513e-05
S002	T107	FALSE	FALSE	0	0	1	1	none	0.0001177745792679
S007	T107	FALSE	FALSE	0	0	1	1	none	0.0001174995511969
S021	T107	FALSE	FALSE	0	0	1	1	none	0.0001176331268061
S024	T107	FALSE	FALSE	0	0	1	1	none	0.0001164908491945
S025	T107	FALSE	FALSE	0	0	1	1	none	0.0001190924849127
S026	T107	FALSE	FALSE	0	0	1	1	none	0.0001148601077407
S038	T107	FALSE	FALSE	0	0	1	1	none	0.0001222575471943
S039	T107	FALSE	FALSE	0	0	1	1	none	0.0001183102393751
S040	T107	FALSE	FALSE	0	0	1	1	none	6.59407496083e-05
S042	T107	FALSE	FALSE	0	0	1	1	none	0.0001158935920093
S071	T107	FALSE	FALSE	0	0	1	1	none	5.91043115159e-05
S078	T107	FALSE	FALSE	0	0	1	1	none	0.0001174313375627
S081	T107	FALSE	FALSE	0	0	1	1	none	0.0001171297653093
S085	T107	FALSE	FALSE	0	0	1	1	none	3.54713058677e-05
S087	T107	FALSE	FALSE	0	0	1	1	none	7.4353237965e-06
S093	T107	FALSE	FALSE	0	0	1	1	none	3.15588504109e-05
S097	T107	FALSE	FALSE	0	0	1	1	none	0.0001161127339843
S102	T107	FALSE	FALSE	0	0	1	1	none	6.73816114237e-05
S106	T107	FALSE	FALSE	0	0	1	1	none	0.0001191258710079
S130	T107	FALSE	FALSE	0	0	1	1	none	7.5556952829e-06
T009	T107	FALSE	FALSE	0	0	1	1	none	0.0001220768791255
T010	T107	FALSE	FALSE	0	0	1	1	none	0.0001223078405057
T013	T107	FALSE	FALSE	0	0	1	1	none	0.000129506117253
T014	T107	FALSE	FALSE	0	0	1	1	none	0.0001179949395601
T020	T107	FALSE	FALSE	0	0	1	1	none	0.0001247924549601
T021	T107	FALSE	FALSE	0	0	1	1	none	0.0001224597149561
T028	T107	FALSE	FALSE	0	0	1	1	none	0.0001272910154699
T035a	T107	FALSE	FALSE	0	0	1	1	none	1.31405789907e-05
T035b	T107	FALSE	FALSE	0	0	1	1	none	0.0001194734290301
T040	T107	FALSE	FALSE	0	0	1	1	none	0.0001195514371095
T056	T107	FALSE	FALSE	0	0	1	1	none	0.0001269029339777
T059	T107	FALSE	FALSE	0	0	1	1	none	7.25263692981e-05
T065	T107	FALSE	FALSE	0	0	1	1	none	0.0001225180669256
T069	T107	FALSE	FALSE	0	0	1	1	none	8.43059387897e-05
T073	T107	FALSE	FALSE	0	0	1	1	none	0.0001224597149561
T075	T107	FALSE	FALSE	0	0	1	1	none	0.0001185810562029
T077	T107	FALSE	FALSE	0	0	1	1	none	0.0001218624577709
T087	T107	FALSE	FALSE	0	0	1	1	none	0.0001216124745791
T095	T107	TRUE	TRUE	1	0	1	1	anc	5.972571852e-07
T099a	T107	FALSE	FALSE	0	0	1	1	none	9.6161382365e-06
T102	T107	FALSE	FALSE	0	0	1	1	none	3.5835431112e-06
T104	T107	FALSE	FALSE	0	0	1	1	none	0.0001207928143031
T105	T107	FALSE	FALSE	0	0	1	1	none	0.000123712581296
S002	T126	TRUE	TRUE	0	0	1	1	none	0.0001267644028672
S007	T126	TRUE	TRUE	0	0	1	1	none	0.0001264893747962
S021	T126	TRUE	TRUE	0	0	1	1	none	0.0001266229504054
S024	T126	TRUE	TRUE	0	0	1	1	none	0.0001254806727938
S025	T126	TRUE	TRUE	0	0	1	1	none	0.000128082308512
S026	T126	TRUE	TRUE	0	0	1	1	none	0.00012384993134
S038	T126	TRUE	TRUE	0	0	1	1	none	0.0001312473707936
S039	T126	TRUE	TRUE	0	0	1	1	none	0.0001273000629744
S040	T126	TRUE	TRUE	0	0	1	1	none	5.69292904256e-05
S042	T126	TRUE	TRUE	0	0	1	1	none	0.0001248834156086
S071	T126	TRUE	TRUE	0	0	1	1	none	2.80492008372e-05
S078	T126	TRUE	TRUE	0	0	1	1	none	0.000126421161162
S081	T126	TRUE	TRUE	0	0	1	1	none	0.0001261195889086
S085	T126	TRUE	TRUE	0	0	1	1	none	7.0278013217e-05
S087	T126	TRUE	TRUE	0	0	1	1	none	8.06719599542e-05
S093	T126	TRUE	TRUE	0	0	1	1	none	5.55946619422e-05
S097	T126	TRUE	TRUE	0	0	1	1	none	0.0001251025575836
S102	T126	TRUE	TRUE	0	0	1	1	none	5.8370152241e-05
S106	T126	TRUE	TRUE	0	0	1	1	none	0.0001281156946072
S130	T126	TRUE	TRUE	0	0	1	1	none	7.95978170702e-05
T009	T126	FALSE	FALSE	0	0	1	1	none	0.0001310667027248
T010	T126	FALSE	FALSE	0	0	1	1	none	0.000131297664105
T013	T126	FALSE	FALSE	0	0	1	1	none	0.0001384959408523
T014	T126	TRUE	TRUE	0	0	1	1	none	0.0001269847631594
T020	T126	TRUE	TRUE	0	0	1	1	none	0.0001337822785594
T021	T126	FALSE	FALSE	0	0	1	1	none	0.0001314495385554
T028	T126	TRUE	TRUE	0	0	1	1	none	0.0001362808390692
T035a	T126	TRUE	TRUE	0	0	1	1	none	8.243034674e-05
T035b	T126	TRUE	TRUE	0	0	1	1	none	0.0001284632526294
T040	T126	TRUE	TRUE	0	0	1	1	none	0.0001285412607088
T056	T126	FALSE	FALSE	0	0	1	1	none	0.000135892757577
T059	T126	TRUE	TRUE	0	0	1	1	none	6.35149101154e-05
T065	T126	TRUE	TRUE	0	0	1	1	none	0.0001315078905249
T069	T126	TRUE	TRUE	0	0	1	1	none	5.0343370173e-05
T073	T126	FALSE	FALSE	0	0	1	1	none	0.0001314495385554
T075	T126	TRUE	TRUE	0	0	1	1	none	0.0001275708798022
T077	T126	FALSE	FALSE	0	0	1	1	none	0.0001308522813702
T087	T126	FALSE	FALSE	0	0	1	1	none	0.0001306022981784
T095	T126	TRUE	TRUE	0	0	1	1	none	8.05355397177e-05
T099a	T126	TRUE	TRUE	0	0	1	1	none	8.01004203562e-05
T102	T126	FALSE	FALSE	0	0	1	1	none	8.47644836123e-05
T104	T126	FALSE	FALSE	0	0	1	1	none	0.0001297826379024
T105	T126	FALSE	FALSE	0	0	1	1	none	0.0001327024048953
T107	T126	FALSE	FALSE	0	0	1	1	none	8.59589979827e-05
S002	T156	FALSE	FALSE	0	0	1	1	none	6.97057850782e-05
S007	T156	FALSE	FALSE	0	0	1	1	none	4.98040625028e-05
S021	T156	FALSE	FALSE	0	0	1	1	none	6.95643326164e-05
S024	T156	FALSE	FALSE	0	0	1	1	none	6.84220550048e-05
S025	T156	FALSE	FALSE	0	0	1	1	none	7.1023690723e-05
S026	T156	FALSE	FALSE	0	0	1	1	none	6.6791313551e-05
S038	T156	FALSE	FALSE	0	0	1	1	none	7.9839889002e-06
S039	T156	FALSE	FALSE	0	0	1	1	none	7.02414451854e-05
S040	T156	FALSE	FALSE	0	0	1	1	none	0.0001131320734786
S042	T156	FALSE	FALSE	0	0	1	1	none	6.78247978196e-05
S071	T156	FALSE	FALSE	0	0	1	1	none	0.0001062956353862
S078	T156	FALSE	FALSE	0	0	1	1	none	6.9362543373e-05
S081	T156	FALSE	FALSE	0	0	1	1	none	6.90609711196e-05
S085	T156	FALSE	FALSE	0	0	1	1	none	0.000108479513488
S087	T156	FALSE	FALSE	0	0	1	1	none	0.0001188734602252
S093	T156	FALSE	FALSE	0	0	1	1	none	9.37961622132e-05
S097	T156	FALSE	FALSE	0	0	1	1	none	6.80439397946e-05
S102	T156	FALSE	FALSE	0	0	1	1	none	0.000114572935294
S106	T156	FALSE	FALSE	0	0	1	1	none	7.10570768182e-05
S130	T156	FALSE	FALSE	0	0	1	1	none	0.0001177993173412
T009	T156	FALSE	FALSE	0	0	1	1	none	7.40080849358e-05
T010	T156	FALSE	FALSE	0	0	1	1	none	7.4239046316e-05
T013	T156	FALSE	FALSE	0	0	1	1	none	1.52325589589e-05
T014	T156	FALSE	FALSE	0	0	1	1	none	6.99261453704e-05
T020	T156	FALSE	FALSE	0	0	1	1	none	1.0518896666e-05
T021	T156	FALSE	FALSE	0	0	1	1	none	7.43909207664e-05
T028	T156	FALSE	FALSE	0	0	1	1	none	5.95955267758e-05
T035a	T156	FALSE	FALSE	0	0	1	1	none	0.000120631847011
T035b	T156	FALSE	FALSE	0	0	1	1	none	7.14046348404e-05
T040	T156	FALSE	FALSE	0	0	1	1	none	7.14826429198e-05
T056	T156	FALSE	FALSE	0	0	1	1	none	7.8834139788e-05
T059	T156	FALSE	FALSE	0	0	1	1	none	0.0001197176931684
T065	T156	FALSE	FALSE	0	0	1	1	none	8.2445086315e-06
T069	T156	FALSE	FALSE	0	0	1	1	none	0.00013149726266
T073	T156	FALSE	FALSE	0	0	1	1	none	7.43909207664e-05
T075	T156	FALSE	FALSE	0	0	1	1	none	6.93177476428e-05
T077	T156	FALSE	FALSE	0	0	1	1	none	7.37936635812e-05
T087	T156	FALSE	FALSE	0	0	1	1	none	7.35436803894e-05
T095	T156	FALSE	FALSE	0	0	1	1	none	0.0001187370399887
T099a	T156	FALSE	FALSE	0	0	1	1	none	0.0001183019206272
T102	T156	FALSE	FALSE	0	0	1	1	none	0.0001229659838833
T104	T156	FALSE	FALSE	0	0	1	1	none	5.3097325609e-05
T105	T156	FALSE	FALSE	0	0	1	1	none	9.4390230019e-06
T107	T156	FALSE	FALSE	0	0	1	1	none	0.0001241604982537
T126	T156	FALSE	FALSE	0	0	1	1	none	0.000133150321853
S002	T159a	TRUE	TRUE	0	0	1	1	none	2.30158337094e-05
S007	T159a	TRUE	TRUE	0	0	1	1	none	6.41464305984e-05
S021	T159a	TRUE	TRUE	0	0	1	1	none	2.28743812476e-05
S024	T159a	TRUE	TRUE	0	0	1	1	none	2.1732103636e-05
S025	T159a	TRUE	TRUE	0	0	1	1	none	2.17445505262e-05
S026	T159a	TRUE	TRUE	0	0	1	1	none	1.22673360202e-05
S038	T159a	TRUE	TRUE	0	0	1	1	none	6.89044265958e-05
S039	T159a	TRUE	TRUE	0	0	1	1	none	2.35514938166e-05
S040	T159a	TRUE	TRUE	0	0	1	1	none	0.0001078477470698
S042	T159a	TRUE	TRUE	0	0	1	1	none	2.11348464508e-05
S071	T159a	TRUE	TRUE	0	0	1	1	none	0.0001010113089774
S078	T159a	TRUE	TRUE	0	0	1	1	none	2.26725920042e-05
S081	T159a	TRUE	TRUE	0	0	1	1	none	2.23710197508e-05
S085	T159a	TRUE	TRUE	0	0	1	1	none	0.0001031951870792
S087	T159a	TRUE	TRUE	0	0	1	1	none	0.0001135891338164
S093	T159a	TRUE	TRUE	0	0	1	1	none	8.85118358044e-05
S097	T159a	TRUE	TRUE	0	0	1	1	none	1.87647995978e-05
S102	T159a	TRUE	TRUE	0	0	1	1	none	0.0001092886088852
S106	T159a	TRUE	TRUE	0	0	1	1	none	2.43671254494e-05
S130	T159a	TRUE	TRUE	0	0	1	1	none	0.0001125149909324
T009	T159a	TRUE	TRUE	0	1	1	1	desc	2.0061929102e-06
T010	T159a	TRUE	TRUE	0	1	1	1	desc	1.6398971052e-06
T013	T159a	FALSE	FALSE	0	0	1	1	none	7.61529966545e-05
T014	T159a	TRUE	TRUE	0	0	1	1	none	2.32361940016e-05
T020	T159a	TRUE	TRUE	0	0	1	1	none	7.14393343616e-05
T021	T159a	TRUE	TRUE	0	1	1	1	desc	2.3890287408e-06
T028	T159a	TRUE	TRUE	0	0	1	1	none	7.39378948714e-05
T035a	T159a	TRUE	TRUE	0	0	1	1	none	0.0001153475206022
T035b	T159a	TRUE	TRUE	0	0	1	1	none	1.7917715556e-06
T040	T159a	TRUE	TRUE	0	0	1	1	none	2.4792691551e-05
T056	T159a	FALSE	FALSE	0	1	1	1	desc	6.8322477624e-06
T059	T159a	TRUE	TRUE	0	0	1	1	none	0.0001144333667596
T065	T159a	TRUE	TRUE	0	0	1	1	none	6.91649463271e-05
T069	T159a	TRUE	TRUE	0	0	1	1	none	0.0001262129362512
T073	T159a	TRUE	TRUE	0	1	1	1	desc	2.3890287408e-06
T075	T159a	TRUE	TRUE	0	0	1	1	none	6.52279356044e-05
T077	T159a	TRUE	TRUE	0	1	1	1	desc	1.7917715556e-06
T087	T159a	TRUE	TRUE	0	1	1	1	desc	2.139045549e-06
T095	T159a	TRUE	TRUE	0	0	1	1	none	0.0001134527135799
T099a	T159a	TRUE	TRUE	0	0	1	1	none	0.0001130175942184
T102	T159a	FALSE	FALSE	0	0	1	1	none	0.0001176816574745
T104	T159a	FALSE	FALSE	0	0	1	1	none	6.74396937046e-05
T105	T159a	FALSE	FALSE	0	0	1	1	none	7.03594606975e-05
T107	T159a	FALSE	FALSE	0	0	1	1	none	0.0001188761718449
T126	T159a	TRUE	TRUE	0	0	1	1	none	0.0001278659954442
T156	T159a	FALSE	FALSE	0	0	1	1	none	7.08073776552e-05
S002	T182	FALSE	FALSE	0	0	1	1	none	6.77486010244e-05
S007	T182	FALSE	FALSE	0	0	1	1	none	4.7846878449e-05
S021	T182	FALSE	FALSE	0	0	1	1	none	6.76071485626e-05
S024	T182	FALSE	FALSE	0	0	1	1	none	6.6464870951e-05
S025	T182	FALSE	FALSE	0	0	1	1	none	6.90665066692e-05
S026	T182	FALSE	FALSE	0	0	1	1	none	6.48341294972e-05
S038	T182	FALSE	FALSE	0	0	1	1	none	6.0268048464e-06
S039	T182	FALSE	FALSE	0	0	1	1	none	6.82842611316e-05
S040	T182	FALSE	FALSE	0	0	1	1	none	0.0001111748894248
S042	T182	FALSE	FALSE	0	0	1	1	none	6.58676137658e-05
S071	T182	FALSE	FALSE	0	0	1	1	none	0.0001043384513324
S078	T182	FALSE	FALSE	0	0	1	1	none	6.74053593192e-05
S081	T182	FALSE	FALSE	0	0	1	1	none	6.71037870658e-05
S085	T182	FALSE	FALSE	0	0	1	1	none	0.0001065223294342
S087	T182	FALSE	FALSE	0	0	1	1	none	0.0001169162761714
S093	T182	FALSE	FALSE	0	0	1	1	none	9.18389781594e-05
S097	T182	FALSE	FALSE	0	0	1	1	none	6.60867557408e-05
S102	T182	FALSE	FALSE	0	0	1	1	none	0.0001126157512402
S106	T182	FALSE	FALSE	0	0	1	1	none	6.90998927644e-05
S130	T182	FALSE	FALSE	0	0	1	1	none	0.0001158421332874
T009	T182	FALSE	FALSE	0	0	1	1	none	7.2050900882e-05
T010	T182	FALSE	FALSE	0	0	1	1	none	7.22818622622e-05
T013	T182	FALSE	FALSE	0	0	1	1	none	1.32753749051e-05
T014	T182	FALSE	FALSE	0	0	1	1	none	6.79689613166e-05
T020	T182	FALSE	FALSE	0	0	1	1	none	8.5617126122e-06
T021	T182	FALSE	FALSE	0	0	1	1	none	7.24337367126e-05
T028	T182	FALSE	FALSE	0	0	1	1	none	5.7638342722e-05
T035a	T182	FALSE	FALSE	0	0	1	1	none	0.0001186746629572
T035b	T182	FALSE	FALSE	0	0	1	1	none	6.94474507866e-05
T040	T182	FALSE	FALSE	0	0	1	1	none	6.9525458866e-05
T056	T182	FALSE	FALSE	0	0	1	1	none	7.68769557342e-05
T059	T182	FALSE	FALSE	0	0	1	1	none	0.0001177605091146
T065	T182	FALSE	FALSE	0	0	1	1	none	6.2873245777e-06
T069	T182	FALSE	FALSE	0	0	1	1	none	0.0001295400786062
T073	T182	FALSE	FALSE	0	0	1	1	none	7.24337367126e-05
T075	T182	FALSE	FALSE	0	0	1	1	none	6.7360563589e-05
T077	T182	FALSE	FALSE	0	0	1	1	none	7.18364795274e-05
T087	T182	FALSE	FALSE	0	0	1	1	none	7.15864963356e-05
T095	T182	FALSE	FALSE	0	0	1	1	none	0.0001167798559349
T099a	T182	FALSE	FALSE	0	0	1	1	none	0.0001163447365734
T102	T182	FALSE	FALSE	0	0	1	1	none	0.0001210087998295
T104	T182	FALSE	FALSE	0	0	1	1	none	5.11401415552e-05
T105	T182	FALSE	FALSE	0	0	1	1	none	7.4818389481e-06
T107	T182	FALSE	FALSE	0	0	1	1	none	0.0001222033141999
T126	T182	FALSE	FALSE	0	0	1	1	none	0.0001311931377992
T156	T182	FALSE	FALSE	0	0	1	1	none	6.7352415354e-06
T159a	T182	FALSE	FALSE	0	0	1	1	none	6.88501936014e-05
S002	T188	TRUE	TRUE	0	0	1	1	none	6.40844659534e-05
S007	T188	TRUE	TRUE	0	0	1	1	none	3.0338601612e-05
S021	T188	TRUE	TRUE	0	0	1	1	none	6.39430134916e-05
S024	T188	TRUE	TRUE	0	0	1	1	none	6.280073588e-05
S025	T188	TRUE	TRUE	0	0	1	1	none	6.54023715982e-05
S026	T188	TRUE	TRUE	0	0	1	1	none	6.11699944262e-05
S038	T188	TRUE	TRUE	0	0	1	1	none	4.89407393754e-05
S039	T188	TRUE	TRUE	0	0	1	1	none	6.46201260606e-05
S040	T188	TRUE	TRUE	0	0	1	1	none	0.0001075107543538
S042	T188	TRUE	TRUE	0	0	1	1	none	6.22034786948e-05
S071	T188	TRUE	TRUE	0	0	1	1	none	0.0001006743162614
S078	T188	TRUE	TRUE	0	0	1	1	none	6.37412242482e-05
S081	T188	TRUE	TRUE	0	0	1	1	none	6.34396519948e-05
S085	T188	TRUE	TRUE	0	0	1	1	none	0.0001028581943632
S087	T188	TRUE	TRUE	0	0	1	1	none	0.0001132521411004
S093	T188	TRUE	TRUE	0	0	1	1	none	8.81748430884e-05
S097	T188	TRUE	TRUE	0	0	1	1	none	6.24226206698e-05
S102	T188	TRUE	TRUE	0	0	1	1	none	0.0001089516161692
S106	T188	TRUE	TRUE	0	0	1	1	none	6.54357576934e-05
S130	T188	TRUE	TRUE	0	0	1	1	none	0.0001121779982164
T009	T188	FALSE	FALSE	0	0	1	1	none	6.8386765811e-05
T010	T188	FALSE	FALSE	0	0	1	1	none	6.86177271912e-05
T013	T188	FALSE	FALSE	0	0	1	1	none	5.61893094341e-05
T014	T188	TRUE	TRUE	0	0	1	1	none	6.43048262456e-05
T020	T188	TRUE	TRUE	0	0	1	1	none	5.14756471412e-05
T021	T188	FALSE	FALSE	0	0	1	1	none	6.87696016416e-05
T028	T188	TRUE	TRUE	0	0	1	1	none	2.3875113299e-05
T035a	T188	TRUE	TRUE	0	0	1	1	none	0.0001150105278862
T035b	T188	TRUE	TRUE	0	0	1	1	none	6.57833157156e-05
T040	T188	TRUE	TRUE	0	0	1	1	none	6.5861323795e-05
T056	T188	FALSE	FALSE	0	0	1	1	none	7.32128206632e-05
T059	T188	TRUE	TRUE	0	0	1	1	none	0.0001140963740436
T065	T188	TRUE	TRUE	0	0	1	1	none	4.92012591067e-05
T069	T188	TRUE	TRUE	0	0	1	1	none	0.0001258759435352
T073	T188	FALSE	FALSE	0	0	1	1	none	6.87696016416e-05
T075	T188	TRUE	TRUE	0	0	1	1	none	6.3696428518e-05
T077	T188	FALSE	FALSE	0	0	1	1	none	6.81723444564e-05
T087	T188	FALSE	FALSE	0	0	1	1	none	6.79223612646e-05
T095	T188	TRUE	TRUE	0	0	1	1	none	0.0001131157208639
T099a	T188	TRUE	TRUE	0	0	1	1	none	0.0001126806015024
T102	T188	FALSE	FALSE	0	0	1	1	none	0.0001173446647585
T104	T188	FALSE	FALSE	0	0	1	1	none	3.12635637082e-05
T105	T188	FALSE	FALSE	0	0	1	1	none	5.03957734771e-05
T107	T188	FALSE	FALSE	0	0	1	1	none	0.0001185391791289
T126	T188	TRUE	TRUE	0	0	1	1	none	0.0001275290027282
T156	T188	FALSE	FALSE	0	0	1	1	none	5.08436904348e-05
T159a	T188	TRUE	TRUE	0	0	1	1	none	6.51860585304e-05
T182	T188	FALSE	FALSE	0	0	1	1	none	4.8886506381e-05
S002	T192	FALSE	FALSE	0	0	1	1	none	0.0001315891820361
S007	T192	FALSE	FALSE	0	0	1	1	none	0.0001313141539651
S021	T192	FALSE	FALSE	0	0	1	1	none	0.0001314477295743
S024	T192	FALSE	FALSE	0	0	1	1	none	0.0001303054519627
S025	T192	FALSE	FALSE	0	0	1	1	none	0.0001329070876809
S026	T192	FALSE	FALSE	0	0	1	1	none	0.0001286747105089
S038	T192	FALSE	FALSE	0	0	1	1	none	0.0001360721499625
S039	T192	FALSE	FALSE	0	0	1	1	none	0.0001321248421433
S040	T192	FALSE	FALSE	0	0	1	1	none	6.17540695945e-05
S042	T192	FALSE	FALSE	0	0	1	1	none	0.0001297081947775
S071	T192	FALSE	FALSE	0	0	1	1	none	3.28739800061e-05
S078	T192	FALSE	FALSE	0	0	1	1	none	0.0001312459403309
S081	T192	FALSE	FALSE	0	0	1	1	none	0.0001309443680775
S085	T192	FALSE	FALSE	0	0	1	1	none	7.51027923859e-05
S087	T192	FALSE	FALSE	0	0	1	1	none	8.54967391231e-05
S093	T192	FALSE	FALSE	0	0	1	1	none	6.04194411111e-05
S097	T192	FALSE	FALSE	0	0	1	1	none	0.0001299273367525
S102	T192	FALSE	FALSE	0	0	1	1	none	6.31949314099e-05
S106	T192	FALSE	FALSE	0	0	1	1	none	0.0001329404737761
S130	T192	FALSE	FALSE	0	0	1	1	none	8.44225962391e-05
T009	T192	FALSE	FALSE	0	0	1	1	none	0.0001358914818937
T010	T192	FALSE	FALSE	0	0	1	1	none	0.0001361224432739
T013	T192	FALSE	FALSE	0	0	1	1	none	0.0001433207200212
T014	T192	FALSE	FALSE	0	0	1	1	none	0.0001318095423283
T020	T192	FALSE	FALSE	0	0	1	1	none	0.0001386070577283
T021	T192	FALSE	FALSE	0	0	1	1	none	0.0001362743177243
T028	T192	FALSE	FALSE	0	0	1	1	none	0.0001411056182381
T035a	T192	FALSE	FALSE	0	0	1	1	none	8.72551259089e-05
T035b	T192	FALSE	FALSE	0	0	1	1	none	0.0001332880317983
T040	T192	FALSE	FALSE	0	0	1	1	none	0.0001333660398777
T056	T192	FALSE	FALSE	0	0	1	1	none	0.0001407175367459
T059	T192	FALSE	FALSE	0	0	1	1	none	6.83396892843e-05
T065	T192	FALSE	FALSE	0	0	1	1	none	0.0001363326696938
T069	T192	FALSE	FALSE	0	0	1	1	none	5.51681493419e-05
T073	T192	FALSE	FALSE	0	0	1	1	none	0.0001362743177243
T075	T192	FALSE	FALSE	0	0	1	1	none	0.0001323956589711
T077	T192	FALSE	FALSE	0	0	1	1	none	0.0001356770605391
T087	T192	FALSE	FALSE	0	0	1	1	none	0.0001354270773473
T095	T192	FALSE	FALSE	0	0	1	1	none	8.53603188866e-05
T099a	T192	FALSE	FALSE	0	0	1	1	none	8.49251995251e-05
T102	T192	FALSE	FALSE	0	0	1	1	none	8.95892627812e-05
T104	T192	FALSE	FALSE	0	0	1	1	none	0.0001346074170713
T105	T192	FALSE	FALSE	0	0	1	1	none	0.0001375271840642
T107	T192	FALSE	FALSE	0	0	1	1	none	9.07837771516e-05
T126	T192	TRUE	TRUE	1	0	1	1	anc	5.972571852e-07
T156	T192	FALSE	FALSE	0	0	1	1	none	0.0001379751010219
T159a	T192	FALSE	FALSE	0	0	1	1	none	0.0001326907746131
T182	T192	FALSE	FALSE	0	0	1	1	none	0.0001360179169681
T188	T192	FALSE	FALSE	0	0	1	1	none	0.0001323537818971
S002	T223	FALSE	FALSE	0	0	1	1	none	6.83458582096e-05
S007	T223	FALSE	FALSE	0	0	1	1	none	4.84441356342e-05
S021	T223	FALSE	FALSE	0	0	1	1	none	6.82044057478e-05
S024	T223	FALSE	FALSE	0	0	1	1	none	6.70621281362e-05
S025	T223	FALSE	FALSE	0	0	1	1	none	6.96637638544e-05
S026	T223	FALSE	FALSE	0	0	1	1	none	6.54313866824e-05
S038	T223	FALSE	FALSE	0	0	1	1	none	6.6240620316e-06
S039	T223	FALSE	FALSE	0	0	1	1	none	6.88815183168e-05
S040	T223	FALSE	FALSE	0	0	1	1	none	0.00011177214661
S042	T223	FALSE	FALSE	0	0	1	1	none	6.6464870951e-05
S071	T223	FALSE	FALSE	0	0	1	1	none	0.0001049357085176
S078	T223	FALSE	FALSE	0	0	1	1	none	6.80026165044e-05
S081	T223	FALSE	FALSE	0	0	1	1	none	6.7701044251e-05
S085	T223	FALSE	FALSE	0	0	1	1	none	0.0001071195866194
S087	T223	FALSE	FALSE	0	0	1	1	none	0.0001175135333566
S093	T223	FALSE	FALSE	0	0	1	1	none	9.24362353446e-05
S097	T223	FALSE	FALSE	0	0	1	1	none	6.6684012926e-05
S102	T223	FALSE	FALSE	0	0	1	1	none	0.0001132130084254
S106	T223	FALSE	FALSE	0	0	1	1	none	6.96971499496e-05
S130	T223	FALSE	FALSE	0	0	1	1	none	0.0001164393904726
T009	T223	FALSE	FALSE	0	0	1	1	none	7.26481580672e-05
T010	T223	FALSE	FALSE	0	0	1	1	none	7.28791194474e-05
T013	T223	FALSE	FALSE	0	0	1	1	none	1.38726320903e-05
T014	T223	FALSE	FALSE	0	0	1	1	none	6.85662185018e-05
T020	T223	FALSE	FALSE	0	0	1	1	none	9.1589697974e-06
T021	T223	FALSE	FALSE	0	0	1	1	none	7.30309938978e-05
T028	T223	FALSE	FALSE	0	0	1	1	none	5.82355999072e-05
T035a	T223	FALSE	FALSE	0	0	1	1	none	0.0001192719201424
T035b	T223	FALSE	FALSE	0	0	1	1	none	7.00447079718e-05
T040	T223	FALSE	FALSE	0	0	1	1	none	7.01227160512e-05
T056	T223	FALSE	FALSE	0	0	1	1	none	7.74742129193999e-05
T059	T223	FALSE	FALSE	0	0	1	1	none	0.0001183577662998
T065	T223	FALSE	FALSE	0	0	1	1	none	6.8845817629e-06
T069	T223	FALSE	FALSE	0	0	1	1	none	0.0001301373357914
T073	T223	FALSE	FALSE	0	0	1	1	none	7.30309938978e-05
T075	T223	FALSE	FALSE	0	0	1	1	none	6.79578207742e-05
T077	T223	FALSE	FALSE	0	0	1	1	none	7.24337367126e-05
T087	T223	FALSE	FALSE	0	0	1	1	none	7.21837535208e-05
T095	T223	FALSE	FALSE	0	0	1	1	none	0.0001173771131201
T099a	T223	FALSE	FALSE	0	0	1	1	none	0.0001169419937586
T102	T223	FALSE	FALSE	0	0	1	1	none	0.0001216060570147
T104	T223	FALSE	FALSE	0	0	1	1	none	5.17373987404e-05
T105	T223	FALSE	FALSE	0	0	1	1	none	8.0790961333e-06
T107	T223	FALSE	FALSE	0	0	1	1	none	0.0001228005713851
T126	T223	FALSE	FALSE	0	0	1	1	none	0.0001317903949844
T156	T223	FALSE	FALSE	0	0	1	1	none	7.3324987206e-06
T159a	T223	FALSE	FALSE	0	0	1	1	none	6.94474507866e-05
T182	T223	FALSE	FALSE	0	0	1	1	none	2.986285926e-06
T188	T223	FALSE	FALSE	0	0	1	1	none	4.94837635662e-05
T192	T223	FALSE	FALSE	0	0	1	1	none	0.0001366151741533
S002	T225	FALSE	FALSE	0	0	1	1	none	7.50662513171e-05
S007	T225	FALSE	FALSE	0	0	1	1	none	5.51645287417e-05
S021	T225	FALSE	FALSE	0	0	1	1	none	7.49247988553e-05
S024	T225	FALSE	FALSE	0	0	1	1	none	7.37825212437e-05
S025	T225	FALSE	FALSE	0	0	1	1	none	7.63841569619e-05
S026	T225	FALSE	FALSE	0	0	1	1	none	7.21517797899e-05
S038	T225	FALSE	FALSE	0	0	1	1	none	1.33444551391e-05
S039	T225	FALSE	FALSE	0	0	1	1	none	7.56019114243e-05
S040	T225	FALSE	FALSE	0	0	1	1	none	0.0001184925397175
S042	T225	FALSE	FALSE	0	0	1	1	none	7.31852640585e-05
S071	T225	FALSE	FALSE	0	0	1	1	none	0.0001116561016251
S078	T225	FALSE	FALSE	0	0	1	1	none	7.47230096119e-05
S081	T225	FALSE	FALSE	0	0	1	1	none	7.44214373585e-05
S085	T225	FALSE	FALSE	0	0	1	1	none	0.0001138399797269
S087	T225	FALSE	FALSE	0	0	1	1	none	0.0001242339264641
S093	T225	FALSE	FALSE	0	0	1	1	none	9.91566284521e-05
S097	T225	FALSE	FALSE	0	0	1	1	none	7.34044060335e-05
S102	T225	FALSE	FALSE	0	0	1	1	none	0.0001199334015329
S106	T225	FALSE	FALSE	0	0	1	1	none	7.64175430571e-05
S130	T225	FALSE	FALSE	0	0	1	1	none	0.0001231597835801
T009	T225	FALSE	FALSE	0	0	1	1	none	7.93685511747e-05
T010	T225	FALSE	FALSE	0	0	1	1	none	7.95995125549e-05
T013	T225	FALSE	FALSE	0	0	1	1	none	2.05930251978e-05
T014	T225	FALSE	FALSE	0	0	1	1	none	7.52866116093e-05
T020	T225	FALSE	FALSE	0	0	1	1	none	1.58793629049e-05
T021	T225	FALSE	FALSE	0	0	1	1	none	7.97513870052999e-05
T028	T225	FALSE	FALSE	0	0	1	1	none	6.49559930147e-05
T035a	T225	FALSE	FALSE	0	0	1	1	none	0.0001259923132499
T035b	T225	FALSE	FALSE	0	0	1	1	none	7.67651010793e-05
T040	T225	FALSE	FALSE	0	0	1	1	none	7.68431091587e-05
T056	T225	FALSE	FALSE	0	0	1	1	none	8.41946060268999e-05
T059	T225	FALSE	FALSE	0	0	1	1	none	0.0001250781594073
T065	T225	FALSE	FALSE	0	0	1	1	none	1.36049748704e-05
T069	T225	FALSE	FALSE	0	0	1	1	none	0.0001368577288989
T073	T225	FALSE	FALSE	0	0	1	1	none	7.97513870052999e-05
T075	T225	FALSE	FALSE	0	0	1	1	none	7.46782138817e-05
T077	T225	FALSE	FALSE	0	0	1	1	none	7.91541298201e-05
T087	T225	FALSE	FALSE	0	0	1	1	none	7.89041466283e-05
T095	T225	FALSE	FALSE	0	0	1	1	none	0.0001240975062276
T099a	T225	FALSE	FALSE	0	0	1	1	none	0.0001236623868661
T102	T225	FALSE	FALSE	0	0	1	1	none	0.0001283264501222
T104	T225	FALSE	FALSE	0	0	1	1	none	5.84577918479e-05
T105	T225	FALSE	FALSE	0	0	1	1	none	1.47994892408e-05
T107	T225	FALSE	FALSE	0	0	1	1	none	0.0001295209644926
T126	T225	FALSE	FALSE	0	0	1	1	none	0.0001385107880919
T156	T225	FALSE	FALSE	0	0	1	1	none	1.03094513257e-05
T159a	T225	FALSE	FALSE	0	0	1	1	none	7.61678438941e-05
T182	T225	FALSE	FALSE	0	0	1	1	none	1.20957077743e-05
T188	T225	FALSE	FALSE	0	0	1	1	none	5.62041566737e-05
T192	T225	FALSE	FALSE	0	0	1	1	none	0.0001433355672608
T223	T225	FALSE	FALSE	0	0	1	1	none	1.26929649595e-05
S002	T230	FALSE	FALSE	0	0	1	1	none	2.63475542478e-05
S007	T230	FALSE	FALSE	0	0	1	1	none	6.74781511368e-05
S021	T230	FALSE	FALSE	0	0	1	1	none	2.6206101786e-05
S024	T230	FALSE	FALSE	0	0	1	1	none	2.50638241744e-05
S025	T230	FALSE	FALSE	0	0	1	1	none	2.50762710646e-05
S026	T230	FALSE	FALSE	0	0	1	1	none	1.55990565586e-05
S038	T230	FALSE	FALSE	0	0	1	1	none	7.22361471342e-05
S039	T230	FALSE	FALSE	0	0	1	1	none	2.6883214355e-05
S040	T230	FALSE	FALSE	0	0	1	1	none	0.0001111794676082
S042	T230	FALSE	FALSE	0	0	1	1	none	2.44665669892e-05
S071	T230	FALSE	FALSE	0	0	1	1	none	0.0001043430295158
S078	T230	FALSE	FALSE	0	0	1	1	none	2.60043125426e-05
S081	T230	FALSE	FALSE	0	0	1	1	none	2.57027402892e-05
S085	T230	FALSE	FALSE	0	0	1	1	none	0.0001065269076176
S087	T230	FALSE	FALSE	0	0	1	1	none	0.0001169208543548
S093	T230	FALSE	FALSE	0	0	1	1	none	9.18435563428e-05
S097	T230	FALSE	FALSE	0	0	1	1	none	2.20965201362e-05
S102	T230	FALSE	FALSE	0	0	1	1	none	0.0001126203294236
S106	T230	FALSE	FALSE	0	0	1	1	none	2.76988459878e-05
S130	T230	FALSE	FALSE	0	0	1	1	none	0.0001158467114708
T009	T230	FALSE	FALSE	0	0	1	1	none	4.1433990782e-06
T010	T230	TRUE	TRUE	0	0	1	1	none	1.9853317176e-06
T013	T230	FALSE	FALSE	0	0	1	1	none	7.94847171929e-05
T014	T230	FALSE	FALSE	0	0	1	1	none	2.656791454e-05
T020	T230	FALSE	FALSE	0	0	1	1	none	7.47710549e-05
T021	T230	FALSE	FALSE	0	0	1	1	none	4.5262349088e-06
T028	T230	FALSE	FALSE	0	0	1	1	none	7.72696154098e-05
T035a	T230	FALSE	FALSE	0	0	1	1	none	0.0001186792411406
T035b	T230	FALSE	FALSE	0	0	1	1	none	5.123492094e-06
T040	T230	FALSE	FALSE	0	0	1	1	none	2.81244120894e-05
T056	T230	FALSE	FALSE	0	0	1	1	none	8.9694539304e-06
T059	T230	FALSE	FALSE	0	0	1	1	none	0.000117765087298
T065	T230	FALSE	FALSE	0	0	1	1	none	7.24966668655e-05
T069	T230	FALSE	FALSE	0	0	1	1	none	0.0001295446567896
T073	T230	FALSE	FALSE	0	0	1	1	none	4.5262349088e-06
T075	T230	FALSE	FALSE	0	0	1	1	none	6.85596561428e-05
T077	T230	FALSE	FALSE	0	0	1	1	none	3.9289777236e-06
T087	T230	FALSE	FALSE	0	0	1	1	none	4.8735089022e-06
T095	T230	FALSE	FALSE	0	0	1	1	none	0.0001167844341183
T099a	T230	FALSE	FALSE	0	0	1	1	none	0.0001163493147568
T102	T230	FALSE	FALSE	0	0	1	1	none	0.0001210133780129
T104	T230	FALSE	FALSE	0	0	1	1	none	7.0771414243e-05
T105	T230	FALSE	FALSE	0	0	1	1	none	7.36911812359e-05
T107	T230	FALSE	FALSE	0	0	1	1	none	0.0001222078923833
T126	T230	FALSE	FALSE	0	0	1	1	none	0.0001311977159826
T156	T230	FALSE	FALSE	0	0	1	1	none	7.41390981936e-05
T159a	T230	TRUE	TRUE	1	0	1	1	anc	1.5399489828e-06
T182	T230	FALSE	FALSE	0	0	1	1	none	7.21819141398e-05
T188	T230	FALSE	FALSE	0	0	1	1	none	6.85177790688e-05
T192	T230	FALSE	FALSE	0	0	1	1	none	0.0001360224951515
T223	T230	FALSE	FALSE	0	0	1	1	none	7.2779171325e-05
T225	T230	FALSE	FALSE	0	0	1	1	none	7.94995644325e-05
S002	T232	TRUE	TRUE	0	0	1	1	none	0.0001268715419912
S007	T232	TRUE	TRUE	0	0	1	1	none	0.0001265965139202
S021	T232	TRUE	TRUE	0	0	1	1	none	0.0001267300895294
S024	T232	TRUE	TRUE	0	0	1	1	none	0.0001255878119178
S025	T232	TRUE	TRUE	0	0	1	1	none	0.000128189447636
S026	T232	TRUE	TRUE	0	0	1	1	none	0.000123957070464
S038	T232	TRUE	TRUE	0	0	1	1	none	0.0001313545099176
S039	T232	TRUE	TRUE	0	0	1	1	none	0.0001274072020984
S040	T232	TRUE	TRUE	0	0	1	1	none	5.70364295496e-05
S042	T232	TRUE	TRUE	0	0	1	1	none	0.0001249905547326
S071	T232	TRUE	TRUE	0	0	1	1	none	2.81563399612e-05
S078	T232	TRUE	TRUE	0	0	1	1	none	0.000126528300286
S081	T232	TRUE	TRUE	0	0	1	1	none	0.0001262267280326
S085	T232	TRUE	TRUE	0	0	1	1	none	7.0385152341e-05
S087	T232	TRUE	TRUE	0	0	1	1	none	8.07790990782e-05
S093	T232	TRUE	TRUE	0	0	1	1	none	5.57018010662e-05
S097	T232	TRUE	TRUE	0	0	1	1	none	0.0001252096967076
S102	T232	TRUE	TRUE	0	0	1	1	none	5.8477291365e-05
S106	T232	TRUE	TRUE	0	0	1	1	none	0.0001282228337312
S130	T232	TRUE	TRUE	0	0	1	1	none	7.97049561942e-05
T009	T232	FALSE	FALSE	0	0	1	1	none	0.0001311738418488
T010	T232	FALSE	FALSE	0	0	1	1	none	0.000131404803229
T013	T232	FALSE	FALSE	0	0	1	1	none	0.0001386030799763
T014	T232	TRUE	TRUE	0	0	1	1	none	0.0001270919022834
T020	T232	TRUE	TRUE	0	0	1	1	none	0.0001338894176834
T021	T232	FALSE	FALSE	0	0	1	1	none	0.0001315566776794
T028	T232	TRUE	TRUE	0	0	1	1	none	0.0001363879781932
T035a	T232	TRUE	TRUE	0	0	1	1	none	8.2537485864e-05
T035b	T232	TRUE	TRUE	0	0	1	1	none	0.0001285703917534
T040	T232	TRUE	TRUE	0	0	1	1	none	0.0001286483998328
T056	T232	FALSE	FALSE	0	0	1	1	none	0.000135999896701
T059	T232	TRUE	TRUE	0	0	1	1	none	6.36220492394e-05
T065	T232	TRUE	TRUE	0	0	1	1	none	0.0001316150296489
T069	T232	TRUE	TRUE	0	0	1	1	none	5.0450509297e-05
T073	T232	FALSE	FALSE	0	0	1	1	none	0.0001315566776794
T075	T232	TRUE	TRUE	0	0	1	1	none	0.0001276780189262
T077	T232	FALSE	FALSE	0	0	1	1	none	0.0001309594204942
T087	T232	FALSE	FALSE	0	0	1	1	none	0.0001307094373024
T095	T232	TRUE	TRUE	0	0	1	1	none	8.06426788417e-05
T099a	T232	TRUE	TRUE	0	0	1	1	none	8.02075594802e-05
T102	T232	FALSE	FALSE	0	0	1	1	none	8.48716227363e-05
T104	T232	FALSE	FALSE	0	0	1	1	none	0.0001298897770264
T105	T232	FALSE	FALSE	0	0	1	1	none	0.0001328095440193
T107	T232	FALSE	FALSE	0	0	1	1	none	8.60661371067e-05
T126	T232	TRUE	TRUE	0	0	1	1	none	3.22488307e-06
T156	T232	FALSE	FALSE	0	0	1	1	none	0.000133257460977
T159a	T232	TRUE	TRUE	0	0	1	1	none	0.0001279731345682
T182	T232	FALSE	FALSE	0	0	1	1	none	0.0001313002769232
T188	T232	TRUE	TRUE	0	0	1	1	none	0.0001276361418522
T192	T232	FALSE	FALSE	0	0	1	1	none	8.0496622389e-06
T223	T232	FALSE	FALSE	0	0	1	1	none	0.0001318975341084
T225	T232	FALSE	FALSE	0	0	1	1	none	0.0001386179272159
T230	T232	FALSE	FALSE	0	0	1	1	none	0.0001313048551066
S002	T241	FALSE	FALSE	0	0	1	1	none	8.48740428834999e-05
S007	T241	FALSE	FALSE	0	0	1	1	none	6.49723203080999e-05
S021	T241	FALSE	FALSE	0	0	1	1	none	8.47325904216999e-05
S024	T241	FALSE	FALSE	0	0	1	1	none	8.35903128100999e-05
S025	T241	FALSE	FALSE	0	0	1	1	none	8.61919485282999e-05
S026	T241	FALSE	FALSE	0	0	1	1	none	8.19595713562999e-05
S038	T241	FALSE	FALSE	0	0	1	1	none	2.19577323351e-05
S039	T241	FALSE	FALSE	0	0	1	1	none	8.54097029906999e-05
S040	T241	FALSE	FALSE	0	0	1	1	none	0.0001283003312839
S042	T241	FALSE	FALSE	0	0	1	1	none	8.29930556248999e-05
S071	T241	FALSE	FALSE	0	0	1	1	none	0.0001214638931915
S078	T241	FALSE	FALSE	0	0	1	1	none	8.45308011782999e-05
S081	T241	FALSE	FALSE	0	0	1	1	none	8.42292289248999e-05
S085	T241	FALSE	FALSE	0	0	1	1	none	0.0001236477712933
S087	T241	FALSE	FALSE	0	0	1	1	none	0.0001340417180305
S093	T241	FALSE	FALSE	0	0	1	1	none	0.0001089644200185
S097	T241	FALSE	FALSE	0	0	1	1	none	8.32121975998999e-05
S102	T241	FALSE	FALSE	0	0	1	1	none	0.0001297411930993
S106	T241	FALSE	FALSE	0	0	1	1	none	8.62253346234999e-05
S130	T241	FALSE	FALSE	0	0	1	1	none	0.0001329675751465
T009	T241	FALSE	FALSE	0	0	1	1	none	8.91763427410999e-05
T010	T241	FALSE	FALSE	0	0	1	1	none	8.94073041212999e-05
T013	T241	FALSE	FALSE	0	0	1	1	none	2.0040220454e-05
T014	T241	FALSE	FALSE	0	0	1	1	none	8.50944031756999e-05
T020	T241	FALSE	FALSE	0	0	1	1	none	2.44926401009e-05
T021	T241	FALSE	FALSE	0	0	1	1	none	8.95591785716999e-05
T028	T241	FALSE	FALSE	0	0	1	1	none	7.47637845810999e-05
T035a	T241	FALSE	FALSE	0	0	1	1	none	0.0001358001048163
T035b	T241	FALSE	FALSE	0	0	1	1	none	8.65728926456999e-05
T040	T241	FALSE	FALSE	0	0	1	1	none	8.66509007250999e-05
T056	T241	FALSE	FALSE	0	0	1	1	none	9.40023975932999e-05
T059	T241	FALSE	FALSE	0	0	1	1	none	0.0001348859509737
T065	T241	FALSE	FALSE	0	0	1	1	none	1.80052035038e-05
T069	T241	FALSE	FALSE	0	0	1	1	none	0.0001466655204653
T073	T241	FALSE	FALSE	0	0	1	1	none	8.95591785716999e-05
T075	T241	FALSE	FALSE	0	0	1	1	none	8.44860054480999e-05
T077	T241	FALSE	FALSE	0	0	1	1	none	8.89619213864999e-05
T087	T241	FALSE	FALSE	0	0	1	1	none	8.87119381946999e-05
T095	T241	FALSE	FALSE	0	0	1	1	none	0.000133905297794
T099a	T241	FALSE	FALSE	0	0	1	1	none	0.0001334701784325
T102	T241	FALSE	FALSE	0	0	1	1	none	0.0001381342416886
T104	T241	FALSE	FALSE	0	0	1	1	none	6.82655834142999e-05
T105	T241	FALSE	FALSE	0	0	1	1	none	1.91997178742e-05
T107	T241	FALSE	FALSE	0	0	1	1	none	0.000139328756059
T126	T241	FALSE	FALSE	0	0	1	1	none	0.0001483185796583
T156	T241	FALSE	FALSE	0	0	1	1	none	2.50551977649e-05
T159a	T241	FALSE	FALSE	0	0	1	1	none	8.59756354604999e-05
T182	T241	FALSE	FALSE	0	0	1	1	none	2.30980137111e-05
T188	T241	FALSE	FALSE	0	0	1	1	none	6.60119482400999e-05
T192	T241	FALSE	FALSE	0	0	1	1	none	0.0001531433588272
T223	T241	FALSE	FALSE	0	0	1	1	none	2.36952708963e-05
T225	T241	FALSE	FALSE	0	0	1	1	none	3.04156640038e-05
T230	T241	FALSE	FALSE	0	0	1	1	none	8.93073559988999e-05
T232	T241	FALSE	FALSE	0	0	1	1	none	0.0001484257187823
S002	T270	FALSE	FALSE	0	0	1	1	none	0.0001298594888094
S007	T270	FALSE	FALSE	0	0	1	1	none	0.0001295844607384
S021	T270	FALSE	FALSE	0	0	1	1	none	0.0001297180363476
S024	T270	FALSE	FALSE	0	0	1	1	none	0.000128575758736
S025	T270	FALSE	FALSE	0	0	1	1	none	0.0001311773944542
S026	T270	FALSE	FALSE	0	0	1	1	none	0.0001269450172822
S038	T270	FALSE	FALSE	0	0	1	1	none	0.0001343424567358
S039	T270	FALSE	FALSE	0	0	1	1	none	0.0001303951489166
S040	T270	FALSE	FALSE	0	0	1	1	none	6.00243763678e-05
S042	T270	FALSE	FALSE	0	0	1	1	none	0.0001279785015508
S071	T270	FALSE	FALSE	0	0	1	1	none	3.11442867794e-05
S078	T270	FALSE	FALSE	0	0	1	1	none	0.0001295162471042
S081	T270	FALSE	FALSE	0	0	1	1	none	0.0001292146748508
S085	T270	FALSE	FALSE	0	0	1	1	none	7.33730991592e-05
S087	T270	FALSE	FALSE	0	0	1	1	none	8.37670458964e-05
S093	T270	FALSE	FALSE	0	0	1	1	none	5.86897478844e-05
S097	T270	FALSE	FALSE	0	0	1	1	none	0.0001281976435258
S102	T270	FALSE	FALSE	0	0	1	1	none	6.14652381832e-05
S106	T270	FALSE	FALSE	0	0	1	1	none	0.0001312107805494
S130	T270	FALSE	FALSE	0	0	1	1	none	8.26929030124e-05
T009	T270	FALSE	FALSE	0	0	1	1	none	0.000134161788667
T010	T270	FALSE	FALSE	0	0	1	1	none	0.0001343927500472
T013	T270	FALSE	FALSE	0	0	1	1	none	0.0001415910267945
T014	T270	FALSE	FALSE	0	0	1	1	none	0.0001300798491016
T020	T270	FALSE	FALSE	0	0	1	1	none	0.0001368773645016
T021	T270	FALSE	FALSE	0	0	1	1	none	0.0001345446244976
T028	T270	FALSE	FALSE	0	0	1	1	none	0.0001393759250114
T035a	T270	FALSE	FALSE	0	0	1	1	none	8.55254326822e-05
T035b	T270	FALSE	FALSE	0	0	1	1	none	0.0001315583385716
T040	T270	FALSE	FALSE	0	0	1	1	none	0.000131636346651
T056	T270	FALSE	FALSE	0	0	1	1	none	0.0001389878435192
T059	T270	FALSE	FALSE	0	0	1	1	none	6.66099960576e-05
T065	T270	FALSE	FALSE	0	0	1	1	none	0.0001346029764671
T069	T270	FALSE	FALSE	0	0	1	1	none	5.34384561152e-05
T073	T270	FALSE	FALSE	0	0	1	1	none	0.0001345446244976
T075	T270	FALSE	FALSE	0	0	1	1	none	0.0001306659657444
T077	T270	FALSE	FALSE	0	0	1	1	none	0.0001339473673124
T087	T270	FALSE	FALSE	0	0	1	1	none	0.0001336973841206
T095	T270	FALSE	FALSE	0	0	1	1	none	8.36306256599e-05
T099a	T270	FALSE	FALSE	0	0	1	1	none	8.31955062984e-05
T102	T270	FALSE	FALSE	0	0	1	1	none	8.78595695545e-05
T104	T270	FALSE	FALSE	0	0	1	1	none	0.0001328777238446
T105	T270	FALSE	FALSE	0	0	1	1	none	0.0001357974908375
T107	T270	FALSE	FALSE	0	0	1	1	none	8.90540839249e-05
T126	T270	FALSE	FALSE	0	0	1	1	none	6.2128298882e-06
T156	T270	FALSE	FALSE	0	0	1	1	none	0.0001362454077952
T159a	T270	FALSE	FALSE	0	0	1	1	none	0.0001309610813864
T182	T270	FALSE	FALSE	0	0	1	1	none	0.0001342882237414
T188	T270	FALSE	FALSE	0	0	1	1	none	0.0001306240886704
T192	T270	FALSE	FALSE	0	0	1	1	none	1.10376090571e-05
T223	T270	FALSE	FALSE	0	0	1	1	none	0.0001348854809266
T225	T270	FALSE	FALSE	0	0	1	1	none	0.0001416058740341
T230	T270	FALSE	FALSE	0	0	1	1	none	0.0001342928019248
T232	T270	TRUE	TRUE	1	0	1	1	anc	1.244418328e-06
T241	T270	FALSE	FALSE	0	0	1	1	none	0.0001514136656005
S002	T271b	FALSE	FALSE	0	0	1	1	none	7.58728702124e-05
S007	T271b	FALSE	FALSE	0	0	1	1	none	5.5971147637e-05
S021	T271b	FALSE	FALSE	0	0	1	1	none	7.57314177506e-05
S024	T271b	FALSE	FALSE	0	0	1	1	none	7.4589140139e-05
S025	T271b	FALSE	FALSE	0	0	1	1	none	7.71907758572e-05
S026	T271b	FALSE	FALSE	0	0	1	1	none	7.29583986852e-05
S038	T271b	FALSE	FALSE	0	0	1	1	none	1.41510740344e-05
S039	T271b	FALSE	FALSE	0	0	1	1	none	7.64085303196e-05
S040	T271b	FALSE	FALSE	0	0	1	1	none	0.0001192991586128
S042	T271b	FALSE	FALSE	0	0	1	1	none	7.39918829538e-05
S071	T271b	FALSE	FALSE	0	0	1	1	none	0.0001124627205204
S078	T271b	FALSE	FALSE	0	0	1	1	none	7.55296285072e-05
S081	T271b	FALSE	FALSE	0	0	1	1	none	7.52280562538e-05
S085	T271b	FALSE	FALSE	0	0	1	1	none	0.0001146465986222
S087	T271b	FALSE	FALSE	0	0	1	1	none	0.0001250405453594
S093	T271b	FALSE	FALSE	0	0	1	1	none	9.99632473474e-05
S097	T271b	FALSE	FALSE	0	0	1	1	none	7.42110249288e-05
S102	T271b	FALSE	FALSE	0	0	1	1	none	0.0001207400204282
S106	T271b	FALSE	FALSE	0	0	1	1	none	7.72241619524e-05
S130	T271b	FALSE	FALSE	0	0	1	1	none	0.0001239664024754
T009	T271b	FALSE	FALSE	0	0	1	1	none	8.017517007e-05
T010	T271b	FALSE	FALSE	0	0	1	1	none	8.04061314502e-05
T013	T271b	FALSE	FALSE	0	0	1	1	none	2.13996440931e-05
T014	T271b	FALSE	FALSE	0	0	1	1	none	7.60932305046e-05
T020	T271b	FALSE	FALSE	0	0	1	1	none	1.66859818002e-05
T021	T271b	FALSE	FALSE	0	0	1	1	none	8.05580059006e-05
T028	T271b	FALSE	FALSE	0	0	1	1	none	6.576261191e-05
T035a	T271b	FALSE	FALSE	0	0	1	1	none	0.0001267989321452
T035b	T271b	FALSE	FALSE	0	0	1	1	none	7.75717199746e-05
T040	T271b	FALSE	FALSE	0	0	1	1	none	7.7649728054e-05
T056	T271b	FALSE	FALSE	0	0	1	1	none	8.50012249221999e-05
T059	T271b	FALSE	FALSE	0	0	1	1	none	0.0001258847783026
T065	T271b	FALSE	FALSE	0	0	1	1	none	1.44115937657e-05
T069	T271b	FALSE	FALSE	0	0	1	1	none	0.0001376643477942
T073	T271b	FALSE	FALSE	0	0	1	1	none	8.05580059006e-05
T075	T271b	FALSE	FALSE	0	0	1	1	none	7.5484832777e-05
T077	T271b	FALSE	FALSE	0	0	1	1	none	7.99607487154e-05
T087	T271b	FALSE	FALSE	0	0	1	1	none	7.97107655236e-05
T095	T271b	FALSE	FALSE	0	0	1	1	none	0.0001249041251229
T099a	T271b	FALSE	FALSE	0	0	1	1	none	0.0001244690057614
T102	T271b	FALSE	FALSE	0	0	1	1	none	0.0001291330690175
T104	T271b	FALSE	FALSE	0	0	1	1	none	5.92644107432e-05
T105	T271b	FALSE	FALSE	0	0	1	1	none	1.56061081361e-05
T107	T271b	FALSE	FALSE	0	0	1	1	none	0.0001303275833879
T126	T271b	FALSE	FALSE	0	0	1	1	none	0.0001393174069872
T156	T271b	FALSE	FALSE	0	0	1	1	none	1.1116070221e-05
T159a	T271b	FALSE	FALSE	0	0	1	1	none	7.69744627894e-05
T182	T271b	FALSE	FALSE	0	0	1	1	none	1.29023266696e-05
T188	T271b	FALSE	FALSE	0	0	1	1	none	5.7010775569e-05
T192	T271b	FALSE	FALSE	0	0	1	1	none	0.0001441421861561
T223	T271b	FALSE	FALSE	0	0	1	1	none	1.34995838548e-05
T225	T271b	FALSE	FALSE	0	0	1	1	none	2.0011332657e-06
T230	T271b	FALSE	FALSE	0	0	1	1	none	8.03061833278e-05
T232	T271b	FALSE	FALSE	0	0	1	1	none	0.0001394245461112
T241	T271b	FALSE	FALSE	0	0	1	1	none	3.12222828991e-05
T270	T271b	FALSE	FALSE	0	0	1	1	none	0.0001424124929294
S002	T301	FALSE	FALSE	0	0	1	1	none	0.0001433930400716
S007	T301	FALSE	FALSE	0	0	1	1	none	0.0001431180120006
S021	T301	FALSE	FALSE	0	0	1	1	none	0.0001432515876098
S024	T301	FALSE	FALSE	0	0	1	1	none	0.0001421093099982
S025	T301	FALSE	FALSE	0	0	1	1	none	0.0001447109457164
S026	T301	FALSE	FALSE	0	0	1	1	none	0.0001404785685444
S038	T301	FALSE	FALSE	0	0	1	1	none	0.000147876007998
S039	T301	FALSE	FALSE	0	0	1	1	none	0.0001439287001788
S040	T301	FALSE	FALSE	0	0	1	1	none	7.355792763e-05
S042	T301	FALSE	FALSE	0	0	1	1	none	0.000141512052813
S071	T301	FALSE	FALSE	0	0	1	1	none	4.46778380416e-05
S078	T301	FALSE	FALSE	0	0	1	1	none	0.0001430497983664
S081	T301	FALSE	FALSE	0	0	1	1	none	0.000142748226113
S085	T301	FALSE	FALSE	0	0	1	1	none	8.69066504214e-05
S087	T301	FALSE	FALSE	0	0	1	1	none	9.73005971585999e-05
S093	T301	FALSE	FALSE	0	0	1	1	none	7.22232991466e-05
S097	T301	FALSE	FALSE	0	0	1	1	none	0.000141731194788
S102	T301	FALSE	FALSE	0	0	1	1	none	7.49987894454e-05
S106	T301	FALSE	FALSE	0	0	1	1	none	0.0001447443318116
S130	T301	FALSE	FALSE	0	0	1	1	none	9.62264542745999e-05
T009	T301	FALSE	FALSE	0	0	1	1	none	0.0001476953399292
T010	T301	FALSE	FALSE	0	0	1	1	none	0.0001479263013094
T013	T301	FALSE	FALSE	0	0	1	1	none	0.0001551245780567
T014	T301	FALSE	FALSE	0	0	1	1	none	0.0001436134003638
T020	T301	FALSE	FALSE	0	0	1	1	none	0.0001504109157638
T021	T301	FALSE	FALSE	0	0	1	1	none	0.0001480781757598
T028	T301	FALSE	FALSE	0	0	1	1	none	0.0001529094762736
T035a	T301	FALSE	FALSE	0	0	1	1	none	9.90589839444e-05
T035b	T301	FALSE	FALSE	0	0	1	1	none	0.0001450918898338
T040	T301	FALSE	FALSE	0	0	1	1	none	0.0001451698979132
T056	T301	FALSE	FALSE	0	0	1	1	none	0.0001525213947814
T059	T301	FALSE	FALSE	0	0	1	1	none	8.01435473198e-05
T065	T301	FALSE	FALSE	0	0	1	1	none	0.0001481365277293
T069	T301	FALSE	FALSE	0	0	1	1	none	6.69720073774e-05
T073	T301	FALSE	FALSE	0	0	1	1	none	0.0001480781757598
T075	T301	FALSE	FALSE	0	0	1	1	none	0.0001441995170066
T077	T301	FALSE	FALSE	0	0	1	1	none	0.0001474809185746
T087	T301	FALSE	FALSE	0	0	1	1	none	0.0001472309353828
T095	T301	FALSE	FALSE	0	0	1	1	none	9.71641769220999e-05
T099a	T301	FALSE	FALSE	0	0	1	1	none	9.67290575606e-05
T102	T301	FALSE	FALSE	0	0	1	1	none	0.0001013931208167
T104	T301	FALSE	FALSE	0	0	1	1	none	0.0001464112751068
T105	T301	FALSE	FALSE	0	0	1	1	none	0.0001493310420997
T107	T301	FALSE	FALSE	0	0	1	1	none	0.0001025876351871
T126	T301	FALSE	FALSE	1	0	1	1	anc	6.9532575386e-06
T156	T301	FALSE	FALSE	0	0	1	1	none	0.0001497789590574
T159a	T301	FALSE	FALSE	0	0	1	1	none	0.0001444946326486
T182	T301	FALSE	FALSE	0	0	1	1	none	0.0001478217750036
T188	T301	FALSE	FALSE	0	0	1	1	none	0.0001441576399326
T192	T301	FALSE	FALSE	0	0	1	1	none	2.14534163733e-05
T223	T301	FALSE	FALSE	0	0	1	1	none	0.0001484190321888
T225	T301	FALSE	FALSE	0	0	1	1	none	0.0001551394252963
T230	T301	FALSE	FALSE	0	0	1	1	none	0.000147826353187
T232	T301	FALSE	FALSE	0	0	1	1	none	1.98535202744e-05
T241	T301	FALSE	FALSE	0	0	1	1	none	0.0001649472168627
T270	T301	FALSE	FALSE	0	0	1	1	none	2.28414670926e-05
T271b	T301	FALSE	FALSE	0	0	1	1	none	0.0001559460441916
S002	T303	FALSE	FALSE	0	0	1	1	none	0.0001408943820718
S007	T303	FALSE	FALSE	0	0	1	1	none	0.0001406193540008
S021	T303	FALSE	FALSE	0	0	1	1	none	0.00014075292961
S024	T303	FALSE	FALSE	0	0	1	1	none	0.0001396106519984
S025	T303	FALSE	FALSE	0	0	1	1	none	0.0001422122877166
S026	T303	FALSE	FALSE	0	0	1	1	none	0.0001379799105446
S038	T303	FALSE	FALSE	0	0	1	1	none	0.0001453773499982
S039	T303	FALSE	FALSE	0	0	1	1	none	0.000141430042179
S040	T303	FALSE	FALSE	0	0	1	1	none	7.10592696302e-05
S042	T303	FALSE	FALSE	0	0	1	1	none	0.0001390133948132
S071	T303	FALSE	FALSE	0	0	1	1	none	4.21791800418e-05
S078	T303	FALSE	FALSE	0	0	1	1	none	0.0001405511403666
S081	T303	FALSE	FALSE	0	0	1	1	none	0.0001402495681132
S085	T303	FALSE	FALSE	0	0	1	1	none	8.44079924216e-05
S087	T303	FALSE	FALSE	0	0	1	1	none	9.48019391588e-05
S093	T303	FALSE	FALSE	0	0	1	1	none	6.97246411468e-05
S097	T303	FALSE	FALSE	0	0	1	1	none	0.0001392325367882
S102	T303	FALSE	FALSE	0	0	1	1	none	7.25001314456e-05
S106	T303	FALSE	FALSE	0	0	1	1	none	0.0001422456738118
S130	T303	FALSE	FALSE	0	0	1	1	none	9.37277962748e-05
T009	T303	FALSE	FALSE	0	0	1	1	none	0.0001451966819294
T010	T303	FALSE	FALSE	0	0	1	1	none	0.0001454276433096
T013	T303	FALSE	FALSE	0	0	1	1	none	0.0001526259200569
T014	T303	FALSE	FALSE	0	0	1	1	none	0.000141114742364
T020	T303	FALSE	FALSE	0	0	1	1	none	0.000147912257764
T021	T303	FALSE	FALSE	0	0	1	1	none	0.00014557951776
T028	T303	FALSE	FALSE	0	0	1	1	none	0.0001504108182738
T035a	T303	FALSE	FALSE	0	0	1	1	none	9.65603259446e-05
T035b	T303	FALSE	FALSE	0	0	1	1	none	0.000142593231834
T040	T303	FALSE	FALSE	0	0	1	1	none	0.0001426712399134
T056	T303	FALSE	FALSE	0	0	1	1	none	0.0001500227367816
T059	T303	FALSE	FALSE	0	0	1	1	none	7.764488932e-05
T065	T303	FALSE	FALSE	0	0	1	1	none	0.0001456378697295
T069	T303	FALSE	FALSE	0	0	1	1	none	6.44733493776e-05
T073	T303	FALSE	FALSE	0	0	1	1	none	0.00014557951776
T075	T303	FALSE	FALSE	0	0	1	1	none	0.0001417008590068
T077	T303	FALSE	FALSE	0	0	1	1	none	0.0001449822605748
T087	T303	FALSE	FALSE	0	0	1	1	none	0.000144732277383
T095	T303	FALSE	FALSE	0	0	1	1	none	9.46655189223e-05
T099a	T303	FALSE	FALSE	0	0	1	1	none	9.42303995608e-05
T102	T303	FALSE	FALSE	0	0	1	1	none	9.88944628168999e-05
T104	T303	FALSE	FALSE	0	0	1	1	none	0.000143912617107
T105	T303	FALSE	FALSE	0	0	1	1	none	0.0001468323840999
T107	T303	FALSE	FALSE	0	0	1	1	none	0.0001000889771873
T126	T303	FALSE	FALSE	1	0	1	1	anc	5.1711214266e-06
T156	T303	FALSE	FALSE	0	0	1	1	none	0.0001472803010576
T159a	T303	FALSE	FALSE	0	0	1	1	none	0.0001419959746488
T182	T303	FALSE	FALSE	0	0	1	1	none	0.0001453231170038
T188	T303	FALSE	FALSE	0	0	1	1	none	0.0001416589819328
T192	T303	FALSE	FALSE	0	0	1	1	none	1.89547583735e-05
T223	T303	FALSE	FALSE	0	0	1	1	none	0.000145920374189
T225	T303	FALSE	FALSE	0	0	1	1	none	0.0001526407672965
T230	T303	FALSE	FALSE	0	0	1	1	none	0.0001453276951872
T232	T303	FALSE	FALSE	0	0	1	1	none	1.73548622746e-05
T241	T303	FALSE	FALSE	0	0	1	1	none	0.0001624485588629
T270	T303	FALSE	FALSE	0	0	1	1	none	2.03428090928e-05
T271b	T303	FALSE	FALSE	0	0	1	1	none	0.0001534473861918
T301	T303	FALSE	FALSE	0	0	1	1	none	1.64244439642e-05
S002	T322	FALSE	FALSE	0	0	1	1	none	7.77069566611e-05
S007	T322	FALSE	FALSE	0	0	1	1	none	5.78052340857e-05
S021	T322	FALSE	FALSE	0	0	1	1	none	7.75655041993e-05
S024	T322	FALSE	FALSE	0	0	1	1	none	7.64232265877e-05
S025	T322	FALSE	FALSE	0	0	1	1	none	7.90248623059e-05
S026	T322	FALSE	FALSE	0	0	1	1	none	7.47924851339e-05
S038	T322	FALSE	FALSE	0	0	1	1	none	1.47906461127e-05
S039	T322	FALSE	FALSE	0	0	1	1	none	7.82426167683e-05
S040	T322	FALSE	FALSE	0	0	1	1	none	0.0001211332450615
S042	T322	FALSE	FALSE	0	0	1	1	none	7.58259694025e-05
S071	T322	FALSE	FALSE	0	0	1	1	none	0.0001142968069691
S078	T322	FALSE	FALSE	0	0	1	1	none	7.73637149559e-05
S081	T322	FALSE	FALSE	0	0	1	1	none	7.70621427025e-05
S085	T322	FALSE	FALSE	0	0	1	1	none	0.0001164806850709
S087	T322	FALSE	FALSE	0	0	1	1	none	0.0001268746318081
S093	T322	FALSE	FALSE	0	0	1	1	none	0.0001017973337961
S097	T322	FALSE	FALSE	0	0	1	1	none	7.60451113775e-05
S102	T322	FALSE	FALSE	0	0	1	1	none	0.0001225741068769
S106	T322	FALSE	FALSE	0	0	1	1	none	7.90582484011e-05
S130	T322	FALSE	FALSE	0	0	1	1	none	0.0001258004889241
T009	T322	FALSE	FALSE	0	0	1	1	none	8.20092565187e-05
T010	T322	FALSE	FALSE	0	0	1	1	none	8.22402178988999e-05
T013	T322	FALSE	FALSE	0	0	1	1	none	1.28731342316e-05
T014	T322	FALSE	FALSE	0	0	1	1	none	7.79273169533e-05
T020	T322	FALSE	FALSE	0	0	1	1	none	1.73255538785e-05
T021	T322	FALSE	FALSE	0	0	1	1	none	8.23920923492999e-05
T028	T322	FALSE	FALSE	0	0	1	1	none	6.75966983587e-05
T035a	T322	FALSE	FALSE	0	0	1	1	none	0.0001286330185939
T035b	T322	FALSE	FALSE	0	0	1	1	none	7.94058064233e-05
T040	T322	FALSE	FALSE	0	0	1	1	none	7.94838145027e-05
T056	T322	FALSE	FALSE	0	0	1	1	none	8.68353113708999e-05
T059	T322	FALSE	FALSE	0	0	1	1	none	0.0001277188647513
T065	T322	FALSE	FALSE	0	0	1	1	none	1.08381172814e-05
T069	T322	FALSE	FALSE	0	0	1	1	none	0.0001394984342429
T073	T322	FALSE	FALSE	0	0	1	1	none	8.23920923492999e-05
T075	T322	FALSE	FALSE	0	0	1	1	none	7.73189192257e-05
T077	T322	FALSE	FALSE	0	0	1	1	none	8.17948351640999e-05
T087	T322	FALSE	FALSE	0	0	1	1	none	8.15448519723e-05
T095	T322	FALSE	FALSE	0	0	1	1	none	0.0001267382115716
T099a	T322	FALSE	FALSE	0	0	1	1	none	0.0001263030922101
T102	T322	FALSE	FALSE	0	0	1	1	none	0.0001309671554662
T104	T322	FALSE	FALSE	0	0	1	1	none	6.10984971919e-05
T105	T322	FALSE	FALSE	0	0	1	1	none	1.20326316518e-05
T107	T322	FALSE	FALSE	0	0	1	1	none	0.0001321616698366
T126	T322	FALSE	FALSE	0	0	1	1	none	0.0001411514934359
T156	T322	FALSE	FALSE	0	0	1	1	none	1.78881115425e-05
T159a	T322	FALSE	FALSE	0	0	1	1	none	7.88085492381e-05
T182	T322	FALSE	FALSE	0	0	1	1	none	1.59309274887e-05
T188	T322	FALSE	FALSE	0	0	1	1	none	5.88448620177e-05
T192	T322	FALSE	FALSE	0	0	1	1	none	0.0001459762726048
T223	T322	FALSE	FALSE	0	0	1	1	none	1.65281846739e-05
T225	T322	FALSE	FALSE	0	0	1	1	none	2.32485777814e-05
T230	T322	FALSE	FALSE	0	0	1	1	none	8.21402697765e-05
T232	T322	FALSE	FALSE	0	0	1	1	none	0.0001412586325599
T241	T322	FALSE	FALSE	0	0	1	1	none	1.07506293336e-05
T270	T322	FALSE	FALSE	0	0	1	1	none	0.0001442465793781
T271b	T322	FALSE	FALSE	0	0	1	1	none	2.40551966767e-05
T301	T322	FALSE	FALSE	0	0	1	1	none	0.0001577801306403
T303	T322	FALSE	FALSE	0	0	1	1	none	0.0001552814726405
S002	T327b	FALSE	FALSE	0	0	1	1	none	0.0001188968932776
S007	T327b	FALSE	FALSE	0	0	1	1	none	0.0001186218652066
S021	T327b	FALSE	FALSE	0	0	1	1	none	0.0001187554408158
S024	T327b	FALSE	FALSE	0	0	1	1	none	0.0001176131632042
S025	T327b	FALSE	FALSE	0	0	1	1	none	0.0001202147989224
S026	T327b	FALSE	FALSE	0	0	1	1	none	0.0001159824217504
S038	T327b	FALSE	FALSE	0	0	1	1	none	0.000123379861204
S039	T327b	FALSE	FALSE	0	0	1	1	none	0.0001194325533848
S040	T327b	FALSE	FALSE	0	0	1	1	none	4.9061780836e-05
S042	T327b	FALSE	FALSE	0	0	1	1	none	0.000117015906019
S071	T327b	FALSE	FALSE	0	0	1	1	none	3.58133036556e-05
S078	T327b	FALSE	FALSE	0	0	1	1	none	0.0001185536515724
S081	T327b	FALSE	FALSE	0	0	1	1	none	0.000118252079319
S085	T327b	FALSE	FALSE	0	0	1	1	none	6.24105036274e-05
S087	T327b	FALSE	FALSE	0	0	1	1	none	7.28044503646e-05
S093	T327b	FALSE	FALSE	0	0	1	1	none	4.77271523526e-05
S097	T327b	FALSE	FALSE	0	0	1	1	none	0.000117235047994
S102	T327b	FALSE	FALSE	0	0	1	1	none	5.05026426514e-05
S106	T327b	FALSE	FALSE	0	0	1	1	none	0.0001202481850176
S130	T327b	FALSE	FALSE	0	0	1	1	none	7.17303074806e-05
T009	T327b	FALSE	FALSE	0	0	1	1	none	0.0001231991931352
T010	T327b	FALSE	FALSE	0	0	1	1	none	0.0001234301545154
T013	T327b	FALSE	FALSE	0	0	1	1	none	0.0001306284312627
T014	T327b	FALSE	FALSE	0	0	1	1	none	0.0001191172535698
T020	T327b	FALSE	FALSE	0	0	1	1	none	0.0001259147689698
T021	T327b	FALSE	FALSE	0	0	1	1	none	0.0001235820289658
T028	T327b	FALSE	FALSE	0	0	1	1	none	0.0001284133294796
T035a	T327b	FALSE	FALSE	0	0	1	1	none	7.45628371504e-05
T035b	T327b	FALSE	FALSE	0	0	1	1	none	0.0001205957430398
T040	T327b	FALSE	FALSE	0	0	1	1	none	0.0001206737511192
T056	T327b	FALSE	FALSE	0	0	1	1	none	0.0001280252479874
T059	T327b	FALSE	FALSE	0	0	1	1	none	5.56474005258e-05
T065	T327b	FALSE	FALSE	0	0	1	1	none	0.0001236403809353
T069	T327b	FALSE	FALSE	0	0	1	1	none	6.10149309294e-05
T073	T327b	FALSE	FALSE	0	0	1	1	none	0.0001235820289658
T075	T327b	FALSE	FALSE	0	0	1	1	none	0.0001197033702126
T077	T327b	FALSE	FALSE	0	0	1	1	none	0.0001229847717806
T087	T327b	FALSE	FALSE	0	0	1	1	none	0.0001227347885888
T095	T327b	FALSE	FALSE	0	0	1	1	none	7.26680301281e-05
T099a	T327b	FALSE	FALSE	0	0	1	1	none	7.22329107666e-05
T102	T327b	FALSE	FALSE	0	0	1	1	none	7.68969740227e-05
T104	T327b	FALSE	FALSE	0	0	1	1	none	0.0001219151283128
T105	T327b	FALSE	FALSE	0	0	1	1	none	0.0001248348953057
T107	T327b	FALSE	FALSE	0	0	1	1	none	7.80914883931e-05
T126	T327b	FALSE	FALSE	0	0	1	1	none	6.26679901224e-05
T156	T327b	FALSE	FALSE	0	0	1	1	none	0.0001252828122634
T159a	T327b	FALSE	FALSE	0	0	1	1	none	0.0001199984858546
T182	T327b	FALSE	FALSE	0	0	1	1	none	0.0001233256282096
T188	T327b	FALSE	FALSE	0	0	1	1	none	0.0001196614931386
T192	T327b	FALSE	FALSE	0	0	1	1	none	6.74927692913e-05
T223	T327b	FALSE	FALSE	0	0	1	1	none	0.0001239228853948
T225	T327b	FALSE	FALSE	0	0	1	1	none	0.0001306432785023
T230	T327b	FALSE	FALSE	0	0	1	1	none	0.000123330206393
T232	T327b	FALSE	FALSE	0	0	1	1	none	6.27751292464e-05
T241	T327b	FALSE	FALSE	0	0	1	1	none	0.0001404510700687
T270	T327b	FALSE	FALSE	0	0	1	1	none	6.57630760646e-05
T271b	T327b	FALSE	FALSE	0	0	1	1	none	0.0001314498973976
T301	T327b	FALSE	FALSE	0	0	1	1	none	7.92966273267999e-05
T303	T327b	FALSE	FALSE	0	0	1	1	none	7.6797969327e-05
T322	T327b	FALSE	FALSE	0	0	1	1	none	0.0001332839838463
S002	T330	TRUE	TRUE	0	0	1	1	none	0.0001147160929812
S007	T330	TRUE	TRUE	0	0	1	1	none	0.0001144410649102
S021	T330	TRUE	TRUE	0	0	1	1	none	0.0001145746405194
S024	T330	TRUE	TRUE	0	0	1	1	none	0.0001134323629078
S025	T330	TRUE	TRUE	0	0	1	1	none	0.000116033998626
S026	T330	TRUE	TRUE	0	0	1	1	none	0.000111801621454
S038	T330	TRUE	TRUE	0	0	1	1	none	0.0001191990609076
S039	T330	TRUE	TRUE	0	0	1	1	none	0.0001152517530884
S040	T330	TRUE	TRUE	0	0	1	1	none	4.48809805396e-05
S042	T330	TRUE	TRUE	0	0	1	1	none	0.0001128351057226
S071	T330	TRUE	TRUE	0	0	1	1	none	3.16325033592e-05
S078	T330	TRUE	TRUE	0	0	1	1	none	0.000114372851276
S081	T330	TRUE	TRUE	0	0	1	1	none	0.0001140712790226
S085	T330	TRUE	TRUE	0	0	1	1	none	5.8229703331e-05
S087	T330	TRUE	TRUE	0	0	1	1	none	6.86236500682e-05
S093	T330	TRUE	TRUE	0	0	1	1	none	4.35463520562e-05
S097	T330	TRUE	TRUE	0	0	1	1	none	0.0001130542476976
S102	T330	TRUE	TRUE	0	0	1	1	none	4.6321842355e-05
S106	T330	TRUE	TRUE	0	0	1	1	none	0.0001160673847212
S130	T330	TRUE	TRUE	0	0	1	1	none	6.75495071842e-05
T009	T330	FALSE	FALSE	0	0	1	1	none	0.0001190183928388
T010	T330	FALSE	FALSE	0	0	1	1	none	0.000119249354219
T013	T330	FALSE	FALSE	0	0	1	1	none	0.0001264476309663
T014	T330	TRUE	TRUE	0	0	1	1	none	0.0001149364532734
T020	T330	TRUE	TRUE	0	0	1	1	none	0.0001217339686734
T021	T330	FALSE	FALSE	0	0	1	1	none	0.0001194012286694
T028	T330	TRUE	TRUE	0	0	1	1	none	0.0001242325291832
T035a	T330	TRUE	TRUE	0	0	1	1	none	7.0382036854e-05
T035b	T330	TRUE	TRUE	0	0	1	1	none	0.0001164149427434
T040	T330	TRUE	TRUE	0	0	1	1	none	0.0001164929508228
T056	T330	FALSE	FALSE	0	0	1	1	none	0.000123844447691
T059	T330	TRUE	TRUE	0	0	1	1	none	5.14666002294e-05
T065	T330	TRUE	TRUE	0	0	1	1	none	0.0001194595806389
T069	T330	TRUE	TRUE	0	0	1	1	none	5.6834130633e-05
T073	T330	FALSE	FALSE	0	0	1	1	none	0.0001194012286694
T075	T330	TRUE	TRUE	0	0	1	1	none	0.0001155225699162
T077	T330	FALSE	FALSE	0	0	1	1	none	0.0001188039714842
T087	T330	FALSE	FALSE	0	0	1	1	none	0.0001185539882924
T095	T330	TRUE	TRUE	0	0	1	1	none	6.84872298317e-05
T099a	T330	TRUE	TRUE	0	0	1	1	none	6.80521104702e-05
T102	T330	FALSE	FALSE	0	0	1	1	none	7.27161737263e-05
T104	T330	FALSE	FALSE	0	0	1	1	none	0.0001177343280164
T105	T330	FALSE	FALSE	0	0	1	1	none	0.0001206540950093
T107	T330	FALSE	FALSE	0	0	1	1	none	7.39106880967e-05
T126	T330	TRUE	TRUE	0	0	1	1	none	5.8487189826e-05
T156	T330	FALSE	FALSE	0	0	1	1	none	0.000121102011967
T159a	T330	TRUE	TRUE	0	0	1	1	none	0.0001158176855582
T182	T330	FALSE	FALSE	0	0	1	1	none	0.0001191448279132
T188	T330	TRUE	TRUE	0	0	1	1	none	0.0001154806928422
T192	T330	FALSE	FALSE	0	0	1	1	none	6.33119689949e-05
T223	T330	FALSE	FALSE	0	0	1	1	none	0.0001197420850984
T225	T330	FALSE	FALSE	0	0	1	1	none	0.0001264624782059
T230	T330	FALSE	FALSE	0	0	1	1	none	0.0001191494060966
T232	T330	TRUE	TRUE	0	0	1	1	none	5.859432895e-05
T241	T330	FALSE	FALSE	0	0	1	1	none	0.0001362702697723
T270	T330	FALSE	FALSE	0	0	1	1	none	6.15822757682e-05
T271b	T330	FALSE	FALSE	0	0	1	1	none	0.0001272690971012
T301	T330	FALSE	FALSE	0	0	1	1	none	7.51158270304e-05
T303	T330	FALSE	FALSE	0	0	1	1	none	7.26171690306e-05
T322	T330	FALSE	FALSE	0	0	1	1	none	0.0001291031835499
T327b	T330	TRUE	TRUE	0	1	1	1	desc	5.972571852e-07
S002	T335	FALSE	FALSE	0	0	1	1	none	0.0001342636504636
S007	T335	FALSE	FALSE	0	0	1	1	none	0.0001339886223926
S021	T335	FALSE	FALSE	0	0	1	1	none	0.0001341221980018
S024	T335	FALSE	FALSE	0	0	1	1	none	0.0001329799203902
S025	T335	FALSE	FALSE	0	0	1	1	none	0.0001355815561084
S026	T335	FALSE	FALSE	0	0	1	1	none	0.0001313491789364
S038	T335	FALSE	FALSE	0	0	1	1	none	0.00013874661839
S039	T335	FALSE	FALSE	0	0	1	1	none	0.0001347993105708
S040	T335	FALSE	FALSE	0	0	1	1	none	6.4428538022e-05
S042	T335	FALSE	FALSE	0	0	1	1	none	0.000132382663205
S071	T335	FALSE	FALSE	0	0	1	1	none	3.55484484336e-05
S078	T335	FALSE	FALSE	0	0	1	1	none	0.0001339204087584
S081	T335	FALSE	FALSE	0	0	1	1	none	0.000133618836505
S085	T335	FALSE	FALSE	0	0	1	1	none	7.77772608134e-05
S087	T335	FALSE	FALSE	0	0	1	1	none	8.81712075506e-05
S093	T335	FALSE	FALSE	0	0	1	1	none	6.30939095386e-05
S097	T335	FALSE	FALSE	0	0	1	1	none	0.00013260180518
S102	T335	FALSE	FALSE	0	0	1	1	none	6.58693998374e-05
S106	T335	FALSE	FALSE	0	0	1	1	none	0.0001356149422036
S130	T335	FALSE	FALSE	0	0	1	1	none	8.70970646666e-05
T009	T335	FALSE	FALSE	0	0	1	1	none	0.0001385659503212
T010	T335	FALSE	FALSE	0	0	1	1	none	0.0001387969117014
T013	T335	FALSE	FALSE	0	0	1	1	none	0.0001459951884487
T014	T335	FALSE	FALSE	0	0	1	1	none	0.0001344840107558
T020	T335	FALSE	FALSE	0	0	1	1	none	0.0001412815261558
T021	T335	FALSE	FALSE	0	0	1	1	none	0.0001389487861518
T028	T335	FALSE	FALSE	0	0	1	1	none	0.0001437800866656
T035a	T335	FALSE	FALSE	0	0	1	1	none	8.99295943364e-05
T035b	T335	FALSE	FALSE	0	0	1	1	none	0.0001359625002258
T040	T335	FALSE	FALSE	0	0	1	1	none	0.0001360405083052
T056	T335	FALSE	FALSE	0	0	1	1	none	0.0001433920051734
T059	T335	FALSE	FALSE	0	0	1	1	none	7.10141577118e-05
T065	T335	FALSE	FALSE	0	0	1	1	none	0.0001390071381213
T069	T335	FALSE	FALSE	0	0	1	1	none	5.78426177694e-05
T073	T335	FALSE	FALSE	0	0	1	1	none	0.0001389487861518
T075	T335	FALSE	FALSE	0	0	1	1	none	0.0001350701273986
T077	T335	FALSE	FALSE	0	0	1	1	none	0.0001383515289666
T087	T335	FALSE	FALSE	0	0	1	1	none	0.0001381015457748
T095	T335	FALSE	FALSE	0	0	1	1	none	8.80347873141e-05
T099a	T335	FALSE	FALSE	0	0	1	1	none	8.75996679526e-05
T102	T335	FALSE	FALSE	0	0	1	1	none	9.22637312087e-05
T104	T335	FALSE	FALSE	0	0	1	1	none	0.0001372818854988
T105	T335	FALSE	FALSE	0	0	1	1	none	0.0001402016524917
T107	T335	FALSE	FALSE	0	0	1	1	none	9.34582455791e-05
T126	T335	TRUE	TRUE	1	0	1	1	anc	5.972571852e-07
T156	T335	FALSE	FALSE	0	0	1	1	none	0.0001406495694494
T159a	T335	FALSE	FALSE	0	0	1	1	none	0.0001353652430406
T182	T335	FALSE	FALSE	0	0	1	1	none	0.0001386923853956
T188	T335	FALSE	FALSE	0	0	1	1	none	0.0001350282503246
T192	T335	FALSE	FALSE	0	0	1	1	none	1.23240267653e-05
T223	T335	FALSE	FALSE	0	0	1	1	none	0.0001392896425808
T225	T335	FALSE	FALSE	0	0	1	1	none	0.0001460100356883
T230	T335	FALSE	FALSE	0	0	1	1	none	0.000138696963579
T232	T335	FALSE	FALSE	0	0	1	1	none	1.07241306664e-05
T241	T335	FALSE	FALSE	0	0	1	1	none	0.0001558178272547
T270	T335	FALSE	FALSE	0	0	1	1	none	1.37120774846e-05
T271b	T335	FALSE	FALSE	0	0	1	1	none	0.0001468166545836
T301	T335	FALSE	FALSE	0	0	1	1	none	1.81553129488e-05
T303	T335	FALSE	FALSE	0	0	1	1	none	1.5656654949e-05
T322	T335	FALSE	FALSE	0	0	1	1	none	0.0001486507410323
T327b	T335	FALSE	FALSE	0	0	1	1	none	7.01672377188e-05
T330	T335	FALSE	FALSE	0	0	1	1	none	6.59864374224e-05
S002	T341	TRUE	TRUE	0	0	1	1	none	2.21611723172e-05
S007	T341	TRUE	TRUE	0	0	1	1	none	6.32917692062e-05
S021	T341	TRUE	TRUE	0	0	1	1	none	2.20197198554e-05
S024	T341	TRUE	TRUE	0	0	1	1	none	2.08774422438e-05
S025	T341	TRUE	TRUE	0	0	1	1	none	2.0889889134e-05
S026	T341	TRUE	TRUE	0	0	1	1	none	5.211513564e-06
S038	T341	TRUE	TRUE	0	0	1	1	none	6.80497652036e-05
S039	T341	TRUE	TRUE	0	0	1	1	none	2.26968324244e-05
S040	T341	TRUE	TRUE	0	0	1	1	none	0.0001069930856776
S042	T341	TRUE	TRUE	0	0	1	1	none	2.02801850586e-05
S071	T341	TRUE	TRUE	0	0	1	1	none	0.0001001566475852
S078	T341	TRUE	TRUE	0	0	1	1	none	2.1817930612e-05
S081	T341	TRUE	TRUE	0	0	1	1	none	2.15163583586e-05
S085	T341	TRUE	TRUE	0	0	1	1	none	0.000102340525687
S087	T341	TRUE	TRUE	0	0	1	1	none	0.0001127344724242
S093	T341	TRUE	TRUE	0	0	1	1	none	8.76571744122e-05
S097	T341	TRUE	TRUE	0	0	1	1	none	1.79101382056e-05
S102	T341	TRUE	TRUE	0	0	1	1	none	0.000108433947493
S106	T341	TRUE	TRUE	0	0	1	1	none	2.35124640572e-05
S130	T341	TRUE	TRUE	0	0	1	1	none	0.0001116603295402
T009	T341	FALSE	FALSE	0	0	1	1	none	1.86294460128e-05
T010	T341	FALSE	FALSE	0	0	1	1	none	1.8860407393e-05
T013	T341	FALSE	FALSE	0	0	1	1	none	7.52983352623e-05
T014	T341	TRUE	TRUE	0	0	1	1	none	2.23815326094e-05
T020	T341	TRUE	TRUE	0	0	1	1	none	7.05846729694e-05
T021	T341	FALSE	FALSE	0	0	1	1	none	1.90122818434e-05
T028	T341	TRUE	TRUE	0	0	1	1	none	7.30832334792e-05
T035a	T341	TRUE	TRUE	0	0	1	1	none	0.00011449285921
T035b	T341	TRUE	TRUE	0	0	1	1	none	1.60259959174e-05
T040	T341	TRUE	TRUE	0	0	1	1	none	2.39380301588e-05
T056	T341	FALSE	FALSE	0	0	1	1	none	2.3455500865e-05
T059	T341	TRUE	TRUE	0	0	1	1	none	0.0001135787053674
T065	T341	TRUE	TRUE	0	0	1	1	none	6.83102849349e-05
T069	T341	TRUE	TRUE	0	0	1	1	none	0.000125358274859
T073	T341	FALSE	FALSE	0	0	1	1	none	1.90122818434e-05
T075	T341	TRUE	TRUE	0	0	1	1	none	6.43732742122e-05
T077	T341	FALSE	FALSE	0	0	1	1	none	1.84150246582e-05
T087	T341	FALSE	FALSE	0	0	1	1	none	1.81650414664e-05
T095	T341	TRUE	TRUE	0	0	1	1	none	0.0001125980521877
T099a	T341	TRUE	TRUE	0	0	1	1	none	0.0001121629328262
T102	T341	FALSE	FALSE	0	0	1	1	none	0.0001168269960823
T104	T341	FALSE	FALSE	0	0	1	1	none	6.65850323124e-05
T105	T341	FALSE	FALSE	0	0	1	1	none	6.95047993053e-05
T107	T341	FALSE	FALSE	0	0	1	1	none	0.0001180215104527
T126	T341	TRUE	TRUE	0	0	1	1	none	0.000127011334052
T156	T341	FALSE	FALSE	0	0	1	1	none	6.9952716263e-05
[truncated: 1,161 more rows]
