# Supplementary material for: Improved characterisation of MRSA transmission using within-host bacterial sequence diversity
Source: eLife. 2019 Oct 8;8:e46402. doi: 10.7554/eLife.46402 (PMC6954020; doi:10.7554/eLife.46402)
Supplement: Figure 9—source data 1. [file elife-46402-fig9-data1.zip › Figure 9-source data 1/classifications/Classification_Posterior_ds_10percol_73.csv]

host.1	host.2	adjacent	contiguous	paths12	paths21	nodes1	nodes2	path.classification	min.distance.between.subgraphs
S002	S007	TRUE	TRUE	0	0	1	1	none	5.9968130304e-05
S002	S021	TRUE	TRUE	0	0	1	1	none	1.36837381384e-05
S007	S021	TRUE	TRUE	0	0	1	1	none	5.72353399064e-05
S002	S024	TRUE	TRUE	0	0	1	1	none	1.32507846908e-05
S007	S024	TRUE	TRUE	0	0	1	1	none	5.68023864588e-05
S021	S024	TRUE	TRUE	0	0	1	1	none	2.9101986784e-06
S002	S025	TRUE	TRUE	0	0	1	1	none	2.4769032498e-05
S007	S025	TRUE	TRUE	0	0	1	1	none	6.4295569764e-05
S021	S025	TRUE	TRUE	0	0	1	1	none	2.20362421004e-05
S024	S025	TRUE	TRUE	0	0	1	1	none	2.16032886528e-05
S002	S026	TRUE	TRUE	0	0	1	1	none	1.8032040901e-05
S007	S026	TRUE	TRUE	0	0	1	1	none	5.7558578167e-05
S021	S026	TRUE	TRUE	0	0	1	1	none	1.52992505034e-05
S024	S026	TRUE	TRUE	0	0	1	1	none	1.48662970558e-05
S025	S026	TRUE	TRUE	0	0	1	1	none	1.8841842149e-05
S002	S038	TRUE	TRUE	0	0	1	1	none	6.80929504778e-05
S007	S038	TRUE	TRUE	0	0	1	1	none	4.53372147918e-05
S021	S038	TRUE	TRUE	0	0	1	1	none	6.53601600802e-05
S024	S038	TRUE	TRUE	0	0	1	1	none	6.49272066326e-05
S025	S038	TRUE	TRUE	0	0	1	1	none	7.24203899378e-05
S026	S038	TRUE	TRUE	0	0	1	1	none	6.56833983408e-05
S002	S039	TRUE	TRUE	0	0	1	1	none	1.41225726554e-05
S007	S039	TRUE	TRUE	0	0	1	1	none	5.76741744234e-05
S021	S039	TRUE	TRUE	0	0	1	1	none	2.513484235e-06
S024	S039	TRUE	TRUE	0	0	1	1	none	3.3490331954e-06
S025	S039	TRUE	TRUE	0	0	1	1	none	2.24750766174e-05
S026	S039	TRUE	TRUE	0	0	1	1	none	1.57380850204e-05
S038	S039	TRUE	TRUE	0	0	1	1	none	6.57989945972e-05
S002	S040	TRUE	TRUE	0	0	1	1	none	0.0001157258802239
S007	S040	TRUE	TRUE	0	0	1	1	none	0.0001056448123099
S021	S040	TRUE	TRUE	0	0	1	1	none	0.0001129930898263
S024	S040	TRUE	TRUE	0	0	1	1	none	0.0001125601363787
S025	S040	TRUE	TRUE	0	0	1	1	none	0.0001200533196839
S026	S040	TRUE	TRUE	0	0	1	1	none	0.0001133163280869
S038	S040	TRUE	TRUE	0	0	1	1	none	0.0001137696324837
S039	S040	TRUE	TRUE	0	0	1	1	none	0.0001134319243433
S002	S042	TRUE	TRUE	0	0	1	1	none	1.2886932229e-05
S007	S042	TRUE	TRUE	0	0	1	1	none	5.6438533997e-05
S021	S042	TRUE	TRUE	0	0	1	1	none	3.784968832e-06
S024	S042	TRUE	TRUE	0	0	1	1	none	3.3520153844e-06
S025	S042	TRUE	TRUE	0	0	1	1	none	2.1239436191e-05
S026	S042	TRUE	TRUE	0	0	1	1	none	1.4502444594e-05
S038	S042	TRUE	TRUE	0	0	1	1	none	6.45633541708e-05
S039	S042	TRUE	TRUE	0	0	1	1	none	4.223803349e-06
S040	S042	TRUE	TRUE	0	0	1	1	none	0.0001121962839169
S002	S071	TRUE	TRUE	0	0	1	1	none	0.0001053299758241
S007	S071	TRUE	TRUE	0	0	1	1	none	9.52489079101e-05
S021	S071	TRUE	TRUE	0	0	1	1	none	0.0001025971854265
S024	S071	TRUE	TRUE	0	0	1	1	none	0.0001021642319789
S025	S071	TRUE	TRUE	0	0	1	1	none	0.0001096574152841
S026	S071	TRUE	TRUE	0	0	1	1	none	0.0001029204236871
S038	S071	TRUE	TRUE	0	0	1	1	none	0.0001033737280839
S039	S071	TRUE	TRUE	0	0	1	1	none	0.0001030360199435
S040	S071	TRUE	TRUE	0	0	1	1	none	2.25319858626e-05
S042	S071	TRUE	TRUE	0	0	1	1	none	0.0001018003795171
S002	S078	TRUE	TRUE	0	0	1	1	none	1.3664065682e-05
S007	S078	TRUE	TRUE	0	0	1	1	none	5.721566745e-05
S021	S078	TRUE	TRUE	0	0	1	1	none	5.8007249004e-06
S024	S078	TRUE	TRUE	0	0	1	1	none	5.3677714528e-06
S025	S078	TRUE	TRUE	0	0	1	1	none	2.2016569644e-05
S026	S078	TRUE	TRUE	0	0	1	1	none	1.5279578047e-05
S038	S078	TRUE	TRUE	0	0	1	1	none	6.53404876238e-05
S039	S078	TRUE	TRUE	0	0	1	1	none	6.2395594174e-06
S040	S078	TRUE	TRUE	0	0	1	1	none	0.0001129734173699
S042	S078	TRUE	TRUE	0	0	1	1	none	5.003918991e-06
S071	S078	TRUE	TRUE	0	0	1	1	none	0.0001025775129701
S002	S081	TRUE	TRUE	0	0	1	1	none	1.38700959985e-05
S007	S081	TRUE	TRUE	0	0	1	1	none	5.74216977665e-05
S021	S081	TRUE	TRUE	0	0	1	1	none	3.5295099861e-06
S024	S081	TRUE	TRUE	0	0	1	1	none	1.8579339231e-06
S025	S081	TRUE	TRUE	0	0	1	1	none	2.22225999605e-05
S026	S081	TRUE	TRUE	0	0	1	1	none	1.54856083635e-05
S038	S081	TRUE	TRUE	0	0	1	1	none	6.55465179403e-05
S039	S081	TRUE	TRUE	0	0	1	1	none	3.9683445031e-06
S040	S081	TRUE	TRUE	0	0	1	1	none	0.0001131794476864
S042	S081	TRUE	TRUE	0	0	1	1	none	3.9713266921e-06
S071	S081	TRUE	TRUE	0	0	1	1	none	0.0001027835432866
S078	S081	TRUE	TRUE	0	0	1	1	none	5.9870827605e-06
S002	S085	TRUE	TRUE	0	0	1	1	none	0.0001159846342007
S007	S085	TRUE	TRUE	0	0	1	1	none	0.0001059035662867
S021	S085	TRUE	TRUE	0	0	1	1	none	0.0001132518438031
S024	S085	TRUE	TRUE	0	0	1	1	none	0.0001128188903555
S025	S085	TRUE	TRUE	0	0	1	1	none	0.0001203120736607
S026	S085	TRUE	TRUE	0	0	1	1	none	0.0001135750820637
S038	S085	TRUE	TRUE	0	0	1	1	none	0.0001140283864605
S039	S085	TRUE	TRUE	0	0	1	1	none	0.0001136906783201
S040	S085	TRUE	TRUE	0	0	1	1	none	5.02301035312e-05
S042	S085	TRUE	TRUE	0	0	1	1	none	0.0001124550378937
S071	S085	TRUE	TRUE	0	0	1	1	none	3.98341991314e-05
S078	S085	TRUE	TRUE	0	0	1	1	none	0.0001132321713467
S081	S085	TRUE	TRUE	0	0	1	1	none	0.0001134382016632
S002	S087	TRUE	TRUE	0	0	1	1	none	0.0001234348656834
S007	S087	TRUE	TRUE	0	0	1	1	none	0.0001133537977694
S021	S087	TRUE	TRUE	0	0	1	1	none	0.0001207020752858
S024	S087	TRUE	TRUE	0	0	1	1	none	0.0001202691218382
S025	S087	TRUE	TRUE	0	0	1	1	none	0.0001277623051434
S026	S087	TRUE	TRUE	0	0	1	1	none	0.0001210253135464
S038	S087	TRUE	TRUE	0	0	1	1	none	0.0001214786179432
S039	S087	TRUE	TRUE	0	0	1	1	none	0.0001211409098028
S040	S087	TRUE	TRUE	0	0	1	1	none	5.76803350139e-05
S042	S087	TRUE	TRUE	0	0	1	1	none	0.0001199052693764
S071	S087	TRUE	TRUE	0	0	1	1	none	4.72844306141e-05
S078	S087	TRUE	TRUE	0	0	1	1	none	0.0001206824028294
S081	S087	TRUE	TRUE	0	0	1	1	none	0.0001208884331459
S085	S087	TRUE	TRUE	0	0	1	1	none	2.88650967027e-05
S002	S093	TRUE	TRUE	0	0	1	1	none	0.0001034564615744
S007	S093	TRUE	TRUE	0	0	1	1	none	9.33753936604e-05
S021	S093	TRUE	TRUE	0	0	1	1	none	0.0001007236711768
S024	S093	TRUE	TRUE	0	0	1	1	none	0.0001002907177292
S025	S093	TRUE	TRUE	0	0	1	1	none	0.0001077839010344
S026	S093	TRUE	TRUE	0	0	1	1	none	0.0001010469094374
S038	S093	TRUE	TRUE	0	0	1	1	none	0.0001015002138342
S039	S093	TRUE	TRUE	0	0	1	1	none	0.0001011625056938
S040	S093	TRUE	TRUE	0	0	1	1	none	3.77019309049e-05
S042	S093	TRUE	TRUE	0	0	1	1	none	9.99268652674e-05
S071	S093	TRUE	TRUE	0	0	1	1	none	2.73060265051e-05
S078	S093	TRUE	TRUE	0	0	1	1	none	0.0001007039987204
S081	S093	TRUE	TRUE	0	0	1	1	none	0.0001009100290369
S085	S093	TRUE	TRUE	0	0	1	1	none	1.37667952417e-05
S087	S093	TRUE	TRUE	0	0	1	1	none	2.12170267244e-05
S002	S097	TRUE	TRUE	0	0	1	1	none	2.5771328697e-05
S007	S097	TRUE	TRUE	0	0	1	1	none	6.5297865963e-05
S021	S097	TRUE	TRUE	0	0	1	1	none	2.30385382994e-05
S024	S097	TRUE	TRUE	0	0	1	1	none	2.26055848518e-05
S025	S097	TRUE	TRUE	0	0	1	1	none	4.311675305e-06
S026	S097	TRUE	TRUE	0	0	1	1	none	1.9844138348e-05
S038	S097	TRUE	TRUE	0	0	1	1	none	7.34226861368e-05
S039	S097	TRUE	TRUE	0	0	1	1	none	2.34773728164e-05
S040	S097	TRUE	TRUE	0	0	1	1	none	0.0001210556158829
S042	S097	TRUE	TRUE	0	0	1	1	none	2.224173239e-05
S071	S097	TRUE	TRUE	0	0	1	1	none	0.0001106597114831
S078	S097	TRUE	TRUE	0	0	1	1	none	2.3018865843e-05
S081	S097	TRUE	TRUE	0	0	1	1	none	2.32248961595e-05
S085	S097	TRUE	TRUE	0	0	1	1	none	0.0001213143698597
S087	S097	TRUE	TRUE	0	0	1	1	none	0.0001287646013424
S093	S097	TRUE	TRUE	0	0	1	1	none	0.0001087861972334
S002	S102	TRUE	TRUE	0	0	1	1	none	0.0001148510228717
S007	S102	TRUE	TRUE	0	0	1	1	none	0.0001047699549577
S021	S102	TRUE	TRUE	0	0	1	1	none	0.0001121182324741
S024	S102	TRUE	TRUE	0	0	1	1	none	0.0001116852790265
S025	S102	TRUE	TRUE	0	0	1	1	none	0.0001191784623317
S026	S102	TRUE	TRUE	0	0	1	1	none	0.0001124414707347
S038	S102	TRUE	TRUE	0	0	1	1	none	0.0001128947751315
S039	S102	TRUE	TRUE	0	0	1	1	none	0.0001125570669911
S040	S102	TRUE	TRUE	0	0	1	1	none	2.9326784102e-06
S042	S102	TRUE	TRUE	0	0	1	1	none	0.0001113214265647
S071	S102	TRUE	TRUE	0	0	1	1	none	2.16571285104e-05
S078	S102	TRUE	TRUE	0	0	1	1	none	0.0001120985600177
S081	S102	TRUE	TRUE	0	0	1	1	none	0.0001123045903342
S085	S102	TRUE	TRUE	0	0	1	1	none	4.9355246179e-05
S087	S102	TRUE	TRUE	0	0	1	1	none	5.68054776617e-05
S093	S102	TRUE	TRUE	0	0	1	1	none	3.68270735527e-05
S097	S102	TRUE	TRUE	0	0	1	1	none	0.0001201807585307
S002	S106	TRUE	TRUE	0	0	1	1	none	1.1287510618e-05
S007	S106	TRUE	TRUE	0	0	1	1	none	5.7589569598e-05
S021	S106	TRUE	TRUE	0	0	1	1	none	1.13051774324e-05
S024	S106	TRUE	TRUE	0	0	1	1	none	1.08722239848e-05
S025	S106	TRUE	TRUE	0	0	1	1	none	2.2390471792e-05
S026	S106	TRUE	TRUE	0	0	1	1	none	1.5653480195e-05
S038	S106	TRUE	TRUE	0	0	1	1	none	6.57143897718e-05
S039	S106	TRUE	TRUE	0	0	1	1	none	1.17440119494e-05
S040	S106	TRUE	TRUE	0	0	1	1	none	0.0001133473195179
S042	S106	TRUE	TRUE	0	0	1	1	none	1.0508371523e-05
S071	S106	TRUE	TRUE	0	0	1	1	none	0.0001029514151181
S078	S106	TRUE	TRUE	0	0	1	1	none	1.1285504976e-05
S081	S106	TRUE	TRUE	0	0	1	1	none	1.14915352925e-05
S085	S106	TRUE	TRUE	0	0	1	1	none	0.0001136060734947
S087	S106	TRUE	TRUE	0	0	1	1	none	0.0001210563049774
S093	S106	TRUE	TRUE	0	0	1	1	none	0.0001010779008684
S097	S106	TRUE	TRUE	0	0	1	1	none	2.3392767991e-05
S102	S106	TRUE	TRUE	0	0	1	1	none	0.0001124724621657
S002	S130	TRUE	TRUE	0	0	1	1	none	0.0001238978106508
S007	S130	TRUE	TRUE	0	0	1	1	none	0.0001138167427368
S021	S130	TRUE	TRUE	0	0	1	1	none	0.0001211650202532
S024	S130	TRUE	TRUE	0	0	1	1	none	0.0001207320668056
S025	S130	TRUE	TRUE	0	0	1	1	none	0.0001282252501108
S026	S130	TRUE	TRUE	0	0	1	1	none	0.0001214882585138
S038	S130	TRUE	TRUE	0	0	1	1	none	0.0001219415629106
S039	S130	TRUE	TRUE	0	0	1	1	none	0.0001216038547702
S040	S130	TRUE	TRUE	0	0	1	1	none	5.81432799813e-05
S042	S130	TRUE	TRUE	0	0	1	1	none	0.0001203682143438
S071	S130	TRUE	TRUE	0	0	1	1	none	4.77473755815e-05
S078	S130	TRUE	TRUE	0	0	1	1	none	0.0001211453477968
S081	S130	TRUE	TRUE	0	0	1	1	none	0.0001213513781133
S085	S130	TRUE	TRUE	0	0	1	1	none	2.93280416701e-05
S087	S130	TRUE	TRUE	0	0	1	1	none	1.8856672866e-06
S093	S130	TRUE	TRUE	0	0	1	1	none	2.16799716918e-05
S097	S130	TRUE	TRUE	0	0	1	1	none	0.0001292275463098
S102	S130	TRUE	TRUE	0	0	1	1	none	5.72684226291e-05
S106	S130	TRUE	TRUE	0	0	1	1	none	0.0001215192499448
S002	T009	FALSE	FALSE	0	0	1	1	none	2.83187991805e-05
S007	T009	FALSE	FALSE	0	0	1	1	none	6.78453364465e-05
S021	T009	FALSE	FALSE	0	0	1	1	none	2.55860087829e-05
S024	T009	FALSE	FALSE	0	0	1	1	none	2.51530553353e-05
S025	T009	FALSE	FALSE	0	0	1	1	none	2.91286004285e-05
S026	T009	FALSE	FALSE	0	0	1	1	none	1.60764692215e-05
S038	T009	FALSE	FALSE	0	0	1	1	none	7.59701566203e-05
S039	T009	FALSE	FALSE	0	0	1	1	none	2.60248432999e-05
S040	T009	FALSE	FALSE	0	0	1	1	none	0.0001236030863664
S042	T009	FALSE	FALSE	0	0	1	1	none	2.47892028735e-05
S071	T009	FALSE	FALSE	0	0	1	1	none	0.0001132071819666
S078	T009	FALSE	FALSE	0	0	1	1	none	2.55663363265e-05
S081	T009	FALSE	FALSE	0	0	1	1	none	2.5772366643e-05
S085	T009	FALSE	FALSE	0	0	1	1	none	0.0001238618403432
S087	T009	FALSE	FALSE	0	0	1	1	none	0.0001313120718259
S093	T009	FALSE	FALSE	0	0	1	1	none	0.0001113336677169
S097	T009	FALSE	FALSE	0	0	1	1	none	3.01308966275e-05
S102	T009	FALSE	FALSE	0	0	1	1	none	0.0001227282290142
S106	T009	FALSE	FALSE	0	0	1	1	none	2.59402384745e-05
S130	T009	FALSE	FALSE	0	0	1	1	none	0.0001317750167933
S002	T010	TRUE	TRUE	0	0	1	1	none	2.53511278314e-05
S007	T010	TRUE	TRUE	0	0	1	1	none	6.48776650974e-05
S021	T010	TRUE	TRUE	0	0	1	1	none	2.26183374338e-05
S024	T010	TRUE	TRUE	0	0	1	1	none	2.21853839862e-05
S025	T010	TRUE	TRUE	0	0	1	1	none	2.61609290794e-05
S026	T010	TRUE	TRUE	0	0	1	1	none	1.31087978724e-05
S038	T010	TRUE	TRUE	0	0	1	1	none	7.30024852712e-05
S039	T010	TRUE	TRUE	0	0	1	1	none	2.30571719508e-05
S040	T010	TRUE	TRUE	0	0	1	1	none	0.0001206354150173
S042	T010	TRUE	TRUE	0	0	1	1	none	2.18215315244e-05
S071	T010	TRUE	TRUE	0	0	1	1	none	0.0001102395106175
S078	T010	TRUE	TRUE	0	0	1	1	none	2.25986649774e-05
S081	T010	TRUE	TRUE	0	0	1	1	none	2.28046952939e-05
S085	T010	TRUE	TRUE	0	0	1	1	none	0.0001208941689941
S087	T010	TRUE	TRUE	0	0	1	1	none	0.0001283444004768
S093	T010	TRUE	TRUE	0	0	1	1	none	0.0001083659963678
S097	T010	TRUE	TRUE	0	0	1	1	none	2.71632252784e-05
S102	T010	TRUE	TRUE	0	0	1	1	none	0.0001197605576651
S106	T010	TRUE	TRUE	0	0	1	1	none	2.29725671254e-05
S130	T010	TRUE	TRUE	0	0	1	1	none	0.0001288073454442
T009	T010	FALSE	FALSE	0	0	1	1	none	4.2062939645e-06
S002	T013	FALSE	FALSE	0	0	1	1	none	7.43969662834e-05
S007	T013	FALSE	FALSE	0	0	1	1	none	5.16412305974e-05
S021	T013	FALSE	FALSE	0	0	1	1	none	7.16641758858e-05
S024	T013	FALSE	FALSE	0	0	1	1	none	7.12312224382e-05
S025	T013	FALSE	FALSE	0	0	1	1	none	7.87244057434e-05
S026	T013	FALSE	FALSE	0	0	1	1	none	7.19874141464e-05
S038	T013	FALSE	FALSE	0	0	1	1	none	1.22304841758e-05
S039	T013	FALSE	FALSE	0	0	1	1	none	7.21030104028e-05
S040	T013	FALSE	FALSE	0	0	1	1	none	0.0001200736482893
S042	T013	FALSE	FALSE	0	0	1	1	none	7.08673699764e-05
S071	T013	FALSE	FALSE	0	0	1	1	none	0.0001096777438895
S078	T013	FALSE	FALSE	0	0	1	1	none	7.16445034294e-05
S081	T013	FALSE	FALSE	0	0	1	1	none	7.18505337459e-05
S085	T013	FALSE	FALSE	0	0	1	1	none	0.0001203324022661
S087	T013	FALSE	FALSE	0	0	1	1	none	0.0001277826337488
S093	T013	FALSE	FALSE	0	0	1	1	none	0.0001078042296398
S097	T013	FALSE	FALSE	0	0	1	1	none	7.97267019424e-05
S102	T013	FALSE	FALSE	0	0	1	1	none	0.0001191987909371
S106	T013	FALSE	FALSE	0	0	1	1	none	7.20184055774e-05
S130	T013	FALSE	FALSE	0	0	1	1	none	0.0001282455787162
T009	T013	FALSE	FALSE	0	0	1	1	none	8.22741724259e-05
T010	T013	FALSE	FALSE	0	0	1	1	none	7.93065010768e-05
S002	T014	TRUE	TRUE	0	0	1	1	none	1.30302537894e-05
S007	T014	TRUE	TRUE	0	0	1	1	none	5.65818555574e-05
S021	T014	TRUE	TRUE	0	0	1	1	none	3.9282903924e-06
S024	T014	TRUE	TRUE	0	0	1	1	none	3.4953369448e-06
S025	T014	TRUE	TRUE	0	0	1	1	none	2.13827577514e-05
S026	T014	TRUE	TRUE	0	0	1	1	none	1.46457661544e-05
S038	T014	TRUE	TRUE	0	0	1	1	none	6.47066757312e-05
S039	T014	TRUE	TRUE	0	0	1	1	none	4.3671249094e-06
S040	T014	TRUE	TRUE	0	0	1	1	none	0.0001123396054773
S042	T014	TRUE	TRUE	0	0	1	1	none	1.8928618676e-06
S071	T014	TRUE	TRUE	0	0	1	1	none	0.0001019437010775
S078	T014	TRUE	TRUE	0	0	1	1	none	5.1472405514e-06
S081	T014	TRUE	TRUE	0	0	1	1	none	4.1146482525e-06
S085	T014	TRUE	TRUE	0	0	1	1	none	0.0001125983594541
S087	T014	TRUE	TRUE	0	0	1	1	none	0.0001200485909368
S093	T014	TRUE	TRUE	0	0	1	1	none	0.0001000701868278
S097	T014	TRUE	TRUE	0	0	1	1	none	2.23850539504e-05
S102	T014	TRUE	TRUE	0	0	1	1	none	0.0001114647481251
S106	T014	TRUE	TRUE	0	0	1	1	none	1.06516930834e-05
S130	T014	TRUE	TRUE	0	0	1	1	none	0.0001205115359042
T009	T014	FALSE	FALSE	0	0	1	1	none	2.49325244339e-05
T010	T014	TRUE	TRUE	0	0	1	1	none	2.19648530848e-05
T013	T014	FALSE	FALSE	0	0	1	1	none	7.10106915368e-05
S002	T020	TRUE	TRUE	0	0	1	1	none	7.27045245407e-05
S007	T020	TRUE	TRUE	0	0	1	1	none	4.99487888547e-05
S021	T020	TRUE	TRUE	0	0	1	1	none	6.99717341431e-05
S024	T020	TRUE	TRUE	0	0	1	1	none	6.95387806955e-05
S025	T020	TRUE	TRUE	0	0	1	1	none	7.70319640007e-05
S026	T020	TRUE	TRUE	0	0	1	1	none	7.02949724037e-05
S038	T020	TRUE	TRUE	0	0	1	1	none	6.5235329271e-06
S039	T020	TRUE	TRUE	0	0	1	1	none	7.04105686601e-05
S040	T020	TRUE	TRUE	0	0	1	1	none	0.0001183812065466
S042	T020	TRUE	TRUE	0	0	1	1	none	6.91749282337e-05
S071	T020	TRUE	TRUE	0	0	1	1	none	0.0001079853021468
S078	T020	TRUE	TRUE	0	0	1	1	none	6.99520616867e-05
S081	T020	TRUE	TRUE	0	0	1	1	none	7.01580920032e-05
S085	T020	TRUE	TRUE	0	0	1	1	none	0.0001186399605234
S087	T020	TRUE	TRUE	0	0	1	1	none	0.0001260901920061
S093	T020	TRUE	TRUE	0	0	1	1	none	0.0001061117878971
S097	T020	TRUE	TRUE	0	0	1	1	none	7.80342601997e-05
S102	T020	TRUE	TRUE	0	0	1	1	none	0.0001175063491944
S106	T020	TRUE	TRUE	0	0	1	1	none	7.03259638347e-05
S130	T020	TRUE	TRUE	0	0	1	1	none	0.0001265531369735
T009	T020	FALSE	FALSE	0	0	1	1	none	8.05817306832e-05
T010	T020	TRUE	TRUE	0	0	1	1	none	7.76140593341e-05
T013	T020	FALSE	FALSE	0	0	1	1	none	1.68420582387e-05
T014	T020	TRUE	TRUE	0	0	1	1	none	6.93182497941e-05
S002	T021	TRUE	TRUE	0	0	1	1	none	2.53511278314e-05
S007	T021	TRUE	TRUE	0	0	1	1	none	6.48776650974e-05
S021	T021	TRUE	TRUE	0	0	1	1	none	2.26183374338e-05
S024	T021	TRUE	TRUE	0	0	1	1	none	2.21853839862e-05
S025	T021	TRUE	TRUE	0	0	1	1	none	2.61609290794e-05
S026	T021	TRUE	TRUE	0	0	1	1	none	1.31087978724e-05
S038	T021	TRUE	TRUE	0	0	1	1	none	7.30024852712e-05
S039	T021	TRUE	TRUE	0	0	1	1	none	2.30571719508e-05
S040	T021	TRUE	TRUE	0	0	1	1	none	0.0001206354150173
S042	T021	TRUE	TRUE	0	0	1	1	none	2.18215315244e-05
S071	T021	TRUE	TRUE	0	0	1	1	none	0.0001102395106175
S078	T021	TRUE	TRUE	0	0	1	1	none	2.25986649774e-05
S081	T021	TRUE	TRUE	0	0	1	1	none	2.28046952939e-05
S085	T021	TRUE	TRUE	0	0	1	1	none	0.0001208941689941
S087	T021	TRUE	TRUE	0	0	1	1	none	0.0001283444004768
S093	T021	TRUE	TRUE	0	0	1	1	none	0.0001083659963678
S097	T021	TRUE	TRUE	0	0	1	1	none	2.71632252784e-05
S102	T021	TRUE	TRUE	0	0	1	1	none	0.0001197605576651
S106	T021	TRUE	TRUE	0	0	1	1	none	2.29725671254e-05
S130	T021	TRUE	TRUE	0	0	1	1	none	0.0001288073454442
T009	T021	FALSE	FALSE	0	0	1	1	none	5.4449165799e-06
T010	T021	TRUE	TRUE	0	0	1	1	none	2.4772452308e-06
T013	T021	FALSE	FALSE	0	0	1	1	none	7.93065010768e-05
T014	T021	TRUE	TRUE	0	0	1	1	none	2.19648530848e-05
T020	T021	TRUE	TRUE	0	0	1	1	none	7.76140593341e-05
S002	T028	TRUE	TRUE	0	0	1	1	none	6.12295813257e-05
S007	T028	TRUE	TRUE	0	0	1	1	none	2.66256607817e-05
S021	T028	TRUE	TRUE	0	0	1	1	none	5.84967909281e-05
S024	T028	TRUE	TRUE	0	0	1	1	none	5.80638374805e-05
S025	T028	TRUE	TRUE	0	0	1	1	none	6.55570207857e-05
S026	T028	TRUE	TRUE	0	0	1	1	none	5.88200291887e-05
S038	T028	TRUE	TRUE	0	0	1	1	none	4.65986658135e-05
S039	T028	TRUE	TRUE	0	0	1	1	none	5.89356254451e-05
S040	T028	TRUE	TRUE	0	0	1	1	none	0.0001069062633316
S042	T028	TRUE	TRUE	0	0	1	1	none	5.76999850187e-05
S071	T028	TRUE	TRUE	0	0	1	1	none	9.65103589318e-05
S078	T028	TRUE	TRUE	0	0	1	1	none	5.84771184717e-05
S081	T028	TRUE	TRUE	0	0	1	1	none	5.86831487882e-05
S085	T028	TRUE	TRUE	0	0	1	1	none	0.0001071650173084
S087	T028	TRUE	TRUE	0	0	1	1	none	0.0001146152487911
S093	T028	TRUE	TRUE	0	0	1	1	none	9.46368446821e-05
S097	T028	TRUE	TRUE	0	0	1	1	none	6.65593169847e-05
S102	T028	TRUE	TRUE	0	0	1	1	none	0.0001060314059794
S106	T028	TRUE	TRUE	0	0	1	1	none	5.88510206197e-05
S130	T028	TRUE	TRUE	0	0	1	1	none	0.0001150781937585
T009	T028	FALSE	FALSE	0	0	1	1	none	6.91067874682e-05
T010	T028	TRUE	TRUE	0	0	1	1	none	6.61391161191e-05
T013	T028	FALSE	FALSE	0	0	1	1	none	5.29026816191e-05
T014	T028	TRUE	TRUE	0	0	1	1	none	5.78433065791e-05
T020	T028	TRUE	TRUE	0	0	1	1	none	5.12102398764e-05
T021	T028	TRUE	TRUE	0	0	1	1	none	6.61391161191e-05
S002	T035a	TRUE	TRUE	0	0	1	1	none	0.0001230114827244
S007	T035a	TRUE	TRUE	0	0	1	1	none	0.0001129304148104
S021	T035a	TRUE	TRUE	0	0	1	1	none	0.0001202786923268
S024	T035a	TRUE	TRUE	0	0	1	1	none	0.0001198457388792
S025	T035a	TRUE	TRUE	0	0	1	1	none	0.0001273389221844
S026	T035a	TRUE	TRUE	0	0	1	1	none	0.0001206019305874
S038	T035a	TRUE	TRUE	0	0	1	1	none	0.0001210552349842
S039	T035a	TRUE	TRUE	0	0	1	1	none	0.0001207175268438
S040	T035a	TRUE	TRUE	0	0	1	1	none	5.72569520549e-05
S042	T035a	TRUE	TRUE	0	0	1	1	none	0.0001194818864174
S071	T035a	TRUE	TRUE	0	0	1	1	none	4.68610476551e-05
S078	T035a	TRUE	TRUE	0	0	1	1	none	0.0001202590198704
S081	T035a	TRUE	TRUE	0	0	1	1	none	0.0001204650501869
S085	T035a	TRUE	TRUE	0	0	1	1	none	2.84417137437e-05
S087	T035a	TRUE	TRUE	0	0	1	1	none	3.476584591e-06
S093	T035a	TRUE	TRUE	0	0	1	1	none	2.07936437654e-05
S097	T035a	TRUE	TRUE	0	0	1	1	none	0.0001283412183834
S102	T035a	TRUE	TRUE	0	0	1	1	none	5.63820947027e-05
S106	T035a	TRUE	TRUE	0	0	1	1	none	0.0001206329220184
S130	T035a	TRUE	TRUE	0	0	1	1	none	3.9395295584e-06
T009	T035a	FALSE	FALSE	0	0	1	1	none	0.0001308886888669
T010	T035a	TRUE	TRUE	0	0	1	1	none	0.0001279210175178
T013	T035a	FALSE	FALSE	0	0	1	1	none	0.0001273592507898
T014	T035a	TRUE	TRUE	0	0	1	1	none	0.0001196252079778
T020	T035a	TRUE	TRUE	0	0	1	1	none	0.0001256668090471
T021	T035a	TRUE	TRUE	0	0	1	1	none	0.0001279210175178
T028	T035a	TRUE	TRUE	0	0	1	1	none	0.0001141918658321
S002	T035b	FALSE	FALSE	0	0	1	1	none	2.78876070699e-05
S007	T035b	FALSE	FALSE	0	0	1	1	none	6.74141443359e-05
S021	T035b	FALSE	FALSE	0	0	1	1	none	2.51548166723e-05
S024	T035b	FALSE	FALSE	0	0	1	1	none	2.47218632247e-05
S025	T035b	FALSE	FALSE	0	0	1	1	none	2.86974083179e-05
S026	T035b	FALSE	FALSE	0	0	1	1	none	1.56452771109e-05
S038	T035b	FALSE	FALSE	0	0	1	1	none	7.55389645097e-05
S039	T035b	FALSE	FALSE	0	0	1	1	none	2.55936511893e-05
S040	T035b	FALSE	FALSE	0	0	1	1	none	0.0001231718942558
S042	T035b	FALSE	FALSE	0	0	1	1	none	2.43580107629e-05
S071	T035b	FALSE	FALSE	0	0	1	1	none	0.000112775989856
S078	T035b	FALSE	FALSE	0	0	1	1	none	2.51351442159e-05
S081	T035b	FALSE	FALSE	0	0	1	1	none	2.53411745324e-05
S085	T035b	FALSE	FALSE	0	0	1	1	none	0.0001234306482326
S087	T035b	FALSE	FALSE	0	0	1	1	none	0.0001308808797153
S093	T035b	FALSE	FALSE	0	0	1	1	none	0.0001109024756063
S097	T035b	FALSE	FALSE	0	0	1	1	none	2.96997045169e-05
S102	T035b	FALSE	FALSE	0	0	1	1	none	0.0001222970369036
S106	T035b	FALSE	FALSE	0	0	1	1	none	2.55090463639e-05
S130	T035b	FALSE	FALSE	0	0	1	1	none	0.0001313438246827
T009	T035b	TRUE	TRUE	0	0	1	1	none	2.9084373414e-06
T010	T035b	FALSE	FALSE	0	0	1	1	none	3.7751018539e-06
T013	T035b	FALSE	FALSE	0	0	1	1	none	8.18429803153e-05
T014	T035b	FALSE	FALSE	0	0	1	1	none	2.45013323233e-05
T020	T035b	FALSE	FALSE	0	0	1	1	none	8.01505385726e-05
T021	T035b	FALSE	FALSE	0	0	1	1	none	5.0137244693e-06
T028	T035b	FALSE	FALSE	0	0	1	1	none	6.86755953576e-05
T035a	T035b	FALSE	FALSE	0	0	1	1	none	0.0001304574967563
S002	T040	TRUE	TRUE	0	0	1	1	none	1.57608117948e-05
S007	T040	TRUE	TRUE	0	0	1	1	none	5.93124135628e-05
S021	T040	TRUE	TRUE	0	0	1	1	none	5.4202257824e-06
S024	T040	TRUE	TRUE	0	0	1	1	none	3.7486497194e-06
S025	T040	TRUE	TRUE	0	0	1	1	none	2.41133157568e-05
S026	T040	TRUE	TRUE	0	0	1	1	none	1.73763241598e-05
S038	T040	TRUE	TRUE	0	0	1	1	none	6.74372337366e-05
S039	T040	TRUE	TRUE	0	0	1	1	none	5.8590602994e-06
S040	T040	TRUE	TRUE	0	0	1	1	none	0.0001150701634827
S042	T040	TRUE	TRUE	0	0	1	1	none	5.8620424884e-06
S071	T040	TRUE	TRUE	0	0	1	1	none	0.0001046742590829
S078	T040	TRUE	TRUE	0	0	1	1	none	7.8777985568e-06
S081	T040	TRUE	TRUE	0	0	1	1	none	3.1293384117e-06
S085	T040	TRUE	TRUE	0	0	1	1	none	0.0001153289174595
S087	T040	TRUE	TRUE	0	0	1	1	none	0.0001227791489422
S093	T040	TRUE	TRUE	0	0	1	1	none	0.0001028007448332
S097	T040	TRUE	TRUE	0	0	1	1	none	2.51156119558e-05
S102	T040	TRUE	TRUE	0	0	1	1	none	0.0001141953061305
S106	T040	TRUE	TRUE	0	0	1	1	none	1.33822510888e-05
S130	T040	TRUE	TRUE	0	0	1	1	none	0.0001232420939096
T009	T040	FALSE	FALSE	0	0	1	1	none	2.76630824393e-05
T010	T040	TRUE	TRUE	0	0	1	1	none	2.46954110902e-05
T013	T040	FALSE	FALSE	0	0	1	1	none	7.37412495422e-05
T014	T040	TRUE	TRUE	0	0	1	1	none	6.0053640488e-06
T020	T040	TRUE	TRUE	0	0	1	1	none	7.20488077995e-05
T021	T040	TRUE	TRUE	0	0	1	1	none	2.46954110902e-05
T028	T040	TRUE	TRUE	0	0	1	1	none	6.05738645845e-05
T035a	T040	TRUE	TRUE	0	0	1	1	none	0.0001223557659832
T035b	T040	FALSE	FALSE	0	0	1	1	none	2.72318903287e-05
S002	T056	FALSE	FALSE	0	0	1	1	none	3.33646313606e-05
S007	T056	FALSE	FALSE	0	0	1	1	none	7.28911686266e-05
S021	T056	FALSE	FALSE	0	0	1	1	none	3.0631840963e-05
S024	T056	FALSE	FALSE	0	0	1	1	none	3.01988875154e-05
S025	T056	FALSE	FALSE	0	0	1	1	none	3.41744326086e-05
S026	T056	FALSE	FALSE	0	0	1	1	none	2.11223014016e-05
S038	T056	FALSE	FALSE	0	0	1	1	none	8.10159888004e-05
S039	T056	FALSE	FALSE	0	0	1	1	none	3.107067548e-05
S040	T056	FALSE	FALSE	0	0	1	1	none	0.0001286489185465
S042	T056	FALSE	FALSE	0	0	1	1	none	2.98350350536e-05
S071	T056	FALSE	FALSE	0	0	1	1	none	0.0001182530141467
S078	T056	FALSE	FALSE	0	0	1	1	none	3.06121685066e-05
S081	T056	FALSE	FALSE	0	0	1	1	none	3.08181988231e-05
S085	T056	FALSE	FALSE	0	0	1	1	none	0.0001289076725233
S087	T056	FALSE	FALSE	0	0	1	1	none	0.000136357904006
S093	T056	FALSE	FALSE	0	0	1	1	none	0.000116379499897
S097	T056	FALSE	FALSE	0	0	1	1	none	3.51767288076e-05
S102	T056	FALSE	FALSE	0	0	1	1	none	0.0001277740611943
S106	T056	FALSE	FALSE	0	0	1	1	none	3.09860706546e-05
S130	T056	FALSE	FALSE	0	0	1	1	none	0.0001368208489734
T009	T056	TRUE	TRUE	1	0	1	1	anc	1.907133017e-06
T010	T056	FALSE	FALSE	0	0	1	1	none	9.2521261446e-06
T013	T056	FALSE	FALSE	0	0	1	1	none	8.7320004606e-05
T014	T056	FALSE	FALSE	0	0	1	1	none	2.9978356614e-05
T020	T056	FALSE	FALSE	0	0	1	1	none	8.56275628633e-05
T021	T056	FALSE	FALSE	0	0	1	1	none	1.049074876e-05
T028	T056	FALSE	FALSE	0	0	1	1	none	7.41526196483e-05
T035a	T056	FALSE	FALSE	0	0	1	1	none	0.000135934521047
T035b	T056	FALSE	FALSE	0	0	1	1	none	7.9542695215e-06
T040	T056	FALSE	FALSE	0	0	1	1	none	3.27089146194e-05
S002	T059	TRUE	TRUE	0	0	1	1	none	0.0001216667449652
S007	T059	TRUE	TRUE	0	0	1	1	none	0.0001115856770512
S021	T059	TRUE	TRUE	0	0	1	1	none	0.0001189339545676
S024	T059	TRUE	TRUE	0	0	1	1	none	0.00011850100112
S025	T059	TRUE	TRUE	0	0	1	1	none	0.0001259941844252
S026	T059	TRUE	TRUE	0	0	1	1	none	0.0001192571928282
S038	T059	TRUE	TRUE	0	0	1	1	none	0.000119710497225
S039	T059	TRUE	TRUE	0	0	1	1	none	0.0001193727890846
S040	T059	TRUE	TRUE	0	0	1	1	none	7.1794873567e-06
S042	T059	TRUE	TRUE	0	0	1	1	none	0.0001181371486582
S071	T059	TRUE	TRUE	0	0	1	1	none	2.84728506039e-05
S078	T059	TRUE	TRUE	0	0	1	1	none	0.0001189142821112
S081	T059	TRUE	TRUE	0	0	1	1	none	0.0001191203124277
S085	T059	TRUE	TRUE	0	0	1	1	none	5.61709682725e-05
S087	T059	TRUE	TRUE	0	0	1	1	none	6.36211997552e-05
S093	T059	TRUE	TRUE	0	0	1	1	none	4.36427956462e-05
S097	T059	TRUE	TRUE	0	0	1	1	none	0.0001269964806242
S102	T059	TRUE	TRUE	0	0	1	1	none	8.8735431515e-06
S106	T059	TRUE	TRUE	0	0	1	1	none	0.0001192881842592
S130	T059	TRUE	TRUE	0	0	1	1	none	6.40841447226e-05
T009	T059	FALSE	FALSE	0	0	1	1	none	0.0001295439511077
T010	T059	TRUE	TRUE	0	0	1	1	none	0.0001265762797586
T013	T059	FALSE	FALSE	0	0	1	1	none	0.0001260145130306
T014	T059	TRUE	TRUE	0	0	1	1	none	0.0001182804702186
T020	T059	TRUE	TRUE	0	0	1	1	none	0.0001243220712879
T021	T059	TRUE	TRUE	0	0	1	1	none	0.0001265762797586
T028	T059	TRUE	TRUE	0	0	1	1	none	0.0001128471280729
T035a	T059	TRUE	TRUE	0	0	1	1	none	6.31978167962e-05
T035b	T059	FALSE	FALSE	0	0	1	1	none	0.0001291127589971
T040	T059	TRUE	TRUE	0	0	1	1	none	0.000121011028224
T056	T059	FALSE	FALSE	0	0	1	1	none	0.0001345897832878
S002	T065	TRUE	TRUE	0	0	1	1	none	6.77103451175e-05
S007	T065	TRUE	TRUE	0	0	1	1	none	4.49546094315e-05
S021	T065	TRUE	TRUE	0	0	1	1	none	6.49775547199e-05
S024	T065	TRUE	TRUE	0	0	1	1	none	6.45446012723e-05
S025	T065	TRUE	TRUE	0	0	1	1	none	7.20377845775e-05
S026	T065	TRUE	TRUE	0	0	1	1	none	6.53007929805e-05
S038	T065	TRUE	TRUE	0	0	1	1	none	5.5438630099e-06
S039	T065	TRUE	TRUE	0	0	1	1	none	6.54163892369e-05
S040	T065	TRUE	TRUE	0	0	1	1	none	0.0001133870271234
S042	T065	TRUE	TRUE	0	0	1	1	none	6.41807488105e-05
S071	T065	TRUE	TRUE	0	0	1	1	none	0.0001029911227236
S078	T065	TRUE	TRUE	0	0	1	1	none	6.49578822635e-05
S081	T065	TRUE	TRUE	0	0	1	1	none	6.516391258e-05
S085	T065	TRUE	TRUE	0	0	1	1	none	0.0001136457811002
S087	T065	TRUE	TRUE	0	0	1	1	none	0.0001210960125829
S093	T065	TRUE	TRUE	0	0	1	1	none	0.0001011176084739
S097	T065	TRUE	TRUE	0	0	1	1	none	7.30400807765e-05
S102	T065	TRUE	TRUE	0	0	1	1	none	0.0001125121697712
S106	T065	TRUE	TRUE	0	0	1	1	none	6.53317844115e-05
S130	T065	TRUE	TRUE	0	0	1	1	none	0.0001215589575503
T009	T065	FALSE	FALSE	0	0	1	1	none	7.558755126e-05
T010	T065	TRUE	TRUE	0	0	1	1	none	7.26198799109e-05
T013	T065	FALSE	FALSE	0	0	1	1	none	9.3706335847e-06
T014	T065	TRUE	TRUE	0	0	1	1	none	6.43240703709e-05
T020	T065	TRUE	TRUE	0	0	1	1	none	1.01554370728e-05
T021	T065	TRUE	TRUE	0	0	1	1	none	7.26198799109e-05
T028	T065	TRUE	TRUE	0	0	1	1	none	4.62160604532e-05
T035a	T065	TRUE	TRUE	0	0	1	1	none	0.0001206726296239
T035b	T065	FALSE	FALSE	0	0	1	1	none	7.51563591494e-05
T040	T065	TRUE	TRUE	0	0	1	1	none	6.70546283763e-05
T056	T065	FALSE	FALSE	0	0	1	1	none	8.06333834401e-05
T059	T065	TRUE	TRUE	0	0	1	1	none	0.0001193278918647
S002	T069	TRUE	TRUE	0	0	1	1	none	0.0001302736496574
S007	T069	TRUE	TRUE	0	0	1	1	none	0.0001201925817434
S021	T069	TRUE	TRUE	0	0	1	1	none	0.0001275408592598
S024	T069	TRUE	TRUE	0	0	1	1	none	0.0001271079058122
S025	T069	TRUE	TRUE	0	0	1	1	none	0.0001346010891174
S026	T069	TRUE	TRUE	0	0	1	1	none	0.0001278640975204
S038	T069	TRUE	TRUE	0	0	1	1	none	0.0001283174019172
S039	T069	TRUE	TRUE	0	0	1	1	none	0.0001279796937768
S040	T069	TRUE	TRUE	0	0	1	1	none	4.74756596959e-05
S042	T069	TRUE	TRUE	0	0	1	1	none	0.0001267440533504
S071	T069	TRUE	TRUE	0	0	1	1	none	2.61822964487e-05
S078	T069	TRUE	TRUE	0	0	1	1	none	0.0001275211868034
S081	T069	TRUE	TRUE	0	0	1	1	none	0.0001277272171199
S085	T069	TRUE	TRUE	0	0	1	1	none	6.47778729647e-05
S087	T069	TRUE	TRUE	0	0	1	1	none	7.22281044474e-05
S093	T069	TRUE	TRUE	0	0	1	1	none	5.22497003384e-05
S097	T069	TRUE	TRUE	0	0	1	1	none	0.0001356033853164
S102	T069	TRUE	TRUE	0	0	1	1	none	4.66008023437e-05
S106	T069	TRUE	TRUE	0	0	1	1	none	0.0001278950889514
S130	T069	TRUE	TRUE	0	0	1	1	none	7.26910494148e-05
T009	T069	FALSE	FALSE	0	0	1	1	none	0.0001381508557999
T010	T069	TRUE	TRUE	0	0	1	1	none	0.0001351831844508
T013	T069	FALSE	FALSE	0	0	1	1	none	0.0001346214177228
T014	T069	TRUE	TRUE	0	0	1	1	none	0.0001268873749108
T020	T069	TRUE	TRUE	0	0	1	1	none	0.0001329289759801
T021	T069	TRUE	TRUE	0	0	1	1	none	0.0001351831844508
T028	T069	TRUE	TRUE	0	0	1	1	none	0.0001214540327651
T035a	T069	TRUE	TRUE	0	0	1	1	none	7.18047214884e-05
T035b	T069	FALSE	FALSE	0	0	1	1	none	0.0001377196636893
T040	T069	TRUE	TRUE	0	0	1	1	none	0.0001296179329162
T056	T069	FALSE	FALSE	0	0	1	1	none	0.00014319668798
T059	T069	TRUE	TRUE	0	0	1	1	none	5.34165244372e-05
T065	T069	TRUE	TRUE	0	0	1	1	none	0.0001279347965569
S002	T073	TRUE	TRUE	0	0	1	1	none	2.60734301829e-05
S007	T073	TRUE	TRUE	0	0	1	1	none	6.55999674489e-05
S021	T073	TRUE	TRUE	0	0	1	1	none	2.33406397853e-05
S024	T073	TRUE	TRUE	0	0	1	1	none	2.29076863377e-05
S025	T073	TRUE	TRUE	0	0	1	1	none	2.68832314309e-05
S026	T073	TRUE	TRUE	0	0	1	1	none	1.38311002239e-05
S038	T073	TRUE	TRUE	0	0	1	1	none	7.37247876227e-05
S039	T073	TRUE	TRUE	0	0	1	1	none	2.37794743023e-05
S040	T073	TRUE	TRUE	0	0	1	1	none	0.0001213577173688
S042	T073	TRUE	TRUE	0	0	1	1	none	2.25438338759e-05
S071	T073	TRUE	TRUE	0	0	1	1	none	0.000110961812969
S078	T073	TRUE	TRUE	0	0	1	1	none	2.33209673289e-05
S081	T073	TRUE	TRUE	0	0	1	1	none	2.35269976454e-05
S085	T073	TRUE	TRUE	0	0	1	1	none	0.0001216164713456
S087	T073	TRUE	TRUE	0	0	1	1	none	0.0001290667028283
S093	T073	TRUE	TRUE	0	0	1	1	none	0.0001090882987193
S097	T073	TRUE	TRUE	0	0	1	1	none	2.78855276299e-05
S102	T073	TRUE	TRUE	0	0	1	1	none	0.0001204828600166
S106	T073	TRUE	TRUE	0	0	1	1	none	2.36948694769e-05
S130	T073	TRUE	TRUE	0	0	1	1	none	0.0001295296477957
T009	T073	FALSE	FALSE	0	0	1	1	none	6.1672189314e-06
T010	T073	TRUE	TRUE	0	0	1	1	none	3.1995475823e-06
T013	T073	FALSE	FALSE	0	0	1	1	none	8.00288034283e-05
T014	T073	TRUE	TRUE	0	0	1	1	none	2.26871554363e-05
T020	T073	TRUE	TRUE	0	0	1	1	none	7.83363616856e-05
T021	T073	TRUE	TRUE	0	0	1	1	none	1.9609249669e-06
T028	T073	TRUE	TRUE	0	0	1	1	none	6.68614184706e-05
T035a	T073	TRUE	TRUE	0	0	1	1	none	0.0001286433198693
T035b	T073	FALSE	FALSE	0	0	1	1	none	5.7360268208e-06
T040	T073	TRUE	TRUE	0	0	1	1	none	2.54177134417e-05
T056	T073	FALSE	FALSE	0	0	1	1	none	1.12130511115e-05
T059	T073	TRUE	TRUE	0	0	1	1	none	0.0001272985821101
T065	T073	TRUE	TRUE	0	0	1	1	none	7.33421822624e-05
T069	T073	TRUE	TRUE	0	0	1	1	none	0.0001359054868023
S002	T075	TRUE	TRUE	0	0	1	1	none	7.73824393367e-05
S007	T075	TRUE	TRUE	0	0	1	1	none	6.73013714227e-05
S021	T075	TRUE	TRUE	0	0	1	1	none	7.46496489391e-05
S024	T075	TRUE	TRUE	0	0	1	1	none	7.42166954915e-05
S025	T075	TRUE	TRUE	0	0	1	1	none	8.17098787967e-05
S026	T075	TRUE	TRUE	0	0	1	1	none	7.49728871997e-05
S038	T075	TRUE	TRUE	0	0	1	1	none	7.54261915965e-05
S039	T075	TRUE	TRUE	0	0	1	1	none	7.50884834561e-05
S040	T075	TRUE	TRUE	0	0	1	1	none	0.0001218204987272
S042	T075	TRUE	TRUE	0	0	1	1	none	7.38528430297e-05
S071	T075	TRUE	TRUE	0	0	1	1	none	0.0001114245943274
S078	T075	TRUE	TRUE	0	0	1	1	none	7.46299764827e-05
S081	T075	TRUE	TRUE	0	0	1	1	none	7.48360067992e-05
S085	T075	TRUE	TRUE	0	0	1	1	none	0.000122079252704
S087	T075	TRUE	TRUE	0	0	1	1	none	0.0001295294841867
S093	T075	TRUE	TRUE	0	0	1	1	none	0.0001095510800777
S097	T075	TRUE	TRUE	0	0	1	1	none	8.27121749957e-05
S102	T075	TRUE	TRUE	0	0	1	1	none	0.000120945641375
S106	T075	TRUE	TRUE	0	0	1	1	none	7.50038786307e-05
S130	T075	TRUE	TRUE	0	0	1	1	none	0.0001299924291541
T009	T075	FALSE	FALSE	0	0	1	1	none	8.52596454792e-05
T010	T075	TRUE	TRUE	0	0	1	1	none	8.22919741301e-05
T013	T075	FALSE	FALSE	0	0	1	1	none	8.17302074021e-05
T014	T075	TRUE	TRUE	0	0	1	1	none	7.39961645901e-05
T020	T075	TRUE	TRUE	0	0	1	1	none	8.00377656594e-05
T021	T075	TRUE	TRUE	0	0	1	1	none	8.22919741301e-05
T028	T075	TRUE	TRUE	0	0	1	1	none	6.85628224444e-05
T035a	T075	TRUE	TRUE	0	0	1	1	none	0.0001291061012277
T035b	T075	FALSE	FALSE	0	0	1	1	none	8.48284533686e-05
T040	T075	TRUE	TRUE	0	0	1	1	none	7.67267225955e-05
T056	T075	FALSE	FALSE	0	0	1	1	none	9.03054776593e-05
T059	T075	TRUE	TRUE	0	0	1	1	none	0.0001277613634685
T065	T075	TRUE	TRUE	0	0	1	1	none	7.50435862362e-05
T069	T075	TRUE	TRUE	0	0	1	1	none	0.0001363682681607
T073	T075	TRUE	TRUE	0	0	1	1	none	8.30142764816e-05
S002	T077	TRUE	TRUE	0	0	1	1	none	2.60734301829e-05
S007	T077	TRUE	TRUE	0	0	1	1	none	6.55999674489e-05
S021	T077	TRUE	TRUE	0	0	1	1	none	2.33406397853e-05
S024	T077	TRUE	TRUE	0	0	1	1	none	2.29076863377e-05
S025	T077	TRUE	TRUE	0	0	1	1	none	2.68832314309e-05
S026	T077	TRUE	TRUE	0	0	1	1	none	1.38311002239e-05
S038	T077	TRUE	TRUE	0	0	1	1	none	7.37247876227e-05
S039	T077	TRUE	TRUE	0	0	1	1	none	2.37794743023e-05
S040	T077	TRUE	TRUE	0	0	1	1	none	0.0001213577173688
S042	T077	TRUE	TRUE	0	0	1	1	none	2.25438338759e-05
S071	T077	TRUE	TRUE	0	0	1	1	none	0.000110961812969
S078	T077	TRUE	TRUE	0	0	1	1	none	2.33209673289e-05
S081	T077	TRUE	TRUE	0	0	1	1	none	2.35269976454e-05
S085	T077	TRUE	TRUE	0	0	1	1	none	0.0001216164713456
S087	T077	TRUE	TRUE	0	0	1	1	none	0.0001290667028283
S093	T077	TRUE	TRUE	0	0	1	1	none	0.0001090882987193
S097	T077	TRUE	TRUE	0	0	1	1	none	2.78855276299e-05
S102	T077	TRUE	TRUE	0	0	1	1	none	0.0001204828600166
S106	T077	TRUE	TRUE	0	0	1	1	none	2.36948694769e-05
S130	T077	TRUE	TRUE	0	0	1	1	none	0.0001295296477957
T009	T077	FALSE	FALSE	0	0	1	1	none	6.1672189314e-06
T010	T077	TRUE	TRUE	0	0	1	1	none	3.1995475823e-06
T013	T077	FALSE	FALSE	0	0	1	1	none	8.00288034283e-05
T014	T077	TRUE	TRUE	0	0	1	1	none	2.26871554363e-05
T020	T077	TRUE	TRUE	0	0	1	1	none	7.83363616856e-05
T021	T077	TRUE	TRUE	0	0	1	1	none	1.9609249669e-06
T028	T077	TRUE	TRUE	0	0	1	1	none	6.68614184706e-05
T035a	T077	TRUE	TRUE	0	0	1	1	none	0.0001286433198693
T035b	T077	FALSE	FALSE	0	0	1	1	none	5.7360268208e-06
T040	T077	TRUE	TRUE	0	0	1	1	none	2.54177134417e-05
T056	T077	FALSE	FALSE	0	0	1	1	none	1.12130511115e-05
T059	T077	TRUE	TRUE	0	0	1	1	none	0.0001272985821101
T065	T077	TRUE	TRUE	0	0	1	1	none	7.33421822624e-05
T069	T077	TRUE	TRUE	0	0	1	1	none	0.0001359054868023
T073	T077	TRUE	TRUE	0	0	1	1	none	1.2386226154e-06
T075	T077	TRUE	TRUE	0	0	1	1	none	8.30142764816e-05
S002	T087	FALSE	FALSE	0	0	1	1	none	2.92752992602e-05
S007	T087	FALSE	FALSE	0	0	1	1	none	6.88018365262e-05
S021	T087	FALSE	FALSE	0	0	1	1	none	2.65425088626e-05
S024	T087	FALSE	FALSE	0	0	1	1	none	2.6109555415e-05
S025	T087	FALSE	FALSE	0	0	1	1	none	3.00851005082e-05
S026	T087	FALSE	FALSE	0	0	1	1	none	1.70329693012e-05
S038	T087	FALSE	FALSE	0	0	1	1	none	7.69266567e-05
S039	T087	FALSE	FALSE	0	0	1	1	none	2.69813433796e-05
S040	T087	FALSE	FALSE	0	0	1	1	none	0.0001245595864461
S042	T087	FALSE	FALSE	0	0	1	1	none	2.57457029532e-05
S071	T087	FALSE	FALSE	0	0	1	1	none	0.0001141636820463
S078	T087	FALSE	FALSE	0	0	1	1	none	2.65228364062e-05
S081	T087	FALSE	FALSE	0	0	1	1	none	2.67288667227e-05
S085	T087	FALSE	FALSE	0	0	1	1	none	0.0001248183404229
S087	T087	FALSE	FALSE	0	0	1	1	none	0.0001322685719056
S093	T087	FALSE	FALSE	0	0	1	1	none	0.0001122901677966
S097	T087	FALSE	FALSE	0	0	1	1	none	3.10873967072e-05
S102	T087	FALSE	FALSE	0	0	1	1	none	0.0001236847290939
S106	T087	FALSE	FALSE	0	0	1	1	none	2.68967385542e-05
S130	T087	FALSE	FALSE	0	0	1	1	none	0.000132731516873
T009	T087	TRUE	TRUE	0	0	1	1	none	4.2961295317e-06
T010	T087	FALSE	FALSE	0	0	1	1	none	5.1627940442e-06
T013	T087	FALSE	FALSE	0	0	1	1	none	8.32306725056e-05
T014	T087	FALSE	FALSE	0	0	1	1	none	2.58890245136e-05
T020	T087	FALSE	FALSE	0	0	1	1	none	8.15382307629e-05
T021	T087	FALSE	FALSE	0	0	1	1	none	6.4014166596e-06
T028	T087	FALSE	FALSE	0	0	1	1	none	7.00632875479e-05
T035a	T087	FALSE	FALSE	0	0	1	1	none	0.0001318451889466
T035b	T087	TRUE	TRUE	0	0	1	1	none	2.6263148057e-06
T040	T087	FALSE	FALSE	0	0	1	1	none	2.8619582519e-05
T056	T087	FALSE	FALSE	0	0	1	1	none	9.3419617118e-06
T059	T087	FALSE	FALSE	0	0	1	1	none	0.0001305004511874
T065	T087	FALSE	FALSE	0	0	1	1	none	7.65440513397e-05
T069	T087	FALSE	FALSE	0	0	1	1	none	0.0001391073558796
T073	T087	FALSE	FALSE	0	0	1	1	none	7.1237190111e-06
T075	T087	FALSE	FALSE	0	0	1	1	none	8.62161455589e-05
T077	T087	FALSE	FALSE	0	0	1	1	none	7.1237190111e-06
S002	T095	TRUE	TRUE	0	0	1	1	none	0.0001227235045238
S007	T095	TRUE	TRUE	0	0	1	1	none	0.0001126424366098
S021	T095	TRUE	TRUE	0	0	1	1	none	0.0001199907141262
S024	T095	TRUE	TRUE	0	0	1	1	none	0.0001195577606786
S025	T095	TRUE	TRUE	0	0	1	1	none	0.0001270509439838
S026	T095	TRUE	TRUE	0	0	1	1	none	0.0001203139523868
S038	T095	TRUE	TRUE	0	0	1	1	none	0.0001207672567836
S039	T095	TRUE	TRUE	0	0	1	1	none	0.0001204295486432
S040	T095	TRUE	TRUE	0	0	1	1	none	5.69689738543e-05
S042	T095	TRUE	TRUE	0	0	1	1	none	0.0001191939082168
S071	T095	TRUE	TRUE	0	0	1	1	none	4.65730694545e-05
S078	T095	TRUE	TRUE	0	0	1	1	none	0.0001199710416698
S081	T095	TRUE	TRUE	0	0	1	1	none	0.0001201770719863
S085	T095	TRUE	TRUE	0	0	1	1	none	2.81537355431e-05
S087	T095	TRUE	TRUE	0	0	1	1	none	1.949983775e-06
S093	T095	TRUE	TRUE	0	0	1	1	none	2.05056655648e-05
S097	T095	TRUE	TRUE	0	0	1	1	none	0.0001280532401828
S102	T095	TRUE	TRUE	0	0	1	1	none	5.60941165021e-05
S106	T095	TRUE	TRUE	0	0	1	1	none	0.0001203449438178
S130	T095	TRUE	TRUE	0	0	1	1	none	2.4129287424e-06
T009	T095	FALSE	FALSE	0	0	1	1	none	0.0001306007106663
T010	T095	TRUE	TRUE	0	0	1	1	none	0.0001276330393172
T013	T095	FALSE	FALSE	0	0	1	1	none	0.0001270712725892
T014	T095	TRUE	TRUE	0	0	1	1	none	0.0001193372297772
T020	T095	TRUE	TRUE	0	0	1	1	none	0.0001253788308465
T021	T095	TRUE	TRUE	0	0	1	1	none	0.0001276330393172
T028	T095	TRUE	TRUE	0	0	1	1	none	0.0001139038876315
T035a	T095	TRUE	TRUE	0	0	1	1	none	2.7652234314e-06
T035b	T095	FALSE	FALSE	0	0	1	1	none	0.0001301695185557
T040	T095	TRUE	TRUE	0	0	1	1	none	0.0001220677877826
T056	T095	FALSE	FALSE	0	0	1	1	none	0.0001356465428464
T059	T095	TRUE	TRUE	0	0	1	1	none	6.29098385956e-05
T065	T095	TRUE	TRUE	0	0	1	1	none	0.0001203846514233
T069	T095	TRUE	TRUE	0	0	1	1	none	7.15167432878e-05
T073	T095	TRUE	TRUE	0	0	1	1	none	0.0001283553416687
T075	T095	TRUE	TRUE	0	0	1	1	none	0.0001288181230271
T077	T095	TRUE	TRUE	0	0	1	1	none	0.0001283553416687
T087	T095	FALSE	FALSE	0	0	1	1	none	0.000131557210746
S002	T099a	TRUE	TRUE	0	0	1	1	none	0.0001228035137757
S007	T099a	TRUE	TRUE	0	0	1	1	none	0.0001127224458617
S021	T099a	TRUE	TRUE	0	0	1	1	none	0.0001200707233781
S024	T099a	TRUE	TRUE	0	0	1	1	none	0.0001196377699305
S025	T099a	TRUE	TRUE	0	0	1	1	none	0.0001271309532357
S026	T099a	TRUE	TRUE	0	0	1	1	none	0.0001203939616387
S038	T099a	TRUE	TRUE	0	0	1	1	none	0.0001208472660355
S039	T099a	TRUE	TRUE	0	0	1	1	none	0.0001205095578951
S040	T099a	TRUE	TRUE	0	0	1	1	none	5.70489831062e-05
S042	T099a	TRUE	TRUE	0	0	1	1	none	0.0001192739174687
S071	T099a	TRUE	TRUE	0	0	1	1	none	4.66530787064e-05
S078	T099a	TRUE	TRUE	0	0	1	1	none	0.0001200510509217
S081	T099a	TRUE	TRUE	0	0	1	1	none	0.0001202570812382
S085	T099a	TRUE	TRUE	0	0	1	1	none	2.8233744795e-05
S087	T099a	TRUE	TRUE	0	0	1	1	none	4.5072382577e-06
S093	T099a	TRUE	TRUE	0	0	1	1	none	2.05856748167e-05
S097	T099a	TRUE	TRUE	0	0	1	1	none	0.0001281332494347
S102	T099a	TRUE	TRUE	0	0	1	1	none	5.6174125754e-05
S106	T099a	TRUE	TRUE	0	0	1	1	none	0.0001204249530697
S130	T099a	TRUE	TRUE	0	0	1	1	none	4.9701832251e-06
T009	T099a	FALSE	FALSE	0	0	1	1	none	0.0001306807199182
T010	T099a	TRUE	TRUE	0	0	1	1	none	0.0001277130485691
T013	T099a	FALSE	FALSE	0	0	1	1	none	0.0001271512818411
T014	T099a	TRUE	TRUE	0	0	1	1	none	0.0001194172390291
T020	T099a	TRUE	TRUE	0	0	1	1	none	0.0001254588400984
T021	T099a	TRUE	TRUE	0	0	1	1	none	0.0001277130485691
T028	T099a	TRUE	TRUE	0	0	1	1	none	0.0001139838968834
T035a	T099a	TRUE	TRUE	0	0	1	1	none	4.0838552987e-06
T035b	T099a	FALSE	FALSE	0	0	1	1	none	0.0001302495278076
T040	T099a	TRUE	TRUE	0	0	1	1	none	0.0001221477970345
T056	T099a	FALSE	FALSE	0	0	1	1	none	0.0001357265520983
T059	T099a	TRUE	TRUE	0	0	1	1	none	6.29898478475e-05
T065	T099a	TRUE	TRUE	0	0	1	1	none	0.0001204646606752
T069	T099a	TRUE	TRUE	0	0	1	1	none	7.15967525397e-05
T073	T099a	TRUE	TRUE	0	0	1	1	none	0.0001284353509206
T075	T099a	TRUE	TRUE	0	0	1	1	none	0.000128898132279
T077	T099a	TRUE	TRUE	0	0	1	1	none	0.0001284353509206
T087	T099a	FALSE	FALSE	0	0	1	1	none	0.0001316372199979
T095	T099a	TRUE	TRUE	0	0	1	1	none	3.7958770981e-06
S002	T102	FALSE	FALSE	0	0	1	1	none	0.0001252007497546
S007	T102	FALSE	FALSE	0	0	1	1	none	0.0001151196818406
S021	T102	FALSE	FALSE	0	0	1	1	none	0.000122467959357
S024	T102	FALSE	FALSE	0	0	1	1	none	0.0001220350059094
S025	T102	FALSE	FALSE	0	0	1	1	none	0.0001295281892146
S026	T102	FALSE	FALSE	0	0	1	1	none	0.0001227911976176
S038	T102	FALSE	FALSE	0	0	1	1	none	0.0001232445020144
S039	T102	FALSE	FALSE	0	0	1	1	none	0.000122906793874
S040	T102	FALSE	FALSE	0	0	1	1	none	5.94462190851e-05
S042	T102	FALSE	FALSE	0	0	1	1	none	0.0001216711534476
S071	T102	FALSE	FALSE	0	0	1	1	none	4.90503146853e-05
S078	T102	FALSE	FALSE	0	0	1	1	none	0.0001224482869006
S081	T102	FALSE	FALSE	0	0	1	1	none	0.0001226543172171
S085	T102	FALSE	FALSE	0	0	1	1	none	3.06309807739e-05
S087	T102	FALSE	FALSE	0	0	1	1	none	4.4272290058e-06
S093	T102	FALSE	FALSE	0	0	1	1	none	2.29829107956e-05
S097	T102	FALSE	FALSE	0	0	1	1	none	0.0001305304854136
S102	T102	FALSE	FALSE	0	0	1	1	none	5.85713617329e-05
S106	T102	FALSE	FALSE	0	0	1	1	none	0.0001228221890486
S130	T102	FALSE	FALSE	0	0	1	1	none	4.8901739732e-06
T009	T102	FALSE	FALSE	0	0	1	1	none	0.0001330779558971
T010	T102	FALSE	FALSE	0	0	1	1	none	0.000130110284548
T013	T102	FALSE	FALSE	0	0	1	1	none	0.00012954851782
T014	T102	FALSE	FALSE	0	0	1	1	none	0.000121814475008
T020	T102	FALSE	FALSE	0	0	1	1	none	0.0001278560760773
T021	T102	FALSE	FALSE	0	0	1	1	none	0.000130110284548
T028	T102	FALSE	FALSE	0	0	1	1	none	0.0001163811328623
T035a	T102	FALSE	FALSE	0	0	1	1	none	5.2424686622e-06
T035b	T102	FALSE	FALSE	0	0	1	1	none	0.0001326467637865
T040	T102	FALSE	FALSE	0	0	1	1	none	0.0001245450330134
T056	T102	FALSE	FALSE	0	0	1	1	none	0.0001381237880772
T059	T102	FALSE	FALSE	0	0	1	1	none	6.53870838264e-05
T065	T102	FALSE	FALSE	0	0	1	1	none	0.0001228618966541
T069	T102	FALSE	FALSE	0	0	1	1	none	7.39939885186e-05
T073	T102	FALSE	FALSE	0	0	1	1	none	0.0001308325868995
T075	T102	FALSE	FALSE	0	0	1	1	none	0.0001312953682579
T077	T102	FALSE	FALSE	0	0	1	1	none	0.0001308325868995
T087	T102	FALSE	FALSE	0	0	1	1	none	0.0001340344559768
T095	T102	TRUE	TRUE	1	0	1	1	anc	6.193113077e-07
T099a	T102	FALSE	FALSE	0	0	1	1	none	6.2731223289e-06
S002	T104	FALSE	FALSE	0	0	1	1	none	7.30081049927e-05
S007	T104	FALSE	FALSE	0	0	1	1	none	3.84041844487e-05
S021	T104	FALSE	FALSE	0	0	1	1	none	7.02753145951e-05
S024	T104	FALSE	FALSE	0	0	1	1	none	6.98423611475e-05
S025	T104	FALSE	FALSE	0	0	1	1	none	7.73355444527e-05
S026	T104	FALSE	FALSE	0	0	1	1	none	7.05985528557e-05
S038	T104	FALSE	FALSE	0	0	1	1	none	5.83771894805e-05
S039	T104	FALSE	FALSE	0	0	1	1	none	7.07141491121e-05
S040	T104	FALSE	FALSE	0	0	1	1	none	0.0001186847869986
S042	T104	FALSE	FALSE	0	0	1	1	none	6.94785086857e-05
S071	T104	FALSE	FALSE	0	0	1	1	none	0.0001082888825988
S078	T104	FALSE	FALSE	0	0	1	1	none	7.02556421387e-05
S081	T104	FALSE	FALSE	0	0	1	1	none	7.04616724552e-05
S085	T104	FALSE	FALSE	0	0	1	1	none	0.0001189435409754
S087	T104	FALSE	FALSE	0	0	1	1	none	0.0001263937724581
S093	T104	FALSE	FALSE	0	0	1	1	none	0.0001064153683491
S097	T104	FALSE	FALSE	0	0	1	1	none	7.83378406517e-05
S102	T104	FALSE	FALSE	0	0	1	1	none	0.0001178099296464
S106	T104	FALSE	FALSE	0	0	1	1	none	7.06295442867e-05
S130	T104	FALSE	FALSE	0	0	1	1	none	0.0001268567174255
T009	T104	FALSE	FALSE	0	0	1	1	none	8.08853111352e-05
T010	T104	FALSE	FALSE	0	0	1	1	none	7.79176397861e-05
T013	T104	FALSE	FALSE	0	0	1	1	none	6.46812052861e-05
T014	T104	FALSE	FALSE	0	0	1	1	none	6.96218302461e-05
T020	T104	FALSE	FALSE	0	0	1	1	none	6.29887635434e-05
T021	T104	FALSE	FALSE	0	0	1	1	none	7.79176397861e-05
T028	T104	FALSE	FALSE	0	0	1	1	none	3.8427012855e-05
T035a	T104	FALSE	FALSE	0	0	1	1	none	0.0001259703894991
T035b	T104	FALSE	FALSE	0	0	1	1	none	8.04541190246e-05
T040	T104	FALSE	FALSE	0	0	1	1	none	7.23523882515e-05
T056	T104	FALSE	FALSE	0	0	1	1	none	8.59311433153e-05
T059	T104	FALSE	FALSE	0	0	1	1	none	0.0001246256517399
T065	T104	FALSE	FALSE	0	0	1	1	none	5.79945841202e-05
T069	T104	FALSE	FALSE	0	0	1	1	none	0.0001332325564321
T073	T104	FALSE	FALSE	0	0	1	1	none	7.86399421376e-05
T075	T104	FALSE	FALSE	0	0	1	1	none	8.03413461114e-05
T077	T104	FALSE	FALSE	0	0	1	1	none	7.86399421376e-05
T087	T104	FALSE	FALSE	0	0	1	1	none	8.18418112149e-05
T095	T104	FALSE	FALSE	0	0	1	1	none	0.0001256824112985
T099a	T104	FALSE	FALSE	0	0	1	1	none	0.0001257624205504
T102	T104	FALSE	FALSE	0	0	1	1	none	0.0001281596565293
S002	T105	FALSE	FALSE	0	0	1	1	none	6.89489677329e-05
S007	T105	FALSE	FALSE	0	0	1	1	none	4.61932320469e-05
S021	T105	FALSE	FALSE	0	0	1	1	none	6.62161773353e-05
S024	T105	FALSE	FALSE	0	0	1	1	none	6.57832238877e-05
S025	T105	FALSE	FALSE	0	0	1	1	none	7.32764071929e-05
S026	T105	FALSE	FALSE	0	0	1	1	none	6.65394155959e-05
S038	T105	FALSE	FALSE	0	0	1	1	none	6.7824856253e-06
S039	T105	FALSE	FALSE	0	0	1	1	none	6.66550118523e-05
S040	T105	FALSE	FALSE	0	0	1	1	none	0.0001146256497388
S042	T105	FALSE	FALSE	0	0	1	1	none	6.54193714259e-05
S071	T105	FALSE	FALSE	0	0	1	1	none	0.000104229745339
S078	T105	FALSE	FALSE	0	0	1	1	none	6.61965048789e-05
S081	T105	FALSE	FALSE	0	0	1	1	none	6.64025351954e-05
S085	T105	FALSE	FALSE	0	0	1	1	none	0.0001148844037156
S087	T105	FALSE	FALSE	0	0	1	1	none	0.0001223346351983
S093	T105	FALSE	FALSE	0	0	1	1	none	0.0001023562310893
S097	T105	FALSE	FALSE	0	0	1	1	none	7.42787033919e-05
S102	T105	FALSE	FALSE	0	0	1	1	none	0.0001137507923866
S106	T105	FALSE	FALSE	0	0	1	1	none	6.65704070269e-05
S130	T105	FALSE	FALSE	0	0	1	1	none	0.0001227975801657
T009	T105	FALSE	FALSE	0	0	1	1	none	7.68261738754e-05
T010	T105	FALSE	FALSE	0	0	1	1	none	7.38585025263e-05
T013	T105	FALSE	FALSE	0	0	1	1	none	1.06092562001e-05
T014	T105	FALSE	FALSE	0	0	1	1	none	6.55626929863e-05
T020	T105	FALSE	FALSE	0	0	1	1	none	1.13940596882e-05
T021	T105	FALSE	FALSE	0	0	1	1	none	7.38585025263e-05
T028	T105	FALSE	FALSE	0	0	1	1	none	4.74546830686e-05
T035a	T105	FALSE	FALSE	0	0	1	1	none	0.0001219112522393
T035b	T105	FALSE	FALSE	0	0	1	1	none	7.63949817648e-05
T040	T105	FALSE	FALSE	0	0	1	1	none	6.82932509917e-05
T056	T105	FALSE	FALSE	0	0	1	1	none	8.18720060555e-05
T059	T105	FALSE	FALSE	0	0	1	1	none	0.0001205665144801
T065	T105	TRUE	TRUE	1	0	1	1	anc	6.193113077e-07
T069	T105	FALSE	FALSE	0	0	1	1	none	0.0001291734191723
T073	T105	FALSE	FALSE	0	0	1	1	none	7.45808048778e-05
T075	T105	FALSE	FALSE	0	0	1	1	none	7.62822088516e-05
T077	T105	FALSE	FALSE	0	0	1	1	none	7.45808048778e-05
T087	T105	FALSE	FALSE	0	0	1	1	none	7.77826739551e-05
T095	T105	FALSE	FALSE	0	0	1	1	none	0.0001216232740387
T099a	T105	FALSE	FALSE	0	0	1	1	none	0.0001217032832906
T102	T105	FALSE	FALSE	0	0	1	1	none	0.0001241005192695
T104	T105	FALSE	FALSE	0	0	1	1	none	5.92332067356e-05
S002	T107	FALSE	FALSE	0	0	1	1	none	0.0001277521884326
S007	T107	FALSE	FALSE	0	0	1	1	none	0.0001176711205186
S021	T107	FALSE	FALSE	0	0	1	1	none	0.000125019398035
S024	T107	FALSE	FALSE	0	0	1	1	none	0.0001245864445874
S025	T107	FALSE	FALSE	0	0	1	1	none	0.0001320796278926
S026	T107	FALSE	FALSE	0	0	1	1	none	0.0001253426362956
S038	T107	FALSE	FALSE	0	0	1	1	none	0.0001257959406924
S039	T107	FALSE	FALSE	0	0	1	1	none	0.000125458232552
S040	T107	FALSE	FALSE	0	0	1	1	none	6.19976577631e-05
S042	T107	FALSE	FALSE	0	0	1	1	none	0.0001242225921256
S071	T107	FALSE	FALSE	0	0	1	1	none	5.16017533633e-05
S078	T107	FALSE	FALSE	0	0	1	1	none	0.0001249997255786
S081	T107	FALSE	FALSE	0	0	1	1	none	0.0001252057558951
S085	T107	FALSE	FALSE	0	0	1	1	none	3.31824194519e-05
S087	T107	FALSE	FALSE	0	0	1	1	none	6.9786676838e-06
S093	T107	FALSE	FALSE	0	0	1	1	none	2.55343494736e-05
S097	T107	FALSE	FALSE	0	0	1	1	none	0.0001330819240916
S102	T107	FALSE	FALSE	0	0	1	1	none	6.11228004109e-05
S106	T107	FALSE	FALSE	0	0	1	1	none	0.0001253736277266
S130	T107	FALSE	FALSE	0	0	1	1	none	7.4416126512e-06
T009	T107	FALSE	FALSE	0	0	1	1	none	0.0001356293945751
T010	T107	FALSE	FALSE	0	0	1	1	none	0.000132661723226
T013	T107	FALSE	FALSE	0	0	1	1	none	0.000132099956498
T014	T107	FALSE	FALSE	0	0	1	1	none	0.000124365913686
T020	T107	FALSE	FALSE	0	0	1	1	none	0.0001304075147553
T021	T107	FALSE	FALSE	0	0	1	1	none	0.000132661723226
T028	T107	FALSE	FALSE	0	0	1	1	none	0.0001189325715403
T035a	T107	FALSE	FALSE	0	0	1	1	none	7.7939073402e-06
T035b	T107	FALSE	FALSE	0	0	1	1	none	0.0001351982024645
T040	T107	FALSE	FALSE	0	0	1	1	none	0.0001270964716914
T056	T107	FALSE	FALSE	0	0	1	1	none	0.0001406752267552
T059	T107	FALSE	FALSE	0	0	1	1	none	6.79385225044e-05
T065	T107	FALSE	FALSE	0	0	1	1	none	0.0001254133353321
T069	T107	FALSE	FALSE	0	0	1	1	none	7.65454271966e-05
T073	T107	FALSE	FALSE	0	0	1	1	none	0.0001333840255775
T075	T107	FALSE	FALSE	0	0	1	1	none	0.0001338468069359
T077	T107	FALSE	FALSE	0	0	1	1	none	0.0001333840255775
T087	T107	FALSE	FALSE	0	0	1	1	none	0.0001365858946548
T095	T107	TRUE	TRUE	1	0	1	1	anc	6.193113077e-07
T099a	T107	FALSE	FALSE	0	0	1	1	none	8.8245610069e-06
T102	T107	FALSE	FALSE	0	0	1	1	none	3.7900612934e-06
T104	T107	FALSE	FALSE	0	0	1	1	none	0.0001307110952073
T105	T107	FALSE	FALSE	0	0	1	1	none	0.0001266519579475
S002	T126	TRUE	TRUE	0	0	1	1	none	0.0001363798877764
S007	T126	TRUE	TRUE	0	0	1	1	none	0.0001262988198624
S021	T126	TRUE	TRUE	0	0	1	1	none	0.0001336470973788
S024	T126	TRUE	TRUE	0	0	1	1	none	0.0001332141439312
S025	T126	TRUE	TRUE	0	0	1	1	none	0.0001407073272364
S026	T126	TRUE	TRUE	0	0	1	1	none	0.0001339703356394
S038	T126	TRUE	TRUE	0	0	1	1	none	0.0001344236400362
S039	T126	TRUE	TRUE	0	0	1	1	none	0.0001340859318958
S040	T126	TRUE	TRUE	0	0	1	1	none	5.35818978149e-05
S042	T126	TRUE	TRUE	0	0	1	1	none	0.0001328502914694
S071	T126	TRUE	TRUE	0	0	1	1	none	3.22885345677e-05
S078	T126	TRUE	TRUE	0	0	1	1	none	0.0001336274249224
S081	T126	TRUE	TRUE	0	0	1	1	none	0.0001338334552389
S085	T126	TRUE	TRUE	0	0	1	1	none	7.08841110837e-05
S087	T126	TRUE	TRUE	0	0	1	1	none	7.83343425664e-05
S093	T126	TRUE	TRUE	0	0	1	1	none	5.83559384574e-05
S097	T126	TRUE	TRUE	0	0	1	1	none	0.0001417096234354
S102	T126	TRUE	TRUE	0	0	1	1	none	5.27070404627e-05
S106	T126	TRUE	TRUE	0	0	1	1	none	0.0001340013270704
S130	T126	TRUE	TRUE	0	0	1	1	none	7.87972875338e-05
T009	T126	FALSE	FALSE	0	0	1	1	none	0.0001442570939189
T010	T126	TRUE	TRUE	0	0	1	1	none	0.0001412894225698
T013	T126	FALSE	FALSE	0	0	1	1	none	0.0001407276558418
T014	T126	TRUE	TRUE	0	0	1	1	none	0.0001329936130298
T020	T126	TRUE	TRUE	0	0	1	1	none	0.0001390352140991
T021	T126	TRUE	TRUE	0	0	1	1	none	0.0001412894225698
T028	T126	TRUE	TRUE	0	0	1	1	none	0.0001275602708841
T035a	T126	TRUE	TRUE	0	0	1	1	none	7.79109596074e-05
T035b	T126	FALSE	FALSE	0	0	1	1	none	0.0001438259018083
T040	T126	TRUE	TRUE	0	0	1	1	none	0.0001357241710352
T056	T126	FALSE	FALSE	0	0	1	1	none	0.000149302926099
T059	T126	TRUE	TRUE	0	0	1	1	none	5.95227625562e-05
T065	T126	TRUE	TRUE	0	0	1	1	none	0.0001340410346759
T069	T126	TRUE	TRUE	0	0	1	1	none	4.6596667899e-05
T073	T126	TRUE	TRUE	0	0	1	1	none	0.0001420117249213
T075	T126	TRUE	TRUE	0	0	1	1	none	0.0001424745062797
T077	T126	TRUE	TRUE	0	0	1	1	none	0.0001420117249213
T087	T126	FALSE	FALSE	0	0	1	1	none	0.0001452135939986
T095	T126	TRUE	TRUE	0	0	1	1	none	7.76229814068e-05
T099a	T126	TRUE	TRUE	0	0	1	1	none	7.77029906587e-05
T102	T126	FALSE	FALSE	0	0	1	1	none	8.01002266376e-05
T104	T126	FALSE	FALSE	0	0	1	1	none	0.0001393387945511
T105	T126	FALSE	FALSE	0	0	1	1	none	0.0001352796572913
T107	T126	FALSE	FALSE	0	0	1	1	none	8.26516653156e-05
S002	T156	FALSE	FALSE	0	0	1	1	none	7.04081651639e-05
S007	T156	FALSE	FALSE	0	0	1	1	none	4.76524294779e-05
S021	T156	FALSE	FALSE	0	0	1	1	none	6.76753747663e-05
S024	T156	FALSE	FALSE	0	0	1	1	none	6.72424213187e-05
S025	T156	FALSE	FALSE	0	0	1	1	none	7.47356046239e-05
S026	T156	FALSE	FALSE	0	0	1	1	none	6.79986130269e-05
S038	T156	FALSE	FALSE	0	0	1	1	none	9.4803056717e-06
S039	T156	FALSE	FALSE	0	0	1	1	none	6.81142092833e-05
S040	T156	FALSE	FALSE	0	0	1	1	none	0.0001160848471698
S042	T156	FALSE	FALSE	0	0	1	1	none	6.68785688569e-05
S071	T156	FALSE	FALSE	0	0	1	1	none	0.00010568894277
S078	T156	FALSE	FALSE	0	0	1	1	none	6.76557023099e-05
S081	T156	FALSE	FALSE	0	0	1	1	none	6.78617326264e-05
S085	T156	FALSE	FALSE	0	0	1	1	none	0.0001163436011466
S087	T156	FALSE	FALSE	0	0	1	1	none	0.0001237938326293
S093	T156	FALSE	FALSE	0	0	1	1	none	0.0001038154285203
S097	T156	FALSE	FALSE	0	0	1	1	none	7.57379008229e-05
S102	T156	FALSE	FALSE	0	0	1	1	none	0.0001152099898176
S106	T156	FALSE	FALSE	0	0	1	1	none	6.80296044579e-05
S130	T156	FALSE	FALSE	0	0	1	1	none	0.0001242567775967
T009	T156	FALSE	FALSE	0	0	1	1	none	7.82853713064e-05
T010	T156	FALSE	FALSE	0	0	1	1	none	7.53176999573e-05
T013	T156	FALSE	FALSE	0	0	1	1	none	1.57843214773e-05
T014	T156	FALSE	FALSE	0	0	1	1	none	6.70218904173e-05
T020	T156	FALSE	FALSE	0	0	1	1	none	1.40918797346e-05
T021	T156	FALSE	FALSE	0	0	1	1	none	7.53176999573e-05
T028	T156	FALSE	FALSE	0	0	1	1	none	4.89138804996e-05
T035a	T156	FALSE	FALSE	0	0	1	1	none	0.0001233704496703
T035b	T156	FALSE	FALSE	0	0	1	1	none	7.78541791958e-05
T040	T156	FALSE	FALSE	0	0	1	1	none	6.97524484227e-05
T056	T156	FALSE	FALSE	0	0	1	1	none	8.33312034865e-05
T059	T156	FALSE	FALSE	0	0	1	1	none	0.0001220257119111
T065	T156	FALSE	FALSE	0	0	1	1	none	9.0977003114e-06
T069	T156	FALSE	FALSE	0	0	1	1	none	0.0001306326166033
T073	T156	FALSE	FALSE	0	0	1	1	none	7.60400023088e-05
T075	T156	FALSE	FALSE	0	0	1	1	none	7.77414062826e-05
T077	T156	FALSE	FALSE	0	0	1	1	none	7.60400023088e-05
T087	T156	FALSE	FALSE	0	0	1	1	none	7.92418713861e-05
T095	T156	FALSE	FALSE	0	0	1	1	none	0.0001230824714697
T099a	T156	FALSE	FALSE	0	0	1	1	none	0.0001231624807216
T102	T156	FALSE	FALSE	0	0	1	1	none	0.0001255597167005
T104	T156	FALSE	FALSE	0	0	1	1	none	6.06924041666e-05
T105	T156	FALSE	FALSE	0	0	1	1	none	1.03363229268e-05
T107	T156	FALSE	FALSE	0	0	1	1	none	0.0001281111553785
T126	T156	FALSE	FALSE	0	0	1	1	none	0.0001367388547223
S002	T159a	TRUE	TRUE	0	0	1	1	none	2.53511278314e-05
S007	T159a	TRUE	TRUE	0	0	1	1	none	6.48776650974e-05
S021	T159a	TRUE	TRUE	0	0	1	1	none	2.26183374338e-05
S024	T159a	TRUE	TRUE	0	0	1	1	none	2.21853839862e-05
S025	T159a	TRUE	TRUE	0	0	1	1	none	2.61609290794e-05
S026	T159a	TRUE	TRUE	0	0	1	1	none	1.31087978724e-05
S038	T159a	TRUE	TRUE	0	0	1	1	none	7.30024852712e-05
S039	T159a	TRUE	TRUE	0	0	1	1	none	2.30571719508e-05
S040	T159a	TRUE	TRUE	0	0	1	1	none	0.0001206354150173
S042	T159a	TRUE	TRUE	0	0	1	1	none	2.18215315244e-05
S071	T159a	TRUE	TRUE	0	0	1	1	none	0.0001102395106175
S078	T159a	TRUE	TRUE	0	0	1	1	none	2.25986649774e-05
S081	T159a	TRUE	TRUE	0	0	1	1	none	2.28046952939e-05
S085	T159a	TRUE	TRUE	0	0	1	1	none	0.0001208941689941
S087	T159a	TRUE	TRUE	0	0	1	1	none	0.0001283444004768
S093	T159a	TRUE	TRUE	0	0	1	1	none	0.0001083659963678
S097	T159a	TRUE	TRUE	0	0	1	1	none	2.71632252784e-05
S102	T159a	TRUE	TRUE	0	0	1	1	none	0.0001197605576651
S106	T159a	TRUE	TRUE	0	0	1	1	none	2.29725671254e-05
S130	T159a	TRUE	TRUE	0	0	1	1	none	0.0001288073454442
T009	T159a	TRUE	TRUE	0	1	1	1	desc	2.3483600414e-06
T010	T159a	TRUE	TRUE	0	0	1	1	none	1.2386226154e-06
T013	T159a	FALSE	FALSE	0	0	1	1	none	7.93065010768e-05
T014	T159a	TRUE	TRUE	0	0	1	1	none	2.19648530848e-05
T020	T159a	TRUE	TRUE	0	0	1	1	none	7.76140593341e-05
T021	T159a	TRUE	TRUE	0	0	1	1	none	2.4772452308e-06
T028	T159a	TRUE	TRUE	0	0	1	1	none	6.61391161191e-05
T035a	T159a	TRUE	TRUE	0	0	1	1	none	0.0001279210175178
T035b	T159a	TRUE	TRUE	0	1	1	1	desc	1.9171679308e-06
T040	T159a	TRUE	TRUE	0	0	1	1	none	2.46954110902e-05
T056	T159a	FALSE	FALSE	0	1	1	1	desc	7.3941922215e-06
T059	T159a	TRUE	TRUE	0	0	1	1	none	0.0001265762797586
T065	T159a	TRUE	TRUE	0	0	1	1	none	7.26198799109e-05
T069	T159a	TRUE	TRUE	0	0	1	1	none	0.0001351831844508
T073	T159a	TRUE	TRUE	0	0	1	1	none	3.1995475823e-06
T075	T159a	TRUE	TRUE	0	0	1	1	none	8.22919741301e-05
T077	T159a	TRUE	TRUE	0	0	1	1	none	3.1995475823e-06
T087	T159a	TRUE	TRUE	0	1	1	1	desc	3.3048601211e-06
T095	T159a	TRUE	TRUE	0	0	1	1	none	0.0001276330393172
T099a	T159a	TRUE	TRUE	0	0	1	1	none	0.0001277130485691
T102	T159a	FALSE	FALSE	0	0	1	1	none	0.000130110284548
T104	T159a	FALSE	FALSE	0	0	1	1	none	7.79176397861e-05
T105	T159a	FALSE	FALSE	0	0	1	1	none	7.38585025263e-05
T107	T159a	FALSE	FALSE	0	0	1	1	none	0.000132661723226
T126	T159a	TRUE	TRUE	0	0	1	1	none	0.0001412894225698
T156	T159a	FALSE	FALSE	0	0	1	1	none	7.53176999573e-05
S002	T182	FALSE	FALSE	0	0	1	1	none	7.06207960285e-05
S007	T182	FALSE	FALSE	0	0	1	1	none	4.78650603425e-05
S021	T182	FALSE	FALSE	0	0	1	1	none	6.78880056309e-05
S024	T182	FALSE	FALSE	0	0	1	1	none	6.74550521833e-05
S025	T182	FALSE	FALSE	0	0	1	1	none	7.49482354885e-05
S026	T182	FALSE	FALSE	0	0	1	1	none	6.82112438915e-05
S038	T182	FALSE	FALSE	0	0	1	1	none	9.6929365363e-06
S039	T182	FALSE	FALSE	0	0	1	1	none	6.83268401479e-05
S040	T182	FALSE	FALSE	0	0	1	1	none	0.0001162974780344
S042	T182	FALSE	FALSE	0	0	1	1	none	6.70911997215e-05
S071	T182	FALSE	FALSE	0	0	1	1	none	0.0001059015736346
S078	T182	FALSE	FALSE	0	0	1	1	none	6.78683331745e-05
S081	T182	FALSE	FALSE	0	0	1	1	none	6.8074363491e-05
S085	T182	FALSE	FALSE	0	0	1	1	none	0.0001165562320112
S087	T182	FALSE	FALSE	0	0	1	1	none	0.0001240064634939
S093	T182	FALSE	FALSE	0	0	1	1	none	0.0001040280593849
S097	T182	FALSE	FALSE	0	0	1	1	none	7.59505316875e-05
S102	T182	FALSE	FALSE	0	0	1	1	none	0.0001154226206822
S106	T182	FALSE	FALSE	0	0	1	1	none	6.82422353225e-05
S130	T182	FALSE	FALSE	0	0	1	1	none	0.0001244694084613
T009	T182	FALSE	FALSE	0	0	1	1	none	7.8498002171e-05
T010	T182	FALSE	FALSE	0	0	1	1	none	7.55303308219e-05
T013	T182	FALSE	FALSE	0	0	1	1	none	1.59969523419e-05
T014	T182	FALSE	FALSE	0	0	1	1	none	6.72345212819e-05
T020	T182	FALSE	FALSE	0	0	1	1	none	1.43045105992e-05
T021	T182	FALSE	FALSE	0	0	1	1	none	7.55303308219e-05
T028	T182	FALSE	FALSE	0	0	1	1	none	4.91265113642e-05
T035a	T182	FALSE	FALSE	0	0	1	1	none	0.0001235830805349
T035b	T182	FALSE	FALSE	0	0	1	1	none	7.80668100604e-05
T040	T182	FALSE	FALSE	0	0	1	1	none	6.99650792873e-05
T056	T182	FALSE	FALSE	0	0	1	1	none	8.35438343511e-05
T059	T182	FALSE	FALSE	0	0	1	1	none	0.0001222383427757
T065	T182	FALSE	FALSE	0	0	1	1	none	9.310331176e-06
T069	T182	FALSE	FALSE	0	0	1	1	none	0.0001308452474679
T073	T182	FALSE	FALSE	0	0	1	1	none	7.62526331734e-05
T075	T182	FALSE	FALSE	0	0	1	1	none	7.79540371472e-05
T077	T182	FALSE	FALSE	0	0	1	1	none	7.62526331734e-05
T087	T182	FALSE	FALSE	0	0	1	1	none	7.94545022507e-05
T095	T182	FALSE	FALSE	0	0	1	1	none	0.0001232951023343
T099a	T182	FALSE	FALSE	0	0	1	1	none	0.0001233751115862
T102	T182	FALSE	FALSE	0	0	1	1	none	0.0001257723475651
T104	T182	FALSE	FALSE	0	0	1	1	none	6.09050350312e-05
T105	T182	FALSE	FALSE	0	0	1	1	none	1.05489537914e-05
T107	T182	FALSE	FALSE	0	0	1	1	none	0.0001283237862431
T126	T182	FALSE	FALSE	0	0	1	1	none	0.0001369514855869
T156	T182	FALSE	FALSE	0	0	1	1	none	1.0769528607e-05
T159a	T182	FALSE	FALSE	0	0	1	1	none	7.55303308219e-05
S002	T188	TRUE	TRUE	0	0	1	1	none	5.76507789567e-05
S007	T188	TRUE	TRUE	0	0	1	1	none	2.30468584127e-05
S021	T188	TRUE	TRUE	0	0	1	1	none	5.49179885591e-05
S024	T188	TRUE	TRUE	0	0	1	1	none	5.44850351115e-05
S025	T188	TRUE	TRUE	0	0	1	1	none	6.19782184167e-05
S026	T188	TRUE	TRUE	0	0	1	1	none	5.52412268197e-05
S038	T188	TRUE	TRUE	0	0	1	1	none	4.30198634445e-05
S039	T188	TRUE	TRUE	0	0	1	1	none	5.53568230761e-05
S040	T188	TRUE	TRUE	0	0	1	1	none	0.0001033274609626
S042	T188	TRUE	TRUE	0	0	1	1	none	5.41211826497e-05
S071	T188	TRUE	TRUE	0	0	1	1	none	9.29315565628e-05
S078	T188	TRUE	TRUE	0	0	1	1	none	5.48983161027e-05
S081	T188	TRUE	TRUE	0	0	1	1	none	5.51043464192e-05
S085	T188	TRUE	TRUE	0	0	1	1	none	0.0001035862149394
S087	T188	TRUE	TRUE	0	0	1	1	none	0.0001110364464221
S093	T188	TRUE	TRUE	0	0	1	1	none	9.10580423131e-05
S097	T188	TRUE	TRUE	0	0	1	1	none	6.29805146157e-05
S102	T188	TRUE	TRUE	0	0	1	1	none	0.0001024526036104
S106	T188	TRUE	TRUE	0	0	1	1	none	5.52722182507e-05
S130	T188	TRUE	TRUE	0	0	1	1	none	0.0001114993913895
T009	T188	FALSE	FALSE	0	0	1	1	none	6.55279850992e-05
T010	T188	TRUE	TRUE	0	0	1	1	none	6.25603137501e-05
T013	T188	FALSE	FALSE	0	0	1	1	none	4.93238792501e-05
T014	T188	TRUE	TRUE	0	0	1	1	none	5.42645042101e-05
T020	T188	TRUE	TRUE	0	0	1	1	none	4.76314375074e-05
T021	T188	TRUE	TRUE	0	0	1	1	none	6.25603137501e-05
T028	T188	TRUE	TRUE	0	0	1	1	none	1.5325090741e-05
T035a	T188	TRUE	TRUE	0	0	1	1	none	0.0001106130634631
T035b	T188	FALSE	FALSE	0	0	1	1	none	6.50967929886e-05
T040	T188	TRUE	TRUE	0	0	1	1	none	5.69950622155e-05
T056	T188	FALSE	FALSE	0	0	1	1	none	7.05738172793e-05
T059	T188	TRUE	TRUE	0	0	1	1	none	0.0001092683257039
T065	T188	TRUE	TRUE	0	0	1	1	none	4.26372580842e-05
T069	T188	TRUE	TRUE	0	0	1	1	none	0.0001178752303961
T073	T188	TRUE	TRUE	0	0	1	1	none	6.32826161016e-05
T075	T188	TRUE	TRUE	0	0	1	1	none	6.49840200754e-05
T077	T188	TRUE	TRUE	0	0	1	1	none	6.32826161016e-05
T087	T188	FALSE	FALSE	0	0	1	1	none	6.64844851789e-05
T095	T188	TRUE	TRUE	0	0	1	1	none	0.0001103250852625
T099a	T188	TRUE	TRUE	0	0	1	1	none	0.0001104050945144
T102	T188	FALSE	FALSE	0	0	1	1	none	0.0001128023304933
T104	T188	FALSE	FALSE	0	0	1	1	none	3.4848210486e-05
T105	T188	FALSE	FALSE	0	0	1	1	none	4.38758806996e-05
T107	T188	FALSE	FALSE	0	0	1	1	none	0.0001153537691713
T126	T188	TRUE	TRUE	0	0	1	1	none	0.0001239814685151
T156	T188	FALSE	FALSE	0	0	1	1	none	4.53350781306e-05
T159a	T188	TRUE	TRUE	0	0	1	1	none	6.25603137501e-05
T182	T188	FALSE	FALSE	0	0	1	1	none	4.55477089952e-05
S002	T192	FALSE	FALSE	0	0	1	1	none	0.0001450694061552
S007	T192	FALSE	FALSE	0	0	1	1	none	0.0001349883382412
S021	T192	FALSE	FALSE	0	0	1	1	none	0.0001423366157576
S024	T192	FALSE	FALSE	0	0	1	1	none	0.00014190366231
S025	T192	FALSE	FALSE	0	0	1	1	none	0.0001493968456152
S026	T192	FALSE	FALSE	0	0	1	1	none	0.0001426598540182
S038	T192	FALSE	FALSE	0	0	1	1	none	0.000143113158415
S039	T192	FALSE	FALSE	0	0	1	1	none	0.0001427754502746
S040	T192	FALSE	FALSE	0	0	1	1	none	6.22714161937e-05
S042	T192	FALSE	FALSE	0	0	1	1	none	0.0001415398098482
S071	T192	FALSE	FALSE	0	0	1	1	none	4.09780529465e-05
S078	T192	FALSE	FALSE	0	0	1	1	none	0.0001423169433012
S081	T192	FALSE	FALSE	0	0	1	1	none	0.0001425229736177
S085	T192	FALSE	FALSE	0	0	1	1	none	7.95736294625e-05
S087	T192	FALSE	FALSE	0	0	1	1	none	8.70238609452e-05
S093	T192	FALSE	FALSE	0	0	1	1	none	6.70454568362e-05
S097	T192	FALSE	FALSE	0	0	1	1	none	0.0001503991418142
S102	T192	FALSE	FALSE	0	0	1	1	none	6.13965588415e-05
S106	T192	FALSE	FALSE	0	0	1	1	none	0.0001426908454492
S130	T192	FALSE	FALSE	0	0	1	1	none	8.74868059126e-05
T009	T192	FALSE	FALSE	0	0	1	1	none	0.0001529466122977
T010	T192	FALSE	FALSE	0	0	1	1	none	0.0001499789409486
T013	T192	FALSE	FALSE	0	0	1	1	none	0.0001494171742206
T014	T192	FALSE	FALSE	0	0	1	1	none	0.0001416831314086
T020	T192	FALSE	FALSE	0	0	1	1	none	0.0001477247324779
T021	T192	FALSE	FALSE	0	0	1	1	none	0.0001499789409486
T028	T192	FALSE	FALSE	0	0	1	1	none	0.0001362497892629
T035a	T192	FALSE	FALSE	0	0	1	1	none	8.66004779862e-05
T035b	T192	FALSE	FALSE	0	0	1	1	none	0.0001525154201871
T040	T192	FALSE	FALSE	0	0	1	1	none	0.000144413689414
T056	T192	FALSE	FALSE	0	0	1	1	none	0.0001579924444778
T059	T192	FALSE	FALSE	0	0	1	1	none	6.8212280935e-05
T065	T192	FALSE	FALSE	0	0	1	1	none	0.0001427305530547
T069	T192	FALSE	FALSE	0	0	1	1	none	5.52861862778e-05
T073	T192	FALSE	FALSE	0	0	1	1	none	0.0001507012433001
T075	T192	FALSE	FALSE	0	0	1	1	none	0.0001511640246585
T077	T192	FALSE	FALSE	0	0	1	1	none	0.0001507012433001
T087	T192	FALSE	FALSE	0	0	1	1	none	0.0001539031123774
T095	T192	FALSE	FALSE	0	0	1	1	none	8.63124997856e-05
T099a	T192	FALSE	FALSE	0	0	1	1	none	8.63925090375e-05
T102	T192	FALSE	FALSE	0	0	1	1	none	8.87897450164e-05
T104	T192	FALSE	FALSE	0	0	1	1	none	0.0001480283129299
T105	T192	FALSE	FALSE	0	0	1	1	none	0.0001439691756701
T107	T192	FALSE	FALSE	0	0	1	1	none	9.13411836944e-05
T126	T192	TRUE	TRUE	1	0	1	1	anc	6.193113077e-07
T156	T192	FALSE	FALSE	0	0	1	1	none	0.0001454283731011
T159a	T192	FALSE	FALSE	0	0	1	1	none	0.0001499789409486
T182	T192	FALSE	FALSE	0	0	1	1	none	0.0001456410039657
T188	T192	FALSE	FALSE	0	0	1	1	none	0.0001326709868939
S002	T197	TRUE	TRUE	0	0	1	1	none	6.51297162927e-05
S007	T197	TRUE	TRUE	0	0	1	1	none	4.23739806067e-05
S021	T197	TRUE	TRUE	0	0	1	1	none	6.23969258951e-05
S024	T197	TRUE	TRUE	0	0	1	1	none	6.19639724475e-05
S025	T197	TRUE	TRUE	0	0	1	1	none	6.94571557527e-05
S026	T197	TRUE	TRUE	0	0	1	1	none	6.27201641557e-05
S038	T197	TRUE	TRUE	0	0	1	1	none	4.2018568005e-06
S039	T197	TRUE	TRUE	0	0	1	1	none	6.28357604121e-05
S040	T197	TRUE	TRUE	0	0	1	1	none	0.0001108063982986
S042	T197	TRUE	TRUE	0	0	1	1	none	6.16001199857e-05
S071	T197	TRUE	TRUE	0	0	1	1	none	0.0001004104938988
S078	T197	TRUE	TRUE	0	0	1	1	none	6.23772534387e-05
S081	T197	TRUE	TRUE	0	0	1	1	none	6.25832837552e-05
S085	T197	TRUE	TRUE	0	0	1	1	none	0.0001110651522754
S087	T197	TRUE	TRUE	0	0	1	1	none	0.0001185153837581
S093	T197	TRUE	TRUE	0	0	1	1	none	9.85369796491e-05
S097	T197	TRUE	TRUE	0	0	1	1	none	7.04594519517e-05
S102	T197	TRUE	TRUE	0	0	1	1	none	0.0001099315409464
S106	T197	TRUE	TRUE	0	0	1	1	none	6.27511555867e-05
S130	T197	TRUE	TRUE	0	0	1	1	none	0.0001189783287255
T009	T197	FALSE	FALSE	0	0	1	1	none	7.30069224352e-05
T010	T197	TRUE	TRUE	0	0	1	1	none	7.00392510861e-05
T013	T197	FALSE	FALSE	0	0	1	1	none	1.05058726061e-05
T014	T197	TRUE	TRUE	0	0	1	1	none	6.17434415461e-05
T020	T197	TRUE	TRUE	0	0	1	1	none	8.8134308634e-06
T021	T197	TRUE	TRUE	0	0	1	1	none	7.00392510861e-05
T028	T197	TRUE	TRUE	0	0	1	1	none	4.36354316284e-05
T035a	T197	TRUE	TRUE	0	0	1	1	none	0.0001180920007991
T035b	T197	FALSE	FALSE	0	0	1	1	none	7.25757303246e-05
T040	T197	TRUE	TRUE	0	0	1	1	none	6.44739995515e-05
T056	T197	FALSE	FALSE	0	0	1	1	none	7.80527546153e-05
T059	T197	TRUE	TRUE	0	0	1	1	none	0.0001167472630399
T065	T197	TRUE	TRUE	0	0	1	1	none	3.8192514402e-06
T069	T197	TRUE	TRUE	0	0	1	1	none	0.0001253541677321
T073	T197	TRUE	TRUE	0	0	1	1	none	7.07615534376e-05
T075	T197	TRUE	TRUE	0	0	1	1	none	7.24629574114e-05
T077	T197	TRUE	TRUE	0	0	1	1	none	7.07615534376e-05
T087	T197	FALSE	FALSE	0	0	1	1	none	7.39634225149e-05
T095	T197	TRUE	TRUE	0	0	1	1	none	0.0001178040225985
T099a	T197	TRUE	TRUE	0	0	1	1	none	0.0001178840318504
T102	T197	FALSE	FALSE	0	0	1	1	none	0.0001202812678293
T104	T197	FALSE	FALSE	0	0	1	1	none	5.54139552954e-05
T105	T197	FALSE	FALSE	0	0	1	1	none	5.0578740556e-06
T107	T197	FALSE	FALSE	0	0	1	1	none	0.0001228327065073
T126	T197	TRUE	TRUE	0	0	1	1	none	0.0001314604058511
T156	T197	TRUE	TRUE	0	1	1	1	desc	6.193113077e-07
T159a	T197	TRUE	TRUE	0	0	1	1	none	7.00392510861e-05
T182	T197	FALSE	FALSE	0	1	1	1	desc	3.5048565368e-06
T188	T197	TRUE	TRUE	0	0	1	1	none	4.00566292594e-05
T192	T197	FALSE	FALSE	0	0	1	1	none	0.0001401499242299
S002	T223	FALSE	FALSE	0	0	1	1	none	6.83545621071e-05
S007	T223	FALSE	FALSE	0	0	1	1	none	4.55988264211e-05
S021	T223	FALSE	FALSE	0	0	1	1	none	6.56217717095e-05
S024	T223	FALSE	FALSE	0	0	1	1	none	6.51888182619e-05
S025	T223	FALSE	FALSE	0	0	1	1	none	7.26820015671e-05
S026	T223	FALSE	FALSE	0	0	1	1	none	6.59450099701e-05
S038	T223	FALSE	FALSE	0	0	1	1	none	7.4267026149e-06
S039	T223	FALSE	FALSE	0	0	1	1	none	6.60606062265e-05
S040	T223	FALSE	FALSE	0	0	1	1	none	0.000114031244113
S042	T223	FALSE	FALSE	0	0	1	1	none	6.48249658001e-05
S071	T223	FALSE	FALSE	0	0	1	1	none	0.0001036353397132
S078	T223	FALSE	FALSE	0	0	1	1	none	6.56020992531e-05
S081	T223	FALSE	FALSE	0	0	1	1	none	6.58081295696e-05
S085	T223	FALSE	FALSE	0	0	1	1	none	0.0001142899980898
S087	T223	FALSE	FALSE	0	0	1	1	none	0.0001217402295725
S093	T223	FALSE	FALSE	0	0	1	1	none	0.0001017618254635
S097	T223	FALSE	FALSE	0	0	1	1	none	7.36842977661e-05
S102	T223	FALSE	FALSE	0	0	1	1	none	0.0001131563867608
S106	T223	FALSE	FALSE	0	0	1	1	none	6.59760014011e-05
S130	T223	FALSE	FALSE	0	0	1	1	none	0.0001222031745399
T009	T223	FALSE	FALSE	0	0	1	1	none	7.62317682496e-05
T010	T223	FALSE	FALSE	0	0	1	1	none	7.32640969005e-05
T013	T223	FALSE	FALSE	0	0	1	1	none	1.37307184205e-05
T014	T223	FALSE	FALSE	0	0	1	1	none	6.49682873605e-05
T020	T223	FALSE	FALSE	0	0	1	1	none	1.20382766778e-05
T021	T223	FALSE	FALSE	0	0	1	1	none	7.32640969005e-05
T028	T223	FALSE	FALSE	0	0	1	1	none	4.68602774428e-05
T035a	T223	FALSE	FALSE	0	0	1	1	none	0.0001213168466135
T035b	T223	FALSE	FALSE	0	0	1	1	none	7.5800576139e-05
T040	T223	FALSE	FALSE	0	0	1	1	none	6.76988453659e-05
T056	T223	FALSE	FALSE	0	0	1	1	none	8.12776004297e-05
T059	T223	FALSE	FALSE	0	0	1	1	none	0.0001199721088543
T065	T223	FALSE	FALSE	0	0	1	1	none	7.0440972546e-06
T069	T223	FALSE	FALSE	0	0	1	1	none	0.0001285790135465
T073	T223	FALSE	FALSE	0	0	1	1	none	7.3986399252e-05
T075	T223	FALSE	FALSE	0	0	1	1	none	7.56878032258e-05
T077	T223	FALSE	FALSE	0	0	1	1	none	7.3986399252e-05
T087	T223	FALSE	FALSE	0	0	1	1	none	7.71882683293e-05
T095	T223	FALSE	FALSE	0	0	1	1	none	0.0001210288684129
T099a	T223	FALSE	FALSE	0	0	1	1	none	0.0001211088776648
T102	T223	FALSE	FALSE	0	0	1	1	none	0.0001235061136437
T104	T223	FALSE	FALSE	0	0	1	1	none	5.86388011098e-05
T105	T223	FALSE	FALSE	0	0	1	1	none	8.28271987e-06
T107	T223	FALSE	FALSE	0	0	1	1	none	0.0001260575523217
T126	T223	FALSE	FALSE	0	0	1	1	none	0.0001346852516655
T156	T223	FALSE	FALSE	0	0	1	1	none	8.5032946856e-06
T159a	T223	FALSE	FALSE	0	0	1	1	none	7.32640969005e-05
T182	T223	FALSE	FALSE	0	0	1	1	none	4.7434791522e-06
T188	T223	FALSE	FALSE	0	0	1	1	none	4.32814750738e-05
T192	T223	FALSE	FALSE	0	0	1	1	none	0.0001433747700443
T197	T223	TRUE	TRUE	1	0	1	1	anc	6.193113077e-07
S002	T225	FALSE	FALSE	0	0	1	1	none	7.78399008563e-05
S007	T225	FALSE	FALSE	0	0	1	1	none	5.50841651703e-05
S021	T225	FALSE	FALSE	0	0	1	1	none	7.51071104587e-05
S024	T225	FALSE	FALSE	0	0	1	1	none	7.46741570111e-05
S025	T225	FALSE	FALSE	0	0	1	1	none	8.21673403163e-05
S026	T225	FALSE	FALSE	0	0	1	1	none	7.54303487193e-05
S038	T225	FALSE	FALSE	0	0	1	1	none	1.69120413641e-05
S039	T225	FALSE	FALSE	0	0	1	1	none	7.55459449757e-05
S040	T225	FALSE	FALSE	0	0	1	1	none	0.0001235165828622
S042	T225	FALSE	FALSE	0	0	1	1	none	7.43103045493e-05
S071	T225	FALSE	FALSE	0	0	1	1	none	0.0001131206784624
S078	T225	FALSE	FALSE	0	0	1	1	none	7.50874380023e-05
S081	T225	FALSE	FALSE	0	0	1	1	none	7.52934683188e-05
S085	T225	FALSE	FALSE	0	0	1	1	none	0.000123775336839
S087	T225	FALSE	FALSE	0	0	1	1	none	0.0001312255683217
S093	T225	FALSE	FALSE	0	0	1	1	none	0.0001112471642127
S097	T225	FALSE	FALSE	0	0	1	1	none	8.31696365153e-05
S102	T225	FALSE	FALSE	0	0	1	1	none	0.00012264172551
S106	T225	FALSE	FALSE	0	0	1	1	none	7.54613401503e-05
S130	T225	FALSE	FALSE	0	0	1	1	none	0.0001316885132891
T009	T225	FALSE	FALSE	0	0	1	1	none	8.57171069988e-05
T010	T225	FALSE	FALSE	0	0	1	1	none	8.27494356497e-05
T013	T225	FALSE	FALSE	0	0	1	1	none	2.32160571697e-05
T014	T225	FALSE	FALSE	0	0	1	1	none	7.44536261097e-05
T020	T225	FALSE	FALSE	0	0	1	1	none	2.1523615427e-05
T021	T225	FALSE	FALSE	0	0	1	1	none	8.27494356497e-05
T028	T225	FALSE	FALSE	0	0	1	1	none	5.6345616192e-05
T035a	T225	FALSE	FALSE	0	0	1	1	none	0.0001308021853627
T035b	T225	FALSE	FALSE	0	0	1	1	none	8.52859148882e-05
T040	T225	FALSE	FALSE	0	0	1	1	none	7.71841841151e-05
T056	T225	FALSE	FALSE	0	0	1	1	none	9.07629391789e-05
T059	T225	FALSE	FALSE	0	0	1	1	none	0.0001294574476035
T065	T225	FALSE	FALSE	0	0	1	1	none	1.65294360038e-05
T069	T225	FALSE	FALSE	0	0	1	1	none	0.0001380643522957
T073	T225	FALSE	FALSE	0	0	1	1	none	8.34717380012e-05
T075	T225	FALSE	FALSE	0	0	1	1	none	8.5173141975e-05
T077	T225	FALSE	FALSE	0	0	1	1	none	8.34717380012e-05
T087	T225	FALSE	FALSE	0	0	1	1	none	8.66736070785e-05
T095	T225	FALSE	FALSE	0	0	1	1	none	0.0001305142071621
T099a	T225	FALSE	FALSE	0	0	1	1	none	0.000130594216414
T102	T225	FALSE	FALSE	0	0	1	1	none	0.0001329914523929
T104	T225	FALSE	FALSE	0	0	1	1	none	6.8124139859e-05
T105	T225	FALSE	FALSE	0	0	1	1	none	1.77680586192e-05
T107	T225	FALSE	FALSE	0	0	1	1	none	0.0001355428910709
T126	T225	FALSE	FALSE	0	0	1	1	none	0.0001441705904147
T156	T225	FALSE	FALSE	0	0	1	1	none	9.9089809232e-06
T159a	T225	FALSE	FALSE	0	0	1	1	none	8.27494356497e-05
T182	T225	FALSE	FALSE	0	0	1	1	none	1.82012642994e-05
T188	T225	FALSE	FALSE	0	0	1	1	none	5.2766813823e-05
T192	T225	FALSE	FALSE	0	0	1	1	none	0.0001528601087935
T197	T225	TRUE	TRUE	1	0	1	1	anc	6.193113077e-07
T223	T225	FALSE	FALSE	0	0	1	1	none	1.5935030378e-05
S002	T230	FALSE	FALSE	0	0	1	1	none	2.65897504468e-05
S007	T230	FALSE	FALSE	0	0	1	1	none	6.61162877128e-05
S021	T230	FALSE	FALSE	0	0	1	1	none	2.38569600492e-05
S024	T230	FALSE	FALSE	0	0	1	1	none	2.34240066016e-05
S025	T230	FALSE	FALSE	0	0	1	1	none	2.73995516948e-05
S026	T230	FALSE	FALSE	0	0	1	1	none	1.43474204878e-05
S038	T230	FALSE	FALSE	0	0	1	1	none	7.42411078866e-05
S039	T230	FALSE	FALSE	0	0	1	1	none	2.42957945662e-05
S040	T230	FALSE	FALSE	0	0	1	1	none	0.0001218740376327
S042	T230	FALSE	FALSE	0	0	1	1	none	2.30601541398e-05
S071	T230	FALSE	FALSE	0	0	1	1	none	0.0001114781332329
S078	T230	FALSE	FALSE	0	0	1	1	none	2.38372875928e-05
S081	T230	FALSE	FALSE	0	0	1	1	none	2.40433179093e-05
S085	T230	FALSE	FALSE	0	0	1	1	none	0.0001221327916095
S087	T230	FALSE	FALSE	0	0	1	1	none	0.0001295830230922
S093	T230	FALSE	FALSE	0	0	1	1	none	0.0001096046189832
S097	T230	FALSE	FALSE	0	0	1	1	none	2.84018478938e-05
S102	T230	FALSE	FALSE	0	0	1	1	none	0.0001209991802805
S106	T230	FALSE	FALSE	0	0	1	1	none	2.42111897408e-05
S130	T230	FALSE	FALSE	0	0	1	1	none	0.0001300459680596
T009	T230	FALSE	FALSE	0	0	1	1	none	4.2062939645e-06
T010	T230	FALSE	FALSE	0	0	1	1	none	2.4772452308e-06
T013	T230	FALSE	FALSE	0	0	1	1	none	8.05451236922e-05
T014	T230	FALSE	FALSE	0	0	1	1	none	2.32034757002e-05
T020	T230	FALSE	FALSE	0	0	1	1	none	7.88526819495e-05
T021	T230	FALSE	FALSE	0	0	1	1	none	3.7158678462e-06
T028	T230	FALSE	FALSE	0	0	1	1	none	6.73777387345e-05
T035a	T230	FALSE	FALSE	0	0	1	1	none	0.0001291596401332
T035b	T230	FALSE	FALSE	0	0	1	1	none	3.7751018539e-06
T040	T230	FALSE	FALSE	0	0	1	1	none	2.59340337056e-05
T056	T230	FALSE	FALSE	0	0	1	1	none	9.2521261446e-06
T059	T230	FALSE	FALSE	0	0	1	1	none	0.000127814902374
T065	T230	FALSE	FALSE	0	0	1	1	none	7.38585025263e-05
T069	T230	FALSE	FALSE	0	0	1	1	none	0.0001364218070662
T073	T230	FALSE	FALSE	0	0	1	1	none	4.4381701977e-06
T075	T230	FALSE	FALSE	0	0	1	1	none	8.35305967455e-05
T077	T230	FALSE	FALSE	0	0	1	1	none	4.4381701977e-06
T087	T230	FALSE	FALSE	0	0	1	1	none	5.1627940442e-06
T095	T230	FALSE	FALSE	0	0	1	1	none	0.0001288716619326
T099a	T230	FALSE	FALSE	0	0	1	1	none	0.0001289516711845
T102	T230	FALSE	FALSE	0	0	1	1	none	0.0001313489071634
T104	T230	FALSE	FALSE	0	0	1	1	none	7.91562624015e-05
T105	T230	FALSE	FALSE	0	0	1	1	none	7.50971251417e-05
T107	T230	FALSE	FALSE	0	0	1	1	none	0.0001339003458414
T126	T230	FALSE	FALSE	0	0	1	1	none	0.0001425280451852
T156	T230	FALSE	FALSE	0	0	1	1	none	7.65563225727e-05
T159a	T230	TRUE	TRUE	1	0	1	1	anc	6.193113077e-07
T182	T230	FALSE	FALSE	0	0	1	1	none	7.67689534373e-05
T188	T230	FALSE	FALSE	0	0	1	1	none	6.37989363655e-05
T192	T230	FALSE	FALSE	0	0	1	1	none	0.000151217563564
T197	T230	FALSE	FALSE	0	0	1	1	none	7.12778737015e-05
T223	T230	FALSE	FALSE	0	0	1	1	none	7.45027195159e-05
T225	T230	FALSE	FALSE	0	0	1	1	none	8.39880582651e-05
S002	T232	TRUE	TRUE	0	0	1	1	none	0.0001361840623354
S007	T232	TRUE	TRUE	0	0	1	1	none	0.0001261029944214
S021	T232	TRUE	TRUE	0	0	1	1	none	0.0001334512719378
S024	T232	TRUE	TRUE	0	0	1	1	none	0.0001330183184902
S025	T232	TRUE	TRUE	0	0	1	1	none	0.0001405115017954
S026	T232	TRUE	TRUE	0	0	1	1	none	0.0001337745101984
S038	T232	TRUE	TRUE	0	0	1	1	none	0.0001342278145952
S039	T232	TRUE	TRUE	0	0	1	1	none	0.0001338901064548
S040	T232	TRUE	TRUE	0	0	1	1	none	5.33860723739e-05
S042	T232	TRUE	TRUE	0	0	1	1	none	0.0001326544660284
S071	T232	TRUE	TRUE	0	0	1	1	none	3.20927091267e-05
S078	T232	TRUE	TRUE	0	0	1	1	none	0.0001334315994814
S081	T232	TRUE	TRUE	0	0	1	1	none	0.0001336376297979
S085	T232	TRUE	TRUE	0	0	1	1	none	7.06882856427e-05
S087	T232	TRUE	TRUE	0	0	1	1	none	7.81385171254e-05
S093	T232	TRUE	TRUE	0	0	1	1	none	5.81601130164e-05
S097	T232	TRUE	TRUE	0	0	1	1	none	0.0001415137979944
S102	T232	TRUE	TRUE	0	0	1	1	none	5.25112150217e-05
S106	T232	TRUE	TRUE	0	0	1	1	none	0.0001338055016294
S130	T232	TRUE	TRUE	0	0	1	1	none	7.86014620928e-05
T009	T232	FALSE	FALSE	0	0	1	1	none	0.0001440612684779
T010	T232	TRUE	TRUE	0	0	1	1	none	0.0001410935971288
T013	T232	FALSE	FALSE	0	0	1	1	none	0.0001405318304008
T014	T232	TRUE	TRUE	0	0	1	1	none	0.0001327977875888
T020	T232	TRUE	TRUE	0	0	1	1	none	0.0001388393886581
T021	T232	TRUE	TRUE	0	0	1	1	none	0.0001410935971288
T028	T232	TRUE	TRUE	0	0	1	1	none	0.0001273644454431
T035a	T232	TRUE	TRUE	0	0	1	1	none	7.77151341664e-05
T035b	T232	FALSE	FALSE	0	0	1	1	none	0.0001436300763673
T040	T232	TRUE	TRUE	0	0	1	1	none	0.0001355283455942
T056	T232	FALSE	FALSE	0	0	1	1	none	0.000149107100658
T059	T232	TRUE	TRUE	0	0	1	1	none	5.93269371152e-05
T065	T232	TRUE	TRUE	0	0	1	1	none	0.0001338452092349
T069	T232	TRUE	TRUE	0	0	1	1	none	4.6400842458e-05
T073	T232	TRUE	TRUE	0	0	1	1	none	0.0001418158994803
T075	T232	TRUE	TRUE	0	0	1	1	none	0.0001422786808387
T077	T232	TRUE	TRUE	0	0	1	1	none	0.0001418158994803
T087	T232	FALSE	FALSE	0	0	1	1	none	0.0001450177685576
T095	T232	TRUE	TRUE	0	0	1	1	none	7.74271559658e-05
T099a	T232	TRUE	TRUE	0	0	1	1	none	7.75071652177e-05
T102	T232	FALSE	FALSE	0	0	1	1	none	7.99044011966e-05
T104	T232	FALSE	FALSE	0	0	1	1	none	0.0001391429691101
T105	T232	FALSE	FALSE	0	0	1	1	none	0.0001350838318503
T107	T232	FALSE	FALSE	0	0	1	1	none	8.24558398746e-05
T126	T232	TRUE	TRUE	0	0	1	1	none	2.480171217e-06
T156	T232	FALSE	FALSE	0	0	1	1	none	0.0001365430292813
T159a	T232	TRUE	TRUE	0	0	1	1	none	0.0001410935971288
T182	T232	FALSE	FALSE	0	0	1	1	none	0.0001367556601459
T188	T232	TRUE	TRUE	0	0	1	1	none	0.0001237856430741
T192	T232	FALSE	FALSE	0	0	1	1	none	1.11696895958e-05
T197	T232	TRUE	TRUE	0	0	1	1	none	0.0001312645804101
T223	T232	FALSE	FALSE	0	0	1	1	none	0.0001344894262245
T225	T232	FALSE	FALSE	0	0	1	1	none	0.0001439747649737
T230	T232	FALSE	FALSE	0	0	1	1	none	0.0001423322197442
S002	T241	FALSE	FALSE	0	0	1	1	none	8.45241287085e-05
S007	T241	FALSE	FALSE	0	0	1	1	none	6.17683930225e-05
S021	T241	FALSE	FALSE	0	0	1	1	none	8.17913383109e-05
S024	T241	FALSE	FALSE	0	0	1	1	none	8.13583848633e-05
S025	T241	FALSE	FALSE	0	0	1	1	none	8.88515681685e-05
S026	T241	FALSE	FALSE	0	0	1	1	none	8.21145765715e-05
S038	T241	FALSE	FALSE	0	0	1	1	none	2.23576466009e-05
S039	T241	FALSE	FALSE	0	0	1	1	none	8.22301728279e-05
S040	T241	FALSE	FALSE	0	0	1	1	none	0.0001302008107144
S042	T241	FALSE	FALSE	0	0	1	1	none	8.09945324015e-05
S071	T241	FALSE	FALSE	0	0	1	1	none	0.0001198049063146
S078	T241	FALSE	FALSE	0	0	1	1	none	8.17716658545e-05
S081	T241	FALSE	FALSE	0	0	1	1	none	8.1977696171e-05
S085	T241	FALSE	FALSE	0	0	1	1	none	0.0001304595646912
S087	T241	FALSE	FALSE	0	0	1	1	none	0.0001379097961739
S093	T241	FALSE	FALSE	0	0	1	1	none	0.0001179313920649
S097	T241	FALSE	FALSE	0	0	1	1	none	8.98538643675e-05
S102	T241	FALSE	FALSE	0	0	1	1	none	0.0001293259533622
S106	T241	FALSE	FALSE	0	0	1	1	none	8.21455680025e-05
S130	T241	FALSE	FALSE	0	0	1	1	none	0.0001383727411413
T009	T241	FALSE	FALSE	0	0	1	1	none	9.2401334851e-05
T010	T241	FALSE	FALSE	0	0	1	1	none	8.94336635019e-05
T013	T241	FALSE	FALSE	0	0	1	1	none	1.75588981175e-05
T014	T241	FALSE	FALSE	0	0	1	1	none	8.11378539619e-05
T020	T241	FALSE	FALSE	0	0	1	1	none	2.69692206638e-05
T021	T241	FALSE	FALSE	0	0	1	1	none	8.94336635019e-05
T028	T241	FALSE	FALSE	0	0	1	1	none	6.30298440442e-05
T035a	T241	FALSE	FALSE	0	0	1	1	none	0.0001374864132149
T035b	T241	FALSE	FALSE	0	0	1	1	none	9.19701427404e-05
T040	T241	FALSE	FALSE	0	0	1	1	none	8.38684119673e-05
T056	T241	FALSE	FALSE	0	0	1	1	none	9.74471670311e-05
T059	T241	FALSE	FALSE	0	0	1	1	none	0.0001361416754557
T065	T241	FALSE	FALSE	0	0	1	1	none	1.94977960098e-05
T069	T241	FALSE	FALSE	0	0	1	1	none	0.0001447485801479
T073	T241	FALSE	FALSE	0	0	1	1	none	9.01559658534e-05
T075	T241	FALSE	FALSE	0	0	1	1	none	9.18573698272e-05
T077	T241	FALSE	FALSE	0	0	1	1	none	9.01559658534e-05
T087	T241	FALSE	FALSE	0	0	1	1	none	9.33578349307e-05
T095	T241	FALSE	FALSE	0	0	1	1	none	0.0001371984350143
T099a	T241	FALSE	FALSE	0	0	1	1	none	0.0001372784442662
T102	T241	FALSE	FALSE	0	0	1	1	none	0.0001396756802451
T104	T241	FALSE	FALSE	0	0	1	1	none	7.48083677112e-05
T105	T241	FALSE	FALSE	0	0	1	1	none	2.07364186252e-05
T107	T241	FALSE	FALSE	0	0	1	1	none	0.0001422271189231
T126	T241	FALSE	FALSE	0	0	1	1	none	0.0001508548182669
T156	T241	FALSE	FALSE	0	0	1	1	none	2.59114839024e-05
T159a	T241	FALSE	FALSE	0	0	1	1	none	8.94336635019e-05
T182	T241	FALSE	FALSE	0	0	1	1	none	2.6124114767e-05
T188	T241	FALSE	FALSE	0	0	1	1	none	5.94510416752e-05
T192	T241	FALSE	FALSE	0	0	1	1	none	0.0001595443366457
T197	T241	FALSE	FALSE	0	0	1	1	none	2.06330350312e-05
T223	T241	FALSE	FALSE	0	0	1	1	none	2.38578808456e-05
T225	T241	FALSE	FALSE	0	0	1	1	none	3.33432195948e-05
T230	T241	FALSE	FALSE	0	0	1	1	none	9.06722861173e-05
T232	T241	FALSE	FALSE	0	0	1	1	none	0.0001506589928259
S002	T270	FALSE	FALSE	0	0	1	1	none	0.0001374226849508
S007	T270	FALSE	FALSE	0	0	1	1	none	0.0001273416170368
S021	T270	FALSE	FALSE	0	0	1	1	none	0.0001346898945532
S024	T270	FALSE	FALSE	0	0	1	1	none	0.0001342569411056
S025	T270	FALSE	FALSE	0	0	1	1	none	0.0001417501244108
S026	T270	FALSE	FALSE	0	0	1	1	none	0.0001350131328138
S038	T270	FALSE	FALSE	0	0	1	1	none	0.0001354664372106
S039	T270	FALSE	FALSE	0	0	1	1	none	0.0001351287290702
S040	T270	FALSE	FALSE	0	0	1	1	none	5.46246949893e-05
S042	T270	FALSE	FALSE	0	0	1	1	none	0.0001338930886438
S071	T270	FALSE	FALSE	0	0	1	1	none	3.33313317421e-05
S078	T270	FALSE	FALSE	0	0	1	1	none	0.0001346702220968
S081	T270	FALSE	FALSE	0	0	1	1	none	0.0001348762524133
S085	T270	FALSE	FALSE	0	0	1	1	none	7.19269082581e-05
S087	T270	FALSE	FALSE	0	0	1	1	none	7.93771397408e-05
S093	T270	FALSE	FALSE	0	0	1	1	none	5.93987356318e-05
S097	T270	FALSE	FALSE	0	0	1	1	none	0.0001427524206098
S102	T270	FALSE	FALSE	0	0	1	1	none	5.37498376371e-05
S106	T270	FALSE	FALSE	0	0	1	1	none	0.0001350441242448
S130	T270	FALSE	FALSE	0	0	1	1	none	7.98400847082e-05
T009	T270	FALSE	FALSE	0	0	1	1	none	0.0001452998910933
T010	T270	FALSE	FALSE	0	0	1	1	none	0.0001423322197442
T013	T270	FALSE	FALSE	0	0	1	1	none	0.0001417704530162
T014	T270	FALSE	FALSE	0	0	1	1	none	0.0001340364102042
T020	T270	FALSE	FALSE	0	0	1	1	none	0.0001400780112735
T021	T270	FALSE	FALSE	0	0	1	1	none	0.0001423322197442
T028	T270	FALSE	FALSE	0	0	1	1	none	0.0001286030680585
T035a	T270	FALSE	FALSE	0	0	1	1	none	7.89537567818e-05
T035b	T270	FALSE	FALSE	0	0	1	1	none	0.0001448686989827
T040	T270	FALSE	FALSE	0	0	1	1	none	0.0001367669682096
T056	T270	FALSE	FALSE	0	0	1	1	none	0.0001503457232734
T059	T270	FALSE	FALSE	0	0	1	1	none	6.05655597306e-05
T065	T270	FALSE	FALSE	0	0	1	1	none	0.0001350838318503
T069	T270	FALSE	FALSE	0	0	1	1	none	4.76394650734e-05
T073	T270	FALSE	FALSE	0	0	1	1	none	0.0001430545220957
T075	T270	FALSE	FALSE	0	0	1	1	none	0.0001435173034541
T077	T270	FALSE	FALSE	0	0	1	1	none	0.0001430545220957
T087	T270	FALSE	FALSE	0	0	1	1	none	0.000146256391173
T095	T270	FALSE	FALSE	0	0	1	1	none	7.86657785812e-05
T099a	T270	FALSE	FALSE	0	0	1	1	none	7.87457878331e-05
T102	T270	FALSE	FALSE	0	0	1	1	none	8.1143023812e-05
T104	T270	FALSE	FALSE	0	0	1	1	none	0.0001403815917255
T105	T270	FALSE	FALSE	0	0	1	1	none	0.0001363224544657
T107	T270	FALSE	FALSE	0	0	1	1	none	8.369446249e-05
T126	T270	FALSE	FALSE	0	0	1	1	none	3.7187938324e-06
T156	T270	FALSE	FALSE	0	0	1	1	none	0.0001377816518967
T159a	T270	FALSE	FALSE	0	0	1	1	none	0.0001423322197442
T182	T270	FALSE	FALSE	0	0	1	1	none	0.0001379942827613
T188	T270	FALSE	FALSE	0	0	1	1	none	0.0001250242656895
T192	T270	FALSE	FALSE	0	0	1	1	none	1.24083122112e-05
T197	T270	FALSE	FALSE	0	0	1	1	none	0.0001325032030255
T223	T270	FALSE	FALSE	0	0	1	1	none	0.0001357280488399
T225	T270	FALSE	FALSE	0	0	1	1	none	0.0001452133875891
T230	T270	FALSE	FALSE	0	0	1	1	none	0.0001435708423596
T232	T270	TRUE	TRUE	1	0	1	1	anc	6.193113077e-07
T241	T270	FALSE	FALSE	0	0	1	1	none	0.0001518976154413
S002	T271b	FALSE	FALSE	0	0	1	1	none	7.72205895486e-05
S007	T271b	FALSE	FALSE	0	0	1	1	none	5.44648538626e-05
S021	T271b	FALSE	FALSE	0	0	1	1	none	7.4487799151e-05
S024	T271b	FALSE	FALSE	0	0	1	1	none	7.40548457034e-05
S025	T271b	FALSE	FALSE	0	0	1	1	none	8.15480290086e-05
S026	T271b	FALSE	FALSE	0	0	1	1	none	7.48110374116e-05
S038	T271b	FALSE	FALSE	0	0	1	1	none	1.62927300564e-05
S039	T271b	FALSE	FALSE	0	0	1	1	none	7.4926633668e-05
S040	T271b	FALSE	FALSE	0	0	1	1	none	0.0001228972715545
S042	T271b	FALSE	FALSE	0	0	1	1	none	7.36909932416e-05
S071	T271b	FALSE	FALSE	0	0	1	1	none	0.0001125013671547
S078	T271b	FALSE	FALSE	0	0	1	1	none	7.44681266946e-05
S081	T271b	FALSE	FALSE	0	0	1	1	none	7.46741570111e-05
S085	T271b	FALSE	FALSE	0	0	1	1	none	0.0001231560255313
S087	T271b	FALSE	FALSE	0	0	1	1	none	0.000130606257014
S093	T271b	FALSE	FALSE	0	0	1	1	none	0.000110627852905
S097	T271b	FALSE	FALSE	0	0	1	1	none	8.25503252076e-05
S102	T271b	FALSE	FALSE	0	0	1	1	none	0.0001220224142023
S106	T271b	FALSE	FALSE	0	0	1	1	none	7.48420288426e-05
S130	T271b	FALSE	FALSE	0	0	1	1	none	0.0001310692019814
T009	T271b	FALSE	FALSE	0	0	1	1	none	8.50977956911e-05
T010	T271b	FALSE	FALSE	0	0	1	1	none	8.2130124342e-05
T013	T271b	FALSE	FALSE	0	0	1	1	none	2.2596745862e-05
T014	T271b	FALSE	FALSE	0	0	1	1	none	7.3834314802e-05
T020	T271b	FALSE	FALSE	0	0	1	1	none	2.09043041193e-05
T021	T271b	FALSE	FALSE	0	0	1	1	none	8.2130124342e-05
T028	T271b	FALSE	FALSE	0	0	1	1	none	5.57263048843e-05
T035a	T271b	FALSE	FALSE	0	0	1	1	none	0.000130182874055
T035b	T271b	FALSE	FALSE	0	0	1	1	none	8.46666035805e-05
T040	T271b	FALSE	FALSE	0	0	1	1	none	7.65648728074e-05
T056	T271b	FALSE	FALSE	0	0	1	1	none	9.01436278712e-05
T059	T271b	FALSE	FALSE	0	0	1	1	none	0.0001288381362958
T065	T271b	FALSE	FALSE	0	0	1	1	none	1.59101246961e-05
T069	T271b	FALSE	FALSE	0	0	1	1	none	0.000137445040988
T073	T271b	FALSE	FALSE	0	0	1	1	none	8.28524266935e-05
T075	T271b	FALSE	FALSE	0	0	1	1	none	8.45538306673e-05
T077	T271b	FALSE	FALSE	0	0	1	1	none	8.28524266935e-05
T087	T271b	FALSE	FALSE	0	0	1	1	none	8.60542957708e-05
T095	T271b	FALSE	FALSE	0	0	1	1	none	0.0001298948958544
T099a	T271b	FALSE	FALSE	0	0	1	1	none	0.0001299749051063
T102	T271b	FALSE	FALSE	0	0	1	1	none	0.0001323721410852
T104	T271b	FALSE	FALSE	0	0	1	1	none	6.75048285513e-05
T105	T271b	FALSE	FALSE	0	0	1	1	none	1.71487473115e-05
T107	T271b	FALSE	FALSE	0	0	1	1	none	0.0001349235797632
T126	T271b	FALSE	FALSE	0	0	1	1	none	0.000143551279107
T156	T271b	FALSE	FALSE	0	0	1	1	none	9.2896696155e-06
T159a	T271b	FALSE	FALSE	0	0	1	1	none	8.2130124342e-05
T182	T271b	FALSE	FALSE	0	0	1	1	none	1.75819529917e-05
T188	T271b	FALSE	FALSE	0	0	1	1	none	5.21475025153e-05
T192	T271b	FALSE	FALSE	0	0	1	1	none	0.0001522407974858
T197	T271b	TRUE	TRUE	1	0	1	1	anc	6.193113077e-07
T223	T271b	FALSE	FALSE	0	0	1	1	none	1.53157190703e-05
T225	T271b	FALSE	FALSE	0	0	1	1	none	3.0965565385e-06
T230	T271b	FALSE	FALSE	0	0	1	1	none	8.33687469574e-05
T232	T271b	FALSE	FALSE	0	0	1	1	none	0.000143355453666
T241	T271b	FALSE	FALSE	0	0	1	1	none	3.27239082871e-05
T270	T271b	FALSE	FALSE	0	0	1	1	none	0.0001445940762814
S002	T301	FALSE	FALSE	0	0	1	1	none	0.0001557035921516
S007	T301	FALSE	FALSE	0	0	1	1	none	0.0001456225242376
S021	T301	FALSE	FALSE	0	0	1	1	none	0.000152970801754
S024	T301	FALSE	FALSE	0	0	1	1	none	0.0001525378483064
S025	T301	FALSE	FALSE	0	0	1	1	none	0.0001600310316116
S026	T301	FALSE	FALSE	0	0	1	1	none	0.0001532940400146
S038	T301	FALSE	FALSE	0	0	1	1	none	0.0001537473444114
S039	T301	FALSE	FALSE	0	0	1	1	none	0.000153409636271
S040	T301	FALSE	FALSE	0	0	1	1	none	7.29056021900999e-05
S042	T301	FALSE	FALSE	0	0	1	1	none	0.0001521739958446
S071	T301	FALSE	FALSE	0	0	1	1	none	5.16122389429e-05
S078	T301	FALSE	FALSE	0	0	1	1	none	0.0001529511292976
S081	T301	FALSE	FALSE	0	0	1	1	none	0.0001531571596141
S085	T301	FALSE	FALSE	0	0	1	1	none	9.02078154589e-05
S087	T301	FALSE	FALSE	0	0	1	1	none	9.76580469416e-05
S093	T301	FALSE	FALSE	0	0	1	1	none	7.76796428326e-05
S097	T301	FALSE	FALSE	0	0	1	1	none	0.0001610333278106
S102	T301	FALSE	FALSE	0	0	1	1	none	7.20307448378999e-05
S106	T301	FALSE	FALSE	0	0	1	1	none	0.0001533250314456
S130	T301	FALSE	FALSE	0	0	1	1	none	9.8120991909e-05
T009	T301	FALSE	FALSE	0	0	1	1	none	0.0001635807982941
T010	T301	FALSE	FALSE	0	0	1	1	none	0.000160613126945
T013	T301	FALSE	FALSE	0	0	1	1	none	0.000160051360217
T014	T301	FALSE	FALSE	0	0	1	1	none	0.000152317317405
T020	T301	FALSE	FALSE	0	0	1	1	none	0.0001583589184743
T021	T301	FALSE	FALSE	0	0	1	1	none	0.000160613126945
T028	T301	FALSE	FALSE	0	0	1	1	none	0.0001468839752593
T035a	T301	FALSE	FALSE	0	0	1	1	none	9.72346639826e-05
T035b	T301	FALSE	FALSE	0	0	1	1	none	0.0001631496061835
T040	T301	FALSE	FALSE	0	0	1	1	none	0.0001550478754104
T056	T301	FALSE	FALSE	0	0	1	1	none	0.0001686266304742
T059	T301	FALSE	FALSE	0	0	1	1	none	7.88464669313999e-05
T065	T301	FALSE	FALSE	0	0	1	1	none	0.0001533647390511
T069	T301	FALSE	FALSE	0	0	1	1	none	6.59203722742e-05
T073	T301	FALSE	FALSE	0	0	1	1	none	0.0001613354292965
T075	T301	FALSE	FALSE	0	0	1	1	none	0.0001617982106549
T077	T301	FALSE	FALSE	0	0	1	1	none	0.0001613354292965
T087	T301	FALSE	FALSE	0	0	1	1	none	0.0001645372983738
T095	T301	FALSE	FALSE	0	0	1	1	none	9.6946685782e-05
T099a	T301	FALSE	FALSE	0	0	1	1	none	9.70266950339e-05
T102	T301	FALSE	FALSE	0	0	1	1	none	9.94239310127999e-05
T104	T301	FALSE	FALSE	0	0	1	1	none	0.0001586624989263
T105	T301	FALSE	FALSE	0	0	1	1	none	0.0001546033616665
T107	T301	FALSE	FALSE	0	0	1	1	none	0.0001019753696908
T126	T301	FALSE	FALSE	1	0	1	1	anc	1.25112799905e-05
T156	T301	FALSE	FALSE	0	0	1	1	none	0.0001560625590975
T159a	T301	FALSE	FALSE	0	0	1	1	none	0.000160613126945
T182	T301	FALSE	FALSE	0	0	1	1	none	0.0001562751899621
T188	T301	FALSE	FALSE	0	0	1	1	none	0.0001433051728903
T192	T301	FALSE	FALSE	0	0	1	1	none	2.8013222754e-05
T197	T301	FALSE	FALSE	0	0	1	1	none	0.0001507841102263
T223	T301	FALSE	FALSE	0	0	1	1	none	0.0001540089560407
T225	T301	FALSE	FALSE	0	0	1	1	none	0.0001634942947899
T230	T301	FALSE	FALSE	0	0	1	1	none	0.0001618517495604
T232	T301	FALSE	FALSE	0	0	1	1	none	2.18038755922e-05
T241	T301	FALSE	FALSE	0	0	1	1	none	0.0001701785226421
T270	T301	FALSE	FALSE	0	0	1	1	none	2.30424982076e-05
T271b	T301	FALSE	FALSE	0	0	1	1	none	0.0001628749834822
S002	T303	FALSE	FALSE	0	0	1	1	none	0.0001536412357168
S007	T303	FALSE	FALSE	0	0	1	1	none	0.0001435601678028
S021	T303	FALSE	FALSE	0	0	1	1	none	0.0001509084453192
S024	T303	FALSE	FALSE	0	0	1	1	none	0.0001504754918716
S025	T303	FALSE	FALSE	0	0	1	1	none	0.0001579686751768
S026	T303	FALSE	FALSE	0	0	1	1	none	0.0001512316835798
S038	T303	FALSE	FALSE	0	0	1	1	none	0.0001516849879766
S039	T303	FALSE	FALSE	0	0	1	1	none	0.0001513472798362
S040	T303	FALSE	FALSE	0	0	1	1	none	7.08432457553e-05
S042	T303	FALSE	FALSE	0	0	1	1	none	0.0001501116394098
S071	T303	FALSE	FALSE	0	0	1	1	none	4.95498825081e-05
S078	T303	FALSE	FALSE	0	0	1	1	none	0.0001508887728628
S081	T303	FALSE	FALSE	0	0	1	1	none	0.0001510948031793
S085	T303	FALSE	FALSE	0	0	1	1	none	8.81454590241e-05
S087	T303	FALSE	FALSE	0	0	1	1	none	9.55956905068e-05
S093	T303	FALSE	FALSE	0	0	1	1	none	7.56172863978e-05
S097	T303	FALSE	FALSE	0	0	1	1	none	0.0001589709713758
S102	T303	FALSE	FALSE	0	0	1	1	none	6.99683884031e-05
S106	T303	FALSE	FALSE	0	0	1	1	none	0.0001512626750108
S130	T303	FALSE	FALSE	0	0	1	1	none	9.60586354742e-05
T009	T303	FALSE	FALSE	0	0	1	1	none	0.0001615184418593
T010	T303	FALSE	FALSE	0	0	1	1	none	0.0001585507705102
T013	T303	FALSE	FALSE	0	0	1	1	none	0.0001579890037822
T014	T303	FALSE	FALSE	0	0	1	1	none	0.0001502549609702
T020	T303	FALSE	FALSE	0	0	1	1	none	0.0001562965620395
T021	T303	FALSE	FALSE	0	0	1	1	none	0.0001585507705102
T028	T303	FALSE	FALSE	0	0	1	1	none	0.0001448216188245
T035a	T303	FALSE	FALSE	0	0	1	1	none	9.51723075478e-05
T035b	T303	FALSE	FALSE	0	0	1	1	none	0.0001610872497487
T040	T303	FALSE	FALSE	0	0	1	1	none	0.0001529855189756
T056	T303	FALSE	FALSE	0	0	1	1	none	0.0001665642740394
T059	T303	FALSE	FALSE	0	0	1	1	none	7.67841104966e-05
T065	T303	FALSE	FALSE	0	0	1	1	none	0.0001513023826163
T069	T303	FALSE	FALSE	0	0	1	1	none	6.38580158394e-05
T073	T303	FALSE	FALSE	0	0	1	1	none	0.0001592730728617
T075	T303	FALSE	FALSE	0	0	1	1	none	0.0001597358542201
T077	T303	FALSE	FALSE	0	0	1	1	none	0.0001592730728617
T087	T303	FALSE	FALSE	0	0	1	1	none	0.000162474941939
T095	T303	FALSE	FALSE	0	0	1	1	none	9.48843293472e-05
T099a	T303	FALSE	FALSE	0	0	1	1	none	9.49643385991e-05
T102	T303	FALSE	FALSE	0	0	1	1	none	9.7361574578e-05
T104	T303	FALSE	FALSE	0	0	1	1	none	0.0001566001424915
T105	T303	FALSE	FALSE	0	0	1	1	none	0.0001525410052317
T107	T303	FALSE	FALSE	0	0	1	1	none	9.9913013256e-05
T126	T303	FALSE	FALSE	1	0	1	1	anc	4.2113398577e-06
T156	T303	FALSE	FALSE	0	0	1	1	none	0.0001540002026627
T159a	T303	FALSE	FALSE	0	0	1	1	none	0.0001585507705102
T182	T303	FALSE	FALSE	0	0	1	1	none	0.0001542128335273
T188	T303	FALSE	FALSE	0	0	1	1	none	0.0001412428164555
T192	T303	FALSE	FALSE	0	0	1	1	none	2.59508663192e-05
T197	T303	FALSE	FALSE	0	0	1	1	none	0.0001487217537915
T223	T303	FALSE	FALSE	0	0	1	1	none	0.0001519465996059
T225	T303	FALSE	FALSE	0	0	1	1	none	0.0001614319383551
T230	T303	FALSE	FALSE	0	0	1	1	none	0.0001597893931256
T232	T303	FALSE	FALSE	0	0	1	1	none	1.97415191574e-05
T241	T303	FALSE	FALSE	0	0	1	1	none	0.0001681161662073
T270	T303	FALSE	FALSE	0	0	1	1	none	2.09801417728e-05
T271b	T303	FALSE	FALSE	0	0	1	1	none	0.0001608126270474
T301	T303	FALSE	FALSE	0	0	1	1	none	2.79146940078e-05
S002	T322	FALSE	FALSE	0	0	1	1	none	7.85794343836e-05
S007	T322	FALSE	FALSE	0	0	1	1	none	5.58236986976e-05
S021	T322	FALSE	FALSE	0	0	1	1	none	7.5846643986e-05
S024	T322	FALSE	FALSE	0	0	1	1	none	7.54136905384e-05
S025	T322	FALSE	FALSE	0	0	1	1	none	8.29068738436e-05
S026	T322	FALSE	FALSE	0	0	1	1	none	7.61698822466e-05
S038	T322	FALSE	FALSE	0	0	1	1	none	1.6412952276e-05
S039	T322	FALSE	FALSE	0	0	1	1	none	7.6285478503e-05
S040	T322	FALSE	FALSE	0	0	1	1	none	0.0001242561163895
S042	T322	FALSE	FALSE	0	0	1	1	none	7.50498380766e-05
S071	T322	FALSE	FALSE	0	0	1	1	none	0.0001138602119897
S078	T322	FALSE	FALSE	0	0	1	1	none	7.58269715296e-05
S081	T322	FALSE	FALSE	0	0	1	1	none	7.60330018461e-05
S085	T322	FALSE	FALSE	0	0	1	1	none	0.0001245148703663
S087	T322	FALSE	FALSE	0	0	1	1	none	0.000131965101849
S093	T322	FALSE	FALSE	0	0	1	1	none	0.00011198669774
S097	T322	FALSE	FALSE	0	0	1	1	none	8.39091700426e-05
S102	T322	FALSE	FALSE	0	0	1	1	none	0.0001233812590373
S106	T322	FALSE	FALSE	0	0	1	1	none	7.62008736776e-05
S130	T322	FALSE	FALSE	0	0	1	1	none	0.0001324280468164
T009	T322	FALSE	FALSE	0	0	1	1	none	8.64566405261e-05
T010	T322	FALSE	FALSE	0	0	1	1	none	8.3488969177e-05
T013	T322	FALSE	FALSE	0	0	1	1	none	1.16142037926e-05
T014	T322	FALSE	FALSE	0	0	1	1	none	7.5193159637e-05
T020	T322	FALSE	FALSE	0	0	1	1	none	2.10245263389e-05
T021	T322	FALSE	FALSE	0	0	1	1	none	8.3488969177e-05
T028	T322	FALSE	FALSE	0	0	1	1	none	5.70851497193e-05
T035a	T322	FALSE	FALSE	0	0	1	1	none	0.00013154171889
T035b	T322	FALSE	FALSE	0	0	1	1	none	8.60254484155e-05
T040	T322	FALSE	FALSE	0	0	1	1	none	7.79237176424e-05
T056	T322	FALSE	FALSE	0	0	1	1	none	9.15024727062e-05
T059	T322	FALSE	FALSE	0	0	1	1	none	0.0001301969811308
T065	T322	FALSE	FALSE	0	0	1	1	none	1.35531016849e-05
T069	T322	FALSE	FALSE	0	0	1	1	none	0.000138803885823
T073	T322	FALSE	FALSE	0	0	1	1	none	8.42112715285e-05
T075	T322	FALSE	FALSE	0	0	1	1	none	8.59126755023e-05
T077	T322	FALSE	FALSE	0	0	1	1	none	8.42112715285e-05
T087	T322	FALSE	FALSE	0	0	1	1	none	8.74131406058e-05
T095	T322	FALSE	FALSE	0	0	1	1	none	0.0001312537406894
T099a	T322	FALSE	FALSE	0	0	1	1	none	0.0001313337499413
T102	T322	FALSE	FALSE	0	0	1	1	none	0.0001337309859202
T104	T322	FALSE	FALSE	0	0	1	1	none	6.88636733863e-05
T105	T322	FALSE	FALSE	0	0	1	1	none	1.47917243003e-05
T107	T322	FALSE	FALSE	0	0	1	1	none	0.0001362824245982
T126	T322	FALSE	FALSE	0	0	1	1	none	0.000144910123942
T156	T322	FALSE	FALSE	0	0	1	1	none	1.99667895775e-05
T159a	T322	FALSE	FALSE	0	0	1	1	none	8.3488969177e-05
T182	T322	FALSE	FALSE	0	0	1	1	none	2.01794204421e-05
T188	T322	FALSE	FALSE	0	0	1	1	none	5.35063473503e-05
T192	T322	FALSE	FALSE	0	0	1	1	none	0.0001535996423208
T197	T322	FALSE	FALSE	0	0	1	1	none	1.46883407063e-05
T223	T322	FALSE	FALSE	0	0	1	1	none	1.79131865207e-05
T225	T322	FALSE	FALSE	0	0	1	1	none	2.73985252699e-05
T230	T322	FALSE	FALSE	0	0	1	1	none	8.47275917924e-05
T232	T322	FALSE	FALSE	0	0	1	1	none	0.000144714298501
T241	T322	FALSE	FALSE	0	0	1	1	none	7.1833169403e-06
T270	T322	FALSE	FALSE	0	0	1	1	none	0.0001459529211164
T271b	T322	FALSE	FALSE	0	0	1	1	none	2.67792139622e-05
T301	T322	FALSE	FALSE	0	0	1	1	none	0.0001642338283172
T303	T322	FALSE	FALSE	0	0	1	1	none	0.0001621714718824
S002	T327b	TRUE	TRUE	0	0	1	1	none	0.0001275793665664
S007	T327b	TRUE	TRUE	0	0	1	1	none	0.0001174982986524
S021	T327b	TRUE	TRUE	0	0	1	1	none	0.0001248465761688
S024	T327b	TRUE	TRUE	0	0	1	1	none	0.0001244136227212
S025	T327b	TRUE	TRUE	0	0	1	1	none	0.0001319068060264
S026	T327b	TRUE	TRUE	0	0	1	1	none	0.0001251698144294
S038	T327b	TRUE	TRUE	0	0	1	1	none	0.0001256231188262
S039	T327b	TRUE	TRUE	0	0	1	1	none	0.0001252854106858
S040	T327b	TRUE	TRUE	0	0	1	1	none	4.47813766049e-05
S042	T327b	TRUE	TRUE	0	0	1	1	none	0.0001240497702594
S071	T327b	TRUE	TRUE	0	0	1	1	none	2.47266359731e-05
S078	T327b	TRUE	TRUE	0	0	1	1	none	0.0001248269037124
S081	T327b	TRUE	TRUE	0	0	1	1	none	0.0001250329340289
S085	T327b	TRUE	TRUE	0	0	1	1	none	6.20835898737e-05
S087	T327b	TRUE	TRUE	0	0	1	1	none	6.95338213564e-05
S093	T327b	TRUE	TRUE	0	0	1	1	none	4.95554172474e-05
S097	T327b	TRUE	TRUE	0	0	1	1	none	0.0001329091022254
S102	T327b	TRUE	TRUE	0	0	1	1	none	4.39065192527e-05
S106	T327b	TRUE	TRUE	0	0	1	1	none	0.0001252008058604
S130	T327b	TRUE	TRUE	0	0	1	1	none	6.99967663238e-05
T009	T327b	FALSE	FALSE	0	0	1	1	none	0.0001354565727089
T010	T327b	TRUE	TRUE	0	0	1	1	none	0.0001324889013598
T013	T327b	FALSE	FALSE	0	0	1	1	none	0.0001319271346318
T014	T327b	TRUE	TRUE	0	0	1	1	none	0.0001241930918198
T020	T327b	TRUE	TRUE	0	0	1	1	none	0.0001302346928891
T021	T327b	TRUE	TRUE	0	0	1	1	none	0.0001324889013598
T028	T327b	TRUE	TRUE	0	0	1	1	none	0.0001187597496741
T035a	T327b	TRUE	TRUE	0	0	1	1	none	6.91104383974e-05
T035b	T327b	FALSE	FALSE	0	0	1	1	none	0.0001350253805983
T040	T327b	TRUE	TRUE	0	0	1	1	none	0.0001269236498252
T056	T327b	FALSE	FALSE	0	0	1	1	none	0.000140502404889
T059	T327b	TRUE	TRUE	0	0	1	1	none	5.07222413462e-05
T065	T327b	TRUE	TRUE	0	0	1	1	none	0.0001252405134659
T069	T327b	TRUE	TRUE	0	0	1	1	none	4.96703098064e-05
T073	T327b	TRUE	TRUE	0	0	1	1	none	0.0001332112037113
T075	T327b	TRUE	TRUE	0	0	1	1	none	0.0001336739850697
T077	T327b	TRUE	TRUE	0	0	1	1	none	0.0001332112037113
T087	T327b	FALSE	FALSE	0	0	1	1	none	0.0001364130727886
T095	T327b	TRUE	TRUE	0	0	1	1	none	6.88224601968e-05
T099a	T327b	TRUE	TRUE	0	0	1	1	none	6.89024694487e-05
T102	T327b	FALSE	FALSE	0	0	1	1	none	7.12997054276e-05
T104	T327b	FALSE	FALSE	0	0	1	1	none	0.0001305382733411
T105	T327b	FALSE	FALSE	0	0	1	1	none	0.0001264791360813
T107	T327b	FALSE	FALSE	0	0	1	1	none	7.38511441056e-05
T126	T327b	TRUE	TRUE	0	0	1	1	none	5.57765479254e-05
T156	T327b	FALSE	FALSE	0	0	1	1	none	0.0001279383335123
T159a	T327b	TRUE	TRUE	0	0	1	1	none	0.0001324889013598
T182	T327b	FALSE	FALSE	0	0	1	1	none	0.0001281509643769
T188	T327b	TRUE	TRUE	0	0	1	1	none	0.0001151809473051
T192	T327b	FALSE	FALSE	0	0	1	1	none	6.44660663042e-05
T197	T327b	TRUE	TRUE	0	0	1	1	none	0.0001226598846411
T223	T327b	FALSE	FALSE	0	0	1	1	none	0.0001258847304555
T225	T327b	FALSE	FALSE	0	0	1	1	none	0.0001353700692047
T230	T327b	FALSE	FALSE	0	0	1	1	none	0.0001337275239752
T232	T327b	TRUE	TRUE	0	0	1	1	none	5.55807224844e-05
T241	T327b	FALSE	FALSE	0	0	1	1	none	0.0001420542970569
T270	T327b	FALSE	FALSE	0	0	1	1	none	5.68193450998e-05
T271b	T327b	FALSE	FALSE	0	0	1	1	none	0.000134750757897
T301	T327b	FALSE	FALSE	0	0	1	1	none	7.51002523006e-05
T303	T327b	FALSE	FALSE	0	0	1	1	none	7.30378958658e-05
T322	T327b	FALSE	FALSE	0	0	1	1	none	0.000136109602732
S002	T330	TRUE	TRUE	0	0	1	1	none	0.0001275793665664
S007	T330	TRUE	TRUE	0	0	1	1	none	0.0001174982986524
S021	T330	TRUE	TRUE	0	0	1	1	none	0.0001248465761688
S024	T330	TRUE	TRUE	0	0	1	1	none	0.0001244136227212
S025	T330	TRUE	TRUE	0	0	1	1	none	0.0001319068060264
S026	T330	TRUE	TRUE	0	0	1	1	none	0.0001251698144294
S038	T330	TRUE	TRUE	0	0	1	1	none	0.0001256231188262
S039	T330	TRUE	TRUE	0	0	1	1	none	0.0001252854106858
S040	T330	TRUE	TRUE	0	0	1	1	none	4.47813766049e-05
S042	T330	TRUE	TRUE	0	0	1	1	none	0.0001240497702594
S071	T330	TRUE	TRUE	0	0	1	1	none	2.47266359731e-05
S078	T330	TRUE	TRUE	0	0	1	1	none	0.0001248269037124
S081	T330	TRUE	TRUE	0	0	1	1	none	0.0001250329340289
S085	T330	TRUE	TRUE	0	0	1	1	none	6.20835898737e-05
S087	T330	TRUE	TRUE	0	0	1	1	none	6.95338213564e-05
S093	T330	TRUE	TRUE	0	0	1	1	none	4.95554172474e-05
S097	T330	TRUE	TRUE	0	0	1	1	none	0.0001329091022254
S102	T330	TRUE	TRUE	0	0	1	1	none	4.39065192527e-05
S106	T330	TRUE	TRUE	0	0	1	1	none	0.0001252008058604
S130	T330	TRUE	TRUE	0	0	1	1	none	6.99967663238e-05
T009	T330	FALSE	FALSE	0	0	1	1	none	0.0001354565727089
T010	T330	TRUE	TRUE	0	0	1	1	none	0.0001324889013598
T013	T330	FALSE	FALSE	0	0	1	1	none	0.0001319271346318
T014	T330	TRUE	TRUE	0	0	1	1	none	0.0001241930918198
T020	T330	TRUE	TRUE	0	0	1	1	none	0.0001302346928891
T021	T330	TRUE	TRUE	0	0	1	1	none	0.0001324889013598
T028	T330	TRUE	TRUE	0	0	1	1	none	0.0001187597496741
T035a	T330	TRUE	TRUE	0	0	1	1	none	6.91104383974e-05
T035b	T330	FALSE	FALSE	0	0	1	1	none	0.0001350253805983
T040	T330	TRUE	TRUE	0	0	1	1	none	0.0001269236498252
T056	T330	FALSE	FALSE	0	0	1	1	none	0.000140502404889
T059	T330	TRUE	TRUE	0	0	1	1	none	5.07222413462e-05
T065	T330	TRUE	TRUE	0	0	1	1	none	0.0001252405134659
T069	T330	TRUE	TRUE	0	0	1	1	none	4.96703098064e-05
T073	T330	TRUE	TRUE	0	0	1	1	none	0.0001332112037113
T075	T330	TRUE	TRUE	0	0	1	1	none	0.0001336739850697
T077	T330	TRUE	TRUE	0	0	1	1	none	0.0001332112037113
T087	T330	FALSE	FALSE	0	0	1	1	none	0.0001364130727886
T095	T330	TRUE	TRUE	0	0	1	1	none	6.88224601968e-05
T099a	T330	TRUE	TRUE	0	0	1	1	none	6.89024694487e-05
T102	T330	FALSE	FALSE	0	0	1	1	none	7.12997054276e-05
T104	T330	FALSE	FALSE	0	0	1	1	none	0.0001305382733411
T105	T330	FALSE	FALSE	0	0	1	1	none	0.0001264791360813
T107	T330	FALSE	FALSE	0	0	1	1	none	7.38511441056e-05
T126	T330	TRUE	TRUE	0	0	1	1	none	5.57765479254e-05
T156	T330	FALSE	FALSE	0	0	1	1	none	0.0001279383335123
T159a	T330	TRUE	TRUE	0	0	1	1	none	0.0001324889013598
T182	T330	FALSE	FALSE	0	0	1	1	none	0.0001281509643769
T188	T330	TRUE	TRUE	0	0	1	1	none	0.0001151809473051
T192	T330	FALSE	FALSE	0	0	1	1	none	6.44660663042e-05
T197	T330	TRUE	TRUE	0	0	1	1	none	0.0001226598846411
T223	T330	FALSE	FALSE	0	0	1	1	none	0.0001258847304555
T225	T330	FALSE	FALSE	0	0	1	1	none	0.0001353700692047
T230	T330	FALSE	FALSE	0	0	1	1	none	0.0001337275239752
T232	T330	TRUE	TRUE	0	0	1	1	none	5.55807224844e-05
T241	T330	FALSE	FALSE	0	0	1	1	none	0.0001420542970569
T270	T330	FALSE	FALSE	0	0	1	1	none	5.68193450998e-05
T271b	T330	FALSE	FALSE	0	0	1	1	none	0.000134750757897
T301	T330	FALSE	FALSE	0	0	1	1	none	7.51002523006e-05
T303	T330	FALSE	FALSE	0	0	1	1	none	7.30378958658e-05
T322	T330	FALSE	FALSE	0	0	1	1	none	0.000136109602732
T327b	T330	TRUE	TRUE	0	0	1	1	none	1.2386226154e-06
S002	T335	FALSE	FALSE	0	0	1	1	none	0.0001458346423433
S007	T335	FALSE	FALSE	0	0	1	1	none	0.0001357535744293
S021	T335	FALSE	FALSE	0	0	1	1	none	0.0001431018519457
S024	T335	FALSE	FALSE	0	0	1	1	none	0.0001426688984981
S025	T335	FALSE	FALSE	0	0	1	1	none	0.0001501620818033
S026	T335	FALSE	FALSE	0	0	1	1	none	0.0001434250902063
S038	T335	FALSE	FALSE	0	0	1	1	none	0.0001438783946031
S039	T335	FALSE	FALSE	0	0	1	1	none	0.0001435406864627
S040	T335	FALSE	FALSE	0	0	1	1	none	6.30366523818e-05
S042	T335	FALSE	FALSE	0	0	1	1	none	0.0001423050460363
S071	T335	FALSE	FALSE	0	0	1	1	none	4.17432891346e-05
S078	T335	FALSE	FALSE	0	0	1	1	none	0.0001430821794893
S081	T335	FALSE	FALSE	0	0	1	1	none	0.0001432882098058
S085	T335	FALSE	FALSE	0	0	1	1	none	8.03388656506e-05
S087	T335	FALSE	FALSE	0	0	1	1	none	8.77890971333e-05
S093	T335	FALSE	FALSE	0	0	1	1	none	6.78106930243e-05
S097	T335	FALSE	FALSE	0	0	1	1	none	0.0001511643780023
S102	T335	FALSE	FALSE	0	0	1	1	none	6.21617950296e-05
S106	T335	FALSE	FALSE	0	0	1	1	none	0.0001434560816373
S130	T335	FALSE	FALSE	0	0	1	1	none	8.82520421007e-05
T009	T335	FALSE	FALSE	0	0	1	1	none	0.0001537118484858
T010	T335	FALSE	FALSE	0	0	1	1	none	0.0001507441771367
T013	T335	FALSE	FALSE	0	0	1	1	none	0.0001501824104087
T014	T335	FALSE	FALSE	0	0	1	1	none	0.0001424483675967
T020	T335	FALSE	FALSE	0	0	1	1	none	0.000148489968666
T021	T335	FALSE	FALSE	0	0	1	1	none	0.0001507441771367
T028	T335	FALSE	FALSE	0	0	1	1	none	0.000137015025451
T035a	T335	FALSE	FALSE	0	0	1	1	none	8.73657141743e-05
T035b	T335	FALSE	FALSE	0	0	1	1	none	0.0001532806563752
T040	T335	FALSE	FALSE	0	0	1	1	none	0.0001451789256021
T056	T335	FALSE	FALSE	0	0	1	1	none	0.0001587576806659
T059	T335	FALSE	FALSE	0	0	1	1	none	6.89775171231e-05
T065	T335	FALSE	FALSE	0	0	1	1	none	0.0001434957892428
T069	T335	FALSE	FALSE	0	0	1	1	none	5.60514224659e-05
T073	T335	FALSE	FALSE	0	0	1	1	none	0.0001514664794882
T075	T335	FALSE	FALSE	0	0	1	1	none	0.0001519292608466
T077	T335	FALSE	FALSE	0	0	1	1	none	0.0001514664794882
T087	T335	FALSE	FALSE	0	0	1	1	none	0.0001546683485655
T095	T335	FALSE	FALSE	0	0	1	1	none	8.70777359737e-05
T099a	T335	FALSE	FALSE	0	0	1	1	none	8.71577452256e-05
T102	T335	FALSE	FALSE	0	0	1	1	none	8.95549812045e-05
T104	T335	FALSE	FALSE	0	0	1	1	none	0.000148793549118
T105	T335	FALSE	FALSE	0	0	1	1	none	0.0001447344118582
T107	T335	FALSE	FALSE	0	0	1	1	none	9.21064198825e-05
T126	T335	TRUE	TRUE	1	0	1	1	anc	6.193113077e-07
T156	T335	FALSE	FALSE	0	0	1	1	none	0.0001461936092892
[truncated: 1,161 more rows]
