# Supplementary material for: Improved characterisation of MRSA transmission using within-host bacterial sequence diversity
Source: eLife. 2019 Oct 8;8:e46402. doi: 10.7554/eLife.46402 (PMC6954020; doi:10.7554/eLife.46402)
Supplement: Figure 9—source data 1. [file elife-46402-fig9-data1.zip › Figure 9-source data 1/classifications/Classification_Posterior_ds_10percol_14.csv]

host.1	host.2	adjacent	contiguous	paths12	paths21	nodes1	nodes2	path.classification	min.distance.between.subgraphs
S002	S007	TRUE	TRUE	0	0	1	1	none	6.84076747196e-05
S002	S021	TRUE	TRUE	0	0	1	1	none	1.29735908978e-05
S007	S021	TRUE	TRUE	0	0	1	1	none	6.63253361694e-05
S002	S024	TRUE	TRUE	0	0	1	1	none	1.34931579802e-05
S007	S024	TRUE	TRUE	0	0	1	1	none	6.68449032518e-05
S021	S024	TRUE	TRUE	0	0	1	1	none	2.9611372128e-06
S002	S025	TRUE	TRUE	0	0	1	1	none	2.2944244902e-05
S007	S025	TRUE	TRUE	0	0	1	1	none	7.38647455936e-05
S021	S025	TRUE	TRUE	0	0	1	1	none	2.08619063518e-05
S024	S025	TRUE	TRUE	0	0	1	1	none	2.13814734342e-05
S002	S026	TRUE	TRUE	0	0	1	1	none	1.70250674803e-05
S007	S026	TRUE	TRUE	0	0	1	1	none	6.79455681719e-05
S021	S026	TRUE	TRUE	0	0	1	1	none	1.49427289301e-05
S024	S026	TRUE	TRUE	0	0	1	1	none	1.54622960125e-05
S025	S026	TRUE	TRUE	0	0	1	1	none	1.87429344223e-05
S002	S038	TRUE	TRUE	0	0	1	1	none	6.75228870439e-05
S007	S038	TRUE	TRUE	0	0	1	1	none	3.78750877503e-05
S021	S038	TRUE	TRUE	0	0	1	1	none	6.54405484937e-05
S024	S038	TRUE	TRUE	0	0	1	1	none	6.59601155761e-05
S025	S038	TRUE	TRUE	0	0	1	1	none	7.29799579179e-05
S026	S038	TRUE	TRUE	0	0	1	1	none	6.70607804962e-05
S002	S039	TRUE	TRUE	0	0	1	1	none	1.41024147752e-05
S007	S039	TRUE	TRUE	0	0	1	1	none	6.74541600468e-05
S021	S039	TRUE	TRUE	0	0	1	1	none	2.3496089426e-06
S024	S039	TRUE	TRUE	0	0	1	1	none	4.0899610902e-06
S025	S039	TRUE	TRUE	0	0	1	1	none	2.19907302292e-05
S026	S039	TRUE	TRUE	0	0	1	1	none	1.60715528075e-05
S038	S039	TRUE	TRUE	0	0	1	1	none	6.65693723711e-05
S002	S040	TRUE	TRUE	0	0	1	1	none	0.0001048787752582
S007	S040	TRUE	TRUE	0	0	1	1	none	9.99983164498e-05
S021	S040	TRUE	TRUE	0	0	1	1	none	0.000102796436708
S024	S040	TRUE	TRUE	0	0	1	1	none	0.0001033160037904
S025	S040	TRUE	TRUE	0	0	1	1	none	0.0001103358461322
S026	S040	TRUE	TRUE	0	0	1	1	none	0.0001044166687105
S038	S040	TRUE	TRUE	0	0	1	1	none	9.91135287741e-05
S039	S040	TRUE	TRUE	0	0	1	1	none	0.0001039252605854
S002	S042	TRUE	TRUE	0	0	1	1	none	1.2402963022e-05
S007	S042	TRUE	TRUE	0	0	1	1	none	6.57547082936e-05
S021	S042	TRUE	TRUE	0	0	1	1	none	3.0917273198e-06
S024	S042	TRUE	TRUE	0	0	1	1	none	3.6112944022e-06
S025	S042	TRUE	TRUE	0	0	1	1	none	2.0291278476e-05
S026	S042	TRUE	TRUE	0	0	1	1	none	1.43721010543e-05
S038	S042	TRUE	TRUE	0	0	1	1	none	6.48699206179e-05
S039	S042	TRUE	TRUE	0	0	1	1	none	4.2205511972e-06
S040	S042	TRUE	TRUE	0	0	1	1	none	0.0001022258088322
S002	S071	TRUE	TRUE	0	0	1	1	none	8.94966691916e-05
S007	S071	TRUE	TRUE	0	0	1	1	none	8.46162103832e-05
S021	S071	TRUE	TRUE	0	0	1	1	none	8.74143306414e-05
S024	S071	TRUE	TRUE	0	0	1	1	none	8.79338977238e-05
S025	S071	TRUE	TRUE	0	0	1	1	none	9.49537400656e-05
S026	S071	TRUE	TRUE	0	0	1	1	none	8.90345626439e-05
S038	S071	TRUE	TRUE	0	0	1	1	none	8.37314227075e-05
S039	S071	TRUE	TRUE	0	0	1	1	none	8.85431545188e-05
S040	S071	TRUE	TRUE	0	0	1	1	none	2.44432772638e-05
S042	S071	TRUE	TRUE	0	0	1	1	none	8.68437027656e-05
S002	S078	TRUE	TRUE	0	0	1	1	none	1.3040510265e-05
S007	S078	TRUE	TRUE	0	0	1	1	none	6.63922555366e-05
S021	S078	TRUE	TRUE	0	0	1	1	none	6.5973081288e-06
S024	S078	TRUE	TRUE	0	0	1	1	none	7.1168752112e-06
S025	S078	TRUE	TRUE	0	0	1	1	none	2.0928825719e-05
S026	S078	TRUE	TRUE	0	0	1	1	none	1.50096482973e-05
S038	S078	TRUE	TRUE	0	0	1	1	none	6.55074678609e-05
S039	S078	TRUE	TRUE	0	0	1	1	none	7.7261320062e-06
S040	S078	TRUE	TRUE	0	0	1	1	none	0.0001028633560752
S042	S078	TRUE	TRUE	0	0	1	1	none	6.026680253e-06
S071	S078	TRUE	TRUE	0	0	1	1	none	8.74812500086e-05
S002	S081	TRUE	TRUE	0	0	1	1	none	1.37732588901e-05
S007	S081	TRUE	TRUE	0	0	1	1	none	6.71250041617e-05
S021	S081	TRUE	TRUE	0	0	1	1	none	3.2412381227e-06
S024	S081	TRUE	TRUE	0	0	1	1	none	2.5400201399e-06
S025	S081	TRUE	TRUE	0	0	1	1	none	2.16615743441e-05
S026	S081	TRUE	TRUE	0	0	1	1	none	1.57423969224e-05
S038	S081	TRUE	TRUE	0	0	1	1	none	6.6240216486e-05
S039	S081	TRUE	TRUE	0	0	1	1	none	4.3700620001e-06
S040	S081	TRUE	TRUE	0	0	1	1	none	0.0001035961047003
S042	S081	TRUE	TRUE	0	0	1	1	none	3.8913953121e-06
S071	S081	TRUE	TRUE	0	0	1	1	none	8.82139986337e-05
S078	S081	TRUE	TRUE	0	0	1	1	none	7.3969761211e-06
S002	S085	TRUE	TRUE	0	0	1	1	none	9.9266675228e-05
S007	S085	TRUE	TRUE	0	0	1	1	none	9.43862164196e-05
S021	S085	TRUE	TRUE	0	0	1	1	none	9.71843366778e-05
S024	S085	TRUE	TRUE	0	0	1	1	none	9.77039037602e-05
S025	S085	TRUE	TRUE	0	0	1	1	none	0.000104723746102
S026	S085	TRUE	TRUE	0	0	1	1	none	9.88045686803e-05
S038	S085	TRUE	TRUE	0	0	1	1	none	9.35014287439e-05
S039	S085	TRUE	TRUE	0	0	1	1	none	9.83131605552e-05
S040	S085	TRUE	TRUE	0	0	1	1	none	4.91325477982e-05
S042	S085	TRUE	TRUE	0	0	1	1	none	9.6613708802e-05
S071	S085	TRUE	TRUE	0	0	1	1	none	3.37504417316e-05
S078	S085	TRUE	TRUE	0	0	1	1	none	9.7251256045e-05
S081	S085	TRUE	TRUE	0	0	1	1	none	9.79840046701e-05
S002	S087	TRUE	TRUE	0	0	1	1	none	0.0001125932058871
S007	S087	TRUE	TRUE	0	0	1	1	none	0.0001077127470787
S021	S087	TRUE	TRUE	0	0	1	1	none	0.0001105108673369
S024	S087	TRUE	TRUE	0	0	1	1	none	0.0001110304344193
S025	S087	TRUE	TRUE	0	0	1	1	none	0.0001180502767611
S026	S087	TRUE	TRUE	0	0	1	1	none	0.0001121310993394
S038	S087	TRUE	TRUE	0	0	1	1	none	0.000106827959403
S039	S087	TRUE	TRUE	0	0	1	1	none	0.0001116396912143
S040	S087	TRUE	TRUE	0	0	1	1	none	6.24590784573e-05
S042	S087	TRUE	TRUE	0	0	1	1	none	0.0001099402394611
S071	S087	TRUE	TRUE	0	0	1	1	none	4.70769723907e-05
S078	S087	TRUE	TRUE	0	0	1	1	none	0.0001105777867041
S081	S087	TRUE	TRUE	0	0	1	1	none	0.0001113105353292
S085	S087	TRUE	TRUE	0	0	1	1	none	2.77004727911e-05
S002	S093	TRUE	TRUE	0	0	1	1	none	8.36398281956e-05
S007	S093	TRUE	TRUE	0	0	1	1	none	7.87593693872e-05
S021	S093	TRUE	TRUE	0	0	1	1	none	8.15574896454e-05
S024	S093	TRUE	TRUE	0	0	1	1	none	8.20770567278e-05
S025	S093	TRUE	TRUE	0	0	1	1	none	8.90968990696e-05
S026	S093	TRUE	TRUE	0	0	1	1	none	8.31777216479e-05
S038	S093	TRUE	TRUE	0	0	1	1	none	7.78745817115e-05
S039	S093	TRUE	TRUE	0	0	1	1	none	8.26863135228e-05
S040	S093	TRUE	TRUE	0	0	1	1	none	3.35057007658e-05
S042	S093	TRUE	TRUE	0	0	1	1	none	8.09868617696e-05
S071	S093	TRUE	TRUE	0	0	1	1	none	1.81235946992e-05
S078	S093	TRUE	TRUE	0	0	1	1	none	8.16244090126e-05
S081	S093	TRUE	TRUE	0	0	1	1	none	8.23571576377e-05
S085	S093	TRUE	TRUE	0	0	1	1	none	1.68476320976e-05
S087	S093	TRUE	TRUE	0	0	1	1	none	3.01741627567e-05
S002	S097	TRUE	TRUE	0	0	1	1	none	2.1246982645e-05
S007	S097	TRUE	TRUE	0	0	1	1	none	7.21674833366e-05
S021	S097	TRUE	TRUE	0	0	1	1	none	1.91646440948e-05
S024	S097	TRUE	TRUE	0	0	1	1	none	1.96842111772e-05
S025	S097	TRUE	TRUE	0	0	1	1	none	5.121823039e-06
S026	S097	TRUE	TRUE	0	0	1	1	none	1.70456721653e-05
S038	S097	TRUE	TRUE	0	0	1	1	none	7.12826956609e-05
S039	S097	TRUE	TRUE	0	0	1	1	none	2.02934679722e-05
S040	S097	TRUE	TRUE	0	0	1	1	none	0.0001086385838752
S042	S097	TRUE	TRUE	0	0	1	1	none	1.8594016219e-05
S071	S097	TRUE	TRUE	0	0	1	1	none	9.32564778086e-05
S078	S097	TRUE	TRUE	0	0	1	1	none	1.9231563462e-05
S081	S097	TRUE	TRUE	0	0	1	1	none	1.99643120871e-05
S085	S097	TRUE	TRUE	0	0	1	1	none	0.000103026483845
S087	S097	TRUE	TRUE	0	0	1	1	none	0.0001163530145041
S093	S097	TRUE	TRUE	0	0	1	1	none	8.73996368126e-05
S002	S102	TRUE	TRUE	0	0	1	1	none	0.000106743816886
S007	S102	TRUE	TRUE	0	0	1	1	none	0.0001018633580776
S021	S102	TRUE	TRUE	0	0	1	1	none	0.0001046614783358
S024	S102	TRUE	TRUE	0	0	1	1	none	0.0001051810454182
S025	S102	TRUE	TRUE	0	0	1	1	none	0.00011220088776
S026	S102	TRUE	TRUE	0	0	1	1	none	0.0001062817103383
S038	S102	TRUE	TRUE	0	0	1	1	none	0.0001009785704019
S039	S102	TRUE	TRUE	0	0	1	1	none	0.0001057903022132
S040	S102	TRUE	TRUE	0	0	1	1	none	4.3066117582e-06
S042	S102	TRUE	TRUE	0	0	1	1	none	0.00010409085046
S071	S102	TRUE	TRUE	0	0	1	1	none	2.63083188916e-05
S078	S102	TRUE	TRUE	0	0	1	1	none	0.000104728397703
S081	S102	TRUE	TRUE	0	0	1	1	none	0.0001054611463281
S085	S102	TRUE	TRUE	0	0	1	1	none	5.0997589426e-05
S087	S102	TRUE	TRUE	0	0	1	1	none	6.43241200851e-05
S093	S102	TRUE	TRUE	0	0	1	1	none	3.53707423936e-05
S097	S102	TRUE	TRUE	0	0	1	1	none	0.000110503625503
S002	S106	TRUE	TRUE	0	0	1	1	none	1.0326515689e-05
S007	S106	TRUE	TRUE	0	0	1	1	none	6.67492709346e-05
S021	S106	TRUE	TRUE	0	0	1	1	none	1.13151871128e-05
S024	S106	TRUE	TRUE	0	0	1	1	none	1.18347541952e-05
S025	S106	TRUE	TRUE	0	0	1	1	none	2.1285841117e-05
S026	S106	TRUE	TRUE	0	0	1	1	none	1.53666636953e-05
S038	S106	TRUE	TRUE	0	0	1	1	none	6.58644832589e-05
S039	S106	TRUE	TRUE	0	0	1	1	none	1.24440109902e-05
S040	S106	TRUE	TRUE	0	0	1	1	none	0.0001032203714732
S042	S106	TRUE	TRUE	0	0	1	1	none	1.0744559237e-05
S071	S106	TRUE	TRUE	0	0	1	1	none	8.78382654066e-05
S078	S106	TRUE	TRUE	0	0	1	1	none	1.138210648e-05
S081	S106	TRUE	TRUE	0	0	1	1	none	1.21148551051e-05
S085	S106	TRUE	TRUE	0	0	1	1	none	9.7608271443e-05
S087	S106	TRUE	TRUE	0	0	1	1	none	0.0001109348021021
S093	S106	TRUE	TRUE	0	0	1	1	none	8.19814244106e-05
S097	S106	TRUE	TRUE	0	0	1	1	none	1.958857886e-05
S102	S106	TRUE	TRUE	0	0	1	1	none	0.000105085413101
S002	S130	TRUE	TRUE	0	0	1	1	none	0.0001121216987965
S007	S130	TRUE	TRUE	0	0	1	1	none	0.0001072412399881
S021	S130	TRUE	TRUE	0	0	1	1	none	0.0001100393602463
S024	S130	TRUE	TRUE	0	0	1	1	none	0.0001105589273287
S025	S130	TRUE	TRUE	0	0	1	1	none	0.0001175787696705
S026	S130	TRUE	TRUE	0	0	1	1	none	0.0001116595922488
S038	S130	TRUE	TRUE	0	0	1	1	none	0.0001063564523124
S039	S130	TRUE	TRUE	0	0	1	1	none	0.0001111681841237
S040	S130	TRUE	TRUE	0	0	1	1	none	6.19875713667e-05
S042	S130	TRUE	TRUE	0	0	1	1	none	0.0001094687323705
S071	S130	TRUE	TRUE	0	0	1	1	none	4.66054653001e-05
S078	S130	TRUE	TRUE	0	0	1	1	none	0.0001101062796135
S081	S130	TRUE	TRUE	0	0	1	1	none	0.0001108390282386
S085	S130	TRUE	TRUE	0	0	1	1	none	2.72289657005e-05
S087	S130	TRUE	TRUE	0	0	1	1	none	2.7829946026e-06
S093	S130	TRUE	TRUE	0	0	1	1	none	2.97026556661e-05
S097	S130	TRUE	TRUE	0	0	1	1	none	0.0001158815074135
S102	S130	TRUE	TRUE	0	0	1	1	none	6.38526129945e-05
S106	S130	TRUE	TRUE	0	0	1	1	none	0.0001104632950115
S002	T009	FALSE	FALSE	0	0	1	1	none	2.96710217428e-05
S007	T009	FALSE	FALSE	0	0	1	1	none	8.05915224344e-05
S021	T009	FALSE	FALSE	0	0	1	1	none	2.75886831926e-05
S024	T009	FALSE	FALSE	0	0	1	1	none	2.8108250275e-05
S025	T009	FALSE	FALSE	0	0	1	1	none	3.13888886848e-05
S026	T009	FALSE	FALSE	0	0	1	1	none	2.08525883971e-05
S038	T009	FALSE	FALSE	0	0	1	1	none	7.97067347587e-05
S039	T009	FALSE	FALSE	0	0	1	1	none	2.871750707e-05
S040	T009	FALSE	FALSE	0	0	1	1	none	0.000117062622973
S042	T009	FALSE	FALSE	0	0	1	1	none	2.70180553168e-05
S071	T009	FALSE	FALSE	0	0	1	1	none	0.0001016805169064
S078	T009	FALSE	FALSE	0	0	1	1	none	2.76556025598e-05
S081	T009	FALSE	FALSE	0	0	1	1	none	2.83883511849e-05
S085	T009	FALSE	FALSE	0	0	1	1	none	0.0001114505229428
S087	T009	FALSE	FALSE	0	0	1	1	none	0.0001247770536019
S093	T009	FALSE	FALSE	0	0	1	1	none	9.58236759104e-05
S097	T009	FALSE	FALSE	0	0	1	1	none	2.96916264278e-05
S102	T009	FALSE	FALSE	0	0	1	1	none	0.0001189276646008
S106	T009	FALSE	FALSE	0	0	1	1	none	2.80126179578e-05
S130	T009	FALSE	FALSE	0	0	1	1	none	0.0001243055465113
S002	T010	FALSE	FALSE	0	0	1	1	none	3.04448441344e-05
S007	T010	FALSE	FALSE	0	0	1	1	none	8.1365344826e-05
S021	T010	FALSE	FALSE	0	0	1	1	none	2.83625055842e-05
S024	T010	FALSE	FALSE	0	0	1	1	none	2.88820726666e-05
S025	T010	FALSE	FALSE	0	0	1	1	none	3.21627110764e-05
S026	T010	FALSE	FALSE	0	0	1	1	none	2.16264107887e-05
S038	T010	FALSE	FALSE	0	0	1	1	none	8.04805571503e-05
S039	T010	FALSE	FALSE	0	0	1	1	none	2.94913294616e-05
S040	T010	FALSE	FALSE	0	0	1	1	none	0.0001178364453646
S042	T010	FALSE	FALSE	0	0	1	1	none	2.77918777084e-05
S071	T010	FALSE	FALSE	0	0	1	1	none	0.000102454339298
S078	T010	FALSE	FALSE	0	0	1	1	none	2.84294249514e-05
S081	T010	FALSE	FALSE	0	0	1	1	none	2.91621735765e-05
S085	T010	FALSE	FALSE	0	0	1	1	none	0.0001122243453344
S087	T010	FALSE	FALSE	0	0	1	1	none	0.0001255508759935
S093	T010	FALSE	FALSE	0	0	1	1	none	9.6597498302e-05
S097	T010	FALSE	FALSE	0	0	1	1	none	3.04654488194e-05
S102	T010	FALSE	FALSE	0	0	1	1	none	0.0001197014869924
S106	T010	FALSE	FALSE	0	0	1	1	none	2.87864403494e-05
S130	T010	FALSE	FALSE	0	0	1	1	none	0.0001250793689029
T009	T010	TRUE	TRUE	0	0	1	1	none	3.6926845556e-06
S002	T013	FALSE	FALSE	0	0	1	1	none	7.49616230945e-05
S007	T013	FALSE	FALSE	0	0	1	1	none	4.53138238009e-05
S021	T013	FALSE	FALSE	0	0	1	1	none	7.28792845443e-05
S024	T013	FALSE	FALSE	0	0	1	1	none	7.33988516267e-05
S025	T013	FALSE	FALSE	0	0	1	1	none	8.04186939685e-05
S026	T013	FALSE	FALSE	0	0	1	1	none	7.44995165468e-05
S038	T013	FALSE	FALSE	0	0	1	1	none	1.00092620192e-05
S039	T013	FALSE	FALSE	0	0	1	1	none	7.40081084216999e-05
S040	T013	FALSE	FALSE	0	0	1	1	none	0.0001065522648247
S042	T013	FALSE	FALSE	0	0	1	1	none	7.23086566685e-05
S071	T013	FALSE	FALSE	0	0	1	1	none	9.11701587581e-05
S078	T013	FALSE	FALSE	0	0	1	1	none	7.29462039115e-05
S081	T013	FALSE	FALSE	0	0	1	1	none	7.36789525366e-05
S085	T013	FALSE	FALSE	0	0	1	1	none	0.0001009401647945
S087	T013	FALSE	FALSE	0	0	1	1	none	0.0001142666954536
S093	T013	FALSE	FALSE	0	0	1	1	none	8.53133177621e-05
S097	T013	FALSE	FALSE	0	0	1	1	none	7.87214317115e-05
S102	T013	FALSE	FALSE	0	0	1	1	none	0.0001084173064525
S106	T013	FALSE	FALSE	0	0	1	1	none	7.33032193095e-05
S130	T013	FALSE	FALSE	0	0	1	1	none	0.000113795188363
T009	T013	FALSE	FALSE	0	0	1	1	none	8.71454708092999e-05
T010	T013	FALSE	FALSE	0	0	1	1	none	8.79192932009e-05
S002	T014	TRUE	TRUE	0	0	1	1	none	1.27068947153e-05
S007	T014	TRUE	TRUE	0	0	1	1	none	6.60586399869e-05
S021	T014	TRUE	TRUE	0	0	1	1	none	3.3956590131e-06
S024	T014	TRUE	TRUE	0	0	1	1	none	3.9152260955e-06
S025	T014	TRUE	TRUE	0	0	1	1	none	2.05952101693e-05
S026	T014	TRUE	TRUE	0	0	1	1	none	1.46760327476e-05
S038	T014	TRUE	TRUE	0	0	1	1	none	6.51738523112e-05
S039	T014	TRUE	TRUE	0	0	1	1	none	4.5244828905e-06
S040	T014	TRUE	TRUE	0	0	1	1	none	0.0001025297405255
S042	T014	TRUE	TRUE	0	0	1	1	none	1.6042460721e-06
S071	T014	TRUE	TRUE	0	0	1	1	none	8.71476344589e-05
S078	T014	TRUE	TRUE	0	0	1	1	none	6.3306119463e-06
S081	T014	TRUE	TRUE	0	0	1	1	none	4.1953270054e-06
S085	T014	TRUE	TRUE	0	0	1	1	none	9.69176404953e-05
S087	T014	TRUE	TRUE	0	0	1	1	none	0.0001102441711544
S093	T014	TRUE	TRUE	0	0	1	1	none	8.12907934629e-05
S097	T014	TRUE	TRUE	0	0	1	1	none	1.88979479123e-05
S102	T014	TRUE	TRUE	0	0	1	1	none	0.0001043947821533
S106	T014	TRUE	TRUE	0	0	1	1	none	1.10484909303e-05
S130	T014	TRUE	TRUE	0	0	1	1	none	0.0001097726640638
T009	T014	FALSE	FALSE	0	0	1	1	none	2.73219870101e-05
T010	T014	FALSE	FALSE	0	0	1	1	none	2.80958094017e-05
T013	T014	FALSE	FALSE	0	0	1	1	none	7.26125883618e-05
S002	T020	TRUE	TRUE	0	0	1	1	none	6.88675969972e-05
S007	T020	TRUE	TRUE	0	0	1	1	none	3.92197977036e-05
S021	T020	TRUE	TRUE	0	0	1	1	none	6.6785258447e-05
S024	T020	TRUE	TRUE	0	0	1	1	none	6.73048255294e-05
S025	T020	TRUE	TRUE	0	0	1	1	none	7.43246678712e-05
S026	T020	TRUE	TRUE	0	0	1	1	none	6.84054904495e-05
S038	T020	TRUE	TRUE	0	0	1	1	none	2.6944508567e-06
S039	T020	TRUE	TRUE	0	0	1	1	none	6.79140823244e-05
S040	T020	TRUE	TRUE	0	0	1	1	none	0.0001004582387274
S042	T020	TRUE	TRUE	0	0	1	1	none	6.62146305712e-05
S071	T020	TRUE	TRUE	0	0	1	1	none	8.50761326608e-05
S078	T020	TRUE	TRUE	0	0	1	1	none	6.68521778142e-05
S081	T020	TRUE	TRUE	0	0	1	1	none	6.75849264393e-05
S085	T020	TRUE	TRUE	0	0	1	1	none	9.48461386972e-05
S087	T020	TRUE	TRUE	0	0	1	1	none	0.0001081726693563
S093	T020	TRUE	TRUE	0	0	1	1	none	7.92192916648e-05
S097	T020	TRUE	TRUE	0	0	1	1	none	7.26274056142e-05
S102	T020	TRUE	TRUE	0	0	1	1	none	0.0001023232803552
S106	T020	TRUE	TRUE	0	0	1	1	none	6.72091932122e-05
S130	T020	TRUE	TRUE	0	0	1	1	none	0.0001077011622657
T009	T020	FALSE	FALSE	0	0	1	1	none	8.1051444712e-05
T010	T020	FALSE	FALSE	0	0	1	1	none	8.18252671036e-05
T013	T020	FALSE	FALSE	0	0	1	1	none	1.13539719725e-05
T014	T020	TRUE	TRUE	0	0	1	1	none	6.65185622645e-05
S002	T021	FALSE	FALSE	0	0	1	1	none	2.98974050574e-05
S007	T021	FALSE	FALSE	0	0	1	1	none	8.0817905749e-05
S021	T021	FALSE	FALSE	0	0	1	1	none	2.78150665072e-05
S024	T021	FALSE	FALSE	0	0	1	1	none	2.83346335896e-05
S025	T021	FALSE	FALSE	0	0	1	1	none	3.16152719994e-05
S026	T021	FALSE	FALSE	0	0	1	1	none	2.10789717117e-05
S038	T021	FALSE	FALSE	0	0	1	1	none	7.99331180733e-05
S039	T021	FALSE	FALSE	0	0	1	1	none	2.89438903846e-05
S040	T021	FALSE	FALSE	0	0	1	1	none	0.0001172890062876
S042	T021	FALSE	FALSE	0	0	1	1	none	2.72444386314e-05
S071	T021	FALSE	FALSE	0	0	1	1	none	0.000101906900221
S078	T021	FALSE	FALSE	0	0	1	1	none	2.78819858744e-05
S081	T021	FALSE	FALSE	0	0	1	1	none	2.86147344995e-05
S085	T021	FALSE	FALSE	0	0	1	1	none	0.0001116769062574
S087	T021	FALSE	FALSE	0	0	1	1	none	0.0001250034369165
S093	T021	FALSE	FALSE	0	0	1	1	none	9.6050059225e-05
S097	T021	FALSE	FALSE	0	0	1	1	none	2.99180097424e-05
S102	T021	FALSE	FALSE	0	0	1	1	none	0.0001191540479154
S106	T021	FALSE	FALSE	0	0	1	1	none	2.82390012724e-05
S130	T021	FALSE	FALSE	0	0	1	1	none	0.0001245319298259
T009	T021	FALSE	FALSE	0	0	1	1	none	5.586815609e-06
T010	T021	FALSE	FALSE	0	0	1	1	none	6.3606380006e-06
T013	T021	FALSE	FALSE	0	0	1	1	none	8.73718541239e-05
T014	T021	FALSE	FALSE	0	0	1	1	none	2.75483703247e-05
T020	T021	FALSE	FALSE	0	0	1	1	none	8.12778280266e-05
S002	T028	TRUE	TRUE	0	0	1	1	none	7.84126409162e-05
S007	T028	TRUE	TRUE	0	0	1	1	none	3.91395761766e-05
S021	T028	TRUE	TRUE	0	0	1	1	none	7.6330302366e-05
S024	T028	TRUE	TRUE	0	0	1	1	none	7.68498694484e-05
S025	T028	TRUE	TRUE	0	0	1	1	none	8.38697117902e-05
S026	T028	TRUE	TRUE	0	0	1	1	none	7.79505343685e-05
S038	T028	TRUE	TRUE	0	0	1	1	none	4.78800539469e-05
S039	T028	TRUE	TRUE	0	0	1	1	none	7.74591262434e-05
S040	T028	TRUE	TRUE	0	0	1	1	none	0.0001100032826464
S042	T028	TRUE	TRUE	0	0	1	1	none	7.57596744902e-05
S071	T028	TRUE	TRUE	0	0	1	1	none	9.46211765798e-05
S078	T028	TRUE	TRUE	0	0	1	1	none	7.63972217332e-05
S081	T028	TRUE	TRUE	0	0	1	1	none	7.71299703583e-05
S085	T028	TRUE	TRUE	0	0	1	1	none	0.0001043911826162
S087	T028	TRUE	TRUE	0	0	1	1	none	0.0001177177132753
S093	T028	TRUE	TRUE	0	0	1	1	none	8.87643355838e-05
S097	T028	TRUE	TRUE	0	0	1	1	none	8.21724495332e-05
S102	T028	TRUE	TRUE	0	0	1	1	none	0.0001118683242742
S106	T028	TRUE	TRUE	0	0	1	1	none	7.67542371312e-05
S130	T028	TRUE	TRUE	0	0	1	1	none	0.0001172462061847
T009	T028	FALSE	FALSE	0	0	1	1	none	9.0596488631e-05
T010	T028	FALSE	FALSE	0	0	1	1	none	9.13703110226e-05
T013	T028	FALSE	FALSE	0	0	1	1	none	5.53187899975e-05
T014	T028	TRUE	TRUE	0	0	1	1	none	7.60636061835e-05
T020	T028	TRUE	TRUE	0	0	1	1	none	4.92247639002e-05
T021	T028	FALSE	FALSE	0	0	1	1	none	9.08228719456e-05
S002	T035a	TRUE	TRUE	0	0	1	1	none	0.0001134030531746
S007	T035a	TRUE	TRUE	0	0	1	1	none	0.0001085225943662
S021	T035a	TRUE	TRUE	0	0	1	1	none	0.0001113207146244
S024	T035a	TRUE	TRUE	0	0	1	1	none	0.0001118402817068
S025	T035a	TRUE	TRUE	0	0	1	1	none	0.0001188601240486
S026	T035a	TRUE	TRUE	0	0	1	1	none	0.0001129409466269
S038	T035a	TRUE	TRUE	0	0	1	1	none	0.0001076378066905
S039	T035a	TRUE	TRUE	0	0	1	1	none	0.0001124495385018
S040	T035a	TRUE	TRUE	0	0	1	1	none	6.32689257448e-05
S042	T035a	TRUE	TRUE	0	0	1	1	none	0.0001107500867486
S071	T035a	TRUE	TRUE	0	0	1	1	none	4.78868196782e-05
S078	T035a	TRUE	TRUE	0	0	1	1	none	0.0001113876339916
S081	T035a	TRUE	TRUE	0	0	1	1	none	0.0001121203826167
S085	T035a	TRUE	TRUE	0	0	1	1	none	2.85103200786e-05
S087	T035a	TRUE	TRUE	0	0	1	1	none	5.9139372725e-06
S093	T035a	TRUE	TRUE	0	0	1	1	none	3.09840100442e-05
S097	T035a	TRUE	TRUE	0	0	1	1	none	0.0001171628617916
S102	T035a	TRUE	TRUE	0	0	1	1	none	6.51339673726e-05
S106	T035a	TRUE	TRUE	0	0	1	1	none	0.0001117446493896
S130	T035a	TRUE	TRUE	0	0	1	1	none	5.4424301819e-06
T009	T035a	FALSE	FALSE	0	0	1	1	none	0.0001255869008894
T010	T035a	FALSE	FALSE	0	0	1	1	none	0.000126360723281
T013	T035a	FALSE	FALSE	0	0	1	1	none	0.0001150765427411
T014	T035a	TRUE	TRUE	0	0	1	1	none	0.0001110540184419
T020	T035a	TRUE	TRUE	0	0	1	1	none	0.0001089825166438
T021	T035a	FALSE	FALSE	0	0	1	1	none	0.000125813284204
T028	T035a	TRUE	TRUE	0	0	1	1	none	0.0001185275605628
S002	T035b	FALSE	FALSE	0	0	1	1	none	2.97081205161e-05
S007	T035b	FALSE	FALSE	0	0	1	1	none	8.06286212077e-05
S021	T035b	FALSE	FALSE	0	0	1	1	none	2.76257819659e-05
S024	T035b	FALSE	FALSE	0	0	1	1	none	2.81453490483e-05
S025	T035b	FALSE	FALSE	0	0	1	1	none	3.14259874581e-05
S026	T035b	FALSE	FALSE	0	0	1	1	none	2.08896871704e-05
S038	T035b	FALSE	FALSE	0	0	1	1	none	7.9743833532e-05
S039	T035b	FALSE	FALSE	0	0	1	1	none	2.87546058433e-05
S040	T035b	FALSE	FALSE	0	0	1	1	none	0.0001170997217463
S042	T035b	FALSE	FALSE	0	0	1	1	none	2.70551540901e-05
S071	T035b	FALSE	FALSE	0	0	1	1	none	0.0001017176156797
S078	T035b	FALSE	FALSE	0	0	1	1	none	2.76927013331e-05
S081	T035b	FALSE	FALSE	0	0	1	1	none	2.84254499582e-05
S085	T035b	FALSE	FALSE	0	0	1	1	none	0.0001114876217161
S087	T035b	FALSE	FALSE	0	0	1	1	none	0.0001248141523752
S093	T035b	FALSE	FALSE	0	0	1	1	none	9.58607746837e-05
S097	T035b	FALSE	FALSE	0	0	1	1	none	2.97287252011e-05
S102	T035b	FALSE	FALSE	0	0	1	1	none	0.0001189647633741
S106	T035b	FALSE	FALSE	0	0	1	1	none	2.80497167311e-05
S130	T035b	FALSE	FALSE	0	0	1	1	none	0.0001243426452846
T009	T035b	TRUE	TRUE	0	0	1	1	none	2.9559609373e-06
T010	T035b	TRUE	TRUE	0	0	1	1	none	2.5089982637e-06
T013	T035b	FALSE	FALSE	0	0	1	1	none	8.71825695826e-05
T014	T035b	FALSE	FALSE	0	0	1	1	none	2.73590857834e-05
T020	T035b	FALSE	FALSE	0	0	1	1	none	8.10885434853e-05
T021	T035b	FALSE	FALSE	0	0	1	1	none	5.6239143823e-06
T028	T035b	FALSE	FALSE	0	0	1	1	none	9.06335874043e-05
T035a	T035b	FALSE	FALSE	0	0	1	1	none	0.0001256239996627
S002	T040	TRUE	TRUE	0	0	1	1	none	1.60444497938e-05
S007	T040	TRUE	TRUE	0	0	1	1	none	6.93961950654e-05
S021	T040	TRUE	TRUE	0	0	1	1	none	5.5124290264e-06
S024	T040	TRUE	TRUE	0	0	1	1	none	4.8112110436e-06
S025	T040	TRUE	TRUE	0	0	1	1	none	2.39327652478e-05
S026	T040	TRUE	TRUE	0	0	1	1	none	1.80135878261e-05
S038	T040	TRUE	TRUE	0	0	1	1	none	6.85114073897e-05
S039	T040	TRUE	TRUE	0	0	1	1	none	6.6412529038e-06
S040	T040	TRUE	TRUE	0	0	1	1	none	0.000105867295604
S042	T040	TRUE	TRUE	0	0	1	1	none	6.1625862158e-06
S071	T040	TRUE	TRUE	0	0	1	1	none	9.04851895374e-05
S078	T040	TRUE	TRUE	0	0	1	1	none	9.6681670248e-06
S081	T040	TRUE	TRUE	0	0	1	1	none	3.8705268883e-06
S085	T040	TRUE	TRUE	0	0	1	1	none	0.0001002551955738
S087	T040	TRUE	TRUE	0	0	1	1	none	0.0001135817262329
S093	T040	TRUE	TRUE	0	0	1	1	none	8.46283485414e-05
S097	T040	TRUE	TRUE	0	0	1	1	none	2.22355029908e-05
S102	T040	TRUE	TRUE	0	0	1	1	none	0.0001077323372318
S106	T040	TRUE	TRUE	0	0	1	1	none	1.43860460088e-05
S130	T040	TRUE	TRUE	0	0	1	1	none	0.0001131102191423
T009	T040	FALSE	FALSE	0	0	1	1	none	3.06595420886e-05
T010	T040	FALSE	FALSE	0	0	1	1	none	3.14333644802e-05
T013	T040	FALSE	FALSE	0	0	1	1	none	7.59501434403e-05
T014	T040	TRUE	TRUE	0	0	1	1	none	6.4665179091e-06
T020	T040	TRUE	TRUE	0	0	1	1	none	6.9856117343e-05
T021	T040	FALSE	FALSE	0	0	1	1	none	3.08859254032e-05
T028	T040	TRUE	TRUE	0	0	1	1	none	7.9401161262e-05
T035a	T040	TRUE	TRUE	0	0	1	1	none	0.0001143915735204
T035b	T040	FALSE	FALSE	0	0	1	1	none	3.06966408619e-05
S002	T056	FALSE	FALSE	0	0	1	1	none	3.56510311754e-05
S007	T056	FALSE	FALSE	0	0	1	1	none	8.6571531867e-05
S021	T056	FALSE	FALSE	0	0	1	1	none	3.35686926252e-05
S024	T056	FALSE	FALSE	0	0	1	1	none	3.40882597076e-05
S025	T056	FALSE	FALSE	0	0	1	1	none	3.73688981174e-05
S026	T056	FALSE	FALSE	0	0	1	1	none	2.68325978297e-05
S038	T056	FALSE	FALSE	0	0	1	1	none	8.56867441913e-05
S039	T056	FALSE	FALSE	0	0	1	1	none	3.46975165026e-05
S040	T056	FALSE	FALSE	0	0	1	1	none	0.0001230426324056
S042	T056	FALSE	FALSE	0	0	1	1	none	3.29980647494e-05
S071	T056	FALSE	FALSE	0	0	1	1	none	0.000107660526339
S078	T056	FALSE	FALSE	0	0	1	1	none	3.36356119924e-05
S081	T056	FALSE	FALSE	0	0	1	1	none	3.43683606175e-05
S085	T056	FALSE	FALSE	0	0	1	1	none	0.0001174305323754
S087	T056	FALSE	FALSE	0	0	1	1	none	0.0001307570630345
S093	T056	FALSE	FALSE	0	0	1	1	none	0.000101803685343
S097	T056	FALSE	FALSE	0	0	1	1	none	3.56716358604e-05
S102	T056	FALSE	FALSE	0	0	1	1	none	0.0001249076740334
S106	T056	FALSE	FALSE	0	0	1	1	none	3.39926273904e-05
S130	T056	FALSE	FALSE	0	0	1	1	none	0.0001302855559439
T009	T056	TRUE	TRUE	1	0	1	1	anc	2.317654237e-06
T010	T056	FALSE	FALSE	0	0	1	1	none	9.6726939882e-06
T013	T056	FALSE	FALSE	0	0	1	1	none	9.31254802419e-05
T014	T056	FALSE	FALSE	0	0	1	1	none	3.33019964427e-05
T020	T056	FALSE	FALSE	0	0	1	1	none	8.70314541446e-05
T021	T056	FALSE	FALSE	0	0	1	1	none	1.15668250416e-05
T028	T056	FALSE	FALSE	0	0	1	1	none	9.65764980636e-05
T035a	T056	FALSE	FALSE	0	0	1	1	none	0.000131566910322
T035b	T056	FALSE	FALSE	0	0	1	1	none	8.9359703699e-06
T040	T056	FALSE	FALSE	0	0	1	1	none	3.66395515212e-05
S002	T059	TRUE	TRUE	0	0	1	1	none	0.0001110655031702
S007	T059	TRUE	TRUE	0	0	1	1	none	0.0001061850443618
S021	T059	TRUE	TRUE	0	0	1	1	none	0.00010898316462
S024	T059	TRUE	TRUE	0	0	1	1	none	0.0001095027317024
S025	T059	TRUE	TRUE	0	0	1	1	none	0.0001165225740442
S026	T059	TRUE	TRUE	0	0	1	1	none	0.0001106033966225
S038	T059	TRUE	TRUE	0	0	1	1	none	0.0001053002566861
S039	T059	TRUE	TRUE	0	0	1	1	none	0.0001101119884974
S040	T059	TRUE	TRUE	0	0	1	1	none	7.4075129772e-06
S042	T059	TRUE	TRUE	0	0	1	1	none	0.0001084125367442
S071	T059	TRUE	TRUE	0	0	1	1	none	3.06300051758e-05
S078	T059	TRUE	TRUE	0	0	1	1	none	0.0001090500839872
S081	T059	TRUE	TRUE	0	0	1	1	none	0.0001097828326123
S085	T059	TRUE	TRUE	0	0	1	1	none	5.53192757102e-05
S087	T059	TRUE	TRUE	0	0	1	1	none	6.86458063693e-05
S093	T059	TRUE	TRUE	0	0	1	1	none	3.96924286778e-05
S097	T059	TRUE	TRUE	0	0	1	1	none	0.0001148253117872
S102	T059	TRUE	TRUE	0	0	1	1	none	1.04933396702e-05
S106	T059	TRUE	TRUE	0	0	1	1	none	0.0001094070993852
S130	T059	TRUE	TRUE	0	0	1	1	none	6.81742992787e-05
T009	T059	FALSE	FALSE	0	0	1	1	none	0.000123249350885
T010	T059	FALSE	FALSE	0	0	1	1	none	0.0001240231732766
T013	T059	FALSE	FALSE	0	0	1	1	none	0.0001127389927367
T014	T059	TRUE	TRUE	0	0	1	1	none	0.0001087164684375
T020	T059	TRUE	TRUE	0	0	1	1	none	0.0001066449666394
T021	T059	FALSE	FALSE	0	0	1	1	none	0.0001234757341996
T028	T059	TRUE	TRUE	0	0	1	1	none	0.0001161900105584
T035a	T059	TRUE	TRUE	0	0	1	1	none	6.94556536568e-05
T035b	T059	FALSE	FALSE	0	0	1	1	none	0.0001232864496583
T040	T059	TRUE	TRUE	0	0	1	1	none	0.000112054023516
T056	T059	FALSE	FALSE	0	0	1	1	none	0.0001292293603176
S002	T065	TRUE	TRUE	0	0	1	1	none	6.92508812005e-05
S007	T065	TRUE	TRUE	0	0	1	1	none	3.96030819069e-05
S021	T065	TRUE	TRUE	0	0	1	1	none	6.71685426503e-05
S024	T065	TRUE	TRUE	0	0	1	1	none	6.76881097327e-05
S025	T065	TRUE	TRUE	0	0	1	1	none	7.47079520745e-05
S026	T065	TRUE	TRUE	0	0	1	1	none	6.87887746528e-05
S038	T065	TRUE	TRUE	0	0	1	1	none	4.2985201252e-06
S039	T065	TRUE	TRUE	0	0	1	1	none	6.82973665277e-05
S040	T065	TRUE	TRUE	0	0	1	1	none	0.0001008415229307
S042	T065	TRUE	TRUE	0	0	1	1	none	6.65979147745e-05
S071	T065	TRUE	TRUE	0	0	1	1	none	8.54594168641e-05
S078	T065	TRUE	TRUE	0	0	1	1	none	6.72354620175e-05
S081	T065	TRUE	TRUE	0	0	1	1	none	6.79682106426e-05
S085	T065	TRUE	TRUE	0	0	1	1	none	9.52294229005e-05
S087	T065	TRUE	TRUE	0	0	1	1	none	0.0001085559535596
S093	T065	TRUE	TRUE	0	0	1	1	none	7.96025758681e-05
S097	T065	TRUE	TRUE	0	0	1	1	none	7.30106898175e-05
S102	T065	TRUE	TRUE	0	0	1	1	none	0.0001027065645585
S106	T065	TRUE	TRUE	0	0	1	1	none	6.75924774155e-05
S130	T065	TRUE	TRUE	0	0	1	1	none	0.000108084446469
T009	T065	FALSE	FALSE	0	0	1	1	none	8.14347289153e-05
T010	T065	FALSE	FALSE	0	0	1	1	none	8.22085513069e-05
T013	T065	FALSE	FALSE	0	0	1	1	none	9.2391514492e-06
T014	T065	TRUE	TRUE	0	0	1	1	none	6.69018464678e-05
T020	T065	TRUE	TRUE	0	0	1	1	none	5.6432300785e-06
T021	T065	FALSE	FALSE	0	0	1	1	none	8.16611122299e-05
T028	T065	TRUE	TRUE	0	0	1	1	none	4.96080481035e-05
T035a	T065	TRUE	TRUE	0	0	1	1	none	0.0001093658008471
T035b	T065	FALSE	FALSE	0	0	1	1	none	8.14718276886e-05
T040	T065	TRUE	TRUE	0	0	1	1	none	7.02394015463e-05
T056	T065	FALSE	FALSE	0	0	1	1	none	8.74147383479e-05
T059	T065	TRUE	TRUE	0	0	1	1	none	0.0001070282508427
S002	T069	TRUE	TRUE	0	0	1	1	none	0.00011331753439
S007	T069	TRUE	TRUE	0	0	1	1	none	0.0001084370755816
S021	T069	TRUE	TRUE	0	0	1	1	none	0.0001112351958398
S024	T069	TRUE	TRUE	0	0	1	1	none	0.0001117547629222
S025	T069	TRUE	TRUE	0	0	1	1	none	0.000118774605264
S026	T069	TRUE	TRUE	0	0	1	1	none	0.0001128554278423
S038	T069	TRUE	TRUE	0	0	1	1	none	0.0001075522879059
S039	T069	TRUE	TRUE	0	0	1	1	none	0.0001123640197172
S040	T069	TRUE	TRUE	0	0	1	1	none	4.82641424622e-05
S042	T069	TRUE	TRUE	0	0	1	1	none	0.000110664567964
S071	T069	TRUE	TRUE	0	0	1	1	none	2.50416502636e-05
S078	T069	TRUE	TRUE	0	0	1	1	none	0.000111302115207
S081	T069	TRUE	TRUE	0	0	1	1	none	0.0001120348638321
S085	T069	TRUE	TRUE	0	0	1	1	none	5.757130693e-05
S087	T069	TRUE	TRUE	0	0	1	1	none	7.08978375891e-05
S093	T069	TRUE	TRUE	0	0	1	1	none	4.19444598976e-05
S097	T069	TRUE	TRUE	0	0	1	1	none	0.000117077343007
S102	T069	TRUE	TRUE	0	0	1	1	none	5.012918409e-05
S106	T069	TRUE	TRUE	0	0	1	1	none	0.000111659130605
S130	T069	TRUE	TRUE	0	0	1	1	none	7.04263304985e-05
T009	T069	FALSE	FALSE	0	0	1	1	none	0.0001255013821048
T010	T069	FALSE	FALSE	0	0	1	1	none	0.0001262752044964
T013	T069	FALSE	FALSE	0	0	1	1	none	0.0001149910239565
T014	T069	TRUE	TRUE	0	0	1	1	none	0.0001109684996573
T020	T069	TRUE	TRUE	0	0	1	1	none	0.0001088969978592
T021	T069	FALSE	FALSE	0	0	1	1	none	0.0001257277654194
T028	T069	TRUE	TRUE	0	0	1	1	none	0.0001184420417782
T035a	T069	TRUE	TRUE	0	0	1	1	none	7.17076848766e-05
T035b	T069	FALSE	FALSE	0	0	1	1	none	0.0001255384808781
T040	T069	TRUE	TRUE	0	0	1	1	none	0.0001143060547358
T056	T069	FALSE	FALSE	0	0	1	1	none	0.0001314813915374
T059	T069	TRUE	TRUE	0	0	1	1	none	5.44508703742e-05
T065	T069	TRUE	TRUE	0	0	1	1	none	0.0001092802820625
S002	T073	FALSE	FALSE	0	0	1	1	none	2.92870125248e-05
S007	T073	FALSE	FALSE	0	0	1	1	none	8.02075132164e-05
S021	T073	FALSE	FALSE	0	0	1	1	none	2.72046739746e-05
S024	T073	FALSE	FALSE	0	0	1	1	none	2.7724241057e-05
S025	T073	FALSE	FALSE	0	0	1	1	none	3.10048794668e-05
S026	T073	FALSE	FALSE	0	0	1	1	none	2.04685791791e-05
S038	T073	FALSE	FALSE	0	0	1	1	none	7.93227255407e-05
S039	T073	FALSE	FALSE	0	0	1	1	none	2.8333497852e-05
S040	T073	FALSE	FALSE	0	0	1	1	none	0.000116678613755
S042	T073	FALSE	FALSE	0	0	1	1	none	2.66340460988e-05
S071	T073	FALSE	FALSE	0	0	1	1	none	0.0001012965076884
S078	T073	FALSE	FALSE	0	0	1	1	none	2.72715933418e-05
S081	T073	FALSE	FALSE	0	0	1	1	none	2.80043419669e-05
S085	T073	FALSE	FALSE	0	0	1	1	none	0.0001110665137248
S087	T073	FALSE	FALSE	0	0	1	1	none	0.0001243930443839
S093	T073	FALSE	FALSE	0	0	1	1	none	9.54396666924e-05
S097	T073	FALSE	FALSE	0	0	1	1	none	2.93076172098e-05
S102	T073	FALSE	FALSE	0	0	1	1	none	0.0001185436553828
S106	T073	FALSE	FALSE	0	0	1	1	none	2.76286087398e-05
S130	T073	FALSE	FALSE	0	0	1	1	none	0.0001239215372933
T009	T073	FALSE	FALSE	0	0	1	1	none	4.9764230764e-06
T010	T073	FALSE	FALSE	0	0	1	1	none	5.750245468e-06
T013	T073	FALSE	FALSE	0	0	1	1	none	8.67614615913e-05
T014	T073	FALSE	FALSE	0	0	1	1	none	2.69379777921e-05
T020	T073	FALSE	FALSE	0	0	1	1	none	8.0667435494e-05
T021	T073	TRUE	TRUE	0	0	1	1	none	1.8311775978e-06
T028	T073	FALSE	FALSE	0	0	1	1	none	9.0212479413e-05
T035a	T073	FALSE	FALSE	0	0	1	1	none	0.0001252028916714
T035b	T073	FALSE	FALSE	0	0	1	1	none	5.0135218497e-06
T040	T073	FALSE	FALSE	0	0	1	1	none	3.02755328706e-05
T056	T073	FALSE	FALSE	0	0	1	1	none	1.0956432509e-05
T059	T073	FALSE	FALSE	0	0	1	1	none	0.000122865341667
T065	T073	FALSE	FALSE	0	0	1	1	none	8.10507196973e-05
T069	T073	FALSE	FALSE	0	0	1	1	none	0.0001251173728868
S002	T075	TRUE	TRUE	0	0	1	1	none	7.30569801896e-05
S007	T075	TRUE	TRUE	0	0	1	1	none	6.6955736316e-05
S021	T075	TRUE	TRUE	0	0	1	1	none	7.09746416394e-05
S024	T075	TRUE	TRUE	0	0	1	1	none	7.14942087218e-05
S025	T075	TRUE	TRUE	0	0	1	1	none	7.85140510636e-05
S026	T075	TRUE	TRUE	0	0	1	1	none	7.25948736419e-05
S038	T075	TRUE	TRUE	0	0	1	1	none	6.60709486403e-05
S039	T075	TRUE	TRUE	0	0	1	1	none	7.21034655168e-05
S040	T075	TRUE	TRUE	0	0	1	1	none	0.0001046476219198
S042	T075	TRUE	TRUE	0	0	1	1	none	7.04040137636e-05
S071	T075	TRUE	TRUE	0	0	1	1	none	8.92655158532e-05
S078	T075	TRUE	TRUE	0	0	1	1	none	7.10415610066e-05
S081	T075	TRUE	TRUE	0	0	1	1	none	7.17743096317e-05
S085	T075	TRUE	TRUE	0	0	1	1	none	9.90355218896e-05
S087	T075	TRUE	TRUE	0	0	1	1	none	0.0001123620525487
S093	T075	TRUE	TRUE	0	0	1	1	none	8.34086748572e-05
S097	T075	TRUE	TRUE	0	0	1	1	none	7.68167888066e-05
S102	T075	TRUE	TRUE	0	0	1	1	none	0.0001065126635476
S106	T075	TRUE	TRUE	0	0	1	1	none	7.13985764046e-05
S130	T075	TRUE	TRUE	0	0	1	1	none	0.0001118905454581
T009	T075	FALSE	FALSE	0	0	1	1	none	8.52408279044e-05
T010	T075	FALSE	FALSE	0	0	1	1	none	8.6014650296e-05
T013	T075	FALSE	FALSE	0	0	1	1	none	7.35096846909e-05
T014	T075	TRUE	TRUE	0	0	1	1	none	7.07079454569e-05
T020	T075	TRUE	TRUE	0	0	1	1	none	6.74156585936e-05
T021	T075	FALSE	FALSE	0	0	1	1	none	8.5467211219e-05
T028	T075	TRUE	TRUE	0	0	1	1	none	7.69607025126e-05
T035a	T075	TRUE	TRUE	0	0	1	1	none	0.0001131718998362
T035b	T075	FALSE	FALSE	0	0	1	1	none	8.52779266777e-05
T040	T075	TRUE	TRUE	0	0	1	1	none	7.40455005354e-05
T056	T075	FALSE	FALSE	0	0	1	1	none	9.1220837337e-05
T059	T075	TRUE	TRUE	0	0	1	1	none	0.0001108343498318
T065	T075	TRUE	TRUE	0	0	1	1	none	6.77989427969e-05
T069	T075	TRUE	TRUE	0	0	1	1	none	0.0001130863810516
T073	T075	FALSE	FALSE	0	0	1	1	none	8.48568186864e-05
S002	T077	FALSE	FALSE	0	0	1	1	none	2.98974050574e-05
S007	T077	FALSE	FALSE	0	0	1	1	none	8.0817905749e-05
S021	T077	FALSE	FALSE	0	0	1	1	none	2.78150665072e-05
S024	T077	FALSE	FALSE	0	0	1	1	none	2.83346335896e-05
S025	T077	FALSE	FALSE	0	0	1	1	none	3.16152719994e-05
S026	T077	FALSE	FALSE	0	0	1	1	none	2.10789717117e-05
S038	T077	FALSE	FALSE	0	0	1	1	none	7.99331180733e-05
S039	T077	FALSE	FALSE	0	0	1	1	none	2.89438903846e-05
S040	T077	FALSE	FALSE	0	0	1	1	none	0.0001172890062876
S042	T077	FALSE	FALSE	0	0	1	1	none	2.72444386314e-05
S071	T077	FALSE	FALSE	0	0	1	1	none	0.000101906900221
S078	T077	FALSE	FALSE	0	0	1	1	none	2.78819858744e-05
S081	T077	FALSE	FALSE	0	0	1	1	none	2.86147344995e-05
S085	T077	FALSE	FALSE	0	0	1	1	none	0.0001116769062574
S087	T077	FALSE	FALSE	0	0	1	1	none	0.0001250034369165
S093	T077	FALSE	FALSE	0	0	1	1	none	9.6050059225e-05
S097	T077	FALSE	FALSE	0	0	1	1	none	2.99180097424e-05
S102	T077	FALSE	FALSE	0	0	1	1	none	0.0001191540479154
S106	T077	FALSE	FALSE	0	0	1	1	none	2.82390012724e-05
S130	T077	FALSE	FALSE	0	0	1	1	none	0.0001245319298259
T009	T077	FALSE	FALSE	0	0	1	1	none	5.586815609e-06
T010	T077	FALSE	FALSE	0	0	1	1	none	6.3606380006e-06
T013	T077	FALSE	FALSE	0	0	1	1	none	8.73718541239e-05
T014	T077	FALSE	FALSE	0	0	1	1	none	2.75483703247e-05
T020	T077	FALSE	FALSE	0	0	1	1	none	8.12778280266e-05
T021	T077	TRUE	TRUE	0	0	1	1	none	1.2207850652e-06
T028	T077	FALSE	FALSE	0	0	1	1	none	9.08228719456e-05
T035a	T077	FALSE	FALSE	0	0	1	1	none	0.000125813284204
T035b	T077	FALSE	FALSE	0	0	1	1	none	5.6239143823e-06
T040	T077	FALSE	FALSE	0	0	1	1	none	3.08859254032e-05
T056	T077	FALSE	FALSE	0	0	1	1	none	1.15668250416e-05
T059	T077	FALSE	FALSE	0	0	1	1	none	0.0001234757341996
T065	T077	FALSE	FALSE	0	0	1	1	none	8.16611122299e-05
T069	T077	FALSE	FALSE	0	0	1	1	none	0.0001257277654194
T073	T077	TRUE	TRUE	0	0	1	1	none	1.8311775978e-06
T075	T077	FALSE	FALSE	0	0	1	1	none	8.5467211219e-05
S002	T087	TRUE	TRUE	0	0	1	1	none	2.79985871546e-05
S007	T087	TRUE	TRUE	0	0	1	1	none	7.89190878462e-05
S021	T087	TRUE	TRUE	0	0	1	1	none	2.59162486044e-05
S024	T087	TRUE	TRUE	0	0	1	1	none	2.64358156868e-05
S025	T087	TRUE	TRUE	0	0	1	1	none	2.97164540966e-05
S026	T087	TRUE	TRUE	0	0	1	1	none	1.91801538089e-05
S038	T087	TRUE	TRUE	0	0	1	1	none	7.80343001705e-05
S039	T087	TRUE	TRUE	0	0	1	1	none	2.70450724818e-05
S040	T087	TRUE	TRUE	0	0	1	1	none	0.0001153901883848
S042	T087	TRUE	TRUE	0	0	1	1	none	2.53456207286e-05
S071	T087	TRUE	TRUE	0	0	1	1	none	0.0001000080823182
S078	T087	TRUE	TRUE	0	0	1	1	none	2.59831679716e-05
S081	T087	TRUE	TRUE	0	0	1	1	none	2.67159165967e-05
S085	T087	TRUE	TRUE	0	0	1	1	none	0.0001097780883546
S087	T087	TRUE	TRUE	0	0	1	1	none	0.0001231046190137
S093	T087	TRUE	TRUE	0	0	1	1	none	9.41512413222e-05
S097	T087	TRUE	TRUE	0	0	1	1	none	2.80191918396e-05
S102	T087	TRUE	TRUE	0	0	1	1	none	0.0001172552300126
S106	T087	TRUE	TRUE	0	0	1	1	none	2.63401833696e-05
S130	T087	TRUE	TRUE	0	0	1	1	none	0.0001226331119231
T009	T087	FALSE	FALSE	0	0	1	1	none	4.9087827714e-06
T010	T087	FALSE	FALSE	0	0	1	1	none	5.682605163e-06
T013	T087	FALSE	FALSE	0	0	1	1	none	8.54730362211e-05
T014	T087	TRUE	TRUE	0	0	1	1	none	2.56495524219e-05
T020	T087	TRUE	TRUE	0	0	1	1	none	7.93790101238e-05
T021	T087	FALSE	FALSE	0	0	1	1	none	5.135166086e-06
T028	T087	TRUE	TRUE	0	0	1	1	none	8.89240540428e-05
T035a	T087	TRUE	TRUE	0	0	1	1	none	0.0001239144663012
T035b	T087	FALSE	FALSE	0	0	1	1	none	4.9458815447e-06
T040	T087	TRUE	TRUE	0	0	1	1	none	2.89871075004e-05
T056	T087	FALSE	FALSE	0	0	1	1	none	1.0888792204e-05
T059	T087	TRUE	TRUE	0	0	1	1	none	0.0001215769162968
T065	T087	TRUE	TRUE	0	0	1	1	none	7.97622943271e-05
T069	T087	TRUE	TRUE	0	0	1	1	none	0.0001238289475166
T073	T087	FALSE	FALSE	0	0	1	1	none	4.5247735534e-06
T075	T087	TRUE	TRUE	0	0	1	1	none	8.35683933162e-05
T077	T087	FALSE	FALSE	0	0	1	1	none	5.135166086e-06
S002	T092	TRUE	TRUE	0	0	1	1	none	6.26634979392e-05
S007	T092	TRUE	TRUE	0	0	1	1	none	2.33904331996e-05
S021	T092	TRUE	TRUE	0	0	1	1	none	6.0581159389e-05
S024	T092	TRUE	TRUE	0	0	1	1	none	6.11007264714e-05
S025	T092	TRUE	TRUE	0	0	1	1	none	6.81205688132e-05
S026	T092	TRUE	TRUE	0	0	1	1	none	6.22013913915e-05
S038	T092	TRUE	TRUE	0	0	1	1	none	3.21309109699e-05
S039	T092	TRUE	TRUE	0	0	1	1	none	6.17099832664e-05
S040	T092	TRUE	TRUE	0	0	1	1	none	9.42541396694e-05
S042	T092	TRUE	TRUE	0	0	1	1	none	6.00105315132e-05
S071	T092	TRUE	TRUE	0	0	1	1	none	7.88720336028e-05
S078	T092	TRUE	TRUE	0	0	1	1	none	6.06480787562e-05
S081	T092	TRUE	TRUE	0	0	1	1	none	6.13808273813e-05
S085	T092	TRUE	TRUE	0	0	1	1	none	8.86420396392e-05
S087	T092	TRUE	TRUE	0	0	1	1	none	0.0001019685702983
S093	T092	TRUE	TRUE	0	0	1	1	none	7.30151926068e-05
S097	T092	TRUE	TRUE	0	0	1	1	none	6.64233065562e-05
S102	T092	TRUE	TRUE	0	0	1	1	none	9.61191812972e-05
S106	T092	TRUE	TRUE	0	0	1	1	none	6.10050941542e-05
S130	T092	TRUE	TRUE	0	0	1	1	none	0.0001014970632077
T009	T092	FALSE	FALSE	0	0	1	1	none	7.4847345654e-05
T010	T092	FALSE	FALSE	0	0	1	1	none	7.56211680456e-05
T013	T092	FALSE	FALSE	0	0	1	1	none	3.95696470205e-05
T014	T092	TRUE	TRUE	0	0	1	1	none	6.03144632065e-05
T020	T092	TRUE	TRUE	0	0	1	1	none	3.34756209232e-05
T021	T092	FALSE	FALSE	0	0	1	1	none	7.50737289686e-05
T028	T092	TRUE	TRUE	0	0	1	1	none	3.2174614331e-05
T035a	T092	TRUE	TRUE	0	0	1	1	none	0.0001027784175858
T035b	T092	FALSE	FALSE	0	0	1	1	none	7.48844444273e-05
T040	T092	TRUE	TRUE	0	0	1	1	none	6.3652018285e-05
T056	T092	FALSE	FALSE	0	0	1	1	none	8.08273550866e-05
T059	T092	TRUE	TRUE	0	0	1	1	none	0.0001004408675814
T065	T092	TRUE	TRUE	0	0	1	1	none	3.38589051265e-05
T069	T092	TRUE	TRUE	0	0	1	1	none	0.0001026928988012
T073	T092	FALSE	FALSE	0	0	1	1	none	7.4463336436e-05
T075	T092	TRUE	TRUE	0	0	1	1	none	6.12115595356e-05
T077	T092	FALSE	FALSE	0	0	1	1	none	7.50737289686e-05
T087	T092	TRUE	TRUE	0	0	1	1	none	7.31749110658e-05
S002	T095	TRUE	TRUE	0	0	1	1	none	0.0001124778532017
S007	T095	TRUE	TRUE	0	0	1	1	none	0.0001075973943933
S021	T095	TRUE	TRUE	0	0	1	1	none	0.0001103955146515
S024	T095	TRUE	TRUE	0	0	1	1	none	0.0001109150817339
S025	T095	TRUE	TRUE	0	0	1	1	none	0.0001179349240757
S026	T095	TRUE	TRUE	0	0	1	1	none	0.000112015746654
S038	T095	TRUE	TRUE	0	0	1	1	none	0.0001067126067176
S039	T095	TRUE	TRUE	0	0	1	1	none	0.0001115243385289
S040	T095	TRUE	TRUE	0	0	1	1	none	6.23437257719e-05
S042	T095	TRUE	TRUE	0	0	1	1	none	0.0001098248867757
S071	T095	TRUE	TRUE	0	0	1	1	none	4.69616197053e-05
S078	T095	TRUE	TRUE	0	0	1	1	none	0.0001104624340187
S081	T095	TRUE	TRUE	0	0	1	1	none	0.0001111951826438
S085	T095	TRUE	TRUE	0	0	1	1	none	2.75851201057e-05
S087	T095	TRUE	TRUE	0	0	1	1	none	1.9183639426e-06
S093	T095	TRUE	TRUE	0	0	1	1	none	3.00588100713e-05
S097	T095	TRUE	TRUE	0	0	1	1	none	0.0001162376618187
S102	T095	TRUE	TRUE	0	0	1	1	none	6.42087673997e-05
S106	T095	TRUE	TRUE	0	0	1	1	none	0.0001108194494167
S130	T095	TRUE	TRUE	0	0	1	1	none	2.6676419172e-06
T009	T095	FALSE	FALSE	0	0	1	1	none	0.0001246617009165
T010	T095	FALSE	FALSE	0	0	1	1	none	0.0001254355233081
T013	T095	FALSE	FALSE	0	0	1	1	none	0.0001141513427682
T014	T095	TRUE	TRUE	0	0	1	1	none	0.000110128818469
T020	T095	TRUE	TRUE	0	0	1	1	none	0.0001080573166709
T021	T095	FALSE	FALSE	0	0	1	1	none	0.0001248880842311
T028	T095	TRUE	TRUE	0	0	1	1	none	0.0001176023605899
T035a	T095	TRUE	TRUE	0	0	1	1	none	5.7985845871e-06
T035b	T095	FALSE	FALSE	0	0	1	1	none	0.0001246987996898
T040	T095	TRUE	TRUE	0	0	1	1	none	0.0001134663735475
T056	T095	FALSE	FALSE	0	0	1	1	none	0.0001306417103491
T059	T095	TRUE	TRUE	0	0	1	1	none	6.85304536839e-05
T065	T095	TRUE	TRUE	0	0	1	1	none	0.0001084406008742
T069	T095	TRUE	TRUE	0	0	1	1	none	7.07824849037e-05
T073	T095	FALSE	FALSE	0	0	1	1	none	0.0001242776916985
T075	T095	TRUE	TRUE	0	0	1	1	none	0.0001122466998633
T077	T095	FALSE	FALSE	0	0	1	1	none	0.0001248880842311
T087	T095	TRUE	TRUE	0	0	1	1	none	0.0001229892663283
T092	T095	TRUE	TRUE	0	0	1	1	none	0.0001018532176129
S002	T099a	TRUE	TRUE	0	0	1	1	none	0.000110690476393
S007	T099a	TRUE	TRUE	0	0	1	1	none	0.0001058100175846
S021	T099a	TRUE	TRUE	0	0	1	1	none	0.0001086081378428
S024	T099a	TRUE	TRUE	0	0	1	1	none	0.0001091277049252
S025	T099a	TRUE	TRUE	0	0	1	1	none	0.000116147547267
S026	T099a	TRUE	TRUE	0	0	1	1	none	0.0001102283698453
S038	T099a	TRUE	TRUE	0	0	1	1	none	0.0001049252299089
S039	T099a	TRUE	TRUE	0	0	1	1	none	0.0001097369617202
S040	T099a	TRUE	TRUE	0	0	1	1	none	6.05563489632e-05
S042	T099a	TRUE	TRUE	0	0	1	1	none	0.000108037509967
S071	T099a	TRUE	TRUE	0	0	1	1	none	4.51742428966e-05
S078	T099a	TRUE	TRUE	0	0	1	1	none	0.00010867505721
S081	T099a	TRUE	TRUE	0	0	1	1	none	0.0001094078058351
S085	T099a	TRUE	TRUE	0	0	1	1	none	2.5797743297e-05
S087	T099a	TRUE	TRUE	0	0	1	1	none	4.4221455561e-06
S093	T099a	TRUE	TRUE	0	0	1	1	none	2.82714332626e-05
S097	T099a	TRUE	TRUE	0	0	1	1	none	0.00011445028501
S102	T099a	TRUE	TRUE	0	0	1	1	none	6.2421390591e-05
S106	T099a	TRUE	TRUE	0	0	1	1	none	0.000109032072608
S130	T099a	TRUE	TRUE	0	0	1	1	none	3.9506384655e-06
T009	T099a	FALSE	FALSE	0	0	1	1	none	0.0001228743241078
T010	T099a	FALSE	FALSE	0	0	1	1	none	0.0001236481464994
T013	T099a	FALSE	FALSE	0	0	1	1	none	0.0001123639659595
T014	T099a	TRUE	TRUE	0	0	1	1	none	0.0001083414416603
T020	T099a	TRUE	TRUE	0	0	1	1	none	0.0001062699398622
T021	T099a	FALSE	FALSE	0	0	1	1	none	0.0001231007074224
T028	T099a	TRUE	TRUE	0	0	1	1	none	0.0001158149837812
T035a	T099a	TRUE	TRUE	0	0	1	1	none	5.2319928436e-06
T035b	T099a	FALSE	FALSE	0	0	1	1	none	0.0001229114228811
T040	T099a	TRUE	TRUE	0	0	1	1	none	0.0001116789967388
T056	T099a	FALSE	FALSE	0	0	1	1	none	0.0001288543335404
T059	T099a	TRUE	TRUE	0	0	1	1	none	6.67430768752e-05
T065	T099a	TRUE	TRUE	0	0	1	1	none	0.0001066532240655
T069	T099a	TRUE	TRUE	0	0	1	1	none	6.8995108095e-05
T073	T099a	FALSE	FALSE	0	0	1	1	none	0.0001224903148898
T075	T099a	TRUE	TRUE	0	0	1	1	none	0.0001104593230546
T077	T099a	FALSE	FALSE	0	0	1	1	none	0.0001231007074224
T087	T099a	TRUE	TRUE	0	0	1	1	none	0.0001212018895196
T092	T099a	TRUE	TRUE	0	0	1	1	none	0.0001000658408042
T095	T099a	TRUE	TRUE	0	0	1	1	none	4.3067928707e-06
S002	T102	FALSE	FALSE	0	0	1	1	none	0.0001169988786251
S007	T102	FALSE	FALSE	0	0	1	1	none	0.0001121184198167
S021	T102	FALSE	FALSE	0	0	1	1	none	0.0001149165400749
S024	T102	FALSE	FALSE	0	0	1	1	none	0.0001154361071573
S025	T102	FALSE	FALSE	0	0	1	1	none	0.0001224559494991
S026	T102	FALSE	FALSE	0	0	1	1	none	0.0001165367720774
S038	T102	FALSE	FALSE	0	0	1	1	none	0.000111233632141
S039	T102	FALSE	FALSE	0	0	1	1	none	0.0001160453639523
S040	T102	FALSE	FALSE	0	0	1	1	none	6.68647511953e-05
S042	T102	FALSE	FALSE	0	0	1	1	none	0.0001143459121991
S071	T102	FALSE	FALSE	0	0	1	1	none	5.14826451287e-05
S078	T102	FALSE	FALSE	0	0	1	1	none	0.0001149834594421
S081	T102	FALSE	FALSE	0	0	1	1	none	0.0001157162080672
S085	T102	FALSE	FALSE	0	0	1	1	none	3.21061455291e-05
S087	T102	FALSE	FALSE	0	0	1	1	none	6.439389366e-06
S093	T102	FALSE	FALSE	0	0	1	1	none	3.45798354947e-05
S097	T102	FALSE	FALSE	0	0	1	1	none	0.0001207586872421
S102	T102	FALSE	FALSE	0	0	1	1	none	6.87297928230999e-05
S106	T102	FALSE	FALSE	0	0	1	1	none	0.0001153404748401
S130	T102	FALSE	FALSE	0	0	1	1	none	7.1886673406e-06
T009	T102	FALSE	FALSE	0	0	1	1	none	0.0001291827263399
T010	T102	FALSE	FALSE	0	0	1	1	none	0.0001299565487315
T013	T102	FALSE	FALSE	0	0	1	1	none	0.0001186723681916
T014	T102	FALSE	FALSE	0	0	1	1	none	0.0001146498438924
T020	T102	FALSE	FALSE	0	0	1	1	none	0.0001125783420943
T021	T102	FALSE	FALSE	0	0	1	1	none	0.0001294091096545
T028	T102	FALSE	FALSE	0	0	1	1	none	0.0001221233860133
T035a	T102	FALSE	FALSE	0	0	1	1	none	1.03196100105e-05
T035b	T102	FALSE	FALSE	0	0	1	1	none	0.0001292198251132
T040	T102	FALSE	FALSE	0	0	1	1	none	0.0001179873989709
T056	T102	FALSE	FALSE	0	0	1	1	none	0.0001351627357725
T059	T102	FALSE	FALSE	0	0	1	1	none	7.30514791073e-05
T065	T102	FALSE	FALSE	0	0	1	1	none	0.0001129616262976
T069	T102	FALSE	FALSE	0	0	1	1	none	7.53035103270999e-05
T073	T102	FALSE	FALSE	0	0	1	1	none	0.0001287987171219
T075	T102	FALSE	FALSE	0	0	1	1	none	0.0001167677252867
T077	T102	FALSE	FALSE	0	0	1	1	none	0.0001294091096545
T087	T102	FALSE	FALSE	0	0	1	1	none	0.0001275102917517
T092	T102	FALSE	FALSE	0	0	1	1	none	0.0001063742430363
T095	T102	TRUE	TRUE	1	0	1	1	anc	6.103925326e-07
T099a	T102	FALSE	FALSE	0	0	1	1	none	8.8278182941e-06
S002	T104	FALSE	FALSE	0	0	1	1	none	6.72685456382e-05
S007	T104	FALSE	FALSE	0	0	1	1	none	2.79954808986e-05
S021	T104	FALSE	FALSE	0	0	1	1	none	6.5186207088e-05
S024	T104	FALSE	FALSE	0	0	1	1	none	6.57057741704e-05
S025	T104	FALSE	FALSE	0	0	1	1	none	7.27256165122e-05
S026	T104	FALSE	FALSE	0	0	1	1	none	6.68064390905e-05
S038	T104	FALSE	FALSE	0	0	1	1	none	3.67359586689e-05
S039	T104	FALSE	FALSE	0	0	1	1	none	6.63150309654e-05
S040	T104	FALSE	FALSE	0	0	1	1	none	9.88591873684e-05
S042	T104	FALSE	FALSE	0	0	1	1	none	6.46155792122e-05
S071	T104	FALSE	FALSE	0	0	1	1	none	8.34770813018e-05
S078	T104	FALSE	FALSE	0	0	1	1	none	6.52531264552e-05
S081	T104	FALSE	FALSE	0	0	1	1	none	6.59858750803e-05
S085	T104	FALSE	FALSE	0	0	1	1	none	9.32470873382e-05
S087	T104	FALSE	FALSE	0	0	1	1	none	0.0001065736179973
S093	T104	FALSE	FALSE	0	0	1	1	none	7.76202403058e-05
S097	T104	FALSE	FALSE	0	0	1	1	none	7.10283542552e-05
S102	T104	FALSE	FALSE	0	0	1	1	none	0.0001007242289962
S106	T104	FALSE	FALSE	0	0	1	1	none	6.56101418532e-05
S130	T104	FALSE	FALSE	0	0	1	1	none	0.0001061021109067
T009	T104	FALSE	FALSE	0	0	1	1	none	7.9452393353e-05
T010	T104	FALSE	FALSE	0	0	1	1	none	8.02262157446e-05
T013	T104	FALSE	FALSE	0	0	1	1	none	4.41746947195e-05
T014	T104	FALSE	FALSE	0	0	1	1	none	6.49195109055e-05
T020	T104	FALSE	FALSE	0	0	1	1	none	3.80806686222e-05
T021	T104	FALSE	FALSE	0	0	1	1	none	7.96787766676e-05
T028	T104	FALSE	FALSE	0	0	1	1	none	3.677966203e-05
T035a	T104	FALSE	FALSE	0	0	1	1	none	0.0001073834652848
T035b	T104	FALSE	FALSE	0	0	1	1	none	7.94894921263e-05
T040	T104	FALSE	FALSE	0	0	1	1	none	6.8257065984e-05
T056	T104	FALSE	FALSE	0	0	1	1	none	8.54324027856e-05
T059	T104	FALSE	FALSE	0	0	1	1	none	0.0001050459152804
T065	T104	FALSE	FALSE	0	0	1	1	none	3.84639528255e-05
T069	T104	FALSE	FALSE	0	0	1	1	none	0.0001072979465002
T073	T104	FALSE	FALSE	0	0	1	1	none	7.9068384135e-05
T075	T104	FALSE	FALSE	0	0	1	1	none	6.58166072346e-05
T077	T104	FALSE	FALSE	0	0	1	1	none	7.96787766676e-05
T087	T104	FALSE	FALSE	0	0	1	1	none	7.77799587648e-05
T092	T104	TRUE	TRUE	1	0	1	1	anc	1.8311775978e-06
T095	T104	FALSE	FALSE	0	0	1	1	none	0.0001064582653119
T099a	T104	FALSE	FALSE	0	0	1	1	none	0.0001046708885032
T102	T104	FALSE	FALSE	0	0	1	1	none	0.0001109792907353
S002	T105	FALSE	FALSE	0	0	1	1	none	7.04716662657e-05
S007	T105	FALSE	FALSE	0	0	1	1	none	4.08238669721e-05
S021	T105	FALSE	FALSE	0	0	1	1	none	6.83893277155e-05
S024	T105	FALSE	FALSE	0	0	1	1	none	6.89088947979e-05
S025	T105	FALSE	FALSE	0	0	1	1	none	7.59287371397e-05
S026	T105	FALSE	FALSE	0	0	1	1	none	7.0009559718e-05
S038	T105	FALSE	FALSE	0	0	1	1	none	5.5193051904e-06
S039	T105	FALSE	FALSE	0	0	1	1	none	6.95181515929e-05
S040	T105	FALSE	FALSE	0	0	1	1	none	0.0001020623079959
S042	T105	FALSE	FALSE	0	0	1	1	none	6.78186998397e-05
S071	T105	FALSE	FALSE	0	0	1	1	none	8.66802019293e-05
S078	T105	FALSE	FALSE	0	0	1	1	none	6.84562470827e-05
S081	T105	FALSE	FALSE	0	0	1	1	none	6.91889957078e-05
S085	T105	FALSE	FALSE	0	0	1	1	none	9.64502079657e-05
S087	T105	FALSE	FALSE	0	0	1	1	none	0.0001097767386248
S093	T105	FALSE	FALSE	0	0	1	1	none	8.08233609333e-05
S097	T105	FALSE	FALSE	0	0	1	1	none	7.42314748827e-05
S102	T105	FALSE	FALSE	0	0	1	1	none	0.0001039273496237
S106	T105	FALSE	FALSE	0	0	1	1	none	6.88132624807e-05
S130	T105	FALSE	FALSE	0	0	1	1	none	0.0001093052315342
T009	T105	FALSE	FALSE	0	0	1	1	none	8.26555139805e-05
T010	T105	FALSE	FALSE	0	0	1	1	none	8.34293363721e-05
T013	T105	FALSE	FALSE	0	0	1	1	none	1.04599365144e-05
T014	T105	FALSE	FALSE	0	0	1	1	none	6.8122631533e-05
T020	T105	FALSE	FALSE	0	0	1	1	none	6.8640151437e-06
T021	T105	FALSE	FALSE	0	0	1	1	none	8.28818972951e-05
T028	T105	FALSE	FALSE	0	0	1	1	none	5.08288331687e-05
T035a	T105	FALSE	FALSE	0	0	1	1	none	0.0001105865859123
T035b	T105	FALSE	FALSE	0	0	1	1	none	8.26926127538e-05
T040	T105	FALSE	FALSE	0	0	1	1	none	7.14601866115e-05
T056	T105	FALSE	FALSE	0	0	1	1	none	8.86355234131e-05
T059	T105	FALSE	FALSE	0	0	1	1	none	0.0001082490359079
T065	T105	TRUE	TRUE	1	0	1	1	anc	6.103925326e-07
T069	T105	FALSE	FALSE	0	0	1	1	none	0.0001105010671277
T073	T105	FALSE	FALSE	0	0	1	1	none	8.22715047625e-05
T075	T105	FALSE	FALSE	0	0	1	1	none	6.90197278621e-05
T077	T105	FALSE	FALSE	0	0	1	1	none	8.28818972951e-05
T087	T105	FALSE	FALSE	0	0	1	1	none	8.09830793923e-05
T092	T105	FALSE	FALSE	0	0	1	1	none	3.50796901917e-05
T095	T105	FALSE	FALSE	0	0	1	1	none	0.0001096613859394
T099a	T105	FALSE	FALSE	0	0	1	1	none	0.0001078740091307
T102	T105	FALSE	FALSE	0	0	1	1	none	0.0001141824113628
T104	T105	FALSE	FALSE	0	0	1	1	none	3.96847378907e-05
S002	T107	FALSE	FALSE	0	0	1	1	none	0.0001169988786251
S007	T107	FALSE	FALSE	0	0	1	1	none	0.0001121184198167
S021	T107	FALSE	FALSE	0	0	1	1	none	0.0001149165400749
S024	T107	FALSE	FALSE	0	0	1	1	none	0.0001154361071573
S025	T107	FALSE	FALSE	0	0	1	1	none	0.0001224559494991
S026	T107	FALSE	FALSE	0	0	1	1	none	0.0001165367720774
S038	T107	FALSE	FALSE	0	0	1	1	none	0.000111233632141
S039	T107	FALSE	FALSE	0	0	1	1	none	0.0001160453639523
S040	T107	FALSE	FALSE	0	0	1	1	none	6.68647511953e-05
S042	T107	FALSE	FALSE	0	0	1	1	none	0.0001143459121991
S071	T107	FALSE	FALSE	0	0	1	1	none	5.14826451287e-05
S078	T107	FALSE	FALSE	0	0	1	1	none	0.0001149834594421
S081	T107	FALSE	FALSE	0	0	1	1	none	0.0001157162080672
S085	T107	FALSE	FALSE	0	0	1	1	none	3.21061455291e-05
S087	T107	FALSE	FALSE	0	0	1	1	none	6.439389366e-06
S093	T107	FALSE	FALSE	0	0	1	1	none	3.45798354947e-05
S097	T107	FALSE	FALSE	0	0	1	1	none	0.0001207586872421
S102	T107	FALSE	FALSE	0	0	1	1	none	6.87297928230999e-05
S106	T107	FALSE	FALSE	0	0	1	1	none	0.0001153404748401
S130	T107	FALSE	FALSE	0	0	1	1	none	7.1886673406e-06
T009	T107	FALSE	FALSE	0	0	1	1	none	0.0001291827263399
T010	T107	FALSE	FALSE	0	0	1	1	none	0.0001299565487315
T013	T107	FALSE	FALSE	0	0	1	1	none	0.0001186723681916
T014	T107	FALSE	FALSE	0	0	1	1	none	0.0001146498438924
T020	T107	FALSE	FALSE	0	0	1	1	none	0.0001125783420943
T021	T107	FALSE	FALSE	0	0	1	1	none	0.0001294091096545
T028	T107	FALSE	FALSE	0	0	1	1	none	0.0001221233860133
T035a	T107	FALSE	FALSE	0	0	1	1	none	1.03196100105e-05
T035b	T107	FALSE	FALSE	0	0	1	1	none	0.0001292198251132
T040	T107	FALSE	FALSE	0	0	1	1	none	0.0001179873989709
T056	T107	FALSE	FALSE	0	0	1	1	none	0.0001351627357725
T059	T107	FALSE	FALSE	0	0	1	1	none	7.30514791073e-05
T065	T107	FALSE	FALSE	0	0	1	1	none	0.0001129616262976
T069	T107	FALSE	FALSE	0	0	1	1	none	7.53035103270999e-05
T073	T107	FALSE	FALSE	0	0	1	1	none	0.0001287987171219
T075	T107	FALSE	FALSE	0	0	1	1	none	0.0001167677252867
T077	T107	FALSE	FALSE	0	0	1	1	none	0.0001294091096545
T087	T107	FALSE	FALSE	0	0	1	1	none	0.0001275102917517
T092	T107	FALSE	FALSE	0	0	1	1	none	0.0001063742430363
T095	T107	TRUE	TRUE	1	0	1	1	anc	6.103925326e-07
T099a	T107	FALSE	FALSE	0	0	1	1	none	8.8278182941e-06
T102	T107	FALSE	FALSE	0	0	1	1	none	4.8831402608e-06
T104	T107	FALSE	FALSE	0	0	1	1	none	0.0001109792907353
T105	T107	FALSE	FALSE	0	0	1	1	none	0.0001141824113628
S002	T126	TRUE	TRUE	0	0	1	1	none	0.000120040030606
S007	T126	TRUE	TRUE	0	0	1	1	none	0.0001151595717976
S021	T126	TRUE	TRUE	0	0	1	1	none	0.0001179576920558
S024	T126	TRUE	TRUE	0	0	1	1	none	0.0001184772591382
S025	T126	TRUE	TRUE	0	0	1	1	none	0.00012549710148
S026	T126	TRUE	TRUE	0	0	1	1	none	0.0001195779240583
S038	T126	TRUE	TRUE	0	0	1	1	none	0.0001142747841219
S039	T126	TRUE	TRUE	0	0	1	1	none	0.0001190865159332
S040	T126	TRUE	TRUE	0	0	1	1	none	5.49866386782e-05
S042	T126	TRUE	TRUE	0	0	1	1	none	0.00011738706418
S071	T126	TRUE	TRUE	0	0	1	1	none	3.17641464796e-05
S078	T126	TRUE	TRUE	0	0	1	1	none	0.000118024611423
S081	T126	TRUE	TRUE	0	0	1	1	none	0.0001187573600481
S085	T126	TRUE	TRUE	0	0	1	1	none	6.4293803146e-05
S087	T126	TRUE	TRUE	0	0	1	1	none	7.76203338051e-05
S093	T126	TRUE	TRUE	0	0	1	1	none	4.86669561136e-05
S097	T126	TRUE	TRUE	0	0	1	1	none	0.000123799839223
S102	T126	TRUE	TRUE	0	0	1	1	none	5.6851680306e-05
S106	T126	TRUE	TRUE	0	0	1	1	none	0.000118381626821
S130	T126	TRUE	TRUE	0	0	1	1	none	7.71488267145e-05
T009	T126	FALSE	FALSE	0	0	1	1	none	0.0001322238783208
T010	T126	FALSE	FALSE	0	0	1	1	none	0.0001329977007124
T013	T126	FALSE	FALSE	0	0	1	1	none	0.0001217135201725
T014	T126	TRUE	TRUE	0	0	1	1	none	0.0001176909958733
T020	T126	TRUE	TRUE	0	0	1	1	none	0.0001156194940752
T021	T126	FALSE	FALSE	0	0	1	1	none	0.0001324502616354
T028	T126	TRUE	TRUE	0	0	1	1	none	0.0001251645379942
T035a	T126	TRUE	TRUE	0	0	1	1	none	7.84301810926e-05
T035b	T126	FALSE	FALSE	0	0	1	1	none	0.0001322609770941
T040	T126	TRUE	TRUE	0	0	1	1	none	0.0001210285509518
T056	T126	FALSE	FALSE	0	0	1	1	none	0.0001382038877534
T059	T126	TRUE	TRUE	0	0	1	1	none	6.11733665902e-05
T065	T126	TRUE	TRUE	0	0	1	1	none	0.0001160027782785
T069	T126	TRUE	TRUE	0	0	1	1	none	4.4040130376e-05
T073	T126	FALSE	FALSE	0	0	1	1	none	0.0001318398691028
T075	T126	TRUE	TRUE	0	0	1	1	none	0.0001198088772676
T077	T126	FALSE	FALSE	0	0	1	1	none	0.0001324502616354
T087	T126	TRUE	TRUE	0	0	1	1	none	0.0001305514437326
T092	T126	TRUE	TRUE	0	0	1	1	none	0.0001094153950172
T095	T126	TRUE	TRUE	0	0	1	1	none	7.75049811197e-05
T099a	T126	TRUE	TRUE	0	0	1	1	none	7.5717604311e-05
T102	T126	FALSE	FALSE	0	0	1	1	none	8.20260065430999e-05
T104	T126	FALSE	FALSE	0	0	1	1	none	0.0001140204427162
T105	T126	FALSE	FALSE	0	0	1	1	none	0.0001172235633437
T107	T126	FALSE	FALSE	0	0	1	1	none	8.20260065430999e-05
S002	T156	FALSE	FALSE	0	0	1	1	none	7.23552915860999e-05
S007	T156	FALSE	FALSE	0	0	1	1	none	4.27074922925e-05
S021	T156	FALSE	FALSE	0	0	1	1	none	7.02729530358999e-05
S024	T156	FALSE	FALSE	0	0	1	1	none	7.07925201182999e-05
S025	T156	FALSE	FALSE	0	0	1	1	none	7.78123624600999e-05
S026	T156	FALSE	FALSE	0	0	1	1	none	7.18931850383999e-05
S038	T156	FALSE	FALSE	0	0	1	1	none	9.4768458768e-06
S039	T156	FALSE	FALSE	0	0	1	1	none	7.14017769132999e-05
S040	T156	FALSE	FALSE	0	0	1	1	none	0.0001039459333163
S042	T156	FALSE	FALSE	0	0	1	1	none	6.97023251600999e-05
S071	T156	FALSE	FALSE	0	0	1	1	none	8.85638272496999e-05
S078	T156	FALSE	FALSE	0	0	1	1	none	7.03398724030999e-05
S081	T156	FALSE	FALSE	0	0	1	1	none	7.10726210281999e-05
S085	T156	FALSE	FALSE	0	0	1	1	none	9.83338332860999e-05
S087	T156	FALSE	FALSE	0	0	1	1	none	0.0001116603639452
S093	T156	FALSE	FALSE	0	0	1	1	none	8.27069862536999e-05
S097	T156	FALSE	FALSE	0	0	1	1	none	7.61151002030999e-05
S102	T156	FALSE	FALSE	0	0	1	1	none	0.0001058109749441
S106	T156	FALSE	FALSE	0	0	1	1	none	7.06968878010999e-05
S130	T156	FALSE	FALSE	0	0	1	1	none	0.0001111888568546
T009	T156	FALSE	FALSE	0	0	1	1	none	8.45391393008999e-05
T010	T156	FALSE	FALSE	0	0	1	1	none	8.53129616925e-05
T013	T156	FALSE	FALSE	0	0	1	1	none	1.69155819274e-05
T014	T156	FALSE	FALSE	0	0	1	1	none	7.00062568533999e-05
T020	T156	FALSE	FALSE	0	0	1	1	none	1.08215558301e-05
T021	T156	FALSE	FALSE	0	0	1	1	none	8.47655226154999e-05
T028	T156	FALSE	FALSE	0	0	1	1	none	5.27124584891e-05
T035a	T156	FALSE	FALSE	0	0	1	1	none	0.0001124702112327
T035b	T156	FALSE	FALSE	0	0	1	1	none	8.45762380741999e-05
T040	T156	FALSE	FALSE	0	0	1	1	none	7.33438119318999e-05
T056	T156	FALSE	FALSE	0	0	1	1	none	9.05191487334999e-05
T059	T156	FALSE	FALSE	0	0	1	1	none	0.0001101326612283
T065	T156	FALSE	FALSE	0	0	1	1	none	1.12048400334e-05
T069	T156	FALSE	FALSE	0	0	1	1	none	0.0001123846924481
T073	T156	FALSE	FALSE	0	0	1	1	none	8.41551300828999e-05
T075	T156	FALSE	FALSE	0	0	1	1	none	7.09033531825e-05
T077	T156	FALSE	FALSE	0	0	1	1	none	8.47655226154999e-05
T087	T156	FALSE	FALSE	0	0	1	1	none	8.28667047126999e-05
T092	T156	FALSE	FALSE	0	0	1	1	none	3.69633155121e-05
T095	T156	FALSE	FALSE	0	0	1	1	none	0.0001115450112598
T099a	T156	FALSE	FALSE	0	0	1	1	none	0.0001097576344511
T102	T156	FALSE	FALSE	0	0	1	1	none	0.0001160660366832
T104	T156	FALSE	FALSE	0	0	1	1	none	4.15683632111e-05
T105	T156	FALSE	FALSE	0	0	1	1	none	1.24256250986e-05
T107	T156	FALSE	FALSE	0	0	1	1	none	0.0001160660366832
T126	T156	FALSE	FALSE	0	0	1	1	none	0.0001191071886641
S002	T159a	TRUE	TRUE	0	0	1	1	none	2.69908055956e-05
S007	T159a	TRUE	TRUE	0	0	1	1	none	7.79113062872e-05
S021	T159a	TRUE	TRUE	0	0	1	1	none	2.49084670454e-05
S024	T159a	TRUE	TRUE	0	0	1	1	none	2.54280341278e-05
S025	T159a	TRUE	TRUE	0	0	1	1	none	2.87086725376e-05
S026	T159a	TRUE	TRUE	0	0	1	1	none	1.81723722499e-05
S038	T159a	TRUE	TRUE	0	0	1	1	none	7.70265186115e-05
S039	T159a	TRUE	TRUE	0	0	1	1	none	2.60372909228e-05
S040	T159a	TRUE	TRUE	0	0	1	1	none	0.0001143824068258
S042	T159a	TRUE	TRUE	0	0	1	1	none	2.43378391696e-05
S071	T159a	TRUE	TRUE	0	0	1	1	none	9.90003007592e-05
S078	T159a	TRUE	TRUE	0	0	1	1	none	2.49753864126e-05
S081	T159a	TRUE	TRUE	0	0	1	1	none	2.57081350377e-05
S085	T159a	TRUE	TRUE	0	0	1	1	none	0.0001087703067956
S087	T159a	TRUE	TRUE	0	0	1	1	none	0.0001220968374547
S093	T159a	TRUE	TRUE	0	0	1	1	none	9.31434597632e-05
S097	T159a	TRUE	TRUE	0	0	1	1	none	2.70114102806e-05
S102	T159a	TRUE	TRUE	0	0	1	1	none	0.0001162474484536
S106	T159a	TRUE	TRUE	0	0	1	1	none	2.53324018106e-05
S130	T159a	TRUE	TRUE	0	0	1	1	none	0.0001216253303641
T009	T159a	TRUE	TRUE	0	1	1	1	desc	2.0698236146e-06
T010	T159a	TRUE	TRUE	0	1	1	1	desc	2.8436460062e-06
T013	T159a	FALSE	FALSE	0	0	1	1	none	8.44652546621e-05
T014	T159a	TRUE	TRUE	0	0	1	1	none	2.46417708629e-05
T020	T159a	TRUE	TRUE	0	0	1	1	none	7.83712285648e-05
T021	T159a	TRUE	TRUE	0	1	1	1	desc	2.2962069292e-06
T028	T159a	TRUE	TRUE	0	0	1	1	none	8.79162724838e-05
T035a	T159a	TRUE	TRUE	0	0	1	1	none	0.0001229066847422
T035b	T159a	TRUE	TRUE	0	1	1	1	desc	2.1069223879e-06
T040	T159a	TRUE	TRUE	0	0	1	1	none	2.79793259414e-05
T056	T159a	FALSE	FALSE	0	1	1	1	desc	8.0498330472e-06
T059	T159a	TRUE	TRUE	0	0	1	1	none	0.0001205691347378
T065	T159a	TRUE	TRUE	0	0	1	1	none	7.87545127681e-05
T069	T159a	TRUE	TRUE	0	0	1	1	none	0.0001228211659576
T073	T159a	TRUE	TRUE	0	1	1	1	desc	1.6858143966e-06
T075	T159a	TRUE	TRUE	0	0	1	1	none	8.25606117572e-05
T077	T159a	TRUE	TRUE	0	1	1	1	desc	2.2962069292e-06
T087	T159a	TRUE	TRUE	0	0	1	1	none	2.2285666242e-06
T092	T159a	TRUE	TRUE	0	0	1	1	none	7.21671295068e-05
T095	T159a	TRUE	TRUE	0	0	1	1	none	0.0001219814847693
T099a	T159a	TRUE	TRUE	0	0	1	1	none	0.0001201941079606
T102	T159a	FALSE	FALSE	0	0	1	1	none	0.0001265025101927
T104	T159a	FALSE	FALSE	0	0	1	1	none	7.67721772058e-05
T105	T159a	FALSE	FALSE	0	0	1	1	none	7.99752978333e-05
T107	T159a	FALSE	FALSE	0	0	1	1	none	0.0001265025101927
T126	T159a	TRUE	TRUE	0	0	1	1	none	0.0001295436621736
T156	T159a	FALSE	FALSE	0	0	1	1	none	8.18589231536999e-05
S002	T182	FALSE	FALSE	0	0	1	1	none	6.98976713402e-05
S007	T182	FALSE	FALSE	0	0	1	1	none	4.02498720466e-05
S021	T182	FALSE	FALSE	0	0	1	1	none	6.781533279e-05
S024	T182	FALSE	FALSE	0	0	1	1	none	6.83348998724e-05
S025	T182	FALSE	FALSE	0	0	1	1	none	7.53547422142e-05
S026	T182	FALSE	FALSE	0	0	1	1	none	6.94355647925e-05
S038	T182	FALSE	FALSE	0	0	1	1	none	7.0192256309e-06
S039	T182	FALSE	FALSE	0	0	1	1	none	6.89441566674e-05
S040	T182	FALSE	FALSE	0	0	1	1	none	0.0001014883130704
S042	T182	FALSE	FALSE	0	0	1	1	none	6.72447049142e-05
S071	T182	FALSE	FALSE	0	0	1	1	none	8.61062070038e-05
S078	T182	FALSE	FALSE	0	0	1	1	none	6.78822521572e-05
S081	T182	FALSE	FALSE	0	0	1	1	none	6.86150007823e-05
S085	T182	FALSE	FALSE	0	0	1	1	none	9.58762130402e-05
S087	T182	FALSE	FALSE	0	0	1	1	none	0.0001092027436993
S093	T182	FALSE	FALSE	0	0	1	1	none	8.02493660078e-05
S097	T182	FALSE	FALSE	0	0	1	1	none	7.36574799572e-05
S102	T182	FALSE	FALSE	0	0	1	1	none	0.0001033533546982
S106	T182	FALSE	FALSE	0	0	1	1	none	6.82392675552e-05
S130	T182	FALSE	FALSE	0	0	1	1	none	0.0001087312366087
T009	T182	FALSE	FALSE	0	0	1	1	none	8.2081519055e-05
T010	T182	FALSE	FALSE	0	0	1	1	none	8.28553414466e-05
T013	T182	FALSE	FALSE	0	0	1	1	none	1.44579616815e-05
T014	T182	FALSE	FALSE	0	0	1	1	none	6.75486366075e-05
T020	T182	FALSE	FALSE	0	0	1	1	none	8.3639355842e-06
T021	T182	FALSE	FALSE	0	0	1	1	none	8.23079023696e-05
T028	T182	FALSE	FALSE	0	0	1	1	none	5.02548382432e-05
T035a	T182	FALSE	FALSE	0	0	1	1	none	0.0001100125909868
T035b	T182	FALSE	FALSE	0	0	1	1	none	8.21186178283e-05
T040	T182	FALSE	FALSE	0	0	1	1	none	7.0886191686e-05
T056	T182	FALSE	FALSE	0	0	1	1	none	8.80615284876e-05
T059	T182	FALSE	FALSE	0	0	1	1	none	0.0001076750409824
T065	T182	FALSE	FALSE	0	0	1	1	none	8.7472197875e-06
T069	T182	FALSE	FALSE	0	0	1	1	none	0.0001099270722022
T073	T182	FALSE	FALSE	0	0	1	1	none	8.1697509837e-05
T075	T182	FALSE	FALSE	0	0	1	1	none	6.84457329366e-05
T077	T182	FALSE	FALSE	0	0	1	1	none	8.23079023696e-05
T087	T182	FALSE	FALSE	0	0	1	1	none	8.04090844668e-05
T092	T182	FALSE	FALSE	0	0	1	1	none	3.45056952662e-05
T095	T182	FALSE	FALSE	0	0	1	1	none	0.0001090873910139
T099a	T182	FALSE	FALSE	0	0	1	1	none	0.0001073000142052
T102	T182	FALSE	FALSE	0	0	1	1	none	0.0001136084164373
T104	T182	FALSE	FALSE	0	0	1	1	none	3.91107429652e-05
T105	T182	FALSE	FALSE	0	0	1	1	none	9.9680048527e-06
T107	T182	FALSE	FALSE	0	0	1	1	none	0.0001136084164373
T126	T182	FALSE	FALSE	0	0	1	1	none	0.0001166495684182
T156	T182	FALSE	FALSE	0	0	1	1	none	1.06308451079e-05
T159a	T182	FALSE	FALSE	0	0	1	1	none	7.94013029078e-05
S002	T188	TRUE	TRUE	0	0	1	1	none	7.86303568762e-05
S007	T188	TRUE	TRUE	0	0	1	1	none	3.93572921366e-05
S021	T188	TRUE	TRUE	0	0	1	1	none	7.6548018326e-05
S024	T188	TRUE	TRUE	0	0	1	1	none	7.70675854084e-05
S025	T188	TRUE	TRUE	0	0	1	1	none	8.40874277502e-05
S026	T188	TRUE	TRUE	0	0	1	1	none	7.81682503285e-05
S038	T188	TRUE	TRUE	0	0	1	1	none	4.80977699069e-05
S039	T188	TRUE	TRUE	0	0	1	1	none	7.76768422034e-05
S040	T188	TRUE	TRUE	0	0	1	1	none	0.0001102209986064
S042	T188	TRUE	TRUE	0	0	1	1	none	7.59773904502e-05
S071	T188	TRUE	TRUE	0	0	1	1	none	9.48388925398e-05
S078	T188	TRUE	TRUE	0	0	1	1	none	7.66149376932e-05
S081	T188	TRUE	TRUE	0	0	1	1	none	7.73476863183e-05
S085	T188	TRUE	TRUE	0	0	1	1	none	0.0001046088985762
S087	T188	TRUE	TRUE	0	0	1	1	none	0.0001179354292353
S093	T188	TRUE	TRUE	0	0	1	1	none	8.89820515438e-05
S097	T188	TRUE	TRUE	0	0	1	1	none	8.23901654932e-05
S102	T188	TRUE	TRUE	0	0	1	1	none	0.0001120860402342
S106	T188	TRUE	TRUE	0	0	1	1	none	7.69719530912e-05
S130	T188	TRUE	TRUE	0	0	1	1	none	0.0001174639221447
T009	T188	FALSE	FALSE	0	0	1	1	none	9.0814204591e-05
T010	T188	FALSE	FALSE	0	0	1	1	none	9.15880269826e-05
T013	T188	FALSE	FALSE	0	0	1	1	none	5.55365059575e-05
T014	T188	TRUE	TRUE	0	0	1	1	none	7.62813221435e-05
T020	T188	TRUE	TRUE	0	0	1	1	none	4.94424798602e-05
T021	T188	FALSE	FALSE	0	0	1	1	none	9.10405879056e-05
T028	T188	TRUE	TRUE	0	0	1	1	none	3.88593641e-05
T035a	T188	TRUE	TRUE	0	0	1	1	none	0.0001187452765228
T035b	T188	FALSE	FALSE	0	0	1	1	none	9.08513033643e-05
T040	T188	TRUE	TRUE	0	0	1	1	none	7.9618877222e-05
T056	T188	FALSE	FALSE	0	0	1	1	none	9.67942140236e-05
T059	T188	TRUE	TRUE	0	0	1	1	none	0.0001164077265184
T065	T188	TRUE	TRUE	0	0	1	1	none	4.98257640635e-05
T069	T188	TRUE	TRUE	0	0	1	1	none	0.0001186597577382
T073	T188	FALSE	FALSE	0	0	1	1	none	9.0430195373e-05
T075	T188	TRUE	TRUE	0	0	1	1	none	7.71784184726e-05
T077	T188	FALSE	FALSE	0	0	1	1	none	9.10405879056e-05
T087	T188	TRUE	TRUE	0	0	1	1	none	8.91417700028e-05
T092	T188	TRUE	TRUE	0	0	1	1	none	3.2392330291e-05
T095	T188	TRUE	TRUE	0	0	1	1	none	0.0001178200765499
T099a	T188	TRUE	TRUE	0	0	1	1	none	0.0001160326997412
T102	T188	FALSE	FALSE	0	0	1	1	none	0.0001223411019733
T104	T188	FALSE	FALSE	0	0	1	1	none	3.699737799e-05
T105	T188	FALSE	FALSE	0	0	1	1	none	5.10465491287e-05
T107	T188	FALSE	FALSE	0	0	1	1	none	0.0001223411019733
T126	T188	TRUE	TRUE	0	0	1	1	none	0.0001253822539542
T156	T188	FALSE	FALSE	0	0	1	1	none	5.29301744491e-05
T159a	T188	TRUE	TRUE	0	0	1	1	none	8.81339884438e-05
T182	T188	FALSE	FALSE	0	0	1	1	none	5.04725542032e-05
S002	T192	FALSE	FALSE	0	0	1	1	none	0.0001313817438151
S007	T192	FALSE	FALSE	0	0	1	1	none	0.0001265012850067
S021	T192	FALSE	FALSE	0	0	1	1	none	0.0001292994052649
S024	T192	FALSE	FALSE	0	0	1	1	none	0.0001298189723473
S025	T192	FALSE	FALSE	0	0	1	1	none	0.0001368388146891
S026	T192	FALSE	FALSE	0	0	1	1	none	0.0001309196372674
S038	T192	FALSE	FALSE	0	0	1	1	none	0.000125616497331
S039	T192	FALSE	FALSE	0	0	1	1	none	0.0001304282291423
S040	T192	FALSE	FALSE	0	0	1	1	none	6.63283518873e-05
S042	T192	FALSE	FALSE	0	0	1	1	none	0.0001287287773891
S071	T192	FALSE	FALSE	0	0	1	1	none	4.31058596887e-05
S078	T192	FALSE	FALSE	0	0	1	1	none	0.0001293663246321
S081	T192	FALSE	FALSE	0	0	1	1	none	0.0001300990732572
S085	T192	FALSE	FALSE	0	0	1	1	none	7.56355163551e-05
S087	T192	FALSE	FALSE	0	0	1	1	none	8.89620470142e-05
S093	T192	FALSE	FALSE	0	0	1	1	none	6.00086693227e-05
S097	T192	FALSE	FALSE	0	0	1	1	none	0.0001351415524321
S102	T192	FALSE	FALSE	0	0	1	1	none	6.81933935151e-05
S106	T192	FALSE	FALSE	0	0	1	1	none	0.0001297233400301
S130	T192	FALSE	FALSE	0	0	1	1	none	8.84905399236e-05
T009	T192	FALSE	FALSE	0	0	1	1	none	0.0001435655915299
T010	T192	FALSE	FALSE	0	0	1	1	none	0.0001443394139215
T013	T192	FALSE	FALSE	0	0	1	1	none	0.0001330552333816
T014	T192	FALSE	FALSE	0	0	1	1	none	0.0001290327090824
T020	T192	FALSE	FALSE	0	0	1	1	none	0.0001269612072843
T021	T192	FALSE	FALSE	0	0	1	1	none	0.0001437919748445
T028	T192	FALSE	FALSE	0	0	1	1	none	0.0001365062512033
T035a	T192	FALSE	FALSE	0	0	1	1	none	8.97718943017e-05
T035b	T192	FALSE	FALSE	0	0	1	1	none	0.0001436026903032
T040	T192	FALSE	FALSE	0	0	1	1	none	0.0001323702641609
T056	T192	FALSE	FALSE	0	0	1	1	none	0.0001495456009625
T059	T192	FALSE	FALSE	0	0	1	1	none	7.25150797993e-05
T065	T192	FALSE	FALSE	0	0	1	1	none	0.0001273444914876
T069	T192	FALSE	FALSE	0	0	1	1	none	5.53818435851e-05
T073	T192	FALSE	FALSE	0	0	1	1	none	0.0001431815823119
T075	T192	FALSE	FALSE	0	0	1	1	none	0.0001311505904767
T077	T192	FALSE	FALSE	0	0	1	1	none	0.0001437919748445
T087	T192	FALSE	FALSE	0	0	1	1	none	0.0001418931569417
T092	T192	FALSE	FALSE	0	0	1	1	none	0.0001207571082263
T095	T192	FALSE	FALSE	0	0	1	1	none	8.88466943288e-05
T099a	T192	FALSE	FALSE	0	0	1	1	none	8.70593175201e-05
T102	T192	FALSE	FALSE	0	0	1	1	none	9.33677197522e-05
T104	T192	FALSE	FALSE	0	0	1	1	none	0.0001253621559253
T105	T192	FALSE	FALSE	0	0	1	1	none	0.0001285652765528
T107	T192	FALSE	FALSE	0	0	1	1	none	9.33677197522e-05
T126	T192	TRUE	TRUE	1	0	1	1	anc	1.230541662e-06
T156	T192	FALSE	FALSE	0	0	1	1	none	0.0001304489018732
T159a	T192	FALSE	FALSE	0	0	1	1	none	0.0001408853753827
T182	T192	FALSE	FALSE	0	0	1	1	none	0.0001279912816273
T188	T192	FALSE	FALSE	0	0	1	1	none	0.0001367239671633
S002	T223	FALSE	FALSE	0	0	1	1	none	6.92872788076e-05
S007	T223	FALSE	FALSE	0	0	1	1	none	3.9639479514e-05
S021	T223	FALSE	FALSE	0	0	1	1	none	6.72049402574e-05
S024	T223	FALSE	FALSE	0	0	1	1	none	6.77245073398e-05
S025	T223	FALSE	FALSE	0	0	1	1	none	7.47443496816e-05
S026	T223	FALSE	FALSE	0	0	1	1	none	6.88251722599e-05
S038	T223	FALSE	FALSE	0	0	1	1	none	6.4088330983e-06
S039	T223	FALSE	FALSE	0	0	1	1	none	6.83337641348e-05
S040	T223	FALSE	FALSE	0	0	1	1	none	0.0001008779205378
S042	T223	FALSE	FALSE	0	0	1	1	none	6.66343123816e-05
S071	T223	FALSE	FALSE	0	0	1	1	none	8.54958144712e-05
S078	T223	FALSE	FALSE	0	0	1	1	none	6.72718596246e-05
S081	T223	FALSE	FALSE	0	0	1	1	none	6.80046082497e-05
S085	T223	FALSE	FALSE	0	0	1	1	none	9.52658205076e-05
S087	T223	FALSE	FALSE	0	0	1	1	none	0.0001085923511667
S093	T223	FALSE	FALSE	0	0	1	1	none	7.96389734752e-05
S097	T223	FALSE	FALSE	0	0	1	1	none	7.30470874246e-05
S102	T223	FALSE	FALSE	0	0	1	1	none	0.0001027429621656
S106	T223	FALSE	FALSE	0	0	1	1	none	6.76288750226e-05
S130	T223	FALSE	FALSE	0	0	1	1	none	0.0001081208440761
T009	T223	FALSE	FALSE	0	0	1	1	none	8.14711265224e-05
T010	T223	FALSE	FALSE	0	0	1	1	none	8.2244948914e-05
T013	T223	FALSE	FALSE	0	0	1	1	none	1.38475691489e-05
T014	T223	FALSE	FALSE	0	0	1	1	none	6.69382440749e-05
T020	T223	FALSE	FALSE	0	0	1	1	none	7.7535430516e-06
T021	T223	FALSE	FALSE	0	0	1	1	none	8.1697509837e-05
T028	T223	FALSE	FALSE	0	0	1	1	none	4.96444457106e-05
T035a	T223	FALSE	FALSE	0	0	1	1	none	0.0001094021984542
T035b	T223	FALSE	FALSE	0	0	1	1	none	8.15082252957e-05
T040	T223	FALSE	FALSE	0	0	1	1	none	7.02757991534e-05
T056	T223	FALSE	FALSE	0	0	1	1	none	8.7451135955e-05
T059	T223	FALSE	FALSE	0	0	1	1	none	0.0001070646484498
T065	T223	FALSE	FALSE	0	0	1	1	none	8.1368272549e-06
T069	T223	FALSE	FALSE	0	0	1	1	none	0.0001093166796696
T073	T223	FALSE	FALSE	0	0	1	1	none	8.10871173044e-05
T075	T223	FALSE	FALSE	0	0	1	1	none	6.7835340404e-05
T077	T223	FALSE	FALSE	0	0	1	1	none	8.1697509837e-05
T087	T223	FALSE	FALSE	0	0	1	1	none	7.97986919342e-05
T092	T223	FALSE	FALSE	0	0	1	1	none	3.38953027336e-05
T095	T223	FALSE	FALSE	0	0	1	1	none	0.0001084769984813
T099a	T223	FALSE	FALSE	0	0	1	1	none	0.0001066896216726
T102	T223	FALSE	FALSE	0	0	1	1	none	0.0001129980239047
T104	T223	FALSE	FALSE	0	0	1	1	none	3.85003504326e-05
T105	T223	FALSE	FALSE	0	0	1	1	none	9.3576123201e-06
T107	T223	FALSE	FALSE	0	0	1	1	none	0.0001129980239047
T126	T223	FALSE	FALSE	0	0	1	1	none	0.0001160391758856
T156	T223	FALSE	FALSE	0	0	1	1	none	1.00204525753e-05
T159a	T223	FALSE	FALSE	0	0	1	1	none	7.87909103752e-05
T182	T223	FALSE	FALSE	0	0	1	1	none	4.2727477282e-06
T188	T223	FALSE	FALSE	0	0	1	1	none	4.98621616706e-05
T192	T223	FALSE	FALSE	0	0	1	1	none	0.0001273808890947
S002	T225	FALSE	FALSE	0	0	1	1	none	7.40584091008999e-05
S007	T225	FALSE	FALSE	0	0	1	1	none	4.44106098073e-05
S021	T225	FALSE	FALSE	0	0	1	1	none	7.19760705506999e-05
S024	T225	FALSE	FALSE	0	0	1	1	none	7.24956376330999e-05
S025	T225	FALSE	FALSE	0	0	1	1	none	7.95154799748999e-05
S026	T225	FALSE	FALSE	0	0	1	1	none	7.35963025531999e-05
S038	T225	FALSE	FALSE	0	0	1	1	none	1.11799633916e-05
S039	T225	FALSE	FALSE	0	0	1	1	none	7.31048944280999e-05
S040	T225	FALSE	FALSE	0	0	1	1	none	0.0001056490508311
S042	T225	FALSE	FALSE	0	0	1	1	none	7.14054426748999e-05
S071	T225	FALSE	FALSE	0	0	1	1	none	9.02669447644999e-05
S078	T225	FALSE	FALSE	0	0	1	1	none	7.20429899178999e-05
S081	T225	FALSE	FALSE	0	0	1	1	none	7.27757385429999e-05
S085	T225	FALSE	FALSE	0	0	1	1	none	0.0001000369508009
S087	T225	FALSE	FALSE	0	0	1	1	none	0.00011336348146
S093	T225	FALSE	FALSE	0	0	1	1	none	8.44101037684999e-05
S097	T225	FALSE	FALSE	0	0	1	1	none	7.78182177178999e-05
S102	T225	FALSE	FALSE	0	0	1	1	none	0.0001075140924589
S106	T225	FALSE	FALSE	0	0	1	1	none	7.24000053158999e-05
S130	T225	FALSE	FALSE	0	0	1	1	none	0.0001128919743694
T009	T225	FALSE	FALSE	0	0	1	1	none	8.62422568156999e-05
T010	T225	FALSE	FALSE	0	0	1	1	none	8.70160792072999e-05
T013	T225	FALSE	FALSE	0	0	1	1	none	1.86186994422e-05
T014	T225	FALSE	FALSE	0	0	1	1	none	7.17093743681999e-05
T020	T225	FALSE	FALSE	0	0	1	1	none	1.25246733449e-05
T021	T225	FALSE	FALSE	0	0	1	1	none	8.64686401302999e-05
T028	T225	FALSE	FALSE	0	0	1	1	none	5.44155760039e-05
T035a	T225	FALSE	FALSE	0	0	1	1	none	0.0001141733287475
T035b	T225	FALSE	FALSE	0	0	1	1	none	8.62793555889999e-05
T040	T225	FALSE	FALSE	0	0	1	1	none	7.50469294466999e-05
T056	T225	FALSE	FALSE	0	0	1	1	none	9.22222662482999e-05
T059	T225	FALSE	FALSE	0	0	1	1	none	0.0001118357787431
T065	T225	FALSE	FALSE	0	0	1	1	none	1.29079575482e-05
T069	T225	FALSE	FALSE	0	0	1	1	none	0.0001140878099629
T073	T225	FALSE	FALSE	0	0	1	1	none	8.58582475976999e-05
T075	T225	FALSE	FALSE	0	0	1	1	none	7.26064706973e-05
T077	T225	FALSE	FALSE	0	0	1	1	none	8.64686401302999e-05
T087	T225	FALSE	FALSE	0	0	1	1	none	8.45698222274999e-05
T092	T225	FALSE	FALSE	0	0	1	1	none	3.86664330269e-05
T095	T225	FALSE	FALSE	0	0	1	1	none	0.0001132481287746
T099a	T225	FALSE	FALSE	0	0	1	1	none	0.0001114607519659
T102	T225	FALSE	FALSE	0	0	1	1	none	0.000117769154198
T104	T225	FALSE	FALSE	0	0	1	1	none	4.32714807259e-05
T105	T225	FALSE	FALSE	0	0	1	1	none	1.41287426134e-05
T107	T225	FALSE	FALSE	0	0	1	1	none	0.000117769154198
T126	T225	FALSE	FALSE	0	0	1	1	none	0.0001208103061789
T156	T225	FALSE	FALSE	0	0	1	1	none	9.283948072e-06
T159a	T225	FALSE	FALSE	0	0	1	1	none	8.35620406684999e-05
T182	T225	FALSE	FALSE	0	0	1	1	none	1.23339626227e-05
T188	T225	FALSE	FALSE	0	0	1	1	none	5.46332919639e-05
T192	T225	FALSE	FALSE	0	0	1	1	none	0.000132152019388
T223	T225	FALSE	FALSE	0	0	1	1	none	1.17235700901e-05
S002	T230	TRUE	TRUE	0	0	1	1	none	2.76011981282e-05
S007	T230	TRUE	TRUE	0	0	1	1	none	7.85216988198e-05
S021	T230	TRUE	TRUE	0	0	1	1	none	2.5518859578e-05
S024	T230	TRUE	TRUE	0	0	1	1	none	2.60384266604e-05
S025	T230	TRUE	TRUE	0	0	1	1	none	2.93190650702e-05
S026	T230	TRUE	TRUE	0	0	1	1	none	1.87827647825e-05
S038	T230	TRUE	TRUE	0	0	1	1	none	7.76369111441e-05
S039	T230	TRUE	TRUE	0	0	1	1	none	2.66476834554e-05
S040	T230	TRUE	TRUE	0	0	1	1	none	0.0001149927993584
S042	T230	TRUE	TRUE	0	0	1	1	none	2.49482317022e-05
S071	T230	TRUE	TRUE	0	0	1	1	none	9.96106932918e-05
S078	T230	TRUE	TRUE	0	0	1	1	none	2.55857789452e-05
S081	T230	TRUE	TRUE	0	0	1	1	none	2.63185275703e-05
S085	T230	TRUE	TRUE	0	0	1	1	none	0.0001093806993282
S087	T230	TRUE	TRUE	0	0	1	1	none	0.0001227072299873
S093	T230	TRUE	TRUE	0	0	1	1	none	9.37538522958e-05
S097	T230	TRUE	TRUE	0	0	1	1	none	2.76218028132e-05
S102	T230	TRUE	TRUE	0	0	1	1	none	0.0001168578409862
S106	T230	TRUE	TRUE	0	0	1	1	none	2.59427943432e-05
S130	T230	TRUE	TRUE	0	0	1	1	none	0.0001222357228967
T009	T230	FALSE	FALSE	0	0	1	1	none	4.511393745e-06
T010	T230	FALSE	FALSE	0	0	1	1	none	5.2852161366e-06
T013	T230	FALSE	FALSE	0	0	1	1	none	8.50756471947e-05
T014	T230	TRUE	TRUE	0	0	1	1	none	2.52521633955e-05
T020	T230	TRUE	TRUE	0	0	1	1	none	7.89816210974e-05
T021	T230	FALSE	FALSE	0	0	1	1	none	4.7377770596e-06
T028	T230	TRUE	TRUE	0	0	1	1	none	8.85266650164e-05
T035a	T230	TRUE	TRUE	0	0	1	1	none	0.0001235170772748
T035b	T230	FALSE	FALSE	0	0	1	1	none	4.5484925183e-06
T040	T230	TRUE	TRUE	0	0	1	1	none	2.8589718474e-05
T056	T230	FALSE	FALSE	0	0	1	1	none	1.04914031776e-05
T059	T230	TRUE	TRUE	0	0	1	1	none	0.0001211795272704
T065	T230	TRUE	TRUE	0	0	1	1	none	7.93649053007e-05
T069	T230	TRUE	TRUE	0	0	1	1	none	0.0001234315584902
T073	T230	FALSE	FALSE	0	0	1	1	none	4.127384527e-06
T075	T230	TRUE	TRUE	0	0	1	1	none	8.31710042898e-05
T077	T230	FALSE	FALSE	0	0	1	1	none	4.7377770596e-06
T087	T230	TRUE	TRUE	0	0	1	1	none	1.6181740916e-06
T092	T230	TRUE	TRUE	0	0	1	1	none	7.27775220394e-05
T095	T230	TRUE	TRUE	0	0	1	1	none	0.0001225918773019
T099a	T230	TRUE	TRUE	0	0	1	1	none	0.0001208045004932
T102	T230	FALSE	FALSE	0	0	1	1	none	0.0001271129027253
T104	T230	FALSE	FALSE	0	0	1	1	none	7.73825697384e-05
T105	T230	FALSE	FALSE	0	0	1	1	none	8.05856903659e-05
T107	T230	FALSE	FALSE	0	0	1	1	none	0.0001271129027253
T126	T230	TRUE	TRUE	0	0	1	1	none	0.0001301540547062
T156	T230	FALSE	FALSE	0	0	1	1	none	8.24693156862999e-05
T159a	T230	TRUE	TRUE	0	0	1	1	none	1.8311775978e-06
T182	T230	FALSE	FALSE	0	0	1	1	none	8.00116954404e-05
T188	T230	TRUE	TRUE	0	0	1	1	none	8.87443809764e-05
T192	T230	FALSE	FALSE	0	0	1	1	none	0.0001414957679153
T223	T230	FALSE	FALSE	0	0	1	1	none	7.94013029078e-05
T225	T230	FALSE	FALSE	0	0	1	1	none	8.41724332010999e-05
S002	T232	TRUE	TRUE	0	0	1	1	none	0.0001190282123026
S007	T232	TRUE	TRUE	0	0	1	1	none	0.0001141477534942
S021	T232	TRUE	TRUE	0	0	1	1	none	0.0001169458737524
S024	T232	TRUE	TRUE	0	0	1	1	none	0.0001174654408348
S025	T232	TRUE	TRUE	0	0	1	1	none	0.0001244852831766
S026	T232	TRUE	TRUE	0	0	1	1	none	0.0001185661057549
S038	T232	TRUE	TRUE	0	0	1	1	none	0.0001132629658185
S039	T232	TRUE	TRUE	0	0	1	1	none	0.0001180746976298
S040	T232	TRUE	TRUE	0	0	1	1	none	5.39748203748e-05
S042	T232	TRUE	TRUE	0	0	1	1	none	0.0001163752458766
S071	T232	TRUE	TRUE	0	0	1	1	none	3.07523281762e-05
S078	T232	TRUE	TRUE	0	0	1	1	none	0.0001170127931196
S081	T232	TRUE	TRUE	0	0	1	1	none	0.0001177455417447
S085	T232	TRUE	TRUE	0	0	1	1	none	6.32819848426e-05
S087	T232	TRUE	TRUE	0	0	1	1	none	7.66085155017e-05
S093	T232	TRUE	TRUE	0	0	1	1	none	4.76551378102e-05
S097	T232	TRUE	TRUE	0	0	1	1	none	0.0001227880209196
S102	T232	TRUE	TRUE	0	0	1	1	none	5.58398620026e-05
S106	T232	TRUE	TRUE	0	0	1	1	none	0.0001173698085176
S130	T232	TRUE	TRUE	0	0	1	1	none	7.61370084111e-05
T009	T232	FALSE	FALSE	0	0	1	1	none	0.0001312120600174
T010	T232	FALSE	FALSE	0	0	1	1	none	0.000131985882409
T013	T232	FALSE	FALSE	0	0	1	1	none	0.0001207017018691
T014	T232	TRUE	TRUE	0	0	1	1	none	0.0001166791775699
T020	T232	TRUE	TRUE	0	0	1	1	none	0.0001146076757718
T021	T232	FALSE	FALSE	0	0	1	1	none	0.000131438443332
T028	T232	TRUE	TRUE	0	0	1	1	none	0.0001241527196908
T035a	T232	TRUE	TRUE	0	0	1	1	none	7.74183627892e-05
T035b	T232	FALSE	FALSE	0	0	1	1	none	0.0001312491587907
T040	T232	TRUE	TRUE	0	0	1	1	none	0.0001200167326484
T056	T232	FALSE	FALSE	0	0	1	1	none	0.00013719206945
T059	T232	TRUE	TRUE	0	0	1	1	none	6.01615482868e-05
T065	T232	TRUE	TRUE	0	0	1	1	none	0.0001149909599751
T069	T232	TRUE	TRUE	0	0	1	1	none	4.30283120726e-05
T073	T232	FALSE	FALSE	0	0	1	1	none	0.0001308280507994
T075	T232	TRUE	TRUE	0	0	1	1	none	0.0001187970589642
T077	T232	FALSE	FALSE	0	0	1	1	none	0.000131438443332
T087	T232	TRUE	TRUE	0	0	1	1	none	0.0001295396254292
T092	T232	TRUE	TRUE	0	0	1	1	none	0.0001084035767138
T095	T232	TRUE	TRUE	0	0	1	1	none	7.64931628163e-05
T099a	T232	TRUE	TRUE	0	0	1	1	none	7.47057860076e-05
T102	T232	FALSE	FALSE	0	0	1	1	none	8.10141882396999e-05
T104	T232	FALSE	FALSE	0	0	1	1	none	0.0001130086244128
T105	T232	FALSE	FALSE	0	0	1	1	none	0.0001162117450403
T107	T232	FALSE	FALSE	0	0	1	1	none	8.10141882396999e-05
T126	T232	TRUE	TRUE	0	0	1	1	none	2.2326033686e-06
T156	T232	FALSE	FALSE	0	0	1	1	none	0.0001180953703607
T159a	T232	TRUE	TRUE	0	0	1	1	none	0.0001285318438702
T182	T232	FALSE	FALSE	0	0	1	1	none	0.0001156377501148
T188	T232	TRUE	TRUE	0	0	1	1	none	0.0001243704356508
T192	T232	FALSE	FALSE	0	0	1	1	none	1.35743165777e-05
T223	T232	FALSE	FALSE	0	0	1	1	none	0.0001150273575822
T225	T232	FALSE	FALSE	0	0	1	1	none	0.0001197984878755
T230	T232	TRUE	TRUE	0	0	1	1	none	0.0001291422364028
S002	T241	FALSE	FALSE	0	0	1	1	none	9.04136961263999e-05
S007	T241	FALSE	FALSE	0	0	1	1	none	6.07658968328e-05
S021	T241	FALSE	FALSE	0	0	1	1	none	8.83313575761999e-05
S024	T241	FALSE	FALSE	0	0	1	1	none	8.88509246585999e-05
S025	T241	FALSE	FALSE	0	0	1	1	none	9.58707670003999e-05
S026	T241	FALSE	FALSE	0	0	1	1	none	8.99515895786999e-05
S038	T241	FALSE	FALSE	0	0	1	1	none	2.54613350511e-05
S039	T241	FALSE	FALSE	0	0	1	1	none	8.94601814535999e-05
S040	T241	FALSE	FALSE	0	0	1	1	none	0.0001220043378566
S042	T241	FALSE	FALSE	0	0	1	1	none	8.77607297003999e-05
S071	T241	FALSE	FALSE	0	0	1	1	none	0.00010662223179
S078	T241	FALSE	FALSE	0	0	1	1	none	8.83982769433999e-05
S081	T241	FALSE	FALSE	0	0	1	1	none	8.91310255684999e-05
S085	T241	FALSE	FALSE	0	0	1	1	none	0.0001163922378264
S087	T241	FALSE	FALSE	0	0	1	1	none	0.0001297187684855
S093	T241	FALSE	FALSE	0	0	1	1	none	0.000100765390794
S097	T241	FALSE	FALSE	0	0	1	1	none	9.41735047433999e-05
S102	T241	FALSE	FALSE	0	0	1	1	none	0.0001238693794844
S106	T241	FALSE	FALSE	0	0	1	1	none	8.87552923413999e-05
S130	T241	FALSE	FALSE	0	0	1	1	none	0.0001292472613949
T009	T241	FALSE	FALSE	0	0	1	1	none	0.0001025975438412
T010	T241	FALSE	FALSE	0	0	1	1	none	0.0001033713662328
T013	T241	FALSE	FALSE	0	0	1	1	none	2.15559983579e-05
T014	T241	FALSE	FALSE	0	0	1	1	none	8.80646613936999e-05
T020	T241	FALSE	FALSE	0	0	1	1	none	2.68060450044e-05
T021	T241	FALSE	FALSE	0	0	1	1	none	0.0001028239271558
T028	T241	FALSE	FALSE	0	0	1	1	none	7.07708630294e-05
T035a	T241	FALSE	FALSE	0	0	1	1	none	0.000130528615773
T035b	T241	FALSE	FALSE	0	0	1	1	none	0.0001026346426145
T040	T241	FALSE	FALSE	0	0	1	1	none	9.14022164721999e-05
T056	T241	FALSE	FALSE	0	0	1	1	none	0.0001085775532738
T059	T241	FALSE	FALSE	0	0	1	1	none	0.0001281910657686
T065	T241	FALSE	FALSE	0	0	1	1	none	2.46912244811e-05
T069	T241	FALSE	FALSE	0	0	1	1	none	0.0001304430969884
T073	T241	FALSE	FALSE	0	0	1	1	none	0.0001022135346232
T075	T241	FALSE	FALSE	0	0	1	1	none	8.89617577228e-05
T077	T241	FALSE	FALSE	0	0	1	1	none	0.0001028239271558
T087	T241	FALSE	FALSE	0	0	1	1	none	0.000100925109253
T092	T241	FALSE	FALSE	0	0	1	1	none	5.50217200524e-05
T095	T241	FALSE	FALSE	0	0	1	1	none	0.0001296034158001
T099a	T241	FALSE	FALSE	0	0	1	1	none	0.0001278160389914
T102	T241	FALSE	FALSE	0	0	1	1	none	0.0001341244412235
T104	T241	FALSE	FALSE	0	0	1	1	none	5.96267677514e-05
T105	T241	FALSE	FALSE	0	0	1	1	none	2.59120095463e-05
T107	T241	FALSE	FALSE	0	0	1	1	none	0.0001341244412235
T126	T241	FALSE	FALSE	0	0	1	1	none	0.0001371655932044
T156	T241	FALSE	FALSE	0	0	1	1	none	3.23676549593e-05
T159a	T241	FALSE	FALSE	0	0	1	1	none	9.99173276939999e-05
T182	T241	FALSE	FALSE	0	0	1	1	none	2.99100347134e-05
T188	T241	FALSE	FALSE	0	0	1	1	none	7.09885789894e-05
T192	T241	FALSE	FALSE	0	0	1	1	none	0.0001485073064135
T223	T241	FALSE	FALSE	0	0	1	1	none	2.92996421808e-05
T225	T241	FALSE	FALSE	0	0	1	1	none	3.40707724741e-05
T230	T241	FALSE	FALSE	0	0	1	1	none	0.0001005277202266
T232	T241	FALSE	FALSE	0	0	1	1	none	0.000136153774901
S002	T270	FALSE	FALSE	0	0	1	1	none	0.0001210684171518
S007	T270	FALSE	FALSE	0	0	1	1	none	0.0001161879583434
S021	T270	FALSE	FALSE	0	0	1	1	none	0.0001189860786016
S024	T270	FALSE	FALSE	0	0	1	1	none	0.000119505645684
S025	T270	FALSE	FALSE	0	0	1	1	none	0.0001265254880258
S026	T270	FALSE	FALSE	0	0	1	1	none	0.0001206063106041
S038	T270	FALSE	FALSE	0	0	1	1	none	0.0001153031706677
S039	T270	FALSE	FALSE	0	0	1	1	none	0.000120114902479
S040	T270	FALSE	FALSE	0	0	1	1	none	5.6015025224e-05
S042	T270	FALSE	FALSE	0	0	1	1	none	0.0001184154507258
S071	T270	FALSE	FALSE	0	0	1	1	none	3.27925330254e-05
S078	T270	FALSE	FALSE	0	0	1	1	none	0.0001190529979688
S081	T270	FALSE	FALSE	0	0	1	1	none	0.0001197857465939
S085	T270	FALSE	FALSE	0	0	1	1	none	6.53221896918e-05
S087	T270	FALSE	FALSE	0	0	1	1	none	7.86487203509e-05
S093	T270	FALSE	FALSE	0	0	1	1	none	4.96953426594e-05
S097	T270	FALSE	FALSE	0	0	1	1	none	0.0001248282257688
S102	T270	FALSE	FALSE	0	0	1	1	none	5.78800668518e-05
S106	T270	FALSE	FALSE	0	0	1	1	none	0.0001194100133668
S130	T270	FALSE	FALSE	0	0	1	1	none	7.81772132603e-05
T009	T270	FALSE	FALSE	0	0	1	1	none	0.0001332522648666
T010	T270	FALSE	FALSE	0	0	1	1	none	0.0001340260872582
T013	T270	FALSE	FALSE	0	0	1	1	none	0.0001227419067183
T014	T270	FALSE	FALSE	0	0	1	1	none	0.0001187193824191
T020	T270	FALSE	FALSE	0	0	1	1	none	0.000116647880621
T021	T270	FALSE	FALSE	0	0	1	1	none	0.0001334786481812
T028	T270	FALSE	FALSE	0	0	1	1	none	0.00012619292454
T035a	T270	FALSE	FALSE	0	0	1	1	none	7.94585676384e-05
T035b	T270	FALSE	FALSE	0	0	1	1	none	0.0001332893636399
T040	T270	FALSE	FALSE	0	0	1	1	none	0.0001220569374976
T056	T270	FALSE	FALSE	0	0	1	1	none	0.0001392322742992
T059	T270	FALSE	FALSE	0	0	1	1	none	6.2201753136e-05
T065	T270	FALSE	FALSE	0	0	1	1	none	0.0001170311648243
T069	T270	FALSE	FALSE	0	0	1	1	none	4.50685169218e-05
T073	T270	FALSE	FALSE	0	0	1	1	none	0.0001328682556486
T075	T270	FALSE	FALSE	0	0	1	1	none	0.0001208372638134
T077	T270	FALSE	FALSE	0	0	1	1	none	0.0001334786481812
T087	T270	FALSE	FALSE	0	0	1	1	none	0.0001315798302784
T092	T270	FALSE	FALSE	0	0	1	1	none	0.000110443781563
T095	T270	FALSE	FALSE	0	0	1	1	none	7.85333676655e-05
T099a	T270	FALSE	FALSE	0	0	1	1	none	7.67459908568e-05
T102	T270	FALSE	FALSE	0	0	1	1	none	8.30543930889e-05
T104	T270	FALSE	FALSE	0	0	1	1	none	0.000115048829262
T105	T270	FALSE	FALSE	0	0	1	1	none	0.0001182519498895
T107	T270	FALSE	FALSE	0	0	1	1	none	8.30543930889e-05
T126	T270	FALSE	FALSE	0	0	1	1	none	4.2728082178e-06
T156	T270	FALSE	FALSE	0	0	1	1	none	0.0001201355752099
T159a	T270	FALSE	FALSE	0	0	1	1	none	0.0001305720487194
T182	T270	FALSE	FALSE	0	0	1	1	none	0.000117677954964
T188	T270	FALSE	FALSE	0	0	1	1	none	0.0001264106405
T192	T270	FALSE	FALSE	0	0	1	1	none	1.56145214269e-05
T223	T270	FALSE	FALSE	0	0	1	1	none	0.0001170675624314
T225	T270	FALSE	FALSE	0	0	1	1	none	0.0001218386927247
T230	T270	FALSE	FALSE	0	0	1	1	none	0.000131182441252
T232	T270	TRUE	TRUE	1	0	1	1	anc	8.19419784e-07
T241	T270	FALSE	FALSE	0	0	1	1	none	0.0001381939797502
S002	T271b	FALSE	FALSE	0	0	1	1	none	7.34480165682999e-05
S007	T271b	FALSE	FALSE	0	0	1	1	none	4.38002172747e-05
S021	T271b	FALSE	FALSE	0	0	1	1	none	7.13656780180999e-05
S024	T271b	FALSE	FALSE	0	0	1	1	none	7.18852451004999e-05
S025	T271b	FALSE	FALSE	0	0	1	1	none	7.89050874422999e-05
S026	T271b	FALSE	FALSE	0	0	1	1	none	7.29859100205999e-05
S038	T271b	FALSE	FALSE	0	0	1	1	none	1.0569570859e-05
S039	T271b	FALSE	FALSE	0	0	1	1	none	7.24945018954999e-05
S040	T271b	FALSE	FALSE	0	0	1	1	none	0.0001050386582985
S042	T271b	FALSE	FALSE	0	0	1	1	none	7.07950501422999e-05
S071	T271b	FALSE	FALSE	0	0	1	1	none	8.96565522318999e-05
S078	T271b	FALSE	FALSE	0	0	1	1	none	7.14325973852999e-05
S081	T271b	FALSE	FALSE	0	0	1	1	none	7.21653460103999e-05
S085	T271b	FALSE	FALSE	0	0	1	1	none	9.94265582682999e-05
S087	T271b	FALSE	FALSE	0	0	1	1	none	0.0001127530889274
S093	T271b	FALSE	FALSE	0	0	1	1	none	8.37997112358999e-05
S097	T271b	FALSE	FALSE	0	0	1	1	none	7.72078251852999e-05
S102	T271b	FALSE	FALSE	0	0	1	1	none	0.0001069036999263
S106	T271b	FALSE	FALSE	0	0	1	1	none	7.17896127832999e-05
S130	T271b	FALSE	FALSE	0	0	1	1	none	0.0001122815818368
T009	T271b	FALSE	FALSE	0	0	1	1	none	8.56318642830999e-05
T010	T271b	FALSE	FALSE	0	0	1	1	none	8.64056866746999e-05
T013	T271b	FALSE	FALSE	0	0	1	1	none	1.80083069096e-05
T014	T271b	FALSE	FALSE	0	0	1	1	none	7.10989818355999e-05
T020	T271b	FALSE	FALSE	0	0	1	1	none	1.19142808123e-05
T021	T271b	FALSE	FALSE	0	0	1	1	none	8.58582475976999e-05
T028	T271b	FALSE	FALSE	0	0	1	1	none	5.38051834713e-05
T035a	T271b	FALSE	FALSE	0	0	1	1	none	0.0001135629362149
T035b	T271b	FALSE	FALSE	0	0	1	1	none	8.56689630563999e-05
T040	T271b	FALSE	FALSE	0	0	1	1	none	7.44365369140999e-05
T056	T271b	FALSE	FALSE	0	0	1	1	none	9.16118737156999e-05
T059	T271b	FALSE	FALSE	0	0	1	1	none	0.0001112253862105
T065	T271b	FALSE	FALSE	0	0	1	1	none	1.22975650156e-05
T069	T271b	FALSE	FALSE	0	0	1	1	none	0.0001134774174303
T073	T271b	FALSE	FALSE	0	0	1	1	none	8.52478550650999e-05
T075	T271b	FALSE	FALSE	0	0	1	1	none	7.19960781647e-05
T077	T271b	FALSE	FALSE	0	0	1	1	none	8.58582475976999e-05
T087	T271b	FALSE	FALSE	0	0	1	1	none	8.39594296948999e-05
T092	T271b	FALSE	FALSE	0	0	1	1	none	3.80560404943e-05
T095	T271b	FALSE	FALSE	0	0	1	1	none	0.000112637736242
T099a	T271b	FALSE	FALSE	0	0	1	1	none	0.0001108503594333
T102	T271b	FALSE	FALSE	0	0	1	1	none	0.0001171587616654
T104	T271b	FALSE	FALSE	0	0	1	1	none	4.26610881933e-05
T105	T271b	FALSE	FALSE	0	0	1	1	none	1.35183500808e-05
T107	T271b	FALSE	FALSE	0	0	1	1	none	0.0001171587616654
T126	T271b	FALSE	FALSE	0	0	1	1	none	0.0001201999136463
T156	T271b	FALSE	FALSE	0	0	1	1	none	8.6735555394e-06
T159a	T271b	FALSE	FALSE	0	0	1	1	none	8.29516481358999e-05
T182	T271b	FALSE	FALSE	0	0	1	1	none	1.17235700901e-05
T188	T271b	FALSE	FALSE	0	0	1	1	none	5.40228994313e-05
T192	T271b	FALSE	FALSE	0	0	1	1	none	0.0001315416268554
T223	T271b	FALSE	FALSE	0	0	1	1	none	1.11131775575e-05
T225	T271b	FALSE	FALSE	0	0	1	1	none	1.8311775978e-06
T230	T271b	FALSE	FALSE	0	0	1	1	none	8.35620406684999e-05
T232	T271b	FALSE	FALSE	0	0	1	1	none	0.0001191880953429
T241	T271b	FALSE	FALSE	0	0	1	1	none	3.34603799415e-05
T270	T271b	FALSE	FALSE	0	0	1	1	none	0.0001212283001921
S002	T301	FALSE	FALSE	0	0	1	1	none	0.0001355421418112
S007	T301	FALSE	FALSE	0	0	1	1	none	0.0001306616830028
S021	T301	FALSE	FALSE	0	0	1	1	none	0.000133459803261
S024	T301	FALSE	FALSE	0	0	1	1	none	0.0001339793703434
S025	T301	FALSE	FALSE	0	0	1	1	none	0.0001409992126852
S026	T301	FALSE	FALSE	0	0	1	1	none	0.0001350800352635
S038	T301	FALSE	FALSE	0	0	1	1	none	0.0001297768953271
S039	T301	FALSE	FALSE	0	0	1	1	none	0.0001345886271384
S040	T301	FALSE	FALSE	0	0	1	1	none	7.04887498834e-05
S042	T301	FALSE	FALSE	0	0	1	1	none	0.0001328891753852
S071	T301	FALSE	FALSE	0	0	1	1	none	4.72662576848e-05
S078	T301	FALSE	FALSE	0	0	1	1	none	0.0001335267226282
S081	T301	FALSE	FALSE	0	0	1	1	none	0.0001342594712533
S085	T301	FALSE	FALSE	0	0	1	1	none	7.97959143512e-05
S087	T301	FALSE	FALSE	0	0	1	1	none	9.31224450103e-05
S093	T301	FALSE	FALSE	0	0	1	1	none	6.41690673188e-05
S097	T301	FALSE	FALSE	0	0	1	1	none	0.0001393019504282
S102	T301	FALSE	FALSE	0	0	1	1	none	7.23537915112e-05
S106	T301	FALSE	FALSE	0	0	1	1	none	0.0001338837380262
S130	T301	FALSE	FALSE	0	0	1	1	none	9.26509379197e-05
T009	T301	FALSE	FALSE	0	0	1	1	none	0.000147725989526
T010	T301	FALSE	FALSE	0	0	1	1	none	0.0001484998119176
T013	T301	FALSE	FALSE	0	0	1	1	none	0.0001372156313777
T014	T301	FALSE	FALSE	0	0	1	1	none	0.0001331931070785
T020	T301	FALSE	FALSE	0	0	1	1	none	0.0001311216052804
T021	T301	FALSE	FALSE	0	0	1	1	none	0.0001479523728406
T028	T301	FALSE	FALSE	0	0	1	1	none	0.0001406666491994
T035a	T301	FALSE	FALSE	0	0	1	1	none	9.39322922978e-05
T035b	T301	FALSE	FALSE	0	0	1	1	none	0.0001477630882993
T040	T301	FALSE	FALSE	0	0	1	1	none	0.000136530662157
T056	T301	FALSE	FALSE	0	0	1	1	none	0.0001537059989586
T059	T301	FALSE	FALSE	0	0	1	1	none	7.66754777954e-05
T065	T301	FALSE	FALSE	0	0	1	1	none	0.0001315048894837
T069	T301	FALSE	FALSE	0	0	1	1	none	5.95422415812e-05
T073	T301	FALSE	FALSE	0	0	1	1	none	0.000147341980308
T075	T301	FALSE	FALSE	0	0	1	1	none	0.0001353109884728
T077	T301	FALSE	FALSE	0	0	1	1	none	0.0001479523728406
T087	T301	FALSE	FALSE	0	0	1	1	none	0.0001460535549378
T092	T301	FALSE	FALSE	0	0	1	1	none	0.0001249175062224
T095	T301	FALSE	FALSE	0	0	1	1	none	9.30070923249e-05
T099a	T301	FALSE	FALSE	0	0	1	1	none	9.12197155162e-05
T102	T301	FALSE	FALSE	0	0	1	1	none	9.75281177483e-05
T104	T301	FALSE	FALSE	0	0	1	1	none	0.0001295225539214
T105	T301	FALSE	FALSE	0	0	1	1	none	0.0001327256745489
T107	T301	FALSE	FALSE	0	0	1	1	none	9.75281177483e-05
T126	T301	FALSE	FALSE	1	0	1	1	anc	1.04774317806e-05
T156	T301	FALSE	FALSE	0	0	1	1	none	0.0001346092998693
T159a	T301	FALSE	FALSE	0	0	1	1	none	0.0001450457733788
T182	T301	FALSE	FALSE	0	0	1	1	none	0.0001321516796234
T188	T301	FALSE	FALSE	0	0	1	1	none	0.0001408843651594
T192	T301	FALSE	FALSE	0	0	1	1	none	2.01552069883e-05
T223	T301	FALSE	FALSE	0	0	1	1	none	0.0001315412870908
T225	T301	FALSE	FALSE	0	0	1	1	none	0.0001363124173841
T230	T301	FALSE	FALSE	0	0	1	1	none	0.0001456561659114
T232	T301	FALSE	FALSE	0	0	1	1	none	1.77347145738e-05
T241	T301	FALSE	FALSE	0	0	1	1	none	0.0001526677044096
T270	T301	FALSE	FALSE	0	0	1	1	none	1.9774919423e-05
T271b	T301	FALSE	FALSE	0	0	1	1	none	0.0001357020248515
S002	T303	FALSE	FALSE	0	0	1	1	none	0.000129725770591
S007	T303	FALSE	FALSE	0	0	1	1	none	0.0001248453117826
S021	T303	FALSE	FALSE	0	0	1	1	none	0.0001276434320408
S024	T303	FALSE	FALSE	0	0	1	1	none	0.0001281629991232
S025	T303	FALSE	FALSE	0	0	1	1	none	0.000135182841465
S026	T303	FALSE	FALSE	0	0	1	1	none	0.0001292636640433
S038	T303	FALSE	FALSE	0	0	1	1	none	0.0001239605241069
S039	T303	FALSE	FALSE	0	0	1	1	none	0.0001287722559182
S040	T303	FALSE	FALSE	0	0	1	1	none	6.46723786632e-05
S042	T303	FALSE	FALSE	0	0	1	1	none	0.000127072804165
S071	T303	FALSE	FALSE	0	0	1	1	none	4.14498864646e-05
S078	T303	FALSE	FALSE	0	0	1	1	none	0.000127710351408
S081	T303	FALSE	FALSE	0	0	1	1	none	0.0001284431000331
S085	T303	FALSE	FALSE	0	0	1	1	none	7.3979543131e-05
S087	T303	FALSE	FALSE	0	0	1	1	none	8.73060737901e-05
S093	T303	FALSE	FALSE	0	0	1	1	none	5.83526960986e-05
S097	T303	FALSE	FALSE	0	0	1	1	none	0.000133485579208
S102	T303	FALSE	FALSE	0	0	1	1	none	6.6537420291e-05
S106	T303	FALSE	FALSE	0	0	1	1	none	0.000128067366806
S130	T303	FALSE	FALSE	0	0	1	1	none	8.68345666995e-05
T009	T303	FALSE	FALSE	0	0	1	1	none	0.0001419096183058
T010	T303	FALSE	FALSE	0	0	1	1	none	0.0001426834406974
T013	T303	FALSE	FALSE	0	0	1	1	none	0.0001313992601575
T014	T303	FALSE	FALSE	0	0	1	1	none	0.0001273767358583
T020	T303	FALSE	FALSE	0	0	1	1	none	0.0001253052340602
T021	T303	FALSE	FALSE	0	0	1	1	none	0.0001421360016204
T028	T303	FALSE	FALSE	0	0	1	1	none	0.0001348502779792
T035a	T303	FALSE	FALSE	0	0	1	1	none	8.81159210776e-05
T035b	T303	FALSE	FALSE	0	0	1	1	none	0.0001419467170791
T040	T303	FALSE	FALSE	0	0	1	1	none	0.0001307142909368
T056	T303	FALSE	FALSE	0	0	1	1	none	0.0001478896277384
T059	T303	FALSE	FALSE	0	0	1	1	none	7.08591065752e-05
T065	T303	FALSE	FALSE	0	0	1	1	none	0.0001256885182635
T069	T303	FALSE	FALSE	0	0	1	1	none	5.3725870361e-05
T073	T303	FALSE	FALSE	0	0	1	1	none	0.0001415256090878
T075	T303	FALSE	FALSE	0	0	1	1	none	0.0001294946172526
T077	T303	FALSE	FALSE	0	0	1	1	none	0.0001421360016204
T087	T303	FALSE	FALSE	0	0	1	1	none	0.0001402371837176
T092	T303	FALSE	FALSE	0	0	1	1	none	0.0001191011350022
T095	T303	FALSE	FALSE	0	0	1	1	none	8.71907211047e-05
T099a	T303	FALSE	FALSE	0	0	1	1	none	8.5403344296e-05
T102	T303	FALSE	FALSE	0	0	1	1	none	9.17117465281e-05
T104	T303	FALSE	FALSE	0	0	1	1	none	0.0001237061827012
T105	T303	FALSE	FALSE	0	0	1	1	none	0.0001269093033287
T107	T303	FALSE	FALSE	0	0	1	1	none	9.17117465281e-05
T126	T303	FALSE	FALSE	1	0	1	1	anc	5.7310387394e-06
T156	T303	FALSE	FALSE	0	0	1	1	none	0.0001287929286491
T159a	T303	FALSE	FALSE	0	0	1	1	none	0.0001392294021586
T182	T303	FALSE	FALSE	0	0	1	1	none	0.0001263353084032
T188	T303	FALSE	FALSE	0	0	1	1	none	0.0001350679939392
T192	T303	FALSE	FALSE	0	0	1	1	none	1.80011909637e-05
T223	T303	FALSE	FALSE	0	0	1	1	none	0.0001257249158706
T225	T303	FALSE	FALSE	0	0	1	1	none	0.0001304960461639
T230	T303	FALSE	FALSE	0	0	1	1	none	0.0001398397946912
T232	T303	FALSE	FALSE	0	0	1	1	none	1.19183433536e-05
T241	T303	FALSE	FALSE	0	0	1	1	none	0.0001468513331894
T270	T303	FALSE	FALSE	0	0	1	1	none	1.39585482028e-05
T271b	T303	FALSE	FALSE	0	0	1	1	none	0.0001298856536313
T301	T303	FALSE	FALSE	0	0	1	1	none	2.21615889598e-05
S002	T322	FALSE	FALSE	0	0	1	1	none	8.26957564439999e-05
S007	T322	FALSE	FALSE	0	0	1	1	none	5.30479571504e-05
S021	T322	FALSE	FALSE	0	0	1	1	none	8.06134178937999e-05
S024	T322	FALSE	FALSE	0	0	1	1	none	8.11329849761999e-05
S025	T322	FALSE	FALSE	0	0	1	1	none	8.81528273179999e-05
S026	T322	FALSE	FALSE	0	0	1	1	none	8.22336498962999e-05
S038	T322	FALSE	FALSE	0	0	1	1	none	1.77433953687e-05
S039	T322	FALSE	FALSE	0	0	1	1	none	8.17422417711999e-05
S040	T322	FALSE	FALSE	0	0	1	1	none	0.0001142863981742
S042	T322	FALSE	FALSE	0	0	1	1	none	8.00427900179999e-05
S071	T322	FALSE	FALSE	0	0	1	1	none	9.89042921075999e-05
S078	T322	FALSE	FALSE	0	0	1	1	none	8.06803372609999e-05
S081	T322	FALSE	FALSE	0	0	1	1	none	8.14130858860999e-05
S085	T322	FALSE	FALSE	0	0	1	1	none	0.000108674298144
S087	T322	FALSE	FALSE	0	0	1	1	none	0.0001220008288031
S093	T322	FALSE	FALSE	0	0	1	1	none	9.30474511115999e-05
S097	T322	FALSE	FALSE	0	0	1	1	none	8.64555650609999e-05
S102	T322	FALSE	FALSE	0	0	1	1	none	0.000116151439802
S106	T322	FALSE	FALSE	0	0	1	1	none	8.10373526589999e-05
S130	T322	FALSE	FALSE	0	0	1	1	none	0.0001215293217125
T009	T322	FALSE	FALSE	0	0	1	1	none	9.48796041587999e-05
T010	T322	FALSE	FALSE	0	0	1	1	none	9.56534265503999e-05
T013	T322	FALSE	FALSE	0	0	1	1	none	1.38380586755e-05
T014	T322	FALSE	FALSE	0	0	1	1	none	8.03467217112999e-05
T020	T322	FALSE	FALSE	0	0	1	1	none	1.9088105322e-05
T021	T322	FALSE	FALSE	0	0	1	1	none	9.51059874733999e-05
T028	T322	FALSE	FALSE	0	0	1	1	none	6.3052923347e-05
T035a	T322	FALSE	FALSE	0	0	1	1	none	0.0001228106760906
T035b	T322	FALSE	FALSE	0	0	1	1	none	9.49167029320999e-05
T040	T322	FALSE	FALSE	0	0	1	1	none	8.36842767897999e-05
T056	T322	FALSE	FALSE	0	0	1	1	none	0.0001008596135914
T059	T322	FALSE	FALSE	0	0	1	1	none	0.0001204731260862
T065	T322	FALSE	FALSE	0	0	1	1	none	1.69732847987e-05
T069	T322	FALSE	FALSE	0	0	1	1	none	0.000122725157306
T073	T322	FALSE	FALSE	0	0	1	1	none	9.44955949407999e-05
T075	T322	FALSE	FALSE	0	0	1	1	none	8.12438180404e-05
T077	T322	FALSE	FALSE	0	0	1	1	none	9.51059874733999e-05
T087	T322	FALSE	FALSE	0	0	1	1	none	9.32071695705999e-05
T092	T322	FALSE	FALSE	0	0	1	1	none	4.730378037e-05
T095	T322	FALSE	FALSE	0	0	1	1	none	0.0001218854761177
T099a	T322	FALSE	FALSE	0	0	1	1	none	0.000120098099309
T102	T322	FALSE	FALSE	0	0	1	1	none	0.0001264065015411
T104	T322	FALSE	FALSE	0	0	1	1	none	5.1908828069e-05
T105	T322	FALSE	FALSE	0	0	1	1	none	1.81940698639e-05
T107	T322	FALSE	FALSE	0	0	1	1	none	0.0001264065015411
T126	T322	FALSE	FALSE	0	0	1	1	none	0.000129447653522
T156	T322	FALSE	FALSE	0	0	1	1	none	2.46497152769e-05
T159a	T322	FALSE	FALSE	0	0	1	1	none	9.21993880115999e-05
T182	T322	FALSE	FALSE	0	0	1	1	none	2.2192095031e-05
T188	T322	FALSE	FALSE	0	0	1	1	none	6.3270639307e-05
T192	T322	FALSE	FALSE	0	0	1	1	none	0.0001407893667311
T223	T322	FALSE	FALSE	0	0	1	1	none	2.15817024984e-05
T225	T322	FALSE	FALSE	0	0	1	1	none	2.63528327917e-05
T230	T322	FALSE	FALSE	0	0	1	1	none	9.28097805441999e-05
T232	T322	FALSE	FALSE	0	0	1	1	none	0.0001284358352186
T241	T322	FALSE	FALSE	0	0	1	1	none	8.9387247476e-06
T270	T322	FALSE	FALSE	0	0	1	1	none	0.0001304760400678
T271b	T322	FALSE	FALSE	0	0	1	1	none	2.57424402591e-05
T301	T322	FALSE	FALSE	0	0	1	1	none	0.0001449497647272
T303	T322	FALSE	FALSE	0	0	1	1	none	0.000139133393507
S002	T327b	TRUE	TRUE	0	0	1	1	none	0.0001154557306106
S007	T327b	TRUE	TRUE	0	0	1	1	none	0.0001105752718022
S021	T327b	TRUE	TRUE	0	0	1	1	none	0.0001133733920604
S024	T327b	TRUE	TRUE	0	0	1	1	none	0.0001138929591428
S025	T327b	TRUE	TRUE	0	0	1	1	none	0.0001209128014846
S026	T327b	TRUE	TRUE	0	0	1	1	none	0.0001149936240629
S038	T327b	TRUE	TRUE	0	0	1	1	none	0.0001096904841265
S039	T327b	TRUE	TRUE	0	0	1	1	none	0.0001145022159378
S040	T327b	TRUE	TRUE	0	0	1	1	none	5.04023386828e-05
S042	T327b	TRUE	TRUE	0	0	1	1	none	0.0001128027641846
S071	T327b	TRUE	TRUE	0	0	1	1	none	3.00962219462e-05
S078	T327b	TRUE	TRUE	0	0	1	1	none	0.0001134403114276
S081	T327b	TRUE	TRUE	0	0	1	1	none	0.0001141730600527
S085	T327b	TRUE	TRUE	0	0	1	1	none	5.97095031506e-05
S087	T327b	TRUE	TRUE	0	0	1	1	none	7.30360338097e-05
S093	T327b	TRUE	TRUE	0	0	1	1	none	4.40826561182e-05
S097	T327b	TRUE	TRUE	0	0	1	1	none	0.0001192155392276
S102	T327b	TRUE	TRUE	0	0	1	1	none	5.22673803106e-05
S106	T327b	TRUE	TRUE	0	0	1	1	none	0.0001137973268256
S130	T327b	TRUE	TRUE	0	0	1	1	none	7.25645267191e-05
T009	T327b	FALSE	FALSE	0	0	1	1	none	0.0001276395783254
T010	T327b	FALSE	FALSE	0	0	1	1	none	0.000128413400717
T013	T327b	FALSE	FALSE	0	0	1	1	none	0.0001171292201771
T014	T327b	TRUE	TRUE	0	0	1	1	none	0.0001131066958779
T020	T327b	TRUE	TRUE	0	0	1	1	none	0.0001110351940798
T021	T327b	FALSE	FALSE	0	0	1	1	none	0.00012786596164
T028	T327b	TRUE	TRUE	0	0	1	1	none	0.0001205802379988
T035a	T327b	TRUE	TRUE	0	0	1	1	none	7.38458810972e-05
T035b	T327b	FALSE	FALSE	0	0	1	1	none	0.0001276766770987
T040	T327b	TRUE	TRUE	0	0	1	1	none	0.0001164442509564
T056	T327b	FALSE	FALSE	0	0	1	1	none	0.000133619587758
T059	T327b	TRUE	TRUE	0	0	1	1	none	5.65890665948e-05
T065	T327b	TRUE	TRUE	0	0	1	1	none	0.0001114184782831
T069	T327b	TRUE	TRUE	0	0	1	1	none	5.39170871446e-05
T073	T327b	FALSE	FALSE	0	0	1	1	none	0.0001272555691074
T075	T327b	TRUE	TRUE	0	0	1	1	none	0.0001152245772722
T077	T327b	FALSE	FALSE	0	0	1	1	none	0.00012786596164
T087	T327b	TRUE	TRUE	0	0	1	1	none	0.0001259671437372
T092	T327b	TRUE	TRUE	0	0	1	1	none	0.0001048310950218
T095	T327b	TRUE	TRUE	0	0	1	1	none	7.29206811243e-05
T099a	T327b	TRUE	TRUE	0	0	1	1	none	7.11333043156e-05
T102	T327b	FALSE	FALSE	0	0	1	1	none	7.74417065477e-05
T104	T327b	FALSE	FALSE	0	0	1	1	none	0.0001094361427208
T105	T327b	FALSE	FALSE	0	0	1	1	none	0.0001126392633483
T107	T327b	FALSE	FALSE	0	0	1	1	none	7.74417065477e-05
T126	T327b	TRUE	TRUE	0	0	1	1	none	6.06395833606e-05
T156	T327b	FALSE	FALSE	0	0	1	1	none	0.0001145228886687
T159a	T327b	TRUE	TRUE	0	0	1	1	none	0.0001249593621782
T182	T327b	FALSE	FALSE	0	0	1	1	none	0.0001120652684228
T188	T327b	TRUE	TRUE	0	0	1	1	none	0.0001207979539588
T192	T327b	FALSE	FALSE	0	0	1	1	none	7.19812965697e-05
T223	T327b	FALSE	FALSE	0	0	1	1	none	0.0001114548758902
T225	T327b	FALSE	FALSE	0	0	1	1	none	0.0001162260061835
T230	T327b	TRUE	TRUE	0	0	1	1	none	0.0001255697547108
T232	T327b	TRUE	TRUE	0	0	1	1	none	5.96277650572e-05
T241	T327b	FALSE	FALSE	0	0	1	1	none	0.000132581293209
T270	T327b	FALSE	FALSE	0	0	1	1	none	6.16679699064e-05
T271b	T327b	FALSE	FALSE	0	0	1	1	none	0.0001156156136509
T301	T327b	FALSE	FALSE	0	0	1	1	none	7.61416945658e-05
T303	T327b	FALSE	FALSE	0	0	1	1	none	7.03253233456e-05
T322	T327b	FALSE	FALSE	0	0	1	1	none	0.0001248633535266
S002	T330	TRUE	TRUE	0	0	1	1	none	0.0001154557306106
S007	T330	TRUE	TRUE	0	0	1	1	none	0.0001105752718022
S021	T330	TRUE	TRUE	0	0	1	1	none	0.0001133733920604
S024	T330	TRUE	TRUE	0	0	1	1	none	0.0001138929591428
S025	T330	TRUE	TRUE	0	0	1	1	none	0.0001209128014846
S026	T330	TRUE	TRUE	0	0	1	1	none	0.0001149936240629
S038	T330	TRUE	TRUE	0	0	1	1	none	0.0001096904841265
S039	T330	TRUE	TRUE	0	0	1	1	none	0.0001145022159378
S040	T330	TRUE	TRUE	0	0	1	1	none	5.04023386828e-05
S042	T330	TRUE	TRUE	0	0	1	1	none	0.0001128027641846
S071	T330	TRUE	TRUE	0	0	1	1	none	3.00962219462e-05
S078	T330	TRUE	TRUE	0	0	1	1	none	0.0001134403114276
S081	T330	TRUE	TRUE	0	0	1	1	none	0.0001141730600527
S085	T330	TRUE	TRUE	0	0	1	1	none	5.97095031506e-05
S087	T330	TRUE	TRUE	0	0	1	1	none	7.30360338097e-05
S093	T330	TRUE	TRUE	0	0	1	1	none	4.40826561182e-05
S097	T330	TRUE	TRUE	0	0	1	1	none	0.0001192155392276
S102	T330	TRUE	TRUE	0	0	1	1	none	5.22673803106e-05
S106	T330	TRUE	TRUE	0	0	1	1	none	0.0001137973268256
S130	T330	TRUE	TRUE	0	0	1	1	none	7.25645267191e-05
T009	T330	FALSE	FALSE	0	0	1	1	none	0.0001276395783254
T010	T330	FALSE	FALSE	0	0	1	1	none	0.000128413400717
T013	T330	FALSE	FALSE	0	0	1	1	none	0.0001171292201771
T014	T330	TRUE	TRUE	0	0	1	1	none	0.0001131066958779
T020	T330	TRUE	TRUE	0	0	1	1	none	0.0001110351940798
T021	T330	FALSE	FALSE	0	0	1	1	none	0.00012786596164
T028	T330	TRUE	TRUE	0	0	1	1	none	0.0001205802379988
T035a	T330	TRUE	TRUE	0	0	1	1	none	7.38458810972e-05
T035b	T330	FALSE	FALSE	0	0	1	1	none	0.0001276766770987
T040	T330	TRUE	TRUE	0	0	1	1	none	0.0001164442509564
T056	T330	FALSE	FALSE	0	0	1	1	none	0.000133619587758
T059	T330	TRUE	TRUE	0	0	1	1	none	5.65890665948e-05
T065	T330	TRUE	TRUE	0	0	1	1	none	0.0001114184782831
T069	T330	TRUE	TRUE	0	0	1	1	none	5.39170871446e-05
T073	T330	FALSE	FALSE	0	0	1	1	none	0.0001272555691074
T075	T330	TRUE	TRUE	0	0	1	1	none	0.0001152245772722
T077	T330	FALSE	FALSE	0	0	1	1	none	0.00012786596164
T087	T330	TRUE	TRUE	0	0	1	1	none	0.0001259671437372
T092	T330	TRUE	TRUE	0	0	1	1	none	0.0001048310950218
T095	T330	TRUE	TRUE	0	0	1	1	none	7.29206811243e-05
T099a	T330	TRUE	TRUE	0	0	1	1	none	7.11333043156e-05
T102	T330	FALSE	FALSE	0	0	1	1	none	7.74417065477e-05
T104	T330	FALSE	FALSE	0	0	1	1	none	0.0001094361427208
T105	T330	FALSE	FALSE	0	0	1	1	none	0.0001126392633483
T107	T330	FALSE	FALSE	0	0	1	1	none	7.74417065477e-05
T126	T330	TRUE	TRUE	0	0	1	1	none	6.06395833606e-05
T156	T330	FALSE	FALSE	0	0	1	1	none	0.0001145228886687
T159a	T330	TRUE	TRUE	0	0	1	1	none	0.0001249593621782
T182	T330	FALSE	FALSE	0	0	1	1	none	0.0001120652684228
T188	T330	TRUE	TRUE	0	0	1	1	none	0.0001207979539588
T192	T330	FALSE	FALSE	0	0	1	1	none	7.19812965697e-05
T223	T330	FALSE	FALSE	0	0	1	1	none	0.0001114548758902
T225	T330	FALSE	FALSE	0	0	1	1	none	0.0001162260061835
T230	T330	TRUE	TRUE	0	0	1	1	none	0.0001255697547108
T232	T330	TRUE	TRUE	0	0	1	1	none	5.96277650572e-05
T241	T330	FALSE	FALSE	0	0	1	1	none	0.000132581293209
T270	T330	FALSE	FALSE	0	0	1	1	none	6.16679699064e-05
T271b	T330	FALSE	FALSE	0	0	1	1	none	0.0001156156136509
T301	T330	FALSE	FALSE	0	0	1	1	none	7.61416945658e-05
T303	T330	FALSE	FALSE	0	0	1	1	none	7.03253233456e-05
T322	T330	FALSE	FALSE	0	0	1	1	none	0.0001248633535266
T327b	T330	TRUE	TRUE	0	0	1	1	none	1.2207850652e-06
S002	T335	FALSE	FALSE	0	0	1	1	none	0.0001253390401314
S007	T335	FALSE	FALSE	0	0	1	1	none	0.000120458581323
S021	T335	FALSE	FALSE	0	0	1	1	none	0.0001232567015812
S024	T335	FALSE	FALSE	0	0	1	1	none	0.0001237762686636
S025	T335	FALSE	FALSE	0	0	1	1	none	0.0001307961110054
S026	T335	FALSE	FALSE	0	0	1	1	none	0.0001248769335837
S038	T335	FALSE	FALSE	0	0	1	1	none	0.0001195737936473
S039	T335	FALSE	FALSE	0	0	1	1	none	0.0001243855254586
S040	T335	FALSE	FALSE	0	0	1	1	none	6.02856482036e-05
S042	T335	FALSE	FALSE	0	0	1	1	none	0.0001226860737054
S071	T335	FALSE	FALSE	0	0	1	1	none	3.7063156005e-05
S078	T335	FALSE	FALSE	0	0	1	1	none	0.0001233236209484
S081	T335	FALSE	FALSE	0	0	1	1	none	0.0001240563695735
S085	T335	FALSE	FALSE	0	0	1	1	none	6.95928126714e-05
S087	T335	FALSE	FALSE	0	0	1	1	none	8.29193433305e-05
S093	T335	FALSE	FALSE	0	0	1	1	none	5.3965965639e-05
S097	T335	FALSE	FALSE	0	0	1	1	none	0.0001290988487484
S102	T335	FALSE	FALSE	0	0	1	1	none	6.21506898314e-05
S106	T335	FALSE	FALSE	0	0	1	1	none	0.0001236806363464
S130	T335	FALSE	FALSE	0	0	1	1	none	8.24478362399e-05
T009	T335	FALSE	FALSE	0	0	1	1	none	0.0001375228878462
T010	T335	FALSE	FALSE	0	0	1	1	none	0.0001382967102378
T013	T335	FALSE	FALSE	0	0	1	1	none	0.0001270125296979
T014	T335	FALSE	FALSE	0	0	1	1	none	0.0001229900053987
T020	T335	FALSE	FALSE	0	0	1	1	none	0.0001209185036006
T021	T335	FALSE	FALSE	0	0	1	1	none	0.0001377492711608
T028	T335	FALSE	FALSE	0	0	1	1	none	0.0001304635475196
T035a	T335	FALSE	FALSE	0	0	1	1	none	8.3729190618e-05
T035b	T335	FALSE	FALSE	0	0	1	1	none	0.0001375599866195
T040	T335	FALSE	FALSE	0	0	1	1	none	0.0001263275604772
T056	T335	FALSE	FALSE	0	0	1	1	none	0.0001435028972788
T059	T335	FALSE	FALSE	0	0	1	1	none	6.64723761156e-05
T065	T335	FALSE	FALSE	0	0	1	1	none	0.0001213017878039
T069	T335	FALSE	FALSE	0	0	1	1	none	4.93391399014e-05
T073	T335	FALSE	FALSE	0	0	1	1	none	0.0001371388786282
T075	T335	FALSE	FALSE	0	0	1	1	none	0.000125107886793
T077	T335	FALSE	FALSE	0	0	1	1	none	0.0001377492711608
T087	T335	FALSE	FALSE	0	0	1	1	none	0.000135850453258
T092	T335	FALSE	FALSE	0	0	1	1	none	0.0001147144045426
T095	T335	FALSE	FALSE	0	0	1	1	none	8.28039906451e-05
T099a	T335	FALSE	FALSE	0	0	1	1	none	8.10166138364e-05
T102	T335	FALSE	FALSE	0	0	1	1	none	8.73250160685e-05
T104	T335	FALSE	FALSE	0	0	1	1	none	0.0001193194522416
T105	T335	FALSE	FALSE	0	0	1	1	none	0.0001225225728691
T107	T335	FALSE	FALSE	0	0	1	1	none	8.73250160685e-05
T126	T335	TRUE	TRUE	1	0	1	1	anc	6.103925326e-07
[truncated: 1,161 more rows]
