# Supplementary material for: Improved characterisation of MRSA transmission using within-host bacterial sequence diversity
Source: eLife. 2019 Oct 8;8:e46402. doi: 10.7554/eLife.46402 (PMC6954020; doi:10.7554/eLife.46402)
Supplement: Figure 9—source data 1. [file elife-46402-fig9-data1.zip › Figure 9-source data 1/classifications/Classification_Posterior_ds_10percol_28.csv]

host.1	host.2	adjacent	contiguous	paths12	paths21	nodes1	nodes2	path.classification	min.distance.between.subgraphs
S002	S007	TRUE	TRUE	0	0	1	1	none	7.1259090906e-05
S002	S021	TRUE	TRUE	0	0	1	1	none	2.12088134504e-05
S007	S021	TRUE	TRUE	0	0	1	1	none	7.31085309548e-05
S002	S024	TRUE	TRUE	0	0	1	1	none	2.08880541972e-05
S007	S024	TRUE	TRUE	0	0	1	1	none	7.27877717016e-05
S021	S024	TRUE	TRUE	0	0	1	1	none	2.7365453564e-06
S002	S025	TRUE	TRUE	0	0	1	1	none	2.37048073024e-05
S007	S025	TRUE	TRUE	0	0	1	1	none	7.02702660748e-05
S021	S025	TRUE	TRUE	0	0	1	1	none	2.55542473512e-05
S024	S025	TRUE	TRUE	0	0	1	1	none	2.5233488098e-05
S002	S026	TRUE	TRUE	0	0	1	1	none	2.02115480454e-05
S007	S026	TRUE	TRUE	0	0	1	1	none	6.67770068178e-05
S021	S026	TRUE	TRUE	0	0	1	1	none	2.20609880942e-05
S024	S026	TRUE	TRUE	0	0	1	1	none	2.1740228841e-05
S025	S026	TRUE	TRUE	0	0	1	1	none	1.7461425143e-05
S002	S038	TRUE	TRUE	0	0	1	1	none	7.7784377179e-05
S007	S038	TRUE	TRUE	0	0	1	1	none	5.3361055569e-05
S021	S038	TRUE	TRUE	0	0	1	1	none	7.96338172278e-05
S024	S038	TRUE	TRUE	0	0	1	1	none	7.93130579746e-05
S025	S038	TRUE	TRUE	0	0	1	1	none	7.67955523478e-05
S026	S038	TRUE	TRUE	0	0	1	1	none	7.33022930908e-05
S002	S039	TRUE	TRUE	0	0	1	1	none	2.26669955654e-05
S007	S039	TRUE	TRUE	0	0	1	1	none	7.45667130698e-05
S021	S039	TRUE	TRUE	0	0	1	1	none	3.307593673e-06
S024	S039	TRUE	TRUE	0	0	1	1	none	4.1947274714e-06
S025	S039	TRUE	TRUE	0	0	1	1	none	2.70124294662e-05
S026	S039	TRUE	TRUE	0	0	1	1	none	2.35191702092e-05
S038	S039	TRUE	TRUE	0	0	1	1	none	8.10919993428e-05
S002	S040	TRUE	TRUE	0	0	1	1	none	0.0001126340567359
S007	S040	TRUE	TRUE	0	0	1	1	none	0.0001118369884283
S021	S040	TRUE	TRUE	0	0	1	1	none	0.0001144834967847
S024	S040	TRUE	TRUE	0	0	1	1	none	0.0001141627375315
S025	S040	TRUE	TRUE	0	0	1	1	none	0.0001116452319047
S026	S040	TRUE	TRUE	0	0	1	1	none	0.0001081519726477
S038	S040	TRUE	TRUE	0	0	1	1	none	0.0001183622747013
S039	S040	TRUE	TRUE	0	0	1	1	none	0.0001159416788997
S002	S042	TRUE	TRUE	0	0	1	1	none	2.03364028369e-05
S007	S042	TRUE	TRUE	0	0	1	1	none	7.22361203413e-05
S021	S042	TRUE	TRUE	0	0	1	1	none	3.3927870477e-06
S024	S042	TRUE	TRUE	0	0	1	1	none	3.0720277945e-06
S025	S042	TRUE	TRUE	0	0	1	1	none	2.46818367377e-05
S026	S042	TRUE	TRUE	0	0	1	1	none	2.11885774807e-05
S038	S042	TRUE	TRUE	0	0	1	1	none	7.87614066143e-05
S039	S042	TRUE	TRUE	0	0	1	1	none	4.8509691627e-06
S040	S042	TRUE	TRUE	0	0	1	1	none	0.0001136110861712
S002	S071	TRUE	TRUE	0	0	1	1	none	0.0001012246799484
S007	S071	TRUE	TRUE	0	0	1	1	none	0.0001004276116408
S021	S071	TRUE	TRUE	0	0	1	1	none	0.0001030741199972
S024	S071	TRUE	TRUE	0	0	1	1	none	0.000102753360744
S025	S071	TRUE	TRUE	0	0	1	1	none	0.0001002358551172
S026	S071	TRUE	TRUE	0	0	1	1	none	9.67425958602e-05
S038	S071	TRUE	TRUE	0	0	1	1	none	0.0001069528979138
S039	S071	TRUE	TRUE	0	0	1	1	none	0.0001045323021122
S040	S071	TRUE	TRUE	0	0	1	1	none	2.21523650791e-05
S042	S071	TRUE	TRUE	0	0	1	1	none	0.0001022017093837
S002	S078	TRUE	TRUE	0	0	1	1	none	1.89901136858e-05
S007	S078	TRUE	TRUE	0	0	1	1	none	7.08898311902e-05
S021	S078	TRUE	TRUE	0	0	1	1	none	9.0194125826e-06
S024	S078	TRUE	TRUE	0	0	1	1	none	8.6986533294e-06
S025	S078	TRUE	TRUE	0	0	1	1	none	2.33355475866e-05
S026	S078	TRUE	TRUE	0	0	1	1	none	1.98422883296e-05
S038	S078	TRUE	TRUE	0	0	1	1	none	7.74151174632e-05
S039	S078	TRUE	TRUE	0	0	1	1	none	1.04775946976e-05
S040	S078	TRUE	TRUE	0	0	1	1	none	0.0001122647970201
S042	S078	TRUE	TRUE	0	0	1	1	none	8.1470019691e-06
S071	S078	TRUE	TRUE	0	0	1	1	none	0.0001008554202326
S002	S081	TRUE	TRUE	0	0	1	1	none	2.35255379454e-05
S007	S081	TRUE	TRUE	0	0	1	1	none	7.54252554498e-05
S021	S081	TRUE	TRUE	0	0	1	1	none	5.3740291046e-06
S024	S081	TRUE	TRUE	0	0	1	1	none	3.8453767998e-06
S025	S081	TRUE	TRUE	0	0	1	1	none	2.78709718462e-05
S026	S081	TRUE	TRUE	0	0	1	1	none	2.43777125892e-05
S038	S081	TRUE	TRUE	0	0	1	1	none	8.19505417228e-05
S039	S081	TRUE	TRUE	0	0	1	1	none	6.8322112196e-06
S040	S081	TRUE	TRUE	0	0	1	1	none	0.0001168002212797
S042	S081	TRUE	TRUE	0	0	1	1	none	5.7095115427e-06
S071	S081	TRUE	TRUE	0	0	1	1	none	0.0001053908444922
S078	S081	TRUE	TRUE	0	0	1	1	none	1.13361370776e-05
S002	S085	TRUE	TRUE	0	0	1	1	none	0.0001077708825748
S007	S085	TRUE	TRUE	0	0	1	1	none	0.0001069738142672
S021	S085	TRUE	TRUE	0	0	1	1	none	0.0001096203226236
S024	S085	TRUE	TRUE	0	0	1	1	none	0.0001092995633704
S025	S085	TRUE	TRUE	0	0	1	1	none	0.0001067820577436
S026	S085	TRUE	TRUE	0	0	1	1	none	0.0001032887984866
S038	S085	TRUE	TRUE	0	0	1	1	none	0.0001134991005402
S039	S085	TRUE	TRUE	0	0	1	1	none	0.0001110785047386
S040	S085	TRUE	TRUE	0	0	1	1	none	4.89814387171e-05
S042	S085	TRUE	TRUE	0	0	1	1	none	0.0001087479120101
S071	S085	TRUE	TRUE	0	0	1	1	none	3.75720619296e-05
S078	S085	TRUE	TRUE	0	0	1	1	none	0.000107401622859
S081	S085	TRUE	TRUE	0	0	1	1	none	0.0001119370471186
S002	S087	TRUE	TRUE	0	0	1	1	none	0.0001184958900044
S007	S087	TRUE	TRUE	0	0	1	1	none	0.0001176988216968
S021	S087	TRUE	TRUE	0	0	1	1	none	0.0001203453300532
S024	S087	TRUE	TRUE	0	0	1	1	none	0.0001200245708
S025	S087	TRUE	TRUE	0	0	1	1	none	0.0001175070651732
S026	S087	TRUE	TRUE	0	0	1	1	none	0.0001140138059162
S038	S087	TRUE	TRUE	0	0	1	1	none	0.0001242241079698
S039	S087	TRUE	TRUE	0	0	1	1	none	0.0001218035121682
S040	S087	TRUE	TRUE	0	0	1	1	none	5.97064461467e-05
S042	S087	TRUE	TRUE	0	0	1	1	none	0.0001194729194397
S071	S087	TRUE	TRUE	0	0	1	1	none	4.82970693592e-05
S078	S087	TRUE	TRUE	0	0	1	1	none	0.0001181266302886
S081	S087	TRUE	TRUE	0	0	1	1	none	0.0001226620545482
S085	S087	TRUE	TRUE	0	0	1	1	none	2.82490018856e-05
S002	S093	TRUE	TRUE	0	0	1	1	none	9.60482801134e-05
S007	S093	TRUE	TRUE	0	0	1	1	none	9.52512118058e-05
S021	S093	TRUE	TRUE	0	0	1	1	none	9.78977201622e-05
S024	S093	TRUE	TRUE	0	0	1	1	none	9.7576960909e-05
S025	S093	TRUE	TRUE	0	0	1	1	none	9.50594552822e-05
S026	S093	TRUE	TRUE	0	0	1	1	none	9.15661960252e-05
S038	S093	TRUE	TRUE	0	0	1	1	none	0.0001017764980788
S039	S093	TRUE	TRUE	0	0	1	1	none	9.93559022772e-05
S040	S093	TRUE	TRUE	0	0	1	1	none	1.81838582957e-05
S042	S093	TRUE	TRUE	0	0	1	1	none	9.70253095487e-05
S071	S093	TRUE	TRUE	0	0	1	1	none	6.7744815082e-06
S078	S093	TRUE	TRUE	0	0	1	1	none	9.56790203976e-05
S081	S093	TRUE	TRUE	0	0	1	1	none	0.0001002144446572
S085	S093	TRUE	TRUE	0	0	1	1	none	3.23956620946e-05
S087	S093	TRUE	TRUE	0	0	1	1	none	4.31206695242e-05
S002	S097	TRUE	TRUE	0	0	1	1	none	2.12977424114e-05
S007	S097	TRUE	TRUE	0	0	1	1	none	6.78632011838e-05
S021	S097	TRUE	TRUE	0	0	1	1	none	2.31471824602e-05
S024	S097	TRUE	TRUE	0	0	1	1	none	2.2826423207e-05
S025	S097	TRUE	TRUE	0	0	1	1	none	5.007584967e-06
S026	S097	TRUE	TRUE	0	0	1	1	none	1.5054360252e-05
S038	S097	TRUE	TRUE	0	0	1	1	none	7.43884874568e-05
S039	S097	TRUE	TRUE	0	0	1	1	none	2.46053645752e-05
S040	S097	TRUE	TRUE	0	0	1	1	none	0.0001092381670137
S042	S097	TRUE	TRUE	0	0	1	1	none	2.22747718467e-05
S071	S097	TRUE	TRUE	0	0	1	1	none	9.78287902262e-05
S078	S097	TRUE	TRUE	0	0	1	1	none	2.09284826956e-05
S081	S097	TRUE	TRUE	0	0	1	1	none	2.54639069552e-05
S085	S097	TRUE	TRUE	0	0	1	1	none	0.0001043749928526
S087	S097	TRUE	TRUE	0	0	1	1	none	0.0001151000002822
S093	S097	TRUE	TRUE	0	0	1	1	none	9.26523903912e-05
S002	S102	TRUE	TRUE	0	0	1	1	none	0.0001145757226256
S007	S102	TRUE	TRUE	0	0	1	1	none	0.000113778654318
S021	S102	TRUE	TRUE	0	0	1	1	none	0.0001164251626744
S024	S102	TRUE	TRUE	0	0	1	1	none	0.0001161044034212
S025	S102	TRUE	TRUE	0	0	1	1	none	0.0001135868977944
S026	S102	TRUE	TRUE	0	0	1	1	none	0.0001100936385374
S038	S102	TRUE	TRUE	0	0	1	1	none	0.000120303940591
S039	S102	TRUE	TRUE	0	0	1	1	none	0.0001178833447894
S040	S102	TRUE	TRUE	0	0	1	1	none	5.7140827963e-06
S042	S102	TRUE	TRUE	0	0	1	1	none	0.0001155527520609
S071	S102	TRUE	TRUE	0	0	1	1	none	2.40940309688e-05
S078	S102	TRUE	TRUE	0	0	1	1	none	0.0001142064629098
S081	S102	TRUE	TRUE	0	0	1	1	none	0.0001187418871694
S085	S102	TRUE	TRUE	0	0	1	1	none	5.09231046068e-05
S087	S102	TRUE	TRUE	0	0	1	1	none	6.16481120364e-05
S093	S102	TRUE	TRUE	0	0	1	1	none	2.01255241854e-05
S097	S102	TRUE	TRUE	0	0	1	1	none	0.0001111798329034
S002	S106	TRUE	TRUE	0	0	1	1	none	1.3689375529e-05
S007	S106	TRUE	TRUE	0	0	1	1	none	6.6796986085e-05
S021	S106	TRUE	TRUE	0	0	1	1	none	1.67467086294e-05
S024	S106	TRUE	TRUE	0	0	1	1	none	1.64259493762e-05
S025	S106	TRUE	TRUE	0	0	1	1	none	1.92427024814e-05
S026	S106	TRUE	TRUE	0	0	1	1	none	1.57494432244e-05
S038	S106	TRUE	TRUE	0	0	1	1	none	7.3322272358e-05
S039	S106	TRUE	TRUE	0	0	1	1	none	1.82048907444e-05
S040	S106	TRUE	TRUE	0	0	1	1	none	0.0001081719519149
S042	S106	TRUE	TRUE	0	0	1	1	none	1.58742980159e-05
S071	S106	TRUE	TRUE	0	0	1	1	none	9.67625751274e-05
S078	S106	TRUE	TRUE	0	0	1	1	none	1.45280088648e-05
S081	S106	TRUE	TRUE	0	0	1	1	none	1.90634331244e-05
S085	S106	TRUE	TRUE	0	0	1	1	none	0.0001033087777538
S087	S106	TRUE	TRUE	0	0	1	1	none	0.0001140337851834
S093	S106	TRUE	TRUE	0	0	1	1	none	9.15861752924e-05
S097	S106	TRUE	TRUE	0	0	1	1	none	1.68356375904e-05
S102	S106	TRUE	TRUE	0	0	1	1	none	0.0001101136178046
S002	S130	TRUE	TRUE	0	0	1	1	none	0.0001178953510732
S007	S130	TRUE	TRUE	0	0	1	1	none	0.0001170982827656
S021	S130	TRUE	TRUE	0	0	1	1	none	0.000119744791122
S024	S130	TRUE	TRUE	0	0	1	1	none	0.0001194240318688
S025	S130	TRUE	TRUE	0	0	1	1	none	0.000116906526242
S026	S130	TRUE	TRUE	0	0	1	1	none	0.000113413266985
S038	S130	TRUE	TRUE	0	0	1	1	none	0.0001236235690386
S039	S130	TRUE	TRUE	0	0	1	1	none	0.000121202973237
S040	S130	TRUE	TRUE	0	0	1	1	none	5.91059072155e-05
S042	S130	TRUE	TRUE	0	0	1	1	none	0.0001188723805085
S071	S130	TRUE	TRUE	0	0	1	1	none	4.7696530428e-05
S078	S130	TRUE	TRUE	0	0	1	1	none	0.0001175260913574
S081	S130	TRUE	TRUE	0	0	1	1	none	0.000122061515617
S085	S130	TRUE	TRUE	0	0	1	1	none	2.76484629544e-05
S087	S130	TRUE	TRUE	0	0	1	1	none	5.2133365208e-06
S093	S130	TRUE	TRUE	0	0	1	1	none	4.2520130593e-05
S097	S130	TRUE	TRUE	0	0	1	1	none	0.000114499461351
S102	S130	TRUE	TRUE	0	0	1	1	none	6.10475731052e-05
S106	S130	TRUE	TRUE	0	0	1	1	none	0.0001134332462522
S002	T009	TRUE	TRUE	0	0	1	1	none	2.8743293571e-05
S007	T009	TRUE	TRUE	0	0	1	1	none	7.53087523434e-05
S021	T009	TRUE	TRUE	0	0	1	1	none	3.05927336198e-05
S024	T009	TRUE	TRUE	0	0	1	1	none	3.02719743666e-05
S025	T009	TRUE	TRUE	0	0	1	1	none	2.59931706686e-05
S026	T009	TRUE	TRUE	0	0	1	1	none	1.52110683496e-05
S038	T009	TRUE	TRUE	0	0	1	1	none	8.18340386164e-05
S039	T009	TRUE	TRUE	0	0	1	1	none	3.20509157348e-05
S040	T009	TRUE	TRUE	0	0	1	1	none	0.0001166837181733
S042	T009	TRUE	TRUE	0	0	1	1	none	2.97203230063e-05
S071	T009	TRUE	TRUE	0	0	1	1	none	0.0001052743413858
S078	T009	TRUE	TRUE	0	0	1	1	none	2.83740338552e-05
S081	T009	TRUE	TRUE	0	0	1	1	none	3.29094581148e-05
S085	T009	TRUE	TRUE	0	0	1	1	none	0.0001118205440122
S087	T009	TRUE	TRUE	0	0	1	1	none	0.0001225455514418
S093	T009	TRUE	TRUE	0	0	1	1	none	0.0001000979415508
S097	T009	TRUE	TRUE	0	0	1	1	none	2.35861057776e-05
S102	T009	TRUE	TRUE	0	0	1	1	none	0.000118625384063
S106	T009	TRUE	TRUE	0	0	1	1	none	2.428118875e-05
S130	T009	TRUE	TRUE	0	0	1	1	none	0.0001219450125106
S002	T010	TRUE	TRUE	0	0	1	1	none	2.7553262919e-05
S007	T010	TRUE	TRUE	0	0	1	1	none	7.41187216914e-05
S021	T010	TRUE	TRUE	0	0	1	1	none	2.94027029678e-05
S024	T010	TRUE	TRUE	0	0	1	1	none	2.90819437146e-05
S025	T010	TRUE	TRUE	0	0	1	1	none	2.48031400166e-05
S026	T010	TRUE	TRUE	0	0	1	1	none	1.40210376976e-05
S038	T010	TRUE	TRUE	0	0	1	1	none	8.06440079644e-05
S039	T010	TRUE	TRUE	0	0	1	1	none	3.08608850828e-05
S040	T010	TRUE	TRUE	0	0	1	1	none	0.0001154936875213
S042	T010	TRUE	TRUE	0	0	1	1	none	2.85302923543e-05
S071	T010	TRUE	TRUE	0	0	1	1	none	0.0001040843107338
S078	T010	TRUE	TRUE	0	0	1	1	none	2.71840032032e-05
S081	T010	TRUE	TRUE	0	0	1	1	none	3.17194274628e-05
S085	T010	TRUE	TRUE	0	0	1	1	none	0.0001106305133602
S087	T010	TRUE	TRUE	0	0	1	1	none	0.0001213555207898
S093	T010	TRUE	TRUE	0	0	1	1	none	9.89079108988e-05
S097	T010	TRUE	TRUE	0	0	1	1	none	2.23960751256e-05
S102	T010	TRUE	TRUE	0	0	1	1	none	0.000117435353411
S106	T010	TRUE	TRUE	0	0	1	1	none	2.3091158098e-05
S130	T010	TRUE	TRUE	0	0	1	1	none	0.0001207549818586
T009	T010	TRUE	TRUE	0	0	1	1	none	3.9965688332e-06
S002	T013	FALSE	FALSE	0	0	1	1	none	8.61958278344999e-05
S007	T013	FALSE	FALSE	0	0	1	1	none	6.17725062245e-05
S021	T013	FALSE	FALSE	0	0	1	1	none	8.80452678832999e-05
S024	T013	FALSE	FALSE	0	0	1	1	none	8.77245086301e-05
S025	T013	FALSE	FALSE	0	0	1	1	none	8.52070030032999e-05
S026	T013	FALSE	FALSE	0	0	1	1	none	8.17137437463e-05
S038	T013	FALSE	FALSE	0	0	1	1	none	1.16500150659e-05
S039	T013	FALSE	FALSE	0	0	1	1	none	8.95034499982999e-05
S040	T013	FALSE	FALSE	0	0	1	1	none	0.0001267737253568
S042	T013	FALSE	FALSE	0	0	1	1	none	8.71728572697999e-05
S071	T013	FALSE	FALSE	0	0	1	1	none	0.0001153643485693
S078	T013	FALSE	FALSE	0	0	1	1	none	8.58265681187e-05
S081	T013	FALSE	FALSE	0	0	1	1	none	9.03619923782999e-05
S085	T013	FALSE	FALSE	0	0	1	1	none	0.0001219105511957
S087	T013	FALSE	FALSE	0	0	1	1	none	0.0001326355586253
S093	T013	FALSE	FALSE	0	0	1	1	none	0.0001101879487343
S097	T013	FALSE	FALSE	0	0	1	1	none	8.27999381123e-05
S102	T013	FALSE	FALSE	0	0	1	1	none	0.0001287153912465
S106	T013	FALSE	FALSE	0	0	1	1	none	8.17337230135e-05
S130	T013	FALSE	FALSE	0	0	1	1	none	0.0001320350196941
T009	T013	FALSE	FALSE	0	0	1	1	none	9.02454892718999e-05
T010	T013	FALSE	FALSE	0	0	1	1	none	8.90554586199e-05
S002	T014	TRUE	TRUE	0	0	1	1	none	2.06968733846e-05
S007	T014	TRUE	TRUE	0	0	1	1	none	7.2596590889e-05
S021	T014	TRUE	TRUE	0	0	1	1	none	3.7532575954e-06
S024	T014	TRUE	TRUE	0	0	1	1	none	3.4324983422e-06
S025	T014	TRUE	TRUE	0	0	1	1	none	2.50423072854e-05
S026	T014	TRUE	TRUE	0	0	1	1	none	2.15490480284e-05
S038	T014	TRUE	TRUE	0	0	1	1	none	7.9121877162e-05
S039	T014	TRUE	TRUE	0	0	1	1	none	5.2114397104e-06
S040	T014	TRUE	TRUE	0	0	1	1	none	0.0001139715567189
S042	T014	TRUE	TRUE	0	0	1	1	none	1.6729539303e-06
S071	T014	TRUE	TRUE	0	0	1	1	none	0.0001025621799314
S078	T014	TRUE	TRUE	0	0	1	1	none	8.5074725168e-06
S081	T014	TRUE	TRUE	0	0	1	1	none	6.0699820904e-06
S085	T014	TRUE	TRUE	0	0	1	1	none	0.0001091083825578
S087	T014	TRUE	TRUE	0	0	1	1	none	0.0001198333899874
S093	T014	TRUE	TRUE	0	0	1	1	none	9.73857800964e-05
S097	T014	TRUE	TRUE	0	0	1	1	none	2.26352423944e-05
S102	T014	TRUE	TRUE	0	0	1	1	none	0.0001159132226086
S106	T014	TRUE	TRUE	0	0	1	1	none	1.62347685636e-05
S130	T014	TRUE	TRUE	0	0	1	1	none	0.0001192328510562
T009	T014	TRUE	TRUE	0	0	1	1	none	3.0080793554e-05
T010	T014	TRUE	TRUE	0	0	1	1	none	2.8890762902e-05
T013	T014	FALSE	FALSE	0	0	1	1	none	8.75333278175e-05
S002	T020	TRUE	TRUE	0	0	1	1	none	7.93487030851e-05
S007	T020	TRUE	TRUE	0	0	1	1	none	5.49253814751e-05
S021	T020	TRUE	TRUE	0	0	1	1	none	8.11981431339e-05
S024	T020	TRUE	TRUE	0	0	1	1	none	8.08773838807e-05
S025	T020	TRUE	TRUE	0	0	1	1	none	7.83598782539e-05
S026	T020	TRUE	TRUE	0	0	1	1	none	7.48666189969e-05
S038	T020	TRUE	TRUE	0	0	1	1	none	3.4208210019e-06
S039	T020	TRUE	TRUE	0	0	1	1	none	8.26563252489e-05
S040	T020	TRUE	TRUE	0	0	1	1	none	0.0001199266006074
S042	T020	TRUE	TRUE	0	0	1	1	none	8.03257325204e-05
S071	T020	TRUE	TRUE	0	0	1	1	none	0.0001085172238199
S078	T020	TRUE	TRUE	0	0	1	1	none	7.89794433693e-05
S081	T020	TRUE	TRUE	0	0	1	1	none	8.35148676289e-05
S085	T020	TRUE	TRUE	0	0	1	1	none	0.0001150634264463
S087	T020	TRUE	TRUE	0	0	1	1	none	0.0001257884338759
S093	T020	TRUE	TRUE	0	0	1	1	none	0.0001033408239849
S097	T020	TRUE	TRUE	0	0	1	1	none	7.59528133629e-05
S102	T020	TRUE	TRUE	0	0	1	1	none	0.0001218682664971
S106	T020	TRUE	TRUE	0	0	1	1	none	7.48865982641e-05
S130	T020	TRUE	TRUE	0	0	1	1	none	0.0001251878949447
T009	T020	TRUE	TRUE	0	0	1	1	none	8.33983645225e-05
T010	T020	TRUE	TRUE	0	0	1	1	none	8.22083338705e-05
T013	T020	FALSE	FALSE	0	0	1	1	none	1.3214340972e-05
T014	T020	TRUE	TRUE	0	0	1	1	none	8.06862030681e-05
S002	T021	FALSE	FALSE	0	0	1	1	none	3.3068226087e-05
S007	T021	FALSE	FALSE	0	0	1	1	none	7.96336848594e-05
S021	T021	FALSE	FALSE	0	0	1	1	none	3.49176661358e-05
S024	T021	FALSE	FALSE	0	0	1	1	none	3.45969068826e-05
S025	T021	FALSE	FALSE	0	0	1	1	none	3.03181031846e-05
S026	T021	FALSE	FALSE	0	0	1	1	none	1.95360008656e-05
S038	T021	FALSE	FALSE	0	0	1	1	none	8.61589711324e-05
S039	T021	FALSE	FALSE	0	0	1	1	none	3.63758482508e-05
S040	T021	FALSE	FALSE	0	0	1	1	none	0.0001210086506893
S042	T021	FALSE	FALSE	0	0	1	1	none	3.40452555223e-05
S071	T021	FALSE	FALSE	0	0	1	1	none	0.0001095992739018
S078	T021	FALSE	FALSE	0	0	1	1	none	3.26989663712e-05
S081	T021	FALSE	FALSE	0	0	1	1	none	3.72343906308e-05
S085	T021	FALSE	FALSE	0	0	1	1	none	0.0001161454765282
S087	T021	FALSE	FALSE	0	0	1	1	none	0.0001268704839578
S093	T021	FALSE	FALSE	0	0	1	1	none	0.0001044228740668
S097	T021	FALSE	FALSE	0	0	1	1	none	2.79110382936e-05
S102	T021	FALSE	FALSE	0	0	1	1	none	0.000122950316579
S106	T021	FALSE	FALSE	0	0	1	1	none	2.8606121266e-05
S130	T021	FALSE	FALSE	0	0	1	1	none	0.0001262699450266
T009	T021	FALSE	FALSE	0	0	1	1	none	8.3036389496e-06
T010	T021	FALSE	FALSE	0	0	1	1	none	8.3215013492e-06
T013	T021	FALSE	FALSE	0	0	1	1	none	9.45704217879e-05
T014	T021	FALSE	FALSE	0	0	1	1	none	3.440572607e-05
T020	T021	FALSE	FALSE	0	0	1	1	none	8.77232970385e-05
S002	T028	TRUE	TRUE	0	0	1	1	none	6.87100942202e-05
S007	T028	TRUE	TRUE	0	0	1	1	none	3.01727453542e-05
S021	T028	TRUE	TRUE	0	0	1	1	none	7.0559534269e-05
S024	T028	TRUE	TRUE	0	0	1	1	none	7.02387750158e-05
S025	T028	TRUE	TRUE	0	0	1	1	none	6.7721269389e-05
S026	T028	TRUE	TRUE	0	0	1	1	none	6.4228010132e-05
S038	T028	TRUE	TRUE	0	0	1	1	none	5.08120588832e-05
S039	T028	TRUE	TRUE	0	0	1	1	none	7.2017716384e-05
S040	T028	TRUE	TRUE	0	0	1	1	none	0.0001092879917425
S042	T028	TRUE	TRUE	0	0	1	1	none	6.96871236555e-05
S071	T028	TRUE	TRUE	0	0	1	1	none	9.7878614955e-05
S078	T028	TRUE	TRUE	0	0	1	1	none	6.83408345044e-05
S081	T028	TRUE	TRUE	0	0	1	1	none	7.2876258764e-05
S085	T028	TRUE	TRUE	0	0	1	1	none	0.0001044248175814
S087	T028	TRUE	TRUE	0	0	1	1	none	0.000115149825011
S093	T028	TRUE	TRUE	0	0	1	1	none	9.270221512e-05
S097	T028	TRUE	TRUE	0	0	1	1	none	6.5314204498e-05
S102	T028	TRUE	TRUE	0	0	1	1	none	0.0001112296576322
S106	T028	TRUE	TRUE	0	0	1	1	none	6.42479893992e-05
S130	T028	TRUE	TRUE	0	0	1	1	none	0.0001145492860798
T009	T028	TRUE	TRUE	0	0	1	1	none	7.27597556576e-05
T010	T028	TRUE	TRUE	0	0	1	1	none	7.15697250056e-05
T013	T028	FALSE	FALSE	0	0	1	1	none	5.92235095387e-05
T014	T028	TRUE	TRUE	0	0	1	1	none	7.00475942032e-05
T020	T028	TRUE	TRUE	0	0	1	1	none	5.23763847893e-05
T021	T028	FALSE	FALSE	0	0	1	1	none	7.70846881736e-05
S002	T035a	TRUE	TRUE	0	0	1	1	none	0.0001188652639156
S007	T035a	TRUE	TRUE	0	0	1	1	none	0.000118068195608
S021	T035a	TRUE	TRUE	0	0	1	1	none	0.0001207147039644
S024	T035a	TRUE	TRUE	0	0	1	1	none	0.0001203939447112
S025	T035a	TRUE	TRUE	0	0	1	1	none	0.0001178764390844
S026	T035a	TRUE	TRUE	0	0	1	1	none	0.0001143831798274
S038	T035a	TRUE	TRUE	0	0	1	1	none	0.000124593481881
S039	T035a	TRUE	TRUE	0	0	1	1	none	0.0001221728860794
S040	T035a	TRUE	TRUE	0	0	1	1	none	6.00758200579e-05
S042	T035a	TRUE	TRUE	0	0	1	1	none	0.0001198422933509
S071	T035a	TRUE	TRUE	0	0	1	1	none	4.86664432704e-05
S078	T035a	TRUE	TRUE	0	0	1	1	none	0.0001184960041998
S081	T035a	TRUE	TRUE	0	0	1	1	none	0.0001230314284594
S085	T035a	TRUE	TRUE	0	0	1	1	none	2.86183757968e-05
S087	T035a	TRUE	TRUE	0	0	1	1	none	7.3911424148e-06
S093	T035a	TRUE	TRUE	0	0	1	1	none	4.34900434354e-05
S097	T035a	TRUE	TRUE	0	0	1	1	none	0.0001154693741934
S102	T035a	TRUE	TRUE	0	0	1	1	none	6.20174859476e-05
S106	T035a	TRUE	TRUE	0	0	1	1	none	0.0001144031590946
S130	T035a	TRUE	TRUE	0	0	1	1	none	6.7906034836e-06
T009	T035a	TRUE	TRUE	0	0	1	1	none	0.000122914925353
T010	T035a	TRUE	TRUE	0	0	1	1	none	0.000121724894701
T013	T035a	FALSE	FALSE	0	0	1	1	none	0.0001330049325365
T014	T035a	TRUE	TRUE	0	0	1	1	none	0.0001202027638986
T020	T035a	TRUE	TRUE	0	0	1	1	none	0.0001261578077871
T021	T035a	FALSE	FALSE	0	0	1	1	none	0.000127239857869
T028	T035a	TRUE	TRUE	0	0	1	1	none	0.0001155191989222
S002	T035b	TRUE	TRUE	0	0	1	1	none	2.8168423977e-05
S007	T035b	TRUE	TRUE	0	0	1	1	none	7.47338827494e-05
S021	T035b	TRUE	TRUE	0	0	1	1	none	3.00178640258e-05
S024	T035b	TRUE	TRUE	0	0	1	1	none	2.96971047726e-05
S025	T035b	TRUE	TRUE	0	0	1	1	none	2.54183010746e-05
S026	T035b	TRUE	TRUE	0	0	1	1	none	1.46361987556e-05
S038	T035b	TRUE	TRUE	0	0	1	1	none	8.12591690224e-05
S039	T035b	TRUE	TRUE	0	0	1	1	none	3.14760461408e-05
S040	T035b	TRUE	TRUE	0	0	1	1	none	0.0001161088485793
S042	T035b	TRUE	TRUE	0	0	1	1	none	2.91454534123e-05
S071	T035b	TRUE	TRUE	0	0	1	1	none	0.0001046994717918
S078	T035b	TRUE	TRUE	0	0	1	1	none	2.77991642612e-05
S081	T035b	TRUE	TRUE	0	0	1	1	none	3.23345885208e-05
S085	T035b	TRUE	TRUE	0	0	1	1	none	0.0001112456744182
S087	T035b	TRUE	TRUE	0	0	1	1	none	0.0001219706818478
S093	T035b	TRUE	TRUE	0	0	1	1	none	9.95230719568e-05
S097	T035b	TRUE	TRUE	0	0	1	1	none	2.30112361836e-05
S102	T035b	TRUE	TRUE	0	0	1	1	none	0.000118050514469
S106	T035b	TRUE	TRUE	0	0	1	1	none	2.3706319156e-05
S130	T035b	TRUE	TRUE	0	0	1	1	none	0.0001213701429166
T009	T035b	TRUE	TRUE	0	0	1	1	none	3.4038368396e-06
T010	T035b	TRUE	TRUE	0	0	1	1	none	3.4216992392e-06
T013	T035b	FALSE	FALSE	0	0	1	1	none	8.96706196779e-05
T014	T035b	TRUE	TRUE	0	0	1	1	none	2.950592396e-05
T020	T035b	TRUE	TRUE	0	0	1	1	none	8.28234949285e-05
T021	T035b	FALSE	FALSE	0	0	1	1	none	6.520876304e-06
T028	T035b	TRUE	TRUE	0	0	1	1	none	7.21848860636e-05
T035a	T035b	TRUE	TRUE	0	0	1	1	none	0.000122340055759
S002	T040	TRUE	TRUE	0	0	1	1	none	2.33421758094e-05
S007	T040	TRUE	TRUE	0	0	1	1	none	7.52418933138e-05
S021	T040	TRUE	TRUE	0	0	1	1	none	5.1906669686e-06
S024	T040	TRUE	TRUE	0	0	1	1	none	3.6620146638e-06
S025	T040	TRUE	TRUE	0	0	1	1	none	2.76876097102e-05
S026	T040	TRUE	TRUE	0	0	1	1	none	2.41943504532e-05
S038	T040	TRUE	TRUE	0	0	1	1	none	8.17671795868e-05
S039	T040	TRUE	TRUE	0	0	1	1	none	6.6488490836e-06
S040	T040	TRUE	TRUE	0	0	1	1	none	0.0001166168591437
S042	T040	TRUE	TRUE	0	0	1	1	none	5.5261494067e-06
S071	T040	TRUE	TRUE	0	0	1	1	none	0.0001052074823562
S078	T040	TRUE	TRUE	0	0	1	1	none	1.11527749416e-05
S081	T040	TRUE	TRUE	0	0	1	1	none	2.65658001e-06
S085	T040	TRUE	TRUE	0	0	1	1	none	0.0001117536849826
S087	T040	TRUE	TRUE	0	0	1	1	none	0.0001224786924122
S093	T040	TRUE	TRUE	0	0	1	1	none	0.0001000310825212
S097	T040	TRUE	TRUE	0	0	1	1	none	2.52805448192e-05
S102	T040	TRUE	TRUE	0	0	1	1	none	0.0001185585250334
S106	T040	TRUE	TRUE	0	0	1	1	none	1.88800709884e-05
S130	T040	TRUE	TRUE	0	0	1	1	none	0.000121878153481
T009	T040	TRUE	TRUE	0	0	1	1	none	3.27260959788e-05
T010	T040	TRUE	TRUE	0	0	1	1	none	3.15360653268e-05
T013	T040	FALSE	FALSE	0	0	1	1	none	9.01786302423e-05
T014	T040	TRUE	TRUE	0	0	1	1	none	5.8866199544e-06
T020	T040	TRUE	TRUE	0	0	1	1	none	8.33315054929e-05
T021	T040	FALSE	FALSE	0	0	1	1	none	3.70510284948e-05
T028	T040	TRUE	TRUE	0	0	1	1	none	7.2692896628e-05
T035a	T040	TRUE	TRUE	0	0	1	1	none	0.0001228480663234
T035b	T040	TRUE	TRUE	0	0	1	1	none	3.21512263848e-05
S002	T056	FALSE	FALSE	0	0	1	1	none	3.32472448708e-05
S007	T056	FALSE	FALSE	0	0	1	1	none	7.98127036432e-05
S021	T056	FALSE	FALSE	0	0	1	1	none	3.50966849196e-05
S024	T056	FALSE	FALSE	0	0	1	1	none	3.47759256664e-05
S025	T056	FALSE	FALSE	0	0	1	1	none	3.04971219684e-05
S026	T056	FALSE	FALSE	0	0	1	1	none	1.97150196494e-05
S038	T056	FALSE	FALSE	0	0	1	1	none	8.63379899162e-05
S039	T056	FALSE	FALSE	0	0	1	1	none	3.65548670346e-05
S040	T056	FALSE	FALSE	0	0	1	1	none	0.0001211876694731
S042	T056	FALSE	FALSE	0	0	1	1	none	3.42242743061e-05
S071	T056	FALSE	FALSE	0	0	1	1	none	0.0001097782926856
S078	T056	FALSE	FALSE	0	0	1	1	none	3.2877985155e-05
S081	T056	FALSE	FALSE	0	0	1	1	none	3.74134094146e-05
S085	T056	FALSE	FALSE	0	0	1	1	none	0.000116324495312
S087	T056	FALSE	FALSE	0	0	1	1	none	0.0001270495027416
S093	T056	FALSE	FALSE	0	0	1	1	none	0.0001046018928506
S097	T056	FALSE	FALSE	0	0	1	1	none	2.80900570774e-05
S102	T056	FALSE	FALSE	0	0	1	1	none	0.0001231293353628
S106	T056	FALSE	FALSE	0	0	1	1	none	2.87851400498e-05
S130	T056	FALSE	FALSE	0	0	1	1	none	0.0001264489638104
T009	T056	TRUE	TRUE	1	0	1	1	anc	3.900004774e-06
T010	T056	FALSE	FALSE	0	0	1	1	none	8.500520133e-06
T013	T056	FALSE	FALSE	0	0	1	1	none	9.47494405717e-05
T014	T056	FALSE	FALSE	0	0	1	1	none	3.45847448538e-05
T020	T056	FALSE	FALSE	0	0	1	1	none	8.79023158223e-05
T021	T056	FALSE	FALSE	0	0	1	1	none	1.28075902494e-05
T028	T056	FALSE	FALSE	0	0	1	1	none	7.72637069574e-05
T035a	T056	FALSE	FALSE	0	0	1	1	none	0.0001274188766528
T035b	T056	FALSE	FALSE	0	0	1	1	none	7.9077881394e-06
T040	T056	FALSE	FALSE	0	0	1	1	none	3.72300472786e-05
S002	T059	TRUE	TRUE	0	0	1	1	none	0.0001185923569821
S007	T059	TRUE	TRUE	0	0	1	1	none	0.0001177952886745
S021	T059	TRUE	TRUE	0	0	1	1	none	0.0001204417970309
S024	T059	TRUE	TRUE	0	0	1	1	none	0.0001201210377777
S025	T059	TRUE	TRUE	0	0	1	1	none	0.0001176035321509
S026	T059	TRUE	TRUE	0	0	1	1	none	0.0001141102728939
S038	T059	TRUE	TRUE	0	0	1	1	none	0.0001243205749475
S039	T059	TRUE	TRUE	0	0	1	1	none	0.0001218999791459
S040	T059	TRUE	TRUE	0	0	1	1	none	7.1661932978e-06
S042	T059	TRUE	TRUE	0	0	1	1	none	0.0001195693864174
S071	T059	TRUE	TRUE	0	0	1	1	none	2.81106653253e-05
S078	T059	TRUE	TRUE	0	0	1	1	none	0.0001182230972663
S081	T059	TRUE	TRUE	0	0	1	1	none	0.0001227585215259
S085	T059	TRUE	TRUE	0	0	1	1	none	5.49397389633e-05
S087	T059	TRUE	TRUE	0	0	1	1	none	6.56647463929e-05
S093	T059	TRUE	TRUE	0	0	1	1	none	2.41421585419e-05
S097	T059	TRUE	TRUE	0	0	1	1	none	0.0001151964672599
S102	T059	TRUE	TRUE	0	0	1	1	none	1.16723830425e-05
S106	T059	TRUE	TRUE	0	0	1	1	none	0.0001141302521611
S130	T059	TRUE	TRUE	0	0	1	1	none	6.50642074617e-05
T009	T059	TRUE	TRUE	0	0	1	1	none	0.0001226420184195
T010	T059	TRUE	TRUE	0	0	1	1	none	0.0001214519877675
T013	T059	FALSE	FALSE	0	0	1	1	none	0.000132732025603
T014	T059	TRUE	TRUE	0	0	1	1	none	0.0001199298569651
T020	T059	TRUE	TRUE	0	0	1	1	none	0.0001258849008536
T021	T059	FALSE	FALSE	0	0	1	1	none	0.0001269669509355
T028	T059	TRUE	TRUE	0	0	1	1	none	0.0001152462919887
T035a	T059	TRUE	TRUE	0	0	1	1	none	6.60341203041e-05
T035b	T059	TRUE	TRUE	0	0	1	1	none	0.0001220671488255
T040	T059	TRUE	TRUE	0	0	1	1	none	0.0001225751593899
T056	T059	FALSE	FALSE	0	0	1	1	none	0.0001271459697193
S002	T065	TRUE	TRUE	0	0	1	1	none	7.96287562205e-05
S007	T065	TRUE	TRUE	0	0	1	1	none	5.52054346105e-05
S021	T065	TRUE	TRUE	0	0	1	1	none	8.14781962693e-05
S024	T065	TRUE	TRUE	0	0	1	1	none	8.11574370161e-05
S025	T065	TRUE	TRUE	0	0	1	1	none	7.86399313893e-05
S026	T065	TRUE	TRUE	0	0	1	1	none	7.51466721323e-05
S038	T065	TRUE	TRUE	0	0	1	1	none	5.0829434519e-06
S039	T065	TRUE	TRUE	0	0	1	1	none	8.29363783843e-05
S040	T065	TRUE	TRUE	0	0	1	1	none	0.0001202066537428
S042	T065	TRUE	TRUE	0	0	1	1	none	8.06057856558e-05
S071	T065	TRUE	TRUE	0	0	1	1	none	0.0001087972769553
S078	T065	TRUE	TRUE	0	0	1	1	none	7.92594965047e-05
S081	T065	TRUE	TRUE	0	0	1	1	none	8.37949207643e-05
S085	T065	TRUE	TRUE	0	0	1	1	none	0.0001153434795817
S087	T065	TRUE	TRUE	0	0	1	1	none	0.0001260684870113
S093	T065	TRUE	TRUE	0	0	1	1	none	0.0001036208771203
S097	T065	TRUE	TRUE	0	0	1	1	none	7.62328664983e-05
S102	T065	TRUE	TRUE	0	0	1	1	none	0.0001221483196325
S106	T065	TRUE	TRUE	0	0	1	1	none	7.51666513995e-05
S130	T065	TRUE	TRUE	0	0	1	1	none	0.0001254679480801
T009	T065	TRUE	TRUE	0	0	1	1	none	8.36784176579e-05
T010	T065	TRUE	TRUE	0	0	1	1	none	8.24883870059e-05
T013	T065	FALSE	FALSE	0	0	1	1	none	9.4544440218e-06
T014	T065	TRUE	TRUE	0	0	1	1	none	8.09662562035e-05
T020	T065	TRUE	TRUE	0	0	1	1	none	6.647269358e-06
T021	T065	FALSE	FALSE	0	0	1	1	none	8.80033501739e-05
T028	T065	TRUE	TRUE	0	0	1	1	none	5.26564379247e-05
T035a	T065	TRUE	TRUE	0	0	1	1	none	0.0001264378609225
T035b	T065	TRUE	TRUE	0	0	1	1	none	8.31035480639e-05
T040	T065	TRUE	TRUE	0	0	1	1	none	8.36115586283e-05
T056	T065	FALSE	FALSE	0	0	1	1	none	8.81823689577e-05
T059	T065	TRUE	TRUE	0	0	1	1	none	0.000126164953989
S002	T069	TRUE	TRUE	0	0	1	1	none	0.0001272342641436
S007	T069	TRUE	TRUE	0	0	1	1	none	0.000126437195836
S021	T069	TRUE	TRUE	0	0	1	1	none	0.0001290837041924
S024	T069	TRUE	TRUE	0	0	1	1	none	0.0001287629449392
S025	T069	TRUE	TRUE	0	0	1	1	none	0.0001262454393124
S026	T069	TRUE	TRUE	0	0	1	1	none	0.0001227521800554
S038	T069	TRUE	TRUE	0	0	1	1	none	0.000132962482109
S039	T069	TRUE	TRUE	0	0	1	1	none	0.0001305418863074
S040	T069	TRUE	TRUE	0	0	1	1	none	4.81619492743e-05
S042	T069	TRUE	TRUE	0	0	1	1	none	0.0001282112935789
S071	T069	TRUE	TRUE	0	0	1	1	none	2.72174772468e-05
S078	T069	TRUE	TRUE	0	0	1	1	none	0.0001268650044278
S081	T069	TRUE	TRUE	0	0	1	1	none	0.0001314004286874
S085	T069	TRUE	TRUE	0	0	1	1	none	6.35816461248e-05
S087	T069	TRUE	TRUE	0	0	1	1	none	7.43066535544e-05
S093	T069	TRUE	TRUE	0	0	1	1	none	3.27840657034e-05
S097	T069	TRUE	TRUE	0	0	1	1	none	0.0001238383744214
S102	T069	TRUE	TRUE	0	0	1	1	none	5.0103615164e-05
S106	T069	TRUE	TRUE	0	0	1	1	none	0.0001227721593226
S130	T069	TRUE	TRUE	0	0	1	1	none	7.37061146232e-05
T009	T069	TRUE	TRUE	0	0	1	1	none	0.000131283925581
T010	T069	TRUE	TRUE	0	0	1	1	none	0.000130093894929
T013	T069	FALSE	FALSE	0	0	1	1	none	0.0001413739327645
T014	T069	TRUE	TRUE	0	0	1	1	none	0.0001285717641266
T020	T069	TRUE	TRUE	0	0	1	1	none	0.0001345268080151
T021	T069	FALSE	FALSE	0	0	1	1	none	0.000135608858097
T028	T069	TRUE	TRUE	0	0	1	1	none	0.0001238881991502
T035a	T069	TRUE	TRUE	0	0	1	1	none	7.46760274656e-05
T035b	T069	TRUE	TRUE	0	0	1	1	none	0.000130709055987
T040	T069	TRUE	TRUE	0	0	1	1	none	0.0001312170665514
T056	T069	FALSE	FALSE	0	0	1	1	none	0.0001357878768808
T059	T069	TRUE	TRUE	0	0	1	1	none	5.41202495205e-05
T065	T069	TRUE	TRUE	0	0	1	1	none	0.0001348068611505
S002	T073	FALSE	FALSE	0	0	1	1	none	3.0377619509e-05
S007	T073	FALSE	FALSE	0	0	1	1	none	7.69430782814e-05
S021	T073	FALSE	FALSE	0	0	1	1	none	3.22270595578e-05
S024	T073	FALSE	FALSE	0	0	1	1	none	3.19063003046e-05
S025	T073	FALSE	FALSE	0	0	1	1	none	2.76274966066e-05
S026	T073	FALSE	FALSE	0	0	1	1	none	1.68453942876e-05
S038	T073	FALSE	FALSE	0	0	1	1	none	8.34683645544e-05
S039	T073	FALSE	FALSE	0	0	1	1	none	3.36852416728e-05
S040	T073	FALSE	FALSE	0	0	1	1	none	0.0001183180441113
S042	T073	FALSE	FALSE	0	0	1	1	none	3.13546489443e-05
S071	T073	FALSE	FALSE	0	0	1	1	none	0.0001069086673238
S078	T073	FALSE	FALSE	0	0	1	1	none	3.00083597932e-05
S081	T073	FALSE	FALSE	0	0	1	1	none	3.45437840528e-05
S085	T073	FALSE	FALSE	0	0	1	1	none	0.0001134548699502
S087	T073	FALSE	FALSE	0	0	1	1	none	0.0001241798773798
S093	T073	FALSE	FALSE	0	0	1	1	none	0.0001017322674888
S097	T073	FALSE	FALSE	0	0	1	1	none	2.52204317156e-05
S102	T073	FALSE	FALSE	0	0	1	1	none	0.000120259710001
S106	T073	FALSE	FALSE	0	0	1	1	none	2.5915514688e-05
S130	T073	FALSE	FALSE	0	0	1	1	none	0.0001235793384486
T009	T073	FALSE	FALSE	0	0	1	1	none	5.6130323716e-06
T010	T073	FALSE	FALSE	0	0	1	1	none	5.6308947712e-06
T013	T073	FALSE	FALSE	0	0	1	1	none	9.18798152099e-05
T014	T073	FALSE	FALSE	0	0	1	1	none	3.1715119492e-05
T020	T073	FALSE	FALSE	0	0	1	1	none	8.50326904605e-05
T021	T073	TRUE	TRUE	0	0	1	1	none	3.8984996296e-06
T028	T073	FALSE	FALSE	0	0	1	1	none	7.43940815956e-05
T035a	T073	FALSE	FALSE	0	0	1	1	none	0.000124549251291
T035b	T073	FALSE	FALSE	0	0	1	1	none	3.830269726e-06
T040	T073	FALSE	FALSE	0	0	1	1	none	3.43604219168e-05
T056	T073	FALSE	FALSE	0	0	1	1	none	1.01169836714e-05
T059	T073	FALSE	FALSE	0	0	1	1	none	0.0001242763443575
T065	T073	FALSE	FALSE	0	0	1	1	none	8.53127435959e-05
T069	T073	FALSE	FALSE	0	0	1	1	none	0.000132918251519
S002	T075	TRUE	TRUE	0	0	1	1	none	6.9970645438e-05
S007	T075	TRUE	TRUE	0	0	1	1	none	6.7785836208e-05
S021	T075	TRUE	TRUE	0	0	1	1	none	7.18200854868e-05
S024	T075	TRUE	TRUE	0	0	1	1	none	7.14993262336e-05
S025	T075	TRUE	TRUE	0	0	1	1	none	6.89818206068e-05
S026	T075	TRUE	TRUE	0	0	1	1	none	6.54885613498e-05
S038	T075	TRUE	TRUE	0	0	1	1	none	7.4311122481e-05
S039	T075	TRUE	TRUE	0	0	1	1	none	7.32782676018e-05
S040	T075	TRUE	TRUE	0	0	1	1	none	0.0001105485429603
S042	T075	TRUE	TRUE	0	0	1	1	none	7.09476748733e-05
S071	T075	TRUE	TRUE	0	0	1	1	none	9.91391661728e-05
S078	T075	TRUE	TRUE	0	0	1	1	none	6.96013857222e-05
S081	T075	TRUE	TRUE	0	0	1	1	none	7.41368099818e-05
S085	T075	TRUE	TRUE	0	0	1	1	none	0.0001056853687992
S087	T075	TRUE	TRUE	0	0	1	1	none	0.0001164103762288
S093	T075	TRUE	TRUE	0	0	1	1	none	9.39627663378e-05
S097	T075	TRUE	TRUE	0	0	1	1	none	6.65747557158e-05
S102	T075	TRUE	TRUE	0	0	1	1	none	0.00011249020885
S106	T075	TRUE	TRUE	0	0	1	1	none	6.5508540617e-05
S130	T075	TRUE	TRUE	0	0	1	1	none	0.0001158098372976
T009	T075	TRUE	TRUE	0	0	1	1	none	7.40203068754e-05
T010	T075	TRUE	TRUE	0	0	1	1	none	7.28302762234e-05
T013	T075	FALSE	FALSE	0	0	1	1	none	8.27225731365e-05
T014	T075	TRUE	TRUE	0	0	1	1	none	7.1308145421e-05
T020	T075	TRUE	TRUE	0	0	1	1	none	7.58754483871e-05
T021	T075	FALSE	FALSE	0	0	1	1	none	7.83452393914e-05
T028	T075	TRUE	TRUE	0	0	1	1	none	6.52368395222e-05
T035a	T075	TRUE	TRUE	0	0	1	1	none	0.00011677975014
T035b	T075	TRUE	TRUE	0	0	1	1	none	7.34454372814e-05
T040	T075	TRUE	TRUE	0	0	1	1	none	7.39534478458e-05
T056	T075	FALSE	FALSE	0	0	1	1	none	7.85242581752e-05
T059	T075	TRUE	TRUE	0	0	1	1	none	0.0001165068432065
T065	T075	TRUE	TRUE	0	0	1	1	none	7.61555015225e-05
T069	T075	TRUE	TRUE	0	0	1	1	none	0.000125148750368
T073	T075	FALSE	FALSE	0	0	1	1	none	7.56546328134e-05
S002	T077	FALSE	FALSE	0	0	1	1	none	3.09815660348e-05
S007	T077	FALSE	FALSE	0	0	1	1	none	7.75470248072e-05
S021	T077	FALSE	FALSE	0	0	1	1	none	3.28310060836e-05
S024	T077	FALSE	FALSE	0	0	1	1	none	3.25102468304e-05
S025	T077	FALSE	FALSE	0	0	1	1	none	2.82314431324e-05
S026	T077	FALSE	FALSE	0	0	1	1	none	1.74493408134e-05
S038	T077	FALSE	FALSE	0	0	1	1	none	8.40723110802e-05
S039	T077	FALSE	FALSE	0	0	1	1	none	3.42891881986e-05
S040	T077	FALSE	FALSE	0	0	1	1	none	0.0001189219906371
S042	T077	FALSE	FALSE	0	0	1	1	none	3.19585954701e-05
S071	T077	FALSE	FALSE	0	0	1	1	none	0.0001075126138496
S078	T077	FALSE	FALSE	0	0	1	1	none	3.0612306319e-05
S081	T077	FALSE	FALSE	0	0	1	1	none	3.51477305786e-05
S085	T077	FALSE	FALSE	0	0	1	1	none	0.000114058816476
S087	T077	FALSE	FALSE	0	0	1	1	none	0.0001247838239056
S093	T077	FALSE	FALSE	0	0	1	1	none	0.0001023362140146
S097	T077	FALSE	FALSE	0	0	1	1	none	2.58243782414e-05
S102	T077	FALSE	FALSE	0	0	1	1	none	0.0001208636565268
S106	T077	FALSE	FALSE	0	0	1	1	none	2.65194612138e-05
S130	T077	FALSE	FALSE	0	0	1	1	none	0.0001241832849744
T009	T077	FALSE	FALSE	0	0	1	1	none	6.2169788974e-06
T010	T077	FALSE	FALSE	0	0	1	1	none	6.234841297e-06
T013	T077	FALSE	FALSE	0	0	1	1	none	9.24837617357e-05
T014	T077	FALSE	FALSE	0	0	1	1	none	3.23190660178e-05
T020	T077	FALSE	FALSE	0	0	1	1	none	8.56366369863e-05
T021	T077	TRUE	TRUE	0	0	1	1	none	3.2945531038e-06
T028	T077	FALSE	FALSE	0	0	1	1	none	7.49980281214e-05
T035a	T077	FALSE	FALSE	0	0	1	1	none	0.0001251531978168
T035b	T077	FALSE	FALSE	0	0	1	1	none	4.4342162518e-06
T040	T077	FALSE	FALSE	0	0	1	1	none	3.49643684426e-05
T056	T077	FALSE	FALSE	0	0	1	1	none	1.07209301972e-05
T059	T077	FALSE	FALSE	0	0	1	1	none	0.0001248802908833
T065	T077	FALSE	FALSE	0	0	1	1	none	8.59166901217e-05
T069	T077	FALSE	FALSE	0	0	1	1	none	0.0001335221980448
T073	T077	TRUE	TRUE	0	0	1	1	none	1.8118395774e-06
T075	T077	FALSE	FALSE	0	0	1	1	none	7.62585793392e-05
S002	T087	TRUE	TRUE	0	0	1	1	none	2.82488823324e-05
S007	T087	TRUE	TRUE	0	0	1	1	none	7.48143411048e-05
S021	T087	TRUE	TRUE	0	0	1	1	none	3.00983223812e-05
S024	T087	TRUE	TRUE	0	0	1	1	none	2.9777563128e-05
S025	T087	TRUE	TRUE	0	0	1	1	none	2.549875943e-05
S026	T087	TRUE	TRUE	0	0	1	1	none	1.4716657111e-05
S038	T087	TRUE	TRUE	0	0	1	1	none	8.13396273778e-05
S039	T087	TRUE	TRUE	0	0	1	1	none	3.15565044962e-05
S040	T087	TRUE	TRUE	0	0	1	1	none	0.0001161893069347
S042	T087	TRUE	TRUE	0	0	1	1	none	2.92259117677e-05
S071	T087	TRUE	TRUE	0	0	1	1	none	0.0001047799301472
S078	T087	TRUE	TRUE	0	0	1	1	none	2.78796226166e-05
S081	T087	TRUE	TRUE	0	0	1	1	none	3.24150468762e-05
S085	T087	TRUE	TRUE	0	0	1	1	none	0.0001113261327736
S087	T087	TRUE	TRUE	0	0	1	1	none	0.0001220511402032
S093	T087	TRUE	TRUE	0	0	1	1	none	9.96035303122e-05
S097	T087	TRUE	TRUE	0	0	1	1	none	2.3091694539e-05
S102	T087	TRUE	TRUE	0	0	1	1	none	0.0001181309728244
S106	T087	TRUE	TRUE	0	0	1	1	none	2.37867775114e-05
S130	T087	TRUE	TRUE	0	0	1	1	none	0.000121450601272
T009	T087	TRUE	TRUE	0	0	1	1	none	2.2764021434e-06
T010	T087	TRUE	TRUE	0	0	1	1	none	3.5021575946e-06
T013	T087	FALSE	FALSE	0	0	1	1	none	8.97510780333e-05
T014	T087	TRUE	TRUE	0	0	1	1	none	2.95863823154e-05
T020	T087	TRUE	TRUE	0	0	1	1	none	8.29039532839e-05
T021	T087	FALSE	FALSE	0	0	1	1	none	7.809227711e-06
T028	T087	TRUE	TRUE	0	0	1	1	none	7.2265344419e-05
T035a	T087	TRUE	TRUE	0	0	1	1	none	0.0001224205141144
T035b	T087	TRUE	TRUE	0	0	1	1	none	2.909425601e-06
T040	T087	TRUE	TRUE	0	0	1	1	none	3.22316847402e-05
T056	T087	FALSE	FALSE	0	0	1	1	none	6.7803534432e-06
T059	T087	TRUE	TRUE	0	0	1	1	none	0.0001221476071809
T065	T087	TRUE	TRUE	0	0	1	1	none	8.31840064193e-05
T069	T087	TRUE	TRUE	0	0	1	1	none	0.0001307895143424
T073	T087	FALSE	FALSE	0	0	1	1	none	5.118621133e-06
T075	T087	TRUE	TRUE	0	0	1	1	none	7.35258956368e-05
T077	T087	FALSE	FALSE	0	0	1	1	none	5.7225676588e-06
S002	T095	TRUE	TRUE	0	0	1	1	none	0.00011679684533
S007	T095	TRUE	TRUE	0	0	1	1	none	0.0001159997770224
S021	T095	TRUE	TRUE	0	0	1	1	none	0.0001186462853788
S024	T095	TRUE	TRUE	0	0	1	1	none	0.0001183255261256
S025	T095	TRUE	TRUE	0	0	1	1	none	0.0001158080204988
S026	T095	TRUE	TRUE	0	0	1	1	none	0.0001123147612418
S038	T095	TRUE	TRUE	0	0	1	1	none	0.0001225250632954
S039	T095	TRUE	TRUE	0	0	1	1	none	0.0001201044674938
S040	T095	TRUE	TRUE	0	0	1	1	none	5.80074014723e-05
S042	T095	TRUE	TRUE	0	0	1	1	none	0.0001177738747653
S071	T095	TRUE	TRUE	0	0	1	1	none	4.65980246848e-05
S078	T095	TRUE	TRUE	0	0	1	1	none	0.0001164275856142
S081	T095	TRUE	TRUE	0	0	1	1	none	0.0001209630098738
S085	T095	TRUE	TRUE	0	0	1	1	none	2.65499572112e-05
S087	T095	TRUE	TRUE	0	0	1	1	none	4.1148307776e-06
S093	T095	TRUE	TRUE	0	0	1	1	none	4.14216248498e-05
S097	T095	TRUE	TRUE	0	0	1	1	none	0.0001134009556078
S102	T095	TRUE	TRUE	0	0	1	1	none	5.9949067362e-05
S106	T095	TRUE	TRUE	0	0	1	1	none	0.000112334740509
S130	T095	TRUE	TRUE	0	0	1	1	none	2.3063987948e-06
T009	T095	TRUE	TRUE	0	0	1	1	none	0.0001208465067674
T010	T095	TRUE	TRUE	0	0	1	1	none	0.0001196564761154
T013	T095	FALSE	FALSE	0	0	1	1	none	0.0001309365139509
T014	T095	TRUE	TRUE	0	0	1	1	none	0.000118134345313
T020	T095	TRUE	TRUE	0	0	1	1	none	0.0001240893892015
T021	T095	FALSE	FALSE	0	0	1	1	none	0.0001251714392834
T028	T095	TRUE	TRUE	0	0	1	1	none	0.0001134507803366
T035a	T095	TRUE	TRUE	0	0	1	1	none	5.6920977404e-06
T035b	T095	TRUE	TRUE	0	0	1	1	none	0.0001202716371734
T040	T095	TRUE	TRUE	0	0	1	1	none	0.0001207796477378
T056	T095	FALSE	FALSE	0	0	1	1	none	0.0001253504580672
T059	T095	TRUE	TRUE	0	0	1	1	none	6.39657017185e-05
T065	T095	TRUE	TRUE	0	0	1	1	none	0.0001243694423369
T069	T095	TRUE	TRUE	0	0	1	1	none	7.260760888e-05
T073	T095	FALSE	FALSE	0	0	1	1	none	0.0001224808327054
T075	T095	TRUE	TRUE	0	0	1	1	none	0.0001147113315544
T077	T095	FALSE	FALSE	0	0	1	1	none	0.0001230847792312
T087	T095	TRUE	TRUE	0	0	1	1	none	0.0001203520955288
S002	T099a	TRUE	TRUE	0	0	1	1	none	0.0001158938437628
S007	T099a	TRUE	TRUE	0	0	1	1	none	0.0001150967754552
S021	T099a	TRUE	TRUE	0	0	1	1	none	0.0001177432838116
S024	T099a	TRUE	TRUE	0	0	1	1	none	0.0001174225245584
S025	T099a	TRUE	TRUE	0	0	1	1	none	0.0001149050189316
S026	T099a	TRUE	TRUE	0	0	1	1	none	0.0001114117596746
S038	T099a	TRUE	TRUE	0	0	1	1	none	0.0001216220617282
S039	T099a	TRUE	TRUE	0	0	1	1	none	0.0001192014659266
S040	T099a	TRUE	TRUE	0	0	1	1	none	5.71043999051e-05
S042	T099a	TRUE	TRUE	0	0	1	1	none	0.0001168708731981
S071	T099a	TRUE	TRUE	0	0	1	1	none	4.56950231176e-05
S078	T099a	TRUE	TRUE	0	0	1	1	none	0.000115524584047
S081	T099a	TRUE	TRUE	0	0	1	1	none	0.0001200600083066
S085	T099a	TRUE	TRUE	0	0	1	1	none	2.5646955644e-05
S087	T099a	TRUE	TRUE	0	0	1	1	none	5.6276153136e-06
S093	T099a	TRUE	TRUE	0	0	1	1	none	4.05186232826e-05
S097	T099a	TRUE	TRUE	0	0	1	1	none	0.0001124979540406
S102	T099a	TRUE	TRUE	0	0	1	1	none	5.90460657948e-05
S106	T099a	TRUE	TRUE	0	0	1	1	none	0.0001114317389418
S130	T099a	TRUE	TRUE	0	0	1	1	none	5.0270763824e-06
T009	T099a	TRUE	TRUE	0	0	1	1	none	0.0001199435052002
T010	T099a	TRUE	TRUE	0	0	1	1	none	0.0001187534745482
T013	T099a	FALSE	FALSE	0	0	1	1	none	0.0001300335123837
T014	T099a	TRUE	TRUE	0	0	1	1	none	0.0001172313437458
T020	T099a	TRUE	TRUE	0	0	1	1	none	0.0001231863876343
T021	T099a	FALSE	FALSE	0	0	1	1	none	0.0001242684377162
T028	T099a	TRUE	TRUE	0	0	1	1	none	0.0001125477787694
T035a	T099a	TRUE	TRUE	0	0	1	1	none	5.9969892248e-06
T035b	T099a	TRUE	TRUE	0	0	1	1	none	0.0001193686356062
T040	T099a	TRUE	TRUE	0	0	1	1	none	0.0001198766461706
T056	T099a	FALSE	FALSE	0	0	1	1	none	0.0001244474565
T059	T099a	TRUE	TRUE	0	0	1	1	none	6.30627001513e-05
T065	T099a	TRUE	TRUE	0	0	1	1	none	0.0001234664407697
T069	T099a	TRUE	TRUE	0	0	1	1	none	7.17046073128e-05
T073	T099a	FALSE	FALSE	0	0	1	1	none	0.0001215778311382
T075	T099a	TRUE	TRUE	0	0	1	1	none	0.0001138083299872
T077	T099a	FALSE	FALSE	0	0	1	1	none	0.000122181777664
T087	T099a	TRUE	TRUE	0	0	1	1	none	0.0001194490939616
T095	T099a	TRUE	TRUE	0	0	1	1	none	3.9285706392e-06
S002	T102	FALSE	FALSE	0	0	1	1	none	0.0001204205244848
S007	T102	FALSE	FALSE	0	0	1	1	none	0.0001196234561772
S021	T102	FALSE	FALSE	0	0	1	1	none	0.0001222699645336
S024	T102	FALSE	FALSE	0	0	1	1	none	0.0001219492052804
S025	T102	FALSE	FALSE	0	0	1	1	none	0.0001194316996536
S026	T102	FALSE	FALSE	0	0	1	1	none	0.0001159384403966
S038	T102	FALSE	FALSE	0	0	1	1	none	0.0001261487424502
S039	T102	FALSE	FALSE	0	0	1	1	none	0.0001237281466486
S040	T102	FALSE	FALSE	0	0	1	1	none	6.16310806271e-05
S042	T102	FALSE	FALSE	0	0	1	1	none	0.0001213975539201
S071	T102	FALSE	FALSE	0	0	1	1	none	5.02217038396e-05
S078	T102	FALSE	FALSE	0	0	1	1	none	0.000120051264769
S081	T102	FALSE	FALSE	0	0	1	1	none	0.0001245866890286
S085	T102	FALSE	FALSE	0	0	1	1	none	3.0173636366e-05
S087	T102	FALSE	FALSE	0	0	1	1	none	7.7385099324e-06
S093	T102	FALSE	FALSE	0	0	1	1	none	4.50453040046e-05
S097	T102	FALSE	FALSE	0	0	1	1	none	0.0001170246347626
S102	T102	FALSE	FALSE	0	0	1	1	none	6.35727465168e-05
S106	T102	FALSE	FALSE	0	0	1	1	none	0.0001159584196638
S130	T102	FALSE	FALSE	0	0	1	1	none	5.9300779496e-06
T009	T102	FALSE	FALSE	0	0	1	1	none	0.0001244701859222
T010	T102	FALSE	FALSE	0	0	1	1	none	0.0001232801552702
T013	T102	FALSE	FALSE	0	0	1	1	none	0.0001345601931057
T014	T102	FALSE	FALSE	0	0	1	1	none	0.0001217580244678
T020	T102	FALSE	FALSE	0	0	1	1	none	0.0001277130683563
T021	T102	FALSE	FALSE	0	0	1	1	none	0.0001287951184382
T028	T102	FALSE	FALSE	0	0	1	1	none	0.0001170744594914
T035a	T102	FALSE	FALSE	0	0	1	1	none	9.3157768952e-06
T035b	T102	FALSE	FALSE	0	0	1	1	none	0.0001238953163282
T040	T102	FALSE	FALSE	0	0	1	1	none	0.0001244033268926
T056	T102	FALSE	FALSE	0	0	1	1	none	0.000128974137222
T059	T102	FALSE	FALSE	0	0	1	1	none	6.75893808732999e-05
T065	T102	FALSE	FALSE	0	0	1	1	none	0.0001279931214917
T069	T102	FALSE	FALSE	0	0	1	1	none	7.62312880347999e-05
T073	T102	FALSE	FALSE	0	0	1	1	none	0.0001261045118602
T075	T102	FALSE	FALSE	0	0	1	1	none	0.0001183350107092
T077	T102	FALSE	FALSE	0	0	1	1	none	0.000126708458386
T087	T102	FALSE	FALSE	0	0	1	1	none	0.0001239757746836
T095	T102	TRUE	TRUE	1	0	1	1	anc	6.039465258e-07
T099a	T102	FALSE	FALSE	0	0	1	1	none	7.552249794e-06
S002	T104	FALSE	FALSE	0	0	1	1	none	7.25604151531999e-05
S007	T104	FALSE	FALSE	0	0	1	1	none	3.40230662872e-05
S021	T104	FALSE	FALSE	0	0	1	1	none	7.44098552019999e-05
S024	T104	FALSE	FALSE	0	0	1	1	none	7.40890959487999e-05
S025	T104	FALSE	FALSE	0	0	1	1	none	7.15715903219999e-05
S026	T104	FALSE	FALSE	0	0	1	1	none	6.80783310649999e-05
S038	T104	FALSE	FALSE	0	0	1	1	none	5.46623798162e-05
S039	T104	FALSE	FALSE	0	0	1	1	none	7.58680373169999e-05
S040	T104	FALSE	FALSE	0	0	1	1	none	0.0001131383126755
S042	T104	FALSE	FALSE	0	0	1	1	none	7.35374445884999e-05
S071	T104	FALSE	FALSE	0	0	1	1	none	0.000101728935888
S078	T104	FALSE	FALSE	0	0	1	1	none	7.21911554373999e-05
S081	T104	FALSE	FALSE	0	0	1	1	none	7.67265796969999e-05
S085	T104	FALSE	FALSE	0	0	1	1	none	0.0001082751385144
S087	T104	FALSE	FALSE	0	0	1	1	none	0.000119000145944
S093	T104	FALSE	FALSE	0	0	1	1	none	9.65525360529999e-05
S097	T104	FALSE	FALSE	0	0	1	1	none	6.91645254309999e-05
S102	T104	FALSE	FALSE	0	0	1	1	none	0.0001150799785652
S106	T104	FALSE	FALSE	0	0	1	1	none	6.80983103321999e-05
S130	T104	FALSE	FALSE	0	0	1	1	none	0.0001183996070128
T009	T104	FALSE	FALSE	0	0	1	1	none	7.66100765905999e-05
T010	T104	FALSE	FALSE	0	0	1	1	none	7.54200459385999e-05
T013	T104	FALSE	FALSE	0	0	1	1	none	6.30738304717e-05
T014	T104	FALSE	FALSE	0	0	1	1	none	7.38979151361999e-05
T020	T104	FALSE	FALSE	0	0	1	1	none	5.62267057223e-05
T021	T104	FALSE	FALSE	0	0	1	1	none	8.09350091065999e-05
T028	T104	FALSE	FALSE	0	0	1	1	none	2.9884115663e-05
T035a	T104	FALSE	FALSE	0	0	1	1	none	0.0001193695198552
T035b	T104	FALSE	FALSE	0	0	1	1	none	7.60352069965999e-05
T040	T104	FALSE	FALSE	0	0	1	1	none	7.65432175609999e-05
T056	T104	FALSE	FALSE	0	0	1	1	none	8.11140278903999e-05
T059	T104	FALSE	FALSE	0	0	1	1	none	0.0001190966129217
T065	T104	FALSE	FALSE	0	0	1	1	none	5.65067588577e-05
T069	T104	FALSE	FALSE	0	0	1	1	none	0.0001277385200832
T073	T104	FALSE	FALSE	0	0	1	1	none	7.82444025285999e-05
T075	T104	FALSE	FALSE	0	0	1	1	none	6.90871604552e-05
T077	T104	FALSE	FALSE	0	0	1	1	none	7.88483490543999e-05
T087	T104	FALSE	FALSE	0	0	1	1	none	7.61156653519999e-05
T095	T104	FALSE	FALSE	0	0	1	1	none	0.0001173011012696
T099a	T104	FALSE	FALSE	0	0	1	1	none	0.0001163980997024
T102	T104	FALSE	FALSE	0	0	1	1	none	0.0001209247804244
S002	T105	FALSE	FALSE	0	0	1	1	none	8.14405957979e-05
S007	T105	FALSE	FALSE	0	0	1	1	none	5.70172741879e-05
S021	T105	FALSE	FALSE	0	0	1	1	none	8.32900358467e-05
S024	T105	FALSE	FALSE	0	0	1	1	none	8.29692765935e-05
S025	T105	FALSE	FALSE	0	0	1	1	none	8.04517709667e-05
S026	T105	FALSE	FALSE	0	0	1	1	none	7.69585117097e-05
S038	T105	FALSE	FALSE	0	0	1	1	none	6.8947830293e-06
S039	T105	FALSE	FALSE	0	0	1	1	none	8.47482179617e-05
S040	T105	FALSE	FALSE	0	0	1	1	none	0.0001220184933202
S042	T105	FALSE	FALSE	0	0	1	1	none	8.24176252332e-05
S071	T105	FALSE	FALSE	0	0	1	1	none	0.0001106091165327
S078	T105	FALSE	FALSE	0	0	1	1	none	8.10713360821e-05
S081	T105	FALSE	FALSE	0	0	1	1	none	8.56067603417e-05
S085	T105	FALSE	FALSE	0	0	1	1	none	0.0001171553191591
S087	T105	FALSE	FALSE	0	0	1	1	none	0.0001278803265887
S093	T105	FALSE	FALSE	0	0	1	1	none	0.0001054327166977
S097	T105	FALSE	FALSE	0	0	1	1	none	7.80447060757e-05
S102	T105	FALSE	FALSE	0	0	1	1	none	0.0001239601592099
S106	T105	FALSE	FALSE	0	0	1	1	none	7.69784909769e-05
S130	T105	FALSE	FALSE	0	0	1	1	none	0.0001272797876575
T009	T105	FALSE	FALSE	0	0	1	1	none	8.54902572353e-05
T010	T105	FALSE	FALSE	0	0	1	1	none	8.43002265833e-05
T013	T105	FALSE	FALSE	0	0	1	1	none	1.12662835992e-05
T014	T105	FALSE	FALSE	0	0	1	1	none	8.27780957809e-05
T020	T105	FALSE	FALSE	0	0	1	1	none	8.4591089354e-06
T021	T105	FALSE	FALSE	0	0	1	1	none	8.98151897513e-05
T028	T105	FALSE	FALSE	0	0	1	1	none	5.44682775021e-05
T035a	T105	FALSE	FALSE	0	0	1	1	none	0.0001282497004999
T035b	T105	FALSE	FALSE	0	0	1	1	none	8.49153876413e-05
T040	T105	FALSE	FALSE	0	0	1	1	none	8.54233982057e-05
T056	T105	FALSE	FALSE	0	0	1	1	none	8.99942085351e-05
T059	T105	FALSE	FALSE	0	0	1	1	none	0.0001279767935664
T065	T105	TRUE	TRUE	1	0	1	1	anc	6.039465258e-07
T069	T105	FALSE	FALSE	0	0	1	1	none	0.0001366187007279
T073	T105	FALSE	FALSE	0	0	1	1	none	8.71245831733e-05
T075	T105	FALSE	FALSE	0	0	1	1	none	7.79673410999e-05
T077	T105	FALSE	FALSE	0	0	1	1	none	8.77285296991e-05
T087	T105	FALSE	FALSE	0	0	1	1	none	8.49958459967e-05
T095	T105	FALSE	FALSE	0	0	1	1	none	0.0001261812819143
T099a	T105	FALSE	FALSE	0	0	1	1	none	0.0001252782803471
T102	T105	FALSE	FALSE	0	0	1	1	none	0.0001298049610691
T104	T105	FALSE	FALSE	0	0	1	1	none	5.83185984351e-05
S002	T107	FALSE	FALSE	0	0	1	1	none	0.000119816577959
S007	T107	FALSE	FALSE	0	0	1	1	none	0.0001190195096514
S021	T107	FALSE	FALSE	0	0	1	1	none	0.0001216660180078
S024	T107	FALSE	FALSE	0	0	1	1	none	0.0001213452587546
S025	T107	FALSE	FALSE	0	0	1	1	none	0.0001188277531278
S026	T107	FALSE	FALSE	0	0	1	1	none	0.0001153344938708
S038	T107	FALSE	FALSE	0	0	1	1	none	0.0001255447959244
S039	T107	FALSE	FALSE	0	0	1	1	none	0.0001231242001228
S040	T107	FALSE	FALSE	0	0	1	1	none	6.10271341013e-05
S042	T107	FALSE	FALSE	0	0	1	1	none	0.0001207936073943
S071	T107	FALSE	FALSE	0	0	1	1	none	4.96177573138e-05
S078	T107	FALSE	FALSE	0	0	1	1	none	0.0001194473182432
S081	T107	FALSE	FALSE	0	0	1	1	none	0.0001239827425028
S085	T107	FALSE	FALSE	0	0	1	1	none	2.95696898402e-05
S087	T107	FALSE	FALSE	0	0	1	1	none	7.1345634066e-06
S093	T107	FALSE	FALSE	0	0	1	1	none	4.44413574788e-05
S097	T107	FALSE	FALSE	0	0	1	1	none	0.0001164206882368
S102	T107	FALSE	FALSE	0	0	1	1	none	6.2968799991e-05
S106	T107	FALSE	FALSE	0	0	1	1	none	0.000115354473138
S130	T107	FALSE	FALSE	0	0	1	1	none	5.3261314238e-06
T009	T107	FALSE	FALSE	0	0	1	1	none	0.0001238662393964
T010	T107	FALSE	FALSE	0	0	1	1	none	0.0001226762087444
T013	T107	FALSE	FALSE	0	0	1	1	none	0.0001339562465799
T014	T107	FALSE	FALSE	0	0	1	1	none	0.000121154077942
T020	T107	FALSE	FALSE	0	0	1	1	none	0.0001271091218305
T021	T107	FALSE	FALSE	0	0	1	1	none	0.0001281911719124
T028	T107	FALSE	FALSE	0	0	1	1	none	0.0001164705129656
T035a	T107	FALSE	FALSE	0	0	1	1	none	8.7118303694e-06
T035b	T107	FALSE	FALSE	0	0	1	1	none	0.0001232913698024
T040	T107	FALSE	FALSE	0	0	1	1	none	0.0001237993803668
T056	T107	FALSE	FALSE	0	0	1	1	none	0.0001283701906962
T059	T107	FALSE	FALSE	0	0	1	1	none	6.69854343474999e-05
T065	T107	FALSE	FALSE	0	0	1	1	none	0.0001273891749659
T069	T107	FALSE	FALSE	0	0	1	1	none	7.56273415089999e-05
T073	T107	FALSE	FALSE	0	0	1	1	none	0.0001255005653344
T075	T107	FALSE	FALSE	0	0	1	1	none	0.0001177310641834
T077	T107	FALSE	FALSE	0	0	1	1	none	0.0001261045118602
T087	T107	FALSE	FALSE	0	0	1	1	none	0.0001233718281578
T095	T107	TRUE	TRUE	1	0	1	1	anc	6.039465258e-07
T099a	T107	FALSE	FALSE	0	0	1	1	none	6.9483032682e-06
T102	T107	FALSE	FALSE	0	0	1	1	none	4.2276256806e-06
T104	T107	FALSE	FALSE	0	0	1	1	none	0.0001203208338986
T105	T107	FALSE	FALSE	0	0	1	1	none	0.0001292010145433
S002	T126	TRUE	TRUE	0	0	1	1	none	0.0001283227681392
S007	T126	TRUE	TRUE	0	0	1	1	none	0.0001275256998316
S021	T126	TRUE	TRUE	0	0	1	1	none	0.000130172208188
S024	T126	TRUE	TRUE	0	0	1	1	none	0.0001298514489348
S025	T126	TRUE	TRUE	0	0	1	1	none	0.000127333943308
S026	T126	TRUE	TRUE	0	0	1	1	none	0.000123840684051
S038	T126	TRUE	TRUE	0	0	1	1	none	0.0001340509861046
S039	T126	TRUE	TRUE	0	0	1	1	none	0.000131630390303
S040	T126	TRUE	TRUE	0	0	1	1	none	4.92504532699e-05
S042	T126	TRUE	TRUE	0	0	1	1	none	0.0001292997975745
S071	T126	TRUE	TRUE	0	0	1	1	none	2.83059812424e-05
S078	T126	TRUE	TRUE	0	0	1	1	none	0.0001279535084234
S081	T126	TRUE	TRUE	0	0	1	1	none	0.000132488932683
S085	T126	TRUE	TRUE	0	0	1	1	none	6.46701501204e-05
S087	T126	TRUE	TRUE	0	0	1	1	none	7.539515755e-05
S093	T126	TRUE	TRUE	0	0	1	1	none	3.3872569699e-05
S097	T126	TRUE	TRUE	0	0	1	1	none	0.000124926878417
S102	T126	TRUE	TRUE	0	0	1	1	none	5.11921191596e-05
S106	T126	TRUE	TRUE	0	0	1	1	none	0.0001238606633182
S130	T126	TRUE	TRUE	0	0	1	1	none	7.47946186188e-05
T009	T126	TRUE	TRUE	0	0	1	1	none	0.0001323724295766
T010	T126	TRUE	TRUE	0	0	1	1	none	0.0001311823989246
T013	T126	FALSE	FALSE	0	0	1	1	none	0.0001424624367601
T014	T126	TRUE	TRUE	0	0	1	1	none	0.0001296602681222
T020	T126	TRUE	TRUE	0	0	1	1	none	0.0001356153120107
T021	T126	FALSE	FALSE	0	0	1	1	none	0.0001366973620926
T028	T126	TRUE	TRUE	0	0	1	1	none	0.0001249767031458
T035a	T126	TRUE	TRUE	0	0	1	1	none	7.57645314612e-05
T035b	T126	TRUE	TRUE	0	0	1	1	none	0.0001317975599826
T040	T126	TRUE	TRUE	0	0	1	1	none	0.000132305570547
T056	T126	FALSE	FALSE	0	0	1	1	none	0.0001368763808764
T059	T126	TRUE	TRUE	0	0	1	1	none	5.52087535161e-05
T065	T126	TRUE	TRUE	0	0	1	1	none	0.0001358953651461
T069	T126	TRUE	TRUE	0	0	1	1	none	5.20649572756e-05
T073	T126	FALSE	FALSE	0	0	1	1	none	0.0001340067555146
T075	T126	TRUE	TRUE	0	0	1	1	none	0.0001262372543636
T077	T126	FALSE	FALSE	0	0	1	1	none	0.0001346107020404
T087	T126	TRUE	TRUE	0	0	1	1	none	0.000131878018338
T095	T126	TRUE	TRUE	0	0	1	1	none	7.36961128756e-05
T099a	T126	TRUE	TRUE	0	0	1	1	none	7.27931113084e-05
T102	T126	FALSE	FALSE	0	0	1	1	none	7.73197920303999e-05
T104	T126	FALSE	FALSE	0	0	1	1	none	0.0001288270240788
T105	T126	FALSE	FALSE	0	0	1	1	none	0.0001377072047235
T107	T126	FALSE	FALSE	0	0	1	1	none	7.67158455045999e-05
S002	T156	FALSE	FALSE	0	0	1	1	none	8.09966671801999e-05
S007	T156	FALSE	FALSE	0	0	1	1	none	5.65733455702e-05
S021	T156	FALSE	FALSE	0	0	1	1	none	8.28461072289999e-05
S024	T156	FALSE	FALSE	0	0	1	1	none	8.25253479757999e-05
S025	T156	FALSE	FALSE	0	0	1	1	none	8.00078423489999e-05
S026	T156	FALSE	FALSE	0	0	1	1	none	7.65145830919999e-05
S038	T156	FALSE	FALSE	0	0	1	1	none	7.6587474632e-06
S039	T156	FALSE	FALSE	0	0	1	1	none	8.43042893439999e-05
S040	T156	FALSE	FALSE	0	0	1	1	none	0.0001215745647025
S042	T156	FALSE	FALSE	0	0	1	1	none	8.19736966154999e-05
S071	T156	FALSE	FALSE	0	0	1	1	none	0.000110165187915
S078	T156	FALSE	FALSE	0	0	1	1	none	8.06274074643999e-05
S081	T156	FALSE	FALSE	0	0	1	1	none	8.51628317239999e-05
S085	T156	FALSE	FALSE	0	0	1	1	none	0.0001167113905414
S087	T156	FALSE	FALSE	0	0	1	1	none	0.000127436397971
S093	T156	FALSE	FALSE	0	0	1	1	none	0.00010498878808
S097	T156	FALSE	FALSE	0	0	1	1	none	7.76007774579999e-05
S102	T156	FALSE	FALSE	0	0	1	1	none	0.0001235162305922
S106	T156	FALSE	FALSE	0	0	1	1	none	7.65345623591999e-05
S130	T156	FALSE	FALSE	0	0	1	1	none	0.0001268358590398
T009	T156	FALSE	FALSE	0	0	1	1	none	8.50463286175999e-05
T010	T156	FALSE	FALSE	0	0	1	1	none	8.38562979655999e-05
T013	T156	FALSE	FALSE	0	0	1	1	none	1.60701981187e-05
T014	T156	FALSE	FALSE	0	0	1	1	none	8.23341671631999e-05
T020	T156	FALSE	FALSE	0	0	1	1	none	9.2230733693e-06
T021	T156	FALSE	FALSE	0	0	1	1	none	8.93712611335999e-05
T028	T156	FALSE	FALSE	0	0	1	1	none	5.40243488844e-05
T035a	T156	FALSE	FALSE	0	0	1	1	none	0.0001278057718822
T035b	T156	FALSE	FALSE	0	0	1	1	none	8.44714590235999e-05
T040	T156	FALSE	FALSE	0	0	1	1	none	8.49794695879999e-05
T056	T156	FALSE	FALSE	0	0	1	1	none	8.95502799173999e-05
T059	T156	FALSE	FALSE	0	0	1	1	none	0.0001275328649487
T065	T156	FALSE	FALSE	0	0	1	1	none	9.5031265047e-06
T069	T156	FALSE	FALSE	0	0	1	1	none	0.0001361747721102
T073	T156	FALSE	FALSE	0	0	1	1	none	8.66806545555999e-05
T075	T156	FALSE	FALSE	0	0	1	1	none	7.75234124822e-05
T077	T156	FALSE	FALSE	0	0	1	1	none	8.72846010813999e-05
T087	T156	FALSE	FALSE	0	0	1	1	none	8.45519173789999e-05
T095	T156	FALSE	FALSE	0	0	1	1	none	0.0001257373532966
T099a	T156	FALSE	FALSE	0	0	1	1	none	0.0001248343517294
T102	T156	FALSE	FALSE	0	0	1	1	none	0.0001293610324514
T104	T156	FALSE	FALSE	0	0	1	1	none	5.78746698174e-05
T105	T156	FALSE	FALSE	0	0	1	1	none	1.13149660821e-05
T107	T156	FALSE	FALSE	0	0	1	1	none	0.0001287570859256
T126	T156	FALSE	FALSE	0	0	1	1	none	0.0001372632761058
S002	T159a	TRUE	TRUE	0	0	1	1	none	2.79618334058e-05
S007	T159a	TRUE	TRUE	0	0	1	1	none	7.45272921782e-05
S021	T159a	TRUE	TRUE	0	0	1	1	none	2.98112734546e-05
S024	T159a	TRUE	TRUE	0	0	1	1	none	2.94905142014e-05
S025	T159a	TRUE	TRUE	0	0	1	1	none	2.52117105034e-05
S026	T159a	TRUE	TRUE	0	0	1	1	none	1.44296081844e-05
S038	T159a	TRUE	TRUE	0	0	1	1	none	8.10525784512e-05
S039	T159a	TRUE	TRUE	0	0	1	1	none	3.12694555696e-05
S040	T159a	TRUE	TRUE	0	0	1	1	none	0.0001159022580081
S042	T159a	TRUE	TRUE	0	0	1	1	none	2.89388628411e-05
S071	T159a	TRUE	TRUE	0	0	1	1	none	0.0001044928812206
S078	T159a	TRUE	TRUE	0	0	1	1	none	2.759257369e-05
S081	T159a	TRUE	TRUE	0	0	1	1	none	3.21279979496e-05
S085	T159a	TRUE	TRUE	0	0	1	1	none	0.000111039083847
S087	T159a	TRUE	TRUE	0	0	1	1	none	0.0001217640912766
S093	T159a	TRUE	TRUE	0	0	1	1	none	9.93164813856e-05
S097	T159a	TRUE	TRUE	0	0	1	1	none	2.28046456124e-05
S102	T159a	TRUE	TRUE	0	0	1	1	none	0.0001178439238978
S106	T159a	TRUE	TRUE	0	0	1	1	none	2.34997285848e-05
S130	T159a	TRUE	TRUE	0	0	1	1	none	0.0001211635523454
T009	T159a	TRUE	TRUE	0	0	1	1	none	3.1972462684e-06
T010	T159a	TRUE	TRUE	0	0	1	1	none	3.215108668e-06
T013	T159a	FALSE	FALSE	0	0	1	1	none	8.94640291067e-05
T014	T159a	TRUE	TRUE	0	0	1	1	none	2.92993333888e-05
T020	T159a	TRUE	TRUE	0	0	1	1	none	8.26169043573e-05
T021	T159a	TRUE	TRUE	0	1	1	1	desc	3.8984996296e-06
T028	T159a	TRUE	TRUE	0	0	1	1	none	7.19782954924e-05
T035a	T159a	TRUE	TRUE	0	0	1	1	none	0.0001221334651878
T035b	T159a	TRUE	TRUE	0	0	1	1	none	1.4144836228e-06
T040	T159a	TRUE	TRUE	0	0	1	1	none	3.19446358136e-05
T056	T159a	FALSE	FALSE	0	0	1	1	none	7.7011975682e-06
T059	T159a	TRUE	TRUE	0	0	1	1	none	0.0001218605582543
T065	T159a	TRUE	TRUE	0	0	1	1	none	8.28969574927e-05
T069	T159a	TRUE	TRUE	0	0	1	1	none	0.0001305024654158
T073	T159a	TRUE	TRUE	0	1	1	1	desc	1.2078930516e-06
T075	T159a	TRUE	TRUE	0	0	1	1	none	7.32388467102e-05
T077	T159a	TRUE	TRUE	0	1	1	1	desc	1.8118395774e-06
T087	T159a	TRUE	TRUE	0	0	1	1	none	2.7028350298e-06
T095	T159a	TRUE	TRUE	0	0	1	1	none	0.0001200650466022
T099a	T159a	TRUE	TRUE	0	0	1	1	none	0.000119162045035
T102	T159a	FALSE	FALSE	0	0	1	1	none	0.000123688725757
T104	T159a	FALSE	FALSE	0	0	1	1	none	7.58286164253999e-05
T105	T159a	FALSE	FALSE	0	0	1	1	none	8.47087970701e-05
T107	T159a	FALSE	FALSE	0	0	1	1	none	0.0001230847792312
T126	T159a	TRUE	TRUE	0	0	1	1	none	0.0001315909694114
T156	T159a	FALSE	FALSE	0	0	1	1	none	8.42648684523999e-05
S002	T182	FALSE	FALSE	0	0	1	1	none	7.95467784882e-05
S007	T182	FALSE	FALSE	0	0	1	1	none	5.51234568782e-05
S021	T182	FALSE	FALSE	0	0	1	1	none	8.1396218537e-05
S024	T182	FALSE	FALSE	0	0	1	1	none	8.10754592838e-05
S025	T182	FALSE	FALSE	0	0	1	1	none	7.8557953657e-05
S026	T182	FALSE	FALSE	0	0	1	1	none	7.50646944e-05
S038	T182	FALSE	FALSE	0	0	1	1	none	6.2088587712e-06
S039	T182	FALSE	FALSE	0	0	1	1	none	8.2854400652e-05
S040	T182	FALSE	FALSE	0	0	1	1	none	0.0001201246760105
S042	T182	FALSE	FALSE	0	0	1	1	none	8.05238079235e-05
S071	T182	FALSE	FALSE	0	0	1	1	none	0.000108715299223
S078	T182	FALSE	FALSE	0	0	1	1	none	7.91775187724e-05
S081	T182	FALSE	FALSE	0	0	1	1	none	8.3712943032e-05
S085	T182	FALSE	FALSE	0	0	1	1	none	0.0001152615018494
S087	T182	FALSE	FALSE	0	0	1	1	none	0.000125986509279
S093	T182	FALSE	FALSE	0	0	1	1	none	0.000103538899388
S097	T182	FALSE	FALSE	0	0	1	1	none	7.6150888766e-05
S102	T182	FALSE	FALSE	0	0	1	1	none	0.0001220663419002
S106	T182	FALSE	FALSE	0	0	1	1	none	7.50846736672e-05
S130	T182	FALSE	FALSE	0	0	1	1	none	0.0001253859703478
T009	T182	FALSE	FALSE	0	0	1	1	none	8.35964399256e-05
T010	T182	FALSE	FALSE	0	0	1	1	none	8.24064092736e-05
T013	T182	FALSE	FALSE	0	0	1	1	none	1.46203094267e-05
T014	T182	FALSE	FALSE	0	0	1	1	none	8.08842784712e-05
T020	T182	FALSE	FALSE	0	0	1	1	none	7.7731846773e-06
T021	T182	FALSE	FALSE	0	0	1	1	none	8.79213724416e-05
T028	T182	FALSE	FALSE	0	0	1	1	none	5.25744601924e-05
T035a	T182	FALSE	FALSE	0	0	1	1	none	0.0001263558831902
T035b	T182	FALSE	FALSE	0	0	1	1	none	8.30215703316e-05
T040	T182	FALSE	FALSE	0	0	1	1	none	8.3529580896e-05
T056	T182	FALSE	FALSE	0	0	1	1	none	8.81003912254e-05
T059	T182	FALSE	FALSE	0	0	1	1	none	0.0001260829762567
T065	T182	FALSE	FALSE	0	0	1	1	none	8.0532378127e-06
T069	T182	FALSE	FALSE	0	0	1	1	none	0.0001347248834182
T073	T182	FALSE	FALSE	0	0	1	1	none	8.52307658636e-05
T075	T182	FALSE	FALSE	0	0	1	1	none	7.60735237902e-05
T077	T182	FALSE	FALSE	0	0	1	1	none	8.58347123894e-05
T087	T182	FALSE	FALSE	0	0	1	1	none	8.3102028687e-05
T095	T182	FALSE	FALSE	0	0	1	1	none	0.0001242874646046
T099a	T182	FALSE	FALSE	0	0	1	1	none	0.0001233844630374
T102	T182	FALSE	FALSE	0	0	1	1	none	0.0001279111437594
T104	T182	FALSE	FALSE	0	0	1	1	none	5.64247811254e-05
T105	T182	FALSE	FALSE	0	0	1	1	none	9.8650773901e-06
T107	T182	FALSE	FALSE	0	0	1	1	none	0.0001273071972336
T126	T182	FALSE	FALSE	0	0	1	1	none	0.0001358133874138
T156	T182	FALSE	FALSE	0	0	1	1	none	8.2132557208e-06
T159a	T182	FALSE	FALSE	0	0	1	1	none	8.28149797604e-05
S002	T188	TRUE	TRUE	0	0	1	1	none	6.91839722912e-05
S007	T188	TRUE	TRUE	0	0	1	1	none	3.06466234252e-05
S021	T188	TRUE	TRUE	0	0	1	1	none	7.103341234e-05
S024	T188	TRUE	TRUE	0	0	1	1	none	7.07126530868e-05
S025	T188	TRUE	TRUE	0	0	1	1	none	6.819514746e-05
S026	T188	TRUE	TRUE	0	0	1	1	none	6.4701888203e-05
S038	T188	TRUE	TRUE	0	0	1	1	none	5.12859369542e-05
S039	T188	TRUE	TRUE	0	0	1	1	none	7.2491594455e-05
S040	T188	TRUE	TRUE	0	0	1	1	none	0.0001097618698135
S042	T188	TRUE	TRUE	0	0	1	1	none	7.01610017265e-05
S071	T188	TRUE	TRUE	0	0	1	1	none	9.8352493026e-05
S078	T188	TRUE	TRUE	0	0	1	1	none	6.88147125754e-05
S081	T188	TRUE	TRUE	0	0	1	1	none	7.3350136835e-05
S085	T188	TRUE	TRUE	0	0	1	1	none	0.0001048986956524
S087	T188	TRUE	TRUE	0	0	1	1	none	0.000115623703082
S093	T188	TRUE	TRUE	0	0	1	1	none	9.3176093191e-05
S097	T188	TRUE	TRUE	0	0	1	1	none	6.5788082569e-05
S102	T188	TRUE	TRUE	0	0	1	1	none	0.0001117035357032
S106	T188	TRUE	TRUE	0	0	1	1	none	6.47218674702e-05
S130	T188	TRUE	TRUE	0	0	1	1	none	0.0001150231641508
T009	T188	TRUE	TRUE	0	0	1	1	none	7.32336337286e-05
T010	T188	TRUE	TRUE	0	0	1	1	none	7.20436030766e-05
T013	T188	FALSE	FALSE	0	0	1	1	none	5.96973876097e-05
T014	T188	TRUE	TRUE	0	0	1	1	none	7.05214722742e-05
T020	T188	TRUE	TRUE	0	0	1	1	none	5.28502628603e-05
T021	T188	FALSE	FALSE	0	0	1	1	none	7.75585662446e-05
T028	T188	TRUE	TRUE	0	0	1	1	none	1.9674521329e-05
T035a	T188	TRUE	TRUE	0	0	1	1	none	0.0001159930769932
T035b	T188	TRUE	TRUE	0	0	1	1	none	7.26587641346e-05
T040	T188	TRUE	TRUE	0	0	1	1	none	7.3166774699e-05
T056	T188	FALSE	FALSE	0	0	1	1	none	7.77375850284e-05
T059	T188	TRUE	TRUE	0	0	1	1	none	0.0001157201700597
T065	T188	TRUE	TRUE	0	0	1	1	none	5.31303159957e-05
T069	T188	TRUE	TRUE	0	0	1	1	none	0.0001243620772212
T073	T188	FALSE	FALSE	0	0	1	1	none	7.48679596666e-05
T075	T188	TRUE	TRUE	0	0	1	1	none	6.57107175932e-05
T077	T188	FALSE	FALSE	0	0	1	1	none	7.54719061924e-05
T087	T188	TRUE	TRUE	0	0	1	1	none	7.273922249e-05
T095	T188	TRUE	TRUE	0	0	1	1	none	0.0001139246584076
T099a	T188	TRUE	TRUE	0	0	1	1	none	0.0001130216568404
T102	T188	FALSE	FALSE	0	0	1	1	none	0.0001175483375624
T104	T188	FALSE	FALSE	0	0	1	1	none	3.0357993734e-05
T105	T188	FALSE	FALSE	0	0	1	1	none	5.49421555731e-05
T107	T188	FALSE	FALSE	0	0	1	1	none	0.0001169443910366
T126	T188	TRUE	TRUE	0	0	1	1	none	0.0001254505812168
T156	T188	FALSE	FALSE	0	0	1	1	none	5.44982269554e-05
T159a	T188	TRUE	TRUE	0	0	1	1	none	7.24521735634e-05
T182	T188	FALSE	FALSE	0	0	1	1	none	5.30483382634e-05
S002	T192	FALSE	FALSE	0	0	1	1	none	0.0001354237864108
S007	T192	FALSE	FALSE	0	0	1	1	none	0.0001346267181032
S021	T192	FALSE	FALSE	0	0	1	1	none	0.0001372732264596
S024	T192	FALSE	FALSE	0	0	1	1	none	0.0001369524672064
S025	T192	FALSE	FALSE	0	0	1	1	none	0.0001344349615796
S026	T192	FALSE	FALSE	0	0	1	1	none	0.0001309417023226
S038	T192	FALSE	FALSE	0	0	1	1	none	0.0001411520043762
S039	T192	FALSE	FALSE	0	0	1	1	none	0.0001387314085746
S040	T192	FALSE	FALSE	0	0	1	1	none	5.63514715415e-05
S042	T192	FALSE	FALSE	0	0	1	1	none	0.0001364008158461
S071	T192	FALSE	FALSE	0	0	1	1	none	3.5406999514e-05
S078	T192	FALSE	FALSE	0	0	1	1	none	0.000135054526695
S081	T192	FALSE	FALSE	0	0	1	1	none	0.0001395899509546
S085	T192	FALSE	FALSE	0	0	1	1	none	7.1771168392e-05
S087	T192	FALSE	FALSE	0	0	1	1	none	8.24961758216e-05
S093	T192	FALSE	FALSE	0	0	1	1	none	4.09735879706e-05
S097	T192	FALSE	FALSE	0	0	1	1	none	0.0001320278966886
S102	T192	FALSE	FALSE	0	0	1	1	none	5.82931374312e-05
S106	T192	FALSE	FALSE	0	0	1	1	none	0.0001309616815898
S130	T192	FALSE	FALSE	0	0	1	1	none	8.18956368904e-05
T009	T192	FALSE	FALSE	0	0	1	1	none	0.0001394734478482
T010	T192	FALSE	FALSE	0	0	1	1	none	0.0001382834171962
T013	T192	FALSE	FALSE	0	0	1	1	none	0.0001495634550317
T014	T192	FALSE	FALSE	0	0	1	1	none	0.0001367612863938
T020	T192	FALSE	FALSE	0	0	1	1	none	0.0001427163302823
T021	T192	FALSE	FALSE	0	0	1	1	none	0.0001437983803642
T028	T192	FALSE	FALSE	0	0	1	1	none	0.0001320777214174
T035a	T192	FALSE	FALSE	0	0	1	1	none	8.28655497328e-05
T035b	T192	FALSE	FALSE	0	0	1	1	none	0.0001388985782542
T040	T192	FALSE	FALSE	0	0	1	1	none	0.0001394065888186
T056	T192	FALSE	FALSE	0	0	1	1	none	0.000143977399148
T059	T192	FALSE	FALSE	0	0	1	1	none	6.23097717877e-05
T065	T192	FALSE	FALSE	0	0	1	1	none	0.0001429963834177
T069	T192	FALSE	FALSE	0	0	1	1	none	5.91659755472e-05
T073	T192	FALSE	FALSE	0	0	1	1	none	0.0001411077737862
T075	T192	FALSE	FALSE	0	0	1	1	none	0.0001333382726352
T077	T192	FALSE	FALSE	0	0	1	1	none	0.000141711720312
T087	T192	FALSE	FALSE	0	0	1	1	none	0.0001389790366096
T095	T192	FALSE	FALSE	0	0	1	1	none	8.07971311472e-05
T099a	T192	FALSE	FALSE	0	0	1	1	none	7.989412958e-05
T102	T192	FALSE	FALSE	0	0	1	1	none	8.44208103019999e-05
T104	T192	FALSE	FALSE	0	0	1	1	none	0.0001359280423504
T105	T192	FALSE	FALSE	0	0	1	1	none	0.0001448082229951
T107	T192	FALSE	FALSE	0	0	1	1	none	8.38168637761999e-05
T126	T192	TRUE	TRUE	1	0	1	1	anc	6.039465258e-07
T156	T192	FALSE	FALSE	0	0	1	1	none	0.0001443642943774
T159a	T192	FALSE	FALSE	0	0	1	1	none	0.000138691987683
T182	T192	FALSE	FALSE	0	0	1	1	none	0.0001429144056854
T188	T192	FALSE	FALSE	0	0	1	1	none	0.0001325515994884
S002	T223	FALSE	FALSE	0	0	1	1	none	8.0150725014e-05
S007	T223	FALSE	FALSE	0	0	1	1	none	5.5727403404e-05
S021	T223	FALSE	FALSE	0	0	1	1	none	8.20001650627999e-05
S024	T223	FALSE	FALSE	0	0	1	1	none	8.16794058096e-05
S025	T223	FALSE	FALSE	0	0	1	1	none	7.91619001827999e-05
S026	T223	FALSE	FALSE	0	0	1	1	none	7.56686409258e-05
S038	T223	FALSE	FALSE	0	0	1	1	none	6.812805297e-06
S039	T223	FALSE	FALSE	0	0	1	1	none	8.34583471777999e-05
S040	T223	FALSE	FALSE	0	0	1	1	none	0.0001207286225363
S042	T223	FALSE	FALSE	0	0	1	1	none	8.11277544492999e-05
S071	T223	FALSE	FALSE	0	0	1	1	none	0.0001093192457488
S078	T223	FALSE	FALSE	0	0	1	1	none	7.97814652982e-05
S081	T223	FALSE	FALSE	0	0	1	1	none	8.43168895577999e-05
S085	T223	FALSE	FALSE	0	0	1	1	none	0.0001158654483752
S087	T223	FALSE	FALSE	0	0	1	1	none	0.0001265904558048
S093	T223	FALSE	FALSE	0	0	1	1	none	0.0001041428459138
S097	T223	FALSE	FALSE	0	0	1	1	none	7.67548352918e-05
S102	T223	FALSE	FALSE	0	0	1	1	none	0.000122670288426
S106	T223	FALSE	FALSE	0	0	1	1	none	7.5688620193e-05
S130	T223	FALSE	FALSE	0	0	1	1	none	0.0001259899168736
T009	T223	FALSE	FALSE	0	0	1	1	none	8.42003864513999e-05
T010	T223	FALSE	FALSE	0	0	1	1	none	8.30103557994e-05
T013	T223	FALSE	FALSE	0	0	1	1	none	1.52242559525e-05
T014	T223	FALSE	FALSE	0	0	1	1	none	8.1488224997e-05
T020	T223	FALSE	FALSE	0	0	1	1	none	8.3771312031e-06
T021	T223	FALSE	FALSE	0	0	1	1	none	8.85253189674e-05
T028	T223	FALSE	FALSE	0	0	1	1	none	5.31784067182e-05
T035a	T223	FALSE	FALSE	0	0	1	1	none	0.000126959829716
T035b	T223	FALSE	FALSE	0	0	1	1	none	8.36255168574e-05
T040	T223	FALSE	FALSE	0	0	1	1	none	8.41335274218e-05
T056	T223	FALSE	FALSE	0	0	1	1	none	8.87043377512e-05
T059	T223	FALSE	FALSE	0	0	1	1	none	0.0001266869227825
T065	T223	FALSE	FALSE	0	0	1	1	none	8.6571843385e-06
T069	T223	FALSE	FALSE	0	0	1	1	none	0.000135328829944
T073	T223	FALSE	FALSE	0	0	1	1	none	8.58347123894e-05
T075	T223	FALSE	FALSE	0	0	1	1	none	7.6677470316e-05
T077	T223	FALSE	FALSE	0	0	1	1	none	8.64386589152e-05
T087	T223	FALSE	FALSE	0	0	1	1	none	8.37059752128e-05
T095	T223	FALSE	FALSE	0	0	1	1	none	0.0001248914111304
T099a	T223	FALSE	FALSE	0	0	1	1	none	0.0001239884095632
T102	T223	FALSE	FALSE	0	0	1	1	none	0.0001285150902852
T104	T223	FALSE	FALSE	0	0	1	1	none	5.70287276512e-05
T105	T223	FALSE	FALSE	0	0	1	1	none	1.04690239159e-05
T107	T223	FALSE	FALSE	0	0	1	1	none	0.0001279111437594
T126	T223	FALSE	FALSE	0	0	1	1	none	0.0001364173339396
T156	T223	FALSE	FALSE	0	0	1	1	none	8.8172022466e-06
T159a	T223	FALSE	FALSE	0	0	1	1	none	8.34189262862e-05
T182	T223	FALSE	FALSE	0	0	1	1	none	4.2276256806e-06
T188	T223	FALSE	FALSE	0	0	1	1	none	5.36522847892e-05
T192	T223	FALSE	FALSE	0	0	1	1	none	0.0001435183522112
S002	T225	FALSE	FALSE	0	0	1	1	none	8.74650546013999e-05
S007	T225	FALSE	FALSE	0	0	1	1	none	6.30417329914e-05
S021	T225	FALSE	FALSE	0	0	1	1	none	8.93144946501999e-05
S024	T225	FALSE	FALSE	0	0	1	1	none	8.89937353969999e-05
S025	T225	FALSE	FALSE	0	0	1	1	none	8.64762297701999e-05
S026	T225	FALSE	FALSE	0	0	1	1	none	8.29829705131999e-05
S038	T225	FALSE	FALSE	0	0	1	1	none	1.41271348844e-05
S039	T225	FALSE	FALSE	0	0	1	1	none	9.07726767651999e-05
S040	T225	FALSE	FALSE	0	0	1	1	none	0.0001280429521237
S042	T225	FALSE	FALSE	0	0	1	1	none	8.84420840366999e-05
S071	T225	FALSE	FALSE	0	0	1	1	none	0.0001166335753362
S078	T225	FALSE	FALSE	0	0	1	1	none	8.70957948855999e-05
S081	T225	FALSE	FALSE	0	0	1	1	none	9.16312191451999e-05
S085	T225	FALSE	FALSE	0	0	1	1	none	0.0001231797779626
S087	T225	FALSE	FALSE	0	0	1	1	none	0.0001339047853922
S093	T225	FALSE	FALSE	0	0	1	1	none	0.0001114571755012
S097	T225	FALSE	FALSE	0	0	1	1	none	8.40691648791999e-05
S102	T225	FALSE	FALSE	0	0	1	1	none	0.0001299846180134
S106	T225	FALSE	FALSE	0	0	1	1	none	8.30029497803999e-05
S130	T225	FALSE	FALSE	0	0	1	1	none	0.000133304246461
T009	T225	FALSE	FALSE	0	0	1	1	none	9.15147160387999e-05
T010	T225	FALSE	FALSE	0	0	1	1	none	9.03246853867999e-05
T013	T225	FALSE	FALSE	0	0	1	1	none	2.25385855399e-05
T014	T225	FALSE	FALSE	0	0	1	1	none	8.88025545843999e-05
T020	T225	FALSE	FALSE	0	0	1	1	none	1.56914607905e-05
T021	T225	FALSE	FALSE	0	0	1	1	none	9.58396485547999e-05
T028	T225	FALSE	FALSE	0	0	1	1	none	6.04927363056e-05
T035a	T225	FALSE	FALSE	0	0	1	1	none	0.0001342741593034
T035b	T225	FALSE	FALSE	0	0	1	1	none	9.09398464447999e-05
T040	T225	FALSE	FALSE	0	0	1	1	none	9.14478570091999e-05
T056	T225	FALSE	FALSE	0	0	1	1	none	9.60186673385999e-05
T059	T225	FALSE	FALSE	0	0	1	1	none	0.0001340012523699
T065	T225	FALSE	FALSE	0	0	1	1	none	1.59715139259e-05
T069	T225	FALSE	FALSE	0	0	1	1	none	0.0001426431595314
T073	T225	FALSE	FALSE	0	0	1	1	none	9.31490419767999e-05
T075	T225	FALSE	FALSE	0	0	1	1	none	8.39917999034e-05
T077	T225	FALSE	FALSE	0	0	1	1	none	9.37529885025999e-05
T087	T225	FALSE	FALSE	0	0	1	1	none	9.10203048001999e-05
T095	T225	FALSE	FALSE	0	0	1	1	none	0.0001322057407178
T099a	T225	FALSE	FALSE	0	0	1	1	none	0.0001313027391506
T102	T225	FALSE	FALSE	0	0	1	1	none	0.0001358294198726
T104	T225	FALSE	FALSE	0	0	1	1	none	6.43430572386e-05
T105	T225	FALSE	FALSE	0	0	1	1	none	1.77833535033e-05
T107	T225	FALSE	FALSE	0	0	1	1	none	0.0001352254733468
T126	T225	FALSE	FALSE	0	0	1	1	none	0.000143731663527
T156	T225	FALSE	FALSE	0	0	1	1	none	8.8841735244e-06
T159a	T225	FALSE	FALSE	0	0	1	1	none	9.07332558735999e-05
T182	T225	FALSE	FALSE	0	0	1	1	none	1.4681643142e-05
T188	T225	FALSE	FALSE	0	0	1	1	none	6.09666143766e-05
T192	T225	FALSE	FALSE	0	0	1	1	none	0.0001508326817986
T223	T225	FALSE	FALSE	0	0	1	1	none	1.52855896678e-05
S002	T230	FALSE	FALSE	0	0	1	1	none	2.91697264574e-05
S007	T230	FALSE	FALSE	0	0	1	1	none	7.57351852298e-05
S021	T230	FALSE	FALSE	0	0	1	1	none	3.10191665062e-05
S024	T230	FALSE	FALSE	0	0	1	1	none	3.0698407253e-05
S025	T230	FALSE	FALSE	0	0	1	1	none	2.6419603555e-05
S026	T230	FALSE	FALSE	0	0	1	1	none	1.5637501236e-05
S038	T230	FALSE	FALSE	0	0	1	1	none	8.22604715028e-05
S039	T230	FALSE	FALSE	0	0	1	1	none	3.24773486212e-05
S040	T230	FALSE	FALSE	0	0	1	1	none	0.0001171101510597
S042	T230	FALSE	FALSE	0	0	1	1	none	3.01467558927e-05
S071	T230	FALSE	FALSE	0	0	1	1	none	0.0001057007742722
S078	T230	FALSE	FALSE	0	0	1	1	none	2.88004667416e-05
S081	T230	FALSE	FALSE	0	0	1	1	none	3.33358910012e-05
S085	T230	FALSE	FALSE	0	0	1	1	none	0.0001122469768986
S087	T230	FALSE	FALSE	0	0	1	1	none	0.0001229719843282
S093	T230	FALSE	FALSE	0	0	1	1	none	0.0001005243744372
S097	T230	FALSE	FALSE	0	0	1	1	none	2.4012538664e-05
S102	T230	FALSE	FALSE	0	0	1	1	none	0.0001190518169494
S106	T230	FALSE	FALSE	0	0	1	1	none	2.47076216364e-05
S130	T230	FALSE	FALSE	0	0	1	1	none	0.000122371445397
T009	T230	FALSE	FALSE	0	0	1	1	none	4.40513932e-06
T010	T230	FALSE	FALSE	0	0	1	1	none	4.4230017196e-06
T013	T230	FALSE	FALSE	0	0	1	1	none	9.06719221583e-05
T014	T230	FALSE	FALSE	0	0	1	1	none	3.05072264404e-05
T020	T230	FALSE	FALSE	0	0	1	1	none	8.38247974089e-05
T021	T230	FALSE	FALSE	0	0	1	1	none	5.1063926812e-06
T028	T230	FALSE	FALSE	0	0	1	1	none	7.3186188544e-05
T035a	T230	FALSE	FALSE	0	0	1	1	none	0.0001233413582394
T035b	T230	FALSE	FALSE	0	0	1	1	none	2.6223766744e-06
T040	T230	FALSE	FALSE	0	0	1	1	none	3.31525288652e-05
T056	T230	FALSE	FALSE	0	0	1	1	none	8.9090906198e-06
T059	T230	FALSE	FALSE	0	0	1	1	none	0.0001230684513059
T065	T230	FALSE	FALSE	0	0	1	1	none	8.41048505443e-05
T069	T230	FALSE	FALSE	0	0	1	1	none	0.0001317103584674
T073	T230	FALSE	FALSE	0	0	1	1	none	2.4157861032e-06
T075	T230	FALSE	FALSE	0	0	1	1	none	7.44467397618e-05
T077	T230	FALSE	FALSE	0	0	1	1	none	3.019732629e-06
T087	T230	FALSE	FALSE	0	0	1	1	none	3.9107280814e-06
T095	T230	FALSE	FALSE	0	0	1	1	none	0.0001212729396538
T099a	T230	FALSE	FALSE	0	0	1	1	none	0.0001203699380866
T102	T230	FALSE	FALSE	0	0	1	1	none	0.0001248966188086
T104	T230	FALSE	FALSE	0	0	1	1	none	7.70365094769999e-05
T105	T230	FALSE	FALSE	0	0	1	1	none	8.59166901217e-05
T107	T230	FALSE	FALSE	0	0	1	1	none	0.0001242926722828
T126	T230	FALSE	FALSE	0	0	1	1	none	0.000132798862463
T156	T230	FALSE	FALSE	0	0	1	1	none	8.54727615039999e-05
T159a	T230	TRUE	TRUE	1	0	1	1	anc	6.039465258e-07
T182	T230	FALSE	FALSE	0	0	1	1	none	8.4022872812e-05
T188	T230	FALSE	FALSE	0	0	1	1	none	7.3660066615e-05
T192	T230	FALSE	FALSE	0	0	1	1	none	0.0001398998807346
T223	T230	FALSE	FALSE	0	0	1	1	none	8.46268193378e-05
T225	T230	FALSE	FALSE	0	0	1	1	none	9.19411489251999e-05
S002	T232	TRUE	TRUE	0	0	1	1	none	0.0001275208012154
S007	T232	TRUE	TRUE	0	0	1	1	none	0.0001267237329078
S021	T232	TRUE	TRUE	0	0	1	1	none	0.0001293702412642
S024	T232	TRUE	TRUE	0	0	1	1	none	0.000129049482011
S025	T232	TRUE	TRUE	0	0	1	1	none	0.0001265319763842
S026	T232	TRUE	TRUE	0	0	1	1	none	0.0001230387171272
S038	T232	TRUE	TRUE	0	0	1	1	none	0.0001332490191808
S039	T232	TRUE	TRUE	0	0	1	1	none	0.0001308284233792
S040	T232	TRUE	TRUE	0	0	1	1	none	4.84484863461e-05
S042	T232	TRUE	TRUE	0	0	1	1	none	0.0001284978306507
S071	T232	TRUE	TRUE	0	0	1	1	none	2.75040143186e-05
S078	T232	TRUE	TRUE	0	0	1	1	none	0.0001271515414996
S081	T232	TRUE	TRUE	0	0	1	1	none	0.0001316869657592
S085	T232	TRUE	TRUE	0	0	1	1	none	6.38681831966e-05
S087	T232	TRUE	TRUE	0	0	1	1	none	7.45931906262e-05
S093	T232	TRUE	TRUE	0	0	1	1	none	3.30706027752e-05
S097	T232	TRUE	TRUE	0	0	1	1	none	0.0001241249114932
S102	T232	TRUE	TRUE	0	0	1	1	none	5.03901522358e-05
S106	T232	TRUE	TRUE	0	0	1	1	none	0.0001230586963944
S130	T232	TRUE	TRUE	0	0	1	1	none	7.3992651695e-05
T009	T232	TRUE	TRUE	0	0	1	1	none	0.0001315704626528
T010	T232	TRUE	TRUE	0	0	1	1	none	0.0001303804320008
T013	T232	FALSE	FALSE	0	0	1	1	none	0.0001416604698363
T014	T232	TRUE	TRUE	0	0	1	1	none	0.0001288583011984
T020	T232	TRUE	TRUE	0	0	1	1	none	0.0001348133450869
T021	T232	FALSE	FALSE	0	0	1	1	none	0.0001358953951688
T028	T232	TRUE	TRUE	0	0	1	1	none	0.000124174736222
T035a	T232	TRUE	TRUE	0	0	1	1	none	7.49625645374e-05
T035b	T232	TRUE	TRUE	0	0	1	1	none	0.0001309955930588
T040	T232	TRUE	TRUE	0	0	1	1	none	0.0001315036036232
T056	T232	FALSE	FALSE	0	0	1	1	none	0.0001360744139526
T059	T232	TRUE	TRUE	0	0	1	1	none	5.44067865923e-05
T065	T232	TRUE	TRUE	0	0	1	1	none	0.0001350933982223
T069	T232	TRUE	TRUE	0	0	1	1	none	5.12629903518e-05
T073	T232	FALSE	FALSE	0	0	1	1	none	0.0001332047885908
T075	T232	TRUE	TRUE	0	0	1	1	none	0.0001254352874398
T077	T232	FALSE	FALSE	0	0	1	1	none	0.0001338087351166
T087	T232	TRUE	TRUE	0	0	1	1	none	0.0001310760514142
T095	T232	TRUE	TRUE	0	0	1	1	none	7.28941459518e-05
T099a	T232	TRUE	TRUE	0	0	1	1	none	7.19911443846e-05
T102	T232	FALSE	FALSE	0	0	1	1	none	7.65178251065999e-05
T104	T232	FALSE	FALSE	0	0	1	1	none	0.000128025057155
T105	T232	FALSE	FALSE	0	0	1	1	none	0.0001369052377997
T107	T232	FALSE	FALSE	0	0	1	1	none	7.59138785807999e-05
T126	T232	TRUE	TRUE	0	0	1	1	none	2.0773641674e-06
T156	T232	FALSE	FALSE	0	0	1	1	none	0.000136461309182
T159a	T232	TRUE	TRUE	0	0	1	1	none	0.0001307890024876
T182	T232	FALSE	FALSE	0	0	1	1	none	0.00013501142049
T188	T232	TRUE	TRUE	0	0	1	1	none	0.000124648614293
T192	T232	FALSE	FALSE	0	0	1	1	none	9.178382439e-06
T223	T232	FALSE	FALSE	0	0	1	1	none	0.0001356153670158
T225	T232	FALSE	FALSE	0	0	1	1	none	0.0001429296966032
T230	T232	FALSE	FALSE	0	0	1	1	none	0.0001319968955392
S002	T241	FALSE	FALSE	0	0	1	1	none	0.0001033364724615
S007	T241	FALSE	FALSE	0	0	1	1	none	7.89131508515e-05
S021	T241	FALSE	FALSE	0	0	1	1	none	0.0001051859125103
S024	T241	FALSE	FALSE	0	0	1	1	none	0.0001048651532571
S025	T241	FALSE	FALSE	0	0	1	1	none	0.0001023476476303
S026	T241	FALSE	FALSE	0	0	1	1	none	9.88543883732998e-05
S038	T241	FALSE	FALSE	0	0	1	1	none	2.87906596929e-05
S039	T241	FALSE	FALSE	0	0	1	1	none	0.0001066440946253
S040	T241	FALSE	FALSE	0	0	1	1	none	0.0001439143699838
S042	T241	FALSE	FALSE	0	0	1	1	none	0.0001043135018968
S071	T241	FALSE	FALSE	0	0	1	1	none	0.0001325049931963
S078	T241	FALSE	FALSE	0	0	1	1	none	0.0001029672127457
S081	T241	FALSE	FALSE	0	0	1	1	none	0.0001075026370053
S085	T241	FALSE	FALSE	0	0	1	1	none	0.0001390511958227
S087	T241	FALSE	FALSE	0	0	1	1	none	0.0001497762032523
S093	T241	FALSE	FALSE	0	0	1	1	none	0.0001273285933613
S097	T241	FALSE	FALSE	0	0	1	1	none	9.99405827392998e-05
S102	T241	FALSE	FALSE	0	0	1	1	none	0.0001458560358735
S106	T241	FALSE	FALSE	0	0	1	1	none	9.88743676404998e-05
S130	T241	FALSE	FALSE	0	0	1	1	none	0.0001491756643211
T009	T241	FALSE	FALSE	0	0	1	1	none	0.0001073861338989
T010	T241	FALSE	FALSE	0	0	1	1	none	0.0001061961032469
T013	T241	FALSE	FALSE	0	0	1	1	none	2.027871182e-05
T014	T241	FALSE	FALSE	0	0	1	1	none	0.0001046739724445
T020	T241	FALSE	FALSE	0	0	1	1	none	3.0354985599e-05
T021	T241	FALSE	FALSE	0	0	1	1	none	0.0001117110664149
T028	T241	FALSE	FALSE	0	0	1	1	none	7.63641541657e-05
T035a	T241	FALSE	FALSE	0	0	1	1	none	0.0001501455771635
T035b	T241	FALSE	FALSE	0	0	1	1	none	0.0001068112643049
T040	T241	FALSE	FALSE	0	0	1	1	none	0.0001073192748693
T056	T241	FALSE	FALSE	0	0	1	1	none	0.0001118900851987
T059	T241	FALSE	FALSE	0	0	1	1	none	0.00014987267023
T065	T241	FALSE	FALSE	0	0	1	1	none	2.65950886488e-05
T069	T241	FALSE	FALSE	0	0	1	1	none	0.0001585145773915
T073	T241	FALSE	FALSE	0	0	1	1	none	0.0001090204598369
T075	T241	FALSE	FALSE	0	0	1	1	none	9.98632177634999e-05
T077	T241	FALSE	FALSE	0	0	1	1	none	0.0001096244063627
T087	T241	FALSE	FALSE	0	0	1	1	none	0.0001068917226603
T095	T241	FALSE	FALSE	0	0	1	1	none	0.0001480771585779
T099a	T241	FALSE	FALSE	0	0	1	1	none	0.0001471741570107
T102	T241	FALSE	FALSE	0	0	1	1	none	0.0001517008377327
T104	T241	FALSE	FALSE	0	0	1	1	none	8.02144750987e-05
T105	T241	FALSE	FALSE	0	0	1	1	none	2.84069282262e-05
T107	T241	FALSE	FALSE	0	0	1	1	none	0.0001510968912069
T126	T241	FALSE	FALSE	0	0	1	1	none	0.0001596030813871
T156	T241	FALSE	FALSE	0	0	1	1	none	3.32108427457e-05
T159a	T241	FALSE	FALSE	0	0	1	1	none	0.0001066046737337
T182	T241	FALSE	FALSE	0	0	1	1	none	3.17609540537e-05
T188	T241	FALSE	FALSE	0	0	1	1	none	7.68380322367e-05
T192	T241	FALSE	FALSE	0	0	1	1	none	0.0001667040996587
T223	T241	FALSE	FALSE	0	0	1	1	none	3.23649005795e-05
T225	T241	FALSE	FALSE	0	0	1	1	none	3.96792301669e-05
T230	T241	FALSE	FALSE	0	0	1	1	none	0.0001078125667853
T232	T241	FALSE	FALSE	0	0	1	1	none	0.0001588011144633
S002	T270	FALSE	FALSE	0	0	1	1	none	0.0001293425310661
S007	T270	FALSE	FALSE	0	0	1	1	none	0.0001285454627585
S021	T270	FALSE	FALSE	0	0	1	1	none	0.0001311919711149
S024	T270	FALSE	FALSE	0	0	1	1	none	0.0001308712118617
S025	T270	FALSE	FALSE	0	0	1	1	none	0.0001283537062349
S026	T270	FALSE	FALSE	0	0	1	1	none	0.0001248604469779
S038	T270	FALSE	FALSE	0	0	1	1	none	0.0001350707490315
S039	T270	FALSE	FALSE	0	0	1	1	none	0.0001326501532299
S040	T270	FALSE	FALSE	0	0	1	1	none	5.02702161968e-05
S042	T270	FALSE	FALSE	0	0	1	1	none	0.0001303195605014
S071	T270	FALSE	FALSE	0	0	1	1	none	2.93257441693e-05
S078	T270	FALSE	FALSE	0	0	1	1	none	0.0001289732713503
S081	T270	FALSE	FALSE	0	0	1	1	none	0.0001335086956099
S085	T270	FALSE	FALSE	0	0	1	1	none	6.56899130473e-05
S087	T270	FALSE	FALSE	0	0	1	1	none	7.64149204769e-05
S093	T270	FALSE	FALSE	0	0	1	1	none	3.48923326259e-05
S097	T270	FALSE	FALSE	0	0	1	1	none	0.0001259466413439
S102	T270	FALSE	FALSE	0	0	1	1	none	5.22118820865e-05
S106	T270	FALSE	FALSE	0	0	1	1	none	0.0001248804262451
S130	T270	FALSE	FALSE	0	0	1	1	none	7.58143815457e-05
T009	T270	FALSE	FALSE	0	0	1	1	none	0.0001333921925035
T010	T270	FALSE	FALSE	0	0	1	1	none	0.0001322021618515
T013	T270	FALSE	FALSE	0	0	1	1	none	0.000143482199687
T014	T270	FALSE	FALSE	0	0	1	1	none	0.0001306800310491
T020	T270	FALSE	FALSE	0	0	1	1	none	0.0001366350749376
T021	T270	FALSE	FALSE	0	0	1	1	none	0.0001377171250195
T028	T270	FALSE	FALSE	0	0	1	1	none	0.0001259964660727
T035a	T270	FALSE	FALSE	0	0	1	1	none	7.67842943881e-05
T035b	T270	FALSE	FALSE	0	0	1	1	none	0.0001328173229095
T040	T270	FALSE	FALSE	0	0	1	1	none	0.0001333253334739
T056	T270	FALSE	FALSE	0	0	1	1	none	0.0001378961438033
T059	T270	FALSE	FALSE	0	0	1	1	none	5.6228516443e-05
T065	T270	FALSE	FALSE	0	0	1	1	none	0.000136915128073
T069	T270	FALSE	FALSE	0	0	1	1	none	5.30847202025e-05
T073	T270	FALSE	FALSE	0	0	1	1	none	0.0001350265184415
T075	T270	FALSE	FALSE	0	0	1	1	none	0.0001272570172905
T077	T270	FALSE	FALSE	0	0	1	1	none	0.0001356304649673
T087	T270	FALSE	FALSE	0	0	1	1	none	0.0001328977812649
T095	T270	FALSE	FALSE	0	0	1	1	none	7.47158758025e-05
T099a	T270	FALSE	FALSE	0	0	1	1	none	7.38128742353e-05
T102	T270	FALSE	FALSE	0	0	1	1	none	7.83395549572999e-05
T104	T270	FALSE	FALSE	0	0	1	1	none	0.0001298467870057
T105	T270	FALSE	FALSE	0	0	1	1	none	0.0001387269676504
T107	T270	FALSE	FALSE	0	0	1	1	none	7.77356084314999e-05
T126	T270	FALSE	FALSE	0	0	1	1	none	3.8990940181e-06
T156	T270	FALSE	FALSE	0	0	1	1	none	0.0001382830390327
T159a	T270	FALSE	FALSE	0	0	1	1	none	0.0001326107323383
T182	T270	FALSE	FALSE	0	0	1	1	none	0.0001368331503407
T188	T270	FALSE	FALSE	0	0	1	1	none	0.0001264703441437
T192	T270	FALSE	FALSE	0	0	1	1	none	1.10001122897e-05
T223	T270	FALSE	FALSE	0	0	1	1	none	0.0001374370968665
T225	T270	FALSE	FALSE	0	0	1	1	none	0.0001447514264539
T230	T270	FALSE	FALSE	0	0	1	1	none	0.0001338186253899
T232	T270	TRUE	TRUE	1	0	1	1	anc	6.138367991e-07
T241	T270	FALSE	FALSE	0	0	1	1	none	0.000160622844314
S002	T271b	FALSE	FALSE	0	0	1	1	none	8.57436989308999e-05
S007	T271b	FALSE	FALSE	0	0	1	1	none	6.13203773209e-05
S021	T271b	FALSE	FALSE	0	0	1	1	none	8.75931389796999e-05
S024	T271b	FALSE	FALSE	0	0	1	1	none	8.72723797264999e-05
S025	T271b	FALSE	FALSE	0	0	1	1	none	8.47548740996999e-05
S026	T271b	FALSE	FALSE	0	0	1	1	none	8.12616148426999e-05
S038	T271b	FALSE	FALSE	0	0	1	1	none	1.24057792139e-05
S039	T271b	FALSE	FALSE	0	0	1	1	none	8.90513210946999e-05
S040	T271b	FALSE	FALSE	0	0	1	1	none	0.0001263215964532
S042	T271b	FALSE	FALSE	0	0	1	1	none	8.67207283661999e-05
S071	T271b	FALSE	FALSE	0	0	1	1	none	0.0001149122196657
S078	T271b	FALSE	FALSE	0	0	1	1	none	8.53744392150999e-05
S081	T271b	FALSE	FALSE	0	0	1	1	none	8.99098634746999e-05
S085	T271b	FALSE	FALSE	0	0	1	1	none	0.0001214584222921
S087	T271b	FALSE	FALSE	0	0	1	1	none	0.0001321834297217
S093	T271b	FALSE	FALSE	0	0	1	1	none	0.0001097358198307
S097	T271b	FALSE	FALSE	0	0	1	1	none	8.23478092086999e-05
S102	T271b	FALSE	FALSE	0	0	1	1	none	0.0001282632623429
S106	T271b	FALSE	FALSE	0	0	1	1	none	8.12815941098999e-05
S130	T271b	FALSE	FALSE	0	0	1	1	none	0.0001315828907905
T009	T271b	FALSE	FALSE	0	0	1	1	none	8.97933603682999e-05
T010	T271b	FALSE	FALSE	0	0	1	1	none	8.86033297162999e-05
T013	T271b	FALSE	FALSE	0	0	1	1	none	2.08172298694e-05
T014	T271b	FALSE	FALSE	0	0	1	1	none	8.70811989138999e-05
T020	T271b	FALSE	FALSE	0	0	1	1	none	1.397010512e-05
T021	T271b	FALSE	FALSE	0	0	1	1	none	9.41182928842999e-05
T028	T271b	FALSE	FALSE	0	0	1	1	none	5.87713806351e-05
T035a	T271b	FALSE	FALSE	0	0	1	1	none	0.0001325528036329
T035b	T271b	FALSE	FALSE	0	0	1	1	none	8.92184907742999e-05
T040	T271b	FALSE	FALSE	0	0	1	1	none	8.97265013386999e-05
T056	T271b	FALSE	FALSE	0	0	1	1	none	9.42973116680999e-05
T059	T271b	FALSE	FALSE	0	0	1	1	none	0.0001322798966994
T065	T271b	FALSE	FALSE	0	0	1	1	none	1.42501582554e-05
T069	T271b	FALSE	FALSE	0	0	1	1	none	0.0001409218038609
T073	T271b	FALSE	FALSE	0	0	1	1	none	9.14276863062999e-05
T075	T271b	FALSE	FALSE	0	0	1	1	none	8.22704442329e-05
T077	T271b	FALSE	FALSE	0	0	1	1	none	9.20316328320999e-05
T087	T271b	FALSE	FALSE	0	0	1	1	none	8.92989491296999e-05
T095	T271b	FALSE	FALSE	0	0	1	1	none	0.0001304843850473
T099a	T271b	FALSE	FALSE	0	0	1	1	none	0.0001295813834801
T102	T271b	FALSE	FALSE	0	0	1	1	none	0.0001341080642021
T104	T271b	FALSE	FALSE	0	0	1	1	none	6.26217015681e-05
T105	T271b	FALSE	FALSE	0	0	1	1	none	1.60619978328e-05
T107	T271b	FALSE	FALSE	0	0	1	1	none	0.0001335041176763
T126	T271b	FALSE	FALSE	0	0	1	1	none	0.0001420103078565
T156	T271b	FALSE	FALSE	0	0	1	1	none	7.1628178539e-06
T159a	T271b	FALSE	FALSE	0	0	1	1	none	8.90119002030999e-05
T182	T271b	FALSE	FALSE	0	0	1	1	none	1.29602874715e-05
T188	T271b	FALSE	FALSE	0	0	1	1	none	5.92452587061e-05
T192	T271b	FALSE	FALSE	0	0	1	1	none	0.0001491113261281
T223	T271b	FALSE	FALSE	0	0	1	1	none	1.35642339973e-05
T225	T271b	FALSE	FALSE	0	0	1	1	none	3.1102165359e-06
T230	T271b	FALSE	FALSE	0	0	1	1	none	9.02197932546999e-05
T232	T271b	FALSE	FALSE	0	0	1	1	none	0.0001412083409327
T241	T271b	FALSE	FALSE	0	0	1	1	none	3.79578744964e-05
T270	T271b	FALSE	FALSE	0	0	1	1	none	0.0001430300707834
S002	T301	FALSE	FALSE	0	0	1	1	none	0.0001381036311846
S007	T301	FALSE	FALSE	0	0	1	1	none	0.000137306562877
S021	T301	FALSE	FALSE	0	0	1	1	none	0.0001399530712334
S024	T301	FALSE	FALSE	0	0	1	1	none	0.0001396323119802
S025	T301	FALSE	FALSE	0	0	1	1	none	0.0001371148063534
S026	T301	FALSE	FALSE	0	0	1	1	none	0.0001336215470964
S038	T301	FALSE	FALSE	0	0	1	1	none	0.00014383184915
S039	T301	FALSE	FALSE	0	0	1	1	none	0.0001414112533484
S040	T301	FALSE	FALSE	0	0	1	1	none	5.90313163153e-05
S042	T301	FALSE	FALSE	0	0	1	1	none	0.0001390806606199
S071	T301	FALSE	FALSE	0	0	1	1	none	3.80868442878e-05
S078	T301	FALSE	FALSE	0	0	1	1	none	0.0001377343714688
S081	T301	FALSE	FALSE	0	0	1	1	none	0.0001422697957284
S085	T301	FALSE	FALSE	0	0	1	1	none	7.44510131658e-05
S087	T301	FALSE	FALSE	0	0	1	1	none	8.51760205954e-05
S093	T301	FALSE	FALSE	0	0	1	1	none	4.36534327444e-05
S097	T301	FALSE	FALSE	0	0	1	1	none	0.0001347077414624
S102	T301	FALSE	FALSE	0	0	1	1	none	6.0972982205e-05
S106	T301	FALSE	FALSE	0	0	1	1	none	0.0001336415263636
S130	T301	FALSE	FALSE	0	0	1	1	none	8.45754816642e-05
T009	T301	FALSE	FALSE	0	0	1	1	none	0.000142153292622
T010	T301	FALSE	FALSE	0	0	1	1	none	0.00014096326197
T013	T301	FALSE	FALSE	0	0	1	1	none	0.0001522432998055
T014	T301	FALSE	FALSE	0	0	1	1	none	0.0001394411311676
T020	T301	FALSE	FALSE	0	0	1	1	none	0.0001453961750561
T021	T301	FALSE	FALSE	0	0	1	1	none	0.000146478225138
T028	T301	FALSE	FALSE	0	0	1	1	none	0.0001347575661912
T035a	T301	FALSE	FALSE	0	0	1	1	none	8.55453945066e-05
T035b	T301	FALSE	FALSE	0	0	1	1	none	0.000141578423028
T040	T301	FALSE	FALSE	0	0	1	1	none	0.0001420864335924
T056	T301	FALSE	FALSE	0	0	1	1	none	0.0001466572439218
T059	T301	FALSE	FALSE	0	0	1	1	none	6.49896165615e-05
T065	T301	FALSE	FALSE	0	0	1	1	none	0.0001456762281915
T069	T301	FALSE	FALSE	0	0	1	1	none	6.1845820321e-05
T073	T301	FALSE	FALSE	0	0	1	1	none	0.00014378761856
T075	T301	FALSE	FALSE	0	0	1	1	none	0.000136018117409
T077	T301	FALSE	FALSE	0	0	1	1	none	0.0001443915650858
T087	T301	FALSE	FALSE	0	0	1	1	none	0.0001416588813834
T095	T301	FALSE	FALSE	0	0	1	1	none	8.3476975921e-05
T099a	T301	FALSE	FALSE	0	0	1	1	none	8.25739743538e-05
T102	T301	FALSE	FALSE	0	0	1	1	none	8.71006550757999e-05
T104	T301	FALSE	FALSE	0	0	1	1	none	0.0001386078871242
T105	T301	FALSE	FALSE	0	0	1	1	none	0.0001474880677689
T107	T301	FALSE	FALSE	0	0	1	1	none	8.64967085499999e-05
T126	T301	FALSE	FALSE	1	0	1	1	anc	6.7611304164e-06
T156	T301	FALSE	FALSE	0	0	1	1	none	0.0001470441391512
T159a	T301	FALSE	FALSE	0	0	1	1	none	0.0001413718324568
T182	T301	FALSE	FALSE	0	0	1	1	none	0.0001455942504592
T188	T301	FALSE	FALSE	0	0	1	1	none	0.0001352314442622
T192	T301	FALSE	FALSE	0	0	1	1	none	1.56739882654e-05
T223	T301	FALSE	FALSE	0	0	1	1	none	0.000146198196985
T225	T301	FALSE	FALSE	0	0	1	1	none	0.0001535125265724
T230	T301	FALSE	FALSE	0	0	1	1	none	0.0001425797255084
T232	T301	FALSE	FALSE	0	0	1	1	none	1.18582272128e-05
T241	T301	FALSE	FALSE	0	0	1	1	none	0.0001693839444325
T270	T301	FALSE	FALSE	0	0	1	1	none	1.36799570635e-05
T271b	T301	FALSE	FALSE	0	0	1	1	none	0.0001517911709019
S002	T303	FALSE	FALSE	0	0	1	1	none	0.000142895727344
S007	T303	FALSE	FALSE	0	0	1	1	none	0.0001420986590364
S021	T303	FALSE	FALSE	0	0	1	1	none	0.0001447451673928
S024	T303	FALSE	FALSE	0	0	1	1	none	0.0001444244081396
S025	T303	FALSE	FALSE	0	0	1	1	none	0.0001419069025128
S026	T303	FALSE	FALSE	0	0	1	1	none	0.0001384136432558
S038	T303	FALSE	FALSE	0	0	1	1	none	0.0001486239453094
S039	T303	FALSE	FALSE	0	0	1	1	none	0.0001462033495078
S040	T303	FALSE	FALSE	0	0	1	1	none	6.38234124747e-05
S042	T303	FALSE	FALSE	0	0	1	1	none	0.0001438727567793
S071	T303	FALSE	FALSE	0	0	1	1	none	4.28789404472e-05
S078	T303	FALSE	FALSE	0	0	1	1	none	0.0001425264676282
S081	T303	FALSE	FALSE	0	0	1	1	none	0.0001470618918878
S085	T303	FALSE	FALSE	0	0	1	1	none	7.92431093252e-05
S087	T303	FALSE	FALSE	0	0	1	1	none	8.99681167548e-05
S093	T303	FALSE	FALSE	0	0	1	1	none	4.84455289038e-05
S097	T303	FALSE	FALSE	0	0	1	1	none	0.0001394998376218
S102	T303	FALSE	FALSE	0	0	1	1	none	6.57650783644e-05
S106	T303	FALSE	FALSE	0	0	1	1	none	0.000138433622523
S130	T303	FALSE	FALSE	0	0	1	1	none	8.93675778236e-05
T009	T303	FALSE	FALSE	0	0	1	1	none	0.0001469453887814
T010	T303	FALSE	FALSE	0	0	1	1	none	0.0001457553581294
T013	T303	FALSE	FALSE	0	0	1	1	none	0.0001570353959649
T014	T303	FALSE	FALSE	0	0	1	1	none	0.000144233227327
T020	T303	FALSE	FALSE	0	0	1	1	none	0.0001501882712155
T021	T303	FALSE	FALSE	0	0	1	1	none	0.0001512703212974
T028	T303	FALSE	FALSE	0	0	1	1	none	0.0001395496623506
T035a	T303	FALSE	FALSE	0	0	1	1	none	9.0337490666e-05
T035b	T303	FALSE	FALSE	0	0	1	1	none	0.0001463705191874
T040	T303	FALSE	FALSE	0	0	1	1	none	0.0001468785297518
T056	T303	FALSE	FALSE	0	0	1	1	none	0.0001514493400812
T059	T303	FALSE	FALSE	0	0	1	1	none	6.97817127209e-05
T065	T303	FALSE	FALSE	0	0	1	1	none	0.0001504683243509
T069	T303	FALSE	FALSE	0	0	1	1	none	6.66379164804e-05
T073	T303	FALSE	FALSE	0	0	1	1	none	0.0001485797147194
T075	T303	FALSE	FALSE	0	0	1	1	none	0.0001408102135684
T077	T303	FALSE	FALSE	0	0	1	1	none	0.0001491836612452
T087	T303	FALSE	FALSE	0	0	1	1	none	0.0001464509775428
T095	T303	FALSE	FALSE	0	0	1	1	none	8.82690720804e-05
T099a	T303	FALSE	FALSE	0	0	1	1	none	8.73660705132e-05
T102	T303	FALSE	FALSE	0	0	1	1	none	9.18927512351999e-05
T104	T303	FALSE	FALSE	0	0	1	1	none	0.0001433999832836
T105	T303	FALSE	FALSE	0	0	1	1	none	0.0001522801639283
T107	T303	FALSE	FALSE	0	0	1	1	none	9.12888047093999e-05
T126	T303	FALSE	FALSE	1	0	1	1	anc	4.9009378374e-06
T156	T303	FALSE	FALSE	0	0	1	1	none	0.0001518362353106
T159a	T303	FALSE	FALSE	0	0	1	1	none	0.0001461639286162
T182	T303	FALSE	FALSE	0	0	1	1	none	0.0001503863466186
T188	T303	FALSE	FALSE	0	0	1	1	none	0.0001400235404216
T192	T303	FALSE	FALSE	0	0	1	1	none	2.04660844248e-05
T223	T303	FALSE	FALSE	0	0	1	1	none	0.0001509902931444
T225	T303	FALSE	FALSE	0	0	1	1	none	0.0001583046227318
T230	T303	FALSE	FALSE	0	0	1	1	none	0.0001473718216678
T232	T303	FALSE	FALSE	0	0	1	1	none	1.66503233722e-05
T241	T303	FALSE	FALSE	0	0	1	1	none	0.0001741760405919
T270	T303	FALSE	FALSE	0	0	1	1	none	1.84720532229e-05
T271b	T303	FALSE	FALSE	0	0	1	1	none	0.0001565832670613
T301	T303	FALSE	FALSE	0	0	1	1	none	2.1938036147e-05
S002	T322	FALSE	FALSE	0	0	1	1	none	9.77677507664998e-05
S007	T322	FALSE	FALSE	0	0	1	1	none	7.33444291565e-05
S021	T322	FALSE	FALSE	0	0	1	1	none	9.96171908152998e-05
S024	T322	FALSE	FALSE	0	0	1	1	none	9.92964315620998e-05
S025	T322	FALSE	FALSE	0	0	1	1	none	9.67789259352998e-05
S026	T322	FALSE	FALSE	0	0	1	1	none	9.32856666782998e-05
S038	T322	FALSE	FALSE	0	0	1	1	none	2.32219379979e-05
S039	T322	FALSE	FALSE	0	0	1	1	none	0.0001010753729303
S040	T322	FALSE	FALSE	0	0	1	1	none	0.0001383456482888
S042	T322	FALSE	FALSE	0	0	1	1	none	9.87447802017998e-05
S071	T322	FALSE	FALSE	0	0	1	1	none	0.0001269362715013
S078	T322	FALSE	FALSE	0	0	1	1	none	9.73984910506998e-05
S081	T322	FALSE	FALSE	0	0	1	1	none	0.0001019339153103
S085	T322	FALSE	FALSE	0	0	1	1	none	0.0001334824741277
S087	T322	FALSE	FALSE	0	0	1	1	none	0.0001442074815573
S093	T322	FALSE	FALSE	0	0	1	1	none	0.0001217598716663
S097	T322	FALSE	FALSE	0	0	1	1	none	9.43718610442998e-05
S102	T322	FALSE	FALSE	0	0	1	1	none	0.0001402873141785
S106	T322	FALSE	FALSE	0	0	1	1	none	9.33056459454998e-05
S130	T322	FALSE	FALSE	0	0	1	1	none	0.0001436069426261
T009	T322	FALSE	FALSE	0	0	1	1	none	0.0001018174122039
T010	T322	FALSE	FALSE	0	0	1	1	none	0.0001006273815519
T013	T322	FALSE	FALSE	0	0	1	1	none	1.4709990125e-05
T014	T322	FALSE	FALSE	0	0	1	1	none	9.91052507494998e-05
T020	T322	FALSE	FALSE	0	0	1	1	none	2.4786263904e-05
T021	T322	FALSE	FALSE	0	0	1	1	none	0.0001061423447199
T028	T322	FALSE	FALSE	0	0	1	1	none	7.07954324707e-05
T035a	T322	FALSE	FALSE	0	0	1	1	none	0.0001445768554685
T035b	T322	FALSE	FALSE	0	0	1	1	none	0.0001012425426099
T040	T322	FALSE	FALSE	0	0	1	1	none	0.0001017505531743
T056	T322	FALSE	FALSE	0	0	1	1	none	0.0001063213635037
T059	T322	FALSE	FALSE	0	0	1	1	none	0.000144303948535
T065	T322	FALSE	FALSE	0	0	1	1	none	2.10263669538e-05
T069	T322	FALSE	FALSE	0	0	1	1	none	0.0001529458556965
T073	T322	FALSE	FALSE	0	0	1	1	none	0.0001034517381419
T075	T322	FALSE	FALSE	0	0	1	1	none	9.42944960685e-05
T077	T322	FALSE	FALSE	0	0	1	1	none	0.0001040556846677
T087	T322	FALSE	FALSE	0	0	1	1	none	0.0001013230009653
T095	T322	FALSE	FALSE	0	0	1	1	none	0.0001425084368829
T099a	T322	FALSE	FALSE	0	0	1	1	none	0.0001416054353157
T102	T322	FALSE	FALSE	0	0	1	1	none	0.0001461321160377
T104	T322	FALSE	FALSE	0	0	1	1	none	7.46457534036999e-05
T105	T322	FALSE	FALSE	0	0	1	1	none	2.28382065312e-05
T107	T322	FALSE	FALSE	0	0	1	1	none	0.0001455281695119
T126	T322	FALSE	FALSE	0	0	1	1	none	0.0001540343596921
T156	T322	FALSE	FALSE	0	0	1	1	none	2.76421210507e-05
T159a	T322	FALSE	FALSE	0	0	1	1	none	0.0001010359520387
T182	T322	FALSE	FALSE	0	0	1	1	none	2.61922323587e-05
T188	T322	FALSE	FALSE	0	0	1	1	none	7.12693105417e-05
T192	T322	FALSE	FALSE	0	0	1	1	none	0.0001611353779637
T223	T322	FALSE	FALSE	0	0	1	1	none	2.67961788845e-05
T225	T322	FALSE	FALSE	0	0	1	1	none	3.41105084719e-05
T230	T322	FALSE	FALSE	0	0	1	1	none	0.0001022438450903
T232	T322	FALSE	FALSE	0	0	1	1	none	0.0001532323927683
T241	T322	FALSE	FALSE	0	0	1	1	none	7.9845077982e-06
T270	T322	FALSE	FALSE	0	0	1	1	none	0.000155054122619
T271b	T322	FALSE	FALSE	0	0	1	1	none	3.23891528014e-05
T301	T322	FALSE	FALSE	0	0	1	1	none	0.0001638152227375
T303	T322	FALSE	FALSE	0	0	1	1	none	0.0001686073188969
S002	T327b	FALSE	FALSE	0	0	1	1	none	0.0001185156352922
S007	T327b	FALSE	FALSE	0	0	1	1	none	0.0001177185669846
S021	T327b	FALSE	FALSE	0	0	1	1	none	0.000120365075341
S024	T327b	FALSE	FALSE	0	0	1	1	none	0.0001200443160878
S025	T327b	FALSE	FALSE	0	0	1	1	none	0.000117526810461
S026	T327b	FALSE	FALSE	0	0	1	1	none	0.000114033551204
S038	T327b	FALSE	FALSE	0	0	1	1	none	0.0001242438532576
S039	T327b	FALSE	FALSE	0	0	1	1	none	0.000121823257456
S040	T327b	FALSE	FALSE	0	0	1	1	none	3.94433204229e-05
S042	T327b	FALSE	FALSE	0	0	1	1	none	0.0001194926647275
S071	T327b	FALSE	FALSE	0	0	1	1	none	2.32875130394e-05
S078	T327b	FALSE	FALSE	0	0	1	1	none	0.0001181463755764
S081	T327b	FALSE	FALSE	0	0	1	1	none	0.000122681799836
S085	T327b	FALSE	FALSE	0	0	1	1	none	5.48630172734e-05
S087	T327b	FALSE	FALSE	0	0	1	1	none	6.5588024703e-05
S093	T327b	FALSE	FALSE	0	0	1	1	none	2.4065436852e-05
S097	T327b	FALSE	FALSE	0	0	1	1	none	0.00011511974557
S102	T327b	FALSE	FALSE	0	0	1	1	none	4.13849863126e-05
S106	T327b	FALSE	FALSE	0	0	1	1	none	0.0001140535304712
S130	T327b	FALSE	FALSE	0	0	1	1	none	6.49874857718e-05
T009	T327b	FALSE	FALSE	0	0	1	1	none	0.0001225652967296
T010	T327b	FALSE	FALSE	0	0	1	1	none	0.0001213752660776
T013	T327b	FALSE	FALSE	0	0	1	1	none	0.0001326553039131
T014	T327b	FALSE	FALSE	0	0	1	1	none	0.0001198531352752
T020	T327b	FALSE	FALSE	0	0	1	1	none	0.0001258081791637
T021	T327b	FALSE	FALSE	0	0	1	1	none	0.0001268902292456
T028	T327b	FALSE	FALSE	0	0	1	1	none	0.0001151695702988
T035a	T327b	FALSE	FALSE	0	0	1	1	none	6.59573986142e-05
T035b	T327b	FALSE	FALSE	0	0	1	1	none	0.0001219904271356
T040	T327b	FALSE	FALSE	0	0	1	1	none	0.0001224984377
T056	T327b	FALSE	FALSE	0	0	1	1	none	0.0001270692480294
T059	T327b	FALSE	FALSE	0	0	1	1	none	4.54016206691e-05
T065	T327b	FALSE	FALSE	0	0	1	1	none	0.0001260882322991
T069	T327b	FALSE	FALSE	0	0	1	1	none	4.92970972346e-05
T073	T327b	FALSE	FALSE	0	0	1	1	none	0.0001241996226676
T075	T327b	FALSE	FALSE	0	0	1	1	none	0.0001164301215166
T077	T327b	FALSE	FALSE	0	0	1	1	none	0.0001248035691934
T087	T327b	FALSE	FALSE	0	0	1	1	none	0.000122070885491
T095	T327b	FALSE	FALSE	0	0	1	1	none	6.38889800286e-05
T099a	T327b	FALSE	FALSE	0	0	1	1	none	6.29859784614e-05
T102	T327b	FALSE	FALSE	0	0	1	1	none	6.75126591833999e-05
T104	T327b	FALSE	FALSE	0	0	1	1	none	0.0001190198912318
T105	T327b	FALSE	FALSE	0	0	1	1	none	0.0001279000718765
T107	T327b	FALSE	FALSE	0	0	1	1	none	6.69087126575999e-05
T126	T327b	FALSE	FALSE	0	0	1	1	none	5.03856012302e-05
T156	T327b	FALSE	FALSE	0	0	1	1	none	0.0001274561432588
T159a	T327b	FALSE	FALSE	0	0	1	1	none	0.0001217838365644
T182	T327b	FALSE	FALSE	0	0	1	1	none	0.0001260062545668
T188	T327b	FALSE	FALSE	0	0	1	1	none	0.0001156434483698
T192	T327b	FALSE	FALSE	0	0	1	1	none	5.74866195018e-05
T223	T327b	FALSE	FALSE	0	0	1	1	none	0.0001266102010926
T225	T327b	FALSE	FALSE	0	0	1	1	none	0.00013392453068
T230	T327b	FALSE	FALSE	0	0	1	1	none	0.000122991729616
T232	T327b	FALSE	FALSE	0	0	1	1	none	4.95836343064e-05
T241	T327b	FALSE	FALSE	0	0	1	1	none	0.0001497959485401
T270	T327b	FALSE	FALSE	0	0	1	1	none	5.14053641571e-05
T271b	T327b	FALSE	FALSE	0	0	1	1	none	0.0001322031750095
T301	T327b	FALSE	FALSE	0	0	1	1	none	6.01664642756e-05
T303	T327b	FALSE	FALSE	0	0	1	1	none	6.4958560435e-05
T322	T327b	FALSE	FALSE	0	0	1	1	none	0.0001442272268451
S002	T330	TRUE	TRUE	0	0	1	1	none	0.0001173077422406
S007	T330	TRUE	TRUE	0	0	1	1	none	0.000116510673933
S021	T330	TRUE	TRUE	0	0	1	1	none	0.0001191571822894
S024	T330	TRUE	TRUE	0	0	1	1	none	0.0001188364230362
S025	T330	TRUE	TRUE	0	0	1	1	none	0.0001163189174094
S026	T330	TRUE	TRUE	0	0	1	1	none	0.0001128256581524
S038	T330	TRUE	TRUE	0	0	1	1	none	0.000123035960206
S039	T330	TRUE	TRUE	0	0	1	1	none	0.0001206153644044
S040	T330	TRUE	TRUE	0	0	1	1	none	3.82354273713e-05
S042	T330	TRUE	TRUE	0	0	1	1	none	0.0001182847716759
S071	T330	TRUE	TRUE	0	0	1	1	none	2.20796199878e-05
S078	T330	TRUE	TRUE	0	0	1	1	none	0.0001169384825248
S081	T330	TRUE	TRUE	0	0	1	1	none	0.0001214739067844
S085	T330	TRUE	TRUE	0	0	1	1	none	5.36551242218e-05
S087	T330	TRUE	TRUE	0	0	1	1	none	6.43801316514e-05
S093	T330	TRUE	TRUE	0	0	1	1	none	2.28575438004e-05
S097	T330	TRUE	TRUE	0	0	1	1	none	0.0001139118525184
S102	T330	TRUE	TRUE	0	0	1	1	none	4.0177093261e-05
S106	T330	TRUE	TRUE	0	0	1	1	none	0.0001128456374196
S130	T330	TRUE	TRUE	0	0	1	1	none	6.37795927202e-05
T009	T330	TRUE	TRUE	0	0	1	1	none	0.000121357403678
T010	T330	TRUE	TRUE	0	0	1	1	none	0.000120167373026
T013	T330	FALSE	FALSE	0	0	1	1	none	0.0001314474108615
T014	T330	TRUE	TRUE	0	0	1	1	none	0.0001186452422236
T020	T330	TRUE	TRUE	0	0	1	1	none	0.0001246002861121
T021	T330	FALSE	FALSE	0	0	1	1	none	0.000125682336194
T028	T330	TRUE	TRUE	0	0	1	1	none	0.0001139616772472
T035a	T330	TRUE	TRUE	0	0	1	1	none	6.47495055626e-05
T035b	T330	TRUE	TRUE	0	0	1	1	none	0.000120782534084
T040	T330	TRUE	TRUE	0	0	1	1	none	0.0001212905446484
T056	T330	FALSE	FALSE	0	0	1	1	none	0.0001258613549778
T059	T330	TRUE	TRUE	0	0	1	1	none	4.41937276175e-05
T065	T330	TRUE	TRUE	0	0	1	1	none	0.0001248803392475
T069	T330	TRUE	TRUE	0	0	1	1	none	4.8089204183e-05
T073	T330	FALSE	FALSE	0	0	1	1	none	0.000122991729616
T075	T330	TRUE	TRUE	0	0	1	1	none	0.000115222228465
T077	T330	FALSE	FALSE	0	0	1	1	none	0.0001235956761418
T087	T330	TRUE	TRUE	0	0	1	1	none	0.0001208629924394
T095	T330	TRUE	TRUE	0	0	1	1	none	6.2681086977e-05
T099a	T330	TRUE	TRUE	0	0	1	1	none	6.17780854098e-05
T102	T330	FALSE	FALSE	0	0	1	1	none	6.63047661317999e-05
T104	T330	FALSE	FALSE	0	0	1	1	none	0.0001178119981802
T105	T330	FALSE	FALSE	0	0	1	1	none	0.0001266921788249
T107	T330	FALSE	FALSE	0	0	1	1	none	6.5700819606e-05
T126	T330	TRUE	TRUE	0	0	1	1	none	4.91777081786e-05
T156	T330	FALSE	FALSE	0	0	1	1	none	0.0001262482502072
T159a	T330	TRUE	TRUE	0	0	1	1	none	0.0001205759435128
T182	T330	FALSE	FALSE	0	0	1	1	none	0.0001247983615152
T188	T330	TRUE	TRUE	0	0	1	1	none	0.0001144355553182
T192	T330	FALSE	FALSE	0	0	1	1	none	5.62787264502e-05
T223	T330	FALSE	FALSE	0	0	1	1	none	0.000125402308041
T225	T330	FALSE	FALSE	0	0	1	1	none	0.0001327166376284
T230	T330	FALSE	FALSE	0	0	1	1	none	0.0001217838365644
T232	T330	TRUE	TRUE	0	0	1	1	none	4.83757412548e-05
T241	T330	FALSE	FALSE	0	0	1	1	none	0.0001485880554885
T270	T330	FALSE	FALSE	0	0	1	1	none	5.01974711055e-05
T271b	T330	FALSE	FALSE	0	0	1	1	none	0.0001309952819579
T301	T330	FALSE	FALSE	0	0	1	1	none	5.8958571224e-05
T303	T330	FALSE	FALSE	0	0	1	1	none	6.37506673834e-05
T322	T330	FALSE	FALSE	0	0	1	1	none	0.0001430193337935
T327b	T330	TRUE	TRUE	0	1	1	1	desc	6.039465258e-07
S002	T335	FALSE	FALSE	0	0	1	1	none	0.0001384327062488
S007	T335	FALSE	FALSE	0	0	1	1	none	0.0001376356379412
S021	T335	FALSE	FALSE	0	0	1	1	none	0.0001402821462976
S024	T335	FALSE	FALSE	0	0	1	1	none	0.0001399613870444
S025	T335	FALSE	FALSE	0	0	1	1	none	0.0001374438814176
S026	T335	FALSE	FALSE	0	0	1	1	none	0.0001339506221606
S038	T335	FALSE	FALSE	0	0	1	1	none	0.0001441609242142
S039	T335	FALSE	FALSE	0	0	1	1	none	0.0001417403284126
S040	T335	FALSE	FALSE	0	0	1	1	none	5.93603913795e-05
S042	T335	FALSE	FALSE	0	0	1	1	none	0.0001394097356841
S071	T335	FALSE	FALSE	0	0	1	1	none	3.8415919352e-05
S078	T335	FALSE	FALSE	0	0	1	1	none	0.000138063446533
S081	T335	FALSE	FALSE	0	0	1	1	none	0.0001425988707926
S085	T335	FALSE	FALSE	0	0	1	1	none	7.478008823e-05
S087	T335	FALSE	FALSE	0	0	1	1	none	8.55050956596e-05
S093	T335	FALSE	FALSE	0	0	1	1	none	4.39825078086e-05
S097	T335	FALSE	FALSE	0	0	1	1	none	0.0001350368165266
S102	T335	FALSE	FALSE	0	0	1	1	none	6.13020572692e-05
S106	T335	FALSE	FALSE	0	0	1	1	none	0.0001339706014278
S130	T335	FALSE	FALSE	0	0	1	1	none	8.49045567284e-05
T009	T335	FALSE	FALSE	0	0	1	1	none	0.0001424823676862
T010	T335	FALSE	FALSE	0	0	1	1	none	0.0001412923370342
T013	T335	FALSE	FALSE	0	0	1	1	none	0.0001525723748697
T014	T335	FALSE	FALSE	0	0	1	1	none	0.0001397702062318
T020	T335	FALSE	FALSE	0	0	1	1	none	0.0001457252501203
T021	T335	FALSE	FALSE	0	0	1	1	none	0.0001468073002022
T028	T335	FALSE	FALSE	0	0	1	1	none	0.0001350866412554
T035a	T335	FALSE	FALSE	0	0	1	1	none	8.58744695708e-05
T035b	T335	FALSE	FALSE	0	0	1	1	none	0.0001419074980922
T040	T335	FALSE	FALSE	0	0	1	1	none	0.0001424155086566
T056	T335	FALSE	FALSE	0	0	1	1	none	0.000146986318986
T059	T335	FALSE	FALSE	0	0	1	1	none	6.53186916257e-05
T065	T335	FALSE	FALSE	0	0	1	1	none	0.0001460053032557
T069	T335	FALSE	FALSE	0	0	1	1	none	6.21748953852e-05
T073	T335	FALSE	FALSE	0	0	1	1	none	0.0001441166936242
T075	T335	FALSE	FALSE	0	0	1	1	none	0.0001363471924732
T077	T335	FALSE	FALSE	0	0	1	1	none	0.00014472064015
T087	T335	FALSE	FALSE	0	0	1	1	none	0.0001419879564476
T095	T335	FALSE	FALSE	0	0	1	1	none	8.38060509852e-05
T099a	T335	FALSE	FALSE	0	0	1	1	none	8.2903049418e-05
T102	T335	FALSE	FALSE	0	0	1	1	none	8.74297301399999e-05
T104	T335	FALSE	FALSE	0	0	1	1	none	0.0001389369621884
T105	T335	FALSE	FALSE	0	0	1	1	none	0.0001478171428331
T107	T335	FALSE	FALSE	0	0	1	1	none	8.68257836141999e-05
T126	T335	TRUE	TRUE	1	0	1	1	anc	6.039465258e-07
T156	T335	FALSE	FALSE	0	0	1	1	none	0.0001473732142154
T159a	T335	FALSE	FALSE	0	0	1	1	none	0.000141700907521
T182	T335	FALSE	FALSE	0	0	1	1	none	0.0001459233255234
T188	T335	FALSE	FALSE	0	0	1	1	none	0.0001355605193264
T192	T335	FALSE	FALSE	0	0	1	1	none	1.60030633296e-05
T223	T335	FALSE	FALSE	0	0	1	1	none	0.0001465272720492
T225	T335	FALSE	FALSE	0	0	1	1	none	0.0001538416016366
T230	T335	FALSE	FALSE	0	0	1	1	none	0.0001429088005726
T232	T335	FALSE	FALSE	0	0	1	1	none	1.2187302277e-05
T241	T335	FALSE	FALSE	0	0	1	1	none	0.0001697130194967
T270	T335	FALSE	FALSE	0	0	1	1	none	1.40090321277e-05
T271b	T335	FALSE	FALSE	0	0	1	1	none	0.0001521202459661
T301	T335	FALSE	FALSE	0	0	1	1	none	1.74750150518e-05
T303	T335	FALSE	FALSE	0	0	1	1	none	1.74355390048e-05
T322	T335	FALSE	FALSE	0	0	1	1	none	0.0001641442978017
T327b	T335	FALSE	FALSE	0	0	1	1	none	6.04955393398e-05
T330	T335	FALSE	FALSE	0	0	1	1	none	5.92876462882e-05
S002	T341	TRUE	TRUE	0	0	1	1	none	2.11089320134e-05
S007	T341	TRUE	TRUE	0	0	1	1	none	6.76743907858e-05
S021	T341	TRUE	TRUE	0	0	1	1	none	2.29583720622e-05
S024	T341	TRUE	TRUE	0	0	1	1	none	2.2637612809e-05
S025	T341	TRUE	TRUE	0	0	1	1	none	1.8358809111e-05
S026	T341	TRUE	TRUE	0	0	1	1	none	3.550223164e-06
S038	T341	TRUE	TRUE	0	0	1	1	none	7.41996770588e-05
S039	T341	TRUE	TRUE	0	0	1	1	none	2.44165541772e-05
S040	T341	TRUE	TRUE	0	0	1	1	none	0.0001090493566157
S042	T341	TRUE	TRUE	0	0	1	1	none	2.20859614487e-05
S071	T341	TRUE	TRUE	0	0	1	1	none	9.76399798282e-05
S078	T341	TRUE	TRUE	0	0	1	1	none	2.07396722976e-05
S081	T341	TRUE	TRUE	0	0	1	1	none	2.52750965572e-05
S085	T341	TRUE	TRUE	0	0	1	1	none	0.0001041861824546
S087	T341	TRUE	TRUE	0	0	1	1	none	0.0001149111898842
S093	T341	TRUE	TRUE	0	0	1	1	none	9.24635799932e-05
S097	T341	TRUE	TRUE	0	0	1	1	none	1.595174422e-05
S102	T341	TRUE	TRUE	0	0	1	1	none	0.0001109910225054
S106	T341	TRUE	TRUE	0	0	1	1	none	1.66468271924e-05
S130	T341	TRUE	TRUE	0	0	1	1	none	0.000114310650953
T009	T341	TRUE	TRUE	0	0	1	1	none	1.61084523176e-05
T010	T341	TRUE	TRUE	0	0	1	1	none	1.49184216656e-05
T013	T341	FALSE	FALSE	0	0	1	1	none	8.26111277143e-05
T014	T341	TRUE	TRUE	0	0	1	1	none	2.24464319964e-05
T020	T341	TRUE	TRUE	0	0	1	1	none	7.57640029649e-05
T021	T341	FALSE	FALSE	0	0	1	1	none	2.04333848336e-05
T028	T341	TRUE	TRUE	0	0	1	1	none	6.51253941e-05
T035a	T341	TRUE	TRUE	0	0	1	1	none	0.0001152805637954
T035b	T341	TRUE	TRUE	0	0	1	1	none	1.55335827236e-05
T040	T341	TRUE	TRUE	0	0	1	1	none	2.50917344212e-05
T056	T341	FALSE	FALSE	0	0	1	1	none	2.06124036174e-05
T059	T341	TRUE	TRUE	0	0	1	1	none	0.0001150076568619
T065	T341	TRUE	TRUE	0	0	1	1	none	7.60440561003e-05
T069	T341	TRUE	TRUE	0	0	1	1	none	0.0001236495640234
T073	T341	FALSE	FALSE	0	0	1	1	none	1.77427782556e-05
T075	T341	TRUE	TRUE	0	0	1	1	none	6.63859453178e-05
T077	T341	FALSE	FALSE	0	0	1	1	none	1.83467247814e-05
T087	T341	TRUE	TRUE	0	0	1	1	none	1.5614041079e-05
T095	T341	TRUE	TRUE	0	0	1	1	none	0.0001132121452098
T099a	T341	TRUE	TRUE	0	0	1	1	none	0.0001123091436426
T102	T341	FALSE	FALSE	0	0	1	1	none	0.0001168358243646
T104	T341	FALSE	FALSE	0	0	1	1	none	6.89757150329999e-05
T105	T341	FALSE	FALSE	0	0	1	1	none	7.78558956777e-05
T107	T341	FALSE	FALSE	0	0	1	1	none	0.0001162318778388
T126	T341	TRUE	TRUE	0	0	1	1	none	0.000124738068019
T156	T341	FALSE	FALSE	0	0	1	1	none	7.74119670599999e-05
[truncated: 1,161 more rows]
