# Supplementary material for: Improved characterisation of MRSA transmission using within-host bacterial sequence diversity
Source: eLife. 2019 Oct 8;8:e46402. doi: 10.7554/eLife.46402 (PMC6954020; doi:10.7554/eLife.46402)
Supplement: Figure 9—source data 1. [file elife-46402-fig9-data1.zip › Figure 9-source data 1/classifications/Classification_Posterior_ds_10percol_7.csv]

host.1	host.2	adjacent	contiguous	paths12	paths21	nodes1	nodes2	path.classification	min.distance.between.subgraphs
S002	S007	TRUE	TRUE	0	0	1	1	none	5.19269136516e-05
S002	S021	TRUE	TRUE	0	0	1	1	none	1.07916551584e-05
S007	S021	TRUE	TRUE	0	0	1	1	none	5.2819467448e-05
S002	S024	TRUE	TRUE	0	0	1	1	none	1.11681743112e-05
S007	S024	TRUE	TRUE	0	0	1	1	none	5.31959866008e-05
S021	S024	TRUE	TRUE	0	0	1	1	none	3.2735946444e-06
S002	S025	TRUE	TRUE	0	0	1	1	none	1.75226652026e-05
S007	S025	TRUE	TRUE	0	0	1	1	none	5.67198174262e-05
S021	S025	TRUE	TRUE	0	0	1	1	none	1.8415218999e-05
S024	S025	TRUE	TRUE	0	0	1	1	none	1.87917381518e-05
S002	S026	TRUE	TRUE	0	0	1	1	none	1.40830531596e-05
S007	S026	TRUE	TRUE	0	0	1	1	none	5.32802053832e-05
S021	S026	TRUE	TRUE	0	0	1	1	none	1.4975606956e-05
S024	S026	TRUE	TRUE	0	0	1	1	none	1.53521261088e-05
S025	S026	TRUE	TRUE	0	0	1	1	none	1.7629003429e-05
S002	S038	TRUE	TRUE	0	0	1	1	none	5.63332129042e-05
S007	S038	TRUE	TRUE	0	0	1	1	none	3.74802094306e-05
S021	S038	TRUE	TRUE	0	0	1	1	none	5.72257667006e-05
S024	S038	TRUE	TRUE	0	0	1	1	none	5.76022858534e-05
S025	S038	TRUE	TRUE	0	0	1	1	none	6.11261166788e-05
S026	S038	TRUE	TRUE	0	0	1	1	none	5.76865046358e-05
S002	S039	TRUE	TRUE	0	0	1	1	none	1.25072190952e-05
S007	S039	TRUE	TRUE	0	0	1	1	none	5.45350313848e-05
S021	S039	TRUE	TRUE	0	0	1	1	none	3.3656859232e-06
S024	S039	TRUE	TRUE	0	0	1	1	none	4.9891585812e-06
S025	S039	TRUE	TRUE	0	0	1	1	none	2.01307829358e-05
S026	S039	TRUE	TRUE	0	0	1	1	none	1.66911708928e-05
S038	S039	TRUE	TRUE	0	0	1	1	none	5.89413306374e-05
S002	S040	TRUE	TRUE	0	0	1	1	none	0.0001122900822948
S007	S040	TRUE	TRUE	0	0	1	1	none	0.0001091796356984
S021	S040	TRUE	TRUE	0	0	1	1	none	0.0001131826360912
S024	S040	TRUE	TRUE	0	0	1	1	none	0.000113559155244
S025	S040	TRUE	TRUE	0	0	1	1	none	0.0001170829860694
S026	S040	TRUE	TRUE	0	0	1	1	none	0.0001136433740264
S038	S040	TRUE	TRUE	0	0	1	1	none	0.000113585934951
S039	S040	TRUE	TRUE	0	0	1	1	none	0.000114898200028
S002	S042	TRUE	TRUE	0	0	1	1	none	9.9665941652e-06
S007	S042	TRUE	TRUE	0	0	1	1	none	5.19944064548e-05
S021	S042	TRUE	TRUE	0	0	1	1	none	3.3189680036e-06
S024	S042	TRUE	TRUE	0	0	1	1	none	3.6954871564e-06
S025	S042	TRUE	TRUE	0	0	1	1	none	1.75901580058e-05
S026	S042	TRUE	TRUE	0	0	1	1	none	1.41505459628e-05
S038	S042	TRUE	TRUE	0	0	1	1	none	5.64007057074e-05
S039	S042	TRUE	TRUE	0	0	1	1	none	5.0345319404e-06
S040	S042	TRUE	TRUE	0	0	1	1	none	0.000112357575098
S002	S071	TRUE	TRUE	0	0	1	1	none	0.0001015680139156
S007	S071	TRUE	TRUE	0	0	1	1	none	9.84575673192e-05
S021	S071	TRUE	TRUE	0	0	1	1	none	0.000102460567712
S024	S071	TRUE	TRUE	0	0	1	1	none	0.0001028370868648
S025	S071	TRUE	TRUE	0	0	1	1	none	0.0001063609176902
S026	S071	TRUE	TRUE	0	0	1	1	none	0.0001029213056472
S038	S071	TRUE	TRUE	0	0	1	1	none	0.0001028638665718
S039	S071	TRUE	TRUE	0	0	1	1	none	0.0001041761316488
S040	S071	TRUE	TRUE	0	0	1	1	none	2.77997711164e-05
S042	S071	TRUE	TRUE	0	0	1	1	none	0.0001016355067188
S002	S078	TRUE	TRUE	0	0	1	1	none	1.2274241684e-05
S007	S078	TRUE	TRUE	0	0	1	1	none	5.43020539736e-05
S021	S078	TRUE	TRUE	0	0	1	1	none	8.2052515744e-06
S024	S078	TRUE	TRUE	0	0	1	1	none	8.5817707272e-06
S025	S078	TRUE	TRUE	0	0	1	1	none	1.98978055246e-05
S026	S078	TRUE	TRUE	0	0	1	1	none	1.64581934816e-05
S038	S078	TRUE	TRUE	0	0	1	1	none	5.87083532262e-05
S039	S078	TRUE	TRUE	0	0	1	1	none	9.9208155112e-06
S040	S078	TRUE	TRUE	0	0	1	1	none	0.0001146652226168
S042	S078	TRUE	TRUE	0	0	1	1	none	7.3801905812e-06
S071	S078	TRUE	TRUE	0	0	1	1	none	0.0001039431542376
S002	S081	TRUE	TRUE	0	0	1	1	none	1.12125299296e-05
S007	S081	TRUE	TRUE	0	0	1	1	none	5.32403422192e-05
S021	S081	TRUE	TRUE	0	0	1	1	none	3.3179502628e-06
S024	S081	TRUE	TRUE	0	0	1	1	none	2.4475159104e-06
S025	S081	TRUE	TRUE	0	0	1	1	none	1.88360937702e-05
S026	S081	TRUE	TRUE	0	0	1	1	none	1.53964817272e-05
S038	S081	TRUE	TRUE	0	0	1	1	none	5.76466414718e-05
S039	S081	TRUE	TRUE	0	0	1	1	none	5.0335141996e-06
S040	S081	TRUE	TRUE	0	0	1	1	none	0.0001136035108624
S042	S081	TRUE	TRUE	0	0	1	1	none	3.7398427748e-06
S071	S081	TRUE	TRUE	0	0	1	1	none	0.0001028814424832
S078	S081	TRUE	TRUE	0	0	1	1	none	8.6261263456e-06
S002	S085	TRUE	TRUE	0	0	1	1	none	0.00010450461312
S007	S085	TRUE	TRUE	0	0	1	1	none	0.0001013941665236
S021	S085	TRUE	TRUE	0	0	1	1	none	0.0001053971669164
S024	S085	TRUE	TRUE	0	0	1	1	none	0.0001057736860692
S025	S085	TRUE	TRUE	0	0	1	1	none	0.0001092975168946
S026	S085	TRUE	TRUE	0	0	1	1	none	0.0001058579048516
S038	S085	TRUE	TRUE	0	0	1	1	none	0.0001058004657762
S039	S085	TRUE	TRUE	0	0	1	1	none	0.0001071127308532
S040	S085	TRUE	TRUE	0	0	1	1	none	4.47394408668e-05
S042	S085	TRUE	TRUE	0	0	1	1	none	0.0001045721059232
S071	S085	TRUE	TRUE	0	0	1	1	none	3.40173724876e-05
S078	S085	TRUE	TRUE	0	0	1	1	none	0.000106879753442
S081	S085	TRUE	TRUE	0	0	1	1	none	0.0001058180416876
S002	S087	TRUE	TRUE	0	0	1	1	none	0.0001199202263715
S007	S087	TRUE	TRUE	0	0	1	1	none	0.0001168097797751
S021	S087	TRUE	TRUE	0	0	1	1	none	0.0001208127801679
S024	S087	TRUE	TRUE	0	0	1	1	none	0.0001211892993207
S025	S087	TRUE	TRUE	0	0	1	1	none	0.0001247131301461
S026	S087	TRUE	TRUE	0	0	1	1	none	0.0001212735181031
S038	S087	TRUE	TRUE	0	0	1	1	none	0.0001212160790277
S039	S087	TRUE	TRUE	0	0	1	1	none	0.0001225283441047
S040	S087	TRUE	TRUE	0	0	1	1	none	6.01550541183e-05
S042	S087	TRUE	TRUE	0	0	1	1	none	0.0001199877191747
S071	S087	TRUE	TRUE	0	0	1	1	none	4.94329857391e-05
S078	S087	TRUE	TRUE	0	0	1	1	none	0.0001222953666935
S081	S087	TRUE	TRUE	0	0	1	1	none	0.0001212336549391
S085	S087	TRUE	TRUE	0	0	1	1	none	2.80833654115e-05
S002	S093	TRUE	TRUE	0	0	1	1	none	9.27525225076e-05
S007	S093	TRUE	TRUE	0	0	1	1	none	8.96420759112e-05
S021	S093	TRUE	TRUE	0	0	1	1	none	9.3645076304e-05
S024	S093	TRUE	TRUE	0	0	1	1	none	9.40215954568e-05
S025	S093	TRUE	TRUE	0	0	1	1	none	9.75454262822e-05
S026	S093	TRUE	TRUE	0	0	1	1	none	9.41058142392e-05
S038	S093	TRUE	TRUE	0	0	1	1	none	9.40483751638e-05
S039	S093	TRUE	TRUE	0	0	1	1	none	9.53606402408e-05
S040	S093	TRUE	TRUE	0	0	1	1	none	3.29873502544e-05
S042	S093	TRUE	TRUE	0	0	1	1	none	9.28200153108e-05
S071	S093	TRUE	TRUE	0	0	1	1	none	2.22652818752e-05
S078	S093	TRUE	TRUE	0	0	1	1	none	9.51276628296e-05
S081	S093	TRUE	TRUE	0	0	1	1	none	9.40659510752e-05
S085	S093	TRUE	TRUE	0	0	1	1	none	1.29990441176e-05
S087	S093	TRUE	TRUE	0	0	1	1	none	2.84146573691e-05
S002	S097	TRUE	TRUE	0	0	1	1	none	1.44523440493e-05
S007	S097	TRUE	TRUE	0	0	1	1	none	5.36494962729e-05
S021	S097	TRUE	TRUE	0	0	1	1	none	1.53448978457e-05
S024	S097	TRUE	TRUE	0	0	1	1	none	1.57214169985e-05
S025	S097	TRUE	TRUE	0	0	1	1	none	4.7867982707e-06
S026	S097	TRUE	TRUE	0	0	1	1	none	1.45586822757e-05
S038	S097	TRUE	TRUE	0	0	1	1	none	5.80557955255e-05
S039	S097	TRUE	TRUE	0	0	1	1	none	1.70604617825e-05
S040	S097	TRUE	TRUE	0	0	1	1	none	0.0001140126649161
S042	S097	TRUE	TRUE	0	0	1	1	none	1.45198368525e-05
S071	S097	TRUE	TRUE	0	0	1	1	none	0.0001032905965369
S078	S097	TRUE	TRUE	0	0	1	1	none	1.68274843713e-05
S081	S097	TRUE	TRUE	0	0	1	1	none	1.57657726169e-05
S085	S097	TRUE	TRUE	0	0	1	1	none	0.0001062271957413
S087	S097	TRUE	TRUE	0	0	1	1	none	0.0001216428089928
S093	S097	TRUE	TRUE	0	0	1	1	none	9.44751051289e-05
S002	S102	TRUE	TRUE	0	0	1	1	none	0.0001112356527669
S007	S102	TRUE	TRUE	0	0	1	1	none	0.0001081252061705
S021	S102	TRUE	TRUE	0	0	1	1	none	0.0001121282065633
S024	S102	TRUE	TRUE	0	0	1	1	none	0.0001125047257161
S025	S102	TRUE	TRUE	0	0	1	1	none	0.0001160285565415
S026	S102	TRUE	TRUE	0	0	1	1	none	0.0001125889444985
S038	S102	TRUE	TRUE	0	0	1	1	none	0.0001125315054231
S039	S102	TRUE	TRUE	0	0	1	1	none	0.0001138437705001
S040	S102	TRUE	TRUE	0	0	1	1	none	2.6864309877e-06
S042	S102	TRUE	TRUE	0	0	1	1	none	0.0001113031455701
S071	S102	TRUE	TRUE	0	0	1	1	none	2.67453415885e-05
S078	S102	TRUE	TRUE	0	0	1	1	none	0.0001136107930889
S081	S102	TRUE	TRUE	0	0	1	1	none	0.0001125490813345
S085	S102	TRUE	TRUE	0	0	1	1	none	4.36850113389e-05
S087	S102	TRUE	TRUE	0	0	1	1	none	5.91006245904e-05
S093	S102	TRUE	TRUE	0	0	1	1	none	3.19329207265e-05
S097	S102	TRUE	TRUE	0	0	1	1	none	0.0001129582353882
S002	S106	TRUE	TRUE	0	0	1	1	none	9.18164569e-06
S007	S106	TRUE	TRUE	0	0	1	1	none	5.52907941996e-05
S021	S106	TRUE	TRUE	0	0	1	1	none	1.41555357064e-05
S024	S106	TRUE	TRUE	0	0	1	1	none	1.45320548592e-05
S025	S106	TRUE	TRUE	0	0	1	1	none	2.08865457506e-05
S026	S106	TRUE	TRUE	0	0	1	1	none	1.74469337076e-05
S038	S106	TRUE	TRUE	0	0	1	1	none	5.96970934522e-05
S039	S106	TRUE	TRUE	0	0	1	1	none	1.58710996432e-05
S040	S106	TRUE	TRUE	0	0	1	1	none	0.0001156539628428
S042	S106	TRUE	TRUE	0	0	1	1	none	1.33304747132e-05
S071	S106	TRUE	TRUE	0	0	1	1	none	0.0001049318944636
S078	S106	TRUE	TRUE	0	0	1	1	none	1.5638122232e-05
S081	S106	TRUE	TRUE	0	0	1	1	none	1.45764104776e-05
S085	S106	TRUE	TRUE	0	0	1	1	none	0.000107868493668
S087	S106	TRUE	TRUE	0	0	1	1	none	0.0001232841069195
S093	S106	TRUE	TRUE	0	0	1	1	none	9.61164030556e-05
S097	S106	TRUE	TRUE	0	0	1	1	none	1.78162245973e-05
S102	S106	TRUE	TRUE	0	0	1	1	none	0.0001145995333149
S002	S130	TRUE	TRUE	0	0	1	1	none	0.0001171254289561
S007	S130	TRUE	TRUE	0	0	1	1	none	0.0001140149823597
S021	S130	TRUE	TRUE	0	0	1	1	none	0.0001180179827525
S024	S130	TRUE	TRUE	0	0	1	1	none	0.0001183945019053
S025	S130	TRUE	TRUE	0	0	1	1	none	0.0001219183327307
S026	S130	TRUE	TRUE	0	0	1	1	none	0.0001184787206877
S038	S130	TRUE	TRUE	0	0	1	1	none	0.0001184212816123
S039	S130	TRUE	TRUE	0	0	1	1	none	0.0001197335466893
S040	S130	TRUE	TRUE	0	0	1	1	none	5.73602567029e-05
S042	S130	TRUE	TRUE	0	0	1	1	none	0.0001171929217593
S071	S130	TRUE	TRUE	0	0	1	1	none	4.66381883237e-05
S078	S130	TRUE	TRUE	0	0	1	1	none	0.0001195005692781
S081	S130	TRUE	TRUE	0	0	1	1	none	0.0001184388575237
S085	S130	TRUE	TRUE	0	0	1	1	none	2.52885679961e-05
S087	S130	TRUE	TRUE	0	0	1	1	none	4.0417509206e-06
S093	S130	TRUE	TRUE	0	0	1	1	none	2.56198599537e-05
S097	S130	TRUE	TRUE	0	0	1	1	none	0.0001188480115774
S102	S130	TRUE	TRUE	0	0	1	1	none	5.6305827175e-05
S106	S130	TRUE	TRUE	0	0	1	1	none	0.0001204893095041
S002	T009	FALSE	FALSE	0	0	1	1	none	2.09933444561e-05
S007	T009	FALSE	FALSE	0	0	1	1	none	6.01904966797e-05
S021	T009	FALSE	FALSE	0	0	1	1	none	2.18858982525e-05
S024	T009	FALSE	FALSE	0	0	1	1	none	2.22624174053e-05
S025	T009	FALSE	FALSE	0	0	1	1	none	2.45392947255e-05
S026	T009	FALSE	FALSE	0	0	1	1	none	1.19020619805e-05
S038	T009	FALSE	FALSE	0	0	1	1	none	6.45967959323e-05
S039	T009	FALSE	FALSE	0	0	1	1	none	2.36014621893e-05
S040	T009	FALSE	FALSE	0	0	1	1	none	0.0001205536653229
S042	T009	FALSE	FALSE	0	0	1	1	none	2.10608372593e-05
S071	T009	FALSE	FALSE	0	0	1	1	none	0.0001098315969437
S078	T009	FALSE	FALSE	0	0	1	1	none	2.33684847781e-05
S081	T009	FALSE	FALSE	0	0	1	1	none	2.23067730237e-05
S085	T009	FALSE	FALSE	0	0	1	1	none	0.0001127681961481
S087	T009	FALSE	FALSE	0	0	1	1	none	0.0001281838093996
S093	T009	FALSE	FALSE	0	0	1	1	none	0.0001010161055357
S097	T009	FALSE	FALSE	0	0	1	1	none	2.14689735722e-05
S102	T009	FALSE	FALSE	0	0	1	1	none	0.000119499235795
S106	T009	FALSE	FALSE	0	0	1	1	none	2.43572250041e-05
S130	T009	FALSE	FALSE	0	0	1	1	none	0.0001253890119842
S002	T010	FALSE	FALSE	0	0	1	1	none	2.07713305404e-05
S007	T010	FALSE	FALSE	0	0	1	1	none	5.9968482764e-05
S021	T010	FALSE	FALSE	0	0	1	1	none	2.16638843368e-05
S024	T010	FALSE	FALSE	0	0	1	1	none	2.20404034896e-05
S025	T010	FALSE	FALSE	0	0	1	1	none	2.43172808098e-05
S026	T010	FALSE	FALSE	0	0	1	1	none	1.16800480648e-05
S038	T010	FALSE	FALSE	0	0	1	1	none	6.43747820166e-05
S039	T010	FALSE	FALSE	0	0	1	1	none	2.33794482736e-05
S040	T010	FALSE	FALSE	0	0	1	1	none	0.0001203316514072
S042	T010	FALSE	FALSE	0	0	1	1	none	2.08388233436e-05
S071	T010	FALSE	FALSE	0	0	1	1	none	0.000109609583028
S078	T010	FALSE	FALSE	0	0	1	1	none	2.31464708624e-05
S081	T010	FALSE	FALSE	0	0	1	1	none	2.2084759108e-05
S085	T010	FALSE	FALSE	0	0	1	1	none	0.0001125461822324
S087	T010	FALSE	FALSE	0	0	1	1	none	0.0001279617954839
S093	T010	FALSE	FALSE	0	0	1	1	none	0.00010079409162
S097	T010	FALSE	FALSE	0	0	1	1	none	2.12469596565e-05
S102	T010	FALSE	FALSE	0	0	1	1	none	0.0001192772218793
S106	T010	FALSE	FALSE	0	0	1	1	none	2.41352110884e-05
S130	T010	FALSE	FALSE	0	0	1	1	none	0.0001251669980685
T009	T010	TRUE	TRUE	0	0	1	1	none	1.4689674209e-06
S002	T013	FALSE	FALSE	0	0	1	1	none	6.16267537881e-05
S007	T013	FALSE	FALSE	0	0	1	1	none	4.27737503145e-05
S021	T013	FALSE	FALSE	0	0	1	1	none	6.25193075845e-05
S024	T013	FALSE	FALSE	0	0	1	1	none	6.28958267373e-05
S025	T013	FALSE	FALSE	0	0	1	1	none	6.64196575627e-05
S026	T013	FALSE	FALSE	0	0	1	1	none	6.29800455197e-05
S038	T013	FALSE	FALSE	0	0	1	1	none	1.27004489091e-05
S039	T013	FALSE	FALSE	0	0	1	1	none	6.42348715213e-05
S040	T013	FALSE	FALSE	0	0	1	1	none	0.0001188794758349
S042	T013	FALSE	FALSE	0	0	1	1	none	6.16942465913e-05
S071	T013	FALSE	FALSE	0	0	1	1	none	0.0001081574074557
S078	T013	FALSE	FALSE	0	0	1	1	none	6.40018941101e-05
S081	T013	FALSE	FALSE	0	0	1	1	none	6.29401823557e-05
S085	T013	FALSE	FALSE	0	0	1	1	none	0.0001110940066601
S087	T013	FALSE	FALSE	0	0	1	1	none	0.0001265096199116
S093	T013	FALSE	FALSE	0	0	1	1	none	9.93419160477e-05
S097	T013	FALSE	FALSE	0	0	1	1	none	6.33493364094e-05
S102	T013	FALSE	FALSE	0	0	1	1	none	0.000117825046307
S106	T013	FALSE	FALSE	0	0	1	1	none	6.49906343361e-05
S130	T013	FALSE	FALSE	0	0	1	1	none	0.0001237148224962
T009	T013	FALSE	FALSE	0	0	1	1	none	6.98903368162e-05
T010	T013	FALSE	FALSE	0	0	1	1	none	6.96683229005e-05
S002	T014	TRUE	TRUE	0	0	1	1	none	1.13109300676e-05
S007	T014	TRUE	TRUE	0	0	1	1	none	5.33387423572e-05
S021	T014	TRUE	TRUE	0	0	1	1	none	4.663303906e-06
S024	T014	TRUE	TRUE	0	0	1	1	none	5.0398230588e-06
S025	T014	TRUE	TRUE	0	0	1	1	none	1.89344939082e-05
S026	T014	TRUE	TRUE	0	0	1	1	none	1.54948818652e-05
S038	T014	TRUE	TRUE	0	0	1	1	none	5.77450416098e-05
S039	T014	TRUE	TRUE	0	0	1	1	none	6.3788678428e-06
S040	T014	TRUE	TRUE	0	0	1	1	none	0.0001137019110004
S042	T014	TRUE	TRUE	0	0	1	1	none	2.5912894076e-06
S071	T014	TRUE	TRUE	0	0	1	1	none	0.0001029798426212
S078	T014	TRUE	TRUE	0	0	1	1	none	8.7245264836e-06
S081	T014	TRUE	TRUE	0	0	1	1	none	5.0841786772e-06
S085	T014	TRUE	TRUE	0	0	1	1	none	0.0001059164418256
S087	T014	TRUE	TRUE	0	0	1	1	none	0.0001213320550771
S093	T014	TRUE	TRUE	0	0	1	1	none	9.41643512132e-05
S097	T014	TRUE	TRUE	0	0	1	1	none	1.58641727549e-05
S102	T014	TRUE	TRUE	0	0	1	1	none	0.0001126474814725
S106	T014	TRUE	TRUE	0	0	1	1	none	1.46748106156e-05
S130	T014	TRUE	TRUE	0	0	1	1	none	0.0001185372576617
T009	T014	FALSE	FALSE	0	0	1	1	none	2.24051731617e-05
T010	T014	FALSE	FALSE	0	0	1	1	none	2.2183159246e-05
T013	T014	FALSE	FALSE	0	0	1	1	none	6.30385824937e-05
S002	T020	TRUE	TRUE	0	0	1	1	none	5.83549508952e-05
S007	T020	TRUE	TRUE	0	0	1	1	none	3.95019474216e-05
S021	T020	TRUE	TRUE	0	0	1	1	none	5.92475046916e-05
S024	T020	TRUE	TRUE	0	0	1	1	none	5.96240238444e-05
S025	T020	TRUE	TRUE	0	0	1	1	none	6.31478546698e-05
S026	T020	TRUE	TRUE	0	0	1	1	none	5.97082426268e-05
S038	T020	TRUE	TRUE	0	0	1	1	none	8.181692511e-06
S039	T020	TRUE	TRUE	0	0	1	1	none	6.09630686284e-05
S040	T020	TRUE	TRUE	0	0	1	1	none	0.000115607672942
S042	T020	TRUE	TRUE	0	0	1	1	none	5.84224436984e-05
S071	T020	TRUE	TRUE	0	0	1	1	none	0.0001048856045628
S078	T020	TRUE	TRUE	0	0	1	1	none	6.07300912172e-05
S081	T020	TRUE	TRUE	0	0	1	1	none	5.96683794628e-05
S085	T020	TRUE	TRUE	0	0	1	1	none	0.0001078222037672
S087	T020	TRUE	TRUE	0	0	1	1	none	0.0001232378170187
S093	T020	TRUE	TRUE	0	0	1	1	none	9.60701131548e-05
S097	T020	TRUE	TRUE	0	0	1	1	none	6.00775335165e-05
S102	T020	TRUE	TRUE	0	0	1	1	none	0.0001145532434141
S106	T020	TRUE	TRUE	0	0	1	1	none	6.17188314432e-05
S130	T020	TRUE	TRUE	0	0	1	1	none	0.0001204430196033
T009	T020	FALSE	FALSE	0	0	1	1	none	6.66185339233e-05
T010	T020	FALSE	FALSE	0	0	1	1	none	6.63965200076e-05
T013	T020	FALSE	FALSE	0	0	1	1	none	1.47221869001e-05
T014	T020	TRUE	TRUE	0	0	1	1	none	5.97667796008e-05
S002	T021	FALSE	FALSE	0	0	1	1	none	2.27376764564e-05
S007	T021	FALSE	FALSE	0	0	1	1	none	6.193482868e-05
S021	T021	FALSE	FALSE	0	0	1	1	none	2.36302302528e-05
S024	T021	FALSE	FALSE	0	0	1	1	none	2.40067494056e-05
S025	T021	FALSE	FALSE	0	0	1	1	none	2.62836267258e-05
S026	T021	FALSE	FALSE	0	0	1	1	none	1.36463939808e-05
S038	T021	FALSE	FALSE	0	0	1	1	none	6.63411279326e-05
S039	T021	FALSE	FALSE	0	0	1	1	none	2.53457941896e-05
S040	T021	FALSE	FALSE	0	0	1	1	none	0.0001222979973232
S042	T021	FALSE	FALSE	0	0	1	1	none	2.28051692596e-05
S071	T021	FALSE	FALSE	0	0	1	1	none	0.000111575928944
S078	T021	FALSE	FALSE	0	0	1	1	none	2.51128167784e-05
S081	T021	FALSE	FALSE	0	0	1	1	none	2.4051105024e-05
S085	T021	FALSE	FALSE	0	0	1	1	none	0.0001145125281484
S087	T021	FALSE	FALSE	0	0	1	1	none	0.0001299281413999
S093	T021	FALSE	FALSE	0	0	1	1	none	0.000102760437536
S097	T021	FALSE	FALSE	0	0	1	1	none	2.32133055725e-05
S102	T021	FALSE	FALSE	0	0	1	1	none	0.0001212435677953
S106	T021	FALSE	FALSE	0	0	1	1	none	2.61015570044e-05
S130	T021	FALSE	FALSE	0	0	1	1	none	0.0001271333439845
T009	T021	TRUE	TRUE	0	0	1	1	none	4.6822668421e-06
T010	T021	TRUE	TRUE	0	0	1	1	none	4.4602529264e-06
T013	T021	FALSE	FALSE	0	0	1	1	none	7.16346688165e-05
T014	T021	FALSE	FALSE	0	0	1	1	none	2.4149505162e-05
T020	T021	FALSE	FALSE	0	0	1	1	none	6.83628659236e-05
S002	T028	TRUE	TRUE	0	0	1	1	none	6.26157289198e-05
S007	T028	TRUE	TRUE	0	0	1	1	none	3.69123197282e-05
S021	T028	TRUE	TRUE	0	0	1	1	none	6.35082827162e-05
S024	T028	TRUE	TRUE	0	0	1	1	none	6.3884801869e-05
S025	T028	TRUE	TRUE	0	0	1	1	none	6.74086326944e-05
S026	T028	TRUE	TRUE	0	0	1	1	none	6.39690206514e-05
S038	T028	TRUE	TRUE	0	0	1	1	none	4.81690246988e-05
S039	T028	TRUE	TRUE	0	0	1	1	none	6.5223846653e-05
S040	T028	TRUE	TRUE	0	0	1	1	none	0.0001198684509666
S042	T028	TRUE	TRUE	0	0	1	1	none	6.2683221723e-05
S071	T028	TRUE	TRUE	0	0	1	1	none	0.0001091463825874
S078	T028	TRUE	TRUE	0	0	1	1	none	6.49908692418e-05
S081	T028	TRUE	TRUE	0	0	1	1	none	6.39291574874e-05
S085	T028	TRUE	TRUE	0	0	1	1	none	0.0001120829817918
S087	T028	TRUE	TRUE	0	0	1	1	none	0.0001274985950433
S093	T028	TRUE	TRUE	0	0	1	1	none	0.0001003308911794
S097	T028	TRUE	TRUE	0	0	1	1	none	6.43383115411e-05
S102	T028	TRUE	TRUE	0	0	1	1	none	0.0001188140214387
S106	T028	TRUE	TRUE	0	0	1	1	none	6.59796094678e-05
S130	T028	TRUE	TRUE	0	0	1	1	none	0.0001247037976279
T009	T028	FALSE	FALSE	0	0	1	1	none	7.08793119479e-05
T010	T028	FALSE	FALSE	0	0	1	1	none	7.06572980322e-05
T013	T028	FALSE	FALSE	0	0	1	1	none	5.34625655827e-05
T014	T028	TRUE	TRUE	0	0	1	1	none	6.40275576254e-05
T020	T028	TRUE	TRUE	0	0	1	1	none	5.01907626898e-05
T021	T028	FALSE	FALSE	0	0	1	1	none	7.26236439482e-05
S002	T035a	TRUE	TRUE	0	0	1	1	none	0.000115884584208
S007	T035a	TRUE	TRUE	0	0	1	1	none	0.0001127741376116
S021	T035a	TRUE	TRUE	0	0	1	1	none	0.0001167771380044
S024	T035a	TRUE	TRUE	0	0	1	1	none	0.0001171536571572
S025	T035a	TRUE	TRUE	0	0	1	1	none	0.0001206774879826
S026	T035a	TRUE	TRUE	0	0	1	1	none	0.0001172378759396
S038	T035a	TRUE	TRUE	0	0	1	1	none	0.0001171804368642
S039	T035a	TRUE	TRUE	0	0	1	1	none	0.0001184927019412
S040	T035a	TRUE	TRUE	0	0	1	1	none	5.61194119548e-05
S042	T035a	TRUE	TRUE	0	0	1	1	none	0.0001159520770112
S071	T035a	TRUE	TRUE	0	0	1	1	none	4.53973435756e-05
S078	T035a	TRUE	TRUE	0	0	1	1	none	0.00011825972453
S081	T035a	TRUE	TRUE	0	0	1	1	none	0.0001171980127756
S085	T035a	TRUE	TRUE	0	0	1	1	none	2.4047723248e-05
S087	T035a	TRUE	TRUE	0	0	1	1	none	7.2889223395e-06
S093	T035a	TRUE	TRUE	0	0	1	1	none	2.43790152056e-05
S097	T035a	TRUE	TRUE	0	0	1	1	none	0.0001176071668293
S102	T035a	TRUE	TRUE	0	0	1	1	none	5.50649824269e-05
S106	T035a	TRUE	TRUE	0	0	1	1	none	0.000119248464756
S130	T035a	TRUE	TRUE	0	0	1	1	none	4.4941249241e-06
T009	T035a	FALSE	FALSE	0	0	1	1	none	0.0001241481672361
T010	T035a	FALSE	FALSE	0	0	1	1	none	0.0001239261533204
T013	T035a	FALSE	FALSE	0	0	1	1	none	0.0001224739777481
T014	T035a	TRUE	TRUE	0	0	1	1	none	0.0001172964129136
T020	T035a	TRUE	TRUE	0	0	1	1	none	0.0001192021748552
T021	T035a	FALSE	FALSE	0	0	1	1	none	0.0001258924992364
T028	T035a	TRUE	TRUE	0	0	1	1	none	0.0001234629528798
S002	T035b	FALSE	FALSE	0	0	1	1	none	1.70304700248e-05
S007	T035b	FALSE	FALSE	0	0	1	1	none	5.62276222484e-05
S021	T035b	FALSE	FALSE	0	0	1	1	none	1.79230238212e-05
S024	T035b	FALSE	FALSE	0	0	1	1	none	1.8299542974e-05
S025	T035b	FALSE	FALSE	0	0	1	1	none	2.05764202942e-05
S026	T035b	FALSE	FALSE	0	0	1	1	none	7.9391875492e-06
S038	T035b	FALSE	FALSE	0	0	1	1	none	6.0633921501e-05
S039	T035b	FALSE	FALSE	0	0	1	1	none	1.9638587758e-05
S040	T035b	FALSE	FALSE	0	0	1	1	none	0.0001165907908916
S042	T035b	FALSE	FALSE	0	0	1	1	none	1.7097962828e-05
S071	T035b	FALSE	FALSE	0	0	1	1	none	0.0001058687225124
S078	T035b	FALSE	FALSE	0	0	1	1	none	1.94056103468e-05
S081	T035b	FALSE	FALSE	0	0	1	1	none	1.83438985924e-05
S085	T035b	FALSE	FALSE	0	0	1	1	none	0.0001088053217168
S087	T035b	FALSE	FALSE	0	0	1	1	none	0.0001242209349683
S093	T035b	FALSE	FALSE	0	0	1	1	none	9.70532311044e-05
S097	T035b	FALSE	FALSE	0	0	1	1	none	1.75060991409e-05
S102	T035b	FALSE	FALSE	0	0	1	1	none	0.0001155363613637
S106	T035b	FALSE	FALSE	0	0	1	1	none	2.03943505728e-05
S130	T035b	FALSE	FALSE	0	0	1	1	none	0.0001214261375529
T009	T035b	FALSE	FALSE	0	0	1	1	none	5.2098279365e-06
T010	T035b	FALSE	FALSE	0	0	1	1	none	4.9878140208e-06
T013	T035b	FALSE	FALSE	0	0	1	1	none	6.59274623849e-05
T014	T035b	FALSE	FALSE	0	0	1	1	none	1.84422987304e-05
T020	T035b	FALSE	FALSE	0	0	1	1	none	6.2655659492e-05
T021	T035b	FALSE	FALSE	0	0	1	1	none	6.9541599368e-06
T028	T035b	FALSE	FALSE	0	0	1	1	none	6.69164375166e-05
T035a	T035b	FALSE	FALSE	0	0	1	1	none	0.0001201852928048
S002	T040	TRUE	TRUE	0	0	1	1	none	1.49763985148e-05
S007	T040	TRUE	TRUE	0	0	1	1	none	5.70042108044e-05
S021	T040	TRUE	TRUE	0	0	1	1	none	7.081818848e-06
S024	T040	TRUE	TRUE	0	0	1	1	none	6.2113844956e-06
S025	T040	TRUE	TRUE	0	0	1	1	none	2.25999623554e-05
S026	T040	TRUE	TRUE	0	0	1	1	none	1.91603503124e-05
S038	T040	TRUE	TRUE	0	0	1	1	none	6.1410510057e-05
S039	T040	TRUE	TRUE	0	0	1	1	none	8.7973827848e-06
S040	T040	TRUE	TRUE	0	0	1	1	none	0.0001173673794476
S042	T040	TRUE	TRUE	0	0	1	1	none	7.50371136e-06
S071	T040	TRUE	TRUE	0	0	1	1	none	0.0001066453110684
S078	T040	TRUE	TRUE	0	0	1	1	none	1.23899949308e-05
S081	T040	TRUE	TRUE	0	0	1	1	none	5.0087866088e-06
S085	T040	TRUE	TRUE	0	0	1	1	none	0.0001095819102728
S087	T040	TRUE	TRUE	0	0	1	1	none	0.0001249975235243
S093	T040	TRUE	TRUE	0	0	1	1	none	9.78298196604e-05
S097	T040	TRUE	TRUE	0	0	1	1	none	1.95296412021e-05
S102	T040	TRUE	TRUE	0	0	1	1	none	0.0001163129499197
S106	T040	TRUE	TRUE	0	0	1	1	none	1.83402790628e-05
S130	T040	TRUE	TRUE	0	0	1	1	none	0.0001222027261089
T009	T040	FALSE	FALSE	0	0	1	1	none	2.60706416089e-05
T010	T040	FALSE	FALSE	0	0	1	1	none	2.58486276932e-05
T013	T040	FALSE	FALSE	0	0	1	1	none	6.67040509409e-05
T014	T040	TRUE	TRUE	0	0	1	1	none	8.8480472624e-06
T020	T040	TRUE	TRUE	0	0	1	1	none	6.3432248048e-05
T021	T040	FALSE	FALSE	0	0	1	1	none	2.78149736092e-05
T028	T040	TRUE	TRUE	0	0	1	1	none	6.76930260726e-05
T035a	T040	TRUE	TRUE	0	0	1	1	none	0.0001209618813608
T035b	T040	FALSE	FALSE	0	0	1	1	none	2.21077671776e-05
S002	T056	FALSE	FALSE	0	0	1	1	none	2.57840065872e-05
S007	T056	FALSE	FALSE	0	0	1	1	none	6.49811588108e-05
S021	T056	FALSE	FALSE	0	0	1	1	none	2.66765603836e-05
S024	T056	FALSE	FALSE	0	0	1	1	none	2.70530795364e-05
S025	T056	FALSE	FALSE	0	0	1	1	none	2.93299568566e-05
S026	T056	FALSE	FALSE	0	0	1	1	none	1.66927241116e-05
S038	T056	FALSE	FALSE	0	0	1	1	none	6.93874580634e-05
S039	T056	FALSE	FALSE	0	0	1	1	none	2.83921243204e-05
S040	T056	FALSE	FALSE	0	0	1	1	none	0.000125344327454
S042	T056	FALSE	FALSE	0	0	1	1	none	2.58514993904e-05
S071	T056	FALSE	FALSE	0	0	1	1	none	0.0001146222590748
S078	T056	FALSE	FALSE	0	0	1	1	none	2.81591469092e-05
S081	T056	FALSE	FALSE	0	0	1	1	none	2.70974351548e-05
S085	T056	FALSE	FALSE	0	0	1	1	none	0.0001175588582792
S087	T056	FALSE	FALSE	0	0	1	1	none	0.0001329744715307
S093	T056	FALSE	FALSE	0	0	1	1	none	0.0001058067676668
S097	T056	FALSE	FALSE	0	0	1	1	none	2.62596357033e-05
S102	T056	FALSE	FALSE	0	0	1	1	none	0.0001242898979261
S106	T056	FALSE	FALSE	0	0	1	1	none	2.91478871352e-05
S130	T056	FALSE	FALSE	0	0	1	1	none	0.0001301796741153
T009	T056	TRUE	TRUE	1	0	1	1	anc	9.172787741e-07
T010	T056	FALSE	FALSE	0	0	1	1	none	6.259629552e-06
T013	T056	FALSE	FALSE	0	0	1	1	none	7.46809989473e-05
T014	T056	FALSE	FALSE	0	0	1	1	none	2.71958352928e-05
T020	T056	FALSE	FALSE	0	0	1	1	none	7.14091960544e-05
T021	T056	FALSE	FALSE	0	0	1	1	none	9.4729289732e-06
T028	T056	FALSE	FALSE	0	0	1	1	none	7.5669974079e-05
T035a	T056	FALSE	FALSE	0	0	1	1	none	0.0001289388293672
T035b	T056	FALSE	FALSE	0	0	1	1	none	1.00004900676e-05
T040	T056	FALSE	FALSE	0	0	1	1	none	3.086130374e-05
S002	T059	TRUE	TRUE	0	0	1	1	none	0.0001173105780396
S007	T059	TRUE	TRUE	0	0	1	1	none	0.0001142001314432
S021	T059	TRUE	TRUE	0	0	1	1	none	0.000118203131836
S024	T059	TRUE	TRUE	0	0	1	1	none	0.0001185796509888
S025	T059	TRUE	TRUE	0	0	1	1	none	0.0001221034818142
S026	T059	TRUE	TRUE	0	0	1	1	none	0.0001186638697712
S038	T059	TRUE	TRUE	0	0	1	1	none	0.0001186064306958
S039	T059	TRUE	TRUE	0	0	1	1	none	0.0001199186957728
S040	T059	TRUE	TRUE	0	0	1	1	none	7.5144027552e-06
S042	T059	TRUE	TRUE	0	0	1	1	none	0.0001173780708428
S071	T059	TRUE	TRUE	0	0	1	1	none	3.28202668612e-05
S078	T059	TRUE	TRUE	0	0	1	1	none	0.0001196857183616
S081	T059	TRUE	TRUE	0	0	1	1	none	0.0001186240066072
S085	T059	TRUE	TRUE	0	0	1	1	none	4.97599366116e-05
S087	T059	TRUE	TRUE	0	0	1	1	none	6.51755498631e-05
S093	T059	TRUE	TRUE	0	0	1	1	none	3.80078459992e-05
S097	T059	TRUE	TRUE	0	0	1	1	none	0.0001190331606609
S102	T059	TRUE	TRUE	0	0	1	1	none	7.7069267325e-06
S106	T059	TRUE	TRUE	0	0	1	1	none	0.0001206744585876
S130	T059	TRUE	TRUE	0	0	1	1	none	6.23807524477e-05
T009	T059	FALSE	FALSE	0	0	1	1	none	0.0001255741610677
T010	T059	FALSE	FALSE	0	0	1	1	none	0.000125352147152
T013	T059	FALSE	FALSE	0	0	1	1	none	0.0001238999715797
T014	T059	TRUE	TRUE	0	0	1	1	none	0.0001187224067452
T020	T059	TRUE	TRUE	0	0	1	1	none	0.0001206281686868
T021	T059	FALSE	FALSE	0	0	1	1	none	0.000127318493068
T028	T059	TRUE	TRUE	0	0	1	1	none	0.0001248889467114
T035a	T059	TRUE	TRUE	0	0	1	1	none	6.11399076996e-05
T035b	T059	FALSE	FALSE	0	0	1	1	none	0.0001216112866364
T040	T059	TRUE	TRUE	0	0	1	1	none	0.0001223878751924
T056	T059	FALSE	FALSE	0	0	1	1	none	0.0001303648231988
S002	T065	TRUE	TRUE	0	0	1	1	none	5.53259026387e-05
S007	T065	TRUE	TRUE	0	0	1	1	none	3.64728991651e-05
S021	T065	TRUE	TRUE	0	0	1	1	none	5.62184564351e-05
S024	T065	TRUE	TRUE	0	0	1	1	none	5.65949755879e-05
S025	T065	TRUE	TRUE	0	0	1	1	none	6.01188064133e-05
S026	T065	TRUE	TRUE	0	0	1	1	none	5.66791943703e-05
S038	T065	TRUE	TRUE	0	0	1	1	none	6.3995977597e-06
S039	T065	TRUE	TRUE	0	0	1	1	none	5.79340203719e-05
S040	T065	TRUE	TRUE	0	0	1	1	none	0.0001125786246855
S042	T065	TRUE	TRUE	0	0	1	1	none	5.53933954419e-05
S071	T065	TRUE	TRUE	0	0	1	1	none	0.0001018565563063
S078	T065	TRUE	TRUE	0	0	1	1	none	5.77010429607e-05
S081	T065	TRUE	TRUE	0	0	1	1	none	5.66393312063e-05
S085	T065	TRUE	TRUE	0	0	1	1	none	0.0001047931555107
S087	T065	TRUE	TRUE	0	0	1	1	none	0.0001202087687622
S093	T065	TRUE	TRUE	0	0	1	1	none	9.30410648983e-05
S097	T065	TRUE	TRUE	0	0	1	1	none	5.704848526e-05
S102	T065	TRUE	TRUE	0	0	1	1	none	0.0001115241951576
S106	T065	TRUE	TRUE	0	0	1	1	none	5.86897831867e-05
S130	T065	TRUE	TRUE	0	0	1	1	none	0.0001174139713468
T009	T065	FALSE	FALSE	0	0	1	1	none	6.35894856668e-05
T010	T065	FALSE	FALSE	0	0	1	1	none	6.33674717511e-05
T013	T065	FALSE	FALSE	0	0	1	1	none	8.7947581598e-06
T014	T065	TRUE	TRUE	0	0	1	1	none	5.67377313443e-05
T020	T065	TRUE	TRUE	0	0	1	1	none	8.4213357507e-06
T021	T065	FALSE	FALSE	0	0	1	1	none	6.53338176671e-05
T028	T065	TRUE	TRUE	0	0	1	1	none	4.71617144333e-05
T035a	T065	TRUE	TRUE	0	0	1	1	none	0.0001161731265987
T035b	T065	FALSE	FALSE	0	0	1	1	none	5.96266112355e-05
T040	T065	TRUE	TRUE	0	0	1	1	none	6.04031997915e-05
T056	T065	FALSE	FALSE	0	0	1	1	none	6.83801477979e-05
T059	T065	TRUE	TRUE	0	0	1	1	none	0.0001175991204303
S002	T069	TRUE	TRUE	0	0	1	1	none	0.000123759534187
S007	T069	TRUE	TRUE	0	0	1	1	none	0.0001206490875906
S021	T069	TRUE	TRUE	0	0	1	1	none	0.0001246520879834
S024	T069	TRUE	TRUE	0	0	1	1	none	0.0001250286071362
S025	T069	TRUE	TRUE	0	0	1	1	none	0.0001285524379616
S026	T069	TRUE	TRUE	0	0	1	1	none	0.0001251128259186
S038	T069	TRUE	TRUE	0	0	1	1	none	0.0001250553868432
S039	T069	TRUE	TRUE	0	0	1	1	none	0.0001263676519202
S040	T069	TRUE	TRUE	0	0	1	1	none	4.99912913878e-05
S042	T069	TRUE	TRUE	0	0	1	1	none	0.0001238270269902
S071	T069	TRUE	TRUE	0	0	1	1	none	2.34384737766e-05
S078	T069	TRUE	TRUE	0	0	1	1	none	0.000126134674509
S081	T069	TRUE	TRUE	0	0	1	1	none	0.0001250729627546
S085	T069	TRUE	TRUE	0	0	1	1	none	5.6208892759e-05
S087	T069	TRUE	TRUE	0	0	1	1	none	7.16245060105e-05
S093	T069	TRUE	TRUE	0	0	1	1	none	4.44568021466e-05
S097	T069	TRUE	TRUE	0	0	1	1	none	0.0001254821168083
S102	T069	TRUE	TRUE	0	0	1	1	none	4.89368618599e-05
S106	T069	TRUE	TRUE	0	0	1	1	none	0.000127123414735
S130	T069	TRUE	TRUE	0	0	1	1	none	6.88297085951e-05
T009	T069	FALSE	FALSE	0	0	1	1	none	0.0001320231172151
T010	T069	FALSE	FALSE	0	0	1	1	none	0.0001318011032994
T013	T069	FALSE	FALSE	0	0	1	1	none	0.0001303489277271
T014	T069	TRUE	TRUE	0	0	1	1	none	0.0001251713628926
T020	T069	TRUE	TRUE	0	0	1	1	none	0.0001270771248342
T021	T069	FALSE	FALSE	0	0	1	1	none	0.0001337674492154
T028	T069	TRUE	TRUE	0	0	1	1	none	0.0001313379028588
T035a	T069	TRUE	TRUE	0	0	1	1	none	6.7588863847e-05
T035b	T069	FALSE	FALSE	0	0	1	1	none	0.0001280602427838
T040	T069	TRUE	TRUE	0	0	1	1	none	0.0001288368313398
T056	T069	FALSE	FALSE	0	0	1	1	none	0.0001368137793462
T059	T069	TRUE	TRUE	0	0	1	1	none	5.50117871326e-05
T065	T069	TRUE	TRUE	0	0	1	1	none	0.0001240480765777
S002	T071	TRUE	TRUE	0	0	1	1	none	5.23826957548e-05
S007	T071	TRUE	TRUE	0	0	1	1	none	2.66792865632e-05
S021	T071	TRUE	TRUE	0	0	1	1	none	5.32752495512e-05
S024	T071	TRUE	TRUE	0	0	1	1	none	5.3651768704e-05
S025	T071	TRUE	TRUE	0	0	1	1	none	5.71755995294e-05
S026	T071	TRUE	TRUE	0	0	1	1	none	5.37359874864e-05
S038	T071	TRUE	TRUE	0	0	1	1	none	3.79359915338e-05
S039	T071	TRUE	TRUE	0	0	1	1	none	5.4990813488e-05
S040	T071	TRUE	TRUE	0	0	1	1	none	0.0001096354178016
S042	T071	TRUE	TRUE	0	0	1	1	none	5.2450188558e-05
S071	T071	TRUE	TRUE	0	0	1	1	none	9.89133494224e-05
S078	T071	TRUE	TRUE	0	0	1	1	none	5.47578360768e-05
S081	T071	TRUE	TRUE	0	0	1	1	none	5.36961243224e-05
S085	T071	TRUE	TRUE	0	0	1	1	none	0.0001018499486268
S087	T071	TRUE	TRUE	0	0	1	1	none	0.0001172655618783
S093	T071	TRUE	TRUE	0	0	1	1	none	9.00978580144e-05
S097	T071	TRUE	TRUE	0	0	1	1	none	5.41052783761e-05
S102	T071	TRUE	TRUE	0	0	1	1	none	0.0001085809882737
S106	T071	TRUE	TRUE	0	0	1	1	none	5.57465763028e-05
S130	T071	TRUE	TRUE	0	0	1	1	none	0.0001144707644629
T009	T071	FALSE	FALSE	0	0	1	1	none	6.06462787829e-05
T010	T071	FALSE	FALSE	0	0	1	1	none	6.04242648672e-05
T013	T071	FALSE	FALSE	0	0	1	1	none	4.32295324177e-05
T014	T071	TRUE	TRUE	0	0	1	1	none	5.37945244604e-05
T020	T071	TRUE	TRUE	0	0	1	1	none	3.99577295248e-05
T021	T071	FALSE	FALSE	0	0	1	1	none	6.23906107832e-05
T028	T071	TRUE	TRUE	0	0	1	1	none	3.5743455905e-05
T035a	T071	TRUE	TRUE	0	0	1	1	none	0.0001132299197148
T035b	T071	FALSE	FALSE	0	0	1	1	none	5.66834043516e-05
T040	T071	TRUE	TRUE	0	0	1	1	none	5.74599929076e-05
T056	T071	FALSE	FALSE	0	0	1	1	none	6.5436940914e-05
T059	T071	TRUE	TRUE	0	0	1	1	none	0.0001146559135464
T065	T071	TRUE	TRUE	0	0	1	1	none	3.69286812683e-05
T069	T071	TRUE	TRUE	0	0	1	1	none	0.0001211048696938
S002	T073	FALSE	FALSE	0	0	1	1	none	2.27376764564e-05
S007	T073	FALSE	FALSE	0	0	1	1	none	6.193482868e-05
S021	T073	FALSE	FALSE	0	0	1	1	none	2.36302302528e-05
S024	T073	FALSE	FALSE	0	0	1	1	none	2.40067494056e-05
S025	T073	FALSE	FALSE	0	0	1	1	none	2.62836267258e-05
S026	T073	FALSE	FALSE	0	0	1	1	none	1.36463939808e-05
S038	T073	FALSE	FALSE	0	0	1	1	none	6.63411279326e-05
S039	T073	FALSE	FALSE	0	0	1	1	none	2.53457941896e-05
S040	T073	FALSE	FALSE	0	0	1	1	none	0.0001222979973232
S042	T073	FALSE	FALSE	0	0	1	1	none	2.28051692596e-05
S071	T073	FALSE	FALSE	0	0	1	1	none	0.000111575928944
S078	T073	FALSE	FALSE	0	0	1	1	none	2.51128167784e-05
S081	T073	FALSE	FALSE	0	0	1	1	none	2.4051105024e-05
S085	T073	FALSE	FALSE	0	0	1	1	none	0.0001145125281484
S087	T073	FALSE	FALSE	0	0	1	1	none	0.0001299281413999
S093	T073	FALSE	FALSE	0	0	1	1	none	0.000102760437536
S097	T073	FALSE	FALSE	0	0	1	1	none	2.32133055725e-05
S102	T073	FALSE	FALSE	0	0	1	1	none	0.0001212435677953
S106	T073	FALSE	FALSE	0	0	1	1	none	2.61015570044e-05
S130	T073	FALSE	FALSE	0	0	1	1	none	0.0001271333439845
T009	T073	TRUE	TRUE	0	0	1	1	none	4.6822668421e-06
T010	T073	TRUE	TRUE	0	0	1	1	none	4.4602529264e-06
T013	T073	FALSE	FALSE	0	0	1	1	none	7.16346688165e-05
T014	T073	FALSE	FALSE	0	0	1	1	none	2.4149505162e-05
T020	T073	FALSE	FALSE	0	0	1	1	none	6.83628659236e-05
T021	T073	TRUE	TRUE	0	0	1	1	none	1.2469535052e-06
T028	T073	FALSE	FALSE	0	0	1	1	none	7.26236439482e-05
T035a	T073	FALSE	FALSE	0	0	1	1	none	0.0001258924992364
T035b	T073	FALSE	FALSE	0	0	1	1	none	6.9541599368e-06
T040	T073	FALSE	FALSE	0	0	1	1	none	2.78149736092e-05
T056	T073	FALSE	FALSE	0	0	1	1	none	9.4729289732e-06
T059	T073	FALSE	FALSE	0	0	1	1	none	0.000127318493068
T065	T073	FALSE	FALSE	0	0	1	1	none	6.53338176671e-05
T069	T073	FALSE	FALSE	0	0	1	1	none	0.0001337674492154
T071	T073	FALSE	FALSE	0	0	1	1	none	6.23906107832e-05
S002	T075	TRUE	TRUE	0	0	1	1	none	5.71467703116e-05
S007	T075	TRUE	TRUE	0	0	1	1	none	5.278937021e-05
S021	T075	TRUE	TRUE	0	0	1	1	none	5.8039324108e-05
S024	T075	TRUE	TRUE	0	0	1	1	none	5.84158432608e-05
S025	T075	TRUE	TRUE	0	0	1	1	none	6.19396740862e-05
S026	T075	TRUE	TRUE	0	0	1	1	none	5.85000620432e-05
S038	T075	TRUE	TRUE	0	0	1	1	none	5.71956694626e-05
S039	T075	TRUE	TRUE	0	0	1	1	none	5.97548880448e-05
S040	T075	TRUE	TRUE	0	0	1	1	none	0.0001143994923584
S042	T075	TRUE	TRUE	0	0	1	1	none	5.72142631148e-05
S071	T075	TRUE	TRUE	0	0	1	1	none	0.0001036774239792
S078	T075	TRUE	TRUE	0	0	1	1	none	5.95219106336e-05
S081	T075	TRUE	TRUE	0	0	1	1	none	5.84601988792e-05
S085	T075	TRUE	TRUE	0	0	1	1	none	0.0001066140231836
S087	T075	TRUE	TRUE	0	0	1	1	none	0.0001220296364351
S093	T075	TRUE	TRUE	0	0	1	1	none	9.48619325712e-05
S097	T075	TRUE	TRUE	0	0	1	1	none	5.88693529329e-05
S102	T075	TRUE	TRUE	0	0	1	1	none	0.0001133450628305
S106	T075	TRUE	TRUE	0	0	1	1	none	6.05106508596e-05
S130	T075	TRUE	TRUE	0	0	1	1	none	0.0001192348390197
T009	T075	FALSE	FALSE	0	0	1	1	none	6.54103533397e-05
T010	T075	FALSE	FALSE	0	0	1	1	none	6.5188339424e-05
T013	T075	FALSE	FALSE	0	0	1	1	none	6.24892103465e-05
T014	T075	TRUE	TRUE	0	0	1	1	none	5.85585990172e-05
T020	T075	TRUE	TRUE	0	0	1	1	none	5.92174074536e-05
T021	T075	FALSE	FALSE	0	0	1	1	none	6.715468534e-05
T028	T075	TRUE	TRUE	0	0	1	1	none	6.34781854782e-05
T035a	T075	TRUE	TRUE	0	0	1	1	none	0.0001179939942716
T035b	T075	FALSE	FALSE	0	0	1	1	none	6.14474789084e-05
T040	T075	TRUE	TRUE	0	0	1	1	none	6.22240674644e-05
T056	T075	FALSE	FALSE	0	0	1	1	none	7.02010154708e-05
T059	T075	TRUE	TRUE	0	0	1	1	none	0.0001194199881032
T065	T075	TRUE	TRUE	0	0	1	1	none	5.61883591971e-05
T069	T075	TRUE	TRUE	0	0	1	1	none	0.0001258689442506
T071	T075	TRUE	TRUE	0	0	1	1	none	5.32451523132e-05
T073	T075	FALSE	FALSE	0	0	1	1	none	6.715468534e-05
S002	T077	FALSE	FALSE	0	0	1	1	none	2.21141997038e-05
S007	T077	FALSE	FALSE	0	0	1	1	none	6.13113519274e-05
S021	T077	FALSE	FALSE	0	0	1	1	none	2.30067535002e-05
S024	T077	FALSE	FALSE	0	0	1	1	none	2.3383272653e-05
S025	T077	FALSE	FALSE	0	0	1	1	none	2.56601499732e-05
S026	T077	FALSE	FALSE	0	0	1	1	none	1.30229172282e-05
S038	T077	FALSE	FALSE	0	0	1	1	none	6.571765118e-05
S039	T077	FALSE	FALSE	0	0	1	1	none	2.4722317437e-05
S040	T077	FALSE	FALSE	0	0	1	1	none	0.0001216745205706
S042	T077	FALSE	FALSE	0	0	1	1	none	2.2181692507e-05
S071	T077	FALSE	FALSE	0	0	1	1	none	0.0001109524521914
S078	T077	FALSE	FALSE	0	0	1	1	none	2.44893400258e-05
S081	T077	FALSE	FALSE	0	0	1	1	none	2.34276282714e-05
S085	T077	FALSE	FALSE	0	0	1	1	none	0.0001138890513958
S087	T077	FALSE	FALSE	0	0	1	1	none	0.0001293046646473
S093	T077	FALSE	FALSE	0	0	1	1	none	0.0001021369607834
S097	T077	FALSE	FALSE	0	0	1	1	none	2.25898288199e-05
S102	T077	FALSE	FALSE	0	0	1	1	none	0.0001206200910427
S106	T077	FALSE	FALSE	0	0	1	1	none	2.54780802518e-05
S130	T077	FALSE	FALSE	0	0	1	1	none	0.0001265098672319
T009	T077	TRUE	TRUE	0	0	1	1	none	4.0587900895e-06
T010	T077	TRUE	TRUE	0	0	1	1	none	3.8367761738e-06
T013	T077	FALSE	FALSE	0	0	1	1	none	7.10111920639e-05
T014	T077	FALSE	FALSE	0	0	1	1	none	2.35260284094e-05
T020	T077	FALSE	FALSE	0	0	1	1	none	6.7739389171e-05
T021	T077	TRUE	TRUE	0	0	1	1	none	1.8704302578e-06
T028	T077	FALSE	FALSE	0	0	1	1	none	7.20001671956e-05
T035a	T077	FALSE	FALSE	0	0	1	1	none	0.0001252690224838
T035b	T077	FALSE	FALSE	0	0	1	1	none	6.3306831842e-06
T040	T077	FALSE	FALSE	0	0	1	1	none	2.71914968566e-05
T056	T077	FALSE	FALSE	0	0	1	1	none	8.8494522206e-06
T059	T077	FALSE	FALSE	0	0	1	1	none	0.0001266950163154
T065	T077	FALSE	FALSE	0	0	1	1	none	6.47103409145e-05
T069	T077	FALSE	FALSE	0	0	1	1	none	0.0001331439724628
T071	T077	FALSE	FALSE	0	0	1	1	none	6.17671340306e-05
T073	T077	TRUE	TRUE	0	0	1	1	none	1.8704302578e-06
T075	T077	FALSE	FALSE	0	0	1	1	none	6.65312085874e-05
S002	T087	FALSE	FALSE	0	0	1	1	none	1.9424501445e-05
S007	T087	FALSE	FALSE	0	0	1	1	none	5.86216536686e-05
S021	T087	FALSE	FALSE	0	0	1	1	none	2.03170552414e-05
S024	T087	FALSE	FALSE	0	0	1	1	none	2.06935743942e-05
S025	T087	FALSE	FALSE	0	0	1	1	none	2.29704517144e-05
S026	T087	FALSE	FALSE	0	0	1	1	none	1.03332189694e-05
S038	T087	FALSE	FALSE	0	0	1	1	none	6.30279529212e-05
S039	T087	FALSE	FALSE	0	0	1	1	none	2.20326191782e-05
S040	T087	FALSE	FALSE	0	0	1	1	none	0.0001189848223118
S042	T087	FALSE	FALSE	0	0	1	1	none	1.94919942482e-05
S071	T087	FALSE	FALSE	0	0	1	1	none	0.0001082627539326
S078	T087	FALSE	FALSE	0	0	1	1	none	2.1799641767e-05
S081	T087	FALSE	FALSE	0	0	1	1	none	2.07379300126e-05
S085	T087	FALSE	FALSE	0	0	1	1	none	0.000111199353137
S087	T087	FALSE	FALSE	0	0	1	1	none	0.0001266149663885
S093	T087	FALSE	FALSE	0	0	1	1	none	9.94472625246e-05
S097	T087	FALSE	FALSE	0	0	1	1	none	1.99001305611e-05
S102	T087	FALSE	FALSE	0	0	1	1	none	0.0001179303927839
S106	T087	FALSE	FALSE	0	0	1	1	none	2.2788381993e-05
S130	T087	FALSE	FALSE	0	0	1	1	none	0.0001238201689731
T009	T087	TRUE	TRUE	0	0	1	1	none	3.8629988411e-06
T010	T087	TRUE	TRUE	0	0	1	1	none	3.6409849254e-06
T013	T087	FALSE	FALSE	0	0	1	1	none	6.83214938051e-05
T014	T087	FALSE	FALSE	0	0	1	1	none	2.08363301506e-05
T020	T087	FALSE	FALSE	0	0	1	1	none	6.50496909122e-05
T021	T087	TRUE	TRUE	0	0	1	1	none	5.6073308414e-06
T028	T087	FALSE	FALSE	0	0	1	1	none	6.93104689368e-05
T035a	T087	FALSE	FALSE	0	0	1	1	none	0.000122579324225
T035b	T087	FALSE	FALSE	0	0	1	1	none	3.6409849254e-06
T040	T087	FALSE	FALSE	0	0	1	1	none	2.45017985978e-05
T056	T087	FALSE	FALSE	0	0	1	1	none	8.6536609722e-06
T059	T087	FALSE	FALSE	0	0	1	1	none	0.0001240053180566
T065	T087	FALSE	FALSE	0	0	1	1	none	6.20206426557e-05
T069	T087	FALSE	FALSE	0	0	1	1	none	0.000130454274204
T071	T087	FALSE	FALSE	0	0	1	1	none	5.90774357718e-05
T073	T087	TRUE	TRUE	0	0	1	1	none	5.6073308414e-06
T075	T087	FALSE	FALSE	0	0	1	1	none	6.38415103286e-05
T077	T087	TRUE	TRUE	0	0	1	1	none	4.9838540888e-06
S002	T095	TRUE	TRUE	0	0	1	1	none	0.0001176619415942
S007	T095	TRUE	TRUE	0	0	1	1	none	0.0001145514949978
S021	T095	TRUE	TRUE	0	0	1	1	none	0.0001185544953906
S024	T095	TRUE	TRUE	0	0	1	1	none	0.0001189310145434
S025	T095	TRUE	TRUE	0	0	1	1	none	0.0001224548453688
S026	T095	TRUE	TRUE	0	0	1	1	none	0.0001190152333258
S038	T095	TRUE	TRUE	0	0	1	1	none	0.0001189577942504
S039	T095	TRUE	TRUE	0	0	1	1	none	0.0001202700593274
S040	T095	TRUE	TRUE	0	0	1	1	none	5.7896769341e-05
S042	T095	TRUE	TRUE	0	0	1	1	none	0.0001177294343974
S071	T095	TRUE	TRUE	0	0	1	1	none	4.71747009618e-05
S078	T095	TRUE	TRUE	0	0	1	1	none	0.0001200370819162
S081	T095	TRUE	TRUE	0	0	1	1	none	0.0001189753701618
S085	T095	TRUE	TRUE	0	0	1	1	none	2.58250806342e-05
S087	T095	TRUE	TRUE	0	0	1	1	none	6.5723727153e-06
S093	T095	TRUE	TRUE	0	0	1	1	none	2.61563725918e-05
S097	T095	TRUE	TRUE	0	0	1	1	none	0.0001193845242155
S102	T095	TRUE	TRUE	0	0	1	1	none	5.68423398131e-05
S106	T095	TRUE	TRUE	0	0	1	1	none	0.0001210258221422
S130	T095	TRUE	TRUE	0	0	1	1	none	3.7775752999e-06
T009	T095	FALSE	FALSE	0	0	1	1	none	0.0001259255246223
T010	T095	FALSE	FALSE	0	0	1	1	none	0.0001257035107066
T013	T095	FALSE	FALSE	0	0	1	1	none	0.0001242513351343
T014	T095	TRUE	TRUE	0	0	1	1	none	0.0001190737702998
T020	T095	TRUE	TRUE	0	0	1	1	none	0.0001209795322414
T021	T095	FALSE	FALSE	0	0	1	1	none	0.0001276698566226
T028	T095	TRUE	TRUE	0	0	1	1	none	0.000125240310266
T035a	T095	TRUE	TRUE	0	0	1	1	none	5.0306375622e-06
T035b	T095	FALSE	FALSE	0	0	1	1	none	0.000121962650191
T040	T095	TRUE	TRUE	0	0	1	1	none	0.000122739238747
T056	T095	FALSE	FALSE	0	0	1	1	none	0.0001307161867534
T059	T095	TRUE	TRUE	0	0	1	1	none	6.29172650858e-05
T065	T095	TRUE	TRUE	0	0	1	1	none	0.0001179504839849
T069	T095	TRUE	TRUE	0	0	1	1	none	6.93662212332e-05
T071	T095	TRUE	TRUE	0	0	1	1	none	0.000115007277101
T073	T095	FALSE	FALSE	0	0	1	1	none	0.0001276698566226
T075	T095	TRUE	TRUE	0	0	1	1	none	0.0001197713516578
T077	T095	FALSE	FALSE	0	0	1	1	none	0.00012704637987
T087	T095	FALSE	FALSE	0	0	1	1	none	0.0001243566816112
S002	T099a	TRUE	TRUE	0	0	1	1	none	0.0001165915507406
S007	T099a	TRUE	TRUE	0	0	1	1	none	0.0001134811041442
S021	T099a	TRUE	TRUE	0	0	1	1	none	0.000117484104537
S024	T099a	TRUE	TRUE	0	0	1	1	none	0.0001178606236898
S025	T099a	TRUE	TRUE	0	0	1	1	none	0.0001213844545152
S026	T099a	TRUE	TRUE	0	0	1	1	none	0.0001179448424722
S038	T099a	TRUE	TRUE	0	0	1	1	none	0.0001178874033968
S039	T099a	TRUE	TRUE	0	0	1	1	none	0.0001191996684738
S040	T099a	TRUE	TRUE	0	0	1	1	none	5.68263784874e-05
S042	T099a	TRUE	TRUE	0	0	1	1	none	0.0001166590435438
S071	T099a	TRUE	TRUE	0	0	1	1	none	4.61043101082e-05
S078	T099a	TRUE	TRUE	0	0	1	1	none	0.0001189666910626
S081	T099a	TRUE	TRUE	0	0	1	1	none	0.0001179049793082
S085	T099a	TRUE	TRUE	0	0	1	1	none	2.47546897806e-05
S087	T099a	TRUE	TRUE	0	0	1	1	none	6.7489353669e-06
S093	T099a	TRUE	TRUE	0	0	1	1	none	2.50859817382e-05
S097	T099a	TRUE	TRUE	0	0	1	1	none	0.0001183141333619
S102	T099a	TRUE	TRUE	0	0	1	1	none	5.57719489595e-05
S106	T099a	TRUE	TRUE	0	0	1	1	none	0.0001199554312886
S130	T099a	TRUE	TRUE	0	0	1	1	none	3.9541379515e-06
T009	T099a	FALSE	FALSE	0	0	1	1	none	0.0001248551337687
T010	T099a	FALSE	FALSE	0	0	1	1	none	0.000124633119853
T013	T099a	FALSE	FALSE	0	0	1	1	none	0.0001231809442807
T014	T099a	TRUE	TRUE	0	0	1	1	none	0.0001180033794462
T020	T099a	TRUE	TRUE	0	0	1	1	none	0.0001199091413878
T021	T099a	FALSE	FALSE	0	0	1	1	none	0.000126599465769
T028	T099a	TRUE	TRUE	0	0	1	1	none	0.0001241699194124
T035a	T099a	TRUE	TRUE	0	0	1	1	none	3.9602467086e-06
T035b	T099a	FALSE	FALSE	0	0	1	1	none	0.0001208922593374
T040	T099a	TRUE	TRUE	0	0	1	1	none	0.0001216688478934
T056	T099a	FALSE	FALSE	0	0	1	1	none	0.0001296457958998
T059	T099a	TRUE	TRUE	0	0	1	1	none	6.18468742322e-05
T065	T099a	TRUE	TRUE	0	0	1	1	none	0.0001168800931313
T069	T099a	TRUE	TRUE	0	0	1	1	none	6.82958303796e-05
T071	T099a	TRUE	TRUE	0	0	1	1	none	0.0001139368862474
T073	T099a	FALSE	FALSE	0	0	1	1	none	0.000126599465769
T075	T099a	TRUE	TRUE	0	0	1	1	none	0.0001187009608042
T077	T099a	FALSE	FALSE	0	0	1	1	none	0.0001259759890164
T087	T099a	FALSE	FALSE	0	0	1	1	none	0.0001232862907576
T095	T099a	TRUE	TRUE	0	0	1	1	none	4.4906505896e-06
S002	T102	FALSE	FALSE	0	0	1	1	none	0.000125631019894
S007	T102	FALSE	FALSE	0	0	1	1	none	0.0001225205732976
S021	T102	FALSE	FALSE	0	0	1	1	none	0.0001265235736904
S024	T102	FALSE	FALSE	0	0	1	1	none	0.0001269000928432
S025	T102	FALSE	FALSE	0	0	1	1	none	0.0001304239236686
S026	T102	FALSE	FALSE	0	0	1	1	none	0.0001269843116256
S038	T102	FALSE	FALSE	0	0	1	1	none	0.0001269268725502
S039	T102	FALSE	FALSE	0	0	1	1	none	0.0001282391376272
S040	T102	FALSE	FALSE	0	0	1	1	none	6.58658476408e-05
S042	T102	FALSE	FALSE	0	0	1	1	none	0.0001256985126972
S071	T102	FALSE	FALSE	0	0	1	1	none	5.51437792616e-05
S078	T102	FALSE	FALSE	0	0	1	1	none	0.000128006160216
S081	T102	FALSE	FALSE	0	0	1	1	none	0.0001269444484616
S085	T102	FALSE	FALSE	0	0	1	1	none	3.3794158934e-05
S087	T102	FALSE	FALSE	0	0	1	1	none	1.45414510151e-05
S093	T102	FALSE	FALSE	0	0	1	1	none	3.41254508916e-05
S097	T102	FALSE	FALSE	0	0	1	1	none	0.0001273536025153
S102	T102	FALSE	FALSE	0	0	1	1	none	6.48114181129e-05
S106	T102	FALSE	FALSE	0	0	1	1	none	0.000128994900442
S130	T102	FALSE	FALSE	0	0	1	1	none	1.17466535997e-05
T009	T102	FALSE	FALSE	0	0	1	1	none	0.0001338946029221
T010	T102	FALSE	FALSE	0	0	1	1	none	0.0001336725890064
T013	T102	FALSE	FALSE	0	0	1	1	none	0.0001322204134341
T014	T102	FALSE	FALSE	0	0	1	1	none	0.0001270428485996
T020	T102	FALSE	FALSE	0	0	1	1	none	0.0001289486105412
T021	T102	FALSE	FALSE	0	0	1	1	none	0.0001356389349224
T028	T102	FALSE	FALSE	0	0	1	1	none	0.0001332093885658
T035a	T102	FALSE	FALSE	0	0	1	1	none	1.2999715862e-05
T035b	T102	FALSE	FALSE	0	0	1	1	none	0.0001299317284908
T040	T102	FALSE	FALSE	0	0	1	1	none	0.0001307083170468
T056	T102	FALSE	FALSE	0	0	1	1	none	0.0001386852650532
T059	T102	FALSE	FALSE	0	0	1	1	none	7.08863433856e-05
T065	T102	FALSE	FALSE	0	0	1	1	none	0.0001259195622847
T069	T102	FALSE	FALSE	0	0	1	1	none	7.7335299533e-05
T071	T102	FALSE	FALSE	0	0	1	1	none	0.0001229763554008
T073	T102	FALSE	FALSE	0	0	1	1	none	0.0001356389349224
T075	T102	FALSE	FALSE	0	0	1	1	none	0.0001277404299576
T077	T102	FALSE	FALSE	0	0	1	1	none	0.0001350154581698
T087	T102	FALSE	FALSE	0	0	1	1	none	0.000132325759911
T095	T102	TRUE	TRUE	1	0	1	1	anc	6.234767526e-07
T099a	T102	FALSE	FALSE	0	0	1	1	none	1.24597288894e-05
S002	T104	FALSE	FALSE	0	0	1	1	none	5.89703911983e-05
S007	T104	FALSE	FALSE	0	0	1	1	none	3.32669820067e-05
S021	T104	FALSE	FALSE	0	0	1	1	none	5.98629449947e-05
S024	T104	FALSE	FALSE	0	0	1	1	none	6.02394641475e-05
S025	T104	FALSE	FALSE	0	0	1	1	none	6.37632949729e-05
S026	T104	FALSE	FALSE	0	0	1	1	none	6.03236829299e-05
S038	T104	FALSE	FALSE	0	0	1	1	none	4.45236869773e-05
S039	T104	FALSE	FALSE	0	0	1	1	none	6.15785089315e-05
S040	T104	FALSE	FALSE	0	0	1	1	none	0.0001162231132451
S042	T104	FALSE	FALSE	0	0	1	1	none	5.90378840015e-05
S071	T104	FALSE	FALSE	0	0	1	1	none	0.0001055010448659
S078	T104	FALSE	FALSE	0	0	1	1	none	6.13455315203e-05
S081	T104	FALSE	FALSE	0	0	1	1	none	6.02838197659e-05
S085	T104	FALSE	FALSE	0	0	1	1	none	0.0001084376440703
S087	T104	FALSE	FALSE	0	0	1	1	none	0.0001238532573218
S093	T104	FALSE	FALSE	0	0	1	1	none	9.66855534579e-05
S097	T104	FALSE	FALSE	0	0	1	1	none	6.06929738196e-05
S102	T104	FALSE	FALSE	0	0	1	1	none	0.0001151686837172
S106	T104	FALSE	FALSE	0	0	1	1	none	6.23342717463e-05
S130	T104	FALSE	FALSE	0	0	1	1	none	0.0001210584599064
T009	T104	FALSE	FALSE	0	0	1	1	none	6.72339742264e-05
T010	T104	FALSE	FALSE	0	0	1	1	none	6.70119603107e-05
T013	T104	FALSE	FALSE	0	0	1	1	none	4.98172278612e-05
T014	T104	FALSE	FALSE	0	0	1	1	none	6.03822199039e-05
T020	T104	FALSE	FALSE	0	0	1	1	none	4.65454249683e-05
T021	T104	FALSE	FALSE	0	0	1	1	none	6.89783062267e-05
T028	T104	FALSE	FALSE	0	0	1	1	none	4.23311513485e-05
T035a	T104	FALSE	FALSE	0	0	1	1	none	0.0001198176151583
T035b	T104	FALSE	FALSE	0	0	1	1	none	6.32710997951e-05
T040	T104	FALSE	FALSE	0	0	1	1	none	6.40476883511e-05
T056	T104	FALSE	FALSE	0	0	1	1	none	7.20246363575e-05
T059	T104	FALSE	FALSE	0	0	1	1	none	0.0001212436089899
T065	T104	FALSE	FALSE	0	0	1	1	none	4.35163767118e-05
T069	T104	FALSE	FALSE	0	0	1	1	none	0.0001276925651373
T071	T104	TRUE	TRUE	1	0	1	1	anc	6.234767526e-07
T073	T104	FALSE	FALSE	0	0	1	1	none	6.89783062267e-05
T075	T104	FALSE	FALSE	0	0	1	1	none	5.98328477567e-05
T077	T104	FALSE	FALSE	0	0	1	1	none	6.83548294741e-05
T087	T104	FALSE	FALSE	0	0	1	1	none	6.56651312153e-05
T095	T104	FALSE	FALSE	0	0	1	1	none	0.0001215949725445
T099a	T104	FALSE	FALSE	0	0	1	1	none	0.0001205245816909
T102	T104	FALSE	FALSE	0	0	1	1	none	0.0001295640508443
S002	T105	FALSE	FALSE	0	0	1	1	none	5.65728561439e-05
S007	T105	FALSE	FALSE	0	0	1	1	none	3.77198526703e-05
S021	T105	FALSE	FALSE	0	0	1	1	none	5.74654099403e-05
S024	T105	FALSE	FALSE	0	0	1	1	none	5.78419290931e-05
S025	T105	FALSE	FALSE	0	0	1	1	none	6.13657599185e-05
S026	T105	FALSE	FALSE	0	0	1	1	none	5.79261478755e-05
S038	T105	FALSE	FALSE	0	0	1	1	none	7.6465512649e-06
S039	T105	FALSE	FALSE	0	0	1	1	none	5.91809738771e-05
S040	T105	FALSE	FALSE	0	0	1	1	none	0.0001138255781907
S042	T105	FALSE	FALSE	0	0	1	1	none	5.66403489471e-05
S071	T105	FALSE	FALSE	0	0	1	1	none	0.0001031035098115
S078	T105	FALSE	FALSE	0	0	1	1	none	5.89479964659e-05
S081	T105	FALSE	FALSE	0	0	1	1	none	5.78862847115e-05
S085	T105	FALSE	FALSE	0	0	1	1	none	0.0001060401090159
S087	T105	FALSE	FALSE	0	0	1	1	none	0.0001214557222674
S093	T105	FALSE	FALSE	0	0	1	1	none	9.42880184035e-05
S097	T105	FALSE	FALSE	0	0	1	1	none	5.82954387652e-05
S102	T105	FALSE	FALSE	0	0	1	1	none	0.0001127711486628
S106	T105	FALSE	FALSE	0	0	1	1	none	5.99367366919e-05
S130	T105	FALSE	FALSE	0	0	1	1	none	0.000118660924852
T009	T105	FALSE	FALSE	0	0	1	1	none	6.4836439172e-05
T010	T105	FALSE	FALSE	0	0	1	1	none	6.46144252563e-05
T013	T105	FALSE	FALSE	0	0	1	1	none	1.0041711665e-05
T014	T105	FALSE	FALSE	0	0	1	1	none	5.79846848495e-05
T020	T105	FALSE	FALSE	0	0	1	1	none	9.6682892559e-06
T021	T105	FALSE	FALSE	0	0	1	1	none	6.65807711723e-05
T028	T105	FALSE	FALSE	0	0	1	1	none	4.84086679385e-05
T035a	T105	FALSE	FALSE	0	0	1	1	none	0.0001174200801039
T035b	T105	FALSE	FALSE	0	0	1	1	none	6.08735647407e-05
T040	T105	FALSE	FALSE	0	0	1	1	none	6.16501532967e-05
T056	T105	FALSE	FALSE	0	0	1	1	none	6.96271013031e-05
T059	T105	FALSE	FALSE	0	0	1	1	none	0.0001188460739355
T065	T105	TRUE	TRUE	1	0	1	1	anc	6.234767526e-07
T069	T105	FALSE	FALSE	0	0	1	1	none	0.0001252950300829
T071	T105	FALSE	FALSE	0	0	1	1	none	3.81756347735e-05
T073	T105	FALSE	FALSE	0	0	1	1	none	6.65807711723e-05
T075	T105	FALSE	FALSE	0	0	1	1	none	5.74353127023e-05
T077	T105	FALSE	FALSE	0	0	1	1	none	6.59572944197e-05
T087	T105	FALSE	FALSE	0	0	1	1	none	6.32675961609e-05
T095	T105	FALSE	FALSE	0	0	1	1	none	0.0001191974374901
T099a	T105	FALSE	FALSE	0	0	1	1	none	0.0001181270466365
T102	T105	FALSE	FALSE	0	0	1	1	none	0.0001271665157899
T104	T105	FALSE	FALSE	0	0	1	1	none	4.4763330217e-05
S002	T107	FALSE	FALSE	0	0	1	1	none	0.0001234323950378
S007	T107	FALSE	FALSE	0	0	1	1	none	0.0001203219484414
S021	T107	FALSE	FALSE	0	0	1	1	none	0.0001243249488342
S024	T107	FALSE	FALSE	0	0	1	1	none	0.000124701467987
S025	T107	FALSE	FALSE	0	0	1	1	none	0.0001282252988124
S026	T107	FALSE	FALSE	0	0	1	1	none	0.0001247856867694
S038	T107	FALSE	FALSE	0	0	1	1	none	0.000124728247694
S039	T107	FALSE	FALSE	0	0	1	1	none	0.000126040512771
S040	T107	FALSE	FALSE	0	0	1	1	none	6.36672227846e-05
S042	T107	FALSE	FALSE	0	0	1	1	none	0.000123499887841
S071	T107	FALSE	FALSE	0	0	1	1	none	5.29451544054e-05
S078	T107	FALSE	FALSE	0	0	1	1	none	0.0001258075353598
S081	T107	FALSE	FALSE	0	0	1	1	none	0.0001247458236054
S085	T107	FALSE	FALSE	0	0	1	1	none	3.15955340778e-05
S087	T107	FALSE	FALSE	0	0	1	1	none	1.23428261589e-05
S093	T107	FALSE	FALSE	0	0	1	1	none	3.19268260354e-05
S097	T107	FALSE	FALSE	0	0	1	1	none	0.0001251549776591
S102	T107	FALSE	FALSE	0	0	1	1	none	6.26127932567e-05
S106	T107	FALSE	FALSE	0	0	1	1	none	0.0001267962755858
S130	T107	FALSE	FALSE	0	0	1	1	none	9.5480287435e-06
T009	T107	FALSE	FALSE	0	0	1	1	none	0.0001316959780659
T010	T107	FALSE	FALSE	0	0	1	1	none	0.0001314739641502
T013	T107	FALSE	FALSE	0	0	1	1	none	0.0001300217885779
T014	T107	FALSE	FALSE	0	0	1	1	none	0.0001248442237434
T020	T107	FALSE	FALSE	0	0	1	1	none	0.000126749985685
T021	T107	FALSE	FALSE	0	0	1	1	none	0.0001334403100662
T028	T107	FALSE	FALSE	0	0	1	1	none	0.0001310107637096
T035a	T107	FALSE	FALSE	0	0	1	1	none	1.08010910058e-05
T035b	T107	FALSE	FALSE	0	0	1	1	none	0.0001277331036346
T040	T107	FALSE	FALSE	0	0	1	1	none	0.0001285096921906
T056	T107	FALSE	FALSE	0	0	1	1	none	0.000136486640197
T059	T107	FALSE	FALSE	0	0	1	1	none	6.86877185294e-05
T065	T107	FALSE	FALSE	0	0	1	1	none	0.0001237209374285
T069	T107	FALSE	FALSE	0	0	1	1	none	7.51366746768e-05
T071	T107	FALSE	FALSE	0	0	1	1	none	0.0001207777305446
T073	T107	FALSE	FALSE	0	0	1	1	none	0.0001334403100662
T075	T107	FALSE	FALSE	0	0	1	1	none	0.0001255418051014
T077	T107	FALSE	FALSE	0	0	1	1	none	0.0001328168333136
T087	T107	FALSE	FALSE	0	0	1	1	none	0.0001301271350548
T095	T107	TRUE	TRUE	1	0	1	1	anc	6.234767526e-07
T099a	T107	FALSE	FALSE	0	0	1	1	none	1.02611040332e-05
T102	T107	FALSE	FALSE	0	0	1	1	none	3.4455783614e-06
T104	T107	FALSE	FALSE	0	0	1	1	none	0.0001273654259881
T105	T107	FALSE	FALSE	0	0	1	1	none	0.0001249678909337
S002	T126	TRUE	TRUE	0	0	1	1	none	0.0001257963437856
S007	T126	TRUE	TRUE	0	0	1	1	none	0.0001226858971892
S021	T126	TRUE	TRUE	0	0	1	1	none	0.000126688897582
S024	T126	TRUE	TRUE	0	0	1	1	none	0.0001270654167348
S025	T126	TRUE	TRUE	0	0	1	1	none	0.0001305892475602
S026	T126	TRUE	TRUE	0	0	1	1	none	0.0001271496355172
S038	T126	TRUE	TRUE	0	0	1	1	none	0.0001270921964418
S039	T126	TRUE	TRUE	0	0	1	1	none	0.0001284044615188
S040	T126	TRUE	TRUE	0	0	1	1	none	5.20281009864e-05
S042	T126	TRUE	TRUE	0	0	1	1	none	0.0001258638365888
S071	T126	TRUE	TRUE	0	0	1	1	none	2.54752833752e-05
S078	T126	TRUE	TRUE	0	0	1	1	none	0.0001281714841076
S081	T126	TRUE	TRUE	0	0	1	1	none	0.0001271097723532
S085	T126	TRUE	TRUE	0	0	1	1	none	5.82457023576e-05
S087	T126	TRUE	TRUE	0	0	1	1	none	7.36613156091e-05
S093	T126	TRUE	TRUE	0	0	1	1	none	4.64936117452e-05
S097	T126	TRUE	TRUE	0	0	1	1	none	0.0001275189264069
S102	T126	TRUE	TRUE	0	0	1	1	none	5.09736714585e-05
S106	T126	TRUE	TRUE	0	0	1	1	none	0.0001291602243336
S130	T126	TRUE	TRUE	0	0	1	1	none	7.08665181937e-05
T009	T126	FALSE	FALSE	0	0	1	1	none	0.0001340599268137
T010	T126	FALSE	FALSE	0	0	1	1	none	0.000133837912898
T013	T126	FALSE	FALSE	0	0	1	1	none	0.0001323857373257
T014	T126	TRUE	TRUE	0	0	1	1	none	0.0001272081724912
T020	T126	TRUE	TRUE	0	0	1	1	none	0.0001291139344328
T021	T126	FALSE	FALSE	0	0	1	1	none	0.000135804258814
T028	T126	TRUE	TRUE	0	0	1	1	none	0.0001333747124574
T035a	T126	TRUE	TRUE	0	0	1	1	none	6.96256734456e-05
T035b	T126	FALSE	FALSE	0	0	1	1	none	0.0001300970523824
T040	T126	TRUE	TRUE	0	0	1	1	none	0.0001308736409384
T056	T126	FALSE	FALSE	0	0	1	1	none	0.0001388505889448
T059	T126	TRUE	TRUE	0	0	1	1	none	5.70485967312e-05
T065	T126	TRUE	TRUE	0	0	1	1	none	0.0001260848861763
T069	T126	TRUE	TRUE	0	0	1	1	none	4.55976258386e-05
T071	T126	TRUE	TRUE	0	0	1	1	none	0.0001231416792924
T073	T126	FALSE	FALSE	0	0	1	1	none	0.000135804258814
T075	T126	TRUE	TRUE	0	0	1	1	none	0.0001279057538492
T077	T126	FALSE	FALSE	0	0	1	1	none	0.0001351807820614
T087	T126	FALSE	FALSE	0	0	1	1	none	0.0001324910838026
T095	T126	TRUE	TRUE	0	0	1	1	none	7.14030308318e-05
T099a	T126	TRUE	TRUE	0	0	1	1	none	7.03326399782e-05
T102	T126	FALSE	FALSE	0	0	1	1	none	7.93721091316e-05
T104	T126	FALSE	FALSE	0	0	1	1	none	0.0001297293747359
T105	T126	FALSE	FALSE	0	0	1	1	none	0.0001273318396815
T107	T126	FALSE	FALSE	0	0	1	1	none	7.71734842754e-05
S002	T156	FALSE	FALSE	0	0	1	1	none	5.65100044099e-05
S007	T156	FALSE	FALSE	0	0	1	1	none	3.76570009363e-05
S021	T156	FALSE	FALSE	0	0	1	1	none	5.74025582063e-05
S024	T156	FALSE	FALSE	0	0	1	1	none	5.77790773591e-05
S025	T156	FALSE	FALSE	0	0	1	1	none	6.13029081845e-05
S026	T156	FALSE	FALSE	0	0	1	1	none	5.78632961415e-05
S038	T156	FALSE	FALSE	0	0	1	1	none	9.6322199889e-06
S039	T156	FALSE	FALSE	0	0	1	1	none	5.91181221431e-05
S040	T156	FALSE	FALSE	0	0	1	1	none	0.0001137627264567
S042	T156	FALSE	FALSE	0	0	1	1	none	5.65774972131e-05
S071	T156	FALSE	FALSE	0	0	1	1	none	0.0001030406580775
S078	T156	FALSE	FALSE	0	0	1	1	none	5.88851447319e-05
S081	T156	FALSE	FALSE	0	0	1	1	none	5.78234329775e-05
S085	T156	FALSE	FALSE	0	0	1	1	none	0.0001059772572819
S087	T156	FALSE	FALSE	0	0	1	1	none	0.0001213928705334
S093	T156	FALSE	FALSE	0	0	1	1	none	9.42251666695e-05
S097	T156	FALSE	FALSE	0	0	1	1	none	5.82325870312e-05
S102	T156	FALSE	FALSE	0	0	1	1	none	0.0001127082969288
S106	T156	FALSE	FALSE	0	0	1	1	none	5.98738849579e-05
S130	T156	FALSE	FALSE	0	0	1	1	none	0.000118598073118
T009	T156	FALSE	FALSE	0	0	1	1	none	6.4773587438e-05
T010	T156	FALSE	FALSE	0	0	1	1	none	6.45515735223e-05
T013	T156	FALSE	FALSE	0	0	1	1	none	1.49257608728e-05
T014	T156	FALSE	FALSE	0	0	1	1	none	5.79218331155e-05
T020	T156	FALSE	FALSE	0	0	1	1	none	1.16539579799e-05
T021	T156	FALSE	FALSE	0	0	1	1	none	6.65179194383e-05
T028	T156	FALSE	FALSE	0	0	1	1	none	4.83458162045e-05
T035a	T156	FALSE	FALSE	0	0	1	1	none	0.0001173572283699
T035b	T156	FALSE	FALSE	0	0	1	1	none	6.08107130067e-05
T040	T156	FALSE	FALSE	0	0	1	1	none	6.15873015627e-05
T056	T156	FALSE	FALSE	0	0	1	1	none	6.95642495691e-05
T059	T156	FALSE	FALSE	0	0	1	1	none	0.0001187832222015
T065	T156	FALSE	FALSE	0	0	1	1	none	8.6249097234e-06
T069	T156	FALSE	FALSE	0	0	1	1	none	0.0001252321783489
T071	T156	FALSE	FALSE	0	0	1	1	none	3.81127830395e-05
T073	T156	FALSE	FALSE	0	0	1	1	none	6.65179194383e-05
T075	T156	FALSE	FALSE	0	0	1	1	none	5.73724609683e-05
T077	T156	FALSE	FALSE	0	0	1	1	none	6.58944426857e-05
T087	T156	FALSE	FALSE	0	0	1	1	none	6.32047444269e-05
T095	T156	FALSE	FALSE	0	0	1	1	none	0.0001191345857561
T099a	T156	FALSE	FALSE	0	0	1	1	none	0.0001180641949025
T102	T156	FALSE	FALSE	0	0	1	1	none	0.0001271036640559
T104	T156	FALSE	FALSE	0	0	1	1	none	4.4700478483e-05
T105	T156	FALSE	FALSE	0	0	1	1	none	9.8718632286e-06
T107	T156	FALSE	FALSE	0	0	1	1	none	0.0001249050391997
T126	T156	FALSE	FALSE	0	0	1	1	none	0.0001272689879475
S002	T159a	TRUE	TRUE	0	0	1	1	none	1.57835165196e-05
S007	T159a	TRUE	TRUE	0	0	1	1	none	5.49806687432e-05
S021	T159a	TRUE	TRUE	0	0	1	1	none	1.6676070316e-05
S024	T159a	TRUE	TRUE	0	0	1	1	none	1.70525894688e-05
S025	T159a	TRUE	TRUE	0	0	1	1	none	1.9329466789e-05
S026	T159a	TRUE	TRUE	0	0	1	1	none	6.692234044e-06
S038	T159a	TRUE	TRUE	0	0	1	1	none	5.93869679958e-05
S039	T159a	TRUE	TRUE	0	0	1	1	none	1.83916342528e-05
S040	T159a	TRUE	TRUE	0	0	1	1	none	0.0001153438373864
S042	T159a	TRUE	TRUE	0	0	1	1	none	1.58510093228e-05
S071	T159a	TRUE	TRUE	0	0	1	1	none	0.0001046217690072
S078	T159a	TRUE	TRUE	0	0	1	1	none	1.81586568416e-05
S081	T159a	TRUE	TRUE	0	0	1	1	none	1.70969450872e-05
S085	T159a	TRUE	TRUE	0	0	1	1	none	0.0001075583682116
S087	T159a	TRUE	TRUE	0	0	1	1	none	0.0001229739814631
S093	T159a	TRUE	TRUE	0	0	1	1	none	9.58062775992e-05
S097	T159a	TRUE	TRUE	0	0	1	1	none	1.62591456357e-05
S102	T159a	TRUE	TRUE	0	0	1	1	none	0.0001142894078585
S106	T159a	TRUE	TRUE	0	0	1	1	none	1.91473970676e-05
S130	T159a	TRUE	TRUE	0	0	1	1	none	0.0001201791840477
T009	T159a	TRUE	TRUE	0	1	1	1	desc	3.9628744313e-06
T010	T159a	TRUE	TRUE	0	1	1	1	desc	3.7408605156e-06
T013	T159a	FALSE	FALSE	0	0	1	1	none	6.46805088797e-05
T014	T159a	TRUE	TRUE	0	0	1	1	none	1.71953452252e-05
T020	T159a	TRUE	TRUE	0	0	1	1	none	6.14087059868e-05
T021	T159a	TRUE	TRUE	0	1	1	1	desc	5.7072064316e-06
T028	T159a	TRUE	TRUE	0	0	1	1	none	6.56694840114e-05
T035a	T159a	TRUE	TRUE	0	0	1	1	none	0.0001189383392996
T035b	T159a	TRUE	TRUE	0	1	1	1	desc	6.234767526e-07
T040	T159a	TRUE	TRUE	0	0	1	1	none	2.08608136724e-05
T056	T159a	FALSE	FALSE	0	1	1	1	desc	8.7535365624e-06
T059	T159a	TRUE	TRUE	0	0	1	1	none	0.0001203643331312
T065	T159a	TRUE	TRUE	0	0	1	1	none	5.83796577303e-05
T069	T159a	TRUE	TRUE	0	0	1	1	none	0.0001268132892786
T071	T159a	TRUE	TRUE	0	0	1	1	none	5.54364508464e-05
T073	T159a	TRUE	TRUE	0	1	1	1	desc	5.7072064316e-06
T075	T159a	TRUE	TRUE	0	0	1	1	none	6.02005254032e-05
T077	T159a	TRUE	TRUE	0	1	1	1	desc	5.083729679e-06
T087	T159a	TRUE	TRUE	0	1	1	1	desc	2.3940314202e-06
T095	T159a	TRUE	TRUE	0	0	1	1	none	0.0001207156966858
T099a	T159a	TRUE	TRUE	0	0	1	1	none	0.0001196453058322
T102	T159a	FALSE	FALSE	0	0	1	1	none	0.0001286847749856
T104	T159a	FALSE	FALSE	0	0	1	1	none	6.20241462899e-05
T105	T159a	FALSE	FALSE	0	0	1	1	none	5.96266112355e-05
T107	T159a	FALSE	FALSE	0	0	1	1	none	0.0001264861501294
T126	T159a	TRUE	TRUE	0	0	1	1	none	0.0001288500988772
T156	T159a	FALSE	FALSE	0	0	1	1	none	5.95637595015e-05
S002	T182	FALSE	FALSE	0	0	1	1	none	5.58472932713e-05
S007	T182	FALSE	FALSE	0	0	1	1	none	3.69942897977e-05
S021	T182	FALSE	FALSE	0	0	1	1	none	5.67398470677e-05
S024	T182	FALSE	FALSE	0	0	1	1	none	5.71163662205e-05
S025	T182	FALSE	FALSE	0	0	1	1	none	6.06401970459e-05
S026	T182	FALSE	FALSE	0	0	1	1	none	5.72005850029e-05
S038	T182	FALSE	FALSE	0	0	1	1	none	8.9695088503e-06
S039	T182	FALSE	FALSE	0	0	1	1	none	5.84554110045e-05
S040	T182	FALSE	FALSE	0	0	1	1	none	0.0001131000153181
S042	T182	FALSE	FALSE	0	0	1	1	none	5.59147860745e-05
S071	T182	FALSE	FALSE	0	0	1	1	none	0.0001023779469389
S078	T182	FALSE	FALSE	0	0	1	1	none	5.82224335933e-05
S081	T182	FALSE	FALSE	0	0	1	1	none	5.71607218389e-05
S085	T182	FALSE	FALSE	0	0	1	1	none	0.0001053145461433
S087	T182	FALSE	FALSE	0	0	1	1	none	0.0001207301593948
S093	T182	FALSE	FALSE	0	0	1	1	none	9.35624555309e-05
S097	T182	FALSE	FALSE	0	0	1	1	none	5.75698758926e-05
S102	T182	FALSE	FALSE	0	0	1	1	none	0.0001120455857902
S106	T182	FALSE	FALSE	0	0	1	1	none	5.92111738193e-05
S130	T182	FALSE	FALSE	0	0	1	1	none	0.0001179353619794
T009	T182	FALSE	FALSE	0	0	1	1	none	6.41108762994e-05
T010	T182	FALSE	FALSE	0	0	1	1	none	6.38888623837e-05
T013	T182	FALSE	FALSE	0	0	1	1	none	1.42630497342e-05
T014	T182	FALSE	FALSE	0	0	1	1	none	5.72591219769e-05
T020	T182	FALSE	FALSE	0	0	1	1	none	1.09912468413e-05
T021	T182	FALSE	FALSE	0	0	1	1	none	6.58552082997e-05
T028	T182	FALSE	FALSE	0	0	1	1	none	4.76831050659e-05
T035a	T182	FALSE	FALSE	0	0	1	1	none	0.0001166945172313
T035b	T182	FALSE	FALSE	0	0	1	1	none	6.01480018681e-05
T040	T182	FALSE	FALSE	0	0	1	1	none	6.09245904241e-05
T056	T182	FALSE	FALSE	0	0	1	1	none	6.89015384305e-05
T059	T182	FALSE	FALSE	0	0	1	1	none	0.0001181205110629
T065	T182	FALSE	FALSE	0	0	1	1	none	7.9621985848e-06
T069	T182	FALSE	FALSE	0	0	1	1	none	0.0001245694672103
T071	T182	FALSE	FALSE	0	0	1	1	none	3.74500719009e-05
T073	T182	FALSE	FALSE	0	0	1	1	none	6.58552082997e-05
T075	T182	FALSE	FALSE	0	0	1	1	none	5.67097498297e-05
T077	T182	FALSE	FALSE	0	0	1	1	none	6.52317315471e-05
T087	T182	FALSE	FALSE	0	0	1	1	none	6.25420332883e-05
T095	T182	FALSE	FALSE	0	0	1	1	none	0.0001184718746175
T099a	T182	FALSE	FALSE	0	0	1	1	none	0.0001174014837639
T102	T182	FALSE	FALSE	0	0	1	1	none	0.0001264409529173
T104	T182	FALSE	FALSE	0	0	1	1	none	4.40377673444e-05
T105	T182	FALSE	FALSE	0	0	1	1	none	9.20915209e-06
T107	T182	FALSE	FALSE	0	0	1	1	none	0.0001242423280611
T126	T182	FALSE	FALSE	0	0	1	1	none	0.0001266062768089
T156	T182	FALSE	FALSE	0	0	1	1	none	7.3287422802e-06
T159a	T182	FALSE	FALSE	0	0	1	1	none	5.89010483629e-05
S002	T188	TRUE	TRUE	0	0	1	1	none	5.84271005198e-05
S007	T188	TRUE	TRUE	0	0	1	1	none	3.27236913282e-05
S021	T188	TRUE	TRUE	0	0	1	1	none	5.93196543162e-05
S024	T188	TRUE	TRUE	0	0	1	1	none	5.9696173469e-05
S025	T188	TRUE	TRUE	0	0	1	1	none	6.32200042944e-05
S026	T188	TRUE	TRUE	0	0	1	1	none	5.97803922514e-05
S038	T188	TRUE	TRUE	0	0	1	1	none	4.39803962988e-05
S039	T188	TRUE	TRUE	0	0	1	1	none	6.1035218253e-05
S040	T188	TRUE	TRUE	0	0	1	1	none	0.0001156798225666
S042	T188	TRUE	TRUE	0	0	1	1	none	5.8494593323e-05
S071	T188	TRUE	TRUE	0	0	1	1	none	0.0001049577541874
S078	T188	TRUE	TRUE	0	0	1	1	none	6.08022408418e-05
S081	T188	TRUE	TRUE	0	0	1	1	none	5.97405290874e-05
S085	T188	TRUE	TRUE	0	0	1	1	none	0.0001078943533918
S087	T188	TRUE	TRUE	0	0	1	1	none	0.0001233099666433
S093	T188	TRUE	TRUE	0	0	1	1	none	9.61422627794e-05
S097	T188	TRUE	TRUE	0	0	1	1	none	6.01496831411e-05
S102	T188	TRUE	TRUE	0	0	1	1	none	0.0001146253930387
S106	T188	TRUE	TRUE	0	0	1	1	none	6.17909810678e-05
S130	T188	TRUE	TRUE	0	0	1	1	none	0.0001205151692279
T009	T188	FALSE	FALSE	0	0	1	1	none	6.66906835479e-05
T010	T188	FALSE	FALSE	0	0	1	1	none	6.64686696322e-05
T013	T188	FALSE	FALSE	0	0	1	1	none	4.92739371827e-05
T014	T188	TRUE	TRUE	0	0	1	1	none	5.98389292254e-05
T020	T188	TRUE	TRUE	0	0	1	1	none	4.60021342898e-05
T021	T188	FALSE	FALSE	0	0	1	1	none	6.84350155482e-05
T028	T188	TRUE	TRUE	0	0	1	1	none	3.12439699e-05
T035a	T188	TRUE	TRUE	0	0	1	1	none	0.0001192743244798
T035b	T188	FALSE	FALSE	0	0	1	1	none	6.27278091166e-05
T040	T188	TRUE	TRUE	0	0	1	1	none	6.35043976726e-05
T056	T188	FALSE	FALSE	0	0	1	1	none	7.1481345679e-05
T059	T188	TRUE	TRUE	0	0	1	1	none	0.0001207003183114
T065	T188	TRUE	TRUE	0	0	1	1	none	4.29730860333e-05
T069	T188	TRUE	TRUE	0	0	1	1	none	0.0001271492744588
T071	T188	TRUE	TRUE	0	0	1	1	none	3.1554827505e-05
T073	T188	FALSE	FALSE	0	0	1	1	none	6.84350155482e-05
T075	T188	TRUE	TRUE	0	0	1	1	none	5.92895570782e-05
T077	T188	FALSE	FALSE	0	0	1	1	none	6.78115387956e-05
T087	T188	FALSE	FALSE	0	0	1	1	none	6.51218405368e-05
T095	T188	TRUE	TRUE	0	0	1	1	none	0.000121051681866
T099a	T188	TRUE	TRUE	0	0	1	1	none	0.0001199812910124
T102	T188	FALSE	FALSE	0	0	1	1	none	0.0001290207601658
T104	T188	FALSE	FALSE	0	0	1	1	none	3.81425229485e-05
T105	T188	FALSE	FALSE	0	0	1	1	none	4.42200395385e-05
T107	T188	FALSE	FALSE	0	0	1	1	none	0.0001268221353096
T126	T188	TRUE	TRUE	0	0	1	1	none	0.0001291860840574
T156	T188	FALSE	FALSE	0	0	1	1	none	4.41571878045e-05
T159a	T188	TRUE	TRUE	0	0	1	1	none	6.14808556114e-05
T182	T188	FALSE	FALSE	0	0	1	1	none	4.34944766659e-05
S002	T192	FALSE	FALSE	0	0	1	1	none	0.0001347389631047
S007	T192	FALSE	FALSE	0	0	1	1	none	0.0001316285165083
S021	T192	FALSE	FALSE	0	0	1	1	none	0.0001356315169011
S024	T192	FALSE	FALSE	0	0	1	1	none	0.0001360080360539
S025	T192	FALSE	FALSE	0	0	1	1	none	0.0001395318668793
S026	T192	FALSE	FALSE	0	0	1	1	none	0.0001360922548363
S038	T192	FALSE	FALSE	0	0	1	1	none	0.0001360348157609
S039	T192	FALSE	FALSE	0	0	1	1	none	0.0001373470808379
S040	T192	FALSE	FALSE	0	0	1	1	none	6.09707203055e-05
S042	T192	FALSE	FALSE	0	0	1	1	none	0.0001348064559079
S071	T192	FALSE	FALSE	0	0	1	1	none	3.44179026943e-05
S078	T192	FALSE	FALSE	0	0	1	1	none	0.0001371141034267
S081	T192	FALSE	FALSE	0	0	1	1	none	0.0001360523916723
S085	T192	FALSE	FALSE	0	0	1	1	none	6.71883216767e-05
S087	T192	FALSE	FALSE	0	0	1	1	none	8.26039349282e-05
S093	T192	FALSE	FALSE	0	0	1	1	none	5.54362310643e-05
S097	T192	FALSE	FALSE	0	0	1	1	none	0.000136461545726
S102	T192	FALSE	FALSE	0	0	1	1	none	5.99162907776e-05
S106	T192	FALSE	FALSE	0	0	1	1	none	0.0001381028436527
S130	T192	FALSE	FALSE	0	0	1	1	none	7.98091375128e-05
T009	T192	FALSE	FALSE	0	0	1	1	none	0.0001430025461328
T010	T192	FALSE	FALSE	0	0	1	1	none	0.0001427805322171
T013	T192	FALSE	FALSE	0	0	1	1	none	0.0001413283566448
T014	T192	FALSE	FALSE	0	0	1	1	none	0.0001361507918103
T020	T192	FALSE	FALSE	0	0	1	1	none	0.0001380565537519
T021	T192	FALSE	FALSE	0	0	1	1	none	0.0001447468781331
T028	T192	FALSE	FALSE	0	0	1	1	none	0.0001423173317765
T035a	T192	FALSE	FALSE	0	0	1	1	none	7.85682927647e-05
T035b	T192	FALSE	FALSE	0	0	1	1	none	0.0001390396717015
T040	T192	FALSE	FALSE	0	0	1	1	none	0.0001398162602575
T056	T192	FALSE	FALSE	0	0	1	1	none	0.0001477932082639
T059	T192	FALSE	FALSE	0	0	1	1	none	6.59912160503e-05
T065	T192	FALSE	FALSE	0	0	1	1	none	0.0001350275054954
T069	T192	FALSE	FALSE	0	0	1	1	none	5.45402451577e-05
T071	T192	FALSE	FALSE	0	0	1	1	none	0.0001320842986115
T073	T192	FALSE	FALSE	0	0	1	1	none	0.0001447468781331
T075	T192	FALSE	FALSE	0	0	1	1	none	0.0001368483731683
T077	T192	FALSE	FALSE	0	0	1	1	none	0.0001441234013805
T087	T192	FALSE	FALSE	0	0	1	1	none	0.0001414337031217
T095	T192	FALSE	FALSE	0	0	1	1	none	8.03456501509e-05
T099a	T192	FALSE	FALSE	0	0	1	1	none	7.92752592973e-05
T102	T192	FALSE	FALSE	0	0	1	1	none	8.83147284507e-05
T104	T192	FALSE	FALSE	0	0	1	1	none	0.000138671994055
T105	T192	FALSE	FALSE	0	0	1	1	none	0.0001362744590006
T107	T192	FALSE	FALSE	0	0	1	1	none	8.61161035945e-05
T126	T192	TRUE	TRUE	1	0	1	1	anc	8.374215353e-07
T156	T192	FALSE	FALSE	0	0	1	1	none	0.0001362116072666
T159a	T192	FALSE	FALSE	0	0	1	1	none	0.0001377927181963
T182	T192	FALSE	FALSE	0	0	1	1	none	0.000135548896128
T188	T192	FALSE	FALSE	0	0	1	1	none	0.0001381287033765
S002	T223	FALSE	FALSE	0	0	1	1	none	5.64707700239e-05
S007	T223	FALSE	FALSE	0	0	1	1	none	3.76177665503e-05
S021	T223	FALSE	FALSE	0	0	1	1	none	5.73633238203e-05
S024	T223	FALSE	FALSE	0	0	1	1	none	5.77398429731e-05
S025	T223	FALSE	FALSE	0	0	1	1	none	6.12636737985e-05
S026	T223	FALSE	FALSE	0	0	1	1	none	5.78240617555e-05
S038	T223	FALSE	FALSE	0	0	1	1	none	9.5929856029e-06
S039	T223	FALSE	FALSE	0	0	1	1	none	5.90788877571e-05
S040	T223	FALSE	FALSE	0	0	1	1	none	0.0001137234920707
S042	T223	FALSE	FALSE	0	0	1	1	none	5.65382628271e-05
S071	T223	FALSE	FALSE	0	0	1	1	none	0.0001030014236915
S078	T223	FALSE	FALSE	0	0	1	1	none	5.88459103459e-05
S081	T223	FALSE	FALSE	0	0	1	1	none	5.77841985915e-05
S085	T223	FALSE	FALSE	0	0	1	1	none	0.0001059380228959
S087	T223	FALSE	FALSE	0	0	1	1	none	0.0001213536361474
S093	T223	FALSE	FALSE	0	0	1	1	none	9.41859322835e-05
S097	T223	FALSE	FALSE	0	0	1	1	none	5.81933526452e-05
S102	T223	FALSE	FALSE	0	0	1	1	none	0.0001126690625428
S106	T223	FALSE	FALSE	0	0	1	1	none	5.98346505719e-05
S130	T223	FALSE	FALSE	0	0	1	1	none	0.000118558838732
T009	T223	FALSE	FALSE	0	0	1	1	none	6.4734353052e-05
T010	T223	FALSE	FALSE	0	0	1	1	none	6.45123391363e-05
T013	T223	FALSE	FALSE	0	0	1	1	none	1.48865264868e-05
T014	T223	FALSE	FALSE	0	0	1	1	none	5.78825987295e-05
T020	T223	FALSE	FALSE	0	0	1	1	none	1.16147235939e-05
T021	T223	FALSE	FALSE	0	0	1	1	none	6.64786850523e-05
T028	T223	FALSE	FALSE	0	0	1	1	none	4.83065818185e-05
T035a	T223	FALSE	FALSE	0	0	1	1	none	0.0001173179939839
T035b	T223	FALSE	FALSE	0	0	1	1	none	6.07714786207e-05
T040	T223	FALSE	FALSE	0	0	1	1	none	6.15480671767e-05
T056	T223	FALSE	FALSE	0	0	1	1	none	6.95250151831e-05
T059	T223	FALSE	FALSE	0	0	1	1	none	0.0001187439878155
T065	T223	FALSE	FALSE	0	0	1	1	none	8.5856753374e-06
T069	T223	FALSE	FALSE	0	0	1	1	none	0.0001251929439629
T071	T223	FALSE	FALSE	0	0	1	1	none	3.80735486535e-05
T073	T223	FALSE	FALSE	0	0	1	1	none	6.64786850523e-05
T075	T223	FALSE	FALSE	0	0	1	1	none	5.73332265823e-05
T077	T223	FALSE	FALSE	0	0	1	1	none	6.58552082997e-05
T087	T223	FALSE	FALSE	0	0	1	1	none	6.31655100409e-05
T095	T223	FALSE	FALSE	0	0	1	1	none	0.0001190953513701
T099a	T223	FALSE	FALSE	0	0	1	1	none	0.0001180249605165
T102	T223	FALSE	FALSE	0	0	1	1	none	0.0001270644296699
T104	T223	FALSE	FALSE	0	0	1	1	none	4.4661244097e-05
T105	T223	FALSE	FALSE	0	0	1	1	none	9.8326288426e-06
T107	T223	FALSE	FALSE	0	0	1	1	none	0.0001248658048137
T126	T223	FALSE	FALSE	0	0	1	1	none	0.0001272297535615
T156	T223	FALSE	FALSE	0	0	1	1	none	7.9522190328e-06
T159a	T223	FALSE	FALSE	0	0	1	1	none	5.95245251155e-05
T182	T223	FALSE	FALSE	0	0	1	1	none	3.117383763e-06
T188	T223	FALSE	FALSE	0	0	1	1	none	4.41179534185e-05
T192	T223	FALSE	FALSE	0	0	1	1	none	0.0001361723728806
S002	T225	FALSE	FALSE	0	0	1	1	none	6.22210432051e-05
S007	T225	FALSE	FALSE	0	0	1	1	none	4.33680397315e-05
S021	T225	FALSE	FALSE	0	0	1	1	none	6.31135970015e-05
S024	T225	FALSE	FALSE	0	0	1	1	none	6.34901161543e-05
S025	T225	FALSE	FALSE	0	0	1	1	none	6.70139469797e-05
S026	T225	FALSE	FALSE	0	0	1	1	none	6.35743349367e-05
S038	T225	FALSE	FALSE	0	0	1	1	none	1.53432587841e-05
S039	T225	FALSE	FALSE	0	0	1	1	none	6.48291609383e-05
S040	T225	FALSE	FALSE	0	0	1	1	none	0.0001194737652519
S042	T225	FALSE	FALSE	0	0	1	1	none	6.22885360083e-05
S071	T225	FALSE	FALSE	0	0	1	1	none	0.0001087516968727
S078	T225	FALSE	FALSE	0	0	1	1	none	6.45961835271e-05
S081	T225	FALSE	FALSE	0	0	1	1	none	6.35344717727e-05
S085	T225	FALSE	FALSE	0	0	1	1	none	0.0001116882960771
S087	T225	FALSE	FALSE	0	0	1	1	none	0.0001271039093286
S093	T225	FALSE	FALSE	0	0	1	1	none	9.99362054647e-05
S097	T225	FALSE	FALSE	0	0	1	1	none	6.39436258264e-05
S102	T225	FALSE	FALSE	0	0	1	1	none	0.000118419335724
S106	T225	FALSE	FALSE	0	0	1	1	none	6.55849237531e-05
S130	T225	FALSE	FALSE	0	0	1	1	none	0.0001243091119132
T009	T225	FALSE	FALSE	0	0	1	1	none	7.04846262332e-05
T010	T225	FALSE	FALSE	0	0	1	1	none	7.02626123175e-05
T013	T225	FALSE	FALSE	0	0	1	1	none	2.0636799668e-05
T014	T225	FALSE	FALSE	0	0	1	1	none	6.36328719107e-05
T020	T225	FALSE	FALSE	0	0	1	1	none	1.73649967751e-05
T021	T225	FALSE	FALSE	0	0	1	1	none	7.22289582335e-05
T028	T225	FALSE	FALSE	0	0	1	1	none	5.40568549997e-05
T035a	T225	FALSE	FALSE	0	0	1	1	none	0.0001230682671651
T035b	T225	FALSE	FALSE	0	0	1	1	none	6.65217518019e-05
T040	T225	FALSE	FALSE	0	0	1	1	none	6.72983403579e-05
T056	T225	FALSE	FALSE	0	0	1	1	none	7.52752883643e-05
T059	T225	FALSE	FALSE	0	0	1	1	none	0.0001244942609967
T065	T225	FALSE	FALSE	0	0	1	1	none	1.43359485186e-05
T069	T225	FALSE	FALSE	0	0	1	1	none	0.0001309432171441
T071	T225	FALSE	FALSE	0	0	1	1	none	4.38238218347e-05
T073	T225	FALSE	FALSE	0	0	1	1	none	7.22289582335e-05
T075	T225	FALSE	FALSE	0	0	1	1	none	6.30834997635e-05
T077	T225	FALSE	FALSE	0	0	1	1	none	7.16054814809e-05
T087	T225	FALSE	FALSE	0	0	1	1	none	6.89157832221e-05
T095	T225	FALSE	FALSE	0	0	1	1	none	0.0001248456245513
T099a	T225	FALSE	FALSE	0	0	1	1	none	0.0001237752336977
T102	T225	FALSE	FALSE	0	0	1	1	none	0.0001328147028511
T104	T225	FALSE	FALSE	0	0	1	1	none	5.04115172782e-05
T105	T225	FALSE	FALSE	0	0	1	1	none	1.55829020238e-05
T107	T225	FALSE	FALSE	0	0	1	1	none	0.0001306160779949
T126	T225	FALSE	FALSE	0	0	1	1	none	0.0001329800267427
T156	T225	FALSE	FALSE	0	0	1	1	none	8.2049458056e-06
T159a	T225	FALSE	FALSE	0	0	1	1	none	6.52747982967e-05
T182	T225	FALSE	FALSE	0	0	1	1	none	1.30397810754e-05
T188	T225	FALSE	FALSE	0	0	1	1	none	4.98682265997e-05
T192	T225	FALSE	FALSE	0	0	1	1	none	0.0001419226460618
T223	T225	FALSE	FALSE	0	0	1	1	none	1.3663257828e-05
S002	T230	FALSE	FALSE	0	0	1	1	none	1.95243770352e-05
S007	T230	FALSE	FALSE	0	0	1	1	none	5.87215292588e-05
S021	T230	FALSE	FALSE	0	0	1	1	none	2.04169308316e-05
S024	T230	FALSE	FALSE	0	0	1	1	none	2.07934499844e-05
S025	T230	FALSE	FALSE	0	0	1	1	none	2.30703273046e-05
S026	T230	FALSE	FALSE	0	0	1	1	none	1.04330945596e-05
S038	T230	FALSE	FALSE	0	0	1	1	none	6.31278285114e-05
S039	T230	FALSE	FALSE	0	0	1	1	none	2.21324947684e-05
S040	T230	FALSE	FALSE	0	0	1	1	none	0.000119084697902
S042	T230	FALSE	FALSE	0	0	1	1	none	1.95918698384e-05
S071	T230	FALSE	FALSE	0	0	1	1	none	0.0001083626295228
S078	T230	FALSE	FALSE	0	0	1	1	none	2.18995173572e-05
S081	T230	FALSE	FALSE	0	0	1	1	none	2.08378056028e-05
S085	T230	FALSE	FALSE	0	0	1	1	none	0.0001112992287272
S087	T230	FALSE	FALSE	0	0	1	1	none	0.0001267148419787
S093	T230	FALSE	FALSE	0	0	1	1	none	9.95471381148e-05
S097	T230	FALSE	FALSE	0	0	1	1	none	2.00000061513e-05
S102	T230	FALSE	FALSE	0	0	1	1	none	0.0001180302683741
S106	T230	FALSE	FALSE	0	0	1	1	none	2.28882575832e-05
S130	T230	FALSE	FALSE	0	0	1	1	none	0.0001239200445633
T009	T230	TRUE	TRUE	0	0	1	1	none	2.7159209261e-06
T010	T230	TRUE	TRUE	0	0	1	1	none	2.4939070104e-06
T013	T230	FALSE	FALSE	0	0	1	1	none	6.84213693953e-05
T014	T230	FALSE	FALSE	0	0	1	1	none	2.09362057408e-05
T020	T230	FALSE	FALSE	0	0	1	1	none	6.51495665024e-05
T021	T230	TRUE	TRUE	0	0	1	1	none	4.4602529264e-06
T028	T230	FALSE	FALSE	0	0	1	1	none	6.9410344527e-05
T035a	T230	FALSE	FALSE	0	0	1	1	none	0.0001226791998152
T035b	T230	FALSE	FALSE	0	0	1	1	none	3.7408605156e-06
T040	T230	FALSE	FALSE	0	0	1	1	none	2.4601674188e-05
T056	T230	FALSE	FALSE	0	0	1	1	none	7.5065830572e-06
T059	T230	FALSE	FALSE	0	0	1	1	none	0.0001241051936468
T065	T230	FALSE	FALSE	0	0	1	1	none	6.21205182459e-05
T069	T230	FALSE	FALSE	0	0	1	1	none	0.0001305541497942
T071	T230	FALSE	FALSE	0	0	1	1	none	5.9177311362e-05
T073	T230	TRUE	TRUE	0	0	1	1	none	4.4602529264e-06
T075	T230	FALSE	FALSE	0	0	1	1	none	6.39413859188e-05
T077	T230	TRUE	TRUE	0	0	1	1	none	3.8367761738e-06
T087	T230	TRUE	TRUE	0	0	1	1	none	2.3940314202e-06
T095	T230	FALSE	FALSE	0	0	1	1	none	0.0001244565572014
T099a	T230	FALSE	FALSE	0	0	1	1	none	0.0001233861663478
T102	T230	FALSE	FALSE	0	0	1	1	none	0.0001324256355012
T104	T230	FALSE	FALSE	0	0	1	1	none	6.57650068055e-05
T105	T230	FALSE	FALSE	0	0	1	1	none	6.33674717511e-05
T107	T230	FALSE	FALSE	0	0	1	1	none	0.000130227010645
T126	T230	FALSE	FALSE	0	0	1	1	none	0.0001325909593928
T156	T230	FALSE	FALSE	0	0	1	1	none	6.33046200171e-05
T159a	T230	TRUE	TRUE	1	0	1	1	anc	2.4939070104e-06
T182	T230	FALSE	FALSE	0	0	1	1	none	6.26419088785e-05
T188	T230	FALSE	FALSE	0	0	1	1	none	6.5221716127e-05
T192	T230	FALSE	FALSE	0	0	1	1	none	0.0001415335787119
T223	T230	FALSE	FALSE	0	0	1	1	none	6.32653856311e-05
T225	T230	FALSE	FALSE	0	0	1	1	none	6.90156588123e-05
S002	T232	TRUE	TRUE	0	0	1	1	none	0.0001227939016328
S007	T232	TRUE	TRUE	0	0	1	1	none	0.0001196834550364
S021	T232	TRUE	TRUE	0	0	1	1	none	0.0001236864554292
S024	T232	TRUE	TRUE	0	0	1	1	none	0.000124062974582
S025	T232	TRUE	TRUE	0	0	1	1	none	0.0001275868054074
S026	T232	TRUE	TRUE	0	0	1	1	none	0.0001241471933644
S038	T232	TRUE	TRUE	0	0	1	1	none	0.000124089754289
S039	T232	TRUE	TRUE	0	0	1	1	none	0.000125402019366
S040	T232	TRUE	TRUE	0	0	1	1	none	4.90256588336e-05
S042	T232	TRUE	TRUE	0	0	1	1	none	0.000122861394436
S071	T232	TRUE	TRUE	0	0	1	1	none	2.24728412224e-05
S078	T232	TRUE	TRUE	0	0	1	1	none	0.0001251690419548
S081	T232	TRUE	TRUE	0	0	1	1	none	0.0001241073302004
S085	T232	TRUE	TRUE	0	0	1	1	none	5.52432602048e-05
S087	T232	TRUE	TRUE	0	0	1	1	none	7.06588734563e-05
S093	T232	TRUE	TRUE	0	0	1	1	none	4.34911695924e-05
S097	T232	TRUE	TRUE	0	0	1	1	none	0.0001245164842541
S102	T232	TRUE	TRUE	0	0	1	1	none	4.79712293057e-05
S106	T232	TRUE	TRUE	0	0	1	1	none	0.0001261577821808
S130	T232	TRUE	TRUE	0	0	1	1	none	6.78640760409e-05
T009	T232	FALSE	FALSE	0	0	1	1	none	0.0001310574846609
T010	T232	FALSE	FALSE	0	0	1	1	none	0.0001308354707452
T013	T232	FALSE	FALSE	0	0	1	1	none	0.0001293832951729
T014	T232	TRUE	TRUE	0	0	1	1	none	0.0001242057303384
T020	T232	TRUE	TRUE	0	0	1	1	none	0.00012611149228
T021	T232	FALSE	FALSE	0	0	1	1	none	0.0001328018166612
T028	T232	TRUE	TRUE	0	0	1	1	none	0.0001303722703046
T035a	T232	TRUE	TRUE	0	0	1	1	none	6.66232312928e-05
T035b	T232	FALSE	FALSE	0	0	1	1	none	0.0001270946102296
T040	T232	TRUE	TRUE	0	0	1	1	none	0.0001278711987856
T056	T232	FALSE	FALSE	0	0	1	1	none	0.000135848146792
T059	T232	TRUE	TRUE	0	0	1	1	none	5.40461545784e-05
T065	T232	TRUE	TRUE	0	0	1	1	none	0.0001230824440235
T069	T232	TRUE	TRUE	0	0	1	1	none	4.25951836858e-05
T071	T232	TRUE	TRUE	0	0	1	1	none	0.0001201392371396
T073	T232	FALSE	FALSE	0	0	1	1	none	0.0001328018166612
T075	T232	TRUE	TRUE	0	0	1	1	none	0.0001249033116964
T077	T232	FALSE	FALSE	0	0	1	1	none	0.0001321783399086
T087	T232	FALSE	FALSE	0	0	1	1	none	0.0001294886416498
T095	T232	TRUE	TRUE	0	0	1	1	none	6.8400588679e-05
T099a	T232	TRUE	TRUE	0	0	1	1	none	6.73301978254e-05
T102	T232	FALSE	FALSE	0	0	1	1	none	7.63696669788e-05
T104	T232	FALSE	FALSE	0	0	1	1	none	0.0001267269325831
T105	T232	FALSE	FALSE	0	0	1	1	none	0.0001243293975287
T107	T232	FALSE	FALSE	0	0	1	1	none	7.41710421226e-05
T126	T232	TRUE	TRUE	0	0	1	1	none	4.3517956244e-06
T156	T232	FALSE	FALSE	0	0	1	1	none	0.0001242665457947
T159a	T232	TRUE	TRUE	0	0	1	1	none	0.0001258476567244
T182	T232	FALSE	FALSE	0	0	1	1	none	0.0001236038346561
T188	T232	TRUE	TRUE	0	0	1	1	none	0.0001261836419046
T192	T232	FALSE	FALSE	0	0	1	1	none	1.32944149435e-05
T223	T232	FALSE	FALSE	0	0	1	1	none	0.0001242273114087
T225	T232	FALSE	FALSE	0	0	1	1	none	0.0001299775845899
T230	T232	FALSE	FALSE	0	0	1	1	none	0.00012958851724
S002	T241	FALSE	FALSE	0	0	1	1	none	7.14564906324e-05
S007	T241	FALSE	FALSE	0	0	1	1	none	5.26034871588e-05
S021	T241	FALSE	FALSE	0	0	1	1	none	7.23490444288e-05
S024	T241	FALSE	FALSE	0	0	1	1	none	7.27255635816e-05
S025	T241	FALSE	FALSE	0	0	1	1	none	7.6249394407e-05
S026	T241	FALSE	FALSE	0	0	1	1	none	7.2809782364e-05
S038	T241	FALSE	FALSE	0	0	1	1	none	2.25301857534e-05
S039	T241	FALSE	FALSE	0	0	1	1	none	7.40646083656e-05
S040	T241	FALSE	FALSE	0	0	1	1	none	0.0001287092126792
S042	T241	FALSE	FALSE	0	0	1	1	none	7.15239834356e-05
S071	T241	FALSE	FALSE	0	0	1	1	none	0.0001179871443
S078	T241	FALSE	FALSE	0	0	1	1	none	7.38316309544e-05
S081	T241	FALSE	FALSE	0	0	1	1	none	7.27699192e-05
S085	T241	FALSE	FALSE	0	0	1	1	none	0.0001209237435044
S087	T241	FALSE	FALSE	0	0	1	1	none	0.0001363393567559
S093	T241	FALSE	FALSE	0	0	1	1	none	0.000109171652892
S097	T241	FALSE	FALSE	0	0	1	1	none	7.31790732537e-05
S102	T241	FALSE	FALSE	0	0	1	1	none	0.0001276547831513
S106	T241	FALSE	FALSE	0	0	1	1	none	7.48203711804e-05
S130	T241	FALSE	FALSE	0	0	1	1	none	0.0001335445593405
T009	T241	FALSE	FALSE	0	0	1	1	none	7.97200736605e-05
T010	T241	FALSE	FALSE	0	0	1	1	none	7.94980597448e-05
T013	T241	FALSE	FALSE	0	0	1	1	none	1.43668620475e-05
T014	T241	FALSE	FALSE	0	0	1	1	none	7.2868319338e-05
T020	T241	FALSE	FALSE	0	0	1	1	none	2.45519237444e-05
T021	T241	FALSE	FALSE	0	0	1	1	none	8.14644056608e-05
T028	T241	FALSE	FALSE	0	0	1	1	none	6.3292302427e-05
T035a	T241	FALSE	FALSE	0	0	1	1	none	0.0001323037145924
T035b	T241	FALSE	FALSE	0	0	1	1	none	7.57571992292e-05
T040	T241	FALSE	FALSE	0	0	1	1	none	7.65337877852e-05
T056	T241	FALSE	FALSE	0	0	1	1	none	8.45107357916e-05
T059	T241	FALSE	FALSE	0	0	1	1	none	0.000133729708424
T065	T241	FALSE	FALSE	0	0	1	1	none	1.86244950041e-05
T069	T241	FALSE	FALSE	0	0	1	1	none	0.0001401786645714
T071	T241	FALSE	FALSE	0	0	1	1	none	5.3059269262e-05
T073	T241	FALSE	FALSE	0	0	1	1	none	8.14644056608e-05
T075	T241	FALSE	FALSE	0	0	1	1	none	7.23189471908e-05
T077	T241	FALSE	FALSE	0	0	1	1	none	8.08409289082e-05
T087	T241	FALSE	FALSE	0	0	1	1	none	7.81512306494e-05
T095	T241	FALSE	FALSE	0	0	1	1	none	0.0001340810719786
T099a	T241	FALSE	FALSE	0	0	1	1	none	0.000133010681125
T102	T241	FALSE	FALSE	0	0	1	1	none	0.0001420501502784
T104	T241	FALSE	FALSE	0	0	1	1	none	5.96469647055e-05
T105	T241	FALSE	FALSE	0	0	1	1	none	1.98714485093e-05
T107	T241	FALSE	FALSE	0	0	1	1	none	0.0001398515254222
T126	T241	FALSE	FALSE	0	0	1	1	none	0.00014221547417
T156	T241	FALSE	FALSE	0	0	1	1	none	2.47554977171e-05
T159a	T241	FALSE	FALSE	0	0	1	1	none	7.4510245724e-05
T182	T241	FALSE	FALSE	0	0	1	1	none	2.40927865785e-05
T188	T241	FALSE	FALSE	0	0	1	1	none	5.9103674027e-05
T192	T241	FALSE	FALSE	0	0	1	1	none	0.0001511580934891
T223	T241	FALSE	FALSE	0	0	1	1	none	2.47162633311e-05
T225	T241	FALSE	FALSE	0	0	1	1	none	3.04665365123e-05
T230	T241	FALSE	FALSE	0	0	1	1	none	7.82511062396e-05
T232	T241	FALSE	FALSE	0	0	1	1	none	0.0001392130320172
S002	T270	FALSE	FALSE	0	0	1	1	none	0.0001246643318906
S007	T270	FALSE	FALSE	0	0	1	1	none	0.0001215538852942
S021	T270	FALSE	FALSE	0	0	1	1	none	0.000125556885687
S024	T270	FALSE	FALSE	0	0	1	1	none	0.0001259334048398
S025	T270	FALSE	FALSE	0	0	1	1	none	0.0001294572356652
S026	T270	FALSE	FALSE	0	0	1	1	none	0.0001260176236222
S038	T270	FALSE	FALSE	0	0	1	1	none	0.0001259601845468
S039	T270	FALSE	FALSE	0	0	1	1	none	0.0001272724496238
S040	T270	FALSE	FALSE	0	0	1	1	none	5.08960890914e-05
S042	T270	FALSE	FALSE	0	0	1	1	none	0.0001247318246938
S071	T270	FALSE	FALSE	0	0	1	1	none	2.43432714802e-05
S078	T270	FALSE	FALSE	0	0	1	1	none	0.0001270394722126
S081	T270	FALSE	FALSE	0	0	1	1	none	0.0001259777604582
S085	T270	FALSE	FALSE	0	0	1	1	none	5.71136904626e-05
S087	T270	FALSE	FALSE	0	0	1	1	none	7.25293037141e-05
S093	T270	FALSE	FALSE	0	0	1	1	none	4.53615998502e-05
S097	T270	FALSE	FALSE	0	0	1	1	none	0.0001263869145119
S102	T270	FALSE	FALSE	0	0	1	1	none	4.98416595635e-05
S106	T270	FALSE	FALSE	0	0	1	1	none	0.0001280282124386
S130	T270	FALSE	FALSE	0	0	1	1	none	6.97345062987e-05
T009	T270	FALSE	FALSE	0	0	1	1	none	0.0001329279149187
T010	T270	FALSE	FALSE	0	0	1	1	none	0.000132705901003
T013	T270	FALSE	FALSE	0	0	1	1	none	0.0001312537254307
T014	T270	FALSE	FALSE	0	0	1	1	none	0.0001260761605962
T020	T270	FALSE	FALSE	0	0	1	1	none	0.0001279819225378
T021	T270	FALSE	FALSE	0	0	1	1	none	0.000134672246919
T028	T270	FALSE	FALSE	0	0	1	1	none	0.0001322427005624
T035a	T270	FALSE	FALSE	0	0	1	1	none	6.84936615506e-05
T035b	T270	FALSE	FALSE	0	0	1	1	none	0.0001289650404874
T040	T270	FALSE	FALSE	0	0	1	1	none	0.0001297416290434
T056	T270	FALSE	FALSE	0	0	1	1	none	0.0001377185770498
T059	T270	FALSE	FALSE	0	0	1	1	none	5.59165848362e-05
T065	T270	FALSE	FALSE	0	0	1	1	none	0.0001249528742813
T069	T270	FALSE	FALSE	0	0	1	1	none	4.44656139436e-05
T071	T270	FALSE	FALSE	0	0	1	1	none	0.0001220096673974
T073	T270	FALSE	FALSE	0	0	1	1	none	0.000134672246919
T075	T270	FALSE	FALSE	0	0	1	1	none	0.0001267737419542
T077	T270	FALSE	FALSE	0	0	1	1	none	0.0001340487701664
T087	T270	FALSE	FALSE	0	0	1	1	none	0.0001313590719076
T095	T270	FALSE	FALSE	0	0	1	1	none	7.02710189368e-05
T099a	T270	FALSE	FALSE	0	0	1	1	none	6.92006280832e-05
T102	T270	FALSE	FALSE	0	0	1	1	none	7.82400972366e-05
T104	T270	FALSE	FALSE	0	0	1	1	none	0.0001285973628409
T105	T270	FALSE	FALSE	0	0	1	1	none	0.0001261998277865
T107	T270	FALSE	FALSE	0	0	1	1	none	7.60414723804e-05
T126	T270	FALSE	FALSE	0	0	1	1	none	6.2222258822e-06
T156	T270	FALSE	FALSE	0	0	1	1	none	0.0001261369760525
T159a	T270	FALSE	FALSE	0	0	1	1	none	0.0001277180869822
T182	T270	FALSE	FALSE	0	0	1	1	none	0.0001254742649139
T188	T270	FALSE	FALSE	0	0	1	1	none	0.0001280540721624
T192	T270	FALSE	FALSE	0	0	1	1	none	1.51648452013e-05
T223	T270	FALSE	FALSE	0	0	1	1	none	0.0001260977416665
T225	T270	FALSE	FALSE	0	0	1	1	none	0.0001318480148477
T230	T270	FALSE	FALSE	0	0	1	1	none	0.0001314589474978
T232	T270	TRUE	TRUE	1	0	1	1	anc	6.234767526e-07
T241	T270	FALSE	FALSE	0	0	1	1	none	0.000141083462275
S002	T271b	FALSE	FALSE	0	0	1	1	none	6.22210432051e-05
S007	T271b	FALSE	FALSE	0	0	1	1	none	4.33680397315e-05
S021	T271b	FALSE	FALSE	0	0	1	1	none	6.31135970015e-05
S024	T271b	FALSE	FALSE	0	0	1	1	none	6.34901161543e-05
S025	T271b	FALSE	FALSE	0	0	1	1	none	6.70139469797e-05
S026	T271b	FALSE	FALSE	0	0	1	1	none	6.35743349367e-05
S038	T271b	FALSE	FALSE	0	0	1	1	none	1.53432587841e-05
S039	T271b	FALSE	FALSE	0	0	1	1	none	6.48291609383e-05
S040	T271b	FALSE	FALSE	0	0	1	1	none	0.0001194737652519
S042	T271b	FALSE	FALSE	0	0	1	1	none	6.22885360083e-05
S071	T271b	FALSE	FALSE	0	0	1	1	none	0.0001087516968727
S078	T271b	FALSE	FALSE	0	0	1	1	none	6.45961835271e-05
S081	T271b	FALSE	FALSE	0	0	1	1	none	6.35344717727e-05
S085	T271b	FALSE	FALSE	0	0	1	1	none	0.0001116882960771
S087	T271b	FALSE	FALSE	0	0	1	1	none	0.0001271039093286
S093	T271b	FALSE	FALSE	0	0	1	1	none	9.99362054647e-05
S097	T271b	FALSE	FALSE	0	0	1	1	none	6.39436258264e-05
S102	T271b	FALSE	FALSE	0	0	1	1	none	0.000118419335724
S106	T271b	FALSE	FALSE	0	0	1	1	none	6.55849237531e-05
S130	T271b	FALSE	FALSE	0	0	1	1	none	0.0001243091119132
T009	T271b	FALSE	FALSE	0	0	1	1	none	7.04846262332e-05
T010	T271b	FALSE	FALSE	0	0	1	1	none	7.02626123175e-05
T013	T271b	FALSE	FALSE	0	0	1	1	none	2.0636799668e-05
T014	T271b	FALSE	FALSE	0	0	1	1	none	6.36328719107e-05
T020	T271b	FALSE	FALSE	0	0	1	1	none	1.73649967751e-05
T021	T271b	FALSE	FALSE	0	0	1	1	none	7.22289582335e-05
T028	T271b	FALSE	FALSE	0	0	1	1	none	5.40568549997e-05
T035a	T271b	FALSE	FALSE	0	0	1	1	none	0.0001230682671651
T035b	T271b	FALSE	FALSE	0	0	1	1	none	6.65217518019e-05
T040	T271b	FALSE	FALSE	0	0	1	1	none	6.72983403579e-05
T056	T271b	FALSE	FALSE	0	0	1	1	none	7.52752883643e-05
T059	T271b	FALSE	FALSE	0	0	1	1	none	0.0001244942609967
T065	T271b	FALSE	FALSE	0	0	1	1	none	1.43359485186e-05
T069	T271b	FALSE	FALSE	0	0	1	1	none	0.0001309432171441
T071	T271b	FALSE	FALSE	0	0	1	1	none	4.38238218347e-05
T073	T271b	FALSE	FALSE	0	0	1	1	none	7.22289582335e-05
T075	T271b	FALSE	FALSE	0	0	1	1	none	6.30834997635e-05
T077	T271b	FALSE	FALSE	0	0	1	1	none	7.16054814809e-05
T087	T271b	FALSE	FALSE	0	0	1	1	none	6.89157832221e-05
T095	T271b	FALSE	FALSE	0	0	1	1	none	0.0001248456245513
T099a	T271b	FALSE	FALSE	0	0	1	1	none	0.0001237752336977
T102	T271b	FALSE	FALSE	0	0	1	1	none	0.0001328147028511
T104	T271b	FALSE	FALSE	0	0	1	1	none	5.04115172782e-05
T105	T271b	FALSE	FALSE	0	0	1	1	none	1.55829020238e-05
T107	T271b	FALSE	FALSE	0	0	1	1	none	0.0001306160779949
T126	T271b	FALSE	FALSE	0	0	1	1	none	0.0001329800267427
T156	T271b	FALSE	FALSE	0	0	1	1	none	8.2049458056e-06
T159a	T271b	FALSE	FALSE	0	0	1	1	none	6.52747982967e-05
T182	T271b	FALSE	FALSE	0	0	1	1	none	1.30397810754e-05
T188	T271b	FALSE	FALSE	0	0	1	1	none	4.98682265997e-05
T192	T271b	FALSE	FALSE	0	0	1	1	none	0.0001419226460618
T223	T271b	FALSE	FALSE	0	0	1	1	none	1.3663257828e-05
T225	T271b	FALSE	FALSE	0	0	1	1	none	2.4939070104e-06
T230	T271b	FALSE	FALSE	0	0	1	1	none	6.90156588123e-05
T232	T271b	FALSE	FALSE	0	0	1	1	none	0.0001299775845899
T241	T271b	FALSE	FALSE	0	0	1	1	none	3.04665365123e-05
T270	T271b	FALSE	FALSE	0	0	1	1	none	0.0001318480148477
S002	T301	FALSE	FALSE	0	0	1	1	none	0.0001382984011374
S007	T301	FALSE	FALSE	0	0	1	1	none	0.000135187954541
S021	T301	FALSE	FALSE	0	0	1	1	none	0.0001391909549338
S024	T301	FALSE	FALSE	0	0	1	1	none	0.0001395674740866
S025	T301	FALSE	FALSE	0	0	1	1	none	0.000143091304912
S026	T301	FALSE	FALSE	0	0	1	1	none	0.000139651692869
S038	T301	FALSE	FALSE	0	0	1	1	none	0.0001395942537936
S039	T301	FALSE	FALSE	0	0	1	1	none	0.0001409065188706
S040	T301	FALSE	FALSE	0	0	1	1	none	6.45301583382e-05
S042	T301	FALSE	FALSE	0	0	1	1	none	0.0001383658939406
S071	T301	FALSE	FALSE	0	0	1	1	none	3.7977340727e-05
S078	T301	FALSE	FALSE	0	0	1	1	none	0.0001406735414594
S081	T301	FALSE	FALSE	0	0	1	1	none	0.000139611829705
S085	T301	FALSE	FALSE	0	0	1	1	none	7.07477597094e-05
S087	T301	FALSE	FALSE	0	0	1	1	none	8.61633729609e-05
S093	T301	FALSE	FALSE	0	0	1	1	none	5.8995669097e-05
S097	T301	FALSE	FALSE	0	0	1	1	none	0.0001400209837587
S102	T301	FALSE	FALSE	0	0	1	1	none	6.34757288103e-05
S106	T301	FALSE	FALSE	0	0	1	1	none	0.0001416622816854
S130	T301	FALSE	FALSE	0	0	1	1	none	8.33685755455e-05
T009	T301	FALSE	FALSE	0	0	1	1	none	0.0001465619841655
T010	T301	FALSE	FALSE	0	0	1	1	none	0.0001463399702498
T013	T301	FALSE	FALSE	0	0	1	1	none	0.0001448877946775
T014	T301	FALSE	FALSE	0	0	1	1	none	0.000139710229843
T020	T301	FALSE	FALSE	0	0	1	1	none	0.0001416159917846
T021	T301	FALSE	FALSE	0	0	1	1	none	0.0001483063161658
T028	T301	FALSE	FALSE	0	0	1	1	none	0.0001458767698092
T035a	T301	FALSE	FALSE	0	0	1	1	none	8.21277307974e-05
T035b	T301	FALSE	FALSE	0	0	1	1	none	0.0001425991097342
T040	T301	FALSE	FALSE	0	0	1	1	none	0.0001433756982902
T056	T301	FALSE	FALSE	0	0	1	1	none	0.0001513526462966
T059	T301	FALSE	FALSE	0	0	1	1	none	6.9550654083e-05
T065	T301	FALSE	FALSE	0	0	1	1	none	0.0001385869435281
T069	T301	FALSE	FALSE	0	0	1	1	none	5.80996831904e-05
T071	T301	FALSE	FALSE	0	0	1	1	none	0.0001356437366442
T073	T301	FALSE	FALSE	0	0	1	1	none	0.0001483063161658
T075	T301	FALSE	FALSE	0	0	1	1	none	0.000140407811201
T077	T301	FALSE	FALSE	0	0	1	1	none	0.0001476828394132
T087	T301	FALSE	FALSE	0	0	1	1	none	0.0001449931411544
T095	T301	FALSE	FALSE	0	0	1	1	none	8.39050881836e-05
T099a	T301	FALSE	FALSE	0	0	1	1	none	8.283469733e-05
T102	T301	FALSE	FALSE	0	0	1	1	none	9.18741664834e-05
T104	T301	FALSE	FALSE	0	0	1	1	none	0.0001422314320877
T105	T301	FALSE	FALSE	0	0	1	1	none	0.0001398338970333
T107	T301	FALSE	FALSE	0	0	1	1	none	8.96755416272e-05
T126	T301	FALSE	FALSE	1	0	1	1	anc	5.5826282022e-06
T156	T301	FALSE	FALSE	0	0	1	1	none	0.0001397710452993
T159a	T301	FALSE	FALSE	0	0	1	1	none	0.000141352156229
T182	T301	FALSE	FALSE	0	0	1	1	none	0.0001391083341607
T188	T301	FALSE	FALSE	0	0	1	1	none	0.0001416881414092
T192	T301	FALSE	FALSE	0	0	1	1	none	1.27160021345e-05
T223	T301	FALSE	FALSE	0	0	1	1	none	0.0001397318109133
T225	T301	FALSE	FALSE	0	0	1	1	none	0.0001454820840945
T230	T301	FALSE	FALSE	0	0	1	1	none	0.0001450930167446
T232	T301	FALSE	FALSE	0	0	1	1	none	1.68538529762e-05
T241	T301	FALSE	FALSE	0	0	1	1	none	0.0001547175315218
T270	T301	FALSE	FALSE	0	0	1	1	none	1.8724283234e-05
T271b	T301	FALSE	FALSE	0	0	1	1	none	0.0001454820840945
S002	T303	FALSE	FALSE	0	0	1	1	none	0.0001346005403772
S007	T303	FALSE	FALSE	0	0	1	1	none	0.0001314900937808
S021	T303	FALSE	FALSE	0	0	1	1	none	0.0001354930941736
S024	T303	FALSE	FALSE	0	0	1	1	none	0.0001358696133264
S025	T303	FALSE	FALSE	0	0	1	1	none	0.0001393934441518
S026	T303	FALSE	FALSE	0	0	1	1	none	0.0001359538321088
S038	T303	FALSE	FALSE	0	0	1	1	none	0.0001358963930334
S039	T303	FALSE	FALSE	0	0	1	1	none	0.0001372086581104
S040	T303	FALSE	FALSE	0	0	1	1	none	6.0832297578e-05
S042	T303	FALSE	FALSE	0	0	1	1	none	0.0001346680331804
S071	T303	FALSE	FALSE	0	0	1	1	none	3.42794799668e-05
S078	T303	FALSE	FALSE	0	0	1	1	none	0.0001369756806992
S081	T303	FALSE	FALSE	0	0	1	1	none	0.0001359139689448
S085	T303	FALSE	FALSE	0	0	1	1	none	6.70498989492e-05
S087	T303	FALSE	FALSE	0	0	1	1	none	8.24655122007e-05
S093	T303	FALSE	FALSE	0	0	1	1	none	5.52978083368e-05
S097	T303	FALSE	FALSE	0	0	1	1	none	0.0001363231229985
S102	T303	FALSE	FALSE	0	0	1	1	none	5.97778680501e-05
S106	T303	FALSE	FALSE	0	0	1	1	none	0.0001379644209252
S130	T303	FALSE	FALSE	0	0	1	1	none	7.96707147853e-05
T009	T303	FALSE	FALSE	0	0	1	1	none	0.0001428641234053
T010	T303	FALSE	FALSE	0	0	1	1	none	0.0001426421094896
T013	T303	FALSE	FALSE	0	0	1	1	none	0.0001411899339173
T014	T303	FALSE	FALSE	0	0	1	1	none	0.0001360123690828
T020	T303	FALSE	FALSE	0	0	1	1	none	0.0001379181310244
T021	T303	FALSE	FALSE	0	0	1	1	none	0.0001446084554056
T028	T303	FALSE	FALSE	0	0	1	1	none	0.000142178909049
T035a	T303	FALSE	FALSE	0	0	1	1	none	7.84298700372e-05
T035b	T303	FALSE	FALSE	0	0	1	1	none	0.000138901248974
T040	T303	FALSE	FALSE	0	0	1	1	none	0.00013967783753
T056	T303	FALSE	FALSE	0	0	1	1	none	0.0001476547855364
T059	T303	FALSE	FALSE	0	0	1	1	none	6.58527933228e-05
T065	T303	FALSE	FALSE	0	0	1	1	none	0.0001348890827679
T069	T303	FALSE	FALSE	0	0	1	1	none	5.44018224302e-05
T071	T303	FALSE	FALSE	0	0	1	1	none	0.000131945875884
T073	T303	FALSE	FALSE	0	0	1	1	none	0.0001446084554056
T075	T303	FALSE	FALSE	0	0	1	1	none	0.0001367099504408
T077	T303	FALSE	FALSE	0	0	1	1	none	0.000143984978653
T087	T303	FALSE	FALSE	0	0	1	1	none	0.0001412952803942
T095	T303	FALSE	FALSE	0	0	1	1	none	8.02072274234e-05
T099a	T303	FALSE	FALSE	0	0	1	1	none	7.91368365698e-05
T102	T303	FALSE	FALSE	0	0	1	1	none	8.81763057232e-05
T104	T303	FALSE	FALSE	0	0	1	1	none	0.0001385335713275
T105	T303	FALSE	FALSE	0	0	1	1	none	0.0001361360362731
T107	T303	FALSE	FALSE	0	0	1	1	none	8.5977680867e-05
T126	T303	FALSE	FALSE	1	0	1	1	anc	5.063336076e-06
T156	T303	FALSE	FALSE	0	0	1	1	none	0.0001360731845391
T159a	T303	FALSE	FALSE	0	0	1	1	none	0.0001376542954688
T182	T303	FALSE	FALSE	0	0	1	1	none	0.0001354104734005
T188	T303	FALSE	FALSE	0	0	1	1	none	0.000137990280649
T192	T303	FALSE	FALSE	0	0	1	1	none	1.40059553951e-05
T223	T303	FALSE	FALSE	0	0	1	1	none	0.0001360339501531
T225	T303	FALSE	FALSE	0	0	1	1	none	0.0001417842233343
T230	T303	FALSE	FALSE	0	0	1	1	none	0.0001413951559844
T232	T303	FALSE	FALSE	0	0	1	1	none	1.3155992216e-05
T241	T303	FALSE	FALSE	0	0	1	1	none	0.0001510196707616
T270	T303	FALSE	FALSE	0	0	1	1	none	1.50264224738e-05
T271b	T303	FALSE	FALSE	0	0	1	1	none	0.0001417842233343
T301	T303	FALSE	FALSE	0	0	1	1	none	1.75653934278e-05
S002	T322	FALSE	FALSE	0	0	1	1	none	6.67335830375e-05
S007	T322	FALSE	FALSE	0	0	1	1	none	4.78805795639e-05
S021	T322	FALSE	FALSE	0	0	1	1	none	6.76261368339e-05
S024	T322	FALSE	FALSE	0	0	1	1	none	6.80026559867e-05
S025	T322	FALSE	FALSE	0	0	1	1	none	7.15264868121e-05
S026	T322	FALSE	FALSE	0	0	1	1	none	6.80868747691e-05
S038	T322	FALSE	FALSE	0	0	1	1	none	1.78072781585e-05
S039	T322	FALSE	FALSE	0	0	1	1	none	6.93417007707e-05
S040	T322	FALSE	FALSE	0	0	1	1	none	0.0001239863050843
S042	T322	FALSE	FALSE	0	0	1	1	none	6.68010758407e-05
S071	T322	FALSE	FALSE	0	0	1	1	none	0.0001132642367051
S078	T322	FALSE	FALSE	0	0	1	1	none	6.91087233595e-05
S081	T322	FALSE	FALSE	0	0	1	1	none	6.80470116051e-05
S085	T322	FALSE	FALSE	0	0	1	1	none	0.0001162008359095
S087	T322	FALSE	FALSE	0	0	1	1	none	0.000131616449161
S093	T322	FALSE	FALSE	0	0	1	1	none	0.0001044487452971
S097	T322	FALSE	FALSE	0	0	1	1	none	6.84561656588e-05
S102	T322	FALSE	FALSE	0	0	1	1	none	0.0001229318755564
S106	T322	FALSE	FALSE	0	0	1	1	none	7.00974635855e-05
S130	T322	FALSE	FALSE	0	0	1	1	none	0.0001288216517456
T009	T322	FALSE	FALSE	0	0	1	1	none	7.49971660656e-05
T010	T322	FALSE	FALSE	0	0	1	1	none	7.47751521499e-05
T013	T322	FALSE	FALSE	0	0	1	1	none	9.6439544526e-06
T014	T322	FALSE	FALSE	0	0	1	1	none	6.81454117431e-05
T020	T322	FALSE	FALSE	0	0	1	1	none	1.98290161495e-05
T021	T322	FALSE	FALSE	0	0	1	1	none	7.67414980659e-05
T028	T322	FALSE	FALSE	0	0	1	1	none	5.85693948321e-05
T035a	T322	FALSE	FALSE	0	0	1	1	none	0.0001275808069975
T035b	T322	FALSE	FALSE	0	0	1	1	none	7.10342916343e-05
T040	T322	FALSE	FALSE	0	0	1	1	none	7.18108801903e-05
T056	T322	FALSE	FALSE	0	0	1	1	none	7.97878281967e-05
T059	T322	FALSE	FALSE	0	0	1	1	none	0.0001290068008291
T065	T322	FALSE	FALSE	0	0	1	1	none	1.39015874092e-05
T069	T322	FALSE	FALSE	0	0	1	1	none	0.0001354557569765
T071	T322	FALSE	FALSE	0	0	1	1	none	4.83363616671e-05
T073	T322	FALSE	FALSE	0	0	1	1	none	7.67414980659e-05
T075	T322	FALSE	FALSE	0	0	1	1	none	6.75960395959e-05
T077	T322	FALSE	FALSE	0	0	1	1	none	7.61180213133e-05
T087	T322	FALSE	FALSE	0	0	1	1	none	7.34283230545e-05
T095	T322	FALSE	FALSE	0	0	1	1	none	0.0001293581643837
T099a	T322	FALSE	FALSE	0	0	1	1	none	0.0001282877735301
T102	T322	FALSE	FALSE	0	0	1	1	none	0.0001373272426835
T104	T322	FALSE	FALSE	0	0	1	1	none	5.49240571106e-05
T105	T322	FALSE	FALSE	0	0	1	1	none	1.51485409144e-05
T107	T322	FALSE	FALSE	0	0	1	1	none	0.0001351286178273
T126	T322	FALSE	FALSE	0	0	1	1	none	0.0001374925665751
T156	T322	FALSE	FALSE	0	0	1	1	none	2.00325901222e-05
T159a	T322	FALSE	FALSE	0	0	1	1	none	6.97873381291e-05
T182	T322	FALSE	FALSE	0	0	1	1	none	1.93698789836e-05
T188	T322	FALSE	FALSE	0	0	1	1	none	5.43807664321e-05
T192	T322	FALSE	FALSE	0	0	1	1	none	0.0001464351858942
T223	T322	FALSE	FALSE	0	0	1	1	none	1.99933557362e-05
T225	T322	FALSE	FALSE	0	0	1	1	none	2.57436289174e-05
T230	T322	FALSE	FALSE	0	0	1	1	none	7.35281986447e-05
T232	T322	FALSE	FALSE	0	0	1	1	none	0.0001344901244223
T241	T322	FALSE	FALSE	0	0	1	1	none	7.2168146053e-06
T270	T322	FALSE	FALSE	0	0	1	1	none	0.0001363605546801
T271b	T322	FALSE	FALSE	0	0	1	1	none	2.57436289174e-05
T301	T322	FALSE	FALSE	0	0	1	1	none	0.0001499946239269
T303	T322	FALSE	FALSE	0	0	1	1	none	0.0001462967631667
S002	T327b	FALSE	FALSE	0	0	1	1	none	0.000126003002857
S007	T327b	FALSE	FALSE	0	0	1	1	none	0.0001228925562606
S021	T327b	FALSE	FALSE	0	0	1	1	none	0.0001268955566534
S024	T327b	FALSE	FALSE	0	0	1	1	none	0.0001272720758062
S025	T327b	FALSE	FALSE	0	0	1	1	none	0.0001307959066316
S026	T327b	FALSE	FALSE	0	0	1	1	none	0.0001273562945886
S038	T327b	FALSE	FALSE	0	0	1	1	none	0.0001272988555132
S039	T327b	FALSE	FALSE	0	0	1	1	none	0.0001286111205902
S040	T327b	FALSE	FALSE	0	0	1	1	none	5.22347600578e-05
S042	T327b	FALSE	FALSE	0	0	1	1	none	0.0001260704956602
S071	T327b	FALSE	FALSE	0	0	1	1	none	3.03637016846e-05
S078	T327b	FALSE	FALSE	0	0	1	1	none	0.000128378143179
S081	T327b	FALSE	FALSE	0	0	1	1	none	0.0001273164314246
S085	T327b	FALSE	FALSE	0	0	1	1	none	5.8452361429e-05
S087	T327b	FALSE	FALSE	0	0	1	1	none	7.38679746805e-05
S093	T327b	FALSE	FALSE	0	0	1	1	none	4.67002708166e-05
S097	T327b	FALSE	FALSE	0	0	1	1	none	0.0001277255854783
S102	T327b	FALSE	FALSE	0	0	1	1	none	5.11803305299e-05
S106	T327b	FALSE	FALSE	0	0	1	1	none	0.000129366883405
S130	T327b	FALSE	FALSE	0	0	1	1	none	7.10731772651e-05
T009	T327b	FALSE	FALSE	0	0	1	1	none	0.0001342665858851
T010	T327b	FALSE	FALSE	0	0	1	1	none	0.0001340445719694
T013	T327b	FALSE	FALSE	0	0	1	1	none	0.0001325923963971
T014	T327b	FALSE	FALSE	0	0	1	1	none	0.0001274148315626
T020	T327b	FALSE	FALSE	0	0	1	1	none	0.0001293205935042
T021	T327b	FALSE	FALSE	0	0	1	1	none	0.0001360109178854
T028	T327b	FALSE	FALSE	0	0	1	1	none	0.0001335813715288
T035a	T327b	FALSE	FALSE	0	0	1	1	none	6.9832332517e-05
T035b	T327b	FALSE	FALSE	0	0	1	1	none	0.0001303037114538
T040	T327b	FALSE	FALSE	0	0	1	1	none	0.0001310803000098
T056	T327b	FALSE	FALSE	0	0	1	1	none	0.0001390572480162
T059	T327b	FALSE	FALSE	0	0	1	1	none	5.72552558026e-05
T065	T327b	FALSE	FALSE	0	0	1	1	none	0.0001262915452477
T069	T327b	FALSE	FALSE	0	0	1	1	none	5.2555221956e-05
T071	T327b	FALSE	FALSE	0	0	1	1	none	0.0001233483383638
T073	T327b	FALSE	FALSE	0	0	1	1	none	0.0001360109178854
T075	T327b	FALSE	FALSE	0	0	1	1	none	0.0001281124129206
T077	T327b	FALSE	FALSE	0	0	1	1	none	0.0001353874411328
T087	T327b	FALSE	FALSE	0	0	1	1	none	0.000132697742874
T095	T327b	FALSE	FALSE	0	0	1	1	none	7.16096899032e-05
T099a	T327b	FALSE	FALSE	0	0	1	1	none	7.05392990496e-05
T102	T327b	FALSE	FALSE	0	0	1	1	none	7.9578768203e-05
T104	T327b	FALSE	FALSE	0	0	1	1	none	0.0001299360338073
T105	T327b	FALSE	FALSE	0	0	1	1	none	0.0001275384987529
T107	T327b	FALSE	FALSE	0	0	1	1	none	7.73801433468e-05
T126	T327b	FALSE	FALSE	0	0	1	1	none	5.45920315546e-05
T156	T327b	FALSE	FALSE	0	0	1	1	none	0.0001274756470189
T159a	T327b	FALSE	FALSE	0	0	1	1	none	0.0001290567579486
T182	T327b	FALSE	FALSE	0	0	1	1	none	0.0001268129358803
T188	T327b	FALSE	FALSE	0	0	1	1	none	0.0001293927431288
T192	T327b	FALSE	FALSE	0	0	1	1	none	6.35346508737e-05
T223	T327b	FALSE	FALSE	0	0	1	1	none	0.0001274364126329
T225	T327b	FALSE	FALSE	0	0	1	1	none	0.0001331866858141
T230	T327b	FALSE	FALSE	0	0	1	1	none	0.0001327976184642
T232	T327b	FALSE	FALSE	0	0	1	1	none	5.15895894018e-05
T241	T327b	FALSE	FALSE	0	0	1	1	none	0.0001424221332414
T270	T327b	FALSE	FALSE	0	0	1	1	none	5.34600196596e-05
T271b	T327b	FALSE	FALSE	0	0	1	1	none	0.0001331866858141
T301	T327b	FALSE	FALSE	0	0	1	1	none	6.70940889064e-05
T303	T327b	FALSE	FALSE	0	0	1	1	none	6.33962281462e-05
T322	T327b	FALSE	FALSE	0	0	1	1	none	0.0001376992256465
S002	T330	TRUE	TRUE	0	0	1	1	none	0.000122885619094
S007	T330	TRUE	TRUE	0	0	1	1	none	0.0001197751724976
S021	T330	TRUE	TRUE	0	0	1	1	none	0.0001237781728904
S024	T330	TRUE	TRUE	0	0	1	1	none	0.0001241546920432
S025	T330	TRUE	TRUE	0	0	1	1	none	0.0001276785228686
S026	T330	TRUE	TRUE	0	0	1	1	none	0.0001242389108256
S038	T330	TRUE	TRUE	0	0	1	1	none	0.0001241814717502
S039	T330	TRUE	TRUE	0	0	1	1	none	0.0001254937368272
S040	T330	TRUE	TRUE	0	0	1	1	none	4.91173762948e-05
S042	T330	TRUE	TRUE	0	0	1	1	none	0.0001229531118972
S071	T330	TRUE	TRUE	0	0	1	1	none	2.72463179216e-05
S078	T330	TRUE	TRUE	0	0	1	1	none	0.000125260759416
S081	T330	TRUE	TRUE	0	0	1	1	none	0.0001241990476616
S085	T330	TRUE	TRUE	0	0	1	1	none	5.5334977666e-05
S087	T330	TRUE	TRUE	0	0	1	1	none	7.07505909175e-05
S093	T330	TRUE	TRUE	0	0	1	1	none	4.35828870536e-05
S097	T330	TRUE	TRUE	0	0	1	1	none	0.0001246082017153
S102	T330	TRUE	TRUE	0	0	1	1	none	4.80629467669e-05
S106	T330	TRUE	TRUE	0	0	1	1	none	0.000126249499642
S130	T330	TRUE	TRUE	0	0	1	1	none	6.79557935021e-05
T009	T330	FALSE	FALSE	0	0	1	1	none	0.0001311492021221
T010	T330	FALSE	FALSE	0	0	1	1	none	0.0001309271882064
T013	T330	FALSE	FALSE	0	0	1	1	none	0.0001294750126341
T014	T330	TRUE	TRUE	0	0	1	1	none	0.0001242974477996
T020	T330	TRUE	TRUE	0	0	1	1	none	0.0001262032097412
T021	T330	FALSE	FALSE	0	0	1	1	none	0.0001328935341224
T028	T330	TRUE	TRUE	0	0	1	1	none	0.0001304639877658
T035a	T330	TRUE	TRUE	0	0	1	1	none	6.6714948754e-05
T035b	T330	FALSE	FALSE	0	0	1	1	none	0.0001271863276908
T040	T330	TRUE	TRUE	0	0	1	1	none	0.0001279629162468
T056	T330	FALSE	FALSE	0	0	1	1	none	0.0001359398642532
T059	T330	TRUE	TRUE	0	0	1	1	none	5.41378720396e-05
T065	T330	TRUE	TRUE	0	0	1	1	none	0.0001231741614847
T069	T330	TRUE	TRUE	0	0	1	1	none	4.9437838193e-05
T071	T330	TRUE	TRUE	0	0	1	1	none	0.0001202309546008
T073	T330	FALSE	FALSE	0	0	1	1	none	0.0001328935341224
T075	T330	TRUE	TRUE	0	0	1	1	none	0.0001249950291576
T077	T330	FALSE	FALSE	0	0	1	1	none	0.0001322700573698
T087	T330	FALSE	FALSE	0	0	1	1	none	0.000129580359111
T095	T330	TRUE	TRUE	0	0	1	1	none	6.84923061402e-05
T099a	T330	TRUE	TRUE	0	0	1	1	none	6.74219152866e-05
T102	T330	FALSE	FALSE	0	0	1	1	none	7.646138444e-05
T104	T330	FALSE	FALSE	0	0	1	1	none	0.0001268186500443
T105	T330	FALSE	FALSE	0	0	1	1	none	0.0001244211149899
T107	T330	FALSE	FALSE	0	0	1	1	none	7.42627595838e-05
T126	T330	TRUE	TRUE	0	0	1	1	none	5.14746477916e-05
T156	T330	FALSE	FALSE	0	0	1	1	none	0.0001243582632559
T159a	T330	TRUE	TRUE	0	0	1	1	none	0.0001259393741856
T182	T330	FALSE	FALSE	0	0	1	1	none	0.0001236955521173
T188	T330	TRUE	TRUE	0	0	1	1	none	0.0001262753593658
T192	T330	FALSE	FALSE	0	0	1	1	none	6.04172671107e-05
T223	T330	FALSE	FALSE	0	0	1	1	none	0.0001243190288699
T225	T330	FALSE	FALSE	0	0	1	1	none	0.0001300693020511
T230	T330	FALSE	FALSE	0	0	1	1	none	0.0001296802347012
T232	T330	TRUE	TRUE	0	0	1	1	none	4.84722056388e-05
T241	T330	FALSE	FALSE	0	0	1	1	none	0.0001393047494784
T270	T330	FALSE	FALSE	0	0	1	1	none	5.03426358966e-05
T271b	T330	FALSE	FALSE	0	0	1	1	none	0.0001300693020511
T301	T330	FALSE	FALSE	0	0	1	1	none	6.39767051434e-05
T303	T330	FALSE	FALSE	0	0	1	1	none	6.02788443832e-05
T322	T330	FALSE	FALSE	0	0	1	1	none	0.0001345818418835
T327b	T330	TRUE	TRUE	0	1	1	1	desc	6.234767526e-07
S002	T335	FALSE	FALSE	0	0	1	1	none	0.0001374390030132
S007	T335	FALSE	FALSE	0	0	1	1	none	0.0001343285564168
S021	T335	FALSE	FALSE	0	0	1	1	none	0.0001383315568096
S024	T335	FALSE	FALSE	0	0	1	1	none	0.0001387080759624
S025	T335	FALSE	FALSE	0	0	1	1	none	0.0001422319067878
S026	T335	FALSE	FALSE	0	0	1	1	none	0.0001387922947448
S038	T335	FALSE	FALSE	0	0	1	1	none	0.0001387348556694
S039	T335	FALSE	FALSE	0	0	1	1	none	0.0001400471207464
S040	T335	FALSE	FALSE	0	0	1	1	none	6.3670760214e-05
S042	T335	FALSE	FALSE	0	0	1	1	none	0.0001375064958164
S071	T335	FALSE	FALSE	0	0	1	1	none	3.71179426028e-05
S078	T335	FALSE	FALSE	0	0	1	1	none	0.0001398141433352
S081	T335	FALSE	FALSE	0	0	1	1	none	0.0001387524315808
S085	T335	FALSE	FALSE	0	0	1	1	none	6.98883615852e-05
S087	T335	FALSE	FALSE	0	0	1	1	none	8.53039748367e-05
S093	T335	FALSE	FALSE	0	0	1	1	none	5.81362709728e-05
S097	T335	FALSE	FALSE	0	0	1	1	none	0.0001391615856345
S102	T335	FALSE	FALSE	0	0	1	1	none	6.26163306861e-05
S106	T335	FALSE	FALSE	0	0	1	1	none	0.0001408028835612
S130	T335	FALSE	FALSE	0	0	1	1	none	8.25091774213e-05
T009	T335	FALSE	FALSE	0	0	1	1	none	0.0001457025860413
T010	T335	FALSE	FALSE	0	0	1	1	none	0.0001454805721256
T013	T335	FALSE	FALSE	0	0	1	1	none	0.0001440283965533
T014	T335	FALSE	FALSE	0	0	1	1	none	0.0001388508317188
T020	T335	FALSE	FALSE	0	0	1	1	none	0.0001407565936604
T021	T335	FALSE	FALSE	0	0	1	1	none	0.0001474469180416
T028	T335	FALSE	FALSE	0	0	1	1	none	0.000145017371685
T035a	T335	FALSE	FALSE	0	0	1	1	none	8.12683326732e-05
T035b	T335	FALSE	FALSE	0	0	1	1	none	0.00014173971161
T040	T335	FALSE	FALSE	0	0	1	1	none	0.000142516300166
T056	T335	FALSE	FALSE	0	0	1	1	none	0.0001504932481724
T059	T335	FALSE	FALSE	0	0	1	1	none	6.86912559588e-05
T065	T335	FALSE	FALSE	0	0	1	1	none	0.0001377275454039
T069	T335	FALSE	FALSE	0	0	1	1	none	5.72402850662e-05
T071	T335	FALSE	FALSE	0	0	1	1	none	0.00013478433852
T073	T335	FALSE	FALSE	0	0	1	1	none	0.0001474469180416
T075	T335	FALSE	FALSE	0	0	1	1	none	0.0001395484130768
T077	T335	FALSE	FALSE	0	0	1	1	none	0.000146823441289
T087	T335	FALSE	FALSE	0	0	1	1	none	0.0001441337430302
T095	T335	FALSE	FALSE	0	0	1	1	none	8.30456900594e-05
T099a	T335	FALSE	FALSE	0	0	1	1	none	8.19752992058e-05
T102	T335	FALSE	FALSE	0	0	1	1	none	9.10147683592e-05
T104	T335	FALSE	FALSE	0	0	1	1	none	0.0001413720339635
T105	T335	FALSE	FALSE	0	0	1	1	none	0.0001389744989091
T107	T335	FALSE	FALSE	0	0	1	1	none	8.8816143503e-05
T126	T335	TRUE	TRUE	1	0	1	1	anc	6.234767526e-07
[truncated: 1,161 more rows]
