# Supplementary material for: Improved characterisation of MRSA transmission using within-host bacterial sequence diversity
Source: eLife. 2019 Oct 8;8:e46402. doi: 10.7554/eLife.46402 (PMC6954020; doi:10.7554/eLife.46402)
Supplement: Figure 9—source data 1. [file elife-46402-fig9-data1.zip › Figure 9-source data 1/classifications/Classification_Posterior_ds_10percol_6.csv]

host.1	host.2	adjacent	contiguous	paths12	paths21	nodes1	nodes2	path.classification	min.distance.between.subgraphs
S002	S007	TRUE	TRUE	0	0	1	1	none	6.19679866071e-05
S002	S021	TRUE	TRUE	0	0	1	1	none	1.24509701864e-05
S007	S021	TRUE	TRUE	0	0	1	1	none	6.40769195017e-05
S002	S024	TRUE	TRUE	0	0	1	1	none	1.55774119431e-05
S007	S024	TRUE	TRUE	0	0	1	1	none	6.72033612584e-05
S021	S024	TRUE	TRUE	0	0	1	1	none	5.8496105977e-06
S002	S025	TRUE	TRUE	0	0	1	1	none	2.28212040949e-05
S007	S025	TRUE	TRUE	0	0	1	1	none	7.17002578442e-05
S021	S025	TRUE	TRUE	0	0	1	1	none	2.49301369895e-05
S024	S025	TRUE	TRUE	0	0	1	1	none	2.80565787462e-05
S002	S026	TRUE	TRUE	0	0	1	1	none	1.45155420049e-05
S007	S026	TRUE	TRUE	0	0	1	1	none	6.33945957542e-05
S021	S026	TRUE	TRUE	0	0	1	1	none	1.66244748995e-05
S024	S026	TRUE	TRUE	0	0	1	1	none	1.97509166562e-05
S025	S026	TRUE	TRUE	0	0	1	1	none	1.6739257608e-05
S002	S038	TRUE	TRUE	0	0	1	1	none	6.22545067295e-05
S007	S038	TRUE	TRUE	0	0	1	1	none	4.98716584344e-05
S021	S038	TRUE	TRUE	0	0	1	1	none	6.43634396241e-05
S024	S038	TRUE	TRUE	0	0	1	1	none	6.74898813808e-05
S025	S038	TRUE	TRUE	0	0	1	1	none	7.19867779666e-05
S026	S038	TRUE	TRUE	0	0	1	1	none	6.36811158766e-05
S002	S039	TRUE	TRUE	0	0	1	1	none	1.31752482151e-05
S007	S039	TRUE	TRUE	0	0	1	1	none	6.48011975304e-05
S021	S039	TRUE	TRUE	0	0	1	1	none	2.2587239753e-06
S024	S039	TRUE	TRUE	0	0	1	1	none	6.5738886264e-06
S025	S039	TRUE	TRUE	0	0	1	1	none	2.56544150182e-05
S026	S039	TRUE	TRUE	0	0	1	1	none	1.73487529282e-05
S038	S039	TRUE	TRUE	0	0	1	1	none	6.50877176528e-05
S002	S040	TRUE	TRUE	0	0	1	1	none	0.0001043939104683
S007	S040	TRUE	TRUE	0	0	1	1	none	0.0001082517151576
S021	S040	TRUE	TRUE	0	0	1	1	none	0.0001065028433629
S024	S040	TRUE	TRUE	0	0	1	1	none	0.0001096292851196
S025	S040	TRUE	TRUE	0	0	1	1	none	0.0001141261817054
S026	S040	TRUE	TRUE	0	0	1	1	none	0.0001058205196154
S038	S040	TRUE	TRUE	0	0	1	1	none	0.00010853823528
S039	S040	TRUE	TRUE	0	0	1	1	none	0.0001072271213916
S002	S042	TRUE	TRUE	0	0	1	1	none	1.32743198322e-05
S007	S042	TRUE	TRUE	0	0	1	1	none	6.49002691475e-05
S021	S042	TRUE	TRUE	0	0	1	1	none	3.5465184868e-06
S024	S042	TRUE	TRUE	0	0	1	1	none	5.4842373491e-06
S025	S042	TRUE	TRUE	0	0	1	1	none	2.57534866353e-05
S026	S042	TRUE	TRUE	0	0	1	1	none	1.74478245453e-05
S038	S042	TRUE	TRUE	0	0	1	1	none	6.51867892699e-05
S039	S042	TRUE	TRUE	0	0	1	1	none	4.2707965155e-06
S040	S042	TRUE	TRUE	0	0	1	1	none	0.0001073261930087
S002	S071	TRUE	TRUE	0	0	1	1	none	9.41194566585e-05
S007	S071	TRUE	TRUE	0	0	1	1	none	9.79772613478e-05
S021	S071	TRUE	TRUE	0	0	1	1	none	9.62283895531e-05
S024	S071	TRUE	TRUE	0	0	1	1	none	9.93548313098e-05
S025	S071	TRUE	TRUE	0	0	1	1	none	0.0001038517278956
S026	S071	TRUE	TRUE	0	0	1	1	none	9.55460658056e-05
S038	S071	TRUE	TRUE	0	0	1	1	none	9.82637814702e-05
S039	S071	TRUE	TRUE	0	0	1	1	none	9.69526675818e-05
S040	S071	TRUE	TRUE	0	0	1	1	none	1.5752177009e-05
S042	S071	TRUE	TRUE	0	0	1	1	none	9.70517391989e-05
S002	S078	TRUE	TRUE	0	0	1	1	none	1.48698474949e-05
S007	S078	TRUE	TRUE	0	0	1	1	none	6.64957968102e-05
S021	S078	TRUE	TRUE	0	0	1	1	none	8.0604772435e-06
S024	S078	TRUE	TRUE	0	0	1	1	none	1.11869190002e-05
S025	S078	TRUE	TRUE	0	0	1	1	none	2.7349014298e-05
S026	S078	TRUE	TRUE	0	0	1	1	none	1.9043352208e-05
S038	S078	TRUE	TRUE	0	0	1	1	none	6.67823169326e-05
S039	S078	TRUE	TRUE	0	0	1	1	none	8.7847552722e-06
S040	S078	TRUE	TRUE	0	0	1	1	none	0.0001089217206714
S042	S078	TRUE	TRUE	0	0	1	1	none	8.8838268893e-06
S071	S078	TRUE	TRUE	0	0	1	1	none	9.86472668616e-05
S002	S081	TRUE	TRUE	0	0	1	1	none	1.502762739e-05
S007	S081	TRUE	TRUE	0	0	1	1	none	6.66535767053e-05
S021	S081	TRUE	TRUE	0	0	1	1	none	5.2998260446e-06
S024	S081	TRUE	TRUE	0	0	1	1	none	2.9303063749e-06
S025	S081	TRUE	TRUE	0	0	1	1	none	2.75067941931e-05
S026	S081	TRUE	TRUE	0	0	1	1	none	1.92011321031e-05
S038	S081	TRUE	TRUE	0	0	1	1	none	6.69400968277e-05
S039	S081	TRUE	TRUE	0	0	1	1	none	6.0241040733e-06
S040	S081	TRUE	TRUE	0	0	1	1	none	0.0001090795005665
S042	S081	TRUE	TRUE	0	0	1	1	none	4.934452796e-06
S071	S081	TRUE	TRUE	0	0	1	1	none	9.88050467567e-05
S078	S081	TRUE	TRUE	0	0	1	1	none	1.06371344471e-05
S002	S085	TRUE	TRUE	0	0	1	1	none	9.38191623389e-05
S007	S085	TRUE	TRUE	0	0	1	1	none	9.76769670282e-05
S021	S085	TRUE	TRUE	0	0	1	1	none	9.59280952335e-05
S024	S085	TRUE	TRUE	0	0	1	1	none	9.90545369902e-05
S025	S085	TRUE	TRUE	0	0	1	1	none	0.000103551433576
S026	S085	TRUE	TRUE	0	0	1	1	none	9.5245771486e-05
S038	S085	TRUE	TRUE	0	0	1	1	none	9.79634871506e-05
S039	S085	TRUE	TRUE	0	0	1	1	none	9.66523732622e-05
S040	S085	TRUE	TRUE	0	0	1	1	none	5.13460423694e-05
S042	S085	TRUE	TRUE	0	0	1	1	none	9.67514448793e-05
S071	S085	TRUE	TRUE	0	0	1	1	none	4.10715885596e-05
S078	S085	TRUE	TRUE	0	0	1	1	none	9.8346972542e-05
S081	S085	TRUE	TRUE	0	0	1	1	none	9.85047524371e-05
S002	S087	TRUE	TRUE	0	0	1	1	none	0.0001059416419944
S007	S087	TRUE	TRUE	0	0	1	1	none	0.0001097994466837
S021	S087	TRUE	TRUE	0	0	1	1	none	0.000108050574889
S024	S087	TRUE	TRUE	0	0	1	1	none	0.0001111770166457
S025	S087	TRUE	TRUE	0	0	1	1	none	0.0001156739132315
S026	S087	TRUE	TRUE	0	0	1	1	none	0.0001073682511415
S038	S087	TRUE	TRUE	0	0	1	1	none	0.0001100859668061
S039	S087	TRUE	TRUE	0	0	1	1	none	0.0001087748529177
S040	S087	TRUE	TRUE	0	0	1	1	none	6.34685220249e-05
S042	S087	TRUE	TRUE	0	0	1	1	none	0.0001088739245348
S071	S087	TRUE	TRUE	0	0	1	1	none	5.31940682151e-05
S078	S087	TRUE	TRUE	0	0	1	1	none	0.0001104694521975
S081	S087	TRUE	TRUE	0	0	1	1	none	0.0001106272320926
S085	S087	TRUE	TRUE	0	0	1	1	none	2.70632496695e-05
S002	S093	TRUE	TRUE	0	0	1	1	none	8.21771422321e-05
S007	S093	TRUE	TRUE	0	0	1	1	none	8.60349469214e-05
S021	S093	TRUE	TRUE	0	0	1	1	none	8.42860751267e-05
S024	S093	TRUE	TRUE	0	0	1	1	none	8.74125168834e-05
S025	S093	TRUE	TRUE	0	0	1	1	none	9.19094134692e-05
S026	S093	TRUE	TRUE	0	0	1	1	none	8.36037513792e-05
S038	S093	TRUE	TRUE	0	0	1	1	none	8.63214670438e-05
S039	S093	TRUE	TRUE	0	0	1	1	none	8.50103531554e-05
S040	S093	TRUE	TRUE	0	0	1	1	none	3.97040222626e-05
S042	S093	TRUE	TRUE	0	0	1	1	none	8.51094247725e-05
S071	S093	TRUE	TRUE	0	0	1	1	none	2.94295684528e-05
S078	S093	TRUE	TRUE	0	0	1	1	none	8.67049524352e-05
S081	S093	TRUE	TRUE	0	0	1	1	none	8.68627323303e-05
S085	S093	TRUE	TRUE	0	0	1	1	none	1.28307430012e-05
S087	S093	TRUE	TRUE	0	0	1	1	none	2.49532226567e-05
S002	S097	TRUE	TRUE	0	0	1	1	none	1.99555183003e-05
S007	S097	TRUE	TRUE	0	0	1	1	none	6.88345720496e-05
S021	S097	TRUE	TRUE	0	0	1	1	none	2.20644511949e-05
S024	S097	TRUE	TRUE	0	0	1	1	none	2.51908929516e-05
S025	S097	TRUE	TRUE	0	0	1	1	none	4.4156811374e-06
S026	S097	TRUE	TRUE	0	0	1	1	none	1.38735718134e-05
S038	S097	TRUE	TRUE	0	0	1	1	none	6.9121092172e-05
S039	S097	TRUE	TRUE	0	0	1	1	none	2.27887292236e-05
S040	S097	TRUE	TRUE	0	0	1	1	none	0.0001112604959108
S042	S097	TRUE	TRUE	0	0	1	1	none	2.28878008407e-05
S071	S097	TRUE	TRUE	0	0	1	1	none	0.000100986042101
S078	S097	TRUE	TRUE	0	0	1	1	none	2.44833285034e-05
S081	S097	TRUE	TRUE	0	0	1	1	none	2.46411083985e-05
S085	S097	TRUE	TRUE	0	0	1	1	none	0.0001006857477814
S087	S097	TRUE	TRUE	0	0	1	1	none	0.0001128082274369
S093	S097	TRUE	TRUE	0	0	1	1	none	8.90437276746e-05
S002	S102	TRUE	TRUE	0	0	1	1	none	0.0001043430072829
S007	S102	TRUE	TRUE	0	0	1	1	none	0.0001082008119722
S021	S102	TRUE	TRUE	0	0	1	1	none	0.0001064519401775
S024	S102	TRUE	TRUE	0	0	1	1	none	0.0001095783819342
S025	S102	TRUE	TRUE	0	0	1	1	none	0.00011407527852
S026	S102	TRUE	TRUE	0	0	1	1	none	0.00010576961643
S038	S102	TRUE	TRUE	0	0	1	1	none	0.0001084873320946
S039	S102	TRUE	TRUE	0	0	1	1	none	0.0001071762182062
S040	S102	TRUE	TRUE	0	0	1	1	none	3.7757481134e-06
S042	S102	TRUE	TRUE	0	0	1	1	none	0.0001072752898233
S071	S102	TRUE	TRUE	0	0	1	1	none	1.57012738236e-05
S078	S102	TRUE	TRUE	0	0	1	1	none	0.000108870817486
S081	S102	TRUE	TRUE	0	0	1	1	none	0.0001090285973811
S085	S102	TRUE	TRUE	0	0	1	1	none	5.1295139184e-05
S087	S102	TRUE	TRUE	0	0	1	1	none	6.34176188395e-05
S093	S102	TRUE	TRUE	0	0	1	1	none	3.96531190772e-05
S097	S102	TRUE	TRUE	0	0	1	1	none	0.0001112095927254
S002	S106	TRUE	TRUE	0	0	1	1	none	9.114648298e-06
S007	S106	TRUE	TRUE	0	0	1	1	none	6.25209415191e-05
S021	S106	TRUE	TRUE	0	0	1	1	none	1.30039250984e-05
S024	S106	TRUE	TRUE	0	0	1	1	none	1.61303668551e-05
S025	S106	TRUE	TRUE	0	0	1	1	none	2.33741590069e-05
S026	S106	TRUE	TRUE	0	0	1	1	none	1.50684969169e-05
S038	S106	TRUE	TRUE	0	0	1	1	none	6.28074616415e-05
S039	S106	TRUE	TRUE	0	0	1	1	none	1.37282031271e-05
S040	S106	TRUE	TRUE	0	0	1	1	none	0.0001049468653803
S042	S106	TRUE	TRUE	0	0	1	1	none	1.38272747442e-05
S071	S106	TRUE	TRUE	0	0	1	1	none	9.46724115705e-05
S078	S106	TRUE	TRUE	0	0	1	1	none	1.54228024069e-05
S081	S106	TRUE	TRUE	0	0	1	1	none	1.5580582302e-05
S085	S106	TRUE	TRUE	0	0	1	1	none	9.43721172509e-05
S087	S106	TRUE	TRUE	0	0	1	1	none	0.0001064945969064
S093	S106	TRUE	TRUE	0	0	1	1	none	8.27300971441e-05
S097	S106	TRUE	TRUE	0	0	1	1	none	2.05084732123e-05
S102	S106	TRUE	TRUE	0	0	1	1	none	0.0001048959621949
S002	S130	TRUE	TRUE	0	0	1	1	none	0.0001064018871856
S007	S130	TRUE	TRUE	0	0	1	1	none	0.0001102596918749
S021	S130	TRUE	TRUE	0	0	1	1	none	0.0001085108200802
S024	S130	TRUE	TRUE	0	0	1	1	none	0.0001116372618369
S025	S130	TRUE	TRUE	0	0	1	1	none	0.0001161341584227
S026	S130	TRUE	TRUE	0	0	1	1	none	0.0001078284963327
S038	S130	TRUE	TRUE	0	0	1	1	none	0.0001105462119973
S039	S130	TRUE	TRUE	0	0	1	1	none	0.0001092350981089
S040	S130	TRUE	TRUE	0	0	1	1	none	6.39287672161e-05
S042	S130	TRUE	TRUE	0	0	1	1	none	0.000109334169726
S071	S130	TRUE	TRUE	0	0	1	1	none	5.36543134063e-05
S078	S130	TRUE	TRUE	0	0	1	1	none	0.0001109296973887
S081	S130	TRUE	TRUE	0	0	1	1	none	0.0001110874772838
S085	S130	TRUE	TRUE	0	0	1	1	none	2.75234948607e-05
S087	S130	TRUE	TRUE	0	0	1	1	none	4.2948584292e-06
S093	S130	TRUE	TRUE	0	0	1	1	none	2.54134678479e-05
S097	S130	TRUE	TRUE	0	0	1	1	none	0.0001132684726281
S102	S130	TRUE	TRUE	0	0	1	1	none	6.38778640307e-05
S106	S130	TRUE	TRUE	0	0	1	1	none	0.0001069548420976
S002	T009	TRUE	TRUE	0	0	1	1	none	2.10285898837e-05
S007	T009	TRUE	TRUE	0	0	1	1	none	6.9907643633e-05
S021	T009	TRUE	TRUE	0	0	1	1	none	2.31375227783e-05
S024	T009	TRUE	TRUE	0	0	1	1	none	2.6263964535e-05
S025	T009	TRUE	TRUE	0	0	1	1	none	2.32523054868e-05
S026	T009	TRUE	TRUE	0	0	1	1	none	1.11294892748e-05
S038	T009	TRUE	TRUE	0	0	1	1	none	7.01941637554e-05
S039	T009	TRUE	TRUE	0	0	1	1	none	2.3861800807e-05
S040	T009	TRUE	TRUE	0	0	1	1	none	0.0001123335674942
S042	T009	TRUE	TRUE	0	0	1	1	none	2.39608724241e-05
S071	T009	TRUE	TRUE	0	0	1	1	none	0.0001020591136844
S078	T009	TRUE	TRUE	0	0	1	1	none	2.55564000868e-05
S081	T009	TRUE	TRUE	0	0	1	1	none	2.57141799819e-05
S085	T009	TRUE	TRUE	0	0	1	1	none	0.0001017588193648
S087	T009	TRUE	TRUE	0	0	1	1	none	0.0001138812990203
S093	T009	TRUE	TRUE	0	0	1	1	none	9.0116799258e-05
S097	T009	TRUE	TRUE	0	0	1	1	none	2.03866196922e-05
S102	T009	TRUE	TRUE	0	0	1	1	none	0.0001122826643088
S106	T009	TRUE	TRUE	0	0	1	1	none	2.15815447957e-05
S130	T009	TRUE	TRUE	0	0	1	1	none	0.0001143415442115
S002	T010	TRUE	TRUE	0	0	1	1	none	2.10285898837e-05
S007	T010	TRUE	TRUE	0	0	1	1	none	6.9907643633e-05
S021	T010	TRUE	TRUE	0	0	1	1	none	2.31375227783e-05
S024	T010	TRUE	TRUE	0	0	1	1	none	2.6263964535e-05
S025	T010	TRUE	TRUE	0	0	1	1	none	2.32523054868e-05
S026	T010	TRUE	TRUE	0	0	1	1	none	1.11294892748e-05
S038	T010	TRUE	TRUE	0	0	1	1	none	7.01941637554e-05
S039	T010	TRUE	TRUE	0	0	1	1	none	2.3861800807e-05
S040	T010	TRUE	TRUE	0	0	1	1	none	0.0001123335674942
S042	T010	TRUE	TRUE	0	0	1	1	none	2.39608724241e-05
S071	T010	TRUE	TRUE	0	0	1	1	none	0.0001020591136844
S078	T010	TRUE	TRUE	0	0	1	1	none	2.55564000868e-05
S081	T010	TRUE	TRUE	0	0	1	1	none	2.57141799819e-05
S085	T010	TRUE	TRUE	0	0	1	1	none	0.0001017588193648
S087	T010	TRUE	TRUE	0	0	1	1	none	0.0001138812990203
S093	T010	TRUE	TRUE	0	0	1	1	none	9.0116799258e-05
S097	T010	TRUE	TRUE	0	0	1	1	none	2.03866196922e-05
S102	T010	TRUE	TRUE	0	0	1	1	none	0.0001122826643088
S106	T010	TRUE	TRUE	0	0	1	1	none	2.15815447957e-05
S130	T010	TRUE	TRUE	0	0	1	1	none	0.0001143415442115
T009	T010	TRUE	TRUE	0	0	1	1	none	2.3774457888e-06
S002	T013	FALSE	FALSE	0	0	1	1	none	6.94663052496e-05
S007	T013	FALSE	FALSE	0	0	1	1	none	5.70834569545e-05
S021	T013	FALSE	FALSE	0	0	1	1	none	7.15752381442e-05
S024	T013	FALSE	FALSE	0	0	1	1	none	7.47016799009e-05
S025	T013	FALSE	FALSE	0	0	1	1	none	7.91985764867e-05
S026	T013	FALSE	FALSE	0	0	1	1	none	7.08929143967e-05
S038	T013	FALSE	FALSE	0	0	1	1	none	1.14455878225e-05
S039	T013	FALSE	FALSE	0	0	1	1	none	7.22995161729e-05
S040	T013	FALSE	FALSE	0	0	1	1	none	0.0001157500338001
S042	T013	FALSE	FALSE	0	0	1	1	none	7.239858779e-05
S071	T013	FALSE	FALSE	0	0	1	1	none	0.0001054755799903
S078	T013	FALSE	FALSE	0	0	1	1	none	7.39941154527e-05
S081	T013	FALSE	FALSE	0	0	1	1	none	7.41518953478e-05
S085	T013	FALSE	FALSE	0	0	1	1	none	0.0001051752856707
S087	T013	FALSE	FALSE	0	0	1	1	none	0.0001172977653262
S093	T013	FALSE	FALSE	0	0	1	1	none	9.35332655639e-05
S097	T013	FALSE	FALSE	0	0	1	1	none	7.63328906921e-05
S102	T013	FALSE	FALSE	0	0	1	1	none	0.0001156991306147
S106	T013	FALSE	FALSE	0	0	1	1	none	7.00192601616e-05
S130	T013	FALSE	FALSE	0	0	1	1	none	0.0001177580105174
T009	T013	FALSE	FALSE	0	0	1	1	none	7.74059622755e-05
T010	T013	FALSE	FALSE	0	0	1	1	none	7.74059622755e-05
S002	T014	TRUE	TRUE	0	0	1	1	none	1.35724330336e-05
S007	T014	TRUE	TRUE	0	0	1	1	none	6.51983823489e-05
S021	T014	TRUE	TRUE	0	0	1	1	none	3.8446316882e-06
S024	T014	TRUE	TRUE	0	0	1	1	none	5.7823505505e-06
S025	T014	TRUE	TRUE	0	0	1	1	none	2.60515998367e-05
S026	T014	TRUE	TRUE	0	0	1	1	none	1.77459377467e-05
S038	T014	TRUE	TRUE	0	0	1	1	none	6.54849024713e-05
S039	T014	TRUE	TRUE	0	0	1	1	none	4.5689097169e-06
S040	T014	TRUE	TRUE	0	0	1	1	none	0.0001076243062101
S042	T014	TRUE	TRUE	0	0	1	1	none	1.4868360958e-06
S071	T014	TRUE	TRUE	0	0	1	1	none	9.73498524003e-05
S078	T014	TRUE	TRUE	0	0	1	1	none	9.1819400907e-06
S081	T014	TRUE	TRUE	0	0	1	1	none	5.2325659974e-06
S085	T014	TRUE	TRUE	0	0	1	1	none	9.70495580807e-05
S087	T014	TRUE	TRUE	0	0	1	1	none	0.0001091720377362
S093	T014	TRUE	TRUE	0	0	1	1	none	8.54075379739e-05
S097	T014	TRUE	TRUE	0	0	1	1	none	2.31859140421e-05
S102	T014	TRUE	TRUE	0	0	1	1	none	0.0001075734030247
S106	T014	TRUE	TRUE	0	0	1	1	none	1.41253879456e-05
S130	T014	TRUE	TRUE	0	0	1	1	none	0.0001096322829274
T009	T014	TRUE	TRUE	0	0	1	1	none	2.42589856255e-05
T010	T014	TRUE	TRUE	0	0	1	1	none	2.42589856255e-05
T013	T014	FALSE	FALSE	0	0	1	1	none	7.26967009914e-05
S002	T020	TRUE	TRUE	0	0	1	1	none	6.37334452693e-05
S007	T020	TRUE	TRUE	0	0	1	1	none	5.13505969742e-05
S021	T020	TRUE	TRUE	0	0	1	1	none	6.58423781639e-05
S024	T020	TRUE	TRUE	0	0	1	1	none	6.89688199206e-05
S025	T020	TRUE	TRUE	0	0	1	1	none	7.34657165064e-05
S026	T020	TRUE	TRUE	0	0	1	1	none	6.51600544164e-05
S038	T020	TRUE	TRUE	0	0	1	1	none	2.6676614342e-06
S039	T020	TRUE	TRUE	0	0	1	1	none	6.65666561926e-05
S040	T020	TRUE	TRUE	0	0	1	1	none	0.0001100171738198
S042	T020	TRUE	TRUE	0	0	1	1	none	6.66657278097e-05
S071	T020	TRUE	TRUE	0	0	1	1	none	9.974272001e-05
S078	T020	TRUE	TRUE	0	0	1	1	none	6.82612554724e-05
S081	T020	TRUE	TRUE	0	0	1	1	none	6.84190353675e-05
S085	T020	TRUE	TRUE	0	0	1	1	none	9.94424256904e-05
S087	T020	TRUE	TRUE	0	0	1	1	none	0.0001115649053459
S093	T020	TRUE	TRUE	0	0	1	1	none	8.78004055836e-05
S097	T020	TRUE	TRUE	0	0	1	1	none	7.06000307118e-05
S102	T020	TRUE	TRUE	0	0	1	1	none	0.0001099662706344
S106	T020	TRUE	TRUE	0	0	1	1	none	6.42864001813e-05
S130	T020	TRUE	TRUE	0	0	1	1	none	0.0001120251505371
T009	T020	TRUE	TRUE	0	0	1	1	none	7.16731022952e-05
T010	T020	TRUE	TRUE	0	0	1	1	none	7.16731022952e-05
T013	T020	FALSE	FALSE	0	0	1	1	none	1.29245263623e-05
T014	T020	TRUE	TRUE	0	0	1	1	none	6.69638410111e-05
S002	T021	FALSE	FALSE	0	0	1	1	none	2.42677111626e-05
S007	T021	FALSE	FALSE	0	0	1	1	none	7.31467649119e-05
S021	T021	FALSE	FALSE	0	0	1	1	none	2.63766440572e-05
S024	T021	FALSE	FALSE	0	0	1	1	none	2.95030858139e-05
S025	T021	FALSE	FALSE	0	0	1	1	none	2.64914267657e-05
S026	T021	FALSE	FALSE	0	0	1	1	none	1.43686105537e-05
S038	T021	FALSE	FALSE	0	0	1	1	none	7.34332850343e-05
S039	T021	FALSE	FALSE	0	0	1	1	none	2.71009220859e-05
S040	T021	FALSE	FALSE	0	0	1	1	none	0.0001155726887731
S042	T021	FALSE	FALSE	0	0	1	1	none	2.7199993703e-05
S071	T021	FALSE	FALSE	0	0	1	1	none	0.0001052982349633
S078	T021	FALSE	FALSE	0	0	1	1	none	2.87955213657e-05
S081	T021	FALSE	FALSE	0	0	1	1	none	2.89533012608e-05
S085	T021	FALSE	FALSE	0	0	1	1	none	0.0001049979406437
S087	T021	FALSE	FALSE	0	0	1	1	none	0.0001171204202992
S093	T021	FALSE	FALSE	0	0	1	1	none	9.33559205369e-05
S097	T021	FALSE	FALSE	0	0	1	1	none	2.36257409711e-05
S102	T021	FALSE	FALSE	0	0	1	1	none	0.0001155217855877
S106	T021	FALSE	FALSE	0	0	1	1	none	2.48206660746e-05
S130	T021	FALSE	FALSE	0	0	1	1	none	0.0001175806654904
T009	T021	FALSE	FALSE	0	0	1	1	none	5.6165670677e-06
T010	T021	FALSE	FALSE	0	0	1	1	none	4.4278441733e-06
T013	T021	FALSE	FALSE	0	0	1	1	none	8.06450835544e-05
T014	T021	FALSE	FALSE	0	0	1	1	none	2.74981069044e-05
T020	T021	FALSE	FALSE	0	0	1	1	none	7.49122235741e-05
S002	T028	TRUE	TRUE	0	0	1	1	none	6.12908107658e-05
S007	T028	TRUE	TRUE	0	0	1	1	none	3.35701883187e-05
S021	T028	TRUE	TRUE	0	0	1	1	none	6.33997436604e-05
S024	T028	TRUE	TRUE	0	0	1	1	none	6.65261854171e-05
S025	T028	TRUE	TRUE	0	0	1	1	none	7.10230820029e-05
S026	T028	TRUE	TRUE	0	0	1	1	none	6.27174199129e-05
S038	T028	TRUE	TRUE	0	0	1	1	none	4.91944825931e-05
S039	T028	TRUE	TRUE	0	0	1	1	none	6.41240216891e-05
S040	T028	TRUE	TRUE	0	0	1	1	none	0.0001075745393163
S042	T028	TRUE	TRUE	0	0	1	1	none	6.42230933062e-05
S071	T028	TRUE	TRUE	0	0	1	1	none	9.73000855065e-05
S078	T028	TRUE	TRUE	0	0	1	1	none	6.58186209689e-05
S081	T028	TRUE	TRUE	0	0	1	1	none	6.5976400864e-05
S085	T028	TRUE	TRUE	0	0	1	1	none	9.69997911869e-05
S087	T028	TRUE	TRUE	0	0	1	1	none	0.0001091222708424
S093	T028	TRUE	TRUE	0	0	1	1	none	8.53577710801e-05
S097	T028	TRUE	TRUE	0	0	1	1	none	6.81573962083e-05
S102	T028	TRUE	TRUE	0	0	1	1	none	0.0001075236361309
S106	T028	TRUE	TRUE	0	0	1	1	none	6.18437656778e-05
S130	T028	TRUE	TRUE	0	0	1	1	none	0.0001095825160336
T009	T028	TRUE	TRUE	0	0	1	1	none	6.92304677917e-05
T010	T028	TRUE	TRUE	0	0	1	1	none	6.92304677917e-05
T013	T028	FALSE	FALSE	0	0	1	1	none	5.64062811132e-05
T014	T028	TRUE	TRUE	0	0	1	1	none	6.45212065076e-05
T020	T028	TRUE	TRUE	0	0	1	1	none	5.06734211329e-05
T021	T028	FALSE	FALSE	0	0	1	1	none	7.24695890706e-05
S002	T035a	TRUE	TRUE	0	0	1	1	none	0.0001090071487071
S007	T035a	TRUE	TRUE	0	0	1	1	none	0.0001128649533964
S021	T035a	TRUE	TRUE	0	0	1	1	none	0.0001111160816017
S024	T035a	TRUE	TRUE	0	0	1	1	none	0.0001142425233584
S025	T035a	TRUE	TRUE	0	0	1	1	none	0.0001187394199442
S026	T035a	TRUE	TRUE	0	0	1	1	none	0.0001104337578542
S038	T035a	TRUE	TRUE	0	0	1	1	none	0.0001131514735188
S039	T035a	TRUE	TRUE	0	0	1	1	none	0.0001118403596304
S040	T035a	TRUE	TRUE	0	0	1	1	none	6.65340287376e-05
S042	T035a	TRUE	TRUE	0	0	1	1	none	0.0001119394312475
S071	T035a	TRUE	TRUE	0	0	1	1	none	5.62595749278e-05
S078	T035a	TRUE	TRUE	0	0	1	1	none	0.0001135349589102
S081	T035a	TRUE	TRUE	0	0	1	1	none	0.0001136927388053
S085	T035a	TRUE	TRUE	0	0	1	1	none	3.01287563822e-05
S087	T035a	TRUE	TRUE	0	0	1	1	none	8.2558219177e-06
S093	T035a	TRUE	TRUE	0	0	1	1	none	2.80187293694e-05
S097	T035a	TRUE	TRUE	0	0	1	1	none	0.0001158737341496
S102	T035a	TRUE	TRUE	0	0	1	1	none	6.64831255522e-05
S106	T035a	TRUE	TRUE	0	0	1	1	none	0.0001095601036191
S130	T035a	TRUE	TRUE	0	0	1	1	none	8.7160671089e-06
T009	T035a	TRUE	TRUE	0	0	1	1	none	0.000116946805733
T010	T035a	TRUE	TRUE	0	0	1	1	none	0.000116946805733
T013	T035a	FALSE	FALSE	0	0	1	1	none	0.0001203632720389
T014	T035a	TRUE	TRUE	0	0	1	1	none	0.0001122375444489
T020	T035a	TRUE	TRUE	0	0	1	1	none	0.0001146304120586
T021	T035a	FALSE	FALSE	0	0	1	1	none	0.0001201859270119
T028	T035a	TRUE	TRUE	0	0	1	1	none	0.0001121877775551
S002	T035b	TRUE	TRUE	0	0	1	1	none	2.10845237799e-05
S007	T035b	TRUE	TRUE	0	0	1	1	none	6.99635775292e-05
S021	T035b	TRUE	TRUE	0	0	1	1	none	2.31934566745e-05
S024	T035b	TRUE	TRUE	0	0	1	1	none	2.63198984312e-05
S025	T035b	TRUE	TRUE	0	0	1	1	none	2.3308239383e-05
S026	T035b	TRUE	TRUE	0	0	1	1	none	1.1185423171e-05
S038	T035b	TRUE	TRUE	0	0	1	1	none	7.02500976516e-05
S039	T035b	TRUE	TRUE	0	0	1	1	none	2.39177347032e-05
S040	T035b	TRUE	TRUE	0	0	1	1	none	0.0001123895013904
S042	T035b	TRUE	TRUE	0	0	1	1	none	2.40168063203e-05
S071	T035b	TRUE	TRUE	0	0	1	1	none	0.0001021150475806
S078	T035b	TRUE	TRUE	0	0	1	1	none	2.5612333983e-05
S081	T035b	TRUE	TRUE	0	0	1	1	none	2.57701138781e-05
S085	T035b	TRUE	TRUE	0	0	1	1	none	0.000101814753261
S087	T035b	TRUE	TRUE	0	0	1	1	none	0.0001139372329165
S093	T035b	TRUE	TRUE	0	0	1	1	none	9.01727331542e-05
S097	T035b	TRUE	TRUE	0	0	1	1	none	2.04425535884e-05
S102	T035b	TRUE	TRUE	0	0	1	1	none	0.000112338598205
S106	T035b	TRUE	TRUE	0	0	1	1	none	2.16374786919e-05
S130	T035b	TRUE	TRUE	0	0	1	1	none	0.0001143974781077
T009	T035b	TRUE	TRUE	0	0	1	1	none	1.2446567906e-06
T010	T035b	TRUE	TRUE	0	0	1	1	none	2.433379685e-06
T013	T035b	FALSE	FALSE	0	0	1	1	none	7.74618961717e-05
T014	T035b	TRUE	TRUE	0	0	1	1	none	2.43149195217e-05
T020	T035b	TRUE	TRUE	0	0	1	1	none	7.17290361914e-05
T021	T035b	FALSE	FALSE	0	0	1	1	none	5.6725009639e-06
T028	T035b	TRUE	TRUE	0	0	1	1	none	6.92864016879e-05
T035a	T035b	TRUE	TRUE	0	0	1	1	none	0.0001170027396292
S002	T040	TRUE	TRUE	0	0	1	1	none	1.60897509073e-05
S007	T040	TRUE	TRUE	0	0	1	1	none	6.77157002226e-05
S021	T040	TRUE	TRUE	0	0	1	1	none	6.3619495619e-06
S024	T040	TRUE	TRUE	0	0	1	1	none	3.9924298922e-06
S025	T040	TRUE	TRUE	0	0	1	1	none	2.85689177104e-05
S026	T040	TRUE	TRUE	0	0	1	1	none	2.02632556204e-05
S038	T040	TRUE	TRUE	0	0	1	1	none	6.8002220345e-05
S039	T040	TRUE	TRUE	0	0	1	1	none	7.0862275906e-06
S040	T040	TRUE	TRUE	0	0	1	1	none	0.0001101416240838
S042	T040	TRUE	TRUE	0	0	1	1	none	5.9965763133e-06
S071	T040	TRUE	TRUE	0	0	1	1	none	9.9867170274e-05
S078	T040	TRUE	TRUE	0	0	1	1	none	1.16992579644e-05
S081	T040	TRUE	TRUE	0	0	1	1	none	2.2539224447e-06
S085	T040	TRUE	TRUE	0	0	1	1	none	9.95668759544e-05
S087	T040	TRUE	TRUE	0	0	1	1	none	0.0001116893556099
S093	T040	TRUE	TRUE	0	0	1	1	none	8.79248558476e-05
S097	T040	TRUE	TRUE	0	0	1	1	none	2.57032319158e-05
S102	T040	TRUE	TRUE	0	0	1	1	none	0.0001100907208984
S106	T040	TRUE	TRUE	0	0	1	1	none	1.66427058193e-05
S130	T040	TRUE	TRUE	0	0	1	1	none	0.0001121496008011
T009	T040	TRUE	TRUE	0	0	1	1	none	2.67763034992e-05
T010	T040	TRUE	TRUE	0	0	1	1	none	2.67763034992e-05
T013	T040	FALSE	FALSE	0	0	1	1	none	7.52140188651e-05
T014	T040	TRUE	TRUE	0	0	1	1	none	6.2946895147e-06
T020	T040	TRUE	TRUE	0	0	1	1	none	6.94811588848e-05
T021	T040	FALSE	FALSE	0	0	1	1	none	3.00154247781e-05
T028	T040	TRUE	TRUE	0	0	1	1	none	6.70385243813e-05
T035a	T040	TRUE	TRUE	0	0	1	1	none	0.0001147548623226
T035b	T040	TRUE	TRUE	0	0	1	1	none	2.68322373954e-05
S002	T056	FALSE	FALSE	0	0	1	1	none	2.28116742253e-05
S007	T056	FALSE	FALSE	0	0	1	1	none	7.16907279746e-05
S021	T056	FALSE	FALSE	0	0	1	1	none	2.49206071199e-05
S024	T056	FALSE	FALSE	0	0	1	1	none	2.80470488766e-05
S025	T056	FALSE	FALSE	0	0	1	1	none	2.50353898284e-05
S026	T056	FALSE	FALSE	0	0	1	1	none	1.29125736164e-05
S038	T056	FALSE	FALSE	0	0	1	1	none	7.1977248097e-05
S039	T056	FALSE	FALSE	0	0	1	1	none	2.56448851486e-05
S040	T056	FALSE	FALSE	0	0	1	1	none	0.0001141166518358
S042	T056	FALSE	FALSE	0	0	1	1	none	2.57439567657e-05
S071	T056	FALSE	FALSE	0	0	1	1	none	0.000103842198026
S078	T056	FALSE	FALSE	0	0	1	1	none	2.73394844284e-05
S081	T056	FALSE	FALSE	0	0	1	1	none	2.74972643235e-05
S085	T056	FALSE	FALSE	0	0	1	1	none	0.0001035419037064
S087	T056	FALSE	FALSE	0	0	1	1	none	0.0001156643833619
S093	T056	FALSE	FALSE	0	0	1	1	none	9.18998835996e-05
S097	T056	FALSE	FALSE	0	0	1	1	none	2.21697040338e-05
S102	T056	FALSE	FALSE	0	0	1	1	none	0.0001140657486504
S106	T056	FALSE	FALSE	0	0	1	1	none	2.33646291373e-05
S130	T056	FALSE	FALSE	0	0	1	1	none	0.0001161246285531
T009	T056	TRUE	TRUE	1	0	1	1	anc	5.943614472e-07
T010	T056	FALSE	FALSE	0	0	1	1	none	4.1605301304e-06
T013	T056	FALSE	FALSE	0	0	1	1	none	7.91890466171e-05
T014	T056	FALSE	FALSE	0	0	1	1	none	2.60420699671e-05
T020	T056	FALSE	FALSE	0	0	1	1	none	7.34561866368e-05
T021	T056	FALSE	FALSE	0	0	1	1	none	7.3996514093e-06
T028	T056	FALSE	FALSE	0	0	1	1	none	7.10135521333e-05
T035a	T056	FALSE	FALSE	0	0	1	1	none	0.0001187298900746
T035b	T056	FALSE	FALSE	0	0	1	1	none	3.0277411322e-06
T040	T056	FALSE	FALSE	0	0	1	1	none	2.85593878408e-05
S002	T059	TRUE	TRUE	0	0	1	1	none	0.0001096132660323
S007	T059	TRUE	TRUE	0	0	1	1	none	0.0001134710707216
S021	T059	TRUE	TRUE	0	0	1	1	none	0.0001117221989269
S024	T059	TRUE	TRUE	0	0	1	1	none	0.0001148486406836
S025	T059	TRUE	TRUE	0	0	1	1	none	0.0001193455372694
S026	T059	TRUE	TRUE	0	0	1	1	none	0.0001110398751794
S038	T059	TRUE	TRUE	0	0	1	1	none	0.000113757590844
S039	T059	TRUE	TRUE	0	0	1	1	none	0.0001124464769556
S040	T059	TRUE	TRUE	0	0	1	1	none	6.668561074e-06
S042	T059	TRUE	TRUE	0	0	1	1	none	0.0001125455485727
S071	T059	TRUE	TRUE	0	0	1	1	none	2.0971532573e-05
S078	T059	TRUE	TRUE	0	0	1	1	none	0.0001141410762354
S081	T059	TRUE	TRUE	0	0	1	1	none	0.0001142988561305
S085	T059	TRUE	TRUE	0	0	1	1	none	5.65653979334e-05
S087	T059	TRUE	TRUE	0	0	1	1	none	6.86878775889e-05
S093	T059	TRUE	TRUE	0	0	1	1	none	4.49233778266e-05
S097	T059	TRUE	TRUE	0	0	1	1	none	0.0001164798514748
S102	T059	TRUE	TRUE	0	0	1	1	none	8.9951036774e-06
S106	T059	TRUE	TRUE	0	0	1	1	none	0.0001101662209443
S130	T059	TRUE	TRUE	0	0	1	1	none	6.91481227801e-05
T009	T059	TRUE	TRUE	0	0	1	1	none	0.0001175529230582
T010	T059	TRUE	TRUE	0	0	1	1	none	0.0001175529230582
T013	T059	FALSE	FALSE	0	0	1	1	none	0.0001209693893641
T014	T059	TRUE	TRUE	0	0	1	1	none	0.0001128436617741
T020	T059	TRUE	TRUE	0	0	1	1	none	0.0001152365293838
T021	T059	FALSE	FALSE	0	0	1	1	none	0.0001207920443371
T028	T059	TRUE	TRUE	0	0	1	1	none	0.0001127938948803
T035a	T059	TRUE	TRUE	0	0	1	1	none	7.17533843016e-05
T035b	T059	TRUE	TRUE	0	0	1	1	none	0.0001176088569544
T040	T059	TRUE	TRUE	0	0	1	1	none	0.0001153609796478
T056	T059	FALSE	FALSE	0	0	1	1	none	0.0001193360073998
S002	T065	TRUE	TRUE	0	0	1	1	none	6.30667860557e-05
S007	T065	TRUE	TRUE	0	0	1	1	none	5.06839377606e-05
S021	T065	TRUE	TRUE	0	0	1	1	none	6.51757189503e-05
S024	T065	TRUE	TRUE	0	0	1	1	none	6.8302160707e-05
S025	T065	TRUE	TRUE	0	0	1	1	none	7.27990572928e-05
S026	T065	TRUE	TRUE	0	0	1	1	none	6.44933952028e-05
S038	T065	TRUE	TRUE	0	0	1	1	none	5.0460686286e-06
S039	T065	TRUE	TRUE	0	0	1	1	none	6.5899996979e-05
S040	T065	TRUE	TRUE	0	0	1	1	none	0.0001093505146062
S042	T065	TRUE	TRUE	0	0	1	1	none	6.59990685961e-05
S071	T065	TRUE	TRUE	0	0	1	1	none	9.90760607964e-05
S078	T065	TRUE	TRUE	0	0	1	1	none	6.75945962588e-05
S081	T065	TRUE	TRUE	0	0	1	1	none	6.77523761539e-05
S085	T065	TRUE	TRUE	0	0	1	1	none	9.87757664768e-05
S087	T065	TRUE	TRUE	0	0	1	1	none	0.0001108982461323
S093	T065	TRUE	TRUE	0	0	1	1	none	8.713374637e-05
S097	T065	TRUE	TRUE	0	0	1	1	none	6.99333714982e-05
S102	T065	TRUE	TRUE	0	0	1	1	none	0.0001092996114208
S106	T065	TRUE	TRUE	0	0	1	1	none	6.36197409677e-05
S130	T065	TRUE	TRUE	0	0	1	1	none	0.0001113584913235
T009	T065	TRUE	TRUE	0	0	1	1	none	7.10064430816e-05
T010	T065	TRUE	TRUE	0	0	1	1	none	7.10064430816e-05
T013	T065	FALSE	FALSE	0	0	1	1	none	7.5882420883e-06
T014	T065	TRUE	TRUE	0	0	1	1	none	6.62971817975e-05
T020	T065	TRUE	TRUE	0	0	1	1	none	6.5250071684e-06
T021	T065	FALSE	FALSE	0	0	1	1	none	7.42455643605e-05
T028	T065	TRUE	TRUE	0	0	1	1	none	5.00067619193e-05
T035a	T065	TRUE	TRUE	0	0	1	1	none	0.000113963752845
T035b	T065	TRUE	TRUE	0	0	1	1	none	7.10623769778e-05
T040	T065	TRUE	TRUE	0	0	1	1	none	6.88144996712e-05
T056	T065	FALSE	FALSE	0	0	1	1	none	7.27895274232e-05
T059	T065	TRUE	TRUE	0	0	1	1	none	0.0001145698701702
S002	T069	TRUE	TRUE	0	0	1	1	none	0.0001108647991991
S007	T069	TRUE	TRUE	0	0	1	1	none	0.0001147226038884
S021	T069	TRUE	TRUE	0	0	1	1	none	0.0001129737320937
S024	T069	TRUE	TRUE	0	0	1	1	none	0.0001161001738504
S025	T069	TRUE	TRUE	0	0	1	1	none	0.0001205970704362
S026	T069	TRUE	TRUE	0	0	1	1	none	0.0001122914083462
S038	T069	TRUE	TRUE	0	0	1	1	none	0.0001150091240108
S039	T069	TRUE	TRUE	0	0	1	1	none	0.0001136980101224
S040	T069	TRUE	TRUE	0	0	1	1	none	3.24975195496e-05
S042	T069	TRUE	TRUE	0	0	1	1	none	0.0001137970817395
S071	T069	TRUE	TRUE	0	0	1	1	none	1.85373052198e-05
S078	T069	TRUE	TRUE	0	0	1	1	none	0.0001153926094022
S081	T069	TRUE	TRUE	0	0	1	1	none	0.0001155503892973
S085	T069	TRUE	TRUE	0	0	1	1	none	5.78169311002e-05
S087	T069	TRUE	TRUE	0	0	1	1	none	6.99394107557e-05
S093	T069	TRUE	TRUE	0	0	1	1	none	4.61749109934e-05
S097	T069	TRUE	TRUE	0	0	1	1	none	0.0001177313846416
S102	T069	TRUE	TRUE	0	0	1	1	none	3.24466163642e-05
S106	T069	TRUE	TRUE	0	0	1	1	none	0.0001114177541111
S130	T069	TRUE	TRUE	0	0	1	1	none	7.03996559469e-05
T009	T069	TRUE	TRUE	0	0	1	1	none	0.000118804456225
T010	T069	TRUE	TRUE	0	0	1	1	none	0.000118804456225
T013	T069	FALSE	FALSE	0	0	1	1	none	0.0001222209225309
T014	T069	TRUE	TRUE	0	0	1	1	none	0.0001140951949409
T020	T069	TRUE	TRUE	0	0	1	1	none	0.0001164880625506
T021	T069	FALSE	FALSE	0	0	1	1	none	0.0001220435775039
T028	T069	TRUE	TRUE	0	0	1	1	none	0.0001140454280471
T035a	T069	TRUE	TRUE	0	0	1	1	none	7.30049174684e-05
T035b	T069	TRUE	TRUE	0	0	1	1	none	0.0001188603901212
T040	T069	TRUE	TRUE	0	0	1	1	none	0.0001166125128146
T056	T069	FALSE	FALSE	0	0	1	1	none	0.0001205875405666
T059	T069	TRUE	TRUE	0	0	1	1	none	3.77168751136e-05
T065	T069	TRUE	TRUE	0	0	1	1	none	0.000115821403337
S002	T073	FALSE	FALSE	0	0	1	1	none	2.41683090363e-05
S007	T073	FALSE	FALSE	0	0	1	1	none	7.30473627856e-05
S021	T073	FALSE	FALSE	0	0	1	1	none	2.62772419309e-05
S024	T073	FALSE	FALSE	0	0	1	1	none	2.94036836876e-05
S025	T073	FALSE	FALSE	0	0	1	1	none	2.63920246394e-05
S026	T073	FALSE	FALSE	0	0	1	1	none	1.42692084274e-05
S038	T073	FALSE	FALSE	0	0	1	1	none	7.3333882908e-05
S039	T073	FALSE	FALSE	0	0	1	1	none	2.70015199596e-05
S040	T073	FALSE	FALSE	0	0	1	1	none	0.0001154732866468
S042	T073	FALSE	FALSE	0	0	1	1	none	2.71005915767e-05
S071	T073	FALSE	FALSE	0	0	1	1	none	0.000105198832837
S078	T073	FALSE	FALSE	0	0	1	1	none	2.86961192394e-05
S081	T073	FALSE	FALSE	0	0	1	1	none	2.88538991345e-05
S085	T073	FALSE	FALSE	0	0	1	1	none	0.0001048985385174
S087	T073	FALSE	FALSE	0	0	1	1	none	0.0001170210181729
S093	T073	FALSE	FALSE	0	0	1	1	none	9.32565184106e-05
S097	T073	FALSE	FALSE	0	0	1	1	none	2.35263388448e-05
S102	T073	FALSE	FALSE	0	0	1	1	none	0.0001154223834614
S106	T073	FALSE	FALSE	0	0	1	1	none	2.47212639483e-05
S130	T073	FALSE	FALSE	0	0	1	1	none	0.0001174812633641
T009	T073	FALSE	FALSE	0	0	1	1	none	5.5171649414e-06
T010	T073	FALSE	FALSE	0	0	1	1	none	4.328442047e-06
T013	T073	FALSE	FALSE	0	0	1	1	none	8.05456814281e-05
T014	T073	FALSE	FALSE	0	0	1	1	none	2.73987047781e-05
T020	T073	FALSE	FALSE	0	0	1	1	none	7.48128214478e-05
T021	T073	TRUE	TRUE	0	0	1	1	none	1.2881250207e-06
T028	T073	FALSE	FALSE	0	0	1	1	none	7.23701869443e-05
T035a	T073	FALSE	FALSE	0	0	1	1	none	0.0001200865248856
T035b	T073	FALSE	FALSE	0	0	1	1	none	5.5730988376e-06
T040	T073	FALSE	FALSE	0	0	1	1	none	2.99160226518e-05
T056	T073	FALSE	FALSE	0	0	1	1	none	7.300249283e-06
T059	T073	FALSE	FALSE	0	0	1	1	none	0.0001206926422108
T065	T073	FALSE	FALSE	0	0	1	1	none	7.41461622342e-05
T069	T073	FALSE	FALSE	0	0	1	1	none	0.0001219441753776
S002	T075	TRUE	TRUE	0	0	1	1	none	5.88173691031e-05
S007	T075	TRUE	TRUE	0	0	1	1	none	6.1486450898e-05
S021	T075	TRUE	TRUE	0	0	1	1	none	6.09263019977e-05
S024	T075	TRUE	TRUE	0	0	1	1	none	6.40527437544e-05
S025	T075	TRUE	TRUE	0	0	1	1	none	6.85496403402e-05
S026	T075	TRUE	TRUE	0	0	1	1	none	6.02439782502e-05
S038	T075	TRUE	TRUE	0	0	1	1	none	6.17729710204e-05
S039	T075	TRUE	TRUE	0	0	1	1	none	6.16505800264e-05
S040	T075	TRUE	TRUE	0	0	1	1	none	0.0001051010976536
S042	T075	TRUE	TRUE	0	0	1	1	none	6.17496516435e-05
S071	T075	TRUE	TRUE	0	0	1	1	none	9.48266438438e-05
S078	T075	TRUE	TRUE	0	0	1	1	none	6.33451793062e-05
S081	T075	TRUE	TRUE	0	0	1	1	none	6.35029592013e-05
S085	T075	TRUE	TRUE	0	0	1	1	none	9.45263495242e-05
S087	T075	TRUE	TRUE	0	0	1	1	none	0.0001066488291797
S093	T075	TRUE	TRUE	0	0	1	1	none	8.28843294174e-05
S097	T075	TRUE	TRUE	0	0	1	1	none	6.56839545456e-05
S102	T075	TRUE	TRUE	0	0	1	1	none	0.0001050501944682
S106	T075	TRUE	TRUE	0	0	1	1	none	5.93703240151e-05
S130	T075	TRUE	TRUE	0	0	1	1	none	0.0001071090743709
T009	T075	TRUE	TRUE	0	0	1	1	none	6.6757026129e-05
T010	T075	TRUE	TRUE	0	0	1	1	none	6.6757026129e-05
T013	T075	FALSE	FALSE	0	0	1	1	none	6.89847695405e-05
T014	T075	TRUE	TRUE	0	0	1	1	none	6.20477648449e-05
T020	T075	TRUE	TRUE	0	0	1	1	none	6.32519095602e-05
T021	T075	FALSE	FALSE	0	0	1	1	none	6.99961474079e-05
T028	T075	TRUE	TRUE	0	0	1	1	none	6.08092750567e-05
T035a	T075	TRUE	TRUE	0	0	1	1	none	0.0001097143358924
T035b	T075	TRUE	TRUE	0	0	1	1	none	6.68129600252e-05
T040	T075	TRUE	TRUE	0	0	1	1	none	6.45650827186e-05
T056	T075	FALSE	FALSE	0	0	1	1	none	6.85401104706e-05
T059	T075	TRUE	TRUE	0	0	1	1	none	0.0001103204532176
T065	T075	TRUE	TRUE	0	0	1	1	none	6.25852503466e-05
T069	T075	TRUE	TRUE	0	0	1	1	none	0.0001115719863844
T073	T075	FALSE	FALSE	0	0	1	1	none	6.98967452816e-05
S002	T077	FALSE	FALSE	0	0	1	1	none	2.35739475891e-05
S007	T077	FALSE	FALSE	0	0	1	1	none	7.24530013384e-05
S021	T077	FALSE	FALSE	0	0	1	1	none	2.56828804837e-05
S024	T077	FALSE	FALSE	0	0	1	1	none	2.88093222404e-05
S025	T077	FALSE	FALSE	0	0	1	1	none	2.57976631922e-05
S026	T077	FALSE	FALSE	0	0	1	1	none	1.36748469802e-05
S038	T077	FALSE	FALSE	0	0	1	1	none	7.27395214608e-05
S039	T077	FALSE	FALSE	0	0	1	1	none	2.64071585124e-05
S040	T077	FALSE	FALSE	0	0	1	1	none	0.0001148789251996
S042	T077	FALSE	FALSE	0	0	1	1	none	2.65062301295e-05
S071	T077	FALSE	FALSE	0	0	1	1	none	0.0001046044713898
S078	T077	FALSE	FALSE	0	0	1	1	none	2.81017577922e-05
S081	T077	FALSE	FALSE	0	0	1	1	none	2.82595376873e-05
S085	T077	FALSE	FALSE	0	0	1	1	none	0.0001043041770702
S087	T077	FALSE	FALSE	0	0	1	1	none	0.0001164266567257
S093	T077	FALSE	FALSE	0	0	1	1	none	9.26621569634e-05
S097	T077	FALSE	FALSE	0	0	1	1	none	2.29319773976e-05
S102	T077	FALSE	FALSE	0	0	1	1	none	0.0001148280220142
S106	T077	FALSE	FALSE	0	0	1	1	none	2.41269025011e-05
S130	T077	FALSE	FALSE	0	0	1	1	none	0.0001168869019169
T009	T077	FALSE	FALSE	0	0	1	1	none	4.9228034942e-06
T010	T077	FALSE	FALSE	0	0	1	1	none	3.7340805998e-06
T013	T077	FALSE	FALSE	0	0	1	1	none	7.99513199809e-05
T014	T077	FALSE	FALSE	0	0	1	1	none	2.68043433309e-05
T020	T077	FALSE	FALSE	0	0	1	1	none	7.42184600006e-05
T021	T077	TRUE	TRUE	0	0	1	1	none	1.8824864679e-06
T028	T077	FALSE	FALSE	0	0	1	1	none	7.17758254971e-05
T035a	T077	FALSE	FALSE	0	0	1	1	none	0.0001194921634384
T035b	T077	FALSE	FALSE	0	0	1	1	none	4.9787373904e-06
T040	T077	FALSE	FALSE	0	0	1	1	none	2.93216612046e-05
T056	T077	FALSE	FALSE	0	0	1	1	none	6.7058878358e-06
T059	T077	FALSE	FALSE	0	0	1	1	none	0.0001200982807636
T065	T077	FALSE	FALSE	0	0	1	1	none	7.3551800787e-05
T069	T077	FALSE	FALSE	0	0	1	1	none	0.0001213498139304
T073	T077	TRUE	TRUE	0	0	1	1	none	1.7830843416e-06
T075	T077	FALSE	FALSE	0	0	1	1	none	6.93023838344e-05
S002	T087	TRUE	TRUE	0	0	1	1	none	1.98398669893e-05
S007	T087	TRUE	TRUE	0	0	1	1	none	6.87189207386e-05
S021	T087	TRUE	TRUE	0	0	1	1	none	2.19487998839e-05
S024	T087	TRUE	TRUE	0	0	1	1	none	2.50752416406e-05
S025	T087	TRUE	TRUE	0	0	1	1	none	2.20635825924e-05
S026	T087	TRUE	TRUE	0	0	1	1	none	9.9407663804e-06
S038	T087	TRUE	TRUE	0	0	1	1	none	6.9005440861e-05
S039	T087	TRUE	TRUE	0	0	1	1	none	2.26730779126e-05
S040	T087	TRUE	TRUE	0	0	1	1	none	0.0001111448445998
S042	T087	TRUE	TRUE	0	0	1	1	none	2.27721495297e-05
S071	T087	TRUE	TRUE	0	0	1	1	none	0.00010087039079
S078	T087	TRUE	TRUE	0	0	1	1	none	2.43676771924e-05
S081	T087	TRUE	TRUE	0	0	1	1	none	2.45254570875e-05
S085	T087	TRUE	TRUE	0	0	1	1	none	0.0001005700964704
S087	T087	TRUE	TRUE	0	0	1	1	none	0.0001126925761259
S093	T087	TRUE	TRUE	0	0	1	1	none	8.89280763636e-05
S097	T087	TRUE	TRUE	0	0	1	1	none	1.91978967978e-05
S102	T087	TRUE	TRUE	0	0	1	1	none	0.0001110939414144
S106	T087	TRUE	TRUE	0	0	1	1	none	2.03928219013e-05
S130	T087	TRUE	TRUE	0	0	1	1	none	0.0001131528213171
T009	T087	TRUE	TRUE	0	0	1	1	none	2.3774457888e-06
T010	T087	TRUE	TRUE	0	0	1	1	none	2.3774457888e-06
T013	T087	FALSE	FALSE	0	0	1	1	none	7.62172393811e-05
T014	T087	TRUE	TRUE	0	0	1	1	none	2.30702627311e-05
T020	T087	TRUE	TRUE	0	0	1	1	none	7.04843794008e-05
T021	T087	FALSE	FALSE	0	0	1	1	none	5.6165670677e-06
T028	T087	TRUE	TRUE	0	0	1	1	none	6.80417448973e-05
T035a	T087	TRUE	TRUE	0	0	1	1	none	0.0001157580828386
T035b	T087	TRUE	TRUE	0	0	1	1	none	2.433379685e-06
T040	T087	TRUE	TRUE	0	0	1	1	none	2.55875806048e-05
T056	T087	FALSE	FALSE	0	0	1	1	none	4.1605301304e-06
T059	T087	TRUE	TRUE	0	0	1	1	none	0.0001163642001638
T065	T087	TRUE	TRUE	0	0	1	1	none	6.98177201872e-05
T069	T087	TRUE	TRUE	0	0	1	1	none	0.0001176157333306
T073	T087	FALSE	FALSE	0	0	1	1	none	5.5171649414e-06
T075	T087	TRUE	TRUE	0	0	1	1	none	6.55683032346e-05
T077	T087	FALSE	FALSE	0	0	1	1	none	4.9228034942e-06
S002	T095	TRUE	TRUE	0	0	1	1	none	0.0001053658323831
S007	T095	TRUE	TRUE	0	0	1	1	none	0.0001092236370724
S021	T095	TRUE	TRUE	0	0	1	1	none	0.0001074747652777
S024	T095	TRUE	TRUE	0	0	1	1	none	0.0001106012070344
S025	T095	TRUE	TRUE	0	0	1	1	none	0.0001150981036202
S026	T095	TRUE	TRUE	0	0	1	1	none	0.0001067924415302
S038	T095	TRUE	TRUE	0	0	1	1	none	0.0001095101571948
S039	T095	TRUE	TRUE	0	0	1	1	none	0.0001081990433064
S040	T095	TRUE	TRUE	0	0	1	1	none	6.28927124136e-05
S042	T095	TRUE	TRUE	0	0	1	1	none	0.0001082981149235
S071	T095	TRUE	TRUE	0	0	1	1	none	5.26182586038e-05
S078	T095	TRUE	TRUE	0	0	1	1	none	0.0001098936425862
S081	T095	TRUE	TRUE	0	0	1	1	none	0.0001100514224813
S085	T095	TRUE	TRUE	0	0	1	1	none	2.64874400582e-05
S087	T095	TRUE	TRUE	0	0	1	1	none	3.2588036267e-06
S093	T095	TRUE	TRUE	0	0	1	1	none	2.43774130454e-05
S097	T095	TRUE	TRUE	0	0	1	1	none	0.0001122324178256
S102	T095	TRUE	TRUE	0	0	1	1	none	6.28418092282e-05
S106	T095	TRUE	TRUE	0	0	1	1	none	0.0001059187872951
S130	T095	TRUE	TRUE	0	0	1	1	none	2.5303259235e-06
T009	T095	TRUE	TRUE	0	0	1	1	none	0.000113305489409
T010	T095	TRUE	TRUE	0	0	1	1	none	0.000113305489409
T013	T095	FALSE	FALSE	0	0	1	1	none	0.0001167219557149
T014	T095	TRUE	TRUE	0	0	1	1	none	0.0001085962281249
T020	T095	TRUE	TRUE	0	0	1	1	none	0.0001109890957346
T021	T095	FALSE	FALSE	0	0	1	1	none	0.0001165446106879
T028	T095	TRUE	TRUE	0	0	1	1	none	0.0001085464612311
T035a	T095	TRUE	TRUE	0	0	1	1	none	7.6800123064e-06
T035b	T095	TRUE	TRUE	0	0	1	1	none	0.0001133614233052
T040	T095	TRUE	TRUE	0	0	1	1	none	0.0001111135459986
T056	T095	FALSE	FALSE	0	0	1	1	none	0.0001150885737506
T059	T095	TRUE	TRUE	0	0	1	1	none	6.81120679776e-05
T065	T095	TRUE	TRUE	0	0	1	1	none	0.000110322436521
T069	T095	TRUE	TRUE	0	0	1	1	none	6.93636011444e-05
T073	T095	FALSE	FALSE	0	0	1	1	none	0.0001164452085616
T075	T095	TRUE	TRUE	0	0	1	1	none	0.0001060730195684
T077	T095	FALSE	FALSE	0	0	1	1	none	0.0001158508471144
T087	T095	TRUE	TRUE	0	0	1	1	none	0.0001121167665146
S002	T099a	TRUE	TRUE	0	0	1	1	none	0.0001048775468004
S007	T099a	TRUE	TRUE	0	0	1	1	none	0.0001087353514897
S021	T099a	TRUE	TRUE	0	0	1	1	none	0.000106986479695
S024	T099a	TRUE	TRUE	0	0	1	1	none	0.0001101129214517
S025	T099a	TRUE	TRUE	0	0	1	1	none	0.0001146098180375
S026	T099a	TRUE	TRUE	0	0	1	1	none	0.0001063041559475
S038	T099a	TRUE	TRUE	0	0	1	1	none	0.0001090218716121
S039	T099a	TRUE	TRUE	0	0	1	1	none	0.0001077107577237
S040	T099a	TRUE	TRUE	0	0	1	1	none	6.24044268309e-05
S042	T099a	TRUE	TRUE	0	0	1	1	none	0.0001078098293408
S071	T099a	TRUE	TRUE	0	0	1	1	none	5.21299730211e-05
S078	T099a	TRUE	TRUE	0	0	1	1	none	0.0001094053570035
S081	T099a	TRUE	TRUE	0	0	1	1	none	0.0001095631368986
S085	T099a	TRUE	TRUE	0	0	1	1	none	2.59991544755e-05
S087	T099a	TRUE	TRUE	0	0	1	1	none	4.126220011e-06
S093	T099a	TRUE	TRUE	0	0	1	1	none	2.38891274627e-05
S097	T099a	TRUE	TRUE	0	0	1	1	none	0.0001117441322429
S102	T099a	TRUE	TRUE	0	0	1	1	none	6.23535236455e-05
S106	T099a	TRUE	TRUE	0	0	1	1	none	0.0001054305017124
S130	T099a	TRUE	TRUE	0	0	1	1	none	4.5864652022e-06
T009	T099a	TRUE	TRUE	0	0	1	1	none	0.0001128172038263
T010	T099a	TRUE	TRUE	0	0	1	1	none	0.0001128172038263
T013	T099a	FALSE	FALSE	0	0	1	1	none	0.0001162336701322
T014	T099a	TRUE	TRUE	0	0	1	1	none	0.0001081079425422
T020	T099a	TRUE	TRUE	0	0	1	1	none	0.0001105008101519
T021	T099a	FALSE	FALSE	0	0	1	1	none	0.0001160563251052
T028	T099a	TRUE	TRUE	0	0	1	1	none	0.0001080581756484
T035a	T099a	TRUE	TRUE	0	0	1	1	none	6.0030038293e-06
T035b	T099a	TRUE	TRUE	0	0	1	1	none	0.0001128731377225
T040	T099a	TRUE	TRUE	0	0	1	1	none	0.0001106252604159
T056	T099a	FALSE	FALSE	0	0	1	1	none	0.0001146002881679
T059	T099a	TRUE	TRUE	0	0	1	1	none	6.76237823949e-05
T065	T099a	TRUE	TRUE	0	0	1	1	none	0.0001098341509383
T069	T099a	TRUE	TRUE	0	0	1	1	none	6.88753155617e-05
T073	T099a	FALSE	FALSE	0	0	1	1	none	0.0001159569229789
T075	T099a	TRUE	TRUE	0	0	1	1	none	0.0001055847339857
T077	T099a	FALSE	FALSE	0	0	1	1	none	0.0001153625615317
T087	T099a	TRUE	TRUE	0	0	1	1	none	0.0001116284809319
T095	T099a	TRUE	TRUE	0	0	1	1	none	3.5504103997e-06
S002	T102	FALSE	FALSE	0	0	1	1	none	0.0001083287044267
S007	T102	FALSE	FALSE	0	0	1	1	none	0.000112186509116
S021	T102	FALSE	FALSE	0	0	1	1	none	0.0001104376373213
S024	T102	FALSE	FALSE	0	0	1	1	none	0.000113564079078
S025	T102	FALSE	FALSE	0	0	1	1	none	0.0001180609756638
S026	T102	FALSE	FALSE	0	0	1	1	none	0.0001097553135738
S038	T102	FALSE	FALSE	0	0	1	1	none	0.0001124730292384
S039	T102	FALSE	FALSE	0	0	1	1	none	0.00011116191535
S040	T102	FALSE	FALSE	0	0	1	1	none	6.58555844572e-05
S042	T102	FALSE	FALSE	0	0	1	1	none	0.0001112609869671
S071	T102	FALSE	FALSE	0	0	1	1	none	5.55811306474e-05
S078	T102	FALSE	FALSE	0	0	1	1	none	0.0001128565146298
S081	T102	FALSE	FALSE	0	0	1	1	none	0.0001130142945249
S085	T102	FALSE	FALSE	0	0	1	1	none	2.94503121018e-05
S087	T102	FALSE	FALSE	0	0	1	1	none	6.2216756703e-06
S093	T102	FALSE	FALSE	0	0	1	1	none	2.7340285089e-05
S097	T102	FALSE	FALSE	0	0	1	1	none	0.0001151952898692
S102	T102	FALSE	FALSE	0	0	1	1	none	6.58046812718e-05
S106	T102	FALSE	FALSE	0	0	1	1	none	0.0001088816593387
S130	T102	FALSE	FALSE	0	0	1	1	none	5.4931979671e-06
T009	T102	FALSE	FALSE	0	0	1	1	none	0.0001162683614526
T010	T102	FALSE	FALSE	0	0	1	1	none	0.0001162683614526
T013	T102	FALSE	FALSE	0	0	1	1	none	0.0001196848277585
T014	T102	FALSE	FALSE	0	0	1	1	none	0.0001115591001685
T020	T102	FALSE	FALSE	0	0	1	1	none	0.0001139519677782
T021	T102	FALSE	FALSE	0	0	1	1	none	0.0001195074827315
T028	T102	FALSE	FALSE	0	0	1	1	none	0.0001115093332747
T035a	T102	FALSE	FALSE	0	0	1	1	none	1.064288435e-05
T035b	T102	FALSE	FALSE	0	0	1	1	none	0.0001163242953488
T040	T102	FALSE	FALSE	0	0	1	1	none	0.0001140764180422
T056	T102	FALSE	FALSE	0	0	1	1	none	0.0001180514457942
T059	T102	FALSE	FALSE	0	0	1	1	none	7.10749400212e-05
T065	T102	FALSE	FALSE	0	0	1	1	none	0.0001132853085646
T069	T102	FALSE	FALSE	0	0	1	1	none	7.2326473188e-05
T073	T102	FALSE	FALSE	0	0	1	1	none	0.0001194080806052
T075	T102	FALSE	FALSE	0	0	1	1	none	0.000109035891612
T077	T102	FALSE	FALSE	0	0	1	1	none	0.000118813719158
T087	T102	FALSE	FALSE	0	0	1	1	none	0.0001150796385582
T095	T102	TRUE	TRUE	1	0	1	1	anc	5.943614472e-07
T099a	T102	FALSE	FALSE	0	0	1	1	none	6.5132824433e-06
S002	T104	FALSE	FALSE	0	0	1	1	none	6.47671200306e-05
S007	T104	FALSE	FALSE	0	0	1	1	none	3.70464975835e-05
S021	T104	FALSE	FALSE	0	0	1	1	none	6.68760529252e-05
S024	T104	FALSE	FALSE	0	0	1	1	none	7.00024946819e-05
S025	T104	FALSE	FALSE	0	0	1	1	none	7.44993912677e-05
S026	T104	FALSE	FALSE	0	0	1	1	none	6.61937291777e-05
S038	T104	FALSE	FALSE	0	0	1	1	none	5.26707918579e-05
S039	T104	FALSE	FALSE	0	0	1	1	none	6.76003309539e-05
S040	T104	FALSE	FALSE	0	0	1	1	none	0.0001110508485811
S042	T104	FALSE	FALSE	0	0	1	1	none	6.7699402571e-05
S071	T104	FALSE	FALSE	0	0	1	1	none	0.0001007763947713
S078	T104	FALSE	FALSE	0	0	1	1	none	6.92949302337e-05
S081	T104	FALSE	FALSE	0	0	1	1	none	6.94527101288e-05
S085	T104	FALSE	FALSE	0	0	1	1	none	0.0001004761004517
S087	T104	FALSE	FALSE	0	0	1	1	none	0.0001125985801072
S093	T104	FALSE	FALSE	0	0	1	1	none	8.88340803449e-05
S097	T104	FALSE	FALSE	0	0	1	1	none	7.16337054731e-05
S102	T104	FALSE	FALSE	0	0	1	1	none	0.0001109999453957
S106	T104	FALSE	FALSE	0	0	1	1	none	6.53200749426e-05
S130	T104	FALSE	FALSE	0	0	1	1	none	0.0001130588252984
T009	T104	FALSE	FALSE	0	0	1	1	none	7.27067770565e-05
T010	T104	FALSE	FALSE	0	0	1	1	none	7.27067770565e-05
T013	T104	FALSE	FALSE	0	0	1	1	none	5.9882590378e-05
T014	T104	FALSE	FALSE	0	0	1	1	none	6.79975157724e-05
T020	T104	FALSE	FALSE	0	0	1	1	none	5.41497303977e-05
T021	T104	FALSE	FALSE	0	0	1	1	none	7.59458983354e-05
T028	T104	FALSE	FALSE	0	0	1	1	none	3.46524218648e-05
T035a	T104	FALSE	FALSE	0	0	1	1	none	0.0001156640868199
T035b	T104	FALSE	FALSE	0	0	1	1	none	7.27627109527e-05
T040	T104	FALSE	FALSE	0	0	1	1	none	7.05148336461e-05
T056	T104	FALSE	FALSE	0	0	1	1	none	7.44898613981e-05
T059	T104	FALSE	FALSE	0	0	1	1	none	0.0001162702041451
T065	T104	FALSE	FALSE	0	0	1	1	none	5.34830711841e-05
T069	T104	FALSE	FALSE	0	0	1	1	none	0.0001175217373119
T073	T104	FALSE	FALSE	0	0	1	1	none	7.58464962091e-05
T075	T104	FALSE	FALSE	0	0	1	1	none	6.42855843215e-05
T077	T104	FALSE	FALSE	0	0	1	1	none	7.52521347619e-05
T087	T104	FALSE	FALSE	0	0	1	1	none	7.15180541621e-05
T095	T104	FALSE	FALSE	0	0	1	1	none	0.0001120227704959
T099a	T104	FALSE	FALSE	0	0	1	1	none	0.0001115344849132
T102	T104	FALSE	FALSE	0	0	1	1	none	0.0001149856425395
S002	T105	FALSE	FALSE	0	0	1	1	none	6.48498703973e-05
S007	T105	FALSE	FALSE	0	0	1	1	none	5.24670221022e-05
S021	T105	FALSE	FALSE	0	0	1	1	none	6.69588032919e-05
S024	T105	FALSE	FALSE	0	0	1	1	none	7.00852450486e-05
S025	T105	FALSE	FALSE	0	0	1	1	none	7.45821416344e-05
S026	T105	FALSE	FALSE	0	0	1	1	none	6.62764795444e-05
S038	T105	FALSE	FALSE	0	0	1	1	none	6.8291529702e-06
S039	T105	FALSE	FALSE	0	0	1	1	none	6.76830813206e-05
S040	T105	FALSE	FALSE	0	0	1	1	none	0.0001111335989478
S042	T105	FALSE	FALSE	0	0	1	1	none	6.77821529377e-05
S071	T105	FALSE	FALSE	0	0	1	1	none	0.000100859145138
S078	T105	FALSE	FALSE	0	0	1	1	none	6.93776806004e-05
S081	T105	FALSE	FALSE	0	0	1	1	none	6.95354604955e-05
S085	T105	FALSE	FALSE	0	0	1	1	none	0.0001005588508184
S087	T105	FALSE	FALSE	0	0	1	1	none	0.0001126813304739
S093	T105	FALSE	FALSE	0	0	1	1	none	8.89168307116e-05
S097	T105	FALSE	FALSE	0	0	1	1	none	7.17164558398e-05
S102	T105	FALSE	FALSE	0	0	1	1	none	0.0001110826957624
S106	T105	FALSE	FALSE	0	0	1	1	none	6.54028253093e-05
S130	T105	FALSE	FALSE	0	0	1	1	none	0.0001131415756651
T009	T105	FALSE	FALSE	0	0	1	1	none	7.27895274232e-05
T010	T105	FALSE	FALSE	0	0	1	1	none	7.27895274232e-05
T013	T105	FALSE	FALSE	0	0	1	1	none	9.3713264299e-06
T014	T105	FALSE	FALSE	0	0	1	1	none	6.80802661391e-05
T020	T105	FALSE	FALSE	0	0	1	1	none	8.30809151e-06
T021	T105	FALSE	FALSE	0	0	1	1	none	7.60286487021e-05
T028	T105	FALSE	FALSE	0	0	1	1	none	5.17898462609e-05
T035a	T105	FALSE	FALSE	0	0	1	1	none	0.0001157468371866
T035b	T105	FALSE	FALSE	0	0	1	1	none	7.28454613194e-05
T040	T105	FALSE	FALSE	0	0	1	1	none	7.05975840128e-05
T056	T105	FALSE	FALSE	0	0	1	1	none	7.45726117648e-05
T059	T105	FALSE	FALSE	0	0	1	1	none	0.0001163529545118
T065	T105	TRUE	TRUE	1	0	1	1	anc	5.943614472e-07
T069	T105	FALSE	FALSE	0	0	1	1	none	0.0001176044876786
T073	T105	FALSE	FALSE	0	0	1	1	none	7.59292465758e-05
T075	T105	FALSE	FALSE	0	0	1	1	none	6.43683346882e-05
T077	T105	FALSE	FALSE	0	0	1	1	none	7.53348851286e-05
T087	T105	FALSE	FALSE	0	0	1	1	none	7.16008045288e-05
T095	T105	FALSE	FALSE	0	0	1	1	none	0.0001121055208626
T099a	T105	FALSE	FALSE	0	0	1	1	none	0.0001116172352799
T102	T105	FALSE	FALSE	0	0	1	1	none	0.0001150683929062
T104	T105	FALSE	FALSE	0	0	1	1	none	5.52661555257e-05
S002	T107	FALSE	FALSE	0	0	1	1	none	0.0001089230658739
S007	T107	FALSE	FALSE	0	0	1	1	none	0.0001127808705632
S021	T107	FALSE	FALSE	0	0	1	1	none	0.0001110319987685
S024	T107	FALSE	FALSE	0	0	1	1	none	0.0001141584405252
S025	T107	FALSE	FALSE	0	0	1	1	none	0.000118655337111
S026	T107	FALSE	FALSE	0	0	1	1	none	0.000110349675021
S038	T107	FALSE	FALSE	0	0	1	1	none	0.0001130673906856
S039	T107	FALSE	FALSE	0	0	1	1	none	0.0001117562767972
S040	T107	FALSE	FALSE	0	0	1	1	none	6.64499459044e-05
S042	T107	FALSE	FALSE	0	0	1	1	none	0.0001118553484143
S071	T107	FALSE	FALSE	0	0	1	1	none	5.61754920946e-05
S078	T107	FALSE	FALSE	0	0	1	1	none	0.000113450876077
S081	T107	FALSE	FALSE	0	0	1	1	none	0.0001136086559721
S085	T107	FALSE	FALSE	0	0	1	1	none	3.0044673549e-05
S087	T107	FALSE	FALSE	0	0	1	1	none	6.8160371175e-06
S093	T107	FALSE	FALSE	0	0	1	1	none	2.79346465362e-05
S097	T107	FALSE	FALSE	0	0	1	1	none	0.0001157896513164
S102	T107	FALSE	FALSE	0	0	1	1	none	6.6399042719e-05
S106	T107	FALSE	FALSE	0	0	1	1	none	0.0001094760207859
S130	T107	FALSE	FALSE	0	0	1	1	none	6.0875594143e-06
T009	T107	FALSE	FALSE	0	0	1	1	none	0.0001168627228998
T010	T107	FALSE	FALSE	0	0	1	1	none	0.0001168627228998
T013	T107	FALSE	FALSE	0	0	1	1	none	0.0001202791892057
T014	T107	FALSE	FALSE	0	0	1	1	none	0.0001121534616157
T020	T107	FALSE	FALSE	0	0	1	1	none	0.0001145463292254
T021	T107	FALSE	FALSE	0	0	1	1	none	0.0001201018441787
T028	T107	FALSE	FALSE	0	0	1	1	none	0.0001121036947219
T035a	T107	FALSE	FALSE	0	0	1	1	none	1.12372457972e-05
T035b	T107	FALSE	FALSE	0	0	1	1	none	0.000116918656796
T040	T107	FALSE	FALSE	0	0	1	1	none	0.0001146707794894
T056	T107	FALSE	FALSE	0	0	1	1	none	0.0001186458072414
T059	T107	FALSE	FALSE	0	0	1	1	none	7.16693014684e-05
T065	T107	FALSE	FALSE	0	0	1	1	none	0.0001138796700118
T069	T107	FALSE	FALSE	0	0	1	1	none	7.29208346352e-05
T073	T107	FALSE	FALSE	0	0	1	1	none	0.0001200024420524
T075	T107	FALSE	FALSE	0	0	1	1	none	0.0001096302530592
T077	T107	FALSE	FALSE	0	0	1	1	none	0.0001194080806052
T087	T107	FALSE	FALSE	0	0	1	1	none	0.0001156740000054
T095	T107	TRUE	TRUE	1	0	1	1	anc	5.943614472e-07
T099a	T107	FALSE	FALSE	0	0	1	1	none	7.1076438905e-06
T102	T107	FALSE	FALSE	0	0	1	1	none	2.971807236e-06
T104	T107	FALSE	FALSE	0	0	1	1	none	0.0001155800039867
T105	T107	FALSE	FALSE	0	0	1	1	none	0.0001156627543534
S002	T126	TRUE	TRUE	0	0	1	1	none	0.0001259514402341
S007	T126	TRUE	TRUE	0	0	1	1	none	0.0001298092449234
S021	T126	TRUE	TRUE	0	0	1	1	none	0.0001280603731287
S024	T126	TRUE	TRUE	0	0	1	1	none	0.0001311868148854
S025	T126	TRUE	TRUE	0	0	1	1	none	0.0001356837114712
S026	T126	TRUE	TRUE	0	0	1	1	none	0.0001273780493812
S038	T126	TRUE	TRUE	0	0	1	1	none	0.0001300957650458
S039	T126	TRUE	TRUE	0	0	1	1	none	0.0001287846511574
S040	T126	TRUE	TRUE	0	0	1	1	none	4.75841605846e-05
S042	T126	TRUE	TRUE	0	0	1	1	none	0.0001288837227745
S071	T126	TRUE	TRUE	0	0	1	1	none	3.36239462548e-05
S078	T126	TRUE	TRUE	0	0	1	1	none	0.0001304792504372
S081	T126	TRUE	TRUE	0	0	1	1	none	0.0001306370303323
S085	T126	TRUE	TRUE	0	0	1	1	none	7.29035721352e-05
S087	T126	TRUE	TRUE	0	0	1	1	none	8.50260517907e-05
S093	T126	TRUE	TRUE	0	0	1	1	none	6.12615520284e-05
S097	T126	TRUE	TRUE	0	0	1	1	none	0.0001328180256766
S102	T126	TRUE	TRUE	0	0	1	1	none	4.75332573992e-05
S106	T126	TRUE	TRUE	0	0	1	1	none	0.0001265043951461
S130	T126	TRUE	TRUE	0	0	1	1	none	8.54862969819e-05
T009	T126	TRUE	TRUE	0	0	1	1	none	0.00013389109726
T010	T126	TRUE	TRUE	0	0	1	1	none	0.00013389109726
T013	T126	FALSE	FALSE	0	0	1	1	none	0.0001373075635659
T014	T126	TRUE	TRUE	0	0	1	1	none	0.0001291818359759
T020	T126	TRUE	TRUE	0	0	1	1	none	0.0001315747035856
T021	T126	FALSE	FALSE	0	0	1	1	none	0.0001371302185389
T028	T126	TRUE	TRUE	0	0	1	1	none	0.0001291320690821
T035a	T126	TRUE	TRUE	0	0	1	1	none	8.80915585034e-05
T035b	T126	TRUE	TRUE	0	0	1	1	none	0.0001339470311562
T040	T126	TRUE	TRUE	0	0	1	1	none	0.0001316991538496
T056	T126	FALSE	FALSE	0	0	1	1	none	0.0001356741816016
T059	T126	TRUE	TRUE	0	0	1	1	none	5.28035161486e-05
T065	T126	TRUE	TRUE	0	0	1	1	none	0.000130908044372
T069	T126	TRUE	TRUE	0	0	1	1	none	3.5965475235e-05
T073	T126	FALSE	FALSE	0	0	1	1	none	0.0001370308164126
T075	T126	TRUE	TRUE	0	0	1	1	none	0.0001266586274194
T077	T126	FALSE	FALSE	0	0	1	1	none	0.0001364364549654
T087	T126	TRUE	TRUE	0	0	1	1	none	0.0001327023743656
T095	T126	TRUE	TRUE	0	0	1	1	none	8.44502421794e-05
T099a	T126	TRUE	TRUE	0	0	1	1	none	8.39619565967e-05
T102	T126	FALSE	FALSE	0	0	1	1	none	8.7413114223e-05
T104	T126	FALSE	FALSE	0	0	1	1	none	0.0001326083783469
T105	T126	FALSE	FALSE	0	0	1	1	none	0.0001326911287136
T107	T126	FALSE	FALSE	0	0	1	1	none	8.80074756702e-05
S002	T156	FALSE	FALSE	0	0	1	1	none	6.32791074684e-05
S007	T156	FALSE	FALSE	0	0	1	1	none	5.08962591733e-05
S021	T156	FALSE	FALSE	0	0	1	1	none	6.5388040363e-05
S024	T156	FALSE	FALSE	0	0	1	1	none	6.85144821197e-05
S025	T156	FALSE	FALSE	0	0	1	1	none	7.30113787055e-05
S026	T156	FALSE	FALSE	0	0	1	1	none	6.47057166155e-05
S038	T156	FALSE	FALSE	0	0	1	1	none	6.4471129357e-06
S039	T156	FALSE	FALSE	0	0	1	1	none	6.61123183917e-05
S040	T156	FALSE	FALSE	0	0	1	1	none	0.0001095628360189
S042	T156	FALSE	FALSE	0	0	1	1	none	6.62113900088e-05
S071	T156	FALSE	FALSE	0	0	1	1	none	9.92883822091e-05
S078	T156	FALSE	FALSE	0	0	1	1	none	6.78069176715e-05
S081	T156	FALSE	FALSE	0	0	1	1	none	6.79646975666e-05
S085	T156	FALSE	FALSE	0	0	1	1	none	9.89880878895e-05
S087	T156	FALSE	FALSE	0	0	1	1	none	0.000111110567545
S093	T156	FALSE	FALSE	0	0	1	1	none	8.73460677827e-05
S097	T156	FALSE	FALSE	0	0	1	1	none	7.01456929109e-05
S102	T156	FALSE	FALSE	0	0	1	1	none	0.0001095119328335
S106	T156	FALSE	FALSE	0	0	1	1	none	6.38320623804e-05
S130	T156	FALSE	FALSE	0	0	1	1	none	0.0001115708127362
T009	T156	FALSE	FALSE	0	0	1	1	none	7.12187644943e-05
T010	T156	FALSE	FALSE	0	0	1	1	none	7.12187644943e-05
T013	T156	FALSE	FALSE	0	0	1	1	none	1.36589114558e-05
T014	T156	FALSE	FALSE	0	0	1	1	none	6.65095032102e-05
T020	T156	FALSE	FALSE	0	0	1	1	none	7.9260514755e-06
T021	T156	FALSE	FALSE	0	0	1	1	none	7.44578857732e-05
T028	T156	FALSE	FALSE	0	0	1	1	none	5.0219083332e-05
T035a	T156	FALSE	FALSE	0	0	1	1	none	0.0001141760742577
T035b	T156	FALSE	FALSE	0	0	1	1	none	7.12746983905e-05
T040	T156	FALSE	FALSE	0	0	1	1	none	6.90268210839e-05
T056	T156	FALSE	FALSE	0	0	1	1	none	7.30018488359e-05
T059	T156	FALSE	FALSE	0	0	1	1	none	0.0001147821915829
T065	T156	FALSE	FALSE	0	0	1	1	none	7.2593922619e-06
T069	T156	FALSE	FALSE	0	0	1	1	none	0.0001160337247497
T073	T156	FALSE	FALSE	0	0	1	1	none	7.43584836469e-05
T075	T156	FALSE	FALSE	0	0	1	1	none	6.27975717593e-05
T077	T156	FALSE	FALSE	0	0	1	1	none	7.37641221997e-05
T087	T156	FALSE	FALSE	0	0	1	1	none	7.00300415999e-05
T095	T156	FALSE	FALSE	0	0	1	1	none	0.0001105347579337
T099a	T156	FALSE	FALSE	0	0	1	1	none	0.000110046472351
T102	T156	FALSE	FALSE	0	0	1	1	none	0.0001134976299773
T104	T156	FALSE	FALSE	0	0	1	1	none	5.36953925968e-05
T105	T156	FALSE	FALSE	0	0	1	1	none	9.0424766035e-06
T107	T156	FALSE	FALSE	0	0	1	1	none	0.0001140919914245
T126	T156	FALSE	FALSE	0	0	1	1	none	0.0001311203657847
S002	T159a	TRUE	TRUE	0	0	1	1	none	2.16229513309e-05
S007	T159a	TRUE	TRUE	0	0	1	1	none	7.05020050802e-05
S021	T159a	TRUE	TRUE	0	0	1	1	none	2.37318842255e-05
S024	T159a	TRUE	TRUE	0	0	1	1	none	2.68583259822e-05
S025	T159a	TRUE	TRUE	0	0	1	1	none	2.3846666934e-05
S026	T159a	TRUE	TRUE	0	0	1	1	none	1.1723850722e-05
S038	T159a	TRUE	TRUE	0	0	1	1	none	7.07885252026e-05
S039	T159a	TRUE	TRUE	0	0	1	1	none	2.44561622542e-05
S040	T159a	TRUE	TRUE	0	0	1	1	none	0.0001129279289414
S042	T159a	TRUE	TRUE	0	0	1	1	none	2.45552338713e-05
S071	T159a	TRUE	TRUE	0	0	1	1	none	0.0001026534751316
S078	T159a	TRUE	TRUE	0	0	1	1	none	2.6150761534e-05
S081	T159a	TRUE	TRUE	0	0	1	1	none	2.63085414291e-05
S085	T159a	TRUE	TRUE	0	0	1	1	none	0.000102353180812
S087	T159a	TRUE	TRUE	0	0	1	1	none	0.0001144756604675
S093	T159a	TRUE	TRUE	0	0	1	1	none	9.07111607052e-05
S097	T159a	TRUE	TRUE	0	0	1	1	none	2.09809811394e-05
S102	T159a	TRUE	TRUE	0	0	1	1	none	0.000112877025756
S106	T159a	TRUE	TRUE	0	0	1	1	none	2.21759062429e-05
S130	T159a	TRUE	TRUE	0	0	1	1	none	0.0001149359056587
T009	T159a	TRUE	TRUE	0	0	1	1	none	2.971807236e-06
T010	T159a	TRUE	TRUE	0	0	1	1	none	1.7830843416e-06
T013	T159a	FALSE	FALSE	0	0	1	1	none	7.80003237227e-05
T014	T159a	TRUE	TRUE	0	0	1	1	none	2.48533470727e-05
T020	T159a	TRUE	TRUE	0	0	1	1	none	7.22674637424e-05
T021	T159a	TRUE	TRUE	0	1	1	1	desc	2.0503983845e-06
T028	T159a	TRUE	TRUE	0	0	1	1	none	6.98248292389e-05
T035a	T159a	TRUE	TRUE	0	0	1	1	none	0.0001175411671802
T035b	T159a	TRUE	TRUE	0	0	1	1	none	3.0277411322e-06
T040	T159a	TRUE	TRUE	0	0	1	1	none	2.73706649464e-05
T056	T159a	FALSE	FALSE	0	0	1	1	none	4.7548915776e-06
T059	T159a	TRUE	TRUE	0	0	1	1	none	0.0001181472845054
T065	T159a	TRUE	TRUE	0	0	1	1	none	7.16008045288e-05
T069	T159a	TRUE	TRUE	0	0	1	1	none	0.0001193988176722
T073	T159a	TRUE	TRUE	0	1	1	1	desc	1.9509962582e-06
T075	T159a	TRUE	TRUE	0	0	1	1	none	6.73513875762e-05
T077	T159a	TRUE	TRUE	0	1	1	1	desc	1.356634811e-06
T087	T159a	TRUE	TRUE	0	0	1	1	none	2.971807236e-06
T095	T159a	TRUE	TRUE	0	0	1	1	none	0.0001138998508562
T099a	T159a	TRUE	TRUE	0	0	1	1	none	0.0001134115652735
T102	T159a	FALSE	FALSE	0	0	1	1	none	0.0001168627228998
T104	T159a	FALSE	FALSE	0	0	1	1	none	7.33011385037e-05
T105	T159a	FALSE	FALSE	0	0	1	1	none	7.33838888704e-05
T107	T159a	FALSE	FALSE	0	0	1	1	none	0.000117457084347
T126	T159a	TRUE	TRUE	0	0	1	1	none	0.0001344854587072
T156	T159a	FALSE	FALSE	0	0	1	1	none	7.18131259415e-05
S002	T182	FALSE	FALSE	0	0	1	1	none	6.40945966242e-05
S007	T182	FALSE	FALSE	0	0	1	1	none	5.17117483291e-05
S021	T182	FALSE	FALSE	0	0	1	1	none	6.62035295188e-05
S024	T182	FALSE	FALSE	0	0	1	1	none	6.93299712755e-05
S025	T182	FALSE	FALSE	0	0	1	1	none	7.38268678613e-05
S026	T182	FALSE	FALSE	0	0	1	1	none	6.55212057713e-05
S038	T182	FALSE	FALSE	0	0	1	1	none	7.2626020915e-06
S039	T182	FALSE	FALSE	0	0	1	1	none	6.69278075475e-05
S040	T182	FALSE	FALSE	0	0	1	1	none	0.0001103783251747
S042	T182	FALSE	FALSE	0	0	1	1	none	6.70268791646e-05
S071	T182	FALSE	FALSE	0	0	1	1	none	0.0001001038713649
S078	T182	FALSE	FALSE	0	0	1	1	none	6.86224068273e-05
S081	T182	FALSE	FALSE	0	0	1	1	none	6.87801867224e-05
S085	T182	FALSE	FALSE	0	0	1	1	none	9.98035770453e-05
S087	T182	FALSE	FALSE	0	0	1	1	none	0.0001119260567008
S093	T182	FALSE	FALSE	0	0	1	1	none	8.81615569385e-05
S097	T182	FALSE	FALSE	0	0	1	1	none	7.09611820667e-05
S102	T182	FALSE	FALSE	0	0	1	1	none	0.0001103274219893
S106	T182	FALSE	FALSE	0	0	1	1	none	6.46475515362e-05
S130	T182	FALSE	FALSE	0	0	1	1	none	0.000112386301892
T009	T182	FALSE	FALSE	0	0	1	1	none	7.20342536501e-05
T010	T182	FALSE	FALSE	0	0	1	1	none	7.20342536501e-05
T013	T182	FALSE	FALSE	0	0	1	1	none	1.44744006116e-05
T014	T182	FALSE	FALSE	0	0	1	1	none	6.7324992366e-05
T020	T182	FALSE	FALSE	0	0	1	1	none	8.7415406313e-06
T021	T182	FALSE	FALSE	0	0	1	1	none	7.5273374929e-05
T028	T182	FALSE	FALSE	0	0	1	1	none	5.10345724878e-05
T035a	T182	FALSE	FALSE	0	0	1	1	none	0.0001149915634135
T035b	T182	FALSE	FALSE	0	0	1	1	none	7.20901875463e-05
T040	T182	FALSE	FALSE	0	0	1	1	none	6.98423102397e-05
T056	T182	FALSE	FALSE	0	0	1	1	none	7.38173379917e-05
T059	T182	FALSE	FALSE	0	0	1	1	none	0.0001155976807387
T065	T182	FALSE	FALSE	0	0	1	1	none	8.0748814177e-06
T069	T182	FALSE	FALSE	0	0	1	1	none	0.0001168492139055
T073	T182	FALSE	FALSE	0	0	1	1	none	7.51739728027e-05
T075	T182	FALSE	FALSE	0	0	1	1	none	6.36130609151e-05
T077	T182	FALSE	FALSE	0	0	1	1	none	7.45796113555e-05
T087	T182	FALSE	FALSE	0	0	1	1	none	7.08455307557e-05
T095	T182	FALSE	FALSE	0	0	1	1	none	0.0001113502470895
T099a	T182	FALSE	FALSE	0	0	1	1	none	0.0001108619615068
T102	T182	FALSE	FALSE	0	0	1	1	none	0.0001143131191331
T104	T182	FALSE	FALSE	0	0	1	1	none	5.45108817526e-05
T105	T182	FALSE	FALSE	0	0	1	1	none	9.8579657593e-06
T107	T182	FALSE	FALSE	0	0	1	1	none	0.0001149074805803
T126	T182	FALSE	FALSE	0	0	1	1	none	0.0001319358549405
T156	T182	FALSE	FALSE	0	0	1	1	none	7.098479936e-06
T159a	T182	FALSE	FALSE	0	0	1	1	none	7.26286150973e-05
S002	T188	TRUE	TRUE	0	0	1	1	none	6.06084547258e-05
S007	T188	TRUE	TRUE	0	0	1	1	none	3.28878322787e-05
S021	T188	TRUE	TRUE	0	0	1	1	none	6.27173876204e-05
S024	T188	TRUE	TRUE	0	0	1	1	none	6.58438293771e-05
S025	T188	TRUE	TRUE	0	0	1	1	none	7.03407259629e-05
S026	T188	TRUE	TRUE	0	0	1	1	none	6.20350638729e-05
S038	T188	TRUE	TRUE	0	0	1	1	none	4.85121265531e-05
S039	T188	TRUE	TRUE	0	0	1	1	none	6.34416656491e-05
S040	T188	TRUE	TRUE	0	0	1	1	none	0.0001068921832763
S042	T188	TRUE	TRUE	0	0	1	1	none	6.35407372662e-05
S071	T188	TRUE	TRUE	0	0	1	1	none	9.66177294665e-05
S078	T188	TRUE	TRUE	0	0	1	1	none	6.51362649289e-05
S081	T188	TRUE	TRUE	0	0	1	1	none	6.5294044824e-05
S085	T188	TRUE	TRUE	0	0	1	1	none	9.63174351469e-05
S087	T188	TRUE	TRUE	0	0	1	1	none	0.0001084399148024
S093	T188	TRUE	TRUE	0	0	1	1	none	8.46754150401e-05
S097	T188	TRUE	TRUE	0	0	1	1	none	6.74750401683e-05
S102	T188	TRUE	TRUE	0	0	1	1	none	0.0001068412800909
S106	T188	TRUE	TRUE	0	0	1	1	none	6.11614096378e-05
S130	T188	TRUE	TRUE	0	0	1	1	none	0.0001089001599936
T009	T188	TRUE	TRUE	0	0	1	1	none	6.85481117517e-05
T010	T188	TRUE	TRUE	0	0	1	1	none	6.85481117517e-05
T013	T188	FALSE	FALSE	0	0	1	1	none	5.57239250732e-05
T014	T188	TRUE	TRUE	0	0	1	1	none	6.38388504676e-05
T020	T188	TRUE	TRUE	0	0	1	1	none	4.99910650929e-05
T021	T188	FALSE	FALSE	0	0	1	1	none	7.17872330306e-05
T028	T188	TRUE	TRUE	0	0	1	1	none	2.344401248e-05
T035a	T188	TRUE	TRUE	0	0	1	1	none	0.0001115054215151
T035b	T188	TRUE	TRUE	0	0	1	1	none	6.86040456479e-05
T040	T188	TRUE	TRUE	0	0	1	1	none	6.63561683413e-05
T056	T188	FALSE	FALSE	0	0	1	1	none	7.03311960933e-05
T059	T188	TRUE	TRUE	0	0	1	1	none	0.0001121115388403
T065	T188	TRUE	TRUE	0	0	1	1	none	4.93244058793e-05
T069	T188	TRUE	TRUE	0	0	1	1	none	0.0001133630720071
T073	T188	FALSE	FALSE	0	0	1	1	none	7.16878309043e-05
T075	T188	TRUE	TRUE	0	0	1	1	none	6.01269190167e-05
T077	T188	FALSE	FALSE	0	0	1	1	none	7.10934694571e-05
T087	T188	TRUE	TRUE	0	0	1	1	none	6.73593888573e-05
T095	T188	TRUE	TRUE	0	0	1	1	none	0.0001078641051911
T099a	T188	TRUE	TRUE	0	0	1	1	none	0.0001073758196084
T102	T188	FALSE	FALSE	0	0	1	1	none	0.0001108269772347
T104	T188	FALSE	FALSE	0	0	1	1	none	3.39700658248e-05
T105	T188	FALSE	FALSE	0	0	1	1	none	5.11074902209e-05
T107	T188	FALSE	FALSE	0	0	1	1	none	0.0001114213386819
T126	T188	TRUE	TRUE	0	0	1	1	none	0.0001284497130421
T156	T188	FALSE	FALSE	0	0	1	1	none	4.9536727292e-05
T159a	T188	TRUE	TRUE	0	0	1	1	none	6.91424731989e-05
T182	T188	FALSE	FALSE	0	0	1	1	none	5.03522164478e-05
S002	T192	FALSE	FALSE	0	0	1	1	none	0.0001380428546731
S007	T192	FALSE	FALSE	0	0	1	1	none	0.0001419006593624
S021	T192	FALSE	FALSE	0	0	1	1	none	0.0001401517875677
S024	T192	FALSE	FALSE	0	0	1	1	none	0.0001432782293244
S025	T192	FALSE	FALSE	0	0	1	1	none	0.0001477751259102
S026	T192	FALSE	FALSE	0	0	1	1	none	0.0001394694638202
S038	T192	FALSE	FALSE	0	0	1	1	none	0.0001421871794848
S039	T192	FALSE	FALSE	0	0	1	1	none	0.0001408760655964
S040	T192	FALSE	FALSE	0	0	1	1	none	5.96755750236e-05
S042	T192	FALSE	FALSE	0	0	1	1	none	0.0001409751372135
S071	T192	FALSE	FALSE	0	0	1	1	none	4.57153606938e-05
S078	T192	FALSE	FALSE	0	0	1	1	none	0.0001425706648762
S081	T192	FALSE	FALSE	0	0	1	1	none	0.0001427284447713
S085	T192	FALSE	FALSE	0	0	1	1	none	8.49949865742e-05
S087	T192	FALSE	FALSE	0	0	1	1	none	9.71174662297e-05
S093	T192	FALSE	FALSE	0	0	1	1	none	7.33529664674e-05
S097	T192	FALSE	FALSE	0	0	1	1	none	0.0001449094401156
S102	T192	FALSE	FALSE	0	0	1	1	none	5.96246718382e-05
S106	T192	FALSE	FALSE	0	0	1	1	none	0.0001385958095851
S130	T192	FALSE	FALSE	0	0	1	1	none	9.75777114209e-05
T009	T192	FALSE	FALSE	0	0	1	1	none	0.000145982511699
T010	T192	FALSE	FALSE	0	0	1	1	none	0.000145982511699
T013	T192	FALSE	FALSE	0	0	1	1	none	0.0001493989780049
T014	T192	FALSE	FALSE	0	0	1	1	none	0.0001412732504149
T020	T192	FALSE	FALSE	0	0	1	1	none	0.0001436661180246
T021	T192	FALSE	FALSE	0	0	1	1	none	0.0001492216329779
T028	T192	FALSE	FALSE	0	0	1	1	none	0.0001412234835211
T035a	T192	FALSE	FALSE	0	0	1	1	none	0.0001001829729424
T035b	T192	FALSE	FALSE	0	0	1	1	none	0.0001460384455952
T040	T192	FALSE	FALSE	0	0	1	1	none	0.0001437905682886
T056	T192	FALSE	FALSE	0	0	1	1	none	0.0001477655960406
T059	T192	FALSE	FALSE	0	0	1	1	none	6.48949305876e-05
T065	T192	FALSE	FALSE	0	0	1	1	none	0.000142999458811
T069	T192	FALSE	FALSE	0	0	1	1	none	4.8056889674e-05
T073	T192	FALSE	FALSE	0	0	1	1	none	0.0001491222308516
T075	T192	FALSE	FALSE	0	0	1	1	none	0.0001387500418584
T077	T192	FALSE	FALSE	0	0	1	1	none	0.0001485278694044
T087	T192	FALSE	FALSE	0	0	1	1	none	0.0001447937888046
T095	T192	FALSE	FALSE	0	0	1	1	none	9.65416566184e-05
T099a	T192	FALSE	FALSE	0	0	1	1	none	9.60533710357e-05
T102	T192	FALSE	FALSE	0	0	1	1	none	9.9504528662e-05
T104	T192	FALSE	FALSE	0	0	1	1	none	0.0001446997927859
T105	T192	FALSE	FALSE	0	0	1	1	none	0.0001447825431526
T107	T192	FALSE	FALSE	0	0	1	1	none	0.0001000988901092
T126	T192	TRUE	TRUE	1	0	1	1	anc	8.709986708e-07
T156	T192	FALSE	FALSE	0	0	1	1	none	0.0001432117802237
T159a	T192	FALSE	FALSE	0	0	1	1	none	0.0001465768731462
T182	T192	FALSE	FALSE	0	0	1	1	none	0.0001440272693795
T188	T192	FALSE	FALSE	0	0	1	1	none	0.0001405411274811
S002	T223	FALSE	FALSE	0	0	1	1	none	6.3500235177e-05
S007	T223	FALSE	FALSE	0	0	1	1	none	5.11173868819e-05
S021	T223	FALSE	FALSE	0	0	1	1	none	6.56091680716e-05
S024	T223	FALSE	FALSE	0	0	1	1	none	6.87356098283e-05
S025	T223	FALSE	FALSE	0	0	1	1	none	7.32325064141e-05
S026	T223	FALSE	FALSE	0	0	1	1	none	6.49268443241e-05
S038	T223	FALSE	FALSE	0	0	1	1	none	6.6682406443e-06
S039	T223	FALSE	FALSE	0	0	1	1	none	6.63334461003e-05
S040	T223	FALSE	FALSE	0	0	1	1	none	0.0001097839637275
S042	T223	FALSE	FALSE	0	0	1	1	none	6.64325177174e-05
S071	T223	FALSE	FALSE	0	0	1	1	none	9.95095099177e-05
S078	T223	FALSE	FALSE	0	0	1	1	none	6.80280453801e-05
S081	T223	FALSE	FALSE	0	0	1	1	none	6.81858252752e-05
S085	T223	FALSE	FALSE	0	0	1	1	none	9.92092155981e-05
S087	T223	FALSE	FALSE	0	0	1	1	none	0.0001113316952536
S093	T223	FALSE	FALSE	0	0	1	1	none	8.75671954913e-05
S097	T223	FALSE	FALSE	0	0	1	1	none	7.03668206195e-05
S102	T223	FALSE	FALSE	0	0	1	1	none	0.0001097330605421
S106	T223	FALSE	FALSE	0	0	1	1	none	6.4053190089e-05
S130	T223	FALSE	FALSE	0	0	1	1	none	0.0001117919404448
T009	T223	FALSE	FALSE	0	0	1	1	none	7.14398922029e-05
T010	T223	FALSE	FALSE	0	0	1	1	none	7.14398922029e-05
T013	T223	FALSE	FALSE	0	0	1	1	none	1.38800391644e-05
T014	T223	FALSE	FALSE	0	0	1	1	none	6.67306309188e-05
T020	T223	FALSE	FALSE	0	0	1	1	none	8.1471791841e-06
T021	T223	FALSE	FALSE	0	0	1	1	none	7.46790134818e-05
T028	T223	FALSE	FALSE	0	0	1	1	none	5.04402110406e-05
T035a	T223	FALSE	FALSE	0	0	1	1	none	0.0001143972019663
T035b	T223	FALSE	FALSE	0	0	1	1	none	7.14958260991e-05
T040	T223	FALSE	FALSE	0	0	1	1	none	6.92479487925e-05
T056	T223	FALSE	FALSE	0	0	1	1	none	7.32229765445e-05
T059	T223	FALSE	FALSE	0	0	1	1	none	0.0001150033192915
T065	T223	FALSE	FALSE	0	0	1	1	none	7.4805199705e-06
T069	T223	FALSE	FALSE	0	0	1	1	none	0.0001162548524583
T073	T223	FALSE	FALSE	0	0	1	1	none	7.45796113555e-05
T075	T223	FALSE	FALSE	0	0	1	1	none	6.30186994679e-05
T077	T223	FALSE	FALSE	0	0	1	1	none	7.39852499083e-05
T087	T223	FALSE	FALSE	0	0	1	1	none	7.02511693085e-05
T095	T223	FALSE	FALSE	0	0	1	1	none	0.0001107558856423
T099a	T223	FALSE	FALSE	0	0	1	1	none	0.0001102676000596
T102	T223	FALSE	FALSE	0	0	1	1	none	0.0001137187576859
T104	T223	FALSE	FALSE	0	0	1	1	none	5.39165203054e-05
T105	T223	FALSE	FALSE	0	0	1	1	none	9.2636043121e-06
T107	T223	FALSE	FALSE	0	0	1	1	none	0.0001143131191331
T126	T223	FALSE	FALSE	0	0	1	1	none	0.0001313414934933
T156	T223	FALSE	FALSE	0	0	1	1	none	6.5041184888e-06
T159a	T223	FALSE	FALSE	0	0	1	1	none	7.20342536501e-05
T182	T223	FALSE	FALSE	0	0	1	1	none	2.971807236e-06
T188	T223	FALSE	FALSE	0	0	1	1	none	4.97578550006e-05
T192	T223	FALSE	FALSE	0	0	1	1	none	0.0001434329079323
S002	T225	FALSE	FALSE	0	0	1	1	none	6.84117416663e-05
S007	T225	FALSE	FALSE	0	0	1	1	none	5.60288933712e-05
S021	T225	FALSE	FALSE	0	0	1	1	none	7.05206745609e-05
S024	T225	FALSE	FALSE	0	0	1	1	none	7.36471163176e-05
S025	T225	FALSE	FALSE	0	0	1	1	none	7.81440129034e-05
S026	T225	FALSE	FALSE	0	0	1	1	none	6.98383508134e-05
S038	T225	FALSE	FALSE	0	0	1	1	none	1.15797471336e-05
S039	T225	FALSE	FALSE	0	0	1	1	none	7.12449525896e-05
S040	T225	FALSE	FALSE	0	0	1	1	none	0.0001146954702168
S042	T225	FALSE	FALSE	0	0	1	1	none	7.13440242067e-05
S071	T225	FALSE	FALSE	0	0	1	1	none	0.000104421016407
S078	T225	FALSE	FALSE	0	0	1	1	none	7.29395518694e-05
S081	T225	FALSE	FALSE	0	0	1	1	none	7.30973317645e-05
S085	T225	FALSE	FALSE	0	0	1	1	none	0.0001041207220874
S087	T225	FALSE	FALSE	0	0	1	1	none	0.0001162432017429
S093	T225	FALSE	FALSE	0	0	1	1	none	9.24787019806e-05
S097	T225	FALSE	FALSE	0	0	1	1	none	7.52783271088e-05
S102	T225	FALSE	FALSE	0	0	1	1	none	0.0001146445670314
S106	T225	FALSE	FALSE	0	0	1	1	none	6.89646965783e-05
S130	T225	FALSE	FALSE	0	0	1	1	none	0.0001167034469341
T009	T225	FALSE	FALSE	0	0	1	1	none	7.63513986922e-05
T010	T225	FALSE	FALSE	0	0	1	1	none	7.63513986922e-05
T013	T225	FALSE	FALSE	0	0	1	1	none	1.87915456537e-05
T014	T225	FALSE	FALSE	0	0	1	1	none	7.16421374081e-05
T020	T225	FALSE	FALSE	0	0	1	1	none	1.30586856734e-05
T021	T225	FALSE	FALSE	0	0	1	1	none	7.95905199711e-05
T028	T225	FALSE	FALSE	0	0	1	1	none	5.53517175299e-05
T035a	T225	FALSE	FALSE	0	0	1	1	none	0.0001193087084556
T035b	T225	FALSE	FALSE	0	0	1	1	none	7.64073325884e-05
T040	T225	FALSE	FALSE	0	0	1	1	none	7.41594552818e-05
T056	T225	FALSE	FALSE	0	0	1	1	none	7.81344830338e-05
T059	T225	FALSE	FALSE	0	0	1	1	none	0.0001199148257808
T065	T225	FALSE	FALSE	0	0	1	1	none	1.23920264598e-05
T069	T225	FALSE	FALSE	0	0	1	1	none	0.0001211663589476
T073	T225	FALSE	FALSE	0	0	1	1	none	7.94911178448e-05
T075	T225	FALSE	FALSE	0	0	1	1	none	6.79302059572e-05
T077	T225	FALSE	FALSE	0	0	1	1	none	7.88967563976e-05
T087	T225	FALSE	FALSE	0	0	1	1	none	7.51626757978e-05
T095	T225	FALSE	FALSE	0	0	1	1	none	0.0001156673921316
T099a	T225	FALSE	FALSE	0	0	1	1	none	0.0001151791065489
T102	T225	FALSE	FALSE	0	0	1	1	none	0.0001186302641752
T104	T225	FALSE	FALSE	0	0	1	1	none	5.88280267947e-05
T105	T225	FALSE	FALSE	0	0	1	1	none	1.41751108014e-05
T107	T225	FALSE	FALSE	0	0	1	1	none	0.0001192246256224
T126	T225	FALSE	FALSE	0	0	1	1	none	0.0001362529999826
T156	T225	FALSE	FALSE	0	0	1	1	none	6.4261229113e-06
T159a	T225	FALSE	FALSE	0	0	1	1	none	7.69457601394e-05
T182	T225	FALSE	FALSE	0	0	1	1	none	1.22311141339e-05
T188	T225	FALSE	FALSE	0	0	1	1	none	5.46693614899e-05
T192	T225	FALSE	FALSE	0	0	1	1	none	0.0001483444144216
T223	T225	FALSE	FALSE	0	0	1	1	none	1.16367526867e-05
S002	T230	TRUE	TRUE	0	0	1	1	none	2.16229513309e-05
S007	T230	TRUE	TRUE	0	0	1	1	none	7.05020050802e-05
S021	T230	TRUE	TRUE	0	0	1	1	none	2.37318842255e-05
S024	T230	TRUE	TRUE	0	0	1	1	none	2.68583259822e-05
S025	T230	TRUE	TRUE	0	0	1	1	none	2.3846666934e-05
S026	T230	TRUE	TRUE	0	0	1	1	none	1.1723850722e-05
S038	T230	TRUE	TRUE	0	0	1	1	none	7.07885252026e-05
S039	T230	TRUE	TRUE	0	0	1	1	none	2.44561622542e-05
S040	T230	TRUE	TRUE	0	0	1	1	none	0.0001129279289414
S042	T230	TRUE	TRUE	0	0	1	1	none	2.45552338713e-05
S071	T230	TRUE	TRUE	0	0	1	1	none	0.0001026534751316
S078	T230	TRUE	TRUE	0	0	1	1	none	2.6150761534e-05
S081	T230	TRUE	TRUE	0	0	1	1	none	2.63085414291e-05
S085	T230	TRUE	TRUE	0	0	1	1	none	0.000102353180812
S087	T230	TRUE	TRUE	0	0	1	1	none	0.0001144756604675
S093	T230	TRUE	TRUE	0	0	1	1	none	9.07111607052e-05
S097	T230	TRUE	TRUE	0	0	1	1	none	2.09809811394e-05
S102	T230	TRUE	TRUE	0	0	1	1	none	0.000112877025756
S106	T230	TRUE	TRUE	0	0	1	1	none	2.21759062429e-05
S130	T230	TRUE	TRUE	0	0	1	1	none	0.0001149359056587
T009	T230	TRUE	TRUE	0	0	1	1	none	2.971807236e-06
T010	T230	TRUE	TRUE	0	0	1	1	none	1.7830843416e-06
T013	T230	FALSE	FALSE	0	0	1	1	none	7.80003237227e-05
T014	T230	TRUE	TRUE	0	0	1	1	none	2.48533470727e-05
T020	T230	TRUE	TRUE	0	0	1	1	none	7.22674637424e-05
T021	T230	FALSE	FALSE	0	0	1	1	none	3.8334827261e-06
T028	T230	TRUE	TRUE	0	0	1	1	none	6.98248292389e-05
T035a	T230	TRUE	TRUE	0	0	1	1	none	0.0001175411671802
T035b	T230	TRUE	TRUE	0	0	1	1	none	3.0277411322e-06
T040	T230	TRUE	TRUE	0	0	1	1	none	2.73706649464e-05
T056	T230	FALSE	FALSE	0	0	1	1	none	4.7548915776e-06
T059	T230	TRUE	TRUE	0	0	1	1	none	0.0001181472845054
T065	T230	TRUE	TRUE	0	0	1	1	none	7.16008045288e-05
T069	T230	TRUE	TRUE	0	0	1	1	none	0.0001193988176722
T073	T230	FALSE	FALSE	0	0	1	1	none	3.7340805998e-06
T075	T230	TRUE	TRUE	0	0	1	1	none	6.73513875762e-05
T077	T230	FALSE	FALSE	0	0	1	1	none	3.1397191526e-06
T087	T230	TRUE	TRUE	0	0	1	1	none	2.971807236e-06
T095	T230	TRUE	TRUE	0	0	1	1	none	0.0001138998508562
T099a	T230	TRUE	TRUE	0	0	1	1	none	0.0001134115652735
T102	T230	FALSE	FALSE	0	0	1	1	none	0.0001168627228998
T104	T230	FALSE	FALSE	0	0	1	1	none	7.33011385037e-05
T105	T230	FALSE	FALSE	0	0	1	1	none	7.33838888704e-05
T107	T230	FALSE	FALSE	0	0	1	1	none	0.000117457084347
T126	T230	TRUE	TRUE	0	0	1	1	none	0.0001344854587072
T156	T230	FALSE	FALSE	0	0	1	1	none	7.18131259415e-05
T159a	T230	TRUE	TRUE	0	0	1	1	none	1.1887228944e-06
T182	T230	FALSE	FALSE	0	0	1	1	none	7.26286150973e-05
T188	T230	TRUE	TRUE	0	0	1	1	none	6.91424731989e-05
T192	T230	FALSE	FALSE	0	0	1	1	none	0.0001465768731462
T223	T230	FALSE	FALSE	0	0	1	1	none	7.20342536501e-05
T225	T230	FALSE	FALSE	0	0	1	1	none	7.69457601394e-05
S002	T232	TRUE	TRUE	0	0	1	1	none	0.000124618613438
S007	T232	TRUE	TRUE	0	0	1	1	none	0.0001284764181273
S021	T232	TRUE	TRUE	0	0	1	1	none	0.0001267275463326
S024	T232	TRUE	TRUE	0	0	1	1	none	0.0001298539880893
S025	T232	TRUE	TRUE	0	0	1	1	none	0.0001343508846751
S026	T232	TRUE	TRUE	0	0	1	1	none	0.0001260452225851
S038	T232	TRUE	TRUE	0	0	1	1	none	0.0001287629382497
S039	T232	TRUE	TRUE	0	0	1	1	none	0.0001274518243613
S040	T232	TRUE	TRUE	0	0	1	1	none	4.62513337885e-05
S042	T232	TRUE	TRUE	0	0	1	1	none	0.0001275508959784
S071	T232	TRUE	TRUE	0	0	1	1	none	3.22911194587e-05
S078	T232	TRUE	TRUE	0	0	1	1	none	0.0001291464236411
S081	T232	TRUE	TRUE	0	0	1	1	none	0.0001293042035362
S085	T232	TRUE	TRUE	0	0	1	1	none	7.15707453391e-05
S087	T232	TRUE	TRUE	0	0	1	1	none	8.36932249946e-05
S093	T232	TRUE	TRUE	0	0	1	1	none	5.99287252323e-05
S097	T232	TRUE	TRUE	0	0	1	1	none	0.0001314851988805
S102	T232	TRUE	TRUE	0	0	1	1	none	4.62004306031e-05
S106	T232	TRUE	TRUE	0	0	1	1	none	0.00012517156835
S130	T232	TRUE	TRUE	0	0	1	1	none	8.41534701858e-05
T009	T232	TRUE	TRUE	0	0	1	1	none	0.0001325582704639
T010	T232	TRUE	TRUE	0	0	1	1	none	0.0001325582704639
T013	T232	FALSE	FALSE	0	0	1	1	none	0.0001359747367698
T014	T232	TRUE	TRUE	0	0	1	1	none	0.0001278490091798
T020	T232	TRUE	TRUE	0	0	1	1	none	0.0001302418767895
T021	T232	FALSE	FALSE	0	0	1	1	none	0.0001357973917428
T028	T232	TRUE	TRUE	0	0	1	1	none	0.000127799242286
T035a	T232	TRUE	TRUE	0	0	1	1	none	8.67587317073e-05
T035b	T232	TRUE	TRUE	0	0	1	1	none	0.0001326142043601
T040	T232	TRUE	TRUE	0	0	1	1	none	0.0001303663270535
T056	T232	FALSE	FALSE	0	0	1	1	none	0.0001343413548055
T059	T232	TRUE	TRUE	0	0	1	1	none	5.14706893525e-05
T065	T232	TRUE	TRUE	0	0	1	1	none	0.0001295752175759
T069	T232	TRUE	TRUE	0	0	1	1	none	3.46326484389e-05
T073	T232	FALSE	FALSE	0	0	1	1	none	0.0001356979896165
T075	T232	TRUE	TRUE	0	0	1	1	none	0.0001253258006233
T077	T232	FALSE	FALSE	0	0	1	1	none	0.0001351036281693
T087	T232	TRUE	TRUE	0	0	1	1	none	0.0001313695475695
T095	T232	TRUE	TRUE	0	0	1	1	none	8.31174153833e-05
T099a	T232	TRUE	TRUE	0	0	1	1	none	8.26291298006e-05
T102	T232	FALSE	FALSE	0	0	1	1	none	8.60802874269e-05
T104	T232	FALSE	FALSE	0	0	1	1	none	0.0001312755515508
T105	T232	FALSE	FALSE	0	0	1	1	none	0.0001313583019175
T107	T232	FALSE	FALSE	0	0	1	1	none	8.66746488741e-05
T126	T232	TRUE	TRUE	0	0	1	1	none	3.2319453939e-06
T156	T232	FALSE	FALSE	0	0	1	1	none	0.0001297875389886
T159a	T232	TRUE	TRUE	0	0	1	1	none	0.0001331526319111
T182	T232	FALSE	FALSE	0	0	1	1	none	0.0001306030281444
T188	T232	TRUE	TRUE	0	0	1	1	none	0.000127116886246
T192	T232	FALSE	FALSE	0	0	1	1	none	1.53233598329e-05
T223	T232	FALSE	FALSE	0	0	1	1	none	0.0001300086666972
T225	T232	FALSE	FALSE	0	0	1	1	none	0.0001349201731865
T230	T232	TRUE	TRUE	0	0	1	1	none	0.0001331526319111
S002	T241	FALSE	FALSE	0	0	1	1	none	8.79592579554e-05
S007	T241	FALSE	FALSE	0	0	1	1	none	7.55764096603e-05
S021	T241	FALSE	FALSE	0	0	1	1	none	9.006819085e-05
S024	T241	FALSE	FALSE	0	0	1	1	none	9.31946326067e-05
S025	T241	FALSE	FALSE	0	0	1	1	none	9.76915291925e-05
S026	T241	FALSE	FALSE	0	0	1	1	none	8.93858671025e-05
S038	T241	FALSE	FALSE	0	0	1	1	none	2.99385405283e-05
S039	T241	FALSE	FALSE	0	0	1	1	none	9.07924688787e-05
S040	T241	FALSE	FALSE	0	0	1	1	none	0.0001342429865059
S042	T241	FALSE	FALSE	0	0	1	1	none	9.08915404958e-05
S071	T241	FALSE	FALSE	0	0	1	1	none	0.0001239685326961
S078	T241	FALSE	FALSE	0	0	1	1	none	9.24870681585e-05
S081	T241	FALSE	FALSE	0	0	1	1	none	9.26448480536e-05
S085	T241	FALSE	FALSE	0	0	1	1	none	0.0001236682383765
S087	T241	FALSE	FALSE	0	0	1	1	none	0.000135790718032
S093	T241	FALSE	FALSE	0	0	1	1	none	0.0001120262182697
S097	T241	FALSE	FALSE	0	0	1	1	none	9.48258433979e-05
S102	T241	FALSE	FALSE	0	0	1	1	none	0.0001341920833205
S106	T241	FALSE	FALSE	0	0	1	1	none	8.85122128674e-05
S130	T241	FALSE	FALSE	0	0	1	1	none	0.0001362509632232
T009	T241	FALSE	FALSE	0	0	1	1	none	9.58989149813e-05
T010	T241	FALSE	FALSE	0	0	1	1	none	9.58989149813e-05
T013	T241	FALSE	FALSE	0	0	1	1	none	2.09385637098e-05
T014	T241	FALSE	FALSE	0	0	1	1	none	9.11896536972e-05
T020	T241	FALSE	FALSE	0	0	1	1	none	3.14174790681e-05
T021	T241	FALSE	FALSE	0	0	1	1	none	9.91380362601999e-05
T028	T241	FALSE	FALSE	0	0	1	1	none	7.4899233819e-05
T035a	T241	FALSE	FALSE	0	0	1	1	none	0.0001388562247447
T035b	T241	FALSE	FALSE	0	0	1	1	none	9.59548488775e-05
T040	T241	FALSE	FALSE	0	0	1	1	none	9.37069715709e-05
T056	T241	FALSE	FALSE	0	0	1	1	none	9.76819993228999e-05
T059	T241	FALSE	FALSE	0	0	1	1	none	0.0001394623420699
T065	T241	FALSE	FALSE	0	0	1	1	none	2.60811947941e-05
T069	T241	FALSE	FALSE	0	0	1	1	none	0.0001407138752367
T073	T241	FALSE	FALSE	0	0	1	1	none	9.90386341339e-05
T075	T241	FALSE	FALSE	0	0	1	1	none	8.74777222463e-05
T077	T241	FALSE	FALSE	0	0	1	1	none	9.84442726867e-05
T087	T241	FALSE	FALSE	0	0	1	1	none	9.47101920869e-05
T095	T241	FALSE	FALSE	0	0	1	1	none	0.0001352149084207
T099a	T241	FALSE	FALSE	0	0	1	1	none	0.000134726622838
T102	T241	FALSE	FALSE	0	0	1	1	none	0.0001381777804643
T104	T241	FALSE	FALSE	0	0	1	1	none	7.83755430838e-05
T105	T241	FALSE	FALSE	0	0	1	1	none	2.78642791357e-05
T107	T241	FALSE	FALSE	0	0	1	1	none	0.0001387721419115
T126	T241	FALSE	FALSE	0	0	1	1	none	0.0001558005162717
T156	T241	FALSE	FALSE	0	0	1	1	none	3.21518641616e-05
T159a	T241	FALSE	FALSE	0	0	1	1	none	9.64932764284999e-05
T182	T241	FALSE	FALSE	0	0	1	1	none	3.29673533174e-05
T188	T241	FALSE	FALSE	0	0	1	1	none	7.4216877779e-05
T192	T241	FALSE	FALSE	0	0	1	1	none	0.0001678919307107
T223	T241	FALSE	FALSE	0	0	1	1	none	3.23729918702e-05
T225	T241	FALSE	FALSE	0	0	1	1	none	3.72844983595e-05
T230	T241	FALSE	FALSE	0	0	1	1	none	9.64932764284999e-05
T232	T241	FALSE	FALSE	0	0	1	1	none	0.0001544676894756
S002	T270	FALSE	FALSE	0	0	1	1	none	0.0001261529276048
S007	T270	FALSE	FALSE	0	0	1	1	none	0.0001300107322941
S021	T270	FALSE	FALSE	0	0	1	1	none	0.0001282618604994
S024	T270	FALSE	FALSE	0	0	1	1	none	0.0001313883022561
S025	T270	FALSE	FALSE	0	0	1	1	none	0.0001358851988419
S026	T270	FALSE	FALSE	0	0	1	1	none	0.0001275795367519
S038	T270	FALSE	FALSE	0	0	1	1	none	0.0001302972524165
S039	T270	FALSE	FALSE	0	0	1	1	none	0.0001289861385281
S040	T270	FALSE	FALSE	0	0	1	1	none	4.77856479553e-05
S042	T270	FALSE	FALSE	0	0	1	1	none	0.0001290852101452
S071	T270	FALSE	FALSE	0	0	1	1	none	3.38254336255e-05
S078	T270	FALSE	FALSE	0	0	1	1	none	0.0001306807378079
S081	T270	FALSE	FALSE	0	0	1	1	none	0.000130838517703
S085	T270	FALSE	FALSE	0	0	1	1	none	7.31050595059e-05
S087	T270	FALSE	FALSE	0	0	1	1	none	8.52275391614e-05
S093	T270	FALSE	FALSE	0	0	1	1	none	6.14630393991e-05
S097	T270	FALSE	FALSE	0	0	1	1	none	0.0001330195130473
S102	T270	FALSE	FALSE	0	0	1	1	none	4.77347447699e-05
S106	T270	FALSE	FALSE	0	0	1	1	none	0.0001267058825168
S130	T270	FALSE	FALSE	0	0	1	1	none	8.56877843526e-05
T009	T270	FALSE	FALSE	0	0	1	1	none	0.0001340925846307
T010	T270	FALSE	FALSE	0	0	1	1	none	0.0001340925846307
T013	T270	FALSE	FALSE	0	0	1	1	none	0.0001375090509366
T014	T270	FALSE	FALSE	0	0	1	1	none	0.0001293833233466
T020	T270	FALSE	FALSE	0	0	1	1	none	0.0001317761909563
T021	T270	FALSE	FALSE	0	0	1	1	none	0.0001373317059096
T028	T270	FALSE	FALSE	0	0	1	1	none	0.0001293335564528
T035a	T270	FALSE	FALSE	0	0	1	1	none	8.82930458741e-05
T035b	T270	FALSE	FALSE	0	0	1	1	none	0.0001341485185269
T040	T270	FALSE	FALSE	0	0	1	1	none	0.0001319006412203
T056	T270	FALSE	FALSE	0	0	1	1	none	0.0001358756689723
T059	T270	FALSE	FALSE	0	0	1	1	none	5.30050035193e-05
T065	T270	FALSE	FALSE	0	0	1	1	none	0.0001311095317427
T069	T270	FALSE	FALSE	0	0	1	1	none	3.61669626057e-05
T073	T270	FALSE	FALSE	0	0	1	1	none	0.0001372323037833
T075	T270	FALSE	FALSE	0	0	1	1	none	0.0001268601147901
T077	T270	FALSE	FALSE	0	0	1	1	none	0.0001366379423361
T087	T270	FALSE	FALSE	0	0	1	1	none	0.0001329038617363
T095	T270	FALSE	FALSE	0	0	1	1	none	8.46517295501e-05
T099a	T270	FALSE	FALSE	0	0	1	1	none	8.41634439674e-05
T102	T270	FALSE	FALSE	0	0	1	1	none	8.76146015937e-05
T104	T270	FALSE	FALSE	0	0	1	1	none	0.0001328098657176
T105	T270	FALSE	FALSE	0	0	1	1	none	0.0001328926160843
T107	T270	FALSE	FALSE	0	0	1	1	none	8.82089630409e-05
T126	T270	FALSE	FALSE	0	0	1	1	none	4.7662595607e-06
T156	T270	FALSE	FALSE	0	0	1	1	none	0.0001313218531554
T159a	T270	FALSE	FALSE	0	0	1	1	none	0.0001346869460779
T182	T270	FALSE	FALSE	0	0	1	1	none	0.0001321373423112
T188	T270	FALSE	FALSE	0	0	1	1	none	0.0001286512004128
T192	T270	FALSE	FALSE	0	0	1	1	none	1.68576739997e-05
T223	T270	FALSE	FALSE	0	0	1	1	none	0.000131542980864
T225	T270	FALSE	FALSE	0	0	1	1	none	0.0001364544873533
T230	T270	FALSE	FALSE	0	0	1	1	none	0.0001346869460779
T232	T270	TRUE	TRUE	1	0	1	1	anc	5.943614472e-07
T241	T270	FALSE	FALSE	0	0	1	1	none	0.0001560020036424
S002	T271b	FALSE	FALSE	0	0	1	1	none	6.96004645607e-05
S007	T271b	FALSE	FALSE	0	0	1	1	none	5.72176162656e-05
S021	T271b	FALSE	FALSE	0	0	1	1	none	7.17093974553e-05
S024	T271b	FALSE	FALSE	0	0	1	1	none	7.4835839212e-05
S025	T271b	FALSE	FALSE	0	0	1	1	none	7.93327357978e-05
S026	T271b	FALSE	FALSE	0	0	1	1	none	7.10270737078e-05
S038	T271b	FALSE	FALSE	0	0	1	1	none	1.2768470028e-05
S039	T271b	FALSE	FALSE	0	0	1	1	none	7.2433675484e-05
S040	T271b	FALSE	FALSE	0	0	1	1	none	0.0001158841931112
S042	T271b	FALSE	FALSE	0	0	1	1	none	7.25327471011e-05
S071	T271b	FALSE	FALSE	0	0	1	1	none	0.0001056097393014
S078	T271b	FALSE	FALSE	0	0	1	1	none	7.41282747638e-05
S081	T271b	FALSE	FALSE	0	0	1	1	none	7.42860546589e-05
S085	T271b	FALSE	FALSE	0	0	1	1	none	0.0001053094449818
S087	T271b	FALSE	FALSE	0	0	1	1	none	0.0001174319246373
S093	T271b	FALSE	FALSE	0	0	1	1	none	9.3667424875e-05
S097	T271b	FALSE	FALSE	0	0	1	1	none	7.64670500032e-05
S102	T271b	FALSE	FALSE	0	0	1	1	none	0.0001158332899258
S106	T271b	FALSE	FALSE	0	0	1	1	none	7.01534194727e-05
S130	T271b	FALSE	FALSE	0	0	1	1	none	0.0001178921698285
T009	T271b	FALSE	FALSE	0	0	1	1	none	7.75401215866e-05
T010	T271b	FALSE	FALSE	0	0	1	1	none	7.75401215866e-05
T013	T271b	FALSE	FALSE	0	0	1	1	none	1.99802685481e-05
T014	T271b	FALSE	FALSE	0	0	1	1	none	7.28308603025e-05
T020	T271b	FALSE	FALSE	0	0	1	1	none	1.42474085678e-05
T021	T271b	FALSE	FALSE	0	0	1	1	none	8.07792428655e-05
T028	T271b	FALSE	FALSE	0	0	1	1	none	5.65404404243e-05
T035a	T271b	FALSE	FALSE	0	0	1	1	none	0.00012049743135
T035b	T271b	FALSE	FALSE	0	0	1	1	none	7.75960554828e-05
T040	T271b	FALSE	FALSE	0	0	1	1	none	7.53481781762e-05
T056	T271b	FALSE	FALSE	0	0	1	1	none	7.93232059282e-05
T059	T271b	FALSE	FALSE	0	0	1	1	none	0.0001211035486752
T065	T271b	FALSE	FALSE	0	0	1	1	none	1.35807493542e-05
T069	T271b	FALSE	FALSE	0	0	1	1	none	0.000122355081842
T073	T271b	FALSE	FALSE	0	0	1	1	none	8.06798407392e-05
T075	T271b	FALSE	FALSE	0	0	1	1	none	6.91189288516e-05
T077	T271b	FALSE	FALSE	0	0	1	1	none	8.0085479292e-05
T087	T271b	FALSE	FALSE	0	0	1	1	none	7.63513986922e-05
T095	T271b	FALSE	FALSE	0	0	1	1	none	0.000116856115026
T099a	T271b	FALSE	FALSE	0	0	1	1	none	0.0001163678294433
T102	T271b	FALSE	FALSE	0	0	1	1	none	0.0001198189870696
T104	T271b	FALSE	FALSE	0	0	1	1	none	6.00167496891e-05
T105	T271b	FALSE	FALSE	0	0	1	1	none	1.53638336958e-05
T107	T271b	FALSE	FALSE	0	0	1	1	none	0.0001204133485168
T126	T271b	FALSE	FALSE	0	0	1	1	none	0.000137441722877
T156	T271b	FALSE	FALSE	0	0	1	1	none	7.6148458057e-06
T159a	T271b	FALSE	FALSE	0	0	1	1	none	7.81344830338e-05
T182	T271b	FALSE	FALSE	0	0	1	1	none	1.34198370283e-05
T188	T271b	FALSE	FALSE	0	0	1	1	none	5.58580843843e-05
T192	T271b	FALSE	FALSE	0	0	1	1	none	0.000149533137316
T223	T271b	FALSE	FALSE	0	0	1	1	none	1.28254755811e-05
T225	T271b	FALSE	FALSE	0	0	1	1	none	5.943614472e-06
T230	T271b	FALSE	FALSE	0	0	1	1	none	7.81344830338e-05
T232	T271b	FALSE	FALSE	0	0	1	1	none	0.0001361088960809
T241	T271b	FALSE	FALSE	0	0	1	1	none	3.84732212539e-05
T270	T271b	FALSE	FALSE	0	0	1	1	none	0.0001376432102477
S002	T301	FALSE	FALSE	0	0	1	1	none	0.0001343042676195
S007	T301	FALSE	FALSE	0	0	1	1	none	0.0001381620723088
S021	T301	FALSE	FALSE	0	0	1	1	none	0.0001364132005141
S024	T301	FALSE	FALSE	0	0	1	1	none	0.0001395396422708
S025	T301	FALSE	FALSE	0	0	1	1	none	0.0001440365388566
S026	T301	FALSE	FALSE	0	0	1	1	none	0.0001357308767666
S038	T301	FALSE	FALSE	0	0	1	1	none	0.0001384485924312
S039	T301	FALSE	FALSE	0	0	1	1	none	0.0001371374785428
S040	T301	FALSE	FALSE	0	0	1	1	none	5.593698797e-05
S042	T301	FALSE	FALSE	0	0	1	1	none	0.0001372365501599
S071	T301	FALSE	FALSE	0	0	1	1	none	4.19767736402e-05
S078	T301	FALSE	FALSE	0	0	1	1	none	0.0001388320778226
S081	T301	FALSE	FALSE	0	0	1	1	none	0.0001389898577177
S085	T301	FALSE	FALSE	0	0	1	1	none	8.12563995206e-05
S087	T301	FALSE	FALSE	0	0	1	1	none	9.33788791761e-05
S093	T301	FALSE	FALSE	0	0	1	1	none	6.96143794138e-05
S097	T301	FALSE	FALSE	0	0	1	1	none	0.000141170853062
S102	T301	FALSE	FALSE	0	0	1	1	none	5.58860847846e-05
S106	T301	FALSE	FALSE	0	0	1	1	none	0.0001348572225315
S130	T301	FALSE	FALSE	0	0	1	1	none	9.38391243673e-05
T009	T301	FALSE	FALSE	0	0	1	1	none	0.0001422439246454
T010	T301	FALSE	FALSE	0	0	1	1	none	0.0001422439246454
T013	T301	FALSE	FALSE	0	0	1	1	none	0.0001456603909513
T014	T301	FALSE	FALSE	0	0	1	1	none	0.0001375346633613
T020	T301	FALSE	FALSE	0	0	1	1	none	0.000139927530971
T021	T301	FALSE	FALSE	0	0	1	1	none	0.0001454830459243
T028	T301	FALSE	FALSE	0	0	1	1	none	0.0001374848964675
T035a	T301	FALSE	FALSE	0	0	1	1	none	9.64443858888e-05
T035b	T301	FALSE	FALSE	0	0	1	1	none	0.0001422998585416
T040	T301	FALSE	FALSE	0	0	1	1	none	0.000140051981235
T056	T301	FALSE	FALSE	0	0	1	1	none	0.000144027008987
T059	T301	FALSE	FALSE	0	0	1	1	none	6.1156343534e-05
T065	T301	FALSE	FALSE	0	0	1	1	none	0.0001392608717574
T069	T301	FALSE	FALSE	0	0	1	1	none	4.43183026204e-05
T073	T301	FALSE	FALSE	0	0	1	1	none	0.000145383643798
T075	T301	FALSE	FALSE	0	0	1	1	none	0.0001350114548048
T077	T301	FALSE	FALSE	0	0	1	1	none	0.0001447892823508
T087	T301	FALSE	FALSE	0	0	1	1	none	0.000141055201751
T095	T301	FALSE	FALSE	0	0	1	1	none	9.28030695648e-05
T099a	T301	FALSE	FALSE	0	0	1	1	none	9.23147839821e-05
T102	T301	FALSE	FALSE	0	0	1	1	none	9.57659416084e-05
T104	T301	FALSE	FALSE	0	0	1	1	none	0.0001409612057323
T105	T301	FALSE	FALSE	0	0	1	1	none	0.000141043956099
T107	T301	FALSE	FALSE	0	0	1	1	none	9.63603030556e-05
T126	T301	FALSE	FALSE	1	0	1	1	anc	3.0035743606e-06
T156	T301	FALSE	FALSE	0	0	1	1	none	0.0001394731931701
T159a	T301	FALSE	FALSE	0	0	1	1	none	0.0001428382860926
T182	T301	FALSE	FALSE	0	0	1	1	none	0.0001402886823259
T188	T301	FALSE	FALSE	0	0	1	1	none	0.0001368025404275
T192	T301	FALSE	FALSE	0	0	1	1	none	1.80667960356e-05
T223	T301	FALSE	FALSE	0	0	1	1	none	0.0001396943208787
T225	T301	FALSE	FALSE	0	0	1	1	none	0.000144605827368
T230	T301	FALSE	FALSE	0	0	1	1	none	0.0001428382860926
T232	T301	FALSE	FALSE	0	0	1	1	none	1.15847727793e-05
T241	T301	FALSE	FALSE	0	0	1	1	none	0.0001641533436571
T270	T301	FALSE	FALSE	0	0	1	1	none	1.31190869461e-05
T271b	T301	FALSE	FALSE	0	0	1	1	none	0.0001457945502624
S002	T303	FALSE	FALSE	0	0	1	1	none	0.0001373016643308
S007	T303	FALSE	FALSE	0	0	1	1	none	0.0001411594690201
S021	T303	FALSE	FALSE	0	0	1	1	none	0.0001394105972254
S024	T303	FALSE	FALSE	0	0	1	1	none	0.0001425370389821
S025	T303	FALSE	FALSE	0	0	1	1	none	0.0001470339355679
S026	T303	FALSE	FALSE	0	0	1	1	none	0.0001387282734779
S038	T303	FALSE	FALSE	0	0	1	1	none	0.0001414459891425
S039	T303	FALSE	FALSE	0	0	1	1	none	0.0001401348752541
S040	T303	FALSE	FALSE	0	0	1	1	none	5.89343846813e-05
S042	T303	FALSE	FALSE	0	0	1	1	none	0.0001402339468712
S071	T303	FALSE	FALSE	0	0	1	1	none	4.49741703515e-05
S078	T303	FALSE	FALSE	0	0	1	1	none	0.0001418294745339
S081	T303	FALSE	FALSE	0	0	1	1	none	0.000141987254429
S085	T303	FALSE	FALSE	0	0	1	1	none	8.42537962319e-05
S087	T303	FALSE	FALSE	0	0	1	1	none	9.63762758874e-05
S093	T303	FALSE	FALSE	0	0	1	1	none	7.26117761251e-05
S097	T303	FALSE	FALSE	0	0	1	1	none	0.0001441682497733
S102	T303	FALSE	FALSE	0	0	1	1	none	5.88834814959e-05
S106	T303	FALSE	FALSE	0	0	1	1	none	0.0001378546192428
S130	T303	FALSE	FALSE	0	0	1	1	none	9.68365210786e-05
T009	T303	FALSE	FALSE	0	0	1	1	none	0.0001452413213567
T010	T303	FALSE	FALSE	0	0	1	1	none	0.0001452413213567
T013	T303	FALSE	FALSE	0	0	1	1	none	0.0001486577876626
T014	T303	FALSE	FALSE	0	0	1	1	none	0.0001405320600726
T020	T303	FALSE	FALSE	0	0	1	1	none	0.0001429249276823
T021	T303	FALSE	FALSE	0	0	1	1	none	0.0001484804426356
T028	T303	FALSE	FALSE	0	0	1	1	none	0.0001404822931788
T035a	T303	FALSE	FALSE	0	0	1	1	none	9.94417826001e-05
T035b	T303	FALSE	FALSE	0	0	1	1	none	0.0001452972552529
T040	T303	FALSE	FALSE	0	0	1	1	none	0.0001430493779463
T056	T303	FALSE	FALSE	0	0	1	1	none	0.0001470244056983
T059	T303	FALSE	FALSE	0	0	1	1	none	6.41537402453e-05
T065	T303	FALSE	FALSE	0	0	1	1	none	0.0001422582684687
T069	T303	FALSE	FALSE	0	0	1	1	none	4.73156993317e-05
T073	T303	FALSE	FALSE	0	0	1	1	none	0.0001483810405093
T075	T303	FALSE	FALSE	0	0	1	1	none	0.0001380088515161
T077	T303	FALSE	FALSE	0	0	1	1	none	0.0001477866790621
T087	T303	FALSE	FALSE	0	0	1	1	none	0.0001440525984623
T095	T303	FALSE	FALSE	0	0	1	1	none	9.58004662761e-05
T099a	T303	FALSE	FALSE	0	0	1	1	none	9.53121806934e-05
T102	T303	FALSE	FALSE	0	0	1	1	none	9.87633383197e-05
T104	T303	FALSE	FALSE	0	0	1	1	none	0.0001439586024436
T105	T303	FALSE	FALSE	0	0	1	1	none	0.0001440413528103
T107	T303	FALSE	FALSE	0	0	1	1	none	9.93576997669e-05
T126	T303	FALSE	FALSE	1	0	1	1	anc	3.6235252831e-06
T156	T303	FALSE	FALSE	0	0	1	1	none	0.0001424705898814
T159a	T303	FALSE	FALSE	0	0	1	1	none	0.0001458356828039
T182	T303	FALSE	FALSE	0	0	1	1	none	0.0001432860790372
T188	T303	FALSE	FALSE	0	0	1	1	none	0.0001397999371388
T192	T303	FALSE	FALSE	0	0	1	1	none	1.86867469581e-05
T223	T303	FALSE	FALSE	0	0	1	1	none	0.00014269171759
T225	T303	FALSE	FALSE	0	0	1	1	none	0.0001476032240793
T230	T303	FALSE	FALSE	0	0	1	1	none	0.0001458356828039
T232	T303	FALSE	FALSE	0	0	1	1	none	1.45821694906e-05
T241	T303	FALSE	FALSE	0	0	1	1	none	0.0001671507403684
T270	T303	FALSE	FALSE	0	0	1	1	none	1.61164836574e-05
T271b	T303	FALSE	FALSE	0	0	1	1	none	0.0001487919469737
T301	T303	FALSE	FALSE	0	0	1	1	none	1.73256056933e-05
S002	T322	FALSE	FALSE	0	0	1	1	none	7.74328809339e-05
S007	T322	FALSE	FALSE	0	0	1	1	none	6.50500326388e-05
S021	T322	FALSE	FALSE	0	0	1	1	none	7.95418138285e-05
S024	T322	FALSE	FALSE	0	0	1	1	none	8.26682555852e-05
S025	T322	FALSE	FALSE	0	0	1	1	none	8.7165152171e-05
S026	T322	FALSE	FALSE	0	0	1	1	none	7.8859490081e-05
S038	T322	FALSE	FALSE	0	0	1	1	none	1.94121635068e-05
S039	T322	FALSE	FALSE	0	0	1	1	none	8.02660918572e-05
S040	T322	FALSE	FALSE	0	0	1	1	none	0.0001237166094844
S042	T322	FALSE	FALSE	0	0	1	1	none	8.03651634743e-05
S071	T322	FALSE	FALSE	0	0	1	1	none	0.0001134421556746
S078	T322	FALSE	FALSE	0	0	1	1	none	8.1960691137e-05
S081	T322	FALSE	FALSE	0	0	1	1	none	8.21184710321e-05
S085	T322	FALSE	FALSE	0	0	1	1	none	0.000113141861355
S087	T322	FALSE	FALSE	0	0	1	1	none	0.0001252643410105
S093	T322	FALSE	FALSE	0	0	1	1	none	0.0001014998412482
S097	T322	FALSE	FALSE	0	0	1	1	none	8.42994663764e-05
S102	T322	FALSE	FALSE	0	0	1	1	none	0.000123665706299
S106	T322	FALSE	FALSE	0	0	1	1	none	7.79858358459e-05
S130	T322	FALSE	FALSE	0	0	1	1	none	0.0001257245862017
T009	T322	FALSE	FALSE	0	0	1	1	none	8.53725379598e-05
T010	T322	FALSE	FALSE	0	0	1	1	none	8.53725379598e-05
T013	T322	FALSE	FALSE	0	0	1	1	none	1.04121866883e-05
T014	T322	FALSE	FALSE	0	0	1	1	none	8.06632766757e-05
T020	T322	FALSE	FALSE	0	0	1	1	none	2.08911020466e-05
T021	T322	FALSE	FALSE	0	0	1	1	none	8.86116592387e-05
T028	T322	FALSE	FALSE	0	0	1	1	none	6.43728567975e-05
T035a	T322	FALSE	FALSE	0	0	1	1	none	0.0001283298477232
T035b	T322	FALSE	FALSE	0	0	1	1	none	8.5428471856e-05
T040	T322	FALSE	FALSE	0	0	1	1	none	8.31805945494e-05
T056	T322	FALSE	FALSE	0	0	1	1	none	8.71556223014e-05
T059	T322	FALSE	FALSE	0	0	1	1	none	0.0001289359650484
T065	T322	FALSE	FALSE	0	0	1	1	none	1.55548177726e-05
T069	T322	FALSE	FALSE	0	0	1	1	none	0.0001301874982152
T073	T322	FALSE	FALSE	0	0	1	1	none	8.85122571124e-05
T075	T322	FALSE	FALSE	0	0	1	1	none	7.69513452248e-05
T077	T322	FALSE	FALSE	0	0	1	1	none	8.79178956652e-05
T087	T322	FALSE	FALSE	0	0	1	1	none	8.41838150654e-05
T095	T322	FALSE	FALSE	0	0	1	1	none	0.0001246885313992
T099a	T322	FALSE	FALSE	0	0	1	1	none	0.0001242002458165
T102	T322	FALSE	FALSE	0	0	1	1	none	0.0001276514034428
T104	T322	FALSE	FALSE	0	0	1	1	none	6.78491660623e-05
T105	T322	FALSE	FALSE	0	0	1	1	none	1.73379021142e-05
T107	T322	FALSE	FALSE	0	0	1	1	none	0.00012824576489
T126	T322	FALSE	FALSE	0	0	1	1	none	0.0001452741392502
T156	T322	FALSE	FALSE	0	0	1	1	none	2.16254871401e-05
T159a	T322	FALSE	FALSE	0	0	1	1	none	8.5966899407e-05
T182	T322	FALSE	FALSE	0	0	1	1	none	2.24409762959e-05
T188	T322	FALSE	FALSE	0	0	1	1	none	6.36905007575e-05
T192	T322	FALSE	FALSE	0	0	1	1	none	0.0001573655536892
T223	T322	FALSE	FALSE	0	0	1	1	none	2.18466148487e-05
T225	T322	FALSE	FALSE	0	0	1	1	none	2.6758121338e-05
T230	T322	FALSE	FALSE	0	0	1	1	none	8.5966899407e-05
T232	T322	FALSE	FALSE	0	0	1	1	none	0.0001439413124541
T241	T322	FALSE	FALSE	0	0	1	1	none	1.40925457047e-05
T270	T322	FALSE	FALSE	0	0	1	1	none	0.0001454756266209
T271b	T322	FALSE	FALSE	0	0	1	1	none	2.79468442324e-05
T301	T322	FALSE	FALSE	0	0	1	1	none	0.0001536269666356
T303	T322	FALSE	FALSE	0	0	1	1	none	0.0001566243633469
S002	T327b	FALSE	FALSE	0	0	1	1	none	0.0001195824791965
S007	T327b	FALSE	FALSE	0	0	1	1	none	0.0001234402838858
S021	T327b	FALSE	FALSE	0	0	1	1	none	0.0001216914120911
S024	T327b	FALSE	FALSE	0	0	1	1	none	0.0001248178538478
S025	T327b	FALSE	FALSE	0	0	1	1	none	0.0001293147504336
S026	T327b	FALSE	FALSE	0	0	1	1	none	0.0001210090883436
S038	T327b	FALSE	FALSE	0	0	1	1	none	0.0001237268040082
S039	T327b	FALSE	FALSE	0	0	1	1	none	0.0001224156901198
S040	T327b	FALSE	FALSE	0	0	1	1	none	4.1215199547e-05
S042	T327b	FALSE	FALSE	0	0	1	1	none	0.0001225147617369
S071	T327b	FALSE	FALSE	0	0	1	1	none	2.72549852172e-05
S078	T327b	FALSE	FALSE	0	0	1	1	none	0.0001241102893996
S081	T327b	FALSE	FALSE	0	0	1	1	none	0.0001242680692947
S085	T327b	FALSE	FALSE	0	0	1	1	none	6.65346110976e-05
S087	T327b	FALSE	FALSE	0	0	1	1	none	7.86570907531e-05
S093	T327b	FALSE	FALSE	0	0	1	1	none	5.48925909908e-05
S097	T327b	FALSE	FALSE	0	0	1	1	none	0.000126449064639
S102	T327b	FALSE	FALSE	0	0	1	1	none	4.11642963616e-05
S106	T327b	FALSE	FALSE	0	0	1	1	none	0.0001201354341085
S130	T327b	FALSE	FALSE	0	0	1	1	none	7.91173359443e-05
T009	T327b	FALSE	FALSE	0	0	1	1	none	0.0001275221362224
T010	T327b	FALSE	FALSE	0	0	1	1	none	0.0001275221362224
T013	T327b	FALSE	FALSE	0	0	1	1	none	0.0001309386025283
T014	T327b	FALSE	FALSE	0	0	1	1	none	0.0001228128749383
T020	T327b	FALSE	FALSE	0	0	1	1	none	0.000125205742548
T021	T327b	FALSE	FALSE	0	0	1	1	none	0.0001307612575013
T028	T327b	FALSE	FALSE	0	0	1	1	none	0.0001227631080445
T035a	T327b	FALSE	FALSE	0	0	1	1	none	8.17225974658e-05
T035b	T327b	FALSE	FALSE	0	0	1	1	none	0.0001275780701186
T040	T327b	FALSE	FALSE	0	0	1	1	none	0.000125330192812
T056	T327b	FALSE	FALSE	0	0	1	1	none	0.000129305220564
T059	T327b	FALSE	FALSE	0	0	1	1	none	4.6434555111e-05
T065	T327b	FALSE	FALSE	0	0	1	1	none	0.0001245390833344
T069	T327b	FALSE	FALSE	0	0	1	1	none	4.28116048634e-05
T073	T327b	FALSE	FALSE	0	0	1	1	none	0.000130661855375
T075	T327b	FALSE	FALSE	0	0	1	1	none	0.0001202896663818
T077	T327b	FALSE	FALSE	0	0	1	1	none	0.0001300674939278
T087	T327b	FALSE	FALSE	0	0	1	1	none	0.000126333413328
T095	T327b	FALSE	FALSE	0	0	1	1	none	7.80812811418e-05
T099a	T327b	FALSE	FALSE	0	0	1	1	none	7.75929955591e-05
T102	T327b	FALSE	FALSE	0	0	1	1	none	8.10441531854e-05
T104	T327b	FALSE	FALSE	0	0	1	1	none	0.0001262394173093
T105	T327b	FALSE	FALSE	0	0	1	1	none	0.000126322167676
T107	T327b	FALSE	FALSE	0	0	1	1	none	8.16385146326e-05
T126	T327b	FALSE	FALSE	0	0	1	1	none	5.78982458984e-05
T156	T327b	FALSE	FALSE	0	0	1	1	none	0.0001247514047471
T159a	T327b	FALSE	FALSE	0	0	1	1	none	0.0001281164976696
T182	T327b	FALSE	FALSE	0	0	1	1	none	0.0001255668939029
T188	T327b	FALSE	FALSE	0	0	1	1	none	0.0001220807520045
T192	T327b	FALSE	FALSE	0	0	1	1	none	6.99896603374e-05
T223	T327b	FALSE	FALSE	0	0	1	1	none	0.0001249725324557
T225	T327b	FALSE	FALSE	0	0	1	1	none	0.000129884038945
T230	T327b	FALSE	FALSE	0	0	1	1	none	0.0001281164976696
T232	T327b	FALSE	FALSE	0	0	1	1	none	5.65654191023e-05
T241	T327b	FALSE	FALSE	0	0	1	1	none	0.0001494315552341
T270	T327b	FALSE	FALSE	0	0	1	1	none	5.80997332691e-05
T271b	T327b	FALSE	FALSE	0	0	1	1	none	0.0001310727618394
T301	T327b	FALSE	FALSE	0	0	1	1	none	6.62510732838e-05
T303	T327b	FALSE	FALSE	0	0	1	1	none	6.92484699951e-05
T322	T327b	FALSE	FALSE	0	0	1	1	none	0.0001389051782126
S002	T330	TRUE	TRUE	0	0	1	1	none	0.0001154219490661
S007	T330	TRUE	TRUE	0	0	1	1	none	0.0001192797537554
S021	T330	TRUE	TRUE	0	0	1	1	none	0.0001175308819607
S024	T330	TRUE	TRUE	0	0	1	1	none	0.0001206573237174
S025	T330	TRUE	TRUE	0	0	1	1	none	0.0001251542203032
S026	T330	TRUE	TRUE	0	0	1	1	none	0.0001168485582132
S038	T330	TRUE	TRUE	0	0	1	1	none	0.0001195662738778
S039	T330	TRUE	TRUE	0	0	1	1	none	0.0001182551599894
S040	T330	TRUE	TRUE	0	0	1	1	none	3.70546694166e-05
S042	T330	TRUE	TRUE	0	0	1	1	none	0.0001183542316065
S071	T330	TRUE	TRUE	0	0	1	1	none	2.30944550868e-05
S078	T330	TRUE	TRUE	0	0	1	1	none	0.0001199497592692
S081	T330	TRUE	TRUE	0	0	1	1	none	0.0001201075391643
S085	T330	TRUE	TRUE	0	0	1	1	none	6.23740809672e-05
S087	T330	TRUE	TRUE	0	0	1	1	none	7.44965606227e-05
S093	T330	TRUE	TRUE	0	0	1	1	none	5.07320608604e-05
S097	T330	TRUE	TRUE	0	0	1	1	none	0.0001222885345086
S102	T330	TRUE	TRUE	0	0	1	1	none	3.70037662312e-05
S106	T330	TRUE	TRUE	0	0	1	1	none	0.0001159749039781
S130	T330	TRUE	TRUE	0	0	1	1	none	7.49568058139e-05
T009	T330	TRUE	TRUE	0	0	1	1	none	0.000123361606092
T010	T330	TRUE	TRUE	0	0	1	1	none	0.000123361606092
T013	T330	FALSE	FALSE	0	0	1	1	none	0.0001267780723979
T014	T330	TRUE	TRUE	0	0	1	1	none	0.0001186523448079
T020	T330	TRUE	TRUE	0	0	1	1	none	0.0001210452124176
T021	T330	FALSE	FALSE	0	0	1	1	none	0.0001266007273709
T028	T330	TRUE	TRUE	0	0	1	1	none	0.0001186025779141
T035a	T330	TRUE	TRUE	0	0	1	1	none	7.75620673354e-05
T035b	T330	TRUE	TRUE	0	0	1	1	none	0.0001234175399882
T040	T330	TRUE	TRUE	0	0	1	1	none	0.0001211696626816
T056	T330	FALSE	FALSE	0	0	1	1	none	0.0001251446904336
T059	T330	TRUE	TRUE	0	0	1	1	none	4.22740249806e-05
T065	T330	TRUE	TRUE	0	0	1	1	none	0.000120378553204
T069	T330	TRUE	TRUE	0	0	1	1	none	3.8651074733e-05
T073	T330	FALSE	FALSE	0	0	1	1	none	0.0001265013252446
T075	T330	TRUE	TRUE	0	0	1	1	none	0.0001161291362514
T077	T330	FALSE	FALSE	0	0	1	1	none	0.0001259069637974
T087	T330	TRUE	TRUE	0	0	1	1	none	0.0001221728831976
T095	T330	TRUE	TRUE	0	0	1	1	none	7.39207510114e-05
T099a	T330	TRUE	TRUE	0	0	1	1	none	7.34324654287e-05
T102	T330	FALSE	FALSE	0	0	1	1	none	7.6883623055e-05
T104	T330	FALSE	FALSE	0	0	1	1	none	0.0001220788871789
T105	T330	FALSE	FALSE	0	0	1	1	none	0.0001221616375456
T107	T330	FALSE	FALSE	0	0	1	1	none	7.74779845022e-05
T126	T330	TRUE	TRUE	0	0	1	1	none	5.3737715768e-05
T156	T330	FALSE	FALSE	0	0	1	1	none	0.0001205908746167
T159a	T330	TRUE	TRUE	0	0	1	1	none	0.0001239559675392
T182	T330	FALSE	FALSE	0	0	1	1	none	0.0001214063637725
T188	T330	TRUE	TRUE	0	0	1	1	none	0.0001179202218741
T192	T330	FALSE	FALSE	0	0	1	1	none	6.5829130207e-05
T223	T330	FALSE	FALSE	0	0	1	1	none	0.0001208120023253
T225	T330	FALSE	FALSE	0	0	1	1	none	0.0001257235088146
T230	T330	TRUE	TRUE	0	0	1	1	none	0.0001239559675392
T232	T330	TRUE	TRUE	0	0	1	1	none	5.24048889719e-05
T241	T330	FALSE	FALSE	0	0	1	1	none	0.0001452710251037
T270	T330	FALSE	FALSE	0	0	1	1	none	5.39392031387e-05
T271b	T330	FALSE	FALSE	0	0	1	1	none	0.000126912231709
T301	T330	FALSE	FALSE	0	0	1	1	none	6.20905431534e-05
T303	T330	FALSE	FALSE	0	0	1	1	none	6.50879398647e-05
T322	T330	FALSE	FALSE	0	0	1	1	none	0.0001347446480822
T327b	T330	TRUE	TRUE	0	1	1	1	desc	5.943614472e-07
S002	T335	FALSE	FALSE	0	0	1	1	none	0.0001359723431537
S007	T335	FALSE	FALSE	0	0	1	1	none	0.000139830147843
S021	T335	FALSE	FALSE	0	0	1	1	none	0.0001380812760483
S024	T335	FALSE	FALSE	0	0	1	1	none	0.000141207717805
S025	T335	FALSE	FALSE	0	0	1	1	none	0.0001457046143908
S026	T335	FALSE	FALSE	0	0	1	1	none	0.0001373989523008
S038	T335	FALSE	FALSE	0	0	1	1	none	0.0001401166679654
S039	T335	FALSE	FALSE	0	0	1	1	none	0.000138805554077
S040	T335	FALSE	FALSE	0	0	1	1	none	5.76050635042e-05
S042	T335	FALSE	FALSE	0	0	1	1	none	0.0001389046256941
S071	T335	FALSE	FALSE	0	0	1	1	none	4.36448491744e-05
S078	T335	FALSE	FALSE	0	0	1	1	none	0.0001405001533568
S081	T335	FALSE	FALSE	0	0	1	1	none	0.0001406579332519
S085	T335	FALSE	FALSE	0	0	1	1	none	8.29244750548e-05
S087	T335	FALSE	FALSE	0	0	1	1	none	9.50469547103e-05
S093	T335	FALSE	FALSE	0	0	1	1	none	7.1282454948e-05
S097	T335	FALSE	FALSE	0	0	1	1	none	0.0001428389285962
S102	T335	FALSE	FALSE	0	0	1	1	none	5.75541603188e-05
S106	T335	FALSE	FALSE	0	0	1	1	none	0.0001365252980657
S130	T335	FALSE	FALSE	0	0	1	1	none	9.55071999015e-05
T009	T335	FALSE	FALSE	0	0	1	1	none	0.0001439120001796
T010	T335	FALSE	FALSE	0	0	1	1	none	0.0001439120001796
T013	T335	FALSE	FALSE	0	0	1	1	none	0.0001473284664855
T014	T335	FALSE	FALSE	0	0	1	1	none	0.0001392027388955
T020	T335	FALSE	FALSE	0	0	1	1	none	0.0001415956065052
T021	T335	FALSE	FALSE	0	0	1	1	none	0.0001471511214585
T028	T335	FALSE	FALSE	0	0	1	1	none	0.0001391529720017
T035a	T335	FALSE	FALSE	0	0	1	1	none	9.8112461423e-05
T035b	T335	FALSE	FALSE	0	0	1	1	none	0.0001439679340758
T040	T335	FALSE	FALSE	0	0	1	1	none	0.0001417200567692
T056	T335	FALSE	FALSE	0	0	1	1	none	0.0001456950845212
T059	T335	FALSE	FALSE	0	0	1	1	none	6.28244190682e-05
T065	T335	FALSE	FALSE	0	0	1	1	none	0.0001409289472916
T069	T335	FALSE	FALSE	0	0	1	1	none	4.59863781546e-05
T073	T335	FALSE	FALSE	0	0	1	1	none	0.0001470517193322
T075	T335	FALSE	FALSE	0	0	1	1	none	0.000136679530339
T077	T335	FALSE	FALSE	0	0	1	1	none	0.000146457357885
T087	T335	FALSE	FALSE	0	0	1	1	none	0.0001427232772852
T095	T335	FALSE	FALSE	0	0	1	1	none	9.4471145099e-05
T099a	T335	FALSE	FALSE	0	0	1	1	none	9.39828595163e-05
T102	T335	FALSE	FALSE	0	0	1	1	none	9.74340171426e-05
T104	T335	FALSE	FALSE	0	0	1	1	none	0.0001426292812665
T105	T335	FALSE	FALSE	0	0	1	1	none	0.0001427120316332
T107	T335	FALSE	FALSE	0	0	1	1	none	9.80283785898e-05
T126	T335	TRUE	TRUE	1	0	1	1	anc	5.943614472e-07
T156	T335	FALSE	FALSE	0	0	1	1	none	0.0001411412687043
T159a	T335	FALSE	FALSE	0	0	1	1	none	0.0001445063616268
T182	T335	FALSE	FALSE	0	0	1	1	none	0.0001419567578601
T188	T335	FALSE	FALSE	0	0	1	1	none	0.0001384706159617
T192	T335	FALSE	FALSE	0	0	1	1	none	1.7357425781e-05
T223	T335	FALSE	FALSE	0	0	1	1	none	0.0001413623964129
T225	T335	FALSE	FALSE	0	0	1	1	none	0.0001462739029022
T230	T335	FALSE	FALSE	0	0	1	1	none	0.0001445063616268
T232	T335	FALSE	FALSE	0	0	1	1	none	1.32528483135e-05
T241	T335	FALSE	FALSE	0	0	1	1	none	0.0001658214191913
T270	T335	FALSE	FALSE	0	0	1	1	none	1.47871624803e-05
T271b	T335	FALSE	FALSE	0	0	1	1	none	0.0001474626257966
T301	T335	FALSE	FALSE	0	0	1	1	none	1.59962845162e-05
T303	T335	FALSE	FALSE	0	0	1	1	none	1.54275125443e-05
T322	T335	FALSE	FALSE	0	0	1	1	none	0.0001552950421698
T327b	T335	FALSE	FALSE	0	0	1	1	none	6.7919148818e-05
T330	T335	FALSE	FALSE	0	0	1	1	none	6.37586186876e-05
S002	T341	TRUE	TRUE	0	0	1	1	none	1.76060664959e-05
S007	T341	TRUE	TRUE	0	0	1	1	none	6.64851202452e-05
S021	T341	TRUE	TRUE	0	0	1	1	none	1.97149993905e-05
S024	T341	TRUE	TRUE	0	0	1	1	none	2.28414411472e-05
S025	T341	TRUE	TRUE	0	0	1	1	none	1.9829782099e-05
S026	T341	TRUE	TRUE	0	0	1	1	none	5.771434731e-06
S038	T341	TRUE	TRUE	0	0	1	1	none	6.67716403676e-05
S039	T341	TRUE	TRUE	0	0	1	1	none	2.04392774192e-05
S040	T341	TRUE	TRUE	0	0	1	1	none	0.0001089110441064
S042	T341	TRUE	TRUE	0	0	1	1	none	2.05383490363e-05
S071	T341	TRUE	TRUE	0	0	1	1	none	9.86365902966e-05
S078	T341	TRUE	TRUE	0	0	1	1	none	2.2133876699e-05
S081	T341	TRUE	TRUE	0	0	1	1	none	2.22916565941e-05
S085	T341	TRUE	TRUE	0	0	1	1	none	9.8336295977e-05
S087	T341	TRUE	TRUE	0	0	1	1	none	0.0001104587756325
S093	T341	TRUE	TRUE	0	0	1	1	none	8.66942758702e-05
S097	T341	TRUE	TRUE	0	0	1	1	none	1.69640963044e-05
S102	T341	TRUE	TRUE	0	0	1	1	none	0.000108860140921
S106	T341	TRUE	TRUE	0	0	1	1	none	1.81590214079e-05
S130	T341	TRUE	TRUE	0	0	1	1	none	0.0001109190208237
T009	T341	TRUE	TRUE	0	0	1	1	none	1.42200137658e-05
T010	T341	TRUE	TRUE	0	0	1	1	none	1.42200137658e-05
T013	T341	FALSE	FALSE	0	0	1	1	none	7.39834388877e-05
T014	T341	TRUE	TRUE	0	0	1	1	none	2.08364622377e-05
T020	T341	TRUE	TRUE	0	0	1	1	none	6.82505789074e-05
T021	T341	FALSE	FALSE	0	0	1	1	none	1.74591350447e-05
T028	T341	TRUE	TRUE	0	0	1	1	none	6.58079444039e-05
T035a	T341	TRUE	TRUE	0	0	1	1	none	0.0001135242823452
T035b	T341	TRUE	TRUE	0	0	1	1	none	1.4275947662e-05
T040	T341	TRUE	TRUE	0	0	1	1	none	2.33537801114e-05
T056	T341	FALSE	FALSE	0	0	1	1	none	1.60030981074e-05
T059	T341	TRUE	TRUE	0	0	1	1	none	0.0001141303996704
T065	T341	TRUE	TRUE	0	0	1	1	none	6.75839196938e-05
T069	T341	TRUE	TRUE	0	0	1	1	none	0.0001153819328372
T073	T341	FALSE	FALSE	0	0	1	1	none	1.73597329184e-05
T075	T341	TRUE	TRUE	0	0	1	1	none	6.33345027412e-05
T077	T341	FALSE	FALSE	0	0	1	1	none	1.67653714712e-05
T087	T341	TRUE	TRUE	0	0	1	1	none	1.30312908714e-05
T095	T341	TRUE	TRUE	0	0	1	1	none	0.0001098829660212
T099a	T341	TRUE	TRUE	0	0	1	1	none	0.0001093946804385
T102	T341	FALSE	FALSE	0	0	1	1	none	0.0001128458380648
T104	T341	FALSE	FALSE	0	0	1	1	none	6.92842536687e-05
T105	T341	FALSE	FALSE	0	0	1	1	none	6.93670040354e-05
T107	T341	FALSE	FALSE	0	0	1	1	none	0.000113440199512
T126	T341	TRUE	TRUE	0	0	1	1	none	0.0001304685738722
T156	T341	FALSE	FALSE	0	0	1	1	none	6.77962411065e-05
[truncated: 1,161 more rows]
