# Supplementary material for: Improved characterisation of MRSA transmission using within-host bacterial sequence diversity
Source: eLife. 2019 Oct 8;8:e46402. doi: 10.7554/eLife.46402 (PMC6954020; doi:10.7554/eLife.46402)
Supplement: Figure 9—source data 1. [file elife-46402-fig9-data1.zip › Figure 9-source data 1/classifications/Classification_Posterior_ds_10percol_29.csv]

host.1	host.2	adjacent	contiguous	paths12	paths21	nodes1	nodes2	path.classification	min.distance.between.subgraphs
S002	S007	TRUE	TRUE	0	0	1	1	none	6.37079498414e-05
S002	S021	TRUE	TRUE	0	0	1	1	none	1.00977424153e-05
S007	S021	TRUE	TRUE	0	0	1	1	none	6.25262724707e-05
S002	S024	TRUE	TRUE	0	0	1	1	none	1.0488824499e-05
S007	S024	TRUE	TRUE	0	0	1	1	none	6.29173545544e-05
S021	S024	TRUE	TRUE	0	0	1	1	none	3.4209110563e-06
S002	S025	TRUE	TRUE	0	0	1	1	none	1.96409364584e-05
S007	S025	TRUE	TRUE	0	0	1	1	none	6.74989614678e-05
S021	S025	TRUE	TRUE	0	0	1	1	none	1.84592590877e-05
S024	S025	TRUE	TRUE	0	0	1	1	none	1.88503411714e-05
S002	S026	TRUE	TRUE	0	0	1	1	none	1.43787782268e-05
S007	S026	TRUE	TRUE	0	0	1	1	none	6.22368032362e-05
S021	S026	TRUE	TRUE	0	0	1	1	none	1.31971008561e-05
S024	S026	TRUE	TRUE	0	0	1	1	none	1.35881829398e-05
S025	S026	TRUE	TRUE	0	0	1	1	none	1.69635543624e-05
S002	S038	TRUE	TRUE	0	0	1	1	none	6.70181705722e-05
S007	S038	TRUE	TRUE	0	0	1	1	none	4.21881482908e-05
S021	S038	TRUE	TRUE	0	0	1	1	none	6.58364932015e-05
S024	S038	TRUE	TRUE	0	0	1	1	none	6.62275752852e-05
S025	S038	TRUE	TRUE	0	0	1	1	none	7.08091821986e-05
S026	S038	TRUE	TRUE	0	0	1	1	none	6.5547023967e-05
S002	S039	TRUE	TRUE	0	0	1	1	none	1.16612121754e-05
S007	S039	TRUE	TRUE	0	0	1	1	none	6.40897422308e-05
S021	S039	TRUE	TRUE	0	0	1	1	none	3.3870632419e-06
S024	S039	TRUE	TRUE	0	0	1	1	none	4.9843808164e-06
S025	S039	TRUE	TRUE	0	0	1	1	none	2.00227288478e-05
S026	S039	TRUE	TRUE	0	0	1	1	none	1.47605706162e-05
S038	S039	TRUE	TRUE	0	0	1	1	none	6.73999629616e-05
S002	S040	TRUE	TRUE	0	0	1	1	none	0.0001163294792006
S007	S040	TRUE	TRUE	0	0	1	1	none	0.00010741443491
S021	S040	TRUE	TRUE	0	0	1	1	none	0.0001151478018299
S024	S040	TRUE	TRUE	0	0	1	1	none	0.0001155388839136
S025	S040	TRUE	TRUE	0	0	1	1	none	0.000120120490827
S026	S040	TRUE	TRUE	0	0	1	1	none	0.0001148583325954
S038	S040	TRUE	TRUE	0	0	1	1	none	0.0001107246556408
S039	S040	TRUE	TRUE	0	0	1	1	none	0.00011671127159
S002	S042	TRUE	TRUE	0	0	1	1	none	1.0488824499e-05
S007	S042	TRUE	TRUE	0	0	1	1	none	6.29173545544e-05
S021	S042	TRUE	TRUE	0	0	1	1	none	3.4209110563e-06
S024	S042	TRUE	TRUE	0	0	1	1	none	2.4124709816e-06
S025	S042	TRUE	TRUE	0	0	1	1	none	1.88503411714e-05
S026	S042	TRUE	TRUE	0	0	1	1	none	1.35881829398e-05
S038	S042	TRUE	TRUE	0	0	1	1	none	6.62275752852e-05
S039	S042	TRUE	TRUE	0	0	1	1	none	4.9843808164e-06
S040	S042	TRUE	TRUE	0	0	1	1	none	0.0001155388839136
S002	S071	TRUE	TRUE	0	0	1	1	none	0.0001110903721764
S007	S071	TRUE	TRUE	0	0	1	1	none	0.0001021753278858
S021	S071	TRUE	TRUE	0	0	1	1	none	0.0001099086948057
S024	S071	TRUE	TRUE	0	0	1	1	none	0.0001102997768894
S025	S071	TRUE	TRUE	0	0	1	1	none	0.0001148813838028
S026	S071	TRUE	TRUE	0	0	1	1	none	0.0001096192255712
S038	S071	TRUE	TRUE	0	0	1	1	none	0.0001054855486166
S039	S071	TRUE	TRUE	0	0	1	1	none	0.0001114721645658
S040	S071	TRUE	TRUE	0	0	1	1	none	2.0112738025e-05
S042	S071	TRUE	TRUE	0	0	1	1	none	0.0001102997768894
S002	S078	TRUE	TRUE	0	0	1	1	none	1.0307568896e-05
S007	S078	TRUE	TRUE	0	0	1	1	none	6.27360989514e-05
S021	S078	TRUE	TRUE	0	0	1	1	none	5.2662689933e-06
S024	S078	TRUE	TRUE	0	0	1	1	none	5.657351077e-06
S025	S078	TRUE	TRUE	0	0	1	1	none	1.86690855684e-05
S026	S078	TRUE	TRUE	0	0	1	1	none	1.34069273368e-05
S038	S078	TRUE	TRUE	0	0	1	1	none	6.60463196822e-05
S039	S078	TRUE	TRUE	0	0	1	1	none	6.8297387534e-06
S040	S078	TRUE	TRUE	0	0	1	1	none	0.0001153576283106
S042	S078	TRUE	TRUE	0	0	1	1	none	5.657351077e-06
S071	S078	TRUE	TRUE	0	0	1	1	none	0.0001101185212864
S002	S081	TRUE	TRUE	0	0	1	1	none	1.10919422444e-05
S007	S081	TRUE	TRUE	0	0	1	1	none	6.35204722998e-05
S021	S081	TRUE	TRUE	0	0	1	1	none	4.0240288017e-06
S024	S081	TRUE	TRUE	0	0	1	1	none	1.8093532362e-06
S025	S081	TRUE	TRUE	0	0	1	1	none	1.94534589168e-05
S026	S081	TRUE	TRUE	0	0	1	1	none	1.41913006852e-05
S038	S081	TRUE	TRUE	0	0	1	1	none	6.68306930306e-05
S039	S081	TRUE	TRUE	0	0	1	1	none	5.5874985618e-06
S040	S081	TRUE	TRUE	0	0	1	1	none	0.000116142001659
S042	S081	TRUE	TRUE	0	0	1	1	none	3.015588727e-06
S071	S081	TRUE	TRUE	0	0	1	1	none	0.0001109028946348
S078	S081	TRUE	TRUE	0	0	1	1	none	6.2604688224e-06
S002	S085	TRUE	TRUE	0	0	1	1	none	0.000108855715215
S007	S085	TRUE	TRUE	0	0	1	1	none	9.99406709244e-05
S021	S085	TRUE	TRUE	0	0	1	1	none	0.0001076740378443
S024	S085	TRUE	TRUE	0	0	1	1	none	0.000108065119928
S025	S085	TRUE	TRUE	0	0	1	1	none	0.0001126467268414
S026	S085	TRUE	TRUE	0	0	1	1	none	0.0001073845686098
S038	S085	TRUE	TRUE	0	0	1	1	none	0.0001032508916552
S039	S085	TRUE	TRUE	0	0	1	1	none	0.0001092375076044
S040	S085	TRUE	TRUE	0	0	1	1	none	4.93012903636e-05
S042	S085	TRUE	TRUE	0	0	1	1	none	0.000108065119928
S071	S085	TRUE	TRUE	0	0	1	1	none	4.40621833394e-05
S078	S085	TRUE	TRUE	0	0	1	1	none	0.000107883864325
S081	S085	TRUE	TRUE	0	0	1	1	none	0.0001086682376734
S002	S087	TRUE	TRUE	0	0	1	1	none	0.0001196260324332
S007	S087	TRUE	TRUE	0	0	1	1	none	0.0001107109881426
S021	S087	TRUE	TRUE	0	0	1	1	none	0.0001184443550625
S024	S087	TRUE	TRUE	0	0	1	1	none	0.0001188354371462
S025	S087	TRUE	TRUE	0	0	1	1	none	0.0001234170440596
S026	S087	TRUE	TRUE	0	0	1	1	none	0.000118154885828
S038	S087	TRUE	TRUE	0	0	1	1	none	0.0001140212088734
S039	S087	TRUE	TRUE	0	0	1	1	none	0.0001200078248226
S040	S087	TRUE	TRUE	0	0	1	1	none	6.00716075818e-05
S042	S087	TRUE	TRUE	0	0	1	1	none	0.0001188354371462
S071	S087	TRUE	TRUE	0	0	1	1	none	5.48325005576e-05
S078	S087	TRUE	TRUE	0	0	1	1	none	0.0001186541815432
S081	S087	TRUE	TRUE	0	0	1	1	none	0.0001194385548916
S085	S087	TRUE	TRUE	0	0	1	1	none	2.59579180802e-05
S002	S093	TRUE	TRUE	0	0	1	1	none	9.54272937304e-05
S007	S093	TRUE	TRUE	0	0	1	1	none	8.65122494398e-05
S021	S093	TRUE	TRUE	0	0	1	1	none	9.42456163597e-05
S024	S093	TRUE	TRUE	0	0	1	1	none	9.46366984434e-05
S025	S093	TRUE	TRUE	0	0	1	1	none	9.92183053568e-05
S026	S093	TRUE	TRUE	0	0	1	1	none	9.39561471252e-05
S038	S093	TRUE	TRUE	0	0	1	1	none	8.98224701706e-05
S039	S093	TRUE	TRUE	0	0	1	1	none	9.58090861198e-05
S040	S093	TRUE	TRUE	0	0	1	1	none	3.5872868879e-05
S042	S093	TRUE	TRUE	0	0	1	1	none	9.46366984434e-05
S071	S093	TRUE	TRUE	0	0	1	1	none	3.06337618548e-05
S078	S093	TRUE	TRUE	0	0	1	1	none	9.44554428404e-05
S081	S093	TRUE	TRUE	0	0	1	1	none	9.52398161888e-05
S085	S093	TRUE	TRUE	0	0	1	1	none	1.46346569754e-05
S087	S093	TRUE	TRUE	0	0	1	1	none	2.54049741936e-05
S002	S097	TRUE	TRUE	0	0	1	1	none	1.57179454496e-05
S007	S097	TRUE	TRUE	0	0	1	1	none	6.3575970459e-05
S021	S097	TRUE	TRUE	0	0	1	1	none	1.45362680789e-05
S024	S097	TRUE	TRUE	0	0	1	1	none	1.49273501626e-05
S025	S097	TRUE	TRUE	0	0	1	1	none	5.3056194272e-06
S026	S097	TRUE	TRUE	0	0	1	1	none	1.30405633536e-05
S038	S097	TRUE	TRUE	0	0	1	1	none	6.68861911898e-05
S039	S097	TRUE	TRUE	0	0	1	1	none	1.6099737839e-05
S040	S097	TRUE	TRUE	0	0	1	1	none	0.0001161974998182
S042	S097	TRUE	TRUE	0	0	1	1	none	1.49273501626e-05
S071	S097	TRUE	TRUE	0	0	1	1	none	0.000110958392794
S078	S097	TRUE	TRUE	0	0	1	1	none	1.47460945596e-05
S081	S097	TRUE	TRUE	0	0	1	1	none	1.5530467908e-05
S085	S097	TRUE	TRUE	0	0	1	1	none	0.0001087237358326
S087	S097	TRUE	TRUE	0	0	1	1	none	0.0001194940530508
S093	S097	TRUE	TRUE	0	0	1	1	none	9.5295314348e-05
S002	S102	TRUE	TRUE	0	0	1	1	none	0.000116700312477
S007	S102	TRUE	TRUE	0	0	1	1	none	0.0001077852681864
S021	S102	TRUE	TRUE	0	0	1	1	none	0.0001155186351063
S024	S102	TRUE	TRUE	0	0	1	1	none	0.00011590971719
S025	S102	TRUE	TRUE	0	0	1	1	none	0.0001204913241034
S026	S102	TRUE	TRUE	0	0	1	1	none	0.0001152291658718
S038	S102	TRUE	TRUE	0	0	1	1	none	0.0001110954889172
S039	S102	TRUE	TRUE	0	0	1	1	none	0.0001170821048664
S040	S102	TRUE	TRUE	0	0	1	1	none	4.3523343256e-06
S042	S102	TRUE	TRUE	0	0	1	1	none	0.00011590971719
S071	S102	TRUE	TRUE	0	0	1	1	none	2.04835713014e-05
S078	S102	TRUE	TRUE	0	0	1	1	none	0.000115728461587
S081	S102	TRUE	TRUE	0	0	1	1	none	0.0001165128349354
S085	S102	TRUE	TRUE	0	0	1	1	none	4.967212364e-05
S087	S102	TRUE	TRUE	0	0	1	1	none	6.04424408582e-05
S093	S102	TRUE	TRUE	0	0	1	1	none	3.62437021554e-05
S097	S102	TRUE	TRUE	0	0	1	1	none	0.0001165683330946
S002	S106	TRUE	TRUE	0	0	1	1	none	8.626283821e-06
S007	S106	TRUE	TRUE	0	0	1	1	none	6.31861519684e-05
S021	S106	TRUE	TRUE	0	0	1	1	none	9.5759445423e-06
S024	S106	TRUE	TRUE	0	0	1	1	none	9.967026626e-06
S025	S106	TRUE	TRUE	0	0	1	1	none	1.91191385854e-05
S026	S106	TRUE	TRUE	0	0	1	1	none	1.38569803538e-05
S038	S106	TRUE	TRUE	0	0	1	1	none	6.64963726992e-05
S039	S106	TRUE	TRUE	0	0	1	1	none	1.11394143024e-05
S040	S106	TRUE	TRUE	0	0	1	1	none	0.0001158076813276
S042	S106	TRUE	TRUE	0	0	1	1	none	9.967026626e-06
S071	S106	TRUE	TRUE	0	0	1	1	none	0.0001105685743034
S078	S106	TRUE	TRUE	0	0	1	1	none	9.785771023e-06
S081	S106	TRUE	TRUE	0	0	1	1	none	1.05701443714e-05
S085	S106	TRUE	TRUE	0	0	1	1	none	0.000108333917342
S087	S106	TRUE	TRUE	0	0	1	1	none	0.0001191042345602
S093	S106	TRUE	TRUE	0	0	1	1	none	9.49054958574e-05
S097	S106	TRUE	TRUE	0	0	1	1	none	1.51961475766e-05
S102	S106	TRUE	TRUE	0	0	1	1	none	0.000116178514604
S002	S130	TRUE	TRUE	0	0	1	1	none	0.0001182493706156
S007	S130	TRUE	TRUE	0	0	1	1	none	0.000109334326325
S021	S130	TRUE	TRUE	0	0	1	1	none	0.0001170676932449
S024	S130	TRUE	TRUE	0	0	1	1	none	0.0001174587753286
S025	S130	TRUE	TRUE	0	0	1	1	none	0.000122040382242
S026	S130	TRUE	TRUE	0	0	1	1	none	0.0001167782240104
S038	S130	TRUE	TRUE	0	0	1	1	none	0.0001126445470558
S039	S130	TRUE	TRUE	0	0	1	1	none	0.000118631163005
S040	S130	TRUE	TRUE	0	0	1	1	none	5.86949457642e-05
S042	S130	TRUE	TRUE	0	0	1	1	none	0.0001174587753286
S071	S130	TRUE	TRUE	0	0	1	1	none	5.345583874e-05
S078	S130	TRUE	TRUE	0	0	1	1	none	0.0001172775197256
S081	S130	TRUE	TRUE	0	0	1	1	none	0.000118061893074
S085	S130	TRUE	TRUE	0	0	1	1	none	2.45812562626e-05
S087	S130	TRUE	TRUE	0	0	1	1	none	2.5828973084e-06
S093	S130	TRUE	TRUE	0	0	1	1	none	2.4028312376e-05
S097	S130	TRUE	TRUE	0	0	1	1	none	0.0001181173912332
S102	S130	TRUE	TRUE	0	0	1	1	none	5.90657790406e-05
S106	S130	TRUE	TRUE	0	0	1	1	none	0.0001177275727426
S002	T009	FALSE	FALSE	0	0	1	1	none	2.3371988366e-05
S007	T009	FALSE	FALSE	0	0	1	1	none	7.12300133754e-05
S021	T009	FALSE	FALSE	0	0	1	1	none	2.21903109953e-05
S024	T009	FALSE	FALSE	0	0	1	1	none	2.2581393079e-05
S025	T009	FALSE	FALSE	0	0	1	1	none	2.59567645016e-05
S026	T009	FALSE	FALSE	0	0	1	1	none	1.4044576212e-05
S038	T009	FALSE	FALSE	0	0	1	1	none	7.45402341062e-05
S039	T009	FALSE	FALSE	0	0	1	1	none	2.37537807554e-05
S040	T009	FALSE	FALSE	0	0	1	1	none	0.0001238515427346
S042	T009	FALSE	FALSE	0	0	1	1	none	2.2581393079e-05
S071	T009	FALSE	FALSE	0	0	1	1	none	0.0001186124357104
S078	T009	FALSE	FALSE	0	0	1	1	none	2.2400137476e-05
S081	T009	FALSE	FALSE	0	0	1	1	none	2.31845108244e-05
S085	T009	FALSE	FALSE	0	0	1	1	none	0.000116377778749
S087	T009	FALSE	FALSE	0	0	1	1	none	0.0001271480959672
S093	T009	FALSE	FALSE	0	0	1	1	none	0.0001029493572644
S097	T009	FALSE	FALSE	0	0	1	1	none	2.20337734928e-05
S102	T009	FALSE	FALSE	0	0	1	1	none	0.000124222376011
S106	T009	FALSE	FALSE	0	0	1	1	none	2.2850190493e-05
S130	T009	FALSE	FALSE	0	0	1	1	none	0.0001257714341496
S002	T010	FALSE	FALSE	0	0	1	1	none	2.37382721006e-05
S007	T010	FALSE	FALSE	0	0	1	1	none	7.159629711e-05
S021	T010	FALSE	FALSE	0	0	1	1	none	2.25565947299e-05
S024	T010	FALSE	FALSE	0	0	1	1	none	2.29476768136e-05
S025	T010	FALSE	FALSE	0	0	1	1	none	2.63230482362e-05
S026	T010	FALSE	FALSE	0	0	1	1	none	1.44108599466e-05
S038	T010	FALSE	FALSE	0	0	1	1	none	7.49065178408e-05
S039	T010	FALSE	FALSE	0	0	1	1	none	2.412006449e-05
S040	T010	FALSE	FALSE	0	0	1	1	none	0.0001242178264692
S042	T010	FALSE	FALSE	0	0	1	1	none	2.29476768136e-05
S071	T010	FALSE	FALSE	0	0	1	1	none	0.000118978719445
S078	T010	FALSE	FALSE	0	0	1	1	none	2.27664212106e-05
S081	T010	FALSE	FALSE	0	0	1	1	none	2.3550794559e-05
S085	T010	FALSE	FALSE	0	0	1	1	none	0.0001167440624836
S087	T010	FALSE	FALSE	0	0	1	1	none	0.0001275143797018
S093	T010	FALSE	FALSE	0	0	1	1	none	0.000103315640999
S097	T010	FALSE	FALSE	0	0	1	1	none	2.24000572274e-05
S102	T010	FALSE	FALSE	0	0	1	1	none	0.0001245886597456
S106	T010	FALSE	FALSE	0	0	1	1	none	2.32164742276e-05
S130	T010	FALSE	FALSE	0	0	1	1	none	0.0001261377178842
T009	T010	FALSE	FALSE	0	0	1	1	none	2.7787547162e-06
S002	T013	FALSE	FALSE	0	0	1	1	none	7.32619168421e-05
S007	T013	FALSE	FALSE	0	0	1	1	none	4.84318945607e-05
S021	T013	FALSE	FALSE	0	0	1	1	none	7.20802394714e-05
S024	T013	FALSE	FALSE	0	0	1	1	none	7.24713215551e-05
S025	T013	FALSE	FALSE	0	0	1	1	none	7.70529284685e-05
S026	T013	FALSE	FALSE	0	0	1	1	none	7.17907702369e-05
S038	T013	FALSE	FALSE	0	0	1	1	none	1.18964561539e-05
S039	T013	FALSE	FALSE	0	0	1	1	none	7.36437092315e-05
S040	T013	FALSE	FALSE	0	0	1	1	none	0.0001169684019107
S042	T013	FALSE	FALSE	0	0	1	1	none	7.24713215551e-05
S071	T013	FALSE	FALSE	0	0	1	1	none	0.0001117292948865
S078	T013	FALSE	FALSE	0	0	1	1	none	7.22900659521e-05
S081	T013	FALSE	FALSE	0	0	1	1	none	7.30744393005e-05
S085	T013	FALSE	FALSE	0	0	1	1	none	0.0001094946379251
S087	T013	FALSE	FALSE	0	0	1	1	none	0.0001202649551433
S093	T013	FALSE	FALSE	0	0	1	1	none	9.60662164405e-05
S097	T013	FALSE	FALSE	0	0	1	1	none	7.31299374597e-05
S102	T013	FALSE	FALSE	0	0	1	1	none	0.0001173392351871
S106	T013	FALSE	FALSE	0	0	1	1	none	7.27401189691e-05
S130	T013	FALSE	FALSE	0	0	1	1	none	0.0001188882933257
T009	T013	FALSE	FALSE	0	0	1	1	none	8.07839803761e-05
T010	T013	FALSE	FALSE	0	0	1	1	none	8.11502641107e-05
S002	T014	TRUE	TRUE	0	0	1	1	none	1.06054819875e-05
S007	T014	TRUE	TRUE	0	0	1	1	none	6.30340120429e-05
S021	T014	TRUE	TRUE	0	0	1	1	none	3.5375685448e-06
S024	T014	TRUE	TRUE	0	0	1	1	none	2.5291284701e-06
S025	T014	TRUE	TRUE	0	0	1	1	none	1.89669986599e-05
S026	T014	TRUE	TRUE	0	0	1	1	none	1.37048404283e-05
S038	T014	TRUE	TRUE	0	0	1	1	none	6.63442327737e-05
S039	T014	TRUE	TRUE	0	0	1	1	none	5.1010383049e-06
S040	T014	TRUE	TRUE	0	0	1	1	none	0.0001156555414021
S042	T014	TRUE	TRUE	0	0	1	1	none	1.3228929793e-06
S071	T014	TRUE	TRUE	0	0	1	1	none	0.0001104164343779
S078	T014	TRUE	TRUE	0	0	1	1	none	5.7740085655e-06
S081	T014	TRUE	TRUE	0	0	1	1	none	3.1322462155e-06
S085	T014	TRUE	TRUE	0	0	1	1	none	0.0001081817774165
S087	T014	TRUE	TRUE	0	0	1	1	none	0.0001189520946347
S093	T014	TRUE	TRUE	0	0	1	1	none	9.47533559319e-05
S097	T014	TRUE	TRUE	0	0	1	1	none	1.50440076511e-05
S102	T014	TRUE	TRUE	0	0	1	1	none	0.0001160263746785
S106	T014	TRUE	TRUE	0	0	1	1	none	1.00836841145e-05
S130	T014	TRUE	TRUE	0	0	1	1	none	0.0001175754328171
T009	T014	FALSE	FALSE	0	0	1	1	none	2.26980505675e-05
T010	T014	FALSE	FALSE	0	0	1	1	none	2.30643343021e-05
T013	T014	FALSE	FALSE	0	0	1	1	none	7.25879790436e-05
S002	T020	TRUE	TRUE	0	0	1	1	none	6.97122567212e-05
S007	T020	TRUE	TRUE	0	0	1	1	none	4.48822344398e-05
S021	T020	TRUE	TRUE	0	0	1	1	none	6.85305793505e-05
S024	T020	TRUE	TRUE	0	0	1	1	none	6.89216614342e-05
S025	T020	TRUE	TRUE	0	0	1	1	none	7.35032683476e-05
S026	T020	TRUE	TRUE	0	0	1	1	none	6.8241110116e-05
S038	T020	TRUE	TRUE	0	0	1	1	none	5.330626339e-06
S039	T020	TRUE	TRUE	0	0	1	1	none	7.00940491106e-05
S040	T020	TRUE	TRUE	0	0	1	1	none	0.0001134187417898
S042	T020	TRUE	TRUE	0	0	1	1	none	6.89216614342e-05
S071	T020	TRUE	TRUE	0	0	1	1	none	0.0001081796347656
S078	T020	TRUE	TRUE	0	0	1	1	none	6.87404058312e-05
S081	T020	TRUE	TRUE	0	0	1	1	none	6.95247791796e-05
S085	T020	TRUE	TRUE	0	0	1	1	none	0.0001059449778042
S087	T020	TRUE	TRUE	0	0	1	1	none	0.0001167152950224
S093	T020	TRUE	TRUE	0	0	1	1	none	9.25165563196e-05
S097	T020	TRUE	TRUE	0	0	1	1	none	6.95802773388e-05
S102	T020	TRUE	TRUE	0	0	1	1	none	0.0001137895750662
S106	T020	TRUE	TRUE	0	0	1	1	none	6.91904588482e-05
S130	T020	TRUE	TRUE	0	0	1	1	none	0.0001153386332048
T009	T020	FALSE	FALSE	0	0	1	1	none	7.72343202552e-05
T010	T020	FALSE	FALSE	0	0	1	1	none	7.76006039898e-05
T013	T020	FALSE	FALSE	0	0	1	1	none	1.45905423029e-05
T014	T020	TRUE	TRUE	0	0	1	1	none	6.90383189227e-05
S002	T021	FALSE	FALSE	0	0	1	1	none	2.6387577093e-05
S007	T021	FALSE	FALSE	0	0	1	1	none	7.42456021024e-05
S021	T021	FALSE	FALSE	0	0	1	1	none	2.52058997223e-05
S024	T021	FALSE	FALSE	0	0	1	1	none	2.5596981806e-05
S025	T021	FALSE	FALSE	0	0	1	1	none	2.89723532286e-05
S026	T021	FALSE	FALSE	0	0	1	1	none	1.7060164939e-05
S038	T021	FALSE	FALSE	0	0	1	1	none	7.75558228332e-05
S039	T021	FALSE	FALSE	0	0	1	1	none	2.67693694824e-05
S040	T021	FALSE	FALSE	0	0	1	1	none	0.0001268671314616
S042	T021	FALSE	FALSE	0	0	1	1	none	2.5596981806e-05
S071	T021	FALSE	FALSE	0	0	1	1	none	0.0001216280244374
S078	T021	FALSE	FALSE	0	0	1	1	none	2.5415726203e-05
S081	T021	FALSE	FALSE	0	0	1	1	none	2.62000995514e-05
S085	T021	FALSE	FALSE	0	0	1	1	none	0.000119393367476
S087	T021	FALSE	FALSE	0	0	1	1	none	0.0001301636846942
S093	T021	FALSE	FALSE	0	0	1	1	none	0.0001059649459914
S097	T021	FALSE	FALSE	0	0	1	1	none	2.50493622198e-05
S102	T021	FALSE	FALSE	0	0	1	1	none	0.000127237964738
S106	T021	FALSE	FALSE	0	0	1	1	none	2.586577922e-05
S130	T021	FALSE	FALSE	0	0	1	1	none	0.0001287870228766
T009	T021	TRUE	TRUE	0	0	1	1	none	4.2218242178e-06
T010	T021	FALSE	FALSE	0	0	1	1	none	5.7943434432e-06
T013	T021	FALSE	FALSE	0	0	1	1	none	8.37995691031e-05
T014	T021	FALSE	FALSE	0	0	1	1	none	2.57136392945e-05
T020	T021	FALSE	FALSE	0	0	1	1	none	8.02499089822e-05
S002	T028	TRUE	TRUE	0	0	1	1	none	6.66418404168e-05
S007	T028	TRUE	TRUE	0	0	1	1	none	3.25345464954e-05
S021	T028	TRUE	TRUE	0	0	1	1	none	6.54601630461e-05
S024	T028	TRUE	TRUE	0	0	1	1	none	6.58512451298e-05
S025	T028	TRUE	TRUE	0	0	1	1	none	7.04328520432e-05
S026	T028	TRUE	TRUE	0	0	1	1	none	6.51706938116e-05
S038	T028	TRUE	TRUE	0	0	1	1	none	4.51220388662e-05
S039	T028	TRUE	TRUE	0	0	1	1	none	6.70236328062e-05
S040	T028	TRUE	TRUE	0	0	1	1	none	0.0001103483254854
S042	T028	TRUE	TRUE	0	0	1	1	none	6.58512451298e-05
S071	T028	TRUE	TRUE	0	0	1	1	none	0.0001051092184612
S078	T028	TRUE	TRUE	0	0	1	1	none	6.56699895268e-05
S081	T028	TRUE	TRUE	0	0	1	1	none	6.64543628752e-05
S085	T028	TRUE	TRUE	0	0	1	1	none	0.0001028745614998
S087	T028	TRUE	TRUE	0	0	1	1	none	0.000113644878718
S093	T028	TRUE	TRUE	0	0	1	1	none	8.94461400152e-05
S097	T028	TRUE	TRUE	0	0	1	1	none	6.65098610344e-05
S102	T028	TRUE	TRUE	0	0	1	1	none	0.0001107191587618
S106	T028	TRUE	TRUE	0	0	1	1	none	6.61200425438e-05
S130	T028	TRUE	TRUE	0	0	1	1	none	0.0001122682169004
T009	T028	FALSE	FALSE	0	0	1	1	none	7.41639039508e-05
T010	T028	FALSE	FALSE	0	0	1	1	none	7.45301876854e-05
T013	T028	FALSE	FALSE	0	0	1	1	none	5.13657851361e-05
T014	T028	TRUE	TRUE	0	0	1	1	none	6.59679026183e-05
T020	T028	TRUE	TRUE	0	0	1	1	none	4.78161250152e-05
T021	T028	FALSE	FALSE	0	0	1	1	none	7.71794926778e-05
S002	T035a	TRUE	TRUE	0	0	1	1	none	0.000118813692417
S007	T035a	TRUE	TRUE	0	0	1	1	none	0.0001098986481264
S021	T035a	TRUE	TRUE	0	0	1	1	none	0.0001176320150463
S024	T035a	TRUE	TRUE	0	0	1	1	none	0.00011802309713
S025	T035a	TRUE	TRUE	0	0	1	1	none	0.0001226047040434
S026	T035a	TRUE	TRUE	0	0	1	1	none	0.0001173425458118
S038	T035a	TRUE	TRUE	0	0	1	1	none	0.0001132088688572
S039	T035a	TRUE	TRUE	0	0	1	1	none	0.0001191954848064
S040	T035a	TRUE	TRUE	0	0	1	1	none	5.92592675656e-05
S042	T035a	TRUE	TRUE	0	0	1	1	none	0.00011802309713
S071	T035a	TRUE	TRUE	0	0	1	1	none	5.40201605414e-05
S078	T035a	TRUE	TRUE	0	0	1	1	none	0.000117841841527
S081	T035a	TRUE	TRUE	0	0	1	1	none	0.0001186262148754
S085	T035a	TRUE	TRUE	0	0	1	1	none	2.5145578064e-05
S087	T035a	TRUE	TRUE	0	0	1	1	none	6.7659255822e-06
S093	T035a	TRUE	TRUE	0	0	1	1	none	2.45926341774e-05
S097	T035a	TRUE	TRUE	0	0	1	1	none	0.0001186817130346
S102	T035a	TRUE	TRUE	0	0	1	1	none	5.9630100842e-05
S106	T035a	TRUE	TRUE	0	0	1	1	none	0.000118291894544
S130	T035a	TRUE	TRUE	0	0	1	1	none	5.3892637646e-06
T009	T035a	FALSE	FALSE	0	0	1	1	none	0.000126335755951
T010	T035a	FALSE	FALSE	0	0	1	1	none	0.0001267020396856
T013	T035a	FALSE	FALSE	0	0	1	1	none	0.0001194526151271
T014	T035a	TRUE	TRUE	0	0	1	1	none	0.0001181397546185
T020	T035a	TRUE	TRUE	0	0	1	1	none	0.0001159029550062
T021	T035a	FALSE	FALSE	0	0	1	1	none	0.000129351344678
T028	T035a	TRUE	TRUE	0	0	1	1	none	0.0001128325387018
S002	T035b	FALSE	FALSE	0	0	1	1	none	2.51813416022e-05
S007	T035b	FALSE	FALSE	0	0	1	1	none	7.30393666116e-05
S021	T035b	FALSE	FALSE	0	0	1	1	none	2.39996642315e-05
S024	T035b	FALSE	FALSE	0	0	1	1	none	2.43907463152e-05
S025	T035b	FALSE	FALSE	0	0	1	1	none	2.77661177378e-05
S026	T035b	FALSE	FALSE	0	0	1	1	none	1.58539294482e-05
S038	T035b	FALSE	FALSE	0	0	1	1	none	7.63495873424e-05
S039	T035b	FALSE	FALSE	0	0	1	1	none	2.55631339916e-05
S040	T035b	FALSE	FALSE	0	0	1	1	none	0.0001256608959708
S042	T035b	FALSE	FALSE	0	0	1	1	none	2.43907463152e-05
S071	T035b	FALSE	FALSE	0	0	1	1	none	0.0001204217889466
S078	T035b	FALSE	FALSE	0	0	1	1	none	2.42094907122e-05
S081	T035b	FALSE	FALSE	0	0	1	1	none	2.49938640606e-05
S085	T035b	FALSE	FALSE	0	0	1	1	none	0.0001181871319852
S087	T035b	FALSE	FALSE	0	0	1	1	none	0.0001289574492034
S093	T035b	FALSE	FALSE	0	0	1	1	none	0.0001047587105006
S097	T035b	FALSE	FALSE	0	0	1	1	none	2.3843126729e-05
S102	T035b	FALSE	FALSE	0	0	1	1	none	0.0001260317292472
S106	T035b	FALSE	FALSE	0	0	1	1	none	2.46595437292e-05
S130	T035b	FALSE	FALSE	0	0	1	1	none	0.0001275807873858
T009	T035b	TRUE	TRUE	0	0	1	1	none	3.015588727e-06
T010	T035b	FALSE	FALSE	0	0	1	1	none	4.5881079524e-06
T013	T035b	FALSE	FALSE	0	0	1	1	none	8.25933336123e-05
T014	T035b	FALSE	FALSE	0	0	1	1	none	2.45074038037e-05
T020	T035b	FALSE	FALSE	0	0	1	1	none	7.90436734914e-05
T021	T035b	TRUE	TRUE	0	0	1	1	none	2.4124709816e-06
T028	T035b	FALSE	FALSE	0	0	1	1	none	7.5973257187e-05
T035a	T035b	FALSE	FALSE	0	0	1	1	none	0.0001281451091872
S002	T040	TRUE	TRUE	0	0	1	1	none	1.3363499355e-05
S007	T040	TRUE	TRUE	0	0	1	1	none	6.57920294104e-05
S021	T040	TRUE	TRUE	0	0	1	1	none	6.2955859123e-06
S024	T040	TRUE	TRUE	0	0	1	1	none	4.0809103468e-06
S025	T040	TRUE	TRUE	0	0	1	1	none	2.17250160274e-05
S026	T040	TRUE	TRUE	0	0	1	1	none	1.64628577958e-05
S038	T040	TRUE	TRUE	0	0	1	1	none	6.91022501412e-05
S039	T040	TRUE	TRUE	0	0	1	1	none	7.8590556724e-06
S040	T040	TRUE	TRUE	0	0	1	1	none	0.0001184135587696
S042	T040	TRUE	TRUE	0	0	1	1	none	5.2871458376e-06
S071	T040	TRUE	TRUE	0	0	1	1	none	0.0001131744517454
S078	T040	TRUE	TRUE	0	0	1	1	none	8.532025933e-06
S081	T040	TRUE	TRUE	0	0	1	1	none	3.4777926014e-06
S085	T040	TRUE	TRUE	0	0	1	1	none	0.000110939794784
S087	T040	TRUE	TRUE	0	0	1	1	none	0.0001217101120022
S093	T040	TRUE	TRUE	0	0	1	1	none	9.75113732994e-05
S097	T040	TRUE	TRUE	0	0	1	1	none	1.78020250186e-05
S102	T040	TRUE	TRUE	0	0	1	1	none	0.000118784392046
S106	T040	TRUE	TRUE	0	0	1	1	none	1.2841701482e-05
S130	T040	TRUE	TRUE	0	0	1	1	none	0.0001203334501846
T009	T040	FALSE	FALSE	0	0	1	1	none	2.5456067935e-05
T010	T040	FALSE	FALSE	0	0	1	1	none	2.58223516696e-05
T013	T040	FALSE	FALSE	0	0	1	1	none	7.53459964111e-05
T014	T040	TRUE	TRUE	0	0	1	1	none	5.4038033261e-06
T020	T040	TRUE	TRUE	0	0	1	1	none	7.17963362902e-05
T021	T040	FALSE	FALSE	0	0	1	1	none	2.8471656662e-05
T028	T040	TRUE	TRUE	0	0	1	1	none	6.87259199858e-05
T035a	T040	TRUE	TRUE	0	0	1	1	none	0.000120897771986
T035b	T040	FALSE	FALSE	0	0	1	1	none	2.72654211712e-05
S002	T056	FALSE	FALSE	0	0	1	1	none	2.68881602612e-05
S007	T056	FALSE	FALSE	0	0	1	1	none	7.47461852706e-05
S021	T056	FALSE	FALSE	0	0	1	1	none	2.57064828905e-05
S024	T056	FALSE	FALSE	0	0	1	1	none	2.60975649742e-05
S025	T056	FALSE	FALSE	0	0	1	1	none	2.94729363968e-05
S026	T056	FALSE	FALSE	0	0	1	1	none	1.75607481072e-05
S038	T056	FALSE	FALSE	0	0	1	1	none	7.80564060014e-05
S039	T056	FALSE	FALSE	0	0	1	1	none	2.72699526506e-05
S040	T056	FALSE	FALSE	0	0	1	1	none	0.0001273677146298
S042	T056	FALSE	FALSE	0	0	1	1	none	2.60975649742e-05
S071	T056	FALSE	FALSE	0	0	1	1	none	0.0001221286076056
S078	T056	FALSE	FALSE	0	0	1	1	none	2.59163093712e-05
S081	T056	FALSE	FALSE	0	0	1	1	none	2.67006827196e-05
S085	T056	FALSE	FALSE	0	0	1	1	none	0.0001198939506442
S087	T056	FALSE	FALSE	0	0	1	1	none	0.0001306642678624
S093	T056	FALSE	FALSE	0	0	1	1	none	0.0001064655291596
S097	T056	FALSE	FALSE	0	0	1	1	none	2.5549945388e-05
S102	T056	FALSE	FALSE	0	0	1	1	none	0.0001277385479062
S106	T056	FALSE	FALSE	0	0	1	1	none	2.63663623882e-05
S130	T056	FALSE	FALSE	0	0	1	1	none	0.0001292876060448
T009	T056	TRUE	TRUE	1	0	1	1	anc	1.706818659e-06
T010	T056	FALSE	FALSE	0	0	1	1	none	6.2949266114e-06
T013	T056	FALSE	FALSE	0	0	1	1	none	8.43001522713e-05
T014	T056	FALSE	FALSE	0	0	1	1	none	2.62142224627e-05
T020	T056	FALSE	FALSE	0	0	1	1	none	8.07504921504e-05
T021	T056	FALSE	FALSE	0	0	1	1	none	7.737996113e-06
T028	T056	FALSE	FALSE	0	0	1	1	none	7.7680075846e-05
T035a	T056	FALSE	FALSE	0	0	1	1	none	0.0001298519278462
T035b	T056	FALSE	FALSE	0	0	1	1	none	6.5317606222e-06
T040	T056	FALSE	FALSE	0	0	1	1	none	2.89722398302e-05
S002	T059	TRUE	TRUE	0	0	1	1	none	0.0001220860500502
S007	T059	TRUE	TRUE	0	0	1	1	none	0.0001131710057596
S021	T059	TRUE	TRUE	0	0	1	1	none	0.0001209043726795
S024	T059	TRUE	TRUE	0	0	1	1	none	0.0001212954547632
S025	T059	TRUE	TRUE	0	0	1	1	none	0.0001258770616766
S026	T059	TRUE	TRUE	0	0	1	1	none	0.000120614903445
S038	T059	TRUE	TRUE	0	0	1	1	none	0.0001164812264904
S039	T059	TRUE	TRUE	0	0	1	1	none	0.0001224678424396
S040	T059	TRUE	TRUE	0	0	1	1	none	6.9628063404e-06
S042	T059	TRUE	TRUE	0	0	1	1	none	0.0001212954547632
S071	T059	TRUE	TRUE	0	0	1	1	none	2.58693088746e-05
S078	T059	TRUE	TRUE	0	0	1	1	none	0.0001211141991602
S081	T059	TRUE	TRUE	0	0	1	1	none	0.0001218985725086
S085	T059	TRUE	TRUE	0	0	1	1	none	5.50578612132e-05
S087	T059	TRUE	TRUE	0	0	1	1	none	6.58281784314e-05
S093	T059	TRUE	TRUE	0	0	1	1	none	4.16294397286e-05
S097	T059	TRUE	TRUE	0	0	1	1	none	0.0001219540706678
S102	T059	TRUE	TRUE	0	0	1	1	none	1.01089051752e-05
S106	T059	TRUE	TRUE	0	0	1	1	none	0.0001215642521772
S130	T059	TRUE	TRUE	0	0	1	1	none	6.44515166138e-05
T009	T059	FALSE	FALSE	0	0	1	1	none	0.0001296081135842
T010	T059	FALSE	FALSE	0	0	1	1	none	0.0001299743973188
T013	T059	FALSE	FALSE	0	0	1	1	none	0.0001227249727603
T014	T059	TRUE	TRUE	0	0	1	1	none	0.0001214121122517
T020	T059	TRUE	TRUE	0	0	1	1	none	0.0001191753126394
T021	T059	FALSE	FALSE	0	0	1	1	none	0.0001326237023112
T028	T059	TRUE	TRUE	0	0	1	1	none	0.000116104896335
T035a	T059	TRUE	TRUE	0	0	1	1	none	6.50158384152e-05
T035b	T059	FALSE	FALSE	0	0	1	1	none	0.0001314174668204
T040	T059	TRUE	TRUE	0	0	1	1	none	0.0001241701296192
T056	T059	FALSE	FALSE	0	0	1	1	none	0.0001331242854794
S002	T065	TRUE	TRUE	0	0	1	1	none	6.71275410379e-05
S007	T065	TRUE	TRUE	0	0	1	1	none	4.22975187565e-05
S021	T065	TRUE	TRUE	0	0	1	1	none	6.59458636672e-05
S024	T065	TRUE	TRUE	0	0	1	1	none	6.63369457509e-05
S025	T065	TRUE	TRUE	0	0	1	1	none	7.09185526643e-05
S026	T065	TRUE	TRUE	0	0	1	1	none	6.56563944327e-05
S038	T065	TRUE	TRUE	0	0	1	1	none	5.7620803497e-06
S039	T065	TRUE	TRUE	0	0	1	1	none	6.75093334273e-05
S040	T065	TRUE	TRUE	0	0	1	1	none	0.0001108340261065
S042	T065	TRUE	TRUE	0	0	1	1	none	6.63369457509e-05
S071	T065	TRUE	TRUE	0	0	1	1	none	0.0001055949190823
S078	T065	TRUE	TRUE	0	0	1	1	none	6.61556901479e-05
S081	T065	TRUE	TRUE	0	0	1	1	none	6.69400634963e-05
S085	T065	TRUE	TRUE	0	0	1	1	none	0.0001033602621209
S087	T065	TRUE	TRUE	0	0	1	1	none	0.0001141305793391
S093	T065	TRUE	TRUE	0	0	1	1	none	8.99318406363e-05
S097	T065	TRUE	TRUE	0	0	1	1	none	6.69955616555e-05
S102	T065	TRUE	TRUE	0	0	1	1	none	0.0001112048593829
S106	T065	TRUE	TRUE	0	0	1	1	none	6.66057431649e-05
S130	T065	TRUE	TRUE	0	0	1	1	none	0.0001127539175215
T009	T065	FALSE	FALSE	0	0	1	1	none	7.46496045719e-05
T010	T065	FALSE	FALSE	0	0	1	1	none	7.50158883065e-05
T013	T065	FALSE	FALSE	0	0	1	1	none	7.340611295e-06
T014	T065	TRUE	TRUE	0	0	1	1	none	6.64536032394e-05
T020	T065	TRUE	TRUE	0	0	1	1	none	8.4561664987e-06
T021	T065	FALSE	FALSE	0	0	1	1	none	7.76651932989e-05
T028	T065	TRUE	TRUE	0	0	1	1	none	4.52314093319e-05
T035a	T065	TRUE	TRUE	0	0	1	1	none	0.0001133182393229
T035b	T065	FALSE	FALSE	0	0	1	1	none	7.64589578081e-05
T040	T065	TRUE	TRUE	0	0	1	1	none	6.92116206069e-05
T056	T065	FALSE	FALSE	0	0	1	1	none	7.81657764671e-05
T059	T065	TRUE	TRUE	0	0	1	1	none	0.0001165905969561
S002	T069	TRUE	TRUE	0	0	1	1	none	0.000135246005189
S007	T069	TRUE	TRUE	0	0	1	1	none	0.0001263309608984
S021	T069	TRUE	TRUE	0	0	1	1	none	0.0001340643278183
S024	T069	TRUE	TRUE	0	0	1	1	none	0.000134455409902
S025	T069	TRUE	TRUE	0	0	1	1	none	0.0001390370168154
S026	T069	TRUE	TRUE	0	0	1	1	none	0.0001337748585838
S038	T069	TRUE	TRUE	0	0	1	1	none	0.0001296411816292
S039	T069	TRUE	TRUE	0	0	1	1	none	0.0001356277975784
S040	T069	TRUE	TRUE	0	0	1	1	none	4.42683710376e-05
S042	T069	TRUE	TRUE	0	0	1	1	none	0.000134455409902
S071	T069	TRUE	TRUE	0	0	1	1	none	2.53618685034e-05
S078	T069	TRUE	TRUE	0	0	1	1	none	0.000134274154299
S081	T069	TRUE	TRUE	0	0	1	1	none	0.0001350585276474
S085	T069	TRUE	TRUE	0	0	1	1	none	6.8217816352e-05
S087	T069	TRUE	TRUE	0	0	1	1	none	7.89881335702e-05
S093	T069	TRUE	TRUE	0	0	1	1	none	5.47893948674e-05
S097	T069	TRUE	TRUE	0	0	1	1	none	0.0001351140258066
S102	T069	TRUE	TRUE	0	0	1	1	none	4.4639204314e-05
S106	T069	TRUE	TRUE	0	0	1	1	none	0.000134724207316
S130	T069	TRUE	TRUE	0	0	1	1	none	7.76114717526e-05
T009	T069	FALSE	FALSE	0	0	1	1	none	0.000142768068723
T010	T069	FALSE	FALSE	0	0	1	1	none	0.0001431343524576
T013	T069	FALSE	FALSE	0	0	1	1	none	0.0001358849278991
T014	T069	TRUE	TRUE	0	0	1	1	none	0.0001345720673905
T020	T069	TRUE	TRUE	0	0	1	1	none	0.0001323352677782
T021	T069	FALSE	FALSE	0	0	1	1	none	0.00014578365745
T028	T069	TRUE	TRUE	0	0	1	1	none	0.0001292648514738
T035a	T069	TRUE	TRUE	0	0	1	1	none	7.8175793554e-05
T035b	T069	FALSE	FALSE	0	0	1	1	none	0.0001445774219592
T040	T069	TRUE	TRUE	0	0	1	1	none	0.000137330084758
T056	T069	FALSE	FALSE	0	0	1	1	none	0.0001462842406182
T059	T069	TRUE	TRUE	0	0	1	1	none	5.00249418872e-05
T065	T069	TRUE	TRUE	0	0	1	1	none	0.0001297505520949
S002	T073	FALSE	FALSE	0	0	1	1	none	2.6387577093e-05
S007	T073	FALSE	FALSE	0	0	1	1	none	7.42456021024e-05
S021	T073	FALSE	FALSE	0	0	1	1	none	2.52058997223e-05
S024	T073	FALSE	FALSE	0	0	1	1	none	2.5596981806e-05
S025	T073	FALSE	FALSE	0	0	1	1	none	2.89723532286e-05
S026	T073	FALSE	FALSE	0	0	1	1	none	1.7060164939e-05
S038	T073	FALSE	FALSE	0	0	1	1	none	7.75558228332e-05
S039	T073	FALSE	FALSE	0	0	1	1	none	2.67693694824e-05
S040	T073	FALSE	FALSE	0	0	1	1	none	0.0001268671314616
S042	T073	FALSE	FALSE	0	0	1	1	none	2.5596981806e-05
S071	T073	FALSE	FALSE	0	0	1	1	none	0.0001216280244374
S078	T073	FALSE	FALSE	0	0	1	1	none	2.5415726203e-05
S081	T073	FALSE	FALSE	0	0	1	1	none	2.62000995514e-05
S085	T073	FALSE	FALSE	0	0	1	1	none	0.000119393367476
S087	T073	FALSE	FALSE	0	0	1	1	none	0.0001301636846942
S093	T073	FALSE	FALSE	0	0	1	1	none	0.0001059649459914
S097	T073	FALSE	FALSE	0	0	1	1	none	2.50493622198e-05
S102	T073	FALSE	FALSE	0	0	1	1	none	0.000127237964738
S106	T073	FALSE	FALSE	0	0	1	1	none	2.586577922e-05
S130	T073	FALSE	FALSE	0	0	1	1	none	0.0001287870228766
T009	T073	TRUE	TRUE	0	0	1	1	none	4.2218242178e-06
T010	T073	FALSE	FALSE	0	0	1	1	none	5.7943434432e-06
T013	T073	FALSE	FALSE	0	0	1	1	none	8.37995691031e-05
T014	T073	FALSE	FALSE	0	0	1	1	none	2.57136392945e-05
T020	T073	FALSE	FALSE	0	0	1	1	none	8.02499089822e-05
T021	T073	TRUE	TRUE	0	0	1	1	none	1.2062354908e-06
T028	T073	FALSE	FALSE	0	0	1	1	none	7.71794926778e-05
T035a	T073	FALSE	FALSE	0	0	1	1	none	0.000129351344678
T035b	T073	TRUE	TRUE	0	0	1	1	none	2.4124709816e-06
T040	T073	FALSE	FALSE	0	0	1	1	none	2.8471656662e-05
T056	T073	FALSE	FALSE	0	0	1	1	none	7.737996113e-06
T059	T073	FALSE	FALSE	0	0	1	1	none	0.0001326237023112
T065	T073	FALSE	FALSE	0	0	1	1	none	7.76651932989e-05
T069	T073	FALSE	FALSE	0	0	1	1	none	0.00014578365745
S002	T075	TRUE	TRUE	0	0	1	1	none	8.12815921994e-05
S007	T075	TRUE	TRUE	0	0	1	1	none	7.1160312418e-05
S021	T075	TRUE	TRUE	0	0	1	1	none	8.00999148287e-05
S024	T075	TRUE	TRUE	0	0	1	1	none	8.04909969124e-05
S025	T075	TRUE	TRUE	0	0	1	1	none	8.50726038258e-05
S026	T075	TRUE	TRUE	0	0	1	1	none	7.98104455942e-05
S038	T075	TRUE	TRUE	0	0	1	1	none	7.44705331488e-05
S039	T075	TRUE	TRUE	0	0	1	1	none	8.16633845888e-05
S040	T075	TRUE	TRUE	0	0	1	1	none	0.000124988077268
S042	T075	TRUE	TRUE	0	0	1	1	none	8.04909969124e-05
S071	T075	TRUE	TRUE	0	0	1	1	none	0.0001197489702438
S078	T075	TRUE	TRUE	0	0	1	1	none	8.03097413094e-05
S081	T075	TRUE	TRUE	0	0	1	1	none	8.10941146578e-05
S085	T075	TRUE	TRUE	0	0	1	1	none	0.0001175143132824
S087	T075	TRUE	TRUE	0	0	1	1	none	0.0001282846305006
S093	T075	TRUE	TRUE	0	0	1	1	none	0.0001040858917978
S097	T075	TRUE	TRUE	0	0	1	1	none	8.1149612817e-05
S102	T075	TRUE	TRUE	0	0	1	1	none	0.0001253589105444
S106	T075	TRUE	TRUE	0	0	1	1	none	8.07597943264e-05
S130	T075	TRUE	TRUE	0	0	1	1	none	0.000126907968683
T009	T075	FALSE	FALSE	0	0	1	1	none	8.88036557334e-05
T010	T075	FALSE	FALSE	0	0	1	1	none	8.9169939468e-05
T013	T075	FALSE	FALSE	0	0	1	1	none	8.07142794187e-05
T014	T075	TRUE	TRUE	0	0	1	1	none	8.06076544009e-05
T020	T075	TRUE	TRUE	0	0	1	1	none	7.71646192978e-05
T021	T075	FALSE	FALSE	0	0	1	1	none	9.18192444604e-05
T028	T075	TRUE	TRUE	0	0	1	1	none	7.40942029934e-05
T035a	T075	TRUE	TRUE	0	0	1	1	none	0.0001274722904844
T035b	T075	FALSE	FALSE	0	0	1	1	none	9.06130089696e-05
T040	T075	TRUE	TRUE	0	0	1	1	none	8.33656717684e-05
T056	T075	FALSE	FALSE	0	0	1	1	none	9.23198276286e-05
T059	T075	TRUE	TRUE	0	0	1	1	none	0.0001307446481176
T065	T075	TRUE	TRUE	0	0	1	1	none	7.45799036145e-05
T069	T075	TRUE	TRUE	0	0	1	1	none	0.0001439046032564
T073	T075	FALSE	FALSE	0	0	1	1	none	9.18192444604e-05
S002	T077	FALSE	FALSE	0	0	1	1	none	2.57844593476e-05
S007	T077	FALSE	FALSE	0	0	1	1	none	7.3642484357e-05
S021	T077	FALSE	FALSE	0	0	1	1	none	2.46027819769e-05
S024	T077	FALSE	FALSE	0	0	1	1	none	2.49938640606e-05
S025	T077	FALSE	FALSE	0	0	1	1	none	2.83692354832e-05
S026	T077	FALSE	FALSE	0	0	1	1	none	1.64570471936e-05
S038	T077	FALSE	FALSE	0	0	1	1	none	7.69527050878e-05
S039	T077	FALSE	FALSE	0	0	1	1	none	2.6166251737e-05
S040	T077	FALSE	FALSE	0	0	1	1	none	0.0001262640137162
S042	T077	FALSE	FALSE	0	0	1	1	none	2.49938640606e-05
S071	T077	FALSE	FALSE	0	0	1	1	none	0.000121024906692
S078	T077	FALSE	FALSE	0	0	1	1	none	2.48126084576e-05
S081	T077	FALSE	FALSE	0	0	1	1	none	2.5596981806e-05
S085	T077	FALSE	FALSE	0	0	1	1	none	0.0001187902497306
S087	T077	FALSE	FALSE	0	0	1	1	none	0.0001295605669488
S093	T077	FALSE	FALSE	0	0	1	1	none	0.000105361828246
S097	T077	FALSE	FALSE	0	0	1	1	none	2.44462444744e-05
S102	T077	FALSE	FALSE	0	0	1	1	none	0.0001266348469926
S106	T077	FALSE	FALSE	0	0	1	1	none	2.52626614746e-05
S130	T077	FALSE	FALSE	0	0	1	1	none	0.0001281839051312
T009	T077	TRUE	TRUE	0	0	1	1	none	3.6187064724e-06
T010	T077	FALSE	FALSE	0	0	1	1	none	5.1912256978e-06
T013	T077	FALSE	FALSE	0	0	1	1	none	8.31964513577e-05
T014	T077	FALSE	FALSE	0	0	1	1	none	2.51105215491e-05
T020	T077	FALSE	FALSE	0	0	1	1	none	7.96467912368e-05
T021	T077	TRUE	TRUE	0	0	1	1	none	1.8093532362e-06
T028	T077	FALSE	FALSE	0	0	1	1	none	7.65763749324e-05
T035a	T077	FALSE	FALSE	0	0	1	1	none	0.0001287482269326
T035b	T077	TRUE	TRUE	0	0	1	1	none	1.8093532362e-06
T040	T077	FALSE	FALSE	0	0	1	1	none	2.78685389166e-05
T056	T077	FALSE	FALSE	0	0	1	1	none	7.1348783676e-06
T059	T077	FALSE	FALSE	0	0	1	1	none	0.0001320205845658
T065	T077	FALSE	FALSE	0	0	1	1	none	7.70620755535e-05
T069	T077	FALSE	FALSE	0	0	1	1	none	0.0001451805397046
T073	T077	TRUE	TRUE	0	0	1	1	none	1.8093532362e-06
T075	T077	FALSE	FALSE	0	0	1	1	none	9.1216126715e-05
S002	T087	TRUE	TRUE	0	0	1	1	none	2.27420458044e-05
S007	T087	TRUE	TRUE	0	0	1	1	none	7.06000708138e-05
S021	T087	TRUE	TRUE	0	0	1	1	none	2.15603684337e-05
S024	T087	TRUE	TRUE	0	0	1	1	none	2.19514505174e-05
S025	T087	TRUE	TRUE	0	0	1	1	none	2.532682194e-05
S026	T087	TRUE	TRUE	0	0	1	1	none	1.34146336504e-05
S038	T087	TRUE	TRUE	0	0	1	1	none	7.39102915446e-05
S039	T087	TRUE	TRUE	0	0	1	1	none	2.31238381938e-05
S040	T087	TRUE	TRUE	0	0	1	1	none	0.000123221600173
S042	T087	TRUE	TRUE	0	0	1	1	none	2.19514505174e-05
S071	T087	TRUE	TRUE	0	0	1	1	none	0.0001179824931488
S078	T087	TRUE	TRUE	0	0	1	1	none	2.17701949144e-05
S081	T087	TRUE	TRUE	0	0	1	1	none	2.25545682628e-05
S085	T087	TRUE	TRUE	0	0	1	1	none	0.0001157478361874
S087	T087	TRUE	TRUE	0	0	1	1	none	0.0001265181534056
S093	T087	TRUE	TRUE	0	0	1	1	none	0.0001023194147028
S097	T087	TRUE	TRUE	0	0	1	1	none	2.14038309312e-05
S102	T087	TRUE	TRUE	0	0	1	1	none	0.0001235924334494
S106	T087	TRUE	TRUE	0	0	1	1	none	2.22202479314e-05
S130	T087	TRUE	TRUE	0	0	1	1	none	0.000125141491588
T009	T087	FALSE	FALSE	0	0	1	1	none	4.1949994016e-06
T010	T087	FALSE	FALSE	0	0	1	1	none	4.5612831362e-06
T013	T087	FALSE	FALSE	0	0	1	1	none	8.01540378145e-05
T014	T087	TRUE	TRUE	0	0	1	1	none	2.20681080059e-05
T020	T087	TRUE	TRUE	0	0	1	1	none	7.66043776936e-05
T021	T087	FALSE	FALSE	0	0	1	1	none	7.2105881286e-06
T028	T087	TRUE	TRUE	0	0	1	1	none	7.35339613892e-05
T035a	T087	TRUE	TRUE	0	0	1	1	none	0.0001257058133894
T035b	T087	FALSE	FALSE	0	0	1	1	none	6.0043526378e-06
T040	T087	TRUE	TRUE	0	0	1	1	none	2.48261253734e-05
T056	T087	FALSE	FALSE	0	0	1	1	none	7.7111712968e-06
T059	T087	TRUE	TRUE	0	0	1	1	none	0.0001289781710226
T065	T087	TRUE	TRUE	0	0	1	1	none	7.40196620103e-05
T069	T087	TRUE	TRUE	0	0	1	1	none	0.0001421381261614
T073	T087	FALSE	FALSE	0	0	1	1	none	7.2105881286e-06
T075	T087	TRUE	TRUE	0	0	1	1	none	8.81737131718e-05
T077	T087	FALSE	FALSE	0	0	1	1	none	6.6074703832e-06
S002	T095	TRUE	TRUE	0	0	1	1	none	0.0001185330354078
S007	T095	TRUE	TRUE	0	0	1	1	none	0.0001096179911172
S021	T095	TRUE	TRUE	0	0	1	1	none	0.0001173513580371
S024	T095	TRUE	TRUE	0	0	1	1	none	0.0001177424401208
S025	T095	TRUE	TRUE	0	0	1	1	none	0.0001223240470342
S026	T095	TRUE	TRUE	0	0	1	1	none	0.0001170618888026
S038	T095	TRUE	TRUE	0	0	1	1	none	0.000112928211848
S039	T095	TRUE	TRUE	0	0	1	1	none	0.0001189148277972
S040	T095	TRUE	TRUE	0	0	1	1	none	5.89786105564e-05
S042	T095	TRUE	TRUE	0	0	1	1	none	0.0001177424401208
S071	T095	TRUE	TRUE	0	0	1	1	none	5.37395035322e-05
S078	T095	TRUE	TRUE	0	0	1	1	none	0.0001175611845178
S081	T095	TRUE	TRUE	0	0	1	1	none	0.0001183455578662
S085	T095	TRUE	TRUE	0	0	1	1	none	2.48649210548e-05
S087	T095	TRUE	TRUE	0	0	1	1	none	4.0727975914e-06
S093	T095	TRUE	TRUE	0	0	1	1	none	2.43119771682e-05
S097	T095	TRUE	TRUE	0	0	1	1	none	0.0001184010560254
S102	T095	TRUE	TRUE	0	0	1	1	none	5.93494438328e-05
S106	T095	TRUE	TRUE	0	0	1	1	none	0.0001180112375348
S130	T095	TRUE	TRUE	0	0	1	1	none	2.6961357738e-06
T009	T095	FALSE	FALSE	0	0	1	1	none	0.0001260550989418
T010	T095	FALSE	FALSE	0	0	1	1	none	0.0001264213826764
T013	T095	FALSE	FALSE	0	0	1	1	none	0.0001191719581179
T014	T095	TRUE	TRUE	0	0	1	1	none	0.0001178590976093
T020	T095	TRUE	TRUE	0	0	1	1	none	0.000115622297997
T021	T095	FALSE	FALSE	0	0	1	1	none	0.0001290706876688
T028	T095	TRUE	TRUE	0	0	1	1	none	0.0001125518816926
T035a	T095	TRUE	TRUE	0	0	1	1	none	5.6729285568e-06
T035b	T095	FALSE	FALSE	0	0	1	1	none	0.000127864452178
T040	T095	TRUE	TRUE	0	0	1	1	none	0.0001206171149768
T056	T095	FALSE	FALSE	0	0	1	1	none	0.000129571270837
T059	T095	TRUE	TRUE	0	0	1	1	none	6.4735181406e-05
T065	T095	TRUE	TRUE	0	0	1	1	none	0.0001130375823137
T069	T095	TRUE	TRUE	0	0	1	1	none	7.78951365448e-05
T073	T095	FALSE	FALSE	0	0	1	1	none	0.0001290706876688
T075	T095	TRUE	TRUE	0	0	1	1	none	0.0001271916334752
T077	T095	FALSE	FALSE	0	0	1	1	none	0.0001284675699234
T087	T095	TRUE	TRUE	0	0	1	1	none	0.0001254251563802
S002	T099a	TRUE	TRUE	0	0	1	1	none	0.0001172042318228
S007	T099a	TRUE	TRUE	0	0	1	1	none	0.0001082891875322
S021	T099a	TRUE	TRUE	0	0	1	1	none	0.0001160225544521
S024	T099a	TRUE	TRUE	0	0	1	1	none	0.0001164136365358
S025	T099a	TRUE	TRUE	0	0	1	1	none	0.0001209952434492
S026	T099a	TRUE	TRUE	0	0	1	1	none	0.0001157330852176
S038	T099a	TRUE	TRUE	0	0	1	1	none	0.000111599408263
S039	T099a	TRUE	TRUE	0	0	1	1	none	0.0001175860242122
S040	T099a	TRUE	TRUE	0	0	1	1	none	5.76498069714e-05
S042	T099a	TRUE	TRUE	0	0	1	1	none	0.0001164136365358
S071	T099a	TRUE	TRUE	0	0	1	1	none	5.24106999472e-05
S078	T099a	TRUE	TRUE	0	0	1	1	none	0.0001162323809328
S081	T099a	TRUE	TRUE	0	0	1	1	none	0.0001170167542812
S085	T099a	TRUE	TRUE	0	0	1	1	none	2.35361174698e-05
S087	T099a	TRUE	TRUE	0	0	1	1	none	3.9502294972e-06
S093	T099a	TRUE	TRUE	0	0	1	1	none	2.29831735832e-05
S097	T099a	TRUE	TRUE	0	0	1	1	none	0.0001170722524404
S102	T099a	TRUE	TRUE	0	0	1	1	none	5.80206402478e-05
S106	T099a	TRUE	TRUE	0	0	1	1	none	0.0001166824339498
S130	T099a	TRUE	TRUE	0	0	1	1	none	2.5735676796e-06
T009	T099a	FALSE	FALSE	0	0	1	1	none	0.0001247262953568
T010	T099a	FALSE	FALSE	0	0	1	1	none	0.0001250925790914
T013	T099a	FALSE	FALSE	0	0	1	1	none	0.0001178431545329
T014	T099a	TRUE	TRUE	0	0	1	1	none	0.0001165302940243
T020	T099a	TRUE	TRUE	0	0	1	1	none	0.000114293494412
T021	T099a	FALSE	FALSE	0	0	1	1	none	0.0001277418840838
T028	T099a	TRUE	TRUE	0	0	1	1	none	0.0001112230781076
T035a	T099a	TRUE	TRUE	0	0	1	1	none	4.3441249718e-06
T035b	T099a	FALSE	FALSE	0	0	1	1	none	0.000126535648593
T040	T099a	TRUE	TRUE	0	0	1	1	none	0.0001192883113918
T056	T099a	FALSE	FALSE	0	0	1	1	none	0.000128242467252
T059	T099a	TRUE	TRUE	0	0	1	1	none	6.3406377821e-05
T065	T099a	TRUE	TRUE	0	0	1	1	none	0.0001117087787287
T069	T099a	TRUE	TRUE	0	0	1	1	none	7.65663329598e-05
T073	T099a	FALSE	FALSE	0	0	1	1	none	0.0001277418840838
T075	T099a	TRUE	TRUE	0	0	1	1	none	0.0001258628298902
T077	T099a	FALSE	FALSE	0	0	1	1	none	0.0001271387663384
T087	T099a	TRUE	TRUE	0	0	1	1	none	0.0001240963527952
T095	T099a	TRUE	TRUE	0	0	1	1	none	2.8572324718e-06
S002	T102	FALSE	FALSE	0	0	1	1	none	0.0001236357155728
S007	T102	FALSE	FALSE	0	0	1	1	none	0.0001147206712822
S021	T102	FALSE	FALSE	0	0	1	1	none	0.0001224540382021
S024	T102	FALSE	FALSE	0	0	1	1	none	0.0001228451202858
S025	T102	FALSE	FALSE	0	0	1	1	none	0.0001274267271992
S026	T102	FALSE	FALSE	0	0	1	1	none	0.0001221645689676
S038	T102	FALSE	FALSE	0	0	1	1	none	0.000118030892013
S039	T102	FALSE	FALSE	0	0	1	1	none	0.0001240175079622
S040	T102	FALSE	FALSE	0	0	1	1	none	6.40812907214e-05
S042	T102	FALSE	FALSE	0	0	1	1	none	0.0001228451202858
S071	T102	FALSE	FALSE	0	0	1	1	none	5.88421836972e-05
S078	T102	FALSE	FALSE	0	0	1	1	none	0.0001226638646828
S081	T102	FALSE	FALSE	0	0	1	1	none	0.0001234482380312
S085	T102	FALSE	FALSE	0	0	1	1	none	2.99676012198e-05
S087	T102	FALSE	FALSE	0	0	1	1	none	9.1754777564e-06
S093	T102	FALSE	FALSE	0	0	1	1	none	2.94146573332e-05
S097	T102	FALSE	FALSE	0	0	1	1	none	0.0001235037361904
S102	T102	FALSE	FALSE	0	0	1	1	none	6.44521239978e-05
S106	T102	FALSE	FALSE	0	0	1	1	none	0.0001231139176998
S130	T102	FALSE	FALSE	0	0	1	1	none	7.7988159388e-06
T009	T102	FALSE	FALSE	0	0	1	1	none	0.0001311577791068
T010	T102	FALSE	FALSE	0	0	1	1	none	0.0001315240628414
T013	T102	FALSE	FALSE	0	0	1	1	none	0.0001242746382829
T014	T102	FALSE	FALSE	0	0	1	1	none	0.0001229617777743
T020	T102	FALSE	FALSE	0	0	1	1	none	0.000120724978162
T021	T102	FALSE	FALSE	0	0	1	1	none	0.0001341733678338
T028	T102	FALSE	FALSE	0	0	1	1	none	0.0001176545618576
T035a	T102	FALSE	FALSE	0	0	1	1	none	1.07756087218e-05
T035b	T102	FALSE	FALSE	0	0	1	1	none	0.000132967132343
T040	T102	FALSE	FALSE	0	0	1	1	none	0.0001257197951418
T056	T102	FALSE	FALSE	0	0	1	1	none	0.000134673951002
T059	T102	FALSE	FALSE	0	0	1	1	none	6.9837861571e-05
T065	T102	FALSE	FALSE	0	0	1	1	none	0.0001181402624787
T069	T102	FALSE	FALSE	0	0	1	1	none	8.29978167098e-05
T073	T102	FALSE	FALSE	0	0	1	1	none	0.0001341733678338
T075	T102	FALSE	FALSE	0	0	1	1	none	0.0001322943136402
T077	T102	FALSE	FALSE	0	0	1	1	none	0.0001335702500884
T087	T102	FALSE	FALSE	0	0	1	1	none	0.0001305278365452
T095	T102	TRUE	TRUE	1	0	1	1	anc	1.2062354908e-06
T099a	T102	FALSE	FALSE	0	0	1	1	none	7.9599126368e-06
S002	T104	FALSE	FALSE	0	0	1	1	none	6.93963461114e-05
S007	T104	FALSE	FALSE	0	0	1	1	none	3.528905219e-05
S021	T104	FALSE	FALSE	0	0	1	1	none	6.82146687407e-05
S024	T104	FALSE	FALSE	0	0	1	1	none	6.86057508244e-05
S025	T104	FALSE	FALSE	0	0	1	1	none	7.31873577378e-05
S026	T104	FALSE	FALSE	0	0	1	1	none	6.79251995062e-05
S038	T104	FALSE	FALSE	0	0	1	1	none	4.78765445608e-05
S039	T104	FALSE	FALSE	0	0	1	1	none	6.97781385008e-05
S040	T104	FALSE	FALSE	0	0	1	1	none	0.00011310283118
S042	T104	FALSE	FALSE	0	0	1	1	none	6.86057508244e-05
S071	T104	FALSE	FALSE	0	0	1	1	none	0.0001078637241558
S078	T104	FALSE	FALSE	0	0	1	1	none	6.84244952214e-05
S081	T104	FALSE	FALSE	0	0	1	1	none	6.92088685698e-05
S085	T104	FALSE	FALSE	0	0	1	1	none	0.0001056290671944
S087	T104	FALSE	FALSE	0	0	1	1	none	0.0001163993844126
S093	T104	FALSE	FALSE	0	0	1	1	none	9.22006457098e-05
S097	T104	FALSE	FALSE	0	0	1	1	none	6.9264366729e-05
S102	T104	FALSE	FALSE	0	0	1	1	none	0.0001134736644564
S106	T104	FALSE	FALSE	0	0	1	1	none	6.88745482384e-05
S130	T104	FALSE	FALSE	0	0	1	1	none	0.000115022722595
T009	T104	FALSE	FALSE	0	0	1	1	none	7.69184096454e-05
T010	T104	FALSE	FALSE	0	0	1	1	none	7.728469338e-05
T013	T104	FALSE	FALSE	0	0	1	1	none	5.41202908307e-05
T014	T104	FALSE	FALSE	0	0	1	1	none	6.87224083129e-05
T020	T104	FALSE	FALSE	0	0	1	1	none	5.05706307098e-05
T021	T104	FALSE	FALSE	0	0	1	1	none	7.99339983724e-05
T028	T104	FALSE	FALSE	0	0	1	1	none	3.70167072746e-05
T035a	T104	FALSE	FALSE	0	0	1	1	none	0.0001155870443964
T035b	T104	FALSE	FALSE	0	0	1	1	none	7.87277628816e-05
T040	T104	FALSE	FALSE	0	0	1	1	none	7.14804256804e-05
T056	T104	FALSE	FALSE	0	0	1	1	none	8.04345815406e-05
T059	T104	FALSE	FALSE	0	0	1	1	none	0.0001188594020296
T065	T104	FALSE	FALSE	0	0	1	1	none	4.79859150265e-05
T069	T104	FALSE	FALSE	0	0	1	1	none	0.0001320193571684
T073	T104	FALSE	FALSE	0	0	1	1	none	7.99339983724e-05
T075	T104	FALSE	FALSE	0	0	1	1	none	7.6848708688e-05
T077	T104	FALSE	FALSE	0	0	1	1	none	7.9330880627e-05
T087	T104	FALSE	FALSE	0	0	1	1	none	7.62884670838e-05
T095	T104	FALSE	FALSE	0	0	1	1	none	0.0001153063873872
T099a	T104	FALSE	FALSE	0	0	1	1	none	0.0001139775838022
T102	T104	FALSE	FALSE	0	0	1	1	none	0.0001204090675522
S002	T105	FALSE	FALSE	0	0	1	1	none	6.83628791002e-05
S007	T105	FALSE	FALSE	0	0	1	1	none	4.35328568188e-05
S021	T105	FALSE	FALSE	0	0	1	1	none	6.71812017295e-05
S024	T105	FALSE	FALSE	0	0	1	1	none	6.75722838132e-05
S025	T105	FALSE	FALSE	0	0	1	1	none	7.21538907266e-05
S026	T105	FALSE	FALSE	0	0	1	1	none	6.6891732495e-05
S038	T105	FALSE	FALSE	0	0	1	1	none	6.997418412e-06
S039	T105	FALSE	FALSE	0	0	1	1	none	6.87446714896e-05
S040	T105	FALSE	FALSE	0	0	1	1	none	0.0001120693641688
S042	T105	FALSE	FALSE	0	0	1	1	none	6.75722838132e-05
S071	T105	FALSE	FALSE	0	0	1	1	none	0.0001068302571446
S078	T105	FALSE	FALSE	0	0	1	1	none	6.73910282102e-05
S081	T105	FALSE	FALSE	0	0	1	1	none	6.81754015586e-05
S085	T105	FALSE	FALSE	0	0	1	1	none	0.0001045956001832
S087	T105	FALSE	FALSE	0	0	1	1	none	0.0001153659174014
S093	T105	FALSE	FALSE	0	0	1	1	none	9.11671786986e-05
S097	T105	FALSE	FALSE	0	0	1	1	none	6.82308997178e-05
S102	T105	FALSE	FALSE	0	0	1	1	none	0.0001124401974452
S106	T105	FALSE	FALSE	0	0	1	1	none	6.78410812272e-05
S130	T105	FALSE	FALSE	0	0	1	1	none	0.0001139892555838
T009	T105	FALSE	FALSE	0	0	1	1	none	7.58849426342e-05
T010	T105	FALSE	FALSE	0	0	1	1	none	7.62512263688e-05
T013	T105	FALSE	FALSE	0	0	1	1	none	8.5759493573e-06
T014	T105	FALSE	FALSE	0	0	1	1	none	6.76889413017e-05
T020	T105	FALSE	FALSE	0	0	1	1	none	9.691504561e-06
T021	T105	FALSE	FALSE	0	0	1	1	none	7.89005313612e-05
T028	T105	FALSE	FALSE	0	0	1	1	none	4.64667473942e-05
T035a	T105	FALSE	FALSE	0	0	1	1	none	0.0001145535773852
T035b	T105	FALSE	FALSE	0	0	1	1	none	7.76942958704e-05
T040	T105	FALSE	FALSE	0	0	1	1	none	7.04469586692e-05
T056	T105	FALSE	FALSE	0	0	1	1	none	7.94011145294e-05
T059	T105	FALSE	FALSE	0	0	1	1	none	0.0001178259350184
T065	T105	TRUE	TRUE	1	0	1	1	anc	6.322203169e-07
T069	T105	FALSE	FALSE	0	0	1	1	none	0.0001309858901572
T073	T105	FALSE	FALSE	0	0	1	1	none	7.89005313612e-05
T075	T105	FALSE	FALSE	0	0	1	1	none	7.58152416768e-05
T077	T105	FALSE	FALSE	0	0	1	1	none	7.82974136158e-05
T087	T105	FALSE	FALSE	0	0	1	1	none	7.52550000726e-05
T095	T105	FALSE	FALSE	0	0	1	1	none	0.000114272920376
T099a	T105	FALSE	FALSE	0	0	1	1	none	0.000112944116791
T102	T105	FALSE	FALSE	0	0	1	1	none	0.000119375600541
T104	T105	FALSE	FALSE	0	0	1	1	none	4.92212530888e-05
S002	T107	FALSE	FALSE	0	0	1	1	none	0.0001236357155728
S007	T107	FALSE	FALSE	0	0	1	1	none	0.0001147206712822
S021	T107	FALSE	FALSE	0	0	1	1	none	0.0001224540382021
S024	T107	FALSE	FALSE	0	0	1	1	none	0.0001228451202858
S025	T107	FALSE	FALSE	0	0	1	1	none	0.0001274267271992
S026	T107	FALSE	FALSE	0	0	1	1	none	0.0001221645689676
S038	T107	FALSE	FALSE	0	0	1	1	none	0.000118030892013
S039	T107	FALSE	FALSE	0	0	1	1	none	0.0001240175079622
S040	T107	FALSE	FALSE	0	0	1	1	none	6.40812907214e-05
S042	T107	FALSE	FALSE	0	0	1	1	none	0.0001228451202858
S071	T107	FALSE	FALSE	0	0	1	1	none	5.88421836972e-05
S078	T107	FALSE	FALSE	0	0	1	1	none	0.0001226638646828
S081	T107	FALSE	FALSE	0	0	1	1	none	0.0001234482380312
S085	T107	FALSE	FALSE	0	0	1	1	none	2.99676012198e-05
S087	T107	FALSE	FALSE	0	0	1	1	none	9.1754777564e-06
S093	T107	FALSE	FALSE	0	0	1	1	none	2.94146573332e-05
S097	T107	FALSE	FALSE	0	0	1	1	none	0.0001235037361904
S102	T107	FALSE	FALSE	0	0	1	1	none	6.44521239978e-05
S106	T107	FALSE	FALSE	0	0	1	1	none	0.0001231139176998
S130	T107	FALSE	FALSE	0	0	1	1	none	7.7988159388e-06
T009	T107	FALSE	FALSE	0	0	1	1	none	0.0001311577791068
T010	T107	FALSE	FALSE	0	0	1	1	none	0.0001315240628414
T013	T107	FALSE	FALSE	0	0	1	1	none	0.0001242746382829
T014	T107	FALSE	FALSE	0	0	1	1	none	0.0001229617777743
T020	T107	FALSE	FALSE	0	0	1	1	none	0.000120724978162
T021	T107	FALSE	FALSE	0	0	1	1	none	0.0001341733678338
T028	T107	FALSE	FALSE	0	0	1	1	none	0.0001176545618576
T035a	T107	FALSE	FALSE	0	0	1	1	none	1.07756087218e-05
T035b	T107	FALSE	FALSE	0	0	1	1	none	0.000132967132343
T040	T107	FALSE	FALSE	0	0	1	1	none	0.0001257197951418
T056	T107	FALSE	FALSE	0	0	1	1	none	0.000134673951002
T059	T107	FALSE	FALSE	0	0	1	1	none	6.9837861571e-05
T065	T107	FALSE	FALSE	0	0	1	1	none	0.0001181402624787
T069	T107	FALSE	FALSE	0	0	1	1	none	8.29978167098e-05
T073	T107	FALSE	FALSE	0	0	1	1	none	0.0001341733678338
T075	T107	FALSE	FALSE	0	0	1	1	none	0.0001322943136402
T077	T107	FALSE	FALSE	0	0	1	1	none	0.0001335702500884
T087	T107	FALSE	FALSE	0	0	1	1	none	0.0001305278365452
T095	T107	TRUE	TRUE	1	0	1	1	anc	1.2062354908e-06
T099a	T107	FALSE	FALSE	0	0	1	1	none	7.9599126368e-06
T102	T107	TRUE	TRUE	0	0	1	1	none	1.2062354908e-06
T104	T107	FALSE	FALSE	0	0	1	1	none	0.0001204090675522
T105	T107	FALSE	FALSE	0	0	1	1	none	0.000119375600541
S002	T126	TRUE	TRUE	0	0	1	1	none	0.0001407477916
S007	T126	TRUE	TRUE	0	0	1	1	none	0.0001318327473094
S021	T126	TRUE	TRUE	0	0	1	1	none	0.0001395661142293
S024	T126	TRUE	TRUE	0	0	1	1	none	0.000139957196313
S025	T126	TRUE	TRUE	0	0	1	1	none	0.0001445388032264
S026	T126	TRUE	TRUE	0	0	1	1	none	0.0001392766449948
S038	T126	TRUE	TRUE	0	0	1	1	none	0.0001351429680402
S039	T126	TRUE	TRUE	0	0	1	1	none	0.0001411295839894
S040	T126	TRUE	TRUE	0	0	1	1	none	4.97701574486e-05
S042	T126	TRUE	TRUE	0	0	1	1	none	0.000139957196313
S071	T126	TRUE	TRUE	0	0	1	1	none	3.08636549144e-05
S078	T126	TRUE	TRUE	0	0	1	1	none	0.00013977594071
S081	T126	TRUE	TRUE	0	0	1	1	none	0.0001405603140584
S085	T126	TRUE	TRUE	0	0	1	1	none	7.3719602763e-05
S087	T126	TRUE	TRUE	0	0	1	1	none	8.44899199812e-05
S093	T126	TRUE	TRUE	0	0	1	1	none	6.02911812784e-05
S097	T126	TRUE	TRUE	0	0	1	1	none	0.0001406158122176
S102	T126	TRUE	TRUE	0	0	1	1	none	5.0140990725e-05
S106	T126	TRUE	TRUE	0	0	1	1	none	0.000140225993727
S130	T126	TRUE	TRUE	0	0	1	1	none	8.31132581636e-05
T009	T126	FALSE	FALSE	0	0	1	1	none	0.000148269855134
T010	T126	FALSE	FALSE	0	0	1	1	none	0.0001486361388686
T013	T126	FALSE	FALSE	0	0	1	1	none	0.0001413867143101
T014	T126	TRUE	TRUE	0	0	1	1	none	0.0001400738538015
T020	T126	TRUE	TRUE	0	0	1	1	none	0.0001378370541892
T021	T126	FALSE	FALSE	0	0	1	1	none	0.000151285443861
T028	T126	TRUE	TRUE	0	0	1	1	none	0.0001347666378848
T035a	T126	TRUE	TRUE	0	0	1	1	none	8.3677579965e-05
T035b	T126	FALSE	FALSE	0	0	1	1	none	0.0001500792083702
T040	T126	TRUE	TRUE	0	0	1	1	none	0.000142831871169
T056	T126	FALSE	FALSE	0	0	1	1	none	0.0001517860270292
T059	T126	TRUE	TRUE	0	0	1	1	none	5.55267282982e-05
T065	T126	TRUE	TRUE	0	0	1	1	none	0.0001352523385059
T069	T126	TRUE	TRUE	0	0	1	1	none	4.8927003571e-05
T073	T126	FALSE	FALSE	0	0	1	1	none	0.000151285443861
T075	T126	TRUE	TRUE	0	0	1	1	none	0.0001494063896674
T077	T126	FALSE	FALSE	0	0	1	1	none	0.0001506823261156
T087	T126	TRUE	TRUE	0	0	1	1	none	0.0001476399125724
T095	T126	TRUE	TRUE	0	0	1	1	none	8.33969229558e-05
T099a	T126	TRUE	TRUE	0	0	1	1	none	8.20681193708e-05
T102	T126	FALSE	FALSE	0	0	1	1	none	8.84996031208e-05
T104	T126	FALSE	FALSE	0	0	1	1	none	0.0001375211435794
T105	T126	FALSE	FALSE	0	0	1	1	none	0.0001364876765682
T107	T126	FALSE	FALSE	0	0	1	1	none	8.84996031208e-05
S002	T156	FALSE	FALSE	0	0	1	1	none	7.1748476158e-05
S007	T156	FALSE	FALSE	0	0	1	1	none	4.69184538766e-05
S021	T156	FALSE	FALSE	0	0	1	1	none	7.05667987873e-05
S024	T156	FALSE	FALSE	0	0	1	1	none	7.0957880871e-05
S025	T156	FALSE	FALSE	0	0	1	1	none	7.55394877844e-05
S026	T156	FALSE	FALSE	0	0	1	1	none	7.02773295528e-05
S038	T156	FALSE	FALSE	0	0	1	1	none	1.20676611274e-05
S039	T156	FALSE	FALSE	0	0	1	1	none	7.21302685474e-05
S040	T156	FALSE	FALSE	0	0	1	1	none	0.0001154549612266
S042	T156	FALSE	FALSE	0	0	1	1	none	7.0957880871e-05
S071	T156	FALSE	FALSE	0	0	1	1	none	0.0001102158542024
S078	T156	FALSE	FALSE	0	0	1	1	none	7.0776625268e-05
S081	T156	FALSE	FALSE	0	0	1	1	none	7.15609986164e-05
S085	T156	FALSE	FALSE	0	0	1	1	none	0.000107981197241
S087	T156	FALSE	FALSE	0	0	1	1	none	0.0001187515144592
S093	T156	FALSE	FALSE	0	0	1	1	none	9.45527757564e-05
S097	T156	FALSE	FALSE	0	0	1	1	none	7.16164967756e-05
S102	T156	FALSE	FALSE	0	0	1	1	none	0.000115825794503
S106	T156	FALSE	FALSE	0	0	1	1	none	7.1226678285e-05
S130	T156	FALSE	FALSE	0	0	1	1	none	0.0001173748526416
T009	T156	FALSE	FALSE	0	0	1	1	none	7.9270539692e-05
T010	T156	FALSE	FALSE	0	0	1	1	none	7.96368234266e-05
T013	T156	FALSE	FALSE	0	0	1	1	none	1.83114073973e-05
T014	T156	FALSE	FALSE	0	0	1	1	none	7.10745383595e-05
T020	T156	FALSE	FALSE	0	0	1	1	none	1.47617472764e-05
T021	T156	FALSE	FALSE	0	0	1	1	none	8.2286128419e-05
T028	T156	FALSE	FALSE	0	0	1	1	none	4.9852344452e-05
T035a	T156	FALSE	FALSE	0	0	1	1	none	0.000117939174443
T035b	T156	FALSE	FALSE	0	0	1	1	none	8.10798929282e-05
T040	T156	FALSE	FALSE	0	0	1	1	none	7.3832555727e-05
T056	T156	FALSE	FALSE	0	0	1	1	none	8.27867115872e-05
T059	T156	FALSE	FALSE	0	0	1	1	none	0.0001212115320762
T065	T156	FALSE	FALSE	0	0	1	1	none	1.21770315931e-05
T069	T156	FALSE	FALSE	0	0	1	1	none	0.000134371487215
T073	T156	FALSE	FALSE	0	0	1	1	none	8.2286128419e-05
T075	T156	FALSE	FALSE	0	0	1	1	none	7.92008387346e-05
T077	T156	FALSE	FALSE	0	0	1	1	none	8.16830106736e-05
T087	T156	FALSE	FALSE	0	0	1	1	none	7.86405971304e-05
T095	T156	FALSE	FALSE	0	0	1	1	none	0.0001176585174338
T099a	T156	FALSE	FALSE	0	0	1	1	none	0.0001163297138488
T102	T156	FALSE	FALSE	0	0	1	1	none	0.0001227611975988
T104	T156	FALSE	FALSE	0	0	1	1	none	5.26068501466e-05
T105	T156	FALSE	FALSE	0	0	1	1	none	1.34123696554e-05
T107	T156	FALSE	FALSE	0	0	1	1	none	0.0001227611975988
T126	T156	FALSE	FALSE	0	0	1	1	none	0.000139873273626
S002	T159a	TRUE	TRUE	0	0	1	1	none	2.15626351298e-05
S007	T159a	TRUE	TRUE	0	0	1	1	none	6.94206601392e-05
S021	T159a	TRUE	TRUE	0	0	1	1	none	2.03809577591e-05
S024	T159a	TRUE	TRUE	0	0	1	1	none	2.07720398428e-05
S025	T159a	TRUE	TRUE	0	0	1	1	none	2.41474112654e-05
S026	T159a	TRUE	TRUE	0	0	1	1	none	1.22352229758e-05
S038	T159a	TRUE	TRUE	0	0	1	1	none	7.273088087e-05
S039	T159a	TRUE	TRUE	0	0	1	1	none	2.19444275192e-05
S040	T159a	TRUE	TRUE	0	0	1	1	none	0.0001220421894984
S042	T159a	TRUE	TRUE	0	0	1	1	none	2.07720398428e-05
S071	T159a	TRUE	TRUE	0	0	1	1	none	0.0001168030824742
S078	T159a	TRUE	TRUE	0	0	1	1	none	2.05907842398e-05
S081	T159a	TRUE	TRUE	0	0	1	1	none	2.13751575882e-05
S085	T159a	TRUE	TRUE	0	0	1	1	none	0.0001145684255128
S087	T159a	TRUE	TRUE	0	0	1	1	none	0.000125338742731
S093	T159a	TRUE	TRUE	0	0	1	1	none	0.0001011400040282
S097	T159a	TRUE	TRUE	0	0	1	1	none	2.02244202566e-05
S102	T159a	TRUE	TRUE	0	0	1	1	none	0.0001224130227748
S106	T159a	TRUE	TRUE	0	0	1	1	none	2.10408372568e-05
S130	T159a	TRUE	TRUE	0	0	1	1	none	0.0001239620809134
T009	T159a	TRUE	TRUE	0	1	1	1	desc	1.2062354908e-06
T010	T159a	TRUE	TRUE	0	1	1	1	desc	9.6940148e-07
T013	T159a	FALSE	FALSE	0	0	1	1	none	7.89746271399e-05
T014	T159a	TRUE	TRUE	0	0	1	1	none	2.08886973313e-05
T020	T159a	TRUE	TRUE	0	0	1	1	none	7.5424967019e-05
T021	T159a	TRUE	TRUE	0	1	1	1	desc	4.2218242178e-06
T028	T159a	TRUE	TRUE	0	0	1	1	none	7.23545507146e-05
T035a	T159a	TRUE	TRUE	0	0	1	1	none	0.0001245264027148
T035b	T159a	TRUE	TRUE	0	1	1	1	desc	3.015588727e-06
T040	T159a	TRUE	TRUE	0	0	1	1	none	2.36467146988e-05
T056	T159a	FALSE	FALSE	0	1	1	1	desc	4.722407386e-06
T059	T159a	TRUE	TRUE	0	0	1	1	none	0.000127798760348
T065	T159a	TRUE	TRUE	0	0	1	1	none	7.28402513357e-05
T069	T159a	TRUE	TRUE	0	0	1	1	none	0.0001409587154868
T073	T159a	TRUE	TRUE	0	1	1	1	desc	4.2218242178e-06
T075	T159a	TRUE	TRUE	0	0	1	1	none	8.69943024972e-05
T077	T159a	TRUE	TRUE	0	1	1	1	desc	3.6187064724e-06
T087	T159a	TRUE	TRUE	0	0	1	1	none	2.3856461654e-06
T095	T159a	TRUE	TRUE	0	0	1	1	none	0.0001242457457056
T099a	T159a	TRUE	TRUE	0	0	1	1	none	0.0001229169421206
T102	T159a	FALSE	FALSE	0	0	1	1	none	0.0001293484258706
T104	T159a	FALSE	FALSE	0	0	1	1	none	7.51090564092e-05
T105	T159a	FALSE	FALSE	0	0	1	1	none	7.4075589398e-05
T107	T159a	FALSE	FALSE	0	0	1	1	none	0.0001293484258706
T126	T159a	TRUE	TRUE	0	0	1	1	none	0.0001464605018978
T156	T159a	FALSE	FALSE	0	0	1	1	none	7.74611864558e-05
S002	T182	FALSE	FALSE	0	0	1	1	none	6.76304195434e-05
S007	T182	FALSE	FALSE	0	0	1	1	none	4.2800397262e-05
S021	T182	FALSE	FALSE	0	0	1	1	none	6.64487421727e-05
S024	T182	FALSE	FALSE	0	0	1	1	none	6.68398242564e-05
S025	T182	FALSE	FALSE	0	0	1	1	none	7.14214311698e-05
S026	T182	FALSE	FALSE	0	0	1	1	none	6.61592729382e-05
S038	T182	FALSE	FALSE	0	0	1	1	none	7.9496045128e-06
S039	T182	FALSE	FALSE	0	0	1	1	none	6.80122119328e-05
S040	T182	FALSE	FALSE	0	0	1	1	none	0.000111336904612
S042	T182	FALSE	FALSE	0	0	1	1	none	6.68398242564e-05
S071	T182	FALSE	FALSE	0	0	1	1	none	0.0001060977975878
S078	T182	FALSE	FALSE	0	0	1	1	none	6.66585686534e-05
S081	T182	FALSE	FALSE	0	0	1	1	none	6.74429420018e-05
S085	T182	FALSE	FALSE	0	0	1	1	none	0.0001038631406264
S087	T182	FALSE	FALSE	0	0	1	1	none	0.0001146334578446
S093	T182	FALSE	FALSE	0	0	1	1	none	9.04347191418e-05
S097	T182	FALSE	FALSE	0	0	1	1	none	6.7498440161e-05
S102	T182	FALSE	FALSE	0	0	1	1	none	0.0001117077378884
S106	T182	FALSE	FALSE	0	0	1	1	none	6.71086216704e-05
S130	T182	FALSE	FALSE	0	0	1	1	none	0.000113256796027
T009	T182	FALSE	FALSE	0	0	1	1	none	7.51524830774e-05
T010	T182	FALSE	FALSE	0	0	1	1	none	7.5518766812e-05
T013	T182	FALSE	FALSE	0	0	1	1	none	1.41933507827e-05
T014	T182	FALSE	FALSE	0	0	1	1	none	6.69564817449e-05
T020	T182	FALSE	FALSE	0	0	1	1	none	1.06436906618e-05
T021	T182	FALSE	FALSE	0	0	1	1	none	7.81680718044e-05
T028	T182	FALSE	FALSE	0	0	1	1	none	4.57342878374e-05
T035a	T182	FALSE	FALSE	0	0	1	1	none	0.0001138211178284
T035b	T182	FALSE	FALSE	0	0	1	1	none	7.69618363136e-05
T040	T182	FALSE	FALSE	0	0	1	1	none	6.97144991124e-05
T056	T182	FALSE	FALSE	0	0	1	1	none	7.86686549726e-05
T059	T182	FALSE	FALSE	0	0	1	1	none	0.0001170934754616
T065	T182	FALSE	FALSE	0	0	1	1	none	8.0589749785e-06
T069	T182	FALSE	FALSE	0	0	1	1	none	0.0001302534306004
T073	T182	FALSE	FALSE	0	0	1	1	none	7.81680718044e-05
T075	T182	FALSE	FALSE	0	0	1	1	none	7.508278212e-05
T077	T182	FALSE	FALSE	0	0	1	1	none	7.7564954059e-05
T087	T182	FALSE	FALSE	0	0	1	1	none	7.45225405158e-05
T095	T182	FALSE	FALSE	0	0	1	1	none	0.0001135404608192
T099a	T182	FALSE	FALSE	0	0	1	1	none	0.0001122116572342
T102	T182	FALSE	FALSE	0	0	1	1	none	0.0001186431409842
T104	T182	FALSE	FALSE	0	0	1	1	none	4.8488793532e-05
T105	T182	FALSE	FALSE	0	0	1	1	none	9.2943130408e-06
T107	T182	FALSE	FALSE	0	0	1	1	none	0.0001186431409842
T126	T182	FALSE	FALSE	0	0	1	1	none	0.0001357552170114
T156	T182	FALSE	FALSE	0	0	1	1	none	1.14736746078e-05
T159a	T182	FALSE	FALSE	0	0	1	1	none	7.33431298412e-05
S002	T188	TRUE	TRUE	0	0	1	1	none	7.11881633268e-05
S007	T188	TRUE	TRUE	0	0	1	1	none	3.70808694054e-05
S021	T188	TRUE	TRUE	0	0	1	1	none	7.00064859561e-05
S024	T188	TRUE	TRUE	0	0	1	1	none	7.03975680398e-05
S025	T188	TRUE	TRUE	0	0	1	1	none	7.49791749532e-05
S026	T188	TRUE	TRUE	0	0	1	1	none	6.97170167216e-05
S038	T188	TRUE	TRUE	0	0	1	1	none	4.96683617762e-05
S039	T188	TRUE	TRUE	0	0	1	1	none	7.15699557162e-05
S040	T188	TRUE	TRUE	0	0	1	1	none	0.0001148946483954
S042	T188	TRUE	TRUE	0	0	1	1	none	7.03975680398e-05
S071	T188	TRUE	TRUE	0	0	1	1	none	0.0001096555413712
S078	T188	TRUE	TRUE	0	0	1	1	none	7.02163124368e-05
S081	T188	TRUE	TRUE	0	0	1	1	none	7.10006857852e-05
S085	T188	TRUE	TRUE	0	0	1	1	none	0.0001074208844098
S087	T188	TRUE	TRUE	0	0	1	1	none	0.000118191201628
S093	T188	TRUE	TRUE	0	0	1	1	none	9.39924629252e-05
S097	T188	TRUE	TRUE	0	0	1	1	none	7.10561839444e-05
S102	T188	TRUE	TRUE	0	0	1	1	none	0.0001152654816718
S106	T188	TRUE	TRUE	0	0	1	1	none	7.06663654538e-05
S130	T188	TRUE	TRUE	0	0	1	1	none	0.0001168145398104
T009	T188	FALSE	FALSE	0	0	1	1	none	7.87102268608e-05
T010	T188	FALSE	FALSE	0	0	1	1	none	7.90765105954e-05
T013	T188	FALSE	FALSE	0	0	1	1	none	5.59121080461e-05
T014	T188	TRUE	TRUE	0	0	1	1	none	7.05142255283e-05
T020	T188	TRUE	TRUE	0	0	1	1	none	5.23624479252e-05
T021	T188	FALSE	FALSE	0	0	1	1	none	8.17258155878e-05
T028	T188	TRUE	TRUE	0	0	1	1	none	3.164185939e-05
T035a	T188	TRUE	TRUE	0	0	1	1	none	0.0001173788616118
T035b	T188	FALSE	FALSE	0	0	1	1	none	8.0519580097e-05
T040	T188	TRUE	TRUE	0	0	1	1	none	7.32722428958e-05
T056	T188	FALSE	FALSE	0	0	1	1	none	8.2226398756e-05
T059	T188	TRUE	TRUE	0	0	1	1	none	0.000120651219245
T065	T188	TRUE	TRUE	0	0	1	1	none	4.97777322419e-05
T069	T188	TRUE	TRUE	0	0	1	1	none	0.0001338111743838
T073	T188	FALSE	FALSE	0	0	1	1	none	8.17258155878e-05
T075	T188	TRUE	TRUE	0	0	1	1	none	7.86405259034e-05
T077	T188	FALSE	FALSE	0	0	1	1	none	8.11226978424e-05
T087	T188	TRUE	TRUE	0	0	1	1	none	7.80802842992e-05
T095	T188	TRUE	TRUE	0	0	1	1	none	0.0001170982046026
T099a	T188	TRUE	TRUE	0	0	1	1	none	0.0001157694010176
T102	T188	FALSE	FALSE	0	0	1	1	none	0.0001222008847676
T104	T188	FALSE	FALSE	0	0	1	1	none	4.15630301846e-05
T105	T188	FALSE	FALSE	0	0	1	1	none	5.10130703042e-05
T107	T188	FALSE	FALSE	0	0	1	1	none	0.0001222008847676
T126	T188	TRUE	TRUE	0	0	1	1	none	0.0001393129607948
T156	T188	FALSE	FALSE	0	0	1	1	none	5.4398667362e-05
T159a	T188	TRUE	TRUE	0	0	1	1	none	7.69008736246e-05
T182	T188	FALSE	FALSE	0	0	1	1	none	5.02806107474e-05
S002	T192	FALSE	FALSE	0	0	1	1	none	0.0001510225399832
S007	T192	FALSE	FALSE	0	0	1	1	none	0.0001421074956926
S021	T192	FALSE	FALSE	0	0	1	1	none	0.0001498408626125
S024	T192	FALSE	FALSE	0	0	1	1	none	0.0001502319446962
S025	T192	FALSE	FALSE	0	0	1	1	none	0.0001548135516096
S026	T192	FALSE	FALSE	0	0	1	1	none	0.000149551393378
S038	T192	FALSE	FALSE	0	0	1	1	none	0.0001454177164234
S039	T192	FALSE	FALSE	0	0	1	1	none	0.0001514043323726
S040	T192	FALSE	FALSE	0	0	1	1	none	6.00449058318e-05
S042	T192	FALSE	FALSE	0	0	1	1	none	0.0001502319446962
S071	T192	FALSE	FALSE	0	0	1	1	none	4.11384032976e-05
S078	T192	FALSE	FALSE	0	0	1	1	none	0.0001500506890932
S081	T192	FALSE	FALSE	0	0	1	1	none	0.0001508350624416
S085	T192	FALSE	FALSE	0	0	1	1	none	8.39943511462e-05
S087	T192	FALSE	FALSE	0	0	1	1	none	9.47646683644e-05
S093	T192	FALSE	FALSE	0	0	1	1	none	7.05659296616e-05
S097	T192	FALSE	FALSE	0	0	1	1	none	0.0001508905606008
S102	T192	FALSE	FALSE	0	0	1	1	none	6.04157391082e-05
S106	T192	FALSE	FALSE	0	0	1	1	none	0.0001505007421102
S130	T192	FALSE	FALSE	0	0	1	1	none	9.33880065468e-05
T009	T192	FALSE	FALSE	0	0	1	1	none	0.0001585446035172
T010	T192	FALSE	FALSE	0	0	1	1	none	0.0001589108872518
T013	T192	FALSE	FALSE	0	0	1	1	none	0.0001516614626933
T014	T192	FALSE	FALSE	0	0	1	1	none	0.0001503486021847
T020	T192	FALSE	FALSE	0	0	1	1	none	0.0001481118025724
T021	T192	FALSE	FALSE	0	0	1	1	none	0.0001615601922442
T028	T192	FALSE	FALSE	0	0	1	1	none	0.000145041386268
T035a	T192	FALSE	FALSE	0	0	1	1	none	9.39523283482e-05
T035b	T192	FALSE	FALSE	0	0	1	1	none	0.0001603539567534
T040	T192	FALSE	FALSE	0	0	1	1	none	0.0001531066195522
T056	T192	FALSE	FALSE	0	0	1	1	none	0.0001620607754124
T059	T192	FALSE	FALSE	0	0	1	1	none	6.58014766814e-05
T065	T192	FALSE	FALSE	0	0	1	1	none	0.0001455270868891
T069	T192	FALSE	FALSE	0	0	1	1	none	5.92017519542e-05
T073	T192	FALSE	FALSE	0	0	1	1	none	0.0001615601922442
T075	T192	FALSE	FALSE	0	0	1	1	none	0.0001596811380506
T077	T192	FALSE	FALSE	0	0	1	1	none	0.0001609570744988
T087	T192	FALSE	FALSE	0	0	1	1	none	0.0001579146609556
T095	T192	FALSE	FALSE	0	0	1	1	none	9.3671671339e-05
T099a	T192	FALSE	FALSE	0	0	1	1	none	9.2342867754e-05
T102	T192	FALSE	FALSE	0	0	1	1	none	9.8774351504e-05
T104	T192	FALSE	FALSE	0	0	1	1	none	0.0001477958919626
T105	T192	FALSE	FALSE	0	0	1	1	none	0.0001467624249514
T107	T192	FALSE	FALSE	0	0	1	1	none	9.8774351504e-05
T126	T192	TRUE	TRUE	1	0	1	1	anc	6.911765711e-07
T156	T192	FALSE	FALSE	0	0	1	1	none	0.0001501480220092
T159a	T192	FALSE	FALSE	0	0	1	1	none	0.000156735250281
T182	T192	FALSE	FALSE	0	0	1	1	none	0.0001460299653946
T188	T192	FALSE	FALSE	0	0	1	1	none	0.000149587709178
S002	T223	FALSE	FALSE	0	0	1	1	none	6.86134458101e-05
S007	T223	FALSE	FALSE	0	0	1	1	none	4.37834235287e-05
S021	T223	FALSE	FALSE	0	0	1	1	none	6.74317684394e-05
S024	T223	FALSE	FALSE	0	0	1	1	none	6.78228505231e-05
S025	T223	FALSE	FALSE	0	0	1	1	none	7.24044574365e-05
S026	T223	FALSE	FALSE	0	0	1	1	none	6.71422992049e-05
S038	T223	FALSE	FALSE	0	0	1	1	none	8.9326307795e-06
S039	T223	FALSE	FALSE	0	0	1	1	none	6.89952381995e-05
S040	T223	FALSE	FALSE	0	0	1	1	none	0.0001123199308787
S042	T223	FALSE	FALSE	0	0	1	1	none	6.78228505231e-05
S071	T223	FALSE	FALSE	0	0	1	1	none	0.0001070808238545
S078	T223	FALSE	FALSE	0	0	1	1	none	6.76415949201e-05
S081	T223	FALSE	FALSE	0	0	1	1	none	6.84259682685e-05
S085	T223	FALSE	FALSE	0	0	1	1	none	0.0001048461668931
S087	T223	FALSE	FALSE	0	0	1	1	none	0.0001156164841113
S093	T223	FALSE	FALSE	0	0	1	1	none	9.14177454085e-05
S097	T223	FALSE	FALSE	0	0	1	1	none	6.84814664277e-05
S102	T223	FALSE	FALSE	0	0	1	1	none	0.0001126907641551
S106	T223	FALSE	FALSE	0	0	1	1	none	6.80916479371e-05
S130	T223	FALSE	FALSE	0	0	1	1	none	0.0001142398222937
T009	T223	FALSE	FALSE	0	0	1	1	none	7.61355093441e-05
T010	T223	FALSE	FALSE	0	0	1	1	none	7.65017930787e-05
T013	T223	FALSE	FALSE	0	0	1	1	none	1.51763770494e-05
T014	T223	FALSE	FALSE	0	0	1	1	none	6.79395080116e-05
T020	T223	FALSE	FALSE	0	0	1	1	none	1.16267169285e-05
T021	T223	FALSE	FALSE	0	0	1	1	none	7.91510980711e-05
T028	T223	FALSE	FALSE	0	0	1	1	none	4.67173141041e-05
T035a	T223	FALSE	FALSE	0	0	1	1	none	0.0001148041440951
T035b	T223	FALSE	FALSE	0	0	1	1	none	7.79448625803e-05
T040	T223	FALSE	FALSE	0	0	1	1	none	7.06975253791e-05
T056	T223	FALSE	FALSE	0	0	1	1	none	7.96516812393e-05
T059	T223	FALSE	FALSE	0	0	1	1	none	0.0001180765017283
T065	T223	FALSE	FALSE	0	0	1	1	none	9.0420012452e-06
T069	T223	FALSE	FALSE	0	0	1	1	none	0.0001312364568671
T073	T223	FALSE	FALSE	0	0	1	1	none	7.91510980711e-05
T075	T223	FALSE	FALSE	0	0	1	1	none	7.60658083867e-05
T077	T223	FALSE	FALSE	0	0	1	1	none	7.85479803257e-05
T087	T223	FALSE	FALSE	0	0	1	1	none	7.55055667825e-05
T095	T223	FALSE	FALSE	0	0	1	1	none	0.0001145234870859
T099a	T223	FALSE	FALSE	0	0	1	1	none	0.0001131946835009
T102	T223	FALSE	FALSE	0	0	1	1	none	0.0001196261672509
T104	T223	FALSE	FALSE	0	0	1	1	none	4.94718197987e-05
T105	T223	FALSE	FALSE	0	0	1	1	none	1.02773393075e-05
T107	T223	FALSE	FALSE	0	0	1	1	none	0.0001196261672509
T126	T223	FALSE	FALSE	0	0	1	1	none	0.0001367382432781
T156	T223	FALSE	FALSE	0	0	1	1	none	1.24567008745e-05
T159a	T223	FALSE	FALSE	0	0	1	1	none	7.43261561079e-05
T182	T223	TRUE	TRUE	0	0	1	1	none	2.1892617575e-06
T188	T223	FALSE	FALSE	0	0	1	1	none	5.12636370141e-05
T192	T223	FALSE	FALSE	0	0	1	1	none	0.0001470129916613
S002	T225	FALSE	FALSE	0	0	1	1	none	6.85534918995e-05
S007	T225	FALSE	FALSE	0	0	1	1	none	4.37234696181e-05
S021	T225	FALSE	FALSE	0	0	1	1	none	6.73718145288e-05
S024	T225	FALSE	FALSE	0	0	1	1	none	6.77628966125e-05
S025	T225	FALSE	FALSE	0	0	1	1	none	7.23445035259e-05
S026	T225	FALSE	FALSE	0	0	1	1	none	6.70823452943e-05
S038	T225	FALSE	FALSE	0	0	1	1	none	8.8726768689e-06
S039	T225	FALSE	FALSE	0	0	1	1	none	6.89352842889e-05
S040	T225	FALSE	FALSE	0	0	1	1	none	0.0001122599769681
S042	T225	FALSE	FALSE	0	0	1	1	none	6.77628966125e-05
S071	T225	FALSE	FALSE	0	0	1	1	none	0.0001070208699439
S078	T225	FALSE	FALSE	0	0	1	1	none	6.75816410095e-05
S081	T225	FALSE	FALSE	0	0	1	1	none	6.83660143579e-05
S085	T225	FALSE	FALSE	0	0	1	1	none	0.0001047862129825
S087	T225	FALSE	FALSE	0	0	1	1	none	0.0001155565302007
S093	T225	FALSE	FALSE	0	0	1	1	none	9.13577914979e-05
S097	T225	FALSE	FALSE	0	0	1	1	none	6.84215125171e-05
S102	T225	FALSE	FALSE	0	0	1	1	none	0.0001126308102445
S106	T225	FALSE	FALSE	0	0	1	1	none	6.80316940265e-05
S130	T225	FALSE	FALSE	0	0	1	1	none	0.0001141798683831
T009	T225	FALSE	FALSE	0	0	1	1	none	7.60755554335e-05
T010	T225	FALSE	FALSE	0	0	1	1	none	7.64418391681e-05
T013	T225	FALSE	FALSE	0	0	1	1	none	1.51164231388e-05
T014	T225	FALSE	FALSE	0	0	1	1	none	6.7879554101e-05
T020	T225	FALSE	FALSE	0	0	1	1	none	1.15667630179e-05
T021	T225	FALSE	FALSE	0	0	1	1	none	7.90911441605e-05
T028	T225	FALSE	FALSE	0	0	1	1	none	4.66573601935e-05
T035a	T225	FALSE	FALSE	0	0	1	1	none	0.0001147441901845
T035b	T225	FALSE	FALSE	0	0	1	1	none	7.78849086697e-05
T040	T225	FALSE	FALSE	0	0	1	1	none	7.06375714685e-05
T056	T225	FALSE	FALSE	0	0	1	1	none	7.95917273287e-05
T059	T225	FALSE	FALSE	0	0	1	1	none	0.0001180165478177
T065	T225	FALSE	FALSE	0	0	1	1	none	8.9820473346e-06
T069	T225	FALSE	FALSE	0	0	1	1	none	0.0001311765029565
T073	T225	FALSE	FALSE	0	0	1	1	none	7.90911441605e-05
T075	T225	FALSE	FALSE	0	0	1	1	none	7.60058544761e-05
T077	T225	FALSE	FALSE	0	0	1	1	none	7.84880264151e-05
T087	T225	FALSE	FALSE	0	0	1	1	none	7.54456128719e-05
T095	T225	FALSE	FALSE	0	0	1	1	none	0.0001144635331753
T099a	T225	FALSE	FALSE	0	0	1	1	none	0.0001131347295903
T102	T225	FALSE	FALSE	0	0	1	1	none	0.0001195662133403
T104	T225	FALSE	FALSE	0	0	1	1	none	4.94118658881e-05
T105	T225	FALSE	FALSE	0	0	1	1	none	1.02173853969e-05
T107	T225	FALSE	FALSE	0	0	1	1	none	0.0001195662133403
T126	T225	FALSE	FALSE	0	0	1	1	none	0.0001366782893675
T156	T225	FALSE	FALSE	0	0	1	1	none	8.0199262217e-06
T159a	T225	FALSE	FALSE	0	0	1	1	none	7.42662021973e-05
T182	T225	FALSE	FALSE	0	0	1	1	none	8.2786903493e-06
T188	T225	FALSE	FALSE	0	0	1	1	none	5.12036831035e-05
T192	T225	FALSE	FALSE	0	0	1	1	none	0.0001469530377507
T223	T225	FALSE	FALSE	0	0	1	1	none	9.261716616e-06
S002	T230	FALSE	FALSE	0	0	1	1	none	2.50203712674e-05
S007	T230	FALSE	FALSE	0	0	1	1	none	7.28783962768e-05
S021	T230	FALSE	FALSE	0	0	1	1	none	2.38386938967e-05
S024	T230	FALSE	FALSE	0	0	1	1	none	2.42297759804e-05
S025	T230	FALSE	FALSE	0	0	1	1	none	2.7605147403e-05
S026	T230	FALSE	FALSE	0	0	1	1	none	1.56929591134e-05
S038	T230	FALSE	FALSE	0	0	1	1	none	7.61886170076e-05
S039	T230	FALSE	FALSE	0	0	1	1	none	2.54021636568e-05
S040	T230	FALSE	FALSE	0	0	1	1	none	0.000125499925636
S042	T230	FALSE	FALSE	0	0	1	1	none	2.42297759804e-05
S071	T230	FALSE	FALSE	0	0	1	1	none	0.0001202608186118
S078	T230	FALSE	FALSE	0	0	1	1	none	2.40485203774e-05
S081	T230	FALSE	FALSE	0	0	1	1	none	2.48328937258e-05
S085	T230	FALSE	FALSE	0	0	1	1	none	0.0001180261616504
S087	T230	FALSE	FALSE	0	0	1	1	none	0.0001287964788686
S093	T230	FALSE	FALSE	0	0	1	1	none	0.0001045977401658
S097	T230	FALSE	FALSE	0	0	1	1	none	2.36821563942e-05
S102	T230	FALSE	FALSE	0	0	1	1	none	0.0001258707589124
S106	T230	FALSE	FALSE	0	0	1	1	none	2.44985733944e-05
S130	T230	FALSE	FALSE	0	0	1	1	none	0.000127419817051
T009	T230	TRUE	TRUE	0	0	1	1	none	2.8546183922e-06
T010	T230	FALSE	FALSE	0	0	1	1	none	4.4271376176e-06
T013	T230	FALSE	FALSE	0	0	1	1	none	8.24323632775e-05
T014	T230	FALSE	FALSE	0	0	1	1	none	2.43464334689e-05
T020	T230	FALSE	FALSE	0	0	1	1	none	7.88827031566e-05
T021	T230	TRUE	TRUE	0	0	1	1	none	3.4577361376e-06
T028	T230	FALSE	FALSE	0	0	1	1	none	7.58122868522e-05
T035a	T230	FALSE	FALSE	0	0	1	1	none	0.0001279841388524
T035b	T230	TRUE	TRUE	0	0	1	1	none	2.2515006468e-06
T040	T230	FALSE	FALSE	0	0	1	1	none	2.71044508364e-05
T056	T230	FALSE	FALSE	0	0	1	1	none	6.3707902874e-06
T059	T230	FALSE	FALSE	0	0	1	1	none	0.0001312564964856
T065	T230	FALSE	FALSE	0	0	1	1	none	7.62979874733e-05
T069	T230	FALSE	FALSE	0	0	1	1	none	0.0001444164516244
T073	T230	TRUE	TRUE	0	0	1	1	none	3.4577361376e-06
T075	T230	FALSE	FALSE	0	0	1	1	none	9.04520386348e-05
T077	T230	TRUE	TRUE	0	0	1	1	none	2.8546183922e-06
T087	T230	FALSE	FALSE	0	0	1	1	none	5.843382303e-06
T095	T230	FALSE	FALSE	0	0	1	1	none	0.0001277034818432
T099a	T230	FALSE	FALSE	0	0	1	1	none	0.0001263746782582
T102	T230	FALSE	FALSE	0	0	1	1	none	0.0001328061620082
T104	T230	FALSE	FALSE	0	0	1	1	none	7.85667925468e-05
T105	T230	FALSE	FALSE	0	0	1	1	none	7.75333255356e-05
T107	T230	FALSE	FALSE	0	0	1	1	none	0.0001328061620082
T126	T230	FALSE	FALSE	0	0	1	1	none	0.0001499182380354
T156	T230	FALSE	FALSE	0	0	1	1	none	8.09189225934e-05
T159a	T230	TRUE	TRUE	1	0	1	1	anc	2.8546183922e-06
T182	T230	FALSE	FALSE	0	0	1	1	none	7.68008659788e-05
T188	T230	FALSE	FALSE	0	0	1	1	none	8.03586097622e-05
T192	T230	FALSE	FALSE	0	0	1	1	none	0.0001601929864186
T223	T230	FALSE	FALSE	0	0	1	1	none	7.77838922455e-05
T225	T230	FALSE	FALSE	0	0	1	1	none	7.77239383349e-05
S002	T232	TRUE	TRUE	0	0	1	1	none	0.0001401696091429
S007	T232	TRUE	TRUE	0	0	1	1	none	0.0001312545648523
S021	T232	TRUE	TRUE	0	0	1	1	none	0.0001389879317722
S024	T232	TRUE	TRUE	0	0	1	1	none	0.0001393790138559
S025	T232	TRUE	TRUE	0	0	1	1	none	0.0001439606207693
S026	T232	TRUE	TRUE	0	0	1	1	none	0.0001386984625377
S038	T232	TRUE	TRUE	0	0	1	1	none	0.0001345647855831
S039	T232	TRUE	TRUE	0	0	1	1	none	0.0001405514015323
S040	T232	TRUE	TRUE	0	0	1	1	none	4.91919749915e-05
S042	T232	TRUE	TRUE	0	0	1	1	none	0.0001393790138559
S071	T232	TRUE	TRUE	0	0	1	1	none	3.02854724573e-05
S078	T232	TRUE	TRUE	0	0	1	1	none	0.0001391977582529
S081	T232	TRUE	TRUE	0	0	1	1	none	0.0001399821316013
S085	T232	TRUE	TRUE	0	0	1	1	none	7.31414203059e-05
S087	T232	TRUE	TRUE	0	0	1	1	none	8.39117375241e-05
S093	T232	TRUE	TRUE	0	0	1	1	none	5.97129988213e-05
S097	T232	TRUE	TRUE	0	0	1	1	none	0.0001400376297605
S102	T232	TRUE	TRUE	0	0	1	1	none	4.95628082679e-05
S106	T232	TRUE	TRUE	0	0	1	1	none	0.0001396478112699
S130	T232	TRUE	TRUE	0	0	1	1	none	8.25350757065e-05
T009	T232	FALSE	FALSE	0	0	1	1	none	0.0001476916726769
T010	T232	FALSE	FALSE	0	0	1	1	none	0.0001480579564115
T013	T232	FALSE	FALSE	0	0	1	1	none	0.000140808531853
T014	T232	TRUE	TRUE	0	0	1	1	none	0.0001394956713444
T020	T232	TRUE	TRUE	0	0	1	1	none	0.0001372588717321
T021	T232	FALSE	FALSE	0	0	1	1	none	0.0001507072614039
T028	T232	TRUE	TRUE	0	0	1	1	none	0.0001341884554277
T035a	T232	TRUE	TRUE	0	0	1	1	none	8.30993975079e-05
T035b	T232	FALSE	FALSE	0	0	1	1	none	0.0001495010259131
T040	T232	TRUE	TRUE	0	0	1	1	none	0.0001422536887119
T056	T232	FALSE	FALSE	0	0	1	1	none	0.0001512078445721
T059	T232	TRUE	TRUE	0	0	1	1	none	5.49485458411e-05
T065	T232	TRUE	TRUE	0	0	1	1	none	0.0001346741560488
T069	T232	TRUE	TRUE	0	0	1	1	none	4.83488211139e-05
T073	T232	FALSE	FALSE	0	0	1	1	none	0.0001507072614039
T075	T232	TRUE	TRUE	0	0	1	1	none	0.0001488282072103
T077	T232	FALSE	FALSE	0	0	1	1	none	0.0001501041436585
T087	T232	TRUE	TRUE	0	0	1	1	none	0.0001470617301153
T095	T232	TRUE	TRUE	0	0	1	1	none	8.28187404987e-05
T099a	T232	TRUE	TRUE	0	0	1	1	none	8.14899369137e-05
T102	T232	FALSE	FALSE	0	0	1	1	none	8.79214206637e-05
T104	T232	FALSE	FALSE	0	0	1	1	none	0.0001369429611223
T105	T232	FALSE	FALSE	0	0	1	1	none	0.0001359094941111
T107	T232	FALSE	FALSE	0	0	1	1	none	8.79214206637e-05
T126	T232	TRUE	TRUE	0	0	1	1	none	2.3619761849e-06
T156	T232	FALSE	FALSE	0	0	1	1	none	0.0001392950911689
T159a	T232	TRUE	TRUE	0	0	1	1	none	0.0001458823194407
T182	T232	FALSE	FALSE	0	0	1	1	none	0.0001351770345543
T188	T232	TRUE	TRUE	0	0	1	1	none	0.0001387347783377
T192	T232	FALSE	FALSE	0	0	1	1	none	1.26367245681e-05
T223	T232	FALSE	FALSE	0	0	1	1	none	0.000136160060821
T225	T232	FALSE	FALSE	0	0	1	1	none	0.0001361001069104
T230	T232	FALSE	FALSE	0	0	1	1	none	0.0001493400555783
S002	T241	FALSE	FALSE	0	0	1	1	none	8.31185461823e-05
S007	T241	FALSE	FALSE	0	0	1	1	none	5.82885239009e-05
S021	T241	FALSE	FALSE	0	0	1	1	none	8.19368688116e-05
S024	T241	FALSE	FALSE	0	0	1	1	none	8.23279508953e-05
S025	T241	FALSE	FALSE	0	0	1	1	none	8.69095578087e-05
S026	T241	FALSE	FALSE	0	0	1	1	none	8.16473995771e-05
S038	T241	FALSE	FALSE	0	0	1	1	none	2.17530854941e-05
S039	T241	FALSE	FALSE	0	0	1	1	none	8.35003385717e-05
S040	T241	FALSE	FALSE	0	0	1	1	none	0.0001268250312509
S042	T241	FALSE	FALSE	0	0	1	1	none	8.23279508953e-05
S071	T241	FALSE	FALSE	0	0	1	1	none	0.0001215859242267
S078	T241	FALSE	FALSE	0	0	1	1	none	8.21466952923e-05
S081	T241	FALSE	FALSE	0	0	1	1	none	8.29310686407e-05
S085	T241	FALSE	FALSE	0	0	1	1	none	0.0001193512672653
S087	T241	FALSE	FALSE	0	0	1	1	none	0.0001301215844835
S093	T241	FALSE	FALSE	0	0	1	1	none	0.0001059228457807
S097	T241	FALSE	FALSE	0	0	1	1	none	8.29865667999e-05
S102	T241	FALSE	FALSE	0	0	1	1	none	0.0001271958645273
S106	T241	FALSE	FALSE	0	0	1	1	none	8.25967483093e-05
S130	T241	FALSE	FALSE	0	0	1	1	none	0.0001287449226659
T009	T241	FALSE	FALSE	0	0	1	1	none	9.06406097163e-05
T010	T241	FALSE	FALSE	0	0	1	1	none	9.10068934509e-05
T013	T241	FALSE	FALSE	0	0	1	1	none	1.46815713034e-05
T014	T241	FALSE	FALSE	0	0	1	1	none	8.24446083838e-05
T020	T241	FALSE	FALSE	0	0	1	1	none	2.44471716431e-05
T021	T241	FALSE	FALSE	0	0	1	1	none	9.36561984433e-05
T028	T241	FALSE	FALSE	0	0	1	1	none	6.12224144763e-05
T035a	T241	FALSE	FALSE	0	0	1	1	none	0.0001293092444673
T035b	T241	FALSE	FALSE	0	0	1	1	none	9.24499629525e-05
T040	T241	FALSE	FALSE	0	0	1	1	none	8.52026257513e-05
T056	T241	FALSE	FALSE	0	0	1	1	none	9.41567816115e-05
T059	T241	FALSE	FALSE	0	0	1	1	none	0.0001325816021005
T065	T241	FALSE	FALSE	0	0	1	1	none	1.71972406352e-05
T069	T241	FALSE	FALSE	0	0	1	1	none	0.0001457415572393
T073	T241	FALSE	FALSE	0	0	1	1	none	9.36561984433e-05
T075	T241	FALSE	FALSE	0	0	1	1	none	9.05709087589e-05
T077	T241	FALSE	FALSE	0	0	1	1	none	9.30530806979e-05
T087	T241	FALSE	FALSE	0	0	1	1	none	9.00106671547e-05
T095	T241	FALSE	FALSE	0	0	1	1	none	0.0001290285874581
T099a	T241	FALSE	FALSE	0	0	1	1	none	0.0001276997838731
T102	T241	FALSE	FALSE	0	0	1	1	none	0.0001341312676231
T104	T241	FALSE	FALSE	0	0	1	1	none	6.39769201709e-05
T105	T241	FALSE	FALSE	0	0	1	1	none	1.84325786975e-05
T107	T241	FALSE	FALSE	0	0	1	1	none	0.0001341312676231
T126	T241	FALSE	FALSE	0	0	1	1	none	0.0001512433436503
T156	T241	FALSE	FALSE	0	0	1	1	none	2.81680367375e-05
T159a	T241	FALSE	FALSE	0	0	1	1	none	8.88312564801e-05
T182	T241	FALSE	FALSE	0	0	1	1	none	2.40499801229e-05
T188	T241	FALSE	FALSE	0	0	1	1	none	6.57687373863e-05
T192	T241	FALSE	FALSE	0	0	1	1	none	0.0001615180920335
T223	T241	FALSE	FALSE	0	0	1	1	none	2.50330063896e-05
T225	T241	FALSE	FALSE	0	0	1	1	none	2.4973052479e-05
T230	T241	FALSE	FALSE	0	0	1	1	none	9.22889926177e-05
T232	T241	FALSE	FALSE	0	0	1	1	none	0.0001506651611932
S002	T270	FALSE	FALSE	0	0	1	1	none	0.0001413758446337
S007	T270	FALSE	FALSE	0	0	1	1	none	0.0001324608003431
S021	T270	FALSE	FALSE	0	0	1	1	none	0.000140194167263
S024	T270	FALSE	FALSE	0	0	1	1	none	0.0001405852493467
S025	T270	FALSE	FALSE	0	0	1	1	none	0.0001451668562601
S026	T270	FALSE	FALSE	0	0	1	1	none	0.0001399046980285
S038	T270	FALSE	FALSE	0	0	1	1	none	0.0001357710210739
S039	T270	FALSE	FALSE	0	0	1	1	none	0.0001417576370231
S040	T270	FALSE	FALSE	0	0	1	1	none	5.03982104823e-05
S042	T270	FALSE	FALSE	0	0	1	1	none	0.0001405852493467
S071	T270	FALSE	FALSE	0	0	1	1	none	3.14917079481e-05
S078	T270	FALSE	FALSE	0	0	1	1	none	0.0001404039937437
S081	T270	FALSE	FALSE	0	0	1	1	none	0.0001411883670921
S085	T270	FALSE	FALSE	0	0	1	1	none	7.43476557967e-05
S087	T270	FALSE	FALSE	0	0	1	1	none	8.51179730149e-05
S093	T270	FALSE	FALSE	0	0	1	1	none	6.09192343121e-05
S097	T270	FALSE	FALSE	0	0	1	1	none	0.0001412438652513
S102	T270	FALSE	FALSE	0	0	1	1	none	5.07690437587e-05
S106	T270	FALSE	FALSE	0	0	1	1	none	0.0001408540467607
S130	T270	FALSE	FALSE	0	0	1	1	none	8.37413111973e-05
T009	T270	FALSE	FALSE	0	0	1	1	none	0.0001488979081677
T010	T270	FALSE	FALSE	0	0	1	1	none	0.0001492641919023
T013	T270	FALSE	FALSE	0	0	1	1	none	0.0001420147673438
T014	T270	FALSE	FALSE	0	0	1	1	none	0.0001407019068352
T020	T270	FALSE	FALSE	0	0	1	1	none	0.0001384651072229
T021	T270	FALSE	FALSE	0	0	1	1	none	0.0001519134968947
T028	T270	FALSE	FALSE	0	0	1	1	none	0.0001353946909185
T035a	T270	FALSE	FALSE	0	0	1	1	none	8.43056329987e-05
T035b	T270	FALSE	FALSE	0	0	1	1	none	0.0001507072614039
T040	T270	FALSE	FALSE	0	0	1	1	none	0.0001434599242027
T056	T270	FALSE	FALSE	0	0	1	1	none	0.0001524140800629
T059	T270	FALSE	FALSE	0	0	1	1	none	5.61547813319e-05
T065	T270	FALSE	FALSE	0	0	1	1	none	0.0001358803915396
T069	T270	FALSE	FALSE	0	0	1	1	none	4.95550566047e-05
T073	T270	FALSE	FALSE	0	0	1	1	none	0.0001519134968947
T075	T270	FALSE	FALSE	0	0	1	1	none	0.0001500344427011
T077	T270	FALSE	FALSE	0	0	1	1	none	0.0001513103791493
T087	T270	FALSE	FALSE	0	0	1	1	none	0.0001482679656061
T095	T270	FALSE	FALSE	0	0	1	1	none	8.40249759895e-05
T099a	T270	FALSE	FALSE	0	0	1	1	none	8.26961724045e-05
T102	T270	FALSE	FALSE	0	0	1	1	none	8.91276561545e-05
T104	T270	FALSE	FALSE	0	0	1	1	none	0.0001381491966131
T105	T270	FALSE	FALSE	0	0	1	1	none	0.0001371157296019
T107	T270	FALSE	FALSE	0	0	1	1	none	8.91276561545e-05
T126	T270	FALSE	FALSE	0	0	1	1	none	3.5682116757e-06
T156	T270	FALSE	FALSE	0	0	1	1	none	0.0001405013266597
T159a	T270	FALSE	FALSE	0	0	1	1	none	0.0001470885549315
T182	T270	FALSE	FALSE	0	0	1	1	none	0.0001363832700451
T188	T270	FALSE	FALSE	0	0	1	1	none	0.0001399410138285
T192	T270	FALSE	FALSE	0	0	1	1	none	1.38429600589e-05
T223	T270	FALSE	FALSE	0	0	1	1	none	0.0001373662963118
T225	T270	FALSE	FALSE	0	0	1	1	none	0.0001373063424012
T230	T270	FALSE	FALSE	0	0	1	1	none	0.0001505462910691
T232	T270	TRUE	TRUE	1	0	1	1	anc	6.031177454e-07
T241	T270	FALSE	FALSE	0	0	1	1	none	0.000151871396684
S002	T271b	FALSE	FALSE	0	0	1	1	none	7.3996082609e-05
S007	T271b	FALSE	FALSE	0	0	1	1	none	4.91660603276e-05
S021	T271b	FALSE	FALSE	0	0	1	1	none	7.28144052383e-05
S024	T271b	FALSE	FALSE	0	0	1	1	none	7.3205487322e-05
S025	T271b	FALSE	FALSE	0	0	1	1	none	7.77870942354e-05
S026	T271b	FALSE	FALSE	0	0	1	1	none	7.25249360038e-05
S038	T271b	FALSE	FALSE	0	0	1	1	none	1.43152675784e-05
S039	T271b	FALSE	FALSE	0	0	1	1	none	7.43778749984e-05
S040	T271b	FALSE	FALSE	0	0	1	1	none	0.0001177025676776
S042	T271b	FALSE	FALSE	0	0	1	1	none	7.3205487322e-05
S071	T271b	FALSE	FALSE	0	0	1	1	none	0.0001124634606534
S078	T271b	FALSE	FALSE	0	0	1	1	none	7.3024231719e-05
S081	T271b	FALSE	FALSE	0	0	1	1	none	7.38086050674e-05
S085	T271b	FALSE	FALSE	0	0	1	1	none	0.000110228803692
S087	T271b	FALSE	FALSE	0	0	1	1	none	0.0001209991209102
S093	T271b	FALSE	FALSE	0	0	1	1	none	9.68003822074e-05
S097	T271b	FALSE	FALSE	0	0	1	1	none	7.38641032266e-05
S102	T271b	FALSE	FALSE	0	0	1	1	none	0.000118073400954
S106	T271b	FALSE	FALSE	0	0	1	1	none	7.3474284736e-05
S130	T271b	FALSE	FALSE	0	0	1	1	none	0.0001196224590926
T009	T271b	FALSE	FALSE	0	0	1	1	none	8.1518146143e-05
T010	T271b	FALSE	FALSE	0	0	1	1	none	8.18844298776e-05
T013	T271b	FALSE	FALSE	0	0	1	1	none	2.05590138483e-05
T014	T271b	FALSE	FALSE	0	0	1	1	none	7.33221448105e-05
T020	T271b	FALSE	FALSE	0	0	1	1	none	1.70093537274e-05
T021	T271b	FALSE	FALSE	0	0	1	1	none	8.453373487e-05
T028	T271b	FALSE	FALSE	0	0	1	1	none	5.2099950903e-05
T035a	T271b	FALSE	FALSE	0	0	1	1	none	0.000120186780894
T035b	T271b	FALSE	FALSE	0	0	1	1	none	8.33274993792e-05
T040	T271b	FALSE	FALSE	0	0	1	1	none	7.6080162178e-05
T056	T271b	FALSE	FALSE	0	0	1	1	none	8.50343180382e-05
T059	T271b	FALSE	FALSE	0	0	1	1	none	0.0001234591385272
T065	T271b	FALSE	FALSE	0	0	1	1	none	1.44246380441e-05
T069	T271b	FALSE	FALSE	0	0	1	1	none	0.000136619093666
T073	T271b	FALSE	FALSE	0	0	1	1	none	8.453373487e-05
T075	T271b	FALSE	FALSE	0	0	1	1	none	8.14484451856e-05
T077	T271b	FALSE	FALSE	0	0	1	1	none	8.39306171246e-05
T087	T271b	FALSE	FALSE	0	0	1	1	none	8.08882035814e-05
T095	T271b	FALSE	FALSE	0	0	1	1	none	0.0001199061238848
T099a	T271b	FALSE	FALSE	0	0	1	1	none	0.0001185773202998
T102	T271b	FALSE	FALSE	0	0	1	1	none	0.0001250088040498
T104	T271b	FALSE	FALSE	0	0	1	1	none	5.48544565976e-05
T105	T271b	FALSE	FALSE	0	0	1	1	none	1.56599761064e-05
T107	T271b	FALSE	FALSE	0	0	1	1	none	0.0001250088040498
T126	T271b	FALSE	FALSE	0	0	1	1	none	0.000142120880077
T156	T271b	FALSE	FALSE	0	0	1	1	none	1.34625169312e-05
T159a	T271b	FALSE	FALSE	0	0	1	1	none	7.97087929068e-05
T182	T271b	FALSE	FALSE	0	0	1	1	none	1.37212810588e-05
T188	T271b	FALSE	FALSE	0	0	1	1	none	5.6646273813e-05
T192	T271b	FALSE	FALSE	0	0	1	1	none	0.0001523956284602
T223	T271b	FALSE	FALSE	0	0	1	1	none	1.47043073255e-05
T225	T271b	FALSE	FALSE	0	0	1	1	none	6.6488262003e-06
T230	T271b	FALSE	FALSE	0	0	1	1	none	8.31665290444e-05
T232	T271b	FALSE	FALSE	0	0	1	1	none	0.0001415426976199
T241	T271b	FALSE	FALSE	0	0	1	1	none	3.04156431885e-05
T270	T271b	FALSE	FALSE	0	0	1	1	none	0.0001427489331107
S002	T301	FALSE	FALSE	0	0	1	1	none	0.0001502479205194
S007	T301	FALSE	FALSE	0	0	1	1	none	0.0001413328762288
S021	T301	FALSE	FALSE	0	0	1	1	none	0.0001490662431487
S024	T301	FALSE	FALSE	0	0	1	1	none	0.0001494573252324
S025	T301	FALSE	FALSE	0	0	1	1	none	0.0001540389321458
S026	T301	FALSE	FALSE	0	0	1	1	none	0.0001487767739142
S038	T301	FALSE	FALSE	0	0	1	1	none	0.0001446430969596
S039	T301	FALSE	FALSE	0	0	1	1	none	0.0001506297129088
S040	T301	FALSE	FALSE	0	0	1	1	none	5.9270286368e-05
S042	T301	FALSE	FALSE	0	0	1	1	none	0.0001494573252324
S071	T301	FALSE	FALSE	0	0	1	1	none	4.03637838338e-05
S078	T301	FALSE	FALSE	0	0	1	1	none	0.0001492760696294
S081	T301	FALSE	FALSE	0	0	1	1	none	0.0001500604429778
S085	T301	FALSE	FALSE	0	0	1	1	none	8.32197316824e-05
S087	T301	FALSE	FALSE	0	0	1	1	none	9.39900489006e-05
S093	T301	FALSE	FALSE	0	0	1	1	none	6.97913101978e-05
S097	T301	FALSE	FALSE	0	0	1	1	none	0.000150115941137
S102	T301	FALSE	FALSE	0	0	1	1	none	5.96411196444e-05
S106	T301	FALSE	FALSE	0	0	1	1	none	0.0001497261226464
S130	T301	FALSE	FALSE	0	0	1	1	none	9.2613387083e-05
T009	T301	FALSE	FALSE	0	0	1	1	none	0.0001577699840534
T010	T301	FALSE	FALSE	0	0	1	1	none	0.000158136267788
T013	T301	FALSE	FALSE	0	0	1	1	none	0.0001508868432295
T014	T301	FALSE	FALSE	0	0	1	1	none	0.0001495739827209
T020	T301	FALSE	FALSE	0	0	1	1	none	0.0001473371831086
T021	T301	FALSE	FALSE	0	0	1	1	none	0.0001607855727804
T028	T301	FALSE	FALSE	0	0	1	1	none	0.0001442667668042
T035a	T301	FALSE	FALSE	0	0	1	1	none	9.31777088844e-05
T035b	T301	FALSE	FALSE	0	0	1	1	none	0.0001595793372896
T040	T301	FALSE	FALSE	0	0	1	1	none	0.0001523320000884
T056	T301	FALSE	FALSE	0	0	1	1	none	0.0001612861559486
T059	T301	FALSE	FALSE	0	0	1	1	none	6.50268572176e-05
T065	T301	FALSE	FALSE	0	0	1	1	none	0.0001447524674253
T069	T301	FALSE	FALSE	0	0	1	1	none	5.84271324904e-05
T073	T301	FALSE	FALSE	0	0	1	1	none	0.0001607855727804
T075	T301	FALSE	FALSE	0	0	1	1	none	0.0001589065185868
T077	T301	FALSE	FALSE	0	0	1	1	none	0.000160182455035
T087	T301	FALSE	FALSE	0	0	1	1	none	0.0001571400414918
T095	T301	FALSE	FALSE	0	0	1	1	none	9.28970518752e-05
T099a	T301	FALSE	FALSE	0	0	1	1	none	9.15682482902e-05
T102	T301	FALSE	FALSE	0	0	1	1	none	9.79997320402e-05
T104	T301	FALSE	FALSE	0	0	1	1	none	0.0001470212724988
T105	T301	FALSE	FALSE	0	0	1	1	none	0.0001459878054876
T107	T301	FALSE	FALSE	0	0	1	1	none	9.79997320402e-05
T126	T301	FALSE	FALSE	1	0	1	1	anc	3.0822936402e-06
T156	T301	FALSE	FALSE	0	0	1	1	none	0.0001493734025454
T159a	T301	FALSE	FALSE	0	0	1	1	none	0.0001559606308172
T182	T301	FALSE	FALSE	0	0	1	1	none	0.0001452553459308
T188	T301	FALSE	FALSE	0	0	1	1	none	0.0001488130897142
T192	T301	FALSE	FALSE	0	0	1	1	none	1.47579658078e-05
T223	T301	FALSE	FALSE	0	0	1	1	none	0.0001462383721975
T225	T301	FALSE	FALSE	0	0	1	1	none	0.0001461784182869
T230	T301	FALSE	FALSE	0	0	1	1	none	0.0001594183669548
T232	T301	FALSE	FALSE	0	0	1	1	none	1.18621051043e-05
T241	T301	FALSE	FALSE	0	0	1	1	none	0.0001607434725697
T270	T301	FALSE	FALSE	0	0	1	1	none	1.30683405951e-05
T271b	T301	FALSE	FALSE	0	0	1	1	none	0.0001516210089964
S002	T303	FALSE	FALSE	0	0	1	1	none	0.0001501615405291
S007	T303	FALSE	FALSE	0	0	1	1	none	0.0001412464962385
S021	T303	FALSE	FALSE	0	0	1	1	none	0.0001489798631584
S024	T303	FALSE	FALSE	0	0	1	1	none	0.0001493709452421
S025	T303	FALSE	FALSE	0	0	1	1	none	0.0001539525521555
S026	T303	FALSE	FALSE	0	0	1	1	none	0.0001486903939239
S038	T303	FALSE	FALSE	0	0	1	1	none	0.0001445567169693
S039	T303	FALSE	FALSE	0	0	1	1	none	0.0001505433329185
S040	T303	FALSE	FALSE	0	0	1	1	none	5.91839063777e-05
S042	T303	FALSE	FALSE	0	0	1	1	none	0.0001493709452421
S071	T303	FALSE	FALSE	0	0	1	1	none	4.02774038435e-05
S078	T303	FALSE	FALSE	0	0	1	1	none	0.0001491896896391
S081	T303	FALSE	FALSE	0	0	1	1	none	0.0001499740629875
S085	T303	FALSE	FALSE	0	0	1	1	none	8.31333516921e-05
S087	T303	FALSE	FALSE	0	0	1	1	none	9.39036689103e-05
S093	T303	FALSE	FALSE	0	0	1	1	none	6.97049302075e-05
S097	T303	FALSE	FALSE	0	0	1	1	none	0.0001500295611467
S102	T303	FALSE	FALSE	0	0	1	1	none	5.95547396541e-05
S106	T303	FALSE	FALSE	0	0	1	1	none	0.0001496397426561
S130	T303	FALSE	FALSE	0	0	1	1	none	9.25270070927e-05
T009	T303	FALSE	FALSE	0	0	1	1	none	0.0001576836040631
T010	T303	FALSE	FALSE	0	0	1	1	none	0.0001580498877977
T013	T303	FALSE	FALSE	0	0	1	1	none	0.0001508004632392
T014	T303	FALSE	FALSE	0	0	1	1	none	0.0001494876027306
T020	T303	FALSE	FALSE	0	0	1	1	none	0.0001472508031183
T021	T303	FALSE	FALSE	0	0	1	1	none	0.0001606991927901
T028	T303	FALSE	FALSE	0	0	1	1	none	0.0001441803868139
T035a	T303	FALSE	FALSE	0	0	1	1	none	9.30913288941e-05
T035b	T303	FALSE	FALSE	0	0	1	1	none	0.0001594929572993
T040	T303	FALSE	FALSE	0	0	1	1	none	0.0001522456200981
T056	T303	FALSE	FALSE	0	0	1	1	none	0.0001611997759583
T059	T303	FALSE	FALSE	0	0	1	1	none	6.49404772273e-05
T065	T303	FALSE	FALSE	0	0	1	1	none	0.000144666087435
T069	T303	FALSE	FALSE	0	0	1	1	none	5.83407525001e-05
T073	T303	FALSE	FALSE	0	0	1	1	none	0.0001606991927901
T075	T303	FALSE	FALSE	0	0	1	1	none	0.0001588201385965
T077	T303	FALSE	FALSE	0	0	1	1	none	0.0001600960750447
T087	T303	FALSE	FALSE	0	0	1	1	none	0.0001570536615015
T095	T303	FALSE	FALSE	0	0	1	1	none	9.28106718849e-05
T099a	T303	FALSE	FALSE	0	0	1	1	none	9.14818682999e-05
T102	T303	FALSE	FALSE	0	0	1	1	none	9.79133520499e-05
T104	T303	FALSE	FALSE	0	0	1	1	none	0.0001469348925085
T105	T303	FALSE	FALSE	0	0	1	1	none	0.0001459014254973
T107	T303	FALSE	FALSE	0	0	1	1	none	9.79133520499e-05
T126	T303	FALSE	FALSE	1	0	1	1	anc	4.4928222001e-06
T156	T303	FALSE	FALSE	0	0	1	1	none	0.0001492870225551
T159a	T303	FALSE	FALSE	0	0	1	1	none	0.0001558742508269
T182	T303	FALSE	FALSE	0	0	1	1	none	0.0001451689659405
T188	T303	FALSE	FALSE	0	0	1	1	none	0.0001487267097239
T192	T303	FALSE	FALSE	0	0	1	1	none	1.34653503267e-05
T223	T303	FALSE	FALSE	0	0	1	1	none	0.0001461519922072
T225	T303	FALSE	FALSE	0	0	1	1	none	0.0001460920382966
T230	T303	FALSE	FALSE	0	0	1	1	none	0.0001593319869645
T232	T303	FALSE	FALSE	0	0	1	1	none	1.1775725114e-05
T241	T303	FALSE	FALSE	0	0	1	1	none	0.0001606570925794
T270	T303	FALSE	FALSE	0	0	1	1	none	1.29819606048e-05
T271b	T303	FALSE	FALSE	0	0	1	1	none	0.0001515346290061
T301	T303	FALSE	FALSE	0	0	1	1	none	1.38969663537e-05
S002	T322	FALSE	FALSE	0	0	1	1	none	7.85453505075e-05
S007	T322	FALSE	FALSE	0	0	1	1	none	5.37153282261e-05
S021	T322	FALSE	FALSE	0	0	1	1	none	7.73636731368e-05
S024	T322	FALSE	FALSE	0	0	1	1	none	7.77547552205e-05
S025	T322	FALSE	FALSE	0	0	1	1	none	8.23363621339e-05
S026	T322	FALSE	FALSE	0	0	1	1	none	7.70742039023e-05
S038	T322	FALSE	FALSE	0	0	1	1	none	1.71798898193e-05
S039	T322	FALSE	FALSE	0	0	1	1	none	7.89271428969e-05
S040	T322	FALSE	FALSE	0	0	1	1	none	0.0001222518355761
S042	T322	FALSE	FALSE	0	0	1	1	none	7.77547552205e-05
S071	T322	FALSE	FALSE	0	0	1	1	none	0.0001170127285519
S078	T322	FALSE	FALSE	0	0	1	1	none	7.75734996175e-05
S081	T322	FALSE	FALSE	0	0	1	1	none	7.83578729659e-05
S085	T322	FALSE	FALSE	0	0	1	1	none	0.0001147780715905
S087	T322	FALSE	FALSE	0	0	1	1	none	0.0001255483888087
S093	T322	FALSE	FALSE	0	0	1	1	none	0.0001013496501059
S097	T322	FALSE	FALSE	0	0	1	1	none	7.84133711251e-05
S102	T322	FALSE	FALSE	0	0	1	1	none	0.0001226226688525
S106	T322	FALSE	FALSE	0	0	1	1	none	7.80235526345e-05
S130	T322	FALSE	FALSE	0	0	1	1	none	0.0001241717269911
T009	T322	FALSE	FALSE	0	0	1	1	none	8.60674140415e-05
T010	T322	FALSE	FALSE	0	0	1	1	none	8.64336977761e-05
T013	T322	FALSE	FALSE	0	0	1	1	none	1.01083756286e-05
T014	T322	FALSE	FALSE	0	0	1	1	none	7.7871412709e-05
T020	T322	FALSE	FALSE	0	0	1	1	none	1.98739759683e-05
T021	T322	FALSE	FALSE	0	0	1	1	none	8.90830027685e-05
T028	T322	FALSE	FALSE	0	0	1	1	none	5.66492188015e-05
T035a	T322	FALSE	FALSE	0	0	1	1	none	0.0001247360487925
T035b	T322	FALSE	FALSE	0	0	1	1	none	8.78767672777e-05
T040	T322	FALSE	FALSE	0	0	1	1	none	8.06294300765e-05
T056	T322	FALSE	FALSE	0	0	1	1	none	8.95835859367e-05
T059	T322	FALSE	FALSE	0	0	1	1	none	0.0001280084064257
T065	T322	FALSE	FALSE	0	0	1	1	none	1.26240449604e-05
T069	T322	FALSE	FALSE	0	0	1	1	none	0.0001411683615645
T073	T322	FALSE	FALSE	0	0	1	1	none	8.90830027685e-05
T075	T322	FALSE	FALSE	0	0	1	1	none	8.59977130841e-05
T077	T322	FALSE	FALSE	0	0	1	1	none	8.84798850231e-05
T087	T322	FALSE	FALSE	0	0	1	1	none	8.54374714799e-05
T095	T322	FALSE	FALSE	0	0	1	1	none	0.0001244553917833
T099a	T322	FALSE	FALSE	0	0	1	1	none	0.0001231265881983
T102	T322	FALSE	FALSE	0	0	1	1	none	0.0001295580719483
T104	T322	FALSE	FALSE	0	0	1	1	none	5.94037244961e-05
T105	T322	FALSE	FALSE	0	0	1	1	none	1.38593830227e-05
T107	T322	FALSE	FALSE	0	0	1	1	none	0.0001295580719483
T126	T322	FALSE	FALSE	0	0	1	1	none	0.0001466701479755
T156	T322	FALSE	FALSE	0	0	1	1	none	2.35948410627e-05
T159a	T322	FALSE	FALSE	0	0	1	1	none	8.42580608053e-05
T182	T322	FALSE	FALSE	0	0	1	1	none	1.94767844481e-05
T188	T322	FALSE	FALSE	0	0	1	1	none	6.11955417115e-05
T192	T322	FALSE	FALSE	0	0	1	1	none	0.0001569448963587
T223	T322	FALSE	FALSE	0	0	1	1	none	2.04598107148e-05
T225	T322	FALSE	FALSE	0	0	1	1	none	2.03998568042e-05
T230	T322	FALSE	FALSE	0	0	1	1	none	8.77157969429e-05
T232	T322	FALSE	FALSE	0	0	1	1	none	0.0001460919655184
T241	T322	FALSE	FALSE	0	0	1	1	none	7.2396668388e-06
T270	T322	FALSE	FALSE	0	0	1	1	none	0.0001472982010092
T271b	T322	FALSE	FALSE	0	0	1	1	none	2.58424475137e-05
T301	T322	FALSE	FALSE	0	0	1	1	none	0.0001561702768949
T303	T322	FALSE	FALSE	0	0	1	1	none	0.0001560838969046
S002	T327b	FALSE	FALSE	0	0	1	1	none	0.0001278397644928
S007	T327b	FALSE	FALSE	0	0	1	1	none	0.0001189247202022
S021	T327b	FALSE	FALSE	0	0	1	1	none	0.0001266580871221
S024	T327b	FALSE	FALSE	0	0	1	1	none	0.0001270491692058
S025	T327b	FALSE	FALSE	0	0	1	1	none	0.0001316307761192
S026	T327b	FALSE	FALSE	0	0	1	1	none	0.0001263686178876
S038	T327b	FALSE	FALSE	0	0	1	1	none	0.000122234940933
S039	T327b	FALSE	FALSE	0	0	1	1	none	0.0001282215568822
S040	T327b	FALSE	FALSE	0	0	1	1	none	3.68621303414e-05
S042	T327b	FALSE	FALSE	0	0	1	1	none	0.0001270491692058
S071	T327b	FALSE	FALSE	0	0	1	1	none	2.49840304852e-05
S078	T327b	FALSE	FALSE	0	0	1	1	none	0.0001268679136028
S081	T327b	FALSE	FALSE	0	0	1	1	none	0.0001276522869512
S085	T327b	FALSE	FALSE	0	0	1	1	none	6.08115756558e-05
S087	T327b	FALSE	FALSE	0	0	1	1	none	7.1581892874e-05
S093	T327b	FALSE	FALSE	0	0	1	1	none	4.73831541712e-05
S097	T327b	FALSE	FALSE	0	0	1	1	none	0.0001277077851104
S102	T327b	FALSE	FALSE	0	0	1	1	none	3.72329636178e-05
S106	T327b	FALSE	FALSE	0	0	1	1	none	0.0001273179666198
S130	T327b	FALSE	FALSE	0	0	1	1	none	7.02052310564e-05
T009	T327b	FALSE	FALSE	0	0	1	1	none	0.0001353618280268
T010	T327b	FALSE	FALSE	0	0	1	1	none	0.0001357281117614
T013	T327b	FALSE	FALSE	0	0	1	1	none	0.0001284786872029
T014	T327b	FALSE	FALSE	0	0	1	1	none	0.0001271658266943
T020	T327b	FALSE	FALSE	0	0	1	1	none	0.000124929027082
T021	T327b	FALSE	FALSE	0	0	1	1	none	0.0001383774167538
T028	T327b	FALSE	FALSE	0	0	1	1	none	0.0001218586107776
T035a	T327b	FALSE	FALSE	0	0	1	1	none	7.07695528578e-05
T035b	T327b	FALSE	FALSE	0	0	1	1	none	0.000137171181263
T040	T327b	FALSE	FALSE	0	0	1	1	none	0.0001299238440618
T056	T327b	FALSE	FALSE	0	0	1	1	none	0.000138877999922
T059	T327b	FALSE	FALSE	0	0	1	1	none	4.2618701191e-05
T065	T327b	FALSE	FALSE	0	0	1	1	none	0.0001223443113987
T069	T327b	FALSE	FALSE	0	0	1	1	none	4.91396634978e-05
T073	T327b	FALSE	FALSE	0	0	1	1	none	0.0001383774167538
T075	T327b	FALSE	FALSE	0	0	1	1	none	0.0001364983625602
T077	T327b	FALSE	FALSE	0	0	1	1	none	0.0001377742990084
T087	T327b	FALSE	FALSE	0	0	1	1	none	0.0001347318854652
T095	T327b	FALSE	FALSE	0	0	1	1	none	7.04888958486e-05
T099a	T327b	FALSE	FALSE	0	0	1	1	none	6.91600922636e-05
T102	T327b	FALSE	FALSE	0	0	1	1	none	7.55915760136e-05
T104	T327b	FALSE	FALSE	0	0	1	1	none	0.0001246131164722
T105	T327b	FALSE	FALSE	0	0	1	1	none	0.000123579649461
T107	T327b	FALSE	FALSE	0	0	1	1	none	7.55915760136e-05
T126	T327b	FALSE	FALSE	0	0	1	1	none	5.46414499088e-05
T156	T327b	FALSE	FALSE	0	0	1	1	none	0.0001269652465188
T159a	T327b	FALSE	FALSE	0	0	1	1	none	0.0001335524747906
T182	T327b	FALSE	FALSE	0	0	1	1	none	0.0001228471899042
T188	T327b	FALSE	FALSE	0	0	1	1	none	0.0001264049336876
T192	T327b	FALSE	FALSE	0	0	1	1	none	6.4916198292e-05
T223	T327b	FALSE	FALSE	0	0	1	1	none	0.0001238302161709
T225	T327b	FALSE	FALSE	0	0	1	1	none	0.0001237702622603
T230	T327b	FALSE	FALSE	0	0	1	1	none	0.0001370102109282
T232	T327b	FALSE	FALSE	0	0	1	1	none	5.40632674517e-05
T241	T327b	FALSE	FALSE	0	0	1	1	none	0.0001383353165431
T270	T327b	FALSE	FALSE	0	0	1	1	none	5.52695029425e-05
T271b	T327b	FALSE	FALSE	0	0	1	1	none	0.0001292128529698
T301	T327b	FALSE	FALSE	0	0	1	1	none	6.41415788282e-05
T303	T327b	FALSE	FALSE	0	0	1	1	none	6.40551988379e-05
T322	T327b	FALSE	FALSE	0	0	1	1	none	0.0001337621208683
S002	T330	TRUE	TRUE	0	0	1	1	none	0.000126633529002
S007	T330	TRUE	TRUE	0	0	1	1	none	0.0001177184847114
S021	T330	TRUE	TRUE	0	0	1	1	none	0.0001254518516313
S024	T330	TRUE	TRUE	0	0	1	1	none	0.000125842933715
S025	T330	TRUE	TRUE	0	0	1	1	none	0.0001304245406284
S026	T330	TRUE	TRUE	0	0	1	1	none	0.0001251623823968
S038	T330	TRUE	TRUE	0	0	1	1	none	0.0001210287054422
S039	T330	TRUE	TRUE	0	0	1	1	none	0.0001270153213914
S040	T330	TRUE	TRUE	0	0	1	1	none	3.56558948506e-05
S042	T330	TRUE	TRUE	0	0	1	1	none	0.000125842933715
S071	T330	TRUE	TRUE	0	0	1	1	none	2.37777949944e-05
S078	T330	TRUE	TRUE	0	0	1	1	none	0.000125661678112
S081	T330	TRUE	TRUE	0	0	1	1	none	0.0001264460514604
S085	T330	TRUE	TRUE	0	0	1	1	none	5.9605340165e-05
S087	T330	TRUE	TRUE	0	0	1	1	none	7.03756573832e-05
S093	T330	TRUE	TRUE	0	0	1	1	none	4.61769186804e-05
S097	T330	TRUE	TRUE	0	0	1	1	none	0.0001265015496196
S102	T330	TRUE	TRUE	0	0	1	1	none	3.6026728127e-05
S106	T330	TRUE	TRUE	0	0	1	1	none	0.000126111731129
S130	T330	TRUE	TRUE	0	0	1	1	none	6.89989955656e-05
T009	T330	FALSE	FALSE	0	0	1	1	none	0.000134155592536
T010	T330	FALSE	FALSE	0	0	1	1	none	0.0001345218762706
T013	T330	FALSE	FALSE	0	0	1	1	none	0.0001272724517121
T014	T330	TRUE	TRUE	0	0	1	1	none	0.0001259595912035
T020	T330	TRUE	TRUE	0	0	1	1	none	0.0001237227915912
T021	T330	FALSE	FALSE	0	0	1	1	none	0.000137171181263
T028	T330	TRUE	TRUE	0	0	1	1	none	0.0001206523752868
T035a	T330	TRUE	TRUE	0	0	1	1	none	6.9563317367e-05
T035b	T330	FALSE	FALSE	0	0	1	1	none	0.0001359649457722
T040	T330	TRUE	TRUE	0	0	1	1	none	0.000128717608571
T056	T330	FALSE	FALSE	0	0	1	1	none	0.0001376717644312
T059	T330	TRUE	TRUE	0	0	1	1	none	4.14124657002e-05
T065	T330	TRUE	TRUE	0	0	1	1	none	0.0001211380759079
T069	T330	TRUE	TRUE	0	0	1	1	none	4.7933428007e-05
T073	T330	FALSE	FALSE	0	0	1	1	none	0.000137171181263
T075	T330	TRUE	TRUE	0	0	1	1	none	0.0001352921270694
T077	T330	FALSE	FALSE	0	0	1	1	none	0.0001365680635176
T087	T330	TRUE	TRUE	0	0	1	1	none	0.0001335256499744
T095	T330	TRUE	TRUE	0	0	1	1	none	6.92826603578e-05
T099a	T330	TRUE	TRUE	0	0	1	1	none	6.79538567728e-05
T102	T330	FALSE	FALSE	0	0	1	1	none	7.43853405228e-05
T104	T330	FALSE	FALSE	0	0	1	1	none	0.0001234068809814
T105	T330	FALSE	FALSE	0	0	1	1	none	0.0001223734139702
T107	T330	FALSE	FALSE	0	0	1	1	none	7.43853405228e-05
T126	T330	TRUE	TRUE	0	0	1	1	none	5.3435214418e-05
T156	T330	FALSE	FALSE	0	0	1	1	none	0.000125759011028
T159a	T330	TRUE	TRUE	0	0	1	1	none	0.0001323462392998
T182	T330	FALSE	FALSE	0	0	1	1	none	0.0001216409544134
T188	T330	TRUE	TRUE	0	0	1	1	none	0.0001251986981968
T192	T330	FALSE	FALSE	0	0	1	1	none	6.37099628012e-05
T223	T330	FALSE	FALSE	0	0	1	1	none	0.0001226239806801
T225	T330	FALSE	FALSE	0	0	1	1	none	0.0001225640267695
T230	T330	FALSE	FALSE	0	0	1	1	none	0.0001358039754374
T232	T330	TRUE	TRUE	0	0	1	1	none	5.28570319609e-05
T241	T330	FALSE	FALSE	0	0	1	1	none	0.0001371290810523
T270	T330	FALSE	FALSE	0	0	1	1	none	5.40632674517e-05
T271b	T330	FALSE	FALSE	0	0	1	1	none	0.000128006617479
T301	T330	FALSE	FALSE	0	0	1	1	none	6.29353433374e-05
T303	T330	FALSE	FALSE	0	0	1	1	none	6.28489633471e-05
T322	T330	FALSE	FALSE	0	0	1	1	none	0.0001325558853775
T327b	T330	TRUE	TRUE	0	1	1	1	desc	6.031177454e-07
S002	T335	FALSE	FALSE	0	0	1	1	none	0.0001500019846938
S007	T335	FALSE	FALSE	0	0	1	1	none	0.0001410869404032
S021	T335	FALSE	FALSE	0	0	1	1	none	0.0001488203073231
S024	T335	FALSE	FALSE	0	0	1	1	none	0.0001492113894068
S025	T335	FALSE	FALSE	0	0	1	1	none	0.0001537929963202
S026	T335	FALSE	FALSE	0	0	1	1	none	0.0001485308380886
S038	T335	FALSE	FALSE	0	0	1	1	none	0.000144397161134
S039	T335	FALSE	FALSE	0	0	1	1	none	0.0001503837770832
S040	T335	FALSE	FALSE	0	0	1	1	none	5.90243505424e-05
S042	T335	FALSE	FALSE	0	0	1	1	none	0.0001492113894068
S071	T335	FALSE	FALSE	0	0	1	1	none	4.01178480082e-05
S078	T335	FALSE	FALSE	0	0	1	1	none	0.0001490301338038
S081	T335	FALSE	FALSE	0	0	1	1	none	0.0001498145071522
S085	T335	FALSE	FALSE	0	0	1	1	none	8.29737958568e-05
S087	T335	FALSE	FALSE	0	0	1	1	none	9.3744113075e-05
S093	T335	FALSE	FALSE	0	0	1	1	none	6.95453743722e-05
S097	T335	FALSE	FALSE	0	0	1	1	none	0.0001498700053114
S102	T335	FALSE	FALSE	0	0	1	1	none	5.93951838188e-05
S106	T335	FALSE	FALSE	0	0	1	1	none	0.0001494801868208
S130	T335	FALSE	FALSE	0	0	1	1	none	9.23674512574e-05
T009	T335	FALSE	FALSE	0	0	1	1	none	0.0001575240482278
T010	T335	FALSE	FALSE	0	0	1	1	none	0.0001578903319624
T013	T335	FALSE	FALSE	0	0	1	1	none	0.0001506409074039
T014	T335	FALSE	FALSE	0	0	1	1	none	0.0001493280468953
T020	T335	FALSE	FALSE	0	0	1	1	none	0.000147091247283
T021	T335	FALSE	FALSE	0	0	1	1	none	0.0001605396369548
T028	T335	FALSE	FALSE	0	0	1	1	none	0.0001440208309786
T035a	T335	FALSE	FALSE	0	0	1	1	none	9.29317730588e-05
T035b	T335	FALSE	FALSE	0	0	1	1	none	0.000159333401464
T040	T335	FALSE	FALSE	0	0	1	1	none	0.0001520860642628
T056	T335	FALSE	FALSE	0	0	1	1	none	0.000161040220123
T059	T335	FALSE	FALSE	0	0	1	1	none	6.4780921392e-05
T065	T335	FALSE	FALSE	0	0	1	1	none	0.0001445065315997
T069	T335	FALSE	FALSE	0	0	1	1	none	5.81811966648e-05
T073	T335	FALSE	FALSE	0	0	1	1	none	0.0001605396369548
T075	T335	FALSE	FALSE	0	0	1	1	none	0.0001586605827612
T077	T335	FALSE	FALSE	0	0	1	1	none	0.0001599365192094
T087	T335	FALSE	FALSE	0	0	1	1	none	0.0001568941056662
T095	T335	FALSE	FALSE	0	0	1	1	none	9.26511160496e-05
T099a	T335	FALSE	FALSE	0	0	1	1	none	9.13223124646e-05
T102	T335	FALSE	FALSE	0	0	1	1	none	9.77537962146e-05
T104	T335	FALSE	FALSE	0	0	1	1	none	0.0001467753366732
T105	T335	FALSE	FALSE	0	0	1	1	none	0.000145741869662
T107	T335	FALSE	FALSE	0	0	1	1	none	9.77537962146e-05
T126	T335	TRUE	TRUE	1	0	1	1	anc	6.031177454e-07
T156	T335	FALSE	FALSE	0	0	1	1	none	0.0001491274667198
T159a	T335	FALSE	FALSE	0	0	1	1	none	0.0001557146949916
T182	T335	FALSE	FALSE	0	0	1	1	none	0.0001450094101052
T188	T335	FALSE	FALSE	0	0	1	1	none	0.0001485671538886
T192	T335	FALSE	FALSE	0	0	1	1	none	1.33057944914e-05
T223	T335	FALSE	FALSE	0	0	1	1	none	0.0001459924363719
T225	T335	FALSE	FALSE	0	0	1	1	none	0.0001459324824613
T230	T335	FALSE	FALSE	0	0	1	1	none	0.0001591724311292
T232	T335	FALSE	FALSE	0	0	1	1	none	1.16161692787e-05
T241	T335	FALSE	FALSE	0	0	1	1	none	0.0001604975367441
T270	T335	FALSE	FALSE	0	0	1	1	none	1.28224047695e-05
T271b	T335	FALSE	FALSE	0	0	1	1	none	0.0001513750731708
T301	T335	FALSE	FALSE	0	0	1	1	none	1.37374105184e-05
T303	T335	FALSE	FALSE	0	0	1	1	none	1.12385595465e-05
T322	T335	FALSE	FALSE	0	0	1	1	none	0.0001559243410693
T327b	T335	FALSE	FALSE	0	0	1	1	none	6.38956430026e-05
T330	T335	FALSE	FALSE	0	0	1	1	none	6.26894075118e-05
S002	T341	TRUE	TRUE	0	0	1	1	none	1.57600210484e-05
S007	T341	TRUE	TRUE	0	0	1	1	none	6.36180460578e-05
S021	T341	TRUE	TRUE	0	0	1	1	none	1.45783436777e-05
S024	T341	TRUE	TRUE	0	0	1	1	none	1.49694257614e-05
S025	T341	TRUE	TRUE	0	0	1	1	none	1.8344797184e-05
S026	T341	TRUE	TRUE	0	0	1	1	none	2.5874783124e-06
S038	T341	TRUE	TRUE	0	0	1	1	none	6.69282667886e-05
S039	T341	TRUE	TRUE	0	0	1	1	none	1.61418134378e-05
S040	T341	TRUE	TRUE	0	0	1	1	none	0.000116239575417
S042	T341	TRUE	TRUE	0	0	1	1	none	1.49694257614e-05
S071	T341	TRUE	TRUE	0	0	1	1	none	0.0001110004683928
S078	T341	TRUE	TRUE	0	0	1	1	none	1.47881701584e-05
S081	T341	TRUE	TRUE	0	0	1	1	none	1.55725435068e-05
S085	T341	TRUE	TRUE	0	0	1	1	none	0.0001087658114314
S087	T341	TRUE	TRUE	0	0	1	1	none	0.0001195361286496
S093	T341	TRUE	TRUE	0	0	1	1	none	9.53373899468e-05
S097	T341	TRUE	TRUE	0	0	1	1	none	1.44218061752e-05
S102	T341	TRUE	TRUE	0	0	1	1	none	0.0001166104086934
S106	T341	TRUE	TRUE	0	0	1	1	none	1.52382231754e-05
S130	T341	TRUE	TRUE	0	0	1	1	none	0.000118159466832
T009	T341	FALSE	FALSE	0	0	1	1	none	1.54258190336e-05
T010	T341	FALSE	FALSE	0	0	1	1	none	1.57921027682e-05
T013	T341	FALSE	FALSE	0	0	1	1	none	7.31720130585e-05
T014	T341	TRUE	TRUE	0	0	1	1	none	1.50860832499e-05
T020	T341	TRUE	TRUE	0	0	1	1	none	6.96223529376e-05
T021	T341	FALSE	FALSE	0	0	1	1	none	1.84414077606e-05
T028	T341	TRUE	TRUE	0	0	1	1	none	6.65519366332e-05
T035a	T341	TRUE	TRUE	0	0	1	1	none	0.0001187237886334
T035b	T341	FALSE	FALSE	0	0	1	1	none	1.72351722698e-05
T040	T341	TRUE	TRUE	0	0	1	1	none	1.78441006174e-05
T056	T341	FALSE	FALSE	0	0	1	1	none	1.89419909288e-05
T059	T341	TRUE	TRUE	0	0	1	1	none	0.0001219961462666
T065	T341	TRUE	TRUE	0	0	1	1	none	6.70376372543e-05
T069	T341	TRUE	TRUE	0	0	1	1	none	0.0001351561014054
T073	T341	FALSE	FALSE	0	0	1	1	none	1.84414077606e-05
T075	T341	TRUE	TRUE	0	0	1	1	none	8.11916884158e-05
T077	T341	FALSE	FALSE	0	0	1	1	none	1.78382900152e-05
T087	T341	TRUE	TRUE	0	0	1	1	none	1.4795876472e-05
T095	T341	TRUE	TRUE	0	0	1	1	none	0.0001184431316242
T099a	T341	TRUE	TRUE	0	0	1	1	none	0.0001171143280392
T102	T341	FALSE	FALSE	0	0	1	1	none	0.0001235458117892
T104	T341	FALSE	FALSE	0	0	1	1	none	6.93064423278e-05
T105	T341	FALSE	FALSE	0	0	1	1	none	6.82729753166e-05
T107	T341	FALSE	FALSE	0	0	1	1	none	0.0001235458117892
T126	T341	TRUE	TRUE	0	0	1	1	none	0.0001406578878164
T156	T341	FALSE	FALSE	0	0	1	1	none	7.16585723744e-05
[truncated: 1,161 more rows]
