# Supplementary material for: Improved characterisation of MRSA transmission using within-host bacterial sequence diversity
Source: eLife. 2019 Oct 8;8:e46402. doi: 10.7554/eLife.46402 (PMC6954020; doi:10.7554/eLife.46402)
Supplement: Figure 9—source data 1. [file elife-46402-fig9-data1.zip › Figure 9-source data 1/classifications/Classification_Posterior_ds_10percol_15.csv]

host.1	host.2	adjacent	contiguous	paths12	paths21	nodes1	nodes2	path.classification	min.distance.between.subgraphs
S002	S007	TRUE	TRUE	0	0	1	1	none	6.78222812796e-05
S002	S021	TRUE	TRUE	0	0	1	1	none	1.62501143838e-05
S007	S021	TRUE	TRUE	0	0	1	1	none	6.89705578748e-05
S002	S024	TRUE	TRUE	0	0	1	1	none	1.60903279802e-05
S007	S024	TRUE	TRUE	0	0	1	1	none	6.88107714712e-05
S021	S024	TRUE	TRUE	0	0	1	1	none	3.7959365974e-06
S002	S025	TRUE	TRUE	0	0	1	1	none	1.89360941223e-05
S007	S025	TRUE	TRUE	0	0	1	1	none	6.88831858693e-05
S021	S025	TRUE	TRUE	0	0	1	1	none	2.00843707175e-05
S024	S025	TRUE	TRUE	0	0	1	1	none	1.99245843139e-05
S002	S026	TRUE	TRUE	0	0	1	1	none	1.56939503546e-05
S007	S026	TRUE	TRUE	0	0	1	1	none	6.56410421016e-05
S021	S026	TRUE	TRUE	0	0	1	1	none	1.68422269498e-05
S024	S026	TRUE	TRUE	0	0	1	1	none	1.66824405462e-05
S025	S026	TRUE	TRUE	0	0	1	1	none	1.44142049503e-05
S002	S038	TRUE	TRUE	0	0	1	1	none	7.69660421962e-05
S007	S038	TRUE	TRUE	0	0	1	1	none	5.29737131466e-05
S021	S038	TRUE	TRUE	0	0	1	1	none	7.81143187914e-05
S024	S038	TRUE	TRUE	0	0	1	1	none	7.79545323878e-05
S025	S038	TRUE	TRUE	0	0	1	1	none	7.80269467859e-05
S026	S038	TRUE	TRUE	0	0	1	1	none	7.47848030182e-05
S002	S039	TRUE	TRUE	0	0	1	1	none	1.64161078588e-05
S007	S039	TRUE	TRUE	0	0	1	1	none	6.91365513498e-05
S021	S039	TRUE	TRUE	0	0	1	1	none	2.589983747e-06
S024	S039	TRUE	TRUE	0	0	1	1	none	3.9619300724e-06
S025	S039	TRUE	TRUE	0	0	1	1	none	2.02503641925e-05
S026	S039	TRUE	TRUE	0	0	1	1	none	1.70082204248e-05
S038	S039	TRUE	TRUE	0	0	1	1	none	7.82803122664e-05
S002	S040	TRUE	TRUE	0	0	1	1	none	0.0001118401599822
S007	S040	TRUE	TRUE	0	0	1	1	none	0.0001059572519492
S021	S040	TRUE	TRUE	0	0	1	1	none	0.0001129884365774
S024	S040	TRUE	TRUE	0	0	1	1	none	0.0001128286501738
S025	S040	TRUE	TRUE	0	0	1	1	none	0.0001129010645719
S026	S040	TRUE	TRUE	0	0	1	1	none	0.0001096589208042
S038	S040	TRUE	TRUE	0	0	1	1	none	0.0001151010128658
S039	S040	TRUE	TRUE	0	0	1	1	none	0.0001131544300524
S002	S042	TRUE	TRUE	0	0	1	1	none	1.60903279802e-05
S007	S042	TRUE	TRUE	0	0	1	1	none	6.88107714712e-05
S021	S042	TRUE	TRUE	0	0	1	1	none	3.7959365974e-06
S024	S042	TRUE	TRUE	0	0	1	1	none	2.4241001292e-06
S025	S042	TRUE	TRUE	0	0	1	1	none	1.99245843139e-05
S026	S042	TRUE	TRUE	0	0	1	1	none	1.66824405462e-05
S038	S042	TRUE	TRUE	0	0	1	1	none	7.79545323878e-05
S039	S042	TRUE	TRUE	0	0	1	1	none	3.9619300724e-06
S040	S042	TRUE	TRUE	0	0	1	1	none	0.0001128286501738
S002	S071	TRUE	TRUE	0	0	1	1	none	0.0001024489803219
S007	S071	TRUE	TRUE	0	0	1	1	none	9.65660722889e-05
S021	S071	TRUE	TRUE	0	0	1	1	none	0.0001035972569171
S024	S071	TRUE	TRUE	0	0	1	1	none	0.0001034374705135
S025	S071	TRUE	TRUE	0	0	1	1	none	0.0001035098849116
S026	S071	TRUE	TRUE	0	0	1	1	none	0.0001002677411439
S038	S071	TRUE	TRUE	0	0	1	1	none	0.0001057098332055
S039	S071	TRUE	TRUE	0	0	1	1	none	0.0001037632503921
S040	S071	TRUE	TRUE	0	0	1	1	none	1.72527442335e-05
S042	S071	TRUE	TRUE	0	0	1	1	none	0.0001034374705135
S002	S078	TRUE	TRUE	0	0	1	1	none	1.63404393283e-05
S007	S078	TRUE	TRUE	0	0	1	1	none	6.90608828193e-05
S021	S078	TRUE	TRUE	0	0	1	1	none	6.9928766375e-06
S024	S078	TRUE	TRUE	0	0	1	1	none	6.8330902339e-06
S025	S078	TRUE	TRUE	0	0	1	1	none	2.0174695662e-05
S026	S078	TRUE	TRUE	0	0	1	1	none	1.69325518943e-05
S038	S078	TRUE	TRUE	0	0	1	1	none	7.82046437359e-05
S039	S078	TRUE	TRUE	0	0	1	1	none	7.1588701125e-06
S040	S078	TRUE	TRUE	0	0	1	1	none	0.0001130787615219
S042	S078	TRUE	TRUE	0	0	1	1	none	6.8330902339e-06
S071	S078	TRUE	TRUE	0	0	1	1	none	0.0001036875818616
S002	S081	TRUE	TRUE	0	0	1	1	none	1.66963530125e-05
S007	S081	TRUE	TRUE	0	0	1	1	none	6.94167965035e-05
S021	S081	TRUE	TRUE	0	0	1	1	none	4.4019616297e-06
S024	S081	TRUE	TRUE	0	0	1	1	none	1.8180750969e-06
S025	S081	TRUE	TRUE	0	0	1	1	none	2.05306093462e-05
S026	S081	TRUE	TRUE	0	0	1	1	none	1.72884655785e-05
S038	S081	TRUE	TRUE	0	0	1	1	none	7.85605574201e-05
S039	S081	TRUE	TRUE	0	0	1	1	none	4.5679551047e-06
S040	S081	TRUE	TRUE	0	0	1	1	none	0.0001134346752061
S042	S081	TRUE	TRUE	0	0	1	1	none	3.0301251615e-06
S071	S081	TRUE	TRUE	0	0	1	1	none	0.0001040434955458
S078	S081	TRUE	TRUE	0	0	1	1	none	7.4391152662e-06
S002	S085	TRUE	TRUE	0	0	1	1	none	0.0001112021406973
S007	S085	TRUE	TRUE	0	0	1	1	none	0.0001053192326643
S021	S085	TRUE	TRUE	0	0	1	1	none	0.0001123504172925
S024	S085	TRUE	TRUE	0	0	1	1	none	0.0001121906308889
S025	S085	TRUE	TRUE	0	0	1	1	none	0.000112263045287
S026	S085	TRUE	TRUE	0	0	1	1	none	0.0001090209015193
S038	S085	TRUE	TRUE	0	0	1	1	none	0.0001144629935809
S039	S085	TRUE	TRUE	0	0	1	1	none	0.0001125164107675
S040	S085	TRUE	TRUE	0	0	1	1	none	4.30006392069e-05
S042	S085	TRUE	TRUE	0	0	1	1	none	0.0001121906308889
S071	S085	TRUE	TRUE	0	0	1	1	none	3.36094595466e-05
S078	S085	TRUE	TRUE	0	0	1	1	none	0.000112440742237
S081	S085	TRUE	TRUE	0	0	1	1	none	0.0001127966559212
S002	S087	TRUE	TRUE	0	0	1	1	none	0.0001249676403114
S007	S087	TRUE	TRUE	0	0	1	1	none	0.0001190847322784
S021	S087	TRUE	TRUE	0	0	1	1	none	0.0001261159169066
S024	S087	TRUE	TRUE	0	0	1	1	none	0.000125956130503
S025	S087	TRUE	TRUE	0	0	1	1	none	0.0001260285449011
S026	S087	TRUE	TRUE	0	0	1	1	none	0.0001227864011334
S038	S087	TRUE	TRUE	0	0	1	1	none	0.000128228493195
S039	S087	TRUE	TRUE	0	0	1	1	none	0.0001262819103816
S040	S087	TRUE	TRUE	0	0	1	1	none	5.6766138821e-05
S042	S087	TRUE	TRUE	0	0	1	1	none	0.000125956130503
S071	S087	TRUE	TRUE	0	0	1	1	none	4.73749591607e-05
S078	S087	TRUE	TRUE	0	0	1	1	none	0.0001262062418511
S081	S087	TRUE	TRUE	0	0	1	1	none	0.0001265621555353
S085	S087	TRUE	TRUE	0	0	1	1	none	2.83022774801e-05
S002	S093	TRUE	TRUE	0	0	1	1	none	9.77331878623e-05
S007	S093	TRUE	TRUE	0	0	1	1	none	9.18502798293e-05
S021	S093	TRUE	TRUE	0	0	1	1	none	9.88814644575e-05
S024	S093	TRUE	TRUE	0	0	1	1	none	9.87216780539e-05
S025	S093	TRUE	TRUE	0	0	1	1	none	9.8794092452e-05
S026	S093	TRUE	TRUE	0	0	1	1	none	9.55519486843e-05
S038	S093	TRUE	TRUE	0	0	1	1	none	0.0001009940407459
S039	S093	TRUE	TRUE	0	0	1	1	none	9.90474579325e-05
S040	S093	TRUE	TRUE	0	0	1	1	none	2.95316863719e-05
S042	S093	TRUE	TRUE	0	0	1	1	none	9.87216780539e-05
S071	S093	TRUE	TRUE	0	0	1	1	none	2.01405067116e-05
S078	S093	TRUE	TRUE	0	0	1	1	none	9.8971789402e-05
S081	S093	TRUE	TRUE	0	0	1	1	none	9.93277030862e-05
S085	S093	TRUE	TRUE	0	0	1	1	none	1.6021964055e-05
S087	S093	TRUE	TRUE	0	0	1	1	none	2.97874636691e-05
S002	S097	TRUE	TRUE	0	0	1	1	none	1.71406731406e-05
S007	S097	TRUE	TRUE	0	0	1	1	none	6.70877648876e-05
S021	S097	TRUE	TRUE	0	0	1	1	none	1.82889497358e-05
S024	S097	TRUE	TRUE	0	0	1	1	none	1.81291633322e-05
S025	S097	TRUE	TRUE	0	0	1	1	none	3.0074710463e-06
S026	S097	TRUE	TRUE	0	0	1	1	none	1.26187839686e-05
S038	S097	TRUE	TRUE	0	0	1	1	none	7.62315258042e-05
S039	S097	TRUE	TRUE	0	0	1	1	none	1.84549432108e-05
S040	S097	TRUE	TRUE	0	0	1	1	none	0.0001111056435902
S042	S097	TRUE	TRUE	0	0	1	1	none	1.81291633322e-05
S071	S097	TRUE	TRUE	0	0	1	1	none	0.0001017144639299
S078	S097	TRUE	TRUE	0	0	1	1	none	1.83792746803e-05
S081	S097	TRUE	TRUE	0	0	1	1	none	1.87351883645e-05
S085	S097	TRUE	TRUE	0	0	1	1	none	0.0001104676243053
S087	S097	TRUE	TRUE	0	0	1	1	none	0.0001242331239194
S093	S097	TRUE	TRUE	0	0	1	1	none	9.69986714703e-05
S002	S102	TRUE	TRUE	0	0	1	1	none	0.0001125905801593
S007	S102	TRUE	TRUE	0	0	1	1	none	0.0001067076721263
S021	S102	TRUE	TRUE	0	0	1	1	none	0.0001137388567545
S024	S102	TRUE	TRUE	0	0	1	1	none	0.0001135790703509
S025	S102	TRUE	TRUE	0	0	1	1	none	0.000113651484749
S026	S102	TRUE	TRUE	0	0	1	1	none	0.0001104093409813
S038	S102	TRUE	TRUE	0	0	1	1	none	0.0001158514330429
S039	S102	TRUE	TRUE	0	0	1	1	none	0.0001139048502295
S040	S102	TRUE	TRUE	0	0	1	1	none	4.3865703709e-06
S042	S102	TRUE	TRUE	0	0	1	1	none	0.0001135790703509
S071	S102	TRUE	TRUE	0	0	1	1	none	1.80031644106e-05
S078	S102	TRUE	TRUE	0	0	1	1	none	0.000113829181699
S081	S102	TRUE	TRUE	0	0	1	1	none	0.0001141850953832
S085	S102	TRUE	TRUE	0	0	1	1	none	4.3751059384e-05
S087	S102	TRUE	TRUE	0	0	1	1	none	5.75165589981e-05
S093	S102	TRUE	TRUE	0	0	1	1	none	3.0282106549e-05
S097	S102	TRUE	TRUE	0	0	1	1	none	0.0001118560637673
S002	S106	TRUE	TRUE	0	0	1	1	none	9.216384377e-06
S007	S106	TRUE	TRUE	0	0	1	1	none	6.31488779326e-05
S021	S106	TRUE	TRUE	0	0	1	1	none	1.15767110368e-05
S024	S106	TRUE	TRUE	0	0	1	1	none	1.14169246332e-05
S025	S106	TRUE	TRUE	0	0	1	1	none	1.42626907753e-05
S026	S106	TRUE	TRUE	0	0	1	1	none	1.10205470076e-05
S038	S106	TRUE	TRUE	0	0	1	1	none	7.22926388492e-05
S039	S106	TRUE	TRUE	0	0	1	1	none	1.17427045118e-05
S040	S106	TRUE	TRUE	0	0	1	1	none	0.0001071667566352
S042	S106	TRUE	TRUE	0	0	1	1	none	1.14169246332e-05
S071	S106	TRUE	TRUE	0	0	1	1	none	9.77755769749e-05
S078	S106	TRUE	TRUE	0	0	1	1	none	1.16670359813e-05
S081	S106	TRUE	TRUE	0	0	1	1	none	1.20229496655e-05
S085	S106	TRUE	TRUE	0	0	1	1	none	0.0001065287373503
S087	S106	TRUE	TRUE	0	0	1	1	none	0.0001202942369644
S093	S106	TRUE	TRUE	0	0	1	1	none	9.30597845153e-05
S097	S106	TRUE	TRUE	0	0	1	1	none	1.24672697936e-05
S102	S106	TRUE	TRUE	0	0	1	1	none	0.0001079171768123
S002	S130	TRUE	TRUE	0	0	1	1	none	0.0001248345395212
S007	S130	TRUE	TRUE	0	0	1	1	none	0.0001189516314882
S021	S130	TRUE	TRUE	0	0	1	1	none	0.0001259828161164
S024	S130	TRUE	TRUE	0	0	1	1	none	0.0001258230297128
S025	S130	TRUE	TRUE	0	0	1	1	none	0.0001258954441109
S026	S130	TRUE	TRUE	0	0	1	1	none	0.0001226533003432
S038	S130	TRUE	TRUE	0	0	1	1	none	0.0001280953924048
S039	S130	TRUE	TRUE	0	0	1	1	none	0.0001261488095914
S040	S130	TRUE	TRUE	0	0	1	1	none	5.66330380308e-05
S042	S130	TRUE	TRUE	0	0	1	1	none	0.0001258230297128
S071	S130	TRUE	TRUE	0	0	1	1	none	4.72418583705e-05
S078	S130	TRUE	TRUE	0	0	1	1	none	0.0001260731410609
S081	S130	TRUE	TRUE	0	0	1	1	none	0.0001264290547451
S085	S130	TRUE	TRUE	0	0	1	1	none	2.81691766899e-05
S087	S130	TRUE	TRUE	0	0	1	1	none	1.3451508548e-06
S093	S130	TRUE	TRUE	0	0	1	1	none	2.96543628789e-05
S097	S130	TRUE	TRUE	0	0	1	1	none	0.0001241000231292
S102	S130	TRUE	TRUE	0	0	1	1	none	5.73834582079e-05
S106	S130	TRUE	TRUE	0	0	1	1	none	0.0001201611361742
S002	T009	FALSE	FALSE	0	0	1	1	none	2.34722310984e-05
S007	T009	FALSE	FALSE	0	0	1	1	none	7.34193228454e-05
S021	T009	FALSE	FALSE	0	0	1	1	none	2.46205076936e-05
S024	T009	FALSE	FALSE	0	0	1	1	none	2.446072129e-05
S025	T009	FALSE	FALSE	0	0	1	1	none	2.21924856941e-05
S026	T009	FALSE	FALSE	0	0	1	1	none	1.77382918618e-05
S038	T009	FALSE	FALSE	0	0	1	1	none	8.2563083762e-05
S039	T009	FALSE	FALSE	0	0	1	1	none	2.47865011686e-05
S040	T009	FALSE	FALSE	0	0	1	1	none	0.000117437201548
S042	T009	FALSE	FALSE	0	0	1	1	none	2.446072129e-05
S071	T009	FALSE	FALSE	0	0	1	1	none	0.0001080460218877
S078	T009	FALSE	FALSE	0	0	1	1	none	2.47108326381e-05
S081	T009	FALSE	FALSE	0	0	1	1	none	2.50667463223e-05
S085	T009	FALSE	FALSE	0	0	1	1	none	0.0001167991822631
S087	T009	FALSE	FALSE	0	0	1	1	none	0.0001305646818772
S093	T009	FALSE	FALSE	0	0	1	1	none	0.0001033302294281
S097	T009	FALSE	FALSE	0	0	1	1	none	2.03970647124e-05
S102	T009	FALSE	FALSE	0	0	1	1	none	0.0001181876217251
S106	T009	FALSE	FALSE	0	0	1	1	none	1.87988277514e-05
S130	T009	FALSE	FALSE	0	0	1	1	none	0.000130431581087
S002	T010	FALSE	FALSE	0	0	1	1	none	1.97968189172e-05
S007	T010	FALSE	FALSE	0	0	1	1	none	6.97439106642e-05
S021	T010	FALSE	FALSE	0	0	1	1	none	2.09450955124e-05
S024	T010	FALSE	FALSE	0	0	1	1	none	2.07853091088e-05
S025	T010	FALSE	FALSE	0	0	1	1	none	1.85170735129e-05
S026	T010	FALSE	FALSE	0	0	1	1	none	1.40628796806e-05
S038	T010	FALSE	FALSE	0	0	1	1	none	7.88876715808e-05
S039	T010	FALSE	FALSE	0	0	1	1	none	2.11110889874e-05
S040	T010	FALSE	FALSE	0	0	1	1	none	0.0001137617893668
S042	T010	FALSE	FALSE	0	0	1	1	none	2.07853091088e-05
S071	T010	FALSE	FALSE	0	0	1	1	none	0.0001043706097065
S078	T010	FALSE	FALSE	0	0	1	1	none	2.10354204569e-05
S081	T010	FALSE	FALSE	0	0	1	1	none	2.13913341411e-05
S085	T010	FALSE	FALSE	0	0	1	1	none	0.0001131237700819
S087	T010	FALSE	FALSE	0	0	1	1	none	0.000126889269696
S093	T010	FALSE	FALSE	0	0	1	1	none	9.96548172469e-05
S097	T010	FALSE	FALSE	0	0	1	1	none	1.67216525312e-05
S102	T010	FALSE	FALSE	0	0	1	1	none	0.0001145122095439
S106	T010	FALSE	FALSE	0	0	1	1	none	1.51234155702e-05
S130	T010	FALSE	FALSE	0	0	1	1	none	0.0001267561689058
T009	T010	FALSE	FALSE	0	0	1	1	none	4.8874622458e-06
S002	T013	FALSE	FALSE	0	0	1	1	none	8.51313240773e-05
S007	T013	FALSE	FALSE	0	0	1	1	none	6.11389950277e-05
S021	T013	FALSE	FALSE	0	0	1	1	none	8.62796006725e-05
S024	T013	FALSE	FALSE	0	0	1	1	none	8.61198142689e-05
S025	T013	FALSE	FALSE	0	0	1	1	none	8.6192228667e-05
S026	T013	FALSE	FALSE	0	0	1	1	none	8.29500848993e-05
S038	T013	FALSE	FALSE	0	0	1	1	none	1.18198361397e-05
S039	T013	FALSE	FALSE	0	0	1	1	none	8.64455941475e-05
S040	T013	FALSE	FALSE	0	0	1	1	none	0.0001232662947469
S042	T013	FALSE	FALSE	0	0	1	1	none	8.61198142689e-05
S071	T013	FALSE	FALSE	0	0	1	1	none	0.0001138751150866
S078	T013	FALSE	FALSE	0	0	1	1	none	8.6369925617e-05
S081	T013	FALSE	FALSE	0	0	1	1	none	8.67258393012e-05
S085	T013	FALSE	FALSE	0	0	1	1	none	0.000122628275462
S087	T013	FALSE	FALSE	0	0	1	1	none	0.0001363937750761
S093	T013	FALSE	FALSE	0	0	1	1	none	0.000109159322627
S097	T013	FALSE	FALSE	0	0	1	1	none	8.43968076853e-05
S102	T013	FALSE	FALSE	0	0	1	1	none	0.000124016714924
S106	T013	FALSE	FALSE	0	0	1	1	none	8.04579207303e-05
S130	T013	FALSE	FALSE	0	0	1	1	none	0.0001362606742859
T009	T013	FALSE	FALSE	0	0	1	1	none	9.07283656431e-05
T010	T013	FALSE	FALSE	0	0	1	1	none	8.70529534619e-05
S002	T014	TRUE	TRUE	0	0	1	1	none	1.68736801389e-05
S007	T014	TRUE	TRUE	0	0	1	1	none	6.95941236299e-05
S021	T014	TRUE	TRUE	0	0	1	1	none	4.5792887561e-06
S024	T014	TRUE	TRUE	0	0	1	1	none	3.2074522879e-06
S025	T014	TRUE	TRUE	0	0	1	1	none	2.07079364726e-05
S026	T014	TRUE	TRUE	0	0	1	1	none	1.74657927049e-05
S038	T014	TRUE	TRUE	0	0	1	1	none	7.87378845465e-05
S039	T014	TRUE	TRUE	0	0	1	1	none	4.7452822311e-06
S040	T014	TRUE	TRUE	0	0	1	1	none	0.0001136120023325
S042	T014	TRUE	TRUE	0	0	1	1	none	1.9954022233e-06
S071	T014	TRUE	TRUE	0	0	1	1	none	0.0001042208226722
S078	T014	TRUE	TRUE	0	0	1	1	none	7.6164423926e-06
S081	T014	TRUE	TRUE	0	0	1	1	none	3.8134773202e-06
S085	T014	TRUE	TRUE	0	0	1	1	none	0.0001129739830476
S087	T014	TRUE	TRUE	0	0	1	1	none	0.0001267394826617
S093	T014	TRUE	TRUE	0	0	1	1	none	9.95050302126e-05
S097	T014	TRUE	TRUE	0	0	1	1	none	1.89125154909e-05
S102	T014	TRUE	TRUE	0	0	1	1	none	0.0001143624225096
S106	T014	TRUE	TRUE	0	0	1	1	none	1.22002767919e-05
S130	T014	TRUE	TRUE	0	0	1	1	none	0.0001266063818715
T009	T014	FALSE	FALSE	0	0	1	1	none	2.52440734487e-05
T010	T014	FALSE	FALSE	0	0	1	1	none	2.15686612675e-05
T013	T014	FALSE	FALSE	0	0	1	1	none	8.69031664276e-05
S002	T020	TRUE	TRUE	0	0	1	1	none	8.03571542162e-05
S007	T020	TRUE	TRUE	0	0	1	1	none	5.63648251666e-05
S021	T020	TRUE	TRUE	0	0	1	1	none	8.15054308114e-05
S024	T020	TRUE	TRUE	0	0	1	1	none	8.13456444078e-05
S025	T020	TRUE	TRUE	0	0	1	1	none	8.14180588059e-05
S026	T020	TRUE	TRUE	0	0	1	1	none	7.81759150382e-05
S038	T020	TRUE	TRUE	0	0	1	1	none	5.833616214e-06
S039	T020	TRUE	TRUE	0	0	1	1	none	8.16714242864e-05
S040	T020	TRUE	TRUE	0	0	1	1	none	0.0001184921248858
S042	T020	TRUE	TRUE	0	0	1	1	none	8.13456444078e-05
S071	T020	TRUE	TRUE	0	0	1	1	none	0.0001091009452255
S078	T020	TRUE	TRUE	0	0	1	1	none	8.15957557559e-05
S081	T020	TRUE	TRUE	0	0	1	1	none	8.19516694401e-05
S085	T020	TRUE	TRUE	0	0	1	1	none	0.0001178541056009
S087	T020	TRUE	TRUE	0	0	1	1	none	0.000131619605215
S093	T020	TRUE	TRUE	0	0	1	1	none	0.0001043851527659
S097	T020	TRUE	TRUE	0	0	1	1	none	7.96226378242e-05
S102	T020	TRUE	TRUE	0	0	1	1	none	0.0001192425450629
S106	T020	TRUE	TRUE	0	0	1	1	none	7.56837508692e-05
S130	T020	TRUE	TRUE	0	0	1	1	none	0.0001314865044248
T009	T020	FALSE	FALSE	0	0	1	1	none	8.5954195782e-05
T010	T020	FALSE	FALSE	0	0	1	1	none	8.22787836008e-05
T013	T020	FALSE	FALSE	0	0	1	1	none	1.52109481597e-05
T014	T020	TRUE	TRUE	0	0	1	1	none	8.21289965665e-05
S002	T021	FALSE	FALSE	0	0	1	1	none	2.22209190464e-05
S007	T021	FALSE	FALSE	0	0	1	1	none	7.21680107934e-05
S021	T021	FALSE	FALSE	0	0	1	1	none	2.33691956416e-05
S024	T021	FALSE	FALSE	0	0	1	1	none	2.3209409238e-05
S025	T021	FALSE	FALSE	0	0	1	1	none	2.09411736421e-05
S026	T021	FALSE	FALSE	0	0	1	1	none	1.64869798098e-05
S038	T021	FALSE	FALSE	0	0	1	1	none	8.131177171e-05
S039	T021	FALSE	FALSE	0	0	1	1	none	2.35351891166e-05
S040	T021	FALSE	FALSE	0	0	1	1	none	0.000116185889496
S042	T021	FALSE	FALSE	0	0	1	1	none	2.3209409238e-05
S071	T021	FALSE	FALSE	0	0	1	1	none	0.0001067947098357
S078	T021	FALSE	FALSE	0	0	1	1	none	2.34595205861e-05
S081	T021	FALSE	FALSE	0	0	1	1	none	2.38154342703e-05
S085	T021	FALSE	FALSE	0	0	1	1	none	0.0001155478702111
S087	T021	FALSE	FALSE	0	0	1	1	none	0.0001293133698252
S093	T021	FALSE	FALSE	0	0	1	1	none	0.0001020789173761
S097	T021	FALSE	FALSE	0	0	1	1	none	1.91457526604e-05
S102	T021	FALSE	FALSE	0	0	1	1	none	0.0001169363096731
S106	T021	FALSE	FALSE	0	0	1	1	none	1.75475156994e-05
S130	T021	FALSE	FALSE	0	0	1	1	none	0.000129180269035
T009	T021	FALSE	FALSE	0	0	1	1	none	4.8874622458e-06
T010	T021	FALSE	FALSE	0	0	1	1	none	3.6361501938e-06
T013	T021	FALSE	FALSE	0	0	1	1	none	8.94770535911e-05
T014	T021	FALSE	FALSE	0	0	1	1	none	2.39927613967e-05
T020	T021	FALSE	FALSE	0	0	1	1	none	8.470288373e-05
S002	T028	TRUE	TRUE	0	0	1	1	none	6.69383970889e-05
S007	T028	TRUE	TRUE	0	0	1	1	none	3.85869481293e-05
S021	T028	TRUE	TRUE	0	0	1	1	none	6.80866736841e-05
S024	T028	TRUE	TRUE	0	0	1	1	none	6.79268872805e-05
S025	T028	TRUE	TRUE	0	0	1	1	none	6.79993016786e-05
S026	T028	TRUE	TRUE	0	0	1	1	none	6.47571579109e-05
S038	T028	TRUE	TRUE	0	0	1	1	none	5.20898289559e-05
S039	T028	TRUE	TRUE	0	0	1	1	none	6.82526671591e-05
S040	T028	TRUE	TRUE	0	0	1	1	none	0.0001050733677585
S042	T028	TRUE	TRUE	0	0	1	1	none	6.79268872805e-05
S071	T028	TRUE	TRUE	0	0	1	1	none	9.56821880982e-05
S078	T028	TRUE	TRUE	0	0	1	1	none	6.81769986286e-05
S081	T028	TRUE	TRUE	0	0	1	1	none	6.85329123128e-05
S085	T028	TRUE	TRUE	0	0	1	1	none	0.0001044353484736
S087	T028	TRUE	TRUE	0	0	1	1	none	0.0001182008480877
S093	T028	TRUE	TRUE	0	0	1	1	none	9.09663956386e-05
S097	T028	TRUE	TRUE	0	0	1	1	none	6.62038806969e-05
S102	T028	TRUE	TRUE	0	0	1	1	none	0.0001058237879356
S106	T028	TRUE	TRUE	0	0	1	1	none	6.22649937419e-05
S130	T028	TRUE	TRUE	0	0	1	1	none	0.0001180677472975
T009	T028	FALSE	FALSE	0	0	1	1	none	7.25354386547e-05
T010	T028	FALSE	FALSE	0	0	1	1	none	6.88600264735e-05
T013	T028	FALSE	FALSE	0	0	1	1	none	6.0255110837e-05
T014	T028	TRUE	TRUE	0	0	1	1	none	6.87102394392e-05
T020	T028	TRUE	TRUE	0	0	1	1	none	5.54809409759e-05
T021	T028	FALSE	FALSE	0	0	1	1	none	7.12841266027e-05
S002	T035a	TRUE	TRUE	0	0	1	1	none	0.0001256051260366
S007	T035a	TRUE	TRUE	0	0	1	1	none	0.0001197222180036
S021	T035a	TRUE	TRUE	0	0	1	1	none	0.0001267534026318
S024	T035a	TRUE	TRUE	0	0	1	1	none	0.0001265936162282
S025	T035a	TRUE	TRUE	0	0	1	1	none	0.0001266660306263
S026	T035a	TRUE	TRUE	0	0	1	1	none	0.0001234238868586
S038	T035a	TRUE	TRUE	0	0	1	1	none	0.0001288659789202
S039	T035a	TRUE	TRUE	0	0	1	1	none	0.0001269193961068
S040	T035a	TRUE	TRUE	0	0	1	1	none	5.74036245462e-05
S042	T035a	TRUE	TRUE	0	0	1	1	none	0.0001265936162282
S071	T035a	TRUE	TRUE	0	0	1	1	none	4.80124448859e-05
S078	T035a	TRUE	TRUE	0	0	1	1	none	0.0001268437275763
S081	T035a	TRUE	TRUE	0	0	1	1	none	0.0001271996412605
S085	T035a	TRUE	TRUE	0	0	1	1	none	2.89397632053e-05
S087	T035a	TRUE	TRUE	0	0	1	1	none	4.5398374994e-06
S093	T035a	TRUE	TRUE	0	0	1	1	none	3.04249493943e-05
S097	T035a	TRUE	TRUE	0	0	1	1	none	0.0001248706096446
S102	T035a	TRUE	TRUE	0	0	1	1	none	5.81540447233e-05
S106	T035a	TRUE	TRUE	0	0	1	1	none	0.0001209317226896
S130	T035a	TRUE	TRUE	0	0	1	1	none	4.4067367092e-06
T009	T035a	FALSE	FALSE	0	0	1	1	none	0.0001312021676024
T010	T035a	FALSE	FALSE	0	0	1	1	none	0.0001275267554212
T013	T035a	FALSE	FALSE	0	0	1	1	none	0.0001370312608013
T014	T035a	TRUE	TRUE	0	0	1	1	none	0.0001273769683869
T020	T035a	TRUE	TRUE	0	0	1	1	none	0.0001322570909402
T021	T035a	FALSE	FALSE	0	0	1	1	none	0.0001299508555504
T028	T035a	TRUE	TRUE	0	0	1	1	none	0.0001188383338129
S002	T035b	FALSE	FALSE	0	0	1	1	none	2.10088689818e-05
S007	T035b	FALSE	FALSE	0	0	1	1	none	7.09559607288e-05
S021	T035b	FALSE	FALSE	0	0	1	1	none	2.2157145577e-05
S024	T035b	FALSE	FALSE	0	0	1	1	none	2.19973591734e-05
S025	T035b	FALSE	FALSE	0	0	1	1	none	1.97291235775e-05
S026	T035b	FALSE	FALSE	0	0	1	1	none	1.52749297452e-05
S038	T035b	FALSE	FALSE	0	0	1	1	none	8.00997216454e-05
S039	T035b	FALSE	FALSE	0	0	1	1	none	2.2323139052e-05
S040	T035b	FALSE	FALSE	0	0	1	1	none	0.0001149738394314
S042	T035b	FALSE	FALSE	0	0	1	1	none	2.19973591734e-05
S071	T035b	FALSE	FALSE	0	0	1	1	none	0.0001055826597711
S078	T035b	FALSE	FALSE	0	0	1	1	none	2.22474705215e-05
S081	T035b	FALSE	FALSE	0	0	1	1	none	2.26033842057e-05
S085	T035b	FALSE	FALSE	0	0	1	1	none	0.0001143358201465
S087	T035b	FALSE	FALSE	0	0	1	1	none	0.0001281013197606
S093	T035b	FALSE	FALSE	0	0	1	1	none	0.0001008668673115
S097	T035b	FALSE	FALSE	0	0	1	1	none	1.79337025958e-05
S102	T035b	FALSE	FALSE	0	0	1	1	none	0.0001157242596085
S106	T035b	FALSE	FALSE	0	0	1	1	none	1.63354656348e-05
S130	T035b	FALSE	FALSE	0	0	1	1	none	0.0001279682189704
T009	T035b	FALSE	FALSE	0	0	1	1	none	4.8874622458e-06
T010	T035b	FALSE	FALSE	0	0	1	1	none	2.4241001292e-06
T013	T035b	FALSE	FALSE	0	0	1	1	none	8.82650035265e-05
T014	T035b	FALSE	FALSE	0	0	1	1	none	2.27807113321e-05
T020	T035b	FALSE	FALSE	0	0	1	1	none	8.34908336654e-05
T021	T035b	FALSE	FALSE	0	0	1	1	none	3.6361501938e-06
T028	T035b	FALSE	FALSE	0	0	1	1	none	7.00720765381e-05
T035a	T035b	FALSE	FALSE	0	0	1	1	none	0.0001287388054858
S002	T040	TRUE	TRUE	0	0	1	1	none	2.13171244662e-05
S007	T040	TRUE	TRUE	0	0	1	1	none	7.40375679572e-05
S021	T040	TRUE	TRUE	0	0	1	1	none	9.0227330834e-06
S024	T040	TRUE	TRUE	0	0	1	1	none	6.4388465506e-06
S025	T040	TRUE	TRUE	0	0	1	1	none	2.51513807999e-05
S026	T040	TRUE	TRUE	0	0	1	1	none	2.19092370322e-05
S038	T040	TRUE	TRUE	0	0	1	1	none	8.31813288738e-05
S039	T040	TRUE	TRUE	0	0	1	1	none	9.1887265584e-06
S040	T040	TRUE	TRUE	0	0	1	1	none	0.0001180554466598
S042	T040	TRUE	TRUE	0	0	1	1	none	7.6508966152e-06
S071	T040	TRUE	TRUE	0	0	1	1	none	0.0001086642669995
S078	T040	TRUE	TRUE	0	0	1	1	none	1.20598867199e-05
S081	T040	TRUE	TRUE	0	0	1	1	none	5.8328215183e-06
S085	T040	TRUE	TRUE	0	0	1	1	none	0.0001174174273749
S087	T040	TRUE	TRUE	0	0	1	1	none	0.000131182926989
S093	T040	TRUE	TRUE	0	0	1	1	none	0.0001039484745399
S097	T040	TRUE	TRUE	0	0	1	1	none	2.33559598182e-05
S102	T040	TRUE	TRUE	0	0	1	1	none	0.0001188058668369
S106	T040	TRUE	TRUE	0	0	1	1	none	1.66437211192e-05
S130	T040	TRUE	TRUE	0	0	1	1	none	0.0001310498261988
T009	T040	FALSE	FALSE	0	0	1	1	none	2.9687517776e-05
T010	T040	FALSE	FALSE	0	0	1	1	none	2.60121055948e-05
T013	T040	FALSE	FALSE	0	0	1	1	none	9.13466107549e-05
T014	T040	TRUE	TRUE	0	0	1	1	none	8.4342487739e-06
T020	T040	TRUE	TRUE	0	0	1	1	none	8.65724408938e-05
T021	T040	FALSE	FALSE	0	0	1	1	none	2.8436205724e-05
T028	T040	TRUE	TRUE	0	0	1	1	none	7.31536837665e-05
T035a	T040	TRUE	TRUE	0	0	1	1	none	0.0001318204127142
T035b	T040	FALSE	FALSE	0	0	1	1	none	2.72241556594e-05
S002	T056	FALSE	FALSE	0	0	1	1	none	2.6921655401e-05
S007	T056	FALSE	FALSE	0	0	1	1	none	7.6868747148e-05
S021	T056	FALSE	FALSE	0	0	1	1	none	2.80699319962e-05
S024	T056	FALSE	FALSE	0	0	1	1	none	2.79101455926e-05
S025	T056	FALSE	FALSE	0	0	1	1	none	2.56419099967e-05
S026	T056	FALSE	FALSE	0	0	1	1	none	2.11877161644e-05
S038	T056	FALSE	FALSE	0	0	1	1	none	8.60125080646e-05
S039	T056	FALSE	FALSE	0	0	1	1	none	2.82359254712e-05
S040	T056	FALSE	FALSE	0	0	1	1	none	0.0001208866258506
S042	T056	FALSE	FALSE	0	0	1	1	none	2.79101455926e-05
S071	T056	FALSE	FALSE	0	0	1	1	none	0.0001114954461903
S078	T056	FALSE	FALSE	0	0	1	1	none	2.81602569407e-05
S081	T056	FALSE	FALSE	0	0	1	1	none	2.85161706249e-05
S085	T056	FALSE	FALSE	0	0	1	1	none	0.0001202486065657
S087	T056	FALSE	FALSE	0	0	1	1	none	0.0001340141061798
S093	T056	FALSE	FALSE	0	0	1	1	none	0.0001067796537307
S097	T056	FALSE	FALSE	0	0	1	1	none	2.3846489015e-05
S102	T056	FALSE	FALSE	0	0	1	1	none	0.0001216370460277
S106	T056	FALSE	FALSE	0	0	1	1	none	2.2248252054e-05
S130	T056	FALSE	FALSE	0	0	1	1	none	0.0001338810053896
T009	T056	TRUE	TRUE	1	0	1	1	anc	2.237374238e-06
T010	T056	FALSE	FALSE	0	0	1	1	none	8.3368865484e-06
T013	T056	FALSE	FALSE	0	0	1	1	none	9.41777899457e-05
T014	T056	FALSE	FALSE	0	0	1	1	none	2.86934977513e-05
T020	T056	FALSE	FALSE	0	0	1	1	none	8.94036200846e-05
T021	T056	FALSE	FALSE	0	0	1	1	none	8.3368865484e-06
T028	T056	FALSE	FALSE	0	0	1	1	none	7.59848629573e-05
T035a	T056	FALSE	FALSE	0	0	1	1	none	0.000134651591905
T035b	T056	FALSE	FALSE	0	0	1	1	none	8.3368865484e-06
T040	T056	FALSE	FALSE	0	0	1	1	none	3.31369420786e-05
S002	T059	TRUE	TRUE	0	0	1	1	none	0.0001166431195859
S007	T059	TRUE	TRUE	0	0	1	1	none	0.0001107602115529
S021	T059	TRUE	TRUE	0	0	1	1	none	0.0001177913961811
S024	T059	TRUE	TRUE	0	0	1	1	none	0.0001176316097775
S025	T059	TRUE	TRUE	0	0	1	1	none	0.0001177040241756
S026	T059	TRUE	TRUE	0	0	1	1	none	0.0001144618804079
S038	T059	TRUE	TRUE	0	0	1	1	none	0.0001199039724695
S039	T059	TRUE	TRUE	0	0	1	1	none	0.0001179573896561
S040	T059	TRUE	TRUE	0	0	1	1	none	6.0150096683e-06
S042	T059	TRUE	TRUE	0	0	1	1	none	0.0001176316097775
S071	T059	TRUE	TRUE	0	0	1	1	none	2.20557038372e-05
S078	T059	TRUE	TRUE	0	0	1	1	none	0.0001178817211256
S081	T059	TRUE	TRUE	0	0	1	1	none	0.0001182376348098
S085	T059	TRUE	TRUE	0	0	1	1	none	4.78035988106e-05
S087	T059	TRUE	TRUE	0	0	1	1	none	6.15690984247e-05
S093	T059	TRUE	TRUE	0	0	1	1	none	3.43346459756e-05
S097	T059	TRUE	TRUE	0	0	1	1	none	0.0001159086031939
S102	T059	TRUE	TRUE	0	0	1	1	none	9.1895299746e-06
S106	T059	TRUE	TRUE	0	0	1	1	none	0.0001119697162389
S130	T059	TRUE	TRUE	0	0	1	1	none	6.14359976345e-05
T009	T059	FALSE	FALSE	0	0	1	1	none	0.0001222401611517
T010	T059	FALSE	FALSE	0	0	1	1	none	0.0001185647489705
T013	T059	FALSE	FALSE	0	0	1	1	none	0.0001280692543506
T014	T059	TRUE	TRUE	0	0	1	1	none	0.0001184149619362
T020	T059	TRUE	TRUE	0	0	1	1	none	0.0001232950844895
T021	T059	FALSE	FALSE	0	0	1	1	none	0.0001209888490997
T028	T059	TRUE	TRUE	0	0	1	1	none	0.0001098763273622
T035a	T059	TRUE	TRUE	0	0	1	1	none	6.22065841499e-05
T035b	T059	FALSE	FALSE	0	0	1	1	none	0.0001197767990351
T040	T059	TRUE	TRUE	0	0	1	1	none	0.0001228584062635
T056	T059	FALSE	FALSE	0	0	1	1	none	0.0001256895854543
S002	T065	TRUE	TRUE	0	0	1	1	none	7.84448987308e-05
S007	T065	TRUE	TRUE	0	0	1	1	none	5.44525696812e-05
S021	T065	TRUE	TRUE	0	0	1	1	none	7.9593175326e-05
S024	T065	TRUE	TRUE	0	0	1	1	none	7.94333889224e-05
S025	T065	TRUE	TRUE	0	0	1	1	none	7.95058033205e-05
S026	T065	TRUE	TRUE	0	0	1	1	none	7.62636595528e-05
S038	T065	TRUE	TRUE	0	0	1	1	none	5.1334107932e-06
S039	T065	TRUE	TRUE	0	0	1	1	none	7.9759168801e-05
S040	T065	TRUE	TRUE	0	0	1	1	none	0.0001165798694004
S042	T065	TRUE	TRUE	0	0	1	1	none	7.94333889224e-05
S071	T065	TRUE	TRUE	0	0	1	1	none	0.0001071886897401
S078	T065	TRUE	TRUE	0	0	1	1	none	7.96835002705e-05
S081	T065	TRUE	TRUE	0	0	1	1	none	8.00394139547e-05
S085	T065	TRUE	TRUE	0	0	1	1	none	0.0001159418501155
S087	T065	TRUE	TRUE	0	0	1	1	none	0.0001297073497296
S093	T065	TRUE	TRUE	0	0	1	1	none	0.0001024728972805
S097	T065	TRUE	TRUE	0	0	1	1	none	7.77103823388e-05
S102	T065	TRUE	TRUE	0	0	1	1	none	0.0001173302895775
S106	T065	TRUE	TRUE	0	0	1	1	none	7.37714953838e-05
S130	T065	TRUE	TRUE	0	0	1	1	none	0.0001295742489394
T009	T065	FALSE	FALSE	0	0	1	1	none	8.40419402966e-05
T010	T065	FALSE	FALSE	0	0	1	1	none	8.03665281154e-05
T013	T065	FALSE	FALSE	0	0	1	1	none	7.8984754111e-06
T014	T065	TRUE	TRUE	0	0	1	1	none	8.02167410811e-05
T020	T065	TRUE	TRUE	0	0	1	1	none	8.5245228132e-06
T021	T065	FALSE	FALSE	0	0	1	1	none	8.27906282446e-05
T028	T065	TRUE	TRUE	0	0	1	1	none	5.35686854905e-05
T035a	T065	TRUE	TRUE	0	0	1	1	none	0.0001303448354548
T035b	T065	FALSE	FALSE	0	0	1	1	none	8.157857818e-05
T040	T065	TRUE	TRUE	0	0	1	1	none	8.46601854084e-05
T056	T065	FALSE	FALSE	0	0	1	1	none	8.74913645992e-05
T059	T065	TRUE	TRUE	0	0	1	1	none	0.0001213828290041
S002	T069	TRUE	TRUE	0	0	1	1	none	0.0001218683576073
S007	T069	TRUE	TRUE	0	0	1	1	none	0.0001159854495743
S021	T069	TRUE	TRUE	0	0	1	1	none	0.0001230166342025
S024	T069	TRUE	TRUE	0	0	1	1	none	0.0001228568477989
S025	T069	TRUE	TRUE	0	0	1	1	none	0.000122929262197
S026	T069	TRUE	TRUE	0	0	1	1	none	0.0001196871184293
S038	T069	TRUE	TRUE	0	0	1	1	none	0.0001251292104909
S039	T069	TRUE	TRUE	0	0	1	1	none	0.0001231826276775
S040	T069	TRUE	TRUE	0	0	1	1	none	3.66721215189e-05
S042	T069	TRUE	TRUE	0	0	1	1	none	0.0001228568477989
S071	T069	TRUE	TRUE	0	0	1	1	none	2.18434774146e-05
S078	T069	TRUE	TRUE	0	0	1	1	none	0.000123106959147
S081	T069	TRUE	TRUE	0	0	1	1	none	0.0001234628728312
S085	T069	TRUE	TRUE	0	0	1	1	none	5.3028836832e-05
S087	T069	TRUE	TRUE	0	0	1	1	none	6.67943364461e-05
S093	T069	TRUE	TRUE	0	0	1	1	none	3.9559883997e-05
S097	T069	TRUE	TRUE	0	0	1	1	none	0.0001211338412153
S102	T069	TRUE	TRUE	0	0	1	1	none	3.7422541696e-05
S106	T069	TRUE	TRUE	0	0	1	1	none	0.0001171949542603
S130	T069	TRUE	TRUE	0	0	1	1	none	6.66612356559e-05
T009	T069	FALSE	FALSE	0	0	1	1	none	0.0001274653991731
T010	T069	FALSE	FALSE	0	0	1	1	none	0.0001237899869919
T013	T069	FALSE	FALSE	0	0	1	1	none	0.000133294492372
T014	T069	TRUE	TRUE	0	0	1	1	none	0.0001236401999576
T020	T069	TRUE	TRUE	0	0	1	1	none	0.0001285203225109
T021	T069	FALSE	FALSE	0	0	1	1	none	0.0001262140871211
T028	T069	TRUE	TRUE	0	0	1	1	none	0.0001151015653836
T035a	T069	TRUE	TRUE	0	0	1	1	none	6.74318221713e-05
T035b	T069	FALSE	FALSE	0	0	1	1	none	0.0001250020370565
T040	T069	TRUE	TRUE	0	0	1	1	none	0.0001280836442849
T056	T069	FALSE	FALSE	0	0	1	1	none	0.0001309148234757
T059	T069	TRUE	TRUE	0	0	1	1	none	4.14750811226e-05
T065	T069	TRUE	TRUE	0	0	1	1	none	0.0001266080670255
S002	T073	FALSE	FALSE	0	0	1	1	none	2.22209190464e-05
S007	T073	FALSE	FALSE	0	0	1	1	none	7.21680107934e-05
S021	T073	FALSE	FALSE	0	0	1	1	none	2.33691956416e-05
S024	T073	FALSE	FALSE	0	0	1	1	none	2.3209409238e-05
S025	T073	FALSE	FALSE	0	0	1	1	none	2.09411736421e-05
S026	T073	FALSE	FALSE	0	0	1	1	none	1.64869798098e-05
S038	T073	FALSE	FALSE	0	0	1	1	none	8.131177171e-05
S039	T073	FALSE	FALSE	0	0	1	1	none	2.35351891166e-05
S040	T073	FALSE	FALSE	0	0	1	1	none	0.000116185889496
S042	T073	FALSE	FALSE	0	0	1	1	none	2.3209409238e-05
S071	T073	FALSE	FALSE	0	0	1	1	none	0.0001067947098357
S078	T073	FALSE	FALSE	0	0	1	1	none	2.34595205861e-05
S081	T073	FALSE	FALSE	0	0	1	1	none	2.38154342703e-05
S085	T073	FALSE	FALSE	0	0	1	1	none	0.0001155478702111
S087	T073	FALSE	FALSE	0	0	1	1	none	0.0001293133698252
S093	T073	FALSE	FALSE	0	0	1	1	none	0.0001020789173761
S097	T073	FALSE	FALSE	0	0	1	1	none	1.91457526604e-05
S102	T073	FALSE	FALSE	0	0	1	1	none	0.0001169363096731
S106	T073	FALSE	FALSE	0	0	1	1	none	1.75475156994e-05
S130	T073	FALSE	FALSE	0	0	1	1	none	0.000129180269035
T009	T073	FALSE	FALSE	0	0	1	1	none	4.8874622458e-06
T010	T073	FALSE	FALSE	0	0	1	1	none	3.6361501938e-06
T013	T073	FALSE	FALSE	0	0	1	1	none	8.94770535911e-05
T014	T073	FALSE	FALSE	0	0	1	1	none	2.39927613967e-05
T020	T073	FALSE	FALSE	0	0	1	1	none	8.470288373e-05
T021	T073	TRUE	TRUE	0	0	1	1	none	1.2120500646e-06
T028	T073	FALSE	FALSE	0	0	1	1	none	7.12841266027e-05
T035a	T073	FALSE	FALSE	0	0	1	1	none	0.0001299508555504
T035b	T073	FALSE	FALSE	0	0	1	1	none	3.6361501938e-06
T040	T073	FALSE	FALSE	0	0	1	1	none	2.8436205724e-05
T056	T073	FALSE	FALSE	0	0	1	1	none	8.3368865484e-06
T059	T073	FALSE	FALSE	0	0	1	1	none	0.0001209888490997
T065	T073	FALSE	FALSE	0	0	1	1	none	8.27906282446e-05
T069	T073	FALSE	FALSE	0	0	1	1	none	0.0001262140871211
S002	T075	TRUE	TRUE	0	0	1	1	none	6.34010717986e-05
S007	T075	TRUE	TRUE	0	0	1	1	none	5.6306113701e-05
S021	T075	TRUE	TRUE	0	0	1	1	none	6.45493483938e-05
S024	T075	TRUE	TRUE	0	0	1	1	none	6.43895619902e-05
S025	T075	TRUE	TRUE	0	0	1	1	none	6.44619763883e-05
S026	T075	TRUE	TRUE	0	0	1	1	none	6.12198326206e-05
S038	T075	TRUE	TRUE	0	0	1	1	none	6.54498746176e-05
S039	T075	TRUE	TRUE	0	0	1	1	none	6.47153418688e-05
S040	T075	TRUE	TRUE	0	0	1	1	none	0.0001015360424682
S042	T075	TRUE	TRUE	0	0	1	1	none	6.43895619902e-05
S071	T075	TRUE	TRUE	0	0	1	1	none	9.21448628079e-05
S078	T075	TRUE	TRUE	0	0	1	1	none	6.46396733383e-05
S081	T075	TRUE	TRUE	0	0	1	1	none	6.49955870225e-05
S085	T075	TRUE	TRUE	0	0	1	1	none	0.0001008980231833
S087	T075	TRUE	TRUE	0	0	1	1	none	0.0001146635227974
S093	T075	TRUE	TRUE	0	0	1	1	none	8.74290703483e-05
S097	T075	TRUE	TRUE	0	0	1	1	none	6.26665554066e-05
S102	T075	TRUE	TRUE	0	0	1	1	none	0.0001022864626453
S106	T075	TRUE	TRUE	0	0	1	1	none	5.87276684516e-05
S130	T075	TRUE	TRUE	0	0	1	1	none	0.0001145304220072
T009	T075	FALSE	FALSE	0	0	1	1	none	6.89981133644e-05
T010	T075	FALSE	FALSE	0	0	1	1	none	6.53227011832e-05
T013	T075	FALSE	FALSE	0	0	1	1	none	7.36151564987e-05
T014	T075	TRUE	TRUE	0	0	1	1	none	6.51729141489e-05
T020	T075	TRUE	TRUE	0	0	1	1	none	6.88409866376e-05
T021	T075	FALSE	FALSE	0	0	1	1	none	6.77468013124e-05
T028	T075	TRUE	TRUE	0	0	1	1	none	5.54222295103e-05
T035a	T075	TRUE	TRUE	0	0	1	1	none	0.0001153010085226
T035b	T075	FALSE	FALSE	0	0	1	1	none	6.65347512478e-05
T040	T075	TRUE	TRUE	0	0	1	1	none	6.96163584762e-05
T056	T075	FALSE	FALSE	0	0	1	1	none	7.2447537667e-05
T059	T075	TRUE	TRUE	0	0	1	1	none	0.0001063390020719
T065	T075	TRUE	TRUE	0	0	1	1	none	6.69287311522e-05
T069	T075	TRUE	TRUE	0	0	1	1	none	0.0001115642400933
T073	T075	FALSE	FALSE	0	0	1	1	none	6.77468013124e-05
S002	T077	FALSE	FALSE	0	0	1	1	none	2.16148940141e-05
S007	T077	FALSE	FALSE	0	0	1	1	none	7.15619857611e-05
S021	T077	FALSE	FALSE	0	0	1	1	none	2.27631706093e-05
S024	T077	FALSE	FALSE	0	0	1	1	none	2.26033842057e-05
S025	T077	FALSE	FALSE	0	0	1	1	none	2.03351486098e-05
S026	T077	FALSE	FALSE	0	0	1	1	none	1.58809547775e-05
S038	T077	FALSE	FALSE	0	0	1	1	none	8.07057466777e-05
S039	T077	FALSE	FALSE	0	0	1	1	none	2.29291640843e-05
S040	T077	FALSE	FALSE	0	0	1	1	none	0.0001155798644637
S042	T077	FALSE	FALSE	0	0	1	1	none	2.26033842057e-05
S071	T077	FALSE	FALSE	0	0	1	1	none	0.0001061886848034
S078	T077	FALSE	FALSE	0	0	1	1	none	2.28534955538e-05
S081	T077	FALSE	FALSE	0	0	1	1	none	2.3209409238e-05
S085	T077	FALSE	FALSE	0	0	1	1	none	0.0001149418451788
S087	T077	FALSE	FALSE	0	0	1	1	none	0.0001287073447929
S093	T077	FALSE	FALSE	0	0	1	1	none	0.0001014728923438
S097	T077	FALSE	FALSE	0	0	1	1	none	1.85397276281e-05
S102	T077	FALSE	FALSE	0	0	1	1	none	0.0001163302846408
S106	T077	FALSE	FALSE	0	0	1	1	none	1.69414906671e-05
S130	T077	FALSE	FALSE	0	0	1	1	none	0.0001285742440027
T009	T077	FALSE	FALSE	0	0	1	1	none	4.2814372135e-06
T010	T077	FALSE	FALSE	0	0	1	1	none	3.0301251615e-06
T013	T077	FALSE	FALSE	0	0	1	1	none	8.88710285588e-05
T014	T077	FALSE	FALSE	0	0	1	1	none	2.33867363644e-05
T020	T077	FALSE	FALSE	0	0	1	1	none	8.40968586977e-05
T021	T077	TRUE	TRUE	0	0	1	1	none	1.8180750969e-06
T028	T077	FALSE	FALSE	0	0	1	1	none	7.06781015704e-05
T035a	T077	FALSE	FALSE	0	0	1	1	none	0.0001293448305181
T035b	T077	FALSE	FALSE	0	0	1	1	none	3.0301251615e-06
T040	T077	FALSE	FALSE	0	0	1	1	none	2.78301806917e-05
T056	T077	FALSE	FALSE	0	0	1	1	none	7.7308615161e-06
T059	T077	FALSE	FALSE	0	0	1	1	none	0.0001203828240674
T065	T077	FALSE	FALSE	0	0	1	1	none	8.21846032123e-05
T069	T077	FALSE	FALSE	0	0	1	1	none	0.0001256080620888
T073	T077	TRUE	TRUE	0	0	1	1	none	1.8180750969e-06
T075	T077	FALSE	FALSE	0	0	1	1	none	6.71407762801e-05
S002	T087	FALSE	FALSE	0	0	1	1	none	2.16481536005e-05
S007	T087	FALSE	FALSE	0	0	1	1	none	7.15952453475e-05
S021	T087	FALSE	FALSE	0	0	1	1	none	2.27964301957e-05
S024	T087	FALSE	FALSE	0	0	1	1	none	2.26366437921e-05
S025	T087	FALSE	FALSE	0	0	1	1	none	2.03684081962e-05
S026	T087	FALSE	FALSE	0	0	1	1	none	1.59142143639e-05
S038	T087	FALSE	FALSE	0	0	1	1	none	8.07390062641e-05
S039	T087	FALSE	FALSE	0	0	1	1	none	2.29624236707e-05
S040	T087	FALSE	FALSE	0	0	1	1	none	0.0001156131240501
S042	T087	FALSE	FALSE	0	0	1	1	none	2.26366437921e-05
S071	T087	FALSE	FALSE	0	0	1	1	none	0.0001062219443898
S078	T087	FALSE	FALSE	0	0	1	1	none	2.28867551402e-05
S081	T087	FALSE	FALSE	0	0	1	1	none	2.32426688244e-05
S085	T087	FALSE	FALSE	0	0	1	1	none	0.0001149751047652
S087	T087	FALSE	FALSE	0	0	1	1	none	0.0001287406043793
S093	T087	FALSE	FALSE	0	0	1	1	none	0.0001015061519302
S097	T087	FALSE	FALSE	0	0	1	1	none	1.85729872145e-05
S102	T087	FALSE	FALSE	0	0	1	1	none	0.0001163635442272
S106	T087	FALSE	FALSE	0	0	1	1	none	1.69747502535e-05
S130	T087	FALSE	FALSE	0	0	1	1	none	0.0001286075035891
T009	T087	FALSE	FALSE	0	0	1	1	none	5.5267468645e-06
T010	T087	FALSE	FALSE	0	0	1	1	none	3.0633847479e-06
T013	T087	FALSE	FALSE	0	0	1	1	none	8.89042881452e-05
T014	T087	FALSE	FALSE	0	0	1	1	none	2.34199959508e-05
T020	T087	FALSE	FALSE	0	0	1	1	none	8.41301182841e-05
T021	T087	FALSE	FALSE	0	0	1	1	none	4.2754348125e-06
T028	T087	FALSE	FALSE	0	0	1	1	none	7.07113611568e-05
T035a	T087	FALSE	FALSE	0	0	1	1	none	0.0001293780901045
T035b	T087	TRUE	TRUE	0	0	1	1	none	1.8513346833e-06
T040	T087	FALSE	FALSE	0	0	1	1	none	2.78634402781e-05
T056	T087	FALSE	FALSE	0	0	1	1	none	8.9761711671e-06
T059	T087	FALSE	FALSE	0	0	1	1	none	0.0001204160836538
T065	T087	FALSE	FALSE	0	0	1	1	none	8.22178627987e-05
T069	T087	FALSE	FALSE	0	0	1	1	none	0.0001256413216752
T073	T087	FALSE	FALSE	0	0	1	1	none	4.2754348125e-06
T075	T087	FALSE	FALSE	0	0	1	1	none	6.71740358665e-05
T077	T087	FALSE	FALSE	0	0	1	1	none	3.6694097802e-06
S002	T092	TRUE	TRUE	0	0	1	1	none	6.08349551219e-05
S007	T092	TRUE	TRUE	0	0	1	1	none	3.24835061623e-05
S021	T092	TRUE	TRUE	0	0	1	1	none	6.19832317171e-05
S024	T092	TRUE	TRUE	0	0	1	1	none	6.18234453135e-05
S025	T092	TRUE	TRUE	0	0	1	1	none	6.18958597116e-05
S026	T092	TRUE	TRUE	0	0	1	1	none	5.86537159439e-05
S038	T092	TRUE	TRUE	0	0	1	1	none	4.59863869889e-05
S039	T092	TRUE	TRUE	0	0	1	1	none	6.21492251921e-05
S040	T092	TRUE	TRUE	0	0	1	1	none	9.89699257915e-05
S042	T092	TRUE	TRUE	0	0	1	1	none	6.18234453135e-05
S071	T092	TRUE	TRUE	0	0	1	1	none	8.95787461312e-05
S078	T092	TRUE	TRUE	0	0	1	1	none	6.20735566616e-05
S081	T092	TRUE	TRUE	0	0	1	1	none	6.24294703458e-05
S085	T092	TRUE	TRUE	0	0	1	1	none	9.83319065066e-05
S087	T092	TRUE	TRUE	0	0	1	1	none	0.0001120974061207
S093	T092	TRUE	TRUE	0	0	1	1	none	8.48629536716e-05
S097	T092	TRUE	TRUE	0	0	1	1	none	6.01004387299e-05
S102	T092	TRUE	TRUE	0	0	1	1	none	9.97203459686e-05
S106	T092	TRUE	TRUE	0	0	1	1	none	5.61615517749e-05
S130	T092	TRUE	TRUE	0	0	1	1	none	0.0001119643053305
T009	T092	FALSE	FALSE	0	0	1	1	none	6.64319966877e-05
T010	T092	FALSE	FALSE	0	0	1	1	none	6.27565845065e-05
T013	T092	FALSE	FALSE	0	0	1	1	none	5.415166887e-05
T014	T092	TRUE	TRUE	0	0	1	1	none	6.26067974722e-05
T020	T092	TRUE	TRUE	0	0	1	1	none	4.93774990089e-05
T021	T092	FALSE	FALSE	0	0	1	1	none	6.51806846357e-05
T028	T092	TRUE	TRUE	0	0	1	1	none	3.0387571907e-05
T035a	T092	TRUE	TRUE	0	0	1	1	none	0.0001127348918459
T035b	T092	FALSE	FALSE	0	0	1	1	none	6.39686345711e-05
T040	T092	TRUE	TRUE	0	0	1	1	none	6.70502417995e-05
T056	T092	FALSE	FALSE	0	0	1	1	none	6.98814209903e-05
T059	T092	TRUE	TRUE	0	0	1	1	none	0.0001037728853952
T065	T092	TRUE	TRUE	0	0	1	1	none	4.74652435235e-05
T069	T092	TRUE	TRUE	0	0	1	1	none	0.0001089981234166
T073	T092	FALSE	FALSE	0	0	1	1	none	6.51806846357e-05
T075	T092	TRUE	TRUE	0	0	1	1	none	4.93187875433e-05
T077	T092	FALSE	FALSE	0	0	1	1	none	6.45746596034e-05
T087	T092	FALSE	FALSE	0	0	1	1	none	6.46079191898e-05
S002	T095	TRUE	TRUE	0	0	1	1	none	0.0001242285144889
S007	T095	TRUE	TRUE	0	0	1	1	none	0.0001183456064559
S021	T095	TRUE	TRUE	0	0	1	1	none	0.0001253767910841
S024	T095	TRUE	TRUE	0	0	1	1	none	0.0001252170046805
S025	T095	TRUE	TRUE	0	0	1	1	none	0.0001252894190786
S026	T095	TRUE	TRUE	0	0	1	1	none	0.0001220472753109
S038	T095	TRUE	TRUE	0	0	1	1	none	0.0001274893673725
S039	T095	TRUE	TRUE	0	0	1	1	none	0.0001255427845591
S040	T095	TRUE	TRUE	0	0	1	1	none	5.60270129985e-05
S042	T095	TRUE	TRUE	0	0	1	1	none	0.0001252170046805
S071	T095	TRUE	TRUE	0	0	1	1	none	4.66358333382e-05
S078	T095	TRUE	TRUE	0	0	1	1	none	0.0001254671160286
S081	T095	TRUE	TRUE	0	0	1	1	none	0.0001258230297128
S085	T095	TRUE	TRUE	0	0	1	1	none	2.75631516576e-05
S087	T095	TRUE	TRUE	0	0	1	1	none	1.9511758871e-06
S093	T095	TRUE	TRUE	0	0	1	1	none	2.90483378466e-05
S097	T095	TRUE	TRUE	0	0	1	1	none	0.0001234939980969
S102	T095	TRUE	TRUE	0	0	1	1	none	5.67774331756e-05
S106	T095	TRUE	TRUE	0	0	1	1	none	0.0001195551111419
S130	T095	TRUE	TRUE	0	0	1	1	none	1.8180750969e-06
T009	T095	FALSE	FALSE	0	0	1	1	none	0.0001298255560547
T010	T095	FALSE	FALSE	0	0	1	1	none	0.0001261501438735
T013	T095	FALSE	FALSE	0	0	1	1	none	0.0001356546492536
T014	T095	TRUE	TRUE	0	0	1	1	none	0.0001260003568392
T020	T095	TRUE	TRUE	0	0	1	1	none	0.0001308804793925
T021	T095	FALSE	FALSE	0	0	1	1	none	0.0001285742440027
T028	T095	TRUE	TRUE	0	0	1	1	none	0.0001174617222652
T035a	T095	TRUE	TRUE	0	0	1	1	none	3.8007116769e-06
T035b	T095	FALSE	FALSE	0	0	1	1	none	0.0001273621939381
T040	T095	TRUE	TRUE	0	0	1	1	none	0.0001304438011665
T056	T095	FALSE	FALSE	0	0	1	1	none	0.0001332749803573
T059	T095	TRUE	TRUE	0	0	1	1	none	6.08299726022e-05
T065	T095	TRUE	TRUE	0	0	1	1	none	0.0001289682239071
T069	T095	TRUE	TRUE	0	0	1	1	none	6.60552106236e-05
T073	T095	FALSE	FALSE	0	0	1	1	none	0.0001285742440027
T075	T095	TRUE	TRUE	0	0	1	1	none	0.0001139243969749
T077	T095	FALSE	FALSE	0	0	1	1	none	0.0001279682189704
T087	T095	FALSE	FALSE	0	0	1	1	none	0.0001280014785568
T092	T095	TRUE	TRUE	0	0	1	1	none	0.0001113582802982
S002	T099a	TRUE	TRUE	0	0	1	1	none	0.0001242285144889
S007	T099a	TRUE	TRUE	0	0	1	1	none	0.0001183456064559
S021	T099a	TRUE	TRUE	0	0	1	1	none	0.0001253767910841
S024	T099a	TRUE	TRUE	0	0	1	1	none	0.0001252170046805
S025	T099a	TRUE	TRUE	0	0	1	1	none	0.0001252894190786
S026	T099a	TRUE	TRUE	0	0	1	1	none	0.0001220472753109
S038	T099a	TRUE	TRUE	0	0	1	1	none	0.0001274893673725
S039	T099a	TRUE	TRUE	0	0	1	1	none	0.0001255427845591
S040	T099a	TRUE	TRUE	0	0	1	1	none	5.60270129985e-05
S042	T099a	TRUE	TRUE	0	0	1	1	none	0.0001252170046805
S071	T099a	TRUE	TRUE	0	0	1	1	none	4.66358333382e-05
S078	T099a	TRUE	TRUE	0	0	1	1	none	0.0001254671160286
S081	T099a	TRUE	TRUE	0	0	1	1	none	0.0001258230297128
S085	T099a	TRUE	TRUE	0	0	1	1	none	2.75631516576e-05
S087	T099a	TRUE	TRUE	0	0	1	1	none	3.1632259517e-06
S093	T099a	TRUE	TRUE	0	0	1	1	none	2.90483378466e-05
S097	T099a	TRUE	TRUE	0	0	1	1	none	0.0001234939980969
S102	T099a	TRUE	TRUE	0	0	1	1	none	5.67774331756e-05
S106	T099a	TRUE	TRUE	0	0	1	1	none	0.0001195551111419
S130	T099a	TRUE	TRUE	0	0	1	1	none	3.0301251615e-06
T009	T099a	FALSE	FALSE	0	0	1	1	none	0.0001298255560547
T010	T099a	FALSE	FALSE	0	0	1	1	none	0.0001261501438735
T013	T099a	FALSE	FALSE	0	0	1	1	none	0.0001356546492536
T014	T099a	TRUE	TRUE	0	0	1	1	none	0.0001260003568392
T020	T099a	TRUE	TRUE	0	0	1	1	none	0.0001308804793925
T021	T099a	FALSE	FALSE	0	0	1	1	none	0.0001285742440027
T028	T099a	TRUE	TRUE	0	0	1	1	none	0.0001174617222652
T035a	T099a	TRUE	TRUE	0	0	1	1	none	2.5886616123e-06
T035b	T099a	FALSE	FALSE	0	0	1	1	none	0.0001273621939381
T040	T099a	TRUE	TRUE	0	0	1	1	none	0.0001304438011665
T056	T099a	FALSE	FALSE	0	0	1	1	none	0.0001332749803573
T059	T099a	TRUE	TRUE	0	0	1	1	none	6.08299726022e-05
T065	T099a	TRUE	TRUE	0	0	1	1	none	0.0001289682239071
T069	T099a	TRUE	TRUE	0	0	1	1	none	6.60552106236e-05
T073	T099a	FALSE	FALSE	0	0	1	1	none	0.0001285742440027
T075	T099a	TRUE	TRUE	0	0	1	1	none	0.0001139243969749
T077	T099a	FALSE	FALSE	0	0	1	1	none	0.0001279682189704
T087	T099a	FALSE	FALSE	0	0	1	1	none	0.0001280014785568
T092	T099a	TRUE	TRUE	0	0	1	1	none	0.0001113582802982
T095	T099a	TRUE	TRUE	0	0	1	1	none	2.4241001292e-06
S002	T102	FALSE	FALSE	0	0	1	1	none	0.0001303842608633
S007	T102	FALSE	FALSE	0	0	1	1	none	0.0001245013528303
S021	T102	FALSE	FALSE	0	0	1	1	none	0.0001315325374585
S024	T102	FALSE	FALSE	0	0	1	1	none	0.0001313727510549
S025	T102	FALSE	FALSE	0	0	1	1	none	0.000131445165453
S026	T102	FALSE	FALSE	0	0	1	1	none	0.0001282030216853
S038	T102	FALSE	FALSE	0	0	1	1	none	0.0001336451137469
S039	T102	FALSE	FALSE	0	0	1	1	none	0.0001316985309335
S040	T102	FALSE	FALSE	0	0	1	1	none	6.21827593729e-05
S042	T102	FALSE	FALSE	0	0	1	1	none	0.0001313727510549
S071	T102	FALSE	FALSE	0	0	1	1	none	5.27915797126e-05
S078	T102	FALSE	FALSE	0	0	1	1	none	0.000131622862403
S081	T102	FALSE	FALSE	0	0	1	1	none	0.0001319787760872
S085	T102	FALSE	FALSE	0	0	1	1	none	3.3718898032e-05
S087	T102	FALSE	FALSE	0	0	1	1	none	8.1069222615e-06
S093	T102	FALSE	FALSE	0	0	1	1	none	3.5204084221e-05
S097	T102	FALSE	FALSE	0	0	1	1	none	0.0001296497444713
S102	T102	FALSE	FALSE	0	0	1	1	none	6.293317955e-05
S106	T102	FALSE	FALSE	0	0	1	1	none	0.0001257108575163
S130	T102	FALSE	FALSE	0	0	1	1	none	7.9738214713e-06
T009	T102	FALSE	FALSE	0	0	1	1	none	0.0001359813024291
T010	T102	FALSE	FALSE	0	0	1	1	none	0.0001323058902479
T013	T102	FALSE	FALSE	0	0	1	1	none	0.000141810395628
T014	T102	FALSE	FALSE	0	0	1	1	none	0.0001321561032136
T020	T102	FALSE	FALSE	0	0	1	1	none	0.0001370362257669
T021	T102	FALSE	FALSE	0	0	1	1	none	0.0001347299903771
T028	T102	FALSE	FALSE	0	0	1	1	none	0.0001236174686396
T035a	T102	FALSE	FALSE	0	0	1	1	none	9.9564580513e-06
T035b	T102	FALSE	FALSE	0	0	1	1	none	0.0001335179403125
T040	T102	FALSE	FALSE	0	0	1	1	none	0.0001365995475409
T056	T102	FALSE	FALSE	0	0	1	1	none	0.0001394307267317
T059	T102	FALSE	FALSE	0	0	1	1	none	6.69857189766e-05
T065	T102	FALSE	FALSE	0	0	1	1	none	0.0001351239702815
T069	T102	FALSE	FALSE	0	0	1	1	none	7.22109569980001e-05
T073	T102	FALSE	FALSE	0	0	1	1	none	0.0001347299903771
T075	T102	FALSE	FALSE	0	0	1	1	none	0.0001200801433493
T077	T102	FALSE	FALSE	0	0	1	1	none	0.0001341239653448
T087	T102	FALSE	FALSE	0	0	1	1	none	0.0001341572249312
T092	T102	FALSE	FALSE	0	0	1	1	none	0.0001175140266726
T095	T102	TRUE	TRUE	1	0	1	1	anc	6.060250323e-07
T099a	T102	FALSE	FALSE	0	0	1	1	none	8.5798465036e-06
S002	T104	FALSE	FALSE	0	0	1	1	none	7.05700702969001e-05
S007	T104	FALSE	FALSE	0	0	1	1	none	4.22186213373e-05
S021	T104	FALSE	FALSE	0	0	1	1	none	7.17183468921001e-05
S024	T104	FALSE	FALSE	0	0	1	1	none	7.15585604885e-05
S025	T104	FALSE	FALSE	0	0	1	1	none	7.16309748866001e-05
S026	T104	FALSE	FALSE	0	0	1	1	none	6.83888311189e-05
S038	T104	FALSE	FALSE	0	0	1	1	none	5.57215021639e-05
S039	T104	FALSE	FALSE	0	0	1	1	none	7.18843403671001e-05
S040	T104	FALSE	FALSE	0	0	1	1	none	0.0001087050409665
S042	T104	FALSE	FALSE	0	0	1	1	none	7.15585604885e-05
S071	T104	FALSE	FALSE	0	0	1	1	none	9.93138613062001e-05
S078	T104	FALSE	FALSE	0	0	1	1	none	7.18086718366001e-05
S081	T104	FALSE	FALSE	0	0	1	1	none	7.21645855208001e-05
S085	T104	FALSE	FALSE	0	0	1	1	none	0.0001080670216816
S087	T104	FALSE	FALSE	0	0	1	1	none	0.0001218325212957
S093	T104	FALSE	FALSE	0	0	1	1	none	9.45980688466001e-05
S097	T104	FALSE	FALSE	0	0	1	1	none	6.98355539049001e-05
S102	T104	FALSE	FALSE	0	0	1	1	none	0.0001094554611436
S106	T104	FALSE	FALSE	0	0	1	1	none	6.58966669499e-05
S130	T104	FALSE	FALSE	0	0	1	1	none	0.0001216994205055
T009	T104	FALSE	FALSE	0	0	1	1	none	7.61671118627001e-05
T010	T104	FALSE	FALSE	0	0	1	1	none	7.24916996815001e-05
T013	T104	FALSE	FALSE	0	0	1	1	none	6.3886784045e-05
T014	T104	FALSE	FALSE	0	0	1	1	none	7.23419126472001e-05
T020	T104	FALSE	FALSE	0	0	1	1	none	5.91126141839e-05
T021	T104	FALSE	FALSE	0	0	1	1	none	7.49157998107e-05
T028	T104	FALSE	FALSE	0	0	1	1	none	4.0122687082e-05
T035a	T104	FALSE	FALSE	0	0	1	1	none	0.0001224700070209
T035b	T104	FALSE	FALSE	0	0	1	1	none	7.37037497461001e-05
T040	T104	FALSE	FALSE	0	0	1	1	none	7.67853569745001e-05
T056	T104	FALSE	FALSE	0	0	1	1	none	7.96165361653e-05
T059	T104	FALSE	FALSE	0	0	1	1	none	0.0001135080005702
T065	T104	FALSE	FALSE	0	0	1	1	none	5.72003586985e-05
T069	T104	FALSE	FALSE	0	0	1	1	none	0.0001187332385916
T073	T104	FALSE	FALSE	0	0	1	1	none	7.49157998107e-05
T075	T104	FALSE	FALSE	0	0	1	1	none	5.90539027183e-05
T077	T104	FALSE	FALSE	0	0	1	1	none	7.43097747784e-05
T087	T104	FALSE	FALSE	0	0	1	1	none	7.43430343648e-05
T092	T104	TRUE	TRUE	1	0	1	1	anc	6.060250323e-07
T095	T104	FALSE	FALSE	0	0	1	1	none	0.0001210933954732
T099a	T104	FALSE	FALSE	0	0	1	1	none	0.0001210933954732
T102	T104	FALSE	FALSE	0	0	1	1	none	0.0001272491418476
S002	T105	FALSE	FALSE	0	0	1	1	none	7.96569487954e-05
S007	T105	FALSE	FALSE	0	0	1	1	none	5.56646197458e-05
S021	T105	FALSE	FALSE	0	0	1	1	none	8.08052253906e-05
S024	T105	FALSE	FALSE	0	0	1	1	none	8.0645438987e-05
S025	T105	FALSE	FALSE	0	0	1	1	none	8.07178533851e-05
S026	T105	FALSE	FALSE	0	0	1	1	none	7.74757096174e-05
S038	T105	FALSE	FALSE	0	0	1	1	none	6.3454608578e-06
S039	T105	FALSE	FALSE	0	0	1	1	none	8.09712188656e-05
S040	T105	FALSE	FALSE	0	0	1	1	none	0.000117791919465
S042	T105	FALSE	FALSE	0	0	1	1	none	8.0645438987e-05
S071	T105	FALSE	FALSE	0	0	1	1	none	0.0001084007398047
S078	T105	FALSE	FALSE	0	0	1	1	none	8.08955503351e-05
S081	T105	FALSE	FALSE	0	0	1	1	none	8.12514640193e-05
S085	T105	FALSE	FALSE	0	0	1	1	none	0.0001171539001801
S087	T105	FALSE	FALSE	0	0	1	1	none	0.0001309193997942
S093	T105	FALSE	FALSE	0	0	1	1	none	0.0001036849473451
S097	T105	FALSE	FALSE	0	0	1	1	none	7.89224324034e-05
S102	T105	FALSE	FALSE	0	0	1	1	none	0.0001185423396421
S106	T105	FALSE	FALSE	0	0	1	1	none	7.49835454484e-05
S130	T105	FALSE	FALSE	0	0	1	1	none	0.000130786299004
T009	T105	FALSE	FALSE	0	0	1	1	none	8.52539903612e-05
T010	T105	FALSE	FALSE	0	0	1	1	none	8.157857818e-05
T013	T105	FALSE	FALSE	0	0	1	1	none	9.1105254757e-06
T014	T105	FALSE	FALSE	0	0	1	1	none	8.14287911457e-05
T020	T105	FALSE	FALSE	0	0	1	1	none	9.7365728778e-06
T021	T105	FALSE	FALSE	0	0	1	1	none	8.40026783092e-05
T028	T105	FALSE	FALSE	0	0	1	1	none	5.47807355551e-05
T035a	T105	FALSE	FALSE	0	0	1	1	none	0.0001315568855194
T035b	T105	FALSE	FALSE	0	0	1	1	none	8.27906282446e-05
T040	T105	FALSE	FALSE	0	0	1	1	none	8.5872235473e-05
T056	T105	FALSE	FALSE	0	0	1	1	none	8.87034146638e-05
T059	T105	FALSE	FALSE	0	0	1	1	none	0.0001225948790687
T065	T105	TRUE	TRUE	1	0	1	1	anc	6.060250323e-07
T069	T105	FALSE	FALSE	0	0	1	1	none	0.0001278201170901
T073	T105	FALSE	FALSE	0	0	1	1	none	8.40026783092e-05
T075	T105	FALSE	FALSE	0	0	1	1	none	6.81407812168e-05
T077	T105	FALSE	FALSE	0	0	1	1	none	8.33966532769e-05
T087	T105	FALSE	FALSE	0	0	1	1	none	8.34299128633e-05
T092	T105	FALSE	FALSE	0	0	1	1	none	4.86772935881e-05
T095	T105	FALSE	FALSE	0	0	1	1	none	0.0001301802739717
T099a	T105	FALSE	FALSE	0	0	1	1	none	0.0001301802739717
T102	T105	FALSE	FALSE	0	0	1	1	none	0.0001363360203461
T104	T105	FALSE	FALSE	0	0	1	1	none	5.84124087631e-05
S002	T107	FALSE	FALSE	0	0	1	1	none	0.0001261420856372
S007	T107	FALSE	FALSE	0	0	1	1	none	0.0001202591776042
S021	T107	FALSE	FALSE	0	0	1	1	none	0.0001272903622324
S024	T107	FALSE	FALSE	0	0	1	1	none	0.0001271305758288
S025	T107	FALSE	FALSE	0	0	1	1	none	0.0001272029902269
S026	T107	FALSE	FALSE	0	0	1	1	none	0.0001239608464592
S038	T107	FALSE	FALSE	0	0	1	1	none	0.0001294029385208
S039	T107	FALSE	FALSE	0	0	1	1	none	0.0001274563557074
S040	T107	FALSE	FALSE	0	0	1	1	none	5.79405841468e-05
S042	T107	FALSE	FALSE	0	0	1	1	none	0.0001271305758288
S071	T107	FALSE	FALSE	0	0	1	1	none	4.85494044865e-05
S078	T107	FALSE	FALSE	0	0	1	1	none	0.0001273806871769
S081	T107	FALSE	FALSE	0	0	1	1	none	0.0001277366008611
S085	T107	FALSE	FALSE	0	0	1	1	none	2.94767228059e-05
S087	T107	FALSE	FALSE	0	0	1	1	none	3.8647470354e-06
S093	T107	FALSE	FALSE	0	0	1	1	none	3.09619089949e-05
S097	T107	FALSE	FALSE	0	0	1	1	none	0.0001254075692452
S102	T107	FALSE	FALSE	0	0	1	1	none	5.86910043239e-05
S106	T107	FALSE	FALSE	0	0	1	1	none	0.0001214686822902
S130	T107	FALSE	FALSE	0	0	1	1	none	3.7316462452e-06
T009	T107	FALSE	FALSE	0	0	1	1	none	0.000131739127203
T010	T107	FALSE	FALSE	0	0	1	1	none	0.0001280637150218
T013	T107	FALSE	FALSE	0	0	1	1	none	0.0001375682204019
T014	T107	FALSE	FALSE	0	0	1	1	none	0.0001279139279875
T020	T107	FALSE	FALSE	0	0	1	1	none	0.0001327940505408
T021	T107	FALSE	FALSE	0	0	1	1	none	0.000130487815151
T028	T107	FALSE	FALSE	0	0	1	1	none	0.0001193752934135
T035a	T107	FALSE	FALSE	0	0	1	1	none	5.7142828252e-06
T035b	T107	FALSE	FALSE	0	0	1	1	none	0.0001292757650864
T040	T107	FALSE	FALSE	0	0	1	1	none	0.0001323573723148
T056	T107	FALSE	FALSE	0	0	1	1	none	0.0001351885515056
T059	T107	FALSE	FALSE	0	0	1	1	none	6.27435437505e-05
T065	T107	FALSE	FALSE	0	0	1	1	none	0.0001308817950554
T069	T107	FALSE	FALSE	0	0	1	1	none	6.79687817719e-05
T073	T107	FALSE	FALSE	0	0	1	1	none	0.000130487815151
T075	T107	FALSE	FALSE	0	0	1	1	none	0.0001158379681232
T077	T107	FALSE	FALSE	0	0	1	1	none	0.0001298817901187
T087	T107	FALSE	FALSE	0	0	1	1	none	0.0001299150497051
T092	T107	FALSE	FALSE	0	0	1	1	none	0.0001132718514465
T095	T107	TRUE	TRUE	1	0	1	1	anc	6.060250323e-07
T099a	T107	FALSE	FALSE	0	0	1	1	none	4.3376712775e-06
T102	T107	FALSE	FALSE	0	0	1	1	none	5.4542252907e-06
T104	T107	FALSE	FALSE	0	0	1	1	none	0.0001230069666215
T105	T107	FALSE	FALSE	0	0	1	1	none	0.00013209384512
S002	T126	TRUE	TRUE	0	0	1	1	none	0.0001361208414433
S007	T126	TRUE	TRUE	0	0	1	1	none	0.0001302379334103
S021	T126	TRUE	TRUE	0	0	1	1	none	0.0001372691180385
S024	T126	TRUE	TRUE	0	0	1	1	none	0.0001371093316349
S025	T126	TRUE	TRUE	0	0	1	1	none	0.000137181746033
S026	T126	TRUE	TRUE	0	0	1	1	none	0.0001339396022653
S038	T126	TRUE	TRUE	0	0	1	1	none	0.0001393816943269
S039	T126	TRUE	TRUE	0	0	1	1	none	0.0001374351115135
S040	T126	TRUE	TRUE	0	0	1	1	none	5.09246053549e-05
S042	T126	TRUE	TRUE	0	0	1	1	none	0.0001371093316349
S071	T126	TRUE	TRUE	0	0	1	1	none	3.60959612506e-05
S078	T126	TRUE	TRUE	0	0	1	1	none	0.000137359442983
S081	T126	TRUE	TRUE	0	0	1	1	none	0.0001377153566672
S085	T126	TRUE	TRUE	0	0	1	1	none	6.7281320668e-05
S087	T126	TRUE	TRUE	0	0	1	1	none	8.10468202821e-05
S093	T126	TRUE	TRUE	0	0	1	1	none	5.3812367833e-05
S097	T126	TRUE	TRUE	0	0	1	1	none	0.0001353863250513
S102	T126	TRUE	TRUE	0	0	1	1	none	5.1675025532e-05
S106	T126	TRUE	TRUE	0	0	1	1	none	0.0001314474380963
S130	T126	TRUE	TRUE	0	0	1	1	none	8.09137194919e-05
T009	T126	FALSE	FALSE	0	0	1	1	none	0.0001417178830091
T010	T126	FALSE	FALSE	0	0	1	1	none	0.0001380424708279
T013	T126	FALSE	FALSE	0	0	1	1	none	0.000147546976208
T014	T126	TRUE	TRUE	0	0	1	1	none	0.0001378926837936
T020	T126	TRUE	TRUE	0	0	1	1	none	0.0001427728063469
T021	T126	FALSE	FALSE	0	0	1	1	none	0.0001404665709571
T028	T126	TRUE	TRUE	0	0	1	1	none	0.0001293540492196
T035a	T126	TRUE	TRUE	0	0	1	1	none	8.16843060073e-05
T035b	T126	FALSE	FALSE	0	0	1	1	none	0.0001392545208925
T040	T126	TRUE	TRUE	0	0	1	1	none	0.0001423361281209
T056	T126	FALSE	FALSE	0	0	1	1	none	0.0001451673073117
T059	T126	TRUE	TRUE	0	0	1	1	none	5.57275649586e-05
T065	T126	TRUE	TRUE	0	0	1	1	none	0.0001408605508615
T069	T126	TRUE	TRUE	0	0	1	1	none	4.6671132236e-05
T073	T126	FALSE	FALSE	0	0	1	1	none	0.0001404665709571
T075	T126	TRUE	TRUE	0	0	1	1	none	0.0001258167239293
T077	T126	FALSE	FALSE	0	0	1	1	none	0.0001398605459248
T087	T126	FALSE	FALSE	0	0	1	1	none	0.0001398938055112
T092	T126	TRUE	TRUE	0	0	1	1	none	0.0001232506072526
T095	T126	TRUE	TRUE	0	0	1	1	none	8.03076944596e-05
T099a	T126	TRUE	TRUE	0	0	1	1	none	8.03076944596e-05
T102	T126	FALSE	FALSE	0	0	1	1	none	8.64634408340001e-05
T104	T126	FALSE	FALSE	0	0	1	1	none	0.0001329857224276
T105	T126	FALSE	FALSE	0	0	1	1	none	0.0001420726009261
T107	T126	FALSE	FALSE	0	0	1	1	none	8.22212656079e-05
S002	T156	FALSE	FALSE	0	0	1	1	none	8.33932748482001e-05
S007	T156	FALSE	FALSE	0	0	1	1	none	5.94009457986e-05
S021	T156	FALSE	FALSE	0	0	1	1	none	8.45415514434001e-05
S024	T156	FALSE	FALSE	0	0	1	1	none	8.43817650398001e-05
S025	T156	FALSE	FALSE	0	0	1	1	none	8.44541794379001e-05
S026	T156	FALSE	FALSE	0	0	1	1	none	8.12120356702001e-05
S038	T156	FALSE	FALSE	0	0	1	1	none	1.12938369752e-05
S039	T156	FALSE	FALSE	0	0	1	1	none	8.47075449184001e-05
S040	T156	FALSE	FALSE	0	0	1	1	none	0.0001215282455178
S042	T156	FALSE	FALSE	0	0	1	1	none	8.43817650398001e-05
S071	T156	FALSE	FALSE	0	0	1	1	none	0.0001121370658575
S078	T156	FALSE	FALSE	0	0	1	1	none	8.46318763879001e-05
S081	T156	FALSE	FALSE	0	0	1	1	none	8.49877900721e-05
S085	T156	FALSE	FALSE	0	0	1	1	none	0.0001208902262329
S087	T156	FALSE	FALSE	0	0	1	1	none	0.000134655725847
S093	T156	FALSE	FALSE	0	0	1	1	none	0.0001074212733979
S097	T156	FALSE	FALSE	0	0	1	1	none	8.26587584562e-05
S102	T156	FALSE	FALSE	0	0	1	1	none	0.0001222786656949
S106	T156	FALSE	FALSE	0	0	1	1	none	7.87198715012001e-05
S130	T156	FALSE	FALSE	0	0	1	1	none	0.0001345226250568
T009	T156	FALSE	FALSE	0	0	1	1	none	8.89903164140001e-05
T010	T156	FALSE	FALSE	0	0	1	1	none	8.53149042328001e-05
T013	T156	FALSE	FALSE	0	0	1	1	none	1.94591188563e-05
T014	T156	FALSE	FALSE	0	0	1	1	none	8.51651171985001e-05
T020	T156	FALSE	FALSE	0	0	1	1	none	1.46849489952e-05
T021	T156	FALSE	FALSE	0	0	1	1	none	8.77390043620001e-05
T028	T156	FALSE	FALSE	0	0	1	1	none	5.85170616079e-05
T035a	T156	FALSE	FALSE	0	0	1	1	none	0.0001352932115722
T035b	T156	FALSE	FALSE	0	0	1	1	none	8.65269542974e-05
T040	T156	FALSE	FALSE	0	0	1	1	none	8.96085615258001e-05
T056	T156	FALSE	FALSE	0	0	1	1	none	9.24397407166e-05
T059	T156	FALSE	FALSE	0	0	1	1	none	0.0001263312051215
T065	T156	FALSE	FALSE	0	0	1	1	none	1.27726935098e-05
T069	T156	FALSE	FALSE	0	0	1	1	none	0.0001315564431429
T073	T156	FALSE	FALSE	0	0	1	1	none	8.77390043620001e-05
T075	T156	FALSE	FALSE	0	0	1	1	none	7.18771072696e-05
T077	T156	FALSE	FALSE	0	0	1	1	none	8.71329793297e-05
T087	T156	FALSE	FALSE	0	0	1	1	none	8.71662389161001e-05
T092	T156	FALSE	FALSE	0	0	1	1	none	5.24136196409e-05
T095	T156	FALSE	FALSE	0	0	1	1	none	0.0001339166000245
T099a	T156	FALSE	FALSE	0	0	1	1	none	0.0001339166000245
T102	T156	FALSE	FALSE	0	0	1	1	none	0.0001400723463989
T104	T156	FALSE	FALSE	0	0	1	1	none	6.21487348159e-05
T105	T156	FALSE	FALSE	0	0	1	1	none	1.39847435744e-05
T107	T156	FALSE	FALSE	0	0	1	1	none	0.0001358301711728
T126	T156	FALSE	FALSE	0	0	1	1	none	0.0001458089269789
S002	T159a	TRUE	TRUE	0	0	1	1	none	1.85847688526e-05
S007	T159a	TRUE	TRUE	0	0	1	1	none	6.85318605996e-05
S021	T159a	TRUE	TRUE	0	0	1	1	none	1.97330454478e-05
S024	T159a	TRUE	TRUE	0	0	1	1	none	1.95732590442e-05
S025	T159a	TRUE	TRUE	0	0	1	1	none	1.73050234483e-05
S026	T159a	TRUE	TRUE	0	0	1	1	none	1.2850829616e-05
S038	T159a	TRUE	TRUE	0	0	1	1	none	7.76756215162e-05
S039	T159a	TRUE	TRUE	0	0	1	1	none	1.98990389228e-05
S040	T159a	TRUE	TRUE	0	0	1	1	none	0.0001125497393022
S042	T159a	TRUE	TRUE	0	0	1	1	none	1.95732590442e-05
S071	T159a	TRUE	TRUE	0	0	1	1	none	0.0001031585596419
S078	T159a	TRUE	TRUE	0	0	1	1	none	1.98233703923e-05
S081	T159a	TRUE	TRUE	0	0	1	1	none	2.01792840765e-05
S085	T159a	TRUE	TRUE	0	0	1	1	none	0.0001119117200173
S087	T159a	TRUE	TRUE	0	0	1	1	none	0.0001256772196314
S093	T159a	TRUE	TRUE	0	0	1	1	none	9.84427671823e-05
S097	T159a	TRUE	TRUE	0	0	1	1	none	1.55096024666e-05
S102	T159a	TRUE	TRUE	0	0	1	1	none	0.0001133001594793
S106	T159a	TRUE	TRUE	0	0	1	1	none	1.39113655056e-05
S130	T159a	TRUE	TRUE	0	0	1	1	none	0.0001255441188412
T009	T159a	TRUE	TRUE	0	1	1	1	desc	1.251312052e-06
T010	T159a	TRUE	TRUE	0	1	1	1	desc	6.060250323e-07
T013	T159a	FALSE	FALSE	0	0	1	1	none	8.58409033973e-05
T014	T159a	TRUE	TRUE	0	0	1	1	none	2.03566112029e-05
T020	T159a	TRUE	TRUE	0	0	1	1	none	8.10667335362e-05
T021	T159a	TRUE	TRUE	0	1	1	1	desc	1.8180750969e-06
T028	T159a	TRUE	TRUE	0	0	1	1	none	6.76479764089e-05
T035a	T159a	TRUE	TRUE	0	0	1	1	none	0.0001263147053566
T035b	T159a	TRUE	TRUE	0	1	1	1	desc	1.2120500646e-06
T040	T159a	TRUE	TRUE	0	0	1	1	none	2.48000555302e-05
T056	T159a	FALSE	FALSE	0	1	1	1	desc	4.7007363546e-06
T059	T159a	TRUE	TRUE	0	0	1	1	none	0.0001173526989059
T065	T159a	TRUE	TRUE	0	0	1	1	none	7.91544780508e-05
T069	T159a	TRUE	TRUE	0	0	1	1	none	0.0001225779369273
T073	T159a	TRUE	TRUE	0	1	1	1	desc	1.8180750969e-06
T075	T159a	TRUE	TRUE	0	0	1	1	none	6.41106511186e-05
T077	T159a	TRUE	TRUE	0	1	1	1	desc	1.2120500646e-06
T087	T159a	TRUE	TRUE	0	1	1	1	desc	1.8513346833e-06
T092	T159a	TRUE	TRUE	0	0	1	1	none	6.15445344419e-05
T095	T159a	TRUE	TRUE	0	0	1	1	none	0.0001249380938089
T099a	T159a	TRUE	TRUE	0	0	1	1	none	0.0001249380938089
T102	T159a	FALSE	FALSE	0	0	1	1	none	0.0001310938401833
T104	T159a	FALSE	FALSE	0	0	1	1	none	7.12796496169001e-05
T105	T159a	FALSE	FALSE	0	0	1	1	none	8.03665281154e-05
T107	T159a	FALSE	FALSE	0	0	1	1	none	0.0001268516649572
T126	T159a	TRUE	TRUE	0	0	1	1	none	0.0001368304207633
T156	T159a	FALSE	FALSE	0	0	1	1	none	8.41028541682001e-05
S002	T182	FALSE	FALSE	0	0	1	1	none	7.91833714575e-05
S007	T182	FALSE	FALSE	0	0	1	1	none	5.51910424079e-05
S021	T182	FALSE	FALSE	0	0	1	1	none	8.03316480527e-05
S024	T182	FALSE	FALSE	0	0	1	1	none	8.01718616491e-05
S025	T182	FALSE	FALSE	0	0	1	1	none	8.02442760472e-05
S026	T182	FALSE	FALSE	0	0	1	1	none	7.70021322795e-05
S038	T182	FALSE	FALSE	0	0	1	1	none	7.0839335845e-06
S039	T182	FALSE	FALSE	0	0	1	1	none	8.04976415277e-05
S040	T182	FALSE	FALSE	0	0	1	1	none	0.0001173183421271
S042	T182	FALSE	FALSE	0	0	1	1	none	8.01718616491e-05
S071	T182	FALSE	FALSE	0	0	1	1	none	0.0001079271624668
S078	T182	FALSE	FALSE	0	0	1	1	none	8.04219729972e-05
S081	T182	FALSE	FALSE	0	0	1	1	none	8.07778866814e-05
S085	T182	FALSE	FALSE	0	0	1	1	none	0.0001166803228422
S087	T182	FALSE	FALSE	0	0	1	1	none	0.0001304458224563
S093	T182	FALSE	FALSE	0	0	1	1	none	0.0001032113700072
S097	T182	FALSE	FALSE	0	0	1	1	none	7.84488550655e-05
S102	T182	FALSE	FALSE	0	0	1	1	none	0.0001180687623042
S106	T182	FALSE	FALSE	0	0	1	1	none	7.45099681105e-05
S130	T182	FALSE	FALSE	0	0	1	1	none	0.0001303127216661
T009	T182	FALSE	FALSE	0	0	1	1	none	8.47804130233e-05
T010	T182	FALSE	FALSE	0	0	1	1	none	8.11050008421e-05
T013	T182	FALSE	FALSE	0	0	1	1	none	1.52492154656e-05
T014	T182	FALSE	FALSE	0	0	1	1	none	8.09552138078e-05
T020	T182	FALSE	FALSE	0	0	1	1	none	1.04750456045e-05
T021	T182	FALSE	FALSE	0	0	1	1	none	8.35291009713e-05
T028	T182	FALSE	FALSE	0	0	1	1	none	5.43071582172e-05
T035a	T182	FALSE	FALSE	0	0	1	1	none	0.0001310833081815
T035b	T182	FALSE	FALSE	0	0	1	1	none	8.23170509067e-05
T040	T182	FALSE	FALSE	0	0	1	1	none	8.53986581351e-05
T056	T182	FALSE	FALSE	0	0	1	1	none	8.82298373259e-05
T059	T182	FALSE	FALSE	0	0	1	1	none	0.0001221213017308
T065	T182	FALSE	FALSE	0	0	1	1	none	8.5627901191e-06
T069	T182	FALSE	FALSE	0	0	1	1	none	0.0001273465397522
T073	T182	FALSE	FALSE	0	0	1	1	none	8.35291009713e-05
T075	T182	FALSE	FALSE	0	0	1	1	none	6.76672038789e-05
T077	T182	FALSE	FALSE	0	0	1	1	none	8.2923075939e-05
T087	T182	FALSE	FALSE	0	0	1	1	none	8.29563355254e-05
T092	T182	FALSE	FALSE	0	0	1	1	none	4.82037162502e-05
T095	T182	FALSE	FALSE	0	0	1	1	none	0.0001297066966338
T099a	T182	FALSE	FALSE	0	0	1	1	none	0.0001297066966338
T102	T182	FALSE	FALSE	0	0	1	1	none	0.0001358624430082
T104	T182	FALSE	FALSE	0	0	1	1	none	5.79388314252e-05
T105	T182	FALSE	FALSE	0	0	1	1	none	9.7748401837e-06
T107	T182	FALSE	FALSE	0	0	1	1	none	0.0001316202677821
T126	T182	FALSE	FALSE	0	0	1	1	none	0.0001415990235882
T156	T182	FALSE	FALSE	0	0	1	1	none	1.03346973845e-05
T159a	T182	FALSE	FALSE	0	0	1	1	none	7.98929507775e-05
S002	T188	TRUE	TRUE	0	0	1	1	none	6.69148662589e-05
S007	T188	TRUE	TRUE	0	0	1	1	none	3.85634172993e-05
S021	T188	TRUE	TRUE	0	0	1	1	none	6.80631428541e-05
S024	T188	TRUE	TRUE	0	0	1	1	none	6.79033564505e-05
S025	T188	TRUE	TRUE	0	0	1	1	none	6.79757708486e-05
S026	T188	TRUE	TRUE	0	0	1	1	none	6.47336270809e-05
S038	T188	TRUE	TRUE	0	0	1	1	none	5.20662981259e-05
S039	T188	TRUE	TRUE	0	0	1	1	none	6.82291363291e-05
S040	T188	TRUE	TRUE	0	0	1	1	none	0.0001050498369285
S042	T188	TRUE	TRUE	0	0	1	1	none	6.79033564505e-05
S071	T188	TRUE	TRUE	0	0	1	1	none	9.56586572682e-05
S078	T188	TRUE	TRUE	0	0	1	1	none	6.81534677986e-05
S081	T188	TRUE	TRUE	0	0	1	1	none	6.85093814828e-05
S085	T188	TRUE	TRUE	0	0	1	1	none	0.0001044118176436
S087	T188	TRUE	TRUE	0	0	1	1	none	0.0001181773172577
S093	T188	TRUE	TRUE	0	0	1	1	none	9.09428648086e-05
S097	T188	TRUE	TRUE	0	0	1	1	none	6.61803498669e-05
S102	T188	TRUE	TRUE	0	0	1	1	none	0.0001058002571056
S106	T188	TRUE	TRUE	0	0	1	1	none	6.22414629119e-05
S130	T188	TRUE	TRUE	0	0	1	1	none	0.0001180442164675
T009	T188	FALSE	FALSE	0	0	1	1	none	7.25119078247e-05
T010	T188	FALSE	FALSE	0	0	1	1	none	6.88364956435e-05
T013	T188	FALSE	FALSE	0	0	1	1	none	6.0231580007e-05
T014	T188	TRUE	TRUE	0	0	1	1	none	6.86867086092e-05
T020	T188	TRUE	TRUE	0	0	1	1	none	5.54574101459e-05
T021	T188	FALSE	FALSE	0	0	1	1	none	7.12605957727e-05
T028	T188	TRUE	TRUE	0	0	1	1	none	2.982218049e-05
T035a	T188	TRUE	TRUE	0	0	1	1	none	0.0001188148029829
T035b	T188	FALSE	FALSE	0	0	1	1	none	7.00485457081e-05
T040	T188	TRUE	TRUE	0	0	1	1	none	7.31301529365e-05
T056	T188	FALSE	FALSE	0	0	1	1	none	7.59613321273e-05
T059	T188	TRUE	TRUE	0	0	1	1	none	0.0001098527965322
T065	T188	TRUE	TRUE	0	0	1	1	none	5.35451546605e-05
T069	T188	TRUE	TRUE	0	0	1	1	none	0.0001150780345536
T073	T188	FALSE	FALSE	0	0	1	1	none	7.12605957727e-05
T075	T188	TRUE	TRUE	0	0	1	1	none	5.53986986803e-05
T077	T188	FALSE	FALSE	0	0	1	1	none	7.06545707404e-05
T087	T188	FALSE	FALSE	0	0	1	1	none	7.06878303268e-05
T092	T188	TRUE	TRUE	0	0	1	1	none	3.0364041077e-05
T095	T188	TRUE	TRUE	0	0	1	1	none	0.0001174381914352
T099a	T188	TRUE	TRUE	0	0	1	1	none	0.0001174381914352
T102	T188	FALSE	FALSE	0	0	1	1	none	0.0001235939378096
T104	T188	FALSE	FALSE	0	0	1	1	none	4.0099156252e-05
T105	T188	FALSE	FALSE	0	0	1	1	none	5.47572047251e-05
T107	T188	FALSE	FALSE	0	0	1	1	none	0.0001193517625835
T126	T188	TRUE	TRUE	0	0	1	1	none	0.0001293305183896
T156	T188	FALSE	FALSE	0	0	1	1	none	5.84935307779e-05
T159a	T188	TRUE	TRUE	0	0	1	1	none	6.76244455789e-05
T182	T188	FALSE	FALSE	0	0	1	1	none	5.42836273872e-05
S002	T192	FALSE	FALSE	0	0	1	1	none	0.00014695129376
S007	T192	FALSE	FALSE	0	0	1	1	none	0.000141068385727
S021	T192	FALSE	FALSE	0	0	1	1	none	0.0001480995703552
S024	T192	FALSE	FALSE	0	0	1	1	none	0.0001479397839516
S025	T192	FALSE	FALSE	0	0	1	1	none	0.0001480121983497
S026	T192	FALSE	FALSE	0	0	1	1	none	0.000144770054582
S038	T192	FALSE	FALSE	0	0	1	1	none	0.0001502121466436
S039	T192	FALSE	FALSE	0	0	1	1	none	0.0001482655638302
S040	T192	FALSE	FALSE	0	0	1	1	none	6.17550576716e-05
S042	T192	FALSE	FALSE	0	0	1	1	none	0.0001479397839516
S071	T192	FALSE	FALSE	0	0	1	1	none	4.69264135673e-05
S078	T192	FALSE	FALSE	0	0	1	1	none	0.0001481898952997
S081	T192	FALSE	FALSE	0	0	1	1	none	0.0001485458089839
S085	T192	FALSE	FALSE	0	0	1	1	none	7.81117729847e-05
S087	T192	FALSE	FALSE	0	0	1	1	none	9.18772725988e-05
S093	T192	FALSE	FALSE	0	0	1	1	none	6.46428201497e-05
S097	T192	FALSE	FALSE	0	0	1	1	none	0.000146216777368
S102	T192	FALSE	FALSE	0	0	1	1	none	6.25054778487e-05
S106	T192	FALSE	FALSE	0	0	1	1	none	0.000142277890413
S130	T192	FALSE	FALSE	0	0	1	1	none	9.17441718086e-05
T009	T192	FALSE	FALSE	0	0	1	1	none	0.0001525483353258
T010	T192	FALSE	FALSE	0	0	1	1	none	0.0001488729231446
T013	T192	FALSE	FALSE	0	0	1	1	none	0.0001583774285247
T014	T192	FALSE	FALSE	0	0	1	1	none	0.0001487231361103
T020	T192	FALSE	FALSE	0	0	1	1	none	0.0001536032586636
T021	T192	FALSE	FALSE	0	0	1	1	none	0.0001512970232738
T028	T192	FALSE	FALSE	0	0	1	1	none	0.0001401845015363
T035a	T192	FALSE	FALSE	0	0	1	1	none	9.2514758324e-05
T035b	T192	FALSE	FALSE	0	0	1	1	none	0.0001500849732092
T040	T192	FALSE	FALSE	0	0	1	1	none	0.0001531665804376
T056	T192	FALSE	FALSE	0	0	1	1	none	0.0001559977596284
T059	T192	FALSE	FALSE	0	0	1	1	none	6.65580172753e-05
T065	T192	FALSE	FALSE	0	0	1	1	none	0.0001516910031782
T069	T192	FALSE	FALSE	0	0	1	1	none	5.75015845527e-05
T073	T192	FALSE	FALSE	0	0	1	1	none	0.0001512970232738
T075	T192	FALSE	FALSE	0	0	1	1	none	0.000136647176246
T077	T192	FALSE	FALSE	0	0	1	1	none	0.0001506909982415
T087	T192	FALSE	FALSE	0	0	1	1	none	0.0001507242578279
T092	T192	FALSE	FALSE	0	0	1	1	none	0.0001340810595693
T095	T192	FALSE	FALSE	0	0	1	1	none	9.11381467763e-05
T099a	T192	FALSE	FALSE	0	0	1	1	none	9.11381467763e-05
T102	T192	FALSE	FALSE	0	0	1	1	none	9.72938931507e-05
T104	T192	FALSE	FALSE	0	0	1	1	none	0.0001438161747443
T105	T192	FALSE	FALSE	0	0	1	1	none	0.0001529030532428
T107	T192	FALSE	FALSE	0	0	1	1	none	9.30517179246e-05
T126	T192	TRUE	TRUE	1	0	1	1	anc	6.233051452e-07
T156	T192	FALSE	FALSE	0	0	1	1	none	0.0001566393792956
T159a	T192	FALSE	FALSE	0	0	1	1	none	0.00014766087308
T182	T192	FALSE	FALSE	0	0	1	1	none	0.0001524294759049
T188	T192	FALSE	FALSE	0	0	1	1	none	0.0001401609707063
S002	T223	FALSE	FALSE	0	0	1	1	none	8.00698313341e-05
S007	T223	FALSE	FALSE	0	0	1	1	none	5.60775022845e-05
S021	T223	FALSE	FALSE	0	0	1	1	none	8.12181079293e-05
S024	T223	FALSE	FALSE	0	0	1	1	none	8.10583215257e-05
S025	T223	FALSE	FALSE	0	0	1	1	none	8.11307359238e-05
S026	T223	FALSE	FALSE	0	0	1	1	none	7.78885921561e-05
S038	T223	FALSE	FALSE	0	0	1	1	none	7.9703934611e-06
S039	T223	FALSE	FALSE	0	0	1	1	none	8.13841014043e-05
S040	T223	FALSE	FALSE	0	0	1	1	none	0.0001182048020037
S042	T223	FALSE	FALSE	0	0	1	1	none	8.10583215257e-05
S071	T223	FALSE	FALSE	0	0	1	1	none	0.0001088136223434
S078	T223	FALSE	FALSE	0	0	1	1	none	8.13084328738e-05
S081	T223	FALSE	FALSE	0	0	1	1	none	8.1664346558e-05
S085	T223	FALSE	FALSE	0	0	1	1	none	0.0001175667827188
S087	T223	FALSE	FALSE	0	0	1	1	none	0.0001313322823329
S093	T223	FALSE	FALSE	0	0	1	1	none	0.0001040978298838
S097	T223	FALSE	FALSE	0	0	1	1	none	7.93353149421e-05
S102	T223	FALSE	FALSE	0	0	1	1	none	0.0001189552221808
S106	T223	FALSE	FALSE	0	0	1	1	none	7.53964279871e-05
S130	T223	FALSE	FALSE	0	0	1	1	none	0.0001311991815427
T009	T223	FALSE	FALSE	0	0	1	1	none	8.56668728999e-05
T010	T223	FALSE	FALSE	0	0	1	1	none	8.19914607187e-05
T013	T223	FALSE	FALSE	0	0	1	1	none	1.61356753422e-05
T014	T223	FALSE	FALSE	0	0	1	1	none	8.18416736844e-05
T020	T223	FALSE	FALSE	0	0	1	1	none	1.13615054811e-05
T021	T223	FALSE	FALSE	0	0	1	1	none	8.44155608479e-05
T028	T223	FALSE	FALSE	0	0	1	1	none	5.51936180938e-05
T035a	T223	FALSE	FALSE	0	0	1	1	none	0.0001319697680581
T035b	T223	FALSE	FALSE	0	0	1	1	none	8.32035107833e-05
T040	T223	FALSE	FALSE	0	0	1	1	none	8.62851180117e-05
T056	T223	FALSE	FALSE	0	0	1	1	none	8.91162972025e-05
T059	T223	FALSE	FALSE	0	0	1	1	none	0.0001230077616074
T065	T223	FALSE	FALSE	0	0	1	1	none	9.4492499957e-06
T069	T223	FALSE	FALSE	0	0	1	1	none	0.0001282329996288
T073	T223	FALSE	FALSE	0	0	1	1	none	8.44155608479e-05
T075	T223	FALSE	FALSE	0	0	1	1	none	6.85536637555e-05
T077	T223	FALSE	FALSE	0	0	1	1	none	8.38095358156e-05
T087	T223	FALSE	FALSE	0	0	1	1	none	8.3842795402e-05
T092	T223	FALSE	FALSE	0	0	1	1	none	4.90901761268e-05
T095	T223	FALSE	FALSE	0	0	1	1	none	0.0001305931565104
T099a	T223	FALSE	FALSE	0	0	1	1	none	0.0001305931565104
T102	T223	FALSE	FALSE	0	0	1	1	none	0.0001367489028848
T104	T223	FALSE	FALSE	0	0	1	1	none	5.88252913018e-05
T105	T223	FALSE	FALSE	0	0	1	1	none	1.06613000603e-05
T107	T223	FALSE	FALSE	0	0	1	1	none	0.0001325067276587
T126	T223	FALSE	FALSE	0	0	1	1	none	0.0001424854834648
T156	T223	FALSE	FALSE	0	0	1	1	none	1.12211572611e-05
T159a	T223	FALSE	FALSE	0	0	1	1	none	8.07794106541e-05
T182	T223	TRUE	TRUE	0	0	1	1	none	2.0985099412e-06
T188	T223	FALSE	FALSE	0	0	1	1	none	5.51700872638e-05
T192	T223	FALSE	FALSE	0	0	1	1	none	0.0001533159357815
S002	T225	FALSE	FALSE	0	0	1	1	none	8.47352680014001e-05
S007	T225	FALSE	FALSE	0	0	1	1	none	6.07429389518e-05
S021	T225	FALSE	FALSE	0	0	1	1	none	8.58835445966001e-05
S024	T225	FALSE	FALSE	0	0	1	1	none	8.57237581930001e-05
S025	T225	FALSE	FALSE	0	0	1	1	none	8.57961725911001e-05
S026	T225	FALSE	FALSE	0	0	1	1	none	8.25540288234001e-05
S038	T225	FALSE	FALSE	0	0	1	1	none	1.26358301284e-05
S039	T225	FALSE	FALSE	0	0	1	1	none	8.60495380716001e-05
S040	T225	FALSE	FALSE	0	0	1	1	none	0.000122870238671
S042	T225	FALSE	FALSE	0	0	1	1	none	8.57237581930001e-05
S071	T225	FALSE	FALSE	0	0	1	1	none	0.0001134790590107
S078	T225	FALSE	FALSE	0	0	1	1	none	8.59738695411001e-05
S081	T225	FALSE	FALSE	0	0	1	1	none	8.63297832253001e-05
S085	T225	FALSE	FALSE	0	0	1	1	none	0.0001222322193861
S087	T225	FALSE	FALSE	0	0	1	1	none	0.0001359977190002
S093	T225	FALSE	FALSE	0	0	1	1	none	0.0001087632665511
S097	T225	FALSE	FALSE	0	0	1	1	none	8.40007516094001e-05
S102	T225	FALSE	FALSE	0	0	1	1	none	0.0001236206588481
S106	T225	FALSE	FALSE	0	0	1	1	none	8.00618646544001e-05
S130	T225	FALSE	FALSE	0	0	1	1	none	0.00013586461821
T009	T225	FALSE	FALSE	0	0	1	1	none	9.03323095672001e-05
T010	T225	FALSE	FALSE	0	0	1	1	none	8.66568973860001e-05
T013	T225	FALSE	FALSE	0	0	1	1	none	2.08011120095e-05
T014	T225	FALSE	FALSE	0	0	1	1	none	8.65071103517001e-05
T020	T225	FALSE	FALSE	0	0	1	1	none	1.60269421484e-05
T021	T225	FALSE	FALSE	0	0	1	1	none	8.90809975152001e-05
T028	T225	FALSE	FALSE	0	0	1	1	none	5.98590547611e-05
T035a	T225	FALSE	FALSE	0	0	1	1	none	0.0001366352047254
T035b	T225	FALSE	FALSE	0	0	1	1	none	8.78689474506001e-05
T040	T225	FALSE	FALSE	0	0	1	1	none	9.09505546790001e-05
T056	T225	FALSE	FALSE	0	0	1	1	none	9.37817338698001e-05
T059	T225	FALSE	FALSE	0	0	1	1	none	0.0001276731982747
T065	T225	FALSE	FALSE	0	0	1	1	none	1.4114686663e-05
T069	T225	FALSE	FALSE	0	0	1	1	none	0.0001328984362961
T073	T225	FALSE	FALSE	0	0	1	1	none	8.90809975152001e-05
T075	T225	FALSE	FALSE	0	0	1	1	none	7.32191004228e-05
T077	T225	FALSE	FALSE	0	0	1	1	none	8.84749724829001e-05
T087	T225	FALSE	FALSE	0	0	1	1	none	8.85082320693001e-05
T092	T225	FALSE	FALSE	0	0	1	1	none	5.37556127941e-05
T095	T225	FALSE	FALSE	0	0	1	1	none	0.0001352585931777
T099a	T225	FALSE	FALSE	0	0	1	1	none	0.0001352585931777
T102	T225	FALSE	FALSE	0	0	1	1	none	0.0001414143395521
T104	T225	FALSE	FALSE	0	0	1	1	none	6.34907279691e-05
T105	T225	FALSE	FALSE	0	0	1	1	none	1.53267367276e-05
T107	T225	FALSE	FALSE	0	0	1	1	none	0.000137172164326
T126	T225	FALSE	FALSE	0	0	1	1	none	0.0001471509201321
T156	T225	FALSE	FALSE	0	0	1	1	none	8.6142935408e-06
T159a	T225	FALSE	FALSE	0	0	1	1	none	8.54448473214001e-05
T182	T225	FALSE	FALSE	0	0	1	1	none	1.16766905377e-05
T188	T225	FALSE	FALSE	0	0	1	1	none	5.98355239311e-05
T192	T225	FALSE	FALSE	0	0	1	1	none	0.0001579813724488
T223	T225	FALSE	FALSE	0	0	1	1	none	1.25631504143e-05
S002	T230	FALSE	FALSE	0	0	1	1	none	2.16148940141e-05
S007	T230	FALSE	FALSE	0	0	1	1	none	7.15619857611e-05
S021	T230	FALSE	FALSE	0	0	1	1	none	2.27631706093e-05
S024	T230	FALSE	FALSE	0	0	1	1	none	2.26033842057e-05
S025	T230	FALSE	FALSE	0	0	1	1	none	2.03351486098e-05
S026	T230	FALSE	FALSE	0	0	1	1	none	1.58809547775e-05
S038	T230	FALSE	FALSE	0	0	1	1	none	8.07057466777e-05
S039	T230	FALSE	FALSE	0	0	1	1	none	2.29291640843e-05
S040	T230	FALSE	FALSE	0	0	1	1	none	0.0001155798644637
S042	T230	FALSE	FALSE	0	0	1	1	none	2.26033842057e-05
S071	T230	FALSE	FALSE	0	0	1	1	none	0.0001061886848034
S078	T230	FALSE	FALSE	0	0	1	1	none	2.28534955538e-05
S081	T230	FALSE	FALSE	0	0	1	1	none	2.3209409238e-05
S085	T230	FALSE	FALSE	0	0	1	1	none	0.0001149418451788
S087	T230	FALSE	FALSE	0	0	1	1	none	0.0001287073447929
S093	T230	FALSE	FALSE	0	0	1	1	none	0.0001014728923438
S097	T230	FALSE	FALSE	0	0	1	1	none	1.85397276281e-05
S102	T230	FALSE	FALSE	0	0	1	1	none	0.0001163302846408
S106	T230	FALSE	FALSE	0	0	1	1	none	1.69414906671e-05
S130	T230	FALSE	FALSE	0	0	1	1	none	0.0001285742440027
T009	T230	FALSE	FALSE	0	0	1	1	none	3.0693871489e-06
T010	T230	FALSE	FALSE	0	0	1	1	none	3.0301251615e-06
T013	T230	FALSE	FALSE	0	0	1	1	none	8.88710285588e-05
T014	T230	FALSE	FALSE	0	0	1	1	none	2.33867363644e-05
T020	T230	FALSE	FALSE	0	0	1	1	none	8.40968586977e-05
T021	T230	FALSE	FALSE	0	0	1	1	none	3.0301251615e-06
T028	T230	FALSE	FALSE	0	0	1	1	none	7.06781015704e-05
T035a	T230	FALSE	FALSE	0	0	1	1	none	0.0001293448305181
T035b	T230	FALSE	FALSE	0	0	1	1	none	3.0301251615e-06
T040	T230	FALSE	FALSE	0	0	1	1	none	2.78301806917e-05
T056	T230	FALSE	FALSE	0	0	1	1	none	6.5188114515e-06
T059	T230	FALSE	FALSE	0	0	1	1	none	0.0001203828240674
T065	T230	FALSE	FALSE	0	0	1	1	none	8.21846032123e-05
T069	T230	FALSE	FALSE	0	0	1	1	none	0.0001256080620888
T073	T230	FALSE	FALSE	0	0	1	1	none	3.0301251615e-06
T075	T230	FALSE	FALSE	0	0	1	1	none	6.71407762801e-05
T077	T230	FALSE	FALSE	0	0	1	1	none	2.4241001292e-06
T087	T230	FALSE	FALSE	0	0	1	1	none	3.6694097802e-06
T092	T230	FALSE	FALSE	0	0	1	1	none	6.45746596034e-05
T095	T230	FALSE	FALSE	0	0	1	1	none	0.0001279682189704
T099a	T230	FALSE	FALSE	0	0	1	1	none	0.0001279682189704
T102	T230	FALSE	FALSE	0	0	1	1	none	0.0001341239653448
T104	T230	FALSE	FALSE	0	0	1	1	none	7.43097747784e-05
T105	T230	FALSE	FALSE	0	0	1	1	none	8.33966532769e-05
T107	T230	FALSE	FALSE	0	0	1	1	none	0.0001298817901187
T126	T230	FALSE	FALSE	0	0	1	1	none	0.0001398605459248
T156	T230	FALSE	FALSE	0	0	1	1	none	8.71329793297e-05
T159a	T230	TRUE	TRUE	1	0	1	1	anc	6.060250323e-07
T182	T230	FALSE	FALSE	0	0	1	1	none	8.2923075939e-05
T188	T230	FALSE	FALSE	0	0	1	1	none	7.06545707404e-05
T192	T230	FALSE	FALSE	0	0	1	1	none	0.0001506909982415
T223	T230	FALSE	FALSE	0	0	1	1	none	8.38095358156e-05
T225	T230	FALSE	FALSE	0	0	1	1	none	8.84749724829001e-05
S002	T232	TRUE	TRUE	0	0	1	1	none	0.0001346704416296
S007	T232	TRUE	TRUE	0	0	1	1	none	0.0001287875335966
S021	T232	TRUE	TRUE	0	0	1	1	none	0.0001358187182248
S024	T232	TRUE	TRUE	0	0	1	1	none	0.0001356589318212
S025	T232	TRUE	TRUE	0	0	1	1	none	0.0001357313462193
S026	T232	TRUE	TRUE	0	0	1	1	none	0.0001324892024516
S038	T232	TRUE	TRUE	0	0	1	1	none	0.0001379312945132
S039	T232	TRUE	TRUE	0	0	1	1	none	0.0001359847116998
S040	T232	TRUE	TRUE	0	0	1	1	none	4.94742055412e-05
S042	T232	TRUE	TRUE	0	0	1	1	none	0.0001356589318212
S071	T232	TRUE	TRUE	0	0	1	1	none	3.46455614369e-05
S078	T232	TRUE	TRUE	0	0	1	1	none	0.0001359090431693
S081	T232	TRUE	TRUE	0	0	1	1	none	0.0001362649568535
S085	T232	TRUE	TRUE	0	0	1	1	none	6.58309208543e-05
S087	T232	TRUE	TRUE	0	0	1	1	none	7.95964204684e-05
S093	T232	TRUE	TRUE	0	0	1	1	none	5.23619680193e-05
S097	T232	TRUE	TRUE	0	0	1	1	none	0.0001339359252376
S102	T232	TRUE	TRUE	0	0	1	1	none	5.02246257183e-05
S106	T232	TRUE	TRUE	0	0	1	1	none	0.0001299970382826
S130	T232	TRUE	TRUE	0	0	1	1	none	7.94633196782e-05
T009	T232	FALSE	FALSE	0	0	1	1	none	0.0001402674831954
T010	T232	FALSE	FALSE	0	0	1	1	none	0.0001365920710142
T013	T232	FALSE	FALSE	0	0	1	1	none	0.0001460965763943
T014	T232	TRUE	TRUE	0	0	1	1	none	0.0001364422839799
T020	T232	TRUE	TRUE	0	0	1	1	none	0.0001413224065332
T021	T232	FALSE	FALSE	0	0	1	1	none	0.0001390161711434
T028	T232	TRUE	TRUE	0	0	1	1	none	0.0001279036494059
T035a	T232	TRUE	TRUE	0	0	1	1	none	8.02339061936e-05
T035b	T232	FALSE	FALSE	0	0	1	1	none	0.0001378041210788
T040	T232	TRUE	TRUE	0	0	1	1	none	0.0001408857283072
T056	T232	FALSE	FALSE	0	0	1	1	none	0.000143716907498
T059	T232	TRUE	TRUE	0	0	1	1	none	5.42771651449e-05
T065	T232	TRUE	TRUE	0	0	1	1	none	0.0001394101510478
T069	T232	TRUE	TRUE	0	0	1	1	none	4.52207324223e-05
T073	T232	FALSE	FALSE	0	0	1	1	none	0.0001390161711434
T075	T232	TRUE	TRUE	0	0	1	1	none	0.0001243663241156
T077	T232	FALSE	FALSE	0	0	1	1	none	0.0001384101461111
T087	T232	FALSE	FALSE	0	0	1	1	none	0.0001384434056975
T092	T232	TRUE	TRUE	0	0	1	1	none	0.0001218002074389
T095	T232	TRUE	TRUE	0	0	1	1	none	7.88572946459e-05
T099a	T232	TRUE	TRUE	0	0	1	1	none	7.88572946459e-05
T102	T232	FALSE	FALSE	0	0	1	1	none	8.50130410203001e-05
T104	T232	FALSE	FALSE	0	0	1	1	none	0.0001315353226139
T105	T232	FALSE	FALSE	0	0	1	1	none	0.0001406222011124
T107	T232	FALSE	FALSE	0	0	1	1	none	8.07708657942e-05
T126	T232	TRUE	TRUE	0	0	1	1	none	2.6624498783e-06
T156	T232	FALSE	FALSE	0	0	1	1	none	0.0001443585271652
T159a	T232	TRUE	TRUE	0	0	1	1	none	0.0001353800209496
T182	T232	FALSE	FALSE	0	0	1	1	none	0.0001401486237745
T188	T232	TRUE	TRUE	0	0	1	1	none	0.0001278801185759
T192	T232	FALSE	FALSE	0	0	1	1	none	1.3492902195e-05
T223	T232	FALSE	FALSE	0	0	1	1	none	0.0001410350836511
T225	T232	FALSE	FALSE	0	0	1	1	none	0.0001457005203184
T230	T232	FALSE	FALSE	0	0	1	1	none	0.0001384101461111
S002	T241	FALSE	FALSE	0	0	1	1	none	9.10025305274001e-05
S007	T241	FALSE	FALSE	0	0	1	1	none	6.70102014778e-05
S021	T241	FALSE	FALSE	0	0	1	1	none	9.21508071226001e-05
S024	T241	FALSE	FALSE	0	0	1	1	none	9.19910207190001e-05
S025	T241	FALSE	FALSE	0	0	1	1	none	9.20634351171001e-05
S026	T241	FALSE	FALSE	0	0	1	1	none	8.88212913494001e-05
S038	T241	FALSE	FALSE	0	0	1	1	none	1.76910425898e-05
S039	T241	FALSE	FALSE	0	0	1	1	none	9.23168005976001e-05
S040	T241	FALSE	FALSE	0	0	1	1	none	0.000129137501197
S042	T241	FALSE	FALSE	0	0	1	1	none	9.19910207190001e-05
S071	T241	FALSE	FALSE	0	0	1	1	none	0.0001197463215367
S078	T241	FALSE	FALSE	0	0	1	1	none	9.22411320671001e-05
S081	T241	FALSE	FALSE	0	0	1	1	none	9.25970457513001e-05
S085	T241	FALSE	FALSE	0	0	1	1	none	0.0001284994819121
S087	T241	FALSE	FALSE	0	0	1	1	none	0.0001422649815262
S093	T241	FALSE	FALSE	0	0	1	1	none	0.0001150305290771
S097	T241	FALSE	FALSE	0	0	1	1	none	9.02680141354001e-05
S102	T241	FALSE	FALSE	0	0	1	1	none	0.0001298879213741
S106	T241	FALSE	FALSE	0	0	1	1	none	8.63291271804001e-05
S130	T241	FALSE	FALSE	0	0	1	1	none	0.000142131880736
T009	T241	FALSE	FALSE	0	0	1	1	none	9.65995720932001e-05
T010	T241	FALSE	FALSE	0	0	1	1	none	9.29241599120001e-05
T013	T241	FALSE	FALSE	0	0	1	1	none	1.18838287059e-05
T014	T241	FALSE	FALSE	0	0	1	1	none	9.27743728777001e-05
T020	T241	FALSE	FALSE	0	0	1	1	none	2.10821546098e-05
T021	T241	FALSE	FALSE	0	0	1	1	none	9.53482600412001e-05
T028	T241	FALSE	FALSE	0	0	1	1	none	6.61263172871e-05
T035a	T241	FALSE	FALSE	0	0	1	1	none	0.0001429024672514
T035b	T241	FALSE	FALSE	0	0	1	1	none	9.41362099766001e-05
T040	T241	FALSE	FALSE	0	0	1	1	none	9.72178172050001e-05
T056	T241	FALSE	FALSE	0	0	1	1	none	0.0001000489963958
T059	T241	FALSE	FALSE	0	0	1	1	none	0.0001339404608007
T065	T241	FALSE	FALSE	0	0	1	1	none	1.37696818612e-05
T069	T241	FALSE	FALSE	0	0	1	1	none	0.0001391656988221
T073	T241	FALSE	FALSE	0	0	1	1	none	9.53482600412001e-05
T075	T241	FALSE	FALSE	0	0	1	1	none	7.94863629488e-05
T077	T241	FALSE	FALSE	0	0	1	1	none	9.47422350089001e-05
T087	T241	FALSE	FALSE	0	0	1	1	none	9.47754945953001e-05
T092	T241	FALSE	FALSE	0	0	1	1	none	6.00228753201e-05
T095	T241	FALSE	FALSE	0	0	1	1	none	0.0001415258557037
T099a	T241	FALSE	FALSE	0	0	1	1	none	0.0001415258557037
T102	T241	FALSE	FALSE	0	0	1	1	none	0.0001476816020781
T104	T241	FALSE	FALSE	0	0	1	1	none	6.97579904951e-05
T105	T241	FALSE	FALSE	0	0	1	1	none	1.49817319258e-05
T107	T241	FALSE	FALSE	0	0	1	1	none	0.000143439426852
T126	T241	FALSE	FALSE	0	0	1	1	none	0.0001534181826581
T156	T241	FALSE	FALSE	0	0	1	1	none	2.53303253064e-05
T159a	T241	FALSE	FALSE	0	0	1	1	none	9.17121098474001e-05
T182	T241	FALSE	FALSE	0	0	1	1	none	2.11204219157e-05
T188	T241	FALSE	FALSE	0	0	1	1	none	6.61027864571e-05
T192	T241	FALSE	FALSE	0	0	1	1	none	0.0001642486349748
T223	T241	FALSE	FALSE	0	0	1	1	none	2.20068817923e-05
T225	T241	FALSE	FALSE	0	0	1	1	none	2.66723184596e-05
T230	T241	FALSE	FALSE	0	0	1	1	none	9.47422350089001e-05
T232	T241	FALSE	FALSE	0	0	1	1	none	0.0001519677828444
S002	T270	FALSE	FALSE	0	0	1	1	none	0.0001367123041506
S007	T270	FALSE	FALSE	0	0	1	1	none	0.0001308293961176
S021	T270	FALSE	FALSE	0	0	1	1	none	0.0001378605807458
S024	T270	FALSE	FALSE	0	0	1	1	none	0.0001377007943422
S025	T270	FALSE	FALSE	0	0	1	1	none	0.0001377732087403
S026	T270	FALSE	FALSE	0	0	1	1	none	0.0001345310649726
S038	T270	FALSE	FALSE	0	0	1	1	none	0.0001399731570342
S039	T270	FALSE	FALSE	0	0	1	1	none	0.0001380265742208
S040	T270	FALSE	FALSE	0	0	1	1	none	5.15160680622e-05
S042	T270	FALSE	FALSE	0	0	1	1	none	0.0001377007943422
S071	T270	FALSE	FALSE	0	0	1	1	none	3.66874239579e-05
S078	T270	FALSE	FALSE	0	0	1	1	none	0.0001379509056903
S081	T270	FALSE	FALSE	0	0	1	1	none	0.0001383068193745
S085	T270	FALSE	FALSE	0	0	1	1	none	6.78727833753e-05
S087	T270	FALSE	FALSE	0	0	1	1	none	8.16382829894e-05
S093	T270	FALSE	FALSE	0	0	1	1	none	5.44038305403e-05
S097	T270	FALSE	FALSE	0	0	1	1	none	0.0001359777877586
S102	T270	FALSE	FALSE	0	0	1	1	none	5.22664882393e-05
S106	T270	FALSE	FALSE	0	0	1	1	none	0.0001320389008036
S130	T270	FALSE	FALSE	0	0	1	1	none	8.15051821992e-05
T009	T270	FALSE	FALSE	0	0	1	1	none	0.0001423093457164
T010	T270	FALSE	FALSE	0	0	1	1	none	0.0001386339335352
T013	T270	FALSE	FALSE	0	0	1	1	none	0.0001481384389153
T014	T270	FALSE	FALSE	0	0	1	1	none	0.0001384841465009
T020	T270	FALSE	FALSE	0	0	1	1	none	0.0001433642690542
T021	T270	FALSE	FALSE	0	0	1	1	none	0.0001410580336644
T028	T270	FALSE	FALSE	0	0	1	1	none	0.0001299455119269
T035a	T270	FALSE	FALSE	0	0	1	1	none	8.22757687146e-05
T035b	T270	FALSE	FALSE	0	0	1	1	none	0.0001398459835998
T040	T270	FALSE	FALSE	0	0	1	1	none	0.0001429275908282
T056	T270	FALSE	FALSE	0	0	1	1	none	0.000145758770019
T059	T270	FALSE	FALSE	0	0	1	1	none	5.63190276659e-05
T065	T270	FALSE	FALSE	0	0	1	1	none	0.0001414520135688
T069	T270	FALSE	FALSE	0	0	1	1	none	4.72625949433e-05
T073	T270	FALSE	FALSE	0	0	1	1	none	0.0001410580336644
T075	T270	FALSE	FALSE	0	0	1	1	none	0.0001264081866366
T077	T270	FALSE	FALSE	0	0	1	1	none	0.0001404520086321
T087	T270	FALSE	FALSE	0	0	1	1	none	0.0001404852682185
T092	T270	FALSE	FALSE	0	0	1	1	none	0.0001238420699599
T095	T270	FALSE	FALSE	0	0	1	1	none	8.08991571669e-05
T099a	T270	FALSE	FALSE	0	0	1	1	none	8.08991571669e-05
T102	T270	FALSE	FALSE	0	0	1	1	none	8.70549035413e-05
T104	T270	FALSE	FALSE	0	0	1	1	none	0.0001335771851349
T105	T270	FALSE	FALSE	0	0	1	1	none	0.0001426640636334
T107	T270	FALSE	FALSE	0	0	1	1	none	8.28127283152e-05
T126	T270	FALSE	FALSE	0	0	1	1	none	4.7043123993e-06
T156	T270	FALSE	FALSE	0	0	1	1	none	0.0001464003896862
T159a	T270	FALSE	FALSE	0	0	1	1	none	0.0001374218834706
T182	T270	FALSE	FALSE	0	0	1	1	none	0.0001421904862955
T188	T270	FALSE	FALSE	0	0	1	1	none	0.0001299219810969
T192	T270	FALSE	FALSE	0	0	1	1	none	1.5534764716e-05
T223	T270	FALSE	FALSE	0	0	1	1	none	0.0001430769461721
T225	T270	FALSE	FALSE	0	0	1	1	none	0.0001477423828394
T230	T270	FALSE	FALSE	0	0	1	1	none	0.0001404520086321
T232	T270	TRUE	TRUE	1	0	1	1	anc	6.060250323e-07
T241	T270	FALSE	FALSE	0	0	1	1	none	0.0001540096453654
S002	T271b	FALSE	FALSE	0	0	1	1	none	8.47402301686001e-05
S007	T271b	FALSE	FALSE	0	0	1	1	none	6.0747901119e-05
S021	T271b	FALSE	FALSE	0	0	1	1	none	8.58885067638001e-05
S024	T271b	FALSE	FALSE	0	0	1	1	none	8.57287203602001e-05
S025	T271b	FALSE	FALSE	0	0	1	1	none	8.58011347583001e-05
S026	T271b	FALSE	FALSE	0	0	1	1	none	8.25589909906001e-05
S038	T271b	FALSE	FALSE	0	0	1	1	none	1.26407922956e-05
S039	T271b	FALSE	FALSE	0	0	1	1	none	8.60545002388001e-05
S040	T271b	FALSE	FALSE	0	0	1	1	none	0.0001228752008382
S042	T271b	FALSE	FALSE	0	0	1	1	none	8.57287203602001e-05
S071	T271b	FALSE	FALSE	0	0	1	1	none	0.0001134840211779
S078	T271b	FALSE	FALSE	0	0	1	1	none	8.59788317083001e-05
S081	T271b	FALSE	FALSE	0	0	1	1	none	8.63347453925e-05
S085	T271b	FALSE	FALSE	0	0	1	1	none	0.0001222371815533
S087	T271b	FALSE	FALSE	0	0	1	1	none	0.0001360026811674
S093	T271b	FALSE	FALSE	0	0	1	1	none	0.0001087682287183
S097	T271b	FALSE	FALSE	0	0	1	1	none	8.40057137766e-05
S102	T271b	FALSE	FALSE	0	0	1	1	none	0.0001236256210153
S106	T271b	FALSE	FALSE	0	0	1	1	none	8.00668268216001e-05
S130	T271b	FALSE	FALSE	0	0	1	1	none	0.0001358695803772
T009	T271b	FALSE	FALSE	0	0	1	1	none	9.03372717344001e-05
T010	T271b	FALSE	FALSE	0	0	1	1	none	8.66618595532001e-05
T013	T271b	FALSE	FALSE	0	0	1	1	none	2.08060741767e-05
T014	T271b	FALSE	FALSE	0	0	1	1	none	8.65120725189001e-05
T020	T271b	FALSE	FALSE	0	0	1	1	none	1.60319043156e-05
T021	T271b	FALSE	FALSE	0	0	1	1	none	8.90859596824001e-05
T028	T271b	FALSE	FALSE	0	0	1	1	none	5.98640169283e-05
T035a	T271b	FALSE	FALSE	0	0	1	1	none	0.0001366401668926
T035b	T271b	FALSE	FALSE	0	0	1	1	none	8.78739096178e-05
T040	T271b	FALSE	FALSE	0	0	1	1	none	9.09555168462001e-05
T056	T271b	FALSE	FALSE	0	0	1	1	none	9.3786696037e-05
T059	T271b	FALSE	FALSE	0	0	1	1	none	0.0001276781604419
T065	T271b	FALSE	FALSE	0	0	1	1	none	1.41196488302e-05
T069	T271b	FALSE	FALSE	0	0	1	1	none	0.0001329033984633
T073	T271b	FALSE	FALSE	0	0	1	1	none	8.90859596824001e-05
T075	T271b	FALSE	FALSE	0	0	1	1	none	7.322406259e-05
T077	T271b	FALSE	FALSE	0	0	1	1	none	8.84799346501e-05
T087	T271b	FALSE	FALSE	0	0	1	1	none	8.85131942365001e-05
T092	T271b	FALSE	FALSE	0	0	1	1	none	5.37605749613e-05
T095	T271b	FALSE	FALSE	0	0	1	1	none	0.0001352635553449
T099a	T271b	FALSE	FALSE	0	0	1	1	none	0.0001352635553449
T102	T271b	FALSE	FALSE	0	0	1	1	none	0.0001414193017193
T104	T271b	FALSE	FALSE	0	0	1	1	none	6.34956901363e-05
T105	T271b	FALSE	FALSE	0	0	1	1	none	1.53316988948e-05
T107	T271b	FALSE	FALSE	0	0	1	1	none	0.0001371771264932
T126	T271b	FALSE	FALSE	0	0	1	1	none	0.0001471558822993
T156	T271b	FALSE	FALSE	0	0	1	1	none	8.619255708e-06
T159a	T271b	FALSE	FALSE	0	0	1	1	none	8.54498094886001e-05
T182	T271b	FALSE	FALSE	0	0	1	1	none	1.16816527049e-05
T188	T271b	FALSE	FALSE	0	0	1	1	none	5.98404860983e-05
T192	T271b	FALSE	FALSE	0	0	1	1	none	0.000157986334616
T223	T271b	FALSE	FALSE	0	0	1	1	none	1.25681125815e-05
T225	T271b	FALSE	FALSE	0	0	1	1	none	4.8531624256e-06
T230	T271b	FALSE	FALSE	0	0	1	1	none	8.84799346501e-05
T232	T271b	FALSE	FALSE	0	0	1	1	none	0.0001457054824856
T241	T271b	FALSE	FALSE	0	0	1	1	none	2.66772806268e-05
T270	T271b	FALSE	FALSE	0	0	1	1	none	0.0001477473450066
S002	T301	FALSE	FALSE	0	0	1	1	none	0.0001437218602443
S007	T301	FALSE	FALSE	0	0	1	1	none	0.0001378389522113
S021	T301	FALSE	FALSE	0	0	1	1	none	0.0001448701368395
S024	T301	FALSE	FALSE	0	0	1	1	none	0.0001447103504359
S025	T301	FALSE	FALSE	0	0	1	1	none	0.000144782764834
S026	T301	FALSE	FALSE	0	0	1	1	none	0.0001415406210663
S038	T301	FALSE	FALSE	0	0	1	1	none	0.0001469827131279
S039	T301	FALSE	FALSE	0	0	1	1	none	0.0001450361303145
S040	T301	FALSE	FALSE	0	0	1	1	none	5.85256241559e-05
S042	T301	FALSE	FALSE	0	0	1	1	none	0.0001447103504359
S071	T301	FALSE	FALSE	0	0	1	1	none	4.36969800516e-05
S078	T301	FALSE	FALSE	0	0	1	1	none	0.000144960461784
S081	T301	FALSE	FALSE	0	0	1	1	none	0.0001453163754682
S085	T301	FALSE	FALSE	0	0	1	1	none	7.4882339469e-05
S087	T301	FALSE	FALSE	0	0	1	1	none	8.86478390831e-05
S093	T301	FALSE	FALSE	0	0	1	1	none	6.1413386634e-05
S097	T301	FALSE	FALSE	0	0	1	1	none	0.0001429873438523
S102	T301	FALSE	FALSE	0	0	1	1	none	5.9276044333e-05
S106	T301	FALSE	FALSE	0	0	1	1	none	0.0001390484568973
S130	T301	FALSE	FALSE	0	0	1	1	none	8.85147382929e-05
T009	T301	FALSE	FALSE	0	0	1	1	none	0.0001493189018101
T010	T301	FALSE	FALSE	0	0	1	1	none	0.0001456434896289
T013	T301	FALSE	FALSE	0	0	1	1	none	0.000155147995009
T014	T301	FALSE	FALSE	0	0	1	1	none	0.0001454937025946
T020	T301	FALSE	FALSE	0	0	1	1	none	0.0001503738251479
T021	T301	FALSE	FALSE	0	0	1	1	none	0.0001480675897581
T028	T301	FALSE	FALSE	0	0	1	1	none	0.0001369550680206
T035a	T301	FALSE	FALSE	0	0	1	1	none	8.92853248083e-05
T035b	T301	FALSE	FALSE	0	0	1	1	none	0.0001468555396935
T040	T301	FALSE	FALSE	0	0	1	1	none	0.0001499371469219
T056	T301	FALSE	FALSE	0	0	1	1	none	0.0001527683261127
T059	T301	FALSE	FALSE	0	0	1	1	none	6.33285837596e-05
T065	T301	FALSE	FALSE	0	0	1	1	none	0.0001484615696625
T069	T301	FALSE	FALSE	0	0	1	1	none	5.4272151037e-05
T073	T301	FALSE	FALSE	0	0	1	1	none	0.0001480675897581
T075	T301	FALSE	FALSE	0	0	1	1	none	0.0001334177427303
T077	T301	FALSE	FALSE	0	0	1	1	none	0.0001474615647258
T087	T301	FALSE	FALSE	0	0	1	1	none	0.0001474948243122
T092	T301	FALSE	FALSE	0	0	1	1	none	0.0001308516260536
T095	T301	FALSE	FALSE	0	0	1	1	none	8.79087132606e-05
T099a	T301	FALSE	FALSE	0	0	1	1	none	8.79087132606e-05
T102	T301	FALSE	FALSE	0	0	1	1	none	9.4064459635e-05
T104	T301	FALSE	FALSE	0	0	1	1	none	0.0001405867412286
T105	T301	FALSE	FALSE	0	0	1	1	none	0.0001496736197271
T107	T301	FALSE	FALSE	0	0	1	1	none	8.98222844089e-05
T126	T301	FALSE	FALSE	1	0	1	1	anc	4.5708936395e-06
T156	T301	FALSE	FALSE	0	0	1	1	none	0.0001534099457799
T159a	T301	FALSE	FALSE	0	0	1	1	none	0.0001444314395643
T182	T301	FALSE	FALSE	0	0	1	1	none	0.0001492000423892
T188	T301	FALSE	FALSE	0	0	1	1	none	0.0001369315371906
T192	T301	FALSE	FALSE	0	0	1	1	none	1.60073709885e-05
T223	T301	FALSE	FALSE	0	0	1	1	none	0.0001500865022658
T225	T301	FALSE	FALSE	0	0	1	1	none	0.0001547519389331
T230	T301	FALSE	FALSE	0	0	1	1	none	0.0001474615647258
T232	T301	FALSE	FALSE	0	0	1	1	none	1.02634686793e-05
T241	T301	FALSE	FALSE	0	0	1	1	none	0.0001610192014591
T270	T301	FALSE	FALSE	0	0	1	1	none	1.23053312003e-05
T271b	T301	FALSE	FALSE	0	0	1	1	none	0.0001547569011003
S002	T303	FALSE	FALSE	0	0	1	1	none	0.0001463445210451
S007	T303	FALSE	FALSE	0	0	1	1	none	0.0001404616130121
S021	T303	FALSE	FALSE	0	0	1	1	none	0.0001474927976403
S024	T303	FALSE	FALSE	0	0	1	1	none	0.0001473330112367
S025	T303	FALSE	FALSE	0	0	1	1	none	0.0001474054256348
S026	T303	FALSE	FALSE	0	0	1	1	none	0.0001441632818671
S038	T303	FALSE	FALSE	0	0	1	1	none	0.0001496053739287
S039	T303	FALSE	FALSE	0	0	1	1	none	0.0001476587911153
S040	T303	FALSE	FALSE	0	0	1	1	none	6.11482849567e-05
S042	T303	FALSE	FALSE	0	0	1	1	none	0.0001473330112367
S071	T303	FALSE	FALSE	0	0	1	1	none	4.63196408524e-05
S078	T303	FALSE	FALSE	0	0	1	1	none	0.0001475831225848
S081	T303	FALSE	FALSE	0	0	1	1	none	0.000147939036269
S085	T303	FALSE	FALSE	0	0	1	1	none	7.75050002698e-05
S087	T303	FALSE	FALSE	0	0	1	1	none	9.12704998839e-05
S093	T303	FALSE	FALSE	0	0	1	1	none	6.40360474348e-05
S097	T303	FALSE	FALSE	0	0	1	1	none	0.0001456100046531
S102	T303	FALSE	FALSE	0	0	1	1	none	6.18987051338e-05
S106	T303	FALSE	FALSE	0	0	1	1	none	0.0001416711176981
S130	T303	FALSE	FALSE	0	0	1	1	none	9.11373990937e-05
T009	T303	FALSE	FALSE	0	0	1	1	none	0.0001519415626109
T010	T303	FALSE	FALSE	0	0	1	1	none	0.0001482661504297
T013	T303	FALSE	FALSE	0	0	1	1	none	0.0001577706558098
T014	T303	FALSE	FALSE	0	0	1	1	none	0.0001481163633954
T020	T303	FALSE	FALSE	0	0	1	1	none	0.0001529964859487
T021	T303	FALSE	FALSE	0	0	1	1	none	0.0001506902505589
T028	T303	FALSE	FALSE	0	0	1	1	none	0.0001395777288214
T035a	T303	FALSE	FALSE	0	0	1	1	none	9.19079856091e-05
T035b	T303	FALSE	FALSE	0	0	1	1	none	0.0001494782004943
T040	T303	FALSE	FALSE	0	0	1	1	none	0.0001525598077227
T056	T303	FALSE	FALSE	0	0	1	1	none	0.0001553909869135
T059	T303	FALSE	FALSE	0	0	1	1	none	6.59512445604e-05
T065	T303	FALSE	FALSE	0	0	1	1	none	0.0001510842304633
T069	T303	FALSE	FALSE	0	0	1	1	none	5.68948118378e-05
T073	T303	FALSE	FALSE	0	0	1	1	none	0.0001506902505589
T075	T303	FALSE	FALSE	0	0	1	1	none	0.0001360404035311
T077	T303	FALSE	FALSE	0	0	1	1	none	0.0001500842255266
T087	T303	FALSE	FALSE	0	0	1	1	none	0.000150117485113
T092	T303	FALSE	FALSE	0	0	1	1	none	0.0001334742868544
T095	T303	FALSE	FALSE	0	0	1	1	none	9.05313740614e-05
T099a	T303	FALSE	FALSE	0	0	1	1	none	9.05313740614e-05
T102	T303	FALSE	FALSE	0	0	1	1	none	9.66871204358e-05
T104	T303	FALSE	FALSE	0	0	1	1	none	0.0001432094020294
T105	T303	FALSE	FALSE	0	0	1	1	none	0.0001522962805279
T107	T303	FALSE	FALSE	0	0	1	1	none	9.24449452097e-05
T126	T303	TRUE	TRUE	1	0	1	1	anc	6.587529408e-06
T156	T303	FALSE	FALSE	0	0	1	1	none	0.0001560326065807
T159a	T303	FALSE	FALSE	0	0	1	1	none	0.0001470541003651
T182	T303	FALSE	FALSE	0	0	1	1	none	0.00015182270319
T188	T303	FALSE	FALSE	0	0	1	1	none	0.0001395541979914
T192	T303	FALSE	FALSE	0	0	1	1	none	2.10541319185e-05
T223	T303	FALSE	FALSE	0	0	1	1	none	0.0001527091630666
T225	T303	FALSE	FALSE	0	0	1	1	none	0.0001573745997339
T230	T303	FALSE	FALSE	0	0	1	1	none	0.0001500842255266
T232	T303	FALSE	FALSE	0	0	1	1	none	1.28861294801e-05
T241	T303	FALSE	FALSE	0	0	1	1	none	0.0001636418622599
T270	T303	FALSE	FALSE	0	0	1	1	none	1.49279920011e-05
T271b	T303	FALSE	FALSE	0	0	1	1	none	0.0001573795619011
T301	T303	FALSE	FALSE	0	0	1	1	none	1.78246984028e-05
S002	T322	FALSE	FALSE	0	0	1	1	none	9.05241471868001e-05
S007	T322	FALSE	FALSE	0	0	1	1	none	6.65318181372e-05
S021	T322	FALSE	FALSE	0	0	1	1	none	9.16724237820001e-05
S024	T322	FALSE	FALSE	0	0	1	1	none	9.15126373784001e-05
S025	T322	FALSE	FALSE	0	0	1	1	none	9.15850517765001e-05
S026	T322	FALSE	FALSE	0	0	1	1	none	8.83429080088001e-05
S038	T322	FALSE	FALSE	0	0	1	1	none	1.72126592492e-05
S039	T322	FALSE	FALSE	0	0	1	1	none	9.18384172570001e-05
S040	T322	FALSE	FALSE	0	0	1	1	none	0.0001286591178564
S042	T322	FALSE	FALSE	0	0	1	1	none	9.15126373784001e-05
S071	T322	FALSE	FALSE	0	0	1	1	none	0.0001192679381961
S078	T322	FALSE	FALSE	0	0	1	1	none	9.17627487265001e-05
S081	T322	FALSE	FALSE	0	0	1	1	none	9.21186624107001e-05
S085	T322	FALSE	FALSE	0	0	1	1	none	0.0001280210985715
S087	T322	FALSE	FALSE	0	0	1	1	none	0.0001417865981856
S093	T322	FALSE	FALSE	0	0	1	1	none	0.0001145521457365
S097	T322	FALSE	FALSE	0	0	1	1	none	8.97896307948001e-05
S102	T322	FALSE	FALSE	0	0	1	1	none	0.0001294095380335
S106	T322	FALSE	FALSE	0	0	1	1	none	8.58507438398001e-05
S130	T322	FALSE	FALSE	0	0	1	1	none	0.0001416534973954
T009	T322	FALSE	FALSE	0	0	1	1	none	9.61211887526001e-05
T010	T322	FALSE	FALSE	0	0	1	1	none	9.24457765714001e-05
T013	T322	FALSE	FALSE	0	0	1	1	none	1.14054453653e-05
T014	T322	FALSE	FALSE	0	0	1	1	none	9.22959895371001e-05
T020	T322	FALSE	FALSE	0	0	1	1	none	2.06037712692e-05
T021	T322	FALSE	FALSE	0	0	1	1	none	9.48698767006001e-05
T028	T322	FALSE	FALSE	0	0	1	1	none	6.56479339465e-05
T035a	T322	FALSE	FALSE	0	0	1	1	none	0.0001424240839108
T035b	T322	FALSE	FALSE	0	0	1	1	none	9.3657826636e-05
T040	T322	FALSE	FALSE	0	0	1	1	none	9.67394338644001e-05
T056	T322	FALSE	FALSE	0	0	1	1	none	9.95706130552001e-05
T059	T322	FALSE	FALSE	0	0	1	1	none	0.0001334620774601
T065	T322	FALSE	FALSE	0	0	1	1	none	1.32912985206e-05
T069	T322	FALSE	FALSE	0	0	1	1	none	0.0001386873154815
T073	T322	FALSE	FALSE	0	0	1	1	none	9.48698767006001e-05
T075	T322	FALSE	FALSE	0	0	1	1	none	7.90079796082e-05
T077	T322	FALSE	FALSE	0	0	1	1	none	9.42638516683001e-05
T087	T322	FALSE	FALSE	0	0	1	1	none	9.42971112547001e-05
T092	T322	FALSE	FALSE	0	0	1	1	none	5.95444919795e-05
T095	T322	FALSE	FALSE	0	0	1	1	none	0.0001410474723631
T099a	T322	FALSE	FALSE	0	0	1	1	none	0.0001410474723631
T102	T322	FALSE	FALSE	0	0	1	1	none	0.0001472032187375
T104	T322	FALSE	FALSE	0	0	1	1	none	6.92796071545e-05
T105	T322	FALSE	FALSE	0	0	1	1	none	1.45033485852e-05
T107	T322	FALSE	FALSE	0	0	1	1	none	0.0001429610435114
T126	T322	FALSE	FALSE	0	0	1	1	none	0.0001529397993175
T156	T322	FALSE	FALSE	0	0	1	1	none	2.48519419658e-05
T159a	T322	FALSE	FALSE	0	0	1	1	none	9.12337265068001e-05
T182	T322	FALSE	FALSE	0	0	1	1	none	2.06420385751e-05
T188	T322	FALSE	FALSE	0	0	1	1	none	6.56244031165e-05
T192	T322	FALSE	FALSE	0	0	1	1	none	0.0001637702516342
T223	T322	FALSE	FALSE	0	0	1	1	none	2.15284984517e-05
T225	T322	FALSE	FALSE	0	0	1	1	none	2.6193935119e-05
T230	T322	FALSE	FALSE	0	0	1	1	none	9.42638516683001e-05
T232	T322	FALSE	FALSE	0	0	1	1	none	0.0001514893995038
T241	T322	FALSE	FALSE	0	0	1	1	none	5.9506942478e-06
T270	T322	FALSE	FALSE	0	0	1	1	none	0.0001535312620248
T271b	T322	FALSE	FALSE	0	0	1	1	none	2.61988972862e-05
T301	T322	FALSE	FALSE	0	0	1	1	none	0.0001605408181185
T303	T322	FALSE	FALSE	0	0	1	1	none	0.0001631634789193
S002	T327b	FALSE	FALSE	0	0	1	1	none	0.0001310472246811
S007	T327b	FALSE	FALSE	0	0	1	1	none	0.0001251643166481
S021	T327b	FALSE	FALSE	0	0	1	1	none	0.0001321955012763
S024	T327b	FALSE	FALSE	0	0	1	1	none	0.0001320357148727
S025	T327b	FALSE	FALSE	0	0	1	1	none	0.0001321081292708
S026	T327b	FALSE	FALSE	0	0	1	1	none	0.0001288659855031
S038	T327b	FALSE	FALSE	0	0	1	1	none	0.0001343080775647
S039	T327b	FALSE	FALSE	0	0	1	1	none	0.0001323614947513
S040	T327b	FALSE	FALSE	0	0	1	1	none	4.58509885927e-05
S042	T327b	FALSE	FALSE	0	0	1	1	none	0.0001320357148727
S071	T327b	FALSE	FALSE	0	0	1	1	none	2.98102944238e-05
S078	T327b	FALSE	FALSE	0	0	1	1	none	0.0001322858262208
S081	T327b	FALSE	FALSE	0	0	1	1	none	0.000132641739905
S085	T327b	FALSE	FALSE	0	0	1	1	none	6.22077039058e-05
S087	T327b	FALSE	FALSE	0	0	1	1	none	7.59732035199e-05
S093	T327b	FALSE	FALSE	0	0	1	1	none	4.87387510708e-05
S097	T327b	FALSE	FALSE	0	0	1	1	none	0.0001303127082891
S102	T327b	FALSE	FALSE	0	0	1	1	none	4.66014087698e-05
S106	T327b	FALSE	FALSE	0	0	1	1	none	0.0001263738213341
S130	T327b	FALSE	FALSE	0	0	1	1	none	7.58401027297e-05
T009	T327b	FALSE	FALSE	0	0	1	1	none	0.0001366442662469
T010	T327b	FALSE	FALSE	0	0	1	1	none	0.0001329688540657
T013	T327b	FALSE	FALSE	0	0	1	1	none	0.0001424733594458
T014	T327b	FALSE	FALSE	0	0	1	1	none	0.0001328190670314
T020	T327b	FALSE	FALSE	0	0	1	1	none	0.0001376991895847
T021	T327b	FALSE	FALSE	0	0	1	1	none	0.0001353929541949
T028	T327b	FALSE	FALSE	0	0	1	1	none	0.0001242804324574
T035a	T327b	FALSE	FALSE	0	0	1	1	none	7.66106892451e-05
T035b	T327b	FALSE	FALSE	0	0	1	1	none	0.0001341809041303
T040	T327b	FALSE	FALSE	0	0	1	1	none	0.0001372625113587
T056	T327b	FALSE	FALSE	0	0	1	1	none	0.0001400936905495
T059	T327b	FALSE	FALSE	0	0	1	1	none	5.06539481964e-05
T065	T327b	FALSE	FALSE	0	0	1	1	none	0.0001357869340993
T069	T327b	FALSE	FALSE	0	0	1	1	none	5.04417217738e-05
T073	T327b	FALSE	FALSE	0	0	1	1	none	0.0001353929541949
T075	T327b	FALSE	FALSE	0	0	1	1	none	0.0001207431071671
T077	T327b	FALSE	FALSE	0	0	1	1	none	0.0001347869291626
T087	T327b	FALSE	FALSE	0	0	1	1	none	0.000134820188749
T092	T327b	FALSE	FALSE	0	0	1	1	none	0.0001181769904904
T095	T327b	FALSE	FALSE	0	0	1	1	none	7.52340776974e-05
T099a	T327b	FALSE	FALSE	0	0	1	1	none	7.52340776974e-05
T102	T327b	FALSE	FALSE	0	0	1	1	none	8.13898240718e-05
T104	T327b	FALSE	FALSE	0	0	1	1	none	0.0001279121056654
T105	T327b	FALSE	FALSE	0	0	1	1	none	0.0001369989841639
T107	T327b	FALSE	FALSE	0	0	1	1	none	7.71476488457e-05
T126	T327b	FALSE	FALSE	0	0	1	1	none	6.46942056098e-05
T156	T327b	FALSE	FALSE	0	0	1	1	none	0.0001407353102167
T159a	T327b	FALSE	FALSE	0	0	1	1	none	0.0001317568040011
T182	T327b	FALSE	FALSE	0	0	1	1	none	0.000136525406826
T188	T327b	FALSE	FALSE	0	0	1	1	none	0.0001242569016274
T192	T327b	FALSE	FALSE	0	0	1	1	none	7.55246579265e-05
T223	T327b	FALSE	FALSE	0	0	1	1	none	0.0001374118667026
T225	T327b	FALSE	FALSE	0	0	1	1	none	0.0001420773033699
T230	T327b	FALSE	FALSE	0	0	1	1	none	0.0001347869291626
T232	T327b	FALSE	FALSE	0	0	1	1	none	6.32438057961e-05
T241	T327b	FALSE	FALSE	0	0	1	1	none	0.0001483445658959
T270	T327b	FALSE	FALSE	0	0	1	1	none	6.52856683171e-05
T271b	T327b	FALSE	FALSE	0	0	1	1	none	0.0001420822655371
T301	T327b	FALSE	FALSE	0	0	1	1	none	7.22952244108e-05
T303	T327b	FALSE	FALSE	0	0	1	1	none	7.49178852116e-05
T322	T327b	FALSE	FALSE	0	0	1	1	none	0.0001478661825553
S002	T330	TRUE	TRUE	0	0	1	1	none	0.0001280170995196
S007	T330	TRUE	TRUE	0	0	1	1	none	0.0001221341914866
S021	T330	TRUE	TRUE	0	0	1	1	none	0.0001291653761148
S024	T330	TRUE	TRUE	0	0	1	1	none	0.0001290055897112
S025	T330	TRUE	TRUE	0	0	1	1	none	0.0001290780041093
S026	T330	TRUE	TRUE	0	0	1	1	none	0.0001258358603416
S038	T330	TRUE	TRUE	0	0	1	1	none	0.0001312779524032
S039	T330	TRUE	TRUE	0	0	1	1	none	0.0001293313695898
S040	T330	TRUE	TRUE	0	0	1	1	none	4.28208634312e-05
S042	T330	TRUE	TRUE	0	0	1	1	none	0.0001290055897112
S071	T330	TRUE	TRUE	0	0	1	1	none	2.67801692623e-05
S078	T330	TRUE	TRUE	0	0	1	1	none	0.0001292557010593
S081	T330	TRUE	TRUE	0	0	1	1	none	0.0001296116147435
S085	T330	TRUE	TRUE	0	0	1	1	none	5.91775787443e-05
S087	T330	TRUE	TRUE	0	0	1	1	none	7.29430783584e-05
S093	T330	TRUE	TRUE	0	0	1	1	none	4.57086259093e-05
S097	T330	TRUE	TRUE	0	0	1	1	none	0.0001272825831276
S102	T330	TRUE	TRUE	0	0	1	1	none	4.35712836083e-05
S106	T330	TRUE	TRUE	0	0	1	1	none	0.0001233436961726
S130	T330	TRUE	TRUE	0	0	1	1	none	7.28099775682e-05
T009	T330	FALSE	FALSE	0	0	1	1	none	0.0001336141410854
T010	T330	FALSE	FALSE	0	0	1	1	none	0.0001299387289042
T013	T330	FALSE	FALSE	0	0	1	1	none	0.0001394432342843
T014	T330	TRUE	TRUE	0	0	1	1	none	0.0001297889418699
T020	T330	TRUE	TRUE	0	0	1	1	none	0.0001346690644232
T021	T330	FALSE	FALSE	0	0	1	1	none	0.0001323628290334
T028	T330	TRUE	TRUE	0	0	1	1	none	0.0001212503072959
T035a	T330	TRUE	TRUE	0	0	1	1	none	7.35805640836e-05
T035b	T330	FALSE	FALSE	0	0	1	1	none	0.0001311507789688
T040	T330	TRUE	TRUE	0	0	1	1	none	0.0001342323861972
T056	T330	FALSE	FALSE	0	0	1	1	none	0.000137063565388
T059	T330	TRUE	TRUE	0	0	1	1	none	4.76238230349e-05
T065	T330	TRUE	TRUE	0	0	1	1	none	0.0001327568089378
T069	T330	TRUE	TRUE	0	0	1	1	none	4.74115966123e-05
T073	T330	FALSE	FALSE	0	0	1	1	none	0.0001323628290334
T075	T330	TRUE	TRUE	0	0	1	1	none	0.0001177129820056
T077	T330	FALSE	FALSE	0	0	1	1	none	0.0001317568040011
T087	T330	FALSE	FALSE	0	0	1	1	none	0.0001317900635875
T092	T330	TRUE	TRUE	0	0	1	1	none	0.0001151468653289
T095	T330	TRUE	TRUE	0	0	1	1	none	7.22039525359e-05
T099a	T330	TRUE	TRUE	0	0	1	1	none	7.22039525359e-05
T102	T330	FALSE	FALSE	0	0	1	1	none	7.83596989103e-05
T104	T330	FALSE	FALSE	0	0	1	1	none	0.0001248819805039
T105	T330	FALSE	FALSE	0	0	1	1	none	0.0001339688590024
T107	T330	FALSE	FALSE	0	0	1	1	none	7.41175236842e-05
T126	T330	TRUE	TRUE	0	0	1	1	none	6.16640804483e-05
T156	T330	FALSE	FALSE	0	0	1	1	none	0.0001377051850552
T159a	T330	TRUE	TRUE	0	0	1	1	none	0.0001287266788396
T182	T330	FALSE	FALSE	0	0	1	1	none	0.0001334952816645
T188	T330	TRUE	TRUE	0	0	1	1	none	0.0001212267764659
T192	T330	FALSE	FALSE	0	0	1	1	none	7.2494532765e-05
T223	T330	FALSE	FALSE	0	0	1	1	none	0.0001343817415411
T225	T330	FALSE	FALSE	0	0	1	1	none	0.0001390471782084
T230	T330	FALSE	FALSE	0	0	1	1	none	0.0001317568040011
T232	T330	TRUE	TRUE	0	0	1	1	none	6.02136806346e-05
T241	T330	FALSE	FALSE	0	0	1	1	none	0.0001453144407344
T270	T330	FALSE	FALSE	0	0	1	1	none	6.22555431556e-05
T271b	T330	FALSE	FALSE	0	0	1	1	none	0.0001390521403756
T301	T330	FALSE	FALSE	0	0	1	1	none	6.92650992493e-05
T303	T330	FALSE	FALSE	0	0	1	1	none	7.18877600501e-05
T322	T330	FALSE	FALSE	0	0	1	1	none	0.0001448360573938
T327b	T330	TRUE	TRUE	0	1	1	1	desc	6.060250323e-07
S002	T335	FALSE	FALSE	0	0	1	1	none	0.0001457234333581
S007	T335	FALSE	FALSE	0	0	1	1	none	0.0001398405253251
S021	T335	FALSE	FALSE	0	0	1	1	none	0.0001468717099533
S024	T335	FALSE	FALSE	0	0	1	1	none	0.0001467119235497
S025	T335	FALSE	FALSE	0	0	1	1	none	0.0001467843379478
S026	T335	FALSE	FALSE	0	0	1	1	none	0.0001435421941801
S038	T335	FALSE	FALSE	0	0	1	1	none	0.0001489842862417
S039	T335	FALSE	FALSE	0	0	1	1	none	0.0001470377034283
S040	T335	FALSE	FALSE	0	0	1	1	none	6.05271972697e-05
S042	T335	FALSE	FALSE	0	0	1	1	none	0.0001467119235497
S071	T335	FALSE	FALSE	0	0	1	1	none	4.56985531654e-05
S078	T335	FALSE	FALSE	0	0	1	1	none	0.0001469620348978
S081	T335	FALSE	FALSE	0	0	1	1	none	0.000147317948582
S085	T335	FALSE	FALSE	0	0	1	1	none	7.68839125828e-05
S087	T335	FALSE	FALSE	0	0	1	1	none	9.06494121969e-05
S093	T335	FALSE	FALSE	0	0	1	1	none	6.34149597478e-05
S097	T335	FALSE	FALSE	0	0	1	1	none	0.0001449889169661
S102	T335	FALSE	FALSE	0	0	1	1	none	6.12776174468e-05
S106	T335	FALSE	FALSE	0	0	1	1	none	0.0001410500300111
S130	T335	FALSE	FALSE	0	0	1	1	none	9.05163114067e-05
T009	T335	FALSE	FALSE	0	0	1	1	none	0.0001513204749239
T010	T335	FALSE	FALSE	0	0	1	1	none	0.0001476450627427
T013	T335	FALSE	FALSE	0	0	1	1	none	0.0001571495681228
T014	T335	FALSE	FALSE	0	0	1	1	none	0.0001474952757084
T020	T335	FALSE	FALSE	0	0	1	1	none	0.0001523753982617
T021	T335	FALSE	FALSE	0	0	1	1	none	0.0001500691628719
T028	T335	FALSE	FALSE	0	0	1	1	none	0.0001389566411344
T035a	T335	FALSE	FALSE	0	0	1	1	none	9.12868979221e-05
T035b	T335	FALSE	FALSE	0	0	1	1	none	0.0001488571128073
T040	T335	FALSE	FALSE	0	0	1	1	none	0.0001519387200357
T056	T335	FALSE	FALSE	0	0	1	1	none	0.0001547698992265
T059	T335	FALSE	FALSE	0	0	1	1	none	6.53301568734e-05
T065	T335	FALSE	FALSE	0	0	1	1	none	0.0001504631427763
T069	T335	FALSE	FALSE	0	0	1	1	none	5.62737241508e-05
T073	T335	FALSE	FALSE	0	0	1	1	none	0.0001500691628719
T075	T335	FALSE	FALSE	0	0	1	1	none	0.0001354193158441
T077	T335	FALSE	FALSE	0	0	1	1	none	0.0001494631378396
T087	T335	FALSE	FALSE	0	0	1	1	none	0.000149496397426
T092	T335	FALSE	FALSE	0	0	1	1	none	0.0001328531991674
T095	T335	FALSE	FALSE	0	0	1	1	none	8.99102863744e-05
T099a	T335	FALSE	FALSE	0	0	1	1	none	8.99102863744e-05
T102	T335	FALSE	FALSE	0	0	1	1	none	9.60660327488e-05
T104	T335	FALSE	FALSE	0	0	1	1	none	0.0001425883143424
T105	T335	FALSE	FALSE	0	0	1	1	none	0.0001516751928409
T107	T335	FALSE	FALSE	0	0	1	1	none	9.18238575227e-05
T126	T335	TRUE	TRUE	1	0	1	1	anc	6.060250323e-07
[truncated: 1,161 more rows]
